# Supplementary material for: Kinematic Validation of a Multi-Kinect v2 Instrumented 10-Meter Walkway for Quantitative Gait Assessments
Source: PLoS One. 2015 Oct 13;10(10):e0139913. doi: 10.1371/journal.pone.0139913 (PMC4603795; doi:10.1371/journal.pone.0139913)
Supplement: S1 Data — (ZIP) [file pone.0139913.s001.zip]

Archive with 126 entries (126 files):
- S1_Data/pp1_trial1.xls
- S1_Data/pp1_trial2.xls
- S1_Data/pp1_trial3.xls
- S1_Data/pp1_trial4.xls
- S1_Data/pp1_trial5.xls
- S1_Data/pp1_trial6.xls
- S1_Data/pp10_trial1.xls
- S1_Data/pp10_trial2.xls
- S1_Data/pp10_trial3.xls
- S1_Data/pp10_trial4.xls
- S1_Data/pp10_trial5.xls
- S1_Data/pp10_trial6.xls
- S1_Data/pp11_trial1.xls
- S1_Data/pp11_trial2.xls
- S1_Data/pp11_trial3.xls
- S1_Data/pp11_trial4.xls
- S1_Data/pp11_trial5.xls
- S1_Data/pp11_trial6.xls
- S1_Data/pp12_trial1.xls
- S1_Data/pp12_trial2.xls
- S1_Data/pp12_trial3.xls
- S1_Data/pp12_trial4.xls
- S1_Data/pp12_trial5.xls
- S1_Data/pp12_trial6.xls
- S1_Data/pp13_trial1.xls
- S1_Data/pp13_trial2.xls
- S1_Data/pp13_trial3.xls
- S1_Data/pp13_trial4.xls
- S1_Data/pp13_trial5.xls
- S1_Data/pp13_trial6.xls
- S1_Data/pp14_trial1.xls
- S1_Data/pp14_trial2.xls
- S1_Data/pp14_trial3.xls
- S1_Data/pp14_trial4.xls
- S1_Data/pp14_trial5.xls
- S1_Data/pp14_trial6.xls
- S1_Data/pp15_trial1.xls
- S1_Data/pp15_trial2.xls
- S1_Data/pp15_trial3.xls
- S1_Data/pp15_trial4.xls
- S1_Data/pp15_trial5.xls
- S1_Data/pp15_trial6.xls
- S1_Data/pp16_trial1.xls
- S1_Data/pp16_trial2.xls
- S1_Data/pp16_trial3.xls
- S1_Data/pp16_trial4.xls
- S1_Data/pp16_trial5.xls
- S1_Data/pp16_trial6.xls
- S1_Data/pp17_trial1.xls
- S1_Data/pp17_trial2.xls
- S1_Data/pp17_trial3.xls
- S1_Data/pp17_trial4.xls
- S1_Data/pp17_trial5.xls
- S1_Data/pp17_trial6.xls
- S1_Data/pp18_trial1.xls
- S1_Data/pp18_trial2.xls
- S1_Data/pp18_trial3.xls
- S1_Data/pp18_trial4.xls
- S1_Data/pp18_trial5.xls
- S1_Data/pp18_trial6.xls
- S1_Data/pp19_trial1.xls
- S1_Data/pp19_trial2.xls
- S1_Data/pp19_trial3.xls
- S1_Data/pp19_trial4.xls
- S1_Data/pp19_trial5.xls
- S1_Data/pp19_trial6.xls
- S1_Data/pp2_trial1.xls
- S1_Data/pp2_trial2.xls
- S1_Data/pp2_trial3.xls
- S1_Data/pp2_trial4.xls
- S1_Data/pp2_trial5.xls
- S1_Data/pp2_trial6.xls
- S1_Data/pp20_trial1.xls
- S1_Data/pp20_trial2.xls
- S1_Data/pp20_trial3.xls
- S1_Data/pp20_trial4.xls
- S1_Data/pp20_trial5.xls
- S1_Data/pp20_trial6.xls
- S1_Data/pp21_trial1.xls
- S1_Data/pp21_trial2.xls
- S1_Data/pp21_trial3.xls
- S1_Data/pp21_trial4.xls
- S1_Data/pp21_trial5.xls
- S1_Data/pp21_trial6.xls
- S1_Data/pp3_trial1.xls
- S1_Data/pp3_trial2.xls
- S1_Data/pp3_trial3.xls
- S1_Data/pp3_trial4.xls
- S1_Data/pp3_trial5.xls
- S1_Data/pp3_trial6.xls
- S1_Data/pp4_trial1.xls
- S1_Data/pp4_trial2.xls
- S1_Data/pp4_trial3.xls
- S1_Data/pp4_trial4.xls
- S1_Data/pp4_trial5.xls
- S1_Data/pp4_trial6.xls
- S1_Data/pp5_trial1.xls
- S1_Data/pp5_trial2.xls
- S1_Data/pp5_trial3.xls
- S1_Data/pp5_trial4.xls
- S1_Data/pp5_trial5.xls
- S1_Data/pp5_trial6.xls
- S1_Data/pp6_trial1.xls
- S1_Data/pp6_trial2.xls
- S1_Data/pp6_trial3.xls
- S1_Data/pp6_trial4.xls
- S1_Data/pp6_trial5.xls
- S1_Data/pp6_trial6.xls
- S1_Data/pp7_trial1.xls
- S1_Data/pp7_trial2.xls
- S1_Data/pp7_trial3.xls
- S1_Data/pp7_trial4.xls
- S1_Data/pp7_trial5.xls
- S1_Data/pp7_trial6.xls
- S1_Data/pp8_trial1.xls
- S1_Data/pp8_trial2.xls
- S1_Data/pp8_trial3.xls
- S1_Data/pp8_trial4.xls
- S1_Data/pp8_trial5.xls
- S1_Data/pp8_trial6.xls
- S1_Data/pp9_trial1.xls
- S1_Data/pp9_trial2.xls
- S1_Data/pp9_trial3.xls
- S1_Data/pp9_trial4.xls
- S1_Data/pp9_trial5.xls
- S1_Data/pp9_trial6.xls
