# Supplementary material for: Kinematic Validation of a Multi-Kinect v2 Instrumented 10-Meter Walkway for Quantitative Gait Assessments
Source: PLoS One. 2015 Oct 13;10(10):e0139913. doi: 10.1371/journal.pone.0139913 (PMC4603795; doi:10.1371/journal.pone.0139913)
Supplement: S1 Data — (ZIP) [file pone.0139913.s001.zip › S1_Data/pp1_trial1.xls]

## Sheet: Sheet1
Kinect(x) SpineBase	Kinect(x) Head	Kinect(x) ShoulderLeft	Kinect(x) ElbowLeft	Kinect(x) WristLeft	Kinect(x) HandLeft	Kinect(x) ShoulderRight	Kinect(x) ElbowRight	Kinect(x) WristRight	Kinect(x) HandRight	Kinect(x) HipLeft	Kinect(x) KneeLeft	Kinect(x) AnkleLeft	Kinect(x) FootLeft	Kinect(x) HipRight	Kinect(x) KneeRight	Kinect(x) AnkleRight	Kinect(x) FootRight	Kinect(x) SpineShoulder	Kinect(y) SpineBase	Kinect(y) Head	Kinect(y) ShoulderLeft	Kinect(y) ElbowLeft	Kinect(y) WristLeft	Kinect(y) HandLeft	Kinect(y) ShoulderRight	Kinect(y) ElbowRight	Kinect(y) WristRight	Kinect(y) HandRight	Kinect(y) HipLeft	Kinect(y) KneeLeft	Kinect(y) AnkleLeft	Kinect(y) FootLeft	Kinect(y) HipRight	Kinect(y) KneeRight	Kinect(y) AnkleRight	Kinect(y) FootRight	Kinect(y) SpineShoulder	Kinect(z) SpineBase	Kinect(z) Head	Kinect(z) ShoulderLeft	Kinect(z) ElbowLeft	Kinect(z) WristLeft	Kinect(z) HandLeft	Kinect(z) ShoulderRight	Kinect(z) ElbowRight	Kinect(z) WristRight	Kinect(z) HandRight	Kinect(z) HipLeft	Kinect(z) KneeLeft
0.113	0.252999	0.163	0.125999	0.182	0.202997	0.176999	0.117	0.167	0.203999	0.149	0.12	0.006	0.0980012	0.16	0.129	0.018	0.099	0.174999	0.88913	1.62214	1.37316	1.14116	0.86776	0.80544	1.37922	1.1269	0.91661	0.826622	0.88836	0.51047	0.13721	0.0506404	0.88798	0.50381	0.14924	0.0623198	1.41113	2.267	2.281	2.101	2.038	2.027	2.034	2.416	2.45	2.459	2.432	2.187	2.136
0.113	0.253978	0.166911	0.126	0.184934	0.202022	0.177	0.117	0.167	0.206934	0.151934	0.12	0.006	0.105823	0.16	0.129	0.018	0.101934	0.175	0.889238	1.62285	1.37435	1.14115	0.868171	0.807034	1.37988	1.12762	0.913911	0.828233	0.888419	0.510705	0.135939	0.0478238	0.888136	0.503761	0.147529	0.0602176	1.41102	2.267	2.28393	2.10002	2.038	2.02602	2.03107	2.416	2.45	2.459	2.43102	2.18602	2.136
0.113	0.25697	0.16799	0.12996	0.18698	0.202	0.177	0.117	0.167	0.20106	0.15002	0.12	0.006	0.10699	0.16	0.129	0.0209699	0.102	0.17797	0.889032	1.62252	1.37455	1.14265	0.869427	0.811139	1.37985	1.127	0.912949	0.82921	0.888113	0.510948	0.139088	0.0476214	0.888031	0.50377	0.146678	0.0601799	1.41131	2.267	2.28301	2.10297	2.03998	2.02897	2.04189	2.416	2.45	2.459	2.43298	2.18996	2.136
0.114	0.260999	0.168	0.13	0.189999	0.207998	0.180999	0.120999	0.167	0.193003	0.152999	0.12	0.006	0.110999	0.161	0.129	0.021	0.103	0.181999	0.88915	1.62075	1.37514	1.14276	0.878077	0.807391	1.38104	1.128	0.91324	0.82935	0.88819	0.51125	0.13907	0.04768	0.88817	0.50347	0.14677	0.0610397	1.41118	2.27	2.285	2.103	2.04	2.028	2.039	2.418	2.452	2.459	2.443	2.189	2.136
0.116939	0.261	0.171919	0.134898	0.19	0.208	0.184919				0.153	0.12	0.00306098	0.108061	0.161	0.129	0.021	0.103	0.185919	0.88865	1.61939	1.37473	1.14238	0.877541	0.807997	1.38136				0.887867	0.511074	0.140236	0.0476016	0.887504	0.503382	0.147191	0.0613535	1.40998	2.26902	2.285	2.10496	2.04196	2.028	2.039	2.41702				2.189	2.136
0.117	0.26199	0.17497	0.13599	0.19396	0.208	0.18896				0.153	0.12	0.003	0.108	0.161	0.129	0.021	0.103	0.186	0.887462	1.61858	1.37243	1.14249	0.875045	0.803308	1.37875				0.887058	0.513109	0.138973	0.0471842	0.885906	0.502469	0.147388	0.0613501	1.40955	2.269	2.28797	2.10401	2.04596	2.02998	2.039	2.41898				2.189	2.136
0.118	0.269997	0.192994	0.139999	0.194	0.215997	0.188				0.156999	0.121	0.00399968	0.109999	0.163999	0.129	0.021	0.103	0.191998	0.88712	1.61998	1.37058	1.14337	0.881698	0.80323	1.38198				0.8866	0.51407	0.13835	0.04723	0.88568	0.50133	0.14638	0.0611501	1.40891	2.272	2.289	2.113	2.048	2.03	2.041	2.427				2.191	2.139
0.121911	0.274888	0.193978	0.147821	0.205732	0.218933	0.191911	0.127	0.174626	0.197045	0.157978	0.121	0.00302235	0.107067	0.164978	0.129978	0.021	0.103	0.194933	0.885634	1.6202	1.37034	1.14119	0.868688	0.800913	1.37949	1.12773	0.909965	0.827772	0.885456	0.512926	0.13617	0.0499283	0.883969	0.498026	0.146351	0.0611011	1.40779	2.27102	2.29389	2.11593	2.04898	2.03293	2.03904	2.42896	2.458	2.47022	2.46244	2.19491	2.139
0.126949	0.283908	0.202908	0.157898	0.211939	0.221969	0.204868	0.131949	0.17598	0.192051	0.162949	0.12199	-0.000959286	0.10601	0.170939	0.137919	0.021	0.103	0.203908	0.885362	1.61837	1.36933	1.14062	0.858422	0.79795	1.38564	1.13077	0.91145	0.831306	0.884787	0.510623	0.135873	0.050376	0.884187	0.500434	0.147142	0.0610505	1.40721	2.27694	2.29895	2.11996	2.049	2.03102	2.03801	2.43494	2.46295	2.47397	2.46795	2.19698	2.14296
0.130999	0.290998	0.206999	0.166997	0.214999	0.227998	0.207999				0.167999	0.123	-0.001	0.106	0.177998	0.138	0.021	0.103	0.211998	0.885	1.61547	1.37021	1.14086	0.85862	0.793001	1.38622				0.885	0.51033	0.13608	0.0500601	0.88327	0.497261	0.14822	0.0597304	1.40701	2.279	2.3	2.122	2.053	2.03	2.036	2.434				2.202	2.146
0.136875	0.299813	0.223647	0.174834	0.218917	0.239751	0.218771	0.142979	0.197083	0.206104	0.176813	0.134751	0.00095844	0.106	0.183875	0.139958	0.021	0.105938	0.22473	0.882836	1.61378	1.3716	1.13943	0.871732	0.792393	1.38033	1.13311	0.875369	0.818316	0.883854	0.508558	0.134934	0.0499327	0.87998	0.505329	0.146526	0.0593579	1.40433	2.2839	2.30392	2.12983	2.05398	2.02902	2.02915	2.44477	2.47394	2.49438	2.47767	2.20592	2.14894
0.145908	0.313856	0.240825	0.184897	0.221969	0.24099	0.227908	0.144979	0.179185	0.209959	0.181949	0.158754	0.0039692	0.106	0.191918	0.143959	0.0219897	0.104021	0.233908	0.881127	1.61357	1.37028	1.13828	0.874405	0.794409	1.37627	1.12842	0.916984	0.830744	0.882712	0.5095	0.136345	0.0498805	0.877713	0.504302	0.141116	0.0591817	1.40391	2.29192	2.3139	2.13792	2.054	2.02801	2.02108	2.44896	2.47994	2.5049	2.49087	2.21194	2.15494
0.152001	0.323002	0.254001	0.192001	0.225	0.238	0.241002	0.155001	0.193001	0.209002	0.191001	0.201004	0.0190026	0.107002	0.199001	0.145	0.0219998	0.104	0.250002	0.88062	1.61499	1.36644	1.13558	0.87428	0.7959	1.37563	1.12957	0.88451	0.821119	0.88248	0.508401	0.13642	0.0519802	0.87697	0.50171	0.1399	0.05791	1.40335	2.297	2.318	2.145	2.052	2.027	2.015	2.456	2.488	2.504	2.498	2.216	2.155
0.163737	0.341584	0.263781	0.198847	0.225978	0.240934	0.267409	0.164781	0.205716	0.234431	0.198825	0.248928	0.0502998	0.125584	0.206825	0.149891	0.0190656	0.104	0.269562	0.879407	1.61013	1.36784	1.13152	0.87875	0.798678	1.36976	1.12616	0.882837	0.814195	0.881443	0.521008	0.132097	0.0538482	0.875591	0.500292	0.138707	0.0579589	1.39797	2.29993	2.32191	2.15185	2.05298	2.01918	2.00326	2.46089	2.49485	2.50987	2.49996	2.21991	2.1638
0.171917	0.355855	0.272907	0.199	0.222042	0.227145	0.275917	0.187761	0.215896	0.244896	0.206917	0.280678	0.087616	0.184388	0.218875	0.15	0.0219689	0.104	0.277917	0.877618	1.60562	1.36644	1.1307	0.87699	0.803213	1.36969	1.12547	0.912696	0.830478	0.880322	0.521508	0.149269	0.060283	0.873126	0.498944	0.13768	0.0580194	1.39647	2.30396	2.32398	2.15596	2.053	2.01009	1.99409	2.46199	2.50885	2.52781	2.5188	2.22099	2.17093
0.182998	0.385994	0.288997	0.203999	0.221	0.227	0.306994	0.203997	0.228997	0.260997	0.218998	0.33199	0.146988	0.239989	0.233997	0.153999	0.022	0.100001	0.296996	0.87737	1.60115	1.36736	1.12885	0.87758	0.80352	1.362	1.12224	0.909901	0.825901	0.88123	0.524469	0.143831	0.0606899	0.87154	0.4987	0.13789	0.0598696	1.39552	2.304	2.328	2.161	2.055	2.007	1.983	2.469	2.514	2.535	2.524	2.224	2.172
0.200645	0.400705	0.303705	0.204	0.211197	0.210335	0.322685	0.23537	0.278996	0.291389	0.231744	0.383956	0.205818	0.292936	0.247724	0.167724	0.0416061	0.106862	0.319547	0.875096	1.59897	1.36656	1.12901	0.88804	0.818538	1.35814	1.11879	0.88251	0.809705	0.88121	0.535636	0.156407	0.0653072	0.867138	0.49971	0.131655	0.0474397	1.38928	2.30498	2.32996	2.16394	2.055	1.99916	1.9781	2.47488	2.53165	2.53598	2.52106	2.22302	2.16906
0.218818	0.432677	0.325778	0.20796	0.21001	0.194162	0.364576	0.283515	0.308707	0.326646	0.253778	0.425586	0.278272	0.366262	0.268788	0.175919	0.0558585	0.120859	0.331879	0.871041	1.59124	1.36316	1.1286	0.891309	0.823542	1.34726	1.12078	0.892819	0.805232	0.876142	0.537662	0.166866	0.0765165	0.864258	0.499057	0.139806	0.0549805	1.38812	2.30599	2.33099	2.16697	2.05698	1.99603	1.97305	2.475	2.52705	2.53699	2.51605	2.223	2.17296
0.236997	0.454997	0.348997	0.217999	0.206001	0.194	0.371999	0.292999	0.359992	0.379992	0.268998	0.463994	0.359988	0.455987	0.283998	0.184999		0.171992	0.364995	0.86838	1.58628	1.36398	1.13388	0.896559	0.82045	1.3464	1.11522	0.869104	0.788193	0.872561	0.53861	0.156202	0.0821792	0.86261	0.487342		0.0919245	1.38331	2.307	2.334	2.166	2.065	1.994	1.973	2.476	2.531	2.523	2.509	2.225	2.171
0.259496	0.487276	0.380298	0.225825	0.202088	0.185197	0.416991	0.339947	0.389342	0.420101	0.290517	0.504101	0.453894	0.576302	0.313342				0.39043	0.863509	1.58197	1.36	1.13534	0.897078	0.826074	1.34214	1.10919	0.883624	0.799095	0.868071	0.537211	0.15799	0.0885277	0.857456				1.37593	2.30993	2.33693	2.16698	2.06891	1.99498	1.97593	2.4848	2.53687	2.52691	2.50607	2.22891	2.17491
0.286724	0.516703	0.404755	0.247775	0.202	0.18599	0.434826	0.390489	0.436519	0.46356	0.318714	0.54756	0.532212	0.6661	0.341714				0.425642	0.857036	1.57154	1.35373	1.13692	0.893566	0.819331	1.33561	1.07661	0.863947	0.779485	0.860982	0.541911	0.184694	0.106634	0.851738				1.36833	2.30802	2.33799	2.16601	2.069	1.995	1.97897	2.48302	2.53007	2.52205	2.49511	2.22603	2.17896
0.319998	0.553997	0.428998	0.271998	0.207	0.195999	0.484996	0.411998	0.476997	0.514996	0.343998	0.587997	0.598995	0.746994	0.379997				0.464997	0.85058	1.56944	1.34761	1.13122	0.89372	0.82058	1.32308	1.07254	0.854431	0.767311	0.853781	0.531491	0.1854	0.119359	0.84636				1.35625	2.311	2.333	2.161	2.068	1.997	1.986	2.474	2.53	2.512	2.481	2.228	2.18
0.35332	0.58732	0.478979	0.30042	0.22856	0.21462	0.5046	0.44434	0.51914	0.564979	0.38418	0.60858	0.665639	0.807759	0.40744				0.49734	0.846003	1.56002	1.32991	1.12158	0.909988	0.8255	1.32221	1.06386	0.860555	0.771691	0.84838	0.530755	0.189908	0.121477	0.842528				1.35407	2.30708	2.32908	2.15512	2.06898	1.99994	1.9909	2.47106	2.52314	2.50514	2.47512	2.22604	2.18
0.386652	0.626588	0.499789	0.328704	0.256704	0.242704	0.549525	0.488536	0.567493	0.609536	0.417652	0.653525	0.686789	0.832747	0.440652				0.538567	0.842952	1.56014	1.32993	1.11786	0.915257	0.833713	1.32071	1.06199	0.848144	0.769682	0.845747	0.53351	0.187368	0.126289	0.839066				1.34903	2.30997	2.32009	2.15203	2.06702	2.01583	1.99892	2.47001	2.51904	2.49906	2.46708	2.22897	2.18693
0.441976	0.663984	0.556976	0.383976	0.287987	0.271988	0.576988	0.524985	0.594988	0.649983	0.472976	0.673991	0.723984	0.871983	0.492978				0.578983	0.833374	1.55465	1.32516	1.10817	0.91426	0.819856	1.31367	1.05668	0.851858	0.775547	0.833785	0.529562	0.152845	0.0923745	0.832043				1.34802	2.29601	2.315	2.144	2.061	2.013	2	2.464	2.51	2.497	2.461	2.21401	2.183
0.490892	0.704091	0.589268	0.425069	0.337869	0.311113	0.628825	0.555313	0.643892	0.687158	0.520914	0.709202	0.724	0.871022	0.541892				0.630825	0.834142	1.56025	1.3243	1.11168	0.866874	0.807412	1.31324	1.0597	0.861091	0.777261	0.835921	0.531085	0.150112	0.0890256	0.831414				1.34692	2.29698	2.30816	2.13716	2.05807	2.00713	2.00196	2.45422	2.50707	2.4882	2.45904	2.21302	2.18593
0.541486	0.750527	0.656311	0.487362	0.4063	0.375342	0.672558	0.58965	0.669743	0.72165	0.572475	0.74464	0.726969	0.871	0.592486				0.668619	0.842177	1.56575	1.32087	1.09854	0.881566	0.803359	1.32264	1.07706	0.875562	0.793413	0.844551	0.527983	0.149219	0.0837936	0.838674				1.35507	2.29799	2.30008	2.12512	2.04414	2.00403	1.99606	2.44608	2.50304	2.48998	2.46593	2.21696	2.18501
0.587984	0.785988	0.688989	0.54498	0.476976	0.436979	0.722983	0.621989	0.703988	0.746991	0.614986	0.771991	0.737996	0.874999	0.638984	0.559974		0.598975	0.718983	0.850917	1.5689	1.32848	1.09054	0.890037	0.80442	1.33829	1.08174	0.881218	0.799158	0.853387	0.534348	0.14822	0.0717941	0.847097	0.503902		0.160611	1.36154	2.29	2.289	2.124	2.036	2.002	1.99	2.437	2.492	2.486	2.465	2.207	2.18
0.631119	0.834999	0.737999	0.605759	0.532859	0.507559	0.7426	0.663159	0.734379	0.781299	0.662039	0.79062	0.74192	0.875	0.681139	0.640359		0.558821	0.755259	0.857015	1.58211	1.33294	1.08528	0.853839	0.78533	1.33806	1.08314	0.878917	0.794113	0.857761	0.536271	0.145025	0.0644793	0.854744	0.511054		0.12729	1.36852	2.29294	2.2792	2.1142	2.03012	1.98338	1.98412	2.43406	2.492	2.48306	2.46402	2.2119	2.18392
0.664661	0.87262	0.786507	0.669353	0.618127	0.598076	0.788528	0.695671	0.754795	0.800805	0.696651	0.814754	0.744969	0.875	0.711692	0.719199		0.577795	0.79361	0.859367	1.58792	1.33734	1.08181	0.840214	0.772618	1.34499	1.0974	0.889628	0.806104	0.858998	0.506242	0.143386	0.0597377	0.858057	0.501303		0.143129	1.37544	2.29696	2.27405	2.10905	2.02703	1.983	1.97608	2.43301	2.4821	2.48993	2.46796	2.21794	2.18301
0.718958	0.92496	0.835962	0.740945	0.707931	0.692927	0.84096	0.737967	0.788974	0.825981	0.752956	0.824992	0.749996	0.875	0.769955	0.794942	0.508936	0.656939	0.84496	0.870721	1.60003	1.34464	1.08271	0.842378	0.762618	1.36394	1.11801	0.892338	0.80575	0.869422	0.501943	0.142551	0.0563926	0.870191	0.522483	0.188019	0.145488	1.38644	2.28901	2.271	2.107	2.01801	1.97501	1.973	2.429	2.482	2.486	2.47	2.20701	2.18999
0.754216	0.956303	0.876107	0.812409	0.81169	0.803538	0.865455	0.762455	0.811499	0.845564	0.790172	0.836739	0.752935	0.872065	0.801303	0.871301	0.600952	0.737213	0.888041	0.879133	1.60995	1.35507	1.09054	0.840688	0.761368	1.37476	1.11719	0.901154	0.819288	0.878136	0.496335	0.142971	0.0553237	0.878104	0.520847	0.173552	0.124635	1.39897	2.29193	2.271	2.10407	2.01507	1.97598	1.97202	2.43193	2.48102	2.48893	2.47783	2.21189	2.19391
0.805456	1.0035	0.928445	0.881275	0.91788	0.92472	0.923381	0.817413	0.833765	0.869744	0.841456	0.848872	0.753989	0.865075	0.850477	0.949179	0.720731	0.805285	0.926595	0.890143	1.61746	1.3632	1.11513	0.855896	0.774676	1.39782	1.13384	0.91526	0.830334	0.888114	0.493895	0.141239	0.0530839	0.889855	0.521423	0.149298	0.0721015	1.40594	2.28507	2.27298	2.10103	2.01698	1.97303	1.97101	2.42606	2.47605	2.49197	2.48394	2.20606	2.18609
0.838993	1.04599	0.974991	0.953986	1.02198	1.04598	0.949995	0.838996	0.863994	0.893995	0.878993	0.859998	0.757999	0.865	0.881994	1.00999	0.832978	0.927976	0.97899	0.8911	1.6266	1.36826	1.12376	0.881795	0.796496	1.38387	1.12844	0.91579	0.82998	0.88889	0.49602	0.14195	0.0525801	0.89091	0.511582	0.143171	0.0728797	1.41292	2.278	2.275	2.1	2.011	1.982	1.971	2.429	2.476	2.497	2.483	2.201	2.179
0.888941	1.09104	1.02396	1.01961	1.12286	1.15372	1.00092	0.893837	0.906107	0.930232	0.927962	0.869792	0.760938	0.863042	0.933899	1.07463	0.992615	1.09741	1.01327	0.890454	1.62801	1.3722	1.13731	0.895235	0.81489	1.37976	1.12147	0.908191	0.825789	0.886951	0.49557	0.144486	0.0527758	0.891556	0.542064	0.157085	0.0763563	1.41247	2.2829	2.27696	2.10196	2.011	1.98396	1.98373	2.42508	2.47502	2.49994	2.4879	2.20198	2.17606
0.938511	1.13358	1.06262	1.07545	1.21806	1.25797	1.04358	0.925691	0.938681	0.956741	0.980481	0.88881	0.761	0.86696	0.974601	1.12649	1.13163	1.26039	1.06053	0.888965	1.62687	1.36901	1.15155	0.908955	0.836328	1.38125	1.12316	0.910555	0.824453	0.885672	0.506589	0.145055	0.0548987	0.889927	0.515771	0.167686	0.0865877	1.41131	2.28102	2.277	2.10299	2.01397	1.984	1.98895	2.42599	2.47203	2.5	2.49097	2.19903	2.16907
0.991996	1.184	1.111	1.137	1.30399	1.35399	1.077	0.980996	0.989996	1.001	1.031	0.911998	0.765	0.87	1.032	1.186	1.27499	1.41899	1.112	0.878161	1.62046	1.36314	1.15049	0.925329	0.858448	1.36874	1.11937	0.90793	0.82484	0.876001	0.50814	0.14573	0.0609395	0.878171	0.498991	0.137582	0.0803705	1.40051	2.281	2.279	2.102	2.008	1.988	2	2.432	2.468	2.504	2.494	2.201	2.165
1.04481	1.21823	1.16087	1.19372	1.35387	1.42734	1.12981	1.02109	1.03107	1.03914	1.0799	0.938404	0.767934	0.87	1.07894	1.23294	1.33661	1.47083	1.15014	0.868821	1.61168	1.35337	1.15499	0.969532	0.890751	1.36485	1.11659	0.881976	0.813349	0.864558	0.505715	0.145486	0.0629154	0.871129	0.511165	0.201477	0.128415	1.39273	2.281	2.28096	2.10591	2.00311	1.99191	2.00293	2.42809	2.47191	2.50498	2.49498	2.20296	2.16304
1.0965	1.27247	1.21052	1.25144	1.40649	1.50029	1.17853	1.07052	1.07854	1.08753	1.13546	0.992471	0.784834	0.87	1.13446	1.29935	1.40236	1.53933	1.20546	0.857351	1.60408	1.34669	1.15342	0.990423	0.909819	1.34875	1.09709	0.856635	0.782374	0.85414	0.503848	0.148064	0.0644156	0.85886	0.488121	0.178521	0.112142	1.3846	2.27902	2.28397	2.10699	1.99805	1.99299	2.01092	2.42305	2.48685	2.50896	2.495	2.20201	2.163
1.15497	1.32298	1.26198	1.30098	1.48896	1.57797	1.22998	1.12198	1.13398	1.13898	1.19797	1.04598	0.794996	0.872999	1.19697	1.35198	1.42799	1.56499	1.26098	0.855221	1.5977	1.33983	1.14043	0.981004	0.913708	1.3485	1.09026	0.866086	0.78298	0.851911	0.493904	0.150449	0.06446	0.856871	0.51097	0.170583	0.102654	1.37933	2.277	2.289	2.112	2.007	1.997	2.021	2.43	2.481	2.505	2.5	2.199	2.164
1.21184	1.3622	1.31198	1.37745	1.53702	1.62798	1.2839	1.17002	1.17712	1.18702	1.2519	1.0999	0.827342	0.893581	1.25678	1.401	1.44074	1.57284	1.30608	0.853769	1.60012	1.34069	1.11278	0.963957	0.92057	1.34251	1.08434	0.857681	0.777766	0.852998	0.48553	0.148725	0.0657831	0.852871	0.502943	0.170286	0.0971616	1.38354	2.2721	2.29292	2.11886	1.98152	2.00582	2.02492	2.43588	2.49178	2.51088	2.50098	2.19508	2.16106
1.26645	1.42238	1.35457	1.40671	1.58056	1.66265	1.34141	1.23236	1.2354	1.24738	1.30546	1.197	0.897281	0.93062	1.30848	1.44654	1.45684	1.58488	1.35649	0.860747	1.60782	1.35281	1.11131	0.976704	0.921799	1.35125	1.09345	0.880838	0.795772	0.85876	0.489616	0.171672	0.0754104	0.860846	0.507244	0.168508	0.0884492	1.38914	2.27893	2.29498	2.11999	1.98199	2.00897	2.02401	2.43897	2.48903	2.51694	2.50892	2.19896	2.15704
1.32496	1.47397	1.40897	1.41999	1.58	1.67899	1.39896	1.29896	1.31195	1.31696	1.36396	1.29094	0.984946	0.986965	1.36996	1.47898	1.47399	1.59399	1.41097	0.865987	1.61793	1.35714	1.13895	0.991281	0.92143	1.35566	1.09526	0.852368	0.773394	0.864766	0.495197	0.18774	0.0885219	0.865157	0.513756	0.164333	0.077037	1.39613	2.285	2.302	2.123	2.01698	2.006	2.019	2.441	2.496	2.513	2.507	2.204	2.154
1.37878	1.52681	1.4442	1.43467	1.60151	1.6878	1.45278	1.35767	1.37556	1.3835	1.41289	1.37608	1.07203	1.20507	1.42378	1.50345	1.49062	1.60182	1.45403	0.871085	1.62182	1.36192	1.14116	0.979203	0.90993	1.35413	1.09486	0.875516	0.791872	0.870716	0.491846	0.17893	0.135556	0.869228	0.501136	0.133869	0.0630463	1.40096	2.29087	2.30591	2.11811	2.02189	2.00893	2.01607	2.44687	2.49698	2.51887	2.51287	2.20889	2.15302
1.4285	1.57947	1.49449	1.4538	1.602	1.68404	1.5025	1.41541	1.44727	1.45329	1.46349	1.45619	1.16307	1.20802	1.4735	1.51984	1.491	1.60497	1.51042	0.877079	1.63073	1.36954	1.14529	0.978227	0.903237	1.36087	1.10109	0.877802	0.798397	0.877709	0.480467	0.156184	0.0707342	0.873932	0.491497	0.132725	0.0598697	1.40972	2.29298	2.306	2.11899	2.02596	2.009	2.01402	2.44799	2.49898	2.53088	2.51795	2.20999	2.14805
1.47298	1.62998	1.53298	1.48099	1.608	1.675	1.54898	1.46598	1.51497	1.52997	1.50498	1.53397	1.29094	1.35393	1.52498	1.53899	1.491	1.604	1.55598	0.883327	1.63672	1.37278	1.14887	0.970803	0.890086	1.36766	1.10441	0.884217	0.808276	0.884597	0.485118	0.146524	0.063423	0.879348	0.489541	0.13304	0.0578309	1.41895	2.289	2.307	2.12	2.032	2.007	2.01	2.451	2.503	2.533	2.525	2.207	2.151
1.52199	1.67409	1.58101	1.50256	1.60996	1.66226	1.60877	1.53361	1.58359	1.60153	1.54321	1.62121	1.41838	1.5049	1.57497	1.55958	1.49786	1.60302	1.60989	0.890434	1.64606	1.38077	1.14641	0.953799	0.872217	1.37438	1.11241	0.894616	0.822272	0.891488	0.492489	0.145119	0.0733949	0.886091	0.484846	0.143926	0.0554196	1.42591	2.28214	2.30602	2.11804	2.03494	2.01288	2.01098	2.44414	2.50888	2.53104	2.525	2.20112	2.15688
1.56258	1.72349	1.61268	1.52279	1.61	1.64221	1.66146	1.58745	1.65229	1.6792	1.59348	1.70117	1.56152	1.63763	1.61558	1.57089	1.51086	1.61586	1.64662	0.897675	1.6533	1.38878	1.1458	0.939972	0.856393	1.37556	1.12803	0.922874	0.841559	0.900863	0.491769	0.118946	0.0487424	0.891791	0.477813	0.105825	0.0471171	1.43134	2.28695	2.30798	2.11899	2.04193	2.013	2.01397	2.45192	2.51197	2.53595	2.53391	2.20199	2.15205
1.62	1.771	1.674	1.556	1.608	1.622	1.712	1.659	1.72899	1.75899	1.643	1.78499	1.69099	1.78899	1.671	1.591		1.71599	1.704	0.89885	1.65272	1.38799	1.13878	0.913882	0.833232	1.37649	1.12896	0.92641	0.852099	0.90052	0.506869	0.132799	0.0543496	0.89393	0.47183		0.0420503	1.43215	2.289	2.302	2.123	2.046	2.018	2.017	2.453	2.513	2.543	2.527	2.203	2.149
1.66399	1.82574	1.71408	1.58435	1.60507	1.60245	1.76185	1.71081	1.79156	1.8372	1.6909	1.85245	1.84837	1.98645				1.71014	1.74505	0.892966	1.65158	1.38175	1.13069	0.909296	0.82541	1.37373	1.1435	0.943956	0.868502	0.892563	0.489598	0.112918	0.0495212				0.0612673	1.42701	2.29877	2.30102	2.12007	2.04991	2.01898	2.01993	2.44811	2.513	2.5342	2.52505	2.21473	2.14411
1.71942	1.87449	1.7714	1.62755	1.60203	1.59309	1.81445	1.76642	1.8682	1.9231			1.97172	2.11468	1.77839	1.64531			1.8024	0.886587	1.64219	1.36803	1.11899	0.902491	0.81496	1.36701	1.13081	0.939126	0.859025			0.137513	0.08036	0.883422	0.458455			1.417	2.29504	2.29902	2.11406	2.05297	2.01999	2.02297	2.44503	2.51102	2.52905	2.51807
1.77401	1.92401	1.82501	1.67401	1.61	1.596	1.86001	1.82001	1.93101	1.99101			2.07101	2.22001	1.82901	1.72501			1.85401	0.880089	1.63234	1.36383	1.11673	0.886309	0.807349	1.35643	1.13374	0.947649	0.86693			0.141229	0.117188	0.877698	0.553831			1.40975	2.29	2.297	2.114	2.056	2.021	2.022	2.444	2.511	2.526	2.517
1.82497	1.97301	1.87793	1.72497	1.63058	1.61266	1.91391	1.87293	1.99275	2.05961			2.11903	2.27685	1.88193	1.78087			1.90693	0.870484	1.62444	1.35346	1.1085	0.875449	0.802723	1.34929	1.12232	0.942269	0.865597			0.13428	0.10038	0.86382	0.559378			1.40158	2.2802	2.29112	2.10714	2.05306	2.021	2.02004	2.44008	2.50316	2.526	2.51406
1.88243	2.02548	1.92949	1.77748	1.68743	1.65359	1.96846	1.92449	2.04944	2.11545	1.90744		2.12891	2.27998	1.93844	1.83447		1.79613	1.95849	0.86731	1.62047	1.34585	1.10082	0.87223	0.804036	1.34398	1.11249	0.935824	0.865718	0.870817		0.141842	0.0960505	0.861283	0.560539		0.160404	1.39483	2.28198	2.28803	2.10403	2.05201	2.01605	2.01703	2.43208	2.50003	2.52501	2.51301	2.197
1.945	2.077	1.981	1.837	1.75799	1.71999	2.023	1.973	2.081	2.166	1.964		2.155	2.306	2.001	1.90699		1.815	2.014	0.86479	1.6198	1.34482	1.0965	0.892808	0.80628	1.34115	1.10968	0.922271	0.858591	0.86748		0.114592	0.0721519	0.85961	0.550811		0.172459	1.39302	2.279	2.285	2.098	2.04	2.006	2.009	2.425	2.494	2.522	2.514	2.196
1.99777	2.12782	2.03182	1.89857	1.82641	1.79818	2.07187	2.0248	2.1328	2.20411	2.01971	2.17225	2.16575	2.306	2.05475	1.97932		1.87657	2.06482	0.869061	1.62538	1.34951	1.09484	0.864654	0.796829	1.34666	1.10986	0.924166	0.855394	0.869757	0.515795	0.142228	0.0775154	0.865669	0.530472		0.156882	1.39782	2.27216	2.28207	2.09507	2.02925	1.9933	1.99532	2.41816	2.48716	2.51418	2.5052	2.1872	2.16216
2.05147	2.18048	2.08349	1.96039	1.91314	1.88811	2.11953	2.06164	2.1637	2.23074	2.07644	2.18983	2.19273	2.32184	2.10352	2.05723		1.93839	2.11748	0.873555	1.63145	1.35562	1.09628	0.878612	0.795778	1.35207	1.11438	0.924665	0.851944	0.874611	0.519965	0.121378	0.056435	0.869582	0.499767		0.138364	1.40552	2.272	2.27903	2.09203	2.02306	1.98904	1.98708	2.42097	2.47908	2.50806	2.49906	2.18601	2.15903
2.10599	2.23299	2.14399	2.03298	1.99798	1.98798	2.16799	2.10899	2.19899	2.25999	2.12999	2.22999	2.193	2.318	2.15799	2.16198		2.03098	2.17299	0.87559	1.63647	1.3606	1.10232	0.870032	0.786822	1.35649	1.11704	0.921391	0.846291	0.87633	0.507163	0.12037	0.0528707	0.87181	0.481174		0.124993	1.41232	2.275	2.279	2.093	2.017	1.979	1.979	2.418	2.47	2.496	2.49	2.19	2.164
2.14717	2.28789	2.19889	2.10946	2.1019	2.0968	2.20917	2.13841	2.22351	2.28353	2.18097	2.24666	2.19398	2.318	2.19231	2.20219		1.95846	2.21809	0.877805	1.64376	1.3659	1.10793	0.874764	0.790212	1.3664	1.12021	0.921292	0.84627	0.87682	0.495956	0.120037	0.0517035	0.87529	0.488708		0.0536693	1.41883	2.27598	2.27802	2.09202	2.00916	1.97214	1.96724	2.418	2.46706	2.48816	2.47824	2.18706	2.18262
2.19844	2.34142	2.25539	2.18518	2.20785	2.21176	2.25352	2.18747	2.25565	2.30477	2.22849	2.27074	2.19697	2.318	2.24641	2.26927	2.03873	2.0836	2.2734	0.884793	1.65267	1.3705	1.11144	0.873742	0.792654	1.37639	1.12454	0.918896	0.840899	0.881459	0.486878	0.121069	0.0503151	0.8844	0.47979	0.102165	0.0215385	1.42707	2.27303	2.278	2.09101	2.00504	1.96903	1.96107	2.42097	2.46502	2.48009	2.46811	2.18898	2.18893
2.24601	2.39202	2.31002	2.26102	2.31503	2.33004	2.30901	2.22601	2.28301	2.32401	2.27501	2.275	2.198	2.32	2.29601	2.36903	2.15104	2.20904	2.32302	0.890931	1.65831	1.38348	1.12563	0.878024	0.797974	1.38557	1.12893	0.91919	0.839472	0.886821	0.459913	0.120431	0.0489701	0.891481	0.525547	0.142262	0.0672313	1.43498	2.275	2.279	2.095	1.998	1.962	1.954	2.417	2.463	2.475	2.461	2.191	2.17
2.28805	2.44187	2.36476	2.33728	2.41671	2.44246	2.35301	2.26707	2.31136	2.34649	2.31999	2.28869	2.20289	2.32	2.33218	2.45115	2.2752	2.34787	2.37092	0.893365	1.66291	1.38512	1.13869	0.891046	0.811202	1.38639	1.13144	0.918877	0.844819	0.888639	0.469875	0.12219	0.0493514	0.893993	0.548346	0.148323	0.0712787	1.43884	2.26718	2.28291	2.09402	1.99996	1.95907	1.95107	2.41602	2.46202	2.46913	2.45709	2.18318	2.16218
2.34047	2.48952	2.42143	2.41522	2.51699	2.54992	2.40745	2.3066	2.33081	2.37274	2.37247	2.31671	2.20894	2.32	2.38843	2.5312	2.41756	2.48661	2.4205	0.894143	1.66098	1.38033	1.14229	0.904831	0.821359	1.38772	1.12686	0.911496	0.849266	0.890046	0.499676	0.126674	0.0495283	0.894139	0.553344	0.138166	0.0591358	1.43734	2.26403	2.28597	2.09301	1.98911	1.95801	1.951	2.41897	2.46299	2.47296	2.46195	2.18003	2.1521
2.39899	2.54199	2.46999	2.47499	2.60598	2.64998	2.45699	2.35699	2.36999	2.39999	2.42999	2.331	2.213	2.32	2.44299	2.59199	2.56797	2.66496	2.47299	0.891451	1.65758	1.377	1.15609	0.934444	0.846905	1.38147	1.12905	0.91285	0.856608	0.888	0.503289	0.129349	0.04961	0.890811	0.550941	0.130142	0.0528413	1.43293	2.27	2.287	2.1	2	1.95	1.946	2.422	2.464	2.474	2.468	2.182	2.151
2.43984	2.55578	2.50071	2.53361	2.69607	2.74958	2.47988	2.40209	2.41313	2.38562	2.46887	2.36985	2.21594	2.33695	2.47742	2.6448	2.72318	2.86682	2.49482	0.877268	1.62902	1.36112	1.15237	0.937455	0.863164	1.36356	1.11713	0.900117	0.816068	0.875352	0.491754	0.138377	0.0477252	0.876599	0.528275	0.144142	0.0677583	1.409	2.24096	2.24798	2.08242	1.96165	1.92901	1.92703	2.39004	2.46596	2.47694	2.42206	2.16244	2.13799
2.48841	2.60249	2.545	2.59084	2.77557	2.84494	2.53391	2.42009	2.43107	2.42894	2.51697	2.40893	2.22392	2.33161	2.5318	2.68502	2.81581	2.95838	2.54393	0.865198	1.61905	1.35257	1.15737	0.953596	0.88054	1.35108	1.11334	0.884516	0.795442	0.863724	0.500512	0.139601	0.0499493	0.86446	0.515751	0.161801	0.0939994	1.39748	2.24352	2.24904	2.08208	1.96462	1.9296	1.93203	2.39246	2.44148	2.45846	2.42615	2.16301	2.13801
2.54256	2.65855	2.60305	2.64606	2.84457	2.92658	2.58804	2.47956	2.47209	2.46511	2.57606	2.45006	2.23	2.33501	2.58207	2.74406	2.88101	3.02951	2.59905	0.853014	1.60689	1.3398	1.15148	0.975358	0.903106	1.33686	1.10374	0.839672	0.793554	0.853498	0.489431	0.140014	0.0496658	0.850884	0.508815	0.152598	0.0948018	1.38918	2.24399	2.25251	2.08601	1.969	1.9335	1.93751	2.39052	2.44501	2.43303	2.43201	2.16349	2.136
2.6037	2.75176	2.65577	2.73157	2.9152	3.00063	2.63713	2.54012	2.51172	2.51661	2.63376	2.50774	2.27062	2.3415	2.64519	2.80809	2.90143	3.04596	2.68671	0.848062	1.62149	1.33627	1.13885	0.976593	0.915268	1.33305	1.09933	0.831454	0.77704	0.848423	0.489216	0.140427	0.0466888	0.845854	0.49976	0.147957	0.0784801	1.39924	2.24005	2.29793	2.09198	1.95718	1.93162	1.94449	2.40147	2.44854	2.44607	2.4382	2.16054	2.13402
2.66141	2.76043	2.70917	2.78887	2.96755	3.06258	2.68604	2.59086	2.56341	2.56053	2.6924	2.57216	2.31922	2.35291	2.70246	2.86782	2.92318	3.05835	2.70537	0.844371	1.59635	1.33328	1.11699	0.967525	0.922647	1.32988	1.1042	0.840054	0.765835	0.844692	0.490237	0.147803	0.0450373	0.842303	0.502048	0.144016	0.0658629	1.37861	2.24464	2.26408	2.09746	1.95165	1.93999	1.95149	2.40499	2.457	2.45124	2.45212	2.16311	2.13643
2.72264	2.81761	2.75265	2.83164	2.96624	3.09911	2.75114	2.64917	2.62136	2.62332	2.75514	2.66126	2.37374	2.39351	2.76563	2.9201	2.94952	3.0555	2.75913	0.846145	1.60257	1.33793	1.11991	0.98993	0.927993	1.33122	1.09842	0.83734	0.763965	0.846897	0.490865	0.167434	0.0627196	0.843517	0.518107	0.135653	0.0654694	1.38461	2.25699	2.27401	2.09801	1.96048	1.929	1.95653	2.4075	2.46051	2.46104	2.45704	2.173	2.1325
2.77931	2.86245	2.81422	2.87721	3.01469	3.13379	2.80632	2.71281	2.695	2.69023	2.81233	2.75584	2.46375	2.6172	2.8218	2.95579	2.95454	3.05551	2.8133	0.849598	1.60326	1.33884	1.10434	0.961234	0.91948	1.33829	1.0984	0.835247	0.761029	0.849363	0.501816	0.180114	0.12227	0.847801	0.504856	0.126748	0.059634	1.38619	2.25998	2.27844	2.1005	1.958	1.9284	1.96696	2.41045	2.46499	2.4701	2.46503	2.17745	2.13354
2.83929	2.91586	2.86426	2.89656	3.07488	3.14942	2.8599	2.77196	2.78262	2.77472	2.8727	2.85305	2.54764	2.69735	2.87929	2.9796	2.96051	3.0575	2.86535	0.847244	1.60405	1.34207	1.10784	0.948214	0.906895	1.34231	1.10034	0.862365	0.765354	0.84674	0.493633	0.176622	0.112243	0.845707	0.494482	0.124551	0.0553393	1.3933	2.267	2.28095	2.10395	1.96242	1.96797	1.97557	2.41248	2.47251	2.51284	2.46714	2.18447	2.13854
2.88956	2.96556	2.90654	2.90152	3.07152	3.14898	2.91457	2.83557	2.84709	2.84518	2.91805	2.9391	2.63463	2.64917	2.93056	2.99752	2.96351	3.058	2.91506	0.856436	1.61211	1.35415	1.14692	0.957954	0.89224	1.34914	1.09948	0.882079	0.780237	0.856362	0.488768	0.169377	0.0680548	0.853681	0.489548	0.12348	0.0600626	1.4021	2.27051	2.284	2.104	2.00101	1.97301	1.98501	2.4105	2.47451	2.51301	2.47302	2.18601	2.141
2.9368	3.02124	2.94682	2.91856	3.07945	3.13798	2.97363	2.89679	2.92661	2.92511	2.94655	3.01578	2.7384	2.79015	2.98473	3.02226	2.96899	3.02963	2.96327	0.863304	1.61937	1.3603	1.14368	0.945246	0.877155	1.35808	1.10793	0.883088	0.809759	0.873084	0.486771	0.142718	0.0586606	0.861917	0.484962	0.12398	0.0564884	1.40875	2.28282	2.28449	2.10002	2.00453	1.98099	1.99349	2.40614	2.48153	2.50872	2.48007	2.16209	2.14785
2.96023	3.02923	2.9865	2.95067	3.08432	3.12779	3.02444	2.96248	3.00107	3.0012	2.98423	3.09638	2.86894	2.96088	3.0358	3.02351	2.974	3.05753	2.96748	0.883386	1.62446	1.36806	1.14096	0.923556	0.848556	1.3541	1.09424	0.8823	0.838759	0.883433	0.482693	0.131778	0.064967	0.867179	0.494873	0.125303	0.0534557	1.40475	2.24495	2.23388	2.09755	2.01099	1.99497	2.00347	2.40006	2.48845	2.50953	2.485	2.16795	2.15251
3.01023	3.07932	3.00621	2.95014	3.05893	3.0859	3.03627	2.99833	3.05452	3.09053	3.03422	3.17056	3.02478	3.08483	3.05527	3.04409	2.98415	3.06138	3.02727	0.88767	1.62983	1.37447	1.12932	0.914115	0.832072	1.36305	1.12586	0.916283	0.832757	0.887585	0.501723	0.139711	0.0612982	0.885864	0.495795	0.13697	0.0582905	1.4131	2.24299	2.22901	2.07298	1.99704	1.98004	1.98603	2.38605	2.46102	2.49197	2.48499	2.16598	2.13698
3.04866	3.13155	3.04086	2.97358	3.0479	3.06972	3.0808	3.05297	3.14024	3.17832	3.07167	3.26377	3.1538	3.22244	3.09962	3.05837	3.00835	3.12294	3.07274	0.887549	1.63099	1.367	1.12433	0.896768	0.814244	1.363	1.13516	0.91853	0.846997	0.888266	0.510314	0.149819	0.0593757	0.884843	0.493409	0.137069	0.0582009	1.41054	2.24208	2.23001	2.07007	2.00411	1.98703	1.99104	2.39389	2.465	2.48703	2.48399	2.16213	2.13296
3.09623	3.17135	3.10226	3.01462	3.04105	3.04966	3.13823	3.12226	3.22914	3.27327	3.12003	3.31935	3.28332	3.39801	3.14423	3.08462	3.03379		3.12608	0.883033	1.62954	1.36323	1.11282	0.882281	0.804829	1.35786	1.13577	0.926267	0.853327	0.882232	0.510064	0.15644	0.0608151	0.881909	0.493371	0.141033		1.40723	2.24807	2.23093	2.07485	2.01205	1.98917	1.99427	2.386	2.46507	2.48868	2.4829	2.171	2.13002
3.14516	3.22516	3.15216	3.03915	3.04302	3.03602	3.18717	3.17219	3.31417	3.36328	3.16118	3.37311	3.41536	3.5574	3.19317	3.10914			3.16916	0.872439	1.6227	1.35296	1.10543	0.87043	0.783391	1.35069	1.12873	0.925815	0.860777	0.87555	0.518142	0.143031	0.074174	0.867997	0.493835			1.40101	2.25099	2.22799	2.069	2.01402	1.99601	2.00499	2.38598	2.46797	2.47604	2.47898	2.171	2.13099
3.19692	3.27683	3.20388	3.08774	3.04839	3.04223	3.24179	3.23277	3.36853	3.45031	3.21703	3.40803	3.52929	3.68233	3.24592	3.15428			3.21997	0.865753	1.60866	1.34047	1.0872	0.867263	0.780478	1.34486	1.13155	0.945811	0.869115	0.866071	0.522008	0.155903	0.100356	0.863897	0.507046			1.39241	2.24705	2.22591	2.06789	2.01998	1.99803	2.00303	2.37997	2.45992	2.48791	2.47292	2.172	2.12685
3.25747	3.3314	3.26132	3.13611	3.07434	3.0579	3.29347	3.28319	3.46616	3.53573	3.28434	3.4755	3.61342	3.7684	3.30647	3.1743			3.2834	0.858818	1.59831	1.33232	1.08194	0.86749	0.779894	1.33723	1.13237	0.939689	0.875402	0.860213	0.525713	0.162496	0.110743	0.856014	0.453173			1.38031	2.24982	2.21984	2.06084	2.01884	1.99995	2.005	2.37782	2.455	2.48195	2.46803	2.17177	2.11726
3.31337	3.38432	3.31134	3.1783	3.12518	3.09226	3.34931	3.3283	3.47234	3.60131	3.33537	3.53232	3.66704	3.82103	3.36235	3.26115			3.33632	0.854196	1.59407	1.32302	1.07806	0.869745	0.78604	1.32752	1.12264	0.947599	0.882656	0.85314	0.524678	0.137848	0.079181	0.853912	0.527114			1.37421	2.24298	2.21398	2.05498	2.01297	1.99796	2.00497	2.37098	2.45497	2.47997	2.469	2.16299	2.12704
3.37989	3.44292	3.37285	3.23306	3.15841	3.14026	3.40486	3.38173	3.53365	3.65641	3.40195	3.59086	3.67526	3.82717	3.42491	3.28979			3.39485	0.851739	1.59536	1.32306	1.08178	0.865214	0.782525	1.32693	1.1212	0.956235	0.883761	0.849645	0.519048	0.139304	0.0739014	0.852522	0.448514			1.37314	2.23983	2.21092	2.05085	2.00688	1.99094	1.99983	2.36789	2.44877	2.47491	2.46892	2.16086	2.13383
3.4395	3.5044	3.42964	3.30386	3.25201	3.22416	3.46245	3.43023	3.57701	3.68374	3.4654	3.64793	3.6922	3.8381	3.48547	3.40833			3.45142	0.856439	1.59532	1.32414	1.07237	0.855749	0.783923	1.32596	1.12057	0.95434	0.891488	0.857301	0.526192	0.142217	0.0674074	0.854141	0.515954			1.37682	2.22888	2.20583	2.04107	1.99868	1.98666	1.98875	2.36073	2.4338	2.46895	2.46395	2.15183	2.12298
3.49916	3.56017	3.49516	3.37818	3.33224	3.31026	3.52012	3.47914	3.61709	3.71306	3.52117	3.68508	3.70002	3.84201	3.54415	3.50128		3.60018	3.50817	0.863958	1.60322	1.33303	1.08241	0.856903	0.774481	1.32833	1.11654	0.944756	0.886225	0.864128	0.530519	0.143288	0.0641103	0.862167	0.522903		0.157201	1.38123	2.224	2.19901	2.044	1.98599	1.97299	1.97897	2.35001	2.42599	2.46699	2.46196	2.145	2.122
3.55476	3.62077	3.55189	3.44041	3.41567	3.40179	3.56373	3.52634	3.64858	3.73334	3.5808	3.71316	3.70704	3.84607	3.59676	3.60124		3.6627	3.56677	0.870145	1.6085	1.33666	1.08756	0.851153	0.774677	1.34041	1.11532	0.929706	0.877244	0.870455	0.492024	0.142485	0.0606903	0.868031	0.527688		0.143831	1.38826	2.22493	2.20101	2.04488	1.98088	1.96775	1.96881	2.35403	2.42194	2.46372	2.4489	2.14396	2.12301
3.60631	3.67346	3.61257	3.53609	3.52964	3.52387	3.6131	3.55049	3.68765	3.75626	3.63536	3.72455	3.71008	3.85087	3.64828	3.68619	3.42346	3.57843	3.61928	0.876698	1.61585	1.34473	1.08906	0.851298	0.772363	1.34943	1.1151	0.937572	0.863891	0.875683	0.494196	0.142881	0.0566701	0.875736	0.535985	0.194042	0.153052	1.39712	2.21987	2.20203	2.03705	1.97274	1.95074	1.95587	2.35603	2.41782	2.44482	2.44174	2.14095	2.1241
3.65518	3.72823	3.67129	3.61442	3.62855	3.63155	3.65425	3.60614	3.71207	3.76601	3.68618	3.74505	3.71301	3.84598	3.69616	3.76833	3.51561	3.66905	3.66726	0.886701	1.6278	1.35407	1.09509	0.849723	0.768737	1.36264	1.12026	0.91937	0.850872	0.884394	0.490667	0.1444	0.0547948	0.886788	0.552391	0.197238	0.145982	1.40785	2.21496	2.20302	2.03902	1.96296	1.94099	1.95094	2.35702	2.41099	2.43799	2.43196	2.13897	2.12798
3.68886	3.77184	3.72581	3.69323	3.7339	3.73701	3.70181	3.63381	3.72634	3.76719	3.71984	3.75525	3.71412	3.84305	3.7269	3.83128	3.63108	3.68049	3.71686	0.890728	1.63452	1.36121	1.10058	0.844909	0.770396	1.36441	1.11991	0.915293	0.847331	0.888879	0.488198	0.144331	0.0519387	0.890254	0.521066	0.155784	0.0642635	1.41712	2.20795	2.20706	2.04303	1.95595	1.93978	1.9388	2.36102	2.40997	2.43689	2.42389	2.13295	2.12394
3.74406	3.82622	3.77827	3.77282	3.85678	3.86686	3.75432	3.68591	3.74844	3.77936	3.77422	3.77149	3.72208	3.84616	3.78496	3.91384	3.76622	3.84132	3.77219	0.893759	1.63775	1.37002	1.11756	0.859649	0.789321	1.36606	1.10939	0.896913	0.834699	0.892615	0.489646	0.141263	0.0506507	0.892443	0.539423	0.157097	0.0712984	1.41812	2.20521	2.2111	2.04497	1.95308	1.92592	1.92582	2.36187	2.40797	2.42995	2.417	2.13008	2.11984
3.78424	3.87222	3.82623	3.84131	3.96136	3.97448	3.80421	3.72022	3.76505		3.82024	3.79011	3.72503	3.85202	3.82125	3.98324	3.88762	3.96672	3.81722	0.894466	1.63854	1.36858	1.12948	0.868775	0.795836	1.37131	1.10632	0.889902		0.893541	0.50081	0.142141	0.0529364	0.892911	0.548535	0.149178	0.0655891	1.42063	2.21295	2.215	2.04398	1.95595	1.923	1.91899	2.35702	2.40698	2.428		2.13297	2.114
3.8438	3.92575	3.88379	3.91705	4.05034	4.09365	3.85571	3.77465	3.77651		3.87874	3.81828	3.73206	3.857	3.88177	4.04177	4.04097	4.14443	3.87077	0.890862	1.63476	1.36301	1.13622	0.904489	0.819607	1.36671	1.11271	0.895092		0.891067	0.512948	0.142426	0.0545952	0.888191	0.549586	0.163178	0.0606696	1.41515	2.20214	2.21603	2.03997	1.94494	1.92385	1.91692	2.36105	2.40102	2.42894		2.12511	2.11503
3.89618	3.97541	3.93538	3.98546	4.13846	4.20158	3.90238	3.81725	3.81		3.92718	3.83733	3.7361	3.857	3.93228	4.09251	4.16999	4.30345	3.92136	0.879177	1.62632	1.35212	1.14038	0.938535	0.848722	1.35499	1.10559	0.888775		0.878406	0.511433	0.142793	0.0613072	0.877727	0.533926	0.156046	0.0715075	1.40663	2.21108	2.2182	2.0381	1.94108	1.91413	1.912	2.3641	2.40205	2.42505		2.13208	2.11687
3.94128	4.02926	3.98828	4.04136	4.23239	4.30045	3.9553	3.86525	3.84828		3.9723	3.88817	3.74005	3.85699	3.98126	4.15033	4.28434	4.43533	3.9733	0.867183	1.61343	1.34585	1.14814	0.948775	0.8699	1.33914	1.10302	0.887712		0.867141	0.508471	0.142512	0.0608007	0.865355	0.507805	0.157524	0.09586	1.39334	2.21403	2.22601	2.04206	1.94398	1.91895	1.91202	2.36802	2.40403	2.42702		2.13502	2.11202
3.99586	4.07876	4.04177	4.11097	4.30673	4.38624	4.0128	3.91283			4.02983	3.92176	3.75022	3.85596	4.03194	4.21389	4.34979	4.49772	4.03077	0.856198	1.60711	1.33461	1.15093	0.974735	0.898596	1.32829	1.09161			0.855861	0.504702	0.142907	0.0571512	0.854837	0.495632	0.175152	0.106939	1.38383	2.21893	2.22807	2.05301	1.93996	1.91013	1.91609	2.37106	2.41			2.138	2.11597
4.05463	4.13051	4.09453	4.17609	4.35601	4.46976	4.06738	3.96953			4.08666	3.97348	3.76549	3.85342	4.09551	4.27456	4.40231	4.54523	4.0834	0.850723	1.59443	1.33112	1.13907	0.997494	0.912682	1.32379	1.08362			0.850606	0.499307	0.142788	0.0580006	0.849251	0.506184	0.160047	0.0868792	1.37603	2.21395	2.23316	2.05426	1.93729	1.91905	1.92218	2.37516	2.41026			2.13782	2.11408
4.11617	4.18717	4.15216	4.21717			4.11916	4.02719	4.0272		4.14917	4.02924	3.78416	3.86904	4.15217	4.33316	4.41408	4.55405	4.13617	0.848979	1.59135	1.32653	1.14027			1.31619	1.08298	0.867881		0.850082	0.490931	0.145726	0.0621341	0.846285	0.499235	0.158053	0.0804339	1.37474	2.21204	2.23902	2.06401	1.94799			2.38102	2.42001	2.452		2.13104	2.11701
4.17698	4.2459	4.20685	4.27615	4.45029	4.5885	4.17495	4.09189	4.09776		4.20999	4.11166	3.84038	3.88292	4.21198	4.3875	4.4402	4.57105	4.1969	0.852	1.60014	1.33225	1.13708	0.987894	0.942629	1.32584	1.08091	0.864779		0.854315	0.491294	0.151704	0.0568204	0.847991	0.507799	0.155757	0.0678921	1.38028	2.22519	2.24511	2.06795	1.94369	1.91731	1.93106	2.38908	2.42522	2.4512		2.14419	2.11892
4.24032	4.3044	4.2623	4.34986	4.53239	4.62062	4.23666	4.14969	4.14774		4.2743	4.21931	3.93028	3.94663	4.27543	4.41967	4.45318	4.574	4.25538	0.858496	1.60707	1.338	1.12118	0.980134	0.942886	1.33108	1.08408	0.86796		0.859219	0.502287	0.179909	0.068195	0.855857	0.508355	0.151558	0.0565793	1.38721	2.23721	2.2521	2.06505	1.9241	1.93716	1.93526	2.39384	2.4391	2.4641		2.15613	2.1141
4.29035	4.35735	4.31133	4.38203	4.54709	4.64401	4.29937	4.21341			4.32331	4.3066	4.01668	4.15868	4.32937	4.44512	4.46002	4.574	4.30736	0.865172	1.6195	1.34882	1.12214	0.964295	0.932175	1.33609	1.08849			0.865624	0.50186	0.181343	0.137433	0.862578	0.507367	0.142787	0.0550366	1.39685	2.24508	2.25603	2.06703	1.92823	1.94302	1.94504	2.38805	2.44304			2.16109	2.11809
4.34368	4.41092	4.36168	4.3862	4.56103	4.64603	4.35488	4.27509	4.29031	4.30546	4.36974	4.39829	4.12058	4.26097	4.38563	4.46331	4.46306	4.574	4.36183	0.873124	1.62339	1.35708	1.13439	0.987343	0.922201	1.34095	1.08775	0.871913	0.784822	0.872305	0.509533	0.177157	0.132595	0.871364	0.49931	0.136277	0.0530013	1.40609	2.25728	2.26003	2.07211	1.96215	1.94611	1.95111	2.39605	2.44909	2.48603	2.46803	2.17526	2.13114
4.38836	4.47131	4.40621	4.39977	4.56315	4.6478	4.41244	4.34678	4.3765	4.4013	4.41816	4.48283	4.22485	4.26398	4.42744	4.48367	4.46707	4.57348	4.41631	0.883913	1.6373	1.37043	1.13998	0.981391	0.903732	1.35559	1.09551	0.879852	0.791703	0.883837	0.520422	0.170696	0.0786369	0.881523	0.487273	0.130324	0.0511796	1.41998	2.2749	2.26202	2.07898	1.9722	1.9532	1.95815	2.39917	2.45515	2.48775	2.47015	2.19188	2.13988
4.44213	4.52312	4.45411	4.43008	4.56905	4.63998	4.46916	4.4172	4.47523	4.49229	4.46414	4.55526	4.33741	4.46031	4.48412	4.51004	4.47002	4.55303	4.46814	0.895892	1.64658	1.37944	1.15035	0.966767	0.880095	1.36554	1.0977	0.88314	0.805631	0.896736	0.513445	0.150372	0.0623352	0.891887	0.492086	0.130502	0.0519422	1.42763	2.27097	2.263	2.07799	1.98003	1.96103	1.96403	2.40601	2.46101	2.47803	2.47602	2.18697	2.13502
4.48771	4.5648	4.4928	4.45744	4.586	4.63178	4.52374	4.4879	4.55629	4.5925	4.51368	4.64601	4.48	4.5679	4.52776	4.52528	4.47723	4.56623	4.51776	0.906889	1.65406	1.38973	1.15171	0.934495	0.853824	1.37281	1.11826	0.907519	0.820214	0.909137	0.521831	0.12	0.0501206	0.901117	0.486906	0.131663	0.0491081	1.4349	2.26093	2.26207	2.07607	1.98907	1.97016	1.97307	2.41004	2.46304	2.48912	2.4821	2.17491	2.14225
4.53639	4.61934	4.54739	4.48798	4.58595	4.61661	4.57439	4.54955	4.64406	4.69445	4.56032	4.71509	4.61653	4.69802	4.57942	4.5448		4.64826	4.56932	0.90954	1.66153	1.39096	1.14739	0.917021	0.830971	1.38068	1.13214	0.92676	0.842519	0.910877	0.515453	0.112313	0.0346026	0.904471	0.471697		0.0408033	1.43802	2.25615	2.26692	2.08103	1.99431	1.9811	1.97821	2.41313	2.46608	2.497	2.48905	2.16913	2.15879
4.58928	4.67029	4.60031	4.52517	4.58399	4.60192	4.6273	4.60836	4.72244	4.7875	4.6103	4.79432	4.75085	4.85096	4.63328	4.57543	4.51217	4.65825	4.6193	0.912166	1.65788	1.38523	1.1267	0.897744	0.812096	1.37888	1.1467	0.952517	0.870523	0.908064	0.523338	0.124028	0.0501619	0.912437	0.485028	0.164615	0.109092	1.43558	2.26204	2.26401	2.082	2.00603	1.98504	1.98607	2.41798	2.46903	2.49704	2.491	2.17404	2.15099
4.64085	4.72385	4.65675	4.55771	4.58303	4.58783	4.68286	4.67402	4.80322	4.87935	4.6648	4.85397	4.90763	5.02702	4.68588	4.65369	4.5442	4.70326	4.67482	0.905776	1.6496	1.37635	1.11888	0.885699	0.805601	1.37392	1.14779	0.963027	0.887522	0.899652	0.495451	0.102658	0.0457421	0.908162	0.591907	0.167368	0.138839	1.43015	2.27012	2.26495	2.08198	2.01105	1.99211	1.99815	2.415	2.474	2.50411	2.49102	2.18114	2.15014
4.69651	4.77928	4.70641	4.60391	4.58523	4.577	4.73936	4.74043	4.88279	4.96834	4.71743	4.91753	5.01406	5.15831	4.74348	4.69883	4.55715	4.71957	4.72841	0.898107	1.64332	1.36689	1.10047	0.879741	0.790211	1.36447	1.14346	0.967346	0.897724	0.892569	0.47872	0.154994	0.0904786	0.900065	0.586342	0.171745	0.153541	1.42016	2.27805	2.26195	2.081	2.01408	1.99918	2.00828	2.4151	2.4741	2.5108	2.4919	2.19008	2.15915
4.75516	4.82915	4.76116	4.63915	4.59406	4.57705	4.79216	4.79616	4.95219	5.05918	4.77316	4.97711	5.09414	5.24814	4.80117	4.73115	4.56307	4.70307	4.78315	0.884022	1.63576	1.35631	1.09701	0.874719	0.786368	1.35392	1.13336	0.967983	0.892484	0.885527	0.473482	0.155143	0.108626	0.879336	0.576347	0.173155	0.129966	1.4093	2.28	2.25999	2.08099	2.01701	2.00602	2.01902	2.41899	2.47801	2.503	2.488	2.19299	2.16498
4.81499	4.88484	4.81984	4.69376	4.61779	4.59458	4.85084	4.85767	5.02262	5.12582	4.835		5.14747	5.30043	4.86399	4.78687	4.58844	4.72843	4.83888	0.880862	1.62574	1.34445	1.09982	0.870549	0.789322	1.3506	1.12845	0.972774	0.901608	0.880827		0.148748	0.102894	0.877728	0.578893	0.189855	0.147042	1.40124	2.27891	2.25695	2.07695	2.02103	2.01314	2.02814	2.41495	2.47995	2.50295	2.48806	2.18795
4.88059	4.94042	4.87544	4.74444	4.67042	4.6333	4.90649	4.90242	5.06452	5.18008	4.90156		5.17886	5.32832	4.92959		4.61756	4.75656	4.89749	0.87456	1.6213	1.3383	1.09317	0.871455	0.790809	1.35025	1.12794	0.970392	0.907921	0.878019		0.131313	0.0768319	0.868075		0.204114	0.161721	1.3961	2.27293	2.2539	2.07398	2.02298	2.0219	2.0371	2.41188	2.4769	2.49998	2.4921	2.18485
4.94434	4.99732	4.93331	4.80231	4.7274	4.68542	4.96633	4.95929	5.12523	5.22316	4.96434	5.16321	5.21303	5.34102	4.99334		4.64034	4.77934	4.95731	0.87774	1.62223	1.33955	1.09917	0.883255	0.793169	1.34898	1.12109	0.968401	0.906747	0.877173	0.462923	0.112294	0.0597167	0.875067		0.241819	0.199331	1.39863	2.26995	2.24997	2.07299	2.02198	2.01798	2.04098	2.40697	2.47296	2.499	2.49599	2.17897	2.17995
5.03612	5.08116	5.02624	4.89894	4.85121	4.82237	5.04826	5.02662	5.18138	5.27162	5.06056	5.21871	5.2385	5.35246	5.08063	5.09811	4.70514	4.84512	5.0397	0.876919	1.61115	1.32696	1.07765	0.845155	0.776579	1.33798	1.10854	0.937692	0.88261	0.873439	0.493699	0.120511	0.0552297	0.878169	0.502763	0.251042	0.208869	1.38902	2.24204	2.21999	2.05846	2.00852	2.02238	2.02991	2.37847	2.4509	2.4834	2.47695	2.16105	2.15698
5.08062	5.12829	5.08036	4.96758	4.94042	4.92365	5.1035	5.07177	5.20858	5.27923	5.10066	5.23275	5.23796	5.34946	5.12611	5.18644	4.78221	5.07191	5.08977	0.874031	1.61755	1.33583	1.07808	0.84427	0.772272	1.3494	1.11008	0.924543	0.867878	0.87122	0.505967	0.11752	0.051913	0.874612	0.493491	0.250543	0.183812	1.39377	2.24508	2.21909	2.05559	2.0099	2.01286	2.02335	2.37652	2.44356	2.47643	2.47282	2.16457	2.15685
5.13064	5.18564	5.14066	5.03772	5.02525	5.01828	5.14665	5.1051	5.23353	5.28852	5.15265	5.24409	5.236	5.347	5.17565	5.22766	5.01433	5.05549	5.14665	0.880272	1.62529	1.34208	1.08639	0.838267	0.765219	1.35292	1.10172	0.907412	0.855677	0.877228	0.503928	0.120392	0.0512785	0.880871	0.509401	0.145018	0.112151	1.4053	2.24749	2.22301	2.05999	2.00599	2.00598	2.01697	2.37849	2.44649	2.47348	2.46497	2.16648	2.17203
5.18508	5.23923	5.2011	5.12198	5.12126	5.12825	5.2046	5.14189	5.24323	5.29652	5.20907	5.2777	5.23701	5.34696	5.233	5.2935	5.15334	5.24317	5.20256	0.883079	1.63406	1.35437	1.09671	0.855915	0.773454	1.35653	1.1212	0.913683	0.847232	0.880476	0.490433	0.117049	0.0466359	0.883079	0.491252	0.111276	0.0594889	1.41357	2.24253	2.2266	2.05807	2.00148	1.99996	2.00443	2.37406	2.44203	2.46488	2.45342	2.15858	2.18097
5.22612	5.29163	5.24338	5.19182	5.21097	5.21766	5.24673	5.1695	5.25866	5.297	5.2496	5.29077	5.23774	5.344	5.26759	5.36614	5.1934	5.26084	5.24184	0.886788	1.63872	1.36026	1.09547	0.844734	0.772319	1.36699	1.12398	0.907523	0.839985	0.882847	0.485015	0.115746	0.0475743	0.887876	0.510481	0.109542	0.0320996	1.41937	2.2452	2.23307	2.06315	1.99988	1.99678	1.99977	2.37809	2.44406	2.45699	2.448	2.1652	2.17824
5.29913	5.35413	5.30423	5.27181	5.31991	5.33496	5.3017	5.21466	5.26654	5.28305	5.29923	5.3031	5.24853	5.34452	5.31673	5.45879	5.32251	5.38607	5.32113	0.890314	1.62918	1.36521	1.11017	0.854454	0.779385	1.37762	1.13275	0.903936	0.835843	0.883112	0.477979	0.115608	0.0460409	0.89199	0.540478	0.140012	0.050515	1.41052	2.22699	2.20801	2.06901	1.99399	1.98698	1.98947	2.38201	2.4465	2.45653	2.438	2.17346	2.16795
5.35267	5.41058	5.36629	5.35505	5.43197	5.46061	5.35468	5.26832	5.27977		5.35923	5.33371	5.255	5.34868	5.37522	5.53434	5.45949	5.54517	5.37563	0.887789	1.62881	1.36205	1.10658	0.868158	0.786181	1.37337	1.13823	0.892053		0.883487	0.515593	0.121954	0.0463847	0.887652	0.547291	0.154902	0.0620617	1.40865	2.22299	2.2111	2.07159	1.9925	1.98283	1.9809	2.385	2.41406	2.46674		2.16348	2.15602
5.40782	5.45808	5.43996	5.46506	5.58866	5.63364	5.40312	5.29514	5.29662		5.43864	5.3695	5.26704	5.36194	5.44304	5.62576	5.68184	5.80435	5.427	0.878686	1.61829	1.34785	1.13082	0.877868	0.796303	1.35349	1.13714	0.914696		0.876971	0.524594	0.134635	0.0595776	0.879079	0.547478	0.16724	0.0794479	1.39836	2.222	2.21914	2.06418	1.98108	1.95806	1.96	2.37604	2.41912	2.447		2.14514	2.14704
5.44819	5.51115	5.48718	5.51723	5.67026	5.71435	5.45819	5.35115	5.3271		5.47022	5.39409	5.26905	5.35902	5.49417	5.66323	5.77231	5.9193	5.47616	0.870166	1.6089	1.34219	1.13009	0.900836	0.814664	1.33706	1.13055	0.900316		0.871588	0.520241	0.136805	0.0555218	0.867743	0.496554	0.167794	0.107732	1.38871	2.22202	2.22601	2.07302	1.98498	1.96098	1.95997	2.37801	2.42502	2.44707		2.15201	2.14902
5.50971	5.56074	5.5447	5.59057	5.75467	5.82879	5.51876	5.39961	5.35882		5.54166	5.4248	5.28409	5.36504	5.54974	5.73669	5.8727	6.0157	5.52969	0.85902	1.60039	1.32863	1.12531	0.93177	0.848328	1.33308	1.11498	0.905092		0.858054	0.475612	0.128874	0.0464424	0.858977	0.497863	0.181893	0.117809	1.37771	2.23017	2.23008	2.07813	1.97799	1.95405	1.9501	2.38201	2.43306	2.46818		2.15614	2.157
5.5654	5.61803	5.59907	5.63547	5.80755	5.89111	5.57799	5.44726	5.42197		5.59349	5.48726	5.29172	5.36827	5.60726	5.79043	5.92654	6.0696	5.58314	0.85208	1.5954	1.32095	1.12671	0.950564	0.871626	1.32283	1.11325	0.8807		0.851446	0.490013	0.129862	0.0456521	0.851825	0.501969	0.169647	0.103722	1.37326	2.24316	2.23627	2.08798	1.97704	1.95767	1.95786	2.38314	2.43819	2.48208		2.16712	2.15698
5.63613	5.67013	5.65313	5.71007	5.88607	5.99815	5.62814	5.51116	5.4712		5.66913	5.55115	5.32809	5.38205	5.67113	5.8631	5.95409	6.10007	5.64111	0.84802	1.58881	1.31439	1.12839	0.976153	0.900791	1.31411	1.11277	0.87169		0.847192	0.480066	0.127423	0.0351228	0.848037	0.503936	0.153796	0.0891208	1.3671	2.251	2.25001	2.08702	1.979	1.94103	1.95102	2.39001	2.44801	2.48601		2.173	2.15599
5.69066	5.7227	5.7067	5.73868	5.91763	6.05977	5.68565	5.5788	5.55568	5.54185	5.7217	5.61624	5.36679	5.40149	5.72665	5.90353	5.99011	6.13101	5.68876	0.852082	1.59748	1.31909	1.13348	1.00223	0.909383	1.31828	1.11308	0.904549	0.884261	0.852114	0.48273	0.125098	0.0325552	0.851149	0.510683	0.143874	0.0687638	1.37511	2.25014	2.25313	2.09411	1.98108	1.95213	1.95905	2.39509	2.453	2.48908	2.48706	2.17316	2.15306
5.74348	5.77804	5.7622	5.79316	5.9682	6.12122	5.73714	5.64228	5.61048	5.6097	5.7775	5.71586	5.4307	5.44516	5.77838	5.94598	5.99912	6.13198	5.74916	0.857838	1.59999	1.32394	1.14086	0.996942	0.918884	1.32665	1.11651	0.897182	0.865821	0.85877	0.490147	0.155674	0.0677846	0.855863	0.517733	0.136432	0.0650693	1.38219	2.26114	2.26308	2.1031	1.98704	1.96208	1.96294	2.40212	2.45312	2.49528	2.49212	2.18614	2.15796
5.81613	5.82914	5.8211	5.85009	6.0271	6.18105	5.79315	5.70515	5.6832	5.69319	5.85113	5.85618			5.84614	5.99403	6.00502	6.13101	5.80613	0.86365	1.60286	1.32232	1.14352	1.00634	0.916619	1.33022	1.11248	0.843965	0.796362	0.86516	0.548139			0.860958	0.507575	0.139942	0.06012	1.38174	2.26803	2.26701	2.108	1.98901	1.96599	1.96003	2.40802	2.45902	2.50899	2.49802	2.19302	2.15601
5.86754	5.88662	5.86252	5.88653	6.06841	6.2018	5.85162	5.76683	5.7632	5.7692	5.90147	5.92693	5.6352	5.76676	5.90359	6.00722	6.01409	6.134	5.85962	0.875557	1.61816	1.33451	1.14158	1.00495	0.916214	1.345	1.11882	0.865526	0.800975	0.877267	0.492398	0.152647	0.110621	0.872387	0.497697	0.128729	0.0521818	1.39714	2.27812	2.27196	2.10791	1.99095	1.9632	1.97015	2.41605	2.46616	2.50702	2.50399	2.20015	2.16012
5.91196	5.937	5.90502	5.9295	6.10214	6.18648	5.90186				5.94008	6.00292	5.73338	5.75112	5.9519	6.02538	6.02102	6.134	5.90994	0.889192	1.62742	1.35124	1.11299	0.968907	0.902717	1.36444				0.888553	0.502697	0.141775	0.054693	0.887506	0.492736	0.118393	0.0507076	1.40628	2.28816	2.26908	2.10106	1.98762	1.97904	1.98198	2.42012				2.21214	2.16992
5.95915	5.98616	5.95515	5.95409	6.15798	6.21	5.94419	5.90321	5.94626	5.9683	5.99315	6.09724	5.85042	5.9045	5.99614	6.04407	6.02201	6.13399	5.95615	0.903992	1.64244	1.36334	1.15387	0.949182	0.890257	1.3734	1.09731	0.885906	0.797883	0.906325	0.506985	0.130223	0.045067	0.899548	0.494542	0.125435	0.0496062	1.42045	2.29599	2.27299	2.10399	2.018	1.98102	1.98103	2.42599	2.48301	2.50703	2.51001	2.21898	2.16601
6.01061	6.04066	6.00758	5.9862	6.1518	6.20964	6.00972	5.976	6.03839	6.07442	6.04645	6.18189	5.99668	6.08053	6.04474	6.06916	6.02511	6.12928	6.00865	0.908125	1.64895	1.37444	1.15342	0.946243	0.861205	1.37573	1.12825	0.919149	0.830074	0.908147	0.515924	0.117622	0.0510972	0.905873	0.508744	0.137671	0.0484088	1.42699	2.29301	2.269	2.10106	2.0181	1.98729	1.9922	2.42306	2.48701	2.51801	2.51295	2.21108	2.16906
6.06002	6.09404	6.05404	6.00284	6.13598	6.18082	6.06718	6.0564	6.14984	6.18814	6.08314	6.2532	6.13197	6.20465	6.10396	6.08232	6.0351	6.15266	6.06106	0.908518	1.65172	1.37196	1.14686	0.924964	0.845371	1.37078	1.13027	0.914572	0.82758	0.907899	0.527733	0.139562	0.0615516	0.906894	0.489096	0.137922	0.057039	1.42819	2.29394	2.269	2.10594	2.02622	2.01014	2.00814	2.42802	2.48808	2.51892	2.50898	2.21688	2.17408
6.11012	6.14514	6.10514	6.04409	6.13501	6.17199	6.12514	6.12515	6.24021	6.29323	6.13911	6.31215	6.27729	6.38336	6.15113	6.09816		6.23409	6.11314	0.908878	1.65842	1.37161	1.12237	0.911924	0.81993	1.37248	1.14137	0.925942	0.842299	0.907859	0.512908	0.128429	0.0445718	0.907578	0.476924		0.060663	1.42736	2.291	2.269	2.10301	2.03701	2.01701	2.01503	2.429	2.49201	2.515	2.508	2.211	2.17799
6.1626	6.20366	6.16266	6.08047	6.13994	6.1688	6.18369	6.18884	6.33002	6.39024	6.1846	6.3744	6.40081	6.53401	6.20664	6.16517		6.27126	6.17265	0.903792	1.65182	1.36543	1.11739	0.888454	0.798772	1.36374	1.14209	0.939547	0.86288	0.9031	0.591174	0.132418	0.0663485	0.902454	0.581308		0.165407	1.42512	2.29094	2.267	2.108	2.04206	2.0222	2.0262	2.42694	2.49497	2.51301	2.50599	2.20994	2.174
6.21018	6.25602	6.21508	6.1181	6.13526	6.15316	6.23814	6.2553	6.4102	6.4876	6.23216	6.40608	6.54311	6.69229	6.25716	6.1794		6.29264	6.22412	0.896026	1.64222	1.35471	1.09765	0.860674	0.780944	1.3622	1.14212	0.956092	0.879578	0.895107	0.593639	0.142648	0.0878128	0.894869	0.500688		0.146421	1.41439	2.28616	2.26694	2.10792	2.04718	2.03818	2.04222	2.4219	2.49298	2.51408	2.50502	2.20516	2.17414
6.26815	6.30614	6.26814	6.17207	6.14801	6.16098	6.29414	6.31914	6.46932	6.56622	6.28915	6.45916	6.64606	6.80406	6.31415	6.24813		6.3731	6.27913	0.885533	1.63283	1.34342	1.08282	0.85109	0.7733	1.35115	1.13982	0.979613	0.900498	0.883201	0.584727	0.158236	0.120737	0.885985	0.578767		0.213415	1.40611	2.29398	2.26399	2.104	2.05602	2.04701	2.05305	2.41699	2.49199	2.51798	2.50599	2.21298	2.18101
6.32476	6.35771	6.32071	6.19878	6.15283	6.1526	6.34869	6.37061	6.58791	6.64797	6.34676	6.52093	6.66963	6.82851	6.37279	6.29875		6.41052	6.32971	0.875245	1.62543	1.33077	1.08261	0.851076	0.765902	1.34532	1.13474	0.962324	0.911057	0.876011	0.561256	0.175245	0.138018	0.872821	0.577527		0.214402	1.39457	2.28503	2.25999	2.10395	2.06201	2.04918	2.07003	2.41304	2.48896	2.51199	2.502	2.20501	2.18509
6.38424	6.41318	6.37608	6.2589	6.21664	6.1987	6.40208	6.41806	6.58224	6.72302	6.40624	6.59359	6.7181	6.86728	6.43418		6.13658	6.29858	6.38516	0.871824	1.61357	1.32685	1.07309	0.857506	0.768219	1.34214	1.13185	0.982557	0.920114	0.870722	0.561267	0.158763	0.1076	0.871325		0.167985	0.156166	1.38749	2.28692	2.25896	2.09992	2.06298	2.06306	2.07218	2.4159	2.48586	2.511	2.50188	2.20594	2.19232
6.44519	6.47119	6.42919	6.30322	6.24825	6.23323	6.4552	6.47016	6.64315	6.77314	6.46719	6.67117	6.72317	6.88111	6.4922		6.16528	6.32727	6.4422	0.871032	1.61436	1.31802	1.0703	0.851463	0.763309	1.33868	1.12583	0.989222	0.927131	0.870339	0.464044	0.115036	0.0796985	0.870105		0.187771	0.168158	1.38587	2.28303	2.25697	2.09598	2.06198	2.06596	2.08098	2.41097	2.47898	2.51097	2.496	2.20303	2.20795
6.50368	6.52766	6.48673	6.37077	6.32491	6.30495	6.5146	6.51753	6.68739	6.81529	6.52568	6.72329	6.77405	6.91396	6.55363	6.50886	6.24946	6.40847	6.50365	0.874695	1.61768	1.32206	1.06709	0.861362	0.772167	1.34165	1.13009	0.983618	0.921404	0.873089	0.483628	0.131953	0.0641336	0.87455	0.567575	0.187733	0.164282	1.38976	2.29194	2.249	2.09096	2.05592	2.05396	2.07495	2.40206	2.4739	2.50296	2.49595	2.21095	2.19394
6.55818	6.58012	6.54514	6.43245	6.39768	6.38076	6.5621	6.56	6.71894	6.83845	6.58016	6.74655	6.77808	6.91108	6.60418	6.57774		6.44651	6.55516	0.878351	1.62153	1.33083	1.07411	0.863621	0.771787	1.35171	1.13386	0.974584	0.914408	0.877065	0.502083	0.136764	0.0604044	0.877773	0.518612		0.144013	1.39673	2.2869	2.24898	2.08798	2.04988	2.05088	2.07075	2.4069	2.46602	2.49984	2.49178	2.2069	2.1889
6.61513	6.63414	6.60015	6.50219	6.47824	6.46526	6.61512	6.60806	6.76405	6.86003	6.63614	6.77303	6.782	6.915	6.66113	6.66119		6.51909	6.61114	0.885143	1.63094	1.33964	1.07544	0.851659	0.765391	1.35761	1.1265	0.96084	0.900877	0.884978	0.495989	0.1331	0.0548557	0.883218	0.505631		0.134532	1.40686	2.28198	2.248	2.08699	2.04397	2.04498	2.05897	2.402	2.467	2.492	2.48098	2.20198	2.18407
6.66559	6.68872	6.6597	6.576	6.57025	6.56639	6.66065	6.63259	6.78234	6.87109	6.68868	6.78529	6.782	6.91499	6.70954	6.73352		6.55712	6.66568	0.890145	1.63941	1.34855	1.09204	0.84758	0.765699	1.36345	1.1293	0.956967	0.887922	0.887908	0.503269	0.132991	0.0531948	0.890093	0.456395		0.119842	1.41417	2.27303	2.24699	2.08295	2.03287	2.0378	2.04682	2.40305	2.46601	2.49292	2.47397	2.195	2.21104
6.71205	6.74513	6.71509	6.65453	6.66912	6.67616	6.71201	6.67881	6.80932	6.87796	6.74199	6.8082	6.78196	6.91406	6.75203	6.77648	6.57334	6.72312	6.71899	0.896155	1.64989	1.35731	1.09544	0.853817	0.771262	1.3742	1.13179	0.94714	0.872262	0.891874	0.492808	0.13283	0.0518971	0.897449	0.464292	0.12401	0.098512	1.42586	2.27492	2.24598	2.07906	2.0229	2.02172	2.03264	2.40702	2.46702	2.4869	2.47194	2.19494	2.2138
6.76311	6.80015	6.76817	6.72922	6.77229	6.7813	6.76114	6.71807	6.82503	6.87599	6.79012	6.81804	6.78003	6.917	6.8021	6.89722	6.6874	6.82623	6.76715	0.907081	1.65969	1.36659	1.1086	0.856617	0.783031	1.38967	1.13334	0.932529	0.855825	0.904212	0.475255	0.122154	0.0459286	0.907119	0.527577	0.155525	0.103842	1.43413	2.27101	2.24501	2.08201	2.01798	2.00797	2.01497	2.408	2.46801	2.482	2.46902	2.19201	2.20397
6.80348	6.85465	6.82958	6.81288	6.87931	6.89152	6.81165	6.74365	6.83508	6.87197	6.83641	6.83224	6.79006	6.917	6.83961	6.97999	6.83465	6.91364	6.82263	0.911036	1.66868	1.37358	1.12011	0.862881	0.790903	1.39348	1.13511	0.920919	0.853932	0.908585	0.481165	0.12384	0.0454274	0.910537	0.537609	0.142477	0.0639105	1.44198	2.27497	2.24805	2.08599	2.01192	1.99691	2.00285	2.40896	2.47006	2.48206	2.47705	2.194	2.19192
6.84202	6.90608	6.876	6.88238	6.98285	7.01226	6.86304	6.79457	6.84112	6.87008	6.86906	6.85137	6.79506	6.91704	6.88787	7.0583	6.96585	7.04482	6.87304	0.911422	1.66847	1.3782	1.12191	0.871549	0.800149	1.39123	1.13213	0.91609	0.851685	0.908863	0.504311	0.130846	0.0469919	0.910972	0.554543	0.142417	0.0639533	1.4398	2.27302	2.252	2.08502	2.0059	1.98974	1.99067	2.4061	2.47502	2.48718	2.48126	2.19394	2.18602
6.89117	6.95812	6.92414	6.94918	7.07223	7.12127	6.91314	6.82212	6.84704	6.87402	6.92016	6.86908	6.79801	6.919	6.93017	7.12115	7.10337	7.22938	6.92314	0.906217	1.66462	1.37393	1.13684	0.911544	0.823797	1.38382	1.12988	0.912209	0.846666	0.904641	0.511575	0.132568	0.0572078	0.905252	0.549364	0.15096	0.0641321	1.43624	2.27397	2.25201	2.08601	2.00099	1.97698	1.97496	2.41101	2.47602	2.49602	2.49403	2.19097	2.187
6.95464	7.00573	6.97865	7.01987	7.16206	7.22631	6.96765	6.86862	6.86128		6.98064	6.89843	6.80109	6.919	6.99466	7.17964	7.24535	7.37443	6.97762	0.897292	1.65919	1.36623	1.13677	0.93619	0.849644	1.37079	1.11665	0.900302		0.897187	0.513567	0.135614	0.0601289	0.89465	0.531614	0.155159	0.0729632	1.43074	2.26315	2.25703	2.08905	1.9979	1.96895	1.96087	2.41405	2.48497	2.50518		2.18115	2.18799
7.00519	7.06303	7.03011	7.08817	7.24596	7.32998	7.01905	6.91803	6.88435		7.03119	6.93295	6.80814	6.91906	7.04713	7.23021	7.35218	7.48748	7.02711	0.889542	1.6475	1.36008	1.14127	0.957238	0.872638	1.36869	1.11372	0.903415		0.887526	0.511592	0.135196	0.0577899	0.888992	0.516039	0.176858	0.104987	1.41933	2.27494	2.25908	2.09312	1.9901	1.96464	1.95086	2.41816	2.4831	2.51898		2.19294	2.18704
7.06314	7.11314	7.08413	7.14514	7.34108	7.4262	7.07013	6.96813			7.08914	6.97912	6.81502	6.92201	7.10214	7.28916	7.45814	7.60806	7.08114	0.879891	1.639	1.34966	1.13435	0.962563	0.884718	1.36243	1.1103			0.879551	0.502949	0.137433	0.0611743	0.877911	0.496572	0.1437	0.106709	1.41053	2.27201	2.26302	2.099	1.99501	1.94702	1.94399	2.426	2.48801			2.19001	2.18899
7.11781	7.16869	7.13774	7.19973	7.37485	7.50385	7.12374	7.01876			7.14381	7.02886	6.82436	6.92409	7.15686	7.35374	7.51309	7.63128	7.13574	0.872359	1.6321	1.34281	1.13874	0.999337	0.907725	1.35805	1.10558			0.87214	0.502428	0.13855	0.0588863	0.870459	0.489781	0.128042	0.0863144	1.40136	2.275	2.26904	2.09906	1.99803	1.95485	1.94199	2.42606	2.49206			2.193	2.18603
7.18134	7.22314	7.19612	7.2571	7.44154	7.57014	7.18212	7.07818			7.20746	7.09654	6.85283	6.93139	7.22426	7.41216	7.52041	7.6531	7.1941	0.870073	1.62796	1.33705	1.14214	1.00593	0.92366	1.35535	1.11571			0.869882	0.504553	0.134949	0.0555833	0.86815	0.50925	0.135122	0.0717757	1.39746	2.27512	2.27218	2.10412	2.00006	1.94318	1.94104	2.43112	2.49712			2.19308	2.18792
7.24616	7.27814	7.25015	7.31012	7.51603	7.62511	7.23616	7.13517			7.27816	7.17127	6.89319	6.95012	7.28516	7.46813	7.54003	7.65802	7.24715	0.87408	1.63161	1.34152	1.13858	0.998716	0.931402	1.35662	1.10167			0.87387	0.504237	0.148018	0.0586703	0.872009	0.515556	0.132829	0.0604472	1.40247	2.28102	2.28101	2.11001	2.00301	1.95201	1.94301	2.43701	2.50301			2.19702	2.18398
7.30876	7.33269	7.30764	7.35646	7.52855	7.66836	7.29775	7.20095			7.34075	7.2723	6.96616	6.99775	7.34771	7.51833	7.55	7.66405	7.30271	0.877762	1.63788	1.34265	1.13856	0.997187	0.931942	1.35814	1.09312			0.877689	0.514308	0.170077	0.0700761	0.875351	0.521404	0.136251	0.055604	1.4094	2.28813	2.2841	2.11204	2.00603	1.95518	1.9461	2.43903	2.506			2.20409	2.17503
7.36811	7.38709	7.35791	7.39277	7.57147	7.69634	7.35601	7.27536			7.39909	7.37384	7.05674	7.05688	7.40317	7.54443	7.55022	7.66812	7.35809	0.884087	1.64194	1.34929	1.14208	1.0028	0.924122	1.36284	1.12114			0.883827	0.518553	0.186595	0.0719002	0.881584	0.513063	0.136834	0.0520032	1.41693	2.29814	2.29206	2.11498	2.00802	1.96912	1.95424	2.44108	2.50598			2.21112	2.17696
7.42213	7.44013	7.40212	7.43006	7.59405	7.71301	7.40514	7.34115	7.34622	7.35324	7.45212	7.46322	7.14127	7.14833	7.46013	7.56506	7.56101	7.674	7.41112	0.886894	1.6506	1.35814	1.14525	0.989729	0.911098	1.36682	1.11765	0.901933	0.841565	0.887093	0.508058	0.179022	0.0632139	0.883754	0.504461	0.124945	0.0487692	1.42309	2.30502	2.295	2.114	2.00902	1.97502	1.96603	2.445	2.50501	2.54199	2.54298	2.21702	2.175
7.47362	7.4927	7.45153	7.4535	7.61532	7.71796	7.4627	7.40289	7.43717	7.45034	7.50156	7.5529	7.25449	7.28596	7.51264	7.58933	7.56404	7.67341	7.46167	0.896751	1.65721	1.37022	1.1513	0.98098	0.893611	1.37985	1.12534	0.875258	0.799279	0.896501	0.511253	0.155122	0.0687391	0.893634	0.492501	0.12296	0.0483337	1.43421	2.3121	2.29495	2.11199	2.01614	1.98517	1.97815	2.44395	2.50997	2.53689	2.53297	2.22509	2.17705
7.50395	7.53996	7.493	7.48886	7.64365	7.71734	7.51054	7.45198	7.49407	7.5083	7.53137	7.59886	7.31849	7.37426	7.54208	7.60677	7.57502	7.65267	7.50443	0.897575	1.64876	1.36716	1.14813	0.957346	0.880556	1.37355	1.10383	0.884678	0.808176	0.897016	0.504848	0.138273	0.0653166	0.895389	0.484128	0.128395	0.0513017	1.42465	2.29751	2.27943	2.10694	2.0205	1.99109	1.98034	2.42755	2.49949	2.5251	2.52452	2.21403	2.16993
7.5481	7.58512	7.5401	7.50609	7.65051	7.70998	7.55913	7.52117	7.5907	7.61574	7.5716	7.68568	7.45834	7.55031	7.5926	7.61954	7.57608	7.66062	7.54812	0.904284	1.65468	1.37721	1.14783	0.944154	0.865138	1.37861	1.12077	0.897727	0.821343	0.903975	0.519612	0.125003	0.0575958	0.901399	0.482456	0.129627	0.0495961	1.43003	2.29748	2.276	2.104	2.02052	1.99552	1.99603	2.42949	2.49901	2.52951	2.5255	2.21498	2.1665
7.59207	7.63863	7.58407	7.54532	7.65505	7.70334	7.61514	7.59675	7.67919	7.72271	7.61548	7.76193	7.60662	7.68756	7.63465	7.63481	7.58201	7.70315	7.60014	0.906471	1.66047	1.37876	1.14353	0.929131	0.844623	1.38354	1.12557	0.914776	0.838016	0.904236	0.530312	0.125742	0.0578332	0.905607	0.485079	0.137729	0.0457557	1.43637	2.29093	2.27696	2.10292	2.02703	2.00507	2.00763	2.42648	2.50199	2.53197	2.52553	2.20842	2.16748
7.63789	7.68848	7.62952	7.57128	7.65896	7.69064	7.66605	7.65673	7.77349	7.81971	7.65409	7.83572	7.73555	7.81228	7.68635	7.63336	7.63083	7.75195	7.65096	0.906864	1.65969	1.37817	1.13802	0.912387	0.823498	1.37901	1.14578	0.940477	0.86676	0.904228	0.533073	0.123785	0.050298	0.906506	0.494944	0.102632	0.0595017	1.43772	2.28544	2.27348	2.09708	2.02969	2.01122	2.01826	2.42497	2.50107	2.52997	2.52782	2.20187	2.16598
7.68011	7.73511	7.67761	7.60808	7.65701	7.67398	7.71562	7.71465	7.84371	7.92421	7.70559	7.89361	7.85576	7.89225	7.72662	7.65005	7.61107	7.69202	7.69661	0.906649	1.65883	1.37734	1.11662	0.889832	0.804769	1.37638	1.15405	0.970255	0.887875	0.903196	0.530478	0.142986	0.0572067	0.907378	0.496045	0.141031	0.053482	1.43743	2.28249	2.27249	2.10099	2.03851	2.02151	2.03051	2.4235	2.504	2.52849	2.51948	2.196	2.165
7.73266	7.78515	7.72969	7.64313	7.6586	7.665	7.77068	7.78269	7.94264	8.02602	7.74619	7.94746	7.92645	8.06166	7.78265	7.68627	7.63513	7.70515	7.74816	0.894816	1.64705	1.37008	1.10335	0.876731	0.795543	1.36736	1.15102	0.983395	0.910189	0.894455	0.533046	0.142256	0.0686083	0.89316	0.499366	0.134593	0.0481908	1.42658	2.28199	2.26946	2.09895	2.04199	2.02611	2.03654	2.42197	2.50403	2.52489	2.50992	2.19701	2.16249
7.78561	7.83715	7.78512	7.69366	7.66686	7.66525	7.82513	7.83814	8.0333	8.10817	7.8016	7.98447	8.04572	8.19784	7.83467	7.70854	7.64542	7.74632	7.80167	0.886415	1.63703	1.35934	1.09194	0.862187	0.788748	1.35928	1.15498	0.995941	0.935197	0.885912	0.540262	0.151614	0.0929077	0.884338	0.501574	0.141113	0.0482441	1.41936	2.28136	2.26598	2.09492	2.04157	2.03452	2.04011	2.41942	2.50645	2.51611	2.50336	2.19736	2.16213
7.83516	7.88864	7.83514	7.72362	7.68409	7.67707	7.87565	7.88914	8.08918	8.18215	7.85066	8.02968	8.15808	8.31508	7.88716	7.73122	7.66584	7.71304	7.85414	0.874622	1.62735	1.34882	1.08527	0.844216	0.77518	1.35316	1.14965	1.00982	0.951615	0.874363	0.539848	0.154669	0.107261	0.87253	0.440207	0.144953	0.0391445	1.40934	2.27499	2.26549	2.09148	2.04449	2.03549	2.045	2.41597	2.50449	2.52099	2.4975	2.19099	2.168
7.89681	7.94274	7.8872	7.76826	7.7175	7.70318	7.93071	7.96871	8.15892	8.25162	7.90985	8.09982	8.1914	8.3494	7.9478	7.8221	7.61299	7.72593	7.90679	0.871678	1.61866	1.33872	1.07738	0.847503	0.775475	1.34492	1.14067	1.01763	0.987456	0.870047	0.537276	0.15843	0.115629	0.870996	0.551965	0.0747694	0.0342534	1.40034	2.27286	2.26285	2.0854	2.03889	2.03354	2.04345	2.40396	2.50396	2.52574	2.50899	2.18634	2.16747
7.9252	7.98017	7.93111	7.80805	7.71092	7.73403	7.96309	8.00447	8.20985	8.28317	7.955	8.12896	8.22509	8.38292	7.96924	7.83252			7.9529	0.864303	1.60737	1.32325	1.05933	0.849405	0.777691	1.33579	1.13934	1.0119	0.962553	0.862869	0.530727	0.163507	0.108959	0.864355	0.448891			1.38435	2.26696	2.23989	2.07289	2.035	2.04649	2.03591	2.39983	2.50285	2.49111	2.47994	2.18794	2.15496
7.98009	8.0341	7.98208	7.85608	7.7991	7.7811	8.01308	8.02609	8.24904	8.33706	8.0011	8.17309	8.275	8.425	8.0261	7.94813			7.99409	0.867174	1.60026	1.32698	1.06262	0.842329	0.769051	1.33759	1.1392	1.01106	0.960864	0.866942	0.533792	0.136329	0.0667298	0.865945	0.549262			1.38243	2.26499	2.23499	2.06799	2.03498	2.02298	2.03199	2.39198	2.49598	2.49601	2.477	2.18499	2.153
8.04055	8.09959	8.0367	7.9118	7.86401	7.84902	8.06863	8.08738	8.27813	8.37616	8.0695	8.23138	8.27504	8.425	8.09352	8.03305			8.05673	0.869716	1.60902	1.32372	1.06217	0.847852	0.769828	1.3463	1.12951	0.997891	0.956446	0.868368	0.528146	0.135466	0.0598711	0.869532	0.530777			1.38631	2.25793	2.22692	2.063	2.02185	2.01183	2.02283	2.38199	2.48084	2.50188	2.47699	2.17599	2.14988
8.0868	8.1492	8.09534	7.9788	7.94796	7.93406	8.12099	8.11853	8.28967	8.38946	8.11183	8.26343	8.27825	8.42491	8.13764	8.12108			8.11713	0.876118	1.61733	1.33432	1.06228	0.836964	0.767856	1.35132	1.13495	0.979441	0.935192	0.875724	0.504956	0.136694	0.0525994	0.874818	0.522645			1.39538	2.25179	2.21995	2.06293	2.00988	1.99782	2.00863	2.38105	2.46761	2.49179	2.47588	2.1747	2.13991
8.16316	8.20021	8.15219	8.05529	8.03137	8.0214	8.16317	8.14122	8.31807	8.40899	8.18918	8.32401	8.289	8.421	8.20714	8.20937			8.16522	0.885809	1.62953	1.34331	1.07816	0.817787	0.759242	1.35949	1.14512	0.988653	0.912357	0.88479	0.502277	0.135182	0.0517274	0.884927	0.532674			1.40335	2.24298	2.218	2.06	2.005	1.98995	1.99297	2.38298	2.45099	2.483	2.47097	2.16199	2.13603
8.20348	8.25255	8.2006	8.12776	8.12398	8.12204	8.20645	8.19624	8.33508	8.407	8.23439	8.32604	8.29003	8.42097	8.2415	8.30175	8.00522	8.03331	8.22044	0.895413	1.63053	1.35441	1.08888	0.839227	0.764772	1.37579	1.13606	0.95483	0.891799	0.894745	0.503942	0.135715	0.0510803	0.893945	0.55806	0.232277	0.131788	1.41156	2.23889	2.21701	2.05896	2.00392	1.97788	1.98483	2.37701	2.449	2.4819	2.4639	2.15896	2.14302
8.25284	8.30927	8.26225	8.20675	8.22525	8.22944	8.25341	8.22171	8.34307	8.40677	8.27521	8.33014	8.29302	8.41775	8.29277	8.37934	8.13157	8.169	8.26627	0.89991	1.64097	1.36003	1.09453	0.840066	0.77328	1.38521	1.13618	0.943467	0.868921	0.899468	0.500025	0.138176	0.0510083	0.897685	0.545408	0.182052	0.0887117	1.42055	2.22791	2.21802	2.05495	1.9958	1.96591	1.9677	2.37782	2.44895	2.47198	2.45398	2.1548	2.14495
8.28908	8.36407	8.31609	8.28212	8.32215	8.33418	8.31407	8.25206	8.34604	8.39699	8.32707	8.33602	8.29401	8.40701	8.32608	8.43712	8.2422	8.29822	8.32108	0.907225	1.64529	1.37229	1.12568	0.847229	0.780621	1.38064	1.14174	0.934269	0.845351	0.907114	0.496351	0.136697	0.0466397	0.904797	0.521291	0.164946	0.0707358	1.42775	2.22401	2.219	2.053	1.98698	1.96198	1.95498	2.37	2.44699	2.47098	2.45299	2.146	2.14299
8.34282	8.41277	8.37281	8.35924	8.4198	8.45085	8.36157	8.29453	8.371	8.39099	8.37682	8.35262	8.30204	8.41307	8.37873	8.51916	8.37292	8.44683	8.37273	0.910708	1.65219	1.37503	1.12731	0.872821	0.794645	1.39097	1.13723	0.907206	0.833045	0.909507	0.49046	0.134633	0.0465729	0.909399	0.535284	0.149117	0.0614542	1.43238	2.22896	2.21897	2.05396	1.97493	1.94687	1.94486	2.36713	2.43794	2.461	2.44496	2.14896	2.13793
8.40201	8.46809	8.43124	8.44848	8.54929	8.58327	8.40313	8.33279	8.37102	8.39009	8.43609	8.39628	8.30515	8.41809	8.43118	8.60228	8.51106	8.58028	8.42513	0.907556	1.64737	1.36845	1.14	0.884443	0.804499	1.39039	1.13555	0.91589	0.825522	0.905636	0.501866	0.137734	0.0576353	0.907	0.548793	0.154581	0.065222	1.42722	2.22591	2.21713	2.05117	1.96979	1.93791	1.93485	2.37604	2.43391	2.46106	2.44204	2.14596	2.13298
8.4482	8.51824	8.48822	8.51625	8.65438	8.68742	8.45523	8.36914	8.37211		8.48618	8.40913	8.31202	8.422	8.4852	8.6612	8.6515	8.77658	8.47722	0.899111	1.64544	1.36567	1.13893	0.89561	0.818307	1.37773	1.12633	0.905808		0.899459	0.506714	0.141124	0.0702226	0.896434	0.539258	0.157445	0.0626918	1.42445	2.22197	2.22298	2.05902	1.95998	1.93393	1.92793	2.37798	2.43	2.464		2.14398	2.13199
8.49866	8.57961	8.5456	8.58174	8.75214	8.79617	8.51362	8.40468	8.40047		8.53366	8.44335	8.31809	8.42204	8.53566	8.71357	8.78008	8.92517	8.53266	0.886497	1.63475	1.36272	1.14542	0.916113	0.848414	1.36467	1.12259	0.902561		0.886311	0.505175	0.144662	0.0708855	0.884586	0.525844	0.17154	0.0939669	1.41014	2.21493	2.21904	2.06304	1.95496	1.91699	1.90999	2.37407	2.43001	2.46277		2.13793	2.12902
8.55321	8.63029	8.5951	8.64325	8.84549	8.8928	8.56512	8.4607	8.43972		8.58814	8.47302	8.3253	8.42506	8.59021	8.76114	8.86984	9.02203	8.58716	0.870662	1.61797	1.35124	1.15343	0.935043	0.869503	1.34757	1.11149	0.887973		0.870816	0.507919	0.14492	0.0704146	0.868731	0.50197	0.184759	0.116184	1.39947	2.20911	2.22213	2.06596	1.952	1.91594	1.90892	2.38004	2.43111	2.44417		2.13213	2.131
8.60909	8.69008	8.64609	8.70111	8.86814	8.97611	8.61709	8.49311	8.47308		8.64109	8.52007	8.33901	8.428	8.64608	8.81409	8.95506	9.11604	8.64108	0.864734	1.61273	1.34173	1.14368	0.973101	0.889553	1.3475	1.10299	0.883505		0.865514	0.503705	0.148166	0.0655325	0.862265	0.509405	0.157865	0.103854	1.38975	2.21399	2.22801	2.06401	1.95196	1.91298	1.905	2.38201	2.436	2.45201		2.13799	2.131
8.66795	8.74473	8.7068	8.78005	8.96283	9.05292	8.6778	8.56971	8.52592	8.52975	8.70581	8.56693	8.34767	8.43118	8.70193	8.87484	8.99363	9.14252	8.69782	0.853907	1.60235	1.33134	1.11239	0.973253	0.905559	1.33663	1.10759	0.893629	0.883022	0.854467	0.486362	0.14567	0.0603129	0.851877	0.519556	0.161	0.0927218	1.3801	2.21011	2.2331	2.068	1.92582	1.90194	1.90301	2.38606	2.43408	2.46097	2.45307	2.13311	2.13192
8.73615	8.79708	8.76415	8.85467	9.09146	9.11906	8.73532	8.62145	8.59243	8.58443	8.76424	8.63497	8.39606	8.44472	8.76919	8.93521	9.03807	9.17911	8.75706	0.854384	1.59927	1.32843	1.10775	0.947319	0.918336	1.33414	1.10493	0.887177	0.876531	0.854187	0.479715	0.150735	0.0542851	0.853081	0.506702	0.122895	0.0678863	1.37808	2.21815	2.24013	2.06804	1.91296	1.89824	1.90407	2.38989	2.44004	2.45926	2.4582	2.14109	2.12602
8.78823	8.84619	8.81618	8.88507	9.06701	9.16714	8.79521	8.68726	8.65728	8.64934	8.82025	8.72434	8.44432	8.47774	8.82322	8.99013	9.04106	9.18398	8.80521	0.852796	1.60604	1.3323	1.1167	0.978006	0.924911	1.33383	1.10194	0.885207	0.864432	0.851833	0.492605	0.156888	0.0601978	0.852259	0.512195	0.125508	0.0573595	1.38526	2.22501	2.24601	2.07	1.91115	1.909	1.90702	2.38502	2.44202	2.471	2.46699	2.145	2.12697
8.84861	8.89564	8.86464	8.90482	9.07075	9.20422	8.85169	8.75579	8.73102	8.73993	8.88657	8.81506	8.52887	8.67188	8.88164	9.02518	9.05606	9.17803	8.85961	0.859616	1.60924	1.33529	1.14048	0.987078	0.922436	1.33511	1.0979	0.879299	0.874433	0.860381	0.501499	0.174502	0.129831	0.85716	0.510925	0.158675	0.0623379	1.39062	2.22805	2.24801	2.06901	1.95055	1.90822	1.91309	2.38903	2.447	2.47094	2.46493	2.14607	2.11995
8.90203	8.95219	8.92081	8.97525	9.13549	9.22331	8.91219	8.82561	8.82082	8.822	8.93692	8.90804	8.60629	8.74728	8.9381	9.04172	9.061	9.181	8.91308	0.865663	1.61477	1.34175	1.12033	0.957807	0.913063	1.34135	1.10139	0.87878	0.802929	0.865904	0.493841	0.177159	0.132125	0.86353	0.506838	0.144336	0.0552158	1.39423	2.23234	2.24911	2.06991	1.91231	1.92709	1.92122	2.39211	2.44698	2.46584	2.45893	2.15218	2.11609
8.94701	9.00401	8.95601	8.986	9.157	9.237	8.96401	8.89601	8.90001	8.90901	8.97701	8.99701	8.70601	8.71602	8.98601	9.073	9.061	9.181	8.96001	0.880601	1.6245	1.35313	1.12142	0.965531	0.896639	1.35448	1.10443	0.860901	0.788511	0.878731	0.502163	0.17187	0.0778398	0.879671	0.49585	0.13981	0.0528499	1.40345	2.247	2.254	2.066	1.92601	1.931	1.931	2.397	2.446	2.459	2.456	2.16	2.12
9.00356	9.0596	9.00942	9.00628	9.1474	9.22609	9.02363	8.9629	8.98722	9.00128	9.03744	9.08996	8.81456	8.8703	9.04064	9.09019	9.06399	9.18095	9.01367	0.887922	1.6348	1.36177	1.1484	0.972393	0.886729	1.36359	1.10997	0.869933	0.794305	0.888681	0.52103	0.173028	0.0762275	0.88466	0.494827	0.138846	0.0520292	1.41453	2.25109	2.25096	2.06795	1.97004	1.93029	1.94115	2.38904	2.44705	2.47208	2.46015	2.16709	2.12997
9.04813	9.10699	9.04315	9.02861	9.17793	9.23277	9.07324	9.03355	9.08334	9.10241	9.07217	9.16549	8.93797	9.0505	9.09113	9.10536	9.06305	9.17682	9.06592	0.899799	1.64328	1.3732	1.14536	0.934656	0.860104	1.37425	1.11037	0.885581	0.811886	0.898221	0.514576	0.141008	0.0531816	0.897925	0.496894	0.135415	0.0488512	1.4232	2.25784	2.24793	2.06391	1.97323	1.95309	1.95325	2.39195	2.451	2.478	2.47198	2.1738	2.12827
9.09722	9.15025	9.09321	9.05518	9.17504	9.22293	9.12723	9.10133	9.18538	9.20748	9.1232	9.23042	9.06761	9.15951	9.14024	9.12111	9.06532	9.16927	9.10625	0.905821	1.64931	1.38508	1.14517	0.928696	0.845801	1.37759	1.12407	0.886258	0.82223	0.905635	0.502743	0.130455	0.0657003	0.902927	0.494753	0.134642	0.0475285	1.42873	2.251	2.24501	2.06	1.98305	1.95707	1.96405	2.39002	2.45103	2.47803	2.471	2.16501	2.13993
9.14563	9.20366	9.13866	9.0933	9.18396	9.20881	9.17766	9.17181	9.26706	9.31129	9.16568	9.32085	9.2008	9.27107	9.19163	9.14512	9.13306	9.22581	9.16063	0.905977	1.65547	1.38265	1.13278	0.89551	0.820242	1.38062	1.12909	0.924756	0.844031	0.906562	0.518337	0.118666	0.0338073	0.902215	0.463326	0.105099	0.0322622	1.43241	2.25004	2.24697	2.05999	1.99309	1.97205	1.9751	2.39499	2.45703	2.48495	2.47201	2.16701	2.12501
9.19504	9.25518	9.19025	9.11709	9.18098	9.19376	9.2292	9.23537	9.34996	9.41227	9.21894	9.3872	9.34126	9.43332	9.24106	9.15582		9.21312	9.21025	0.901889	1.65401	1.37505	1.12628	0.880108	0.805482	1.37767	1.14884	0.953167	0.870597	0.900521	0.521807	0.116896	0.0428085	0.900236	0.472976		0.036163	1.43019	2.25293	2.24488	2.05902	2.00007	1.97619	1.98333	2.39395	2.45893	2.48107	2.473	2.16795	2.12588
9.23813	9.30413	9.24212	9.16207	9.18	9.18399	9.27914	9.29216	9.43117	9.50622	9.25813	9.43714	9.47629	9.61234	9.28514	9.23105		9.30117	9.26212	0.899359	1.64873	1.36387	1.1106	0.873782	0.787767	1.37619	1.15148	0.972071	0.890789	0.897658	0.515767	0.118042	0.0444715	0.89798	0.568799		0.0960783	1.42488	2.25001	2.24	2.05999	2.00301	1.98401	1.99701	2.39199	2.45603	2.48401	2.47299	2.166	2.12103
9.29167	9.35963	9.29269	9.1916	9.18213	9.17904	9.33667	9.35765	9.50439	9.60018	9.31165	9.49571	9.59947	9.75226	9.34165	9.2508		9.36921	9.31371	0.890423	1.64173	1.35678	1.09598	0.8664	0.786628	1.36898	1.15092	0.976676	0.911368	0.888576	0.464762	0.138726	0.0745657	0.889422	0.560315		0.177724	1.41592	2.25493	2.23799	2.05503	2.00904	1.9901	2.00212	2.38597	2.46793	2.4879	2.46896	2.16793	2.13505
9.3431	9.40824	9.34615	9.23779	9.19267	9.18249	9.38824	9.40824	9.60988	9.69055	9.36212	9.55046	9.71022	9.84785	9.39219	9.31221	9.14356	9.31058	9.36828	0.880674	1.63298	1.34632	1.08375	0.859645	0.781145	1.35581	1.14503	0.988807	0.925206	0.881384	0.458813	0.080814	0.114808	0.877337	0.570335	0.161903	0.154699	1.40772	2.24982	2.23689	2.05698	2.012	1.99818	2.01109	2.38402	2.46284	2.47998	2.46591	2.16282	2.13911
9.39118	9.46216	9.39618	9.27215	9.22214	9.20412	9.44217	9.46218	9.64814	9.75817	9.41118	9.61415	9.72012	9.88509	9.44418	9.36517	9.1681	9.33609	9.42415	0.873863	1.62347	1.33732	1.07544	0.860287	0.777863	1.35113	1.13934	1.00337	0.94377	0.87546	0.457342	0.13319	0.107635	0.869787	0.563582	0.167748	0.155556	1.39788	2.24199	2.23199	2.05599	2.012	2.006	2.01501	2.38498	2.45604	2.47902	2.462	2.15499	2.14401
9.45399	9.51775	9.45673	9.32379	9.27079	9.24673	9.49975	9.52267	9.69597	9.8146	9.47392	9.66493	9.75909	9.91711	9.50497	9.42303	9.20186	9.36883	9.47679	0.871635	1.61866	1.33483	1.06804	0.855949	0.778604	1.34466	1.12494	0.973627	0.950405	0.872142	0.501151	0.119707	0.0722609	0.868665	0.564143	0.18063	0.164481	1.39341	2.23796	2.22897	2.05293	2.01096	2.00596	2.01697	2.37797	2.46889	2.4849	2.46197	2.15191	2.14711
9.52321	9.57024	9.50819	9.37924	9.32648	9.29853	9.5521	9.56965	9.76367	9.85667	9.53833	9.73006	9.76543	9.92511	9.57321	9.49598	9.26172	9.42663	9.53226	0.87393	1.6208	1.33193	1.07459	0.856367	0.771287	1.34566	1.11406	0.989286	0.951891	0.874934	0.451614	0.11528	0.069896	0.870317	0.56402	0.185457	0.165608	1.39349	2.23509	2.22696	2.04796	2.00796	2.00302	2.01493	2.37598	2.4608	2.47787	2.45993	2.14616	2.15484
9.57609	9.62409	9.5601	9.43312	9.39112	9.36512	9.60007	9.59808	9.79305	9.88604	9.59609	9.77604	9.784	9.92999	9.62608	9.58214	9.29313	9.45413	9.58709	0.870462	1.62533	1.33296	1.07341	0.847977	0.770274	1.34371	1.11858	0.991693	0.941899	0.87034	0.448357	0.111804	0.0540757	0.868033	0.548329	0.21571	0.181113	1.39708	2.239	2.225	2.046	2.00599	2.00398	2.01199	2.375	2.45197	2.47199	2.457	2.153	2.14799
9.63169	9.68479	9.62291	9.50813	9.46837	9.44456	9.64583	9.64955	9.82228	9.91424	9.65469	9.80021	9.78718	9.92596	9.67473	9.67007			9.64185	0.871516	1.62983	1.33578	1.07492	0.845761	0.766317	1.34945	1.12505	0.974295	0.9221	0.8703	0.478114	0.120552	0.0512799	0.870051	0.515742			1.39965	2.23601	2.22403	2.04504	1.99893	1.99385	2.00582	2.375	2.43594	2.46293	2.45593	2.15	2.14404
9.67822	9.73813	9.68419	9.58467	9.56107	9.55021	9.70188	9.68686	9.84147	9.93034	9.70128	9.81465	9.799	9.923	9.72413	9.74237			9.6991	0.878012	1.6372	1.34535	1.08111	0.841815	0.760982	1.35898	1.12418	0.957635	0.899699	0.87694	0.486393	0.117403	0.0479554	0.876286	0.488406			1.40782	2.23709	2.22611	2.04802	1.99373	1.98377	1.99373	2.37505	2.43198	2.458	2.45082	2.15007	2.14759
9.73118	9.7872	9.73622	9.65731	9.65138	9.64641	9.74018	9.72416	9.86208	9.94501	9.7572	9.84306	9.799	9.923	9.77317	9.80218		9.69812	9.7472	0.88379	1.64692	1.35427	1.08914	0.839466	0.766299	1.35972	1.11856	0.936967	0.873958	0.879144	0.489959	0.117513	0.0473161	0.885253	0.472094		0.191536	1.41786	2.241	2.23101	2.04902	1.982	1.97396	1.98194	2.37702	2.43099	2.45796	2.44298	2.15301	2.17298
9.78067	9.84064	9.79376	9.73897	9.75436	9.75548	9.78856	9.76639	9.88311	9.9469	9.81067	9.85916	9.79905	9.923	9.81864	9.85063	9.67147	9.73246	9.80062	0.89455	1.65212	1.36494	1.10315	0.854312	0.773993	1.37709	1.11884	0.922797	0.8495	0.890866	0.484164	0.115572	0.0462848	0.894155	0.445247	0.135707	0.0506003	1.43056	2.24093	2.23306	2.05302	1.98189	1.96385	1.96681	2.383	2.42801	2.44793	2.43894	2.15493	2.16781
9.83497	9.89222	9.85524	9.81778	9.86445	9.87559	9.83419	9.7979	9.89218	9.93875	9.86506	9.87247	9.80311	9.92302	9.8699	9.98173	9.79102	9.85122	9.8511	0.902521	1.66406	1.37399	1.11344	0.860281	0.783266	1.38317	1.12387	0.914958	0.831266	0.900873	0.46921	0.112656	0.0458529	0.900193	0.538668	0.141532	0.0590981	1.44101	2.23509	2.23811	2.05495	1.97286	1.95173	1.95168	2.38305	2.42905	2.44202	2.434	2.14907	2.15271
9.87702	9.94502	9.90902	9.89503	9.97104	9.98805	9.88602	9.83701	9.9	9.928	9.91102	9.89301	9.808	9.924	9.90902	10.057	9.92206	9.99107	9.89902	0.904738	1.66734	1.37605	1.12115	0.871182	0.796139	1.39542	1.13505	0.896195	0.829814	0.901858	0.494393	0.115951	0.0451101	0.903367	0.543372	0.130752	0.0485915	1.44205	2.239	2.243	2.053	1.967	1.94	1.938	2.385	2.431	2.443	2.434	2.152	2.14
9.92679	9.99375	9.96677	9.97104	10.0694	10.1067	9.94266	9.86872	9.9064	9.93097	9.95587	9.90743	9.81106	9.92396	9.96175	10.1327	10.0811	10.1732	9.95277	0.899124	1.66286	1.3736	1.13411	0.901033	0.818477	1.38585	1.1312	0.908659	0.840609	0.897343	0.501206	0.119086	0.0453062	0.897074	0.548019	0.13558	0.052303	1.43895	2.23797	2.24997	2.05603	1.9609	1.9348	1.9278	2.38504	2.43203	2.44133	2.44406	2.149	2.13991
9.98219	10.0462	10.0202	10.0435	10.1639	10.2224	9.98933	9.91879		9.93033	10.0162	9.93781	9.81507	9.92107	10.0143	10.1831	10.2257	10.3274	10.0062	0.891695	1.66005	1.36465	1.14066	0.92748	0.836527	1.37531	1.11628		0.897408	0.889871	0.509881	0.123603	0.0458981	0.889673	0.546765	0.137824	0.0508437	1.43342	2.23602	2.24809	2.05802	1.95384	1.92102	1.9138	2.38791	2.434		2.44798	2.14902	2.13407
10.0342	10.0992	10.0722	10.1102	10.2463	10.3254	10.0472	9.95315			10.0682	9.97311	9.81802	9.924	10.0702	10.2312	10.3433	10.4753	10.0582	0.884038	1.64837	1.35509	1.14492	0.942304	0.859507	1.37473	1.12327			0.88205	0.514696	0.124163	0.0532296	0.882377	0.523908	0.146699	0.0675842	1.42332	2.23702	2.25201	2.05902	1.94699	1.92197	1.90498	2.38399	2.43403			2.15001	2.137
10.0889	10.1548	10.1277	10.1838	10.346	10.4373	10.1028				10.1218	10.0087	9.82415	9.92404	10.1239	10.289	10.4345	10.5715	10.1158	0.871162	1.63889	1.34769	1.13735	0.956019	0.874238	1.35573				0.869873	0.504112	0.124959	0.0591303	0.869225	0.514407	0.152848	0.0843173	1.41146	2.24204	2.25407	2.06407	1.94307	1.91293	1.89991	2.38119				2.15207	2.13704
10.1474	10.2092	10.1762	10.2404	10.4116	10.5267	10.1562				10.1774	10.0584	9.83445	9.92707	10.1833	10.3545	10.4679	10.602	10.1703	0.862517	1.62883	1.33799	1.13838	0.984937	0.894665	1.34841				0.860601	0.491578	0.125713	0.0557385	0.861464	0.52704	0.173796	0.10268	1.40284	2.24507	2.25918	2.06911	1.94807	1.90782	1.89398	2.39402				2.15704	2.14004
10.209	10.263	10.229	10.3	10.481	10.599	10.208				10.239	10.118	9.85403	9.93001	10.241	10.419	10.507		10.226	0.858459	1.62399	1.33482	1.13319	0.994437	0.914099	1.34442				0.85673	0.493223	0.131984	0.0530533	0.857288	0.532721	0.15878		1.39759	2.248	2.26701	2.074	1.951	1.9	1.893	2.395				2.159	2.142
10.2699	10.3158	10.2889	10.3576	10.5529	10.6596	10.2639				10.3009	10.1974	9.90532	9.94579	10.303	10.4609	10.5243		10.2788	0.856583	1.62154	1.33155	1.135	0.989091	0.928396	1.34533				0.856122	0.498711	0.156384	0.059885	0.854145	0.534817	0.158194		1.3979	2.25115	2.27607	2.08109	1.95512	1.90015	1.89612	2.40316				2.16115	2.13988
[truncated: 64 more columns]
