# Supplementary material for: Kinematic Validation of a Multi-Kinect v2 Instrumented 10-Meter Walkway for Quantitative Gait Assessments
Source: PLoS One. 2015 Oct 13;10(10):e0139913. doi: 10.1371/journal.pone.0139913 (PMC4603795; doi:10.1371/journal.pone.0139913)
Supplement: S1 Data — (ZIP) [file pone.0139913.s001.zip › S1_Data/pp1_trial2.xls]

## Sheet: Sheet1
Kinect(x) SpineBase	Kinect(x) Head	Kinect(x) ShoulderLeft	Kinect(x) ElbowLeft	Kinect(x) WristLeft	Kinect(x) HandLeft	Kinect(x) ShoulderRight	Kinect(x) ElbowRight	Kinect(x) WristRight	Kinect(x) HandRight	Kinect(x) HipLeft	Kinect(x) KneeLeft	Kinect(x) AnkleLeft	Kinect(x) FootLeft	Kinect(x) HipRight	Kinect(x) KneeRight	Kinect(x) AnkleRight	Kinect(x) FootRight	Kinect(x) SpineShoulder	Kinect(y) SpineBase	Kinect(y) Head	Kinect(y) ShoulderLeft	Kinect(y) ElbowLeft	Kinect(y) WristLeft	Kinect(y) HandLeft	Kinect(y) ShoulderRight	Kinect(y) ElbowRight	Kinect(y) WristRight	Kinect(y) HandRight	Kinect(y) HipLeft	Kinect(y) KneeLeft	Kinect(y) AnkleLeft	Kinect(y) FootLeft	Kinect(y) HipRight	Kinect(y) KneeRight	Kinect(y) AnkleRight	Kinect(y) FootRight	Kinect(y) SpineShoulder	Kinect(z) SpineBase	Kinect(z) Head	Kinect(z) ShoulderLeft	Kinect(z) ElbowLeft	Kinect(z) WristLeft	Kinect(z) HandLeft	Kinect(z) ShoulderRight	Kinect(z) ElbowRight	Kinect(z) WristRight	Kinect(z) HandRight	Kinect(z) HipLeft	Kinect(z) KneeLeft
0.115	0.224964	0.184988	0.13394	0.176891	0.189036	0.199952	0.144952	0.174	0.185952	0.146964	0.107988	0.016	0.108036	0.165	0.112	0.02	0.106	0.190964	0.890235	1.65322	1.37488	1.14192	0.880963	0.804183	1.38842	1.12737	0.872052	0.809954	0.887424	0.509705	0.140395	0.053639	0.891066	0.491783	0.133712	0.0526512	1.42623	2.302	2.30401	2.12896	2.07798	2.06094	2.07399	2.44098	2.47998	2.471	2.45198	2.22301	2.19396
0.119	0.23	0.197	0.137	0.177	0.192	0.203	0.15	0.188	0.185	0.152	0.116	0.0180001	0.109	0.169	0.112	0.02	0.107	0.195	0.88859	1.65269	1.3719	1.13987	0.88485	0.80283	1.38544	1.12613	0.83786	0.79633	0.88584	0.51507	0.14303	0.05504	0.88952	0.49179	0.13302	0.05339	1.42624	2.304	2.306	2.132	2.077	2.061	2.073	2.44	2.482	2.47	2.449	2.226	2.195
0.122035	0.237087	0.200009	0.144	0.181	0.195965	0.207052	0.154035	0.192	0.199965	0.155069	0.119035	0.021	0.109087	0.169043	0.116069	0.02	0.112	0.200061	0.887994	1.65184	1.37137	1.13961	0.879484	0.801998	1.38449	1.12668	0.838256	0.799222	0.885354	0.513915	0.143177	0.0543468	0.888844	0.493733	0.132247	0.0536358	1.42597	2.30302	2.30707	2.13103	2.079	2.063	2.07201	2.44204	2.48403	2.468	2.45098	2.22404	2.19402
0.125955	0.246889	0.200989	0.144	0.181	0.192045	0.212933	0.157955	0.192	0.196045	0.162911	0.122955	0.021	0.118889	0.173944	0.123911	0.02	0.112	0.206922	0.886181	1.65147	1.37085	1.13892	0.879965	0.801802	1.3813	1.12429	0.835541	0.7904	0.883521	0.512249	0.141667	0.0505926	0.88704	0.504221	0.131854	0.0531653	1.42321	2.30498	2.31491	2.13397	2.079	2.063	2.07299	2.44694	2.48697	2.468	2.44902	2.22894	2.19598
0.132001	0.254	0.208001	0.152001	0.184	0.199	0.217001	0.163001	0.191001	0.200001	0.168	0.131002	0.0210003	0.119	0.179	0.128	0.02	0.114	0.215001	0.88454	1.64947	1.36991	1.13808	0.876399	0.79637	1.37773	1.12654	0.903019	0.80923	0.88197	0.51095	0.13846	0.0501201	0.88535	0.50551	0.13149	0.05085	1.42043	2.311	2.316	2.135	2.08	2.062	2.071	2.449	2.489	2.487	2.462	2.231	2.197
0.139087	0.259116	0.216135	0.161039	0.18899	0.199048	0.230048	0.171087	0.198048	0.208039	0.172087	0.149212	0.024029	0.115	0.183048	0.132048	0.02	0.111	0.221116	0.883102	1.64714	1.36803	1.13797	0.869244	0.793654	1.37601	1.12442	0.895072	0.812172	0.881047	0.508456	0.138591	0.0513872	0.883346	0.505567	0.131327	0.0512103	1.41814	2.31204	2.31803	2.1361	2.08402	2.06397	2.07095	2.45602	2.49304	2.48802	2.46302	2.23304	2.19803
0.147884	0.270846	0.22982	0.164949	0.188013	0.203936	0.234936	0.179884	0.202936	0.211949	0.180884	0.170717	0.0269615	0.115	0.187936	0.136936	0.02	0.111	0.232846	0.882241	1.64542	1.36915	1.13682	0.875774	0.790008	1.37525	1.12053	0.878073	0.801224	0.880734	0.499991	0.136705	0.0511037	0.881889	0.505234	0.130994	0.0512396	1.41813	2.31595	2.32096	2.14587	2.08597	2.06104	2.06606	2.45797	2.49695	2.48997	2.46497	2.23695	2.20096
0.157001	0.285003	0.235003	0.173003	0.194001	0.207001	0.251002	0.188002	0.211003	0.221003	0.189002	0.191008	0.0300064	0.121006	0.197001	0.138003	0.0210009	0.11	0.242003	0.8831	1.64371	1.37181	1.13084	0.873439	0.792049	1.37391	1.11858	0.829952	0.786439	0.8819	0.5006	0.134818	0.0498389	0.882419	0.50384	0.133689	0.0507401	1.41774	2.32	2.331	2.151	2.087	2.058	2.054	2.463	2.498	2.494	2.45901	2.241	2.205
0.161078	0.296204	0.247165	0.183029	0.197049	0.211971	0.258087	0.196078	0.220087	0.231078	0.197058	0.219544	0.0521262	0.14101	0.201068	0.148049	0.024	0.111019	0.254117	0.882224	1.64024	1.37144	1.11939	0.870195	0.787337	1.36961	1.12329	0.905354	0.817401	0.882393	0.501488	0.127236	0.0461854	0.880426	0.503058	0.131632	0.0512793	1.41558	2.32212	2.33407	2.15409	2.08699	2.05695	2.04894	2.46404	2.50301	2.50894	2.47694	2.24209	2.20596
0.168919	0.316786	0.263827	0.185969	0.201949	0.209031	0.266908	0.203919	0.228908	0.238919	0.202939	0.27443	0.0648677	0.14199	0.207929	0.152949	0.024	0.11298	0.265878	0.880646	1.63865	1.36563	1.11514	0.890935	0.797079	1.36918	1.12169	0.881518	0.800347	0.881668	0.507319	0.126804	0.0507724	0.878025	0.502842	0.131877	0.0572678	1.41443	2.33388	2.34093	2.16291	2.08601	2.05205	2.04306	2.46796	2.50399	2.50306	2.47106	2.25091	2.20204
0.184001	0.329002	0.264003	0.197001	0.202001	0.211	0.284002	0.222001	0.233002	0.252001	0.216002	0.307006	0.104005	0.191002	0.222001	0.158001	0.0370014	0.143	0.282002	0.88086	1.63289	1.36554	1.10924	0.885849	0.79707	1.36437	1.11897	0.87831	0.78919	0.88264	0.508483	0.119643	0.0446907	0.87728	0.50164	0.133659	0.0523302	1.41099	2.336	2.344	2.163	2.086	2.052	2.038	2.477	2.505	2.505	2.477	2.257	2.202
0.195163	0.343288	0.288182	0.207144	0.207019	0.213019	0.29622	0.232182	0.248355	0.263182	0.231125	0.351326	0.141489	0.207546	0.23322	0.164048	0.0469712	0.14624	0.297173	0.880237	1.62799	1.36661	1.10583	0.880509	0.793883	1.3591	1.1151	0.87793	0.792489	0.881818	0.527873	0.142274	0.0500266	0.876844	0.501442	0.128961	0.0538134	1.4053	2.33898	2.34604	2.16904	2.08302	2.04696	2.03396	2.48003	2.51204	2.50691	2.47694	2.25896	2.20096
0.211787	0.372623	0.306762	0.221812	0.208975	0.214975	0.318711	0.250762	0.284536	0.281762	0.243837	0.384573	0.19136	0.263285	0.255711	0.168937	0.0440377	0.170686	0.314774	0.878917	1.62368	1.37114	1.11851	0.898795	0.806389	1.35935	1.11093	0.822807	0.781195	0.881593	0.530269	0.159983	0.0619273	0.874214	0.491399	0.129049	0.0653815	1.40434	2.33703	2.34995	2.17295	2.08497	2.04305	2.03005	2.48296	2.51595	2.49811	2.47108	2.25505	2.19705
0.223006	0.391006	0.329005	0.229004	0.214002	0.219002	0.342007	0.264008	0.295002	0.301004	0.259005	0.435007	0.249017	0.346018	0.264006	0.158012		0.138016	0.330008	0.876829	1.6217	1.36482	1.11905	0.89631	0.806841	1.36337	1.11	0.870888	0.788269	0.877299	0.53091	0.17403	0.0832221	0.874149	0.434544		0.0655834	1.40363	2.337	2.352	2.176	2.086	2.045	2.029	2.487	2.523	2.516	2.482	2.257	2.198
0.247166	0.416245	0.351225	0.247117	0.223098	0.228059	0.373215	0.298147	0.305225	0.319186	0.279186	0.46746	0.322822	0.42593	0.290157			0.208078	0.364245	0.871697	1.61885	1.36146	1.12492	0.898085	0.809467	1.34664	1.10541	0.860935	0.785709	0.871606	0.530154	0.17371	0.0922441	0.87016			0.123763	1.3961	2.33598	2.35399	2.17303	2.08703	2.04196	2.02598	2.49	2.52602	2.51604	2.48305	2.25394	2.19891
0.263813	0.440726	0.373747	0.258868	0.23289	0.233934	0.394758	0.312835	0.327747	0.337791	0.297791	0.513484	0.405078	0.518957	0.305824			0.215912	0.388726	0.868377	1.61635	1.36014	1.12457	0.876532	0.796159	1.34369	1.10785	0.882459	0.790615	0.870216	0.537587	0.166679	0.0876515	0.865117			0.115058	1.3938	2.33402	2.35301	2.17597	2.08997	2.03804	2.02402	2.49	2.52798	2.51996	2.48795	2.24807	2.1901
0.282013	0.483011	0.401015	0.284008	0.251008	0.245005	0.426009	0.336021	0.360013	0.371011	0.313012	0.53802	0.478048	0.606045	0.324017			0.228018	0.418015	0.862478	1.60576	1.35619	1.12481	0.889603	0.799196	1.33815	1.10194	0.874931	0.782811	0.863117	0.541221	0.182888	0.105556	0.860569			0.110589	1.38542	2.342	2.353	2.174	2.089	2.04	2.024	2.49	2.521	2.512	2.483	2.26	2.189
0.307217	0.504345	0.429306	0.299345	0.266069	0.255207	0.444414	0.376197	0.385237	0.393246	0.337266	0.577177	0.570848	0.693956	0.357207			0.262187	0.446237	0.858708	1.60139	1.34798	1.12038	0.856665	0.792031	1.33568	1.0983	0.87652	0.784829	0.85687	0.542499	0.198786	0.116859	0.859166			0.128709	1.37848	2.344	2.34999	2.17197	2.09199	2.03101	2.02001	2.49097	2.52797	2.51396	2.48599	2.25898	2.19101
0.328737	0.538582	0.45963	0.333582	0.272916	0.275749	0.485499	0.395761	0.408713	0.417702	0.363678	0.594785	0.654973	0.788842	0.377749			0.280773	0.469713	0.853513	1.5903	1.34058	1.117	0.851187	0.790143	1.32752	1.09283	0.856652	0.768845	0.850942	0.540465	0.177599	0.106852	0.854774			0.129579	1.37463	2.344	2.34901	2.16904	2.09101	2.03199	2.02099	2.48804	2.52504	2.51005	2.48501	2.25702	2.19199
0.362983	0.572983	0.490985	0.362986	0.294989	0.293991	0.516985	0.441978	0.440984	0.452983	0.393985	0.630983	0.690983	0.835978	0.413983			0.306987	0.512979	0.845334	1.58336	1.3331	1.09085	0.842924	0.780495	1.32498	1.06512	0.830083	0.744262	0.844643	0.534233	0.189754	0.132917	0.844745			0.116436	1.36544	2.33201	2.345	2.166	2.082	2.032	2.022	2.484	2.524	2.502	2.47401	2.251	2.191
0.39352	0.61345	0.5393	0.40036	0.32643	0.3194	0.54647	0.45452	0.48533	0.48939	0.43041	0.65842	0.74659	0.89542	0.43952			0.3393	0.54455	0.839961	1.57526	1.32267	1.08442	0.843476	0.773152	1.31857	1.05555	0.795606	0.735376	0.836861	0.531838	0.158543	0.111372	0.841648			0.116112	1.3578	2.33697	2.33888	2.16394	2.07691	2.02898	2.02098	2.47792	2.51996	2.48425	2.47601	2.25297	2.18907
0.444511	0.657577	0.568718	0.435661	0.368596	0.358624	0.592558		0.51769	0.527633	0.470614	0.699605	0.804445	0.936605	0.490511			0.368718	0.598483	0.832194	1.57035	1.31702	1.07403	0.841162	0.773358	1.30433		0.817807	0.736925	0.834057	0.52874	0.127508	0.0870533	0.829734			0.099638	1.35135	2.33403	2.32711	2.15806	2.06808	2.02702	2.01902	2.47008		2.50876	2.47699	2.25003	2.19593
0.490009	0.699006	0.623006	0.488006	0.417007	0.403007	0.646006	0.550006	0.570005	0.574005	0.520009	0.731006	0.768	0.907	0.541008			0.361007	0.631008	0.83333	1.56846	1.31295	1.06744	0.84183	0.77363	1.30449	1.05464	0.798005	0.740142	0.83498	0.52705	0.153891	0.0904593	0.83079			0.0776884	1.34852	2.322	2.321	2.15	2.065	2.022	2.012	2.459	2.509	2.495	2.476	2.238	2.193
0.55234	0.742531	0.662531	0.531563	0.466669	0.450637	0.687425	0.591382	0.604372	0.611414	0.58235	0.77434	0.770117	0.904053	0.59835			0.409264	0.688372	0.832345	1.5689	1.31529	1.0668	0.839109	0.773866	1.31426	1.04717	0.832114	0.755014	0.832137	0.528253	0.157473	0.0859735	0.831651			0.0671187	1.34962	2.316	2.31389	2.1409	2.06588	2.01197	2.00698	2.45594	2.5059	2.50199	2.48102	2.23203	2.197
0.583619	0.791405	0.711405	0.583369	0.52825	0.509286	0.726524	0.626572	0.638584	0.649536	0.614607	0.805619	0.780869	0.908941	0.630607			0.525584	0.722584	0.837379	1.58157	1.31591	1.06608	0.841738	0.77716	1.3218	1.05661	0.841723	0.764633	0.835558	0.521156	0.153143	0.0761693	0.838141			0.10658	1.36111	2.316	2.30412	2.13211	2.05513	2.00904	2.00502	2.45007	2.49711	2.50101	2.48298	2.23496	2.197
0.638002	0.828003	0.752003	0.638003	0.595004	0.575004	0.782002	0.682002	0.684002	0.699002	0.666002	0.823	0.784	0.909	0.691002	0.615005		0.609005	0.778002	0.85059	1.59127	1.32165	1.06816	0.85039	0.76763	1.33751	1.0706	0.840491	0.77046	0.85053	0.52756	0.15195	0.0713097	0.84934	0.525559		0.105329	1.37171	2.32	2.296	2.126	2.048	2.006	1.998	2.445	2.493	2.5	2.48	2.239	2.195
0.67856	0.877572	0.801572	0.693684	0.656829	0.645964	0.810583	0.712549	0.724482	0.734426	0.709527	0.831247	0.789	0.911955	0.724605	0.707818		0.701114	0.810605	0.856103	1.59853	1.3381	1.08419	0.847659	0.773775	1.33909	1.07395	0.8562	0.775798	0.857318	0.527204	0.14832	0.0652522	0.853562	0.499793		0.0831952	1.37801	2.31401	2.29393	2.12399	2.0439	1.99898	1.99592	2.44297	2.49798	2.50103	2.4791	2.23203	2.19603
0.727564	0.927555	0.851555	0.753468	0.729355	0.73025	0.861546	0.760573	0.766625	0.771669	0.75559	0.852808	0.789	0.908035	0.777529	0.779363		0.623689	0.863529	0.866002	1.60946	1.34943	1.08654	0.857146	0.769815	1.3514	1.10366	0.864932	0.791352	0.865884	0.510984	0.143969	0.0593228	0.864265	0.497451		0.150105	1.38934	2.31499	2.28805	2.12301	2.03508	1.99702	1.98906	2.44003	2.49602	2.50397	2.48792	2.23497	2.19897
0.774993	0.955996	0.890995	0.817991	0.826986	0.824987	0.895995	0.788996	0.807994	0.818993	0.809992	0.863998	0.792	0.908	0.817994	0.85199	0.564988	0.706988	0.908994	0.877228	1.61813	1.35551	1.10832	0.85949	0.781438	1.37362	1.11412	0.86578	0.800239	0.876738	0.503031	0.14264	0.0575102	0.875488	0.516517	0.18526	0.143661	1.40182	2.306	2.289	2.124	2.038	1.993	1.986	2.447	2.497	2.508	2.49	2.227	2.21
0.813567	1.01333	0.9443	0.892578	0.911945	0.9221	0.938478	0.842389	0.852556	0.866534	0.848534	0.878189	0.793011	0.905	0.859522	0.926823	0.654423	0.675845	0.9514	0.886203	1.63198	1.36711	1.12648	0.869976	0.784398	1.38026	1.12198	0.87073	0.804401	0.885166	0.498644	0.139633	0.056749	0.885164	0.533197	0.188462	0.0870895	1.41224	2.30492	2.28806	2.12494	2.03498	1.99	1.98699	2.447	2.49699	2.50401	2.49306	2.22494	2.20886
0.863434	1.04267	0.9707	0.943422	0.995056	1.0189	0.980522	0.876611	0.901445	0.913467	0.895467	0.894811	0.793989	0.905	0.905478	0.999178	0.779578	0.838156	0.9866	0.897927	1.63969	1.37208	1.13053	0.881084	0.797373	1.39833	1.13358	0.88566	0.822069	0.897174	0.497236	0.138997	0.056661	0.896036	0.532053	0.152538	0.0703304	1.41945	2.29808	2.29294	2.12006	2.03302	1.99	1.98601	2.447	2.49601	2.50499	2.49794	2.22006	2.19614
0.899	1.093	1.034	1.008	1.083	1.111	1.027	0.935	0.945	0.96	0.934	0.903	0.8	0.906	0.941	1.058	0.899001	0.973002	1.041	0.89842	1.64355	1.37699	1.14288	0.89109	0.81081	1.39796	1.13162	0.91572	0.82322	0.89648	0.49472	0.13826	0.05515	0.89777	0.53873	0.15327	0.0769199	1.42074	2.297	2.298	2.12	2.033	1.994	1.992	2.446	2.498	2.516	2.5	2.218	2.19
0.95057	1.13542	1.08537	1.06466	1.17581	1.2009	1.05761	0.96857	0.998395	1.01252	0.986559	0.919186	0.806033	0.906033	0.995548	1.13254	1.04959	1.1429	1.07258	0.896505	1.64214	1.37966	1.14698	0.892932	0.819304	1.38915	1.12691	0.884175	0.809605	0.894501	0.493902	0.142698	0.0557935	0.895982	0.527992	0.153897	0.0699969	1.42012	2.30185	2.29901	2.12499	2.02901	1.99603	1.99804	2.44599	2.50097	2.51602	2.49705	2.22285	2.18398
1.00157	1.17269	1.11872	1.12351	1.24839	1.28133	1.11254	1.01957	1.03371	1.05862	1.03658	0.935861	0.808975	0.908975	1.04459	1.1806	1.19181	1.31258	1.12457	0.885333	1.6381	1.37185	1.14736	0.902927	0.832212	1.37678	1.11606	0.888177	0.818982	0.883879	0.502171	0.146082	0.0614726	0.884496	0.528139	0.162558	0.0840328	1.41335	2.28811	2.29999	2.12401	2.02999	1.99898	2.00197	2.44501	2.49802	2.51798	2.50196	2.20911	2.18202
1.0509	1.2239	1.17688	1.18388	1.31586	1.35385	1.14992	1.06491	1.09288	1.11488	1.0859	0.963942	0.812992	0.909	1.09091	1.23589	1.31475	1.44273	1.16691	0.879901	1.62901	1.36603	1.14667	0.908798	0.837849	1.37603	1.1046	0.892112	0.80451	0.876236	0.50715	0.148395	0.0735752	0.881366	0.51833	0.17213	0.100726	1.40776	2.29798	2.30399	2.12799	2.031	2.00199	2.00998	2.44999	2.5	2.519	2.501	2.21898	2.183
1.09961	1.26655	1.22257	1.24049	1.38967	1.43071	1.20553	1.11255	1.15261	1.16468	1.13559	1.00047	0.816186	0.909033	1.14558	1.28577	1.4067	1.54175	1.21753	0.866544	1.61508	1.35523	1.13568	0.911698	0.845207	1.35551	1.08773	0.852573	0.789059	0.862741	0.502497	0.148915	0.0691247	0.868637	0.516084	0.191186	0.127372	1.39388	2.29611	2.30405	2.12709	2.02299	2.00905	2.01707	2.44905	2.50204	2.5171	2.50197	2.21708	2.18303
1.15438	1.31544	1.27342	1.2845	1.44932	1.49428	1.25247	1.16144	1.20738	1.22531	1.1884	1.04252	0.832811	0.911967	1.19741	1.35422	1.46929	1.60824	1.26447	0.857088	1.60943	1.34393	1.12721	0.912382	0.846752	1.34974	1.08242	0.854587	0.780903	0.853001	0.493315	0.154674	0.0668657	0.859484	0.506667	0.164939	0.110631	1.38939	2.30589	2.30894	2.13491	2.02201	2.01394	2.02293	2.45394	2.50596	2.5259	2.49903	2.22392	2.18597
1.21102	1.36501	1.32301	1.32901	1.50201	1.55201	1.30702	1.22102	1.26501	1.27701	1.24701	1.09602	0.84701	0.912007	1.25602	1.40602	1.48201	1.61701	1.31601	0.8522	1.60604	1.33961	1.12455	0.912181	0.852302	1.34589	1.07691	0.848054	0.781548	0.84726	0.493309	0.15304	0.0669907	0.855549	0.520678	0.168096	0.104954	1.38014	2.308	2.31	2.136	2.026	2.014	2.026	2.458	2.515	2.518	2.503	2.229	2.187
1.26962	1.41854	1.36058	1.36833	1.54209	1.59235	1.36656	1.28364	1.32163	1.33467	1.30461	1.15999	0.885775	0.939371	1.3176	1.46855	1.51815	1.64511	1.36851	0.850553	1.60903	1.34273	1.12231	0.915795	0.858673	1.34548	1.07673	0.863485	0.775296	0.846562	0.48837	0.152739	0.0699471	0.852962	0.512052	0.153728	0.0833606	1.38241	2.31408	2.3211	2.14208	2.03804	2.01801	2.03	2.45912	2.51103	2.51999	2.50501	2.23207	2.18703
1.32351	1.46558	1.41154	1.39674	1.54993	1.62273	1.41556	1.3395	1.37651	1.39347	1.35752	1.24622	0.95339	0.971708	1.36953	1.51657	1.53089	1.65491	1.4126	0.854296	1.61254	1.34863	1.12174	0.928456	0.858056	1.33949	1.08056	0.845631	0.775825	0.851139	0.491839	0.170926	0.0810301	0.855755	0.498254	0.151797	0.0755603	1.39045	2.32094	2.32992	2.14894	2.04196	2.01899	2.03	2.4699	2.51397	2.51901	2.50599	2.23795	2.18997
1.37902	1.51402	1.45802	1.43801	1.583	1.644	1.47402	1.40102	1.43902	1.45102	1.41402	1.33904	1.03804	1.03609	1.42602	1.54701	1.542	1.658	1.46602	0.861141	1.62157	1.35344	1.127	0.924781	0.854738	1.34574	1.08307	0.844666	0.775642	0.860002	0.495093	0.187265	0.0761542	0.860371	0.503948	0.15905	0.0764792	1.39709	2.32	2.335	2.152	2.049	2.026	2.03	2.476	2.518	2.527	2.509	2.237	2.191
1.43548	1.56555	1.5015	1.46627	1.58818	1.65308	1.52851	1.45261	1.4936	1.50163	1.46251	1.43888	1.13008	1.26107	1.48551	1.56821	1.54606	1.65909	1.51355	0.864141	1.62502	1.35718	1.12794	0.927506	0.850079	1.34845	1.08469	0.859396	0.779503	0.864563	0.503201	0.198185	0.157055	0.861676	0.499882	0.158852	0.0745318	1.40069	2.31902	2.343	2.15498	2.05805	2.02809	2.03504	2.47901	2.52209	2.53005	2.51304	2.23502	2.19693
1.48049	1.61741	1.54847	1.49171	1.60481	1.66091	1.57645	1.51034	1.55035	1.56132	1.51045	1.52205	1.23184	1.36185	1.53345	1.58778	1.55193	1.6679	1.56541	0.869835	1.63747	1.36354	1.13512	0.922438	0.848142	1.35167	1.0869	0.865629	0.784444	0.870522	0.506127	0.183626	0.142496	0.86692	0.488776	0.148646	0.0643459	1.41115	2.32098	2.343	2.15302	2.06294	2.0369	2.03896	2.47999	2.5309	2.53494	2.51696	2.23698	2.19008
1.52503	1.67103	1.58003	1.52002	1.616	1.659	1.63403	1.57203	1.61603	1.62504	1.54503	1.60404	1.32807	1.37007	1.58203	1.60001	1.556	1.66999	1.61603	0.879616	1.6495	1.37157	1.13641	0.915159	0.839308	1.3619	1.09189	0.857265	0.794067	0.881307	0.508383	0.171786	0.0833815	0.875115	0.487636	0.14542	0.0612769	1.42062	2.328	2.347	2.153	2.07201	2.04	2.043	2.482	2.535	2.53101	2.517	2.24301	2.19201
1.57741	1.72243	1.63734	1.55121	1.61709	1.65392	1.68845	1.63257	1.6806	1.69464	1.6014	1.67892	1.45426	1.51036	1.63441	1.61611	1.55614	1.66004	1.66547	0.891251	1.65688	1.38692	1.14023	0.913879	0.835204	1.3627	1.09797	0.885562	0.807364	0.894429	0.513487	0.145137	0.0670661	0.885172	0.480131	0.145622	0.0552359	1.43064	2.33603	2.34398	2.15602	2.08303	2.04307	2.04803	2.48598	2.53601	2.54203	2.52303	2.253	2.21286
1.61962	1.76759	1.67268	1.57281	1.62691	1.64508	1.73558	1.69147	1.74344	1.7614	1.64263	1.77415	1.58483		1.67662	1.62789	1.57087	1.66396	1.71456	0.895522	1.66487	1.39123	1.14015	0.89609	0.828361	1.37221	1.11975	0.887849	0.817103	0.897443	0.528743	0.132365		0.890532	0.472954	0.126115	0.0496105	1.43481	2.33897	2.34202	2.15798	2.08597	2.04994	2.05097	2.48402	2.53699	2.54497	2.52597	2.253	2.19813
1.66892	1.81992	1.72592	1.60096	1.628	1.63701	1.78592	1.74192	1.81389	1.83289	1.68893	1.84789	1.70182	1.7828	1.72892	1.64597	1.61493	1.74388	1.75993	0.896718	1.66351	1.39177	1.13206	0.899475	0.825115	1.37322	1.13324	0.901119	0.828223	0.89763	0.52253	0.125191	0.0541496	0.892647	0.459531	0.106131	0.0437191	1.43548	2.34	2.342	2.161	2.09399	2.053	2.05799	2.483	2.539	2.544	2.527	2.256	2.195
1.71755	1.86651	1.77838	1.64133	1.63101	1.62496	1.84151	1.80257	1.88068	1.90674	1.73452	1.90555	1.84944	1.93191				1.73575	1.81647	0.894678	1.66088	1.38539	1.12899	0.88798	0.819826	1.37304	1.13224	0.906847	0.830238	0.895227	0.515928	0.11882	0.0464985				0.0527186	1.43108	2.33894	2.34097	2.15898	2.09903	2.06003	2.06508	2.47897	2.54102	2.54299	2.524	2.25493	2.19796
1.7713	1.91635	1.81552	1.67358	1.63199	1.62105	1.89135	1.85827	1.94615	1.97807	1.78534		1.98918	2.11659	1.83034	1.75001			1.8624	0.889606	1.65524	1.37541	1.12245	0.884091	0.810679	1.36424	1.12374	0.909496	0.829026	0.888182		0.13727	0.0802799	0.887968	0.563548			1.42542	2.33308	2.33804	2.15703	2.10196	2.06296	2.0729	2.47604	2.54297	2.54201	2.524	2.24809
1.82002	1.96802	1.87502	1.72402	1.64201	1.63001	1.94202	1.91302	2.00702	2.04702	1.83802		2.09402	2.23603	1.88202	1.77203			1.91402	0.876928	1.64417	1.36179	1.1123	0.88908	0.80872	1.35458	1.12063	0.908459	0.82682	0.879528		0.134803	0.0877861	0.871607	0.560636			1.41286	2.33099	2.332	2.155	2.107	2.074	2.078	2.477	2.546	2.543	2.526	2.245
1.87549	2.0165	1.91953	1.76755	1.67357	1.64445	1.98752	1.96255	2.06754	2.10757	1.89049	2.05837	2.15364	2.30066	1.93453	1.83648	1.63341	1.68719	1.96753	0.870841	1.63696	1.35368	1.10715	0.888921	0.809169	1.34863	1.11565	0.905094	0.825955	0.874946	0.479537	0.167273	0.128737	0.864147	0.551152	0.162365	0.0542347	1.40541	2.31701	2.33001	2.151	2.10896	2.08102	2.08699	2.47596	2.54396	2.54403	2.52702	2.23398	2.21384
1.92357	2.06556	1.97154	1.82152	1.7295	1.68861	2.03854	2.01652	2.12053	2.1635	1.93857	2.09468	2.21644	2.36542	1.98654	1.88358	1.67364	1.80495	2.01954	0.868977	1.62744	1.34846	1.10148	0.901825	0.81698	1.33794	1.11173	0.903494	0.826436	0.876476	0.555115	0.133046	0.0949716	0.858897	0.548355	0.164808	0.1237	1.39675	2.31799	2.33099	2.151	2.10504	2.08298	2.08601	2.47204	2.54004	2.54697	2.52898	2.23202	2.19814
1.98596	2.11797	2.02497	1.87497	1.78896	1.74097	2.09097	2.05797	2.15698	2.21497			2.23599	2.38399	2.04596	1.95995	1.71797		2.07097	0.861265	1.62792	1.34086	1.09432	0.896843	0.813992	1.3336	1.10102	0.907078	0.827419			0.119589	0.0805693	0.861009	0.541205	0.173165		1.39311	2.322	2.328	2.151	2.105	2.081	2.087	2.469	2.537	2.549	2.533
2.04652	2.16952	2.07651	1.92957	1.85474	1.8098	2.13952	2.10539	2.21223	2.2683	2.06353	2.23932	2.26707	2.40402	2.10552		1.76855		2.12251	0.8586	1.62652	1.34245	1.09195	0.890431	0.805041	1.33376	1.09974	0.900572	0.821722	0.858344	0.452169	0.119676	0.0609027	0.856514		0.182351		1.39461	2.32392	2.325	2.14797	2.10095	2.07696	2.08794	2.467	2.53094	2.54495	2.533	2.23692	2.22792
2.09835	2.22135	2.12736	1.98629	1.92907	1.89	2.19135	2.14451	2.23472	2.29862	2.11634	2.2716	2.27391	2.40598	2.15735		1.82332		2.17336	0.864595	1.63533	1.34611	1.09168	0.884514	0.797139	1.34531	1.09884	0.901755	0.821967	0.865728	0.516042	0.1253	0.0621741	0.860866		0.186449		1.4009	2.3161	2.325	2.14504	2.09606	2.07305	2.08207	2.467	2.52507	2.54006	2.533	2.2291	2.2201
2.15405	2.27406	2.18606	2.05507	2.00609	1.9761	2.24604	2.19603	2.28204	2.33203	2.17505	2.30901	2.281	2.406	2.21305				2.23005	0.864337	1.63965	1.35085	1.08935	0.879173	0.791348	1.34071	1.10407	0.904624	0.821616	0.864757	0.478588	0.124918	0.0574758	0.861276				1.40708	2.323	2.322	2.14	2.08799	2.06899	2.07499	2.459	2.518	2.535	2.52599	2.235	2.21502
2.20947	2.3305	2.24557	2.12978	2.09799	2.08105	2.28648	2.22352	2.31927	2.36525	2.2285	2.31529	2.28505	2.40604	2.26542	2.29247			2.2815	0.871216	1.64797	1.35718	1.08913	0.862163	0.779181	1.35558	1.10567	0.898663	0.817629	0.872061	0.486884	0.122666	0.0532632	0.867425	0.495741			1.4141	2.31902	2.32104	2.13802	2.07992	2.05892	2.0609	2.46298	2.51597	2.52995	2.51792	2.23501	2.23412
2.25551	2.37948	2.30141	2.20619	2.19498	2.18391	2.3335	2.27446	2.34572	2.38974	2.27748		2.28995	2.40996	2.30657	2.33851			2.33048	0.874733	1.65656	1.36266	1.0965	0.860507	0.77629	1.35997	1.10958	0.897017	0.818511	0.872179		0.122254	0.0496481	0.873813	0.498798			1.42252	2.32098	2.32496	2.13998	2.07208	2.05108	2.0511	2.46102	2.51303	2.52505	2.51008	2.23599
2.31305	2.43105	2.36006	2.28309	2.29812	2.29713	2.37806	2.30306	2.37204	2.41603	2.33506	2.36401	2.29301	2.41	2.36405	2.41711	2.20412	2.23814	2.38105	0.881348	1.66359	1.3708	1.1085	0.856224	0.777254	1.37291	1.112	0.901512	0.822385	0.877608	0.483228	0.121998	0.0488396	0.881628	0.514067	0.129338	0.0495413	1.43126	2.323	2.33001	2.145	2.06799	2.04198	2.03898	2.46401	2.514	2.519	2.50399	2.238	2.23199
2.36142	2.47949	2.41354	2.36574	2.40599	2.4161	2.4284	2.35531	2.4064	2.44226	2.38643	2.37721	2.29906	2.40997	2.40839	2.51272	2.31713	2.36435	2.43043	0.888725	1.67197	1.37851	1.11577	0.860038	0.780908	1.37735	1.11808	0.903153	0.827281	0.884867	0.472802	0.120411	0.0484652	0.888584	0.54714	0.154009	0.0685205	1.43874	2.321	2.33502	2.14501	2.06196	2.02702	2.02397	2.46898	2.511	2.51497	2.49906	2.23496	2.22089
2.40347	2.52838	2.46732	2.44006	2.50474	2.5266	2.46849	2.3866	2.44649	2.46866	2.42945	2.39774	2.30493	2.40704	2.4475	2.58508	2.43056	2.49929	2.47345	0.89027	1.67215	1.37622	1.12499	0.867811	0.793697	1.37964	1.11905	0.889395	0.840354	0.885571	0.485982	0.125486	0.0489834	0.891019	0.544158	0.137905	0.0595638	1.43939	2.321	2.33698	2.14599	2.05805	2.02898	2.02104	2.46702	2.511	2.51204	2.50493	2.23105	2.21014
2.45705	2.58205	2.52205	2.50906	2.60309	2.6331	2.52805	2.43704	2.47204	2.49803	2.48105	2.41202	2.308		2.50304	2.66305	2.59713	2.68214	2.53005	0.887814	1.67027	1.37581	1.13602	0.89443	0.808682	1.3791	1.1234	0.895583	0.855096	0.883523	0.491997	0.12698		0.888154	0.564385	0.129075	0.0619161	1.43822	2.32201	2.34	2.149	2.056	2.01799	2.01499	2.465	2.515	2.515	2.51001	2.23301	2.209
2.50954	2.63553	2.57457	2.58066	2.70894	2.75105	2.58053	2.48347	2.52034	2.53231	2.53651	2.43933	2.311	2.417	2.55454	2.72126	2.74116	2.84338	2.58351	0.88036	1.66193	1.36946	1.1399	0.90631	0.822961	1.36972	1.11477	0.898986	0.86141	0.875859	0.500243	0.127451	0.0505232	0.881124	0.547467	0.123938	0.0577626	1.42977	2.329	2.34004	2.15005	2.05995	2.00796	2.008	2.46503	2.51508	2.5202	2.5161	2.23997	2.20704
2.56343	2.68844	2.6314	2.64729	2.803	2.85688	2.63344	2.5305	2.55464	2.56367	2.58746	2.47265	2.311	2.417	2.60843	2.74772	2.85776	2.98154	2.63446	0.870316	1.65459	1.36122	1.14174	0.918352	0.841147	1.36399	1.10896	0.893528	0.859411	0.864708	0.502595	0.128568	0.0608802	0.872511	0.544165	0.148866	0.0821021	1.42252	2.329	2.34396	2.15495	2.05505	2.00404	2.008	2.46797	2.52292	2.53979	2.5259	2.23703	2.21096
2.596	2.69501	2.64951	2.6965	2.88449	2.9415	2.64451	2.54802	2.57202	2.58951	2.623	2.50902	2.341	2.44251	2.63951	2.80402	2.93551	3.07901	2.64651	0.853607	1.62314	1.34544	1.14313	0.928787	0.854544	1.33903	1.09973	0.868959	0.818629	0.852172	0.492456	0.131272	0.0599013	0.853166	0.505206	0.184227	0.119281	1.39433	2.2985	2.3035	2.1345	2.0285	1.98751	1.9905	2.443	2.49701	2.5205	2.50101	2.2145	2.193
2.65113	2.74571	2.70603	2.75615	2.96102	3.02834	2.70547	2.61052	2.64084	2.61986	2.67868	2.56262	2.35293	2.44152	2.6951	2.87108	3.01496	3.15592	2.70454	0.844776	1.61041	1.33188	1.13691	0.942384	0.877942	1.33082	1.09925	0.8651	0.77271	0.842849	0.485815	0.138985	0.0574793	0.844913	0.501967	0.150593	0.0904268	1.38233	2.30339	2.30505	2.13701	2.02999	1.98905	1.99153	2.44796	2.50245	2.51961	2.48177	2.22137	2.19346
2.70732	2.84632	2.78829	2.80836	3.00148	3.09963	2.75687	2.67274	2.67705	2.67538	2.73827	2.61733	2.37473	2.44348	2.74786	2.93126	3.02292	3.16244	2.79629	0.843398	1.6258	1.33825	1.1398	0.965207	0.89202	1.32695	1.09589	0.87009	0.766695	0.843012	0.485573	0.149282	0.0564118	0.842077	0.51572	0.147924	0.0821727	1.39551	2.30152	2.35491	2.16395	2.03593	1.9895	1.99496	2.45244	2.50201	2.53382	2.48892	2.21804	2.19548
2.772	2.85649	2.8165	2.85602	3.01794	3.14095	2.816	2.728	2.74249	2.73794	2.8045	2.68951	2.42601	2.45857	2.81	2.98949	3.046	3.16699	2.815	0.839853	1.60441	1.32307	1.13357	0.986807	0.903923	1.32634	1.08022	0.855504	0.761066	0.840223	0.487868	0.157943	0.0551166	0.837803	0.502565	0.138987	0.067341	1.37805	2.3005	2.317	2.148	2.03998	1.98299	1.98599	2.4545	2.5125	2.545	2.49799	2.2165	2.192
2.83618	2.90528	2.87174	2.92967	3.04836	3.18017	2.8737	2.79261	2.80377	2.80165	2.86519	2.78347	2.49822	2.57201	2.87367	3.04013	3.06436	3.16747	2.86974	0.842504	1.60088	1.32703	1.1157	0.988876	0.910109	1.3322	1.07899	0.868737	0.765946	0.842296	0.496186	0.181015	0.113694	0.840902	0.507862	0.137721	0.0604773	1.381	2.30996	2.3279	2.15296	2.01805	1.98985	1.9909	2.4605	2.51452	2.54645	2.50583	2.22693	2.188
2.89143	2.95597	2.91753	2.95178	3.10042	3.21561	2.92497	2.84842	2.8713	2.87321	2.91697	2.8706	2.58015	2.71496	2.93041	3.06277	3.06994	3.1675	2.92097	0.847792	1.60388	1.33539	1.12048	0.984658	0.913019	1.33753	1.08624	0.861494	0.768048	0.847686	0.499418	0.181476	0.141923	0.845911	0.502228	0.132973	0.0568341	1.38795	2.32039	2.33394	2.15597	2.02641	1.99099	2.00089	2.46842	2.52984	2.55243	2.51886	2.23689	2.18849
2.92093	2.96693	2.9675	2.98348	3.102	3.20801	2.989	2.90951	2.95599	2.96388	2.9685	2.962	2.65252	2.64813	2.98651	3.089	3.0735	3.1665	2.93892	0.853532	1.61009	1.34338	1.12132	0.985429	0.911502	1.33832	1.08688	0.850717	0.78309	0.848061	0.489907	0.184558	0.0909663	0.846034	0.492556	0.131624	0.0545097	1.38578	2.288	2.291	2.158	2.03602	1.99499	2.00699	2.46	2.5295	2.548	2.52699	2.24151	2.195
2.96984	3.02464	2.98184	2.97205	3.1528	3.22461	2.99482	2.93168	2.98866	3.03043	2.99101	3.05083	2.7675	2.77936	3.01675	3.09068	3.08586	3.198	2.98784	0.863885	1.61576	1.34809	1.13581	0.943806	0.884812	1.33711	1.0995	0.898842	0.811527	0.864886	0.492804	0.156054	0.0734465	0.860805	0.486141	0.135446	0.0510678	1.39568	2.29288	2.29002	2.12619	2.03507	2.02333	2.01872	2.44386	2.49791	2.53284	2.53384	2.21691	2.19177
3.02241	3.07741	3.0354	3.01453	3.16092	3.23291	3.05335	3.00122	3.07602	3.1289	3.04836	3.13605	2.87481	2.93526	3.06645	3.12165	3.08897	3.198	3.03844	0.876954	1.6275	1.35318	1.12569	0.935839	0.861775	1.3485	1.09619	0.899979	0.822137	0.878458	0.501138	0.144904	0.0641732	0.873745	0.496393	0.134747	0.0501106	1.40432	2.3019	2.29198	2.12995	2.04588	2.02499	2.03086	2.44005	2.50492	2.54091	2.53499	2.22392	2.19398
3.05996	3.12994	3.07296	3.02699	3.17199	3.22801	3.11293	3.06492	3.13893	3.20591	3.08396	3.21291	2.99985	3.07583	3.11095	3.12899	3.09399	3.198	3.09593	0.890674	1.63837	1.36633	1.13002	0.916503	0.844051	1.35852	1.12694	0.929335	0.841547	0.890825	0.510858	0.130947	0.0564292	0.888612	0.497009	0.133711	0.0495607	1.41378	2.301	2.29	2.126	2.05299	2.03599	2.03599	2.439	2.506	2.539	2.54099	2.224	2.194
3.11386	3.17504	3.12588	3.06421	3.16612	3.20646	3.1649	3.12571	3.23301	3.28434	3.13296	3.29623	3.13415	3.20526	3.15898	3.14858	3.09694	3.19115	3.14692	0.892051	1.64225	1.37227	1.1291	0.911457	0.826649	1.36041	1.13139	0.929664	0.852812	0.891721	0.504133	0.136658	0.0505446	0.890363	0.493534	0.134023	0.050598	1.41976	2.29806	2.29196	2.1309	2.06181	2.0409	2.04579	2.43802	2.51481	2.55271	2.541	2.2191	2.19596
3.13972	3.22346	3.14974	3.08181	3.15315	3.16348	3.21148	3.18534	3.30718	3.38092	3.15575	3.36622	3.24675	3.32566	3.19164	3.16581	3.15336	3.21176	3.17964	0.892812	1.64337	1.36977	1.11936	0.896657	0.805002	1.3628	1.13226	0.931301	0.859052	0.892541	0.520799	0.137373	0.0509539	0.890993	0.493114	0.0973774	0.0211852	1.41813	2.30097	2.28805	2.12705	2.0709	2.05188	2.06182	2.44097	2.52291	2.5441	2.53606	2.22098	2.19501
3.19995	3.27596	3.21195	3.12297	3.151	3.14801	3.25696	3.23696	3.36695	3.45394	3.21495	3.42795	3.38489	3.48987	3.25095	3.18598		3.25197	3.23496	0.885756	1.64018	1.36377	1.10399	0.894362	0.805709	1.36043	1.1489	0.954851	0.868832	0.886325	0.528824	0.151279	0.0645392	0.883246	0.488414		0.0177425	1.4156	2.299	2.289	2.128	2.07899	2.056	2.068	2.441	2.517	2.544	2.531	2.221	2.19
3.25862	3.33071	3.27257	3.17771	3.15198	3.14898	3.31367	3.30344	3.45395	3.53314	3.28046	3.49737	3.51885	3.64436	3.30864	3.23387			3.29069	0.880337	1.6333	1.35365	1.09405	0.887804	0.795598	1.35404	1.14189	0.943146	0.877613	0.882881	0.517878	0.141764	0.0770554	0.875922	0.511838			1.41197	2.30095	2.289	2.12605	2.07802	2.05893	2.07093	2.43807	2.51407	2.53716	2.52416	2.221	2.18316
3.30943	3.38637	3.33232	3.2136	3.15595	3.13911	3.36937	3.35838	3.51432	3.60123	3.32945	3.52668	3.64656	3.78145	3.3614	3.24686			3.34736	0.871333	1.6264	1.34365	1.09448	0.892781	0.794332	1.34307	1.1361	0.947763	0.876901	0.87155	0.517956	0.151781	0.0975855	0.869413	0.453967			1.39966	2.30594	2.28603	2.126	2.08887	2.06098	2.08385	2.43503	2.51795	2.537	2.51708	2.23089	2.18399
3.36492	3.43993	3.38493	3.24596	3.18296	3.14399	3.42193	3.41392	3.59189	3.66391	3.38093	3.55896	3.73588	3.87687	3.41493	3.28295		3.45592	3.40292	0.863621	1.60885	1.33955	1.10033	0.894308	0.800082	1.33297	1.12606	0.931033	0.871677	0.86445	0.530662	0.164672	0.117303	0.861231	0.452381		0.12457	1.38904	2.304	2.27701	2.123	2.09299	2.08097	2.08999	2.433	2.515	2.52701	2.51201	2.22601	2.185
3.42574	3.50074	3.4379	3.2989	3.23296	3.1822	3.47882	3.45906	3.59494	3.71298	3.44761	3.63345	3.75363	3.89659	3.47476	3.3888		3.50988	3.45884	0.858996	1.60867	1.32973	1.08872	0.892116	0.806203	1.31981	1.1225	0.939053	0.870896	0.859033	0.524891	0.165483	0.117879	0.857478	0.55521		0.207279	1.38249	2.29127	2.27602	2.11712	2.08712	2.0761	2.09098	2.42908	2.50814	2.52602	2.5071	2.21229	2.19578
3.49224	3.55538	3.49535	3.36129	3.28837	3.23539	3.53338	3.51437	3.66518	3.75453	3.51424	3.71013	3.81331	3.95038	3.54124	3.44833		3.56438	3.52129	0.855826	1.60669	1.32754	1.08427	0.888758	0.804422	1.32199	1.10566	0.929582	0.860431	0.856913	0.480534	0.139937	0.0816806	0.853298	0.550944		0.198403	1.37947	2.29199	2.27303	2.11008	2.07415	2.07303	2.09199	2.42603	2.50503	2.51809	2.50502	2.212	2.19402
3.55494	3.61394	3.56094	3.41994	3.35294	3.30793	3.59194	3.56495	3.69597	3.78997	3.57794	3.76195	3.818	3.952	3.60594	3.52193		3.6639	3.57994	0.856699	1.60646	1.32758	1.08661	0.88874	0.800893	1.32101	1.09738	0.91913	0.851009	0.855841	0.493357	0.140229	0.0781131	0.856047	0.528742		0.173434	1.37874	2.30099	2.269	2.107	2.071	2.06701	2.088	2.422	2.49701	2.516	2.504	2.22099	2.189
3.61167	3.67067	3.61474	3.47863	3.42921	3.38617	3.6516	3.6119	3.73801	3.80661	3.63174	3.79034	3.82386	3.94907	3.66072	3.61482		3.65423	3.63179	0.862133	1.61787	1.33291	1.08803	0.882829	0.796884	1.32975	1.0947	0.912114	0.83993	0.862855	0.495226	0.140924	0.0684564	0.859773	0.532589		0.120931	1.38546	2.28732	2.26509	2.10407	2.06318	2.06016	2.07725	2.41711	2.48625	2.51014	2.50302	2.21123	2.18314
3.67132	3.72736	3.6763	3.56106	3.5259	3.49179	3.70638	3.65847	3.76964	3.8238	3.6933	3.81967	3.82697	3.95197	3.72032	3.70399		3.74198	3.69033	0.868745	1.6185	1.33747	1.08999	0.880476	0.79245	1.3368	1.09675	0.896826	0.822104	0.868645	0.497801	0.141414	0.0666879	0.867017	0.50171		0.118385	1.39296	2.27514	2.265	2.10005	2.05806	2.04517	2.05921	2.41107	2.47809	2.50703	2.50102	2.19617	2.18498
3.72295	3.78594	3.73594	3.63692	3.61091	3.5909	3.75395	3.69596	3.78399	3.83299	3.74495	3.83598	3.83299	3.95699	3.76695	3.7989		3.86187	3.74694	0.874864	1.62695	1.3416	1.08375	0.854957	0.774229	1.34507	1.09778	0.894952	0.817195	0.875023	0.499468	0.138823	0.0625144	0.872654	0.537272		0.148278	1.40004	2.28099	2.261	2.099	2.04202	2.03701	2.05001	2.415	2.474	2.506	2.498	2.20099	2.19099
3.76219	3.83792	3.79184	3.7144	3.71387	3.69779	3.80494	3.74009	3.80359	3.8428	3.78811	3.85657	3.8379	3.95896	3.80619	3.87836		3.78558	3.79892	0.881816	1.63943	1.35044	1.08601	0.839	0.762963	1.35554	1.09952	0.889532	0.814457	0.880232	0.493406	0.136968	0.0571216	0.881252	0.556444		0.149711	1.40841	2.2761	2.26296	2.10194	2.03906	2.02916	2.03335	2.41598	2.47106	2.50404	2.49506	2.19806	2.19198
3.81737	3.88546	3.8444	3.7931	3.81188	3.80874	3.85444	3.78153	3.82674	3.85486	3.84337	3.87282	3.838	3.95603	3.86038	3.94228	3.72905	3.784	3.85041	0.893684	1.647	1.36049	1.08979	0.83866	0.768206	1.36559	1.10194	0.8868	0.817662	0.89155	0.493418	0.137118	0.0552999	0.893302	0.514008	0.155488	0.0768183	1.42169	2.27303	2.27091	2.10002	2.03307	2.01615	2.01718	2.41699	2.46902	2.50005	2.49105	2.19503	2.18706
3.85996	3.93894	3.90494	3.87891	3.92588	3.93187	3.89796	3.82595	3.83799	3.87298	3.89395	3.88898	3.841	3.956	3.89596	4.03291	3.86186	3.92285	3.89795	0.901772	1.65184	1.36768	1.10874	0.846772	0.77756	1.37353	1.10457	0.887489	0.819598	0.900451	0.49332	0.144732	0.0555597	0.900193	0.547415	0.171952	0.0840615	1.42698	2.27899	2.275	2.1	2.02701	2.00102	1.99602	2.418	2.466	2.504	2.492	2.198	2.18201
3.91177	3.99077	3.95677	3.95812	4.03735	4.04824	3.95172	3.86116	3.88098	3.89742	3.936	3.90756	3.85272	3.95698	3.9507	4.10528	3.98703	4.05877	3.94879	0.899553	1.65074	1.37116	1.11588	0.855131	0.786683	1.37267	1.10787	0.889737	0.815361	0.898936	0.503684	0.14346	0.0578066	0.897514	0.532671	0.153333	0.077721	1.42585	2.26923	2.27598	2.10098	2.01919	1.98635	1.98721	2.418	2.46795	2.50009	2.49493	2.18823	2.17614
3.94664	4.03949	4.01043	4.03123	4.14586	4.17269	3.99356	3.90355	3.9008	3.92372	3.97361	3.93669	3.853	3.957	3.98861	4.16834	4.1473	4.247	3.99947	0.895038	1.64987	1.36891	1.12614	0.886811	0.800088	1.36415	1.10611	0.888712	0.82083	0.89427	0.517039	0.144202	0.0595419	0.892919	0.554283	0.165455	0.0681812	1.42574	2.27593	2.28194	2.10496	2.01405	1.98105	1.97612	2.4269	2.46899	2.50495	2.49797	2.1969	2.17699
4.00585	4.09486	4.06686	4.10881	4.24376	4.29071	4.05086	3.95288	3.94788		4.03385	3.96194	3.85998	3.957	4.04785	4.22187	4.27668	4.39363	4.05686	0.88722	1.6432	1.36004	1.13601	0.91495	0.823092	1.35643	1.09991	0.883194		0.888066	0.520172	0.1441	0.0582932	0.883863	0.553463	0.194846	0.10752	1.41682	2.275	2.27901	2.105	2.014	1.97801	1.97101	2.42999	2.47099	2.50799		2.196	2.17999
4.06469	4.14391	4.11982	4.17356	4.32324	4.38882	4.10578	3.99996	3.99006		4.09563	3.98841	3.86489	3.96385	4.10767	4.27678	4.39243	4.52313	4.10885	0.87641	1.63173	1.35382	1.14702	0.948192	0.859423	1.34723	1.09247	0.876186		0.876399	0.507258	0.142046	0.0598552	0.874156	0.517158	0.194372	0.119652	1.40705	2.27696	2.28389	2.10891	2.014	1.98093	1.96709	2.43	2.47687	2.51191		2.19698	2.17804
4.11342	4.19835	4.17435	4.2402	4.39613	4.48485	4.15738	4.05336			4.14442	4.03938	3.87093	3.964	4.15346	4.34123	4.48391	4.62282	4.16236	0.862043	1.62019	1.34106	1.14544	0.975406	0.889571	1.34025	1.07949			0.861667	0.493554	0.143106	0.0595541	0.86085	0.499496	0.179996	0.120661	1.39407	2.28589	2.28795	2.11295	2.01104	1.97606	1.96898	2.43593	2.48194			2.20688	2.18294
4.17884	4.25586	4.22987	4.31183	4.49177	4.59673	4.21486	4.11286	4.10286		4.21184	4.09187	3.88497	3.96899	4.21685	4.40884	4.53787	4.67487	4.21986	0.852443	1.6125	1.33414	1.13106	0.97156	0.893282	1.32638	1.07771	0.861214		0.85343	0.501749	0.143719	0.0586522	0.849747	0.504737	0.167041	0.103971	1.38469	2.28001	2.29099	2.11998	2.00601	1.978	1.97	2.43899	2.49198	2.52298		2.19603	2.181
4.2434	4.30772	4.2866	4.36469	4.57787	4.67116	4.2716	4.16667	4.16643		4.27445	4.15055	3.91037	3.97193	4.28628	4.46267	4.56825	4.70232	4.27562	0.848683	1.60835	1.32601	1.1282	0.976917	0.916485	1.3168	1.07223	0.849315		0.850639	0.499194	0.146647	0.0599088	0.845085	0.507863	0.149582	0.08176	1.37888	2.28	2.2949	2.12683	2.0099	1.97215	1.97781	2.44583	2.49883	2.53081		2.20088	2.18295
4.31017	4.36726	4.34034	4.46277	4.63431	4.73422	4.33225	4.23021	4.22428		4.3392	4.231	3.9584	4.00261	4.34823	4.52028	4.58677	4.71189	4.33328	0.848017	1.61064	1.32642	1.11214	0.956886	0.933244	1.31328	1.07492	0.857729		0.850244	0.496099	0.165403	0.0700318	0.844131	0.502855	0.149496	0.0718588	1.37936	2.2879	2.30487	2.12799	1.99025	1.98286	1.98689	2.44797	2.51085	2.54482		2.20495	2.183
4.36489	4.42288	4.39788	4.465	4.65496	4.7819	4.38589	4.30185	4.30982		4.39488	4.33279	4.04781	4.18362	4.40388	4.5679	4.60496	4.71899	4.39288	0.854556	1.61714	1.3356	1.12387	0.99485	0.943369	1.32396	1.06175	0.829819		0.856008	0.509711	0.191586	0.150551	0.851215	0.508917	0.15405	0.0668103	1.38621	2.30596	2.31199	2.13399	2.01395	1.97701	1.99299	2.46297	2.51399	2.53901		2.22296	2.183
4.42075	4.47582	4.44886	4.49337	4.68532	4.81623	4.45056	4.37536	4.3726	4.3961	4.45075	4.42299	4.13407	4.26714	4.46366	4.59245	4.61185	4.72487	4.44582	0.857553	1.62145	1.33776	1.13116	1.00343	0.943018	1.32757	1.06551	0.848041	0.765953	0.859698	0.508009	0.19342	0.153058	0.853401	0.513703	0.149756	0.0621833	1.39197	2.30893	2.31591	2.14182	2.02672	1.99852	2.00376	2.46007	2.51889	2.55465	2.54007	2.22593	2.18496
4.4743	4.52634	4.49145	4.52262	4.71363	4.83772	4.5043	4.44312	4.46874	4.48583	4.50233	4.51579	4.22778	4.35979	4.5173	4.62063	4.61891	4.72993	4.50128	0.871348	1.63471	1.35098	1.14208	1.00674	0.934829	1.35042	1.07722	0.848262	0.766402	0.871672	0.503075	0.188368	0.148314	0.868569	0.511205	0.143354	0.0548363	1.40577	2.33071	2.32192	2.14299	2.03095	2.01084	2.01486	2.46493	2.52196	2.54908	2.53704	2.24475	2.18796
4.53498	4.57799	4.53399	4.55599	4.73199	4.837	4.55599	4.51898	4.56197	4.57397	4.55898	4.61697	4.33697	4.34001	4.57898	4.64199	4.622	4.733	4.54799	0.890015	1.64791	1.3661	1.1457	0.998262	0.929741	1.36432	1.09477	0.84992	0.779076	0.888395	0.518546	0.193768	0.0798997	0.888564	0.508911	0.137202	0.0476021	1.41939	2.344	2.325	2.144	2.04	2.012	2.022	2.471	2.517	2.554	2.547	2.257	2.196
4.58385	4.6288	4.57992	4.58922	4.74275	4.837	4.61462	4.58544	4.64211	4.66388	4.61176	4.68637	4.43763	4.50023	4.62883	4.6674	4.61711	4.73007	4.59685	0.90235	1.6597	1.37705	1.16381	0.99146	0.911353	1.37518	1.10311	0.876514	0.798835	0.901805	0.51432	0.163561	0.0708036	0.899376	0.497567	0.137014	0.0501304	1.43313	2.34791	2.32598	2.14009	2.04977	2.02275	2.03275	2.47002	2.52189	2.55693	2.54993	2.26091	2.20186
4.63149	4.68243	4.63343	4.60682	4.75388	4.8281	4.66447	4.64635	4.73402	4.76987	4.65356	4.76615	4.57157	4.67811	4.67847	4.68976	4.61997	4.71813	4.65043	0.911711	1.67042	1.38543	1.16631	0.972089	0.890047	1.38939	1.11565	0.893126	0.811478	0.910143	0.527802	0.139029	0.056058	0.909137	0.495965	0.141402	0.0465694	1.44355	2.34305	2.32699	2.14198	2.0589	2.03685	2.03894	2.47297	2.52398	2.557	2.54901	2.25902	2.20892
4.67895	4.73594	4.68095	4.65195	4.76898	4.82201	4.72094	4.71493	4.82191	4.8689	4.69596	4.8639	4.71086	4.78989	4.73095	4.70698	4.67294	4.76595	4.69995	0.914607	1.67506	1.39001	1.15534	0.938665	0.857983	1.39221	1.12409	0.913139	0.834077	0.912118	0.529478	0.11916	0.0439125	0.912986	0.475072	0.111791	0.0364805	1.44823	2.33601	2.328	2.145	2.06899	2.04999	2.05199	2.473	2.528	2.558	2.55	2.24901	2.20401
4.72986	4.78784	4.7299	4.67352	4.77096	4.81124	4.77088	4.78053	4.90709	4.96485	4.74686	4.93247	4.85576	4.92595	4.77795	4.74612	4.66028	4.78556	4.75379	0.914473	1.67473	1.38889	1.15036	0.917151	0.831601	1.38701	1.14343	0.928721	0.849984	0.912179	0.527612	0.118974	0.0440858	0.912618	0.517909	0.180088	0.11899	1.44595	2.32328	2.32898	2.14989	2.07291	2.05685	2.06178	2.47789	2.53093	2.55507	2.5412	2.23628	2.20596
4.77542	4.83934	4.78331	4.7194	4.76903	4.79027	4.82826	4.8432	4.98599	5.05781	4.78946	5.00112	5.00804	5.10173	4.82835	4.81017	4.69948	4.84621	4.80731	0.912585	1.67065	1.38266	1.13261	0.906484	0.817202	1.38306	1.15254	0.95116	0.8701	0.907146	0.51087	0.0977193	0.0383751	0.913972	0.592887	0.173517	0.142387	1.44028	2.323	2.32703	2.15099	2.08287	2.06095	2.07187	2.47109	2.53692	2.54908	2.5331	2.23699	2.20995
4.83191	4.89391	4.83991	4.75694	4.76401	4.76704	4.88291	4.90091	5.05389	5.14387	4.84991	5.0629	5.14878	5.28072	4.88491	4.85194	4.703	4.75415	4.86092	0.901288	1.66114	1.37083	1.12266	0.889057	0.802114	1.37672	1.14752	0.975262	0.890808	0.89438	0.487437	0.114034	0.0604051	0.904315	0.589737	0.181547	0.071163	1.43213	2.323	2.33199	2.151	2.08999	2.06999	2.07899	2.47499	2.54	2.549	2.52401	2.236	2.21499
4.8886	4.94572	4.89855	4.80286	4.76693	4.75334	4.93765	4.95955	5.12036	5.22011	4.90562	5.12155	5.21145	5.35223	4.93867	4.88225	4.70788	4.75595	4.91174	0.889297	1.64842	1.35937	1.10095	0.874764	0.786194	1.36127	1.14442	0.981126	0.903526	0.887373	0.477515	0.154166	0.109738	0.887682	0.580489	0.183073	0.0703279	1.42111	2.32885	2.33298	2.15295	2.09585	2.07878	2.09071	2.475	2.54293	2.54217	2.51815	2.24283	2.22769
4.9473	5.0043	4.95434	4.83957	4.77293	4.74608	4.99136	5.01336	5.18326	5.30005	4.96035		5.27821	5.42415	4.99928		4.72875	4.75896	4.97426	0.878656	1.64068	1.34743	1.0914	0.871782	0.782026	1.34922	1.13573	0.981428	0.907851	0.884117		0.170385	0.129693	0.86994		0.192476	0.0824328	1.4091	2.32505	2.32905	2.15004	2.09896	2.08493	2.09989	2.47599	2.54399	2.54002	2.51504	2.23608
5.03761	5.0811	5.04658	4.92207	4.8441	4.8031	5.07259	5.0846	5.26861	5.37305	5.05511	5.2882	5.37449	5.53298	5.0886		5.07801	5.21699	5.05609	0.867549	1.60868	1.32054	1.07701	0.873172	0.790542	1.32366	1.12193	0.984258	0.909889	0.869723	0.494789	0.13789	0.0732602	0.863365		0.175392	0.110432	1.38415	2.31151	2.2995	2.131	2.0875	2.08248	2.1015	2.45	2.53249	2.52699	2.50201	2.22801	2.227
5.09838	5.13745	5.09852	4.96862	4.9029	4.85506	5.12992	5.13754	5.32107	5.4093	5.11442	5.34224	5.38232	5.53541	5.1479		5.1054	5.54504	5.1095	0.866346	1.60824	1.32194	1.07977	0.87619	0.796748	1.3246	1.10692	0.960369	0.906604	0.867654	0.489277	0.127187	0.060985	0.863048		0.170553	0.0576398	1.38451	2.31592	2.29656	2.12952	2.08408	2.07904	2.10346	2.44707	2.52759	2.52748	2.50447	2.23439	2.22601
5.16296	5.20098	5.16299	5.032	4.96751	4.92696	5.19399	5.18258	5.35115	5.45463	5.17846	5.38283	5.40424	5.52843	5.21395		5.1342	5.545	5.17846	0.86782	1.61215	1.32817	1.08643	0.877755	0.796977	1.32398	1.11355	0.958552	0.893656	0.870002	0.519551	0.116144	0.0527664	0.863569		0.168826	0.0504505	1.38564	2.31451	2.29155	2.12952	2.08103	2.079	2.0995	2.44352	2.51804	2.52751	2.50398	2.23152	2.21306
5.21363	5.25362	5.21011	5.08866	5.04018	5.00618	5.24363	5.23307	5.3781	5.45954	5.23012	5.39056	5.40601	5.52649	5.26562	5.28235	4.89199	5.29499	5.22414	0.86915	1.61706	1.33135	1.08169	0.871469	0.792792	1.32788	1.10557	0.931393	0.878893	0.87073	0.504255	0.115996	0.051436	0.865379	0.509735	0.232417	0.112846	1.39277	2.314	2.29	2.12849	2.07699	2.07	2.09098	2.4425	2.5175	2.52949	2.51351	2.23249	2.23255
5.27285	5.31087	5.26541	5.15719	5.12045	5.09182	5.29601	5.27317	5.41629	5.47669	5.29031	5.41357	5.41138	5.526	5.32044	5.36284	4.86859	5.2384	5.28678	0.873572	1.6257	1.33973	1.08379	0.866768	0.784053	1.34427	1.09648	0.916475	0.862939	0.872785	0.51326	0.117192	0.0510297	0.872007	0.503923	0.106375	0.0280987	1.40221	2.31253	2.29439	2.1275	2.07356	2.06755	2.08266	2.44445	2.51701	2.52704	2.51791	2.23102	2.24091
5.32407	5.36206	5.32202	5.22295	5.19734	5.18573	5.3401	5.31419	5.43333	5.48541	5.34503	5.43683	5.41199	5.52502	5.36957	5.42214	5.07143	5.37517	5.33858	0.877634	1.63045	1.34741	1.0913	0.8617	0.780448	1.35058	1.09929	0.903292	0.842665	0.875464	0.496067	0.116012	0.0477218	0.877116	0.486979	0.164978	0.076178	1.40909	2.31349	2.30293	2.13097	2.07002	2.06056	2.06811	2.4445	2.51451	2.52899	2.5175	2.231	2.25237
5.37607	5.4136	5.38608	5.30464	5.2997	5.29072	5.39408	5.34458	5.44001	5.49097	5.39706	5.458	5.41352	5.5265	5.42107	5.49214	5.33148	5.40644	5.39107	0.879847	1.64138	1.3538	1.09164	0.846351	0.773937	1.36426	1.09945	0.891987	0.822923	0.875311	0.48626	0.114514	0.045855	0.881879	0.504749	0.143959	0.0498296	1.42079	2.31802	2.3095	2.13001	2.063	2.04849	2.05148	2.44801	2.5115	2.52851	2.51902	2.23551	2.25299
5.42459	5.47234	5.43113	5.37323	5.39475	5.39508	5.44207	5.38329	5.45421	5.48263	5.43574	5.46974	5.41941	5.52699	5.45732	5.55828	5.44244	5.5066	5.44156	0.895631	1.64488	1.36139	1.11092	0.853988	0.776834	1.35572	1.09447	0.878719	0.819111	0.878112	0.482382	0.112348	0.0439776	0.882493	0.523876	0.164443	0.0657863	1.41899	2.2999	2.28097	2.13295	2.06301	2.04409	2.04021	2.43971	2.51493	2.52901	2.52393	2.24237	2.25298
5.48281	5.52582	5.51278	5.4957	5.5636	5.58155	5.49182	5.43182	5.43999	5.47097	5.51479	5.48096	5.42599	5.53301	5.51883	5.68274	5.57357	5.64554	5.49981	0.902727	1.64374	1.36227	1.09706	0.856613	0.785591	1.36118	1.13705	0.888749	0.815383	0.902378	0.48647	0.126155	0.0464601	0.901267	0.551372	0.155471	0.061515	1.41961	2.30199	2.28399	2.11998	2.03805	2.01505	2.01603	2.433	2.48202	2.518	2.51799	2.22799	2.21803
5.53115	5.58218	5.57315	5.57522	5.65744	5.6855	5.55417	5.45821	5.46606	5.48307	5.56514	5.53503	5.44001	5.54899	5.56716	5.74323	5.72848	5.80371	5.55619	0.897202	1.63971	1.3587	1.11332	0.869695	0.793436	1.36057	1.13082	0.903909	0.821941	0.896925	0.542917	0.136596	0.075517	0.895809	0.53198	0.158137	0.0598044	1.41623	2.3	2.28602	2.12802	2.02901	2.01496	2.00597	2.42904	2.487	2.52302	2.52402	2.22201	2.21402
5.56844	5.62732	5.61142	5.63017	5.76832	5.81307	5.59735	5.51218	5.48078	5.50172	5.59948	5.54288	5.44197	5.54703	5.60739	5.80211	5.85016	5.98525	5.60427	0.890206	1.63276	1.35819	1.13022	0.891303	0.810166	1.3509	1.12719	0.89865	0.817093	0.890645	0.534576	0.143269	0.07222	0.888048	0.526986	0.17527	0.0838162	1.40745	2.30099	2.29191	2.13194	2.03097	2.00515	1.99713	2.43885	2.48601	2.52891	2.52893	2.22397	2.21893
5.62876	5.6788	5.67176	5.71068	5.8716	5.93353	5.65179	5.55981	5.53479	5.53288	5.65677	5.57487	5.44598	5.54401	5.66876	5.85679	5.99742	6.14836	5.65381	0.876275	1.61931	1.34295	1.12987	0.912357	0.829614	1.34471	1.11954	0.89351	0.81207	0.876098	0.509001	0.142035	0.0662137	0.875091	0.51184	0.163209	0.0923973	1.39872	2.29502	2.292	2.13698	2.02502	2.00201	1.99202	2.44498	2.49397	2.53498	2.53896	2.22201	2.22199
5.68526	5.73325	5.72526	5.76827	5.94548	6.02646	5.70422	5.61622	5.55728	5.56524	5.71527	5.63015	5.45504	5.54701	5.72326	5.90933	6.0762	6.2342	5.70923	0.86562	1.61056	1.33091	1.13412	0.936681	0.853561	1.33201	1.11446	0.89683	0.816626	0.866221	0.535305	0.140177	0.0600916	0.863839	0.489779	0.17368	0.117339	1.38726	2.29703	2.29902	2.14402	2.03002	1.995	1.99398	2.44505	2.49603	2.53807	2.54206	2.22104	2.22101
5.7442	5.78924	5.7842	5.83016	6.05551	6.13158	5.75531	5.66632	5.62015	5.62025	5.77617	5.66453	5.46487	5.54897	5.78319	5.98399	6.12139	6.28037	5.76228	0.858773	1.59755	1.32417	1.13561	0.948322	0.878877	1.32648	1.11512	0.862811	0.797489	0.859679	0.49324	0.141847	0.0559166	0.856805	0.482844	0.157776	0.101209	1.37738	2.30489	2.30393	2.14795	2.03395	1.99401	1.99005	2.45585	2.50389	2.55477	2.55483	2.23087	2.22297
5.80871	5.84575	5.84075	5.88276	6.11474	6.20866	5.81473	5.72474	5.68172	5.67874	5.83971	5.72174	5.50681	5.56194	5.8507	6.04373	6.16082	6.31286	5.82273	0.855903	1.60208	1.32112	1.13356	0.968011	0.901927	1.32467	1.11019	0.864381	0.793238	0.854264	0.483064	0.141502	0.0455768	0.856521	0.493372	0.140886	0.0702398	1.37552	2.31197	2.30997	2.14999	2.034	1.99898	1.989	2.457	2.51196	2.56197	2.56296	2.23498	2.222
5.87624	5.90221	5.89325	5.96623	6.15822	6.26519	5.8732	5.7693	5.74129	5.74527	5.91024	5.80741	5.53135	5.59114	5.90924	6.1012	6.16908	6.31303	5.88321	0.857479	1.60221	1.32543	1.09533	0.974317	0.923129	1.31972	1.06134	0.834836	0.777951	0.85848	0.488659	0.138705	0.0440656	0.855418	0.503024	0.145204	0.0682496	1.38047	2.31703	2.31203	2.15401	2.03096	1.99202	1.991	2.46503	2.529	2.57401	2.57602	2.23902	2.21798
5.93616	5.95525	5.95513	6.02419	6.21421	6.31332	5.9233	5.84395	5.81398	5.81206	5.96917	5.91055	5.61877	5.6265	5.96916	6.15228	6.18872	6.3199	5.93527	0.864837	1.61128	1.3265	1.10901	0.986006	0.935338	1.33166	1.1051	0.871297	0.798176	0.865955	0.483374	0.144873	0.0529748	0.862481	0.514114	0.143819	0.0631517	1.38442	2.32489	2.3189	2.15696	2.02212	1.99693	1.99199	2.4719	2.52801	2.57696	2.58093	2.24393	2.21406
5.99178	6.00481	5.99983	6.05189	6.24488	6.35285	5.98078	5.90377	5.89867	5.90862	6.02777	6.02356	5.72857		6.02877	6.16794	6.189	6.32	5.9878	0.86987	1.61936	1.3342	1.10485	0.980961	0.933697	1.34128	1.06541	0.852327	0.773419	0.870761	0.520752	0.182521		0.86761	0.515764	0.146659	0.0588966	1.38888	2.33098	2.319	2.157	2.02997	2.00397	2.00296	2.47499	2.53896	2.58995	2.58996	2.25197	2.21898
6.05118	6.0652	6.05518	6.11206	6.29502	6.38003	6.04619	5.97527	5.99738	6.0134	6.08717	6.11333	5.81438	5.82362	6.08818	6.19805	6.19702	6.32	6.04519	0.879756	1.62261	1.34077	1.1092	0.968957	0.924654	1.34654	1.06838	0.851748	0.769588	0.880902	0.507023	0.169182	0.077163	0.876988	0.50582	0.14437	0.0588268	1.40186	2.33202	2.323	2.15599	2.03102	2.01902	2.01105	2.473	2.53898	2.58701	2.592	2.25302	2.21603
6.09736	6.11728	6.10235	6.1268	6.29993	6.3869	6.09433	6.04405	6.09367	6.1146	6.1304	6.19783	5.91264	5.98279	6.13436	6.21082	6.20292	6.32	6.09432	0.891576	1.63559	1.35368	1.11653	0.960596	0.912883	1.36858	1.1156	0.869139	0.781929	0.89173	0.512899	0.159356	0.0753748	0.889339	0.503256	0.141904	0.0580212	1.41231	2.33693	2.323	2.15403	2.03692	2.02393	2.02284	2.47399	2.53308	2.58897	2.592	2.25892	2.2229
6.15178	6.17377	6.14682	6.15389	6.29303	6.38401	6.15077	6.12368	6.1916	6.21758	6.18378	6.26772	6.04944	6.10351	6.18778	6.2349	6.20599	6.31701	6.14978	0.904109	1.6487	1.36631	1.14798	0.969862	0.892194	1.36919	1.11973	0.89877	0.807117	0.903951	0.511157	0.143285	0.0547445	0.902059	0.496049	0.138603	0.0578905	1.42639	2.34298	2.32499	2.14902	2.07285	2.03296	2.03396	2.47599	2.53001	2.58004	2.58503	2.26298	2.23097
6.2002	6.2282	6.20018	6.17415	6.30612	6.37403	6.21023	6.19429	6.29038	6.32439	6.2262	6.33937	6.20455	6.28951	6.2422	6.24907	6.21225	6.31228	6.19921	0.912233	1.65819	1.37121	1.14536	0.960819	0.880359	1.37744	1.13232	0.903758	0.823884	0.910084	0.49869	0.124692	0.0524928	0.911514	0.489377	0.130622	0.0500029	1.43223	2.341	2.321	2.15301	2.07303	2.04011	2.04807	2.47697	2.534	2.58195	2.58096	2.26298	2.23796
6.25129	6.27929	6.24537	6.21148	6.33559	6.3809	6.26918	6.266	6.38469	6.42263	6.2763	6.43171	6.34307	6.41722	6.29132	6.26577		6.38203	6.25226	0.913049	1.66251	1.37822	1.13952	0.910373	0.844963	1.38584	1.13969	0.923239	0.844937	0.911165	0.518908	0.127639	0.0481801	0.912427	0.481155		0.0456999	1.43516	2.341	2.321	2.15497	2.08089	2.06762	2.06674	2.4701	2.534	2.57016	2.57114	2.25905	2.22814
6.2968	6.32879	6.29379	6.24685	6.337	6.36407	6.31978	6.34167	6.47461	6.53153	6.3228	6.50269	6.47841	6.58627	6.3368	6.2899		6.36807	6.30577	0.909764	1.65916	1.37581	1.12335	0.902531	0.820973	1.37698	1.13509	0.935617	0.859726	0.90885	0.519578	0.125948	0.0580066	0.908229	0.474041		0.0502398	1.43171	2.34	2.322	2.15301	2.08299	2.07099	2.07895	2.47398	2.53997	2.56801	2.56204	2.26099	2.229
6.3482	6.37822	6.34821	6.2732	6.334	6.35096	6.3742	6.39524	6.5423	6.61539	6.3732	6.57109	6.61047		6.3882	6.31218		6.48018	6.3592	0.904263	1.65423	1.36773	1.11695	0.885473	0.797092	1.37463	1.15026	0.965257	0.886527	0.903459	0.49536	0.141017		0.902707	0.471593		0.115839	1.42835	2.34698	2.32298	2.15898	2.08903	2.08201	2.09104	2.47	2.536	2.55898	2.55097	2.26597	2.23396
6.39732	6.43423	6.40127	6.32429	6.33499	6.34015	6.42529	6.45418	6.61795	6.71364	6.42232	6.59467	6.72837	6.87415	6.43929	6.35639		6.52439	6.41029	0.894949	1.64383	1.35479	1.10818	0.871227	0.780213	1.36813	1.15071	0.982038	0.90316	0.893162	0.585197	0.157857	0.100884	0.894573	0.464764		0.122981	1.41598	2.34108	2.31807	2.15505	2.0959	2.08496	2.10086	2.47	2.536	2.55308	2.54311	2.2591	2.22315
6.45578	6.4878	6.46077	6.36086	6.33699	6.33004	6.4778	6.50879	6.68873	6.80765	6.47879	6.68266	6.82962	6.98558	6.49778	6.39685		6.45029	6.46679	0.885187	1.63527	1.33952	1.07601	0.86048	0.769361	1.35344	1.1417	0.992441	0.915145	0.884214	0.484989	0.162603	0.121393	0.884189	0.468635		0.0582683	1.40712	2.33901	2.32099	2.156	2.10098	2.09197	2.11096	2.47	2.535	2.552	2.52606	2.26099	2.23197
6.51126	6.54623	6.5162	6.41017	6.35315	6.3311	6.53823	6.56223	6.77312	6.87924	6.53226	6.71341	6.87024	7.02324	6.56024	6.48622	6.30113	6.46113	6.52524	0.883869	1.62444	1.3332	1.06779	0.858251	0.769058	1.35099	1.13781	0.999006	0.928756	0.880948	0.576256	0.179321	0.131845	0.884831	0.572188	0.161923	0.155467	1.39754	2.33798	2.31598	2.15099	2.10201	2.097	2.115	2.463	2.528	2.53806	2.51696	2.25398	2.22806
6.5751	6.60221	6.56629	6.4524	6.39047	6.35467	6.59618	6.62018	6.80258	6.93817	6.5961	6.81556	6.93016	7.08316	6.62016	6.54123	6.33453	6.49354	6.58417	0.878752	1.61875	1.32928	1.0683	0.860991	0.775923	1.33829	1.12581	0.980649	0.937595	0.875408	0.481042	0.139925	0.095936	0.880215	0.579172	0.175025	0.164532	1.39329	2.33406	2.31008	2.14804	2.10496	2.09799	2.11401	2.46399	2.528	2.55279	2.50812	2.25006	2.24279
6.64471	6.65777	6.62376	6.50976	6.45373	6.40678	6.65774	6.67178	6.85976	6.98779	6.66371	6.87077	6.95091	7.10093	6.6907	6.61071	6.37383	6.53383	6.64176	0.875982	1.61822	1.32916	1.07511	0.867911	0.786903	1.33877	1.12535	0.988804	0.936674	0.876674	0.47041	0.125917	0.0740314	0.873429	0.569422	0.181921	0.164421	1.39048	2.33101	2.30602	2.14302	2.10002	2.098	2.114	2.46002	2.52203	2.54404	2.50601	2.24801	2.24599
6.71215	6.71722	6.6862	6.56722	6.51124	6.46826	6.71121	6.72618	6.90514	7.02308	6.73314	6.9181	6.977	7.11996	6.75817	6.68933	6.3953	6.5513	6.70221	0.881981	1.62479	1.33081	1.08376	0.874864	0.789678	1.34462	1.12518	0.980531	0.926972	0.881848	0.463889	0.116594	0.0577603	0.880044	0.539463	0.199139	0.176681	1.39633	2.33003	2.30398	2.13599	2.09496	2.09298	2.10999	2.46	2.51499	2.53298	2.50501	2.24603	2.23998
6.75244	6.7752	6.74025	6.62618	6.57511	6.53902	6.76624	6.77433	6.9415	7.0447	6.77048	6.94463	6.977	7.11014	6.80337	6.77679	6.47687	6.63188	6.75822	0.882306	1.63569	1.33615	1.08163	0.865076	0.786405	1.34656	1.12066	0.962135	0.905922	0.881436	0.487779	0.125792	0.0524832	0.881155	0.516005	0.177352	0.155484	1.40219	2.3369	2.29808	2.13205	2.08514	2.08807	2.10704	2.45901	2.51303	2.52807	2.50796	2.25389	2.23507
6.81275	6.83277	6.80374	6.69871	6.65866	6.63362	6.82277	6.8228	6.97686	7.06093	6.83872	6.95994	6.98098	7.11	6.85579	6.86564	6.5507	6.70969	6.81975	0.884581	1.63919	1.34399	1.08821	0.873097	0.785623	1.34689	1.11356	0.9449	0.888978	0.882745	0.494195	0.12346	0.0497509	0.884198	0.504476	0.177727	0.151615	1.41048	2.32804	2.29999	2.12802	2.07703	2.07306	2.09704	2.458	2.50702	2.527	2.51298	2.24603	2.23699
6.86218	6.88922	6.86124	6.77134	6.75041	6.73244	6.87121	6.85421	6.99414	7.07203	6.88521	6.98412	6.985	7.10998	6.91015	6.94621		6.78236	6.87223	0.892468	1.65001	1.35422	1.09272	0.860455	0.781009	1.35633	1.11479	0.931753	0.866873	0.888277	0.495592	0.12305	0.0490787	0.894019	0.522762		0.15799	1.42159	2.32503	2.29903	2.13003	2.07096	2.07095	2.07994	2.453	2.50799	2.525	2.51304	2.24503	2.25705
6.90246	6.93933	6.91527	6.84896	6.84375	6.83265	6.92034	6.90235	7.02558	7.07792	6.93237		6.985	7.10507	6.94355	6.99435		6.8639	6.9243	0.898834	1.66118	1.366	1.1026	0.857125	0.778543	1.37573	1.11961	0.911897	0.84459	0.894398		0.123129	0.0487741	0.900671	0.450008		0.0275143	1.43155	2.33289	2.30591	2.13592	2.06212	2.06015	2.06717	2.45399	2.50504	2.525	2.52188	2.25289
6.95678	6.99477	6.96679	6.92569	6.94359	6.93757	6.97378	6.93885	7.027	7.07302	6.98678	7.02594	6.986	7.105	7.00176	7.08364	6.9115	6.99546	6.9738	0.907057	1.67306	1.37595	1.11093	0.860536	0.784047	1.37434	1.12063	0.909638	0.834092	0.902168	0.476164	0.121746	0.0487501	0.908926	0.502709	0.122307	0.0530776	1.44046	2.32503	2.30202	2.13301	2.05702	2.04805	2.05306	2.454	2.50799	2.52799	2.52698	2.24503	2.25705
7.00721	7.04621	7.02624	7.00034	7.04746	7.05449	7.0162	6.97416	7.04006	7.07299	7.0402	7.03906	6.98902	7.10201	7.04123	7.18133	7.05056	7.12055	7.02121	0.914458	1.68016	1.38149	1.11083	0.859689	0.790286	1.38775	1.12001	0.89253	0.819507	0.911391	0.483758	0.121812	0.0490916	0.913787	0.544104	0.155971	0.0709608	1.44697	2.32599	2.30602	2.138	2.05697	2.04097	2.03897	2.45404	2.50702	2.53404	2.53705	2.245	2.24198
7.05529	7.0933	7.08118	7.07686	7.15244	7.16634	7.06133	7.01046	7.0538	7.07004	7.08434	7.05181	6.99294	7.10397	7.09224	7.25688	7.1781	7.24515	7.06929	0.914095	1.67837	1.37994	1.11511	0.875357	0.796113	1.39264	1.11538	0.878991	0.825609	0.911587	0.490184	0.126766	0.0494546	0.913218	0.547263	0.140342	0.0598453	1.44771	2.32403	2.31093	2.13701	2.04912	2.0341	2.03309	2.46385	2.51193	2.54385	2.54882	2.24401	2.23806
7.10576	7.15072	7.13574	7.14865	7.25948	7.2904	7.12171	7.04583	7.06196		7.13476	7.07787	6.99698	7.10798	7.14475	7.32467	7.33026	7.42015	7.12772	0.906497	1.67346	1.37643	1.13466	0.890298	0.804599	1.38627	1.10433	0.877914		0.904694	0.507306	0.129188	0.0531518	0.90512	0.553191	0.161405	0.054197	1.44254	2.31703	2.31299	2.13999	2.049	2.02305	2.02006	2.465	2.52195	2.54798		2.23405	2.23203
7.16023	7.2072	7.19221	7.23128	7.35141	7.40443	7.17323	7.10214	7.10205		7.19222	7.11309	7.00401	7.10801	7.20122	7.38621	7.48849	7.60155	7.1852	0.89919	1.66242	1.36531	1.13576	0.922416	0.830229	1.37576	1.12311	0.904326		0.897621	0.510329	0.136268	0.0531269	0.89774	0.53586	0.138578	0.0646917	1.43156	2.32001	2.31202	2.13901	2.04298	2.01196	2.00397	2.46901	2.521	2.55203		2.23601	2.23101
7.21617	7.25628	7.24423	7.299	7.45054	7.50847	7.22917	7.13649	7.11481		7.24522	7.13468	7.00696	7.10997	7.25422	7.43626	7.60823	7.73405	7.23428	0.887039	1.65443	1.35801	1.13708	0.931053	0.842095	1.36537	1.12041	0.90567		0.885666	0.497864	0.138261	0.0620582	0.885727	0.526183	0.147833	0.0796296	1.42074	2.32197	2.31594	2.14196	2.03807	2.00214	1.99612	2.47097	2.52001	2.5589		2.23896	2.23396
7.27673	7.31474	7.29976	7.35774	7.53065	7.60657	7.28376	7.18479			7.30972	7.19274	7.00999	7.11299	7.31573	7.49872	7.67571	7.80569	7.29175	0.881225	1.64214	1.34848	1.14349	0.949777	0.865656	1.36174	1.10464			0.879766	0.501115	0.138658	0.059273	0.880144	0.523272	0.155417	0.0902038	1.41	2.323	2.31799	2.14797	2.04397	1.99603	1.99202	2.47399	2.53593			2.239	2.22902
7.34034	7.3693	7.36229	7.42434	7.59038	7.71039	7.34528	7.25235			7.37135	7.25435	7.02115	7.11305	7.37535	7.57926	7.70711	7.8371	7.3513	0.875589	1.63454	1.33933	1.13797	0.979076	0.878448	1.36756	1.09339			0.87429	0.51323	0.137123	0.0589423	0.874478	0.504903	0.153593	0.0814792	1.40241	2.33001	2.32604	2.15601	2.04298	2.00396	1.98802	2.47602	2.53501			2.24799	2.23001
7.40498	7.42709	7.41812	7.488	7.66286	7.78384	7.39817	7.31797			7.43697	7.31997	7.05054	7.12285	7.44097	7.62921	7.72866	7.85669	7.40909	0.871524	1.63321	1.33342	1.1296	0.983983	0.900768	1.35454	1.11082			0.870411	0.50754	0.143372	0.0593732	0.870286	0.513032	0.148402	0.0756322	1.40126	2.33098	2.33388	2.15797	2.03906	1.99711	1.99095	2.47895	2.53697			2.24603	2.23197
7.47063	7.48467	7.47468	7.53275	7.70675	7.84267	7.45865	7.37766			7.50263	7.4065	7.11463	7.15084	7.50663	7.68965	7.76181	7.87291	7.46767	0.874552	1.63745	1.33685	1.13069	0.985213	0.917863	1.36752	1.12353			0.87383	0.504706	0.158403	0.0617264	0.872755	0.505832	0.131408	0.0619687	1.40494	2.33697	2.33599	2.15701	2.04497	1.99998	1.99597	2.47999	2.54197			2.25296	2.22902
7.53216	7.54415	7.53613	7.58708	7.76711	7.88708	7.52416	7.43919			7.56415	7.51025	7.20123	7.2016	7.56916	7.73307	7.76601	7.88102	7.52516	0.876979	1.64104	1.34154	1.1284	0.987213	0.926715	1.36313	1.08862			0.876728	0.517003	0.187385	0.0723849	0.874559	0.51917	0.13052	0.0573505	1.41122	2.34102	2.34502	2.161	2.04801	2.011	2.00203	2.48401	2.55799			2.25701	2.222
7.58915	7.59819	7.58428	7.61557	7.80543	7.91755	7.58016	7.50797			7.61721	7.60065	7.28475		7.62615	7.75665	7.76896	7.8879	7.58116	0.880133	1.64453	1.35021	1.13201	0.995477	0.928661	1.36558	1.09956			0.879597	0.521769	0.199953		0.877802	0.519209	0.130638	0.0539409	1.41702	2.34691	2.35091	2.16199	2.05194	2.01199	2.01185	2.48597	2.55603			2.25996	2.22299
7.61906	7.64357	7.62659	7.64066	7.8187	7.9297	7.62408	7.5737	7.52306	7.51809	7.65106	7.65785	7.3548	7.42663	7.65457	7.77373	7.76942	7.88739	7.62007	0.873101	1.63203	1.34511	1.13167	0.983756	0.916847	1.34866	1.12283	0.818163	0.762874	0.872514	0.507401	0.198891	0.120586	0.871495	0.50131	0.133042	0.0550785	1.40423	2.33996	2.33451	2.15951	2.05296	2.01944	2.02092	2.48048	2.55899	2.57207	2.56904	2.25846	2.21404
7.6691	7.69859	7.66357	7.66204	7.82652	7.9285	7.68009	7.61863	7.64616	7.66068	7.69508	7.74665	7.44722	7.52482	7.70909	7.78356	7.77451	7.88744	7.66609	0.882478	1.64405	1.36	1.14377	0.981456	0.913057	1.35951	1.0999	0.867578	0.787452	0.881701	0.514354	0.180672	0.113411	0.880684	0.494289	0.128725	0.0545581	1.41827	2.34753	2.33551	2.1585	2.05851	2.02551	2.03202	2.478	2.5455	2.57849	2.5795	2.26202	2.221
7.72555	7.75063	7.71118	7.6905	7.85643	7.94075	7.73459	7.69473	7.74385	7.76377	7.75005	7.83158	7.56751	7.65653	7.76408	7.81892	7.77992	7.86433	7.7245	0.893963	1.65477	1.37079	1.14951	0.977748	0.903471	1.363	1.09873	0.881928	0.795914	0.89335	0.519156	0.152265	0.0794302	0.891567	0.477397	0.125087	0.0476087	1.42885	2.36079	2.33796	2.15605	2.06686	2.03924	2.0438	2.47996	2.54598	2.57456	2.57557	2.27332	2.21903
7.76673	7.79421	7.75818	7.71384	7.86446	7.92663	7.78862	7.76451	7.83387	7.86478	7.78727	7.90498	7.69908	7.78656	7.81217	7.83392	7.78546	7.88091	7.77068	0.901267	1.65356	1.37934	1.15219	0.963498	0.886069	1.37735	1.12423	0.89238	0.809425	0.899404	0.522727	0.13255	0.0610109	0.899905	0.477047	0.122684	0.0480916	1.43476	2.35206	2.33503	2.15302	2.07395	2.05094	2.05938	2.47753	2.54104	2.57152	2.57054	2.26804	2.22097
7.82909	7.85015	7.81712	7.76308	7.8795	7.93447	7.85314	7.85166	7.94472	7.98324	7.85059	8.00719	7.84682	7.92173	7.87311	7.846	7.79901	7.91815	7.82763	0.905726	1.65528	1.38035	1.1445	0.939086	0.865125	1.37547	1.12116	0.901231	0.828016	0.903238	0.537661	0.124692	0.0623529	0.904888	0.505961	0.118192	0.0485598	1.43613	2.34346	2.33348	2.151	2.078	2.06001	2.06802	2.47349	2.5355	2.56398	2.55746	2.25795	2.21401
7.86587	7.90117	7.86028	7.78908	7.87852	7.9227	7.90169	7.90953	8.02858	8.07838	7.88247	8.08466	7.97089	8.01538	7.91578	7.84894	7.81566	7.95303	7.87618	0.907805	1.6554	1.38087	1.14419	0.935217	0.852862	1.37687	1.13468	0.922672	0.849344	0.904904	0.538672	0.152489	0.0705944	0.907327	0.507675	0.132955	0.0629411	1.43804	2.33021	2.33102	2.15099	2.07997	2.06246	2.07293	2.47397	2.53843	2.55907	2.54519	2.24421	2.21794
7.92363	7.95315	7.91514	7.83122	7.88939	7.91205	7.95764	7.98199	8.12837	8.1863	7.94111	8.14808	8.10712	8.12846	7.97263	7.86386	7.80907	7.89368	7.92866	0.898544	1.6519	1.37395	1.12517	0.901547	0.817812	1.3708	1.13811	0.935103	0.867762	0.895269	0.557894	0.176583	0.0527334	0.898665	0.5118	0.165595	0.0588262	1.43246	2.33495	2.32753	2.15001	2.08595	2.0749	2.08392	2.46703	2.5375	2.53614	2.52513	2.24697	2.21603
7.90904	7.98902	7.92004	7.83303	7.87101	7.87401	7.97803	7.99504	8.16304	8.22004	7.93404	8.13205	8.18605	8.31306	7.96103	7.88701			7.94403	0.896334	1.6504	1.36664	1.11214	0.88244	0.794067	1.37043	1.13565	0.946595	0.877012	0.895313	0.507608	0.134063	0.0606776	0.895235	0.466209			1.42238	2.334	2.318	2.146	2.087	2.083	2.093	2.465	2.533	2.53799	2.51799	2.253	2.21
7.9963	8.04197	8.02202	7.90068	7.8965	7.89068	8.04568	8.08819	8.24932	8.32104	8.02719	8.2399	8.31352	8.45327	8.03849	7.91839			8.02051	0.882685	1.63305	1.34884	1.08902	0.859996	0.7879	1.36331	1.13539	0.957341	0.882484	0.879811	0.502431	0.140554	0.0784053	0.883783	0.463405			1.40864	2.33596	2.3131	2.14404	2.09485	2.08889	2.09104	2.45911	2.52515	2.51642	2.49936	2.25398	2.20902
8.0188	8.10342	8.03688	7.91389	7.88115		8.08266	8.11179	8.29557	8.38837	8.03692	8.24992	8.42198	8.57288	8.07962	7.95466			8.06954	0.878428	1.62801	1.3454	1.08495	0.870456		1.35144	1.1441	0.986404	0.904867	0.874141	0.443464	0.157717	0.108525	0.883085	0.464905			1.40258	2.33699	2.31003	2.14994	2.10887	2.09395		2.45504	2.52896	2.52789	2.48711	2.25895	2.23475
8.09905	8.15804	8.11704	7.98003	7.92502	7.88602	8.14904	8.18504	8.36203	8.47105	8.11905	8.30805	8.46602	8.61602	8.14405	8.04702			8.13404	0.866421	1.61472	1.32904	1.0741	0.866704	0.78851	1.33856	1.13258	0.98867	0.914227	0.86616	0.540425	0.182564	0.130832	0.865191	0.540862			1.39141	2.329	2.304	2.14099	2.097	2.08799	2.1	2.456	2.52899	2.512	2.46999	2.249	2.208
8.15676	8.20988	8.16399	8.01328	7.95339	7.90949	8.19305	8.2359	8.40116	8.53757	8.17382	8.37359	8.48754	8.63754	8.20274	8.07147			8.18588	0.867066	1.60567	1.32303	1.07642	0.871242	0.788579	1.3425	1.13436	0.976943	0.922649	0.866581	0.546881	0.162825	0.109499	0.866022	0.470711			1.38589	2.329	2.29911	2.13023	2.09406	2.08017	2.09608	2.45306	2.51725	2.50711	2.46119	2.24998	2.21192
8.23627	8.27144	8.22643	8.08435	8.01741	7.96449	8.2475	8.3014	8.46244	8.5816	8.26615	8.44039	8.5316	8.67169	8.27237	8.18099			8.24843	0.856033	1.60538	1.32188	1.07084	0.865613	0.787668	1.34163	1.10296	0.94228	0.917876	0.84288	0.537033	0.149401	0.0838737	0.867853	0.550277			1.37904	2.33693	2.29206	2.12604	2.08905	2.07207	2.09402	2.44805	2.52195	2.51394	2.45506	2.25495	2.22092
8.30003	8.33204	8.29004	8.17802	8.11302	8.06905	8.32204	8.34502	8.51501	8.62502	8.32702	8.50601	8.54101	8.688	8.34004	8.27507		8.2691	8.30804	0.863526	1.60885	1.31938	1.06016	0.856422	0.781958	1.34226	1.12657	0.974155	0.906643	0.864084	0.555107	0.133683	0.0781296	0.861457	0.545487		0.166494	1.38103	2.315	2.285	2.123	2.076	2.05701	2.084	2.437	2.492	2.488	2.456	2.234	2.195
8.33631	8.38891	8.34004	8.19861	8.14244	8.1318	8.3691	8.37247	8.53266	8.65247	8.35644	8.51876	8.55081	8.68702	8.39004	8.36724		8.40048	8.36099	0.87086	1.6146	1.33273	1.08166	0.871766	0.779232	1.35263	1.12113	0.955468	0.884366	0.869712	0.551038	0.136997	0.0647953	0.870546	0.541752		0.197536	1.39259	2.31108	2.28108	2.12202	2.07698	2.06485	2.07909	2.43308	2.49102	2.48996	2.45796	2.23204	2.19402
8.40632	8.44447	8.40042	8.31288	8.27075	8.24887	8.42447	8.42351	8.57954	8.66488	8.43721	8.57149	8.55199	8.687	8.44745	8.44723		8.39706	8.42142	0.879546	1.62427	1.33554	1.10626	0.859117	0.776348	1.3596	1.12021	0.938354	0.864946	0.879168	0.499791	0.13706	0.0613512	0.878028	0.502316		0.150873	1.39874	2.3011	2.27902	2.1121	2.05719	2.05609	2.06216	2.43102	2.47615	2.48307	2.46196	2.2221	2.19598
8.44904	8.49704	8.46504				8.45605	8.45704	8.58701	8.659	8.48304		8.551	8.683	8.47805	8.41207	8.22406	8.38205	8.46205	0.893902	1.63613	1.35094				1.36716	1.12328	0.930239	0.843912	0.896819		0.139548	0.0595254	0.887996	0.448668	0.0899504	0.0816908	1.41174	2.32398	2.278	2.11899				2.429	2.481	2.481	2.467	2.24398
8.50578	8.55769	8.52275				8.51963	8.50692	8.6007	8.66096	8.54075	8.60122	8.55492	8.68594	8.54163	8.51478	8.30916	8.45737	8.52661	0.896621	1.64609	1.35697				1.37897	1.1197	0.915185	0.833143	0.894921	0.491483	0.136623	0.0530792	0.895978	0.445508	0.217066	0.167204	1.42071	2.28974	2.27702	2.10725				2.42411	2.47611	2.48394	2.47287	2.21268	2.20303
8.53276	8.60655	8.57452	8.51947		8.57224	8.56558	8.52583	8.60892	8.64713	8.56974	8.60299	8.555	8.68303	8.56876	8.71314	8.52002	8.65514	8.56961	0.905605	1.65629	1.3712	1.1689		0.906103	1.39347	1.11992	0.902289	0.819012	0.904964	0.476853	0.132617	0.0501762	0.903768	0.582452	0.211647	0.168139	1.42985	2.29197	2.27403	2.11294	2.04887		2.1211	2.42499	2.47798	2.48499	2.48489	2.21101	2.20497
8.60404	8.66604	8.63905	8.62806	8.71609	8.7321	8.60905	8.56702	8.61401	8.645	8.63904	8.61503	8.562	8.683	8.63604	8.77505	8.62011	8.68913	8.63205	0.910228	1.6656	1.37645	1.12262	0.870777	0.795959	1.38891	1.12142	0.901646	0.818275	0.909479	0.491418	0.138702	0.0498355	0.908278	0.540192	0.160035	0.0780904	1.43441	2.275	2.274	2.108	2.01801	1.999	1.995	2.426	2.473	2.49101	2.48901	2.198	2.191
8.65503	8.71703	8.69591	8.70258	8.82198	8.85466	8.67474	8.59742	8.62283	8.64107	8.69297	8.65131	8.56789	8.683	8.68801	8.84271	8.76228	8.84502	8.68891	0.908228	1.66115	1.37356	1.148	0.879778	0.807666	1.38105	1.11503	0.897224	0.811794	0.908047	0.501762	0.141143	0.0690135	0.905709	0.554713	0.166438	0.0662365	1.43364	2.27696	2.27302	2.10506	2.02683	1.99704	1.99009	2.42796	2.47398	2.49787	2.49979	2.19604	2.18707
8.68869	8.76457	8.74158	8.76939	8.91218	8.9432	8.71761	8.63069	8.63588	8.64694	8.72372	8.652	8.568	8.683	8.72566	8.89849	8.89875	9.01544	8.73756	0.904326	1.65634	1.3692	1.13559	0.905769	0.835492	1.38236	1.11177	0.893603	0.812225	0.904542	0.502029	0.141983	0.0686468	0.901449	0.543606	0.160269	0.0665153	1.43014	2.27006	2.27399	2.10599	1.99926	1.97025	1.96721	2.42899	2.47895	2.50494	2.50892	2.19402	2.187
8.74004	8.81904	8.79004	8.84005	9.02105	9.05608	8.77905	8.68302	8.66102	8.66602	8.76704	8.68303	8.574	8.683	8.77404	8.96204	9.02509	9.1591	8.78404	0.890328	1.64872	1.36522	1.14924	0.917208	0.857075	1.37109	1.11059	0.895666	0.806926	0.889677	0.50875	0.145122	0.0674903	0.888619	0.515876	0.165395	0.0917319	1.4189	2.266	2.271	2.099	1.992	1.96099	1.96199	2.42499	2.477	2.508	2.51401	2.189	2.185
8.79188	8.86697	8.84482	8.90069	9.08169	9.15487	8.83773	8.71335	8.68645	8.68851	8.82378	8.72118	8.57792	8.68398	8.83078	9.01388	9.13757	9.28919	8.83392	0.874668	1.634	1.35494	1.15107	0.966252	0.88997	1.35216	1.10341	0.890002	0.801536	0.873323	0.509073	0.147146	0.0679109	0.873986	0.4978	0.159027	0.107206	1.40597	2.26502	2.271	2.09998	1.99102	1.95023	1.95221	2.41815	2.47504	2.51387	2.52085	2.18508	2.18696
8.84448	8.91948	8.89352	8.97427	9.14636	9.24412	8.89147	8.77835	8.73551	8.72563	8.87945	8.76556	8.59186	8.68895	8.88249	9.0645	9.21425	9.36625	8.88846	0.862707	1.62249	1.34224	1.14093	0.995477	0.919827	1.34308	1.09816	0.875673	0.798093	0.862218	0.506892	0.146784	0.0624153	0.861423	0.505924	0.170087	0.120421	1.39477	2.26401	2.27199	2.09901	1.97912	1.94406	1.94606	2.42295	2.48193	2.514	2.52694	2.18302	2.18601
8.90705	8.97204	8.95704	9.01705			8.93804	8.83104	8.78105	8.77405	8.93805	8.81704	8.61202	8.68901	8.94904	9.12404	9.24202	9.39301	8.94504	0.854869	1.61739	1.33245	1.14934			1.33877	1.09242	0.875592	0.793914	0.854439	0.494855	0.14235	0.0604555	0.853689	0.514146	0.166505	0.111988	1.38548	2.262	2.274	2.101	1.98			2.426	2.484	2.524	2.533	2.183	2.181
8.96794	9.02409	9.01106	9.0858	9.28754	9.39292	8.99796	8.88997	8.84882	8.83494	9.00189	8.87008	8.63461	8.69883	9.00306	9.17708	9.26461	9.41069	9.00004	0.853612	1.61426	1.32921	1.13552	1.01135	0.945235	1.33747	1.09277	0.864621	0.785762	0.853447	0.488432	0.142763	0.0543662	0.852167	0.509088	0.160269	0.0955566	1.38577	2.26397	2.27597	2.10198	1.98393	1.94309	1.94697	2.42207	2.48695	2.524	2.53202	2.18005	2.17805
9.03141	9.0775	9.06252	9.14743	9.32764	9.43957	9.0515	8.94945	8.91241	8.90535	9.06046	8.95719	8.69246	8.7307	9.06938	9.23447	9.29571	9.42883	9.05648	0.856592	1.61658	1.33462	1.12569	0.99219	0.952999	1.33966	1.09691	0.876248	0.791098	0.856551	0.486349	0.161117	0.0681985	0.854924	0.507058	0.15173	0.0737233	1.38883	2.26697	2.28095	2.10794	1.96914	1.93507	1.95096	2.42695	2.48997	2.52598	2.53596	2.18793	2.16611
9.09305	9.12805	9.11804	9.19703	9.36704	9.49002	9.11005	9.01506	8.99007	8.98508	9.12505	9.0541	8.78508	8.92209	9.12805	9.28002	9.30601	9.43601	9.11005	0.857376	1.61807	1.33339	1.12492	0.976682	0.949907	1.34033	1.09431	0.86958	0.781719	0.858057	0.494322	0.170249	0.127439	0.854916	0.513837	0.152396	0.0683232	1.39392	2.27301	2.287	2.10799	1.97101	1.93702	1.95301	2.42601	2.48801	2.531	2.536	2.19301	2.165
9.1488	9.18282	9.16303	9.22637	9.41007	9.51643	9.15895	9.08157	9.07125	9.07506	9.18373	9.15776	8.87702	9.01695	9.18086	9.30447	9.31677	9.44285	9.16384	0.86435	1.62738	1.34076	1.12183	0.990062	0.935471	1.34765	1.08875	0.859194	0.76966	0.865167	0.50779	0.190856	0.14831	0.861527	0.511079	0.148103	0.0609588	1.39825	2.27985	2.287	2.10115	1.97687	1.95854	1.95887	2.43187	2.49485	2.53002	2.53306	2.19887	2.16108
9.2035	9.23453	9.21354	9.24285	9.42289	9.52889	9.21449	9.1474	9.16316	9.17112	9.23454	9.24422	8.95925	9.09925	9.23847	9.32878	9.32592	9.44597	9.21058	0.872951	1.63701	1.34866	1.12078	0.980621	0.916632	1.35493	1.09431	0.854581	0.774641	0.873633	0.489523	0.173704	0.131976	0.869993	0.500201	0.135219	0.0540131	1.40763	2.28793	2.28601	2.10397	1.98592	1.96296	1.96494	2.43002	2.49302	2.52406	2.52805	2.20494	2.16694
9.25504	9.28304	9.25704	9.29501	9.45499	9.53499	9.26904	9.21406	9.25508	9.27408	9.28403	9.32406	9.05709	9.07913	9.29304	9.34902	9.329	9.446	9.26604	0.886329	1.65304	1.35887	1.12125	0.950031	0.886634	1.37085	1.09147	0.873636	0.786353	0.886039	0.498339	0.164498	0.0737756	0.883919	0.497827	0.13405	0.052959	1.42193	2.294	2.285	2.098	1.98401	1.97701	1.97401	2.427	2.494	2.52799	2.52199	2.208	2.16801
9.29915	9.33401	9.30801	9.30383	9.44028	9.51832	9.31903	9.28954	9.35016	9.37603	9.3252	9.40052	9.16491	9.23891	9.34107	9.37254	9.329	9.44208	9.31211	0.897867	1.66569	1.37284	1.13345	0.951031	0.866726	1.37913	1.09937	0.880605	0.802252	0.897223	0.509121	0.149088	0.0682863	0.895437	0.494063	0.133648	0.0517141	1.43291	2.294	2.28402	2.09996	2.00264	1.98583	1.98577	2.42602	2.48811	2.51917	2.51415	2.20898	2.18272
9.33763	9.3865	9.34564	9.33173	9.4608	9.50711	9.37447	9.35933	9.45202	9.48099	9.36462	9.48023	9.31356	9.40639	9.3826	9.3829	9.329	9.42318	9.36152	0.901516	1.67171	1.37627	1.13036	0.92244	0.839949	1.38373	1.11927	0.888969	0.817405	0.900797	0.501764	0.119963	0.0508399	0.899017	0.489177	0.131768	0.0480457	1.43902	2.29697	2.28598	2.09604	2.01488	1.9959	1.99887	2.42303	2.488	2.50712	2.49816	2.21098	2.16716
9.39004	9.43404	9.40103	9.35802	9.46	9.48699	9.42404	9.42904	9.53406	9.58108	9.41303	9.56206	9.45408	9.5161	9.43504	9.40201	9.40897	9.48802	9.41004	0.903881	1.67555	1.37986	1.12607	0.905218	0.820335	1.38334	1.13488	0.932305	0.848648	0.903057	0.520732	0.117416	0.0373795	0.901354	0.452479	0.142007	0.0424235	1.44291	2.295	2.282	2.093	2.02101	2.00701	2.01301	2.42599	2.48799	2.49599	2.48899	2.21099	2.18099
9.436	9.48196	9.44308	9.38736	9.45804	9.46938	9.47881	9.48283	9.61719	9.68181	9.45508	9.63736	9.56166	9.64323	9.48296	9.41864	9.37083	9.51247	9.46089	0.90482	1.67664	1.37492	1.11632	0.864017	0.800737	1.3814	1.14701	0.951903	0.8721	0.899556	0.51018	0.112233	0.0367438	0.906987	0.464635	0.150916	0.0986853	1.44202	2.29109	2.27809	2.09789	2.02981	2.0207	2.02474	2.41915	2.48017	2.48817	2.47138	2.20219	2.16828
9.4786	9.53451	9.49947	9.42465	9.45899	9.44325	9.52854	9.54343	9.69428	9.78602	9.50354	9.69744	9.72942	9.85896	9.52461	9.45268		9.53182	9.50954	0.901829	1.67142	1.37087	1.10471	0.859841	0.783441	1.36765	1.15098	0.977519	0.899443	0.898886	0.469606	0.100739	0.0434457	0.901613	0.462236		0.0942244	1.4347	2.27614	2.27602	2.09602	2.03594	2.02793	2.04085	2.42098	2.48297	2.48503	2.45317	2.18813	2.168
9.53803	9.57903	9.55303	9.45603	9.457	9.436	9.57803	9.59603	9.76503	9.87705	9.56103	9.75603	9.86903	10.019	9.58503	9.50403	9.37902	9.42902	9.56303	0.893663	1.66083	1.35612	1.093	0.8579	0.780835	1.37257	1.15541	1.0017	0.919023	0.893985	0.465083	0.105885	0.055847	0.890102	0.496012	0.0933352	0.00700584	1.4275	2.275	2.273	2.097	2.039	2.032	2.05101	2.42	2.481	2.474	2.43899	2.188	2.175
9.58803	9.63491	9.60793	9.50505	9.4619	9.43306	9.62607	9.64309	9.81405	9.95548	9.61005	9.79818	9.92491	10.0769	9.63307		9.41431	9.46333	9.61303	0.882154	1.6549	1.3476	1.07753	0.857763	0.77207	1.36196	1.14649	0.996109	0.939718	0.885014	0.519453	0.162843	0.116609	0.876357		0.101815	0.0165937	1.41678	2.28089	2.27398	2.09406	2.04194	2.0369	2.06179	2.42196	2.48002	2.47596	2.42527	2.19389	2.17598
9.6425	9.69049	9.65953	9.53473	9.49866	9.46074	9.68248	9.69948	9.88831	10.0204	9.66648	9.85547	9.98049	10.1345	9.69146		9.38627	9.4749	9.66849	0.872181	1.64352	1.33809	1.07489	0.859365	0.776121	1.35162	1.13704	1.00918	0.959846	0.877013	0.529278	0.167963	0.12422	0.864687		0.102753	0.03176	1.40771	2.27506	2.27103	2.08905	2.04695	2.04394	2.06894	2.41903	2.48	2.47798	2.41608	2.19103	2.17897
9.70705	9.74504	9.71104	9.59504	9.54904	9.50005	9.74105	9.81202	9.99108	10.079	9.72205	9.93804	10.022	10.165	9.75705		9.45602	9.47301	9.72804	0.876357	1.6384	1.33111	1.0747	0.861235	0.779093	1.34772	1.10512	0.959567	0.963542	0.877377	0.503211	0.148411	0.0875123	0.872447		0.179659	0.0563804	1.40127	2.277	2.265	2.084	2.046	2.04599	2.071	2.41499	2.48	2.46697	2.409	2.188	2.19601
9.76768	9.79785	9.76189	9.64883	9.60087	9.55872	9.79679				9.78268	9.99183	10.0494	10.1953	9.82159		9.47851	9.48279	9.78085	0.872171	1.63602	1.329	1.08138	0.867435	0.783044	1.34281				0.873309	0.50504	0.125078	0.0656953	0.868212		0.190504	0.0692105	1.39836	2.27504	2.25913	2.08302	2.04404	2.03719	2.071	2.40815				2.18702	2.20383
9.83139	9.85445	9.81845	9.70743	9.6634	9.62437	9.85147	9.88944	10.086	10.1676	9.84639	10.0415	10.0678	10.2	9.88341		9.53742	9.67313	9.83547	0.876081	1.63967	1.33344	1.08079	0.865599	0.779189	1.35209	1.09596	0.980044	0.932875	0.87626	0.513596	0.115044	0.0602292	0.872863		0.197434	0.156483	1.40249	2.27401	2.25603	2.08003	2.03707	2.03205	2.06506	2.40206	2.47007	2.4339	2.41393	2.18502	2.19311
9.88804	9.90904	9.87704	9.77105	9.73506	9.70406	9.91103	9.90404	10.084	10.185	9.90304	10.086	10.076	10.201	9.94003		9.5841	9.72409	9.89204	0.872047	1.64298	1.334	1.07352	0.856323	0.767987	1.35192	1.11568	0.972338	0.906319	0.873247	0.487407	0.116066	0.0555102	0.867878		0.166686	0.127096	1.40536	2.274	2.25	2.076	2.035	2.035	2.05899	2.398	2.45899	2.439	2.423	2.186	2.187
9.93902	9.95904	9.93489	9.83772	9.81741	9.79328	9.95515	9.956	10.1036	10.2027	9.96187	10.1017	10.0868	10.2039	9.98415		9.72135	9.85939	9.94694	0.868175	1.65027	1.33796	1.07246	0.846499	0.763124	1.35234	1.11506	0.941465	0.875886	0.869012	0.497113	0.109703	0.0557945	0.864564		0.203707	0.163989	1.4108	2.27204	2.25589	2.07208	2.02911	2.03108	2.04821	2.398	2.45017	2.44587	2.42791	2.18502	2.18209
9.98656	10.0145	9.99148	9.9133	9.90618	9.89506	10.0065	9.99663	10.1288	10.203	10.0096	10.1149	10.091	10.204	10.0345	10.0837	9.77452	9.91153	9.99654	0.873103	1.65956	1.34612	1.07779	0.850015	0.762842	1.36739	1.10857	0.922374	0.853614	0.870297	0.489216	0.108144	0.0504999	0.87302	0.440594	0.138728	0.0998106	1.42149	2.26507	2.25303	2.07299	2.02008	2.02208	2.03215	2.39206	2.45099	2.44897	2.4389	2.17807	2.21271
10.042	10.07	10.052	9.98906	10.0061	10.0031	10.058	10.035	10.14	10.202	10.062	10.133	10.094	10.208	10.086	10.138		9.9441	10.049	0.878591	1.66845	1.35612	1.08745	0.848993	0.767694	1.37561	1.108	0.907321	0.83387	0.8749	0.489346	0.111689	0.0484584	0.878832	0.486473		0.0756252	1.43187	2.263	2.251	2.072	2.015	2.00999	2.01399	2.387	2.45	2.45201	2.45001	2.177	2.214
10.0919	10.1209	10.1058	10.0634	10.1019	10.1068	10.1089	10.0693	10.1537	10.1951	10.1149	10.1604	10.094	10.208	10.1349	10.1918		10.0801	10.0989	0.879726	1.67558	1.36563	1.09108	0.852387	0.772888	1.37974	1.10735	0.894771	0.820998	0.874352	0.443949	0.110897	0.0462966	0.881473	0.450212		0.015399	1.43972	2.26789	2.24904	2.07004	2.00913	1.99825	2.00323	2.38504	2.45	2.46375	2.45881	2.18092	2.21694
10.1396	10.1755	10.1595	10.1363	10.2031	10.217	10.1595	10.1037	10.154	10.1831	10.1665	10.161	10.099	10.205	10.1786	10.2901	10.129	10.195	10.1525	0.888479	1.68021	1.37305	1.11045	0.862962	0.786534	1.383	1.11527	0.895045	0.821988	0.882246	0.43115	0.110147	0.0454673	0.890695	0.532141	0.125197	0.0455278	1.44707	2.26106	2.25494	2.07099	2.00206	1.98116	1.98318	2.385	2.45	2.464	2.46891	2.17307	2.19223
10.185	10.225	10.204	10.2021	10.3041	10.3331	10.205	10.139	10.161		10.212	10.186	10.105	10.205	10.222	10.3671	10.2481	10.3361	10.202	0.890538	1.68094	1.37492	1.12316	0.880757	0.802155	1.38376	1.11405	0.892032		0.884699	0.494774	0.113541	0.0452899	0.892177	0.550706	0.126885	0.0548507	1.44782	2.262	2.254	2.071	1.99099	1.96699	1.96899	2.386	2.44901	2.47601		2.174	2.168
10.238	10.2672	10.2589	10.2726	10.4031	10.4448	10.258	10.1704	10.1718		10.266	10.1929	10.1079	10.205	10.2779	10.4308	10.401	10.4694	10.2491	0.888254	1.66998	1.37273	1.13456	0.900861	0.819975	1.3777	1.11536	0.8941		0.883719	0.499136	0.114815	0.0452213	0.88857	0.55745	0.121112	0.0437938	1.44281	2.25709	2.25891	2.07198	1.98413	1.9513	1.9533	2.38992	2.46273	2.48973		2.16811	2.16898
10.2875	10.3195	10.3164	10.3473	10.509	10.5559	10.3055	10.2126	10.2007		10.3145	10.2346	10.111	10.2149	10.3305	10.4865	10.5268	10.6057	10.2965	0.881446	1.65639	1.36352	1.13734	0.907667	0.841543	1.3691	1.11723	0.89212		0.875728	0.512837	0.112394	0.0417439	0.883162	0.5586	0.149343	0.0782022	1.43611	2.25601	2.25702	2.072	1.97212	1.93813	1.94409	2.39693	2.46399	2.50585		2.16404	2.16702
[truncated: 64 more columns]
