# Supplementary material for: Kinematic Validation of a Multi-Kinect v2 Instrumented 10-Meter Walkway for Quantitative Gait Assessments
Source: PLoS One. 2015 Oct 13;10(10):e0139913. doi: 10.1371/journal.pone.0139913 (PMC4603795; doi:10.1371/journal.pone.0139913)
Supplement: S1 Data — (ZIP) [file pone.0139913.s001.zip › S1_Data/pp1_trial3.xls]

## Sheet: Sheet1
Kinect(x) SpineBase	Kinect(x) Head	Kinect(x) ShoulderLeft	Kinect(x) ElbowLeft	Kinect(x) WristLeft	Kinect(x) HandLeft	Kinect(x) ShoulderRight	Kinect(x) ElbowRight	Kinect(x) WristRight	Kinect(x) HandRight	Kinect(x) HipLeft	Kinect(x) KneeLeft	Kinect(x) AnkleLeft	Kinect(x) FootLeft	Kinect(x) HipRight	Kinect(x) KneeRight	Kinect(x) AnkleRight	Kinect(x) FootRight	Kinect(x) SpineShoulder	Kinect(y) SpineBase	Kinect(y) Head	Kinect(y) ShoulderLeft	Kinect(y) ElbowLeft	Kinect(y) WristLeft	Kinect(y) HandLeft	Kinect(y) ShoulderRight	Kinect(y) ElbowRight	Kinect(y) WristRight	Kinect(y) HandRight	Kinect(y) HipLeft	Kinect(y) KneeLeft	Kinect(y) AnkleLeft	Kinect(y) FootLeft	Kinect(y) HipRight	Kinect(y) KneeRight	Kinect(y) AnkleRight	Kinect(y) FootRight	Kinect(y) SpineShoulder	Kinect(z) SpineBase	Kinect(z) Head	Kinect(z) ShoulderLeft	Kinect(z) ElbowLeft	Kinect(z) WristLeft	Kinect(z) HandLeft	Kinect(z) ShoulderRight	Kinect(z) ElbowRight	Kinect(z) WristRight	Kinect(z) HandRight	Kinect(z) HipLeft	Kinect(z) KneeLeft
0.141	0.251969	0.200969	0.170949	0.224949	0.237031	0.204969	0.157	0.217979	0.235918	0.173969	0.12	0.019	0.108	0.184	0.13	0.025	0.113	0.204	0.895772	1.65057	1.37165	1.14208	0.873458	0.802146	1.38897	1.12687	0.882969	0.818784	0.893354	0.512981	0.143184	0.0546345	0.896231	0.510263	0.14018	0.0581264	1.4272	2.307	2.30901	2.13401	2.09098	2.08398	2.09799	2.44601	2.483	2.47096	2.44999	2.22901	2.197
0.141	0.254999	0.204998	0.173999	0.225	0.241998	0.206999	0.160998	0.218	0.229003	0.174	0.12	0.019	0.108	0.184	0.128001	0.025	0.113	0.206999	0.89571	1.64805	1.37105	1.14149	0.872091	0.800521	1.38937	1.12687	0.881711	0.815871	0.89335	0.51298	0.141401	0.0540502	0.89612	0.509051	0.13964	0.0591496	1.42656	2.307	2.308	2.136	2.09	2.084	2.093	2.449	2.482	2.471	2.452	2.229	2.197
0.14492	0.25696	0.20794	0.17694	0.225	0.24004	0.21288	0.16198	0.22094	0.23194	0.17498	0.12	0.019	0.10898	0.18498	0.12996	0.025	0.113	0.207	0.894946	1.64748	1.3708	1.14105	0.871767	0.803764	1.3877	1.12662	0.877623	0.818644	0.892762	0.513225	0.141851	0.0539716	0.895199	0.510157	0.139307	0.0598556	1.42577	2.30602	2.31192	2.13502	2.08902	2.084	2.09692	2.44704	2.48494	2.47002	2.45102	2.23194	2.197
0.148957	0.263925	0.215914	0.180957	0.227968	0.24	0.216957	0.164968	0.224957	0.241892	0.180935	0.12	0.019	0.108011	0.187968	0.13	0.0220323	0.113	0.213925	0.894247	1.64691	1.37253	1.14302	0.868268	0.804058	1.38506	1.12501	0.87661	0.816276	0.892058	0.513616	0.142473	0.0535347	0.894557	0.510111	0.139874	0.0604536	1.42516	2.30897	2.31299	2.13599	2.09098	2.08301	2.097	2.44898	2.48401	2.47198	2.44803	2.23002	2.197
0.149	0.269999	0.220999	0.187999	0.235999	0.245999	0.224999	0.168999	0.226	0.241	0.181	0.122999	0.019	0.110999	0.191999	0.128	0.022	0.113	0.220999	0.8933	1.64542	1.37291	1.14149	0.863331	0.798401	1.38402	1.1256	0.879909	0.81724	0.89096	0.51303	0.14187	0.0518403	0.89378	0.50941	0.13922	0.0585204	1.4239	2.309	2.31	2.141	2.089	2.084	2.102	2.45	2.487	2.475	2.456	2.23	2.196
0.15291	0.278797	0.228819	0.190932	0.236977	0.248932	0.231842	0.169	0.226977	0.24491	0.188819	0.123	0.019	0.111977	0.19591	0.132887	0.022	0.113	0.232729	0.893408	1.64578	1.3722	1.14051	0.878031	0.802163	1.38805	1.1251	0.880096	0.816605	0.89138	0.512629	0.141411	0.0534723	0.893663	0.508853	0.138907	0.0578065	1.42246	2.31095	2.31489	2.14198	2.08802	2.08693	2.10102	2.45098	2.487	2.47793	2.45795	2.23098	2.196
0.155969	0.285927	0.239885	0.197927	0.23799	0.253948	0.237937	0.177906	0.231948	0.249948	0.18999	0.123	0.019	0.109031	0.199958	0.135969	0.022	0.113	0.236958	0.892223	1.64474	1.37138	1.13687	0.876866	0.794007	1.38369	1.12545	0.881594	0.818619	0.890668	0.511937	0.141509	0.0532626	0.891889	0.511729	0.139909	0.0570281	1.4218	2.31001	2.31599	2.14596	2.08899	2.08997	2.10595	2.45694	2.49096	2.47998	2.45998	2.23397	2.196
0.163998	0.300996	0.247998	0.205998	0.244998	0.257999	0.249997	0.184998	0.236999	0.253999	0.195999	0.125999	0.019	0.111999	0.207998	0.138999	0.022	0.113	0.251996	0.89062	1.64362	1.37141	1.13592	0.874011	0.800958	1.38043	1.1222	0.884689	0.811812	0.88905	0.51025	0.14149	0.0503407	0.89043	0.51084	0.13979	0.0564201	1.42124	2.311	2.318	2.147	2.09	2.091	2.105	2.46	2.492	2.485	2.462	2.232	2.195
0.170862	0.312764	0.264666	0.212862	0.248921	0.263882	0.254902	0.190882	0.242882	0.262823	0.203843	0.133843	0.0180196	0.114941	0.210941	0.146843	0.022	0.113	0.256902	0.888473	1.6394	1.37256	1.13501	0.872128	0.792588	1.3736	1.1206	0.887072	0.820163	0.886893	0.507319	0.137598	0.0492126	0.888361	0.512712	0.141564	0.0560181	1.41941	2.31198	2.32094	2.15484	2.09098	2.09002	2.10304	2.4649	2.4969	2.49088	2.46592	2.23298	2.19598
0.178914	0.325861	0.273904	0.219925	0.253946	0.265979	0.265882	0.199904	0.246957	0.277839	0.210925	0.149829	0.0189893	0.115	0.221882	0.151946	0.0249679	0.113	0.273818	0.886046	1.63595	1.36691	1.13369	0.867262	0.794141	1.37297	1.11769	0.886032	0.81757	0.884723	0.505707	0.13937	0.0492988	0.885688	0.514738	0.138355	0.0561287	1.41598	2.31299	2.32694	2.15896	2.08902	2.08505	2.09904	2.465	2.50096	2.49298	2.46798	2.23399	2.20095
0.185995	0.341988	0.285991	0.229992	0.259995	0.269997	0.284985	0.21299	0.255993	0.287992	0.215996	0.166987	0.0259946	0.119996	0.228995	0.155997	0.025	0.113	0.281994	0.882363	1.63395	1.36484	1.1348	0.860865	0.791852	1.35896	1.11702	0.883892	0.814752	0.881692	0.501533	0.142857	0.0489902	0.881353	0.51429	0.136122	0.0553006	1.41281	2.314	2.333	2.163	2.09699	2.083	2.09001	2.469	2.50799	2.497	2.47599	2.236	2.199
0.196753	0.354708	0.292843	0.235865	0.260978	0.271955	0.297708	0.218865	0.272618	0.29973	0.228708	0.195348	0.031865	0.121955	0.234865	0.160888	0.0279325	0.113978	0.295685	0.879818	1.62906	1.36242	1.13298	0.874389	0.786972	1.35971	1.11564	0.88084	0.819247	0.880165	0.501501	0.139703	0.0494788	0.877811	0.511494	0.134576	0.0556715	1.4096	2.314	2.33104	2.16398	2.09504	2.07616	2.07631	2.47584	2.51582	2.5058	2.48969	2.23502	2.19998
0.206897	0.378752	0.311804	0.241938	0.262979	0.27299	0.306907	0.232855	0.297742	0.320783	0.238897	0.236576	0.0607003	0.125959	0.242917	0.167928	0.030969	0.114	0.316783	0.877563	1.62392	1.36055	1.13032	0.877224	0.789512	1.35791	1.11733	0.877306	0.82227	0.878665	0.501549	0.121846	0.0402762	0.874939	0.510213	0.137212	0.0566895	1.40417	2.32093	2.33793	2.16796	2.09302	2.07105	2.06115	2.47996	2.5259	2.50501	2.49	2.24193	2.20693
0.214998	0.397995	0.324997	0.248998	0.260001	0.265002	0.336992	0.250995	0.313996	0.345994	0.247998	0.289987	0.0779957	0.147994	0.255997	0.175998	0.0319997	0.114	0.331996	0.87606	1.61666	1.3574	1.11619	0.880069	0.78864	1.35967	1.11734	0.902863	0.817731	0.87826	0.496661	0.124909	0.0457586	0.872031	0.50928	0.13903	0.0549504	1.39915	2.325	2.342	2.174	2.09	2.065	2.049	2.484	2.535	2.521	2.499	2.247	2.197
0.230679	0.418578	0.336759	0.25488	0.25804	0.254221	0.362478	0.296076	0.345357	0.379317	0.262699	0.343895	0.140715	0.209735	0.270699	0.182859	0.032	0.135558	0.352578	0.873297	1.61252	1.35623	1.11876	0.883431	0.790619	1.3536	1.12108	0.895354	0.809048	0.877946	0.519855	0.132318	0.0524038	0.866915	0.50976	0.138942	0.055146	1.39358	2.33088	2.34984	2.17694	2.08804	2.05912	2.03822	2.4889	2.54382	2.521	2.49802	2.24896	2.19994
0.24683	0.451649	0.372618	0.260936	0.251074	0.243117	0.393671	0.322724	0.37766	0.405724	0.275862	0.403373	0.19048	0.272341	0.291777	0.186958	0.0428832	0.157766	0.376745	0.873745	1.60797	1.35258	1.12065	0.890327	0.798189	1.35835	1.09369	0.885653	0.799718	0.878217	0.525732	0.160519	0.0669651	0.867691	0.502696	0.14169	0.0645491	1.39055	2.33595	2.35297	2.18294	2.08602	2.0501	2.02811	2.49692	2.54598	2.52397	2.49305	2.25494	2.20099
0.266991	0.478988	0.383995	0.262	0.252	0.240001	0.414991	0.34699	0.406988	0.441985	0.294992	0.441984	0.276963	0.370958	0.306994	0.192997	0.0669897	0.142007	0.405988	0.87432	1.60534	1.35458	1.1213	0.899986	0.805447	1.35265	1.106	0.893737	0.808436	0.87859	0.52649	0.178442	0.0860319	0.86846	0.493154	0.14252	0.0546643	1.38916	2.34	2.351	2.183	2.089	2.043	2.018	2.497	2.542	2.525	2.495	2.259	2.2
0.284603	0.50736	0.404537	0.276669	0.252	0.241956	0.446294	0.391985	0.44025	0.484052	0.309669	0.500677	0.357191	0.462927	0.330471	0.196912		0.154713	0.426537	0.870946	1.60191	1.35368	1.12636	0.900293	0.808394	1.347	1.10756	0.89063	0.796724	0.873378	0.538128	0.155654	0.0795465	0.867365	0.44571		0.105249	1.38493	2.34098	2.35198	2.18398	2.09193	2.043	2.01409	2.497	2.53711	2.52109	2.48424	2.26096	2.19804
0.309741	0.535709	0.43172	0.286896	0.254969	0.243979	0.47372	0.407844	0.502357	0.527554	0.341668	0.525751	0.458952	0.575838	0.358709	0.253409		0.295527	0.454709	0.865387	1.59852	1.35176	1.12769	0.910721	0.818168	1.33702	1.10612	0.856091	0.793333	0.86661	0.539835	0.15135	0.0800532	0.862847	0.541485		0.197406	1.38014	2.34298	2.35002	2.18202	2.08804	2.04201	2.01004	2.49502	2.53898	2.50715	2.47707	2.261	2.19701
0.348983	0.585978	0.474981	0.30999	0.264996	0.247998	0.505986	0.459977	0.522991	0.564984	0.369988	0.580976	0.536966	0.659963	0.400981	0.281988		0.311993	0.502979	0.862181	1.58785	1.34623	1.12279	0.914828	0.826686	1.33873	1.08509	0.876111	0.792061	0.862972	0.537021	0.165664	0.0972824	0.860171	0.554925		0.206866	1.37356	2.341	2.344	2.182	2.084	2.039	2.012	2.495	2.536	2.514	2.472	2.255	2.2
0.378412	0.599726	0.497549	0.33451	0.271863	0.254863	0.545216	0.476667	0.560255	0.605196	0.409216	0.595706	0.618373	0.750197	0.418647	0.293765		0.358079	0.518686	0.850935	1.58495	1.3446	1.1226	0.898761	0.810994	1.33002	1.0905	0.888551	0.803893	0.842676	0.53201	0.181915	0.109516	0.855758	0.555832		0.232547	1.37058	2.33806	2.34302	2.17808	2.08302	2.0292	2.01298	2.48912	2.53306	2.51204	2.47592	2.25598	2.20196
0.412642	0.651453	0.541537	0.3726	0.307621	0.280726	0.571726	0.522516	0.593653	0.6436	0.42979	0.637558	0.675411	0.812358	0.472432	0.336548		0.371863	0.566495	0.855182	1.57873	1.33618	1.11881	0.918032	0.824335	1.32329	1.09617	0.886722	0.803497	0.852996	0.535383	0.192916	0.12766	0.852217	0.557641		0.234584	1.36834	2.33404	2.34003	2.17008	2.07904	2.03098	2.01498	2.49098	2.53597	2.50507	2.47402	2.25303	2.202
0.451999	0.678999	0.563999	0.399999	0.322999	0.305999	0.611999	0.560999	0.635998	0.685998	0.476998	0.659999	0.716999	0.849999	0.498999	0.362999		0.395999	0.592999	0.85223	1.57318	1.33422	1.11399	0.881591	0.806641	1.32072	1.06759	0.868121	0.79232	0.85315	0.53315	0.18119	0.112561	0.85015	0.55982		0.22153	1.36231	2.335	2.335	2.163	2.077	2.023	2.014	2.485	2.53	2.502	2.463	2.256	2.202
0.501855	0.721035	0.616788	0.45181	0.375788	0.342169	0.65208	0.582506	0.680967	0.720214	0.526855	0.704967	0.741439	0.875416	0.549833	0.413833		0.44781	0.645788	0.845602	1.56824	1.3266	1.10753	0.900936	0.812887	1.31792	1.06869	0.863232	0.784988	0.844518	0.528438	0.156683	0.0865572	0.845624	0.55591		0.218949	1.35874	2.32913	2.32718	2.15616	2.06625	2.03082	2.01987	2.47131	2.52316	2.4932	2.46202	2.25013	2.20493
0.560406	0.759611	0.660559	0.501498	0.431436	0.398426	0.689621	0.618631	0.710703	0.750693	0.587385	0.755488	0.747939	0.879959	0.604447	0.469436		0.502447	0.68758	0.837473	1.56942	1.32493	1.10291	0.895531	0.800579	1.31927	1.05996	0.858359	0.785354	0.827692	0.523084	0.153962	0.0820505	0.846322	0.556147		0.216297	1.35625	2.32405	2.31512	2.14907	2.06402	2.02407	2.02099	2.46506	2.51508	2.49399	2.46695	2.2401	2.20599
0.592986	0.804981	0.700983	0.556977	0.488976	0.454976	0.740978	0.654985	0.729992	0.772991	0.620986	0.777991	0.764993	0.890995	0.642984	0.51698		0.523991	0.727983	0.850684	1.57596	1.32857	1.09058	0.890812	0.798471	1.33871	1.0683	0.867196	0.790188	0.85068	0.528108	0.142765	0.0658269	0.850618	0.519336		0.143601	1.36279	2.324	2.311	2.139	2.06	2.026	2.02	2.459	2.506	2.499	2.47	2.244	2.206
0.638099	0.844217	0.751982	0.612884	0.542923	0.515786	0.770413	0.67951	0.746667	0.788687	0.666099	0.80251	0.771863	0.891	0.681236	0.606218		0.608316	0.765256	0.852249	1.58211	1.33	1.08823	0.862839	0.785038	1.33319	1.07977	0.873749	0.795612	0.855837	0.527434	0.142946	0.0598198	0.847728	0.515124		0.134374	1.3662	2.32302	2.30512	2.13606	2.06	2.02208	2.01706	2.45312	2.50796	2.49704	2.4749	2.24302	2.20796
0.684493	0.892471	0.795526	0.667404	0.608283	0.590184	0.812537	0.724504	0.779636	0.810757	0.709526	0.822779	0.772	0.888033	0.732437	0.712831		0.709886	0.808526	0.860815	1.58875	1.33774	1.08776	0.844607	0.77758	1.34773	1.09409	0.873405	0.795582	0.860697	0.525205	0.144048	0.0574254	0.859706	0.518343		0.125378	1.37213	2.32201	2.30006	2.12908	2.05209	2.01508	2.01403	2.453	2.50404	2.49997	2.47896	2.243	2.20503
0.717003	0.924003	0.839002	0.730004	0.693006	0.680006	0.841002	0.752001	0.800001	0.825001	0.756002	0.835001	0.772	0.887	0.755003	0.782003	0.457005	0.598005	0.840003	0.870171	1.59427	1.34336	1.08497	0.86049	0.7731	1.36103	1.10699	0.87137	0.79881	0.87127	0.51364	0.14399	0.0553699	0.867471	0.491693	0.20289	0.16375	1.3814	2.322	2.296	2.129	2.05	2.012	2.017	2.451	2.502	2.497	2.477	2.245	2.208
0.769803	0.969958	0.879091	0.799426	0.784916	0.776805	0.880113	0.776446	0.818579	0.848468	0.796091	0.849667	0.772	0.887	0.811714	0.833825	0.544027	0.67916	0.890847	0.879528	1.61033	1.35145	1.11367	0.854594	0.771565	1.37168	1.11338	0.872377	0.805841	0.876844	0.507636	0.143354	0.0534339	0.87981	0.536044	0.206752	0.157727	1.39732	2.31516	2.29111	2.12607	2.04804	2.01982	2.01602	2.45491	2.50102	2.50091	2.48384	2.23913	2.21093
0.80465	1.00366	0.931465	0.8683	0.880032	0.886878	0.918609	0.812629	0.85265	0.868794	0.840547	0.860887	0.779918	0.884031	0.84764	0.916156	0.651899	0.700794	0.92664	0.887856	1.61883	1.35834	1.11593	0.864476	0.77733	1.37738	1.11798	0.864017	0.810622	0.886362	0.501146	0.139866	0.0518164	0.888008	0.523917	0.173259	0.0924574	1.40634	2.31104	2.29496	2.12303	2.04998	2.01406	2.01501	2.45302	2.50298	2.50694	2.49093	2.23504	2.211
0.840004	1.046	0.969003	0.926004	0.981006	0.998007	0.951003	0.840003	0.872001	0.889002	0.872004	0.872	0.781	0.884	0.880003	1	0.767008	0.844008	0.974002	0.89356	1.62709	1.36708	1.11946	0.872051	0.787281	1.38188	1.12376	0.91234	0.825861	0.88984	0.49311	0.13951	0.05158	0.89491	0.53389	0.162609	0.0819494	1.41495	2.32	2.292	2.124	2.042	2.017	2.015	2.453	2.501	2.512	2.499	2.242	2.203
0.895868	1.08227	1.01605	0.99069	1.07215	1.1019	0.991186	0.881166	0.886702	0.913504	0.928849	0.878861	0.78198	0.884	0.934888	1.05391	0.888538	0.966519	1.00634	0.899108	1.63311	1.36927	1.13517	0.885341	0.804952	1.38667	1.12856	0.914967	0.842738	0.894476	0.491444	0.138932	0.0515114	0.901389	0.538879	0.146281	0.0721191	1.41708	2.31216	2.30082	2.12302	2.04886	2.01798	2.02284	2.45692	2.50884	2.51396	2.5088	2.23416	2.20104
0.93954	1.12752	1.06745	1.05235	1.16106	1.20194	1.03058	0.92454	0.94438	0.952583	0.974519	0.901754	0.784968	0.884	0.97854	1.13612	1.05028	1.13125	1.05548	0.89643	1.63139	1.36554	1.14245	0.901498	0.820219	1.38722	1.12552	0.894541	0.831287	0.892621	0.503123	0.139276	0.054468	0.897949	0.561695	0.173651	0.0747296	1.41374	2.312	2.301	2.12498	2.04702	2.018	2.02498	2.45898	2.50109	2.52686	2.50999	2.23301	2.19704
0.990005	1.164	1.101	1.11301	1.23801	1.28801	1.071	0.955005	0.965003	0.980003	1.028	0.919002	0.792	0.884	1.01801	1.17801	1.17201	1.28601	1.088	0.891829	1.6294	1.36461	1.14979	0.915491	0.838671	1.3889	1.13117	0.91387	0.828709	0.886999	0.50975	0.14351	0.0549899	0.894779	0.536406	0.175208	0.0896903	1.4129	2.314	2.303	2.129	2.048	2.027	2.029	2.455	2.505	2.534	2.515	2.233	2.195
1.04477	1.21094	1.15186	1.17168	1.32015	1.36917	1.12088	1.00977	0.993362	1.01325	1.0769	0.93856	0.792	0.884	1.0757	1.23179	1.29816	1.43074	1.14081	0.880622	1.62074	1.36243	1.14578	0.922473	0.852078	1.37934	1.12216	0.912687	0.821326	0.874755	0.508293	0.14353	0.0542956	0.884462	0.496312	0.158643	0.0931032	1.40267	2.31302	2.3118	2.129	2.0392	2.02798	2.03682	2.45207	2.505	2.53498	2.52185	2.23593	2.19207
1.09648	1.2506	1.19853	1.22447	1.39327	1.45217	1.16456	1.0496	1.04943	1.05557	1.12848	0.976614	0.800909	0.88499	1.13144	1.27358	1.40196	1.53991	1.18753	0.867829	1.60983	1.35258	1.13981	0.929114	0.863179	1.35638	1.10896	0.896605	0.807619	0.86277	0.499005	0.147737	0.0563389	0.871114	0.505437	0.181987	0.122598	1.39041	2.31102	2.31299	2.13098	2.039	2.03196	2.04096	2.46289	2.51292	2.53401	2.52398	2.23303	2.19002
1.14797	1.30197	1.25197	1.28397	1.46696	1.52096	1.20698	1.09597	1.10097	1.10097	1.18397	1.02697	0.81899	0.884001	1.18597	1.33996	1.45197	1.58098	1.23597	0.854108	1.60049	1.33554	1.13198	0.924363	0.871146	1.34539	1.08815	0.853554	0.792389	0.850907	0.496861	0.154976	0.0558103	0.855819	0.488839	0.18275	0.112926	1.38132	2.308	2.317	2.14199	2.037	2.033	2.047	2.463	2.518	2.53	2.53	2.229	2.191
1.20192	1.34807	1.28729	1.32419	1.48367	1.56904	1.25798	1.146	1.14707	1.14707	1.23792	1.06621	0.828803	0.887921	1.24286	1.39098	1.46965	1.60061	1.28207	0.847257	1.59376	1.33123	1.1257	0.959191	0.884571	1.33338	1.07713	0.849932	0.780479	0.844146	0.489919	0.154235	0.0565943	0.849026	0.504221	0.176476	0.107911	1.37591	2.31486	2.32288	2.14396	2.03406	2.03104	2.04798	2.4728	2.52192	2.53588	2.53588	2.23488	2.19296
1.26138	1.39848	1.3444	1.36359	1.54832	1.62047	1.31738	1.2034	1.20737	1.20737	1.29639	1.12934	0.848791	0.903833	1.29546	1.44642	1.51453	1.64157	1.3305	0.844151	1.59274	1.32949	1.12463	0.949628	0.880278	1.329	1.08068	0.845902	0.774026	0.840279	0.478202	0.150945	0.061152	0.846723	0.501838	0.146139	0.0747692	1.37642	2.31302	2.32696	2.14994	2.04587	2.03694	2.05196	2.47102	2.52398	2.53699	2.53699	2.23401	2.19399
1.312	1.449	1.397	1.413	1.56	1.649	1.367	1.267	1.268	1.272	1.352	1.221	0.926998	0.941999	1.348	1.493	1.522	1.647	1.386	0.85301	1.60405	1.33709	1.12993	0.95312	0.88528	1.34005	1.08505	0.84763	0.77516	0.8497	0.48911	0.16962	0.0729798	0.85471	0.50391	0.14276	0.0691601	1.38396	2.317	2.339	2.158	2.047	2.037	2.054	2.48	2.524	2.538	2.54	2.24	2.195
1.36773	1.49495	1.44589	1.45113	1.60595	1.67735	1.42566	1.32762	1.3296	1.33848	1.40186	1.31779	1.01402	1.0036	1.40666	1.5282	1.5308	1.64993	1.43293	0.861291	1.61263	1.34613	1.12164	0.944389	0.871934	1.34257	1.09048	0.856772	0.774446	0.859282	0.504969	0.19859	0.088379	0.861534	0.502013	0.152039	0.0711643	1.39242	2.32971	2.34487	2.16191	2.05873	2.04287	2.05498	2.48098	2.52107	2.54875	2.54196	2.24782	2.19793
1.42046	1.55043	1.48164	1.47377	1.60799	1.68097	1.48143	1.3864	1.40127	1.40928	1.45545	1.40412	1.08923	1.21777	1.46045	1.54582	1.53397	1.65	1.48546	0.86717	1.62039	1.35271	1.12796	0.944101	0.868028	1.34855	1.09094	0.864135	0.781496	0.866141	0.497047	0.198518	0.156363	0.866252	0.496487	0.15417	0.0708042	1.40215	2.33099	2.35094	2.16101	2.06197	2.04597	2.05401	2.48694	2.52595	2.54999	2.54299	2.248	2.20097
1.46398	1.60097	1.52898	1.50199	1.615	1.685	1.53097	1.44197	1.46597	1.47397	1.49898	1.48995	1.18895	1.19601	1.50798	1.56699	1.54	1.653	1.52598	0.874286	1.63022	1.36239	1.12851	0.940052	0.856836	1.3548	1.09526	0.869777	0.789976	0.874156	0.501038	0.188165	0.105877	0.872177	0.487195	0.147344	0.0643234	1.40981	2.334	2.356	2.167	2.071	2.047	2.056	2.489	2.533	2.553	2.547	2.252	2.194
1.51203	1.65197	1.56625	1.53043	1.63362	1.68206	1.58099	1.49983	1.53658	1.5436	1.53723	1.58018	1.29388	1.33029	1.55897	1.57484	1.54294	1.65692	1.57893	0.883632	1.64185	1.36917	1.13749	0.923984	0.848635	1.3621	1.10249	0.874495	0.804134	0.885168	0.512567	0.1827	0.0920779	0.879149	0.485073	0.142488	0.0597816	1.41998	2.33204	2.356	2.16504	2.07492	2.05092	2.05698	2.49292	2.54084	2.55692	2.54798	2.25298	2.1989
1.55356	1.69356	1.60756	1.54979	1.64983	1.67705	1.63146	1.56035	1.60427	1.62512	1.57856	1.64729	1.42163	1.47742	1.60352	1.58786	1.54399	1.657	1.62451	0.891496	1.64913	1.38136	1.14411	0.896636	0.837599	1.36794	1.10616	0.896886	0.82182	0.895005	0.507547	0.147801	0.0659331	0.885423	0.482468	0.14326	0.0595317	1.42848	2.33991	2.35303	2.16203	2.07896	2.05694	2.06195	2.49696	2.54298	2.55997	2.54899	2.25992	2.21878
1.59999	1.74699	1.64699	1.57699	1.647	1.665	1.68799	1.62498	1.67298	1.70498	1.62099	1.73298	1.55097	1.62696	1.65399	1.605	1.547	1.658	1.67399	0.900078	1.65445	1.38888	1.14465	0.89671	0.828482	1.37799	1.1262	0.918345	0.839476	0.901288	0.50733	0.122206	0.0553026	0.895787	0.48085	0.14251	0.0563908	1.43412	2.342	2.353	2.163	2.085	2.058	2.059	2.496	2.546	2.562	2.554	2.261	2.202
1.64498	1.79785	1.69882	1.60145	1.64798	1.65131	1.73494	1.68367	1.74731	1.78225	1.66891	1.82296	1.67323	1.74727	1.69213	1.6314		1.71276	1.71898	0.899826	1.65701	1.38862	1.14014	0.891782	0.820638	1.37347	1.12945	0.92453	0.842472	0.902023	0.521939	0.124253	0.051907	0.894754	0.461959		0.0483719	1.43642	2.34493	2.34909	2.16691	2.08696	2.06093	2.05998	2.49404	2.54698	2.56102	2.55107	2.26198	2.20004
1.69747	1.84355	1.74455	1.62774	1.64206	1.63615	1.78747	1.74043	1.82918	1.86814	1.71752	1.88637	1.8235	1.92917	1.74942	1.65279		1.69717	1.77246	0.89784	1.65471	1.38079	1.12977	0.885345	0.813412	1.37388	1.13525	0.928135	0.846371	0.898516	0.510589	0.114906	0.049969	0.894334	0.453254		0.104624	1.43096	2.345	2.34801	2.16601	2.09195	2.06298	2.06495	2.48905	2.54601	2.56001	2.55001	2.26002	2.19703
1.74497	1.89497	1.79397	1.66698	1.639	1.63	1.83098	1.79697	1.89297	1.94596	1.76697		1.97292	2.08192	1.80097	1.67399		1.72498	1.81698	0.892513	1.64586	1.37136	1.11442	0.880563	0.806014	1.36906	1.13477	0.941783	0.855335	0.893173		0.1525	0.0649219	0.889043	0.457718		0.131326	1.42323	2.34	2.345	2.164	2.094	2.064	2.067	2.493	2.546	2.56	2.549	2.254
1.7989	1.94302	1.84202	1.70326	1.63998	1.62314	1.88686	1.85188	1.96257	2.02145	1.816		2.06413	2.20155	1.85196	1.7132		1.77008	1.86698	0.881319	1.63428	1.35938	1.1082	0.876679	0.798612	1.35444	1.12585	0.941663	0.856496	0.882361		0.154166	0.0956703	0.877663	0.451429		0.134133	1.41401	2.3351	2.34304	2.16204	2.0989	2.06694	2.06896	2.48418	2.54502	2.56098	2.54802	2.25498
1.85345	1.99349	1.89348	1.74656	1.65089	1.63488	1.9365	1.90942	2.0313	2.09228	1.86847	2.00283	2.1333	2.28021	1.90546			1.84424	1.91947	0.872697	1.62623	1.34853	1.09954	0.87177	0.798074	1.34427	1.11899	0.937671	0.854887	0.875697	0.555314	0.184833	0.139662	0.867285			0.12741	1.40353	2.32708	2.33706	2.15903	2.10197	2.067	2.07197	2.48202	2.54698	2.56298	2.54602	2.2451	2.2071
1.90498	2.04298	1.93998	1.79198	1.70797	1.66499	1.98598	1.96298	2.07998	2.15097	1.91998	2.07896	2.20397	2.34697	1.95698			1.82401	1.97497	0.870851	1.61923	1.34128	1.09635	0.889742	0.805986	1.3382	1.11271	0.931423	0.859248	0.87626	0.564586	0.166829	0.120999	0.863042			0.153858	1.39735	2.332	2.335	2.158	2.101	2.073	2.077	2.483	2.547	2.561	2.551	2.249	2.22099
1.95683	2.09678	1.99183	1.84481	1.74809	1.70509	2.03978	2.01189	2.13183	2.20185	1.97281	2.14647	2.23236	2.37243	2.01078		1.6924	1.8504	2.02781	0.867476	1.61747	1.33854	1.09106	0.873761	0.801267	1.33508	1.10856	0.931498	0.857949	0.873248	0.569098	0.138696	0.0898635	0.859363		0.171477	0.160441	1.39245	2.32418	2.33109	2.15115	2.09318	2.07007	2.077	2.47909	2.54113	2.561	2.551	2.24215	2.20927
2.01936	2.1455	2.04149	1.90241	1.81828	1.77231	2.09246	2.05852	2.17556	2.25545	2.0314	2.2054	2.25477	2.38686	2.07633		1.72368	1.87871	2.08046	0.868944	1.61897	1.33825	1.08774	0.880298	0.80117	1.33522	1.1042	0.924078	0.853239	0.87413	0.492174	0.133003	0.0731472	0.861319		0.191375	0.174831	1.39281	2.32103	2.32902	2.14902	2.09597	2.06703	2.07502	2.47504	2.54001	2.56397	2.551	2.23705	2.22384
2.07899	2.19999	2.10099	1.96199	1.88199	1.84599	2.14499	2.10499	2.21899	2.29	2.09499	2.238	2.266	2.396	2.13199		1.78499	1.93599	2.13599	0.86687	1.6244	1.34081	1.08816	0.857913	0.789242	1.34249	1.10599	0.92356	0.849211	0.867441	0.514767	0.127761	0.0632914	0.86387		0.19435	0.17282	1.3987	2.319	2.322	2.147	2.094	2.067	2.076	2.472	2.531	2.556	2.547	2.237	2.224
2.13096	2.2549	2.15394	2.02376	1.97317	1.93717	2.19794	2.15009	2.24253	2.31353	2.1499	2.27133	2.26894	2.39796	2.1869		1.84088	1.98992	2.18992	0.872056	1.62963	1.34712	1.08957	0.881437	0.790181	1.35102	1.11195	0.91957	0.843475	0.872753	0.513466	0.126476	0.0582415	0.868703		0.209054	0.178084	1.40488	2.319	2.32102	2.14308	2.08322	2.06112	2.06914	2.46808	2.52316	2.55208	2.54602	2.23602	2.22008
2.18543	2.30844	2.21041	2.09328	2.05317	2.03103	2.24353	2.18662	2.27466	2.33874	2.20443	2.29674	2.27692	2.40097	2.23649	2.252		2.1137	2.23652	0.872625	1.63733	1.34855	1.08994	0.871015	0.781007	1.35621	1.11051	0.916027	0.839639	0.873681	0.502209	0.126153	0.0547657	0.86884	0.503967		0.282614	1.41272	2.32296	2.321	2.14201	2.08102	2.05605	2.06306	2.46404	2.52498	2.54507	2.53709	2.23897	2.22198
2.23599	2.36099	2.26799	2.17299	2.15198	2.14098	2.28999	2.22199	2.31899	2.366	2.25799		2.278	2.401	2.28399	2.30699		2.16799	2.29199	0.877299	1.64631	1.35757	1.09558	0.842985	0.771082	1.36225	1.11013	0.913131	0.830652	0.87451		0.12605	0.0514106	0.876779	0.509879		0.254915	1.42091	2.324	2.321	2.144	2.076	2.055	2.055	2.466	2.524	2.54	2.532	2.239
2.28585	2.41281	2.32274	2.24729	2.24878	2.2456	2.33888	2.27185	2.33562	2.38262	2.30492		2.28387	2.401	2.33288	2.36174		2.18657	2.34381	0.881249	1.65408	1.36406	1.10375	0.856783	0.774687	1.3725	1.1129	0.907861	0.830484	0.878156		0.124818	0.0484969	0.881189	0.487445		0.0469765	1.4291	2.32107	2.321	2.14302	2.07209	2.04718	2.04816	2.46698	2.51716	2.53804	2.53004	2.23704
2.34144	2.4625	2.38438	2.33017	2.35889	2.36183	2.3885	2.30863	2.35877	2.4028	2.3644	2.36186	2.28796	2.39902	2.38448	2.43922	2.21801	2.27312	2.3935	0.889615	1.66104	1.37063	1.11886	0.857159	0.777997	1.38027	1.1147	0.905849	0.828718	0.886664	0.470869	0.124196	0.046777	0.88905	0.502263	0.132541	0.0596113	1.4368	2.31704	2.32991	2.14399	2.07398	2.03908	2.0381	2.46799	2.51898	2.53404	2.52703	2.23502	2.21819
2.38801	2.51	2.43801	2.41301	2.46001	2.47401	2.441	2.357	2.39	2.424	2.41201	2.379	2.291	2.399	2.431	2.54301	2.36501	2.42701	2.444	0.894	1.66465	1.37379	1.12106	0.861973	0.786551	1.38539	1.12246	0.90873	0.829711	0.89002	0.484571	0.12466	0.04674	0.89423	0.55144	0.15048	0.0674096	1.44171	2.316	2.332	2.147	2.067	2.037	2.036	2.464	2.517	2.531	2.527	2.23	2.206
2.43897	2.55901	2.49388	2.48358	2.55999	2.58477	2.48315	2.38837	2.41843	2.44753	2.4669	2.39566	2.29394	2.399	2.48001	2.62436	2.50714	2.57502	2.49301	0.89249	1.66458	1.3718	1.12785	0.889291	0.801303	1.38374	1.12068	0.907671	0.835631	0.888412	0.496098	0.126591	0.0462695	0.892779	0.554704	0.14847	0.0629987	1.44068	2.316	2.3369	2.15484	2.067	2.02818	2.03012	2.4689	2.517	2.53198	2.53386	2.23392	2.20404
2.49246	2.61246	2.55043	2.55824	2.66988	2.69983	2.53547	2.44245	2.46453	2.47175	2.51749	2.42074	2.29697	2.39603	2.53049	2.68242	2.65451	2.74428	2.54646	0.888006	1.66117	1.36495	1.14138	0.887445	0.809607	1.37841	1.11719	0.90184	0.850874	0.884025	0.5041	0.128986	0.046745	0.888286	0.554928	0.134395	0.0533192	1.43699	2.32392	2.337	2.15401	2.067	2.02305	2.02802	2.469	2.51997	2.5419	2.54291	2.23796	2.20598
2.54599	2.66699	2.60799	2.63198	2.76898	2.81597	2.59499	2.48599	2.49399	2.50199	2.57099	2.45099	2.3	2.399	2.58899	2.73399	2.79297	2.91096	2.60099	0.875883	1.65402	1.3564	1.14254	0.905466	0.827946	1.36342	1.12305	0.911268	0.862857	0.869023	0.501571	0.12943	0.04689	0.879422	0.544062	0.1359	0.0635377	1.42613	2.327	2.341	2.156	2.057	2.023	2.028	2.467	2.524	2.557	2.55	2.239	2.21
2.57667	2.6692	2.62916	2.67805	2.84406	2.90191	2.61113	2.51307	2.51819	2.52573	2.60518	2.48914	2.32791	2.41207	2.61569	2.77483	2.90219	3.05153	2.61768	0.85837	1.62267	1.34209	1.13793	0.935081	0.852164	1.34688	1.11151	0.869629	0.82089	0.854827	0.493659	0.13805	0.0456205	0.859867	0.516357	0.160163	0.0949531	1.39808	2.29944	2.30449	2.13752	2.03604	2.00706	2.00806	2.44302	2.49204	2.52897	2.52498	2.21845	2.19106
2.6294	2.72635	2.68376	2.74233	2.94023	3.00436	2.66087	2.56189	2.55937	2.54802	2.66087	2.52304	2.33467	2.41903	2.66297	2.83484	2.98234	3.12882	2.67333	0.848131	1.61193	1.33117	1.13979	0.936098	0.86428	1.33186	1.10653	0.874506	0.770079	0.846819	0.480639	0.13751	0.0459923	0.847958	0.506722	0.164703	0.105985	1.38824	2.29852	2.30801	2.14249	2.03802	2.01292	2.01397	2.45344	2.50102	2.53352	2.50113	2.21847	2.19247
2.683	2.7835	2.7365	2.805	3.04599	3.10499	2.722	2.6225	2.6335	2.594	2.714	2.5845	2.354	2.422	2.7185	2.9025	3.0075	3.1505	2.73	0.83943	1.59962	1.32428	1.13486	0.945129	0.886419	1.32753	1.09908	0.865875	0.7525	0.839695	0.479205	0.13892	0.0433599	0.837495	0.507885	0.15648	0.0892953	1.37839	2.294	2.312	2.1485	2.039	2.027	2.036	2.45	2.506	2.5285	2.507	2.212	2.19
2.7461	2.83671	2.79371	2.87907	3.09799	3.15949	2.78514	2.65055	2.68389	2.65955	2.77808	2.65018	2.3938	2.43494	2.78211	2.96069	3.04488	3.1675	2.78613	0.841844	1.59673	1.32171	1.1112	0.942192	0.900984	1.3328	1.08564	0.87265	0.746133	0.842048	0.491045	0.154929	0.0472769	0.840009	0.506172	0.138464	0.0662463	1.37688	2.29604	2.32	2.15444	2.03096	2.02001	2.02495	2.45748	2.47615	2.55268	2.51204	2.216	2.19396
2.80828	2.89082	2.85177	2.91462	3.12123	3.20505	2.83738	2.70545	2.70642	2.71434	2.83929	2.73115	2.45307	2.46342	2.84378	3.01771	3.06437	3.16751	2.83887	0.843424	1.60206	1.32554	1.11141	0.956692	0.920207	1.33052	1.07975	0.845023	0.759073	0.845178	0.489295	0.165208	0.0631174	0.839914	0.508111	0.136924	0.0580454	1.38137	2.30805	2.32899	2.15946	2.03196	2.02547	2.0315	2.46501	2.49104	2.52612	2.51614	2.22656	2.19299
2.87043		2.90844	2.95896	3.14797	3.24047	2.90293	2.77785	2.77686	2.78087	2.90143	2.83139	2.53741	2.68459	2.90594	3.06045	3.075	3.1995		0.850192		1.33181	1.1118	0.971394	0.928382	1.33687	1.0849	0.844202	0.760707	0.850939	0.493675	0.17758	0.106092	0.847505	0.5102	0.123585	0.070146		2.31799		2.159	2.03	2.027	2.0375	2.469	2.493	2.53199	2.52299	2.23599	2.189
2.92715	2.95565	2.96169	2.99573	3.18638	3.27076	2.95965	2.83362	2.85476	2.86387	2.95322	2.92352	2.61861	2.75981	2.96561	3.08568	3.07998	3.20196	2.91555	0.847276	1.60527	1.33567	1.11683	0.971218	0.924307	1.34265	1.08604	0.848113	0.764044	0.846799	0.496113	0.185255	0.12227	0.845861	0.497839	0.123466	0.0528919	1.3818	2.32147	2.29803	2.16149	2.02728	2.03381	2.04393	2.46805	2.50106	2.53203	2.52912	2.23947	2.18953
2.95704	3.01612	3.01127	3.01354	3.19681	3.281	3.02276	2.89234	2.92677	2.94571	3.00575	3.02284	2.71511	2.72268	3.0232	3.09925	3.08153	3.198	2.9671	0.860566	1.61349	1.34488	1.1363	0.97191	0.920611	1.33944	1.0938	0.880148	0.790392	0.851333	0.49341	0.181329	0.0834465	0.848591	0.494899	0.125217	0.0530228	1.38953	2.30118	2.301	2.16296	2.05245	2.03204	2.04751	2.462	2.50702	2.53508	2.5401	2.2495	2.19306
3.00803	3.07103	3.05551	3.03751	3.20202	3.2875	3.08202	2.95804	3.01305	3.02906	3.03803	3.10652	2.81704	2.86104	3.07901	3.1285	3.0845	3.198	3.02103	0.871108	1.62382	1.35165	1.14796	0.970458	0.904941	1.34653	1.09166	0.860044	0.80223	0.870547	0.487268	0.157386	0.0687518	0.854044	0.489886	0.126951	0.0507206	1.40407	2.31	2.301	2.1595	2.0555	2.037	2.052	2.457	2.508	2.53901	2.545	2.231	2.2035
3.05447	3.11957	3.07052	3.05113	3.22885	3.27283	3.09351	3.02284	3.09084	3.11501	3.07752	3.18983	2.96557	3.03077	3.10148	3.12815	3.094	3.19797	3.07064	0.88255	1.63329	1.36078	1.14399	0.934185	0.875587	1.35956	1.10168	0.894547	0.830599	0.881224	0.503833	0.129892	0.0508858	0.880943	0.496562	0.139463	0.0515705	1.41519	2.31297	2.3	2.137	2.04908	2.02912	2.03605	2.44206	2.51204	2.55101	2.547	2.23299	2.19412
3.09896	3.17298	3.11868	3.06356	3.21474	3.2565	3.14108	3.10125	3.16955	3.20987	3.1257	3.26745	3.11237	3.19533	3.147	3.14254	3.0951	3.19614	3.12978	0.891712	1.64163	1.37085	1.14554	0.919842	0.849184	1.36965	1.13119	0.921797	0.828762	0.892643	0.510539	0.13631	0.0558005	0.889486	0.493841	0.138661	0.0514473	1.42208	2.30998	2.29998	2.13714	2.05618	2.04008	2.04114	2.44804	2.5162	2.55208	2.54698	2.23198	2.20498
3.14592	3.22092	3.15194	3.09095	3.20202	3.23204	3.19391	3.1629	3.24587	3.30185	3.15994	3.33888	3.22881	3.30981	3.19592	3.16896	3.14891	3.25191	3.16794	0.892808	1.64668	1.37429	1.13563	0.912562	0.830222	1.3659	1.12551	0.919214	0.831785	0.8928	0.508503	0.125997	0.0455072	0.890748	0.48801	0.0876253	0.0429642	1.4225	2.309	2.299	2.14399	2.06499	2.04399	2.04799	2.45	2.52598	2.55599	2.546	2.231	2.204
3.20361	3.27556	3.21552	3.1452	3.20303	3.22881	3.24461	3.22964	3.33991	3.38998	3.22364	3.42971	3.37652	3.48677	3.25161	3.19126			3.22756	0.893071	1.64382	1.36682	1.11506	0.900259	0.810211	1.36088	1.13366	0.923438	0.844331	0.899513	0.518559	0.159925	0.0689245	0.884523	0.500785			1.4208	2.30807	2.29601	2.13699	2.07204	2.04709	2.04909	2.45596	2.52705	2.55201	2.54696	2.23206	2.19403
3.26205	3.32918	3.26526	3.16516	3.20604	3.2109	3.30314	3.2913	3.42774	3.48386	3.28497	3.49767	3.52261	3.6557	3.31011	3.2174			3.28116	0.874208	1.63403	1.35334	1.10922	0.873656	0.793051	1.35429	1.12909	0.925182	0.855878	0.871517	0.516667	0.141703	0.0772057	0.87516	0.500279			1.40836	2.31502	2.29694	2.13598	2.07606	2.05606	2.05818	2.452	2.53204	2.5529	2.54286	2.23798	2.19714
3.31304	3.38604	3.32604	3.22104	3.20801	3.20601	3.35804	3.35404	3.51206	3.57406	3.33204	3.53004	3.64906	3.78607	3.36405	3.28504			3.33704	0.86732	1.61798	1.34515	1.08522	0.867166	0.775674	1.34408	1.13055	0.927683	0.862563	0.867524	0.522831	0.150108	0.0929734	0.865487	0.543274			1.39562	2.316	2.294	2.135	2.079	2.05901	2.06701	2.45199	2.534	2.548	2.536	2.237	2.204
3.36863	3.43769	3.38461	3.27735	3.22439	3.21314	3.41561	3.40772	3.58491	3.65776	3.38466	3.57773	3.7326	3.87464	3.42659	3.34064			3.39561	0.86753	1.6118	1.32916	1.08256	0.861881	0.768122	1.33257	1.12662	0.931911	0.866732	0.872289	0.52474	0.173609	0.123321	0.861113	0.5608			1.38646	2.31303	2.29198	2.131	2.08	2.06803	2.07511	2.44501	2.52797	2.54695	2.53496	2.23503	2.20704
3.42643	3.50116	3.44116	3.30994	3.26074	3.22666	3.47212	3.474	3.66728	3.72725	3.44551	3.64533	3.7879	3.93284	3.48137	3.39937			3.45221	0.860171	1.60401	1.31925	1.0705	0.856835	0.771219	1.32718	1.11891	0.927669	0.870486	0.86467	0.53274	0.165895	0.118313	0.854156	0.558184			1.37995	2.31598	2.28992	2.13092	2.08014	2.07112	2.08508	2.446	2.5249	2.54206	2.53104	2.23794	2.21108
3.49687	3.55789	3.49789	3.35591	3.29693	3.25894	3.5269	3.52291	3.68097	3.78888	3.51986	3.71088	3.83192	3.97392	3.54887	3.46687			3.51189	0.851876	1.59612	1.3154	1.07463	0.868877	0.782459	1.32717	1.11465	0.936953	0.870799	0.847462	0.528807	0.145508	0.0904521	0.854919	0.560855			1.37471	2.315	2.28601	2.12701	2.08699	2.07699	2.08899	2.446	2.52001	2.54499	2.533	2.23501	2.21499
3.56665	3.62266	3.56263	3.43476	3.38476	3.3388	3.59172	3.57761	3.72668	3.83738	3.58865	3.78238	3.84011	3.97508	3.61172	3.53894		3.64074	3.57668	0.85186	1.59479	1.31402	1.07128	0.864669	0.78066	1.31689	1.10881	0.940506	0.868251	0.848245	0.482299	0.145125	0.0816552	0.854083	0.558251		0.205896	1.37395	2.3218	2.27996	2.12096	2.07992	2.06799	2.08502	2.43997	2.51389	2.5419	2.53199	2.2418	2.21799
3.6272	3.68426	3.62122	3.50524	3.45558	3.4137	3.65818	3.63398	3.78944	3.87238	3.64912	3.81766	3.85014	3.9821	3.67812	3.627		3.70936	3.64018	0.855604	1.60003	1.32192	1.07012	0.863654	0.776847	1.32253	1.10709	0.933507	0.865499	0.855183	0.48769	0.140041	0.0710214	0.854521	0.502029		0.110149	1.37817	2.30404	2.27602	2.1169	2.0729	2.06694	2.0869	2.437	2.50398	2.53306	2.5309	2.224	2.21694
3.68603	3.74603	3.68104	3.56604	3.53305	3.49706	3.71603	3.68203	3.81103	3.89101	3.70403	3.85001	3.857	3.987	3.73303	3.72505		3.77601	3.69803	0.862154	1.60766	1.3239	1.07413	0.861404	0.770848	1.33231	1.10282	0.920161	0.858593	0.862193	0.488201	0.136678	0.0627669	0.860434	0.512233		0.126715	1.38551	2.306	2.277	2.112	2.06799	2.064	2.08199	2.437	2.503	2.53599	2.526	2.224	2.214
3.73355	3.80256	3.74755	3.64286	3.62699	3.60709	3.76744	3.7294	3.85633	3.91621	3.75555	3.86034	3.861	3.99	3.7815	3.80293		3.78712	3.75356	0.868319	1.61771	1.33464	1.07221	0.851851	0.767905	1.33943	1.10481	0.920964	0.846271	0.868198	0.490584	0.132567	0.0573508	0.866499	0.50137		0.118634	1.39268	2.30198	2.27707	2.12001	2.05803	2.05992	2.07288	2.43501	2.49899	2.52597	2.51797	2.22198	2.22213
3.78594	3.85604	3.80012	3.72548	3.72198	3.71222	3.81008	3.768	3.8872	3.93626	3.80804	3.8923	3.86106	3.99	3.82998	3.89204	3.6567	3.79962	3.80696	0.875981	1.62508	1.34332	1.08119	0.840511	0.762876	1.35455	1.10484	0.905217	0.837706	0.875679	0.494612	0.133177	0.0536037	0.874189	0.547554	0.183238	0.140942	1.40517	2.29992	2.28416	2.12096	2.0609	2.05188	2.0618	2.43608	2.4979	2.52302	2.51492	2.21998	2.2339
3.83191	3.9069	3.85489	3.79786	3.81881	3.82079	3.8629	3.8169	3.89698	3.94898	3.8589	3.90697	3.86399	3.99	3.87791	3.9429	3.73984	3.87885	3.85391	0.885332	1.63716	1.35604	1.09137	0.833234	0.769497	1.36456	1.1102	0.902156	0.826781	0.883934	0.487364	0.129607	0.0508553	0.88441	0.500352	0.148448	0.105838	1.41624	2.29601	2.29198	2.119	2.05601	2.04601	2.05202	2.43999	2.49301	2.524	2.51101	2.219	2.22901
3.88249	3.96056	3.9136	3.8749	3.93614	3.93526	3.90057	3.85146	3.92028	3.95916	3.91646	3.92116	3.86703	3.99001	3.92155	4.04489	3.87426	3.94637	3.90455	0.895905	1.64065	1.36426	1.10565	0.853473	0.785089	1.36986	1.11073	0.899875	0.818105	0.89557	0.488748	0.133943	0.0494229	0.893254	0.537362	0.151587	0.073301	1.42465	2.29311	2.29605	2.12508	2.04595	2.04084	2.03787	2.44601	2.48901	2.52003	2.51103	2.21212	2.21691
3.92801	4.01207	3.96911	3.95748	4.04094	4.05141	3.95309	3.89371	3.94638	3.97436	3.95901	3.93641	3.87014	3.991	3.97191	4.12634	3.99134	4.07385	3.95507	0.897231	1.64308	1.37319	1.11433	0.860766	0.796132	1.37687	1.10319	0.888491	0.823146	0.897271	0.500529	0.134316	0.0479926	0.894531	0.541584	0.141911	0.0618183	1.42453	2.30304	2.30102	2.13194	2.04096	2.02588	2.02574	2.44708	2.49	2.52308	2.51402	2.22304	2.20894
3.97702	4.06402	4.02302	4.02903	4.13504	4.16805	4.00602	3.92803	3.96501		4.00802	3.95601	3.877	3.991	4.01603	4.19103	4.15306	4.26006	4.00703	0.893885	1.64197	1.37031	1.12681	0.89542	0.808339	1.36818	1.09909	0.88224		0.892016	0.511132	0.139931	0.0534397	0.893135	0.561616	0.167596	0.0699673	1.42298	2.305	2.302	2.129	2.039	2.02	2.013	2.451	2.49	2.527		2.225	2.206
4.03054	4.11458	4.07955	4.10475	4.23404	4.28211	4.05764	3.98549	3.9955		4.05757	3.98231	3.88404	3.991	4.07351	4.24856	4.2922	4.40544	4.06557	0.883179	1.63396	1.35741	1.13606	0.917835	0.829227	1.3572	1.10106	0.882476		0.883122	0.515145	0.141985	0.0528534	0.880812	0.551735	0.180274	0.0870291	1.4148	2.30605	2.30804	2.12909	2.03296	2.00994	2.00595	2.45699	2.493	2.52503		2.22701	2.20905
4.08125	4.16907	4.13117	4.17435	4.33074	4.38602	4.11701	4.03113	4.04191		4.11125	4.01199	3.88814	3.991	4.12123	4.30123	4.40434	4.53957	4.11905	0.871872	1.62635	1.35183	1.1391	0.928456	0.845748	1.34577	1.09004	0.871874		0.87024	0.5007	0.139732	0.05225	0.871516	0.525075	0.19305	0.121659	1.40385	2.3109	2.31202	2.13714	2.02908	2.0039	2.00094	2.4561	2.49322	2.52836		2.22796	2.21396
4.1419	4.22092	4.18791	4.2399	4.41487	4.48384	4.16592	4.08591	4.08593		4.1719	4.05992	3.89499	3.991	4.1809	4.3609	4.51782	4.6638	4.16992	0.85936	1.61119	1.33644	1.14133	0.934081	0.859678	1.33564	1.07989	0.864312		0.859098	0.490067	0.140788	0.05225	0.857752	0.499661	0.171744	0.116778	1.39089	2.30601	2.313	2.14399	2.03299	1.99901	1.998	2.46099	2.50398	2.54597		2.226	2.212
4.19381	4.27962	4.24364	4.30761	4.48193	4.56991	4.22465	4.13757	4.11874		4.22379	4.10866	3.90418	3.99403	4.23281	4.42763	4.599	4.73999	4.22766	0.848704	1.60132	1.33199	1.12414	0.961062	0.883853	1.31833	1.07301	0.856933		0.849093	0.493044	0.143361	0.0527155	0.846696	0.505834	0.146195	0.0844436	1.38012	2.31394	2.31908	2.15099	2.033	1.99898	1.99302	2.46802	2.51213	2.53915		2.23098	2.21106
4.26923	4.33723	4.30325	4.36479	4.56836	4.65445	4.28521	4.19143			4.29727	4.1706	3.92217	3.99767	4.30832	4.48627	4.59948	4.73926	4.28925	0.844474	1.59624	1.32134	1.12304	0.963929	0.894413	1.31696	1.07293			0.844772	0.492398	0.141894	0.0542276	0.842626	0.50159	0.146553	0.0808728	1.37342	2.3083	2.32606	2.15015	2.0325	1.99704	1.995	2.47024	2.524			2.22922	2.21702
4.32497	4.39297	4.35997	4.44595	4.62996	4.71996	4.33997	4.25596			4.35497	4.24296	3.97497	4.02798	4.36796	4.54397	4.62099	4.75099	4.34597	0.842831	1.60107	1.32202	1.10502	0.962531	0.907212	1.31523	1.06695			0.843051	0.489612	0.152484	0.0586473	0.841101	0.50115	0.143082	0.0696768	1.37523	2.32199	2.329	2.157	2.01001	1.999	1.995	2.48099	2.524			2.23899	2.218
4.38965	4.45364	4.41862	4.50112	4.66632	4.76639	4.39772	4.31771	4.33547		4.41968	4.34405	4.04897	4.05784	4.42965	4.59834	4.63209	4.75904	4.40768	0.853911	1.6047	1.33077	1.10884	0.94912	0.91396	1.32564	1.06686	0.846666		0.854724	0.500452	0.184512	0.0681326	0.851226	0.506985	0.143939	0.0611763	1.38708	2.32621	2.34106	2.16301	2.01726	2.00112	1.99805	2.48407	2.54099	2.55318		2.2432	2.21405
4.4452	4.5082	4.47199	4.51157	4.69338	4.7995	4.45924	4.37868	4.37696	4.40177	4.47812	4.43431	4.13246	4.13339	4.4852	4.62759	4.64021	4.76206	4.46607	0.861807	1.61437	1.33462	1.12053	0.981814	0.912087	1.34666	1.1051	0.886576	0.794713	0.861984	0.493371	0.183908	0.0675452	0.859482	0.509704	0.143654	0.0573928	1.39373	2.34429	2.34602	2.16413	2.03911	2.01102	2.00221	2.48998	2.54	2.56815	2.56804	2.26032	2.21808
4.50083	4.56383	4.51786	4.53792	4.71095	4.82293	4.51683	4.45677	4.46773	4.48376	4.52985	4.54168	4.24666		4.54083	4.65492	4.64997	4.76499	4.51585	0.872807	1.62643	1.34579	1.12996	0.979218	0.902209	1.35317	1.09629	0.847427	0.776754	0.873286	0.507807	0.188935		0.869799	0.4997	0.134079	0.0519562	1.4039	2.35796	2.347	2.16998	2.04399	2.012	2.01197	2.489	2.54	2.57498	2.56999	2.27496	2.22199
4.55754	4.61553	4.56145	4.5802	4.72038	4.82511	4.57752	4.52558	4.55566	4.56774	4.58551	4.62479	4.3391	4.35342	4.59556	4.6803	4.657	4.765	4.57245	0.890503	1.64342	1.35727	1.15601	0.979647	0.898274	1.37087	1.11654	0.861838	0.778335	0.888851	0.506357	0.180965	0.0764051	0.889031	0.501546	0.127848	0.0518849	1.41702	2.36996	2.34503	2.16399	2.06004	2.01618	2.01913	2.493	2.53609	2.57408	2.57006	2.28397	2.21907
4.61592	4.67303	4.61086	4.60265	4.76117	4.83692	4.63397	4.5892	4.6286	4.64883	4.64086	4.71178	4.45954	4.50953	4.65699	4.71315	4.65715	4.76479	4.62201	0.900624	1.64884	1.37317	1.1569	0.951123	0.873753	1.37827	1.10485	0.888631	0.796362	0.899824	0.523153	0.166941	0.0797723	0.89791	0.48281	0.128864	0.0502367	1.42991	2.36592	2.34789	2.163	2.06419	2.03515	2.03321	2.4931	2.54604	2.58298	2.5771	2.28092	2.22692
4.66298	4.72597	4.65498	4.63598	4.77	4.833	4.68397	4.65097	4.71096	4.74295	4.68498	4.80295	4.58993		4.70797	4.721	4.665	4.75401	4.67397	0.909575	1.66048	1.38017	1.15893	0.936388	0.860037	1.39554	1.11636	0.894847	0.809833	0.908775	0.521251	0.136716		0.906126	0.481291	0.134187	0.0490406	1.43816	2.362	2.342	2.163	2.07399	2.043	2.04399	2.498	2.548	2.582	2.582	2.277	2.223
4.71253	4.77951	4.71244	4.67136	4.77601	4.82389	4.74358	4.72064	4.7999	4.84095	4.73349	4.88184	4.73436	4.81539	4.76153	4.74925	4.69984	4.77898	4.72954	0.91337	1.66525	1.38629	1.15689	0.926787	0.843813	1.39517	1.12231	0.906514	0.82429	0.913309	0.521414	0.104165	0.0328674	0.90937	0.477621	0.114262	0.0425377	1.44155	2.35294	2.34298	2.16699	2.07406	2.05203	2.0581	2.49796	2.55401	2.58303	2.57998	2.26591	2.22595
4.76717	4.83215	4.75815	4.70859	4.77717	4.81283	4.80311	4.7874	4.89272	4.93901	4.78417	4.96845	4.8764	4.96111	4.81617	4.77573		4.88076	4.78515	0.912279	1.6643	1.38573	1.14052	0.919771	0.828472	1.3854	1.12893	0.916295	0.834638	0.910052	0.525596	0.12362	0.053703	0.910395	0.482897		0.0548669	1.43991	2.347	2.34094	2.16594	2.08019	2.05531	2.06821	2.49402	2.555	2.5859	2.57783	2.257	2.22098
4.82184	4.88584	4.81184	4.73592	4.78498	4.80502	4.85485	4.85281	4.97276	5.03272	4.83884	5.0358	5.03453	5.15243	4.87084	4.8099		4.96276	4.83884	0.909897	1.66059	1.37662	1.13158	0.891424	0.809028	1.38359	1.13558	0.924915	0.842447	0.905932	0.511422	0.109183	0.0426726	0.909712	0.487427		0.119429	1.43562	2.347	2.33801	2.16301	2.08897	2.06996	2.07797	2.495	2.555	2.58101	2.57002	2.257	2.22
4.87756	4.93856	4.87153	4.78633	4.78705	4.79196	4.9105	4.91757	5.05362	5.12374	4.89456	5.09858	5.16189	5.29696	4.93053			4.83971	4.89255	0.897401	1.65177	1.36522	1.11155	0.872899	0.789796	1.36914	1.13419	0.938935	0.85584	0.890405	0.48142	0.151613	0.0800986	0.90057			0.0614104	1.42551	2.34398	2.33896	2.16199	2.09406	2.07605	2.08911	2.492	2.55998	2.57796	2.56596	2.25398	2.22504
4.96377	5.01872	4.96819	4.84921	4.81201	4.79799	4.98824	4.99977	5.14924	5.24104	4.9852	5.18033	5.3129	5.46216	5.01181	4.9189	5.0586	5.20426	4.97675	0.870001	1.61591	1.32949	1.07037	0.845239	0.766717	1.33596	1.11537	0.938182	0.866647	0.868233	0.499754	0.154071	0.103658	0.869644	0.500118	0.16627	0.138907	1.39131	2.32213	2.30737	2.14387	2.09544	2.08316	2.09459	2.46589	2.54288	2.56822	2.54691	2.23915	2.2196
5.0236	5.07609	5.02411	4.90609	4.83612	4.82159	5.0466	5.05957	5.23155	5.31358	5.04211	5.24309	5.37846	5.54041	5.07359	4.96165	5.08705	5.24054	5.03559	0.863274	1.60544	1.31948	1.05521	0.835587	0.7666	1.32558	1.10437	0.943479	0.877354	0.865513	0.500134	0.137871	0.0876729	0.859075	0.498928	0.163002	0.131954	1.3813	2.32848	2.30099	2.138	2.09249	2.09045	2.09901	2.4605	2.53699	2.55501	2.5425	2.24648	2.22449
5.08285	5.13432	5.08618	4.95869	4.88973	4.85827	5.1053	5.11156	5.28408	5.37107	5.10284	5.32875	5.40088	5.54951	5.13383	5.03919	5.11749	5.26948	5.09527	0.857689	1.60059	1.31315	1.06007	0.84045	0.768039	1.32112	1.09989	0.939338	0.881178	0.858468	0.519906	0.135636	0.0761093	0.855078	0.501523	0.160407	0.128812	1.37517	2.3269	2.29641	2.13397	2.09143	2.08207	2.10292	2.45739	2.52949	2.55245	2.54394	2.24436	2.2099
5.15021	5.1987	5.14132	5.0134	4.94758	4.91812	5.16821	5.15738	5.3316	5.41677	5.1687	5.36551	5.41245	5.55105	5.19922	5.17385	5.20534	5.35622	5.1563	0.864186	1.60048	1.31794	1.06204	0.836038	0.769831	1.3244	1.10742	0.950204	0.886705	0.865246	0.497087	0.118968	0.0644044	0.861209	0.522575	0.190088	0.147194	1.37839	2.31943	2.2894	2.13191	2.08584	2.08643	2.09734	2.44944	2.52831	2.54954	2.53944	2.234	2.2214
5.20702	5.25501	5.203	5.07854	5.02104	4.99356	5.225	5.22148	5.38297	5.45298	5.22502	5.41297	5.43394	5.5535	5.25651	5.25932	5.24492	5.3904	5.217	0.861068	1.60585	1.32253	1.06386	0.83402	0.767738	1.32328	1.09138	0.924938	0.882318	0.862562	0.492107	0.110805	0.055315	0.857614	0.515904	0.188358	0.11942	1.38049	2.31602	2.28451	2.12751	2.07849	2.083	2.09	2.4465	2.5195	2.55149	2.5365	2.23401	2.21652
5.26719	5.31024	5.25476	5.14446	5.09817	5.07927	5.27957	5.26354	5.41486	5.48336	5.28873	5.44187	5.45155	5.55351	5.31415	5.34725	5.27725	5.23253	5.27219	0.864993	1.61065	1.32751	1.06777	0.830644	0.761855	1.33829	1.09075	0.914965	0.872982	0.862545	0.490289	0.119203	0.0543079	0.865355	0.511749	0.193863	0.21799	1.3884	2.31398	2.28704	2.12649	2.06988	2.07584	2.08182	2.44108	2.51492	2.54548	2.53195	2.23199	2.218
5.32205	5.36863	5.31521	5.22	5.18998	5.17951	5.32502	5.30667	5.44408	5.51119	5.34595	5.4707	5.45606	5.55403	5.36606	5.40069	5.2548	5.19423	5.32706	0.868179	1.61378	1.33363	1.07803	0.835863	0.765799	1.34181	1.0952	0.909228	0.862487	0.866689	0.49864	0.116571	0.0508405	0.867468	0.510205	0.152242	0.154293	1.39434	2.31299	2.29063	2.12554	2.06087	2.06315	2.06814	2.44649	2.50945	2.54278	2.52799	2.231	2.2178
5.3872	5.4372	5.3716	5.29016	5.28219	5.27321	5.37257	5.33809	5.471	5.52003	5.39011	5.48004	5.459	5.5555	5.41559	5.47914	5.20076	5.30171	5.39119	0.882059	1.61678	1.34413	1.08547	0.833074	0.765085	1.35418	1.09968	0.90798	0.859122	0.872402	0.494179	0.117084	0.0494485	0.876466	0.497484	0.165584	0.0903572	1.39502	2.28897	2.26502	2.1275	2.05498	2.04698	2.05147	2.44601	2.50699	2.5325	2.5275	2.23099	2.23197
5.43959	5.48763	5.45176	5.41398	5.44054	5.44258	5.42774	5.3815	5.47118	5.5222	5.47162	5.50808	5.46616	5.56404	5.47947	5.60282	5.42748	5.46883	5.43973	0.884675	1.62628	1.35174	1.07102	0.839988	0.772198	1.36362	1.12596	0.910522	0.841565	0.881141	0.484724	0.125997	0.0495714	0.88676	0.538106	0.142682	0.0567911	1.40736	2.28208	2.26897	2.10904	2.03391	2.02185	2.01685	2.42299	2.47511	2.51799	2.51492	2.20807	2.19497
5.48408	5.53502	5.5081	5.48769	5.55527	5.56051	5.48287	5.41884	5.48443	5.53696	5.5181	5.51445	5.47798	5.56698	5.51519	5.66447	5.53901	5.6064	5.49406	0.901127	1.63733	1.36384	1.09407	0.847418	0.778255	1.36024	1.11462	0.890406	0.825199	0.902376	0.485851	0.128012	0.0489402	0.897707	0.524698	0.160089	0.0740557	1.41568	2.28794	2.26713	2.112	2.02696	2.0107	2.00576	2.42209	2.48278	2.51694	2.50911	2.21294	2.193
5.53317	5.58119	5.55819	5.56426	5.65843	5.67448	5.52223	5.45719	5.50408	5.53506	5.56816	5.53508	5.477	5.566	5.56918	5.73126	5.67549	5.76062	5.5422	0.899152	1.63752	1.35832	1.09971	0.860041	0.794757	1.36221	1.1335	0.901444	0.82918	0.899014	0.490428	0.12902	0.0489519	0.897531	0.528652	0.147394	0.0571346	1.41571	2.285	2.27302	2.11202	2.02497	1.99698	1.99497	2.42599	2.473	2.51401	2.51401	2.21	2.193
5.57777	5.63074	5.60868	5.634	5.77021	5.80052	5.58381	5.50663	5.52628	5.55027	5.60977	5.5564	5.47604	5.566	5.61777	5.8007	5.80399	5.92431	5.59375	0.889145	1.63006	1.3531	1.12514	0.878952	0.799632	1.3494	1.12099	0.881231	0.816053	0.88947	0.495189	0.129005	0.049434	0.887253	0.521344	0.153464	0.0586648	1.40674	2.28394	2.277	2.11603	2.01607	1.99096	1.98789	2.42307	2.47414	2.5171	2.5161	2.21094	2.19307
5.63213	5.68311	5.6574	5.70453	5.85595	5.90841	5.64123	5.55121	5.54696	5.56959	5.66409	5.58488	5.47921	5.566	5.67209	5.85021	5.94413	6.0862	5.64709	0.876743	1.61092	1.34458	1.12864	0.905247	0.823215	1.33625	1.07669	0.852238	0.804622	0.876726	0.496241	0.130149	0.0490213	0.875394	0.511145	0.148125	0.083232	1.39561	2.28015	2.27715	2.11819	2.02085	1.98785	1.97996	2.42802	2.48394	2.5239	2.52302	2.20706	2.198
5.68522	5.73522	5.7232	5.77622	5.94741	6.02145	5.6992	5.6082	5.59216	5.59715	5.71523	5.62614	5.48903	5.56602	5.72322	5.90726	6.04433	6.18934	5.69821	0.863261	1.60907	1.33094	1.13574	0.931836	0.850203	1.33308	1.11223	0.885157	0.810647	0.862464	0.485508	0.133853	0.0490746	0.862939	0.505218	0.176842	0.116044	1.38742	2.28699	2.28402	2.12703	2.01401	1.981	1.97798	2.42902	2.48103	2.51902	2.52403	2.21	2.19801
5.74287	5.79272	5.77476	5.83277	6.05127	6.13495	5.7497	5.65994	5.63266		5.77487	5.66198	5.49726	5.57208	5.77883	5.97498	6.12765	6.27646	5.75276	0.855934	1.59232	1.32483	1.13375	0.94354	0.869034	1.32637	1.06904	0.829133		0.85594	0.480158	0.132005	0.0476371	0.854929	0.484496	0.16461	0.106842	1.37475	2.28506	2.29004	2.13404	2.01603	1.98192	1.97201	2.43311	2.48892	2.52315		2.21106	2.19996
5.80651	5.84532	5.83025				5.80136	5.72781	5.68144		5.83849	5.73338	5.51662	5.57866	5.83963	6.04621	6.17455	6.30959	5.80827	0.849011	1.58482	1.31758				1.31377	1.10398	0.854516		0.850181	0.490509	0.131636	0.0424691	0.846972	0.483831	0.154396	0.0932561	1.36771	2.28915	2.293	2.13702				2.44113	2.48349	2.53413		2.21508	2.197
5.87625	5.9062	5.88822	5.94424			5.86421	5.76528	5.74826		5.90724	5.79736	5.54522	5.6091	5.91521	6.10222	6.20007	6.33704	5.86722	0.846328	1.5797	1.31708	1.13422			1.30879	1.05755	0.828004		0.846582	0.48035	0.132432	0.0443312	0.845234	0.500071	0.144048	0.0846993	1.36307	2.29603	2.29303	2.13801	2.01305			2.44702	2.506	2.54005		2.21902	2.19701
5.94077	5.95784	5.94466	6.00602	6.21075	6.33947	5.91888	5.83892	5.815		5.97089	5.89231	5.60228	5.63764	5.97081	6.15856	6.21808	6.34801	5.92576	0.853709	1.58709	1.31478	1.12989	1.00567	0.93461	1.31511	1.07498	0.816498		0.854789	0.493216	0.151141	0.0608605	0.851617	0.513292	0.141144	0.0639584	1.37192	2.30312	2.30006	2.14003	2.02475	1.98893	1.98314	2.45306	2.50508	2.55185		2.22312	2.2
5.99721	6.01927	5.99316	6.07961	6.33536	6.37368	5.98306	5.90619	5.88901	5.89605	6.03614	5.98805	5.69576	5.82876	6.03027	6.19951	6.22421	6.34921	5.98112	0.860271	1.59462	1.32574	1.11013	0.969293	0.940247	1.32906	1.1008	0.845393	0.778329	0.861303	0.493668	0.157807	0.116979	0.858075	0.512617	0.147654	0.0650902	1.37786	2.31211	2.30411	2.14198	2.00725	1.9843	1.99321	2.45708	2.51119	2.54121	2.55289	2.23213	2.19998
6.0532	6.07822	6.04718	6.10816	6.3061	6.40504	6.03224	5.96126	5.98231	5.99133	6.08917	6.08336	5.7774		6.08919	6.22305	6.23401	6.359	6.03322	0.868676	1.60393	1.33021	1.11076	0.993385	0.936348	1.33726	1.05854	0.829896	0.759442	0.868396	0.493614	0.16596		0.867575	0.50921	0.138115	0.056311	1.38533	2.31701	2.30899	2.14099	2.01899	1.99803	2.00305	2.46098	2.52001	2.55101	2.548	2.23802	2.19901
6.10678	6.13681	6.09574	6.15116	6.33304	6.41604	6.09691	6.0331	6.06738	6.08251	6.13677	6.18209	5.88751	5.89922	6.14183	6.23735	6.2371	6.35801	6.09381	0.881291	1.61569	1.34346	1.11608	0.970565	0.924731	1.3514	1.07028	0.850649	0.784288	0.881013	0.507836	0.162846	0.0778357	0.879895	0.506557	0.131458	0.053871	1.3991	2.32009	2.30697	2.13896	2.01514	2.00614	2.01713	2.45604	2.52288	2.55393	2.548	2.24404	2.20109
6.1609	6.19318	6.14694	6.1626	6.336	6.41894	6.16029	6.10965	6.16297	6.18712	6.18975	6.25784	5.99317	6.05377	6.19903	6.26132	6.24404	6.35868	6.15011	0.892477	1.62635	1.35174	1.12448	0.969403	0.909308	1.36392	1.0905	0.872866	0.794115	0.891628	0.49714	0.134085	0.0505549	0.891379	0.502897	0.131494	0.0532546	1.40999	2.326	2.30498	2.13598	2.02569	2.01645	2.02626	2.45887	2.51504	2.54894	2.54794	2.24698	2.20713
6.20217	6.24717	6.19017	6.19005	6.33606	6.41596	6.21918	6.18525	6.2533	6.28432	6.22417	6.34226	6.13851	6.22645	6.24616	6.27605	6.24603	6.34402	6.20118	0.902432	1.63212	1.36357	1.14848	0.962585	0.88535	1.37429	1.11508	0.896493	0.813126	0.899793	0.517222	0.136092	0.0603725	0.9028	0.500908	0.138068	0.0529998	1.41979	2.326	2.30398	2.13501	2.05702	2.03705	2.03804	2.45302	2.51701	2.54603	2.54502	2.24601	2.21301
6.25172	6.29772	6.24057	6.20657	6.35503	6.4029	6.27379	6.26003	6.34443	6.38147	6.27471	6.42015	6.28975	6.3609	6.29472	6.29128	6.25675	6.35207	6.25375	0.911903	1.64426	1.37408	1.14439	0.925454	0.858516	1.38662	1.12809	0.915234	0.832745	0.90947	0.514671	0.127928	0.0610094	0.911787	0.500027	0.131281	0.0500559	1.4269	2.327	2.298	2.13896	2.06314	2.05108	2.04917	2.45892	2.51908	2.55399	2.55094	2.24996	2.215
6.30407	6.35011	6.28219	6.24764	6.35683	6.3956	6.33124	6.33453	6.44792	6.4882	6.32607	6.50334	6.41713	6.49979	6.34713	6.31151		6.42836	6.30807	0.911325	1.65001	1.37496	1.13017	0.910952	0.835467	1.38965	1.13005	0.923561	0.847628	0.907986	0.509485	0.126878	0.0536631	0.912165	0.478946		0.0540814	1.43044	2.32711	2.298	2.13604	2.07309	2.05721	2.0613	2.45296	2.52494	2.55302	2.54698	2.24709	2.215
6.35317	6.4012	6.33721	6.27715	6.34899	6.37693	6.38818	6.40522	6.53627	6.58935	6.37516	6.56524	6.56144	6.67457	6.39917	6.33511		6.44514	6.35719	0.906462	1.64615	1.36618	1.11888	0.884371	0.800355	1.38496	1.14461	0.935167	0.861396	0.905029	0.497708	0.11672	0.0447605	0.905485	0.465861		0.0239156	1.42509	2.33199	2.29799	2.13799	2.07703	2.06701	2.07503	2.451	2.52201	2.554	2.54601	2.251	2.21502
6.40172	6.45566	6.39668	6.31747	6.34704	6.35885	6.43766	6.46588	6.61007	6.68617	6.42072	6.63274	6.6829	6.8339	6.44777	6.36557		6.48465	6.40974	0.895995	1.64129	1.35691	1.09816	0.873472	0.785253	1.37087	1.14976	0.959178	0.879568	0.893805	0.475248	0.127747	0.0834259	0.896024	0.457975		0.0449676	1.41706	2.32894	2.294	2.13595	2.08408	2.07108	2.0841	2.452	2.52601	2.55395	2.54889	2.24994	2.22003
6.4591	6.50813	6.45115	6.35498	6.35008	6.34683	6.49027	6.53534	6.69468	6.77898	6.47817	6.69132	6.83306	6.98415	6.5091	6.41151		6.53666	6.46821	0.893764	1.62648	1.34467	1.07393	0.853385	0.772193	1.36703	1.14312	0.972456	0.895896	0.890131	0.479181	0.143083	0.0981497	0.895223	0.463097		0.0738148	1.40691	2.324	2.29383	2.13189	2.09004	2.07704	2.09213	2.45185	2.52698	2.54989	2.53987	2.24498	2.22208
6.51028	6.56023	6.50424	6.40017	6.35411	6.33909	6.54922	6.59721	6.77223	6.87032	6.53226	6.7523	6.9281	7.08311	6.56025	6.48122		6.61253	6.52423	0.882419	1.6203	1.33826	1.06798	0.854977	0.768171	1.35712	1.14245	0.982403	0.903165	0.882346	0.451613	0.142185	0.109607	0.880572	0.538606		0.155975	1.39763	2.32398	2.28598	2.12699	2.092	2.07902	2.098	2.44499	2.52599	2.54502	2.53397	2.24397	2.22603
6.57586	6.6158	6.56081	6.44173	6.3808	6.36054	6.60083	6.64775	6.82684	6.94681	6.59392	6.82475	6.95139	7.11036	6.62097	6.53491		6.50323	6.57973	0.875092	1.60971	1.3238	1.05912	0.851854	0.768543	1.35479	1.13645	0.983225	0.918604	0.876694	0.452142	0.119673	0.0991238	0.871719	0.563501		0.145718	1.38956	2.32	2.28193	2.12497	2.09189	2.08397	2.09801	2.44204	2.523	2.5489	2.52697	2.23699	2.23304
6.63852	6.67429	6.62029	6.49518	6.4391	6.4002	6.66129	6.70208	6.88825	7.00593	6.66141	6.8792	6.97957	7.1364	6.69141	6.60167		6.52175	6.63337	0.874535	1.60683	1.32325	1.06194	0.852899	0.773802	1.34651	1.1371	0.998419	0.92977	0.872727	0.443681	0.104734	0.0769238	0.874531	0.566385		0.169553	1.38494	2.31979	2.27685	2.12283	2.08377	2.08179	2.09889	2.44481	2.52287	2.54168	2.52492	2.23581	2.23604
6.70922	6.73425	6.68022	6.55027	6.49029	6.45629	6.72123	6.75222	6.94613	7.04914	6.72722	6.93514	7.00601	7.15498	6.75721	6.67938		6.60321	6.69724	0.875209	1.60839	1.32245	1.06408	0.855191	0.774385	1.34589	1.1339	0.989454	0.936703	0.874449	0.442448	0.0976079	0.0617844	0.874098	0.565122		0.156262	1.38699	2.30998	2.26997	2.11496	2.07299	2.07197	2.09396	2.43599	2.51698	2.52701	2.52098	2.22698	2.23796
6.76473	6.79977	6.73783	6.619	6.56508	6.53021	6.7808	6.80748	6.97838	7.08638	6.78274	6.97032	7.00904	7.14904	6.81177	6.77812		6.65794	6.75981	0.874916	1.61511	1.32886	1.08242	0.860566	0.775713	1.34582	1.12141	0.965066	0.932245	0.874313	0.470154	0.122548	0.0577321	0.873617	0.539788		0.158935	1.3912	2.30596	2.26293	2.10597	2.07079	2.06487	2.08285	2.43387	2.51279	2.52993	2.51493	2.223	2.22689
6.81696	6.85526	6.79728	6.69052	6.64297	6.6171	6.8379	6.84177	7.00566	7.11334	6.83605	6.99319	7.01211	7.15194	6.86683	6.85929			6.8182	0.878265	1.61708	1.33269	1.08063	0.862291	0.77309	1.34481	1.13137	0.967529	0.919009	0.876761	0.48539	0.122391	0.0522031	0.877731	0.509049			1.3965	2.30296	2.25796	2.10396	2.05579	2.05568	2.07164	2.425	2.49783	2.5247	2.50989	2.22294	2.21915
6.86121	6.91322	6.8562	6.76032	6.73338	6.71341	6.87923	6.87719	7.03608	7.12905	6.88421	7.00213	7.017	7.149	6.90522	6.96413			6.8732	0.884475	1.62887	1.33838	1.07938	0.858163	0.771245	1.35911	1.13302	0.966015	0.906552	0.882758	0.493165	0.122445	0.0495903	0.883791	0.492345			1.40671	2.30102	2.256	2.102	2.04598	2.04095	2.05493	2.42499	2.48996	2.511	2.50497	2.22001	2.22608
6.91676	6.96979	6.90888	6.8432	6.83348	6.82159	6.93972	6.92656	7.05744	7.14313	6.93882	7.03723	7.01704	7.14899	6.9627	6.99944		6.91439	6.92676	0.893621	1.64097	1.34966	1.0897	0.846072	0.76749	1.36723	1.13385	0.94384	0.888564	0.887613	0.496744	0.123604	0.0470691	0.897054	0.442964		0.0664448	1.41669	2.30696	2.25504	2.10196	2.03985	2.02882	2.03678	2.42297	2.47997	2.51079	2.49591	2.22299	2.24593
6.96898	7.02407	6.9692	6.92561	6.93535	6.9304	6.98873	6.96488	7.08715	7.15202	6.99498	7.05309	7.02	7.14796	7.01092	7.09761	6.91744	7.01033	6.97896	0.899923	1.64888	1.36278	1.09817	0.844939	0.769009	1.3761	1.13405	0.938932	0.870378	0.89408	0.470044	0.121193	0.0463231	0.902862	0.521433	0.097032	0.0308387	1.42839	2.30383	2.25802	2.09898	2.02985	2.01681	2.02172	2.42098	2.47787	2.49696	2.49006	2.22183	2.24083
7.01419	7.07322	7.02422	6.99931	7.04344	7.04051	7.02222	7.00515	7.09402	7.153	7.0402	7.05712	7.02002	7.14598	7.05317	7.17136	7.02947	7.11743	7.02322	0.909709	1.6589	1.37293	1.10497	0.849057	0.776351	1.38571	1.13745	0.928034	0.853774	0.905551	0.466293	0.120901	0.0455532	0.910747	0.535804	0.114159	0.045505	1.43719	2.29602	2.259	2.098	2.02301	2.00797	2.00895	2.42001	2.47201	2.49501	2.49303	2.21402	2.2329
7.05974	7.12673	7.07685	7.07508	7.1515	7.16479	7.07677	7.04155	7.09842	7.15211	7.08869	7.08513	7.025	7.14108	7.09578	7.25805	7.14514	7.22341	7.07574	0.91669	1.66648	1.37534	1.11498	0.862983	0.7911	1.39716	1.1374	0.919291	0.840296	0.912919	0.505389	0.126042	0.0463408	0.917081	0.553589	0.142955	0.0681801	1.44307	2.30185	2.25899	2.09801	2.02583	1.9999	1.99589	2.42306	2.47401	2.49707	2.50106	2.21886	2.20896
7.11301	7.17914	7.1381	7.15248	7.25902	7.29343	7.1321	7.08086	7.12809	7.16019	7.13795	7.09447	7.02506	7.147	7.15207	7.33327	7.29911	7.39661	7.12914	0.911581	1.66273	1.37468	1.12926	0.886706	0.803144	1.39307	1.13007	0.910547	0.827855	0.907049	0.513697	0.131854	0.0471969	0.912769	0.558773	0.162956	0.0627884	1.43894	2.29111	2.258	2.09894	2.01387	1.99272	1.98766	2.42694	2.47509	2.50204	2.50532	2.20906	2.20606
7.15927	7.23122	7.18824	7.22031	7.35139	7.40445	7.18225	7.1202	7.13213	7.16906	7.18128	7.11616	7.02802	7.147	7.20126	7.39124	7.44156	7.56161	7.18124	0.903823	1.65442	1.36962	1.13783	0.931237	0.837585	1.38698	1.11747	0.895853	0.820281	0.90012	0.510383	0.132946	0.0516304	0.904487	0.542485	0.1591	0.0736797	1.43456	2.29598	2.25801	2.096	2.00797	1.97997	1.97198	2.42399	2.47901	2.50403	2.52005	2.21198	2.20899
7.2257	7.28573	7.24682	7.29592	7.44717	7.51543	7.24267	7.1706	7.16352	7.18437	7.24976	7.15456	7.0321	7.146	7.2647	7.44979	7.58023	7.71042	7.24074	0.894712	1.64719	1.36242	1.14235	0.947931	0.858551	1.37373	1.12308	0.903827	0.810667	0.890299	0.511083	0.132071	0.0566554	0.896181	0.531243	0.152102	0.081288	1.42333	2.29201	2.26106	2.09703	2.00091	1.97191	1.96691	2.42207	2.481	2.51119	2.53209	2.207	2.20701
7.27546	7.33727	7.30427	7.36046	7.52966	7.61607	7.29016	7.21316	7.2004	7.21099	7.30355	7.19427	7.03911	7.14604	7.31431	7.50559	7.66651	7.80931	7.29325	0.881588	1.63874	1.34862	1.14297	0.968319	0.883197	1.36287	1.11579	0.899536	0.803658	0.878383	0.503742	0.134936	0.0604427	0.882228	0.506538	0.165321	0.107143	1.41176	2.29281	2.26506	2.099	1.99511	1.96602	1.96089	2.42706	2.48106	2.52391	2.53843	2.20694	2.20789
7.34226	7.39522	7.36224	7.42724	7.60527	7.71037	7.34322	7.26623	7.26495		7.37426	7.25223	7.04407	7.148	7.37427	7.57823	7.73509	7.86907	7.35023	0.872373	1.62748	1.33582	1.13232	0.982847	0.904909	1.35698	1.08818	0.869331		0.870306	0.504288	0.13656	0.0592003	0.872131	0.500553	0.16619	0.0995009	1.40207	2.284	2.26801	2.09902	1.99998	1.96697	1.95599	2.43	2.48401	2.5195		2.20398	2.20298
7.40893	7.45284	7.42387	7.48987	7.67388	7.80499	7.40093				7.44091	7.3111	7.06162	7.14819	7.44393	7.63781	7.75728	7.88613	7.41088	0.868087	1.62201	1.32863	1.13279	0.992291	0.915137	1.35987				0.866803	0.50379	0.136605	0.0593154	0.867132	0.501332	0.1431	0.0816875	1.39647	2.28499	2.27003	2.10297	1.99597	1.9589	1.95303	2.42896				2.19996	2.19696
7.47244	7.51029	7.48336	7.54908	7.73425	7.87212	7.4644				7.50338	7.38715	7.10476	7.16195	7.50744	7.69308	7.77647	7.89524	7.47136	0.866676	1.62151	1.32923	1.13155	0.994401	0.929793	1.36184				0.865762	0.498575	0.147432	0.062421	0.865345	0.498612	0.138231	0.0700967	1.39663	2.28398	2.27202	2.101	1.99409	1.95187	1.95498	2.42591				2.19706	2.19366
7.53823	7.56924	7.54521	7.59819	7.79116	7.92315	7.52825				7.56624	7.48537	7.18531	7.20521	7.57323	7.74217	7.79802	7.90604	7.53324	0.87106	1.62476	1.3334	1.13134	0.994877	0.935817	1.36703				0.869051	0.504231	0.167562	0.0656858	0.870589	0.521435	0.159584	0.0676418	1.40257	2.28304	2.273	2.10101	1.998	1.94607	1.95402	2.422				2.20002	2.17797
7.56522	7.60964	7.58362	7.62356	7.81056	7.92902	7.57214	7.44057	7.42555	7.41967	7.62875	7.5794	7.26521	7.26028	7.60071	7.75494	7.80106	7.91501	7.57563	0.861666	1.61138	1.33286	1.12907	0.989056	0.925937	1.34525	1.05299	0.821378	0.761251	0.871792	0.501841	0.178277	0.0747527	0.861061	0.53777	0.143118	0.0657663	1.39075	2.27107	2.26302	2.10246	1.9935	1.95856	1.96105	2.41352	2.467	2.52395	2.52899	2.20404	2.17103
7.63426	7.67144	7.64356	7.68145	7.86476	7.98627	7.63348	7.54465	7.49821	7.50805	7.66619	7.64797	7.32819	7.38695	7.66785	7.80332	7.80808	7.91639	7.63617	0.863828	1.62039	1.33577	1.13195	0.980848	0.918857	1.3517	1.09293	0.857263	0.769213	0.861366	0.502161	0.189407	0.114529	0.864321	0.512835	0.140257	0.063894	1.3983	2.27959	2.26449	2.09796	1.99292	1.96462	1.96334	2.41543	2.47956	2.517	2.52805	2.19808	2.16449
7.67008	7.71754	7.67058	7.70254	7.87703	7.97155	7.68107	7.60208	7.61659	7.62559	7.69808	7.72011	7.41016	7.42485	7.70857	7.81805	7.81152	7.91109	7.66758	0.869067	1.62845	1.34645	1.13045	0.971417	0.904475	1.35618	1.0922	0.855347	0.78138	0.866251	0.493142	0.157943	0.0797909	0.869452	0.495032	0.134892	0.061972	1.40755	2.28353	2.264	2.09599	1.98902	1.97051	1.98099	2.4125	2.48249	2.52299	2.53397	2.20153	2.16403
7.74111	7.77956	7.7412	7.74745	7.91155	8.00843	7.7537	7.6864	7.71851	7.7381	7.76964	7.85986	7.5357	7.51034	7.77954	7.84807	7.82346	7.93509	7.74561	0.882399	1.63556	1.35972	1.13959	0.96252	0.88764	1.36141	1.09515	0.857923	0.7957	0.881186	0.484019	0.154431	0.0880817	0.881029	0.486944	0.131231	0.0740374	1.41597	2.2956	2.26297	2.09018	2.00414	1.98517	1.98814	2.41291	2.47941	2.51848	2.51941	2.21307	2.18962
7.7983	7.83646	7.78522	7.7797	7.91386	7.93993	7.81829	7.77303	7.81496	7.8417	7.83197	7.92244	7.68984	7.76501	7.8276	7.90382	7.82979	7.92111	7.80111	0.906882	1.66182	1.3794	1.14003	0.955948	0.935037	1.38652	1.12824	0.903787	0.832592	0.910241	0.498792	0.148223	0.0661493	0.900355	0.537751	0.149756	0.0928326	1.44917	2.3104	2.27898	2.09298	2.01407	2.00154	2.00161	2.42289	2.46716	2.5168	2.51085	2.22503	2.16293
7.83703	7.88055	7.82568	7.8112	7.93293	7.99321	7.85313	7.82259	7.88611	7.92412	7.8536	8.03236	7.80507	7.89236	7.88248	7.87116	7.8222	7.91732	7.83161	0.900836	1.64678	1.3768	1.13699	0.926667	0.855265	1.37476	1.12764	0.897966	0.823538	0.899038	0.539383	0.125201	0.0607471	0.900773	0.514255	0.139436	0.0522309	1.4348	2.27906	2.26247	2.08761	2.01701	2.00302	2.00652	2.40544	2.47743	2.50651	2.50348	2.20052	2.15998
7.88902	7.92132	7.896	7.861	7.95579	8.0235	7.89812	7.89701	7.98718	8.0154	7.92599		7.8988	7.95991	7.92206	7.87906	7.85795	7.93206	7.89103	0.899285	1.63911	1.36953	1.13601	0.939737	0.862804	1.37761	1.14432	0.887884	0.825958	0.896451		0.115255	0.0498644	0.900116	0.507961	0.102772	0.0427874	1.41811	2.27697	2.24299	2.086	2.03	2.00901	2.01404	2.39802	2.46402	2.49398	2.48201	2.19998
7.89236	7.96305	7.8976	7.86224	7.92994	7.95986	7.91446	7.90018	8.01246	8.06961	7.92644		8.00377	8.07926	7.93125	7.88764		7.94026	7.89651	0.901173	1.64626	1.36944	1.13394	0.885511	0.8043	1.38117	1.1413	0.944718	0.861569	0.897962		0.140169	0.0479858	0.903345	0.507982		0.0490339	1.41973	2.2729	2.24188	2.08571	2.02993	2.00997	2.01903	2.4	2.46703	2.49062	2.48254	2.19681
7.96982	8.02286	7.98878	7.93283	7.98387	8.00888	7.9978	8.02471	8.15267	8.21865	8.00881		8.16163	8.26556	8.00283	7.92391		7.95497	7.9828	0.90132	1.64052	1.35341	1.09017	0.879833	0.796319	1.37953	1.13818	0.947464	0.867815	0.903188		0.137257	0.0545944	0.897354	0.500677		0.0595351	1.41975	2.26701	2.23502	2.06904	2.02601	2.008	2.021	2.4	2.469	2.46905	2.45606	2.18603
7.98433	8.08327	8.0034	7.93318	7.94598	7.95388	8.04629	8.03947	8.20946	8.28554	8.01332	8.23002	8.27769	8.40673	8.03734	7.97913			8.03232	0.898204	1.63298	1.35026	1.08458	0.859354	0.772984	1.36182	1.1505	0.956889	0.883279	0.90232	0.524781	0.145474	0.0833502	0.889982	0.555811			1.4081	2.26697	2.23198	2.06903	2.02605	2.02199	2.02401	2.39699	2.468	2.47005	2.45496	2.18897	2.14701
8.04249	8.13101	8.0743	7.96558	7.94271	7.93355	8.09804	8.12234	8.29058	8.37939	8.06957	8.23614	8.39799	8.53509	8.09731	8.0016		8.07852	8.08904	0.876398	1.61851	1.33611	1.07192	0.84739	0.775047	1.35385	1.13545	0.977527	0.900715	0.876339	0.532678	0.168389	0.115971	0.874808	0.548086		0.151478	1.39686	2.26091	2.22787	2.07475	2.03497	2.01979	2.02595	2.39481	2.46783	2.47759	2.44787	2.18392	2.14898
8.13442	8.19361	8.1545	8.06339	7.98672	7.96779	8.1626	8.20548	8.38839	8.46546	8.16639	8.36817	8.52123	8.66419	8.17849	8.03877		8.17241	8.1536	0.870706	1.61303	1.3197	1.05331	0.813383	0.758166	1.34435	1.14153	0.987249	0.920178	0.869473	0.477545	0.155332	0.103061	0.870358	0.484776		0.136504	1.38771	2.25504	2.22005	2.0591	2.03301	2.00708	2.02302	2.38307	2.45707	2.45216	2.44005	2.17903	2.14801
8.15357	8.24041	8.17144	8.05941	8.00643	7.96937	8.20438	8.21641	8.4074	8.53635	8.17461	8.40546	8.53424	8.6832	8.20851	8.08645		8.17131	8.19542	0.870558	1.60224	1.32111	1.0621	0.856687	0.768502	1.34193	1.13988	1.01095	0.933227	0.868948	0.480618	0.159119	0.116982	0.870928	0.472615		0.139452	1.38262	2.25691	2.21297	2.06391	2.03095	2.01198	2.02596	2.38098	2.45695	2.46397	2.43001	2.17991	2.16184
8.24644	8.3089	8.24352	8.12606	8.07706	8.02922	8.26688	8.28407	8.47312	8.59376	8.27431	8.4806	8.57405	8.71611	8.29152	8.16192		8.22288	8.2648	0.86216	1.59817	1.31047	1.05103	0.845036	0.765825	1.34172	1.12798	1.00775	0.93913	0.860371	0.540955	0.140836	0.0861566	0.862541	0.477939		0.143327	1.37636	2.24298	2.20789	2.05013	2.02203	2.00903	2.01898	2.3768	2.44808	2.45944	2.431	2.16497	2.13616
8.27389	8.36478	8.27587	8.12998	8.08098	8.04295	8.32178	8.35074	8.54273	8.64082	8.29392	8.51785	8.57699	8.72297	8.32387	8.28153		8.27778	8.3148	0.862768	1.60359	1.32352	1.07833	0.864703	0.779825	1.34585	1.09727	0.985607	0.935992	0.854214	0.461582	0.12562	0.0709995	0.871933	0.560107		0.1637	1.37636	2.242	2.20103	2.05797	2.02399	2.01099	2.018	2.36405	2.45298	2.48689	2.431	2.16301	2.14596
8.38529	8.42731	8.37731	8.26558	8.20967	8.18561	8.38732	8.39125	8.57608	8.67614	8.41332	8.60312	8.58804	8.72303	8.42229	8.3755		8.39239	8.38931	0.876368	1.60229	1.3162	1.08506	0.821473	0.76085	1.34776	1.13503	0.987566	0.92301	0.873424	0.468846	0.133502	0.0657558	0.8775	0.556092		0.16236	1.3807	2.26508	2.18698	2.046	2.01302	1.99797	2.01195	2.35898	2.42396	2.44598	2.43098	2.18707	2.12802
8.43967	8.48594	8.43667	8.37408	8.33533	8.30071	8.44864	8.43822	8.5925	8.70311	8.47349	8.62525	8.59511	8.72798	8.47688	8.47143		8.46534	8.44863	0.89287	1.60699	1.32175	1.0835	0.807561	0.744232	1.35415	1.13819	0.97521	0.901963	0.891185	0.473875	0.141472	0.0686499	0.892375	0.556586		0.153382	1.38785	2.2802	2.18405	2.04575	2.0157	1.99164	2.00164	2.35498	2.41698	2.44184	2.42697	2.20031	2.13192
8.48174	8.54464	8.47874	8.37897	8.35587	8.34473	8.48875	8.45192	8.62381	8.70996	8.50381	8.6409	8.60196	8.72701	8.53166	8.56045		8.42425	8.48776	0.891598	1.61741	1.331	1.07143	0.843181	0.759327	1.35485	1.13325	0.957101	0.883424	0.897104	0.481066	0.147215	0.0642769	0.883922	0.559472		0.174112	1.39445	2.23031	2.18698	2.0301	1.99711	1.96914	1.97914	2.35401	2.41601	2.43206	2.42501	2.15726	2.12703
8.51244	8.60034	8.53338	8.43367	8.41384	8.39791	8.54827	8.51313	8.6331	8.69996	8.54442	8.6331	8.60201	8.72099	8.56039	8.63542	8.37067	8.37687	8.54434	0.895343	1.6278	1.34403	1.09484	0.882063	0.859558	1.36427	1.12507	0.937297	0.85938	0.886508	0.482712	0.145731	0.0592644	0.900972	0.581146	0.215769	0.1008	1.41055	2.24876	2.18501	2.04591	2.0257	1.99675	2.00169	2.35105	2.42298	2.43699	2.42801	2.17277	2.14693
8.58401	8.6568	8.59502	8.54365	8.55264	8.54769	8.59285	8.53479	8.65	8.69291	8.61304	8.65049	8.60305	8.72	8.62394	8.70437	8.48112	8.52053	8.60088	0.902384	1.63686	1.35515	1.10852	0.836466	0.753491	1.3781	1.12301	0.923834	0.851088	0.900905	0.486443	0.145842	0.0567285	0.901378	0.51777	0.155724	0.0717641	1.41994	2.20987	2.18597	2.03097	1.97702	1.95744	1.95274	2.35891	2.41989	2.435	2.42903	2.13481	2.13476
8.64675	8.7068	8.65875	8.6466	8.71736	8.71534	8.64579	8.58381	8.65	8.68702	8.67775	8.68088	8.60599	8.72	8.68277	8.78967	8.61348	8.67838	8.65579	0.91009	1.64329	1.36604	1.14183	0.883586	0.815268	1.38354	1.12915	0.920344	0.837882	0.909347	0.493512	0.145372	0.0553853	0.908124	0.535242	0.155371	0.0738917	1.42134	2.20203	2.18401	2.02901	1.978	1.98489	1.99882	2.35302	2.41303	2.435	2.43099	2.12305	2.12006
8.68431	8.76033	8.72031	8.71146	8.79375	8.81478	8.70332	8.6162	8.65402	8.67401	8.71923	8.68808	8.61702	8.72403	8.72128	8.86941	8.74488	8.8121	8.7113	0.910194	1.64658	1.36618	1.13843	0.891336	0.819593	1.37789	1.12262	0.908675	0.824358	0.910407	0.501575	0.147788	0.0526834	0.907236	0.552483	0.168766	0.0910263	1.42521	2.19798	2.18703	2.03292	1.97283	1.94981	1.93983	2.34699	2.41396	2.43702	2.43504	2.12097	2.12098
8.73564	8.81372	8.77073	8.78605	8.91619	8.94132	8.75568	8.64976	8.65811	8.67606	8.75776	8.70129	8.62006	8.729	8.76678	8.93589	8.88821	8.99256	8.75984	0.901097	1.64573	1.36796	1.13098	0.876445	0.80418	1.36985	1.11308	0.898208	0.812692	0.901689	0.505687	0.148967	0.0564949	0.898343	0.551246	0.156944	0.0601152	1.42012	2.19398	2.19202	2.02006	1.94486	1.91992	1.91198	2.34608	2.40794	2.44002	2.44105	2.11594	2.11802
8.77476	8.85773	8.81572	8.8506	8.98955	9.0225	8.79774	8.69671	8.66496	8.67998	8.80471	8.71889	8.62398	8.729	8.8147	8.99066	9.02416	9.15003	8.81168	0.892285	1.63755	1.3586	1.12461	0.893385	0.818959	1.36385	1.10392	0.893797	0.809102	0.891811	0.510441	0.146346	0.0592529	0.889932	0.54486	0.158401	0.0782677	1.41435	2.19301	2.19299	2.02398	1.93605	1.91503	1.91101	2.35097	2.40402	2.44099	2.44398	2.11202	2.11899
8.83026	8.91125	8.87226	8.92332	9.08032	9.14144	8.85724	8.74223	8.70422	8.70316	8.86028	8.76416	8.62804	8.732	8.87224	9.04625	9.15253	9.29356	8.86425	0.881263	1.62536	1.35147	1.12664	0.92926	0.847754	1.35459	1.09858	0.889516	0.806789	0.879391	0.510737	0.148049	0.0603748	0.880937	0.516037	0.159632	0.0978567	1.4052	2.191	2.194	2.02799	1.92398	1.90497	1.89999	2.351	2.40501	2.44	2.451	2.113	2.11399
8.88293	8.9629	8.92493	8.98808	9.14565	9.23152	8.90593	8.7888	8.74969	8.73574	8.91686	8.79782	8.63727	8.73206	8.92191	9.09799	9.2595	9.40644	8.91593	0.865734	1.61817	1.33549	1.1275	0.961138	0.874837	1.34446	1.09636	0.875905	0.802462	0.865344	0.514033	0.14789	0.0633807	0.864267	0.49761	0.164111	0.107251	1.3932	2.192	2.19306	2.02605	1.91895	1.89889	1.89798	2.35098	2.40798	2.44113	2.45208	2.114	2.11097
8.94077	9.01878	8.98277	9.05573	9.24859	9.32662	8.96377	8.8388	8.79283	8.78182	8.97079	8.8488	8.65393	8.73598	8.97877	9.15975	9.29088	9.43389	8.97377	0.857254	1.60458	1.32931	1.11756	0.952873	0.887749	1.33889	1.09348	0.831248	0.791982	0.856834	0.504219	0.149155	0.0659199	0.855993	0.506963	0.1667	0.10978	1.38099	2.192	2.19698	2.02899	1.91601	1.89203	1.897	2.35	2.407	2.44897	2.45698	2.114	2.10901
9.00041	9.07232	9.03737	9.10831	9.28529	9.40047	9.01735	8.88746	8.8565		9.02941	8.89744	8.66827	8.74108	9.03839	9.21638	9.33909	9.48105	9.03132	0.848311	1.6011	1.32274	1.1209	0.984674	0.905567	1.32748	1.09023	0.869507		0.847252	0.494395	0.148727	0.0677349	0.847889	0.513619	0.149739	0.0867504	1.37772	2.19201	2.20201	2.03402	1.91711	1.88502	1.89901	2.35502	2.41697	2.45096		2.11101	2.10898
9.06694	9.12493	9.09693	9.1588	9.33185	9.47577	9.07383	8.96211	8.93808		9.09607	8.96929	8.71175	8.7546	9.10189	9.27782	9.35327	9.48914	9.08388	0.850125	1.60135	1.31707	1.11766	0.97741	0.921179	1.3282	1.09792	0.884926		0.849345	0.491918	0.15302	0.063659	0.849341	0.500837	0.14969	0.0770909	1.37769	2.19309	2.20398	2.037	1.93392	1.8883	1.901	2.35903	2.41194	2.444		2.11211	2.10494
9.12561	9.18261	9.15461	9.20867	9.38465	9.52368	9.12565	9.03154	9.00555		9.16256	9.04946	8.75869	8.79175	9.15763	9.32866	9.36989	9.49794	9.13863	0.856031	1.60739	1.32207	1.12431	0.98487	0.923614	1.33231	1.10061	0.882188		0.855896	0.483049	0.149275	0.0604812	0.854406	0.512492	0.154031	0.0702855	1.38366	2.19896	2.20301	2.037	1.92903	1.90688	1.901	2.36099	2.40803	2.444		2.11895	2.10103
9.18733	9.23632	9.2073	9.25137	9.42242	9.55814	9.18437	9.0994	9.08356		9.22032	9.1596	8.86254	8.99756	9.22233	9.36121	9.3781	9.49808	9.19633	0.861412	1.61299	1.33183	1.12677	0.979475	0.917487	1.33979	1.10114	0.856304		0.860417	0.50164	0.170006	0.129196	0.860475	0.514856	0.15443	0.0671523	1.39063	2.20607	2.20801	2.03597	1.93389	1.91404	1.90804	2.36097	2.41201	2.44898		2.12307	2.09603
9.24285	9.28985	9.25769	9.31217	9.49197	9.58114	9.2459				9.27385	9.2594	8.95259	9.08862	9.27785	9.3962	9.39405	9.512	9.2518	0.868434	1.62226	1.3377	1.1038	0.950891	0.902001	1.35311				0.868366	0.503136	0.178905	0.137442	0.866336	0.495992	0.132919	0.0526915	1.4	2.21708	2.20995	2.03095	1.91539	1.92111	1.91511	2.35606				2.13413	2.10097
9.29579	9.34279	9.30083	9.32296	9.49001	9.58997	9.30178	9.23075	9.25071	9.26662	9.32679	9.34666	9.05161	9.06509	9.33079	9.40895	9.39699	9.512	9.3018	0.87863	1.63658	1.3487	1.12537	0.961518	0.887736	1.36211	1.0921	0.858257	0.783462	0.877464	0.498518	0.163002	0.076499	0.877297	0.489276	0.129732	0.050917	1.41081	2.22198	2.20701	2.02801	1.9399	1.92797	1.92197	2.35998	2.414	2.447	2.45302	2.14197	2.09901
9.34221	9.39529	9.34124	9.34917	9.50116	9.58201	9.35631	9.30438	9.34354	9.36957	9.37218	9.42846	9.15672	9.20504	9.38125	9.43206	9.401	9.512	9.35424	0.890891	1.64633	1.35928	1.12804	0.952358	0.871672	1.36688	1.10825	0.881405	0.799083	0.889902	0.50872	0.150361	0.064333	0.888918	0.489561	0.127953	0.0497579	1.42351	2.22597	2.20598	2.02298	1.94606	1.92805	1.92905	2.35798	2.41698	2.45397	2.44997	2.14197	2.10196
9.38279	9.44975	9.38575	9.38044	9.53102	9.58381	9.41493	9.37623	9.44544	9.47762	9.40574	9.51516	9.29323	9.39992	9.4278	9.44325	9.40108	9.51197	9.39983	0.902227	1.65603	1.3707	1.12596	0.916528	0.840268	1.38212	1.11814	0.886557	0.814919	0.899744	0.507016	0.133535	0.0591777	0.901534	0.482219	0.128497	0.0493246	1.43268	2.21994	2.20291	2.02	1.95803	1.93705	1.93811	2.35394	2.413	2.44792	2.44389	2.13591	2.09503
9.43175	9.49676	9.43276	9.40786	9.532	9.57206	9.47271	9.45261	9.53554	9.57849	9.45177	9.58763	9.43229	9.51939	9.47775	9.45892	9.40598	9.51001	9.45174	0.906389	1.66378	1.37718	1.12942	0.910172	0.827674	1.38061	1.12509	0.92003	0.83857	0.90563	0.514243	0.118277	0.050305	0.903639	0.478419	0.125814	0.0464944	1.43665	2.21602	2.19703	2.02	1.95999	1.93999	1.94497	2.35002	2.413	2.44302	2.43703	2.13003	2.09699
9.47832	9.54632	9.48435	9.43431	9.53603	9.56293	9.51932	9.51338	9.62648	9.68566	9.50432	9.67444	9.58192	9.65016	9.5293	9.47915		9.57985	9.5023	0.907795	1.66766	1.37743	1.12077	0.889656	0.804933	1.38122	1.14307	0.950062	0.870409	0.907569	0.52186	0.114707	0.0388366	0.90442	0.468896		0.0364118	1.43884	2.20599	2.19599	2.017	1.96601	1.94201	1.948	2.34999	2.41502	2.43996	2.42893	2.12197	2.08895
9.53066	9.59885	9.54177	9.48457	9.541	9.55189	9.57188	9.57506	9.70537	9.7927	9.55566	9.74593	9.73238	9.83966	9.57769	9.50455		9.55601	9.55087	0.906859	1.66569	1.36806	1.10107	0.861576	0.789011	1.38073	1.1569	0.974717	0.896098	0.905689	0.500704	0.0887247	0.0400513	0.90438	0.474725		0.0398386	1.43758	2.20397	2.19392	2.017	1.96805	1.944	1.94798	2.349	2.41805	2.43297	2.41681	2.11697	2.08094
9.57183	9.65178	9.5898	9.51986	9.541	9.54503	9.62678	9.64073	9.79065	9.89857	9.59683	9.80376	9.8804	10.0053	9.62082	9.53886		9.61874	9.60478	0.901811	1.65781	1.36131	1.09282	0.856361	0.772876	1.37487	1.158	0.988843	0.907185	0.900053	0.487235	0.0995958	0.0500892	0.900048	0.473794		0.0347706	1.42968	2.20201	2.18902	2.017	1.97099	1.944	1.947	2.349	2.42099	2.43101	2.40505	2.11501	2.07702
9.63431	9.70632	9.64733	9.56521	9.54408	9.53707	9.68133	9.70036	9.87639	9.98748	9.65932	9.87035	9.98854	10.1346	9.68333	9.60524		9.72041	9.65935	0.888719	1.64712	1.34847	1.0698	0.848099	0.762441	1.36533	1.15254	1.0089	0.928837	0.885203	0.473733	0.14855	0.103065	0.889028	0.555181		0.175568	1.41812	2.19797	2.18299	2.00996	1.968	1.943	1.94501	2.34296	2.417	2.42196	2.39496	2.10999	2.07498
9.68605	9.75891	9.70285	9.6008	9.55861	9.54838	9.73686	9.75985	9.94242	10.067	9.71205	9.92904	10.0775	10.2255	9.73901	9.64502		9.78539	9.71786	0.875417	1.63876	1.33943	1.06556	0.841328	0.754476	1.35686	1.14724	1.0143	0.94501	0.877409	0.4675	0.153251	0.125038	0.870585	0.557097		0.201254	1.40652	2.19284	2.18089	2.00391	1.96792	1.94303	1.94598	2.33697	2.41689	2.4158	2.38798	2.10884	2.07097
9.75169	9.81574	9.75575	9.65077	9.59682	9.57189	9.79075	9.81275	10.0306	10.1277	9.77769	9.9937	10.1089	10.2569	9.80171	9.7087		9.62276	9.77175	0.870224	1.6294	1.33161	1.0596	0.842435	0.755465	1.35318	1.13491	1.00682	0.956875	0.872383	0.461876	0.135224	0.109333	0.865305	0.568736		0.182189	1.39959	2.18305	2.17403	1.99803	1.96302	1.94499	1.945	2.33501	2.41003	2.40306	2.387	2.09905	2.06901
9.82434	9.87331	9.81831	9.69831	9.64034	9.61729	9.85228	9.90504	10.0871	10.1832	9.85032	10.0583	10.1501	10.2951	9.87334	9.78039	9.54014	9.69615	9.83231	0.861537	1.62289	1.32228	1.05803	0.838553	0.754609	1.33962	1.10416	0.969987	0.96157	0.863435	0.449205	0.116728	0.0867579	0.857097	0.56083	0.179449	0.166938	1.39297	2.17902	2.16696	1.99296	1.95596	1.93497	1.94198	2.32697	2.41295	2.40302	2.39202	2.09103	2.06998
9.88996	9.93197	9.87697	9.75709	9.70621	9.67426	9.90704	9.91399	10.1097	10.2224	9.91202	10.1178	10.1711	10.307	9.93896	9.85537	9.56773	9.72472	9.89197	0.862796	1.62363	1.31938	1.05715	0.846752	0.758161	1.34589	1.1158	0.99927	0.953693	0.862542	0.450405	0.112757	0.0485655	0.860399	0.556125	0.209287	0.187089	1.39334	2.18302	2.15988	1.98588	1.94885	1.92986	1.93886	2.32086	2.40376	2.40617	2.39505	2.097	2.06688
9.94482	9.98781	9.93281	9.81979	9.77577	9.74676	9.9668	9.97081	10.1509	10.2469	9.9708	10.1609	10.175	10.307	9.99382	9.93374	9.60986	9.76586	9.94781	0.864305	1.62414	1.32482	1.06223	0.849142	0.758788	1.34755	1.1092	0.971134	0.936627	0.860337	0.463317	0.120604	0.049457	0.865493	0.50246	0.193035	0.17213	1.39634	2.184	2.15302	1.97902	1.94003	1.92203	1.93103	2.31303	2.39005	2.41597	2.39799	2.097	2.06002
10.0003	10.0473	9.99536	9.88944	9.85452	9.83356	10.0223	10.0152	10.1751	10.2711	10.0273	10.187	10.182	10.311	10.0503	10.0205		9.84539	10.0063	0.866954	1.62809	1.32715	1.06677	0.84678	0.75658	1.35391	1.12304	0.965114	0.910962	0.866089	0.48622	0.121023	0.0458475	0.864847	0.448103		0.130738	1.4005	2.17099	2.15	1.97498	1.93393	1.91295	1.92293	2.30998	2.37299	2.40196	2.39698	2.08299	2.05902
10.0527	10.1039	10.0549	9.96318	9.94149	9.92656	10.0708	10.0517	10.1943	10.284	10.0798	10.1954	10.1891	10.314	10.1027	10.107		9.91087	10.0619	0.872534	1.63321	1.33711	1.06843	0.841811	0.751753	1.35805	1.11907	0.945653	0.883028	0.870857	0.48932	0.111621	0.0404872	0.870925	0.472987		0.161511	1.40957	2.16894	2.14997	1.97106	1.92192	1.90388	1.9118	2.30592	2.37095	2.39595	2.39289	2.08092	2.06322
10.0997	10.1586	10.1106	10.0375	10.0354	10.0253	10.1236	10.0947	10.2149	10.286	10.1326	10.2198	10.193	10.314	10.1447	10.1676		9.96563	10.1156	0.876573	1.6414	1.34491	1.07741	0.839366	0.756985	1.36169	1.11666	0.924979	0.860184	0.87383	0.481095	0.107915	0.0396755	0.875668	0.456362		0.150216	1.41909	2.16503	2.14801	1.97497	1.91703	1.89605	1.89909	2.30103	2.36802	2.39302	2.38605	2.07603	2.07691
10.1533	10.2133	10.1683	10.1115	10.1296	10.1257	10.1713	10.1253	10.2231	10.2849	10.1773		10.201	10.3139	10.1973	10.2406	10.0217	10.0539	10.1673	0.883595	1.65196	1.35801	1.08573	0.836798	0.763982	1.37028	1.11668	0.914223	0.837284	0.879097		0.100025	0.0386862	0.88418	0.470119	0.223309	0.103437	1.43066	2.163	2.15202	1.975	1.91196	1.88896	1.88992	2.30199	2.36299	2.38699	2.38298	2.07599
10.2027	10.2607	10.2229	10.1941	10.2335	10.2397	10.2206	10.1713	10.2403	10.273	10.2297	10.2563	10.197	10.294	10.2397	10.3452	10.1371	10.2002	10.2167	0.889205	1.65247	1.36277	1.09258	0.851171	0.772533	1.3802	1.11177	0.897783	0.824866	0.884973	0.464011	0.104054	0.0429039	0.889067	0.529999	0.144053	0.0610563	1.43711	2.16302	2.15611	1.97503	1.90491	1.88288	1.87689	2.30103	2.36102	2.38591	2.37905	2.07408	2.06875
10.2438	10.3068	10.2827	10.2637	10.3306	10.3495	10.2588	10.1919	10.2599	10.274	10.2728	10.2759	10.197	10.294	10.2808	10.4227	10.2664	10.3374	10.2618	0.888862	1.65278	1.36597	1.10677	0.8689	0.787204	1.37972	1.11118	0.845037	0.813292	0.883885	0.484229	0.103652	0.0425217	0.889488	0.555177	0.136066	0.0564109	1.43967	2.164	2.16297	1.97699	1.89903	1.87504	1.87003	2.30299	2.362	2.38003	2.38199	2.07898	2.05307
10.2973	10.3623	10.3373	10.3394	10.4315	10.4656	10.3153	10.2282	10.2541		10.3243	10.2792	10.2	10.319	10.3333	10.4913	10.4077	10.47	10.3153	0.887595	1.65041	1.36632	1.11549	0.881995	0.801276	1.37991	1.10967	0.889844		0.882003	0.486317	0.104184	0.0383117	0.888778	0.553652	0.124926	0.0485935	1.43839	2.16201	2.17098	1.98201	1.89396	1.86994	1.86699	2.30097	2.365	2.39601		2.07399	2.05199
[truncated: 64 more columns]
