# Supplementary material for: Kinematic Validation of a Multi-Kinect v2 Instrumented 10-Meter Walkway for Quantitative Gait Assessments
Source: PLoS One. 2015 Oct 13;10(10):e0139913. doi: 10.1371/journal.pone.0139913 (PMC4603795; doi:10.1371/journal.pone.0139913)
Supplement: S1 Data — (ZIP) [file pone.0139913.s001.zip › S1_Data/pp1_trial4.xls]

## Sheet: Sheet1
Kinect(x) SpineBase	Kinect(x) Head	Kinect(x) ShoulderLeft	Kinect(x) ElbowLeft	Kinect(x) WristLeft	Kinect(x) HandLeft	Kinect(x) ShoulderRight	Kinect(x) ElbowRight	Kinect(x) WristRight	Kinect(x) HandRight	Kinect(x) HipLeft	Kinect(x) KneeLeft	Kinect(x) AnkleLeft	Kinect(x) FootLeft	Kinect(x) HipRight	Kinect(x) KneeRight	Kinect(x) AnkleRight	Kinect(x) FootRight	Kinect(x) SpineShoulder	Kinect(y) SpineBase	Kinect(y) Head	Kinect(y) ShoulderLeft	Kinect(y) ElbowLeft	Kinect(y) WristLeft	Kinect(y) HandLeft	Kinect(y) ShoulderRight	Kinect(y) ElbowRight	Kinect(y) WristRight	Kinect(y) HandRight	Kinect(y) HipLeft	Kinect(y) KneeLeft	Kinect(y) AnkleLeft	Kinect(y) FootLeft	Kinect(y) HipRight	Kinect(y) KneeRight	Kinect(y) AnkleRight	Kinect(y) FootRight	Kinect(y) SpineShoulder	Kinect(z) SpineBase	Kinect(z) Head	Kinect(z) ShoulderLeft	Kinect(z) ElbowLeft	Kinect(z) WristLeft	Kinect(z) HandLeft	Kinect(z) ShoulderRight	Kinect(z) ElbowRight	Kinect(z) WristRight	Kinect(z) HandRight	Kinect(z) HipLeft	Kinect(z) KneeLeft
0.118	0.298	0.203	0.135	0.177	0.196	0.200999	0.119999	0.173999	0.173	0.156	0.146	0.0150003	0.102	0.163	0.114	0.014	0.102	0.21	0.8852	1.60856	1.37018	1.14606	0.89251	0.80942	1.37887	1.13265	0.847254	0.817381	0.88428	0.50551	0.14042	0.0496002	0.88441	0.50647	0.14027	0.05719	1.40291	2.301	2.308	2.13	2.071	2.05	2.065	2.444	2.478	2.471	2.467	2.217	2.181
0.120934	0.301913	0.203978	0.138913	0.180913	0.200891	0.204913	0.120978	0.170087	0.181803	0.156	0.145022	0.015	0.102978	0.166913	0.114978	0.014	0.102	0.217825	0.884173	1.6083	1.37049	1.14486	0.889977	0.805468	1.37758	1.13105	0.872114	0.823493	0.883791	0.505217	0.136067	0.0493652	0.882718	0.506617	0.139634	0.0569357	1.40096	2.30002	2.30996	2.13293	2.07296	2.05196	2.06696	2.44596	2.48093	2.48958	2.47189	2.217	2.17807
0.12199	0.309919	0.215879	0.145929	0.192879	0.213869	0.212919	0.121	0.16802	0.18299	0.15897	0.145	0.0120303	0.0990404	0.167	0.115	0.0110303	0.102	0.22196	0.884467	1.60629	1.36934	1.14375	0.889118	0.809716	1.38268	1.13039	0.87658	0.826055	0.884117	0.50525	0.135703	0.0494194	0.882927	0.506957	0.138917	0.0573359	1.40016	2.30297	2.31099	2.13597	2.07399	2.05497	2.07294	2.44699	2.481	2.49396	2.47497	2.21601	2.178
0.129001	0.322001	0.224001	0.166001	0.207001	0.226001	0.226001	0.125001	0.171	0.179001	0.166	0.145	0.012	0.089	0.174001	0.123	0.011	0.102	0.231001	0.88299	1.60678	1.36891	1.14172	0.8825	0.815239	1.37609	1.1298	0.87785	0.82222	0.88296	0.50506	0.13951	0.05298	0.88129	0.51145	0.13886	0.0578801	1.39972	2.301	2.315	2.14	2.079	2.065	2.077	2.454	2.483	2.493	2.483	2.217	2.178
0.135861	0.329841	0.231841	0.172861	0.216801	0.241681	0.236781	0.132841	0.17296	0.187821	0.1709	0.14794	0.012	0.089	0.181841	0.12692	0.011	0.0980797	0.240801	0.881941	1.60605	1.36866	1.14109	0.878129	0.80588	1.37449	1.13188	0.877566	0.826611	0.882186	0.505462	0.137952	0.0523724	0.879967	0.510882	0.138007	0.0587523	1.39927	2.30198	2.31892	2.14098	2.07998	2.07186	2.09268	2.454	2.48398	2.49594	2.4879	2.21896	2.17702
0.142929	0.344848	0.248827	0.184878	0.240756	0.259817	0.240959	0.139929	0.173	0.192949	0.177929	0.148	0.012	0.0979085	0.189919	0.12799	0.011	0.098	0.252878	0.88095	1.60379	1.36851	1.14113	0.871349	0.795109	1.37247	1.12945	0.877916	0.824621	0.881279	0.503767	0.137752	0.0502813	0.87892	0.509128	0.13601	0.0585621	1.39754	2.30299	2.32098	2.14991	2.08297	2.07893	2.10092	2.45598	2.48499	2.496	2.49295	2.21999	2.177
0.150999	0.357999	0.263999	0.206998	0.252999	0.277999	0.255999	0.153999	0.180999	0.201999	0.184	0.152	0.012	0.0930004	0.196999	0.135999	0.0139998	0.098	0.266999	0.88003	1.60205	1.36581	1.13958	0.87364	0.808329	1.36768	1.11802	0.8748	0.814991	0.8813	0.50407	0.13878	0.0535097	0.87689	0.50999	0.13475	0.0567601	1.39566	2.304	2.32	2.152	2.083	2.082	2.102	2.458	2.495	2.5	2.497	2.218	2.176
0.159801	0.378535	0.274756	0.217756	0.271579	0.294623	0.271645	0.161823	0.195668	0.201022	0.192801	0.159823	0.017867	0.0910443	0.207756	0.142845	0.014	0.100934	0.277756	0.879991	1.59741	1.36705	1.13934	0.892952	0.822968	1.36766	1.12599	0.913923	0.82291	0.881163	0.509712	0.142515	0.0575778	0.877017	0.513236	0.134682	0.0574934	1.39305	2.30791	2.32684	2.152	2.08593	2.08591	2.10004	2.46289	2.49598	2.52053	2.50482	2.22191	2.17991
0.169894	0.391863	0.302704	0.231852	0.299704	0.318747	0.280905	0.173873	0.204905	0.208916	0.203884	0.166926	0.0189894	0.091	0.214926	0.146958	0.014	0.101	0.299768	0.877892	1.59279	1.36452	1.14178	0.874383	0.809804	1.36686	1.12201	0.873461	0.815155	0.878993	0.510077	0.145845	0.0589167	0.875051	0.51141	0.13472	0.0575694	1.3898	2.308	2.33393	2.15992	2.08501	2.0949	2.10594	2.46696	2.49897	2.51704	2.50896	2.222	2.17802
0.177999	0.416995	0.314998	0.245997	0.307999	0.327998	0.307995	0.176	0.206	0.222997	0.218997	0.171999	0.0160006	0.0979987	0.213	0.154999	0.0169994	0.0980006	0.314997	0.87708	1.58928	1.36542	1.14224	0.885228	0.816859	1.36367	1.12087	0.87334	0.81659	0.87706	0.51071	0.141031	0.0566904	0.87498	0.51274	0.13609	0.0581399	1.38768	2.31	2.336	2.167	2.084	2.096	2.114	2.473	2.506	2.521	2.519	2.224	2.183
0.18486	0.43366	0.333621	0.265601	0.31388	0.33976	0.31192	0.19168	0.223641	0.23476	0.22292	0.17298	0.016	0.0950599	0.22476	0.155	0.017	0.10094	0.334601	0.875463	1.58672	1.3669	1.14248	0.889052	0.816017	1.36086	1.11961	0.874095	0.814914	0.876051	0.510053	0.14052	0.057425	0.87301	0.512417	0.136923	0.0584242	1.38703	2.31098	2.34384	2.16798	2.08106	2.09404	2.10714	2.47496	2.5109	2.52884	2.52194	2.22596	2.18594
0.196875	0.448844	0.349834	0.273917	0.321917	0.343958	0.320907	0.204865	0.236865	0.249844	0.234875	0.189824	0.0189689	0.103907	0.232917	0.158958	0.017	0.0980311	0.347865	0.874767	1.58479	1.3635	1.14296	0.895553	0.822136	1.36135	1.11749	0.899078	0.817641	0.875515	0.511425	0.139986	0.0541446	0.872277	0.512123	0.13786	0.058331	1.38202	2.31397	2.34697	2.16998	2.08199	2.08707	2.09809	2.47896	2.51694	2.53593	2.52398	2.22996	2.18402
0.212	0.467	0.366	0.283	0.325	0.343	0.367999	0.218	0.247	0.267	0.245	0.220999	0.019	0.0960002	0.248	0.159	0.017	0.098	0.368999	0.87356	1.58149	1.36094	1.14434	0.89988	0.81674	1.35778	1.1181	0.89294	0.80709	0.87694	0.51844	0.14071	0.0586299	0.86811	0.51281	0.1378	0.05843	1.38206	2.316	2.355	2.175	2.079	2.076	2.077	2.495	2.524	2.536	2.529	2.23	2.191
0.222751	0.486548	0.386525	0.293751	0.325	0.334204	0.376796	0.252208	0.266548	0.290457	0.255751	0.249344	0.031706	0.100887	0.262661	0.159	0.0121131	0.0921357	0.383661	0.869748	1.57702	1.35586	1.14937	0.893938	0.814238	1.3466	1.0855	0.871066	0.809934	0.87477	0.516808	0.135119	0.0548671	0.862793	0.508353	0.133998	0.0586841	1.37864	2.316	2.36282	2.18184	2.079	2.05841	2.05159	2.49891	2.52986	2.53991	2.52802	2.23	2.20273
0.243777	0.513713	0.399862	0.294989	0.305212	0.305308	0.394809	0.274766	0.31449	0.331565	0.276777	0.323214	0.068607	0.129692	0.282788	0.163947	0.0149681	0.0959575	0.404777	0.860251	1.56864	1.35413	1.14228	0.900003	0.815714	1.32797	1.07674	0.864475	0.781981	0.868121	0.519679	0.159339	0.0638625	0.850797	0.479291	0.136304	0.0592144	1.37065	2.32589	2.36795	2.18893	2.07108	2.03228	2.02231	2.51087	2.53297	2.53505	2.52206	2.23989	2.20003
0.259987	0.532985	0.429976	0.296998	0.272027	0.271028	0.416982	0.326958	0.37695	0.398946	0.293986	0.363968	0.127952	0.20394	0.295989	0.180986	0.0130016	0.0760162	0.431978	0.853276	1.55167	1.34285	1.14086	0.883633	0.818827	1.3187	1.05275	0.841339	0.766952	0.860966	0.523897	0.151217	0.0715139	0.844305	0.492839	0.131774	0.0488584	1.35454	2.332	2.372	2.193	2.067	2.00003	1.98703	2.514	2.538	2.531	2.51301	2.246	2.20799
0.278619	0.562398	0.451558	0.29504	0.245542	0.232783	0.445418	0.364237	0.433836	0.467595	0.308699	0.441414	0.189735	0.239277	0.329318		0.00320073	0.138715	0.459438	0.839257	1.53556	1.33397	1.13478	0.897359	0.829207	1.30111	1.02557	0.82035	0.751604	0.848985	0.517315	0.156404	0.0706675	0.828425		0.119237	0.0739263	1.33569	2.33592	2.38278	2.19594	2.06112	1.98432	1.96054	2.51498	2.53898	2.5261	2.50026	2.24796	2.20996
0.289884	0.596641	0.488609	0.295989	0.203444	0.189455	0.482609	0.415461	0.50426	0.561017	0.322852	0.504345	0.27708	0.374562	0.333958			0.161767	0.491662	0.830352	1.51184	1.31322	1.13776	0.920803	0.853948	1.27164	1.00921	0.812578	0.749756	0.838559	0.517487	0.163832	0.0787633	0.82156			0.110149	1.31762	2.336	2.38894	2.20194	2.06397	1.95926	1.93922	2.52094	2.53207	2.51314	2.48318	2.24998	2.20703
0.318987	0.649977	0.516988	0.305996	0.175012	0.146019	0.525981	0.473975	0.589963	0.658958	0.351987	0.559976	0.408943	0.493949	0.368985			0.18399	0.535981	0.812378	1.48619	1.2901	1.14156	0.92033	0.880349	1.24923	1.01001	0.830772	0.755627	0.818529	0.522938	0.135412	0.0590286	0.806067			0.118636	1.29507	2.337	2.39	2.2	2.064	1.95	1.928	2.513	2.54499	2.503	2.46501	2.244	2.211
0.354213	0.695972	0.565907	0.339256	0.20141	0.144044	0.577841	0.525841	0.643797	0.739207	0.389169	0.607928	0.48236	0.600616	0.398344			0.198672	0.585885	0.795879	1.46893	1.27482	1.15061	1.00781	0.948761	1.23505	1.01781	0.837999	0.768551	0.796512	0.508884	0.153769	0.0669526	0.794665			0.124479	1.27105	2.31059	2.3812	2.20098	2.06693	1.97348	1.94267	2.50322	2.53522	2.49909	2.44837	2.22052	2.22958
0.38865	0.750444	0.620444	0.388495	0.194082	0.14301	0.636403	0.577475	0.728135	0.801372	0.415732	0.624835	0.542392	0.661392	0.444526			0.239578	0.635495	0.793729	1.46412	1.25955	1.15823	1.01097	0.97529	1.23171	1.02039	0.854906	0.790386	0.795733	0.505829	0.143471	0.0558474	0.791233			0.118573	1.26452	2.30604	2.36813	2.19407	2.06304	1.97301	1.94993	2.49409	2.53896	2.48514	2.44998	2.21505	2.23495
0.442005	0.803005	0.675004	0.434004	0.202004	0.167004	0.690005	0.624002	0.765001	0.838001	0.471004	0.648003	0.548001	0.668001	0.500004			0.278006	0.688005	0.8069	1.45913	1.26648	1.1688	1.015	0.99008	1.23894	1.02427	0.85306	0.791879	0.81131	0.50408	0.13522	0.0488096	0.802159			0.140878	1.26093	2.306	2.354	2.187	2.073	1.974	1.957	2.494	2.541	2.487	2.452	2.219	2.238
0.492976	0.863779	0.723035	0.483015	0.241212	0.216996	0.745878	0.649488	0.777744	0.852705	0.517074	0.68035	0.555842	0.673882	0.548035	0.393562		0.34074	0.746818	0.803988	1.46763	1.26901	1.16536	1.01872	0.99057	1.25506	1.02919	0.856256	0.784302	0.81331	0.50062	0.132005	0.044477	0.794386	0.524073		0.115157	1.27094	2.33149	2.34126	2.17426	2.0632	1.97792	1.96778	2.48616	2.54296	2.49288	2.46474	2.24155	2.25172
0.547436	0.927341	0.787331	0.590871	0.382516	0.293206	0.801425	0.686613	0.788885	0.836178	0.576383	0.686937	0.553031	0.674	0.600456	0.487028		0.434028	0.819247	0.822613	1.4763	1.284	1.1817	1.04742	0.97919	1.27609	1.04694	0.856261	0.78513	0.824126	0.50246	0.130614	0.0443009	0.820413	0.52254		0.10702	1.29841	2.33497	2.32715	2.174	2.06696	1.99977	1.97196	2.48204	2.53805	2.50685	2.48776	2.24794	2.25002
0.585998	0.973998	0.831998	0.610999	0.458997	0.384996	0.851998	0.719999	0.786	0.826	0.614998	0.694	0.553	0.634002	0.637998	0.588996		0.530996	0.867998	0.83416	1.49067	1.29247	1.14971	1.02076	0.943881	1.29674	1.09215	0.85867	0.7795	0.836079	0.50634	0.13079	0.0430501	0.83134	0.499341		0.0814711	1.30964	2.344	2.319	2.17	2.061	1.99	1.972	2.472	2.541	2.519	2.51	2.256	2.248
0.644675	1.03365	0.893608	0.679454	0.528432	0.485725	0.904807	0.759116	0.780133	0.803508	0.673675	0.700845	0.54811	0.634978	0.694719	0.682879		0.61999	0.92863	0.845924	1.50412	1.29561	1.13826	0.956903	0.884316	1.30516	1.11263	0.870278	0.792438	0.846945	0.508286	0.133108	0.0444289	0.843691	0.484603		0.0565138	1.31943	2.34204	2.31998	2.16707	2.05904	1.99098	1.97298	2.47493	2.54589	2.54247	2.53445	2.25404	2.24898
0.692522	1.08053	0.950431	0.755237	0.631953	0.608759	0.960441	0.769898	0.772081	0.786173	0.712614	0.709908	0.54602	0.637969	0.746481	0.79883		0.532915	0.956725	0.853465	1.50991	1.30554	1.11596	0.891784	0.822917	1.31674	1.11802	0.877805	0.804756	0.854634	0.486544	0.131853	0.0444798	0.850839	0.518716		0.112588	1.3197	2.33408	2.32693	2.167	2.06197	1.99298	1.97894	2.48193	2.54303	2.55983	2.55876	2.25202	2.25296
0.747982	1.14198	1.01198	0.843971	0.774953	0.766948	1.02398	0.821983	0.773	0.776003	0.77398	0.713999	0.549999	0.635001	0.801982	0.910963		0.696945	1.02398	0.865886	1.51987	1.31625	1.10375	0.858081	0.786632	1.3205	1.13958	0.885148	0.824473	0.866316	0.48666	0.13322	0.0464593	0.863776	0.532266		0.098305	1.33084	2.33	2.331	2.168	2.062	2.006	1.992	2.468	2.539	2.574	2.58299	2.246	2.245
0.809754	1.19689	1.07179	0.941041	0.929874	0.939518	1.07987	0.871991	0.782802	0.779921	0.838694	0.731644	0.552941	0.637941	0.858853	1.03255		0.901865	1.07791	0.863292	1.52802	1.31272	1.10132	0.848689	0.770731	1.32689	1.15195	0.901912	0.842398	0.863722	0.49557	0.136317	0.050126	0.861212	0.548953		0.107945	1.32937	2.32706	2.331	2.16996	2.06102	2.02168	2.01062	2.4729	2.5439	2.60145	2.6026	2.24208	2.2352
0.869407	1.25443	1.13438	1.03012	1.07852	1.11624	1.1008	0.902699	0.795869	0.797819	0.902367	0.769618	0.566859	0.638	0.915438	1.12707	1.00912	1.10597	1.13543	0.858142	1.52754	1.30594	1.09476	0.868675	0.785418	1.32642	1.14524	0.916575	0.867024	0.855721	0.527043	0.142171	0.0504277	0.859002	0.575771	0.210787	0.109506	1.33168	2.32502	2.33298	2.16703	2.06001	2.04477	2.03179	2.48092	2.55885	2.60893	2.62379	2.23903	2.23401
0.938967	1.31397	1.20497	1.11396	1.21394	1.26593	1.17896	0.966969	0.83698	0.83898	0.971967	0.795987	0.578994	0.651993	0.985966	1.18797	1.17792	1.3089	1.19897	0.861678	1.53034	1.30823	1.1103	0.895257	0.821373	1.32458	1.16297	0.933282	0.883432	0.85609	0.5265	0.145279	0.0553376	0.865587	0.581737	0.188431	0.114787	1.33627	2.33	2.334	2.168	2.062	2.05699	2.05699	2.483	2.562	2.62499	2.63899	2.245	2.236
1.027	1.37463	1.27247	1.19712	1.31765	1.38236	1.24647	1.03349	0.907404	0.903537	1.04925	0.872271	0.616157	0.661778	1.074	1.25547	1.28752	1.42536	1.26451	0.860516	1.53996	1.31693	1.12355	0.924947	0.865148	1.3283	1.17401	0.932038	0.888994	0.852873	0.536973	0.180814	0.0620186	0.86648	0.536427	0.178475	0.117283	1.34272	2.34271	2.34182	2.16702	2.05516	2.07069	2.08438	2.48104	2.56396	2.64749	2.65562	2.25869	2.23796
1.10324	1.43341	1.33339	1.2574	1.38236	1.46617	1.31432	1.10231	0.995114	0.988145	1.13315	0.9809	0.698165	0.82433	1.1542	1.30649	1.33157	1.46165	1.33232	0.860124	1.54781	1.32872	1.1355	0.957848	0.899002	1.33507	1.17523	0.93687	0.889278	0.855136	0.546168	0.210552	0.152055	0.863392	0.512021	0.162799	0.0911989	1.34512	2.34102	2.34794	2.16799	2.05302	2.071	2.09985	2.48298	2.56796	2.64305	2.656	2.25603	2.23107
1.18996	1.49197	1.39397	1.31298	1.44397	1.51498	1.38697	1.18196	1.08696	1.07996	1.21996	1.11394			1.23696	1.36198	1.341	1.47	1.39597	0.857341	1.5556	1.33204	1.13878	0.964837	0.907736	1.33505	1.16587	0.95802	0.882993	0.853961	0.551628			0.859032	0.519337	0.159232	0.0848128	1.35652	2.337	2.353	2.169	2.052	2.076	2.098	2.487	2.574	2.64	2.65	2.252	2.227
1.26156	1.56062	1.4538	1.34633	1.46459	1.53755	1.44876	1.25944	1.19973	1.19273	1.28862	1.20419	0.889541	1.0175	1.31346	1.40709	1.36257	1.4798	1.45874	0.857605	1.56587	1.33668	1.13977	0.958586	0.893163	1.32738	1.14266	0.922367	0.852356	0.857087	0.507252	0.211989	0.158021	0.856383	0.51733	0.161691	0.0766148	1.36062	2.337	2.35496	2.1739	2.05886	2.076	2.08428	2.49778	2.58674	2.63804	2.6402	2.25396	2.22112
1.33129	1.63128	1.5223	1.39748	1.49766	1.54592	1.51334	1.35107	1.32077	1.33356	1.35829	1.32675	1.02066	1.01504	1.38329	1.44264	1.37191	1.4899	1.52829	0.861648	1.57557	1.34274	1.14007	0.936804	0.867572	1.33156	1.11709	0.903765	0.827897	0.863821	0.500936	0.194852	0.0833981	0.857597	0.505542	0.152159	0.065157	1.36786	2.33601	2.35599	2.16905	2.07286	2.06907	2.06717	2.498	2.58799	2.63305	2.62812	2.25202	2.22001
1.39599	1.69299	1.58499	1.43799	1.504	1.536	1.57999	1.44698	1.46598	1.48198	1.42499	1.44998	1.16498	1.20597	1.44699	1.469	1.379	1.49	1.59599	0.866229	1.585	1.34934	1.13136	0.917713	0.845204	1.33841	1.11539	0.90493	0.82506	0.868189	0.484583	0.154916	0.070472	0.862229	0.485113	0.143661	0.058831	1.37737	2.339	2.361	2.177	2.078	2.067	2.059	2.497	2.577	2.613	2.608	2.251	2.222
1.4703	1.76632	1.64952	1.48884	1.50498	1.52036	1.66017	1.54672	1.59212	1.62962	1.49246	1.56732	1.35271	1.43379	1.52619	1.50224	1.38584	1.48218	1.66052	0.874657	1.5979	1.3598	1.13101	0.908755	0.83383	1.34127	1.11099	0.902036	0.824249	0.877624	0.49377	0.145877	0.0695217	0.869367	0.490692	0.153309	0.0546555	1.38636	2.34584	2.3522	2.17602	2.08484	2.05918	2.05411	2.49113	2.5682	2.59149	2.58942	2.25687	2.23471
1.53634	1.83234	1.71237	1.54147	1.505	1.50515	1.73425	1.64402	1.73258	1.78741	1.55735	1.70164	1.53615	1.61518	1.59531	1.52478	1.43252	1.53545	1.73227	0.879829	1.60247	1.36273	1.1417	0.903829	0.831165	1.33884	1.1227	0.925131	0.849875	0.883502	0.514261	0.141572	0.0728455	0.873657	0.47821	0.0928661	0.049908	1.38862	2.35194	2.34804	2.17303	2.08599	2.059	2.05202	2.491	2.55315	2.56626	2.55337	2.25997	2.2152
1.612	1.908	1.778	1.597	1.512	1.507	1.814	1.746	1.862	1.94	1.633	1.816	1.74701	1.85401	1.672	1.599		1.543	1.805	0.88071	1.60368	1.362	1.14798	0.90979	0.84045	1.33905	1.13275	0.948611	0.875131	0.88288	0.51617	0.12548	0.0608404	0.87594	0.55891		0.0756339	1.3862	2.349	2.341	2.169	2.092	2.06	2.055	2.484	2.541	2.532	2.512	2.256	2.206
1.69235	1.97463	1.84659	1.64795	1.54434	1.52954	1.89533	1.84496	1.98546	2.07718	1.71041	1.9179	1.94885	2.0872	1.75333	1.64113		1.65568	1.87947	0.877545	1.60051	1.35969	1.15922	0.924576	0.851189	1.33754	1.13552	0.970059	0.907112	0.878	0.498738	0.125568	0.0760473	0.87449	0.574793		0.219952	1.38423	2.34312	2.3361	2.16704	2.09298	2.06392	2.06088	2.47812	2.53708	2.5075	2.46987	2.25208	2.20012
1.78408	2.04727	1.91432	1.7074	1.59746	1.57256	1.97718	1.9351	2.09194	2.17701	1.79614	1.9883	2.07079	2.21276	1.84706	1.70436			1.95623	0.872709	1.59723	1.35245	1.16195	0.939431	0.867941	1.33087	1.13513	0.986734	0.950166	0.872664	0.58048	0.173381	0.120597	0.870243	0.589028			1.37899	2.33211	2.33006	2.15908	2.09102	2.06697	2.06496	2.4681	2.54195	2.49611	2.43633	2.24012	2.19802
1.87096	2.11897	1.98797	1.77697	1.65498	1.63397	2.04797	2.01397	2.20495	2.26496	1.88296	2.07096	2.16296	2.30396	1.93596	1.79696		1.716	2.03497	0.874929	1.59533	1.35271	1.16628	0.942449	0.873208	1.32744	1.12984	1.01639	0.980477	0.880836	0.585898	0.183736	0.125708	0.866352	0.584702		0.201855	1.37629	2.325	2.321	2.156	2.088	2.069	2.069	2.469	2.544	2.44502	2.41401	2.233	2.199
1.95801	2.18255	2.05839	1.84837	1.7293	1.70732	2.11937	2.0883	2.25388	2.32855	1.9661	2.15508	2.23339	2.37439	2.02301	1.90259		1.75804	2.10441	0.87098	1.59329	1.34573	1.15639	0.947094	0.870883	1.32627	1.12848	0.993738	0.982582	0.878552	0.583299	0.149082	0.0920786	0.860768	0.565929		0.226917	1.37623	2.32011	2.31611	2.15013	2.08507	2.069	2.06509	2.46607	2.54009	2.47629	2.40716	2.22616	2.19509
2.04711	2.25428	2.1382	1.93711	1.82108	1.79215	2.1893	2.14741	2.31043	2.38741					2.10914	2.01983		1.8857	2.17727	0.858022	1.59321	1.33971	1.14157	0.933223	0.85815	1.32377	1.12783	1.00361	0.957982					0.855582	0.545019		0.192052	1.3724	2.31901	2.31006	2.14505	2.07708	2.05514	2.05411	2.46006	2.53406	2.45522	2.41195
2.128	2.332	2.217	2.03	1.918	1.89	2.259	2.196	2.368	2.426	2.141	2.295	2.271	2.401	2.189	2.119		1.979	2.254	0.8558	1.60098	1.33746	1.12219	0.91562	0.8399	1.3291	1.12509	0.966411	0.921231	0.85691	0.492909	0.12092	0.0534202	0.85241	0.487771		0.145911	1.37542	2.317	2.309	2.136	2.068	2.041	2.04	2.458	2.518	2.457	2.431	2.228	2.188
2.20447	2.40357	2.29543	2.13294	2.03173	2.00275	2.33057	2.2558	2.37878	2.44561	2.21943	2.33127	2.27786	2.40198	2.26155	2.25037		2.10057	2.32949	0.858447	1.61422	1.3387	1.10421	0.89513	0.816733	1.338	1.11548	0.937233	0.879867	0.857881	0.487057	0.120077	0.0506357	0.856567	0.490966		0.14442	1.38549	2.31994	2.30606	2.13502	2.05722	2.0312	2.02627	2.45506	2.51212	2.47759	2.45845	2.22702	2.1831
2.27921	2.47722	2.37516	2.24581	2.1735	2.14648	2.3973	2.31241	2.39681	2.45293	2.29718	2.37751	2.278	2.39804				2.15841	2.4052	0.865475	1.62447	1.35167	1.10048	0.866463	0.787766	1.35284	1.11396	0.912846	0.848953	0.864657	0.486267	0.118883	0.0488783				0.0374482	1.39903	2.32	2.31095	2.13995	2.05502	2.02308	2.01413	2.46094	2.51101	2.49977	2.48868	2.22601	2.23049
2.36101	2.55001	2.45701	2.36301	2.33602	2.32402	2.47301	2.36701	2.407	2.447	2.37701	2.394	2.282	2.396	2.41401	2.49201	2.25602	2.30902	2.47801	0.87363	1.64058	1.36201	1.10215	0.85545	0.77599	1.36132	1.09967	0.886071	0.81739	0.87254	0.476731	0.11668	0.0475501	0.87151	0.514632	0.1442	0.0608299	1.41229	2.311	2.319	2.146	2.056	2.019	2.005	2.458	2.514	2.508	2.512	2.221	2.208
2.42652	2.62432	2.54697	2.46861	2.49344	2.50198	2.5483	2.42665	2.41482	2.44211	2.44643	2.4116	2.28396	2.40676	2.47756	2.60544	2.44571	2.51436	2.55623	0.874891	1.64622	1.36431	1.1065	0.85588	0.776508	1.36072	1.11066	0.894265	0.818906	0.873762	0.489501	0.119135	0.0487822	0.872664	0.538246	0.143447	0.0600575	1.41782	2.3022	2.32585	2.14796	2.05698	2.02389	2.01087	2.45702	2.51791	2.52169	2.52765	2.21122	2.19138
2.5151	2.70122	2.63214	2.57591	2.64546	2.68514	2.63017	2.48639	2.45657	2.44893	2.53015	2.4506	2.29093	2.39512	2.56709	2.71489	2.66378	2.75555	2.63421	0.87399	1.64471	1.36009	1.12685	0.908554	0.816288	1.35668	1.12715	0.915353	0.863914	0.87278	0.515771	0.122743	0.0493148	0.87175	0.556843	0.139065	0.0588028	1.41681	2.30893	2.33293	2.148	2.06096	2.024	2.01793	2.45106	2.52691	2.5507	2.55769	2.21595	2.18704
	2.78099	2.71699	2.68398	2.80797	2.88597	2.71199	2.55699	2.49399	2.48899		2.49199	2.305	2.4	2.64999	2.79499	2.85497	2.96496	2.71999		1.6374	1.35531	1.13339	0.941704	0.858223	1.34738	1.13925	0.935267	0.878628		0.526958	0.129239	0.0635675	0.87184	0.55598	0.13804	0.0607497	1.41105		2.338	2.149	2.058	2.024	2.027	2.452	2.536	2.58499	2.572		2.184
2.64493	2.81321	2.77013	2.76803	2.95351	3.03553	2.75614	2.63052	2.53419	2.54782	2.67595	2.55128	2.35227	2.41354	2.69493	2.88465	3.00395	3.13946	2.76119	0.855594	1.61474	1.34626	1.14641	0.974952	0.916731	1.33725	1.12821	0.954788	0.934018	0.857995	0.514219	0.157671	0.05229	0.856516	0.531396	0.16705	0.0905672	1.39282	2.25796	2.30298	2.12997	2.02458	2.01885	2.0259	2.43347	2.53208	2.60265	2.59455	2.18201	2.16903
2.72116	2.88911	2.85011	2.8595	3.04314	3.14795	2.83623	2.67518	2.57006	2.57434	2.75316	2.62888	2.38277	2.42122	2.7771	2.96823	3.07993	3.21818	2.83867	0.853467	1.60504	1.34403	1.15262	1.02673	0.986082	1.3387	1.12581	0.924526	0.864592	0.855185	0.510105	0.16495	0.0553934	0.857001	0.523882	0.159338	0.0979331	1.38993	2.25502	2.3091	2.13653	2.01295	2.01511	2.04107	2.43609	2.51402	2.54332	2.5871	2.18302	2.16946
2.80709	2.97254	2.93304	2.94454	3.15152	3.24053	2.92554	2.76704	2.65212	2.64112	2.83908	2.73156	2.46104	2.54203	2.86954	3.03253	3.09602	3.24601	2.92304	0.849766	1.60096	1.34419	1.15414	1.04879	1.02337	1.34084	1.1223	0.917573	0.837299	0.852597	0.516265	0.179156	0.108262	0.854077	0.520152	0.162615	0.0851462	1.38959	2.25601	2.3205	2.14	1.99948	2.02751	2.05649	2.43851	2.52101	2.55601	2.57301	2.18401	2.1665
2.89512	3.0572	3.01613	3.026	3.21064	3.30755	3.01403	2.86514	2.77374	2.76198	2.92217	2.85404	2.55616	2.63041	2.95808	3.09907	3.12626	3.259	3.00814	0.855795	1.61024	1.34863	1.15906	1.04097	1.01895	1.33545	1.11246	0.900639	0.826336	0.860364	0.515309	0.192948	0.127328	0.851284	0.514896	0.143949	0.0709946	1.39502	2.26812	2.33285	2.14444	1.97855	2.03286	2.04987	2.44352	2.53688	2.57101	2.58607	2.1931	2.16955
2.9819	3.1089	3.07184	3.05826	3.2316	3.3233	3.0639	2.94364	2.90842	2.9159	3.01288	2.98912	2.68242	2.81126	3.0249	3.1416	3.14311	3.25907	3.06693	0.867017	1.61579	1.35312	1.17464	1.02675	0.973514	1.33285	1.11841	0.914816	0.819905	0.870773	0.50419	0.175741	0.127383	0.861786	0.508461	0.144287	0.0667633	1.39486	2.27721	2.29416	2.12023	1.9539	1.99266	1.99966	2.43414	2.509	2.57193	2.59093	2.20121	2.16732
3.06328	3.19035	3.1503	3.1122	3.2571	3.33587	3.14533	3.05647	3.05461	3.08264	3.09326	3.12249	2.82871	2.86579	3.10627	3.16717	3.14804	3.26199	3.1493	0.878841	1.62123	1.36028	1.1744	1.00012	0.930059	1.33851	1.11954	0.911207	0.817103	0.882855	0.494874	0.148498	0.0636256	0.873106	0.509353	0.147104	0.0651844	1.40563	2.28606	2.301	2.13001	1.99202	1.97798	1.98497	2.44001	2.50897	2.569	2.58797	2.21005	2.18107
3.13805	3.28215	3.22914	3.1654	3.28296	3.30188	3.23415	3.18037	3.21699	3.25226	3.16205	3.25193	3.01865	3.07481	3.17914	3.21146	3.15809	3.25903	3.22913	0.884311	1.62673	1.36994	1.17435	0.92714	0.876985	1.34331	1.13018	0.905296	0.812669	0.889399	0.509093	0.134854	0.054743	0.877351	0.50488	0.142776	0.0610488	1.40833	2.30203	2.30097	2.13308	1.99607	1.97401	1.97791	2.44197	2.50019	2.56891	2.57987	2.22405	2.19992
3.21701	3.3691	3.31494	3.19651	3.28	3.29279	3.32122	3.28351	3.36675	3.42216	3.24099	3.39731	3.21787	3.28687	3.26499	3.24573	3.16564	3.26143	3.31401	0.88677	1.62668	1.37035	1.16932	0.921224	0.859639	1.34806	1.12778	0.909761	0.819991	0.890971	0.518589	0.141373	0.0654292	0.880594	0.503356	0.137811	0.0588071	1.40628	2.30402	2.29909	2.13905	2.001	1.975	1.97089	2.43995	2.51389	2.56157	2.56936	2.22802	2.19409
3.3031	3.45909	3.39809	3.26105	3.28	3.284	3.4161				3.3261	3.53911	3.42623	3.53825	3.3501	3.27708		3.28016	3.4001	0.894883	1.61803	1.37107	1.1603	0.919258	0.854904	1.35178				0.898278	0.536925	0.156492	0.0731142	0.889307	0.501538		0.0609733	1.40081	2.305	2.303	2.141	2.00102	1.975	1.96601	2.438				2.229	2.198
3.39556	3.55039	3.48227	3.30615	3.28479	3.28864	3.50937	3.49733	3.66844	3.77072	3.42052	3.64018	3.6498	3.77615	3.4445	3.35527		3.42934	3.4924	0.878526	1.61621	1.36089	1.17311	0.917657	0.858921	1.33732	1.13684	0.97033	0.900208	0.877793	0.541476	0.16768	0.0963432	0.877387	0.566638		0.206698	1.39524	2.30794	2.30288	2.14001	2.0191	1.97736	1.97625	2.44099	2.52215	2.52091	2.50352	2.22499	2.19504
3.50348	3.64628	3.57018	3.38613	3.33978	3.33366	3.60443	3.58891	3.7685	3.88898	3.52538	3.72196	3.84168	3.99178	3.5486	3.44338		3.51829	3.58913	0.883007	1.61043	1.35668	1.17473	0.934654	0.870738	1.33998	1.14579	1.01102	0.962173	0.884087	0.546176	0.154166	0.121259	0.879896	0.599892		0.24577	1.39139	2.30393	2.2949	2.14075	2.02588	2.00215	1.99337	2.44005	2.5321	2.51502	2.47045	2.22388	2.19817
3.60133	3.7363	3.65631	3.47031	3.41031	3.39929	3.70029	3.66431	3.86727	3.96726	3.61933	3.79929	3.94706	4.10097	3.65132	3.53741	3.29523	3.45122	3.67333	0.883263	1.60875	1.35107	1.17148	0.945829	0.882028	1.33409	1.14669	1.04381	1.01227	0.883149	0.556622	0.154608	0.135819	0.881287	0.585317	0.205308	0.194219	1.38921	2.30102	2.29099	2.131	2.02101	2.00802	2.00804	2.44201	2.53601	2.51599	2.44897	2.21903	2.20502
3.69711	3.82402	3.74721	3.55936	3.50056	3.48451	3.78508	3.75402	3.94681	4.04167	3.71611	3.88216	3.96481	4.09389	3.7451	3.65586	3.36254	3.51453	3.76811	0.87552	1.6075	1.35039	1.16868	0.948078	0.866978	1.3349	1.14894	1.03673	1.01467	0.874309	0.553593	0.210301	0.14053	0.874759	0.558232	0.213134	0.196531	1.38825	2.30603	2.28799	2.13095	2.02499	2.01507	2.02004	2.44397	2.53992	2.51197	2.44012	2.22703	2.21205
3.78319	3.90326	3.84114	3.66468	3.62206	3.60216	3.86916	3.83262	4.00875	4.09297	3.80224	3.97162	4.02617	4.16115	3.83026	3.80073		3.6337	3.85426	0.876226	1.60722	1.34719	1.15485	0.931228	0.845688	1.33618	1.15001	1.01031	0.978346	0.878749	0.504917	0.142076	0.0759947	0.871672	0.53134		0.175573	1.38575	2.30798	2.28698	2.12702	2.02398	2.0201	2.02307	2.44202	2.53365	2.5102	2.44957	2.22895	2.21593
3.86907	3.99207	3.92507	3.77009	3.7421	3.72611	3.95406	3.89605	4.03804	4.13101	3.89007	4.03503	4.033	4.167	3.91906	3.94706		3.77905	3.94307	0.875691	1.60815	1.34123	1.1281	0.900892	0.819313	1.33704	1.15066	0.980082	0.928721	0.87754	0.515388	0.13605	0.0667542	0.871762	0.510117		0.153293	1.38869	2.307	2.286	2.128	2.023	2.024	2.026	2.443	2.52	2.518	2.47202	2.227	2.21301
3.95711	4.08115	4.02221	3.88981	3.86922	3.8633	4.03321	3.96388	4.0923	4.14611	3.98007	4.07948	4.03704	4.16401	3.99917	4.02507		3.85114	4.03217	0.877172	1.61583	1.34379	1.11402	0.864809	0.79743	1.34635	1.128	0.943746	0.878263	0.877387	0.500265	0.136169	0.0592034	0.874774	0.480625		0.130508	1.39087	2.30503	2.28701	2.13305	2.02411	2.02407	2.02604	2.44701	2.52403	2.52319	2.49634	2.22404	2.23099
4.03912	4.16624	4.11139	4.02329	4.03306	4.03363	4.12189	4.02854	4.11427	4.1542	4.05922	4.11452	4.0402	4.16498	4.08507	4.17726	3.96193	4.01048	4.11814	0.881693	1.62511	1.34695	1.1021	0.846551	0.778084	1.34886	1.10751	0.90187	0.841822	0.880899	0.483508	0.136071	0.0544152	0.880143	0.516804	0.153505	0.0711123	1.40207	2.30678	2.28817	2.13685	2.03217	2.02937	2.0293	2.4482	2.52595	2.53727	2.52155	2.22683	2.22975
4.12233	4.25431	4.20535	4.15244	4.19262	4.21568	4.19633	4.08924	4.1251	4.16203	4.14633	4.13515	4.04804	4.16398	4.16633	4.30538	4.15584	4.22596	4.20233	0.885337	1.63809	1.35521	1.11421	0.866667	0.78184	1.35453	1.09671	0.879583	0.814875	0.885556	0.488192	0.134187	0.0546292	0.882607	0.538952	0.135725	0.0610277	1.40986	2.29803	2.29502	2.13102	2.03907	2.04404	2.04107	2.456	2.524	2.54806	2.54307	2.22001	2.21999
4.21227	4.34014	4.3023	4.27447	4.36411	4.40171	4.28723	4.15592	4.15142	4.17127	4.23625	4.17733	4.05815	4.159	4.25826	4.41027	4.38663	4.48995	4.29422	0.884494	1.63549	1.35525	1.12536	0.891097	0.807004	1.347	1.10093	0.886083	0.816454	0.881839	0.507643	0.138822	0.057138	0.884578	0.555855	0.145507	0.0635677	1.41212	2.30537	2.30012	2.13603	2.05811	2.05401	2.06016	2.4561	2.52415	2.56415	2.56225	2.22433	2.21799
4.30566	4.42398	4.39807	4.38262	4.5194	4.60098	4.37816	4.224	4.18347	4.19215	4.32777	4.20282	4.06941	4.15925	4.35054	4.50407	4.57906	4.70524	4.38407	0.884753	1.63766	1.34912	1.12808	0.94428	0.86116	1.34433	1.11392	0.897474	0.837316	0.879044	0.509654	0.136305	0.0585875	0.887801	0.556696	0.170726	0.0962311	1.40929	2.3314	2.30911	2.13816	2.06566	2.05516	2.07239	2.46298	2.53502	2.57528	2.58037	2.24752	2.21691
4.37611	4.50809	4.4861	4.49411	4.66415	4.77014	4.4701	4.3091	4.24608	4.24107	4.40311	4.2801	4.08705	4.17001	4.4161	4.59212	4.70913	4.84313	4.47209	0.882741	1.63591	1.35607	1.13641	0.980022	0.918997	1.35262	1.12814	0.914254	0.855419	0.884741	0.523425	0.144595	0.0652792	0.878082	0.545867	0.210461	0.145532	1.40669	2.30601	2.31401	2.145	2.05099	2.06202	2.08902	2.46201	2.53601	2.58701	2.59602	2.22701	2.21301
4.47736	4.5951	4.57807	4.60031	4.81022	4.90735	4.56113	4.40408	4.32017	4.30412	4.51129	4.37738	4.13198	4.18058	4.51531	4.70604	4.83469	4.97062	4.56009	0.884168	1.63825	1.35087	1.1503	1.01987	0.982396	1.3606	1.15041	0.946323	0.872858	0.885884	0.537896	0.149166	0.0645653	0.879639	0.514605	0.182391	0.118702	1.40896	2.31309	2.32014	2.14903	2.04381	2.07706	2.11017	2.47009	2.54619	2.60017	2.61529	2.23206	2.21801
4.58549	4.68332	4.66332	4.70392	4.90697	5.01397	4.65149	4.49074	4.41381	4.39406	4.61449	4.48856	4.21084	4.23165	4.61956	4.78909	4.88872	5.01927	4.64734	0.888028	1.63844	1.35987	1.15733	1.05843	1.03046	1.35607	1.13875	0.935971	0.871632	0.889455	0.537731	0.172875	0.0733466	0.883544	0.502418	0.142792	0.0811293	1.41333	2.32017	2.33117	2.15115	2.02893	2.08165	2.1229	2.47712	2.56117	2.61337	2.6381	2.23717	2.21878
4.68336	4.77437	4.75436	4.77936	4.98427	5.09122	4.74935	4.59843	4.52451	4.51453	4.71236	4.62856	4.32252	4.45351	4.72037	4.87126	4.91704	5.03003	4.73938	0.893451	1.64083	1.36205	1.1643	1.06685	1.0375	1.3665	1.13502	0.917212	0.861039	0.895535	0.543222	0.199688	0.15741	0.888016	0.497725	0.143605	0.0654035	1.41787	2.32705	2.33805	2.15701	2.02587	2.068	2.11892	2.48203	2.56805	2.62805	2.64206	2.24405	2.21004
4.7763	4.87031	4.84719	4.87065	5.05442	5.14739	4.84035	4.70869	4.65621	4.65151	4.80529	4.773	4.45607	4.5847	4.81438	4.93665	4.92811	5.03715	4.83631	0.893617	1.65018	1.3693	1.15698	1.03373	1.0061	1.365	1.12166	0.919969	0.832686	0.894281	0.538254	0.201185	0.158767	0.889492	0.516398	0.134564	0.0561137	1.42239	2.34122	2.35012	2.16	1.99457	2.06668	2.09759	2.48896	2.57995	2.64208	2.65799	2.25816	2.21908
4.87329	4.96839	4.93617	4.91946	5.08585	5.17627	4.94141	4.83529	4.82141	4.83873	4.90119	4.92254	4.61217	4.64324	4.91724	4.98517	4.93634	5.04768	4.93429	0.891278	1.65334	1.37207	1.17007	1.00756	0.952613	1.35576	1.1147	0.902414	0.819124	0.890786	0.509018	0.162734	0.080779	0.888244	0.49227	0.127806	0.0526171	1.42801	2.35729	2.35902	2.1602	2.03605	2.043	2.06746	2.48602	2.5759	2.64766	2.65663	2.27024	2.2251
4.96509	5.06411	5.02311	4.97807	5.12002	5.18698	5.03812	4.96715	4.99819	5.02821	4.98908	5.06415	4.81928	4.9332	5.0071	5.03205	4.95005	5.03505	5.02611	0.894411	1.65723	1.3748	1.16973	0.965428	0.894284	1.35259	1.11293	0.902173	0.812502	0.893421	0.523759	0.126474	0.0591075	0.89162	0.495428	0.137638	0.0477016	1.43318	2.36899	2.35999	2.168	2.038	2.04299	2.04599	2.487	2.572	2.63398	2.64198	2.27999	2.229
5.09017	5.19726	5.16163	5.07376	5.14261	5.16907	5.18229	5.09771	5.17006	5.21321	5.11312	5.27453	5.19521	5.27669	5.13574	5.09868	5.33133	5.27722	5.16169	0.891782	1.64395	1.36392	1.14302	0.91183	0.837743	1.34175	1.12216	0.91344	0.823026	0.893416	0.529614	0.127538	0.0541292	0.887465	0.488486	0.152907	0.0767881	1.41979	2.34396	2.33049	2.15503	2.03103	2.02496	2.01993	2.46198	2.57085	2.6188	2.62285	2.26195	2.22152
5.18315	5.29684	5.25075	5.13379	5.1523	5.17544	5.28397	5.27358	5.40766	5.47507	5.20204	5.39405	5.40767	5.52652	5.23411	5.14543	5.52648	5.45153	5.25597	0.896143	1.63714	1.36155	1.14118	0.902099	0.829615	1.34658	1.13268	0.94651	0.869431	0.896855	0.540467	0.124434	0.0648596	0.892469	0.44981	0.163086	0.201299	1.4143	2.34041	2.32936	2.15747	2.03314	2.02208	2.01464	2.46096	2.54867	2.5749	2.56818	2.25793	2.2226
5.28283	5.38181	5.33182	5.19374	5.19117	5.19665	5.3748	5.36929	5.52932	5.6149	5.29632	5.48779	5.57483	5.71087	5.33183	5.21751	5.65128	5.48321	5.3473	0.891045	1.62933	1.35667	1.153	0.907077	0.836617	1.34372	1.13854	0.9838	0.917312	0.890073	0.543472	0.141816	0.0864484	0.889117	0.451617	0.18696	0.128053	1.4097	2.33646	2.323	2.15598	2.0395	2.02651	2.02152	2.45948	2.5565	2.54604	2.53038	2.25496	2.22699
5.43722	5.51805	5.48208	5.31325	5.27824	5.27719	5.50813	5.50202	5.67905	5.78069	5.45822	5.63193	5.73559	5.90258	5.4792	5.39474	5.74679	5.89084	5.48809	0.891269	1.61329	1.34626	1.15418	0.901675	0.828623	1.33551	1.15065	1.01998	0.971191	0.892964	0.549545	0.176824	0.121737	0.888015	0.553136	0.189237	0.135495	1.39229	2.31404	2.28695	2.13099	2.02903	2.02697	2.02399	2.43501	2.53605	2.5482	2.46499	2.24004	2.21409
5.53474	5.60288	5.56872	5.41426	5.37868	5.37378	5.59876	5.58351	5.76289	5.83605	5.55574	5.70653	5.78236	5.94764	5.57582	5.53497		5.95694	5.57574	0.879636	1.61787	1.34529	1.14365	0.910541	0.837662	1.32972	1.14934	1.0149	0.965076	0.882486	0.554655	0.129082	0.0622976	0.875402	0.542882		0.0616661	1.3948	2.3169	2.28294	2.12984	2.03086	2.02488	2.02292	2.43588	2.53976	2.48589	2.46428	2.2429	2.2209
5.62118	5.69619	5.6542	5.52624	5.5113	5.51132	5.68617	5.65813	5.80705	5.88804	5.64219	5.78211	5.80001	5.93	5.66618	5.68228		5.9535	5.6622	0.892802	1.61866	1.34146	1.12987	0.901593	0.807035	1.34107	1.14129	0.982729	0.932187	0.892152	0.51482	0.124711	0.0542686	0.891792	0.555338		0.0502192	1.3969	2.31199	2.27999	2.122	2.024	2.01899	2.01899	2.43001	2.528	2.53001	2.47806	2.23799	2.21603
5.7122	5.79221	5.75139	5.64385	5.6592	5.66828	5.76816	5.72489	5.83359	5.90831	5.7342	5.83861	5.80614	5.92996	5.75524	5.82172	5.54285	5.71043	5.76221	0.888806	1.62939	1.34434	1.12132	0.858926	0.784804	1.34462	1.15102	0.962266	0.901152	0.88803	0.504616	0.120366	0.0535537	0.887964	0.563236	0.138827	0.107729	1.40087	2.30583	2.276	2.12108	2.02401	2.01504	2.01201	2.43397	2.53007	2.53513	2.50913	2.23183	2.22897
5.80473	5.88577	5.85875	5.78658	5.82976	5.84512	5.85758	5.79304	5.87843	5.93224	5.82683	5.88537	5.8172	5.92702	5.8506	5.95482	5.76302	5.82345	5.85575	0.880145	1.6323	1.35258	1.10576	0.852031	0.775469	1.35217	1.13278	0.932184	0.863673	0.879624	0.483222	0.114311	0.0508242	0.879165	0.495719	0.142454	0.0563148	1.40403	2.2929	2.27602	2.1269	2.0251	2.01841	2.01322	2.43222	2.53486	2.54512	2.51933	2.21886	2.22686
5.89131	5.97433	5.94635				5.93631	5.84521	5.90012	5.94405	5.91832	5.90416	5.82704	5.92813	5.93031	6.09536	5.96376	6.04591	5.94332	0.879416	1.63623	1.34937				1.35822	1.12981	0.920398	0.837483	0.876865	0.489837	0.128325	0.0520706	0.880445	0.543436	0.145713	0.063562	1.40582	2.28801	2.277	2.122				2.443	2.52799	2.55102	2.53605	2.212	2.21996
5.98931	6.07923	6.05734	6.05553	6.18001	6.24535	6.03423	5.9139	5.93762	5.96151	6.02031	5.95465	5.83929	5.96884	6.02827	6.20927	6.20692	6.33627	6.04426	0.890598	1.63882	1.35098	1.13091	0.908451	0.833437	1.35526	1.12578	0.91347	0.844905	0.887766	0.507829	0.142491	0.0649217	0.89162	0.545297	0.174656	0.0769372	1.41172	2.29014	2.27704	2.12296	2.03699	2.04405	2.04025	2.44295	2.52492	2.55605	2.55105	2.21316	2.20692
6.09075	6.17488	6.16094	6.17414	6.33546	6.42682	6.13004	5.98382	5.98627	6.00123	6.12173	6.00559	5.86165	5.95704	6.12673	6.30796	6.43132	6.58756	6.1419	0.888893	1.63194	1.35495	1.1358	0.964972	0.899148	1.3528	1.13316	0.922106	0.853966	0.885225	0.508669	0.14285	0.067238	0.890731	0.537005	0.148901	0.0866751	1.40788	2.30062	2.28006	2.12004	2.03596	2.04814	2.05944	2.43892	2.51894	2.56012	2.55514	2.22462	2.20102
6.1772	6.26819	6.2572	6.28021	6.45725	6.56624	6.2312	6.0742	6.0492	6.06219	6.2072	6.08421	5.89408	5.95904	6.21221	6.40519	6.54617	6.71415	6.23619	0.886085	1.63739	1.3571	1.14588	1.01162	0.965882	1.35284	1.14023	0.934272	0.870548	0.886476	0.517506	0.156694	0.0626657	0.883864	0.512582	0.167249	0.127908	1.41039	2.282	2.28301	2.12201	2.03397	2.05502	2.08103	2.435	2.51601	2.566	2.56202	2.206	2.20199
6.27541	6.3602	6.35224	6.38121	6.5794	6.68116	6.32928	6.16944	6.14844	6.15253	6.30646	6.18784	5.93215	5.97893	6.31338	6.49508	6.62757	6.78546	6.32628	0.888519	1.63997	1.3604	1.15602	1.04984	1.02464	1.36241	1.15003	0.930493	0.860245	0.889504	0.50616	0.149289	0.0511155	0.885614	0.527552	0.180911	0.112349	1.4102	2.28103	2.28805	2.12604	2.022	2.06301	2.09416	2.43701	2.5191	2.56814	2.57012	2.20801	2.19592
6.3839	6.45276	6.4477	6.47451	6.68629	6.77039	6.4278	6.28017	6.25952	6.27068	6.41878	6.32982	6.0217	6.05113	6.41988	6.57857	6.67129	6.82025	6.42478	0.886927	1.63587	1.35638	1.16415	1.06817	1.04569	1.36332	1.14009	0.932842	0.864171	0.888289	0.511609	0.155492	0.0579363	0.883605	0.514042	0.155817	0.086316	1.40958	2.2832	2.29216	2.12896	2.02198	2.06398	2.10582	2.43814	2.52722	2.57923	2.57931	2.20908	2.18988
6.47928	6.54127	6.53327	6.5502	6.75112	6.84012	6.51827	6.38935	6.38648	6.40547	6.50828	6.47144	6.15748	6.15856	6.51428	6.65718	6.68605	6.83301	6.51428	0.8863	1.63734	1.36528	1.15653	1.0432	1.02522	1.34954	1.13449	0.924362	0.852596	0.888245	0.519038	0.166503	0.0756884	0.882335	0.511663	0.146131	0.0730703	1.41249	2.29303	2.3	2.127	2.02099	2.06296	2.09693	2.445	2.538	2.59102	2.59502	2.21303	2.18402
6.57727	6.63533	6.62816	6.61894	6.79349	6.8812	6.61228	6.51273	6.55316	6.57136	6.60627	6.62491	6.32564	6.35511	6.61233	6.72171	6.70508	6.83704	6.61328	0.886447	1.64294	1.36705	1.16595	1.01823	0.970629	1.35181	1.12572	0.911034	0.823369	0.88663	0.504611	0.133054	0.040725	0.884181	0.515724	0.146174	0.0660952	1.41908	2.30218	2.30007	2.12696	2.01893	2.04893	2.07175	2.44507	2.53801	2.59797	2.60196	2.22313	2.19228
6.67375	6.73701	6.71687	6.69036	6.83057	6.89602	6.71026	6.64478	6.71829	6.75178	6.70267	6.7707	6.5278	6.59308	6.71383	6.77596	6.71139	6.83992	6.71097	0.894512	1.65087	1.37036	1.16104	0.981896	0.908274	1.3578	1.12414	0.911699	0.825916	0.89343	0.506235	0.145385	0.0581405	0.893211	0.483991	0.129052	0.0551414	1.42359	2.31584	2.30498	2.12402	2.01398	2.04382	2.05265	2.4499	2.53894	2.59555	2.59853	2.23286	2.2129
6.75826	6.83429	6.80726	6.75617	6.85804	6.89699	6.8193	6.77938	6.87745	6.93449	6.78325	6.90143	6.75965	6.8387	6.80228	6.82211	6.73025	6.83637	6.80629	0.896074	1.65462	1.37608	1.15366	0.937815	0.860675	1.34812	1.12621	0.928127	0.843681	0.895861	0.509893	0.114314	0.050455	0.893776	0.490213	0.116596	0.0489462	1.42928	2.30801	2.30399	2.12501	2.01298	2.03496	2.03595	2.44499	2.53595	2.57394	2.57591	2.226	2.20794
6.84728	6.93322	6.89717	6.81476	6.87124	6.89215	6.92231	6.90844	7.03371	7.10239	6.86922	7.05056	6.98498	7.0814	6.89827	6.86105	6.8156	6.96277	6.90519	0.900991	1.65799	1.37408	1.15382	0.922481	0.841985	1.35576	1.1381	0.954718	0.878592	0.899792	0.52736	0.122406	0.0523496	0.899466	0.458923	0.105307	0.0520401	1.42896	2.31003	2.302	2.12897	2.00697	2.01992	2.0199	2.44297	2.51794	2.55381	2.54544	2.22599	2.18597
6.9481	7.02892	6.9889	6.87422	6.89102	6.90476	7.02492	7.02092	7.16752	7.28868	6.96504	7.17308	7.2177	7.34746	6.99812	6.94372	6.78576	6.94528	6.99896	0.907338	1.6608	1.37679	1.16124	0.912865	0.842696	1.35651	1.15153	0.980784	0.921511	0.904743	0.484467	0.118629	0.0673379	0.906917	0.591773	0.137891	0.126532	1.43076	2.31198	2.30184	2.12694	2.00508	2.01386	2.01196	2.44108	2.51306	2.5383	2.50112	2.22502	2.18408
7.05126	7.12324	7.08221	6.93418	6.94115	6.94216	7.11926	7.11524	7.29124	7.42026	7.06526	7.27527	7.39929	7.56627	7.10226	7.02826	6.82315	6.95916	7.09524	0.912128	1.65913	1.3761	1.1798	0.929853	0.857742	1.37125	1.16653	1.0227	0.981969	0.911774	0.493196	0.138284	0.124667	0.909202	0.603205	0.163525	0.118366	1.43053	2.31099	2.29399	2.124	2.009	2.007	2.01001	2.44497	2.51602	2.50401	2.45792	2.22599	2.18801
7.15741	7.22221	7.17024	7.00917	7.00508	7.00707	7.22622	7.21327	7.38832	7.52705	7.17137	7.38607	7.5187	7.67565	7.21142	7.13767	6.88531	7.02429	7.19321	0.907215	1.6557	1.37486	1.19164	0.94741	0.87497	1.36928	1.17136	1.03053	1.01831	0.9092	0.520857	0.168277	0.13945	0.901967	0.597221	0.186139	0.141468	1.42906	2.30788	2.28994	2.12289	2.00891	2.00694	2.01304	2.43399	2.52298	2.5076	2.42683	2.22289	2.19394
7.27114	7.32002	7.27114	7.10428	7.09336	7.09428	7.32492	7.31554	7.49448	7.6113	7.28226		7.57502	7.72784	7.32606	7.27262	6.99088	7.12884	7.29112	0.912047	1.65307	1.37143	1.19706	0.963115	0.879534	1.364	1.16678	1.04038	1.01798	0.909715		0.154313	0.104324	0.910769	0.601506	0.212196	0.169067	1.42792	2.29794	2.285	2.1139	2.00188	2.00192	2.01586	2.43302	2.52092	2.47622	2.41308	2.21388
7.37624	7.41925	7.37626	7.21632	7.20935	7.20635	7.41924	7.3912	7.56713	7.6751	7.39324	7.57815	7.62503	7.76901	7.42724	7.40136	7.08319	7.21894	7.39525	0.894217	1.64828	1.36298	1.18393	0.953462	0.868883	1.35872	1.16376	1.02324	0.98091	0.8962	0.472995	0.103903	0.0549496	0.889095	0.572108	0.210001	0.167667	1.42111	2.29501	2.28499	2.109	1.99599	1.998	2.00898	2.43398	2.517	2.48702	2.41705	2.20802	2.19199
7.47413	7.52031	7.48226	7.34659	7.35185	7.34904	7.51719	7.47196	7.6196	7.71423	7.49109	7.6396	7.63904	7.772	7.52411	7.54755		7.19585	7.49823	0.889122	1.64907	1.3575	1.16426	0.925605	0.841618	1.35711	1.15006	0.98127	0.927894	0.888158	0.486994	0.105016	0.0507363	0.887003	0.474255		0.0618365	1.42073	2.30108	2.279	2.10797	1.99096	1.99596	2.00192	2.427	2.515	2.49506	2.43941	2.21508	2.18646
7.56492	7.6261	7.58402	7.47473	7.50155	7.51392	7.6131	7.54935	7.66747	7.732	7.57892	7.68796	7.6422	7.77194	7.6139	7.67267		7.3491	7.59702	0.890777	1.65148	1.35966	1.14301	0.901804	0.820172	1.36909	1.13188	0.94202	0.880296	0.886378	0.485718	0.104407	0.0488359	0.891885	0.473472		0.0958158	1.42407	2.30671	2.27902	2.1061	1.98822	1.9931	1.99596	2.42682	2.51512	2.50035	2.47265	2.22071	2.2231
7.65725	7.72725	7.68127	7.60636	7.67244	7.70253	7.71423	7.6142	7.69002	7.732	7.67125	7.73407	7.65201	7.76901	7.70524	7.80137	7.60653	7.69047	7.69424	0.888728	1.6569	1.36583	1.14874	0.915058	0.821332	1.36498	1.12524	0.915605	0.851263	0.884863	0.445884	0.0917858	0.0472026	0.889233	0.493965	0.105033	0.035623	1.43173	2.29302	2.28001	2.11101	1.99903	1.99802	1.99403	2.41802	2.52101	2.51708	2.50408	2.20702	2.22791
7.75497	7.82406	7.78931	7.74776	7.84525	7.91144	7.80614	7.69298	7.6975	7.73108	7.76907	7.76045	7.65504	7.772	7.79989	7.94637	7.81489	7.87871	7.78813	0.891894	1.65357	1.36667	1.1601	0.957298	0.857837	1.3723	1.1419	0.925956	0.850304	0.885984	0.490708	0.098005	0.0481879	0.894142	0.577959	0.153619	0.0574224	1.43888	2.29885	2.28314	2.11609	2.01097	2.00604	2.00533	2.42697	2.52411	2.54719	2.53548	2.21291	2.1909
7.87505	7.94606	7.95905	7.93806	8.10107		7.90807	7.76105	7.74702	7.74802	7.91804	7.834	7.689	7.76	7.90506	8.135	8.09312	8.20215	7.92406	0.89863	1.63444	1.3484	1.13731	0.995025		1.36456	1.11716	0.896084	0.826907	0.89409	0.530396	0.144832	0.0625427	0.9012	0.54252	0.172664	0.0762182	1.41347	2.277	2.267	2.11	2.028	1.94308		2.42999	2.507	2.54201	2.54501	2.199	2.16301
7.94627	8.0356	8.02347	8.02368	8.20597	8.31158	8.00545	7.8333	7.77793	7.77201	7.97927	7.83737	7.68339	7.76316	7.9874	8.13661	8.25659	8.41448	8.00748	0.898134	1.63794	1.35527	1.14646	1.00244	0.955482	1.36905	1.15386	0.944396	0.864299	0.894031	0.524972	0.147052	0.0523304	0.900233	0.54232	0.177875	0.101548	1.41759	2.27787	2.27011	2.10918	2.0282	2.04855	2.06573	2.42313	2.50713	2.55807	2.56328	2.19887	2.17018
8.02562	8.13417	8.11443	8.12724	8.32762	8.41091	8.09538	7.91426	7.83614	7.83486	8.05854	7.92226	7.70797	7.77375	8.0744	8.23716	8.41474	8.56612	8.09931	0.877093	1.63062	1.35378	1.14777	1.04598	1.02224	1.36219	1.15504	0.962851	0.8849	0.874607	0.527266	0.15245	0.0516159	0.87791	0.555372	0.183556	0.0955102	1.40642	2.27031	2.27719	2.12031	2.03958	2.08198	2.11024	2.43121	2.51535	2.56245	2.58045	2.19131	2.18084
8.13442	8.22436	8.21536	8.22049	8.43648	8.57334	8.19435	8.00842	7.92545	7.91245	8.16444	8.01671	7.74855	7.80588	8.1744	8.36832	8.48719	8.6541	8.19538	0.870183	1.63527	1.35807	1.16637	1.10702	1.08402	1.36346	1.16027	0.962411	0.890669	0.868298	0.49336	0.146463	0.0464783	0.870487	0.497066	0.155613	0.0991623	1.40929	2.28296	2.28504	2.13297	2.02197	2.08097	2.11997	2.44002	2.53003	2.58106	2.59906	2.20397	2.17398
8.24637	8.31944	8.31147	8.35002	8.56298	8.66204	8.28751	8.11968	8.04368	8.03093	8.28136	8.20361	7.89243	8.03637	8.27936	8.45318	8.53735	8.6802	8.29534	0.876185	1.62766	1.34821	1.1607	1.10254	1.10234	1.35825	1.14417	0.949518	0.877134	0.873088	0.555289	0.204011	0.155103	0.877522	0.509263	0.153794	0.0760993	1.40501	2.27218	2.29607	2.12601	2.01303	2.07204	2.11204	2.444	2.53808	2.59627	2.61431	2.19514	2.16915
8.34551	8.42344	8.41706	8.4238	8.63335	8.73623	8.39608	8.24131	8.16583	8.17074	8.37958	8.32133	7.99712	8.13425	8.37753	8.53758	8.56217	8.694	8.39244	0.871083	1.62975	1.35018	1.16089	1.08793	1.07823	1.34681	1.13549	0.941154	0.85628	0.871051	0.506305	0.158853	0.111445	0.869418	0.514302	0.148424	0.0639547	1.40422	2.28566	2.30119	2.12705	2.01498	2.07486	2.11439	2.44438	2.54402	2.61543	2.63633	2.20564	2.18097
8.44911	8.52412	8.50212	8.49805	8.68905	8.78702	8.48213	8.37815	8.3242	8.32523	8.4861	8.50016	8.16722	8.18626	8.48212	8.60306	8.569	8.694	8.49312	0.879854	1.63521	1.35478	1.1722	1.06072	1.01759	1.34723	1.14407	0.921515	0.827792	0.880575	0.492879	0.153188	0.0460235	0.877193	0.510684	0.146541	0.0587788	1.40837	2.313	2.30901	2.129	2.01398	2.06899	2.08897	2.45999	2.54499	2.63297	2.64998	2.232	2.22097
8.54044	8.62858	8.60244	8.53765	8.72883	8.80157	8.5904	8.50788	8.48972	8.5191	8.57346	8.63711	8.35153	8.4098	8.57937	8.65064	8.57226	8.69706	8.59537	0.875186	1.64093	1.3646	1.18638	1.0021	0.944011	1.35443	1.13607	0.934071	0.837351	0.87658	0.500491	0.159732	0.0738224	0.871903	0.505308	0.147001	0.0576343	1.4141	2.31101	2.31697	2.13201	2.00024	2.06094	2.06664	2.45303	2.53883	2.60665	2.63351	2.22806	2.19897
8.64505	8.74308	8.70691				8.69262	8.64511	8.68762	8.74465	8.67875	8.79002	8.60802	8.68505	8.67912	8.69734	8.59244	8.70154	8.69519	0.901094	1.64771	1.36863				1.35554	1.1324	0.927007	0.832968	0.902767	0.502665	0.14328	0.0655097	0.896883	0.490509	0.14369	0.049279	1.42001	2.31198	2.31505	2.13302				2.45491	2.52691	2.58176	2.59836	2.23193	2.197
8.73034	8.82936	8.78636	8.71011	8.77702	8.82292	8.80139	8.77446	8.87963	8.93772	8.75136	8.91546	8.81686	8.89509	8.76738	8.75318			8.78638	0.895486	1.64741	1.37647	1.18185	0.976079	0.876396	1.36158	1.1372	0.927149	0.855038	0.896432	0.531651	0.162594	0.0679834	0.89207	0.560104			1.42294	2.31102	2.317	2.13402	2.015	2.02196	2.02494	2.45101	2.523	2.57189	2.57182	2.229	2.197
8.81636	8.92125	8.87822	8.73903	8.78159	8.80445	8.89934	8.88922	9.03768	9.11905	8.84234	9.0299	9.03289	9.16875	8.86237	8.79916			8.88229	0.897076	1.65215	1.37234	1.18172	0.94127	0.863228	1.36338	1.15707	0.989764	0.912957	0.897078	0.483837	0.126461	0.0698327	0.894492	0.581242			1.42387	2.31497	2.31792	2.13797	2.01386	2.01292	2.01005	2.45292	2.52311	2.54478	2.52633	2.22904	2.19688
8.9164	9.01314	8.96809	8.81481	8.82574	8.83853	8.99823	8.97947	9.16191	9.26963	8.94137	9.09726	9.24333	9.36979	8.9634	8.88528		8.92137	8.97719	0.900278	1.64467	1.37636	1.20003	0.961773	0.879414	1.36315	1.16915	1.04472	0.989862	0.901846	0.603124	0.14118	0.141207	0.89597	0.600024		0.184663	1.42362	2.31293	2.31191	2.13577	2.00386	2.00688	2.01379	2.44698	2.53123	2.52858	2.47712	2.23184	2.18798
9.01716	9.10314	9.05613	8.89113	8.8991	8.9031	9.09214	9.08317	9.28424	9.38014	9.04115	9.19216	9.3411	9.48709	9.06416	8.9812	8.74313	8.89513	9.06914	0.895979	1.64624	1.37215	1.21748	0.974103	0.898927	1.36203	1.17453	1.1009	1.05255	0.896615	0.599945	0.180197	0.134723	0.892603	0.594759	0.190112	0.182294	1.42217	2.31	2.30799	2.12599	1.99798	2.00199	2.005	2.446	2.541	2.51087	2.43997	2.22501	2.187
9.12343	9.19633	9.1434	8.97551	8.96759	8.96762	9.18619				9.14347	9.30143	9.4086	9.54964	9.17243	9.11065	8.82715	8.98415	9.1633	0.895247	1.64238	1.37068	1.21643	0.988717	0.903129	1.36008				0.893496	0.601186	0.158291	0.103499	0.894201	0.599832	0.223893	0.204392	1.4175	2.31292	2.30193	2.11897	1.98687	1.996	2.00694	2.44608				2.22989	2.18941
9.22624	9.29233	9.24424	9.0849	9.0832	9.08535	9.27236	9.28548	9.46701	9.54234	9.24917	9.40356	9.45126	9.59484	9.27524	9.23056		9.06787	9.25726	0.884389	1.63251	1.35645	1.20474	0.9571	0.877861	1.35008	1.16931	1.06421	1.04415	0.885345	0.472899	0.115418	0.0593909	0.880813	0.539256		0.170419	1.40738	2.30688	2.29688	2.11688	1.97788	1.99579	2.00272	2.45176	2.55681	2.50253	2.4254	2.22186	2.21772
9.3193	9.38934	9.33733	9.20546	9.21656	9.22457	9.37032	9.34724	9.50911	9.59808	9.3393	9.46817	9.46201	9.588	9.3683	9.37841		9.1873	9.35135	0.880179	1.6322	1.35125	1.18036	0.940855	0.857498	1.34698	1.15653	1.02563	0.98024	0.880154	0.514599	0.117411	0.0474081	0.877635	0.477367		0.129786	1.40633	2.302	2.29199	2.11201	1.97302	1.98703	1.99103	2.442	2.5489	2.48307	2.44209	2.216	2.20614
9.40034	9.48049	9.42561	9.329	9.36662	9.37795	9.45537	9.41205	9.53957	9.61908	9.4194	9.5148	9.46503	9.58788	9.44932	9.4882		9.27014	9.4434	0.877454	1.63947	1.34705	1.14888	0.918393	0.835906	1.35388	1.14638	0.973526	0.905889	0.873285	0.487764	0.117677	0.0469042	0.87905	0.479853		0.0295073	1.40925	2.30286	2.28903	2.11405	1.97823	1.9952	1.99821	2.44098	2.52195	2.50218	2.46641	2.21591	2.24365
9.49026	9.58022	9.53347	9.46313	9.54189	9.5755	9.54707	9.48246	9.57735	9.62379	9.51336	9.56761	9.46731	9.58007	9.53819	9.63539	9.42095	9.48128	9.53714	0.881112	1.64366	1.35461	1.1408	0.917505	0.832008	1.35518	1.12057	0.928178	0.859188	0.878949	0.464173	0.117553	0.0471809	0.88049	0.520365	0.145307	0.0683362	1.41684	2.29414	2.29098	2.117	1.99328	2.00854	2.01268	2.44002	2.51898	2.51431	2.49371	2.21012	2.22058
9.5842	9.6722	9.6362	9.59327	9.70333	9.7624	9.63319	9.54314	9.59202	9.61499	9.61119	9.59308	9.48002	9.58301	9.6292	9.77624	9.62651	9.70056	9.6262	0.885364	1.6549	1.35965	1.14415	0.953021	0.870944	1.36436	1.1113	0.904012	0.826775	0.881818	0.479684	0.119781	0.0472247	0.88588	0.535585	0.129132	0.0570487	1.42354	2.30001	2.29001	2.11701	2.00506	2.031	2.04104	2.441	2.51801	2.52704	2.52305	2.21501	2.20299
9.67821	9.76923	9.73339	9.72289	9.86324	9.95533	9.72233	9.60898	9.6024	9.61229	9.70133	9.6308	9.49019	9.58599	9.72309	9.89246	9.87212	9.96942	9.72228	0.89224	1.65628	1.36398	1.15333	0.987028	0.911541	1.3644	1.12137	0.886417	0.829522	0.885937	0.505716	0.129659	0.0494629	0.895179	0.575484	0.18211	0.0848318	1.42844	2.30568	2.29306	2.1201	2.03286	2.03219	2.0605	2.44193	2.52204	2.54822	2.54933	2.21875	2.1989
9.76757	9.85912	9.8354	9.8609	10.0264	10.1253	9.81961	9.68114	9.63234		9.79847	9.68979	9.50454	9.58521	9.80364	9.99914	10.0994	10.2186	9.81633	0.894943	1.65641	1.35788	1.15096	1.00953	0.97166	1.37005	1.14385	0.905892		0.893496	0.535195	0.13598	0.0512624	0.892791	0.551331	0.155184	0.0790003	1.42721	2.28281	2.29719	2.12702	2.02269	2.04675	2.09664	2.4366	2.525	2.56414		2.20074	2.19195
9.87442	9.94739	9.93541	9.98141	10.1684	10.2644	9.92837		9.68834		9.90142	9.76449	9.52722	9.59412	9.91342	10.0884	10.2823	10.4103	9.9134	0.889684	1.6522	1.35776	1.14704	1.0587	1.03286	1.36709		0.981716		0.890852	0.523812	0.135675	0.0580369	0.884945	0.546362	0.163999	0.0985006	1.42551	2.27501	2.30501	2.12798	2.00997	2.07806	2.12307	2.42003		2.57008		2.19001	2.18995
9.98149	10.0464	10.0394	10.0854	10.2744	10.3693	10.0223				10.0086	9.88901	9.58359	9.62783	10.0185	10.1955	10.3637	10.4852	10.0134	0.893079	1.64345	1.35601	1.14087	1.09181	1.08707	1.36497				0.893752	0.534208	0.164455	0.0683112	0.888509	0.541377	0.145739	0.0956192	1.41814	2.27799	2.30709	2.12193	2.00294	2.0921	2.14106	2.42713				2.19303	2.17689
10.0873	10.1443	10.1369	10.1825	10.3717	10.4618	10.1172	9.94579			10.1183	10.0314	9.69691	9.82691	10.1214	10.3022	10.4104	10.5022	10.1102	0.882248	1.63251	1.34056	1.12835	1.09963	1.10335	1.35348	1.16866			0.883154	0.52859	0.181824	0.144389	0.877693	0.514983	0.112401	0.0579622	1.40403	2.27717	2.31307	2.11733	1.99909	2.09872	2.14472	2.43609	2.54391			2.19505	2.16898
10.1841	10.2391	10.2141	10.2441	10.4431	10.5371	10.2101	10.0611			10.2151	10.1722	9.81722	9.94702	10.2201	10.3931	10.428	10.511	10.2021	0.868138	1.62374	1.33408	1.12202	1.08077	1.07134	1.32746	1.1608			0.869678	0.530247	0.198865	0.162367	0.863357	0.521299	0.111624	0.0510392	1.39888	2.28401	2.31601	2.131	2.00301	2.087	2.13296	2.44001	2.54001			2.19701	2.16801
10.2823	10.3332	10.3032	10.3078	10.5378	10.5963	10.3011	10.1517	10.0759		10.3102	10.3101	9.96541	9.96311	10.3182	10.4666	10.4362	10.511	10.2963	0.859914	1.62424	1.33225	1.12425	1.01232	0.997351	1.33033	1.12586	0.951434		0.861939	0.527697	0.181949	0.0752446	0.854862	0.513338	0.114076	0.0505027	1.40338	2.29323	2.32413	2.13299	2.01206	2.08651	2.10756	2.44813	2.5489	2.62804		2.20423	2.17716
[truncated: 64 more columns]
