# Supplementary material for: Kinematic Validation of a Multi-Kinect v2 Instrumented 10-Meter Walkway for Quantitative Gait Assessments
Source: PLoS One. 2015 Oct 13;10(10):e0139913. doi: 10.1371/journal.pone.0139913 (PMC4603795; doi:10.1371/journal.pone.0139913)
Supplement: S1 Data — (ZIP) [file pone.0139913.s001.zip › S1_Data/pp1_trial5.xls]

## Sheet: Sheet1
Kinect(x) SpineBase	Kinect(x) Head	Kinect(x) ShoulderLeft	Kinect(x) ElbowLeft	Kinect(x) WristLeft	Kinect(x) HandLeft	Kinect(x) ShoulderRight	Kinect(x) ElbowRight	Kinect(x) WristRight	Kinect(x) HandRight	Kinect(x) HipLeft	Kinect(x) KneeLeft	Kinect(x) AnkleLeft	Kinect(x) FootLeft	Kinect(x) HipRight	Kinect(x) KneeRight	Kinect(x) AnkleRight	Kinect(x) FootRight	Kinect(x) SpineShoulder	Kinect(y) SpineBase	Kinect(y) Head	Kinect(y) ShoulderLeft	Kinect(y) ElbowLeft	Kinect(y) WristLeft	Kinect(y) HandLeft	Kinect(y) ShoulderRight	Kinect(y) ElbowRight	Kinect(y) WristRight	Kinect(y) HandRight	Kinect(y) HipLeft	Kinect(y) KneeLeft	Kinect(y) AnkleLeft	Kinect(y) FootLeft	Kinect(y) HipRight	Kinect(y) KneeRight	Kinect(y) AnkleRight	Kinect(y) FootRight	Kinect(y) SpineShoulder	Kinect(z) SpineBase	Kinect(z) Head	Kinect(z) ShoulderLeft	Kinect(z) ElbowLeft	Kinect(z) WristLeft	Kinect(z) HandLeft	Kinect(z) ShoulderRight	Kinect(z) ElbowRight	Kinect(z) WristRight	Kinect(z) HandRight	Kinect(z) HipLeft	Kinect(z) KneeLeft
0.108996	0.309996	0.215987	0.161986	0.209977	0.226985	0.206995	0.118	0.159999	0.175996	0.145995	0.131	0.013	0.0960038	0.152995	0.111	0.007	0.0950038	0.21699	0.882602	1.59846	1.3692	1.14181	0.872502	0.802042	1.37698	1.12756	0.867489	0.814848	0.880062	0.503953	0.139891	0.0591272	0.883382	0.49631	0.136592	0.0534714	1.39877	2.297	2.293	2.119	2.058	2.05299	2.062	2.431	2.464	2.45	2.434	2.22	2.186
0.117069	0.325069	0.224164	0.182052	0.222397	0.243354	0.218129	0.126035	0.16006	0.172043	0.15406	0.131	0.0130086	0.101035	0.16106	0.112078	0.007	0.0919914	0.232095	0.882001	1.59895	1.36935	1.14246	0.878176	0.811296	1.37878	1.12545	0.868356	0.81256	0.879742	0.504139	0.137357	0.0556656	0.882508	0.492586	0.136598	0.0573577	1.39892	2.29803	2.29502	2.12003	2.05498	2.05618	2.07512	2.43102	2.46502	2.44998	2.44304	2.22101	2.186
0.124913	0.332913	0.242793	0.187935	0.267499	0.283554	0.232837	0.129956	0.166924	0.176946	0.160924	0.131	0.0139891	0.104956	0.167924	0.120902	0.007	0.0910109	0.24288	0.882089	1.59845	1.36791	1.14076	0.881117	0.812022	1.38128	1.12553	0.866768	0.81253	0.87888	0.504041	0.134779	0.0528908	0.88342	0.496645	0.138588	0.0570929	1.39626	2.30196	2.29698	2.12396	2.05302	2.07677	2.08885	2.43298	2.46698	2.44802	2.44795	2.22199	2.186
0.13299	0.339991	0.257982	0.208974	0.285978	0.328945	0.24099	0.133995	0.169996	0.170009	0.172985	0.131	0.014	0.105	0.176989	0.121	0.007	0.091	0.259979	0.880532	1.59711	1.36816	1.1426	0.893075	0.825873	1.37602	1.11061	0.87491	0.818033	0.876942	0.50394	0.134191	0.0530697	0.882311	0.49693	0.13898	0.05706	1.39677	2.303	2.298	2.125	2.05	2.08499	2.10698	2.434	2.47699	2.45799	2.45799	2.226	2.186
0.157111	0.36112	0.273205	0.232197	0.334188	0.368334	0.261128	0.145043	0.170966	0.176991	0.193111	0.13706	0.014	0.101009	0.204077	0.132077	0.00696576	0.0939401	0.274111	0.877093	1.59493	1.37093	1.14899	0.914915	0.852885	1.37481	1.12217	0.872894	0.818693	0.87398	0.503861	0.134651	0.0555921	0.878476	0.495631	0.139218	0.0575539	1.39319	2.30205	2.29799	2.12706	2.04603	2.091	2.12603	2.44202	2.48002	2.46116	2.46615	2.22206	2.18401
0.169823	0.37481	0.296674	0.254687	0.355701	0.40647	0.275796	0.149932	0.167054	0.176014	0.205823	0.143905	0.014	0.101986	0.212878	0.140878	0.0030544	0.0870952	0.286823	0.875137	1.59025	1.36738	1.15022	0.923432	0.867181	1.37136	1.12239	0.883621	0.819045	0.871682	0.503988	0.134808	0.0558267	0.876882	0.502554	0.136725	0.0557156	1.3879	2.30792	2.29701	2.1339	2.04896	2.091	2.12995	2.44397	2.48197	2.47974	2.48376	2.2289	2.18499
0.187978	0.397972	0.303992	0.265987	0.377973	0.424978	0.301969	0.161986	0.171994	0.178996	0.223978	0.16897	0.014	0.110989	0.234973	0.14899	0.00599638	0.087	0.301982	0.871215	1.58594	1.36504	1.1573	0.9237	0.869707	1.36553	1.12531	0.87582	0.815724	0.868524	0.504	0.13511	0.0517349	0.872266	0.505736	0.134033	0.0555701	1.38836	2.31	2.30299	2.135	2.052	2.095	2.131	2.446	2.485	2.48499	2.49399	2.23	2.184
0.205137	0.419162	0.320214	0.27406	0.384966	0.434906	0.314196	0.184085	0.184333	0.202282	0.240171	0.222427	0.0232989	0.111102	0.249171	0.157128	0.00903416	0.0940342	0.319214	0.869621	1.58288	1.36115	1.15544	0.928699	0.863948	1.36366	1.11837	0.886111	0.8102	0.867847	0.499833	0.137299	0.0521752	0.869875	0.503544	0.132702	0.0563563	1.38568	2.30696	2.31004	2.14009	2.05301	2.09192	2.11482	2.44903	2.48906	2.49908	2.49703	2.22397	2.18401
0.220824	0.437792	0.344726	0.280923	0.381044	0.424121	0.336748	0.19389	0.222572	0.234638	0.259781	0.271451	0.057616	0.122868	0.268781	0.171835	0.0129561	0.0979561	0.343726	0.863993	1.58095	1.35351	1.15299	0.930836	0.851114	1.3506	1.10738	0.86554	0.799836	0.862925	0.500196	0.140672	0.0539205	0.86361	0.504054	0.131731	0.0570819	1.3807	2.30205	2.31495	2.14989	2.05399	2.0831	2.09423	2.45197	2.49592	2.5079	2.49997	2.22103	2.18499
0.237977	0.470955	0.358981	0.282997	0.372012	0.392044	0.362965	0.247926	0.275928	0.290924	0.273981	0.333915	0.104936	0.184915	0.284978	0.183984	0.0139986	0.0900109	0.375956	0.860934	1.57078	1.35356	1.14676	0.881707	0.825814	1.34614	1.09823	0.856592	0.785649	0.862501	0.503975	0.123184	0.0516931	0.857219	0.495532	0.130631	0.0572498	1.36723	2.3	2.318	2.14501	2.05799	2.06502	2.07203	2.46099	2.496	2.505	2.50699	2.22	2.18899
0.254223	0.499318	0.392292	0.283	0.321682	0.340485	0.400206	0.286507	0.346713	0.370747	0.29018	0.402489	0.16761	0.248524	0.301232	0.189888	0.0250601	0.147708	0.390412	0.853206	1.54989	1.3435	1.14299	0.898801	0.812561	1.32104	1.05439	0.841883	0.777919	0.857213	0.523493	0.143155	0.0652008	0.8479	0.485933	0.127352	0.0692685	1.36054	2.29502	2.32704	2.14905	2.058	2.03789	2.04177	2.46299	2.50105	2.50997	2.50087	2.215	2.18502
0.279655	0.53551	0.425549	0.283	0.28549	0.281795	0.423682	0.344218	0.4279	0.455847	0.310722	0.458244	0.237059	0.308191	0.327642	0.177172	0.0319072	0.114451	0.437364	0.848188	1.54646	1.34182	1.14053	0.890897	0.814918	1.31671	1.05853	0.850207	0.773293	0.852968	0.52495	0.158551	0.0664333	0.842197	0.432692	0.141252	0.0713814	1.34672	2.29697	2.33193	2.15492	2.058	2.02517	2.01536	2.46201	2.50692	2.50704	2.4862	2.215	2.18697
0.300975	0.575952	0.466951	0.283	0.23506	0.224068	0.468946	0.398935	0.506906	0.560875	0.328978	0.526918	0.323897	0.437845	0.359962	0.181994		0.112002	0.473957	0.845463	1.53421	1.33299	1.13716	0.908379	0.821133	1.29657	1.05092	0.856782	0.792027	0.854738	0.520895	0.146734	0.0679482	0.833251	0.436385		0.0477784	1.34009	2.297	2.333	2.159	2.05001	2.00602	1.99502	2.46799	2.50201	2.48802	2.47002	2.216	2.189
0.330318	0.623369	0.502386	0.290249	0.215768	0.192751	0.509429	0.451352	0.612154	0.66985	0.362283	0.576446	0.427961	0.549858	0.383309	0.191764			0.516412	0.833934	1.51755	1.32011	1.13846	0.937468	0.864955	1.29061	1.08142	0.878543	0.824613	0.837984	0.525992	0.149082	0.0754658	0.828071	0.440766			1.32793	2.29797	2.328	2.15896	2.04801	1.99395	1.98693	2.46201	2.49897	2.4741	2.44374	2.21203	2.18697
0.366597	0.665531	0.546509	0.318684	0.189294	0.164316	0.558455	0.491553			0.39464	0.627433	0.537779	0.647909	0.418607	0.279029			0.563477	0.828698	1.50897	1.31359	1.15124	0.921191	0.874642	1.29643	1.09174			0.832778	0.521609	0.124217	0.0715535	0.823659	0.538582			1.31149	2.29503	2.328	2.15405	2.04899	1.98807	1.97909	2.46299	2.49603			2.21497	2.18403
0.414942	0.721932	0.593943	0.365943	0.228952	0.181978	0.600949	0.570904	0.744861	0.838914	0.447936	0.678938	0.603921	0.725907	0.462947	0.305968		0.32297	0.612941	0.825903	1.5046	1.31066	1.17926	1.00836	0.920295	1.28986	1.07758	0.940539	0.928988	0.83265	0.511272	0.15667	0.0802993	0.818506	0.552534		0.222202	1.31151	2.28002	2.31701	2.14901	2.03801	1.99	1.977	2.463	2.50898	2.46103	2.39402	2.19403	2.18899
0.461503	0.753555	0.638547	0.402599	0.248495	0.20559	0.658469	0.620521	0.816356	0.894286	0.484573	0.69226	0.635286	0.764208	0.516451	0.375529		0.387512	0.651538	0.82868	1.50268	1.31095	1.18674	1.0068	0.93278	1.29741	1.09225	0.98377	0.976859	0.830242	0.51377	0.161831	0.0905868	0.826506	0.547456		0.216806	1.31016	2.29996	2.31384	2.14191	2.02987	1.98284	1.97292	2.45493	2.51801	2.48051	2.37903	2.21797	2.18494
0.518154	0.816067	0.700081	0.469994	0.304169	0.272008	0.711212	0.679125	0.856402	0.926519	0.549037	0.721562	0.667519	0.78765	0.567242	0.43511		0.44514	0.712096	0.830976	1.51007	1.31342	1.19347	1.00431	0.942859	1.30831	1.1053	0.993849	0.978959	0.832733	0.487926	0.128173	0.0598391	0.828362	0.543617		0.206277	1.31713	2.29507	2.29626	2.13215	2.01522	1.96428	1.96413	2.44712	2.51899	2.42483	2.38294	2.21406	2.1781
0.569995	0.877994	0.758994	0.535993	0.39799	0.354992	0.768994	0.728995	0.895996	0.941998	0.593995	0.748997	0.668	0.788	0.620995	0.498993		0.507994	0.770994	0.837839	1.51966	1.31742	1.1719	0.976713	0.920972	1.31679	1.11654	0.982951	0.946973	0.839279	0.515267	0.12987	0.0553204	0.834869	0.522082		0.183332	1.32204	2.289	2.279	2.124	2	1.968	1.957	2.446	2.517	2.425	2.395	2.206	2.176
0.616561	0.938665	0.821665	0.612821	0.494029	0.460237	0.827582	0.733395	0.876979	0.945667	0.64753	0.757104	0.668	0.787969	0.666592	0.593102		0.5958	0.827676	0.849754	1.52689	1.31837	1.15305	0.948108	0.88753	1.32877	1.12287	0.958172	0.901617	0.851335	0.518646	0.130915	0.0533919	0.846634	0.506525		0.160837	1.33029	2.28803	2.26693	2.116	1.99295	1.95689	1.95096	2.43	2.51886	2.46416	2.41633	2.20704	2.177
0.669526	1.00144	0.884438	0.690307	0.591131	0.576955	0.882508	0.770666	0.875018	0.914281	0.697552	0.766912	0.668	0.785026	0.7225	0.697069		0.671324	0.891429	0.852981	1.53549	1.32404	1.13895	0.93467	0.843197	1.33333	1.12393	0.928188	0.862619	0.856563	0.509819	0.129513	0.0516853	0.847998	0.518324		0.144536	1.33871	2.29097	2.26006	2.116	1.98804	1.9461	1.94704	2.43	2.50611	2.47887	2.44772	2.21096	2.177
0.728056	1.06206	0.943062	0.786093	0.732148	0.724159	0.951048	0.785034	0.843991	0.883964	0.758058	0.78401	0.667997	0.784991	0.778052	0.801112	0.50713	0.629063	0.952061	0.859862	1.5397	1.32378	1.11894	0.870073	0.791822	1.34229	1.12266	0.908816	0.843363	0.859772	0.500945	0.132795	0.05124	0.858381	0.526703	0.193157	0.138342	1.34358	2.28298	2.259	2.111	1.996	1.96402	1.96002	2.421	2.50499	2.50001	2.48303	2.20198	2.18298
0.788573	1.12862	1.00962	0.887103	0.892613	0.895905	1.00257	0.821385	0.833823	0.844719	0.820573	0.795062	0.665031	0.775	0.834573	0.922228	0.647603	0.698842	1.01758	0.861722	1.53843	1.31842	1.08361	0.83032	0.751252	1.34374	1.12852	0.904145	0.836303	0.862414	0.495533	0.138339	0.0512752	0.85938	0.529888	0.179161	0.0971899	1.3432	2.26296	2.25802	2.10694	1.99811	1.98325	1.98127	2.42492	2.49694	2.51424	2.51427	2.18496	2.16498
0.842265	1.1872	1.0682	0.990583	1.04393	1.07455	1.05626	0.857505	0.817227	0.818361	0.874265	0.80092	0.66796	0.775	0.888265	1.03742	0.797941	0.871634	1.07225	0.86099	1.53872	1.31321	1.09829	0.848156	0.759872	1.34223	1.14825	0.874644	0.840364	0.860003	0.493892	0.138202	0.0517633	0.860327	0.549353	0.173626	0.0934315	1.34737	2.25905	2.25997	2.10108	2.00885	2.00668	2.00665	2.41711	2.49108	2.53669	2.53965	2.18105	2.16303
0.911921	1.25692	1.14491	1.09988	1.20182	1.2548	1.11893	0.915934	0.819997	0.813006	0.946918	0.819978	0.669998	0.772003	0.95892	1.15087	1.02674	1.12072	1.14292	0.862888	1.53786	1.30919	1.09384	0.862134	0.787728	1.33946	1.15812	0.937078	0.881613	0.857972	0.497776	0.137651	0.0526989	0.866083	0.559549	0.154761	0.0803149	1.34236	2.27498	2.258	2.098	2.02099	2.02198	2.03597	2.414	2.494	2.54399	2.55698	2.19299	2.15701
0.987532	1.31459	1.22167	1.20177	1.31906	1.40517	1.19459	0.977597	0.826514	0.829275	1.01762	0.883285	0.677138	0.768028	1.03641	1.21575	1.2002	1.32236	1.21059	0.86122	1.53796	1.3106	1.10242	0.914302	0.843573	1.34385	1.1803	0.940831	0.902035	0.847708	0.537257	0.144126	0.0529491	0.873014	0.579465	0.172686	0.0966791	1.33852	2.28577	2.26304	2.09707	2.0119	2.0361	2.07123	2.40693	2.48694	2.55226	2.57314	2.20183	2.15397
1.0444	1.37734	1.29325	1.28413	1.4328	1.53068	1.25734	1.04133	0.881421	0.85869	1.0843	0.91368	0.691845	0.770969	1.08053	1.29615	1.32865	1.46747	1.27334	0.851572	1.53958	1.30605	1.10384	0.945501	0.902618	1.33863	1.17755	0.952665	0.912233	0.846414	0.512343	0.138331	0.0539198	0.855227	0.528725	0.166941	0.11474	1.33991	2.26126	2.26696	2.10492	2.00111	2.04689	2.09574	2.39908	2.48007	2.57971	2.58784	2.18419	2.15103
1.13495	1.44196	1.36596	1.36496	1.54294	1.63094	1.32996	1.10397	0.948962	0.934957	1.17595	0.999952	0.720984	0.774998	1.17295	1.35897	1.38497	1.51098	1.34296	0.853519	1.54315	1.31481	1.10783	0.982569	0.955021	1.34708	1.19995	0.965693	0.927142	0.848409	0.501056	0.15541	0.0601165	0.857029	0.525462	0.179553	0.107814	1.34236	2.259	2.27	2.102	2.00999	2.06799	2.11999	2.404	2.48999	2.572	2.591	2.185	2.154
1.22069	1.51272	1.43164	1.43652	1.61527	1.70133	1.40265	1.1778	1.05005	1.03218	1.25768	1.10821	0.808065	0.83496	1.26364	1.41147	1.40411	1.5211	1.41467	0.85902	1.55603	1.33213	1.12177	0.999821	0.972896	1.34824	1.20313	1.00395	0.929565	0.857414	0.501734	0.17839	0.0735991	0.858844	0.521538	0.171404	0.0944892	1.35583	2.26299	2.27911	2.10802	2.00361	2.06497	2.12681	2.41107	2.49804	2.57411	2.59394	2.18699	2.14795
1.29602	1.59197	1.5011	1.49326	1.64462	1.73753	1.47407	1.26487	1.16452	1.16133	1.33204	1.24029	0.924491	1.04922	1.3331	1.46234	1.41585	1.53186	1.48805	0.865595	1.57633	1.34367	1.11767	0.990145	0.95826	1.35126	1.17619	0.945853	0.900576	0.864459	0.505412	0.198095	0.146742	0.864724	0.521343	0.168527	0.0867503	1.36847	2.26201	2.29085	2.10997	1.96056	2.06204	2.10627	2.4189	2.50294	2.58585	2.58709	2.18601	2.14208
1.37795	1.66096	1.57295	1.53397	1.66998	1.75399	1.54396	1.34995	1.30891	1.3189	1.40995	1.35493	1.04293	1.16493	1.42094	1.48698	1.42399	1.538	1.56795	0.863871	1.58269	1.34717	1.13682	0.968754	0.919884	1.34065	1.14048	0.937255	0.875126	0.862771	0.485333	0.175984	0.126214	0.862971	0.506809	0.158007	0.0768662	1.3751	2.27399	2.297	2.114	1.98598	2.04301	2.07102	2.43499	2.51099	2.57401	2.57401	2.19599	2.147
1.45562	1.74278	1.64664	1.56143	1.67299	1.7288	1.6267	1.46011	1.47439	1.49262	1.4866	1.50034	1.21578	1.24712	1.50262	1.52417	1.43402	1.54398	1.6457	0.86967	1.58783	1.35314	1.15051	0.958565	0.883	1.34104	1.11958	0.906282	0.834883	0.868911	0.500972	0.164359	0.0700876	0.868207	0.486284	0.146102	0.0628504	1.37956	2.28693	2.30903	2.12201	1.98402	2.01387	2.03368	2.43906	2.51295	2.56083	2.56274	2.20296	2.149
1.5213	1.82611	1.71527	1.60751	1.67201	1.70723	1.70121	1.57874	1.62242	1.66516	1.55032	1.64348	1.40598	1.47359	1.56929	1.5428	1.43598	1.54202	1.72021	0.872826	1.58967	1.35297	1.17527	0.944203	0.857383	1.33835	1.12049	0.907576	0.836285	0.875421	0.520354	0.146154	0.07197	0.867874	0.480353	0.14423	0.058625	1.38413	2.27908	2.31197	2.12299	1.98598	2.00015	1.99937	2.44593	2.50805	2.54319	2.53529	2.19904	2.149
1.59595	1.91095	1.79495	1.63099	1.665	1.68202	1.78495	1.70492	1.79889	1.86288	1.62096	1.77892	1.62986	1.69986	1.64695	1.58098	1.49896	1.62195	1.80295	0.874059	1.59115	1.35738	1.16895	0.94412	0.861857	1.33809	1.116	0.914346	0.848572	0.877189	0.505419	0.132368	0.0618963	0.86848	0.466239	0.107023	0.0493557	1.38048	2.28999	2.312	2.128	1.982	1.98101	1.96902	2.452	2.505	2.51102	2.49303	2.21099	2.151
1.67786	1.98571	1.86875	1.68646	1.66627	1.6742	1.8769	1.82297	1.96223	2.04624	1.70382	1.9058	1.85163		1.72891	1.60995		1.67213	1.88177	0.873438	1.58915	1.35659	1.19174	0.949358	0.870328	1.3296	1.12308	0.950151	0.885912	0.876727	0.510393	0.132019		0.867647	0.443839		0.0471735	1.37674	2.292	2.31199	2.12501	1.97104	1.96284	1.94594	2.44886	2.496	2.48078	2.44862	2.20502	2.14106
1.76897	2.06115	1.9481	1.73545	1.69468	1.69576	1.97193	1.92584	2.09253	2.17752	1.79101	1.99104	2.02405	2.16181	1.8259	1.71086		1.79165	1.96308	0.872115	1.59189	1.35723	1.21349	0.988419	0.910367	1.33301	1.12868	0.979983	0.948621	0.872191	0.521287	0.15947	0.103204	0.869499	0.568808		0.218227	1.37954	2.292	2.31101	2.12599	1.97496	1.94619	1.93908	2.43417	2.496	2.45727	2.40845	2.20698	2.14792
1.86595	2.13896	2.02496	1.80597	1.74698	1.74098	2.06096	2.01896	2.21294	2.27895			2.14594	2.29394	1.92295	1.81095		1.73703	2.04896	0.878787	1.59902	1.36422	1.23447	1.02176	0.940546	1.33539	1.13455	1.0519	1.00574			0.140379	0.110787	0.872898	0.575298		0.187126	1.38345	2.284	2.31	2.122	1.972	1.947	1.938	2.433	2.50699	2.42502	2.38101
1.9549	2.22083	2.10586	1.89392	1.83199	1.82502	2.13672	2.09354	2.2862	2.34746			2.18724	2.33411	2.01089	1.93424		1.82539	2.13182	0.88463	1.60601	1.36975	1.24267	1.03159	0.951569	1.34507	1.14765	1.05677	1.02012			0.131433	0.0942854	0.879513	0.564806		0.191223	1.39084	2.28396	2.30093	2.11994	1.97192	1.94296	1.93502	2.43599	2.51695	2.41417	2.37618
2.05001	2.30809	2.19705	1.99099	1.9369	1.93287	2.21221	2.15041	2.30679	2.3955	2.07199	2.19157	2.21273	2.34588	2.10502	2.06464		1.86657	2.2181	0.881493	1.61075	1.36773	1.22927	1.01459	0.931381	1.35177	1.15909	1.0169	0.985086	0.885234	0.508044	0.132756	0.0758722	0.874601	0.529538		0.230559	1.39524	2.28004	2.29308	2.11406	1.96309	1.93904	1.93698	2.43501	2.51205	2.43182	2.39481	2.19501	2.166
2.13396	2.39496	2.28196	2.10394	2.07893	2.07993	2.29596	2.20597	2.32999	2.40999	2.15896	2.23798	2.219	2.352	2.19096	2.20193		1.99294	2.30596	0.878691	1.61619	1.36432	1.20446	0.961087	0.89079	1.35279	1.16897	0.984756	0.929788	0.881442	0.502773	0.126733	0.0683237	0.872791	0.501474		0.206243	1.3989	2.277	2.289	2.114	1.962	1.941	1.934	2.432	2.508	2.47998	2.43598	2.191	2.18599
2.22277	2.48787	2.37384	2.23422	2.25967	2.27876	2.38775	2.26153	2.35003	2.40489	2.24279		2.21913	2.34906	2.2738	2.30243	2.04387	2.19011	2.39781	0.875596	1.6189	1.35952	1.17166	0.932639	0.851988	1.35482	1.14467	0.939539	0.886464	0.874632		0.125979	0.0649815	0.8734	0.447053	0.0879035	0.0791982	1.39966	2.2759	2.28701	2.11299	1.96815	1.94923	1.94329	2.43002	2.51395	2.50618	2.48333	2.18794
2.30493	2.57981	2.46285	2.36333	2.4367	2.46558	2.46697	2.31826	2.35296	2.39315	2.32691	2.31973	2.23282	2.35591	2.3589	2.45403	2.24242	2.30748	2.48388	0.875225	1.61631	1.35756	1.15201	0.926203	0.839008	1.35741	1.13663	0.918177	0.851819	0.875904	0.47184	0.121626	0.0545256	0.871287	0.527023	0.136036	0.0641453	1.39736	2.26514	2.28799	2.11201	1.9838	1.97368	1.97361	2.43197	2.50906	2.52575	2.51854	2.18109	2.15158
2.40092	2.66893	2.55892	2.49889	2.59087	2.65584	2.55593	2.37895	2.35	2.38601	2.42492	2.36996	2.236	2.357	2.45092	2.59688	2.4818	2.56479	2.57293	0.877528	1.61327	1.35079	1.14443	0.940908	0.861951	1.35406	1.14253	0.930579	0.855796	0.871444	0.509958	0.122539	0.0521619	0.880123	0.55224	0.132583	0.0628909	1.3972	2.28698	2.287	2.116	1.99899	1.99398	2.01097	2.427	2.51	2.55797	2.54997	2.19799	2.153
2.47797	2.76085	2.66089	2.61604	2.75236	2.85638	2.65893	2.46286	2.40173	2.41662	2.50597	2.41769	2.24533	2.354	2.52294	2.70589	2.71554	2.81076	2.66887	0.875447	1.61396	1.3504	1.14635	0.967488	0.907889	1.34968	1.17441	0.971083	0.885444	0.877021	0.529175	0.125619	0.0515394	0.870329	0.572132	0.14265	0.0789974	1.397	2.25905	2.28906	2.11504	2.00299	2.01122	2.04727	2.40686	2.51501	2.562	2.56407	2.17205	2.14702
2.57893	2.84907	2.75401	2.72485	2.8935	3.00047	2.75597	2.55205	2.47819	2.48131	2.60693	2.48924	2.27964	2.354	2.62096	2.79901	2.8763	2.99406	2.75904	0.881417	1.61562	1.35513	1.15558	1.0089	0.970299	1.3504	1.1963	0.993255	0.916095	0.884461	0.541113	0.150467	0.0514806	0.874417	0.560909	0.165607	0.0985132	1.40166	2.26395	2.29494	2.11896	2.00201	2.03376	2.0757	2.39216	2.51599	2.562	2.57093	2.17695	2.14898
2.67201	2.89301	2.8245	2.82899	3.00949	3.0905	2.80551	2.59851	2.54302	2.55752	2.7025	2.58202	2.35551	2.39802	2.714	2.8845	2.99447	3.13447	2.8115	0.876006	1.59538	1.35378	1.14869	1.02591	1.01495	1.36449	1.18484	0.983037	0.918237	0.875837	0.502582	0.157443	0.0506467	0.87332	0.524899	0.161672	0.102848	1.3902	2.2415	2.2605	2.094	1.963	2.04848	2.08698	2.39099	2.4925	2.5545	2.562	2.1615	2.1405
2.77525	2.97888	2.91391	2.90945	3.09225	3.16921	2.90229	2.70525	2.67223	2.68319	2.80128	2.71162	2.44316	2.52531	2.81875	2.95357	3.00886	3.13798	2.9004	0.871607	1.59476	1.35541	1.15504	1.03475	1.01343	1.36327	1.17858	0.965418	0.905287	0.872328	0.513942	0.178188	0.105756	0.868003	0.503797	0.147012	0.0824553	1.39712	2.24495	2.26949	2.09308	1.95464	2.03419	2.07411	2.39098	2.49988	2.55797	2.56842	2.16346	2.135
2.87326	3.07479	3.00436	2.97369	3.13398	3.21147	2.99335	2.83289	2.81618	2.83607	2.89778	2.84729	2.56199	2.62918	2.91726	3.01917	3.04109	3.15479	2.99925	0.862152	1.59889	1.35557	1.16877	1.01495	0.97379	1.35466	1.16294	0.946028	0.885038	0.863989	0.509372	0.179093	0.11212	0.857772	0.496294	0.133932	0.0650066	1.39816	2.25389	2.28086	2.09695	1.95499	2.01228	2.04536	2.39397	2.50444	2.56294	2.56998	2.17239	2.13154
2.95194	3.13194	3.07394	3.00796	3.13298	3.188	3.03894	2.93891	2.98189	3.02088	2.97994	3.0029	2.7279	2.77188	2.99394	3.06497	3.061	3.194	3.06094	0.867504	1.60298	1.3613	1.17989	0.981166	0.912084	1.34535	1.15869	0.931503	0.863613	0.870154	0.486509	0.139469	0.0489968	0.863385	0.492381	0.137272	0.0588309	1.38922	2.233	2.24399	2.077	1.93	1.97101	1.97902	2.39599	2.482	2.539	2.541	2.161	2.13399
3.043	3.22887	3.15815	3.08138	3.1555	3.19191	3.14859	3.07598	3.15714	3.21278	3.07393	3.16445	2.93445	3.02053	3.08402	3.12469	3.08546	3.19106	3.15493	0.886287	1.60967	1.36067	1.19211	0.965661	0.877207	1.34094	1.16252	0.943202	0.878326	0.889788	0.500688	0.124685	0.0497043	0.880924	0.496343	0.111292	0.0551608	1.39461	2.24278	2.24694	2.08385	1.93391	1.93675	1.93986	2.39404	2.47417	2.52041	2.52045	2.16687	2.14085
3.12997	3.32487	3.24991	3.12153	3.16884	3.17916	3.25178	3.20943	3.33292	3.42943	3.15307	3.32708	3.15143	3.22658	3.17097	3.16256	3.10181	3.19594	3.2479	0.89499	1.60657	1.3688	1.17925	0.915946	0.86317	1.34466	1.15304	0.970583	0.894726	0.899389	0.518993	0.141187	0.0585731	0.888523	0.497547	0.120858	0.0525308	1.39694	2.26177	2.24898	2.084	1.9261	1.9113	1.91232	2.39696	2.47005	2.49826	2.48542	2.1838	2.13408
3.2308	3.4278	3.35679	3.20084	3.18397	3.19597	3.36378	3.31978	3.49768	3.63859	3.25779	3.46473	3.39951	3.5314	3.27779	3.20791		3.23492	3.35279	0.903084	1.60582	1.36347	1.19967	0.974892	0.894547	1.33775	1.14998	1.01492	0.946757	0.907823	0.533242	0.149494	0.0706263	0.896065	0.498808		0.06258	1.39452	2.25801	2.25299	2.08999	1.926	1.90701	1.90002	2.395	2.47399	2.496	2.42512	2.18001	2.134
3.33644	3.52563	3.4517	3.2752	3.22793	3.24189	3.46944	3.45668	3.64347	3.76397	3.35954	3.56654	3.61479	3.77022	3.38637	3.30173			3.45649	0.910452	1.60434	1.3672	1.22197	1.0193	0.929211	1.34738	1.15281	1.03356	1.01338	0.913717	0.544273	0.162271	0.11312	0.904711	0.593025			1.39678	2.25605	2.25007	2.08805	1.93381	1.91383	1.90586	2.39598	2.47693	2.46183	2.38302	2.17902	2.13302
3.45065	3.63866	3.55676	3.35703	3.31298	3.31513	3.57871	3.56572	3.7547	3.84703	3.47365	3.63619			3.49867	3.40182			3.56275	0.906618	1.60927	1.36969	1.24094	1.03566	0.95238	1.34269	1.15187	1.03649	1.04274	0.911518	0.588588			0.899258	0.567832			1.39944	2.25205	2.25099	2.08701	1.94684	1.91894	1.91489	2.39501	2.48194	2.47582	2.36323	2.17604	2.13695
3.56197	3.74797	3.66097	3.46697	3.41797	3.42697	3.68597	3.67297	3.82698	3.91998	3.58097	3.72998	3.84597	3.98797	3.60597	3.54696			3.66997	0.892664	1.61199	1.36768	1.23669	1.02668	0.943802	1.35201	1.1664	1.02769	1.0157	0.896024	0.576693	0.16845	0.100519	0.887063	0.552034			1.39875	2.257	2.252	2.084	1.938	1.929	1.923	2.39	2.488	2.41602	2.358	2.178	2.136
3.66866	3.84194	3.75983	3.58834	3.58435	3.59042	3.77896	3.72584	3.87299	3.96306	3.6906	3.80046	3.84796	3.99387	3.71658	3.72607		3.72637	3.77079	0.891251	1.60896	1.36624	1.21809	0.97514	0.906547	1.35294	1.17167	1.0111	0.954932	0.895012	0.522214	0.159124	0.0926814	0.885201	0.52604		0.161397	1.39825	2.25113	2.24711	2.084	1.93506	1.92606	1.92398	2.39196	2.47234	2.44242	2.38638	2.17213	2.15166
3.76484	3.94673	3.86473	3.72731	3.7579	3.78365	3.88175	3.8001	3.91252	3.9798	3.78486	3.86225	3.87566	4.01277	3.80988	3.84755		3.84555	3.87375	0.888207	1.61253	1.35837	1.17912	0.948249	0.872274	1.34905	1.14536	0.957025	0.892921	0.890209	0.497768	0.138878	0.0665215	0.883935	0.556358		0.126945	1.39549	2.2431	2.247	2.07709	1.94093	1.93193	1.93388	2.39496	2.47299	2.46572	2.43441	2.16805	2.16484
3.8598	4.05377	3.97676	3.8687	3.94959	3.98956	3.97779	3.86686	3.92996	3.97102	3.88079	3.92586	3.86003	4.00402	3.90579	4.01963		3.95377	3.97977	0.887202	1.60879	1.35104	1.14747	0.931246	0.845926	1.349	1.13116	0.922484	0.853115	0.89019	0.48374	0.117895	0.062548	0.881884	0.567147		0.105685	1.39382	2.244	2.249	2.08398	1.95297	1.95495	1.94897	2.397	2.48398	2.49593	2.4829	2.167	2.15303
3.9567	4.1507	4.07761	4.03505	4.1473	4.21172	4.0747	3.92267	3.93293	3.97295	3.98063	3.96995	3.89809	4.00986	3.99977	4.14698	4.00779	4.07316	4.07572	0.888528	1.61027	1.35013	1.13598	0.944416	0.864096	1.34465	1.1278	0.914547	0.841582	0.888764	0.517525	0.143617	0.057627	0.885855	0.53146	0.152745	0.0701449	1.3942	2.24791	2.25291	2.08009	1.96863	1.97551	1.97928	2.40091	2.48693	2.51553	2.52012	2.16993	2.14226
4.05195	4.25682	4.1947		4.32009	4.4108	4.17786	4.00014	3.97552	3.99179	4.08386	4.01055	3.899	4.00901	4.09	4.27755	4.25722	4.36769	4.18578	0.885445	1.61272	1.35629		0.973593	0.921197	1.35341	1.1617	0.957006	0.870657	0.883163	0.513238	0.143864	0.0557203	0.885297	0.582284	0.17701	0.0789506	1.39329	2.24602	2.25498	2.08198		1.99281	2.03735	2.39408	2.48799	2.54072	2.54671	2.16901	2.14694
4.15874	4.36175	4.30972	4.31767	4.49158	4.59555	4.28175	4.09178	4.04782	4.05983	4.18974	4.0918	3.92194	4.01598	4.19375	4.38175	4.4625	4.60143	4.29573	0.892652	1.61426	1.35574	1.15523	1.02144	0.99941	1.35356	1.17667	0.979626	0.903191	0.893953	0.552683	0.152878	0.0597201	0.888632	0.562091	0.180622	0.108528	1.40024	2.24101	2.26099	2.08799	1.96903	2.0339	2.0799	2.39001	2.49099	2.55796	2.56396	2.16102	2.149
4.27357	4.46677	4.41869	4.43257	4.61832	4.70959	4.39167	4.19775	4.14494	4.16184	4.30457	4.18502	3.96802	4.01894	4.31248	4.47796	4.58442	4.73125	4.40175	0.896342	1.61932	1.36434	1.16677	1.07477	1.06375	1.35525	1.18813	0.99381	0.916656	0.898533	0.530787	0.159754	0.0615415	0.891215	0.527112	0.196229	0.138681	1.40713	2.2459	2.26981	2.09485	1.95333	2.0575	2.1035	2.39098	2.49981	2.57269	2.58456	2.1659	2.15096
4.38673	4.5649	4.51591	4.53188	4.72184	4.8079	4.48396	4.30282	4.26069	4.30142	4.41476	4.33134	4.07478	4.0882	4.42474	4.56799	4.66312	4.80815	4.50088	0.901294	1.62729	1.37409	1.17523	1.08947	1.07949	1.35911	1.16916	0.974951	0.903692	0.904156	0.527848	0.172198	0.0721681	0.895244	0.504235	0.14968	0.0896813	1.41482	2.25687	2.2789	2.09994	1.95102	2.05108	2.10103	2.42165	2.51977	2.60661	2.60477	2.17786	2.14803
4.50076	4.67576	4.62078	4.61383	4.79185	4.88184	4.59277	4.43572	4.43563	4.47663	4.53175	4.49266	4.21969	4.35144	4.54075	4.64184	4.67498	4.81499	4.60977	0.900222	1.63533	1.37551	1.18173	1.06099	1.03241	1.36098	1.15047	0.945782	0.881757	0.903701	0.554553	0.205529	0.155621	0.893454	0.52274	0.146995	0.0799996	1.41932	2.26997	2.28399	2.10399	1.94701	2.02506	2.06508	2.43198	2.53896	2.61598	2.61398	2.18997	2.146
4.61235	4.78247	4.72258	4.67944	4.83693	4.91228	4.70826	4.59131	4.6128	4.65184	4.63847	4.66296	4.38508	4.39791	4.65138	4.71233	4.7004	4.83258	4.72135	0.901285	1.63831	1.37978	1.19404	1.01901	0.958876	1.36618	1.16117	0.95243	0.87203	0.90242	0.552129	0.203686	0.0841926	0.896673	0.514653	0.129506	0.0595752	1.41968	2.28856	2.29474	2.10986	1.95091	1.99374	2.0103	2.43005	2.53705	2.60428	2.61693	2.20563	2.16651
4.71188	4.89176	4.82682	4.75317	4.85975	4.91102	4.82172	4.73636	4.8246	4.89721	4.73788	4.83407	4.59264	4.65009	4.75088	4.79012	4.71583	4.83003	4.82879	0.904968	1.63863	1.37635	1.19921	0.97394	0.893832	1.36477	1.15142	0.949901	0.872383	0.905642	0.545308	0.165531	0.0738697	0.900566	0.495401	0.135723	0.0543746	1.42036	2.29987	2.30686	2.11692	1.94902	1.96235	1.97045	2.44087	2.53502	2.58423	2.58339	2.21786	2.17293
4.81874	5.00472	4.93374	4.82582	4.87297	4.90202	4.9437	4.8986	5.0285	5.13641	4.83975	5.00059	4.86034	4.90936	4.86272	4.84686	4.7978	4.87688	4.94072	0.906666	1.63547	1.37376	1.20292	0.955245	0.878526	1.36364	1.15059	0.966908	0.891233	0.905131	0.524113	0.11283	0.040852	0.904251	0.468915	0.109615	0.0382201	1.41693	2.30599	2.307	2.119	1.94401	1.94704	1.94207	2.43501	2.52303	2.54609	2.53412	2.218	2.175
4.93453	5.1176	5.04072	4.89845	4.89846	4.91473	5.06639	5.04293	5.20719	5.30736	4.9477	5.14786	5.12144	5.22135	4.98343			5.02386	5.0536	0.903459	1.629	1.36888	1.21852	0.963561	0.87989	1.35047	1.14834	0.990027	0.956517	0.902369	0.529856	0.104045	0.0510113	0.900491			0.0833062	1.41171	2.3011	2.307	2.11998	1.94596	1.93231	1.92731	2.43108	2.51321	2.51467	2.48113	2.21213	2.18381
5.0507	5.23567	5.14977	4.98206	4.95733	4.96542	5.18863	5.17156	5.36918	5.47314	5.05875	5.26865	5.31979	5.45737	5.1076			4.87475	5.16673	0.903182	1.62904	1.36889	1.23977	1.00989	0.921236	1.34628	1.14636	1.05824	1.03291	0.90142	0.557484	0.156239	0.0937916	0.900707			0.0376747	1.41288	2.31385	2.30206	2.12099	1.9549	1.93101	1.93194	2.42902	2.51498	2.46259	2.41673	2.22683	2.18993
5.1718	5.34283	5.25982	5.07485	5.04386	5.04287	5.29583	5.28382		5.56785	5.1808	5.36784	5.47475	5.60975	5.2278		4.85789	4.86901	5.27882	0.910468	1.6204	1.37309	1.25522	1.03539	0.946978	1.35676	1.15291		1.0742	0.913021	0.574453	0.189357	0.129452	0.903136		0.16434	0.0455062	1.41424	2.30402	2.30799	2.12599	1.958	1.94697	1.94298	2.43599	2.513		2.39004	2.21302	2.192
5.29306	5.45332	5.37618	5.18727	5.1553	5.15527	5.40535	5.37382		5.65294	5.29816	5.47149	5.55018	5.65491	5.34809		4.95465	4.94418	5.3903	0.901693	1.60843	1.37099	1.24906	1.02526	0.936574	1.36213	1.16832		1.06263	0.903043	0.560128	0.161117	0.0950172	0.895613		0.190507	0.0776208	1.40899	2.29131	2.31191	2.12502	1.95702	1.95286	1.95276	2.42624	2.51983		2.38121	2.19836	2.20469
5.40905	5.55803	5.48802	5.34101	5.33969	5.35168	5.50307	5.44933	5.58954	5.67064	5.43306	5.56719	5.59978	5.73853	5.45106	5.45958		5.75246	5.49802	0.883804	1.59457	1.35021	1.18726	0.942027	0.865048	1.33462	1.17009	1.0097	0.959725	0.886673	0.55095	0.13645	0.0666177	0.879534	0.538474		0.0641546	1.38559	2.27396	2.24806	2.08903	1.94508	1.95192	1.94498	2.39303	2.49702	2.48786	2.40662	2.19896	2.17903
5.51409	5.67309	5.60409	5.49113	5.53316	5.55318	5.61208	5.53605	5.61702	5.68101	5.53609	5.64005	5.60803	5.742	5.56008	5.60014	5.36219	5.51313	5.61109	0.88009	1.60104	1.34024	1.15164	0.89767	0.830041	1.33672	1.15402	0.957105	0.887569	0.880381	0.494284	0.13514	0.0580239	0.878439	0.449758	0.106296	0.0888236	1.38517	2.267	2.249	2.096	1.94802	1.96202	1.95902	2.395	2.492	2.50003	2.47104	2.19599	2.19999
5.6198	5.78174	5.71764	5.64676	5.73187	5.77734	5.70899	5.59478	5.64443	5.68786	5.64376	5.69878	5.64523	5.73808	5.66188	5.77634	5.59712	5.66974	5.71582	0.880335	1.59446	1.34102	1.13999	0.909964	0.830687	1.33271	1.14336	0.926859	0.85006	0.881634	0.474952	0.123061	0.0505063	0.877617	0.496097	0.126324	0.0442075	1.38199	2.2621	2.24312	2.09306	1.97151	1.98453	1.98937	2.3999	2.49592	2.53135	2.5239	2.18816	2.18433
5.73204	5.89404	5.83698	5.79771	5.9184	6.01199	5.82302	5.67233	5.66681	5.68304	5.76099	5.7456	5.64798	5.74692	5.77106	5.93861	5.84785	5.92678	5.83299	0.884315	1.59965	1.3414	1.13741	0.941417	0.866338	1.3409	1.15085	0.919955	0.848735	0.883781	0.491829	0.12629	0.0581517	0.88331	0.5153	0.137436	0.0632353	1.38261	2.26696	2.24796	2.09895	1.98786	2.02168	2.02866	2.39703	2.49798	2.55678	2.56465	2.19395	2.17508
5.83717	6.00717	5.96617	5.9712	6.12624	6.22821	5.93216	5.75913	5.71312	5.72412	5.86517	5.7991	5.66405	5.74903	5.87816	6.07817	6.11029	6.23732	5.94516	0.851368	1.59831	1.34051	1.13702	0.983197	0.939403	1.34909	1.16672	0.934452	0.880286	0.84919	0.510522	0.14393	0.059634	0.852625	0.544949	0.184869	0.102038	1.38267	2.246	2.252	2.094	1.99499	2.03305	2.07605	2.39901	2.50801	2.57302	2.58302	2.17399	2.17101
5.94991	6.12089	6.07989	6.10453	6.28996	6.37331	6.04	5.84933	5.79155	5.80255	5.97791	5.86871	5.69836	5.76864	5.98993	6.19287	6.30931	6.45398	6.05693	0.877132	1.60005	1.34843	1.14336	1.04229	1.02991	1.34905	1.18334	0.976588	0.904432	0.876395	0.511629	0.157263	0.0691436	0.87636	0.523842	0.183996	0.121175	1.38643	2.24305	2.25495	2.09695	1.98813	2.06442	2.11331	2.40882	2.51487	2.5838	2.59773	2.17007	2.17885
6.08097	6.24404	6.20403	6.23498	6.42594	6.49604	6.16899	5.97601	5.90312	5.92702	6.11592	6.00294	5.74662	5.79976	6.118	6.29818	6.42808	6.58003	6.18103	0.879197	1.60959	1.35112	1.14864	1.0843	1.08657	1.34602	1.18683	0.9899	0.922847	0.879599	0.509864	0.166241	0.074221	0.877197	0.520345	0.182274	0.124566	1.39393	2.24796	2.25599	2.10097	1.97609	2.07889	2.12591	2.40702	2.51401	2.58499	2.60494	2.17397	2.16908
6.20418	6.34318	6.31017	6.33114	6.5171	6.59113	6.28418	6.11723	6.07232	6.10333	6.23419	6.17525	5.88525	6.01206	6.24118	6.38515	6.48205	6.63403	6.29217	0.874131	1.61099	1.35039	1.15916	1.08144	1.0766	1.34933	1.17545	0.981989	0.919329	0.873678	0.528054	0.203241	0.152982	0.873044	0.525519	0.146633	0.094461	1.39376	2.25902	2.26901	2.104	1.969	2.06996	2.11394	2.40701	2.51901	2.593	2.603	2.18301	2.161
6.31962	6.46058	6.41778	6.41918	6.57971	6.67233	6.39766	6.26495	6.2758	6.31366	6.35256	6.33471	6.04275	6.05217	6.35466	6.47808	6.51531	6.65458	6.40174	0.88771	1.61989	1.36365	1.16935	1.02941	1.01157	1.35736	1.15431	0.949275	0.867959	0.891561	0.51785	0.178324	0.0774576	0.881927	0.524922	0.142045	0.0696321	1.40387	2.2688	2.27684	2.10204	1.96998	2.04256	2.07579	2.4119	2.52684	2.59496	2.60398	2.19084	2.16198
6.43604	6.57109	6.52412	6.49041	6.62761	6.69978	6.50809	6.42864	6.48626	6.53913	6.46606	6.50856	6.25821	6.31677	6.47302	6.55041	6.52592	6.655	6.51705	0.890033	1.6228	1.36455	1.17139	0.997728	0.931495	1.35156	1.14535	0.935649	0.847345	0.888201	0.514675	0.148101	0.061561	0.889805	0.508816	0.141534	0.0600069	1.40695	2.2928	2.27898	2.102	1.96008	2.00531	2.02542	2.41696	2.52403	2.58409	2.59012	2.21282	2.17787
6.54409	6.6861	6.63409	6.56806	6.66501	6.71099	6.6261	6.58513	6.69817	6.77819	6.56709	6.68815	6.51123	6.60222	6.5841	6.62603	6.54806	6.63105	6.6311	0.896235	1.62305	1.36442	1.18822	0.95221	0.873075	1.35905	1.14741	0.958018	0.873408	0.895746	0.508487	0.123104	0.0655581	0.894434	0.500498	0.14296	0.0512641	1.40514	2.299	2.283	2.107	1.96199	1.97299	1.98298	2.426	2.513	2.55597	2.55395	2.22199	2.20499
6.65299	6.79794	6.73906	6.63379	6.67482	6.70118	6.74677	6.73916	6.89242	6.99991	6.67599	6.86278	6.77611	6.8514	6.69692	6.66135	6.61477	6.68697	6.74294	0.901974	1.62634	1.36667	1.18934	0.94027	0.867149	1.35772	1.15494	0.989715	0.917045	0.902928	0.539468	0.127342	0.0518234	0.898485	0.463178	0.131354	0.044436	1.40927	2.29704	2.28693	2.10798	1.95414	1.96024	1.95452	2.426	2.50907	2.52654	2.50098	2.21611	2.18831
6.781	6.92005	6.86006	6.71933	6.71766	6.73176	6.88195	6.88784	7.07458	7.19647	6.79904	7.00192	7.04689		6.82798	6.77808		6.86162	6.87001	0.903231	1.62845	1.36936	1.20609	0.961748	0.87965	1.34783	1.15342	1.02916	0.998104	0.901582	0.541369	0.128025		0.902201	0.593244		0.216366	1.41111	2.29601	2.28105	2.10701	1.94805	1.94214	1.9411	2.42402	2.51694	2.48433	2.42956	2.21302	2.188
6.90119	7.03517	6.97017	6.81215	6.78614	6.78614	7.00915	7.00716	7.27912	7.32214	6.91619	7.10316	7.24716	7.38917	6.95618		6.71212	6.84212	6.98617	0.908672	1.63708	1.37613	1.23413	0.999662	0.915285	1.34834	1.1606	1.08412	1.06357	0.90856	0.614662	0.168872	0.155623	0.905803		0.190642	0.144093	1.41833	2.29501	2.282	2.106	1.949	1.944	1.94401	2.42101	2.52	2.43792	2.38798	2.21301	2.16803
7.03038	7.15164	7.08664	6.91296	6.8801	6.88108	7.11486	7.11972	7.36427	7.41806	7.0493	7.21278	7.3607	7.5076	7.07852		6.79531	6.92629	7.10264	0.916874	1.64233	1.38274	1.24219	1.01504	0.932442	1.36678	1.17526	1.08964	1.07169	0.915637	0.58111	0.163332	0.123246	0.914739		0.233354	0.187549	1.42409	2.2999	2.28102	2.10404	1.949	1.94596	1.94988	2.42786	2.51706	2.38213	2.37232	2.21692	2.18662
7.15308	7.26812	7.20312	7.045	7.02688	7.03086	7.23112	7.21826	7.39974	7.51328	7.17108	7.32614	7.41262	7.55565	7.20207	7.19582	6.92105	7.04907	7.22309	0.911741	1.64102	1.38167	1.22639	0.998698	0.911285	1.3689	1.17727	1.05845	1.01815	0.913091	0.58435	0.131147	0.0831337	0.907011	0.583422	0.236622	0.191735	1.4219	2.30099	2.27703	2.10102	1.95098	1.94997	1.95198	2.42502	2.51005	2.48123	2.38887	2.21898	2.18402
7.2772	7.39121	7.33122	7.20928	7.22735	7.24636	7.3532	7.31115	7.45708	7.56101	7.29919	7.42516	7.43802	7.57701	7.3232	7.37714		7.21415	7.34721	0.900718	1.6421	1.37008	1.19119	0.948996	0.861664	1.36617	1.16475	1.00274	0.943026	0.900596	0.500847	0.116295	0.0579398	0.897661	0.479409		0.0997482	1.41813	2.28899	2.276	2.10001	1.95302	1.95403	1.95803	2.424	2.51102	2.48506	2.43609	2.20798	2.20802
7.39385	7.51276	7.45669	7.37102	7.43124	7.45417	7.4669	7.39741	7.50315	7.56787	7.41192	7.51828	7.44978	7.57995	7.4369	7.46046		7.30237	7.46679	0.893847	1.63917	1.36328	1.16587	0.934851	0.846549	1.36209	1.13998	0.949325	0.888221	0.892323	0.493064	0.107551	0.0520094	0.89225	0.449757		0.0463644	1.41546	2.28114	2.27698	2.10491	1.96478	1.97167	1.97469	2.424	2.52082	2.51839	2.48902	2.19818	2.2188
7.51692	7.63889	7.58388	7.53159	7.61935	7.69587	7.58496	7.47333	7.53671	7.58683	7.5369	7.56956	7.4609	7.58099	7.55992	7.68203		7.61323	7.59091	0.891807	1.63294	1.35875	1.15723	0.957247	0.867332	1.3589	1.13556	0.929132	0.85483	0.887819	0.510542	0.104179	0.0502448	0.892586	0.556411		0.0543597	1.4133	2.29686	2.27403	2.105	1.98086	1.9938	2.01266	2.42499	2.52496	2.54279	2.52568	2.2089	2.17836
7.6212	7.75917	7.7112	7.69526	7.8453	7.94028	7.7172	7.56819	7.57712	7.60909	7.64221	7.62112	7.47603	7.584	7.6592	7.83919	7.83631		7.70719	0.893596	1.63347	1.35646	1.15823	0.97542	0.914031	1.35891	1.15523	0.942173	0.853676	0.892739	0.539144	0.105426	0.0487609	0.890982	0.595437	0.12441		1.41669	2.26999	2.27302	2.10401	1.99298	2.02307	2.05806	2.40598	2.52199	2.55803	2.55803	2.18498	2.17399
7.74938	7.8668	7.83938	7.85572	8.03413	8.11836	7.84048	7.68952	7.64952	7.66682	7.77626	7.6945	7.49756	7.584	7.78346	7.95856	8.03297		7.8246	0.897167	1.63234	1.3534	1.15447	1.03139	1.00222	1.36207	1.20472	0.943738	0.875905	0.898414	0.554398	0.140727	0.0493382	0.892068	0.593549	0.230528		1.42388	2.26118	2.28476	2.1089	1.9832	2.06612	2.0972	2.39326	2.51318	2.57956	2.5776	2.17422	2.16714
7.87597	7.99595	7.97292	8.01074	8.18875	8.26581	7.96697		7.76307	7.77115	7.9	7.80807	7.57338	7.61078	7.91295	8.07307	8.19866		7.94998	0.898589	1.62254	1.34892	1.15288	1.07387	1.0716	1.36715		1.00602	0.899548	0.89978	0.563219	0.172294	0.059486	0.893211	0.592201	0.2556		1.4218	2.25802	2.29888	2.10602	1.98002	2.08188	2.12279	2.38705		2.57008	2.59288	2.16904	2.15708
7.92211	8.01815	8.00114	8.04012	8.10127	8.08441	7.96415	7.80013	7.78115	7.80014	7.9681	7.82617	7.60108	7.66303			8.4538	8.58783	7.98713	0.868765	1.60741	1.4014	1.24576	1.30999	1.32761	1.36819	1.19238	0.981184	0.90025	0.875516	0.503519	0.125044	0.0357466			0.108764	0.0629116	1.39231	2.29495	2.26401	2.12598	1.99798	2.18086	2.22486	2.40601	2.50601	2.56003	2.56502	2.22594	2.159
8.01267	8.14536	8.11644	8.13629	8.3248	8.41943	8.08542	7.90585	7.90215	7.91644	8.05471	7.96917	7.66509	7.69236	8.05449	8.20526	8.29575	8.44765	8.09349	0.873122	1.61876	1.3549	1.15886	1.06315	1.05156	1.35618	1.16257	0.960305	0.908247	0.872169	0.519305	0.161225	0.066072	0.872476	0.524837	0.160527	0.0963316	1.3958	2.25211	2.27305	2.10794	1.98498	2.06805	2.11303	2.41199	2.51111	2.58178	2.58094	2.18106	2.16298
8.15635	8.26265	8.24057	8.24772	8.3942	8.45657	8.2076	8.06517	8.08787	8.12659	8.2023	8.15586	7.84493	7.98168	8.18253	8.31375	8.36026	8.50336	8.22153	0.870737	1.61841	1.34992	1.17403	1.03863	1.00534	1.35535	1.1621	0.956464	0.871749	0.868631	0.537867	0.165125	0.117114	0.871234	0.495289	0.13182	0.0611245	1.39814	2.26189	2.27696	2.10306	1.98302	2.07196	2.11597	2.41101	2.52089	2.56321	2.57606	2.18594	2.16102
8.25332	8.38732	8.3473	8.30029	8.46987	8.52781	8.30937	8.22543	8.25362	8.30467	8.28433	8.22968	8.00869	8.05975	8.29133	8.36924	8.36204	8.48696	8.33833	0.889824	1.62405	1.36555	1.20377	0.982385	0.913532	1.3592	1.16041	0.944898	0.859749	0.890426	0.427827	0.169974	0.0805494	0.887192	0.51761	0.148743	0.0640342	1.41214	2.29701	2.28201	2.11697	2.00196	2.05706	2.07509	2.42699	2.52396	2.57093	2.5769	2.221	2.18909
8.37927	8.5145	8.46636	8.41471	8.4198	8.45627	8.45542	8.39372	8.49508	8.56755	8.41423	8.49619	8.27827	8.35228	8.41928	8.4624	8.37858	8.4725	8.46742	0.895277	1.62709	1.37114	1.22056	0.969323	0.888647	1.36063	1.1577	0.940865	0.852571	0.896538	0.484628	0.128861	0.0494244	0.891804	0.490024	0.145736	0.0462245	1.41329	2.2989	2.284	2.10707	1.98691	2.08079	2.10763	2.4231	2.50993	2.54271	2.53851	2.22191	2.22259
8.489	8.64382	8.58393	8.47644			8.57788	8.54264	8.67536	8.78799	8.52103	8.68528	8.56142	8.63641	8.52999	8.49669	8.42854	8.51561	8.58988	0.897589	1.62686	1.36688	1.20693			1.35605	1.16244	1.00445	0.919223	0.898928	0.496561	0.135034	0.053265	0.893921	0.435883	0.110788	0.0379652	1.41408	2.29008	2.284	2.11295	1.97907			2.43192	2.50405	2.51723	2.49638	2.21407	2.18732
8.63032	8.76831	8.71131	8.57924	8.60005	8.61403	8.72035	8.70538	8.87144	8.99739	8.65431	8.84029	8.85558	8.98364	8.67332	8.59032		8.64028	8.7193	0.900581	1.62437	1.36337	1.19919	0.933272	0.856717	1.34792	1.16357	1.04436	0.980044	0.90294	0.522477	0.133224	0.0629539	0.895733	0.498886		0.161435	1.408	2.28101	2.283	2.11496	1.96001	1.98399	1.97302	2.42497	2.49203	2.49998	2.43989	2.20401	2.17698
8.75241	8.88625	8.83024	8.67122	8.62028	8.62809	8.85329	8.85229	9.04135	9.1481	8.77443	8.95222	9.07739	9.22837	8.79737	8.71248		8.74714	8.83328	0.893505	1.62382	1.36763	1.22575	1.04016	0.931432	1.339	1.16428	1.09029	1.05418	0.898992	0.586189	0.165311	0.129298	0.885596	0.569828		0.231564	1.4048	2.28502	2.283	2.10097	1.9638	1.9787	1.97972	2.41402	2.50301	2.49024	2.39777	2.20798	2.16789
8.88154	9.00071	8.94372	8.78373	8.73767	8.72787	8.97166	8.97066		9.24886	8.90552	9.06473	9.20555	9.35457	8.92357	8.84846		8.75986	8.95067	0.894845	1.618	1.36486	1.23212	0.987139	0.905918	1.34838	1.17308		1.07886	0.897319	0.584262	0.183821	0.140177	0.889832	0.576099		0.199789	1.40354	2.28698	2.283	2.09803	1.94521	1.95131	1.95429	2.41598	2.50399		2.37624	2.20602	2.15811
9.01028	9.11628	9.0573	8.90236	8.86636	8.86136	9.08227				9.03629	9.19828	9.30508	9.45006	9.0493	8.99539		8.91235	9.07229	0.879527	1.61209	1.35782	1.22198	0.995783	0.903425	1.34874				0.881495	0.575532	0.135417	0.0855666	0.875309	0.535668		0.159212	1.39233	2.28399	2.27999	2.088	1.934	1.94196	1.95694	2.414				2.199	2.16003
9.13032	9.23638	9.18244	9.0528	9.02028	9.01445	9.19725	9.15502	9.29081	9.40822	9.15828	9.31679	9.33807	9.47397	9.17628	9.16175		9.06117	9.19339	0.869642	1.61264	1.34815	1.18245	0.92969	0.846607	1.33706	1.15134	1.00228	0.957227	0.870764	0.513495	0.109191	0.054831	0.86642	0.504514		0.125808	1.39058	2.27888	2.27494	2.08903	1.93508	1.92713	1.93204	2.41406	2.5022	2.50615	2.4426	2.19689	2.17435
9.24597	9.35693	9.30888	9.2106	9.22022	9.22909	9.30702	9.24421	9.36137	9.42783	9.27001	9.38638	9.34395	9.47103	9.28801	9.31464		9.16409	9.31492	0.864525	1.61377	1.34027	1.14181	0.87452	0.806051	1.3308	1.12049	0.951759	0.881672	0.864119	0.499009	0.110994	0.0505382	0.862881	0.415481		0.0704224	1.38905	2.2681	2.27004	2.09197	1.94194	1.9389	1.93597	2.41896	2.51984	2.51889	2.49553	2.18709	2.20473
9.3583	9.47727	9.43231	9.37638	9.43151	9.46958	9.42427	9.32919	9.39407	9.44603	9.3803	9.44712	9.34904	9.463	9.40329	9.5064	9.29761	9.36066	9.43626	0.86055	1.61189	1.34123	1.11378	0.868098	0.79377	1.32834	1.10941	0.918139	0.836557	0.861352	0.465711	0.112122	0.0509094	0.857717	0.510472	0.146187	0.0665177	1.3917	2.25901	2.26902	2.094	1.95605	1.96705	1.96609	2.415	2.52299	2.54504	2.53306	2.17901	2.18296
9.48319	9.59237	9.56441	9.53773	9.647	9.71431	9.5393	9.41103	9.42362	9.45734	9.50828	9.49857	9.36509	9.463	9.52513	9.67646	9.55644	9.63969	9.54838	0.868853	1.62297	1.34815	1.12289	0.943001	0.857451	1.34031	1.12786	0.918123	0.831288	0.866353	0.479175	0.117399	0.0506636	0.868979	0.553456	0.14084	0.0738016	1.40314	2.2638	2.27701	2.09403	1.97706	1.98918	2.00442	2.41507	2.51889	2.56101	2.55809	2.18384	2.16494
9.5878	9.71262	9.68857	9.69025	9.82298	9.91767	9.65369	9.50196	9.47837	9.48765	9.62071	9.54843	9.37291	9.463	9.62485	9.80453	9.85952	9.96427	9.66961	0.877066	1.63476	1.35384	1.14879	0.986234	0.918222	1.34908	1.14588	0.950953	0.862798	0.878056	0.505162	0.12437	0.0500965	0.87333	0.572482	0.13995	0.0642596	1.40955	2.2462	2.27799	2.09697	1.98194	2.00482	2.04157	2.42093	2.50911	2.56199	2.56591	2.17016	2.16006
9.7191	9.82709	9.81409	9.8201	9.9881	10.0861	9.77609	9.60809	9.55007	9.55307	9.7511	9.63511	9.41906	9.47205	9.7571	9.95409	10.1031	10.2451	9.78609	0.886119	1.64463	1.36138	1.16179	1.03637	0.999013	1.35225	1.16605	0.958169	0.877847	0.887002	0.517984	0.174288	0.0579506	0.882037	0.511826	0.147505	0.0958777	1.41947	2.248	2.282	2.099	1.98899	2.03601	2.08301	2.415	2.512	2.564	2.57401	2.169	2.15499
9.86153	9.94939	9.94134	9.95907	10.134	10.2202	9.90251	9.72957	9.65453	9.64855	9.89249	9.78702	9.50053	9.54111	9.89559	10.0852	10.2387	10.3726	9.91042	0.88531	1.64136	1.36081	1.14883	1.04911	1.03073	1.36085	1.17896	0.971363	0.888186	0.889157	0.523818	0.157822	0.0728001	0.878065	0.505954	0.167938	0.106089	1.4184	2.25094	2.28703	2.099	1.97908	2.0509	2.09782	2.41094	2.513	2.56809	2.58317	2.16895	2.14187
9.99084	10.0669	10.055	10.0502	10.2192	10.3181	10.0308	9.8628	9.78384	9.77982	10.0189	9.95846	9.62984	9.63515	10.0308	10.191	10.2975	10.4206	10.0309	0.876004	1.63362	1.35219	1.14691	1.02696	1.00249	1.36456	1.17765	0.981826	0.891262	0.879556	0.528775	0.198712	0.084683	0.8692	0.496119	0.127078	0.0678145	1.41176	2.24604	2.28997	2.099	1.98594	2.04208	2.08214	2.40604	2.513	2.57593	2.59787	2.16504	2.1311
10.1121	10.1891	10.1641	10.1371	10.296	10.389	10.1531	9.99615	9.93821	9.95722	10.1351	10.1362	9.81322	9.81828	10.1501	10.3001	10.327	10.425	10.1521	0.864186	1.63273	1.34781	1.1416	0.980428	0.929072	1.34057	1.14827	0.960985	0.876244	0.868062	0.528292	0.18238	0.0691447	0.85734	0.515966	0.141713	0.0671248	1.40959	2.24903	2.289	2.098	1.991	2.02598	2.05397	2.40901	2.521	2.584	2.592	2.16502	2.12
10.2454	10.3103	10.2693	10.2159	10.3404	10.401	10.2674	10.1377	10.1332	10.1654	10.2653	10.3121	10.024	10.0817	10.2884	10.4002	10.3512	10.4318	10.2733	0.860717	1.63062	1.34855	1.13281	0.930909	0.855667	1.3337	1.12592	0.927522	0.842265	0.860696	0.51116	0.134672	0.0455123	0.857718	0.502726	0.116747	0.0532285	1.41168	2.27293	2.29202	2.09802	1.98686	2.00581	2.02557	2.41604	2.52018	2.58804	2.59512	2.18295	2.12355
10.3567	10.4168	10.3758	10.2911	10.3697	10.405	10.3847	10.2774	10.3129	10.3588	10.3698	10.482	10.2682	10.3796	10.4027	10.4959	10.3668	10.4943	10.3798	0.855559	1.6134	1.34867	1.13083	0.898255	0.818794	1.34104	1.1137	0.911376	0.832888	0.856261	0.490814	0.0989801	0.0505817	0.851877	0.470668	0.113221	0.0799826	1.40812	2.26707	2.29398	2.09998	1.97513	1.99018	1.9904	2.41897	2.53483	2.59097	2.60489	2.17904	2.16848
[truncated: 64 more columns]
