# Supplementary material for: Kinematic Validation of a Multi-Kinect v2 Instrumented 10-Meter Walkway for Quantitative Gait Assessments
Source: PLoS One. 2015 Oct 13;10(10):e0139913. doi: 10.1371/journal.pone.0139913 (PMC4603795; doi:10.1371/journal.pone.0139913)
Supplement: S1 Data — (ZIP) [file pone.0139913.s001.zip › S1_Data/pp1_trial6.xls]

## Sheet: Sheet1
Kinect(x) SpineBase	Kinect(x) Head	Kinect(x) ShoulderLeft	Kinect(x) ElbowLeft	Kinect(x) WristLeft	Kinect(x) HandLeft	Kinect(x) ShoulderRight	Kinect(x) ElbowRight	Kinect(x) WristRight	Kinect(x) HandRight	Kinect(x) HipLeft	Kinect(x) KneeLeft	Kinect(x) AnkleLeft	Kinect(x) FootLeft	Kinect(x) HipRight	Kinect(x) KneeRight	Kinect(x) AnkleRight	Kinect(x) FootRight	Kinect(x) SpineShoulder	Kinect(y) SpineBase	Kinect(y) Head	Kinect(y) ShoulderLeft	Kinect(y) ElbowLeft	Kinect(y) WristLeft	Kinect(y) HandLeft	Kinect(y) ShoulderRight	Kinect(y) ElbowRight	Kinect(y) WristRight	Kinect(y) HandRight	Kinect(y) HipLeft	Kinect(y) KneeLeft	Kinect(y) AnkleLeft	Kinect(y) FootLeft	Kinect(y) HipRight	Kinect(y) KneeRight	Kinect(y) AnkleRight	Kinect(y) FootRight	Kinect(y) SpineShoulder	Kinect(z) SpineBase	Kinect(z) Head	Kinect(z) ShoulderLeft	Kinect(z) ElbowLeft	Kinect(z) WristLeft	Kinect(z) HandLeft	Kinect(z) ShoulderRight	Kinect(z) ElbowRight	Kinect(z) WristRight	Kinect(z) HandRight	Kinect(z) HipLeft	Kinect(z) KneeLeft
0.108057	0.352019	0.250057	0.159057	0.17	0.173076	0.222	0.116	0.112019	0.119924	0.148057	0.166924	0.033	0.127734	0.151	0.128	0.02	0.107943	0.244095	0.880198	1.55757	1.36455	1.13751	0.865884	0.795884	1.35482	1.1154	0.873109	0.799798	0.880536	0.497632	0.131989	0.0451387	0.87796	0.498457	0.117603	0.0479713	1.37709	2.29398	2.31106	2.14198	2.05898	2.041	2.05098	2.451	2.479	2.48806	2.47802	2.21598	2.17802
0.110998	0.352999	0.252998	0.161998	0.17	0.176998	0.222	0.116	0.112999	0.116002	0.150998	0.163002	0.033	0.114007	0.151	0.128	0.02	0.105002	0.248997	0.87956	1.55729	1.36484	1.13635	0.8661	0.7966	1.35478	1.11278	0.870491	0.797111	0.87983	0.496191	0.13194	0.0481684	0.87747	0.4983	0.11671	0.0475202	1.37569	2.293	2.314	2.141	2.058	2.041	2.05	2.451	2.479	2.491	2.479	2.215	2.179
0.112067	0.356038	0.254095	0.174	0.177086	0.186076	0.237095	0.121038	0.118029	0.127	0.156029	0.167029	0.031	0.113029	0.155067	0.12801	0.016	0.102	0.252067	0.879178	1.55788	1.36509	1.14042	0.871601	0.794633	1.35199	1.1098	0.867402	0.795751	0.879629	0.496941	0.131677	0.0469425	0.876898	0.498391	0.116543	0.0474432	1.37541	2.29598	2.31303	2.14496	2.062	2.04304	2.05701	2.454	2.48102	2.49299	2.479	2.21699	2.17799
0.119076	0.360208	0.264132	0.174132	0.186397	0.194378	0.247132	0.125076	0.121208	0.127057	0.159076	0.170057	0.0310189	0.116	0.162095	0.129076	0.0160756	0.101981	0.259151	0.877888	1.55748	1.36342	1.13987	0.878936	0.794609	1.3522	1.10553	0.863415	0.795835	0.878467	0.496084	0.131386	0.0451283	0.8756	0.501687	0.116868	0.0477794	1.37328	2.29404	2.316	2.14102	2.06215	2.04713	2.05828	2.45394	2.48304	2.492	2.47898	2.21604	2.17698
0.122988	0.370967	0.270979				0.253979	0.128988	0.131967	0.129991	0.162988	0.172991	0.031997	0.116	0.166985	0.132988	0.0199881	0.101003	0.266976	0.877262	1.55448	1.36105				1.35443	1.10384	0.861625	0.794524	0.877772	0.49939	0.131181	0.0455587	0.875062	0.503096	0.117777	0.0477501	1.37305	2.29599	2.316	2.142				2.45101	2.48499	2.492	2.478	2.21799	2.176
0.129124	0.377076	0.277067	0.191067	0.215048	0.214162	0.258124	0.151057	0.135067	0.138105	0.167105	0.176076	0.0290285	0.11601	0.174143	0.140067	0.0200095	0.102029	0.274076	0.875506	1.55527	1.35952	1.13303	0.884461	0.802978	1.35233	1.11313	0.869668	0.800659	0.875654	0.495488	0.130752	0.0457137	0.873697	0.506018	0.118342	0.0480477	1.37144	2.30099	2.31302	2.14801	2.06998	2.05902	2.07298	2.45406	2.48498	2.49101	2.479	2.22	2.17401
0.142285	0.385133	0.284152	0.198209	0.220342	0.231266	0.271152	0.157152	0.142304	0.149437	0.178342	0.184342	0.032019	0.117247	0.189209	0.147152	0.021	0.105	0.282171	0.875043	1.55683	1.36013	1.13277	0.864033	0.803828	1.35583	1.11379	0.867354	0.794136	0.875047	0.496362	0.13099	0.047083	0.8734	0.506899	0.118553	0.0477845	1.3709	2.30004	2.31502	2.14902	2.06806	2.06102	2.07119	2.46002	2.48302	2.4919	2.47892	2.22002	2.17504
0.156992	0.391996	0.291996	0.208994	0.237991	0.244993	0.278996	0.164996	0.157992	0.171988	0.195991	0.201991	0.0329995	0.129993	0.199994	0.154996	0.021	0.105	0.290995	0.873661	1.55614	1.35851	1.13761	0.879662	0.8032	1.35477	1.11921	0.864462	0.785694	0.873851	0.49595	0.129971	0.0441415	0.871871	0.50684	0.11873	0.0464707	1.36975	2.302	2.316	2.15	2.071	2.062	2.08099	2.461	2.484	2.487	2.475	2.221	2.177
0.171169	0.404113	0.299075	0.216028	0.240056	0.255038	0.293188	0.178311	0.174311	0.191377	0.207169	0.228518	0.0440941	0.13	0.217169	0.161066	0.0240377	0.106972	0.303141	0.872028	1.55758	1.35828	1.1397	0.882731	0.802756	1.35206	1.10456	0.862001	0.786924	0.873376	0.497906	0.127461	0.0449846	0.868871	0.506572	0.121888	0.0491362	1.37108	2.30101	2.31903	2.15101	2.06899	2.05797	2.07792	2.45997	2.49103	2.48903	2.47601	2.22101	2.18192
0.189379	0.416284	0.307398	0.219057	0.245962	0.258943	0.313455	0.211171	0.20808	0.231985	0.225322	0.283512	0.0545116	0.130929	0.235474	0.168341	0.028	0.104133	0.318417	0.870708	1.56223	1.35881	1.14065	0.872612	0.805554	1.34708	1.10999	0.863036	0.790123	0.87291	0.505107	0.122536	0.0456519	0.866785	0.501398	0.127962	0.0550434	1.371	2.30194	2.32204	2.152	2.06798	2.05489	2.06868	2.45711	2.49408	2.49177	2.47694	2.22196	2.17417
0.208939	0.430954	0.327936	0.221991	0.244006	0.256009	0.336927	0.219973	0.263826	0.282841	0.241948	0.309918	0.0809177	0.178851	0.259924	0.185945	0.028	0.110979	0.339933	0.866982	1.56535	1.35386	1.14017	0.887175	0.807295	1.33775	1.10645	0.855623	0.772226	0.870348	0.518877	0.136766	0.0550407	0.861905	0.496655	0.125498	0.0547011	1.36893	2.29901	2.32399	2.152	2.067	2.04902	2.05205	2.46298	2.49799	2.48004	2.47401	2.22001	2.18297
0.22822	0.450304	0.347273	0.228	0.232412	0.231444	0.358273	0.275441	0.331871	0.369934	0.262189	0.370556	0.145462	0.220535	0.27822	0.195937	0.0351784	0.13321	0.35921	0.865855	1.55963	1.35311	1.13713	0.895294	0.812952	1.3306	1.07651	0.839725	0.774157	0.869427	0.521825	0.137045	0.0604806	0.860713	0.493539	0.124154	0.059092	1.36628	2.3	2.32901	2.15599	2.065	2.03794	2.03493	2.46602	2.50108	2.48707	2.47691	2.21701	2.18401
0.249356	0.479692	0.373613	0.22804	0.176466	0.178051	0.384632	0.317593	0.415858	0.46051	0.280435	0.423771	0.190245	0.272008	0.299296	0.190079		0.152289	0.379949	0.863427	1.54773	1.35162	1.13798	0.902575	0.818469	1.32877	1.10043	0.875643	0.804445	0.867196	0.515735	0.149208	0.0634817	0.858138	0.434102		0.0599927	1.3624	2.30002	2.33018	2.15514	2.06492	2.0319	2.02788	2.468	2.50908	2.49351	2.46758	2.218	2.18502
0.267009	0.514007	0.40401	0.229999	0.149987	0.130986	0.416008	0.347021	0.508039	0.585031	0.302009	0.462016	0.252022	0.322032	0.314009	0.194013		0.117027	0.427006	0.862278	1.55319	1.34969	1.14468	0.918227	0.848705	1.31451	1.08842	0.901625	0.871175	0.865998	0.516482	0.166454	0.0690197	0.857069	0.437219		0.0487286	1.35515	2.301	2.339	2.162	2.061	2.027	2.022	2.468	2.513	2.46899	2.44699	2.218	2.186
0.299221	0.540423	0.439337	0.226356	0.106029	0.0818172	0.444375			0.695799	0.335221	0.519385	0.331722	0.43676	0.346269	0.240654			0.447471	0.856682	1.54762	1.34521	1.15192	0.945003	0.901308	1.31741			0.958247	0.858995	0.52249	0.144711	0.067904	0.852948	0.503536			1.35243	2.30106	2.34195	2.161	2.05894	2.02289	2.01696	2.46901			2.41684	2.22099	2.18504
0.322693	0.584577	0.474943	0.263173	0.109058	0.0633271	0.484077			0.778962	0.358596	0.559596	0.406962	0.516058	0.37475	0.206789			0.496462	0.853742	1.54105	1.34019	1.19554	1.01434	0.947878	1.30816			1.05711	0.857382	0.522693	0.129787	0.0643212	0.848586	0.451621			1.34635	2.30704	2.33688	2.16096	2.05288	2.01198	2.01275	2.46992			2.39983	2.22015	2.18894
0.357919	0.613933	0.52289	0.27198	0.111993	0.0799618	0.538874				0.38893	0.58993	0.455888	0.569876	0.412912	0.297791			0.519946	0.852313	1.54396	1.33742	1.20437	1.01728	0.972174	1.32196				0.855953	0.530452	0.151021	0.0704859	0.847343	0.552369			1.34525	2.309	2.33101	2.159	2.04701	2.011	2.00003	2.46601				2.22798	2.18601
0.41236	0.662463	0.559525	0.314226	0.125854	0.113741	0.570617	0.617587			0.44334	0.610103	0.487113	0.598298	0.462401	0.325525			0.576443	0.857039	1.55341	1.34459	1.22498	1.01358	0.97333	1.32785	1.08827			0.861814	0.525074	0.129926	0.0673142	0.850843	0.568336			1.35099	2.30199	2.31885	2.14994	2.02593	2.00584	1.99283	2.46598	2.52913			2.22103	2.18297
0.448103	0.707769	0.610966	0.337438	0.209813	0.186852	0.630985	0.673764	0.870015	0.891217	0.477084	0.620138	0.498099	0.627	0.502103	0.37732			0.620044	0.86387	1.55674	1.34902	1.21754	1.00529	0.963867	1.33692	1.11142	1.03289	1.07217	0.869077	0.524309	0.131485	0.0589936	0.85706	0.547336			1.35811	2.30098	2.30382	2.14376	2.01882	1.9898	1.97588	2.46382	2.5423	2.40575	2.38022	2.22392	2.18002
0.502982	0.745988	0.658984	0.408977	0.299971	0.27897	0.679984		0.821016	0.901996	0.530982	0.626998	0.502998	0.627	0.556982	0.442979		0.422981	0.671983	0.872827	1.56211	1.35377	1.19202	0.965453	0.925942	1.34237		0.969621	0.982699	0.877357	0.517312	0.134739	0.0556911	0.866487	0.525777		0.181828	1.3619	2.3	2.295	2.132	2.01	1.98	1.97	2.455		2.44299	2.391	2.22	2.181
0.53937	0.807576	0.710432	0.488936	0.425234	0.42444	0.729524	0.669072	0.81465	0.873506	0.566391	0.630072	0.503969	0.619969	0.595339	0.532905		0.498404	0.723514	0.872936	1.56701	1.34799	1.17091	0.938938	0.890618	1.34817	1.13653	0.948034	0.903612	0.876152	0.515982	0.136122	0.0511141	0.868046	0.511243		0.152	1.36167	2.29903	2.27789	2.12496	2.01209	1.98406	1.97014	2.44494	2.5369	2.46737	2.43338	2.21905	2.1802
0.575896	0.864305	0.75311	0.580597	0.546999	0.56633	0.781052	0.676175	0.780143	0.824812	0.604896	0.637097	0.501	0.616513	0.628974	0.622181	0.316863	0.443844	0.77411	0.869707	1.56447	1.34001	1.14481	0.906371	0.865249	1.34763	1.11341	0.89324	0.836791	0.869635	0.511079	0.130545	0.0486369	0.867743	0.496804	0.174003	0.123159	1.35891	2.30182	2.26677	2.12082	2.02123	1.99055	1.98449	2.43886	2.52688	2.50351	2.47095	2.22384	2.19869
0.620908	0.929866	0.808886	0.660836	0.697692	0.733658	0.833892	0.684982	0.737088	0.765122	0.649908	0.64199	0.501	0.59205	0.6779	0.731776	0.460706	0.586708	0.829886	0.872075	1.55941	1.32994	1.11795	0.877788	0.810422	1.34698	1.11298	0.875676	0.80771	0.870378	0.495442	0.129283	0.0494883	0.871921	0.53116	0.1787	0.124607	1.35886	2.29302	2.25502	2.11202	2.03298	2.01794	2.00895	2.43201	2.52101	2.52895	2.5189	2.21602	2.18303
0.671419	0.990588	0.871698	0.760117	0.845705	0.909935	0.898568	0.705339	0.705711	0.707731	0.699539	0.640209	0.501	0.598	0.725289	0.824987	0.574516	0.625915	0.894598	0.870607	1.55362	1.32524	1.09608	0.868234	0.810175	1.34222	1.11346	0.875381	0.839629	0.866402	0.482546	0.129357	0.0493965	0.872953	0.540814	0.172969	0.089663	1.34807	2.29387	2.25298	2.10599	2.05106	2.06211	2.05143	2.42092	2.51796	2.55317	2.56023	2.21393	2.177
0.714136	1.0501	0.942295	0.873272	1.01815	1.10497	0.956176	0.739837	0.67712	0.681259	0.754056	0.661299	0.501	0.59804	0.755236	0.924475	0.728308	0.819607	0.955196	0.867576	1.55783	1.32083	1.0914	0.893695	0.856011	1.34425	1.13736	0.912713	0.867043	0.861895	0.503241	0.129081	0.049984	0.8715	0.546732	0.147599	0.0809276	1.35049	2.28104	2.25116	2.10492	2.05646	2.07372	2.0949	2.41296	2.5142	2.57018	2.58334	2.207	2.17704
0.770012	1.10401	1.00601	0.985015	1.17302	1.25102	1.01401	0.781008	0.683009	0.694007	0.806012	0.676008	0.501003	0.6	0.816012	0.997014	0.891022	0.997023	1.01401	0.87869	1.56063	1.32692	1.0904	0.955419	0.935231	1.34684	1.17027	0.938948	0.900167	0.87396	0.515601	0.128653	0.04723	0.88136	0.576326	0.172639	0.0758914	1.3513	2.283	2.259	2.101	2.03	2.109	2.13901	2.411	2.524	2.579	2.6	2.207	2.179
0.84675	1.16162	1.08871	1.07882	1.28681	1.3567	1.07974	0.829781	0.739719	0.735687	0.882792	0.728625	0.522083	0.599031	0.89275	1.08257	1.02673	1.1428	1.07767	0.879691	1.56088	1.32886	1.0971	1.01308	1.00366	1.34123	1.18781	0.986895	0.94371	0.875422	0.523992	0.148004	0.0472346	0.881829	0.54931	0.168868	0.0845273	1.35665	2.28704	2.26512	2.10614	2.01688	2.12103	2.17103	2.41001	2.51915	2.60717	2.61817	2.21103	2.18698
0.919604	1.22239	1.15725	1.1581	1.3648	1.42378	1.15117	0.90535	0.809761	0.802898	0.959585	0.790152	0.531546	0.602861	0.965585	1.13757	1.09622	1.21914	1.14231	0.882694	1.56698	1.33099	1.10776	1.02503	1.02569	1.34868	1.20216	1.00259	0.948117	0.875736	0.498503	0.147734	0.0508933	0.887401	0.531216	0.16393	0.0832887	1.36164	2.29104	2.27723	2.11906	2.00484	2.12359	2.17345	2.41123	2.53312	2.6229	2.63406	2.21396	2.18484
0.999791	1.29182	1.21984	1.21286	1.4049	1.4629	1.20985	0.972824	0.89777	0.897752	1.03879	0.897719	0.608798	0.645888	1.04479	1.16593	1.10697	1.22598	1.20783	0.884914	1.57741	1.34422	1.12742	1.01212	1.00161	1.36154	1.21476	1.00316	0.930466	0.87951	0.49864	0.161913	0.0695513	0.887959	0.527001	0.165426	0.0817241	1.37053	2.29299	2.28897	2.12199	1.99702	2.10305	2.14607	2.42297	2.53898	2.61801	2.63699	2.21201	2.17702
1.08276	1.36374	1.29267	1.24432	1.40992	1.46475	1.27668	1.0532	1.01478	1.04682	1.11967	1.03223	0.728011		1.12686	1.20021	1.11808	1.23303	1.28275	0.882443	1.58798	1.35092	1.14659	0.976552	0.946484	1.35493	1.17673	0.948405	0.884563	0.880833	0.502353	0.180369		0.881692	0.50812	0.158964	0.072575	1.38226	2.29811	2.30415	2.1251	1.994	2.05878	2.10343	2.44012	2.54999	2.61482	2.62463	2.2221	2.172
1.15726	1.43654	1.35932	1.27565	1.40145	1.44013	1.34438	1.17253	1.19054	1.22685	1.1863	1.15393	0.829558	0.836815	1.21113	1.22155	1.12612	1.23608	1.35644	0.880795	1.59448	1.35975	1.16586	0.962088	0.894119	1.34878	1.15031	0.914585	0.857217	0.879315	0.494974	0.197144	0.0843721	0.879913	0.516402	0.155256	0.0661587	1.38701	2.30908	2.31926	2.13526	1.99386	2.03621	2.04711	2.4524	2.54886	2.59645	2.58833	2.23198	2.17208
1.22	1.513	1.425	1.308	1.374	1.397	1.413	1.29799	1.36599	1.41799	1.251	1.29899	1.00599	1.02599	1.267	1.249	1.132	1.24	1.428	0.88303	1.59885	1.35361	1.19045	0.95556	0.874251	1.34113	1.12847	0.896501	0.830781	0.88551	0.50161	0.170541	0.08497	0.87808	0.493181	0.14665	0.0606403	1.3861	2.313	2.332	2.148	1.987	1.997	2.003	2.472	2.542	2.569	2.555	2.231	2.176
1.28372	1.58977	1.4908	1.33147	1.35092	1.35287	1.49785	1.41406	1.52477	1.60093	1.31168	1.42732	1.20808	1.28529	1.33472	1.28114	1.14057	1.24382	1.50081	0.884667	1.59658	1.35928	1.19573	0.952741	0.879423	1.33281	1.11819	0.900461	0.856839	0.888744	0.50863	0.139717	0.0658413	0.878039	0.495437	0.134936	0.05749	1.3856	2.31301	2.34204	2.15503	1.98302	1.97185	1.96783	2.47197	2.53194	2.54462	2.51142	2.23299	2.18
1.35455	1.66548	1.56928	1.37793	1.34337	1.34052	1.58171	1.51812	1.69897	1.78952	1.37861	1.55688	1.41261		1.40569	1.29589		1.3225	1.58048	0.883401	1.59486	1.357	1.22529	0.985286	0.914211	1.3334	1.11016	0.947287	0.913181	0.889125	0.522288	0.16414		0.875095	0.451113		0.0716845	1.37854	2.31398	2.34598	2.15798	1.98496	1.95694	1.95096	2.46898	2.52617	2.50711	2.45401	2.23194	2.17998
1.43282	1.73983	1.63385	1.42489	1.36196	1.36694	1.6678	1.62475	1.84865	1.9167	1.45981	1.65178	1.59458	1.7245	1.4908	1.3409		1.29706	1.65483	0.884468	1.59747	1.3627	1.24901	1.01529	0.94853	1.33275	1.10516	1.01766	0.983237	0.888382	0.53075	0.143488	0.0767628	0.877884	0.469407		0.0573034	1.3822	2.313	2.345	2.157	1.983	1.95401	1.949	2.468	2.53498	2.4621	2.40412	2.22901	2.179
1.52389	1.82081	1.72179	1.49686	1.42697	1.42894	1.75271				1.55086	1.71654	1.7364	1.87443	1.57591	1.48299			1.73182	0.889182	1.60498	1.37325	1.26205	1.03066	0.967139	1.33411				0.892968	0.532075	0.145059	0.0858131	0.882502	0.576468			1.38988	2.31106	2.34191	2.15595	1.99496	1.95807	1.95407	2.46601				2.22707	2.18303
1.61379	1.90255	1.80161	1.58422	1.52573	1.52475	1.82455	1.80524	1.93414	2.02428	1.63779	1.77092	1.77645	1.91735	1.66787	1.58375			1.81467	0.89816	1.61805	1.37922	1.26017	1.02434	0.97016	1.34507	1.13448	1.01885	1.00631	0.903482	0.526277	0.138722	0.0827671	0.889578	0.54124			1.40073	2.31702	2.3329	2.15088	1.99088	1.96514	1.96122	2.4669	2.57851	2.40034	2.38994	2.23404	2.18604
1.70299	1.97999	1.88199	1.69498	1.66198	1.66198	1.90199	1.817	1.99099	2.038	1.72699	1.81699	1.799	1.935	1.76099	1.72098			1.89799	0.893661	1.62294	1.37605	1.23546	0.994354	0.926276	1.35026	1.14822	0.990194	0.948638	0.897601	0.509173	0.125352	0.0636628	0.8865	0.517803			1.40267	2.318	2.328	2.145	1.985	1.972	1.972	2.462	2.554	2.46699	2.43699	2.236	2.188
1.79081	2.05982	1.97078	1.81732	1.83578	1.84301	1.98475	1.86846	1.97974	2.02669	1.81282		1.79903	1.93483	1.84581	1.86113			1.97885	0.891119	1.62729	1.37016	1.19734	0.953533	0.875089	1.35024	1.15007	0.93288	0.883576	0.892115		0.12592	0.062101	0.886894	0.529364			1.40324	2.30588	2.32199	2.14403	1.99013	1.98133	1.98239	2.45504	2.54702	2.52744	2.49863	2.22091
1.87163	2.14157	2.04977	1.94957	2.01477	2.04554	2.06057	1.91496	1.9539	1.99563	1.89465	1.89647	1.80208	1.91812	1.92663	1.975	1.74932	1.79985	2.06357	0.886115	1.62999	1.36256	1.17073	0.920599	0.84783	1.34778	1.14836	0.909393	0.853669	0.888523	0.490268	0.127007	0.0553102	0.880533	0.507874	0.138951	0.059989	1.40213	2.29449	2.32096	2.1469	2.00347	2.01455	2.02173	2.45894	2.54918	2.57153	2.56194	2.21235	2.19278
1.95281	2.21982	2.1378	2.0777	2.20256	2.27147	2.13882	1.96289	1.94901	1.97704	1.97681	1.91995	1.80599	1.92399	2.00781	2.12465	1.9645	2.04144	2.14182	0.887836	1.63059	1.35841	1.14398	0.93349	0.866786	1.35044	1.15093	0.91352	0.853121	0.883192	0.504617	0.129833	0.05532	0.88916	0.54646	0.13901	0.0684104	1.40414	2.31894	2.319	2.14201	2.02695	2.04194	2.05792	2.45601	2.55798	2.59794	2.60889	2.22996	2.18203
2.02496	2.30584	2.23299	2.20735	2.38455	2.46661	2.22097	2.02762	1.96069	1.97957	2.05499	1.94965	1.81919	1.92702	2.07196	2.25207	2.1942	2.30125	2.22889	0.894168	1.63221	1.35685	1.13487	0.967923	0.928085	1.35949	1.1715	0.949939	0.908419	0.893524	0.507479	0.1326	0.0548165	0.891178	0.573865	0.151666	0.0814139	1.40523	2.29203	2.32207	2.14902	2.03005	2.07442	2.11641	2.45685	2.56104	2.62225	2.63213	2.21202	2.18306
2.12206	2.39071	2.3329	2.34308	2.54049	2.62808	2.31879	2.0913	2.03063	2.03761	2.15504	2.01608	1.83898	1.9292	2.16906	2.35961	2.41493	2.5271	2.31881	0.904034	1.63739	1.36647	1.1428	1.02471	1.01283	1.36249	1.18238	0.964782	0.921531	0.902015	0.522634	0.142882	0.0556267	0.901903	0.561044	0.187799	0.109309	1.41173	2.29516	2.32914	2.15114	2.0349	2.11649	2.15749	2.44218	2.56506	2.64667	2.64508	2.21408	2.18902
2.22498	2.47598	2.42798	2.44698	2.66498	2.73198	2.40798	2.20598	2.11198	2.11798	2.25698	2.11998	1.88799	1.939	2.27198	2.43998	2.56097	2.68197	2.40898	0.911708	1.6455	1.36969	1.15312	1.07843	1.07016	1.37459	1.23081	1.01831	0.941576	0.912248	0.542316	0.164466	0.0639484	0.906569	0.536765	0.13732	0.100252	1.42478	2.303	2.336	2.158	2.03	2.141	2.182	2.451	2.568	2.63	2.649	2.218	2.19
2.33309	2.56389	2.51095	2.53053	2.74635	2.81143	2.498	2.28911	2.20953	2.22383	2.36602	2.24554	1.9684	2.00437	2.37906	2.51363	2.5909	2.7278	2.49497	0.917337	1.65577	1.38213	1.1654	1.08153	1.07801	1.38025	1.20348	0.988999	0.93498	0.919098	0.536262	0.190506	0.0803713	0.910549	0.511211	0.127637	0.0817538	1.43113	2.30904	2.34303	2.15708	2.0279	2.13168	2.17661	2.45699	2.57199	2.64299	2.65281	2.22503	2.18392
2.44091	2.65291	2.60567	2.58244	2.77977	2.8529	2.59679	2.39985	2.36316	2.40631	2.46683	2.39862	2.10754		2.48404	2.5761	2.58108	2.70804	2.59189	0.907082	1.66032	1.38251	1.1782	1.05594	1.03684	1.36989	1.1681	0.941425	0.916272	0.909866	0.541003	0.206495		0.899464	0.505494	0.134173	0.0684277	1.4341	2.3134	2.34625	2.16498	2.01717	2.099	2.13796	2.45635	2.571	2.64133	2.63342	2.2284	2.17604
2.53777	2.74977	2.6908	2.60495	2.76803	2.84801	2.68778	2.54466	2.5745	2.62548	2.55978	2.53169	2.23669	2.234	2.58775	2.63187	2.58499	2.71	2.68777	0.894989	1.65997	1.38134	1.19945	1.02972	0.971425	1.3634	1.14481	0.907101	0.856392	0.896971	0.524888	0.196593	0.0886911	0.888496	0.5057	0.132793	0.0657663	1.43445	2.33395	2.35897	2.164	1.9751	2.04812	2.08513	2.47396	2.571	2.60708	2.60407	2.24895	2.178
	2.84987	2.7799	2.67655	2.77785	2.82355	2.79401	2.69841	2.77579	2.82382		2.6876	2.43318	2.46162	2.67988	2.68859	2.59932	2.71313	2.78791		1.65663	1.38025	1.203	0.979955	0.90473	1.35296	1.13204	0.90114	0.841983		0.527161	0.163954	0.0558657	0.888418	0.505971	0.130663	0.0607843	1.43352		2.37206	2.17409	2.00796	2.0266	2.02955	2.47501	2.55882	2.5788	2.57668		2.20786
	2.93804	2.8709	2.73214	2.76288	2.77859	2.8961	2.83947	2.95621	3.00784				2.72486	2.769			2.72859	2.87986		1.63399	1.37526	1.21152	0.956428	0.882454	1.35848	1.13203	0.919403	0.892013				0.0572687	0.891907			0.0512704	1.42554		2.37814	2.18314	2.00396	1.98669	1.98459	2.47571	2.5412	2.55779	2.54326
2.78106	2.97006	2.93701	2.76651	2.757	2.73751	2.93106	2.95602	3.16692	3.24649	2.80605	3.01705	2.93611	3.01051	2.84851	2.75804		2.85795	2.91106	0.892863	1.60985	1.36475	1.22848	0.989827	0.908363	1.32777	1.13005	0.996569	0.9621	0.899542	0.509831	0.145222	0.0606748	0.882309	0.467807		0.096312	1.39538	2.296	2.301	2.1605	1.9845	1.97101	1.94001	2.429	2.527	2.49702	2.432	2.222	2.178
2.88136	3.07516	3.00825	2.81694		2.74968	3.04341	3.10158		3.38106	2.90132	3.10909	3.13862	3.26575	2.92839	2.83246			3.01627	0.89749	1.609	1.36418	1.25243		0.972632	1.33139	1.13653		1.06487	0.903827	0.529684	0.166337	0.100739	0.889223	0.533774			1.39475	2.29998	2.29998	2.136	1.98322		1.92714	2.43679	2.49496		2.35772	2.22399	2.18091
2.98874	3.16692	3.10684	2.89113		2.80337	3.15469	3.22653		3.46501	3.00577	3.19499	3.2665	3.40437	3.03871	2.94765			3.11682	0.891925	1.61698	1.36802	1.26269		0.9752	1.338	1.14357		1.12865	0.898038	0.555329	0.183518	0.114924	0.883922	0.564974			1.40275	2.29802	2.29802	2.136	2.00079		1.93787	2.42019	2.49203		2.33526	2.22301	2.17408
3.09399	3.26999	3.20799	3.00399		2.91899	3.24599	3.27	3.46	3.53999	3.11399	3.25799	3.34299	3.48799	3.14399	3.11998			3.20999	0.885821	1.6249	1.38047	1.27738		1.0009	1.34548	1.15939	1.05737	1.12057	0.89292	0.5603	0.173081	0.107921	0.876881	0.531163			1.4064	2.297	2.301	2.136	1.994		1.958	2.428	2.525	2.48699	2.358	2.221	2.19
3.20508	3.37807	3.31512	3.12634	3.06892	3.07404	3.34599	3.33371	3.50515	3.62348	3.22901	3.34153	3.38597	3.53187	3.25108	3.24455			3.31809	0.882816	1.624	1.37352	1.24729	1.03692	0.952951	1.3475	1.16271	1.03236	1.05334	0.887724	0.52483	0.135388	0.070114	0.876072	0.515597			1.40444	2.28992	2.29996	2.13102	1.98805	1.97108	1.96608	2.43205	2.52299	2.49516	2.37861	2.21691	2.18923
3.30802	3.48003	3.42198	3.25379	3.25226	3.26815	3.4401	3.40136	3.51986	3.66956	3.32509	3.39251	3.38303	3.51912	3.35402	3.39259			3.42201	0.904375	1.62957	1.37305	1.20848	0.96439	0.893872	1.35476	1.1718	0.991301	0.949884	0.907224	0.495232	0.136182	0.0552415	0.89919	0.559205			1.40676	2.28207	2.29604	2.13298	1.99295	1.97893	1.97393	2.43695	2.52201	2.51085	2.43645	2.20808	2.21079
3.40706	3.59606	3.53306	3.41209	3.45613	3.50413	3.54605	3.47103	3.54102	3.621	3.43106	3.44602	3.38801	3.519	3.45306	3.55508	3.32212	3.35614	3.53806	0.89728	1.63214	1.36329	1.1865	0.979244	0.892038	1.34543	1.16547	0.964922	0.889509	0.900139	0.490511	0.131877	0.0552725	0.89216	0.545116	0.156954	0.0679282	1.40744	2.27301	2.299	2.141	2.00401	2.00102	2.00002	2.44	2.51901	2.53201	2.51102	2.2	2.192
3.51623	3.7093	3.64751	3.58894	3.70236	3.7547	3.65046	3.53087	3.57749	3.63016	3.54033	3.48779	3.41314	3.519	3.5602	3.71363	3.55728	3.62393	3.64631	0.896292	1.6279	1.3569	1.1496	0.950223	0.87063	1.34635	1.14903	0.930212	0.849409	0.89733	0.492174	0.145082	0.0599417	0.892955	0.575783	0.145673	0.0647733	1.40522	2.28496	2.29907	2.13405	2.01605	2.03331	2.04258	2.44689	2.52907	2.55645	2.55738	2.20901	2.19005
3.61384	3.81277	3.76758	3.74317	3.88978	3.96946	3.76662	3.60018	3.61654	3.64285	3.64575	3.55026	3.42387	3.519	3.65587	3.84346	3.81791	3.9363	3.75076	0.88528	1.61974	1.35906	1.14922	0.988595	0.930313	1.33768	1.1465	0.931169	0.865203	0.88381	0.49727	0.140445	0.0600784	0.884639	0.592749	0.16339	0.0785567	1.39898	2.28203	2.30493	2.13795	2.01995	2.05771	2.08846	2.4381	2.53493	2.59257	2.58764	2.20999	2.19395
3.72109	3.91308	3.87509	3.8691	4.0521	4.1401	3.86908	3.69208	3.6741	3.69909	3.7481	3.63908	3.44605	3.52303	3.76009	3.94309	4.06308	4.19009	3.85409	0.891675	1.61903	1.35667	1.15107	1.03657	1.00815	1.34158	1.15925	0.9382	0.87742	0.892676	0.538242	0.142274	0.0678955	0.888344	0.597695	0.131778	0.086678	1.40298	2.285	2.31101	2.137	2.01899	2.08902	2.13401	2.43801	2.535	2.596	2.599	2.211	2.195
3.83826	4.01808	3.98606	3.99701	4.18099	4.26096	3.97511	3.79923	3.79635	3.81349	3.8692	3.73865	3.51403	3.56666	3.87626	4.05282	4.15746	4.29942	3.96213	0.898055	1.6247	1.3649	1.16819	1.07168	1.06257	1.35177	1.15689	0.950201	0.877085	0.899951	0.502999	0.14782	0.0623938	0.893579	0.51583	0.178906	0.12146	1.40848	2.28821	2.32106	2.141	2.01094	2.10776	2.14888	2.45109	2.54006	2.59399	2.60199	2.21321	2.19701
3.95614	4.11926	4.08527	4.09131	4.27332	4.35035	4.07825	3.91416	3.92208	3.95298	3.98118	3.89287	3.6103	3.62855	3.99414	4.12944	4.20068	4.33871	4.06723	0.897613	1.62899	1.36937	1.1789	1.07464	1.06021	1.35979	1.1496	0.939995	0.862626	0.900963	0.513126	0.155275	0.0692797	0.891604	0.511164	0.165419	0.101863	1.41439	2.30786	2.32696	2.141	2.00504	2.08517	2.13808	2.45994	2.54596	2.59301	2.60101	2.23286	2.19799
4.07011	4.2241	4.1911	4.16807	4.31803	4.40001	4.18611	4.06515	4.0922	4.14421	4.1001	4.07216		3.91206	4.10712	4.21106	4.24301	4.373	4.17511	0.889685	1.64041	1.37221	1.18779	1.04047	1.00307	1.34716	1.14037	0.929427	0.846247	0.892765	0.554987		0.148675	0.884046	0.503375	0.147355	0.0744932	1.4187	2.32201	2.33601	2.15301	2.003	2.07897	2.10496	2.46901	2.556	2.59698	2.58698	2.24201	2.20801
4.18318	4.33633	4.30315	4.24472	4.35313	4.40574	4.29938	4.22883	4.30226	4.36531	4.20812	4.243	3.9448	3.98046	4.23117	4.27584	4.25017	4.37703	4.29325	0.884804	1.64137	1.36961	1.18357	0.994266	0.922152	1.3347	1.13189	0.926082	0.843487	0.887188	0.519874	0.166421	0.0795243	0.879886	0.498072	0.142678	0.0672326	1.41949	2.33514	2.34306	2.1611	1.99997	2.04557	2.05746	2.47997	2.55082	2.57369	2.56172	2.25712	2.22219
4.28683	4.45368	4.40486	4.30828	4.36487	4.38325	4.42063	4.39018	4.50175	4.56871	4.30689	4.41902	4.19123	4.28557	4.33384	4.35016	4.26483	4.37997	4.40376	0.894857	1.64144	1.37186	1.18924	0.94545	0.872153	1.34958	1.13838	0.945679	0.879366	0.897583	0.521966	0.147978	0.0675745	0.889235	0.499108	0.152213	0.0648172	1.4208	2.34786	2.34794	2.1699	1.99703	2.00743	2.00954	2.47703	2.53518	2.54631	2.53728	2.26788	2.23881
4.39216	4.56515	4.50914	4.37509	4.36104	4.36502	4.53817	4.5462	4.69622	4.88719	4.40816	4.58621	4.46838	4.52247	4.44316	4.41012		4.45813	4.51716	0.905095	1.64373	1.3731	1.2077	0.951294	0.876595	1.35706	1.14568	0.980127	0.951296	0.904131	0.536083	0.128067	0.0537956	0.902758	0.591007		0.0604003	1.42001	2.357	2.35	2.173	1.99401	1.98398	1.97198	2.479	2.52602	2.52295	2.45295	2.27499	2.24101
4.51139	4.67434	4.61431	4.44002	4.38882	4.38271	4.6624	4.68761	4.85339	5.02214	4.52643	4.73625	4.74625	4.86352	4.56243	4.49818		4.55374	4.63028	0.908651	1.64756	1.37557	1.23955	1.01903	0.930685	1.36596	1.15645	1.01505	1.0715	0.904999	0.524312	0.111539	0.0584501	0.90875	0.610728		0.0899358	1.42324	2.35502	2.35099	2.17291	1.99799	1.96814	1.96014	2.48092	2.53685	2.48446	2.41472	2.27005	2.25097
4.6319	4.79094	4.72796	4.52919	4.46035	4.44444	4.78389	4.82772	5.06111	5.1211	4.65087	4.84501	4.94221	5.083	4.68687	4.60106		4.53121	4.74198	0.914001	1.65001	1.38816	1.27594	1.0629	0.978137	1.36778	1.15796	1.14217	1.16904	0.911005	0.532347	0.126206	0.112398	0.91309	0.625307		0.148734	1.42622	2.35698	2.35001	2.16507	1.99701	1.97989	1.97189	2.47406	2.52412	2.43743	2.39022	2.27396	2.24803
4.76118	4.90917	4.84917	4.6472	4.58022	4.56223	4.90215	4.91912	5.1911		4.77418	4.94012	5.05008	5.20404	4.81318		4.4802	4.61119	4.86417	0.922071	1.65343	1.39076	1.28539	1.07761	0.991244	1.37566	1.17156	1.16002		0.921042	0.565463	0.141597	0.108711	0.91873		0.234179	0.1856	1.43232	2.35201	2.345	2.159	1.99699	1.986	1.981	2.46901	2.54204	2.42104		2.26302	2.24699
4.88628	5.02836	4.97235	4.78677	4.73617	4.72536	5.01131	5.00593	5.26365		4.89827	5.02579	5.1081	5.2342	4.9423	4.91467	4.61855	4.74755	4.98332	0.915446	1.65421	1.38678	1.26703	1.03525	0.951624	1.36654	1.17744	1.11355		0.914962	0.587844	0.111629	0.0743342	0.911573	0.601743	0.239783	0.192194	1.43229	2.35898	2.34291	2.15603	1.99202	1.98397	1.98398	2.47797	2.57109	2.4532		2.27399	2.23839
5.00273	5.15264	5.09565	4.94823	4.93384	4.94065	5.13069	5.09107	5.23135		5.01374	5.09821	5.1169	5.2528	5.0607	5.06733	4.75946	4.88846	5.10368	0.902353	1.65408	1.37879	1.22577	0.992943	0.898234	1.36266	1.18668	1.01718		0.902407	0.506183	0.106951	0.0564852	0.898186	0.535524	0.175315	0.128764	1.43081	2.35702	2.33509	2.15897	1.99398	1.98103	1.98202	2.47503	2.57891	2.5628		2.27301	2.27361
5.11313	5.27813	5.21714	5.1162	5.15825	5.18531	5.25313	5.17009	5.27401	5.33399	5.12513	5.17206	5.12004	5.253	5.17112	5.2262	5.01025		5.22713	0.89922	1.64818	1.37405	1.18784	0.936895	0.870559	1.37269	1.15974	0.967142	0.894392	0.900849	0.493736	0.107004	0.052777	0.89335	0.538686	0.271926		1.42798	2.34002	2.335	2.16301	2.01902	2.02002	2.01905	2.47299	2.594	2.60004	2.58606	2.25601	2.25098
5.22928	5.39541	5.34651	5.29798	5.38468	5.46772	5.36947	5.248	5.28231	5.32216	5.24134	5.22885	5.15206	5.25299	5.28211	5.40302	5.24043	5.27673	5.34533	0.907748	1.62726	1.3598	1.16007	0.959516	0.870326	1.36637	1.15595	0.942695	0.860372	0.908588	0.535355	0.119498	0.0500786	0.90212	0.597245	0.204811	0.0863952	1.42244	2.36061	2.33812	2.17409	2.0411	2.03671	2.06785	2.4627	2.59497	2.63626	2.64135	2.26475	2.22999
5.40054	5.61516	5.54146	5.54621	5.70581	5.8013	5.57919	5.35782	5.33756	5.35721	5.42351	5.34688	5.17996	5.26603	5.43862	5.65231	5.66791	5.76919	5.57117	0.879742	1.60999	1.3468	1.15424	1.01236	0.986307	1.34411	1.18077	0.967151	0.899006	0.882675	0.552247	0.130695	0.0532024	0.874216	0.575703	0.156833	0.0904944	1.39346	2.31611	2.29594	2.16192	2.03651	2.10956	2.156	2.43497	2.57754	2.65486	2.6713	2.23806	2.22795
5.59828	5.74825	5.74124	5.76124	5.95322	6.02921	5.70626	5.51229	5.49636	5.51837	5.63028	5.54437	5.29229	5.33349	5.63328	5.82819	5.94513	6.0991	5.70325	0.888786	1.61534	1.35937	1.16792	1.08117	1.10071	1.35385	1.17999	0.969156	0.932826	0.889312	0.53068	0.168465	0.0575434	0.886661	0.518502	0.189522	0.13181	1.40111	2.306	2.30402	2.13802	2.00798	2.12698	2.17196	2.44101	2.57101	2.65498	2.66899	2.232	2.222
5.72376	5.86197	5.85104	5.86908	6.05223	6.12529	5.8239	5.64267	5.65811	5.68404	5.75478	5.70906	5.42267	5.55505	5.76073	5.91348	6.00395	6.14223	5.81697	0.88712	1.61771	1.36	1.17527	1.07721	1.0874	1.36323	1.17456	0.958313	0.903896	0.885675	0.544199	0.18864	0.13544	0.886925	0.510257	0.140907	0.0867441	1.40371	2.30797	2.31088	2.14586	1.99916	2.11717	2.15333	2.44591	2.57493	2.64812	2.66409	2.23397	2.222
5.84593	5.976	5.95707	5.95624	6.13329	6.19341	5.93205	5.80061	5.82949	5.8882	5.88089	5.86364	5.55087	5.58675	5.87599	5.99132	6.01095	6.15787	5.93199	0.875385	1.62913	1.36154	1.17288	1.04099	1.01623	1.3569	1.16461	0.947128	0.871128	0.875639	0.503565	0.169286	0.0748938	0.873678	0.498563	0.14003	0.0702106	1.40761	2.32386	2.31794	2.146	2.00693	2.08727	2.10146	2.4688	2.57797	2.63611	2.64418	2.24887	2.21605
5.97026	6.10831	6.08429	6.04718	6.18804	6.24299	6.06831	5.98639	6.05453	6.11958	5.99725	6.07241	5.78964	5.83271	6.01027	6.06817	6.04202	6.17298	6.06829	0.895355	1.62799	1.37006	1.17573	0.984317	0.921866	1.34878	1.16408	0.951642	0.869334	0.899099	0.514811	0.151232	0.0581641	0.88968	0.506598	0.144097	0.0570327	1.41186	2.338	2.32601	2.15002	2.00398	2.04096	2.04994	2.46599	2.55294	2.59188	2.58786	2.263	2.22703
6.08567	6.2423	6.20947	6.12542	6.20663	6.2381	6.20524	6.15755	6.28534	6.37289	6.10875	6.25335	6.07132	6.14176	6.12861	6.14054	6.05082	6.16222	6.19445	0.901859	1.62902	1.36593	1.17122	0.926183	0.858744	1.35623	1.1506	0.961364	0.884043	0.903148	0.523936	0.139124	0.0599735	0.898424	0.510266	0.133817	0.0450713	1.4137	2.33996	2.32992	2.15882	1.99518	2.02434	2.02451	2.46012	2.52849	2.54103	2.52526	2.263	2.2417
6.20802	6.36899	6.3221	6.20139	6.21394	6.23304	6.34389	6.33458	6.51219	6.62895	6.23003	6.44348	6.35374	6.45946	6.254	6.22532	6.11448	6.22251	6.32099	0.92289	1.63562	1.37376	1.19586	0.923939	0.866	1.36343	1.15193	1.00797	0.969357	0.923981	0.552151	0.165672	0.089569	0.919093	0.601556	0.154847	0.0480835	1.41653	2.33802	2.32901	2.15702	1.99103	2.01507	2.00813	2.45504	2.51411	2.51619	2.44266	2.25705	2.23109
6.34226	6.49723	6.44724	6.2832	6.25716	6.25916	6.47426	6.51935		6.7942	6.36125	6.56919	6.64036	6.7814	6.38827	6.32321		6.15509	6.44525	0.929256	1.63255	1.37231	1.22535	0.992719	0.905118	1.36402	1.15955		1.07701	0.929741	0.609796	0.159329	0.087908	0.925823	0.628143		0.0949186	1.42148	2.339	2.32499	2.15399	1.992	1.99702	2.00301	2.45999	2.53198		2.37993	2.262	2.22798
6.46876	6.60804	6.5659	6.3793	6.33463	6.33565	6.5988	6.68998		6.89226	6.48383	6.66333	6.81687	6.97851	6.52066	6.42716		6.20118	6.56783	0.91289	1.64001	1.3777	1.24793	1.03134	0.948109	1.36887	1.15067		1.16404	0.915473	0.627231	0.183266	0.150354	0.907642	0.566128		0.0551835	1.41973	2.34097	2.32205	2.15105	1.99397	2.00486	2.00791	2.45607	2.52217		2.34659	2.262	2.22014
6.60293	6.74193	6.69597	6.51393	6.46099	6.45604	6.71607	6.79319	6.96816	6.98229	6.6219	6.78404	6.94499	7.09806	6.65493	6.60954		6.47678	6.69598	0.912312	1.63875	1.38079	1.25254	1.01933	0.941053	1.3693	1.15582	1.13143	1.13977	0.910776	0.62263	0.155726	0.109549	0.91109	0.607031		0.177059	1.42156	2.34497	2.31605	2.14703	1.99102	2.00798	2.01395	2.46493	2.53787	2.38789	2.37179	2.26498	2.22198
6.74033	6.86835	6.82734	6.67844	6.6436	6.64464	6.84032	6.80527	7.00209	7.07507	6.76033	6.91122	6.993	7.11799	6.79133	6.76947		6.44822	6.82934	0.893018	1.63526	1.36655	1.23518	1.00479	0.9172	1.35079	1.16346	1.06102	1.02615	0.896068	0.509652	0.112774	0.0636356	0.887598	0.532602		0.0740283	1.41467	2.34198	2.31299	2.14501	1.98002	2.00002	2.013	2.466	2.55899	2.50512	2.44123	2.26197	2.22906
6.86253	6.99642	6.95247	6.83974	6.86258	6.87828	6.95763	6.90401	7.03435	7.10049	6.88155	6.9904	6.993	7.11408	6.91255	6.94251		6.89302	6.95447	0.892353	1.63623	1.36438	1.18963	0.924667	0.85529	1.35725	1.16137	0.979329	0.925786	0.891659	0.503249	0.114329	0.0583663	0.89057	0.464073		0.13548	1.4136	2.33514	2.31104	2.14794	1.98686	2.00686	2.013	2.46502	2.55704	2.54911	2.52628	2.2522	2.25057
6.98498	7.12394	7.08589	7.02148	7.10795	7.15767	7.08296	6.99028	7.04591	7.10298	7.00398	7.07628	6.993	7.11995	7.033	7.14531		6.97339	7.07797	0.88768	1.63691	1.35636	1.15612	0.937239	0.848646	1.35494	1.1359	0.926495	0.857205	0.886315	0.469704	0.111603	0.0508728	0.886594	0.549225		0.0515336	1.41021	2.32608	2.311	2.15296	2.00088	2.01692	2.03184	2.46698	2.56791	2.60553	2.60435	2.24605	2.25001
	7.25734	7.22039	7.21244	7.34951	7.42158	7.21336	7.07528	7.08516	7.12113		7.11717	7.00802	7.13298	7.16129	7.32349	7.19787	7.29986	7.21035		1.63798	1.35508	1.14195	0.962206	0.889216	1.37298	1.15207	0.929995	0.858044		0.48626	0.118138	0.0505582	0.913611	0.576334	0.145726	0.0702828	1.41203		2.316	2.15003	2.02802	2.04909	2.07613	2.46296	2.57499	2.647	2.64903		2.22298
7.23783	7.38179	7.36444	7.37609	7.53569	7.63619	7.34762	7.17817	7.14494	7.17013	7.2756	7.18087	7.01488	7.12514	7.2681	7.50478	7.51929	7.61736	7.3397	0.907624	1.64563	1.35763	1.1726	1.01583	0.983417	1.36458	1.17679	0.972368	0.892508	0.909089	0.519244	0.12098	0.049882	0.902782	0.511491	0.125774	0.0713314	1.42031	2.30485	2.31698	2.16081	2.0339	2.08143	2.12316	2.44924	2.57205	2.64798	2.66079	2.22956	2.21514
7.37689	7.51097	7.50687	7.54069	7.72251	7.82153	7.48689		7.25512	7.2702	7.40696	7.28219	7.05865	7.13889	7.41185	7.62009	7.74522	7.87198	7.47492	0.925992	1.65124	1.36615	1.16759	1.08027	1.08132	1.38379		0.996203	0.933632	0.924973	0.546087	0.136991	0.0536296	0.922777	0.554106	0.185503	0.112844	1.43569	2.30102	2.32394	2.16298	2.00722	2.11275	2.15574	2.43908		2.64998	2.66596	2.22106	2.21302
7.52331	7.64129	7.63627	7.68022	7.86622	7.94624	7.6293		7.40041	7.40948	7.5453	7.45139	7.17433	7.1826	7.56031	7.73622	7.89304	8.01701	7.60429	0.926294	1.66083	1.37674	1.18249	1.12429	1.1328	1.38308		1.05071	0.972839	0.929267	0.573913	0.196951	0.0818511	0.918792	0.522755	0.14384	0.103295	1.44213	2.31301	2.33001	2.155	2.00197	2.11795	2.16794	2.449		2.63104	2.64901	2.232	2.203
7.65828	7.7704	7.75658	7.77901	7.96501	8.05089	7.7633		7.57939	7.6227	7.6793	7.62255	7.32104	7.44668	7.69822	7.83207	7.91163	8.02288	7.7334	0.91937	1.66028	1.37643	1.17808	1.10132	1.09632	1.37372		0.987621	0.915035	0.923339	0.575096	0.21483	0.170406	0.91087	0.529494	0.139243	0.0836263	1.44499	2.31594	2.3349	2.15598	1.98926	2.09447	2.13957	2.44704		2.64668	2.65292	2.23102	2.20104
7.79495	7.90199	7.88303	7.86831	8.02951	8.11253	7.88209		7.80625	7.84429	7.81297	7.82047	7.5274	7.65441	7.83693	7.94017	7.95169	8.02995	7.86399	0.904912	1.6534	1.37735	1.18536	1.03176	0.994762	1.37686		0.955314	0.879857	0.910133	0.573324	0.199831	0.159142	0.89547	0.545982	0.134725	0.0709366	1.44502	2.33088	2.34393	2.15997	1.98999	2.04538	2.08344	2.46089		2.63112	2.65002	2.24688	2.19505
7.91709	8.06414	8.02514	7.95468	8.04602	8.08288	8.03512	7.98157	8.08067	8.15135	7.94614	8.02601	7.78759	7.85262	7.95709	8.02269	7.98905	8.10506	8.01418	0.890033	1.63976	1.37763	1.19749	0.952722	0.879473	1.3611	1.15202	0.94909	0.855891	0.892924	0.518165	0.155346	0.0845836	0.885249	0.519548	0.129556	0.0532126	1.42071	2.33224	2.33597	2.15411	1.99189	2.01675	2.0277	2.46304	2.56577	2.59388	2.59437	2.25423	2.2241
8.03737	8.18931	8.15031	8.02998	8.04797	8.06919	8.15833	8.15466	8.26451	8.4105	8.07131	8.24701	8.07215	8.1411	8.07737	8.09897	7.99492	8.11191	8.14424	0.906902	1.63882	1.37491	1.20008	0.951822	0.868794	1.36688	1.17009	0.988714	0.9254	0.907661	0.517617	0.125139	0.0552566	0.903888	0.519293	0.129096	0.052401	1.42011	2.35864	2.33304	2.16584	1.98016	1.98937	1.99445	2.46695	2.54034	2.58117	2.52494	2.27966	2.23485
8.16709	8.32107	8.26908	8.10006	8.06006	8.06706	8.29308	8.31613	8.51213	8.58911	8.19608	8.41108	8.36315	8.49116	8.20909	8.18106		8.15009	8.27608	0.917258	1.63998	1.38002	1.23923	0.963438	0.906324	1.37135	1.17131	1.08433	1.0527	0.917969	0.562989	0.142483	0.0787654	0.914048	0.606056		0.0883791	1.42127	2.347	2.337	2.16	1.995	1.989	1.977	2.47	2.536	2.58292	2.54991	2.272	2.247
8.32734	8.45818	8.41021	8.21604	8.17063	8.16872	8.44323	8.54799	8.75093	8.7889	8.3483	8.56187	8.64732	8.78041	8.37235	8.28306		8.30564	8.41621	0.914295	1.63282	1.37732	1.25096	1.03237	0.949776	1.36453	1.14154	1.11935	1.14541	0.915999	0.560588	0.184973	0.12521	0.910062	0.579201		0.21298	1.42241	2.34198	2.32796	2.15298	1.9961	1.98518	1.97925	2.46401	2.53802	2.42969	2.38684	2.26596	2.23796
8.47636	8.58955	8.54551	8.33173	8.24122	8.24912	8.58049	8.65878	8.85486	8.8889	8.4934	8.65893	8.79438	8.93727	8.52235	8.40169		8.15466	8.55151	0.904844	1.62948	1.37606	1.26207	1.07108	0.974903	1.36638	1.16606	1.15862	1.18358	0.905911	0.585941	0.185257	0.136328	0.901336	0.501347		0.0503502	1.4147	2.34002	2.32404	2.15102	2.00688	2.00577	2.0067	2.46499	2.53998	2.39538	2.36919	2.26105	2.23305
8.62513	8.73613	8.69313	8.50016		8.42524	8.71613	8.7141	8.91106	8.9921	8.64912	8.7821	8.90302	9.04802	8.66514	8.63519			8.69314	0.891347	1.62854	1.36768	1.26356		1.0364	1.35587	1.16358	1.07404	1.09808	0.892936	0.586176	0.132506	0.0916022	0.887527	0.562123			1.40726	2.342	2.32	2.15	2.007		2.035	2.47099	2.55899	2.52001	2.41005	2.265	2.23703
8.75417	8.8603	8.81922	8.65572	8.63666	8.66076	8.8473	8.80809	8.9676	9.08606	8.7692	8.8801	8.9251	9.06309	8.80025	8.82102			8.82624	0.89775	1.62761	1.35789	1.20077	0.973572	0.886738	1.3477	1.16285	1.01482	0.971939	0.898961	0.505017	0.119341	0.0647912	0.894071	0.51744			1.40484	2.3389	2.32299	2.14908	2.01021	2.0261	2.03696	2.46499	2.55209	2.53431	2.45989	2.26188	2.26401
8.86959	8.98843	8.93953	8.82592	8.89879	8.93267	8.97543	8.91568	9.02727	9.09193	8.88755	8.98867	8.93488	9.07189	8.92349	9.02056			8.9485	0.88792	1.62585	1.35338	1.16292	0.893895	0.824412	1.34785	1.13496	0.942821	0.869246	0.888221	0.49685	0.118481	0.0550393	0.885278	0.576616			1.40094	2.32912	2.32201	2.1569	2.03075	2.03588	2.03305	2.46401	2.56089	2.56463	2.54792	2.25014	2.26499
8.99715	9.12214	9.07916	9.03424	9.1433	9.22132	9.09214	9.0011	9.05405	9.09903	9.01816	9.05407	8.95301	9.06601	9.04715	9.2022	9.02237	9.09239	9.07615	0.889676	1.61827	1.34621	1.14393	0.953988	0.871189	1.35085	1.11296	0.906713	0.822846	0.887597	0.48698	0.118581	0.0526899	0.889274	0.536083	0.147605	0.0735704	1.39868	2.323	2.32401	2.157	2.049	2.04105	2.03806	2.46801	2.58801	2.61803	2.60704	2.243	2.22501
9.13034	9.24625	9.2154	9.23738	9.39978	9.49173	9.21525	9.08403	9.10071	9.12762	9.15933	9.11282	8.95923	9.073	9.17331	9.37435	9.34024	9.43161	9.20429	0.877566	1.62072	1.34891	1.09554	0.94448	0.939679	1.35004	1.13487	0.918356	0.8365	0.876815	0.48711	0.119504	0.052626	0.876042	0.572484	0.160838	0.0830038	1.39893	2.32494	2.33207	2.15514	2.05097	2.08327	2.08553	2.473	2.59803	2.6471	2.64316	2.24591	2.23199
9.26364	9.37073	9.35458	9.3746	9.5762	9.66325	9.33973	9.18596	9.17128	9.18937	9.29165	9.19417	8.98177	9.073	9.30367	9.50863	9.56273	9.69135	9.33269	0.890092	1.6288	1.3552	1.14379	1.05284	1.05589	1.35224	1.15576	0.94781	0.866306	0.889283	0.507987	0.127845	0.0562036	0.888166	0.569877	0.213296	0.138039	1.40846	2.31906	2.33893	2.16886	2.04803	2.10973	2.13846	2.473	2.60097	2.6569	2.65884	2.23709	2.23101
9.39699	9.50199	9.48099	9.50599	9.69299	9.77699	9.47599	9.30999	9.27499	9.29799	9.42799	9.33799	9.059	9.109	9.43499	9.64499	9.83799	9.95899	9.46599	0.89804	1.63646	1.36796	1.15762	1.10864	1.12915	1.36433	1.16452	0.961819	0.884749	0.89852	0.51594	0.143359	0.0614697	0.89446	0.518693	0.104466	0.101222	1.41343	2.321	2.342	2.167	2.021	2.127	2.161	2.479	2.596	2.668	2.675	2.238	2.213
9.54544	9.62827	9.60717	9.60997	9.81576	9.88873	9.60331	9.44443	9.4196	9.44861	9.57341	9.51399	9.20389	9.218	9.58943	9.76013	9.86954	10.0084	9.59332	0.889881	1.64196	1.36724	1.16536	1.09888	1.10052	1.36254	1.1515	0.945088	0.878003	0.89206	0.531899	0.171463	0.0783935	0.884663	0.49561	0.14665	0.0904821	1.41655	2.32911	2.34903	2.17491	2.02413	2.10467	2.14448	2.48904	2.60408	2.67311	2.67814	2.24812	2.20298
9.68925	9.75545	9.72457	9.70682	9.89207	9.96211	9.73441	9.58726	9.58005	9.61004	9.71429	9.71259	9.39271	9.41757	9.73226	9.87362	9.92335	10.0465	9.7254	0.880988	1.63925	1.35641	1.1551	1.02611	1.00251	1.35585	1.13483	0.926911	0.864287	0.884057	0.535773	0.173732	0.0717408	0.875007	0.507644	0.124628	0.053697	1.41128	2.33987	2.35196	2.16611	2.03685	2.0714	2.09263	2.49295	2.6119	2.68387	2.69183	2.25986	2.20102
9.82401	9.89401	9.85001	9.80401	9.933	9.999	9.86801	9.74502	9.77702	9.83102	9.84401	9.91102	9.62103	9.67903	9.86701	9.98101	9.939	10.047	9.85801	0.88441	1.64296	1.36328	1.15494	0.966435	0.889364	1.35746	1.12599	0.915072	0.84415	0.88496	0.515098	0.125917	0.0493596	0.88064	0.50941	0.127379	0.0517196	1.41763	2.352	2.363	2.171	2.042	2.049	2.047	2.491	2.619	2.684	2.678	2.267	2.201
9.95528	10.0252	9.97921	9.89286	9.96416	9.99914	10.0024	9.93351	10.0229	10.091	9.97718	10.0998	9.95277	10.0359	10.0014	10.0789		10.0486	9.98626	0.882909	1.64173	1.36381	1.14723	0.911281	0.828618	1.34096	1.13578	0.933035	0.849436	0.883321	0.495899	0.0924076	0.0445512	0.87916	0.5112		0.0483873	1.41559	2.36598	2.36505	2.17708	2.04401	2.03598	2.03603	2.49199	2.59997	2.63677	2.63373	2.27499	2.23874
10.0859	10.151	10.102	9.98027	9.98086	10.0139	10.1399	10.0867	10.2154	10.2973	10.097	10.2815	10.2347	10.3266	10.1389	10.1673		10.2107	10.1149	0.895	1.63964	1.36198	1.17002	0.914454	0.82743	1.34161	1.14877	0.965114	0.897858	0.894616	0.561932	0.0931836	0.0406028	0.891369	0.571271		0.148866	1.41872	2.36402	2.36996	2.18493	2.04499	2.03402	2.03898	2.49101	2.59702	2.6132	2.60623	2.27401	2.21222
10.225	10.276	10.222	10.071	10.053	10.063	10.274	10.215	10.38	10.472	10.23	10.43			10.281		10.061		10.247	0.89174	1.63871	1.35921	1.19073	0.939751	0.852771	1.34867	1.16294	1.00516	0.981683	0.88622	0.57531			0.89311		0.137181		1.41797	2.366	2.372	2.185	2.053	2.051	2.051	2.494	2.607	2.599	2.564	2.273	2.214
10.3644	10.3993	10.3533	10.1813	10.1443	10.1453	10.4013	10.3492	10.5392	10.615	10.3733	10.5564			10.4234		10.1369		10.3723	0.887197	1.62137	1.35374	1.20084	0.955085	0.869245	1.35002	1.15935	1.03503	1.02894	0.884416	0.57798			0.885718		0.158319		1.41225	2.36001	2.37604	2.18407	2.05497	2.05894	2.06197	2.49493	2.60909	2.57589	2.53509	2.26599	2.22208
[truncated: 64 more columns]
