# Supplementary material for: Kinematic Validation of a Multi-Kinect v2 Instrumented 10-Meter Walkway for Quantitative Gait Assessments
Source: PLoS One. 2015 Oct 13;10(10):e0139913. doi: 10.1371/journal.pone.0139913 (PMC4603795; doi:10.1371/journal.pone.0139913)
Supplement: S1 Data — (ZIP) [file pone.0139913.s001.zip › S1_Data/pp10_trial1.xls]

## Sheet: Sheet1
Kinect(x) SpineBase	Kinect(x) Head	Kinect(x) ShoulderLeft	Kinect(x) ElbowLeft	Kinect(x) WristLeft	Kinect(x) HandLeft	Kinect(x) ShoulderRight	Kinect(x) ElbowRight	Kinect(x) WristRight	Kinect(x) HandRight	Kinect(x) HipLeft	Kinect(x) KneeLeft	Kinect(x) AnkleLeft	Kinect(x) FootLeft	Kinect(x) HipRight	Kinect(x) KneeRight	Kinect(x) AnkleRight	Kinect(x) FootRight	Kinect(x) SpineShoulder	Kinect(y) SpineBase	Kinect(y) Head	Kinect(y) ShoulderLeft	Kinect(y) ElbowLeft	Kinect(y) WristLeft	Kinect(y) HandLeft	Kinect(y) ShoulderRight	Kinect(y) ElbowRight	Kinect(y) WristRight	Kinect(y) HandRight	Kinect(y) HipLeft	Kinect(y) KneeLeft	Kinect(y) AnkleLeft	Kinect(y) FootLeft	Kinect(y) HipRight	Kinect(y) KneeRight	Kinect(y) AnkleRight	Kinect(y) FootRight	Kinect(y) SpineShoulder	Kinect(z) SpineBase	Kinect(z) Head	Kinect(z) ShoulderLeft	Kinect(z) ElbowLeft	Kinect(z) WristLeft	Kinect(z) HandLeft	Kinect(z) ShoulderRight	Kinect(z) ElbowRight	Kinect(z) WristRight	Kinect(z) HandRight	Kinect(z) HipLeft	Kinect(z) KneeLeft
0.0849905	0.169	0.14	0.121	0.166	0.175	0.159	0.132	0.192981	0.201029	0.118	0.057	0.004	0.1	0.132	0.074	0.027	0.106	0.152971	0.912019	1.70693	1.43986	1.18572	0.905444	0.835653	1.43937	1.17032	0.947282	0.87528	0.909299	0.52243	0.15841	0.0536677	0.91279	0.527242	0.14896	0.0624169	1.48764	2.27897	2.283	2.102	2.04	2.014	2.018	2.432	2.48	2.48104	2.45299	2.197	2.147
0.085	0.173	0.144	0.124	0.17	0.177998	0.162	0.135	0.193	0.204	0.118	0.057	0.001	0.1	0.132	0.074	0.0279989	0.106	0.153	0.91183	1.70744	1.43976	1.18747	0.90347	0.8353	1.43893	1.17322	0.94744	0.87568	0.90904	0.52266	0.15824	0.05319	0.91265	0.52839	0.150121	0.0623701	1.48798	2.279	2.285	2.104	2.039	2.016	2.017	2.431	2.479	2.481	2.452	2.197	2.147
0.085	0.17304	0.14403	0.12402	0.17	0.171	0.16303	0.136	0.193	0.20397	0.119	0.057	0.00102965	0.0999802	0.132	0.074	0.0240296	0.106	0.153	0.911771	1.70593	1.43977	1.18604	0.903467	0.83452	1.43794	1.17309	0.947035	0.875506	0.909002	0.52288	0.158138	0.0532634	0.912571	0.52837	0.152458	0.0625523	1.48754	2.279	2.28502	2.10399	2.03903	2.016	2.019	2.43399	2.482	2.481	2.45201	2.2	2.147
0.085	0.176952	0.146964	0.125976	0.17	0.171	0.165964	0.136	0.193	0.201036	0.119	0.057	0.00396423	0.0980238	0.132	0.074	0.0269642	0.106	0.153	0.911898	1.70427	1.44041	1.18651	0.903124	0.835528	1.4388	1.17382	0.947554	0.872111	0.909237	0.523838	0.157972	0.05162	0.912649	0.527422	0.150257	0.0627773	1.48737	2.279	2.28698	2.10301	2.04196	2.016	2.019	2.43301	2.482	2.481	2.45299	2.2	2.147
0.0850024	0.180002	0.148002	0.126002	0.170002	0.176002	0.166002	0.14	0.194	0.206002	0.122	0.057	0.001	0.0980006	0.133002	0.074	0.0240018	0.106002	0.158001	0.91188	1.70389	1.44064	1.18536	0.9038	0.835501	1.43989	1.17352	0.94848	0.871702	0.9093	0.52393	0.15754	0.05271	0.91254	0.52778	0.15097	0.0629401	1.48728	2.279	2.286	2.106	2.042	2.016	2.022	2.433	2.481	2.484	2.455	2.199	2.147
0.0890102	0.18302	0.15201	0.129	0.173	0.17899	0.16998	0.14	0.194031	0.208969	0.122	0.057	0.00104071	0.099	0.136	0.0740509	0.027	0.10898	0.159	0.911962	1.7046	1.441	1.18398	0.903681	0.837885	1.43954	1.17262	0.948905	0.875328	0.909393	0.523816	0.157669	0.0526862	0.912581	0.527829	0.150456	0.0630655	1.48759	2.27803	2.28503	2.10503	2.041	2.015	2.02096	2.43504	2.481	2.48399	2.45401	2.199	2.147
0.0899906	0.184981	0.152991	0.129	0.173	0.178009	0.168019	0.14	0.196972	0.206028	0.122	0.057	0.00496238	0.099	0.136	0.078953	0.027	0.107019	0.159	0.912148	1.7037	1.44134	1.18412	0.902798	0.833502	1.44067	1.17619	0.948375	0.875152	0.909717	0.523424	0.155679	0.0523235	0.912639	0.528682	0.149143	0.0626341	1.48765	2.28097	2.28797	2.10797	2.041	2.015	2.01704	2.43896	2.481	2.48301	2.45499	2.199	2.147
0.0900006	0.185002	0.156001	0.133	0.175	0.179001	0.171001	0.140001	0.197	0.21	0.123001	0.059	0.00199978	0.099	0.136	0.0790006	0.027	0.107	0.162001	0.91223	1.70342	1.44164	1.18528	0.90391	0.83536	1.44028	1.17636	0.95089	0.874781	0.90994	0.52219	0.15566	0.0526502	0.91256	0.5284	0.15124	0.0626102	1.48684	2.281	2.288	2.107	2.043	2.018	2.021	2.438	2.481	2.483	2.457	2.202	2.15
0.093	0.19201	0.16	0.133052	0.175031	0.184969	0.176	0.144	0.198031	0.21001	0.126	0.059	0.00101043	0.099	0.13601	0.082	0.027	0.107	0.166052	0.911668	1.70202	1.44147	1.18375	0.902792	0.835331	1.44011	1.17002	0.948726	0.87992	0.909419	0.522335	0.154404	0.0536956	0.911966	0.529597	0.150241	0.0634005	1.48528	2.28	2.28903	2.109	2.04302	2.01799	2.01801	2.44	2.483	2.48599	2.45704	2.201	2.15
0.093	0.192988	0.16	0.137942	0.177965	0.182035	0.176	0.144	0.200965	0.210988	0.126	0.059	0.00198833	0.099	0.136988	0.082	0.027	0.107	0.170942	0.911453	1.70086	1.44178	1.18405	0.902968	0.838225	1.4391	1.16866	0.947376	0.880839	0.909371	0.522804	0.154785	0.0532849	0.911585	0.529333	0.150368	0.0634494	1.48418	2.28	2.29197	2.109	2.04498	2.01701	2.01899	2.44	2.483	2.48501	2.46095	2.201	2.15
0.0930004	0.196002	0.164	0.141	0.178	0.185001	0.177001	0.147	0.201	0.211002	0.126002	0.0590012	0.00200116	0.099	0.137001	0.082	0.027	0.107	0.174	0.9111	1.70086	1.44155	1.18512	0.90298	0.833779	1.43846	1.17021	0.94897	0.878235	0.90913	0.52275	0.15515	0.0535305	0.9111	0.52626	0.1508	0.06346	1.48409	2.28	2.291	2.108	2.044	2.017	2.018	2.444	2.482	2.485	2.461	2.201	2.15
0.094	0.201	0.165041	0.142	0.179	0.187	0.180041	0.148	0.201041	0.21699	0.13	0.0619695	0.005	0.0989898	0.14001	0.0820102	0.027	0.107	0.17401	0.910755	1.69937	1.44079	1.18222	0.903118	0.832265	1.43879	1.16899	0.947765	0.866239	0.908925	0.522983	0.155639	0.0547201	0.910555	0.526397	0.151087	0.0634352	1.48338	2.283	2.293	2.11102	2.047	2.021	2.022	2.44302	2.485	2.48499	2.45797	2.203	2.14901
0.094	0.201	0.168962	0.142	0.179	0.187	0.183962	0.148	0.204962	0.216009	0.13	0.0590283	0.005	0.0980094	0.140991	0.0829906	0.027	0.107	0.174991	0.910294	1.69872	1.44028	1.18196	0.902952	0.832785	1.43734	1.16743	0.946334	0.868023	0.908484	0.521385	0.153659	0.0547299	0.910104	0.525152	0.152695	0.0629744	1.48311	2.283	2.293	2.11298	2.047	2.021	2.022	2.44498	2.485	2.48401	2.45503	2.203	2.14999
0.099003	0.209005	0.178002	0.146005	0.183001	0.190003	0.188005	0.152001	0.205002	0.217005	0.135002	0.0670078	0.005	0.098	0.146002	0.0900024	0.0270018	0.107002	0.182005	0.908649	1.69952	1.4404	1.1832	0.901899	0.83111	1.43384	1.16318	0.94158	0.855842	0.907109	0.52166	0.15246	0.0552203	0.908249	0.520929	0.15308	0.06312	1.4826	2.289	2.297	2.118	2.049	2.023	2.021	2.447	2.487	2.484	2.458	2.205	2.154
0.104042	0.217083	0.182083	0.15401	0.184042	0.19499	0.196042	0.154042	0.209052	0.226021	0.139052	0.0801976	0.00508319	0.0980936	0.15001	0.0940104	0.03	0.11	0.190083	0.907397	1.69761	1.43843	1.18377	0.900432	0.830667	1.43224	1.16321	0.941952	0.859929	0.906247	0.522241	0.152367	0.0556005	0.906586	0.51898	0.152599	0.0631171	1.48173	2.29102	2.29804	2.12001	2.05004	2.02599	2.02597	2.44802	2.49102	2.48605	2.46306	2.20706	2.16004
0.107951	0.224903	0.189903	0.154988	0.187951	0.194012	0.199951	0.157951	0.213939	0.227976	0.143939	0.0987692	0.0129028	0.106891	0.150988	0.0949879	0.03	0.11	0.197903	0.907074	1.69492	1.43788	1.18277	0.900657	0.827519	1.43276	1.16132	0.940291	0.863585	0.905973	0.51579	0.147362	0.0509478	0.906215	0.516165	0.152531	0.0628434	1.47956	2.29298	2.30195	2.12099	2.05395	2.02501	2.02304	2.44998	2.49298	2.49094	2.46893	2.21293	2.16395
0.114001	0.234001	0.201001	0.159001	0.195001	0.200001	0.210001	0.163001	0.226	0.231	0.15	0.124006	0.0200012	0.107	0.161	0.099	0.03	0.11	0.207001	0.90659	1.69487	1.43659	1.18067	0.89813	0.83029	1.43431	1.16136	0.92046	0.857779	0.90564	0.51487	0.14555	0.0501699	0.90558	0.51633	0.15345	0.0627399	1.47999	2.301	2.307	2.129	2.056	2.026	2.021	2.457	2.498	2.495	2.468	2.218	2.163
0.119052	0.242136	0.207052	0.164073	0.202031	0.207052	0.217126	0.17101	0.226052	0.235084	0.151052	0.172336	0.0302097	0.111073	0.162105	0.0990105	0.0299685	0.11	0.212094	0.905075	1.69296	1.4338	1.1784	0.894541	0.830643	1.42961	1.1595	0.924297	0.852447	0.904771	0.512973	0.143671	0.0494452	0.903319	0.517538	0.153242	0.0621239	1.47862	2.30306	2.31106	2.13505	2.05801	2.02399	2.01795	2.45804	2.49903	2.49505	2.47013	2.22105	2.16788
0.123952	0.254876	0.211952	0.170933	0.204971	0.211952	0.228886	0.17199	0.230952	0.242924	0.155952	0.203695	0.0498094	0.117933	0.171905	0.0999905	0.0270286	0.11	0.220914	0.902693	1.68884	1.43239	1.179	0.893688	0.830026	1.42506	1.15716	0.926776	0.865226	0.902987	0.507622	0.143739	0.0508662	0.900398	0.517322	0.153428	0.0624865	1.47643	2.30894	2.31694	2.13995	2.05899	2.02301	2.01305	2.46196	2.50197	2.49995	2.48189	2.22595	2.1571
0.136005	0.267008	0.224004	0.179001	0.208002	0.213004	0.238005	0.186004	0.236002	0.249005	0.171004	0.239012	0.077018	0.14302	0.182006	0.103	0.027	0.11	0.233005	0.901169	1.68341	1.4312	1.17825	0.895392	0.832692	1.42121	1.15746	0.932329	0.865428	0.901749	0.513874	0.139515	0.0570999	0.898699	0.52162	0.15337	0.0623697	1.47217	2.322	2.32	2.143	2.06	2.022	2.006	2.466	2.512	2.513	2.49	2.239	2.156
0.149101	0.286182	0.235152	0.182071	0.214041	0.22402	0.250152	0.196182	0.240142	0.261111	0.180122	0.269284	0.122253	0.192334	0.196071	0.104051	0.027081	0.11	0.246192	0.899324	1.6779	1.42834	1.17573	0.899188	0.837126	1.42137	1.15402	0.930557	0.860616	0.899535	0.524559	0.151912	0.0570558	0.897352	0.521803	0.15342	0.0615362	1.46833	2.32899	2.32401	2.14602	2.05901	2.01899	2.00595	2.47202	2.51201	2.51509	2.493	2.24303	2.16
0.158881	0.303785	0.249821	0.188916	0.217952	0.225976	0.264821	0.213785	0.253833	0.271869	0.191857	0.296666	0.146702	0.224606	0.202916	0.10894	0.0349045	0.11	0.264773	0.900664	1.67822	1.42976	1.17265	0.901857	0.838661	1.42437	1.15785	0.934146	0.853517	0.900953	0.525449	0.161789	0.0701699	0.898536	0.521108	0.149557	0.0611645	1.46834	2.32801	2.32499	2.14798	2.05999	2.01801	2.00106	2.47398	2.51299	2.52389	2.493	2.24596	2.16
0.168008	0.318008	0.262008	0.197005	0.220002	0.228003	0.283008	0.227012	0.271004	0.280008	0.202008	0.31901	0.200024	0.269028	0.215008	0.116005	0.0300018	0.12	0.275009	0.90166	1.67409	1.42959	1.17185	0.904179	0.83614	1.42397	1.15297	0.929533	0.862943	0.90191	0.530808	0.166096	0.0691257	0.89954	0.522629	0.145389	0.0597101	1.46695	2.333	2.324	2.151	2.061	2.014	1.997	2.475	2.519	2.522	2.498	2.246	2.16
0.185248	0.336351	0.279269	0.209176	0.225103	0.234134	0.301248	0.253155	0.279279	0.298165	0.220176	0.341207	0.25364	0.331023	0.232289	0.127145	0.034062	0.120041	0.296269	0.901813	1.6752	1.43033	1.17213	0.900919	0.836865	1.42341	1.16185	0.936166	0.868803	0.902624	0.526687	0.157059	0.0595093	0.899171	0.519658	0.142749	0.0599221	1.46657	2.32999	2.32498	2.14902	2.06398	2.00897	1.99496	2.47606	2.52102	2.52595	2.49894	2.24698	2.16301
0.20878	0.369688	0.304761	0.225844	0.234908	0.246881	0.32478	0.267862	0.305752	0.313853	0.236844	0.360816	0.314431	0.428092	0.259743	0.140872	0.0399449	0.123963	0.321761	0.899274	1.66774	1.43004	1.16681	0.904665	0.837365	1.42034	1.15544	0.931088	0.851977	0.901074	0.521667	0.147499	0.0594406	0.895425	0.513765	0.134121	0.0525292	1.46105	2.32901	2.32302	2.15098	2.06202	2.00603	1.99104	2.48194	2.52298	2.52105	2.49306	2.24502	2.16399
0.220007	0.387009	0.320008	0.237008	0.244005	0.254004	0.343009	0.286007	0.319014	0.330006	0.255006	0.382007	0.35802	0.479023	0.267007	0.147004	0.0430043	0.125002	0.339009	0.90075	1.66833	1.42914	1.16182	0.901152	0.83678	1.41977	1.15587	0.930342	0.850185	0.9028	0.525769	0.15963	0.0648958	0.89666	0.509179	0.132527	0.0508862	1.46211	2.329	2.321	2.153	2.062	2.002	1.989	2.483	2.524	2.517	2.488	2.243	2.164
0.238246	0.41139	0.341277	0.258267	0.256175	0.264154	0.366339	0.303349	0.354113	0.346216	0.271236	0.399257	0.410554	0.538688	0.285277	0.158164	0.0540308	0.129041	0.363339	0.901144	1.66961	1.42747	1.16227	0.906806	0.836951	1.41868	1.14328	0.909151	0.837198	0.902911	0.523361	0.159978	0.0797057	0.897407	0.50549	0.125762	0.0410047	1.46346	2.32995	2.31994	2.15291	2.06202	2.00597	1.98902	2.47792	2.52196	2.506	2.48199	2.24795	2.16198
0.261721	0.448559	0.367687	0.283698	0.272803	0.278826	0.398617	0.336605	0.364872	0.366756	0.293733	0.42371	0.463373	0.604222	0.311687	0.173814	0.0569652	0.132954	0.395617	0.899579	1.66252	1.42598	1.16654	0.9093	0.839935	1.41666	1.1546	0.899672	0.833207	0.901082	0.520573	0.14737	0.0669119	0.896185	0.499738	0.128794	0.043362	1.46089	2.32506	2.31407	2.1441	2.06398	2.00303	1.99098	2.47009	2.51805	2.506	2.48101	2.24306	2.16002
0.285013	0.465019	0.396013	0.31101	0.307007	0.301013	0.413017	0.353018	0.392007	0.39001	0.317014	0.440009	0.490014	0.635014	0.332014	0.187013	0.0670179	0.138001	0.415014	0.898479	1.66195	1.43034	1.16247	0.88447	0.83431	1.41746	1.15392	0.90594	0.83233	0.900989	0.512792	0.147685	0.0763813	0.894149	0.498852	0.127421	0.0418804	1.45947	2.321	2.309	2.142	2.059	1.996	1.991	2.472	2.514	2.504	2.476	2.239	2.155
0.310289	0.502229	0.422309	0.331458	0.320399	0.326419	0.446269	0.388219	0.405369	0.410279	0.345279	0.458309	0.51711	0.66211	0.359279	0.213269		0.140485	0.443299	0.897176	1.65429	1.42814	1.16416	0.885027	0.834707	1.41922	1.15231	0.906125	0.831731	0.89986	0.516167	0.157142	0.0790532	0.892652	0.50185		0.0437315	1.45612	2.31993	2.30395	2.13597	2.05593	1.99503	1.98999	2.46395	2.51193	2.49895	2.47298	2.23693	2.15597
0.338735	0.52479	0.452716	0.376579	0.359634	0.367616	0.472753	0.409799	0.441662	0.437744	0.372744	0.488716	0.527899	0.672899	0.386744	0.239753		0.286637	0.472726	0.896774	1.65545	1.426	1.15216	0.903458	0.837405	1.41611	1.15043	0.92433	0.838755	0.89984	0.516844	0.158319	0.0833103	0.891857	0.500849		0.150187	1.4544	2.31306	2.29905	2.13303	2.04906	1.99797	1.98901	2.45905	2.50506	2.49405	2.47102	2.23006	2.15303
0.371992	0.553993	0.487991	0.392996	0.390992	0.392994	0.500993	0.426996	0.458996	0.460994	0.403992	0.506996	0.531999	0.676999	0.415993	0.269993		0.146035	0.494995	0.89478	1.64699	1.42096	1.14582	0.90225	0.831851	1.41428	1.15181	0.914083	0.830432	0.897431	0.51883	0.1571	0.079131	0.89028	0.505239		0.0443765	1.45202	2.308	2.29	2.124	2.043	1.995	1.991	2.449	2.502	2.492	2.466	2.227	2.154
0.411254	0.590254	0.523224	0.449264	0.433315	0.430427	0.528264	0.455224	0.486326	0.495326	0.443285	0.538264	0.544061	0.680969	0.456264	0.318529	0.124183	0.153132	0.532264	0.891163	1.64894	1.41683	1.15696	0.891276	0.820909	1.41367	1.15005	0.920943	0.836757	0.894508	0.523815	0.154833	0.0729362	0.886018	0.507492	0.130605	0.0453695	1.44873	2.29898	2.28088	2.11193	2.03895	1.99197	1.982	2.44394	2.49289	2.489	2.46203	2.21698	2.15094
0.435703	0.614703	0.544739	0.474691	0.463632	0.471501	0.553691	0.476739	0.51762	0.52662	0.470667	0.563691	0.549929	0.678036	0.481691	0.369382	0.141786	0.165846	0.557691	0.893423	1.64289	1.41364	1.15247	0.890845	0.820772	1.41527	1.16029	0.928884	0.843212	0.894322	0.529135	0.154178	0.0706478	0.890624	0.507638	0.147455	0.0607037	1.44637	2.29702	2.26914	2.10508	2.03406	1.98904	1.982	2.43807	2.48213	2.489	2.46496	2.21502	2.14507
0.478003	0.645004	0.582004	0.516004	0.514006	0.509007	0.589003	0.502004	0.548003	0.558004	0.514003	0.587001	0.553001	0.678	0.518004	0.430009	0.178007	0.180027	0.590004	0.89524	1.64746	1.41246	1.14954	0.88564	0.816101	1.41454	1.15653	0.933609	0.84826	0.89694	0.523829	0.15457	0.0672097	0.89169	0.505591	0.161543	0.0701985	1.45105	2.287	2.266	2.096	2.027	1.979	1.974	2.426	2.473	2.486	2.461	2.204	2.148
0.499375	0.675304	0.612345	0.542547	0.556456	0.555527	0.609203	0.529274	0.569395	0.589324	0.532456	0.596203	0.561041	0.679	0.544324	0.493689	0.225638	0.369628	0.620294	0.894803	1.64978	1.41452	1.15008	0.886444	0.819912	1.4137	1.15078	0.927711	0.849238	0.896346	0.514502	0.154957	0.064949	0.891396	0.510417	0.179935	0.129661	1.45193	2.27592	2.25993	2.08996	2.02189	1.97895	1.97593	2.42297	2.47095	2.48587	2.45792	2.19488	2.14497
0.535655	0.70472	0.645683	0.595496	0.60058	0.606515	0.628813	0.555748	0.607636	0.620702	0.57658	0.615813	0.564963	0.679	0.575702	0.560366	0.287412	0.430422	0.64873	0.899911	1.65259	1.41616	1.15162	0.883904	0.819167	1.419	1.15315	0.930711	0.848031	0.900778	0.513747	0.154673	0.0648509	0.896818	0.5188	0.192015	0.1423	1.45577	2.26807	2.25307	2.08604	2.0111	1.97405	1.96907	2.42003	2.46605	2.47312	2.45007	2.18311	2.14203
0.559003	0.730002	0.673003	0.619003	0.653003	0.658003	0.659002	0.582002	0.636003	0.657003	0.594003	0.624	0.569	0.676	0.599003	0.624004	0.357005	0.351016	0.674002	0.902171	1.65598	1.41268	1.15632	0.89171	0.82336	1.42816	1.163	0.93577	0.866621	0.90205	0.51438	0.15087	0.06487	0.900261	0.530142	0.199861	0.0792357	1.45771	2.263	2.252	2.083	2.007	1.971	1.963	2.413	2.46	2.473	2.452	2.181	2.143
0.598267	0.761288	0.712298	0.668329	0.702555	0.707607	0.689226	0.607247	0.67637	0.69636	0.636278	0.630082	0.57501	0.67599	0.635267	0.685442	0.435586	0.576517	0.706247	0.909627	1.66461	1.42499	1.15932	0.889765	0.827933	1.43066	1.16334	0.936622	0.879818	0.908005	0.511842	0.15106	0.0641996	0.908889	0.553857	0.210704	0.160799	1.46549	2.26392	2.25198	2.08101	2.005	1.969	1.95998	2.41	2.45899	2.47702	2.45299	2.17794	2.14101
0.623686	0.788661	0.740649	0.699613	0.755347	0.765286	0.710734	0.63071	0.711565	0.730577	0.662673	0.637903	0.575988	0.675012	0.660686	0.72748	0.491311	0.530569	0.72971	0.91127	1.6671	1.43142	1.16261	0.895015	0.833886	1.43108	1.15948	0.948207	0.887189	0.909462	0.50537	0.15107	0.0632122	0.910727	0.535537	0.182548	0.0789033	1.47111	2.2561	2.25002	2.08199	2.005	1.969	1.95802	2.41	2.45801	2.47898	2.45201	2.17207	2.14199
0.64702	0.81502	0.768018	0.748017	0.811028	0.818028	0.749008	0.67601	0.74201	0.765016	0.687018	0.641004	0.576003	0.675003	0.688018	0.779028	0.575052	0.632057	0.759017	0.915251	1.67597	1.43649	1.17314	0.907973	0.8374	1.43519	1.17986	0.935566	0.880712	0.91301	0.505189	0.152559	0.0630291	0.915081	0.534279	0.160441	0.0721292	1.47657	2.251	2.252	2.08	1.999	1.964	1.962	2.407	2.446	2.473	2.447	2.171	2.141
0.683336	0.851305	0.801397	0.779519	0.862336	0.870519	0.763346	0.694366	0.761458	0.795336	0.721386	0.648142	0.582041	0.680325	0.722295	0.830325	0.671027	0.739169	0.791366	0.916508	1.67663	1.44016	1.17366	0.913687	0.836796	1.43444	1.18003	0.964263	0.884958	0.913285	0.503454	0.150154	0.0614547	0.917289	0.550239	0.162784	0.0707835	1.47962	2.25003	2.25404	2.08298	1.99604	1.96803	1.95904	2.40896	2.44702	2.47688	2.45096	2.16705	2.14199
0.715695	0.880723	0.839639	0.829528	0.894695	0.920528	0.796686	0.729667	0.805584	0.827695	0.758649	0.661871	0.585963	0.711704	0.750732	0.861704	0.770066	0.851936	0.826667	0.91439	1.68389	1.43846	1.18585	0.919228	0.846102	1.43973	1.17884	0.937572	0.880888	0.909932	0.505729	0.151458	0.0609448	0.91624	0.547238	0.16698	0.0855903	1.48163	2.25297	2.25796	2.08102	1.99996	1.97097	1.96296	2.40504	2.44898	2.46511	2.44704	2.17195	2.14101
0.744024	0.911021	0.879021	0.856029	0.948032	0.972032	0.831015	0.758015	0.834015	0.860017	0.787024	0.687011	0.589002	0.684	0.785019	0.896021	0.864067	0.974075	0.855022	0.910797	1.68032	1.43537	1.18709	0.925191	0.84942	1.43308	1.17739	0.931978	0.87465	0.905807	0.513913	0.15253	0.0655899	0.913507	0.528065	0.160713	0.0796121	1.4792	2.254	2.262	2.082	2.002	1.979	1.967	2.411	2.446	2.46301	2.44701	2.173	2.14
0.784357	0.947268	0.915337	0.905307	1.00349	1.02643	0.856297	0.783426	0.860069	0.889268	0.827387	0.705168	0.59303	0.68398	0.817357	0.931248	0.978823	1.10277	0.893287	0.905596	1.6815	1.43281	1.17841	0.926882	0.849539	1.42736	1.18281	0.946082	0.891447	0.901082	0.519161	0.152677	0.0653535	0.90794	0.503223	0.148581	0.0664281	1.47743	2.25513	2.26405	2.08406	2.00007	1.97405	1.97007	2.41304	2.44803	2.47801	2.45798	2.17411	2.14097
0.819574	0.97368	0.948597	0.935633	1.05142	1.06849	0.885645	0.825491	0.866917	0.91568	0.865538	0.721799	0.595964	0.682024	0.852574	0.955704	1.06002	1.17908	0.921657	0.903219	1.68014	1.42867	1.17915	0.92609	0.851417	1.4255	1.18177	0.960081	0.892181	0.898284	0.51832	0.153411	0.0656959	0.905944	0.503516	0.145744	0.0928897	1.47596	2.26785	2.26894	2.08993	2.00692	1.97894	1.97692	2.41695	2.45096	2.47899	2.45602	2.18487	2.13804
0.848036	1.01102	0.983025	0.978025	1.08402	1.11203	0.936017	0.860027	0.929034	0.960026	0.888041	0.748019	0.604007	0.682003	0.890028	0.997028	1.08306	1.22804	0.970018	0.897486	1.68503	1.4238	1.18456	0.926357	0.849968	1.42037	1.15878	0.94149	0.8579	0.893626	0.515072	0.15418	0.0656003	0.899057	0.494482	0.193699	0.122507	1.4734	2.265	2.27401	2.096	2.007	1.982	1.98	2.421	2.457	2.472	2.451	2.185	2.14
0.895362	1.0424	1.01646	1.01137	1.10749	1.14737	0.958553				0.941392	0.773332	0.613161	0.686091	0.926372	1.03343	1.16696	1.28329	0.994473	0.892654	1.67632	1.42125	1.17305	0.921823	0.84703	1.42106				0.888992	0.504924	0.153824	0.0659934	0.894572	0.484464	0.140096	0.0919958	1.46965	2.26702	2.28203	2.09906	2.01012	1.98812	1.98205	2.42406				2.18501	2.14203
0.930666	1.08163	1.06157	1.04766	1.15555	1.18366	1.01249	0.941564	1.00371	1.03066	0.979638	0.805694	0.628852	0.694917	0.962657	1.0756	1.16304	1.31173	1.04056	0.889153	1.67517	1.41334	1.1713	0.915302	0.839263	1.41347	1.14754	0.917509	0.854743	0.885265	0.490734	0.157119	0.0672977	0.890905	0.498468	0.157287	0.0945162	1.46503	2.26898	2.28497	2.10494	2.02189	1.99989	1.98695	2.42994	2.46095	2.47791	2.46195	2.18599	2.14497
0.98802	1.11202	1.09202	1.08601	1.19001	1.21201	1.04701	0.98002	1.03103	1.06202	1.02702	0.857035	0.646015	0.702004	1.02401	1.10802	1.17301	1.31401	1.07202	0.882802	1.67324	1.41138	1.16153	0.90956	0.837369	1.40301	1.14465	0.919106	0.855476	0.880622	0.480376	0.16134	0.0675199	0.883252	0.50109	0.168039	0.0930448	1.46128	2.268	2.292	2.112	2.02	1.995	1.988	2.43601	2.469	2.48301	2.476	2.188	2.139
1.02841	1.14337	1.13235	1.11044	1.20635	1.23722	1.07745	1.02135	1.08222	1.10934	1.07637	0.927737	0.677567	0.711328		1.15821	1.19307	1.32503	1.10934	0.886275	1.68035	1.41127	1.15742	0.909511	0.83575	1.40556	1.14223	0.911532	0.847028	0.884011	0.491537	0.161099	0.0673131		0.520586	0.166751	0.0824983	1.46539	2.27206	2.29909	2.11611	2.02906	2.00102	1.99003	2.44709	2.47613	2.50503	2.4781	2.19205	2.144
1.06852	1.17957	1.16659	1.15349	1.24059	1.25874	1.12147	1.05559	1.10374	1.1426	1.11257	1.00014	0.733334	0.743615	1.09945	1.17875	1.19992	1.32796	1.1426	0.889749	1.68243	1.4137	1.15703	0.906624	0.833754	1.40395	1.13977	0.917578	0.852682	0.888062	0.49317	0.165932	0.0744943	0.889059	0.516291	0.163855	0.0774206	1.47066	2.27793	2.30789	2.12687	2.03493	2.00298	1.99296	2.45589	2.48885	2.50796	2.48788	2.19694	2.144
1.11001	1.21701	1.21301	1.18001	1.25701	1.28	1.15301	1.10301	1.16801	1.19401	1.16001	1.07602	0.783023	0.789058	1.14001	1.205	1.207	1.334	1.18401	0.892731	1.68805	1.41426	1.15429	0.90209	0.83488	1.40561	1.13705	0.91891	0.836442	0.891981	0.495362	0.19007	0.0808762	0.891391	0.514919	0.161829	0.0718482	1.47224	2.286	2.313	2.129	2.041	2.008	1.993	2.463	2.494	2.511	2.485	2.202	2.147
1.14836	1.26027	1.2423	1.21923	1.28119	1.29619	1.2053	1.14341	1.20762	1.24148	1.19037	1.15267	0.870754		1.1834	1.2201	1.21528	1.3391	1.22234	0.896419	1.68552	1.42032	1.15114	0.901639	0.834935	1.40777	1.13894	0.919295	0.845617	0.896165	0.501488	0.18872		0.894143	0.51007	0.156215	0.0647757	1.47324	2.29402	2.31605	2.13304	2.04203	2.00701	1.99801	2.46305	2.49805	2.51201	2.48702	2.21002	2.15606
1.18266	1.28575	1.27072	1.24079	1.29883	1.31383	1.23372	1.18262	1.26642	1.28656	1.22565	1.21637	0.942297		1.22162	1.2299	1.24174	1.3489	1.25468	0.901985	1.69551	1.42535	1.15695	0.904363	0.840119	1.41486	1.13928	0.915042	0.850076	0.904221	0.501312	0.182046		0.897309	0.504376	0.114945	0.0548871	1.47974	2.29598	2.32095	2.13696	2.04497	2.00799	1.99899	2.46795	2.50295	2.51299	2.48898	2.21198	2.16194
1.21803	1.32803	1.29903	1.27802	1.31702	1.33201	1.27804	1.22404	1.31004	1.32604	1.25303	1.27805	1.02008	1.0481	1.25903	1.24301	1.228	1.345	1.29003	0.907352	1.6987	1.43163	1.16544	0.909019	0.84389	1.41993	1.15014	0.919844	0.849	0.909553	0.49446	0.160556	0.0637411	0.90244	0.499035	0.136381	0.0586392	1.48537	2.306	2.321	2.135	2.05	2.009	2.004	2.474	2.51	2.516	2.493	2.22	2.166
1.25036	1.36046	1.3373	1.30232	1.34122	1.35025	1.3234	1.2744	1.36138	1.37246	1.28632	1.34063	1.12422	1.17643	1.2914	1.25719	1.22804	1.34203	1.32937	0.909505	1.7082	1.43681	1.16509	0.907695	0.843786	1.42121	1.15301	0.913051	0.861478	0.913251	0.494348	0.142357	0.0525478	0.903019	0.49327	0.137387	0.0576346	1.4911	2.30899	2.32399	2.13601	2.049	2.008	2.00499	2.47301	2.51401	2.51305	2.49209	2.223	2.16604
1.28458	1.40446	1.36565	1.33263	1.36175	1.37371	1.36153	1.31253	1.39756	1.41646	1.31663	1.40027	1.23959	1.31234	1.32953	1.27478	1.23195	1.34496	1.36457	0.913817	1.7081	1.44131	1.16089	0.905329	0.849105	1.42569	1.15755	0.933114	0.86885	0.917172	0.502718	0.130653	0.0466423	0.907634	0.491383	0.139909	0.0552294	1.49426	2.30801	2.32301	2.13699	2.049	2.008	2.00401	2.47399	2.51499	2.51794	2.50089	2.223	2.16995
1.31003	1.42602	1.39102	1.34902	1.37602	1.39201	1.39003	1.34103	1.43602	1.46302	1.34502	1.45903	1.34705	1.41005	1.35103	1.28702	1.23801	1.36402	1.39602	0.915099	1.71378	1.44362	1.16417	0.907566	0.84681	1.42705	1.15981	0.938101	0.868561	0.917789	0.505946	0.147576	0.0592058	0.90943	0.487233	0.13649	0.0474514	1.49474	2.31	2.323	2.139	2.054	2.01	2.005	2.475	2.516	2.519	2.503	2.224	2.176
1.35935	1.47133	1.43637	1.39233	1.40938	1.41735	1.44538	1.39943	1.48346	1.5085	1.38739	1.5175	1.45132	1.51176	1.40332	1.31614		1.39393	1.43837	0.913477	1.71232	1.43941	1.17123	0.918357	0.8461	1.42645	1.16745	0.939098	0.871224	0.915615	0.517596	0.139596	0.0513613	0.908497	0.473279		0.0687202	1.49441	2.31101	2.32198	2.138	2.05701	2.01304	2.00701	2.47004	2.52106	2.52105	2.502	2.22404	2.173
1.38774	1.49875	1.46672	1.41975	1.44072	1.44574	1.47672	1.43468	1.52165	1.54963	1.41971	1.55863	1.56001	1.65668	1.42976	1.32789		1.38805	1.46872	0.911548	1.71416	1.43511	1.15907	0.902494	0.841175	1.42261	1.1632	0.943024	0.869942	0.912706	0.504965	0.140888	0.051469	0.907459	0.470693		0.047354	1.49332	2.31199	2.32002	2.138	2.05799	2.01597	2.00799	2.47297	2.52596	2.52496	2.502	2.22697	2.173
1.42107	1.53307	1.49208	1.44507	1.45905	1.46405	1.50806	1.45908	1.56507	1.59307	1.44908	1.58806	1.65312	1.78513	1.47305	1.38903		1.36617	1.49508	0.912546	1.70791	1.43245	1.14874	0.897725	0.836326	1.42049	1.16566	0.940837	0.8696	0.911509	0.497382	0.144565	0.0661632	0.911034	0.580804		0.0620986	1.49173	2.30699	2.319	2.14	2.06001	2.017	2.012	2.47	2.525	2.528	2.505	2.22099	2.17401
1.46825	1.57832	1.54827	1.49624	1.49535	1.49731	1.54738	1.51227	1.61321	1.63835	1.50318		1.73468	1.87766	1.51031	1.41043			1.55024	0.909933	1.7089	1.42483	1.14955	0.893964	0.833816	1.42232	1.1589	0.932222	0.863014	0.910511		0.161637	0.0889847	0.906938	0.583619			1.48777	2.30202	2.318	2.13897	2.06399	2.01902	2.015	2.47101	2.52498	2.526	2.50402	2.21701
1.49271	1.60963	1.57469	1.51972	1.52959	1.52764	1.58456	1.53869	1.63376	1.67259			1.80121	1.94223	1.54064	1.4525			1.57372	0.907331	1.70195	1.42051	1.14249	0.889414	0.825568	1.41446	1.15282	0.935402	0.856557			0.155454	0.101224	0.902839	0.575675			1.48377	2.30398	2.318	2.13603	2.06301	2.02098	2.015	2.47199	2.52302	2.526	2.50598
1.54801	1.65701	1.62201	1.57101	1.55801	1.56301	1.63401	1.59401	1.69001	1.71501	1.57901		1.81601	1.96001	1.59601	1.48602	1.31501		1.62901	0.89773	1.69866	1.41253	1.13513	0.883369	0.820539	1.40911	1.14563	0.926129	0.851979	0.90063		0.152528	0.101426	0.89218	0.573988	0.192043		1.47628	2.3	2.312	2.131	2.06	2.019	2.014	2.459	2.519	2.525	2.506	2.212
1.58655	1.68446	1.65351	1.59556	1.5995	1.59443	1.65952	1.62046	1.71434	1.74738	1.61356		1.83337	1.98216	1.63452	1.54644	1.3422	1.48123	1.6555	0.896987	1.6964	1.41065	1.13309	0.879238	0.816985	1.40821	1.14136	0.9228	0.847686	0.899334		0.147668	0.0882257	0.892012	0.566802	0.201611	0.156965	1.47484	2.29802	2.30995	2.12799	2.05891	2.01597	2.01396	2.46192	2.51295	2.52399	2.50594	2.21102
1.64147	1.73056	1.70451	1.65147	1.64952	1.63759	1.7115	1.66656	1.74867	1.78563	1.66947	1.77377	1.87064	1.99785	1.6865	1.59058	1.36181	1.50378	1.70552	0.887729	1.69412	1.40729	1.12835	0.871088	0.813523	1.40323	1.13693	0.923761	0.844273	0.891733	0.548739	0.135496	0.0698458	0.881283	0.558044	0.207741	0.163398	1.47051	2.29998	2.30505	2.12701	2.05008	2.01303	2.01004	2.45408	2.50805	2.52301	2.50006	2.21298	2.17901
1.68201	1.76301	1.74201	1.69401	1.69102	1.68601	1.75001	1.70001	1.78401	1.82001	1.71301	1.83301	1.878	1.998	1.72701	1.64302	1.39301	1.53102	1.74301	0.88935	1.69832	1.4054	1.13531	0.870839	0.80719	1.40014	1.14085	0.922789	0.84388	0.889519	0.549433	0.127079	0.0651888	0.88656	0.531846	0.200819	0.15687	1.47169	2.304	2.303	2.122	2.05	2.009	2.004	2.445	2.501	2.514	2.495	2.216	2.187
1.73147	1.80935	1.79033	1.7415	1.74852	1.74057	1.78742	1.74136	1.81736	1.85132	1.76448	1.86411	1.88003	1.999	1.78139	1.71675	1.44775		1.78641	0.887561	1.69564	1.40721	1.13453	0.868563	0.807741	1.40713	1.13657	0.920943	0.844177	0.887484	0.485748	0.123297	0.0606123	0.885138	0.518107	0.198104		1.47153	2.30486	2.29395	2.11103	2.04492	2.00398	1.99993	2.43996	2.50091	2.50999	2.49497	2.22084	2.187
1.77641	1.84257	1.82159	1.78937	1.79835	1.79528	1.82748	1.77555	1.85155	1.8816	1.8104	1.87486	1.88296	1.999	1.81851	1.78807	1.51907		1.82549	0.890561	1.7037	1.40972	1.13045	0.873634	0.811629	1.41188	1.13788	0.923151	0.847714	0.891705	0.487448	0.122036	0.0589221	0.886897	0.517794	0.193727		1.47529	2.29118	2.28906	2.11396	2.0371	2.00203	1.99309	2.43605	2.49211	2.50901	2.49204	2.2052	2.187
1.81202	1.89102	1.86602	1.83004	1.86003	1.85804	1.85603	1.81302	1.87803	1.91602	1.83903	1.89001	1.887	1.999	1.85602	1.84599			1.86402	0.895695	1.70612	1.41371	1.13897	0.876254	0.818175	1.41702	1.1467	0.929056	0.850059	0.894184	0.494911	0.12534	0.0567394	0.894705	0.51393			1.48189	2.293	2.287	2.109	2.034	1.995	1.989	2.437	2.487	2.503	2.48	2.206	2.189
1.85032	1.91846	1.89853	1.8855	1.91458	1.91364	1.89542	1.84242	1.92328	1.94836	1.88136	1.89911	1.88497	1.999	1.89235	1.83722			1.89945	0.903183	1.71546	1.4197	1.14584	0.882332	0.82653	1.42717	1.15264	0.939083	0.864651	0.900405	0.49614	0.125404	0.0557581	0.902768	0.437403			1.48797	2.29	2.28498	2.109	2.02901	1.99098	1.98796	2.43796	2.48796	2.49897	2.47899	2.20599	2.196
1.88071	1.96258	1.94951	1.93354	1.96948	1.97442	1.93562	1.88262	1.94975	1.98267	1.91567	1.9099	1.88203	1.999	1.92568	1.95389		1.89552	1.94259	0.910163	1.72755	1.43223	1.15285	0.893008	0.835138	1.4357	1.15757	0.939347	0.873377	0.90665	0.493258	0.125767	0.0536699	0.910259	0.516872		0.0982319	1.49844	2.29	2.28302	2.109	2.02999	1.98902	1.98404	2.43404	2.48404	2.49603	2.47801	2.20501	2.196
1.91602	1.99302	1.98102	1.97502	2.03203	2.03803	1.97002	1.91102	1.98502	2.01802	1.94601	1.91601	1.882	1.997	1.96002	2.01203	1.83505	1.89805	1.97202	0.912841	1.73161	1.43252	1.16059	0.909851	0.84187	1.43862	1.15471	0.93878	0.87981	0.90845	0.481536	0.127282	0.05043	0.913761	0.518783	0.131716	0.0466146	1.50212	2.289	2.287	2.108	2.026	1.986	1.984	2.43	2.485	2.495	2.48	2.201	2.194
1.95142	2.03537	2.03033	2.0165	2.09358	2.10173	2.0084	1.95632	2.02435	2.05734	1.9785	1.93415	1.88803	1.997	1.9954	2.08068	1.9422	1.99838	2.02031	0.914404	1.73673	1.43421	1.17391	0.912736	0.84185	1.44063	1.16285	0.93951	0.879668	0.909249	0.494125	0.132333	0.050359	0.916018	0.546331	0.143831	0.0567215	1.50437	2.28797	2.28703	2.10605	2.03295	1.99008	1.98303	2.42702	2.48397	2.496	2.48105	2.20095	2.18498
1.98757	2.06663	2.05866	2.05949	2.14341	2.16425	2.04259	1.98367	2.05464	2.08665	2.02149	1.94685	1.89097	1.997	2.02959	2.13831	2.04478	2.11659	2.04669	0.916436	1.73533	1.43736	1.17797	0.912384	0.845299	1.44484	1.16447	0.946309	0.880381	0.911691	0.505613	0.134257	0.050271	0.917532	0.5413	0.143939	0.0619674	1.50422	2.28503	2.28997	2.10995	2.02905	1.99692	1.98597	2.42898	2.48103	2.496	2.48495	2.19705	2.18302
2.02606	2.11205	2.10405	2.10507	2.20709	2.23109	2.09104	2.03305	2.09603	2.12805	2.05606	1.96104	1.895	1.997	2.07106	2.19206	2.15916	2.24022	2.09205	0.909991	1.73136	1.43343	1.17841	0.927059	0.849493	1.43956	1.15607	0.936542	0.865367	0.90533	0.510043	0.138221	0.0503302	0.911172	0.545735	0.142619	0.0602555	1.50029	2.28301	2.28901	2.109	2.027	1.996	1.985	2.424	2.482	2.492	2.48101	2.19501	2.18199
2.06449	2.14254	2.13951	2.15054	2.26761	2.29267	2.11956	2.06553	2.11858	2.15838	2.09749	1.98425	1.89504	1.997	2.10746	2.23048	2.26425	2.3833	2.12558	0.904072	1.72861	1.42727	1.18039	0.919766	0.851148	1.43574	1.1588	0.93756	0.8573	0.898961	0.518172	0.138759	0.0504412	0.905764	0.510077	0.161044	0.0703473	1.49576	2.291	2.29301	2.10704	2.02602	1.997	1.98802	2.42406	2.48198	2.49498	2.488	2.202	2.178
2.10561	2.18757	2.1816	2.19557	2.31852	2.34847	2.16655	2.10958	2.16654	2.1897	2.13861	2.0048	1.89797	1.997	2.14564	2.27062	2.36801	2.49197	2.17354	0.8967	1.72169	1.42346	1.17706	0.927754	0.852685	1.42938	1.15357	0.932548	0.86567	0.893215	0.522479	0.138661	0.0505391	0.896974	0.478966	0.157216	0.0792849	1.48863	2.291	2.29399	2.10997	2.02798	1.997	1.98998	2.42895	2.48002	2.49302	2.488	2.202	2.178
2.14908	2.22408	2.22806	2.23208	2.37207	2.40508	2.1971	2.14609	2.1931	2.22109	2.17808	2.03706	1.90202	1.99701	2.19607	2.3021	2.47806	2.59506	2.2071	0.889608	1.71863	1.41479	1.17139	0.927948	0.853534	1.42163	1.14855	0.925363	0.874273	0.887027	0.523744	0.139526	0.0508504	0.889119	0.474479	0.119755	0.0810523	1.48617	2.294	2.296	2.11201	2.03	1.996	1.99201	2.437	2.482	2.49799	2.48799	2.203	2.178
2.19161	2.27051	2.26061	2.27842	2.41055	2.44752	2.2535	2.1955	2.25142	2.27362	2.22063	2.06949	1.9131	2.00003	2.23466	2.35558	2.51199	2.62727	2.26045	0.882694	1.71658	1.41023	1.16849	0.926531	0.850172	1.41464	1.14459	0.921526	0.853464	0.879795	0.514651	0.143107	0.0510757	0.882793	0.473522	0.133611	0.0931894	1.47997	2.293	2.29807	2.11508	2.03201	1.99707	1.99499	2.43503	2.48303	2.49202	2.484	2.20302	2.18
2.24242	2.31351	2.31142	2.3136	2.45648	2.4915	2.29552	2.23752	2.2866	2.32541	2.2734	2.11053	1.9219	2.00297	2.29036	2.40444	2.51101	2.64974	2.29857	0.877124	1.7118	1.40617	1.16595	0.923297	0.848647	1.40944	1.13864	0.915331	0.835356	0.873512	0.501312	0.146175	0.052395	0.878034	0.453607	0.13622	0.0797235	1.47726	2.293	2.30393	2.12192	2.03299	2.00293	1.99401	2.43797	2.48597	2.49398	2.484	2.20498	2.18
2.2981	2.35808	2.35408	2.36406	2.48406	2.52706	2.35206	2.29209	2.3471	2.3751	2.3241	2.16314	1.94208	2.00903	2.34509	2.45508	2.52804	2.65602	2.34907	0.873345	1.70772	1.40429	1.15525	0.919531	0.84525	1.40083	1.13545	0.913028	0.839047	0.869745	0.486982	0.148292	0.0542831	0.874334	0.476776	0.141874	0.0754521	1.47079	2.288	2.31001	2.12201	2.03701	2.00101	1.996	2.43602	2.48901	2.494	2.48501	2.199	2.17999
2.34757	2.39952	2.39551	2.39451	2.51626	2.55622	2.38361	2.33663	2.39665	2.42761	2.37361	2.23387	1.98163	2.02631	2.39057	2.49846	2.54912	2.66808	2.38361	0.875746	1.70806	1.40457	1.15268	0.915116	0.840183	1.4032	1.13326	0.911865	0.827137	0.872192	0.493162	0.154793	0.0558759	0.876527	0.485089	0.13894	0.0663389	1.4734	2.28908	2.31706	2.12902	2.04102	2.00398	1.997	2.44707	2.49501	2.49509	2.49198	2.20006	2.17686
2.39854	2.44558	2.44059	2.43959	2.53979	2.57582	2.43751	2.39249	2.45447	2.48151	2.42751	2.3113	2.03749	2.05375	2.44154	2.53963	2.5599	2.67494	2.43751	0.878019	1.71537	1.40607	1.14714	0.909392	0.835136	1.40363	1.12898	0.907866	0.825138	0.874162	0.491604	0.173668	0.0599529	0.878968	0.501857	0.13894	0.0600275	1.47826	2.29594	2.32196	2.13098	2.04298	2.00202	1.997	2.45295	2.49599	2.50293	2.49002	2.20496	2.16412
2.44498	2.49298	2.48298	2.47099	2.56899	2.59699	2.47798	2.43598	2.51097	2.53598	2.47298	2.39996	2.11197	2.10398	2.48898	2.55699	2.569	2.675	2.47598	0.880449	1.71694	1.40666	1.13619	0.902443	0.83535	1.409	1.13382	0.898444	0.834886	0.877409	0.495458	0.188893	0.0702054	0.880429	0.500161	0.137271	0.0581808	1.48187	2.298	2.327	2.136	2.044	2.006	1.997	2.456	2.499	2.501	2.493	2.207	2.162
2.42951	2.45352	2.45634	2.45625	2.55322	2.57673	2.46592	2.43439	2.51897	2.54948	2.46101	2.46766	2.18991		2.48193	2.55764	2.57298	2.70018	2.45195	0.885204	1.70711	1.40847	1.1391	0.898784	0.82531	1.40188	1.12727	0.905226	0.833106	0.885231	0.503019	0.191358		0.882665	0.495646	0.143966	0.0804196	1.46951	2.28751	2.29149	2.11352	2.02253	1.98802	1.98049	2.43298	2.47953	2.49499	2.47549	2.20052	2.15451
2.47855	2.50356	2.48835	2.47972	2.57455	2.59949	2.50625	2.4712	2.56274	2.59516	2.50997	2.52971	2.2691	2.25076	2.52261	2.57053	2.57098	2.66702	2.49467	0.897194	1.71639	1.41441	1.14142	0.895807	0.828118	1.40564	1.13354	0.90039	0.831584	0.898178	0.493274	0.175121	0.073782	0.893422	0.490667	0.147285	0.0617512	1.4771	2.28848	2.29046	2.11489	2.02495	1.98943	1.97949	2.43146	2.4825	2.49396	2.47452	2.20199	2.15496
2.51249	2.54248	2.53797	2.51948	2.59199	2.614	2.55848	2.52248	2.62247	2.64848	2.53899	2.58447	2.343	2.36495	2.56348	2.58599	2.573	2.6675	2.53898	0.906934	1.72433	1.42037	1.14765	0.89652	0.825832	1.41707	1.1447	0.920375	0.841566	0.906841	0.482232	0.137912	0.0548896	0.904113	0.482178	0.143966	0.0600655	1.48862	2.2895	2.29	2.1075	2.026	1.9875	1.98	2.428	2.4825	2.4915	2.474	2.203	2.1545
2.54796	2.58549	2.5625	2.54143	2.6068	2.62681	2.59245	2.56994	2.66356	2.69461	2.57493	2.64631	2.44244	2.50941	2.59449	2.60569	2.57251	2.66743	2.5685	0.915038	1.72744	1.42857	1.15041	0.897768	0.830778	1.42101	1.14815	0.922262	0.851367	0.917373	0.487724	0.12788	0.0487285	0.909554	0.479651	0.142537	0.0579849	1.49238	2.28803	2.28998	2.10652	2.02706	1.98951	1.98097	2.4276	2.48852	2.49548	2.47802	2.2035	2.16198
2.59152	2.63067	2.60958	2.58252	2.63495	2.65596	2.6348	2.61123	2.71575	2.75079	2.61552	2.71966	2.5745	2.63702	2.64055	2.62298	2.57356	2.66168	2.6156	0.918414	1.73034	1.43277	1.15643	0.902449	0.835975	1.42598	1.15805	0.938723	0.870696	0.919326	0.502586	0.134757	0.0620502	0.914032	0.484124	0.143388	0.0552241	1.49412	2.29098	2.28798	2.10849	2.03297	1.99049	1.97853	2.43595	2.48996	2.49351	2.47994	2.20399	2.16045
2.62201	2.6725	2.64451	2.60751	2.65151	2.67051	2.6835	2.6575	2.7685	2.8055	2.6465	2.78351	2.69651	2.74852	2.67451	2.65354	2.59402	2.69254	2.65401	0.919767	1.72804	1.43279	1.15392	0.903157	0.834375	1.42701	1.16487	0.941388	0.874656	0.920267	0.506928	0.128274	0.0517978	0.915721	0.474532	0.136773	0.0574939	1.49205	2.288	2.2865	2.1075	2.033	1.9905	1.9805	2.439	2.49	2.4915	2.4755	2.202	2.151
2.66849	2.72239	2.69491	2.64886	2.69267	2.70569	2.72302	2.70749	2.82496	2.86002	2.69097	2.85048	2.8241	2.91034	2.71701	2.61427	2.57855	2.73585	2.70395	0.922352	1.71848	1.42532	1.14317	0.89991	0.834643	1.42736	1.16105	0.949016	0.875089	0.921905	0.521669	0.124251	0.0463768	0.919104	0.487227	0.160648	0.0571319	1.48721	2.28153	2.28099	2.10301	2.03354	1.99052	1.98302	2.43401	2.48956	2.49394	2.47151	2.19453	2.14308
2.70961	2.7563	2.73013	2.68016	2.70717	2.72217	2.76757	2.75007	2.86426	2.90469	2.68875	2.8629	2.91865	3.02571	2.76064	2.63841		2.80865	2.74272	0.906881	1.7108	1.42081	1.14019	0.899951	0.829315	1.42052	1.15619	0.945994	0.876734	0.915147	0.495209	0.146378	0.0713399	0.902475	0.483263		0.0776468	1.48228	2.28401	2.28048	2.10345	2.03699	1.99257	1.9845	2.43498	2.49448	2.48905	2.472	2.19002	2.14283
2.74305	2.80054	2.77055	2.71654	2.74153	2.75203	2.80555	2.78854	2.91353	2.95154	2.76405	2.93653	3.01958	3.13358	2.79804	2.66003		2.89793	2.78654	0.902518	1.70179	1.41675	1.1335	0.898634	0.825013	1.41497	1.15422	0.940454	0.871105	0.90425	0.483812	0.15051	0.0891069	0.897576	0.475057		0.0732978	1.47611	2.28299	2.2775	2.1	2.0355	1.9955	1.9845	2.43099	2.492	2.492	2.469	2.1965	2.14551
2.78904	2.84302	2.81804	2.75655	2.77254	2.78192	2.85406	2.83109	2.94412	2.99251	2.81049	2.9646	3.10219	3.2108	2.84103	2.68468	2.66241	2.82542	2.82652	0.895405	1.68761	1.40845	1.12428	0.88873	0.818989	1.41101	1.15044	0.938993	0.866071	0.899144	0.511599	0.169033	0.115444	0.888825	0.464262	0.132514	0.144153	1.46932	2.27646	2.27391	2.09696	2.03299	1.99546	1.98698	2.42539	2.48992	2.48694	2.46699	2.19144	2.154
2.83577	2.88766	2.86469	2.80426	2.81869	2.81831	2.90166	2.88108	2.99709	3.03629	2.85327	3.01629	3.1195	3.27036	2.88684	2.74633	2.69572	2.85971	2.87163	0.889343	1.68133	1.3987	1.11649	0.873787	0.810662	1.40104	1.13742	0.92329	0.85943	0.893439	0.506641	0.178067	0.122942	0.882363	0.491313	0.1598	0.163963	1.46063	2.27352	2.26602	2.09343	2.03241	1.9925	1.98552	2.41606	2.48305	2.48149	2.46647	2.18603	2.15457
2.88256	2.92805	2.90305	2.84955	2.85656	2.86305	2.93906	2.91555	3.03154	3.08103	2.86306	3.06655	3.14605	3.28905	2.93856	2.81606	2.72804	2.89004	2.91156	0.882315	1.67419	1.38667	1.10136	0.866952	0.807195	1.3981	1.1302	0.920916	0.850861	0.899182	0.498474	0.176301	0.113554	0.876468	0.553948	0.177197	0.176491	1.45457	2.27549	2.265	2.0875	2.0245	1.9885	1.98649	2.41549	2.48399	2.4785	2.4615	2.185	2.1575
2.89543	2.97397	2.90337	2.89706	2.91162	2.90816	2.99248	2.96547	3.06943	3.10937	2.95452	3.11047	3.19207	3.33408	2.99253	2.87344		2.92451	2.96548	0.901302	1.67334	1.38694	1.10033	0.859389	0.797543	1.39109	1.12138	0.907597	0.847241	0.877087	0.502601	0.148977	0.0790784	0.874576	0.560604		0.187115	1.45245	2.26393	2.26199	2.05491	2.02244	1.98795	1.98145	2.40488	2.47797	2.47493	2.46098	2.18044	2.16003
2.93399	2.95805	2.9371	2.94428	2.96473	2.96431	3.03328	2.9439	3.10618	3.14063	2.99829	3.15007	3.19826	3.34113	3.03771	2.9134	2.79964	2.96561	2.94481	0.899832	1.69272	1.3852	1.09759	0.860321	0.795735	1.38768	1.13502	0.903172	0.839764	0.872785	0.503724	0.144239	0.0717128	0.869777	0.512692	0.2012	0.191567	1.44985	2.258	2.20378	2.04689	2.01702	1.9835	1.97699	2.39446	2.44891	2.469	2.45949	2.17501	2.16299
2.98703	3.01402	2.99603	2.99754	3.02055	3.02605	3.01503	2.99203	3.09202	3.16951	3.01903	3.18652	3.212	3.348	3.03303	2.98805	2.84502	3.00403	2.98804	0.905251	1.69597	1.38718	1.10044	0.862619	0.800012	1.39554	1.13965	0.913511	0.83337	0.90362	0.501766	0.140969	0.0601169	0.904472	0.506899	0.19326	0.185354	1.4536	2.258	2.192	2.041	2.01299	1.981	1.9755	2.366	2.44399	2.453	2.4565	2.176	2.163
3.03735	3.04963	3.04635	3.05262	3.08765	3.0932	3.06131	3.03817	3.12529	3.14743	3.06246	3.21421	3.216	3.34896	3.08631	3.07076	2.87469	3.03433	3.0443	0.906577	1.69806	1.38782	1.10596	0.861913	0.802774	1.3987	1.1428	0.915875	0.846571	0.903512	0.490335	0.139951	0.0552351	0.90736	0.504563	0.181369	0.177403	1.45543	2.25596	2.19096	2.03897	2.00545	1.97798	1.97399	2.36098	2.43202	2.45201	2.43397	2.17593	2.1606
3.06902	3.10574	3.07802	3.10627	3.14385	3.15346	3.08987	3.05394	3.15194	3.18576	3.10393	3.23273	3.21604	3.345	3.115	3.13962	2.9147	3.0533	3.07211	0.914386	1.70514	1.39784	1.10742	0.867421	0.809589	1.40416	1.14018	0.914657	0.850363	0.910846	0.486809	0.140005	0.0539166	0.915414	0.503712	0.179038	0.139475	1.46442	2.2516	2.18694	2.03598	2.0015	1.97653	1.97351	2.35898	2.43394	2.45289	2.43102	2.16962	2.16836
3.122	3.144	3.131	3.117	3.172	3.196	3.135	3.103	3.201	3.225	3.152	3.237	3.218	3.345	3.167	3.224	2.996	3.14	3.13	0.92043	1.70634	1.40596	1.13124	0.88815	0.81304	1.40992	1.14529	0.92123	0.86089	0.91789	0.4877	0.14025	0.0537399	0.92029	0.536571	0.19643	0.15331	1.46742	2.231	2.184	2.035	1.983	1.958	1.957	2.358	2.431	2.447	2.432	2.15	2.14
3.14868	3.19341	3.16861	3.16765	3.2418	3.256	3.17337	3.13735	3.22458	3.25749	3.18269	3.24011	3.21905	3.34502	3.19262	3.29184	3.08294	3.22264	3.16646	0.924398	1.71966	1.41204	1.13897	0.883615	0.820173	1.4189	1.154	0.922512	0.856395	0.920783	0.487205	0.142224	0.0527998	0.925162	0.547273	0.18939	0.145662	1.48087	2.23298	2.18603	2.03705	1.98494	1.94602	1.94491	2.35303	2.42694	2.44997	2.435	2.15493	2.139
3.20841	3.23004	3.22285	3.226	3.3133	3.34483	3.20685	3.16866	3.27515	3.30064	3.24341	3.25021	3.22311	3.34692	3.2474	3.36611	3.16696	3.19505	3.20779	0.932128	1.7213	1.4126	1.14492	0.900069	0.828561	1.42537	1.15671	0.925652	0.86219	0.927133	0.482561	0.143466	0.0519183	0.934121	0.550147	0.182821	0.0817059	1.48118	2.231	2.18911	2.04098	1.98	1.94791	1.93732	2.35598	2.42198	2.44723	2.43513	2.14906	2.139
3.23006	3.28404	3.26705	3.27805	3.38107	3.38811	3.25104	3.20304	3.28306	3.33404	3.26505	3.261	3.229	3.343	3.26806	3.42406	3.26913	3.40605	3.24905	0.931996	1.72178	1.41919	1.16536	0.912542	0.840571	1.42574	1.1677	0.941911	0.866884	0.926778	0.489408	0.143239	0.0523489	0.934185	0.551058	0.159421	0.117383	1.48586	2.231	2.195	2.04001	1.98	1.94302	1.95398	2.35501	2.421	2.45899	2.44201	2.152	2.139
3.27833	3.31758	3.31247	3.32057	3.43826	3.48357	3.28259	3.23844	3.33156	3.36444	3.31138	3.26419	3.23204	3.347	3.32024	3.4755	3.38034	3.44859	3.29544	0.928832	1.7234	1.41826	1.17174	0.914745	0.841482	1.42217	1.1669	0.925824	0.861396	0.924987	0.487793	0.142579	0.0514278	0.929679	0.558034	0.168781	0.0690709	1.48607	2.22901	2.19908	2.047	1.97993	1.95607	1.93404	2.363	2.42001	2.45306	2.44901	2.15099	2.13798
3.308	3.36989	3.35498	3.37213	3.46293	3.53566	3.33583	3.27794	3.38155	3.40376	3.34602	3.28174	3.23608	3.34698	3.34209	3.52092	3.50032	3.59198	3.335	0.928037	1.71829	1.42254	1.1694	0.945896	0.861067	1.41542	1.15487	0.913475	0.855124	0.924601	0.491084	0.143391	0.0512372	0.928545	0.556954	0.149752	0.0640061	1.48292	2.22987	2.20611	2.04694	1.97404	1.96183	1.93806	2.36292	2.42104	2.45781	2.45004	2.14987	2.13602
3.36002	3.41603	3.40603	3.43103	3.56304	3.62204	3.37903	3.32703	3.41003	3.44303	3.39902	3.32001	3.24001	3.346	3.39902	3.56902	3.62107	3.74708	3.38703	0.921665	1.71531	1.41423	1.17419	0.939998	0.861432	1.41722	1.16631	0.941792	0.86988	0.918385	0.509481	0.146031	0.05161	0.922045	0.527535	0.16231	0.0716132	1.47716	2.223	2.212	2.044	1.976	1.953	1.941	2.359	2.423	2.44801	2.452	2.143	2.137
3.38768	3.45261	3.44363	3.47066	3.62351	3.67554	3.42352	3.37644	3.45343	3.48544	3.42372	3.33443	3.24804	3.34601	3.42169	3.59457	3.71597	3.85608	3.42361	0.914569	1.71164	1.41081	1.17272	0.952017	0.863788	1.40861	1.1396	0.916043	0.841092	0.911585	0.510803	0.147067	0.0516532	0.914817	0.520534	0.162903	0.0906903	1.47423	2.22909	2.21408	2.05002	1.97701	1.95202	1.9411	2.36207	2.42104	2.46202	2.45204	2.15007	2.13602
3.44976	3.50785	3.50068	3.53052	3.67	3.725	3.47083	3.41692	3.49289	3.52583	3.48876	3.3732	3.25218	3.34706	3.48476	3.64661	3.80442	3.95381	3.47883	0.900937	1.70498	1.40247	1.16523	0.947168	0.857376	1.40163	1.13622	0.912443	0.833713	0.899323	0.50188	0.149526	0.0519463	0.900072	0.499333	0.165507	0.106764	1.46176	2.23713	2.22118	2.05211	1.97817	1.95406	1.95007	2.36813	2.42502	2.46409	2.45598	2.15615	2.13806
3.49009	3.55309	3.5371	3.5581	3.72306	3.77806	3.51509	3.46608	3.54012	3.57009	3.52909	3.38409	3.26203	3.35001	3.52509	3.67909	3.87998	3.99704	3.52308	0.896516	1.69644	1.39789	1.15832	0.944392	0.861388	1.39335	1.12419	0.898778	0.814768	0.894161	0.492294	0.149872	0.0522826	0.896451	0.498448	0.14412	0.100065	1.45541	2.24399	2.23101	2.05801	1.98701	1.95701	1.95401	2.37501	2.42601	2.46901	2.45501	2.16399	2.141
3.53866	3.60351	3.59252	3.61257	3.75668	3.81247	3.56348	3.50763	3.60441	3.61862	3.57766	3.43465	3.27915	3.35307	3.57469	3.72955	3.8681	4.01606	3.56759	0.888971	1.6865	1.39148	1.16267	0.940007	0.85476	1.38417	1.12034	0.871036	0.813803	0.884082	0.472921	0.150792	0.053691	0.891511	0.507687	0.155043	0.0920859	1.45468	2.23902	2.23511	2.06407	1.991	1.96109	1.96004	2.38303	2.43402	2.47194	2.46099	2.15901	2.14199
3.59902	3.65004	3.63987	3.66447	3.81834	3.85549	3.60798	3.56496	3.64187	3.675	3.63802	3.49466	3.29379	3.35938	3.6379	3.7797	3.87741	4.02126	3.62192	0.887352	1.68926	1.38935	1.15804	0.920805	0.849347	1.38714	1.11506	0.884265	0.805127	0.884359	0.475104	0.150959	0.054784	0.888081	0.493998	0.157987	0.0870362	1.44876	2.24106	2.24513	2.07017	1.99117	1.96902	1.96406	2.38615	2.43609	2.46698	2.46	2.16008	2.14098
3.65205	3.70403	3.68505	3.68905	3.83603	3.88102	3.65905	3.61506	3.68706	3.72705	3.69104	3.58108	3.33506	3.37904	3.68505	3.81604	3.89901	4.035	3.67004	0.892676	1.69234	1.39471	1.15656	0.918439	0.846588	1.38846	1.11397	0.889235	0.807037	0.890545	0.488342	0.152476	0.0602089	0.892316	0.494424	0.155222	0.076937	1.45567	2.24401	2.25201	2.079	2.00001	1.97001	1.967	2.39401	2.441	2.466	2.46	2.16401	2.14
3.69947	3.73859	3.73633	3.74428	3.86425	3.90323	3.70846	3.6725	3.7487	3.78063	3.73155	3.66193	3.39686	3.42515	3.73846	3.85325	3.90608	4.03905	3.71455	0.898429	1.69507	1.39867	1.14886	0.917004	0.844949	1.38789	1.11803	0.894428	0.814004	0.895571	0.480555	0.158755	0.0700569	0.898492	0.5091	0.157105	0.0737662	1.46037	2.25712	2.25809	2.08405	2.00702	1.97905	1.97009	2.40605	2.44307	2.47105	2.45999	2.1791	2.13806
3.74168	3.79079	3.76587	3.76968	3.88635	3.92342	3.75	3.717	3.81074	3.83681	3.78061	3.74438	3.4734	3.6144	3.77968	3.87533	3.91333	4.04318	3.76366	0.905441	1.69796	1.40703	1.15411	0.917181	0.839636	1.3958	1.11969	0.900438	0.825854	0.904465	0.485355	0.169681	0.12666	0.903946	0.509876	0.153554	0.0679928	1.46405	2.26811	2.26607	2.08806	2.00911	1.98307	1.97791	2.41007	2.44907	2.47509	2.45917	2.18806	2.14307
3.77806	3.83305	3.81203	3.80605	3.90504	3.94603	3.80306	3.77006	3.85008	3.88007	3.81306	3.8181	3.5481	3.68896	3.81607	3.89302	3.931	4.05299	3.79906	0.909225	1.70586	1.41297	1.15523	0.909263	0.839426	1.39706	1.12611	0.904047	0.830857	0.907918	0.483517	0.167054	0.124473	0.907492	0.503789	0.126644	0.0580309	1.4679	2.274	2.27001	2.091	2.015	1.98701	1.97301	2.414	2.453	2.48001	2.468	2.191	2.14701
3.82537	3.87343	3.83748	3.84138	3.93521	3.96522	3.84835	3.81746	3.91455	3.93256	3.86038	3.89579	3.62727	3.66233	3.86635	3.91115	3.931	4.049	3.84141	0.920373	1.71197	1.42157	1.1535	0.904089	0.836581	1.40878	1.14056	0.901917	0.836458	0.921461	0.48919	0.169821	0.0813296	0.916248	0.495757	0.12972	0.0587165	1.47757	2.27602	2.27397	2.093	2.01403	1.99097	1.978	2.41305	2.45505	2.48497	2.465	2.19303	2.15301
3.86081	3.91474	3.88258	3.87758	3.95543	3.98643	3.88179	3.86062	3.9667	3.98602	3.89672	3.97017	3.74821	3.78928	3.89991	3.92534	3.93102	4.049	3.88066	0.930075	1.72013	1.42876	1.15897	0.910603	0.841308	1.41902	1.14914	0.900444	0.846814	0.932841	0.514313	0.155998	0.0691274	0.92359	0.488064	0.129799	0.0574328	1.48552	2.278	2.27102	2.093	2.017	1.98792	1.97792	2.418	2.46008	2.48209	2.46513	2.19596	2.15408
3.90304	3.95305	3.91305	3.90803	3.97803	4.00902	3.92305	3.89306	4.00305	4.03905	3.93404	4.03107	3.86313	3.9601	3.94704	3.94301	3.93201	4.04901	3.91505	0.933972	1.72261	1.43405	1.15839	0.912843	0.841723	1.42447	1.15849	0.936049	0.862087	0.937031	0.511851	0.15796	0.0668887	0.927223	0.491928	0.132351	0.0560118	1.48744	2.278	2.27199	2.093	2.017	1.98399	1.974	2.418	2.464	2.487	2.472	2.194	2.158
3.9375	4.00437	3.95942	3.94031	4.00427	4.03227	3.97046	3.94743	4.0515	4.08958	3.96945	4.09473	3.98714	4.0532	3.98352	3.95525	3.93936	4.05439	3.96536	0.936079	1.72582	1.43534	1.16427	0.915873	0.844498	1.42906	1.16702	0.944092	0.869057	0.938086	0.50382	0.130299	0.0472518	0.930232	0.4905	0.132738	0.0484598	1.4918	2.27703	2.26599	2.09301	2.01801	1.97902	1.96999	2.42004	2.46704	2.48506	2.47303	2.193	2.15895
3.98462	4.0399	3.99871	3.96965	4.02956	4.05754	4.01397	3.98799	4.09897	4.14395	4.01167	4.16305	4.09545	4.16666	4.03254	3.97832	3.97309	4.08978	3.99999	0.934976	1.72457	1.43403	1.16232	0.913422	0.842385	1.43228	1.16799	0.953614	0.878025	0.935859	0.521251	0.154051	0.0593109	0.930353	0.487593	0.124325	0.050223	1.48774	2.28006	2.26496	2.09396	2.01904	1.98089	1.96889	2.42394	2.47107	2.49094	2.47594	2.19304	2.15398
4.01713	4.08709	4.03611	4.00411	4.05907	4.08607	4.0651	4.0401	4.15011	4.19414	4.04713	4.21812	4.22429	4.30642	4.06113	3.99508		4.07804	4.05209	0.932649	1.72345	1.42777	1.16244	0.914062	0.837385	1.4283	1.16886	0.956428	0.877758	0.934212	0.511324	0.14102	0.0525837	0.927376	0.480477		0.0467126	1.48589	2.28301	2.26299	2.09199	2.02099	1.97501	1.96301	2.421	2.475	2.48803	2.473	2.19501	2.15302
4.06753	4.12163	4.08059	4.04641	4.08746	4.11236	4.10454	4.07959	4.19266	4.24755	4.09751	4.26647	4.33802	4.46918	4.11253	4.02642		4.0952	4.08863	0.928365	1.72168	1.42218	1.14808	0.910884	0.831547	1.42425	1.16309	0.951526	0.876764	0.927288	0.501278	0.14509	0.0698367	0.925683	0.4992		0.0491387	1.48328	2.28804	2.25898	2.08798	2.018	1.97698	1.96496	2.42199	2.47598	2.49895	2.47402	2.2001	2.15901
4.11183	4.17375	4.1299	4.08098	4.12575	4.14261	4.14975	4.12885	4.24779	4.2939	4.13988	4.30564	4.42327	4.56736	4.15677	4.06221		4.19475	4.14075	0.922122	1.71512	1.41206	1.1417	0.908316	0.82369	1.4182	1.15521	0.946143	0.872861	0.920524	0.505164	0.159977	0.0976581	0.920101	0.526406		0.165894	1.4764	2.29098	2.25694	2.08604	2.018	1.97494	1.96207	2.42094	2.47404	2.49506	2.47596	2.20796	2.15998
4.15614	4.21412	4.17811	4.13311	4.16609	4.1751	4.19013	4.1741	4.29009	4.34211	4.18714	4.3401	4.49115	4.64015	4.19815	4.12711		4.23509	4.18111	0.91794	1.71079	1.4078	1.12855	0.88405	0.812973	1.41569	1.14721	0.937727	0.865987	0.916438	0.504443	0.166705	0.108738	0.915902	0.576869		0.231214	1.47049	2.28998	2.25398	2.08799	2.01799	1.972	1.96599	2.41798	2.47599	2.49799	2.47402	2.20597	2.15899
4.21058	4.2605	4.21954	4.17762	4.20158	4.21342	4.24151	4.2126	4.32466	4.38647	4.24054		4.54725	4.69817	4.25462	4.17062		4.26825	4.22463	0.914215	1.70737	1.39806	1.1258	0.872257	0.802675	1.40835	1.14531	0.93259	0.864558	0.911921		0.153115	0.100236	0.91297	0.580372		0.235823	1.46551	2.28293	2.24492	2.08491	2.01392	1.97101	1.96402	2.41195	2.47397	2.49402	2.48097	2.19594
4.26096	4.30383	4.26692	4.23185	4.25172	4.24983	4.28592	4.26481	4.38163	4.42772	4.28796		4.56952	4.71352	4.3089	4.22509		4.20457	4.27972	0.913716	1.70123	1.39577	1.11347	0.864255	0.796224	1.40301	1.13789	0.928225	0.852301	0.911843		0.142884	0.0790251	0.912012	0.579577		0.184682	1.46388	2.27694	2.23793	2.07689	2.00698	1.97204	1.96598	2.40789	2.47093	2.49593	2.47802	2.19094
4.31213	4.34813	4.31611	4.27713	4.29014	4.29413	4.33513	4.30813	4.41511	4.46608	4.33912	4.4941	4.59702	4.74101	4.35714	4.28314		4.23505	4.31814	0.907657	1.70432	1.39287	1.11346	0.860277	0.794291	1.3955	1.13577	0.922083	0.845973	0.90506	0.474847	0.121766	0.0638279	0.906784	0.571923		0.184267	1.46263	2.27398	2.23398	2.07098	2.006	1.974	1.965	2.40197	2.46699	2.49199	2.47899	2.18799	2.16899
4.3664	4.40038	4.36346	4.32951	4.34954	4.34755	4.38732	4.3633	4.46232	4.50033	4.3904	4.53529	4.60404	4.744	4.4144	4.34279		4.25575	4.37436	0.906475	1.70932	1.39668	1.10912	0.859125	0.790474	1.39399	1.13657	0.919159	0.847083	0.904939	0.469555	0.120135	0.0588309	0.904499	0.548512		0.187039	1.46512	2.26702	2.22395	2.06299	2.00701	1.972	1.96603	2.38808	2.46294	2.48697	2.475	2.18201	2.16594
4.40583	4.43794	4.40874	4.37981	4.40307	4.40223	4.41897	4.39296	4.49374	4.53261	4.42988	4.56344	4.60807	4.74402	4.45372	4.42029		4.32919	4.40994	0.911911	1.71387	1.39803	1.1156	0.863563	0.794786	1.40098	1.13856	0.920164	0.847446	0.909752	0.477164	0.11969	0.0550042	0.910343	0.533045		0.173223	1.46899	2.26898	2.21889	2.06189	2.00793	1.97211	1.96906	2.39585	2.45694	2.48389	2.47485	2.18296	2.15998
4.45012	4.4881	4.44815	4.42315	4.46019	4.46819	4.47109	4.44409	4.5331	4.56509	4.47712	4.58704	4.61201	4.74499	4.49212	4.4892		4.3932	4.46012	0.917858	1.72195	1.40682	1.11928	0.869086	0.800482	1.41262	1.14892	0.926754	0.852571	0.915206	0.494476	0.12077	0.0525562	0.91639	0.523202		0.162158	1.4774	2.26799	2.21299	2.056	2.004	1.97799	1.97199	2.388	2.45399	2.47798	2.46697	2.18099	2.15901
4.49548	4.52665	4.50152	4.47973	4.52877	4.53787	4.50357	4.47557	4.56939	4.59745	4.5215	4.60219	4.615	4.74095	4.53553	4.56077		4.46673	4.50262	0.928145	1.72781	1.41466	1.13222	0.874972	0.804962	1.42529	1.15715	0.92465	0.856873	0.924713	0.500122	0.120876	0.0511338	0.927246	0.538447		0.165031	1.48484	2.26397	2.21096	2.05596	2.00295	1.97306	1.96699	2.388	2.45099	2.46995	2.45694	2.17697	2.16203
4.53375	4.57861	4.54297	4.53794	4.59008	4.60731	4.5485	4.52057	4.60072	4.63372	4.56183	4.6172	4.61507	4.73698	4.57768	4.62231		4.52499	4.55166	0.931013	1.7346	1.41961	1.13676	0.879387	0.813246	1.43579	1.1603	0.934993	0.871426	0.925821	0.493752	0.121297	0.0482619	0.93173	0.534494		0.1528	1.49247	2.26194	2.20806	2.05307	1.99894	1.97796	1.96589	2.38806	2.44994	2.46602	2.45202	2.17498	2.16406
4.57412	4.61115	4.59514	4.58816	4.64823	4.67722	4.57516	4.55112	4.63911	4.67214	4.60612	4.62804	4.61899	4.73599	4.61412	4.69219	4.48528	4.57818	4.58715	0.935443	1.74034	1.42605	1.14077	0.895783	0.827457	1.44131	1.16646	0.943673	0.881325	0.930122	0.481568	0.120609	0.0467587	0.936004	0.547551	0.184217	0.0838494	1.49832	2.25898	2.21101	2.057	1.99599	1.97599	1.96	2.391	2.44699	2.46699	2.45299	2.17398	2.16699
4.61742	4.66242	4.6444	4.6436	4.72776	4.75468	4.63032	4.5924	4.67751	4.72141	4.64943	4.64124	4.61606	4.73393	4.65741	4.75975	4.58522	4.64115	4.63941	0.936602	1.74549	1.43036	1.15031	0.904029	0.833584	1.43988	1.16859	0.944609	0.872546	0.930918	0.474127	0.120277	0.0463223	0.937384	0.551471	0.165527	0.066188	1.50264	2.25101	2.21505	2.05798	1.99202	1.97097	1.95903	2.38997	2.44398	2.46491	2.45101	2.16704	2.16295
4.65789	4.70304	4.68306	4.701	4.80136	4.82063	4.6621	4.63069	4.72679	4.76085	4.69102	4.6642	4.62206	4.72694	4.69683	4.83208	4.70334	4.75411	4.67898	0.938652	1.74428	1.43095	1.15654	0.912665	0.837948	1.44436	1.17127	0.950045	0.883513	0.93262	0.493767	0.125715	0.0474727	0.93965	0.56646	0.158513	0.0697289	1.50351	2.2522	2.22	2.05606	1.99394	1.96796	1.96194	2.38698	2.44198	2.45608	2.45206	2.17116	2.15794
4.70204	4.75504	4.73604	4.75105	4.86907	4.90206	4.71703	4.66505	4.76602	4.80304	4.74203	4.67402	4.625	4.724	4.73804	4.88605	4.82011	4.95908	4.72804	0.937738	1.74138	1.43132	1.16517	0.924382	0.846824	1.44406	1.16986	0.941335	0.88168	0.930638	0.496617	0.126983	0.0466101	0.939657	0.555506	0.153676	0.113944	1.50207	2.262	2.22001	2.059	1.991	1.966	1.959	2.386	2.441	2.46001	2.455	2.179	2.155
4.74555	4.80052	4.77856	4.80457	4.94267	4.97375	4.75655	4.72051	4.79237	4.84543	4.77762	4.69832	4.62504	4.72403	4.78451	4.93851	4.94933	5.05054	4.77152	0.935075	1.74041	1.42869	1.16812	0.926371	0.851677	1.44111	1.17387	0.946723	0.870285	0.928446	0.504831	0.130184	0.0466892	0.93653	0.550518	0.148832	0.0513748	1.49839	2.26498	2.22607	2.06001	1.99106	1.96302	1.96003	2.38701	2.43702	2.46603	2.45501	2.17799	2.15401
4.79494	4.84783	4.82888	4.85598	5.00318	5.0413	4.80592	4.76686	4.82618	4.88484	4.8339	4.7273	4.62913	4.727	4.83094	4.98494	5.07008	5.18893	4.81894	0.926399	1.73259	1.42124	1.17388	0.933617	0.856832	1.43623	1.16137	0.931765	0.8545	0.920768	0.511931	0.133241	0.0466209	0.927406	0.508869	0.146157	0.061788	1.49317	2.26302	2.23206	2.06109	1.996	1.965	1.96309	2.38802	2.43904	2.469	2.45598	2.17696	2.15511
4.86053	4.89104	4.90053	4.93203	5.09103	5.13454	4.85404	4.81253	4.89053	4.93653	4.89853	4.77703	4.63601	4.727	4.89653	5.04103	5.21653	5.34055	4.86804	0.901199	1.72902	1.39899	1.15944	0.932056	0.853349	1.42519	1.13104	0.910612	0.829641	0.898464	0.513927	0.135394	0.046672	0.900779	0.496016	0.146845	0.080998	1.48532	2.2495	2.235	2.0635	1.994	1.9655	1.963	2.38901	2.4365	2.4685	2.4515	2.167	2.148
4.91058	4.93859	4.9466	4.98314	5.14318	5.19506	4.89966	4.87057	4.95213	4.98756	4.94762	4.82012	4.64312	4.73852	4.94656	5.09361	5.25768	5.39357	4.91558	0.890814	1.72144	1.39333	1.15392	0.930677	0.851078	1.42113	1.1249	0.889903	0.818689	0.888476	0.509379	0.139819	0.0650133	0.890429	0.483127	0.149042	0.100676	1.47637	2.25104	2.24009	2.06758	1.998	1.96758	1.96405	2.39494	2.43703	2.46257	2.44707	2.16856	2.1495
4.95923	5.00339	4.99611	5.03587	5.1982	5.24191	4.96111	4.91776	5.00353	5.03406	4.9987	4.87099	4.6542	4.7402	4.99368	5.14402	5.27296	5.39983	4.97619	0.891885	1.69122	1.38798	1.14587	0.922778	0.849379	1.39189	1.11969	0.887898	0.821133	0.888831	0.502759	0.162859	0.0614735	0.892003	0.490075	0.149609	0.0830277	1.4541	2.25406	2.23816	2.07408	1.99813	1.97406	1.96806	2.38465	2.43903	2.46806	2.45254	2.17302	2.14894
5.01908	5.04708	5.05107	5.07907	5.23303	5.28705	5.0231	4.98909	5.06312	5.10012	5.05757	4.91863	4.66505	4.74956	5.05158	5.19355	5.29652	5.41801	5.03408	0.888934	1.69115	1.38817	1.14229	0.921532	0.848064	1.36896	1.10674	0.864958	0.798666	0.886869	0.487898	0.153208	0.0585359	0.888268	0.500724	0.152437	0.0709577	1.45184	2.25701	2.24601	2.07801	2.0045	1.97701	1.971	2.38701	2.43002	2.46798	2.44901	2.17401	2.1465
5.06909	5.10102	5.09757	5.12254	5.26042	5.31984	5.06412	5.02257	5.10617	5.14213	5.10559	4.99942	4.75175	4.78322	5.10506	5.23045	5.31207	5.42503	5.08208	0.893109	1.69321	1.39291	1.15008	0.920569	0.843024	1.38869	1.13782	0.895298	0.824975	0.891224	0.497773	0.159168	0.0637207	0.892058	0.507751	0.14944	0.0688677	1.45677	2.26304	2.25307	2.08406	2.00751	1.98005	1.97402	2.39749	2.44454	2.46553	2.45748	2.18003	2.14448
5.12332	5.14894	5.14979	5.17205	5.29903	5.35091	5.12087	5.07569	5.16805	5.20071	5.15979	5.08426	4.82102	4.89716	5.15699	5.27184	5.31814	5.42804	5.13536	0.894861	1.69485	1.39753	1.14408	0.917719	0.840191	1.39185	1.13884	0.901985	0.82867	0.892528	0.49733	0.161905	0.0844886	0.894205	0.523074	0.150825	0.0663766	1.46201	2.26658	2.25963	2.08947	2.00856	1.98454	1.9761	2.39657	2.44804	2.46805	2.4555	2.18308	2.14303
5.16353	5.19403	5.18803	5.19903	5.32552	5.37101	5.16353	5.12405	5.21205	5.24105	5.19903	5.16905	4.89355	5.07203	5.20453	5.28902	5.32451	5.43	5.17703	0.896174	1.69685	1.40271	1.14853	0.913641	0.837858	1.39168	1.1356	0.906663	0.836318	0.894394	0.507295	0.177771	0.113811	0.894768	0.520498	0.151877	0.0652838	1.4671	2.2705	2.266	2.0885	2.0115	1.9865	1.9805	2.39951	2.461	2.47301	2.464	2.187	2.144
5.21599	5.23803	5.23044	5.2453	5.35524	5.39269	5.21367	5.17857	5.27061	5.29758	5.25189	5.24795	4.97818	5.16303	5.25295	5.31524	5.33353	5.4315	5.21952	0.904083	1.70122	1.41261	1.15541	0.906691	0.836227	1.40279	1.14068	0.899411	0.834048	0.902401	0.511028	0.178904	0.115737	0.902308	0.504843	0.147291	0.0617923	1.47006	2.27753	2.2705	2.09396	2.0145	1.9905	1.98203	2.40947	2.464	2.47899	2.46303	2.19255	2.14751
5.2578	5.28328	5.26826	5.2723	5.37663	5.40949	5.27032	5.23656	5.34194	5.3676	5.28527	5.32921	5.07809	5.16765	5.29255	5.33585	5.33609	5.43138	5.26432	0.909055	1.70519	1.41701	1.15437	0.905555	0.83429	1.40874	1.15509	0.90953	0.846603	0.907662	0.518727	0.172954	0.0648284	0.906737	0.494613	0.143997	0.0618652	1.47624	2.28004	2.27053	2.09096	2.01452	1.99044	1.98495	2.40656	2.45755	2.47251	2.45857	2.19654	2.14852
5.29212	5.32016	5.31112	5.31508	5.40708	5.43307	5.31115	5.29013	5.39418	5.43517	5.32312	5.4152	5.24429	5.28532	5.33611	5.33704	5.32701	5.40401	5.30613	0.929903	1.71432	1.42222	1.16346	0.905767	0.830324	1.41654	1.16508	0.936138	0.861578	0.930474	0.499653	0.137235	0.059022	0.925735	0.500351	0.148506	0.0624304	1.47915	2.26998	2.25098	2.083	2.01899	1.989	1.98103	2.405	2.45002	2.47201	2.458	2.19398	2.14599
5.33546	5.37841	5.35749	5.34339	5.43625	5.45822	5.36749	5.3396	5.46224	5.49956	5.36642	5.48866	5.35311	5.40739	5.37649	5.35121	5.33024	5.40848	5.35643	0.930991	1.71792	1.42029	1.16144	0.904485	0.831872	1.42333	1.16483	0.943057	0.872015	0.931742	0.497282	0.142844	0.0634468	0.927702	0.489615	0.146831	0.0626386	1.48392	2.26313	2.24497	2.08201	2.01701	1.99002	1.99303	2.40398	2.45905	2.47399	2.45796	2.1871	2.14296
5.38172	5.42008	5.40679	5.38247	5.46138	5.48045	5.41715	5.39906	5.48753	5.55503	5.40879	5.55408	5.4653	5.54766	5.42579	5.37299	5.35409	5.45566	5.39994	0.928101	1.7177	1.41983	1.15486	0.900209	0.832037	1.42134	1.1702	0.957664	0.878642	0.927079	0.512226	0.139411	0.0580818	0.926897	0.490199	0.133161	0.0674914	1.48162	2.27575	2.24189	2.08298	2.018	1.99196	1.99593	2.40209	2.46404	2.47304	2.4542	2.19675	2.13911
5.41305	5.46705	5.44105	5.40306	5.47804	5.50003	5.46705	5.44505	5.55405	5.60006	5.44305	5.60105	5.60912	5.70716	5.46006	5.41602	5.35803	5.44101	5.44106	0.928136	1.71621	1.41959	1.15009	0.904503	0.830582	1.41569	1.17172	0.966953	0.890897	0.928323	0.513834	0.144205	0.0516451	0.925459	0.536718	0.130611	0.0714584	1.47632	2.265	2.237	2.08199	2.018	1.99	1.993	2.40599	2.466	2.475	2.46299	2.186	2.144
5.46544	5.51855	5.49256	5.46342	5.51734	5.53435	5.51667	5.49475	5.60387	5.65966	5.49343	5.65258	5.73199	5.86599	5.51742	5.43934			5.49548	0.92399	1.70933	1.4135	1.14771	0.887658	0.822521	1.41593	1.16619	0.959526	0.878143	0.921189	0.546592	0.130218	0.0671431	0.924301	0.54446			1.47397	2.26504	2.23396	2.075	2.019	1.99103	1.98907	2.39301	2.46397	2.47304	2.45797	2.19	2.14104
5.49933	5.56022	5.53524	5.49515	5.54272	5.56068	5.56701	5.55108	5.6691	5.70913	5.52633	5.6959	5.80763	5.94184	5.54928	5.46423			5.53231	0.917004	1.70418	1.40405	1.12616	0.869164	0.813655	1.40808	1.16782	0.945552	0.869325	0.915693	0.520502	0.182172	0.121967	0.915882	0.53983			1.47036	2.26795	2.23082	2.07491	2.01909	1.993	1.99393	2.39391	2.46189	2.47593	2.45602	2.18995	2.14409
5.55715	5.61313	5.58909	5.54512	5.57408	5.59008	5.61114	5.59814	5.71712	5.75815	5.58415	5.73512	5.92202	6.06502	5.60516	5.47429			5.58912	0.901528	1.69408	1.39941	1.14121	0.872391	0.808652	1.39995	1.14118	0.926945	0.860389	0.904087	0.561467	0.146274	0.0976031	0.896889	0.466318			1.45498	2.26599	2.22299	2.07098	2.02298	1.99299	1.99099	2.38999	2.45699	2.47299	2.45699	2.18799	2.148
5.60856	5.65749	5.61863	5.58538	5.6015	5.61734	5.65944	5.64649	5.75637	5.81042	5.63556	5.77778	5.92948	6.07244	5.66052	5.57102			5.62946	0.904238	1.69075	1.39301	1.11676	0.869259	0.799243	1.39695	1.15197	0.928627	0.849938	0.903193	0.57	0.167953	0.122135	0.903124	0.572967			1.45649	2.26295	2.21894	2.06493	2.01701	1.99097	1.98599	2.38499	2.45193	2.47098	2.453	2.18495	2.14801
5.66726	5.70905	5.68396	5.6253	5.65387	5.65303	5.70614	5.6977	5.79514	5.85387	5.6943	5.85912	5.97967	6.11849	5.71526	5.57497		5.75134	5.67821	0.898819	1.6867	1.38493	1.09635	0.848547	0.788071	1.39468	1.1491	0.92738	0.85057	0.898326	0.493146	0.163874	0.102759	0.897233	0.473905		0.140822	1.45204	2.25798	2.21289	2.05782	2.01789	1.98802	1.98504	2.38384	2.44493	2.46909	2.45302	2.17987	2.14902
5.72204	5.75504	5.72605	5.68204	5.69205	5.69805	5.75603	5.72805	5.84504	5.89204	5.75104	5.90804	6.00901	6.14001	5.77003	5.66109		5.76603	5.73104	0.894862	1.68363	1.37933	1.09413	0.842321	0.781121	1.39313	1.1452	0.92955	0.843575	0.895122	0.491267	0.152298	0.0852925	0.892572	0.50033		0.160961	1.44217	2.257	2.20799	2.05	2.013	1.98899	1.987	2.377	2.44199	2.47299	2.454	2.174	2.15
5.77068	5.80954	5.78461	5.7377	5.75679	5.75778	5.7985	5.78948	5.89848	5.94038	5.79673	5.95836	6.01909	6.14706	5.81465	5.77498		5.80396	5.78157	0.897656	1.68476	1.37764	1.08718	0.843624	0.782255	1.39614	1.14389	0.904915	0.837289	0.897815	0.512601	0.149381	0.0757745	0.895374	0.563094		0.174175	1.45041	2.2519	2.19987	2.04497	2.00894	1.98195	1.98491	2.37101	2.43296	2.46292	2.44894	2.1729	2.14897
5.82405	5.8521	5.83292	5.79319	5.81935	5.81957	5.83785	5.82779	5.93649	5.9707	5.85403	5.98667	6.02609	6.15209	5.86603	5.85217			5.82701	0.904377	1.68662	1.38365	1.10199	0.847009	0.780484	1.39965	1.14292	0.907316	0.838837	0.903673	0.516532	0.147122	0.068267	0.902768	0.559355			1.45135	2.24404	2.19002	2.04293	2.00384	1.97802	1.97796	2.37193	2.42998	2.45689	2.44393	2.16504	2.14716
5.87013	5.90013	5.87315	5.84515	5.87819	5.88819	5.87511	5.86214	5.95814	6.00111	5.89914	6.01605	6.03002	6.156	5.91114	5.90319			5.87113	0.908622	1.69115	1.3891	1.12643	0.845694	0.78939	1.4111	1.14777	0.926771	0.842681	0.907319	0.515311	0.14546	0.063329	0.907504	0.519452			1.45451	2.24599	2.19099	2.04	1.99699	1.97899	1.976	2.369	2.42899	2.452	2.44098	2.16698	2.154
5.91745	5.9486	5.92941	5.90062	5.94762	5.95865	5.91743	5.91425	6.01152	6.04143	5.95048	6.03421	6.03704	6.157	5.96242	5.97429		5.9871	5.91841	0.916795	1.6991	1.39637	1.11032	0.858337	0.800456	1.41959	1.15213	0.926787	0.857604	0.914299	0.511778	0.145304	0.0592705	0.916452	0.506486		0.116836	1.46549	2.24103	2.18604	2.03896	1.99295	1.9739	1.97686	2.36899	2.42603	2.45194	2.43494	2.16104	2.15516
5.96001	6.00494	5.96816	5.95907	6.00654	6.02074	5.95794	5.93792	6.05945	6.08183	5.99601		6.04098	6.15696	6.00194	6.09369		5.99484	5.95723	0.925699	1.70805	1.40675	1.13326	0.877706	0.8068	1.43134	1.15829	0.910031	0.855785	0.920788		0.142811	0.056483	0.927839	0.584847		0.177327	1.47262	2.24389	2.19	2.03498	1.98771	1.96487	1.96358	2.368	2.42898	2.44618	2.42911	2.16489
6.00397	6.04597	6.01896	6.00597	6.07395	6.09694	5.99897	5.97797	6.07899	6.11797	6.03997	6.06299	6.04	6.155	6.04297	6.12398	5.90996	5.94404	6.01096	0.932205	1.71305	1.41552	1.13843	0.89152	0.819461	1.43467	1.16963	0.956866	0.879633	0.926836	0.492714	0.139353	0.0535521	0.934355	0.522645	0.140586	0.0574174	1.48215	2.239	2.19	2.034	1.97501	1.959	1.94501	2.368	2.428	2.45399	2.434	2.16	2.167
6.04161	6.09066	6.06267	6.0617	6.14192	6.17093	6.03854	6.01356	6.11548	6.16049	6.08057	6.07518	6.04119	6.153	6.07957	6.1938	6.0177	6.07575	6.04971	0.932557	1.71819	1.41948	1.14878	0.894482	0.829111	1.43333	1.16792	0.955115	0.882023	0.927739	0.485787	0.141018	0.0547687	0.934255	0.529713	0.146212	0.0648832	1.48509	2.23394	2.19305	2.034	1.97095	1.95792	1.94092	2.369	2.4269	2.45594	2.43406	2.15395	2.1589
6.08885	6.14201	6.11503	6.1163	6.21359	6.24364	6.08121	6.05708	6.15321	6.19908	6.12478	6.08929	6.05616	6.15316	6.12401	6.25621	6.14992	6.21351	6.10494	0.933809	1.71517	1.42241	1.15289	0.897499	0.839951	1.43564	1.17119	0.956291	0.879149	0.929883	0.494005	0.145487	0.0546525	0.934574	0.531641	0.150136	0.0668753	1.48712	2.22896	2.19698	2.03398	1.96687	1.95178	1.93491	2.36882	2.41889	2.45082	2.43896	2.14996	2.15089
6.12611	6.18616	6.16014	6.17315	6.28322	6.3152	6.13412	6.10412	6.20608	6.24612	6.15912	6.10204	6.063	6.16005	6.1681	6.30914	6.27733	6.41028	6.14614	0.931114	1.71498	1.42159	1.15398	0.922276	0.843518	1.43684	1.17166	0.957594	0.876452	0.927361	0.496412	0.148865	0.0539051	0.931668	0.540794	0.148685	0.109721	1.48498	2.22701	2.19601	2.03301	1.96099	1.94199	1.93099	2.361	2.414	2.44301	2.43701	2.14801	2.146
6.16345	6.24042	6.20643	6.22553	6.35649	6.38375	6.17359	6.14356	6.23258	6.28742	6.19945	6.11624	6.06303	6.17695	6.20149	6.35745	6.3902	6.5054	6.19254	0.925718	1.71248	1.41708	1.15984	0.917841	0.849592	1.4335	1.15924	0.9422	0.860354	0.920895	0.500285	0.150613	0.0589218	0.927481	0.518497	0.163792	0.0733669	1.48314	2.232	2.19904	2.03504	1.95801	1.93902	1.92601	2.36199	2.415	2.44507	2.44105	2.15299	2.14496
6.20617	6.2811	6.2481	6.27615	6.40384	6.45552	6.22996	6.19715	6.28829	6.3279	6.24217	6.13955	6.06618	6.17198	6.24801	6.3999	6.50455	6.63857	6.2439	0.914974	1.70839	1.41253	1.16562	0.935478	0.853615	1.42261	1.14848	0.929291	0.849251	0.911737	0.499717	0.151742	0.0544163	0.91523	0.509484	0.153715	0.0797432	1.47564	2.23209	2.20311	2.03895	1.95902	1.94086	1.92698	2.36116	2.41502	2.45198	2.44602	2.15211	2.14098
6.25602	6.32802	6.29503	6.32503	6.48202	6.52003	6.27103	6.24603	6.34302	6.36602	6.29202	6.16302	6.074	6.171	6.29102	6.43803	6.61303	6.74803	6.28203	0.904087	1.70047	1.40458	1.1669	0.927739	0.857662	1.4141	1.14689	0.897872	0.838646	0.900567	0.496597	0.15012	0.0542601	0.905457	0.496874	0.155625	0.0854158	1.46692	2.236	2.208	2.037	1.96	1.935	1.926	2.368	2.416	2.451	2.447	2.157	2.14
6.29573	6.37166	6.3465	6.37668	6.5149	6.58173	6.33155	6.30062	6.37281	6.40954	6.33168	6.1957	6.07726	6.17104	6.33472	6.49062	6.67521	6.81233	6.3335	0.897847	1.69547	1.39795	1.15531	0.945163	0.860633	1.40795	1.13708	0.900842	0.831468	0.894007	0.491095	0.150235	0.0545718	0.899011	0.48462	0.164383	0.0966197	1.46014	2.23703	2.21105	2.04101	1.967	1.93797	1.92603	2.36904	2.41897	2.452	2.447	2.15799	2.14004
6.35316	6.42302	6.38639	6.42973	6.58502	6.63916	6.37518	6.34923	6.43573	6.45207	6.38532	6.25016	6.09739	6.17405	6.39118	6.53928	6.69141	6.83823	6.37328	0.893686	1.69274	1.39503	1.15503	0.938463	0.85852	1.40251	1.13224	0.888013	0.820616	0.889794	0.478441	0.15218	0.0570574	0.895164	0.500614	0.160869	0.103389	1.45729	2.23909	2.21523	2.04225	1.96723	1.93614	1.92811	2.37211	2.41707	2.452	2.44686	2.15714	2.14293
6.40315	6.46712	6.44609	6.46114	6.62909	6.68909	6.42613	6.40212	6.46716	6.49814	6.44214	6.30017	6.11408	6.17605	6.44215	6.59414	6.70912	6.84811	6.42812	0.888386	1.6844	1.39022	1.14619	0.936448	0.857205	1.39334	1.12773	0.890258	0.821272	0.884375	0.478074	0.152187	0.0590924	0.890186	0.494761	0.163782	0.0985638	1.45293	2.24301	2.22501	2.05302	1.97702	1.94201	1.93301	2.377	2.42001	2.45201	2.44101	2.16301	2.13999
6.46157	6.51551	6.48353	6.5164	6.66557	6.72635	6.4755	6.44954	6.52948	6.55343	6.4966	6.36691	6.14756	6.1942	6.49954	6.65052	6.75604	6.889	6.4765	0.8906	1.68235	1.39149	1.14392	0.93178	0.851135	1.39755	1.12818	0.881852	0.802817	0.886254	0.479758	0.15094	0.0600291	0.892535	0.487474	0.148936	0.0766639	1.45241	2.24803	2.23005	2.05904	1.98408	1.94406	1.93806	2.37814	2.42205	2.45602	2.44408	2.16602	2.13496
6.51622	6.56406	6.5339	6.55492	6.71943	6.75954	6.52313	6.50117	6.57637	6.59533	6.55413	6.45412	6.20158	6.21739	6.55131	6.69965	6.76027	6.88911	6.52415	0.894459	1.68827	1.39455	1.1476	0.914834	0.846921	1.3946	1.1305	0.896823	0.827677	0.890486	0.488284	0.149628	0.0634502	0.895878	0.50592	0.150577	0.0713515	1.45583	2.25107	2.23511	2.06302	1.99209	1.95011	1.94414	2.39102	2.42716	2.45802	2.45195	2.16802	2.13093
6.56905	6.61004	6.57305	6.59504	6.73803	6.78302	6.57204	6.55205	6.63604	6.65305	6.60305	6.54607	6.27007	6.40807	6.60804	6.72802	6.77201	6.894	6.57404	0.898765	1.69158	1.39737	1.14778	0.911117	0.846094	1.39394	1.12687	0.884815	0.817961	0.895956	0.499305	0.174302	0.134263	0.898834	0.517666	0.156506	0.0696743	1.45904	2.25401	2.24	2.064	1.996	1.95501	1.95	2.392	2.434	2.459	2.45	2.16901	2.128
6.61856	6.65463	6.62444	6.63745	6.76928	6.80526	6.61561	6.60257	6.68078	6.7097	6.65547	6.62297	6.34805	6.48529	6.65266	6.7523	6.77806	6.89704	6.61266	0.904365	1.69641	1.40209	1.14925	0.907545	0.839647	1.40238	1.12878	0.890334	0.808564	0.902873	0.493736	0.165393	0.125558	0.902778	0.513311	0.151833	0.0635591	1.46231	2.26203	2.24497	2.05999	1.99603	1.96204	1.9531	2.39203	2.43504	2.45801	2.44894	2.17503	2.12497
6.66186	6.70399	6.65886	6.67273	6.79135	6.82531	6.66294	6.64712	6.74112	6.76412	6.69194	6.69867	6.43004	6.43366	6.70377	6.7754	6.78307	6.9	6.66362	0.911833	1.70462	1.40891	1.15336	0.902552	0.839337	1.40971	1.13141	0.889296	0.817431	0.910161	0.492074	0.157797	0.0568335	0.910395	0.498801	0.14591	0.0588893	1.46858	2.26402	2.24298	2.05902	1.99807	1.96511	1.96104	2.39407	2.43818	2.45893	2.44393	2.17707	2.12318
6.70014	6.74813	6.69712	6.70511	6.80706	6.83906	6.70512	6.69714	6.79118	6.81416	6.73413	6.77322	6.52137	6.55239	6.73815	6.79306	6.78602	6.9	6.69117	0.920046	1.71066	1.41601	1.15305	0.900004	0.835184	1.4169	1.1341	0.89845	0.823301	0.919146	0.498981	0.149666	0.0623703	0.917323	0.494391	0.143668	0.0579633	1.47566	2.26501	2.242	2.05999	2.00101	1.97001	1.963	2.39701	2.44599	2.45597	2.44099	2.18	2.13101
6.74631	6.79047	6.73543	6.74133	6.82618	6.85719	6.74561	6.74246	6.84858	6.86657	6.7763	6.84564	6.64045	6.68088	6.78833	6.81111	6.79103	6.89989	6.74741	0.934778	1.72105	1.42743	1.1621	0.904482	0.836516	1.42843	1.15579	0.898745	0.839806	0.933916	0.508929	0.157994	0.0751404	0.931342	0.497908	0.14287	0.0557314	1.48606	2.26701	2.24195	2.05804	2.003	1.97398	1.96401	2.4009	2.44403	2.44703	2.43703	2.18	2.13512
6.77613	6.83515	6.77593	6.77272	6.8435	6.87543	6.80295	6.78627	6.90311	6.92043	6.80515	6.90656	6.77774	6.85726	6.82015	6.82143	6.79418	6.89041	6.78622	0.936611	1.72206	1.43017	1.16215	0.910194	0.839858	1.43883	1.16317	0.914643	0.853604	0.935568	0.506305	0.142676	0.0556676	0.933558	0.49301	0.140878	0.0493856	1.49157	2.26784	2.23686	2.06193	2.003	1.97207	1.96509	2.392	2.44698	2.45002	2.44	2.17986	2.14573
6.82501	6.88502	6.81603	6.80402	6.86502	6.89401	6.84403	6.84102	6.95103	6.98203	6.85501	6.97403	6.89607	6.95511	6.87002	6.84002	6.80202	6.90801	6.83902	0.942698	1.72705	1.436	1.16135	0.909489	0.839789	1.44599	1.16971	0.942412	0.864585	0.941529	0.515132	0.14681	0.0542906	0.939528	0.488703	0.136488	0.0500526	1.49541	2.261	2.231	2.059	2.003	1.975	1.969	2.392	2.446	2.451	2.44	2.174	2.134
6.84877	6.9227	6.86156	6.83549	6.89337	6.91638	6.89848	6.88173	7.00568	7.03977	6.87275	7.03273	7.01872	7.15041	6.90075	6.878	6.83103	6.93301	6.87175	0.939927	1.72899	1.43439	1.16079	0.907777	0.837889	1.43705	1.16981	0.945628	0.874474	0.939148	0.500589	0.129639	0.0908453	0.936417	0.475693	0.133344	0.0368865	1.49389	2.25699	2.22496	2.05795	2.00303	1.97597	1.97197	2.38812	2.45004	2.45405	2.44199	2.17199	2.128
6.90463	6.97377	6.90272	6.87175	6.92072	6.94459	6.93416	6.93493	7.05611	7.09618	6.92766	7.08618	7.14522	7.25463	6.95563	6.87823		6.93466	6.9267	0.934656	1.72564	1.42772	1.15423	0.902322	0.834748	1.43279	1.17573	0.952049	0.880592	0.93327	0.466059	0.138536	0.0537504	0.931821	0.47236		0.0445999	1.49157	2.25602	2.22191	2.054	2.00507	1.974	1.97011	2.39693	2.45293	2.458	2.44098	2.17102	2.128
6.9322	7.00716	6.93418	6.90416	6.9521	6.9701	6.98414	6.97516	7.10415	7.14719	6.95618	7.13712	7.24129	7.36833	6.98319	6.88823			6.95718	0.933155	1.72303	1.42586	1.1505	0.894211	0.828144	1.43039	1.17103	0.954145	0.88411	0.933246	0.4722	0.152642	0.084487	0.928834	0.475198			1.48921	2.25698	2.21798	2.05399	2.00798	1.97399	1.97498	2.39399	2.44999	2.458	2.44	2.17197	2.128
6.99052	7.05446	6.98849	6.9515	6.98249	6.9994	7.02541	7.02344	7.14952	7.20352	7.00955	7.17263	7.32569	7.46577	7.0385	6.95552			7.00943	0.92574	1.71872	1.41414	1.13954	0.888465	0.817471	1.42517	1.16593	0.952783	0.881046	0.923391	0.509445	0.161887	0.109894	0.924021	0.553514			1.48153	2.25098	2.21196	2.04994	2.00198	1.97102	1.96798	2.39001	2.447	2.45698	2.43901	2.16397	2.12701
7.04003	7.09901	7.03599	6.99999	7.02988	7.03775	7.06517	7.06612	7.19928	7.25288	7.06203	7.23317	7.39186	7.53884	7.08714	7.00521	6.85551	6.98955	7.05103	0.918159	1.71034	1.40652	1.12492	0.878132	0.806994	1.42263	1.15815	0.951724	0.874911	0.918655	0.45335	0.154757	0.11639	0.913823	0.578581	0.176491	0.137333	1.47617	2.24889	2.2078	2.04391	1.99991	1.97285	1.96591	2.39076	2.44685	2.45496	2.44009	2.16087	2.12822
7.08606	7.14405	7.08005	7.04405	7.06905	7.07104	7.11705	7.11604	7.25602	7.29204	7.10806	7.28505	7.43002	7.57601	7.13806	7.05906	6.87803	7.01403	7.09705	0.916342	1.70573	1.40035	1.11888	0.858219	0.796036	1.41806	1.15015	0.934999	0.86959	0.914435	0.448912	0.14482	0.0945756	0.91437	0.587491	0.198742	0.159263	1.47058	2.244	2.19899	2.04	1.996	1.966	1.962	2.37999	2.43999	2.453	2.444	2.155	2.13801
7.14376	7.19257	7.1256	7.09563	7.11473	7.11373	7.16259	7.15967	7.27765	7.3334	7.16577	7.33265	7.44637	7.58813	7.19476	7.11276	6.91033	7.04731	7.14361	0.908831	1.70053	1.39463	1.11497	0.856932	0.792301	1.41754	1.14941	0.934474	0.859625	0.909575	0.440924	0.12565	0.0804768	0.904336	0.578981	0.201249	0.162155	1.46517	2.24579	2.19389	2.03884	1.99193	1.96493	1.96193	2.37293	2.43291	2.45197	2.44101	2.15679	2.14289
7.2012	7.23591	7.17106	7.14327	7.17038	7.16954	7.20704	7.20986	7.32643	7.36361	7.22413	7.38172	7.47402	7.598	7.25213	7.17072	6.93577	7.07081	7.19002	0.908263	1.70273	1.39559	1.11795	0.855773	0.782194	1.41426	1.14678	0.935509	0.856218	0.909265	0.438253	0.116593	0.0609281	0.903436	0.571337	0.217007	0.178358	1.4671	2.22998	2.18586	2.02686	1.98698	1.95986	1.95689	2.36782	2.42595	2.44986	2.44195	2.14109	2.13484
7.25314	7.27514	7.21714	7.19816	7.23021	7.23621	7.25214	7.24713	7.34512	7.39009	7.27315	7.41308	7.47501	7.59801	7.30113	7.24522		7.10623	7.23413	0.91186	1.70742	1.40064	1.11909	0.864544	0.790595	1.42482	1.15094	0.93418	0.853524	0.91164	0.436744	0.110255	0.0573766	0.908028	0.556493		0.192946	1.47348	2.22902	2.17999	2.02099	1.98598	1.954	1.95201	2.35999	2.42399	2.444	2.44	2.14501	2.12799
7.29753	7.31948	7.26156	7.24957	7.29669	7.30375	7.29653	7.28844	7.38525	7.41928	7.32049	7.44017	7.47803	7.60196	7.3445	7.3177		7.1807	7.27654	0.918267	1.71527	1.403	1.12414	0.868945	0.795471	1.42899	1.1569	0.931068	0.851545	0.915047	0.470355	0.108611	0.0530498	0.917093	0.550847		0.185324	1.48007	2.23597	2.17592	2.01697	1.97892	1.95298	1.95396	2.35597	2.42096	2.44496	2.44095	2.14697	2.12398
7.34679	7.36495	7.31393	7.3032	7.3614	7.37458	7.34563	7.32968	7.40868	7.44563	7.36686	7.45627	7.48111	7.59793	7.39184	7.38349		7.24301	7.32681	0.922647	1.71988	1.40907	1.13035	0.87441	0.806889	1.43263	1.15781	0.932776	0.854016	0.919438	0.490215	0.110556	0.0511588	0.921212	0.540341		0.179824	1.48559	2.23293	2.169	2.01405	1.97186	1.951	1.94977	2.353	2.41705	2.44093	2.43577	2.14395	2.12207
7.38106	7.40607	7.35407	7.35508	7.4221	7.44311	7.37307	7.35905	7.43805	7.47305	7.40407	7.46802	7.486	7.595	7.42805	7.44808		7.15734	7.36207	0.925546	1.72666	1.41606	1.13664	0.889989	0.818112	1.43685	1.16432	0.933913	0.861637	0.920214	0.490405	0.111692	0.0498084	0.926067	0.535598		0.123753	1.49271	2.22999	2.169	2.016	1.966	1.95099	1.93998	2.353	2.419	2.438	2.426	2.14199	2.12501
7.42545	7.4556	7.4067	7.4137	7.49288	7.52097	7.42137	7.39549	7.47645	7.50747	7.45542	7.48412	7.48607	7.595	7.46841	7.51083	7.27527	7.40493	7.41055	0.930099	1.73006	1.4203	1.14085	0.896816	0.827139	1.44578	1.16611	0.943631	0.874429	0.92338	0.4863	0.113027	0.0486448	0.931587	0.526771	0.17006	0.132692	1.49931	2.22599	2.17003	2.016	1.96391	1.94089	1.92889	2.35001	2.42097	2.43599	2.42504	2.138	2.13205
7.45995	7.50197	7.46004	7.46724	7.5606	7.59563	7.4502	7.43279	7.51095	7.54386	7.48802	7.49325	7.49093	7.59498	7.49993	7.57469	7.37326	7.40271	7.45304	0.932294	1.73459	1.42525	1.15778	0.911829	0.840125	1.44742	1.16555	0.941604	0.884163	0.924153	0.465301	0.110661	0.0467468	0.935162	0.531121	0.147678	0.0676405	1.50213	2.22498	2.17207	2.01605	1.95691	1.93286	1.92093	2.351	2.41898	2.435	2.42802	2.13798	2.13582
7.49303	7.54704	7.50604	7.51604	7.61905	7.65305	7.50302	7.46205	7.55203	7.57404	7.52453	7.50303	7.48701	7.59049	7.53303	7.63904	7.44859	7.49558	7.50004	0.938051	1.71548	1.42231	1.16611	0.915832	0.844211	1.44181	1.16935	0.92661	0.871737	0.93202	0.48263	0.128822	0.0519515	0.940092	0.539181	0.138005	0.0619085	1.48839	2.2205	2.17051	2.019	1.95951	1.9335	1.9225	2.346	2.41551	2.43451	2.4275	2.1375	2.12848
7.53035	7.5929	7.55194	7.56706	7.68468	7.72165	7.53544	7.50825	7.57979	7.61488	7.5609	7.51864	7.49205	7.59066	7.57131	7.703	7.56975	7.62689	7.53795	0.927153	1.71224	1.42346	1.16899	0.930202	0.851536	1.4425	1.16668	0.94624	0.878562	0.920597	0.498195	0.130212	0.0520465	0.929867	0.544928	0.148755	0.067997	1.48667	2.22096	2.17704	2.01999	1.95894	1.93395	1.91849	2.34803	2.41649	2.43754	2.42853	2.13596	2.12298
7.56733	7.6363	7.59875	7.62626	7.75638	7.78941	7.58132	7.53444	7.61041	7.65473	7.6033	7.53317	7.49795	7.6057	7.60387	7.75566	7.70054	7.77079	7.58626	0.922643	1.7087	1.4236	1.17537	0.934361	0.857081	1.43434	1.16689	0.948514	0.879013	0.917054	0.505725	0.130908	0.051167	0.924653	0.543899	0.137977	0.0594865	1.48604	2.2166	2.18057	2.01905	1.95254	1.92802	1.91749	2.351	2.41548	2.44144	2.43144	2.13107	2.12048
7.60945	7.67486	7.64145	7.67645	7.82092	7.85692	7.62844	7.58244	7.65694	7.69545	7.64346	7.55747	7.4995	7.61646	7.64844	7.79546	7.80936	7.90832	7.62485	0.916303	1.69929	1.4215	1.1758	0.938391	0.864911	1.42714	1.16243	0.942988	0.869378	0.911177	0.512732	0.133534	0.0690929	0.917874	0.537933	0.153921	0.0694289	1.4692	2.2185	2.174	2.0225	1.95399	1.92849	1.917	2.3515	2.414	2.43551	2.42751	2.132	2.11452
7.64607	7.73035	7.68952	7.72857	7.87921	7.92468	7.66711	7.62204	7.69643	7.73488	7.68053	7.57633	7.50307	7.60249	7.68159	7.83993	7.91698	8.04056	7.67536	0.909021	1.6913	1.41901	1.17912	0.949802	0.871843	1.42433	1.16217	0.93823	0.862983	0.904049	0.511862	0.134151	0.0530117	0.910625	0.521279	0.166527	0.108733	1.46445	2.21754	2.18306	2.02902	1.95106	1.92253	1.9185	2.34952	2.41053	2.42353	2.42552	2.13498	2.117
7.69617	7.76653	7.73524	7.77929	7.94208	7.98572	7.72169	7.67015	7.7352	7.76885	7.72768	7.60536	7.50904	7.60102	7.73369	7.88016	8.00599	8.13882	7.71252	0.897304	1.68653	1.41142	1.16856	0.945557	0.873868	1.41601	1.15495	0.931504	0.853495	0.893393	0.507892	0.136591	0.0532128	0.898336	0.495826	0.180277	0.130963	1.45707	2.22093	2.18892	2.0315	1.95646	1.92504	1.91859	2.35147	2.41258	2.42653	2.42701	2.13349	2.11653
7.73857	7.82097	7.78157	7.82806	7.98407	8.04105	7.76857	7.71158	7.78459	7.81606	7.77107	7.64356	7.51902	7.606	7.77607	7.91308	8.0735	8.20145	7.76098	0.887756	1.68129	1.4071	1.16627	0.951678	0.87768	1.40614	1.15023	0.910421	0.837521	0.885451	0.499815	0.133999	0.0507046	0.887037	0.491668	0.190401	0.153261	1.45307	2.2155	2.194	2.03451	1.9565	1.92951	1.9235	2.35199	2.41849	2.43798	2.42751	2.1315	2.11999
7.79048	7.87229	7.83142	7.87732	8.03479	8.08841	7.8184	7.76743	7.82891	7.86294	7.82443	7.69146	7.53267	7.60753	7.8285	7.97099	8.10527	8.2472	7.81131	0.882209	1.67312	1.39798	1.15935	0.951063	0.874644	1.39454	1.14781	0.903522	0.834206	0.88009	0.494371	0.138784	0.0527175	0.881713	0.497164	0.177493	0.119588	1.44762	2.21852	2.20307	2.03958	1.95657	1.93455	1.92704	2.35358	2.41564	2.43415	2.43056	2.134	2.11698
7.82149	7.90268	7.86557	7.89172	8.04774	8.12055	7.84157	7.79362	7.84066	7.88957	7.85752	7.71062	7.54192	7.61	7.85849	8.00154	8.1337	8.26877	7.84465	0.884375	1.66797	1.39833	1.16247	0.948972	0.871645	1.39084	1.13435	0.917733	0.839786	0.881732	0.481083	0.147677	0.0584331	0.885448	0.479574	0.161836	0.0937831	1.44416	2.21097	2.21092	2.04791	1.97291	1.94397	1.92699	2.36991	2.41694	2.44496	2.42995	2.13	2.11504
7.87684	7.96382	7.91785	7.94684	8.1148	8.16088	7.87989	7.84884	7.91279	7.94384	7.91583	7.78179	7.57889	7.62296	7.91384	8.06083	8.16292	8.29692	7.90482	0.887541	1.67106	1.39202	1.14757	0.940754	0.863793	1.39448	1.1355	0.888885	0.807056	0.884322	0.486564	0.145766	0.0592976	0.889079	0.483768	0.149037	0.0758419	1.44836	2.21898	2.21698	2.05598	1.98098	1.943	1.93199	2.38496	2.42199	2.44799	2.43499	2.13698	2.11799
7.93147	8.00851	7.96739	7.99128	8.12752	8.19423	7.93733	7.90242	7.96654	7.99954	7.97447	7.84585	7.61161	7.64754	7.96547	8.10926	8.1771	8.30405	7.95442	0.889703	1.67057	1.39952	1.15503	0.938221	0.859241	1.39634	1.12486	0.891011	0.807895	0.887708	0.457034	0.147198	0.0579075	0.889947	0.496575	0.146072	0.0729468	1.44544	2.22408	2.22511	2.05604	1.98601	1.94906	1.93903	2.38506	2.4231	2.44999	2.44004	2.14408	2.11696
7.98233	8.06426	8.00944	8.0216	8.18425	8.21966	7.97352	7.9474	8.02522	8.05822	8.02533	7.93778	7.67812	7.8138	8.01633	8.13762	8.18786	8.30992	7.9994	0.894329	1.67364	1.39977	1.15314	0.919873	0.852874	1.39703	1.12881	0.883499	0.817069	0.891816	0.47369	0.140538	0.0998549	0.894983	0.505768	0.146297	0.0650248	1.44781	2.23288	2.23684	2.05995	1.98699	1.95591	1.94196	2.39191	2.43386	2.44901	2.44395	2.15288	2.11305
8.02498	8.10698	8.05997	8.06398	8.193	8.23599	8.03497	8.00497	8.09097	8.11797	8.06098	8.02995	7.75496	7.89196	8.06897	8.16399	8.197	8.317	8.04698	0.89468	1.67757	1.39997	1.14937	0.92046	0.843535	1.39967	1.13055	0.884819	0.809744	0.89143	0.487863	0.161899	0.121799	0.896169	0.500693	0.142602	0.0579535	1.45206	2.234	2.238	2.06	1.993	1.957	1.951	2.394	2.438	2.458	2.443	2.158	2.113
8.06946	8.14848	8.08639	8.09237	8.21613	8.25417	8.07355	8.05355	8.14547	8.16849	8.10643	8.1087	7.83572	7.96776	8.10647	8.18417	8.20001	8.317	8.08646	0.9009	1.68077	1.40799	1.15098	0.913532	0.841514	1.4024	1.13655	0.881897	0.815575	0.900962	0.493189	0.162113	0.122956	0.899004	0.495818	0.142396	0.0571298	1.45809	2.23902	2.24599	2.06301	1.99106	1.964	1.95301	2.39802	2.438	2.46295	2.44601	2.15506	2.11207
8.11849	8.19947	8.12757	8.13159	8.22986	8.27182	8.13239	8.11239	8.19548	8.22046	8.15252	8.18322	7.9122	8.04915	8.15648	8.20281	8.20099	8.317	8.13549	0.909431	1.68833	1.41765	1.15413	0.91166	0.836562	1.40897	1.14731	0.902871	0.826783	0.910748	0.49418	0.15066	0.111886	0.905779	0.491307	0.141984	0.0560414	1.46712	2.24098	2.24501	2.06399	1.99694	1.964	1.95399	2.39998	2.438	2.45805	2.44699	2.16094	2.11992
8.1519	8.23689	8.1629	8.15892	8.24396	8.28396	8.16889	8.15587	8.24486	8.27883	8.1859	8.24582	8.01669	8.04701	8.19589	8.21796	8.20798	8.317	8.17189	0.91641	1.69781	1.42336	1.15853	0.912308	0.837617	1.4151	1.15827	0.919422	0.845096	0.917809	0.498796	0.151866	0.0717782	0.91264	0.490951	0.139886	0.0568576	1.47053	2.24898	2.24001	2.064	1.99501	1.96599	1.95799	2.40299	2.44199	2.46797	2.45398	2.16499	2.11801
8.19931	8.28734	8.18956	8.18832	8.25827	8.2942	8.22138	8.20146	8.29163	8.33157	8.23229	8.31452	8.14307	8.18428	8.24035	8.22819	8.20805	8.317	8.21241	0.927385	1.69934	1.4308	1.16484	0.914323	0.83819	1.43927	1.16215	0.929046	0.857265	0.927992	0.505971	0.126078	0.0484862	0.924009	0.488281	0.139489	0.0562581	1.4807	2.25197	2.24296	2.059	1.99703	1.96502	1.96794	2.40194	2.45005	2.47104	2.45206	2.16897	2.12207
8.23257	8.32353	8.24824	8.22256	8.28663	8.31572	8.26148	8.25037	8.35814	8.39222	8.26261	8.36929	8.25653	8.31926	8.27752	8.24873	8.21294	8.317	8.25544	0.927933	1.69598	1.43292	1.15756	0.913599	0.839197	1.44286	1.163	0.940295	0.873589	0.929234	0.489157	0.13539	0.056536	0.923862	0.480984	0.136193	0.0549963	1.48007	2.24904	2.23905	2.059	1.99996	1.96697	1.96208	2.39608	2.45494	2.47495	2.45792	2.16604	2.1299
8.28197	8.37497	8.28098	8.25798	8.31198	8.33299	8.31197	8.28398	8.38998	8.45096	8.31497	8.44695	8.37793	8.45692	8.32597	8.26399	8.22599	8.32	8.30497	0.926331	1.70201	1.42989	1.15778	0.905535	0.833763	1.43575	1.16871	0.954241	0.881415	0.926802	0.518442	0.154578	0.0580191	0.92318	0.479941	0.145204	0.0536908	1.47566	2.251	2.234	2.063	2	1.97	1.96	2.402	2.46	2.473	2.455	2.165	2.124
8.31452	8.42238	8.32839	8.28542	8.33226	8.35322	8.35845	8.34349	8.44962	8.50659	8.34056	8.50036	8.49909	8.63009	8.36547	8.29414		8.32409	8.34252	0.923602	1.69826	1.42666	1.15089	0.898091	0.829712	1.43015	1.16794	0.961259	0.885983	0.924608	0.51857	0.156789	0.118661	0.919768	0.494787		0.0550379	1.47693	2.25201	2.22998	2.05601	2.006	1.96699	1.95697	2.40196	2.45601	2.47201	2.45198	2.16703	2.11502
8.36943	8.46258	8.36957	8.32954	8.35971	8.37675	8.40551	8.39546	8.51531	8.56835	8.39938	8.5386	8.6138	8.7448	8.41449	8.30885		8.3339	8.39743	0.92172	1.69405	1.4254	1.14412	0.891855	0.822575	1.43108	1.16189	0.95268	0.878944	0.922304	0.524854	0.154603	0.0860711	0.918464	0.499778		0.0590381	1.47079	2.25299	2.22802	2.05699	2.006	1.96601	1.95403	2.39804	2.45699	2.47299	2.45002	2.16997	2.11698
8.4059	8.51385	8.42185	8.36091	8.38094	8.39794	8.44588	8.43987	8.55389	8.61088	8.4349	8.58387	8.70873	8.84172	8.4509	8.36982			8.43589	0.916166	1.6887	1.4111	1.13864	0.890245	0.815889	1.42727	1.16309	0.946209	0.881662	0.917075	0.515946	0.168769	0.105323	0.912687	0.566815			1.46595	2.25599	2.22301	2.05501	2.00401	1.967	1.954	2.39301	2.45401	2.46901	2.451	2.17	2.117
8.46337	8.56136	8.46247	8.40845	8.42232	8.42932	8.49733	8.48941	8.61637	8.67042	8.48938	8.61854	8.77261	8.91361	8.50841	8.40542			8.48641	0.907495	1.68275	1.40414	1.12468	0.881817	0.807342	1.41652	1.15212	0.944134	0.87392	0.907888	0.525791	0.182473	0.12352	0.904694	0.567765			1.45891	2.24898	2.21595	2.04998	2.00002	1.96499	1.955	2.38803	2.45297	2.46795	2.44794	2.16401	2.12407
8.50353	8.60054	8.5134	8.45743	8.4566	8.4636	8.53259	8.53348	8.65653	8.71646	8.53052	8.67731	8.83823	8.98022	8.55248	8.45047			8.53048	0.902647	1.67518	1.39421	1.12199	0.872845	0.797812	1.41104	1.14557	0.939119	0.864184	0.901169	0.559436	0.148133	0.0963881	0.901873	0.563945			1.45131	2.24702	2.21106	2.04802	2.00198	1.96401	1.955	2.39097	2.45003	2.46207	2.44108	2.16499	2.13191
8.56496	8.64897	8.55797	8.49897	8.50897	8.50697	8.58697	8.57697	8.70397	8.75498	8.59396	8.73696	8.841	8.982	8.61296	8.50397			8.58197	0.903569	1.66818	1.38755	1.09276	0.858749	0.790035	1.40804	1.14654	0.930416	0.858014	0.90035	0.509522	0.158233	0.101706	0.904388	0.557404			1.44495	2.25	2.207	2.045	2	1.963	1.956	2.38201	2.44101	2.455	2.44	2.164	2.131
8.6155	8.70445	8.59955	8.55152	8.55161	8.55558	8.63845	8.62836	8.75129	8.79231	8.64251	8.77551	8.89204	9.03104	8.6645	8.57276		8.63628	8.62253	0.898158	1.6691	1.38612	1.10618	0.85441	0.7893	1.39978	1.13469	0.913524	0.850991	0.893675	0.552116	0.130542	0.0678915	0.900341	0.563837		0.220489	1.44414	2.24494	2.19292	2.0399	1.98801	1.96401	1.95595	2.37694	2.43593	2.45098	2.43497	2.15997	2.12503
8.66845	8.7525	8.65739	8.60643	8.61632	8.61636	8.68551	8.6666	8.78168	8.82466	8.69644	8.82944	8.89596	9.03496	8.71745	8.65316		8.66569	8.67842	0.896903	1.66678	1.38355	1.11403	0.858685	0.788281	1.40568	1.14076	0.915005	0.847972	0.895273	0.495671	0.123385	0.0595968	0.896223	0.561435		0.206655	1.44403	2.23906	2.18409	2.02911	1.98899	1.96499	1.95105	2.37007	2.42808	2.44902	2.43203	2.15703	2.12797
8.71686	8.79687	8.70586	8.66284	8.67981	8.68281	8.73186	8.72184	8.82089	8.8589	8.74586	8.85792	8.89999	9.035	8.75689	8.71482		8.71685	8.72187	0.902503	1.67317	1.39289	1.11037	0.864064	0.795828	1.40933	1.14656	0.919906	0.850512	0.900126	0.502917	0.123709	0.0561898	0.902212	0.533931		0.177615	1.44731	2.23501	2.18001	2.02501	1.989	1.96301	1.952	2.36302	2.42202	2.44003	2.42801	2.14902	2.12401
8.75336	8.83943	8.75437	8.71644	8.74456	8.74664	8.76543	8.75237	8.86725	8.88334	8.78339	8.88212	8.90004	9.031	8.80134	8.78565		8.75878	8.77231	0.906401	1.67734	1.39437	1.1151	0.874774	0.800349	1.41455	1.14368	0.909726	0.852517	0.904666	0.5056	0.133406	0.0580833	0.905552	0.525277		0.156258	1.45576	2.23295	2.18096	2.02298	1.97997	1.95796	1.954	2.36296	2.41898	2.43298	2.41696	2.14594	2.12302
8.7925	8.88541	8.79448	8.7634	8.80423	8.81512	8.81141	8.79248	8.89366	8.91953	8.82546	8.89484	8.90395	9.031	8.83753	8.85511		8.7353	8.80557	0.909727	1.68243	1.40358	1.12678	0.875155	0.815219	1.42079	1.15254	0.924283	0.859727	0.905341	0.500199	0.134012	0.056293	0.911178	0.523908		0.16247	1.45774	2.22708	2.17705	2.02103	1.97704	1.95405	1.954	2.35905	2.41703	2.43103	2.41305	2.13909	2.12497
8.84097	8.91698	8.84297	8.81297	8.86996	8.88396	8.84598	8.82798	8.92298	8.94998	8.86997	8.90699	8.904	9.031	8.88497	8.90897	8.67494	8.80995	8.85497	0.915726	1.68838	1.40958	1.1254	0.882565	0.816679	1.42514	1.15483	0.925759	0.864047	0.909667	0.498191	0.134809	0.0550408	0.918935	0.516755	0.162503	0.122906	1.46808	2.223	2.178	2.02	1.96901	1.951	1.95	2.355	2.417	2.433	2.407	2.136	2.126
8.87044	8.97339	8.88843	8.86953	8.9386	8.9537	8.88826	8.85829	8.96419	8.99334	8.9094	8.91811	8.90702	9.022	8.90846	8.9767	8.757	8.79519	8.88551	0.921216	1.69572	1.41339	1.13664	0.889453	0.832663	1.42741	1.16466	0.955109	0.876527	0.916675	0.492943	0.13488	0.0521255	0.922831	0.524526	0.158832	0.0740595	1.47189	2.21696	2.17801	2.01904	1.96894	1.94397	1.93591	2.35602	2.41497	2.431	2.41198	2.12699	2.12596
8.91751	9.01457	8.93353	8.92541	9.00233	9.02822	8.91571	8.88868	8.98478	9.02962	8.95156	8.92988	8.90898	9.022	8.95749	9.05122	8.86289	8.92068	8.93943	0.928157	1.69902	1.4208	1.1518	0.896081	0.83935	1.43385	1.16426	0.949756	0.877262	0.922539	0.487982	0.138007	0.0527039	0.930381	0.533664	0.152675	0.0729516	1.47896	2.21304	2.17899	2.02296	1.96207	1.94103	1.9261	2.35798	2.41203	2.431	2.41002	2.12601	2.12204
8.94492	9.05488	8.98385	8.97984	9.07878	9.10578	8.97084	8.92689	9.04881	9.07487	8.98191	8.94994	8.91299	9.022	8.98193	9.11781	8.98166	9.02869	8.9739	0.927821	1.69951	1.42292	1.1618	0.912921	0.852253	1.43471	1.16134	0.932939	0.875984	0.92271	0.498928	0.141191	0.0525903	0.929583	0.542764	0.157446	0.0704273	1.48	2.21101	2.18399	2.02499	1.95602	1.92804	1.91603	2.35501	2.411	2.42601	2.41	2.126	2.12001
8.99623	9.09545	9.02145	9.0285	9.1465	9.17568	8.99947	8.97531	9.08218	9.11132	9.02831	8.96416	8.91603	9.02704	9.03423	9.17238	9.09805	9.1831	9.01738	0.925433	1.69703	1.42365	1.16776	0.927845	0.851711	1.4308	1.16977	0.930281	0.873377	0.920977	0.504472	0.140121	0.0514425	0.926568	0.554104	0.153603	0.0592764	1.47825	2.20905	2.19202	2.02402	1.955	1.921	1.91198	2.35601	2.41	2.42207	2.41306	2.12402	2.11901
9.02167	9.14437	9.07037	9.0823	9.20129	9.24905	9.05034	9.00857	9.10175	9.14654	9.06157	8.98177	8.91896	9.03095	9.05868	9.21347	9.21252	9.30246	9.05847	0.921382	1.69569	1.4217	1.17055	0.94255	0.857238	1.42554	1.15922	0.944496	0.866548	0.91634	0.512338	0.141344	0.0506305	0.923065	0.536083	0.17676	0.0708305	1.47554	2.21492	2.19397	2.02597	1.955	1.921	1.91003	2.35699	2.41	2.4299	2.41991	2.12597	2.11999
9.07597	9.17998	9.10898	9.13298	9.27297	9.31497	9.08998	9.06098	9.15198	9.18198	9.11198	9.00199	8.922	9.031	9.11297	9.25498	9.32995	9.44393	9.10498	0.911894	1.68919	1.41435	1.17978	0.946488	0.865106	1.42095	1.1597	0.928028	0.859113	0.907714	0.514149	0.14235	0.0509399	0.913025	0.512061	0.152621	0.0661822	1.46922	2.22	2.197	2.028	1.957	1.917	1.907	2.359	2.408	2.436	2.419	2.131	2.118
9.11049	9.22836	9.15738	9.18246	9.32548	9.37455	9.13641	9.10532	9.18835	9.22134	9.15047	9.02332	8.92706	9.031	9.14055	9.29741	9.43866	9.57563	9.14447	0.903841	1.68344	1.40995	1.1719	0.953294	0.870017	1.41296	1.13757	0.913712	0.855718	0.90059	0.509118	0.143397	0.0509129	0.904422	0.471033	0.154221	0.115552	1.46156	2.21901	2.20702	2.03401	1.95902	1.91501	1.90599	2.36307	2.415	2.43902	2.42107	2.13302	2.118
9.16245	9.26659	9.19757	9.23049	9.37646	9.43238	9.17954	9.13864	9.2256	9.25662	9.19948	9.05664	8.93294	9.031	9.19838	9.34054	9.50826	9.64229	9.19348	0.89449	1.67536	1.4046	1.17368	0.954735	0.869753	1.40418	1.13152	0.905527	0.842847	0.893238	0.50258	0.144093	0.0512168	0.89312	0.460888	0.170091	0.13155	1.45192	2.21999	2.20898	2.03499	1.96098	1.91599	1.90501	2.36993	2.415	2.44098	2.42793	2.13498	2.118
9.20188	9.32084	9.24486	9.27288	9.42286	9.49083	9.22287	9.18985	9.26588	9.30585	9.23888	9.09588	8.94297	9.03	9.23788	9.39085	9.54689	9.68188	9.23288	0.88762	1.67093	1.39431	1.16586	0.954441	0.871036	1.40258	1.11887	0.896367	0.819649	0.885652	0.496947	0.146084	0.0510007	0.887068	0.459733	0.160589	0.122348	1.44671	2.22199	2.21598	2.03799	1.962	1.91899	1.90301	2.37399	2.42397	2.44599	2.42999	2.13699	2.11999
9.25848	9.35949	9.29637	9.32532	9.46852	9.54137	9.27341	9.23352	9.29956	9.34643	9.29845	9.15554	8.96322	9.03311	9.29449	9.43651	9.5573	9.68726	9.28542	0.883211	1.66404	1.39342	1.15358	0.952823	0.8692	1.38737	1.11569	0.893547	0.816435	0.881882	0.496317	0.147963	0.0523184	0.88214	0.490453	0.157019	0.0829206	1.44381	2.22601	2.22606	2.04707	1.97103	1.92004	1.90505	2.388	2.42804	2.45305	2.43506	2.13902	2.11899
9.31033	9.41232	9.33648	9.35956	9.52428	9.5805	9.31743	9.28928	9.35923	9.39241	9.34638	9.21326	8.9867	9.04485	9.34732	9.49129	9.58958	9.71563	9.33042	0.881176	1.66282	1.38833	1.14776	0.942404	0.863878	1.38856	1.10561	0.88575	0.811642	0.879935	0.495965	0.150379	0.0585794	0.880037	0.480093	0.150474	0.0701247	1.44193	2.22699	2.23291	2.0549	1.97396	1.92395	1.91092	2.388	2.43195	2.45892	2.44191	2.14097	2.11801
9.35497	9.45797	9.38697	9.40497	9.54099	9.60698	9.36897	9.33997	9.41696	9.43997	9.39097	9.28695	9.03597	9.06199	9.39197	9.53997	9.597	9.723	9.38197	0.886866	1.6631	1.39573	1.14877	0.94185	0.860982	1.38948	1.10197	0.864953	0.81104	0.883538	0.49626	0.155087	0.0630172	0.887605	0.505934	0.15038	0.0670219	1.44732	2.23699	2.24599	2.06	1.98399	1.93	1.917	2.39699	2.437	2.462	2.448	2.14899	2.10901
9.40943	9.50838	9.42343	9.43145	9.58512	9.6302	9.42239	9.38945	9.45755	9.49249	9.44539	9.37073	9.10458	9.24257	9.44546	9.56925	9.61201	9.73104	9.42547	0.89388	1.67512	1.40294	1.15043	0.936224	0.856592	1.39173	1.10853	0.887767	0.812682	0.890559	0.503389	0.174005	0.134712	0.894319	0.515069	0.147845	0.0599729	1.45142	2.24205	2.25208	2.06302	1.99001	1.93806	1.9241	2.39803	2.43999	2.463	2.44902	2.15303	2.10804
9.45452	9.54857	9.46852	9.4785	9.59786	9.65078	9.46356	9.4365	9.51539	9.54346	9.48656	9.44719		9.30236	9.49349	9.59572	9.61299	9.73496	9.47448	0.897036	1.67986	1.40813	1.14952	0.931401	0.855779	1.39568	1.13527	0.887463	0.816024	0.894627	0.506398		0.149612	0.896339	0.50656	0.139954	0.0540034	1.45796	2.24695	2.26091	2.06498	1.99099	1.94394	1.93489	2.40097	2.43901	2.463	2.45098	2.15597	2.11196
9.50386	9.59686	9.50489	9.50692	9.62093	9.66596	9.50588	9.48286	9.57283	9.58986	9.54084	9.52976			9.54086	9.61594	9.61699	9.73899	9.51488	0.905346	1.68567	1.41668	1.15858	0.923214	0.851602	1.4015	1.13718	0.88394	0.826559	0.905438	0.509192			0.901894	0.498015	0.132651	0.0509987	1.46381	2.25996	2.26698	2.06799	1.99299	1.95198	1.94098	2.40299	2.44498	2.46699	2.451	2.17195	2.11699
9.53742	9.63641	9.54132	9.54026	9.6332	9.67914	9.54839	9.52349	9.62652	9.64247	9.56943	9.59662	9.33384	9.47194	9.57642	9.6332	9.62305	9.739	9.55141	0.910973	1.69174	1.42598	1.15856	0.919436	0.846541	1.41282	1.14452	0.885325	0.830909	0.911043	0.507714	0.17092	0.132016	0.907359	0.493262	0.129989	0.0506422	1.47272	2.26404	2.27	2.071	1.99702	1.95804	1.94803	2.41504	2.45005	2.46894	2.44998	2.17403	2.11804
9.58241	9.68042	9.57555	9.56764	9.65472	9.69381	9.59045	9.57631	9.68227	9.69234	9.6154	9.66313	9.42382	9.46509	9.62141	9.65472	9.62892	9.739	9.59542	0.922064	1.69765	1.43491	1.16231	0.91795	0.844526	1.4207	1.15857	0.878391	0.831917	0.924207	0.506022	0.16025	0.0779511	0.915878	0.489203	0.129911	0.0498109	1.47932	2.26795	2.27	2.071	1.99897	1.96195	1.95096	2.41895	2.45494	2.46209	2.44803	2.17696	2.12195
9.61498	9.71997	9.60998	9.59698	9.67598	9.71299	9.64096	9.61797	9.71897	9.74596	9.64398	9.71896	9.53592	9.5969	9.65997	9.66899	9.63	9.73001	9.63197	0.926767	1.7004	1.43843	1.16662	0.914982	0.845729	1.42757	1.16034	0.927943	0.85912	0.929636	0.502932	0.127814	0.0475718	0.919577	0.483414	0.12949	0.0467722	1.48393	2.269	2.269	2.071	2.001	1.963	1.955	2.422	2.46399	2.465	2.45	2.179	2.12
9.65436	9.76435	9.65135	9.62326	9.69126	9.72715	9.68033	9.66745	9.77339	9.80451	9.68336	9.78861	9.67197	9.73703	9.70037	9.68417	9.63827	9.7324	9.67732	0.931555	1.70344	1.44088	1.16752	0.917114	0.845902	1.43636	1.17231	0.941965	0.867622	0.932359	0.511972	0.130236	0.0557976	0.926379	0.482397	0.128359	0.0443938	1.48858	2.27095	2.26599	2.07699	2.00702	1.96601	1.95798	2.42406	2.46702	2.47005	2.45701	2.18093	2.13186
9.69359	9.80161	9.68861	9.6517	9.7197	9.74382	9.71563	9.71648	9.81556	9.85942	9.72259	9.85431	9.77689	9.84783	9.74058	9.7028	9.66769	9.77554	9.71164	0.934252	1.70684	1.44196	1.16849	0.916506	0.845009	1.43687	1.17525	0.95333	0.875408	0.937615	0.507834	0.128686	0.0501397	0.926291	0.475552	0.114199	0.0426484	1.49047	2.26605	2.26501	2.07601	2.00898	1.96699	1.95602	2.43093	2.46898	2.47495	2.45799	2.17308	2.11716
9.7289	9.84388	9.7239	9.67992	9.73695	9.75896	9.76685	9.74891	9.87483	9.91284	9.75491	9.90685	9.91759	9.99557	9.7749	9.71397	9.72982	9.76603	9.76086	0.930372	1.70585	1.44214	1.16743	0.914386	0.841899	1.43927	1.17535	0.948933	0.878282	0.934589	0.508548	0.110614	0.038604	0.921654	0.452877	0.137361	0.039938	1.48821	2.266	2.26301	2.076	2.01099	1.966	1.95899	2.42601	2.47	2.474	2.459	2.174	2.11899
9.78127	9.88542	9.77339	9.72237	9.76123	9.78023	9.80636	9.80132	9.90855	9.96549	9.8033	9.94654	10.0288	10.152	9.82825	9.7336			9.7994	0.925308	1.70282	1.4366	1.16222	0.909017	0.835331	1.43259	1.1728	0.957388	0.884928	0.930433	0.506347	0.12834	0.0627916	0.91585	0.457128			1.48622	2.26402	2.26097	2.07798	2.01299	1.96602	1.95999	2.42799	2.47197	2.47899	2.45801	2.17301	2.11811
9.80962	9.92942	9.81446	9.7605	9.78568	9.80468	9.84351	9.83456	9.96624	10.0163	9.83459	10.0032	10.1149	10.2586	9.85465	9.79617			9.84144	0.921925	1.6973	1.43217	1.14968	0.905615	0.830237	1.42965	1.16789	0.957202	0.88267	0.92663	0.462362	0.15331	0.0952308	0.912692	0.557877			1.48161	2.26597	2.25804	2.07603	2.01201	1.96797	1.95901	2.42701	2.46904	2.47801	2.45899	2.17399	2.12984
9.86596	9.97097	9.86197	9.80497	9.82098	9.82998	9.88997	9.88397	9.99898	10.062	9.89196	10.038	10.184	10.3349	9.91196	9.82398			9.88497	0.915534	1.69134	1.42299	1.13951	0.886923	0.818338	1.42358	1.15899	0.953812	0.880791	0.921524	0.450688	0.154389	0.114557	0.905275	0.567854			1.47644	2.25601	2.256	2.073	2.009	1.968	1.962	2.427	2.468	2.479	2.456	2.16401	2.127
9.90353	10.0164	9.90048	9.84649	9.84946	9.86133	9.9334	9.91844	10.0493	10.1044	9.92951	10.0944	10.2104	10.3652	9.95054	9.87746	9.70323	9.83724	9.92747	0.911101	1.68398	1.41722	1.13348	0.882581	0.810029	1.41923	1.15172	0.953353	0.876804	0.917619	0.450583	0.142781	0.113304	0.900405	0.567808	0.179576	0.141978	1.47024	2.25198	2.25393	2.07195	2.00698	1.96703	1.96	2.42092	2.46496	2.47101	2.45801	2.15994	2.13802
9.95841	10.0585	9.95046	9.89745	9.89748	9.89563	9.97555	9.96451	10.0797	10.1456	9.98243	10.1356	10.2525	10.3868	10.0064	9.92548	9.72675	9.86273	9.97647	0.904976	1.67826	1.41037	1.12781	0.874348	0.804697	1.41324	1.1484	0.94216	0.869963	0.911209	0.454023	0.143977	0.0928593	0.894691	0.566524	0.190592	0.15321	1.46324	2.25002	2.24707	2.06705	2.00502	1.96997	1.96	2.41209	2.46104	2.47199	2.45899	2.15406	2.13998
10.0029	10.1039	9.99188	9.94187	9.94287	9.94087	10.0149	10.0059	10.1299	10.1819	10.0289	10.1759	10.2949	10.4109	10.0489	9.98184	9.75492	9.89291	10.0179	0.900583	1.67441	1.40251	1.12699	0.87072	0.798109	1.4082	1.14066	0.939617	0.862312	0.906384	0.455386	0.0930386	0.0625478	0.890831	0.557526	0.198059	0.160629	1.46078	2.24701	2.24401	2.06102	1.99902	1.96701	1.96	2.40303	2.45601	2.46402	2.45701	2.155	2.14299
10.0543	10.1543	10.0434	9.99634	9.99846	9.9935	10.0594	10.0503	10.1613	10.2132	10.0793	10.2302	10.295	10.407	10.0993		9.82518	9.80656	10.0653	0.896639	1.67379	1.40266	1.12258	0.857104	0.791823	1.40823	1.13673	0.929253	0.85514	0.901761	0.453623	0.0975783	0.0583909	0.887637		0.199828	0.0948575	1.4602	2.25303	2.238	2.05694	1.99299	1.96399	1.959	2.39695	2.45297	2.46697	2.455	2.16004	2.13793
10.0895	10.1886	10.0855	10.0335	10.0493	10.0483	10.1024	10.0836	10.1946	10.2367	10.1145	10.2557	10.298	10.405	10.1345		9.84475	9.9778	10.1025	0.897677	1.67262	1.40306	1.12102	0.863053	0.796529	1.41582	1.13627	0.928529	0.85513	0.900743	0.461676	0.0995842	0.055201	0.890602		0.208429	0.17026	1.46193	2.25596	2.238	2.05009	1.99201	1.96301	1.959	2.39108	2.45004	2.46404	2.455	2.16395	2.1301
10.14	10.231	10.134	10.089	10.11	10.115	10.147	10.122	10.221	10.265	10.166	10.288	10.305	10.408	10.183	10.218	9.89496	10.033	10.151	0.893023	1.669	1.40361	1.1205	0.873333	0.801456	1.4103	1.13469	0.921155	0.853801	0.895254	0.452677	0.101928	0.0519523	0.886933	0.500108	0.221151	0.183881	1.46401	2.24801	2.236	2.047	1.989	1.965	1.957	2.388	2.449	2.46	2.454	2.15701	2.131
10.1754	10.2633	10.1724	10.1395	10.1756	10.1866	10.1834	10.1553	10.2591	10.2882	10.2064	10.3091	10.305	10.405	10.2144	10.2475		10.0622	10.1834	0.895932	1.66456	1.4059	1.11876	0.869266	0.806453	1.40963	1.13913	0.920973	0.852073	0.896066	0.478932	0.105175	0.0514415	0.891511	0.529187		0.211506	1.46394	2.24905	2.2371	2.04604	1.98098	1.96001	1.96001	2.38593	2.44797	2.45899	2.44997	2.15205	2.13213
10.2185	10.2976	10.2185	10.1934	10.2443	10.2553	10.2216	10.1857	10.2729	10.3108	10.2466	10.3209	10.309	10.405	10.2595	10.3064		9.97591	10.2256	0.895069	1.66768	1.41126	1.12741	0.875247	0.81215	1.40728	1.14241	0.923464	0.853495	0.892408	0.483472	0.106793	0.0505296	0.893806	0.527824		0.149837	1.46671	2.25395	2.24789	2.04996	1.97902	1.96099	1.96099	2.37808	2.44503	2.45801	2.44703	2.15695	2.14586
10.2529	10.3329	10.2639	10.2558	10.3108	10.3278	10.2569	10.2239	10.3049	10.3419	10.2889		10.31	10.405	10.2879	10.3618		10.0817	10.2609	0.895658	1.6695	1.41571	1.12481	0.880853	0.81558	1.40794	1.13753	0.91673	0.861267	0.889778		0.107548	0.0494233	0.896681	0.529435		0.180038	1.46952	2.25001	2.25797	2.05	1.97202	1.95601	1.94305	2.378	2.445	2.46199	2.44401	2.15899
10.2894	10.3674	10.3044	10.3105	10.3816	10.4017	10.2893	10.2593	10.3502	10.3753	10.3184		10.312	10.403	10.3264	10.4047	10.2219	10.2401	10.2963	0.897556	1.67009	1.41689	1.13471	0.897256	0.827734	1.41891	1.13542	0.919669	0.869954	0.890694		0.10698	0.0466297	0.899938	0.516598	0.136288	0.0547885	1.4716	2.25401	2.26912	2.052	1.96602	1.94497	1.93896	2.38205	2.44502	2.46004	2.45205	2.161
10.3315	10.4055	10.3524	10.3623	10.4501	10.4721	10.3176	10.2866	10.3717	10.4036	10.3634	10.3576	10.313	10.4	10.3655	10.482	10.3148	10.3595	10.3315	0.897135	1.66908	1.4133	1.1418	0.909728	0.839981	1.42447	1.13911	0.919601	0.875725	0.890038	0.474785	0.110238	0.0466004	0.899693	0.550718	0.150012	0.0675053	1.47468	2.25499	2.28184	2.052	1.96797	1.94204	1.93505	2.38792	2.44697	2.46395	2.45694	2.161	2.13142
[truncated: 64 more columns]
