# Supplementary material for: Kinematic Validation of a Multi-Kinect v2 Instrumented 10-Meter Walkway for Quantitative Gait Assessments
Source: PLoS One. 2015 Oct 13;10(10):e0139913. doi: 10.1371/journal.pone.0139913 (PMC4603795; doi:10.1371/journal.pone.0139913)
Supplement: S1 Data — (ZIP) [file pone.0139913.s001.zip › S1_Data/pp10_trial2.xls]

## Sheet: Sheet1
Kinect(x) SpineBase	Kinect(x) Head	Kinect(x) ShoulderLeft	Kinect(x) ElbowLeft	Kinect(x) WristLeft	Kinect(x) HandLeft	Kinect(x) ShoulderRight	Kinect(x) ElbowRight	Kinect(x) WristRight	Kinect(x) HandRight	Kinect(x) HipLeft	Kinect(x) KneeLeft	Kinect(x) AnkleLeft	Kinect(x) FootLeft	Kinect(x) HipRight	Kinect(x) KneeRight	Kinect(x) AnkleRight	Kinect(x) FootRight	Kinect(x) SpineShoulder	Kinect(y) SpineBase	Kinect(y) Head	Kinect(y) ShoulderLeft	Kinect(y) ElbowLeft	Kinect(y) WristLeft	Kinect(y) HandLeft	Kinect(y) ShoulderRight	Kinect(y) ElbowRight	Kinect(y) WristRight	Kinect(y) HandRight	Kinect(y) HipLeft	Kinect(y) KneeLeft	Kinect(y) AnkleLeft	Kinect(y) FootLeft	Kinect(y) HipRight	Kinect(y) KneeRight	Kinect(y) AnkleRight	Kinect(y) FootRight	Kinect(y) SpineShoulder	Kinect(z) SpineBase	Kinect(z) Head	Kinect(z) ShoulderLeft	Kinect(z) ElbowLeft	Kinect(z) WristLeft	Kinect(z) HandLeft	Kinect(z) ShoulderRight	Kinect(z) ElbowRight	Kinect(z) WristRight	Kinect(z) HandRight	Kinect(z) HipLeft	Kinect(z) KneeLeft
0.052999	0.121	0.096	0.074	0.144999	0.156	0.115	0.091	0.161999	0.177001	0.0859987	0.033	0.00199702	0.102	0.100999	0.057	0.011	0.096	0.105	0.92556	1.70092	1.43803	1.17651	0.92345	0.84511	1.43772	1.17606	0.9482	0.878471	0.92406	0.52134	0.155689	0.05392	0.9248	0.51999	0.15628	0.06662	1.48893	2.269	2.278	2.098	2.038	1.996	1.985	2.429	2.473	2.474	2.444	2.187	2.137
0.0530094	0.125028	0.0960377	0.0770377	0.145	0.156028	0.119	0.094	0.162	0.180038	0.087	0.033	0.002	0.102019	0.101028	0.057	0.011	0.096	0.109028	0.925617	1.69972	1.43791	1.17434	0.923701	0.841499	1.43789	1.17428	0.94804	0.879185	0.924047	0.521306	0.154862	0.0537344	0.924967	0.51978	0.156551	0.0663501	1.48824	2.26903	2.27999	2.09803	2.03702	1.996	1.98499	2.431	2.472	2.474	2.44302	2.19	2.137
0.0539911	0.127973	0.0999645	0.0809645	0.145	0.158973	0.119	0.094	0.162	0.183965	0.087	0.033	0.002	0.103982	0.103973	0.057	0.011	0.096	0.111973	0.925303	1.69893	1.43716	1.17673	0.923769	0.844542	1.43835	1.17551	0.94807	0.877674	0.923743	0.521964	0.154028	0.0531552	0.924663	0.51975	0.159741	0.0663599	1.48786	2.27197	2.27901	2.10097	2.03898	1.996	1.98401	2.431	2.472	2.474	2.44498	2.19	2.137
0.0579987	0.131999	0.102999	0.0849987	0.147999	0.161999	0.126997				0.089999	0.0369987	0.002	0.103	0.105	0.057	0.011	0.096	0.115999	0.92475	1.69757	1.4374	1.17499	0.92254	0.848629	1.43756				0.92316	0.52174	0.15497	0.0528301	0.92416	0.51902	0.15976	0.06651	1.48614	2.271	2.281	2.099	2.038	1.995	1.983	2.432				2.189	2.139
0.0580426	0.137075	0.106053	0.0890319	0.149085	0.163106	0.127032	0.100043	0.165032	0.187075	0.0910319	0.037	0.002	0.1	0.105032	0.0570106	0.011	0.096	0.120053	0.924672	1.6969	1.43749	1.17762	0.923695	0.844516	1.43812	1.17523	0.952157	0.871013	0.923072	0.523349	0.153927	0.0532809	0.924071	0.519364	0.159578	0.0659898	1.4861	2.27102	2.28301	2.09803	2.03999	1.99801	1.98597	2.43199	2.47002	2.47199	2.44397	2.19199	2.139
0.0619559	0.143923	0.110945	0.0919669	0.156912	0.17289	0.129967	0.103956	0.167967	0.193923	0.0939669	0.037	0.002	0.1	0.107967	0.057989	0.011	0.096	0.124945	0.924858	1.69777	1.43784	1.17628	0.923196	0.844164	1.44003	1.17448	0.950064	0.870387	0.923288	0.523231	0.155482	0.0533591	0.924199	0.518806	0.160312	0.0659702	1.48681	2.27298	2.28399	2.10097	2.03901	1.99899	1.98303	2.43101	2.47198	2.47101	2.44103	2.19101	2.139
0.062	0.144	0.114999	0.0969992	0.157	0.174	0.133999	0.106	0.169	0.188001	0.094	0.037	0.002	0.1	0.108	0.058	0.011	0.0969998	0.125	0.92479	1.69756	1.43874	1.1797	0.92213	0.847399	1.44064	1.17428	0.94945	0.87072	0.92329	0.52322	0.15528	0.05334	0.9241	0.51835	0.1616	0.0665499	1.48654	2.273	2.284	2.103	2.041	1.999	1.986	2.433	2.475	2.475	2.447	2.191	2.139
0.0620379	0.152066	0.119076	0.101038	0.160047	0.169085	0.137047	0.110028	0.169	0.190057	0.0950284	0.037	0.002	0.102	0.109038	0.059	0.011	0.0960095	0.129057	0.92487	1.69743	1.43943	1.184	0.92288	0.845265	1.44014	1.17159	0.9479	0.869933	0.923532	0.522937	0.155636	0.0531171	0.924058	0.524119	0.161519	0.066335	1.48733	2.27302	2.28501	2.10501	2.04302	1.99802	1.99197	2.43202	2.47699	2.475	2.44998	2.19399	2.139
0.0659603	0.15893	0.126921	0.10496	0.16495	0.177911	0.14195	0.11297	0.169	0.19594	0.0979702	0.037	0.002	0.102	0.11296	0.059	0.011	0.0969901	0.13494	0.923811	1.6957	1.4387	1.18339	0.920821	0.848913	1.43997	1.17195	0.9479	0.870286	0.922689	0.521544	0.154224	0.0528131	0.922803	0.522962	0.161391	0.0647857	1.48719	2.27498	2.28599	2.10599	2.04498	1.99998	1.98903	2.43398	2.47601	2.475	2.44802	2.19301	2.139
0.066	0.165997	0.134997	0.109998	0.165	0.180999	0.148997	0.116998	0.173998	0.196	0.0989996	0.0409984	0.002	0.102	0.114	0.0629984	0.011	0.097	0.139998	0.92356	1.69564	1.4381	1.18455	0.92076	0.843172	1.43905	1.17047	0.946271	0.86912	0.92231	0.5208	0.15422	0.0529599	0.92264	0.52373	0.158551	0.0654197	1.48733	2.275	2.287	2.107	2.047	2	1.987	2.435	2.478	2.477	2.448	2.196	2.141
0.0680286	0.171105	0.139038	0.113038	0.169057	0.179086	0.153048	0.118048	0.180181	0.195067	0.105	0.0420762	0.002	0.101971	0.115067	0.0660381	0.0110286	0.097	0.147086	0.923257	1.69352	1.4391	1.18027	0.919032	0.841975	1.43841	1.16863	0.948004	0.868538	0.921658	0.521358	0.156636	0.0528713	0.922596	0.5238	0.156315	0.064849	1.48526	2.28099	2.28903	2.10902	2.04602	2.00198	1.99204	2.43702	2.48102	2.48504	2.45501	2.201	2.14501
0.0709642	0.181869	0.142952	0.116952	0.174928	0.187893	0.15794	0.12294	0.198773	0.201916	0.105	0.0499045	0.002	0.0990358	0.121916	0.0699523	0.0139642	0.097	0.155893	0.922973	1.69242	1.4385	1.17883	0.91818	0.842494	1.43882	1.16744	0.924803	0.86112	0.921492	0.52214	0.156176	0.0540358	0.922165	0.525904	0.156784	0.0647413	1.48456	2.28001	2.29196	2.11098	2.04798	2.00002	1.99595	2.43898	2.48298	2.48895	2.45599	2.201	2.14599
0.0799947	0.193993	0.154993	0.124995	0.179997	0.194996	0.168994	0.126998	0.192004	0.208996	0.112995	0.0609936	0.002	0.101998	0.126997	0.0739977	0.014	0.097	0.163995	0.921521	1.6908	1.43769	1.17799	0.9181	0.841561	1.43653	1.16396	0.933805	0.857902	0.920451	0.52157	0.15545	0.05402	0.920441	0.523541	0.15623	0.06469	1.48345	2.285	2.295	2.114	2.049	2.002	1.994	2.443	2.485	2.488	2.454	2.206	2.145
0.0820476	0.203086	0.161076	0.130076	0.182029	0.191076	0.170086	0.134057	0.199981	0.209057	0.118019	0.0781902	0.00202853	0.102	0.129048	0.079038	0.014	0.097	0.172086	0.921179	1.68806	1.43962	1.18109	0.910232	0.839138	1.43644	1.16028	0.910865	0.857473	0.920004	0.517491	0.152543	0.0540187	0.920184	0.521623	0.156496	0.0645343	1.48206	2.29102	2.29908	2.12004	2.05501	2.00899	1.99501	2.44604	2.48606	2.48214	2.45409	2.20806	2.15407
0.0869513	0.211912	0.168922	0.137922	0.184971	0.198922	0.178912	0.139942	0.198019	0.214942	0.119981	0.0978052	0.00497078	0.102	0.133951	0.082961	0.014	0.097	0.180912	0.920081	1.68658	1.43827	1.18317	0.910418	0.840962	1.43434	1.1604	0.939238	0.862916	0.919416	0.516539	0.151797	0.0538814	0.918566	0.516729	0.156044	0.0639458	1.48013	2.29298	2.30692	2.12396	2.05599	2.00801	1.99599	2.44996	2.49194	2.49685	2.46291	2.21394	2.16093
0.0969968	0.222996	0.187994	0.141999	0.187999	0.205998	0.191996	0.143999	0.200999	0.223997	0.130996	0.135988	0.0139971	0.106998	0.144996	0.0839997	0.014	0.097	0.185998	0.91886	1.68112	1.43756	1.18212	0.914009	0.842709	1.43449	1.1599	0.93819	0.857932	0.91797	0.513341	0.145692	0.0523105	0.91759	0.51698	0.15576	0.0643099	1.47728	2.304	2.307	2.134	2.058	2.007	1.997	2.456	2.494	2.496	2.467	2.225	2.159
0.107047	0.237076	0.197095	0.150038	0.188	0.206972	0.205066	0.157047	0.214085	0.229028	0.142028	0.184142	0.0410757	0.112066	0.150057	0.0950095	0.018	0.101	0.203038	0.917762	1.67914	1.43661	1.17968	0.915422	0.841862	1.43371	1.15736	0.935678	0.857072	0.91758	0.512337	0.146287	0.0532229	0.915874	0.516701	0.150231	0.0630619	1.47567	2.31105	2.31601	2.13807	2.05902	2.007	1.99001	2.46301	2.50006	2.50204	2.47199	2.22806	2.15302
0.111942	0.244908	0.206885	0.153954	0.188	0.204035	0.211919	0.161942	0.222896	0.231965	0.144965	0.198827	0.0489078	0.118919	0.155931	0.0959885	0.018	0.101	0.206954	0.913846	1.6735	1.43382	1.17885	0.915578	0.841059	1.42894	1.15595	0.925104	0.849054	0.914437	0.513071	0.151173	0.0535264	0.911156	0.516829	0.149301	0.0622199	1.47201	2.31594	2.31699	2.14492	2.06098	2.007	1.99099	2.46399	2.50593	2.50595	2.47101	2.23393	2.15498
0.125008	0.268014	0.215006	0.158004	0.192999	0.204996	0.225013	0.170015	0.228004	0.243009	0.161006	0.229026	0.0790262	0.163021	0.16901	0.102004	0.0180033	0.101002	0.22601	0.91244	1.66786	1.43183	1.18028	0.915418	0.84281	1.42606	1.15674	0.932208	0.856197	0.91288	0.516052	0.155811	0.0563525	0.909919	0.51621	0.147858	0.0608176	1.46857	2.322	2.323	2.149	2.063	2.009	1.994	2.47	2.507	2.512	2.482	2.239	2.159
0.14008	0.293149	0.226179	0.16504	0.19204	0.19801	0.248139	0.19708	0.235129	0.26006	0.17208	0.275139	0.126398	0.201497	0.18708	0.11007	0.024	0.105	0.244119	0.912209	1.66331	1.43178	1.17728	0.912369	0.842699	1.42571	1.15446	0.929472	0.849912	0.913384	0.537558	0.158036	0.0608731	0.908765	0.515375	0.14392	0.0564604	1.46777	2.32401	2.32202	2.14901	2.06102	2.00602	1.99303	2.47599	2.51501	2.51999	2.48998	2.24201	2.15699
0.147934	0.307876	0.243851	0.168967	0.195967	0.198992	0.261884	0.204934	0.247892	0.26595	0.179934	0.288884	0.165668	0.250585	0.194934	0.116942	0.024	0.105	0.2559	0.912121	1.65867	1.43266	1.17718	0.919173	0.851516	1.42691	1.15108	0.926713	0.847133	0.913816	0.534377	0.164545	0.0671073	0.908225	0.515836	0.14389	0.0564997	1.46541	2.32499	2.32398	2.14999	2.06298	2.00798	1.99598	2.47501	2.51599	2.51901	2.48802	2.24299	2.15601
0.159002	0.319005	0.256003	0.173002	0.193	0.192001	0.278003	0.216003	0.261004	0.276004	0.188003	0.322003	0.21001	0.279015	0.210002	0.121001	0.0240006	0.108	0.268005	0.91225	1.65412	1.43445	1.17539	0.91608	0.85184	1.42337	1.15549	0.928908	0.84534	0.91425	0.536319	0.171358	0.0713204	0.90807	0.5157	0.14138	0.0543198	1.4622	2.328	2.327	2.153	2.065	2.009	1.998	2.481	2.519	2.525	2.495	2.247	2.159
0.17422	0.34824	0.27723	0.18711	0.19303	0.196	0.29627	0.23619	0.28909	0.30112	0.20721	0.34134	0.27457	0.37579	0.22122	0.12807	0.028	0.10809	0.29715	0.911357	1.65619	1.43098	1.17131	0.913401	0.854793	1.42573	1.14591	0.914952	0.843595	0.913928	0.532611	0.161307	0.0735667	0.906735	0.515363	0.141675	0.0531617	1.46117	2.33	2.32801	2.15303	2.064	2.00899	1.997	2.48205	2.52305	2.52297	2.49396	2.248	2.163
0.195749	0.371727	0.299738	0.197875	0.195966	0.196	0.322692	0.254784	0.297897	0.312863	0.227761	0.374613	0.330351	0.4531	0.242749	0.13492	0.028	0.116897	0.311829	0.911054	1.64712	1.43077	1.16906	0.91254	0.853159	1.41947	1.1466	0.912222	0.836275	0.913752	0.525859	0.155122	0.0634576	0.906285	0.511722	0.141166	0.0552853	1.45957	2.33	2.32899	2.15597	2.064	2.00801	1.997	2.48694	2.52794	2.52003	2.49005	2.248	2.163
0.214001	0.397001	0.322001	0.214001	0.197	0.199	0.341001	0.29	0.323001	0.332001	0.245001	0.393001	0.387002	0.511003	0.264001	0.149	0.0370002	0.121	0.346001	0.90935	1.64903	1.43199	1.17163	0.91477	0.85381	1.41807	1.16524	0.91146	0.8348	0.91166	0.52294	0.1583	0.0752904	0.90502	0.51028	0.12995	0.0432699	1.45399	2.331	2.328	2.159	2.07	2.011	1.996	2.488	2.526	2.519	2.494	2.246	2.164
0.228268	0.418396	0.342228	0.236149	0.205119	0.200168	0.367238	0.300287	0.336357	0.353317	0.259238	0.414178	0.428803	0.567525	0.278268	0.156188	0.0411388	0.122069	0.361327	0.90757	1.6447	1.43039	1.17662	0.916209	0.856095	1.41622	1.15961	0.919178	0.839665	0.909506	0.514049	0.167804	0.0829263	0.903674	0.505619	0.128733	0.0419535	1.454	2.32998	2.32794	2.15599	2.07002	2.01196	1.99898	2.48098	2.52304	2.52493	2.492	2.24498	2.16401
0.254742	0.457617	0.36478	0.250856	0.216885	0.216837	0.39077	0.328723	0.371656	0.384694	0.28277	0.431828	0.508225	0.619493	0.304742	0.174818	0.0548661	0.128933	0.393684	0.9076	1.6324	1.42783	1.17528	0.906208	0.850703	1.41516	1.13542	0.908098	0.833193	0.910065	0.516922	0.142507	0.0746408	0.903106	0.50357	0.130067	0.0393355	1.44801	2.32802	2.32206	2.15501	2.07198	2.00804	1.99702	2.47902	2.52696	2.51807	2.492	2.24302	2.16499
0.276008	0.471011	0.396007	0.27401	0.235009	0.232006	0.415008	0.358006	0.389006	0.396007	0.307009	0.456007	0.520014	0.677012	0.326006	0.182008		0.131	0.408011	0.90396	1.62958	1.42729	1.1637	0.896255	0.846831	1.41022	1.15074	0.899218	0.829329	0.90637	0.5172	0.160232	0.0870203	0.899569	0.501319		0.0399128	1.44511	2.324	2.317	2.152	2.064	2.006	1.999	2.478	2.519	2.515	2.495	2.239	2.16
0.305258	0.512228	0.422377	0.310248	0.269188	0.254278	0.445297	0.379297	0.410288	0.423258	0.341268	0.480119	0.571149	0.720188	0.349307	0.210288		0.131109	0.447228	0.903284	1.62729	1.42559	1.16713	0.913207	0.850841	1.41087	1.15519	0.891558	0.826342	0.907333	0.518421	0.165872	0.0881506	0.897473	0.498755		0.0501251	1.44518	2.31802	2.31096	2.14694	2.06589	2.01194	1.99898	2.47193	2.51893	2.50504	2.48994	2.23401	2.15903
0.330701	0.534735	0.459563	0.334712	0.287781	0.281678	0.474655	0.408655	0.438666	0.448701	0.367689	0.491862	0.585827	0.738781	0.379643	0.238666		0.141873	0.469735	0.903656	1.62488	1.41923	1.1629	0.902012	0.846036	1.41459	1.14548	0.885432	0.827506	0.906628	0.526416	0.159129	0.0842657	0.898794	0.513082		0.0496456	1.44341	2.31998	2.30705	2.14107	2.05513	2.00607	1.99702	2.46508	2.51208	2.50895	2.48407	2.23499	2.16197
0.36901	0.572007	0.489008	0.366012	0.315015	0.313013	0.508007	0.431011	0.465007	0.484005	0.40001	0.520005	0.590002	0.745	0.41401	0.292004		0.157002	0.506007	0.89599	1.62525	1.41674	1.15595	0.904796	0.844948	1.40887	1.14858	0.88386	0.82059	0.901099	0.526602	0.16451	0.0894792	0.88892	0.539819		0.0522588	1.44245	2.309	2.301	2.135	2.056	2	1.994	2.461	2.505	2.5	2.483	2.225	2.16
0.409371	0.599492	0.521462	0.416351	0.375412	0.364412	0.538331	0.474201	0.492492	0.504422	0.440392	0.540482	0.598552	0.747311	0.453381	0.308893		0.166707	0.535412	0.894965	1.62168	1.41303	1.151	0.889606	0.837194	1.40911	1.1463	0.884024	0.819471	0.89795	0.534653	0.164542	0.0859518	0.890099	0.536892		0.0484042	1.43794	2.30305	2.29587	2.12391	2.05688	2.00004	1.99697	2.45392	2.49696	2.49797	2.47999	2.21809	2.15705
0.445644	0.647529	0.566558	0.450664	0.415606	0.404606	0.570683	0.493808	0.540529	0.545596	0.478625	0.587539	0.652471	0.777702	0.490635	0.396145		0.333366	0.575606	0.899377	1.61983	1.41079	1.14547	0.899909	0.837566	1.41203	1.13116	0.877613	0.814727	0.899861	0.532986	0.12274	0.0529238	0.896814	0.568322		0.137685	1.44065	2.30795	2.28312	2.11509	2.04512	2.00396	1.99403	2.44608	2.49304	2.49503	2.47901	2.22691	2.16195
0.476006	0.670005	0.600005	0.487007	0.460007	0.449007	0.609004	0.523005	0.555007	0.570005	0.508006	0.621002	0.653	0.778	0.521005	0.417008		0.333004	0.603005	0.89873	1.62274	1.41294	1.13999	0.89995	0.836939	1.41032	1.14261	0.880642	0.818831	0.89783	0.49331	0.12238	0.0517297	0.897669	0.524549		0.109652	1.44194	2.302	2.276	2.108	2.037	2	1.986	2.434	2.484	2.494	2.475	2.22	2.165
0.517344	0.706364	0.637315	0.538443	0.512571	0.49961	0.639266	0.557266	0.607344	0.608482	0.549354	0.638266	0.653	0.778	0.560384	0.47861	0.21764	0.364649	0.642364	0.895137	1.62427	1.41087	1.14378	0.896861	0.83296	1.41283	1.14675	0.895295	0.824623	0.895731	0.492571	0.122481	0.0497144	0.892651	0.515145	0.175129	0.121773	1.44085	2.29488	2.26695	2.1019	2.02996	1.99394	1.98694	2.42698	2.47898	2.49398	2.473	2.21391	2.16295
0.55159	0.742566	0.668625	0.582473	0.56932	0.560273	0.665684	0.583684	0.64159	0.656426	0.584578	0.664684	0.653	0.778	0.598543	0.539273	0.281238	0.429226	0.678566	0.897818	1.62749	1.41267	1.14949	0.9019	0.831992	1.41205	1.14663	0.925607	0.839848	0.898862	0.490643	0.125514	0.0481586	0.894725	0.498746	0.158173	0.105208	1.44547	2.28314	2.26206	2.09212	2.02605	1.98807	1.98107	2.42502	2.47702	2.49202	2.473	2.20511	2.15806
0.580009	0.771007	0.701009	0.623009	0.621013	0.620013	0.689007	0.620004	0.688006	0.694009	0.616009	0.673003	0.654001	0.782999	0.625008	0.612015	0.33302	0.47902	0.706007	0.902151	1.63068	1.41527	1.14252	0.886053	0.821802	1.41907	1.14809	0.901037	0.843553	0.903141	0.491531	0.126051	0.04359	0.899031	0.521491	0.197076	0.143916	1.44907	2.274	2.259	2.092	2.02	1.982	1.979	2.42	2.479	2.491	2.468	2.191	2.162
0.621309	0.802319	0.743279	0.665439	0.680629	0.679648	0.721269	0.637339	0.714289	0.734369	0.656339	0.68714	0.658	0.78001	0.661309	0.677589	0.423738	0.568738	0.737319	0.906527	1.63711	1.42101	1.1571	0.897475	0.832346	1.41988	1.14638	0.930377	0.85611	0.907805	0.495034	0.128726	0.0434765	0.903028	0.523989	0.179612	0.127721	1.45544	2.26697	2.256	2.08801	2.01593	1.98696	1.98392	2.41998	2.47695	2.49601	2.47205	2.18496	2.16098
0.651744	0.833736	0.770769	0.708637	0.742481	0.743464	0.747777	0.67072	0.742761	0.770695	0.68972	0.700885	0.658	0.780992	0.691744	0.735514	0.49639	0.64139	0.768736	0.909148	1.64214	1.42405	1.15523	0.906871	0.834889	1.41838	1.15876	0.935963	0.86205	0.909258	0.494415	0.129345	0.0431329	0.906769	0.532756	0.178777	0.126867	1.45867	2.26402	2.256	2.08899	2.00906	1.98303	1.97607	2.41802	2.47204	2.49699	2.47696	2.18103	2.15902
0.687007	0.866007	0.80901	0.755011	0.803012	0.813014	0.782004	0.698009	0.796006	0.814008	0.726008	0.707002	0.66	0.776999	0.731006	0.800014	0.590016	0.734997	0.802006	0.914521	1.64594	1.42796	1.16706	0.912373	0.839912	1.42858	1.16512	0.93258	0.873091	0.912071	0.494309	0.136641	0.0459609	0.914681	0.54676	0.174089	0.122716	1.46291	2.263	2.256	2.084	2.008	1.981	1.971	2.413	2.47	2.5	2.48	2.179	2.157
0.719398	0.894358	0.851279	0.801358	0.856637	0.874547	0.800418	0.738219	0.820299	0.848368	0.762338	0.714119	0.66004	0.77093	0.755448	0.860488	0.659936	0.722065	0.826418	0.919046	1.64814	1.42965	1.17655	0.92452	0.846858	1.43467	1.17817	0.934681	0.876996	0.916337	0.491241	0.138835	0.0498355	0.919126	0.548565	0.169662	0.0620006	1.46912	2.26293	2.25402	2.08398	2.00899	1.981	1.97107	2.414	2.46003	2.49497	2.47505	2.18096	2.15496
0.758546	0.929591	0.878682	0.836591	0.919274	0.928376	0.841523	0.75975	0.84966	0.88458	0.795614	0.725864	0.663955	0.764079	0.799489	0.908444	0.751933	0.826786	0.867523	0.920622	1.65682	1.43192	1.17338	0.918579	0.845713	1.43794	1.17129	0.940651	0.874598	0.916983	0.494295	0.14226	0.0543081	0.92171	0.555974	0.158055	0.0689395	1.46961	2.25608	2.25598	2.08202	2.00801	1.981	1.97792	2.414	2.46297	2.49203	2.47994	2.17705	2.15105
0.792006	0.965007	0.928005	0.895006	0.973012	0.999011	0.870005	0.794006	0.904001	0.924006	0.835007	0.747002	0.668	0.775999	0.828006	0.952009	0.865023	0.943027	0.898008	0.918249	1.65028	1.43184	1.18974	0.93295	0.84971	1.43397	1.17834	0.937741	0.881579	0.913419	0.50168	0.14352	0.05823	0.920399	0.534206	0.165916	0.0723384	1.47012	2.259	2.255	2.079	2.003	1.981	1.972	2.412	2.459	2.495	2.481	2.178	2.148
0.824413	1.00532	0.957393	0.930494	1.03948	1.05753	0.899524	0.824363	0.911464	0.955333	0.871292	0.758413	0.66803	0.768	0.860474	0.999312	0.988998	1.09031	0.943363	0.914895	1.65563	1.4281	1.18857	0.931296	0.851251	1.43119	1.1734	0.94196	0.877367	0.90977	0.503351	0.143247	0.0581777	0.917478	0.510833	0.141789	0.0637227	1.46929	2.25904	2.255	2.08001	2.00197	1.97605	1.97304	2.41596	2.46602	2.49598	2.47802	2.17704	2.15093
0.864658	1.03673	0.995674	0.978591	1.0866	1.10956	0.950566	0.859699	0.956616	0.987724	0.899758	0.798658	0.670975	0.768	0.906607	1.02974	1.08617	1.21791	0.978699	0.910488	1.65186	1.42374	1.16601	0.932896	0.850397	1.42952	1.1703	0.937082	0.869259	0.906815	0.527762	0.145868	0.0589237	0.911481	0.507181	0.150436	0.0776217	1.46398	2.26297	2.255	2.08099	1.99903	1.98096	1.97697	2.41203	2.46798	2.49402	2.47998	2.18097	2.14406
0.896028	1.07302	1.03702	1.01702	1.14102	1.16403	0.97603	0.905023	0.974033	1.01302	0.942021	0.803012	0.674007	0.767	0.929031	1.06502	1.19103	1.32304	1.01502	0.905454	1.64506	1.42015	1.18393	0.921165	0.85111	1.42755	1.15949	0.93685	0.867776	0.900575	0.523623	0.148661	0.0637095	0.907903	0.5013	0.142358	0.0812209	1.45869	2.26	2.256	2.085	2.005	1.984	1.98	2.414	2.466	2.492	2.472	2.178	2.146
0.943359	1.10936	1.07037	1.05733	1.17358	1.21536	1.02726	0.944429	1.03022	1.04528	0.978478	0.823449	0.68607	0.76703	0.982299	1.10447	1.24345	1.38326	1.04936	0.895009	1.64308	1.4115	1.16306	0.928965	0.850341	1.41769	1.15781	0.903218	0.844321	0.892201	0.512265	0.150083	0.0628578	0.896525	0.500965	0.173268	0.0996609	1.45629	2.26202	2.26202	2.08805	2.00506	1.98695	1.97602	2.41809	2.467	2.49117	2.47204	2.18005	2.14306
0.978591	1.14459	1.10658	1.08963	1.23034	1.25059	1.0527	0.986512	1.05175	1.07268	1.02545	0.867489	0.69292	0.769966	1.01166	1.15047	1.28749	1.4087	1.08459	0.891965	1.64003	1.40957	1.16109	0.921645	0.849421	1.41263	1.14919	0.898149	0.833585	0.887435	0.516689	0.157217	0.0616639	0.894088	0.485707	0.154458	0.103673	1.45281	2.26398	2.26398	2.09294	2.01093	1.98206	1.97798	2.4269	2.467	2.50781	2.47595	2.18494	2.14893
1.03401	1.19301	1.15601	1.14401	1.25501	1.29101	1.11001	1.02701	1.08801	1.10601	1.07401	0.893016	0.703006	0.780003	1.06501	1.19801	1.3	1.43501	1.13201	0.88931	1.63598	1.40265	1.16846	0.91762	0.84756	1.40785	1.14682	0.898473	0.829843	0.8841	0.512957	0.158971	0.0565794	0.892459	0.493682	0.159591	0.0974067	1.44833	2.267	2.272	2.094	2.014	1.991	1.983	2.429	2.471	2.513	2.483	2.186	2.148
1.07556	1.2255	1.18553	1.16747	1.2932	1.32025	1.14354	1.07543	1.1145	1.1444	1.11557	0.949531	0.723291	0.78907	1.11056	1.22255	1.30817	1.45412	1.16652	0.888495	1.63632	1.40348	1.15631	0.916639	0.847244	1.3993	1.1306	0.908441	0.839768	0.885534	0.502133	0.161167	0.054314	0.889267	0.49988	0.162558	0.0856755	1.44791	2.26302	2.27512	2.09811	2.02105	1.98907	1.98702	2.43503	2.48303	2.51494	2.49104	2.18203	2.147
1.13047	1.27452	1.23749	1.21355	1.31281	1.34476	1.19649	1.11759	1.16352	1.18362	1.17146	1.00149	0.751723	0.795933	1.16547	1.27648	1.32484	1.46589	1.2175	0.889995	1.64016	1.40731	1.15619	0.912579	0.844734	1.40853	1.13599	0.913422	0.837601	0.886946	0.492632	0.147127	0.0498138	0.890904	0.503772	0.162322	0.078381	1.44994	2.26498	2.28689	2.1089	2.02595	1.99593	1.98898	2.43797	2.48597	2.50906	2.49496	2.18497	2.147
1.18201	1.31501	1.28301	1.23601	1.348	1.37	1.23601	1.16501	1.21101	1.22701	1.22401	1.09202	0.820014	0.823041	1.21601	1.30401	1.338	1.474	1.26501	0.89264	1.65156	1.40888	1.15539	0.9102	0.84113	1.4037	1.13097	0.90853	0.836737	0.89041	0.50332	0.174812	0.0555554	0.89263	0.510403	0.16108	0.0707692	1.45601	2.269	2.294	2.118	2.029	1.998	1.991	2.453	2.491	2.514	2.498	2.184	2.145
1.22241	1.35637	1.31444	1.28918	1.35622	1.38814	1.2893	1.22239	1.26754	1.28254	1.25746	1.17675	0.89271		1.26436	1.33517	1.34703	1.477	1.30146	0.893819	1.65177	1.41132	1.15163	0.909916	0.83953	1.40107	1.13219	0.905963	0.8215	0.891257	0.502204	0.185745		0.894122	0.528176	0.159701	0.0663893	1.46017	2.27607	2.30105	2.11806	2.03201	1.99904	1.99199	2.45307	2.49304	2.51306	2.49703	2.19112	2.14407
1.26253	1.39258	1.3575	1.30679	1.37775	1.40184	1.31866	1.26056	1.32038	1.33538	1.30248	1.25015	0.962191		1.29959	1.35181	1.34997	1.477	1.34648	0.895728	1.66048	1.41602	1.15283	0.908506	0.83949	1.40113	1.12379	0.898398	0.83523	0.894917	0.505502	0.197997		0.894308	0.512166	0.154866	0.063385	1.46274	2.28292	2.30594	2.12393	2.03299	2.00295	1.99101	2.45992	2.49695	2.51893	2.49997	2.20286	2.15092
1.305	1.44	1.391	1.344	1.394	1.413	1.378	1.31201	1.37701	1.38801	1.34	1.33001	1.04501	1.03601	1.34601	1.365	1.359	1.48	1.391	0.899261	1.66715	1.42007	1.15417	0.90937	0.84144	1.4032	1.13699	0.89294	0.8306	0.899391	0.50654	0.195668	0.0683215	0.896531	0.50473	0.15042	0.0616998	1.46873	2.294	2.312	2.128	2.038	2	1.994	2.458	2.501	2.518	2.5	2.208	2.156
1.34736	1.47641	1.42238	1.37125	1.40821	1.42717	1.42148	1.36443	1.43346	1.43953	1.37841	1.40167	1.13707	1.15333	1.39133	1.37622	1.364	1.47695	1.42639	0.907177	1.67203	1.42904	1.15598	0.910184	0.84343	1.41004	1.1391	0.890302	0.834205	0.909517	0.507097	0.17679	0.0818721	0.901986	0.501277	0.147201	0.0597319	1.47565	2.30406	2.314	2.12699	2.03602	1.999	1.99298	2.46098	2.50103	2.52002	2.50403	2.21707	2.16002
1.38265	1.5166	1.45963	1.39576	1.4288	1.44384	1.46854	1.40658	1.47856	1.49149	1.4186	1.46735	1.24098	1.28273	1.42368	1.39779	1.364	1.47205	1.46462	0.913676	1.67818	1.43513	1.16126	0.909596	0.846312	1.4153	1.14118	0.923622	0.844459	0.916056	0.513655	0.162204	0.0684323	0.908387	0.501924	0.147279	0.0569969	1.47999	2.30994	2.314	2.12601	2.03798	1.999	1.99102	2.45902	2.50397	2.52198	2.50697	2.22393	2.16198
1.42101	1.55201	1.48801	1.42601	1.44301	1.457	1.50201	1.45701	1.53301	1.55301	1.45001	1.53201	1.36002	1.42602	1.46601	1.411	1.367	1.47201	1.50101	0.9208	1.68422	1.43997	1.16908	0.914841	0.85239	1.41787	1.15665	0.929472	0.855902	0.92174	0.513119	0.142319	0.0513294	0.9168	0.496946	0.146063	0.0559577	1.48637	2.307	2.313	2.126	2.042	1.998	1.99	2.462	2.508	2.525	2.511	2.224	2.165
1.45938	1.59739	1.53431	1.4573	1.47414	1.4792	1.54838	1.4945	1.58746	1.61155	1.49133	1.58475	1.47119	1.54489	1.50341	1.43909	1.39216	1.50352	1.54642	0.92107	1.68695	1.44054	1.16995	0.922492	0.851993	1.42671	1.16276	0.940594	0.867658	0.923019	0.504819	0.134036	0.0480124	0.915999	0.474763	0.102785	0.0423611	1.48888	2.30498	2.31101	2.128	2.04208	1.99799	1.99297	2.46401	2.51404	2.52102	2.50896	2.22096	2.1749
1.49656	1.63555	1.56464	1.48666	1.48784	1.49877	1.58556	1.54343	1.63247	1.66537	1.52362	1.65715	1.58665	1.72885	1.54353	1.4479	1.40782	1.5544	1.58752	0.923017	1.68804	1.44065	1.17029	0.922648	0.853295	1.42605	1.16846	0.943931	0.873254	0.924878	0.514408	0.147255	0.0997345	0.917888	0.475076	0.123656	0.0609227	1.48818	2.30302	2.31199	2.128	2.04991	1.99701	1.99003	2.46499	2.51795	2.52298	2.50505	2.21705	2.16511
1.53101	1.67501	1.61401	1.52601	1.51401	1.52401	1.62801	1.58301	1.68801	1.72601	1.55901	1.71201	1.71502	1.84102	1.57601	1.517		1.49901	1.62701	0.92279	1.68751	1.43389	1.16099	0.922638	0.849879	1.42606	1.16928	0.948311	0.876931	0.924969	0.521835	0.130794	0.0527244	0.9173	0.576652		0.0650572	1.48452	2.302	2.313	2.127	2.051	2.002	1.992	2.465	2.519	2.519	2.506	2.216	2.16
1.5754	1.71941	1.65244	1.56042	1.55324	1.55331	1.67344	1.62746	1.7395	1.7775	1.6034	1.75524	1.80972	1.95483	1.62341			1.56539	1.66947	0.92102	1.68238	1.43254	1.15708	0.913504	0.846822	1.42414	1.16915	0.956065	0.881257	0.918923	0.494453	0.153467	0.0787884	0.919818			0.164953	1.48291	2.308	2.30901	2.127	2.05696	2.00302	1.99303	2.46399	2.51497	2.52589	2.49497	2.222	2.16502
1.61662	1.76161	1.69758	1.6036	1.57777	1.58471	1.71858	1.67456	1.79052	1.82852	1.64462	1.77977	1.88331	2.0402	1.66561	1.57364		1.60563	1.71755	0.916938	1.68504	1.42698	1.14937	0.908754	0.842926	1.41338	1.16282	0.947331	0.87378	0.915155	0.510183	0.16962	0.109444	0.91551	0.583971		0.179673	1.47839	2.308	2.30999	2.127	2.05304	2.00498	1.99597	2.46301	2.51203	2.5151	2.49203	2.222	2.16698
1.66901	1.80301	1.74301	1.65001	1.63001	1.62501	1.75601	1.71301	1.82501	1.88101	1.69701		1.94101	2.09201	1.71701	1.56402		1.59701	1.75701	0.90655	1.67361	1.41695	1.14334	0.90364	0.838248	1.41329	1.15775	0.947529	0.875189	0.910529		0.198282	0.129795	0.899561	0.497229		0.104331	1.4708	2.308	2.306	2.125	2.055	2.005	2	2.453	2.51	2.511	2.488	2.222
1.71359	1.84147	1.78648	1.69356	1.67254	1.66751	1.80049	1.76246	1.87528	1.92238	1.74455		2.00116	2.13221	1.76157	1.66056			1.80146	0.906713	1.67831	1.41308	1.13628	0.904041	0.830443	1.40878	1.15426	0.944108	0.86956	0.906705		0.162622	0.110168	0.903373	0.576253			1.46885	2.30398	2.30395	2.12195	2.04702	2.00496	1.99997	2.44897	2.50091	2.50398	2.48501	2.21597
1.77231	1.88746	1.83345	1.74836	1.72538	1.71742	1.84844	1.80747	1.90268	1.95957	1.79837		2.01682	2.15276	1.81834	1.71536		1.68033	1.84647	0.903013	1.67273	1.40608	1.13436	0.885408	0.825804	1.4071	1.15226	0.942924	0.865646	0.901283		0.143029	0.0902428	0.901729	0.575608		0.183265	1.46614	2.30202	2.29906	2.11706	2.04898	2.00105	1.99703	2.44603	2.4921	2.50202	2.48599	2.21303
1.82801	1.92901	1.88101	1.79801	1.78002	1.77502	1.89101	1.84801	1.95401	1.99701	1.85501		2.053	2.166	1.87601	1.78202		1.70702	1.89401	0.89536	1.67671	1.40315	1.13648	0.887698	0.821228	1.40476	1.14504	0.933878	0.856419	0.89868		0.134585	0.0649884	0.889211	0.560222		0.185034	1.46485	2.298	2.295	2.111	2.041	1.998	1.993	2.436	2.485	2.498	2.48	2.211
1.86353	1.96947	1.9294	1.84858	1.84265	1.83765	1.93551	1.89341	1.97552	2.02931			2.058	2.16997	1.9115	1.8437		1.76463	1.93847	0.89577	1.68203	1.40597	1.13434	0.882003	0.815015	1.40386	1.14228	0.927326	0.852689			0.116298	0.0588785	0.891329	0.530863		0.163714	1.46672	2.29692	2.28894	2.10893	2.03395	1.99396	1.98896	2.43093	2.48397	2.49797	2.48
1.91556	2.01561	1.96867	1.90552	1.90646	1.90146	1.98558	1.93366	2.02657	2.05974	1.94256	2.03278	2.058	2.16702	1.96059	1.91143		1.82648	1.98461	0.89579	1.68584	1.40708	1.1355	0.871607	0.815506	1.40484	1.13976	0.928847	0.848674	0.896359	0.501334	0.123946	0.0577594	0.892242	0.510699		0.140693	1.46916	2.28907	2.28305	2.10206	2.02904	1.99003	1.98503	2.42406	2.48102	2.49502	2.48	2.20207	2.16802
1.94801	2.05001	2.01401	1.95701	1.96802	1.97002	2.01801	1.97401	2.05001	2.08601	1.97801	2.05201	2.058	2.168	1.99601	1.98801		1.89401	2.02101	0.901421	1.69273	1.41158	1.13413	0.889211	0.816442	1.40894	1.14426	0.926497	0.84947	0.90049	0.49218	0.12405	0.0558593	0.899432	0.507991		0.133062	1.47426	2.289	2.282	2.101	2.025	1.983	1.979	2.427	2.474	2.49	2.482	2.201	2.172
1.99441	2.09538	2.05546	2.01052	2.03771	2.04277	2.06332	2.01036	2.08826	2.11133	2.02045	2.07112	2.058	2.165	2.03844	2.04151		1.93787	2.06738	0.9054	1.70139	1.41614	1.14355	0.891996	0.823878	1.41592	1.15108	0.917219	0.850243	0.9018	0.493177	0.124899	0.0532625	0.905608	0.512408		0.141109	1.48158	2.28997	2.27998	2.09702	2.025	1.98103	1.97499	2.426	2.47602	2.48805	2.47303	2.20098	2.18703
2.03453	2.13257	2.10047	2.0614	2.10719	2.11812	2.09463	2.04559	2.1137	2.14362	2.06449	2.08286	2.058	2.165	2.0815	2.09142		2.023	2.10457	0.911242	1.71061	1.42455	1.15363	0.905334	0.833517	1.42491	1.16055	0.931799	0.861261	0.907681	0.485984	0.124791	0.05155	0.911254	0.501488		0.102808	1.49002	2.28703	2.27802	2.09898	2.025	1.98397	1.97401	2.426	2.47798	2.49294	2.47597	2.19902	2.18997
2.06903	2.17203	2.14003	2.11703	2.17604	2.19505	2.14302	2.07702	2.14002	2.17702	2.10303	2.09601	2.058	2.165	2.11303	2.16504	1.97206	2.01207	2.14403	0.916434	1.72023	1.43083	1.16106	0.918749	0.845423	1.43189	1.16017	0.940661	0.865738	0.912803	0.475151	0.124062	0.05037	0.916175	0.516425	0.134086	0.0403078	1.49853	2.286	2.279	2.1	2.02	1.986	1.972	2.423	2.477	2.498	2.482	2.197	2.189
2.11629	2.21533	2.18942	2.16945	2.24667	2.27272	2.17236	2.11632	2.17344	2.21333	2.14732	2.10916	2.06008	2.161	2.16422	2.23864	2.07599	2.13016	2.19228	0.92297	1.72763	1.43667	1.16604	0.916563	0.851018	1.43972	1.16305	0.942265	0.862288	0.918143	0.476709	0.127746	0.0503449	0.923748	0.540452	0.144335	0.053276	1.50409	2.28001	2.28203	2.10099	2.01998	1.98698	1.97103	2.42402	2.478	2.50095	2.48403	2.19303	2.18395
2.14472	2.24769	2.2306	2.21357	2.31137	2.34232	2.20766	2.1477	2.21658	2.24569	2.1787	2.12485	2.06792	2.161	2.18579	2.3004	2.17207	2.2429	2.21973	0.922039	1.72973	1.43535	1.17145	0.934327	0.856626	1.43848	1.1627	0.942795	0.870867	0.917486	0.49216	0.134178	0.0508253	0.922542	0.547422	0.151619	0.0665015	1.50601	2.28099	2.28497	2.10001	2.01802	1.98502	1.97397	2.42598	2.478	2.49605	2.48697	2.19597	2.17905
2.19601	2.29501	2.27701	2.26801	2.38602	2.41702	2.25701	2.19101	2.24801	2.28801	2.23001	2.14501	2.071	2.162	2.23901	2.35901	2.30304	2.39004	2.27001	0.918838	1.72853	1.43432	1.17761	0.929046	0.862693	1.4378	1.16175	0.939421	0.862879	0.912998	0.501072	0.13599	0.05087	0.920578	0.546492	0.138192	0.0579595	1.50388	2.288	2.29	2.102	2.021	1.988	1.974	2.427	2.481	2.493	2.486	2.199	2.176
2.23256	2.33346	2.31646	2.31452	2.44658	2.48364	2.30147	2.22646	2.2963	2.32336	2.26253	2.16534	2.075	2.162	2.27656	2.39945	2.42827	2.53635	2.31243	0.913155	1.72675	1.43164	1.17921	0.948114	0.871322	1.43301	1.16152	0.94126	0.858146	0.907388	0.508154	0.137417	0.0509581	0.914982	0.520315	0.143322	0.0564231	1.49961	2.28998	2.28702	2.10302	2.023	1.98208	1.98002	2.42202	2.48001	2.49104	2.48802	2.202	2.17199
2.28736	2.37847	2.36147	2.3654	2.50333	2.54627	2.34746	2.27147	2.32566	2.35859	2.31439	2.19861	2.075	2.162	2.33136	2.44348	2.55353	2.66944	2.35451	0.905737	1.71973	1.42609	1.17581	0.952489	0.873504	1.4268	1.15912	0.935379	0.848898	0.901331	0.522284	0.138102	0.0507722	0.906361	0.481377	0.118906	0.0734701	1.49397	2.28802	2.28898	2.10498	2.023	1.98991	1.98198	2.42398	2.48099	2.49495	2.48998	2.202	2.17101
2.32702	2.42201	2.40901	2.41501	2.56101	2.60502	2.39701	2.32501	2.37501	2.40101	2.35302	2.21401	2.083	2.159	2.37101	2.48201	2.65602	2.79401	2.40401	0.897087	1.71458	1.41957	1.17605	0.94792	0.876299	1.41926	1.15441	0.930167	0.842989	0.892917	0.514167	0.139441	0.05066	0.897728	0.480639	0.13284	0.0912199	1.48537	2.292	2.292	2.11	2.02	1.992	1.987	2.424	2.481	2.495	2.49	2.203	2.173
2.37653	2.45851	2.44951	2.46145	2.60847	2.65548	2.43455	2.36854	2.40959	2.43945	2.40553	2.25341	2.09014	2.15907	2.41557	2.53062	2.71306	2.83996	2.43658	0.888479	1.70823	1.41132	1.16693	0.947398	0.873042	1.41656	1.14611	0.920547	0.841357	0.883405	0.504918	0.142214	0.0506711	0.890562	0.477156	0.133792	0.09089	1.48111	2.30099	2.29604	2.11104	2.02606	1.99702	1.99105	2.42906	2.48402	2.50105	2.49806	2.21002	2.17404
2.42757	2.50758	2.49858	2.50463	2.65362	2.70161	2.48755	2.42056	2.46652	2.48263	2.45657	2.29267	2.10388	2.16594	2.47053	2.59049	2.71895	2.83603	2.49252	0.883582	1.7076	1.40487	1.16131	0.942333	0.86839	1.40915	1.14061	0.915433	0.844959	0.879047	0.49313	0.145512	0.0527027	0.884958	0.459431	0.135912	0.0918518	1.47712	2.30001	2.29997	2.11497	2.03195	1.99898	1.99596	2.43495	2.48598	2.50596	2.50395	2.21198	2.17797
2.46302	2.50502	2.50502	2.52552	2.66552	2.72051	2.49503	2.44502	2.48953	2.51453	2.51202	2.34803	2.12001	2.17501	2.50752	2.62702	2.72851	2.85701	2.49153	0.881456	1.68816	1.39474	1.14367	0.926659	0.849626	1.39091	1.12784	0.904325	0.836507	0.872878	0.489441	0.145915	0.055601	0.881037	0.486603	0.149069	0.0814988	1.45565	2.274	2.2635	2.091	2.0115	1.9855	1.981	2.414	2.46851	2.498	2.4925	2.211	2.177
2.5125	2.55041	2.55196	2.56146	2.70517	2.74523	2.54893	2.49001	2.55439	2.56651	2.56453	2.42179	2.16061	2.19334	2.55305	2.67336	2.74161	2.8715	2.54588	0.875141	1.69703	1.39677	1.14106	0.914295	0.841294	1.39272	1.12524	0.89662	0.830998	0.868007	0.49351	0.159216	0.058321	0.875136	0.485219	0.147038	0.0667762	1.4603	2.27209	2.27003	2.09654	2.01758	1.99201	1.98352	2.41405	2.4835	2.50254	2.49654	2.20803	2.17293
2.5645	2.59309	2.59955	2.61005	2.72283	2.76878	2.59306	2.5425	2.5941	2.61999	2.59302	2.51741	2.24842	2.3326	2.61045	2.71014	2.75338	2.8715	2.58561	0.883962	1.69879	1.39963	1.13782	0.908463	0.829586	1.39279	1.12535	0.894764	0.829992	0.882549	0.49354	0.192379	0.113471	0.882921	0.491615	0.148475	0.065395	1.46639	2.28192	2.27296	2.10096	2.02543	1.99299	1.98598	2.41945	2.48299	2.50646	2.50096	2.19693	2.15702
2.61302	2.64004	2.65102	2.64153	2.75351	2.78851	2.64653	2.59753	2.66504	2.68553	2.64352	2.60655	2.32255	2.50406	2.65503	2.73651	2.7645	2.8685	2.63853	0.88444	1.70405	1.4	1.13722	0.901189	0.825291	1.39614	1.12369	0.895066	0.828517	0.881915	0.493042	0.191306	0.148896	0.884425	0.492381	0.146892	0.0628095	1.4692	2.28801	2.2785	2.1035	2.029	1.993	1.9865	2.4195	2.486	2.5055	2.497	2.20151	2.1595
2.65293	2.69238	2.68492	2.68476	2.7697	2.79969	2.68899	2.65095	2.71903	2.73559	2.68096	2.68263	2.39784	2.57479	2.69992	2.75278	2.77053	2.8705	2.68144	0.885585	1.70837	1.40575	1.13969	0.89911	0.825639	1.40725	1.1398	0.89063	0.823713	0.883206	0.48913	0.182484	0.119863	0.885251	0.493329	0.141651	0.061623	1.4716	2.29747	2.28051	2.10448	2.02903	1.99306	1.99352	2.42655	2.48554	2.4996	2.49598	2.21	2.164
2.69858	2.73114	2.72958	2.71175	2.7913	2.81981	2.74002	2.69806	2.77399	2.79792	2.72955	2.74938	2.48767	2.55121	2.74458	2.78223	2.77298	2.8705	2.72807	0.904402	1.71155	1.41537	1.14123	0.900414	0.827449	1.41426	1.1391	0.897649	0.830643	0.903117	0.487042	0.166633	0.0640951	0.902542	0.483473	0.14222	0.0603419	1.47377	2.29453	2.28149	2.10202	2.03197	1.99994	1.99548	2.43195	2.48996	2.5109	2.49402	2.2095	2.1645
2.73103	2.77003	2.75403	2.73452	2.80851	2.82801	2.77953	2.74253	2.80905	2.84354	2.75553	2.81754	2.57308	2.65915	2.77804	2.79551	2.7775	2.86949	2.76003	0.908258	1.71105	1.42143	1.14225	0.898972	0.8292	1.419	1.15119	0.918078	0.843821	0.907512	0.493549	0.156652	0.0618741	0.905573	0.474496	0.139905	0.0597829	1.48152	2.2995	2.281	2.1045	2.035	2.003	1.998	2.4275	2.4935	2.51	2.4965	2.213	2.1645
2.78084	2.81787	2.80037	2.76687	2.82132	2.84376	2.82999	2.79603	2.87755	2.90404	2.8033	2.8921	2.69609	2.81597	2.83187	2.81024	2.77911	2.86359	2.80989	0.917748	1.70809	1.4252	1.1473	0.90148	0.830094	1.42304	1.14739	0.921038	0.85528	0.915836	0.497152	0.140145	0.0558447	0.916034	0.476348	0.140633	0.0576218	1.48469	2.30247	2.279	2.10299	2.03651	2.00401	1.99753	2.42652	2.49652	2.51546	2.50247	2.21497	2.16245
2.81615	2.85663	2.83862	2.80563	2.85469	2.87125	2.881	2.85097	2.93394	2.96044	2.83369	2.95438	2.80887	2.92314	2.87012	2.83476	2.7909	2.87443	2.8501	0.914026	1.70222	1.4253	1.1433	0.899843	0.835332	1.42442	1.15428	0.92721	0.862402	0.912478	0.507994	0.131903	0.0574769	0.911966	0.480113	0.132327	0.0541789	1.48223	2.29953	2.2785	2.102	2.03749	2.00499	2.00097	2.42848	2.49848	2.51154	2.49903	2.21203	2.15755
2.86197	2.90447	2.87798	2.82949	2.87549	2.89349	2.92447	2.90097	2.99846	3.02496	2.88097	3.02446	2.93392	3.04982	2.88694	2.82498	2.79799	2.90601	2.89747	0.909591	1.70033	1.41679	1.14383	0.898271	0.831031	1.42511	1.15698	0.931643	0.866742	0.908117	0.50641	0.134703	0.0658682	0.921985	0.489807	0.133266	0.0390028	1.48229	2.2975	2.2785	2.103	2.04	2.003	2.003	2.43	2.5015	2.5095	2.4985	2.209	2.157
2.89499	2.94116	2.92291	2.86835	2.89685	2.91527	2.97296	2.93762	3.0436	3.08014	2.88861	3.07143	3.04923	3.21358	2.92646	2.84528	2.8962	2.93904	2.94049	0.905025	1.70172	1.41297	1.14223	0.897447	0.831226	1.42079	1.15958	0.934508	0.873442	0.91947	0.53074	0.145065	0.0682836	0.921199	0.487243	0.114997	0.0556971	1.4775	2.29393	2.27898	2.10249	2.04101	2.00702	2.00248	2.42401	2.5035	2.50995	2.49744	2.19495	2.1595
2.9401	3.00296	2.96117	2.90121	2.92922	2.94028	3.01562	2.99549	3.09951	3.13948	2.9435	3.11165	3.1635	3.3557	2.96762	2.87077	2.81865	2.89237	2.9861	0.902229	1.69173	1.40552	1.13248	0.900329	0.828173	1.41604	1.15452	0.937879	0.870057	0.917667	0.513101	0.161683	0.0767129	0.918435	0.481245	0.137918	0.0392958	1.47229	2.28755	2.27702	2.102	2.04199	2.00849	2.00052	2.42499	2.5035	2.50504	2.49155	2.19004	2.1595
2.95713	3.00413	2.98411	2.91713	2.95107	2.95607	3.02813	3.01707	3.12713	3.18112	2.98611	3.13212	3.28116	3.43317	3.01312	2.90107			2.99712	0.911255	1.70231	1.40263	1.1226	0.88369	0.821634	1.40671	1.15159	0.933459	0.868837	0.908667	0.503721	0.165667	0.113347	0.910775	0.481599			1.4644	2.275	2.22399	2.06999	2.022	1.98501	1.98	2.39598	2.47399	2.48698	2.468	2.194	2.15001
3.01139	3.05637	3.03045	2.97136	2.98131	2.98535	3.08037	3.04755	3.18139	3.22944	3.03245	3.18258	3.34539	3.50034	3.06342	2.92995		3.05456	3.04439	0.905015	1.70079	1.39174	1.10891	0.875782	0.810931	1.40111	1.15418	0.933057	0.86753	0.903419	0.516045	0.180409	0.132218	0.904539	0.46983		0.160578	1.45507	2.27496	2.22097	2.06597	2.02097	1.98899	1.98101	2.389	2.46797	2.47799	2.46595	2.19297	2.15496
3.05663	3.09865	3.08257	3.01266	3.01671	3.02567	3.12265	3.11048	3.22563	3.27959	3.08457	3.24945	3.38963	3.53968	3.1116	3.0391		3.11847	3.08863	0.903304	1.69516	1.39116	1.10928	0.875998	0.806437	1.39437	1.13582	0.921218	0.852593	0.90221	0.507481	0.171117	0.110241	0.9021	0.573117		0.237257	1.45512	2.27004	2.21703	2.06203	2.01802	1.98801	1.98199	2.389	2.46403	2.47701	2.46005	2.19002	2.15004
3.12304	3.15203	3.13803	3.07203	3.07802	3.07903	3.17703	3.16502	3.26403	3.33203	3.14704	3.332	3.40304	3.55104	3.17803	3.10503		3.18504	3.14403	0.903131	1.68997	1.38515	1.10056	0.866914	0.798766	1.38812	1.14472	0.925388	0.852595	0.899252	0.499115	0.169064	0.105181	0.90469	0.579733		0.246026	1.45201	2.27299	2.21	2.055	2.012	1.986	1.978	2.376	2.444	2.475	2.457	2.19099	2.151
3.17048	3.19247	3.17546	3.11149	3.10957	3.12443	3.21247	3.19543	3.30528	3.36632	3.19448	3.33655	3.45803	3.59801	3.22047	3.13871		3.23668	3.18449	0.90464	1.69102	1.39084	1.11119	0.871634	0.806764	1.39766	1.1388	0.922463	0.846248	0.902428	0.505425	0.134992	0.0666293	0.904482	0.531043		0.201926	1.45026	2.261	2.20394	2.05594	2.00999	1.98197	1.97401	2.37593	2.44891	2.47191	2.45595	2.17899	2.15303
3.22549	3.24551	3.22752	3.16748	3.1744	3.17354	3.26551	3.24454	3.33671	3.40266	3.24949	3.39942	3.46097	3.59899	3.2745	3.21925		3.31428	3.24048	0.908118	1.70042	1.39141	1.11029	0.861861	0.80036	1.40128	1.14779	0.923956	0.84943	0.903322	0.495681	0.136347	0.0631325	0.910435	0.529138		0.193508	1.45475	2.261	2.19706	2.04906	2.00901	1.97804	1.97499	2.36807	2.43909	2.46209	2.45005	2.17801	2.15696
3.24906	3.29304	3.27405	3.20407	3.22308	3.22809	3.30804	3.27305	3.37206	3.42804	3.27607	3.40805	3.464	3.597	3.29806	3.29107			3.28604	0.908137	1.70327	1.39666	1.11207	0.87197	0.809355	1.39907	1.14409	0.921506	0.853053	0.905356	0.495876	0.135794	0.0596276	0.908427	0.51672			1.45989	2.257	2.192	2.049	2.01099	1.97299	1.96799	2.365	2.43999	2.461	2.44999	2.173	2.158
3.32221	3.34535	3.3324	3.28942	3.31445	3.32744	3.35728	3.32731	3.44025	3.47717	3.35318	3.46802	3.46703	3.597	3.36923	3.37456	3.1536		3.33732	0.915942	1.70864	1.39359	1.11902	0.87197	0.815084	1.40684	1.15395	0.917419	0.844626	0.912779	0.502315	0.140131	0.0568411	0.916375	0.516952	0.183377		1.46765	2.25399	2.18902	2.04399	2.00096	1.96395	1.95999	2.36601	2.43299	2.45598	2.43995	2.17296	2.15906
3.34578	3.38364	3.37659	3.33557	3.36453	3.37555	3.38871	3.36168	3.46774	3.49583	3.37282	3.46998	3.46997	3.597	3.39476	3.43642	3.22038		3.37267	0.917238	1.71267	1.40199	1.12835	0.875249	0.814406	1.41174	1.15047	0.916221	0.848653	0.913731	0.497336	0.140209	0.0558591	0.917995	0.514978	0.176464		1.46937	2.25301	2.19098	2.04301	1.99605	1.95805	1.95901	2.36699	2.43201	2.45402	2.43405	2.16904	2.16594
3.40403	3.42606	3.42406	3.39406	3.45704	3.47504	3.43403	3.39305	3.51304	3.53106	3.43403	3.48401	3.475	3.598	3.45003	3.52008	3.30511	3.44598	3.42004	0.927564	1.72068	1.41173	1.12717	0.888532	0.832475	1.41984	1.15378	0.909885	0.855781	0.922535	0.490336	0.137811	0.0534797	0.929523	0.526121	0.181997	0.138451	1.47877	2.24799	2.19101	2.045	1.99099	1.96	1.95101	2.366	2.429	2.453	2.433	2.163	2.165
3.43048	3.47534	3.47345	3.44063	3.48775	3.50579	3.46242	3.43525	3.54844	3.58036	3.46249	3.49113	3.47604	3.59497	3.47347	3.58754	3.39792	3.43014	3.45347	0.931118	1.72648	1.41756	1.1309	0.89033	0.82829	1.42224	1.161	0.913804	0.856802	0.927096	0.487088	0.138516	0.053215	0.932069	0.560266	0.195976	0.0731163	1.48413	2.24294	2.19998	2.04701	1.98298	1.96401	1.958	2.36404	2.42902	2.45208	2.43113	2.16196	2.16599
3.48352	3.51266	3.52255	3.50938	3.57025	3.59222	3.50858	3.46275	3.59656	3.61964	3.51651	3.50488	3.47996	3.59203	3.52553	3.64646	3.49908	3.55487	3.50553	0.933132	1.73192	1.42204	1.1558	0.91341	0.83932	1.42486	1.16025	0.923026	0.872438	0.927754	0.484682	0.140254	0.052665	0.935251	0.542234	0.157123	0.0694136	1.49051	2.23606	2.19802	2.04799	1.98102	1.96499	1.958	2.36896	2.43098	2.46092	2.44587	2.15804	2.16501
3.5341	3.56712	3.57214	3.57216	3.66823	3.70224	3.54116	3.50911	3.62316	3.65811	3.57111	3.542	3.484	3.59499	3.56811	3.70617	3.62041	3.70741	3.54814	0.934039	1.73016	1.42226	1.1626	0.907832	0.844584	1.42775	1.15926	0.922544	0.867574	0.930898	0.510185	0.145882	0.0522427	0.93403	0.545552	0.147321	0.0644942	1.48878	2.237	2.20102	2.04901	1.979	1.96101	1.947	2.37	2.43001	2.46599	2.455	2.15401	2.14901
3.56551	3.60456	3.61654	3.62258	3.73962	3.77664	3.59146	3.54253	3.67224	3.6934	3.60446	3.54312	3.48406	3.592	3.60445	3.75839	3.74922	3.83863	3.59346	0.930509	1.73153	1.42189	1.17079	0.924011	0.846074	1.42392	1.15823	0.914391	0.859691	0.926927	0.508454	0.152789	0.0562055	0.930695	0.530628	0.160276	0.0628946	1.48984	2.237	2.20704	2.05301	1.97997	1.96299	1.94707	2.371	2.43298	2.46403	2.45402	2.157	2.15201
3.61059	3.65455	3.66457	3.67354	3.79451	3.83349	3.63263	3.58958	3.69381	3.72868	3.64563	3.5539	3.48896	3.592	3.64464	3.79269	3.85703	3.9827	3.63463	0.923305	1.72445	1.42053	1.17343	0.931185	0.855257	1.41953	1.15069	0.913567	0.869522	0.919596	0.502613	0.155337	0.0566956	0.92408	0.530491	0.173164	0.0818989	1.48458	2.237	2.21096	2.05399	1.97703	1.96201	1.95295	2.371	2.43102	2.46697	2.45598	2.157	2.15299
3.65514	3.69815	3.70614	3.72811	3.8652	3.90819	3.67917	3.62916	3.72312	3.76013	3.69112	3.58111	3.49601	3.592	3.69615	3.84209	3.96133	4.10431	3.68612	0.916838	1.72316	1.41611	1.16839	0.946461	0.86537	1.41389	1.14241	0.91253	0.85011	0.914101	0.506365	0.152989	0.056192	0.916625	0.503139	0.15992	0.0849065	1.4812	2.24301	2.21502	2.059	1.98101	1.961	1.95402	2.37401	2.432	2.469	2.463	2.16401	2.151
3.69936	3.74639	3.7514	3.76355	3.93146	3.96954	3.73338	3.68243	3.76245	3.80229	3.73138	3.61621	3.49905	3.59202	3.74433	3.87248	4.06806	4.20419	3.72548	0.909571	1.71201	1.41092	1.16831	0.940484	0.868478	1.40686	1.13333	0.909044	0.833818	0.907711	0.498119	0.15264	0.0568688	0.908394	0.486509	0.144184	0.0904809	1.47381	2.24706	2.22006	2.05805	1.98304	1.96106	1.95904	2.376	2.43208	2.47004	2.46403	2.16804	2.14999
3.73962	3.7896	3.79559	3.82443	3.98252	4.02944	3.7756	3.73055	3.81253	3.8347	3.7736	3.63978	3.50494	3.59398	3.78066	3.9255	4.07494	4.2258	3.7785	0.901902	1.70496	1.40177	1.15823	0.944245	0.868252	1.40199	1.12042	0.895001	0.830243	0.897813	0.489085	0.157069	0.0589703	0.903218	0.484162	0.181461	0.116239	1.46446	2.25394	2.22694	2.06394	1.98795	1.96794	1.96395	2.376	2.44092	2.47396	2.46697	2.17196	2.14901
3.79304	3.83503	3.84303	3.86204	4.04402	4.08703	3.82803	3.78403	3.83604	3.87403	3.82704	3.69104	3.51902	3.59401	3.83203	3.97904	4.12501	4.274	3.82003	0.897497	1.70119	1.39916	1.1591	0.944542	0.86775	1.39379	1.11535	0.885412	0.810508	0.892977	0.478521	0.157954	0.0648221	0.899358	0.494755	0.160582	0.0953881	1.46016	2.255	2.234	2.07	1.994	1.973	1.966	2.38401	2.441	2.481	2.47	2.17201	2.153
3.84452	3.87935	3.88648	3.92031	4.06945	4.13232	3.87041	3.83439	3.89133	3.91739	3.88051	3.74856	3.54735	3.60218	3.88248	4.03232	4.13333	4.28124	3.86843	0.893917	1.69996	1.39657	1.15065	0.947096	0.867169	1.3832	1.11712	0.88752	0.80721	0.8891	0.479706	0.164188	0.0678633	0.896123	0.487922	0.162747	0.092529	1.45878	2.26205	2.24004	2.07406	1.99999	1.97504	1.97304	2.39305	2.44208	2.47808	2.47306	2.18004	2.15594
3.90246	3.91863	3.9405	3.95468	4.11953	4.16866	3.91657	3.8776	3.92865	3.9606	3.93747	3.81141	3.58663	3.62182	3.9365	4.06767	4.17065	4.30775	3.91655	0.898081	1.70458	1.39608	1.14738	0.942156	0.863742	1.39409	1.11242	0.881922	0.803822	0.892449	0.481553	0.161773	0.0693561	0.900925	0.492636	0.143331	0.0744782	1.4621	2.26795	2.24396	2.08094	1.99901	1.97995	1.97795	2.39895	2.45092	2.48692	2.47994	2.18495	2.14906
3.95215	3.97511	3.98513	4.0041	4.1391	4.19507	3.96115	3.92216	3.98717	4.01516	3.98716	3.90026	3.65023	3.66163	3.98915	4.11605	4.17601	4.308	3.96812	0.90408	1.70988	1.40248	1.15031	0.939938	0.860029	1.39894	1.10966	0.88127	0.80753	0.899044	0.487808	0.165862	0.0649158	0.905977	0.502695	0.150976	0.0705032	1.46837	2.26903	2.25401	2.08801	2.01101	1.98403	1.98401	2.40501	2.457	2.493	2.48299	2.18702	2.14501
4.00135	4.01149	4.02835	4.03735	4.17421	4.21716	4.01238	3.97539	4.04351	4.07048	4.03929	3.98873	3.72768	3.87168	4.03842	4.13426	4.17906	4.30803	4.00841	0.907584	1.71528	1.40391	1.14835	0.929096	0.856358	1.40056	1.11619	0.888106	0.810894	0.9037	0.494081	0.179911	0.137228	0.908357	0.504476	0.152809	0.0648541	1.47111	2.27804	2.25705	2.09101	2.01404	1.99399	1.98701	2.41003	2.45706	2.49202	2.47904	2.19404	2.14801
4.04068	4.06555	4.06668	4.07668	4.19781	4.23485	4.05465	4.01864	4.09954	4.12356	4.07173	4.06934	3.80338	3.94738	4.08462	4.16277	4.18594	4.31098	4.05363	0.911408	1.71927	1.41254	1.15118	0.92426	0.847305	1.4048	1.12114	0.89539	0.819122	0.908094	0.50861	0.197723	0.154756	0.911365	0.505125	0.150449	0.0619837	1.47603	2.28197	2.26295	2.09199	2.01896	1.99301	1.98799	2.41298	2.46394	2.49398	2.48297	2.19797	2.14899
4.08509	4.0991	4.10207	4.10507	4.22403	4.25205	4.09208	4.07109	4.15509	4.17611	4.11609	4.14311	3.88614	4.02794	4.12608	4.18604	4.19501	4.31101	4.09008	0.917802	1.72087	1.41671	1.15873	0.918047	0.841583	1.4083	1.14047	0.896716	0.833759	0.914847	0.504273	0.184654	0.142489	0.917237	0.498511	0.141298	0.0597456	1.47981	2.289	2.267	2.092	2.017	1.99501	1.99698	2.419	2.46101	2.49299	2.48299	2.204	2.15
4.13226	4.15537	4.14031	4.14124	4.24016	4.27717	4.13841	4.11843	4.20645	4.2385	4.16623	4.20461	3.96409	3.99425	4.16934	4.20711	4.19796	4.314	4.13634	0.929873	1.73037	1.423	1.16019	0.91618	0.843024	1.42382	1.14511	0.905891	0.833353	0.929558	0.489794	0.153768	0.0652762	0.926346	0.493841	0.140437	0.0573445	1.48731	2.29098	2.26598	2.09	2.01902	2.00098	1.98798	2.42097	2.46703	2.48703	2.477	2.20599	2.151
4.15878	4.19269	4.17174	4.1658	4.25587	4.29386	4.17966	4.16164	4.25162	4.28957	4.1898	4.26648	4.07408	4.12094	4.20371	4.21791	4.19403	4.314	4.17071	0.933242	1.73626	1.42894	1.15906	0.918203	0.847473	1.42515	1.15417	0.930247	0.852837	0.933418	0.491169	0.140392	0.0527545	0.928928	0.49498	0.142136	0.0557731	1.49378	2.28902	2.26402	2.09	2.02098	1.99902	1.98602	2.41802	2.46998	2.48998	2.477	2.20501	2.151
4.21105	4.23509	4.21706	4.20104	4.27604	4.30804	4.22807	4.21208	4.30411	4.34811	4.24105	4.32612	4.20419	4.27818	4.25406	4.23903	4.19902	4.31403	4.21408	0.937594	1.74308	1.43596	1.16328	0.917652	0.846628	1.42639	1.16018	0.938299	0.862683	0.937454	0.501759	0.127878	0.0480216	0.933513	0.495049	0.141892	0.0544862	1.4985	2.28599	2.26399	2.089	2.021	1.99599	1.98499	2.41601	2.47401	2.49699	2.48199	2.199	2.15998
4.24147	4.28636	4.24942	4.22537	4.3002	4.32814	4.2685	4.25551	4.36555	4.40957	4.26844	4.39748	4.3162	4.38489	4.28649	4.25716	4.21127	4.33298	4.25843	0.939692	1.7445	1.43506	1.16283	0.918645	0.845717	1.43052	1.16838	0.948937	0.870197	0.939577	0.506689	0.137986	0.0550437	0.935478	0.488497	0.131378	0.0521561	1.49811	2.28299	2.25798	2.08896	2.02001	1.992	1.98203	2.41997	2.478	2.49102	2.47598	2.19699	2.15105
4.28959	4.32368	4.29263	4.26368	4.32083	4.34288	4.31957	4.30756	4.42153	4.46751	4.31362	4.44658	4.43896	4.57836	4.33658	4.27386	4.23877	4.33102	4.30263	0.936864	1.7438	1.43441	1.16322	0.916131	0.840316	1.4207	1.17199	0.95481	0.878034	0.936248	0.501454	0.137583	0.0973616	0.933219	0.47793	0.130101	0.0364133	1.49869	2.28201	2.25602	2.08503	2.02099	1.992	1.98498	2.41702	2.478	2.49298	2.47402	2.19601	2.15596
4.32107	4.37207	4.33508	4.29607	4.34504	4.36304	4.35709	4.35009	4.47309	4.52409	4.35106	4.49607	4.54918	4.67722	4.36508	4.30306			4.35207	0.936986	1.73985	1.43216	1.16124	0.909256	0.834867	1.42299	1.17314	0.955867	0.881959	0.936838	0.502232	0.138953	0.0637478	0.932834	0.489049			1.49725	2.279	2.25499	2.08599	2.021	1.99099	1.98199	2.42299	2.478	2.487	2.47399	2.19101	2.15399
4.36342	4.40948	4.3804	4.33823	4.36819	4.3832	4.4084	4.39943	4.52242	4.57247	4.38349	4.53332	4.65089	4.79892	4.4114	4.3374			4.39149	0.934866	1.73799	1.42682	1.14933	0.901126	0.827601	1.42976	1.16982	0.954111	0.881202	0.935804	0.525538	0.151916	0.0907341	0.929438	0.516837			1.49429	2.27899	2.24994	2.082	2.021	1.98697	1.979	2.42	2.47603	2.48895	2.46802	2.19398	2.14903
4.40764	4.45959	4.42166	4.36181	4.38784	4.40383	4.44966	4.44463	4.56664	4.6216	4.43458	4.56673	4.74324	4.89521	4.45266	4.37965			4.44258	0.930298	1.73037	1.41929	1.14557	0.895447	0.823514	1.42174	1.1655	0.951075	0.878234	0.928877	0.523239	0.159825	0.112035	0.927169	0.548837			1.48717	2.27801	2.24405	2.082	2.021	1.98402	1.979	2.42	2.47898	2.48404	2.46998	2.19202	2.15198
4.45597	4.49798	4.46597	4.41197	4.42698	4.43098	4.49497	4.49197	4.61597	4.67397	4.47897	4.62497	4.79097	4.94297	4.50397	4.43697			4.48098	0.926022	1.72652	1.41314	1.13111	0.883427	0.812836	1.42008	1.15685	0.946703	0.872953	0.926241	0.504121	0.172653	0.120615	0.921633	0.586958			1.47991	2.273	2.242	2.078	2.022	1.985	1.977	2.416	2.47001	2.482	2.466	2.188	2.157
4.50351	4.5484	4.50347	4.45251	4.45552	4.46243	4.53942	4.53341	4.65742	4.7154	4.52457	4.68455	4.82429	4.97415	4.55348	4.48255	4.30224	4.43928	4.52737	0.922288	1.72001	1.40695	1.12891	0.87829	0.805872	1.41195	1.15196	0.942042	0.868015	0.923246	0.449395	0.156923	0.101479	0.916931	0.585155	0.218185	0.175643	1.47551	2.268	2.23593	2.07294	2.016	1.98296	1.97399	2.41193	2.4669	2.47896	2.46297	2.18394	2.17599
4.55556	4.58866	4.55159	4.50456	4.50855	4.50662	4.58263	4.57564	4.70063	4.75566	4.58251		4.85375	4.98987	4.60258	4.53852	4.32679	4.46776	4.56468	0.92109	1.71657	1.40269	1.11693	0.872142	0.801011	1.40884	1.14713	0.93615	0.864431	0.920831		0.145032	0.0800033	0.917079	0.582572	0.232904	0.191227	1.47298	2.268	2.22906	2.06705	2.016	1.97903	1.97301	2.40506	2.45708	2.47503	2.46003	2.17805
4.60719	4.6322	4.60016	4.55418	4.55622	4.55821	4.6172	4.62015	4.73218	4.79013	4.63517		4.86504	5.006	4.65419	4.5923	4.36915	4.50915	4.61815	0.919545	1.71854	1.39844	1.11305	0.862613	0.79571	1.4136	1.14947	0.932757	0.856816	0.919253		0.133362	0.0678321	0.915527	0.556103	0.217274	0.175915	1.47527	2.26202	2.22196	2.06197	2.01098	1.97499	1.971	2.40096	2.45298	2.47498	2.45898	2.17503
4.65836	4.68533	4.6435	4.60246	4.61553	4.61456	4.66935	4.66039	4.78019	4.82426	4.67939	4.83017	4.87603	5.00701	4.70533	4.67268	4.40848	4.55045	4.65946	0.91828	1.72084	1.40212	1.11003	0.873922	0.798489	1.41701	1.15213	0.926584	0.85037	0.917412	0.488238	0.123344	0.0630109	0.914844	0.543592	0.234464	0.193259	1.47496	2.26598	2.21096	2.05497	2.00499	1.97296	1.96998	2.39095	2.44696	2.46997	2.45498	2.18197	2.15701
4.69569	4.71872	4.69457	4.6496	4.66955	4.67251	4.70569	4.70066	4.79983	4.85078	4.71966	4.84785	4.87898	5.00799	4.73872	4.74241	4.45759	4.59661	4.7066	0.919291	1.7235	1.40297	1.1129	0.869011	0.798411	1.41833	1.15122	0.925935	0.85033	0.915615	0.488042	0.121743	0.056951	0.91836	0.531522	0.242016	0.20039	1.47873	2.26402	2.20703	2.05202	2.00401	1.96903	1.96802	2.38604	2.44303	2.46702	2.45302	2.17902	2.15799
4.74405	4.77306	4.72808	4.70508	4.7361	4.7451	4.75005	4.73106	4.84302	4.88503	4.77206	4.87602	4.887	5.008	4.79204	4.8091		4.66493	4.74507	0.922497	1.7266	1.40562	1.12372	0.879927	0.804757	1.42584	1.15465	0.92876	0.851869	0.917254	0.497053	0.118301	0.0531887	0.92308	0.533022		0.201526	1.48189	2.262	2.2	2.048	1.99899	1.96799	1.962	2.38099	2.43999	2.459	2.44899	2.176	2.15901
4.78041	4.81538	4.78137	4.75852	4.80565	4.81473	4.78434	4.77124	4.86031	4.90731	4.81142	4.89212	4.88803	5.008	4.82044	4.88144		4.61503	4.79227	0.927567	1.73031	1.41288	1.12331	0.877777	0.809551	1.43028	1.16176	0.935674	0.858238	0.92027	0.499104	0.119064	0.0522907	0.929773	0.548252		0.142746	1.48935	2.26397	2.19701	2.04798	1.98896	1.96302	1.95993	2.37699	2.43399	2.45703	2.442	2.177	2.16403
4.82166	4.85368	4.81869	4.81156	4.87146	4.88839	4.81872	4.7958	4.89174	4.93874	4.85365	4.9039	4.89098	5.008	4.86464	4.92663		4.72013	4.81977	0.93237	1.73762	1.41861	1.13852	0.891705	0.827988	1.43678	1.16486	0.943168	0.866125	0.925388	0.489341	0.119516	0.0513478	0.934114	0.525091		0.0762683	1.49369	2.26102	2.19799	2.04602	1.98503	1.96498	1.95306	2.37601	2.43301	2.45998	2.442	2.177	2.16698
4.86806	4.89906	4.87206	4.86509	4.9461	4.96611	4.85806	4.84204	4.93405	4.97006	4.89906	4.91303	4.88501	5.008	4.90706	4.99911	4.83714	4.97499	4.87305	0.935547	1.74175	1.42329	1.14599	0.900886	0.829607	1.4419	1.16611	0.93896	0.873496	0.928536	0.466255	0.115795	0.0496292	0.937177	0.543737	0.159751	0.121096	1.50016	2.253	2.197	2.046	1.98499	1.955	1.952	2.377	2.43499	2.45	2.442	2.165	2.17498
4.89837	4.93492	4.91845	4.92157	5.01974	5.04384	4.894	4.84988	4.94506	4.98552	4.93388	4.93308	4.89552	4.99905	4.93439	5.06961	4.93736	4.98549	4.90298	0.930566	1.72143	1.41566	1.15242	0.900957	0.83335	1.42611	1.16462	0.945986	0.878564	0.926244	0.492669	0.133843	0.0570703	0.930998	0.545354	0.158931	0.0758769	1.48447	2.23551	2.18503	2.04197	1.97647	1.94903	1.94648	2.3634	2.42449	2.44899	2.43748	2.15401	2.15248
4.93228	4.9729	4.9593	4.97126	5.08551	5.11847	4.93817	4.88372	4.99241	5.02961	4.96777	4.94111	4.89799	5.00305	4.97026	5.12313	5.0574	5.11566	4.94672	0.930057	1.72067	1.41691	1.15548	0.913872	0.843317	1.42842	1.16823	0.925145	0.867799	0.925567	0.496819	0.135282	0.0559262	0.930633	0.535566	0.139531	0.057499	1.48569	2.23653	2.18806	2.03898	1.97393	1.9515	1.94449	2.35505	2.4239	2.44852	2.43659	2.15502	2.14998
4.96957	5.01755	4.99905	5.01258	5.15108	5.18759	4.97607	4.91809	5.01308	5.05805	5.00657	4.95602	4.9	5.0055	5.00707	5.16307	5.17563	5.25719	4.98207	0.924835	1.71873	1.41565	1.1585	0.926017	0.849547	1.43115	1.16556	0.92737	0.864339	0.919142	0.504309	0.136296	0.0554101	0.926689	0.540775	0.14379	0.0588307	1.48164	2.2385	2.1925	2.038	1.9705	1.95099	1.942	2.35199	2.42101	2.4505	2.44151	2.15799	2.147
5.01696	5.05753	5.04252	5.06756	5.21412	5.2558	5.02248	4.96851	5.05932	5.09338	5.05394	4.97175	4.90154	5.00498	5.05445	5.20704	5.28072	5.40239	5.03197	0.917676	1.71466	1.4107	1.16164	0.934569	0.859401	1.42531	1.16991	0.919923	0.85497	0.912765	0.506454	0.135325	0.0554732	0.91889	0.528153	0.152359	0.0721659	1.48054	2.23852	2.19405	2.03949	1.96801	1.94754	1.9435	2.3486	2.42194	2.451	2.44703	2.15652	2.14698
5.05444	5.10097	5.08445	5.11347	5.26758	5.32052	5.06344	5.01142	5.08737	5.12441	5.08992	4.99238	4.90506	5.00343	5.09146	5.25176	5.38186	5.5179	5.06996	0.905056	1.70455	1.40322	1.16212	0.945816	0.863065	1.41532	1.16761	0.91458	0.84067	0.90063	0.506417	0.133181	0.0553424	0.906076	0.486358	0.149392	0.0976543	1.46988	2.23997	2.19852	2.03967	1.96851	1.94846	1.943	2.35595	2.41806	2.4506	2.44899	2.15848	2.14543
5.10315	5.14714	5.13163	5.16265	5.32814	5.38319	5.11167	5.05717	5.12467	5.16514	5.13713	5.0226	4.91302	5	5.13968	5.29013	5.45732	5.59924	5.11916	0.896794	1.69377	1.39889	1.15795	0.944819	0.866135	1.40422	1.15341	0.911457	0.83062	0.893603	0.504285	0.136235	0.0562025	0.896855	0.464982	0.161911	0.115132	1.46282	2.23951	2.20202	2.04649	1.97004	1.94701	1.94301	2.35403	2.42201	2.4555	2.44902	2.15852	2.14198
5.14306	5.18699	5.16908	5.20751	5.36995	5.43554	5.16002	5.10458	5.17354	5.20402	5.17166	5.05561	4.91867	4.99954	5.18598	5.33265	5.53038	5.65898	5.16054	0.890242	1.6844	1.39406	1.15873	0.948645	0.867889	1.39362	1.14481	0.903857	0.828613	0.887932	0.498249	0.139443	0.058484	0.889507	0.486954	0.150831	0.0995351	1.45538	2.24251	2.2091	2.04605	1.97751	1.94906	1.945	2.36052	2.42404	2.45756	2.45204	2.16148	2.13808
5.19254	5.2299	5.21932	5.2518	5.40989	5.48238	5.20595	5.15439	5.21702	5.24945	5.22881	5.10795	4.93273	5.00344	5.22899	5.38774	5.52216	5.6567	5.20744	0.886305	1.6777	1.38985	1.15445	0.945443	0.866663	1.38896	1.1357	0.884351	0.814845	0.883136	0.500392	0.140254	0.0574575	0.886505	0.492491	0.156139	0.0969726	1.44869	2.24344	2.21707	2.05053	1.97858	1.95345	1.94496	2.36217	2.42703	2.46351	2.45655	2.15998	2.14392
5.24462	5.27211	5.26262	5.29161	5.45308	5.52357	5.24961	5.20213	5.26769	5.27815	5.27263	5.15566	4.95459	5.02452	5.27813	5.42813	5.53609	5.66309	5.25309	0.883902	1.67337	1.38553	1.14717	0.941519	0.863338	1.38018	1.13001	0.895328	0.815673	0.881766	0.498765	0.146242	0.0584229	0.883209	0.508795	0.156763	0.0944924	1.44756	2.24201	2.22452	2.05502	1.98351	1.95301	1.94351	2.375	2.43051	2.46899	2.45501	2.16	2.1405
5.29522	5.31806	5.31263	5.33649	5.48499	5.55134	5.2976				5.32722	5.22084	4.99423	5.03316	5.33372	5.47898	5.57011	5.69964	5.29171	0.882857	1.67592	1.38697	1.14066	0.936877	0.858471	1.39057				0.878389	0.498648	0.157308	0.0658337	0.884478	0.499342	0.148722	0.0986255	1.44619	2.24408	2.23466	2.06207	1.98652	1.95853	1.94702	2.37604				2.16008	2.13786
5.34994	5.35938	5.35995	5.37396	5.52063	5.57662	5.34411	5.30322	5.37711	5.39934	5.38192	5.27448	5.05025	5.13159	5.38843	5.51683	5.57957	5.71097	5.34492	0.886424	1.68671	1.39061	1.14351	0.924131	0.852516	1.38959	1.13956	0.858038	0.809992	0.882014	0.47088	0.164357	0.104921	0.887853	0.513226	0.147166	0.091806	1.45234	2.25007	2.247	2.06749	1.98801	1.96055	1.94905	2.37807	2.42213	2.46115	2.453	2.16603	2.12697
5.3802	5.38829	5.40021	5.4082	5.52818	5.58506	5.38323	5.35028	5.42037	5.45135	5.41722	5.37041	5.12236	5.24437	5.41522	5.53507	5.58202	5.702	5.37626	0.901137	1.68811	1.39712	1.15161	0.914776	0.84466	1.38476	1.13646	0.899492	0.814689	0.89789	0.488165	0.151575	0.11317	0.902404	0.502869	0.138469	0.0585486	1.45518	2.24105	2.23203	2.06401	1.99199	1.96998	1.95104	2.37802	2.42704	2.46697	2.45296	2.16304	2.12599
5.41847	5.44255	5.43951	5.4462	5.56118	5.59723	5.42765	5.40271	5.49071	5.51666	5.45843	5.44808	5.19096	5.3151	5.45651	5.54822	5.58609	5.702	5.42548	0.904471	1.69592	1.40088	1.15084	0.90831	0.838974	1.39125	1.13685	0.892475	0.81824	0.901698	0.480044	0.143488	0.104026	0.905142	0.500675	0.140167	0.0582796	1.45875	2.25006	2.23804	2.06505	1.99006	1.96599	1.95801	2.38105	2.43395	2.46099	2.44595	2.17008	2.12504
5.45621	5.48621	5.48014	5.46328	5.57528	5.61519	5.47921	5.45942	5.54742	5.56952	5.49317	5.53349	5.26835	5.40084	5.49717	5.56542	5.59319	5.70207	5.46417	0.910959	1.70356	1.4075	1.14869	0.904475	0.832233	1.399	1.14783	0.896268	0.824612	0.911074	0.503496	0.16401	0.123501	0.908592	0.489449	0.139753	0.0581458	1.46763	2.255	2.24093	2.06895	1.99491	1.96507	1.95909	2.38493	2.43009	2.46002	2.44184	2.17602	2.12809
5.50708	5.53709	5.52809	5.51706	5.58706	5.62304	5.53013	5.5191	5.60715	5.63314	5.54208	5.59618	5.36734	5.39445	5.5461	5.58305	5.601	5.705	5.51311	0.918072	1.7062	1.41364	1.15889	0.907204	0.831127	1.41066	1.14989	0.909192	0.830187	0.918385	0.4966	0.152176	0.0740017	0.915369	0.490658	0.131916	0.0537785	1.47154	2.255	2.238	2.067	1.99102	1.96801	1.96301	2.38201	2.434	2.46098	2.435	2.17701	2.132
5.53679	5.56973	5.55969	5.53749	5.60942	5.63831	5.57765	5.55496	5.65886	5.68408	5.57074	5.66097	5.48694	5.55304	5.58179	5.60023	5.60105	5.70485	5.55177	0.922246	1.71256	1.41977	1.1603	0.908574	0.833726	1.41569	1.15836	0.916822	0.843185	0.923441	0.486121	0.112895	0.0330856	0.918453	0.48289	0.130623	0.0532622	1.47923	2.25611	2.23792	2.06698	1.99805	1.97097	1.96495	2.384	2.43306	2.45498	2.43608	2.17912	2.13215
5.58784	5.61719	5.60484	5.56982	5.63635	5.65842	5.62036	5.61716	5.71504	5.75451	5.61884	5.72481	5.61402	5.68577	5.63292	5.6155	5.60407	5.69505	5.60187	0.923427	1.71439	1.41726	1.16001	0.90438	0.834659	1.41553	1.16487	0.918424	0.84903	0.922983	0.486013	0.130591	0.0500409	0.92132	0.483004	0.128893	0.0546151	1.47813	2.2629	2.23295	2.0659	2.0011	1.96898	1.96195	2.38407	2.43705	2.45417	2.4411	2.1869	2.14173
5.62126	5.6642	5.63828	5.60222	5.6502	5.67515	5.67424	5.66324	5.75631	5.81432	5.65224	5.79633	5.73367	5.79592	5.66926	5.63506	5.60715	5.69707	5.63629	0.929221	1.72068	1.4223	1.1613	0.904729	0.830669	1.4163	1.16391	0.952076	0.866761	0.928612	0.505015	0.137717	0.0504779	0.927219	0.487867	0.12895	0.0520001	1.48192	2.25899	2.23099	2.062	2.005	1.96801	1.96001	2.38699	2.43901	2.46101	2.44497	2.18297	2.13098
5.67048	5.70275	5.69146	5.64443	5.68913	5.70431	5.7206	5.71061	5.81664	5.87675	5.69946	5.85954	5.86249	5.97279	5.7185	5.64629	5.63627	5.71021	5.69251	0.929345	1.71558	1.41876	1.15218	0.898833	0.830294	1.422	1.1738	0.959056	0.872664	0.927051	0.506073	0.135254	0.0522931	0.928946	0.485503	0.115554	0.0405541	1.48043	2.25697	2.22888	2.06199	2.00504	1.969	1.96099	2.38603	2.44103	2.46197	2.43897	2.17699	2.12796
5.70835	5.75997	5.72748	5.67825	5.70022	5.72871	5.76722	5.75825	5.86666	5.93445	5.73535	5.90099	5.97727	6.11055	5.75733	5.66963		5.7284	5.7324	0.926514	1.71288	1.41512	1.15026	0.8987	0.822153	1.41647	1.16782	0.959549	0.873046	0.926952	0.516217	0.144476	0.0768897	0.923272	0.491446		0.0414022	1.47732	2.255	2.21995	2.06085	2.00803	1.96913	1.96003	2.38785	2.44295	2.46008	2.43685	2.176	2.12503
5.76014	5.79717	5.78414	5.72614	5.74711	5.75611	5.81412	5.80615	5.93016	5.99018	5.78714	5.9391	6.06425	6.20824	5.80813	5.73214			5.78613	0.92055	1.70401	1.40811	1.14695	0.884919	0.816488	1.42107	1.16469	0.961363	0.877087	0.920124	0.519691	0.168033	0.114338	0.918366	0.566217			1.4675	2.25499	2.21799	2.05501	2.00898	1.974	1.961	2.38197	2.441	2.46297	2.43099	2.17599	2.126
5.80876	5.85562	5.83362	5.77462	5.78662	5.79551	5.85573	5.85978	5.98459	6.05265	5.83581		6.14945	6.29244	5.85376	5.78158			5.83078	0.91356	1.69728	1.3983	1.1148	0.880832	0.805427	1.41735	1.15458	0.94513	0.869124	0.914491		0.176065	0.120633	0.910152	0.579069			1.46328	2.25295	2.21291	2.05689	2.00291	1.97491	1.96205	2.37308	2.44102	2.45397	2.428	2.17395
5.85836	5.89626	5.87433	5.81521	5.82699	5.82916	5.90284	5.90989	6.02313	6.09506	5.88831		6.17963	6.32155	5.90345	5.81805			5.88096	0.907193	1.69182	1.39192	1.1077	0.868341	0.79893	1.401	1.14967	0.944479	0.865537	0.908168		0.17734	0.119808	0.903974	0.575077			1.45481	2.2499	2.20683	2.04983	1.99702	1.96885	1.96488	2.3779	2.44178	2.45198	2.428	2.17083
5.91232	5.94629	5.92719	5.8633	5.86632	5.87529	5.93632	5.94528	6.06831	6.13726	5.94033		6.24405	6.38306	5.96131	5.82071		6.01019	5.91933	0.90612	1.68781	1.38793	1.10159	0.869868	0.799693	1.40109	1.14286	0.944707	0.863366	0.905712		0.141275	0.0797099	0.904127	0.469526		0.1318	1.45053	2.24599	2.19996	2.04294	1.99796	1.96301	1.96	2.37398	2.43296	2.45095	2.42795	2.164
5.97067	5.99866	5.96266	5.91758	5.92369	5.92862	5.99372	5.99556	6.12439	6.18341	5.99961	6.14752	6.25308	6.39405	6.01667	5.9478		6.04552	5.97966	0.904334	1.68456	1.38375	1.09384	0.855129	0.791321	1.3978	1.14543	0.924552	0.846672	0.904314	0.510155	0.129606	0.0706745	0.90197	0.570204		0.211787	1.45029	2.24395	2.19192	2.03192	1.9909	1.96495	1.95987	2.36984	2.4259	2.44192	2.419	2.16392	2.13491
6.02322	6.05024	6.01429	5.96347	5.97759	5.97762	6.04997	6.03922	6.15527	6.21577	6.04724	6.18777	6.25917	6.39802	6.06922	6.01087		6.08629	6.031	0.910754	1.68842	1.38856	1.10639	0.85359	0.797504	1.40695	1.1401	0.923035	0.848197	0.908499	0.513602	0.131608	0.0648268	0.910407	0.536679		0.17217	1.45463	2.23978	2.18583	2.02593	1.98285	1.9608	1.9499	2.35802	2.41795	2.43585	2.41893	2.15778	2.12793
6.0711	6.09911	6.06512	6.02113	6.04018	6.0412	6.08813	6.08708	6.20506	6.24606	6.09612	6.21806	6.26601	6.399	6.11711	6.0842		6.13715	6.07013	0.912469	1.69342	1.39204	1.10944	0.854782	0.796114	1.40758	1.14508	0.918127	0.841413	0.910428	0.514065	0.131523	0.0615637	0.911858	0.526054		0.154499	1.45649	2.23099	2.17899	2.02299	1.977	1.95299	1.946	2.35898	2.41599	2.42998	2.416	2.14899	2.12501
6.11265	6.14381	6.11364	6.07393	6.11108	6.12305	6.13859	6.11777	6.2306	6.27033	6.14454	6.24017	6.26905	6.399	6.15968	6.16418		6.19619	6.1217	0.915999	1.70153	1.39715	1.11821	0.867541	0.80175	1.40885	1.14812	0.909065	0.842627	0.913842	0.508269	0.132594	0.0590479	0.915367	0.523745		0.137903	1.46313	2.22794	2.17495	2.01995	1.97686	1.95085	1.94703	2.35297	2.41302	2.42102	2.41485	2.14598	2.128
6.15504	6.19581	6.15537	6.13427	6.18167	6.19162	6.17699	6.16771	6.26966	6.29171	6.18019	6.25128	6.27208	6.39892	6.20386	6.24065	6.01131	6.14736	6.16706	0.923044	1.70772	1.40384	1.12259	0.874769	0.810249	1.41726	1.15709	0.903072	0.845765	0.91855	0.505437	0.134804	0.0569669	0.924797	0.530702	0.167961	0.127079	1.47152	2.22392	2.17197	2.01708	1.96803	1.94115	1.94897	2.35103	2.41395	2.42208	2.40503	2.14487	2.12808
6.19524	6.22729	6.20825	6.18331	6.24633	6.25441	6.21526	6.19524	6.29518	6.31921	6.22625	6.26208	6.275	6.39594	6.23725	6.30434	6.10036	6.23792	6.20824	0.928199	1.71132	1.41402	1.13089	0.880565	0.819915	1.42651	1.15704	0.904793	0.850596	0.923954	0.496841	0.135713	0.0552888	0.929303	0.541925	0.159494	0.119042	1.47893	2.22099	2.17102	2.01999	1.96895	1.94697	1.9479	2.35198	2.41198	2.42503	2.40604	2.13999	2.13099
6.2404	6.2815	6.25459	6.24063	6.30777	6.33194	6.26433	6.23937	6.32937	6.35845	6.2724	6.27623	6.27503	6.385	6.28335	6.36893	6.16954	6.2246	6.25244	0.931735	1.71998	1.41755	1.13403	0.896472	0.833896	1.42775	1.15993	0.927567	0.855498	0.926555	0.491496	0.136317	0.0513596	0.933645	0.539082	0.152617	0.0636909	1.48165	2.22	2.17505	2.01906	1.96001	1.94101	1.92891	2.34908	2.40801	2.43105	2.41403	2.139	2.1299
6.27329	6.32216	6.30214	6.29148	6.36971	6.4078	6.29121	6.26911	6.35864	6.39494	6.30543	6.2943	6.2772	6.38507	6.31226	6.44343	6.29279	6.35257	6.28831	0.936024	1.72305	1.42051	1.14158	0.910884	0.840958	1.42857	1.15857	0.92763	0.858487	0.931603	0.498339	0.140898	0.0513251	0.937121	0.539991	0.140039	0.0590595	1.4874	2.21993	2.17905	2.02398	1.96075	1.94193	1.9219	2.35493	2.40898	2.43505	2.41622	2.13885	2.1219
6.32409	6.36812	6.34714	6.35016	6.43723	6.47922	6.33912	6.31308	6.38413	6.43211	6.36207	6.30607	6.28501	6.388	6.36209	6.50016	6.40338	6.45461	6.3401	0.93459	1.72403	1.4217	1.15514	0.915426	0.853107	1.43083	1.15915	0.940251	0.859548	0.929749	0.503038	0.143983	0.0511306	0.935981	0.538035	0.147541	0.0592221	1.4901	2.217	2.18101	2.023	1.95102	1.93897	1.918	2.35201	2.40799	2.437	2.425	2.13301	2.118
6.35579	6.4117	6.3967	6.40587	6.51814	6.55717	6.38263	6.34181	6.42963	6.47152	6.38784	6.33035	6.288	6.38805	6.39482	6.55667	6.53485	6.66655	6.3739	0.931099	1.72438	1.41997	1.16182	0.934884	0.851986	1.42833	1.15636	0.936865	0.851841	0.925947	0.505917	0.148397	0.051347	0.932892	0.536268	0.161622	0.121331	1.48709	2.217	2.1841	2.02405	1.95694	1.92689	1.917	2.35602	2.40606	2.43602	2.42605	2.135	2.117
6.40583	6.45606	6.44114	6.46124	6.5909	6.6317	6.42327	6.39289	6.47001	6.50494	6.44094	6.35248	6.28818	6.391	6.44678	6.59909	6.65243	6.76583	6.43089	0.923439	1.71977	1.41648	1.1627	0.939455	0.857469	1.41896	1.14863	0.926313	0.843549	0.919453	0.505689	0.148256	0.0517787	0.924177	0.527778	0.164508	0.0741099	1.48149	2.2171	2.19018	2.02697	1.95303	1.92	1.91697	2.3571	2.40997	2.4371	2.42905	2.13513	2.1171
6.4383	6.49728	6.48525	6.50925	6.66429	6.69735	6.47227	6.42729	6.50919	6.54117	6.47726	6.37116	6.29504	6.39102	6.4773	6.64125	6.74665	6.87559	6.46528	0.9191	1.71203	1.41373	1.15997	0.937776	0.863199	1.41591	1.14372	0.913728	0.833833	0.915282	0.504418	0.148892	0.051733	0.919778	0.515961	0.174673	0.0957122	1.4764	2.22101	2.19702	2.02603	1.95403	1.92001	1.91601	2.36098	2.40899	2.44101	2.43102	2.14001	2.121
6.49567	6.55148	6.53363	6.55776	6.7208	6.76474	6.5245	6.48367	6.54569	6.5736	6.52765	6.40261	6.30309	6.395	6.53464	6.68872	6.86993	6.98891	6.51954	0.909439	1.70002	1.40635	1.16053	0.944504	0.864908	1.41102	1.13706	0.913	0.826696	0.90616	0.490763	0.149361	0.0523282	0.90976	0.483686	0.144731	0.101516	1.4683	2.22305	2.20007	2.03107	1.95907	1.92205	1.91703	2.35712	2.40805	2.443	2.43399	2.14105	2.12103
6.54726	6.58926	6.58214	6.61592	6.78212	6.82226	6.56336	6.53512	6.59882	6.62002	6.57836	6.45031	6.31045	6.39512	6.58422	6.74414	6.94017	7.05855	6.56126	0.902426	1.69801	1.39791	1.1628	0.938106	0.867061	1.40112	1.12953	0.888044	0.815677	0.899975	0.487993	0.151003	0.0545161	0.90208	0.460814	0.127589	0.0791638	1.46263	2.22717	2.2052	2.03605	1.96415	1.92615	1.9191	2.36615	2.41222	2.4431	2.43317	2.14517	2.123
6.59717	6.63915	6.62717	6.65218	6.82615	6.87215	6.61713	6.57917	6.6312	6.66015	6.63217	6.50217	6.32807	6.40003	6.63218	6.78917	6.94704	7.08006	6.61115	0.897926	1.69655	1.39351	1.15668	0.940688	0.867081	1.39554	1.12394	0.887001	0.811245	0.895026	0.489307	0.151913	0.0567345	0.898136	0.495191	0.133881	0.0742081	1.45776	2.234	2.21301	2.03802	1.97003	1.93201	1.92302	2.37201	2.42103	2.44701	2.44002	2.15199	2.123
6.65087	6.68773	6.68161	6.70868	6.8724	6.91961	6.65787	6.63276	6.69271	6.70778	6.68587	6.55619	6.35156	6.40921	6.68787	6.84182	6.96132	7.09815	6.65979	0.893599	1.69323	1.38841	1.14871	0.940172	0.864125	1.39507	1.11888	0.878063	0.819178	0.890797	0.488592	0.152804	0.0612798	0.893739	0.495333	0.143527	0.0766207	1.45433	2.23302	2.21712	2.04406	1.97898	1.93408	1.92906	2.37409	2.42906	2.45108	2.44506	2.15003	2.12286
6.70832	6.73622	6.72237	6.75402	6.89894	6.95975	6.71512	6.68334	6.74044	6.75934	6.74332	6.63529	6.38977	6.42422	6.74532	6.89587	6.98217	7.1081	6.71207	0.897523	1.6937	1.39103	1.14133	0.94068	0.863092	1.40021	1.11523	0.886512	0.831347	0.895219	0.496031	0.15023	0.0639958	0.896993	0.490728	0.146543	0.0688154	1.45536	2.23427	2.2252	2.04817	1.97817	1.93922	1.9331	2.38022	2.43307	2.45612	2.44917	2.15227	2.11393
6.76026	6.78428	6.77622	6.7942	6.93614	6.98913	6.75926	6.73628	6.79727	6.8123	6.79524	6.72549	6.45938	6.47309	6.79726	6.93011	6.98903	7.11202	6.75426	0.90156	1.6951	1.39269	1.14099	0.931239	0.859631	1.39638	1.11757	0.879995	0.831677	0.899092	0.503157	0.166791	0.0697374	0.901017	0.505582	0.146644	0.0658676	1.45953	2.24501	2.23302	2.05502	1.98501	1.94803	1.93703	2.38901	2.43602	2.46104	2.45602	2.16302	2.11101
6.80652	6.83455	6.8165	6.83045	6.96236	7.01223	6.80566	6.78662	6.84583	6.8669	6.83855	6.81391	6.52799		6.84354	6.94928	6.99408	7.11604	6.80164	0.901678	1.70087	1.39768	1.14476	0.927404	0.856179	1.39683	1.11332	0.891764	0.838262	0.899622	0.506152	0.183002		0.900671	0.509385	0.1456	0.0618256	1.464	2.24715	2.23709	2.05907	1.98708	1.95307	1.94311	2.39101	2.44003	2.46896	2.45888	2.16609	2.11307
6.84604	6.87636	6.85416	6.86486	6.98951	7.02948	6.85501	6.83344	6.90867	6.93457	6.88004	6.88297	6.60317	6.73612	6.88414	6.97061	7.00015	7.11903	6.85009	0.910598	1.70668	1.4064	1.15387	0.923874	0.850187	1.4095	1.13066	0.901399	0.83002	0.908093	0.504241	0.179409	0.139122	0.909745	0.501426	0.144768	0.0592347	1.47074	2.25818	2.24408	2.06405	1.99297	1.95818	1.95113	2.3921	2.44205	2.46595	2.4499	2.17318	2.11803
6.88615	6.92914	6.89908	6.8981	7.00907	7.04805	6.89418	6.88916	6.97321	6.99517	6.92013	6.95914	6.68732	6.70239	6.92815	6.99404	7.00601	7.12	6.89214	0.91827	1.71599	1.4167	1.1561	0.919771	0.84927	1.41387	1.14054	0.893227	0.818102	0.91672	0.511123	0.1777	0.0785551	0.916138	0.494331	0.140053	0.0570981	1.47939	2.265	2.247	2.066	1.99202	1.965	1.95602	2.39603	2.44401	2.46398	2.446	2.17999	2.11903
6.93156	6.97166	6.92372	6.92945	7.03017	7.06323	6.95066	6.93974	7.03764	7.04891	6.96152	7.00213	6.789	6.82527	6.97356	7.00622	7.009	7.12	6.93661	0.927615	1.72287	1.42489	1.16177	0.917086	0.84628	1.41799	1.14121	0.883635	0.828271	0.929319	0.484569	0.137575	0.0553771	0.921895	0.491521	0.137974	0.0564895	1.48727	2.26403	2.247	2.06503	1.99906	1.96505	1.96103	2.405	2.44803	2.45711	2.44613	2.17705	2.12811
6.96818	7.01415	6.96988	6.95888	7.0416	7.0784	6.99308	6.98708	7.07963	7.10781	6.99508	7.07476	6.91799	6.97149	7.01035	7.0204	7.00925	7.11992	6.97615	0.935614	1.72868	1.4332	1.16713	0.919922	0.847498	1.42818	1.15407	0.92638	0.844488	0.938164	0.492705	0.128704	0.0500165	0.928636	0.4916	0.138064	0.0550349	1.49403	2.26587	2.24697	2.06695	2.00297	1.96815	1.96313	2.40508	2.45005	2.46415	2.4541	2.1798	2.13495
7.01417	7.05919	7.00425	6.99319	7.06514	7.09411	7.03522	7.02926	7.1433	7.17835	7.0372	7.14339	7.03468	7.1076	7.06317	7.03611	7.01914	7.11726	7.02122	0.940061	1.73409	1.43563	1.16873	0.917672	0.845833	1.43715	1.16401	0.939649	0.86081	0.941422	0.492858	0.114527	0.0440734	0.933922	0.493068	0.131518	0.0486225	1.49899	2.26098	2.24599	2.06499	2.00202	1.97399	1.96802	2.40801	2.45203	2.47	2.458	2.17199	2.13301
7.04565	7.0937	7.04953	7.02641	7.08937	7.11328	7.07473	7.07661	7.19678	7.24177	7.0726	7.21377	7.15583	7.21527	7.09365	7.0564	7.04509	7.16362	7.06062	0.940227	1.73539	1.43591	1.16254	0.916199	0.842784	1.43954	1.16861	0.948469	0.873205	0.941713	0.487368	0.126111	0.0482087	0.934085	0.480774	0.116835	0.0489383	1.50031	2.258	2.245	2.06405	2.005	1.97301	1.972	2.40899	2.45801	2.47001	2.45797	2.17099	2.13392
7.09487	7.14709	7.09022	7.05797	7.11762	7.13455	7.12989	7.12297	7.25607	7.30037	7.11784	7.27229	7.29461	7.3873	7.14287	7.08682			7.10802	0.934035	1.73456	1.43399	1.15833	0.909214	0.837099	1.43466	1.17318	0.955413	0.882019	0.937401	0.493973	0.113484	0.0486029	0.926275	0.512498			1.49846	2.25798	2.24488	2.06795	2.00502	1.97405	1.97207	2.40805	2.45902	2.47105	2.456	2.16998	2.1282
7.12917	7.19014	7.13814	7.09614	7.1421	7.15609	7.16517	7.16118	7.29819	7.35419	7.15118	7.32315	7.39735	7.51742	7.17717	7.11911			7.14816	0.933821	1.72987	1.42917	1.15324	0.901892	0.835439	1.43335	1.17317	0.967294	0.891813	0.935471	0.467723	0.141181	0.0680748	0.927651	0.548601			1.49562	2.257	2.23999	2.06599	2.00601	1.97599	1.97498	2.41	2.46	2.473	2.45601	2.169	2.136
7.17973	7.23171	7.17977	7.13677	7.17054	7.18251	7.21473	7.21369	7.35344	7.41071	7.20474	7.36782	7.50114	7.64025	7.22674	7.15074	7.02187	7.15388	7.19665	0.928176	1.72563	1.42254	1.14911	0.896529	0.826218	1.4303	1.16906	0.962792	0.889823	0.929961	0.459685	0.147498	0.0988593	0.922018	0.563881	0.153189	0.115572	1.48885	2.25787	2.23698	2.06302	2.00997	1.97398	1.97	2.40987	2.45994	2.47402	2.45798	2.16891	2.13613
7.22627	7.27735	7.22925	7.1862	7.20522	7.21505	7.26095	7.25802	7.38227	7.45622	7.2522	7.42035	7.573	7.71857	7.27427	7.19815	7.0763	7.20935	7.2383	0.921008	1.71897	1.4137	1.13748	0.885692	0.81646	1.42187	1.16145	0.964194	0.892474	0.925003	0.454955	0.151559	0.112937	0.912565	0.581894	0.168227	0.130837	1.48264	2.2499	2.2358	2.06383	2.00795	1.97295	1.97	2.40195	2.4559	2.47493	2.45702	2.16288	2.14415
7.27628	7.33019	7.27825	7.23326	7.25323	7.25622	7.29827	7.29823	7.43221	7.50421	7.29929	7.47328	7.61219	7.74121	7.32426	7.24333	7.08814	7.22263	7.28924	0.919721	1.71391	1.40813	1.12671	0.877918	0.806283	1.42015	1.15594	0.965085	0.890264	0.922761	0.453558	0.143633	0.104498	0.912341	0.576185	0.174461	0.136676	1.47803	2.24598	2.22796	2.05697	2.00598	1.97099	1.96999	2.39998	2.45198	2.47198	2.45798	2.15796	2.15003
7.33166	7.36769	7.32657	7.28465	7.29874	7.29874	7.35046	7.34253	7.47349	7.54545	7.35569	7.52766	7.64825	7.78207	7.3757	7.30677	7.11629	7.15111	7.33561	0.914146	1.70958	1.40096	1.12261	0.867775	0.801136	1.41462	1.15065	0.956264	0.883181	0.919105	0.449224	0.132551	0.0846529	0.904926	0.579004	0.194196	0.0784689	1.4727	2.24199	2.22096	2.05196	2.00197	1.96899	1.96899	2.39596	2.44797	2.46897	2.45499	2.151	2.15601
7.3822	7.42015	7.3701	7.33425	7.35538	7.35538	7.38625	7.38328	7.51095	7.57978	7.4082	7.57788	7.66718	7.7871	7.4291	7.36591	7.13923	7.16309	7.38208	0.91301	1.70931	1.39714	1.11597	0.862992	0.798499	1.41523	1.14413	0.946697	0.873362	0.91642	0.445638	0.120434	0.0712516	0.905271	0.575237	0.213362	0.100531	1.47363	2.24095	2.21777	2.0489	1.99997	1.96813	1.96813	2.39282	2.44592	2.46695	2.45392	2.15095	2.15677
7.42917	7.46516	7.41318	7.38318	7.40921	7.40924	7.43515	7.43311	7.54814	7.61009	7.45516	7.6121	7.67402	7.79101	7.47217	7.44037	7.18721	7.32219	7.42417	0.909515	1.71068	1.39922	1.12038	0.865406	0.795357	1.41356	1.14499	0.939606	0.866051	0.912926	0.4386	0.109725	0.0623473	0.901843	0.560966	0.217288	0.18066	1.47522	2.239	2.20898	2.04498	1.99899	1.973	1.97301	2.38599	2.44299	2.46496	2.45099	2.14899	2.14799
7.46653	7.51361	7.46903	7.43779	7.47295	7.48099	7.48301	7.46307	7.58592	7.6344	7.49204	7.6293	7.66901	7.784	7.51052	7.50081	7.25093	7.37993	7.47212	0.909612	1.69368	1.39563	1.11951	0.870199	0.80055	1.40911	1.14831	0.939042	0.8606	0.908623	0.487595	0.138484	0.0617089	0.907469	0.520289	0.164469	0.174773	1.45997	2.23598	2.20046	2.03948	1.99489	1.97295	1.97705	2.37844	2.43947	2.45698	2.4504	2.1495	2.14246
7.50491	7.5579	7.50691	7.48935	7.53465	7.5457	7.52044	7.50377	7.6167	7.66361	7.53038	7.65106	7.66953	7.784	7.54892	7.56172	7.31012	7.43147	7.51781	0.911388	1.69634	1.39492	1.12684	0.873511	0.807666	1.41041	1.14583	0.92854	0.855372	0.909068	0.500006	0.137316	0.0602686	0.910363	0.521837	0.178359	0.149806	1.4658	2.23462	2.19694	2.038	1.9879	1.96998	1.97988	2.37343	2.43696	2.45592	2.44291	2.14909	2.14009
7.55265	7.60166	7.55717	7.53672	7.58878	7.5993	7.56413	7.53914	7.64012	7.6841	7.57967	7.66855	7.67301	7.7835	7.59265	7.62228	7.31726	7.45636	7.55767	0.913648	1.70009	1.40438	1.12573	0.867771	0.806286	1.41989	1.15146	0.935398	0.859413	0.909689	0.499529	0.131104	0.059409	0.914066	0.523976	0.128072	0.1569	1.47029	2.23651	2.19301	2.03749	1.98949	1.97297	1.97845	2.36849	2.43299	2.44851	2.43596	2.15102	2.14551
7.59052	7.64393	7.59699	7.59017	7.65779	7.67228	7.59502	7.57191	7.67134	7.70787	7.62105	7.6831	7.67751	7.78345	7.63341	7.69376	7.41606	7.42055	7.59995	0.920088	1.70327	1.40905	1.12838	0.877735	0.814411	1.42369	1.15715	0.941432	0.866695	0.914572	0.498087	0.134045	0.0592149	0.922277	0.528282	0.14409	0.126967	1.47641	2.23898	2.19401	2.03551	1.98642	1.9684	1.97088	2.36447	2.42948	2.45095	2.42699	2.15395	2.14803
7.63332	7.68174	7.63796	7.64546	7.72312	7.73722	7.63781	7.6064	7.69994	7.73892	7.66684	7.6911	7.67851	7.7795	7.66742	7.75657	7.5043	7.59001	7.62775	0.919889	1.69522	1.41709	1.13647	0.894307	0.827682	1.42651	1.15932	0.94133	0.874849	0.91394	0.484833	0.128367	0.057586	0.922393	0.530293	0.137443	0.0987877	1.46627	2.23748	2.18603	2.03652	1.97948	1.95998	1.961	2.36251	2.42747	2.44699	2.42602	2.14952	2.15045
7.66907	7.73199	7.69206	7.69608	7.7931	7.8181	7.68258	7.65305	7.74304	7.77356	7.70306	7.70354	7.67951	7.778	7.70856	7.8231	7.65418	7.71466	7.68499	0.921555	1.70117	1.4218	1.15872	0.904518	0.837744	1.42897	1.16968	0.949873	0.891266	0.91606	0.482828	0.131319	0.0579167	0.92325	0.545076	0.142185	0.0650457	1.46692	2.235	2.189	2.03849	1.9755	1.9555	1.9475	2.36049	2.4215	2.45101	2.43201	2.14849	2.14648
7.71354	7.77154	7.72975	7.74729	7.85746	7.88654	7.72156	7.67909	7.77411	7.81354	7.74651	7.71921	7.68505	7.77902	7.7506	7.8838	7.78224	7.83245	7.71665	0.920735	1.70405	1.42432	1.15753	0.912099	0.847472	1.42951	1.16757	0.952713	0.886376	0.915261	0.493318	0.133543	0.0583345	0.922408	0.542636	0.144883	0.0641325	1.47271	2.23499	2.19103	2.03354	1.9754	1.95395	1.94497	2.35652	2.42398	2.45348	2.43356	2.14655	2.13946
7.75132	7.81263	7.7823	7.80245	7.92458	7.95907	7.76198	7.72096	7.81536	7.85132	7.78183	7.73414	7.68852	7.78053	7.79223	7.93976	7.90337	7.99965	7.76555	0.91707	1.70368	1.42196	1.16499	0.931162	0.858147	1.42838	1.17244	0.945896	0.889075	0.911464	0.501547	0.132139	0.0584109	0.918838	0.545355	0.135881	0.0794124	1.47276	2.23448	2.19298	2.03599	1.96799	1.95049	1.94302	2.35794	2.42313	2.4521	2.4375	2.14946	2.13697
7.77113	7.85316	7.82113	7.83615	7.96622	8.0102	7.79016	7.73915	7.82412	7.88109	7.81412	7.73707	7.68701	7.771	7.80813	7.97013	7.99033	8.10937	7.80117	0.925382	1.69629	1.41669	1.16304	0.937172	0.855871	1.42878	1.16044	0.942419	0.867131	0.921443	0.503389	0.146171	0.0669289	0.926663	0.527379	0.156027	0.0703793	1.47183	2.22599	2.19801	2.03702	1.97303	1.951	1.945	2.36101	2.42298	2.457	2.43702	2.147	2.135
7.81266	7.90346	7.86168	7.88572	8.03687	8.07484	7.84053	7.78753	7.86284	7.91166	7.85266	7.75841	7.69114	7.772	7.84966	8.01266	8.0975	8.22652	7.85456	0.913305	1.6967	1.41184	1.16601	0.944163	0.865589	1.41759	1.15685	0.938902	0.876447	0.909734	0.503038	0.146397	0.0665691	0.914708	0.495166	0.164582	0.0892313	1.46706	2.22395	2.20104	2.04203	1.98287	1.95099	1.94496	2.36297	2.4161	2.45606	2.44194	2.14594	2.13601
7.86266			7.94062	8.10255	8.13856	7.88072	7.82772	7.92656	7.96166	7.90266	7.78978	7.70193	7.772	7.89966	8.06266	8.21122	8.3422		0.90456			1.16184	0.944359	0.86704	1.4155	1.14817	0.928402	0.849614	0.900901	0.50589	0.148466	0.0665005	0.906238	0.466755	0.16171	0.0946428		2.22003			1.97307	1.95001	1.94202	2.36101	2.42395	2.46097	2.43703	2.14103	2.13699
7.90203	7.99202	7.95603	7.98403	8.13803	8.19803	7.92902	7.87203	7.95104	8.00003	7.94503	7.82003	7.70501	7.772	7.93803	8.09203	8.28201	8.41802	7.93603	0.895437	1.68391	1.40027	1.16309	0.944609	0.868166	1.4011	1.14524	0.928595	0.84809	0.890098	0.497054	0.15241	0.0662705	0.898867	0.464892	0.154159	0.107728	1.45483	2.232	2.20501	2.045	1.974	1.949	1.942	2.368	2.418	2.458	2.443	2.153	2.131
7.95469	8.03366	8.00162	8.03356	8.1985	8.25456	7.96566	7.9237	8.02862	8.05362	7.99467	7.87245	7.71522	7.77517	7.99163	8.14266	8.29918	8.44613	7.98947	0.890477	1.6787	1.39645	1.15641	0.942366	0.861327	1.39753	1.13843	0.885776	0.831316	0.886218	0.504284	0.152953	0.067167	0.892976	0.48505	0.169457	0.120932	1.44866	2.23101	2.21408	2.05195	1.97613	1.95203	1.94201	2.3711	2.42403	2.45614	2.43809	2.15199	2.13
8.00652	8.08354	8.04857	8.07561	8.23665	8.29661	8.01554	7.97651	8.07557	8.10057	8.04553	7.90668	7.73185	7.78788	8.03956	8.19254	8.31287	8.45591	8.02468	0.886457	1.67592	1.39256	1.15601	0.943539	0.863371	1.39169	1.13345	0.897601	0.829517	0.881533	0.478091	0.156973	0.0722334	0.88967	0.486566	0.156351	0.100637	1.44605	2.23199	2.21995	2.04804	1.98591	1.95398	1.94299	2.37893	2.42598	2.4669	2.44494	2.15101	2.13
8.06115	8.12812	8.09413	8.11712	8.27703	8.33608	8.06515	8.02118	8.12117	8.15116	8.09816	7.96821	7.75312	7.80206	8.09417	8.23617	8.34706	8.48502	8.08015	0.885607	1.67392	1.38578	1.1459	0.9374	0.854429	1.39352	1.13583	0.906662	0.833713	0.880392	0.474329	0.160236	0.0744369	0.889121	0.489547	0.155797	0.0886133	1.44393	2.235	2.22801	2.056	1.994	1.96001	1.94501	2.38601	2.43003	2.46398	2.44698	2.153	2.125
8.11368	8.16866	8.14051	8.15953	8.28666	8.36432	8.11668	8.0827	8.17851	8.20561	8.15464	8.04116	7.79382	7.82517	8.15168	8.29637	8.36811	8.49104	8.1315	0.887925	1.67548	1.39055	1.14517	0.937066	0.85377	1.38789	1.12819	0.890293	0.817824	0.884403	0.474076	0.155426	0.07052	0.889676	0.498991	0.151458	0.0828228	1.44274	2.23601	2.23299	2.05706	1.99501	1.96401	1.94704	2.39103	2.43996	2.45706	2.44109	2.15403	2.12392
8.16565	8.21966	8.17973	8.20072	8.33766	8.38883	8.16865	8.13664	8.21773	8.25268	8.20367	8.1304	7.85658	7.99187	8.20365	8.32481	8.37694	8.49398	8.16974	0.892161	1.67903	1.39419	1.14185	0.921336	0.842198	1.38849	1.13353	0.902835	0.838908	0.889237	0.486049	0.152828	0.113639	0.893196	0.506748	0.15596	0.0768802	1.44797	2.23699	2.23201	2.06197	1.99599	1.96499	1.94998	2.39299	2.43702	2.46197	2.44795	2.15599	2.11804
8.2131	8.25412	8.23307	8.24007	8.36704	8.41203	8.2131	8.18609	8.2871	8.31112	8.25409	8.20817	7.92815	8.06514	8.25009	8.36004	8.38902	8.506	8.22306	0.895757	1.68204	1.39799	1.13761	0.910553	0.840792	1.39199	1.13731	0.907068	0.836886	0.893327	0.476106	0.14242	0.103892	0.896197	0.502797	0.148164	0.0636979	1.45294	2.24101	2.23901	2.063	1.998	1.967	1.954	2.397	2.43701	2.47997	2.44399	2.15901	2.12
8.2634	8.31458	8.27154	8.27556	8.38819	8.42619	8.26256	8.23469	8.33975	8.37367	8.3014	8.29686	8.00619	8.13779	8.29844	8.3803	8.39904	8.504	8.25571	0.899366	1.68713	1.39656	1.13905	0.901832	0.83144	1.3978	1.1392	0.911151	0.834892	0.896853	0.489043	0.162558	0.124324	0.89974	0.501187	0.145185	0.0677397	1.4562	2.24597	2.24196	2.06203	1.99803	1.96803	1.95604	2.39606	2.44303	2.46691	2.43997	2.16497	2.12106
8.29372	8.35859	8.31262	8.31761	8.40286	8.44086	8.30461	8.28652	8.39648	8.42453	8.33172	8.3614	8.09617	8.12214	8.33169	8.40279	8.40197	8.504	8.3095	0.908882	1.69326	1.4066	1.14235	0.898243	0.822384	1.4062	1.14466	0.905938	0.839557	0.909146	0.480975	0.129971	0.0507098	0.906547	0.49798	0.145537	0.0677202	1.46401	2.24402	2.23903	2.06398	1.99998	1.96998	1.95897	2.40095	2.44498	2.46006	2.43802	2.16302	2.12595
8.34709	8.40613	8.35112	8.34211	8.42307	8.45904	8.35614	8.33913	8.45715	8.47623	8.38409	8.43721	8.19839	8.25346	8.38909	8.42304	8.40501	8.50701	8.35614	0.91989	1.69574	1.41556	1.14571	0.899186	0.824179	1.41558	1.15114	0.918994	0.864013	0.919921	0.492763	0.140535	0.0607506	0.917249	0.496403	0.144077	0.0635505	1.47105	2.24602	2.23501	2.06199	1.999	1.96799	1.96	2.39599	2.44302	2.46299	2.444	2.16401	2.13098
8.37658	8.44574	8.38863	8.37745	8.44619	8.47022	8.4015	8.37972	8.50576	8.54675	8.41349	8.5038	8.32154	8.39847	8.41857	8.43418	8.40904	8.51001	8.39858	0.926256	1.70431	1.42122	1.14992	0.89802	0.829928	1.42817	1.15904	0.938775	0.868077	0.926602	0.496733	0.148433	0.0763803	0.923138	0.494068	0.143196	0.0605558	1.47767	2.25096	2.23687	2.05799	1.999	1.96404	1.96101	2.39303	2.44801	2.45895	2.44296	2.16599	2.12404
8.42069	8.50161	8.43667	8.41176	8.4609	8.48688	8.43973	8.43462	8.5636	8.6036	8.45074	8.56458	8.43819	8.51022	8.4617	8.4479	8.41198	8.51099	8.44269	0.93203	1.71593	1.42697	1.15087	0.898795	0.823723	1.43439	1.16444	0.944441	0.877683	0.932777	0.498438	0.156216	0.073371	0.928304	0.490902	0.145921	0.0564486	1.4827	2.24802	2.22707	2.05701	1.999	1.96698	1.96199	2.39499	2.44899	2.45503	2.44002	2.16501	2.12698
8.45804	8.54004	8.47404	8.44004	8.49601	8.50902	8.49704	8.48103	8.62005	8.66205	8.49003	8.63804	8.58209	8.64814	8.50204	8.46001	8.41702	8.517	8.48904	0.929869	1.71423	1.42525	1.14834	0.89693	0.824721	1.43543	1.18113	0.95606	0.889876	0.929939	0.500154	0.14612	0.0529549	0.92688	0.486213	0.140409	0.0538177	1.48604	2.243	2.226	2.053	2.001	1.967	1.963	2.388	2.449	2.456	2.433	2.157	2.126
8.50157	8.59157	8.51867	8.48444	8.51345	8.53633	8.53959	8.5206	8.67257	8.7146	8.53053	8.68833	8.69162	8.81276	8.54557	8.47571	8.43673	8.52329	8.53262	0.929148	1.7116	1.42378	1.14636	0.897149	0.825712	1.43331	1.18125	0.956742	0.89728	0.928513	0.504813	0.146499	0.0701712	0.926884	0.490369	0.127145	0.0514942	1.48381	2.24809	2.22096	2.04999	1.99796	1.965	1.96091	2.386	2.45091	2.45392	2.43095	2.16212	2.12395
8.5446	8.6346	8.56953	8.51769	8.54768	8.56176	8.58458	8.56657	8.7156	8.76057	8.57063	8.71376	8.81486	8.94676	8.5886	8.5295	8.49248	8.62109	8.57956	0.925177	1.70566	1.42044	1.1417	0.896308	0.822094	1.43338	1.17643	0.969046	0.898003	0.924141	0.508853	0.134987	0.0725479	0.923353	0.560271	0.116102	0.077677	1.47559	2.25494	2.21803	2.04901	1.99503	1.965	1.95406	2.386	2.44406	2.44805	2.42704	2.17092	2.12004
8.58714	8.68515	8.61416	8.56214	8.57815	8.58912	8.63716	8.61214	8.77405	8.81014	8.61613	8.75512	8.86817	9.00718	8.63114	8.55515			8.62815	0.923425	1.69768	1.41413	1.13461	0.889495	0.815583	1.42606	1.17542	0.946623	0.895048	0.9198	0.524329	0.169831	0.114835	0.92407	0.568067			1.47075	2.25298	2.20999	2.04598	1.99898	1.96299	1.95199	2.38397	2.44098	2.444	2.42599	2.16798	2.11699
8.63062	8.73363	8.66552	8.60563	8.62639	8.62645	8.68744	8.65573	8.79061	8.85448	8.65671	8.79262		9.0638	8.67458	8.60353			8.6756	0.912522	1.69115	1.40433	1.12774	0.875434	0.810313	1.41332	1.16618	0.956673	0.888068	0.910571	0.520742		0.137735	0.911803	0.576549			1.46136	2.24695	2.20591	2.04092	1.99299	1.95892	1.948	2.37592	2.43496	2.4429	2.42295	2.16296	2.11313
8.67767	8.78167	8.70473	8.65367	8.6558	8.66076	8.72077	8.71062	8.83668	8.89075	8.71063	8.83967	8.98258	9.12458	8.71869	8.64372			8.72069	0.911169	1.68707	1.39958	1.11296	0.867376	0.805225	1.41773	1.15605	0.951605	0.87502	0.90765	0.518595	0.158687	0.107083	0.911999	0.5795			1.45671	2.24303	2.19905	2.03504	1.99201	1.95304	1.948	2.37004	2.43202	2.43505	2.41903	2.16002	2.12293
8.72604	8.82204	8.75602	8.70303	8.70704	8.70503	8.77003	8.75104	8.88301	8.92802	8.75404		9.01601	9.162	8.76904	8.66607			8.76403	0.90113	1.68287	1.38788	1.11311	0.864042	0.7951	1.40076	1.1431	0.926592	0.871312	0.89866		0.123493	0.0829303	0.90131	0.517765			1.45078	2.242	2.19399	2.029	1.981	1.951	1.945	2.368	2.42699	2.428	2.417	2.155
8.77263	8.86855	8.7887	8.74863	8.75567	8.75073	8.80371	8.79748	8.90275	8.95739	8.80558	8.94235	9.02313	9.1591	8.81757	8.76058			8.80845	0.900834	1.67524	1.38776	1.11073	0.866196	0.794709	1.40184	1.1411	0.929086	0.861281	0.898179	0.492991	0.140089	0.0832254	0.901018	0.56269			1.44722	2.23699	2.18592	2.02291	1.98087	1.94797	1.94192	2.36186	2.41895	2.43295	2.41897	2.15	2.11499
8.82056	8.91061	8.84151	8.79656	8.80653	8.80648	8.8575	8.83367	8.95948	8.98673	8.84959	8.96876	9.03291	9.16693	8.8606	8.80459		8.88587	8.84268	0.90189	1.68137	1.39375	1.11654	0.858313	0.793848	1.40757	1.1365	0.912048	0.852967	0.898071	0.496874	0.139268	0.0752736	0.903121	0.524711		0.136528	1.44894	2.23601	2.18005	2.01606	1.97109	1.94602	1.93605	2.3511	2.41504	2.42904	2.41702	2.15	2.11401
8.86612	8.95113	8.88214	8.84816	8.87219	8.8732	8.88914	8.87111	8.97317	9.01507	8.89512	9.00405	9.03701	9.168	8.91011	8.88622		8.94377	8.88914	0.901422	1.68225	1.39402	1.11497	0.867219	0.802302	1.41106	1.14059	0.910993	0.850515	0.898509	0.495438	0.139902	0.0692303	0.901734	0.526792		0.124188	1.45288	2.22598	2.17399	2.01099	1.96898	1.94397	1.93599	2.34898	2.41098	2.42799	2.41798	2.13898	2.11301
8.90652	8.99549	8.92955	8.90261	8.93575	8.93879	8.93529	8.90835	9.02808	9.03833	8.93552	9.02217	9.04104	9.16804	8.94652	8.95979	8.72069	8.86669	8.93443	0.90544	1.68656	1.39777	1.11345	0.880041	0.81311	1.4127	1.14153	0.902063	0.845768	0.901596	0.498151	0.140469	0.0659623	0.906521	0.520745	0.154519	0.133331	1.45949	2.21993	2.17099	2.00701	1.96195	1.93395	1.93293	2.34105	2.40599	2.42497	2.4119	2.13293	2.11499
8.94573	9.03274	8.97072	8.94868	8.99261	8.99859	8.95685	8.93482	9.03396	9.06283	8.97473	9.03491	9.04398	9.17098	8.98573	9.01959	8.77264	8.91864	8.96678	0.911459	1.6928	1.40569	1.12888	0.87714	0.819158	1.41576	1.14916	0.904543	0.853129	0.906576	0.495935	0.140361	0.0631196	0.913413	0.517333	0.155225	0.133429	1.46571	2.21503	2.17001	2.00799	1.95803	1.93003	1.92803	2.34497	2.40501	2.42301	2.40405	2.12803	2.11401
8.98104	9.07903	9.01303	9.00304	9.05805	9.07406	9.01202	8.97203	9.08302	9.09803	9.01304	9.05301	9.048	9.171	9.02103	9.08205	8.85007	8.88109	9.01202	0.921137	1.70078	1.41285	1.13716	0.891479	0.829756	1.422	1.16323	0.910249	0.861077	0.915587	0.493764	0.140639	0.0611091	0.923447	0.52211	0.149241	0.0706423	1.47377	2.21399	2.173	2.008	1.952	1.92799	1.912	2.342	2.4	2.425	2.404	2.127	2.116
9.0234	9.1146	9.0546	9.05166	9.12286	9.146	9.03361	9.00633	9.10426	9.13043	9.05552	9.06313	9.049	9.17096	9.06039	9.14386	8.93762	8.9916	9.0417	0.929649	1.7037	1.4222	1.14706	0.914319	0.836676	1.43105	1.17111	0.921806	0.869934	0.923945	0.487215	0.139025	0.0600094	0.931833	0.533914	0.150752	0.0732734	1.4791	2.20506	2.17207	2.00606	1.95094	1.92197	1.90694	2.34196	2.397	2.42607	2.40815	2.12201	2.11296
9.05174	9.15661	9.09661	9.09758	9.18344	9.21635	9.0766	9.02978	9.12283	9.16072	9.09167	9.07192	9.049	9.16803	9.08775	9.20444	9.05096	9.10397	9.09055	0.930314	1.70941	1.42609	1.16118	0.910763	0.844112	1.43273	1.17563	0.959335	0.882841	0.923564	0.488934	0.141448	0.0592668	0.933445	0.532087	0.148758	0.0672059	1.48466	2.20896	2.17696	2.00996	1.94704	1.92002	1.90304	2.33903	2.397	2.43096	2.4189	2.12299	2.11003
9.10211	9.19515	9.1451	9.15314	9.25419	9.2882	9.10513	9.08107	9.15318	9.20011	9.13911	9.09904	9.05602	9.172	9.13511	9.27915	9.16638	9.22844	9.12315	0.930809	1.70463	1.42824	1.16679	0.929891	0.853395	1.43276	1.17352	0.954183	0.8774	0.925153	0.501375	0.14083	0.0580389	0.932876	0.54929	0.163948	0.073031	1.48304	2.204	2.17902	2.00899	1.94398	1.91199	1.898	2.341	2.395	2.428	2.42101	2.12398	2.105
9.13756	9.24346	9.17965	9.20056	9.31686	9.35483	9.14748	9.10559	9.21229	9.23552	9.17656	9.11222	9.063	9.172	9.17052	9.32738	9.28953	9.37293	9.1724	0.927357	1.70493	1.42489	1.17083	0.943305	0.861546	1.42949	1.16973	0.922667	0.864407	0.922706	0.503072	0.140969	0.0576864	0.92843	0.539365	0.163123	0.0669128	1.48209	2.20401	2.18504	2.00603	1.93901	1.90996	1.89803	2.34203	2.394	2.42804	2.42403	2.11901	2.10397
9.17872	9.27776	9.22767	9.24172	9.38056	9.41658	9.18276	9.1497	9.23385	9.27374	9.21772	9.12889	9.063	9.172	9.20874	9.3558	9.40322	9.51602	9.2018	0.923407	1.70122	1.4216	1.17235	0.948087	0.867906	1.42961	1.16606	0.922442	0.865671	0.918668	0.506149	0.142351	0.0574218	0.924706	0.528614	0.156684	0.0693433	1.47935	2.20499	2.18798	2.00799	1.93999	1.90702	1.89999	2.34399	2.394	2.43098	2.42599	2.11999	2.10201
9.22503	9.33102	9.26603	9.29503	9.43405	9.48505	9.22603	9.18903	9.27204	9.30603	9.26103	9.15202	9.071	9.172	9.26002	9.40703	9.51407	9.64006	9.24903	0.914557	1.69481	1.4146	1.1769	0.952023	0.873322	1.41929	1.15472	0.922564	0.855019	0.910858	0.506476	0.14261	0.0566896	0.915376	0.497126	0.153607	0.0799734	1.47099	2.208	2.189	2.007	1.941	1.90799	1.894	2.349	2.396	2.43	2.43	2.125	2.099
9.26062	9.36064	9.30564	9.33064	9.4976	9.54767	9.27164	9.23561	9.32233	9.34651	9.30651	9.17451	9.07413	9.172	9.29366	9.44351	9.60672	9.7259	9.29552	0.91031	1.68942	1.41293	1.17476	0.956654	0.876346	1.41834	1.13204	0.901173	0.839541	0.90753	0.501407	0.14324	0.0561737	0.909975	0.464652	0.149238	0.0985493	1.46733	2.20803	2.19406	2.00906	1.94404	1.90104	1.89301	2.34906	2.39999	2.43594	2.42492	2.124	2.10194
9.30855	9.40954	9.35454	9.37954	9.54357	9.59952	9.32054	9.28256	9.34776	9.38564	9.34564	9.21364	9.08391	9.172	9.34453	9.48264	9.66248	9.79535	9.33563	0.897995	1.68048	1.40334	1.16804	0.956937	0.876003	1.40688	1.14252	0.900605	0.824213	0.89675	0.499656	0.147867	0.0564574	0.897278	0.459389	0.169075	0.132355	1.46048	2.20998	2.19895	2.01395	1.94697	1.90397	1.89399	2.35395	2.39901	2.43105	2.41905	2.124	2.09705
9.34816	9.45413	9.39115	9.41617	9.58314	9.64713	9.36116	9.33313	9.39813	9.42912	9.39113	9.25417	9.09405	9.17202	9.38316	9.53815	9.68606	9.82406	9.38013	0.894165	1.67819	1.40149	1.16286	0.95702	0.875417	1.39746	1.12838	0.89826	0.817889	0.891587	0.491866	0.151879	0.0578401	0.893676	0.468799	0.158627	0.0989385	1.45462	2.212	2.20802	2.01703	1.95299	1.90601	1.89801	2.359	2.40102	2.43302	2.42401	2.12401	2.10199
9.40074	9.49757	9.43948	9.47043	9.62951	9.69042	9.41362	9.37669	9.44071	9.46864	9.43479	9.30971	9.11133	9.17813	9.43674	9.58668	9.70534	9.84224	9.42366	0.886159	1.67659	1.39572	1.15565	0.950536	0.867809	1.39538	1.11975	0.888258	0.820742	0.884141	0.490489	0.154897	0.0579315	0.88589	0.4847	0.154445	0.0886691	1.45019	2.21297	2.21314	2.02709	1.9511	1.91008	1.90205	2.3601	2.40806	2.43804	2.42804	2.12796	2.09891
9.4576	9.54169	9.47674	9.50376	9.66872	9.72277	9.46166	9.42962	9.49561	9.51765	9.49557	9.36461	9.13682	9.18793	9.4936	9.63863	9.73181	9.86087	9.47464	0.888364	1.67825	1.39695	1.15169	0.939459	0.860839	1.39151	1.12036	0.870426	0.817026	0.885749	0.489606	0.15772	0.0618919	0.888223	0.497807	0.151014	0.0778268	1.45239	2.21101	2.22392	2.03395	1.95894	1.91596	1.90597	2.36794	2.41297	2.44098	2.43098	2.12502	2.09205
9.51204	9.58204	9.52803	9.55502	9.68803	9.75202	9.51203	9.48203	9.54904	9.56804	9.55004	9.45307	9.18906	9.21514	9.54804	9.67903	9.74601	9.86801	9.51504	0.889754	1.67775	1.39907	1.14789	0.93627	0.854565	1.39755	1.13132	0.864072	0.811046	0.887563	0.499822	0.157107	0.060375	0.889094	0.496303	0.150698	0.0721352	1.45431	2.21601	2.22901	2.04	1.965	1.92001	1.912	2.37	2.417	2.443	2.437	2.13001	2.084
9.56157	9.63157	9.57051	9.5845	9.72521	9.77121	9.54769	9.52566	9.5998	9.62176	9.60149	9.53509	9.2599	9.39393	9.59362	9.71627	9.75717	9.87913	9.56251	0.894911	1.68091	1.40131	1.14592	0.92408	0.848589	1.40092	1.1295	0.878559	0.81805	0.891904	0.502538	0.165378	0.12855	0.894678	0.512554	0.148553	0.0660183	1.4569	2.2291	2.24009	2.04108	1.97003	1.92708	1.91706	2.37606	2.41812	2.44795	2.438	2.13913	2.08408
9.6046	9.6746	9.60964	9.62265	9.74085	9.78685	9.60051	9.57554	9.66044	9.67947	9.63866	9.61823	9.32837	9.46435	9.64056	9.73681	9.76988	9.88891	9.60164	0.897248	1.68621	1.40629	1.14813	0.921028	0.84854	1.40235	1.13317	0.871614	0.816504	0.894496	0.504641	0.179658	0.143036	0.896781	0.506774	0.139623	0.0552399	1.46242	2.23693	2.24694	2.04695	1.97198	1.93295	1.92195	2.38095	2.42692	2.44404	2.438	2.14891	2.08995
9.64613	9.71516	9.6491	9.65907	9.76305	9.80204	9.63617	9.62218	9.7152	9.73518	9.68312	9.68424	9.3983	9.53592	9.67816	9.75707	9.77601	9.889	9.64214	0.903096	1.68921	1.41531	1.14851	0.912981	0.842853	1.40021	1.13268	0.881512	0.826535	0.903518	0.498009	0.166705	0.130419	0.899372	0.491291	0.138891	0.0543695	1.46929	2.24502	2.25301	2.049	1.97501	1.93702	1.92801	2.392	2.431	2.452	2.43499	2.15701	2.09501
9.68657	9.76541	9.68148	9.68151	9.77924	9.81421	9.68849	9.67868	9.77859	9.79076	9.71961	9.75876	9.49212	9.51247	9.72848	9.78011	9.78	9.88801	9.6866	0.911304	1.69396	1.42248	1.15036	0.910286	0.840714	1.40885	1.14172	0.882424	0.828223	0.912425	0.500799	0.155563	0.071124	0.906298	0.485207	0.136132	0.0542188	1.47608	2.25101	2.25501	2.05004	1.97899	1.94203	1.93208	2.39309	2.43207	2.45096	2.43305	2.16	2.09705
9.72871	9.79579	9.71676	9.71875	9.79688	9.82989	9.72475	9.72866	9.82171	9.84662	9.76469	9.81462	9.57444	9.62027	9.76376	9.78795	9.78	9.88899	9.7307	0.923349	1.70075	1.43435	1.16046	0.911432	0.842498	1.4204	1.14649	0.91201	0.842354	0.926743	0.50073	0.135267	0.0560222	0.915677	0.479151	0.134799	0.0533956	1.48437	2.25199	2.25599	2.05298	1.97801	1.94399	1.93796	2.39995	2.43697	2.44802	2.43697	2.16	2.10097
9.76003	9.84203	9.75303	9.74102	9.81801	9.84302	9.77503	9.76804	9.87604	9.90705	9.79203	9.87606	9.7131	9.80008	9.80403	9.80701	9.77601	9.889	9.76303	0.931462	1.70813	1.43972	1.16723	0.914013	0.846941	1.43204	1.15787	0.928497	0.857118	0.934372	0.500256	0.135285	0.0604291	0.923822	0.477708	0.131748	0.0522272	1.48885	2.253	2.257	2.056	1.982	1.945	1.937	2.406	2.44	2.453	2.44	2.159	2.118
9.80256	9.87756	9.79149	9.77041	9.83634	9.86427	9.81158	9.81446	9.92268	9.9687	9.83053	9.94789	9.83747	9.90433	9.84457	9.82223	9.78652	9.89276	9.80554	0.934605	1.71201	1.4431	1.16585	0.917228	0.848242	1.43623	1.1663	0.949868	0.867485	0.937334	0.507769	0.115948	0.046831	0.926927	0.475256	0.128796	0.0487552	1.49436	2.25096	2.25696	2.05504	1.98401	1.94599	1.93796	2.409	2.44305	2.45606	2.44596	2.15797	2.12086
9.8456	9.9206	9.82964	9.80171	9.86275	9.88481	9.85658	9.84967	9.97551	10.0225	9.87162	10.0164	9.95094	10.0843	9.88859	9.83984	9.82662	9.95145	9.84761	0.933481	1.71552	1.44408	1.16782	0.917042	0.847655	1.43785	1.1707	0.958232	0.880251	0.936845	0.498408	0.116604	0.0832294	0.925127	0.452503	0.131604	0.0630661	1.4961	2.24803	2.25403	2.05797	1.98499	1.94501	1.93503	2.409	2.44696	2.46095	2.44303	2.15602	2.1101
9.87813	9.95613	9.87213	9.8371	9.88009	9.90608	9.89613	9.89011	10.0152	10.0792	9.90712	10.0551	10.0863	10.1824	9.92015	9.85215		10.011	9.88613	0.933935	1.71578	1.44146	1.16399	0.916317	0.843632	1.43746	1.17105	0.969834	0.894346	0.936945	0.505097	0.120166	0.0447507	0.925865	0.457686		0.109584	1.49603	2.24899	2.254	2.059	1.988	1.94299	1.93599	2.411	2.45201	2.46399	2.44399	2.15599	2.10902
9.92352	10.0026	9.91556	9.87255	9.91136	9.93336	9.94151	9.92965	10.0705	10.1346			10.1921	10.3123	9.9715	9.90346		10.0155	9.93254	0.928658	1.71199	1.4365	1.16652	0.91508	0.840712	1.43248	1.16865	0.977871	0.899721			0.139203	0.0624619	0.9206	0.555511		0.192092	1.49153	2.24597	2.25395	2.05996	1.98801	1.94103	1.93399	2.41194	2.45395	2.46103	2.44205
9.96372	10.0497	9.9587	9.91471	9.93881	9.96081	9.98073	9.97966	10.1087	10.1827			10.2754	10.4093	10.0097	9.93876		9.98024	9.97372	0.921559	1.70683	1.42702	1.15539	0.908197	0.833182	1.43048	1.16476	0.967998	0.900544			0.144047	0.0940825	0.912903	0.577072		0.149245	1.48653	2.24401	2.25003	2.05702	1.98899	1.94299	1.93301	2.40703	2.45003	2.46299	2.44597
10.005	10.081	10	9.95503	9.97803	9.98802	10.023	10.022	10.161	10.228	10.031	10.186	10.349	10.474	10.051	9.97502	9.844	10.001	10.015	0.916965	1.69955	1.4196	1.14398	0.895771	0.824613	1.42424	1.16095	0.970954	0.897754	0.922654	0.474865	0.149405	0.112728	0.906616	0.574609	0.161239	0.155544	1.47938	2.243	2.251	2.055	1.984	1.942	1.932	2.405	2.451	2.467	2.447	2.15	2.13
10.0515	10.1334	10.0465	9.99765	10.0135	10.0205	10.0646	10.0666	10.1995	10.2715	10.0765	10.2296	10.3501	10.49	10.0976	10.0029	9.84449	10.0045	10.0605	0.90992	1.69472	1.41128	1.13611	0.883192	0.814424	1.41542	1.15516	0.961842	0.888957	0.914773	0.482039	0.156368	0.109443	0.900678	0.531984	0.132886	0.133766	1.47371	2.24301	2.24997	2.05599	1.98594	1.94197	1.93299	2.40292	2.44796	2.46597	2.45203	2.14703	2.1341
10.0926	10.1677	10.0837	10.0475	10.0536	10.0577	10.1076	10.1106	10.2396	10.3096	10.1176	10.2736	10.3559	10.489	10.1416	10.0733	9.88165	10.0397	10.1006	0.90457	1.68951	1.40731	1.13015	0.873352	0.806276	1.41279	1.1452	0.948227	0.877209	0.909608	0.483516	0.159263	0.0951133	0.895201	0.562179	0.174681	0.161799	1.46889	2.24399	2.24802	2.05501	1.98105	1.94002	1.93201	2.39705	2.44503	2.46402	2.45398	2.14898	2.14193
10.1461	10.2171	10.1291	10.0832	10.1072	10.1042	10.1541	10.1511	10.2851	10.3451	10.1711	10.3201	10.399	10.499	10.1911		9.90507	10.0621	10.1451	0.898753	1.68144	1.40296	1.12056	0.869881	0.803739	1.40471	1.13196	0.937975	0.865473	0.902014	0.48611	0.135777	0.0834783	0.891461		0.17847	0.163685	1.46472	2.25599	2.247	2.05199	1.98099	1.942	1.932	2.39499	2.445	2.465	2.454	2.162	2.14298
10.1876	10.2455	10.1667	10.1356	10.1608	10.1608	10.1887	10.1895	10.3094	10.3693	10.2136	10.3604	10.4061	10.495	10.2326		9.92899	10.085	10.1875	0.896395	1.6758	1.40414	1.11766	0.87025	0.80361	1.40403	1.13044	0.926852	0.856737	0.899976	0.489773	0.134948	0.0765451	0.888587		0.194492	0.174764	1.46356	2.25299	2.24603	2.04801	1.979	1.94305	1.93304	2.39192	2.44394	2.465	2.45401	2.16094	2.13791
10.2356		10.2216	10.1807	10.2196	10.2235	10.2416	10.2287	10.3437	10.3898	10.2636	10.3938	10.4129	10.496	10.2767		10.0054	10.1604		0.892945		1.40775	1.11438	0.873337	0.80905	1.3984	1.12516	0.921638	0.851876	0.895791	0.528586	0.134811	0.0738497	0.886049		0.19853	0.172794		2.25201		2.04899	1.979	1.94697	1.93598	2.38604	2.43904	2.465	2.45499	2.15604	2.13105
10.274	10.318	10.26	10.236	10.277	10.285	10.269	10.265	10.374	10.41	10.298	10.408	10.417	10.497	10.316	10.349	10.0531		10.265	0.890277	1.67669	1.40788	1.11839	0.883868	0.814112	1.39842	1.11922	0.911577	0.846168	0.891885	0.52652	0.134489	0.0696475	0.884619	0.525228	0.201225		1.46391	2.251	2.256	2.048	1.97799	1.948	1.939	2.38501	2.443	2.459	2.452	2.153	2.13403
[truncated: 64 more columns]
