# Supplementary material for: Kinematic Validation of a Multi-Kinect v2 Instrumented 10-Meter Walkway for Quantitative Gait Assessments
Source: PLoS One. 2015 Oct 13;10(10):e0139913. doi: 10.1371/journal.pone.0139913 (PMC4603795; doi:10.1371/journal.pone.0139913)
Supplement: S1 Data — (ZIP) [file pone.0139913.s001.zip › S1_Data/pp10_trial3.xls]

## Sheet: Sheet1
Kinect(x) SpineBase	Kinect(x) Head	Kinect(x) ShoulderLeft	Kinect(x) ElbowLeft	Kinect(x) WristLeft	Kinect(x) HandLeft	Kinect(x) ShoulderRight	Kinect(x) ElbowRight	Kinect(x) WristRight	Kinect(x) HandRight	Kinect(x) HipLeft	Kinect(x) KneeLeft	Kinect(x) AnkleLeft	Kinect(x) FootLeft	Kinect(x) HipRight	Kinect(x) KneeRight	Kinect(x) AnkleRight	Kinect(x) FootRight	Kinect(x) SpineShoulder	Kinect(y) SpineBase	Kinect(y) Head	Kinect(y) ShoulderLeft	Kinect(y) ElbowLeft	Kinect(y) WristLeft	Kinect(y) HandLeft	Kinect(y) ShoulderRight	Kinect(y) ElbowRight	Kinect(y) WristRight	Kinect(y) HandRight	Kinect(y) HipLeft	Kinect(y) KneeLeft	Kinect(y) AnkleLeft	Kinect(y) FootLeft	Kinect(y) HipRight	Kinect(y) KneeRight	Kinect(y) AnkleRight	Kinect(y) FootRight	Kinect(y) SpineShoulder	Kinect(z) SpineBase	Kinect(z) Head	Kinect(z) ShoulderLeft	Kinect(z) ElbowLeft	Kinect(z) WristLeft	Kinect(z) HandLeft	Kinect(z) ShoulderRight	Kinect(z) ElbowRight	Kinect(z) WristRight	Kinect(z) HandRight	Kinect(z) HipLeft	Kinect(z) KneeLeft
0.057	0.147964	0.122956	0.0959555	0.147982	0.164	0.137	0.102964	0.167	0.184	0.0929644	0.04	0.014	0.115018	0.103991	0.0449911	0.00602668	0.0980178	0.128	0.916828	1.69631	1.44102	1.17942	0.92948	0.848426	1.43718	1.17464	0.942637	0.868505	0.915345	0.52243	0.152461	0.0535619	0.916132	0.523808	0.160259	0.0632737	1.48817	2.289	2.29698	2.11398	2.04798	2.01297	2.008	2.443	2.48998	2.49	2.466	2.20898	2.149
0.0579995	0.152997	0.123	0.0969995	0.150998	0.164	0.144996	0.106998	0.167	0.184999	0.093	0.0409995	0.0110015	0.115	0.107998	0.045	0.006	0.098	0.134996	0.91675	1.69363	1.44063	1.17847	0.93003	0.844512	1.43771	1.17286	0.94279	0.870319	0.91515	0.5231	0.157817	0.0538199	0.91623	0.52375	0.15987	0.0638297	1.48592	2.292	2.299	2.114	2.051	2.012	2.008	2.444	2.489	2.49	2.469	2.209	2.152
0.0610093	0.157065	0.130056	0.101037	0.152037	0.168056	0.146037	0.108037	0.178	0.188954	0.0940463	0.0410185	0.011	0.113	0.108019	0.0460278	0.006	0.098	0.137046	0.91737	1.69339	1.44178	1.17438	0.92541	0.84728	1.44089	1.17353	0.918649	0.862585	0.915901	0.524954	0.159036	0.0561215	0.916689	0.524152	0.159857	0.0636882	1.48677	2.29103	2.30101	2.11506	2.05402	2.01502	2.00998	2.44702	2.49202	2.489	2.46798	2.21202	2.15203
0.0619881	0.163916	0.135928	0.104952	0.155952	0.173928	0.149952	0.111952	0.178	0.18406	0.0989404	0.0429761	0.011	0.113	0.109976	0.0489642	0.006	0.098	0.14194	0.91739	1.69317	1.44246	1.17968	0.9254	0.847231	1.44142	1.17169	0.914352	0.858855	0.915959	0.525335	0.158576	0.0562781	0.916631	0.5233	0.159564	0.0635023	1.48673	2.29396	2.30199	2.12093	2.05598	2.01698	2.00802	2.44898	2.49398	2.489	2.46602	2.21398	2.15496
0.0659986	0.175996	0.150995	0.109998	0.156	0.173	0.153999	0.115999	0.179999	0.195996	0.0999996	0.0469986	0.011	0.113	0.113999	0.0499996	0.006	0.098	0.148997	0.91646	1.69023	1.4422	1.18268	0.92467	0.84736	1.44077	1.17009	0.929645	0.85971	0.91507	0.52502	0.15831	0.0568398	0.91569	0.52454	0.15906	0.0631901	1.48663	2.296	2.305	2.129	2.058	2.017	2.015	2.451	2.496	2.496	2.469	2.217	2.157
0.067	0.180047	0.155047	0.114	0.165	0.183972	0.162047	0.122009	0.188	0.195028	0.103009	0.048019	0.011038	0.113	0.114009	0.051	0.0060285	0.098	0.154038	0.915953	1.68826	1.44219	1.18287	0.92219	0.84812	1.43972	1.16891	0.921891	0.862298	0.914714	0.525726	0.157824	0.0573113	0.915052	0.524414	0.158848	0.0629693	1.48516	2.3	2.30702	2.13102	2.06	2.022	2.01501	2.45206	2.50104	2.4971	2.47699	2.21603	2.16007
0.067	0.184956	0.159956	0.114	0.165	0.181026	0.166956	0.122991	0.188	0.197974	0.103991	0.0499825	0.014965	0.113	0.114991	0.051	0.00897375	0.098	0.157965	0.915226	1.68577	1.44205	1.18178	0.921139	0.84809	1.43861	1.16837	0.934359	0.866265	0.914125	0.522251	0.156135	0.056408	0.914198	0.523825	0.158622	0.0629006	1.4829	2.3	2.30898	2.13298	2.06	2.022	2.01599	2.45795	2.50497	2.5079	2.47601	2.21897	2.16694
0.0729975	0.192997	0.163998	0.122996	0.168998	0.184998	0.175996	0.132996	0.189	0.204997	0.108998	0.0589962	0.0159996	0.112	0.119998	0.0549983	0.009	0.098	0.161998	0.91503	1.68335	1.44159	1.18117	0.92021	0.846541	1.43793	1.17096	0.941097	0.868239	0.91406	0.526588	0.156	0.0565299	0.91387	0.52305	0.15865	0.0648792	1.48171	2.305	2.313	2.135	2.064	2.024	2.018	2.462	2.505	2.511	2.484	2.225	2.171
0.0780567	0.202076	0.165085	0.127057	0.175028	0.194057	0.181047	0.136047	0.190028	0.209038	0.114057	0.0631135	0.0160662	0.110028	0.125019	0.0590095	0.00903783	0.0980378	0.168113	0.914483	1.68075	1.44138	1.18095	0.932564	0.847402	1.43653	1.1666	0.943098	0.871811	0.913672	0.524947	0.155329	0.0565886	0.913154	0.523299	0.157219	0.0631097	1.48044	2.31005	2.31705	2.13804	2.06606	2.02899	2.02305	2.46705	2.51105	2.51409	2.48612	2.22708	2.17303
0.0839283	0.209904	0.173892	0.132928	0.177964	0.199928	0.18594	0.14094	0.192964	0.212952	0.119928	0.0748566	0.0229164	0.112964	0.126976	0.0599881	0.0129522	0.101952	0.179857	0.913788	1.68178	1.44189	1.183	0.93505	0.847588	1.43688	1.16731	0.947002	0.871948	0.91287	0.521512	0.152119	0.0564418	0.912567	0.523162	0.155017	0.062043	1.47903	2.31494	2.32194	2.14195	2.07193	2.02801	2.02794	2.47194	2.51594	2.52388	2.49884	2.2349	2.17596
0.089998	0.222996	0.188995	0.136999	0.179	0.2	0.191998	0.145998	0.199998	0.217998	0.124998	0.086996	0.023	0.113	0.132998	0.0649983	0.013	0.101	0.188997	0.912111	1.67829	1.43818	1.18253	0.93492	0.8482	1.43618	1.16716	0.94739	0.87085	0.91148	0.519971	0.148201	0.0546206	0.910621	0.520461	0.15514	0.0618501	1.47842	2.324	2.328	2.155	2.074	2.031	2.028	2.478	2.522	2.532	2.512	2.241	2.179
0.095047	0.232113	0.191066	0.143047	0.184122	0.210085	0.200085	0.153085	0.205047	0.222085	0.128038	0.115235	0.0300376	0.116028	0.138056	0.0700376	0.013	0.102	0.191085	0.911263	1.67247	1.43597	1.18343	0.935619	0.851025	1.43557	1.16134	0.940701	0.867222	0.911075	0.516694	0.145284	0.0530447	0.909291	0.519422	0.156356	0.0594798	1.47664	2.32902	2.33203	2.16101	2.07906	2.03307	2.02804	2.48204	2.53008	2.53706	2.51407	2.24702	2.17999
0.0999558	0.243894	0.197938	0.147956	0.196885	0.21892	0.20892	0.16192	0.209956	0.23092	0.131965	0.139779	0.0339646	0.118973	0.143947	0.0739646	0.013	0.102	0.19992	0.910537	1.66719	1.43668	1.18381	0.93344	0.847353	1.43383	1.16577	0.943911	0.865367	0.910555	0.512924	0.146767	0.0535356	0.908378	0.519678	0.154903	0.0584196	1.4731	2.33098	2.33497	2.16199	2.08495	2.03994	2.03196	2.48596	2.53793	2.54295	2.52094	2.24898	2.17901
0.105998	0.252996	0.199	0.153998	0.198	0.22	0.214998	0.175994	0.222995	0.242995	0.141996	0.177985	0.0549916	0.125997	0.152996	0.078998	0.013	0.102	0.207997	0.90987	1.66251	1.43763	1.17975	0.936969	0.852248	1.4311	1.16513	0.938732	0.861821	0.91023	0.51339	0.14704	0.0531602	0.90742	0.52073	0.15557	0.0574604	1.46968	2.34	2.343	2.165	2.09	2.043	2.035	2.495	2.547	2.549	2.524	2.256	2.176
0.116036	0.265109	0.209036	0.158009	0.202036	0.229982	0.228109	0.1821	0.236045	0.250118	0.150009	0.21019	0.0711995	0.1402	0.163063	0.0870363	0.0169728	0.102	0.220082	0.909312	1.65732	1.43478	1.17853	0.935124	0.851953	1.43345	1.16725	0.939191	0.855942	0.910427	0.515564	0.143378	0.0539975	0.905997	0.519627	0.155197	0.0568762	1.46677	2.34702	2.34603	2.17302	2.09203	2.04502	2.03205	2.50103	2.55204	2.55505	2.53308	2.26103	2.176
0.119961	0.276883	0.212961	0.15899	0.205961	0.228019	0.239883	0.192893	0.240951	0.262874	0.15099	0.230796	0.0927862	0.161786	0.169932	0.0909611	0.0140292	0.102	0.228913	0.907349	1.65507	1.43378	1.17719	0.937764	0.854416	1.42853	1.16719	0.939249	0.854019	0.909054	0.516045	0.14535	0.0526434	0.903465	0.518234	0.153804	0.0564641	1.4657	2.34898	2.34897	2.17498	2.09497	2.04698	2.03695	2.50397	2.55596	2.56094	2.54191	2.26397	2.176
0.132007	0.285015	0.225011	0.163003	0.206003	0.236998	0.252011	0.206008	0.258009	0.273012	0.167005	0.261013	0.132022	0.201028	0.182008	0.102004	0.0200007	0.105002	0.23701	0.90764	1.65146	1.43308	1.1766	0.942219	0.855361	1.43056	1.16828	0.932858	0.851007	0.90842	0.522773	0.145527	0.0608459	0.904589	0.520049	0.150261	0.0552499	1.46296	2.352	2.353	2.178	2.097	2.047	2.033	2.507	2.562	2.569	2.55	2.269	2.18
0.143144	0.308154	0.241154	0.168103	0.211062	0.234031	0.268144	0.218164	0.271298	0.291195	0.175103	0.280318	0.165493	0.244575	0.194174	0.108144	0.0210308	0.108	0.252185	0.907101	1.64644	1.43097	1.17349	0.940975	0.857078	1.42783	1.16981	0.929312	0.846385	0.908277	0.52704	0.156043	0.0698041	0.903675	0.518491	0.151083	0.0550569	1.46125	2.35202	2.35602	2.18302	2.099	2.04898	2.03399	2.51302	2.56505	2.576	2.55104	2.27	2.18107
0.156871	0.322861	0.255861	0.177908	0.216945	0.236972	0.281871	0.233852	0.299732	0.309824	0.184908	0.310714	0.212556	0.299483	0.210843	0.121871	0.0239723	0.108	0.269834	0.906228	1.64422	1.43021	1.17581	0.938612	0.857882	1.42527	1.17069	0.919909	0.846856	0.907973	0.539503	0.166838	0.0759322	0.902283	0.521492	0.148465	0.0547628	1.45868	2.35398	2.35798	2.18498	2.099	2.04702	2.03301	2.51498	2.56995	2.576	2.55496	2.27	2.18794
0.171005	0.341006	0.267009	0.186005	0.218001	0.233001	0.297007	0.249007	0.307004	0.327006	0.199005	0.324004	0.252021	0.334027	0.225004	0.132002	0.0260014	0.109	0.286004	0.908091	1.64402	1.43072	1.17668	0.937519	0.85809	1.42799	1.1693	0.91899	0.842763	0.910281	0.542178	0.18186	0.0855149	0.903771	0.517169	0.143519	0.05243	1.4595	2.353	2.359	2.185	2.101	2.05	2.031	2.517	2.572	2.578	2.553	2.269	2.187
0.185245	0.357245	0.292102	0.200184	0.222061	0.236092	0.318184	0.269153	0.320235	0.344276	0.213276	0.336368	0.312593	0.411705	0.238225	0.138082	0.0300511	0.109082	0.298225	0.909648	1.64056	1.43788	1.17729	0.934537	0.858911	1.42956	1.16468	0.917968	0.850366	0.911816	0.53703	0.152804	0.0707694	0.905342	0.513037	0.140776	0.0521595	1.45897	2.35195	2.35896	2.18697	2.09902	2.04898	2.02994	2.51301	2.56902	2.57296	2.55095	2.26695	2.18995
0.208712	0.380712	0.30188	0.217784	0.227928	0.244892	0.335784	0.28382	0.342724	0.370676	0.239676	0.371568	0.369304	0.479172	0.259736	0.145904	0.03494	0.116904	0.319736	0.907585	1.63993	1.4376	1.17734	0.940013	0.85808	1.42463	1.15249	0.920647	0.844245	0.910467	0.530332	0.160841	0.0707107	0.902663	0.510847	0.12608	0.0396831	1.45982	2.34706	2.35505	2.18404	2.10098	2.04702	2.02407	2.51399	2.57098	2.56905	2.54606	2.26206	2.18506
0.219009	0.402007	0.324009	0.226006	0.234003	0.241004	0.358009	0.308006	0.368005	0.382012	0.250007	0.389006	0.414015	0.541019	0.269009	0.156003	0.0410013	0.120003	0.346008	0.905989	1.6391	1.4345	1.17516	0.937479	0.856199	1.42011	1.16295	0.914832	0.84076	0.909159	0.526691	0.156834	0.0762662	0.900829	0.505678	0.122348	0.0344491	1.45449	2.347	2.355	2.187	2.102	2.045	2.025	2.508	2.57	2.561	2.539	2.262	2.183
0.239183	0.419244	0.345244	0.240234	0.241142	0.251173	0.378112	0.322204	0.379417	0.409204	0.266234	0.403305	0.448692	0.585722	0.289142	0.163102	0.0441119	0.126041	0.364173	0.903873	1.63626	1.43116	1.17152	0.935688	0.85481	1.41703	1.16278	0.919825	0.840913	0.907342	0.528721	0.165673	0.0902552	0.898404	0.502081	0.118299	0.0323644	1.45304	2.34397	2.35196	2.18296	2.10095	2.04299	2.02197	2.505	2.56897	2.56096	2.53297	2.25603	2.18196
0.256827	0.44277	0.36877	0.262779	0.254866	0.267837	0.388894	0.341808	0.419607	0.428808	0.288779	0.432712	0.515347	0.655319	0.302866	0.172904	0.0548944	0.129962	0.380837	0.903187	1.63006	1.42759	1.16506	0.934561	0.8538	1.42074	1.1606	0.913581	0.839256	0.906577	0.510558	0.143794	0.0791982	0.897796	0.501189	0.11725	0.0308647	1.451	2.34103	2.34804	2.17904	2.09605	2.04201	2.01903	2.505	2.56603	2.55704	2.53003	2.25897	2.17804
0.28497	0.468972	0.395971	0.286974	0.271982	0.274992	0.418968	0.373966	0.431987	0.454972	0.315971	0.449982	0.532982	0.689963	0.331969	0.189982		0.135994	0.407971	0.901002	1.62768	1.42743	1.16276	0.941463	0.859234	1.41757	1.15368	0.908106	0.834425	0.904762	0.521218	0.153749	0.0844343	0.895293	0.496655		0.0218697	1.44899	2.342	2.34301	2.17301	2.092	2.04	2.017	2.501	2.55601	2.55001	2.52401	2.257	2.176
0.306253	0.489288	0.418279	0.308262	0.291332	0.29814	0.435288	0.392192	0.448201	0.47121	0.341297	0.470218	0.547122	0.698131	0.356253	0.198349	0.0721135	0.136948	0.431306	0.900675	1.62709	1.42639	1.14976	0.92815	0.854992	1.41764	1.15786	0.908181	0.829013	0.903537	0.526879	0.160784	0.0838422	0.895775	0.495098	0.113004	0.026274	1.44787	2.33894	2.33894	2.1659	2.08095	2.03296	2.01296	2.49593	2.54593	2.54496	2.51899	2.25592	2.17002
0.334634	0.521583	0.449596	0.337621	0.32852	0.313798	0.467583	0.413722	0.47071	0.494697	0.374571	0.494684	0.560823	0.712811	0.384634	0.237495	0.0848359	0.131076	0.465558	0.895675	1.63113	1.42127	1.15693	0.934893	0.847398	1.41595	1.15512	0.911665	0.832683	0.899867	0.524501	0.161214	0.0852123	0.889639	0.504953	0.121293	0.0323319	1.44764	2.33209	2.33209	2.15514	2.07508	2.02806	2.00806	2.4881	2.5381	2.54006	2.51801	2.24711	2.17197
0.371958	0.552965	0.476969	0.37296	0.357967	0.363943	0.489975	0.435975	0.493974	0.52097	0.405965	0.513978	0.565994	0.714998	0.415965	0.255979	0.098984	0.137992	0.49197	0.891405	1.62382	1.41783	1.14611	0.924971	0.848449	1.41184	1.15623	0.912629	0.834498	0.895225	0.52415	0.16159	0.0830026	0.885764	0.506488	0.116675	0.0352268	1.44617	2.329	2.31802	2.15001	2.078	2.024	2.008	2.48101	2.53101	2.536	2.50901	2.244	2.176
0.407291	0.580274	0.513248	0.417351	0.394445	0.393343	0.522274	0.462257	0.515248	0.540248	0.4423	0.556231	0.574214	0.72006	0.452317	0.301463		0.147043	0.524231	0.892311	1.62726	1.41249	1.15031	0.919401	0.843435	1.4133	1.14692	0.903637	0.824353	0.89336	0.529831	0.158141	0.0758698	0.889571	0.502196		0.0376445	1.44495	2.32797	2.31291	2.14092	2.07088	2.01495	2.00092	2.46991	2.52188	2.52491	2.50294	2.24298	2.17295
0.440656	0.611676	0.541707	0.457585	0.445474	0.432595	0.553676	0.491696	0.543707	0.568707	0.476646	0.582727	0.598747	0.726929	0.488626	0.354454		0.151949	0.550727	0.893617	1.62586	1.41249	1.14668	0.922963	0.835987	1.41666	1.15151	0.907847	0.829269	0.894478	0.498988	0.146846	0.0632402	0.890877	0.50515		0.0473202	1.44622	2.32404	2.30211	2.13209	2.05714	2.00906	1.99209	2.45911	2.50814	2.5151	2.49607	2.24102	2.16706
0.478994	0.643995	0.579994	0.507993	0.478995	0.479993	0.576997	0.513997	0.568996	0.586997	0.523993	0.617995	0.602999	0.724	0.514996	0.416991	0.170994	0.316976	0.583995	0.89474	1.62854	1.41176	1.15355	0.907202	0.828931	1.41822	1.14865	0.902331	0.82591	0.89633	0.523486	0.14946	0.0677193	0.89136	0.508629	0.152868	0.102402	1.44725	2.318	2.291	2.122	2.047	2.001	1.983	2.455	2.501	2.507	2.486	2.233	2.166
0.502492	0.672251	0.608319	0.529502	0.52855	0.52456	0.61229	0.544212	0.599232	0.614319	0.537483	0.624135	0.606	0.721971	0.549435	0.489666	0.22857	0.374579	0.618251	0.89515	1.63268	1.41273	1.1477	0.897241	0.825766	1.41625	1.14477	0.902497	0.825579	0.896864	0.523106	0.150403	0.0651504	0.891411	0.507237	0.163761	0.112558	1.44801	2.30393	2.28191	2.11193	2.04386	1.98792	1.97891	2.44293	2.49393	2.49999	2.48092	2.22091	2.16399
0.552399	0.697693	0.640611	0.580387	0.584328	0.581316	0.641646	0.565741	0.622717	0.646611	0.58641	0.637835	0.606	0.719035	0.593469	0.557186	0.286304	0.433292	0.643693	0.900169	1.63406	1.41446	1.14444	0.8923	0.823329	1.42059	1.1533	0.906235	0.835609	0.900269	0.517636	0.151724	0.0651895	0.897625	0.511983	0.178038	0.128557	1.44858	2.29708	2.27311	2.10508	2.03017	1.98009	1.97011	2.43608	2.48708	2.49901	2.47309	2.21211	2.16301
0.572004	0.722006	0.669006	0.614008	0.620012	0.636009	0.659005	0.596005	0.655006	0.676006	0.611004	0.650003	0.61	0.717	0.613005	0.62301	0.346012	0.492011	0.672005	0.90172	1.63773	1.41686	1.14802	0.892011	0.82334	1.42562	1.15689	0.93208	0.85668	0.90151	0.51682	0.1522	0.0647198	0.899751	0.52195	0.190989	0.140839	1.45089	2.291	2.272	2.102	2.023	1.979	1.963	2.434	2.48	2.499	2.477	2.207	2.166
0.599276	0.760257	0.706343	0.665353	0.691505	0.694601	0.691257	0.626219	0.689362	0.713324	0.637343	0.667114	0.611029	0.716962	0.642238	0.682543	0.417562	0.561476	0.702305	0.904216	1.64177	1.42104	1.15035	0.897743	0.821942	1.42885	1.15827	0.932933	0.8585	0.902733	0.514866	0.151214	0.0636499	0.903537	0.524739	0.185487	0.134882	1.45788	2.28494	2.26698	2.09699	2.01605	1.966	1.95397	2.42694	2.47395	2.49398	2.47206	2.20191	2.16396
0.627744	0.786761	0.741682	0.701673	0.743531	0.756443	0.717761	0.648797	0.726664	0.746699	0.672682	0.678894	0.613973	0.713035	0.666779	0.738496	0.475478	0.507486	0.733717	0.907927	1.6476	1.42671	1.16635	0.904271	0.833466	1.42905	1.15686	0.929075	0.869808	0.906139	0.513463	0.152677	0.0646708	0.907326	0.526673	0.183111	0.0825614	1.46282	2.27905	2.26502	2.09601	2.02096	1.966	1.95103	2.42105	2.46904	2.49202	2.47795	2.19308	2.16004
0.658994	0.818994	0.765995	0.743991	0.805987	0.820987	0.744995	0.672995	0.747996	0.777994	0.697995	0.682999	0.616	0.713	0.703992	0.795988	0.580979	0.624976	0.767993	0.911149	1.65889	1.42697	1.16937	0.910079	0.836819	1.43391	1.15986	0.92881	0.864271	0.90774	0.506521	0.15338	0.0637502	0.912399	0.543667	0.168423	0.0702424	1.46909	2.276	2.265	2.095	2.018	1.959	1.951	2.419	2.468	2.492	2.475	2.192	2.159
0.686445	0.841435	0.801464	0.789493	0.868639	0.885658	0.763368	0.704387	0.773426	0.808339	0.728445	0.689164	0.62	0.71699	0.726406	0.840581	0.670929	0.739006	0.785493	0.914178	1.65817	1.43489	1.17831	0.922217	0.840579	1.43693	1.16528	0.93293	0.864427	0.910732	0.493708	0.149455	0.0632268	0.915174	0.550942	0.153994	0.0648536	1.4716	2.26999	2.26399	2.09295	2.01393	1.96296	1.95002	2.41997	2.46493	2.49392	2.47099	2.18599	2.15598
0.731478	0.885489	0.848455	0.839421	0.93325	0.952228	0.800568	0.743546	0.8165	0.842602	0.773478	0.705807	0.62	0.716011	0.767523	0.899319	0.76491	0.840819	0.835421	0.91502	1.66309	1.4298	1.17107	0.92391	0.847589	1.43677	1.16287	0.934996	0.861039	0.910918	0.497585	0.150953	0.0649302	0.916584	0.552126	0.166584	0.0783731	1.47314	2.26901	2.26301	2.08806	2.00708	1.95905	1.95198	2.41703	2.45808	2.48609	2.47001	2.18501	2.15402
0.753011	0.904011	0.875011	0.870015	0.990013	1.01002	0.819014	0.759012	0.837003	0.869008	0.796012	0.709004	0.624001	0.722	0.79001	0.938008	0.877031	0.974035	0.854011	0.911539	1.66258	1.4275	1.17613	0.921803	0.850441	1.43457	1.16306	0.934132	0.858421	0.906438	0.500411	0.14838	0.0620096	0.914219	0.522338	0.144033	0.0681798	1.47142	2.269	2.264	2.09	2.011	1.968	1.954	2.418	2.46	2.493	2.475	2.188	2.153
0.791338	0.944328	0.916348	0.923328	1.03649	1.06757	0.869238	0.801268	0.847556	0.899308	0.838288	0.723278	0.62701	0.72197	0.827368	0.967467	0.987825	1.10193	0.894368	0.906197	1.66461	1.42592	1.17703	0.933472	0.854478	1.42599	1.16217	0.942479	0.861484	0.900216	0.503525	0.148933	0.0606746	0.909799	0.513751	0.155375	0.0677939	1.47326	2.26703	2.26503	2.08699	2.01103	1.96708	1.96005	2.41899	2.45997	2.49299	2.47897	2.18404	2.15198
0.82467	0.97668	0.950661	0.95568	1.08452	1.12345	0.892767	0.827738	0.902457	0.929699	0.866719	0.750728	0.62799	0.719029	0.863641	1.01354	1.0692	1.19409	0.930641	0.902982	1.6655	1.42168	1.18546	0.936658	0.858223	1.42556	1.1677	0.926577	0.855925	0.897814	0.514828	0.153148	0.0640863	0.90578	0.499065	0.163727	0.0908717	1.4683	2.26997	2.26797	2.08601	2.01397	1.97492	1.96495	2.41801	2.45703	2.49201	2.47603	2.18796	2.15002
0.868063	1.00908	0.992069				0.944045	0.880054	0.9211	0.959069	0.911069	0.761052	0.635013	0.722	0.900076	1.04307	1.19005	1.30509	0.96908	0.895429	1.66498	1.41737				1.41608	1.15763	0.924943	0.849675	0.890344	0.511362	0.151401	0.0626996	0.898415	0.490614	0.146994	0.0882552	1.46561	2.27299	2.26801	2.09001				2.422	2.464	2.49299	2.47999	2.19099	2.15
0.902455	1.0503	1.02946	1.03727	1.16858	1.2184	0.968526	0.909435	0.975162	0.996313	0.948485	0.789364	0.64203	0.722	0.941384	1.08348	1.21912	1.35434	1.01234	0.889586	1.66074	1.41248	1.17364	0.93569	0.859935	1.41736	1.14269	0.90512	0.825346	0.886916	0.507264	0.151842	0.0624891	0.890076	0.481931	0.165525	0.101789	1.46047	2.26807	2.27206	2.09506	2.02205	1.98202	1.97505	2.42007	2.46503	2.48505	2.47407	2.18605	2.14802
0.946492	1.07966	1.07349	1.0637	1.22436	1.25755	1.01941	0.951514	0.990819	1.02665	0.995458	0.824593	0.644966	0.722	0.978571	1.12947	1.23086	1.38762	1.04562	0.885359	1.65741	1.40467	1.16863	0.926012	0.852664	1.40833	1.13114	0.909015	0.827881	0.880751	0.50382	0.153965	0.0633698	0.887777	0.481989	0.167962	0.103639	1.4557	2.27492	2.27793	2.10093	2.02694	1.98398	1.97994	2.42692	2.46797	2.48994	2.48092	2.19094	2.14998
0.996017	1.11602	1.09602	1.10502	1.24901	1.28901	1.04502	0.984019	1.05302	1.06702	1.03602	0.867019	0.656011	0.722006	1.03502	1.15302	1.24801	1.397	1.08402	0.87893	1.65555	1.40333	1.15857	0.923299	0.850488	1.40582	1.1346	0.877541	0.815764	0.87568	0.505047	0.159781	0.0643213	0.88094	0.489607	0.16675	0.0952574	1.452	2.272	2.284	2.104	2.034	1.993	1.987	2.429	2.471	2.511	2.489	2.192	2.157
1.04749	1.16433	1.15232	1.15129	1.27727	1.31819	1.10037	1.04134	1.0983	1.11644	1.0945	0.923678	0.688283	0.741152	1.08339	1.2024	1.26318	1.4061	1.13434	0.878712	1.66034	1.39954	1.15255	0.919498	0.843806	1.40115	1.13406	0.879803	0.827528	0.875252	0.494726	0.163023	0.0681844	0.880302	0.510042	0.166264	0.0875487	1.45452	2.27506	2.28906	2.11303	2.03605	1.99409	1.99104	2.44206	2.4731	2.50997	2.49003	2.19301	2.15199
1.09456	1.19669	1.1837	1.17973	1.30375	1.33682	1.13666	1.07469	1.12772	1.1586	1.14255	0.98938	0.715741	0.755861		1.24163	1.28083	1.41591	1.16769	0.884753	1.66095	1.4026	1.15182	0.913487	0.840501	1.40612	1.13289	0.88302	0.81477	0.882204	0.490431	0.172976	0.0763628		0.502531	0.162743	0.0767618	1.45693	2.28094	2.29494	2.11597	2.04095	2.00292	1.99496	2.44794	2.48291	2.50703	2.49297	2.19399	2.15101
1.13601	1.24201	1.23501	1.22701	1.31901	1.35101			1.18102	1.20202	1.17801	1.07303	0.782026	0.803067	1.17501	1.267	1.288	1.422	1.21901	0.88678	1.67353	1.40672	1.15106	0.913789	0.837459			0.892684	0.815675	0.88403	0.494461	0.178901	0.084276	0.887331	0.513418	0.163337	0.0717668	1.46364	2.28	2.305	2.123	2.046	2.005	1.997			2.507	2.496	2.193	2.151
1.17738	1.28433	1.2604	1.2454	1.33814	1.36911	1.23832		1.22953	1.25553	1.21733	1.15476	0.864729	1.01371	1.2194	1.28215	1.29903	1.429	1.24752	0.888222	1.66818	1.41103	1.15272	0.911633	0.835678	1.39969		0.90518	0.830013	0.885291	0.496741	0.181421	0.134712	0.88903	0.508584	0.15398	0.0615505	1.46567	2.28808	2.30506	2.12304	2.04704	2.00902	1.998	2.45603		2.515	2.49897	2.20407	2.15206
1.21457	1.31663	1.29955	1.28455	1.35184	1.37988	1.26964	1.2165	1.28041	1.30641	1.24963	1.22815	0.935187		1.25855	1.29683	1.30197	1.429	1.29742	0.89425	1.68549	1.41535	1.15118	0.909989	0.838339	1.40785	1.14205	0.91295	0.834182	0.892131	0.502672	0.191227		0.893825	0.498299	0.152062	0.0596618	1.47358	2.29591	2.31093	2.12695	2.05095	2.01098	1.998	2.45897	2.50093	2.515	2.49603	2.21092	2.15793
1.25501	1.35301	1.32801	1.30601	1.372	1.394	1.32301	1.26901	1.34002	1.35802	1.29301	1.29302	1.01303	1.02204	1.29901	1.31	1.308	1.432	1.33001	0.899002	1.68771	1.42375	1.14786	0.90988	0.84075	1.41027	1.13571	0.908527	0.835874	0.899102	0.494821	0.172773	0.0779143	0.896521	0.49901	0.143279	0.0577398	1.47793	2.3	2.313	2.128	2.051	2.008	2	2.462	2.509	2.513	2.493	2.214	2.161
1.28352	1.38954	1.35644	1.33132	1.38328	1.40422	1.35864	1.30764	1.39661	1.40267	1.31449	1.35884	1.1034	1.13575	1.32752	1.31814	1.311	1.432	1.36648	0.903326	1.69707	1.42882	1.15493	0.909609	0.840702	1.41492	1.15018	0.900613	0.847901	0.90371	0.498533	0.154291	0.0623367	0.900152	0.498677	0.140549	0.0572816	1.4845	2.31202	2.31498	2.12901	2.05301	2.0079	1.99693	2.46099	2.50702	2.52195	2.49909	2.22403	2.167
1.32858	1.43656	1.39464	1.35874	1.40777	1.42282	1.41348	1.36248			1.3566	1.43132	1.22387	1.28658	1.37258	1.32989	1.311	1.432	1.40761	0.909056	1.69893	1.43518	1.15793	0.911245	0.844306	1.41905	1.14752			0.910615	0.516095	0.165594	0.0741388	0.904628	0.493241	0.140461	0.0565568	1.49022	2.31398	2.31302	2.12999	2.05399	1.99908	1.99106	2.46001	2.50898			2.22697	2.167
1.35301	1.46202	1.41902	1.38401	1.41501	1.43301	1.44202	1.40002	1.49102	1.51102	1.38102	1.48502	1.34004	1.40104	1.40401	1.34401	1.311	1.43101	1.44401	0.912599	1.7058	1.43601	1.16194	0.914371	0.8457	1.42072	1.15953	0.932641	0.857092	0.913829	0.518786	0.142989	0.051429	0.908449	0.491356	0.140349	0.0539398	1.49101	2.313	2.315	2.129	2.053	2	1.991	2.461	2.514	2.525	2.512	2.226	2.17
1.3963	1.50835	1.46631	1.40926	1.43527	1.45317	1.49532	1.45133	1.53561	1.56759	1.42727	1.54853	1.45214	1.50728	1.44038	1.36057	1.32251	1.45456	1.48044	0.909605	1.69989	1.43302	1.16333	0.91844	0.844738	1.41876	1.16264	0.93496	0.862997	0.910357	0.50679	0.140758	0.0485897	0.905943	0.480223	0.137228	0.0533159	1.4897	2.31597	2.31699	2.13496	2.05505	1.99698	1.98798	2.464	2.52103	2.53196	2.51401	2.22798	2.16996
1.42566	1.5426	1.49665	1.43471	1.4617	1.46981	1.52664	1.48363	1.5963	1.62632	1.4537	1.60139	1.5647	1.63354	1.47757	1.41735	1.37341	1.51036	1.5235	0.909145	1.70236	1.43047	1.15619	0.907546	0.842585	1.42272	1.16652	0.935958	0.867666	0.910103	0.518653	0.141541	0.0535033	0.905248	0.563598	0.137971	0.0628006	1.48678	2.31303	2.31601	2.13105	2.05994	1.99502	1.98602	2.464	2.52397	2.52805	2.51499	2.22602	2.16605
1.46801	1.59101	1.54901	1.47401	1.47701	1.48801	1.57201	1.53301	1.62902	1.67302	1.49901		1.68003	1.80503	1.51202	1.44101		1.44903	1.56301	0.907018	1.69661	1.42519	1.1508	0.903529	0.83826	1.41505	1.16889	0.948667	0.876309	0.910199		0.151402	0.0578487	0.901247	0.56681		0.0570311	1.48361	2.313	2.314	2.131	2.061	1.997	1.987	2.463	2.525	2.531	2.517	2.225
1.51041	1.6265	1.57855	1.50252	1.50134	1.51028	1.60351	1.56357	1.68643	1.72651	1.53748	1.68829	1.76484	1.90999	1.56137	1.46539			1.60151	0.901043	1.69362	1.41924	1.14842	0.89882	0.837522	1.41459	1.1646	0.938338	0.872157	0.906926	0.509506	0.156202	0.0851295	0.892068	0.567156			1.47888	2.31304	2.31597	2.13493	2.06197	1.99606	1.99001	2.46301	2.52199	2.533	2.51597	2.22305	2.17204
1.54962	1.67453	1.63148	1.55251	1.53467	1.53773	1.65252	1.61846	1.7276	1.77552	1.58355	1.71672	1.84621	2.00606	1.59666	1.50264		1.5479	1.65052	0.897485	1.68611	1.41243	1.13988	0.893997	0.826141	1.40815	1.15173	0.940123	0.870942	0.898859	0.564226	0.152556	0.104402	0.892823	0.565773		0.193905	1.47097	2.31696	2.31303	2.12807	2.05903	2.00194	1.99099	2.46399	2.52101	2.533	2.51303	2.22795	2.17596
1.59302	1.70902	1.66302	1.58502	1.56802	1.56602	1.69302	1.65202	1.77401	1.82201	1.62002	1.75202	1.88902	2.05501	1.64502	1.54602		1.574	1.68802	0.895359	1.68314	1.40761	1.13349	0.886827	0.820417	1.40506	1.14963	0.935251	0.867039	0.89585	0.55987	0.15122	0.112226	0.892327	0.567839		0.207218	1.46708	2.309	2.312	2.128	2.059	1.998	1.992	2.46	2.517	2.528	2.512	2.22	2.176
1.64852	1.75933	1.72236	1.63738	1.60853	1.60643	1.73842	1.69741	1.79749	1.86033	1.67852	1.80554	1.94814	2.07715	1.69652	1.59354	1.38947	1.56144	1.73934	0.891609	1.678	1.40441	1.12729	0.87915	0.813153	1.398	1.14466	0.93839	0.864196	0.895567	0.558489	0.151309	0.10067	0.88504	0.563955	0.191788	0.174625	1.46274	2.30804	2.31096	2.12496	2.05898	2.002	1.996	2.4589	2.51494	2.52394	2.50995	2.21705	2.17603
1.6984	1.79161	1.75757	1.67455	1.65938	1.6475	1.77851	1.73653	1.84443	1.89261	1.7284	1.85737	1.96183	2.09182	1.7464	1.64537	1.43446	1.60349	1.7726	0.890523	1.67728	1.3989	1.1199	0.874328	0.809573	1.39754	1.14549	0.937441	0.86093	0.889474	0.552572	0.133832	0.0842587	0.888943	0.566381	0.198321	0.176082	1.4614	2.31195	2.30705	2.12105	2.05702	2.002	1.996	2.44912	2.50907	2.51807	2.50506	2.22194	2.17896
1.75802	1.84701	1.80802	1.74002	1.71602	1.70802	1.83001	1.78201	1.89001	1.93101	1.78402	1.90501	1.976	2.096	1.80302	1.71302	1.46701	1.63701	1.82901	0.885671	1.6788	1.39911	1.1238	0.877539	0.81081	1.39898	1.14247	0.92866	0.854889	0.88779	0.547399	0.121351	0.0654192	0.881021	0.554199	0.206636	0.177426	1.462	2.308	2.302	2.115	2.052	2.001	1.997	2.442	2.498	2.517	2.503	2.218	2.19399
1.80634	1.89041	1.86045	1.79051	1.77067	1.76471	1.87148	1.82538	1.9074	1.95531	1.83633	1.94818	1.98306	2.09601	1.85137	1.77389		1.67076	1.87541	0.887497	1.68399	1.40155	1.12615	0.875932	0.811346	1.40182	1.14026	0.928433	0.852721	0.887325	0.480003	0.124933	0.0628683	0.884959	0.520702		0.165699	1.46578	2.30496	2.29397	2.11096	2.04694	1.99799	1.99297	2.43894	2.48997	2.51493	2.50196	2.21792	2.17601
1.83968	1.93062	1.90359	1.83954	1.83539	1.83335	1.91756	1.86265	1.94663	1.98571	1.86869	1.96583	1.98894	2.09699	1.88766	1.86018		1.7443	1.91562	0.888183	1.68481	1.40432	1.12498	0.885826	0.812925	1.4045	1.14377	0.930619	0.850917	0.888756	0.493879	0.122364	0.0597991	0.88491	0.509278		0.154001	1.46538	2.30104	2.29103	2.10704	2.04106	1.99701	1.99003	2.43306	2.48703	2.50807	2.49804	2.21007	2.17699
1.89001	1.97501	1.94901	1.89501	1.90402	1.90302	1.95001	1.90801	1.994	2.01901	1.91901	1.98501	1.99	2.097	1.93801	1.91602		1.80497	1.95701	0.892851	1.68919	1.40895	1.12943	0.88545	0.815341	1.40981	1.14235	0.917511	0.846851	0.892491	0.499991	0.12474	0.0585895	0.890302	0.50943		0.148443	1.47173	2.294	2.286	2.105	2.039	1.991	1.988	2.433	2.486	2.502	2.494	2.204	2.181
1.92047	2.01446	1.9944	1.95156	1.96777	1.97178	1.99241	1.93743	2.00546	2.04335	1.94751	2.00412	1.99	2.097	1.9665	1.97353		1.69353	2.0024	0.897885	1.70315	1.41569	1.13704	0.884026	0.818063	1.41935	1.15434	0.920383	0.851949	0.895833	0.504835	0.125838	0.0566269	0.896913	0.508884		0.0855417	1.48058	2.29102	2.28699	2.10401	2.03795	1.99098	1.98198	2.43293	2.47999	2.50199	2.48899	2.20401	2.19603
1.96548	2.05849	2.03256	2.00538	2.04215	2.04713	2.03155	1.97853	2.04949	2.07662	1.99644	2.01587	1.99	2.097	2.01445	2.02442		1.9372	2.04056	0.904128	1.7062	1.4175	1.14316	0.889458	0.826997	1.42923	1.1562	0.939906	0.861481	0.899972	0.495715	0.126651	0.0553645	0.904928	0.507348		0.0982046	1.48685	2.29298	2.28601	2.10499	2.03306	1.98902	1.98002	2.42608	2.47901	2.50101	2.48801	2.20499	2.19897
1.99802	2.09402	2.08501	2.05802	2.11403	2.12703	2.06502	2.00802	2.07402	2.10901	2.02802	2.02401	1.994	2.098	2.04202	2.09103	1.89204	1.93204	2.07602	0.909503	1.71598	1.42775	1.15777	0.904616	0.838673	1.43617	1.15743	0.940149	0.865912	0.905353	0.482752	0.126581	0.0527499	0.910103	0.525506	0.158932	0.0664725	1.49455	2.293	2.288	2.105	2.033	1.99	1.978	2.429	2.48	2.5	2.488	2.205	2.192
2.04634	2.14135	2.12151	2.11456	2.18475	2.20784	2.11032	2.04729	2.11326	2.14527	2.08032	2.04021	1.99604	2.098	2.09034	2.1647	2.00008	2.03937	2.12139	0.916849	1.7219	1.43378	1.16215	0.918301	0.845616	1.44341	1.15577	0.938051	0.870265	0.911713	0.487141	0.129543	0.0525406	0.917927	0.53917	0.139774	0.0485995	1.50114	2.29003	2.28899	2.10601	2.03195	1.99	1.97501	2.42799	2.48101	2.50002	2.49005	2.201	2.18697
2.07868	2.17467	2.16953	2.16748	2.2563	2.28722	2.1407	2.07473	2.13776	2.17075	2.1107	2.05981	1.99996	2.098	2.12268	2.23135	2.10299	2.16972	2.15863	0.9168	1.7269	1.43541	1.17205	0.937403	0.85381	1.44326	1.1607	0.941942	0.87742	0.911968	0.501519	0.135551	0.0525994	0.917663	0.549618	0.152495	0.0675542	1.50361	2.29297	2.28801	2.10699	2.02705	1.99	1.97599	2.42701	2.48199	2.50198	2.49495	2.201	2.18403
2.1281	2.22209	2.21311	2.22112	2.34017	2.37219	2.1831	2.11809	2.17909	2.2111	2.1611	2.07505	2.00301	2.098	2.16909	2.28209	2.22031	2.31236	2.20111	0.913407	1.72185	1.43492	1.17952	0.937352	0.8612	1.44339	1.16407	0.944273	0.868802	0.908597	0.511552	0.137105	0.0528	0.914477	0.536651	0.142144	0.0615063	1.50101	2.29401	2.29301	2.11001	2.02701	1.98601	1.97502	2.42701	2.48499	2.49899	2.49899	2.20501	2.178
2.16547	2.25851	2.25649	2.26852	2.40452	2.44762	2.22053	2.15349	2.21334	2.24936	2.19843	2.09629	2.00601	2.098	2.2055	2.31746	2.34216	2.45225	2.2445	0.908302	1.72437	1.43151	1.19125	0.953903	0.873088	1.43572	1.16715	0.945432	0.865532	0.903363	0.51646	0.1391	0.0527932	0.90929	0.524886	0.139738	0.0563419	1.49945	2.29905	2.29504	2.11301	2.03199	1.98903	1.98104	2.432	2.48301	2.49406	2.49602	2.21003	2.17801
2.21151	2.30847	2.30449	2.31946	2.45546	2.50835	2.27245	2.20149	2.24665	2.28463	2.24055	2.1247	2.00699	2.098	2.25448	2.36252	2.4548	2.57371	2.29348	0.899741	1.71514	1.42591	1.18463	0.975599	0.885508	1.42905	1.1575	0.933932	0.852073	0.895889	0.528077	0.141	0.0531067	0.900573	0.47689	0.131794	0.068194	1.49127	2.30395	2.29896	2.11399	2.03101	1.99197	1.98496	2.432	2.48399	2.49994	2.49798	2.21297	2.17899
2.25202	2.34502	2.33802	2.37202	2.52002	2.57402	2.31902	2.23802	2.29002	2.31702	2.28502	2.14602	2.01	2.098	2.29202	2.39002	2.55602	2.69502	2.32902	0.891076	1.70856	1.42024	1.1853	0.966355	0.886873	1.42265	1.15559	0.933323	0.845025	0.886297	0.517623	0.14084	0.0532601	0.892095	0.474868	0.122556	0.0814283	1.48442	2.308	2.304	2.117	2.028	1.995	1.991	2.434	2.486	2.503	2.501	2.219	2.179
2.29751	2.39638	2.39341	2.41649	2.56758	2.63351	2.36751	2.29354	2.33741	2.36243	2.32457	2.18437	2.01813	2.10203	2.34051	2.44555	2.60807	2.73601	2.38039	0.881198	1.70016	1.41287	1.18003	0.977369	0.894566	1.41267	1.1412	0.917093	0.833349	0.878726	0.502004	0.141509	0.0533924	0.881186	0.468953	0.137378	0.0773199	1.47584	2.30604	2.30808	2.12204	2.03401	2.00002	1.99904	2.43804	2.49199	2.50804	2.50007	2.21998	2.18002
2.34658	2.43269	2.43266	2.4636	2.62352	2.68258	2.41658	2.34555	2.37666	2.40365	2.37953	2.2197	2.03089	2.10497	2.38958	2.49855	2.61494	2.73699	2.41768	0.876143	1.69652	1.40873	1.17533	0.961853	0.891308	1.40456	1.14005	0.914443	0.830316	0.872573	0.48795	0.144336	0.0545897	0.876946	0.458628	0.134286	0.0782718	1.47151	2.30997	2.31593	2.12597	2.03499	2.00198	2.00297	2.44197	2.49101	2.51197	2.50694	2.21802	2.18198
2.40301	2.49101	2.48201	2.50501	2.65701	2.72601	2.46501	2.39702	2.42202	2.45401	2.43201	2.28602	2.05401	2.11301	2.44601	2.55101	2.627	2.76	2.47001	0.875581	1.69641	1.40562	1.16862	0.96881	0.892639	1.4047	1.13398	0.906882	0.830517	0.87123	0.491653	0.147295	0.0582322	0.877061	0.474274	0.135541	0.0600498	1.47192	2.309	2.32	2.133	2.042	2.008	2.006	2.45	2.498	2.511	2.51	2.218	2.18
2.40054	2.45657	2.46257	2.54247	2.68933	2.75725	2.44851	2.45251	2.48658	2.50357	2.48555	2.36183	2.09672	2.13478	2.44948	2.56436	2.63209	2.76348	2.44653	0.879507	1.69195	1.3999	1.16793	0.967186	0.889463	1.39417	1.13792	0.91217	0.855483	0.872743	0.503968	0.166627	0.0666518	0.879437	0.496992	0.153628	0.0606765	1.46143	2.29152	2.28854	2.11646	2.04702	2.011	2.00602	2.43351	2.50404	2.52002	2.51802	2.22403	2.17193
2.45756	2.517	2.52394	2.54097	2.6919	2.74895	2.50203	2.50142	2.54234	2.55835	2.53837	2.44205	2.16617	2.30597	2.49957	2.60249	2.64103	2.76207	2.5041	0.883427	1.69815	1.4044	1.15835	0.949227	0.877389	1.3964	1.13288	0.908326	0.851922	0.875942	0.504701	0.176898	0.134237	0.882883	0.501844	0.1457	0.0570972	1.46522	2.29355	2.29301	2.11205	2.031	1.9945	1.98601	2.43501	2.50795	2.52198	2.51998	2.22697	2.16508
2.50403	2.55804	2.55804	2.56854	2.71103	2.76401	2.54554	2.49705	2.55955	2.58604	2.53753	2.51801	2.23201	2.37501	2.54654	2.62652	2.6515	2.7655	2.54903	0.885145	1.70185	1.40892	1.16381	0.944993	0.871333	1.4016	1.13186	0.893939	0.821728	0.883365	0.502791	0.184981	0.143251	0.884355	0.499344	0.142004	0.052165	1.46559	2.3015	2.2985	2.119	2.034	1.995	1.9875	2.438	2.48401	2.5055	2.48951	2.214	2.167
2.54141	2.60436	2.60327	2.60974	2.7382	2.77515	2.59038	2.5499	2.61654	2.63653	2.57191	2.56855	2.29409	2.43656	2.5864	2.64366	2.65504	2.76551	2.58292	0.89259	1.7099	1.41622	1.16071	0.93503	0.863028	1.40517	1.1316	0.895861	0.828407	0.891468	0.49537	0.189616	0.146743	0.89092	0.490671	0.140342	0.0519173	1.47697	2.30453	2.30252	2.12152	2.03454	1.99496	1.98899	2.43657	2.49151	2.50449	2.48998	2.21654	2.15955
2.59023	2.64577	2.63435	2.63831	2.76147	2.79391	2.63428	2.6526	2.71455	2.73752	2.62027	2.63289	2.36372	2.51184	2.63324	2.66165	2.66001	2.767	2.63128	0.898752	1.71159	1.42213	1.15723	0.924918	0.852943	1.41115	1.14682	0.920252	0.840409	0.899641	0.484924	0.16523	0.128011	0.894844	0.483744	0.134308	0.05108	1.48072	2.30799	2.3045	2.12342	2.03894	1.99053	1.98804	2.44497	2.51599	2.52295	2.50802	2.22148	2.16452
2.63349	2.69249	2.68199	2.67799	2.769	2.7945	2.68349	2.65548	2.73949	2.76149	2.66299	2.70049	2.47048	2.50301	2.67949	2.68499	2.663	2.7645	2.67799	0.90305	1.71482	1.42977	1.15895	0.92299	0.848661	1.42289	1.15139	0.919034	0.842203	0.903916	0.486423	0.144975	0.0605212	0.898839	0.475835	0.1337	0.0498444	1.48263	2.309	2.3065	2.1175	2.0375	1.993	1.9895	2.449	2.4945	2.5085	2.492	2.2215	2.1665
2.66396	2.73496	2.71737	2.69785	2.78107	2.80712	2.73389	2.70455	2.79946	2.82512	2.69091	2.7747	2.59224	2.62839	2.71348	2.70272	2.66803	2.76249	2.71737	0.905553	1.7152	1.43367	1.15813	0.921198	0.853147	1.42585	1.15306	0.924013	0.851487	0.906478	0.503939	0.130175	0.0618815	0.901268	0.479917	0.133577	0.0479914	1.48645	2.30945	2.30496	2.1165	2.03651	1.99101	1.98398	2.44449	2.49554	2.51153	2.49901	2.22097	2.15953
2.70814	2.77913	2.75326	2.73163	2.78827	2.81856	2.77128	2.75714	2.84285	2.88418	2.73116	2.84114	2.71126	2.77389	2.75965	2.72342	2.67105	2.761	2.75224	0.905752	1.71122	1.43476	1.15727	0.918951	0.845058	1.42425	1.15314	0.931038	0.859777	0.906647	0.499793	0.127209	0.0517765	0.901463	0.483194	0.129783	0.0512642	1.48703	2.30508	2.30105	2.11704	2.03749	1.99199	1.98196	2.44455	2.49895	2.51445	2.49999	2.21806	2.16197
2.75199	2.81599	2.80149	2.7625	2.81499	2.8305	2.82349	2.80649	2.91199	2.94449	2.77449	2.90349	2.80895	2.93892	2.80399	2.77051	2.678	2.82151	2.80299	0.9147	1.70675	1.43312	1.16008	0.910407	0.84318	1.42193	1.16279	0.944687	0.870947	0.915255	0.517435	0.151205	0.111561	0.910549	0.486093	0.135329	0.0458108	1.48833	2.303	2.301	2.1185	2.036	1.992	1.9795	2.446	2.498	2.5135	2.5005	2.216	2.162
2.78394	2.85788	2.83646	2.78938	2.82573	2.84071	2.86593	2.84252	2.95808	3.00353	2.80444	2.95537	2.94141	3.03102	2.83446	2.71627	2.69417	2.8745	2.84096	0.906965	1.69796	1.42698	1.15545	0.90904	0.84261	1.42004	1.1631	0.944528	0.873976	0.908426	0.502871	0.14099	0.0529836	0.901841	0.486088	0.115231	0.0428631	1.48367	2.29747	2.29699	2.11546	2.03597	1.99198	1.97949	2.44395	2.50353	2.51595	2.49897	2.20947	2.164
2.83406	2.90322	2.88956	2.83444	2.85351	2.86556	2.91664	2.90452	3.02724	3.06429	2.85459	2.99807	3.04549	3.17194	2.88803	2.75319		2.78766	2.89403	0.895562	1.6974	1.41503	1.13983	0.90488	0.837318	1.41734	1.15677	0.946066	0.875443	0.89708	0.507692	0.161222	0.0784636	0.891041	0.491209		0.0402857	1.47825	2.29503	2.29445	2.11001	2.03253	1.989	1.97854	2.4375	2.50743	2.51006	2.4955	2.20655	2.16398
2.87054	2.95053	2.92454	2.85854	2.87303	2.88353	2.95854	2.94354	3.08204	3.12404	2.89154	3.02855	3.13795	3.28295	2.92454	2.764	2.76205	2.90501	2.93104	0.888821	1.68823	1.40712	1.13571	0.899492	0.831155	1.41153	1.15721	0.946721	0.877105	0.893451	0.522293	0.161545	0.103289	0.881123	0.49058	0.16746	0.134889	1.47085	2.28649	2.29401	2.10849	2.03199	1.98449	1.979	2.43549	2.503	2.5105	2.4935	2.19949	2.1645
2.92449	2.9965	2.97744	2.90893	2.91281	2.9123	3.01142	2.99994	3.11883	3.17296	2.941	3.08445	3.20445	3.35147	2.92255	2.81524	2.78827	2.95531	2.9835	0.876061	1.68078	1.39335	1.12374	0.88809	0.823307	1.39788	1.15094	0.944151	0.877816	0.880466	0.515169	0.172846	0.116267	0.891436	0.490619	0.177384	0.184173	1.46335	2.27695	2.29198	2.10047	2.02597	1.98	1.975	2.42694	2.49992	2.50746	2.48898	2.18892	2.16197
2.93068	3.0471	2.98053	2.95196	2.94407	2.94211	3.05368	3.04452	3.15238	3.21913	2.99108	3.12972	3.25133	3.40033	2.97972	2.84188	2.81469	2.98565	3.03359	0.893876	1.67216	1.39265	1.1165	0.878985	0.815457	1.39235	1.14861	0.9412	0.876359	0.877068	0.512943	0.16513	0.106496	0.892042	0.463368	0.191288	0.194174	1.45544	2.27002	2.28997	2.06795	2.02351	1.98004	1.97549	2.42095	2.49149	2.50293	2.48648	2.18055	2.15908
2.96999	3.03299	3.01099	2.93599	2.94399	2.94099	3.03599	3.02299	3.16098	3.22199	2.99699	3.15398	3.26999	3.41899	3.02099	2.94997			3.01399	0.890801	1.69026	1.39019	1.11721	0.873181	0.807981	1.39389	1.15558	0.937062	0.873513	0.890871	0.498361	0.158222	0.0976324	0.888701	0.563703			1.45286	2.271	2.225	2.065	2.004	1.966	1.956	2.389	2.461	2.481	2.465	2.187	2.156
3.03726	3.08325	3.07027	3.01325	3.00437	3.00434	3.09033	3.08222	3.2012	3.27011	3.06426	3.21932	3.30107	3.44506	3.08926	2.98951			3.0713	0.893515	1.69596	1.39492	1.11948	0.883007	0.804947	1.3937	1.14367	0.934216	0.863775	0.893097	0.508239	0.154243	0.0807559	0.891823	0.516738			1.45541	2.26599	2.21497	2.05596	1.99699	1.96001	1.95001	2.37893	2.45295	2.47499	2.46301	2.18299	2.14897
3.07391	3.11905	3.10796	3.04901	3.0561	3.05219	3.13571	3.11285	3.22841	3.28582	3.10096	3.26357	3.31112	3.45305	3.12591	3.06153			3.11276	0.895747	1.69501	1.39357	1.11419	0.869042	0.804611	1.39421	1.15026	0.932332	0.869834	0.894165	0.489726	0.1506	0.0718862	0.895165	0.506925			1.45456	2.26489	2.21084	2.05093	1.99493	1.96089	1.95191	2.36895	2.44588	2.47293	2.46479	2.18088	2.14502
3.12398	3.17697	3.16098	3.10498	3.11697	3.11797	3.17498	3.15998	3.25099	3.33098	3.15398	3.29499	3.318	3.456	3.17598	3.14596			3.15498	0.903297	1.69916	1.39716	1.11703	0.873028	0.807409	1.40271	1.15076	0.93243	0.866731	0.901637	0.530402	0.15113	0.0667023	0.902607	0.50778			1.45998	2.259	2.202	2.047	1.991	1.955	1.947	2.366	2.439	2.469	2.45301	2.174	2.146
3.1804	3.22146	3.20644	3.15958	3.18375	3.1977	3.22527	3.19636	3.29951	3.34436	3.20745	3.33306	3.32607	3.46104	3.23035	3.22767	2.9907	3.1367	3.20738	0.906331	1.70732	1.40046	1.12593	0.897115	0.817086	1.40732	1.14696	0.931875	0.866243	0.905386	0.493039	0.144206	0.0582709	0.904816	0.52071	0.190773	0.145366	1.46345	2.2509	2.19498	2.04592	1.99094	1.95095	1.95001	2.35998	2.43098	2.46393	2.45198	2.16692	2.14398
3.2229	3.26978	3.25286	3.22114	3.26361	3.27273	3.25386	3.23459	3.35321	3.38245	3.25488	3.33935	3.333	3.465	3.26786	3.29838	3.06588	3.2118	3.24791	0.908716	1.7139	1.40212	1.12606	0.879201	0.818981	1.41102	1.15041	0.925113	0.862507	0.907196	0.502286	0.142816	0.0542064	0.907653	0.517212	0.183025	0.137944	1.46927	2.24095	2.19298	2.03802	1.98498	1.9459	1.95072	2.3579	2.42893	2.45691	2.44986	2.15895	2.14195
3.27397	3.31398	3.30197	3.28596	3.35495	3.37095	3.30297	3.26798	3.36499	3.40799	3.30497	3.35899	3.333	3.465	3.31697	3.37696	3.17294	3.31394	3.29997	0.918155	1.71677	1.40905	1.13488	0.895741	0.830983	1.41747	1.15461	0.92531	0.866868	0.916045	0.500931	0.144289	0.0545698	0.917495	0.55262	0.195823	0.151283	1.47629	2.238	2.192	2.039	1.984	1.94	1.93501	2.352	2.425	2.452	2.442	2.156	2.139
3.28548	3.35633	3.34138	3.3096	3.3778	3.40879	3.33732	3.30535	3.41529	3.43635	3.3125	3.35909	3.33704	3.46499	3.33443	3.43852	3.24665	3.26989	3.3274	0.918595	1.71933	1.41133	1.13661	0.898963	0.836789	1.42211	1.15272	0.922776	0.867534	0.915636	0.501054	0.144046	0.0526796	0.919229	0.551746	0.184255	0.0678615	1.47975	2.23792	2.18902	2.041	1.97996	1.94396	1.94094	2.35899	2.41899	2.45403	2.44296	2.15394	2.13896
3.35141	3.40274	3.3946	3.39269	3.489	3.51911	3.38262	3.35343	3.4555	3.48448	3.38248	3.37207	3.3421	3.463	3.39341	3.51102	3.33814	3.39445	3.3826	0.928959	1.72803	1.41816	1.1544	0.90908	0.844996	1.42864	1.16282	0.922151	0.863961	0.926063	0.490559	0.144902	0.051227	0.928774	0.559455	0.179097	0.0732992	1.48816	2.22698	2.19205	2.04098	1.97409	1.9391	1.93307	2.35803	2.41698	2.45802	2.43821	2.14497	2.13405
3.37499	3.44498	3.42898	3.43198	3.54597	3.58197	3.41798	3.37799	3.48399	3.51199	3.40999	3.376	3.348	3.463	3.41699	3.56897	3.45994	3.53393	3.41698	0.927741	1.72787	1.42054	1.16204	0.915897	0.847069	1.42682	1.15988	0.915943	0.860622	0.924531	0.492759	0.143311	0.0504903	0.92787	0.558011	0.156191	0.0573276	1.48873	2.226	2.195	2.04	1.979	1.945	1.937	2.36	2.416	2.459	2.44999	2.143	2.137
3.42846	3.49147	3.48643	3.49961	3.61584	3.66392	3.46739	3.43127	3.50552	3.5424	3.46347	3.38635	3.35	3.46	3.47047	3.61847	3.58414	3.68143	3.47041	0.924409	1.72782	1.42018	1.16845	0.939506	0.857129	1.42882	1.15694	0.92301	0.853906	0.921209	0.495044	0.15228	0.0543998	0.92457	0.546694	0.164932	0.0658982	1.48682	2.22598	2.19501	2.042	1.971	1.94989	1.93793	2.35897	2.41701	2.45904	2.454	2.14401	2.13702
3.4767	3.54077	3.53179	3.56384	3.70425	3.76011	3.50894	3.45994	3.55948	3.58456	3.51268	3.42229	3.35012	3.46	3.51968	3.66748	3.70413	3.83139	3.5138	0.919011	1.71878	1.41531	1.17321	0.955724	0.871542	1.42454	1.16031	0.91575	0.851245	0.914737	0.501566	0.154351	0.0543841	0.920299	0.533663	0.166987	0.0771157	1.48291	2.22409	2.1961	2.04198	1.97103	1.93902	1.93107	2.3561	2.4181	2.46302	2.45407	2.14507	2.13897
3.51698	3.58498	3.57698	3.61198	3.77596	3.82397	3.56297	3.51397	3.58699	3.61698	3.55198	3.43899	3.357	3.46	3.55898	3.69499	3.82694	3.96893	3.55998	0.911034	1.71475	1.40978	1.16987	0.964016	0.876827	1.40769	1.14972	0.912861	0.841195	0.907084	0.497912	0.15383	0.0546199	0.912174	0.530382	0.157035	0.0791689	1.47047	2.229	2.202	2.041	1.973	1.94	1.935	2.362	2.424	2.464	2.458	2.149	2.137
3.56251	3.63246	3.62742	3.64956	3.83441	3.88954	3.60651	3.56147	3.64319	3.66038	3.59847	3.45749	3.36506	3.461	3.60451	3.7504	3.91063	4.05961	3.60451	0.898732	1.70584	1.405	1.17031	0.964622	0.884171	1.40022	1.1304	0.889528	0.828132	0.895991	0.491273	0.151864	0.0542688	0.898895	0.487399	0.16737	0.0990252	1.46434	2.228	2.20806	2.04504	1.97798	1.94205	1.939	2.366	2.42701	2.46997	2.46101	2.14901	2.13805
3.61588	3.68083	3.67183	3.70848	3.878	3.94592	3.65983	3.61088	3.66418	3.70086	3.64788	3.5089	3.37126	3.4611	3.65788	3.793	3.97605	4.12317	3.65781	0.889529	1.69758	1.39712	1.16611	0.964876	0.888461	1.39344	1.12348	0.897315	0.816693	0.886711	0.48432	0.151245	0.055203	0.88999	0.495563	0.163291	0.0924474	1.45659	2.22809	2.21409	2.04916	1.97616	1.94709	1.93905	2.3661	2.42807	2.4671	2.46209	2.15007	2.14295
3.66597	3.72798	3.71898	3.73599	3.93497	3.99797	3.70698	3.66097	3.73097	3.74997	3.69797	3.55997	3.38599	3.467	3.70797	3.84997	3.979	4.13299	3.70398	0.885522	1.69285	1.38858	1.16294	0.96522	0.88908	1.38927	1.1192	0.879409	0.799829	0.883332	0.483201	0.15211	0.0565093	0.885432	0.493441	0.165639	0.0996862	1.45059	2.233	2.219	2.058	1.985	1.952	1.942	2.372	2.432	2.473	2.467	2.154	2.14
3.71756	3.7705	3.76145	3.78541	3.97725	4.03534	3.74852	3.71254	3.77063	3.79455	3.75254	3.62259	3.40352	3.47128	3.76055	3.90452	4.0171	4.16111	3.75245	0.88495	1.6913	1.38965	1.15962	0.960129	0.88784	1.38545	1.10962	0.874746	0.793675	0.882297	0.485778	0.155405	0.0645809	0.885272	0.48854	0.158248	0.0820791	1.45092	2.24006	2.23008	2.06506	1.99403	1.95302	1.94802	2.37807	2.43702	2.47407	2.47005	2.15802	2.13697
3.7768	3.82275	3.80873	3.8287	4.00365	4.07139	3.80385	3.76987	3.8368	3.85285	3.80985	3.68555	3.45807	3.50284	3.81875	3.95949	4.0282	4.17307	3.79975	0.888219	1.69317	1.39495	1.15272	0.960964	0.885684	1.38889	1.10561	0.881535	0.814957	0.884266	0.478438	0.164207	0.062501	0.889718	0.503174	0.159147	0.078768	1.45253	2.2461	2.2381	2.07107	1.99715	1.95515	1.95005	2.38502	2.43907	2.48112	2.47512	2.16015	2.13398
3.82298	3.86598	3.85098	3.86898	4.04098	4.09399	3.85298	3.81998	3.88298	3.90198	3.85898	3.77496	3.51997	3.66692	3.86198	3.98799	4.03999	4.177	3.84298	0.896836	1.7017	1.39829	1.16102	0.956012	0.882482	1.40024	1.10693	0.876642	0.813061	0.893865	0.487535	0.161721	0.116793	0.897116	0.507438	0.161259	0.0728829	1.46048	2.252	2.244	2.075	2.006	1.964	1.953	2.386	2.443	2.488	2.482	2.169	2.133
3.87338	3.90752	3.89933	3.90427	4.05231	4.10915	3.88942	3.86837	3.94159	3.95961	3.90735	3.85477	3.58972	3.73572	3.91438	4.01509	4.05008	4.181	3.8874	0.903417	1.70532	1.40547	1.15793	0.952518	0.875558	1.40002	1.12606	0.878406	0.815907	0.90093	0.485334	0.164681	0.12043	0.902953	0.507882	0.156127	0.0658445	1.4672	2.26305	2.24906	2.08102	2.00501	1.96703	1.95905	2.39808	2.45101	2.49397	2.48404	2.17805	2.13505
3.91383	3.96253	3.93479	3.93379	4.08515	4.12524	3.93479	3.90786	4.00474	4.02502	3.94488	3.93733	3.66658	3.81023	3.95483	4.02543	4.0581	4.18098	3.92979	0.909578	1.71658	1.41134	1.16125	0.941725	0.868029	1.40235	1.12543	0.877582	0.820092	0.908473	0.497544	0.180489	0.135322	0.907596	0.505912	0.151519	0.063129	1.474	2.26809	2.255	2.08298	2.00603	1.97007	1.96398	2.40705	2.45207	2.49105	2.48797	2.18309	2.14012
3.96098	3.99299	3.97998	3.97898	4.094	4.13899	3.97998	3.95698	4.04698	4.08297	3.99498	4.01297	3.75696	3.76602	4.00198	4.04999	4.064	4.18	3.97498	0.919725	1.71853	1.42041	1.15697	0.935733	0.86796	1.41759	1.13728	0.914224	0.833904	0.918915	0.507446	0.175302	0.0823338	0.917096	0.504341	0.148052	0.0613608	1.48055	2.273	2.255	2.082	2.008	1.974	1.963	2.41	2.456	2.494	2.486	2.188	2.147
3.99146	4.05036	4.01141	4.00041	4.1121	4.14711	4.02935	4.00847	4.10758	4.14556	4.01949	4.08954	3.85703	3.89114	4.04037	4.06018	4.064	4.177	4.01448	0.926207	1.72535	1.42544	1.1654	0.930533	0.862622	1.42583	1.15379	0.933142	0.848414	0.926948	0.518751	0.168	0.0744973	0.921446	0.501923	0.147071	0.0598198	1.48733	2.27006	2.25798	2.08201	2.00903	1.976	1.96704	2.40805	2.46101	2.49505	2.49298	2.18704	2.1431
4.03974	4.08883	4.05455	4.04328	4.12231	4.15919	4.06685	4.05783	4.16892	4.20502	4.07062	4.14611	3.96633	4.01163	4.0799	4.07926	4.06416	4.17702	4.06466	0.93425	1.73251	1.43425	1.1683	0.929776	0.855524	1.43159	1.16206	0.935596	0.863509	0.93708	0.502278	0.158281	0.0676433	0.927387	0.503337	0.147051	0.0586083	1.49347	2.27605	2.25591	2.08305	2.01209	1.97602	1.971	2.41302	2.4621	2.5	2.49098	2.19105	2.15305
4.08198	4.13598	4.08599	4.05899	4.13999	4.17	4.11498	4.10498	4.22098	4.26297	4.10598	4.20897	4.09894	4.16093	4.13098	4.09399	4.073	4.178	4.10198	0.937109	1.73812	1.43541	1.16932	0.927841	0.849483	1.43388	1.16897	0.947854	0.874835	0.93764	0.499301	0.133891	0.0473692	0.932878	0.505429	0.140313	0.0499839	1.49609	2.279	2.251	2.086	2.017	1.977	1.971	2.414	2.468	2.5	2.49	2.194	2.156
4.11637	4.17546	4.13934	4.1023	4.15425	4.18314	4.15438	4.1415	4.27051	4.32556	4.14437	4.29247	4.21223	4.29135	4.15844	4.11318	4.09525	4.20113	4.14143	0.93626	1.73829	1.43328	1.17031	0.924091	0.846665	1.43314	1.17516	0.962843	0.886122	0.935827	0.508762	0.151453	0.0579225	0.932594	0.496533	0.124151	0.0453999	1.49527	2.27502	2.25199	2.086	2.018	1.97605	1.97002	2.41604	2.47	2.50101	2.48698	2.19201	2.14298
4.15572	4.22366	4.17483	4.13367	4.18029	4.19819	4.19485	4.19381	4.32395	4.38495	4.18367	4.34186	4.34102	4.43352	4.20472	4.13253		4.21638	4.18683	0.93416	1.73318	1.43157	1.16134	0.913831	0.841859	1.43534	1.17713	0.969362	0.894626	0.934378	0.526121	0.137386	0.0561942	0.929825	0.48678		0.0450369	1.49541	2.277	2.25097	2.08597	2.01802	1.98097	1.972	2.41997	2.47003	2.50193	2.48493	2.19302	2.14109
4.19698	4.26098	4.22198	4.17198	4.19699	4.20899	4.24298	4.23998	4.37797	4.43897	4.22198	4.39097	4.45594	4.57693	4.24598	4.16298		4.29496	4.23398	0.930182	1.7294	1.42705	1.15895	0.910492	0.835513	1.43275	1.17508	0.97003	0.89552	0.929712	0.498844	0.145156	0.0609875	0.926672	0.502172		0.14277	1.49085	2.277	2.249	2.084	2.019	1.979	1.972	2.418	2.472	2.498	2.481	2.194	2.146
4.24545	4.31338	4.26049	4.21047	4.22232	4.23424	4.29343	4.27554	4.4205	4.48744	4.27537	4.42436	4.55379	4.69191	4.28949	4.1936		4.33345	4.27645	0.924997	1.7257	1.42162	1.14183	0.90654	0.828771	1.4211	1.17314	0.971247	0.898333	0.924954	0.504617	0.151765	0.0797901	0.921245	0.526201		0.183494	1.48459	2.28195	2.24594	2.08194	2.01699	1.98203	1.97403	2.41196	2.47499	2.49797	2.47899	2.19498	2.14906
4.29281	4.35391	4.31172	4.25954	4.25561	4.25956	4.3386	4.33163	4.4726	4.53368	4.31386	4.46198	4.63565	4.78681	4.34082	4.25565		4.37867	4.32374	0.915466	1.71925	1.40745	1.13367	0.896026	0.822532	1.40583	1.16044	0.965719	0.894389	0.915038	0.505425	0.160469	0.102665	0.912516	0.573744		0.227294	1.47689	2.27686	2.23995	2.07595	2.016	1.98498	1.977	2.40798	2.47386	2.49498	2.47802	2.19284	2.15498
4.33798	4.40498	4.35198	4.28999	4.28998	4.29098	4.37198	4.36698	4.50598	4.57198	4.36198	4.51697	4.67198	4.83198	4.38698	4.29198		4.30404	4.36498	0.91639	1.71499	1.40401	1.12633	0.884046	0.814784	1.40844	1.15471	0.960063	0.885894	0.913791	0.508509	0.157022	0.113045	0.915119	0.57341		0.173686	1.47212	2.269	2.237	2.073	2.016	1.984	1.977	2.407	2.466	2.494	2.479	2.184	2.154
4.38752	4.44842	4.40035	4.34533	4.33248	4.33144	4.42745	4.42132	4.55228	4.61032	4.41053		4.71317	4.85913	4.43851	4.36254	4.17435	4.33836	4.41641	0.912071	1.70895	1.39974	1.11802	0.88292	0.80761	1.39895	1.14903	0.94884	0.878462	0.90924		0.153885	0.0875632	0.91124	0.585182	0.213719	0.193135	1.46679	2.26697	2.22996	2.06798	2.01199	1.98501	1.981	2.40292	2.45796	2.48201	2.47696	2.17899
4.443	4.4929	4.43796	4.38105	4.38313	4.37813	4.4749	4.45602	4.58179	4.64461	4.46698		4.73119	4.8731	4.492	4.42011	4.21138	4.37638	4.45992	0.912158	1.7093	1.39842	1.1145	0.874498	0.800394	1.40238	1.14531	0.942513	0.869191	0.910286		0.132544	0.0700803	0.910197	0.581688	0.220841	0.192501	1.4662	2.26394	2.22585	2.06583	2.01092	1.98596	1.98096	2.3949	2.45387	2.48294	2.473	2.17794
4.49396	4.53897	4.48696	4.43496	4.44096	4.43596	4.52097	4.50796	4.62197	4.67598	4.51696	4.67097	4.74099	4.878	4.54296	4.47696	4.23099	4.39599	4.50696	0.91256	1.71151	1.40117	1.10978	0.869813	0.803678	1.40945	1.14336	0.935016	0.861576	0.912149	0.476515	0.129682	0.0614065	0.909041	0.551962	0.217822	0.188453	1.46976	2.261	2.21801	2.05701	2.007	1.984	1.979	2.39	2.44701	2.48	2.473	2.175	2.15601
4.53939	4.57939	4.53144	4.48849	4.50262	4.50166	4.55245	4.54239	4.65531	4.70222	4.56736	4.6943	4.74904	4.87797	4.5864	4.54669		4.43269	4.54745	0.916798	1.71582	1.40314	1.11486	0.870927	0.805483	1.41389	1.14445	0.928651	0.853009	0.913918	0.482448	0.12569	0.0573075	0.915447	0.535218		0.192209	1.474	2.26	2.21097	2.05295	2.008	1.978	1.97502	2.38794	2.44297	2.47296	2.46795	2.17298	2.152
4.58172	4.62188	4.57883	4.54093	4.56914	4.57228	4.60053	4.58455	4.68841	4.72553	4.60586	4.72626	4.75305	4.87495	4.62965	4.62122		4.50617	4.59569	0.919787	1.71985	1.40537	1.12222	0.874983	0.807955	1.427	1.14775	0.920329	0.847702	0.916878	0.496044	0.123542	0.0538657	0.918363	0.527757		0.18251	1.47888	2.25995	2.2079	2.04797	2.00793	1.97798	1.977	2.382	2.44	2.46898	2.46295	2.17102	2.15203
4.62298	4.67197	4.62597	4.59397	4.63396	4.64496	4.63098	4.61598	4.71199	4.75598	4.65497	4.74099	4.756	4.872	4.66698	4.69096		4.57296	4.63498	0.923048	1.72469	1.40901	1.12981	0.882556	0.811668	1.42864	1.15399	0.92025	0.854096	0.920188	0.503666	0.12309	0.0530505	0.921388	0.535586		0.179652	1.48347	2.257	2.202	2.046	2.004	1.977	1.977	2.382	2.44	2.468	2.46	2.172	2.154
4.66547	4.71451	4.66856	4.64864	4.70177	4.71592	4.67738	4.65635	4.73739	4.77735	4.69451	4.75314	4.75601	4.872	4.70942	4.76173		4.68362	4.67953	0.926979	1.73119	1.41634	1.13733	0.892	0.823392	1.43626	1.16102	0.939268	0.864255	0.920779	0.501603	0.12394	0.0521494	0.928645	0.541506		0.22074	1.48967	2.257	2.20199	2.04701	1.99691	1.97594	1.96782	2.38099	2.434	2.4669	2.45	2.17299	2.16103
4.7076	4.75971	4.71867	4.70595	4.77027	4.79834	4.71172	4.68767	4.77253	4.80857	4.73953	4.76516	4.75697	4.872	4.74665	4.82702	4.6126	4.65198	4.72659	0.93317	1.73599	1.42366	1.14377	0.897496	0.829879	1.44467	1.17049	0.940069	0.870064	0.92687	0.478089	0.123937	0.0511947	0.934437	0.55248	0.194116	0.0790723	1.49627	2.25698	2.20107	2.04802	1.98893	1.97083	1.95184	2.38	2.43402	2.45795	2.45005	2.17195	2.16395
4.74198	4.79998	4.75698	4.75997	4.84296	4.87496	4.75298	4.72598	4.80298	4.84098	4.76998	4.774	4.755	4.872	4.78398	4.88497	4.70395	4.76494	4.75998	0.938327	1.74099	1.4312	1.15774	0.908654	0.840684	1.44946	1.17108	0.945137	0.874288	0.930838	0.475731	0.126039	0.0497508	0.940557	0.548492	0.165955	0.0660871	1.50201	2.256	2.205	2.049	1.985	1.96101	1.943	2.38	2.435	2.455	2.453	2.169	2.161
4.79331	4.85034	4.81337	4.81651	4.92167	4.9547	4.79837	4.75738	4.84331	4.87738	4.82534	4.79416	4.76103	4.869	4.83232	4.95752	4.82614	4.87631	4.81231	0.940348	1.74414	1.43254	1.16509	0.920861	0.852648	1.44792	1.17393	0.942204	0.875875	0.934156	0.488647	0.126997	0.0501799	0.941061	0.560285	0.153957	0.065562	1.50521	2.24904	2.20903	2.04801	1.98396	1.95291	1.93801	2.37601	2.43204	2.45903	2.45504	2.16502	2.15398
4.84126	4.90933	4.88242	4.90102	5.03267	5.0719	4.85579	4.79963	4.87668	4.91812	4.87879	4.83032	4.77555	4.86655	4.87923	5.03274	5.02225	5.11349	4.8674	0.923978	1.71765	1.41697	1.16106	0.930972	0.853543	1.4185	1.14715	0.939442	0.85279	0.921647	0.507154	0.130966	0.0501263	0.922601	0.54682	0.154449	0.0622174	1.48246	2.23713	2.19766	2.047	1.97651	1.93998	1.93545	2.36751	2.43238	2.46209	2.45099	2.15662	2.1425
4.87949	4.95149	4.92849	4.95099	5.09148	5.14148	4.89549	4.83099	4.91598	4.94899	4.91849	4.84699	4.7785	4.8695	4.91549	5.07049	5.13547	5.23896	4.91299	0.918476	1.71056	1.41548	1.16699	0.950142	0.867777	1.42312	1.16498	0.934943	0.866686	0.914496	0.500997	0.1321	0.0492253	0.918796	0.540632	0.147459	0.0647672	1.47776	2.2435	2.2055	2.047	1.977	1.939	1.933	2.368	2.427	2.467	2.451	2.1625	2.142
4.93292	4.99357	4.96997	4.9735	5.12368	5.17867	4.94456	4.88598	4.96053	4.99198	4.96842	4.86994	4.78304	4.86952	4.96991	5.11538	5.2487	5.36248	4.96245	0.905008	1.70589	1.40829	1.17828	0.957164	0.872952	1.41715	1.15264	0.915143	0.834046	0.900907	0.498548	0.135353	0.0523035	0.90582	0.513312	0.154124	0.0791851	1.47087	2.24499	2.20757	2.04952	1.98101	1.93901	1.93498	2.3675	2.42458	2.45809	2.45649	2.16347	2.14151
4.97347	5.0482	5.01497	5.0543	5.208	5.27056	4.9988	4.9315	5.00954	5.03671	5.00897	4.91101	4.78671	4.87112	5.00995	5.15346	5.31876	5.4593	5.00635	0.897853	1.70069	1.4029	1.17035	0.95215	0.875179	1.40528	1.13804	0.89302	0.823206	0.895594	0.495144	0.136613	0.0526141	0.896899	0.492992	0.162441	0.112954	1.46352	2.24407	2.21457	2.05209	1.98004	1.94456	1.93362	2.36705	2.43089	2.46601	2.45561	2.16105	2.14253
5.02156	5.08406	5.06355	5.09503	5.25804	5.32404	5.03953	4.98255	5.03955	5.07305	5.05756	4.93706	4.79703	4.87701	5.05706	5.20005	5.36155	5.50404	5.04905	0.893345	1.69639	1.39881	1.16706	0.960223	0.874983	1.40169	1.1457	0.901652	0.819331	0.890955	0.489932	0.139473	0.0528434	0.89275	0.487123	0.163928	0.11326	1.459	2.2475	2.21802	2.05651	1.98202	1.94751	1.9395	2.37002	2.42601	2.46649	2.4605	2.16351	2.144
5.07402	5.13895	5.11289	5.13854	5.30252	5.37448	5.07954	5.0326	5.09055	5.11906	5.11051	4.99211	4.81322	4.88165	5.11153	5.254	5.42996	5.56529	5.10093	0.889862	1.68555	1.3916	1.16185	0.961719	0.877736	1.39242	1.14673	0.898207	0.818428	0.887937	0.481228	0.14619	0.0568962	0.888888	0.487107	0.130132	0.0827964	1.45158	2.25148	2.22956	2.06306	1.99153	1.95253	1.94253	2.38003	2.43256	2.46356	2.46302	2.1675	2.14396
5.12302	5.18134	5.14997	5.18872	5.3509	5.41959	5.13038	5.08852	5.14265	5.17159	5.15853	5.0501	4.83458	4.89722	5.16146	5.30052	5.42718	5.54821	5.14097	0.887984	1.6795	1.39124	1.15244	0.953477	0.871108	1.38829	1.14335	0.897406	0.81522	0.886543	0.48723	0.141543	0.0554099	0.886561	0.496269	0.139076	0.0769527	1.45174	2.24957	2.23516	2.06859	1.99403	1.95553	1.94511	2.3826	2.43857	2.46905	2.46505	2.16753	2.14036
5.17449	5.22399	5.19849	5.22549	5.39649	5.45049	5.17549	5.13999	5.19949	5.22499	5.21049	5.12898	4.88799	4.9755	5.21049	5.35149	5.436	5.559	5.18949	0.888631	1.67515	1.39602	1.1509	0.940083	0.866141	1.38532	1.14073	0.883913	0.818277	0.887391	0.50139	0.151055	0.0803887	0.886847	0.496286	0.142255	0.0688769	1.4518	2.253	2.2435	2.073	1.996	1.9575	1.9505	2.388	2.442	2.471	2.468	2.169	2.133
5.22747	5.27643	5.23851	5.26637	5.4138	5.47476	5.2246	5.18854	5.25736	5.26755	5.25801	5.20039	4.9438	5.08128	5.26056	5.38785	5.45256	5.558	5.24728	0.891948	1.6794	1.3959	1.15039	0.93655	0.861383	1.39027	1.1542	0.881047	0.827152	0.889892	0.494917	0.154159	0.114851	0.890945	0.504035	0.14365	0.0626091	1.4419	2.26406	2.24405	2.07754	2.004	1.96056	1.95508	2.39852	2.45301	2.46918	2.48004	2.17906	2.13099
5.26854	5.31025	5.28238	5.29889	5.4406	5.49684	5.27535	5.24262	5.31565	5.34016	5.30206	5.27546	5.01146	5.14619	5.3085	5.41749	5.45817	5.55803	5.27019	0.892857	1.67863	1.39975	1.14927	0.929616	0.852304	1.39499	1.15032	0.894948	0.824484	0.889865	0.504234	0.172514	0.133355	0.892771	0.507043	0.14234	0.0612284	1.44883	2.26859	2.24811	2.08105	2.00405	1.96608	1.96159	2.40009	2.44706	2.48288	2.47492	2.1841	2.13006
5.32003	5.36609	5.32652	5.34252	5.4695	5.5135	5.31804	5.29805	5.37456	5.39906	5.35402	5.34956	5.08409	5.1626	5.35803	5.44201	5.467	5.56	5.32307	0.89677	1.68107	1.40463	1.14744	0.919716	0.844114	1.3998	1.13974	0.894977	0.813858	0.894436	0.498686	0.16698	0.108356	0.895885	0.504828	0.137583	0.0600197	1.45231	2.2735	2.25301	2.0835	2.0065	1.97	1.966	2.4045	2.45	2.47701	2.471	2.1895	2.13301
5.35152	5.40653	5.36755	5.37545	5.4772	5.51412	5.36358	5.35558	5.45366	5.48267	5.38552	5.44581	5.21811	5.24154	5.3925	5.44922	5.45707	5.56001	5.35555	0.911559	1.69224	1.41379	1.14995	0.905852	0.836999	1.39361	1.14564	0.89629	0.819389	0.91319	0.482765	0.139985	0.0655898	0.907706	0.492305	0.139145	0.06297	1.46016	2.25816	2.25694	2.082	2.01	1.97605	1.97103	2.40196	2.44303	2.47986	2.46	2.18115	2.13999
5.40159	5.45777	5.4205	5.41837	5.49633	5.52535	5.41897	5.41086	5.51729	5.54729	5.43557	5.5231	5.32557	5.38976	5.44064	5.47024	5.464	5.56076	5.40861	0.918132	1.69356	1.41984	1.16249	0.905001	0.832128	1.41339	1.16169	0.909687	0.842207	0.919893	0.49713	0.123531	0.046821	0.914061	0.479535	0.135833	0.0639775	1.46804	2.27293	2.25098	2.08189	2.01002	1.98104	1.97413	2.39807	2.44602	2.46711	2.46011	2.19489	2.13909
5.42801	5.49201	5.44301	5.43501	5.511	5.541	5.46201	5.44901	5.57501	5.60501	5.46101	5.57201	5.44002	5.51301	5.46901	5.481	5.464	5.55	5.43601	0.92091	1.70172	1.42507	1.16191	0.90239	0.83113	1.41725	1.16614	0.917144	0.851892	0.92224	0.482422	0.128024	0.0540014	0.91722	0.48067	0.13642	0.066539	1.47076	2.27	2.25	2.077	2.011	1.983	1.98	2.401	2.447	2.472	2.465	2.19	2.143
5.47052	5.54341	5.49936	5.47228	5.52232	5.54533	5.51147	5.50451	5.6265	5.66876	5.49657	5.64374	5.54851	5.60742	5.51843	5.49127	5.46709	5.56699	5.49536	0.923005	1.69787	1.42348	1.16119	0.901122	0.829043	1.41677	1.16216	0.942531	0.866345	0.92435	0.497073	0.154267	0.0641814	0.919125	0.478282	0.138378	0.0597704	1.47349	2.26696	2.246	2.07601	2.01604	1.98603	1.98203	2.39906	2.45301	2.47601	2.46497	2.18899	2.14394
5.51177	5.576	5.52808	5.49482	5.54733	5.57129	5.549	5.54513	5.66628	5.72931	5.54171	5.70173	5.66843	5.79717	5.55304	5.51224	5.47431	5.56613	5.52417	0.924924	1.70552	1.42138	1.15819	0.90211	0.829215	1.41957	1.16738	0.965204	0.882466	0.923529	0.515175	0.155561	0.116888	0.923354	0.482268	0.136963	0.0567958	1.4774	2.26404	2.24598	2.07696	2.01911	1.98804	1.98398	2.40391	2.45409	2.4768	2.46289	2.188	2.13913
5.54613	5.62011	5.5761	5.53111	5.56206	5.58405	5.59314	5.5951	5.72309	5.78715	5.57314	5.73411	5.77629	5.89334	5.5991	5.52307			5.57609	0.923311	1.7013	1.41657	1.15521	0.904297	0.827207	1.41771	1.18095	0.968492	0.892941	0.921278	0.514985	0.15516	0.0748855	0.923046	0.479071			1.47345	2.266	2.24498	2.07499	2.02399	1.99	1.98299	2.4	2.458	2.46803	2.45799	2.18799	2.14499
5.59636	5.66053	5.61445	5.57236	5.58642	5.60429	5.64638	5.63446	5.75869	5.84368	5.62536	5.77528	5.88674	6.02481	5.6384	5.55069			5.61255	0.916057	1.69888	1.41389	1.14654	0.891493	0.8185	1.4127	1.1741	0.980776	0.904888	0.916582	0.524517	0.155436	0.0963031	0.913844	0.480391			1.46777	2.26696	2.23898	2.073	2.02096	1.98901	1.98005	2.39899	2.459	2.47788	2.45597	2.18499	2.14202
5.63125	5.71007	5.65722	5.60711	5.62573	5.63186	5.68211	5.67818	5.82307	5.90711	5.66025	5.80204	5.95627	6.10127	5.67625	5.61463			5.66382	0.912869	1.68898	1.40732	1.12394	0.879702	0.808363	1.40619	1.16969	0.985784	0.905675	0.91388	0.529663	0.180394	0.130875	0.909403	0.561204			1.46412	2.26298	2.23689	2.07284	2.01695	1.99	1.98495	2.39795	2.45893	2.46705	2.45295	2.18391	2.14405
5.68501	5.75601	5.71001	5.65501	5.65701	5.66901	5.73001	5.72901	5.86902	5.95501	5.71401	5.84702		6.15601	5.73001	5.642			5.69902	0.90594	1.68473	1.39894	1.11506	0.877635	0.807178	1.40183	1.16599	0.979937	0.908488	0.907429	0.56559		0.137542	0.902221	0.541508			1.45803	2.262	2.232	2.066	2.015	1.99	1.983	2.396	2.456	2.469	2.451	2.18	2.146
5.73164	5.80543	5.75464	5.69374	5.70356	5.70359	5.76762	5.7607	5.93122	5.99562	5.7646	5.90498	6.05864	6.20459	5.77664	5.65589			5.75456	0.905779	1.67946	1.3953	1.11181	0.85876	0.799708	1.39837	1.15398	0.968955	0.902426	0.903546	0.562374	0.167569	0.109719	0.905752	0.466496			1.45218	2.26092	2.22195	2.06201	2.01594	1.99195	1.98199	2.39097	2.45195	2.46597	2.44597	2.18092	2.14819
5.78233	5.84022	5.805	5.75217	5.74835	5.75035	5.81697	5.81589	5.94931	6.04484	5.81233	5.98169	6.10809	6.25007	5.82726	5.72739			5.79906	0.90333	1.67725	1.39203	1.10542	0.841094	0.788719	1.39992	1.15386	0.966877	0.893463	0.903191	0.440617	0.127339	0.072372	0.901228	0.504058			1.44957	2.25502	2.21791	2.06273	2.01076	1.98778	1.98085	2.38882	2.4478	2.46391	2.44396	2.17502	2.16251
5.84112	5.8941	5.8491	5.80413	5.80817	5.81016	5.86009	5.85509	6.00705	6.08207	5.87112	6.01211	6.11203	6.25302	5.88312	5.8332			5.8461	0.90156	1.67779	1.38257	1.09469	0.848769	0.78999	1.4017	1.14935	0.96012	0.886937	0.901038	0.563165	0.133902	0.0702221	0.89983	0.565813			1.44714	2.25599	2.21399	2.05099	2	1.97801	1.97399	2.38098	2.43898	2.45999	2.44201	2.17599	2.14103
5.8855	5.93162	5.88654	5.85057	5.86968	5.86976	5.89436	5.88852	6.0246	6.10826	5.91555	6.05433	6.12206	6.26	5.92757	5.9086			5.88254	0.905094	1.67719	1.39021	1.10375	0.852174	0.790024	1.40614	1.14855	0.959713	0.882074	0.904183	0.51367	0.131213	0.0600276	0.903643	0.562892			1.45056	2.25095	2.20893	2.04597	1.99899	1.98288	1.9719	2.37399	2.43101	2.45795	2.44403	2.17195	2.152
5.93404	5.99171	5.93869	5.90604	5.93636	5.94447	5.92995	5.93858	6.08232	6.13361	5.96895	6.08645	6.12809	6.26	5.98291	5.96756			5.93487	0.909357	1.67963	1.38843	1.10986	0.858338	0.791521	1.41078	1.14887	0.93796	0.871921	0.908364	0.517401	0.140109	0.0597401	0.907859	0.528214			1.45105	2.24596	2.20189	2.04281	1.99774	1.97085	1.96196	2.373	2.432	2.45304	2.44694	2.16689	2.152
5.981	6.02401	5.97001	5.95301	5.99801	6.01101	5.973	5.965	6.097	6.161	6.012	6.107	6.132	6.26	6.024	6.03801			5.97401	0.912411	1.68047	1.39333	1.13024	0.859162	0.798331	1.41643	1.14974	0.93978	0.872429	0.909891	0.510639	0.13917	0.0570298	0.912341	0.513021			1.45369	2.244	2.197	2.034	1.986	1.964	1.96	2.373	2.432	2.455	2.444	2.162	2.152
6.01465	6.07256	6.01661	6.00671	6.06886	6.08595	6.00966	5.99747	6.12547	6.17724	6.04566	6.12025	6.13199	6.25995	6.06156	6.10984	5.8712	6.01512	6.01655	0.918053	1.69518	1.40264	1.13942	0.875801	0.806251	1.41777	1.15095	0.937385	0.864635	0.915375	0.504422	0.139844	0.0555474	0.917985	0.521282	0.170095	0.129492	1.46118	2.23896	2.19199	2.03498	1.98589	1.96184	1.95873	2.37491	2.43198	2.45298	2.44193	2.155	2.15796
6.06671	6.11782	6.06605	6.06432	6.13862	6.16273	6.06273	6.03605	6.16334	6.19661	6.09877	6.14018	6.13084	6.25595	6.10677	6.17762	5.96796	6.10375	6.06091	0.923086	1.70003	1.4073	1.13735	0.884873	0.814487	1.42074	1.15045	0.925491	0.857897	0.918222	0.488729	0.141614	0.0561357	0.924796	0.527184	0.160194	0.118881	1.46895	2.23593	2.19105	2.03305	1.97689	1.94902	1.93691	2.368	2.42998	2.45105	2.43611	2.15491	2.15484
6.09713	6.15313	6.11114	6.12116	6.20816	6.23722	6.09416	6.08106	6.17808	6.22308	6.13213	6.14803	6.12403	6.25399	6.14012	6.24718	6.05235	6.09339	6.10015	0.926784	1.7052	1.41273	1.14067	0.896604	0.82601	1.42989	1.16129	0.942289	0.858629	0.921764	0.486953	0.135793	0.0563717	0.928932	0.537642	0.159053	0.0648398	1.4779	2.23299	2.193	2.03499	1.97199	1.95	1.93299	2.36798	2.42899	2.45302	2.44101	2.15098	2.148
6.14125	6.19541	6.15639	6.17346	6.26178	6.31077	6.14525	6.10145	6.20437	6.24826	6.17625	6.15913	6.13507	6.252	6.1803	6.30556	6.16614	6.22231	6.15033	0.931191	1.70678	1.4172	1.15473	0.907975	0.845581	1.4362	1.16205	0.944934	0.858185	0.926429	0.48791	0.136659	0.0536402	0.932724	0.531698	0.143636	0.0615176	1.48046	2.22902	2.19301	2.03098	1.96898	1.94889	1.92896	2.36102	2.42595	2.45802	2.44302	2.14602	2.14796
6.16711	6.2358	6.19509	6.2192	6.33968	6.38768	6.17124	6.14604	6.24066	6.27464	6.20211	6.17253	6.14213	6.2522	6.21009	6.36122	6.27961	6.35303	6.1832	0.931207	1.71041	1.4168	1.15674	0.942702	0.855652	1.43658	1.16223	0.930681	0.849756	0.926277	0.494898	0.139476	0.052657	0.932968	0.532359	0.144415	0.0632936	1.48132	2.23102	2.19404	2.02902	1.96707	1.93789	1.92489	2.36298	2.42104	2.45987	2.44504	2.14802	2.14398
6.21601	6.27101	6.24301	6.27201	6.41401	6.46201	6.22601	6.19201	6.27	6.303	6.25101	6.196	6.148	6.261	6.258	6.41501	6.39502	6.48703	6.23601	0.926639	1.70947	1.41553	1.17158	0.950723	0.866793	1.42683	1.15638	0.927199	0.840319	0.922169	0.503211	0.140201	0.0511999	0.928039	0.526998	0.154799	0.0661003	1.47866	2.232	2.196	2.03	1.97	1.933	1.92	2.362	2.423	2.454	2.447	2.149	2.143
6.24566	6.32438	6.27368	6.31473	6.46564	6.53281	6.26662	6.22267	6.29458	6.32844	6.28363	6.2103	6.15109	6.264	6.28367	6.44552	6.51234	6.63744	6.26663	0.92186	1.70661	1.41499	1.17995	0.96831	0.88137	1.42432	1.15533	0.923894	0.83651	0.916986	0.507509	0.142845	0.0508276	0.923639	0.515772	0.151507	0.0679567	1.47653	2.23299	2.19905	2.03404	1.96994	1.93696	1.91804	2.36597	2.42	2.45299	2.44899	2.14905	2.14199
6.29778	6.35514	6.32783	6.37283	6.51761	6.59759	6.31596	6.27603	6.34072	6.36372	6.33372	6.23447	6.15809	6.264	6.33685	6.48685	6.61883	6.75201	6.3168	0.90848	1.70346	1.41008	1.17781	0.981463	0.890847	1.41236	1.14129	0.911585	0.836198	0.904863	0.50115	0.144833	0.050648	0.909349	0.498566	0.150611	0.0774129	1.46873	2.23198	2.20309	2.03687	1.96511	1.93384	1.92096	2.36407	2.41998	2.452	2.448	2.153	2.141
6.33218	6.40515	6.36418	6.40918	6.58822	6.66719	6.35815	6.32115	6.37212	6.39514	6.36518	6.25515	6.16203	6.264	6.37417	6.52418	6.69911	6.84012	6.35219	0.903666	1.69575	1.4031	1.17471	0.975014	0.894224	1.40901	1.14062	0.905693	0.822985	0.900616	0.498918	0.14716	0.0510014	0.904057	0.491813	0.156799	0.0920179	1.4648	2.231	2.20701	2.03103	1.97001	1.92701	1.91901	2.36701	2.419	2.45201	2.44801	2.153	2.141
6.38551	6.44853	6.41656	6.46036	6.65318	6.72352	6.40257	6.36655	6.40865	6.43551	6.41848	6.3004	6.17212	6.26406	6.4245	6.57652	6.73124	6.87615	6.40651	0.896678	1.69133	1.39628	1.17384	0.970537	0.895387	1.40445	1.1332	0.912286	0.815738	0.89353	0.483893	0.14726	0.0514272	0.897316	0.481266	0.167987	0.105813	1.45752	2.23111	2.21006	2.03904	1.97403	1.93106	1.92102	2.37	2.41801	2.45398	2.45199	2.15307	2.14002
6.43223	6.49682	6.46778	6.49418	6.66998	6.77071	6.45485	6.41714	6.46805	6.48211	6.46329	6.33718	6.18345	6.26907	6.47023	6.62411	6.75391	6.89094	6.45291	0.892038	1.68897	1.3894	1.16397	0.980144	0.896038	1.39839	1.12658	0.895578	0.819722	0.88824	0.483254	0.148139	0.052127	0.893403	0.497866	0.167458	0.0993619	1.45308	2.24089	2.21511	2.04304	1.977	1.93613	1.92307	2.37013	2.41911	2.45204	2.45102	2.15889	2.142
6.48601	6.53301	6.50201	6.54601	6.71301	6.80201	6.49201	6.46701	6.51401	6.53101	6.52001	6.38902	6.20301	6.272	6.52401	6.67301	6.794	6.932	6.49301	0.894131	1.68466	1.39266	1.16283	0.980338	0.898148	1.3997	1.12795	0.886729	0.804031	0.89174	0.483852	0.14679	0.0546314	0.893991	0.49154	0.154619	0.0818884	1.45214	2.236	2.22	2.045	1.977	1.942	1.926	2.376	2.424	2.454	2.452	2.154	2.142
6.53475	6.5856	6.5546	6.57375	6.75224	6.83221	6.54356	6.51849	6.56871	6.58177	6.57177	6.45807	6.24462	6.28837	6.57075	6.72346	6.80612	6.94005	6.54456	0.896337	1.69095	1.39714	1.16095	0.97163	0.890146	1.39623	1.12309	0.884677	0.808266	0.89317	0.490394	0.148152	0.0602894	0.896773	0.492372	0.150018	0.0754747	1.45621	2.24503	2.22812	2.05208	1.98603	1.94301	1.93007	2.38109	2.42807	2.45704	2.45603	2.15807	2.13289
6.59213	6.63102	6.60011	6.63073	6.77067	6.84831	6.58609	6.55627	6.62331	6.64036	6.63007	6.53976	6.29251	6.32007	6.62811	6.75847	6.81516	6.94409	6.58709	0.902166	1.69603	1.39985	1.15872	0.965306	0.882162	1.39772	1.12611	0.889836	0.818316	0.899264	0.494451	0.155241	0.0594849	0.902226	0.509723	0.153567	0.071234	1.46227	2.24709	2.23702	2.05802	1.98807	1.94416	1.93504	2.38796	2.43298	2.46002	2.45793	2.16309	2.12487
6.64207	6.67608	6.64907	6.66308	6.80004	6.86203	6.63409	6.61209	6.68112	6.70014	6.67708	6.61718	6.35917	6.49917	6.67708	6.77905	6.82201	6.94801	6.63509	0.905091	1.6997	1.40225	1.15673	0.950588	0.871659	1.40782	1.1304	0.895394	0.814185	0.903393	0.494921	0.164064	0.124374	0.903818	0.511608	0.151687	0.0661228	1.46511	2.251	2.23801	2.059	1.991	1.951	1.93701	2.38601	2.43201	2.46102	2.45499	2.167	2.119
6.67553	6.71356	6.68252	6.69944	6.81823	6.87407	6.67549	6.65255	6.73655	6.76269	6.71349	6.69578	6.43381	6.57153	6.71352	6.80221	6.82809	6.95107	6.67554	0.910013	1.70919	1.40699	1.15832	0.940763	0.862218	1.40958	1.13407	0.893211	0.821206	0.909395	0.490988	0.161257	0.121288	0.907508	0.502019	0.15022	0.0628549	1.47048	2.25208	2.24303	2.05801	1.99299	1.95203	1.94001	2.39005	2.43603	2.46792	2.45191	2.16905	2.11703
6.72677	6.76795	6.73261	6.74161	6.84011	6.8812	6.72293	6.70609	6.79074	6.83038	6.76077	6.77163	6.5132	6.52974	6.76379	6.82234	6.83707	6.958	6.72782	0.916274	1.71415	1.41261	1.15617	0.925753	0.857147	1.42157	1.14689	0.926932	0.839994	0.915828	0.492019	0.157902	0.0732521	0.913212	0.493376	0.142526	0.0547144	1.47703	2.25989	2.246	2.05895	1.99195	1.95505	1.94111	2.39491	2.43911	2.45973	2.44284	2.17391	2.12014
6.76	6.809	6.759	6.768	6.845	6.89	6.763	6.753	6.866	6.89	6.794	6.84201	6.60801	6.64801	6.798	6.837	6.84	6.958	6.763	0.925511	1.71875	1.42292	1.15969	0.92461	0.85315	1.42727	1.155	0.896373	0.843171	0.927371	0.504921	0.15108	0.0668702	0.920211	0.49535	0.1402	0.05404	1.48283	2.255	2.246	2.057	1.99	1.957	1.946	2.391	2.444	2.448	2.436	2.17	2.126
6.80049	6.85354	6.79952	6.79239	6.85925	6.89714	6.81262	6.79967	6.92163	6.95487	6.83048	6.90974	6.73063	6.76802	6.84249	6.85125	6.84005	6.95504	6.80858	0.933391	1.72241	1.42852	1.16243	0.923717	0.85134	1.43797	1.15922	0.934266	0.858932	0.934711	0.515265	0.152269	0.069652	0.92796	0.490269	0.140932	0.053819	1.49093	2.25897	2.241	2.06091	1.98905	1.95906	1.947	2.39197	2.446	2.45401	2.43903	2.17197	2.12801
6.8388	6.89589	6.83978	6.82247	6.87831	6.90831	6.8608	6.85209	6.97125	7.02238	6.86769	6.96756	6.85752	6.92601	6.88096	6.87025	6.84433	6.958	6.85378	0.938103	1.72625	1.43429	1.1586	0.923459	0.853517	1.43688	1.16801	0.96485	0.883203	0.937935	0.500627	0.130324	0.0556062	0.934116	0.497549	0.140805	0.0528878	1.49476	2.25689	2.24087	2.05398	1.993	1.96396	1.94704	2.39004	2.44596	2.45498	2.44091	2.16991	2.12875
6.87411	6.93513	6.8741	6.84309	6.89205	6.92204	6.89615	6.90012	7.02614	7.08317	6.89812	7.03614	6.96833	7.10221	6.92311	6.88108	6.85907	6.95801	6.88813	0.940849	1.73138	1.43718	1.16342	0.922072	0.849411	1.4418	1.17588	0.97848	0.901818	0.94033	0.511388	0.140969	0.102706	0.937027	0.486057	0.127045	0.0488274	1.49575	2.25199	2.23498	2.053	1.99301	1.962	1.94902	2.39201	2.44401	2.454	2.43698	2.16599	2.11799
6.91546	6.98333	6.91242	6.87532	6.91023	6.93521	6.95037	6.94338	7.07855	7.14767	6.94242	7.08757	7.09134	7.18063	6.96346	6.91111	6.88659	6.96126	6.93641	0.940303	1.73086	1.43443	1.16014	0.915466	0.846173	1.43851	1.18502	0.993467	0.919826	0.940406	0.48499	0.118585	0.05304	0.935809	0.466662	0.150287	0.0437945	1.49702	2.248	2.229	2.05401	1.99604	1.963	1.95492	2.39499	2.44701	2.45308	2.42996	2.16201	2.115
6.95895	7.01504	6.952	6.90591	6.93162	6.95442	6.98522	6.97915	7.13006	7.21035	6.98186	7.14071	7.21615	7.3325	7.00702	6.92213		6.98604	6.97493	0.940462	1.73003	1.43065	1.15664	0.914921	0.840803	1.43897	1.18245	1.0006	0.934241	0.939939	0.502697	0.12404	0.0572862	0.936538	0.477066		0.013025	1.49426	2.24807	2.22889	2.05491	1.99993	1.96302	1.94811	2.39389	2.44793	2.45989	2.42587	2.16302	2.11498
7.00102	7.06102	6.99602	6.94601	6.95901	6.97301	7.03901	7.03001	7.17702	7.27002	7.02002	7.17202	7.31103	7.44303	7.05202	6.97202			7.01602	0.934377	1.72491	1.42547	1.14991	0.908325	0.832566	1.43004	1.18692	1.0043	0.94045	0.933726	0.517132	0.142577	0.083173	0.930718	0.524571			1.48907	2.251	2.224	2.051	1.997	1.964	1.953	2.389	2.445	2.455	2.42	2.164	2.114
7.04959	7.10265	7.04156	6.9856	6.9945	7.00441	7.07464	7.06367	7.23056	7.3316	7.0716	7.21688	7.3817	7.53067	7.09763	7.01769			7.06453	0.92686	1.72054	1.41573	1.13675	0.895463	0.822755	1.42761	1.17955	1.01114	0.939572	0.923249	0.520811	0.159828	0.117468	0.926487	0.553403			1.48354	2.2489	2.22091	2.04895	1.99794	1.96301	1.95299	2.38791	2.44095	2.44695	2.413	2.16088	2.1101
7.09616	7.1539	7.08596	7.03292	7.03394	7.03687	7.12478	7.1161	7.27523	7.37899	7.11914	7.28616	7.43649	7.58247	7.14712	7.0723	6.90103	7.03608	7.10614	0.917547	1.71345	1.40914	1.12655	0.886216	0.81536	1.41945	1.17602	1.0035	0.941224	0.918507	0.449936	0.155418	0.11226	0.912286	0.570703	0.184603	0.145355	1.47778	2.24091	2.21387	2.04484	1.99291	1.964	1.95202	2.38098	2.4368	2.44289	2.41289	2.15193	2.1182
7.14715	7.19311	7.12813	7.07314	7.07515	7.07513	7.15916	7.16412	7.32909	7.42212	7.16915	7.33715	7.45811	7.60306	7.19615	7.12914	6.94606	7.08306	7.15611	0.914332	1.70998	1.40275	1.11824	0.877703	0.81055	1.418	1.17185	1.00562	0.940059	0.916182	0.446671	0.139139	0.0925656	0.908613	0.574711	0.193925	0.154768	1.47197	2.23699	2.20798	2.03799	1.989	1.96398	1.95299	2.37998	2.42798	2.438	2.40799	2.14899	2.127
7.20249	7.23349	7.17639	7.12652	7.12958	7.12362	7.21835	7.20746	7.36235	7.46631	7.22449	7.39245	7.49907	7.62509	7.25049	7.18061	6.97019	7.1062	7.19645	0.907807	1.70638	1.39878	1.11485	0.867806	0.799448	1.41041	1.16745	0.991611	0.932237	0.909526	0.439587	0.127401	0.0760107	0.902297	0.563894	0.1997	0.161389	1.46879	2.23294	2.20095	2.03495	1.98894	1.95599	1.95098	2.37195	2.41996	2.43893	2.40397	2.14395	2.12794
7.25027	7.28084	7.21423	7.17725	7.1855	7.18364	7.25216	7.25209	7.39595	7.49655	7.27225	7.43584	7.50618	7.634	7.29825	7.23975	6.98891	7.12591	7.24007	0.908618	1.70881	1.40068	1.1133	0.868389	0.79834	1.41404	1.16608	0.984046	0.923288	0.910192	0.439642	0.11612	0.0617673	0.903128	0.541568	0.206999	0.168592	1.47261	2.22698	2.19586	2.02982	1.98289	1.95491	1.94884	2.36686	2.41593	2.43182	2.40098	2.13891	2.12189
7.30501	7.31701	7.26701	7.23101	7.25001	7.25401	7.30201	7.29901	7.43701	7.52	7.32601	7.472	7.514	7.634	7.352	7.31501		7.16501	7.28601	0.91371	1.71162	1.40314	1.11868	0.867501	0.798771	1.42078	1.16823	0.980869	0.918458	0.91286	0.454803	0.11569	0.0564893	0.91036	0.540599		0.198779	1.47552	2.226	2.19	2.022	1.978	1.951	1.942	2.361	2.413	2.424	2.4	2.135	2.117
7.34758	7.36248	7.31547	7.28276	7.31989	7.33101	7.3395	7.34048	7.47643	7.54726	7.37058	7.49624	7.51405	7.62896	7.38867	7.38485		7.23586	7.3246	0.914597	1.71656	1.40299	1.12591	0.876157	0.803606	1.42024	1.16521	0.976347	0.906168	0.912823	0.477625	0.114943	0.0512234	0.91197	0.531549		0.192278	1.47993	2.22592	2.18393	2.01996	1.97492	1.948	1.94105	2.35895	2.40999	2.41495	2.39796	2.13495	2.11601
7.39187	7.40016	7.35216	7.34116	7.38854	7.4085	7.37785	7.37776	7.50971	7.56722	7.41494	7.5144	7.51809	7.62604	7.43969	7.45034		7.3012	7.37085	0.916725	1.72151	1.4061	1.12453	0.878346	0.810262	1.42534	1.16236	0.963724	0.89072	0.913871	0.492157	0.115166	0.0491961	0.915108	0.526766		0.140078	1.48481	2.22002	2.17898	2.017	1.96889	1.94796	1.94482	2.35496	2.40898	2.411	2.395	2.131	2.1172
7.43014	7.45113	7.40316	7.39221	7.45622	7.47428	7.41513	7.41111	7.54104	7.57705	7.45614	7.53203	7.522	7.628	7.47014	7.50922		7.31026	7.40815	0.919999	1.72839	1.4117	1.12787	0.884768	0.818725	1.42751	1.16209	0.947713	0.88238	0.915234	0.485826	0.114548	0.0481469	0.919864	0.519139		0.106538	1.48951	2.221	2.178	2.017	1.96399	1.94599	1.93694	2.35301	2.408	2.41101	2.395	2.131	2.12601
7.46944	7.49139	7.44944	7.444	7.50667	7.5307	7.45583	7.43982	7.55767	7.58923	7.49552	7.54155	7.52297	7.62799	7.50081	7.5551	7.32278	7.34405	7.45188	0.922546	1.71194	1.40811	1.13323	0.88835	0.822504	1.42245	1.16401	0.937743	0.867883	0.916421	0.486608	0.12197	0.0454098	0.921887	0.515153	0.143379	0.0409689	1.47963	2.221	2.17449	2.01749	1.96646	1.94296	1.93338	2.35096	2.40501	2.41853	2.39658	2.132	2.12452
7.51177	7.53418	7.49916	7.50123	7.58185	7.61138	7.49219	7.47467	7.57418	7.61468	7.5447	7.54614	7.52056	7.627	7.53572	7.6248	7.41515	7.464	7.49472	0.926906	1.71781	1.41513	1.14909	0.905807	0.831774	1.42997	1.16304	0.948657	0.874432	0.919389	0.483453	0.126065	0.0454373	0.925804	0.524487	0.151544	0.0731177	1.48379	2.22098	2.17304	2.01553	1.96245	1.94034	1.91861	2.34599	2.40649	2.42201	2.40556	2.132	2.12691
7.53092	7.57092	7.53742	7.55388	7.65333	7.69181	7.52941	7.50791	7.59943	7.64094	7.5634	7.55698	7.523	7.62402	7.57093	7.68936	7.53969	7.59067	7.53591	0.925341	1.71631	1.41937	1.1632	0.92332	0.847627	1.43766	1.16453	0.940747	0.868995	0.919313	0.485308	0.127189	0.0483423	0.927619	0.535112	0.138064	0.0612209	1.48739	2.21397	2.17499	2.0155	1.95801	1.92556	1.91402	2.34649	2.4065	2.4245	2.41101	2.12949	2.12301
7.57331	7.61445	7.58449	7.60854	7.71716	7.76327	7.56695	7.53689	7.62216	7.66326	7.60683	7.56714	7.52604	7.62772	7.61579	7.74346	7.66318	7.72591	7.57694	0.923575	1.71544	1.42505	1.16826	0.938219	0.859632	1.43331	1.16373	0.95121	0.878939	0.918852	0.494418	0.12843	0.0478296	0.9245	0.53228	0.140363	0.0553477	1.48728	2.21455	2.17905	2.01851	1.95246	1.92649	1.91197	2.34848	2.40748	2.43451	2.42009	2.13003	2.12148
7.60482	7.6611	7.6336	7.66468	7.78477	7.84224	7.61516	7.57854	7.64331	7.69004	7.64076	7.58161	7.52999	7.64513	7.64485	7.79167	7.7833	7.8633	7.62313	0.917877	1.71193	1.42119	1.17807	0.950713	0.868572	1.43211	1.17089	0.949206	0.872834	0.91205	0.500141	0.127958	0.0509583	0.919968	0.536973	0.150333	0.060997	1.48384	2.21847	2.18303	2.01857	1.94853	1.92591	1.90802	2.3465	2.40704	2.43355	2.42703	2.13297	2.11899
7.64898	7.70049	7.67449	7.71549	7.85795	7.91496	7.65651	7.60353	7.67947	7.713	7.68099	7.59701	7.5325	7.65342	7.68748	7.83298	7.88991	7.98691	7.66748	0.910945	1.70858	1.41761	1.17901	0.958898	0.875407	1.42902	1.16867	0.944331	0.864159	0.905591	0.50552	0.128793	0.0630718	0.912813	0.520197	0.147382	0.069516	1.47679	2.2165	2.186	2.02249	1.9485	1.91553	1.906	2.346	2.409	2.434	2.43399	2.133	2.1175
7.68596	7.74446	7.7234	7.76946	7.92303	7.98556	7.70448	7.65083	7.69295	7.73528	7.71846	7.61982	7.53505	7.6285	7.72842	7.8664	7.97723	8.11155	7.70692	0.903067	1.70347	1.41238	1.17195	0.959813	0.881459	1.41986	1.16205	0.939198	0.858242	0.898803	0.505328	0.129056	0.047542	0.904008	0.511054	0.173671	0.120409	1.47198	2.2155	2.19007	2.02503	1.94703	1.91902	1.90654	2.34646	2.40806	2.44056	2.44304	2.13096	2.11748
7.7341	7.79165	7.76279	7.81533	7.97859	8.0457	7.75416	7.68586	7.74298	7.76534	7.7666	7.65121	7.54003	7.6285	7.77017	7.91127	8.06011	8.18252	7.74975	0.88567	1.6936	1.40379	1.16523	0.967139	0.891362	1.40598	1.15639	0.918074	0.854726	0.883286	0.499606	0.131985	0.0477013	0.886102	0.487841	0.177802	0.122212	1.46355	2.21496	2.19711	2.02851	1.94995	1.92055	1.91003	2.34403	2.41305	2.4459	2.44742	2.12799	2.11601
7.7704	7.83089	7.80936	7.86635	8.02286	8.09935	7.79141	7.73736	7.76089	7.80441	7.80389	7.68242	7.54598	7.6285	7.81087	7.95292	8.09778	8.24477	7.79686	0.880614	1.68838	1.39839	1.16709	0.968278	0.893093	1.40091	1.14884	0.89547	0.852306	0.878871	0.492362	0.132816	0.0479853	0.879582	0.495577	0.171508	0.110768	1.45554	2.2125	2.20599	2.03249	1.95099	1.92201	1.9125	2.34799	2.41749	2.44799	2.4455	2.1265	2.1165
7.80634	7.8753	7.8503	7.88931	8.07412	8.14225	7.82924	7.76434	7.80635	7.82329	7.84831	7.7113	7.55812	7.63107	7.84336	7.99433	8.11233	8.25831	7.82833	0.883254	1.67851	1.39114	1.16218	0.963686	0.883237	1.39285	1.13669	0.890804	0.80732	0.879636	0.485019	0.13714	0.046889	0.884985	0.486339	0.178303	0.110818	1.44754	2.20203	2.19906	2.04204	1.96406	1.93403	1.91703	2.35206	2.41201	2.45598	2.454	2.12202	2.11503
7.85922	7.92231	7.89731	7.93729	8.09273	8.18142	7.86645	7.81722	7.86021	7.86834	7.89728	7.75732	7.57673	7.64184	7.89918	8.04525	8.16325	8.30629	7.88024	0.880776	1.6795	1.38942	1.15983	0.966233	0.888916	1.38964	1.13435	0.861895	0.793247	0.877423	0.478575	0.138746	0.0451851	0.882575	0.484566	0.157013	0.0871875	1.4436	2.20693	2.20886	2.0489	1.97386	1.93893	1.92193	2.36186	2.41397	2.45304	2.454	2.12496	2.11894
7.9098	7.97081	7.9478				7.90585	7.8678	7.90881	7.91582	7.9498	7.8088	7.60688	7.65395	7.94682	8.08684	8.17695	8.31298	7.92682	0.883051	1.67686	1.39197				1.38246	1.13547	0.881232	0.81066	0.878994	0.461826	0.135951	0.0465844	0.885498	0.48969	0.147706	0.0804353	1.4491	2.22294	2.21498	2.05099				2.37694	2.41599	2.45997	2.45798	2.14492	2.11402
7.96325	8.0163	7.99526	8.02817	8.17121	8.24812	7.95929	7.91331	7.95935	7.97335	8.00625	7.88757	7.64148	7.67115	7.99727	8.12515	8.19004	8.32002	7.97631	0.88767	1.6867	1.39951	1.16061	0.94999	0.873813	1.39495	1.12716	0.888812	0.807003	0.884037	0.458477	0.131213	0.0425313	0.889552	0.500742	0.153214	0.0684032	1.45361	2.22505	2.22607	2.05799	1.98102	1.94306	1.93402	2.37904	2.42403	2.46201	2.46101	2.14506	2.11498
8.0035	8.0644	8.03649	8.05467	8.20557	8.26677	8.00641	7.96338	8.0153	8.0293	8.0465	7.97887	7.71904	7.85571	8.04046	8.1497	8.19691	8.32296	8.02638	0.892411	1.68819	1.40203	1.15945	0.943649	0.864693	1.39516	1.13351	0.869836	0.812304	0.888386	0.477188	0.141334	0.0988011	0.894617	0.500987	0.149091	0.0641133	1.45791	2.2329	2.23687	2.05602	1.98495	1.95288	1.93795	2.38493	2.42894	2.46299	2.46199	2.15389	2.11105
8.05171	8.10675	8.07676	8.08582	8.22091	8.28092	8.0577	8.01768	8.07763	8.0976	8.09273	8.06748	7.7866	7.92361	8.08474	8.1669	8.20296	8.31902	8.06676	0.897878	1.69219	1.40643	1.15883	0.939474	0.860196	1.4019	1.13633	0.895028	0.807111	0.895836	0.482132	0.157375	0.116151	0.897931	0.499459	0.146127	0.0635829	1.46296	2.24095	2.23799	2.05799	1.98599	1.95896	1.94794	2.38401	2.43397	2.46201	2.46001	2.15798	2.11696
8.0903	8.15824	8.11621	8.12221	8.23314	8.29206	8.10332	8.07535	8.14842	8.16637	8.12632	8.14444	7.86163	7.99786	8.13129	8.18711	8.21002	8.319	8.11722	0.901636	1.70278	1.4101	1.15662	0.924463	0.850136	1.40027	1.13764	0.88689	0.815304	0.8998	0.493688	0.165199	0.123601	0.90132	0.49706	0.144264	0.0627978	1.4688	2.25002	2.24399	2.05998	1.98902	1.97298	1.95202	2.39497	2.43896	2.46194	2.44995	2.16603	2.11506
8.13829	8.19545	8.14951	8.15452	8.25567	8.30087	8.15425	8.13118	8.21403	8.22513	8.17626	8.21398	7.96054	7.97533	8.17634	8.20474	8.21296	8.319	8.15248	0.910529	1.70108	1.41915	1.16226	0.920232	0.84946	1.41341	1.15319	0.888477	0.826919	0.910877	0.498154	0.143056	0.0639	0.907637	0.489235	0.143324	0.0624551	1.47811	2.25296	2.24203	2.05704	1.99294	1.96906	1.95594	2.39007	2.4321	2.45214	2.44212	2.17093	2.12486
8.17387	8.24283	8.19683	8.17592	8.26297	8.30598	8.18489	8.17584	8.2688	8.28777	8.20888	8.27079	8.0706	8.12246	8.21586	8.21895	8.21599	8.32199	8.19584	0.919547	1.71073	1.42806	1.16328	0.918974	0.841659	1.42462	1.16216	0.919695	0.851151	0.919648	0.493667	0.12638	0.0447773	0.917285	0.485434	0.142294	0.0597201	1.47838	2.252	2.23901	2.05999	1.994	1.97099	1.96098	2.39897	2.43599	2.45698	2.43702	2.172	2.126
8.21322	8.28931	8.22825	8.21319	8.28115	8.30908	8.24032	8.2233	8.32444	8.36447	8.25319	8.33043	8.18768	8.26467	8.25129	8.23009	8.21904	8.32206	8.23725	0.926385	1.71235	1.43148	1.16035	0.91188	0.839098	1.44243	1.16843	0.944874	0.869025	0.926257	0.491536	0.134707	0.0570873	0.923653	0.487415	0.140327	0.0562253	1.48197	2.25497	2.23897	2.06099	2.00001	1.972	1.97101	2.39599	2.44301	2.46495	2.44599	2.16899	2.13593
8.24951	8.33932	8.26944	8.24457	8.30567	8.32281	8.29131	8.27234	8.39504	8.43998	8.28359	8.40006	8.29751	8.37353	8.29836	8.2448	8.22591	8.33187	8.27844	0.928847	1.71534	1.43201	1.16013	0.902211	0.838735	1.44108	1.17306	0.953671	0.889226	0.929013	0.495753	0.137433	0.0534197	0.925831	0.488268	0.136571	0.04737	1.48208	2.25007	2.23407	2.05903	2.00099	1.972	1.97297	2.39403	2.44497	2.45711	2.44403	2.16703	2.12416
8.29274	8.38274	8.31771	8.2788	8.31992	8.33791	8.32679	8.32767	8.45862	8.50959	8.32575	8.45666	8.42822	8.52509	8.33677	8.2619	8.25284	8.33995	8.32771	0.929655	1.71216	1.42704	1.15881	0.899376	0.833203	1.44756	1.17612	0.966275	0.898267	0.926376	0.500541	0.141814	0.0488076	0.929856	0.488449	0.121918	0.0533034	1.48194	2.25199	2.22804	2.05801	2.001	1.97399	1.97598	2.394	2.45295	2.45899	2.44002	2.16799	2.124
8.33224	8.42426	8.35626	8.30126	8.33806	8.34908	8.3802	8.3663	8.53941	8.57838	8.36129	8.51212	8.54553	8.6746	8.37919	8.28232		8.34003	8.37324	0.924514	1.70836	1.41991	1.15124	0.895425	0.82896	1.44246	1.18405	0.965181	0.911328	0.924493	0.513161	0.146355	0.0710425	0.921319	0.489078		0.0521783	1.47769	2.25401	2.226	2.05698	2.00102	1.976	1.96599	2.392	2.45199	2.45595	2.43398	2.16801	2.122
8.37339	8.46933	8.40035	8.34633	8.34884	8.3628	8.41449				8.41028	8.5327	8.63567	8.77649	8.41152	8.33719		8.34493	8.41341	0.920115	1.70625	1.41719	1.1349	0.894504	0.8188	1.43195				0.919918	0.526867	0.172809	0.107205	0.917674	0.55675		0.0603985	1.47383	2.25499	2.226	2.05404	2.00494	1.976	1.96501	2.392				2.16997	2.122
8.4258	8.5208	8.4518	8.38485	8.38984	8.3879	8.46978	8.4698	8.6608	8.71173	8.45283	8.58579	8.73262	8.87263	8.47077	8.35493			8.46181	0.913785	1.69798	1.40768	1.13041	0.884888	0.810114	1.42657	1.17207	0.96687	0.929126	0.910597	0.526662	0.172642	0.106415	0.914841	0.500138			1.46815	2.25301	2.22102	2.04902	2.004	1.97401	1.96799	2.38901	2.449	2.44003	2.42502	2.17199	2.12399
8.47726	8.57122	8.49328	8.42529	8.41729	8.41923	8.51033	8.51418	8.67014	8.76229	8.50627	8.62736	8.76223	8.90819	8.51829	8.4302			8.50927	0.908221	1.69298	1.40227	1.11087	0.872585	0.806816	1.42446	1.16948	0.992583	0.922995	0.907339	0.52937	0.184371	0.127093	0.906764	0.571949			1.46109	2.24798	2.21298	2.04698	1.99798	1.97299	1.96601	2.38396	2.44199	2.44804	2.41602	2.16298	2.12602
8.5204	8.6075	8.53936	8.47235	8.46534	8.45747	8.56425	8.54458			8.55039		8.79948	8.93957	8.56535	8.46354			8.55339	0.905162	1.6865	1.39551	1.10292	0.861937	0.797854	1.40774	1.16719			0.90227		0.174644	0.106189	0.905695	0.568537			1.45468	2.24504	2.20905	2.04404	1.99405	1.97201	1.96797	2.37808	2.44003			2.16004
8.57864	8.66464	8.58671				8.59879	8.60065	8.76256	8.84181	8.60864	8.74663	8.85664	8.99366	8.62463	8.52561			8.60071	0.903669	1.6813	1.38639				1.4102	1.16744	0.994012	0.912379	0.900918	0.511998	0.140802	0.0727684	0.903991	0.566463			1.45056	2.24202	2.20204	2.03605				2.37502	2.43006	2.44407	2.419	2.15603	2.12801
8.62133	8.70436	8.63234	8.57735	8.56344	8.56042	8.65624	8.63239	8.80017	8.88011	8.65033	8.78521	8.86704	9.00302	8.66933	8.59734			8.63837	0.901735	1.67982	1.38746	1.11338	0.858274	0.796385	1.40633	1.16874	0.984138	0.903888	0.898864	0.490613	0.132601	0.0634287	0.902195	0.5691			1.45088	2.23997	2.19295	2.03294	1.99096	1.97097	1.96099	2.36499	2.42793	2.43997	2.41799	2.15397	2.12596
8.67121	8.75913	8.68418	8.63017	8.63093	8.62498	8.69341	8.69107	8.8256	8.89674	8.70021	8.81749	8.87389	9.00595	8.71921	8.64918			8.69412	0.9055	1.67564	1.39251	1.11683	0.858821	0.798634	1.41326	1.16302	0.976146	0.90202	0.902493	0.498633	0.129725	0.0601813	0.905951	0.533975			1.45455	2.23508	2.18512	2.02414	1.98509	1.96706	1.95903	2.36402	2.41717	2.43508	2.41702	2.14908	2.11911
8.71185	8.79786	8.72186	8.68082	8.69975	8.69873	8.73883	8.72388	8.86585	8.91593	8.74384	8.85088	8.87799	9.007	8.75387	8.72572			8.73485	0.907194	1.68291	1.39712	1.11895	0.870726	0.805843	1.41565	1.15842	0.964074	0.891329	0.90537	0.504559	0.129192	0.0548197	0.906508	0.525888			1.4566	2.22902	2.184	2.02001	1.98002	1.96102	1.95701	2.36101	2.417	2.43002	2.41102	2.14302	2.12299
8.75325	8.83629	8.76624	8.73231	8.7634	8.76941	8.78018	8.76219	8.89608	8.93105	8.78424	8.87508	8.882	9.00698	8.79625	8.79041			8.77822	0.909846	1.68669	1.40243	1.12357	0.875829	0.811126	1.41598	1.15535	0.937698	0.87603	0.907105	0.50345	0.12928	0.0538688	0.909896	0.519535			1.46236	2.22699	2.18197	2.01901	1.97495	1.95298	1.95798	2.355	2.41598	2.42401	2.41297	2.139	2.12199
8.7964	8.88532	8.80743	8.78428	8.83106	8.83904	8.81058	8.79455	8.90981	8.93889	8.82543	8.88782	8.882	9.00404	8.8394	8.86004			8.81548	0.912523	1.69408	1.40809	1.12692	0.88237	0.813862	1.42287	1.1518	0.932344	0.869224	0.907958	0.49836	0.129319	0.0536628	0.914309	0.528822			1.4664	2.22601	2.17707	2.01999	1.96711	1.94905	1.95405	2.355	2.41304	2.42597	2.40708	2.139	2.12101
8.83776	8.92477	8.85969	8.83868	8.90357	8.91853	8.85176	8.82283	8.93187	8.95093	8.86974	8.90092	8.88498	9.004	8.87777	8.91269	8.6966	8.71331	8.8488	0.914528	1.69703	1.41102	1.14314	0.88913	0.831325	1.42053	1.15828	0.927111	0.863166	0.908358	0.4917	0.133117	0.0534612	0.91769	0.516713	0.158819	0.0697894	1.47199	2.22401	2.17899	2.01801	1.96104	1.93707	1.92915	2.35301	2.41201	2.42998	2.40998	2.13602	2.12299
8.87026	8.96427	8.90125	8.8894	8.97543	8.9935	8.88726	8.86017	8.95407	8.97715	8.91024	8.91211	8.88301	9	8.90729	8.98446	8.78174	8.82276	8.89821	0.922804	1.7002	1.41817	1.15186	0.89329	0.83775	1.42969	1.15726	0.915604	0.861077	0.917534	0.486855	0.134102	0.052799	0.924982	0.529279	0.15757	0.0734926	1.47851	2.21699	2.18101	2.01601	1.95594	1.92897	1.91996	2.35298	2.40699	2.434	2.41607	2.13097	2.12299
8.91036	9.00534	8.93939	8.95102	9.04194	9.06978	8.92736	8.88658	8.96483	8.99964	8.94642	8.92972	8.88398	9	8.9513	9.05586	8.89617	8.94013	8.93049	0.926442	1.70279	1.42209	1.1524	0.910151	0.850005	1.43075	1.15708	0.920837	0.863639	0.921211	0.492254	0.137476	0.0526523	0.928297	0.533818	0.152904	0.0692674	1.48067	2.21503	2.18198	2.01698	1.94714	1.92506	1.91311	2.35005	2.40602	2.434	2.42683	2.12608	2.12202
8.94288	9.04685	8.98882	8.99883	9.11374	9.14373	8.9559	8.91888	9.00187	9.02292	8.97988	8.94295	8.88998	9	8.9799	9.10781	9.01358	9.07452	8.97982	0.927745	1.70907	1.42291	1.16661	0.934641	0.85842	1.43459	1.15394	0.928183	0.861109	0.922755	0.500988	0.138875	0.0525404	0.929376	0.533282	0.148795	0.0608107	1.48459	2.216	2.183	2.01999	1.94999	1.91703	1.90403	2.35199	2.40999	2.433	2.43397	2.12999	2.11801
8.98624	9.08823	9.02727	9.04831	9.17541	9.21943	9.0072	8.96126	9.02025	9.04618	9.02623	8.95711	8.89303	9.00003	9.02223	9.15122	9.12868	9.21981	9.01527	0.925033	1.707	1.42234	1.17597	0.947189	0.866375	1.43164	1.15041	0.92925	0.854958	0.919531	0.50591	0.139817	0.0519885	0.927196	0.534519	0.14291	0.0707597	1.48282	2.21994	2.19104	2.01803	1.95197	1.91198	1.89798	2.35001	2.41099	2.43503	2.44001	2.13297	2.11801
9.02445	9.12448	9.0694	9.0973	9.23909	9.28605	9.03855	9.00143	9.05944	9.07361	9.0615	8.97376	8.89694	9.00394	9.05848	9.18551	9.23449	9.3462	9.0574	0.920791	1.70156	1.42265	1.1811	0.959613	0.878152	1.42773	1.16591	0.905706	0.835784	0.916493	0.50592	0.140845	0.0501956	0.921797	0.521861	0.171048	0.0801066	1.48071	2.21113	2.19692	2.02194	1.94707	1.90904	1.89504	2.35099	2.40903	2.43993	2.44197	2.12906	2.11899
9.0588	9.16377	9.10778	9.14771	9.29468	9.34963	9.09169	9.04177	9.07392	9.09985	9.0958	8.99388	8.90098	9.004	9.09479	9.23372	9.35629	9.48618	9.09578	0.913185	1.69799	1.41591	1.18299	0.965974	0.884921	1.42643	1.14317	0.917697	0.833711	0.909362	0.50756	0.142729	0.0514723	0.913926	0.485364	0.144091	0.072267	1.47397	2.22094	2.20197	2.02399	1.94899	1.90999	1.89599	2.35498	2.41397	2.44199	2.44498	2.13596	2.11602
9.10727	9.2112	9.15824	9.19029	9.35128	9.40938	9.12332	9.07633	9.12218	9.13224	9.14824	9.01525	8.90704	9.004	9.14031	9.26735	9.44046	9.56844	9.14026	0.901464	1.68875	1.40988	1.1852	0.969043	0.888681	1.41976	1.13633	0.902927	0.826885	0.900468	0.498056	0.144259	0.0513546	0.900406	0.47522	0.153618	0.093379	1.467	2.22002	2.20604	2.02703	1.95004	1.91	1.89498	2.36698	2.41402	2.45201	2.44901	2.13701	2.11696
9.14939	9.24353	9.19645	9.23633	9.39536	9.46914	9.17426	9.12924	9.15059	9.17045	9.18645	9.05443	8.91292	9.004	9.18929	9.32319	9.51295	9.638	9.18141	0.895822	1.68433	1.40552	1.17997	0.969553	0.892091	1.40891	1.13771	0.889701	0.826082	0.895433	0.49734	0.147296	0.0520795	0.893411	0.467206	0.135886	0.080506	1.45962	2.22394	2.2129	2.03193	1.95592	1.91	1.89106	2.36404	2.41794	2.45397	2.45097	2.13897	2.11108
9.20082	9.29382	9.24084	9.27586	9.42888	9.51285	9.21087	9.16587	9.2068	9.21086	9.24081	9.09486	8.92695	9.00599	9.23683	9.37083	9.51599	9.64099	9.22285	0.889313	1.67985	1.39804	1.17115	0.970606	0.894511	1.40533	1.12249	0.871216	0.821357	0.888614	0.491182	0.147509	0.0535846	0.88767	0.485324	0.137583	0.0769223	1.45413	2.21902	2.21798	2.03897	1.96098	1.91697	1.89598	2.37596	2.42398	2.45699	2.45897	2.13302	2.11698
9.24435	9.33232	9.28227	9.31522	9.47624	9.55321	9.25534	9.21733	9.24434	9.25735	9.28035	9.15343	8.94721	9.01207	9.28333	9.41932	9.52511	9.66005	9.26332	0.886681	1.67726	1.39411	1.16786	0.972445	0.891197	1.40032	1.11251	0.877822	0.826059	0.885435	0.489015	0.151344	0.0547209	0.885366	0.501796	0.146678	0.0754325	1.45225	2.22304	2.22706	2.04703	1.96307	1.92102	1.90103	2.38603	2.43301	2.46305	2.46302	2.13802	2.11299
9.30023	9.38231	9.32442	9.34953	9.51447	9.58556	9.30827	9.26929	9.29727	9.31323	9.33623	9.22107	8.98054	9.02384	9.33529	9.4703	9.54177	9.66789	9.31331	0.888367	1.67585	1.3932	1.16488	0.966857	0.885942	1.39602	1.11099	0.887556	0.821118	0.88618	0.492926	0.147325	0.0580147	0.887935	0.504296	0.147972	0.0695311	1.45227	2.22991	2.23588	2.05193	1.97385	1.92396	1.90593	2.39093	2.43399	2.47089	2.46596	2.14096	2.11201
9.33876	9.42573	9.36872	9.3818	9.53388	9.60587	9.34676	9.31571	9.35066	9.3766	9.37774	9.29752	9.04559	9.06077	9.37475	9.49684	9.55293	9.67197	9.35077	0.892454	1.67818	1.39945	1.15661	0.960828	0.882174	1.40057	1.11415	0.891217	0.823246	0.889012	0.496408	0.16137	0.0723985	0.893107	0.515012	0.149709	0.0654754	1.456	2.23894	2.23997	2.05896	1.97698	1.92897	1.91395	2.39299	2.43797	2.47597	2.46799	2.14994	2.10902
9.39023	9.46928	9.40222	9.40921	9.55317	9.62306	9.39328	9.3693	9.41838	9.43841	9.42625	9.37545	9.1024		9.42625	9.51513	9.55604	9.67503	9.40123	0.899749	1.68462	1.40571	1.15607	0.955726	0.873755	1.40564	1.12508	0.902181	0.821897	0.896358	0.501476	0.182358		0.900089	0.518247	0.149027	0.0623323	1.46294	2.24804	2.24905	2.06302	1.98702	1.93704	1.92307	2.39605	2.44199	2.46904	2.46596	2.15904	2.11302
9.42543	9.51231	9.43645	9.44148	9.57958	9.63284	9.43631	9.41625	9.47706	9.50099	9.46537	9.44488	9.16401		9.46537	9.53567	9.56289	9.67992	9.43643	0.904258	1.69455	1.4144	1.15951	0.945849	0.865247	1.40597	1.13726	0.893145	0.818367	0.902147	0.499285	0.18362		0.903052	0.502326	0.143932	0.0565234	1.46781	2.25391	2.25687	2.06595	1.98995	1.94291	1.93383	2.40387	2.44102	2.47491	2.46009	2.16589	2.11595
9.47183	9.55285	9.47287	9.47488	9.58897	9.63798	9.47187	9.46582	9.54575	9.56278	9.50785	9.52172	9.24869	9.25716	9.50785	9.54995	9.563	9.68299	9.48283	0.91537	1.69931	1.42108	1.1609	0.938486	0.867282	1.41939	1.1487	0.890509	0.829828	0.914047	0.507051	0.181886	0.0815332	0.913024	0.494348	0.143083	0.0549753	1.47843	2.26994	2.25999	2.067	1.99199	1.95097	1.93898	2.40599	2.44598	2.46803	2.45601	2.17796	2.116
9.50319	9.58828	9.50519	9.49814	9.59706	9.64102	9.52224	9.51426	9.59742	9.62543	9.54015	9.56244	9.32968	9.37074	9.54423	9.56107	9.56602	9.683	9.51528	0.92335	1.70776	1.43086	1.16621	0.936095	0.862672	1.4293	1.15303	0.91713	0.837339	0.924624	0.490582	0.140614	0.0596535	0.918103	0.489085	0.14006	0.0533972	1.48375	2.27099	2.26298	2.06801	1.99602	1.95503	1.94901	2.40802	2.45301	2.46305	2.45107	2.179	2.12106
9.53358	9.6324	9.53558	9.5197	9.60588	9.64495	9.56048	9.55544	9.66409	9.69307	9.56368	9.63205	9.43654	9.48642	9.5805	9.57284	9.56896	9.683	9.5594	0.928056	1.71341	1.43891	1.16964	0.933752	0.858339	1.43423	1.1623	0.934364	0.859191	0.929977	0.501826	0.158544	0.0790346	0.921691	0.486712	0.140021	0.052956	1.49147	2.26903	2.26004	2.06899	1.99995	1.95993	1.95097	2.41096	2.45497	2.47089	2.46185	2.179	2.12988
9.57575	9.6658	9.57676	9.54485	9.61693	9.64898	9.60772	9.60272	9.7147	9.75961	9.60177	9.68668	9.55232	9.63711	9.62076	9.58791	9.57198	9.67008	9.5928	0.93318	1.71717	1.44057	1.17231	0.925777	0.854224	1.4399	1.17345	0.957931	0.87799	0.934205	0.488172	0.140509	0.0611683	0.927694	0.48495	0.13831	0.0485165	1.49402	2.26701	2.26398	2.07496	2.00298	1.96298	1.95398	2.41796	2.46096	2.47398	2.46299	2.17801	2.13398
9.60624	9.71721	9.61126	9.58016	9.63207	9.65705	9.64428	9.64924	9.77829	9.83039	9.63224	9.76632	9.66763	9.73261	9.6592	9.61012	9.5845	9.66817	9.63523	0.932866	1.71657	1.43948	1.16811	0.918573	0.846131	1.44045	1.17973	0.969402	0.893432	0.932937	0.504101	0.126319	0.0493813	0.928447	0.48296	0.126245	0.0452675	1.49421	2.26402	2.259	2.07501	2.00304	1.96602	1.95502	2.421	2.46504	2.47604	2.46299	2.17204	2.12799
9.64538	9.75146	9.65333	9.6056	9.64283	9.66488	9.6883	9.68838	9.82427	9.89202	9.67138	9.81719	9.7684	9.83045	9.6905	9.62969		9.69458	9.67241	0.927505	1.71488	1.43742	1.16672	0.915892	0.843068	1.44184	1.18281	0.985771	0.909752	0.929258	0.49461	0.11813	0.0367894	0.921638	0.452542		0.056069	1.49255	2.26695	2.259	2.07598	2.00891	1.96895	1.95894	2.421	2.47091	2.48191	2.46202	2.17791	2.12702
9.68686	9.79983	9.68888	9.63888	9.65695	9.67297	9.72188	9.73484	9.87482	9.94482	9.70887	9.85985	9.90552	10.0124	9.73485	9.64495		9.69101	9.71585	0.928157	1.71086	1.43446	1.15545	0.910389	0.837779	1.44315	1.18765	0.998048	0.920941	0.92929	0.494849	0.108464	0.0446515	0.922666	0.460899		0.0366392	1.49002	2.27497	2.25501	2.076	2.01299	1.969	1.96398	2.42499	2.471	2.48499	2.46399	2.18398	2.128
9.7283	9.83428	9.73422	9.67422	9.67913	9.68714	9.77018	9.77422	9.9153	10.0043	9.7533	9.90332	10.0035	10.1366	9.77331	9.70224		9.71219	9.75528	0.923053	1.70662	1.42736	1.14863	0.903288	0.827103	1.43533	1.1842	0.997121	0.921899	0.924666	0.493977	0.124898	0.0636822	0.91718	0.539768		0.111577	1.48345	2.27298	2.25499	2.076	2.013	1.973	1.96303	2.42499	2.473	2.49106	2.46303	2.18097	2.13303
9.77536	9.8784	9.76853	9.70853	9.69972	9.70871	9.79763	9.80853	9.96236	10.0504	9.80036	9.95332	10.0849	10.2278	9.82134	9.73949		9.7416	9.79841	0.920416	1.69949	1.42226	1.14173	0.89669	0.821289	1.43241	1.18205	1.00674	0.926399	0.92244	0.452812	0.15126	0.098485	0.914092	0.562983		0.125145	1.479	2.27004	2.25303	2.076	2.013	1.973	1.96695	2.42303	2.473	2.50087	2.46695	2.17705	2.13793
9.81576	9.92373	9.82268	9.75274	9.73877	9.73783	9.84969	9.85572	10.0028	10.1027	9.84474	9.98978	10.1387	10.2886	9.86176	9.77578	9.62985	9.76387	9.83975	0.915579	1.69279	1.41411	1.12972	0.887415	0.814759	1.4238	1.17365	0.99201	0.920725	0.919249	0.446872	0.153061	0.110232	0.907678	0.570626	0.175366	0.137576	1.47393	2.26404	2.25002	2.07004	2.01002	1.97598	1.96899	2.42201	2.46902	2.49504	2.46501	2.17104	2.14198
9.86334	9.96827	9.85831	9.79032	9.77432	9.77329	9.88132	9.89029	10.0442	10.1392	9.88834	10.0493	10.1563	10.3042	9.91329	9.83126	9.65118	9.78816	9.8843	0.914367	1.68766	1.41018	1.12339	0.876796	0.806601	1.41935	1.16676	0.990957	0.91951	0.920776	0.451199	0.142341	0.105145	0.903512	0.574704	0.192771	0.155083	1.46979	2.25701	2.24698	2.06997	2.00601	1.97602	1.972	2.41996	2.46598	2.49	2.47204	2.16499	2.15204
9.91813	10.0123	9.90821	9.84218	9.82716	9.82124	9.93416	9.93725	10.0775	10.1705	9.94313	10.0992	10.2082	10.3306	9.96025	9.87333	9.68053	9.81458	9.93322	0.904152	1.68399	1.40401	1.11985	0.87933	0.805202	1.41514	1.15753	0.974098	0.908042	0.908712	0.438019	0.129533	0.0799106	0.895665	0.570536	0.196265	0.158771	1.46545	2.25798	2.24405	2.06508	2.00797	1.97994	1.972	2.41409	2.46206	2.49	2.47791	2.16303	2.15791
9.96083	10.0558	9.94585	9.8908	9.88178	9.87378	9.97384	9.97186	10.1188	10.1949	9.98583	10.1398	10.2239	10.335	10.0058	9.93973	9.71386	9.85085	9.97583	0.903323	1.68332	1.40216	1.11544	0.871184	0.798946	1.4127	1.15322	0.971679	0.90071	0.907365	0.448525	0.115597	0.0671017	0.895261	0.561936	0.204854	0.167384	1.46611	2.25601	2.23802	2.06102	2.00402	1.97502	1.97001	2.40504	2.45901	2.48502	2.478	2.164	2.15302
10.0013	10.1002	10.0002	9.94231	9.94537	9.93939	10.0232	10.0202	10.1491	10.2161	10.0263	10.1752	10.236	10.343	10.0492		9.77224	9.90922	10.0192	0.901892	1.68383	1.40431	1.11165	0.871366	0.800614	1.41929	1.14827	0.955859	0.881377	0.904989	0.452754	0.108005	0.0551784	0.894783		0.210786	0.173119	1.46529	2.26198	2.23199	2.05498	1.99899	1.97298	1.96498	2.39398	2.45497	2.48496	2.47898	2.16899	2.15099
10.0444	10.1375	10.0375	9.9933	10.0052	10.0031	10.0565	10.0486	10.1677	10.2259	10.0704	10.2056	10.236	10.344	10.0875	10.1076	9.81146	9.9455	10.0575	0.902156	1.68545	1.40601	1.12253	0.869022	0.798035	1.41846	1.14765	0.949202	0.869582	0.903126	0.463127	0.108878	0.0532959	0.89696	0.512082	0.210218	0.172962	1.4677	2.25904	2.23101	2.05105	1.99703	1.96905	1.96204	2.39104	2.45007	2.47908	2.47604	2.16703	2.14903
10.0867	10.1797	10.0897	10.0457	10.0686	10.0736	10.0918	10.0828	10.1909	10.2389	10.1147	10.2299	10.24	10.341	10.1317	10.1587	9.86269	9.99769	10.1017	0.903571	1.68423	1.40577	1.12531	0.873731	0.80786	1.42048	1.14619	0.940582	0.859659	0.901897	0.494719	0.110222	0.050974	0.900916	0.517378	0.213878	0.176608	1.47094	2.25701	2.23001	2.04901	1.99601	1.96701	1.962	2.391	2.44602	2.47602	2.47202	2.16402	2.14801
10.1233	10.2122	10.1243	10.0963	10.1414	10.1465	10.1302	10.1182	10.2161	10.252	10.1523	10.2381	10.24	10.337	10.1652	10.1963			10.1343	0.904698	1.68068	1.4071	1.12375	0.879539	0.810548	1.41952	1.14339	0.931406	0.859018	0.901375	0.491796	0.110428	0.050609	0.90353	0.528148			1.47281	2.26304	2.23102	2.04601	1.98796	1.96302	1.95795	2.38998	2.446	2.479	2.47095	2.16804	2.15301
10.1663	10.2445	10.1653	10.1492	10.2109	10.2267	10.1684	10.1426	10.2268	10.2599	10.1983	10.2528	10.24	10.337	10.2034	10.2511			10.1763	0.906068	1.67705	1.41197	1.13333	0.887522	0.818276	1.41764	1.14457	0.929068	0.857042	0.900642	0.487853	0.111759	0.0504427	0.906709	0.532717			1.47438	2.26891	2.23494	2.04797	1.98209	1.96694	1.94914	2.38705	2.446	2.479	2.46214	2.17489	2.15497
10.1999	10.2759	10.2118	10.2088	10.2787	10.3057	10.1989	10.1729	10.2419	10.2789	10.2289	10.256	10.24	10.334	10.2389	10.3048	10.1117		10.2119	0.906956	1.68113	1.41979	1.1383	0.89249	0.82804	1.42144	1.14168	0.922119	0.868721	0.901138	0.480371	0.113025	0.050908	0.908074	0.527542	0.201922		1.4767	2.26303	2.24396	2.05198	1.97901	1.95505	1.93904	2.38501	2.44899	2.48199	2.46698	2.17002	2.16496
10.2363	10.3102	10.2523	10.2663	10.3565	10.3855	10.2432	10.2012	10.285	10.3051	10.2692	10.2721	10.24	10.326	10.2742	10.3574	10.1797	10.2337	10.2472	0.908933	1.68087	1.42241	1.14898	0.913342	0.841885	1.42111	1.13801	0.922242	0.876273	0.902569	0.474665	0.118288	0.0516863	0.910397	0.537139	0.146134	0.0654386	1.47904	2.26601	2.25405	2.05401	1.97197	1.94197	1.93297	2.37899	2.45101	2.48604	2.47306	2.17201	2.15995
10.2755	10.3435	10.2934	10.3173	10.427	10.46	10.2667	10.2326	10.2899	10.3218	10.3075	10.2868	10.24	10.326	10.3095	10.4192	10.2885	10.3405	10.2796	0.909473	1.6814	1.4233	1.16024	0.927643	0.856696	1.43132	1.16786	0.945905	0.895516	0.902491	0.48487	0.119562	0.0526764	0.911446	0.55095	0.151378	0.0667815	1.48043	2.26797	2.26189	2.05499	1.96805	1.93805	1.92807	2.37801	2.45199	2.49192	2.48188	2.17397	2.15211
10.3118	10.3798	10.3367	10.3627	10.4966	10.5335	10.3038	10.2539	10.2989	10.3488	10.3408	10.2999	10.2549	10.331	10.3517	10.4727	10.3983	10.4572	10.3187	0.903747	1.681	1.41947	1.17214	0.947561	0.87075	1.43398	1.17002	0.947522	0.887007	0.896757	0.491706	0.124548	0.0534351	0.905986	0.555382	0.135454	0.0587723	1.47953	2.27197	2.27591	2.05699	1.968	1.93204	1.928	2.38495	2.45299	2.49995	2.49194	2.17897	2.14803
[truncated: 64 more columns]
