# Supplementary material for: Kinematic Validation of a Multi-Kinect v2 Instrumented 10-Meter Walkway for Quantitative Gait Assessments
Source: PLoS One. 2015 Oct 13;10(10):e0139913. doi: 10.1371/journal.pone.0139913 (PMC4603795; doi:10.1371/journal.pone.0139913)
Supplement: S1 Data — (ZIP) [file pone.0139913.s001.zip › S1_Data/pp10_trial4.xls]

## Sheet: Sheet1
Kinect(x) SpineBase	Kinect(x) Head	Kinect(x) ShoulderLeft	Kinect(x) ElbowLeft	Kinect(x) WristLeft	Kinect(x) HandLeft	Kinect(x) ShoulderRight	Kinect(x) ElbowRight	Kinect(x) WristRight	Kinect(x) HandRight	Kinect(x) HipLeft	Kinect(x) KneeLeft	Kinect(x) AnkleLeft	Kinect(x) FootLeft	Kinect(x) HipRight	Kinect(x) KneeRight	Kinect(x) AnkleRight	Kinect(x) FootRight	Kinect(x) SpineShoulder	Kinect(y) SpineBase	Kinect(y) Head	Kinect(y) ShoulderLeft	Kinect(y) ElbowLeft	Kinect(y) WristLeft	Kinect(y) HandLeft	Kinect(y) ShoulderRight	Kinect(y) ElbowRight	Kinect(y) WristRight	Kinect(y) HandRight	Kinect(y) HipLeft	Kinect(y) KneeLeft	Kinect(y) AnkleLeft	Kinect(y) FootLeft	Kinect(y) HipRight	Kinect(y) KneeRight	Kinect(y) AnkleRight	Kinect(y) FootRight	Kinect(y) SpineShoulder	Kinect(z) SpineBase	Kinect(z) Head	Kinect(z) ShoulderLeft	Kinect(z) ElbowLeft	Kinect(z) WristLeft	Kinect(z) HandLeft	Kinect(z) ShoulderRight	Kinect(z) ElbowRight	Kinect(z) WristRight	Kinect(z) HandRight	Kinect(z) HipLeft	Kinect(z) KneeLeft
0.0960004	0.243001	0.200001	0.168001	0.219	0.238001	0.214001	0.175	0.234	0.239	0.136	0.0680003	0.01	0.118	0.144001	0.0820006	0.0289997	0.118	0.208001	0.91322	1.66441	1.4393	1.18177	0.91865	0.84902	1.43614	1.16819	0.918321	0.8605	0.91258	0.53143	0.15098	0.05604	0.91163	0.52436	0.16051	0.0676899	1.4728	2.29	2.293	2.121	2.049	2.011	2.005	2.449	2.491	2.488	2.458	2.209	2.146
0.100891	0.255717	0.207826	0.174848	0.222913	0.244848	0.220848	0.178913	0.231065	0.242913	0.139913	0.0719129	0.01	0.118	0.150848	0.0888475	0.0250871	0.118	0.21876	0.911782	1.66321	1.43705	1.18109	0.918914	0.849186	1.43753	1.16536	0.92549	0.863082	0.911083	0.530452	0.148671	0.0558541	0.91027	0.525025	0.157879	0.0669955	1.47265	2.29489	2.29887	2.12198	2.04998	2.01296	2.00598	2.44998	2.49296	2.48898	2.45996	2.21096	2.14893
0.105948	0.264907	0.222845	0.183907	0.231907	0.252917	0.229907	0.182959	0.239907	0.247948	0.143959	0.0799174	0.012969	0.118	0.154959	0.0899897	0.0289587	0.118	0.223948	0.911819	1.66104	1.43706	1.18027	0.921365	0.849428	1.43938	1.16078	0.931321	0.855628	0.91103	0.530143	0.148363	0.056424	0.910398	0.525208	0.157414	0.0666336	1.47172	2.29698	2.30296	2.12893	2.05495	2.01696	2.00699	2.45396	2.49498	2.49395	2.46594	2.21298	2.14999
0.110999	0.280997	0.233998	0.186999	0.232	0.256999	0.236999	0.187999	0.24	0.251999	0.149999	0.084999	0.013	0.118	0.161999	0.094999	0.029	0.118	0.239997	0.90994	1.66048	1.43486	1.17987	0.92061	0.84937	1.43843	1.16077	0.93202	0.851701	0.90907	0.52962	0.14772	0.0567799	0.90862	0.527879	0.158	0.06644	1.46969	2.302	2.308	2.132	2.054	2.017	2.009	2.455	2.497	2.494	2.468	2.218	2.155
0.119837	0.291801	0.246764	0.192891	0.232982	0.248163	0.246819	0.192909	0.240982	0.256909	0.154909	0.0967825	0.0139819	0.115054	0.165928	0.0979456	0.029	0.118	0.247855	0.908948	1.65591	1.43291	1.18175	0.920119	0.845118	1.4391	1.15794	0.931382	0.864661	0.908265	0.525643	0.147484	0.0567505	0.907452	0.52894	0.157656	0.0660963	1.46765	2.30691	2.31095	2.13789	2.05891	2.02093	2.01195	2.46286	2.50191	2.49695	2.48076	2.22291	2.15795
0.127918	0.306846	0.256898	0.204877	0.233	0.250969	0.262836	0.209826	0.268713	0.270857	0.163908	0.112836	0.014	0.117969	0.178867	0.105918	0.032959	0.118	0.263836	0.906248	1.6537	1.43262	1.17468	0.920466	0.846663	1.43477	1.15175	0.909516	0.853092	0.906023	0.519186	0.145105	0.0560275	0.904322	0.527208	0.157284	0.0653576	1.46399	2.31096	2.31298	2.14592	2.06197	2.021	2.01101	2.46795	2.51091	2.50492	2.48001	2.22696	2.16295
0.137997	0.316997	0.276994	0.208999	0.236999	0.262996	0.276996	0.217997	0.27	0.276998	0.172997	0.131994	0.0209978	0.118	0.183998	0.110998	0.033	0.118	0.271997	0.904251	1.64904	1.43185	1.16928	0.92162	0.843431	1.42883	1.1471	0.910849	0.854579	0.90463	0.514681	0.142321	0.0551903	0.901761	0.525421	0.15595	0.0653	1.46181	2.318	2.321	2.153	2.064	2.023	2.014	2.477	2.512	2.508	2.488	2.235	2.167
0.146806	0.328741	0.280914	0.217806	0.237	0.258108	0.291676	0.227784	0.277827	0.287762	0.181806	0.170157	0.0288272	0.120935	0.196719	0.117849	0.033	0.118	0.279827	0.902508	1.64401	1.4307	1.16897	0.922236	0.841454	1.42516	1.14619	0.909079	0.852134	0.903603	0.509358	0.139336	0.0545736	0.899167	0.523561	0.154443	0.0650848	1.45924	2.32191	2.32394	2.15496	2.06889	2.023	2.01204	2.47896	2.52178	2.51289	2.488	2.23891	2.16504
0.162835	0.353742	0.301783	0.225917	0.240959	0.258	0.308825	0.246804	0.287897	0.300866	0.197835	0.198711	0.0428555	0.123969	0.209866	0.129876	0.0369587	0.120969	0.303752	0.898729	1.64429	1.42743	1.17293	0.921577	0.841262	1.41701	1.14443	0.909921	0.844519	0.899809	0.504678	0.137449	0.0539761	0.895666	0.524134	0.152925	0.0644862	1.45636	2.32695	2.32796	2.16193	2.07296	2.02498	2.012	2.48791	2.52695	2.51993	2.49394	2.24395	2.165
0.171998	0.365997	0.306999	0.237997	0.241	0.251002	0.317998	0.261997	0.313994	0.314997	0.213997	0.239991	0.0619959	0.134998	0.218998	0.133999	0.0389996	0.122	0.318997	0.89963	1.64272	1.42679	1.17422	0.92311	0.84082	1.41942	1.15119	0.885685	0.838931	0.90082	0.509139	0.13833	0.0527803	0.89645	0.52234	0.150241	0.0632003	1.45431	2.335	2.331	2.168	2.076	2.025	2.011	2.492	2.529	2.515	2.496	2.249	2.169
0.187705	0.387594	0.321723	0.245852	0.241	0.248055	0.335668	0.273779	0.323815	0.326779	0.222834	0.268465	0.0973356	0.166409	0.234705	0.150686	0.0419446	0.124945	0.334705	0.899208	1.63232	1.42572	1.1689	0.923768	0.839328	1.42145	1.14501	0.895191	0.831637	0.900722	0.509189	0.141226	0.0571577	0.895626	0.51807	0.148778	0.0593327	1.44899	2.33991	2.33493	2.16996	2.07698	2.025	2.01198	2.49298	2.53194	2.52187	2.49993	2.25391	2.16998
0.196908	0.399877	0.332887	0.248969	0.241	0.241072	0.352826	0.293795	0.336867	0.343826	0.233887	0.31354	0.127693	0.20758	0.246877	0.154959	0.0449693	0.125	0.346877	0.896528	1.62888	1.42369	1.14524	0.918633	0.838201	1.41574	1.15285	0.888362	0.827402	0.898503	0.516128	0.140676	0.0585762	0.892601	0.515159	0.141762	0.0556473	1.4453	2.34396	2.33797	2.17	2.07601	2.025	2.01398	2.49201	2.53893	2.52794	2.50792	2.25697	2.17594
0.218996	0.422996	0.356996	0.251999	0.241	0.243999	0.372997	0.313997	0.358996	0.368996	0.249997	0.364991	0.182991	0.262991	0.268996	0.166998	0.045	0.127999	0.370996	0.893441	1.62693	1.41795	1.14109	0.915091	0.83872	1.41228	1.14463	0.88602	0.822261	0.89582	0.522919	0.154668	0.0696681	0.889121	0.51681	0.14243	0.05585	1.44542	2.347	2.344	2.172	2.075	2.025	2.013	2.5	2.543	2.532	2.508	2.262	2.176
0.233677	0.44844	0.374612	0.260806	0.242957	0.241065	0.397462	0.32672	0.379548	0.400311	0.268591	0.389462	0.244644	0.32073	0.283677	0.180699	0.045	0.128	0.392526	0.891463	1.61701	1.41845	1.14244	0.917448	0.844787	1.4058	1.13666	0.894738	0.823473	0.894705	0.528987	0.170551	0.0779087	0.886361	0.515489	0.14245	0.0559381	1.43983	2.34896	2.34596	2.17298	2.07891	2.02794	2.01398	2.50196	2.54202	2.532	2.51094	2.26298	2.17502
0.253795	0.469785	0.399744	0.276836	0.246959	0.238031	0.425713	0.361641	0.42058	0.433662	0.286815	0.433549	0.317262	0.418995	0.308744	0.190897	0.048959	0.128	0.414774	0.887293	1.61575	1.41273	1.15214	0.919885	0.846622	1.39764	1.13423	0.887665	0.821144	0.891354	0.526863	0.150313	0.0620858	0.881381	0.514421	0.140401	0.0535646	1.43594	2.34603	2.346	2.17498	2.08494	2.02998	2.01499	2.49903	2.542	2.52903	2.51397	2.26399	2.17104
0.275998	0.498998	0.424998	0.291999	0.251	0.242	0.443999	0.375999	0.440999	0.467998	0.310998	0.458998	0.385995	0.493995	0.323999	0.197999	0.0519998	0.133	0.440998	0.88646	1.61255	1.41479	1.15678	0.92065	0.84688	1.4021	1.13142	0.88992	0.81815	0.8908	0.53079	0.168849	0.0707794	0.88037	0.50946	0.132321	0.0458706	1.43114	2.346	2.347	2.174	2.087	2.032	2.017	2.5	2.541	2.526	2.51	2.262	2.17
0.302521	0.535344	0.456433	0.308699	0.262787	0.252805	0.481327	0.420202	0.47538	0.503362	0.334575	0.510078	0.473423	0.606962	0.357397	0.212734	0.0618228	0.136929	0.473415	0.881411	1.60403	1.40669	1.14768	0.92617	0.847008	1.39462	1.13448	0.891187	0.813072	0.885407	0.515427	0.146945	0.0576273	0.875861	0.507368	0.132978	0.044485	1.42883	2.34305	2.34111	2.174	2.08504	2.03495	2.017	2.49804	2.53904	2.52404	2.50116	2.25807	2.16607
0.325786	0.559777	0.487712	0.326833	0.275879	0.269842	0.518656	0.433879	0.50374	0.533721	0.361749	0.543693	0.541377	0.685284	0.382768	0.222907		0.161768	0.498768	0.878427	1.60279	1.40442	1.14613	0.926102	0.851151	1.39145	1.12527	0.889803	0.815457	0.882179	0.509979	0.1593	0.0737564	0.873085	0.504625		0.0284206	1.4271	2.34597	2.33704	2.17103	2.08203	2.03104	2.01502	2.49206	2.53504	2.52202	2.49407	2.25899	2.15907
0.367983	0.602983	0.523986	0.367983	0.306988	0.288992	0.54299	0.48398	0.546983	0.572984	0.401984	0.577986	0.622967	0.774964	0.419985	0.24799		0.163999	0.543982	0.872083	1.59686	1.39839	1.14288	0.923471	0.843663	1.38434	1.12492	0.876645	0.811951	0.876192	0.527423	0.162269	0.083826	0.866473	0.511437		0.0343675	1.4186	2.338	2.33	2.162	2.083	2.028	2.016	2.491	2.536	2.50401	2.484	2.252	2.165
0.391467	0.630379	0.54649	0.396357	0.328512	0.312467	0.578201	0.502578	0.567534	0.608201	0.426445	0.605379	0.68558	0.834647	0.444445	0.232355		0.203112	0.570401	0.869411	1.59218	1.39491	1.13594	0.917036	0.846769	1.383	1.12432	0.885127	0.816419	0.873785	0.51992	0.146664	0.0837616	0.863576	0.454756		0.0537698	1.41488	2.33702	2.32707	2.15809	2.07713	2.028	2.01502	2.4822	2.52916	2.504	2.47618	2.25102	2.16304
0.446473	0.683492	0.604444	0.447511	0.381492	0.365492	0.625549	0.563415	0.621482	0.651588	0.480482	0.656511	0.725626	0.881559	0.49353	0.257751		0.218856	0.61953	0.871341	1.59282	1.39345	1.13783	0.922119	0.841521	1.39005	1.13532	0.888212	0.812846	0.875869	0.529971	0.150351	0.082215	0.865283	0.470079		0.084259	1.41676	2.32908	2.3171	2.14909	2.07799	2.02998	2.01401	2.47408	2.52306	2.49608	2.46808	2.24407	2.16696
0.494017	0.724016	0.637021	0.487021	0.43402	0.414017	0.671013	0.595016	0.651018	0.684016	0.527018	0.682022	0.735003	0.886002	0.545017	0.306017		0.160003	0.667016	0.866812	1.5953	1.38965	1.12782	0.907472	0.846659	1.37993	1.13012	0.902688	0.819939	0.871961	0.538735	0.154701	0.0827591	0.860193	0.467662		0.012785	1.41471	2.32	2.307	2.139	2.068	2.026	2.009	2.462	2.509	2.497	2.468	2.232	2.166
0.537149	0.765188	0.688975	0.538975	0.484995	0.45813	0.703362	0.636188	0.696111	0.723227	0.572111	0.736917	0.741865	0.891884	0.588149	0.348169		0.166865	0.706227	0.871909	1.60222	1.3899	1.13412	0.91356	0.843708	1.38773	1.1288	0.898336	0.816517	0.875275	0.52502	0.157328	0.0805143	0.866917	0.473309		0.0253031	1.42013	2.32686	2.29621	2.12821	2.05819	2.02306	2.00704	2.45415	2.49821	2.48817	2.46114	2.24083	2.16502
0.591452	0.808563	0.732563	0.590482	0.537472	0.516411	0.751513	0.669665	0.732635	0.761614	0.628431	0.771655	0.752888	0.896949	0.641462	0.487579		0.399614	0.750553	0.87398	1.60181	1.38715	1.1278	0.907592	0.835444	1.38832	1.1296	0.90512	0.825171	0.875508	0.532481	0.16227	0.0769263	0.870811	0.537948		0.122179	1.42491	2.31611	2.2861	2.12305	2.05107	2.00914	1.99908	2.44113	2.49008	2.47909	2.45902	2.22912	2.16005
0.638025	0.851026	0.785031	0.653034	0.603041	0.585041	0.790021	0.710023	0.775018	0.797025	0.675028	0.799014	0.781	0.906999	0.687026	0.570051		0.469022	0.791028	0.876002	1.60395	1.39452	1.13095	0.901405	0.830627	1.39115	1.13509	0.904194	0.834342	0.879261	0.518852	0.143411	0.0622996	0.871034	0.530014		0.125589	1.42734	2.297	2.275	2.109	2.04499	2.00199	1.99	2.439	2.483	2.479	2.458	2.20701	2.155
0.679092	0.894049	0.834897	0.708767	0.66953	0.65153	0.824243	0.747178	0.804351	0.838092	0.720005	0.822481	0.781	0.905043	0.730049	0.65414		0.5052	0.836984	0.880021	1.61259	1.38938	1.12948	0.893338	0.826061	1.40106	1.13604	0.91096	0.837608	0.880786	0.521951	0.144662	0.0617228	0.877526	0.520598		0.156095	1.43254	2.30385	2.26717	2.10313	2.03326	1.99319	1.98217	2.43704	2.48104	2.47215	2.45702	2.21581	2.15402
0.729525	0.939573	0.880573	0.778345	0.744297	0.730259	0.868582	0.778706	0.850563	0.876639	0.771516	0.836867	0.783972	0.896085	0.777554	0.737221	0.454107	0.597126	0.880592	0.886023	1.61785	1.39789	1.13019	0.892694	0.818224	1.41226	1.14588	0.921837	0.851498	0.886575	0.522287	0.150722	0.0644141	0.883355	0.525858	0.204437	0.1516	1.43734	2.29409	2.26304	2.09805	2.02706	1.97913	1.97011	2.43007	2.47803	2.47398	2.45502	2.21006	2.15301
0.77102	0.989013	0.935015	0.844025	0.835031	0.820037	0.910015	0.823014	0.879022	0.903016	0.810019	0.851003	0.784	0.894001	0.816019	0.82703	0.549038	0.694038	0.934012	0.895472	1.63053	1.40997	1.13649	0.893122	0.820283	1.4226	1.15823	0.92603	0.859583	0.895132	0.522159	0.15074	0.0644485	0.893752	0.531654	0.204188	0.150658	1.44751	2.291	2.261	2.101	2.02	1.97	1.958	2.426	2.473	2.472	2.449	2.20799	2.152
0.823966	1.02333	0.974234	0.911678	0.91641	0.919065	0.951196	0.861253	0.938832	0.946157	0.861004	0.858847	0.784981	0.896943	0.867004	0.907429	0.650027	0.795027	0.965387	0.900855	1.63525	1.41527	1.14735	0.89876	0.828038	1.42328	1.15593	0.925902	0.867662	0.899956	0.518756	0.149916	0.0604972	0.899341	0.54136	0.198246	0.146501	1.45336	2.28021	2.26002	2.09217	2.01411	1.96411	1.95211	2.426	2.47398	2.47592	2.45194	2.19427	2.15298
0.864598	1.07449	1.03143	0.982296	1.02293	1.03187	1.00051	0.900608	0.979598	0.993527	0.906548	0.870879	0.78896	0.90393	0.912548	0.991165	0.764854	0.909854	1.02045	0.90592	1.6458	1.42016	1.15854	0.913303	0.840525	1.43318	1.16667	0.929177	0.873195	0.903208	0.505247	0.150336	0.0529063	0.906063	0.555785	0.191765	0.139391	1.46392	2.27406	2.26297	2.09398	2.00905	1.964	1.94705	2.42303	2.47499	2.47897	2.45695	2.18905	2.14805
0.911019	1.12102	1.07902	1.04102	1.11604	1.13904	1.03202	0.943016	1.01302	1.03302	0.953019	0.879009	0.793002	0.895999	0.95102	1.06103	0.880055	0.927063	1.07001	0.913089	1.65457	1.42294	1.16937	0.923944	0.849185	1.43653	1.17746	0.935689	0.873651	0.910919	0.505734	0.149431	0.0571712	0.912489	0.568252	0.181163	0.0695993	1.46831	2.273	2.265	2.095	2.003	1.961	1.946	2.423	2.474	2.482	2.45801	2.188	2.149
0.957953	1.16208	1.12595	1.09774	1.20893	1.23486	1.08384	0.983106	1.05311	1.07408	0.999953	0.902477	0.796913	0.894044	0.99991	1.12556	1.0189	1.08449	1.10619	0.910312	1.65377	1.42121	1.17251	0.934133	0.860635	1.4339	1.16741	0.931973	0.875332	0.908064	0.515688	0.151807	0.0600752	0.909878	0.547894	0.162653	0.0679175	1.46993	2.26713	2.265	2.10087	2.00496	1.96393	1.94796	2.42691	2.47107	2.49276	2.47169	2.18311	2.14802
1.00853	1.2155	1.17752	1.16537	1.28827	1.32516	1.12264	1.0266	1.07976	1.11264	1.04855	0.916868	0.800962	0.896972	1.04657	1.18842	1.15771	1.26532	1.16247	0.904287	1.65228	1.42091	1.17573	0.957857	0.873134	1.42764	1.16532	0.941618	0.874429	0.901006	0.521527	0.158507	0.0602787	0.904887	0.538594	0.160873	0.0697225	1.46632	2.26799	2.26797	2.09704	2.00698	1.96598	1.95295	2.42799	2.471	2.49795	2.47992	2.18399	2.14701
1.05603	1.26602	1.23003	1.23203	1.36304	1.41204	1.17703	1.07702	1.14202	1.15602	1.10103	0.930027	0.805009	0.897002	1.09303	1.24803	1.29306	1.42406	1.21003	0.899074	1.64496	1.41428	1.17289	0.973945	0.887556	1.4235	1.15136	0.923329	0.857091	0.895564	0.518443	0.160691	0.0604296	0.900143	0.536937	0.175078	0.0847565	1.46072	2.269	2.272	2.097	2.006	1.969	1.95901	2.431	2.478	2.506	2.484	2.184	2.143
1.10992	1.30815	1.27705	1.28494	1.43064	1.49435	1.22994	1.12111	1.17141	1.20011	1.15394	0.979995	0.820685	0.899941	1.14888	1.298	1.40279	1.53968	1.25705	0.88716	1.63897	1.40925	1.18166	0.984037	0.898186	1.41677	1.14597	0.921762	0.841111	0.884414	0.523067	0.161817	0.0596065	0.887661	0.494317	0.171443	0.0966704	1.45236	2.26802	2.27494	2.10582	2.01188	1.97684	1.96978	2.4261	2.47702	2.50306	2.48204	2.18694	2.14692
1.16548	1.36051	1.3305	1.34544	1.51026	1.57228	1.28251	1.17847	1.22747	1.2535	1.20849	1.01567	0.838831	0.910897	1.20547	1.35547	1.55756	1.68762	1.30852	0.87641	1.63099	1.40061	1.18125	0.988609	0.904235	1.40055	1.13688	0.911992	0.833945	0.872699	0.520277	0.165961	0.0602834	0.878118	0.499027	0.122424	0.090679	1.44212	2.27394	2.28193	2.106	2.01299	1.98195	1.97892	2.43392	2.47898	2.50102	2.48596	2.19294	2.14601
1.22203	1.40903	1.38003	1.40801	1.58003	1.64203	1.33703	1.23303	1.28503	1.30803	1.26203	1.06603	0.847021	0.917008	1.26603	1.41603	1.55301	1.70201	1.36103	0.868317	1.63041	1.4013	1.18317	0.986721	0.909391	1.38464	1.12686	0.901883	0.824474	0.865586	0.509071	0.163919	0.0640001	0.869238	0.487704	0.165151	0.0950375	1.43996	2.276	2.29101	2.117	2.02001	1.991	1.987	2.44	2.486	2.503	2.489	2.193	2.15
1.28168	1.45694	1.4299	1.43344	1.63381	1.69874	1.39374	1.2917	1.33196	1.36377	1.31972	1.13057	0.885155	0.932653	1.32959	1.46883	1.56963	1.71276	1.41383	0.862078	1.62786	1.39738	1.17707	0.989215	0.911953	1.37833	1.11432	0.888076	0.813513	0.857783	0.511623	0.161327	0.0642446	0.8647	0.494353	0.166539	0.0904516	1.43451	2.27991	2.30176	2.12385	2.03565	1.99981	1.99581	2.44489	2.486	2.51181	2.49389	2.19398	2.14902
1.34342	1.51248	1.48449	1.50928	1.67759	1.74755	1.44948	1.35442	1.40135	1.42245	1.3844	1.20035	0.933547	0.952811	1.3835	1.53637	1.59675	1.72885	1.47047	0.859246	1.62975	1.39699	1.17504	0.990904	0.914833	1.37206	1.11045	0.883887	0.810179	0.8566	0.495524	0.165668	0.0743736	0.860271	0.507665	0.165461	0.0767099	1.4362	2.28396	2.31191	2.12796	2.03501	2.00297	2.00392	2.45392	2.49392	2.51002	2.49895	2.19697	2.14702
1.41301	1.56601	1.54401	1.56601	1.72201	1.78601	1.50501	1.42201	1.47301	1.48001	1.45401	1.30702	1.01502	1.16102	1.45401	1.59001	1.616	1.747	1.52201	0.864481	1.63256	1.39856	1.17511	0.986479	0.910318	1.37458	1.10829	0.87294	0.80911	0.861101	0.49453	0.184683	0.136913	0.86605	0.51658	0.16013	0.0685391	1.43928	2.293	2.322	2.136	2.034	2.009	2.006	2.461	2.496	2.514	2.504	2.205	2.15
1.47573	1.61991	1.59791	1.60031	1.75043	1.81148	1.56185	1.48179	1.53181	1.54665	1.51673	1.40306	1.10028	1.24334	1.51967	1.6145	1.62482	1.75092	1.57787	0.867646	1.64	1.40187	1.16567	0.980481	0.903263	1.37589	1.1116	0.873705	0.809982	0.865579	0.495461	0.199912	0.152662	0.867785	0.518129	0.157993	0.064237	1.44701	2.29594	2.33082	2.1458	2.04282	2.01488	2.00796	2.46884	2.49992	2.51498	2.50596	2.20794	2.15098
1.53048	1.67151	1.64456	1.63765	1.7817	1.8328	1.61945	1.54936	1.59936	1.61238	1.57148	1.50602	1.20005		1.57151	1.64867	1.63292	1.75496	1.63347	0.87492	1.65101	1.40852	1.17456	0.969693	0.892473	1.38377	1.11874	0.878672	0.806048	0.873544	0.505988	0.209688		0.874099	0.502016	0.150938	0.06208	1.45475	2.31284	2.33892	2.14798	2.05191	2.015	2.008	2.47098	2.50198	2.51698	2.50204	2.22187	2.16289
1.58702	1.72602	1.69402	1.68701	1.79701	1.843	1.67402	1.60702	1.66803	1.68103	1.62702	1.60504	1.31405	1.459	1.63102	1.66	1.636	1.756	1.68502	0.887694	1.6627	1.42479	1.19083	0.962206	0.886057	1.39235	1.11566	0.876079	0.816592	0.887015	0.507987	0.197409	0.151089	0.885743	0.497579	0.145878	0.0607297	1.46667	2.322	2.342	2.146	2.053	2.017	2.008	2.477	2.507	2.522	2.507	2.231	2.165
1.63299	1.77982	1.74489	1.71146	1.8107	1.84594	1.73271				1.67006	1.69013	1.42262	1.459	1.67601	1.66979	1.63991	1.756	1.73295	0.896595	1.67178	1.43376	1.18566	0.953863	0.877909	1.40748				0.898234	0.501277	0.170421	0.0765732	0.891964	0.495114	0.140762	0.0601233	1.47638	2.32689	2.34591	2.146	2.05104	2.01602	2.00702	2.47798				2.23687	2.16402
1.6845	1.83249	1.79254	1.7526	1.81892	1.84996	1.78747	1.73235	1.80242	1.82227	1.72447	1.77319	1.55768	1.61149	1.72849	1.68584	1.64297	1.756	1.79143	0.905682	1.68198	1.4426	1.19454	0.947442	0.877502	1.41395	1.15	0.924954	0.84961	0.908619	0.503823	0.152235	0.0621767	0.899467	0.489951	0.140779	0.0586941	1.48401	2.32403	2.34501	2.15194	2.05298	2.01996	2.00898	2.47404	2.5179	2.51803	2.50497	2.23304	2.16895
1.73402	1.88601	1.84201	1.77701	1.832	1.849	1.84502	1.78702	1.87702	1.90502	1.76801	1.87102	1.72004	1.77506	1.78202	1.70801	1.64602	1.75503	1.84202	0.912529	1.6858	1.44411	1.19088	0.943949	0.874648	1.4286	1.15452	0.929225	0.857923	0.914539	0.512542	0.1387	0.049072	0.906939	0.484486	0.13294	0.0541695	1.48788	2.325	2.345	2.153	2.052	2.016	2.006	2.476	2.513	2.521	2.508	2.234	2.174
1.78991	1.937	1.89594	1.828	1.84377	1.85881	1.90483	1.84977	1.94664	1.98346	1.82292	1.95241	1.86614	2.00843	1.83987	1.73154	1.71858		1.89889	0.909499	1.68755	1.43855	1.18873	0.939782	0.868873	1.42158	1.16277	0.946364	0.869827	0.912029	0.518405	0.138671	0.0931959	0.903439	0.470877	0.133911		1.48605	2.32402	2.345	2.1481	2.05102	2.0111	2.00306	2.47992	2.51594	2.52198	2.50604	2.23302	2.17106
1.84745	1.99643	1.9485	1.85772	1.85984	1.86989	1.96245	1.91042	2.01732	2.06125	1.87649	2.0253	2.02052	2.1358	1.89547	1.75478			1.95645	0.909083	1.68549	1.43378	1.17774	0.930649	0.863492	1.42249	1.15965	0.952206	0.875774	0.912475	0.497417	0.131223	0.0583696	0.902093	0.454844			1.48267	2.31608	2.34203	2.148	2.05199	2.00605	1.99508	2.48099	2.51699	2.522	2.50402	2.22508	2.17793
1.90003	2.05203	2.00203	1.90802	1.87802	1.88001	2.01803	1.97303	2.08104	2.13003	1.93303	2.10304	2.16908	2.30108	1.95203	1.77006			2.01603	0.900927	1.6814	1.4234	1.16526	0.924426	0.855446	1.41466	1.15753	0.951369	0.87756	0.906877	0.465638	0.131374	0.0719783	0.891588	0.463252			1.47572	2.315	2.337	2.147	2.056	2.007	1.992	2.48	2.524	2.529	2.509	2.223	2.187
1.95674	2.10874	2.05287	1.94909	1.90735	1.90348	2.07572	2.02974	2.14655	2.19261			2.30792	2.44188	2.00972	1.88349			2.07372	0.896048	1.67397	1.41478	1.15775	0.916359	0.848181	1.40493	1.15189	0.949247	0.878274			0.120354	0.105047	0.887784	0.575267			1.46714	2.31011	2.33504	2.147	2.056	2.00407	1.99102	2.47707	2.52791	2.53096	2.51096
2.02236	2.16446	2.11242	1.99852	1.94068	1.93173	2.13443	2.08645	2.20048	2.25935	2.05139	2.23143	2.35358	2.50441	2.07536	1.94541	1.74468	1.88671	2.12847	0.894475	1.66919	1.40835	1.14584	0.91417	0.841554	1.4009	1.15024	0.947041	0.878359	0.899603	0.454557	0.146518	0.120455	0.886017	0.582107	0.208475	0.162252	1.46241	2.30505	2.33005	2.14403	2.05699	2.00598	1.99199	2.47205	2.52701	2.5409	2.51001	2.21404	2.19495
2.08903	2.22302	2.17103	2.05302	1.99702	1.97202	2.18802	2.13902	2.26202	2.32402	2.12103	2.29002	2.39602	2.56	2.14203	2.00903	1.79002	1.93102	2.19102	0.894039	1.67154	1.40302	1.14076	0.91328	0.83838	1.40118	1.14782	0.94836	0.877239	0.899767	0.465252	0.138363	0.105664	0.884921	0.585168	0.223796	0.178116	1.46404	2.304	2.325	2.139	2.059	2.008	1.996	2.471	2.527	2.534	2.509	2.209	2.203
2.15863	2.28184	2.23769	2.11381	2.05388	2.0279	2.24783	2.1949	2.31986	2.37304	2.18867	2.35179	2.43523	2.56196	2.20967	2.08844	1.83806	1.97808	2.25083	0.890705	1.67068	1.39808	1.14002	0.913829	0.837282	1.40384	1.14449	0.947095	0.875249	0.891708	0.471566	0.120697	0.0907038	0.886352	0.578766	0.238295	0.193233	1.46235	2.31479	2.31813	2.13312	2.05606	2.0129	1.99698	2.46512	2.51817	2.53498	2.51292	2.21685	2.21281
2.22633	2.34636	2.29939	2.18034	2.12826	2.09929	2.31434	2.25441	2.37644	2.42053	2.25633	2.40943	2.45877	2.58081	2.2803	2.17613	1.91622	2.05721	2.31536	0.888066	1.67497	1.40264	1.13137	0.907137	0.835428	1.40505	1.14269	0.945011	0.87128	0.88856	0.469373	0.106786	0.0669062	0.884222	0.565354	0.232135	0.187421	1.4646	2.31599	2.31008	2.12607	2.05402	2.01597	2.00096	2.45312	2.51503	2.53302	2.51795	2.21799	2.20508
2.28502	2.41202	2.36402	2.25003	2.20803	2.18403	2.37902	2.31602	2.42702	2.47202	2.31503	2.45601	2.469	2.586	2.33902	2.27504	1.99004	2.13004	2.37802	0.883042	1.67929	1.40384	1.12754	0.901529	0.832028	1.40876	1.15035	0.94638	0.875789	0.886151	0.506071	0.10751	0.0597688	0.876713	0.539531	0.226298	0.181628	1.46752	2.324	2.306	2.122	2.052	2.01	2.001	2.445	2.508	2.534	2.522	2.234	2.199
2.34958	2.47267	2.42663	2.32828	2.29607	2.275	2.43771	2.3708	2.47495	2.51408	2.38056	2.48144	2.47585	2.58698	2.39967	2.38655	2.08198	2.22394	2.43867	0.888128	1.68535	1.40925	1.14092	0.898271	0.826022	1.41923	1.15375	0.946018	0.873402	0.888909	0.456478	0.1066	0.0565995	0.883824	0.515703	0.21994	0.17618	1.47378	2.32009	2.30111	2.12396	2.04906	2.00706	1.99709	2.445	2.50702	2.534	2.52396	2.22519	2.19313
2.40447	2.53242	2.48444	2.40426	2.39306	2.37899	2.49148	2.41458	2.52353	2.5556	2.43547	2.49289	2.47699	2.58997	2.45546	2.45237		2.47948	2.49545	0.895656	1.69896	1.41657	1.14134	0.887556	0.824652	1.42523	1.15891	0.951397	0.883212	0.895416	0.476619	0.106471	0.0539853	0.891971	0.533449		0.14781	1.48617	2.31505	2.30199	2.12598	2.04405	1.99908	1.99007	2.44797	2.50997	2.52806	2.52103	2.22005	2.19597
2.46503	2.59403	2.55003	2.48704	2.49505	2.49006	2.55403	2.47103	2.55203	2.59402	2.49403	2.50501	2.477	2.59	2.51603	2.52604	2.30707	2.45002	2.55503	0.901032	1.70863	1.4257	1.14925	0.893754	0.830143	1.43909	1.16729	0.947635	0.886922	0.897772	0.477515	0.108981	0.0527094	0.900022	0.521533	0.15265	0.110667	1.49543	2.308	2.306	2.128	2.041	2.004	1.988	2.444	2.518	2.529	2.518	2.217	2.21
2.52287	2.65383	2.61473	2.56939	2.5921	2.60279	2.61481	2.52592	2.60398	2.63323	2.55481	2.51775	2.47994	2.58706	2.57289	2.61427	2.43843	2.48433	2.61385	0.904286	1.71493	1.43075	1.156	0.901675	0.836064	1.43974	1.17694	0.957065	0.891824	0.90083	0.468507	0.111638	0.0515429	0.903217	0.526905	0.133643	0.0465663	1.50102	2.30604	2.3109	2.12702	2.041	2.00792	1.98702	2.44008	2.51702	2.529	2.51212	2.21406	2.20608
2.58143	2.7154	2.67938	2.64329	2.70788	2.71987	2.67244	2.57948	2.63471	2.67658	2.60848	2.55167	2.48396	2.587	2.62945	2.717	2.57171	2.63056	2.67342	0.905509	1.71464	1.43404	1.16055	0.918654	0.846181	1.44446	1.18265	0.955557	0.890781	0.900068	0.50994	0.116928	0.0511239	0.906251	0.551855	0.144539	0.060223	1.50073	2.31095	2.31496	2.12997	2.041	1.99711	1.98304	2.44198	2.51997	2.52504	2.51497	2.21697	2.18421
2.64402	2.77502	2.74402	2.71802	2.82003	2.84503	2.73302	2.63602	2.69301	2.72601	2.67402	2.57301	2.487	2.588	2.68802	2.80502	2.74504	2.81605	2.73402	0.904147	1.70649	1.43518	1.17596	0.937493	0.858995	1.43791	1.17671	0.951338	0.886948	0.898746	0.523033	0.120621	0.05062	0.904778	0.555775	0.126693	0.0536227	1.49341	2.318	2.323	2.133	2.043	1.995	1.986	2.453	2.518	2.541	2.523	2.223	2.184
2.65669	2.77312	2.74572	2.75146	2.88782	2.92123	2.72375	2.63674	2.70431	2.73524	2.68624	2.57537	2.48901	2.588	2.70114	2.85006	2.88593	3.00074	2.73267	0.902353	1.6977	1.42054	1.17367	0.938088	0.864184	1.42272	1.16407	0.927763	0.868848	0.897829	0.516733	0.139711	0.0574733	0.903591	0.534664	0.148137	0.0620586	1.47437	2.29038	2.27946	2.10348	2.01506	1.97948	1.97343	2.42842	2.48844	2.5219	2.5134	2.20289	2.17497
2.71836	2.83387	2.81726	2.82969	2.98697	3.03483	2.79328	2.7043	2.75844	2.78498	2.75133	2.61409	2.49939	2.588	2.76385	2.92077	3.02903	3.17323	2.79782	0.87591	1.68436	1.40902	1.17043	0.953141	0.881584	1.4062	1.15634	0.918769	0.872737	0.872944	0.512078	0.142447	0.057752	0.876229	0.529937	0.155558	0.0936064	1.46008	2.29099	2.28544	2.104	2.01648	1.98445	1.97894	2.42405	2.48454	2.52497	2.51399	2.20201	2.17401
2.76497	2.89397	2.87598	2.95901	3.11101	3.17701	2.78894	2.71194	2.81548	2.83998	2.80047	2.6495	2.51349	2.588	2.80697	2.98547	3.1854	3.3408	2.85447	0.863918	1.66651	1.40078	1.17078	0.985151	0.904932	1.38697	1.13521	0.904401	0.836477	0.865337	0.516061	0.151036	0.0583197	0.860249	0.517645	0.146682	0.0971967	1.44563	2.2795	2.294	2.1035	2.035	2.011	2.01	2.40499	2.45899	2.53749	2.522	2.1945	2.1745
2.83217	2.95034	2.93971	2.97663	3.15104	3.22307	2.84759	2.76758	2.85546	2.88592	2.87011	2.70223	2.52983	2.58804	2.87418	3.05316	3.24092	3.39468	2.91375	0.859115	1.65018	1.38863	1.17344	0.988017	0.915061	1.37371	1.1177	0.929237	0.857741	0.861595	0.51341	0.156086	0.058417	0.854617	0.511842	0.181644	0.132559	1.44097	2.28498	2.30345	2.11244	2.01504	1.99994	1.99892	2.40308	2.46205	2.53998	2.52943	2.19998	2.17799
2.90281	3.01585	3.00487	3.04485	3.22084	3.30569	2.9873	2.83328	2.92382	2.94591	2.93586	2.76143	2.55427	2.5984	2.94382	3.12778	3.35393	3.47215	2.98233	0.847924	1.64133	1.38373	1.16723	0.99582	0.926146	1.37258	1.10463	0.916807	0.853761	0.849576	0.508725	0.166221	0.0592785	0.844618	0.506406	0.131829	0.0892662	1.43257	2.28599	2.31291	2.11696	2.01797	2.00495	2.00791	2.4275	2.46794	2.53802	2.53545	2.19703	2.17602
2.98207	3.08506	3.07356	3.10605	3.29305	3.38155	3.06607	2.91301	2.99307	2.98201	3.01306	2.84858	2.61006	2.69606	3.02657	3.20957	3.309	3.457	3.05406	0.838826	1.62735	1.37933	1.16278	0.999756	0.935315	1.36069	1.10105	0.911094	0.802052	0.842541	0.51085	0.166392	0.100043	0.833811	0.508455	0.17162	0.0995491	1.43124	2.2805	2.33702	2.12251	2.02951	2.009	2.0115	2.42599	2.466	2.55	2.515	2.1925	2.16449
3.03759	3.10662	3.14113	3.17109	3.35654	3.43361	3.07067	2.9907	3.07792	3.05674	3.09402	2.94403	2.6652	2.65003	3.10948	3.28447	3.3342	3.4741	3.0736	0.867944	1.66202	1.37891	1.16169	0.996397	0.933252	1.36513	1.1015	0.913698	0.822088	0.848685	0.495298	0.170347	0.0668598	0.839714	0.506123	0.173564	0.0885472	1.42908	2.26605	2.27911	2.12848	2.03399	2.02092	2.01648	2.42103	2.46902	2.54545	2.51104	2.19553	2.15905
3.10328	3.17624	3.15925	3.15264	3.34665	3.44651	3.14618	3.06914	3.11119	3.14009	3.14228	3.02677	2.73093	2.87751	3.14725	3.31034	3.35675	3.48488	3.14126	0.878416	1.66526	1.38413	1.16318	1.00758	0.932645	1.36789	1.11871	0.904686	0.814058	0.881328	0.485859	0.166872	0.120593	0.873695	0.520391	0.168446	0.0781536	1.43723	2.27194	2.29087	2.11388	2.03486	1.99607	1.992	2.42397	2.47098	2.50609	2.51496	2.19194	2.15202
3.17393	3.24394	3.22294	3.22293	3.37098	3.46998	3.20994	3.15092	3.19792	3.21693	3.20994	3.15288	2.84289	2.9879	3.21394	3.34597	3.37199	3.49599	3.21193	0.875853	1.67428	1.39579	1.16748	0.995732	0.916416	1.37329	1.11957	0.90493	0.829395	0.875116	0.492554	0.169857	0.124856	0.874799	0.539921	0.163884	0.0710467	1.44176	2.274	2.294	2.115	2.033	2.00599	1.99799	2.42999	2.474	2.508	2.512	2.195	2.153
3.24258	3.31063	3.28053	3.27651	3.42255	3.52403	3.27756	3.21669	3.27771	3.3058	3.27856	3.26505	2.96236	3.10832	3.28261	3.36815	3.37505	3.5	3.2736	0.8879	1.68299	1.41106	1.18367	1.00772	0.919713	1.38712	1.12434	0.912718	0.824174	0.887531	0.493173	0.163558	0.119779	0.886165	0.513183	0.158811	0.0661923	1.45716	2.28703	2.30001	2.11697	2.02599	2.00003	1.99102	2.43203	2.47702	2.51395	2.51197	2.20797	2.15908
3.30926	3.3832	3.34133	3.33535	3.48531	3.52796	3.3413	3.29612	3.3591	3.39798	3.3423	3.38567	3.11828	3.26032	3.35223	3.38581	3.38094	3.5	3.34224	0.901638	1.70009	1.42341	1.18835	0.96059	0.889019	1.40009	1.14236	0.929693	0.833764	0.903721	0.506177	0.144925	0.102421	0.897109	0.506662	0.156614	0.0641624	1.46692	2.28997	2.30099	2.11403	2.02501	2.00297	1.99298	2.43497	2.47898	2.50806	2.50903	2.20404	2.1679
3.36794	3.44694	3.40294	3.37096	3.486	3.527	3.41193	3.36493	3.46689	3.49091	3.39595	3.47591	3.26285	3.31095	3.41094	3.40098	3.385	3.48901	3.40294	0.914857	1.71045	1.43417	1.18339	0.956084	0.889539	1.42033	1.14721	0.910939	0.836467	0.919234	0.492674	0.150384	0.065038	0.907709	0.501705	0.15668	0.0563779	1.47683	2.28501	2.301	2.116	2.027	2.003	1.99	2.434	2.481	2.52199	2.51	2.205	2.171
3.43056	3.51758	3.46656	3.42054	3.52514	3.54709	3.4776	3.44258	3.54789	3.58586	3.46454	3.59479	3.44448	3.51547	3.47555	3.44122	3.38815	3.49533	3.4706	0.919113	1.71333	1.43639	1.18499	0.93945	0.877787	1.41874	1.15607	0.929445	0.871597	0.921802	0.544837	0.146013	0.0554277	0.913503	0.524448	0.158292	0.0580747	1.48029	2.29297	2.29996	2.11597	2.02501	1.99396	1.98691	2.43998	2.49102	2.51997	2.50699	2.207	2.16801
3.49428	3.58425	3.53028	3.48231	3.54082	3.55689	3.54623	3.50925	3.64985	3.68489	3.52631	3.68499	3.61409	3.6841	3.53829	3.46671	3.40481	3.53357	3.53923	0.920623	1.71349	1.43372	1.17783	0.929067	0.868228	1.41807	1.15585	0.932367	0.877049	0.92092	0.515836	0.170514	0.0586043	0.917307	0.531085	0.163106	0.0792815	1.48305	2.28904	2.29506	2.11204	2.02599	1.98906	1.97612	2.43802	2.49298	2.51703	2.50601	2.207	2.16899
3.55907	3.65407	3.59807	3.51706	3.56703	3.58401	3.61807	3.58507	3.71908	3.77709	3.58907	3.76408	3.79314	3.92415	3.60507	3.51005		3.52912	3.60707	0.914436	1.70928	1.42647	1.16944	0.916708	0.85666	1.41145	1.16232	0.96093	0.892205	0.918483	0.512183	0.145534	0.0642784	0.907469	0.540373		0.0954103	1.47607	2.289	2.29	2.112	2.032	1.984	1.97099	2.43999	2.497	2.52	2.504	2.205	2.17201
3.62656	3.72258	3.66459	3.58048	3.59308	3.5981	3.69061	3.65958	3.80358	3.86862	3.65754	3.84357	3.93506	4.0781	3.67157	3.55951		3.64682	3.67759	0.910432	1.69978	1.41669	1.15327	0.914261	0.846692	1.40712	1.15763	0.970788	0.897242	0.911272	0.49525	0.15949	0.0929911	0.906713	0.564036		0.215406	1.46753	2.29205	2.28496	2.11098	2.02903	1.97903	1.96303	2.43304	2.49698	2.517	2.504	2.20703	2.17802
3.69129	3.79026	3.73325	3.63639	3.6019	3.60987	3.76123	3.72726	3.87126	3.94022	3.72031	3.91027	4.05766	4.20561	3.73728	3.61836		3.62622	3.74625	0.903733	1.69068	1.40379	1.14541	0.914329	0.841151	1.39625	1.1563	0.976399	0.905539	0.902268	0.499939	0.181589	0.119797	0.902456	0.582093		0.163863	1.45755	2.29794	2.28005	2.10902	2.03197	1.98296	1.96597	2.43795	2.49502	2.517	2.504	2.21096	2.17998
3.76401	3.85801	3.79901	3.69101	3.66701	3.65501	3.82901	3.79601	3.94501	4.01801	3.79101	3.97601	4.14601	4.29201	3.81101	3.70101		3.66401	3.81401	0.90085	1.68207	1.39791	1.13221	0.905529	0.837338	1.39082	1.15156	0.974238	0.90868	0.89746	0.518217	0.198813	0.135066	0.9015	0.604591		0.197734	1.44956	2.293	2.272	2.105	2.028	1.979	1.965	2.43	2.497	2.524	2.503	2.209	2.183
3.84454	3.92648	3.86647	3.75446	3.72843	3.70848	3.89146	3.86139	4.00939	4.08739	3.87055		4.21533	4.37222	3.89452	3.78352		3.71038	3.88149	0.902485	1.68138	1.39311	1.12838	0.899636	0.826087	1.39494	1.1433	0.961437	0.909321	0.899035		0.157784	0.109768	0.903084	0.609024		0.218797	1.44955	2.29105	2.26393	2.09797	2.02497	1.981	1.96601	2.42497	2.49497	2.52797	2.50901	2.20406
3.92312	3.99523	3.93424	3.82125	3.79031	3.77822	3.95825	3.91836	4.06636	4.14337	3.95011	4.13588	4.26346	4.40464	3.96916	3.85915		3.76538	3.95221	0.901778	1.68181	1.38795	1.12523	0.897583	0.828483	1.39469	1.14568	0.965336	0.906601	0.898358	0.459729	0.130872	0.0907631	0.902289	0.582112		0.201049	1.44801	2.29891	2.25411	2.09404	2.02006	1.981	1.96699	2.42006	2.49006	2.52306	2.51098	2.2129	2.20486
3.99707	4.06406	4.01007	3.90208	3.87709	3.86709	4.02606	3.98906	4.12706	4.19405	4.02407	4.20205	4.28401	4.424	4.04207	3.96809		3.86909	4.02306	0.901652	1.68533	1.38823	1.12399	0.891196	0.816224	1.40243	1.14662	0.95798	0.901101	0.897803	0.475515	0.127219	0.0658069	0.90253	0.567777		0.179292	1.45191	2.297	2.246	2.09	2.02	1.978	1.968	2.41899	2.488	2.52401	2.516	2.21	2.198
4.0645	4.12951	4.07951	3.98565	3.97078	3.95973	4.09046	4.05441	4.18536	4.24131	4.09151	4.24923	4.29103	4.42398	4.1105	4.0577		3.96568	4.08848	0.903262	1.68771	1.39053	1.11509	0.886827	0.8099	1.40917	1.14848	0.957519	0.891972	0.900468	0.490537	0.126086	0.0626072	0.902994	0.53377		0.140273	1.45383	2.29902	2.24299	2.08499	2.01699	1.98301	1.96902	2.412	2.484	2.52993	2.518	2.21304	2.193
4.13126	4.19824	4.14824	4.07205	4.07485	4.05693	4.15232	4.10939	4.23347	4.28254	4.15925	4.28065	4.29496	4.42103	4.17726	4.15196		4.05699	4.15229	0.908858	1.69784	1.39341	1.11403	0.875713	0.803214	1.4168	1.15245	0.953435	0.886866	0.904238	0.504842	0.125536	0.0608989	0.91019	0.523108		0.125919	1.4609	2.30197	2.24102	2.08302	2.01601	1.98399	1.97197	2.412	2.484	2.52011	2.518	2.21795	2.193
4.19702	4.26602	4.22002	4.16702	4.18703	4.18103	4.21202	4.16702	4.28001	4.32001	4.22802	4.299	4.295	4.421	4.24202	4.24003	3.99004	4.14701	4.22002	0.918312	1.70734	1.40689	1.12436	0.871523	0.810031	1.42709	1.16799	0.961509	0.88723	0.913202	0.494259	0.12663	0.0585595	0.919772	0.503057	0.112343	0.0925472	1.47134	2.298	2.243	2.088	2.014	1.979	1.974	2.411	2.486	2.519	2.513	2.214	2.204
4.25843	4.3345	4.28651	4.25657	4.29576	4.30285	4.27049	4.22539	4.32631	4.36228	4.28645	4.3141	4.29801	4.42098	4.29944	4.34872	4.13108	4.17722	4.28247	0.926598	1.71884	1.41777	1.13932	0.884188	0.814311	1.43736	1.17114	0.959146	0.886179	0.921157	0.489836	0.126856	0.0565297	0.928068	0.530632	0.122028	0.0446601	1.4812	2.29196	2.24603	2.08406	2.01703	1.99009	1.97706	2.41594	2.49199	2.52199	2.51298	2.20895	2.20694
4.31934	4.40523	4.35822	4.33712	4.40382	4.4227	4.34024	4.2804	4.37052	4.40256	4.3503	4.32785	4.29899	4.41803	4.36232	4.45089	4.28334	4.35012	4.34927	0.927708	1.72481	1.42377	1.15443	0.89797	0.832898	1.43423	1.17026	0.952898	0.881748	0.922189	0.486447	0.132014	0.0550758	0.929128	0.550731	0.149956	0.0672837	1.49094	2.28606	2.25095	2.09191	2.02096	2.00286	1.9859	2.4071	2.49101	2.52101	2.51003	2.20207	2.1981
4.38193	4.47093	4.42492	4.41891	4.52586	4.55485	4.38994	4.33993	4.42094	4.45194	4.41593	4.35397	4.30599	4.418	4.41794	4.54789	4.4578	4.53379	4.41692	0.934772	1.72698	1.42927	1.16644	0.918227	0.845346	1.44724	1.1773	0.957535	0.882489	0.928762	0.498676	0.137024	0.05504	0.936372	0.554935	0.152807	0.0689284	1.49119	2.29399	2.25699	2.092	2.023	2.006	1.99299	2.42897	2.489	2.522	2.51899	2.20799	2.19001
4.44448	4.53744	4.49446	4.49459	4.62677	4.68487	4.45847	4.39746	4.47639	4.50336	4.47551	4.38223	4.31106	4.419	4.48046	4.6336	4.62723	4.74723	4.48545	0.93301	1.72272	1.43177	1.17889	0.958417	0.869536	1.44466	1.16976	0.931918	0.869688	0.925912	0.510414	0.139479	0.054839	0.935669	0.567758	0.155128	0.0635417	1.48932	2.30201	2.26405	2.097	2.027	2.00501	1.99904	2.43194	2.49099	2.52897	2.527	2.21704	2.19103
4.5114	4.59845	4.55842	4.57725	4.73502	4.8069	4.52441	4.46241	4.53051	4.55355	4.54636	4.41471	4.31893	4.419	4.54541	4.71725	4.79846	4.91945	4.54843	0.921801	1.71538	1.41947	1.18425	0.974832	0.887171	1.44108	1.16553	0.942752	0.869412	0.915018	0.512343	0.142106	0.0547012	0.924372	0.53112	0.168787	0.0791493	1.47817	2.30398	2.27094	2.097	2.027	2.00698	2.00396	2.42407	2.49001	2.52504	2.527	2.22196	2.19496
4.57693	4.66993	4.63292	4.66091	4.84189	4.92288	4.59093	4.52593	4.58195	4.60794	4.61593	4.46095	4.33398	4.419	4.61293	4.79892	4.95284	5.09682	4.61493	0.911601	1.70491	1.41066	1.18417	0.981313	0.903054	1.4321	1.16497	0.939154	0.851099	0.906099	0.516785	0.1515	0.0553693	0.913132	0.488884	0.162916	0.105573	1.47312	2.30999	2.28299	2.10699	2.025	2.01	2.01199	2.43099	2.491	2.528	2.53399	2.22699	2.197
4.65054	4.73947	4.6975	4.7326	4.93157	5.02057	4.66347	4.59453	4.64638	4.66951	4.68855	4.5165	4.34421	4.42307	4.68253	4.87055	5.10539	5.23146	4.68453	0.902033	1.69497	1.4042	1.18146	0.992697	0.917346	1.41565	1.15528	0.930885	0.842141	0.89871	0.515277	0.153008	0.0569175	0.901607	0.491592	0.134277	0.100257	1.46254	2.30694	2.28809	2.11105	2.036	2.01303	2.01803	2.43503	2.49001	2.53211	2.538	2.22097	2.19296
4.72715	4.80626	4.7692	4.81805	5.01211	5.1021	4.73026	4.67016	4.7004	4.74219	4.76713	4.5882	4.37466	4.43289	4.75717	4.94814	5.16138	5.29628	4.75917	0.89393	1.6878	1.39852	1.17223	0.998001	0.923838	1.40986	1.14835	0.925955	0.840874	0.892984	0.530541	0.155631	0.0579881	0.891275	0.486259	0.139571	0.0956116	1.45718	2.29909	2.30086	2.11792	2.036	2.01696	2.02295	2.43995	2.49198	2.54783	2.538	2.21605	2.18707
4.81209	4.87807	4.84708	4.89107	5.08407	5.17807	4.80908		4.77408	4.82409	4.85409	4.67912	4.42707	4.45419	4.84009	5.03807	5.18003	5.30502	4.83008	0.889335	1.6836	1.3938	1.17382	0.99478	0.921869	1.40343		0.955923	0.887543	0.890217	0.529654	0.144181	0.0564203	0.884914	0.48678	0.130518	0.0872973	1.45084	2.306	2.31301	2.128	2.04	2.01801	2.019	2.44201		2.535	2.51798	2.219	2.182
4.90158	4.94554	4.92754	4.96148	5.15234	5.2413	4.88155				4.93861	4.79194	4.49274	4.63275	4.92961	5.10847	5.20813	5.3271	4.90456	0.884644	1.67994	1.39209	1.17584	0.985147	0.911642	1.39658				0.887034	0.524125	0.173834	0.133466	0.878764	0.496762	0.138103	0.0655056	1.45122	2.30909	2.3261	2.13103	2.04105	2.02396	2.01598	2.44704				2.21908	2.17997
4.98113	5.01919	5.00119	5.02629	5.19849	5.28156	4.95618				5.02208	4.9196	4.5929	4.73488	5.01308	5.1723	5.22581	5.34085	4.98017	0.882513	1.6791	1.3909	1.16332	0.979274	0.899671	1.39337				0.880828	0.532943	0.207026	0.166913	0.880649	0.513318	0.142611	0.0594663	1.45542	2.32087	2.33985	2.13496	2.04792	2.01905	2.01303	2.45294				2.22988	2.17604
5.07602	5.12253	5.10002	5.11351	5.25949	5.31099	5.05353				5.11902	5.10253	4.7811	4.86262	5.10453	5.2045	5.232	5.3365	5.08003	0.889022	1.67573	1.39875	1.15894	0.939132	0.863942	1.38592				0.889559	0.511365	0.1664	0.112155	0.885784	0.509905	0.134692	0.0573463	1.45375	2.315	2.33299	2.132	2.0385	2.015	2.007	2.448				2.229	2.1785
5.14058	5.19301	5.16253	5.15892	5.28013	5.32503	5.12714	5.05949	5.09192		5.17856	5.21035	4.92548	4.94963	5.17349	5.22568	5.23602	5.335	5.15008	0.900941	1.68563	1.4097	1.16509	0.933617	0.860386	1.39083	1.17363	0.947404		0.902452	0.514299	0.162653	0.0765719	0.896326	0.502663	0.132526	0.0555225	1.46565	2.32204	2.33249	2.13296	2.03747	2.0135	2.00597	2.44455	2.49611	2.54094		2.23802	2.18455
5.20234	5.26655	5.21939	5.20303	5.29583	5.32945	5.19428	5.14776	5.24841	5.31306	5.23786	5.30201	5.07985	5.12264	5.22692	5.24628	5.23798	5.335	5.2354	0.908271	1.68491	1.42171	1.16503	0.927503	0.857803	1.40604	1.16416	0.905983	0.845298	0.909443	0.519182	0.158508	0.0787391	0.903677	0.489049	0.136113	0.0570986	1.46466	2.32596	2.313	2.12954	2.03453	2.0135	2.00254	2.45192	2.49493	2.53052	2.51905	2.24047	2.18994
5.25909	5.33918	5.2836	5.24408	5.31753	5.34002	5.2701	5.2326	5.32561	5.40325	5.29159	5.40764	5.24125	5.42252	5.29609	5.28254	5.24552	5.33551	5.29518	0.915081	1.6964	1.43136	1.16149	0.917852	0.851284	1.42004	1.16538	0.928511	0.858368	0.916369	0.525163	0.148371	0.0764365	0.910027	0.492871	0.13277	0.0551061	1.47209	2.32899	2.30698	2.128	2.0325	2.00999	1.99699	2.45	2.49951	2.5245	2.52098	2.23949	2.18699
5.33577	5.40979	5.37383	5.31162	5.34123	5.35326	5.36485	5.3309	5.44018	5.50121	5.37178	5.55394	5.52199	5.62522	5.37678	5.30472		5.33552	5.3668	0.914795	1.70073	1.41817	1.15648	0.899947	0.83905	1.41001	1.15572	0.953041	0.87715	0.915523	0.511011	0.156903	0.079053	0.911856	0.511949		0.0589626	1.46934	2.31492	2.29794	2.12094	2.02808	1.99993	1.9829	2.44689	2.49304	2.52295	2.51393	2.23395	2.18089
5.39849	5.47448	5.44145	5.36259	5.35985	5.37483	5.43444	5.40441	5.53623	5.6002	5.43549	5.63038	5.68469	5.80654	5.44049	5.36353		5.37766	5.43247	0.916853	1.69394	1.41658	1.15862	0.906249	0.833296	1.40545	1.15273	0.958833	0.889401	0.918258	0.552733	0.145681	0.0866487	0.913159	0.546967		0.0403898	1.46659	2.30806	2.29304	2.11604	2.03494	1.99405	1.97506	2.43807	2.49598	2.51903	2.50805	2.23003	2.17207
5.47217	5.54517	5.51016	5.41813	5.40613	5.40409	5.51516	5.47419	5.61418	5.6792	5.50217	5.70014	5.82624	5.96025	5.51417	5.43399			5.50716	0.913955	1.67801	1.40055	1.14901	0.882598	0.826686	1.39873	1.14759	0.958015	0.896196	0.913278	0.555833	0.170991	0.123797	0.912362	0.583536			1.45604	2.308	2.28397	2.11099	2.034	1.986	1.969	2.43199	2.49798	2.52499	2.507	2.22899	2.18101
5.54293	5.61582	5.57979	5.47479	5.45963	5.44267	5.58487	5.55274	5.68889	5.76193	5.57588	5.75931	5.92822	6.06625	5.58493	5.42982			5.57677	0.915998	1.67904	1.39438	1.12227	0.886114	0.820784	1.38675	1.15821	0.964191	0.902711	0.916587	0.576768	0.19192	0.143372	0.913071	0.498488			1.44922	2.3059	2.27086	2.10586	2.03294	1.986	1.96699	2.42692	2.48992	2.52204	2.50799	2.22488	2.18602
5.61924	5.68333	5.64436	5.53936	5.51148	5.49745	5.65629	5.6134	5.76227	5.83824	5.64828	5.86693	6.02801	6.16898	5.66124	5.49733			5.64037	0.902663	1.66852	1.38732	1.13147	0.897091	0.826889	1.39136	1.14994	0.965903	0.901185	0.900748	0.483776	0.178751	0.136984	0.902466	0.495005			1.44692	2.29808	2.25912	2.09412	2.02805	1.986	1.96601	2.42007	2.48307	2.52497	2.50701	2.2151	2.18798
5.70217	5.75215	5.71716	5.60816	5.58117	5.56118	5.72516	5.69213	5.82616	5.91014	5.73218	5.93914	6.07807	6.22007	5.74417	5.65221		5.72212	5.71117	0.902361	1.67099	1.38112	1.10698	0.884551	0.812996	1.39413	1.15196	0.956314	0.894342	0.90133	0.470629	0.150799	0.104808	0.901242	0.587214		0.24419	1.443	2.30199	2.24998	2.08798	2.02299	1.984	1.966	2.41198	2.48199	2.52099	2.50799	2.22199	2.192
5.78586	5.82588	5.79592	5.68505	5.66215	5.64719	5.80081	5.75595	5.90271	5.97865	5.81885	6.00869	6.1134	6.25328	5.8278	5.75635		5.78338	5.79284	0.902861	1.66731	1.37683	1.10046	0.875525	0.805957	1.39648	1.1426	0.953506	0.895506	0.89677	0.470345	0.135646	0.0844193	0.906752	0.574821		0.196032	1.43675	2.29895	2.23992	2.07891	2.01891	1.98199	1.96598	2.40402	2.47885	2.51395	2.50495	2.21793	2.19185
5.8574	5.89938	5.87236	5.77227	5.75819	5.74617	5.86843	5.83533	5.9615	6.03255	5.88941	6.06651	6.14672	6.2768	5.89444	5.86905		5.89803	5.86241	0.902146	1.67392	1.37708	1.10266	0.875084	0.798195	1.3965	1.1579	0.958181	0.89433	0.900142	0.490768	0.123651	0.0585579	0.901911	0.567402		0.183674	1.44263	2.29503	2.23306	2.07107	2.01107	1.98101	1.96402	2.40598	2.46611	2.51003	2.50103	2.21205	2.17911
5.92717	5.97417	5.94514	5.86621	5.86223	5.85126	5.93713	5.89414	6.02813	6.08611	5.96316	6.11006	6.146	6.27399	5.97515	5.95222		5.97891	5.93317	0.908416	1.67238	1.38044	1.10358	0.864316	0.794314	1.40927	1.15322	0.955023	0.89076	0.905893	0.517068	0.130711	0.0584076	0.908528	0.513276		0.169922	1.44527	2.29299	2.22498	2.065	2.008	1.97398	1.96098	2.39798	2.471	2.50599	2.50099	2.21399	2.17901
6.00377	6.04984	6.00889	5.95903	5.9645	5.96647	5.99675	5.95474	6.08667	6.13361	6.03584	6.13618	6.146	6.27	6.04277	6.05026	5.79943	5.93943	6.00684	0.919866	1.68665	1.39052	1.12298	0.866979	0.79176	1.42216	1.16167	0.960479	0.895085	0.915894	0.507131	0.131328	0.0573331	0.921115	0.515917	0.170063	0.144114	1.45693	2.2889	2.21701	2.06304	2.00886	1.96495	1.95001	2.39008	2.46894	2.50099	2.49592	2.20788	2.18402
6.06733	6.11927	6.08223	6.04411	6.08771	6.08773	6.05835	6.01537	6.14143	6.18348	6.10527	6.15085	6.146	6.27	6.10633	6.15391	5.91677	6.05677	6.07627	0.928569	1.70099	1.40034	1.13244	0.869375	0.804942	1.43266	1.16852	0.953859	0.888064	0.923619	0.495729	0.132013	0.0567659	0.930531	0.517305	0.149763	0.110759	1.46912	2.28108	2.21799	2.06597	1.99712	1.96104	1.95099	2.39693	2.46405	2.50001	2.48907	2.1981	2.18598
6.13111	6.18914	6.15214	6.13616	6.20123	6.21624	6.12515	6.08011	6.19511	6.2241	6.16312	6.16303	6.146	6.267	6.17011	6.26219	6.05836	6.10938	6.14612	0.937355	1.70864	1.41281	1.14313	0.885302	0.818534	1.44372	1.17894	0.955843	0.892819	0.931646	0.492749	0.135705	0.0563509	0.939805	0.535755	0.149417	0.0693292	1.47916	2.27099	2.216	2.06	1.99499	1.95901	1.951	2.39598	2.464	2.48901	2.48299	2.18999	2.17899
6.18977	6.25979	6.22686	6.21999	6.32045	6.34464	6.20287	6.13979	6.25055	6.27659	6.22473	6.17834	6.14704	6.265	6.22877	6.36207	6.24713	6.31054	6.21091	0.934912	1.7128	1.41596	1.14676	0.907072	0.841717	1.44145	1.18135	0.95758	0.892313	0.929522	0.49747	0.143722	0.0568084	0.937052	0.543416	0.153249	0.0636235	1.48412	2.26492	2.21409	2.06003	1.99203	1.96505	1.95299	2.38506	2.462	2.49604	2.48003	2.18294	2.17392
6.24953	6.32152	6.29348	6.29739	6.43312	6.472	6.27047	6.20152	6.29366	6.32264	6.28156	6.20479	6.14998	6.265	6.28853	6.44535	6.4127	6.50845	6.28145	0.931973	1.71571	1.41856	1.1649	0.928294	0.85706	1.43781	1.17964	0.959168	0.897232	0.925809	0.506847	0.148582	0.056681	0.934897	0.541545	0.154699	0.0553249	1.48235	2.25905	2.22095	2.06198	1.99398	1.96897	1.95201	2.38996	2.462	2.49898	2.48198	2.17804	2.16805
6.31413	6.38615	6.36815	6.37516	6.54121	6.59826	6.34413	6.26615	6.35811	6.37412	6.34814	6.23309	6.15804	6.26601	6.35214	6.53115	6.57532	6.69135	6.34814	0.922707	1.70956	1.40917	1.16821	0.965134	0.886873	1.43021	1.16893	0.931731	0.881289	0.91688	0.516203	0.151016	0.0560406	0.925454	0.53316	0.170083	0.0822526	1.47565	2.25901	2.22401	2.062	1.992	1.965	1.95601	2.38702	2.462	2.492	2.486	2.17601	2.169
6.37576	6.45585	6.43585	6.4499	6.63696	6.71622	6.40491	6.33384	6.40876	6.4308	6.4108	6.27258	6.17521	6.26906	6.41672	6.60189	6.72145	6.85056	6.41384	0.912062	1.69811	1.40136	1.174	0.994566	0.91589	1.42257	1.15796	0.931961	0.857977	0.907847	0.52185	0.153578	0.0563072	0.91342	0.523844	0.176265	0.0973864	1.46673	2.26291	2.22905	2.06405	1.99195	1.96401	1.95905	2.39499	2.46101	2.49304	2.48502	2.18093	2.16998
6.43836	6.52627	6.50627	6.52423	6.71618	6.81696	6.48022	6.40328	6.47136	6.49731	6.47731	6.32051	6.19282	6.27395	6.47639	6.67524	6.84176	6.97967	6.48328	0.901519	1.69343	1.39522	1.17185	1.01742	0.936567	1.41193	1.14776	0.922933	0.844459	0.898526	0.515238	0.157559	0.0569039	0.901849	0.496086	0.194829	0.125203	1.45759	2.25508	2.23296	2.06796	1.98804	1.96499	1.96296	2.39401	2.46199	2.49597	2.48698	2.17506	2.16802
6.51525	6.59221	6.57522	6.60022	6.80421	6.90023	6.5542	6.47422	6.52924	6.55721	6.55026	6.37821	6.20712	6.27704	6.55124	6.76021	7.01201	7.12704	6.55521	0.891524	1.6904	1.38993	1.16752	1.02633	0.956855	1.39934	1.1344	0.908915	0.82787	0.888725	0.510709	0.158354	0.0593744	0.891863	0.465229	0.125258	0.0863959	1.45349	2.26099	2.23903	2.07	1.99102	1.97098	1.967	2.39104	2.46001	2.50499	2.49601	2.17899	2.16998
6.60002	6.66384	6.64988	6.67718	6.8761	6.9788	6.6229	6.54989	6.61284	6.62983	6.63799	6.4512	6.24768	6.28943	6.63403	6.83178	7.01507	7.14211	6.62891	0.885991	1.68123	1.38508	1.16098	1.02697	0.965197	1.39091	1.12127	0.883638	0.827957	0.883477	0.503586	0.156496	0.0642884	0.886143	0.475542	0.138458	0.0815161	1.44532	2.25793	2.24914	2.07007	1.99643	1.96504	1.96799	2.40402	2.46305	2.50196	2.50006	2.17494	2.16385
6.68434	6.73346	6.72243		6.96729	7.04449	6.69742	6.62343	6.68246	6.69846	6.71936	6.55023	6.30356	6.32472	6.71933	6.89649	7.02095	7.15093	6.70441	0.886059	1.68147	1.38536		1.00875	0.960804	1.39357	1.1201	0.883481	0.821103	0.882418	0.510685	0.15784	0.0666317	0.887251	0.504623	0.153145	0.074594	1.44415	2.25205	2.26091	2.07595		1.96798	1.96701	2.40598	2.46697	2.49902	2.50496	2.17004	2.1511
6.76813	6.80614	6.80012	6.81111	7.0011	7.09607	6.77312	6.69915	6.76515	6.78016	6.80514	6.66923	6.38119	6.52019	6.79814	6.96911	7.05303	7.18101	6.78013	0.883674	1.68325	1.38034	1.15902	1.01245	0.950625	1.38686	1.11345	0.882789	0.820372	0.882592	0.503555	0.179561	0.139241	0.882306	0.503883	0.153192	0.0757944	1.44384	2.25902	2.26802	2.085	2.00401	1.96401	1.96399	2.412	2.47299	2.50299	2.50499	2.17302	2.14499
6.83883	6.88083	6.86373	6.87266	7.05356	7.13637	6.84185	6.78289	6.84905	6.86705	6.87978	6.79434	6.48832	6.62629	6.87283	7.02826	7.06915	7.18513	6.84982	0.891534	1.68975	1.38824	1.16045	1.00241	0.931168	1.39107	1.11938	0.876897	0.816001	0.889065	0.500795	0.191055	0.150959	0.89125	0.511081	0.159618	0.0725677	1.45067	2.26806	2.27806	2.08501	2.0079	1.9709	1.95696	2.41415	2.4691	2.49994	2.50094	2.18304	2.13802
6.90532	6.94732	6.9224	6.92546	7.09854	7.1657	6.9103	6.85427	6.93314	6.95114	6.94236	6.9019	6.59392	6.72994	6.93932	7.04879	7.08088	7.19589	6.91533	0.898301	1.69997	1.4046	1.16744	0.979822	0.910146	1.38851	1.11583	0.88467	0.809625	0.897493	0.504443	0.195494	0.155701	0.896071	0.508734	0.142595	0.0587419	1.46006	2.27295	2.28295	2.08599	2.00008	1.96308	1.95403	2.42588	2.47692	2.49505	2.49605	2.18597	2.13998
6.97713	7.01715	6.98613	6.98512	7.12008	7.18602	6.97914	6.94316	7.02817	7.03718	7.01313	7.02419	6.72633	6.73241	7.01214	7.09104	7.084	7.197	6.98514	0.915368	1.71127	1.42062	1.17222	0.971414	0.889942	1.4091	1.13586	0.886224	0.818605	0.913533	0.514861	0.193181	0.0799799	0.913542	0.494993	0.140679	0.057258	1.47546	2.28399	2.288	2.08599	1.99799	1.963	1.951	2.42001	2.46799	2.49199	2.48799	2.195	2.145
7.03979	7.0868	7.04876	7.03958	7.15625	7.19717	7.04486	7.01885	7.10885	7.12407	7.07373	7.11621	6.88307	6.92753	7.07782	7.11227	7.08406	7.196	7.05076	0.928559	1.72452	1.43242	1.17164	0.945211	0.881452	1.42111	1.15482	0.893204	0.834995	0.928957	0.506088	0.14682	0.0658117	0.923978	0.491881	0.140226	0.0563075	1.49029	2.28098	2.28598	2.08204	1.99396	1.965	1.95099	2.42592	2.46301	2.48892	2.48396	2.19493	2.14596
7.10454	7.15253	7.11155	7.08766	7.17685	7.2109	7.11549	7.0885	7.1785	7.21237	7.13357	7.21529	7.05279	7.13551	7.14552	7.13484	7.08896	7.196	7.11355	0.936732	1.73296	1.44109	1.17991	0.940335	0.874202	1.43836	1.16214	0.937871	0.853488	0.939356	0.505077	0.131172	0.059376	0.92953	0.493598	0.141521	0.0536391	1.49995	2.27901	2.28401	2.08498	1.99102	1.965	1.95001	2.41905	2.46399	2.48205	2.48102	2.18904	2.14302
7.17016	7.22416	7.18115	7.13611	7.20507	7.22905	7.19018	7.16217	7.2712	7.3062	7.19617	7.33223	7.24544	7.28555	7.21416	7.17105		7.23	7.18616	0.941272	1.73933	1.44591	1.1812	0.939762	0.869588	1.44276	1.16314	0.945894	0.870183	0.941528	0.522775	0.137408	0.0499682	0.936136	0.485684		0.0571006	1.50401	2.27498	2.27799	2.08	1.98901	1.95499	1.94298	2.42198	2.46399	2.47599	2.47499	2.18498	2.13199
7.23885	7.29275	7.24482	7.18362	7.23544	7.25236	7.26585	7.23484	7.35497	7.39108	7.26682	7.43108	7.43395	7.51839	7.28284	7.19181		7.23352	7.25281	0.946415	1.73514	1.44466	1.17966	0.932007	0.864624	1.44425	1.17633	0.960398	0.884211	0.944816	0.532638	0.128162	0.0537283	0.942825	0.484531		0.0340626	1.50243	2.26593	2.27194	2.07898	1.99396	1.94893	1.93596	2.41405	2.45998	2.47199	2.47184	2.17593	2.12698
7.30827	7.35435	7.31229	7.23446	7.27162	7.28169	7.33527	7.30328	7.43416	7.47907	7.33429	7.51907	7.59332	7.71394	7.35128	7.2583		7.35769	7.3193	0.940305	1.7329	1.43662	1.16935	0.922768	0.859207	1.43529	1.16832	0.966001	0.898202	0.941238	0.47679	0.142241	0.0773209	0.934231	0.588572		0.194664	1.49908	2.26006	2.26705	2.07702	1.99103	1.94306	1.93303	2.41796	2.45802	2.47101	2.45913	2.17006	2.12502
7.3782	7.42819	7.38218	7.29117	7.30214	7.3111	7.40118	7.3692	7.51421	7.56521	7.4032	7.60418	7.73225	7.86728	7.42519	7.32617	7.17508	7.30608	7.39019	0.92975	1.7237	1.42424	1.15865	0.91767	0.848684	1.42937	1.16106	0.967108	0.90153	0.933704	0.471945	0.152207	0.124503	0.920875	0.605263	0.191451	0.153601	1.48894	2.25299	2.25698	2.07699	1.99	1.93999	1.92599	2.41899	2.46101	2.46599	2.45199	2.15999	2.13301
7.45495	7.49991	7.4509	7.35483	7.35457	7.34957	7.4699	7.44488	7.59387	7.64391	7.47991	7.673	7.82384	7.97178	7.49796	7.38904	7.20449	7.3355	7.46194	0.922056	1.71442	1.41183	1.15319	0.906404	0.842628	1.41897	1.15263	0.962535	0.901464	0.927772	0.492397	0.18088	0.151666	0.911554	0.602438	0.20685	0.169077	1.47952	2.25089	2.2499	2.0719	1.989	1.93704	1.924	2.41391	2.46396	2.46391	2.44695	2.1579	2.13795
7.53142	7.57344	7.52345	7.42149	7.40065	7.39565	7.54245	7.51546	7.66347	7.71744	7.55344	7.75339	7.89149	8.03452	7.57541	7.47237	7.2437	7.37569	7.53743	0.912919	1.70332	1.40075	1.14237	0.903482	0.832854	1.41269	1.15256	0.962173	0.898602	0.919056	0.497809	0.18092	0.15292	0.902201	0.592634	0.220496	0.182528	1.47147	2.24207	2.24206	2.06406	1.989	1.93998	1.924	2.40705	2.46102	2.45705	2.44303	2.15006	2.13403
7.61223	7.6462	7.59721	7.49321	7.4682	7.45619	7.61722	7.5902	7.7352	7.78618	7.63423	7.8232	7.9341	8.03519	7.65924	7.56227	7.30519	7.4352	7.61221	0.907621	1.69567	1.39382	1.13465	0.897691	0.82598	1.40904	1.14393	0.949057	0.891079	0.911973	0.507651	0.172971	0.115096	0.898709	0.589707	0.234489	0.196941	1.46458	2.24303	2.22797	2.05398	1.98298	1.94199	1.92501	2.38897	2.454	2.45102	2.448	2.15103	2.14298
7.66209	7.70469	7.65673	7.54534	7.51088	7.50634	7.67465	7.63919	7.78777	7.83073	7.69057	7.86111	7.97366	8.11434	7.70757	7.62166	7.66004	8.09149	7.67158	0.900089	1.67123	1.37961	1.10142	0.869663	0.818836	1.39357	1.14112	0.943392	0.885182	0.899127	0.5114	0.150833	0.109185	0.898022	0.577175	0.204782	0.124454	1.44472	2.254	2.21613	2.04906	1.98107	1.94443	1.92899	2.38103	2.45001	2.461	2.44706	2.16599	2.1374
7.73166	7.7707	7.7306	7.63244	7.59842	7.58604	7.74366	7.70718	7.84976	7.89127	7.76016	7.93114	7.98735	8.09472	7.77518	7.70745	7.73163	8.14818	7.73968	0.894906	1.66702	1.37766	1.10476	0.865613	0.805454	1.39289	1.13645	0.93586	0.880888	0.893803	0.535593	0.143739	0.0920825	0.893048	0.546712	0.181241	0.0839996	1.44443	2.24905	2.21107	2.04307	1.97606	1.94153	1.92554	2.37062	2.44556	2.45902	2.45244	2.16104	2.13256
7.77389	7.83488	7.79488	7.69287	7.66486	7.65386	7.79489	7.75089	7.8899	7.9339	7.80989	7.96891	7.99599	8.129	7.81588	7.75784	8.02896	8.146	7.79689	0.899149	1.66455	1.37222	1.07426	0.835034	0.786575	1.39206	1.14187	0.935429	0.879951	0.893731	0.487899	0.089768	0.0747735	0.902777	0.515847	0.100204	0.0565529	1.43619	2.25001	2.19601	2.045	1.97401	1.94101	1.93	2.36601	2.437	2.465	2.449	2.16901	2.12801
7.83943	7.90238	7.86043	7.77699	7.76266	7.75556	7.85067	7.79983	7.93688	7.97599	7.87543	7.99634	8.00186	8.12607	7.88045	7.85371		8.14795	7.86048	0.909482	1.67389	1.385	1.08561	0.843252	0.79574	1.40462	1.14616	0.936231	0.884715	0.904209	0.498436	0.111186	0.0704828	0.912731	0.499374		0.0538537	1.44541	2.24023	2.19307	2.03523	1.96912	1.93514	1.92609	2.36991	2.42919	2.46109	2.44998	2.15923	2.12702
7.8983	7.96921	7.92918	7.86594	7.88059	7.87853	7.91325	7.85633	7.98641	8.01553	7.93727	8.01281	8.00595	8.12402	7.93535	7.96369		7.69749	7.92523	0.912882	1.68442	1.39127	1.10875	0.854723	0.801957	1.42587	1.16308	0.947108	0.886529	0.904055	0.503956	0.119495	0.0683151	0.919589	0.512673		0.0398794	1.45934	2.23308	2.19102	2.03895	1.97098	1.92808	1.92106	2.36605	2.4369	2.461	2.45198	2.15208	2.13589
7.9659	8.04289	7.99989	7.95387	8.00381	8.0088	7.9779	7.9209	8.03792	8.06692	8.0009	8.03297	8.009	8.124	8.0029	8.06984	7.81077	7.86873	7.99789	0.939449	1.69986	1.40695	1.13554	0.864985	0.813453	1.42947	1.16926	0.950655	0.895516	0.933205	0.50377	0.124842	0.0684897	0.943024	0.534327	0.1278	0.0432845	1.47172	2.22401	2.19	2.039	1.969	1.926	1.921	2.37099	2.439	2.46599	2.44801	2.14002	2.13001
8.01983	8.10075	8.07047	8.03621	8.1097	8.13036	8.03672	7.97092	8.08596	8.10811	8.05581	8.04181	8.00704	8.12106	8.0627	8.15319	7.97151	8.05105	8.05868	0.931885	1.70987	1.41746	1.16039	0.910002	0.838673	1.4377	1.17431	0.952833	0.89923	0.926242	0.494854	0.123313	0.0657397	0.934956	0.529642	0.137804	0.0643133	1.48358	2.22106	2.20077	2.039	1.96802	1.94264	1.92296	2.37002	2.43411	2.46698	2.44898	2.14489	2.12706
8.08507	8.171	8.13311	8.11193	8.22141	8.26705	8.10404	8.02917	8.14516	8.1573	8.12304	8.05876	8.00996	8.12199	8.1261	8.24371	8.14651	8.20877	8.12308	0.925609	1.71431	1.42394	1.1615	0.937446	0.868002	1.44114	1.18385	0.962096	0.905599	0.9206	0.497174	0.134369	0.0633242	0.928127	0.53231	0.148971	0.0657064	1.48784	2.22691	2.201	2.03801	1.97096	1.94103	1.92004	2.36704	2.43794	2.46601	2.449	2.14599	2.127
8.14689	8.23289	8.19989	8.19486	8.34679	8.39179	8.16789	8.09589	8.17395	8.20492	8.1819	8.07996	8.02098	8.12599	8.18091	8.32985	8.30972	8.42762	8.18589	0.939426	1.70814	1.42589	1.18065	0.957815	0.887617	1.44613	1.1888	0.957239	0.908036	0.934406	0.507652	0.153367	0.0660752	0.941606	0.523585	0.162457	0.0699626	1.48485	2.22201	2.20699	2.038	1.96401	1.93501	1.92499	2.37598	2.44	2.465	2.46298	2.14201	2.128
8.20657	8.29843	8.27227	8.27313	8.46712	8.51212	8.2305	8.16046	8.23553	8.25774	8.24841	8.11027	8.02979	8.12698	8.2396	8.4091	8.47993	8.61355	8.25046	0.923522	1.70565	1.41358	1.18382	0.974775	0.910317	1.42769	1.17537	0.947786	0.895676	0.921363	0.509662	0.156193	0.0655429	0.923143	0.514693	0.161669	0.0830272	1.47399	2.22493	2.207	2.03995	1.964	1.93988	1.92598	2.38088	2.43707	2.46695	2.46691	2.14591	2.128
8.27323	8.3672	8.3412	8.34813	8.54115	8.62173	8.30414	8.21734	8.30124	8.30841	8.31523	8.16733	8.03692	8.127	8.30721	8.48117	8.63125	8.77414	8.31821	0.91049	1.69192	1.4014	1.17769	1.00887	0.933066	1.42506	1.16061	0.937954	0.881268	0.907027	0.535039	0.157041	0.0657178	0.911641	0.500931	0.171177	0.109213	1.46616	2.22599	2.21095	2.04395	1.95511	1.93506	1.92798	2.37606	2.43799	2.48182	2.47293	2.14699	2.13195
8.347	8.436	8.409	8.428	8.631	8.722	8.375	8.286	8.36	8.376	8.388	8.213	8.058	8.131	8.378	8.573	8.78301	8.91901	8.389	0.89746	1.68068	1.39419	1.17122	1.01691	0.94428	1.41145	1.14937	0.923969	0.855369	0.8949	0.51184	0.15525	0.0676	0.89795	0.47806	0.173727	0.131017	1.45001	2.225	2.219	2.048	1.963	1.929	1.93	2.376	2.442	2.479	2.474	2.142	2.129
8.41748	8.50452	8.47654	8.49945	8.69854	8.80226	8.43667	8.35256	8.4246	8.43962	8.45652	8.26684	8.08149	8.13785	8.45435	8.64935	8.9494	9.0854	8.45165	0.883668	1.67235	1.38631	1.16688	1.0274	0.949321	1.39205	1.13174	0.905157	0.838064	0.882616	0.502257	0.157834	0.0679524	0.882915	0.474869	0.095081	0.0538001	1.44069	2.22011	2.22879	2.05485	1.96202	1.93977	1.92608	2.38775	2.44592	2.47606	2.47889	2.142	2.12606
8.49393	8.57699	8.55293	8.59664	8.79761	8.87499	8.50603	8.43189	8.496	8.51199	8.5349	8.34293	8.11355	8.15772	8.52797	8.72199	8.86032	9.00618	8.52399	0.878815	1.66399	1.38403	1.16093	1.01517	0.948523	1.38225	1.11695	0.888738	0.831617	0.876415	0.497653	0.157151	0.066343	0.879465	0.49377	0.163925	0.103025	1.43649	2.22887	2.23787	2.06387	1.94622	1.93507	1.92501	2.39589	2.4529	2.47896	2.48492	2.14693	2.12008
8.58685	8.65188	8.62488	8.64592	8.82695	8.9349	8.58288	8.50987	8.58386	8.59387	8.62785	8.44683	8.16092	8.17897	8.61786	8.79688	8.91291	9.05292	8.60387	0.879109	1.66041	1.3799	1.16189	1.00761	0.93627	1.38088	1.11606	0.893462	0.824082	0.878187	0.493926	0.156571	0.0668991	0.878232	0.496147	0.153858	0.0838324	1.43424	2.22201	2.25098	2.06999	1.97695	1.933	1.924	2.40399	2.451	2.477	2.485	2.14001	2.11301
8.66415	8.72134	8.69824	8.71045	8.86704	8.97895	8.66113	8.59008	8.66115	8.67506	8.70515	8.58079	8.25573	8.39483	8.69515	8.86927	8.92863	9.06277	8.67529	0.882118	1.66421	1.38116	1.15966	0.987824	0.924746	1.37269	1.10689	0.883431	0.816443	0.882624	0.500951	0.168025	0.124421	0.879685	0.50534	0.155627	0.0750596	1.43715	2.22884	2.26467	2.07488	1.98774	1.93105	1.924	2.41474	2.45686	2.48188	2.48402	2.14684	2.10714
8.73221	8.78822	8.76028	8.76537	8.93915	9.00767	8.73218	8.6681	8.75095	8.75705	8.7742	8.69567	8.35584	8.49685	8.7642	8.91844	8.93789	9.06399	8.74321	0.889009	1.66641	1.38958	1.1615	0.979187	0.90678	1.37964	1.1165	0.889742	0.819511	0.888907	0.497295	0.173854	0.131779	0.886974	0.518091	0.16322	0.0750773	1.43985	2.24086	2.27093	2.07994	1.98405	1.93989	1.92499	2.415	2.45502	2.47508	2.484	2.15491	2.11095
8.80188	8.85788	8.82289	8.8209	8.96695	9.02896	8.80288	8.75485	8.82188	8.83986	8.84188	8.8128	8.47879	8.61879	8.83588	8.94695	8.94698	9.07498	8.81088	0.895728	1.67617	1.3986	1.16841	0.96771	0.887623	1.38721	1.11974	0.890639	0.81979	0.895928	0.500784	0.1683	0.126749	0.893179	0.504664	0.148895	0.0630811	1.4486	2.24499	2.28098	2.079	1.98101	1.938	1.926	2.414	2.453	2.47799	2.48001	2.15899	2.113
8.8666	8.91868	8.8739	8.8719	9.00419	9.03977	8.86466	8.82351	8.89639	8.91537	8.90562	8.90305	8.61505	8.64249	8.9006	8.97049	8.95385	9.075	8.87266	0.907622	1.69025	1.41334	1.16893	0.946539	0.885084	1.39935	1.1245	0.901563	0.834736	0.907685	0.497423	0.153471	0.067906	0.904867	0.502516	0.148733	0.0586457	1.46261	2.25577	2.27904	2.07998	1.98198	1.93702	1.926	2.41596	2.453	2.47898	2.47315	2.16683	2.11985
8.93108	8.9821	8.9371	8.9213	9.01486	9.0469	8.93302	8.894	8.97882	8.99881	8.96811	8.99864	8.78655	8.83126	8.96804	8.99071	8.95991	9.07204	8.93215	0.918919	1.70197	1.42496	1.16954	0.941467	0.876553	1.41612	1.14722	0.910779	0.849342	0.919837	0.492619	0.153367	0.0673101	0.914937	0.487656	0.137129	0.0574165	1.47733	2.26093	2.27999	2.08099	1.98397	1.93404	1.92699	2.41206	2.45596	2.47506	2.47201	2.17587	2.12197
8.99489	9.04489	8.9979	8.95694	9.02898	9.05798	8.9949	8.96089	9.05787	9.08186	9.03089	9.10183	8.95771	9.0097	9.0289	9.01196	8.96299	9.07	8.99889	0.932028	1.71197	1.43862	1.17259	0.936648	0.869063	1.42339	1.15452	0.939881	0.873918	0.93169	0.51004	0.156205	0.070844	0.928896	0.488338	0.142131	0.0533369	1.48666	2.27298	2.279	2.08399	1.984	1.93699	1.928	2.42098	2.456	2.47899	2.47899	2.18399	2.123
9.05163	9.10651	9.05365	9.00972	9.05243	9.07069	9.06432	9.02544	9.12927	9.16011	9.08372	9.19768	9.1103	9.19257	9.09246	9.02957	8.99619	9.11491	9.05953	0.935965	1.71914	1.44115	1.17344	0.924426	0.863114	1.43392	1.16974	0.958704	0.889884	0.936211	0.507942	0.155302	0.0656463	0.932073	0.484816	0.115662	0.0518265	1.49196	2.26909	2.26924	2.07619	1.99083	1.93602	1.92702	2.41319	2.45698	2.48095	2.48193	2.18107	2.12398
9.11427	9.16828	9.11725	9.0525	9.07869	9.09076	9.12825	9.09419	9.20412	9.24303	9.14528	9.29289	9.29285	9.41242	9.15428	9.05372		9.11205	9.12227	0.93857	1.72106	1.43977	1.17051	0.924446	0.857881	1.43369	1.17092	0.962846	0.898827	0.940174	0.519768	0.150003	0.0655299	0.933158	0.465135		0.0505647	1.49083	2.26702	2.26406	2.07798	1.99199	1.93896	1.92404	2.41498	2.46392	2.48594	2.47706	2.17606	2.12104
9.18288	9.23388	9.17889	9.1069	9.10695	9.11296	9.19189	9.16088	9.28585	9.32685	9.21088	9.37385	9.4577	9.58868	9.22288	9.10291		9.14394	9.18788	0.937143	1.71603	1.42779	1.16859	0.923701	0.853987	1.43315	1.16581	0.965815	0.903941	0.935239	0.511555	0.154641	0.0772586	0.935196	0.533086		0.0469565	1.48591	2.26301	2.26101	2.07301	1.99699	1.94	1.92799	2.417	2.465	2.48899	2.476	2.174	2.12599
9.24172	9.29664	9.24653	9.16083	9.14615	9.14432	9.25562	9.21972	9.35843	9.4053	9.27462	9.45426	9.60677	9.7456	9.28368	9.17249			9.25162	0.93302	1.71056	1.41653	1.15139	0.918121	0.844976	1.42536	1.16693	0.971878	0.907356	0.929681	0.459423	0.142396	0.109343	0.932548	0.602768			1.47993	2.26887	2.25513	2.07202	1.997	1.94587	1.92898	2.41406	2.46989	2.48313	2.476	2.18085	2.13383
9.31103	9.36603	9.31208	9.22115	9.19925	9.18739	9.32306	9.29001	9.43394	9.48193	9.34008	9.52403	9.68296	9.83872	9.35106	9.2371		9.20056	9.31906	0.924826	1.70197	1.40839	1.14531	0.911227	0.834881	1.42214	1.15496	0.964349	0.897502	0.926632	0.49051	0.174014	0.13731	0.919348	0.598128		0.139742	1.47113	2.2552	2.25204	2.06904	1.99897	1.94994	1.93294	2.4071	2.47	2.48793	2.47994	2.16523	2.1409
9.38089	9.43289	9.38089	9.2869	9.25591	9.24092	9.3879	9.36089	9.4959	9.54989	9.4059	9.61386	9.76587	9.91089	9.42488	9.3019	9.08995	9.12512	9.39189	0.919548	1.69859	1.39827	1.13143	0.903552	0.829069	1.41553	1.14826	0.954625	0.889912	0.920869	0.455986	0.13695	0.132658	0.914617	0.600326	0.19773	0.0735936	1.46518	2.254	2.24102	2.06201	1.997	1.95	1.93699	2.40101	2.46201	2.49	2.48499	2.162	2.15997
9.45424	9.50136	9.4435	9.35536	9.32143	9.30545	9.46124	9.42741	9.56143	9.60957	9.48315	9.67845	9.80604	9.93541	9.50117	9.38403	9.1066	9.13086	9.45938	0.915194	1.69219	1.39141	1.11811	0.89145	0.816238	1.4041	1.1434	0.948624	0.885974	0.91795	0.450559	0.118863	0.101566	0.908868	0.593377	0.23191	0.107337	1.45703	2.25302	2.23221	2.05614	1.99602	1.95391	1.93798	2.38733	2.45907	2.49098	2.49086	2.16005	2.16781
9.53306	9.56622	9.51909	9.42714	9.40499	9.38307	9.52524	9.49716	9.61931	9.67126	9.56206	9.74026	9.85244	9.97058	9.57314	9.47689	9.20678	9.3434	9.52818	0.906436	1.69146	1.38478	1.10704	0.878248	0.803789	1.40141	1.14086	0.939648	0.879133	0.909137	0.469536	0.112177	0.0672219	0.900353	0.572642	0.195526	0.154689	1.45462	2.25498	2.22706	2.04908	1.99106	1.95202	1.938	2.38601	2.45801	2.49495	2.49693	2.16494	2.16405
9.5899	9.63089	9.58888	9.51085	9.49584	9.48283	9.5829	9.5559	9.67191	9.72191	9.62389	9.80688	9.86099	9.98498	9.6319	9.56884	9.25092	9.38992	9.59189	0.905701	1.69243	1.38171	1.09422	0.863576	0.790563	1.41095	1.1427	0.937454	0.87331	0.902981	0.432376	0.0785491	0.0559691	0.904982	0.529026	0.190528	0.150538	1.45648	2.27996	2.21802	2.04601	1.98102	1.94302	1.93301	2.37901	2.45501	2.494	2.49999	2.19195	2.162
9.6546	9.6956	9.65066	9.59224	9.59094	9.58381	9.63977	9.61081	9.71898	9.76702	9.6886	9.84321	9.86687	9.98794	9.69366	9.66981	9.33615	9.47809	9.65268	0.902676	1.69648	1.38718	1.0959	0.86353	0.786351	1.41263	1.14588	0.935815	0.869953	0.901913	0.435168	0.0781964	0.0506059	0.900008	0.515893	0.184432	0.144853	1.4616	2.26728	2.21604	2.04502	1.981	1.94202	1.93006	2.38585	2.455	2.49302	2.50294	2.17928	2.15711
9.71712	9.75911	9.7151	9.67484	9.69553	9.69937	9.70902	9.66721	9.76831	9.80152	9.74619	9.86963	9.86996	9.98208	9.75711	9.76171			9.71611	0.910615	1.70297	1.3934	1.11414	0.862534	0.789888	1.42304	1.16015	0.945747	0.879827	0.907184	0.477751	0.110142	0.0509928	0.910232	0.523122			1.46951	2.26207	2.21501	2.04993	1.98396	1.93904	1.92704	2.38304	2.45599	2.49201	2.50004	2.17308	2.1501
9.77988	9.82587	9.77888	9.76283	9.81677	9.82975	9.7629	9.7209	9.81092	9.83993	9.80988	9.87599	9.87	9.97901	9.81788	9.84185			9.77688	0.922956	1.71599	1.40817	1.13403	0.878349	0.806219	1.43746	1.16142	0.942127	0.879661	0.918209	0.482073	0.111019	0.0496925	0.923345	0.518359			1.48427	2.261	2.216	2.052	1.983	1.941	1.927	2.38799	2.46099	2.494	2.499	2.171	2.15798
9.83271	9.88262	9.84148	9.83914	9.92048	9.95398	9.81571	9.76981	9.84321	9.87417	9.86662	9.88479	9.86805	9.98095	9.87462	9.91326	9.72433		9.83167	0.929472	1.7257	1.4182	1.15121	0.902404	0.832158	1.44656	1.17078	0.946054	0.886113	0.923091	0.470493	0.111147	0.0466834	0.931131	0.505601	0.0896186		1.49627	2.25514	2.22283	2.05395	1.9869	1.94783	1.9309	2.39288	2.46295	2.4979	2.499	2.16807	2.16581
9.89426	9.94031	9.90919	9.91905	10.0297	10.0736	9.87628	9.82435	9.89537	9.92341	9.92826	9.90278	9.87195	9.97804	9.93231	10.0266	9.86334	9.91517	9.89228	0.937652	1.73579	1.42856	1.17026	0.939099	0.862774	1.45393	1.17309	0.947978	0.880797	0.93059	0.48254	0.115744	0.0463037	0.939559	0.546655	0.142565	0.0592282	1.5041	2.25796	2.22695	2.05795	1.98404	1.94701	1.93001	2.39596	2.46794	2.49998	2.49801	2.17096	2.15414
9.9529	9.9989	9.97389	9.99487	10.1368	10.1978	9.9329	9.87392	9.92196	9.96094	9.9859	9.92596	9.87499	9.978	9.9899	10.1139	10.0287	10.1037	9.95389	0.939287	1.73926	1.43244	1.19143	0.980509	0.890852	1.45631	1.19112	0.961387	0.914312	0.931858	0.504742	0.119254	0.0472284	0.941367	0.559139	0.133287	0.0571144	1.50923	2.26499	2.23399	2.06	1.98999	1.94999	1.94198	2.397	2.47099	2.50599	2.50499	2.17499	2.15001
10.0107	10.0567	10.0396	10.0743	10.2544	10.3213	9.99172	9.92587	9.97681	10.0031	10.0467	9.94949	9.875	9.978	10.0448	10.1864	10.1954	10.2978	10.0157	0.936041	1.7376	1.4283	1.20137	0.992149	0.917062	1.45407	1.18813	0.958914	0.917042	0.929325	0.516652	0.121149	0.0472985	0.937396	0.5624	0.14476	0.0578538	1.50498	2.265	2.24379	2.06391	1.97923	1.95391	1.95472	2.39896	2.47296	2.50698	2.50891	2.17304	2.14706
10.0623	10.1201	10.1041	10.1519	10.3477	10.4285	10.0581	9.98122	10.0302	10.071	10.0983	9.96972	9.87894	9.978	10.0963	10.258	10.3528	10.4607	10.0732	0.92486	1.7263	1.4241	1.1994	1.02004	0.94404	1.43838	1.1632	0.934924	0.871634	0.922113	0.514041	0.122679	0.0485126	0.922572	0.525029	0.145059	0.0749837	1.49666	2.26007	2.25386	2.06597	1.98097	1.96484	1.9688	2.39703	2.48089	2.51883	2.51689	2.16906	2.14404
10.1109	10.1799	10.1709	10.2349	10.4309	10.5328	10.1229	10.0359	10.0959	10.1209	10.1489	10.0229	9.88699	9.978	10.1409	10.3259	10.4828	10.6187	10.1379	0.909657	1.70913	1.41191	1.19348	1.04127	0.964853	1.4249	1.16024	0.933053	0.869672	0.911958	0.515787	0.128849	0.0488594	0.902836	0.512033	0.166491	0.130619	1.48112	2.24603	2.26498	2.07798	1.98499	1.97199	1.98397	2.40199	2.48899	2.517	2.516	2.16002	2.146
10.1725	10.2405	10.2296	10.319	10.5218	10.6218	10.1923	10.1014	10.1487	10.1766	10.2105	10.0572	9.89676	9.978	10.2103	10.3865	10.5767	10.6951	10.1995	0.892058	1.68946	1.40297	1.18277	1.0431	0.981779	1.40587	1.1538	0.925152	0.844688	0.895041	0.507258	0.132501	0.0501291	0.885189	0.515417	0.183048	0.153574	1.46657	2.246	2.27086	2.08093	1.98012	1.98664	1.99571	2.40102	2.48998	2.52383	2.52576	2.15707	2.146
10.2373	10.2973	10.2933	10.4001	10.6011	10.7001	10.2592	10.1771	10.2053	10.2324	10.2733	10.1213	9.90688	9.98097	10.2703	10.4493			10.2583	0.878228	1.6741	1.38876	1.1772	1.04414	0.995177	1.3783	1.13369	0.905924	0.844861	0.881505	0.52064	0.138273	0.0526704	0.871546	0.523624			1.45339	2.24798	2.28583	2.09088	1.96419	1.99194	2.00391	2.40199	2.49	2.53784	2.53687	2.15601	2.14007
10.3079	10.3599	10.3609	10.4679	10.7098	10.7659	10.3269				10.3419	10.1909	9.93794	9.99098	10.3419	10.5338			10.3199	0.870973	1.66312	1.37894	1.1655	1.03174	1.00131	1.37822				0.873544	0.523874	0.137571	0.0530294	0.865221	0.532754			1.44417	2.248	2.30297	2.092	1.965	2.00198	2.01298	2.40599				2.157	2.13501
[truncated: 64 more columns]
