# Supplementary material for: Kinematic Validation of a Multi-Kinect v2 Instrumented 10-Meter Walkway for Quantitative Gait Assessments
Source: PLoS One. 2015 Oct 13;10(10):e0139913. doi: 10.1371/journal.pone.0139913 (PMC4603795; doi:10.1371/journal.pone.0139913)
Supplement: S1 Data — (ZIP) [file pone.0139913.s001.zip › S1_Data/pp10_trial5.xls]

## Sheet: Sheet1
Kinect(x) SpineBase	Kinect(x) Head	Kinect(x) ShoulderLeft	Kinect(x) ElbowLeft	Kinect(x) WristLeft	Kinect(x) HandLeft	Kinect(x) ShoulderRight	Kinect(x) ElbowRight	Kinect(x) WristRight	Kinect(x) HandRight	Kinect(x) HipLeft	Kinect(x) KneeLeft	Kinect(x) AnkleLeft	Kinect(x) FootLeft	Kinect(x) HipRight	Kinect(x) KneeRight	Kinect(x) AnkleRight	Kinect(x) FootRight	Kinect(x) SpineShoulder	Kinect(y) SpineBase	Kinect(y) Head	Kinect(y) ShoulderLeft	Kinect(y) ElbowLeft	Kinect(y) WristLeft	Kinect(y) HandLeft	Kinect(y) ShoulderRight	Kinect(y) ElbowRight	Kinect(y) WristRight	Kinect(y) HandRight	Kinect(y) HipLeft	Kinect(y) KneeLeft	Kinect(y) AnkleLeft	Kinect(y) FootLeft	Kinect(y) HipRight	Kinect(y) KneeRight	Kinect(y) AnkleRight	Kinect(y) FootRight	Kinect(y) SpineShoulder	Kinect(z) SpineBase	Kinect(z) Head	Kinect(z) ShoulderLeft	Kinect(z) ElbowLeft	Kinect(z) WristLeft	Kinect(z) HandLeft	Kinect(z) ShoulderRight	Kinect(z) ElbowRight	Kinect(z) WristRight	Kinect(z) HandRight	Kinect(z) HipLeft	Kinect(z) KneeLeft
0.0759424	0.284866	0.233894	0.185885	0.243971	0.261952	0.225875	0.148894	0.209962	0.22199	0.112923	0.0529712	4.80122e-05	0.10799	0.127914	0.0739616	0.0269712	0.11099	0.227933	0.910913	1.65032	1.43724	1.18892	0.93476	0.849768	1.4294	1.1648	0.930694	0.861379	0.910353	0.534563	0.155669	0.0571679	0.909293	0.524651	0.152365	0.0662942	1.465	2.29295	2.30001	2.13197	2.04997	2.0129	2.01098	2.45194	2.48896	2.51098	2.48197	2.20595	2.14402
0.0789997	0.296999	0.244999	0.196999	0.249999	0.269999	0.23	0.154	0.21	0.217	0.118	0.0569996	0	0.108	0.128	0.0789995	0.0279999	0.111	0.235999	0.90971	1.64337	1.43365	1.18682	0.93297	0.84974	1.42982	1.16145	0.936479	0.85688	0.90886	0.53605	0.15566	0.05712	0.90834	0.52413	0.1546	0.06631	1.462	2.292	2.303	2.132	2.05	2.018	2.015	2.454	2.491	2.511	2.48	2.208	2.147
0.0878052	0.309719	0.258697	0.211675	0.253913	0.289567	0.238805	0.158892	0.213913	0.225805	0.124849	0.0589567	-0.000978359	0.108	0.131913	0.0848702	0.028	0.111	0.248719	0.908624	1.64103	1.4345	1.17964	0.930534	0.84341	1.42773	1.16041	0.933829	0.862682	0.908107	0.535277	0.155386	0.0573157	0.907039	0.524492	0.154776	0.0658991	1.45994	2.29591	2.30887	2.14178	2.05294	2.02094	2.00913	2.45791	2.49589	2.51296	2.48391	2.20898	2.14994
0.0929496	0.320889	0.269889	0.223879	0.260929	0.278121	0.254839	0.165929	0.21499	0.22897	0.13094	0.0669194	-1.00716e-05	0.108	0.141899	0.0889597	0.028	0.11001	0.256919	0.907095	1.63518	1.43561	1.17636	0.925085	0.842607	1.42836	1.15672	0.931454	0.855623	0.906961	0.534557	0.154786	0.0573893	0.905109	0.523639	0.15478	0.0656128	1.45592	2.30095	2.31197	2.14101	2.05597	2.01803	2.01593	2.46394	2.49699	2.51597	2.4939	2.21395	2.15396
0.100001	0.337002	0.288001	0.239001	0.271	0.291998	0.263002	0.176	0.221001	0.238001	0.142001	0.0800032	0.004	0.108	0.146001	0.0970009	0.028	0.11	0.274001	0.90428	1.63523	1.42933	1.18063	0.90733	0.8363	1.42481	1.15307	0.92701	0.856409	0.90433	0.520419	0.14793	0.05594	0.90224	0.523189	0.15494	0.06503	1.45341	2.302	2.317	2.153	2.069	2.018	2.005	2.468	2.504	2.521	2.498	2.217	2.16
0.112747	0.351708	0.300747	0.250766	0.271	0.27435	0.278689	0.179922	0.225903	0.248786	0.150825	0.107455	0.004	0.108	0.157766	0.104844	0.028	0.11	0.285766	0.901995	1.63003	1.42806	1.18038	0.907212	0.837075	1.41846	1.15343	0.92804	0.851752	0.903291	0.513468	0.147793	0.0557831	0.898475	0.518454	0.15494	0.0647947	1.45086	2.30886	2.3219	2.15888	2.07194	2.018	2.01382	2.4729	2.50694	2.52688	2.50094	2.22092	2.16784
0.12587	0.36487	0.30892	0.25496	0.271	0.274	0.28989	0.19683	0.2359	0.25791	0.16585	0.154529	0.0079599	0.11196	0.17087	0.10995	0.02899	0.11	0.29788	0.898713	1.62727	1.42543	1.17862	0.90719	0.83016	1.40809	1.1487	0.921724	0.850522	0.900963	0.519537	0.147305	0.0558196	0.894509	0.515083	0.153861	0.0644831	1.44783	2.31494	2.32794	2.16296	2.07398	2.018	2.00707	2.48389	2.51492	2.53393	2.50496	2.22298	2.16008
0.139008	0.381008	0.321006	0.263001	0.270998	0.271994	0.309004	0.210004	0.261004	0.278011	0.180006	0.205016	0.0540047	0.119006	0.188006	0.114005	0.029	0.11	0.314006	0.897179	1.62195	1.424	1.17695	0.88862	0.8302	1.40718	1.14913	0.912132	0.842129	0.89953	0.515006	0.14015	0.0547504	0.892919	0.51237	0.153649	0.0645297	1.44555	2.32101	2.333	2.167	2.075	2.008	2	2.488	2.521	2.536	2.513	2.23301	2.171
0.156604	0.399582	0.33567	0.265934	0.267088	0.25733	0.317802	0.218802	0.27078	0.30245	0.19467	0.240207	0.0647578	0.13367	0.201692	0.124758	0.029	0.11	0.32867	0.895713	1.61591	1.41904	1.17533	0.888063	0.830161	1.40518	1.14102	0.915846	0.840878	0.898601	0.505308	0.140962	0.0557084	0.890935	0.512986	0.151097	0.0638943	1.44058	2.33274	2.33789	2.16896	2.07402	2.00604	1.99804	2.49191	2.52589	2.54382	2.5218	2.24474	2.17296
0.182746	0.422775	0.354815	0.273922	0.260068	0.253039	0.347707	0.243756	0.3116	0.334688	0.219756	0.298434	0.120453	0.184502	0.231707	0.136883	0.0329609	0.11099	0.356727	0.888867	1.60683	1.41362	1.17291	0.89108	0.833804	1.39977	1.13985	0.904166	0.827739	0.893025	0.508714	0.146476	0.0590869	0.882899	0.509405	0.148624	0.0617906	1.43419	2.33498	2.34394	2.169	2.07499	2.00798	1.99602	2.49893	2.52798	2.54004	2.522	2.24698	2.17399
0.198001	0.444001	0.370001	0.278	0.255999	0.238	0.363002	0.286001	0.328002	0.365001	0.235001	0.352002	0.172004	0.241004	0.247001	0.148001	0.0330003	0.118	0.374001	0.88739	1.60309	1.41254	1.17165	0.89155	0.83593	1.39242	1.13977	0.90272	0.82735	0.89243	0.52012	0.16551	0.0690104	0.88056	0.5079	0.147079	0.0612094	1.43013	2.337	2.351	2.171	2.077	2.006	1.994	2.503	2.535	2.545	2.52	2.249	2.181
0.226436	0.465572	0.393534	0.285845	0.241292	0.229175	0.39732	0.299728	0.367223	0.393436	0.262456	0.400048	0.240639	0.321406	0.270534	0.159767	0.0388834	0.121922	0.396553	0.885831	1.59649	1.41196	1.17187	0.892786	0.839254	1.39021	1.13758	0.899749	0.81776	0.891508	0.527729	0.163098	0.0773154	0.878432	0.509891	0.13397	0.0490608	1.42438	2.337	2.35394	2.17688	2.07798	2.00306	1.99008	2.50202	2.53402	2.5401	2.52098	2.24704	2.17806
0.249783	0.507604	0.429661	0.286	0.237038	0.226028	0.416821	0.338632	0.409604	0.433623	0.286774	0.4535	0.319264	0.419085	0.297745	0.170896	0.0419717	0.125962	0.43167	0.880025	1.59381	1.40489	1.1579	0.894801	0.842272	1.38615	1.1293	0.896183	0.818967	0.885636	0.523878	0.160683	0.0684361	0.872823	0.507662	0.133452	0.0500483	1.42493	2.34393	2.35103	2.17898	2.078	2.00102	1.99099	2.50596	2.53499	2.53604	2.51407	2.25294	2.17503
0.281984	0.52899	0.446992	0.288999	0.237	0.226	0.448984	0.361989	0.45098	0.47498	0.314986	0.49498	0.42095	0.52195	0.330984	0.178996	0.0599912	0.133996	0.456988	0.875002	1.58866	1.39955	1.1533	0.899947	0.850956	1.38245	1.12879	0.902837	0.835772	0.878404	0.520901	0.158251	0.0677903	0.870111	0.502992	0.117998	0.0301897	1.41619	2.343	2.351	2.177	2.077	2.001	1.991	2.505	2.531	2.533	2.511	2.254	2.172
0.296683	0.56326	0.483218	0.328155	0.237	0.226	0.479345	0.394303	0.48526	0.520028	0.329683	0.543943	0.504204	0.639464	0.34862	0.174106		0.179028	0.488324	0.871956	1.58128	1.39475	1.1662	0.89993	0.854464	1.37819	1.12999	0.905375	0.831385	0.875865	0.499835	0.152582	0.0640703	0.866576	0.444728		0.0768131	1.41209	2.34496	2.35002	2.17896	2.07798	2.001	1.991	2.50206	2.53394	2.53202	2.49925	2.25596	2.17298
0.341523	0.611491	0.520607	0.334936	0.259756	0.239851	0.521554	0.420724	0.53547	0.572448	0.37947	0.589523	0.60395	0.747865	0.390554	0.193788		0.209682	0.539459	0.866636	1.58241	1.38836	1.15095	0.938308	0.860486	1.3748	1.12631	0.917115	0.846447	0.872951	0.532346	0.155903	0.078722	0.859228	0.445815		0.0524718	1.40749	2.34104	2.34406	2.17405	2.07602	2.02573	1.99001	2.502	2.52905	2.52507	2.49504	2.24907	2.17894
0.380976	0.635986	0.554979	0.380972	0.270993	0.258989	0.558978	0.474967	0.563983	0.62197	0.409982	0.615984	0.68795	0.837946	0.433974	0.211989			0.55699	0.86631	1.56889	1.38712	1.14788	0.946445	0.869455	1.36939	1.13136	0.91674	0.851017	0.871531	0.531411	0.160237	0.0906629	0.85996	0.459602			1.40598	2.333	2.34	2.169	2.082	2.026	1.994	2.496	2.532	2.523	2.48501	2.243	2.181
0.429116	0.691971	0.604098	0.422242	0.313224	0.290422	0.608098	0.529007	0.618989	0.666188	0.461062	0.662152	0.752809	0.907719	0.478188	0.243422			0.615917	0.866536	1.57399	1.38504	1.14982	0.94917	0.870167	1.37521	1.13875	0.925509	0.854182	0.871805	0.533178	0.163294	0.0915047	0.859891	0.468025			1.4037	2.33104	2.33116	2.16016	2.07905	2.026	1.994	2.48618	2.52709	2.51122	2.48107	2.23907	2.18296
0.469566	0.719707	0.653468	0.472457	0.367414	0.335511	0.636696	0.55275	0.664511	0.712501	0.504533	0.688718	0.779718	0.94362	0.52549				0.644696	0.868093	1.57356	1.38648	1.1501	0.952168	0.877055	1.37454	1.1364	0.931941	0.859977	0.872611	0.529006	0.167514	0.110373	0.862254				1.40528	2.32507	2.32605	2.15802	2.07999	2.03095	1.99697	2.48699	2.52304	2.50902	2.4721	2.23208	2.18795
0.53697	0.775975	0.702978	0.527975	0.422975	0.400971	0.698972	0.606976	0.718976	0.761978	0.572969	0.731981	0.787996	0.945	0.582974				0.706972	0.871808	1.57805	1.38648	1.14299	0.944374	0.867884	1.38139	1.12396	0.919276	0.867037	0.875519	0.539755	0.172828	0.10985	0.866538				1.40729	2.323	2.31401	2.14501	2.075	2.026	2.002	2.47301	2.515	2.501	2.469	2.231	2.188
0.585957	0.824957	0.750978	0.583811	0.489582	0.464645	0.746978	0.662811	0.756208	0.79627	0.618041	0.776062	0.838916	0.990041	0.634895				0.757916	0.877499	1.59339	1.38472	1.1332	0.920949	0.858255	1.39442	1.1466	0.932958	0.872905	0.879016	0.530507	0.146158	0.0746692	0.874324				1.41707	2.32398	2.30519	2.13227	2.06423	2.02796	2.00494	2.46027	2.50619	2.49904	2.46802	2.23296	2.1831
0.640443	0.873505	0.807423	0.65032	0.569186	0.546165	0.798474	0.693691	0.801536	0.836588	0.676402	0.821536	0.845938	0.993969	0.687464				0.801557	0.876422	1.59374	1.38849	1.12793	0.91562	0.844372	1.39297	1.14539	0.938258	0.883115	0.876349	0.535536	0.147391	0.0721386	0.874807				1.41977	2.324	2.28916	2.12309	2.05905	2.02008	2.00302	2.44318	2.49907	2.49405	2.47196	2.23399	2.17904
0.690972	0.90998	0.847978	0.711966	0.64296	0.630954	0.825985	0.734977	0.825987	0.871981	0.726972	0.848985	0.855994	0.999997	0.733975				0.844976	0.884855	1.60575	1.39189	1.1289	0.900648	0.830068	1.40717	1.16086	0.944966	0.882221	0.882447	0.511883	0.142543	0.0642443	0.885264				1.42949	2.315	2.28	2.116	2.05	2.013	2	2.44	2.496	2.493	2.471	2.225	2.177
0.74205	0.963013	0.908867	0.780721	0.738228	0.732118	0.878032	0.78605	0.870178	0.914214	0.77805	0.856854	0.86189	1.00491	0.78505	0.726392			0.898995	0.889631	1.61771	1.39303	1.1136	0.888201	0.813194	1.41862	1.15971	0.942741	0.886628	0.889607	0.511291	0.141195	0.0595081	0.887607	0.523051			1.43955	2.31107	2.27215	2.11011	2.04705	2.00515	1.99018	2.44	2.49207	2.49202	2.47395	2.22107	2.17798
0.795442	1.00259	0.9476	0.872041	0.844883	0.847788	0.91561	0.809758	0.919484	0.950621	0.831442	0.880747	0.864968	1.00401	0.84141	0.829915	0.552873		0.940568	0.896429	1.62699	1.40083	1.13872	0.87764	0.810545	1.42635	1.16276	0.936348	0.88577	0.895479	0.514387	0.142545	0.0566495	0.89514	0.538643	0.203288		1.44697	2.30012	2.27002	2.10802	2.04205	1.99511	1.98307	2.43505	2.48804	2.48903	2.47499	2.21111	2.17701
0.836031	1.04802	1.00003	0.938045	0.958068	0.975075	0.969026	0.864024	0.942029	0.96802	0.87603	0.891008	0.865002	1.004	0.885028	0.919051	0.659069	0.805066	0.986028	0.902866	1.6405	1.41069	1.13908	0.891259	0.812769	1.43257	1.17766	0.941679	0.888097	0.901775	0.508027	0.143682	0.0548903	0.901526	0.547258	0.199587	0.147037	1.45577	2.283	2.269	2.104	2.034	1.989	1.976	2.434	2.491	2.49201	2.473	2.193	2.174
0.88788	1.08911	1.04405	1.01337	1.07253	1.10127	1.01207	0.905112	0.990943	1.00226	0.926901	0.904704	0.867937	1.00008	0.931985	1.00514	0.774506	0.91659	1.03299	0.912874	1.64962	1.42413	1.15758	0.906148	0.828383	1.43626	1.1775	0.940682	0.883783	0.910932	0.502725	0.14647	0.0554382	0.912101	0.560827	0.193697	0.14194	1.46756	2.28006	2.26802	2.10008	2.03008	1.98508	1.96817	2.43008	2.491	2.50375	2.47496	2.18908	2.17302
0.942496	1.13062	1.09453	1.08435	1.18595	1.22585	1.04866	0.940673	1.01379	1.03965	0.982487	0.913916	0.866019	0.997028	0.986496	1.07536	0.886964	0.938813	1.07462	0.913575	1.65605	1.42158	1.1703	0.930692	0.851644	1.4381	1.1844	0.936777	0.886157	0.910199	0.503918	0.147531	0.0585012	0.914192	0.55055	0.160888	0.0688081	1.46987	2.28297	2.26503	2.10099	2.02703	1.98599	1.96899	2.43495	2.48902	2.50697	2.49085	2.19197	2.16904
0.992044	1.18403	1.14704	1.13706	1.27806	1.33308	1.09704	0.995031	1.07601	1.08003	1.03304	0.951023	0.870003	0.997002	1.03804	1.16106	1.02414	1.11515	1.12504	0.914987	1.6593	1.42178	1.17728	0.960262	0.874261	1.43942	1.18047	0.920283	0.87091	0.909827	0.528719	0.149732	0.0577783	0.917297	0.548205	0.150411	0.0724944	1.47198	2.281	2.265	2.097	2.027	1.987	1.972	2.433	2.481	2.50701	2.49801	2.193	2.164
1.04298	1.22223	1.19504	1.20955	1.34564	1.42613	1.14798	1.03127	1.09071	1.11627	1.08496	0.977469	0.873921	0.998961	1.07917	1.23551	1.18772	1.28754	1.16814	0.911343	1.65858	1.42302	1.18537	0.99715	0.90966	1.43245	1.17255	0.923976	0.870498	0.906389	0.539445	0.152044	0.0558193	0.913634	0.553621	0.175163	0.0775584	1.46935	2.27708	2.26892	2.09798	2.027	1.98504	1.97494	2.43006	2.4859	2.51974	2.50388	2.18908	2.1591
1.09449	1.27844	1.25045	1.28228	1.42422	1.526	1.20345	1.07655	1.14743	1.16452	1.1355	0.992849	0.88093	0.99603	1.13643	1.29739	1.33256	1.46226	1.22642	0.898153	1.65529	1.41444	1.19241	1.00764	0.928387	1.41908	1.15782	0.920625	0.851295	0.893896	0.531612	0.151407	0.0529983	0.899919	0.540564	0.168978	0.080511	1.46307	2.27007	2.26801	2.09701	2.01314	1.98698	1.97995	2.42802	2.48897	2.51406	2.50202	2.18207	2.16098
1.146	1.329	1.303	1.339	1.505	1.61	1.246	1.135	1.177	1.211	1.187	1.046	0.894	0.996	1.188	1.361	1.456	1.592	1.279	0.88785	1.64992	1.40817	1.18986	1.02446	0.94492	1.41013	1.14819	0.91494	0.84316	0.88533	0.55636	0.15257	0.05272	0.88812	0.49943	0.170219	0.0938199	1.45488	2.267	2.272	2.104	2.012	1.988	1.988	2.428	2.484	2.515	2.504	2.179	2.16
1.2028	1.3809	1.35686	1.39776	1.59118	1.7001	1.30965	1.19278	1.2387	1.26584	1.2438	1.08615	0.90869	0.996	1.2448	1.42465	1.61073	1.73988	1.33482	0.876275	1.64529	1.4011	1.18146	1.025	0.949591	1.3943	1.13528	0.909877	0.831026	0.875733	0.557339	0.164674	0.0527298	0.874831	0.484682	0.117729	0.0900497	1.44801	2.26112	2.272	2.10302	2.01592	1.98996	1.99192	2.42408	2.48498	2.50814	2.50204	2.1741	2.16
1.24854	1.43545	1.41244	1.49897	1.67317	1.76436	1.36643	1.25438	1.29939	1.3254	1.28954	1.11273	0.912959	1.00095	1.29252	1.48638	1.68428	1.81723	1.39044	0.866538	1.6437	1.3989	1.16196	1.00283	0.951491	1.38339	1.1247	0.899892	0.818655	0.866899	0.536446	0.154913	0.0549075	0.864395	0.495367	0.143038	0.1132	1.44242	2.26001	2.27794	2.10993	1.98235	1.99099	1.99596	2.42301	2.47807	2.50899	2.50299	2.17301	2.15505
1.311	1.487	1.469	1.556	1.725	1.823	1.424	1.32	1.36	1.388	1.352	1.167	0.949997	1.014	1.353	1.55599	1.686	1.834	1.445	0.86394	1.64183	1.39509	1.16274	1.00132	0.94945	1.38361	1.11753	0.892891	0.808901	0.86366	0.514612	0.16166	0.0581498	0.86251	0.482771	0.159869	0.10871	1.43999	2.26	2.285	2.112	1.981	1.998	2.001	2.428	2.474	2.51	2.5	2.169	2.158
1.3807	1.53903	1.52888	1.60803	1.77507	1.86129	1.47898	1.37988	1.4405	1.45181	1.42366	1.23081	0.978469	1.01989	1.42172	1.60214	1.69385	1.84284	1.49801	0.864509	1.6467	1.39438	1.16505	1.00284	0.941852	1.38095	1.11316	0.857706	0.798906	0.862433	0.514571	0.166353	0.0604374	0.864827	0.49942	0.159615	0.0874464	1.44319	2.27178	2.2958	2.11593	1.98395	1.99604	2.00198	2.43782	2.47793	2.50313	2.50589	2.1798	2.15407
1.45822	1.60236	1.59434	1.66047	1.81857	1.89962	1.54929	1.45425	1.50337	1.51833	1.49528	1.31911	1.04928	1.19323	1.5012	1.65447	1.72667	1.86874	1.56928	0.862293	1.65343	1.39779	1.1636	0.993981	0.929703	1.37842	1.12238	0.895696	0.811955	0.860638	0.503622	0.166678	0.118171	0.862207	0.500195	0.162629	0.0823282	1.44669	2.27398	2.29897	2.12194	1.98103	1.99897	1.99903	2.438	2.48097	2.50003	2.50501	2.18396	2.14509
1.531	1.662	1.652	1.683	1.86	1.918	1.618	1.516	1.572	1.599	1.569	1.41	1.114	1.258	1.574	1.709	1.746	1.882	1.63	0.86914	1.65932	1.39966	1.18283	0.98519	0.918849	1.38464	1.12386	0.88925	0.80834	0.86484	0.48605	0.177161	0.130151	0.87145	0.51354	0.1567	0.0714299	1.45097	2.281	2.307	2.127	2.029	1.995	2	2.444	2.485	2.505	2.503	2.191	2.143
1.59859	1.72175	1.70686	1.7212	1.87469	1.94053	1.68167	1.58555	1.64939	1.66953	1.63561	1.52657	1.22371	1.36967	1.64453	1.75994	1.7509	1.88396	1.68975	0.874959	1.66824	1.40724	1.18504	0.978274	0.900914	1.38328	1.11686	0.880512	0.815158	0.870639	0.499078	0.197055	0.150613	0.877053	0.516342	0.158551	0.0694219	1.45855	2.28884	2.31092	2.127	2.02998	1.99696	1.99608	2.44988	2.48892	2.50304	2.50006	2.1959	2.13418
1.66137	1.7814	1.76343	1.76259	1.89777	1.94892	1.7513	1.66223	1.72821	1.74722	1.69738	1.63789	1.33687		1.70836	1.77486	1.7609	1.88994	1.75138	0.882593	1.67443	1.41259	1.17718	0.965044	0.888434	1.39625	1.12699	0.876232	0.82018	0.87955	0.506655	0.203389		0.883149	0.508699	0.152255	0.0611343	1.46407	2.29692	2.31694	2.127	2.03198	1.99304	1.99006	2.44109	2.49494	2.50498	2.49802	2.20392	2.13994
1.72099	1.84099	1.81599	1.801	1.911	1.954	1.81099	1.72999	1.80999	1.82199	1.75299	1.74399	1.46098	1.467	1.77199	1.789	1.765	1.888	1.81099	0.892339	1.68417	1.42437	1.17662	0.957671	0.876112	1.40366	1.13914	0.883159	0.829519	0.892118	0.50667	0.184542	0.0636717	0.889689	0.502161	0.14876	0.0591302	1.47393	2.294	2.315	2.126	2.03	1.992	1.984	2.449	2.497	2.509	2.491	2.2	2.139
1.77304	1.89991	1.87	1.84224	1.92376	1.95302	1.87482	1.80266	1.88855	1.90938	1.80504	1.83138	1.57489	1.62311	1.82404	1.80667	1.76795	1.888	1.86991	0.903729	1.69863	1.43643	1.18016	0.947665	0.874009	1.41532	1.14959	0.918005	0.847428	0.905846	0.497156	0.148615	0.056473	0.89834	0.494227	0.146139	0.0576573	1.48707	2.29498	2.31795	2.12502	2.02902	1.98807	1.98105	2.44409	2.50093	2.50605	2.49591	2.2	2.14489
1.83343	1.9644	1.92548	1.87272	1.92796	1.95498	1.94336	1.87433	1.97123	2.00114	1.86147	1.92017	1.74341	1.81718	1.88443	1.83077	1.77196	1.88602	1.93241	0.910755	1.70663	1.44278	1.18391	0.944786	0.872682	1.42672	1.16204	0.938342	0.861073	0.911905	0.498436	0.145573	0.0649776	0.906028	0.488612	0.145902	0.0555003	1.49308	2.29599	2.31107	2.12005	2.02603	1.98998	1.97704	2.44598	2.49407	2.49907	2.49303	2.20198	2.14698
1.892	2.025	1.98	1.915	1.936	1.954	2.007	1.946	2.054	2.088	1.916	2.02	1.907	1.98	1.945	1.864	1.785	1.912	1.997	0.9132	1.70958	1.44169	1.17628	0.94232	0.86725	1.42568	1.16684	0.94893	0.87516	0.91438	0.50842	0.13784	0.0537403	0.9083	0.467411	0.13919	0.0496901	1.49393	2.301	2.311	2.116	2.026	1.983	1.974	2.445	2.494	2.503	2.498	2.205	2.148
1.94384	2.08564	2.03575	1.94728	1.94969	1.96085	2.06862	2.00762	2.1166	2.16722	1.96784	2.10607	2.07327	2.17561	1.99879	1.88747		1.90418	2.0547	0.916721	1.70978	1.43686	1.17659	0.93473	0.86411	1.42513	1.17328	0.96675	0.888471	0.916444	0.513789	0.119277	0.0506689	0.913063	0.492106		0.0583946	1.49369	2.29318	2.30807	2.11698	2.02893	1.98202	1.97204	2.445	2.494	2.50593	2.49898	2.19718	2.14996
2.00043	2.14738	2.0954	1.9866	1.96683	1.97288	2.12939	2.06938	2.18828	2.25413	2.0274	2.18818	2.23636	2.35718	2.05741	1.90285		1.86639	2.11836	0.911455	1.70461	1.42954	1.16855	0.931986	0.861674	1.41914	1.17559	0.975089	0.901668	0.912511	0.455499	0.128244	0.065022	0.906578	0.46928		0.00590061	1.48837	2.29102	2.30107	2.11502	2.029	1.98002	1.96705	2.445	2.49796	2.506	2.49405	2.19403	2.15
2.061	2.21	2.151	2.03	1.988	1.991	2.189	2.13	2.259	2.337	2.085	2.259	2.36201	2.50101	2.122	1.999	1.842	1.983	2.177	0.90795	1.69834	1.42311	1.16118	0.92867	0.85663	1.41468	1.1724	0.97734	0.90799	0.91341	0.45864	0.153071	0.108981	0.89868	0.58874	0.19432	0.14758	1.48108	2.282	2.297	2.114	2.032	1.98	1.968	2.443	2.498	2.507	2.487	2.186	2.161
2.12473	2.27079	2.21571	2.08295	2.01938	2.01551	2.24979	2.18883	2.32567	2.40956	2.14775	2.32763	2.45515	2.60591	2.18181	2.05391	1.8773	2.01928	2.24073	0.903754	1.69128	1.41525	1.15445	0.929817	0.851777	1.40874	1.1696	0.979546	0.913441	0.910008	0.464886	0.167091	0.131864	0.893758	0.589034	0.199693	0.152924	1.47434	2.2771	2.29406	2.11204	2.03788	1.98294	1.96996	2.43908	2.49898	2.50798	2.487	2.17816	2.16198
2.19729	2.33933	2.28037	2.14539	2.07743	2.05461	2.31536	2.25139	2.39334	2.48031	2.21732	2.39534	2.51641	2.67632	2.25429	2.12134	1.9077	2.04871	2.30636	0.895878	1.68451	1.40768	1.15309	0.93486	0.851205	1.40175	1.1632	0.977164	0.916461	0.899088	0.47803	0.172905	0.136201	0.889096	0.590248	0.218919	0.172387	1.46701	2.27304	2.28806	2.10408	2.03503	1.98795	1.97099	2.43504	2.49504	2.49909	2.487	2.17503	2.16398
2.27402	2.40402	2.34602	2.21102	2.13802	2.10802	2.38402	2.31602	2.45302	2.54402	2.29302	2.46602	2.56801	2.711	2.33102	2.20003	1.96402	2.10602	2.37502	0.89598	1.68642	1.40469	1.14736	0.930789	0.8536	1.40266	1.16244	0.97317	0.910808	0.89786	0.49573	0.149006	0.10727	0.89043	0.590588	0.233642	0.187713	1.46817	2.269	2.28	2.1	2.03	1.988	1.974	2.429	2.487	2.507	2.486	2.167	2.177
2.35128	2.46661	2.4135	2.27654	2.20745	2.17941	2.45052	2.37763	2.52148	2.5978	2.37224	2.52372	2.58952	2.72176	2.40437	2.28804	2.03052	2.17154	2.43858	0.89687	1.68804	1.40421	1.14518	0.926574	0.855048	1.40572	1.15906	0.971634	0.905938	0.898574	0.497168	0.135139	0.0742062	0.89132	0.585259	0.241143	0.196279	1.46914	2.27291	2.27511	2.09413	2.03196	1.99191	1.98085	2.42313	2.487	2.49722	2.48209	2.17091	2.17504
2.41736	2.53533	2.48431	2.34929	2.28821	2.26714	2.51834	2.44336	2.57646	2.64157	2.43935	2.57648	2.62366	2.73487	2.47036	2.38307	2.09438	2.23637	2.50733	0.886841	1.69272	1.40555	1.13532	0.913609	0.844991	1.40685	1.15212	0.960382	0.895464	0.890224	0.538635	0.118761	0.064391	0.879934	0.555002	0.240845	0.195985	1.47092	2.27894	2.27005	2.09499	2.02507	1.98903	1.97902	2.41409	2.48205	2.48908	2.48398	2.17991	2.1651
2.481	2.605	2.556	2.428	2.384	2.365	2.588	2.504	2.63	2.681	2.503	2.625	2.627	2.739	2.537	2.54	2.204	2.345	2.576	0.88434	1.69874	1.40552	1.12631	0.89987	0.83423	1.41094	1.15548	0.95784	0.89171	0.88682	0.46771	0.11578	0.05747	0.87833	0.49044	0.22432	0.18	1.47453	2.282	2.268	2.088	2.019	1.981	1.977	2.408	2.482	2.489	2.485	2.183	2.162
2.53283	2.64666	2.61108	2.5245	2.49771	2.49319	2.62034	2.53903	2.64745	2.69836	2.55784	2.62778	2.63003	2.74194	2.5843	2.60475	2.34053	2.47493	2.61377	0.901627	1.69948	1.40587	1.12798	0.885629	0.814016	1.41184	1.15399	0.935308	0.876962	0.901155	0.48186	0.129093	0.0558749	0.899156	0.498211	0.19055	0.148997	1.47179	2.25763	2.21905	2.05649	1.98666	1.95122	1.94776	2.38044	2.45549	2.47199	2.46593	2.16815	2.15196
2.59046	2.71338	2.6759	2.61664	2.62036	2.61636	2.68242	2.59151	2.68812	2.72078	2.61645	2.61997	2.63049	2.74696	2.64196	2.68526	2.47224	2.54379	2.67096	0.909195	1.70249	1.41108	1.12447	0.881644	0.817782	1.4194	1.16351	0.939692	0.879412	0.905779	0.48754	0.128477	0.0796832	0.909398	0.517097	0.155105	0.0760996	1.47456	2.25453	2.22148	2.05799	1.98402	1.95298	1.94602	2.37901	2.4555	2.47596	2.46749	2.16602	2.14201
2.655	2.77749	2.74749	2.71249	2.74349	2.75299	2.7425	2.65149	2.7275	2.756	2.6805	2.6625	2.631	2.73101	2.7035	2.78299	2.61598	2.65648	2.74249	0.908716	1.70438	1.41655	1.13579	0.881187	0.815091	1.42884	1.16845	0.93875	0.878595	0.903476	0.468932	0.128305	0.0540648	0.910616	0.53782	0.146165	0.0675389	1.47539	2.254	2.225	2.0625	1.982	1.958	1.9425	2.3855	2.462	2.4755	2.471	2.166	2.1595
2.71723	2.83926	2.81316	2.80314	2.87776	2.88922	2.80719	2.7054	2.76673	2.79521	2.74028	2.68455	2.631	2.73591	2.76524	2.88343	2.77184	2.82998	2.79983	0.90558	1.69333	1.41551	1.14824	0.890649	0.816846	1.42679	1.1649	0.932526	0.874639	0.899857	0.50044	0.129635	0.0539781	0.907905	0.541876	0.151326	0.0620121	1.4745	2.25252	2.22695	2.06053	1.9825	1.95213	1.95033	2.37912	2.46151	2.47795	2.47688	2.16158	2.14385
2.78398	2.89904	2.88593	2.90273	3.01146	3.04131	2.87001	2.76305	2.80668	2.83816	2.81145	2.70435	2.63745	2.74096	2.83049	2.97528	2.94664	3.02896	2.86896	0.899002	1.68235	1.40647	1.14967	0.90996	0.835071	1.4233	1.15943	0.925577	0.863149	0.892211	0.507279	0.134285	0.050774	0.902532	0.549916	0.13669	0.0593403	1.46892	2.25845	2.23246	2.05951	1.98002	1.95399	1.94703	2.3795	2.46696	2.49239	2.49238	2.16993	2.14251
2.846	2.96753	2.95702	2.9991	3.11312	3.15115	2.93953	2.78798	2.84502	2.87551	2.8745	2.73851	2.6415	2.743	2.8955	3.06003	3.10555	3.21007	2.93252	0.879021	1.6737	1.39619	1.15709	0.922206	0.85022	1.41068	1.15176	0.949536	0.874664	0.871276	0.513697	0.134457	0.0511551	0.884085	0.525823	0.167028	0.0846898	1.45997	2.26099	2.238	2.068	1.99999	1.97601	1.97602	2.37749	2.441	2.49951	2.49651	2.16999	2.143
2.90045	3.03761	3.03055	3.06978	3.236	3.29961	3.01206	2.85378	2.90041	2.91866	2.92944	2.78755	2.65426	2.743	2.94799	3.12961	3.25259	3.38698	3.00556	0.864156	1.66001	1.38729	1.15815	0.956254	0.881489	1.39148	1.14313	0.944529	0.882785	0.861632	0.508584	0.136355	0.0517541	0.863432	0.522533	0.186054	0.134017	1.44598	2.2517	2.24045	2.06358	1.97754	1.97181	1.97869	2.37016	2.43609	2.50292	2.50384	2.16217	2.14398
2.97435	3.09336	3.10089	3.15625	3.33018	3.41946	3.08784	2.92539	2.94749	2.9625	3.00385	2.8445	2.67234	2.74449	3.01987	3.19939	3.39745	3.5404	3.0749	0.855103	1.66861	1.38137	1.16132	0.972768	0.912937	1.38081	1.13688	0.905236	0.820198	0.855894	0.514249	0.148878	0.0531925	0.852404	0.516266	0.185879	0.125635	1.43775	2.24407	2.19397	2.06846	1.97353	1.98092	1.99189	2.36604	2.44096	2.4899	2.49192	2.15704	2.14301
3.05603	3.16496	3.17353	3.23103	3.42304	3.52653	3.13596	3.00396	3.02696	3.03796	3.08853	2.91302	2.71001	2.755	3.09902	3.27503	3.45597	3.59697	3.13296	0.859322	1.6629	1.37815	1.15848	0.989402	0.938505	1.37484	1.12601	0.896175	0.822998	0.853771	0.511478	0.156892	0.0564907	0.862812	0.517989	0.16569	0.100863	1.43138	2.24201	2.20599	2.067	1.981	1.98551	2.0055	2.361	2.439	2.482	2.492	2.15701	2.138
3.13758	3.23175	3.24605	3.31875	3.52593	3.61179	3.20275	3.08645	3.10749	3.1234	3.17555	2.9993	2.75167	2.77609	3.1786	3.34999	3.46483	3.60485	3.19779	0.875365	1.6637	1.37472	1.14885	0.993765	0.956453	1.37479	1.11946	0.890673	0.809748	0.874236	0.503313	0.156923	0.0538305	0.874745	0.527869	0.16727	0.0972966	1.42972	2.21815	2.21876	2.07387	1.97757	1.99579	2.00941	2.37082	2.43998	2.48593	2.492	2.14207	2.13114
3.23021	3.3143	3.30731	3.39231	3.58543	3.66301	3.27637				3.26524	3.11047	2.83076	2.96769	3.26725	3.43272	3.52449	3.64961	3.27931	0.877759	1.66809	1.38662	1.17088	0.980332	0.954668	1.37526				0.876084	0.50202	0.177626	0.133922	0.877605	0.511952	0.152339	0.0689543	1.43529	2.23386	2.23486	2.06595	1.99877	2.00591	2.01742	2.37893				2.15489	2.12654
3.32199	3.38799	3.38299	3.46498	3.66699	3.71799	3.35099	3.24399	3.28399	3.30699	3.36499	3.22298	2.91749	3.13299	3.35699	3.50099	3.532	3.658	3.35899	0.884309	1.68166	1.3955	1.1503	0.985606	0.931221	1.38654	1.11984	0.892685	0.815608	0.883199	0.47633	0.172325	0.162817	0.883399	0.498932	0.14774	0.0628406	1.44457	2.243	2.243	2.069	1.996	1.997	1.973	2.379	2.436	2.483	2.486	2.165	2.122
3.37712	3.45887	3.44402	3.49693	3.65665	3.74121	3.41891	3.32176	3.38144	3.41724	3.41224	3.38274	3.01829	3.24028	3.41212	3.50395	3.53692	3.658	3.42298	0.892775	1.69069	1.39966	1.15063	0.973803	0.917545	1.3948	1.11999	0.895603	0.818602	0.889745	0.49802	0.130682	0.120566	0.893557	0.500564	0.146224	0.0612061	1.45592	2.25284	2.24694	2.06605	2.00239	2.00685	2.00514	2.38491	2.44191	2.48202	2.48502	2.17386	2.12978
3.45137	3.53039	3.51539	3.55154	3.72839	3.77025	3.48643	3.41025	3.49206	3.5231	3.48637	3.51686	3.23392	3.2648	3.49033	3.54267	3.53997	3.65899	3.4934	0.907554	1.70215	1.41636	1.15586	0.943783	0.89188	1.40463	1.13699	0.91184	0.841682	0.907448	0.500141	0.168439	0.0837911	0.905033	0.502444	0.146606	0.059901	1.46866	2.25399	2.24898	2.06798	1.99853	1.9956	1.99756	2.38698	2.44101	2.48497	2.485	2.174	2.13198
3.51699	3.60499	3.57999	3.571	3.688	3.738	3.55799	3.48999	3.59499	3.63199	3.54799	3.61399	3.40298	3.45198	3.55599	3.56	3.539	3.624	3.56499	0.919089	1.71442	1.42577	1.18896	0.959831	0.867491	1.41602	1.14968	0.927469	0.866158	0.920969	0.50473	0.155911	0.0760107	0.914269	0.50318	0.14493	0.0580202	1.47681	2.25	2.249	2.071	1.986	1.969	1.96	2.388	2.436	2.476	2.481	2.168	2.128
3.58376	3.67471	3.6448	3.61322	3.688	3.74389	3.63851	3.56756	3.70889	3.74295	3.61476	3.71611	3.60329	3.66506	3.62571	3.60516	3.54587	3.6564	3.63373	0.924804	1.71666	1.42844	1.18197	0.934391	0.863906	1.42232	1.1639	0.939331	0.88618	0.92476	0.499448	0.146553	0.0667317	0.921712	0.520608	0.143614	0.0570382	1.48432	2.25196	2.24311	2.06805	1.986	1.97882	1.95804	2.38996	2.44189	2.4652	2.47216	2.17095	2.12996
3.64746	3.7454	3.71143	3.66159	3.70684	3.75391	3.71436	3.64931	3.77643	3.84315	3.67549	3.8221	3.77752	3.85935	3.69343	3.61988	3.56682	3.67485	3.70341	0.926209	1.719	1.43175	1.17407	0.930857	0.85455	1.42491	1.17304	0.970601	0.908411	0.92601	0.505824	0.153379	0.0671449	0.923169	0.503461	0.136749	0.0486821	1.48635	2.24209	2.24201	2.06701	1.98402	1.97305	1.96494	2.39297	2.44002	2.46103	2.46407	2.16208	2.13099
3.714	3.818	3.778	3.702	3.748	3.782	3.788	3.731	3.858	3.938	3.742	3.92	3.93999	4.06499	3.757	3.644		3.685	3.775	0.92063	1.71369	1.42407	1.17111	0.92157	0.8497	1.41878	1.18167	0.98017	0.931449	0.92401	0.520029	0.16519	0.091589	0.91408	0.49689		0.0564797	1.47697	2.241	2.236	2.063	1.989	1.96	1.945	2.39	2.441	2.464	2.452	2.158	2.123
3.78077	3.8828	3.83691	3.75797	3.77255	3.8036	3.85477	3.8066	3.92967	4.04011	3.81073	3.99757	4.09906	4.23486	3.82671	3.71862		3.70955	3.84373	0.918077	1.70525	1.41652	1.15534	0.921275	0.846067	1.41086	1.1802	0.978432	0.941897	0.920308	0.512853	0.173997	0.117265	0.912686	0.562084		0.129038	1.471	2.24395	2.23502	2.06496	1.99096	1.95902	1.93813	2.39393	2.44002	2.46204	2.44611	2.15898	2.12595
3.85734	3.95538	3.90541	3.80163	3.81662	3.83077	3.9254	3.8764	4.0341	4.12726	3.88833	4.06245	4.21997	4.36589	3.90334	3.72892			3.9144	0.913618	1.69952	1.40677	1.1439	0.907629	0.838793	1.40753	1.17879	0.995481	0.954978	0.912032	0.527828	0.194949	0.143426	0.912075	0.501161			1.46247	2.24995	2.22905	2.06103	1.99199	1.95503	1.93602	2.39202	2.44793	2.45903	2.43212	2.16594	2.12997
3.93996	4.02697	3.97797	3.86697	3.85498	3.87198	3.99697	3.94797	4.11596	4.20696	3.96796		4.31895	4.46295	3.98596	3.87193			3.98996	0.907833	1.69035	1.3921	1.13602	0.903522	0.824817	1.40481	1.17355	0.999788	0.959668	0.905993		0.185505	0.136144	0.906613	0.603042			1.4555	2.245	2.22	2.058	1.989	1.954	1.931	2.386	2.449	2.45	2.427	2.161
4.01756	4.09376	4.0477	3.93867	3.9139	3.92305	4.06572	4.0177	4.18767	4.27179	4.04556		4.37496	4.5219	4.06356	3.95152			4.05676	0.904325	1.68383	1.3879	1.1277	0.902126	0.818959	1.39778	1.16907	0.999898	0.959709	0.901906		0.16077	0.112373	0.903694	0.599674			1.44982	2.24009	2.21509	2.04916	1.98605	1.95498	1.931	2.38404	2.44311	2.44705	2.42602	2.15609
4.10029	4.16539	4.12435	4.01435	3.98935	3.9934	4.14135	4.08741	4.24551	4.33645	4.1273		4.43053	4.56563	4.1453	4.04322		3.91568	4.13335	0.903249	1.68451	1.38331	1.11545	0.889549	0.809699	1.39642	1.16123	0.978327	0.952384	0.898211		0.129061	0.0771816	0.905196	0.577135		0.203697	1.44653	2.2519	2.20608	2.04503	1.97906	1.94806	1.93001	2.37309	2.43804	2.44898	2.426	2.16492
4.17497	4.24097	4.20396	4.09796	4.08296	4.08396	4.20997	4.15597	4.31897	4.39098	4.20197	4.37198	4.44	4.569	4.21897	4.13896		4.01096	4.20697	0.902131	1.69083	1.38464	1.11565	0.878655	0.802803	1.40219	1.16306	0.986056	0.942055	0.89912	0.48794	0.127211	0.0709327	0.902001	0.535889		0.162268	1.45171	2.252	2.199	2.041	1.977	1.943	1.925	2.368	2.433	2.457	2.433	2.166	2.141
4.23882	4.31268	4.27568	4.18735	4.18511	4.19102	4.28364	4.2208	4.34256	4.42144	4.2668	4.41029	4.44295	4.56998	4.28478	4.24406			4.27769	0.903161	1.68837	1.38657	1.11529	0.877531	0.797812	1.4074	1.16439	0.959314	0.925575	0.900534	0.499251	0.127053	0.0642436	0.90255	0.520367			1.45443	2.24905	2.19605	2.03805	1.97504	1.94005	1.91715	2.36113	2.42907	2.45602	2.43987	2.16502	2.13216
4.30641	4.38438	4.34738	4.2792	4.30099	4.31492	4.35141	4.28643	4.40842	4.47453	4.33045	4.42983	4.443	4.56901	4.35043	4.35404			4.34442	0.907819	1.70608	1.3925	1.11095	0.880117	0.801863	1.41134	1.15828	0.952456	0.905694	0.904198	0.505268	0.12705	0.0614537	0.907972	0.53022			1.46515	2.24801	2.19005	2.03899	1.96608	1.93802	1.91601	2.36001	2.43495	2.45501	2.4509	2.16599	2.13696
4.36596	4.45595	4.41496	4.37194	4.41293	4.43692	4.41496	4.34496	4.46197	4.50698	4.39396	4.45099	4.446	4.569	4.40996	4.43795		4.35781	4.41196	0.922001	1.71914	1.40555	1.13599	0.902596	0.820548	1.43116	1.16494	0.953629	0.887861	0.916632	0.496336	0.128149	0.0595512	0.92339	0.526333		0.096187	1.47896	2.246	2.192	2.042	1.968	1.944	1.922	2.361	2.441	2.455	2.454	2.163	2.144
4.43293	4.5249	4.48193	4.45763	4.5252	4.56594	4.47405	4.40504	4.49153	4.53259	4.45798	4.46576	4.44698	4.56408	4.47791	4.53446	4.34506	4.41312	4.47794	0.934648	1.7299	1.42724	1.1581	0.915021	0.835934	1.44411	1.17275	0.950293	0.88035	0.930665	0.481911	0.129055	0.0551308	0.934148	0.537107	0.134964	0.0649698	1.49196	2.24108	2.20086	2.04495	1.97489	1.94892	1.92594	2.37675	2.44494	2.45992	2.45695	2.15906	2.14892
4.5024	4.59143	4.55239	4.54723	4.63902	4.7048	4.53844	4.46548	4.54157	4.56571	4.53335	4.49772	4.4589	4.564	4.54244	4.64108	4.51453	4.58054	4.54542	0.941601	1.73488	1.43416	1.1699	0.946556	0.858693	1.45464	1.18188	0.948654	0.878168	0.936174	0.494676	0.133729	0.0545743	0.942211	0.554232	0.143872	0.062071	1.4992	2.24695	2.20695	2.04897	1.98095	1.95396	1.92897	2.37997	2.44698	2.46397	2.45997	2.16297	2.13909
4.56997	4.66197	4.62597	4.63796	4.76295	4.83594	4.59997	4.52597	4.57399	4.60098	4.60197	4.52399	4.463	4.572	4.60597	4.73496	4.68793	4.77991	4.61397	0.939521	1.73372	1.43231	1.1817	0.974528	0.885718	1.45026	1.18068	0.946891	0.862227	0.932901	0.514831	0.135739	0.0529307	0.94127	0.548982	0.163921	0.0607306	1.49927	2.256	2.215	2.046	1.979	1.952	1.932	2.382	2.448	2.472	2.47999	2.172	2.134
4.63578	4.73072	4.69767	4.71654	4.86707	4.95774	4.67167	4.58491	4.62603	4.64125	4.66876	4.55149	4.47085	4.572	4.67178	4.81845	4.87355	4.99304	4.68567	0.931744	1.72739	1.42814	1.19812	1.00276	0.91427	1.44096	1.17962	0.930161	0.857615	0.924653	0.515203	0.150702	0.0531853	0.934103	0.539771	0.161976	0.0787848	1.49263	2.25895	2.22384	2.05385	1.98489	1.95593	1.94378	2.382	2.44604	2.48476	2.48687	2.17396	2.13891
4.70638	4.80138	4.77333	4.81117	4.97703	5.07695	4.74238	4.64646	4.66565		4.74533	4.58768	4.48488	4.572	4.74238	4.90425	5.07522	5.18531	4.76133	0.92268	1.71761	1.42087	1.19788	1.01395	0.937328	1.43002	1.18111	0.950287		0.917909	0.514883	0.150058	0.0538441	0.922889	0.505763	0.122503	0.0805076	1.4822	2.25702	2.23292	2.05697	1.97509	1.95501	1.96085	2.39092	2.45096	2.48599		2.17004	2.14098
4.77996	4.87596	4.84996	4.88896	5.07295	5.20194	4.81596	4.72396	4.72597		4.81896	4.65896	4.493	4.575	4.81496	4.99495	5.21993	5.33892	4.83396	0.912415	1.70657	1.41109	1.18613	1.02357	0.953372	1.4185	1.18201	0.951949		0.912273	0.548913	0.151969	0.0553792	0.908217	0.486829	0.137462	0.0996603	1.47118	2.24301	2.24299	2.064	1.984	1.96599	1.97599	2.388	2.45	2.488		2.15701	2.132
4.8556	4.94472	4.92854	4.96852	5.16529	5.29232	4.88767	4.79861	4.79374		4.89361	4.71496	4.51558	4.57893	4.88961	5.08532	5.30934	5.42049	4.90861	0.899038	1.69931	1.3978	1.17932	1.03403	0.975784	1.41318	1.18004	0.952794		0.902973	0.54302	0.152049	0.0578344	0.891118	0.484827	0.129871	0.0921203	1.46099	2.23907	2.25184	2.07284	1.97516	1.97385	1.98778	2.388	2.44607	2.49291		2.15307	2.13396
4.94027	5.01737	5.0093	5.04435	5.24432	5.37132	4.96731	4.88822	4.87034		4.97728	4.79134	4.55169	4.59387	4.97229	5.16531	5.31397	5.44976	4.98831	0.892099	1.69281	1.3925	1.17569	1.03405	0.992973	1.40093	1.18118	0.956289		0.89599	0.528883	0.153319	0.0588911	0.884327	0.502366	0.140446	0.0804414	1.45619	2.239	2.26687	2.08093	1.97797	1.97598	1.9999	2.39296	2.44005	2.49201		2.15697	2.12706
5.02218	5.08967	5.08566	5.11116	5.31459	5.42962	5.03766	4.9224	4.94846	4.95347	5.05968	4.93373	4.63496	4.76891	5.05717	5.23963	5.33705	5.467	5.06217	0.878717	1.66797	1.37847	1.1602	1.02565	0.989387	1.38148	1.08163	0.834384	0.782207	0.880379	0.541778	0.187853	0.147457	0.874534	0.518821	0.162238	0.0790849	1.43735	2.23853	2.26302	2.08252	1.98849	1.98499	2.0025	2.38504	2.445	2.49497	2.49702	2.15953	2.12052
5.10274	5.16526	5.15677	5.192	5.37915	5.48181	5.11227	5.0033	5.04156	5.04837	5.13829	5.04764	4.74477	4.87627	5.13772	5.30373	5.35851	5.47302	5.13578	0.884233	1.67214	1.38418	1.15639	1.00776	0.977231	1.37451	1.09042	0.839054	0.783634	0.886532	0.526407	0.199389	0.158708	0.879256	0.531352	0.152028	0.0678576	1.44231	2.24996	2.26998	2.08993	1.97238	1.98456	2.00395	2.39698	2.44601	2.48907	2.50103	2.17044	2.12258
5.17795	5.23252	5.21756	5.24016	5.42769	5.52171	5.18348	5.0955	5.15239	5.14547	5.21445	5.16466	4.84577	4.9738	5.21147	5.35712	5.37936	5.47996	5.20302	0.884148	1.67174	1.38999	1.15552	0.9991	0.955951	1.37893	1.09932	0.828707	0.781094	0.885729	0.523943	0.188467	0.150018	0.879788	0.529075	0.140525	0.0546877	1.44335	2.26042	2.27695	2.09099	1.98342	1.99443	2.00152	2.40296	2.44699	2.49397	2.50299	2.17844	2.12648
5.24763	5.29514	5.27563	5.28263	5.46452	5.54652	5.25615				5.27765	5.27768	4.97684	5.10359	5.27816	5.37407	5.382	5.4785	5.26962	0.891075	1.68193	1.40087	1.17138	0.990662	0.928733	1.39416				0.89216	0.52271	0.173261	0.136603	0.88695	0.523676	0.13679	0.0554289	1.45325	2.2745	2.282	2.09	2.00049	1.99799	2.00048	2.40551				2.1915	2.13402
5.303	5.34703	5.33887	5.3374	5.48448	5.55899	5.32889	5.25049	5.33853	5.36677	5.34094	5.37681	5.12198	5.13737	5.35873	5.41078	5.382	5.477	5.31897	0.908483	1.68959	1.4088	1.17089	0.976989	0.906376	1.40278	1.15314	0.919648	0.842307	0.91019	0.499369	0.16301	0.0779369	0.897007	0.498139	0.135018	0.0548621	1.45875	2.27004	2.26597	2.08998	2.00147	1.99502	1.99156	2.40453	2.4521	2.49401	2.50297	2.195	2.14294
5.36946	5.41545	5.39551	5.38061	5.50375	5.56187	5.3894	5.34921	5.44018	5.48406	5.4035	5.48213	5.30672	5.36541	5.41043	5.41282	5.375	5.47003	5.38348	0.913321	1.70018	1.42662	1.17195	0.948516	0.870511	1.40904	1.15257	0.932149	0.850068	0.916182	0.497263	0.14937	0.0767396	0.908261	0.498831	0.144269	0.0585829	1.47099	2.27298	2.26402	2.08302	2.00499	1.995	1.98002	2.40003	2.45894	2.49499	2.50102	2.195	2.14796
5.43327	5.48131	5.46128	5.43022	5.51019	5.56105	5.46233	5.42639	5.54341	5.59748	5.46627	5.58349	5.48077	5.5429	5.47031	5.41824	5.37911	5.48401	5.45128	0.913921	1.7104	1.42285	1.16886	0.944905	0.866383	1.41756	1.16488	0.963294	0.88816	0.91398	0.493276	0.154368	0.0629594	0.911611	0.495557	0.142714	0.0635338	1.47564	2.273	2.25996	2.078	2.00599	1.99294	1.97599	2.401	2.46201	2.49299	2.496	2.192	2.153
5.49396	5.54995	5.52494	5.4796	5.5521	5.57123	5.53705	5.51318	5.63613	5.70574	5.52692	5.69225	5.65278	5.7452	5.53901	5.4721		5.48838	5.51507	0.927377	1.71171	1.42132	1.16265	0.919371	0.851217	1.41653	1.16812	0.973082	0.908268	0.927204	0.560888	0.151539	0.0629622	0.924989	0.53859		0.0869998	1.47789	2.27403	2.25199	2.07806	2.00414	1.98001	1.97293	2.40106	2.465	2.4901	2.49488	2.19304	2.15199
5.55963	5.61463	5.58864	5.52077	5.55896	5.58691	5.60859	5.59354	5.78118	5.82433	5.58964	5.77752	5.84193	5.96277	5.60761	5.47896		5.58247	5.58759	0.927867	1.70783	1.41709	1.15404	0.916029	0.831233	1.41322	1.17698	0.982735	0.925184	0.927488	0.55734	0.141228	0.0726451	0.925626	0.500436		0.124438	1.47927	2.27599	2.25101	2.08198	2.01394	1.98099	1.96803	2.40498	2.465	2.49696	2.48704	2.19598	2.15101
5.63336	5.67734	5.65437	5.57428	5.59514	5.61016	5.68232	5.66937	5.86427	5.94046	5.66237	5.85244	5.99162	6.13361	5.67836	5.56814		5.63319	5.65535	0.916661	1.6977	1.41046	1.14448	0.900537	0.823931	1.40123	1.17873	0.999101	0.942356	0.916309	0.561873	0.169419	0.120541	0.914574	0.599306		0.251897	1.4632	2.272	2.24698	2.07698	2.01701	1.983	1.96401	2.40101	2.46801	2.48801	2.47997	2.19298	2.15108
5.70715	5.74612	5.73103	5.63194	5.62383	5.64267	5.7481	5.7461	5.91977	6.03437	5.73912	5.9418	6.11825	6.2573	5.75211	5.59774		5.67085	5.72807	0.910779	1.68406	1.39196	1.13612	0.903789	0.818022	1.40226	1.18366	1.02511	0.963853	0.907951	0.468972	0.175141	0.124666	0.911246	0.541487		0.211779	1.45794	2.27201	2.24193	2.07296	2.01894	1.98407	1.96703	2.4038	2.47094	2.49113	2.47289	2.18907	2.16701
5.78638	5.8234	5.80145	5.6965	5.68056	5.68864	5.82341	5.82141	5.97259	6.12827	5.8164	5.99657	6.20433	6.34631	5.82841	5.6486		5.59162	5.80143	0.907932	1.68003	1.38357	1.11468	0.893391	0.816115	1.40141	1.17351	0.999291	0.970895	0.904616	0.559117	0.1649	0.112713	0.908918	0.514461		0.137539	1.44684	2.27299	2.23704	2.07002	2.01503	1.98896	1.96898	2.39011	2.46703	2.49993	2.46506	2.19396	2.16799
5.87238	5.89236	5.88334	5.77137	5.75332	5.75234	5.89331	5.89029	6.08018	6.19732	5.90338	6.09228	6.21433	6.35831	5.91339	5.7577		5.65954	5.87935	0.903379	1.67563	1.37819	1.1162	0.895053	0.811991	1.39266	1.17048	1.034	0.980622	0.902398	0.500408	0.16258	0.108838	0.902079	0.518716		0.156269	1.44056	2.27302	2.22897	2.058	2.01798	1.98302	1.96899	2.39497	2.45797	2.475	2.46701	2.19003	2.17797
5.95497	5.97107	5.95697	5.8512	5.82237	5.8263	5.96093	5.95277	6.11951	6.26558	5.98598	6.15405	6.28504	6.424	5.99797	5.90845		5.77738	5.95605	0.905199	1.67899	1.37369	1.10092	0.880549	0.797017	1.39152	1.16357	1.0043	0.98092	0.90189	0.574163	0.130298	0.0675591	0.906119	0.572925		0.204765	1.43995	2.27709	2.22289	2.05686	2.01296	1.98789	1.96601	2.38794	2.45191	2.47617	2.47006	2.19607	2.17199
6.02164	6.0446	6.02364	5.93356	5.91649	5.91552	6.02466	6.00571	6.15481	6.30578	6.05364	6.22661	6.28798	6.424	6.06464	6.00846		5.87249	6.02861	0.900326	1.67752	1.37551	1.09703	0.871549	0.789222	1.39685	1.163	0.983811	0.971242	0.895723	0.502069	0.130181	0.0578524	0.902639	0.527793		0.159633	1.4426	2.28297	2.21504	2.04705	2.01002	1.98004	1.96699	2.38402	2.44603	2.48794	2.47398	2.20097	2.17101
6.09527	6.1263	6.10132	6.02444	6.02554	6.02457	6.0953	6.07526	6.2412	6.34412	6.12727	6.2541	6.294	6.42398	6.13827	6.12444		5.98735	6.10629	0.903995	1.6894	1.37707	1.09526	0.868326	0.785274	1.4009	1.16602	0.999423	0.958099	0.901222	0.507658	0.131083	0.0569739	0.904326	0.5267		0.152582	1.44854	2.26897	2.20501	2.04602	1.99698	1.96899	1.95798	2.38197	2.441	2.48096	2.472	2.18797	2.16901
6.15688	6.195	6.17398	6.12525	6.14862	6.15478	6.16502	6.13582	6.28757	6.3723	6.18888	6.27722	6.29399	6.42	6.19988	6.22518		6.0672	6.17393	0.916508	1.70071	1.39424	1.12194	0.867459	0.79324	1.4164	1.17426	0.995454	0.939486	0.913076	0.502572	0.131908	0.0555801	0.917156	0.52864		0.149374	1.46505	2.26191	2.20701	2.05003	1.99194	1.967	1.95401	2.37601	2.44203	2.47301	2.473	2.18091	2.17209
6.21653	6.26346	6.24048	6.21033	6.25913	6.27605	6.23446	6.19156	6.32669	6.39284	6.24853	6.29189	6.29301	6.42	6.25953	6.30537		6.08089	6.2375	0.925936	1.71114	1.40608	1.1272	0.87762	0.806873	1.43009	1.17721	0.984803	0.917403	0.920323	0.493819	0.13452	0.0542207	0.928461	0.510214		0.0522015	1.47721	2.25605	2.20799	2.05198	1.98803	1.967	1.95499	2.37699	2.44398	2.47399	2.473	2.17505	2.17795
6.2833	6.32932	6.30833	6.29741	6.3656	6.40766	6.2983	6.25225	6.37508	6.40708	6.31729	6.3021	6.29305	6.41	6.32529	6.40751	6.2338	6.28485	6.3033	0.932588	1.72511	1.41732	1.1453	0.902136	0.829692	1.43399	1.17481	0.956311	0.898281	0.928447	0.491751	0.135173	0.0524581	0.933417	0.527748	0.141106	0.0628727	1.48395	2.25097	2.21101	2.054	1.99	1.974	1.953	2.385	2.45296	2.47899	2.47202	2.16599	2.17397
6.34776	6.39689	6.38003	6.38513	6.49361	6.54885	6.36193	6.30671	6.39158	6.4233	6.37981	6.32437	6.30306	6.40904	6.38675	6.51716	6.40539	6.46691	6.36788	0.938394	1.73002	1.42291	1.16377	0.925239	0.847494	1.43862	1.1729	0.943498	0.877011	0.934187	0.502857	0.142207	0.0520657	0.93907	0.542223	0.146636	0.0655626	1.49278	2.24418	2.2131	2.05494	1.98897	1.97392	1.95203	2.38494	2.44503	2.47706	2.4771	2.16317	2.16693
6.40072	6.45867	6.45162	6.46358	6.60541	6.67732	6.42666	6.35574	6.43179	6.44389	6.4357	6.34986	6.30698	6.41198	6.43872	6.59757	6.57112	6.66893	6.42868	0.93656	1.72907	1.42248	1.17451	0.967456	0.883131	1.43868	1.16867	0.925317	0.849337	0.930519	0.522784	0.146159	0.0531542	0.93905	0.544528	0.147058	0.0664354	1.49078	2.25693	2.21996	2.05102	1.98701	1.96803	1.95399	2.38102	2.44699	2.48098	2.48396	2.17494	2.16203
6.46929	6.52732	6.52132	6.54341	6.71946	6.79754	6.50132	6.41528	6.46023	6.47318	6.5033	6.38219	6.31802	6.412	6.50332	6.67735	6.73972	6.85483	6.49933	0.927092	1.71989	1.41527	1.18874	0.999703	0.917795	1.42676	1.16267	0.925212	0.865504	0.922684	0.530236	0.153391	0.0540226	0.928121	0.538653	0.172427	0.0817382	1.4845	2.24899	2.22203	2.05601	1.98894	1.96104	1.96307	2.38101	2.44401	2.48202	2.48803	2.163	2.16198
6.53196	6.59599	6.58906	6.63114	6.81815	6.91263	6.56991	6.47598	6.50866	6.51166	6.56695	6.42381	6.3233	6.4131	6.57094	6.75212	6.89406	7.03199	6.56899	0.916824	1.71224	1.41142	1.19545	1.0196	0.946609	1.41935	1.15265	0.917161	0.843132	0.91282	0.535562	0.155771	0.0546473	0.917661	0.503313	0.167557	0.0965043	1.47218	2.24597	2.22804	2.05804	1.97707	1.97012	1.97716	2.383	2.44603	2.48699	2.49403	2.16299	2.15799
6.59749	6.66347	6.66144	6.7084	6.89639	7.02314	6.63152	6.54248	6.55365	6.55665	6.6315	6.47857	6.34384	6.41995	6.6345	6.82841	7.03391	7.16695	6.63647	0.906907	1.70336	1.40432	1.18791	1.03939	0.966902	1.40928	1.14033	0.916535	0.84055	0.906728	0.530916	0.153825	0.059899	0.904116	0.498051	0.163273	0.122626	1.46308	2.24402	2.23098	2.06098	1.98196	1.97794	1.98792	2.383	2.44798	2.48601	2.49598	2.16201	2.15701
6.6674	6.73534	6.73634	6.79149	6.98048	7.11038	6.70236	6.60238	6.62228	6.62131	6.70338	6.53535	6.35719	6.42607	6.70738	6.90533	7.124	7.24014	6.70834	0.897103	1.6955	1.39541	1.18306	1.03875	0.988593	1.40599	1.13371	0.908435	0.846572	0.897468	0.521701	0.156437	0.0666935	0.893978	0.482638	0.127683	0.0879906	1.45473	2.23003	2.23504	2.061	1.97484	1.97511	1.99402	2.38701	2.45298	2.48104	2.496	2.15101	2.15599
6.75114	6.80608	6.80708	6.89321	7.0805	7.19002	6.77809	6.68117	6.68102		6.78219	6.60953	6.39771	6.44144	6.78814	6.97399	7.12446	7.26925	6.78012	0.891501	1.68916	1.38824	1.16	1.02085	1.00385	1.39413	1.12652	0.903347		0.890829	0.505481	0.147496	0.0611008	0.889493	0.486503	0.140829	0.0837849	1.44874	2.23699	2.2441	2.0621	1.94106	1.99785	1.99897	2.39004	2.44807	2.49024		2.15301	2.15278
6.82654	6.87756	6.87856	6.97351	7.18039	7.25758	6.85055	6.75852			6.86151	6.71137	6.44471	6.47082	6.86354	7.0396	7.15481	7.2859	6.85454	0.890933	1.69063	1.38961	1.1582	1.04738	1.00936	1.38945	1.12286			0.892122	0.506871	0.138595	0.0531886	0.887005	0.498685	0.144726	0.0714956	1.4496	2.23601	2.25096	2.06896	1.94498	1.98806	1.99701	2.39298	2.45297			2.15399	2.13809
6.90331	6.95031	6.94529	7.03823	7.20827	7.31419	6.9263	6.83432	6.83741		6.93732	6.82651	6.52343	6.65943	6.93732	7.10919	7.17007	7.28802	6.92731	0.893346	1.69502	1.39757	1.15654	0.996638	1.00451	1.38318	1.11677	0.891697		0.893166	0.502086	0.156493	0.115735	0.890624	0.508415	0.149204	0.0609436	1.45345	2.24205	2.25804	2.078	1.94799	2.00398	1.99599	2.39602	2.45902	2.497		2.15704	2.13098
6.9741	7.02108	7.01198	7.09072	7.27055	7.35753	6.99501	6.90745	6.93249		7.01105	6.9428	6.622	6.75795	7.01108	7.15335	7.18509	7.29206	6.99899	0.899231	1.70054	1.40198	1.15743	1.00737	0.989662	1.38821	1.11631	0.889115		0.899211	0.50342	0.172835	0.132492	0.896095	0.520609	0.152294	0.0571785	1.45917	2.25421	2.26606	2.077	1.94508	1.99976	1.99386	2.40114	2.46288	2.49582		2.16724	2.12709
7.04443	7.09044	7.07449	7.13663	7.30571	7.39172	7.05948	7.00024	7.02822		7.07845	7.05806	6.74996	6.88298	7.08044	7.17582	7.19095	7.29597	7.06248	0.906957	1.70959	1.41398	1.16533	0.998978	0.97124	1.39982	1.14639	0.918898		0.906967	0.505334	0.161006	0.121738	0.90344	0.512189	0.146815	0.053242	1.47088	2.26789	2.26997	2.077	1.94996	1.98413	1.98507	2.40993	2.45506	2.4841		2.18287	2.13295
7.11333	7.15834	7.13728	7.13923	7.31711	7.40705	7.12835	7.07839	7.13751	7.13758	7.14632	7.16949	6.88379	6.91392	7.14735	7.20307	7.19399	7.297	7.13033	0.921543	1.72293	1.42638	1.18648	1.0256	0.954777	1.41914	1.14667	0.877441	0.81346	0.919512	0.513689	0.147256	0.0653339	0.919481	0.493088	0.13866	0.0523757	1.48647	2.28001	2.26897	2.07298	1.98801	1.97398	1.97695	2.404	2.45296	2.48297	2.48299	2.195	2.13796
7.18087	7.227	7.1949	7.18659	7.34038	7.41716	7.2001	7.15719	7.24144	7.25674	7.2108	7.26941	7.0457	7.10171	7.21796	7.21751	7.19241	7.29603	7.19696	0.936305	1.73413	1.44017	1.19529	1.01265	0.935827	1.43643	1.17418	0.896357	0.827927	0.936071	0.517501	0.136486	0.0581219	0.931834	0.486792	0.134489	0.0514819	1.4984	2.28187	2.26297	2.06796	1.98996	1.969	1.96585	2.40499	2.44504	2.47591	2.48094	2.19483	2.12888
7.23974	7.2947	7.25573	7.22682	7.36589	7.42795	7.27467	7.23764	7.33857	7.37447	7.26476	7.36457	7.22818	7.28518	7.28271	7.25185	7.21988	7.29799	7.26171	0.942731	1.74041	1.44584	1.20143	0.992211	0.913301	1.443	1.1635	0.942862	0.860893	0.94287	0.516923	0.135514	0.0602803	0.937525	0.494366	0.11885	0.0495785	1.50618	2.27304	2.26101	2.06501	1.98701	1.969	1.95604	2.404	2.44799	2.47003	2.47702	2.18305	2.12104
7.30723	7.35826	7.32324	7.28115	7.38504	7.43802	7.34524	7.31225	7.44231	7.4874	7.33222	7.47132	7.41263	7.4718	7.35224	7.27722			7.32824	0.946153	1.74506	1.44717	1.19509	0.971944	0.897179	1.44132	1.17567	0.966346	0.890318	0.944295	0.527385	0.128071	0.0520862	0.94264	0.498306			1.50797	2.25295	2.25596	2.063	1.982	1.96299	1.94498	2.405	2.45101	2.469	2.47097	2.16395	2.11401
7.37086	7.42892	7.38888	7.32369	7.39733	7.44313	7.41096	7.38193	7.52916	7.59732	7.39288	7.56008	7.58605	7.69218	7.41886	7.33778			7.39496	0.941304	1.74119	1.43991	1.1924	0.959267	0.8776	1.43801	1.17872	0.992744	0.922681	0.942859	0.533412	0.131116	0.0594443	0.93437	0.581984			1.50301	2.23797	2.24596	2.06399	1.98203	1.95889	1.93996	2.40496	2.45401	2.46799	2.46292	2.14899	2.11592
7.43439	7.49635	7.45338	7.37451	7.42177	7.45291	7.48132	7.45034	7.61418	7.69407	7.45738	7.63924	7.73655	7.85246	7.48239	7.39545			7.46532	0.934218	1.73235	1.43246	1.18044	0.941392	0.865863	1.43287	1.18245	1.0092	0.944065	0.935431	0.474011	0.124929	0.0759415	0.927744	0.605821			1.49921	2.23602	2.24303	2.06301	1.98398	1.95108	1.93703	2.40203	2.45499	2.46701	2.45706	2.14801	2.11006
7.51134	7.57133	7.52631	7.43028	7.45215	7.46811	7.55434	7.52735	7.72924	7.7864	7.53133	7.72028	7.86929	7.99428	7.55835	7.45336		7.60323	7.53833	0.92656	1.72243	1.42064	1.1642	0.925782	0.853126	1.42098	1.17946	1.0225	0.969362	0.930336	0.470041	0.136276	0.13415	0.917655	0.608259		0.234413	1.48769	2.23198	2.23595	2.05996	1.98299	1.94401	1.932	2.39894	2.454	2.46405	2.45898	2.14397	2.118
7.58426	7.64302	7.59408	7.48995	7.48486	7.49269	7.62715	7.60411	7.78223	7.87314	7.60318	7.78092	7.93149	8.05357	7.63431	7.53214	7.31066	7.43903	7.61009	0.9179	1.71035	1.4118	1.15152	0.917418	0.845696	1.41343	1.17473	1.01748	0.991282	0.922867	0.511657	0.178732	0.155904	0.907986	0.599585	0.19239	0.153135	1.47866	2.22791	2.22586	2.05185	1.981	1.94698	1.93098	2.38588	2.45295	2.47485	2.45505	2.13688	2.11891
7.66452	7.70761	7.66259	7.55063	7.53967	7.53673	7.70056	7.67458	7.86053	7.94556	7.67855	7.83965	7.96281	8.08978	7.7175	7.60456	7.35275	7.37737	7.67958	0.908367	1.6923	1.40223	1.14133	0.907728	0.83401	1.40521	1.17594	1.0276	1.00224	0.912512	0.560436	0.213212	0.179706	0.899461	0.59797	0.210183	0.0949111	1.46635	2.22204	2.21705	2.04206	1.981	1.94601	1.93001	2.37805	2.45002	2.46506	2.45798	2.12905	2.11304
7.71063	7.76511	7.72262	7.60313	7.58264	7.58164	7.75212	7.74328	7.93825	8.01624	7.73162	7.89113	7.99955	8.13505	7.76113	7.63493	7.41825	7.54825	7.73611	0.900146	1.67464	1.38842	1.1209	0.890913	0.818252	1.39535	1.16937	1.03047	1.00398	0.900255	0.541912	0.18348	0.140595	0.896893	0.60617	0.219543	0.182705	1.44852	2.23	2.20699	2.0405	1.98049	1.94849	1.92999	2.36999	2.44499	2.46401	2.45901	2.1425	2.118
7.75737	7.82162	7.77959	7.66239	7.63951	7.63168	7.80447	7.77478	7.97902	8.07855	7.78537	7.94341	8.02726	8.16434	7.80439	7.69478	8.01382		7.79353	0.920083	1.66796	1.3837	1.09904	0.870164	0.802538	1.39327	1.17141	1.03291	0.988796	0.916936	0.533473	0.162957	0.0899408	0.921077	0.555146	0.185848		1.43747	2.244	2.19026	2.0352	1.98306	1.95496	1.92906	2.36628	2.44016	2.45586	2.44408	2.162	2.1219
7.83008	7.89309	7.85306	7.73606	7.72096	7.71592	7.87115	7.83424	8.02836	8.13627	7.85808	8.01213	8.05663	8.19462	7.87412	7.79669	8.06929		7.86509	0.908851	1.66965	1.38138	1.09542	0.865211	0.800267	1.39851	1.16569	1.0184	0.975978	0.904151	0.524707	0.14676	0.0628665	0.911568	0.532659	0.129283		1.4392	2.24005	2.1821	2.03006	1.98201	1.94414	1.92801	2.36699	2.43605	2.46883	2.44795	2.15805	2.11509
7.89697	7.96297	7.92397	7.82396	7.81895	7.81895	7.93997	7.89697	8.06998	8.17298	7.92497	8.05398	8.064	8.195	7.94197	7.89295	8.08299		7.92997	0.905432	1.67727	1.38736	1.08938	0.855465	0.803588	1.41415	1.17428	0.994861	0.95492	0.898383	0.513216	0.138724	0.0603511	0.91051	0.507652	0.10893		1.44439	2.22701	2.179	2.03	1.98	1.94	1.929	2.358	2.432	2.45801	2.451	2.14501	2.117
7.96055	8.0334	7.99537	7.91493	7.93242	7.9373	7.99866	7.95469	8.14235	8.20233	7.98953	8.06964	8.07573	8.195	8.00849	8.00446	7.68702	7.68918	7.99844	0.912186	1.68795	1.39484	1.12214	0.87783	0.807442	1.42427	1.17615	0.993315	0.939745	0.904579	0.505642	0.130605	0.0593821	0.917667	0.519158	0.146308	0.0659194	1.45621	2.22211	2.17509	2.02902	1.97316	1.94293	1.92411	2.36093	2.43884	2.4492	2.44611	2.14304	2.12287
8.02432	8.10226	8.06822	8.008	8.04282	8.06068	8.06825	8.01733	8.16576	8.22674	8.05332	8.10066	8.076	8.1861	8.0743	8.10592	7.82538	7.85604	8.06627	0.916504	1.70314	1.40611	1.13791	0.887628	0.822555	1.43612	1.17264	0.973665	0.909775	0.908726	0.494609	0.122536	0.0592809	0.922024	0.520587	0.110947	0.0246095	1.47293	2.22398	2.17995	2.02999	1.97696	1.94201	1.93092	2.36397	2.43405	2.44999	2.44501	2.14597	2.12795
8.08697	8.16797	8.13597	8.09196	8.15794	8.18094	8.12997	8.07997	8.19598	8.24199	8.11797	8.107	8.077	8.186	8.13197	8.19396	7.98192	8.0459	8.12597	0.934071	1.7134	1.42193	1.13401	0.902292	0.840251	1.43431	1.1802	0.966114	0.893118	0.930079	0.492781	0.125528	0.0589702	0.935403	0.522969	0.137656	0.0565233	1.48184	2.219	2.188	2.033	1.97	1.947	1.93	2.367	2.434	2.448	2.448	2.137	2.126
8.15267	8.22877	8.20657	8.18022	8.2668	8.31333	8.18489	8.13881	8.24011	8.2616	8.18563	8.12464	8.08386	8.18796	8.19081	8.29594	8.15746	8.20871	8.18873	0.925807	1.71901	1.4291	1.16307	0.930687	0.857051	1.43593	1.1825	0.94777	0.881201	0.92316	0.491074	0.12998	0.0590484	0.925922	0.532547	0.136896	0.0508156	1.4869	2.21998	2.19682	2.03986	1.96706	1.94504	1.92706	2.3768	2.43302	2.45486	2.44506	2.137	2.12012
8.21323	8.2991	8.28302	8.27677	8.38647	8.44334	8.24819	8.19133	8.28345	8.28569	8.25117	8.14672	8.09585	8.19096	8.25024	8.38586	8.3298	8.43214	8.26108	0.943695	1.72004	1.42988	1.18038	0.944824	0.870845	1.44714	1.17816	0.928812	0.868838	0.938716	0.502402	0.148451	0.0596028	0.94571	0.541891	0.165073	0.0613613	1.48874	2.22296	2.197	2.03803	1.96305	1.94697	1.92601	2.37897	2.43201	2.46981	2.45487	2.14194	2.12395
8.27697	8.36896	8.35896	8.36196	8.52593	8.57293	8.31597	8.23898	8.29499	8.31698	8.31497	8.18498	8.102	8.191	8.31397	8.46996	8.50491	8.6269	8.33096	0.934045	1.71456	1.42427	1.17828	0.960612	0.892139	1.43968	1.17411	0.937096	0.851319	0.929795	0.517252	0.156056	0.0604096	0.935475	0.523409	0.161282	0.0817597	1.48788	2.225	2.204	2.043	1.962	1.94	1.933	2.38	2.438	2.47	2.464	2.144	2.123
8.34349	8.4394	8.42451	8.45	8.6228	8.69033	8.3864	8.29376	8.34584	8.35611	8.38442	8.20847	8.10982	8.19491	8.37756	8.54333	8.66633	8.803	8.40042	0.91821	1.70546	1.41689	1.18925	0.989083	0.910581	1.42783	1.16294	0.919793	0.845639	0.913011	0.512205	0.158368	0.0640962	0.920891	0.519411	0.168907	0.0988125	1.47355	2.22891	2.20987	2.04691	1.95907	1.94489	1.93789	2.37511	2.43898	2.46902	2.46889	2.14693	2.123
8.41922	8.51225	8.50121	8.52919	8.71208	8.78998	8.45331	8.35734	8.39252	8.40153	8.45725	8.27035	8.12089	8.195	8.4552	8.62912	8.83031	8.96731	8.47325	0.905945	1.69508	1.4072	1.18802	1.00488	0.928902	1.41918	1.14761	0.900598	0.836119	0.903456	0.512407	0.163061	0.0688707	0.906112	0.49648	0.163172	0.119615	1.46311	2.22306	2.2199	2.05492	1.96296	1.94599	1.94097	2.38391	2.43702	2.47197	2.47593	2.14205	2.12597
8.49295	8.58895	8.57395	8.61094	8.78995	8.88893	8.52295	8.42695	8.44796	8.45696	8.53395	8.33196	8.14498	8.202	8.52695	8.70995	8.88197	9.01597	8.54495	0.897965	1.68489	1.39851	1.18154	1.01904	0.946248	1.40662	1.13118	0.90102	0.829594	0.895595	0.504106	0.169116	0.0721978	0.898165	0.490044	0.181178	0.115643	1.45283	2.23299	2.22799	2.061	1.967	1.948	1.945	2.391	2.444	2.47999	2.48399	2.15099	2.124
8.57532	8.6576	8.64848	8.68254	8.86938	8.9772	8.59356	8.49952	8.53228	8.5158	8.61926	8.41824	8.18518	8.21474	8.60442	8.78252	8.8918	9.04246	8.61262	0.88915	1.6733	1.39104	1.17449	1.02389	0.952414	1.39817	1.12356	0.89516	0.838714	0.886888	0.508814	0.171296	0.079638	0.889379	0.501329	0.168695	0.109584	1.44196	2.23202	2.23878	2.06982	1.97582	1.95388	1.95186	2.39688	2.44596	2.4849	2.48694	2.14904	2.11812
8.65301	8.73699	8.72009	8.77186	8.96182	9.04119	8.67002	8.58096	8.58829	8.59893	8.69701	8.50983	8.23437	8.24856	8.683	8.85508	8.9611	9.10618	8.69199	0.884705	1.67209	1.38584	1.16374	1.01275	0.959904	1.39196	1.11429	0.884566	0.818495	0.883748	0.493747	0.145782	0.0583092	0.883701	0.49923	0.151184	0.0824412	1.44028	2.23299	2.24591	2.07592	1.95033	1.95696	1.95397	2.4049	2.45686	2.4929	2.49391	2.14999	2.118
8.73496	8.80197	8.78597	8.82797	8.99299	9.10197	8.74696	8.65996	8.69195	8.68496	8.77296	8.64794	8.32596	8.4679	8.76296	8.92897	8.98099	9.114	8.76297	0.886879	1.67324	1.38825	1.16647	0.993199	0.9601	1.3872	1.11967	0.890547	0.817101	0.885219	0.499117	0.170788	0.127028	0.886479	0.503748	0.15001	0.0697758	1.44229	2.24699	2.256	2.083	1.947	1.966	1.959	2.414	2.461	2.497	2.499	2.16	2.119
8.80247	8.86556	8.84858	8.85342	9.03407	9.1372	8.81447	8.74018	8.77609	8.77985	8.84242	8.76632	8.43063	8.57165	8.83536	8.98278	8.98784	9.11498	8.82851	0.889256	1.67714	1.39167	1.1712	1.0199	0.953715	1.38695	1.11445	0.885993	0.833322	0.887968	0.504928	0.185213	0.142138	0.888367	0.523121	0.152631	0.0656338	1.44353	2.25189	2.26382	2.08789	1.99785	1.95622	1.96193	2.41302	2.46491	2.49504	2.49802	2.16489	2.12193
8.86831	8.93527	8.90738	8.90841	9.07457	9.16867	8.88822	8.82906	8.86605	8.87599	8.90831	8.87981	8.54875	8.68877	8.9023	9.00577	9.00185	9.115	8.89035	0.894059	1.68443	1.40064	1.1753	1.0049	0.93687	1.38824	1.13035	0.874245	0.808738	0.891275	0.510848	0.183561	0.141065	0.894495	0.507265	0.152037	0.0636404	1.45336	2.26981	2.27389	2.08404	1.999	1.97183	1.96299	2.41201	2.45807	2.49203	2.49998	2.1838	2.12596
8.93803	9.00103	8.96903	8.96202	9.09902	9.184	8.95603	8.90404	8.95905	8.97205	8.97703	8.97704	8.67308	8.70909	8.97503	9.02301	9.006	9.115	8.96103	0.907726	1.69762	1.41227	1.17939	0.986575	0.919483	1.40709	1.12747	0.893282	0.822674	0.905008	0.498489	0.145464	0.0621039	0.907675	0.499116	0.14422	0.0632795	1.46747	2.28	2.271	2.089	2	1.971	1.966	2.416	2.463	2.496	2.506	2.191	2.134
8.99583	9.06569	9.02487	9.00218	9.13918	9.1938	9.02363	8.97849	9.06289	9.07785	9.03189	9.06815	8.84746	8.89032	9.03577	9.03574	9.006	9.11108	9.02079	0.920893	1.71171	1.425	1.1826	0.976563	0.906053	1.4167	1.13891	0.898357	0.830874	0.920505	0.496079	0.153624	0.0700879	0.918118	0.491054	0.143279	0.0623195	1.4816	2.28	2.27198	2.08508	1.99804	1.97884	1.96306	2.416	2.46398	2.50482	2.50698	2.191	2.14086
9.06017	9.13017	9.08325	9.05235	9.15184	9.20091	9.0931	9.06291	9.16173	9.18956	9.08926	9.16574	9.01583	9.08055	9.10017	9.05771	9.00896	9.10903	9.08813	0.93105	1.72377	1.43516	1.18031	0.966095	0.888478	1.43007	1.15281	0.92203	0.849053	0.931154	0.500916	0.136034	0.0537965	0.92742	0.498401	0.142085	0.0573254	1.49014	2.27408	2.26608	2.08105	2.00294	1.97505	1.96399	2.41501	2.46597	2.50599	2.50799	2.18705	2.15186
9.12397	9.19497	9.14597	9.10098	9.17299	9.205	9.16397	9.13397	9.24496	9.29395	9.15597	9.27695	9.18992	9.25792	9.16697	9.08299	9.05298	9.17497	9.15397	0.936438	1.73052	1.43882	1.1759	0.952376	0.880324	1.43165	1.17004	0.963532	0.883015	0.936218	0.52329	0.146365	0.0586177	0.932908	0.492553	0.121799	0.046055	1.49409	2.275	2.26	2.079	2.002	1.976	1.966	2.418	2.469	2.502	2.504	2.187	2.13901
9.18462	9.25562	9.20858	9.14696	9.19451	9.21576	9.22951	9.20342	9.333	9.39374	9.21271	9.3562	9.34938	9.4428	9.23153	9.14362		9.22096	9.21462	0.933624	1.72735	1.43002	1.1688	0.934408	0.864939	1.42918	1.17634	0.980583	0.904473	0.93359	0.525461	0.155708	0.0536235	0.929908	0.597761		0.156394	1.48959	2.27304	2.25804	2.07313	2.00493	1.96622	1.95622	2.42191	2.47193	2.502	2.49716	2.18309	2.14193
9.25129	9.3213	9.27925	9.19944	9.21479	9.23579	9.29827	9.27524	9.42701	9.4979	9.27336	9.43418	9.52415	9.65475	9.29829	9.17765		9.28235	9.28822	0.936795	1.72154	1.4224	1.16141	0.926303	0.856992	1.43149	1.18478	1.00349	0.928614	0.932086	0.464826	0.126498	0.061652	0.937566	0.608747		0.227192	1.48607	2.27399	2.25206	2.073	2.00599	1.96303	1.95303	2.41804	2.47794	2.50101	2.48909	2.18597	2.15585
9.31797	9.39496	9.34597	9.25197	9.24798	9.25899	9.36996	9.34996	9.50396	9.59295	9.33997	9.51996	9.64994	9.80492	9.36597	9.24596		9.24202	9.35696	0.927175	1.71184	1.40986	1.15024	0.918204	0.846795	1.42887	1.18457	1.00641	0.942283	0.927922	0.46389	0.136804	0.108276	0.922678	0.613458		0.179475	1.47659	2.26301	2.243	2.073	2.004	1.96	1.949	2.41	2.483	2.506	2.486	2.17501	2.16
9.38072	9.4636	9.41166	9.30982	9.29112	9.28742	9.4337	9.4235	9.59024	9.68022	9.40664	9.5886	9.75584	9.9079	9.43166	9.30872	9.11236	9.2763	9.42364	0.920497	1.70417	1.40101	1.14012	0.9099	0.83748	1.4181	1.18057	1.01117	0.954187	0.921913	0.459951	0.146443	0.128938	0.915448	0.61002	0.196696	0.189573	1.46642	2.25712	2.23712	2.06614	1.99616	1.95608	1.94312	2.40804	2.48104	2.49718	2.48012	2.16814	2.17078
9.46393	9.53213	9.47716	9.37319	9.34728	9.33143	9.50509	9.48719	9.65913	9.76393	9.48895	9.66897	9.81427	9.96034	9.51296	9.38798	9.15545	9.31747	9.49805	0.915335	1.69911	1.39101	1.1273	0.902099	0.829462	1.40941	1.17758	1.01105	0.960748	0.91645	0.467303	0.141191	0.114138	0.910631	0.60844	0.211963	0.197184	1.46051	2.25799	2.23009	2.06205	1.99699	1.956	1.94004	2.40306	2.47508	2.50095	2.47901	2.16603	2.18186
9.54996	9.59797	9.55297	9.43997	9.40697	9.38997	9.56897	9.55697	9.73097	9.83497	9.57596	9.74696	9.85198	9.98999	9.59696	9.47796	9.20098	9.36398	9.56797	0.911742	1.69285	1.38426	1.11927	0.895043	0.819455	1.40636	1.17163	1.01424	0.964628	0.909803	0.470039	0.128676	0.0801354	0.91011	0.602223	0.229862	0.209764	1.45534	2.264	2.225	2.053	1.995	1.956	1.936	2.401	2.472	2.507	2.479	2.172	2.19399
9.61451	9.6674	9.62436	9.51722	9.48422	9.46918	9.63742	9.61663	9.78769	9.88778	9.63954	9.82031	9.89892	10.0164	9.65956	9.57282	9.27724	9.43731	9.63545	0.905748	1.6973	1.38473	1.11185	0.881248	0.813262	1.40918	1.17342	1.01213	0.962059	0.907923	0.446101	0.0961585	0.0539818	0.9001	0.576101	0.212431	0.188998	1.45738	2.27182	2.21425	2.05202	1.9862	1.94623	1.93014	2.39123	2.46418	2.50407	2.4878	2.17982	2.18911
9.67736	9.74025	9.69428	9.59718	9.57111	9.56303	9.7053	9.6754	9.84145	9.92661	9.70335	9.8695	9.9	10.0111	9.72631	9.66406	9.3364	9.49739	9.7033	0.903007	1.70124	1.38875	1.11254	0.883572	0.80935	1.40932	1.17288	1.0043	0.954261	0.900587	0.469132	0.113599	0.054142	0.901958	0.535866	0.202916	0.176021	1.45954	2.2819	2.21004	2.04903	1.98303	1.94204	1.92604	2.39496	2.46103	2.50499	2.49691	2.19286	2.17416
9.74897	9.80498	9.75798	9.68297	9.67396	9.66896	9.76898	9.74298	9.88298	9.96599	9.77497	9.88999	9.904	10.011	9.79498	9.79195	9.44596	9.60296	9.76898	0.913376	1.70961	1.40043	1.11805	0.881541	0.807021	1.42242	1.17599	0.988986	0.939425	0.910846	0.474388	0.11326	0.0501615	0.911966	0.519716	0.20217	0.165094	1.47128	2.274	2.215	2.051	1.986	1.942	1.926	2.394	2.462	2.504	2.5	2.182	2.172
9.81172	9.87066	9.8266	9.7712	9.78865	9.79149	9.83074	9.79788	9.93004	9.99736	9.83968	9.91156	9.90792	10.011	9.8538	9.85766		9.89013	9.83368	0.92413	1.72107	1.41087	1.1333	0.889419	0.8163	1.43287	1.17945	0.985932	0.92523	0.919611	0.483504	0.113603	0.0474455	0.92419	0.523796		0.126754	1.48417	2.27596	2.21598	2.051	1.98306	1.93906	1.92404	2.39596	2.46494	2.50008	2.50098	2.18298	2.17592
9.87124	9.93518	9.89414	9.85888	9.90353	9.92233	9.88827	9.84934	9.97641	10.0247	9.90121	9.92582	9.908	10.008	9.91719	9.94488		9.87527	9.89324	0.93199	1.73192	1.42216	1.14175	0.906628	0.829313	1.44225	1.17819	0.979473	0.909195	0.9259	0.483177	0.11441	0.0467977	0.933186	0.522814		0.164408	1.49667	2.26514	2.22094	2.05199	1.98103	1.94591	1.92696	2.39896	2.47092	2.50296	2.49903	2.1751	2.18587
9.939	10.001	9.96601	9.94701	10.016	10.048	9.95401	9.903	10.005	10.046	9.96601	9.936	9.909	10.008	9.982	10.047	9.85001	9.89901	9.96101	0.94082	1.74544	1.43404	1.16131	0.923623	0.849142	1.44952	1.18004	0.968859	0.905748	0.93454	0.474014	0.115231	0.0467201	0.94171	0.541411	0.13925	0.0594597	1.50759	2.255	2.226	2.055	1.98	1.955	1.931	2.397	2.473	2.502	2.5	2.167	2.183
9.99571	10.0646	10.0344	10.0252	10.1255	10.1722	10.0195	9.95091	10.0324	10.0734	10.0276	9.96533	9.91291	10.0051	10.0377	10.1448	10.0221	10.0681	10.0265	0.943685	1.74581	1.43673	1.17466	0.957575	0.875235	1.45354	1.17849	0.958614	0.884964	0.936994	0.515484	0.122269	0.0473946	0.944731	0.55062	0.138976	0.0560478	1.51097	2.26282	2.2348	2.05891	1.98	1.95304	1.93491	2.38722	2.47593	2.50396	2.49902	2.16798	2.1566
10.0593	10.1264	10.1053	10.1101	10.2586	10.3105	10.0853	10.0044	10.0587	10.1066	10.0913	9.99271	9.91597	10.005	10.1013	10.2341	10.2061	10.2906	10.0913	0.938002	1.73382	1.43357	1.19194	0.968392	0.888751	1.44993	1.19726	0.969599	0.890772	0.929828	0.535337	0.127317	0.047034	0.940595	0.578562	0.135507	0.0590271	1.50474	2.27487	2.24094	2.059	1.97901	1.95003	1.94786	2.3959	2.47699	2.50697	2.50593	2.18086	2.15105
10.119	10.19	10.174	10.1949	10.3689	10.4339	10.152	10.062	10.102	10.145	10.148	10.014	9.92	10.005	10.16	10.316	10.3649	10.4739	10.159	0.923928	1.71794	1.42638	1.19797	0.991016	0.911806	1.44258	1.18511	0.955768	0.883844	0.915619	0.531652	0.12807	0.0471499	0.927098	0.54635	0.144405	0.0683144	1.49377	2.272	2.25199	2.066	1.96801	1.952	1.95699	2.399	2.481	2.511	2.51599	2.179	2.152
10.166	10.2537	10.2397	10.2891	10.4739	10.5447	10.2186	10.1257	10.149	10.1901	10.196	10.062	9.92686	10.005	10.2031	10.3856	10.5032	10.6141	10.2217	0.904869	1.70086	1.42131	1.19303	1.00156	0.932292	1.42356	1.16481	0.93568	0.865367	0.903497	0.52774	0.127639	0.0471108	0.901787	0.538167	0.179268	0.100297	1.47596	2.25828	2.2569	2.06796	1.97192	1.95592	1.96974	2.39606	2.47904	2.52374	2.52188	2.1692	2.15102
10.2353	10.3173	10.3093	10.3672	10.568	10.6499	10.2873	10.1913	10.1965	10.2306	10.2682	10.1263	9.94085	10.005	10.2762	10.4464	10.602	10.7298	10.2863	0.893914	1.6823	1.40267	1.18566	1.01515	0.950627	1.40752	1.15861	0.931718	0.862428	0.896275	0.547674	0.131755	0.0472782	0.887429	0.539632	0.212658	0.151881	1.4587	2.24118	2.26986	2.07196	1.97299	1.96293	1.97693	2.40391	2.479	2.53093	2.52695	2.15119	2.14309
10.307	10.385	10.381	10.458	10.652	10.739	10.357	10.254		10.273	10.335	10.192	9.95999	10.021	10.346	10.523			10.352	0.879376	1.67203	1.39331	1.17228	1.01954	0.970522	1.395	1.15058		0.917138	0.880946	0.544032	0.138687	0.0554768	0.874195	0.535262			1.44944	2.241	2.281	2.075	1.968	1.97	1.98999	2.401	2.489		2.518	2.148	2.139
[truncated: 64 more columns]
