# Supplementary material for: Kinematic Validation of a Multi-Kinect v2 Instrumented 10-Meter Walkway for Quantitative Gait Assessments
Source: PLoS One. 2015 Oct 13;10(10):e0139913. doi: 10.1371/journal.pone.0139913 (PMC4603795; doi:10.1371/journal.pone.0139913)
Supplement: S1 Data — (ZIP) [file pone.0139913.s001.zip › S1_Data/pp10_trial6.xls]

## Sheet: Sheet1
Kinect(x) SpineBase	Kinect(x) Head	Kinect(x) ShoulderLeft	Kinect(x) ElbowLeft	Kinect(x) WristLeft	Kinect(x) HandLeft	Kinect(x) ShoulderRight	Kinect(x) ElbowRight	Kinect(x) WristRight	Kinect(x) HandRight	Kinect(x) HipLeft	Kinect(x) KneeLeft	Kinect(x) AnkleLeft	Kinect(x) FootLeft	Kinect(x) HipRight	Kinect(x) KneeRight	Kinect(x) AnkleRight	Kinect(x) FootRight	Kinect(x) SpineShoulder	Kinect(y) SpineBase	Kinect(y) Head	Kinect(y) ShoulderLeft	Kinect(y) ElbowLeft	Kinect(y) WristLeft	Kinect(y) HandLeft	Kinect(y) ShoulderRight	Kinect(y) ElbowRight	Kinect(y) WristRight	Kinect(y) HandRight	Kinect(y) HipLeft	Kinect(y) KneeLeft	Kinect(y) AnkleLeft	Kinect(y) FootLeft	Kinect(y) HipRight	Kinect(y) KneeRight	Kinect(y) AnkleRight	Kinect(y) FootRight	Kinect(y) SpineShoulder	Kinect(z) SpineBase	Kinect(z) Head	Kinect(z) ShoulderLeft	Kinect(z) ElbowLeft	Kinect(z) WristLeft	Kinect(z) HandLeft	Kinect(z) ShoulderRight	Kinect(z) ElbowRight	Kinect(z) WristRight	Kinect(z) HandRight	Kinect(z) HipLeft	Kinect(z) KneeLeft
0.108003	0.283011	0.228006	0.19401	0.257002	0.253028	0.232009	0.180002	0.241003	0.259999	0.141003	0.0720024	0.01	0.117	0.155002	0.0840032	0.025	0.105002	0.228011	0.915499	1.66821	1.43753	1.18765	0.92142	0.846702	1.43638	1.17409	0.941931	0.869992	0.914049	0.52978	0.155901	0.0537102	0.91461	0.533452	0.1574	0.0686695	1.47249	2.272	2.272	2.097	2.033	2.009	2.02798	2.428	2.475	2.486	2.469	2.193	2.138
0.111924	0.296733	0.235847	0.205771	0.259943	0.287332	0.24279	0.182943	0.244924	0.259019	0.144924	0.0749427	0.01	0.117	0.157943	0.0879236	0.025	0.107943	0.241733	0.914519	1.66336	1.43678	1.18478	0.921312	0.848574	1.44052	1.17444	0.943411	0.872933	0.912726	0.529927	0.156528	0.0539258	0.914012	0.535716	0.157292	0.068052	1.47092	2.27396	2.27396	2.09798	2.03692	2.01489	2.00642	2.428	2.47304	2.48796	2.46606	2.19496	2.13702
0.11299	0.307895	0.248876	0.210952	0.266933	0.26819	0.252905	0.187952	0.245	0.261971	0.14599	0.076981	0.01	0.117	0.15899	0.0909715	0.025	0.108	0.249924	0.913807	1.66269	1.43758	1.18358	0.918755	0.84965	1.43946	1.16885	0.94339	0.866859	0.912165	0.530534	0.158234	0.0539795	0.913237	0.536929	0.156755	0.067931	1.46919	2.27697	2.274	2.10493	2.03898	2.01599	2.02977	2.428	2.47597	2.488	2.46501	2.19797	2.13997
0.117005	0.320005	0.262005	0.218008	0.271006	0.270007	0.264003	0.198004	0.249003	0.266003	0.154003	0.0800034	0.013	0.116	0.164003	0.0960007	0.025	0.108	0.261005	0.910659	1.65944	1.43256	1.18064	0.920898	0.846058	1.43513	1.16572	0.944429	0.865336	0.90879	0.5297	0.158	0.0530903	0.910359	0.535969	0.1569	0.0669796	1.46679	2.279	2.277	2.111	2.04	2.018	2.033	2.428	2.476	2.49	2.467	2.199	2.139
0.124832	0.326853	0.268853	0.229748	0.279811	0.27979	0.268895	0.203874	0.253895	0.270895	0.157916	0.0848951	0.013	0.116	0.168895	0.096979	0.025	0.108	0.268832	0.909642	1.65511	1.43442	1.17959	0.917493	0.843407	1.43332	1.16503	0.942658	0.859711	0.908154	0.529573	0.158529	0.0535501	0.909009	0.534051	0.157155	0.0663926	1.46345	2.27998	2.27798	2.11198	2.04294	2.0229	2.033	2.43387	2.4809	2.49196	2.46896	2.20096	2.1439
0.132926	0.347805	0.283861	0.238916	0.287926	0.288916	0.288814	0.21787	0.260935	0.276944	0.165926	0.0988698	0.0139907	0.116	0.177916	0.106907	0.025	0.108	0.288814	0.904894	1.65021	1.43251	1.18036	0.91527	0.838169	1.42447	1.15816	0.935081	0.861997	0.904286	0.526241	0.157391	0.0535699	0.903462	0.52974	0.157685	0.0659837	1.45738	2.28396	2.28493	2.11398	2.04696	2.02399	2.03795	2.43796	2.48298	2.49299	2.46702	2.20199	2.14301
0.142011	0.358016	0.294018	0.249009	0.303009	0.299004	0.297011	0.220007	0.273004	0.290006	0.174011	0.112033	0.0180051	0.116003	0.186014	0.111009	0.025	0.105	0.29701	0.901407	1.64806	1.42893	1.17869	0.910156	0.837126	1.42226	1.15627	0.935028	0.862699	0.901398	0.5212	0.151853	0.0533	0.899477	0.522992	0.157389	0.0670467	1.45362	2.28801	2.288	2.12201	2.047	2.02601	2.03401	2.44201	2.486	2.497	2.473	2.20601	2.149
0.154756	0.376643	0.314605	0.259793	0.312812	0.303906	0.309756	0.22785	0.277906	0.296868	0.186756	0.150267	0.0238872	0.118944	0.201699	0.121793	0.025	0.105	0.308774	0.8983	1.63717	1.42715	1.17621	0.905087	0.832352	1.42232	1.15488	0.932901	0.861562	0.89877	0.509789	0.143667	0.0533491	0.895948	0.524737	0.155938	0.0633018	1.44952	2.29487	2.29192	2.12887	2.047	2.03287	2.03989	2.44789	2.48992	2.50191	2.47398	2.21189	2.14998
0.17085	0.39285	0.331841	0.268916	0.315972	0.310935	0.332785	0.244841	0.314654	0.316813	0.20285	0.187654	0.0309345	0.119	0.21785	0.13686	0.0279719	0.107972	0.329804	0.895724	1.63878	1.42058	1.17245	0.903276	0.833241	1.41823	1.15175	0.912948	0.860886	0.896788	0.510788	0.1403	0.0534491	0.892829	0.524374	0.155801	0.0652212	1.44713	2.29995	2.29794	2.13792	2.05096	2.03201	2.03802	2.45493	2.49892	2.50695	2.48093	2.21794	2.15198
0.184018	0.410022	0.337016	0.279012	0.318002	0.332996	0.340019	0.251016	0.314018	0.337025	0.21602	0.241049	0.0470361	0.12603	0.228021	0.146007	0.0280048	0.108	0.348015	0.893024	1.63208	1.41858	1.17196	0.902302	0.836566	1.41402	1.14782	0.929037	0.853305	0.894165	0.508436	0.139893	0.0543593	0.890154	0.523666	0.154749	0.0647899	1.44053	2.30601	2.306	2.14	2.059	2.028	2.00899	2.46301	2.50401	2.515	2.486	2.22401	2.15101
0.202592	0.432506	0.353635	0.291721	0.319957	0.329086	0.359571	0.267635	0.332592	0.362442	0.236549	0.291884	0.0841845	0.157313	0.249528	0.15285	0.0328927	0.108	0.363657	0.887335	1.61846	1.41268	1.15806	0.904874	0.83201	1.40483	1.14607	0.926418	0.848006	0.889297	0.514546	0.142512	0.053675	0.883741	0.519854	0.154202	0.0646726	1.43518	2.32068	2.30894	2.14489	2.05509	2.02409	1.99921	2.46887	2.51281	2.51598	2.48894	2.23379	2.15785
0.2248	0.452818	0.377781	0.299927	0.319009	0.326027	0.388736	0.30169	0.373627	0.399663	0.259791	0.342545	0.147426	0.212499	0.268827	0.161918	0.033	0.108991	0.381836	0.883881	1.61153	1.40934	1.16209	0.903672	0.828977	1.39224	1.14454	0.906255	0.840488	0.886168	0.516345	0.15782	0.0686027	0.880003	0.511219	0.153278	0.0639466	1.43252	2.32397	2.31594	2.15095	2.05896	2.02103	1.99008	2.47296	2.51895	2.51303	2.49693	2.23697	2.15899
0.241021	0.480024	0.396022	0.305013	0.316996	0.315991	0.402033	0.324032	0.390039	0.437028	0.277018	0.399042	0.205063	0.275066	0.285024	0.177007	0.0360022	0.109003	0.411021	0.879928	1.60791	1.40325	1.16238	0.906383	0.830963	1.39167	1.13777	0.918407	0.836926	0.882858	0.526845	0.170286	0.078954	0.875507	0.507961	0.153076	0.063706	1.42271	2.329	2.322	2.152	2.061	2.01399	1.982	2.479	2.522	2.51899	2.492	2.246	2.162
0.268468	0.512373	0.42543	0.322658	0.312095	0.304228	0.446145	0.367164	0.441993	0.474278	0.300544	0.454917	0.288384	0.362308	0.316392	0.18681	0.038943	0.112924	0.438468	0.87683	1.59672	1.40265	1.16216	0.897002	0.83509	1.3849	1.13267	0.901616	0.832025	0.88029	0.533746	0.177951	0.0842572	0.87188	0.509108	0.147802	0.0584519	1.41872	2.32606	2.32494	2.15592	2.06198	2.00125	1.97906	2.47802	2.51611	2.50821	2.48906	2.24404	2.16004
0.294756	0.542718	0.45869	0.326962	0.310019	0.298056	0.465821	0.381868	0.487577	0.522549	0.325765	0.493643	0.369248	0.473956	0.341765	0.198887	0.0449436	0.123897	0.469709	0.870965	1.58952	1.39472	1.16004	0.893967	0.83942	1.38046	1.1309	0.897387	0.832148	0.874544	0.529601	0.1686	0.0656179	0.866074	0.507684	0.139379	0.051822	1.40875	2.32798	2.32896	2.15897	2.06398	1.99506	1.97405	2.48196	2.51798	2.50602	2.48405	2.24301	2.15802
0.328031	0.582036	0.484046	0.362015	0.307004	0.286998	0.504041	0.435039	0.513067	0.57306	0.364026	0.549041	0.475106	0.601118	0.378031	0.214034		0.138017	0.508033	0.867494	1.58505	1.38963	1.15678	0.892784	0.839731	1.37775	1.11818	0.903658	0.83508	0.872465	0.518124	0.155146	0.0626945	0.861313	0.50332		0.0388009	1.4073	2.331	2.32999	2.161	2.068	1.996	1.97001	2.49	2.517	2.508	2.47399	2.244	2.15401
0.356379	0.615272	0.52608	0.3757	0.310914	0.285043	0.541187	0.47023	0.574652	0.627802	0.387486	0.586187	0.571881	0.708646	0.406379	0.245315		0.153658	0.538337	0.861863	1.57547	1.38249	1.14337	0.905198	0.849535	1.36421	1.12847	0.920198	0.83506	0.867714	0.521428	0.160532	0.0759107	0.854822	0.512215		0.0396025	1.40004	2.32709	2.32511	2.161	2.06702	1.99796	1.97489	2.48804	2.51896	2.50506	2.46226	2.24302	2.15889
0.398611	0.651667	0.561676	0.401759	0.317935	0.291935	0.584602	0.506667	0.627519	0.679528	0.431593	0.637528	0.666139	0.800167	0.447621				0.573676	0.852625	1.56938	1.37871	1.13609	0.917438	0.854575	1.35974	1.10963	0.909929	0.839231	0.859238	0.535014	0.159927	0.0951133	0.84503				1.39373	2.32403	2.32698	2.16001	2.06898	1.99899	1.97599	2.48007	2.52098	2.49014	2.45506	2.23507	2.16296
0.441033	0.714027	0.614034	0.441031	0.330036	0.312029	0.631035	0.558027	0.670038	0.726033	0.472032	0.68203	0.750026	0.90303	0.490033				0.637027	0.850569	1.56554	1.36951	1.13601	0.918702	0.861005	1.35205	1.10922	0.909446	0.842514	0.856729	0.526516	0.158697	0.087475	0.843479				1.38725	2.313	2.321	2.157	2.069	2.00201	1.98001	2.479	2.51399	2.48999	2.446	2.22899	2.166
0.491036	0.755206	0.665998	0.489074	0.385923	0.357131	0.68496	0.600187	0.727885	0.776036	0.521055	0.728112	0.790225	0.949112	0.540036				0.678206	0.848431	1.55951	1.36226	1.12956	0.921467	0.86881	1.34949	1.10774	0.918829	0.848377	0.854532	0.535703	0.169423	0.110486	0.8414				1.38278	2.30711	2.31708	2.15308	2.06704	2.01377	1.99177	2.47409	2.50615	2.47725	2.44011	2.21919	2.16796
0.547437	0.809457	0.710558	0.531578	0.441447	0.401558	0.729558	0.655447	0.776517	0.830457	0.577437	0.758698	0.815749	0.976729	0.595447				0.733447	0.853488	1.56471	1.36483	1.13581	0.932696	0.874345	1.35394	1.116	0.921158	0.851846	0.858539	0.529435	0.172778	0.118008	0.847379				1.38838	2.31294	2.31007	2.14904	2.06403	2.01994	1.99497	2.47004	2.50204	2.47106	2.43208	2.22494	2.17196
0.610047	0.871048	0.775049	0.60105	0.496056	0.459057	0.784048	0.707051	0.832037	0.877049	0.640047	0.816038	0.835046	0.992043	0.65405	0.491077			0.792048	0.854478	1.56896	1.37146	1.13887	0.928578	0.870521	1.3591	1.12348	0.929786	0.872193	0.859617	0.52787	0.167075	0.106561	0.84824	0.565151			1.39408	2.306	2.29999	2.13799	2.058	2.02	1.997	2.46199	2.495	2.46999	2.434	2.219	2.174
0.660871	0.923827	0.828805	0.655784	0.556653	0.52161	0.836827	0.762762	0.872109	0.930805	0.690871	0.857088	0.884892	1.03896	0.708784	0.575132			0.843849	0.863685	1.57306	1.37394	1.13675	0.937678	0.871645	1.37598	1.13586	0.936344	0.875448	0.866859	0.473782	0.139434	0.0754807	0.859187	0.5557			1.39766	2.30307	2.29315	2.13115	2.05702	2.01707	1.997	2.45417	2.49696	2.46315	2.42911	2.21509	2.17107
0.721453	0.978508	0.892426	0.718435	0.63628	0.602271	0.885562	0.791745	0.927499	0.963708	0.752444	0.896644	0.886	1.03703	0.76648	0.656271			0.899499	0.870509	1.58495	1.37719	1.1354	0.928566	0.861008	1.38818	1.14444	0.948212	0.893495	0.870716	0.50087	0.140306	0.0687654	0.868814	0.552398			1.40791	2.31093	2.28507	2.12307	2.05105	2.00808	1.99105	2.45202	2.48709	2.45904	2.429	2.22689	2.171
0.780035	1.03504	0.94804	0.788053	0.711064	0.685068	0.940033	0.85102	0.967038	0.991039	0.812038	0.921018	0.890004	1.034	0.825035	0.749054			0.960037	0.876372	1.59136	1.38183	1.13145	0.9113	0.850141	1.39951	1.1605	0.952204	0.903402	0.877083	0.504665	0.14097	0.0639471	0.874021	0.543916			1.41094	2.306	2.281	2.118	2.042	2.00499	1.98099	2.444	2.48501	2.459	2.42701	2.224	2.167
0.829077	1.088	1.00395	0.862597	0.80032	0.779228	0.986133	0.878483	1.02	1.04597	0.865003	0.94652	0.895889	1.034	0.874077	0.824579		0.719668	1.01104	0.879766	1.60168	1.3865	1.13488	0.896842	0.837606	1.40614	1.16728	0.958462	0.906158	0.881899	0.5121	0.141372	0.0599453	0.875895	0.524937		0.119305	1.42365	2.30698	2.27511	2.11702	2.03807	1.98831	1.97118	2.44596	2.49285	2.46489	2.43583	2.224	2.17191
0.883498	1.13853	1.06147	0.941274	0.900079	0.887995	1.03852				0.917516	0.963842	0.899963	1.02806	0.927507	0.919125		0.787367	1.06054	0.889182	1.615	1.39665	1.13926	0.891438	0.829831	1.41361				0.888826	0.513379	0.14141	0.0555307	0.887561	0.530326		0.13989	1.43532	2.30601	2.27599	2.11502	2.03602	1.9771	1.96307	2.44204				2.22103	2.18092
0.941044	1.19104	1.12005	1.02506	1.00709	1.0071	1.08104	0.983026	1.08703	1.12402	0.976046	0.981011	0.896007	1.02499	0.984042	1.02106	0.782093	0.92202	1.11304	0.894577	1.6207	1.40373	1.14251	0.894172	0.82919	1.41764	1.17445	0.950853	0.907238	0.893936	0.510277	0.138435	0.0551789	0.893098	0.543981	0.185414	0.129425	1.44068	2.298	2.276	2.11301	2.03	1.976	1.95499	2.449	2.489	2.47501	2.46201	2.215	2.179
0.996802	1.24582	1.1807	1.10136	1.1235	1.12937	1.13191	1.01629	1.12126	1.1475	1.03474	0.994706	0.904811	1.01815	1.03686	1.09736	0.899477	0.947453	1.16978	0.903763	1.63456	1.40996	1.14847	0.896901	0.828642	1.43093	1.17331	0.941374	0.891694	0.901595	0.505924	0.144617	0.0537213	0.903545	0.544714	0.165704	0.0720531	1.45001	2.29702	2.27796	2.11985	2.02804	1.97111	1.94521	2.44606	2.49487	2.48773	2.47179	2.21304	2.17704
1.05546	1.3005	1.23847	1.18424	1.23696	1.24989	1.19046	1.07347	1.18144	1.19159	1.09445	1.0158	0.913916	1.02791	1.09249	1.19906	1.04664	1.12434	1.22747	0.901285	1.63766	1.40898	1.15087	0.905787	0.833128	1.42824	1.1667	0.941388	0.891093	0.899254	0.506415	0.146464	0.0517086	0.900947	0.550248	0.14826	0.0644597	1.45431	2.29007	2.28097	2.12198	2.02206	1.97199	1.94698	2.44303	2.50094	2.4989	2.47794	2.20706	2.17403
1.11004	1.35603	1.29904	1.26004	1.32805	1.36407	1.24503	1.12403	1.21302	1.22903	1.15103	1.03601	0.917008	1.02702	1.14904	1.27604	1.2201	1.32511	1.28204	0.900183	1.64027	1.40922	1.14899	0.923303	0.844078	1.42474	1.16004	0.934935	0.882597	0.897863	0.516104	0.147995	0.0523543	0.900134	0.551673	0.169216	0.0768281	1.45511	2.286	2.291	2.124	2.017	1.981	1.951	2.446	2.505	2.51001	2.49401	2.206	2.171
1.17474	1.41191	1.36178	1.33455	1.42217	1.47975	1.30386	1.17795	1.25126	1.27707	1.21084	1.0615	0.930733	1.05545	1.2157	1.34761	1.38774	1.50647	1.3438	0.888801	1.63607	1.40058	1.15617	0.945626	0.858755	1.4109	1.15982	0.94418	0.877224	0.886462	0.523486	0.156171	0.0597757	0.889006	0.557281	0.163168	0.0735635	1.44548	2.28502	2.29296	2.12694	2.02387	1.98394	1.95689	2.44698	2.5001	2.52079	2.50577	2.20208	2.16904
1.2305	1.46155	1.41155	1.40239	1.51119	1.58108	1.3595	1.22656	1.29262	1.31466	1.2665	1.07191	0.935954	1.02826	1.26753	1.41142	1.51485	1.65466	1.39751	0.879464	1.63969	1.39983	1.16609	0.962765	0.874576	1.39829	1.14632	0.927962	0.849615	0.877511	0.521856	0.15957	0.0607622	0.879476	0.518946	0.18572	0.105216	1.44288	2.28005	2.3039	2.12799	2.02598	1.99589	1.96493	2.44601	2.50892	2.52893	2.52086	2.19804	2.169
1.29707	1.51806	1.47407	1.46508	1.60308	1.68409	1.41806	1.29007	1.36007	1.37006	1.33607	1.14605	0.958017	1.02801	1.33407	1.49008	1.6661	1.8051	1.45406	0.870725	1.63277	1.39452	1.17136	0.980472	0.889179	1.38636	1.1381	0.91701	0.84787	0.869385	0.536887	0.167508	0.0610417	0.870314	0.493902	0.159328	0.10742	1.43783	2.29	2.31701	2.13601	2.036	1.99701	1.97701	2.462	2.509	2.541	2.53101	2.206	2.16899
1.36162	1.57283	1.53373	1.54137	1.67448	1.76135	1.47577	1.35756	1.42267	1.42777	1.40062	1.19496	0.973666	1.03485	1.40156	1.56539	1.75706	1.8941	1.50981	0.865815	1.63404	1.394	1.17776	0.991368	0.906344	1.38707	1.12366	0.908129	0.839097	0.865229	0.525072	0.16609	0.0626164	0.864729	0.486419	0.16683	0.116046	1.43851	2.28902	2.32581	2.14285	2.03796	2.00679	1.98973	2.46298	2.50606	2.54394	2.53883	2.20502	2.16215
1.44326	1.62949	1.59346	1.59453			1.53943	1.4244	1.48841	1.49737	1.47929	1.26239	1.02255	1.04689	1.48227	1.62745	1.7481	1.86925	1.57244	0.86352	1.63299	1.39049	1.17948			1.38963	1.12245	0.892858	0.835571	0.86191	0.516853	0.163345	0.0679712	0.86349	0.499855	0.165206	0.0884943	1.43507	2.29296	2.33888	2.15093	2.04791			2.47291	2.51591	2.55094	2.54792	2.20995	2.16398
1.51707	1.68606	1.65705	1.65105	1.79004	1.89203	1.60306	1.49507	1.56007	1.57008	1.55307	1.35711	1.09108	1.22908	1.55307	1.69906	1.76502	1.90201	1.63406	0.858375	1.63579	1.38923	1.17387	0.993968	0.910737	1.37617	1.11463	0.883586	0.82477	0.857915	0.514952	0.180611	0.130632	0.857295	0.492508	0.15614	0.0754226	1.43469	2.30001	2.34801	2.162	2.05801	2.026	2.009	2.48401	2.527	2.555	2.555	2.21801	2.164
1.58863	1.74487	1.71293	1.70496	1.83513	1.92438	1.6707	1.56761	1.63457	1.65046	1.62659	1.47082	1.17244	1.3124	1.62561	1.76376	1.78953	1.90985	1.69483	0.863659	1.64513	1.39452	1.16827	0.981195	0.907345	1.37628	1.11011	0.889781	0.824819	0.862943	0.506581	0.202833	0.153972	0.862657	0.511073	0.156071	0.0676395	1.44166	2.30981	2.35977	2.16691	2.06683	2.02796	2.01194	2.49185	2.52994	2.55402	2.55892	2.22389	2.16694
1.65937	1.79951	1.76751	1.74861	1.87663	1.94878	1.72948	1.63936	1.71032	1.73227	1.69737	1.57903	1.27012	1.41111	1.69637	1.80266	1.79099	1.90901	1.75348	0.869825	1.6554	1.39885	1.17449	0.978819	0.895131	1.3778	1.11285	0.89865	0.815971	0.86847	0.501307	0.206064	0.158414	0.869231	0.519259	0.15722	0.0628325	1.45038	2.32189	2.3709	2.17096	2.06997	2.03494	2.01101	2.49695	2.53099	2.56688	2.55999	2.2349	2.17295
1.72406	1.86005	1.82405	1.80403	1.90102	1.96401	1.79806	1.71807	1.79208	1.82108	1.76305	1.69909	1.39811	1.54099	1.76106	1.83501	1.79901	1.912	1.81306	0.879299	1.66621	1.41061	1.17599	0.967247	0.882924	1.38703	1.12201	0.907835	0.836529	0.8802	0.504199	0.199343	0.152408	0.876139	0.498948	0.152987	0.0598589	1.45873	2.32501	2.371	2.16901	2.071	2.034	2.013	2.495	2.537	2.56099	2.562	2.239	2.183
1.78274	1.91189	1.87393	1.83631	1.92645	1.97477	1.86066	1.7924	1.88011	1.90519	1.81978	1.7969	1.51744	1.52632	1.8217	1.84283	1.80487	1.91298	1.87174	0.889158	1.67883	1.42103	1.17716	0.953877	0.877105	1.40051	1.1342	0.923053	0.846212	0.890734	0.503485	0.181914	0.0880525	0.88498	0.497021	0.149828	0.0587048	1.46867	2.33381	2.37394	2.17683	2.07394	2.03889	2.01594	2.495	2.53504	2.55513	2.55711	2.24389	2.18104
1.84147	1.97245	1.92653	1.88654	1.94285	1.98293	1.92938	1.86633	1.96028	1.9942	1.87352	1.8971	1.65773	1.70337	1.88542	1.86084	1.80599	1.913	1.93245	0.902014	1.69224	1.43476	1.17952	0.948794	0.874285	1.41427	1.1435	0.93537	0.855863	0.905942	0.496564	0.150674	0.0594607	0.895039	0.494929	0.147065	0.0581548	1.48013	2.33895	2.37499	2.17601	2.07697	2.03405	2.01699	2.49995	2.54194	2.55896	2.55799	2.24697	2.18298
1.90106	2.03507	1.99006	1.92604	1.95703	1.99101	1.99308	1.94108	2.04309	2.0781	1.93106	1.99113	1.8332	1.89619	1.94407	1.88404	1.81304	1.91307	1.99707	0.910354	1.70338	1.4419	1.17921	0.945355	0.874968	1.42627	1.1565	0.952847	0.870913	0.914024	0.500379	0.144532	0.0560691	0.903294	0.484117	0.145583	0.0562018	1.48875	2.339	2.371	2.176	2.07801	2.036	2.021	2.49901	2.542	2.563	2.554	2.249	2.189
1.95398	2.09387	2.04004	1.9623	1.97859	2.00179	2.05481	2.00772	2.1156	2.16336	1.983	2.095	1.99783	2.04808	2.00091	1.91343	1.8444		2.05587	0.913696	1.7098	1.43966	1.17826	0.941455	0.873665	1.42441	1.16786	0.967047	0.889424	0.917375	0.524094	0.145845	0.0553047	0.906459	0.489565	0.139762		1.4927	2.34194	2.37198	2.17992	2.08291	2.03894	2.02394	2.50881	2.54592	2.56594	2.55008	2.25194	2.19194
2.01543	2.15246	2.09846	2.00659	2.00179	2.01587	2.11841	2.0724	2.18734	2.24921	2.04146	2.18517	2.1595	2.27984	2.06243	1.98632			2.11644	0.918971	1.71003	1.4368	1.17711	0.936595	0.871698	1.42478	1.17497	0.976751	0.90569	0.919768	0.522143	0.14584	0.0524964	0.914356	0.582177			1.49177	2.33606	2.36903	2.17703	2.08894	2.04494	2.02301	2.509	2.54897	2.566	2.54207	2.24606	2.19299
2.07801	2.21201	2.15301	2.05101	2.03101	2.038	2.18301	2.14201	2.26501	2.33801	2.10401	2.25601	2.33202	2.45602	2.12901	2.02201		2.051	2.17601	0.91585	1.70581	1.42835	1.16691	0.932339	0.864659	1.41912	1.17643	0.982141	0.916831	0.919911	0.5932	0.166738	0.0784602	0.907988	0.59291		0.248405	1.48761	2.332	2.367	2.18	2.095	2.046	2.026	2.508	2.554	2.565	2.532	2.242	2.194
2.13967	2.26976	2.21467	2.09995	2.06526	2.06639	2.24369	2.20563	2.34038	2.41925	2.16176	2.30592	2.43185	2.57249	2.19067	2.06703		2.04317	2.23473	0.91354	1.69973	1.42049	1.16165	0.927299	0.858454	1.41468	1.17283	0.98724	0.920374	0.92454	0.592867	0.21126	0.13784	0.89872	0.595338		0.159741	1.48146	2.332	2.36406	2.17902	2.09892	2.04796	2.02992	2.50506	2.55987	2.56304	2.52906	2.24004	2.22141
2.21035	2.33341	2.27841	2.15648	2.11653	2.10267	2.31138	2.27239	2.41531	2.50026	2.23136	2.37437	2.52713	2.68497	2.26432	2.13735	1.93467	2.07767	2.30139	0.909497	1.69521	1.41425	1.15507	0.914796	0.84984	1.40901	1.17056	0.990312	0.923759	0.919132	0.587708	0.18558	0.141042	0.896083	0.602355	0.226628	0.180666	1.47532	2.332	2.364	2.179	2.09801	2.05196	2.03198	2.50599	2.55802	2.56597	2.53296	2.23703	2.18534
2.29005	2.40205	2.34405	2.21404	2.17104	2.15305	2.38304	2.34005	2.49205	2.57305	2.30705	2.41408	2.56905	2.72404	2.34105		1.97804	2.11904	2.36705	0.907528	1.69251	1.41075	1.14529	0.912318	0.841415	1.40176	1.16708	0.991535	0.92258	0.917568	0.578523	0.180942	0.134016	0.893659		0.255708	0.210128	1.4717	2.326	2.358	2.174	2.103	2.058	2.036	2.499	2.56	2.56	2.529	2.233	2.15405
2.36066	2.46579	2.41172	2.27583	2.22988	2.21974	2.44483	2.40477	2.55677	2.63974	2.38159	2.52686	2.64359	2.77307	2.41559		2.03394	2.17494	2.4357	0.905341	1.69551	1.40865	1.14115	0.909572	0.834992	1.40418	1.1595	0.98466	0.92312	0.914331	0.58274	0.169311	0.087237	0.892482		0.266721	0.221691	1.47336	2.33287	2.35309	2.17204	2.10202	2.058	2.03698	2.49606	2.55509	2.56589	2.53096	2.23791	2.21779
2.43733	2.53143	2.48338	2.34639	2.30534	2.29435	2.51935	2.4744	2.6254	2.6975	2.45635	2.61028	2.65095	2.78292	2.48936		2.10538	2.24638	2.50341	0.891819	1.697	1.40741	1.13329	0.90497	0.830479	1.40225	1.15512	0.980803	0.921157	0.898658	0.480941	0.114404	0.0717491	0.881507		0.259991	0.215834	1.47162	2.32904	2.34904	2.16804	2.10299	2.06097	2.03997	2.48708	2.55203	2.56005	2.53496	2.23304	2.25171
2.50805	2.60106	2.55906	2.43007	2.39508	2.38508	2.58506	2.53105	2.68005	2.75305			2.66801	2.78301	2.55905		2.19609	2.33609	2.57406	0.885725	1.70077	1.40718	1.13015	0.89226	0.820696	1.40216	1.15681	0.981767	0.920467			0.113671	0.0612632	0.878637		0.259186	0.215097	1.47335	2.33901	2.346	2.164	2.099	2.05499	2.037	2.48299	2.551	2.56301	2.54101
2.55719	2.63366	2.6076	2.50511	2.49935	2.49773	2.61916	2.56937	2.71983	2.78555	2.58215	2.66161	2.67839	2.79098	2.60374	2.61209	2.2949	2.4349	2.61114	0.899278	1.69588	1.40055	1.13054	0.87492	0.81259	1.40168	1.16238	0.97643	0.915937	0.898407	0.495691	0.125323	0.0518522	0.897458	0.497572	0.244023	0.200178	1.46512	2.32694	2.29955	2.13551	2.06962	2.02718	2.01169	2.45499	2.52507	2.54713	2.52996	2.24145	2.23784
2.60905	2.69894	2.6655	2.58481	2.59964	2.60062	2.67403	2.62601	2.75966	2.82764	2.63356	2.66795	2.68246	2.79249	2.65803	2.68342	2.428	2.50436	2.66553	0.900275	1.70761	1.40846	1.1258	0.875797	0.815556	1.41383	1.16277	0.966358	0.903457	0.898875	0.491951	0.124271	0.0505166	0.898857	0.497231	0.165802	0.103872	1.47599	2.33146	2.30099	2.13699	2.06554	2.02155	2.00952	2.46293	2.53244	2.55097	2.53694	2.24547	2.24296
2.67746	2.76746	2.73996	2.67795	2.71543	2.72443	2.73847	2.68647	2.81547	2.86598	2.70046	2.71798	2.6825	2.78501	2.72546	2.77943	2.60079	2.66371	2.73696	0.911375	1.71201	1.42175	1.13272	0.896503	0.828945	1.4236	1.16942	0.960961	0.904038	0.909403	0.489264	0.124041	0.0494347	0.910156	0.518884	0.132493	0.0538796	1.48339	2.32801	2.303	2.139	2.05601	2.02549	2.005	2.463	2.53001	2.54651	2.5385	2.24251	2.261
2.74177	2.82441	2.80673	2.76436	2.82933	2.84618	2.80523	2.74783	2.86947	2.89887	2.76428	2.73615	2.68593	2.785	2.78732	2.86634	2.78439	2.84445	2.79882	0.916948	1.70706	1.42929	1.15101	0.909999	0.837598	1.4272	1.16677	0.949884	0.898032	0.913604	0.476075	0.126439	0.0494436	0.916877	0.520496	0.136373	0.0562922	1.4866	2.33242	2.30643	2.14096	2.05305	2.01667	1.99862	2.4576	2.53491	2.54699	2.53752	2.24545	2.24824
2.80144	2.88542	2.87139	2.84623	2.94243	2.97231	2.86989	2.77547	2.87673	2.91765	2.82394	2.75235	2.69194	2.78846	2.84842	2.97151	2.87158	2.94043	2.85893	0.911693	1.70097	1.43037	1.16473	0.928699	0.856773	1.42945	1.16757	0.941419	0.890701	0.908105	0.501585	0.132553	0.0484108	0.911877	0.542132	0.140054	0.0550601	1.4876	2.32903	2.31096	2.1405	2.05151	2.016	2.00048	2.45849	2.505	2.54287	2.5289	2.24154	2.23413
2.86746	2.95496	2.94445	2.93045	3.04795	3.09493	2.93946	2.83789	2.93789	2.96691	2.89145	2.78497	2.699	2.81448	2.91546	3.05796	3.03591	3.1294	2.92895	0.906717	1.69542	1.42189	1.1811	0.952756	0.874497	1.42142	1.16171	0.932417	0.864159	0.901288	0.513135	0.134518	0.0539985	0.908857	0.555011	0.14962	0.0696567	1.48212	2.3315	2.3145	2.1395	2.052	2.02149	2.004	2.451	2.506	2.53302	2.52301	2.2455	2.23
2.92579	3.01769	3.01062	3.0069	3.14056	3.20226	3.00611	2.88997	2.95663	3.00328	2.94881	2.81095	2.70586	2.79052	2.97575	3.12608	3.18097	3.29455	2.99512	0.88888	1.68961	1.41208	1.18958	0.976124	0.895954	1.41424	1.15782	0.933459	0.851707	0.882652	0.517064	0.13579	0.0518183	0.892287	0.543497	0.166209	0.0910608	1.47584	2.3364	2.32526	2.14342	2.04711	2.02444	2.01478	2.451	2.50208	2.54379	2.53575	2.24893	2.23
2.98343	3.05944	3.0799	3.08631	3.23766	3.31205	3.07887	2.96441	3.02744	3.05063	3.00701	2.85512	2.71393	2.79	3.0355	3.19788	3.33767	3.47197	3.03448	0.894195	1.69215	1.40349	1.17849	0.981093	0.907142	1.39646	1.14437	0.919125	0.84152	0.870697	0.516256	0.141781	0.0534947	0.874121	0.523119	0.195482	0.152563	1.45745	2.29802	2.26896	2.14201	2.04304	2.03293	2.02441	2.44852	2.50894	2.54202	2.54493	2.24603	2.23298
3.0479	3.12689	3.13088	3.14688	3.2979	3.42284	3.11588	3.03589	3.08391	3.1099	3.08089	2.89891	2.74195	2.80398	3.0919	3.27089	3.52384	3.65585	3.10389	0.890086	1.68044	1.39215	1.17595	0.989512	0.920808	1.38804	1.12113	0.896207	0.818657	0.886551	0.495385	0.153885	0.0561297	0.891642	0.522655	0.166744	0.123163	1.44682	2.298	2.27499	2.11799	2.03	2.02699	2.01399	2.43799	2.51399	2.55498	2.54999	2.22	2.22301
3.13133	3.19366	3.19766	3.22445	3.40094	3.52201	3.18658	3.10266	3.14478	3.16	3.16825	2.97253	2.76357	2.81086	3.17043	3.35923	3.5191	3.6609	3.17753	0.886139	1.67967	1.38911	1.17144	1.00217	0.928222	1.38447	1.11735	0.892033	0.823659	0.881491	0.488645	0.155978	0.0577378	0.888856	0.515504	0.170583	0.107308	1.44254	2.31271	2.2848	2.12584	2.04274	2.027	2.01204	2.43702	2.51302	2.54912	2.55588	2.23274	2.223
3.21321	3.2663	3.27129	3.27749	3.45945	3.57252	3.25336	3.17728	3.20641	3.22834	3.24229	3.07204	2.82144	2.84962	3.25518	3.4224	3.5398	3.67783	3.24832	0.883178	1.67693	1.38073	1.16593	1.00032	0.930242	1.37664	1.12194	0.897753	0.805182	0.878934	0.486024	0.132412	0.0466789	0.885502	0.53373	0.166709	0.0979388	1.43696	2.30706	2.28995	2.13194	2.05092	2.02997	2.02091	2.45681	2.51102	2.55494	2.55798	2.23003	2.20815
3.29494	3.34595	3.34495	3.33796	3.54694	3.63696	3.33794	3.24795	3.28695	3.30695	3.32694	3.20391	2.91394	3.05386	3.33694	3.50095	3.59696	3.72197	3.32195	0.884249	1.67437	1.3836	1.16869	0.990487	0.91552	1.37847	1.11195	0.886668	0.798504	0.882248	0.496373	0.163149	0.120339	0.884251	0.493338	0.147423	0.0647327	1.44152	2.309	2.30299	2.13999	2.06299	2.036	2.024	2.455	2.51999	2.54201	2.561	2.227	2.208
3.36854	3.4166	3.40873	3.40566	3.57151	3.68112	3.40958	3.3235	3.36936	3.38642	3.40054	3.32559	3.01696	3.15696	3.41054	3.55101	3.59798	3.72298	3.39554	0.894428	1.68781	1.39027	1.16914	0.999687	0.913686	1.3867	1.11849	0.883758	0.811825	0.890594	0.502793	0.18231	0.140197	0.896007	0.52052	0.149342	0.0657886	1.44752	2.32273	2.30692	2.14294	2.0679	2.02816	2.02008	2.46186	2.51902	2.56063	2.55904	2.24171	2.20212
3.44328	3.49029	3.47733	3.46938	3.6532	3.70378	3.48032	3.40224	3.45319	3.4791	3.47528	3.43989	3.13486	3.27585	3.48528	3.58468	3.60493	3.72696	3.46731	0.90072	1.69093	1.39996	1.16273	0.9604	0.893202	1.38962	1.12677	0.899147	0.80908	0.898662	0.489562	0.159261	0.117142	0.90033	0.502078	0.151103	0.0620373	1.45442	2.323	2.31492	2.13805	2.06899	2.03988	2.02396	2.46002	2.52197	2.55803	2.55999	2.242	2.20398
3.50591	3.56089	3.5419	3.52392	3.66598	3.73296	3.5469	3.48088	3.55485	3.57086	3.53791	3.5728	3.27279	3.275	3.5529	3.59998	3.60999	3.727	3.53889	0.912043	1.70539	1.41025	1.17565	0.956296	0.875776	1.39934	1.12348	0.881816	0.818825	0.910952	0.513633	0.178111	0.0678939	0.910375	0.503957	0.148803	0.060702	1.4698	2.321	2.317	2.139	2.06201	2.03601	2.025	2.459	2.524	2.55301	2.558	2.239	2.20999
3.57563	3.63259	3.60967	3.58873	3.7219	3.75065	3.61663	3.55553	3.64326	3.66416	3.60763	3.65734	3.42108	3.46231	3.61773	3.62746	3.61196	3.727	3.60667	0.921945	1.71257	1.42368	1.17403	0.928135	0.862628	1.41091	1.13966	0.905523	0.83154	0.923503	0.490791	0.156702	0.0725469	0.917363	0.500949	0.145887	0.0603273	1.47653	2.32198	2.31406	2.13704	2.05808	2.03894	2.02598	2.46096	2.52008	2.55888	2.55898	2.24096	2.20314
3.63443	3.70628	3.6714	3.61376	3.71607	3.73219	3.69226	3.63918	3.73906	3.75907	3.66247	3.75207	3.60916	3.67294	3.67742	3.64681	3.61596	3.72304	3.67335	0.932517	1.72128	1.43447	1.17603	0.92753	0.865192	1.41794	1.1467	0.914852	0.846632	0.9328	0.508856	0.133893	0.0519362	0.928896	0.507989	0.14786	0.0555178	1.48559	2.32794	2.31103	2.13106	2.05701	2.03801	2.03194	2.46397	2.52495	2.559	2.55603	2.24397	2.21092
3.6959	3.77888	3.73989	3.67889	3.72598	3.75896	3.76588	3.71687	3.81488	3.84985	3.72091	3.85883	3.78072	3.86569	3.74489	3.66996	3.63098	3.725	3.74289	0.936214	1.72361	1.43489	1.17505	0.928468	0.857393	1.42333	1.14903	0.935806	0.860318	0.935426	0.519263	0.161555	0.0776078	0.933513	0.505844	0.136399	0.0566281	1.48873	2.32201	2.30501	2.134	2.05301	2.038	2.03	2.461	2.524	2.55201	2.556	2.23901	2.20102
3.75581	3.84567	3.79981	3.72802	3.76914	3.78645	3.83757	3.78857	3.91011	3.94118	3.77885	3.94626	3.94082	4.04935	3.80089	3.73863	3.69375	3.74755	3.81359	0.933112	1.72133	1.43022	1.16302	0.920999	0.849575	1.42265	1.16519	0.945615	0.880185	0.933783	0.496435	0.154178	0.0638744	0.928971	0.580473	0.126026	0.0461782	1.48566	2.32298	2.3001	2.12812	2.05398	2.03016	2.02118	2.45806	2.52106	2.55298	2.55012	2.23802	2.1961
3.81741	3.91434	3.86537	3.77257	3.79674	3.81968	3.90139	3.85833	3.97538	4.03311	3.8414	4.03118	4.0965	4.21045	3.86835	3.76278			3.87838	0.92795	1.71296	1.42249	1.15681	0.9178	0.842993	1.41851	1.17283	0.966249	0.896741	0.925372	0.521172	0.17337	0.108301	0.927117	0.571107			1.47498	2.32795	2.29505	2.128	2.06093	2.02901	2.01407	2.45998	2.521	2.54607	2.54109	2.24493	2.19303
3.89088	3.98089	3.93189	3.82791	3.84792	3.85594	3.97089	3.92289	4.05687	4.12285	3.91188	4.09589	4.23078	4.37573	3.94188	3.81491			3.94988	0.918995	1.7037	1.41029	1.13983	0.903504	0.832347	1.41477	1.16736	0.97231	0.905426	0.917623	0.515749	0.18568	0.134518	0.917096	0.562264			1.46727	2.328	2.29101	2.127	2.05701	2.02201	2.00701	2.45501	2.521	2.547	2.53301	2.243	2.19699
3.96161	4.05161	3.99574	3.88978	3.88428	3.89719	4.03474	3.9838	4.13055	4.19655	3.98261		4.33691	4.48583	4.01065	3.89149			4.01963	0.914165	1.69673	1.40121	1.12655	0.887436	0.824867	1.40719	1.16041	0.970192	0.908421	0.912452		0.185269	0.139159	0.912677	0.588581			1.45838	2.31133	2.28512	2.1221	2.05798	2.022	2.007	2.45108	2.51806	2.54014	2.52515	2.22731
4.03943	4.12248	4.06847	3.9585	3.9515	3.94862	4.10846	4.04555	4.18262	4.26053	4.06043	4.25027	4.40153	4.54855	4.09141	3.97439			4.0875	0.913613	1.69356	1.39484	1.12178	0.884093	0.813801	1.40285	1.1578	0.962179	0.917165	0.910742	0.509861	0.168128	0.120689	0.913205	0.588763			1.45457	2.311	2.27607	2.11704	2.05403	2.02101	2.00402	2.44802	2.51204	2.54496	2.52599	2.22601	2.19898
4.12187	4.19388	4.14388	4.03188	4.01989	4.01489	4.17589	4.11688	4.23991	4.31791	4.14586	4.33187	4.4659	4.60391	4.17287	4.06286			4.15988	0.912452	1.68822	1.38667	1.11724	0.875814	0.806342	1.40204	1.15444	0.94974	0.906378	0.907935	0.477981	0.135433	0.0815139	0.913649	0.578657			1.4516	2.31599	2.26701	2.11001	2.051	2.01601	2.00001	2.44001	2.50601	2.53601	2.528	2.22999	2.20799
4.1975	4.26264	4.21656	4.11436	4.10531	4.09638	4.24268	4.17387	4.30766	4.35722	4.22444	4.39377	4.47875	4.61381	4.24556	4.16497			4.23354	0.907096	1.69356	1.387	1.11044	0.863583	0.799829	1.40564	1.14935	0.948053	0.901291	0.905841	0.488676	0.132036	0.0714977	0.90509	0.563177			1.45224	2.31502	2.25818	2.10314	2.04806	2.01306	1.99804	2.43216	2.5011	2.52423	2.5329	2.22804	2.19819
4.26733	4.33629	4.29326	4.1972	4.19711	4.19108	4.30539	4.23837	4.34267	4.39761	4.29433	4.44451	4.49187	4.61796	4.31533	4.26305			4.30531	0.906624	1.69617	1.38994	1.10883	0.861894	0.796343	1.40849	1.14521	0.929097	0.870632	0.905057	0.495624	0.128881	0.056714	0.904851	0.532718			1.4565	2.31005	2.25503	2.09904	2.04305	2.00409	1.99503	2.42903	2.501	2.52994	2.53696	2.22305	2.1881
4.33389	4.40589	4.3589	4.28386	4.30083	4.29883	4.3649	4.3019	4.39891	4.42795	4.3579	4.47595	4.492	4.618	4.38189	4.36384			4.3659	0.911552	1.70485	1.39092	1.11309	0.856329	0.80281	1.4144	1.1332	0.914334	0.865687	0.909163	0.504785	0.12909	0.0557713	0.910371	0.524762			1.46249	2.309	2.25101	2.10299	2.03901	1.99501	1.98901	2.43799	2.501	2.53	2.534	2.224	2.189
4.39382	4.47857	4.42765	4.37128	4.39221	4.40001	4.42875	4.353	4.41273	4.4584	4.42175	4.49856	4.49592	4.618	4.43496	4.45521			4.43465	0.923642	1.71551	1.40363	1.12411	0.875513	0.806547	1.43379	1.15847	0.928825	0.856118	0.918712	0.496856	0.128502	0.0543872	0.924571	0.516492			1.47572	2.31096	2.251	2.10398	2.03115	1.9999	1.98312	2.43408	2.49806	2.52902	2.53106	2.22694	2.19488
4.45441	4.54139	4.49237	4.45221	4.50886	4.52181	4.48743	4.41341	4.46746	4.49762	4.48439	4.51484	4.496	4.618	4.49739	4.55403	4.34259	4.3805	4.49937	0.937069	1.7287	1.42161	1.1456	0.889445	0.823908	1.44298	1.16749	0.935843	0.859039	0.93197	0.480897	0.128054	0.0538352	0.937653	0.534984	0.133531	0.0640779	1.48731	2.31199	2.25892	2.10499	2.03001	1.9901	1.97805	2.43895	2.49998	2.52801	2.53199	2.22502	2.20094
4.51889	4.61188	4.56189	4.53686	4.61183	4.64679	4.55788	4.4739	4.51293	4.53194	4.54889	4.53796	4.50598	4.61401	4.5589	4.65983	4.50473	4.57268	4.56389	0.943659	1.7334	1.43085	1.16336	0.915836	0.837628	1.45096	1.17885	0.944815	0.880015	0.938649	0.487778	0.131544	0.0541595	0.94382	0.556714	0.148236	0.0690813	1.49582	2.30501	2.26699	2.106	2.03	1.99499	1.97301	2.43501	2.501	2.53399	2.53899	2.21801	2.19601
4.58273	4.67671	4.63161	4.61936	4.72181	4.76858	4.61781	4.52597	4.56889	4.57416	4.61861	4.56349	4.5109	4.614	4.61881	4.75118	4.66384	4.74066	4.62969	0.945876	1.73641	1.43489	1.16796	0.936401	0.855838	1.45243	1.18802	0.954056	0.903248	0.941543	0.494506	0.133276	0.0531403	0.945163	0.565525	0.148907	0.0625012	1.50106	2.30108	2.27386	2.10698	2.03098	1.99304	1.96712	2.43892	2.50492	2.52518	2.53802	2.21506	2.19502
4.64836	4.74335	4.7033	4.69428	4.83292	4.89181	4.68138	4.58839	4.59971		4.68337	4.60262	4.51991	4.61499	4.68436	4.83618	4.8492	4.95789	4.69932	0.94492	1.734	1.43411	1.18418	0.967863	0.880064	1.45288	1.19549	0.96133		0.940778	0.512454	0.137815	0.0525754	0.943923	0.566898	0.161387	0.0755695	1.4978	2.30397	2.28291	2.11195	2.031	1.98508	1.96502	2.439	2.49807	2.52896		2.21896	2.19599
4.72187	4.81388	4.77188	4.77586	4.93582	5.0068	4.75288	4.65089			4.75288	4.62097	4.52399	4.615	4.75688	4.91986	5.04267	5.13869	4.77188	0.933729	1.72646	1.42924	1.19278	0.988834	0.901443	1.43946	1.20957			0.930208	0.511692	0.140386	0.0532788	0.93235	0.529375	0.124345	0.0740029	1.48928	2.30101	2.29198	2.114	2.032	1.987	1.96999	2.44299	2.49501			2.21401	2.197
4.79261	4.88264	4.84261	4.85347	5.02033	5.10997	4.82164	4.73533			4.82655	4.67886	4.53577	4.615	4.83153	4.99943	5.195	5.30081	4.83868	0.924404	1.71683	1.42355	1.19507	1.00533	0.922662	1.42819	1.20017			0.921786	0.534608	0.157061	0.0558199	0.922308	0.504765	0.118514	0.0865032	1.48023	2.30492	2.29985	2.11792	2.03788	1.99288	1.97785	2.44104	2.48814			2.21694	2.19504
4.86739	4.94945	4.91144	4.93731	5.10729	5.21811	4.89242				4.89841	4.73454	4.54691	4.61996	4.9054	5.08034	5.29023	5.40119	4.90744	0.912349	1.71015	1.41222	1.1907	1.01182	0.932521	1.4191				0.910701	0.546643	0.165413	0.0607096	0.909575	0.501959	0.132453	0.0889913	1.47019	2.30599	2.30694	2.12395	2.02412	1.99697	1.98395	2.44298				2.21799	2.19103
4.94387	5.01888	4.99286	5.00489	5.18287	5.30186	4.96787				4.97487	4.80388	4.58094	4.62998	4.97888	5.15987	5.32394	5.4609	4.97988	0.904194	1.70373	1.40692	1.18432	1.01745	0.942803	1.40871				0.904231	0.543705	0.14803	0.0623972	0.899896	0.506273	0.133339	0.0887504	1.46342	2.30101	2.31499	2.12699	2.03398	1.99999	1.98899	2.44599				2.21401	2.18601
5.02215	5.08475	5.06324	5.07967	5.25691	5.37262	5.03072	4.91001	4.91117	4.91006	5.05638	4.90695	4.63591	4.64863	5.05913	5.23562	5.33292	5.46395	5.05164	0.886764	1.67322	1.38483	1.16462	0.995959	0.932736	1.38258	1.07367	0.840768	0.783737	0.895063	0.543141	0.168374	0.0724399	0.883608	0.514371	0.154282	0.0832371	1.44212	2.28898	2.30994	2.13197	2.03353	2.00149	1.99296	2.44651	2.49711	2.54605	2.55301	2.21792	2.18306
5.09538	5.1549	5.13538	5.13999	5.33829	5.42654	5.10288	4.98726	5.00113	4.99122	5.13087	5.01022	4.73864	4.87175	5.13287	5.29846	5.35779	5.47491	5.11546	0.88083	1.67353	1.38452	1.16237	0.990913	0.922253	1.37506	1.06749	0.835204	0.787365	0.882191	0.528335	0.190426	0.150815	0.876848	0.520991	0.151898	0.0754178	1.44222	2.29445	2.31644	2.13944	2.04491	2.00646	1.99647	2.45592	2.50592	2.54996	2.55399	2.21295	2.18102
5.17604	5.21954	5.20352	5.20753	5.38301	5.471	5.17554	5.07023	5.10133	5.10332	5.20803	5.15104	4.83706	4.97155	5.21453	5.35499	5.378	5.485	5.18805	0.884473	1.66891	1.38463	1.16195	0.978724	0.906773	1.37906	1.0857	0.826015	0.781969	0.884864	0.525664	0.198175	0.158674	0.881318	0.528859	0.142696	0.063351	1.44146	2.30853	2.329	2.142	2.04701	2.01601	2.001	2.465	2.504	2.54603	2.552	2.22602	2.182
5.24615	5.28227	5.25926	5.26525	5.42973	5.49979	5.24426				5.27517	5.25549	4.93925	5.07108	5.27925	5.38236	5.38541	5.48696	5.25615	0.885337	1.66689	1.38926	1.1507	0.96382	0.889227	1.38145				0.88528	0.505415	0.172698	0.134982	0.882543	0.518914	0.140955	0.0602873	1.44249	2.32538	2.33544	2.14348	2.04907	2.0195	2.00497	2.46845				2.23943	2.18553
5.31095	5.34844	5.31999	5.32252	5.47066	5.52033	5.31987	5.2254	5.29833	5.31817	5.34095	5.36309	5.0709	5.08689	5.34742	5.41373	5.38897	5.487	5.31401	0.892259	1.67217	1.40013	1.154	0.943238	0.868765	1.3869	1.1144	0.885223	0.804786	0.89338	0.503744	0.153296	0.0660465	0.888071	0.504368	0.138607	0.0602762	1.45151	2.32698	2.33946	2.14251	2.05346	2.02197	2.00897	2.46503	2.50797	2.54906	2.55598	2.24197	2.19244
5.34918	5.3962	5.37218	5.36215	5.47812	5.52704	5.3712	5.31221	5.39423	5.42026	5.38716	5.45526	5.24444	5.29348	5.39218	5.41106	5.37901	5.47999	5.36518	0.90615	1.69105	1.41161	1.15467	0.926942	0.853122	1.38963	1.14434	0.894366	0.823397	0.909938	0.495739	0.142623	0.0673478	0.900313	0.496924	0.145507	0.0621747	1.45917	2.31699	2.31998	2.13301	2.05599	2.024	2.01199	2.45899	2.50301	2.55598	2.56099	2.23898	2.20299
5.41874	5.47577	5.4418	5.42166	5.5242	5.54421	5.44893	5.39602	5.4856	5.52431	5.45174	5.5572	5.41896	5.48193	5.46467	5.43526	5.38219	5.47611	5.43585	0.910298	1.69886	1.42121	1.16774	0.919964	0.845899	1.40439	1.14332	0.927649	0.845735	0.913055	0.49548	0.15176	0.066344	0.905379	0.498524	0.144348	0.0600554	1.46803	2.31201	2.31396	2.13795	2.054	2.02294	2.00998	2.454	2.507	2.55017	2.55899	2.23201	2.19995
5.47735	5.53633	5.50529	5.47342	5.53983	5.56082	5.52219	5.47611	5.6116	5.62785	5.51035	5.65195	5.57328	5.63431	5.51741	5.45577	5.39684	5.4849	5.50325	0.91567	1.70473	1.42553	1.15963	0.910782	0.83874	1.40916	1.14798	0.914912	0.861129	0.918183	0.517535	0.154945	0.0540368	0.910849	0.49493	0.132393	0.0565391	1.47127	2.31299	2.31103	2.13404	2.054	2.01805	2.00802	2.454	2.507	2.56385	2.55801	2.23299	2.19604
5.54014	5.60215	5.57215	5.52313	5.58305	5.59006	5.59716	5.55017	5.66824	5.72423	5.57014	5.74614	5.73238	5.85241	5.58516	5.51408			5.57414	0.923489	1.70373	1.42162	1.15249	0.893958	0.831657	1.41169	1.15867	0.954122	0.879442	0.924476	0.55659	0.145289	0.0683816	0.919993	0.545222			1.47092	2.31001	2.30698	2.13299	2.05499	2.011	2.00099	2.454	2.50401	2.549	2.55498	2.23101	2.19
5.60589	5.66991	5.64189	5.58268	5.60469	5.61743	5.66888	5.62801	5.77883	5.82913	5.63587	5.81283	5.90564	6.04077	5.65789	5.54918			5.64088	0.918641	1.69875	1.41784	1.1508	0.888363	0.825673	1.40387	1.14131	0.954944	0.889604	0.917883	0.574875	0.154213	0.0922894	0.91696	0.563457			1.46386	2.31597	2.29887	2.12696	2.052	2.0109	1.99595	2.45489	2.51003	2.5479	2.54786	2.23694	2.18895
5.67449	5.73948	5.71049	5.63461	5.65761	5.65075	5.7365	5.70543	5.84253	5.91635	5.70251	5.87653	6.03206	6.17699	5.72649	5.5629			5.7085	0.914908	1.68867	1.40411	1.12057	0.873242	0.815128	1.41194	1.15095	0.951406	0.897581	0.915031	0.5668	0.167541	0.12606	0.912374	0.514056			1.45872	2.31401	2.28907	2.12402	2.052	2.00306	1.99203	2.44607	2.51199	2.54006	2.53708	2.23204	2.18503
5.74626	5.81121	5.78622	5.70421	5.70818	5.70218	5.80722	5.77321	5.92322	6.00224	5.77625	5.96821	6.12229	6.26728	5.80325	5.61725		5.70029	5.78222	0.910312	1.68348	1.39587	1.12972	0.886626	0.809002	1.40151	1.14818	0.956002	0.902741	0.90831	0.50362	0.180934	0.136461	0.909965	0.518135		0.187876	1.45368	2.318	2.28297	2.11697	2.05795	2.008	1.989	2.44399	2.51101	2.535	2.53199	2.23899	2.19801
5.82804	5.87995	5.85791	5.77296	5.76483	5.75884	5.87784	5.84194	5.99386	6.07877	5.85708	6.03395	6.21547	6.35741	5.88195	5.69707		5.7934	5.8539	0.904613	1.68229	1.3896	1.10315	0.872636	0.806501	1.39752	1.14767	0.956676	0.903076	0.901887	0.566857	0.14749	0.0955265	0.905067	0.514305		0.181052	1.44804	2.31895	2.2739	2.1079	2.04194	2.00689	1.98794	2.44193	2.51282	2.53591	2.52796	2.23694	2.2009
5.91217	5.95625	5.93127	5.85024	5.83134	5.82633	5.94533	5.91726	6.06331	6.14039	5.94414	6.11025	6.25362	6.39067	5.95825	5.86336		5.90589	5.92628	0.903214	1.67622	1.38305	1.10196	0.869917	0.797756	1.39645	1.14941	0.956353	0.900347	0.90088	0.569058	0.138638	0.0727056	0.903238	0.579951		0.237571	1.44308	2.31504	2.26608	2.10008	2.03705	1.99809	1.98305	2.43606	2.49815	2.52907	2.52503	2.23205	2.19308
5.99018	6.03517	6.00018	5.93319	5.9152	5.90322	6.01317	5.97717	6.12416	6.19913	6.02118	6.19213	6.26101	6.4	6.03617	5.97321		5.99325	6.00618	0.902126	1.6806	1.38038	1.10393	0.858829	0.792517	1.39823	1.14447	0.950373	0.894784	0.900474	0.487384	0.126717	0.063017	0.901458	0.583896		0.196095	1.44237	2.31097	2.25699	2.08999	2.02998	1.99498	1.98198	2.42701	2.49198	2.527	2.52002	2.22698	2.19399
6.06184	6.10395	6.07393	6.01013	5.99737	5.99338	6.08186	6.04479	6.18746	6.25147	6.09281	6.24427	6.26405	6.4	6.10484	6.05829		6.09346	6.07987	0.908606	1.6803	1.38434	1.09984	0.858286	0.791193	1.40921	1.14582	0.947548	0.884374	0.905935	0.516311	0.129318	0.057831	0.908765	0.526794		0.177757	1.44857	2.30094	2.25185	2.08695	2.02401	1.98894	1.97598	2.42888	2.483	2.52694	2.52698	2.21995	2.19005
6.1285	6.17944	6.14844	6.10033	6.10619	6.10318	6.15049	6.10753	6.22373	6.28872	6.15752	6.26584	6.26797	6.4	6.1715	6.16123		6.12973	6.14948	0.913087	1.69414	1.39058	1.10683	0.857168	0.795379	1.41343	1.15648	0.943391	0.880668	0.910337	0.503625	0.130729	0.0539292	0.913157	0.514393		0.132111	1.45805	2.29604	2.24009	2.08303	2.02499	1.98404	1.97401	2.41907	2.483	2.52204	2.52501	2.21603	2.19397
6.18916	6.24818	6.22118	6.18421	6.21429	6.21432	6.22018	6.17115	6.27914	6.3201	6.22016	6.27805	6.27101	6.39997	6.23616	6.25429	6.01237	6.14811	6.21817	0.920146	1.70495	1.3988	1.12393	0.862298	0.801179	1.42582	1.16222	0.945986	0.884449	0.915118	0.502095	0.13124	0.0531671	0.922264	0.506218	0.146965	0.105668	1.46741	2.29697	2.242	2.08699	2.021	1.98601	1.97601	2.414	2.483	2.51801	2.52199	2.21297	2.19699
6.2498	6.3148	6.28881	6.26206	6.32228	6.33644	6.28786	6.22781	6.33048	6.35841	6.28081	6.29517	6.27301	6.389	6.2958	6.36324	6.15313	6.1904	6.28181	0.926279	1.71447	1.40842	1.12634	0.887733	0.819646	1.42899	1.16397	0.944323	0.880377	0.921863	0.492793	0.131361	0.0520754	0.927592	0.531776	0.152304	0.0712313	1.48067	2.28691	2.24104	2.08499	2.02004	1.98918	1.981	2.41298	2.48195	2.52201	2.52004	2.20295	2.19498
6.31338	6.37838	6.35337	6.34619	6.42401	6.45089	6.35634	6.29237	6.36863	6.39069	6.34537	6.30887	6.27399	6.389	6.35938	6.46204	6.32236	6.38115	6.34637	0.931757	1.7258	1.4173	1.14774	0.889592	0.831238	1.43725	1.1619	0.935	0.87934	0.926069	0.489056	0.133846	0.0525058	0.934137	0.545755	0.140663	0.060187	1.48922	2.28007	2.24397	2.08401	2.02297	2.00386	1.981	2.41102	2.47804	2.52299	2.52297	2.19904	2.19302
6.37618	6.44719	6.42919	6.42823	6.54427	6.57334	6.41517	6.34917	6.41218	6.43214	6.40818	6.32911	6.28402	6.389	6.41516	6.54724	6.49547	6.58155	6.41019	0.934231	1.72843	1.42108	1.15358	0.910675	0.841211	1.43868	1.15872	0.928339	0.871363	0.929206	0.499436	0.141671	0.0525613	0.935796	0.542437	0.160434	0.0615307	1.49287	2.28701	2.24601	2.08699	2.02399	2.00201	1.98602	2.416	2.47701	2.52301	2.53	2.20601	2.19
6.44183	6.51881	6.4999	6.51297	6.64441	6.70043	6.47987	6.4117	6.47755	6.48268	6.4768	6.37117	6.29114	6.38904	6.47687	6.63496	6.66975	6.78578	6.48186	0.926988	1.72122	1.4151	1.16492	0.94957	0.860273	1.4323	1.15877	0.928046	0.864876	0.920274	0.527444	0.14587	0.0530551	0.930365	0.540977	0.16972	0.0805727	1.48343	2.29002	2.25004	2.08505	2.02101	2.00401	1.99312	2.41598	2.48099	2.52595	2.53109	2.20804	2.18999
6.50752	6.58254	6.57049	6.58944	6.75519	6.81318	6.5485	6.4666	6.52069	6.53661	6.53954	6.3849	6.30192	6.39198	6.5455	6.71045	6.80799	6.92598	6.54951	0.918988	1.71303	1.40848	1.17535	0.957482	0.873097	1.42645	1.15492	0.922212	0.855071	0.911921	0.521473	0.15141	0.0542414	0.922874	0.526525	0.197299	0.108358	1.47381	2.29199	2.25298	2.08897	2.02199	2.00499	2.00293	2.41401	2.48001	2.52203	2.53795	2.21098	2.18901
6.57818	6.65218	6.64617	6.67718	6.85319	6.91624	6.61819	6.53518	6.58512	6.59614	6.61317	6.44713	6.31305	6.39502	6.61619	6.80019	6.99022	7.12222	6.62317	0.904578	1.70239	1.40363	1.17177	0.963434	0.887738	1.41427	1.14176	0.909562	0.843478	0.8987	0.52653	0.156469	0.0577561	0.907596	0.478076	0.147803	0.0915037	1.46276	2.29	2.26001	2.09201	2.02101	2.01401	2.01402	2.419	2.48201	2.53301	2.54302	2.207	2.186
6.65013	6.72196	6.71397	6.74904	6.92901	7.0081	6.6929	6.60491	6.634	6.65184	6.68114	6.49814	6.33455	6.40319	6.69009	6.87601	7.07403	7.20705	6.688	0.892065	1.69511	1.39102	1.16049	0.980406	0.902658	1.4068	1.12955	0.898517	0.819552	0.887055	0.507224	0.159678	0.0639666	0.894493	0.47281	0.160476	0.119605	1.45494	2.29096	2.26513	2.09704	2.02497	2.01703	2.02204	2.4191	2.48706	2.53797	2.54908	2.20799	2.18688
6.73516	6.79428	6.78728	6.82723	7.00525	7.09118	6.76033	6.67332	6.70926	6.71537	6.76715	6.58415	6.37559	6.41786	6.77219	6.95225	7.07598	7.21096	6.76326	0.890902	1.68859	1.38931	1.16124	0.987599	0.91378	1.40035	1.11583	0.883974	0.815936	0.885931	0.515805	0.153501	0.0659702	0.893252	0.486336	0.172947	0.099687	1.44826	2.28803	2.2749	2.09997	2.02302	2.01898	2.02497	2.42692	2.49195	2.53602	2.55494	2.20701	2.17809
6.8142	6.86419	6.85618	6.89416	7.07614	7.16316	6.83021	6.74822	6.78324	6.79123	6.8512	6.68234	6.43425	6.57224	6.84522	7.01521	7.13304	7.26603	6.8352	0.887388	1.68499	1.3857	1.15729	0.98851	0.916646	1.3882	1.10414	0.872094	0.803836	0.88559	0.510145	0.159756	0.118436	0.886585	0.495838	0.154347	0.0805273	1.44396	2.29002	2.28303	2.10502	2.03199	2.02	2.02598	2.43503	2.50201	2.54699	2.55799	2.20302	2.17199
6.88696	6.93587	6.92284	6.95382	7.12974	7.22064	6.90788	6.83013	6.87104	6.87508	6.92495	6.80848	6.52621	6.66221	6.92496	7.09263	7.14936	7.2772	6.90788	0.890194	1.68994	1.38868	1.16168	0.988472	0.915151	1.38804	1.09826	0.866229	0.809714	0.889345	0.511912	0.187578	0.146257	0.888281	0.502655	0.153338	0.0720574	1.44973	2.29702	2.29514	2.11402	2.03007	2.02	2.01996	2.44504	2.50598	2.545	2.55498	2.21101	2.16902
6.96344	7.0045	6.98952	7.01853	7.18857	7.27163	6.97749	6.91935	6.9534	6.96038	7.00045	6.92614	6.6223	6.7583	7.00144	7.14264	7.17779	7.29289	6.97749	0.89292	1.69378	1.39637	1.1646	0.984638	0.905758	1.3864	1.09579	0.863758	0.808439	0.890561	0.512109	0.203306	0.162661	0.89234	0.52051	0.146023	0.0575852	1.4565	2.29899	2.30592	2.11599	2.03596	2.02	2.01702	2.44798	2.50401	2.545	2.55301	2.21199	2.17099
7.03818	7.07019	7.04817	7.07214	7.2451	7.30907	7.04417	6.99522	7.03723	7.04824	7.07417	7.0353	6.73736	6.87504	7.07418	7.17504	7.191	7.293	7.04217	0.900603	1.70278	1.40568	1.17408	0.972286	0.89128	1.39753	1.11543	0.873802	0.801699	0.897465	0.499537	0.182177	0.142264	0.900481	0.508141	0.126441	0.0561775	1.46499	2.32	2.309	2.114	2.039	2.01899	2.01198	2.44701	2.49899	2.54102	2.552	2.23001	2.177
7.10674	7.14084	7.11272	7.12565	7.28148	7.33521	7.1089	7.07594	7.12414	7.13741	7.13875	7.14819	6.87295	6.89231	7.1418	7.19133	7.191	7.293	7.1068	0.913156	1.71634	1.41659	1.17326	0.959364	0.880166	1.41194	1.12846	0.878974	0.809063	0.910552	0.513002	0.173337	0.0880158	0.911993	0.501139	0.126649	0.055244	1.47894	2.32093	2.30993	2.11396	2.0389	2.01388	2.00591	2.44996	2.49694	2.54688	2.55296	2.23291	2.17704
7.16543	7.20735	7.16945	7.17749	7.31963	7.35184	7.1803	7.15028	7.21412	7.24891	7.19842	7.24208	7.02749	7.07522	7.20538	7.21774	7.191	7.293	7.17038	0.926302	1.72746	1.43058	1.17888	0.943871	0.87192	1.42632	1.15113	0.922882	0.832313	0.926584	0.502889	0.146947	0.0647072	0.921715	0.497892	0.128175	0.0539724	1.49126	2.31506	2.30406	2.11103	2.03108	2.0041	1.99907	2.44703	2.49205	2.5371	2.55003	2.22607	2.17997
7.23019	7.27419	7.22919	7.23014	7.33905	7.36906	7.25321	7.22522	7.31226	7.3563	7.25519	7.34232	7.20152	7.2737	7.27119	7.24607	7.19422	7.28324	7.23719	0.935	1.73595	1.44151	1.17992	0.93915	0.866651	1.43462	1.16428	0.943142	0.860505	0.936593	0.505148	0.140862	0.0643066	0.928667	0.497178	0.126367	0.0490826	1.50206	2.30396	2.29998	2.10899	2.028	1.998	1.98898	2.443	2.49499	2.536	2.54698	2.21496	2.18195
7.29584	7.34286	7.29582	7.27971	7.35845	7.3914	7.32782	7.30189	7.40626	7.46235	7.32077	7.45421	7.38733	7.52003	7.33987	7.27258			7.3029	0.938588	1.73965	1.4417	1.18129	0.935723	0.859993	1.43934	1.17081	0.958033	0.883608	0.940979	0.517859	0.130892	0.0940148	0.931185	0.497111			1.5038	2.28892	2.29387	2.10496	2.02894	1.99688	1.98182	2.443	2.49008	2.5369	2.53887	2.19995	2.163
7.35954	7.40853	7.35855	7.33361	7.39275	7.42178	7.39055	7.36951	7.50231	7.56526	7.37957	7.54633	7.56472	7.67488	7.40652	7.31668		7.34815	7.3715	0.938441	1.73515	1.4346	1.17603	0.929813	0.858689	1.43708	1.16475	0.964354	0.901034	0.937058	0.474285	0.124943	0.0447959	0.934655	0.549084		0.0643724	1.50034	2.28304	2.28407	2.10202	2.02404	1.98806	1.9681	2.443	2.49596	2.52906	2.52907	2.19603	2.163
7.43119	7.4772	7.42721	7.38716	7.43909	7.45209	7.46319	7.44521	7.59224	7.66525	7.4502	7.62921	7.72434	7.84238	7.47819	7.38517	7.22413	7.35513	7.44419	0.930904	1.7275	1.42772	1.16771	0.915966	0.846989	1.42723	1.16826	0.97667	0.919775	0.931938	0.471513	0.142181	0.0810853	0.924801	0.613889	0.204973	0.166154	1.49193	2.27699	2.27798	2.09699	2.02199	1.96999	1.95497	2.43998	2.499	2.524	2.51298	2.18599	2.16699
7.50089	7.54886	7.50289	7.4458	7.47361	7.4835	7.53389	7.52194	7.68002	7.75805	7.52284	7.70583	7.84679	7.98095	7.54889	7.44592	7.27246	7.40148	7.51489	0.921562	1.71862	1.41387	1.15045	0.90333	0.835608	1.42121	1.16868	0.983825	0.932455	0.927592	0.480246	0.16447	0.126791	0.910674	0.606274	0.202702	0.164219	1.48277	2.27391	2.27184	2.09291	2.01691	1.96489	1.94392	2.43092	2.49795	2.52292	2.50691	2.18189	2.16499
7.57033	7.61635	7.57233	7.5084	7.52154	7.52262	7.60333	7.59529	7.75923	7.84021	7.58837	7.77038	7.9084	8.05528	7.61833	7.51731	7.30865	7.43864	7.58433	0.913894	1.71198	1.40334	1.1392	0.886978	0.82528	1.41505	1.16441	0.986524	0.939849	0.920726	0.508804	0.191746	0.14951	0.90237	0.60114	0.21615	0.177383	1.4767	2.26707	2.25912	2.08607	2.01007	1.95609	1.93806	2.42506	2.49404	2.51706	2.50007	2.17309	2.16401
7.65322	7.68819	7.64721	7.58022	7.5762	7.5742	7.68021	7.6722	7.84025	7.92518	7.67022	7.8482	7.96212	8.05921	7.70023	7.59825	7.35917	7.49416	7.65921	0.90358	1.69335	1.39242	1.1245	0.878448	0.816715	1.40137	1.1571	0.984361	0.943266	0.906667	0.513473	0.188073	0.134621	0.896035	0.595721	0.226176	0.187847	1.46348	2.27098	2.24898	2.07897	2.00298	1.95198	1.93499	2.40997	2.48298	2.50695	2.48999	2.17398	2.16299
7.6996	7.7457	7.70765	7.63878	7.63184	7.6299	7.73115	7.72111	7.89512	7.97853	7.72162	7.88749	8.00322	8.14341	7.74755	7.65405	7.42003	7.55201	7.71912	0.900262	1.67172	1.38087	1.09978	0.866392	0.801576	1.39096	1.15152	0.974101	0.939219	0.899682	0.526062	0.16655	0.12102	0.897815	0.594569	0.238742	0.200709	1.44531	2.2735	2.24011	2.07207	1.99911	1.95056	1.93355	2.40312	2.47851	2.49697	2.48264	2.18399	2.15897
7.77039	7.81688	7.78087	7.71683	7.70983	7.70238	7.8004	7.78941	7.9639	8.04046	7.79288	7.95392	8.01739	8.15591	7.81789	7.70713	7.76082	7.63242	7.78691	0.893919	1.67223	1.37714	1.09253	0.860189	0.798714	1.38843	1.14968	0.971021	0.936419	0.894029	0.543768	0.172946	0.117212	0.890908	0.523726	0.216359	0.195845	1.44248	2.272	2.2296	2.06555	1.99305	1.9495	1.93152	2.39557	2.47255	2.49204	2.47903	2.1825	2.15502
7.80999	7.87199	7.83799	7.77399	7.76999	7.76799	7.84299	7.83	7.996	8.09499	7.84099	8.00299	8.036	8.163	7.84999	7.77399	8.051		7.84199	0.90452	1.67366	1.37602	1.08861	0.85409	0.79027	1.39873	1.15221	0.975591	0.92698	0.89851	0.518811	0.146921	0.0740608	0.90862	0.520887	0.132525		1.4376	2.274	2.213	2.06	1.999	1.951	1.934	2.392	2.466	2.489	2.471	2.191	2.15
7.87273	7.94551	7.90955	7.85633	7.86899	7.87189	7.91357	7.88979	8.03913	8.13519	7.90373	8.03534	8.04384	8.163	7.91567	7.87495			7.90865	0.905186	1.67778	1.38257	1.08935	0.85854	0.798572	1.40766	1.16458	0.976727	0.920158	0.89852	0.525416	0.155379	0.0739718	0.909904	0.507021			1.44648	2.26616	2.20516	2.05804	1.99802	1.94806	1.93694	2.38514	2.45816	2.4939	2.46904	2.18316	2.15392
7.94015	8.02204	7.97913	7.93995	7.97369	7.98459	7.97523	7.95715	8.10122	8.17352	7.9751	8.05772	8.05289	8.16004	7.98118	7.98561			7.97615	0.9099	1.68656	1.392	1.1131	0.855352	0.802729	1.41222	1.16844	0.970589	0.919862	0.904375	0.51613	0.146901	0.0733085	0.913346	0.515656			1.45063	2.25613	2.20303	2.05504	1.99405	1.94504	1.93503	2.38697	2.45899	2.47327	2.46505	2.1751	2.15894
8.00199	8.08399	8.05199	8.02099	8.07699	8.08899	8.03399	8.002	8.143	8.205	8.03699	8.082	8.053	8.16	8.04299	8.09299	7.81999	7.852	8.04199	0.91531	1.69327	1.4048	1.13681	0.885207	0.816459	1.4227	1.18098	0.97145	0.907821	0.910319	0.505871	0.139821	0.0713202	0.91807	0.526259	0.120971	0.0367469	1.46611	2.251	2.21	2.055	1.994	1.954	1.937	2.391	2.449	2.467	2.463	2.168	2.158
8.06653	8.15538	8.11556	8.10216	8.18651	8.20829	8.10342	8.0724	8.20264	8.23824	8.09762	8.09764	8.05398	8.15707	8.10362	8.17416	7.98036	8.03387	8.10947	0.930202	1.70917	1.41964	1.14566	0.909185	0.833835	1.43128	1.18163	0.961535	0.899587	0.926434	0.499016	0.139732	0.0690027	0.931407	0.522544	0.141523	0.0591213	1.48019	2.24611	2.20902	2.05011	1.98716	1.95498	1.93798	2.38807	2.44998	2.47287	2.45909	2.16702	2.15311
8.13135	8.22331	8.18232	8.1812	8.28699	8.32779	8.17329	8.13042	8.2327	8.26968	8.16531	8.1079	8.06687	8.1669	8.1723	8.27498	8.1582	8.22111	8.17336	0.937251	1.71445	1.42669	1.16372	0.929337	0.850551	1.4342	1.17958	0.955718	0.890532	0.934273	0.499375	0.145609	0.0694746	0.93747	0.526706	0.145147	0.0614413	1.48346	2.24105	2.20999	2.05099	1.98799	1.95995	1.93404	2.38404	2.43911	2.47498	2.45999	2.1571	2.15003
8.19098	8.28998	8.25597	8.26397	8.40196	8.45096	8.22698	8.18698	8.29398	8.31298	8.22998	8.13799	8.073	8.166	8.22698	8.36797	8.32494	8.41393	8.23598	0.939879	1.71446	1.42946	1.18106	0.949983	0.868493	1.44374	1.18342	0.950902	0.886421	0.93531	0.516494	0.160185	0.0713793	0.941589	0.533428	0.166292	0.0708965	1.48645	2.24	2.21	2.049	1.984	1.957	1.935	2.386	2.44	2.481	2.461	2.162	2.145
8.2508	8.3596	8.32462	8.33752	8.51081	8.55687	8.29268	8.23699	8.32929	8.36299	8.29176	8.16055	8.07692	8.166	8.28386	8.4523	8.49557	8.61692	8.3105	0.930263	1.71194	1.42103	1.18198	0.961842	0.886704	1.44067	1.17095	0.954282	0.883489	0.924772	0.522244	0.162092	0.0717427	0.933061	0.514667	0.165035	0.0749192	1.47781	2.24294	2.21294	2.049	1.98988	1.95406	1.94382	2.38698	2.44588	2.48394	2.46688	2.16102	2.14108
8.32309	8.43209	8.39906	8.42292	8.60679	8.66563	8.3641	8.30217	8.38529	8.4183	8.36014	8.20938	8.0849	8.16797	8.35905	8.5241	8.65203	8.78983	8.37815	0.918509	1.69921	1.41088	1.18715	0.98308	0.902334	1.43155	1.16267	0.948545	0.863319	0.915141	0.538384	0.162377	0.0723226	0.919364	0.510045	0.17434	0.105162	1.46802	2.23905	2.21991	2.05097	1.98111	1.95696	1.94597	2.3791	2.44008	2.48104	2.4749	2.15804	2.14396
8.39799	8.50199	8.47099	8.49499	8.68599	8.75798	8.43399	8.36799	8.43999	8.46599	8.43599	8.24499	8.104	8.172	8.43199	8.60998	8.82597	8.96197	8.44999	0.901093	1.68723	1.40364	1.18135	0.999777	0.916757	1.40508	1.1343	0.917486	0.847493	0.899233	0.525882	0.16333	0.0727899	0.900773	0.485555	0.156873	0.113838	1.45572	2.23	2.227	2.054	1.988	1.961	1.948	2.386	2.448	2.486	2.481	2.149	2.144
8.47037	8.57535	8.54337	8.5703	8.74663	8.84015	8.50246	8.42961	8.49672	8.52565	8.50446	8.30661	8.12356	8.18178	8.5073	8.68726	8.91597	9.0285	8.51846	0.887506	1.67911	1.3918	1.17117	1.01658	0.929424	1.39614	1.13217	0.91038	0.829496	0.884199	0.51525	0.164249	0.0755967	0.888888	0.482127	0.133233	0.0886578	1.44507	2.23196	2.23189	2.05889	1.98898	1.96002	1.94898	2.386	2.44702	2.48209	2.48393	2.15193	2.14204
8.54434	8.65033	8.61535	8.65424	8.86096	8.92821	8.57336	8.50334	8.57034	8.58645	8.58527	8.3843	8.15274	8.19587	8.5744	8.75935	8.88233	9.02405	8.58837	0.883613	1.66842	1.38692	1.17072	0.991137	0.924528	1.38555	1.12176	0.890769	0.81168	0.880957	0.503258	0.16648	0.0761654	0.884399	0.504236	0.175546	0.106303	1.43792	2.23101	2.23695	2.06197	1.98504	1.95703	1.94999	2.39591	2.44502	2.48101	2.48697	2.14903	2.13308
8.63497	8.72697	8.69197	8.72097	8.89299	8.99397	8.65897	8.58497	8.63797	8.65997	8.67597	8.48796	8.21598	8.22399	8.66497	8.83597	8.95597	9.09897	8.66997	0.876843	1.66632	1.38124	1.16718	1.00706	0.928788	1.37288	1.11361	0.89118	0.804663	0.874962	0.500081	0.164441	0.0770796	0.876963	0.499052	0.138065	0.0700441	1.43384	2.228	2.246	2.071	1.985	1.958	1.947	2.399	2.445	2.482	2.486	2.146	2.122
8.69968	8.79168	8.75766	8.78078	8.95376	9.04496	8.72466	8.6585	8.72424	8.73938	8.74068	8.6056	8.29048	8.4249	8.73654	8.90264	8.95992	9.09606	8.74056	0.881005	1.66592	1.38406	1.16163	1.00342	0.922126	1.37467	1.10961	0.870689	0.799887	0.878272	0.495827	0.168791	0.124217	0.88184	0.514495	0.146733	0.0698046	1.43307	2.23976	2.24796	2.07394	1.98892	1.95604	1.94504	2.40292	2.45088	2.48298	2.486	2.15776	2.1171
8.77604	8.86014	8.82417	8.83532	9.00536	9.09339	8.80104	8.74491	8.80598	8.82197	8.81605	8.72846	8.39074	8.52971	8.81008	8.95929	8.97284	9.09699	8.8121	0.884427	1.66954	1.38753	1.15527	0.99395	0.913884	1.38	1.11404	0.873459	0.800837	0.882191	0.490507	0.178171	0.134787	0.884616	0.512677	0.151788	0.0655148	1.43684	2.24296	2.25491	2.074	1.9969	1.96192	1.94401	2.40004	2.44606	2.47609	2.48205	2.15603	2.11503
8.84899	8.92799	8.88199	8.89299	9.05899	9.128	8.86999	8.82599	8.88799	8.90499	8.88399	8.84199	8.51299	8.65299	8.88499	8.98	8.982	9.104	8.87499	0.889449	1.67046	1.3945	1.16196	0.983741	0.900352	1.3824	1.11748	0.87406	0.80501	0.887279	0.496729	0.171751	0.129531	0.889399	0.503451	0.142791	0.056571	1.44595	2.249	2.259	2.067	1.99	1.955	1.941	2.397	2.446	2.479	2.477	2.16	2.118
8.90963	8.99254	8.9397	8.94679	9.08932	9.15343	8.93552	8.89348	8.97113	8.99399	8.94268	8.94077	8.64796	8.67256	8.94759	9.00347	8.98787	9.10107	8.93661	0.901303	1.68872	1.41113	1.17187	0.96822	0.887607	1.3979	1.12767	0.893355	0.816716	0.899289	0.496036	0.159927	0.075459	0.900734	0.496497	0.137851	0.0570981	1.45992	2.24998	2.259	2.06602	1.99	1.95304	1.93611	2.40091	2.44502	2.47411	2.47015	2.16196	2.118
8.97235	9.0603	8.9984	8.99451	9.10682	9.1639	9.00132	8.96625	9.06503	9.08407	9.00634	9.03602	8.81923	8.86399	9.00936	9.02082	8.988	9.101	9.00133	0.919293	1.70485	1.42628	1.17473	0.963476	0.888329	1.41048	1.14247	0.906368	0.846044	0.91956	0.492547	0.148112	0.0628697	0.915933	0.488997	0.136582	0.056922	1.47588	2.24802	2.25207	2.06204	1.98307	1.95102	1.93303	2.39803	2.44401	2.47301	2.46703	2.16398	2.12097
9.03506	9.12606	9.05705	9.04304	9.14101	9.18301	9.07505	9.04206	9.14107	9.18208	9.06705	9.14209	8.99215	9.0682	9.07506	9.03502	8.99202	9.09804	9.06406	0.930997	1.71359	1.44098	1.17772	0.953639	0.882894	1.4244	1.16105	0.945482	0.868399	0.930517	0.507153	0.127879	0.0499918	0.927986	0.490665	0.141079	0.0557465	1.48503	2.25699	2.24599	2.06199	1.98199	1.94	1.92699	2.397	2.438	2.467	2.46499	2.166	2.12299
9.09774	9.18874	9.11582	9.09202	9.15669	9.19672	9.13578	9.11062	9.22237	9.27415	9.1268	9.242	9.15572	9.28858	9.13774	9.05461	9.01651	9.14212	9.1287	0.938362	1.71881	1.44195	1.17656	0.952258	0.875645	1.43215	1.17263	0.970008	0.889801	0.938578	0.521718	0.148918	0.107977	0.934382	0.485258	0.128532	0.0518776	1.49076	2.25112	2.24012	2.05318	1.97318	1.9351	1.91916	2.39504	2.44094	2.46602	2.45716	2.1611	2.11614
9.15725	9.25319	9.18118	9.13447	9.19649	9.21872	9.20809	9.18013	9.30792	9.36881	9.18527	9.33483	9.33672	9.44505	9.20021	9.08659		9.13313	9.19319	0.937957	1.7184	1.43651	1.17604	0.938309	0.867493	1.43365	1.17704	0.984658	0.909641	0.938454	0.523876	0.142547	0.053415	0.933621	0.474773		0.0583954	1.48743	2.25001	2.23408	2.05103	1.97399	1.9192	1.90913	2.39401	2.441	2.46106	2.44515	2.16001	2.1081
9.22198	9.31998	9.24898	9.19198	9.21699	9.24399	9.27398	9.24698	9.38697	9.45697	9.24798	9.40898	9.48595	9.62494	9.26698	9.13298			9.26298	0.934731	1.71229	1.43041	1.17202	0.932652	0.857463	1.43017	1.18079	0.995466	0.927064	0.935241	0.513034	0.153816	0.0840395	0.930371	0.526253			1.48138	2.244	2.224	2.04	1.97	1.916	1.901	2.391	2.441	2.458	2.439	2.158	2.11
9.28557	9.38552	9.31844	9.24579	9.26101	9.26845	9.33659	9.31839	9.46524	9.53817	9.31157	9.49604	9.6415	9.78147	9.32959	9.2083			9.32755	0.930231	1.70488	1.41661	1.15648	0.923056	0.848414	1.42912	1.18002	1.00192	0.940253	0.926487	0.459144	0.142994	0.10669	0.930174	0.59547			1.47488	2.24107	2.21715	2.03609	1.96707	1.91307	1.89318	2.38513	2.44002	2.45996	2.43509	2.15213	2.11587
9.35629	9.45925	9.39127	9.31233	9.30951	9.30463	9.40927	9.38731	9.54123	9.62215	9.3813	9.57619	9.74497	9.89784	9.40325	9.27632		9.32044	9.39829	0.916204	1.69521	1.40434	1.13742	0.911784	0.83468	1.41855	1.17656	1.00398	0.944994	0.9166	0.450487	0.149263	0.127223	0.912344	0.596406		0.258123	1.46614	2.23011	2.20611	2.03105	1.9571	1.90112	1.88508	2.37213	2.43604	2.45505	2.43401	2.14111	2.11303
9.42999	9.52399	9.46299	9.38399	9.36399	9.35499	9.47799	9.44999	9.61299	9.69899	9.46299	9.65099	9.81199	9.95999	9.48099	9.35399		9.27401	9.47699	0.91287	1.69065	1.39873	1.12726	0.898402	0.821752	1.41138	1.16839	1.00403	0.94678	0.91274	0.445771	0.137431	0.117031	0.90953	0.59384		0.207136	1.45828	2.221	2.198	2.021	1.949	1.895	1.877	2.363	2.427	2.459	2.432	2.132	2.115
9.51234	9.58673	9.53259	9.45849	9.43359	9.41871	9.54367	9.51077	9.66985	9.76467	9.54142	9.72451	9.86493	9.99725	9.55844	9.4383		9.31223	9.53973	0.907695	1.68556	1.3898	1.11669	0.888539	0.813428	1.4074	1.16674	0.99711	0.949407	0.907349	0.437507	0.11712	0.0819294	0.904629	0.586116		0.220235	1.44962	2.22198	2.18918	2.01316	1.94018	1.8901	1.87406	2.3532	2.4221	2.45508	2.43298	2.132	2.12088
9.58114	9.65514	9.6041	9.538	9.5209	9.50886	9.60622	9.57026	9.72333	9.81932	9.61113	9.80104	9.88081	10.0237	9.62418	9.53874		9.41371	9.60715	0.898141	1.68317	1.38413	1.10433	0.869975	0.801411	1.40244	1.16022	0.990256	0.944464	0.899578	0.431514	0.0913048	0.0566936	0.893521	0.558017		0.187818	1.45023	2.22891	2.18308	2.00609	1.93408	1.87914	1.86116	2.34905	2.41114	2.45697	2.43794	2.1399	2.11606
9.64898	9.72597	9.67497	9.61497	9.61697	9.61096	9.67098	9.63298	9.77498	9.86598	9.67898	9.85498	9.89899	10.024	9.68798	9.63497		9.51196	9.67697	0.89691	1.68316	1.3801	1.10529	0.86958	0.792663	1.40439	1.16326	0.985922	0.934294	0.892603	0.469856	0.110423	0.0544507	0.897978	0.528781		0.15886	1.44985	2.23	2.172	2.006	1.932	1.879	1.859	2.343	2.406	2.452	2.442	2.141	2.09601
9.71355	9.78957	9.74248	9.69324	9.71773	9.72542	9.73163	9.6907	9.82879	9.90805	9.74355	9.88532	9.899	10.0211	9.75548	9.72889		9.60589	9.74155	0.8987	1.68876	1.38361	1.11141	0.874636	0.794098	1.40987	1.15615	0.973333	0.91877	0.895514	0.476735	0.11045	0.0518095	0.898489	0.510961		0.144288	1.45514	2.21826	2.16613	2.00209	1.932	1.87509	1.85509	2.33909	2.406	2.44907	2.44591	2.12829	2.09404
9.76943	9.85334	9.8103	9.77516	9.8338	9.84972	9.79139	9.74742	9.87552	9.93671	9.80339	9.90381	9.899	10.017	9.81143	9.82105		9.6931	9.79842	0.910239	1.70123	1.39573	1.12129	0.875274	0.804075	1.42702	1.16831	0.976751	0.908593	0.905377	0.484381	0.110895	0.0497807	0.911196	0.512589		0.138557	1.46971	2.22592	2.16501	2.00299	1.93299	1.87203	1.85698	2.33801	2.40699	2.44207	2.44501	2.1379	2.09499
9.83599	9.91699	9.87699	9.85898	9.93398	9.97198	9.84899	9.80199	9.91499	9.97399	9.86699	9.921	9.902	10.014	9.87499	9.91198		9.82498	9.86099	0.918768	1.71106	1.40956	1.13891	0.916542	0.834534	1.43447	1.17126	0.968721	0.898562	0.912149	0.48555	0.11252	0.0484602	0.921058	0.517249		0.0969777	1.48364	2.213	2.167	2.004	1.932	1.888	1.863	2.342	2.412	2.441	2.441	2.126	2.104
9.89775	9.97973	9.94267	9.93153	10.0291	10.0798	9.90585	9.85689	9.95812	10.0073	9.92777	9.93374	9.90396	10.0071	9.93185	10.0051	9.79657	9.8593	9.92373	0.928924	1.7234	1.42156	1.16209	0.949962	0.871823	1.44109	1.17426	0.966946	0.89364	0.923656	0.479071	0.112755	0.0463038	0.929332	0.522347	0.155393	0.072634	1.49612	2.21104	2.16896	2.00498	1.93396	1.8978	1.87084	2.34592	2.412	2.43806	2.43806	2.12012	2.104
9.95923	10.0442	10.0141	10.0051	10.1307	10.1995	9.96526	9.9054	9.99356	10.0435	9.99219	9.95572	9.90696	10.007	9.99323	10.1048	9.96785	10.0259	9.98622	0.938273	1.72931	1.43096	1.1848	0.987994	0.901057	1.45136	1.18032	0.966683	0.894863	0.931641	0.50092	0.117243	0.0464674	0.939542	0.552981	0.145683	0.0647541	1.50576	2.21791	2.17394	2.00895	1.93301	1.89899	1.88087	2.346	2.412	2.438	2.4301	2.12494	2.09413
10.015	10.109	10.078	10.079	10.236	10.313	10.026	9.95898	10.066	10.092	10.055	9.97899	9.92999	10.007	10.045	10.186	10.1449	10.2169	10.052	0.93919	1.72467	1.43589	1.19463	1.01512	0.932649	1.45627	1.18698	0.953545	0.899238	0.93171	0.52773	0.121818	0.0466999	0.941139	0.566795	0.142631	0.0597318	1.50427	2.226	2.18	2.011	1.932	1.904	1.90199	2.349	2.413	2.434	2.426	2.136	2.09
10.0668	10.1677	10.1445	10.1533	10.3357	10.4176	10.0935	10.0157	10.1071	10.1409	10.1039	9.98878	9.93	10.007	10.1037	10.2574	10.3053	10.393	10.1126	0.933793	1.71465	1.43575	1.20224	1.03253	0.957493	1.45104	1.18142	0.94915	0.894029	0.92732	0.525922	0.123032	0.0473648	0.934805	0.550346	0.150266	0.0642567	1.49936	2.2172	2.19075	2.01491	1.92711	1.91573	1.92253	2.34607	2.41007	2.43498	2.43187	2.12818	2.08707
10.1234	10.2343	10.2093	10.2381	10.4271	10.516	10.1633	10.0734	10.1654	10.1935	10.1624	10.0207	9.93	10.007	10.1545	10.3352	10.4466	10.5632	10.1744	0.920241	1.70071	1.42621	1.20199	1.04848	0.980583	1.43274	1.1757	0.941579	0.885716	0.918838	0.527968	0.126039	0.0489534	0.91661	0.505103	0.166511	0.09759	1.48769	2.2071	2.19991	2.02094	1.92799	1.92392	1.93982	2.34402	2.41396	2.43698	2.43596	2.12305	2.08799
10.185	10.297	10.273	10.322	10.514	10.616	10.23	10.133	10.22	10.247	10.219	10.072	9.933	10.011	10.218	10.389	10.559	10.678	10.239	0.905204	1.68683	1.41497	1.18928	1.04841	0.995876	1.42221	1.16641	0.928994	0.867915	0.906154	0.52866	0.129319	0.0507395	0.899725	0.529843	0.216946	0.16747	1.47309	2.197	2.209	2.019	1.924	1.93	1.956	2.341	2.414	2.442	2.441	2.11	2.083
10.2458	10.3558	10.3367	10.4014	10.6032	10.6954	10.3035	10.2046	10.2592	10.3029	10.2788	10.1289	9.94672	10.0139	10.2788	10.4517	10.6364	10.7496	10.2988	0.886506	1.67286	1.4016	1.17417	1.0476	1.00469	1.3977	1.13105	0.909374	0.842403	0.887564	0.541031	0.142662	0.0555924	0.881604	0.533516	0.223979	0.192213	1.46019	2.19308	2.22272	2.02488	1.924	1.94176	1.96678	2.33316	2.41792	2.45082	2.44492	2.10216	2.08006
10.3122	10.4261	10.4061	10.4731	10.6791	10.7641	10.3751		10.3498	10.3672	10.3452	10.1912	9.95885	10.0189	10.3452	10.531			10.3612	0.87288	1.65866	1.38788	1.17051	1.04199	1.0067	1.38008		0.885136	0.836934	0.873861	0.534171	0.144431	0.0575956	0.868572	0.53752			1.45025	2.19004	2.23386	2.03191	1.92499	1.94694	1.97095	2.333		2.44211	2.45092	2.10003	2.07901
[truncated: 64 more columns]
