# Supplementary material for: Kinematic Validation of a Multi-Kinect v2 Instrumented 10-Meter Walkway for Quantitative Gait Assessments
Source: PLoS One. 2015 Oct 13;10(10):e0139913. doi: 10.1371/journal.pone.0139913 (PMC4603795; doi:10.1371/journal.pone.0139913)
Supplement: S1 Data — (ZIP) [file pone.0139913.s001.zip › S1_Data/pp11_trial1.xls]

## Sheet: Sheet1
Kinect(x) SpineBase	Kinect(x) Head	Kinect(x) ShoulderLeft	Kinect(x) ElbowLeft	Kinect(x) WristLeft	Kinect(x) HandLeft	Kinect(x) ShoulderRight	Kinect(x) ElbowRight	Kinect(x) WristRight	Kinect(x) HandRight	Kinect(x) HipLeft	Kinect(x) KneeLeft	Kinect(x) AnkleLeft	Kinect(x) FootLeft	Kinect(x) HipRight	Kinect(x) KneeRight	Kinect(x) AnkleRight	Kinect(x) FootRight	Kinect(x) SpineShoulder	Kinect(y) SpineBase	Kinect(y) Head	Kinect(y) ShoulderLeft	Kinect(y) ElbowLeft	Kinect(y) WristLeft	Kinect(y) HandLeft	Kinect(y) ShoulderRight	Kinect(y) ElbowRight	Kinect(y) WristRight	Kinect(y) HandRight	Kinect(y) HipLeft	Kinect(y) KneeLeft	Kinect(y) AnkleLeft	Kinect(y) FootLeft	Kinect(y) HipRight	Kinect(y) KneeRight	Kinect(y) AnkleRight	Kinect(y) FootRight	Kinect(y) SpineShoulder	Kinect(z) SpineBase	Kinect(z) Head	Kinect(z) ShoulderLeft	Kinect(z) ElbowLeft	Kinect(z) WristLeft	Kinect(z) HandLeft	Kinect(z) ShoulderRight	Kinect(z) ElbowRight	Kinect(z) WristRight	Kinect(z) HandRight	Kinect(z) HipLeft	Kinect(z) KneeLeft
0.049	0.0779772	0.0809924	0.0810228	0.143977	0.154008	0.086	0.0879772	0.15603	0.155046	0.087	0.064	0.00906083	0.0810228	0.091	0.051	0.013	0.0960076	0.056	0.83579	1.55514	1.29489	1.04678	0.828496	0.783267	1.29283	1.003	0.787331	0.760896	0.83687	0.504688	0.138997	0.0642316	0.83439	0.48709	0.140266	0.0427392	1.34662	2.256	2.26801	2.08898	2.02799	2.01401	2.02202	2.396	2.42401	2.42598	2.40096	2.179	2.134
0.0490061	0.0780143	0.0810143	0.0949877			0.0860082	0.0880061	0.156014	0.158027	0.0870082	0.0610061	0.00901022	0.081	0.091	0.0530061	0.013	0.096	0.0560102	0.83579	1.55513	1.29492	1.0082			1.29242	1.00308	0.787392	0.756896	0.836819	0.504071	0.139705	0.0644667	0.83442	0.487086	0.140596	0.0431933	1.34675	2.256	2.268	2.089	2.01603			2.396	2.424	2.42602	2.40001	2.179	2.135
0.052	0.085	0.0880136	0.089	0.150095	0.161891	0.0900409	0.0910272	0.163	0.170864	0.091	0.064	0.014	0.0810136	0.0910409	0.056	0.013	0.0960136	0.0610409	0.83562	1.55551	1.29463	1.03616	0.817357	0.781485	1.29161	1.00856	0.793126	0.769894	0.836549	0.504717	0.142211	0.0628567	0.834351	0.484936	0.138604	0.0447888	1.34613	2.255	2.269	2.08704	2.02915	2.01888	2.02299	2.39799	2.42304	2.434	2.406	2.181	2.134
0.052	0.085	0.0889902	0.089	0.156931	0.154079	0.0929705	0.0929803	0.163	0.161098	0.091	0.064	0.014	0.0819902	0.0939705	0.056	0.013	0.0969902	0.0639705	0.83561	1.5555	1.29464	1.00682	0.791352	0.782559	1.29168	1.00797	0.792803	0.774504	0.836491	0.504522	0.14515	0.0626224	0.834419	0.485385	0.138857	0.0439881	1.34587	2.255	2.269	2.08997	2.03989	2.01009	2.02201	2.39701	2.42597	2.434	2.406	2.181	2.134
0.055	0.0880084	0.089	0.089	0.154	0.161013	0.098	0.096	0.164017	0.167992	0.094	0.064	0.0140126	0.0819958	0.094	0.0590042	0.013	0.097	0.0640126	0.83526	1.5548	1.2944	1.0265	0.810368	0.780577	1.29209	1.00149	0.785764	0.776742	0.835831	0.50386	0.144906	0.0621012	0.83438	0.484889	0.139407	0.044026	1.34503	2.254	2.26702	2.09	2.04	2.011	2.019	2.399	2.425	2.43697	2.40697	2.18	2.134
0.0550119	0.09	0.0890477	0.089	0.153976	0.163952	0.0980358	0.0960477	0.167988	0.166	0.094	0.0640119	0.017	0.081	0.094	0.06	0.013	0.0970119	0.0670477	0.835309	1.55467	1.29475	1.03093	0.814613	0.775129	1.29277	1.00662	0.791406	0.744132	0.835979	0.503798	0.146343	0.0647643	0.834369	0.48465	0.13867	0.0430632	1.34518	2.25404	2.271	2.09002	2.04	2.01105	2.01811	2.39899	2.42502	2.42896	2.401	2.18	2.13404
0.0559923	0.09	0.0929693	0.089	0.152015	0.160031	0.100977	0.0999693	0.167008	0.166	0.094	0.0649923	0.017	0.081	0.094	0.06	0.013	0.0979923	0.0709693	0.835221	1.55405	1.2947	1.03233	0.814828	0.775844	1.29377	1.00362	0.786955	0.741828	0.835861	0.504475	0.146568	0.0659408	0.834261	0.485444	0.13868	0.0416808	1.34551	2.25698	2.271	2.09198	2.04	2.01497	2.02693	2.39801	2.42698	2.42602	2.401	2.18	2.13698
0.056	0.0930247	0.0930202	0.0780427	0.142016	0.157016	0.101009	0.0980067	0.164		0.094	0.065	0.0140067	0.084	0.095009	0.06	0.0130067	0.0950067	0.0720112	0.835229	1.55351	1.29508	1.07088	0.850008	0.776842	1.29427	1.00798	0.791024		0.835909	0.50411	0.146535	0.0635109	0.834259	0.483658	0.14114	0.0416322	1.34552	2.257	2.27001	2.09201	2.05	2.018	2.028	2.398	2.431	2.427		2.18	2.137
0.056	0.10406	0.102036	0.0970478	0.14906	0.163988	0.105072	0.101048	0.164048	0.167036	0.094012	0.065012	0.0169641	0.084	0.099	0.06	0.016	0.098	0.0770359	0.834768	1.55213	1.29229	1.0464	0.826938	0.77779	1.29438	1.00636	0.788292	0.743479	0.83537	0.499785	0.148745	0.0639088	0.833906	0.482846	0.141232	0.0426311	1.34369	2.257	2.27302	2.09599	2.05104	2.01619	2.0291	2.40006	2.43002	2.42702	2.40399	2.18004	2.13704
0.056	0.108951	0.10497	0.100961	0.153951	0.16301	0.110941	0.104961	0.167961	0.16997	0.0949902	0.0659902	0.0140295	0.084	0.099	0.06	0.016	0.098	0.0799705	0.834631	1.55286	1.2927	1.04795	0.826811	0.776968	1.29228	1.00335	0.785221	0.742569	0.83539	0.499354	0.150799	0.0621774	0.833613	0.483315	0.143814	0.0427191	1.34354	2.257	2.27498	2.09501	2.05397	2.03184	2.03692	2.40495	2.43198	2.42898	2.40301	2.18297	2.13997
0.0610088	0.11602	0.110009	0.102009	0.154	0.170004	0.121009	0.106009	0.168009	0.174	0.0980022	0.066	0.0140088	0.084	0.103002	0.063011	0.0150022	0.098	0.0880176	0.83436	1.55271	1.29394	1.06163	0.835354	0.775077	1.28913	1.00322	0.784551	0.740029	0.83537	0.499464	0.152158	0.0625313	0.83308	0.482726	0.141007	0.0415307	1.34433	2.259	2.27601	2.097	2.046	2.032	2.03402	2.40501	2.435	2.429	2.40502	2.18201	2.14
0.065012	0.125048	0.114048	0.106036	0.154132	0.172036	0.125024	0.110048	0.172024	0.174	0.09906	0.066024	0.017988	0.084	0.104048	0.068012	0.016	0.098	0.096048	0.834321	1.55319	1.29484	1.05824	0.837123	0.778392	1.29005	1.00325	0.785333	0.743968	0.83525	0.501179	0.151117	0.0631278	0.833142	0.485247	0.139679	0.0418595	1.34432	2.26104	2.28002	2.09904	2.04808	2.032	2.04099	2.40804	2.43402	2.43104	2.416	2.18504	2.14007
0.0659923	0.128969	0.117969	0.108977	0.164915	0.174977	0.126985	0.113969	0.173985	0.174	0.103961	0.0679845	0.0170077	0.084	0.107969	0.0689923	0.016	0.098	0.099969	0.834389	1.55119	1.29633	1.05275	0.83084	0.774461	1.2911	1.01349	0.794537	0.742144	0.83522	0.499503	0.150058	0.0621279	0.833299	0.487413	0.139601	0.0418203	1.34366	2.26398	2.28198	2.10198	2.05495	2.032	2.04001	2.41098	2.43598	2.43398	2.416	2.18798	2.14595
0.067009	0.138025	0.128018				0.134009	0.11902	0.175007	0.179005	0.105009	0.0710023	0.0170023	0.084	0.109011	0.0690113	0.016	0.098009	0.10402	0.83421	1.54968	1.29462				1.29128	1.00351	0.783982	0.742577	0.835181	0.500978	0.15035	0.0619402	0.83298	0.486695	0.139806	0.0404889	1.34359	2.268	2.28601	2.109				2.412	2.44201	2.437	2.41799	2.191	2.14501
0.0710599	0.149108	0.136096				0.13812	0.12806	0.178048	0.181108	0.109048	0.0721077	0.0180359	0.0841437	0.114048	0.0740359	0.0160479	0.101964	0.113156	0.834357	1.54938	1.29636				1.2918	0.996259	0.776024	0.745417	0.83543	0.500175	0.150208	0.0619736	0.833035	0.484693	0.138012	0.0399983	1.34385	2.27002	2.28905	2.11005				2.41408	2.44606	2.43602	2.41408	2.19302	2.14905
0.0759511	0.157912	0.143922				0.147902	0.132951	0.181961	0.189912	0.112961	0.080912	0.0209707	0.0958826	0.117961	0.0769707	0.0199609	0.0990293	0.125873	0.83332	1.54781	1.29493				1.28816	0.997814	0.776337	0.740291	0.834579	0.495645	0.147616	0.0557324	0.831832	0.484957	0.13406	0.0398614	1.34077	2.27198	2.29296	2.11396				2.42093	2.45095	2.43798	2.42093	2.19498	2.15296
0.0840149	0.176022	0.155025	0.129025	0.183007	0.198	0.15603	0.136015	0.187015	0.202002	0.122012	0.109065	0.0320174	0.0980174	0.126022	0.0850124	0.025	0.099	0.133022	0.833245	1.54555	1.29173	1.04578	0.825347	0.77111	1.28775	0.997023	0.776573	0.744534	0.834094	0.492389	0.140574	0.0604194	0.832156	0.479629	0.136091	0.0399743	1.33899	2.27601	2.29401	2.11402	2.06202	2.051	2.054	2.42601	2.45001	2.44401	2.42401	2.19901	2.15001
0.0901314	0.185227	0.165215	0.139131	0.186143	0.198191	0.168155	0.142107	0.193012	0.203143	0.127107	0.135669	0.0391911	0.10506	0.135107	0.0900955	0.0250358	0.0990478	0.142191	0.83116	1.54328	1.28856	1.0378	0.815924	0.767033	1.28615	1.00639	0.785918	0.746158	0.831759	0.49212	0.130235	0.0521859	0.830412	0.475128	0.136523	0.0456797	1.33558	2.28104	2.29905	2.12207	2.07	2.05005	2.05393	2.42907	2.4551	2.44904	2.42804	2.20406	2.15495
0.100916	0.203856	0.182863	0.149916	0.197909	0.213878	0.180901	0.150932	0.193992	0.214909	0.135932	0.190574	0.0548783	0.109962	0.143932	0.0979392	0.0279772	0.10297	0.157878	0.827856	1.53711	1.2856	1.0328	0.811346	0.752513	1.28084	1.02377	0.801311	0.750933	0.828396	0.497826	0.137246	0.0567744	0.827254	0.47249	0.133493	0.0431893	1.33032	2.28398	2.30297	2.12795	2.07	2.05397	2.04805	2.43495	2.46294	2.45198	2.43098	2.20896	2.15103
0.104013	0.220029	0.192013	0.154017	0.198015	0.21801	0.188029	0.156036	0.19804	0.21101	0.14101	0.210051	0.0750782	0.130166	0.149013	0.0980057	0.029	0.103	0.165023	0.825836	1.53429	1.28542	1.03026	0.808695	0.754819	1.27972	1.02078	0.798547	0.746923	0.826366	0.49194	0.139891	0.0597048	0.825266	0.471393	0.130097	0.0420701	1.32825	2.291	2.308	2.133	2.07201	2.054	2.05001	2.436	2.46501	2.45402	2.43901	2.214	2.15501
0.111179	0.235215	0.199131	0.163048	0.206119	0.223167	0.203167	0.17506	0.219155	0.216227	0.146131	0.237465	0.11674	0.217358	0.156227	0.101084	0.0290358	0.103095	0.177203	0.823694	1.53212	1.28528	1.0372	0.811528	0.764589	1.27887	0.998069	0.776239	0.743103	0.824163	0.486696	0.119804	0.0413801	0.823224	0.467593	0.128584	0.0420399	1.32599	2.29202	2.31001	2.134	2.07602	2.055	2.05298	2.43799	2.46907	2.46532	2.44517	2.21604	2.16001
0.125852	0.252822	0.209891	0.166961	0.215901	0.236862	0.216862	0.179951	0.231872	0.234812	0.156891	0.275615	0.177388	0.246704	0.174812	0.107931	0.0319704	0.110921	0.193832	0.822403	1.52943	1.28488	1.0357	0.811372	0.766174	1.2777	1.01278	0.793357	0.734368	0.823556	0.487175	0.135719	0.0479438	0.821092	0.463729	0.119908	0.0362881	1.32544	2.29398	2.31099	2.134	2.07798	2.055	2.05102	2.43701	2.47494	2.49173	2.45886	2.21897	2.16099
0.138038	0.267065	0.228047	0.178041	0.226023	0.246041	0.235068	0.192056	0.239025	0.22905	0.175036	0.291059	0.229171		0.180045	0.123014	0.0330113	0.111011	0.210063	0.821721	1.52656	1.28233	1.03479	0.813831	0.777003	1.27529	0.996917	0.775352	0.721397	0.823495	0.492869	0.135515		0.820135	0.470151	0.1284	0.0392291	1.32267	2.297	2.309	2.134	2.078	2.05099	2.04795	2.43801	2.478	2.48001	2.45101	2.21999	2.163
0.155179	0.296323	0.249311	0.19612	0.236096	0.264156	0.265132	0.217167	0.250287	0.251203	0.191156	0.317335	0.305742	0.428873	0.200179	0.129239	0.0381077	0.11606	0.238239	0.821966	1.52375	1.28253	1.03629	0.814181	0.751802	1.27634	1.01327	0.789661	0.724513	0.825767	0.492637	0.128937	0.0489144	0.818088	0.461992	0.132935	0.0432573	1.32172	2.29502	2.30998	2.13402	2.07896	2.04793	2.02782	2.442	2.47999	2.48307	2.4541	2.21408	2.16401
0.169883	0.322789	0.274796	0.205922	0.243937	0.276898	0.275914	0.23089	0.273812	0.267867	0.203898	0.344781	0.366515	0.500428	0.214883	0.148843	0.0469295	0.120961	0.257843	0.820016	1.51924	1.28	1.03567	0.813456	0.751165	1.27584	1.0151	0.788093	0.724778	0.823022	0.493186	0.122114	0.0607455	0.817078	0.473617	0.124339	0.0446786	1.3143	2.29698	2.30802	2.13598	2.07602	2.04205	2.01312	2.442	2.47901	2.48895	2.46194	2.22095	2.16499
0.194041	0.342039	0.29303	0.223046	0.247061	0.288022	0.303033	0.257059	0.28903	0.294039	0.224052	0.365033	0.424124	0.557109	0.243035	0.164004		0.136015	0.275039	0.816891	1.51426	1.27601	1.02745	0.803863	0.747785	1.26973	0.982491	0.759268	0.727052	0.82032	0.497206	0.153494	0.0884593	0.813562	0.483109		0.0215727	1.30973	2.29501	2.30899	2.137	2.07399	2.04097	2.00597	2.44	2.48099	2.491	2.464	2.21702	2.166
0.213433	0.360481	0.307541	0.244336	0.27518	0.298288	0.318481	0.28418	0.303481	0.312493	0.248384	0.380372	0.481661	0.607793	0.259421	0.166048			0.293529	0.812508	1.50918	1.27186	1.02141	0.800251	0.735973	1.26508	1.00601	0.781399	0.727835	0.815551	0.514011	0.191545	0.115539	0.809658	0.468252			1.30569	2.29899	2.30501	2.13594	2.07088	2.02789	1.99186	2.442	2.47802	2.49005	2.46507	2.22399	2.16796
0.248647	0.399608	0.351559	0.271725	0.289853	0.321765	0.357608	0.298853	0.342608	0.352598	0.279686	0.410696	0.535461	0.672353	0.293657	0.169961			0.336568	0.806678	1.50004	1.25883	0.992787	0.770241	0.721535	1.26051	1.0016	0.780519	0.710316	0.809105	0.518149	0.161788	0.101639	0.80463	0.43338			1.29615	2.29801	2.30599	2.13105	2.0611	2.01909	1.98012	2.442	2.47998	2.49396	2.47094	2.22301	2.16503
0.273063	0.42307	0.37007	0.298036	0.318046	0.343093	0.381063	0.330088	0.366059	0.380057	0.307072	0.44508	0.588008	0.732977	0.319057	0.232072			0.352082	0.802596	1.49547	1.25346	1.00097	0.779008	0.718052	1.25648	0.996682	0.771964	0.700933	0.804547	0.514978	0.141314	0.0928701	0.801045	0.500512			1.29472	2.29699	2.30198	2.12899	2.063	2.01701	1.97701	2.43699	2.477	2.488	2.476	2.21799	2.16
0.303455	0.456287	0.403407	0.315647	0.340683	0.387275	0.411299	0.372216	0.394383	0.407287	0.341383	0.483635	0.592168	0.722168	0.346503	0.265737			0.391275	0.795863	1.49052	1.24815	1.00012	0.778056	0.71888	1.24825	0.969213	0.745302	0.697704	0.798412	0.513733	0.181048	0.111816	0.793943	0.519339			1.28647	2.28998	2.29399	2.12395	2.06093	2.02075	1.98195	2.43102	2.47501	2.489	2.47399	2.21295	2.15796
0.340709	0.479816	0.43674	0.368587	0.396564	0.409824	0.435809	0.389862	0.425755	0.430816	0.372755	0.535595	0.605893	0.735893	0.387679	0.244168			0.413824	0.794511	1.48734	1.25103	0.980414	0.76137	0.71888	1.24579	0.969438	0.747106	0.695616	0.798539	0.494361	0.17594	0.105797	0.790874	0.432478			1.28576	2.28802	2.29301	2.12003	2.05505	2.00016	1.97803	2.43298	2.47599	2.489	2.47301	2.20903	2.15502
0.374117	0.51807	0.468098	0.399104	0.425098	0.445098	0.475086	0.433043	0.459061	0.476053	0.414111	0.55608	0.620037	0.743027	0.417115	0.338072			0.455076	0.79727	1.49122	1.25072	0.993333	0.772227	0.711467	1.24825	0.984112	0.760285	0.68983	0.80025	0.497859	0.166293	0.0904914	0.79452	0.519145			1.28913	2.28298	2.28799	2.11699	2.05899	2.01197	1.97399	2.43298	2.46899	2.48099	2.46799	2.20598	2.15198
0.431494	0.552505	0.516435	0.450482	0.473647	0.493576	0.51747	0.454599	0.489611	0.502458	0.468494	0.595447	0.638106	0.756129	0.47347	0.373259			0.492529	0.802083	1.49576	1.25139	0.999614	0.780368	0.715252	1.25006	0.985392	0.762866	0.699504	0.805043	0.521665	0.148422	0.0716315	0.799542	0.521079			1.29235	2.27396	2.28292	2.11094	2.05284	1.99591	1.96798	2.42292	2.46496	2.47784	2.46288	2.195	2.14198
0.47259	0.594581	0.552639	0.4906	0.527463	0.541522	0.55661	0.504502	0.540493	0.54062	0.50959	0.632629	0.646912	0.766893	0.51261	0.394785			0.536561	0.806506	1.50627	1.25755	0.999105	0.780221	0.72628	1.2561	0.997202	0.768326	0.712283	0.809456	0.527036	0.146083	0.0659269	0.803877	0.46188			1.30063	2.27103	2.27607	2.10605	2.03914	1.98808	1.96602	2.41607	2.46203	2.46414	2.4531	2.195	2.14002
0.511156	0.620136	0.59812	0.540156	0.566219	0.593211	0.58814	0.537096	0.565144	0.578132	0.548172	0.65006	0.654016	0.767016	0.553132	0.487275			0.568144	0.807396	1.50944	1.26156	1.00769	0.787009	0.724719	1.26043	1.00871	0.778898	0.714947	0.811209	0.523457	0.147223	0.0648483	0.803852	0.486402			1.30676	2.26896	2.27498	2.10197	2.03699	1.98598	1.96	2.41299	2.451	2.46197	2.44797	2.18997	2.13801
0.550359	0.654371	0.628359	0.579646	0.621586	0.646598	0.623311	0.561443	0.601359	0.611407	0.591323	0.665479	0.658036	0.771	0.586479	0.556802			0.604371	0.81634	1.5188	1.27394	1.018	0.799607	0.734637	1.27086	1.01605	0.783329	0.724212	0.821026	0.525304	0.145531	0.0619002	0.811822	0.491926			1.31727	2.25893	2.26996	2.09496	2.03392	1.98196	1.96	2.41094	2.44993	2.45392	2.43994	2.18194	2.13988
0.579772	0.684764	0.657772	0.63259	0.669628	0.69562	0.648802	0.597719	0.630772	0.644742	0.617795	0.704696	0.660977	0.771	0.625696	0.622491			0.634764	0.822036	1.52406	1.28205	1.03968	0.819853	0.746697	1.28129	1.01897	0.77424	0.725232	0.825595	0.52396	0.144002	0.0594589	0.818538	0.487484			1.32248	2.25305	2.26702	2.09202	2.02705	1.97902	1.96	2.40604	2.44405	2.44705	2.43504	2.17704	2.13008
0.609069	0.716047	0.701038	0.668091	0.730096	0.755125	0.681018	0.615038	0.652018	0.670027	0.650069	0.710009	0.665002	0.773922	0.647069	0.691116	0.430129	0.561129	0.662062	0.826528	1.53292	1.29054	1.03737	0.821893	0.752487	1.28914	1.02478	0.785061	0.738064	0.829168	0.483807	0.142937	0.0566746	0.823589	0.505591	0.189099	0.150459	1.32992	2.25399	2.264	2.092	2.02598	1.977	1.955	2.40601	2.442	2.447	2.43701	2.17699	2.156
0.640445	0.737506	0.718686	0.70965	0.773758	0.811783	0.689614	0.632578	0.660554	0.682337	0.681494	0.714205	0.66606	0.739181	0.678409	0.743554	0.488879	0.618735	0.690421	0.834779	1.53545	1.29965	1.04795	0.832271	0.764845	1.29576	1.02616	0.798784	0.744403	0.837251	0.487054	0.145818	0.0720204	0.831926	0.505947	0.183653	0.144699	1.33538	2.24994	2.26408	2.08998	2.01904	1.97696	1.95404	2.40992	2.43993	2.44802	2.44001	2.17296	2.15498
0.676641	0.778593	0.774447	0.762476	0.835389	0.87537	0.739506	0.679535	0.705554	0.709729	0.721603	0.730835	0.670952	0.753855	0.71167	0.788554	0.560292	0.597213	0.724661	0.834661	1.53627	1.30153	1.0548	0.843726	0.775009	1.29855	1.02538	0.78365	0.739776	0.835686	0.490635	0.143206	0.0582366	0.833227	0.492681	0.15137	0.0674456	1.33859	2.24505	2.27093	2.08802	2.02197	1.97403	1.95697	2.40307	2.43406	2.44998	2.44099	2.17003	2.15302
0.709062	0.810079	0.800089	0.808087	0.894133	0.936129	0.752081	0.709052	0.73001	0.731056	0.757054	0.738021	0.673006	0.754002	0.74406	0.854085	0.65922	0.730195	0.760054	0.839155	1.54292	1.30342	1.06742	0.859437	0.782294	1.30329	1.06613	0.841178	0.762989	0.839284	0.486722	0.137366	0.0553685	0.838586	0.50031	0.138445	0.0643166	1.34133	2.24501	2.26799	2.09	2.018	1.97898	1.95401	2.406	2.438	2.44901	2.44101	2.169	2.14399
0.739518	0.848349	0.843337	0.850506	0.958397	0.998711	0.791373	0.734421	0.735506	0.758325	0.783578	0.748145	0.676012	0.755048	0.773482	0.895674	0.766529	0.825794	0.78659	0.841395	1.54209	1.30384	1.06437	0.867643	0.789116	1.30724	1.0369	0.811649	0.743603	0.84112	0.48772	0.135279	0.0546207	0.841261	0.490574	0.145782	0.0625987	1.34243	2.249	2.26501	2.08998	2.01808	1.96817	1.95806	2.407	2.43689	2.45395	2.44598	2.17106	2.13995
0.781667	0.876775	0.870783	0.891674	0.990744	1.05654	0.82176	0.768729	0.776674	0.784791	0.830628	0.759907	0.676992	0.758969	0.81269	0.950566	0.891015	0.971844	0.83462	0.836925	1.54066	1.30219	1.07531	0.87274	0.800976	1.30322	1.06964	0.815609	0.749513	0.836209	0.484466	0.129466	0.0514253	0.837311	0.491731	0.151644	0.0551688	1.33999	2.249	2.26599	2.08802	2.02495	1.98189	1.96296	2.407	2.42807	2.45003	2.44402	2.17596	2.13603
0.811999	0.916998	0.906998	0.934998	1.051	1.112	0.855998	0.808998	0.801999	0.815999	0.856999	0.777999	0.68	0.758	0.844999	0.980999	1.00299	1.10299	0.860999	0.83393	1.5361	1.30314	1.08213	0.888969	0.80778	1.29662	1.03901	0.80779	0.74588	0.83392	0.48788	0.1313	0.0546899	0.83363	0.49206	0.14669	0.0569699	1.33815	2.253	2.271	2.09	2.025	1.986	1.969	2.413	2.429	2.452	2.451	2.178	2.137
0.855576	0.949564	0.943588	0.975384	1.08979	1.1666	0.892672	0.81966	0.858156	0.841432	0.899504	0.827132	0.688012	0.754952	0.88666	1.0273	1.10826	1.2333	0.904504	0.824846	1.53074	1.29513	1.07357	0.880547	0.809431	1.29002	1.03079	0.803675	0.740213	0.825301	0.532993	0.147634	0.0577116	0.824407	0.486258	0.144665	0.0748621	1.33243	2.25594	2.27002	2.0921	2.029	1.98699	1.97506	2.41486	2.42907	2.44007	2.45302	2.17795	2.135
0.902523	0.995533	0.991513	1.00668	1.15434	1.2155	0.947444	0.873454	0.870871	0.876643	0.940583	0.837891	0.68899	0.75104	0.940454	1.05175	1.21096	1.33893	0.945583	0.808209	1.52095	1.28145	1.06141	0.891677	0.811182	1.28463	1.01069	0.785346	0.738804	0.80662	0.52021	0.138978	0.0602839	0.811125	0.486092	0.152392	0.0872542	1.32249	2.25105	2.27198	2.09992	2.029	1.98601	1.97995	2.40312	2.43494	2.44594	2.45498	2.17404	2.135
0.928126	1.02212	1.01811	1.05011	1.17714	1.25708	0.985087	0.913124			0.973124	0.862133	0.696073	0.755007	0.963124	1.10313	1.2252	1.36522	0.979117	0.805834	1.51742	1.28081	1.06007	0.87809	0.807911	1.27748	1.00311			0.802394	0.512988	0.138919	0.0604227	0.809595	0.497754	0.162838	0.114367	1.31428	2.24902	2.27402	2.102	2.039	1.98902	1.98701	2.40802	2.436			2.17401	2.13001
0.983487	1.07428	1.0684	1.09729	1.23916	1.29428	1.02354	0.967366	0.931841	0.9745	1.02746	0.920146	0.727939	0.758037	1.01749	1.16165	1.31405	1.45899	1.03034	0.798761	1.51048	1.27005	1.04842	0.873535	0.799349	1.27071	0.997943	0.780173	0.714246	0.795229	0.533491	0.172836	0.0616406	0.802855	0.486485	0.109886	0.0695837	1.30685	2.256	2.28107	2.10307	2.04111	1.99609	1.99207	2.41612	2.4381	2.47896	2.4601	2.17701	2.13604
1.02271	1.09683	1.10076	1.12082	1.2519	1.31683	1.06668	0.99678	0.999494	1.0147	1.06472	0.931912	0.723037	0.760978	1.05671	1.21361	1.31797	1.45801	1.05779	0.794829	1.50766	1.26686	1.04367	0.859485	0.792045	1.26184	0.989305	0.76677	0.726816	0.791111	0.490898	0.149167	0.0632976	0.799207	0.492555	0.111945	0.0650539	1.30385	2.256	2.28696	2.10896	2.04993	2.00295	1.99796	2.42593	2.44594	2.47602	2.46794	2.17799	2.13898
1.07911	1.15407	1.15109	1.17606	1.29304	1.35102	1.10713	1.05413	1.07012		1.12311	0.968154	0.751042	0.783042	1.11211	1.26608	1.32503	1.45501	1.11508	0.79886	1.50844	1.26698	1.03987	0.845595	0.779182	1.2608	0.98367	0.759125		0.798244	0.477173	0.152821	0.067924	0.800047	0.50034	0.127144	0.0622489	1.30779	2.254	2.29201	2.11001	2.049	2.01	1.99701	2.42999	2.46199	2.47703		2.176	2.14101
1.12863	1.18756	1.19062	1.20453	1.3103	1.36016	1.16561	1.11366	1.12392	1.13182	1.17359	1.03905	0.770932	0.804114	1.16162	1.3005	1.34013	1.458	1.15161	0.799126	1.50963	1.26809	1.03685	0.83841	0.775665	1.26024	0.997315	0.747832	0.6875	0.800072	0.469548	0.162752	0.0706871	0.798757	0.495823	0.133349	0.057191	1.30965	2.255	2.29506	2.11408	2.05007	2.01099	2.00099	2.42706	2.45899	2.49086	2.48098	2.17701	2.14593
1.18047	1.23353	1.24148	1.24756	1.33475	1.37287	1.21549	1.16745	1.19923	1.19931	1.22151	1.12512	0.847222	0.977235	1.21248	1.34158	1.35089	1.458	1.20149	0.805356	1.5179	1.27017	1.02872	0.822077	0.768741	1.26528	1.00839	0.765995	0.691588	0.806762	0.479172	0.184211	0.147408	0.804224	0.493593	0.139804	0.0556359	1.31503	2.255	2.29995	2.12093	2.05594	2.01001	2.00001	2.43195	2.45801	2.47912	2.47902	2.17799	2.14006
1.21213	1.26611	1.26311	1.26508	1.34106	1.37804	1.24812	1.22212	1.26916	1.26717	1.24913	1.1962	0.909186	1.03918	1.25112	1.35304	1.35501	1.458	1.22713	0.811676	1.52376	1.27603	1.02901	0.818062	0.766884	1.26915	0.979387	0.758033	0.711763	0.812108	0.472404	0.187901	0.152042	0.811743	0.489346	0.146887	0.0572927	1.32138	2.26602	2.303	2.121	2.054	2.008	2.00299	2.43502	2.472	2.47701	2.48099	2.18702	2.141
1.26733	1.31534	1.31225	1.30129	1.36608	1.39412	1.2994	1.27464	1.33771	1.34278	1.30527	1.28074	0.989905	1.11738	1.30435	1.37116	1.35805	1.45796	1.28135	0.818453	1.53161	1.28663	1.03794	0.823159	0.759892	1.2733	1.01226	0.772444	0.722171	0.81983	0.474285	0.192525	0.155996	0.817184	0.478945	0.137145	0.0498638	1.32806	2.27506	2.30398	2.122	2.05599	2.01001	1.99996	2.44204	2.472	2.48211	2.47707	2.19604	2.14105
1.2938	1.3428	1.33285	1.32483	1.37295	1.40393	1.33176	1.32662	1.39557	1.40653	1.32684	1.34056	1.06346	1.06737	1.33279	1.38391	1.36197	1.45502	1.30979	0.823562	1.5386	1.29307	1.04194	0.823081	0.761647	1.27683	1.01377	0.79959	0.748257	0.824694	0.470587	0.173401	0.0711363	0.822392	0.474503	0.138401	0.0493637	1.33413	2.27996	2.30201	2.122	2.05501	2.01099	1.99702	2.44498	2.472	2.49093	2.48296	2.19898	2.14497
1.32909	1.39204	1.36107	1.33806	1.39603	1.42003	1.38107	1.3731	1.44512	1.47314	1.36906	1.41314	1.14521	1.17429	1.36909	1.39802	1.366	1.45499	1.34708	0.833024	1.54774	1.30355	1.0418	0.824803	0.763689	1.2872	1.039	0.825691	0.751233	0.836161	0.48315	0.175475	0.088546	0.829747	0.470212	0.13104	0.0491233	1.34302	2.28202	2.303	2.123	2.054	2.007	1.992	2.446	2.474	2.49202	2.49302	2.20201	2.15299
1.37043	1.41364	1.3963	1.36634	1.41019	1.43617	1.41644	1.41937	1.50567	1.54279	1.40052	1.47876	1.2465	1.31332	1.41435	1.41018	1.36602	1.449	1.38542	0.839825	1.54777	1.31006	1.04578	0.826164	0.77299	1.29337	1.05324	0.845511	0.772271	0.841541	0.493135	0.158406	0.0815839	0.837808	0.466538	0.130879	0.0458894	1.34668	2.29002	2.30304	2.12202	2.05201	2.00593	1.98999	2.44498	2.476	2.50302	2.50099	2.20905	2.148
1.40565	1.46548	1.42076	1.39373	1.42584	1.44986	1.45264	1.4497	1.56045	1.60736	1.44258	1.54039	1.36878	1.42093	1.44272	1.42485	1.36798	1.449	1.41966	0.843493	1.55378	1.31104	1.04798	0.827318	0.771396	1.29889	1.05848	0.862748	0.790251	0.846501	0.506566	0.136033	0.0598862	0.840087	0.468045	0.130811	0.0433949	1.35084	2.29198	2.30597	2.12398	2.05299	2.00006	1.98901	2.44302	2.476	2.50498	2.50001	2.21296	2.148
1.44906	1.4971	1.46607	1.42506	1.46004	1.47605	1.49608	1.50709	1.62512	1.67513	1.47908	1.60413	1.46026	1.54227	1.49305	1.44803	1.37412	1.48314	1.45907	0.84324	1.55461	1.30895	1.05334	0.834133	0.771419	1.30118	1.06566	0.872783	0.802972	0.84482	0.491832	0.123555	0.0572377	0.841379	0.472291	0.120017	0.0392907	1.3514	2.298	2.303	2.12299	2.053	1.999	1.98299	2.446	2.48799	2.508	2.502	2.21799	2.15101
1.47738	1.54337	1.49655	1.45142	1.47735	1.49925	1.53253	1.54844	1.67743	1.73265	1.51335	1.66249	1.57544	1.6609	1.51648	1.46114		1.54453	1.49149	0.843007	1.55384	1.30787	1.0597	0.839509	0.775239	1.29777	1.07136	0.887106	0.817032	0.844828	0.505402	0.138925	0.051937	0.840772	0.446257		0.0795223	1.34839	2.29604	2.305	2.12002	2.05489	1.99693	1.979	2.44795	2.48498	2.50802	2.50395	2.21306	2.15596
1.50875	1.57376	1.54164	1.48573	1.50577	1.51984	1.57565	1.58471	1.71272	1.78558	1.54177	1.70268	1.69306	1.81576	1.55569	1.47291		1.58765	1.53168	0.840272	1.54852	1.29946	1.04318	0.822258	0.767819	1.29203	1.06761	0.881892	0.823707	0.843848	0.469637	0.130309	0.0614934	0.836028	0.448442		0.114827	1.34402	2.29898	2.305	2.12198	2.04607	1.99105	1.979	2.44403	2.48302	2.50998	2.50003	2.21796	2.15302
1.55607	1.61908	1.57708	1.52208	1.5271	1.54606	1.6111	1.64706	1.7741	1.84511	1.58907	1.7291	1.79419	1.92122	1.60007	1.49403		1.68102	1.57309	0.831631	1.5411	1.29701	1.03923	0.817744	0.759071	1.28641	1.06548	0.878419	0.822928	0.83607	0.460158	0.159139	0.0955783	0.827032	0.448545		0.131866	1.3378	2.294	2.304	2.121	2.04899	1.99099	1.974	2.44299	2.49	2.507	2.49698	2.212	2.15802
1.58851	1.65451	1.61261	1.56051	1.57129	1.57443	1.65547	1.67561	1.82049	1.89557	1.62151	1.7742	1.88061	2.02058	1.63156			1.69059	1.61544	0.82296	1.5333	1.28633	1.02607	0.805896	0.750233	1.27567	1.05436	0.877795	0.821949	0.827012	0.446742	0.163288	0.117553	0.818842			0.143498	1.32847	2.29295	2.30295	2.12	2.04595	1.98698	1.97198	2.43805	2.49097	2.50599	2.48998	2.21195	2.16898
1.63157	1.69757	1.66349	1.60357	1.59575	1.61064	1.69461	1.72649	1.86159	1.94352	1.66457	1.79083	1.93149	2.06951	1.67853			1.7405	1.65263	0.813713	1.52204	1.28217	1.01551	0.794613	0.740428	1.26896	1.04557	0.861394	0.81093	0.818763	0.536867	0.183319	0.136273	0.808929			0.137441	1.32048	2.28904	2.29904	2.12	2.04204	1.98502	1.97002	2.44196	2.48803	2.50501	2.48802	2.20804	2.16702
1.68222	1.73223	1.70221	1.64224	1.64722	1.65221	1.74219	1.76321	1.8982	1.98213	1.71224	1.87722	1.99108	2.13105	1.72921				1.69721	0.810594	1.5204	1.27453	1.01085	0.789999	0.733992	1.25617	1.03472	0.853807	0.800686	0.812129	0.433518	0.153048	0.106736	0.809409				1.31635	2.28302	2.29699	2.11796	2.04298	1.98199	1.96599	2.43695	2.48294	2.49995	2.48598	2.20302	2.16202
1.73255	1.78549	1.75156	1.69754	1.69862	1.70065	1.78641	1.81132	1.94425	2.01224	1.76649	1.92749	2.01044	2.14341	1.77753			1.62938	1.74447	0.806911	1.5164	1.26664	1.01222	0.791892	0.71868	1.25513	1.03274	0.848531	0.788278	0.807337	0.428536	0.136354	0.0849554	0.807013			0.17852	1.31062	2.28695	2.29496	2.10795	2.03899	1.97896	1.96396	2.42599	2.46998	2.488	2.48196	2.20695	2.16595
1.77765	1.82569	1.79764	1.74166	1.74961	1.75359	1.81974	1.8378	1.96484	2.03185	1.80669	1.96769	2.04672	2.17674	1.82067			1.66076	1.7827	0.809421	1.51865	1.26754	1.00564	0.785529	0.727661	1.25378	1.02983	0.840403	0.775826	0.811994	0.432261	0.112981	0.0543465	0.807258			0.183412	1.31265	2.28303	2.29202	2.10403	2.03801	1.97602	1.96102	2.42501	2.46802	2.488	2.47902	2.20303	2.16203
1.83011	1.86513	1.84114	1.79815	1.80616	1.81018	1.87112	1.87412	1.98506	2.04504	1.86909	2.00709	2.05002	2.177	1.87012	1.79913		1.71499	1.83412	0.813129	1.52405	1.26822	1.01429	0.792979	0.732036	1.2574	1.03323	0.835663	0.766147	0.814861	0.428068	0.111905	0.0508053	0.811677	0.527524		0.168986	1.31711	2.283	2.29198	2.09699	2.03098	1.97199	1.95998	2.41799	2.45898	2.48398	2.47497	2.20001	2.15197
1.87257	1.91546	1.89655	1.8566	1.87175	1.88175	1.91935	1.92024	2.00723	2.06207	1.90461	2.04229	2.056	2.177	1.91848	1.85082		1.71276	1.88149	0.812719	1.53044	1.27541	1.01697	0.796617	0.738418	1.26736	1.03222	0.824811	0.753082	0.815233	0.493841	0.113983	0.0489187	0.810431	0.481085		0.171383	1.32295	2.28293	2.28596	2.09499	2.02505	1.96695	1.95296	2.41501	2.44996	2.47692	2.46494	2.20192	2.14111
1.91854	1.95263	1.94155	1.90551	1.9324	1.9424	1.94772	1.93981	2.02582	2.06794	1.95451	2.06577	2.056	2.177	1.95761	1.91734		1.77439	1.9216	0.817532	1.53764	1.27977	1.02719	0.808591	0.74148	1.27627	1.03068	0.822453	0.749218	0.821181	0.42733	0.114188	0.0471872	0.813787	0.466871		0.161092	1.33066	2.27706	2.28303	2.09401	2.02896	1.96304	1.95003	2.41599	2.44703	2.47007	2.46005	2.19507	2.14991
1.95608	2.00107	1.98213	1.96612	1.99818	2.0162	2.00207	1.98904	2.04604	2.08001	1.99109	2.08401	2.061	2.17399	2.00207	1.99516		1.84977	1.97407	0.820448	1.54873	1.28466	1.03285	0.81434	0.761007	1.28323	1.02973	0.811038	0.742095	0.823715	0.481831	0.114022	0.0460271	0.81751	0.468912		0.159233	1.33752	2.272	2.281	2.09001	2.01902	1.95901	1.949	2.41199	2.44401	2.46699	2.455	2.18901	2.15101
1.98767	2.02969	2.03061	2.01175	2.06697	2.09396	2.02765	2.00449	2.0612	2.08422	2.0247	2.08841	2.06104	2.171	2.02764	2.05577		1.76521	2.00264	0.823723	1.55717	1.29489	1.05573	0.840978	0.77134	1.28564	1.02886	0.810176	0.751487	0.825542	0.481963	0.114673	0.0449283	0.821494	0.473354		0.110815	1.34609	2.27198	2.28202	2.09496	2.02796	1.964	1.948	2.40995	2.44596	2.46198	2.45393	2.19194	2.15346
2.04259	2.08558	2.08063	2.07255	2.14641	2.17242	2.08061	2.0447	2.07788	2.10187	2.08158		2.06398	2.171	2.07961	2.11853		2.02705	2.05461	0.832931	1.56524	1.30162	1.05605	0.846549	0.787659	1.29582	1.03162	0.808185	0.754488	0.83225		0.114958	0.0439771	0.833262	0.475335		0.0973303	1.35612	2.27001	2.28399	2.09202	2.02502	1.964	1.948	2.40603	2.44302	2.46001	2.44804	2.18704
2.0641	2.1121	2.11511	2.12611	2.20612	2.24516	2.10007	2.05906	2.10205	2.12104	2.09912	2.12801	2.064	2.17099	2.1001	2.18114	1.98319	2.11302	2.0821	0.837686	1.57082	1.30646	1.07086	0.862478	0.796833	1.30161	1.03069	0.80863	0.769195	0.836087	0.451299	0.115879	0.0434349	0.838824	0.495157	0.135363	0.102774	1.35949	2.27	2.289	2.098	2.027	1.97201	1.952	2.41001	2.445	2.45801	2.45201	2.18799	2.17796
2.10949	2.15858	2.16448	2.17564	2.26094	2.31893	2.1306	2.08534	2.12545	2.14023	2.1515	2.13318	2.06605	2.166	2.14545	2.24369	2.06926	2.12163	2.12559	0.844769	1.57566	1.30912	1.07852	0.870866	0.811516	1.30804	1.03548	0.812959	0.771762	0.843656	0.459785	0.124176	0.0455931	0.845003	0.520497	0.149826	0.0730562	1.36527	2.26891	2.29002	2.09901	2.02796	1.97798	1.95107	2.41401	2.44701	2.46098	2.45605	2.18396	2.1619
2.14861	2.20454	2.20262	2.22649	2.33624	2.39325	2.17852	2.11272	2.16164	2.15881	2.1916	2.14785	2.06996	2.166	2.18164	2.29845	2.16999	2.25169	2.17253	0.844701	1.57586	1.31166	1.0896	0.892859	0.821559	1.30967	1.0422	0.820841	0.806204	0.843343	0.468176	0.124675	0.0450455	0.845257	0.509847	0.127168	0.0543975	1.36687	2.26207	2.29198	2.09999	2.02503	1.97602	1.95694	2.41499	2.44799	2.45902	2.45996	2.18103	2.15408
2.17609	2.23612	2.23709	2.27907	2.40112	2.45414	2.20409	2.14206	2.16107	2.19405	2.21809	2.16104	2.07	2.16599	2.21109	2.35011	2.29529	2.39032	2.2011	0.843527	1.57289	1.31069	1.09109	0.900735	0.832558	1.30697	1.03914	0.813524	0.767157	0.842281	0.480363	0.12432	0.0450703	0.844052	0.510635	0.129273	0.0487467	1.3648	2.27001	2.29201	2.09801	2.02402	1.97901	1.96502	2.416	2.45201	2.46602	2.46902	2.18601	2.152
2.21658	2.28644	2.27462	2.3078	2.45474	2.51278	2.24365	2.1696		2.21426	2.25854	2.17833	2.07004	2.161	2.24862	2.39536	2.41834	2.52747	2.24353	0.837673	1.5678	1.30815	1.08594	0.915574	0.844307	1.3068	1.03592		0.766207	0.838391	0.494518	0.124204	0.0452085	0.836446	0.483133	0.12644	0.0520034	1.36035	2.27394	2.29602	2.10305	2.03195	1.98206	1.97312	2.417	2.457		2.476	2.18994	2.14998
2.26264	2.32172	2.32362	2.3715	2.51354	2.57452	2.29559	2.21762		2.23484	2.30166	2.20479	2.07298	2.161	2.29762	2.42378	2.52516	2.64409	2.28567	0.827569	1.56044	1.29999	1.08201	0.910301	0.845679	1.29654	1.02804		0.802506	0.828904	0.502319	0.124557	0.0450909	0.826587	0.488915	0.135985	0.084069	1.35295	2.26904	2.29798	2.10697	2.02803	1.98696	1.98292	2.417	2.457		2.476	2.18504	2.14802
2.29512	2.36211	2.36011	2.40513	2.56213	2.63112	2.32912	2.2611			2.33811	2.22007	2.07401	2.161	2.32612	2.46112	2.62313	2.72418	2.32211	0.818312	1.55273	1.28988	1.0705	0.909332	0.845673	1.28996	1.02282			0.818979	0.494177	0.125475	0.0448104	0.817397	0.478977	0.138085	0.095405	1.34381	2.26799	2.30201	2.109	2.034	1.99501	1.99302	2.42	2.46001			2.18699	2.14999
2.34549	2.40945	2.40947	2.46141	2.61646	2.68349	2.3824	2.30464			2.38555	2.25047	2.07711	2.161	2.37748	2.51481	2.67905	2.80105	2.36848	0.806203	1.54422	1.27753	1.06007	0.893189	0.838326	1.2753	1.01465			0.809935	0.484277	0.127661	0.0449887	0.803319	0.490381	0.135913	0.0803423	1.33464	2.26208	2.30706	2.1101	2.03607	2.0011	2.00308	2.42204	2.463			2.18201	2.147
2.3856	2.44564	2.44762	2.49467	2.65363	2.7236	2.41468	2.35648			2.43055	2.28862	2.08591	2.161	2.41661	2.58035	2.68296	2.80496	2.40761	0.798328	1.53884	1.2699	1.05071	0.889061	0.830716	1.27077	1.01936			0.799761	0.48326	0.129373	0.045693	0.797528	0.485627	0.134534	0.0748446	1.3295	2.26893	2.31195	2.11792	2.04194	2.00892	2.00993	2.42497	2.463			2.18299	2.147
2.40657	2.42755	2.43855	2.48803	2.64553	2.71303	2.40807	2.39715			2.44507	2.34316	2.11309	2.17103	2.44657	2.61606	2.70452	2.81599	2.39605	0.789624	1.50643	1.25358	1.04323	0.873733	0.809563	1.25174	0.984299	0.755312	0.688764	0.790494	0.478555	0.142837	0.0484811	0.789479	0.482538	0.146122	0.0825933	1.3022	2.24751	2.27	2.09351	2.02751	1.994	1.9905	2.4045	2.477			2.16701	2.15
2.43773	2.45711	2.45972	2.50178	2.65374	2.72653	2.45579	2.46066			2.47871	2.40994	2.15281	2.18399	2.47824	2.64413	2.71254	2.81051	2.42803	0.792403	1.51022	1.25447	1.04577	0.874883	0.805559	1.2539	0.995119	0.783354	0.721325	0.793063	0.480757	0.166718	0.0583492	0.792452	0.482603	0.13799	0.0663145	1.3058	2.25199	2.27249	2.09699	2.03148	1.99842	1.99297	2.40112	2.47607			2.1715	2.14896
2.51037	2.51897	2.52295	2.56495	2.68126	2.74038	2.50954	2.47146	2.48226	2.46237	2.54741	2.4864	2.21848	2.34573	2.54642	2.69357	2.72192	2.81546	2.48898	0.794469	1.51351	1.26306	1.04799	0.856555	0.787828	1.25681	0.986707	0.767847	0.696077	0.796119	0.482943	0.179539	0.147749	0.793429	0.4798	0.134774	0.061161	1.31193	2.25448	2.27101	2.09502	2.0315	2.00147	1.99746	2.40398	2.45397	2.42513	2.45996	2.17299	2.14602
2.56105	2.56306	2.56405	2.60105	2.70753	2.75701	2.56057	2.52507	2.53003	2.52405	2.59605	2.5521	2.35054	2.48703	2.59906	2.71252	2.737	2.8265	2.53806	0.800944	1.5202	1.26494	1.0377	0.838876	0.772204	1.26092	0.982411	0.761443	0.683832	0.802078	0.47624	0.21661	0.1843	0.800261	0.474128	0.129045	0.0505142	1.31627	2.26101	2.27201	2.09551	2.03601	1.9995	1.9955	2.4095	2.4625	2.44501	2.458	2.18	2.13151
2.58711	2.59067	2.59058	2.62307	2.71954	2.76054	2.59117	2.51041	2.56826	2.58188	2.62009	2.60811	2.33442	2.46712	2.62661	2.72356	2.73607	2.8226	2.56367	0.804247	1.52651	1.27171	1.03603	0.833245	0.766471	1.2641	1.00365	0.789556	0.710141	0.807097	0.461153	0.187364	0.155281	0.801732	0.470384	0.128348	0.0496647	1.32186	2.26448	2.27696	2.10046	2.03898	1.99901	1.99448	2.40997	2.43406	2.45285	2.46291	2.18248	2.13742
2.63497	2.63946	2.63253	2.70082	2.78093	2.81794	2.64095	2.62289	2.68011	2.65417	2.665	2.69357	2.41906	2.48276	2.67645	2.74872	2.73897	2.82398	2.60554	0.809502	1.53306	1.27752	1.04781	0.837857	0.777513	1.27157	1.00594	0.792558	0.711332	0.811611	0.468113	0.186888	0.121671	0.807569	0.462612	0.127811	0.0502034	1.33005	2.27093	2.27997	2.10396	2.063	2.01499	2.00903	2.41049	2.46446	2.4788	2.46003	2.18893	2.13997
2.67654	2.68106	2.66805	2.67553	2.75351	2.78801	2.68007	2.66759	2.75209	2.7641	2.70804	2.7696	2.51418	2.58117	2.71306	2.77103	2.74201	2.82549	2.64805	0.822414	1.54043	1.28843	1.04981	0.829097	0.762394	1.28114	1.01074	0.793353	0.739354	0.826029	0.470549	0.171232	0.118511	0.818764	0.454222	0.126715	0.0487061	1.33729	2.27651	2.2805	2.103	2.046	1.995	1.98149	2.415	2.4635	2.47951	2.47351	2.19401	2.152
2.69816	2.71151	2.69109	2.6891	2.75811	2.79015	2.72035	2.72122	2.7991	2.82341	2.72668	2.8202	2.61542	2.65923	2.74253	2.78581	2.74595	2.82244	2.67454	0.826742	1.54735	1.29321	1.05084	0.827561	0.764714	1.28585	1.02333	0.815312	0.748509	0.829942	0.493692	0.153914	0.0674362	0.823407	0.453431	0.123982	0.0500326	1.34324	2.28197	2.28099	2.104	2.04448	1.99348	1.97701	2.41402	2.46495	2.48306	2.48001	2.19798	2.15831
2.75947	2.78436	2.76435	2.75937	2.81796	2.8455	2.78841	2.79834	2.89963	2.92959	2.78549	2.92709	2.75583	2.80576	2.80198	2.845	2.76829	2.82447	2.74984	0.840795	1.54915	1.29385	1.02819	0.824093	0.770556	1.28938	1.0401	0.836693	0.771563	0.842334	0.505632	0.143414	0.0549533	0.838545	0.471986	0.10854	0.0357539	1.34618	2.28597	2.27605	2.104	2.04202	1.97467	1.96213	2.40707	2.45658	2.48053	2.47555	2.20296	2.15206
2.80151	2.80753	2.79052	2.771	2.81949	2.8365	2.82054	2.83255	2.94354	2.98409	2.82801	2.97854	2.85267	2.90215	2.84052	2.80801	2.77499	2.85401	2.77403	0.838039	1.55164	1.29504	1.03671	0.82666	0.76824	1.29241	1.04392	0.850142	0.785454	0.837507	0.504607	0.138689	0.0592342	0.837856	0.460922	0.126683	0.0459891	1.34737	2.28251	2.27551	2.102	2.03349	1.9725	1.95599	2.40501	2.45751	2.48701	2.4805	2.19652	2.144
2.81823	2.8312	2.81021	2.78275	2.82275	2.84115	2.84615	2.87157	2.98478	3.04647	2.84471	3.01564	2.95676		2.86171	2.80997	2.77107	2.89755	2.79915	0.839631	1.55245	1.297	1.03728	0.826583	0.769917	1.29274	1.06602	0.873887	0.803023	0.840335	0.509902	0.124576		0.838333	0.44349	0.113066	0.0444375	1.3496	2.2894	2.27794	2.10295	2.03097	1.96745	1.94946	2.40993	2.45995	2.48693	2.48048	2.20488	2.144
2.86401	2.88592	2.84762	2.80775	2.83785	2.8603	2.88708	2.91209	3.04833	3.10688	2.88853	3.06053	3.06289	3.17647	2.90999	2.84855	2.78187	2.85385	2.83562	0.837241	1.54834	1.29741	1.03693	0.824551	0.765871	1.29333	1.06701	0.886681	0.818686	0.838329	0.498481	0.142304	0.0614201	0.835375	0.480982	0.113048	0.0414271	1.34842	2.28455	2.2775	2.09904	2.02407	1.96255	1.9396	2.41197	2.46197	2.48354	2.47753	2.19907	2.14647
2.91606	2.92957	2.90307	2.85456	2.87653	2.88554	2.93908	2.97759	3.12609	3.19909	2.93906	3.12255	3.19208	3.32809	2.95957	2.86306	2.80602		2.89009	0.82716	1.5411	1.28535	1.03379	0.822318	0.762222	1.28147	1.05876	0.888425	0.818047	0.829651	0.510504	0.123146	0.0764867	0.824329	0.464789	0.161153		1.33547	2.27999	2.27499	2.09849	2.01899	1.94949	1.92899	2.41549	2.458	2.47999	2.46849	2.19449	2.14901
2.94559	2.96934	2.93897	2.88799	2.89307	2.91091	2.98428	3.02578	3.17338	3.24742	2.96614	3.13876	3.26539	3.40726	2.99108	2.91291	2.81416		2.94015	0.819461	1.52622	1.27495	1.02475	0.813775	0.75142	1.27094	1.04749	0.877807	0.815252	0.82253	0.489441	0.137623	0.100073	0.816446	0.49944	0.166424		1.32614	2.2735	2.27204	2.09507	2.01451	1.94595	1.92205	2.40911	2.45944	2.47796	2.46648	2.19049	2.15536
3.00104	3.01859	2.9985	2.94403	2.94804	2.95365	3.03905	3.08353	3.23697	3.30603	3.02501	3.16676	3.31258	3.44963	3.04406	2.96751	2.82691		2.98613	0.807699	1.51799	1.26493	1.01199	0.800931	0.742745	1.2587	1.03198	0.867665	0.813348	0.810527	0.508203	0.198953	0.143122	0.805115	0.526708	0.165208		1.31593	2.26557	2.27002	2.09302	2.00657	1.93608	1.91704	2.40404	2.45206	2.47355	2.46253	2.18108	2.15004
3.05902	3.06203	3.08903	3.02303	2.995	2.99601	3.09002	3.14252	3.29801	3.36551	3.08401	3.24004	3.36809	3.50505	3.10402	3.01607	2.84695	2.881	3.04902	0.800352	1.50956	1.26432	1.01972	0.792173	0.729223	1.25393	1.02412	0.863515	0.806582	0.803379	0.525095	0.19113	0.131118	0.79825	0.533069	0.167476	0.0619	1.30528	2.26205	2.266	2.125	2.027	1.926	1.9095	2.40099	2.4445	2.469	2.457	2.17605	2.159
3.0873	3.16545	3.13554	3.07057	3.00908	3.01786	3.18964	3.16967	3.31626	3.38668	3.10635	3.30677	3.42296	3.53346	3.13429	3.06114	2.76814	2.87596	3.13663	0.800824	1.52263	1.2541	1.01423	0.795338	0.735098	1.24643	1.02448	0.855165	0.798543	0.801639	0.516891	0.136891	0.100031	0.800934	0.550381	0.0681261	0.0309959	1.32026	2.28938	2.31803	2.11895	2.02189	1.92637	1.9109	2.42682	2.44743	2.46642	2.45643	2.20337	2.15791
3.15278	3.20066	3.17759	3.11457	3.1085	3.11252	3.23952	3.25868	3.38819	3.44386	3.1703	3.36642	3.43586	3.53697	3.20176	3.18358	2.7789	2.87303	3.18552	0.797851	1.53012	1.25279	1.00076	0.781326	0.743689	1.23875	1.00894	0.825286	0.781912	0.79925	0.442731	0.166138	0.0974729	0.797664	0.554753	0.0747853	0.0330005	1.31988	2.28208	2.31998	2.11504	2.01309	1.93507	1.92604	2.41313	2.46704	2.43289	2.44463	2.19658	2.15107
		3.23015	3.17116	3.16221	3.1702		3.31612	3.43411	3.47305	3.23913				3.28715		2.80118	2.87908				1.25395	0.999547	0.778659	0.744357		1.00162	0.806208	0.778092	0.775212				0.767477		0.0868519	0.0313574				2.11099	2.01199	1.93801	1.92801		2.46798	2.48395	2.47398	2.15597
							3.25491		3.40942			3.43606	3.53107													1.03284		0.773519			0.213292	0.115302													2.41794		2.41689
							3.351		3.44699			3.46701	3.55404													1.04358		0.772769			0.182068	0.080881													2.4		2.40401
						3.34068	3.35198		3.44209			3.47289	3.5962												1.28088	1.03739		0.762201			0.209431	0.168595												2.32885	2.40393		2.40891
3.40489	3.38237	3.38706	3.39301			3.40031	3.3945		3.48154	3.43499	3.50335	3.47893	3.56339	3.43984				3.36347	0.826667	1.53883	1.2822	1.05748			1.28282	1.02655		0.754181	0.82601	0.475595	0.141903	0.0586409	0.826884				1.33405	2.20659	2.18792	2.02576	1.96926			2.33098	2.37533		2.3922	2.12852	2.132
3.42313	3.43509	3.43213	3.4272	3.51916	3.55819	3.4321	3.41608	3.46808	3.50107	3.45214	3.50504	3.48001	3.565	3.45812	3.58412	3.38622	3.40632	3.40909	0.831104	1.54716	1.28879	1.05333	0.858224	0.781494	1.29097	1.02891	0.83691	0.760712	0.829674	0.473111	0.137676	0.0561695	0.832044	0.527703	0.195494	0.086133	1.34382	2.20299	2.185	2.028	1.97398	1.93602	1.91602	2.32801	2.375	2.40399	2.397	2.128	2.12796
3.47992	3.47327	3.48696	3.51336	3.5877	3.6424	3.4742	3.45035	3.50431	3.52946	3.51481	3.5207	3.48393	3.565	3.50903	3.63699	3.48217	3.54437	3.44924	0.837067	1.54625	1.29247	1.05465	0.846797	0.791941	1.29676	1.03436	0.837067	0.757226	0.835558	0.477968	0.136129	0.0559345	0.837928	0.489968	0.136572	0.06144	1.34395	2.19809	2.18598	2.028	1.96615	1.94483	1.92287	2.33094	2.37402	2.39909	2.39798	2.128	2.1123
3.53849	3.52951	3.5336				3.51564	3.47281			3.57746		3.4949	3.59969	3.56948	3.71829	3.62178	3.70263	3.50948	0.854596	1.54762	1.32674				1.30416	1.0481			0.846732		0.153982	0.0809293	0.861424	0.503137	0.129185	0.0498283	1.35004	2.30208	2.18501	2.0508				2.32803	2.37797			2.23208
3.56111	3.57015	3.58609	3.63302			3.55213	3.50713	3.55009		3.6011	3.56099	3.496	3.61988	3.58911	3.74411	3.74833	3.83242	3.53714	0.837553	1.54349	1.28519	1.06822			1.29384	1.04685	0.85348		0.834687	0.463174	0.143456	0.0822448	0.839741	0.497289	0.146265	0.0479712	1.34237	2.24589	2.19	2.027	1.99099			2.33001	2.37401	2.40501		2.1689	2.106
3.59928	3.62202	3.61642	3.63889	3.78731	3.86684	3.59715	3.55411	3.58239		3.63731	3.55806	3.496	3.57682	3.62924	3.78326	3.86283	3.98118	3.58705	0.828217	1.53671	1.2884	1.06895	0.897284	0.815348	1.28147	1.02415	0.828837		0.826535	0.461139	0.142076	0.0453793	0.829416	0.489822	0.14468	0.0694231	1.33626	2.20576	2.19	2.027	1.98904	1.951	1.94047	2.33294	2.37891	2.40893		2.13269	2.10698
3.62965	3.66254	3.66741	3.69633	3.84337	3.93129	3.63852	3.57971	3.6255		3.6637	3.56393	3.496	3.576	3.66361	3.81266	3.97076	4.10063	3.62951	0.818087	1.52609	1.28022	1.06539	0.900561	0.82568	1.26928	1.03181	0.789318		0.817079	0.463166	0.144442	0.0459847	0.818802	0.488029	0.145312	0.082541	1.32595	2.21192	2.19395	2.03194	1.98406	1.95295	1.94294	2.33695	2.38098	2.41197		2.13694	2.10502
3.69611	3.71613	3.7211	3.76609	3.91314	4.00014	3.70013	3.64113	3.67806		3.73311	3.61403	3.50501	3.576	3.72709	3.8722	4.04828	4.18423	3.68511	0.802945	1.51538	1.26284	1.05905	0.906018	0.829857	1.26277	1.00998	0.766227		0.802488	0.468768	0.138232	0.0462206	0.803443	0.475567	0.165721	0.109095	1.31089	2.20801	2.19502	2.03202	1.97901	1.94902	1.94502	2.33101	2.382	2.40901		2.13201	2.09902
3.73123	3.75906	3.75427	3.79438	3.95997	4.04599	3.74208	3.68504	3.69659		3.76823	3.62379	3.50794	3.576	3.75832	3.93757	4.13999	4.25837	3.72121	0.798165	1.50827	1.25901	1.05748	0.89552	0.825584	1.25387	1.00053	0.771817		0.798625	0.464905	0.14551	0.0464255	0.797921	0.451419	0.12328	0.0877284	1.30799	2.21094	2.20087	2.03885	1.98291	1.95487	1.95087	2.33491	2.38102	2.41291		2.13494	2.10683
3.79838	3.8026	3.81444	3.86732	4.02144	4.1005	3.79056	3.74544	3.75644		3.83538	3.69831	3.51791	3.57996	3.82538	3.99448	4.142	4.27882	3.78144	0.790619	1.50268	1.24721	1.04318	0.8857	0.814324	1.24426	0.992959	0.769661		0.789683	0.471725	0.142876	0.0497292	0.791885	0.482752	0.126987	0.0789774	1.29759	2.20307	2.20496	2.03999	1.98102	1.95896	1.95496	2.33995	2.38298	2.42489		2.12707	2.10006
3.83514	3.84912	3.85813	3.91611	4.04612	4.13407	3.84112	3.79714	3.81412	3.80615	3.86716	3.75013	3.54608	3.59006	3.86514	4.0541	4.15605	4.28903	3.81513	0.786845	1.50145	1.24393	1.03197	0.871778	0.805187	1.24272	1.00345	0.760743	0.714002	0.786963	0.49229	0.15976	0.0529393	0.787087	0.471348	0.131252	0.0712116	1.29551	2.19402	2.20401	2.045	1.98701	1.958	1.958	2.34501	2.38702	2.42802	2.434	2.12301	2.104
3.89388	3.89905	3.91394	3.96213	4.09507	4.16442	3.894	3.8549	3.86601	3.86881	3.93374	3.80496	3.58133	3.6165	3.92388	4.09718	4.17759	4.30078	3.87192	0.78893	1.50542	1.24732	1.02636	0.870887	0.79099	1.24703	0.986718	0.757767	0.719241	0.788157	0.483703	0.164098	0.0696231	0.790083	0.479093	0.136216	0.0633984	1.30054	2.20283	2.20793	2.04696	1.99289	1.95996	1.958	2.34794	2.39387	2.43683	2.43596	2.12594	2.10302
3.94837	3.9425	3.96244	3.99463	4.12664	4.18279	3.93552	3.90245	3.92729	3.92733	3.98837	3.88705	3.63834	3.76822	3.97738	4.14445	4.19184	4.30891	3.92044	0.79746	1.51282	1.25454	1.03053	0.84619	0.778099	1.2575	0.994218	0.765805	0.723234	0.797372	0.473429	0.171958	0.13448	0.797741	0.476166	0.135836	0.0568256	1.30631	2.20695	2.21195	2.05293	1.993	1.96988	1.95899	2.35591	2.39993	2.44095	2.44094	2.12995	2.10201
3.99705	3.99604	4.00504	4.02704	4.13702	4.19101	3.99604	3.96805	4.01005	3.99707	4.03005	3.96709	3.70908	3.83908	4.03005	4.16702	4.195	4.309	3.97204	0.803402	1.525	1.26312	1.0301	0.845122	0.769133	1.26088	0.996985	0.793662	0.742577	0.802744	0.476797	0.184022	0.147322	0.803731	0.476189	0.136709	0.0555481	1.31593	2.215	2.21201	2.053	1.996	1.967	1.96	2.357	2.403	2.42502	2.439	2.137	2.107
4.04987	4.03222	4.04025	4.07008	4.15756	4.20373	4.03516	4.01989	4.05601	4.06259	4.08287	4.05413	3.78928	3.92026	4.08385	4.18462	4.19598	4.309	4.01606	0.815736	1.53151	1.27204	1.03734	0.837259	0.762434	1.26968	1.00233	0.805379	0.759624	0.816515	0.473736	0.18587	0.149777	0.814685	0.474878	0.135672	0.0536507	1.32516	2.21892	2.21787	2.05496	1.99992	1.96798	1.95902	2.3619	2.40692	2.44066	2.439	2.14092	2.10994
4.0946	4.08354	4.08857	4.09478	4.17286	4.2149	4.08951	4.07748	4.12438	4.1403	4.12859	4.1323	3.87523	4.00029	4.12959	4.19788	4.19897	4.30999	4.05367	0.827971	1.54172	1.28251	1.03673	0.831412	0.759783	1.28055	1.01139	0.815064	0.733145	0.829108	0.46714	0.173543	0.138276	0.826256	0.467735	0.132955	0.0515092	1.33316	2.22495	2.22196	2.05302	1.99901	1.96998	1.959	2.36497	2.40898	2.44298	2.43801	2.14695	2.11991
4.13615	4.12517	4.12117	4.12311	4.19607	4.23105	4.12618	4.13219	4.19926	4.22329	4.16915	4.23122	3.97834	3.98255	4.16716	4.22005	4.20301	4.31008	4.10513	0.83469	1.54788	1.286	1.04014	0.827918	0.757111	1.28963	1.0233	0.829522	0.747111	0.836078	0.493036	0.190552	0.0820226	0.832541	0.459689	0.134153	0.0507744	1.34274	2.23001	2.21901	2.05399	1.99999	1.96599	1.954	2.36699	2.41199	2.43303	2.43203	2.152	2.128
4.17826	4.17414	4.16817	4.15347	4.21565	4.24378	4.1771	4.18605	4.27369	4.30457	4.21028	4.29291	4.07431	4.13826	4.21221	4.23474	4.20595	4.3326	4.14234	0.840242	1.55384	1.29419	1.04114	0.827291	0.757326	1.29599	1.04842	0.832812	0.755767	0.841239	0.491841	0.15992	0.0770968	0.838358	0.462255	0.135074	0.100042	1.34746	2.23295	2.22097	2.05203	1.99705	1.96305	1.95302	2.36503	2.40807	2.44283	2.43986	2.152	2.128
4.21458	4.21553	4.20063	4.18365	4.23478	4.25883	4.22643	4.24631	4.34221	4.3831	4.24461	4.36121	4.18967	4.26653	4.25155	4.2607	4.206	4.27765	4.19143	0.844412	1.55915	1.30024	1.04046	0.830601	0.75737	1.29956	1.05289	0.851877	0.771893	0.844908	0.488746	0.134363	0.0593765	0.842888	0.472619	0.135169	0.0446982	1.35228	2.23597	2.21803	2.052	1.99107	1.95608	1.94509	2.36599	2.40998	2.44498	2.44198	2.15892	2.12306
4.25804	4.26206	4.24605	4.21004	4.24804	4.27502	4.26207	4.30306	4.41406	4.46307	4.28404	4.43307	4.31514	4.38418	4.29405	4.27802	4.22906	4.34006	4.23006	0.847407	1.5588	1.29872	1.03877	0.83367	0.762668	1.29922	1.05999	0.866568	0.78665	0.847726	0.502229	0.136224	0.0485712	0.845978	0.469796	0.119716	0.0429773	1.35402	2.239	2.22	2.051	1.986	1.95199	1.93999	2.36499	2.409	2.44699	2.437	2.16	2.124
4.29324	4.31095	4.28614	4.24818	4.27933	4.29556	4.32172	4.35684	4.4698	4.52859	4.31924	4.49566	4.43933	4.54064	4.33708	4.29856	4.28187	4.38993	4.28189	0.844786	1.55403	1.29972	1.0393	0.833553	0.760643	1.29914	1.06508	0.891054	0.812867	0.844313	0.49247	0.131061	0.0496665	0.844335	0.457621	0.160201	0.0759127	1.3499	2.24096	2.22098	2.04904	1.98698	1.94515	1.92923	2.35913	2.40508	2.44211	2.43994	2.16196	2.12498
4.34553	4.3556	4.32961	4.27675	4.30279	4.31978	4.37354	4.4125	4.53739	4.60828	4.36955	4.54457	4.56091	4.67976	4.38259	4.31486			4.32264	0.839864	1.55044	1.29288	1.0341	0.825394	0.75189	1.28973	1.06124	0.891649	0.813093	0.838592	0.508323	0.123914	0.0479657	0.840247	0.462394			1.34454	2.23902	2.21803	2.049	1.98799	1.94104	1.9181	2.36395	2.41491	2.44101	2.43207	2.15605	2.12302
4.38205	4.40904	4.37504	4.32504	4.33903	4.34603	4.42105	4.46205	4.59706	4.67807	4.40305	4.57503	4.6811	4.81609	4.42505	4.33801		4.42802	4.37405	0.832165	1.54046	1.28354	1.02835	0.817387	0.743403	1.28214	1.06186	0.899058	0.826377	0.831919	0.507242	0.139917	0.0828557	0.831441	0.462027		0.152575	1.33618	2.241	2.218	2.048	1.983	1.933	1.91299	2.359	2.413	2.43599	2.42699	2.16	2.123
4.43009	4.44924	4.42113	4.36229	4.3704	4.37839	4.47007	4.51696	4.65981	4.75062	4.45207	4.60248	4.78208	4.91414	4.47407	4.3488		4.45254	4.42503	0.816242	1.53296	1.2761	1.01563	0.813896	0.735618	1.27037	1.05222	0.897333	0.822925	0.820614	0.509536	0.168076	0.119917	0.811557	0.459027		0.157526	1.32435	2.24198	2.21506	2.04309	1.98202	1.933	1.90613	2.35998	2.41202	2.42913	2.41915	2.16098	2.12398
4.4824	4.49943	4.46846	4.41342	4.41548	4.41656	4.51351	4.55853	4.70845	4.8034	4.50342	4.66923	4.8275	4.96444	4.52542	4.41128		4.40061	4.46752	0.810938	1.52317	1.26814	1.01066	0.798804	0.725357	1.2658	1.04714	0.89815	0.825944	0.815507	0.492014	0.196942	0.148269	0.806208	0.467125		0.117377	1.31571	2.23903	2.21599	2.04597	1.97903	1.92213	1.90402	2.36297	2.40607	2.42702	2.41603	2.15803	2.13191
4.54006	4.54806	4.51606	4.46207	4.46207	4.46407	4.56606	4.61006	4.76106	4.85604	4.56306	4.75207	4.87907	5.01506	4.58606	4.47305	4.27202	4.41903	4.51906	0.810115	1.517	1.26053	0.999672	0.802262	0.720593	1.255	1.0407	0.889386	0.821206	0.812382	0.440016	0.156038	0.109165	0.807709	0.462201	0.126633	0.126656	1.31141	2.23101	2.214	2.041	1.974	1.924	1.899	2.363	2.403	2.424	2.41299	2.15001	2.136
4.59676	4.59987	4.57276	4.51974	4.52366	4.52272	4.61689	4.66383	4.81091	4.89515	4.61781	4.81757	4.9387	5.07079	4.64081	4.5141	4.29353	4.44151	4.56891	0.80598	1.51378	1.25362	0.99281	0.794998	0.714728	1.25685	1.03049	0.876628	0.817393	0.804864	0.436399	0.109563	0.0691425	0.807064	0.472202	0.146742	0.141125	1.3088	2.23589	2.21106	2.03904	1.97204	1.92204	1.89998	2.36006	2.39909	2.42009	2.40713	2.15881	2.136
4.6525	4.65154	4.62454	4.57748	4.58445	4.58345	4.66655	4.70563	4.84569	4.92672	4.67548	4.87053	4.95486	5.08389	4.6965	4.58634	4.33364	4.48461	4.62747	0.81029	1.51803	1.25751	1.00628	0.801033	0.719188	1.26309	1.03233	0.870385	0.807064	0.811478	0.444009	0.102773	0.0543182	0.808953	0.464532	0.164253	0.152013	1.31279	2.23204	2.20803	2.03305	1.96804	1.92695	1.90297	2.35802	2.39603	2.41604	2.407	2.15107	2.12708
4.71105	4.70504	4.68205	4.63506	4.65507	4.65808	4.72404	4.74904	4.88802	4.96102	4.73306	4.91403	4.96101	5.097	4.75405	4.70407	4.44105	4.58805	4.68005	0.811798	1.52531	1.26231	1.01341	0.805263	0.727925	1.26876	1.0295	0.855372	0.78478	0.811978	0.479657	0.103499	0.0500577	0.811407	0.524313	0.225754	0.197111	1.31921	2.224	2.208	2.035	1.97	1.925	1.903	2.35	2.389	2.416	2.403	2.143	2.109
4.76497	4.74622	4.73303	4.69584	4.72664	4.73454	4.76816	4.78629	4.91057	4.97768	4.79188	4.94835	4.97179	5.097	4.80503	4.77466	4.49399	4.63805	4.72514	0.819366	1.53164	1.27109	1.01903	0.807792	0.733337	1.27556	1.02663	0.847382	0.775301	0.820046	0.457031	0.102862	0.0478029	0.81822	0.497128	0.21944	0.188396	1.32771	2.22007	2.20506	2.03206	1.96706	1.92206	1.90496	2.34902	2.38704	2.41207	2.40104	2.14104	2.10802
4.81944	4.79945	4.78843	4.7643	4.80519	4.81616	4.81155	4.84044	4.94564	4.99087	4.84842	4.96286	4.97299	5.097	4.85053	4.87397	4.57714	4.72015	4.7735	0.824241	1.5427	1.27753	1.02813	0.813521	0.743198	1.28681	1.03043	0.833979	0.762324	0.826069	0.472622	0.10381	0.045375	0.821626	0.479964	0.215797	0.179422	1.33673	2.22297	2.205	2.03101	1.96898	1.92398	1.90599	2.349	2.38997	2.41101	2.40001	2.14001	2.10701
4.85805	4.85305	4.83906	4.82807	4.87908	4.90309	4.84905	4.87103	4.96402	5.00401	4.89005	4.98002	4.976	5.093	4.89404	4.92708		4.9519	4.82304	0.834066	1.55162	1.28733	1.04377	0.843824	0.761012	1.29769	1.02948	0.828891	0.755768	0.835382	0.479726	0.104511	0.0444094	0.832199	0.485507		0.141117	1.34802	2.22099	2.205	2.032	1.969	1.932	1.91	2.354	2.387	2.412	2.406	2.137	2.12101
4.90511	4.8952	4.89101	4.89081	4.95162	4.98642	4.89316	4.9024	4.98265	5.01479	4.93809	4.99766	4.976	5.093	4.93325	4.99962		4.85485	4.86324	0.839546	1.5624	1.29519	1.05241	0.847588	0.771824	1.30689	1.04068	0.830077	0.753905	0.837392	0.475608	0.105766	0.0438703	0.840188	0.492036		0.147822	1.35692	2.21609	2.20794	2.03298	1.97293	1.93494	1.91294	2.35302	2.387	2.41593	2.40894	2.13504	2.13278
4.95313	4.95562	4.95857	4.9814	5.07128	5.10577	4.94118	4.92837	4.9974	5.02185	4.9891	5.01587	4.97656	5.07309	4.97817	5.08945	4.9256	4.96564	4.93251	0.845139	1.54816	1.29689	1.03777	0.833688	0.78154	1.2957	1.03084	0.82413	0.751483	0.844346	0.454313	0.118896	0.0420554	0.844957	0.496663	0.141072	0.0682477	1.34688	2.20002	2.19151	2.0285	1.97001	1.93495	1.91644	2.33301	2.38244	2.42493	2.41445	2.12254	2.12401
4.99655	5.00306	5.00207	5.02958	5.12961	5.18411	4.98305	4.94954	5.00954	5.03704	5.03256	5.02303	4.98051	5.0735	5.02604	5.15757	5.04466	5.10667	4.96407	0.851966	1.55247	1.29965	1.07119	0.879153	0.803843	1.30207	1.03002	0.823888	0.754698	0.850905	0.462025	0.120541	0.0418608	0.851667	0.509046	0.139793	0.0542109	1.35221	2.198	2.196	2.03	1.98049	1.9385	1.92201	2.337	2.3915	2.4295	2.427	2.1205	2.11299
5.04019	5.05405	5.05797	5.07294	5.17755	5.24042	5.0262	4.97797	5.04043	5.06449	5.08355	5.04559	4.98737	5.07546	5.06085	5.21347	5.16821	5.23954	5.01849	0.846743	1.54869	1.29755	1.08188	0.897534	0.820518	1.30128	1.03315	0.829075	0.777537	0.845629	0.48954	0.121659	0.0424246	0.847053	0.502818	0.14378	0.0579767	1.34862	2.19898	2.19944	2.03344	1.97994	1.94796	1.92793	2.33798	2.39444	2.43244	2.43142	2.12246	2.10662
5.085	5.10295	5.09854	5.1469	5.27684	5.34319	5.07495	5.01854	5.06176	5.09318	5.11811	5.06379	4.98898	5.07846	5.11242	5.25849	5.29062	5.39821	5.06795	0.84723	1.54018	1.29529	1.07759	0.902483	0.829126	1.29348	1.02519	0.817933	0.752672	0.847069	0.507992	0.122945	0.042089	0.845661	0.51983	0.143684	0.0671192	1.34648	2.20147	2.20247	2.03251	1.98144	1.9479	1.9364	2.33948	2.39796	2.44486	2.44188	2.12497	2.10156
5.12559	5.14709	5.15308	5.20806	5.34809	5.42211	5.11808	5.0451	5.08258	5.12253	5.16558	5.08307	4.99201	5.07949	5.15109	5.29509	5.40764	5.53017	5.1081	0.827132	1.53121	1.28584	1.07071	0.906753	0.838461	1.27969	1.02004	0.815313	0.748627	0.829276	0.515194	0.124194	0.0438179	0.824832	0.517327	0.14578	0.0747088	1.33646	2.2005	2.20601	2.03751	1.986	1.95451	1.94402	2.34102	2.40151	2.44703	2.44952	2.1235	2.0975
5.17545	5.19842	5.20148	5.25158	5.4048	5.48957	5.16844	5.09936	5.12217	5.14502	5.213	5.11973	4.99935	5.07705	5.19997	5.35082	5.49956	5.63577	5.1648	0.812871	1.52092	1.27078	1.06245	0.906667	0.844336	1.26824	1.00317	0.800212	0.724699	0.815354	0.521179	0.130795	0.0473949	0.809984	0.498446	0.162921	0.124059	1.32322	2.20001	2.21139	2.04338	1.98404	1.9594	1.95624	2.34737	2.40787	2.4612	2.45929	2.12154	2.0975
5.20872	5.23861	5.24056	5.31247	5.46151	5.55444	5.21411	5.14362	5.14431	5.16582	5.24423	5.13884	5.00545	5.07948	5.23272	5.39463	5.56246	5.6836	5.20162	0.802499	1.53661	1.2791	1.06077	0.904816	0.846859	1.25545	1.00031	0.799752	0.730118	0.806134	0.513484	0.134697	0.0474105	0.798766	0.501732	0.182728	0.144415	1.34007	2.19802	2.23195	2.04699	1.99044	1.959	1.96443	2.34651	2.41097	2.46646	2.46842	2.12249	2.09601
5.26455	5.28805	5.29805	5.36854	5.53354	5.61504	5.26905	5.20006	5.19305	5.19004	5.30605	5.19104	5.02102	5.07901	5.28855	5.45907	5.59954	5.73053	5.25905	0.787527	1.50402	1.25123	1.04611	0.904012	0.842356	1.25211	0.991834	0.792434	0.692619	0.789997	0.505012	0.143309	0.0479901	0.785372	0.509208	0.181013	0.136614	1.30542	2.20101	2.21801	2.05251	1.9945	1.9685	1.97101	2.34801	2.41351	2.47001	2.471	2.12251	2.0995
5.31504	5.33805	5.34854	5.40775	5.56785	5.65327	5.31512	5.25839	5.24452	5.23317	5.35703	5.23025	5.03817	5.08783	5.33953	5.53162	5.63924	5.7619	5.30267	0.790149	1.5016	1.24399	1.04222	0.89567	0.837905	1.25213	0.986119	0.781112	0.68167	0.792663	0.487138	0.146632	0.0477796	0.787979	0.492309	0.165269	0.116635	1.30124	2.20836	2.22389	2.05839	1.99892	1.97243	1.98081	2.35536	2.4238	2.47687	2.47394	2.13182	2.10392
5.37331	5.38989	5.3994	5.45939	5.61692	5.70291	5.36887	5.31484	5.30327	5.29526	5.41531	5.30659	5.08148	5.09936	5.39485	5.58191	5.6652	5.74521	5.35686	0.790076	1.50319	1.24454	1.03852	0.886893	0.827316	1.25114	0.98394	0.763236	0.687181	0.791218	0.506295	0.1638	0.0551814	0.78931	0.504594	0.164911	0.0886451	1.30161	2.21393	2.23092	2.06245	1.99949	1.98238	1.98199	2.3639	2.42845	2.46998	2.47696	2.13743	2.10696
5.43204	5.44253	5.45253	5.50652	5.64852	5.72851	5.42704	5.37404	5.37304	5.37005	5.47303	5.37909	5.11856	5.14403	5.45604	5.64002	5.68501	5.778	5.41253	0.794087	1.50617	1.25068	1.02989	0.865788	0.814912	1.25713	0.989606	0.768784	0.689775	0.795296	0.488003	0.171115	0.0605093	0.793153	0.515386	0.161619	0.0570421	1.30626	2.22251	2.23301	2.068	2.0085	1.981	1.984	2.3675	2.43351	2.475	2.476	2.14451	2.10952
5.48873	5.48799	5.4931	5.53438	5.67295	5.74366	5.48129	5.43318	5.44634	5.45214	5.52093	5.5003	5.20801	5.19974	5.51713	5.66201	5.6938	5.77311	5.4619	0.79719	1.51114	1.25565	1.03134	0.86412	0.803699	1.26332	0.998868	0.775195	0.698111	0.796629	0.477456	0.182789	0.059317	0.79782	0.508626	0.160666	0.0785325	1.31086	2.23326	2.24083	2.06996	2.01437	1.98833	1.98253	2.37043	2.44133	2.475	2.47307	2.15428	2.13739
5.5425	5.52763	5.54105	5.58403	5.70124	5.76233	5.52906	5.48849	5.53515	5.53917	5.57549	5.56689	5.26498	5.37828	5.57397	5.69024	5.70094	5.77102	5.50758	0.806035	1.51863	1.26354	1.03731	0.851702	0.785298	1.27082	1.00247	0.777113	0.702103	0.805063	0.479275	0.186847	0.11188	0.807047	0.500956	0.161849	0.065838	1.32024	2.24539	2.2415	2.07495	2.01054	1.988	1.98151	2.37397	2.44942	2.47401	2.473	2.16441	2.13552
5.5896	5.5801	5.58409	5.60957	5.71502	5.76051	5.57764	5.56216	5.61321	5.61924	5.61909	5.62473	5.33374	5.36533	5.62161	5.70456	5.70851	5.78298	5.55261	0.810372	1.52857	1.27018	1.03495	0.844642	0.780404	1.27931	0.988114	0.783763	0.715449	0.80996	0.475349	0.179438	0.0528834	0.810692	0.496019	0.1588	0.0714683	1.32901	2.25303	2.24552	2.07851	2.01151	1.98701	1.98399	2.37549	2.43399	2.47999	2.478	2.17152	2.12857
5.62928	5.62028	5.61937	5.63505	5.72336	5.76296	5.63105	5.62381	5.69247	5.71024	5.65437	5.71145	5.42533	5.49058	5.66472	5.72612	5.71145	5.77515	5.59425	0.816949	1.54086	1.27998	1.03583	0.837608	0.776134	1.28326	0.993526	0.792747	0.730509	0.815836	0.476783	0.180469	0.0580209	0.817369	0.470697	0.147195	0.0631112	1.34122	2.26332	2.25287	2.08047	2.01641	1.98946	1.98154	2.37009	2.43106	2.47804	2.47898	2.17887	2.157
5.65653	5.66839	5.65953	5.66653	5.72877	5.76389	5.67039	5.67341	5.75723	5.79598	5.69045	5.77722	5.56657	5.65602	5.68958	5.72075	5.69896	5.82539	5.63247	0.842265	1.54399	1.29468	1.04955	0.836104	0.760968	1.28153	1.02342	0.826343	0.750461	0.844264	0.480358	0.1299	0.0720308	0.83984	0.477796	0.138281	0.101432	1.33992	2.25098	2.23295	2.07499	2.02099	1.98407	1.97504	2.37693	2.42902	2.478	2.479	2.17298	2.16192
5.71002	5.70604	5.71203	5.70102	5.74602	5.77701	5.71304	5.74204	5.84106	5.88806	5.74402	5.86605	5.68509	5.75508	5.74702	5.74502	5.703	5.74801	5.67304	0.847442	1.54284	1.29551	1.03983	0.830621	0.756818	1.29227	1.05077	0.861024	0.784601	0.848041	0.478541	0.130101	0.0578695	0.845962	0.476616	0.136531	0.0548935	1.33941	2.251	2.231	2.072	2.017	1.98499	1.971	2.377	2.42	2.471	2.473	2.173	2.14
5.74137	5.756	5.75121	5.72453	5.77737	5.78974	5.76594	5.79396	5.92041	5.97329	5.77243	5.93266	5.81245	5.86872	5.77935	5.76657	5.70986	5.76761	5.723	0.849871	1.54037	1.29582	1.04111	0.817346	0.754183	1.29885	1.05697	0.881166	0.800295	0.849658	0.507558	0.146197	0.0570955	0.849185	0.484541	0.138608	0.0598016	1.34028	2.25394	2.23492	2.07592	2.01602	1.97422	1.96708	2.37994	2.42	2.46904	2.46712	2.17692	2.1449
5.79461	5.79968	5.80064	5.75974	5.79785	5.80687	5.81365	5.84364	5.97957	6.05242	5.82561	5.99852	5.94106	6.03775	5.83261	5.81464	5.75169	5.87718	5.77065	0.846585	1.53192	1.28923	1.02979	0.805983	0.751093	1.29054	1.07773	0.900439	0.826328	0.847	0.512428	0.154024	0.0592438	0.84527	0.55434	0.120595	0.0847445	1.33703	2.254	2.23798	2.07699	2.01501	1.97102	1.96501	2.38199	2.41801	2.46205	2.45906	2.177	2.14599
5.83701	5.84902	5.83902	5.798	5.809	5.823	5.86502	5.90102	6.04403	6.14003	5.86401	6.04901	6.06004	6.16904	5.87801	5.83801			5.82101	0.843117	1.53415	1.28534	1.02285	0.799521	0.736789	1.28534	1.07525	0.908607	0.831838	0.844147	0.513729	0.167623	0.0857566	0.841217	0.562077			1.33026	2.254	2.236	2.075	2.013	1.971	1.96	2.386	2.427	2.455	2.455	2.175	2.147
5.86742	5.89708	5.88904	5.80879	5.82175	5.83281	5.91013				5.8954	6.06862	6.17872	6.30342	5.90842	5.87921			5.85926	0.83375	1.52226	1.27384	1.02239	0.802032	0.734298	1.2787				0.834505	0.510649	0.17544	0.105579	0.832351	0.552543			1.32457	2.254	2.23698	2.07892	2.01594	1.97002	1.96	2.38502				2.17794	2.14308
5.92542	5.94552	5.93653	5.87731	5.87645	5.87656	5.95654	6.02231	6.19928	6.30625	5.95639	6.11949	6.26416	6.39906	5.97038	5.90178			5.91544	0.822046	1.51371	1.26556	1.01048	0.785606	0.721796	1.27158	1.05616	0.898199	0.82673	0.823123	0.487513	0.177283	0.118563	0.820557	0.553865			1.31157	2.25895	2.23502	2.07405	2.01105	1.96604	1.95505	2.38401	2.42702	2.44507	2.43807	2.18493	2.14696
5.98613	6.00013	5.97913	5.91613	5.91811	5.91212	6.00414	6.06716	6.22218	6.35813	6.01313	6.15023		6.45516	6.02413	5.96514			5.96913	0.816031	1.50069	1.25724	1.00158	0.781654	0.714537	1.26066	1.05364	0.895555	0.827884	0.816995	0.498746		0.139048	0.814768	0.548119			1.29957	2.25898	2.23698	2.06899	2.00899	1.96298	1.95399	2.38399	2.41902	2.449	2.43498	2.18397	2.15201
6.03587	6.0489	6.02594	5.96294	5.95907	5.95503	6.05485	6.12763	6.28752	6.40787	6.06092	6.23606	6.37476	6.51465	6.0729	6.01683			6.0179	0.80542	1.49752	1.24676	0.999116	0.775607	0.706082	1.24886	1.0373	0.882437	0.818336	0.80773	0.467801	0.146205	0.0975989	0.803026	0.536542			1.29453	2.25313	2.23113	2.06704	2.00704	1.95518	1.95009	2.38009	2.42682	2.44802	2.42913	2.17422	2.15396
6.09643	6.1025	6.08148	6.0274	6.02241	6.01841	6.11147	6.17952	6.33754	6.4407	6.12243	6.27366	6.40968	6.54572	6.13839	6.0705			6.07051	0.802783	1.49334	1.24826	0.99586	0.775549	0.708624	1.24498	1.03629	0.880337	0.817882	0.805697	0.537639	0.133856	0.0768385	0.799838	0.533457			1.2972	2.25399	2.231	2.06304	2.00007	1.955	1.94307	2.37901	2.42007	2.43809	2.429	2.17796	2.13419
6.15403	6.15503	6.13503	6.09004	6.09005	6.08206	6.16404	6.22004	6.37003	6.47301	6.17903	6.35102	6.42101	6.557	6.19603	6.10606			6.12404	0.810615	1.50444	1.24942	0.994803	0.776151	0.709896	1.2502	1.03306	0.869552	0.801262	0.813793	0.449764	0.121587	0.0640677	0.807226	0.492342			1.29927	2.245	2.227	2.063	2.00399	1.954	1.942	2.376	2.414	2.438	2.421	2.166	2.14399
6.20315	6.20218	6.18612	6.15291	6.15979	6.16556	6.22593	6.27505	6.4103	6.48971	6.22815	6.38344	6.43083	6.55405	6.24515	6.19545			6.17708	0.817521	1.50596	1.25803	0.999961	0.792763	0.719415	1.26015	1.03148	0.858128	0.789012	0.81901	0.486495	0.131911	0.0605312	0.815684	0.479866			1.30443	2.24598	2.22503	2.05907	1.99614	1.95498	1.942	2.376	2.41302	2.43505	2.41903	2.16698	2.13614
6.25539	6.25636	6.23344	6.20341	6.2361	6.24013	6.2774	6.31059	6.43867	6.50482	6.27742	6.39882	6.43495	6.554	6.29739	6.26914			6.23235	0.821948	1.51868	1.26828	1.00485	0.78889	0.721082	1.2692	1.0283	0.848661	0.777673	0.824881	0.48795	0.132772	0.055203	0.818547	0.482526			1.31634	2.23612	2.22796	2.05406	1.99699	1.95105	1.942	2.36908	2.41201	2.43302	2.42098	2.15811	2.13798
6.30111	6.29812	6.2851	6.26315	6.31219	6.32522	6.32608	6.35906	6.46303	6.51301	6.32911	6.42404	6.44201	6.55901	6.34309	6.35317		6.44276	6.2791	0.831525	1.52966	1.27759	1.01521	0.807074	0.733099	1.2769	1.03301	0.841316	0.763431	0.834129	0.500631	0.130498	0.0486043	0.82806	0.498683		0.107354	1.32424	2.23101	2.225	2.05799	1.99501	1.954	1.942	2.375	2.407	2.43201	2.42201	2.15101	2.14003
6.34309	6.34694	6.32513	6.3227	6.38834	6.41211	6.35634	6.38347	6.47475	6.51692	6.37109	6.44162	6.44494	6.56194	6.37726	6.42053		6.34708	6.31717	0.837392	1.54015	1.28789	1.03338	0.824599	0.752664	1.28469	1.03275	0.835702	0.755708	0.837849	0.485215	0.129786	0.0463197	0.836036	0.499982		0.101145	1.33449	2.23394	2.22598	2.05506	1.99892	1.95498	1.94396	2.375	2.40896	2.43494	2.42494	2.15394	2.15175
6.38561	6.39753	6.38049	6.38542	6.46133	6.49425	6.40356	6.41669	6.4958	6.52393	6.41163	6.46181	6.44797	6.562	6.42456	6.49828	6.2862	6.41633	6.36654	0.843246	1.54811	1.29692	1.0431	0.84307	0.768971	1.29246	1.03152	0.823177	0.749992	0.84107	0.476915	0.129552	0.0446156	0.844542	0.518635	0.13937	0.102437	1.34452	2.234	2.22699	2.06094	2.00296	1.95896	1.94499	2.37698	2.41197	2.435	2.42599	2.15499	2.15893
6.42811	6.44113	6.43113	6.44614	6.52824	6.58423	6.44311	6.43808	6.50506	6.53403	6.4601	6.48103	6.44401	6.51204	6.46311	6.56316	6.35331	6.41033	6.40614	0.848966	1.5535	1.29974	1.05518	0.855752	0.787653	1.29733	1.03255	0.826806	0.74889	0.847398	0.464025	0.120274	0.0474365	0.849493	0.513481	0.14116	0.0662019	1.35053	2.234	2.23001	2.062	2.00402	1.96597	1.946	2.37501	2.412	2.43901	2.43302	2.153	2.16396
6.47017	6.49102	6.48004	6.49994	6.61725	6.67031	6.48223	6.46939	6.52658	6.54675	6.49825	6.49375	6.44694	6.52769	6.50419	6.62381	6.46873	6.5326	6.45896	0.854933	1.5554	1.30451	1.07499	0.878847	0.803499	1.3005	1.04302	0.83647	0.752744	0.85401	0.473475	0.121692	0.0498722	0.854443	0.510234	0.137335	0.0594525	1.35346	2.234	2.23392	2.06298	2.00988	1.95619	1.94502	2.3799	2.412	2.44194	2.43888	2.15398	2.14929
6.50855	6.53153	6.52349	6.55931	6.66841	6.74711	6.51858	6.49174	6.55368	6.5638	6.54644	6.50685	6.45293	6.53986	6.5386	6.69121	6.60046	6.66248	6.49854	0.853894	1.55538	1.2996	1.08586	0.888125	0.82315	1.2984	1.03877	0.819435	0.748254	0.852549	0.480756	0.123113	0.0453642	0.853868	0.51098	0.146332	0.0591718	1.35312	2.24289	2.23795	2.06596	2.00802	1.97774	1.95093	2.38198	2.41496	2.44793	2.44789	2.15894	2.14505
6.56103	6.57204	6.57804	6.61505	6.75005	6.81705	6.56203	6.52603	6.57101	6.58601	6.59603	6.53701	6.456	6.543	6.59103	6.74403	6.7311	6.82312	6.54504	0.849175	1.54926	1.2936	1.07923	0.908399	0.836555	1.29475	1.03422	0.826458	0.744609	0.847126	0.507843	0.125932	0.0465214	0.850034	0.521132	0.159548	0.0604449	1.34907	2.25	2.242	2.069	2.014	1.968	1.96001	2.385	2.421	2.45601	2.45801	2.167	2.141
6.60121	6.62496	6.62704	6.67679	6.81375	6.88663	6.60809	6.56621	6.58179	6.60267	6.64013	6.55661	6.45992	6.543	6.62827	6.78715	6.8634	6.9858	6.59404	0.842913	1.5375	1.28914	1.07616	0.907586	0.843906	1.28765	1.01866	0.809915	0.757104	0.842393	0.512381	0.128352	0.0484128	0.842429	0.497397	0.13002	0.0535652	1.34111	2.24706	2.24494	2.06998	2.014	1.97388	1.97079	2.38696	2.4259	2.46679	2.46683	2.16602	2.13806
6.65052	6.67155	6.67949	6.72949	6.88035	6.95434	6.65256	6.59769	6.62953	6.63369	6.68655	6.58472	6.46693	6.543	6.6795	6.83454	6.95907	7.08306	6.64154	0.828047	1.53022	1.27927	1.07381	0.912342	0.848337	1.2833	1.01227	0.79757	0.720785	0.829755	0.51946	0.134509	0.0575095	0.825715	0.471474	0.159262	0.0879552	1.33162	2.24601	2.24599	2.07297	2.014	1.97994	1.98288	2.387	2.43293	2.47195	2.47393	2.16699	2.13602
6.701	6.712	6.729	6.784	6.939	7.018	6.692	6.65	6.644	6.659	6.737	6.613	6.471	6.546	6.73	6.883	7.04099	7.17499	6.685	0.815971	1.52289	1.26566	1.06251	0.904951	0.84783	1.27161	0.996911	0.789791	0.71497	0.819221	0.51457	0.13969	0.0573	0.812351	0.455151	0.15775	0.0970494	1.3217	2.247	2.25	2.081	2.017	1.989	1.994	2.398	2.44	2.481	2.49	2.168	2.137
6.74809	6.76203	6.77413	6.83011	6.991	7.07294	6.74596	6.69219	6.69011	6.69726	6.78115	6.665	6.47689	6.546	6.77807	6.94088	7.0773	7.21032	6.73405	0.805326	1.51221	1.25735	1.05345	0.901281	0.841914	1.25569	0.984765	0.7815	0.709211	0.809105	0.509871	0.140151	0.0579573	0.801696	0.457946	0.15155	0.0920761	1.31096	2.24504	2.25392	2.08296	2.02191	1.99881	2.00283	2.39702	2.44294	2.50062	2.50177	2.16702	2.13602
6.79148	6.81437	6.82637	6.88039	7.03151	7.11747	6.79145	6.74536	6.74039	6.7385	6.83238	6.7065	6.49972	6.55489	6.81753	6.99633	7.10961	7.22779	6.78834	0.798383	1.51093	1.25551	1.05087	0.891183	0.833107	1.25184	0.976696	0.771471	0.727523	0.799595	0.499052	0.145722	0.0632846	0.796897	0.472502	0.157318	0.077834	1.30716	2.24796	2.26091	2.083	2.02299	2.00295	2.00893	2.40589	2.45683	2.50495	2.50891	2.17095	2.14291
6.85014	6.86213	6.87212	6.91912	7.07605	7.15407	6.84614	6.80013	6.79312	6.78716	6.88614	6.78017	6.53314	6.56808	6.87914	7.04814	7.13903	7.255	6.84112	0.797258	1.50598	1.25295	1.04703	0.89178	0.822978	1.25638	0.983448	0.779573	0.74481	0.796197	0.504217	0.152945	0.0624129	0.798439	0.488378	0.136049	0.0525644	1.30788	2.26302	2.267	2.08901	2.03102	2.009	2.01101	2.409	2.46002	2.51203	2.517	2.18401	2.15002
6.90385	6.90997	6.91704	6.96306	7.09656	7.17848	6.89985	6.84993	6.83804	6.84868	6.93887	6.84364	6.58587	6.59737	6.93285	7.10087	7.15075	7.255	6.88604	0.800246	1.51661	1.26255	1.04692	0.87315	0.811154	1.25385	0.986436	0.784416	0.771047	0.798647	0.488272	0.162407	0.0709567	0.801886	0.502615	0.13187	0.050465	1.31028	2.26985	2.267	2.09096	2.03981	2.009	2.01296	2.40802	2.46685	2.52375	2.517	2.18694	2.15587
6.96059	6.94475	6.96664	7.01066	7.14167	7.19985	6.95461	6.91354	6.91544	6.91651	6.99559	6.9264	6.64359	6.77272	6.98959	7.13476	7.15795	7.255	6.93068	0.80308	1.52147	1.26442	1.04678	0.867995	0.797806	1.25726	0.99066	0.786922	0.78255	0.800308	0.480256	0.158182	0.121441	0.805812	0.504965	0.132296	0.0487026	1.31517	2.27893	2.27395	2.10291	2.04496	2.01496	2.013	2.41098	2.467	2.52301	2.51501	2.19693	2.15997
7.01503	6.99602	7.00203	7.03703	7.14902	7.21501	6.99803	6.97104	6.99305	6.99405	7.05003	7.00805	6.71105	6.84197	7.04503	7.15602	7.161	7.258	6.97703	0.812987	1.52794	1.26997	1.04733	0.860537	0.788344	1.26658	0.991048	0.783937	0.713961	0.812277	0.478319	0.172106	0.136217	0.813367	0.494918	0.13364	0.0465596	1.3251	2.28201	2.278	2.101	2.047	2.01601	2.015	2.41401	2.469	2.51399	2.51699	2.20001	2.161
7.05621	7.0323	7.04615	7.08213	7.17549	7.22481	7.03921	7.02692	7.06168	7.06758	7.09121	7.08943	6.77968	6.79589	7.08621	7.18053	7.161	7.25211	7.01723	0.82338	1.535	1.27988	1.04759	0.841369	0.779755	1.27684	1.00228	0.793712	0.715932	0.822581	0.476328	0.181499	0.0863801	0.823524	0.476387	0.134229	0.0460008	1.33442	2.29181	2.28291	2.10002	2.04896	2.02483	2.01206	2.42381	2.46998	2.50419	2.50915	2.20981	2.16787
7.09957	7.08151	7.08165	7.10379	7.1859	7.23589	7.08554	7.08245	7.13131	7.14919	7.13061	7.16129	6.87208	6.90193	7.12957	7.19288	7.16496	7.29358	7.05958	0.834104	1.54827	1.28634	1.05033	0.841228	0.768185	1.28811	1.01097	0.80489	0.729187	0.83474	0.466647	0.1518	0.0689554	0.832512	0.45915	0.130537	0.0959085	1.34332	2.29497	2.28399	2.09901	2.049	2.02203	2.01497	2.42598	2.46901	2.50895	2.50999	2.21099	2.17889
7.1351	7.12013	7.1211	7.12808	7.19606	7.24404	7.13512	7.13613	7.20718	7.23222	7.16608	7.23517	6.9823	7.03937	7.1711	7.20507	7.16897	7.29678	7.09911	0.8402	1.55888	1.29542	1.05068	0.840411	0.767166	1.29513	1.02802	0.826264	0.750934	0.84144	0.488075	0.138081	0.0594247	0.837669	0.452151	0.123553	0.0891352	1.35278	2.294	2.281	2.1	2.048	2.022	2.01599	2.423	2.46899	2.50499	2.50699	2.21	2.18599
7.17318	7.1709	7.15918	7.15933	7.22145	7.25868	7.18297	7.18886	7.27846	7.31716	7.19635	7.30157	7.09947		7.21211	7.23241	7.15823	7.20792	7.14403	0.847972	1.56236	1.30253	1.05264	0.836778	0.769676	1.3032	1.04445	0.84754	0.768158	0.849153	0.481991	0.122565		0.845237	0.456486	0.116825	0.0398546	1.35834	2.29498	2.281	2.10098	2.048	2.02396	2.01111	2.42398	2.46411	2.50108	2.50211	2.21	2.18111
7.2156	7.20964	7.19368	7.1808	7.23983	7.27485	7.23056	7.24745	7.35132	7.3923	7.2386	7.39116	7.23275	7.29599	7.25856	7.25281	7.16989	7.25156	7.1866	0.851567	1.56721	1.30335	1.0522	0.840821	0.768739	1.30762	1.06591	0.871535	0.793214	0.852024	0.510447	0.115237	0.046026	0.849531	0.451271	0.10936	0.0418112	1.36098	2.295	2.27902	2.09605	2.048	2.01707	2.00506	2.41905	2.45905	2.49803	2.502	2.21	2.1701
7.25813	7.25812	7.24009	7.21309	7.26806	7.29306	7.28011	7.30215	7.42317	7.4782	7.2841	7.45416	7.35239	7.41749	7.29714	7.27206		7.35099	7.23312	0.853783	1.56779	1.30477	1.04847	0.840856	0.765638	1.30852	1.07591	0.880751	0.804005	0.853159	0.502727	0.120082	0.0477031	0.852668	0.458416		0.0478099	1.36101	2.29499	2.274	2.09799	2.04	2.00399	1.99597	2.41999	2.46201	2.49598	2.49498	2.208	2.16699
7.30216	7.29922	7.27239	7.24441	7.28763	7.31361	7.32024	7.35598	7.48189	7.54768	7.31835	7.50896	7.49038	7.59071	7.34509	7.29457		7.34609	7.27422	0.851297	1.56252	1.30357	1.0485	0.835963	0.761479	1.30635	1.07676	0.898748	0.81981	0.849274	0.4769	0.12062	0.041753	0.851885	0.464063		0.0407442	1.35708	2.29304	2.27302	2.09407	2.04	2.00106	1.9852	2.41607	2.46494	2.49011	2.48911	2.20702	2.16504
7.34945	7.34843	7.32538	7.28849	7.31567	7.33574	7.36745	7.40839	7.54724	7.6251	7.36743	7.5525	7.61357	7.74225	7.38652	7.36023			7.32145	0.841278	1.55239	1.29134	1.04078	0.827924	0.750963	1.30032	1.07224	0.902025	0.828876	0.840869	0.464778	0.110579	0.0490226	0.840544	0.555954			1.3487	2.28806	2.27399	2.094	2.03605	1.99211	1.97808	2.416	2.465	2.48605	2.48109	2.20305	2.16796
7.38905	7.39005	7.36205	7.32405	7.34604	7.35703	7.41505	7.46305	7.61306	7.69707	7.40706	7.57803	7.70709	7.83609	7.43805	7.38104	7.22702	7.35102	7.36605	0.832147	1.544	1.28457	1.03209	0.81757	0.746637	1.28812	1.06672	0.904019	0.83466	0.83643	0.471457	0.151294	0.0927697	0.826285	0.555174	0.151824	0.116735	1.34023	2.28699	2.269	2.09	2.035	1.98799	1.97299	2.411	2.46099	2.48199	2.47399	2.20398	2.17
7.4399	7.4409	7.41486	7.36903	7.38026	7.38441	7.46688	7.51586	7.67173	7.76356	7.46084	7.60247	7.79314	7.9241	7.48303	7.42113	7.24658	7.37058	7.41788	0.819552	1.53526	1.27188	1.02052	0.807909	0.733983	1.27563	1.05954	0.902982	0.834954	0.826318	0.487983	0.155372	0.121588	0.812155	0.54961	0.156166	0.121252	1.32954	2.2733	2.26606	2.08608	2.03206	1.98213	1.96321	2.411	2.45415	2.47515	2.46911	2.18932	2.17196
7.49262	7.48865	7.46762	7.41665	7.42368	7.42471	7.51763	7.5706	7.72958	7.82158	7.51064	7.66852	7.80294	7.94089	7.53463		7.28075	7.40376	7.46565	0.809105	1.52699	1.26287	1.01017	0.798161	0.728121	1.27102	1.05011	0.900071	0.836181	0.814585	0.492598	0.156145	0.112373	0.803403		0.162067	0.127137	1.32181	2.273	2.26004	2.08302	2.02604	1.97505	1.95704	2.40405	2.45003	2.46706	2.46106	2.18999	2.17101
7.52406	7.53605	7.50955	7.45255	7.44506	7.45304	7.55255	7.61903	7.77803	7.87403	7.54406	7.70356	7.82603	7.95903	7.57005	7.46406	7.54253	7.67104	7.51005	0.810633	1.50958	1.2522	0.991535	0.778619	0.712561	1.25535	1.04617	0.896383	0.831378	0.812799	0.491042	0.144168	0.0940028	0.808182	0.488369	0.200825	0.162013	1.30795	2.27049	2.25099	2.08399	2.0215	1.97299	1.9545	2.397	2.437	2.465	2.45	2.18849	2.1615
7.57895	7.58703	7.55856	7.50255	7.50241	7.49765	7.60451	7.66904	7.83	7.91325	7.60141	7.76827	7.85201	7.98108	7.62201	7.52435	7.58028	7.71418	7.5625	0.809099	1.50705	1.2544	0.994185	0.786417	0.712487	1.25189	1.03535	0.885725	0.828682	0.811897	0.457833	0.123359	0.0721348	0.806094	0.47865	0.1765	0.135947	1.30551	2.26314	2.24511	2.07713	2.01758	1.96858	1.95254	2.39455	2.43406	2.45813	2.44411	2.18065	2.1566
7.63597	7.63555	7.61351	7.557	7.54755	7.55398	7.66	7.69511	7.85725	7.94217	7.656	7.81558	7.8758	7.98497	7.68196	7.58496	7.62015	7.75564	7.6185	0.814499	1.51329	1.25658	0.992886	0.783262	0.714078	1.25507	1.02401	0.871086	0.810052	0.816961	0.488179	0.12135	0.0657447	0.811694	0.47801	0.174694	0.134775	1.31113	2.25558	2.24203	2.07353	2.01105	1.96603	1.94903	2.38359	2.43948	2.45353	2.43359	2.17406	2.13617
7.68113	7.68611	7.66262	7.61565	7.62118	7.62269	7.71361	7.7371	7.88756	7.95605	7.70412	7.84655	7.88553	8.00598	7.72213	7.72862	7.67907	7.61508	7.65913	0.815913	1.5232	1.26704	1.00106	0.790412	0.722353	1.26545	1.03693	0.869095	0.806784	0.817811	0.492954	0.137468	0.0789656	0.813614	0.503134	0.191798	0.19378	1.31863	2.25199	2.233	2.06649	2.00849	1.96049	1.94799	2.37349	2.43148	2.44699	2.43048	2.16899	2.1335
7.7296	7.72525	7.70862	7.67147	7.69023	7.69368	7.75424	7.77435	7.9096	7.97418	7.75063	7.86565	7.89731	8.00319	7.77209	7.7772	7.70453	7.64339	7.70811	0.822841	1.52926	1.27019	1.00702	0.792824	0.729143	1.26757	1.03617	0.85942	0.793182	0.82412	0.492536	0.146717	0.0921003	0.820661	0.493109	0.172463	0.172754	1.32704	2.24807	2.23251	2.06404	2.00409	1.95608	1.94408	2.37056	2.42511	2.4416	2.42461	2.16605	2.13448
7.7712	7.77613	7.76062	7.73056	7.76097	7.76844	7.79322	7.82856	7.94276	7.99288	7.79518	7.88934	7.897	7.98112	7.81122	7.83113	7.54428	7.69948	7.74919	0.827887	1.54232	1.28071	1.02225	0.804573	0.738889	1.27856	1.03745	0.849929	0.784153	0.828151	0.491768	0.141694	0.0606777	0.826921	0.490135	0.156302	0.149355	1.33695	2.24552	2.232	2.06152	2.00302	1.956	1.94152	2.37397	2.42005	2.43805	2.42104	2.16054	2.14144
7.81108	7.8186	7.8126	7.79162	7.83416	7.85316	7.83409	7.84705	7.95602	7.99752	7.83708	7.90855	7.8985	7.98	7.84958	7.88867	7.58836	7.72606	7.79907	0.833268	1.5514	1.29372	1.03023	0.814344	0.749436	1.28789	1.03431	0.83712	0.772855	0.833506	0.489432	0.137797	0.0571576	0.832065	0.488523	0.118947	0.0769827	1.34584	2.24199	2.2325	2.0595	1.9995	1.95751	1.941	2.37848	2.42	2.4325	2.41901	2.15799	2.16852
7.85621	7.86666	7.86115	7.85342	7.91115	7.93507	7.87921	7.87649	7.97124	8.00733	7.88369	7.92766	7.89408	7.97361	7.89176	7.96663	7.68723	7.74368	7.84175	0.837358	1.56018	1.30052	1.03657	0.82441	0.758514	1.2939	1.03599	0.834567	0.77314	0.836085	0.471197	0.121611	0.0502779	0.837407	0.489488	0.112653	0.0315731	1.35409	2.23954	2.23299	2.06097	1.99508	1.95897	1.941	2.37113	2.42049	2.43102	2.42293	2.15505	2.17439
7.89222	7.90865	7.91108	7.93235	8.0082	8.04218	7.90429	7.90179	7.98885	8.01195	7.92368	7.94634	7.89548	7.95957	7.92424	8.03693	7.80532	7.85236	7.88465	0.845258	1.56298	1.30592	1.06545	0.861362	0.79338	1.3027	1.03312	0.823113	0.768646	0.842797	0.452223	0.115553	0.0421388	0.846314	0.512968	0.09893	0.0143365	1.36032	2.24049	2.23696	2.061	1.98703	1.95404	1.94001	2.38043	2.42149	2.43249	2.42002	2.15648	2.16708
7.94111	7.95666	7.95967	7.97767	8.06722	8.09825	7.95162	7.93009	8.02202	8.03657	7.97211	7.95356	7.899	7.96652	7.97061	8.09469	7.96444	7.9926	7.93114	0.849175	1.56503	1.30646	1.05609	0.855298	0.792378	1.31051	1.03759	0.811894	0.766662	0.846691	0.472081	0.116975	0.0433425	0.850148	0.51113	0.139289	0.048586	1.36243	2.23899	2.23702	2.05952	1.9915	1.9555	1.94651	2.37699	2.42101	2.43601	2.42654	2.15499	2.14
7.97295	8.00465	8.0106	8.03251	8.13479	8.17513	7.98932	7.95849	8.03034	8.05763	8.00444	7.97802	7.89901	7.97044	8.00245	8.15102	8.10352	8.12991	7.97424	0.84629	1.56109	1.29951	1.06492	0.867907	0.803608	1.31002	1.03148	0.810912	0.762952	0.844203	0.489461	0.117732	0.0447708	0.846877	0.522626	0.172008	0.0522246	1.36162	2.23654	2.24241	2.06441	1.99101	1.95648	1.95091	2.37307	2.42444	2.43992	2.44074	2.15352	2.14195
8.0187	8.04821	8.06017	8.0921	8.20652	8.26043	8.03668	7.98334	8.04788	8.07091	8.05368	7.99788	7.90942	7.96554	8.04671	8.19818	8.19019	8.29305	8.0192	0.837003	1.55527	1.29445	1.0679	0.877189	0.813229	1.29766	1.02867	0.816003	0.765496	0.836085	0.498075	0.126875	0.0516263	0.837165	0.523111	0.130694	0.0480848	1.35611	2.23154	2.24647	2.0645	1.99001	1.96047	1.95398	2.36705	2.42896	2.46085	2.45391	2.14804	2.13802
8.05912	8.10009	8.10313	8.16912	8.30515	8.36216	8.07313	8.02011	8.07159	8.08707	8.09262	8.00358	7.91151	7.9675	8.09061	8.24061	8.30531	8.43332	8.06611	0.825803	1.54321	1.28362	1.06097	0.886434	0.825347	1.28965	1.0256	0.809836	0.762157	0.826687	0.494153	0.127528	0.0513555	0.823837	0.507041	0.142509	0.0703771	1.34577	2.22399	2.24901	2.06701	1.982	1.96101	1.96602	2.37149	2.43502	2.466	2.46652	2.14499	2.12749
8.10861	8.13733	8.15556	8.2015	8.33994	8.41321	8.12801	8.06715	8.10981	8.115	8.14211	8.03444	7.91543	7.9675	8.13716	8.2852	8.4278	8.56071	8.11266	0.8083	1.53462	1.26767	1.06342	0.88725	0.826655	1.27281	1.00762	0.795572	0.750652	0.810963	0.507068	0.130968	0.0537126	0.805662	0.496657	0.149976	0.0851543	1.33217	2.2186	2.25293	2.07093	1.99004	1.96838	1.96392	2.36708	2.44286	2.46453	2.47289	2.13911	2.12406
8.13976	8.17371	8.19765	8.25556	8.41045	8.47949	8.17661	8.09777	8.10687	8.12385	8.18368	8.06523	7.92492	8.01698	8.18462	8.34204	8.50857	8.65252	8.13979	0.811467	1.51125	1.25681	1.05282	0.891676	0.830244	1.25849	0.988169	0.774606	0.702068	0.796123	0.486922	0.137912	0.0806276	0.790247	0.488937	0.158604	0.108684	1.31633	2.22102	2.23899	2.07	1.99199	1.97594	1.96797	2.36403	2.43494	2.47793	2.47297	2.13503	2.12303
8.19014	8.22511	8.23813	8.29311	8.44116	8.52615	8.18214	8.13512	8.13008	8.14009	8.22914	8.08113	7.92802	7.98103	8.21514	8.38116	8.565	8.70899	8.19611	0.798823	1.50635	1.25705	1.05152	0.882685	0.826573	1.25309	0.98855	0.777704	0.691276	0.798656	0.470961	0.1464	0.0622102	0.79953	0.477098	0.139139	0.0916226	1.30395	2.223	2.23701	2.069	2.00004	1.97998	1.964	2.38901	2.431	2.48198	2.48201	2.149	2.131
8.24516	8.26834	8.2902	8.33929	8.50699	8.58805	8.23814	8.18425	8.1625	8.17644	8.28416	8.13222	7.93686	7.99479	8.27016	8.44699	8.565	8.70506	8.23835	0.792152	1.50197	1.24761	1.0376	0.892529	0.831613	1.24543	0.98467	0.775297	0.701897	0.793154	0.467474	0.142431	0.0582606	0.791316	0.488288	0.150959	0.0926542	1.298	2.22398	2.24094	2.06998	2.01674	1.97311	1.96302	2.39294	2.43297	2.47511	2.48791	2.149	2.12903
8.30667	8.32171	8.33277	8.38774	8.52491	8.62679	8.30365	8.23771	8.2356	8.2128	8.34666	8.19168	7.96385	8.00495	8.33664	8.51165	8.61075	8.74379	8.29469	0.791722	1.49803	1.25134	1.04673	0.871009	0.825136	1.24163	0.973879	0.768577	0.6784	0.792692	0.46567	0.138034	0.0519046	0.790921	0.459638	0.124775	0.0574831	1.29819	2.21903	2.24597	2.07099	2.00308	1.98195	1.97195	2.38703	2.43499	2.49787	2.49098	2.14403	2.129
8.36316	8.36814	8.38912	8.45404	8.59306	8.66704	8.35713	8.29615	8.28814	8.27019	8.40516	8.2652	7.99316	8.03907	8.38916	8.5681	8.61902	8.74799	8.35112	0.794171	1.50341	1.25463	1.01535	0.843186	0.808508	1.24782	0.967953	0.758888	0.6767	0.794881	0.464493	0.140934	0.0559506	0.793582	0.489145	0.126186	0.0540259	1.30137	2.23001	2.24601	2.07202	2.01101	1.97601	1.97799	2.38803	2.44202	2.494	2.49499	2.151	2.12699
8.42489	8.42105	8.43517	8.46775	8.61756	8.6837	8.40612	8.35396	8.34302	8.34172	8.46591	8.34359	8.05587	8.06651	8.45187	8.60828	8.62686	8.74309	8.39717	0.802412	1.50666	1.2588	1.04066	0.876286	0.811496	1.24775	0.965199	0.754292	0.6767	0.802876	0.450128	0.150341	0.067709	0.801901	0.487313	0.128508	0.0524581	1.3032	2.23196	2.25091	2.07789	2.01296	1.97796	1.97604	2.40077	2.44888	2.494	2.49107	2.15002	2.12307
8.48067	8.45977	8.47377	8.49583	8.6349	8.7009	8.45869	8.41663	8.42849	8.42153	8.5167	8.44937	8.14547	8.27475	8.51065	8.6259	8.63296	8.743	8.4477	0.807629	1.51156	1.26313	1.0474	0.874345	0.802485	1.2547	0.976859	0.7642	0.685616	0.80961	0.460466	0.14889	0.111616	0.805499	0.473781	0.137923	0.0509986	1.31102	2.22902	2.25001	2.07701	2.02195	1.98695	1.97401	2.40001	2.44701	2.48605	2.48404	2.15199	2.123
8.53012	8.51413	8.52708	8.55109	8.65405	8.71802	8.51013	8.48316	8.50624	8.50425	8.56013	8.54322	8.22925	8.35895	8.5671	8.64005	8.63701	8.743	8.48814	0.813877	1.52134	1.27055	1.04201	0.848543	0.784703	1.26196	0.988755	0.775952	0.699911	0.81581	0.469858	0.16578	0.129181	0.811194	0.468816	0.134915	0.0477277	1.31591	2.23901	2.254	2.07899	2.01999	1.981	1.97599	2.39501	2.44498	2.48696	2.47998	2.15701	2.11903
8.5753	8.56521	8.55753	8.5835	8.67468	8.72489	8.56022	8.54307	8.59561	8.59854	8.61022	8.62769	8.32255	8.33832	8.60639	8.65871	8.64094	8.743	8.54216	0.827991	1.53076	1.282	1.04252	0.84212	0.77823	1.27453	1.00588	0.795713	0.719141	0.830847	0.461598	0.146657	0.0648684	0.824277	0.459879	0.129041	0.0468536	1.32798	2.24294	2.25302	2.07703	2.01606	1.98198	1.97403	2.39992	2.43712	2.47321	2.47212	2.16192	2.1318
8.60883	8.60678	8.60873	8.61086	8.68495	8.73296	8.61571	8.60667	8.67658	8.69251	8.63885	8.69963	8.42546	8.46632	8.64579	8.66994	8.641	8.73305	8.5798	0.836625	1.53924	1.28904	1.04926	0.842875	0.773495	1.28113	1.029	0.822609	0.737325	0.839416	0.476232	0.130584	0.0484518	0.833174	0.456487	0.126702	0.0443731	1.33869	2.24698	2.25101	2.07501	2.01202	1.97902	1.96803	2.39801	2.43501	2.47002	2.46504	2.16399	2.13498
8.65409	8.66511	8.64809	8.6381	8.70504	8.72903	8.66811	8.67216	8.76118	8.78521	8.68609	8.7702	8.56333	8.64429	8.68912	8.69709	8.64501	8.70802	8.63312	0.844333	1.54849	1.29716	1.05463	0.846787	0.778777	1.29038	1.04183	0.835198	0.756678	0.846368	0.482916	0.135314	0.066158	0.841188	0.478238	0.136148	0.0466005	1.34594	2.24702	2.247	2.07398	2.00998	1.97699	1.96597	2.39599	2.43299	2.46196	2.45797	2.16801	2.14994
8.69035	8.70626	8.68337	8.6773	8.72072	8.73981	8.70926	8.73291	8.82879	8.86655	8.72137	8.8486	8.68876	8.75404	8.73419	8.73139	8.64893	8.71488	8.67918	0.849213	1.55092	1.30248	1.05407	0.841701	0.781619	1.29813	1.06205	0.857511	0.775317	0.849396	0.500643	0.152326	0.0615523	0.848283	0.543022	0.143106	0.0467965	1.35087	2.25289	2.24798	2.06614	2.00214	1.97209	1.95519	2.39404	2.42809	2.44825	2.44719	2.17095	2.12544
8.7288	8.75574	8.73373	8.69889	8.72896	8.74895	8.76172	8.78174	8.89366	8.94857	8.75482	8.92162	8.81533	8.8674	8.76782	8.7509	8.65696	8.78264	8.71879	0.848703	1.55003	1.30471	1.04879	0.835672	0.766909	1.29536	1.07301	0.879802	0.793435	0.84948	0.516666	0.177367	0.0654884	0.846938	0.546547	0.11162	0.0558614	1.34917	2.25201	2.24203	2.07197	2.00299	1.96603	1.94903	2.39201	2.42701	2.44203	2.43904	2.16901	2.12301
8.77311	8.80111	8.76811	8.73605	8.75702	8.76704	8.8121	8.84114	8.97216	9.03817	8.79611	8.96809	8.93729	9.04531	8.81312	8.77605		8.77206	8.76912	0.845934	1.54403	1.30007	1.041	0.82823	0.75772	1.29733	1.07771	0.885965	0.805753	0.846806	0.506504	0.148103	0.0608035	0.843984	0.549522		0.0447094	1.34223	2.25099	2.24199	2.06799	1.998	1.95499	1.94098	2.387	2.427	2.43499	2.42497	2.16599	2.12698
8.81938	8.84837	8.81438	8.7587	8.76687	8.7818	8.85345	8.89923	9.03812	9.11004	8.84238		9.06036	9.17428	8.86333	8.79771		8.79667	8.81736	0.839368	1.54033	1.28947	1.03607	0.824125	0.753506	1.28881	1.07299	0.892157	0.819694	0.84082		0.149166	0.0664546	0.837191	0.550487		0.111479	1.334	2.24705	2.23805	2.06405	1.99603	1.95204	1.93311	2.38799	2.42601	2.42908	2.41316	2.16205
8.86176	8.89573	8.85576	8.80971	8.80876	8.80984	8.90471	8.96761	9.13246	9.19352	8.88178	9.05074	9.18032	9.31917	8.90576	8.83678		8.87952	8.86274	0.829864	1.52655	1.2812	1.0284	0.814197	0.748101	1.2734	1.02203	0.872434	0.816519	0.831424	0.439456	0.125159	0.0786699	0.827336	0.543113		0.203772	1.32611	2.24799	2.23402	2.06102	1.99103	1.94206	1.92405	2.38601	2.42302	2.43099	2.40206	2.16399	2.13591
8.91012	8.94911	8.91113	8.85312	8.83514	8.8401	8.95313	9.01314	9.15517	9.25715	8.93412	9.07917	9.22114		8.95313	8.88012			8.91013	0.817187	1.51824	1.26743	1.01782	0.809125	0.736704	1.26811	1.05819	0.888171	0.826091	0.821004	0.496624	0.18894		0.813041	0.531483			1.31526	2.24401	2.23499	2.06099	1.985	1.93797	1.91898	2.38198	2.42298	2.42099	2.39298	2.162	2.12702
8.95528	8.99231	8.96219	8.90025	8.88717	8.87938	9.00419	9.06616	9.21899	9.31607	8.9783	9.14299	9.27317	9.41613	9.00124	8.92627			8.96021	0.808498	1.51045	1.25825	1.00775	0.799473	0.726728	1.25719	1.04463	0.884695	0.822517	0.811077	0.464086	0.151021	0.108929	0.805893	0.525141			1.30616	2.24695	2.23205	2.05903	1.98402	1.92816	1.91309	2.37609	2.41709	2.41805	2.38512	2.162	2.13488
9.01071	9.04373	9.00578	8.95173	8.93774	8.93073	9.05573	9.10281	9.26477	9.36773	9.03371	9.19971	9.29787	9.4359	9.05373	8.98768		8.90641	9.00875	0.801874	1.50443	1.25327	0.995155	0.783583	0.721507	1.24916	1.03914	0.887863	0.820182	0.803847	0.465768	0.141746	0.0925336	0.799861	0.516177		0.138208	1.29909	2.247	2.23001	2.05303	1.97803	1.92303	1.91101	2.37401	2.42297	2.40805	2.38003	2.162	2.135
9.07014	9.09113	9.06213	9.00216	8.99218	8.98718	9.10013	9.14312	9.29711	9.40606	9.09613	9.27711	9.354	9.474	9.11214	9.04314	8.77806	8.93206	9.05913	0.806035	1.50684	1.25358	0.995389	0.785374	0.716265	1.25019	1.03977	0.880641	0.815953	0.806746	0.418626	0.0909514	0.0498888	0.805184	0.51998	0.169141	0.152178	1.30235	2.24598	2.22499	2.05299	1.97301	1.92699	1.911	2.36999	2.41698	2.40898	2.37801	2.15999	2.12499
9.12221	9.13828	9.11125	9.0611	9.05898	9.05497	9.15024	9.1893	9.3364	9.42669	9.14624	9.31837	9.354	9.474	9.16519	9.09422	8.80066	8.95466	9.10628	0.808049	1.50965	1.2615	1.00233	0.790738	0.717964	1.25088	1.03939	0.87343	0.809636	0.809153	0.424707	0.0914819	0.0494369	0.806746	0.486521	0.162029	0.144182	1.30466	2.23713	2.22106	2.04807	1.97596	1.92306	1.911	2.36507	2.4101	2.40309	2.38194	2.15507	2.12106
9.17273	9.18774	9.16372	9.12069	9.13162	9.13558	9.1888	9.21487	9.36784	9.44292	9.19972	9.34586	9.35599	9.474	9.21176	9.19049		9.04751	9.14977	0.810547	1.51453	1.259	1.009	0.799484	0.725948	1.25961	1.04262	0.8734	0.799722	0.814661	0.48295	0.117829	0.048485	0.806193	0.467917		0.129925	1.30971	2.23103	2.22299	2.04601	1.97501	1.92201	1.91001	2.36401	2.40204	2.40399	2.38797	2.14903	2.10807
9.22414	9.23215	9.21417	9.18321	9.21427	9.2203	9.23712	9.27013	9.39308	9.45404	9.24816	9.35806	9.363	9.47099	9.26313	9.26124		9.11524	9.20114	0.816824	1.52101	1.26806	1.0131	0.803014	0.735683	1.2673	1.03318	0.851262	0.78246	0.819875	0.482945	0.117333	0.0488474	0.813302	0.465821		0.125185	1.31681	2.22597	2.22	2.041	1.97301	1.928	1.91202	2.36301	2.39899	2.40701	2.39002	2.14496	2.1121
9.26231	9.27326	9.26115	9.24194	9.28964	9.3035	9.27138	9.30537	9.41461	9.46579	9.29221	9.3747	9.363	9.46707	9.29837	9.3278		9.18278	9.23931	0.82072	1.52654	1.2757	1.02557	0.818079	0.739187	1.2754	1.02773	0.837979	0.765869	0.821216	0.478726	0.118077	0.048123	0.819469	0.477294		0.126644	1.32193	2.21716	2.22098	2.04002	1.97496	1.92898	1.91691	2.36595	2.39507	2.40995	2.39688	2.13419	2.13951
9.30178	9.32272	9.30277	9.30266	9.35961	9.38256	9.31774	9.33583	9.43091	9.46998	9.32979	9.39091	9.363	9.467	9.33778	9.39462		9.20786	9.29071	0.827561	1.53666	1.28601	1.04191	0.827776	0.752425	1.2837	1.02758	0.831207	0.75158	0.824402	0.466987	0.119054	0.0481697	0.83003	0.472578		0.0272496	1.33234	2.22197	2.22299	2.03702	1.98097	1.93894	1.92396	2.366	2.39997	2.41597	2.40993	2.13997	2.14895
9.34212	9.36513	9.35613	9.35716	9.42522	9.47022	9.35213	9.36707	9.44302	9.47201	9.37612	9.41103	9.361	9.43101	9.37113	9.4622	9.23828	9.27733	9.33013	0.833992	1.54294	1.29308	1.04874	0.836176	0.768063	1.28897	1.02692	0.823545	0.753103	0.831541	0.447203	0.116635	0.0429351	0.835571	0.499558	0.124394	0.0438179	1.34055	2.21701	2.22401	2.03802	1.985	1.94699	1.92701	2.36501	2.40101	2.42301	2.41602	2.13201	2.15696
9.38732	9.41426	9.40526	9.41808	9.50873	9.55373	9.40027	9.39458	9.4499	9.47693	9.42132	9.42381	9.36199	9.43494	9.41927	9.53687	9.34242	9.40014	9.37827	0.842058	1.55205	1.29918	1.06688	0.864363	0.791662	1.29718	1.02985	0.821846	0.750578	0.839391	0.440807	0.114886	0.0411274	0.843392	0.5101	0.133157	0.0542125	1.34903	2.21996	2.22597	2.04391	1.98401	1.94306	1.92897	2.36697	2.40297	2.42694	2.42191	2.13594	2.14222
9.42082	9.44683	9.45275	9.47569	9.57564	9.62761	9.42984	9.4129	9.46691	9.48794	9.46079	9.43792	9.36697	9.43699	9.45183	9.5927	9.45838	9.5313	9.41679	0.844895	1.55608	1.30279	1.07585	0.872279	0.80673	1.29959	1.0296	0.821303	0.755662	0.842364	0.462442	0.119445	0.0446408	0.846176	0.523866	0.141018	0.0609045	1.35209	2.22398	2.22998	2.04499	1.98102	1.95494	1.94193	2.36899	2.40399	2.43595	2.43592	2.13898	2.12509
9.47609	9.50011	9.49911	9.53314	9.63622	9.7112	9.48007	9.44606	9.48003	9.50104	9.5141	9.45806	9.37002	9.454	9.50508	9.6461	9.58834	9.66842	9.46909	0.847929	1.55335	1.30236	1.08089	0.887779	0.824162	1.29615	1.03183	0.821684	0.745085	0.846082	0.480855	0.118332	0.0426545	0.848377	0.516233	0.147559	0.051987	1.35363	2.226	2.23701	2.04901	1.98501	1.96797	1.94902	2.36902	2.41101	2.44602	2.44603	2.141	2.12099
9.51038	9.54322	9.54418	9.58899	9.7244	9.7886	9.50849	9.47154	9.49277	9.51868	9.55231	9.48059	9.37786	9.45596	9.53643	9.68726	9.72159	9.83498	9.50436	0.843657	1.55212	1.30094	1.08124	0.91099	0.836703	1.29392	1.02566	0.815531	0.73902	0.842731	0.502744	0.130873	0.0444279	0.8434	0.50572	0.127474	0.0468235	1.35058	2.226	2.24093	2.05195	1.98893	1.95523	1.95686	2.37686	2.41591	2.45582	2.45877	2.14002	2.11805
9.56272	9.58975	9.59771	9.63774	9.78866	9.86261	9.55873	9.50582	9.52184	9.53591	9.60074	9.49095	9.38098	9.45501	9.58772	9.72878	9.82346	9.94044	9.55771	0.830312	1.54374	1.29167	1.08337	0.921038	0.84791	1.28248	1.01158	0.802321	0.727532	0.831073	0.502145	0.131985	0.0449772	0.82863	0.489209	0.164099	0.0848828	1.34262	2.22501	2.24498	2.05399	1.98502	1.96694	1.96993	2.37899	2.42694	2.47191	2.47094	2.13901	2.11502
9.59413	9.63711	9.64212	9.69212	9.85614	9.93315	9.60212	9.54311	9.53909	9.56006	9.63314	9.51112	9.38101	9.45501	9.62212	9.76915	9.94409	10.0531	9.59713	0.818846	1.5323	1.27958	1.07281	0.920994	0.851902	1.27034	1.0031	0.794731	0.714726	0.822768	0.497031	0.132443	0.0481201	0.814125	0.473173	0.136131	0.0961306	1.33205	2.222	2.24801	2.05801	1.99301	1.96802	1.98002	2.38401	2.43402	2.48103	2.48204	2.13999	2.11201
9.64818	9.68231	9.69027	9.74224	9.91314	9.99408	9.65125	9.5893	9.57643	9.58561	9.69014	9.55927	9.38691	9.45796	9.67224	9.83106	9.98143	10.1101	9.64921	0.804882	1.52128	1.26841	1.06043	0.918705	0.852747	1.26103	0.993171	0.787076	0.708948	0.809738	0.493287	0.133524	0.0481496	0.799886	0.457971	0.144503	0.0963664	1.32013	2.22003	2.25194	2.06096	1.99891	1.97588	1.98985	2.38696	2.4409	2.49381	2.49875	2.13704	2.11496
9.69871	9.72973	9.73773	9.79569	9.96769	10.0487	9.69873	9.63971	9.62174	9.6198	9.74071	9.59182	9.40092	9.46098	9.72172	9.89663	9.99691	10.1259	9.69275	0.79603	1.51372	1.26006	1.05433	0.911879	0.848216	1.24937	0.982332	0.779274	0.708323	0.800443	0.488875	0.138253	0.0500888	0.791756	0.47158	0.150407	0.0846777	1.31191	2.22199	2.25498	2.06398	2.00099	1.97998	1.99497	2.39297	2.44299	2.50195	2.50894	2.13899	2.11599
9.75615	9.77412	9.78714	9.83614	10.0091	10.0891	9.74914	9.69415	9.68214	9.67415	9.79715	9.65718	9.41111	9.47405	9.78015	9.95715	10.047	10.149	9.74712	0.790839	1.51054	1.25588	1.04751	0.907433	0.841837	1.24255	0.979109	0.773673	0.725563	0.794694	0.488592	0.137697	0.0533368	0.787313	0.47728	0.120633	0.0481735	1.30671	2.22603	2.26301	2.06702	2.00601	1.98901	2.00001	2.39901	2.45101	2.50502	2.51401	2.14003	2.12101
9.81397	9.81919	9.83809	9.88905	10.0444	10.1273	9.80205	9.75	9.73505	9.73	9.85497	9.72577	9.45226	9.49463	9.83698	10.013	10.0578	10.148	9.79318	0.79028	1.51343	1.25292	1.0461	0.890011	0.829442	1.24888	0.986066	0.782188	0.74182	0.792381	0.485417	0.140362	0.0558746	0.788518	0.492154	0.121691	0.0420101	1.30912	2.23681	2.26693	2.07584	2.01091	1.99195	2.00196	2.40391	2.45493	2.51286	2.51793	2.14982	2.12591
9.87276	9.86979	9.89178	9.93481	10.0799	10.1519	9.85279	9.80676	9.81765	9.81066	9.91475	9.80766	9.52071	9.65034	9.89576	10.0568	10.0719	10.148	9.84379	0.791754	1.51871	1.2551	1.04696	0.880449	0.81509	1.25191	1.00605	0.796221	0.75868	0.791523	0.482881	0.150975	0.116155	0.792284	0.506132	0.122935	0.0416212	1.31419	2.24397	2.26899	2.07799	2.012	1.992	2.002	2.40699	2.456	2.49508	2.50804	2.16095	2.12401
9.93214	9.91313	9.93111	9.97508	10.1011	10.169	9.90314	9.86414	9.88315	9.87219	9.97313	9.88825	9.57322	9.57618	9.95515	10.0811	10.076	10.147	9.89112	0.80164	1.5247	1.26201	1.04333	0.862444	0.7991	1.26371	1.00425	0.790426	0.741034	0.801272	0.470521	0.167178	0.0792815	0.801957	0.499255	0.119876	0.0409693	1.32192	2.25402	2.27401	2.08	2.017	1.99299	1.99999	2.413	2.46002	2.5	2.51098	2.16802	2.12502
9.98321	9.96224	9.97236	10.0065	10.1207	10.1749	9.9552	9.91817	9.93815	9.94193	10.0232	9.98255	9.65573	9.64396	10.0102	10.1007	10.075	10.147	9.93729	0.812995	1.53678	1.27053	1.04269	0.856511	0.787883	1.27102	1.0107	0.799993	0.749913	0.813393	0.478477	0.181381	0.076099	0.812133	0.482459	0.118422	0.0407041	1.33148	2.26286	2.27597	2.08098	2.01798	1.99005	1.99508	2.41398	2.46788	2.50098	2.50312	2.17391	2.13288
10.0168	10.0018	10.0078	10.0398	10.1349	10.179	9.99977	9.97371	10.0156	10.0266	10.0538	10.0586	9.7127	9.75243	10.0478	10.1139	10.079	10.149	9.97679	0.81878	1.54611	1.28018	1.04301	0.847388	0.779186	1.28686	1.01979	0.809261	0.723382	0.81915	0.455424	0.185708	0.088961	0.817691	0.468135	0.116908	0.0411774	1.33994	2.27096	2.27898	2.081	2.02198	1.99	1.98704	2.41201	2.46601	2.49205	2.49206	2.18196	2.13797
10.0631	10.0541	10.0581	10.0711	10.149	10.189	10.0552	10.0332	10.0962	10.1102	10.0971	10.1392	9.84534	9.8625	10.0971	10.1381	10.079	10.208	10.0271	0.826319	1.5566	1.28741	1.04312	0.841007	0.770319	1.29035	1.02293	0.815116	0.744059	0.827629	0.477209	0.14657	0.0663964	0.823908	0.443431	0.113012	0.0813021	1.35114	2.27102	2.277	2.084	2.023	1.989	1.98399	2.40901	2.46498	2.47803	2.48099	2.18301	2.15996
10.0994	10.0953	10.0885	10.0916	10.1588	10.1949	10.1071	10.092	10.1658	10.1906	10.1284	10.2137	9.9629	10.0339	10.1343	10.1665	10.0819	10.21	10.0683	0.832686	1.56218	1.29301	1.04276	0.836599	0.770065	1.28911	1.03091	0.827558	0.750515	0.833977	0.500966	0.132737	0.068581	0.830158	0.4541	0.113825	0.0820271	1.35859	2.2769	2.27798	2.08498	2.02398	1.989	1.98203	2.41097	2.45714	2.48684	2.47903	2.18791	2.14624
10.1497	10.1417	10.1308	10.1139	10.1729	10.2089	10.1527	10.1507	10.2396	10.2695	10.1688	10.3005	10.0933	10.1484	10.1887	10.2247	10.084	10.212	10.1177	0.842086	1.56707	1.30235	1.04791	0.840218	0.770189	1.29176	1.04356	0.845039	0.768714	0.841606	0.526633	0.132291	0.0567294	0.84047	0.472076	0.108819	0.0772877	1.36353	2.28396	2.27899	2.08301	2.024	1.989	1.97902	2.40603	2.45601	2.47507	2.47303	2.19098	2.13805
10.1811	10.1911	10.1691	10.1431	10.194	10.224	10.2041	10.2101	10.3112	10.3482	10.2031	10.3622	10.2253	10.2694	10.2231	10.2121		10.2192	10.1601	0.8436	1.56874	1.3055	1.04877	0.839946	0.770065	1.29257	1.05515	0.861769	0.786736	0.842117	0.503754	0.107817	0.0411674	0.843413	0.474377		0.0337251	1.36389	2.28198	2.27899	2.086	2.019	1.97899	1.97098	2.40101	2.45601	2.47099	2.46697	2.18799	2.144
10.2312	10.2314	10.2074	10.1706	10.2107	10.2388	10.2464	10.2583	10.376	10.4278	10.2473	10.4211	10.3452	10.4227	10.2732	10.2632		10.3077	10.2024	0.843551	1.56419	1.30234	1.04825	0.838443	0.768218	1.29088	1.05779	0.872587	0.800394	0.840928	0.512626	0.102816	0.0401848	0.844474	0.544865		0.167608	1.36038	2.27412	2.27407	2.08501	2.01801	1.97506	1.96312	2.40593	2.45896	2.46903	2.45715	2.18504	2.144
10.2608	10.2807	10.2528	10.2098	10.2438	10.2569	10.2928	10.3177	10.4436	10.5086	10.2798	10.4568	10.4704	10.5951	10.3028			10.4015	10.2517	0.836109	1.55885	1.29629	1.04251	0.833188	0.760849	1.28817	1.05813	0.877913	0.810677	0.834981	0.512501	0.146251	0.115533	0.835398			0.163164	1.35386	2.27997	2.274	2.08202	2.02098	1.96804	1.95405	2.40898	2.459	2.46303	2.44705	2.18599	2.144
[truncated: 64 more columns]
