# Supplementary material for: Kinematic Validation of a Multi-Kinect v2 Instrumented 10-Meter Walkway for Quantitative Gait Assessments
Source: PLoS One. 2015 Oct 13;10(10):e0139913. doi: 10.1371/journal.pone.0139913 (PMC4603795; doi:10.1371/journal.pone.0139913)
Supplement: S1 Data — (ZIP) [file pone.0139913.s001.zip › S1_Data/pp11_trial2.xls]

## Sheet: Sheet1
Kinect(x) SpineBase	Kinect(x) Head	Kinect(x) ShoulderLeft	Kinect(x) ElbowLeft	Kinect(x) WristLeft	Kinect(x) HandLeft	Kinect(x) ShoulderRight	Kinect(x) ElbowRight	Kinect(x) WristRight	Kinect(x) HandRight	Kinect(x) HipLeft	Kinect(x) KneeLeft	Kinect(x) AnkleLeft	Kinect(x) FootLeft	Kinect(x) HipRight	Kinect(x) KneeRight	Kinect(x) AnkleRight	Kinect(x) FootRight	Kinect(x) SpineShoulder	Kinect(y) SpineBase	Kinect(y) Head	Kinect(y) ShoulderLeft	Kinect(y) ElbowLeft	Kinect(y) WristLeft	Kinect(y) HandLeft	Kinect(y) ShoulderRight	Kinect(y) ElbowRight	Kinect(y) WristRight	Kinect(y) HandRight	Kinect(y) HipLeft	Kinect(y) KneeLeft	Kinect(y) AnkleLeft	Kinect(y) FootLeft	Kinect(y) HipRight	Kinect(y) KneeRight	Kinect(y) AnkleRight	Kinect(y) FootRight	Kinect(y) SpineShoulder	Kinect(z) SpineBase	Kinect(z) Head	Kinect(z) ShoulderLeft	Kinect(z) ElbowLeft	Kinect(z) WristLeft	Kinect(z) HandLeft	Kinect(z) ShoulderRight	Kinect(z) ElbowRight	Kinect(z) WristRight	Kinect(z) HandRight	Kinect(z) HipLeft	Kinect(z) KneeLeft
0.024	0.04	0.05	0.047	0.110988	0.131939	0.062	0.063	0.134012	0.135939	0.063	0.035	-0.011	0.074	0.067	0.0369514	-0.00598785	0.079	0.027	0.83579	1.55599	1.29696	1.04743	0.829709	0.769032	1.2952	0.990507	0.774438	0.743257	0.83596	0.487955	0.129965	0.0466957	0.83533	0.478162	0.135672	0.0431279	1.34477	2.268	2.281	2.103	2.054	2.02209	2.01798	2.408	2.443	2.45405	2.42906	2.194	2.175
0.024	0.04	0.05	0.0460002	0.114	0.127	0.062	0.0630007	0.133997	0.143999	0.063	0.035	-0.011	0.0739998	0.0670007	0.037	-0.002	0.0790007	0.03	0.83583	1.55604	1.29686	1.04243	0.82474	0.774859	1.2952	0.992091	0.77599	0.753794	0.83593	0.48784	0.13309	0.0456411	0.83546	0.47962	0.134199	0.04278	1.34426	2.268	2.281	2.103	2.05	2.021	2.016	2.408	2.443	2.454	2.43	2.194	2.175
0.024	0.04	0.05	0.0469782	0.112044	0.127978	0.062	0.0659345	0.121284	0.140087	0.063	0.035	-0.011	0.0730218	0.0699345	0.037	-0.002	0.0819345	0.03	0.835762	1.55525	1.29692	1.04219	0.82429	0.772014	1.29496	0.994164	0.774748	0.728006	0.83592	0.487116	0.133374	0.0502374	0.835294	0.478045	0.129779	0.0427311	1.34389	2.268	2.281	2.103	2.05391	2.02491	2.01893	2.408	2.44202	2.45889	2.43098	2.194	2.175
0.0259805	0.043961	0.05	0.0539318	0.120912	0.132951	0.065961	0.0669903	0.125951	0.141981	0.063	0.035	-0.011	0.073	0.0709903	0.037	-0.002	0.0849708	0.03	0.835463	1.5544	1.29676	1.01184	0.795246	0.764375	1.29451	0.992289	0.772799	0.725449	0.835762	0.487377	0.131766	0.0489041	0.834844	0.479921	0.129304	0.0419675	1.34367	2.27097	2.28298	2.103	2.05103	2.01807	2.02197	2.40998	2.44497	2.46098	2.43397	2.194	2.175
0.0289988	0.0469988	0.05	0.0549996	0.114003	0.125003	0.066	0.0699988	0.126	0.147998	0.063	0.0379988	-0.011	0.073	0.071	0.0379996	0.00099881	0.085	0.0309996	0.83528	1.55426	1.29617	1.03013	0.812043	0.767369	1.29435	0.990371	0.770241	0.723301	0.83552	0.48823	0.1313	0.0485801	0.83475	0.477821	0.133508	0.04198	1.34361	2.27	2.282	2.103	2.055	2.021	2.021	2.41	2.444	2.461	2.432	2.194	2.174
0.029	0.047	0.0519631	0.0520553	0.113018	0.128926	0.066	0.0729447	0.137779	0.144074	0.0659447	0.038	-0.011	0.0739816	0.071	0.0409447	0.001	0.085	0.0339447	0.834936	1.55421	1.2961	1.03777	0.811029	0.764111	1.29444	0.991509	0.774333	0.726323	0.835216	0.488093	0.132262	0.0461163	0.834397	0.475994	0.128916	0.0419996	1.34323	2.27	2.282	2.10594	2.05598	2.02787	2.02296	2.41	2.44302	2.45707	2.43004	2.19302	2.174
0.029	0.0499601	0.0549601				0.0689601	0.0700399	0.138987	0.144	0.066	0.038	-0.0100133	0.074	0.071	0.041	1.32871e-05	0.0869734	0.034	0.834575	1.55354	1.29518				1.29375	0.991954	0.774015	0.75163	0.835023	0.487607	0.130178	0.0458727	0.833887	0.475526	0.129027	0.0417237	1.34258	2.27	2.28101	2.10501				2.40901	2.44399	2.44911	2.43	2.193	2.174
0.029	0.0509989	0.0559989				0.069	0.0709989	0.139	0.149993	0.066	0.0419955	-0.01	0.074	0.0739967	0.0449955	0	0.0850022	0.0379955	0.8344	1.55478	1.2946				1.29411	0.992539	0.77442	0.738715	0.83497	0.486801	0.13014	0.0453106	0.83349	0.481244	0.132107	0.0410807	1.34226	2.27	2.284	2.108				2.409	2.447	2.449	2.428	2.193	2.173
0.029	0.0539369	0.0599158				0.0729158	0.0749158	0.139	0.147063	0.066	0.042	-0.01	0.074979	0.074	0.045	0	0.0869579	0.0409369	0.834087	1.55541	1.29217				1.29343	0.992981	0.77396	0.738729	0.834892	0.487652	0.130238	0.0451436	0.832942	0.480026	0.135145	0.0409625	1.34241	2.27	2.28302	2.10996				2.41096	2.44602	2.449	2.42898	2.193	2.173
0.0329613	0.0559806	0.0639613	0.0579613	0.125874	0.136923	0.0779516	0.0789613	0.140981	0.150961	0.0709516	0.0429903	-0.01	0.075	0.0779613	0.047971	0.000990317	0.087	0.0429806	0.833832	1.55684	1.29375	1.01015	0.794321	0.763295	1.29202	0.994674	0.775247	0.746573	0.834533	0.488898	0.127229	0.0448231	0.832821	0.47995	0.129001	0.0404054	1.34292	2.27198	2.28597	2.10901	2.05397	2.01315	2.02399	2.41298	2.44798	2.45197	2.43098	2.19498	2.17597
0.0370011	0.0630011	0.0690011	0.0620005	0.125001	0.138001	0.0800008	0.0859995	0.141001	0.154002	0.075	0.0460003	-0.006	0.076	0.0790011	0.053	0.001	0.087	0.0520003	0.83287	1.55507	1.29238	1.00785	0.790673	0.757232	1.29136	1.00381	0.782688	0.739075	0.83373	0.48876	0.13032	0.0452501	0.83179	0.484569	0.129991	0.0402501	1.34192	2.274	2.287	2.114	2.056	2.021	2.027	2.419	2.449	2.452	2.43	2.197	2.175
0.0409239	0.0669239	0.0729239	0.0639619	0.128924	0.140943	0.0829429	0.0840381	0.144924	0.162829	0.075	0.046981	-0.006	0.076	0.0829239	0.053	0.001	0.087	0.052981	0.832635	1.55395	1.29321	1.01808	0.80098	0.762871	1.29166	0.996963	0.776657	0.722168	0.833652	0.488044	0.132115	0.0455443	0.831427	0.481146	0.134944	0.0404462	1.34184	2.27302	2.28896	2.11694	2.05894	2.02296	2.02602	2.41802	2.4539	2.45396	2.42313	2.197	2.17892
0.0419878	0.0749024	0.0769512	0.064	0.138878	0.150878	0.0909024	0.0879512	0.145	0.162012	0.0789512	0.047	-0.006	0.0690854	0.0839878	0.0569512	0.001	0.0850244	0.057939	0.832768	1.5523	1.29335	1.02045	0.806623	0.747373	1.29212	0.995585	0.774446	0.72261	0.83362	0.488336	0.129809	0.049027	0.831716	0.479944	0.132551	0.0416452	1.34211	2.27596	2.28999	2.11502	2.059	2.01905	2.02304	2.42294	2.45598	2.454	2.4309	2.19898	2.179
0.050002	0.087004	0.088004	0.0790065	0.148996	0.167995	0.102005	0.096004	0.153003	0.169001	0.085002	0.050001	-0.002	0.069004	0.092004	0.062	0.00499849	0.0810005	0.072003	0.83185	1.55095	1.29212	1.00515	0.790589	0.738254	1.29301	0.99483	0.77434	0.719351	0.83264	0.49632	0.136921	0.0485191	0.8309	0.47558	0.129638	0.0506789	1.34249	2.281	2.293	2.119	2.061	2.01601	2.02101	2.423	2.457	2.459	2.432	2.205	2.177
0.0539137	0.0948275	0.0958275	0.0917197	0.142151	0.159194	0.110806	0.103827	0.158871	0.169978	0.0889137	0.0519569	-0.002	0.0768275	0.0998275	0.062	0.00206469	0.0819784	0.0778706	0.831899	1.55279	1.291	1.02982	0.808417	0.745471	1.29254	0.995554	0.774311	0.721786	0.832268	0.495479	0.138349	0.046798	0.831467	0.475375	0.126343	0.0485666	1.34315	2.28296	2.29691	2.11998	2.06687	2.03655	2.03372	2.42691	2.46091	2.46389	2.43494	2.20696	2.18385
0.0589512	0.105893	0.107883	0.0989316	0.151902	0.165932	0.117932	0.108951	0.161971	0.176932	0.0929609	0.0569512	-0.002	0.077	0.10099	0.0669512	0.002	0.082	0.0859219	0.831692	1.55261	1.29024	1.00592	0.785094	0.763583	1.28938	0.995857	0.773914	0.719147	0.831943	0.494331	0.134181	0.0479483	0.831331	0.476232	0.125428	0.0466881	1.34242	2.28498	2.297	2.12297	2.06898	2.037	2.03499	2.42799	2.46298	2.46301	2.44391	2.20898	2.18598
0.063004	0.118006	0.120006	0.103002	0.149007	0.174004	0.127005	0.113002	0.169006	0.184003	0.101004	0.0610101	-0.00199908	0.0740009	0.112002	0.0670021	0.00200153	0.085	0.0910076	0.830889	1.54941	1.28974	1.02422	0.802232	0.736607	1.28867	0.994992	0.773893	0.72448	0.831359	0.486451	0.133679	0.0480798	0.8303	0.475839	0.125309	0.0447896	1.34149	2.287	2.3	2.132	2.078	2.048	2.047	2.432	2.465	2.464	2.445	2.21	2.188
0.0757516	0.136637	0.138637	0.110847	0.17058	0.186752	0.142694	0.120847	0.187637	0.193809	0.113752	0.0933694	0.000942674	0.0769427	0.119847	0.0738662	0.00690446	0.085	0.115522	0.829075	1.54933	1.28846	1.0287	0.808145	0.758925	1.28707	1.00205	0.783365	0.725608	0.828712	0.48951	0.130217	0.0473443	0.829221	0.473859	0.121377	0.0434952	1.3394	2.29289	2.30392	2.13592	2.08192	2.05879	2.05387	2.4369	2.46892	2.47577	2.45187	2.21589	2.19094
0.0829188	0.144907	0.149872	0.119896	0.178907	0.202814	0.146954	0.132861	0.192942	0.198942	0.118942	0.122664	0.00495361	0.0779884	0.12593	0.0779536	0.007	0.0869768	0.120942	0.827716	1.54565	1.28395	1.02713	0.806817	0.755041	1.28816	1.0197	0.799009	0.741059	0.827464	0.486743	0.127669	0.0458079	0.827826	0.472693	0.120559	0.0409002	1.33649	2.29399	2.30795	2.136	2.08694	2.05999	2.04807	2.43898	2.47295	2.48094	2.45694	2.22094	2.19199
0.0890017	0.15701	0.154003	0.131002	0.182002	0.210003	0.160003	0.149001	0.197	0.208998	0.123002	0.157009	0.0160073	0.0840107	0.134002	0.0889996	0.00699957	0.087	0.133002	0.82694	1.54632	1.28368	1.02961	0.808659	0.758248	1.28518	0.988357	0.766207	0.720705	0.82721	0.494746	0.125011	0.0478102	0.82643	0.480797	0.12126	0.0415796	1.33368	2.299	2.311	2.138	2.087	2.059	2.057	2.446	2.478	2.48301	2.465	2.224	2.187
0.0929146	0.180487	0.159872	0.134915	0.185915	0.215872	0.167829	0.150957	0.197979	0.205085	0.126915	0.17853	0.0326369	0.108466	0.137915	0.0880214	0.00602136	0.087	0.137893	0.826519	1.53974	1.28316	1.02917	0.807515	0.752662	1.28478	1.00484	0.782465	0.731279	0.827093	0.485727	0.126312	0.0481917	0.825794	0.47392	0.120467	0.0407188	1.33285	2.30096	2.31785	2.14387	2.08896	2.06096	2.05504	2.44991	2.48387	2.4967	2.47283	2.22596	2.18994
0.101913	0.195855	0.181788	0.145894	0.195904	0.232836	0.192759	0.161894	0.215826	0.222826	0.135913	0.224556	0.0755854	0.160499	0.149884	0.0939421	0.00996143	0.0909614	0.163749	0.824916	1.53703	1.28122	1.03257	0.809897	0.750589	1.28382	1.0093	0.78998	0.731668	0.825832	0.488937	0.132084	0.0642141	0.823918	0.465203	0.12047	0.041106	1.32791	2.30595	2.31998	2.14697	2.089	2.06892	2.05995	2.44901	2.484	2.50888	2.48488	2.22996	2.18901
0.120002	0.220004	0.207001	0.165	0.218001	0.241001	0.217001	0.187002	0.230006	0.246002	0.151003	0.253008	0.147017	0.231016	0.168002	0.0990009	0.0160025	0.136989	0.181003	0.82227	1.53597	1.28046	1.026	0.80417	0.757759	1.28109	1.01651	0.793467	0.735389	0.82348	0.485993	0.135149	0.0416828	0.82106	0.45111	0.12023	0.0485555	1.32732	2.307	2.318	2.145	2.093	2.069	2.064	2.448	2.483	2.507	2.491	2.232	2.186
0.126865	0.23373	0.209942	0.165	0.220942	0.243942	0.220923	0.191904	0.247653	0.251884	0.161788	0.278498	0.200939	0.282978	0.172904	0.101942	0.0238457	0.103656	0.191788	0.8228	1.53361	1.28043	1.02635	0.804964	0.755642	1.28082	1.00424	0.784575	0.731761	0.824284	0.49516	0.131296	0.0506731	0.821354	0.450473	0.119563	0.0341926	1.32747	2.30798	2.31702	2.14402	2.093	2.06704	2.06302	2.44996	2.4879	2.50798	2.49688	2.232	2.18796
0.150701	0.272514	0.234689	0.192651	0.237788	0.254863	0.258527	0.215701	0.25195	0.275701	0.177801	0.299739	0.286929	0.420282	0.198676	0.10595	0.0249875	0.108925	0.226564	0.823758	1.52565	1.28112	1.02349	0.800615	0.764547	1.27876	1.01507	0.791441	0.726505	0.825613	0.501887	0.151652	0.110784	0.821775	0.448781	0.116992	0.0334261	1.32611	2.30306	2.31799	2.14598	2.09102	2.06502	2.063	2.44407	2.48701	2.50701	2.49502	2.22607	2.188
0.161005	0.290007	0.256005	0.204006	0.244004	0.270003	0.270006	0.233007	0.268011	0.286006	0.195003	0.333006	0.371013	0.505013	0.210005	0.147996		0.112002	0.241006	0.821689	1.52472	1.27762	1.0268	0.803249	0.755734	1.27521	1.01681	0.793898	0.731031	0.823539	0.50076	0.108954	0.0565395	0.819849	0.484104		0.0329107	1.32255	2.303	2.316	2.143	2.091	2.063	2.055	2.448	2.485	2.513	2.492	2.224	2.18
0.178609	0.317392	0.276544	0.226501	0.260631	0.280761	0.294458	0.258436	0.310067	0.307523	0.205761	0.355501	0.421872	0.553915	0.230544	0.131369		0.119826	0.265458	0.818442	1.51974	1.27135	1.0233	0.799327	0.771031	1.27207	1.02288	0.787981	0.734376	0.820693	0.500731	0.163216	0.0934315	0.816289	0.420932		0.0355123	1.31577	2.30398	2.31307	2.14202	2.08317	2.05028	2.04424	2.44604	2.48696	2.50517	2.49493	2.22693	2.18
0.211679	0.341767	0.301757	0.242845	0.266942	0.291893	0.323718	0.290689	0.324864	0.339689	0.242641	0.382738	0.477466	0.609466	0.260709	0.134961			0.292738	0.811448	1.51539	1.26788	1.02246	0.797517	0.768478	1.26279	1.01153	0.782978	0.728003	0.812866	0.504226	0.194941	0.128524	0.810258	0.422441			1.30986	2.30697	2.30904	2.14101	2.07805	2.04505	2.03707	2.44699	2.487	2.50401	2.495	2.22898	2.17703
0.235016	0.370017	0.328014	0.271016	0.291003	0.317007	0.34702	0.322007	0.346017	0.366013	0.266015	0.408024		0.664034	0.284015	0.147022			0.320016	0.807886	1.50792	1.26156	1.01392	0.789824	0.719714	1.25755	1.00289	0.778098	0.707808	0.809867	0.502929		0.149165	0.806186	0.423625			1.30217	2.299	2.302	2.136	2.076	2.033	2.00699	2.443	2.484	2.504	2.488	2.224	2.17599
0.266386	0.403348	0.355463	0.303367	0.297866	0.330731	0.386233	0.336712	0.379348	0.392482	0.296405	0.45606	0.59183	0.730695	0.314405	0.190156			0.351386	0.800357	1.50158	1.25379	0.983907	0.759366	0.708892	1.25397	0.997741	0.774628	0.70373	0.803338	0.500144	0.175506	0.119756	0.797804	0.452505			1.29662	2.299	2.29808	2.13012	2.06913	2.02417	1.99523	2.43515	2.48596	2.50106	2.48604	2.22106	2.16423
0.299588	0.426713	0.386613	0.3198	0.359226		0.412675	0.388351	0.404688	0.419663	0.329588	0.482675	0.606825	0.745825	0.349563	0.191988			0.373725	0.797188	1.49941	1.24823	0.97782	0.756173		1.24917	0.993275	0.767401	0.693291	0.798727	0.50401	0.170672	0.113048	0.796169	0.422931			1.29141	2.30196	2.29306	2.12704	2.06307	2.01906		2.43698	2.48402	2.49902	2.48007	2.22396	2.15807
0.341011	0.46401	0.425011	0.360016	0.381009	0.39201	0.450008	0.414011	0.442013	0.458012	0.373011	0.541013	0.621003	0.757003	0.39201				0.418009	0.792711	1.49554	1.24457	0.974187	0.750406	0.728311	1.24113	0.992199	0.767449	0.694889	0.795251	0.502073	0.163374	0.102762	0.790782				1.28882	2.288	2.288	2.117	2.061	2.016	1.998	2.432	2.475	2.494	2.478	2.209	2.15
0.371326	0.491391	0.455326	0.404022	0.404478	0.419391	0.4725	0.44237	0.478196	0.489304	0.40137	0.576217	0.628826	0.764826	0.419391				0.443435	0.79633	1.49587	1.25143	0.992444	0.76749	0.705125	1.24484	0.988893	0.765141	0.691222	0.798195	0.457305	0.146534	0.0822754	0.795045				1.29208	2.28702	2.28604	2.11407	2.05709	2.01502	1.98626	2.42711	2.47598	2.48813	2.47017	2.20998	2.15098
0.42545	0.534562	0.510439	0.443602	0.45548	0.460582	0.534368	0.49447	0.53146	0.536521	0.45347	0.615602	0.658694	0.793704	0.477409			0.206122	0.498439	0.797024	1.50307	1.25111	0.985585	0.762208	0.702719	1.25071	0.988157	0.764259	0.698019	0.796904	0.490765	0.123889	0.0575301	0.797684			0.0198928	1.29649	2.28007	2.27511	2.10905	2.0471	1.99817	1.97907	2.41314	2.46214	2.47711	2.46208	2.20703	2.14209
0.456013	0.566008	0.550008	0.485009	0.48601	0.505008	0.556011	0.515008	0.577004	0.578007	0.487013	0.632005	0.666	0.794	0.506012	0.364023		0.333014	0.52501	0.798912	1.50801	1.25702	0.997781	0.774161	0.708551	1.25307	0.998161	0.77964	0.706853	0.797393	0.506652	0.12498	0.0528596	0.800822	0.428932		0.0978848	1.30303	2.284	2.272	2.096	2.041	1.992	1.975	2.413	2.459	2.465	2.448	2.21	2.137
0.5198	0.608206	0.590243	0.531132	0.538021	0.546225	0.609984	0.55328	0.595649	0.613335	0.553744	0.656538	0.666	0.793018	0.564892	0.47884		0.402689	0.574077	0.810924	1.5191	1.26661	1.00164	0.778135	0.715745	1.26852	1.00286	0.778943	0.720022	0.81282	0.51465	0.124097	0.050838	0.809271	0.48793		0.121937	1.31523	2.26633	2.26415	2.09306	2.03217	1.9812	1.97107	2.40809	2.459	2.45911	2.43917	2.19135	2.13504
0.556573	0.642597	0.629538	0.577455	0.598289	0.599372	0.625822	0.586609	0.641455	0.652538	0.590573	0.673798	0.675881	0.786083	0.601573	0.549182		0.428704	0.606621	0.817415	1.52811	1.27904	1.01684	0.79236	0.722244	1.27629	1.02165	0.783149	0.732276	0.820007	0.514355	0.14992	0.0619858	0.814964	0.489109		0.124406	1.32386	2.25711	2.26005	2.09102	2.02113	1.97902	1.96112	2.40998	2.45208	2.44714	2.42912	2.18211	2.13302
0.593969	0.673974	0.662973	0.618966	0.648959	0.654954	0.669964	0.618974	0.67797	0.685973	0.630967	0.687988	0.678998	0.780005	0.635972	0.62194	0.362945	0.496944	0.64297	0.827672	1.53527	1.28807	1.02411	0.801183	0.732202	1.2934	1.02314	0.780942	0.736517	0.829232	0.519905	0.143186	0.0504996	0.825971	0.497703	0.174091	0.135431	1.33272	2.252	2.257	2.08301	2.017	1.96901	1.95301	2.406	2.44401	2.43801	2.42101	2.17201	2.132
0.618474	0.709242	0.708031	0.665989	0.693052	0.705905	0.693495	0.658158	0.694642	0.718305	0.655474	0.707579	0.679	0.777063	0.660474	0.695421	0.441316	0.574337	0.6802	0.83281	1.5426	1.29895	1.03907	0.816011	0.754226	1.29671	1.02865	0.789007	0.746055	0.833352	0.488094	0.14318	0.0512732	0.83202	0.510035	0.183106	0.143839	1.33965	2.25004	2.25896	2.08202	2.01211	1.96508	1.95006	2.40111	2.43421	2.43898	2.42394	2.17396	2.14962
0.662514	0.751536	0.752514	0.717436	0.756304	0.777215	0.740481	0.674823	0.728624	0.752624	0.700503	0.717889	0.683945	0.779967	0.707481	0.764248	0.51816	0.65116	0.716602	0.840021	1.54804	1.30394	1.05708	0.837493	0.758043	1.30513	1.02964	0.792809	0.746725	0.840323	0.484285	0.134962	0.0504395	0.83933	0.507175	0.174825	0.136405	1.3468	2.24604	2.25504	2.07804	2.01596	1.96104	1.94011	2.39606	2.43202	2.43504	2.42004	2.17004	2.14703
0.687979	0.780976	0.782975	0.768958	0.810956	0.840948	0.755988				0.728977	0.733987	0.684	0.78	0.725985	0.81396	0.601932	0.651001	0.743978	0.842288	1.55193	1.30601	1.06336	0.844155	0.766553	1.30769				0.842209	0.488986	0.13458	0.0501602	0.841858	0.498767	0.143935	0.0647588	1.34995	2.245	2.256	2.082	2.01	1.95401	1.937	2.398				2.168	2.141
0.73216	0.819272	0.825197	0.816104	0.86988	0.903805	0.790346				0.776104	0.740869	0.681056	0.764299	0.769178	0.864048	0.710927	0.783479	0.786197	0.84493	1.55164	1.30925	1.08952	0.870234	0.783223	1.31326				0.845174	0.489589	0.133795	0.0487174	0.844166	0.490723	0.132321	0.0513343	1.3493	2.24107	2.25698	2.082	2.00411	1.96185	1.937	2.39604				2.16211	2.13217
0.77055	0.869408	0.866514	0.861467	0.936218	0.973183	0.825585	0.76755	0.802704	0.814739	0.812574	0.750882	0.676059	0.764988	0.808538	0.927254	0.831578	0.908531	0.820597	0.844357	1.5518	1.30723	1.08779	0.874198	0.789894	1.31263	1.0406	0.81608	0.742354	0.843501	0.489808	0.132011	0.0500438	0.844724	0.496202	0.128562	0.0548745	1.35184	2.23804	2.25799	2.07904	2.00005	1.95805	1.93107	2.39501	2.42502	2.44498	2.43696	2.16398	2.12904
0.803009	0.898009	0.913008	0.91701	1.00201	1.04901	0.875006	0.806005	0.81401	0.843004	0.851008	0.778009	0.679002	0.77	0.83701	0.980006	0.958023	1.05403	0.874006	0.839228	1.54653	1.30448	1.07995	0.872408	0.78617	1.30106	1.03318	0.807735	0.737629	0.838888	0.494378	0.131653	0.0560702	0.839327	0.498929	0.137691	0.0471645	1.344	2.238	2.256	2.077	2.003	1.95	1.931	2.396	2.423	2.445	2.438	2.162	2.127
0.852918	0.946939	0.955088	0.968876	1.06171	1.1136	0.905342	0.834385	0.867833	0.861597	0.892109	0.826939	0.690745	0.77	0.889854	1.01328	1.07839	1.20082	0.905321	0.826222	1.53612	1.2971	1.06751	0.862945	0.785808	1.29498	1.02683	0.782752	0.733225	0.828495	0.535469	0.14547	0.0568726	0.824619	0.496013	0.144277	0.0711403	1.33597	2.23213	2.25698	2.077	2.003	1.95	1.93687	2.39208	2.423	2.44011	2.44192	2.15906	2.12015
0.895604	0.980689	0.998594	1.01854	1.11253	1.18038	0.951566	0.884528	0.890792	0.888745	0.940547	0.839887	0.693972	0.769009	0.929632	1.06254	1.19095	1.32287	0.951566	0.816391	1.52917	1.28067	1.06211	0.857738	0.786939	1.2851	1.015	0.788896	0.735983	0.817532	0.541372	0.152833	0.0606839	0.814989	0.490542	0.160863	0.0966321	1.32735	2.22804	2.25997	2.07997	2.00003	1.96189	1.93601	2.39398	2.42399	2.44297	2.44695	2.15306	2.12297
0.932029	1.02502	1.02103	1.06102	1.17703	1.23703	0.991025	0.909029	0.897032		0.971032	0.875013	0.702004	0.766	0.970029	1.10503	1.31702	1.43002	0.978031	0.805776	1.5185	1.27676	1.05375	0.861618	0.786239	1.27185	1.00518	0.779523		0.809415	0.53172	0.154783	0.0599807	0.802777	0.469515	0.117088	0.0841686	1.31952	2.23	2.263	2.08	2.007	1.954	1.938	2.395	2.434	2.45201		2.158	2.122
0.984954	1.06619	1.07886	1.10121	1.22505	1.28799	1.03709	0.960973	0.955837		1.02984	0.899516	0.708864	0.766	1.02197	1.1658	1.35819	1.47021	1.03488	0.798788	1.51085	1.26563	1.04377	0.857099	0.784043	1.26758	0.997737	0.767243		0.800624	0.496173	0.14266	0.0612646	0.797534	0.478169	0.11355	0.0817086	1.30717	2.23294	2.26202	2.0849	2.01386	1.95498	1.94486	2.39696	2.43302	2.46279		2.158	2.12396
1.03936	1.10356	1.12546	1.14647	1.2764	1.33149	1.08445	1.00845	0.998504		1.07942	0.917787	0.716906	0.774894	1.06846	1.22432	1.35406	1.48978	1.07652	0.791219	1.50462	1.26022	1.03916	0.854549	0.779405	1.26039	0.977283	0.752325		0.791151	0.473572	0.139831	0.0586614	0.792054	0.493706	0.126475	0.0732999	1.30313	2.233	2.26694	2.08698	2.01301	1.96291	1.94796	2.40491	2.43794	2.46201		2.15899	2.12894
1.08302	1.14801	1.15201	1.17801	1.30201	1.36101	1.12602	1.05602	1.06801		1.12502	0.97102	0.736011	0.782008	1.12202	1.27801	1.357	1.485	1.11702	0.794571	1.50811	1.25953	1.03553	0.851008	0.780798	1.2573	0.993709	0.767099		0.794551	0.470991	0.145705	0.0617625	0.795181	0.492173	0.138429	0.072417	1.30495	2.235	2.273	2.092	2.024	1.965	1.952	2.413	2.447	2.46		2.158	2.129
1.14074	1.19595	1.20289	1.22302	1.34604	1.39525	1.18374	1.1157	1.11987		1.18176	1.04342	0.774166	0.81038	1.17582	1.32302	1.3707	1.49185	1.1718	0.798162	1.50988	1.26483	1.03303	0.843935	0.775144	1.2591	0.989443	0.762667		0.798827	0.474493	0.162219	0.0706654	0.798116	0.501849	0.136023	0.061939	1.30864	2.23304	2.27398	2.092	2.02596	1.97381	1.96179	2.41398	2.45091	2.46391		2.15604	2.12606
1.19547	1.23958	1.25648	1.25074	1.35393	1.41779	1.23847	1.17344	1.17447		1.23746	1.13016	0.839366	0.842688	1.23146	1.37153	1.38288	1.49497	1.21558	0.801201	1.51246	1.26338	1.03181	0.833838	0.774396	1.26095	1.00051	0.768244		0.801821	0.47052	0.180513	0.0710481	0.801131	0.494366	0.138634	0.0563429	1.31255	2.23894	2.27697	2.1019	2.03095	1.97202	1.96497	2.41697	2.45298	2.47687		2.16194	2.12402
1.25101	1.29401	1.29901	1.298	1.392	1.44	1.29201	1.23601	1.24902	1.25302	1.28801	1.21202	0.918018	1.05402	1.29301	1.389	1.396	1.495	1.27101	0.806161	1.52143	1.26899	1.04006	0.835809	0.767489	1.26153	1.02653	0.783478	0.706772	0.807551	0.466462	0.181243	0.145213	0.805201	0.490029	0.141908	0.0545499	1.32088	2.246	2.28	2.106	2.036	1.984	1.968	2.42	2.453	2.48	2.472	2.166	2.125
1.28043	1.32735	1.32647	1.31566	1.39592	1.45079	1.34007	1.29388	1.32846	1.32755	1.31743	1.29833	1.00335	1.13346	1.32439	1.40666	1.39992	1.495	1.30632	0.812625	1.52881	1.27857	1.03781	0.828708	0.763233	1.26835	1.004	0.771581	0.714637	0.814387	0.476446	0.19518	0.158836	0.811115	0.483045	0.133032	0.0539222	1.32926	2.25287	2.27902	2.10306	2.03698	1.98596	1.97094	2.42098	2.46085	2.47117	2.4671	2.17385	2.12696
1.33337	1.38136	1.3685	1.35059	1.4207	1.45792	1.38349	1.35528	1.40115	1.41299	1.37037	1.37214	1.09196	1.22393	1.37638	1.42479	1.4	1.495	1.3574	0.826742	1.541	1.28971	1.03722	0.824528	0.759682	1.28353	1.01071	0.787724	0.730966	0.828947	0.469446	0.173493	0.137815	0.824432	0.468967	0.132722	0.053406	1.33891	2.26585	2.28196	2.103	2.03898	1.98501	1.97199	2.42396	2.46495	2.47792	2.46996	2.18388	2.127
1.37001	1.42301	1.40701	1.38	1.435	1.469	1.43301	1.41301	1.47701	1.49601	1.40001	1.46001	1.19902	1.33301	1.41601	1.441	1.4	1.495	1.39601	0.833271	1.54836	1.29883	1.04049	0.823159	0.75893	1.29137	1.03514	0.819294	0.744293	0.835281	0.488361	0.168777	0.13315	0.830911	0.469889	0.13222	0.0517393	1.3444	2.269	2.282	2.104	2.043	1.987	1.972	2.422	2.457	2.484	2.478	2.188	2.147
1.41305	1.46116	1.44125	1.40446	1.44576	1.47585	1.47508	1.46388	1.54452	1.57624	1.4499	1.51871	1.30077	1.37116	1.45221	1.4547	1.40391	1.49011	1.43416	0.840413	1.55417	1.30567	1.03968	0.81952	0.756454	1.29691	1.05518	0.843616	0.763087	0.842599	0.49654	0.147527	0.0666796	0.837368	0.466132	0.133551	0.0472975	1.35158	2.27487	2.28298	2.10302	2.04202	1.987	1.97298	2.42494	2.46679	2.48889	2.48191	2.19583	2.14798
1.44273	1.5046	1.47469	1.43274	1.46482	1.48492	1.50671	1.5175	1.60841	1.65131	1.47577	1.59232	1.41098	1.47503	1.48965	1.48175	1.40895	1.48406	1.47165	0.843572	1.55948	1.30938	1.04311	0.821263	0.755598	1.30085	1.07183	0.862705	0.784957	0.844395	0.502862	0.132557	0.0538871	0.842443	0.484327	0.133956	0.0479529	1.3559	2.27896	2.28597	2.10993	2.04299	1.99096	1.97696	2.425	2.46997	2.49197	2.48497	2.19798	2.148
1.48901	1.55402	1.52802	1.47101	1.48601	1.49901	1.56002	1.57102	1.68303	1.73003	1.52201	1.66202	1.52105	1.58606	1.53302	1.481	1.41302	1.52403	1.51702	0.846118	1.56347	1.31527	1.04621	0.822209	0.761669	1.30507	1.07857	0.874433	0.800434	0.847709	0.494822	0.14685	0.0651561	0.843848	0.43198	0.139119	0.0596219	1.3588	2.281	2.287	2.109	2.041	1.991	1.979	2.428	2.47	2.492	2.487	2.2	2.156
1.52431	1.60599	1.56822	1.50729	1.50954	1.51862	1.61199	1.62789	1.7546	1.80847	1.55045	1.72281	1.64165	1.73803	1.57322	1.49375	1.45714	1.59462	1.568	0.841657	1.55628	1.3072	1.04371	0.819454	0.757786	1.29776	1.06946	0.880953	0.811121	0.844483	0.500852	0.147144	0.055116	0.838024	0.432304	0.135658	0.090517	1.35065	2.28296	2.287	2.10606	2.03904	1.99002	1.97606	2.428	2.46804	2.48513	2.47719	2.20098	2.15306
1.57341	1.64553	1.6105	1.5406	1.53668	1.54568	1.65153	1.67939	1.81824	1.89101	1.60336	1.77439	1.78824	1.90698	1.62043	1.51574		1.63256	1.61346	0.833646	1.54959	1.29854	1.03462	0.81117	0.752306	1.29133	1.06741	0.885753	0.816379	0.834026	0.47142	0.126402	0.0532701	0.833069	0.436143		0.118339	1.344	2.28399	2.29095	2.106	2.04196	1.98802	1.97402	2.42899	2.47195	2.485	2.47008	2.20396	2.1609
1.61703	1.69003	1.65003	1.57903	1.55803	1.56602	1.69403	1.72603	1.86804	1.95704			1.88107	2.01807	1.66403	1.60601			1.64903	0.830021	1.54033	1.29067	1.02605	0.803807	0.733916	1.28219	1.05877	0.880637	0.819528			0.137945	0.0867234	0.82901	0.536526			1.33598	2.287	2.287	2.11	2.04	1.988	1.971	2.429	2.474	2.482	2.466
1.66786	1.7389	1.70575	1.6279	1.60886	1.60317	1.74192	1.77784	1.92962	2.02448	1.6959	1.83458	1.99641	2.13439	1.7129	1.62947		1.50044	1.70084	0.81534	1.52969	1.27649	1.02014	0.798646	0.726702	1.27072	1.04775	0.875945	0.81687	0.819405	0.519649	0.145578	0.109234	0.811494	0.530241		0.0619639	1.32418	2.28407	2.28798	2.11196	2.04391	1.988	1.96904	2.42998	2.47009	2.482	2.46013	2.20113	2.16213
1.71456	1.78953	1.75256	1.67258	1.64665	1.64461	1.79253	1.83051	1.98548	2.07057	1.74752	1.89839	2.04853	2.18355	1.76253	1.67953	1.49169	1.61981	1.75053	0.808611	1.51838	1.26834	1.00387	0.78293	0.720013	1.2594	1.03602	0.86647	0.813403	0.811464	0.459247	0.173643	0.119368	0.806138	0.524761	0.163747	0.127748	1.31443	2.27509	2.28998	2.10606	2.04004	1.98206	1.96504	2.42703	2.46703	2.47705	2.45901	2.19407	2.15408
1.76799	1.83799	1.80099	1.72699	1.69799	1.69399	1.83399	1.87499	2.02299	2.11499	1.79599	1.96798	2.067	2.21099	1.81099		1.51399	1.64699	1.80099	0.801322	1.51434	1.26017	0.998861	0.778181	0.707193	1.25541	1.0318	0.856792	0.803912	0.802672	0.422439	0.13322	0.0940463	0.800631		0.176057	0.140507	1.30702	2.287	2.287	2.103	2.036	1.979	1.966	2.423	2.462	2.472	2.454	2.203	2.18299
1.82882	1.89294	1.85888	1.78586	1.76765	1.75776	1.89874	1.92895	2.06911	2.14933	1.85682	2.03667	2.10624	2.24141	1.87574	1.79076	1.55618	1.68722	1.85692	0.801722	1.51303	1.25835	0.993857	0.772196	0.704061	1.24796	1.02449	0.844302	0.794983	0.80164	0.425814	0.126255	0.0748421	0.802464	0.522722	0.1905	0.155097	1.30721	2.28308	2.28602	2.10104	2.0311	1.9741	1.95619	2.41123	2.4571	2.46611	2.45302	2.20006	2.18104
1.87945	1.93851	1.90649	1.84239	1.82735	1.82527	1.94649	1.95868	2.09769	2.1678	1.9124	2.0924	2.13074	2.26079	1.91953	1.85233	1.59261	1.72163	1.90646	0.801582	1.51762	1.2595	0.998557	0.775878	0.715176	1.25195	1.02593	0.842784	0.782595	0.807703	0.432803	0.114261	0.0567855	0.796477	0.506391	0.19076	0.155786	1.31017	2.27608	2.28501	2.09507	2.02902	1.97499	1.95798	2.41298	2.45107	2.46699	2.45399	2.19505	2.17902
1.93397	1.99097	1.96397	1.90297	1.90396	1.89896	2.00097	2.01797	2.12599	2.18799	1.96497	2.11999	2.138	2.262	1.97997	1.88298	1.589	1.58107	1.96197	0.809886	1.52826	1.26779	1.00317	0.780987	0.712302	1.26256	1.0291	0.829067	0.767698	0.811648	0.437208	0.108383	0.0530019	0.808534	0.435877	0.159177	0.0622993	1.3173	2.279	2.281	2.097	2.03	1.97	1.954	2.408	2.448	2.464	2.45	2.195	2.16601
1.98097	2.03601	2.01684	1.96465	1.97152	1.9812	2.0558	2.04051	2.13872	2.19485	2.00903	2.15033	2.14094	2.262	2.02697	1.99847	1.70251	1.82955	2.01288	0.809078	1.53581	1.27371	1.00797	0.78599	0.721978	1.26779	1.02965	0.824226	0.757425	0.813167	0.502683	0.111149	0.0511702	0.805321	0.483886	0.201285	0.16479	1.32569	2.27704	2.28296	2.09211	2.02902	1.96706	1.954	2.40702	2.44409	2.46302	2.45098	2.19304	2.15328
2.0306	2.0856	2.07057	2.03047	2.05334	2.07226	2.09766	2.09059	2.16181	2.20393	2.06257	2.17679	2.14893	2.26498	2.07362	2.06844	1.77344	1.90344	2.0626	0.814485	1.54586	1.28221	1.02177	0.802167	0.735867	1.27264	1.02736	0.811514	0.743513	0.819964	0.429863	0.112122	0.0474008	0.809049	0.462823	0.182572	0.147868	1.33376	2.27799	2.28399	2.092	2.03495	1.96799	1.95102	2.40402	2.44499	2.45903	2.44802	2.193	2.16788
2.066	2.129	2.114	2.09199	2.13699	2.16099	2.135	2.112	2.17	2.209	2.097	2.182	2.149	2.262	2.111	2.14799		1.99499	2.099	0.819689	1.5573	1.2905	1.04037	0.822408	0.752528	1.28549	1.02869	0.80927	0.738211	0.82173	0.462256	0.11359	0.0468001	0.818259	0.475429		0.156969	1.34279	2.276	2.286	2.095	2.039	1.975	1.952	2.409	2.445	2.46	2.45	2.192	2.184
2.11897	2.18197	2.16991	2.15968	2.21253	2.25124	2.18404	2.15025	2.19746	2.21587	2.15389	2.20358	2.149	2.262	2.16201	2.20195		2.13036	2.15295	0.829155	1.5651	1.29714	1.05376	0.837192	0.774933	1.29447	1.02899	0.806376	0.744125	0.826674	0.462142	0.11408	0.0465744	0.831413	0.468937		0.0881817	1.35418	2.26913	2.28894	2.0999	2.03704	1.97598	1.95592	2.41194	2.445	2.46098	2.45098	2.18611	2.19675
2.15759	2.22653	2.22047	2.22036	2.29018	2.34303	2.2127	2.17276	2.20591	2.21996	2.19358	2.21785	2.14999	2.24518	2.19367	2.24257	2.06031	2.19335	2.19357	0.837996	1.57178	1.30844	1.06364	0.848976	0.789299	1.30355	1.02959	0.804401	0.748593	0.835901	0.449566	0.11592	0.0456796	0.839584	0.447619	0.0817923	0.0624931	1.36084	2.269	2.29494	2.1	2.037	1.9849	1.956	2.4209	2.44797	2.46199	2.45298	2.18699	2.19601
2.21004	2.28205	2.27105	2.28406	2.37208	2.43208	2.27004	2.21502	2.23203	2.24302	2.24404	2.238	2.154	2.245	2.24904	2.33907	2.17814	2.25314	2.25004	0.844501	1.57774	1.31301	1.08298	0.875658	0.807401	1.31148	1.03269	0.806373	0.764135	0.842811	0.471803	0.115802	0.0461301	0.845401	0.497601	0.11691	0.0506206	1.36658	2.276	2.29401	2.10401	2.037	1.98601	1.95801	2.422	2.448	2.46701	2.45901	2.191	2.161
2.24718	2.32799	2.31699	2.3388	2.44441	2.50245	2.31012	2.23653	2.2594	2.26257	2.2851	2.23996	2.15791	2.24696	2.28227	2.40358	2.30716	2.38412	2.2911	0.84543	1.58113	1.31647	1.09152	0.892177	0.826656	1.31	1.03372	0.808728	0.805393	0.84418	0.47453	0.117874	0.0461789	0.84587	0.50805	0.116577	0.0511875	1.36898	2.27404	2.29889	2.10889	2.03896	1.99187	1.96876	2.41906	2.45094	2.47776	2.46683	2.191	2.15709
2.29553	2.37653	2.36652	2.39942	2.52423	2.58619	2.35061	2.27958	2.27188	2.29865	2.3365	2.25683	2.16097	2.25393	2.33053	2.4664	2.46052	2.55535	2.34052	0.844301	1.57593	1.31467	1.09018	0.905017	0.841974	1.30873	1.03038	0.805047	0.782474	0.844467	0.488355	0.119871	0.0458928	0.843385	0.493119	0.110064	0.0485362	1.36693	2.28192	2.30395	2.10999	2.039	1.99002	1.97593	2.42296	2.45397	2.48097	2.46799	2.19397	2.15502
2.34502	2.42003	2.41803	2.45503	2.60404	2.66304	2.40402	2.31102	2.32702	2.32702	2.38402	2.28101	2.161	2.254	2.38102	2.51202	2.58307	2.69006	2.38703	0.833743	1.57015	1.30458	1.0829	0.911348	0.850754	1.30144	1.02956	0.802956	0.793266	0.836203	0.502673	0.12419	0.0457599	0.831063	0.494542	0.139992	0.0750498	1.35883	2.272	2.307	2.114	2.038	1.99501	1.98501	2.425	2.461	2.477	2.47701	2.189	2.154
2.38129	2.47199	2.46606	2.51189	2.6707	2.73755	2.4452	2.35122	2.36427	2.35741	2.42324	2.30356	2.1659	2.254	2.41631	2.54535	2.69581	2.79986	2.43114	0.821685	1.55765	1.29392	1.07405	0.907623	0.857734	1.28937	1.0225	0.795642	0.803903	0.82439	0.508055	0.124828	0.0455442	0.81876	0.497404	0.1441	0.108979	1.3483	2.2671	2.30896	2.11498	2.03604	2.00971	1.99383	2.425	2.46787	2.48485	2.48681	2.18213	2.1491
2.40825	2.47741	2.4672	2.53347	2.69517	2.77358	2.45442	2.39547	2.3729	2.39258	2.44677	2.33463	2.16995	2.254	2.45151	2.59185	2.76344	2.89728	2.42926	0.796275	1.51463	1.26357	1.04693	0.88433	0.848444	1.2612	0.991488	0.772288	0.750873	0.798705	0.506431	0.129652	0.0456388	0.794331	0.490809	0.168197	0.109831	1.3116	2.24143	2.26053	2.08745	2.01946	1.98455	1.97555	2.39255	2.47393	2.49883	2.49589	2.16146	2.149
2.46103	2.51352	2.51603	2.57553	2.74953	2.82504	2.48904	2.40655			2.50053	2.38403	2.18102	2.261	2.49054	2.65954	2.79501	2.92551	2.48203	0.787404	1.50694	1.258	1.04978	0.897398	0.84782	1.2511	0.980111	0.751702	0.683957	0.791148	0.521376	0.130857	0.0950748	0.784489	0.486663	0.158759	0.0905487	1.30474	2.238	2.26401	2.0875	2.009	1.9925	1.98451	2.39851	2.44601			2.1595	2.13701
2.49929	2.54087	2.55029	2.60826	2.7787	2.86815	2.53669	2.4642	2.42339	2.40165	2.53532	2.41617	2.22125	2.26246	2.53428	2.70268	2.80845	2.93202	2.51675	0.780412	1.50301	1.24869	1.04192	0.889897	0.84246	1.24503	0.975199	0.742201	0.680457	0.783721	0.499466	0.201356	0.0885654	0.778317	0.484591	0.157952	0.0833924	1.29809	2.24253	2.27049	2.09295	2.01349	1.99648	1.99343	2.40498	2.453	2.43828	2.46697	2.16303	2.14891
2.56501	2.60593	2.60953	2.65354	2.82098	2.90361	2.59594	2.52839	2.4689	2.47654	2.60302	2.47961	2.23881	2.27158	2.60049	2.77737	2.85855	2.97295	2.57151	0.77894	1.50768	1.24758	1.03811	0.885661	0.83017	1.24387	0.9755	0.74904	0.673498	0.780893	0.473957	0.161419	0.0508206	0.778077	0.485669	0.128868	0.0520065	1.3014	2.25093	2.27741	2.09651	2.01662	1.99845	1.99699	2.40357	2.46147	2.47004	2.46406	2.17093	2.14347
2.63199	2.65899	2.66849	2.71049	2.86548	2.92899	2.65449	2.587	2.55792	2.54893	2.66899	2.56049	2.28751	2.3615	2.66699	2.83398	2.87299	2.97599	2.63099	0.779568	1.50777	1.2515	1.03267	0.868273	0.813026	1.24738	0.973454	0.746702	0.682322	0.781072	0.466626	0.17229	0.098595	0.779153	0.486563	0.120686	0.046119	1.30286	2.25451	2.277	2.0995	2.0375	1.9945	1.9975	2.4075	2.466	2.472	2.467	2.17351	2.1425
2.67373	2.68785	2.69683	2.73434	2.86845	2.92754	2.68984	2.64372	2.62996	2.62899	2.70776	2.63465	2.34719	2.48949	2.71117	2.8454	2.86849	2.98153	2.65887	0.791686	1.51524	1.25692	1.03857	0.85871	0.795316	1.25291	0.993408	0.783857	0.712752	0.791839	0.468027	0.179425	0.142804	0.792369	0.486663	0.13683	0.0840472	1.31054	2.26887	2.28499	2.10548	2.04205	2.00351	2.001	2.41693	2.47204	2.46895	2.46594	2.1849	2.14255
2.73251	2.73969	2.74608	2.78019	2.89356	2.94663	2.75056	2.70912	2.71499	2.71724	2.76848	2.7258	2.43107	2.57286	2.76657	2.87106	2.87455	2.98753	2.71361	0.805796	1.52653	1.26931	1.04931	0.849073	0.778379	1.2616	0.986021	0.754307	0.707937	0.807192	0.474059	0.186668	0.152183	0.80484	0.478508	0.139848	0.0871476	1.32161	2.27398	2.28898	2.10848	2.05142	2.00403	1.9985	2.41607	2.47443	2.46527	2.4611	2.18948	2.14752
2.77107	2.78256	2.78757	2.81705	2.90703	2.95451	2.78507	2.7091	2.76213	2.77615	2.80358	2.81011	2.52111	2.58306	2.80657	2.88854	2.87801	2.98901	2.75507	0.812307	1.54076	1.2802	1.04163	0.838413	0.775644	1.27276	0.991607	0.782113	0.721078	0.814397	0.476209	0.189428	0.12018	0.810347	0.475015	0.138113	0.0842851	1.33499	2.2825	2.2905	2.109	2.0495	2.00649	1.99599	2.424	2.44199	2.47798	2.46599	2.197	2.15101
2.83201	2.83607	2.8456	2.8567	2.93191	2.96202	2.84605	2.83499	2.89853	2.92185	2.86598	2.90045	2.61509	2.63425	2.86505	2.92231	2.88646	2.99551	2.81211	0.82236	1.54894	1.28821	1.05213	0.828393	0.766593	1.28802	1.01597	0.802246	0.738646	0.824693	0.470974	0.17502	0.0745486	0.819922	0.470799	0.136281	0.0802397	1.34259	2.28454	2.29243	2.11246	2.04649	2.00153	1.99153	2.42591	2.46507	2.4859	2.47705	2.19954	2.15939
2.85788	2.86941	2.8762	2.8732	2.94053	2.97055	2.8913	2.89023	2.97166	3.00448	2.88682	2.97942	2.72259	2.75597	2.89695	2.94218	2.88701	2.99145	2.84788	0.827608	1.5604	1.29471	1.05169	0.82403	0.76528	1.2936	1.03049	0.822269	0.754152	0.829591	0.474045	0.148186	0.0673497	0.825253	0.462927	0.135941	0.0792303	1.353	2.28531	2.29398	2.11331	2.04641	2.00044	1.98895	2.4215	2.46824	2.48448	2.48248	2.20187	2.1869
2.90702	2.92352	2.91502	2.94702	2.99102	3.01502	2.94203	2.94454	3.03655	3.09155	2.93002	3.06709	2.84407	2.91505	2.95203	2.941	2.89302	2.95704	2.90102	0.855542	1.56316	1.32665	1.05138	0.827488	0.783966	1.30187	1.05513	0.850667	0.783119	0.85538	0.509739	0.1655	0.0661018	0.854529	0.57098	0.112784	0.03968	1.36122	2.3005	2.2925	2.128	2.06	2.01699	2.00499	2.42	2.476	2.4785	2.481	2.219	2.164
2.95682	2.97042	2.97128	2.94728	2.99581	3.01376	2.9973	3.02315	3.15085	3.19255	2.97985	3.14548	2.97857	3.02064	3.00127	2.97904	2.90968	2.99035	2.95184	0.851286	1.56255	1.31143	1.06439	0.823752	0.773469	1.30357	1.05943	0.872547	0.80368	0.848602	0.526142	0.142873	0.0567724	0.853207	0.567088	0.133362	0.0481068	1.35801	2.29935	2.28949	2.11099	2.04094	1.98059	1.97058	2.419	2.46149	2.48045	2.47649	2.21437	2.16204
2.95721	2.96189	2.94629	2.92402	2.9799	2.97998	2.98175	3.02475	3.15112	3.23552	2.98306		3.1052	3.19391	3.00129	2.98329			2.9355	0.830624	1.53659	1.29755	1.04589	0.816092	0.76506	1.29182	1.07067	0.889978	0.817339	0.831048		0.156111	0.0539205	0.828931	0.491874			1.33544	2.254	2.235	2.07598	2.01206	1.95396	1.94392	2.38696	2.43319	2.46204	2.44994	2.17796
3.02106	3.06755	3.02906	2.98005	3.01002	3.02251	3.08606	3.12357	3.26757	3.34157	3.03656		3.20914	3.33117	3.07206	2.99708	2.95901	3.08293	3.03006	0.829621	1.55196	1.29988	1.05401	0.825388	0.771497	1.28704	1.0652	0.893144	0.828702	0.831072		0.146729	0.0615144	0.827401	0.486069	0.179747	0.15108	1.35102	2.28153	2.2925	2.10901	2.03301	1.972	1.96049	2.4135	2.463	2.483	2.4735	2.19503
3.07176	3.11424	3.07824	3.06827	3.07044	3.08655	3.13722	3.18604	3.33105	3.40659	3.08923		3.33294	3.47599	3.1228		2.97074	3.02527	3.08472	0.83881	1.54302	1.30569	1.05189	0.827546	0.779893	1.28517	1.0638	0.892535	0.843377	0.840692		0.145753	0.08244	0.836593		0.18566	0.0980892	1.34216	2.30889	2.29395	2.11749	2.05002	1.98613	1.97024	2.41745	2.46494	2.47996	2.47443	2.22141
3.12376	3.1039	3.06492	3.0605	3.05614	3.06556	3.18869	3.23627	3.39955	3.4683	3.09704	3.2666	3.44198	3.59098	3.17567	3.08802	2.99973	3.00517	3.07167	0.810809	1.50833	1.27881	1.02972	0.805083	0.751524	1.26446	1.05059	0.897024	0.858087	0.818926	0.48252	0.16086	0.107544	0.808669	0.552644	0.197194	0.0987034	1.31052	2.2844	2.23	2.08321	2.02952	1.96195	1.94597	2.41099	2.45798	2.47854	2.4719	2.19958	2.14404
3.16903	3.14598	3.10798	3.09303	3.08752	3.09002	3.23753	3.28902			3.14598	3.29499	3.48798	3.63698	3.17098	3.13598	3.01106	3.01023	3.10299	0.800894	1.50121	1.28006	1.02675	0.781707	0.73589	1.25112	1.03992			0.81829	0.486768	0.206871	0.151901	0.816611	0.547642	0.194867	0.100173	1.30557	2.27151	2.23	2.093	2.027	1.9545	1.9415	2.40098	2.454			2.18001	2.146
			3.19624	3.17524	3.17636	3.36004	3.40411									3.04828	3.16698					1.01515	0.792571	0.748491	1.22835	1.01956									0.199226	0.169534					2.03806	1.96806	1.96102	2.39647	2.48291
3.25478	3.26665					3.29897				3.28258		3.59934	3.74022	3.29986				3.24582	0.812138	1.48666					1.24861				0.811485		0.168374	0.10281	0.812659				1.28883	2.27304	2.21487					2.35753				2.18919
3.29012	3.2961					3.34312				3.30913		3.61501	3.75	3.33911				3.28313	0.820213	1.48255					1.23404				0.819423		0.173531	0.0982724	0.820793				1.28666	2.275	2.20899					2.33599				2.19801
3.36562							3.48796	3.61794	3.70793	3.39252		3.6204	3.75336	3.40768	3.34586				0.822013							1.01287	0.844873	0.783824	0.821224		0.16114	0.0867027	0.822455	0.476531				2.27757							2.40792	2.42892	2.40605	2.20157
3.43424						3.45013	3.48549	3.61183	3.70026	3.45049	3.631	3.66368	3.79255	3.483	3.44198				0.801023						1.25019	1.03223	0.861242	0.788268	0.803466	0.488464	0.133254	0.0503212	0.79865	0.499071				2.23241						2.34685	2.39896	2.41981	2.41185	2.15647	2.12223
3.49095						3.50196	3.55394	3.64997	3.71199	3.51894	3.67696	3.64901	3.77202	3.52896	3.53293				0.822233						1.27325	1.03652	0.850349	0.773972	0.81568	0.453329	0.151765	0.0664268	0.828436	0.528026				2.29695						2.34001	2.397	2.41101	2.40501	2.22394	2.13299
3.54019						3.55028				3.56422	3.68682	3.6652	3.77893	3.57722			3.65095		0.835647						1.29106				0.824428	0.45348	0.153924	0.0606152	0.846101			0.16207		2.30606						2.33511				2.23405	2.13415
3.55745	3.55715	3.5712				3.57517				3.5846		3.682	3.77232	3.59739	3.67375	3.43124	3.56528	3.53326	0.838641	1.5373	1.29885				1.29117				0.832592		0.166351	0.0606643	0.844266	0.478632	0.165562	0.12585	1.33691	2.30893	2.20109	2.08115				2.34415				2.23589
3.62409	3.61008	3.62609	3.61714	3.67411	3.6851	3.62905	3.62504	3.69401		3.65809	3.70802	3.682	3.74102	3.66107	3.7541	3.53419	3.67018	3.59108	0.833203	1.55039	1.29262	1.06464	0.83492	0.774191	1.28837	1.03774	0.844522		0.831338	0.464761	0.142512	0.0429847	0.834468	0.53191	0.196778	0.1579	1.34511	2.21409	2.205	2.042	1.99604	1.98807	2.00905	2.351	2.388	2.404		2.13909	2.151
3.67921	3.66337	3.68324	3.70923	3.74284	3.75135	3.66436	3.65022	3.7012		3.71619	3.72398	3.68398	3.75603	3.70921	3.82133	3.65491	3.78737	3.64423	0.841706	1.55224	1.2831	1.04793	0.829116	0.768676	1.296	1.03833	0.839717		0.836535	0.452816	0.124387	0.0460388	0.846089	0.537561	0.169885	0.131714	1.34994	2.27067	2.20505	2.04502	2.01882	2.03153	2.04314	2.35001	2.38999	2.40513		2.19464	2.14884
3.70311	3.70407	3.71039	3.73575	3.83542	3.89859	3.70405	3.67456	3.72347	3.74941	3.73813	3.7226	3.68206	3.75981	3.73313	3.85856	3.75497	3.83008	3.67033	0.843384	1.55357	1.30237	1.07758	0.884063	0.810604	1.29586	1.04708	0.850016	0.765487	0.842355	0.477199	0.132649	0.0500688	0.843858	0.48569	0.144784	0.066612	1.35356	2.23479	2.21002	2.04691	1.99987	1.98062	1.95091	2.35098	2.38904	2.41883	2.41011	2.15576	2.13181
3.75396	3.75296	3.77395	3.81594	3.94592	4.01691	3.75197	3.69998	3.74498	3.76799	3.78996	3.74998	3.685	3.79697	3.78496	3.92995	3.8909	3.9709	3.73096	0.840832	1.55029	1.29953	1.08141	0.920324	0.839149	1.29459	1.0458	0.847082	0.763072	0.838473	0.489511	0.13261	0.044524	0.842391	0.503977	0.147248	0.0506915	1.34862	2.22501	2.211	2.043	1.994	1.96301	1.947	2.35	2.391	2.41101	2.415	2.14501	2.12301
3.78953	3.7926	3.80763	3.87659	4.00786	4.09187	3.7945	3.74438	3.78707	3.78825	3.82354	3.75617	3.68704	3.79695	3.81957	3.97157	4.0193	4.14334	3.77643	0.835871	1.54729	1.29757	1.08716	0.923914	0.849749	1.29045	1.02973	0.797642	0.749555	0.835174	0.49447	0.134868	0.0445356	0.835724	0.490302	0.140558	0.0581739	1.3456	2.21295	2.21202	2.04606	1.99301	1.96805	1.95808	2.35	2.398	2.4191	2.42213	2.13795	2.12299
3.8337	3.84294	3.86105	3.92631	4.08055	4.16561	3.83703	3.77707	3.79344	3.80941	3.86885	3.77081	3.69009	3.79285	3.86755	4.01985	4.1294	4.25673	3.81318	0.823314	1.53803	1.2857	1.08902	0.942526	0.866419	1.28484	1.03024	0.825746	0.743654	0.824494	0.497215	0.134813	0.0442608	0.821722	0.477923	0.165807	0.090062	1.33659	2.209	2.21407	2.05111	1.99404	1.97204	1.96526	2.35011	2.39817	2.42717	2.43309	2.13402	2.12189
3.86509	3.88508	3.90808	3.98508	4.1501	4.23812	3.88307	3.82506	3.81307		3.90709	3.80707	3.69401	3.786	3.89209	4.05809	4.23709	4.3791	3.86607	0.811362	1.52804	1.27568	1.0814	0.945469	0.875357	1.27198	1.0146	0.816544		0.812085	0.509511	0.139003	0.0483281	0.81058	0.47219	0.154919	0.0960013	1.32499	2.20899	2.217	2.056	1.996	1.974	1.97701	2.35501	2.406	2.43502		2.13499	2.117
3.9264	3.93847	3.96143	4.03837	4.21448	4.31947	3.93149	3.86846	3.86039		3.96542	3.8552	3.70407	3.78899	3.95541	4.12156	4.29823	4.44616	3.91546	0.799423	1.517	1.26225	1.07613	0.944892	0.873701	1.26275	1.00468	0.772454		0.80211	0.496486	0.141271	0.0470884	0.796877	0.459198	0.153884	0.110059	1.31323	2.20304	2.21705	2.05705	1.99614	1.97707	1.98507	2.36103	2.40805	2.45003		2.13003	2.11604
3.97117	3.98978	4.00897	4.07917	4.26676	4.37091	3.98508	3.91917	3.9041	3.90206	4.01202	3.87827	3.71237	3.78813	4.00115	4.1833	4.32328	4.46317	3.96602	0.794192	1.51137	1.25725	1.0654	0.944895	0.875844	1.25524	0.997903	0.803074	0.771844	0.79764	0.492768	0.141538	0.0480228	0.79102	0.473885	0.146772	0.0871249	1.30602	2.20706	2.22204	2.062	2.01109	1.98498	1.99317	2.36404	2.41306	2.45332	2.45719	2.13304	2.12017
4.02396	4.02498	4.05297	4.13196	4.30098	4.41197	4.03397	3.97196	3.95397	3.94997	4.05797	3.93596	3.72899	3.794	4.05296	4.24196	4.33599	4.47099	4.01197	0.787964	1.51035	1.25385	1.06117	0.933348	0.871053	1.25021	0.992594	0.800102	0.753463	0.791304	0.489532	0.147766	0.049509	0.785134	0.466875	0.145501	0.078296	1.30277	2.21	2.224	2.062	2.015	1.984	2.00099	2.366	2.416	2.46799	2.46599	2.135	2.12799
4.08167	4.07951	4.10859	4.20512	4.36512	4.44421	4.07856	4.02762	4.01597		4.12168	3.99982	3.76761	3.81225	4.10669	4.28761	4.37608	4.5	4.06256	0.793085	1.51543	1.25378	1.05123	0.910053	0.860116	1.25282	0.990148	0.77046		0.795099	0.485061	0.157223	0.0558238	0.79137	0.497073	0.137957	0.0572859	1.30814	2.21312	2.22705	2.06802	1.99125	1.99796	2.00401	2.37208	2.423	2.47293		2.13615	2.12894
4.13828	4.12309	4.15892	4.21602	4.37568	4.46236	4.12613	4.08034	4.09847	4.08762	4.1792	4.07005	3.81969	3.83725	4.16524	4.33845	4.38309	4.50002	4.11009	0.797816	1.52102	1.25731	1.05083	0.908284	0.848504	1.261	0.996693	0.775319	0.715555	0.798456	0.465503	0.148107	0.0571203	0.797373	0.498907	0.137751	0.0527751	1.31599	2.22326	2.23109	2.07006	2.01213	1.99509	2.00496	2.37909	2.42317	2.46687	2.47391	2.14921	2.12409
4.19707	4.17306	4.20107	4.26304	4.40702	4.47901	4.17807	4.14208	4.16609	4.16211	4.23407	4.16412	3.8971	4.0321	4.22208	4.35904	4.38701	4.501	4.16006	0.803623	1.52596	1.2651	1.04791	0.892385	0.828495	1.26586	0.999573	0.771204	0.714867	0.802872	0.481204	0.178239	0.14011	0.804412	0.495077	0.14098	0.0520866	1.32022	2.23502	2.23501	2.073	2.01801	1.999	2.00299	2.383	2.431	2.46101	2.46999	2.15902	2.128
4.24449	4.21643	4.24733	4.28937	4.41824	4.48706	4.22446	4.19957	4.23177	4.23886	4.28149	4.24881	3.96684	4.09961	4.27648	4.38713	4.39304	4.50399	4.20047	0.812312	1.5376	1.27418	1.0492	0.881752	0.811232	1.27785	1.00834	0.808183	0.719977	0.811545	0.470343	0.17748	0.139627	0.812856	0.478999	0.133835	0.0497523	1.32893	2.25107	2.23902	2.07203	2.02302	1.99902	1.99695	2.38201	2.43301	2.46794	2.46592	2.17207	2.12596
4.29666	4.26284	4.2829	4.32856	4.44313	4.49287	4.27386	4.26035	4.31476	4.33093	4.33356	4.33556	4.05706	4.06133	4.32771	4.40121	4.397	4.503	4.25075	0.823117	1.54638	1.27701	1.04685	0.848295	0.789096	1.28132	1.01083	0.811871	0.72936	0.82375	0.475937	0.180061	0.0968279	0.821991	0.468346	0.132216	0.0489267	1.33948	2.25794	2.24104	2.07494	2.02481	2.00096	1.99189	2.38311	2.434	2.46181	2.45689	2.17889	2.12241
4.32697	4.30096	4.32396	4.35397	4.44899	4.48701	4.31296	4.32194	4.39492	4.41891	4.35897	4.40693	4.1509	4.16789	4.35997	4.41099	4.397	4.503	4.28496	0.828894	1.553	1.28668	1.04821	0.846702	0.776583	1.28868	1.01719	0.820581	0.741697	0.828755	0.475331	0.155885	0.0725354	0.828423	0.465403	0.131111	0.0483206	1.34599	2.255	2.243	2.072	2.01601	1.999	1.98701	2.38799	2.434	2.45301	2.45201	2.17401	2.14098
4.36942	4.35154	4.35847	4.37236	4.45316	4.48601	4.37159	4.38168	4.47387	4.50697	4.39846	4.47402	4.25473	4.3079	4.40938	4.42939	4.401	4.52806	4.33551	0.835318	1.56258	1.29651	1.04796	0.83795	0.766631	1.29102	1.03722	0.830732	0.754348	0.835247	0.476652	0.142018	0.0596841	0.83442	0.465277	0.129057	0.0923647	1.35712	2.25599	2.24399	2.07101	2.01696	1.99785	1.98292	2.38298	2.43299	2.45496	2.45094	2.17499	2.14698
4.40486	4.39675	4.39762	4.40249	4.46619	4.48713	4.42075	4.43813	4.54635	4.5879	4.43671	4.55863	4.39852	4.46542	4.44103	4.46136	4.40117	4.45271	4.37792	0.84017	1.56964	1.30374	1.04284	0.828112	0.76418	1.29222	1.0504	0.863161	0.788884	0.841613	0.51016	0.127995	0.0574643	0.837827	0.481313	0.129486	0.0455386	1.35882	2.25509	2.24298	2.07204	2.01391	1.98587	1.97572	2.38119	2.43185	2.45196	2.44583	2.17406	2.14483
4.44407	4.43108	4.42608	4.42504	4.47503	4.49302	4.45508	4.49008	4.60811	4.67512	4.46907	4.63309	4.51419	4.57623	4.48807	4.47804	4.40907	4.53108	4.42007	0.845658	1.56902	1.30604	1.0398	0.826345	0.758697	1.29915	1.05764	0.882925	0.809677	0.845387	0.506964	0.129584	0.0526263	0.844999	0.480957	0.122482	0.0501212	1.36115	2.259	2.24201	2.074	2.00999	1.97997	1.96298	2.39	2.42501	2.44999	2.43799	2.177	2.137
4.49235	4.48538	4.4793	4.45426	4.49317	4.50614	4.50636	4.54148	4.68348	4.75272	4.51538	4.69546	4.63727	4.73052	4.53336	4.50247		4.58474	4.46344	0.844393	1.56425	1.30418	1.04354	0.822808	0.756512	1.2997	1.06769	0.905657	0.833989	0.843634	0.515664	0.119404	0.050158	0.844012	0.453828		0.0980419	1.35768	2.25802	2.24601	2.074	2.00098	1.96291	1.94882	2.38706	2.42902	2.44194	2.42993	2.17898	2.13406
4.52904	4.52506	4.5111	4.48206	4.51157	4.52155	4.54412	4.59193	4.7344	4.82878	4.55498	4.744	4.7698	4.88889	4.57104	4.55064		4.5584	4.50998	0.841507	1.56149	1.29963	1.04045	0.818414	0.74942	1.29648	1.07593	0.914707	0.847197	0.840896	0.499928	0.117839	0.0463127	0.841001	0.547498		0.224505	1.35265	2.25996	2.24702	2.07402	1.99881	1.95366	1.92966	2.39296	2.43083	2.43613	2.42277	2.17698	2.14011
4.57695	4.57395	4.56195	4.53095	4.53797	4.54698	4.59595	4.63496	4.79894	4.91092	4.59996	4.78996	4.89888	5.02187	4.61895	4.53402		4.57698	4.55496	0.836305	1.55167	1.28927	1.03464	0.814434	0.744834	1.29164	1.07621	0.922393	0.84751	0.837034	0.463445	0.122855	0.0676294	0.834616	0.476928		0.0897702	1.34531	2.258	2.248	2.075	1.99001	1.93802	1.91402	2.391	2.42301	2.44199	2.41201	2.176	2.145
4.6296	4.62357	4.60366	4.56258	4.57551	4.57746	4.64066	4.69261	4.85956	4.9638	4.65259	4.82076	4.97671	5.12277	4.6726		4.42422	4.57922	4.60858	0.828457	1.54147	1.27934	1.03136	0.810027	0.741001	1.2852	1.06278	0.923379	0.858734	0.830186	0.448338	0.164612	0.119507	0.826002		0.0909466	0.099158	1.33377	2.25393	2.24598	2.07199	1.99088	1.92692	1.90188	2.38699	2.41796	2.43294	2.40894	2.17293	2.149
4.6811	4.67197	4.65989	4.61206	4.619	4.617	4.69708	4.74513	4.9071	5.03204	4.7031	4.88536	5.03691	5.18784	4.72417		4.44369	4.59867	4.65797	0.817132	1.52888	1.26858	1.01711	0.805397	0.73342	1.27158	1.05607	0.913817	0.846323	0.820408	0.443013	0.156906	0.126249	0.813482		0.0939891	0.103792	1.32356	2.24811	2.24391	2.07094	1.98096	1.91981	1.89183	2.38585	2.41494	2.42787	2.40389	2.16709	2.149
4.73109	4.71608	4.70009	4.66008	4.66409	4.66209	4.74608	4.79608	4.95708	5.07907	4.75309	4.9471	5.07805	5.22604	4.77709	4.66709	4.47503	4.62903	4.70208	0.808645	1.52258	1.26378	1.01599	0.798	0.726634	1.26189	1.04478	0.901001	0.837397	0.810363	0.436863	0.141333	0.101253	0.806806	0.488039	0.131054	0.13191	1.31634	2.25301	2.24	2.06799	1.979	1.91099	1.88399	2.379	2.412	2.422	2.39899	2.17101	2.14899
4.78659	4.76544	4.75552	4.71154	4.71855	4.7176	4.7995	4.84749	5.0053	5.12022	4.80859	5.0096	5.11031	5.25011	4.83153	4.725	4.49482	4.64981	4.75549	0.805443	1.52041	1.25658	1.01197	0.791984	0.723223	1.25881	1.03507	0.888759	0.822648	0.806276	0.450885	0.124184	0.0658223	0.804609	0.481719	0.146665	0.138688	1.31349	2.25891	2.23795	2.06396	1.97595	1.90408	1.88003	2.37895	2.40897	2.42	2.39496	2.17787	2.14293
4.85014	4.81312	4.81116	4.77022	4.77844	4.78254	4.85316	4.8999	5.0379	5.14332	4.8722	5.07371	5.14306	5.26206	4.8892	4.83257	4.58239	4.73631	4.80809	0.806866	1.52577	1.25812	1.01322	0.798845	0.729889	1.26146	1.03191	0.867484	0.806417	0.805906	0.437837	0.102479	0.0543503	0.807774	0.535356	0.210599	0.18804	1.31777	2.249	2.23294	2.05991	1.97106	1.91298	1.88311	2.37385	2.406	2.41976	2.39104	2.16398	2.13585
4.90196	4.86396	4.86396	4.82596	4.84395	4.85295	4.90596	4.94097	5.07897	5.15799	4.92696	5.10598	5.146	5.265	4.94396	4.90395	4.64595	4.79596	4.85796	0.809438	1.53297	1.26303	1.02493	0.801788	0.732138	1.26645	1.03013	0.865401	0.795778	0.808478	0.445435	0.1029	0.0498032	0.810258	0.529714	0.211909	0.184393	1.3241	2.249	2.23	2.056	1.974	1.912	1.888	2.367	2.406	2.40901	2.393	2.163	2.129
4.9585	4.92408	4.93517	4.9088	4.944	4.95651	4.96293	4.98544	5.10621	5.15471	4.98311	5.12621	5.14752	5.25858	4.99938	4.997	4.68892	4.83986	4.91859	0.814757	1.52126	1.26093	1.01063	0.797071	0.732636	1.26016	1.01542	0.824144	0.765357	0.816194	0.476222	0.127469	0.0838277	0.813022	0.496719	0.219284	0.187243	1.31917	2.22595	2.2115	2.04896	1.974	1.91347	1.89363	2.34906	2.39541	2.40447	2.38997	2.14844	2.12116
4.99808	4.97064	4.98859	4.97242	5.02265	5.03631	4.99817	5.02177	5.12348	5.17052	5.03095	5.1428	5.1491	5.26408	5.03068	5.07688	4.81782	4.9272	4.96557	0.816993	1.53159	1.26989	1.01708	0.802684	0.743753	1.26797	1.01367	0.813986	0.754673	0.819315	0.478301	0.127358	0.079808	0.814412	0.480616	0.133676	0.136127	1.32346	2.22192	2.21141	2.04549	1.97402	1.91178	1.9042	2.35334	2.38841	2.402	2.38796	2.14341	2.13232
5.04559	5.02063	5.03662	5.03465	5.09519	5.11621	5.04958	5.05556	5.14456	5.17156	5.07311	5.15605	5.15352	5.26747	5.08258	5.13768	4.89539	4.93791	5.01311	0.829929	1.54417	1.28118	1.02508	0.813056	0.753957	1.28331	1.01689	0.810711	0.751464	0.829271	0.481994	0.124253	0.0752901	0.829529	0.463027	0.0848271	0.0989398	1.33637	2.21849	2.20751	2.04499	1.97502	1.92404	1.91304	2.3465	2.38451	2.402	2.3865	2.13949	2.14702
5.07991	5.06988	5.08389	5.09206	5.16763	5.19817	5.08343	5.08122	5.16618	5.18968	5.11487	5.17667	5.16098	5.25888	5.11291	5.20147	4.99399	5.09449	5.05592	0.832567	1.55251	1.28884	1.0386	0.831988	0.767775	1.28797	1.01809	0.808332	0.750437	0.83212	0.469511	0.117077	0.0420983	0.832213	0.484375	0.116681	0.068249	1.34649	2.21605	2.21103	2.04303	1.98306	1.9402	1.92668	2.34754	2.38652	2.40205	2.38563	2.13806	2.15592
5.12148	5.10807	5.12368	5.14784	5.23024	5.26533	5.12579	5.10326	5.18398	5.2075	5.15259	5.19368	5.15899	5.24781	5.15347	5.24909	5.09004	5.1382	5.09812	0.841227	1.55857	1.30027	1.04979	0.845866	0.781365	1.29401	1.02055	0.81393	0.755212	0.839512	0.455352	0.115724	0.045648	0.841642	0.489223	0.129017	0.0522787	1.35591	2.2215	2.21407	2.04554	1.98907	1.95912	1.94375	2.35158	2.38811	2.40661	2.39768	2.14349	2.14872
5.1645	5.15551	5.1755	5.207	5.30751	5.34651	5.16102	5.13651	5.20501	5.22951	5.2005	5.2015	5.1585	5.23951	5.196	5.3195	5.20203	5.25754	5.14751	0.851137	1.56284	1.30499	1.0647	0.860364	0.797953	1.29775	1.02568	0.816257	0.769885	0.849862	0.461335	0.120902	0.053234	0.851108	0.504639	0.135968	0.054029	1.36005	2.2215	2.217	2.047	1.992	1.9645	1.955	2.355	2.393	2.4115	2.4055	2.143	2.136
5.19698	5.20199	5.21267	5.25664	5.38084	5.42402	5.21032	5.16581	5.22915	5.25163	5.23736	5.21526	5.16154	5.24315	5.22397	5.375	5.3235	5.39726	5.18845	0.851617	1.56141	1.30543	1.0706	0.879185	0.816267	1.29908	1.01894	0.808828	0.766641	0.850112	0.483805	0.123932	0.0524807	0.851699	0.516015	0.139265	0.0542089	1.35933	2.22305	2.21757	2.04563	1.99356	1.97158	1.96315	2.353	2.39555	2.42158	2.41416	2.14303	2.119
5.23488	5.24102	5.26538	5.30777	5.44694	5.50392	5.237	5.19076	5.24276	5.26326	5.26653	5.23464	5.16453	5.25572	5.26089	5.41505	5.44206	5.53585	5.22452	0.847473	1.55947	1.30329	1.08283	0.902185	0.832838	1.29839	1.02179	0.809789	0.771966	0.847171	0.514763	0.126801	0.0512462	0.846564	0.524722	0.131063	0.0584459	1.35745	2.22641	2.22261	2.05551	1.99804	1.97822	1.97531	2.35311	2.39963	2.42768	2.4262	2.14493	2.11898
5.27364	5.28615	5.30468	5.36369	5.51067	5.56726	5.28116	5.22418	5.2761	5.29659	5.31164	5.24114	5.16601	5.26596	5.30013	5.46112	5.55524	5.66127	5.26965	0.841422	1.55082	1.29367	1.0764	0.903563	0.843668	1.29451	1.01948	0.799711	0.747182	0.841545	0.516915	0.127722	0.0646071	0.84027	0.488198	0.129906	0.0754387	1.35127	2.2225	2.22751	2.05601	1.99999	1.988	1.98903	2.35801	2.4055	2.43603	2.43502	2.142	2.11799
5.31797	5.33595	5.36093	5.42294	5.56967	5.64809	5.33096	5.27735	5.30924	5.32522	5.35796	5.28179	5.16908	5.24103	5.34294	5.49902	5.63453	5.76157	5.31647	0.82309	1.53964	1.27843	1.06484	0.8936	0.842064	1.28456	1.01579	0.804334	0.745046	0.822752	0.526791	0.12922	0.0558745	0.822675	0.485567	0.189942	0.148553	1.33854	2.21855	2.23001	2.06001	1.99957	1.99	2.00011	2.36299	2.40806	2.44113	2.4411	2.14105	2.1125
5.36508	5.38114	5.40467	5.46829	5.63685	5.70733	5.37649	5.31236	5.3342	5.34718	5.40414	5.3105	5.17731	5.24496	5.38766	5.55133	5.68877	5.81921	5.36359	0.814535	1.5308	1.27128	1.05436	0.907858	0.844248	1.27744	1.00927	0.796018	0.757931	0.816636	0.523761	0.128261	0.0539558	0.81232	0.491544	0.192695	0.15311	1.33	2.22388	2.2311	2.06166	2.00608	1.99087	2.01122	2.36215	2.41406	2.45393	2.45174	2.14637	2.11202
5.41251	5.43101	5.45601	5.5245	5.696	5.76549	5.41952	5.37201	5.3865	5.37651	5.45401	5.35401	5.19051	5.28547	5.43851	5.61001	5.74449	5.87199	5.41151	0.802275	1.52318	1.25542	1.03935	0.895648	0.839743	1.26727	1.00003	0.78903	0.76868	0.803825	0.516212	0.135065	0.0792322	0.800656	0.493324	0.174411	0.131259	1.31913	2.21851	2.2355	2.0685	2.0095	2.00701	2.021	2.3685	2.4165	2.4505	2.4625	2.14051	2.113
5.46621	5.47704	5.5021	5.56852	5.73497	5.79807	5.47653	5.41969	5.41302	5.42383	5.50571	5.40589	5.2094	5.25118	5.49167	5.6687	5.77033	5.90118	5.46063	0.794348	1.51516	1.25095	1.03692	0.888469	0.841167	1.25906	0.997091	0.768891	0.695767	0.795705	0.515771	0.150971	0.0549295	0.793249	0.499875	0.133174	0.0774066	1.31195	2.22354	2.24156	2.07107	2.01258	2.01843	2.02256	2.3671	2.42561	2.45204	2.45501	2.14603	2.1153
5.52221	5.52008	5.5501	5.60925	5.77189	5.84202	5.51865	5.4853	5.48846	5.48541	5.56165	5.47952	5.24211	5.26563	5.54481	5.72415	5.79439	5.91398	5.51053	0.793266	1.51293	1.24857	1.03042	0.87813	0.826765	1.26023	0.978412	0.766206	0.685889	0.794327	0.487593	0.158642	0.0543481	0.792622	0.499452	0.135662	0.0712768	1.31102	2.2268	2.24666	2.07664	2.01856	2.01353	2.02695	2.37455	2.41416	2.45516	2.45602	2.14879	2.13965
5.57519	5.56714	5.59814	5.64265	5.78963	5.8651	5.56917	5.5402	5.55024	5.54525	5.61218	5.54617	5.26967	5.29218	5.60219	5.77461	5.81103	5.913	5.55565	0.791449	1.51506	1.25151	1.03645	0.870448	0.815702	1.26241	0.981893	0.770665	0.736296	0.790607	0.474414	0.161228	0.0547003	0.792831	0.506905	0.137431	0.0677833	1.3135	2.24001	2.25351	2.08301	2.02101	2.015	2.02497	2.3765	2.42101	2.46202	2.45701	2.1615	2.14646
5.64185	5.61989	5.65082	5.69426	5.83168	5.89901	5.63199	5.5946	5.61677	5.61388	5.67434	5.59444	5.32018	5.34299	5.67037	5.8157	5.81801	5.91302	5.60985	0.793544	1.52379	1.25047	1.03108	0.858638	0.797583	1.258	0.982716	0.771931	0.694603	0.793555	0.467845	0.153963	0.0582554	0.794165	0.496588	0.140451	0.0713211	1.31926	2.24456	2.25856	2.08705	2.02352	2.015	2.01644	2.37604	2.42411	2.46791	2.45899	2.16207	2.12455
5.66738	5.65497	5.6822	5.70738	5.83636	5.89216	5.67315	5.64822	5.68547	5.69265	5.70531	5.69689	5.39716	5.51668	5.69838	5.81714	5.81916	5.915	5.63424	0.812747	1.52111	1.25879	1.03929	0.846722	0.771352	1.2579	0.98294	0.77007	0.732326	0.811507	0.456728	0.1556	0.120815	0.81382	0.474254	0.140589	0.060872	1.31295	2.24711	2.24107	2.086	2.03284	2.01086	1.9988	2.38109	2.43382	2.46007	2.45793	2.16911	2.13416
5.72703	5.69705	5.73404	5.76702	5.85203	5.89901	5.72305	5.70106	5.74907	5.76409	5.76203	5.77909	5.49112	5.50312	5.75803	5.82301	5.826	5.915	5.68804	0.826062	1.52724	1.26974	1.0288	0.825573	0.762773	1.26952	1.00851	0.797805	0.721321	0.826972	0.46576	0.150394	0.0772503	0.824682	0.47701	0.141391	0.0596593	1.3233	2.252	2.244	2.086	2.026	2.005	1.99	2.385	2.42601	2.463	2.455	2.174	2.14102
5.75372	5.74368	5.77064				5.77255	5.7548	5.8163	5.84615	5.78768	5.86	5.6014	5.61895	5.79068	5.83726	5.82807	5.91437	5.72374	0.837457	1.53338	1.28625				1.2848	1.02176	0.81214	0.741079	0.838031	0.475191	0.13516	0.0586588	0.836141	0.47655	0.133344	0.0589222	1.33332	2.25404	2.24601	2.08793				2.38205	2.43396	2.4591	2.4521	2.17607	2.16296
5.80667	5.79378	5.81769	5.8233	5.89425	5.92705	5.81308				5.83758	5.93387	5.70607	5.76335	5.84083	5.85653	5.83295	5.86946	5.77788	0.846013	1.54702	1.29019	1.04149	0.825253	0.749992	1.2931				0.847592	0.489062	0.125024	0.0506847	0.843566	0.474596	0.130603	0.0525915	1.34336	2.25702	2.24698	2.08309	2.02491	1.99484	1.97691	2.38605				2.18105	2.15965
5.83513	5.8272	5.84713	5.83604	5.90501	5.92895	5.85916	5.86921	5.97024	6.00733	5.86213	6.01325	5.83643	5.90549	5.87613	5.87907	5.83102	5.88923	5.81516	0.849982	1.5487	1.29307	1.04166	0.824538	0.754727	1.3027	1.05632	0.847666	0.773321	0.850629	0.491352	0.123994	0.0538673	0.848474	0.485007	0.12479	0.053512	1.34783	2.25801	2.246	2.087	2.02101	1.98798	1.97298	2.38802	2.43803	2.46499	2.45999	2.18301	2.145
5.86755	5.8775	5.88155	5.84739	5.90803	5.91618	5.90057	5.9217	6.03096	6.09191	5.89554	6.07758	5.9466	6.0304	5.90861	5.89654	5.83575	5.94692	5.85662	0.852964	1.55193	1.29805	1.0418	0.824112	0.756499	1.30575	1.06794	0.874253	0.788677	0.853024	0.517044	0.142741	0.0582602	0.851864	0.482586	0.122694	0.0571926	1.34939	2.26109	2.24695	2.08598	2.02395	1.98399	1.96694	2.393	2.44507	2.463	2.45698	2.18609	2.14409
5.91738	5.92217	5.93099	5.88279	5.91265	5.93345	5.95078	5.98415	6.11638	6.17279	5.94442	6.12915	6.08894	6.1572	5.96317	5.94485			5.9118	0.852464	1.55017	1.29942	1.03804	0.8249	0.755526	1.304	1.05473	0.872142	0.802559	0.854251	0.514831	0.162199	0.0618966	0.849608	0.554864			1.34548	2.26902	2.24316	2.08395	2.01982	1.98252	1.96159	2.39309	2.45102	2.46302	2.45498	2.19398	2.15202
5.97604	5.97205	5.97304	5.95899	5.983	5.99498	5.98406	6.03306	6.17508	6.24908	6.00503	6.17804	6.21413	6.33614	6.01304	5.98102			5.94606	0.852198	1.54188	1.29473	1.04166	0.815119	0.755777	1.2999	1.06058	0.88286	0.811452	0.852568	0.516963	0.132392	0.0673181	0.850778	0.563523			1.34246	2.27	2.25	2.082	2.01199	1.962	1.94399	2.397	2.45199	2.464	2.454	2.193	2.153
6.00774	6.01872	6.00385	5.95353	5.98511	5.98224	6.03772	6.08372	6.24263	6.3179	6.03375	6.20826	6.32493	6.45704	6.04974	5.99913			6.00072	0.841832	1.53403	1.28558	1.03573	0.814216	0.744834	1.28577	1.0619	0.891549	0.821507	0.84269	0.503396	0.151424	0.0999019	0.840137	0.556644			1.32992	2.27	2.249	2.07901	2.00697	1.95786	1.93697	2.39696	2.44496	2.46299	2.45594	2.19104	2.15706
6.06116	6.07116	6.06497	5.99188	5.99374	5.99946	6.08999	6.13629	6.28841	6.38341	6.08813	6.22866	6.39229	6.5322	6.10313	6.00999			6.05304	0.828267	1.52127	1.27181	1.02023	0.803622	0.73278	1.27501	1.0574	0.889421	0.820441	0.82976	0.54603	0.179134	0.135213	0.826208	0.496185			1.32086	2.27002	2.24902	2.08	2.00495	1.94784	1.93493	2.394	2.44198	2.46202	2.45202	2.19402	2.16109
6.1102	6.12016	6.10621	6.0293	6.02529	6.01927	6.1322	6.19118	6.3481	6.44315	6.13619	6.29917	6.44716	6.58317	6.1512	6.09419	5.90804	6.03805	6.09719	0.819676	1.51396	1.26374	1.00948	0.787637	0.72093	1.26213	1.0521	0.891074	0.81414	0.822958	0.469554	0.168622	0.122549	0.815963	0.538252	0.151639	0.115438	1.31283	2.27098	2.24998	2.07998	2.00298	1.94098	1.93196	2.394	2.441	2.46302	2.45299	2.19497	2.16502
6.16557	6.16459	6.16444	6.11243	6.10752	6.09655	6.18859	6.24142	6.37743	6.48451	6.19054	6.34654	6.49212	6.63106	6.20658	6.14666	5.92042	6.05335	6.14958	0.815658	1.50801	1.25677	1.00371	0.786673	0.720906	1.25526	1.04516	0.866962	0.811335	0.816887	0.485128	0.14417	0.0970535	0.814129	0.541453	0.173657	0.137205	1.30533	2.26606	2.24497	2.07401	1.99598	1.93399	1.92001	2.39297	2.44194	2.46797	2.44999	2.18707	2.16982
6.21637	6.21707	6.20435	6.15165	6.15479	6.14691	6.24112	6.27905	6.41633	6.52951	6.23944	6.3953	6.50396	6.63675	6.25835	6.2054		6.08556	6.20121	0.815488	1.5074	1.25392	0.996193	0.773009	0.711916	1.25753	1.04251	0.867169	0.803728	0.814942	0.540095	0.146459	0.0906482	0.815752	0.536374		0.142691	1.30541	2.27086	2.24198	2.07488	1.99384	1.93298	1.92102	2.38995	2.43698	2.46481	2.449	2.19291	2.15356
6.27405	6.26204	6.26104	6.22105	6.23006	6.22706	6.28805	6.32304	6.47201	6.55102	6.30005	6.45005	6.544	6.668	6.31505	6.26406		6.15098	6.25204	0.815396	1.51188	1.25802	0.993801	0.773408	0.715513	1.25737	1.03509	0.867934	0.796499	0.816716	0.544846	0.13218	0.0654167	0.813746	0.53355		0.134358	1.30938	2.26499	2.241	2.06999	1.987	1.932	1.922	2.38799	2.436	2.45701	2.449	2.18899	2.13501
6.32466	6.30471	6.29878	6.26888	6.29215	6.28926	6.33956	6.36059	6.48545	6.56918	6.35366	6.50421	6.54701	6.66895	6.36556	6.32208		6.13126	6.29368	0.821723	1.51648	1.26523	1.0056	0.781492	0.718836	1.26808	1.03613	0.851944	0.785575	0.823154	0.48973	0.132344	0.0619547	0.819821	0.482448		0.151738	1.31317	2.25892	2.24096	2.06403	1.98904	1.9361	1.92601	2.38195	2.431	2.4629	2.44999	2.17896	2.14903
6.37301	6.3569	6.35597	6.33331	6.37666	6.38175	6.38101	6.40385	6.51881	6.58216	6.40192	6.5193	6.548	6.66493	6.4072	6.40173		6.08314	6.34397	0.825024	1.52616	1.27085	1.01503	0.793505	0.726886	1.27055	1.0323	0.842563	0.769124	0.826527	0.488327	0.131865	0.0571018	0.822974	0.483852		0.0872209	1.32431	2.25291	2.23802	2.066	1.99223	1.94309	1.92714	2.37809	2.43088	2.45598	2.44895	2.17586	2.15114
6.41612	6.39517	6.3972	6.38923	6.44725	6.45631	6.42415	6.44014	6.55302	6.58902	6.44114	6.53208	6.54801	6.662	6.4581	6.47521		6.30102	6.38516	0.832832	1.53771	1.27638	1.02168	0.809056	0.744979	1.27813	1.02959	0.830373	0.757393	0.834036	0.491068	0.130823	0.0508179	0.830807	0.488609		0.165047	1.33301	2.249	2.239	2.066	2.00198	1.94703	1.93302	2.382	2.426	2.45499	2.44699	2.17	2.15713
6.45148	6.44442	6.45346	6.45463	6.51781	6.54394	6.46641	6.47927	6.55913	6.59505	6.48049	6.5561	6.551	6.662	6.48556	6.53577		6.30737	6.43049	0.839151	1.54689	1.28541	1.03492	0.828094	0.759132	1.28977	1.03333	0.82834	0.749651	0.838702	0.465057	0.131537	0.0502005	0.838482	0.488008		0.112322	1.34166	2.248	2.23907	2.06505	1.99708	1.95514	1.93908	2.38202	2.42699	2.453	2.44502	2.171	2.19497
6.4939	6.48208	6.49424	6.51031	6.5897	6.62818	6.50292	6.50371	6.57055	6.59932	6.5241	6.56551	6.55111	6.66143	6.53464	6.60479	6.38839	6.42878	6.4739	0.844652	1.55383	1.29695	1.05326	0.849577	0.783033	1.29528	1.03273	0.82401	0.75069	0.841703	0.461339	0.129481	0.0476336	0.846642	0.469496	0.10474	0.0280048	1.35239	2.24802	2.24505	2.06907	2.00405	1.96723	1.94618	2.38409	2.42591	2.45298	2.44698	2.17095	2.19182
6.53206	6.52806	6.54706	6.56608	6.66209	6.72109	6.54204	6.53403	6.59402	6.61301	6.57105	6.58701	6.556	6.63701	6.56206	6.68108	6.49015	6.54717	6.51206	0.852377	1.56016	1.30231	1.0761	0.860538	0.795914	1.30518	1.03437	0.824034	0.753279	0.850336	0.462165	0.126992	0.0473589	0.853118	0.502482	0.12856	0.0554128	1.35706	2.24901	2.247	2.072	2.006	1.97701	1.95402	2.388	2.42201	2.452	2.44601	2.16901	2.18397
6.57753	6.57459	6.59172	6.62383	6.73215	6.78693	6.57557	6.55636	6.60926	6.62234	6.6116	6.59719	6.55605	6.64314	6.60749	6.74072	6.60374	6.67883	6.55557	0.857708	1.56387	1.30615	1.08413	0.88161	0.81391	1.30684	1.03807	0.827328	0.767156	0.855152	0.480756	0.128424	0.0465403	0.858765	0.51182	0.143922	0.0648536	1.36208	2.25501	2.249	2.075	2.00805	1.985	1.97022	2.39096	2.42603	2.45405	2.45003	2.17303	2.15989
6.61697	6.61784	6.64509	6.6853	6.81644	6.85588	6.61767	6.58258	6.62844	6.64746	6.656	6.61149	6.56	6.65295	6.64397	6.79409	6.73227	6.81467	6.59816	0.858134	1.56165	1.30878	1.08706	0.896348	0.833545	1.30647	1.04105	0.829278	0.75952	0.856631	0.494561	0.128771	0.0473672	0.8583	0.519613	0.157552	0.0593706	1.36217	2.25598	2.24909	2.07495	2.01195	1.98516	1.98626	2.38809	2.42805	2.45809	2.45216	2.17507	2.152
6.65817	6.6532	6.69116	6.74019	6.87723	6.93526	6.64621	6.60717	6.64713	6.66709	6.69817	6.63206	6.56003	6.651	6.68518	6.84013	6.87043	6.96949	6.64715	0.852387	1.55793	1.30528	1.08329	0.908106	0.840116	1.30489	1.03681	0.824966	0.753213	0.851188	0.510608	0.130109	0.0510419	0.852375	0.512943	0.149253	0.0607395	1.35575	2.25498	2.25301	2.07301	2.01003	1.992	1.99704	2.39201	2.43001	2.46201	2.45901	2.17797	2.15199
6.70542	6.70745	6.73451	6.79152	6.94169	7.0068	6.70452	6.65438	6.6822	6.69234	6.74439	6.64939	6.56701	6.65103	6.73442	6.87654	6.98807	7.10319	6.68955	0.84315	1.55129	1.29709	1.0892	0.923354	0.852748	1.29798	1.02795	0.815398	0.759213	0.845032	0.515651	0.135322	0.0515495	0.840034	0.497173	0.155494	0.0825628	1.34931	2.24894	2.25501	2.07607	2.01807	1.99213	2.00814	2.39398	2.43207	2.46509	2.46109	2.16895	2.14795
6.74299	6.74728	6.77909	6.83704	7.0023	7.07732	6.75002	6.68828	6.70028	6.72276	6.77906	6.68366	6.56812	6.65398	6.77199	6.92435	7.0813	7.20747	6.73795	0.829946	1.53964	1.28525	1.07646	0.924573	0.858671	1.28125	1.00907	0.796864	0.743963	0.833649	0.519869	0.136408	0.0515412	0.825462	0.476996	0.158148	0.0957441	1.33744	2.244	2.25607	2.08205	2.02414	2.00324	2.02021	2.39207	2.43807	2.47307	2.46924	2.16498	2.14402
6.78407	6.80006	6.82406	6.88005	7.05605	7.13207	6.79206	6.74106			6.82307	6.71107	6.57302	6.653	6.81307	6.98007	7.13504	7.26803	6.77707	0.816552	1.52826	1.2746	1.06555	0.925083	0.862419	1.27697	1.00176			0.820374	0.513194	0.138394	0.0528321	0.812321	0.450413	0.146942	0.0967271	1.32764	2.244	2.259	2.084	2.03	2.013	2.02901	2.395	2.441			2.164	2.14501
6.83669	6.84275	6.86669	6.91975	7.09569	7.18758	6.8358	6.78481			6.87368	6.76274	6.58714	6.65309	6.86571	7.03285	7.16651	7.28846	6.82867	0.810922	1.52565	1.26764	1.05769	0.91972	0.861835	1.26892	0.995556			0.815874	0.50165	0.14154	0.0544173	0.805724	0.467447	0.155541	0.0870218	1.3209	2.24309	2.2591	2.08407	2.031	2.01309	2.03506	2.39809	2.44413			2.16409	2.14906
6.88534	6.89489	6.91475	6.97163	7.14352	7.22773	6.89115	6.84124	6.83636		6.92134	6.81363	6.59759	6.6594	6.91541	7.0921	7.20135	7.32033	6.8751	0.806227	1.51983	1.26379	1.05572	0.910076	0.856507	1.26289	0.993132	0.782838		0.809225	0.50294	0.141461	0.0570222	0.803228	0.471463	0.141139	0.0692289	1.31649	2.24902	2.26602	2.08907	2.03112	2.01907	2.039	2.40402	2.45307	2.49045		2.17002	2.15319
6.94119	6.93216	6.9462	6.99818	7.16514	7.2581	6.93918	6.8932	6.89325		6.97719	6.84036	6.62216	6.67609	6.97417	7.13817	7.21604	7.33401	6.92117	0.802345	1.52346	1.2634	1.05348	0.906126	0.848402	1.25656	0.988231	0.781068		0.804448	0.444379	0.138214	0.0596277	0.800223	0.47581	0.135674	0.0608305	1.3167	2.25004	2.26701	2.09202	2.03602	2.02201	2.03898	2.40501	2.45601	2.50896		2.17104	2.16098
6.99364	6.97645	7.0014	7.04931	7.20515	7.28512	6.99053	6.95063	6.96487		7.03059	6.94087	6.6677	6.70142	7.02266	7.18533	7.22709	7.338	6.96943	0.803952	1.52708	1.2663	1.05625	0.893655	0.8321	1.25791	0.985742	0.775081		0.803927	0.47747	0.144909	0.0645652	0.803905	0.49525	0.133896	0.0525429	1.3196	2.26114	2.27005	2.09799	2.04298	2.02599	2.03391	2.40906	2.4581	2.4989		2.18211	2.15599
7.05117	7.01707	7.03714	7.077	7.21858	7.29621	7.038	7.00735	7.04235	7.0377	7.08317	7.01912	6.73054	6.73975	7.08124	7.21449	7.23507	7.338	7.00812	0.811372	1.53399	1.27467	1.05618	0.8841	0.81853	1.26522	1.00001	0.787545	0.764517	0.810049	0.459284	0.140423	0.0638301	0.812407	0.494089	0.129126	0.0475222	1.32687	2.27328	2.27405	2.09702	2.041	2.02495	2.02586	2.41407	2.46695	2.49014	2.49591	2.19228	2.155
7.10004	7.06204	7.08503	7.11903	7.24302	7.305	7.08005	7.06406	7.09909	7.10909	7.13204	7.10809	6.79512	6.81313	7.13305	7.23502	7.238	7.33801	7.05504	0.821069	1.54219	1.2813	1.05575	0.867779	0.798855	1.27479	1.00569	0.79407	0.720913	0.82005	0.468216	0.175244	0.0872346	0.821498	0.4802	0.128126	0.0463527	1.33655	2.285	2.276	2.098	2.041	2.02299	2.01999	2.417	2.465	2.49599	2.49199	2.204	2.15501
7.13958	7.09869	7.10973	7.14152	7.261	7.30507	7.12675	7.12083	7.179	7.18818	7.17054	7.19013	6.90135	6.92768	7.17658	7.25513	7.23808	7.34332	7.09461	0.829347	1.54885	1.28453	1.05617	0.849726	0.785395	1.28289	1.02018	0.811619	0.732844	0.829207	0.465213	0.144167	0.0651661	0.828574	0.445511	0.115912	0.0406309	1.34351	2.28594	2.27801	2.09694	2.04397	2.017	2.00992	2.419	2.46396	2.4899	2.48684	2.20097	2.16711
7.18086	7.14791	7.16158	7.17851	7.26121	7.30993	7.18005	7.18019	7.25072	7.27293	7.20874	7.27051	6.99893	7.04928	7.218	7.26442	7.244	7.36426	7.13791	0.837743	1.56311	1.29502	1.05323	0.846527	0.771678	1.29401	1.02916	0.823302	0.753031	0.838949	0.477436	0.14486	0.0683702	0.83538	0.447533	0.118775	0.0858394	1.35378	2.28212	2.27902	2.09305	2.042	2.01686	2.00379	2.41898	2.46093	2.483	2.47628	2.19907	2.17507
7.21714	7.18618	7.18616	7.20008	7.27003	7.30701	7.22416	7.2302	7.32326	7.3543	7.24013	7.33432	7.12249	7.22938	7.26013	7.28207	7.24401	7.29129	7.17616	0.846322	1.56792	1.29976	1.05179	0.841367	0.768653	1.30087	1.04752	0.845714	0.767858	0.846933	0.482387	0.122957	0.067462	0.84423	0.440974	0.115217	0.0427284	1.36077	2.287	2.27999	2.095	2.042	2.01097	1.99496	2.418	2.458	2.48302	2.48799	2.20201	2.17792
7.25652	7.23538	7.22844	7.2213	7.27814	7.31005	7.26657	7.28372	7.39287	7.43694	7.27652	7.42072	7.25449	7.33123	7.29557	7.30021	7.24729	7.36816	7.21953	0.854935	1.574	1.30846	1.05497	0.8405	0.769563	1.31092	1.06447	0.868413	0.789026	0.855727	0.505645	0.11151	0.0466153	0.852284	0.444729	0.122659	0.0902722	1.36683	2.28799	2.27795	2.09498	2.04094	2.00392	1.98291	2.41792	2.45799	2.48895	2.48393	2.20399	2.15703
7.30181	7.26923	7.267	7.2476	7.29046	7.31423	7.31683	7.34714	7.46934	7.51974	7.32176	7.48437	7.38604	7.44094	7.34572	7.31876		7.38307	7.2659	0.857111	1.57539	1.30863	1.05578	0.841107	0.768909	1.31207	1.07872	0.882925	0.806378	0.857158	0.498662	0.120708	0.0510358	0.855272	0.451818		0.0655682	1.36968	2.28698	2.27398	2.09307	2.03588	1.99668	1.97475	2.41105	2.45714	2.48495	2.47791	2.20295	2.15995
7.33606	7.32105	7.30905	7.27304	7.31002	7.32402	7.35206	7.39507	7.52608	7.59309	7.35406	7.54206	7.51418	7.60721	7.37606	7.35107		7.42799	7.30406	0.858399	1.57315	1.3074	1.05408	0.831697	0.766759	1.31448	1.08332	0.904662	0.826117	0.85666	0.476815	0.110093	0.0369697	0.858278	0.463252		0.10427	1.36721	2.286	2.273	2.096	2.031	1.98299	1.96399	2.413	2.463	2.48299	2.47399	2.201	2.15801
7.38553	7.3577	7.34666	7.30846	7.32529	7.34218	7.39666	7.44772	7.5918	7.66804	7.40253	7.58632	7.65504	7.77611	7.42561	7.40428	7.302	7.42004	7.35354	0.849514	1.56738	1.30204	1.05079	0.82891	0.757612	1.30835	1.08465	0.914368	0.839305	0.848688	0.465396	0.113123	0.053138	0.848668	0.559273	0.136943	0.104693	1.36034	2.28497	2.27394	2.09597	2.02993	1.97793	1.9549	2.41397	2.463	2.47797	2.46694	2.19896	2.16408
7.42419	7.40912	7.39505	7.34203	7.34684	7.3557	7.44508	7.50017	7.65043	7.74352	7.44119	7.60959	7.7305	7.85655	7.47017	7.42498	7.30237	7.42337	7.39322	0.84085	1.55701	1.29087	1.04096	0.82157	0.751151	1.30039	1.08297	0.919292	0.843385	0.843282	0.477659	0.156378	0.0982598	0.836709	0.556424	0.140027	0.107767	1.35233	2.28291	2.26995	2.09398	2.02502	1.97279	1.94786	2.41205	2.46286	2.47586	2.46291	2.19593	2.17005
7.45512	7.45411	7.43811	7.37709	7.3796	7.37758	7.47962	7.53915	7.70866	7.79565	7.47861	7.62164	7.74309	7.91464	7.49812	7.37612	7.54257	7.67407	7.43961	0.824672	1.53448	1.26975	1.01679	0.804281	0.738745	1.28287	1.07002	0.907282	0.8375	0.825271	0.501754	0.148821	0.123504	0.823464	0.442539	0.138268	0.0998331	1.32765	2.27849	2.26349	2.09649	2.02799	1.96948	1.94698	2.40999	2.46099	2.469	2.45698	2.19749	2.16751
7.50118	7.50003	7.47766	7.41024	7.41409	7.40856	7.52568	7.60191	7.7763	7.8572	7.52316	7.67185	7.8235	7.96904	7.54366	7.4599	7.5714	7.70878	7.48063	0.81955	1.52156	1.26466	1.00912	0.792553	0.731091	1.26929	1.04672	0.901536	0.841881	0.822157	0.503245	0.154555	0.113888	0.816332	0.535293	0.165043	0.126754	1.32036	2.27248	2.25801	2.09246	2.02441	1.96047	1.93943	2.40942	2.45896	2.46652	2.44997	2.19195	2.16903
7.55215	7.54112	7.52602	7.46565	7.45906	7.45108	7.57697	7.63459	7.8017	7.90937	7.57315	7.73592	7.86044	7.98898	7.59367	7.45362	7.60051	7.73056	7.5282	0.81402	1.51567	1.25676	1.00337	0.79113	0.725864	1.25913	1.05009	0.900812	0.839674	0.816423	0.488918	0.148014	0.0804504	0.811363	0.436429	0.172748	0.13524	1.31444	2.27098	2.25842	2.08942	2.01745	1.95845	1.93448	2.40392	2.4554	2.4674	2.44737	2.18849	2.17139
7.60166	7.58966	7.56969	7.51516	7.50472	7.49771	7.61866	7.68159	7.8536	7.9471	7.62266	7.79764	7.901	8.02602	7.64416	7.48129	7.62264	7.75463	7.58014	0.809864	1.51279	1.25515	0.999828	0.791497	0.724344	1.2553	1.04732	0.900324	0.836674	0.811762	0.478293	0.124156	0.119932	0.807737	0.433219	0.165983	0.128564	1.30868	2.26999	2.25498	2.08599	2.01548	1.95598	1.93349	2.40047	2.451	2.46298	2.442	2.18799	2.16697
7.6563	7.64114	7.62673	7.56889	7.5724	7.56455	7.66924	7.71523	7.88643	7.97683	7.67729	7.84796	7.90427	8.03364	7.69732	7.54296	7.66445	7.79495	7.62577	0.8129	1.51659	1.25707	0.996974	0.782592	0.713947	1.25989	1.04333	0.88769	0.826476	0.814826	0.485815	0.141944	0.0909612	0.810617	0.422031	0.162762	0.125734	1.31256	2.265	2.24897	2.08192	2.01092	1.95205	1.93352	2.39347	2.45043	2.45942	2.44148	2.18298	2.15788
7.71111	7.68608	7.67771	7.63035	7.6352	7.63775	7.72008	7.76478	7.91609	7.99928	7.73167	7.87915	7.92223	8.04364	7.75351	7.67166	7.6967	7.82693	7.67848	0.81738	1.52224	1.26589	1.00189	0.787104	0.721014	1.26343	1.04031	0.87714	0.812356	0.820312	0.490525	0.145164	0.086136	0.81396	0.505611	0.167557	0.130036	1.31818	2.26485	2.24691	2.07643	2.00547	1.95494	1.935	2.39149	2.44591	2.45398	2.43999	2.18132	2.14994
7.75862	7.73264	7.72964	7.68818	7.70824	7.71274	7.76662	7.79811	7.94157	8.01152	7.78212	7.90704	7.93201	8.0495	7.79711	7.74416	7.74757	7.86607	7.72064	0.823678	1.52954	1.27043	1.00546	0.78985	0.72244	1.2627	1.0407	0.866878	0.800499	0.826678	0.491641	0.147958	0.0839784	0.820007	0.503034	0.186537	0.121922	1.3252	2.2585	2.24301	2.0735	2.00401	1.95251	1.93501	2.39099	2.44199	2.45298	2.43949	2.1735	2.14751
7.79609	7.77763	7.7727	7.74879	7.78501	7.79159	7.80449	7.83439	7.96475	8.01753	7.8211	7.92183	7.9345	8.04898	7.83311	7.86022	7.764	7.88214	7.76561	0.822303	1.53965	1.27501	1.02053	0.801186	0.731423	1.26857	1.0345	0.846901	0.782579	0.823823	0.491156	0.147312	0.0811786	0.82009	0.488881	0.170895	0.106699	1.33366	2.25889	2.24596	2.07397	2.006	1.95456	1.93804	2.389	2.43945	2.44754	2.43753	2.1734	2.15024
7.84039	7.82599	7.82607	7.81052	7.86215	7.87598	7.84201	7.87678	7.98231	8.02107	7.86645	7.94688	7.93459	8.0065	7.87825	7.9141	7.63801	7.7431	7.81253	0.830472	1.54867	1.28268	1.02832	0.804202	0.741429	1.27729	1.03093	0.837981	0.775054	0.830444	0.494455	0.146295	0.0614534	0.829643	0.4881	0.144687	0.0914612	1.34511	2.25	2.24258	2.07156	2.00599	1.95966	1.94119	2.38951	2.43588	2.45288	2.44298	2.16598	2.17086
7.87811	7.86815	7.87166	7.87566	7.93273	7.96073	7.8851	7.90154	7.98952	8.02049	7.90711	7.96303	7.93849	8.00648	7.91012	7.98272	7.76574	7.83498	7.85661	0.835423	1.55672	1.29286	1.04506	0.82214	0.756228	1.28975	1.0295	0.821738	0.762973	0.834472	0.473408	0.130995	0.0607526	0.835242	0.498235	0.178745	0.0882458	1.35037	2.25001	2.24599	2.07399	2.0055	1.96651	1.94902	2.38999	2.432	2.4495	2.44149	2.16501	2.1865
7.91713	7.91416	7.92471	7.93195	8.0111	8.03726	7.9172	7.91843	7.99522	8.01965	7.94619	7.97671	7.92911	7.99604	7.9516	8.05188	7.83503	7.83293	7.89527	0.842165	1.5601	1.29898	1.04719	0.835999	0.774521	1.3048	1.03062	0.818337	0.75894	0.839148	0.460721	0.118137	0.0459012	0.84391	0.508172	0.12238	0.0473489	1.35673	2.25547	2.24604	2.07451	2.00551	1.96709	1.95613	2.39054	2.43399	2.45003	2.43859	2.17049	2.18471
7.9603	7.95961	7.97409	7.99724	8.08698	8.12385	7.96543	7.94802	8.01018	8.02314	7.99329	7.99086	7.93708	8.03331	7.99224	8.11267	7.94148	7.96216	7.94779	0.84673	1.56507	1.30426	1.06204	0.855635	0.78945	1.30922	1.03076	0.813184	0.748076	0.843634	0.465961	0.11809	0.0662794	0.84845	0.517288	0.133775	0.0378447	1.36307	2.25342	2.24906	2.07506	2.00653	1.97326	1.96519	2.39282	2.43357	2.45269	2.44012	2.16941	2.16492
7.99363	8.00615	8.01966	8.04919	8.14874	8.20127	8.00413	7.9696	8.01765	8.02901	8.02613	8.00602	7.9405	8.00467	8.02313	8.16167	8.01335	8.09433	7.98068	0.844249	1.56413	1.30325	1.06947	0.870708	0.810979	1.30636	1.03362	0.812985	0.744998	0.842324	0.48037	0.120812	0.0474234	0.84489	0.51118	0.127455	0.0539421	1.36262	2.24997	2.25152	2.0775	2.008	1.98401	1.97302	2.38551	2.43652	2.46043	2.44502	2.16548	2.16146
8.03549	8.05264	8.07157	8.10668	8.22398	8.2875	8.04755	8.00032	8.02333	8.03535	8.06853	8.01414	7.94158	8.04839	8.06544	8.21342	8.15774	8.22828	8.03594	0.841896	1.55809	1.29812	1.07436	0.885814	0.823072	1.30273	1.03905	0.803806	0.744304	0.841369	0.489127	0.122951	0.0692917	0.841164	0.521567	0.153441	0.066741	1.36052	2.24348	2.25758	2.07706	2.00851	1.98705	1.97915	2.38747	2.44308	2.45006	2.454	2.1615	2.15041
8.05523	8.10051	8.11503	8.15757	8.29773	8.36364	8.08921	8.01483	8.0454	8.05843	8.10943	8.02563	7.94758	8.04214	8.0853	8.24453	8.27485	8.38136	8.07031	0.848452	1.5507	1.28976	1.08008	0.906967	0.840379	1.30014	1.02572	0.800941	0.739244	0.834161	0.491707	0.131859	0.0775456	0.848853	0.512034	0.149475	0.058913	1.3535	2.24693	2.26358	2.08144	2.01033	1.99159	1.99027	2.38544	2.432	2.45413	2.45411	2.16036	2.14377
8.10924	8.13719	8.14128	8.1753	8.34821	8.41333	8.11821	8.05126	8.06314	8.07712	8.14421	8.03027	7.95203	8.02397	8.14224	8.27125	8.39939	8.52846	8.11616	0.839733	1.53929	1.29978	1.04351	0.907305	0.842231	1.28595	1.02295	0.801799	0.736796	0.838114	0.484073	0.143055	0.0629261	0.840614	0.477878	0.146245	0.0861859	1.33568	2.24398	2.24603	2.07006	2.04587	1.9871	1.99204	2.39799	2.43203	2.46005	2.45905	2.16699	2.14497
8.15757	8.17468	8.19671	8.23478	8.39007	8.47909	8.16054	8.10251	8.09151	8.10135	8.18671	8.08471	7.95811	8.01806	8.19056	8.32178	8.4781	8.62007	8.14883	0.826331	1.52713	1.28372	1.07322	0.910324	0.854446	1.26978	1.0075	0.793644	0.735909	0.828857	0.526432	0.146116	0.0641644	0.823339	0.459625	0.156966	0.108881	1.32851	2.23998	2.25195	2.08106	2.02103	2.00588	2.00009	2.39605	2.43794	2.46917	2.46911	2.16494	2.13994
8.19612	8.22028	8.24367	8.28712	8.46105	8.55105	8.19719	8.13708	8.12579	8.12476	8.23417	8.13138	7.96516	8.02204	8.22808	8.37423	8.55	8.68991	8.20381	0.815816	1.51913	1.26755	1.05798	0.917753	0.858061	1.26497	1.00009	0.789305	0.72999	0.815517	0.529895	0.147856	0.0657557	0.815314	0.464216	0.139878	0.0867924	1.31498	2.23913	2.24909	2.08493	2.02329	1.99809	2.00613	2.39902	2.43416	2.47991	2.47618	2.1612	2.1362
8.24515	8.2761	8.27314	8.33608	8.5071	8.59708	8.24911	8.18412	8.16015		8.28514	8.14821	7.97208	8.02405	8.27514	8.42815	8.55011	8.6861	8.23912	0.809976	1.51407	1.26829	1.0588	0.916551	0.855451	1.26345	0.998266	0.788597		0.810584	0.477507	0.148996	0.0655909	0.809357	0.479716	0.147166	0.0894366	1.31129	2.245	2.25301	2.08201	2.03599	2.00201	2.01202	2.40001	2.44102	2.47599		2.17	2.145
8.30981	8.31957	8.33372	8.37381	8.55067	8.63457	8.29981	8.23685	8.22467		8.34776	8.23949	8.00516	8.04527	8.33584	8.49288	8.59706	8.72999	8.29378	0.803792	1.50662	1.25724	1.04599	0.912262	0.846776	1.2481	0.970126	0.756814		0.803621	0.527798	0.159997	0.0745096	0.803902	0.478023	0.123378	0.0572692	1.30481	2.24706	2.25797	2.0851	2.03206	2.00616	2.01899	2.40306	2.45004	2.47127		2.16907	2.14606
8.36424	8.35819	8.38217	8.42763	8.5952	8.67225	8.35408	8.29419	8.27068	8.25771	8.39924	8.27384	8.01726	8.06415	8.39226	8.55185	8.60125	8.729	8.34597	0.80596	1.50426	1.26076	1.05058	0.889899	0.835588	1.25464	0.974605	0.765032	0.721277	0.805041	0.475322	0.144443	0.0598063	0.806768	0.479619	0.12737	0.0558333	1.30659	2.25096	2.25604	2.09196	2.03604	2.01687	2.018	2.407	2.45304	2.48887	2.49293	2.17396	2.14991
8.41824	8.41023	8.43318	8.45527	8.60415	8.68314	8.40125	8.34629	8.34438	8.33238	8.45325	8.35439	8.07228	8.1142	8.44728	8.58909	8.61201	8.72899	8.38825	0.80905	1.50799	1.26193	1.04905	0.885856	0.820191	1.25909	0.978828	0.765642	0.730829	0.806862	0.465771	0.137657	0.0527181	0.811067	0.481759	0.135229	0.0529274	1.31159	2.24904	2.258	2.09	2.038	2.011	2.01797	2.40699	2.45501	2.48297	2.48997	2.17204	2.14601
8.46953	8.45961	8.47165	8.51149	8.63543	8.71195	8.45364	8.4069	8.42396	8.41208	8.50556	8.43741	8.13225	8.15696	8.50641	8.60808	8.61506	8.726	8.44062	0.815302	1.51782	1.26909	1.05248	0.87024	0.799433	1.26446	0.99512	0.780565	0.757138	0.81365	0.455801	0.145596	0.0609325	0.816654	0.481441	0.13929	0.0523681	1.31523	2.25717	2.25709	2.08906	2.03802	2.01098	2.01186	2.40512	2.45794	2.47718	2.48405	2.18011	2.14894
8.50519	8.49998	8.51483	8.54376	8.66316	8.70904	8.49625	8.46648	8.48797	8.48413	8.54316	8.53097	8.21544	8.22177	8.53425	8.61345	8.61902	8.726	8.48194	0.821558	1.52781	1.27406	1.04452	0.853155	0.790252	1.27425	1.00621	0.786371	0.72089	0.821098	0.464532	0.160653	0.0801519	0.821669	0.474857	0.140469	0.0508981	1.32438	2.26802	2.26293	2.09291	2.03893	2.01002	2.00284	2.41278	2.45393	2.48873	2.48675	2.18702	2.14511
8.55708	8.54311	8.55109	8.57705	8.67002	8.711	8.55112	8.53115	8.57421	8.57721	8.59407	8.61717	8.32224	8.34328	8.58909	8.63303	8.62	8.72598	8.52311	0.833272	1.53681	1.28273	1.04075	0.842023	0.777638	1.28261	1.01053	0.798719	0.729678	0.833701	0.473836	0.149812	0.0631629	0.832131	0.466849	0.135621	0.0486373	1.336	2.269	2.25999	2.08899	2.03599	2.01099	1.99599	2.403	2.451	2.477	2.47597	2.188	2.15003
8.59274	8.59181	8.58876	8.6005	8.67919	8.71302	8.60481	8.59499	8.66631	8.66853	8.62372	8.69223	8.42609	8.46678	8.62871	8.64425	8.61907	8.71743	8.57081	0.84265	1.54467	1.29614	1.04324	0.839003	0.77238	1.2888	1.027	0.819865	0.750256	0.843013	0.485078	0.133802	0.0517963	0.841294	0.466381	0.136294	0.0517812	1.34434	2.26895	2.25598	2.08495	2.0329	2.00488	1.99071	2.40493	2.45293	2.47685	2.463	2.1899	2.16183
8.63671	8.63998	8.63384	8.63044	8.69031	8.71409	8.65276	8.65431	8.74449	8.75995	8.66664	8.76547	8.55109	8.63151	8.67093	8.65951	8.62304	8.6846	8.61891	0.852013	1.55745	1.30674	1.0486	0.839156	0.772432	1.29909	1.03996	0.828478	0.767817	0.853734	0.505012	0.137197	0.0607121	0.849187	0.473174	0.14548	0.0531422	1.35437	2.26602	2.25487	2.08198	2.02693	1.99769	1.97373	2.40116	2.449	2.46784	2.46278	2.18404	2.15178
8.6682	8.68321	8.67118	8.65014	8.70405	8.71805	8.6863	8.71226	8.8104	8.84643	8.69519	8.83028	8.68757	8.74267	8.71217	8.68223	8.62505	8.71121	8.65922	0.853472	1.56122	1.30655	1.0483	0.838961	0.775158	1.30173	1.05757	0.861017	0.780077	0.853905	0.513509	0.127512	0.051135	0.852148	0.486459	0.152451	0.0585472	1.35647	2.26699	2.249	2.08098	2.02396	1.98395	1.96194	2.40796	2.44896	2.46098	2.45297	2.186	2.14198
8.70968	8.72576	8.7087	8.6783	8.71416	8.7281	8.7477	8.76588	8.89294	8.93519	8.73373	8.88882	8.80487	8.88148	8.74771	8.73024	8.63634	8.75467	8.70364	0.851749	1.55534	1.30343	1.0442	0.833043	0.770616	1.30432	1.08417	0.876763	0.795934	0.850771	0.525254	0.153998	0.054138	0.851657	0.553479	0.136059	0.0643489	1.35167	2.26493	2.24985	2.07594	2.01591	1.97384	1.94887	2.39994	2.43999	2.45687	2.44684	2.1849	2.13796
8.75577	8.77693	8.75577	8.69893	8.72544	8.73542	8.79491	8.82531	8.95651	9.0157	8.78255	8.94369	8.93141	9.04883	8.79593	8.74658		8.79825	8.747	0.846244	1.54853	1.2968	1.03937	0.827853	0.761587	1.2988	1.08307	0.887713	0.811046	0.846049	0.50696	0.132834	0.051998	0.845327	0.556711		0.0822088	1.34619	2.26007	2.24	2.07198	2.0098	1.96271	1.93958	2.39596	2.439	2.44791	2.4358	2.17807	2.135
8.79012	8.8181	8.79011	8.74008	8.74503	8.75403	8.83512	8.88313	9.02315	9.09118	8.80713	8.97409	9.03825	9.17424	8.83711	8.77209		8.76526	8.79111	0.838861	1.53902	1.28908	1.03423	0.823093	0.755277	1.29091	1.07815	0.895356	0.821903	0.838896	0.506461	0.141011	0.0806958	0.838118	0.554517		0.0837988	1.33799	2.26299	2.23999	2.07099	2.00099	1.94998	1.92098	2.394	2.439	2.44398	2.42698	2.18099	2.135
8.83862	8.86178	8.83766	8.77368	8.75975	8.76548	8.88375	8.93881	9.08709	9.16501	8.86262	9.01336	9.14206	9.27521	8.8816	8.80777			8.83572	0.826962	1.52999	1.28046	1.02911	0.815951	0.749897	1.27758	1.06929	0.897975	0.823372	0.828967	0.486604	0.170081	0.111902	0.824886	0.545016			1.3269	2.25897	2.23397	2.06695	1.99583	1.93971	1.91385	2.39288	2.43891	2.43494	2.41785	2.17795	2.137
8.88013	8.91389	8.88189	8.81893	8.80947	8.79773	8.93396	8.99309	9.15853	9.23236	8.90413	9.03862	9.21153	9.3546	8.92216	8.85913		8.90264	8.88382	0.81581	1.51928	1.26871	1.01652	0.806239	0.735959	1.2674	1.06038	0.897267	0.826054	0.816822	0.48939	0.161246	0.117596	0.814003	0.530867		0.201123	1.31525	2.25696	2.23187	2.06387	1.98502	1.921	1.90384	2.38484	2.4328	2.43098	2.40789	2.17496	2.13696
8.93027	8.95327	8.92129	8.86025	8.8303	8.83022	8.97626	9.04119	9.18229	9.29221	8.95427	9.11029	9.23515	9.38111	8.97329	8.90893		8.93136	8.92028	0.807002	1.51303	1.25773	1.01436	0.806136	0.733218	1.2582	1.0516	0.879612	0.823595	0.807648	0.456925	0.142625	0.103717	0.806197	0.522782		0.203819	1.30812	2.25496	2.22597	2.05796	1.98594	1.92096	1.89698	2.37795	2.42399	2.42996	2.40295	2.17295	2.13498
8.98482	9.00766	8.97859	8.90975	8.89088	8.87491	9.02762	9.07974	9.23953	9.3346	9.00783	9.168	9.26471	9.40366	9.03077	8.89734		9.00262	8.97569	0.803599	1.50761	1.25167	1.0026	0.797453	0.724823	1.25193	1.04466	0.889582	0.822522	0.803453	0.468998	0.146708	0.0889581	0.803673	0.433633		0.106042	1.30324	2.24795	2.21995	2.05088	1.97392	1.91294	1.89388	2.36895	2.42283	2.42288	2.39391	2.16395	2.13088
9.03923	9.05203	9.01821	8.96019	8.94935	8.93544	9.0691	9.12858	9.27478	9.37445	9.06326		9.31089	9.44671	9.08223	8.98666		9.04475	9.0221	0.808143	1.50974	1.2578	1.00165	0.790729	0.7198	1.25467	1.04596	0.880004	0.813419	0.808298		0.0958507	0.0549997	0.807796	0.475426		0.139172	1.30671	2.24471	2.21682	2.04293	1.96902	1.90907	1.88609	2.36582	2.41189	2.41478	2.38793	2.16075
9.09312	9.09712	9.07111	9.01215	9.00815	8.99818	9.1171	9.15409	9.30903	9.39404	9.11812	9.27304	9.30602	9.434	9.1361	9.05918		9.12113	9.0701	0.81089	1.51342	1.2657	1.00838	0.801555	0.720246	1.25838	1.04732	0.883628	0.810298	0.81259	0.468578	0.132061	0.0588868	0.808928	0.467401		0.126163	1.30954	2.23198	2.209	2.03998	1.96999	1.91199	1.89	2.35799	2.40698	2.405	2.38499	2.14998	2.107
9.14362	9.14965	9.1188	9.07688	9.07324	9.0743	9.15753	9.19059	9.3235	9.41015	9.16765	9.29132	9.31609	9.433	9.1807	9.13517		9.17808	9.11365	0.815054	1.51886	1.26661	1.0075	0.79963	0.723004	1.26416	1.05105	0.874093	0.801055	0.817013	0.480198	0.132569	0.0490477	0.812539	0.459239		0.118777	1.31484	2.22297	2.20691	2.03191	1.96394	1.90592	1.88795	2.352	2.39888	2.40389	2.381	2.14189	2.10802
9.18494	9.19301	9.17212	9.13519	9.15573	9.16084	9.19301	9.22974	9.35654	9.42009	9.21112	9.31222	9.32207	9.43289	9.22667	9.2126		9.246	9.15701	0.820083	1.52754	1.27099	1.01514	0.807734	0.733994	1.27238	1.03958	0.858445	0.788839	0.822596	0.483294	0.126684	0.0417783	0.817238	0.45764		0.108134	1.32315	2.22078	2.201	2.02604	1.96011	1.90109	1.88513	2.352	2.39084	2.397	2.38104	2.13482	2.10925
9.22617	9.23724	9.2212	9.18732	9.2314	9.24141	9.23716	9.26215	9.38003	9.42404	9.26014	9.32211	9.325	9.42799	9.25622	9.28235	9.0284	9.15889	9.20124	0.82848	1.53293	1.27579	1.02552	0.820115	0.747704	1.279	1.03563	0.848665	0.779639	0.829374	0.483423	0.126841	0.043007	0.825883	0.47586	0.115068	0.0786133	1.32961	2.21098	2.20097	2.02797	1.96501	1.90504	1.89103	2.35201	2.38399	2.39699	2.38301	2.12699	2.12003
9.26063	9.28458	9.26172	9.25087	9.31094	9.32417	9.26961	9.29242	9.38627	9.43194	9.28772	9.34319	9.32497	9.42569	9.29949	9.35303	9.10946	9.13864	9.2486	0.834446	1.5405	1.28637	1.03453	0.831204	0.764518	1.29154	1.04892	0.845521	0.771561	0.832313	0.471985	0.127045	0.0423692	0.836498	0.474028	0.128534	0.0457732	1.33756	2.20785	2.19603	2.02297	1.96594	1.91218	1.89712	2.35296	2.38197	2.39501	2.38401	2.12491	2.125
9.30287	9.32423	9.31016	9.30923	9.3745	9.40318	9.31087	9.32065	9.40417	9.42829	9.33585	9.35617	9.323	9.40498	9.33299	9.4226	9.209	9.25051	9.28909	0.842124	1.54701	1.30063	1.04711	0.840251	0.771995	1.30118	1.04337	0.833756	0.770963	0.840439	0.457769	0.122821	0.0390173	0.84241	0.48116	0.13377	0.053017	1.3451	2.19807	2.19795	2.02098	1.96195	1.92429	1.90495	2.3499	2.37998	2.39605	2.3851	2.11898	2.12481
9.3381	9.3741	9.35709	9.35913	9.43521	9.4912	9.34611	9.34706	9.41104	9.44002	9.3701	9.36303	9.32301	9.40402	9.3731	9.48715	9.33028	9.39233	9.3331	0.844318	1.55168	1.3013	1.06379	0.849229	0.785528	1.30359	1.04239	0.835617	0.76988	0.841197	0.455357	0.124063	0.0389115	0.846438	0.508141	0.121303	0.0440642	1.3506	2.201	2.196	2.02	1.96001	1.93597	1.90301	2.346	2.37901	2.39801	2.38902	2.118	2.11699
9.37954	9.4158	9.39282	9.4139	9.52293	9.57426	9.39254	9.37245	9.42719	9.44916	9.41264	9.37524	9.32705	9.41214	9.41248	9.5479	9.4451	9.53024	9.37466	0.847392	1.5533	1.3043	1.07608	0.873303	0.805332	1.30537	1.03977	0.830118	0.765587	0.843875	0.466342	0.125382	0.0395702	0.849482	0.504363	0.13889	0.0578394	1.35407	2.19898	2.19406	2.01997	1.96392	1.92511	1.90913	2.346	2.38203	2.40311	2.39918	2.11895	2.11287
9.41408	9.46594	9.44397	9.47023	9.58162	9.65368	9.42706	9.40081	9.43945	9.4594	9.45294	9.39043	9.33007	9.42098	9.44312	9.60394	9.57696	9.6715	9.41599	0.844838	1.54937	1.304	1.08428	0.893468	0.819953	1.3019	1.03762	0.826622	0.76298	0.842117	0.479067	0.129268	0.0415034	0.846247	0.498728	0.145276	0.0522074	1.35115	2.19796	2.19802	2.01798	1.95893	1.93191	1.91713	2.34602	2.38407	2.41022	2.41027	2.11596	2.10487
9.46124	9.50723	9.48625	9.52425	9.65233	9.72738	9.47317	9.43614	9.4591	9.47708	9.49424	9.40912	9.33302	9.42002	9.49224	9.64521	9.70655	9.82465	9.45923	0.834669	1.54344	1.29743	1.08602	0.905568	0.8345	1.29403	1.02631	0.814908	0.73769	0.833654	0.491192	0.132243	0.044697	0.834745	0.486365	0.128149	0.0496128	1.34472	2.19599	2.19901	2.01702	1.95599	1.92804	1.92304	2.34698	2.387	2.42005	2.42205	2.11399	2.09898
9.50962	9.55368	9.53674	9.57371	9.71799	9.80402	9.5078	9.46362	9.4793	9.49335	9.54266	9.4325	9.33705	9.423	9.54062	9.68772	9.81729	9.95408	9.50563	0.822387	1.53114	1.28712	1.07662	0.907207	0.842467	1.28631	1.02104	0.810267	0.730071	0.822397	0.501592	0.134869	0.0441216	0.821588	0.465258	0.129839	0.0762328	1.33505	2.19492	2.2	2.01998	1.95489	1.93597	1.93108	2.34402	2.38714	2.42917	2.43111	2.11291	2.09488
9.55097	9.59894	9.58579	9.62103	9.78417	9.87228	9.56088	9.50488	9.50001	9.51672	9.58699	9.46579	9.34018	9.42298	9.58197	9.7363	9.90288	10.0263	9.54797	0.808892	1.52233	1.27463	1.06659	0.915564	0.848233	1.27347	1.00357	0.794837	0.751529	0.809591	0.506054	0.136795	0.0448728	0.808104	0.445723	0.127405	0.094034	1.32334	2.18987	2.20002	2.019	1.94834	1.93396	1.93609	2.34504	2.39604	2.44025	2.43827	2.10687	2.087
9.59315	9.64015	9.62015	9.66614	9.83514	9.92814	9.59915	9.54315	9.5441	9.5481	9.63015	9.50012	9.34802	9.42201	9.62415	9.79317	9.94107	10.0831	9.59016	0.800261	1.51312	1.2663	1.0562	0.915715	0.849678	1.26435	0.995646	0.788613	0.711958	0.803082	0.494889	0.137004	0.0445621	0.79736	0.457205	0.138931	0.0893624	1.31313	2.18399	2.20101	2.01901	1.96301	1.932	1.94001	2.34701	2.39801	2.45102	2.45002	2.10099	2.087
9.64594	9.69366	9.67266	9.71559	9.88447	9.97859	9.65277	9.59775	9.57904	9.5848	9.68286	9.54297	9.35532	9.42608	9.67786	9.85194	9.9676	10.1015	9.64569	0.793479	1.50783	1.25966	1.04905	0.906811	0.845201	1.25387	0.990726	0.785928	0.742869	0.796787	0.491058	0.135046	0.0453415	0.790403	0.469458	0.132028	0.0688197	1.30694	2.18209	2.20308	2.02106	1.96498	1.93202	1.94203	2.34909	2.40309	2.45894	2.45702	2.09906	2.08803
9.70826	9.73808	9.71708	9.75504	9.91601	10.0175	9.70404	9.6484	9.64815	9.63842	9.74026	9.60753	9.3767	9.43132	9.73526	9.91406	10.0071	10.1328	9.69199	0.790275	1.50366	1.25444	1.04488	0.896965	0.83464	1.24715	0.985579	0.77767	0.749798	0.792116	0.488803	0.138708	0.047493	0.788761	0.469314	0.115062	0.0420678	1.30453	2.18802	2.20798	2.025	1.96409	1.93293	1.94393	2.35507	2.40891	2.4552	2.45805	2.10302	2.08986
9.76328	9.78525	9.76422	9.8002	9.96009	10.0401	9.74928	9.70925	9.69833	9.70033	9.79528	9.67439	9.40726	9.44522	9.7903	9.96019	10.011	10.123	9.73525	0.794429	1.50742	1.25561	1.04499	0.891453	0.825447	1.25531	0.99904	0.794645	0.740495	0.795014	0.481066	0.138224	0.051572	0.794043	0.496869	0.120381	0.0437108	1.30819	2.18902	2.20701	2.02502	1.96802	1.93002	1.94098	2.358	2.40502	2.46399	2.45999	2.10402	2.08397
9.82082	9.83564	9.80858	9.84044	9.97936	10.0561	9.80574	9.75985	9.76511	9.76709	9.85274	9.75341	9.4612	9.48979	9.85182	9.9983	10.018	10.1228	9.78564	0.80234	1.51096	1.26253	1.04575	0.877953	0.810663	1.2614	1.00702	0.799731	0.717631	0.801847	0.468316	0.143241	0.0601303	0.80277	0.504637	0.120672	0.043853	1.31332	2.19308	2.20903	2.02898	1.97303	1.93498	1.93592	2.359	2.41002	2.46183	2.45794	2.10803	2.07794
9.87504	9.87818	9.84699	9.87014	10.0033	10.0622	9.85526	9.8163	9.83888	9.83986	9.90194	9.84698	9.54101	9.54615	9.90616	10.0187	10.021	10.108	9.82811	0.807704	1.51832	1.26889	1.0472	0.869984	0.798763	1.26569	1.01105	0.800954	0.719663	0.807701	0.47199	0.159605	0.0738166	0.807448	0.499443	0.12015	0.0427536	1.32014	2.1981	2.21098	2.02795	1.9749	1.9339	1.93076	2.35895	2.41112	2.45076	2.45376	2.11005	2.07383
9.91708	9.9261	9.88709	9.91605	10.016	10.069	9.90612	9.86915	9.91516	9.91519	9.9401	9.9272	9.6222	9.75391	9.95308	10.045	10.021	10.108	9.8731	0.815158	1.52783	1.27529	1.04659	0.85436	0.781078	1.27278	1.00575	0.795918	0.721415	0.815454	0.47239	0.162223	0.127681	0.814232	0.479724	0.120948	0.0428992	1.32688	2.202	2.21	2.026	1.971	1.93	1.921	2.35699	2.41598	2.44098	2.44397	2.11201	2.06702
9.95275	9.9677	9.92558	9.93746	10.0272	10.076	9.95463	9.93089	9.98207	9.99624	9.98063	10.01	9.70645	9.71699	9.9888	10.0582	10.024	10.108	9.9157	0.822775	1.5373	1.28445	1.04546	0.846108	0.768072	1.28096	1.02858	0.819739	0.735847	0.825345	0.472661	0.158934	0.0784946	0.819509	0.464703	0.120038	0.0425885	1.33648	2.202	2.20802	2.02498	1.96895	1.93094	1.91886	2.35314	2.40795	2.431	2.43083	2.11497	2.07406
10.0017	10.0139	9.96394	9.96745	10.0392	10.073	9.99612	9.98921	10.0527	10.0777	10.0218	10.0786	9.80266	9.84842	10.0408	10.0743	10.0271	10.1077	9.96185	0.831591	1.54357	1.29229	1.04342	0.83562	0.76555	1.29231	1.03538	0.828902	0.745823	0.83291	0.484256	0.142227	0.060985	0.828636	0.451154	0.119244	0.0424665	1.34349	2.20202	2.20896	2.02396	1.96596	1.92696	1.90982	2.36182	2.40487	2.43073	2.41991	2.113	2.07798
10.0322	10.0542	10.0052	9.98713	10.046	10.074	10.0452	10.0423	10.1283	10.1534	10.0562	10.1504	9.91966	9.99858	10.0752	10.0882	10.032	10.094	9.99924	0.838243	1.54922	1.29678	1.04309	0.833434	0.762924	1.30093	1.04907	0.83919	0.768336	0.840353	0.511231	0.133747	0.070704	0.83507	0.442842	0.117224	0.0414392	1.35002	2.20301	2.20698	2.02198	1.964	1.92495	1.90196	2.35398	2.39897	2.41898	2.41597	2.11301	2.07697
10.0716	10.1026	10.0396	10.0124	10.0542	10.0751	10.0907	10.0938	10.192	10.2321	10.0886	10.23	10.0489	10.1117	10.1175	10.1291	10.0352	10.0938	10.0457	0.844569	1.55167	1.30203	1.04449	0.830322	0.761781	1.3026	1.05878	0.864402	0.783245	0.844791	0.524508	0.12163	0.0483325	0.842636	0.492183	0.117632	0.0412308	1.35483	2.20499	2.20299	2.01899	1.96393	1.9149	1.89485	2.3509	2.39396	2.41591	2.41081	2.11401	2.07088
10.111	10.141	10.0778	10.0386	10.0655	10.0833	10.1369	10.1491	10.2565	10.3086	10.1309	10.2942	10.1788	10.2277	10.1531	10.1346	10.0515	10.1512	10.0899	0.843709	1.5521	1.30316	1.04828	0.829204	0.758483	1.30122	1.06819	0.879256	0.800361	0.844127	0.505973	0.113227	0.0398246	0.841595	0.430942	0.094702	0.0379705	1.35492	2.20405	2.20195	2.01791	1.95889	1.90789	1.88491	2.34398	2.39102	2.4098	2.39759	2.11505	2.06305
10.1551	10.1861	10.1141	10.0651	10.085	10.096	10.1781	10.1981	10.3221	10.3792	10.1721	10.3461	10.2983	10.3874	10.2011	10.1613		10.2451	10.1311	0.839325	1.54955	1.30308	1.04848	0.832817	0.756858	1.29593	1.06713	0.884702	0.810391	0.840518	0.482778	0.0946231	0.0372001	0.836592	0.467055		0.0381698	1.35167	2.20601	2.19999	2.014	1.95399	1.90298	1.88098	2.34299	2.392	2.40097	2.37997	2.117	2.06499
10.1957	10.2306	10.1636	10.1025	10.1044	10.1143	10.2236	10.2508	10.3819	10.4609	10.2146	10.3735	10.4116		10.2407	10.279			10.1776	0.833217	1.54246	1.2945	1.04145	0.83166	0.75189	1.28915	1.06859	0.89333	0.82255	0.835543	0.481811	0.147181		0.829563	0.527596			1.34525	2.20786	2.197	2.01298	1.94995	1.89692	1.87191	2.33998	2.39097	2.38983	2.36777	2.11788	2.06002
10.2822	10.3142	10.2562	10.1862	10.1722	10.1662	10.3102	10.3453	10.5022	10.5853	10.3042	10.4393			10.3242		10.1236	10.2542	10.2593	0.813493	1.52848	1.27801	1.02875	0.820268	0.740428	1.27389	1.05327	0.891842	0.823637	0.818011	0.483767			0.808832		0.168152	0.134628	1.32932	2.19297	2.19399	2.00997	1.93897	1.87896	1.85996	2.33898	2.38298	2.36897	2.34095	2.10197	2.05801
[truncated: 64 more columns]
