# Supplementary material for: Kinematic Validation of a Multi-Kinect v2 Instrumented 10-Meter Walkway for Quantitative Gait Assessments
Source: PLoS One. 2015 Oct 13;10(10):e0139913. doi: 10.1371/journal.pone.0139913 (PMC4603795; doi:10.1371/journal.pone.0139913)
Supplement: S1 Data — (ZIP) [file pone.0139913.s001.zip › S1_Data/pp11_trial3.xls]

## Sheet: Sheet1
Kinect(x) SpineBase	Kinect(x) Head	Kinect(x) ShoulderLeft	Kinect(x) ElbowLeft	Kinect(x) WristLeft	Kinect(x) HandLeft	Kinect(x) ShoulderRight	Kinect(x) ElbowRight	Kinect(x) WristRight	Kinect(x) HandRight	Kinect(x) HipLeft	Kinect(x) KneeLeft	Kinect(x) AnkleLeft	Kinect(x) FootLeft	Kinect(x) HipRight	Kinect(x) KneeRight	Kinect(x) AnkleRight	Kinect(x) FootRight	Kinect(x) SpineShoulder	Kinect(y) SpineBase	Kinect(y) Head	Kinect(y) ShoulderLeft	Kinect(y) ElbowLeft	Kinect(y) WristLeft	Kinect(y) HandLeft	Kinect(y) ShoulderRight	Kinect(y) ElbowRight	Kinect(y) WristRight	Kinect(y) HandRight	Kinect(y) HipLeft	Kinect(y) KneeLeft	Kinect(y) AnkleLeft	Kinect(y) FootLeft	Kinect(y) HipRight	Kinect(y) KneeRight	Kinect(y) AnkleRight	Kinect(y) FootRight	Kinect(y) SpineShoulder	Kinect(z) SpineBase	Kinect(z) Head	Kinect(z) ShoulderLeft	Kinect(z) ElbowLeft	Kinect(z) WristLeft	Kinect(z) HandLeft	Kinect(z) ShoulderRight	Kinect(z) ElbowRight	Kinect(z) WristRight	Kinect(z) HandRight	Kinect(z) HipLeft	Kinect(z) KneeLeft
0.026	0.033	0.057	0.05	0.11	0.121082	0.068	0.073	0.136059	0.136094	0.06	0.022	-0.026953	0.0600352	0.067	0.0250117	-0.016	0.059953	0.031	0.8327	1.5314	1.29534	1.03558	0.817748	0.773781	1.29214	1.0143	0.797483	0.749297	0.83344	0.482485	0.133251	0.0473821	0.831701	0.488925	0.134777	0.0518805	1.34685	2.282	2.293	2.122	2.071	2.058	2.05801	2.427	2.454	2.45002	2.42901	2.206	2.187
0.026	0.033	0.0540063	0.051	0.109994	0.119017	0.068	0.072	0.133006	0.130019	0.06	0.0220105	-0.027	0.0590021	0.067	0.0249916	-0.019	0.112893	0.0310063	0.8328	1.53133	1.29647	1.03857	0.820717	0.773002	1.29219	1.00811	0.79104	0.753024	0.833621	0.483186	0.137635	0.0480045	0.83174	0.488795	0.145479	0.108024	1.34683	2.282	2.293	2.123	2.074	2.058	2.055	2.427	2.45	2.451	2.43099	2.206	2.18699
0.026	0.033	0.0569358	0.051	0.107064	0.126829	0.068	0.072	0.135936	0.138807	0.06	0.026893	-0.027	0.0599786	0.067	0.0210856	-0.019	0.0630912	0.0339358	0.832917	1.53151	1.29705	1.04305	0.824096	0.773793	1.2919	1.00335	0.786431	0.754997	0.833855	0.485764	0.135536	0.0501138	0.831789	0.4774	0.145196	0.0587105	1.3466	2.282	2.293	2.12202	2.074	2.05898	2.05598	2.427	2.45	2.45002	2.42806	2.206	2.18211
0.026	0.0409257	0.0619536	0.0539721	0.108981	0.124028	0.0709721	0.0799257	0.136	0.142963	0.06	0.027	-0.0230371	0.06	0.067	0.0249629	-0.019	0.062	0.034	0.832752	1.53013	1.29534	1.04414	0.825884	0.771611	1.29158	1.00025	0.782436	0.749502	0.833721	0.487276	0.140414	0.0490405	0.831612	0.479993	0.145358	0.0570158	1.34663	2.282	2.29399	2.12398	2.07301	2.05504	2.05699	2.42601	2.45099	2.45	2.42701	2.206	2.182
0.026	0.041	0.062	0.0520005	0.112999	0.126999	0.071	0.08	0.140999	0.143	0.06	0.027	-0.023	0.0619995	0.0679997	0.0289989	-0.0160008	0.0629997	0.0379989	0.83269	1.53012	1.29547	1.04843	0.821761	0.77218	1.29212	1.00009	0.78269	0.74877	0.83353	0.489829	0.135171	0.0479003	0.83167	0.48185	0.14709	0.0560403	1.34659	2.282	2.294	2.124	2.077	2.057	2.056	2.426	2.451	2.452	2.427	2.206	2.182
0.0289432	0.0478676	0.0649432	0.0618108	0.113	0.127981	0.0817919	0.0829432	0.146886	0.152811	0.0629432	0.0319054	-0.023	0.062	0.0709432	0.0368486	-0.00913244	0.0698676	0.0448676	0.832474	1.53098	1.29562	1.04741	0.82023	0.773347	1.2899	0.998834	0.781689	0.741069	0.833255	0.489948	0.132158	0.0477921	0.831542	0.491347	0.12996	0.0552453	1.34588	2.28102	2.29498	2.12302	2.07406	2.057	2.05894	2.426	2.45002	2.45004	2.427	2.20502	2.17709
0.029	0.048	0.0679646	0.062	0.113	0.127012	0.082	0.083	0.146012	0.143118	0.063	0.0329882	-0.023	0.0600236	0.071	0.037	-0.009	0.0709882	0.045	0.832401	1.53076	1.29417	1.05256	0.819834	0.773103	1.29003	0.999245	0.781957	0.738637	0.833181	0.496136	0.138168	0.047207	0.831451	0.492014	0.124491	0.0502495	1.34566	2.281	2.295	2.12201	2.074	2.057	2.05604	2.426	2.45	2.44704	2.427	2.205	2.17996
0.0330023	0.0560069	0.0760046				0.0890054	0.0840023	0.146005	0.153005	0.0680046	0.0350008	-0.0229977	0.0600046	0.0740031	0.0410023	-0.009	0.0709977	0.0520085	0.83132	1.52727	1.29295				1.28996	0.99828	0.78129	0.741094	0.83199	0.496221	0.132792	0.0471312	0.83054	0.492322	0.124141	0.0500622	1.34323	2.283	2.296	2.123				2.427	2.454	2.447	2.427	2.207	2.175
0.0359356	0.0648067	0.0818711	0.0678711	0.118979	0.135979	0.0958496	0.0869356	0.15285	0.15985	0.0738711	0.0359785	-0.0200644	0.0658711	0.0779141	0.0439356	-0.009	0.0680644	0.0627637	0.831633	1.52766	1.2957	1.04868	0.816348	0.770096	1.29121	0.99784	0.781241	0.746139	0.832489	0.497032	0.135784	0.0486663	0.830687	0.495236	0.125226	0.0528586	1.34371	2.28202	2.29306	2.12104	2.07204	2.05515	2.05994	2.42504	2.45302	2.44798	2.42406	2.20504	2.17891
0.036	0.0659907	0.085963	0.071963	0.119	0.135009	0.096	0.094926	0.150028		0.074	0.036	-0.02	0.069963	0.078	0.044	-0.009	0.071963	0.063	0.831491	1.52791	1.29564	1.04747	0.816501	0.768665	1.29095	0.995492	0.777148		0.832272	0.497159	0.135721	0.0440732	0.830581	0.494379	0.128708	0.0521274	1.344	2.282	2.29597	2.12298	2.07398	2.055	2.05703	2.425	2.45399	2.44899		2.205	2.179
0.0439951	0.0769933	0.0969933	0.0799951	0.131992	0.15199	0.105994	0.0999969	0.162992		0.0779976	0.0399976	-0.02	0.0670018	0.0829969	0.0479976	-0.00800061	0.0769969	0.0699957	0.830431	1.52658	1.29155	1.04467	0.803058	0.760005	1.289	0.99479	0.77777		0.831191	0.49743	0.132272	0.04407	0.829571	0.489433	0.129	0.0449544	1.34394	2.283	2.296	2.123	2.075	2.061	2.055	2.425	2.459	2.445		2.207	2.178
0.0479188	0.0838579	0.112675				0.110899	0.10098	0.16202	0.163041	0.0828985	0.04	-0.02	0.0640609	0.0859391	0.0509391	-0.008	0.0681827	0.0778376	0.829401	1.52672	1.29147				1.28774	0.995721	0.77777	0.744367	0.830201	0.497038	0.126509	0.0425123	0.828541	0.478692	0.129157	0.0558443	1.34367	2.28496	2.29698	2.13084				2.42696	2.46194	2.45186	2.43392	2.20896	2.178
0.048	0.0918958	0.116948				0.118896	0.103961	0.160026	0.163	0.083	0.0449349	-0.02	0.064	0.0899479	0.051987	-0.00898698	0.0650391	0.0849088	0.829341	1.52558	1.29196				1.28725	0.995779	0.777099	0.743138	0.830091	0.497	0.124712	0.0426083	0.82852	0.478529	0.13367	0.0599784	1.34228	2.285	2.29799	2.13297				2.43095	2.46101	2.45595	2.434	2.209	2.18293
0.0609893	0.124973	0.131988	0.102991	0.150991	0.168985	0.137984	0.11599	0.166994	0.178987	0.0949902	0.0599877	-0.0130057	0.0679967	0.105987	0.0589943	-0.009	0.0749918	0.10898	0.827472	1.52101	1.28785	1.03879	0.797729	0.757179	1.28611	0.994121	0.773993	0.742161	0.827922	0.493503	0.116567	0.0400721	0.827001	0.479689	0.135828	0.0505478	1.34084	2.291	2.301	2.135	2.078	2.062	2.063	2.435	2.464	2.458	2.439	2.215	2.185
0.0649101	0.125978	0.13591	0.103978	0.15491	0.171933	0.14191	0.116978	0.164067	0.174112	0.0998876	0.0678201	-0.013	0.0670225	0.106	0.0619325	-0.00606745	0.0798876	0.111933	0.82702	1.52048	1.28633	1.03694	0.798678	0.755948	1.28672	0.993856	0.773384	0.747263	0.827314	0.491389	0.11701	0.041155	0.826697	0.477109	0.13628	0.0468645	1.34085	2.29296	2.30393	2.13696	2.08093	2.06396	2.06202	2.43402	2.46693	2.45898	2.44487	2.21696	2.18891
0.0699446	0.133911	0.146878	0.119823	0.168845	0.193756	0.152878	0.1259	0.178834	0.184878	0.103956	0.105579	-0.00409976	0.0650222	0.1149	0.0699113	-0.00501108	0.08	0.1209	0.826031	1.51654	1.28446	1.03061	0.804762	0.756405	1.28392	0.992901	0.773321	0.747776	0.826301	0.476991	0.117821	0.0416942	0.82576	0.478286	0.134223	0.0466119	1.33612	2.29498	2.30499	2.137	2.08693	2.06301	2.05112	2.43697	2.47194	2.46098	2.44797	2.21898	2.19394
0.0819987	0.155998	0.160999	0.127999	0.172	0.202999	0.161999	0.132999	0.183999	0.190999	0.113999	0.155995	0.00299926	0.073999	0.124999	0.0709999	-0.00200032	0.0829997	0.137998	0.82222	1.5075	1.28009	1.03186	0.8091	0.761	1.28312	0.99254	0.77294	0.741601	0.82288	0.487019	0.11515	0.0389403	0.82161	0.47412	0.13107	0.0435903	1.32939	2.302	2.308	2.147	2.088	2.062	2.048	2.442	2.473	2.466	2.453	2.227	2.173
0.0947356	0.174614	0.174715	0.153471	0.210207	0.242187	0.184532	0.148675	0.207512	0.199817	0.129675	0.198126	0.0529629	0.091634	0.136756	0.082756	-4.06721e-05	0.083	0.152695	0.818213	1.49891	1.27702	1.02024	0.803565	0.759854	1.27643	0.987015	0.768688	0.726915	0.81805	0.485629	0.141709	0.0514601	0.818416	0.471269	0.117835	0.0481552	1.32277	2.30788	2.31192	2.14602	2.08996	2.04926	2.02841	2.44788	2.4779	2.47188	2.46084	2.2319	2.18378
0.100929	0.186858	0.182905	0.156964	0.208036	0.243988	0.192905	0.165798	0.208988	0.211858	0.134941	0.227656	0.0668456	0.131525	0.145893	0.0928813	0.00296438	0.0839881	0.160905	0.817498	1.49359	1.27534	1.02281	0.804883	0.742488	1.27529	1.00261	0.775971	0.730938	0.817397	0.493703	0.126855	0.0492299	0.817668	0.468325	0.117372	0.0414912	1.31958	2.31294	2.31496	2.14995	2.08901	2.04999	2.02108	2.44899	2.48591	2.47496	2.46396	2.23694	2.18795
0.10901	0.20801	0.197009	0.161007	0.211005	0.254	0.216007	0.17801	0.215009	0.214008	0.143009	0.260014	0.137032	0.214025	0.15401	0.0970023	0.00300542	0.0850027	0.179009	0.81649	1.48984	1.27229	1.02454	0.807211	0.748421	1.27286	0.991707	0.769357	0.725944	0.81662	0.486702	0.12791	0.0408834	0.81647	0.460748	0.116833	0.0397148	1.3177	2.317	2.315	2.148	2.091	2.049	2.021	2.455	2.489	2.48401	2.47	2.238	2.187
0.131507	0.230507	0.215593	0.175679	0.221764	0.254	0.230679	0.199529	0.234572	0.230636	0.161593	0.291315	0.20648	0.267822	0.175529	0.101893	0.014743	0.0908715	0.198572	0.81602	1.48666	1.26987	1.02698	0.810332	0.772747	1.27254	1.00767	0.784958	0.734943	0.816522	0.491838	0.150182	0.0483466	0.815599	0.456669	0.101574	0.028525	1.31642	2.31994	2.31794	2.15289	2.09296	2.04215	2.021	2.45696	2.49291	2.49868	2.47881	2.24191	2.187
0.144878	0.245859	0.226897	0.186897	0.231906	0.254	0.251802	0.211887	0.241934	0.249821	0.173887	0.306859	0.276351	0.407683	0.190859	0.108934	0.015	0.086047	0.217821	0.815237	1.48542	1.26872	1.02838	0.812708	0.775955	1.26999	1.00939	0.786469	0.732555	0.815916	0.495546	0.151562	0.110323	0.814659	0.453895	0.126322	0.0460116	1.31439	2.31901	2.31998	2.15201	2.093	2.03903	2.021	2.457	2.49597	2.49999	2.48296	2.24497	2.18898
0.179013	0.291013	0.264015	0.207015	0.251012	0.285009	0.287018	0.257015	0.279014	0.271022	0.21201	0.362015	0.363048	0.50105	0.220018	0.117004		0.104011	0.259012	0.812018	1.47858	1.26996	1.02396	0.80858	0.740218	1.26192	1.00696	0.781416	0.731103	0.813339	0.500332	0.114228	0.0559473	0.811027	0.419032		0.0429185	1.30889	2.322	2.319	2.157	2.09	2.032	2.007	2.463	2.502	2.505	2.49001	2.243	2.188
0.201568	0.312587	0.288531	0.231531	0.271606	0.3007	0.316437	0.281531	0.30255	0.308287	0.228681	0.386531	0.443461	0.584405	0.250418	0.123869		0.122644	0.279606	0.808674	1.47342	1.2604	1.02344	0.808148	0.736638	1.25947	0.981939	0.758175	0.719384	0.810965	0.503519	0.143569	0.0849648	0.806565	0.422435		0.0403884	1.30353	2.31709	2.319	2.15602	2.08902	2.02906	2.00111	2.46006	2.50396	2.51089	2.49883	2.24104	2.18702
0.220771	0.334735	0.302831	0.246819	0.286819	0.303964	0.338735	0.295831	0.334614	0.335675	0.250735	0.404783	0.524036	0.659108	0.268783				0.299759	0.801902	1.46323	1.2596	1.01512	0.801521	0.739326	1.2538	0.984365	0.762541	0.707492	0.804785	0.502938	0.162891	0.0974347	0.799564				1.29635	2.32194	2.32196	2.15501	2.09098	2.0211	2.00001	2.46	2.51388	2.52187	2.50394	2.24396	2.18799
0.264015	0.372018	0.354009	0.289007	0.308011	0.330017	0.379014	0.340022	0.372015	0.37602	0.294013	0.477009	0.587026	0.732023	0.30802				0.339016	0.791447	1.44939	1.24195	0.984319	0.7703	0.712347	1.23829	0.981516	0.758236	0.688916	0.795286	0.448122	0.161465	0.116169	0.788208				1.28084	2.321	2.319	2.155	2.088	2.01	1.992	2.463	2.517	2.518	2.499	2.243	2.181
0.287491	0.399406	0.367703	0.299767	0.325618	0.356427	0.400533	0.373279	0.395491	0.406343	0.314555	0.490703	0.627131	0.768215	0.339321				0.36347	0.786184	1.4438	1.23712	0.982558	0.769664	0.723782	1.2352	0.975951	0.751976	0.682254	0.788507	0.513258	0.184461	0.130695	0.784931				1.27799	2.32002	2.31704	2.15402	2.088	2.01098	1.99885	2.46594	2.51308	2.51604	2.50585	2.243	2.18002
0.330595	0.438632	0.417529	0.357453	0.382463		0.441613	0.409661	0.439585	0.449595	0.365519	0.552415	0.663661	0.80367	0.378632				0.409566	0.773153	1.43923	1.22783	0.972614	0.756515		1.22816	0.972551	0.750176	0.675592	0.777285	0.453482	0.167338	0.115765	0.770705				1.26667	2.3091	2.317	2.15499	2.07611	2.01199		2.46204	2.51498	2.52194	2.50897	2.22913	2.19486
0.363058	0.479043	0.457047	0.388052	0.399051	0.419042	0.481044	0.446051	0.477052	0.483048	0.392059	0.60103	0.701014	0.846011	0.408059				0.439056	0.77399	1.42972	1.22706	0.965597	0.750624	0.706441	1.22567	0.956552	0.734328	0.65965	0.77649	0.455351	0.150791	0.102325	0.772651				1.26646	2.315	2.318	2.15299	2.07999	2.007	1.99299	2.46299	2.517	2.527	2.512	2.234	2.18899
0.424801	0.525105	0.507029	0.442934	0.452953	0.464124	0.528086	0.499953	0.531934	0.53401	0.454781	0.633372	0.715714	0.857772	0.470781				0.498839	0.774431	1.44255	1.2305	0.961941	0.744499	0.686017	1.2293	0.979838	0.7431	0.670489	0.776519	0.50992	0.141275	0.0866544	0.773288				1.26863	2.31108	2.3131	2.14613	2.06823	2.0021	1.98123	2.45711	2.5121	2.52602	2.51102	2.234	2.18213
0.477386	0.579362	0.561362	0.497362	0.510326	0.514409	0.577421				0.511338	0.690326	0.735764	0.867882	0.523386				0.548421	0.783709	1.44643	1.2355	0.980408	0.76361	0.696075	1.23488				0.786906	0.461423	0.135744	0.0712407	0.781304				1.27768	2.30804	2.313	2.13908	2.068	2.00101	1.98199	2.45799				2.23005	2.18398
0.52104	0.607048	0.596045	0.53805	0.559046	0.563047	0.609044				0.55404	0.701036	0.747003	0.874	0.563042	0.432086			0.580046	0.791504	1.45458	1.24391	0.981989	0.764758	0.70039	1.24468				0.798133	0.470684	0.126252	0.0528485	0.785764	0.454242			1.28419	2.297	2.31099	2.13499	2.06199	1.996	1.977	2.45499				2.219	2.181
0.580707	0.677474	0.662559	0.61141	0.627516	0.632495	0.673601				0.613707	0.754834	0.751894	0.874	0.625644	0.559245			0.647538	0.796805	1.4686	1.25048	0.995996	0.777269	0.714494	1.25458				0.801918	0.446524	0.128883	0.0506379	0.79223	0.501016			1.29503	2.29798	2.30121	2.12619	2.05123	1.99306	1.977	2.44325				2.21998	2.17611
0.611714	0.6998	0.695695	0.660543	0.682486	0.693429	0.702734				0.647686	0.768876	0.754971	0.867067	0.652753	0.628362			0.671781	0.804864	1.47803	1.2639	1.02085	0.802332	0.727775	1.26338				0.808706	0.518493	0.130327	0.0484307	0.801294	0.497741			1.30444	2.30196	2.301	2.126	2.05595	1.99597	1.97502	2.44003				2.22297	2.17204
0.651041	0.742039	0.739039	0.700051	0.746057	0.767065	0.737034	0.675041	0.708024	0.721024	0.68904	0.76902	0.755	0.86	0.693041	0.695061		0.637024	0.713039	0.819117	1.48856	1.28101	1.03471	0.82118	0.745192	1.28052	1.01381	0.793176	0.726197	0.823124	0.522895	0.131122	0.0507495	0.815119	0.505294		0.139936	1.3174	2.293	2.297	2.126	2.05699	1.993	1.972	2.446	2.49499	2.519	2.518	2.216	2.17202
0.706924	0.794981	0.791981	0.770641	0.82449	0.856282	0.784094	0.730924	0.741358	0.754358	0.743943	0.796471	0.755	0.86	0.748924	0.778396		0.669377	0.765981	0.828244	1.50525	1.29321	1.04857	0.835543	0.762271	1.29566	1.0235	0.801578	0.735452	0.828742	0.488993	0.134269	0.0501221	0.827639	0.51048		0.133788	1.3338	2.29104	2.29994	2.12894	2.04719	1.98711	1.96611	2.44404	2.48715	2.51802	2.51408	2.21502	2.20045
0.747521	0.842437	0.840425	0.828317	0.899113	0.933089	0.813653	0.755712	0.775593	0.788593	0.785509	0.81182	0.75994	0.838264	0.786557	0.837305	0.596281	0.642335	0.813437	0.833548	1.50913	1.29591	1.06396	0.853762	0.778833	1.30137	1.02989	0.807866	0.752565	0.835084	0.490306	0.134231	0.0536471	0.831832	0.482234	0.145476	0.0673245	1.33729	2.28507	2.30198	2.12604	2.04898	1.99392	1.96896	2.44499	2.48502	2.51405	2.50906	2.20907	2.1931
0.794027	0.878035	0.890029	0.883044	0.960058	1.00906	0.865014	0.788023	0.796025	0.809021	0.835027	0.824006	0.764	0.846002	0.829027	0.909054	0.723085	0.796078	0.846036	0.843252	1.51744	1.31079	1.09129	0.883716	0.799968	1.3054	1.03613	0.813145	0.754654	0.844651	0.495632	0.13433	0.0461707	0.841383	0.498796	0.12702	0.05329	1.34633	2.284	2.301	2.124	2.052	1.995	1.97201	2.441	2.485	2.51	2.506	2.206	2.185
0.830212	0.923999	0.92817	0.941722	1.03732	1.09219	0.883595	0.81834	0.829276	0.836404	0.871212	0.83183	0.764	0.848936	0.865212	0.981424	0.835551	0.899743	0.893957	0.845579	1.51871	1.31435	1.07796	0.878445	0.810344	1.30926	1.04252	0.81957	0.746713	0.845756	0.497724	0.13389	0.0471096	0.844845	0.492898	0.154208	0.0665415	1.34664	2.27813	2.30296	2.12498	2.05004	1.99696	1.97885	2.44491	2.48206	2.50609	2.50698	2.20111	2.17913
0.874568	0.960646	0.974548	0.977656	1.09049	1.16529	0.935489	0.849695	0.853764	0.864725	0.918538	0.842892	0.76499	0.85098	0.907587	1.04439	0.970684	1.05251	0.932627	0.840204	1.51843	1.30899	1.0888	0.898183	0.824234	1.30396	1.0396	0.816561	0.756511	0.839789	0.494443	0.132771	0.0506748	0.840217	0.499751	0.13668	0.050601	1.34469	2.28097	2.30498	2.12797	2.05891	2.00393	1.98593	2.44203	2.48101	2.50501	2.50502	2.20298	2.179
0.931028	1.01002	1.02103	1.04403	1.16604	1.23404	0.976034	0.903026	0.905029	0.903025	0.972028	0.877019	0.774	0.855	0.963032	1.09903	1.12108	1.24309	0.982028	0.83624	1.51315	1.30518	1.08709	0.90188	0.830474	1.29536	1.02536	0.802822	0.754451	0.83753	0.499584	0.132631	0.0522493	0.834651	0.493153	0.129573	0.0545945	1.33966	2.28	2.303	2.13	2.055	2.007	1.991	2.446	2.481	2.50799	2.502	2.203	2.175
0.974167	1.0463	1.06907	1.0852	1.22977	1.29777	1.028	0.943224	0.949148	0.941262	1.01517	0.905451	0.774	0.855	1.01205	1.13922	1.24952	1.37446	1.02517	0.821093	1.50105	1.28999	1.07089	0.901134	0.83618	1.28126	1.01799	0.791263	0.741284	0.822049	0.505417	0.134779	0.0511512	0.820376	0.496996	0.149064	0.0768011	1.32731	2.28294	2.30692	2.13098	2.06187	2.01289	1.99689	2.44502	2.47806	2.49721	2.50298	2.20594	2.17598
1.03132	1.09937	1.11545	1.14528	1.29325	1.36026	1.0705	0.996367	0.997427	0.987451	1.06936	0.942558	0.777952	0.860928	1.06043	1.1815	1.33401	1.46988	1.0754	0.809042	1.48959	1.27417	1.05576	0.889293	0.830124	1.26709	1.00172	0.777306	0.725557	0.810061	0.508563	0.132449	0.0497566	0.808342	0.500133	0.167284	0.11115	1.31607	2.28201	2.307	2.13298	2.06299	2.013	2.0049	2.44895	2.47701	2.49107	2.50498	2.20501	2.17007
1.07605	1.14205	1.15806	1.19805	1.34406	1.41805	1.12605	1.04505	1.03606	1.03605	1.11806	1.00498	0.807024	0.861	1.10805	1.25108	1.41003	1.54602	1.11406	0.793055	1.47437	1.26727	1.05039	0.880617	0.823324	1.25486	0.979192	0.758841	0.707699	0.795574	0.529061	0.166132	0.0534101	0.791235	0.4898	0.123568	0.101523	1.30217	2.276	2.31	2.133	2.063	2.017	2.01	2.448	2.48201	2.52	2.51001	2.203	2.16402
1.12983	1.19192	1.21379	1.24596	1.40077	1.464	1.17494	1.09394	1.09277	1.08592	1.17281	0.987383	0.83049	0.861	1.15987	1.32832	1.43838	1.56557	1.17175	0.787863	1.47027	1.25753	1.04049	0.87788	0.817653	1.24355	0.971722	0.74966	0.696758	0.789943	0.441935	0.17809	0.0633243	0.78662	0.480062	0.180188	0.114459	1.29296	2.27502	2.31391	2.13496	2.06398	2.02189	2.01489	2.44898	2.48983	2.51902	2.52077	2.20104	2.18357
1.18748	1.24948	1.26851	1.29456	1.4456	1.50662	1.22455	1.15842	1.15742	1.15636	1.2285	1.07519	0.829018	0.874872	1.22244	1.39342	1.47566	1.59771	1.2275	0.7791	1.46488	1.24859	1.02956	0.86473	0.804391	1.23851	0.964148	0.742048	0.69759	0.778564	0.48351	0.151537	0.0504999	0.780694	0.49074	0.172472	0.1017	1.29104	2.27698	2.31895	2.14095	2.07193	2.01804	2.015	2.4599	2.49297	2.52197	2.51803	2.20001	2.17112
1.24503	1.29603	1.31602	1.33802	1.48401	1.53301	1.28503	1.22003	1.23004	1.22904	1.28403	1.14004	0.871036	0.896084	1.28103	1.44802	1.513	1.64	1.27603	0.781483	1.46747	1.2508	1.02977	0.858733	0.797423	1.23577	0.978169	0.756789	0.685463	0.783473	0.476966	0.167034	0.0535402	0.780513	0.498256	0.12723	0.0595755	1.28959	2.282	2.321	2.146	2.075	2.03	2.017	2.461	2.497	2.529	2.526	2.206	2.174
1.3019	1.3529	1.36505	1.38214	1.50264	1.55949	1.34288	1.28867	1.30848	1.3114	1.3458	1.23025	0.944573	1.07061	1.33397	1.49607	1.52085	1.63019	1.33192	0.788259	1.47535	1.25355	1.0331	0.84479	0.782725	1.24515	0.976071	0.754563	0.690659	0.790621	0.467984	0.175251	0.136667	0.786759	0.49053	0.126347	0.0503098	1.29889	2.28789	2.32689	2.14698	2.07402	2.02313	2.01504	2.46198	2.49798	2.52704	2.526	2.20992	2.16811
1.36133	1.40245	1.40258	1.42156	1.51783	1.57879	1.40036	1.35723	1.39799	1.39902	1.40138	1.33779	1.03597		1.3963	1.53259	1.52792	1.63	1.3854	0.797219	1.48708	1.26366	1.032	0.831845	0.773057	1.25246	0.98038	0.760373	0.700074	0.798887	0.479625	0.201759		0.796194	0.497598	0.136355	0.0492797	1.30712	2.29591	2.32799	2.14502	2.07499	2.02498	2.00907	2.46398	2.50294	2.52107	2.52402	2.21593	2.17393
1.41804	1.44904	1.46003	1.46402	1.54101	1.589	1.45504	1.41705	1.46806	1.48107	1.45504	1.41707	1.11509	1.24509	1.45404	1.55401	1.535	1.63	1.43304	0.807832	1.49441	1.27186	1.03819	0.830936	0.770419	1.26082	0.994616	0.777329	0.7114	0.809703	0.464594	0.18836	0.15226	0.806351	0.489281	0.128919	0.0486699	1.31695	2.298	2.33	2.147	2.075	2.021	2.009	2.47	2.50101	2.53001	2.529	2.219	2.165
1.464	1.49696	1.49719	1.49238	1.5547	1.59487	1.50589	1.4767	1.53847	1.56126	1.501	1.50411	1.21777	1.34679	1.5	1.56672	1.53794	1.63	1.47509	0.821845	1.50665	1.28518	1.05104	0.838476	0.769187	1.27353	1.01344	0.799077	0.735212	0.824469	0.480485	0.188477	0.152691	0.81925	0.47822	0.127256	0.0485134	1.33045	2.30289	2.33098	2.14504	2.07891	2.02002	2.00606	2.46706	2.50785	2.53685	2.53291	2.22389	2.16989
1.51453	1.55347	1.54654	1.53064	1.57481	1.60491	1.55851	1.53645	1.61132	1.64621	1.54757	1.57931	1.32501	1.34405	1.55152	1.5779	1.53701	1.63	1.53147	0.834354	1.52171	1.3	1.06014	0.844326	0.774698	1.28788	1.04807	0.837253	0.763765	0.836638	0.479037	0.154908	0.0749065	0.831209	0.474523	0.124535	0.0483119	1.34416	2.30696	2.32902	2.14599	2.07702	2.02	2.00303	2.467	2.50602	2.53403	2.53201	2.22598	2.17297
1.56101	1.60201	1.59201	1.56501	1.592	1.619	1.61701	1.59802	1.69002	1.73102	1.59501	1.66102	1.44303	1.47503	1.60501	1.598	1.537	1.63	1.57901	0.8458	1.52992	1.30879	1.06577	0.84639	0.77903	1.30277	1.05766	0.853903	0.787974	0.8478	0.498592	0.148186	0.0668874	0.843001	0.461062	0.12332	0.0482592	1.35328	2.309	2.327	2.145	2.073	2.018	2.002	2.462	2.51	2.536	2.532	2.228	2.174
1.59436	1.64615	1.62928	1.59149	1.61064	1.63372	1.66507	1.65981	1.76162	1.81047	1.62738	1.74145	1.5676	1.61824	1.64032	1.61566	1.53994	1.61725	1.62413	0.847625	1.53659	1.31446	1.06537	0.845468	0.779982	1.30698	1.06627	0.866939	0.805424	0.849262	0.507204	0.130893	0.0561272	0.845306	0.468409	0.121495	0.0448359	1.35723	2.31587	2.32602	2.14304	2.07104	2.01211	1.99709	2.46298	2.51	2.536	2.52611	2.23389	2.17792
1.65231	1.69838	1.68039	1.6414	1.64064	1.6587	1.7154	1.7193	1.83809	1.89302	1.68136	1.81414	1.6945	1.74846	1.69436	1.63379	1.55877	1.67628	1.67737	0.851375	1.53875	1.32127	1.06814	0.847209	0.778468	1.30727	1.07939	0.887544	0.823624	0.852729	0.506372	0.153335	0.059566	0.849233	0.442613	0.146261	0.0803901	1.35882	2.32094	2.32304	2.13905	2.06408	2.00508	1.98811	2.46695	2.51099	2.53106	2.51908	2.24092	2.1859
1.68704	1.74104	1.71704	1.65904	1.66504	1.68203	1.75704	1.78404	1.91105	1.97306	1.71504	1.87904	1.82611	1.92513	1.73205	1.64303			1.71704	0.847464	1.52962	1.31454	1.06154	0.842162	0.772021	1.30158	1.07364	0.887421	0.830054	0.847662	0.51221	0.151332	0.0596818	0.846606	0.446734			1.35244	2.32	2.323	2.141	2.062	2.00399	1.98099	2.457	2.514	2.52699	2.513	2.244	2.17901
1.7447	1.79968	1.77568	1.70985	1.71194	1.71623	1.8147	1.84072	1.97065	2.05026	1.77172	1.93376	1.97073	2.09516	1.79556	1.67625			1.7747	0.839754	1.52071	1.29592	1.04857	0.831364	0.760354	1.29402	1.07254	0.888887	0.835135	0.837138	0.44625	0.141013	0.0751211	0.841877	0.451854			1.34228	2.31707	2.32104	2.13611	2.062	1.99226	1.97318	2.45407	2.50911	2.52015	2.50713	2.23911	2.1878
1.79455	1.84756	1.81861	1.7536	1.7447	1.74969	1.86554	1.8955	2.04036	2.12135	1.82452	1.98454	2.07406	2.21789	1.84158				1.82058	0.825303	1.50595	1.28559	1.03435	0.818924	0.744208	1.27888	1.0596	0.886968	0.83204	0.828647	0.43722	0.144277	0.100992	0.821916				1.3285	2.31601	2.31605	2.136	2.05606	1.98407	1.96507	2.45499	2.50405	2.51505	2.50502	2.23603	2.18106
1.85203	1.89903	1.87403	1.80703	1.79403	1.78703	1.91603	1.95203	2.09903	2.18303	1.88102	2.00504	2.19301	2.32201	1.89503		1.62602	1.77901	1.87503	0.813996	1.49578	1.27342	1.02312	0.807532	0.736644	1.2654	1.04868	0.875088	0.824945	0.819194	0.424848	0.125806	0.118918	0.809067		0.165665	0.161144	1.31667	2.307	2.312	2.131	2.048	1.976	1.957	2.448	2.503	2.512	2.498	2.227	2.178
1.89909	1.95001	1.92305	1.85703	1.84599	1.83703	1.97192	2.00301	2.15688	2.23205	1.92416	2.07269	2.20379	2.33475	1.94307	1.87201	1.65445	1.80647	1.92896	0.805907	1.48715	1.26496	1.00819	0.792678	0.726408	1.25476	1.03842	0.870842	0.816356	0.808428	0.476362	0.191488	0.132821	0.804047	0.521313	0.174087	0.16786	1.30746	2.30504	2.30906	2.12511	2.04211	1.96815	1.95013	2.43917	2.49908	2.51004	2.49113	2.22209	2.18585
1.96324	2.00732	1.98032	1.91531	1.90234	1.89531	2.03229	2.06428	2.20247	2.28932	1.98824	2.16096	2.24649	2.38836	2.01021	1.92834	1.68267	1.83467	1.98632	0.798586	1.4837	1.25729	1.00484	0.78904	0.715321	1.24496	1.02959	0.850789	0.803907	0.801115	0.437735	0.132423	0.0930202	0.796816	0.520014	0.190821	0.178791	1.30218	2.29709	2.30307	2.11907	2.03904	1.96701	1.94506	2.42912	2.49208	2.50506	2.48211	2.21508	2.17711
2.02204	2.04904	2.02904	1.97005	1.96205	1.95506	2.08104	2.09804	2.23802	2.31002	2.04704	2.21904	2.297	2.41701	2.06804	1.99005	1.71803	1.86803	2.03604	0.800888	1.48881	1.25912	1.00604	0.790847	0.714171	1.24845	1.03028	0.852541	0.796192	0.80355	0.453492	0.112389	0.0672201	0.798926	0.515873	0.20669	0.186926	1.3052	2.302	2.3	2.113	2.042	1.964	1.945	2.427	2.488	2.496	2.479	2.22	2.16799
2.07877	2.10674	2.0887	2.0346	2.02953	2.0333	2.13287	2.14791	2.26834	2.33545	2.10377	2.28066	2.30287	2.42581	2.12477	2.05753		1.91008	2.09081	0.79811	1.49526	1.26273	1.00161	0.786416	0.714904	1.25234	1.0317	0.840747	0.784602	0.803325	0.427916	0.111519	0.0535181	0.793704	0.505525		0.195817	1.31014	2.29613	2.29706	2.11006	2.04102	1.96204	1.94304	2.42602	2.48115	2.49306	2.47313	2.21413	2.15723
2.13152	2.15952	2.15142	2.10436	2.11818	2.12119	2.18948	2.18169	2.29773	2.3568	2.15949	2.31767	2.30993	2.426	2.17653	2.12637		1.98134	2.14352	0.801547	1.50173	1.26724	1.00939	0.793384	0.722122	1.25634	1.03537	0.843314	0.775473	0.807174	0.430699	0.110172	0.0490194	0.796641	0.466761		0.159899	1.3153	2.2851	2.29403	2.10604	2.03803	1.96299	1.94102	2.41411	2.47704	2.48607	2.473	2.20211	2.14808
2.18503	2.21204	2.20604	2.17304	2.19506	2.21007	2.22304	2.22502	2.32102	2.37001	2.21304	2.342	2.313	2.423	2.22703	2.21105		2.05705	2.19604	0.807077	1.51113	1.27175	1.01415	0.797849	0.732036	1.26478	1.0304	0.827435	0.763039	0.810017	0.475653	0.11148	0.0480796	0.804677	0.467521		0.16175	1.32475	2.285	2.293	2.109	2.03201	1.96201	1.943	2.421	2.466	2.482	2.469	2.202	2.14702
2.22916	2.26008	2.25702	2.23089	2.27742	2.30027	2.27304	2.25542	2.34161	2.37687	2.26108	2.34691	2.31791	2.423	2.26821	2.28165		2.12372	2.2431	0.816745	1.52418	1.28249	1.03732	0.823499	0.753008	1.27889	1.02832	0.820356	0.761392	0.819351	0.466701	0.111872	0.0475796	0.814227	0.45604		0.149043	1.33754	2.28402	2.29398	2.109	2.03985	1.97181	1.94594	2.42394	2.466	2.482	2.46998	2.202	2.17251
2.27644	2.31337	2.31037	2.30315	2.36398	2.39983	2.32143	2.29849	2.36176	2.39083	2.30745	2.36577	2.318	2.423	2.31445	2.34031		2.27322	2.29637	0.823975	1.53685	1.2947	1.04961	0.837369	0.767264	1.28901	1.02723	0.812038	0.762981	0.824876	0.455967	0.110437	0.0471056	0.823046	0.444022		0.0722484	1.34893	2.27807	2.294	2.10801	2.03704	1.97694	1.94798	2.42202	2.45809	2.47805	2.46901	2.19409	2.18782
2.32703	2.36703	2.37203	2.37204	2.44105	2.48605	2.37203	2.33702	2.38901	2.40301	2.36303	2.38501	2.322	2.423	2.36303	2.42405	2.22008	2.27009	2.34803	0.833975	1.54493	1.30343	1.06512	0.853246	0.788063	1.29655	1.02694	0.807821	0.762917	0.833244	0.449317	0.10981	0.04625	0.833965	0.476124	0.114944	0.0431939	1.35764	2.27101	2.296	2.112	2.038	1.983	1.958	2.423	2.456	2.473	2.464	2.189	2.18199
2.37882	2.4198	2.42382	2.43947	2.52607	2.56911	2.41307	2.36829	2.40269	2.4206	2.41287	2.4026	2.322	2.41713	2.40993	2.50418	2.34907	2.40982	2.39982	0.841215	1.55338	1.30929	1.07997	0.878193	0.807929	1.30338	1.03132	0.809384	0.774243	0.84029	0.460985	0.109556	0.0461718	0.84144	0.497934	0.121863	0.0493012	1.3657	2.28176	2.29893	2.11493	2.03604	1.97811	1.95996	2.42202	2.45502	2.47496	2.46498	2.19584	2.16147
2.42159	2.46259	2.47055	2.49348	2.60227	2.64824	2.45559	2.39772	2.42379	2.4408	2.45757	2.41191	2.32596	2.41799	2.44962	2.57135	2.49459	2.56847	2.43962	0.846628	1.55483	1.31534	1.08792	0.896079	0.829759	1.30642	1.03601	0.812876	0.779134	0.846362	0.470013	0.110095	0.0459918	0.846026	0.505094	0.110038	0.0447166	1.36995	2.28101	2.30197	2.11401	2.03897	1.98394	1.97584	2.42497	2.45896	2.475	2.47292	2.19402	2.15803
2.46903	2.52304	2.53004	2.55704	2.68406	2.74606	2.51503	2.43903	2.45104	2.47201	2.50703	2.43901	2.327	2.417	2.50103	2.63403	2.64209	2.74011	2.49803	0.840684	1.55265	1.31099	1.08984	0.909225	0.845668	1.30192	1.03436	0.810659	0.791107	0.842155	0.489184	0.113372	0.0456895	0.838563	0.492929	0.122961	0.0448835	1.36693	2.27799	2.302	2.115	2.042	1.98501	1.98501	2.422	2.466	2.48999	2.47901	2.19499	2.156
2.47777	2.52318	2.52963	2.57365	2.70505	2.79142	2.50524	2.43141	2.46715	2.4674	2.51677	2.43637	2.33197	2.403	2.51076	2.6602	2.75874	2.87855	2.49214	0.822733	1.52693	1.28918	1.07775	0.902437	0.843408	1.28077	1.02269	0.809697	0.768091	0.825568	0.484802	0.128804	0.0596675	0.819358	0.491055	0.15382	0.107237	1.33512	2.23761	2.25551	2.08202	2.01301	1.97893	1.97291	2.39099	2.43597	2.46249	2.46096	2.15713	2.14152
2.5205	2.5694	2.56859	2.62492	2.77598	2.85465	2.54796	2.48769	2.48735	2.4902	2.56044	2.45506	2.33398	2.40298	2.55152	2.69408	2.85548	2.98259	2.52958	0.804932	1.5184	1.27898	1.07609	0.917693	0.856399	1.26871	1.01287	0.788223	0.752054	0.809238	0.488057	0.130867	0.0559003	0.801713	0.491905	0.162951	0.119168	1.32756	2.23556	2.25948	2.08497	2.01166	1.98695	1.98205	2.39447	2.43813	2.46173	2.4745	2.15654	2.13747
2.58352	2.63002	2.63852	2.69052	2.85502	2.94502	2.61302	2.53752	2.53552	2.49702	2.61902	2.50652	2.3365	2.402	2.61152	2.76552	2.94602	3.07701	2.59902	0.790922	1.5	1.26177	1.05674	0.911074	0.85486	1.25789	0.991411	0.780979	0.708925	0.794298	0.488373	0.133569	0.0540493	0.788567	0.48639	0.156186	0.117081	1.3097	2.2375	2.2605	2.0865	2.0175	1.9905	1.992	2.392	2.4495	2.482	2.453	2.158	2.133
2.62025	2.66813	2.67619	2.73206	2.90996	2.98652	2.64971	2.59159	2.58758	2.54343	2.65821	2.53915	2.34535	2.39851	2.6522	2.81956	2.98303	3.10376	2.63913	0.7852	1.49458	1.25438	1.03567	0.899117	0.855204	1.24837	0.980605	0.763773	0.696328	0.789261	0.483582	0.140774	0.0521702	0.781959	0.487542	0.126748	0.0769912	1.30238	2.23753	2.26502	2.08953	2.02165	1.98744	2.00244	2.39697	2.45204	2.48894	2.46205	2.159	2.13254
2.68413	2.72522	2.73298	2.78952	2.94596	3.03476	2.71057	2.64727	2.60326	2.60114	2.7231	2.59589	2.36423	2.40716	2.71663	2.901	3.00256	3.11754	2.6941	0.782628	1.49118	1.24988	1.0476	0.892137	0.850655	1.24245	0.97289	0.753491	0.698919	0.786692	0.477907	0.147051	0.0509436	0.77957	0.492205	0.129717	0.0704413	1.29959	2.24102	2.27247	2.0935	2.01335	1.99167	2.00599	2.4016	2.46001	2.46414	2.46804	2.16054	2.13597
2.73696	2.77345	2.77398	2.82247	3.00192	3.07794	2.75647	2.70394	2.66585	2.65786	2.77396	2.66194	2.40247	2.40594	2.76846	2.94746	3.01849	3.14499	2.73847	0.786406	1.4928	1.25098	1.02969	0.898486	0.842296	1.24336	0.972418	0.747066	0.713784	0.78964	0.475321	0.153211	0.0517391	0.784132	0.495019	0.129802	0.0807453	1.30077	2.246	2.2745	2.0955	2.02996	2.00447	2.009	2.40849	2.46549	2.47098	2.47	2.1645	2.1335
2.80569	2.82434	2.83527	2.87386	3.03288	3.12059	2.82121	2.76774	2.75558	2.7358	2.84321	2.75362	2.48316	2.60465	2.83617	3.01054	3.04089	3.1629	2.7948	0.788717	1.50169	1.25042	1.04511	0.88799	0.830946	1.2517	0.97372	0.751497	0.692739	0.790973	0.473633	0.160084	0.0989868	0.787361	0.500199	0.12696	0.071724	1.30677	2.25494	2.27845	2.10293	2.01947	2.00652	2.00505	2.4115	2.47045	2.45916	2.47298	2.1754	2.12905
2.86719	2.88075	2.88685	2.9243	3.06409	3.11773	2.87446	2.83185	2.81374	2.81568	2.90169	2.84695	2.55846	2.66992	2.89822	3.02742	3.0466	3.17433	2.85192	0.797516	1.50923	1.26013	1.03598	0.862088	0.805967	1.25774	0.988205	0.76783	0.710402	0.799659	0.47794	0.181049	0.128652	0.79604	0.496701	0.1347	0.119865	1.31429	2.26594	2.28091	2.1019	2.03624	2.00493	2.00644	2.41833	2.47342	2.47477	2.471	2.18395	2.13345
2.9235	2.9315	2.9385	2.974	3.085	3.14199	2.942	2.9025	2.932	2.89997	2.9555	2.9415	2.6455	2.76597	2.959	3.06599	3.0555	3.14101	2.9115	0.799711	1.5176	1.26663	1.03487	0.842831	0.788467	1.26477	0.996506	0.776067	0.719027	0.799282	0.472798	0.177831	0.114205	0.800681	0.485972	0.133407	0.0600115	1.31896	2.2755	2.2795	2.097	2.0355	1.998	1.998	2.4095	2.4675	2.4995	2.471	2.1905	2.1355
2.98458	2.98707	3.00451	3.02859	3.13222	3.17643	2.99367	2.96763	3.01401	3.01963	3.01809	3.04675	2.74506	2.81299	3.01759	3.10878	3.05997	3.14097	2.96759	0.807321	1.52725	1.26886	1.04739	0.850819	0.786289	1.27242	1.00547	0.791802	0.724209	0.808446	0.478886	0.186292	0.119647	0.806582	0.482539	0.127763	0.0611027	1.32498	2.2779	2.28046	2.0995	2.03105	1.99603	1.99054	2.40999	2.466	2.49172	2.45901	2.19241	2.14246
3.01797	3.03115	3.03189	3.04937	3.12934	3.16466	3.04938	3.04082	3.10261	3.10306	3.04641	3.09921	2.83764	2.88234	3.05846	3.11827	3.06198	3.13686	3.01086	0.814441	1.53703	1.28117	1.04163	0.835962	0.776709	1.28297	1.01622	0.805379	0.746609	0.814556	0.468465	0.137494	0.0648299	0.815123	0.466164	0.132905	0.0640692	1.33994	2.2776	2.27856	2.09951	2.03252	1.99847	1.98351	2.40756	2.46112	2.48854	2.46018	2.19209	2.14668
3.05048	3.07396	3.0615	3.0635	3.12652	3.15154	3.08499	3.08299	3.17594	3.19745	3.07199	3.17145	2.97638	3.03882	3.09348	3.10002	3.0685	3.13002	3.0405	0.822038	1.53994	1.28945	1.04526	0.834628	0.778362	1.28877	1.04068	0.828269	0.758237	0.820934	0.485308	0.125316	0.0528417	0.822719	0.48972	0.136757	0.0645288	1.34725	2.27899	2.27949	2.1	2.03349	1.9945	1.979	2.40149	2.46449	2.484	2.48499	2.19399	2.15748
3.1075	3.11602	3.12159	3.11165	3.1532	3.17525	3.14939	3.16041	3.25879	3.28984	3.13252	3.28143	3.09039	3.16914	3.15097	3.11532	3.07258	3.13684	3.09947	0.828395	1.54172	1.29566	1.03756	0.824062	0.773027	1.29223	1.05344	0.854062	0.798403	0.828079	0.500162	0.133365	0.0594445	0.828403	0.488698	0.137408	0.0642068	1.35188	2.27934	2.27797	2.09761	2.02803	1.98399	1.96949	2.39846	2.45748	2.48041	2.47695	2.19385	2.17176
3.18448	3.17049	3.18817	3.16409	3.19286	3.20984	3.20977	3.23523	3.34924	3.3979	3.19753	3.35415	3.23785	3.28601	3.20985	3.14733			3.15928	0.823062	1.54163	1.29436	1.05757	0.844003	0.77894	1.29189	1.0653	0.87503	0.805247	0.822324	0.525562	0.158765	0.0541806	0.834616	0.498429			1.35442	2.30405	2.28098	2.10892	2.02651	1.9776	1.96306	2.39205	2.45303	2.47103	2.46903	2.20808	2.17595
3.19151	3.20902	3.20852	3.17401	3.17701	3.18901	3.24102	3.27152	3.339	3.426	3.181	3.41804	3.36799	3.48798	3.23902	3.15001	3.061		3.18702	0.821579	1.53763	1.29018	1.04871	0.828744	0.767447	1.28054	1.06641	0.894639	0.826688	0.828551	0.536655	0.142181	0.0647791	0.821409	0.465915	0.0821219		1.35074	2.2675	2.2875	2.1055	2.0245	1.976	1.959	2.38499	2.453	2.447	2.443	2.173	2.18701
3.25507	3.22832	3.28552	3.24404	3.25655	3.26009	3.30713	3.35196	3.45518	3.54357	3.28163	3.48568	3.51689	3.64795	3.30409	3.19483	3.061	3.27149	3.21123	0.818269	1.52492	1.26919	1.01998	0.806956	0.750585	1.26386	1.06199	0.901171	0.82296	0.805725	0.483481	0.137803	0.0727576	0.808738	0.496928	0.0847923	0.124799	1.32005	2.2552	2.21699	2.09561	2.01561	1.96411	1.95008	2.37421	2.45047	2.43704	2.42597	2.17914	2.13914
3.26366		3.3074	3.2569	3.25591	3.25956	3.28419	3.3878	3.47583	3.60648	3.29555	3.45301	3.61357	3.75163	3.33577	3.26803	3.06397	3.3246		0.817915		1.26616	1.00764	0.782313	0.733626	1.26575	1.05625	0.900424	0.834725	0.796953	0.501824	0.165051	0.112393	0.799426	0.552711	0.086237	0.249479		2.27657		2.10245	2.01602	1.96708	1.95206	2.36588	2.45405	2.44075	2.42271	2.18294	2.15394
	3.32582	3.27997	3.23597	3.23998	3.25494	3.34382	3.38983	3.56773	3.68078		3.50385	3.69277	3.83376	3.34987	3.31985		3.35491	3.29583		1.50386	1.26169	0.998799	0.790303	0.716326	1.25375	1.0548	0.908686	0.834999		0.505041	0.174662	0.129131	0.806124	0.534155		0.230805	1.30256		2.217	2.06801	2.001	1.95399	1.93499	2.36002	2.42298	2.42804	2.40804		2.15101
3.37599	3.38062	3.37288	3.35065			3.40466	3.45983	3.62056	3.75563	3.39807	3.56826	3.738	3.88186	3.41993	3.3529		3.40679	3.3588	0.796833	1.49267	1.24486	0.980995			1.24249	1.04391	0.896013	0.824661	0.795061	0.501955	0.174387	0.128961	0.798774	0.540941		0.224851	1.29297	2.24734	2.21	2.04841	1.99088			2.35791	2.41788	2.42498	2.39791	2.16932	2.14116
3.4601						3.4611	3.53041	3.66897	3.80944	3.48914	3.67495	3.82204	3.954	3.49912	3.4301		3.47418		0.801238						1.24387	1.04283	0.875651	0.818985	0.79187	0.440893	0.110314	0.0749436	0.810679	0.555126		0.231307		2.27534						2.35	2.40794	2.42281	2.39	2.19532	2.15429
3.512	3.488	3.491				3.513	3.55	3.715	3.83	3.543	3.72	3.824	3.954	3.552	3.482		3.53	3.46	0.7969	1.49171	1.2348				1.2435	1.04106	0.895979	0.82345	0.79469	0.521778	0.11994	0.0656703	0.79928	0.54454		0.21369	1.29068	2.244	2.206	2.048				2.35	2.405	2.414	2.39	2.163	2.121
3.56531	3.54639	3.5503				3.57438	3.61923	3.79118	3.85809	3.59426	3.74233	3.82905	3.95594	3.60437	3.53875			3.52637	0.801129	1.50016	1.24077				1.24537	1.04518	0.874783	0.79928	0.803245	0.522852	0.125216	0.06216	0.799092	0.49818			1.29762	2.23704	2.20098	2.04601				2.34402	2.39998	2.40997	2.39002	2.15705	2.12101
3.60715	3.59815	3.59038				3.62503				3.62929	3.78541	3.83514	3.948	3.65301	3.63817			3.57517	0.808842	1.50763	1.25652				1.25357				0.810436	0.490524	0.151843	0.0645299	0.807157	0.518047			1.30837	2.24161	2.19812	2.04682				2.346				2.16357	2.122
3.66486	3.65586	3.65983		3.70504		3.67687	3.70087	3.83495	3.88796	3.69384	3.80595	3.84198	3.948	3.70387	3.69685			3.63385	0.80892	1.51724	1.25718		0.816604		1.2541	1.04727	0.850283	0.774917	0.81025	0.485712	0.144977	0.0529786	0.807509	0.472722			1.31565	2.22205	2.20399	2.03802		1.96727		2.346	2.39401	2.406	2.394	2.14205	2.122
3.70643	3.70354	3.7205	3.73265	3.79882	3.82294	3.72147	3.74621	3.85311	3.88905	3.73939	3.82023	3.845	3.94797	3.74145	3.78371	3.53786	3.66586	3.68747	0.820229	1.52843	1.27562	1.01641	0.808594	0.731883	1.27796	1.04952	0.83955	0.762244	0.822464	0.479945	0.14396	0.0509677	0.817723	0.485236	0.152792	0.116035	1.32506	2.209	2.19903	2.04001	1.98307	1.95105	1.93898	2.34202	2.393	2.40702	2.39805	2.13002	2.13214
3.75006	3.758	3.77111	3.79837	3.88176	3.91778	3.76863	3.76761	3.86423	3.89423	3.77917	3.84333	3.84492	3.945	3.787	3.85543	3.62507	3.75153	3.73498	0.828278	1.53962	1.28579	1.04288	0.823353	0.751491	1.28695	1.05071	0.832568	0.756662	0.827101	0.471385	0.142859	0.0497314	0.829155	0.482276	0.137104	0.0998277	1.33692	2.20906	2.2021	2.04104	1.98998	1.95612	1.93718	2.34408	2.39294	2.40906	2.40306	2.13202	2.14575
3.80305	3.80805	3.82706	3.86707	3.97008	4.0071	3.80006	3.79803	3.87601	3.90601	3.83805	3.86002	3.841	3.945	3.83704	3.92708	3.72915	3.77816	3.78406	0.841749	1.55066	1.297	1.06401	0.849592	0.779684	1.29414	1.05071	0.830458	0.752241	0.841208	0.464629	0.139303	0.0487988	0.841439	0.500161	0.132812	0.0560628	1.34786	2.21201	2.207	2.04301	1.989	1.96201	1.946	2.348	2.39	2.412	2.40601	2.133	2.13299
3.8433	3.85139	3.87839	3.92739	4.03944	4.09661	3.85028	3.82719	3.88712	3.91507	3.88327	3.87913	3.84402	3.94201	3.87333	3.99546	3.85989	3.91707	3.83135	0.849304	1.55716	1.30199	1.06997	0.868711	0.8093	1.30171	1.05283	0.837631	0.761808	0.848132	0.472328	0.141481	0.0477855	0.849388	0.500844	0.134856	0.0584739	1.35419	2.21703	2.21	2.05198	1.99006	1.96807	1.94906	2.34901	2.39102	2.41207	2.41405	2.13604	2.12593
3.8838	3.90488	3.93088	3.98008	4.09955	4.18051	3.8889	3.85251	3.90337	3.92529	3.92094	3.8972	3.8471	3.94331	3.91767	4.05798	3.98178	4.06331	3.87902	0.849847	1.56085	1.3052	1.08263	0.906921	0.84315	1.30318	1.05067	0.848324	0.766821	0.847051	0.493537	0.141653	0.0473751	0.851687	0.499921	0.130534	0.0562689	1.35555	2.22094	2.21014	2.049	1.99792	1.9769	1.9572	2.34998	2.39406	2.42108	2.4211	2.14196	2.11602
3.92391	3.9489	3.9749	4.03388	4.17682	4.25583	3.9339	3.87794	3.92196	3.93997	3.96789	3.90698	3.85199	3.95896	3.95092	4.10689	4.12068	4.22862	3.92988	0.847206	1.55651	1.30225	1.09698	0.937431	0.863603	1.30168	1.05037	0.841037	0.763897	0.846621	0.498399	0.145322	0.0571178	0.847051	0.496967	0.139699	0.0537158	1.35609	2.21801	2.21698	2.049	1.99401	1.97201	1.96698	2.349	2.39699	2.42499	2.42599	2.14	2.117
3.97425	4.00148	4.02549	4.09635	4.25747	4.33267	3.98849	3.91848	3.93531	3.95223	4.0113	3.93216	3.85505	3.95297	4.00128	4.16139	4.25201	4.37217	3.97745	0.836595	1.54945	1.3017	1.08589	0.94459	0.878217	1.29267	1.04729	0.838771	0.767775	0.837818	0.502649	0.144743	0.0506508	0.834789	0.474792	0.141763	0.0712828	1.34441	2.20902	2.21706	2.05001	2.00199	1.98102	1.98509	2.35301	2.40205	2.43218	2.44007	2.13304	2.11598
4.00039	4.05002	4.0751	4.1323	4.30541	4.40045	4.0378	3.96692	3.96657	3.97561	4.04239	3.94904	3.86014	3.95	4.03032	4.20108	4.35367	4.49071	4.02304	0.825791	1.5371	1.28375	1.08557	0.959402	0.893801	1.27972	1.02152	0.821673	0.739981	0.82738	0.502449	0.142976	0.0447551	0.823426	0.478981	0.158062	0.110465	1.33481	2.21082	2.22294	2.0512	2.00098	1.9831	1.99422	2.35416	2.40712	2.45008	2.44714	2.13682	2.114
4.06999	4.10099	4.12999	4.19699	4.37599	4.47299	4.078	4.01299	3.995	4.006	4.11199	4.00099	3.867	3.95	4.09599	4.25499	4.43699	4.57599	4.07499	0.809372	1.52834	1.26673	1.07284	0.952021	0.89435	1.26545	1.00503	0.807842	0.768507	0.812902	0.4994	0.1408	0.04451	0.805732	0.47803	0.163149	0.116219	1.32328	2.202	2.22	2.061	2	1.988	2.005	2.362	2.413	2.454	2.454	2.128	2.114
4.1224	4.15139	4.18335	4.26735	4.42942	4.53132	4.13437	4.06642	4.0474	4.04234	4.16142	4.03745	3.87519	3.953	4.14741	4.32645	4.48811	4.62205	4.12736	0.799641	1.51815	1.25734	1.06297	0.925786	0.893875	1.25552	0.995317	0.799834	0.74337	0.804034	0.491289	0.139267	0.0486287	0.7954	0.474768	0.151707	0.0954425	1.31366	2.19903	2.22503	2.06202	1.96702	2.00199	2.01103	2.36107	2.41305	2.46208	2.46708	2.129	2.11607
4.17618	4.20298	4.23088	4.31378	4.48575	4.57375	4.18416	4.12208	4.1013	4.08826	4.21822	4.09739	3.90059	3.95339	4.20216	4.3862	4.50288	4.62875	4.17606	0.794556	1.50986	1.25123	1.05283	0.926482	0.887591	1.25082	0.988424	0.770689	0.730489	0.799328	0.488623	0.146906	0.0498669	0.790064	0.492863	0.15348	0.0859584	1.30697	2.20296	2.22904	2.06398	1.97008	2.00098	2.01496	2.36996	2.4202	2.47298	2.47708	2.12894	2.12482
4.23485	4.25187	4.27489	4.3529	4.5229	4.6109	4.24185	4.17586	4.16583	4.15084	4.27884	4.16682	3.92992	3.97295	4.25985	4.44585	4.54689	4.6659	4.22886	0.794351	1.51049	1.25233	1.05026	0.919119	0.872199	1.25203	0.994624	0.795546	0.744913	0.799719	0.490745	0.152206	0.0546976	0.789262	0.48904	0.129551	0.0554781	1.30527	2.20101	2.23099	2.063	1.97399	2	2.01301	2.36801	2.42997	2.472	2.48099	2.12601	2.11602
4.29661	4.30841	4.32942	4.38731	4.54719	4.63014	4.30052	4.24361	4.2308		4.33758	4.23893	3.97883	4.0019	4.32265	4.49531	4.55607	4.66803	4.28151	0.799404	1.51671	1.25706	1.05419	0.908676	0.85496	1.25727	0.993814	0.798508		0.801438	0.47087	0.153483	0.0651103	0.79753	0.496494	0.128034	0.0476352	1.31041	2.21615	2.23008	2.067	1.98128	1.99498	2.00688	2.37404	2.42904	2.48598		2.13916	2.11797
4.35806	4.34998	4.37171	4.41873	4.56643	4.64414	4.35312	4.30528	4.31183		4.39588	4.33267	4.06249	4.19147	4.38818	4.52665	4.563	4.671	4.333	0.800916	1.52451	1.26292	1.05083	0.893102	0.834652	1.25833	0.992314	0.793293		0.800373	0.467886	0.156937	0.121875	0.801572	0.497436	0.129371	0.0461276	1.31686	2.23128	2.23808	2.06704	2.00912	1.99286	1.99482	2.3779	2.43314	2.48369		2.1552	2.11502
4.41097	4.39897	4.40698	4.45498	4.58799	4.651	4.40897	4.36897	4.40295		4.43998	4.41596	4.13696	4.26496	4.44697	4.55898	4.563	4.671	4.38297	0.806207	1.52894	1.27149	1.04456	0.879217	0.809833	1.26206	0.994529	0.790961		0.805018	0.466191	0.164766	0.130086	0.807157	0.475811	0.12843	0.0440111	1.32609	2.24499	2.242	2.069	2.015	1.986	1.986	2.373	2.44	2.46801		2.16499	2.116
4.4623	4.44036	4.45037	4.4833	4.59408	4.65096	4.4464	4.43646	4.48563	4.50073	4.49033	4.50467	4.22876	4.23407	4.49531	4.56819	4.56703	4.67098	4.42536	0.818581	1.53931	1.27923	1.04922	0.868796	0.789308	1.26661	1.00538	0.804465	0.721795	0.819797	0.468702	0.159699	0.0713056	0.816984	0.465122	0.126112	0.0410837	1.33463	2.24998	2.24701	2.07301	2.01596	1.983	1.97496	2.38602	2.43898	2.47201	2.47499	2.166	2.1261
4.50376	4.48982	4.50076	4.52351	4.60521	4.64592	4.50099	4.49915	4.57167	4.60098	4.5357	4.59646	4.33357	4.38076	4.53782	4.59321	4.57106	4.66749	4.47372	0.825619	1.55189	1.2885	1.05445	0.857159	0.778232	1.27739	1.02082	0.825754	0.743121	0.827578	0.478621	0.152309	0.0743743	0.823054	0.459952	0.122319	0.0401626	1.34566	2.24702	2.248	2.07402	2.01004	1.98286	1.96996	2.3889	2.43592	2.47284	2.47381	2.16598	2.13908
4.54189	4.53088	4.53889	4.54893	4.61597	4.64201	4.55086	4.55684	4.65576	4.70072	4.5709	4.66979	4.46264	4.56947	4.57888	4.60397	4.57399	4.64207	4.5099	0.833109	1.56015	1.29387	1.05089	0.835002	0.773792	1.2887	1.04075	0.852096	0.773844	0.835528	0.491723	0.126134	0.0565003	0.829801	0.458055	0.123277	0.036271	1.35245	2.248	2.248	2.075	2.01199	1.97602	1.96801	2.38401	2.43201	2.46502	2.46403	2.165	2.14299
4.59244	4.58546	4.58042	4.57732	4.61916	4.63913	4.59156	4.62062	4.73275	4.78994	4.61841	4.74874	4.59638	4.66736	4.62947	4.63623	4.57444	4.6466	4.56045	0.847033	1.56767	1.30161	1.05076	0.833983	0.769766	1.30322	1.05945	0.879521	0.80623	0.849112	0.499883	0.114291	0.049101	0.843516	0.464965	0.121751	0.0370056	1.36081	2.24903	2.24799	2.07597	2.00597	1.97495	1.96195	2.38896	2.43194	2.4639	2.45591	2.16704	2.13397
4.6358	4.63105	4.62188	4.60855	4.63545	4.65245	4.64697	4.68223	4.80752	4.88279	4.65884	4.82209	4.73371	4.80353	4.6758	4.65945	4.61844	4.70597	4.60505	0.85118	1.56689	1.30642	1.04988	0.832332	0.76939	1.31134	1.07635	0.905238	0.834692	0.852141	0.502296	0.125733	0.0461564	0.848907	0.463615	0.153041	0.0607981	1.3628	2.2521	2.24706	2.07298	2.00304	1.96992	1.95692	2.38502	2.426	2.45384	2.44667	2.17106	2.13098
4.676	4.684	4.666	4.636	4.658	4.675	4.696	4.744	4.884	4.973	4.701	4.877	4.87	4.98099	4.716	4.682		4.755	4.658	0.84967	1.56299	1.30386	1.05063	0.83291	0.76891	1.30782	1.08313	0.92073	0.84685	0.84966	0.51266	0.11081	0.0399402	0.84827	0.46691		0.0073816	1.35942	2.257	2.25	2.072	2.005	1.966	1.953	2.386	2.426	2.446	2.43	2.174	2.13
4.73236	4.7334	4.71537	4.67827	4.69228	4.70227	4.74242	4.79847	4.95267	5.05767	4.75337	4.93236	5.01076	5.11987	4.77136	4.74714		4.84035	4.70739	0.848117	1.55507	1.29521	1.04451	0.826071	0.761742	1.30669	1.0813	0.92896	0.861928	0.845745	0.47728	0.161571	0.092748	0.849091	0.569355		0.109246	1.35308	2.26598	2.248	2.07001	2.00195	1.96196	1.94796	2.38797	2.42898	2.43986	2.41589	2.18198	2.13704
4.78102	4.78691	4.76496	4.7151	4.72979	4.73873	4.79796	4.86098	5.04155	5.14732	4.80304	4.98106	5.11173	5.23565	4.82004	4.76604	4.63147	4.75547	4.76	0.837039	1.54518	1.28399	1.03954	0.824594	0.756426	1.29538	1.08114	0.92901	0.861773	0.837071	0.46791	0.167091	0.11751	0.835982	0.56603	0.168598	0.135164	1.34151	2.26374	2.24806	2.07096	1.99598	1.95686	1.9429	2.38402	2.42586	2.42202	2.40082	2.17978	2.14206
4.83187	4.83189	4.81288	4.76986	4.7689	4.77491	4.84588	4.90988	5.06893	5.21284	4.85487	5.03387	5.19778	5.31779	4.87187	4.81787	4.65494	4.77894	4.80988	0.828531	1.5349	1.27433	1.03498	0.811383	0.74031	1.28403	1.07964	0.932003	0.868364	0.830147	0.460967	0.174083	0.123964	0.826125	0.562529	0.177957	0.144776	1.33111	2.25103	2.25099	2.069	1.995	1.95002	1.93801	2.385	2.41902	2.423	2.39202	2.16903	2.14499
4.8876	4.88656	4.86955	4.82258	4.82259	4.82257	4.89854	4.97281	5.1468	5.27652	4.91259	5.10263	5.22067	5.35465	4.92957	4.87358	4.6803	4.8043	4.86255	0.817234	1.52614	1.26374	1.0231	0.793793	0.721756	1.27162	1.06151	0.93097	0.868068	0.819332	0.456352	0.15063	0.118961	0.814711	0.551897	0.183417	0.15011	1.32267	2.25698	2.24299	2.06796	1.99294	1.93998	1.92991	2.38195	2.41601	2.42198	2.38193	2.17198	2.148
4.96069	4.95815	4.94671	4.90676	4.91526	4.91535	4.97304	5.04136	5.20843	5.3194	4.98769	5.17166	5.27497	5.39921	5.00015	4.93537	4.71069	4.83469	4.93561	0.797513	1.49838	1.24367	0.994292	0.780316	0.707074	1.2463	1.03	0.891393	0.845077	0.800847	0.475905	0.134124	0.0681612	0.794271	0.518106	0.187405	0.154428	1.29588	2.23978	2.22295	2.05546	1.98148	1.9334	1.91595	2.3619	2.41	2.40923	2.36986	2.16075	2.13371
5.01756	5.01305	5.00405	4.96656	4.97559	4.97958	5.02304	5.08307	5.25309	5.36202	5.04456	5.22754	5.29751	5.43201	5.05506	5.0001	4.746	4.87	4.98855	0.805822	1.50223	1.24372	0.997815	0.786421	0.720158	1.24858	1.0269	0.891482	0.832374	0.80827	0.485933	0.135334	0.0899818	0.803339	0.513049	0.204418	0.171588	1.30067	2.229	2.22049	2.05349	1.9805	1.9285	1.9135	2.3575	2.40999	2.396	2.363	2.149	2.12002
5.07435	5.06382	5.05734	5.02401	5.05005	5.05313	5.07385	5.13268	5.30508	5.38353	5.10185	5.2746	5.30655	5.437	5.11384	5.08393	4.80581	4.92981	5.04179	0.805149	1.50634	1.25393	0.997573	0.785453	0.716087	1.25393	1.02218	0.871175	0.814618	0.808511	0.482728	0.128653	0.0837388	0.801709	0.520881	0.213379	0.18087	1.30457	2.22651	2.216	2.04847	1.97948	1.92498	1.91151	2.35599	2.40246	2.39202	2.36454	2.14749	2.12248
5.11634	5.10245	5.09809	5.08271	5.11454	5.12512	5.1154	5.15392	5.31518	5.38879	5.14345	5.2865	5.31219	5.43659	5.15327	5.1929	4.9078	5.03182	5.07706	0.813031	1.51577	1.26007	1.00479	0.797173	0.719562	1.25897	1.02746	0.867148	0.794349	0.814897	0.491756	0.134786	0.0897226	0.81088	0.491138	0.22272	0.190388	1.31305	2.22727	2.2159	2.04547	1.97746	1.92354	1.91303	2.35496	2.39769	2.39404	2.36863	2.14625	2.12116
5.17649	5.16749	5.16949	5.15948	5.20598	5.22048	5.17799	5.21749	5.34549	5.4015	5.20849	5.309	5.3205	5.4405	5.21049	5.255	4.968	5.098	5.14699	0.822419	1.52774	1.26913	1.01278	0.806477	0.736092	1.26382	1.03821	0.847289	0.781497	0.825273	0.488855	0.130924	0.0836468	0.819079	0.486986	0.170251	0.134186	1.32274	2.217	2.2115	2.044	1.976	1.9255	1.9145	2.353	2.384	2.396	2.3745	2.135	2.128
5.20862	5.20512	5.20412	5.21321	5.2819	5.30504	5.20909	5.23042	5.3491	5.39494	5.23908	5.32816	5.31856	5.40904	5.24349	5.30923	5.10121	5.23501	5.18411	0.826351	1.53873	1.27733	1.03756	0.824128	0.75674	1.27468	1.02733	0.836546	0.767812	0.827294	0.481539	0.121969	0.0539703	0.824858	0.485408	0.114398	0.0732985	1.33478	2.21699	2.21503	2.0465	1.98253	1.93164	1.9166	2.35003	2.3865	2.39654	2.38603	2.136	2.13715
5.26326	5.26032	5.25908	5.27734	5.36224	5.3984	5.26103	5.26838	5.35912	5.39037	5.291	5.34328	5.32344	5.41174	5.2873	5.37377	5.19823	5.23852	5.23722	0.838513	1.55037	1.29309	1.04918	0.829367	0.767712	1.28969	1.02161	0.826197	0.75692	0.83809	0.470775	0.114924	0.0491998	0.837846	0.489276	0.134664	0.0506239	1.34753	2.2166	2.21759	2.04708	1.98504	1.94347	1.92506	2.35213	2.38657	2.40003	2.38977	2.13558	2.15094
5.29952	5.29904	5.31002	5.34003	5.44403	5.48705	5.28655	5.28651	5.36499	5.3845	5.33802	5.3565	5.32099	5.3995	5.32504	5.43405	5.26914	5.31518	5.27152	0.847388	1.55639	1.30202	1.06305	0.870688	0.794831	1.29471	1.02797	0.822288	0.763912	0.847192	0.465058	0.11363	0.0476006	0.846488	0.474252	0.122485	0.0463136	1.35708	2.22151	2.2215	2.05051	1.987	1.94202	1.92801	2.358	2.3895	2.40152	2.40202	2.14001	2.14849
5.32857	5.34405	5.34565	5.38768	5.49732	5.55083	5.32947	5.3059	5.36071	5.38859	5.36608	5.36682	5.30203	5.39755	5.35752	5.49213	5.37723	5.45132	5.30566	0.854005	1.55841	1.30718	1.08753	0.900346	0.822974	1.30201	1.03297	0.825209	0.757938	0.852835	0.466752	0.12754	0.0502772	0.853537	0.520582	0.145358	0.0554235	1.36173	2.22744	2.22251	2.05498	1.98696	1.95252	1.93861	2.36	2.39354	2.41558	2.41462	2.14546	2.13588
5.39141	5.40515	5.41755	5.46424	5.59022	5.64572	5.38169	5.35023	5.38333	5.38535	5.42991	5.40068	5.3212	5.4028	5.41544	5.5626	5.51815	5.60144	5.37856	0.850157	1.55548	1.29599	1.08345	0.90829	0.832835	1.30483	1.03498	0.826272	0.743721	0.849186	0.486009	0.117257	0.0513817	0.849705	0.514641	0.132521	0.054093	1.35721	2.22099	2.22355	2.05352	1.98313	1.9557	1.95127	2.36044	2.39819	2.42543	2.42611	2.14002	2.12099
5.43444	5.45943	5.46743	5.52243	5.64841	5.72689	5.43793	5.38446	5.39947	5.401	5.47294	5.40899	5.33049	5.41747	5.45994	5.61492	5.64382	5.76525	5.42893	0.840358	1.54805	1.29417	1.07908	0.902095	0.845881	1.29359	1.02275	0.809969	0.760317	0.840076	0.493144	0.11782	0.0503647	0.839485	0.515943	0.145827	0.0943088	1.34677	2.2205	2.226	2.0545	1.989	1.96499	1.96398	2.35751	2.40749	2.44646	2.431	2.141	2.1205
5.48145	5.511	5.52253	5.57758	5.73608	5.80964	5.48108	5.41056	5.40029	5.40323	5.5185	5.45349	5.33508	5.41	5.50743	5.66398	5.79514	5.93028	5.48043	0.829034	1.53493	1.28201	1.07866	0.927023	0.858458	1.28666	1.02915	0.79789	0.724364	0.830514	0.533974	0.125183	0.0581193	0.826511	0.507948	0.158763	0.102138	1.33816	2.21698	2.23203	2.05413	1.99356	1.9716	1.97715	2.35506	2.4096	2.44908	2.44815	2.13848	2.11163
5.52316	5.55661	5.57074	5.63134	5.79743	5.86738	5.5328	5.4591	5.42412	5.4219	5.56456	5.5013	5.34215	5.40959	5.54715	5.70721	5.88436	6.03023	5.52032	0.813792	1.52345	1.26555	1.06711	0.922724	0.867215	1.26975	0.981574	0.784858	0.72696	0.81715	0.531855	0.132958	0.058137	0.810082	0.499828	0.164909	0.112288	1.32893	2.21384	2.23463	2.06452	1.98604	1.98716	1.99622	2.35943	2.40902	2.45502	2.46009	2.13538	2.125
5.57754	5.60853	5.62901	5.69501	5.86301	5.93603	5.59352	5.50812	5.47409	5.46209	5.61403	5.53753	5.34902	5.4135	5.60104	5.76405	5.94503	6.08502	5.58201	0.794971	1.51185	1.25014	1.05127	0.910288	0.870822	1.26124	0.984402	0.787884	0.72476	0.798766	0.520191	0.135475	0.0561854	0.791895	0.494169	0.155042	0.0916475	1.31521	2.206	2.241	2.0655	1.98853	1.99249	2.006	2.356	2.41002	2.45603	2.46402	2.1295	2.12501
5.629	5.65944	5.66503	5.73494	5.90894	5.98862	5.63253	5.56755	5.52058	5.50843	5.6635	5.58496	5.37215	5.41709	5.6565	5.83257	5.96248	6.09736	5.62004	0.786564	1.50483	1.24565	1.04557	0.914602	0.865597	1.25836	0.970708	0.780113	0.729588	0.789486	0.52555	0.154981	0.0617997	0.784329	0.499717	0.146226	0.0852841	1.30937	2.21052	2.24555	2.07154	2.00657	1.99099	2.01056	2.36454	2.41807	2.46905	2.47306	2.1345	2.12511
5.68651	5.71001	5.72727	5.77623		6.07258	5.68627	5.62423	5.58056	5.55395	5.72551	5.61441	5.37575	5.42168	5.71545	5.90153	6.0112	6.13418	5.67621	0.786896	1.49309	1.23926	1.03504		0.84079	1.2312	0.971725	0.778539	0.701953	0.788571	0.481113	0.14268	0.0595071	0.785498	0.464447	0.140681	0.0643647	1.29061	2.20739	2.22607	2.07118	2.03022		2.01009	2.36613	2.4252	2.47402	2.47898	2.13539	2.12204
5.754	5.755	5.784	5.831		6.143	5.743	5.679	5.65	5.641	5.793	5.722	5.454	5.586	5.78	5.97	6.02	6.142	5.73	0.79609	1.49439	1.24854	1.02514		0.80557	1.24204	0.98222	0.78386	0.73556	0.79663	0.536097	0.190858	0.152596	0.79566	0.48751	0.13539	0.0561002	1.29328	2.225	2.229	2.079	2.04		2.014	2.372	2.434	2.475	2.478	2.153	2.124
5.81973	5.80959	5.83954	5.88236	6.00735	6.06624	5.80664	5.74285	5.73094	5.71611	5.85771	5.7931	5.48813	5.4947	5.84874	5.99426	6.03109	6.11814	5.78759	0.800039	1.5033	1.24747	1.03605	0.865885	0.810207	1.25143	0.99014	0.787106	0.73532	0.800303	0.460769	0.150676	0.0734533	0.799811	0.485203	0.13202	0.060012	1.29951	2.23206	2.23206	2.07504	2.02305	1.99996	2.00792	2.37213	2.43101	2.469	2.47797	2.15604	2.12504
5.87784	5.85699	5.88284	5.91199	6.03579	6.08595	5.85819	5.81134	5.80702	5.80615	5.91477	5.88211	5.57915	5.71013	5.90784	6.01535	6.03804	6.129	5.83497	0.815171	1.51003	1.2617	1.0446	0.87448	0.795406	1.26136	1.00278	0.798638	0.714889	0.816584	0.460138	0.146517	0.110137	0.813482	0.474156	0.123301	0.0530745	1.31092	2.23718	2.23698	2.07796	2.02693	1.99689	2.0016	2.38207	2.43202	2.46902	2.47591	2.1592	2.12824
5.91513	5.90114	5.92011	5.95608	6.07101	6.12797	5.91112	5.87118	5.89722	5.90224	5.94914	5.97622	5.67524	5.80502	5.94514	6.03106	6.04	6.129	5.87813	0.824564	1.52266	1.26875	1.04601	0.852202	0.77962	1.27285	1.00358	0.797688	0.717976	0.826156	0.468972	0.151273	0.114308	0.82249	0.464632	0.121133	0.0537188	1.32228	2.24501	2.236	2.07598	2.02399	1.99201	1.984	2.38499	2.433	2.46998	2.47198	2.16801	2.13901
5.96851	5.95746	5.96546	5.9865	6.07653	6.11543	5.95748	5.94264	5.9839	5.99905	6.00542	6.06284	5.77133	5.81268	5.99951	6.05514	6.04006	6.12847	5.9285	0.834024	1.53419	1.2831	1.03581	0.841006	0.767624	1.28092	1.01881	0.812901	0.728496	0.83674	0.469962	0.140257	0.0578669	0.830642	0.461462	0.118657	0.0533315	1.33241	2.24807	2.23702	2.07002	2.02093	1.99385	1.98485	2.38197	2.43405	2.46098	2.4629	2.17203	2.14193
6.02046	6.00512	6.01268	6.037	6.12921	6.15779	6.00714	6.00847	6.07602	6.10624	6.04855	6.14838	5.90824	5.98396	6.05155	6.06944	6.046	6.07526	5.98001	0.844494	1.54386	1.28674	1.0447	0.831495	0.757966	1.29406	1.03295	0.830358	0.747502	0.844837	0.478666	0.129352	0.0597463	0.842908	0.467879	0.13349	0.0614598	1.3421	2.255	2.23893	2.072	2.014	1.97913	1.97009	2.37918	2.43882	2.4588	2.45278	2.17498	2.13515
6.041	6.05499	6.04299	6.037	6.09401	6.10401	6.05799	6.07399	6.16598	6.20598	6.07299	6.20999	6.05297	6.11597	6.07599	6.089	6.046	6.087	6.02499	0.847349	1.55001	1.29674	1.0389	0.826381	0.75688	1.29461	1.05115	0.842767	0.762307	0.848269	0.499036	0.146836	0.0680583	0.845509	0.475418	0.137039	0.0592205	1.34356	2.255	2.236	2.072	2.014	1.985	1.974	2.387	2.431	2.45	2.443	2.174	2.142
6.11034	6.10866	6.10146	6.09298	6.14181	6.16069	6.12064	6.1518	6.26001	6.3061	6.13827	6.28661	6.19851	6.267	6.14839	6.11229	6.04853	6.16305	6.08364	0.849493	1.54987	1.29738	1.05145	0.842098	0.752994	1.2953	1.06158	0.861735	0.784315	0.849678	0.502755	0.153642	0.0550113	0.84827	0.460046	0.13385	0.0618322	1.34703	2.26001	2.23595	2.06698	2.01293	1.98182	1.96486	2.38	2.42699	2.44296	2.43484	2.18004	2.13808
6.13924	6.16415	6.14013	6.0922	6.12691	6.13602	6.17422	6.2184	6.3448	6.39804	6.16138	6.33833	6.32491	6.43444	6.18124	6.13647		6.1674	6.13706	0.844744	1.54572	1.29125	1.03782	0.825398	0.754111	1.29454	1.07408	0.872258	0.795758	0.844533	0.508865	0.138109	0.0529495	0.844142	0.451599		0.0508944	1.34198	2.26098	2.23216	2.06509	2.00682	1.96669	1.95258	2.38016	2.42591	2.4398	2.4218	2.18287	2.14496
6.19413	6.21515	6.19014	6.14504	6.16701	6.18099	6.22816	6.28018	6.42424	6.48825	6.22211	6.39708	6.4533	6.58633	6.23614	6.15708			6.18415	0.843116	1.53735	1.28645	1.02664	0.819148	0.751057	1.28823	1.06682	0.885802	0.811551	0.843339	0.469928	0.1324	0.0658301	0.841983	0.455073			1.33615	2.25999	2.23898	2.06898	1.999	1.953	1.93399	2.38699	2.422	2.43097	2.41297	2.17699	2.143
6.23951	6.26642	6.23842	6.15859	6.17041	6.17735	6.28349				6.26056	6.42528	6.55976	6.70175	6.28448	6.18419			6.23751	0.834698	1.52897	1.27767	1.02885	0.818396	0.743045	1.27699				0.836009	0.494052	0.160579	0.107974	0.832571	0.45247			1.32512	2.256	2.23299	2.063	1.99791	1.95186	1.93188	2.38293				2.17502	2.14397
6.29219	6.3093	6.28121	6.21915	6.21228	6.21301	6.33417	6.39543	6.57428	6.65843	6.3181	6.45439	6.63704	6.77795	6.33426	6.20426		6.29307	6.29008	0.820364	1.51756	1.26483	1.0103	0.808017	0.731486	1.26627	1.0362	0.890476	0.819741	0.821801	0.534208	0.176543	0.123166	0.818501	0.453353		0.103635	1.31134	2.25582	2.23196	2.06291	1.98891	1.93789	1.9198	2.376	2.41607	2.41289	2.38889	2.17685	2.141
6.345	6.367	6.335	6.27	6.269	6.258	6.386	6.459	6.631	6.722	6.367	6.516	6.683	6.82	6.39	6.26		6.163	6.338	0.81302	1.50763	1.25968	1.0142	0.81009	0.72908	1.25913	1.05692	0.90006	0.83089	0.81565	0.53321	0.17756	0.11543	0.81014	0.44637		0.0173926	1.3059	2.248	2.23	2.059	1.985	1.933	1.911	2.376	2.419	2.408	2.384	2.17	2.141
6.40479	6.41767	6.3957	6.31777	6.29282	6.28279	6.43967	6.51843	6.69123	6.78657	6.42974	6.59115	6.70585	6.83394	6.45074	6.3305	6.1041	6.14719	6.39168	0.80683	1.50306	1.24424	1.00143	0.793497	0.724407	1.25295	1.05134	0.895625	0.826466	0.808543	0.493687	0.172217	0.0994245	0.805006	0.453502	0.101088	0.0187467	1.29842	2.25592	2.231	2.05994	1.98001	1.92791	1.90992	2.3759	2.41695	2.40506	2.37299	2.17394	2.15195
6.46726	6.47111	6.45115	6.37928	6.35841	6.34555	6.49319	6.55308	6.71061	6.83177	6.48826	6.68224	6.77209	6.90718	6.50926	6.44839	6.19055	6.3186	6.44619	0.807696	1.50277	1.24978	1.00278	0.780799	0.719644	1.25055	1.04588	0.891987	0.826066	0.808117	0.425775	0.109573	0.0544861	0.807132	0.526095	0.1943	0.156258	1.30083	2.25004	2.23087	2.05493	1.98087	1.92107	1.90402	2.36807	2.41302	2.40967	2.37198	2.16904	2.14776
6.52313	6.52012	6.50213	6.43613	6.42116	6.41417	6.54611	6.60107	6.78204	6.86606	6.54413	6.73706	6.77603	6.91499	6.56513	6.51016		6.34517	6.49911	0.813272	1.5071	1.25368	1.00409	0.782057	0.725113	1.25413	1.04518	0.886958	0.823214	0.813287	0.430544	0.106646	0.0498929	0.812987	0.49171		0.15076	1.3052	2.25198	2.22499	2.052	1.975	1.92401	1.90501	2.37099	2.414	2.395	2.371	2.17099	2.13699
6.57653	6.56949	6.55852	6.49271	6.48689	6.48691	6.59148	6.62942	6.7991	6.89013	6.59956	6.76317	6.78804	6.912	6.61848	6.57687			6.54553	0.814159	1.51478	1.25616	1.00419	0.780929	0.722413	1.26182	1.04813	0.881797	0.816593	0.816102	0.482053	0.125855	0.0510711	0.811903	0.458633			1.31135	2.24397	2.22198	2.05097	1.97398	1.92698	1.90902	2.36694	2.41193	2.393	2.37006	2.16595	2.13098
6.62887	6.61798	6.6101	6.56244	6.57491	6.57716	6.6387	6.67076	6.80949	6.90302	6.65495	6.78017	6.79202	6.912	6.66581	6.66255			6.59776	0.821047	1.52379	1.26352	1.01565	0.811085	0.728859	1.27164	1.04756	0.878488	0.80511	0.824166	0.491011	0.126343	0.0482174	0.817308	0.469674			1.3206	2.24092	2.21996	2.048	1.97204	1.92504	1.91094	2.36111	2.40489	2.39313	2.37613	2.16098	2.12932
6.66901	6.66301	6.66101	6.62901	6.66301	6.67701	6.67101	6.706	6.832	6.904	6.69901	6.788	6.793	6.912	6.70301	6.73401		6.51003	6.63301	0.830612	1.5344	1.27862	1.03317	0.822423	0.744984	1.28096	1.04993	0.873318	0.798628	0.832281	0.488757	0.12604	0.0457901	0.828312	0.4763		0.0785883	1.33018	2.237	2.218	2.048	1.974	1.927	1.908	2.366	2.4	2.399	2.382	2.16	2.144
6.72045	6.71359	6.71465	6.69684	6.74903	6.77015	6.71852	6.7405	6.85128	6.91003	6.75147	6.81215	6.796	6.90682	6.75347	6.80507	6.59306	6.72095	6.68861	0.842171	1.54672	1.28819	1.04705	0.840857	0.769965	1.29021	1.04538	0.859402	0.786751	0.840329	0.469309	0.126273	0.0462095	0.842951	0.474144	0.102684	0.0663678	1.34298	2.23003	2.22203	2.04696	1.97608	1.93015	1.9201	2.36796	2.39601	2.40404	2.39108	2.14906	2.16009
6.75605	6.75994	6.76612	6.76334	6.83065	6.861	6.75992	6.77948	6.87311	6.91196	6.7891	6.82415	6.796	6.89302	6.79097	6.88934	6.67759	6.72034	6.73699	0.849325	1.55462	1.30264	1.06607	0.850888	0.783012	1.30473	1.04909	0.854726	0.773709	0.846537	0.461359	0.125728	0.046152	0.85083	0.503185	0.144648	0.0668956	1.3533	2.23189	2.224	2.04409	1.98209	1.94229	1.92818	2.365	2.39707	2.40711	2.39709	2.1538	2.16678
6.80309	6.80213	6.81611	6.82315	6.90421	6.95021	6.8011	6.80109	6.87803	6.91002	6.83808	6.83103	6.79601	6.89401	6.8341	6.94914	6.79333	6.86935	6.78112	0.853109	1.56363	1.30468	1.0695	0.860671	0.794727	1.31093	1.04806	0.8474	0.775873	0.850887	0.455537	0.125653	0.0453466	0.853962	0.50655	0.135224	0.0635616	1.36101	2.22701	2.22401	2.048	1.98599	1.95501	1.93603	2.365	2.39999	2.41202	2.40105	2.14501	2.15697
6.83849	6.85249	6.85853	6.88253	6.98973	7.03592	6.8405	6.83528	6.89119	6.91903	6.87053	6.84123	6.8	6.89814	6.87242	7.00562	6.92642	7.01153	6.83048	0.856756	1.56419	1.30976	1.07803	0.885392	0.817534	1.30872	1.04539	0.839347	0.761172	0.853475	0.466559	0.12688	0.0439909	0.858589	0.50661	0.137111	0.0561666	1.3634	2.22905	2.22797	2.048	1.9841	1.95804	1.94908	2.36501	2.39806	2.41815	2.41917	2.14807	2.14392
6.88691	6.901	6.91093	6.93528	7.06164	7.1269	6.88975	6.86264	6.9102	6.92224	6.92291	6.86338	6.80009	6.91198	6.91397	7.06604	7.06597	7.16239	6.87793	0.851319	1.56139	1.3091	1.08591	0.910243	0.838569	1.3042	1.03543	0.830159	0.755357	0.849007	0.4937	0.126949	0.0431381	0.852416	0.511047	0.149425	0.0520797	1.35957	2.23393	2.22516	2.048	1.99387	1.962	1.95731	2.36616	2.40409	2.43316	2.43631	2.15493	2.13596
6.92701	6.94501	6.95201	6.99201	7.13402	7.21102	6.92301	6.89101	6.919	6.933	6.96301	6.88	6.804	6.911	6.95701	7.11201	7.19702	7.31202	6.91901	0.841987	1.55336	1.30332	1.09865	0.93378	0.856613	1.29832	1.02663	0.819088	0.747708	0.842227	0.502961	0.12999	0.0443801	0.840307	0.492795	0.133746	0.0564894	1.35203	2.231	2.232	2.048	1.988	1.962	1.971	2.373	2.408	2.44	2.45	2.152	2.134
6.97062	6.99353	7.00665	7.05165	7.20885	7.2929	6.98155	6.92657	6.93536	6.94728	7.01055	6.90334	6.80701	6.906	6.99765	7.16267	7.29518	7.42514	6.96464	0.827867	1.54377	1.2904	1.0871	0.934146	0.869247	1.28467	1.01801	0.811437	0.738037	0.828525	0.509412	0.132238	0.0448656	0.826839	0.468132	0.163552	0.102427	1.34097	2.22287	2.229	2.05105	1.98609	1.97203	1.98213	2.36704	2.41711	2.45624	2.45918	2.14591	2.12996
7.02	7.03622	7.05811	7.1032	7.27629	7.36453	7.02511	6.97193	6.96373	6.96966	7.05417	6.93129	6.8082	6.90591	7.04882	7.21644	7.3878	7.51511	7.01509	0.810449	1.53143	1.27691	1.0731	0.936853	0.876769	1.26782	1.00237	0.800303	0.756082	0.8156	0.500917	0.132911	0.0461099	0.805679	0.452988	0.14424	0.0975123	1.3274	2.21316	2.22913	2.05509	1.99284	1.97411	1.99218	2.37016	2.426	2.47513	2.47316	2.13898	2.12713
7.06415	7.09014	7.10712	7.15619	7.33318	7.43214	7.07413	7.01313	6.99614	6.99911	7.10614	6.98814	6.81704	6.90201	7.08517	7.28017	7.42306	7.56399	7.06314	0.80465	1.52205	1.26387	1.06557	0.934287	0.877594	1.2626	0.99937	0.799064	0.77339	0.80897	0.495928	0.133827	0.0474342	0.80033	0.463073	0.14068	0.0961906	1.31966	2.21999	2.23501	2.05901	1.98594	1.97903	2.00001	2.37701	2.42603	2.48101	2.48003	2.138	2.13301
7.12259	7.14151	7.15451	7.22636	7.4013	7.48636	7.12458	7.06259	7.05063		7.15958	7.04256	6.83131	6.90513	7.14859	7.34552	7.44653	7.56149	7.11656	0.797073	1.51639	1.25519	1.04585	0.914198	0.875369	1.25903	0.99175	0.7891		0.801547	0.491332	0.132609	0.0490433	0.792741	0.475838	0.136797	0.0585836	1.31168	2.21702	2.23901	2.06398	1.96499	1.98905	2.00302	2.38099	2.43801	2.48404		2.13802	2.13595
7.18045	7.19101	7.20414	7.26228	7.43095	7.5217	7.18123	7.12032			7.21645	7.09772	6.86203	6.91846	7.20643	7.39619	7.49709	7.608	7.17108	0.794592	1.51494	1.25676	1.04207	0.908012	0.867231	1.2558	0.987971			0.798415	0.488344	0.137481	0.0514706	0.791007	0.490304	0.124017	0.0426282	1.31182	2.21913	2.24004	2.06198	1.96411	1.99407	2.005	2.38004	2.43902			2.14013	2.13104
7.24501	7.23601	7.25501	7.319	7.473	7.553	7.23601	7.17901			7.28101	7.17402	6.90801	6.93903	7.27001	7.44901	7.501	7.608	7.21901	0.798251	1.51902	1.25907	1.04178	0.895221	0.849078	1.25582	0.990232			0.799991	0.47652	0.146392	0.0599509	0.796631	0.504691	0.12345	0.0425499	1.31392	2.225	2.242	2.061	1.96901	1.997	2.005	2.382	2.44			2.146	2.133
7.30673	7.2866	7.3026	7.33342	7.48126	7.56416	7.28868	7.24072		7.24682	7.34168	7.27405	6.99481	7.12285	7.33573	7.48435	7.50804	7.60084	7.2696	0.803883	1.52435	1.26189	1.05702	0.900111	0.83557	1.26082	1.00072		0.792224	0.803286	0.477764	0.160425	0.125282	0.804396	0.509431	0.125297	0.0420748	1.32015	2.24009	2.24303	2.06303	2.0001	1.99095	1.99791	2.389	2.44399		2.484	2.15807	2.12303
7.36312	7.33296	7.34878	7.36585	7.50161	7.57609	7.34099	7.29632	7.31546	7.31061	7.39412	7.35509	7.05786	7.18601	7.39214	7.51156	7.51107	7.58898	7.31596	0.8111	1.53332	1.2664	1.05486	0.883624	0.811746	1.27195	1.00975	0.793669	0.787084	0.810759	0.469469	0.174956	0.13904	0.811122	0.499935	0.123558	0.0386792	1.32703	2.24709	2.24496	2.06509	2.0082	1.98696	1.9908	2.389	2.44304	2.479	2.48402	2.16302	2.12513
7.41208	7.37514	7.3831	7.4031	7.52801	7.57999	7.38413	7.35415	7.3792	7.38121	7.44308	7.44621	7.13928	7.14333	7.44209	7.53605	7.514	7.58814	7.35812	0.821603	1.54237	1.27591	1.0509	0.851087	0.791484	1.28124	1.01611	0.80147	0.74538	0.822092	0.456344	0.165999	0.0744673	0.820383	0.477389	0.123439	0.0392078	1.33488	2.25101	2.243	2.06899	2.01699	1.985	1.98198	2.389	2.44499	2.479	2.48498	2.16401	2.13103
7.44252	7.42743	7.41947	7.44122	7.53203	7.57595	7.43352	7.41266	7.4558	7.46197	7.47249	7.52377	7.24326	7.26788	7.47452	7.55519	7.51404	7.64117	7.40445	0.830249	1.55542	1.28726	1.04845	0.849947	0.774141	1.29532	1.02321	0.801799	0.734441	0.83053	0.46204	0.146811	0.0660565	0.828971	0.443454	0.119254	0.0864612	1.34722	2.25504	2.24296	2.06399	2.015	1.98399	1.97295	2.38994	2.44293	2.4778	2.47578	2.16805	2.14303
7.47327	7.46556	7.46091	7.46255	7.53513	7.57094	7.47247	7.45638	7.51083	7.52488	7.50314	7.57617	7.31952	7.38297	7.50794	7.56337	7.52892	7.59524	7.44247	0.834615	1.54144	1.28765	1.0488	0.839151	0.767498	1.28798	1.02284	0.805804	0.745268	0.835315	0.487397	0.140676	0.0624758	0.832881	0.462163	0.135552	0.0597721	1.33874	2.25005	2.23542	2.06801	2.01489	1.98296	1.96779	2.38595	2.43836	2.46634	2.46024	2.16704	2.14186
7.50862	7.51413	7.50258	7.48955	7.55	7.57299	7.51663	7.5197	7.59474	7.61081	7.53264	7.65271	7.4574	7.5189	7.5511	7.58056	7.52551	7.65197	7.48663	0.841506	1.55246	1.29469	1.03642	0.817345	0.761913	1.3004	1.03493	0.816799	0.759137	0.841288	0.504898	0.138163	0.0631056	0.840707	0.473807	0.1277	0.0938679	1.3489	2.25251	2.232	2.06847	2.01199	1.98199	1.96248	2.38349	2.43201	2.45895	2.44848	2.16901	2.13546
7.55058	7.55672	7.53513	7.50981	7.55311	7.57255	7.56582	7.58283	7.67366	7.70672	7.57697	7.72288	7.58607	7.64094	7.58917	7.58014	7.53412	7.63566	7.5306	0.851373	1.55826	1.30136	1.04604	0.824556	0.754753	1.30364	1.05054	0.834497	0.771203	0.85228	0.491859	0.127759	0.0603089	0.848905	0.493935	0.139281	0.0762886	1.35278	2.25149	2.23244	2.06346	2.00848	1.97589	1.95538	2.38043	2.43146	2.44638	2.43884	2.16948	2.12749
7.59243	7.60793	7.57931	7.53208	7.56123	7.57673	7.62408	7.64234	7.75622	7.79404	7.61148	7.7857	7.76578	7.78186	7.63739	7.5892	7.54222	7.68407	7.57416	0.854881	1.55266	1.3018	1.04715	0.82368	0.756934	1.30535	1.06184	0.857616	0.791581	0.852819	0.520173	0.122239	0.0500377	0.855978	0.491825	0.131603	0.0782431	1.35305	2.25048	2.22794	2.06043	2.00685	1.96789	1.94685	2.37539	2.4284	2.43785	2.42766	2.1675	2.12692
7.63312	7.64867	7.61466	7.55759	7.57157	7.58704	7.67165	7.70118	7.83173	7.88326	7.65461	7.83808	7.8363	7.92939	7.67663	7.59808	7.52403	7.60011	7.62513	0.850739	1.55395	1.30149	1.04152	0.818403	0.755545	1.30233	1.06296	0.878489	0.808505	0.849255	0.511367	0.144666	0.0695894	0.851058	0.441714	0.0633427	0.0386923	1.35298	2.2495	2.2255	2.0575	2.0005	1.96295	1.94048	2.3705	2.424	2.43148	2.41296	2.1675	2.12351
7.67216	7.70493	7.66506	7.58757	7.59468	7.60024	7.71914	7.75972	7.90541	7.96909	7.68968	7.86583	7.87956	8.00065	7.72013	7.62517	7.53216	7.63555	7.66615	0.84225	1.54507	1.29034	1.04036	0.814756	0.750776	1.29209	1.06981	0.889425	0.817998	0.842707	0.50877	0.203855	0.124624	0.840616	0.459199	0.0705053	0.0439771	1.34487	2.24939	2.22544	2.0575	1.99943	1.94794	1.93289	2.36997	2.42298	2.42382	2.39834	2.16639	2.12795
7.72356	7.74068	7.70952	7.63196	7.6114	7.62057	7.76948	7.81681	7.97705	8.05517	7.74305	7.89189	7.98293	8.11001	7.76958	7.6376	7.54752	7.63184	7.71657	0.834134	1.53519	1.27867	1.02575	0.805879	0.746573	1.28064	1.06228	0.894443	0.82644	0.835711	0.527764	0.217036	0.141845	0.831641	0.443996	0.0799475	0.0219446	1.33196	2.23993	2.22044	2.05741	1.99439	1.9428	1.92432	2.36794	2.42093	2.41036	2.3851	2.1564	2.12449
7.77063	7.79313	7.75465	7.67462	7.65103	7.64559	7.81313	7.87466	8.04574	8.12919	7.78962	7.93123	8.07041	8.20146	7.81762	7.71002	7.57001	7.625	7.76416	0.818482	1.52582	1.26875	1.02106	0.803774	0.742097	1.2708	1.0538	0.899159	0.835569	0.82015	0.520077	0.210737	0.143681	0.81628	0.494244	0.0992984	0.0269025	1.31951	2.237	2.218	2.05349	1.98948	1.93397	1.91649	2.36549	2.41797	2.40397	2.36747	2.15201	2.12399
7.81879	7.84119	7.80356	7.71666	7.67487	7.68112	7.86223	7.94355	8.11355	8.20864	7.83726	8.0054	8.14503	8.28499	7.86625	7.71519	7.60548	7.62508	7.8176	0.811328	1.51851	1.26228	1.00625	0.792904	0.732745	1.26102	1.04878	0.91096	0.849952	0.813786	0.501914	0.166533	0.10915	0.808556	0.457428	0.126577	0.0350565	1.31308	2.23547	2.21845	2.05191	1.98298	1.92797	1.91194	2.36391	2.40591	2.39491	2.35291	2.15292	2.12351
7.8772	7.89242	7.84625	7.76565	7.73874	7.72778	7.91593	7.97353	8.1565	8.24416	7.89378	8.07187	8.14756	8.2843	7.92173	7.79779	7.64313	7.63509	7.86218	0.807996	1.5136	1.25812	1.00139	0.789392	0.724939	1.25456	1.03916	0.896469	0.835489	0.809526	0.485765	0.164791	0.103538	0.806209	0.49754	0.149789	0.0497901	1.30903	2.23291	2.21439	2.0454	1.9814	1.92541	1.90794	2.35751	2.40587	2.38883	2.34845	2.14693	2.12429
7.93116	7.93363	7.90265	7.81716	7.79419	7.7852	7.95764	8.01958	8.20156	8.27409	7.95115	8.11114	8.17307	8.29805	7.97715	7.83424	7.69309	7.81511	7.91512	0.809369	1.51402	1.25538	0.998649	0.787003	0.72315	1.25548	1.03776	0.890131	0.835042	0.811132	0.517887	0.171178	0.0979125	0.807287	0.454322	0.168235	0.136046	1.30857	2.22898	2.20949	2.04099	1.97699	1.92149	1.90499	2.35798	2.4	2.38099	2.34599	2.14398	2.11498
7.98963	7.98402	7.95871	7.87828	7.86696	7.85898	8.01057	8.05118	8.22432	8.30628	8.00615	8.16488	8.19926	8.31596	8.03362	7.92731	7.72841		7.96213	0.809259	1.51742	1.25742	1.00397	0.78852	0.723069	1.25811	1.03687	0.882895	0.826267	0.811903	0.513193	0.155177	0.075882	0.806329	0.493568	0.170553		1.31267	2.21995	2.20751	2.03897	1.97393	1.91741	1.90299	2.35199	2.39839	2.37898	2.34253	2.13544	2.10693
8.03943	8.02708	8.01612	7.94147	7.94425	7.93932	8.05647	8.10417	8.25149	8.32834	8.05792	8.19282	8.21715	8.31306	8.08294	8.0176			8.01241	0.810047	1.52284	1.25805	1.00549	0.793136	0.720341	1.26044	1.03345	0.866724	0.812044	0.811413	0.516122	0.174415	0.0805841	0.808429	0.506245			1.318	2.21604	2.20809	2.037	1.96783	1.91101	1.90199	2.35141	2.39093	2.3775	2.34459	2.13106	2.10204
8.08164	8.07612	8.06664	8.00768	8.02322	8.02175	8.10013	8.13413	8.27354	8.34351	8.09965	8.22952	8.22403	8.31602	8.12563	8.09128			8.05365	0.808422	1.52891	1.26577	1.00504	0.791002	0.727127	1.26328	1.03133	0.857306	0.794434	0.809614	0.487682	0.164503	0.0720273	0.807154	0.501216			1.32256	2.218	2.21201	2.03699	1.96	1.91151	1.90151	2.34751	2.38799	2.3775	2.34851	2.13348	2.10403
8.10658	8.11462	8.10568	8.05593	8.0772	8.08036	8.12842	8.1643	8.27847	8.34806	8.13471	8.22239	8.23001	8.32	8.14746	8.14447	7.91257	8.03954	8.09156	0.824907	1.52435	1.27026	1.01202	0.790813	0.724407	1.26837	1.03831	0.845451	0.779078	0.826665	0.47952	0.153931	0.0641086	0.822591	0.46423	0.174484	0.138088	1.32025	2.21399	2.20403	2.036	1.96399	1.919	1.90504	2.35003	2.38697	2.37412	2.35019	2.13199	2.10831
8.14603	8.15676	8.15201	8.11932	8.15858	8.17285	8.15688	8.18469	8.31036	8.35187	8.18295	8.24832	8.23111	8.32	8.17905	8.24328	8.01841	8.14339	8.12997	0.834184	1.5317	1.2846	1.00876	0.794274	0.741251	1.27948	1.03072	0.840783	0.767348	0.837072	0.481357	0.153248	0.0626355	0.830812	0.513829	0.210797	0.174714	1.33288	2.21283	2.20606	2.03598	1.96302	1.91913	1.90811	2.35196	2.38485	2.38196	2.36311	2.13094	2.12906
8.19405	8.19208	8.19908	8.18109	8.23214	8.25915	8.19805	8.21705	8.327	8.34601	8.22705	8.26302	8.23601	8.31995	8.22805	8.30308	8.08413	8.20801	8.17506	0.841819	1.53953	1.29167	1.03557	0.821972	0.761809	1.2945	1.03304	0.805058	0.751893	0.841839	0.475642	0.150805	0.0600844	0.840669	0.502107	0.188722	0.153333	1.33636	2.20499	2.209	2.035	1.964	1.925	1.913	2.35	2.37801	2.38001	2.36801	2.12799	2.13199
8.22876	8.24464	8.25171	8.24204	8.32324	8.35936	8.23245	8.25124	8.32911	8.35012	8.26276	8.27417	8.24106	8.28744	8.2627	8.35798	8.1715	8.21684	8.21374	0.847654	1.54658	1.30012	1.06052	0.84973	0.787095	1.2978	1.03432	0.810148	0.747332	0.847963	0.470431	0.140988	0.0499346	0.846757	0.487308	0.150606	0.0641486	1.34556	2.20088	2.20702	2.03306	1.96695	1.92505	1.91402	2.35008	2.38494	2.38717	2.37723	2.12388	2.12477
8.27871	8.28708	8.29895	8.31108	8.40575	8.45014	8.26315	8.26761	8.33628	8.358	8.31284	8.28522	8.245	8.31626	8.30871	8.4233	8.27208	8.34012	8.26295	0.853736	1.5539	1.3056	1.07496	0.874417	0.799623	1.30032	1.03756	0.818872	0.745408	0.853937	0.47706	0.139547	0.0530012	0.852425	0.488195	0.132236	0.0618881	1.35101	2.19309	2.20806	2.03694	1.96404	1.92809	1.91504	2.35502	2.38119	2.39822	2.39245	2.11604	2.10994
8.31118	8.33616	8.34221	8.3602	8.48522	8.54733	8.31512	8.29511	8.34904		8.35118	8.29508	8.245	8.328	8.34118	8.48217	8.41153	8.48163	8.3062	0.851724	1.54845	1.30301	1.09102	0.901822	0.822407	1.29999	1.0356	0.808128		0.851055	0.480662	0.13941	0.0602758	0.851294	0.505088	0.137052	0.0523469	1.3505	2.19703	2.21099	2.03402	1.96602	1.93205	1.91703	2.35602	2.39001	2.40804		2.11803	2.10699
8.35864	8.37777	8.39659	8.41388	8.54321	8.63415	8.34785	8.32355	8.36017		8.39764	8.31541	8.24402	8.32698	8.38961	8.52773	8.55082	8.64715	8.35953	0.847426	1.54679	1.29522	1.08423	0.902572	0.83489	1.294	1.03136	0.805034		0.846886	0.484132	0.136789	0.0591962	0.847068	0.498842	0.148078	0.0598641	1.34571	2.20397	2.20908	2.03805	1.97094	1.946	1.92514	2.36095	2.39205	2.41921		2.12595	2.10492
8.40104	8.42897	8.43615	8.4721	8.62362	8.71041	8.40384	8.35963	8.37156	8.37639	8.44006	8.34252	8.24506	8.326	8.43008	8.57552	8.6709	8.78916	8.39506	0.837054	1.53643	1.29111	1.08331	0.917902	0.852078	1.28354	1.02222	0.808195	0.739091	0.837081	0.498606	0.137483	0.0596121	0.836216	0.471949	0.161309	0.0944844	1.3389	2.20198	2.214	2.04102	1.96713	1.94589	1.93419	2.35804	2.39526	2.43337	2.43926	2.12306	2.1
8.44806	8.47305	8.48806	8.52205	8.69707	8.77408	8.44206	8.38805	8.39703	8.39403	8.48806	8.36604	8.24801	8.326	8.47905	8.59909	8.7571	8.88709	8.44306	0.819587	1.52832	1.27624	1.06773	0.930649	0.864645	1.27149	1.00494	0.792561	0.724191	0.817211	0.502036	0.141711	0.0601618	0.821554	0.482711	0.176639	0.120451	1.32587	2.201	2.214	2.04201	1.97305	1.94101	1.94301	2.36001	2.40701	2.45001	2.45101	2.126	2.1
8.49869	8.51983	8.5427	8.56303	8.75852	8.83991	8.49277	8.43258	8.42152	8.41842	8.54166	8.40175	8.25517	8.322	8.52081	8.6731	8.84309	8.95934	8.49574	0.808458	1.513	1.26091	1.02557	0.929262	0.868768	1.26055	0.994953	0.784315	0.708083	0.809417	0.489742	0.1429	0.0616915	0.80788	0.449643	0.150041	0.0954882	1.31189	2.20295	2.21502	2.04995	2.0124	1.94805	1.95011	2.36598	2.41509	2.46023	2.46114	2.12795	2.09998
8.54322	8.573	8.58809	8.62928	8.79204	8.89796	8.54209	8.47015	8.45502	8.44598	8.5842	8.45035	8.26678	8.3222	8.57313	8.74298	8.84957	8.98139	8.54307	0.801336	1.50766	1.25494	1.04905	0.899022	0.869765	1.2508	0.976157	0.768823	0.706392	0.802818	0.482489	0.145793	0.0611378	0.799641	0.457958	0.14689	0.0894331	1.30493	2.20002	2.21607	2.04711	1.97454	1.95146	1.95715	2.36504	2.42104	2.47513	2.47017	2.12502	2.09913
8.59825	8.61821	8.63719	8.68706	8.83917	8.94109	8.59121	8.52223	8.50121	8.49019	8.63824	8.51122	8.3021	8.33113	8.62424	8.78722	8.8751	8.99907	8.59121	0.79667	1.5028	1.24792	1.05427	0.891543	0.862321	1.24583	0.96976	0.764977	0.706439	0.798227	0.490887	0.162552	0.060176	0.795203	0.484407	0.14417	0.0764635	1.29742	2.20104	2.21902	2.05203	1.9541	1.97199	1.96402	2.36702	2.423	2.48097	2.47801	2.12603	2.105
8.65779	8.66959	8.68268	8.70266	8.88036	8.96334	8.6418	8.57894	8.55217	8.53714	8.69677	8.56438	8.32794	8.36243	8.6828	8.84165	8.89815	9.01502	8.64271	0.799105	1.50454	1.24886	1.04427	0.908581	0.852791	1.24968	0.981727	0.776037	0.694476	0.799847	0.466328	0.158636	0.0688378	0.798381	0.485977	0.134636	0.0581535	1.30009	2.21109	2.22498	2.05995	1.97822	1.96895	1.96806	2.37302	2.42305	2.47308	2.48098	2.13311	2.10591
8.70899	8.70818	8.72667	8.7456	8.90328	8.98511	8.69416	8.64029	8.62849	8.61161	8.74684	8.65389	8.38985	8.39452	8.73514	8.88354	8.90806	9.01606	8.68901	0.800839	1.50565	1.25139	1.04219	0.888184	0.835352	1.25303	0.976723	0.769726	0.710974	0.800455	0.468056	0.178047	0.0733317	0.801185	0.481934	0.139487	0.057097	1.30235	2.21711	2.22404	2.057	1.99209	1.96598	1.97189	2.37404	2.42604	2.47794	2.47989	2.14004	2.10026
8.75407	8.76206	8.75706	8.77305	8.91603	8.99	8.74707	8.69908	8.69612	8.68512	8.78508	8.74012	8.47411	8.60011	8.78708	8.90801	8.91101	9.019	8.73506	0.80807	1.50965	1.26173	1.05032	0.884257	0.820414	1.25671	0.990942	0.78138	0.71842	0.806602	0.466493	0.174732	0.139294	0.80868	0.480721	0.14072	0.0569585	1.31064	2.22202	2.226	2.057	1.99602	1.96501	1.967	2.376	2.428	2.47499	2.47498	2.14201	2.112
8.80353	8.8008	8.79863	8.80456	8.93516	8.99305	8.79285	8.75303	8.77824	8.7673	8.83651	8.82324	8.54829	8.67622	8.8395	8.91831	8.91505	9.02	8.77377	0.821807	1.52134	1.27164	1.05038	0.875384	0.80295	1.26321	0.999421	0.788214	0.718216	0.821272	0.455132	0.169541	0.134904	0.821841	0.474124	0.140407	0.05592	1.31966	2.23494	2.2251	2.05503	2.007	1.96995	1.96598	2.37895	2.4299	2.46784	2.46389	2.15002	2.11019
8.83698	8.85069	8.83793	8.8396	8.94513	8.99582	8.84584	8.81731	8.85544	8.84884	8.86891	8.90062	8.62902	8.75098	8.87102	8.93718	8.91809	9.02007	8.82175	0.824903	1.53117	1.27655	1.05162	0.860125	0.781297	1.27052	1.0101	0.799101	0.725468	0.824659	0.459445	0.167236	0.130759	0.824581	0.457167	0.140112	0.0546226	1.3259	2.23118	2.23093	2.05702	2.00696	1.96696	1.96489	2.37613	2.42398	2.45793	2.45673	2.15118	2.12216
8.88014	8.88123	8.87915	8.86613	8.95101	8.98794	8.88323	8.87525	8.91935	8.93035	8.90913	8.97229	8.7185	8.75067	8.91614	8.94504	8.92202	9.02287	8.85518	0.835201	1.53877	1.28695	1.04995	0.85057	0.77017	1.28052	1.02114	0.8111	0.733416	0.834793	0.481747	0.171367	0.0725036	0.834787	0.45304	0.134923	0.0511558	1.33484	2.239	2.228	2.058	2.00497	1.96498	1.95997	2.38199	2.42299	2.45494	2.44494	2.15899	2.12898
8.91255	8.93654	8.91455	8.89631	8.95303	8.97486	8.93867	8.93387	9.00204	9.01327	8.93955	9.04216	8.83784	8.90858	8.94867	8.95531	8.92606	8.99212	8.89764	0.842463	1.55147	1.29568	1.04443	0.836369	0.770254	1.29261	1.04518	0.820904	0.75597	0.842611	0.495396	0.14729	0.0569894	0.841292	0.448166	0.135824	0.0385427	1.34547	2.23909	2.228	2.05694	1.99897	1.95994	1.95289	2.37895	2.41994	2.43995	2.42998	2.15705	2.12492
8.94882	8.97205	8.95093	8.91651	8.95507	8.96602	8.98302	8.99131	9.07076	9.09698	8.97582	9.11845	8.95854	9.01287	8.99273	8.97538	8.93018	9.00098	8.93996	0.84905	1.55463	1.30208	1.04225	0.831645	0.769769	1.2965	1.05543	0.851023	0.771063	0.848409	0.51493	0.144863	0.0570706	0.848538	0.440249	0.143965	0.0420371	1.35097	2.24516	2.22791	2.05302	1.99691	1.95591	1.94582	2.37591	2.41598	2.43669	2.42869	2.1602	2.12007
8.98506	9.01806	8.99205	8.93905	8.95801	8.96701	9.02807	9.04909	9.14811	9.18413	9.01206	9.18208	9.07018	9.1392	9.02507	8.99203	8.93809	9.04404	8.98207	0.848608	1.55373	1.30103	1.03794	0.825698	0.766638	1.29874	1.07439	0.863022	0.783539	0.846617	0.507014	0.152472	0.0623517	0.849308	0.443286	0.151082	0.074776	1.35041	2.252	2.224	2.05399	1.993	1.952	1.93799	2.372	2.415	2.42299	2.41498	2.169	2.123
9.02464	9.05972	9.0227	8.96942	8.96719	8.97217	9.07079	9.10576	9.21807	9.27125	9.04859	9.23173	9.18893	9.27155	9.06764	9.01019			9.02959	0.847047	1.55453	1.29904	1.04241	0.831038	0.765153	1.30117	1.07461	0.877167	0.802477	0.844942	0.496493	0.147147	0.0509333	0.847994	0.446909			1.35152	2.25395	2.22105	2.048	1.98994	1.94889	1.92989	2.37297	2.41505	2.41883	2.39884	2.17198	2.12497
9.06611	9.10607	9.068	8.99682	8.97962	8.98349	9.1218	9.15514	9.2878	9.35174	9.08711	9.27874	9.31323	9.43547	9.10914	9.02358			9.06809	0.843495	1.54746	1.29584	1.03874	0.829457	0.757631	1.29425	1.07666	0.885865	0.816272	0.841109	0.475136	0.138494	0.0745159	0.844825	0.454063			1.34345	2.25089	2.22398	2.048	1.98589	1.9418	1.92284	2.37107	2.41796	2.40784	2.38864	2.17089	2.12327
9.11518	9.15317	9.11219	9.0332	9.00714	9.00513	9.1572	9.2052	9.36718	9.42827	9.13619	9.31101	9.41133	9.54435	9.15917	9.0932			9.11618	0.834437	1.53342	1.2853	1.02925	0.82227	0.750631	1.28465	1.074	0.888338	0.820825	0.834007	0.445518	0.155796	0.102028	0.834019	0.549378			1.33409	2.246	2.223	2.04799	1.981	1.93297	1.91597	2.37398	2.416	2.40099	2.37299	2.16598	2.135
9.15779	9.19183	9.15684	9.07875	9.04079	9.03564	9.20476	9.25075	9.40873	9.49097	9.18081	9.31484	9.48827	9.62535	9.19981	9.13867	8.98545		9.15775	0.824502	1.52565	1.274	1.03172	0.815486	0.746298	1.2757	1.06504	0.90387	0.835654	0.826379	0.53418	0.154612	0.110661	0.822009	0.537337	0.17033		1.32213	2.24692	2.22197	2.04502	1.98094	1.92592	1.90992	2.36898	2.4161	2.39886	2.36987	2.16192	2.13386
9.20817	9.24408	9.2099	9.12617	9.09117	9.07624	9.2531	9.29799	9.45517	9.55221	9.23215	9.36878	9.50633	9.64797	9.25124	9.18121	9.01367	9.13467	9.20515	0.812208	1.51467	1.26333	1.02283	0.819964	0.741637	1.26749	1.05646	0.902122	0.836514	0.816931	0.526289	0.136601	0.103106	0.807176	0.529164	0.168846	0.133586	1.31282	2.24196	2.21998	2.04587	1.97696	1.92096	1.90493	2.36798	2.42193	2.38998	2.36187	2.15696	2.12547
9.25907	9.29107	9.24908	9.17708	9.1421	9.13009	9.30106	9.34108	9.50609	9.60506	9.28207	9.44609	9.56402	9.69001	9.30507	9.23409	9.04305	9.16405	9.25507	0.811697	1.51176	1.25994	1.01592	0.809659	0.731921	1.26106	1.05144	0.905656	0.836702	0.811337	0.425774	0.128792	0.0690095	0.811797	0.53194	0.186083	0.150833	1.308	2.24	2.219	2.04	1.97499	1.919	1.902	2.367	2.41899	2.38899	2.356	2.155	2.14599
9.30586	9.33575	9.3008	9.22796	9.20605	9.18923	9.34284	9.39449	9.56318	9.64145	9.32886	9.50476	9.57414	9.69806	9.35184	9.29275	9.07421	9.19719	9.3008	0.809809	1.50927	1.25958	1.0046	0.796491	0.720063	1.2589	1.04257	0.890355	0.831372	0.809453	0.422364	0.123839	0.0622138	0.809904	0.525448	0.194348	0.159373	1.30768	2.24289	2.21592	2.03787	1.97003	1.92002	1.90102	2.3649	2.40995	2.38205	2.35898	2.1579	2.14076
9.35992	9.38294	9.35078	9.28824	9.2727	9.26679	9.39594	9.42573	9.57476	9.66944	9.38287	9.55266	9.58318	9.70209	9.40492	9.34058	9.08808	9.21015	9.35094	0.81166	1.51272	1.26105	1.00319	0.795403	0.724541	1.25902	1.04552	0.882495	0.823742	0.813998	0.449338	0.125616	0.0573941	0.809	0.499465	0.197171	0.162499	1.31208	2.23589	2.21095	2.03	1.97193	1.92111	1.90207	2.35893	2.40684	2.38511	2.35811	2.15198	2.12568
9.39922	9.42319	9.38422	9.34123	9.34529	9.34332	9.43614	9.45716	9.60708	9.68805	9.42023	9.58105	9.59104	9.706	9.4442	9.40829			9.39118	0.814228	1.51913	1.26654	1.01036	0.799416	0.722054	1.26833	1.04378	0.87752	0.810116	0.816464	0.482072	0.125871	0.0524141	0.811592	0.475349			1.31586	2.23099	2.209	2.03	1.96903	1.926	1.90502	2.356	2.39999	2.39	2.36304	2.15097	2.112
9.45663	9.47268	9.44085	9.39999	9.4204	9.42553	9.47366	9.49842	9.62836	9.70108	9.48069	9.5942	9.60105	9.70698	9.49558	9.48418			9.43675	0.81631	1.52443	1.27393	1.01706	0.806125	0.733374	1.27293	1.04038	0.861975	0.791006	0.817501	0.477596	0.120928	0.0432666	0.814636	0.472813			1.32134	2.22886	2.21008	2.03003	1.97592	1.92698	1.911	2.35703	2.39798	2.39011	2.37313	2.14391	2.11209
9.49684	9.51603	9.49505	9.46339	9.50978	9.52312	9.51575	9.52573	9.65127	9.70598	9.52491	9.60762	9.604	9.706	9.53291	9.55935		9.42771	9.48484	0.820207	1.53312	1.27847	1.02201	0.814099	0.73824	1.27894	1.04011	0.852744	0.778578	0.820855	0.47658	0.121406	0.0436798	0.818963	0.483941		0.157756	1.32922	2.21991	2.215	2.03202	1.97107	1.92609	1.91116	2.35909	2.39702	2.39709	2.38125	2.13789	2.11882
9.53307	9.56007	9.54008	9.52309	9.58612	9.61415	9.54808	9.55706	9.66302	9.705	9.56407	9.63402	9.60398	9.706	9.57206	9.61711		9.54393	9.52108	0.827394	1.54169	1.2847	1.03413	0.821776	0.748547	1.28452	1.04063	0.844749	0.765644	0.827082	0.471849	0.121657	0.0436697	0.826817	0.470714		0.0945564	1.33767	2.216	2.215	2.033	1.97401	1.93002	1.918	2.36299	2.398	2.40101	2.39201	2.133	2.15401
9.57561	9.60078	9.58971	9.58087	9.65714	9.70321	9.5964	9.59631	9.67513	9.7031	9.60768	9.64516	9.59006	9.70379	9.60755	9.68602			9.56858	0.836147	1.55067	1.29465	1.05844	0.838016	0.771335	1.29022	1.03528	0.832314	0.761932	0.834158	0.458763	0.113651	0.0434681	0.836972	0.479617			1.34776	2.21812	2.21703	2.0351	1.978	1.94101	1.9201	2.35913	2.40001	2.40812	2.39618	2.13406	2.15769
9.617	9.65382	9.63809	9.64034	9.73468	9.78588	9.62404	9.61768	9.68432	9.7102	9.65391	9.65641	9.59427	9.69005	9.64506	9.75534	9.58058	9.6349	9.60802	0.842722	1.55792	1.30113	1.06504	0.861702	0.793421	1.29597	1.03615	0.82937	0.760886	0.840106	0.436605	0.113898	0.0433167	0.843908	0.50164	0.136739	0.0560316	1.35428	2.22611	2.21914	2.04191	1.978	1.94205	1.92714	2.36809	2.40111	2.41623	2.40841	2.13811	2.13659
9.66014	9.68922	9.68516	9.69821	9.8073	9.86733	9.66914	9.6471	9.69806	9.71905	9.69316	9.67402	9.60601	9.69202	9.69113	9.81323	9.69256	9.76062	9.65219	0.848004	1.55962	1.30578	1.07968	0.891665	0.813821	1.30334	1.04483	0.834957	0.766338	0.844679	0.47742	0.122464	0.0423041	0.84987	0.514616	0.143583	0.0534761	1.35781	2.23101	2.22501	2.03802	1.97802	1.944	1.93305	2.372	2.40601	2.42605	2.42606	2.14301	2.11901
9.69573	9.74252	9.7257	9.74982	9.88102	9.94811	9.70465	9.67253	9.71223	9.7302	9.7327	9.67847	9.60904	9.696	9.72373	9.8706	9.83087	9.91236	9.69865	0.848958	1.55957	1.30844	1.08652	0.912396	0.833794	1.30449	1.04177	0.831628	0.768194	0.846884	0.480346	0.123358	0.0408755	0.849664	0.515883	0.139111	0.0453289	1.35682	2.23393	2.22704	2.04403	1.98306	1.94306	1.94417	2.37204	2.40909	2.43913	2.44119	2.145	2.1219
9.74689	9.77916	9.77512	9.80712	9.95244	10.0256	9.74984	9.70962	9.72864	9.74448	9.78196	9.71123	9.612	9.69607	9.77478	9.91289	9.96139	10.0766	9.74391	0.842406	1.55511	1.30535	1.08978	0.925933	0.848005	1.29906	1.03887	0.827241	0.764932	0.841427	0.512224	0.125265	0.0406081	0.842107	0.497128	0.122074	0.0516808	1.35363	2.22898	2.23014	2.046	1.98707	1.94727	1.95625	2.37514	2.41523	2.4483	2.45425	2.14495	2.115
9.78508	9.82907	9.82308	9.85509	10.0141	10.0931	9.78609	9.73608	9.75604	9.76504	9.82308	9.72103	9.61201	9.699	9.80808	9.95106	10.0641	10.1871	9.78308	0.830632	1.54434	1.29427	1.08285	0.929895	0.85809	1.28988	1.03062	0.820381	0.76118	0.831417	0.509806	0.12591	0.0422393	0.828669	0.478627	0.154411	0.0920016	1.34426	2.22799	2.236	2.04601	1.99	1.95902	1.96702	2.381	2.42502	2.46103	2.46503	2.14299	2.115
9.83166	9.86868	9.87065	9.90768	10.0797	10.1639	9.83952	9.78152	9.77955	9.78653	9.87065	9.74166	9.6161	9.69899	9.8557	9.98909	10.1445	10.2684	9.83262	0.814008	1.5358	1.27756	1.06854	0.927046	0.863746	1.27491	1.00637	0.797333	0.761636	0.817788	0.50159	0.125843	0.0418512	0.810056	0.476673	0.160862	0.0988171	1.33269	2.221	2.2381	2.05212	1.98806	1.96809	1.97814	2.38309	2.43609	2.47919	2.4801	2.13896	2.113
9.87829	9.91617	9.91615	9.95524	10.1312	10.2263	9.87627	9.81834	9.81805	9.82401	9.91631	9.78841	9.62354	9.69809	9.90524	10.0654	10.179	10.2958	9.87624	0.805498	1.5246	1.26761	1.05933	0.925801	0.866019	1.26997	1.00086	0.793207	0.774203	0.809954	0.494298	0.129974	0.0420165	0.800692	0.460712	0.164206	0.0982041	1.32313	2.22095	2.24507	2.06007	1.99202	1.97405	1.98812	2.38912	2.44209	2.49226	2.48735	2.13602	2.11307
9.93223	9.96519	9.96421	10.0073	10.1803	10.2792	9.92922	9.8742	9.8622	9.8662	9.97122	9.84721	9.6461	9.70204	9.95724	10.1232	10.2221	10.3302	9.92817	0.7979	1.51996	1.25912	1.05184	0.914922	0.859271	1.26085	0.987616	0.783068	0.738512	0.802612	0.503326	0.151389	0.0456299	0.793278	0.473707	0.156102	0.0810388	1.3152	2.21904	2.24802	2.06301	1.9929	1.97603	1.99303	2.39401	2.44605	2.50305	2.50205	2.13703	2.11602
9.98478	10.0087	10.0116	10.0702	10.2382	10.3202	9.97973	9.91984	9.90792	9.91183	10.0228	9.895	9.6707	9.71123	10.0118	10.1807	10.2454	10.3694	9.96873	0.793293	1.51816	1.25443	1.03945	0.890335	0.847892	1.26015	0.984598	0.780516	0.741693	0.796336	0.493082	0.155885	0.0480459	0.790509	0.475569	0.146979	0.116921	1.31314	2.22811	2.25206	2.06604	1.97143	1.98406	1.99897	2.39697	2.457	2.51391	2.51294	2.1431	2.12004
10.0403	10.056	10.0511	10.0869	10.2505	10.3373	10.0311	9.9792	9.97363	9.9705	10.0812	9.96584	9.72017	9.72804	10.0663	10.2316	10.2741	10.3939	10.0201	0.795722	1.52084	1.25704	1.04795	0.895199	0.837915	1.26345	1.00184	0.795435	0.779445	0.796845	0.485328	0.164878	0.0592	0.794783	0.490091	0.120467	0.090243	1.31644	2.23635	2.25618	2.06907	2.00123	1.988	1.99698	2.39516	2.45721	2.50784	2.50895	2.15028	2.12293
10.0951	10.0991	10.0961	10.1241	10.271	10.351	10.0781	10.0301	10.0431	10.0341	10.1321	10.0441	9.77014	9.77234	10.1221	10.256	10.278	10.349	10.0671	0.801315	1.52435	1.26248	1.04826	0.881114	0.819409	1.26871	1.00437	0.79393	0.785998	0.800444	0.472932	0.178796	0.0741878	0.802145	0.49268	0.116939	0.0440888	1.32126	2.25101	2.264	2.072	2.01101	1.988	1.99599	2.402	2.466	2.501	2.50699	2.16201	2.12
10.1476	10.1416	10.1356	10.1605	10.2892	10.3559	10.1336	10.0898	10.11	10.1111	10.1776	10.1303	9.85396		10.1757	10.2773	10.278	10.349	10.1145	0.804287	1.53241	1.26908	1.04492	0.865359	0.800267	1.26815	1.008	0.794189	0.760032	0.802952	0.474254	0.182665		0.805335	0.486248	0.116572	0.0433787	1.32792	2.26014	2.26509	2.07409	2.01707	1.99006	1.99097	2.40003	2.46597	2.49888	2.5019	2.17112	2.12219
10.1889	10.186	10.1759	10.1939	10.3014	10.352	10.1781	10.1424	10.1766	10.1876	10.2218	10.2178	9.92101	9.91514	10.2229	10.3004	10.2781	10.349	10.1481	0.811629	1.54002	1.27593	1.04693	0.854642	0.785456	1.27233	1.01619	0.805027	0.731147	0.812659	0.465753	0.19023	0.0883304	0.810515	0.463903	0.117309	0.0432727	1.33509	2.27011	2.27109	2.08007	2.02214	1.99395	1.98891	2.40207	2.46402	2.49091	2.49475	2.17916	2.13543
10.2292	10.2292	10.2142	10.2331	10.318	10.354	10.2262	10.2022	10.2473	10.2563	10.2552	10.2953	10.0074	10.0075	10.2602	10.3161	10.281	10.3492	10.1972	0.814611	1.54819	1.28206	1.03793	0.83712	0.771101	1.27672	1.01728	0.807087	0.740934	0.814815	0.468451	0.179416	0.0818891	0.813757	0.445989	0.114272	0.0427198	1.34289	2.27502	2.27501	2.083	2.02799	1.992	1.985	2.40501	2.46497	2.48696	2.48395	2.18602	2.15398
10.2725	10.2686	10.2535	10.2504	10.3281	10.354	10.2657	10.2597	10.317	10.3332	10.3024	10.365	10.1058	10.1234	10.3095	10.3468	10.2821	10.406	10.2366	0.824198	1.55649	1.28988	1.0391	0.825545	0.764413	1.28479	1.02199	0.813652	0.753467	0.825235	0.471033	0.152744	0.0745485	0.822458	0.436827	0.114711	0.0865074	1.35155	2.28004	2.27797	2.08199	2.02597	1.99199	1.98496	2.40704	2.45897	2.47694	2.4719	2.19003	2.15007
[truncated: 64 more columns]
