# Supplementary material for: Kinematic Validation of a Multi-Kinect v2 Instrumented 10-Meter Walkway for Quantitative Gait Assessments
Source: PLoS One. 2015 Oct 13;10(10):e0139913. doi: 10.1371/journal.pone.0139913 (PMC4603795; doi:10.1371/journal.pone.0139913)
Supplement: S1 Data — (ZIP) [file pone.0139913.s001.zip › S1_Data/pp11_trial4.xls]

## Sheet: Sheet1
Kinect(x) SpineBase	Kinect(x) Head	Kinect(x) ShoulderLeft	Kinect(x) ElbowLeft	Kinect(x) WristLeft	Kinect(x) HandLeft	Kinect(x) ShoulderRight	Kinect(x) ElbowRight	Kinect(x) WristRight	Kinect(x) HandRight	Kinect(x) HipLeft	Kinect(x) KneeLeft	Kinect(x) AnkleLeft	Kinect(x) FootLeft	Kinect(x) HipRight	Kinect(x) KneeRight	Kinect(x) AnkleRight	Kinect(x) FootRight	Kinect(x) SpineShoulder	Kinect(y) SpineBase	Kinect(y) Head	Kinect(y) ShoulderLeft	Kinect(y) ElbowLeft	Kinect(y) WristLeft	Kinect(y) HandLeft	Kinect(y) ShoulderRight	Kinect(y) ElbowRight	Kinect(y) WristRight	Kinect(y) HandRight	Kinect(y) HipLeft	Kinect(y) KneeLeft	Kinect(y) AnkleLeft	Kinect(y) FootLeft	Kinect(y) HipRight	Kinect(y) KneeRight	Kinect(y) AnkleRight	Kinect(y) FootRight	Kinect(y) SpineShoulder	Kinect(z) SpineBase	Kinect(z) Head	Kinect(z) ShoulderLeft	Kinect(z) ElbowLeft	Kinect(z) WristLeft	Kinect(z) HandLeft	Kinect(z) ShoulderRight	Kinect(z) ElbowRight	Kinect(z) WristRight	Kinect(z) HandRight	Kinect(z) HipLeft	Kinect(z) KneeLeft
0.025	0.0630002	0.054	0.049	0.107	0.118	0.062	0.063	0.133	0.131	0.06	0.031	-0.021	0.0569999	0.064	0.0289999	-0.013	0.071	0.034	0.83339	1.54844	1.29579	1.04659	0.82991	0.77866	1.29313	1.00929	0.7929	0.75373	0.83471	0.50044	0.13377	0.0502902	0.83201	0.48605	0.13061	0.0448	1.34136	2.261	2.276	2.102	2.039	2.03	2.03	2.408	2.432	2.43	2.402	2.185	2.152
0.025	0.0670241	0.0540241	0.049008	0.104024	0.122	0.0620241	0.063	0.132984	0.13604	0.0600241	0.031	-0.0210321	0.055	0.0640321	0.0260241	-0.0130241	0.071	0.0340321	0.833397	1.54943	1.29612	1.05153	0.831967	0.778739	1.29319	1.00732	0.791977	0.743706	0.834717	0.498906	0.133026	0.0555397	0.832018	0.484825	0.129152	0.0445055	1.34127	2.261	2.27799	2.10199	2.03902	2.03099	2.032	2.40799	2.432	2.43003	2.39704	2.18499	2.152
0.0250792	0.0700792	0.0570594	0.0500594	0.107079	0.122099	0.0650792	0.0630792	0.131	0.141	0.063	0.0310198	-0.0249208	0.0550989	0.068	0.0290198	-0.0159208	0.0710198	0.0380594	0.833035	1.54893	1.29576	1.0441	0.82664	0.781098	1.29308	1.00747	0.792854	0.748277	0.83433	0.498409	0.132606	0.0554355	0.831701	0.485415	0.128063	0.0427231	1.34003	2.26096	2.27698	2.10096	2.04198	2.02984	2.0319	2.40704	2.43204	2.434	2.402	2.184	2.15206
0.0289915	0.0739915	0.0599936	0.0529936	0.110992	0.126989	0.0689915	0.0669915	0.131	0.141	0.063	0.0319979	-0.0210085	0.0599894	0.068	0.0299979	-0.0120085	0.0719979	0.0409936	0.83281	1.54902	1.2959	1.04606	0.829135	0.779034	1.29188	1.00558	0.790565	0.754047	0.83431	0.498849	0.136372	0.0522469	0.831281	0.486168	0.125236	0.0433686	1.34025	2.259	2.276	2.099	2.041	2.02202	2.02701	2.409	2.434	2.434	2.402	2.184	2.15499
0.0330312	0.0810104	0.072	0.066	0.117021	0.138927	0.092	0.081	0.139979	0.151958	0.0660519	0.0320312	-0.0179896	0.0649792	0.078	0.037	-0.012	0.0750104	0.0530312	0.831342	1.54939	1.2946	1.04729	0.828739	0.776378	1.28927	1.00005	0.783973	0.742578	0.832872	0.499812	0.137662	0.0513213	0.829851	0.487813	0.123621	0.0423111	1.33993	2.26198	2.27703	2.103	2.037	2.02696	2.02999	2.404	2.433	2.43116	2.40209	2.18302	2.15499
0.036	0.0822159	0.0720589	0.066	0.119039	0.132236	0.0920393	0.081	0.138236		0.0710589	0.035	-0.017	0.0629411	0.0780589	0.037	-0.0119215	0.076	0.056157	0.831513	1.5501	1.2949	1.04672	0.8286	0.775275	1.28936	1.00095	0.785291		0.833041	0.500983	0.13779	0.0485486	0.829964	0.487096	0.123755	0.0414009	1.34034	2.26	2.28	2.10298	2.037	2.02312	2.02906	2.40408	2.433	2.44565		2.18498	2.154
0.0360003	0.0930003	0.0750008	0.0660005	0.121001	0.144	0.0940005	0.0810011	0.150001		0.0740003	0.0350003	-0.017	0.0600002	0.0810004	0.0370003	-0.008	0.076	0.0640003	0.83114	1.54901	1.29491	1.04635	0.827581	0.77601	1.28864	1.00134	0.78782		0.83257	0.50063	0.13481	0.0464799	0.82968	0.48588	0.12749	0.0384502	1.33963	2.26	2.28	2.102	2.037	2.029	2.032	2.408	2.433	2.428		2.184	2.154
0.040064	0.097088	0.086032	0.072064	0.129024	0.145056	0.101032	0.09504	0.158		0.078064	0.039	-0.017	0.063	0.086032	0.041032	-0.008	0.076	0.068064	0.830903	1.54903	1.29453	1.06136	0.84174	0.773917	1.28923	1.00202	0.78602		0.832561	0.501322	0.137545	0.0451549	0.829254	0.484229	0.127884	0.0404552	1.34005	2.26301	2.282	2.10202	2.04203	2.02999	2.03502	2.40902	2.43205	2.42908		2.18601	2.156
0.0480791	0.108198	0.090178	0.0801186	0.132356	0.152099	0.105218	0.100158	0.157842		0.0860593	0.0390791	-0.017	0.063	0.0900791	0.045	-0.008	0.076	0.0761582	0.829983	1.54823	1.29541	1.05461	0.835952	0.774522	1.28736	1.00182	0.785156		0.831474	0.500331	0.135644	0.0457857	0.828482	0.479118	0.127091	0.0411194	1.33944	2.26404	2.282	2.10408	2.0461	2.02924	2.03704	2.411	2.43802	2.43898		2.18698	2.15598
0.0519918	0.11798	0.0989816	0.0859877	0.149963	0.15699	0.115978	0.107984	0.150016		0.0889939	0.0429918	-0.017	0.063	0.0939918	0.045	-0.008	0.076	0.0839836	0.829651	1.54719	1.2973	1.04848	0.796972	0.760769	1.28744	1.0258	0.806226		0.830682	0.50038	0.134862	0.0470573	0.82857	0.477553	0.126142	0.042078	1.3392	2.266	2.282	2.10799	2.05099	2.04098	2.039	2.411	2.439	2.438		2.186	2.155
0.0560827	0.126165	0.111114	0.0900827	0.147083	0.162114	0.121145	0.110062	0.152207	0.166124	0.0911137	0.0430413	-0.017	0.061969	0.0951137	0.0480517	-0.00804134	0.0759587	0.092155	0.829078	1.54739	1.29632	1.04668	0.802741	0.763926	1.28709	1.01143	0.791799	0.734012	0.829877	0.500639	0.130794	0.0446464	0.82822	0.475317	0.127116	0.0423445	1.33818	2.26801	2.28305	2.111	2.05401	2.04201	2.044	2.41599	2.44498	2.43408	2.41203	2.192	2.15502
0.0641386	0.142317	0.122257	0.0982375	0.155079	0.17302	0.135257	0.116277	0.172119	0.178079	0.102139	0.0470792	-0.017	0.059	0.106158	0.0530792	-0.012	0.0719802	0.107158	0.828886	1.54407	1.29505	1.04413	0.805596	0.764433	1.28592	1.01285	0.796079	0.74669	0.82953	0.502447	0.131125	0.0442921	0.828163	0.475062	0.120953	0.0418287	1.33601	2.26902	2.2881	2.11114	2.05506	2.04304	2.04406	2.41512	2.44318	2.44188	2.41504	2.19202	2.15704
0.071	0.158	0.135	0.11	0.159	0.174	0.148	0.13	0.178	0.182	0.109	0.051	-0.017	0.059	0.114	0.057	-0.012	0.071	0.115	0.82772	1.54277	1.29102	1.04308	0.80193	0.76113	1.2826	0.99499	0.77624	0.74618	0.82855	0.50378	0.1309	0.0439	0.82682	0.47567	0.12112	0.04226	1.33485	2.27	2.293	2.118	2.058	2.045	2.047	2.421	2.452	2.436	2.417	2.193	2.159
0.0800322	0.176064	0.146089	0.123097	0.173008	0.190064	0.152121	0.130081	0.181976	0.193016	0.118008	0.0550484	-0.016	0.0619678	0.12204	0.06	-0.012	0.072	0.130064	0.827462	1.54011	1.29134	1.04805	0.792715	0.756866	1.28459	0.996564	0.778194	0.741885	0.828461	0.494863	0.132343	0.0459635	0.826404	0.474825	0.120319	0.0417103	1.33425	2.27402	2.29401	2.11802	2.06402	2.05502	2.05301	2.42302	2.45206	2.43801	2.41705	2.19702	2.16105
0.0842374	0.18491	0.157752	0.135297	0.174218	0.198138	0.167534	0.140198	0.179277	0.195317	0.119297	0.0612572	-0.016	0.058	0.127218	0.0601583	-0.0119209	0.0720989	0.138574	0.826464	1.53929	1.28865	1.04954	0.793625	0.753991	1.28431	1.01935	0.799689	0.735134	0.827308	0.49278	0.131468	0.0463902	0.825601	0.474194	0.120166	0.0417134	1.33285	2.27606	2.29518	2.12122	2.06706	2.058	2.05416	2.4261	2.46	2.4392	2.42312	2.20004	2.16712
0.095976	0.229908	0.194924	0.14997	0.184978	0.204986	0.193946	0.14998	0.192972	0.210968	0.13397	0.073974	-0.016	0.058	0.137978	0.067984	-0.00800799	0.07699	0.166942	0.823696	1.53245	1.2876	1.04224	0.805256	0.757992	1.28333	1.02554	0.805598	0.735839	0.824735	0.494756	0.130851	0.0464	0.822686	0.475877	0.118473	0.0399037	1.32871	2.27899	2.30398	2.13198	2.06999	2.058	2.06198	2.43099	2.46	2.44898	2.42899	2.202	2.17299
0.109083	0.234259	0.207186	0.163114	0.200114	0.219103	0.202186	0.178031	0.210114	0.215072	0.143124	0.0903621	-0.00987585	0.0609897	0.151093	0.0722069	-0.00798965	0.077	0.179238	0.82207	1.53151	1.28397	1.03763	0.800051	0.756813	1.28299	0.983886	0.762874	0.734543	0.822902	0.488877	0.128238	0.0463802	0.821288	0.474009	0.118304	0.0398993	1.32494	2.28505	2.30701	2.13501	2.076	2.06	2.061	2.43501	2.46799	2.44703	2.43101	2.21003	2.17799
0.117178	0.259238	0.225396	0.174297	0.211238	0.229278	0.220317	0.181238	0.22098	0.222218	0.155238	0.12611	0.0021784	0.0601388	0.160099	0.0921189	-0.00696036	0.0769802	0.202377	0.821043	1.52974	1.28256	1.03471	0.799175	0.75621	1.28013	0.986744	0.766475	0.735816	0.822057	0.488636	0.13078	0.0454289	0.820118	0.487342	0.117681	0.0407813	1.32398	2.29008	2.30808	2.13614	2.07604	2.06006	2.06098	2.4361	2.46706	2.45014	2.4322	2.21306	2.17676
0.126003	0.271009	0.245004	0.189003	0.223003	0.243003	0.236008	0.193004	0.220006	0.233003	0.167001	0.181007	0.0110074	0.0670081	0.165004	0.0980006	-0.005	0.076	0.221006	0.819189	1.52726	1.28007	1.03684	0.796939	0.757191	1.28079	1.00476	0.783059	0.737589	0.81994	0.49241	0.123354	0.0448829	0.818539	0.488448	0.11577	0.0403497	1.32184	2.294	2.312	2.143	2.078	2.063	2.06	2.441	2.47	2.457	2.442	2.216	2.165
0.142202	0.32217	0.26621	0.207089	0.237105	0.259105	0.280202	0.215242	0.251121	0.248202	0.175178	0.217453	0.0513395	0.111364	0.184226	0.101145	-0.00489492	0.076194	0.251234	0.816323	1.51766	1.27811	1.03677	0.793908	0.760613	1.27049	1.02286	0.778149	0.732626	0.818102	0.490281	0.143745	0.0602325	0.814465	0.479022	0.114495	0.0389508	1.31593	2.29899	2.31498	2.14301	2.079	2.06197	2.05496	2.44399	2.47303	2.46502	2.44399	2.22	2.17398
0.167158	0.343376	0.292138	0.218138	0.25	0.272099	0.305316	0.245316	0.266237	0.273079	0.197218	0.273633		0.157898	0.212158	0.119079	0.008	0.0996836	0.280218	0.812951	1.51433	1.27305	1.03231	0.796377	0.763327	1.27057	1.01277	0.776563	0.734383	0.81587	0.490482		0.0422777	0.810132	0.46217	0.118821	0.0380112	1.30965	2.29808	2.31198	2.14402	2.07902	2.05764	2.04927	2.4431	2.47712	2.46706	2.44326	2.22006	2.172
0.174984	0.361962	0.298986	0.224986	0.25	0.27699	0.320968	0.260968	0.277976	0.276992	0.207978	0.304936	0.168848	0.251808	0.219984	0.122992	0.008	0.0840321	0.290978	0.812002	1.51031	1.27206	1.02992	0.810092	0.757721	1.26431	0.98845	0.765353	0.723662	0.814902	0.496039	0.152731	0.049585	0.809252	0.464625	0.117872	0.0474706	1.30747	2.30199	2.311	2.145	2.08	2.04004	2.01307	2.44799	2.48299	2.46999	2.45597	2.22299	2.172
0.200213	0.410223	0.344122	0.241081	0.250041	0.274889	0.368172	0.315162	0.328476	0.325577	0.230182	0.371334	0.270689	0.327952	0.252192	0.139		0.118172	0.332263	0.80797	1.49983	1.26376	1.03161	0.810068	0.760846	1.25844	1.00515	0.781904	0.72213	0.81197	0.493969	0.156069	0.0574499	0.804101	0.467862		0.0280443	1.2987	2.3	2.31699	2.151	2.07501	2.03981	1.98889	2.45198	2.48605	2.48093	2.46101	2.22301	2.16403
0.221694	0.432833	0.356774	0.249516	0.253762	0.263841	0.385873	0.33221	0.376051	0.38325	0.248674	0.405051	0.34038	0.423797	0.271694	0.139456			0.358655	0.803834	1.49476	1.26266	1.02707	0.809371	0.761141	1.2529	0.997531	0.775207	0.709002	0.808832	0.501858	0.144858	0.045596	0.79918	0.463185			1.29155	2.3002	2.316	2.15096	2.07582	2.0205	1.97754	2.45012	2.49104	2.474	2.46178	2.22412	2.16694
0.256006	0.474007	0.395009	0.275007	0.242001	0.255999	0.429007	0.392008	0.428014	0.445015	0.282008	0.45701	0.458025	0.562031	0.306006	0.162001			0.391008	0.794137	1.4732	1.25696	0.998186	0.786698	0.745863	1.23973	0.996109	0.7627	0.686849	0.798537	0.51067	0.177385	0.0879009	0.790286	0.4659			1.27778	2.31	2.316	2.149	2.067	1.996	1.955	2.456	2.493	2.474	2.451	2.23	2.164
0.282412	0.506317	0.432301	0.307063	0.246881	0.250929	0.458309	0.428333	0.4905	0.511595	0.315365	0.500412	0.564635	0.694682	0.331428	0.166746			0.425341	0.780693	1.46615	1.2426	1.02304	0.819645	0.759087	1.23247	0.99309	0.762792	0.683935	0.787239	0.509038	0.157983	0.0920886	0.77505	0.465042			1.26801	2.31089	2.31601	2.15398	2.06679	1.9909	1.94988	2.45701	2.495	2.46998	2.44594	2.23287	2.16694
0.334709	0.547024	0.470886	0.316063	0.232886	0.242315	0.498043	0.471083	0.554299	0.587732	0.361748	0.553083	0.64524	0.781181	0.38563	0.260551			0.468964	0.77478	1.4572	1.22886	0.988267	0.789338	0.745245	1.22273	0.980766	0.768165	0.690977	0.781987	0.507538	0.166079	0.107204	0.768697	0.511578			1.25906	2.29688	2.31694	2.1519	2.0401	1.97749	1.9349	2.45798	2.49512	2.46676	2.43782	2.21688	2.16012
0.369927	0.597895	0.514909	0.36889	0.276909	0.257968	0.549893	0.524888	0.618866	0.673822	0.398923	0.606888	0.706872	0.839878	0.416935	0.287943			0.516901	0.772275	1.45286	1.22736	1.01595	0.806624	0.759431	1.21655	0.989023	0.776363	0.699273	0.778866	0.508927	0.179442	0.121321	0.766564	0.510003			1.25241	2.29101	2.31401	2.14701	2.04499	1.95205	1.93001	2.457	2.50099	2.45502	2.42902	2.21101	2.16599
0.423596	0.644535	0.563617	0.403617	0.297432	0.271493	0.588607	0.572607	0.685833	0.742771	0.452668	0.66738	0.744206	0.883216	0.471565	0.344535			0.561565	0.768548	1.44881	1.22539	1.01183	0.826063	0.76662	1.21472	0.974483	0.783138	0.712139	0.77272	0.489807	0.160631	0.104072	0.765458	0.507793			1.25361	2.30184	2.31296	2.14198	2.03987	1.94897	1.92594	2.45497	2.49197	2.4499	2.41992	2.2218	2.16405
0.48203	0.696911	0.62409	0.464208	0.340644	0.320347	0.64801				0.517951	0.704634	0.764059	0.90396	0.52705	0.397248			0.617129	0.763977	1.45831	1.22984	1.01992	0.841816	0.793605	1.22725				0.761679	0.50414	0.129057	0.0820141	0.767477	0.514004			1.25733	2.28608	2.30898	2.1399	2.02688	1.94586	1.91998	2.45188				2.2031	2.169
0.533013	0.742013	0.678016	0.524019	0.422021	0.387021	0.698014	0.68201	0.794006	0.86801	0.565013	0.736011	0.767003	0.902001	0.579013	0.459018			0.673013	0.783632	1.46905	1.24307	1.02532	0.844605	0.795332	1.23176	1.0066	0.812432	0.751783	0.786863	0.512051	0.133881	0.0762788	0.781201	0.520638			1.26904	2.29	2.308	2.135	2.021	1.939	1.919	2.446	2.486	2.448	2.416	2.208	2.169
0.588551	0.797504	0.744496	0.606622	0.511614	0.474716	0.756409	0.725441	0.820457	0.910283	0.620567	0.78326	0.781094	0.905031	0.63552	0.535764			0.727449	0.791047	1.47934	1.2545	1.05849	0.86371	0.801959	1.24627	1.02141	0.820338	0.762714	0.797684	0.518097	0.138388	0.0710499	0.785078	0.512708			1.28206	2.28498	2.30399	2.13098	2.03194	1.93791	1.9119	2.44	2.4859	2.44295	2.41601	2.20401	2.15994
0.658572	0.861986	0.808085	0.686184	0.590559	0.566756	0.808513	0.781138	0.878178	0.946158	0.692651	0.816335	0.793	0.908842	0.701493	0.633499			0.784907	0.806006	1.49072	1.267	1.06198	0.845806	0.785303	1.2613	1.03103	0.830133	0.76956	0.813427	0.525899	0.145666	0.0671055	0.798935	0.513642			1.29893	2.28302	2.30302	2.12796	2.02394	1.9259	1.89898	2.44002	2.47302	2.43708	2.4171	2.20506	2.15296
0.686939	0.910896	0.861885	0.744875	0.667835	0.653814	0.833946	0.787985	0.886981	0.953983	0.724931	0.832965	0.793	0.901017	0.725948	0.707841			0.829904	0.814222	1.50028	1.28097	1.06455	0.830243	0.779023	1.26726	1.03104	0.829801	0.769041	0.820225	0.496612	0.144971	0.0594463	0.80812	0.509289			1.30749	2.284	2.304	2.126	2.02101	1.92101	1.898	2.441	2.474	2.44099	2.42199	2.20799	2.151
0.760498	0.969487	0.92657	0.830788	0.790254	0.782264	0.899425	0.838187	0.915228	0.976959	0.799508	0.847124	0.79901	0.900938	0.798539	0.816788	0.566881		0.896518	0.823041	1.51128	1.28644	1.05409	0.831061	0.76831	1.27602	1.02112	0.810781	0.758062	0.826872	0.497617	0.144859	0.0570306	0.819207	0.51634	0.180187		1.31632	2.27695	2.30602	2.126	2.01003	1.91902	1.89702	2.43696	2.46501	2.44203	2.42808	2.19698	2.16003
0.809172	1.01709	0.982172	0.907628	0.912264	0.905681	0.940953	0.856794	0.93704	0.97294	0.849251	0.859397	0.80002	0.89496	0.851092	0.893926	0.653562		0.947211	0.828992	1.51521	1.28843	1.06093	0.826906	0.762757	1.28823	1.03034	0.820346	0.749665	0.832943	0.492604	0.137156	0.0551721	0.824801	0.497172	0.155879		1.32329	2.27196	2.30796	2.126	2.01302	1.92144	1.89922	2.4331	2.46586	2.44512	2.43602	2.19492	2.16272
0.867012		1.04001	0.988017	1.02403	1.03803	0.988014	0.896007	0.939003	0.969999	0.911012	0.879005	0.801001	0.893	0.905011	0.989023	0.780047	0.846048		0.836009		1.29339	1.06411	0.851886	0.770021	1.29378	1.03497	0.814739	0.750434	0.838499	0.495771	0.13645	0.0547799	0.83323	0.494793	0.14941	0.0730287		2.27		2.126	2.014	1.943	1.91	2.438	2.459	2.451	2.43701	2.191	2.149
0.916517	1.12544	1.0935				1.04445	0.923371	0.95		0.960493	0.900396	0.804097	0.893024	0.951509	1.08071	0.96947	1.03966	1.05048	0.833676	1.52025	1.28867				1.28603	1.03389	0.811154		0.835533	0.49848	0.136807	0.0545065	0.83157	0.507288	0.150842	0.0675632	1.32731	2.267	2.30899	2.12697				2.43704	2.46699	2.46208		2.18901	2.14898
0.981318	1.1811	1.15612				1.10087	0.969511	0.950452		1.02234	0.949689	0.816118	0.896	1.01522	1.16928	1.15295	1.24652	1.11112	0.825562	1.51594	1.2846				1.28501	1.02273	0.800614		0.828289	0.51382	0.140457	0.055331	0.822781	0.509217	0.154738	0.0634311	1.32223	2.26698	2.30798	2.12304				2.44192	2.4661	2.47233		2.18996	2.14698
1.04686	1.23589	1.21188	1.21585	1.33785	1.3888	1.14391	0.994948	0.972954		1.08886	0.983929	0.821988	0.896	1.07587	1.23287	1.2997	1.42164	1.16688	0.814732	1.50842	1.27804	1.07321	0.884402	0.807936	1.28226	1.02469	0.804282		0.814788	0.545624	0.158203	0.0563778	0.814866	0.497125	0.150648	0.0828799	1.31187	2.266	2.307	2.125	2.02201	1.97695	1.96396	2.43801	2.47099	2.48897		2.188	2.146
1.1127	1.29562	1.27565	1.27477	1.42794	1.49712	1.21069	1.04972	0.982352		1.15767	1.01844	0.837124	0.896072	1.14569	1.29187	1.44631	1.57116	1.2267	0.798743	1.49684	1.2624	1.05583	0.891265	0.819683	1.26043	1.01143	0.803517		0.800907	0.549989	0.171172	0.062504	0.797151	0.504396	0.184331	0.143393	1.29762	2.26091	2.30801	2.125	2.02703	1.99311	1.98021	2.43702	2.47712	2.50718		2.18196	2.14203
1.18137	1.35613	1.33919	1.34933	1.51953	1.60541	1.27833				1.22335	1.06278	0.850091	0.905519	1.21343	1.37653	1.572	1.6825	1.29521	0.789312	1.48239	1.25576	1.04794	0.899559	0.832787	1.2522				0.792794	0.51213	0.154157	0.0647831	0.786643	0.481315	0.142395	0.105197	1.29162	2.25216	2.30904	2.12508	2.03004	2.00404	2.0003	2.43904				2.1781	2.14494
1.249	1.412	1.398	1.415	1.595	1.675	1.344	1.183	1.085	1.068	1.29	1.151	0.904002	1.03	1.284	1.452	1.572	1.707	1.355	0.78148	1.48	1.25615	1.04727	0.90991	0.85339	1.24015	1.03533	0.844069	0.80501	0.78361	0.53882	0.19997	0.15834	0.78038	0.49241	0.14756	0.0971595	1.28882	2.26	2.311	2.129	2.032	2.006	2.015	2.441	2.492	2.536	2.538	2.183	2.142
1.3196	1.47349	1.45948	1.47242	1.64339	1.73031	1.4146	1.24264	1.14359	1.12361	1.36358	1.23659	0.973402	1.09642	1.3516	1.52247	1.61606	1.74502	1.41452	0.786817	1.4891	1.25582	1.04814	0.900088	0.85944	1.24416	1.00905	0.820323	0.788606	0.789889	0.534436	0.211886	0.171104	0.784674	0.497954	0.137774	0.0772953	1.29379	2.26102	2.31803	2.13301	2.03408	2.01201	2.02094	2.44905	2.50007	2.55109	2.55408	2.18303	2.145
1.3944	1.53533	1.52015	1.52483	1.6924	1.76834	1.49029	1.32264	1.21814	1.20112	1.43638	1.31108	1.02488	1.1499	1.42746	1.58193	1.62322	1.74808	1.48031	0.792889	1.49667	1.26888	1.0577	0.907166	0.853027	1.25054	1.01128	0.825515	0.799192	0.796149	0.500282	0.198884	0.15919	0.790413	0.494637	0.134496	0.0703977	1.29922	2.2643	2.32204	2.13418	2.04422	2.01292	2.0128	2.45514	2.50914	2.56198	2.5639	2.18724	2.145
1.46385	1.60086	1.57687	1.56591	1.71196	1.78496	1.55386	1.40382	1.32377	1.30577	1.50485	1.41377	1.1178	1.24379	1.49984	1.6279	1.63398	1.75199	1.54486	0.805702	1.51347	1.28264	1.07144	0.901024	0.839051	1.269	1.02105	0.82082	0.800268	0.806986	0.483088	0.192165	0.153273	0.804878	0.49006	0.133782	0.0628666	1.31366	2.27897	2.324	2.14298	2.05498	2.00901	2.00302	2.46198	2.51598	2.561	2.55901	2.19897	2.145
1.53969	1.67267	1.6436	1.61844	1.74804	1.8019	1.63169	1.49899	1.44013	1.42509	1.57368	1.53515	1.24341	1.36932	1.5777	1.65714	1.64404	1.75904	1.61468	0.816588	1.52601	1.29472	1.08095	0.893901	0.819463	1.27497	1.0323	0.823654	0.790642	0.82019	0.489335	0.194735	0.155899	0.813152	0.482204	0.130877	0.0548732	1.32826	2.28205	2.32799	2.14197	2.05492	2.00393	1.99089	2.46105	2.51599	2.55998	2.55499	2.20402	2.15004
1.60821	1.73931	1.70315	1.66168	1.752	1.79164	1.70039	1.59779	1.55251	1.5349	1.64129	1.64911	1.38388	1.40468	1.64723	1.6716	1.64808	1.76296	1.68221	0.832266	1.54037	1.30487	1.08146	0.880144	0.802933	1.2932	1.03996	0.82709	0.760222	0.836024	0.490759	0.170091	0.0840239	0.828241	0.478365	0.130498	0.0531152	1.34012	2.28736	2.32708	2.13898	2.04692	1.9968	1.97978	2.46588	2.51494	2.558	2.554	2.20634	2.15408
1.66802	1.80402	1.76002	1.69501	1.752	1.774	1.76902	1.68602	1.67603	1.67804	1.70502	1.75303	1.52604	1.58605	1.70802	1.70101	1.652	1.761	1.74202	0.8424	1.54994	1.31357	1.0811	0.86901	0.79126	1.30607	1.04821	0.831012	0.78941	0.8441	0.486765	0.136129	0.0615481	0.84014	0.464341	0.12843	0.0474585	1.34853	2.305	2.331	2.138	2.043	1.987	1.969	2.46	2.512	2.558	2.554	2.223	2.158
1.73655	1.87054	1.82944	1.74519	1.75202	1.7619	1.83859	1.78178	1.80807	1.82423	1.77051	1.86486	1.70149	1.7726	1.78552	1.72536	1.65541	1.75059	1.81354	0.842411	1.55167	1.30775	1.08939	0.867118	0.79236	1.3068	1.05709	0.837194	0.790949	0.843387	0.504454	0.133595	0.0539267	0.840856	0.466108	0.12786	0.0416939	1.35084	2.31008	2.32902	2.14299	2.037	1.98192	1.95491	2.457	2.5149	2.54191	2.53589	2.23002	2.17696
1.80536	1.93838	1.88532	1.77018	1.75402	1.74986	1.9135	1.87992	1.94357	1.97891	1.83526	1.97311	1.88967	1.97439	1.85138	1.77044			1.88142	0.837344	1.54878	1.30643	1.08618	0.861843	0.787451	1.29879	1.05976	0.846495	0.782282	0.837826	0.50739	0.126643	0.0438604	0.836409	0.438829			1.34713	2.31988	2.33094	2.14196	2.03702	1.97186	1.94378	2.45684	2.50306	2.53076	2.52186	2.23298	2.17204
1.87187	2.00587	1.94987	1.82789	1.755	1.74301	1.98686	1.97382	2.06975	2.12172			2.06965	2.18958	1.91887	1.79196		1.80703	1.95086	0.82726	1.5389	1.29314	1.08214	0.860513	0.790923	1.28484	1.0537	0.852119	0.787749			0.1214	0.0556469	0.827527	0.447134		0.0527144	1.33569	2.31401	2.32801	2.14	2.038	1.96501	1.93302	2.44902	2.50599	2.51902	2.51501
1.93967	2.06966	2.00472	1.8665	1.77037	1.74632	2.05275	2.05484	2.17134	2.23772	1.96562	2.14878	2.22438	2.34747	1.99069	1.90171	1.72832	1.85331	2.01866	0.813137	1.52749	1.28414	1.07492	0.869549	0.803094	1.27359	1.05651	0.86451	0.825051	0.810206	0.48891	0.140091	0.0762923	0.816368	0.542138	0.165157	0.128265	1.32304	2.31595	2.32803	2.14301	2.03498	1.95595	1.93193	2.45404	2.51301	2.52288	2.5008	2.22601	2.18518
2.00556	2.13434	2.07536	1.9152	1.80705	1.77815	2.12538	2.13644	2.301	2.4034	2.02656	2.2246	2.35754	2.48968	2.05858	1.97126	1.75973	1.88371	2.08338	0.80889	1.51514	1.26943	1.05753	0.880159	0.820143	1.26143	1.04426	0.887982	0.843085	0.814539	0.460446	0.171657	0.14044	0.803694	0.540098	0.183468	0.146387	1.31186	2.3111	2.33102	2.14394	2.03308	1.95098	1.9251	2.45802	2.51414	2.51072	2.48202	2.2271	2.202
2.08316	2.20115	2.14315	1.97515	1.85915	1.83514	2.19414	2.20817	2.40015	2.47319	2.10416	2.30416	2.4341	2.57308	2.13715	2.03415	1.79611	1.91911	2.15215	0.804419	1.51111	1.26661	1.05945	0.890033	0.83964	1.25328	1.03786	0.916831	0.879106	0.810036	0.47264	0.169465	0.135888	0.799413	0.54149	0.203734	0.167115	1.30571	2.31601	2.332	2.141	2.03699	1.95	1.92999	2.45899	2.521	2.49703	2.48298	2.232	2.20201
2.16869	2.28157	2.22161	2.05571	1.9397	1.90768	2.27057	2.2955	2.47953	2.57551	2.18971	2.38757	2.48823	2.61626	2.21866				2.22961	0.804093	1.51223	1.26626	1.06538	0.896652	0.839615	1.25735	1.04281	0.906837	0.897871	0.80789	0.477776	0.145519	0.0928127	0.800947				1.30717	2.31894	2.333	2.14296	2.03402	1.94798	1.92699	2.454	2.51897	2.51196	2.472	2.23393	2.20888
2.25459	2.35361	2.2988	2.14498	2.02838	1.99356	2.34147	2.35849	2.54635	2.63917	2.27866	2.45953	2.51667	2.64852	2.30151	2.20422	1.91992		2.30561	0.800837	1.51551	1.26944	1.06424	0.896506	0.836502	1.2583	1.04227	0.910043	0.898859	0.807859	0.482517	0.124168	0.0755986	0.794602	0.535493	0.236267		1.31119	2.31116	2.33308	2.138	2.03588	1.94588	1.92596	2.454	2.51506	2.50668	2.47194	2.2252	2.19384
2.33284	2.43283	2.38781	2.24279	2.14575	2.11974	2.41385	2.43185	2.61286	2.69688	2.36083	2.53484	2.54993	2.67395	2.37584	2.31377	2.0148		2.38483	0.80563	1.52613	1.27455	1.06054	0.878029	0.832169	1.2669	1.0417	0.902775	0.883023	0.808319	0.435988	0.107295	0.0582564	0.803571	0.518885	0.236629		1.32058	2.31898	2.33699	2.138	2.03001	1.94001	1.924	2.454	2.51799	2.49103	2.46901	2.23498	2.18602
2.40774	2.5099	2.47287	2.35022	2.28467	2.25886	2.48779	2.46765	2.6492	2.71409	2.43777	2.5583	2.55006	2.677	2.44674	2.42421			2.45985	0.811858	1.54033	1.28088	1.06037	0.86388	0.801405	1.27596	1.05281	0.897541	0.853692	0.816161	0.442047	0.108099	0.0539881	0.807962	0.488314			1.33365	2.32082	2.34207	2.14407	2.03206	1.93905	1.91603	2.46402	2.51585	2.49304	2.47708	2.2338	2.18123
2.47936	2.59658	2.55664	2.46705	2.44484	2.43694	2.56332	2.52977	2.66808	2.72268	2.51144	2.58741	2.55602	2.67706	2.51828	2.53969			2.54146	0.821284	1.55309	1.29518	1.06308	0.856304	0.797813	1.28368	1.04573	0.866808	0.810754	0.825778	0.484001	0.108958	0.0509481	0.816862	0.479892			1.34829	2.30394	2.34916	2.15114	2.03814	1.94422	1.91932	2.46604	2.50202	2.49724	2.4851	2.21494	2.20322
2.54702	2.67502	2.63802	2.56903	2.58604	2.58305	2.62902	2.56801	2.672	2.70699	2.58302	2.60801	2.557	2.68	2.58202	2.62403			2.61402	0.829421	1.56414	1.3038	1.06334	0.853529	0.785017	1.28671	1.03631	0.836333	0.777117	0.832131	0.470638	0.10787	0.0493592	0.826441	0.46659			1.35993	2.301	2.357	2.158	2.045	1.95501	1.93501	2.468	2.503	2.509	2.49	2.212	2.21399
2.61268	2.74858	2.71262	2.67186	2.74124	2.7664	2.70464	2.61743	2.66993		2.65168	2.63138	2.56102	2.673	2.64964	2.74785			2.68962	0.834624	1.56742	1.31212	1.08864	0.886708	0.811047	1.29352	1.02992	0.810581		0.837197	0.464313	0.108775	0.0464549	0.83156	0.506732			1.36705	2.30702	2.36703	2.16107	2.05905	1.97618	1.95723	2.46995	2.514	2.51405		2.217	2.17796
2.69825	2.82139	2.79055	2.77986	2.89667	2.94213	2.78451	2.67101			2.73625	2.67875	2.56428	2.6729	2.73023	2.85366			2.76743	0.838741	1.56289	1.30952	1.09988	0.915147	0.845609	1.29882	1.03344			0.841659	0.511873	0.108667	0.0458367	0.835129	0.542634			1.36332	2.3098	2.37102	2.17004	2.06478	1.99853	1.98687	2.4639	2.51414			2.21678	2.17296
2.75987	2.88985	2.86684	2.8718	3.02872	3.09667	2.85884	2.72089			2.79787	2.71592	2.57797	2.66801	2.79087	2.93582			2.83785	0.832882	1.55524	1.29799	1.09314	0.932752	0.867763	1.29018	1.05281			0.836162	0.529792	0.132729	0.0461693	0.829153	0.540874			1.3556	2.30002	2.372	2.172	2.05402	2.02494	2.02991	2.45901	2.52099			2.20602	2.171
2.8299	2.96481	2.94484	2.97494	3.16217	3.23724	2.93657				2.87386	2.76857	2.60122	2.66804	2.85688	3.01882			2.90983	0.814375	1.54002	1.27975	1.08191	0.952464	0.913571	1.26929				0.822699	0.539603	0.155152	0.0562489	0.806472	0.525781			1.34154	2.28709	2.37801	2.17401	2.04811	2.05436	2.07034	2.44028				2.20207	2.15999
2.91759	3.04355	3.02655	3.06671	3.27611	3.35777	2.99283				2.95767	2.82441	2.6227	2.67218	2.94255	3.09903			2.99053	0.809712	1.5241	1.26253	1.06096	0.975281	0.962069	1.28494				0.816552	0.530283	0.164398	0.0613399	0.80354	0.514712			1.32982	2.2961	2.37918	2.17498	2.05926	2.08962	2.10358	2.46694				2.20914	2.15894
2.99504	3.11903	3.10204	3.15004	3.37905	3.44403	3.08204				3.03904	2.89305	2.65703		3.01804	3.19805			3.06504	0.793221	1.51352	1.24792	1.0399	0.998742	0.996695	1.25883				0.799074	0.529448	0.186767		0.788889	0.528453			1.31678	2.30101	2.388	2.174	2.072	2.12001	2.13201	2.464				2.216	2.156
3.08765	3.1917	3.18559	3.24336	3.48919		3.16778				3.12456	2.99484	2.72864		3.11272	3.30477			3.14466	0.774147	1.50104	1.23812	1.03364	1.00352		1.25451				0.786071	0.525093	0.202454		0.764861	0.513871			1.30861	2.313	2.39105	2.181	2.07905	2.14896		2.46594				2.21904	2.15698
		3.25941	3.28851	3.51341	3.57693	3.26481				3.19447	3.10033	2.80895	2.92995	3.20267	3.40047						1.23663	1.02227	0.99257	0.988404	1.24612				0.766123	0.486632	0.190369	0.159185	0.755134	0.506498						2.18122	2.08518	2.14388	2.1469	2.45738				2.22406	2.15406
		3.32886	3.36286	3.58286	3.62291					3.26686	3.21478	2.90481	3.02581	3.28484	3.47286						1.24107	1.02791	0.955692	0.949775					0.746129	0.449373	0.173613	0.1437	0.756298	0.500522						2.19198	2.09398	2.13801	2.14201					2.22699	2.15699
				3.31311			3.18075			3.27671		3.01109	3.14248	3.28675	3.45704	3.456	3.56098						0.923763			1.03491			0.832921		0.12481	0.0839444	0.790197	0.461763	0.1277	0.0369775						2.11661			2.48603			2.24377
3.34654	3.39182	3.36566		3.46275		3.3799	3.28148	3.25763	3.24999	3.37256		3.15878	3.20801	3.38847	3.46193	3.456	3.55804	3.3459	0.803295	1.5099	1.27423		0.886304		1.2553	1.0064	0.80653	0.753811	0.804665		0.135598	0.0547989	0.801953	0.463543	0.130399	0.0393444	1.31022	2.28843	2.28687	2.13277		2.0638		2.42596	2.48994	2.54101	2.53611	2.21247
3.41979	3.47277	3.44777	3.4088	3.53679		3.45479	3.39368	3.41554	3.41851	3.44978	3.55263	3.34248	3.4174	3.4588	3.49191	3.456	3.55401	3.42378	0.81696	1.52285	1.2826	1.04873	0.848677		1.27065	1.0391	0.831352	0.751421	0.820154	0.491468	0.145941	0.0590564	0.813537	0.463889	0.136263	0.0400979	1.32435	2.28501	2.28501	2.12502	2.06405	2.04007		2.426	2.48501	2.53902	2.53801	2.20801	2.18097
3.51041	3.55257	3.53441	3.51001			3.53858	3.51278	3.57412	3.58929	3.54336	3.67763	3.54342	3.61363	3.54249	3.53632		3.55024	3.51152	0.828838	1.52997	1.28011	1.03659			1.28273	1.05112	0.824475	0.741979	0.830215	0.501611	0.145549	0.0566093	0.826968	0.491753		0.0436764	1.33139	2.30236	2.28099	2.11905	2.06279			2.42302	2.47803	2.52494	2.53796	2.22338	2.1761
	3.62804	3.5893				3.61602	3.61668	3.72311	3.76082		3.76193	3.7326	3.83124	3.60817	3.57945		3.5816	3.58112		1.53025	1.30524				1.30003	1.05827	0.845098	0.761887		0.535095	0.129435	0.0565112	0.844093	0.540136		0.0711908	1.33491		2.28001	2.12591				2.42596	2.48195	2.5171	2.53306		2.18983
3.6466	3.70562	3.67657	3.58463			3.70456	3.72049	3.83644	3.90031	3.6716	3.85852	3.90913	4.03102	3.6886	3.63274			3.6626	0.817834	1.51978	1.27559	1.05676			1.27657	1.06236	0.8815	0.808678	0.81818	0.499858	0.137548	0.0653459	0.817215	0.551327			1.32115	2.29926	2.279	2.11704	2.035			2.41804	2.47304	2.50506	2.52106	2.22027	2.18005
3.7206	3.78254	3.74751	3.6502		3.55224	3.78457	3.82365	3.95391	4.05397	3.7426	3.92267	4.0777	4.21271	3.76359	3.69054			3.74357	0.80719	1.50455	1.25882	1.06732		0.814562	1.26095	1.05921	0.889791	0.840805	0.807579	0.55109	0.164643	0.108733	0.806743	0.55396			1.30645	2.29999	2.27603	2.11599	2.03104		1.94039	2.41999	2.47407	2.50699	2.51294	2.22099	2.18004
3.79978	3.85291	3.81496	3.67659		3.58352	3.85885	3.90869	4.07316	4.18202	3.82178	4.01064	4.16958	4.30557	3.84179	3.7619			3.81785	0.800671	1.49469	1.24771	1.07248		0.921261	1.24854	1.05113	0.913513	0.880832	0.800943	0.50382	0.209723	0.152454	0.800516	0.55654			1.29478	2.29803	2.27994	2.11403	2.03592		1.99121	2.41803	2.48286	2.50602	2.50512	2.22002	2.18591
3.88478	3.9328	3.89978	3.75779			3.94079	3.99478	4.25154	4.29272	3.90579	4.11374	4.27972	4.4227	3.92579	3.8418			3.8968	0.793129	1.48557	1.23823	1.05572			1.24095	1.04694	0.914558	0.921347	0.794088	0.457149	0.161457	0.121592	0.792451	0.551932			1.28788	2.298	2.27501	2.115	2.02702			2.419	2.48599	2.49004	2.48705	2.21701	2.19797
3.97067	4.0126	3.97967	3.82179			4.02455	4.07465	4.26056	4.34952	3.99271	4.20263	4.32636	4.46129	4.01263	3.92477		3.81522	3.98359	0.791715	1.48951	1.23996	1.06184			1.2424	1.04884	0.938487	0.928915	0.794866	0.460039	0.141639	0.0849272	0.788873	0.549837		0.145171	1.28803	2.30196	2.26999	2.11096	2.02782			2.41303	2.481	2.49121	2.48599	2.22095	2.19787
4.0589	4.09201	4.0679	3.92669			4.09709	4.16092	4.33507	4.41814	4.08683	4.28596	4.3744	4.49952	4.09596	4.02673		3.84365	4.06202	0.794999	1.49668	1.24347	1.03885			1.24534	1.0319	0.908998	0.925601	0.79564	0.471783	0.124296	0.056801	0.794608	0.546788		0.195472	1.29222	2.29706	2.26901	2.10606	2.00429			2.41695	2.481	2.51866	2.48402	2.21409	2.18022
4.13759	4.17258	4.16151	4.02946	3.95735	3.9413	4.1736	4.21472	4.37479	4.46873	4.16658	4.34171	4.38196	4.50497	4.17359	4.11752		3.92457	4.14456	0.800869	1.50708	1.24847	1.03555	0.865523	0.817177	1.25671	1.05381	0.915245	0.900156	0.80127	0.486831	0.125691	0.0545999	0.800579	0.486521		0.141471	1.30426	2.29998	2.26701	2.10401	2.00301	1.92706	1.91104	2.41302	2.47304	2.50905	2.48798	2.21997	2.17602
4.21248	4.25356	4.23857	4.13277	4.08097	4.05604	4.24849	4.26941	4.42629	4.52309	4.24149	4.35918	4.38504	4.505	4.2485	4.2248			4.22153	0.81776	1.52105	1.26329	1.03963	0.842877	0.778449	1.27123	1.04862	0.901031	0.859424	0.82044	0.498543	0.123968	0.0528301	0.814759	0.469915			1.31649	2.28996	2.26604	2.10006	2.00405	1.93309	1.91306	2.41304	2.47704	2.49598	2.49204	2.20897	2.17419
4.27899	4.33082	4.31779	4.23839	4.21496	4.19981	4.31597	4.32614	4.46639	4.53581	4.30897	4.38461	4.38993	4.505	4.31696	4.33532			4.29488	0.827452	1.53641	1.27768	1.03892	0.82316	0.760385	1.28225	1.04574	0.881892	0.821301	0.828675	0.489271	0.126393	0.0528497	0.825644	0.485837			1.33444	2.28507	2.27093	2.10887	2.0109	1.94482	1.92088	2.41793	2.48193	2.49304	2.49791	2.20506	2.2006
4.34881	4.41177	4.39977	4.34969	4.36957	4.36953	4.38979	4.37486	4.48894	4.537	4.3808	4.4199	4.39299	4.50799	4.38581	4.42176	4.23968	4.30284	4.37577	0.839048	1.55039	1.29327	1.05335	0.818871	0.757039	1.29126	1.04141	0.855454	0.785908	0.837824	0.461568	0.121763	0.0474852	0.839342	0.458967	0.181862	0.0810659	1.34925	2.28001	2.27997	2.11	2.02496	1.96195	1.94094	2.42897	2.47701	2.49599	2.50099	2.19902	2.22094
4.41958	4.48454	4.47658	4.45269	4.52698	4.55324	4.46155	4.40939	4.49399	4.52284	4.44862	4.43924	4.39602	4.50501	4.45253	4.56376	4.43939	4.49766	4.44956	0.847905	1.55869	1.30171	1.05938	0.842497	0.776095	1.29441	1.04201	0.846082	0.764247	0.850561	0.482205	0.130733	0.0489937	0.844048	0.509995	0.154196	0.0592683	1.35872	2.26817	2.28505	2.11704	2.03711	1.9882	1.97319	2.431	2.47606	2.49803	2.50206	2.18716	2.18293
4.49601	4.55607	4.55301	4.54382	4.65632	4.71688	4.53406	4.46034	4.49203	4.50128	4.53093	4.47059	4.39896	4.50697	4.52309	4.66371	4.62263	4.71716	4.52305	0.851217	1.5559	1.29636	1.09049	0.905405	0.818935	1.30566	1.04295	0.835803	0.753322	0.849385	0.521165	0.133751	0.0508065	0.851721	0.534345	0.143104	0.0537613	1.35782	2.29071	2.29191	2.12292	2.05181	2.01466	1.99768	2.431	2.4839	2.50195	2.5099	2.20872	2.17313
4.58456	4.63759	4.63459	4.64649	4.8162	4.88417	4.60664	4.51473	4.49399		4.62055	4.5108	4.40994	4.507	4.61156	4.75952	4.82997	4.94288	4.6036	0.84929	1.54352	1.28885	1.09078	0.896718	0.840166	1.29761	1.04482	0.840794		0.845788	0.536834	0.139621	0.0484619	0.851472	0.533257	0.147497	0.0698088	1.34767	2.29299	2.29399	2.12399	2.04703	2.02893	2.03481	2.42503	2.48698	2.50896		2.20801	2.16703
4.64167	4.7136	4.7216	4.74277	4.91687	5.02485	4.69056	4.57543			4.68264	4.57042	4.41811	4.50701	4.66467	4.85172	4.99224	5.10928	4.67659	0.827417	1.52855	1.27177	1.07574	0.939367	0.886467	1.27833	1.03932			0.832361	0.555985	0.145102	0.0477327	0.821797	0.503764	0.181307	0.107847	1.33183	2.26799	2.29701	2.12603	2.047	2.04215	2.07015	2.42199	2.48507			2.19097	2.16104
4.73068	4.79381	4.80181	4.84646	5.03327	5.13831	4.76588	4.63314			4.76773	4.62716	4.43278	4.50897	4.75466	4.94757	5.15853	5.28045	4.75582	0.810965	1.51344	1.25567	1.06277	0.953716	0.931519	1.26503	1.03752			0.816467	0.531169	0.149357	0.0480946	0.805296	0.482832	0.144784	0.108747	1.31664	2.26603	2.29799	2.12994	2.047	2.06171	2.09069	2.42101	2.49387			2.18706	2.16691
4.82378	4.88079	4.88979	4.9298	5.13975	5.24275	4.85579	4.71181			4.86277	4.71579	4.46692	4.51598	4.85077	5.04876	5.19891	5.32889	4.84279	0.808445	1.50693	1.24622	1.04869	0.978491	0.966917	1.25752	1.04128			0.814544	0.532785	0.15758	0.051432	0.802237	0.486361	0.138524	0.08375	1.31289	2.267	2.30099	2.12601	2.05199	2.08095	2.10596	2.41302	2.49899			2.18401	2.166
4.9177	4.96567	4.97561	5.01351	5.24529	5.31847	4.94669	4.80569			4.95368	4.82208	4.53683	4.55273	4.9447	5.14361	5.2592	5.37301	4.93266	0.803899	1.50526	1.24642	1.04949	0.97597	0.973465	1.26002	1.03963			0.806882	0.519817	0.17029	0.0604204	0.800965	0.485996	0.133459	0.0576512	1.31009	2.27202	2.30102	2.12603	2.04906	2.09093	2.10896	2.42202	2.50309			2.19003	2.16304
5.00201	5.04606	5.04914	5.07429	5.28059	5.37533	5.03002	4.88804			5.03505	4.95148	4.63683	4.76057	5.02901	5.21714	5.28371	5.37399	5.01207	0.807379	1.51421	1.25597	1.05523	0.960363	0.947593	1.26534	1.049			0.811872	0.51468	0.193123	0.155348	0.802808	0.484339	0.11897	0.0481809	1.31645	2.27497	2.30298	2.12995	2.05592	2.08309	2.10406	2.42497	2.51387			2.19395	2.16794
5.09934	5.13065	5.11274	5.14487	5.30393	5.38292	5.12163	4.9973	4.96103	4.95103	5.13035	5.12324	4.76049	4.88649	5.13332	5.2619	5.27249	5.3635	5.09466	0.811075	1.52519	1.27231	1.04431	0.900941	0.872249	1.26832	1.02956	0.814938	0.767165	0.814601	0.489612	0.199555	0.163322	0.807354	0.473272	0.121009	0.0553484	1.32522	2.28448	2.30001	2.12502	2.04506	2.07349	2.07404	2.42301	2.51299	2.571	2.56	2.20598	2.16601
5.17159	5.21259	5.1796	5.17986	5.29078	5.34663	5.20163	5.10405	5.10885	5.10893	5.19662	5.25639	4.97358	5.0023	5.20313	5.28011	5.27564	5.36258	5.17561	0.831632	1.5392	1.28866	1.05754	0.865431	0.8351	1.27531	1.02716	0.806336	0.744196	0.83698	0.485792	0.142333	0.0647726	0.825616	0.511691	0.12793	0.0500902	1.34048	2.30285	2.30103	2.124	2.05638	2.07539	2.07979	2.42799	2.50688	2.5717	2.5718	2.22285	2.19343
5.27177	5.28297	5.25195	5.25511	5.35527	5.39402	5.30271	5.24381	5.33163	5.33757	5.29924	5.3854	5.16808	5.21829	5.30624	5.33484	5.28639	5.36893	5.24893	0.841349	1.55379	1.29974	1.05268	0.848832	0.789296	1.28426	1.0295	0.805222	0.739203	0.839793	0.490675	0.139359	0.0603227	0.841856	0.477509	0.132171	0.0453657	1.35657	2.29455	2.30494	2.124	2.04759	2.02555	2.01969	2.41856	2.49711	2.54825	2.55617	2.21406	2.19393
5.31509	5.36386	5.33186	5.28404	5.32953	5.34903	5.35956	5.33606	5.39906	5.42007	5.33709	5.48307	5.34955	5.51746	5.35407	5.37252	5.28852	5.36055	5.32786	0.849022	1.56273	1.30381	1.05526	0.832299	0.769661	1.2917	1.03717	0.831449	0.773363	0.850294	0.497555	0.136905	0.0490849	0.846639	0.535627	0.127087	0.0440495	1.36551	2.30001	2.30001	2.11901	2.0415	2.00799	1.9945	2.42099	2.49849	2.54897	2.55797	2.21751	2.1865
5.42395	5.4589	5.44303	5.35332	5.34521	5.3426	5.46108	5.46287	5.56375	5.60986	5.44594	5.63234	5.55955	5.6345	5.45899	5.41431		5.44426	5.42157	0.849348	1.53829	1.27986	1.04819	0.835632	0.776388	1.29213	1.05799	0.862877	0.792344	0.845271	0.528397	0.132498	0.0528439	0.851979	0.545729		0.142069	1.34166	2.30291	2.28052	2.11494	2.02937	1.98137	1.96325	2.42089	2.48841	2.52975	2.53917	2.21992	2.17253
5.50927	5.5403	5.53472	5.4249	5.36187	5.34897	5.55817	5.58496	5.72213	5.77952	5.52978	5.7108	5.74686	5.8115	5.54774	5.42162		5.47074	5.51718	0.836967	1.52763	1.27038	1.04606	0.846765	0.784071	1.27675	1.06193	0.883081	0.838302	0.833969	0.553516	0.168819	0.0999527	0.838853	0.492018		0.120282	1.32968	2.29457	2.28248	2.11004	2.01809	1.9696	1.9407	2.41109	2.48057	2.5067	2.50926	2.21306	2.17547
5.57582	5.61532	5.57783	5.45638	5.38544	5.35999	5.63082	5.66427	5.85567	5.92518	5.59083	5.794	5.95299	6.09699	5.62181	5.47888		5.39433	5.58582	0.831186	1.51651	1.26211	1.04752	0.860651	0.803104	1.26589	1.06023	0.934424	0.888838	0.832082	0.526771	0.187699	0.133768	0.829098	0.496595		0.0554304	1.3217	2.29202	2.283	2.112	2.01651	1.94954	1.92603	2.40951	2.48401	2.50103	2.48804	2.20852	2.188
5.68307	5.71202	5.71089	5.55202	5.42826	5.39255	5.73704	5.79227		6.0929	5.711	5.90601	6.06581	6.21178	5.72011	5.62995		5.63848	5.68105	0.809269	1.4879	1.23342	1.04884	0.882727	0.821774	1.24633	1.03944		0.959126	0.806222	0.457056	0.177725	0.131555	0.812184	0.551338		0.234665	1.29203	2.2939	2.26388	2.11096	2.01083	1.94079	1.91788	2.401	2.47018		2.43187	2.21893	2.18302
5.76918	5.79422	5.78232	5.63422	5.52904	5.51682	5.82021	5.89403		6.16531	5.79123	5.98723	6.13038	6.2744	5.80915	5.70627		5.75687	5.7652	0.818809	1.48606	1.23448	1.03367	0.872824	0.840571	1.24646	1.05346		0.990867	0.815987	0.480001	0.176492	0.120753	0.821303	0.551152		0.241455	1.29074	2.28607	2.25409	2.10803	1.99713	1.92416	1.90809	2.401	2.48486		2.4211	2.21306	2.18498
5.86225	5.87423	5.87122	5.72128	5.62125	5.58024	5.90119	5.96016		6.26421	5.89225	6.10017	6.19305	6.33102	5.89924	5.81922		5.83029	5.85022	0.809244	1.48333	1.2376	1.04441	0.882078	0.833496	1.23536	1.04179		0.988118	0.810213	0.467582	0.14364	0.0812646	0.808125	0.541882		0.197528	1.28755	2.28704	2.25899	2.09601	2.00304	1.93299	1.90498	2.406	2.48596		2.40999	2.20805	2.17197
5.95599	5.96201	5.95508	5.82839	5.71607	5.67128	5.97383	6.02184	6.2276	6.34126	5.98604	6.16357	6.21017	6.33908	5.98995	5.90469			5.93504	0.818302	1.48969	1.25202	1.04291	0.869836	0.80584	1.2491	1.04819	0.975631	0.964685	0.818826	0.483228	0.139665	0.0642241	0.817455	0.472001			1.2957	2.3018	2.257	2.09893	2.01663	1.92986	1.89896	2.40506	2.46984	2.42214	2.40616	2.22482	2.16102
6.03647	6.04446	6.04342	5.94126	5.88489	5.85678	6.04155	6.09055	6.27668	6.36286	6.07044	6.2097	6.22391	6.34595	6.06749	6.0421			6.01944	0.828225	1.50533	1.26024	1.02767	0.847547	0.789547	1.26821	1.05301	0.935822	0.922726	0.829877	0.483031	0.130292	0.0547821	0.826044	0.479381			1.30949	2.28511	2.257	2.09304	1.9862	1.91808	1.89602	2.40997	2.45708	2.43392	2.41892	2.2101	2.16299
6.108	6.134	6.126	6.041	6.009	5.985	6.127	6.132	6.284	6.373	6.142	6.222	6.227	6.345	6.142	6.15			6.103	0.83669	1.51963	1.27276	1.03865	0.84516	0.7725	1.27474	1.0661	0.90618	0.86865	0.83758	0.48033	0.12948	0.05333	0.83506	0.45951			1.32325	2.275	2.259	2.097	1.995	1.925	1.897	2.41	2.454	2.435	2.427	2.2	2.177
6.18083	6.21695	6.20603	6.16914	6.19179	6.1959	6.20803	6.19368	6.31516	6.37778	6.21079	6.24722	6.22805	6.346	6.2158	6.2923	6.08717	6.21746	6.18794	0.850604	1.53929	1.291	1.04761	0.825084	0.761224	1.28877	1.05525	0.872237	0.813093	0.850672	0.465849	0.127785	0.047536	0.849486	0.515535	0.171052	0.129976	1.33676	2.2609	2.25311	2.09212	2.00609	1.92735	1.9084	2.408	2.45499	2.45316	2.43924	2.18391	2.18876
6.24733	6.29323	6.28917	6.26108	6.33556	6.34847	6.29117	6.24845	6.32787	6.36018	6.27436	6.26482	6.23196	6.346	6.28035	6.39695	6.26224	6.33482	6.26324	0.852541	1.54287	1.29321	1.04441	0.820565	0.764794	1.28842	1.04827	0.846211	0.786794	0.85565	0.47379	0.124939	0.0472132	0.848322	0.498243	0.139823	0.0556161	1.34398	2.25308	2.26191	2.1019	2.01293	1.95572	1.94068	2.408	2.45401	2.46587	2.4588	2.17707	2.1692
6.32322	6.3722	6.37922	6.37226	6.49134	6.53443	6.36619	6.30114	6.33001	6.34095	6.35623	6.30511	6.24001	6.34697	6.35721	6.50825	6.47451	6.56158	6.33921	0.852023	1.54314	1.28949	1.07295	0.863646	0.788157	1.28896	1.02624	0.815821	0.765107	0.853927	0.504863	0.130504	0.0474917	0.84899	0.510863	0.164482	0.0637284	1.34371	2.25604	2.26402	2.10401	2.02502	1.98205	1.96307	2.40801	2.46102	2.48305	2.48307	2.17803	2.16298
6.40688	6.44895	6.46194	6.47223	6.61861	6.69579	6.43902	6.35368	6.33317	6.32209	6.44286	6.34515	6.2455	6.33603	6.43786	6.60394	6.66579	6.779	6.41797	0.845553	1.53375	1.2793	1.07817	0.91474	0.839786	1.27753	1.01852	0.812747	0.745703	0.845101	0.531511	0.136392	0.0566404	0.844991	0.508231	0.16584	0.0787448	1.33424	2.26983	2.27002	2.10799	2.03398	1.99923	1.99146	2.41196	2.46911	2.50024	2.51033	2.19093	2.15617
6.47748	6.52543	6.53744	6.57126	6.74804	6.83993	6.52139	6.40859	6.3469	6.32895	6.51248	6.35691	6.2857	6.41938	6.50748	6.67944	6.80993	6.93981	6.49642	0.8281	1.52278	1.26633	1.0662	0.930066	0.879743	1.26427	1.02002	0.82623	0.771756	0.829069	0.474384	0.183272	0.140507	0.826517	0.514761	0.207788	0.132332	1.32356	2.2561	2.27199	2.10701	2.03201	2.01786	2.02872	2.40902	2.47793	2.51985	2.5368	2.18504	2.1699
6.55499	6.60299	6.62299	6.68999	6.87799	6.96799	6.59499	6.46899	6.399	6.369	6.58999	6.45399	6.283	6.33801	6.58799	6.78399	6.93999	7.07399	6.57499	0.811062	1.5106	1.25453	1.06274	0.944849	0.925376	1.25642	1.02174	0.839709	0.792048	0.814461	0.528345	0.166222	0.0581378	0.807442	0.467854	0.195881	0.125761	1.31118	2.245	2.271	2.107	2.02	2.034	2.063	2.416	2.486	2.545	2.551	2.173	2.155
6.65014	6.68897	6.71198	6.77192	6.97698	7.06298	6.67198	6.54397	6.46501	6.44313	6.68912	6.50171	6.29915	6.36202	6.67913	6.88697	7.09699	7.22112	6.66003	0.80978	1.50327	1.24198	1.0514	0.975185	0.969719	1.25306	1.02043	0.825546	0.794726	0.814508	0.475799	0.15	0.0651958	0.804853	0.467266	0.102446	0.097567	1.30469	2.25202	2.27206	2.11196	2.02104	2.0541	2.0811	2.41913	2.49715	2.55905	2.56615	2.178	2.17482
6.74111	6.76624	6.79023	6.84528	7.05523	7.14123	6.75023	6.62124	6.54521	6.53311	6.77812	6.63766	6.3911	6.52341	6.76911	6.96424	7.09601	7.2309	6.74219	0.808196	1.49989	1.24075	1.0466	0.985974	0.992753	1.25065	1.02093	0.840394	0.798404	0.814361	0.510003	0.193809	0.151758	0.801869	0.49164	0.123641	0.0606532	1.29991	2.25398	2.27695	2.10903	2.02397	2.06192	2.08892	2.42989	2.50888	2.56296	2.57788	2.178	2.16014
6.82819	6.85418	6.86815	6.94012	7.13911	7.21413	6.84721	6.72624	6.66229	6.65128	6.8562	6.76631	6.48927	6.62028	6.8602	7.04716	7.11705	7.235	6.82719	0.805733	1.50323	1.24625	1.03556	0.975485	0.980748	1.25557	1.02182	0.834332	0.796491	0.807445	0.492639	0.200836	0.159818	0.80392	0.485072	0.1296	0.0533264	1.30413	2.26003	2.273	2.10801	1.999	2.06899	2.08596	2.42301	2.50999	2.57	2.578	2.18802	2.162
6.91001	6.9319	6.93279	6.99262	7.18633	7.26838	6.93398	6.82731	6.78469	6.77079	6.93995	6.89848	6.60443	6.73941	6.94597	7.11451	7.13607	7.23704	6.90591	0.811187	1.51409	1.26039	1.03527	0.944045	0.942062	1.25708	1.00863	0.814325	0.780157	0.813901	0.495959	0.211507	0.171491	0.808199	0.485816	0.129747	0.0476688	1.31167	2.27217	2.27499	2.11095	1.99918	2.06384	2.06773	2.429	2.50699	2.56781	2.57573	2.19515	2.1631
6.99139	7.00446	6.99652	7.04263	7.2128	7.29877	7.01341	6.93321	6.92098	6.91493	7.01643	7.01811	6.72014	6.85315	7.02442	7.15569	7.14196	7.23998	6.97945	0.8206	1.52405	1.27461	1.05395	0.91459	0.88979	1.26568	1.00508	0.798597	0.775078	0.822833	0.477289	0.19672	0.157881	0.817818	0.464529	0.128708	0.0467667	1.3226	2.2859	2.27401	2.10703	2.01389	2.0511	2.04616	2.429	2.50601	2.55212	2.55416	2.20691	2.17094
7.07703	7.08403	7.07303	7.07102	7.21001	7.29799	7.09203	7.04404	7.05406	7.06607	7.10103	7.14505	6.88008	6.9151	7.11403	7.17602	7.15	7.23702	7.05303	0.836804	1.54072	1.28253	1.0661	0.893119	0.839864	1.28282	1.02127	0.811909	0.741335	0.836364	0.472044	0.156321	0.0719547	0.836214	0.456219	0.124399	0.0440278	1.33899	2.299	2.279	2.102	2.046	2.031	2.02199	2.431	2.497	2.53899	2.53199	2.217	2.192
7.14492	7.16094	7.14695	7.12662	7.22412	7.28373	7.17601	7.14927	7.20377	7.22999	7.16985	7.26645	7.06654	7.15696	7.18595	7.21339	7.1502	7.27955	7.13294	0.846707	1.55326	1.29342	1.06259	0.865923	0.80182	1.29156	1.04149	0.832751	0.753132	0.846795	0.481481	0.135033	0.0589086	0.845263	0.452854	0.123288	0.0861754	1.35297	2.30104	2.27499	2.10202	2.04195	2.01874	2.00171	2.41996	2.48583	2.50966	2.50365	2.21901	2.19379
7.21831	7.23629	7.22328	7.17653	7.23391	7.2622	7.25723	7.25104	7.34566	7.38949	7.23835	7.3829	7.27007	7.31451	7.26228	7.2447	7.16585	7.24334	7.20829	0.858479	1.56153	1.29631	1.06305	0.848505	0.776163	1.30424	1.06487	0.860131	0.778916	0.857627	0.508801	0.113643	0.0395533	0.857554	0.444351	0.145569	0.0409086	1.36076	2.30397	2.27401	2.10398	2.03804	1.99819	1.97822	2.41703	2.47213	2.48226	2.47527	2.21999	2.17716
7.29819	7.3142	7.30119	7.23413	7.23501	7.23896	7.33819	7.35221	7.47427	7.54636	7.31519	7.50023	7.47145	7.5675	7.33819			7.30982	7.2892	0.863164	1.56024	1.29698	1.0576	0.84659	0.78017	1.30418	1.07878	0.891914	0.819027	0.85925	0.48296	0.123936	0.0427873	0.865098			0.0356623	1.35988	2.29901	2.27599	2.10201	2.03	1.99095	1.96095	2.41401	2.46601	2.46098	2.43692	2.216	2.17902
7.37505	7.39307	7.37905	7.28767	7.23924	7.22518	7.41504	7.43518	7.58348	7.69059	7.39112	7.59387	7.65066	7.7688	7.41504		7.17486	7.23935	7.37007	0.852481	1.55208	1.2863	1.05932	0.850837	0.784584	1.29843	1.08497	0.921497	0.870568	0.847133	0.479043	0.134838	0.0663742	0.856118		0.0920487	0.0174628	1.35191	2.30296	2.27299	2.10596	2.02986	1.97178	1.94086	2.41801	2.46791	2.453	2.40645	2.21697	2.18606
7.45542	7.47441	7.45942	7.33863	7.25787	7.2389	7.49443	7.52535	7.69618	7.81212	7.47638	7.66052	7.77708	7.90601	7.49443		7.24052	7.26581	7.45141	0.831939	1.5393	1.27372	1.05792	0.8605	0.80395	1.28411	1.07257	0.93117	0.932233	0.827502	0.49839	0.184322	0.122424	0.835331		0.190427	0.0810395	1.33816	2.30002	2.27201	2.10302	2.01908	1.95512	1.93008	2.41899	2.46105	2.453	2.36431	2.21501	2.19096
7.53902	7.56102	7.54002	7.39902	7.31401	7.28402	7.57702	7.62202		7.91901	7.55602	7.74602	7.91401	8.04401	7.58102		7.27401	7.39801	7.53802	0.823189	1.52415	1.26678	1.05624	0.883031	0.823132	1.26912	1.05845		0.979537	0.82988	0.473739	0.167531	0.135421	0.815729		0.218567	0.180927	1.32455	2.285	2.267	2.101	2.015	1.943	1.918	2.416	2.457		2.335	2.199	2.194
7.62223	7.64704	7.62509	7.47508	7.37615	7.3531	7.665	7.70698	7.91291	7.97994	7.63528	7.82832	7.97367	8.09471	7.67114		7.33096	7.45398	7.62505	0.8194	1.51349	1.25592	1.05721	0.889133	0.830551	1.25564	1.04388	1.01869	1.01006	0.827588	0.513935	0.173589	0.140542	0.810556		0.249779	0.21189	1.31557	2.27897	2.26996	2.10099	2.0109	1.93487	1.90192	2.41497	2.44729	2.36633	2.3359	2.19297	2.18399
7.71711	7.72725	7.70921	7.55822	7.46517	7.4382	7.74228	7.7823	7.98334	8.05232	7.73408	7.93005	8.02552	8.14949	7.75918		7.4053	7.5293	7.70624	0.812475	1.51037	1.25009	1.05321	0.886237	0.833701	1.25485	1.02815	0.99092	1.01551	0.817366	0.49578	0.172748	0.140728	0.807162		0.255883	0.218845	1.31178	2.27702	2.26703	2.10001	2.00307	1.92509	1.89605	2.41302	2.46979	2.39176	2.32807	2.19102	2.18301
7.76915	7.79216	7.77166	7.66127	7.57535	7.54538	7.79864	7.84114	8.05111	8.11213	7.78966	7.97361	8.03853	8.17398	7.80615		7.7571	7.59823	7.76366	0.814977	1.50078	1.24682	1.05333	0.883451	0.827415	1.24916	1.03369	0.992793	0.992132	0.817335	0.490804	0.158552	0.0770693	0.812223		0.195929	0.216121	1.30183	2.2865	2.26001	2.1	1.99699	1.91697	1.89196	2.41	2.46751	2.36855	2.32952	2.204	2.16999
7.84727	7.87136	7.85537	7.72117	7.64903	7.63361	7.8718	7.90868	8.1015	8.17836	7.87027	8.03377	8.05362	8.156	7.88276	7.76901	7.78435	7.68231	7.84583	0.813316	1.51155	1.25672	1.03621	0.856941	0.808407	1.25623	1.0406	0.958198	0.949387	0.814883	0.499248	0.157048	0.0681271	0.811301	0.494728	0.230042	0.230514	1.31044	2.28449	2.26303	2.102	1.99546	1.90802	1.88093	2.41204	2.4753	2.38969	2.34017	2.20149	2.16701
7.91882	7.95026	7.93574	7.828	7.78722	7.77916	7.94482	7.96847	8.1456	8.2107	7.94182	8.06072	8.06539	8.156	7.95382	7.88172	7.89658	7.86265	7.92179	0.826543	1.52237	1.26721	1.03705	0.844008	0.788438	1.27001	1.0485	0.915774	0.90047	0.826404	0.509828	0.158111	0.0644616	0.825905	0.509018	0.189171	0.196385	1.32428	2.28253	2.26548	2.102	1.99105	1.91047	1.87407	2.41596	2.45668	2.40929	2.35536	2.19953	2.1675
7.99054	8.03155	8.02005	7.93958	7.94411	7.94512	8.02405	8.01255	8.16501	8.23	8.01305	8.08851	8.071	8.159	8.02505	8.00114	7.79907	7.9315	7.99755	0.830598	1.53696	1.27933	1.03901	0.838631	0.781669	1.27999	1.05425	0.890384	0.850512	0.828785	0.489996	0.157605	0.0596897	0.831582	0.506345	0.157302	0.116717	1.33978	2.275	2.26951	2.107	1.99201	1.91001	1.88151	2.4085	2.4615	2.4295	2.39302	2.191	2.20201
8.02765	8.08962	8.07771	8.01896	8.04836	8.0575	8.07071	8.05831	8.16713	8.23003	8.06163	8.09417	8.06801	8.15896	8.06657	8.10579	7.87458	7.91885	8.04773	0.850312	1.53682	1.2939	1.03989	0.836776	0.771724	1.29187	1.06666	0.872385	0.815276	0.850337	0.481022	0.140876	0.0594759	0.849396	0.509337	0.131415	0.048859	1.33938	2.26494	2.27106	2.10307	2.0051	1.9202	1.89817	2.42297	2.46506	2.43222	2.40928	2.19191	2.19586
8.09839	8.15742	8.15533	8.1231	8.19672	8.2206	8.14833	8.09171	8.18088	8.23297	8.13041	8.11284	8.06899	8.15503	8.12847	8.19226	8.04652	8.12027	8.12731	0.858182	1.54804	1.29983	1.0508	0.852673	0.791817	1.29529	1.05997	0.855505	0.786448	0.858698	0.48449	0.140434	0.0568526	0.856608	0.473042	0.126482	0.0465697	1.34902	2.25806	2.27794	2.11093	2.01591	1.94181	1.91684	2.42003	2.47194	2.4558	2.43974	2.18208	2.18014
8.16711	8.2361	8.23611	8.21515	8.31621	8.39523	8.22009	8.14005	8.19401	8.229	8.20212	8.1351	8.07601	8.169	8.19911	8.30314	8.24927	8.33732	8.19511	0.85806	1.54378	1.29875	1.08538	0.894101	0.821965	1.29256	1.05365	0.840231	0.776703	0.858998	0.488688	0.138866	0.05573	0.856052	0.490687	0.148373	0.0468442	1.34979	2.251	2.283	2.11799	2.04099	1.98301	1.94504	2.42	2.48201	2.49704	2.48706	2.174	2.16999
8.25066	8.31073	8.31771	8.32191	8.46618	8.56429	8.28673	8.17854	8.20304	8.22605	8.28667	8.20644	8.08413	8.16603	8.28065	8.40588	8.44659	8.56772	8.2777	0.850545	1.53589	1.29537	1.08956	0.923947	0.855218	1.29512	1.04043	0.82681	0.757118	0.850197	0.552135	0.143143	0.0629719	0.849935	0.509941	0.150736	0.0646593	1.34231	2.25006	2.285	2.11104	2.03298	1.99021	1.97127	2.41997	2.49209	2.52625	2.53337	2.17309	2.16299
8.32121	8.38912	8.39414	8.4199	8.59258	8.70344	8.36512	8.23635	8.20696	8.23094	8.3582	8.25347	8.09785	8.16897	8.35022	8.50093	8.61708	8.75292	8.35315	0.837061	1.52813	1.28357	1.07924	0.933255	0.895834	1.27623	1.03447	0.827878	0.759048	0.839085	0.553742	0.15205	0.0642457	0.834325	0.492822	0.175007	0.103266	1.33014	2.25692	2.285	2.11496	2.03102	2.01275	2.00067	2.41703	2.50189	2.5527	2.57355	2.18289	2.16201
8.40112	8.47312	8.47813	8.52513	8.70618	8.82214	8.43811	8.29509	8.24503	8.23302	8.43712	8.30512	8.10906	8.17201	8.42912	8.59017	8.81807	8.95208	8.43611	0.818857	1.50974	1.27099	1.06878	0.938397	0.938831	1.26881	1.03474	0.837478	0.779485	0.822043	0.539778	0.152833	0.065911	0.815312	0.503365	0.153678	0.110564	1.31519	2.24999	2.281	2.11101	2.027	1.99302	2.03002	2.42301	2.50501	2.58304	2.60405	2.17599	2.15701
8.48386	8.55479	8.56777	8.61693	8.83095	8.91775	8.51383	8.35773	8.26663	8.24645	8.52089	8.38893	8.14864	8.17758	8.51583	8.70977	8.86665	9.00562	8.51576	0.803255	1.49521	1.25225	1.0545	0.998191	0.981005	1.25192	1.03133	0.823003	0.776536	0.803552	0.545312	0.176092	0.0673817	0.802898	0.472859	0.152305	0.0990816	1.29817	2.24603	2.28398	2.11902	2.02796	2.01015	2.04618	2.42897	2.51401	2.60797	2.64103	2.17202	2.16396
8.57718	8.64025	8.65127	8.71811	8.93409	8.99928	8.60321	8.4373	8.3344	8.29557	8.61715	8.49011	8.2174	8.3485	8.60621	8.79327	8.93738	9.07241	8.59828	0.798343	1.4871	1.23933	1.05087	0.988505	0.996682	1.25274	1.04104	0.868818	0.801055	0.799486	0.54876	0.197958	0.154188	0.79724	0.495511	0.136618	0.0721862	1.29102	2.24897	2.28202	2.12098	2.02403	2.02586	2.06583	2.42603	2.51499	2.60503	2.64397	2.17398	2.16003
8.66609	8.72009	8.73108	8.83203	9.04001	9.07407	8.6811	8.51611	8.4181	8.36711	8.6991	8.57614	8.26012	8.39212	8.70009	8.87609	8.95904	9.08902	8.68409	0.795341	1.48412	1.23804	1.04564	0.994096	0.989905	1.24769	1.03465	0.869881	0.799095	0.79806	0.484321	0.172003	0.129655	0.792731	0.494422	0.142865	0.0697863	1.28809	2.25001	2.279	2.118	2.005	2.07396	2.06999	2.43699	2.519	2.61199	2.64699	2.177	2.16199
8.74774	8.79968	8.80058	8.85545	9.0512	9.13728	8.77372	8.6118	8.506	8.46409	8.78371	8.69818	8.36407	8.49806	8.77875	8.95839	8.99205	9.10603	8.7597	0.795909	1.48722	1.24705	1.04652	0.946429	0.958419	1.24718	1.03413	0.870995	0.794579	0.798466	0.468009	0.166507	0.125266	0.793459	0.487674	0.146749	0.05767	1.28976	2.25611	2.28197	2.11698	2.00204	2.04204	2.06088	2.43	2.51795	2.59898	2.63883	2.18106	2.15709
8.82908	8.87416	8.86428	8.90444	9.07276	9.16766	8.85211	8.69901	8.61576	8.58365	8.86112	8.82655	8.48068	8.61369	8.86107	9.00151	8.99793	9.10897	8.83613	0.80562	1.50038	1.25709	1.05507	0.912405	0.908031	1.2516	1.02703	0.853014	0.783505	0.807903	0.484236	0.193484	0.153273	0.803219	0.477209	0.134647	0.048929	1.30168	2.26787	2.27903	2.11502	2.00694	2.04596	2.04814	2.43	2.51207	2.59702	2.62021	2.18792	2.16689
8.91108	8.95509	8.93607	8.94405	9.09801	9.17899	8.93009	8.80012	8.74416	8.72918	8.94108	8.93813	8.62219	8.74911	8.94308	9.01404	9.001	9.106	8.90909	0.821315	1.51621	1.26931	1.06215	0.899446	0.855009	1.26465	1.02185	0.831883	0.765787	0.821295	0.480462	0.159722	0.121072	0.820835	0.469682	0.127177	0.04965	1.31842	2.282	2.27899	2.10699	2.00904	2.03499	2.02698	2.42399	2.50998	2.58696	2.59797	2.198	2.164
8.97658	9.02965	9.00064	8.98849	9.10309	9.16983	9.00866	8.90293	8.88429	8.88243	9.00658	9.05099	8.78963	8.84273	9.00961	9.04626	9.00403	9.10574	8.98264	0.834524	1.53229	1.28808	1.06464	0.869833	0.811117	1.27627	1.03178	0.826383	0.754575	0.834509	0.4655	0.153006	0.0715682	0.833726	0.462697	0.125015	0.0496354	1.33134	2.27902	2.27293	2.10093	2.04091	2.02987	2.00889	2.41696	2.49191	2.55673	2.57169	2.19601	2.16811
9.03847	9.0994	9.06941	9.04055	9.11292	9.15215	9.07939	9.00214	9.0228	9.03568	9.06847	9.15708	8.96449	9.02741	9.07444	9.07376	9.00697	9.07824	9.05141	0.845654	1.54313	1.2971	1.0575	0.847711	0.779761	1.29179	1.04881	0.835224	0.762611	0.845138	0.500776	0.136492	0.0617448	0.845072	0.464524	0.13309	0.045932	1.34328	2.28098	2.26507	2.09307	2.03108	2.01612	1.9971	2.41303	2.48208	2.52825	2.53829	2.19699	2.1799
9.1081	9.16809	9.13609	9.09106	9.115	9.12397	9.1521	9.10412	9.16517	9.1922	9.13509	9.28312	9.14224	9.20631	9.14709	9.10502	9.01511	9.12313	9.1181	0.854267	1.54672	1.30021	1.05135	0.835268	0.766964	1.29962	1.07108	0.850767	0.779737	0.852089	0.509865	0.150615	0.0607141	0.855095	0.45253	0.131865	0.0468169	1.34964	2.29099	2.26099	2.08999	2.02299	1.99099	1.97397	2.411	2.47199	2.50196	2.49995	2.20799	2.16899
9.18159	9.24066	9.20763	9.14042	9.11606	9.09991	9.22763	9.19681	9.29312	9.34724	9.2046	9.3789	9.33164	9.44471	9.21762	9.12142			9.19367	0.851894	1.54227	1.29216	1.05838	0.841291	0.77013	1.2995	1.07209	0.871869	0.801072	0.851363	0.512839	0.146317	0.0639041	0.851107	0.460006			1.34472	2.282	2.25595	2.08496	2.01496	1.97982	1.95281	2.40893	2.46803	2.47274	2.45964	2.19703	2.16299
9.24627	9.31318	9.27721	9.18648	9.12292	9.09011	9.29721	9.28599	9.4166	9.48445	9.27026	9.47788	9.51196	9.63287	9.28622	9.16748			9.26717	0.840182	1.53128	1.27924	1.04915	0.847984	0.77455	1.29338	1.06909	0.889382	0.829914	0.837378	0.454272	0.121748	0.06656	0.841944	0.456312			1.33413	2.282	2.25007	2.08006	2.01006	1.96022	1.93223	2.40109	2.47097	2.44432	2.41945	2.19997	2.16201
9.31907	9.39006	9.34706	9.23706	9.14605	9.11504	9.37007	9.38107	9.5351	9.62311	9.34306	9.55206	9.6701	9.79911	9.35807	9.271			9.34406	0.828809	1.51745	1.26467	1.04674	0.857492	0.788184	1.2736	1.0626	0.903921	0.871644	0.827183	0.454583	0.141958	0.0969642	0.829654	0.548762			1.31805	2.27699	2.248	2.077	2.00199	1.94199	1.91999	2.4	2.459	2.42901	2.38497	2.19599	2.161
9.39578	9.46466	9.4167	9.3045	9.20049	9.1606	9.44672	9.46669	9.65098	9.74895	9.41678	9.62178	9.77962	9.92457	9.43782	9.27633	9.051		9.41874	0.815719	1.50343	1.25274	1.04345	0.87124	0.804164	1.26419	1.05482	0.92792	0.910562	0.819251	0.458036	0.162767	0.124463	0.81176	0.4722	0.106399		1.30568	2.26403	2.24396	2.07589	1.99487	1.92884	1.90991	2.39696	2.45698	2.44386	2.35484	2.183	2.15795
9.48027	9.53539	9.49235	9.35853	9.25354	9.22544	9.52433	9.54135	9.75708	9.85112	9.50127	9.70627	9.84642	9.98547	9.52623	9.41976	9.15906		9.49831	0.805945	1.49321	1.24561	1.02878	0.859383	0.807818	1.24992	1.04074	0.982894	0.939896	0.80534	0.46726	0.159171	0.118293	0.806387	0.540112	0.18606		1.29445	2.26697	2.24003	2.0641	1.98112	1.91214	1.90009	2.39303	2.45502	2.42913	2.33814	2.183	2.15304
9.57109	9.61408	9.57509	9.4331	9.33311	9.29911	9.60109	9.61209		9.92808	9.59609	9.81309	9.91704	10.054	9.61108	9.50711	9.21007	9.33607	9.57509	0.794602	1.48757	1.23514	1.02311	0.850122	0.797818	1.2405	1.03071		0.96035	0.793934	0.441828	0.117184	0.0773224	0.795442	0.529518	0.199004	0.162004	1.28721	2.26399	2.23	2.057	1.97199	1.90798	1.88699	2.39099	2.44498		2.33601	2.17999	2.14597
9.65074	9.6907	9.65871	9.52387	9.43008	9.39519	9.67869	9.69482		10.0006	9.67774	9.89852	9.95504	10.08	9.68673	9.60683	9.27553	9.39816	9.65471	0.787925	1.488	1.23629	1.01061	0.833824	0.787169	1.23575	1.02362		0.951018	0.788206	0.430965	0.0939178	0.0526243	0.788022	0.509141	0.21151	0.173742	1.28635	2.25791	2.22898	2.05295	1.96395	1.89191	1.88184	2.38194	2.42707		2.34302	2.1729	2.12194
9.73013	9.76618	9.73517	9.61797	9.54673	9.5236	9.75319	9.78304		10.0623	9.75713	9.95439	9.95896	10.084	9.76514	9.69603	9.33238	9.30798	9.73117	0.794914	1.49495	1.2392	1.00526	0.821366	0.767722	1.24722	1.03331		0.92173	0.797449	0.453009	0.109826	0.0498602	0.792551	0.475932	0.212618	0.113705	1.29274	2.24811	2.22702	2.04706	1.95905	1.88211	1.86419	2.37507	2.43491		2.34498	2.16212	2.11507
9.7971	9.8431	9.8191	9.72316	9.68621	9.66124	9.8171	9.83406	9.99404	10.087	9.82809	9.97903	9.968	10.08	9.83209	9.82316			9.8051	0.8069	1.50886	1.24823	1.00959	0.810945	0.740296	1.25835	1.02877	0.877498	0.881669	0.80934	0.454869	0.112658	0.0480373	0.80425	0.468833			1.30711	2.24599	2.225	2.043	1.95601	1.889	1.865	2.379	2.42699	2.403	2.36602	2.16199	2.11101
9.8656	9.91768	9.8937	9.83392	9.83338	9.83045	9.88562	9.87448	10.0221	10.0959	9.8956	9.99727	9.96903	10.08	9.8966	9.93361		9.54897	9.87566	0.821253	1.52648	1.26128	1.02206	0.800276	0.730287	1.27835	1.03926	0.87603	0.831007	0.82348	0.454144	0.110961	0.0461079	0.818311	0.477337		0.133863	1.32364	2.23888	2.22702	2.04601	1.96111	1.88723	1.86416	2.37604	2.42201	2.40113	2.37915	2.15288	2.11642
9.93043	9.99036	9.96933	9.93313	9.98169	9.98662	9.95241	9.92654	10.0359	10.0901	9.96043	10.0267	9.97197	10.076	9.96143	9.99942		9.76113	9.94638	0.833403	1.54297	1.28208	1.04289	0.822395	0.751463	1.29305	1.04343	0.853439	0.790884	0.833214	0.472855	0.112199	0.0448015	0.832445	0.438294		0.0340601	1.34171	2.22611	2.22898	2.04699	1.9729	1.91178	1.88184	2.37997	2.42299	2.41488	2.39486	2.14011	2.1616
9.99309	10.0611	10.0441	10.0361	10.1032	10.1473	10.0231	9.97707	10.046	10.078	10.0271	10.055	9.97201	10.076	10.0231	10.1151	9.92129	9.98029	10.0131	0.847148	1.55593	1.29778	1.06456	0.860141	0.788722	1.30665	1.04817	0.840945	0.76372	0.845685	0.448353	0.112133	0.0440887	0.84692	0.511059	0.108006	0.041393	1.35697	2.236	2.22901	2.049	1.97402	1.92902	1.90104	2.37999	2.42901	2.42603	2.41605	2.148	2.14994
10.0566	10.1296	10.1157	10.1279	10.2581	10.3183	10.1007	10.0245	10.045	10.0569	10.0906	10.0662	9.97807	10.073	10.0876	10.2077	10.1146	10.175	10.0866	0.858917	1.55984	1.30765	1.09055	0.914334	0.823929	1.31221	1.05874	0.844478	0.777528	0.855652	0.477021	0.107324	0.0432264	0.860002	0.516924	0.13153	0.0500602	1.3639	2.2378	2.23302	2.052	1.9849	1.94013	1.9293	2.37597	2.43304	2.44731	2.45127	2.14983	2.11296
10.1262	10.1982	10.1872	10.2239	10.3826	10.4624	10.1722	10.0764	10.048	10.0511	10.1573	10.0927	9.98591	10.073	10.1562	10.2881	10.29	10.3985	10.1542	0.856418	1.55849	1.31071	1.10436	0.947785	0.867758	1.30531	1.06068	0.854191	0.812498	0.855907	0.501298	0.107775	0.0428344	0.854759	0.531694	0.106184	0.0489821	1.36304	2.21624	2.23498	2.052	1.97412	1.95484	1.96263	2.37303	2.43795	2.48162	2.48067	2.13121	2.10904
10.1971	10.2651	10.2611	10.3361	10.5121	10.6001	10.2431	10.1291	10.0621		10.2291	10.1431	9.99401	10.073	10.2261	10.3711	10.4432	10.5652	10.2181	0.84562	1.55094	1.29902	1.10726	0.971992	0.918615	1.30062	1.05165	0.861574		0.849598	0.532821	0.114516	0.0430302	0.839852	0.512581	0.170369	0.13711	1.35592	2.20399	2.233	2.051	1.95899	1.97303	1.99603	2.35899	2.44703	2.506		2.12099	2.10001
10.2707	10.3296	10.3337	10.4298	10.6249	10.7168	10.3106	10.1737			10.3017	10.1867	10.0012	10.0711	10.3006	10.4438			10.2886	0.837975	1.538	1.28603	1.10898	1.00509	0.977168	1.29396	1.07474			0.840567	0.518229	0.119209	0.0432239	0.833834	0.513298			1.34773	2.20005	2.23498	2.05396	1.95204	1.99616	2.02124	2.34908	2.47389			2.11605	2.10494
[truncated: 64 more columns]
