# Supplementary material for: Kinematic Validation of a Multi-Kinect v2 Instrumented 10-Meter Walkway for Quantitative Gait Assessments
Source: PLoS One. 2015 Oct 13;10(10):e0139913. doi: 10.1371/journal.pone.0139913 (PMC4603795; doi:10.1371/journal.pone.0139913)
Supplement: S1 Data — (ZIP) [file pone.0139913.s001.zip › S1_Data/pp11_trial5.xls]

## Sheet: Sheet1
Kinect(x) SpineBase	Kinect(x) Head	Kinect(x) ShoulderLeft	Kinect(x) ElbowLeft	Kinect(x) WristLeft	Kinect(x) HandLeft	Kinect(x) ShoulderRight	Kinect(x) ElbowRight	Kinect(x) WristRight	Kinect(x) HandRight	Kinect(x) HipLeft	Kinect(x) KneeLeft	Kinect(x) AnkleLeft	Kinect(x) FootLeft	Kinect(x) HipRight	Kinect(x) KneeRight	Kinect(x) AnkleRight	Kinect(x) FootRight	Kinect(x) SpineShoulder	Kinect(y) SpineBase	Kinect(y) Head	Kinect(y) ShoulderLeft	Kinect(y) ElbowLeft	Kinect(y) WristLeft	Kinect(y) HandLeft	Kinect(y) ShoulderRight	Kinect(y) ElbowRight	Kinect(y) WristRight	Kinect(y) HandRight	Kinect(y) HipLeft	Kinect(y) KneeLeft	Kinect(y) AnkleLeft	Kinect(y) FootLeft	Kinect(y) HipRight	Kinect(y) KneeRight	Kinect(y) AnkleRight	Kinect(y) FootRight	Kinect(y) SpineShoulder	Kinect(z) SpineBase	Kinect(z) Head	Kinect(z) ShoulderLeft	Kinect(z) ElbowLeft	Kinect(z) WristLeft	Kinect(z) HandLeft	Kinect(z) ShoulderRight	Kinect(z) ElbowRight	Kinect(z) WristRight	Kinect(z) HandRight	Kinect(z) HipLeft	Kinect(z) KneeLeft
0.068993	0.109998	0.105991	0.0939912	0.153998	0.179004	0.114995	0.100995	0.156005	0.167998	0.101	0.059	0.0110053	0.0790018	0.106995	0.0539982	0.0109947	0.091	0.0859982	0.83403	1.55182	1.29447	1.03901	0.834242	0.768486	1.29195	1.03389	0.827984	0.764372	0.834921	0.49301	0.134593	0.0441296	0.83291	0.478868	0.143536	0.0456799	1.34478	2.274	2.28899	2.11699	2.063	2.03199	2.02099	2.418	2.451	2.465	2.44999	2.199	2.182
0.069	0.113032	0.109	0.0970106	0.156979	0.184	0.115	0.101	0.162926	0.170936	0.101	0.064	0.0110106	0.081	0.107	0.0570319	0.011	0.0910106	0.0860425	0.833958	1.5522	1.29413	1.04359	0.839438	0.770504	1.29198	1.03481	0.818044	0.76598	0.834688	0.496382	0.136912	0.0527474	0.833029	0.482902	0.143528	0.046015	1.34499	2.274	2.28699	2.115	2.06203	2.02797	2.015	2.418	2.451	2.46599	2.44902	2.199	2.176
0.069	0.116161	0.10906	0.098	0.15496	0.183678	0.115141	0.101221	0.156221	0.16506	0.10102	0.064	0.012	0.0808392	0.10702	0.0600201	0.011	0.092	0.0901206	0.833796	1.55199	1.29435	1.05291	0.848635	0.778219	1.29246	1.03147	0.825355	0.765055	0.834526	0.498455	0.132468	0.052552	0.832886	0.484885	0.13502	0.0445997	1.3448	2.274	2.28602	2.11498	2.065	2.02544	2.01532	2.41802	2.451	2.46506	2.45098	2.19906	2.176
0.0690022	0.124002	0.112003				0.122003	0.112001	0.167	0.168001	0.102002	0.0640022	0.012	0.0730022	0.108002	0.0610022	0.0110022	0.092	0.0960029	0.83312	1.55141	1.29433				1.29173	1.00416	0.798316	0.766756	0.83386	0.497721	0.13239	0.0545995	0.83219	0.481234	0.136463	0.0436108	1.34385	2.274	2.287	2.114				2.419	2.451	2.468	2.45	2.202	2.176
0.0720175	0.127009	0.116035	0.102	0.165878	0.184948	0.126009	0.113	0.166974	0.169974	0.105	0.067	0.012	0.0760087	0.111	0.0640175	0.0139738	0.092	0.1	0.833259	1.55011	1.29426	1.05279	0.851636	0.771287	1.29282	1.01382	0.807047	0.760901	0.833739	0.49864	0.132744	0.05387	0.832618	0.48619	0.140336	0.0447714	1.34385	2.27303	2.28603	2.11698	2.067	2.0251	2.01803	2.41803	2.455	2.46801	2.44601	2.201	2.175
0.0740603	0.128422	0.120302	0.102261	0.15208	0.179141	0.127261	0.113121	0.164221	0.167281	0.105141	0.0671005	0.0120402	0.0770201	0.11108	0.0661005	0.0110603	0.092	0.100281	0.833063	1.54973	1.29388	1.05294	0.846307	0.77749	1.29294	1.02413	0.816932	0.763233	0.833606	0.498694	0.132135	0.0504362	0.83235	0.481591	0.1398	0.0437682	1.34334	2.27598	2.289	2.11506	2.06692	2.03696	2.02116	2.42098	2.45494	2.469	2.44698	2.20102	2.17504
0.0769943	0.14896	0.134971	0.114975	0.155992	0.185987	0.139975	0.118989	0.174979	0.180973	0.111987	0.0719904	0.0139962	0.0779981	0.114992	0.0709904	0.0139943	0.092	0.113973	0.831254	1.54871	1.29023	1.03748	0.828155	0.76729	1.29292	1.02372	0.817539	0.7634	0.831454	0.500347	0.136741	0.0487932	0.830913	0.477258	0.136397	0.042223	1.34164	2.275	2.289	2.11799	2.06301	2.035	2.02898	2.42	2.45201	2.469	2.446	2.202	2.177
0.0770745	0.14916	0.135074	0.116096	0.157074	0.180213	0.140128	0.118106	0.175989	0.17117	0.112043	0.0680426	0.0120319	0.083	0.116074	0.0710106	0.0120319	0.093	0.114096	0.831132	1.54879	1.29051	1.04218	0.832454	0.76668	1.29253	1.00661	0.800515	0.738434	0.831382	0.501135	0.134428	0.0567872	0.830732	0.476912	0.130228	0.0436364	1.34104	2.27501	2.28902	2.11801	2.06605	2.03901	2.02404	2.42003	2.45997	2.47197	2.44895	2.20199	2.17799
0.0841614	0.164303	0.142242	0.125081	0.16402	0.20002	0.152303	0.128141	0.175141	0.18702	0.116141	0.0720605	0.0150605	0.0829798	0.123141	0.072121	0.015	0.093	0.123303	0.830372	1.547	1.29069	1.05583	0.846847	0.770367	1.29001	1.01169	0.803845	0.74257	0.830631	0.500673	0.133414	0.054605	0.830002	0.475156	0.12357	0.0432962	1.33954	2.27602	2.29104	2.11906	2.07104	2.04006	2.02806	2.42306	2.45702	2.46902	2.44406	2.20102	2.17698
0.092	0.179004	0.154008	0.129005	0.165012	0.201009	0.167002	0.135002	0.182	0.188001	0.123002	0.0750014	0.018	0.0819991	0.13	0.0780005	0.0150014	0.093	0.138002	0.82948	1.54734	1.29073	1.05877	0.848606	0.76972	1.28728	1.01432	0.80605	0.746479	0.82972	0.501781	0.140409	0.0514486	0.82914	0.473	0.12407	0.0431101	1.33933	2.277	2.293	2.122	2.073	2.043	2.031	2.426	2.458	2.47	2.447	2.202	2.176
0.0920333	0.187067	0.172042	0.140042	0.190975	0.219975	0.171042	0.140033	0.182058	0.189983	0.127	0.0780083	0.017975	0.0800083	0.131025	0.079	0.017975	0.0929917	0.142058	0.82935	1.54518	1.29037	1.04755	0.817697	0.769784	1.28665	1.01574	0.806605	0.744699	0.829661	0.50317	0.1387	0.0484755	0.82897	0.473896	0.123537	0.0433373	1.33827	2.27702	2.29403	2.12902	2.07302	2.0341	2.02501	2.42802	2.46002	2.46998	2.44998	2.204	2.17502
0.0960598	0.195299	0.177199	0.145139	0.188	0.21704	0.176299	0.14408	0.18912	0.188179	0.1271	0.079	0.015	0.0810398	0.13408	0.0790797	0.0150199	0.092	0.149359	0.829399	1.54501	1.28965	1.04548	0.836263	0.763063	1.28786	1.00624	0.796576	0.736229	0.829804	0.503129	0.137532	0.0467618	0.828923	0.473424	0.117255	0.0430335	1.33833	2.27898	2.29804	2.131	2.07502	2.046	2.02612	2.43004	2.46204	2.46796	2.44708	2.20404	2.178
0.0989949	0.209974	0.186983	0.151988	0.188	0.218997	0.190974	0.147993	0.19499	0.196985	0.131991	0.079	0.015	0.0829966	0.137993	0.0829932	0.0159983	0.092	0.166969	0.82936	1.54429	1.28988	1.03824	0.828543	0.76321	1.2872	1.01346	0.804217	0.737178	0.83001	0.503579	0.136172	0.047339	0.828591	0.475077	0.120454	0.044188	1.33807	2.278	2.3	2.131	2.076	2.046	2.03199	2.432	2.464	2.466	2.45099	2.206	2.178
0.108074	0.240042	0.205085	0.165074	0.203106	0.231042	0.210042	0.163011	0.196063	0.200032	0.143053	0.0870423	0.0150106	0.083	0.147074	0.09	0.0169894	0.0959683	0.180116	0.827917	1.53639	1.28844	1.04046	0.830414	0.76706	1.28557	1.02941	0.809065	0.745697	0.828871	0.501345	0.134384	0.0481867	0.826922	0.477972	0.12664	0.0451869	1.33425	2.28201	2.30402	2.13101	2.08198	2.04808	2.03503	2.43602	2.46603	2.4691	2.45011	2.21002	2.17902
0.115181	0.244301	0.213402	0.172141	0.21306	0.235161	0.214241	0.16408	0.20206	0.203181	0.148141	0.0912411	0.0160201	0.0830402	0.154161	0.0900804	0.016	0.0929598	0.191422	0.826659	1.53498	1.28691	1.04083	0.804574	0.762471	1.28422	1.02733	0.816971	0.74073	0.828033	0.495229	0.13486	0.0479274	0.825254	0.477224	0.149882	0.0469255	1.33177	2.28308	2.30604	2.13216	2.08002	2.05598	2.03802	2.43806	2.46904	2.47812	2.46008	2.21202	2.18106
0.124006	0.259012	0.233009	0.179006	0.216002	0.243004	0.226009	0.168006	0.205003	0.212006	0.155006	0.103016	0.0170025	0.085	0.162006	0.0940081	0.0159995	0.091	0.212006	0.825619	1.53228	1.28835	1.03638	0.805251	0.76591	1.28454	1.02597	0.81556	0.742168	0.827199	0.49422	0.139254	0.0502402	0.823989	0.476935	0.142176	0.054509	1.32763	2.287	2.308	2.14	2.081	2.055	2.039	2.441	2.471	2.484	2.464	2.213	2.184
0.136067	0.282176	0.2511	0.191092	0.219142	0.251109	0.244184	0.180134	0.210242	0.2231	0.167067	0.135401	0.0220502	0.0850167	0.173075	0.110075	0.0150251	0.0910167	0.224167	0.823617	1.52764	1.28392	1.03211	0.807454	0.766216	1.28285	1.02747	0.815378	0.738138	0.8249	0.493375	0.127013	0.0506747	0.822345	0.486705	0.133788	0.0525678	1.32528	2.29004	2.311	2.14103	2.085	2.05395	2.03197	2.44203	2.47504	2.47918	2.46405	2.21603	2.18404
0.144334	0.303689	0.263313	0.202313	0.236063	0.263979	0.266606	0.196397	0.239271	0.235418	0.175251	0.184107	0.0287308	0.0878979	0.182397	0.119251	0.0181462	0.0930209	0.24448	0.819648	1.52279	1.27898	1.02326	0.813831	0.771832	1.2759	1.0309	0.79426	0.731213	0.820127	0.482272	0.12985	0.0513647	0.81922	0.488495	0.134619	0.0522474	1.3183	2.2951	2.31106	2.14404	2.08504	2.04798	2.02794	2.44502	2.48008	2.50092	2.47008	2.22006	2.189
0.159976	0.335949	0.277977	0.216977	0.238995	0.263002	0.294956	0.214971	0.25198	0.254969	0.186982	0.235919	0.0629464	0.129934	0.200971	0.130982	0.0249893	0.0939985	0.266965	0.815317	1.51636	1.27477	1.02245	0.812013	0.77847	1.27129	1.02784	0.816266	0.749122	0.816226	0.48843	0.134543	0.0576701	0.814527	0.48826	0.130347	0.0493146	1.3125	2.29999	2.314	2.146	2.087	2.047	2.025	2.446	2.48399	2.49701	2.47399	2.223	2.189
0.171287	0.352401	0.293287	0.219103	0.239977	0.257931	0.314401	0.246459	0.263654	0.282608	0.198252	0.284505	0.119894	0.158101	0.212321	0.134908	0.025	0.11108	0.281321	0.812541	1.5127	1.2717	1.00644	0.796154	0.745891	1.26426	1.01649	0.803334	0.732605	0.814299	0.499365	0.14753	0.0616041	0.810952	0.485913	0.127178	0.0473412	1.30892	2.30002	2.31099	2.14798	2.08206	2.03997	1.99093	2.45098	2.49101	2.5001	2.48308	2.22303	2.18303
0.196271	0.387292	0.31823	0.228397	0.237979	0.251812	0.34923	0.286543	0.320814	0.335835	0.220271	0.328751	0.198607	0.25444	0.240397	0.127125	0.0252504	0.117937	0.30948	0.809124	1.50262	1.26525	1.01351	0.803745	0.754005	1.25992	1.01369	0.802536	0.725123	0.811635	0.493029	0.13231	0.0391091	0.806785	0.440278	0.128117	0.0439274	1.30578	2.30213	2.30998	2.14606	2.08685	2.03692	1.98485	2.44898	2.4921	2.50883	2.4899	2.22613	2.18596
0.209031	0.401048	0.32905	0.247012	0.236999	0.242988	0.360048	0.31205	0.359082	0.375078	0.233029	0.364072	0.274134	0.322222	0.259028	0.133006		0.115034	0.332035	0.807915	1.50319	1.26421	1.03149	0.821827	0.766423	1.26014	1.00923	0.788275	0.715897	0.810468	0.500511	0.14496	0.0592399	0.805623	0.428932		0.0405136	1.30053	2.30799	2.309	2.149	2.08	2.03298	1.97798	2.44801	2.49701	2.501	2.485	2.232	2.184
0.230348	0.434366	0.363285	0.255143	0.235973	0.235045	0.393437	0.346615	0.415579	0.428731	0.253312	0.413481	0.365927	0.47399	0.278383			0.13816	0.356383	0.804615	1.48594	1.25492	1.03205	0.82653	0.768193	1.25332	1.00667	0.778156	0.713788	0.809034	0.501423	0.145157	0.0592767	0.800556			0.036157	1.29119	2.30401	2.31197	2.149	2.08079	2.01876	1.96576	2.45398	2.50405	2.49893	2.48395	2.22898	2.18193
0.269885	0.475947	0.39603	0.271412	0.233103	0.240288	0.442721	0.415721	0.481503	0.511812	0.28905	0.468112	0.471203	0.586553	0.321783				0.399885	0.793774	1.47764	1.24757	0.995304	0.794454	0.749936	1.24363	0.990453	0.782141	0.712856	0.7992	0.49828	0.145685	0.0723536	0.78883				1.28074	2.305	2.30898	2.14902	2.05808	1.99188	1.93898	2.45196	2.50998	2.49094	2.47773	2.22702	2.174
0.311939	0.520935	0.444929	0.290972	0.237993	0.25398	0.47695	0.44995	0.552896	0.597875	0.338928	0.520923	0.575848	0.707824	0.358946				0.441939	0.782546	1.46184	1.23425	0.998825	0.802698	0.762552	1.23578	1.00486	0.783159	0.731653	0.784931	0.490691	0.136413	0.0772729	0.780742				1.26711	2.305	2.308	2.15	2.06199	1.98601	1.938	2.45	2.509	2.488	2.46502	2.228	2.174
0.339438	0.548461	0.465427	0.31827	0.247303	0.258169	0.513382				0.360472	0.582337	0.653562	0.796472	0.394348	0.284326			0.467506	0.777927	1.45315	1.23041	0.994138	0.801627	0.758916	1.22396				0.78197	0.430518	0.130579	0.0896273	0.774333	0.509298			1.26174	2.30193	2.30197	2.14697	2.04896	1.97982	1.9299	2.45196				2.22397	2.17496
0.379059	0.590059	0.504204	0.343453	0.274955	0.273706	0.5481	0.544329	0.65937	0.748931	0.4031	0.612893	0.703498	0.838581	0.426059	0.313685			0.513017	0.767015	1.44292	1.22024	0.994671	0.805745	0.761915	1.21487	1.00403	0.821676	0.744995	0.770422	0.478041	0.155996	0.105215	0.764737	0.50212			1.24886	2.29585	2.29888	2.14383	2.04483	1.96375	1.92069	2.44783	2.50183	2.48669	2.44565	2.22077	2.171
0.429077	0.640069	0.561079	0.412084	0.320087	0.307087	0.600076	0.607086	0.724083	0.840094	0.455072	0.655068	0.727011	0.86601	0.476076	0.346084			0.561077	0.762053	1.4401	1.21225	0.987193	0.80319	0.754631	1.21523	0.997248	0.8144	0.759841	0.767232	0.486143	0.153898	0.104487	0.757974	0.50543			1.24702	2.289	2.293	2.136	2.037	1.95201	1.90602	2.44	2.494	2.472	2.42898	2.21001	2.17099
0.484504	0.689486	0.617486	0.472504	0.382573	0.369564	0.654495	0.668425	0.78353	0.907399	0.506512	0.703304	0.735174	0.873122	0.530512	0.406451			0.616495	0.764273	1.44798	1.21653	1.00333	0.824412	0.769426	1.20996	1.00282	0.821688	0.76806	0.769027	0.50936	0.15222	0.102113	0.760599	0.505457			1.24733	2.29196	2.28997	2.13397	2.03492	1.95597	1.91794	2.44292	2.49401	2.46885	2.41692	2.21395	2.16599
0.543179	0.7462	0.6742	0.531222	0.449522	0.435479	0.712115	0.717857	0.844343	0.95375	0.566157	0.738793	0.755279	0.886871	0.590136	0.459693			0.674072	0.770697	1.45676	1.22052	1.00234	0.817777	0.768817	1.22198	1.01759	0.845352	0.777153	0.773587	0.511794	0.152399	0.0919285	0.768791	0.516594			1.25925	2.28706	2.28598	2.12981	2.02583	1.95179	1.91087	2.43391	2.49485	2.45189	2.40798	2.20806	2.16487
0.596938	0.800937	0.728937	0.586936	0.51892	0.502922	0.762941	0.756955	0.859982	0.987961	0.618939	0.774958	0.767985	0.881007	0.64194	0.536911			0.722944	0.786512	1.46912	1.23159	1.00586	0.816751	0.762757	1.24066	1.02809	0.840426	0.774084	0.789392	0.519271	0.162369	0.0827406	0.784322	0.51677			1.27291	2.29	2.285	2.12101	2.01801	1.94201	1.90501	2.43	2.48801	2.44701	2.407	2.211	2.15901
0.645632	0.853677	0.789643	0.664869	0.601117	0.585173	0.807632	0.799417	0.934034	0.997056	0.671654	0.800192	0.779034	0.892	0.690598	0.618015			0.771677	0.801043	1.47953	1.25534	1.02849	0.807714	0.747859	1.25076	1.04534	0.839916	0.773068	0.80363	0.52365	0.150315	0.0707875	0.798666	0.516499			1.28616	2.28399	2.28098	2.12186	2.02394	1.93998	1.90301	2.42598	2.48493	2.44599	2.41106	2.20802	2.15798
0.702127	0.914086	0.847394	0.742578	0.70109	0.690357	0.863963	0.836594	0.937348	1.00196	0.730107	0.817574	0.782143	0.892061	0.744066	0.708783			0.832168	0.811994	1.49329	1.26908	1.03075	0.801269	0.740713	1.27068	1.04475	0.841114	0.775161	0.815167	0.524098	0.146313	0.0643005	0.809019	0.516369			1.2991	2.2829	2.279	2.11004	2.01898	1.9381	1.90408	2.42384	2.47888	2.44496	2.41608	2.20984	2.15596
0.756084	0.966087	0.914087	0.81812	0.801171	0.803174	0.910079	0.865054	0.954017	0.999994	0.783086	0.845027	0.789004	0.894996	0.795083	0.794113	0.540124	0.662006	0.888091	0.819857	1.50078	1.27419	1.03485	0.812727	0.739446	1.2809	1.03478	0.82984	0.759918	0.821257	0.504881	0.143117	0.0581022	0.818517	0.516283	0.183493	0.138088	1.30898	2.27799	2.279	2.112	2.01801	1.94301	1.90802	2.41601	2.473	2.443	2.42002	2.202	2.15402
0.815441	1.02743	0.975483	0.902653	0.921941	0.926085	0.965356	0.90317	0.966008	0.995873	0.843458	0.864076	0.792051	0.891881	0.853441	0.873823	0.628196	0.667306	0.952407	0.824685	1.50956	1.2843	1.05099	0.845698	0.76448	1.28558	1.03586	0.822754	0.751362	0.82589	0.491874	0.141224	0.0526457	0.823448	0.476815	0.136872	0.059677	1.31757	2.27297	2.28003	2.11302	2.02198	1.95202	1.92305	2.421	2.46997	2.44603	2.43204	2.19994	2.16789
0.8681	1.07916	1.03316	0.980474	1.03374	1.05539	1.0081	0.923374	0.967062	0.980751	0.898267	0.873478	0.798083	0.878062	0.906038	0.971869	0.771488	0.823945	1.00123	0.828723	1.51036	1.28746	1.06292	0.839281	0.761832	1.28885	1.03716	0.822073	0.747066	0.829431	0.488908	0.133443	0.0497892	0.827885	0.483513	0.138419	0.061644	1.32121	2.26977	2.28304	2.1149	2.02019	1.95458	1.92944	2.42106	2.46702	2.44919	2.43737	2.19279	2.15483
0.919942	1.13394	1.08794	1.04992	1.11591	1.16787	1.05994	0.94098	0.969997	0.969013	0.957933	0.895975	0.801996	0.880997	0.954945	1.0599	0.935815	1.00979	1.05893	0.82838	1.52022	1.28692	1.08131	0.881273	0.801016	1.28895	1.03783	0.824547	0.754422	0.82901	0.491647	0.131722	0.0492806	0.82763	0.495926	0.144503	0.0608908	1.32007	2.25901	2.285	2.11001	2.02899	1.98197	1.94998	2.424	2.468	2.45799	2.45498	2.18301	2.14701
0.986717	1.19065	1.15168	1.12379	1.22198	1.28425	1.12047	0.993185	0.968046	0.962988	1.02473	0.927613	0.810139	0.888965	1.02466	1.14479	1.12484	1.21606	1.11862	0.823175	1.51631	1.28437	1.08041	0.882316	0.808923	1.28089	1.02909	0.816139	0.767378	0.824312	0.507266	0.135814	0.0524195	0.822032	0.501013	0.143186	0.0515672	1.31714	2.254	2.28402	2.11001	2.03494	1.98515	1.96122	2.41808	2.46506	2.46314	2.47121	2.17803	2.14387
1.04944	1.24718	1.2113	1.19232	1.30806	1.39314	1.16224	1.01007	0.972206	0.962227	1.08844	0.980949	0.822412	0.886062	1.08242	1.21348	1.28435	1.3945	1.17328	0.81225	1.50337	1.27119	1.06861	0.889172	0.824271	1.26777	1.02957	0.812806	0.776698	0.813103	0.549738	0.161233	0.0551648	0.811623	0.515431	0.153668	0.0752113	1.30913	2.25381	2.28604	2.111	2.03006	1.99812	1.98037	2.42502	2.47006	2.47523	2.48923	2.18081	2.13298
1.11804	1.30304	1.27305	1.25506	1.40607	1.49507	1.22105	1.06104	0.982018		1.15705	1.02605	0.842018	0.889005	1.15004	1.28406	1.39606	1.51307	1.23404	0.79941	1.49073	1.26137	1.05755	0.904487	0.850946	1.25789	1.02507	0.819248		0.801351	0.55202	0.176086	0.0658449	0.79798	0.499339	0.182077	0.112802	1.29973	2.245	2.288	2.111	2.033	2.00401	1.99801	2.426	2.473	2.48602		2.172	2.132
1.17662	1.35954	1.33352	1.32758	1.49661	1.58454	1.28065				1.21661	1.08664	0.865371	0.897193	1.20466	1.35671	1.48065	1.60465	1.29256	0.787012	1.48259	1.25325	1.04987	0.913893	0.872245	1.25091				0.7897	0.538717	0.184124	0.0730163	0.785125	0.485341	0.191109	0.128582	1.28891	2.24195	2.29001	2.11205	2.03003	2.01202	2.0141	2.42397				2.16995	2.13595
1.24653	1.42026	1.39239	1.39218	1.56399	1.64549	1.35328	1.1823	1.07041		1.28547	1.15847	0.907119		1.27851	1.43639	1.55281	1.67687	1.35524	0.785073	1.47941	1.25272	1.04943	0.916286	0.885737	1.24559	1.03363	0.839112		0.788647	0.533341	0.200648		0.78237	0.485405	0.149823	0.0887145	1.28721	2.23706	2.29108	2.11704	2.03304	2.01396	2.02517	2.42114	2.47523	2.5271		2.16408	2.13002
1.31892	1.47993	1.45792	1.44794	1.61095	1.71592	1.41393	1.24393	1.13692		1.35492	1.22792	0.959939		1.34992	1.50192	1.59096	1.71795	1.41393	0.787128	1.48353	1.25489	1.05183	0.911376	0.875672	1.24429	1.02159	0.8477		0.791317	0.502706	0.184968		0.783768	0.481884	0.123061	0.0624805	1.29165	2.24	2.295	2.119	2.035	2.012	2.03299	2.42799	2.48599	2.53199		2.168	2.131
1.39682	1.54671	1.51764	1.51651	1.67027	1.75018	1.48375	1.32193	1.22311		1.43675	1.3282	1.03125		1.42882	1.57041	1.60307	1.71803	1.4807	0.792157	1.49477	1.26558	1.0612	0.911663	0.857519	1.24793	1.01987	0.837509		0.795035	0.484983	0.197923		0.790005	0.491074	0.128797	0.05933	1.29758	2.25316	2.29408	2.11999	2.03999	2.00899	2.02087	2.43599	2.488	2.53499		2.1801	2.12502
1.46939	1.60927	1.57425	1.56185	1.69448	1.76627	1.55044	1.40373	1.32119	1.30416	1.50344	1.4345	1.14148	1.26354	1.50148	1.60662	1.60917	1.721	1.54235	0.802548	1.50693	1.27573	1.0681	0.89872	0.837057	1.25909	1.01932	0.830492	0.798549	0.802762	0.480057	0.187804	0.148543	0.802836	0.493676	0.131223	0.0549503	1.31039	2.26704	2.30094	2.11902	2.03915	2.00792	2.00969	2.43496	2.48794	2.534	2.53594	2.18896	2.12706
1.53511	1.66912	1.63311	1.6021	1.71706	1.77901	1.61812	1.48515	1.42421	1.40622	1.57111	1.55217	1.25823	1.38307	1.57111	1.63604	1.61701	1.721	1.60612	0.81754	1.52099	1.29289	1.06691	0.887882	0.815228	1.2728	1.02526	0.828216	0.757539	0.819353	0.481317	0.185564	0.146671	0.815856	0.479839	0.135613	0.052137	1.32214	2.26899	2.298	2.11999	2.04598	2.00399	1.99498	2.433	2.485	2.534	2.53301	2.187	2.13
1.59655	1.73556	1.69451	1.65728	1.74999	1.78587	1.68554	1.56973	1.54406	1.52724	1.63055	1.64797	1.38944	1.42455	1.63354	1.65716	1.62304	1.71883	1.67251	0.828695	1.53581	1.30195	1.07745	0.866781	0.791792	1.28542	1.03094	0.826358	0.751773	0.832258	0.468655	0.143208	0.0640682	0.82499	0.473822	0.131734	0.0504728	1.33508	2.26606	2.29604	2.11694	2.03497	1.99697	1.98489	2.43501	2.48497	2.53599	2.53796	2.18806	2.13005
1.65932	1.79919	1.75221	1.68903	1.749	1.77173	1.74628	1.65261	1.66449	1.66792	1.6933	1.75837	1.5524	1.60085	1.69534	1.67564	1.6271	1.70047	1.73026	0.841567	1.54282	1.3094	1.07821	0.865557	0.79074	1.29955	1.05098	0.845066	0.784304	0.84424	0.480494	0.129723	0.0527824	0.838403	0.464724	0.131306	0.0497869	1.34746	2.27329	2.30096	2.11002	2.03165	1.99365	1.97265	2.436	2.48204	2.53473	2.53275	2.19525	2.13614
1.72193	1.85594	1.80993	1.73794	1.749	1.75901	1.80693	1.72891	1.78287	1.80684	1.75493	1.87087	1.71382	1.78379	1.75893	1.70597	1.63199	1.72297	1.78993	0.844297	1.54803	1.31142	1.06943	0.8564	0.783129	1.30532	1.05237	0.849605	0.784949	0.845658	0.491138	0.133685	0.0533693	0.842355	0.442116	0.142517	0.0553437	1.35024	2.28698	2.299	2.111	2.01502	1.97702	1.95602	2.436	2.484	2.52201	2.52101	2.20699	2.14299
1.78969	1.92263	1.87363	1.77145	1.76103	1.75994	1.87867	1.81784	1.90821	1.95142	1.81969	1.96288	1.90472	1.99503	1.82865	1.72932		1.83841	1.85963	0.838536	1.54376	1.30448	1.06922	0.856683	0.78351	1.30134	1.05811	0.865739	0.810642	0.839308	0.511837	0.140312	0.0489639	0.837338	0.44862		0.106114	1.34435	2.28708	2.29702	2.11002	2.01196	1.96188	1.93782	2.42901	2.47796	2.51489	2.50694	2.21007	2.13317
1.8525	1.98042	1.9314	1.8134	1.76484	1.75558	1.93963	1.89473	2.01823	2.0807	1.8825	2.04236	2.06093	2.17901	1.88859				1.9175	0.82626	1.53765	1.29554	1.06594	0.857043	0.789009	1.29242	1.05565	0.881928	0.822927	0.832564	0.453494	0.14467	0.0759369	0.819856				1.33557	2.29375	2.29894	2.11188	2.0079	1.95048	1.92159	2.42988	2.47375	2.5049	2.50179	2.21571	2.14798
1.92409	2.04807	1.99808	1.88006	1.80504	1.78305	2.01709	1.97711	2.12413	2.20914	1.95409	2.10711	2.20018	2.32219	1.96408				1.98909	0.8101	1.52356	1.2779	1.06866	0.859564	0.794678	1.27035	1.05016	0.895164	0.848521	0.818976	0.490714	0.173612	0.112863	0.801595				1.32033	2.282	2.296	2.10601	2.00299	1.92599	1.90198	2.424	2.462	2.50001	2.49199	2.202	2.14702
1.99174	2.10464	2.05964	1.92364	1.83562	1.81857	2.08368	2.06276	2.22583	2.31482	2.02072	2.19374	2.33659	2.47258	2.02981				2.05565	0.794938	1.51518	1.27175	1.05323	0.870469	0.808671	1.26133	1.04011	0.905679	0.887801	0.808429	0.454895	0.144428	0.11529	0.782275				1.31044	2.28099	2.29496	2.10996	1.99494	1.91988	1.88994	2.42296	2.46499	2.50796	2.48091	2.20097	2.16296
2.07564	2.17731	2.13241	1.99537	1.90535	1.88341	2.16041	2.14837	2.31966	2.40768	2.10158	2.2776	2.40266	2.53758	2.12156			1.75538	2.12943	0.801458	1.50934	1.26234	1.0535	0.875904	0.816574	1.2535	1.03539	0.911499	0.909242	0.805128	0.461145	0.149502	0.121362	0.798425			0.054016	1.30687	2.2799	2.291	2.10581	1.98798	1.9069	1.88288	2.41802	2.46398	2.50373	2.47085	2.19798	2.15881
2.15289	2.23891	2.19891	2.05991	1.96891	1.94991	2.22691	2.21291	2.39789	2.48689	2.1759	2.35289	2.43396	2.56496	2.1949			1.96171	2.19691	0.806563	1.51166	1.26269	1.05348	0.877977	0.819096	1.25831	1.0441	0.930334	0.924918	0.811182	0.469888	0.135909	0.0955061	0.802454			0.176888	1.3087	2.27501	2.291	2.09701	1.987	1.90201	1.87701	2.419	2.463	2.49102	2.46401	2.197	2.15001
2.23283	2.31386	2.27893	2.1511	2.06331	2.04132	2.30184	2.27881	2.47553	2.56663	2.25486	2.43558	2.46515	2.59112	2.27478	2.18314			2.26987	0.808464	1.52346	1.26775	1.0572	0.87641	0.815832	1.26349	1.0537	0.950018	0.931985	0.810783	0.435813	0.113415	0.065124	0.806614	0.534629			1.31843	2.27897	2.28995	2.095	1.98403	1.89792	1.87395	2.41195	2.45797	2.46814	2.44694	2.19794	2.14287
2.30549	2.38947	2.3606	2.24805	2.17872	2.1577	2.37533	2.34912	2.52206	2.62197	2.33056	2.48539	2.4781	2.60102	2.34341	2.28293			2.34643	0.80816	1.53243	1.27615	1.06041	0.859912	0.800256	1.27239	1.05401	0.925806	0.918989	0.809615	0.440012	0.107026	0.0542396	0.807188	0.517379			1.32851	2.27585	2.28606	2.09498	1.98708	1.8911	1.87004	2.40804	2.45492	2.47948	2.4419	2.19285	2.13188
2.3761	2.45911	2.43611	2.34514	2.30719	2.28521	2.4381	2.40209	2.57204	2.66803	2.4041	2.50403	2.48301	2.602	2.4101	2.37415			2.4141	0.819032	1.5487	1.28497	1.05942	0.851495	0.78495	1.29002	1.06502	0.926516	0.893891	0.82212	0.463248	0.109672	0.0513862	0.816074	0.47578			1.34319	2.26899	2.289	2.09401	1.99101	1.89601	1.87201	2.41001	2.451	2.455	2.43699	2.18599	2.12603
2.44957	2.54066	2.51767	2.44789	2.44712	2.43925	2.50966	2.47246	2.60531	2.68798	2.4806	2.52624	2.49	2.602	2.48157	2.48276			2.49068	0.828029	1.55957	1.29581	1.06093	0.85484	0.784848	1.30133	1.05584	0.886367	0.857385	0.82929	0.476288	0.110964	0.0485439	0.826584	0.475542			1.35602	2.25796	2.29003	2.09803	1.99504	1.90416	1.87917	2.41399	2.45104	2.45799	2.43304	2.17593	2.15014
2.5144	2.61563	2.59363	2.54817	2.57373	2.58021	2.58463	2.52402	2.64023	2.68583	2.54834	2.55354	2.49006	2.60194	2.5464		2.3718	2.41224	2.56754	0.837845	1.57058	1.30403	1.06192	0.83578	0.775131	1.30225	1.05061	0.869011	0.815096	0.838173	0.463214	0.111418	0.0467305	0.836957		0.083975	0.023878	1.36547	2.25281	2.29304	2.1011	2.00015	1.92252	1.89846	2.41287	2.455	2.45706	2.43813	2.16783	2.16523
2.57991	2.69189	2.66989	2.64986	2.70182	2.73079	2.66089	2.57193	2.65098	2.67801	2.61091	2.57896	2.493	2.599	2.61191	2.69283	2.54975	2.61072	2.6399	0.8381	1.57164	1.30957	1.07526	0.87138	0.795312	1.30505	1.04661	0.846112	0.775555	0.840667	0.481684	0.109902	0.0448826	0.834943	0.505505	0.116994	0.0490749	1.37016	2.24401	2.295	2.10599	2.00699	1.94697	1.91997	2.40701	2.455	2.46	2.44399	2.16001	2.12905
2.60826	2.69923	2.69278	2.70857	2.82316	2.86446	2.67074	2.57823	2.61602	2.57576	2.64476	2.58775	2.49655	2.59294	2.64027	2.76936	2.74236	2.82913	2.65427	0.831349	1.54659	1.29858	1.0698	0.871669	0.7913	1.28936	1.02469	0.804288	0.735287	0.832619	0.496759	0.12049	0.0437721	0.829605	0.513026	0.136582	0.0437821	1.34811	2.22052	2.25502	2.07852	1.989	1.93534	1.92132	2.37804	2.44148	2.45862	2.43325	2.14098	2.11594
2.67526	2.76393	2.76203	2.80346	2.92633	2.99432	2.7364	2.64336	2.61836	2.55522	2.71185	2.61004	2.50171	2.58796	2.70816	2.8459	2.90684	3.01736	2.72235	0.823156	1.5354	1.28724	1.0838	0.897032	0.822452	1.27974	1.01863	0.805172	0.73245	0.823682	0.505201	0.128964	0.0433516	0.82239	0.511902	0.152695	0.065307	1.33752	2.22222	2.25653	2.07998	1.98847	1.96501	1.94972	2.38199	2.44006	2.46984	2.45477	2.13932	2.11045
2.73717	2.83367	2.83315	2.8772	3.03002	3.08946	2.80467	2.70464	2.64911	2.57124	2.77566	2.6566	2.51658	2.58319	2.76518	2.94912	3.06176	3.20025	2.78815	0.806612	1.52005	1.27874	1.07488	0.913397	0.883219	1.25922	1.00232	0.804132	0.721012	0.814848	0.511702	0.160404	0.0585885	0.798601	0.531965	0.14521	0.118646	1.32433	2.21608	2.25951	2.08655	2.00449	1.97972	1.97883	2.38597	2.44751	2.50208	2.46703	2.13958	2.10904
2.81295	2.98769	2.90363	2.97221	3.06875	3.11247	2.95272	2.70626	2.65816	2.65082	2.85146	2.70518	2.55335	2.64663	2.84342	3.03385	3.16711	3.30553	2.93872	0.802509	1.52669	1.27789	1.09292	0.932696	0.892816	1.2724	1.01283	0.825987	0.78386	0.811085	0.490358	0.168742	0.0915298	0.794396	0.528158	0.185456	0.137856	1.33287	2.24167	2.30806	2.10324	1.99901	2.05793	2.09473	2.40304	2.42208	2.49484	2.47613	2.16515	2.12079
2.89954	2.9989	3.00337	3.07931	3.25876	3.35827	2.97148	2.80424	2.7483	2.71451	2.93749	2.80862	2.58631	2.6275	2.92762	3.12787	3.23065	3.38073	3.01864	0.788346	1.4986	1.24687	1.05632	0.932655	0.908634	1.25213	0.986841	0.798582	0.742699	0.792339	0.50335	0.163103	0.0380328	0.785152	0.521437	0.154733	0.0865796	1.32576	2.21684	2.26455	2.08372	2.00162	2.01753	2.03866	2.38597	2.42795	2.4821	2.48592	2.13887	2.1041
2.97296	2.98903	3.06546	3.13146	3.23747	3.28197	3.04347	2.88703			3.00796	2.88596	2.64346	2.63802	3.00346	3.19146	3.293	3.418		0.787483	1.46354	1.26811	1.08631	0.946851	0.911309	1.26346	1.04244			0.794679	0.476102	0.169681	0.0445182	0.781271	0.500581	0.1249	0.0777208		2.25549	2.215	2.112	2.01149	2.08749	2.12749	2.3915	2.425			2.17849	2.111
3.05423	3.07445	3.12982	3.17848	3.30547	3.52519	3.12929	3.03484		2.94447	3.08231	3.00653	2.73195	2.71412	3.08773	3.24684	3.30026	3.43394	3.01275	0.792974	1.47701	1.27476	1.09756	0.937612	0.895986	1.26026	1.04986		0.794608	0.801959	0.463899	0.163082	0.0397154	0.785004	0.495916	0.124938	0.0474913	1.28808	2.25529	2.21501	2.11033	2.00665	2.06523	2.06981	2.38445	2.45111		2.48791	2.17877	2.10455
3.12673	3.18788	3.2369	3.25608	3.38153	3.54108	3.23475	3.14439		3.05887	3.188	3.17067	2.89023	3.03581	3.18774	3.3143	3.3208	3.42905	3.14964	0.812258	1.49603	1.26648	1.07078	0.921286	0.865079	1.25922	1.01689		0.745319	0.801772	0.494548	0.188348	0.135302	0.790927	0.486038	0.145843	0.0522726	1.29988	2.21836	2.21599	2.09759	2.0179	2.08258	2.05361	2.38035	2.45993		2.48107	2.16132	2.1092
3.19521	3.25921	3.24222	3.24516	3.38788		3.23921	3.19026	3.18734	3.1944	3.2282	3.26726	3.02846	3.04364	3.22522	3.30209	3.32402	3.433	3.21221	0.821761	1.51138	1.29694	1.08272	0.88661		1.27057	1.02087	0.832108	0.752396	0.827468	0.486919	0.143521	0.0624806	0.815734	0.490457	0.14041	0.0482627	1.31405	2.23211	2.21401	2.06901	2.008	1.98318		2.35901	2.42197	2.47594	2.47697	2.15711	2.12118
3.27641	3.34093	3.32569				3.32094	3.29197	3.31873	3.3509	3.30634	3.36732	3.20688	3.28888	3.31048	3.33524			3.29385	0.81856	1.52346	1.29528				1.27466	1.04959	0.858181	0.766245	0.815321	0.470961	0.143801	0.0551249	0.821544	0.504863			1.32608	2.2737	2.216	2.07421				2.36091	2.41013	2.45405	2.46486	2.19973	2.1896
3.30882	3.4136	3.3797				3.39459	3.36758	3.45425	3.49917	3.33285	3.47043	3.35418	3.43618	3.34779	3.3539			3.36063	0.840488	1.53212	1.3277				1.30124	1.06609	0.873922	0.777577	0.834961	0.446804	0.149389	0.0602017	0.845318	0.508221			1.33995	2.32869	2.216	2.09091				2.35404	2.41995	2.45798	2.45406	2.25668	2.15817
3.39102	3.49002	3.45602				3.47102	3.49003	3.60304	3.64605	3.41902	3.59097	3.56504	3.67004	3.43102	3.39301			3.43902	0.853777	1.5341	1.33152				1.31016	1.05737	0.889776	0.834674	0.850906	0.46317	0.154849	0.0609323	0.855667	0.448983			1.34312	2.323	2.213	2.088				2.361	2.425	2.437	2.42999	2.25	2.14005
3.47237	3.57203	3.54989				3.56005	3.59797	3.73917	3.83579	3.49939			3.83691	3.51229	3.42593			3.52304	0.840986	1.52373	1.31456				1.29528	1.05768	0.913019	0.851107	0.836843			0.144752	0.844396	0.460106			1.32646	2.33851	2.21403	2.09154				2.36001	2.41095	2.42105	2.4027	2.26645
3.57895	3.65221	3.61932				3.64219	3.67326	3.83011	3.97563	3.60793	3.77716	3.92386	4.06377	3.61301	3.49829			3.6042	0.811827	1.50661	1.26441				1.26844	1.07535	0.956631	0.893761	0.802795	0.532531	0.150769	0.0957815	0.820723	0.47536			1.3081	2.30037	2.21598	2.05536				2.36099	2.40704	2.42496	2.37923	2.22342	2.13976
3.65727	3.73421	3.70619	3.62616			3.72523	3.75722		4.08816	3.68428	3.89021	4.04123	4.18823	3.69528	3.62621			3.68325	0.808045	1.49344	1.25065	1.14323			1.25699	1.07837		0.955428	0.799991	0.453918	0.175712	0.123296	0.816031	0.538553			1.29733	2.30982	2.21701	2.06897	1.95107			2.362	2.415		2.35898	2.23381	2.14794
3.75225	3.80705	3.77307	3.68079			3.80601	3.83505		4.14266	3.78219	3.96518	4.12095	4.26682	3.79418	3.7002	3.4648	3.59679	3.76901	0.792575	1.48694	1.24701	1.12698			1.24183	1.06724		1.00661	0.789898	0.518526	0.17933	0.124814	0.795533	0.525589	0.198373	0.156418	1.28793	2.24693	2.22194	2.05799	1.97489			2.361	2.41392		2.35197	2.1699	2.12706
3.84037	3.88147	3.84846	3.7366			3.87749	3.90947		4.18966	3.8664	4.0484	4.18852	4.32459	3.8774	3.78539	3.52159	3.6526	3.84049	0.789373	1.48328	1.24355	1.11442			1.23983	1.06395		1.01884	0.789026	0.514737	0.145334	0.0833769	0.790079	0.518431	0.215557	0.174689	1.28561	2.24204	2.21803	2.05701	1.96706			2.361	2.40804		2.35001	2.16305	2.13097
3.92103	3.96002	3.93003	3.80703			3.95802	3.96202		4.25303	3.95103	4.14102	4.232	4.366	3.95503	3.89103			3.92203	0.791022	1.49429	1.25387	1.08124			1.24877	1.07341		1.00456	0.791753	0.479008	0.128369	0.0633864	0.790621	0.507002			1.28923	2.24	2.22	2.049	1.947			2.359	2.408		2.35	2.163	2.122
4.00489	4.03694	4.01499	3.90106			4.0358	4.03965	4.2163	4.33338	4.03785	4.20827	4.2401	4.36304	4.03889	3.99944			4.00193	0.79779	1.50425	1.25542	1.0777			1.25611	1.06084	0.986266	0.96489	0.801518	0.472355	0.125033	0.052108	0.794249	0.480843			1.29929	2.23395	2.21705	2.05009	1.94312			2.35807	2.40801	2.38118	2.3452	2.15595	2.124
4.07141	4.10737	4.08934	3.9803			4.09547	4.08857	4.2388	4.36175	4.10144	4.22882	4.24793	4.36597	4.10541	4.10704			4.07138	0.809774	1.51683	1.26457	1.07945			1.2664	1.0635	0.943341	0.912574	0.813335	0.47574	0.126745	0.0489679	0.806115	0.478808			1.31302	2.23003	2.22097	2.05694	1.95192			2.36296	2.40899	2.39488	2.35987	2.15203	2.124
4.14224	4.18826	4.17228	4.08936	4.06546	4.04251	4.16325	4.1502	4.30808	4.37698	4.17525	4.26211	4.251	4.366	4.17823	4.22425	4.01737		4.14726	0.822867	1.53007	1.27705	1.07545	0.84745	0.78218	1.27536	1.04467	0.905887	0.849204	0.824452	0.479313	0.125742	0.0468018	0.820831	0.490103	0.117204		1.32703	2.228	2.23001	2.05802	1.95104	1.86008	1.85404	2.373	2.41401	2.39305	2.37708	2.15	2.13502
4.21388	4.26402	4.25502	4.19637	4.20103	4.19222	4.23797	4.20769	4.33004	4.36987	4.24988	4.29543	4.25207	4.36601	4.24688		4.12837	4.18462	4.22501	0.830847	1.54066	1.28951	1.06916	0.835642	0.759058	1.28897	1.04333	0.864153	0.795051	0.831006	0.457289	0.123346	0.0443867	0.830024		0.121548	0.049293	1.34034	2.2289	2.23403	2.06304	1.96314	1.88426	1.86633	2.37301	2.416	2.40712	2.40127	2.1499	2.14176
4.27956	4.34048	4.33148	4.2993	4.35297	4.35887	4.31051	4.25965	4.33298	4.36007	4.31556	4.32778	4.25697	4.36699	4.31256	4.43805	4.3058	4.38068	4.30049	0.838836	1.5483	1.29825	1.06332	0.82828	0.764881	1.28847	1.04598	0.854664	0.773406	0.840466	0.475944	0.123022	0.0426418	0.836308	0.505569	0.146104	0.0585078	1.34859	2.22105	2.23599	2.06598	1.97393	1.90387	1.89083	2.37399	2.416	2.41594	2.42186	2.14205	2.12412
4.34528	4.40825	4.40824	4.39732	4.49738	4.53549	4.38827	4.32121	4.33902	4.344	4.37928	4.34312	4.26503	4.37099	4.37926	4.53229	4.49363	4.5827	4.37225	0.834975	1.54813	1.29674	1.06244	0.842303	0.779778	1.28283	1.04489	0.837103	0.78682	0.836939	0.48281	0.127503	0.0429556	0.832191	0.52401	0.156234	0.0575086	1.3499	2.21705	2.24601	2.07202	1.98805	1.93411	1.9221	2.37298	2.421	2.44309	2.4481	2.13904	2.126
4.42897	4.4838	4.48103	4.49423	4.61479	4.68391	4.47075	4.38467	4.34458		4.46404	4.37863	4.27308	4.368	4.45896	4.61915	4.6839	4.79403	4.44887	0.8303	1.54332	1.28999	1.08161	0.915387	0.833418	1.28295	1.05218	0.829289		0.830459	0.501153	0.131385	0.0446742	0.829425	0.523643	0.143201	0.0608502	1.34429	2.233	2.25007	2.07708	2.00212	1.96724	1.95147	2.36726	2.4212	2.47008		2.15008	2.12597
4.50133	4.54345	4.5573	4.58516	4.74778	4.8257	4.52649	4.43454	4.3876		4.54129	4.42557	4.27895	4.368	4.53034	4.70422	4.8247	4.94461	4.51341	0.820669	1.53282	1.27832	1.09165	0.928539	0.852554	1.27527	1.04755	0.852209		0.8207	0.518461	0.136216	0.0464734	0.820185	0.506022	0.194518	0.118014	1.33234	2.233	2.25496	2.08295	2.01092	1.98484	1.98668	2.38682	2.43587	2.47595		2.15595	2.12402
4.57528	4.62327	4.63628	4.68036	4.8394	4.94438	4.60428	4.50322	4.42624		4.61728	4.44637	4.31908	4.36602	4.59929	4.79234	4.94331	5.0743	4.59326	0.807851	1.52024	1.26437	1.08215	0.961356	0.899508	1.26709	1.0449	0.885692		0.813723	0.463666	0.181305	0.0657339	0.801901	0.491613	0.198885	0.161308	1.32289	2.22001	2.25701	2.08501	2.01798	1.99008	2.01209	2.38401	2.44204	2.49605		2.14301	2.14195
4.65926	4.70205	4.7181	4.78697	4.95609	5.05626	4.68616	4.56822	4.49602		4.70026	4.55644	4.34291		4.68626	4.89218	5.03366	5.16354	4.67009	0.802439	1.51462	1.25244	1.06907	0.960457	0.928134	1.26105	1.05011	0.889404		0.808702	0.526517	0.168491		0.796257	0.475236	0.136092	0.0845896	1.31539	2.22409	2.25903	2.08705	2.01107	2.01216	2.03811	2.38608	2.45311	2.51208		2.14705	2.12595
4.75136	4.77847	4.79844	4.85751	5.03545	5.14836	4.77042	4.65738	4.57049		4.79236	4.66127	4.40954		4.77836	4.9784	5.08167	5.20273	4.74945	0.801665	1.51227	1.25154	1.07363	0.974821	0.940832	1.26091	1.0501	0.897732		0.805969	0.519777	0.186049		0.797472	0.485857	0.134084	0.0590665	1.31428	2.23095	2.26099	2.09097	2.01597	2.02392	2.04595	2.39196	2.46095	2.51796		2.15097	2.12203
4.84027	4.86126	4.87423	4.93021	5.10314	5.21311	4.85027	4.74731	4.7053		4.87726	4.78349	4.50242	4.63442	4.86727	5.04815	5.10401	5.211	4.82925	0.805283	1.52099	1.25608	1.07351	0.961199	0.928967	1.27397	1.05323	0.876947		0.809951	0.503205	0.191356	0.154558	0.800623	0.496275	0.125462	0.0514339	1.32075	2.24103	2.26201	2.094	2.01992	2.02301	2.03895	2.397	2.467	2.51901		2.16203	2.12502
4.92108	4.94008	4.9419	4.99258	5.14337	5.24432	4.93202	4.84014	4.79555		4.95505	4.92855	4.62746	4.75779	4.94813	5.09139	5.10805	5.21	4.90504	0.81511	1.52986	1.27157	1.06938	0.934415	0.901136	1.28406	1.0546	0.878933		0.8193	0.519046	0.219389	0.182118	0.810583	0.500453	0.123198	0.0467002	1.33152	2.25011	2.26399	2.09393	1.99637	2.02688	2.02485	2.39799	2.46808	2.52095		2.17203	2.13115
5.00028	5.01928	5.00839	5.03561	5.17075	5.26779	5.00731	4.92423	4.90995		5.03229	5.04295	4.73502	4.74214	5.03124	5.11974	5.11196	5.21	4.9813	0.830598	1.54596	1.28997	1.08287	0.929644	0.861136	1.29285	1.06152	0.874035		0.833312	0.501837	0.209005	0.0988123	0.82696	0.492592	0.123061	0.0452433	1.34736	2.25793	2.26301	2.08904	2.02375	2.01808	2.0141	2.39701	2.47395	2.51704		2.17398	2.1419
5.06772	5.10572	5.08321	5.07417	5.18306	5.22651	5.09023	5.04428	5.06989	5.07543	5.09671	5.17682	4.97599	5.12636	5.10523	5.13765	5.10552	5.20339	5.06671	0.842703	1.54521	1.29922	1.07097	0.859637	0.794443	1.29243	1.04276	0.841572	0.77768	0.843174	0.504194	0.145816	0.0583626	0.841187	0.485743	0.130871	0.0734991	1.34735	2.26549	2.253	2.08699	2.01998	1.99446	1.98693	2.392	2.46349	2.50896	2.51396	2.18599	2.16796
5.15387	5.19033	5.16285	5.13697	5.20749	5.2347	5.17596	5.14729	5.21674	5.23594	5.17886	5.29696	5.15571	5.28846	5.19134	5.18833	5.11273	5.17068	5.1474	0.853134	1.55028	1.30129	1.06189	0.842046	0.776533	1.30191	1.04445	0.8452	0.77651	0.853261	0.523337	0.139446	0.0509298	0.85167	0.506982	0.135274	0.047917	1.35247	2.26365	2.25152	2.08502	2.0134	1.97769	1.96117	2.39056	2.46096	2.49445	2.49887	2.18363	2.15248
5.22151	5.25503	5.22902	5.17274	5.20651	5.21117	5.25096	5.24877	5.35351	5.38839	5.24601	5.41068	5.32776	5.49148	5.25703	5.21579	5.16909	5.22214	5.21749	0.851649	1.54947	1.30389	1.05761	0.827359	0.761639	1.30634	1.04755	0.863772	0.796476	0.850473	0.53194	0.13624	0.0748414	0.851346	0.51371	0.105545	0.0385371	1.35189	2.27591	2.25299	2.08699	2.00605	1.95318	1.93469	2.39546	2.45752	2.49053	2.48808	2.19392	2.15101
5.31365	5.34069	5.32813	5.24358	5.23395	5.22742	5.35515	5.36769	5.48834	5.54789	5.33765	5.50719	5.52891	5.71228	5.35415	5.2511	5.15117	5.30844	5.31115	0.853723	1.54112	1.28796	1.05871	0.84277	0.780902	1.29779	1.07835	0.901458	0.836102	0.849566	0.544126	0.128135	0.078796	0.856331	0.499408	0.171959	0.147573	1.34036	2.274	2.24952	2.08451	2.00249	1.94048	1.91697	2.38651	2.45001	2.46746	2.46494	2.19299	2.15253
5.36193	5.40346	5.36685	5.26606	5.20884	5.19319	5.40143	5.42744	5.59879	5.68015	5.38288	5.56871	5.66759	5.83834	5.40149	5.2991	5.19966	5.29828	5.35642	0.840887	1.53209	1.28227	1.05984	0.841265	0.782741	1.28811	1.07105	0.921378	0.862709	0.839611	0.508023	0.178545	0.122238	0.840725	0.489884	0.183438	0.122265	1.33565	2.27405	2.25656	2.0882	2.00052	1.93336	1.90548	2.39309	2.45452	2.4574	2.44622	2.19006	2.16562
5.43332	5.47778	5.43237	5.30909	5.23525	5.20785	5.47282	5.49932	5.69805	5.80727	5.45035	5.62298	5.78934	5.94491	5.47777	5.3871	5.24856	5.35988	5.42732	0.83161	1.51748	1.27458	1.06745	0.882262	0.814942	1.27421	1.05563	0.959237	0.900407	0.834789	0.536357	0.202316	0.156362	0.827576	0.506936	0.202725	0.146528	1.3231	2.27796	2.26145	2.10384	2.00198	1.9231	1.90401	2.40043	2.45648	2.45007	2.42471	2.19544	2.1749
5.52724	5.54527	5.51428	5.38223	5.30123	5.25816	5.55927	5.6033	5.77733	5.91223	5.54074	5.73773		6.03214	5.57474		5.30323	5.49467	5.52027	0.820937	1.52513	1.27232	1.08062	0.91026	0.830838	1.27341	1.06806	0.954009	0.933541	0.824331	0.498859		0.12698	0.817045		0.226863	0.197593	1.3304	2.29748	2.28202	2.097	1.99699	1.92601	1.90951	2.40699	2.45597	2.454	2.41849	2.21648	2.18449
5.6142	5.62811	5.59906	5.45202	5.36975	5.31688	5.64022	5.71478		6.05476	5.63121	5.82169	5.96566	6.09767	5.66311	5.589	5.37207	5.55879	5.60112	0.819366	1.51968	1.26282	1.08506	0.930341	0.856928	1.26701	1.0421		0.943715	0.828686	0.500138	0.163208	0.108292	0.809679	0.52886	0.248843	0.206777	1.32552	2.29148	2.28709	2.09797	1.995	1.94076	1.91442	2.40464	2.44787		2.39496	2.20895	2.17928
5.70736	5.71945	5.69836	5.52756	5.4678	5.42523	5.73938	5.7751		6.11651	5.72534	5.91387	6.01957	6.15257	5.74891	5.67036	5.45154	5.65978	5.6924	0.800778	1.50277	1.24902	1.08347	0.892474	0.827292	1.24617	1.04513		0.941716	0.806304	0.514205	0.120657	0.064447	0.795383	0.4783	0.253493	0.190753	1.30608	2.2503	2.26894	2.0917	1.995	1.92165	1.90805	2.38405	2.43709		2.39202	2.16581	2.16115
5.78822	5.81018	5.80725	5.65338	5.57843	5.55444	5.82816	5.85113		6.15007	5.81623	5.97711	6.02401	6.13201	5.82918	5.78222		5.85823	5.7812	0.814125	1.49916	1.25121	1.04934	0.866824	0.81178	1.25607	1.04676		0.911951	0.817687	0.506318	0.163685	0.0754821	0.810342	0.481096		0.155917	1.29977	2.26603	2.24501	2.09601	1.998	1.93299	1.913	2.39201	2.44697		2.40603	2.19103	2.15304
5.88095	5.88899	5.91479	5.81652	5.76203	5.74205	5.8977				5.91598	6.02224	6.02904	6.136	5.90697	5.87662		5.95688	5.86785	0.824992	1.50784	1.26011	1.05278	0.846871	0.790003	1.27717				0.820968	0.488313	0.157475	0.06781	0.828561	0.416219		0.0993863	1.31268	2.27781	2.25005	2.09889	2	1.928	1.91107	2.39708				2.20279	2.16996
5.95821	5.96918	5.97835	5.93974	5.92632	5.9083	5.95442	5.9664	6.10792	6.17306	5.99519	6.0418	6.03197	6.136	5.9852	6.00766		5.9471	5.9363	0.842957	1.52738	1.27592	1.04591	0.818648	0.761135	1.29347	1.05887	0.887305	0.823436	0.844312	0.490211	0.156272	0.064573	0.840775	0.484929		0.101518	1.3325	2.26216	2.25396	2.09009	2	1.928	1.91694	2.40393	2.4449	2.42695	2.42987	2.18617	2.16703
6.03013	6.0522	6.05916	6.05901		6.08815	6.03019	6.02309	6.12703	6.16793	6.07111	6.10499	6.043	6.143	6.05114	6.1063	5.9095	5.97551	6.01519	0.856035	1.54176	1.29311	1.09179		0.820003	1.29819	1.05337	0.856157	0.775652	0.854956	0.465957	0.124303	0.0448933	0.856003	0.432072	0.112325	0.0408005	1.34219	2.29398	2.26601	2.09601	2.02802		1.9581	2.40702	2.44402	2.44903	2.44505	2.21997	2.20498
6.08088	6.13092	6.12393	6.06353	6.13701	6.15058	6.10497	6.05775	6.13798	6.13985	6.11388	6.10118	6.04301	6.14208	6.10893	6.22618	6.10923	6.1795	6.08991	0.857996	1.54591	1.30184	1.11262	0.91285	0.848653	1.29358	1.0478	0.827348	0.752659	0.857383	0.472753	0.129525	0.0422293	0.857183	0.500194	0.130638	0.0530316	1.34899	2.28774	2.26798	2.09901	2.03395	2.002	1.99781	2.41389	2.45108	2.45918	2.46526	2.20974	2.19577
6.15344	6.20641	6.20041	6.18903	6.30271	6.36236	6.18438	6.11952	6.13602	6.1271	6.18644	6.11589	6.04399	6.14895	6.18541	6.32325	6.29258	6.3854	6.16442	0.851897	1.54009	1.29188	1.09394	0.896418	0.81521	1.28967	1.03588	0.823877	0.756718	0.851903	0.485303	0.129143	0.0421705	0.850819	0.508724	0.165866	0.0671404	1.34275	2.26617	2.26602	2.09999	2.03003	2.002	1.98212	2.40507	2.45795	2.47389	2.48683	2.18817	2.17714
6.22316	6.27816	6.27618	6.2872	6.43125	6.51528	6.26416	6.16911	6.13902		6.25616	6.17001	6.05306	6.149	6.25316	6.40816	6.46933	6.59635	6.24216	0.84124	1.53005	1.28564	1.08518	0.922867	0.847104	1.27432	1.01941	0.81808		0.841331	0.50315	0.134214	0.0423666	0.840298	0.497725	0.148887	0.0757475	1.33286	2.261	2.278	2.10303	2.03302	2.00203	2.00206	2.41	2.45901	2.49105		2.18301	2.15904
6.29783	6.34991	6.35893	6.37912	6.5465	6.64645	6.33978	6.22061	6.14754		6.33185	6.17417	6.081	6.14904	6.32482	6.48094	6.62245	6.75543	6.31689	0.822526	1.5182	1.26961	1.07038	0.930982	0.881211	1.26289	1.02133	0.836253		0.82351	0.449133	0.16332	0.0499692	0.821088	0.504575	0.161309	0.0976792	1.31789	2.26088	2.27907	2.11502	2.04095	2.01613	2.02925	2.41007	2.46314	2.51319		2.18593	2.17886
6.36631	6.42425	6.43523	6.47108	6.66976	6.7658	6.40336	6.2705	6.19156		6.4013	6.27004	6.081	6.15197	6.39232	6.55822	6.7418	6.87282	6.39026	0.803363	1.50074	1.25243	1.05614	0.954137	0.914139	1.24344	1.01361	0.838141		0.805461	0.502682	0.146073	0.0499007	0.80122	0.491016	0.180933	0.115659	1.30297	2.2511	2.28494	2.11698	2.03704	2.02689	2.04979	2.41594	2.47488	2.52884		2.18006	2.16712
6.44421	6.49819	6.51019	6.56419	6.77118	6.85818	6.48619	6.34318	6.24719		6.4792	6.34123	6.12617	6.1584	6.47421	6.65823	6.78816	6.91615	6.46718	0.799962	1.49206	1.24833	1.05441	0.949277	0.938062	1.24002	1.01947	0.840135		0.802989	0.499521	0.158848	0.0511015	0.796986	0.485488	0.187237	0.116894	1.29524	2.25003	2.292	2.11702	2.038	2.042	2.06902	2.41702	2.47903	2.54601		2.17802	2.165
6.53393	6.57994	6.59488	6.64888	6.84959	6.93568	6.56792	6.42202	6.33111		6.56785	6.44331	6.19894	6.33093	6.56396	6.75782	6.85634	6.98227	6.54688	0.796675	1.49235	1.23985	1.049	0.956259	0.942813	1.23883	1.02252	0.850834		0.802438	0.495454	0.175098	0.133884	0.791044	0.471942	0.147071	0.0708889	1.2926	2.26208	2.29301	2.12405	2.03761	2.0441	2.0779	2.42607	2.49208	2.55001		2.1881	2.16307
6.60946	6.65645	6.66648	6.72048	6.89765	6.9906	6.64246	6.50441	6.42135		6.6365	6.54924	6.27545	6.40646	6.64144	6.82452	6.8838	7.00384	6.61848	0.793036	1.50011	1.24565	1.06081	0.935927	0.923619	1.24933	1.02319	0.847107		0.789285	0.480369	0.179022	0.138278	0.796997	0.484221	0.131741	0.0497426	1.29887	2.26895	2.29399	2.12797	2.00623	2.05194	2.07006	2.43196	2.49895	2.55099		2.19594	2.16896
6.68715	6.73213	6.73012	6.78409	6.95007	7.03903	6.71314	6.59417	6.52821		6.72014	6.67321	6.38123	6.51102	6.72215	6.86505	6.89	7.00001	6.69514	0.812329	1.50838	1.26151	1.06633	0.924438	0.884608	1.2641	1.02326	0.840066		0.814426	0.473159	0.185334	0.145282	0.809962	0.489313	0.134687	0.0478165	1.30996	2.28003	2.296	2.12799	2.01701	2.04097	2.05396	2.44	2.50101	2.56199		2.20202	2.176
6.77076	6.80593	6.79883	6.8363	6.98702	7.05596	6.79289	6.69024	6.64445	6.63639	6.79877	6.79121	6.51165	6.52412	6.80376	6.8942	6.89104	7.00395	6.77188	0.828624	1.52485	1.28257	1.06204	0.901241	0.844588	1.27447	1.02521	0.832145	0.808235	0.828859	0.477986	0.176011	0.063751	0.827675	0.479892	0.13309	0.0459026	1.32667	2.29412	2.29599	2.12094	2.02428	2.02495	2.03376	2.43799	2.50492	2.55593	2.55495	2.21412	2.17819
6.83237	6.88123	6.86631	6.86075	6.98898	7.05303	6.86526	6.79097	6.7618	6.74885	6.86136	6.889	6.64563	6.69624	6.86537	6.91083	6.89397	7.00004	6.84327	0.840271	1.54006	1.29722	1.07289	0.894865	0.814398	1.28937	1.03356	0.826052	0.768862	0.840917	0.465468	0.146917	0.0646409	0.838599	0.465487	0.129061	0.0453061	1.3428	2.3039	2.29501	2.11605	2.04677	2.02104	2.0142	2.43701	2.49807	2.55006	2.55104	2.2239	2.19384
6.89117	6.95118	6.92617	6.90713	6.99703	7.03797	6.94418	6.89424	6.91234	6.90839	6.91517	6.99828	6.83845		6.92719	6.94209	6.89704	6.97412	6.91517	0.851512	1.55399	1.30727	1.07521	0.873808	0.795304	1.29909	1.0295	0.820426	0.752617	0.85259	0.487245	0.138009		0.849064	0.468816	0.128756	0.0400292	1.35551	2.31	2.28902	2.116	2.04897	2.01496	2.00095	2.439	2.49097	2.52394	2.53195	2.22701	2.21297
6.96187	7.02381	6.99381	6.96041	7.00901	7.02486	7.01791	6.99296	7.04946	7.06791	6.98481	7.11115	7.02192	7.09352	7.00286	6.97976		7.02186	6.98478	0.856457	1.55861	1.3129	1.07258	0.848657	0.76892	1.30318	1.0509	0.843223	0.767931	0.85673	0.481953	0.117806	0.0479069	0.854651	0.436509		0.0455005	1.35982	2.30996	2.29602	2.11506	2.03799	1.9969	1.98083	2.43894	2.47898	2.49875	2.50961	2.23194	2.19995
7.03337	7.09041	7.06041	6.99371	7.00999	7.0131	7.09235	7.07131	7.16895	7.22462	7.05141	7.20517	7.17961	7.30018	7.07338	7.04245		7.09238	7.04844	0.863607	1.55664	1.30804	1.0732	0.846786	0.780419	1.30639	1.06976	0.873801	0.795101	0.863292	0.530553	0.1462	0.0689749	0.862124	0.560282		0.191527	1.36034	2.30703	2.29798	2.11996	2.03701	1.98907	1.96712	2.43404	2.47702	2.47818	2.47728	2.22704	2.19603
7.10617	7.16017	7.12715	7.04912	7.01706	7.00802	7.16916	7.15818	7.28523	7.36629	7.12617	7.31215	7.37828	7.48834	7.14818	7.09613		7.15293	7.12516	0.855498	1.54863	1.29789	1.07119	0.847188	0.779922	1.29502	1.06833	0.888884	0.831428	0.855419	0.461663	0.130364	0.0614795	0.853967	0.55851		0.222254	1.35178	2.321	2.296	2.11901	2.03299	1.97997	1.95099	2.433	2.47199	2.46396	2.44093	2.237	2.20601
7.18597	7.23887	7.19994	7.10467	7.04547	7.01938	7.24391	7.242	7.39315	7.50216	7.20697	7.38265	7.51209	7.64704	7.23096	7.15992	6.99644	7.12142	7.20287	0.844853	1.53205	1.28481	1.06694	0.860492	0.790099	1.28342	1.06214	0.909313	0.868399	0.845327	0.468202	0.165326	0.112944	0.843053	0.558363	0.174402	0.135677	1.33534	2.31894	2.29805	2.12298	2.02799	1.96689	1.94396	2.43302	2.46793	2.44574	2.40579	2.23493	2.21191
7.26321	7.30829	7.27523	7.15845	7.08262	7.04969	7.31626	7.32218	7.48506	7.59505	7.28421	7.43447	7.59911	7.73015	7.30722	7.23325	7.03164	7.15466	7.27229	0.831506	1.5219	1.27102	1.05911	0.867845	0.797999	1.26748	1.05295	0.918328	0.907411	0.833946	0.524257	0.195304	0.140429	0.828113	0.551461	0.18813	0.149766	1.32462	2.31405	2.30196	2.12102	2.02701	1.95809	1.94103	2.43498	2.46206	2.42521	2.38917	2.22906	2.20507
7.35116	7.38014	7.34915	7.23115	7.13816	7.10915	7.38514	7.38714	7.5831	7.6621	7.36717	7.55515	7.67811	7.81209	7.38616	7.29721	7.05416	7.18316	7.35014	0.823964	1.51222	1.2635	1.05417	0.865109	0.809607	1.25868	1.04631	0.958085	0.922789	0.824043	0.469806	0.139448	0.090923	0.823145	0.556443	0.223572	0.185773	1.31821	2.30899	2.30099	2.12299	2.01999	1.953	1.938	2.43499	2.46199	2.41104	2.38802	2.22099	2.20599
7.43794	7.45591	7.43093	7.31099	7.22618	7.19019	7.46086	7.46279	7.6388	7.71742	7.45799	7.63979	7.73812	7.85907	7.47493	7.41028	7.14409	7.26906	7.42591	0.80993	1.51388	1.2584	1.04666	0.864559	0.807681	1.26136	1.04014	0.906386	0.911263	0.815096	0.472915	0.111291	0.0544585	0.804481	0.525201	0.213634	0.17681	1.31504	2.30296	2.29595	2.11689	2.01502	1.95189	1.93894	2.43096	2.45799	2.43102	2.39724	2.21796	2.19786
7.5154	7.53042	7.50741	7.39237	7.32325	7.28824	7.53145	7.5275	7.70449	7.75173	7.53937	7.7045	7.74792	7.86495	7.55141	7.51519	7.23331	7.35633	7.50042	0.816509	1.51879	1.26409	1.04868	0.850519	0.788856	1.26978	1.036	0.904455	0.886888	0.819714	0.483171	0.106467	0.0461244	0.812786	0.519564	0.218879	0.182585	1.32006	2.30002	2.29203	2.10807	2.01698	1.94307	1.93404	2.42802	2.45701	2.43298	2.41685	2.21502	2.18609
7.58314	7.60416	7.58514	7.48919	7.44224	7.41626	7.60014	7.59411	7.72309	7.80005	7.60813	7.74904	7.75601	7.865	7.61912	7.67113		7.48316	7.57415	0.821937	1.52836	1.27177	1.05206	0.843761	0.784257	1.27845	1.04119	0.868101	0.839104	0.824268	0.48845	0.10644	0.044599	0.818875	0.486196		0.184598	1.33044	2.30198	2.291	2.111	2.01301	1.947	1.932	2.433	2.46701	2.43706	2.43704	2.21998	2.18204
7.65084	7.68183	7.65595	7.58526	7.5618	7.54795	7.67084	7.65164	7.76821	7.82391	7.67488	7.76949	7.75901	7.865	7.68189	7.73583		7.56506	7.64784	0.830469	1.54322	1.28778	1.0536	0.82468	0.767913	1.28506	1.03549	0.8487	0.791286	0.83321	0.473377	0.10637	0.0440961	0.826643	0.469071		0.142359	1.34492	2.29298	2.29306	2.11202	2.01609	1.94704	1.93399	2.43398	2.47213	2.46823	2.45728	2.20795	2.20044
7.71832	7.74833	7.73224	7.68698	7.70655	7.70443	7.73832	7.70348	7.78483	7.81707	7.74529	7.80861	7.75999	7.865	7.75328	7.80233		7.65015	7.71532	0.839262	1.55573	1.29874	1.05871	0.843165	0.777781	1.2924	1.03839	0.83667	0.769211	0.838853	0.469103	0.10641	0.0437831	0.838184	0.465129		0.0184014	1.35774	2.29102	2.29795	2.11398	2.02293	1.94997	1.93301	2.43202	2.48289	2.48681	2.47977	2.20404	2.23565
7.75062	7.80212	7.78464	7.79124	7.85132	7.87036	7.78362	7.73208	7.79101	7.80949	7.78262	7.80805	7.76051	7.856	7.78162	7.86667	7.6943	7.74679	7.76362	0.84122	1.54833	1.29575	1.07204	0.861302	0.788294	1.28603	1.02795	0.81488	0.763815	0.841895	0.451987	0.118581	0.052585	0.839379	0.494922	0.1189	0.0530172	1.35149	2.2835	2.29551	2.119	2.031	1.96902	1.94504	2.4305	2.48751	2.49855	2.49456	2.2015	2.21096
7.81876	7.87373	7.86383	7.89321	7.99146	8.02766	7.85174	7.77701	7.79503	7.79792	7.84978	7.8346	7.76406	7.85554	7.85023	7.96244	7.8674	7.84807	7.83279	0.846352	1.55283	1.30102	1.08637	0.87962	0.799081	1.29536	1.04934	0.833905	0.743721	0.847244	0.481595	0.118932	0.0485172	0.84408	0.502923	0.133209	0.0605721	1.35627	2.27944	2.29903	2.12201	2.02906	1.97816	1.96343	2.42846	2.49605	2.52602	2.51325	2.19595	2.18858
7.88884	7.94087	7.94077	7.95211	8.06088	8.10767	7.91986	7.82308	7.79895	7.7891	7.92182	7.88802	7.76945	7.85897	7.91688	8.05065	8.04332	8.07343	7.90581	0.844592	1.5489	1.29554	1.07517	0.877612	0.806724	1.30014	1.05249	0.857979	0.750423	0.842705	0.511461	0.124658	0.0502731	0.845133	0.51589	0.164782	0.0564372	1.35189	2.27454	2.30197	2.12299	2.04041	1.99332	1.98923	2.42601	2.50144	2.56964	2.54069	2.19153	2.19349
7.95763	8.01263	8.02564	8.04517	8.18821	8.25274	7.99313	7.84406	7.80501	7.78402	7.99213	7.90513	7.78203	7.858	7.98313	8.13613	8.16015	8.27218	7.97314	0.835047	1.53765	1.28111	1.07822	0.90008	0.834596	1.28445	1.02912	0.812532	0.759021	0.837698	0.522297	0.127175	0.0500507	0.831478	0.507349	0.150374	0.0788315	1.34385	2.263	2.30551	2.1255	2.039	2.01904	2.01405	2.422	2.50301	2.55001	2.56301	2.18549	2.18002
8.03324	8.08629	8.10079	8.14091	8.30675	8.38826	8.06468	7.89242	7.81114	7.8022	8.06826	7.96737	7.79715	7.85504	8.05874	8.20694	8.29361	8.42568	8.0513	0.814878	1.52447	1.26783	1.06538	0.912276	0.867684	1.2696	1.01467	0.814075	0.768158	0.818134	0.521893	0.146517	0.0557781	0.811398	0.524524	0.17847	0.122266	1.32989	2.26355	2.30804	2.12453	2.03757	2.04255	2.04127	2.42067	2.51	2.55812	2.57513	2.18207	2.18784
8.10138	8.15983	8.17483	8.22523	8.42393	8.50792	8.12892	7.9376	7.82587	7.82381	8.13886	8.00566	7.81236	7.85797	8.12688	8.29421	8.46647	8.6064	8.12533	0.790547	1.51355	1.25117	1.04971	0.93547	0.900248	1.27033	1.01329	0.808202	0.767922	0.793436	0.511507	0.150775	0.0560823	0.788004	0.513746	0.121465	0.0831268	1.31866	2.26746	2.31196	2.12648	2.04444	2.04448	2.06677	2.43536	2.51	2.57089	2.58888	2.18745	2.17413
8.14712	8.22859	8.25111	8.31164	8.5621	8.57959	8.17311	8.00711	7.90607	7.86807	8.18912	8.08814	7.84709	7.87118	8.17613	8.35013	8.4821	8.62708	8.20062	0.78767	1.49876	1.23766	1.03675	0.942922	0.92957	1.25269	1.016	0.84168	0.787424	0.788355	0.498525	0.160586	0.0611633	0.787236	0.488315	0.158167	0.109265	1.29714	2.26401	2.30595	2.132	2.05598	2.08202	2.0795	2.441	2.50401	2.59299	2.594	2.18901	2.1705
8.23865	8.27869	8.29758	8.37637		8.64056	8.25173				8.27862	8.13692	7.85868	7.89946	8.27165	8.44366	8.55506	8.68601	8.24567	0.79521	1.49358	1.23884	1.04939		0.927895	1.25402				0.791958	0.476509	0.148512	0.0637207	0.798551	0.477271	0.13405	0.0687522	1.29409	2.26796	2.29398	2.13201	2.02027		2.08299	2.44203				2.19297	2.18394
8.30919	8.35314	8.36028	8.41654		8.7013	8.33109	8.16905	8.06475	8.01888	8.34622	8.23685	7.93216	7.94943	8.34219	8.51518	8.56192	8.68699	8.31817	0.798443	1.49465	1.24964	1.04191		0.916452	1.25793	1.01887	0.84311	0.789159	0.80153	0.448166	0.141085	0.057284	0.795396	0.489312	0.14275	0.0646472	1.29448	2.26405	2.29202	2.13299	2.04966		2.08201	2.44497	2.51101	2.58505	2.59401	2.19003	2.17708
8.39411	8.4241	8.43008	8.47707	8.66404	8.74903	8.4061	8.25714	8.16714	8.14914	8.42911	8.36119	8.0412	8.04222	8.42911	8.57902	8.58001	8.691	8.39109	0.805066	1.49896	1.25296	1.05056	0.91393	0.88745	1.26353	1.01666	0.833679	0.797744	0.805365	0.446225	0.150007	0.0721448	0.804678	0.485144	0.146764	0.0597634	1.3015	2.28401	2.29199	2.12999	2.031	2.05798	2.07397	2.44399	2.51	2.58199	2.58099	2.20701	2.17899
8.47363	8.4997	8.49158	8.52728	8.69508	8.77004	8.48167	8.35698	8.27135	8.25338	8.50761	8.50006	8.18928	8.19962	8.50668	8.59726	8.58603	8.694	8.4597	0.817032	1.51708	1.26938	1.05888	0.899239	0.851143	1.28035	1.02064	0.811601	0.764835	0.81627	0.464329	0.155003	0.0755013	0.817452	0.473655	0.142443	0.0550279	1.31573	2.29103	2.28691	2.12092	2.0342	2.04587	2.05283	2.43802	2.51099	2.57585	2.57384	2.21104	2.17205
8.54239	8.57632	8.55444	8.55773	8.70392	8.77397	8.55436	8.46306	8.4177	8.40367	8.57441	8.61498	8.32876	8.37544	8.58035	8.62575	8.58897	8.694	8.53533	0.833603	1.5288	1.28159	1.06275	0.887147	0.819957	1.2936	1.0375	0.826875	0.771937	0.832536	0.471853	0.142263	0.061514	0.833974	0.469903	0.141697	0.054802	1.3299	2.29397	2.27709	2.11208	2.05581	2.03212	2.03417	2.43998	2.51001	2.55915	2.55616	2.21497	2.17795
8.60507	8.65008	8.62408	8.61604	8.70801	8.76598	8.64108	8.56312	8.56916	8.55718	8.63307	8.7171	8.5102	8.57921	8.64307	8.64805	8.58801	8.694	8.60808	0.846006	1.54506	1.29509	1.06548	0.858343	0.787367	1.30409	1.03947	0.820733	0.766507	0.844807	0.489587	0.155889	0.0761936	0.846205	0.467336	0.139776	0.0513197	1.34524	2.29	2.27599	2.112	2.052	2.03098	2.01898	2.43199	2.50099	2.54097	2.53797	2.211	2.17899
8.6676	8.71763	8.69362	8.65348	8.71904	8.74981	8.71566	8.67387	8.71626	8.71947	8.69455	8.80987	8.68956	8.76678	8.70861	8.68948	8.59944	8.69769	8.68165	0.851502	1.5494	1.30297	1.06556	0.851594	0.775652	1.30764	1.06084	0.84126	0.764026	0.851346	0.505047	0.154635	0.0615541	0.850536	0.481908	0.136422	0.0513664	1.35093	2.28798	2.26995	2.10896	2.04792	2.01083	1.99879	2.42398	2.49196	2.5148	2.51376	2.20697	2.17288
8.73227	8.78622	8.76123	8.70541	8.72296	8.72923	8.78719	8.76793	8.85245	8.8782	8.75432	8.90393	8.85809	8.95882	8.77425	8.74141	8.64745	8.77215	8.7522	0.853843	1.5512	1.29957	1.05218	0.834682	0.771576	1.31189	1.08729	0.860719	0.77987	0.854178	0.529641	0.141084	0.0533432	0.85232	0.561793	0.126928	0.0888346	1.35011	2.28602	2.26407	2.10504	2.0391	1.99221	1.97626	2.42202	2.48804	2.49324	2.48829	2.20403	2.16014
8.7991	8.85909	8.82309	8.73907	8.72501	8.71899	8.86211	8.85712	8.98316	9.03119	8.8191	8.9911	9.0382	9.15422	8.84609	8.78407			8.82209	0.846301	1.54344	1.28626	1.05313	0.831523	0.763629	1.29763	1.08584	0.884512	0.809128	0.845581	0.5044	0.139772	0.0651949	0.845961	0.566884			1.3438	2.292	2.259	2.1	2.03198	1.98399	1.95498	2.41699	2.48101	2.47398	2.45896	2.209	2.15801
8.86965	8.92268	8.88862	8.7875	8.73229	8.71116	8.93769	8.93976	9.09496	9.17017	8.88968	9.06059	9.18292	9.31002	8.91364	8.83166			8.88569	0.832803	1.52937	1.27552	1.03829	0.834007	0.762652	1.28399	1.07668	0.914193	0.850421	0.832167	0.469064	0.155523	0.0903935	0.832681	0.562542			1.32719	2.29493	2.26097	2.09696	2.01897	1.97483	1.93992	2.41098	2.48799	2.46093	2.4338	2.21095	2.16795
8.93939	8.99636	8.95542	8.84153	8.76373	8.72885	9.01235	9.02129	9.1981	9.2969	8.96336	9.12444	9.28214	9.42004	8.9824	8.90338			8.96035	0.822341	1.51504	1.26232	1.03731	0.8466	0.769381	1.26851	1.06342	0.926404	0.889361	0.822117	0.505166	0.182813	0.133961	0.822033	0.555214			1.31758	2.28707	2.25803	2.09303	2.01603	1.95616	1.93108	2.40902	2.48701	2.45307	2.41219	2.20505	2.16205
9.0201	9.06909	9.02709	8.90009	8.81509	8.76809	9.08408	9.09209	9.29407	9.3921	9.0401	9.2251	9.36006	9.50806	9.0631	8.9741			9.03309	0.812991	1.50641	1.25296	1.03579	0.85077	0.777865	1.25958	1.05327	0.955075	0.924885	0.812596	0.443996	0.140937	0.10073	0.813087	0.550157			1.3048	2.286	2.253	2.088	2.002	1.94	1.92299	2.404	2.47899	2.46903	2.403	2.20299	2.17299
9.10273	9.14165	9.10374	8.97676	8.88783	8.83989	9.15367	9.16291			9.12571	9.30965	9.41319	9.5551	9.14473	9.05878		8.9268	9.10766	0.806014	1.50053	1.25238	1.03233	0.85071	0.781615	1.25293	1.04437			0.809032	0.440851	0.121928	0.0758915	0.802845	0.539348		0.185607	1.30008	2.2819	2.25195	2.08593	1.99892	1.93593	1.91495	2.40392	2.46787			2.19694	2.16386
9.18112	9.21221	9.18311	9.05907	8.977	8.93592	9.22618	9.2609	9.43111	9.52638	9.20214	9.38021	9.43377	9.56588	9.22312	9.14305		9.01303	9.1792	0.806396	1.50389	1.24943	1.03033	0.84535	0.774579	1.25623	1.04397	0.901695	0.942434	0.807131	0.435579	0.104427	0.0555586	0.80551	0.514321		0.159395	1.2995	2.27112	2.24706	2.07809	1.9901	1.92809	1.90907	2.3951	2.45415	2.46832	2.40299	2.19008	2.14917
9.25007	9.28308	9.26208	9.15611	9.09113	9.05515	9.28907	9.33303	9.51402	9.57403	9.27407	9.41902	9.44601	9.566	9.29607	9.23512		9.10412	9.25307	0.810575	1.51156	1.25779	1.03472	0.838495	0.764085	1.26712	1.03259	0.903366	0.92479	0.813944	0.493012	0.122011	0.053819	0.806935	0.470457		0.118411	1.31019	2.26699	2.25	2.071	1.988	1.924	1.907	2.393	2.45001	2.47794	2.407	2.18599	2.137
9.31652	9.3556	9.33763	9.25689	9.2162	9.19535	9.35259	9.35728	9.53113	9.60615	9.34352	9.43735	9.45204	9.566	9.35948	9.34985		9.21205	9.32165	0.82441	1.52311	1.27248	1.02485	0.8243	0.750589	1.28084	1.06276	0.926891	0.89661	0.827028	0.495045	0.123278	0.0529096	0.821129	0.476764		0.118805	1.32158	2.25699	2.24804	2.06903	1.98507	1.92109	1.90608	2.39501	2.45991	2.42705	2.41108	2.17396	2.13844
9.37449	9.42142	9.40739	9.35514	9.34883	9.34469	9.41743	9.38872	9.54587	9.62285	9.4005	9.47566	9.45597	9.566	9.41253	9.44417		9.32798	9.39337	0.835463	1.53798	1.28407	1.03568	0.821029	0.760473	1.29492	1.06642	0.909315	0.854599	0.833453	0.470159	0.124202	0.0517601	0.836495	0.466143		0.084006	1.33536	2.25601	2.25197	2.07197	1.99293	1.93091	1.91492	2.39599	2.45009	2.43295	2.41992	2.17003	2.18757
9.43808	9.49508	9.4801	9.45413	9.49816	9.50321	9.48308	9.45406	9.58201	9.62799	9.46908	9.49702	9.456	9.56299	9.47907	9.55211	9.33522	9.39123	9.46208	0.845297	1.5543	1.29779	1.05311	0.826734	0.755842	1.30268	1.06256	0.88058	0.819186	0.842769	0.442873	0.108867	0.0500502	0.846535	0.508578	0.1096	0.0423856	1.35167	2.24699	2.25201	2.06801	2.002	1.93902	1.92002	2.39501	2.45401	2.46101	2.44002	2.16499	2.18795
9.50569	9.55963	9.56068	9.55988	9.6303	9.67641	9.54761	9.50245	9.59403	9.61894	9.53669	9.51733	9.46004	9.55306	9.53967	9.64489	9.5136	9.57493	9.52862	0.851132	1.56245	1.30407	1.06958	0.846185	0.773588	1.30399	1.06339	0.856352	0.791587	0.850318	0.453836	0.122299	0.0501667	0.850435	0.507012	0.142076	0.0549065	1.36038	2.23908	2.25806	2.07605	2.00205	1.95606	1.93512	2.40101	2.46003	2.46808	2.45721	2.15508	2.1509
9.58016	9.62723	9.63318	9.65393	9.76942	9.82729	9.61326	9.55046	9.59697	9.61208	9.61116	9.5526	9.46396	9.55992	9.61119	9.74091	9.68506	9.78166	9.59525	0.853533	1.56271	1.30323	1.08929	0.895076	0.812044	1.30927	1.05916	0.846877	0.765446	0.853365	0.486688	0.122162	0.0476683	0.852091	0.519024	0.1438	0.0502329	1.36078	2.2479	2.26492	2.08193	2.00793	1.96292	1.94786	2.40199	2.46297	2.4769	2.47974	2.1639	2.14012
9.64909	9.6981	9.70511	9.74514	9.89719	9.97221	9.6881	9.60408	9.60702	9.60901	9.68409	9.5821	9.47501	9.56399	9.68108	9.82811	9.89024	9.99626	9.6691	0.842767	1.55485	1.29436	1.08533	0.929536	0.847467	1.30218	1.04443	0.832208	0.751838	0.842162	0.503397	0.133378	0.0475704	0.842063	0.501052	0.124118	0.0446825	1.35424	2.25498	2.26501	2.08501	2.01598	1.96603	1.97204	2.40401	2.46501	2.49903	2.50603	2.17098	2.13399
9.70866	9.76559	9.78366	9.84296	10.026	10.1142	9.75565	9.65954	9.62322	9.61526	9.74466	9.64728	9.48404	9.56004	9.73569	9.90474	10.0551	10.1762	9.73564	0.82715	1.5426	1.27415	1.07423	0.947244	0.879732	1.28854	1.03481	0.830743	0.757316	0.829738	0.548488	0.139131	0.0478308	0.823717	0.50208	0.149938	0.0876526	1.34225	2.24092	2.26898	2.08903	2.00396	1.98418	2.00026	2.40799	2.47303	2.51913	2.52814	2.15992	2.12898
9.78137	9.83044	9.85637	9.94809	10.1341	10.2498	9.82738	9.71849	9.64779	9.64375	9.81737	9.67774	9.48797	9.56397	9.81135	9.9863	10.1809	10.3069	9.8054	0.811813	1.52965	1.26373	1.07621	0.953199	0.910653	1.27439	1.01791	0.828906	0.779954	0.817407	0.512015	0.14029	0.0479192	0.805835	0.48008	0.166219	0.130767	1.32626	2.23208	2.26702	2.09197	2.00003	2.00383	2.02875	2.40701	2.47597	2.53288	2.54386	2.15108	2.12702
9.86212	9.9031	9.93511	10.0481	10.2481	10.3551	9.9141	9.78211	9.7061		9.89712	9.74612	9.50606	9.56703	9.89212	10.0801	10.2411	10.3681	9.88011	0.798547	1.51405	1.24623	1.07015	0.966282	0.94079	1.25532	1.01713	0.832842		0.804135	0.50072	0.138472	0.0494319	0.79303	0.483605	0.178291	0.143583	1.31362	2.23	2.274	2.093	2.00199	2.03003	2.05803	2.38802	2.47802	2.54001		2.14501	2.13099
9.94771	9.97666	10.0117	10.1237	10.3327	10.4397	9.98772	9.8597	9.77449		9.98267	9.83294	9.55065	9.58719	9.97672	10.1788	10.3025	10.4305	9.95567	0.789479	1.50109	1.23025	1.05425	0.974545	0.961984	1.25435	1.01766	0.834695		0.793623	0.493599	0.146725	0.0508601	0.785727	0.473009	0.150908	0.11738	1.2994	2.23205	2.27299	2.09096	1.99716	2.05117	2.08222	2.40098	2.49001	2.54717		2.15102	2.12593
10.0241	10.0482	10.0822	10.2041	10.4101	10.5122	10.0651	9.93515	9.8274		10.0552	9.93386	9.62021	9.60777	10.0541	10.265	10.3603	10.4874	10.0282	0.781787	1.49475	1.22359	1.04455	0.974056	0.965658	1.24187	1.00849	0.847149		0.785354	0.482733	0.167752	0.0605799	0.778917	0.470706	0.104358	0.0721229	1.29345	2.23694	2.27201	2.08704	2.0148	2.06979	2.10573	2.39902	2.49099	2.56579		2.15298	2.11809
10.1041	10.1221	10.1501	10.2551	10.4621	10.5731	10.1421				10.1321	10.0492	9.71618	9.84718	10.1371	10.3371	10.368	10.444	10.1031	0.778783	1.49572	1.2266	1.03298	0.964203	0.949089	1.24034				0.781062	0.480782	0.185948	0.150019	0.777343	0.484204	0.101053	0.0355256	1.29368	2.24401	2.271	2.088	2.02898	2.07602	2.12	2.39699				2.16201	2.11502
10.1736	10.1896	10.2135	10.3286	10.5223	10.6122	10.2096	10.1036			10.2046	10.168	9.83501	9.96501	10.2076	10.3752	10.3751	10.439	10.1696	0.780763	1.50592	1.23544	1.02106	0.939251	0.914815	1.24044	1.05132			0.78255	0.48192	0.184848	0.149574	0.779751	0.486665	0.103046	0.0325943	1.30009	2.25305	2.27298	2.08997	2.01405	2.089	2.12192	2.39305	2.47913			2.16704	2.12506
10.2404	10.2544	10.2715	10.3885	10.5567	10.6308	10.2695	10.1674			10.2714	10.2731	9.94505	10.075	10.2734	10.3978	10.3809	10.442	10.2305	0.793004	1.52247	1.24798	1.04015	0.908893	0.876254	1.25584	1.01458			0.796707	0.497168	0.188974	0.154319	0.789605	0.481762	0.105816	0.033056	1.31671	2.25796	2.27102	2.08703	2.01995	2.089	2.11308	2.39895	2.49288			2.17097	2.13194
10.3021	10.3141	10.3291	10.395	10.556	10.636	10.3291	10.2461	10.2491	10.2541	10.3301	10.3671	10.0462	10.0833	10.3371	10.436	10.381	10.4461	10.2901	0.805488	1.54212	1.26597	1.04328	0.900683	0.84015	1.27824	1.02781	0.8224	0.766309	0.808611	0.462864	0.147817	0.0676724	0.802155	0.44449	0.108001	0.0354576	1.33515	2.26402	2.267	2.08	2.01501	2.07597	2.09397	2.399	2.484	2.54297	2.53799	2.17802	2.13604
[truncated: 64 more columns]
