# Supplementary material for: Kinematic Validation of a Multi-Kinect v2 Instrumented 10-Meter Walkway for Quantitative Gait Assessments
Source: PLoS One. 2015 Oct 13;10(10):e0139913. doi: 10.1371/journal.pone.0139913 (PMC4603795; doi:10.1371/journal.pone.0139913)
Supplement: S1 Data — (ZIP) [file pone.0139913.s001.zip › S1_Data/pp11_trial6.xls]

## Sheet: Sheet1
Kinect(x) SpineBase	Kinect(x) Head	Kinect(x) ShoulderLeft	Kinect(x) ElbowLeft	Kinect(x) WristLeft	Kinect(x) HandLeft	Kinect(x) ShoulderRight	Kinect(x) ElbowRight	Kinect(x) WristRight	Kinect(x) HandRight	Kinect(x) HipLeft	Kinect(x) KneeLeft	Kinect(x) AnkleLeft	Kinect(x) FootLeft	Kinect(x) HipRight	Kinect(x) KneeRight	Kinect(x) AnkleRight	Kinect(x) FootRight	Kinect(x) SpineShoulder	Kinect(y) SpineBase	Kinect(y) Head	Kinect(y) ShoulderLeft	Kinect(y) ElbowLeft	Kinect(y) WristLeft	Kinect(y) HandLeft	Kinect(y) ShoulderRight	Kinect(y) ElbowRight	Kinect(y) WristRight	Kinect(y) HandRight	Kinect(y) HipLeft	Kinect(y) KneeLeft	Kinect(y) AnkleLeft	Kinect(y) FootLeft	Kinect(y) HipRight	Kinect(y) KneeRight	Kinect(y) AnkleRight	Kinect(y) FootRight	Kinect(y) SpineShoulder	Kinect(z) SpineBase	Kinect(z) Head	Kinect(z) ShoulderLeft	Kinect(z) ElbowLeft	Kinect(z) WristLeft	Kinect(z) HandLeft	Kinect(z) ShoulderRight	Kinect(z) ElbowRight	Kinect(z) WristRight	Kinect(z) HandRight	Kinect(z) HipLeft	Kinect(z) KneeLeft
0.0550001	0.107	0.0970006	0.0879999	0.152	0.159	0.111	0.104	0.162	0.179999	0.0930001	0.0670003	0.0120003	0.0879999	0.0990003	0.062	0.016	0.093	0.0780003	0.83318	1.55415	1.29404	1.0536	0.82965	0.7849	1.29131	1.00426	0.778691	0.74113	0.834	0.50762	0.14425	0.0580303	0.83207	0.48022	0.11339	0.0455298	1.34275	2.265	2.279	2.102	2.058	2.037	2.034	2.405	2.44	2.431	2.411	2.188	2.154
0.0560398	0.11007	0.10405	0.0870797	0.152	0.16004	0.11504	0.10906	0.16212	0.17308	0.094	0.07	0.015	0.0869502	0.102	0.0620299	0.0160299	0.093	0.0820398	0.832724	1.55307	1.29249	1.05113	0.826652	0.779397	1.28926	1.03472	0.784686	0.745105	0.833586	0.50791	0.143465	0.060916	0.831543	0.481791	0.114721	0.0437401	1.34319	2.26799	2.27801	2.10302	2.05501	2.037	2.03802	2.40802	2.44198	2.43103	2.41301	2.191	2.153
0.0599621	0.116934	0.108953	0.0949242	0.152	0.163962	0.118962	0.114943	0.173886	0.180924	0.094	0.07	0.015	0.0820474	0.102	0.0649716	0.0189716	0.093	0.0859621	0.833166	1.55121	1.2939	1.04757	0.821886	0.781104	1.28961	1.00184	0.77541	0.737751	0.834174	0.50788	0.140994	0.0506789	0.831857	0.481849	0.125664	0.0437499	1.34221	2.26701	2.27899	2.10498	2.05599	2.037	2.03998	2.40998	2.44002	2.43397	2.41399	2.191	2.153
0.06	0.117998	0.109	0.095	0.151002	0.160007	0.119998	0.112005	0.170007	0.171016	0.0969951	0.0709984	0.015	0.0829984	0.102	0.0620049	0.0160049	0.093	0.0889951	0.833559	1.55174	1.29699	1.04708	0.821401	0.778305	1.29086	1.00054	0.77515	0.738229	0.834759	0.508459	0.142677	0.0497314	0.83211	0.481041	0.124462	0.0435903	1.34297	2.267	2.282	2.105	2.056	2.03301	2.038	2.413	2.441	2.435	2.417	2.19	2.156
0.0600386	0.126068	0.113077	0.0950579	0.150039	0.162097	0.123116	0.112068	0.173971	0.182029	0.0980386	0.071	0.012029	0.0790483	0.102039	0.0650193	0.016	0.09	0.0940965	0.833817	1.55129	1.29793	1.04576	0.818854	0.778669	1.29029	1.00014	0.774676	0.736863	0.834999	0.509518	0.137752	0.0586346	0.832384	0.482891	0.131893	0.0441668	1.34346	2.26702	2.28301	2.10701	2.05598	2.04099	2.04397	2.41203	2.44101	2.43404	2.41699	2.19299	2.156
0.0639526	0.132917	0.120905	0.100929	0.153953	0.171882	0.134858	0.118917	0.171036	0.184964	0.101953	0.071	0.0149645	0.0839408	0.105953	0.0669763	0.016	0.09	0.103882	0.833464	1.55087	1.2976	1.0483	0.821251	0.775498	1.29162	1.01139	0.784402	0.744221	0.834921	0.508334	0.136969	0.0570689	0.831787	0.484016	0.131228	0.0448517	1.34275	2.26898	2.28399	2.10799	2.05402	2.04001	2.04104	2.41496	2.44199	2.43795	2.41601	2.19201	2.156
0.0670002	0.142002	0.129002	0.110001	0.161	0.175	0.143	0.124	0.183001	0.189	0.103001	0.075	0.0149994	0.086	0.109	0.0699994	0.0160002	0.092	0.114001	0.83284	1.55119	1.29637	1.04497	0.8177	0.7728	1.29038	0.999429	0.774039	0.742388	0.83431	0.50794	0.13909	0.0575498	0.83117	0.48418	0.128121	0.0446099	1.34089	2.268	2.288	2.112	2.058	2.041	2.04	2.416	2.444	2.441	2.418	2.195	2.155
0.0680101	0.15304	0.13701	0.114101	0.162	0.17403	0.144071	0.12604	0.186899	0.18799	0.10601	0.075	0.012	0.0859899	0.11001	0.0670101	0.0169899	0.0920101	0.11705	0.832042	1.55016	1.29422	1.05062	0.820283	0.771704	1.2903	0.995834	0.770336	0.733711	0.833445	0.507805	0.139434	0.0562475	0.830461	0.482598	0.134397	0.0441436	1.341	2.27103	2.28802	2.11304	2.05997	2.044	2.04699	2.41901	2.45002	2.44421	2.42508	2.19403	2.155
0.0689904	0.156962	0.13799	0.123904	0.162	0.176971	0.150933	0.129962	0.177096	0.18701	0.10699	0.075	0.012	0.0850096	0.11099	0.0679904	0.0160096	0.0929904	0.121952	0.832278	1.54931	1.29371	1.04354	0.813764	0.768214	1.29122	1.02055	0.793217	0.73376	0.833886	0.507335	0.138895	0.0560024	0.830519	0.482372	0.127289	0.043526	1.34086	2.27397	2.28998	2.11696	2.05703	2.044	2.04601	2.41999	2.45198	2.4648	2.43292	2.19697	2.155
0.0769823	0.178951	0.158954	0.127991	0.17996	0.188974	0.162974	0.133991	0.191967	0.201967	0.113985	0.0759978	0.012	0.0869956	0.118982	0.0759823	0.0189934	0.0969912	0.135969	0.831322	1.54536	1.28833	1.04448	0.80011	0.758252	1.28957	1.02385	0.798818	0.739577	0.832772	0.504327	0.138391	0.054204	0.829782	0.481602	0.121712	0.0472118	1.33866	2.275	2.29299	2.117	2.059	2.05298	2.04899	2.42299	2.454	2.467	2.435	2.198	2.15799
0.0840503	0.195121	0.17505				0.18204	0.13805	0.19802	0.202	0.11904	0.0820403	0.015	0.0870403	0.12605	0.084	0.021	0.097	0.147091	0.831116	1.54584	1.28987				1.28722	1.02402	0.799075	0.737137	0.832378	0.501885	0.14025	0.0615521	0.829775	0.477421	0.124639	0.0464454	1.33834	2.27602	2.29803	2.11905				2.42802	2.45702	2.46496	2.435	2.20002	2.15602
0.0889415	0.20686	0.179941				0.185953	0.142941	0.199977	0.202	0.122953	0.0859532	0.015	0.0909532	0.130941	0.084	0.021	0.097	0.155895	0.830774	1.54271	1.29138				1.28852	1.02105	0.794692	0.74466	0.832143	0.502404	0.139311	0.0539806	0.829306	0.477499	0.123563	0.0459954	1.33604	2.27798	2.30096	2.12394				2.42998	2.45898	2.46105	2.435	2.20198	2.15798
0.103003	0.231005	0.202006	0.161005	0.195004	0.215003	0.202006	0.176002	0.200008	0.208005	0.142001	0.0990056	0.0160011	0.089	0.142005	0.0880023	0.0210011	0.100001	0.179005	0.82919	1.53927	1.29155	1.03866	0.796123	0.758601	1.28416	0.983211	0.752012	0.743271	0.83053	0.498087	0.138999	0.0517314	0.82779	0.4765	0.12358	0.0466791	1.33464	2.28	2.308	2.124	2.07	2.055	2.051	2.435	2.462	2.461	2.44	2.206	2.164
0.11204	0.244121	0.219121	0.17304	0.20605	0.22307	0.217151	0.18001	0.221091	0.222081	0.145091	0.114332	0.0190403	0.0890403	0.15404	0.0940503	0.0239698	0.10197	0.193121	0.828293	1.53768	1.2902	1.04227	0.803117	0.761987	1.28311	0.985876	0.757343	0.719385	0.829883	0.490803	0.135306	0.0553752	0.826645	0.476267	0.123262	0.0441681	1.33329	2.28402	2.30604	2.13003	2.07302	2.05494	2.05279	2.43702	2.46403	2.45015	2.43211	2.20504	2.16603
0.115963	0.255889	0.230889	0.176963	0.210954	0.229935	0.231861	0.180991	0.229916	0.229926	0.153916	0.146694	0.0229629	0.0929629	0.157963	0.0989536	0.0210278	0.0990278	0.204889	0.826685	1.53434	1.28741	1.04221	0.812541	0.765616	1.28344	0.988406	0.760599	0.73837	0.828245	0.485213	0.132031	0.0549045	0.825214	0.475002	0.123438	0.0439818	1.32992	2.28598	2.30996	2.13297	2.07498	2.04906	2.03219	2.43898	2.46697	2.46486	2.4429	2.20896	2.16897
0.133008	0.282016	0.24601	0.190003	0.231999	0.247002	0.259014	0.204007	0.242016	0.246014	0.168007	0.207017	0.0500323	0.10704	0.179005	0.115004	0.0210019	0.102001	0.224014	0.821997	1.52523	1.28523	1.03823	0.81243	0.761768	1.27498	1.01064	0.780785	0.736379	0.823007	0.490928	0.129215	0.0540273	0.821198	0.480637	0.12322	0.0429719	1.32253	2.295	2.311	2.135	2.071	2.028	2.00899	2.444	2.481	2.468	2.449	2.219	2.177
0.14515	0.30715	0.262181	0.1941	0.23097	0.24988	0.280221	0.215461	0.267492	0.268482	0.17915	0.233602	0.100592	0.169592	0.187191	0.12114	0.024	0.104331	0.245201	0.818014	1.51998	1.27894	1.03789	0.812314	0.758245	1.2716	1.01486	0.77279	0.720025	0.818606	0.488093	0.136814	0.0497369	0.817611	0.475836	0.123347	0.0459184	1.31723	2.29802	2.31302	2.14001	2.07297	2.02483	1.98986	2.44403	2.48409	2.47019	2.45216	2.21902	2.1789
0.159824	0.321824	0.279789	0.203883	0.228035	0.238141	0.301742	0.260461	0.315426	0.315437	0.193824	0.292297	0.158308	0.227308	0.205777	0.134836	0.024	0.136613	0.264766	0.816478	1.51733	1.27475	1.03244	0.807863	0.764535	1.26462	1.01684	0.790379	0.714644	0.818185	0.478683	0.14017	0.0465087	0.814794	0.480346	0.116206	0.039912	1.31357	2.29998	2.31498	2.14099	2.07004	2.0082	1.97616	2.44696	2.49289	2.48878	2.46781	2.22098	2.16912
0.183068	0.367051	0.303059	0.222022	0.221029	0.234978	0.335085	0.307071	0.354122	0.367144	0.213061	0.332115	0.229222	0.292339	0.232068	0.131041		0.128061	0.294078	0.813614	1.51254	1.27384	1.03722	0.814507	0.753066	1.26195	1.00559	0.777541	0.721796	0.816685	0.499038	0.137036	0.0500511	0.810484	0.439528		0.0416797	1.30942	2.303	2.314	2.144	2.05999	1.98898	1.95499	2.45	2.503	2.485	2.47	2.225	2.177
0.211312	0.388403	0.327403	0.231101	0.232869	0.22599	0.370322	0.336534	0.404654	0.426594	0.238312	0.379503	0.320826	0.431916	0.260352	0.148081		0.153101	0.326373	0.811012	1.51053	1.27213	1.03934	0.817392	0.771764	1.25909	1.00981	0.785982	0.716107	0.814421	0.494026	0.131308	0.0507537	0.807784	0.454723		0.0293881	1.30521	2.30396	2.31294	2.14298	2.05697	1.98094	1.95086	2.448	2.50401	2.48595	2.46797	2.22696	2.17501
0.241704	0.427618	0.366618	0.240905	0.220124	0.22501	0.401694	0.388494	0.468379	0.484437	0.268704	0.428523	0.401217	0.521131	0.294666	0.155924		0.162905	0.362647	0.806365	1.49929	1.26572	1.0396	0.820539	0.770195	1.25703	1.01475	0.776473	0.712862	0.810647	0.492673	0.14571	0.0735084	0.802323	0.434616		0.0369959	1.29237	2.30004	2.30706	2.14102	2.05403	1.97506	1.93713	2.448	2.50499	2.48105	2.46503	2.22304	2.17599
0.271068	0.462083	0.387092	0.263057	0.222023	0.222013	0.435094				0.297062	0.470124	0.501141	0.632141	0.321085	0.167023			0.394094	0.801212	1.48834	1.25972	1.03131	0.817282	0.757411	1.25281				0.804763	0.493248	0.122846	0.0662373	0.798063	0.438226			1.28785	2.301	2.30299	2.137	2.04599	1.95998	1.92	2.45099				2.221	2.16999
0.303271	0.501271	0.430241	0.290352	0.23306	0.228131	0.479201				0.326352	0.528171	0.567502	0.698492	0.361241	0.178221			0.438161	0.788246	1.48375	1.24274	1.03292	0.823171	0.757944	1.23778				0.791915	0.487719	0.144485	0.0884503	0.785269	0.440971			1.27709	2.30094	2.29998	2.13699	2.04096	1.95206	1.91796	2.44597				2.22195	2.16398
0.329683	0.527683	0.453719	0.32459	0.23893	0.240848	0.498765	0.502636	0.626707	0.687472	0.36059	0.544801	0.616414	0.746425	0.384719	0.199742			0.453812	0.788872	1.47508	1.24468	1.03565	0.833002	0.76126	1.23663	1.01436	0.792706	0.73309	0.793382	0.509074	0.154678	0.0952979	0.785161	0.442037			1.27761	2.29507	2.29802	2.13601	2.03705	1.95793	1.91405	2.44304	2.50792	2.46601	2.43802	2.21706	2.16202
0.394004	0.586004	0.510005	0.391005	0.300006	0.277005	0.558004	0.560005	0.687006	0.754005	0.423005	0.604003	0.641001	0.773001	0.444004				0.512005	0.785481	1.47651	1.24553	1.0391	0.83602	0.762562	1.2337	1.01021	0.817171	0.746562	0.790721	0.50567	0.15199	0.0953589	0.780991				1.27447	2.29	2.29	2.132	2.037	1.948	1.913	2.44	2.499	2.456	2.423	2.21	2.157
0.440505	0.624394	0.562455	0.439495	0.358667	0.332748	0.601435	0.612253	0.745162	0.802293	0.470475	0.640152	0.656061	0.78403	0.490536				0.565374	0.793781	1.48198	1.24907	1.03847	0.836507	0.779619	1.24253	1.01999	0.829217	0.76242	0.796815	0.506718	0.147689	0.0844484	0.791302				1.28139	2.2889	2.28698	2.12395	2.03197	1.94996	1.91608	2.42903	2.49591	2.45105	2.421	2.21191	2.15902
0.489533	0.662636	0.60658	0.487542	0.423383	0.405309	0.643598	0.636766	0.760851	0.830729	0.516561	0.65486	0.661944	0.786972	0.542505				0.601654	0.801665	1.49163	1.25495	1.03649	0.827516	0.773677	1.25612	1.03118	0.833757	0.778913	0.807003	0.510444	0.14665	0.08235	0.796382				1.28909	2.27909	2.28502	2.11905	2.02903	1.94604	1.92393	2.43197	2.48708	2.45595	2.421	2.20308	2.16098
0.549896	0.728886	0.670889	0.550891	0.49887	0.487858	0.7019	0.693901	0.813908	0.869933	0.579891	0.704914	0.68496	0.807964	0.598903	0.540846			0.664891	0.813749	1.50395	1.26829	1.03282	0.817158	0.766742	1.27333	1.04348	0.842415	0.77916	0.815965	0.520043	0.128951	0.0621949	0.811714	0.518351			1.30154	2.277	2.28101	2.10902	2.01602	1.945	1.924	2.41603	2.47802	2.44502	2.41202	2.20001	2.15102
0.576601	0.756601	0.711591	0.610751	0.576912	0.564932	0.722601	0.703511	0.814311	0.87519	0.613561	0.71214	0.68603	0.805	0.622641	0.616882		0.511521	0.690631	0.817348	1.51135	1.27558	1.03638	0.815177	0.761176	1.27691	1.04646	0.842699	0.776606	0.819953	0.506011	0.128951	0.0603116	0.81488	0.498792		0.0991857	1.30816	2.28198	2.27798	2.10997	2.01003	1.94097	1.92701	2.42301	2.48197	2.445	2.41704	2.20299	2.1521
0.635287	0.815287	0.769298	0.684108	0.665918	0.655894	0.781287	0.753394	0.844631	0.893774	0.668334	0.725834	0.688964	0.805	0.685239	0.702954		0.562382	0.752251	0.82397	1.51358	1.28547	1.04007	0.814933	0.745214	1.28708	1.04732	0.832879	0.764527	0.825167	0.493403	0.130975	0.05949	0.822735	0.506832		0.13294	1.31833	2.28002	2.27602	2.10704	2.01296	1.93804	1.92799	2.42399	2.47904	2.445	2.42095	2.20201	2.16188
0.693047	0.876057	0.830074	0.767093	0.773137	0.772143	0.832054	0.78701	0.860001	0.902973	0.727047	0.755013	0.690001	0.807996	0.739042	0.802106	0.551143	0.570217	0.810048	0.830909	1.51824	1.29304	1.03727	0.81274	0.748436	1.29925	1.04656	0.826114	0.753228	0.832329	0.487763	0.125298	0.0525042	0.82931	0.522887	0.179041	0.0767509	1.32334	2.27099	2.27401	2.10501	2.01401	1.94502	1.93201	2.42498	2.471	2.447	2.42501	2.19299	2.16199
0.726632	0.916612	0.882562	0.833763	0.871054	0.874185	0.870482	0.794522	0.86105	0.88401	0.760632	0.764211	0.69108	0.80503	0.769612	0.877863	0.653616	0.724697	0.844642	0.830563	1.52255	1.2887	1.04397	0.819799	0.739009	1.29215	1.04446	0.821497	0.745149	0.831588	0.489931	0.123925	0.0483614	0.829347	0.499417	0.137506	0.0702086	1.32534	2.26396	2.27801	2.11196	2.02003	1.95907	1.93713	2.41208	2.47197	2.45005	2.43513	2.18596	2.1559
0.788394	0.976413	0.937461	0.908269	0.97399	0.989865	0.917538	0.8455	0.865952	0.88499	0.822394	0.784798	0.698923	0.807971	0.829413	0.962173	0.811451	0.890374	0.907384	0.831818	1.52443	1.29605	1.058	0.827514	0.748685	1.29739	1.03621	0.804596	0.755776	0.832382	0.49197	0.125356	0.0455674	0.831053	0.503965	0.152701	0.0603072	1.3292	2.26004	2.27899	2.10804	2.02297	1.96593	1.94987	2.41992	2.46903	2.45495	2.44787	2.18204	2.1461
0.83596	1.01797	0.98596				0.967958	0.856991	0.875992	0.875008	0.872958	0.799987	0.699	0.803004	0.873963	1.02994	0.980859	1.07784	0.952962	0.829112	1.52194	1.28946				1.28993	1.03291	0.79202	0.731511	0.829862	0.493838	0.124561	0.0434218	0.828232	0.506278	0.132877	0.0489695	1.32654	2.262	2.283	2.113				2.42	2.469	2.47298	2.46998	2.183	2.148
0.894705	1.07556	1.04362	1.03263	1.16889	1.21203	1.0086	0.905383	0.879111		0.934685	0.851372	0.713081	0.789101	0.932735	1.08865	1.13855	1.25862	1.00664	0.816843	1.51056	1.282	1.06096	0.874826	0.789089	1.2779	1.02057	0.785684		0.817918	0.540521	0.13845	0.0551274	0.815899	0.501306	0.138402	0.0702558	1.31644	2.26398	2.28402	2.11493	2.0281	1.98212	1.97412	2.42405	2.47697	2.48214		2.18402	2.14095
0.963178	1.13034	1.10427	1.09426	1.25497	1.3118	1.0673	0.942554	0.889871		1.0012	0.887566	0.720906	0.798883	1.00414	1.15224	1.28919	1.41611	1.06925	0.808342	1.5061	1.2771	1.05112	0.886075	0.809396	1.27061	1.01488	0.780275		0.808958	0.545471	0.153055	0.0539047	0.808064	0.499946	0.141493	0.0824833	1.30548	2.26202	2.28598	2.10808	2.03788	1.99386	1.98586	2.42894	2.47404	2.49584		2.18598	2.13606
1.02402	1.18402	1.15802	1.15802	1.33102	1.39702	1.12702	0.988015	0.920011	0.902012	1.06202	0.925012	0.734003	0.782004	1.06202	1.20602	1.35101	1.47502	1.12202	0.799648	1.4989	1.26591	1.04349	0.887502	0.830025	1.26057	1.0066	0.790952	0.747483	0.800078	0.537452	0.161529	0.0593639	0.799758	0.498338	0.184603	0.123035	1.29765	2.26	2.286	2.111	2.027	2	1.999	2.426	2.48	2.521	2.52	2.179	2.138
1.08074	1.24073	1.21867	1.2206	1.40564	1.47866	1.18582	1.04376	0.961703	0.945713	1.12168	0.969723	0.743444	0.795289	1.11876	1.28773	1.40321	1.53312	1.18169	0.793008	1.49104	1.26379	1.043	0.896346	0.849701	1.25938	1.0088	0.797927	0.757249	0.793924	0.508244	0.158534	0.0729218	0.792793	0.491556	0.160402	0.104622	1.29588	2.25697	2.28804	2.11206	2.02405	2.00008	2.01103	2.43494	2.49003	2.52815	2.53404	2.17999	2.14394
1.15131	1.31032	1.28238	1.27744	1.46641	1.54139	1.26324	1.11629	1.02835	1.01334	1.18637	1.03833	0.785588	0.822732	1.19129	1.35732	1.42281	1.54489	1.24736	0.790911	1.49421	1.25947	1.03985	0.896895	0.857355	1.25543	1.00164	0.797633	0.771362	0.791415	0.495376	0.153182	0.0465379	0.791196	0.493036	0.158716	0.0962518	1.29844	2.25403	2.29196	2.11794	2.02895	2.00792	2.01397	2.42906	2.49297	2.54286	2.53796	2.17901	2.13806
1.20989	1.3619	1.3329	1.31093	1.49794	1.57294	1.32688	1.18586	1.10285	1.0629	1.24489	1.11884	0.834903	0.840964	1.25188	1.39592	1.45593	1.57195	1.30389	0.795241	1.49967	1.26526	1.04679	0.902988	0.851851	1.25353	1.00162	0.795893	0.742637	0.797129	0.487116	0.173579	0.069005	0.794034	0.491274	0.136135	0.0680357	1.30427	2.25899	2.29599	2.12299	2.03499	2.008	2.00302	2.43998	2.50098	2.55797	2.55397	2.18399	2.139
1.28062	1.42561	1.39353	1.3694	1.51632	1.59211	1.40556	1.27184	1.20404	1.18306	1.31164	1.22603	0.927034	1.05004	1.32362	1.4473	1.46406	1.57304	1.36961	0.803571	1.51053	1.27476	1.05512	0.877373	0.832129	1.26557	1.00918	0.796275	0.772912	0.804866	0.481884	0.184645	0.146477	0.802763	0.498918	0.136599	0.0629095	1.31164	2.27107	2.29904	2.12403	2.04004	1.99793	1.9859	2.4341	2.50503	2.55203	2.55196	2.19403	2.13507
1.34127	1.48528	1.44538	1.40853	1.54762	1.60287	1.46034	1.355	1.30677	1.28774	1.37425	1.32778	1.02878		1.38427	1.47665	1.46993	1.57695	1.42928	0.811505	1.51575	1.2817	1.06354	0.880601	0.809363	1.26902	1.00863	0.788869	0.760351	0.813318	0.483234	0.188099		0.809973	0.487873	0.133576	0.0569516	1.31991	2.27792	2.30295	2.12696	2.04395	1.99108	1.97612	2.44388	2.50796	2.55496	2.54805	2.19696	2.14192
1.40302	1.55302	1.50602	1.45701	1.553	1.594	1.52702	1.44602	1.42803	1.40904	1.43302	1.44103	1.15504	1.27602	1.44802	1.49301	1.475	1.577	1.48902	0.822273	1.52997	1.28987	1.06805	0.861657	0.788468	1.27795	1.01994	0.794257	0.734334	0.824243	0.48667	0.177221	0.139701	0.820303	0.482529	0.132388	0.0524478	1.32662	2.285	2.305	2.127	2.042	1.982	1.958	2.443	2.505	2.547	2.542	2.205	2.154
1.46257	1.61661	1.56557	1.50328	1.55895	1.57681	1.59164	1.52778	1.54016	1.54239	1.49256	1.538	1.29355	1.34272	1.50659	1.52219	1.47902	1.5829	1.55657	0.833674	1.53962	1.30543	1.06999	0.850605	0.781853	1.28655	1.04557	0.820019	0.748412	0.835799	0.487861	0.14221	0.0686441	0.831258	0.479571	0.123662	0.0445187	1.33816	2.29409	2.30501	2.12799	2.03398	1.96994	1.94996	2.446	2.49602	2.54386	2.53989	2.21409	2.16009
1.51747	1.67543	1.62047	1.52974	1.55405	1.55818	1.6534	1.60327	1.65192	1.67571	1.54648	1.63407	1.44256	1.5084	1.56345	1.54082	1.48098	1.57309	1.61147	0.83887	1.54426	1.30932	1.06741	0.843429	0.781216	1.29486	1.05316	0.829508	0.761147	0.840495	0.48889	0.123006	0.0623013	0.836806	0.474846	0.122927	0.0415091	1.3423	2.30291	2.30599	2.12701	2.03202	1.96406	1.94604	2.446	2.49798	2.53013	2.5291	2.22291	2.16891
1.57389	1.73189	1.6739	1.5789	1.554	1.53704	1.71288	1.68284	1.76777	1.80375	1.60289	1.73979	1.5947	1.6617	1.62388	1.56994	1.48699	1.58498	1.66989	0.842822	1.54633	1.31038	1.07645	0.852233	0.779024	1.29998	1.0607	0.846557	0.782488	0.842806	0.495737	0.131024	0.0490659	0.842289	0.4441	0.142511	0.0566202	1.3462	2.31597	2.308	2.128	2.03	1.964	1.93502	2.447	2.49201	2.52002	2.51104	2.23198	2.17199
1.6387	1.79267	1.7336	1.60851	1.55619	1.5401	1.77668	1.76383	1.87619	1.93829	1.66769	1.8358	1.76767	1.86293	1.68768			1.59483	1.73165	0.838057	1.54067	1.29961	1.07811	0.853755	0.793537	1.29657	1.06137	0.857537	0.804167	0.835932	0.502525	0.128096	0.046933	0.839755			0.000755169	1.34187	2.31901	2.30701	2.12902	2.03397	1.95994	1.93397	2.44001	2.49297	2.50388	2.48981	2.23498	2.17307
1.70718	1.85821	1.7923	1.6584	1.57478	1.54988	1.8432	1.84502	1.9926	2.0635			1.93005	2.05074	1.7542			1.67602	1.79524	0.828021	1.53046	1.28989	1.07249	0.868859	0.803036	1.28342	1.05491	0.872846	0.824318			0.138456	0.0784021	0.828584			0.0412042	1.32745	2.31999	2.30799	2.13098	2.03104	1.95407	1.93104	2.44099	2.49004	2.49214	2.47122
1.77096	1.91497	1.84897	1.68798	1.59499	1.57399	1.90396	1.91896	2.07995	2.17294	1.79696	1.95198	2.08291	2.20691	1.82196				1.85696	0.820764	1.51921	1.28034	1.07175	0.875066	0.812964	1.27275	1.04384	0.871681	0.847816	0.825681	0.556539	0.151792	0.0975189	0.815917				1.31835	2.317	2.307	2.129	2.032	1.951	1.93	2.442	2.489	2.487	2.45901	2.238	2.175
1.85065	1.98558	1.91964	1.7516	1.64749	1.62348	1.9787	2.00371	2.19985	2.2799	1.87564	2.02101	2.17798		1.90167		1.57952	1.69843	1.92966	0.806476	1.50646	1.26738	1.06546	0.87559	0.823562	1.25493	1.02812	0.899286	0.868281	0.810386	0.537564	0.210151		0.803067		0.191245	0.154208	1.30491	2.311	2.30699	2.12996	2.03499	1.95105	1.93102	2.43402	2.48508	2.46414	2.43988	2.22897	2.15944
1.9124	2.04047	1.98041	1.80845	1.69355	1.66856	2.04535	2.07134	2.28022	2.36517	1.93641	2.11707	2.27109	2.41101	1.96538		1.62852	1.64452	1.99239	0.80133	1.50429	1.26721	1.06489	0.880304	0.82566	1.24462	1.0198	0.902736	0.879749	0.804319	0.481961	0.1381	0.110538	0.799019		0.194558	0.0961642	1.30239	2.311	2.30601	2.12604	2.03401	1.95595	1.93298	2.43598	2.49292	2.47787	2.42811	2.22603	2.20159
1.99284	2.10787	2.04986	1.88086	1.75787	1.73287	2.11187	2.15982	2.33389	2.43985	2.01983	2.19385	2.29495	2.43196	2.04384		1.6799	1.80268	2.06186	0.79608	1.50552	1.26414	1.05835	0.87557	0.82586	1.24472	1.03129	0.881472	0.885179	0.797014	0.534195	0.130604	0.0992016	0.796016		0.214251	0.178694	1.30138	2.29803	2.308	2.124	2.02701	1.95301	1.93599	2.434	2.51595	2.45704	2.41702	2.21103	2.18703
2.07275	2.17275	2.1238	1.95993	1.84006	1.81401	2.1737	2.24654	2.4305	2.4965	2.09477	2.29271	2.34117	2.46414	2.12571	2.03098	1.76467	1.88567	2.13169	0.803773	1.51305	1.26279	1.05309	0.87159	0.823527	1.25728	1.04521	0.906399	0.883865	0.808488	0.463378	0.120958	0.0685539	0.799706	0.544262	0.220118	0.18547	1.30808	2.2951	2.31	2.12294	2.032	1.95289	1.93797	2.43797	2.50803	2.44804	2.41801	2.21406	2.1959
2.14513	2.24513	2.20107	2.04992	1.94277	1.91183	2.24119	2.29838	2.47941	2.54541			2.3578	2.47784	2.19418	2.12586	1.82922	1.95022	2.1982	0.80795	1.52126	1.26769	1.04856	0.860968	0.802868	1.26724	1.05386	0.909246	0.871736			0.113944	0.0592418	0.808079	0.5309	0.233489	0.199047	1.31829	2.30488	2.31	2.11707	2.032	1.94213	1.93504	2.43504	2.51096	2.45195	2.41899
2.21304	2.31304	2.27605	2.15906	2.07509	2.0391	2.30504	2.35401	2.49802	2.58101	2.24104	2.39401	2.37101	2.49	2.25904	2.22008			2.27004	0.812984	1.53456	1.27731	1.05385	0.851441	0.791867	1.28063	1.06114	0.883819	0.855581	0.816053	0.476883	0.109899	0.0511377	0.810264	0.507895			1.32952	2.307	2.311	2.12	2.03	1.947	1.934	2.435	2.517	2.45302	2.42801	2.224	2.178
2.28173	2.38074	2.35374	2.25605	2.22045	2.1967	2.37063	2.36653	2.52523	2.60006	2.31375	2.40935	2.38	2.49	2.32469	2.34472			2.33772	0.819531	1.54865	1.28673	1.05342	0.837039	0.786704	1.29038	1.06983	0.898064	0.840121	0.821499	0.482363	0.107961	0.0474479	0.817679	0.482913			1.34227	2.30097	2.31302	2.11902	2.03602	1.94709	1.93008	2.437	2.50892	2.48214	2.44319	2.21695	2.18031
2.3533	2.45329	2.42629	2.35998	2.3636	2.36436	2.43239	2.41849	2.54778	2.60594	2.38728	2.44366	2.38	2.49	2.39234	2.41531			2.40831	0.830463	1.56236	1.29645	1.05694	0.83395	0.792018	1.3037	1.07557	0.877749	0.821493	0.830244	0.473764	0.108109	0.0462517	0.830395	0.480266			1.35267	2.29803	2.31498	2.12098	2.03798	1.95591	1.93792	2.437	2.50108	2.49587	2.46182	2.21205	2.2107
2.41802	2.52402	2.50402	2.46303	2.51104	2.51604	2.50002	2.45901	2.571	2.612	2.45002	2.46701	2.381	2.472	2.45602	2.51003	2.31705	2.39405	2.47402	0.84054	1.57037	1.30378	1.06722	0.840107	0.775675	1.30907	1.06533	0.859771	0.794212	0.837781	0.449067	0.10801	0.0439202	0.84261	0.478667	0.0988861	0.0435039	1.36555	2.29	2.316	2.126	2.043	1.97	1.94401	2.438	2.505	2.502	2.477	2.204	2.21199
2.49075	2.59173	2.57975	2.56392	2.64057	2.66875	2.57272	2.50943	2.57894	2.60992	2.52378	2.49336	2.38504	2.47206	2.52672	2.62098	2.49694	2.56226	2.54476	0.841831	1.57575	1.30599	1.07904	0.864665	0.793771	1.30907	1.05269	0.830522	0.767567	0.841384	0.474384	0.109127	0.0444696	0.841528	0.503829	0.119459	0.0565745	1.36926	2.28919	2.31801	2.129	2.04708	1.98615	1.96628	2.43398	2.495	2.50602	2.4921	2.20018	2.17499
2.56215	2.66117	2.65115	2.65096	2.78922	2.83403	2.64118	2.55051	2.57307	2.60209	2.59811	2.52759	2.38895	2.47793	2.59518	2.71389	2.6808	2.77644	2.61714	0.841	1.5719	1.30295	1.0728	0.88975	0.822289	1.30732	1.05189	0.820332	0.75502	0.838969	0.501318	0.11078	0.0453791	0.842271	0.53311	0.113709	0.050374	1.36616	2.30679	2.31899	2.129	2.05491	2.00082	1.99268	2.43202	2.495	2.50798	2.50188	2.2168	2.17401
2.61202	2.73102	2.72303	2.75703	2.92804	2.98705	2.71402	2.60502	2.59401		2.64703	2.55002	2.39601	2.477	2.64602	2.79303	2.85505	2.95506	2.68602	0.826126	1.56199	1.29019	1.06627	0.905112	0.851414	1.30002	1.0322	0.802143		0.830727	0.510928	0.116362	0.0455724	0.821396	0.529855	0.144956	0.0728113	1.35772	2.276	2.317	2.133	2.044	2.02501	2.02501	2.428	2.5	2.52901		2.194	2.167
2.64637	2.72447	2.72911	2.79379	2.98214	3.07401	2.71047	2.61126	2.57695	2.53809	2.68388	2.5686	2.41686	2.52464	2.67931	2.83406	2.99271	3.12744	2.68602	0.804254	1.52331	1.26972	1.06543	0.943091	0.878847	1.273	1.02299	0.792269	0.724985	0.808351	0.506051	0.151817	0.0792915	0.800748	0.500066	0.160583	0.113104	1.32275	2.25146	2.2675	2.10003	2.02885	2.0263	2.03416	2.40144	2.47394	2.51736	2.48482	2.17198	2.15052
2.7421	2.81961	2.84195	2.91982	3.1321	3.22707	2.80462	2.70016	2.64138	2.56277	2.78258	2.63835	2.45118	2.49924	2.77213	2.94149	3.14855	3.26076	2.78854	0.784274	1.50185	1.24106	1.04092	0.956727	0.914634	1.26432	1.04118	0.824672	0.734093	0.784298	0.505499	0.155461	0.0620178	0.784969	0.494736	0.142415	0.124704	1.30238	2.23713	2.2675	2.10297	2.02107	2.03987	2.05877	2.39258	2.46806	2.51701	2.50482	2.16011	2.14307
2.82898	2.89848	2.95488	3.02497	3.26286	3.33386	2.87549				2.87098	2.70048	2.46701	2.50208	2.85548	3.04598	3.15594	3.34148	2.86798	0.781578	1.48959	1.24584	1.05138	0.978296	0.961996	1.25042				0.780014	0.493407	0.166394	0.070684	0.784147	0.515886	0.204969	0.133969	1.28626	2.24352	2.2645	2.135	2.00249	2.09597	2.11097	2.3935				2.16602	2.14201
2.90324	2.96926	3.03578	3.11264	3.35885	3.43466	2.95953				2.94031	2.77254	2.53529	2.67597	2.93514	3.14003		3.45124	2.94172	0.777655	1.48641	1.23818	1.06826	0.993128	0.980957	1.24456				0.775862	0.478241	0.204923	0.172719	0.78075	0.494513		0.0481314	1.27899	2.2676	2.26548	2.13302	1.99571	2.12009	2.1421	2.39154				2.19158	2.14927
2.98415	3.03827	3.11209	3.15601	3.44201	3.49923	3.02628				3.02214	2.8868	2.59236	2.56901	3.01417	3.21619		3.39849	3.00681	0.787587	1.48478	1.235	1.0594	1.00374	0.992463	1.24368				0.791841	0.484675	0.186917	0.0639354	0.784603	0.504489		0.0556435	1.28534	2.29178	2.26649	2.13498	2.01581	2.12889	2.15188	2.39546				2.21379	2.14455
3.04501	3.06905	3.09798		3.39176	3.49264	3.05705			2.91415	3.084		2.69706	2.82706	3.07602	3.27898	3.287		3.04501	0.782723	1.46547	1.23601		0.976817	0.962189	1.23603			0.708972	0.782864		0.175089	0.136039	0.782992	0.498331	0.137057		1.26958	2.21808	2.216	2.07503		2.00615	2.05418	2.36999			2.55498	2.14808
3.05479	3.10522	3.16353	3.34849	3.38524	3.40531	3.10007			3.03636	3.13183	3.13111	2.77457	2.87301	3.1407	3.29771	3.28994		3.05577	0.809335	1.47595	1.2791	1.03085	0.992633	0.98488	1.24769			0.758617	0.798696	0.478874	0.172163	0.095134	0.778544	0.505149	0.134955		1.2749	2.28358	2.21796	2.11528	2.05998	2.12665	2.17137	2.36217			2.54227	2.21033	2.14309
3.14319	3.1823	3.23879	3.39554	3.41024	3.63872	3.18721			3.28078	3.20333	3.23697	2.88744	2.8958	3.22322	3.34189	3.29892		3.1432	0.827865	1.49051	1.28947	1.03928	0.980271	0.925555	1.27302			0.963112	0.80415	0.465035	0.162315	0.0459237	0.789139	0.465728	0.128974		1.29852	2.27311	2.19719	2.11996	2.05802	2.1171	2.12916	2.35506			2.18528	2.20654	2.15191
3.22604	3.26906	3.25704	3.35149	3.5235	3.5865	3.25706	3.20607	3.2621	3.30011	3.27946	3.31046	3.03595	3.09517	3.29496	3.34799	3.299	3.39998	3.22706	0.814289	1.51505	1.27536	1.06322	0.934108	0.886434	1.27737	1.0548	0.877396	0.795968	0.790114	0.445237	0.156841	0.0594771	0.786776	0.453786	0.131089	0.0454078	1.31956	2.25001	2.214	2.072	2.03701	2.05352	2.06752	2.37099	2.438	2.48999	2.50998	2.18852	2.15
3.27899	3.33769	3.30606	3.29298	3.43907	3.53794	3.32961	3.2845	3.37583	3.43051	3.29525	3.3893	3.20582	3.2942	3.32578	3.35351	3.299	3.37547	3.29373	0.825535	1.52929	1.29174	1.07912	0.94355	0.868867	1.2813	1.06539	0.895916	0.817391	0.82283	0.500036	0.139109	0.0679384	0.827275	0.488806	0.130374	0.0547515	1.33345	2.26374	2.21302	2.07298	2.02394	2.00806	2.01141	2.36119	2.43604	2.48019	2.48743	2.19072	2.17042
3.39891	3.41927	3.43483	3.47732	3.46576	3.46566	3.42316	3.44356	3.54646	3.61335	3.43374		3.41908	3.4843	3.43402	3.42436		3.43248	3.39509	0.838702	1.52957	1.29439	1.156	0.978044	0.942763	1.30251	1.06131	0.899055	0.82327	0.831205		0.163637	0.0604201	0.845535	0.514112		0.0645819	1.33753	2.31652	2.20408	2.09084	1.96355	2.01692	2.02388	2.34812	2.41915	2.45225	2.45133	2.24451
3.45106	3.48608	3.48308	3.48705		3.51304	3.49008	3.5151	3.65514	3.74213	3.48306	3.6491	3.60718	3.71319	3.48907	3.44201			3.45108	0.832312	1.52946	1.2813	1.11241		0.81903	1.29835	1.07185	0.910826	0.835813	0.823739	0.480088	0.150566	0.0657081	0.840334	0.519023			1.33257	2.29302	2.21	2.06501	1.98597		2.03	2.354	2.42798	2.43398	2.42296	2.22202	2.135
3.51462	3.56235	3.55935	3.53496		3.54922	3.5683	3.61288	3.79791	3.87512	3.54173	3.74394	3.78123	3.90485	3.55458	3.45668			3.53126	0.82402	1.52179	1.28057	1.14875		0.838625	1.29082	1.06068	0.91634	0.84829	0.813149	0.45887	0.127187	0.0638503	0.834506	0.463131			1.32381	2.31747	2.21294	2.07772	1.95566		2.02511	2.35302	2.41234	2.41149	2.38776	2.24451	2.13108
3.59429	3.62446	3.59668	3.52213		3.55595	3.63343	3.68041	3.83371	3.96918	3.61931	3.81438	3.94159	4.08244	3.63132	3.47781			3.58751	0.818706	1.51272	1.26966	1.14014		0.822826	1.26828	1.0769	0.944487	0.878748	0.813643	0.437112	0.124282	0.0896472	0.823488	0.470909			1.31435	2.28133	2.21796	2.05917	1.97383		2.02302	2.3639	2.40804	2.40307	2.36222	2.20238	2.13695
3.66011	3.6991	3.6741	3.58311		3.68992	3.7111	3.7691	3.9211	4.0791	3.68211	3.8711	4.03709	4.17909	3.70111	3.56315			3.66511	0.800905	1.4995	1.2511	1.13366		0.854636	1.25109	1.06727	0.958227	0.890346	0.798979	0.472863	0.18144	0.141509	0.802921	0.498004			1.30016	2.25598	2.218	2.06898	1.98898		2.07376	2.363	2.39699	2.39	2.32297	2.17798	2.13299
3.74441	3.77556	3.75154	3.66937		3.62915	3.7905	3.84261	3.99952	4.15752	3.76936	3.9505	4.10767	4.25065	3.78639	3.6798			3.74647	0.78924	1.49049	1.24013	1.04264		0.782558	1.23704	1.05533	0.95612	0.902413	0.790176	0.505662	0.188733	0.140901	0.788649	0.531705			1.28789	2.24226	2.22094	2.05428	1.97133		1.88947	2.36496	2.38915	2.38804	2.30042	2.1623	2.12318
3.81931	3.84634	3.8273	3.70072		3.61809	3.86233	3.97872	4.15851	4.22735	3.84431	4.03224	4.17141	4.3154	3.86428	3.7662			3.81932	0.783443	1.48375	1.23523	1.05517		0.769996	1.23192	1.01218	0.928709	0.901798	0.780678	0.523675	0.153762	0.10286	0.786706	0.523761			1.2841	2.242	2.21902	2.05697	1.98586		1.9177	2.35807	2.38801	2.31469	2.28415	2.16299	2.10418
3.90207	3.92008	3.91307	3.81208	3.78608		3.94307	4.04907		4.28605	3.93607	4.13707	4.25498	4.364	3.94007	3.85909			3.89908	0.776583	1.48731	1.23521	1.04093	0.865345		1.22908	1.00398		0.890338	0.780062	0.531749	0.0996306	0.0602755	0.773764	0.49888			1.2826	2.236	2.216	2.051	1.95999	1.96794		2.357	2.383		2.279	2.158	2.09101
3.97349	3.99541	3.98743	3.89524	3.86239		4.01058	4.1156		4.33497	4.0026	4.20653	4.23639	4.36106	4.01051	3.94616			3.97441	0.779528	1.48991	1.23658	1.03534	0.849876		1.23132	0.999073		0.868579	0.782205	0.480913	0.130244	0.055726	0.777462	0.459276			1.28499	2.23306	2.21502	2.04806	1.95412	1.91022		2.3521	2.3781		2.2839	2.1531	2.10275
4.04536	4.06935	4.0663	3.98124	3.97202		4.07642	4.16457		4.3687	4.07734	4.24566	4.24888	4.36794	4.07939	4.06197			4.04736	0.79288	1.50202	1.24757	1.04067	0.857687		1.24015	0.998593		0.837308	0.798325	0.474924	0.134002	0.0506946	0.787738	0.468559			1.29642	2.22408	2.21302	2.04998	1.95499	1.8872		2.35894	2.38395		2.29787	2.14309	2.10102
4.10507	4.13508	4.13608	4.06511	4.05515	4.03916	4.12908	4.15006	4.28305	4.37601	4.13807	4.26203	4.249	4.368	4.13607	4.15711	3.99405	4.13304	4.10608	0.807127	1.51875	1.25516	1.04296	0.816507	0.749706	1.2562	1.02171	0.880953	0.810898	0.811604	0.474751	0.132846	0.0490159	0.8026	0.474521	0.21719	0.168972	1.31374	2.22201	2.21901	2.05601	1.95201	1.881	1.866	2.366	2.39201	2.36502	2.32803	2.14401	2.10602
4.16485	4.20564	4.20566	4.16017	4.18255	4.1744	4.19474	4.20102	4.32225	4.38483	4.19785	4.28653	4.25292	4.36506	4.19781	4.25021	4.03913	4.16832	4.17664	0.821562	1.5269	1.2706	1.04663	0.814057	0.746482	1.27651	1.02373	0.857757	0.783635	0.823442	0.467235	0.129288	0.045586	0.819249	0.475383	0.1159	0.0772953	1.32491	2.22691	2.22391	2.06091	1.95887	1.881	1.86992	2.366	2.39985	2.38364	2.35547	2.14891	2.11875
4.23239	4.28033	4.27735	4.25614	4.31481	4.32266	4.25942	4.2456	4.34282	4.38104	4.26539	4.3088	4.25795	4.35608	4.2644	4.35704	4.16485	4.22053	4.2434	0.830699	1.54221	1.28668	1.05333	0.825108	0.764504	1.28128	1.02981	0.830922	0.759586	0.832221	0.459817	0.127516	0.0399313	0.828508	0.492761	0.123205	0.0473984	1.33907	2.22601	2.224	2.06199	1.95999	1.89487	1.87793	2.36897	2.40595	2.40283	2.38969	2.14801	2.12197
4.29205	4.35005	4.35005	4.34907	4.44109	4.46911	4.32606	4.29104	4.34701	4.37199	4.32505	4.32802	4.259	4.356	4.32205	4.44907	4.33913	4.40216	4.31106	0.840878	1.55177	1.29863	1.06408	0.843308	0.783016	1.28837	1.03949	0.828714	0.748709	0.844178	0.46673	0.126	0.0398302	0.836618	0.509372	0.145712	0.0525285	1.3508	2.214	2.23001	2.067	1.97201	1.91402	1.90102	2.369	2.41601	2.42603	2.42803	2.136	2.116
4.35759	4.41853	4.41755	4.43809	4.56044	4.61292	4.39845	4.34387	4.35875	4.36417	4.39059	4.35248	4.2639	4.35502	4.39053	4.53418	4.51131	4.60368	4.38639	0.838325	1.5506	1.29994	1.08376	0.892828	0.816835	1.27789	1.03636	0.833821	0.747163	0.841654	0.479271	0.125794	0.0400356	0.834084	0.511671	0.148167	0.0505328	1.35044	2.21596	2.23881	2.07287	1.98081	1.93358	1.92352	2.369	2.42971	2.46027	2.46618	2.13796	2.11502
4.41845	4.47945	4.47746	4.50936	4.63731	4.73391	4.45152	4.37968	4.36197	4.34815	4.45541	4.36687	4.27193	4.35203	4.45244	4.60932	4.66957	4.79031	4.44547	0.83615	1.54696	1.29451	1.10382	0.957501	0.873026	1.27814	1.04261	0.83282	0.745446	0.838419	0.485931	0.126454	0.0437655	0.833	0.50953	0.157504	0.0780052	1.34433	2.22789	2.25089	2.08093	1.99983	1.95778	1.94382	2.38386	2.43991	2.48082	2.50366	2.1489	2.11797
4.48708	4.55107	4.55108	4.6021	4.78208	4.8721	4.52507	4.44006	4.38104	4.36403	4.52508	4.42005	4.28201	4.354	4.51408	4.68708	4.82919	4.95419	4.51108	0.822686	1.53397	1.28382	1.10691	0.949975	0.882991	1.27072	1.04202	0.840098	0.76114	0.825581	0.517634	0.136645	0.0458162	0.819292	0.500582	0.188998	0.114199	1.33249	2.23099	2.25201	2.085	2.005	1.96702	1.97603	2.392	2.45201	2.50703	2.53003	2.15499	2.118
4.55668	4.61872	4.62461	4.69033	4.85561	4.9672	4.59174	4.49202	4.41633	4.38854	4.59566	4.46318	4.28887	4.354	4.58368	4.76257	5.00075	5.12673	4.58166	0.810285	1.51763	1.2646	1.0944	0.981954	0.920087	1.26199	1.04202	0.847461	0.779168	0.81764	0.521516	0.141596	0.0515023	0.802783	0.493082	0.141824	0.103925	1.3189	2.22217	2.26083	2.08794	2.00402	1.98074	1.99955	2.39494	2.4628	2.53055	2.55355	2.14617	2.11407
4.6343	4.69135	4.6914	4.77821	4.94619	5.06512	4.66435	4.55147	4.45367	4.43657	4.67231	4.52643	4.30882	4.35697	4.6623	4.86508	5.06643	5.19243	4.65633	0.801181	1.50413	1.25247	1.09469	0.986831	0.945089	1.25224	1.04095	0.83219	0.794622	0.809334	0.518934	0.158467	0.0525118	0.793165	0.483803	0.144002	0.107496	1.30682	2.23092	2.26496	2.09494	2.00004	1.99983	2.02775	2.39896	2.47192	2.55677	2.56986	2.15195	2.12193
4.71808	4.76508	4.76607	4.84607	5.05306	5.15907	4.74408	4.62308	4.52309		4.75508	4.61411	4.37208	4.3812	4.74509	4.96208	5.07705	5.19104	4.72908	0.796879	1.4953	1.24235	1.08592	0.985952	0.961014	1.24538	1.04007	0.853068		0.804887	0.524695	0.1803	0.0670098	0.789141	0.483783	0.142139	0.0664475	1.30108	2.23601	2.273	2.106	2.00201	2.022	2.05301	2.40501	2.48301	2.566		2.15701	2.124
4.79633	4.83549	4.83454	4.90964	5.10587	5.22068	4.81841	4.69741	4.6072		4.83137	4.7168	4.44151	4.56996	4.82431	5.03347	5.12693	5.2282	4.80047	0.79594	1.49823	1.24392	1.07871	0.987634	0.964691	1.24314	1.0375	0.851004		0.802188	0.520519	0.207811	0.168136	0.790002	0.486668	0.113973	0.0457038	1.30019	2.24383	2.27692	2.10698	2.01571	2.02494	2.06377	2.41087	2.48985	2.56796		2.16581	2.124
4.87331	4.90735	4.90239	4.96649	5.14267	5.26659	4.88837	4.78124	4.70115		4.90633	4.83692	4.53714	4.66913	4.9023	5.09346	5.13196	5.22405	4.87037	0.798486	1.50666	1.24833	1.07349	0.971241	0.946726	1.25637	1.04056	0.850603		0.803973	0.502505	0.209262	0.171846	0.793221	0.500325	0.114341	0.0393542	1.30671	2.25787	2.27799	2.11691	2.02492	2.02698	2.06301	2.41893	2.49694	2.57295		2.1769	2.12895
4.94707	4.97707	4.96506	5.04503	5.20902	5.30001	4.95808	4.86609	4.81812	4.81013	4.97707	4.95812	4.65314	4.78114	4.97708	5.12903	5.138	5.232	4.93607	0.806217	1.51544	1.26157	1.05372	0.941034	0.914392	1.26689	1.04129	0.85006	0.823271	0.811276	0.504254	0.215187	0.178688	0.801128	0.497053	0.115231	0.0395199	1.31654	2.26601	2.284	2.114	1.99901	2.037	2.05599	2.425	2.497	2.56199	2.57198	2.18501	2.13901
5.00785	5.0408	5.01996	5.07052	5.22274	5.30785	5.02867	4.9455	4.924	4.91895	5.03785	5.06204	4.77078	4.89878	5.04178	5.15059	5.138	5.23494	4.9998	0.820795	1.53499	1.28232	1.06222	0.927456	0.881618	1.2782	1.04658	0.859001	0.815192	0.824697	0.499411	0.195884	0.160277	0.816323	0.490778	0.116045	0.0394415	1.33474	2.27287	2.28694	2.11302	2.01176	2.03602	2.05011	2.42206	2.49798	2.5512	2.5563	2.19285	2.1498
5.09636	5.13284	5.10491	5.11662	5.23173	5.29135	5.11033	5.04324	5.08341	5.0893	5.12387	5.19966	4.98772	5.04697	5.13386	5.18468	5.14097	5.23186	5.08984	0.838285	1.53215	1.28352	1.06559	0.887271	0.82757	1.29014	1.04264	0.832868	0.76394	0.836048	0.478156	0.14171	0.0675674	0.83963	0.487265	0.117617	0.0680793	1.33645	2.2819	2.26856	2.10554	2.04536	2.02661	2.02563	2.41154	2.48609	2.51673	2.51275	2.20244	2.18129
5.15061	5.19359	5.15612	5.1371	5.24051	5.27349	5.17663	5.13765	5.19774	5.22974	5.17411	5.29016	5.15679	5.23981	5.19111	5.21105	5.14406	5.23155	5.14911	0.849832	1.54595	1.29714	1.0651	0.857091	0.794659	1.29833	1.0532	0.855222	0.773714	0.847537	0.493397	0.126492	0.0476345	0.850722	0.501973	0.11686	0.0443949	1.34525	2.30099	2.26951	2.1045	2.04599	2.02597	2.01547	2.4125	2.47799	2.49796	2.49046	2.21949	2.1825
5.21515	5.25079	5.22212	5.19283	5.24687	5.26616	5.25094	5.22418	5.33268	5.36614	5.23865	5.38842	5.33132	5.40946	5.25368	5.24283	5.19587	5.26138	5.21364	0.848021	1.54949	1.29967	1.04999	0.839023	0.780512	1.30461	1.0665	0.862817	0.79898	0.845711	0.528012	0.13521	0.0658178	0.848994	0.493186	0.0987954	0.0430075	1.34631	2.29171	2.27489	2.10646	2.04306	2.01326	2.00031	2.41299	2.47163	2.47644	2.47042	2.21216	2.17908
5.26309	5.31298	5.26315	5.2168	5.24303	5.24716	5.31149	5.31028	5.4158	5.485	5.27916	5.4351	5.48421	5.59641	5.30506	5.24989		5.41164	5.26854	0.850146	1.5455	1.2962	1.04725	0.835965	0.770718	1.30395	1.0773	0.89376	0.826328	0.848228	0.54186	0.14103	0.0787507	0.850595	0.461497		0.0840851	1.34704	2.292	2.2755	2.11096	2.03904	2.00606	1.98562	2.41746	2.4715	2.47551	2.45562	2.20853	2.18495
5.34307	5.38159	5.35055	5.27654	5.255	5.2585	5.38809	5.40311	5.54514	5.63717	5.36156	5.53507	5.64017	5.7676	5.38558	5.2872	5.17203	5.29496	5.34358	0.837313	1.53206	1.27998	1.03884	0.836175	0.769031	1.29071	1.0718	0.913801	0.849914	0.836906	0.545197	0.179339	0.138445	0.8366	0.470219	0.0955344	0.0366783	1.33257	2.294	2.278	2.11401	2.039	1.9945	1.96748	2.41801	2.473	2.45351	2.42698	2.2125	2.18353
5.39407	5.44239	5.39273	5.30645	5.25991	5.2585	5.4484	5.47764	5.64027	5.75584	5.40815	5.5846	5.75785	5.91819	5.4405	5.38524	5.19753	5.25965	5.39948	0.829007	1.51876	1.27177	1.0353	0.83592	0.765725	1.28025	1.05893	0.918737	0.873029	0.831238	0.516389	0.187075	0.145555	0.825846	0.540262	0.120087	0.0349224	1.32399	2.29253	2.27996	2.11695	2.04096	1.99057	1.95571	2.42095	2.47251	2.45841	2.40981	2.21103	2.19824
5.48028	5.51241	5.47978	5.37146	5.30909	5.29371	5.52784	5.57766	5.75901	5.84873	5.49775	5.67227	5.84451	5.98945	5.52479	5.46637	5.23466	5.24909	5.47784	0.810257	1.50632	1.25778	1.03101	0.839511	0.767503	1.26528	1.04734	0.931802	0.903442	0.811501	0.538106	0.198965	0.146087	0.808644	0.536024	0.147622	0.0446406	1.30991	2.29746	2.28297	2.11452	2.03554	1.97414	1.9446	2.421	2.46903	2.45801	2.40355	2.21645	2.1866
5.55315	5.58363	5.55415	5.44264	5.37814	5.36062	5.60864	5.65266	5.82205	5.91563	5.56615	5.7502	5.91009	6.0491	5.60065	5.55224	5.28307	5.62218	5.55814	0.807852	1.50083	1.2498	1.02841	0.840277	0.78096	1.25564	1.05199	0.962405	0.919513	0.809558	0.506682	0.159256	0.100549	0.805996	0.542824	0.166285	0.12555	1.30545	2.29599	2.28299	2.11299	2.026	1.96001	1.93849	2.41699	2.46901	2.43901	2.409	2.21299	2.19998
5.62892	5.65109	5.62746	5.50911	5.44755	5.42221	5.68294	5.72842	5.86898	5.97966	5.64143	5.84209	5.94039	6.08331	5.67544	5.63827	5.34271	5.74585	5.62755	0.80441	1.50427	1.24858	1.03174	0.85153	0.778727	1.24986	1.05086	0.940936	0.935282	0.809801	0.503587	0.136558	0.0792299	0.799046	0.533557	0.195927	0.149823	1.30524	2.29159	2.27908	2.11104	2.02453	1.96147	1.93311	2.40819	2.47292	2.44781	2.40997	2.20713	2.19313
5.7025	5.72947	5.72048				5.76844	5.8235		6.08061	5.72548	5.89686	5.97175	6.09987	5.75048	5.70746		6.10541	5.70648	0.824754	1.49667	1.27564				1.25433	1.03963		0.898814	0.8255	0.467168	0.130406	0.059306	0.82359	0.47343		0.0537955	1.29994	2.32575	2.25801	2.13575				2.40402	2.47302		2.38994	2.24776	2.20191
5.76717	5.79617	5.78317	5.6782	5.62821	5.61622	5.82416	5.87202	6.02794	6.10504	5.79117	5.92608	5.97501	6.09001	5.81116	5.81128			5.77217	0.824223	1.50706	1.26096	1.0304	0.81921	0.763784	1.26935	1.04095	0.885801	0.87943	0.82522	0.504526	0.152868	0.065171	0.822805	0.489507			1.30894	2.29704	2.267	2.10805	2.03212	1.95511	1.93107	2.42099	2.468	2.45	2.39902	2.22005	2.19314
5.83087		5.84687	5.75071	5.70661	5.69755	5.88295	5.87888	6.00442	6.1217	5.85585	5.95548	5.97795	6.09295	5.86897	5.91614				0.84392		1.28337	1.11104	0.889648	0.809861	1.29445	1.08876	0.912004	0.846102	0.840174	0.488397	0.148527	0.0581449	0.846843	0.558592				2.3137		2.12765	2.07523	1.99627	1.95851	2.41903	2.46898	2.45098	2.40784	2.23965	2.24409
5.88855	5.92848	5.91845	5.8284	5.83004	5.83989	5.94353	5.93952	6.04666	6.11902	5.91355	5.98477	5.98098	6.093	5.93251	6.02416			5.89552	0.848407	1.53597	1.29228	1.03945	0.840427	0.762172	1.30266	1.06659	0.877892	0.815397	0.846651	0.47037	0.130591	0.0539917	0.849235	0.565188			1.34011	2.29515	2.26798	2.1151	2.04425	1.97418	1.95007	2.41999	2.46999	2.45398	2.42685	2.22115	2.24599
5.96213	6.00214	5.98814	5.92513		5.93421	6.00114	5.96813	6.08401	6.12199	5.98914	6.02701	5.98501	6.09299	6.00112	6.1012	5.9284	6.00241	5.96813	0.861291	1.54564	1.29791	1.08458		0.855897	1.30909	1.07409	0.8344	0.787695	0.856823	0.46494	0.130215	0.0526811	0.864549	0.510321	0.125479	0.0496406	1.35073	2.31301	2.27501	2.116	2.078		1.99905	2.42302	2.47	2.45605	2.44705	2.237	2.23497
6.02276	6.0657	6.05366	5.9838		6.02808	6.06274	6.02778	6.08792	6.1171	6.05074	6.03288	5.9899	6.09006	6.05686	6.19018	6.11028	6.18918	6.0268	0.86177	1.55002	1.30039	1.07185		0.863524	1.30468	1.05171	0.834596	0.767503	0.858398	0.469419	0.136992	0.0531994	0.863903	0.501873	0.13428	0.0453673	1.35391	2.31692	2.27794	2.11502	2.078		2.0235	2.43084	2.47098	2.47854	2.46954	2.237	2.22226
6.08948	6.13348	6.13041	6.09513	6.19177	6.2463	6.13445	6.08258	6.09891	6.11998	6.11848	6.0707	5.99695	6.08702	6.12745	6.26641	6.29061	6.40037	6.09348	0.854845	1.54452	1.2966	1.07499	0.877223	0.800636	1.29825	1.04613	0.825432	0.75186	0.854779	0.493035	0.131802	0.0515729	0.853789	0.50175	0.161031	0.0692514	1.3485	2.29517	2.27998	2.12095	2.06212	2.01809	1.98233	2.43199	2.47398	2.48892	2.49679	2.21517	2.21009
6.16013	6.20114	6.19715	6.20114	6.30421	6.38428	6.19515	6.12112	6.11106	6.11804	6.19412	6.11306	6.00601	6.082	6.19413	6.34413	6.44327	6.57629	6.16715	0.843585	1.5352	1.29088	1.0586	0.874855	0.810486	1.2909	1.02601	0.818112	0.745542	0.843408	0.505644	0.143029	0.0673022	0.842872	0.494748	0.143851	0.0787407	1.33665	2.282	2.29002	2.11902	2.06901	2.01303	1.98901	2.433	2.48202	2.51005	2.52206	2.207	2.199
6.21897	6.26685	6.26777	6.26391	6.39934	6.51374	6.26184	6.17408	6.13656	6.13471	6.25002	6.1415	6.00993	6.082	6.25494	6.40396	6.56586	6.70771	6.23482	0.827333	1.52225	1.27481	1.06834	0.900257	0.840536	1.27116	1.01467	0.814582	0.741923	0.828549	0.511891	0.147286	0.0683025	0.825552	0.498544	0.167242	0.115686	1.32544	2.28298	2.29885	2.12883	2.07195	2.02578	1.99391	2.43497	2.49281	2.53261	2.54756	2.20897	2.19998
6.29547	6.32857	6.33553	6.3494	6.51222	6.62324	6.33052	6.22862	6.16977	6.16181	6.3225	6.20754	6.01894	6.082	6.32849	6.49338	6.67028	6.80731	6.30253	0.812006	1.50721	1.25886	1.0522	0.906549	0.865974	1.25866	1.00656	0.81739	0.751472	0.814477	0.508544	0.146854	0.06549	0.809302	0.483258	0.177699	0.115049	1.30802	2.27903	2.30297	2.13099	2.072	2.03394	2.01088	2.43699	2.49598	2.5469	2.56389	2.20602	2.19901
6.36415	6.39715	6.40914	6.42318	6.59118	6.72614	6.40014	6.28813	6.22715		6.39715	6.27218	6.0491	6.09107	6.39715	6.57317	6.69714	6.82612	6.37015	0.80367	1.50152	1.25125	1.04701	0.902999	0.886039	1.25203	1.00693	0.818017		0.80666	0.502635	0.148301	0.0615909	0.800619	0.487617	0.169575	0.0963439	1.30334	2.28101	2.30501	2.138	2.06794	2.03605	2.02202	2.44202	2.50402	2.56001		2.20601	2.199
6.4336	6.4666	6.47468	6.50927	6.67433	6.7907	6.46568	6.35074	6.29856		6.46758	6.35435	6.09409	6.12433	6.46758	6.65142	6.7617	6.8809	6.4396	0.798837	1.49812	1.24943	1.04659	0.897805	0.904106	1.24454	0.999451	0.80711		0.80219	0.504904	0.153584	0.0666874	0.795542	0.49554	0.148514	0.0653539	1.30038	2.28492	2.30892	2.13702	2.03859	2.05953	2.03082	2.4518	2.51478	2.56392		2.20992	2.199
6.51339	6.53547	6.5405	6.58443	6.78019	6.84558	6.53547	6.4284	6.37541		6.54243	6.44729	6.15454	6.17263	6.54342	6.72544	6.77888	6.89589	6.50847	0.804862	1.50508	1.25796	1.04552	0.933451	0.900352	1.25319	1.00559	0.811286		0.808123	0.481136	0.155903	0.0714536	0.801513	0.502031	0.140678	0.0559584	1.30701	2.29691	2.31098	2.14295	2.04891	2.03916	2.03398	2.45696	2.52095	2.56995		2.21992	2.199
6.58414	6.59913	6.60713	6.62609	6.78706	6.88603	6.60413	6.50319	6.47419	6.46022	6.61014	6.55324	6.24925	6.38097	6.62014	6.76508	6.78302	6.89801	6.57215	0.805497	1.51566	1.25521	1.05722	0.902083	0.87893	1.25844	1.00505	0.805593	0.76643	0.806327	0.471054	0.152575	0.113417	0.804576	0.50079	0.139793	0.0534096	1.31278	2.30602	2.318	2.14998	2.05606	2.05798	2.03801	2.45902	2.52101	2.577	2.578	2.23002	2.207
6.64887	6.65994	6.66401	6.6663	6.8155	6.89779	6.66494	6.58851	6.56148	6.55829	6.67487	6.66112	6.36007	6.36822	6.68192	6.7994	6.78988	6.90095	6.63785	0.822169	1.52863	1.27225	1.06462	0.90323	0.856255	1.27335	1.01202	0.811566	0.775354	0.822822	0.473075	0.150368	0.0713042	0.821004	0.473594	0.136478	0.0487119	1.32617	2.31485	2.31702	2.14312	2.0845	2.04817	2.04193	2.46686	2.5269	2.57897	2.57997	2.23786	2.207
6.71351	6.72749	6.72355	6.71761	6.84081	6.90693	6.73348	6.66939	6.66522	6.66123	6.73852	6.76522	6.49498	6.5377	6.75148	6.80992	6.79298	6.89802	6.69854	0.836661	1.54321	1.29197	1.07602	0.89404	0.830742	1.28243	1.02818	0.822547	0.744458	0.836646	0.474579	0.140178	0.0566763	0.835769	0.468972	0.133244	0.0471116	1.34143	2.32691	2.31502	2.14102	2.08103	2.04998	2.03803	2.46105	2.52204	2.57205	2.58099	2.24495	2.21097
6.76912	6.79313	6.78513	6.76908	6.84803	6.90497	6.80014	6.76019	6.78425	6.79227	6.79611	6.85619	6.65336	6.73135	6.80714	6.83109	6.79301	6.884	6.76513	0.84982	1.55596	1.30954	1.07446	0.871672	0.800898	1.30207	1.03684	0.828195	0.747921	0.851289	0.484059	0.148619	0.0744575	0.847091	0.463485	0.131366	0.0455694	1.35385	2.32301	2.311	2.13401	2.07499	2.05097	2.03197	2.46	2.51899	2.55995	2.57196	2.23902	2.23
6.82586	6.85476	6.8448	6.80723	6.86369	6.89324	6.8647	6.84725	6.90066	6.91945	6.84698	6.94619	6.82358	6.8957	6.87072	6.87414	6.79986	6.88498	6.82774	0.8593	1.56281	1.31052	1.07064	0.863073	0.790695	1.31211	1.05778	0.84912	0.766958	0.859956	0.492873	0.138778	0.0545691	0.857099	0.488988	0.133997	0.0453053	1.36169	2.3279	2.311	2.13792	2.06814	2.03531	2.01827	2.45902	2.5141	2.53843	2.55239	2.24684	2.23
6.88057	6.9175	6.8956	6.85165	6.86896	6.88407	6.93643	6.93332	7.01212	7.04799	6.89958	7.05117	6.99167	7.05673	6.92954	6.89484	6.86646	6.98321	6.8905	0.859649	1.56572	1.31264	1.0743	0.859597	0.789062	1.31427	1.07098	0.866771	0.784383	0.859743	0.496869	0.127251	0.0441805	0.857955	0.462468	0.132592	0.0539404	1.3625	2.32304	2.30703	2.13205	2.06106	2.03004	2.00014	2.45206	2.50606	2.53205	2.53414	2.24303	2.21611
6.93917	6.98115	6.95812	6.88309	6.87603	6.88501	7.00815	7.01216	7.12321	7.1823	6.95616	7.12817	7.14541	7.25746	6.98717	6.92521		7.03788	6.95515	0.858648	1.55751	1.30445	1.06191	0.854971	0.78677	1.31086	1.07769	0.873822	0.802218	0.856684	0.531115	0.170242	0.0855788	0.859012	0.470085		0.119567	1.35694	2.328	2.307	2.136	2.06098	2.00997	1.98295	2.45299	2.508	2.51498	2.51292	2.245	2.21204
7.00877	7.0429	7.0091	6.9223	6.88976	6.88893	7.07187	7.07784	7.20947	7.30581	7.02282	7.19875	7.31499	7.44664	7.05775	7.01245		6.98985	7.01887	0.849483	1.54764	1.29585	1.05303	0.851266	0.782653	1.29669	1.0877	0.907699	0.834458	0.850018	0.466791	0.146305	0.0850887	0.847563	0.563552		0.147367	1.34441	2.32898	2.307	2.136	2.05412	1.99821	1.96335	2.44809	2.50898	2.50714	2.48156	2.24697	2.22969
7.07648	7.11147	7.07549	6.97261	6.91679	6.90884	7.13948	7.14945	7.30328	7.40921	7.09048	7.2377	7.41722	7.56113	7.12548	7.06956	6.88762	7.0148	7.08648	0.838495	1.53103	1.28097	1.04095	0.850307	0.783027	1.28573	1.07949	0.920356	0.867694	0.840871	0.524767	0.167828	0.130584	0.835027	0.562719	0.163623	0.125068	1.33061	2.32106	2.30898	2.13402	2.04805	1.98609	1.9501	2.44998	2.50999	2.48914	2.46909	2.23807	2.22702
7.14617	7.17716	7.14615	7.03512	6.9681	6.94211	7.20915	7.21817	7.39022	7.47914	7.16017	7.31926	7.49212	7.63313	7.19716	7.13416	6.92107	7.04607	7.15815	0.824534	1.51976	1.26949	1.04309	0.858079	0.78778	1.26851	1.06148	0.926818	0.909664	0.825352	0.538045	0.169972	0.126109	0.823027	0.552451	0.172462	0.133643	1.31893	2.326	2.304	2.13199	2.04398	1.97899	1.945	2.447	2.50398	2.49295	2.45597	2.243	2.21801
7.22147	7.24561	7.20971	7.08792	7.01406	6.991	7.27369	7.29249	7.48507	7.53977	7.23449	7.43171	7.5459	7.68886	7.26757	7.20261	6.95334	7.07834	7.22269	0.817591	1.51428	1.26325	1.03156	0.84875	0.796649	1.26375	1.05403	0.956819	0.94207	0.817529	0.452591	0.131602	0.0904758	0.81716	0.548491	0.190836	0.152486	1.31192	2.32698	2.30498	2.12808	2.03714	1.9741	1.94598	2.44602	2.49322	2.47144	2.44228	2.24202	2.2229
7.29643	7.31249	7.28939	7.1664	7.08942	7.06146	7.33652				7.31538	7.5114	7.58967	7.72473	7.34044	7.2814	7.00659	7.13358	7.29544	0.813114	1.51742	1.26121	1.03721	0.857481	0.794974	1.26423				0.815356	0.449768	0.103959	0.0513191	0.810491	0.538547	0.2015	0.163626	1.31323	2.31708	2.30103	2.12403	2.03898	1.97698	1.94699	2.44302				2.2291	2.21407
7.36416	7.37716	7.36318	7.24923	7.18326	7.15728	7.39515	7.36621	7.56215	7.64311	7.38516	7.56204	7.60401	7.72801	7.40615	7.36431	7.0802	7.20621	7.35916	0.819683	1.52479	1.26791	1.04374	0.859307	0.794298	1.27393	1.05254	0.950695	0.953397	0.821617	0.456186	0.100007	0.0472927	0.817148	0.535472	0.21318	0.175711	1.32406	2.31699	2.302	2.125	2.04199	1.973	1.947	2.44201	2.48298	2.46398	2.43601	2.23199	2.197
7.43085	7.44287	7.43968	7.34436	7.2931	7.27399	7.45693	7.45251	7.62688	7.6892	7.45185	7.57871	7.60695	7.73095	7.4699	7.49573	7.16454	7.29251	7.42585	0.825038	1.53974	1.27868	1.05028	0.845302	0.785227	1.28425	1.05429	0.919243	0.931144	0.828934	0.458795	0.102969	0.044223	0.820335	0.465213	0.19233	0.155214	1.33671	2.3111	2.30397	2.12697	2.03807	1.97103	1.94503	2.44495	2.47514	2.45515	2.4419	2.22708	2.19503
7.49154	7.51148	7.51245	7.43333	7.41408	7.39905	7.51357	7.49667	7.64685	7.71382	7.51849	7.59785	7.61097	7.72902	7.52459	7.5625	7.21959	7.34957	7.49249	0.841325	1.55677	1.29554	1.05526	0.837608	0.777489	1.2986	1.07238	0.912061	0.895909	0.842943	0.485058	0.106622	0.0425326	0.838302	0.467692	0.210328	0.17295	1.35551	2.30207	2.30896	2.12402	2.04495	1.971	1.94698	2.44401	2.47798	2.45996	2.45093	2.21509	2.21981
7.54813	7.57914	7.58314	7.5302	7.53529	7.53534	7.57815	7.54709	7.68105	7.74103	7.58013	7.61907	7.61099	7.728	7.58013	7.62821	7.45624		7.55914	0.85069	1.56822	1.31109	1.06153	0.853578	0.779887	1.30863	1.07057	0.895642	0.857161	0.851911	0.478621	0.107393	0.0424994	0.847678	0.465227	0.0619829		1.37052	2.29298	2.31101	2.125	2.052	1.983	1.95501	2.44	2.48301	2.46603	2.46003	2.20798	2.22998
7.60781	7.64273	7.64869	7.62216	7.66834	7.68992	7.64565	7.58916	7.70551	7.75669	7.63785	7.64939	7.60806	7.72604	7.63981	7.72213	7.56581		7.62371	0.855102	1.57508	1.32005	1.06313	0.861933	0.792185	1.31048	1.06071	0.873698	0.816668	0.856949	0.460943	0.108743	0.0422353	0.851239	0.527056	0.11311		1.37797	2.28614	2.31688	2.12696	2.052	1.983	1.95794	2.43804	2.48594	2.47875	2.47569	2.1982	2.21921
7.64755	7.69504	7.70549	7.69134	7.75757	7.78396	7.68556	7.62165	7.71342	7.75602	7.68054	7.66085	7.61596	7.71301	7.67458	7.78136	7.66738	7.669	7.67154	0.852651	1.55997	1.31353	1.07167	0.862247	0.796195	1.30134	1.05175	0.854695	0.794	0.855429	0.500692	0.124392	0.0454573	0.848408	0.507545	0.132945	0.064881	1.36263	2.28001	2.31397	2.13298	2.05399	1.98995	1.96941	2.43357	2.48896	2.49139	2.48535	2.19701	2.18326
7.7101	7.75462	7.77263	7.78715	7.89022	7.92976	7.74861	7.65708	7.71402	7.74398	7.74511	7.68808	7.61802	7.7165	7.7386	7.86414	7.83179	7.83625	7.73162	0.846252	1.55411	1.30685	1.07421	0.882004	0.817906	1.29709	1.05437	0.845285	0.777802	0.847267	0.520137	0.124593	0.0454887	0.843918	0.50115	0.136809	0.0534259	1.35817	2.28247	2.3125	2.13299	2.05101	2.00101	1.98303	2.43649	2.49553	2.50357	2.51006	2.19948	2.17948
7.76603	7.81938	7.84033	7.86761	8.00796	8.07499	7.80748	7.7032	7.72629	7.73122	7.80202	7.73224	7.6293	7.71503	7.79207	7.9392	7.98878	8.03457	7.79589	0.83817	1.54861	1.29438	1.07177	0.905523	0.834134	1.28283	1.04621	0.827355	0.782061	0.841293	0.540527	0.136705	0.0475395	0.833987	0.505362	0.179688	0.0662482	1.3515	2.27021	2.3125	2.12956	2.0569	2.00493	1.99725	2.43306	2.50631	2.53741	2.54047	2.18967	2.1682
7.83053	7.88601	7.91148	7.95685	8.11572	8.19414	7.87302	7.76256	7.7136	7.71315	7.8715	7.77667	7.63843	7.71599	7.85554	8.01098	8.08602	8.21577	7.86053	0.824908	1.53507	1.27715	1.08199	0.92511	0.872437	1.27174	1.0228	0.848105	0.74428	0.829517	0.54073	0.140168	0.0542487	0.819642	0.500439	0.162522	0.0942779	1.33574	2.26703	2.31597	2.13198	2.04261	2.0184	2.01437	2.42854	2.50502	2.58166	2.54886	2.18702	2.168
7.89612	7.95262	7.98262	8.04363	8.22366	8.32365	7.93812	7.78806	7.73002	7.71401	7.93362	7.81168	7.64257	7.71701	7.92012	8.07265	8.19313	8.33414	7.92862	0.805925	1.52075	1.26365	1.06999	0.938798	0.899262	1.26752	1.00274	0.803952	0.751964	0.810468	0.51787	0.133953	0.0512582	0.801133	0.523544	0.190215	0.130555	1.32261	2.2685	2.3155	2.127	2.04301	2.037	2.03353	2.43051	2.503	2.54401	2.56301	2.188	2.16654
7.9648	8.02278	8.05328	8.12165	8.31737	8.412	8.00581	7.83038	7.74281	7.72287	8.00428	7.90576	7.67635	7.7229	7.99027	8.15653	8.29155	8.44043	7.99682	0.794158	1.51142	1.25369	1.05646	0.9549	0.934784	1.25458	1.0051	0.812484	0.762209	0.797654	0.522894	0.160098	0.0629796	0.79077	0.522821	0.172009	0.119828	1.31338	2.26898	2.31205	2.12799	2.04989	2.0345	2.04824	2.43836	2.50399	2.55385	2.57088	2.18799	2.1871
8.03896	8.09447	8.122	8.18951	8.39642	8.49092	8.08691	7.89355	7.79265	7.77165	8.07598	7.91253	7.72464	7.72398	8.06694	8.24833	8.34563	8.48767	8.06947	0.788413	1.50713	1.24669	1.05368	0.973439	0.96381	1.24667	1.00847	0.807586	0.77081	0.791705	0.512347	0.168467	0.0598728	0.78551	0.505902	0.160768	0.0976469	1.30826	2.26801	2.31398	2.12949	2.04752	2.03797	2.06041	2.43652	2.50201	2.56691	2.57001	2.18602	2.17699
8.12165	8.17162	8.18863	8.26514	8.46712	8.55909	8.1331				8.14914	8.0211	7.7996	7.89589	8.15616	8.33414	8.39702	8.534	8.14464	0.780407	1.50882	1.25126	1.06353	0.971798	0.974198	1.2444				0.784711	0.525207	0.18096	0.136937	0.777074	0.496691	0.147195	0.0806626	1.30755	2.26701	2.31351	2.128	2.03601	2.04499	2.07049	2.446				2.18451	2.17201
8.19472	8.20989	8.25288	8.33183	8.524	8.6047	8.20574	8.05359	7.95516	7.92526	8.21878	8.09767	7.84766	7.81146	8.23463	8.40329	8.41469	8.534	8.18781	0.781664	1.50596	1.25588	1.0574	0.944712	0.958398	1.25496	1.01982	0.842643	0.800758	0.784854	0.47101	0.160339	0.0672582	0.779563	0.488312	0.143435	0.0601949	1.3045	2.27191	2.30403	2.12997	2.04042	2.04058	2.06411	2.44797	2.50105	2.57385	2.56603	2.18794	2.1779
8.27196	8.28151	8.30149	8.39705	8.5672	8.64075	8.27751	8.13346	8.03744	8.02333	8.28901	8.2152	7.95127	8.03842	8.31196	8.43826	8.42692	8.53301	8.25753	0.788159	1.51386	1.27714	1.04933	0.911941	0.921287	1.26396	1.0207	0.82168	0.79698	0.790108	0.473645	0.169851	0.123313	0.787102	0.479513	0.14051	0.0570493	1.31442	2.27994	2.30698	2.13399	2.03603	2.03752	2.05506	2.45098	2.50795	2.5601	2.56103	2.19694	2.17403
8.31609	8.3531	8.36308	8.37506	8.55003	8.653	8.3521	8.22613	8.16514	8.15515	8.34509	8.33516	8.02719	8.16006	8.35609	8.43803	8.437	8.54	8.32509	0.82153	1.51984	1.28199	1.08485	0.941637	0.896893	1.27821	1.03337	0.83613	0.808219	0.823228	0.477818	0.163425	0.123096	0.819411	0.478797	0.13139	0.0507365	1.32264	2.28302	2.3	2.129	2.02704	2.04098	2.03398	2.439	2.50899	2.56199	2.55499	2.20801	2.17302
8.37993	8.4248	8.42398	8.42123	8.56967	8.65497	8.42675	8.32043	8.27025	8.26418	8.40992	8.4491	8.16372	8.20328	8.41895	8.45866	8.43995	8.54295	8.39287	0.8359	1.53787	1.29229	1.08434	0.917434	0.862238	1.29092	1.03091	0.828871	0.792965	0.83638	0.476236	0.138093	0.0542885	0.834695	0.469466	0.13138	0.0481531	1.34003	2.29775	2.29803	2.12802	2.05454	2.02821	2.01925	2.43703	2.50408	2.55807	2.5491	2.21587	2.18579
8.44454	8.4945	8.48258	8.46668	8.57993	8.64904	8.50047	8.43121	8.40206	8.38811	8.47851	8.5473	8.3308	8.40752	8.48255	8.48978	8.43901	8.50527	8.46647	0.848917	1.5509	1.3063	1.09574	0.902605	0.825423	1.29816	1.03808	0.829167	0.770035	0.84762	0.482345	0.14587	0.0693027	0.849216	0.478195	0.132929	0.0491921	1.35115	2.30296	2.29502	2.11708	2.055	2.02502	2.01106	2.43601	2.49506	2.53914	2.54006	2.22295	2.19494
8.51409	8.5691	8.5551	8.52705	8.60001	8.63498	8.58011	8.53314	8.54618	8.53921	8.54209	8.67113	8.51326	8.59028	8.55809	8.52508		8.549	8.5401	0.849538	1.54865	1.30559	1.06863	0.862478	0.797131	1.30378	1.04614	0.825836	0.762327	0.850316	0.508331	0.147311	0.0535679	0.84772	0.489057		0.0501377	1.34981	2.3	2.28699	2.112	2.044	2.01198	2.00098	2.43999	2.49299	2.52397	2.52597	2.22199	2.176
8.5828	8.64566	8.63068	8.5673	8.60688	8.62321	8.65961	8.63718	8.6777	8.69528	8.60982	8.76634	8.70466	8.79345	8.62287	8.58299		8.54998	8.61371	0.848125	1.54509	1.29985	1.06249	0.846352	0.775596	1.29936	1.05978	0.844868	0.752924	0.847322	0.52378	0.148342	0.0741015	0.847887	0.560424		0.0631429	1.34935	2.3	2.28012	2.11298	2.04203	1.99922	1.98429	2.43017	2.48514	2.50434	2.50634	2.21807	2.17502
8.65063	8.71661	8.69564	8.62071	8.607	8.60808	8.73359	8.73646	8.81823	8.85115	8.67464	8.84557	8.87109	9.00086	8.69858	8.60588		8.59972	8.68759	0.839806	1.53631	1.28867	1.05295	0.835698	0.765534	1.28757	1.05228	0.836946	0.759214	0.839434	0.5312	0.145078	0.0764688	0.839308	0.518193		0.0831098	1.33816	2.29304	2.28	2.10803	2.03305	1.98906	1.96809	2.42801	2.48401	2.49306	2.47617	2.21303	2.17202
8.72207	8.79007	8.76607	8.66905	8.61503	8.60701	8.81208	8.81909	8.93411	8.99414	8.74207	8.91407	9.02711	9.16112	8.76407	8.68307		8.74607	8.76307	0.82804	1.52032	1.27002	1.03869	0.831802	0.761874	1.27483	1.0653	0.869201	0.788479	0.82839	0.56602	0.173655	0.112806	0.82707	0.557058		0.230772	1.32287	2.296	2.274	2.107	2.029	1.97899	1.95399	2.42199	2.479	2.47199	2.45298	2.213	2.16502
8.79197	8.86095	8.834	8.71827	8.64259	8.61784	8.88887	8.90473	9.04437	9.13098	8.81492	8.98101	9.13836	9.28024	8.83791	8.75001		8.81203	8.83395	0.818048	1.51065	1.25972	1.02749	0.834057	0.766285	1.25972	1.05191	0.879695	0.817807	0.81822	0.486209	0.188658	0.139102	0.817462	0.555197		0.23279	1.31199	2.29403	2.26907	2.10601	2.02407	1.96717	1.94415	2.4151	2.47999	2.46215	2.43132	2.21004	2.18569
8.86664	8.93564	8.91262	8.77473	8.66788	8.65084	8.96165	8.97765	9.14551	9.24446	8.88765	9.05067	9.20966	9.35465	8.91065	8.81967		8.84285	8.90964	0.809959	1.50272	1.25245	1.03126	0.838608	0.775456	1.25844	1.05206	0.908421	0.859787	0.80991	0.542958	0.187706	0.139291	0.809777	0.54501		0.225745	1.30299	2.29898	2.26303	2.10003	2.01305	1.96003	1.93703	2.414	2.479	2.45105	2.4101	2.21896	2.16013
8.95411	9.0171	8.9921	8.84212	8.74812	8.70911	9.03809	9.04912	9.24608	9.3351	8.97411	9.17111	9.28405	9.43003	9.00011	8.90312		8.92815	8.9871	0.805341	1.49843	1.24802	1.02611	0.849364	0.787754	1.24563	1.04255	0.9457	0.898564	0.8054	0.435709	0.12605	0.0905616	0.805171	0.54386		0.222723	1.29971	2.289	2.26599	2.096	2.00599	1.94599	1.93399	2.41199	2.485	2.43505	2.39699	2.206	2.17899
9.0326	9.09069	9.06863	8.92748	8.83348	8.79055	9.10776	9.13644	9.30397	9.41163	9.05653	9.2496	9.32232	9.4526	9.0786	8.99241		9.04	9.06265	0.805861	1.50147	1.24982	1.03739	0.859342	0.790413	1.25778	1.05359	0.908838	0.915999	0.805616	0.434973	0.118426	0.0547784	0.805976	0.528769		0.195358	1.30154	2.289	2.26011	2.09305	1.99618	1.93814	1.92319	2.40709	2.48205	2.47135	2.39307	2.20698	2.16819
9.11255	9.16458	9.14556	9.01848	8.93641	8.8954	9.17462	9.20959	9.35074	9.46371	9.13655	9.29773	9.34786	9.46294	9.15159	9.07951		9.13546	9.13559	0.813267	1.50973	1.25464	1.04147	0.858307	0.789217	1.26721	1.05216	0.882737	0.911826	0.814021	0.46949	0.121342	0.0472002	0.812184	0.465226		0.138437	1.30868	2.28502	2.26199	2.09002	1.99302	1.93005	1.91107	2.40799	2.46709	2.47598	2.40095	2.20402	2.1501
9.18309	9.2381	9.2221	9.11914	9.04818	9.01521	9.23609	9.21709	9.40104	9.48703	9.20809	9.32303	9.348	9.463	9.22209	9.18614			9.2041	0.823548	1.52065	1.26783	1.04166	0.853153	0.780945	1.28466	1.05354	0.933403	0.896983	0.826514	0.482504	0.123029	0.046047	0.819971	0.466306			1.31952	2.27699	2.26401	2.088	1.99001	1.91999	1.90199	2.413	2.468	2.432	2.40801	2.19599	2.15301
9.24902	9.3119	9.29393	9.22049	9.18398	9.16675	9.30498	9.28203	9.43056	9.51065	9.27599	9.34369	9.34701	9.46596	9.28802	9.29242			9.27692	0.836596	1.53566	1.286	1.0582	0.847731	0.777038	1.2948	1.05955	0.899199	0.862513	0.836679	0.492955	0.122301	0.0438329	0.835538	0.478331			1.33659	2.26715	2.26794	2.08899	1.99887	1.91606	1.89313	2.41596	2.46899	2.43003	2.41884	2.18516	2.16384
9.31465	9.38263	9.3696	9.32345	9.32326	9.32218	9.37463	9.33572	9.45786	9.50702	9.34165	9.37782	9.34998	9.466	9.35564	9.39446		9.22858	9.34763	0.844787	1.55162	1.2992	1.0545	0.848615	0.782073	1.30464	1.06717	0.88563	0.832578	0.843325	0.458337	0.121206	0.042507	0.84502	0.471259		0.0385361	1.34916	2.26402	2.27098	2.09397	2.00298	1.92495	1.89698	2.416	2.46999	2.45288	2.42994	2.18202	2.19483
9.38308	9.45709	9.4401	9.41612	9.46719	9.48922	9.44508	9.38507	9.48101	9.51199	9.41108	9.39903	9.35101	9.457	9.41809	9.49812	9.36223	9.42926	9.42009	0.856409	1.56	1.30911	1.06447	0.853654	0.784231	1.3078	1.06802	0.863772	0.799554	0.856341	0.468131	0.121143	0.0420607	0.854897	0.505614	0.128247	0.0519619	1.36069	2.25998	2.27801	2.09701	2.00901	1.93802	1.90703	2.419	2.47201	2.46002	2.44703	2.17799	2.16399
9.4438	9.52369	9.51747				9.5107	9.43796	9.49179	9.50808	9.47572	9.42057	9.35885	9.457	9.48469	9.59116	9.54539	9.63102	9.48865	0.8554	1.56071	1.31096				1.30234	1.06124	0.849943	0.779143	0.857036	0.484438	0.131054	0.0425994	0.852174	0.501315	0.141459	0.0456349	1.36193	2.24823	2.28486	2.10583				2.42194	2.47985	2.47373	2.46857	2.17015	2.15419
9.5266	9.59466	9.59662	9.59957	9.73345	9.81028	9.57967	9.49373	9.50096	9.50501	9.55959	9.46777	9.36	9.457	9.56163	9.68555	9.73708	9.84397	9.55767	0.845698	1.55338	1.30086	1.09419	0.924846	0.845553	1.29697	1.0426	0.827777	0.771157	0.848412	0.519201	0.132673	0.0430578	0.841631	0.500752	0.136416	0.0491123	1.35481	2.25696	2.29595	2.107	2.02496	1.96991	1.94691	2.42996	2.48398	2.49589	2.49786	2.17597	2.15101
9.59708	9.66508	9.66708	9.66413	9.85114	9.94215	9.65408	9.54507	9.51105	9.51404	9.63207	9.52306	9.37501	9.457	9.62309	9.77511	9.89019	10.0112	9.62908	0.831605	1.53931	1.29046	1.0613	0.967893	0.891737	1.28423	1.0247	0.81683	0.766847	0.835611	0.539053	0.143793	0.044102	0.826649	0.478256	0.178379	0.102653	1.3421	2.26698	2.29601	2.111	2.06195	1.97402	1.97404	2.432	2.49001	2.51805	2.52702	2.18598	2.145
9.66398	9.73494	9.73694	9.77827	9.9761	10.072	9.72394	9.60312	9.55336	9.54651	9.69209	9.57127	9.38781	9.457	9.70082	9.8676	10.0525	10.1794	9.69795	0.809683	1.52601	1.27171	1.07283	0.97051	0.924276	1.26623	1.01397	0.816406	0.78135	0.810817	0.524452	0.146233	0.0458435	0.808269	0.466075	0.142643	0.105014	1.32699	2.25025	2.3029	2.11396	2.02063	1.99075	2.00749	2.43496	2.49985	2.5574	2.54572	2.16827	2.14796
9.75157	9.81063	9.80964	9.86856	10.0785	10.1755	9.80261	9.67166	9.61072		9.78454	9.63867	9.41586	9.46496	9.7826	9.96054	10.0998	10.2288	9.77462	0.805977	1.51214	1.26368	1.07507	0.995933	0.971019	1.25329	1.00778	0.801136		0.813097	0.50417	0.159892	0.0507655	0.798677	0.48187	0.155951	0.0869506	1.31817	2.249	2.30499	2.11997	2.01104	2.01389	2.03387	2.43998	2.50796	2.56198		2.168	2.149
9.8381	9.88109	9.88208	9.94608	10.1631	10.2481	9.87609	9.7481	9.6751	9.6691	9.8691	9.74315	9.48012	9.48926	9.8711	10.0551	10.1531	10.2661	9.84709	0.803471	1.50395	1.25503	1.06508	1.01321	1.01251	1.24628	1.00213	0.816578	0.799769	0.80959	0.503893	0.175717	0.0597196	0.797262	0.476953	0.151499	0.0683267	1.30786	2.25401	2.308	2.116	2.01201	2.02701	2.05501	2.442	2.51701	2.58102	2.58301	2.17101	2.146
9.9214	9.95262	9.94872	10.0088	10.2307	10.3118	9.95253	9.82943	9.75742	9.75436	9.95338	9.86859	9.57713	9.7078	9.95538	10.1394	10.1972	10.3249	9.9196	0.795827	1.50605	1.25332	1.06179	1.0061	1.02486	1.24759	1.00153	0.814892	0.799015	0.800946	0.497994	0.198482	0.159637	0.790873	0.471073	0.116994	0.0822717	1.30577	2.25989	2.30702	2.11992	2.01691	2.03485	2.05991	2.44298	2.52681	2.59375	2.59477	2.17689	2.14208
9.99963	10.0276	10.0157	10.0747	10.2897	10.3667	10.0266	9.91559	9.86747	9.86547	10.0306	9.9944	9.69145	9.82346	10.0366	10.1947	10.2	10.2772	9.99165	0.80175	1.5116	1.26009	1.04341	0.99364	1.00713	1.25068	1.00052	0.808013	0.78879	0.805885	0.495989	0.207876	0.171103	0.797577	0.486683	0.11425	0.0415801	1.31322	2.27194	2.306	2.121	1.98715	2.05291	2.05104	2.44599	2.53297	2.60694	2.60097	2.18596	2.14698
10.0741	10.0981	10.0791	10.175	10.358	10.399	10.1001	10.0141	9.99915	9.98916	10.1011	10.1011	9.79715	9.93301	10.1111	10.218	10.203	10.277	10.0611	0.808588	1.52444	1.27228	1.0398	0.919538	0.960273	1.25588	1.0059	0.803831	0.79228	0.812296	0.490168	0.199648	0.163504	0.804588	0.476332	0.114909	0.0417193	1.32359	2.28502	2.309	2.12	2.006	2.06795	2.04198	2.445	2.53499	2.60298	2.592	2.20002	2.15004
10.1478	10.1678	10.14	10.1504	10.3236	10.4147	10.1679	10.1114	10.1239	10.1218	10.1708	10.2161	9.92584	9.94185	10.1857	10.2416	10.203	10.274	10.1298	0.823352	1.53959	1.28792	1.07955	0.934411	0.904161	1.26985	1.02771	0.821553	0.775452	0.82602	0.471473	0.164185	0.0827443	0.819795	0.469947	0.114448	0.0411004	1.33947	2.30467	2.31097	2.11902	2.006	2.02276	2.02331	2.44697	2.52615	2.5853	2.59003	2.21475	2.17951
10.2177	10.2397	10.2107	10.2008	10.3349	10.408	10.2367	10.2036	10.2494	10.2643	10.2397	10.3125	10.0813		10.2587	10.2868	10.211	10.3407	10.2007	0.83804	1.55298	1.30506	1.08693	0.910189	0.852974	1.28425	1.04733	0.840967	0.758869	0.837635	0.48773	0.130859		0.836918	0.446772	0.122222	0.0886592	1.35407	2.30998	2.31399	2.119	2.0478	2.01503	2.01106	2.44401	2.52102	2.57107	2.58801	2.21898	2.18
10.2762	10.3062	10.2842	10.2511	10.347	10.393	10.3072	10.2902	10.3683	10.4043	10.2962	10.4322	10.2704	10.3144	10.3202			10.2684	10.2702	0.848831	1.56402	1.31101	1.08813	0.890294	0.816957	1.30545	1.06168	0.861979	0.785134	0.847867	0.517224	0.121288	0.0481871	0.847773			0.0262983	1.36595	2.307	2.31199	2.118	2.03998	2.00796	1.99796	2.444	2.51699	2.55996	2.57391	2.21699	2.17901
10.3417	10.3737	10.3536	10.304	10.3588	10.3783	10.3747	10.3675	10.4857	10.5462	10.3607	10.5203	10.4289	10.469	10.3896				10.3367	0.857403	1.5678	1.3112	1.07195	0.858812	0.798862	1.31138	1.08683	0.90311	0.828673	0.855119	0.53575	0.116425	0.0428243	0.857236				1.36996	2.30798	2.30906	2.118	2.03117	1.99034	1.98132	2.44498	2.51406	2.54234	2.5377	2.21406	2.1839
[truncated: 64 more columns]
