# Supplementary material for: Kinematic Validation of a Multi-Kinect v2 Instrumented 10-Meter Walkway for Quantitative Gait Assessments
Source: PLoS One. 2015 Oct 13;10(10):e0139913. doi: 10.1371/journal.pone.0139913 (PMC4603795; doi:10.1371/journal.pone.0139913)
Supplement: S1 Data — (ZIP) [file pone.0139913.s001.zip › S1_Data/pp12_trial1.xls]

## Sheet: Sheet1
Kinect(x) SpineBase	Kinect(x) Head	Kinect(x) ShoulderLeft	Kinect(x) ElbowLeft	Kinect(x) WristLeft	Kinect(x) HandLeft	Kinect(x) ShoulderRight	Kinect(x) ElbowRight	Kinect(x) WristRight	Kinect(x) HandRight	Kinect(x) HipLeft	Kinect(x) KneeLeft	Kinect(x) AnkleLeft	Kinect(x) FootLeft	Kinect(x) HipRight	Kinect(x) KneeRight	Kinect(x) AnkleRight	Kinect(x) FootRight	Kinect(x) SpineShoulder	Kinect(y) SpineBase	Kinect(y) Head	Kinect(y) ShoulderLeft	Kinect(y) ElbowLeft	Kinect(y) WristLeft	Kinect(y) HandLeft	Kinect(y) ShoulderRight	Kinect(y) ElbowRight	Kinect(y) WristRight	Kinect(y) HandRight	Kinect(y) HipLeft	Kinect(y) KneeLeft	Kinect(y) AnkleLeft	Kinect(y) FootLeft	Kinect(y) HipRight	Kinect(y) KneeRight	Kinect(y) AnkleRight	Kinect(y) FootRight	Kinect(y) SpineShoulder	Kinect(z) SpineBase	Kinect(z) Head	Kinect(z) ShoulderLeft	Kinect(z) ElbowLeft	Kinect(z) WristLeft	Kinect(z) HandLeft	Kinect(z) ShoulderRight	Kinect(z) ElbowRight	Kinect(z) WristRight	Kinect(z) HandRight	Kinect(z) HipLeft	Kinect(z) KneeLeft
0.063	0.145933	0.100971	0.044	0.114	0.138067	0.11699	0.068	0.135	0.164895	0.102	0.104914	0.003	0.0720286	0.112	0.095	0.011	0.0910095	0.116971	0.92281	1.6902	1.43175	1.18806	0.959382	0.88361	1.4439	1.19118	0.971728	0.887543	0.922748	0.536553	0.138401	0.0586813	0.92063	0.500382	0.12567	0.0471285	1.46588	2.234	2.23702	2.06401	1.994	1.96	1.95502	2.39296	2.448	2.468	2.462	2.153	2.10603
0.063	0.146	0.101	0.0439995	0.114	0.133002	0.116	0.068	0.134999	0.154002	0.102	0.099	0.003	0.0739961	0.111999	0.0949985	0.0119976	0.0909985	0.117	0.92297	1.69013	1.43165	1.18791	0.958639	0.878267	1.44411	1.19233	0.97101	0.887369	0.92286	0.519959	0.132231	0.0569099	0.92085	0.50095	0.13083	0.0474909	1.46573	2.234	2.237	2.064	1.994	1.96	1.953	2.389	2.448	2.468	2.462	2.153	2.108
0.063	0.146029	0.101039	0.0430291	0.113	0.137019	0.116029	0.0680291	0.132029	0.15801	0.102	0.0989903	0.00297094	0.066	0.109	0.0920291	0.00704843	0.0879903	0.117	0.922869	1.69025	1.43168	1.18778	0.95683	0.872327	1.44413	1.19265	0.970619	0.885299	0.922829	0.517599	0.134034	0.0567888	0.920658	0.501065	0.130629	0.0493358	1.46577	2.234	2.23699	2.06399	1.99099	1.957	1.95196	2.38899	2.44799	2.46899	2.46092	2.153	2.10797
0.063	0.148968	0.104957	0.0459681	0.113	0.138979	0.118968	0.0709681	0.134968	0.158989	0.102	0.0980106	3.19295e-05	0.066	0.109	0.0949681	0.0119468	0.0870106	0.117	0.922741	1.69086	1.43152	1.18867	0.95685	0.870994	1.44386	1.19203	0.970541	0.892284	0.922731	0.516452	0.135445	0.0576803	0.920492	0.500546	0.128483	0.0499236	1.46629	2.234	2.23601	2.06301	1.99001	1.957	1.94804	2.38801	2.44701	2.46801	2.45309	2.153	2.10503
0.063	0.151995	0.105	0.046	0.113	0.142994	0.121995	0.071	0.135	0.161995	0.102	0.098	0	0.0779815	0.109	0.095	0.012	0.0879985	0.121992	0.9228	1.68962	1.4313	1.18817	0.956241	0.87128	1.44462	1.19248	0.965638	0.885091	0.92278	0.516041	0.131995	0.0513498	0.92056	0.5008	0.129149	0.0497503	1.46505	2.234	2.235	2.063	1.99	1.957	1.95	2.387	2.447	2.468	2.452	2.153	2.105
0.0610333	0.152025	0.107	0.046	0.113017	0.142958	0.122	0.0710333	0.142017	0.164967	0.101	0.098	0.00303325	0.092	0.112	0.0949751	0.011	0.088	0.122	0.922679	1.68951	1.43088	1.18759	0.956023	0.870232	1.44446	1.19393	0.963026	0.88996	0.92271	0.514526	0.127852	0.0435715	0.920399	0.501267	0.129174	0.0498123	1.46553	2.22999	2.23499	2.059	1.99	1.95696	1.94996	2.387	2.44699	2.46597	2.45098	2.149	2.105
0.064955	0.154966	0.107	0.046	0.114977	0.138056	0.122	0.074955	0.143977	0.161045	0.101	0.098	0.00695497	0.092	0.112	0.0920338	0.011	0.088	0.122	0.922601	1.68919	1.43081	1.1869	0.955249	0.874007	1.44421	1.19315	0.960183	0.881675	0.92267	0.514006	0.128147	0.0484638	0.920301	0.500934	0.130841	0.0500868	1.46538	2.22901	2.23401	2.059	1.99	1.95206	1.94506	2.387	2.44601	2.46205	2.44902	2.149	2.105
0.065	0.155	0.109996	0.0450014	0.115	0.140996	0.123997	0.0730029	0.141004	0.159003	0.101	0.098	0.007	0.0850101	0.111001	0.0959942	0.011	0.088	0.122	0.9227	1.68882	1.4301	1.18718	0.955	0.871713	1.44501	1.19262	0.959601	0.876787	0.92277	0.515068	0.130397	0.053363	0.92042	0.515709	0.13083	0.0497904	1.46546	2.229	2.234	2.058	1.98601	1.952	1.944	2.38301	2.443	2.463	2.45299	2.149	2.105
0.065	0.162017	0.113	0.05	0.118	0.141025	0.127	0.077	0.144	0.167025	0.101017	0.098	0.007	0.0908992	0.111	0.094	0.011	0.092	0.125	0.922804	1.68806	1.43046	1.18106	0.954698	0.873967	1.44582	1.19199	0.958491	0.881757	0.922878	0.514393	0.129616	0.0504458	0.920512	0.506936	0.125148	0.0481833	1.46498	2.229	2.23196	2.057	1.981	1.951	1.94399	2.382	2.442	2.462	2.44699	2.14897	2.105
0.065	0.163975	0.113	0.05	0.118	0.143963	0.127	0.077	0.144	0.169963	0.102975	0.098	0.007	0.0791495	0.111	0.094	0.011	0.092	0.125	0.923304	1.68665	1.43005	1.18204	0.953318	0.873595	1.44602	1.18607	0.957473	0.882609	0.923769	0.514765	0.13037	0.0592875	0.920727	0.504155	0.126128	0.0485651	1.46453	2.229	2.22706	2.057	1.981	1.951	1.94301	2.382	2.442	2.462	2.44601	2.14505	2.105
0.065	0.164	0.114999	0.05	0.118	0.143001	0.130998	0.077	0.144	0.167002	0.103	0.098	0.007	0.0780006	0.111	0.0930006	0.0139982	0.092	0.126999	0.9234	1.68645	1.42906	1.18285	0.95272	0.87326	1.44667	1.18715	0.95724	0.879822	0.92389	0.51412	0.13076	0.060999	0.92082	0.50356	0.123232	0.0481003	1.46368	2.229	2.227	2.053	1.981	1.951	1.939	2.381	2.442	2.462	2.447	2.145	2.105
0.0640186	0.164056	0.115028	0.055	0.12	0.140056	0.131047	0.076028	0.144	0.161028	0.102991	0.097	0.002	0.0870559	0.111019	0.093	0.013972	0.092	0.132019	0.923277	1.68691	1.4303	1.18822	0.952713	0.870225	1.44645	1.18695	0.957491	0.886924	0.923717	0.517041	0.124796	0.0499961	0.920757	0.502797	0.123922	0.0478982	1.46333	2.22596	2.22698	2.05298	1.976	1.947	1.94097	2.38095	2.43899	2.462	2.44899	2.14497	2.102
0.0659797	0.169939	0.11797	0.055	0.12	0.145939	0.135949	0.0789695	0.144	0.16397	0.10201	0.097	0.002	0.092939	0.11298	0.093	0.0110305	0.092	0.13398	0.922963	1.68556	1.43029	1.18808	0.953076	0.867617	1.44609	1.18808	0.957638	0.886277	0.923403	0.51507	0.124384	0.0443287	0.920423	0.502444	0.126286	0.0477119	1.4629	2.22204	2.22502	2.05102	1.976	1.947	1.93803	2.37605	2.43801	2.462	2.44801	2.14203	2.102
0.0689985	0.178996	0.119999	0.056999	0.119	0.150998	0.139998	0.0839975	0.143	0.178993	0.108997	0.0999985	0.00100049	0.089002	0.115999	0.093	0.0100005	0.092	0.138998	0.92284	1.68237	1.43068	1.18464	0.956838	0.871298	1.44661	1.18056	0.958899	0.880593	0.92326	0.512241	0.12384	0.046269	0.92032	0.50144	0.124961	0.0470803	1.46155	2.221	2.219	2.047	1.971	1.944	1.933	2.374	2.443	2.459	2.439	2.14	2.101
0.0690181	0.179082	0.127027	0.0571087	0.122054	0.148045	0.142054	0.0850181	0.146018	0.169082	0.107	0.100027	0.001	0.092	0.115027	0.0920272	0.01	0.0910453	0.139054	0.922264	1.68224	1.43002	1.18464	0.956088	0.871098	1.44599	1.18775	0.958598	0.880714	0.922645	0.512226	0.123307	0.0447596	0.919782	0.501036	0.125356	0.0482821	1.46152	2.22096	2.21897	2.04499	1.97094	1.94295	1.93395	2.36998	2.43496	2.45795	2.44294	2.137	2.10098
0.0709753	0.187889	0.129963	0.0688518	0.127926	0.152938	0.147926	0.0869753	0.147975	0.177889	0.107	0.102963	0.001	0.092	0.117963	0.094963	0.01	0.0959383	0.144926	0.921589	1.68062	1.42983	1.18165	0.95374	0.873095	1.44467	1.18799	0.956269	0.882181	0.922146	0.513958	0.122945	0.0447205	0.918931	0.502778	0.129241	0.0495836	1.46017	2.21705	2.21604	2.04401	1.96409	1.93707	1.92906	2.36802	2.43105	2.45306	2.43609	2.137	2.09902
0.073999	0.192998	0.137997	0.071999	0.129999	0.152	0.148	0.0889993	0.152998	0.177	0.113998	0.103	0.001	0.0680082	0.121999	0.095	0.01	0.096	0.148999	0.92132	1.6806	1.42772	1.18424	0.95373	0.87211	1.4445	1.19184	0.962908	0.88159	0.92169	0.51358	0.12346	0.0516676	0.9188	0.50143	0.131809	0.0511195	1.46067	2.215	2.21	2.038	1.963	1.933	1.926	2.368	2.427	2.448	2.433	2.134	2.099
0.0740466	0.200121	0.145075	0.0711212	0.133028	0.165028	0.154112	0.0960746	0.153037	0.183056	0.113028	0.102028	0	0.094972	0.121056	0.098056	0.0100093	0.093	0.157056	0.921371	1.6781	1.42762	1.1823	0.953387	0.870366	1.44407	1.19091	0.962223	0.884026	0.92171	0.513331	0.125016	0.0401797	0.918893	0.500605	0.132437	0.0521043	1.45986	2.21495	2.20796	2.03494	1.95995	1.93199	1.92099	2.36593	2.42493	2.44799	2.43098	2.13099	2.09599
0.0789493	0.212868	0.152919	0.0838682	0.13597	0.16797	0.165878	0.103919	0.156959	0.188939	0.11597	0.10497	0	0.0920304	0.126939	0.103939	0.0109899	0.093	0.162939	0.92042	1.67473	1.42725	1.18384	0.953053	0.865728	1.44139	1.19648	0.962537	0.880417	0.920691	0.5124	0.125604	0.0422486	0.918118	0.500115	0.134172	0.0536045	1.45907	2.21005	2.20404	2.02906	1.95505	1.93101	1.92001	2.35808	2.41807	2.44701	2.42902	2.13001	2.09501
0.0849973	0.221996	0.165994	0.0899973	0.144996	0.174997	0.168999	0.110997	0.167995	0.195997	0.117999	0.107999	0	0.0949987	0.131998	0.113996	0.0139987	0.093	0.172996	0.917531	1.67305	1.42406	1.18276	0.95286	0.86465	1.44195	1.1945	0.958462	0.874663	0.917911	0.510771	0.127129	0.04228	0.915191	0.498491	0.13432	0.0537799	1.45714	2.205	2.2	2.025	1.953	1.925	1.918	2.357	2.416	2.439	2.426	2.12	2.094
0.0910562	0.229112	0.173056	0.0960843	0.157037	0.181056	0.188019	0.117094	0.171066	0.202019	0.121084	0.114991	0	0.098	0.142019	0.129103	0.0140281	0.0930094	0.183103	0.916793	1.67139	1.42417	1.17979	0.949203	0.860599	1.43823	1.19424	0.955953	0.873624	0.917351	0.511838	0.127163	0.0430376	0.914235	0.49998	0.133779	0.050689	1.4558	2.20297	2.19796	2.02298	1.94797	1.91999	1.91598	2.35095	2.41397	2.43798	2.42396	2.11896	2.09197
0.0969257	0.240851	0.178926	0.104889	0.16095	0.186926	0.189975	0.126876	0.177913	0.203975	0.129889	0.114012	0	0.098	0.143975	0.139864	0.0169629	0.0939876	0.193864	0.91602	1.67051	1.42329	1.17802	0.950553	0.867799	1.43956	1.19425	0.959406	0.886546	0.916363	0.511613	0.123279	0.0427832	0.913667	0.497926	0.133681	0.0505814	1.4535	2.20004	2.19405	2.02102	1.94504	1.91901	1.91402	2.34606	2.41104	2.43602	2.42005	2.11505	2.08904
0.102997	0.253994	0.198991	0.114995	0.169996	0.206991	0.199995	0.128999	0.180999	0.210997	0.136997	0.119997	0.00299862	0.0920028	0.149997	0.171985	0.0199986	0.094	0.205994	0.914631	1.66842	1.42066	1.17657	0.952809	0.864881	1.44026	1.19138	0.952743	0.873016	0.914321	0.5119	0.12222	0.0444592	0.91293	0.502908	0.13288	0.0500203	1.45259	2.195	2.189	2.017	1.942	1.916	1.907	2.343	2.406	2.435	2.418	2.113	2.087
0.117131	0.268175	0.209153	0.131219	0.186284	0.213241	0.217109	0.146066	0.197098	0.229989	0.150098	0.127033	0.00704376	0.076	0.163153	0.193219	0.0352844	0.101241	0.217219	0.913351	1.66585	1.4214	1.17845	0.952067	0.866476	1.43812	1.19078	0.951472	0.871604	0.912738	0.514266	0.127485	0.0565702	0.911976	0.504532	0.132951	0.0509084	1.44832	2.19395	2.18795	2.01399	1.93597	1.91102	1.905	2.34096	2.40398	2.42996	2.41097	2.10897	2.08498
0.128881	0.283842	0.222861	0.150802	0.211743	0.234782	0.226901	0.151941	0.205911	0.22901	0.158911	0.12997	0.0109604	0.076	0.176861	0.212802	0.0607425	0.122782	0.236802	0.912578	1.66679	1.41758	1.18107	0.927607	0.849096	1.43861	1.1893	0.945431	0.866611	0.911631	0.513023	0.129678	0.0574808	0.911594	0.50649	0.13396	0.0570281	1.44584	2.18905	2.18305	2.01301	1.93303	1.91298	1.905	2.33704	2.40202	2.42604	2.40803	2.10603	2.08302
0.136997	0.297994	0.236994	0.167993	0.224994	0.249994	0.237995	0.164994	0.218994	0.242994	0.166997	0.132999	0.00700173	0.0730013	0.183997	0.241987	0.0919866	0.148989	0.243997	0.91296	1.66693	1.41917	1.18293	0.92765	0.84956	1.44024	1.18242	0.941812	0.859963	0.91135	0.51308	0.13017	0.0571402	0.91257	0.516086	0.143536	0.0684551	1.44763	2.19	2.182	2.012	1.931	1.909	1.907	2.341	2.398	2.422	2.407	2.107	2.082
0.147158	0.315168	0.258177	0.181242	0.242186	0.267196	0.25513	0.175205	0.23013	0.258093	0.181158	0.136075	0.00701864	0.0691305	0.194158	0.260242	0.144354	0.202718	0.264186	0.914016	1.66552	1.41886	1.1704	0.926522	0.840451	1.4381	1.18254	0.94846	0.860557	0.911986	0.511358	0.130054	0.0564139	0.913967	0.517864	0.159157	0.0733338	1.44901	2.18998	2.17901	2.01201	1.92702	1.90605	1.905	2.33799	2.398	2.42199	2.409	2.10598	2.08101
0.163788	0.332775	0.276763	0.206675	0.26175	0.287738	0.268825	0.196725	0.243825	0.267875	0.197788	0.1439	0.008975	0.082825	0.210788	0.285675	0.181525	0.278038	0.28375	0.914682	1.66702	1.41867	1.17817	0.939307	0.852141	1.43997	1.18029	0.949457	0.864391	0.912612	0.512229	0.126249	0.0557781	0.914691	0.523577	0.137872	0.0495934	1.44855	2.18802	2.17999	2.01299	1.92898	1.91094	1.905	2.33701	2.398	2.42101	2.409	2.10402	2.08199
0.178993	0.351991	0.294991	0.231988	0.279991	0.30899	0.293988	0.206995	0.273986	0.277995	0.212993	0.146999	0.009	0.083	0.225993	0.313987	0.230977	0.317982	0.300992	0.9152	1.669	1.42027	1.18296	0.934143	0.846673	1.44416	1.18003	0.911278	0.847658	0.91271	0.51233	0.12684	0.0565396	0.91563	0.526079	0.146896	0.0588455	1.44872	2.19	2.181	2.014	1.928	1.912	1.913	2.336	2.398	2.414	2.406	2.106	2.081
0.200133	0.37524	0.315204	0.250222	0.30548	0.332382	0.31908	0.224222	0.278107	0.291178	0.233142	0.161098	0.0170266	0.0810089	0.244124	0.33324	0.285515	0.381453	0.32216	0.914722	1.66741	1.41846	1.1821	0.929102	0.849386	1.43864	1.18404	0.921586	0.848158	0.91206	0.51788	0.133453	0.0613583	0.915303	0.529665	0.141711	0.0671036	1.45005	2.18702	2.18404	2.01103	1.92899	1.9111	1.9161	2.33804	2.39499	2.41703	2.41197	2.10302	2.08
0.214844	0.401718	0.33776	0.274739	0.358437	0.374551	0.327906	0.248739	0.289875	0.310791	0.248833	0.171885	0.0199687	0.0819896	0.257854	0.359718	0.342395	0.431468	0.339812	0.914918	1.66706	1.42068	1.17992	0.913902	0.831243	1.44075	1.17911	0.932237	0.84908	0.91208	0.520136	0.135993	0.0622703	0.915686	0.54563	0.151733	0.0829613	1.44815	2.18898	2.18895	2.01397	1.92801	1.92189	1.92689	2.34196	2.39401	2.41997	2.40903	2.10498	2.08
0.231993	0.417993	0.371985	0.300989	0.370995	0.39899	0.353989	0.256997	0.301995	0.327993	0.265993	0.19599	0.0229987	0.0859983	0.275992	0.396984	0.394978	0.512965	0.358992	0.9143	1.66265	1.41983	1.17093	0.91314	0.83203	1.43973	1.17449	0.937958	0.851589	0.91208	0.54296	0.133721	0.0604308	0.914451	0.526688	0.134757	0.0631685	1.44586	2.186	2.194	2.022	1.93	1.925	1.933	2.339	2.398	2.426	2.417	2.103	2.079
0.255178	0.449243	0.392281	0.320412	0.401309	0.42129	0.371253	0.280215	0.314281	0.341234	0.291168	0.196103	0.0280281	0.086	0.303168	0.409309	0.444309	0.569374	0.382299	0.9127	1.65919	1.41538	1.16935	0.909953	0.830243	1.44032	1.17112	0.944292	0.859248	0.910385	0.533235	0.140744	0.0668281	0.912975	0.522498	0.14125	0.0728974	1.44494	2.19304	2.20106	2.03004	1.9341	1.92903	1.93607	2.34705	2.40206	2.42904	2.42401	2.11201	2.079
0.273766	0.47468	0.421631	0.363459	0.433594	0.451619	0.397668	0.302717	0.343631	0.365693	0.308779	0.206865	0.0309631	0.086	0.320779	0.441594	0.476594	0.608508	0.413607	0.909579	1.65767	1.41387	1.17375	0.911362	0.828443	1.43246	1.17837	0.949692	0.851764	0.907802	0.530652	0.146438	0.07081	0.909336	0.518125	0.152805	0.0935406	1.44281	2.19695	2.20693	2.03395	1.94486	1.93196	1.94291	2.35194	2.40793	2.43295	2.42499	2.11299	2.079
0.303987	0.504987	0.451987	0.399985	0.45699	0.483986	0.425988	0.334986	0.383983	0.383992	0.338987	0.218995	0.031	0.0869996	0.351987	0.471987	0.531977	0.65598	0.444987	0.904452	1.65625	1.40976	1.17084	0.91074	0.82866	1.42688	1.16184	0.893524	0.82697	0.902622	0.527271	0.147789	0.0720395	0.904412	0.51859	0.157848	0.0931103	1.43939	2.201	2.211	2.038	1.947	1.938	1.943	2.361	2.418	2.436	2.426	2.118	2.082
0.323394	0.536272	0.488272	0.41945	0.487291	0.51131	0.461291	0.354375	0.389263	0.404235	0.365356	0.234188	0.0421032	0.0872064	0.371356	0.496347	0.554169	0.681159	0.47431	0.902654	1.65365	1.40816	1.1688	0.908508	0.826248	1.42345	1.15836	0.930619	0.843696	0.901132	0.524728	0.156167	0.0775035	0.902307	0.520123	0.153277	0.0901928	1.43695	2.20503	2.21811	2.05001	1.95105	1.94207	1.94803	2.37008	2.41903	2.44098	2.43302	2.12408	2.08504
0.36457	0.564703	0.516703	0.466509	0.517683	0.543662	0.491683	0.393591	0.416714	0.428744	0.402611	0.253795	0.0528875	0.108775	0.408611	0.532622	0.571816	0.697826	0.506662	0.898879	1.6517	1.40701	1.16444	0.916615	0.830258	1.42072	1.15945	0.923168	0.832873	0.897132	0.520375	0.153735	0.0611506	0.898836	0.516231	0.153973	0.0883987	1.4357	2.20797	2.22988	2.05099	1.95595	1.94893	1.95097	2.37792	2.42197	2.43902	2.43498	2.13192	2.08896
0.398022	0.608014	0.566015	0.486021	0.558009	0.571016	0.524024	0.423012			0.442018	0.30203	0.057015	0.113004	0.440026	0.554019	0.586004	0.707004	0.556012	0.897252	1.65492	1.39847	1.16393	0.893482	0.819663	1.4208	1.15684			0.895592	0.5232	0.155962	0.0685909	0.897151	0.519613	0.15179	0.0831483	1.43518	2.219	2.24	2.06001	1.96001	1.95	1.96	2.389	2.42601			2.14	2.094
0.440403	0.636441	0.595403	0.526244	0.575403	0.601234	0.571263	0.447497	0.483384	0.485366	0.477441	0.36061	0.0864314	0.122294	0.490328	0.591141	0.593038	0.714	0.580506	0.900963	1.65727	1.40521	1.16457	0.896892	0.824618	1.41741	1.1532	0.926842	0.831236	0.900264	0.523742	0.159997	0.0709755	0.899593	0.526396	0.15122	0.0797922	1.43634	2.2181	2.24812	2.07113	1.97205	1.95912	1.96408	2.39408	2.43609	2.46897	2.455	2.13912	2.10303
0.482483	0.682435	0.637483	0.551687	0.617483	0.625699	0.598663	0.499362	0.523507	0.523531	0.523435	0.424218	0.131447	0.25734	0.524579	0.60582	0.596952	0.714	0.63335	0.903311	1.6612	1.41316	1.16693	0.8961	0.82541	1.41665	1.15578	0.886387	0.813053	0.903787	0.527089	0.177465	0.134163	0.900993	0.531171	0.15118	0.0768956	1.44	2.22887	2.26084	2.08483	1.97694	1.97184	1.97289	2.4019	2.44588	2.46604	2.455	2.15184	2.10596
0.50599	0.70599	0.664988	0.591983	0.629995	0.651989	0.640982	0.527988		0.563983	0.54699	0.487973	0.191974	0.319974	0.555987	0.62899	0.607995	0.719997	0.654991	0.9033	1.66342	1.41401	1.17717	0.901228	0.839694	1.41994	1.159		0.811091	0.9038	0.521992	0.174481	0.132331	0.90087	0.527991	0.15007	0.0709026	1.44358	2.235	2.267	2.09	1.988	1.975	1.978	2.412	2.454		2.459	2.158	2.113
0.552329	0.747282	0.702244	0.611254	0.664179	0.682188	0.67831	0.576367	0.606489	0.604498	0.59232	0.556639	0.246658	0.385639	0.595385	0.656141	0.608075	0.720009	0.692254	0.908316	1.66835	1.41617	1.17545	0.907524	0.84247	1.42381	1.15891	0.910446	0.824925	0.90997	0.521117	0.188075	0.146294	0.904612	0.536038	0.149892	0.0696456	1.44934	2.24407	2.27104	2.09502	1.99208	1.98204	1.98307	2.41706	2.46211	2.49096	2.47399	2.16406	2.11502
0.586646	0.776696	0.727737	0.637727	0.682808	0.701797	0.710666	0.614605	0.657473	0.656463	0.625656	0.623311	0.315291	0.452311	0.635585	0.670848	0.615919	0.72099	0.718727	0.910022	1.66884	1.42205	1.18316	0.914152	0.839392	1.42524	1.1606	0.894406	0.822287	0.912029	0.52501	0.189624	0.148804	0.905867	0.530656	0.145921	0.0629294	1.45211	2.25093	2.27496	2.09698	2.00091	1.98596	1.98993	2.42294	2.47388	2.48704	2.47301	2.16994	2.11698
0.628981	0.812984	0.757987	0.663988	0.72798	0.734985	0.752981	0.662978	0.70298	0.705978	0.665982	0.697967	0.397963		0.678981	0.682995	0.622997	0.723999	0.770977	0.915418	1.67491	1.42527	1.18212	0.918048	0.847147	1.4338	1.16607	0.895749	0.825019	0.918227	0.533956	0.198696		0.910188	0.527921	0.14583	0.0602812	1.45674	2.261	2.277	2.101	2.003	1.992	1.993	2.43	2.482	2.496	2.481	2.18199	2.124
0.6693	0.84929	0.789281	0.694234	0.735234	0.756244	0.785468	0.705403	0.744553	0.751543	0.704272	0.747525	0.468834	0.507096	0.715347	0.702075	0.626019	0.728	0.794347	0.921788	1.68092	1.4349	1.1958	0.91987	0.848991	1.43551	1.1673	0.891558	0.830193	0.9233	0.512335	0.160563	0.0838042	0.917795	0.498515	0.142308	0.0573099	1.46038	2.272	2.27897	2.10104	2.01702	1.99299	1.99005	2.43301	2.48903	2.50007	2.49104	2.19001	2.12203
0.700604	0.879616	0.818629	0.718691	0.759691	0.781678	0.834381	0.747468	0.80227	0.808282	0.732641	0.802307	0.555898	0.621552	0.751542	0.709901	0.627975	0.728	0.830542	0.924713	1.68609	1.43697	1.19412	0.930328	0.849099	1.43999	1.17929	0.907064	0.83576	0.92643	0.501349	0.151485	0.0779738	0.920397	0.496989	0.137975	0.0552066	1.46886	2.272	2.27604	2.10495	2.01898	1.99201	1.99494	2.43399	2.49196	2.5079	2.49495	2.19099	2.12496
0.738983	0.915984	0.853984	0.745988	0.786988	0.807988	0.855991	0.787982	0.852978	0.859977	0.775981	0.867971	0.658955	0.725954	0.785985	0.721995	0.638995	0.731998	0.862986	0.926859	1.69146	1.43614	1.19429	0.931869	0.854907	1.44472	1.17848	0.911668	0.841877	0.92729	0.516093	0.149231	0.0673047	0.923659	0.49704	0.132932	0.0503222	1.47111	2.281	2.278	2.104	2.024	1.997	1.997	2.434	2.496	2.512	2.499	2.201	2.128
0.783254	0.969244	0.894263	0.779263	0.815244	0.830301	0.912263	0.848291	0.91647	0.926507	0.811319	0.925648	0.768212	0.840513	0.840225	0.744348		0.757511	0.916225	0.925737	1.68998	1.43631	1.18889	0.932078	0.851207	1.44705	1.1771	0.914614	0.845493	0.925944	0.512481	0.142282	0.0502268	0.923011	0.490778		0.0411781	1.46376	2.28394	2.27494	2.10498	2.02698	1.99802	2	2.43201	2.50696	2.50804	2.49803	2.19996	2.13002
0.809726	0.994736	0.921716	0.806716	0.840736	0.861675	0.939716	0.878685	0.965492	0.979451	0.844655	0.993299	0.894689	0.998364	0.863756	0.780624	0.67097	0.706528	0.939756	0.924384	1.69127	1.43342	1.19307	0.932931	0.850923	1.44401	1.18089	0.916085	0.850023	0.926366	0.52407	0.12685	0.0446775	0.919981	0.515593	0.120796	0.0430704	1.46847	2.27806	2.26906	2.10302	2.02502	1.99998	2	2.43299	2.50304	2.51196	2.50097	2.19604	2.13198
0.849986	1.02699	0.965984	0.843987	0.884984	0.883992	0.991982	0.93398	1.01798	1.03898	0.877988	1.04898	1.01496	1.13695	0.906985	0.80999	0.675998	0.754983	0.989982	0.921171	1.68888	1.42714	1.18066	0.915436	0.843093	1.43663	1.18149	0.927976	0.852619	0.924521	0.55345	0.145303	0.0760489	0.915212	0.533674	0.132066	0.0443595	1.46693	2.282	2.269	2.098	2.03	2.003	2	2.43	2.509	2.519	2.498	2.199	2.128
0.89532	1.0754	0.992466	0.877466	0.902457	0.917293	1.03243	0.988348	1.07551	1.09352	0.926311	1.07645	1.12983	1.25987	0.946348	0.861662		0.870402	1.01947	0.922949	1.68251	1.42611	1.17627	0.91142	0.834579	1.43301	1.16841	0.930035	0.857188	0.922635	0.565339	0.148263	0.0886944	0.920297	0.569079		0.205344	1.46126	2.27799	2.26295	2.09995	2.03295	2.00101	2.003	2.42298	2.51498	2.52492	2.50495	2.19395	2.13601
0.929567	1.11846	1.04237	0.927369	0.951382	0.948604	1.07842	1.02553	1.13031	1.1493	0.95958	1.12439	1.21887	1.35283	0.98353	0.825458			1.06937	0.917469	1.67981	1.41881	1.16456	0.910353	0.836634	1.43086	1.16802	0.922021	0.85165	0.917801	0.564204	0.167872	0.114849	0.914651	0.465213			1.4549	2.27701	2.25806	2.09407	2.02707	2.00199	2.003	2.42102	2.51302	2.51611	2.49907	2.18906	2.13699
0.981055	1.14605	1.08305	0.957043	0.974049	0.988041	1.12004	1.08005	1.18404	1.20205	1.00905		1.29006	1.41607	1.03805	0.915046		0.911022	1.10305	0.908497	1.6771	1.4125	1.16069	0.903424	0.829203	1.42239	1.16087	0.927438	0.851898	0.908816		0.175377	0.111734	0.905838	0.548218		0.175427	1.45177	2.27	2.25599	2.094	2.028	2.00499	2.004	2.418	2.509	2.516	2.496	2.187
1.0425	1.20538	1.13436	1.00451	1.02845	1.0334	1.16749	1.13037	1.22563	1.2575	1.06757	1.2306	1.35808	1.49507	1.09154	0.966494		0.936063	1.15354	0.904953	1.67152	1.40372	1.15335	0.896997	0.821097	1.41737	1.16352	0.924922	0.849228	0.904239	0.5678	0.139091	0.0940542	0.903377	0.56844		0.183534	1.44585	2.27093	2.24297	2.09092	2.02993	1.99702	1.999	2.4129	2.51294	2.51292	2.49493	2.18493	2.13706
1.09545	1.24558	1.1726	1.05844	1.07551	1.07556	1.21946	1.16959	1.29132	1.31045	1.12738	1.29335	1.36691	1.50292	1.14841	1.01846		1.04784	1.21041	0.897883	1.67049	1.39972	1.14201	0.900919	0.816557	1.41305	1.16222	0.917774	0.845865	0.89262	0.491065	0.131885	0.0871416	0.900995	0.557968		0.220715	1.44152	2.26308	2.24003	2.08209	2.02208	1.99898	1.999	2.40211	2.50706	2.50409	2.48807	2.17807	2.14294
1.15107	1.29006	1.22307	1.11007	1.12207	1.12607	1.25507	1.22004	1.31308	1.35306	1.18206	1.33606	1.386	1.519	1.20307	1.08512		1.04708	1.24108	0.897585	1.66807	1.39961	1.14157	0.897587	0.816053	1.41324	1.16377	0.928303	0.849771	0.89192	0.553003	0.120858	0.0714998	0.901079	0.549323		0.190769	1.44046	2.26099	2.23599	2.075	2.01899	1.98999	1.992	2.401	2.497	2.50399	2.48699	2.17399	2.133
1.20253	1.33449	1.27451	1.16365	1.17565	1.17761	1.30642	1.24758	1.37323	1.3974	1.22955	1.37839	1.38904	1.51901	1.25753	1.17189		1.10706	1.29849	0.900874	1.66734	1.39958	1.13629	0.895388	0.811259	1.41501	1.16271	0.916312	0.850775	0.899128	0.511181	0.119062	0.0639531	0.900329	0.551302		0.190278	1.44269	2.25498	2.23194	2.07199	2.00801	1.98298	1.98896	2.39797	2.49488	2.495	2.48294	2.16901	2.13298
1.24941	1.37746	1.31944	1.22128	1.23328	1.23132	1.34353	1.29836	1.39374	1.43256	1.27839	1.41257	1.39295	1.51999	1.30441	1.25002		1.20082	1.34146	0.899418	1.67247	1.39589	1.14037	0.888131	0.809374	1.41435	1.16499	0.928003	0.855609	0.897175	0.503339	0.121875	0.0598121	0.899372	0.543567		0.196235	1.44356	2.25302	2.22706	2.07101	2.00899	1.98102	1.98505	2.39504	2.48414	2.495	2.47806	2.16999	2.13102
1.29098	1.41299	1.35898	1.27598	1.29198	1.29298	1.37999	1.32699	1.44098	1.46699	1.31798	1.43399	1.399	1.517	1.34498	1.30498		1.26797	1.38298	0.901199	1.67891	1.4045	1.14382	0.878414	0.811719	1.41552	1.16027	0.920353	0.847313	0.900389	0.522222	0.12234	0.0549819	0.89963	0.51957		0.190013	1.44904	2.25	2.229	2.065	2.002	1.975	1.978	2.39	2.482	2.489	2.474	2.163	2.131
1.34434	1.46333	1.41332	1.33152	1.35767	1.35764	1.43222	1.37722	1.47617	1.4972	1.37339	1.45508	1.40304	1.51997	1.39629	1.36098		1.28923	1.43225	0.905351	1.6874	1.41154	1.15032	0.885039	0.814116	1.42291	1.16736	0.911032	0.852573	0.904081	0.513801	0.123571	0.0522641	0.904098	0.510366		0.163576	1.46028	2.24202	2.23002	2.06798	1.99996	1.97094	1.97095	2.38706	2.47596	2.48101	2.47	2.159	2.13105
1.37964	1.49765	1.44666	1.38544	1.42728	1.42431	1.45477	1.39977	1.49382	1.51779	1.41458	1.46292	1.40696	1.51703	1.42669	1.46295		1.31375	1.45873	0.911695	1.69756	1.41706	1.15973	0.892206	0.824176	1.42732	1.17389	0.923798	0.858113	0.910504	0.51182	0.129915	0.0526956	0.910118	0.548596		0.158938	1.46666	2.24398	2.23198	2.06602	1.99604	1.96506	1.96605	2.39294	2.47204	2.48199	2.47	2.159	2.13595
1.42799	1.53799	1.49999	1.43999	1.49299	1.50698	1.50699	1.43299	1.517	1.54499	1.45599	1.475	1.407	1.512	1.47899	1.487	1.23999	1.27301	1.51299	0.921838	1.70708	1.42888	1.17775	0.917405	0.837897	1.44544	1.1806	0.927829	0.861509	0.918488	0.508541	0.13169	0.0520101	0.921748	0.520855	0.1473	0.0611187	1.47655	2.242	2.237	2.066	1.992	1.96	1.959	2.393	2.467	2.478	2.465	2.156	2.139
1.45346	1.58638	1.54046	1.49246	1.55868	1.57971	1.52951	1.46725	1.53733	1.56925	1.4924	1.48116	1.41104	1.504	1.50146	1.55262	1.34005	1.39311	1.54151	0.927881	1.71674	1.43642	1.18993	0.94155	0.859321	1.44665	1.18294	0.939328	0.86369	0.924965	0.504453	0.138573	0.0517104	0.927692	0.544367	0.149712	0.0720221	1.48209	2.24401	2.24504	2.07101	1.98891	1.95597	1.95599	2.39603	2.46298	2.47399	2.46398	2.161	2.13697
1.50139	1.62551	1.58839	1.54039	1.62911	1.65406	1.58233	1.49367	1.57157	1.59567	1.53348	1.49779	1.41495	1.504	1.54939	1.61719	1.44962	1.50854	1.59433	0.933203	1.72142	1.44158	1.18653	0.951919	0.872988	1.45099	1.18906	0.947457	0.868865	0.929641	0.507916	0.139923	0.0507126	0.933112	0.547165	0.141563	0.0618385	1.48896	2.24499	2.24895	2.07199	1.97912	1.95304	1.95501	2.39896	2.46102	2.47301	2.46202	2.161	2.13404
1.53199	1.67199	1.62399	1.59099	1.70299	1.73498	1.61199	1.53399	1.596	1.62299	1.56699	1.511	1.423	1.507	1.57899	1.67699	1.55698	1.63997	1.62599	0.93518	1.7209	1.44475	1.20003	0.960638	0.877919	1.45233	1.1906	0.950159	0.86967	0.93181	0.511449	0.142849	0.0517698	0.93502	0.540651	0.134201	0.0611601	1.49093	2.249	2.251	2.074	1.983	1.95	1.953	2.403	2.465	2.472	2.459	2.164	2.133
1.57035	1.70743	1.66841	1.63253	1.7675	1.80362	1.66531	1.57627	1.62436	1.65128	1.60535	1.52913	1.426	1.507	1.6183	1.72949	1.67504	1.78105	1.67335	0.931459	1.72086	1.44201	1.20696	0.968911	0.887392	1.44622	1.18198	0.956478	0.86814	0.926997	0.517773	0.144812	0.0512379	0.93248	0.546201	0.139332	0.0629058	1.48971	2.25006	2.2531	2.08006	1.98002	1.94702	1.95198	2.40703	2.46504	2.47301	2.46104	2.16505	2.13399
1.60663	1.75253	1.71155	1.68842	1.81946	1.86833	1.69767	1.60471	1.6626	1.6807	1.64163	1.54286	1.426	1.507	1.64968	1.78047	1.78388	1.89087	1.70963	0.926066	1.7127	1.43694	1.21201	0.986874	0.904365	1.44153	1.17782	0.952036	0.862924	0.922516	0.519146	0.146097	0.0520714	0.926195	0.540044	0.14899	0.071907	1.48283	2.25594	2.26389	2.08594	1.98198	1.94898	1.95002	2.40997	2.46896	2.47399	2.46496	2.16995	2.13301
1.65598	1.79698	1.76198	1.74498	1.87998	1.93197	1.75498	1.66198	1.69999	1.71599	1.68798	1.57799	1.43	1.506	1.70398	1.83698	1.89196	1.99996	1.76098	0.915884	1.70446	1.42954	1.21066	0.991248	0.908219	1.435	1.17027	0.947192	0.861021	0.914093	0.51958	0.14668	0.05197	0.914874	0.508782	0.153618	0.0787473	1.4741	2.256	2.27	2.081	1.984	1.95	1.95	2.408	2.471	2.479	2.467	2.172	2.135
1.69838	1.84935	1.80837	1.79335	1.93535	1.99243	1.79544	1.69844	1.73241	1.75338	1.73434	1.59934	1.43304	1.50904	1.74638	1.88942	1.97252	2.08752	1.80541	0.904447	1.69594	1.41825	1.20876	0.995954	0.912581	1.4256	1.16086	0.936912	0.848402	0.90263	0.516906	0.146741	0.0532982	0.90306	0.495287	0.161086	0.0945268	1.46325	2.25607	2.27705	2.09404	1.98307	1.94905	1.95002	2.41205	2.47305	2.48299	2.46507	2.17403	2.13502
1.73849	1.88554	1.84751	1.82954	1.97154	2.03743	1.84142	1.74442	1.77546	1.79349	1.76956	1.63456	1.43695	1.51295	1.78649	1.93344	2.02632	2.14231	1.84846	0.89886	1.68717	1.4139	1.20681	0.995377	0.912649	1.41884	1.1478	0.923509	0.838189	0.897386	0.513365	0.147846	0.0541591	0.897816	0.498065	0.165889	0.0983715	1.45443	2.2639	2.28194	2.09795	1.9909	1.95394	1.95198	2.41694	2.47794	2.48201	2.47191	2.17696	2.13698
1.79298	1.93798	1.90098	1.88398	2.02198	2.08398	1.89098	1.79398	1.82598	1.84198	1.82698	1.68198	1.45499	1.52	1.84498	1.98698	2.05099	2.16499	1.89998	0.891993	1.68542	1.40615	1.19555	0.987083	0.905593	1.41382	1.14382	0.919901	0.836611	0.890143	0.509821	0.150499	0.0544999	0.891352	0.505857	0.164051	0.0961109	1.45152	2.268	2.292	2.108	1.994	1.957	1.954	2.425	2.483	2.493	2.477	2.179	2.143
1.84848	1.9795	1.95145	1.92448	2.07418	2.12824	1.94049	1.84347	1.88344	1.89047	1.88245	1.73878	1.4786	1.53019	1.89252	2.03444	2.07117	2.1851	1.95044	0.891294	1.68556	1.40554	1.18985	0.970353	0.888846	1.41151	1.14423	0.895784	0.836602	0.888909	0.501436	0.149013	0.0549675	0.891156	0.507102	0.157869	0.0870506	1.45092	2.27407	2.29909	2.11208	2.00907	1.96504	1.96002	2.43607	2.49104	2.49505	2.48504	2.18805	2.14101
1.89848	2.03146	1.99851	1.97448	2.09281	2.15374	1.99147	1.89249	1.92952	1.93949	1.92951	1.82015	1.54135	1.5498	1.94644	2.08052	2.08882	2.19589	1.99652	0.895902	1.68969	1.40974	1.17848	0.968598	0.885257	1.41232	1.14246	0.918078	0.832631	0.894076	0.512545	0.166033	0.0661934	0.894891	0.520917	0.14633	0.0725011	1.45699	2.28093	2.3089	2.11992	2.01593	1.96896	1.96198	2.44293	2.49496	2.49995	2.48896	2.19295	2.14199
1.9441	2.07608	2.04507	2.00806	2.13604	2.18103	2.03609	1.95108	1.98509	1.99309	1.97909	1.90314	1.60214	1.72814	1.99509	2.10406	2.09302	2.19901	2.04508	0.901258	1.69441	1.4177	1.18212	0.955077	0.870321	1.41742	1.14555	0.921242	0.839569	0.900279	0.511113	0.181698	0.146099	0.899366	0.52686	0.146628	0.0704988	1.46223	2.29001	2.31501	2.129	2.01902	1.98201	1.97002	2.449	2.49901	2.50601	2.49901	2.20401	2.146
2.0035	2.12437	2.08741	2.04633	2.15921	2.19913	2.09035	2.00344	2.04348	2.05152	2.03747	1.99173	1.68762	1.81362	2.0495	2.1412	2.10803	2.207	2.09636	0.906264	1.7044	1.42132	1.17993	0.946684	0.86475	1.42737	1.1551	0.916362	0.832732	0.906024	0.525442	0.199045	0.163793	0.903311	0.52075	0.145152	0.0636104	1.46852	2.29803	2.32304	2.12906	2.03008	1.98813	1.98211	2.45207	2.50605	2.5101	2.50408	2.20904	2.14702
2.05634	2.16351	2.13046	2.08057	2.18073	2.21283	2.12753	2.04942	2.09436	2.10631	2.08639	2.06804	1.75318		2.10234	2.16174	2.11096	2.207	2.13452	0.914042	1.71339	1.42957	1.18041	0.934463	0.855309	1.43295	1.16029	0.920804	0.833974	0.91482	0.515179	0.200571		0.909739	0.513432	0.144301	0.0615558	1.47584	2.30096	2.32695	2.13493	2.03889	2.00183	1.99385	2.4599	2.51094	2.52086	2.51289	2.21295	2.14898
2.0969	2.21587	2.16292	2.11192	2.18998	2.22497	2.18087	2.10586	2.15485	2.16685	2.1269	2.13982	1.83879	1.84609	2.14689	2.17596	2.111	2.207	2.1749	0.920205	1.7212	1.4368	1.18227	0.940265	0.860786	1.44138	1.16153	0.925847	0.839975	0.921424	0.520197	0.192002	0.092177	0.915147	0.511365	0.141866	0.0588667	1.48595	2.30499	2.327	2.13799	2.04598	2.00898	2.00796	2.46299	2.51998	2.53197	2.52397	2.21699	2.15299
2.15136	2.25357	2.21335	2.14831	2.21124	2.23918	2.2216	2.15757	2.2117	2.22669	2.17732	2.20472	1.92629	1.9834	2.20139	2.19122	2.11504	2.20795	2.22644	0.929049	1.732	1.44337	1.1868	0.941948	0.862386	1.45046	1.17343	0.928167	0.845452	0.930383	0.505751	0.155655	0.0749694	0.923494	0.502992	0.140339	0.0565209	1.49518	2.31002	2.33198	2.13802	2.05108	2.0191	2.02012	2.46697	2.5271	2.54108	2.53205	2.221	2.15501
2.18666	2.30847	2.24767	2.17871	2.23477	2.25683	2.27944	2.21247	2.27935	2.29336	2.2087	2.27433	2.05179	2.11969	2.23963	2.21279	2.11896	2.20305	2.26958	0.932863	1.73628	1.44807	1.18931	0.942772	0.861994	1.45308	1.18128	0.933697	0.853394	0.93355	0.509742	0.145478	0.0671453	0.927808	0.498355	0.140241	0.0507852	1.49969	2.31198	2.33002	2.13998	2.05892	2.02891	2.03189	2.46403	2.53691	2.54892	2.53695	2.221	2.15599
2.23001	2.35101	2.29101	2.20201	2.254	2.274	2.32701	2.26501	2.34501	2.36101	2.25501	2.35501	2.17702	2.24903	2.28301	2.227	2.12502	2.22002	2.31401	0.93708	1.73918	1.45281	1.19563	0.94059	0.85996	1.45609	1.18941	0.933742	0.856912	0.93794	0.524058	0.115751	0.0494893	0.93153	0.483668	0.113485	0.045737	1.50378	2.315	2.33	2.143	2.065	2.033	2.04	2.466	2.544	2.551	2.539	2.222	2.156
2.27244	2.40343	2.34142	2.24234	2.27732	2.29823	2.3795	2.32558	2.41965	2.43472	2.29441	2.43065	2.31137	2.40059	2.32548	2.24025		2.31245	2.36347	0.936789	1.73955	1.45244	1.19207	0.941506	0.860545	1.45527	1.201	0.943794	0.869861	0.939042	0.514505	0.12232	0.0452688	0.929695	0.474161		0.0274608	1.50414	2.31495	2.33003	2.144	2.06909	2.0391	2.04907	2.466	2.54405	2.55402	2.545	2.22297	2.15902
2.31548	2.44549	2.3825	2.2756	2.30862	2.32073	2.42841	2.38231	2.48323	2.50416	2.33451	2.49423	2.44439	2.55513				2.25865	2.40944	0.938588	1.73589	1.44776	1.19022	0.944998	0.859117	1.45047	1.2049	0.951922	0.875778	0.939218	0.532443	0.109653	0.0441831				0.0168584	1.50017	2.31006	2.33296	2.144	2.07789	2.04888	2.05592	2.466	2.54894	2.55598	2.545	2.22004	2.16098
2.35802	2.49702	2.43202	2.32301	2.33402	2.35101	2.47902	2.43902	2.55103	2.57503			2.58504	2.70704	2.41502		2.17901		2.45902	0.932126	1.72795	1.44153	1.18044	0.946049	0.860779	1.44465	1.19958	0.94808	0.876219			0.106191	0.0520844	0.925536		0.156484		1.4924	2.31	2.329	2.144	2.083	2.051	2.06	2.47	2.551	2.558	2.546
2.40246	2.54851	2.47852	2.35951	2.37437	2.38335	2.53054	2.49854	2.61855	2.64861					2.46346		2.20319	2.32617	2.50751	0.923197	1.71834	1.4291	1.17372	0.942545	0.857306	1.43612	1.19652	0.947259	0.873413					0.915107		0.165284	0.131411	1.48278	2.30594	2.32497	2.142	2.08499	2.05501	2.06301	2.46596	2.55498	2.55602	2.542
2.44862	2.59958	2.53057	2.41058	2.41169	2.41871	2.58455	2.55255	2.67354	2.71049	2.46566		2.78313	2.9022	2.50962		2.22284	2.34286	2.55858	0.916853	1.70994	1.42191	1.16252	0.931978	0.845776	1.42543	1.19118	0.953201	0.870722	0.920671		0.15469	0.124328	0.908733		0.174801	0.140554	1.47587	2.30005	2.32202	2.142	2.08401	2.05599	2.06399	2.46203	2.55302	2.55798	2.542	2.20904
2.50002	2.65402	2.58502	2.46202	2.46002	2.45702	2.63902	2.60702	2.74402	2.77502	2.51402	2.72102	2.856	2.96601	2.56102		2.25301	2.37601	2.61202	0.906119	1.70201	1.412	1.15051	0.922561	0.836311	1.417	1.18486	0.946269	0.865649	0.914499	0.505437	0.127015	0.101027	0.893818		0.175096	0.140866	1.46705	2.286	2.318	2.137	2.078	2.054	2.066	2.454	2.546	2.555	2.544	2.196	2.17601
2.53423	2.65025	2.5923	2.47559	2.48697	2.4845	2.64318	2.63017	2.76611	2.79818	2.55226	2.78261	2.84531	2.98017	2.58724	2.48889	2.55375	2.69715	2.61377	0.909713	1.67684	1.40293	1.14093	0.909487	0.833313	1.4102	1.16757	0.935461	0.866954	0.913141	0.497228	0.112521	0.0918119	0.903252	0.576075	0.178206	0.131573	1.45145	2.27546	2.26252	2.10002	2.05246	2.03013	2.0377	2.42201	2.51904	2.53501	2.5255	2.18948	2.19001
2.59284	2.70142	2.64689	2.53286	2.53445	2.53097	2.69344	2.67251	2.80802	2.84794	2.60985	2.84122	2.87461	2.99678	2.6498	2.53756	2.60494	2.74745	2.67136	0.905332	1.67665	1.39675	1.13573	0.904168	0.817446	1.40884	1.17156	0.941444	0.866444	0.908069	0.494131	0.118392	0.0690327	0.89962	0.540915	0.164904	0.118625	1.4483	2.27105	2.25905	2.09406	2.04063	2.02407	2.038	2.41754	2.51307	2.53302	2.52451	2.18802	2.19099
2.65255	2.75254	2.70004	2.59805	2.59955	2.59205	2.75354	2.72754	2.85404	2.89354	2.67005	2.86304	2.87752	3.0045	2.71005	2.61603	2.893	2.75555	2.72554	0.910142	1.67601	1.39603	1.13639	0.90015	0.814678	1.40963	1.16892	0.942927	0.867523	0.911378	0.50616	0.124484	0.061618	0.905805	0.527619	0.11174	0.127994	1.44798	2.2725	2.2515	2.0905	2.0365	2.0205	2.02949	2.4065	2.5055	2.5265	2.522	2.186	2.169
2.71062	2.79577	2.75156	2.65121	2.6572	2.64921	2.79189	2.76488	2.89523	2.94054	2.72762	2.90751	2.9036	3.00895	2.76368	2.69314	2.90374	2.79178	2.76393	0.906189	1.67448	1.39842	1.14158	0.905817	0.811151	1.4116	1.16775	0.940937	0.868172	0.904829	0.534705	0.125362	0.0536812	0.904499	0.525071	0.112375	0.119012	1.45238	2.27599	2.25295	2.08751	2.0325	2.01308	2.02157	2.40595	2.50644	2.52645	2.5146	2.18947	2.16605
2.77187	2.85093	2.80842	2.72623	2.73767	2.73759	2.84941	2.82142	2.93806	2.97415	2.79134	2.9273	2.90895	3.00751	2.82586	2.77817	2.91291	2.8192	2.82487	0.9108	1.68033	1.40327	1.1363	0.897744	0.809366	1.41926	1.16047	0.941296	0.870599	0.908282	0.52575	0.123151	0.0537645	0.910169	0.519158	0.110736	0.117944	1.45687	2.27451	2.24805	2.08701	2.02508	2.00211	2.01061	2.40254	2.507	2.52254	2.51401	2.189	2.16996
2.793	2.84	2.8555	2.7845	2.8115	2.818	2.8885	2.8535	2.9695	3.0085	2.8425	2.951	2.911	3.006	2.8785	2.837	2.90999	2.87599	2.82	0.923221	1.6801	1.4092	1.15221	0.898371	0.81886	1.42155	1.16556	0.944645	0.875735	0.902286	0.517665	0.121905	0.0525952	0.90689	0.50284	0.13751	0.101483	1.45703	2.251	2.2	2.0875	2.021	1.9965	2	2.4	2.5055	2.519	2.509	2.1915	2.171
2.83906	2.88999	2.86983	2.81275	2.86827	2.87829	2.88293	2.85024	2.96534	2.99764	2.86801	2.9369	2.90896	3.006	2.88706	2.89385	2.64341	2.66998	2.8641	0.946478	1.69117	1.41883	1.15817	0.907985	0.829144	1.43895	1.18729	0.94655	0.880404	0.94036	0.518101	0.139642	0.0582418	0.949645	0.501154	0.123661	0.0327994	1.46775	2.25002	2.20098	2.0579	1.98806	1.96216	1.97022	2.37002	2.47312	2.50194	2.49098	2.17298	2.16088
2.90633	2.94248	2.93634	2.88726	2.97691	2.99582	2.92756	2.8906	3.00659	3.04255	2.93929	2.9865	2.91197	2.9961	2.94641	3.00587	2.76075	2.81149	2.92935	0.957671	1.70223	1.42195	1.17374	0.914059	0.849209	1.45018	1.19204	0.947788	0.883736	0.949621	0.500309	0.136661	0.0530726	0.962534	0.551043	0.126558	0.0384589	1.47805	2.24505	2.20496	2.05008	1.98107	1.95804	1.95218	2.37297	2.4631	2.49507	2.48407	2.16706	2.15803
2.914	2.983	2.961	2.914	3.009	3.046	2.971	2.929	3.021	3.047	2.943	2.975	2.915	2.996	2.958	3.058	2.86899	2.94699	2.956	0.96109	1.70694	1.43529	1.18751	0.929728	0.868608	1.45688	1.18659	0.94392	0.88384	0.95459	0.535677	0.144029	0.0551798	0.96442	0.574418	0.146838	0.0653674	1.48386	2.247	2.206	2.057	1.983	1.955	1.957	2.373	2.468	2.494	2.486	2.166	2.155
2.97657	3.04068	3.02846	2.99319	3.10481	3.12226	3.0238	2.95931	3.06304	3.091	3.00264	2.98575	2.92771	3.0048	3.02057	3.12839	3.00588	3.06139	3.01466	0.96414	1.71015	1.4405	1.18585	0.939527	0.881799	1.45775	1.19257	0.947518	0.885531	0.960495	0.520721	0.138134	0.053645	0.96442	0.56041	0.159638	0.0690364	1.48997	2.24309	2.21089	2.05504	1.97811	1.955	1.95211	2.373	2.46507	2.494	2.48111	2.16698	2.155
2.99581	3.08159	3.06167				3.05766	2.97485	3.064	3.10091	3.01984	2.98699	2.928	3.005	3.04377	3.18938	3.12578	3.20751	3.05262	0.964507	1.71366	1.44309				1.45885	1.19919	0.975371	0.881829	0.961333	0.521291	0.144829	0.05745	0.964202	0.559803	0.146371	0.0566498	1.49237	2.24399	2.21199	2.06589				2.37894	2.46698	2.494	2.48496	2.16898	2.15797
3.069	3.139	3.13	3.123	3.272	3.334	3.117	3.051	3.143	3.166	3.103	3.039	2.93	3.01	3.112	3.282	3.259	3.37399	3.117	0.95446	1.70434	1.43123	1.21001	0.992879	0.91051	1.44933	1.18799	0.932281	0.87104	0.95243	0.50826	0.14851	0.0594999	0.95322	0.54643	0.15577	0.0609999	1.48247	2.245	2.218	2.064	1.971	1.954	1.951	2.391	2.467	2.492	2.476	2.17	2.152
3.09154	3.18115	3.16528	3.14554	3.31023	3.40555	3.16209	3.08628	3.16848	3.18854	3.1177	3.04586	2.93784	3.01294	3.13748	3.30748	3.36289	3.48475	3.1513	0.948168	1.699	1.43081	1.21211	1.03573	0.947138	1.4437	1.18066	0.923469	0.86168	0.946961	0.509515	0.146344	0.060735	0.946192	0.551703	0.1671	0.0739083	1.47731	2.24794	2.22486	2.07282	1.97394	1.95498	1.94806	2.38512	2.46798	2.48612	2.48286	2.17196	2.15298
3.15833	3.23645	3.22045	3.22025	3.37931	3.4565	3.21943	3.1365	3.18583	3.21375	3.18334	3.0658	2.94394	3.013	3.20037	3.36443	3.45806	3.60184	3.20942	0.931922	1.68635	1.42042	1.19853	1.01674	0.937514	1.42847	1.16523	0.922072	0.851966	0.931356	0.512263	0.148676	0.0600769	0.929596	0.551394	0.178408	0.106177	1.46422	2.25097	2.23193	2.07993	1.97796	1.95005	1.95988	2.38698	2.47691	2.49392	2.49191	2.172	2.15696
3.20199	3.29099	3.27199	3.256	3.43599	3.51399	3.27099	3.174	3.23399	3.252	3.224	3.10799	2.946	3.016	3.24799	3.41099	3.55699	3.70499	3.25999	0.923271	1.67389	1.40443	1.1931	1.02695	0.942259	1.42092	1.15309	0.916261	0.840791	0.921981	0.50913	0.14901	0.05975	0.921851	0.525613	0.157743	0.0997408	1.45293	2.254	2.236	2.084	1.987	1.96	1.963	2.392	2.48	2.51	2.501	2.176	2.164
3.25285	3.34087	3.32285	3.29707	3.46142	3.57658	3.31794	3.22192	3.28192	3.29307	3.27974	3.15592	2.95969	3.016	3.29885	3.46869	3.57265	3.71967	3.30792	0.916376	1.66973	1.4006	1.18988	1.01424	0.936373	1.41173	1.15097	0.910598	0.823218	0.913883	0.502979	0.148384	0.0580485	0.916208	0.516565	0.160752	0.0951049	1.44801	2.26182	2.23991	2.09182	1.99776	1.96489	1.96593	2.39982	2.47902	2.5188	2.51176	2.18578	2.16302
3.3292	3.39741	3.37941	3.38507	3.54512	3.65716	3.37738	3.28435	3.34534	3.34743	3.35818	3.24902	2.98177	3.03183	3.36827	3.54124	3.62643	3.75166	3.37035	0.912242	1.66775	1.39309	1.17885	0.999098	0.952567	1.41011	1.14586	0.885832	0.822325	0.908881	0.51512	0.14838	0.0585047	0.912983	0.516776	0.157822	0.078436	1.44114	2.26893	2.24989	2.09101	1.998	1.9838	1.97194	2.40594	2.48593	2.519	2.51497	2.18798	2.15706
3.397	3.448	3.436	3.433	3.549		3.429	3.343	3.394	3.394	3.432		3.044	3.079	3.433	3.594	3.651	3.783	3.426	0.92035	1.66546	1.39222	1.18247	0.974551		1.4102	1.15387	0.8743	0.806701	0.91696		0.133621	0.0438005	0.92089	0.50411	0.14667	0.0622906	1.44215	2.289	2.255	2.101	2.003	1.993		2.413	2.488	2.525	2.525	2.207
3.42053	3.50191	3.48305	3.45653	3.61369		3.47997	3.39789	3.44693	3.45183	3.44768	3.40794	3.11654	3.25348	3.46927	3.63321	3.65884	3.7879	3.47599	0.917576	1.6695	1.39655	1.16435	0.983725		1.41121	1.14855	0.895237	0.826471	0.916509	0.556626	0.187542	0.140332	0.91492	0.521881	0.14417	0.0588985	1.44471	2.27822	2.26088	2.10688	2.01966	1.99986		2.42084	2.4978	2.53872	2.53284	2.2021	2.16428
3.49228	3.5525	3.53548	3.51145	3.64866	3.73876	3.53644	3.45345	3.5074	3.51042	3.52126	3.51791	3.20908	3.34511	3.53633	3.66568	3.66296	3.788	3.5265	0.920054	1.67159	1.39909	1.17889	0.977	0.89024	1.41416	1.15019	0.887384	0.820831	0.919618	0.551817	0.191927	0.147606	0.917562	0.542564	0.145635	0.057048	1.44959	2.28196	2.26298	2.107	2.02693	2.00693	1.99391	2.42001	2.50493	2.53999	2.53894	2.202	2.164
3.54797	3.60597	3.57398	3.55397	3.69397	3.736	3.58197	3.50597	3.57196	3.57696	3.57297	3.57996	3.24997	3.25606	3.58997	3.68499	3.666	3.788	3.57797	0.927365	1.67965	1.40701	1.16828	0.935096	0.866555	1.42235	1.15219	0.897144	0.824218	0.926366	0.511236	0.167066	0.0705386	0.925245	0.539672	0.147429	0.0561905	1.45747	2.289	2.263	2.105	2.027	2.01599	2.00599	2.427	2.512	2.55099	2.546	2.20999	2.169
3.60277	3.65784	3.61997	3.5941	3.74486	3.77023	3.64264	3.5686	3.63264	3.64449	3.62777	3.68368	3.37226	3.50541	3.64771	3.70945	3.67382	3.788	3.62788	0.935517	1.68705	1.41683	1.17631	0.925905	0.852573	1.42986	1.16496	0.917328	0.839791	0.934097	0.543565	0.17952	0.135698	0.933583	0.537381	0.145914	0.0524537	1.46489	2.28802	2.263	2.10793	2.03482	2.01307	2.01578	2.42407	2.51591	2.55785	2.55089	2.20902	2.169
3.65053	3.70652	3.66951	3.61876	3.74402	3.76407	3.6935	3.63039	3.69736	3.70936	3.67157	3.73253	3.44826	3.50011	3.6985	3.73178	3.67697	3.788	3.67058	0.942818	1.69596	1.42335	1.17698	0.924324	0.850409	1.44326	1.17309	0.917127	0.846337	0.941398	0.526064	0.141587	0.0557733	0.940591	0.5413	0.144108	0.051875	1.47526	2.29097	2.26102	2.10602	2.04094	2.01795	2.02491	2.42499	2.51996	2.56196	2.55397	2.209	2.17494
3.692	3.757	3.705	3.661	3.745	3.764	3.744	3.687	3.775	3.783	3.716	3.8	3.58301	3.64101	3.737	3.746	3.68	3.784	3.723	0.95037	1.70333	1.43206	1.17673	0.92447	0.84242	1.44627	1.19522	0.934421	0.86169	0.94971	0.531089	0.14913	0.0650794	0.94732	0.53245	0.14348	0.0494899	1.48132	2.298	2.263	2.108	2.041	2.021	2.036	2.426	2.519	2.558	2.552	2.216	2.174
3.73513	3.80601	3.75598	3.68747	3.74696	3.76498	3.78909	3.74778	3.84068	3.85554	3.75031	3.86568	3.72122	3.79098	3.78699	3.76757	3.68882	3.784	3.76809	0.953576	1.7047	1.43662	1.17765	0.926293	0.847665	1.45144	1.19864	0.950722	0.870326	0.952523	0.510827	0.140905	0.0508364	0.950496	0.532117	0.139951	0.0464511	1.48418	2.29408	2.25712	2.10506	2.04688	2.02688	2.0458	2.42796	2.5239	2.55016	2.54612	2.21502	2.1838
3.78649	3.8565	3.79561	3.73156	3.80541	3.81153	3.84247	3.80246	3.89744	3.9263	3.80743	3.9363	3.85369	3.9326	3.83156	3.78186	3.69791	3.81568	3.81751	0.956452	1.70277	1.43842	1.18737	0.898124	0.840543	1.45364	1.21209	0.96991	0.885855	0.955451	0.512153	0.149957	0.0519657	0.953243	0.503835	0.130138	0.0424101	1.48549	2.29895	2.25799	2.10599	2.05294	2.05373	2.06184	2.42899	2.52697	2.55396	2.54501	2.21797	2.18202
3.82605	3.89806	3.83705	3.75303	3.807	3.80901	3.88805	3.85506	3.96807	3.99608	3.84705	3.99906	3.97314	4.08316	3.87804	3.79605		3.815	3.86205	0.949537	1.69874	1.43397	1.17949	0.915125	0.850145	1.45015	1.20497	0.963129	0.886581	0.948265	0.509361	0.134025	0.05256	0.94652	0.483998		0.042191	1.47917	2.3	2.255	2.104	2.054	2.046	2.05301	2.426	2.529	2.552	2.54299	2.219	2.179
3.87291	3.95566	3.88391	3.78427	3.80993	3.81389	3.93784	3.91266	4.03152	4.0693	3.89489	4.05764	4.10102	4.22959	3.91905	3.84389		3.81793	3.91086	0.94696	1.68529	1.42561	1.16035	0.919342	0.845801	1.44119	1.20894	0.971212	0.887723	0.943657	0.528309	0.129837	0.0525698	0.946373	0.509477		0.0431477	1.47178	2.29805	2.25305	2.10302	2.054	2.04502	2.05789	2.42307	2.52705	2.54809	2.53616	2.21705	2.18095
3.91453	4.00841	3.9374	3.81268	3.81	3.82191	3.98744	3.96936	4.09627	4.14119	3.93258	4.11041	4.20879	4.3457	3.97042	3.89937		3.94949	3.96341	0.938892	1.67746	1.41651	1.15444	0.920172	0.832354	1.43508	1.20304	0.970916	0.888521	0.933871	0.512932	0.146052	0.082911	0.94027	0.568775		0.179976	1.46023	2.29503	2.25003	2.103	2.05499	2.045	2.06986	2.42102	2.527	2.54108	2.52611	2.21206	2.17803
3.96793	4.06093	3.98793	3.87092	3.87192	3.86394	4.03893	4.01194	4.15392	4.20691	3.98593	4.16193	4.30487	4.44587	4.01594	3.93196		4.00693	4.01493	0.925528	1.66626	1.40586	1.135	0.903872	0.818898	1.4249	1.19723	0.966676	0.889139	0.922845	0.516815	0.154878	0.0984997	0.92535	0.566334		0.198268	1.4485	2.296	2.247	2.09701	2.05101	2.05399	2.071	2.418	2.51601	2.53301	2.52201	2.212	2.17201
4.01701	4.11001	4.03211	3.91217	3.91219	3.90321	4.08899	4.06885	4.20399	4.26679	4.03403	4.22473	4.36283	4.50677	4.06893	3.98395		4.04523	4.06891	0.918521	1.66005	1.40054	1.12998	0.898763	0.823497	1.41354	1.17465	0.959123	0.879319	0.917586	0.514144	0.154978	0.0949423	0.916087	0.572486		0.205132	1.44334	2.2862	2.24112	2.09308	2.051	2.05106	2.06512	2.41212	2.5111	2.52712	2.51612	2.20318	2.17494
4.07441	4.16246	4.08644	3.96941	3.95259	3.94457	4.14542	4.1274	4.26636	4.32144	4.09141	4.28736	4.38181	4.52284	4.12344	4.04735		4.10439	4.11849	0.918222	1.65393	1.39571	1.13228	0.902678	0.814297	1.40835	1.16905	0.949826	0.87336	0.914491	0.502719	0.149062	0.0886749	0.918503	0.576687		0.205131	1.43843	2.28897	2.23902	2.08904	2.04308	2.04506	2.06203	2.41101	2.50605	2.52403	2.50907	2.20498	2.17302
4.13	4.218	4.141	4.025	4.015	3.998	4.194	4.181	4.313	4.365	4.15	4.349	4.436	4.561	4.181	4.11		4.16	4.169	0.91667	1.65221	1.39606	1.1229	0.87472	0.8096	1.4112	1.1561	0.94573	0.86655	0.91269	0.501421	0.10869	0.0581497	0.91717	0.574079		0.199019	1.43554	2.285	2.235	2.082	2.039	2.042	2.055	2.409	2.496	2.515	2.502	2.2	2.167
4.18672	4.27179	4.19772	4.08564	4.07857	4.06353	4.24681	4.23381	4.36679	4.40999	4.20672	4.39203	4.436	4.55513	4.2387	4.17064		4.20792	4.22279	0.914734	1.65526	1.39749	1.12713	0.868676	0.808602	1.41111	1.15395	0.933407	0.856613	0.913032	0.519093	0.111262	0.0501596	0.912945	0.537923		0.169895	1.43835	2.28011	2.23109	2.07711	2.03704	2.03613	2.04424	2.40215	2.49209	2.50131	2.4932	2.19511	2.16015
4.24245	4.32349	4.25345	4.14838	4.15029	4.13727	4.30245	4.28153	4.39473	4.44367	4.26047	4.4227	4.436	4.555	4.29841	4.24625		4.27137	4.27647	0.916234	1.65792	1.39841	1.12498	0.891359	0.805848	1.40262	1.15433	0.930398	0.853044	0.914644	0.518837	0.124685	0.0485149	0.914226	0.524953		0.156103	1.44077	2.26911	2.22803	2.07403	2.02314	2.01917	2.03113	2.39804	2.48309	2.49506	2.48607	2.1851	2.15703
4.297	4.373	4.309	4.213	4.226	4.221	4.35	4.319	4.448	4.479	4.315	4.447	4.439	4.549	4.348	4.333		4.253	4.329	0.92107	1.66652	1.40391	1.13022	0.89804	0.8143	1.41186	1.15618	0.92155	0.85353	0.91897	0.51682	0.13081	0.04735	0.91935	0.53021		0.20703	1.44848	2.262	2.226	2.07	2.016	2.002	2.017	2.393	2.478	2.488	2.475	2.178	2.156
4.33915	4.42593	4.35605	4.27965	4.30637	4.30823	4.38529	4.35821	4.46662	4.50448	4.36107	4.46562	4.43998	4.54606	4.38721	4.39181			4.37605	0.92895	1.67621	1.41465	1.14462	0.897324	0.825003	1.41565	1.1577	0.921099	0.852138	0.927821	0.516467	0.132712	0.0477029	0.926005	0.532719			1.45776	2.25416	2.22992	2.06804	2.00816	1.99612	2.0023	2.39496	2.47212	2.48212	2.46912	2.1731	2.15992
4.38847	4.47547	4.40942	4.34727	4.39504	4.401	4.43644	4.39758	4.5036	4.53467	4.41343	4.4838	4.44297	4.54501	4.4335	4.45136	4.2024		4.42744	0.940188	1.6862	1.42725	1.16072	0.903324	0.834429	1.43116	1.17317	0.924473	0.853633	0.940028	0.512108	0.135836	0.0483628	0.935705	0.52823	0.127526		1.47029	2.25301	2.23099	2.068	2.00009	1.98512	1.9931	2.39995	2.46211	2.47705	2.46307	2.17003	2.16099
4.431	4.523	4.46	4.409	4.47201	4.49601	4.467	4.426	4.524	4.556	4.453	4.496	4.448	4.545	4.476	4.52001	4.29301	4.33701	4.473	0.952641	1.69642	1.44174	1.18184	0.928553	0.848402	1.44809	1.18063	0.92999	0.85683	0.951491	0.50413	0.13754	0.0491701	0.949071	0.536322	0.124751	0.0489207	1.48217	2.253	2.233	2.07	1.995	1.974	1.97	2.407	2.464	2.474	2.46	2.172	2.164
4.47696	4.56994	4.50791	4.46571	4.55707	4.59085	4.51491	4.46805	4.5504	4.5824	4.50091	4.50969	4.45093	4.54207	4.51707	4.59334	4.39665	4.46803	4.517	0.961245	1.70571	1.44883	1.19551	0.958648	0.870617	1.45989	1.18092	0.930107	0.861885	0.960261	0.499544	0.133296	0.0499523	0.956609	0.554811	0.132495	0.0573979	1.48968	2.25496	2.23887	2.07098	1.99011	1.96324	1.95924	2.40602	2.45618	2.46813	2.45804	2.17298	2.16302
4.51958	4.6106	4.54761	4.52541	4.64116	4.68605	4.55758	4.49771	4.58466	4.61468	4.54457	4.53376	4.46585	4.54497	4.56651	4.66331	4.52274	4.59078	4.56453	0.96343	1.7124	1.45035	1.20656	0.977089	0.890374	1.45611	1.18879	0.942405	0.866079	0.961371	0.513032	0.140466	0.0511678	0.960185	0.556992	0.144698	0.0569267	1.49364	2.25599	2.24296	2.07199	1.98802	1.95706	1.94613	2.40303	2.45798	2.46404	2.458	2.173	2.15211
4.57099	4.66499	4.60399	4.58399	4.71599	4.77799	4.60399	4.54399	4.608	4.643	4.59599	4.553	4.472	4.548	4.60599	4.72299	4.63998	4.70998	4.60999	0.96194	1.71299	1.45162	1.22837	1.00285	0.916507	1.45814	1.19554	0.946909	0.86697	0.95956	0.517979	0.148009	0.0526198	0.9589	0.551521	0.14457	0.0506808	1.49789	2.26	2.246	2.075	1.983	1.95	1.937	2.405	2.46	2.471	2.459	2.177	2.153
4.60727	4.70715	4.65302	4.63596	4.78658	4.86231	4.64517	4.57635	4.63937	4.67535	4.63325	4.56967	4.47102	4.5578	4.65011	4.78084	4.76254	4.86881	4.65706	0.956607	1.71002	1.44834	1.22971	1.025	0.937754	1.45816	1.19266	0.956684	0.870352	0.953492	0.51699	0.1485	0.0523161	0.954038	0.547001	0.152609	0.0568756	1.49253	2.2649	2.24894	2.07598	1.97614	1.94412	1.93014	2.40598	2.46	2.471	2.46194	2.18288	2.15104
4.65452	4.75749	4.70349	4.68748	4.86521	4.94615	4.69648	4.62253	4.6885	4.70668	4.68052	4.59574	4.471	4.55503	4.69356	4.83743	4.88477	4.99474	4.70848	0.946929	1.70044	1.4381	1.22941	1.03365	0.949038	1.45033	1.19075	0.944022	0.864649	0.943333	0.516911	0.149074	0.05328	0.945715	0.531865	0.156907	0.063414	1.48486	2.26995	2.24999	2.07996	1.97006	1.93608	1.92703	2.40996	2.46198	2.47199	2.462	2.18795	2.15298
4.707	4.812	4.754	4.754	4.949	5.024	4.749	4.669	4.712	4.747	4.737	4.62	4.477	4.554	4.749	4.893	4.993	5.121	4.757	0.93561	1.69183	1.43056	1.22078	1.03151	0.95356	1.43786	1.17993	0.94834	0.8601	0.93345	0.51097	0.1495	0.05371	0.93281	0.515779	0.1495	0.07223	1.47443	2.267	2.254	2.081	1.969	1.933	1.926	2.41	2.464	2.478	2.467	2.187	2.152
4.75786	4.85895	4.80291	4.80682	5.02138	5.09345	4.80475	4.72182	4.76482	4.78123	4.78395	4.65717	4.47993	4.55693	4.79986	4.95462	5.0781	5.2061	4.80982	0.92354	1.68212	1.42143	1.21266	1.02483	0.951731	1.42434	1.16967	0.934363	0.860941	0.922172	0.514149	0.148043	0.0544534	0.920261	0.493626	0.140247	0.0734918	1.46463	2.26407	2.25889	2.08589	1.97291	1.92322	1.92698	2.41196	2.46791	2.48093	2.4758	2.18211	2.15004
4.81247	4.91347	4.86044	4.86741	5.05667	5.15342	4.85947	4.77647	4.8165	4.82557	4.83847	4.71642	4.49386	4.56096	4.8515	5.01838	5.12753	5.25652	4.8615	0.917141	1.67546	1.4096	1.20069	1.03032	0.95574	1.4212	1.16281	0.924772	0.861445	0.916622	0.524548	0.147792	0.0551532	0.913118	0.49822	0.150744	0.0719456	1.45832	2.26697	2.26197	2.08798	1.97399	1.92894	1.92502	2.41497	2.47097	2.48595	2.48194	2.18497	2.14802
4.87656	4.96855	4.92755	4.93703	5.13552	5.22203	4.90406	4.81455	4.85005	4.85955	4.9	4.777	4.513	4.57	4.91656	5.08155	5.1555	5.278	4.91956	0.902267	1.6491	1.39339	1.18507	1.00764	0.933067	1.39579	1.13518	0.88429	0.823728	0.90856	0.51928	0.14502	0.05583	0.90015	0.518598	0.135249	0.0539626	1.4348	2.2515	2.2525	2.088	1.97651	1.93001	1.926	2.405	2.47049	2.4905	2.4825	2.189	2.146
4.93726	5.02387	4.97895	4.97816	5.17373	5.25532	4.96427	4.86546	4.90047	4.91242	4.96079	4.8574	4.57085	4.58961	4.97824	5.13197	5.16775	5.28094	4.97879	0.899311	1.64713	1.38797	1.18532	0.996648	0.922742	1.39655	1.15172	0.911612	0.834943	0.907923	0.524281	0.157973	0.0549279	0.898125	0.525677	0.139302	0.0501641	1.43277	2.25199	2.25299	2.0929	1.98679	1.93588	1.9309	2.40353	2.47148	2.49785	2.48838	2.18312	2.14012
4.99597	5.07058	5.03202	5.02706	5.21067	5.27779	5.01306	4.92943	4.96195	4.97196	5.02545	4.98622	4.6423	4.77911	5.03549	5.17263	5.17691	5.28595	5.02855	0.900295	1.64787	1.39461	1.1744	0.98138	0.907839	1.39975	1.15402	0.911943	0.834398	0.899923	0.54545	0.177448	0.135435	0.897564	0.531912	0.143919	0.0489735	1.4353	2.25894	2.25894	2.09647	1.99146	1.94641	1.93893	2.40994	2.47447	2.50395	2.49593	2.17943	2.13103
5.05104	5.12255	5.07505	5.06355	5.22552	5.29201	5.07403	4.98405	5.02706	5.03706	5.07804	5.06707	4.7326	4.86699	5.09553	5.19901	5.1845	5.285	5.07705	0.904631	1.65561	1.40029	1.17622	0.975812	0.89378	1.40139	1.15266	0.902165	0.834415	0.904324	0.517156	0.164247	0.122447	0.901677	0.523772	0.136089	0.0467205	1.44404	2.2635	2.261	2.098	1.99751	1.95251	1.95051	2.40851	2.48151	2.50551	2.4985	2.183	2.1345
5.09753	5.17101	5.12155	5.10565	5.24951	5.30326	5.11808	5.03936	5.08874	5.09873	5.12259	5.14832	4.82365	4.90611	5.14056	5.21809	5.18743	5.28206	5.12599	0.912547	1.66251	1.40925	1.18344	0.962343	0.87825	1.40855	1.15536	0.897407	0.831034	0.911139	0.526382	0.163275	0.100484	0.910308	0.524547	0.136731	0.0461387	1.4524	2.26888	2.26247	2.09848	2.00584	1.96279	1.96177	2.41047	2.48542	2.50893	2.50046	2.18741	2.13499
5.14903	5.21757	5.1656	5.14217	5.26188	5.30647	5.17449	5.10243	5.15489	5.16341	5.17056	5.23124	4.93251	5.02146	5.1955	5.2408	5.19246	5.27208	5.17803	0.920952	1.67243	1.4167	1.17426	0.949939	0.863895	1.42112	1.16456	0.906701	0.82953	0.918595	0.543205	0.174423	0.113013	0.919317	0.524723	0.140372	0.0524443	1.45924	2.27544	2.25953	2.098	2.00946	1.97538	1.97686	2.41495	2.48699	2.51198	2.50199	2.19295	2.13748
5.19505	5.25606	5.21103	5.17153	5.27551	5.3145	5.23054	5.15855	5.22907	5.24057	5.21605	5.29556	5.0441	5.0931	5.24503	5.26201	5.19751	5.29701	5.21307	0.92936	1.66919	1.42535	1.17352	0.940555	0.857989	1.43191	1.17527	0.917401	0.840058	0.926021	0.527618	0.142929	0.0611383	0.928639	0.523862	0.140116	0.0769989	1.45583	2.2795	2.239	2.097	2.01401	1.98901	1.99002	2.409	2.49001	2.5085	2.4995	2.197	2.1405
5.24793	5.29128	5.24825	5.20139	5.28726	5.31597	5.27706	5.21682	5.30496	5.31744	5.26746	5.36215	5.16113	5.23072	5.29009	5.27866	5.20289	5.30239	5.25807	0.933868	1.67419	1.4341	1.18121	0.931799	0.852335	1.44005	1.17607	0.921168	0.849891	0.931557	0.531957	0.135639	0.0648134	0.931697	0.520033	0.137058	0.0728453	1.45688	2.27215	2.239	2.09798	2.02429	1.99831	2.0096	2.41096	2.49294	2.50997	2.50048	2.19063	2.13903
5.2727	5.33663	5.29557	5.22577	5.29089	5.30597	5.32151	5.28037	5.38047	5.39741	5.29575	5.43053	5.30712	5.367	5.32057	5.28082	5.22678	5.27694	5.29768	0.932947	1.67595	1.4202	1.1739	0.937697	0.847757	1.43417	1.19955	0.936972	0.863359	0.928617	0.50722	0.139876	0.0619877	0.934855	0.529985	0.113894	0.0343449	1.46065	2.256	2.23801	2.08802	2.02299	2.00992	2.02198	2.39802	2.48502	2.508	2.49499	2.17901	2.14098
5.31608	5.38909	5.33809	5.25408	5.30306	5.31404	5.35911	5.3391	5.45113	5.47913	5.34407	5.50808	5.44823	5.5303	5.36109	5.29906		5.29501	5.34809	0.934128	1.67831	1.42769	1.17311	0.943582	0.843096	1.43742	1.19263	0.944675	0.879329	0.935884	0.518053	0.144507	0.0523667	0.930573	0.527827		0.0496364	1.46499	2.259	2.23499	2.08799	2.03601	2.01301	2.02602	2.39999	2.49	2.50499	2.49299	2.18399	2.14
5.36314	5.44203	5.39103	5.30015	5.33541	5.33462	5.42381	5.3989	5.52367	5.55461	5.38426	5.5571	5.57959	5.70087	5.41108	5.33337		5.30286	5.39808	0.92157	1.67414	1.42034	1.15581	0.933014	0.84091	1.42617	1.18781	0.953537	0.878466	0.926816	0.548442	0.137243	0.0562389	0.914819	0.520171		0.047568	1.45409	2.25704	2.23107	2.08113	2.04091	2.01889	2.0368	2.39607	2.49098	2.50205	2.48809	2.18105	2.14098
5.39375	5.49457	5.44753	5.33571	5.3479	5.35781	5.47161	5.46049	5.57756	5.63236	5.42467	5.61056	5.70496	5.8458	5.43877	5.37664			5.45354	0.916471	1.66381	1.41101	1.15863	0.935012	0.862031	1.42548	1.19902	0.962863	0.88077	0.919728	0.556338	0.135166	0.0757857	0.910524	0.540716			1.44412	2.25105	2.22803	2.08298	2.04001	2.02197	2.03303	2.39005	2.48108	2.502	2.48701	2.17406	2.14397
5.4581	5.55009	5.50009	5.38908	5.40107	5.38108	5.5321	5.52609	5.64014	5.70013	5.4811	5.65011	5.78317	5.92518	5.5061	5.40806			5.50809	0.908891	1.65664	1.39804	1.15292	0.926562	0.85067	1.40663	1.17548	0.967995	0.877693	0.911943	0.56484	0.194434	0.131094	0.90373	0.541685			1.43801	2.25402	2.22299	2.07998	2.04	2.03598	2.039	2.38799	2.48398	2.49599	2.48599	2.17303	2.145
5.51678	5.6029	5.55192	5.43602	5.44019	5.429	5.58882	5.57792	5.72229	5.77249	5.53684	5.71466	5.87705	6.02492	5.56478	5.43935			5.55894	0.903963	1.648	1.3916	1.1351	0.910965	0.839512	1.40017	1.1762	0.947908	0.867884	0.902428	0.559403	0.174289	0.116474	0.903456	0.493444			1.4311	2.26478	2.21908	2.06922	2.03804	2.0262	2.03704	2.38016	2.4742	2.49208	2.48306	2.18867	2.14402
5.57354	5.64863	5.60754	5.49551	5.47571	5.45578	5.64256	5.64049	5.77259	5.83152	5.59254	5.79137	5.92759	6.08254	5.62154	5.54016			5.6195	0.903176	1.64688	1.38606	1.13777	0.898402	0.809459	1.39578	1.1552	0.942115	0.869971	0.899929	0.551049	0.163278	0.106203	0.904382	0.566809			1.426	2.26401	2.21503	2.06503	2.02511	2.02898	2.04196	2.38	2.46706	2.49002	2.47705	2.18503	2.14003
5.64211	5.7071	5.66511	5.54911	5.52911	5.51812	5.69111	5.68412	5.81512	5.88011	5.66511	5.85314	5.98401	6.13398	5.68712	5.61914		5.66821	5.67211	0.896864	1.63616	1.37845	1.10737	0.884366	0.792781	1.39123	1.16154	0.968276	0.876655	0.894447	0.557388	0.120746	0.0614239	0.897322	0.583743		0.224658	1.42309	2.25899	2.20998	2.05699	2.02499	2.018	2.03899	2.37499	2.46001	2.48998	2.47198	2.17799	2.144
5.69897	5.75906	5.72197	5.60597	5.58696	5.5789	5.74797	5.74785	5.87787	5.93697	5.72197	5.92864	5.98793	6.12516	5.74987	5.68973		5.77605	5.72897	0.893943	1.63861	1.37932	1.10683	0.882474	0.793114	1.39214	1.15459	0.955992	0.868949	0.892751	0.504505	0.134276	0.0582572	0.893204	0.564704		0.197824	1.42362	2.25409	2.20214	2.05111	2.02009	2.01604	2.03311	2.37009	2.46295	2.47919	2.46414	2.17309	2.14302
5.75955	5.81459	5.78056	5.66456	5.66343	5.65046	5.80458	5.7887	5.94351	5.98167	5.78354	5.97962	6.0009	6.12401	5.80757	5.78032		5.79586	5.78657	0.898515	1.63786	1.37539	1.12285	0.880783	0.794887	1.39814	1.15212	0.930532	0.855987	0.896928	0.508353	0.127672	0.0496649	0.898033	0.568479		0.190294	1.42462	2.24408	2.19803	2.04604	2.01504	2.00111	2.01613	2.36802	2.45308	2.47205	2.45805	2.16705	2.14102
5.81509	5.8591	5.8321	5.73613	5.74616	5.73817	5.84408	5.84505	5.9521	6.01308	5.8371	6.01204	6.00501	6.12198	5.86008	5.86411			5.83609	0.902123	1.64648	1.37737	1.12487	0.852856	0.790092	1.40019	1.1586	0.93393	0.852528	0.901761	0.519709	0.128178	0.0473304	0.900313	0.565039			1.42879	2.24	2.194	2.043	2.00599	1.99498	2.00098	2.369	2.452	2.47299	2.45499	2.16	2.14101
5.86203	5.91093	5.88099	5.79968	5.82536	5.82324	5.88515	5.86949	6.00197	6.05317	5.88893	6.03355	6.00892	6.11318	5.90115	5.91789			5.88205	0.913328	1.65601	1.38872	1.13366	0.855623	0.786073	1.40679	1.15863	0.92908	0.851482	0.912017	0.524344	0.132295	0.052493	0.911547	0.525107			1.43721	2.23804	2.194	2.04398	2.0011	1.98324	1.99022	2.369	2.45102	2.4681	2.45206	2.16	2.14492
5.91559	5.95765	5.93062	5.86848	5.9173	5.92126	5.92867	5.9216	6.03972	6.08079	5.94259	6.04591	6.009	6.10208	5.96154	6.02319			5.93162	0.926341	1.67366	1.40145	1.14089	0.867191	0.798791	1.42545	1.16494	0.9316	0.854477	0.924773	0.52578	0.136528	0.0559937	0.925147	0.570522			1.45306	2.238	2.19797	2.04499	1.99306	1.97308	1.97512	2.37297	2.44802	2.46304	2.45002	2.16	2.14798
5.97007	6.00708	5.97609	5.93809	6.00016	6.02118	5.97908	5.94307	6.06907	6.11605	6.00007	6.06901	6.017	6.10299	6.01307	6.06313	5.81217	5.83921	5.98009	0.936957	1.6857	1.4206	1.15217	0.902849	0.820001	1.43876	1.16981	0.937854	0.858113	0.935545	0.517085	0.136226	0.0560538	0.935318	0.518507	0.146569	0.0592582	1.46511	2.233	2.19901	2.042	1.99098	1.95999	1.95997	2.371	2.44799	2.464	2.449	2.156	2.154
6.01126	6.05416	6.02807	5.99204	6.09432	6.12711	6.02812	5.98525	6.10928	6.14351	6.04028	6.07588	6.017	6.09711	6.05328	6.14061	5.91418	5.96672	6.03207	0.947128	1.69986	1.42765	1.16696	0.920445	0.850554	1.44421	1.18441	0.934009	0.865685	0.944618	0.508268	0.139629	0.0583293	0.946333	0.534769	0.145931	0.0641328	1.47789	2.233	2.20489	2.042	1.98019	1.95214	1.94428	2.37198	2.43916	2.46105	2.44704	2.15305	2.15204
6.05962	6.09369	6.07562	6.0555	6.1823	6.22522	6.07364	6.0227	6.14373	6.17475	6.08762	6.09088	6.02791	6.09898	6.09765	6.21243	6.05389	6.11185	6.07764	0.954462	1.70561	1.43853	1.17675	0.939895	0.87339	1.45282	1.1877	0.930914	0.86831	0.952339	0.504955	0.143579	0.0607904	0.953057	0.548611	0.147309	0.0635058	1.48447	2.22804	2.20599	2.04398	1.96909	1.94803	1.94003	2.37101	2.44396	2.45703	2.447	2.14804	2.14605
6.10108	6.15106	6.13008	6.1141	6.25612	6.31814	6.11709	6.06608	6.16507	6.20105	6.12909	6.11502	6.035	6.11103	6.14607	6.2731	6.19021	6.26627	6.13007	0.952085	1.71236	1.43567	1.19705	0.982447	0.896049	1.4547	1.18838	0.932272	0.867238	0.950735	0.510654	0.150801	0.0631631	0.949865	0.540425	0.154258	0.0579205	1.48474	2.23499	2.207	2.047	1.96399	1.93699	1.92999	2.374	2.448	2.45701	2.44901	2.15499	2.142
6.15098	6.18922	6.17508	6.17378	6.32754	6.40228	6.16992	6.11108	6.20518	6.2304	6.1829	6.12774	6.03794	6.13158	6.18912	6.3318	6.31445	6.42867	6.1692	0.949033	1.70591	1.4337	1.20895	1.01019	0.925066	1.44924	1.18879	0.933417	0.866103	0.947977	0.512737	0.151525	0.0650219	0.946862	0.537608	0.158748	0.0641719	1.48511	2.22912	2.20798	2.04896	1.95714	1.93308	1.92608	2.37694	2.44702	2.46092	2.45292	2.15108	2.14102
6.18671	6.24653	6.22558	6.22855	6.38652	6.47838	6.22356	6.16158	6.24269	6.26373	6.21573	6.15279	6.04098	6.12704	6.23264	6.38754	6.43203	6.55695	6.22454	0.939926	1.70113	1.42731	1.21411	1.03648	0.953268	1.43754	1.18078	0.92628	0.85894	0.938906	0.512711	0.150281	0.0630568	0.936923	0.538839	0.16364	0.0758629	1.47401	2.23098	2.20998	2.04999	1.95998	1.92804	1.91807	2.377	2.44799	2.46596	2.45598	2.15001	2.14001
6.24108	6.29708	6.2691	6.2831	6.48114	6.56814	6.2711	6.2061	6.28706	6.30407	6.27107	6.17504	6.045	6.12698	6.28308	6.4501	6.54017	6.68018	6.2711	0.926294	1.69131	1.41819	1.20958	1.03399	0.957759	1.42948	1.15881	0.910704	0.8384	0.924366	0.505294	0.150951	0.062861	0.925161	0.522431	0.157257	0.0853472	1.46593	2.234	2.21102	2.05301	1.953	1.925	1.92	2.37901	2.45399	2.47301	2.46001	2.15699	2.143
6.28027	6.33726	6.32202	6.33209	6.55366	6.64066	6.32108	6.25706	6.31646	6.33738	6.30831	6.19562	6.045	6.11816	6.32129	6.50106	6.62837	6.77131	6.32206	0.918052	1.67844	1.40766	1.20007	1.03351	0.962532	1.41881	1.15451	0.907627	0.828503	0.917468	0.497386	0.151677	0.0684368	0.915695	0.507722	0.15075	0.0940883	1.45477	2.23498	2.21885	2.05595	1.953	1.92402	1.92	2.38391	2.45105	2.47693	2.46589	2.15405	2.143
6.33757	6.39259	6.3766	6.39156			6.37262	6.3116	6.36861	6.38068	6.36557	6.24563	6.05592	6.12495	6.37957	6.5546	6.67963	6.81965	6.37263	0.907578	1.67026	1.39987	1.19572			1.4115	1.14574	0.889735	0.822683	0.906283	0.492059	0.15041	0.065622	0.906181	0.504393	0.155652	0.0882354	1.44742	2.23699	2.22496	2.05898	1.95101			2.38797	2.45398	2.48395	2.47692	2.15599	2.14399
6.39413	6.44812	6.43213	6.49513	6.6881	6.76311	6.43012	6.36313	6.41812	6.42712	6.42213	6.30617	6.08107	6.13505	6.43214	6.60713	6.72103	6.86401	6.42913	0.902092	1.6666	1.39273	1.16356	1.01621	0.959047	1.4023	1.14162	0.888315	0.806463	0.900574	0.501027	0.145632	0.056978	0.901	0.522029	0.154272	0.0881587	1.44351	2.23502	2.23102	2.06501	1.93401	1.92901	1.92501	2.39002	2.45801	2.48202	2.47902	2.15502	2.14498
6.44892	6.49899	6.48594	6.54796	6.73017	6.80713	6.48099	6.41596	6.46899	6.47505	6.47692	6.37661	6.1114	6.15363	6.48986	6.66094	6.73473	6.86988	6.48294	0.902806	1.67033	1.3921	1.1557	0.996647	0.945527	1.4046	1.13983	0.886192	0.795418	0.902031	0.499902	0.146464	0.0561759	0.900922	0.513656	0.155251	0.0794718	1.44438	2.24481	2.23786	2.07088	1.93694	1.93194	1.93088	2.39686	2.46094	2.48985	2.48685	2.16481	2.13814
6.50555	6.55059	6.53362	6.54702	6.73993	6.82982	6.53755	6.47255	6.52356	6.53155	6.53751	6.46628	6.19036	6.32758	6.54754	6.71457	6.76376	6.89083	6.53756	0.90282	1.6678	1.39431	1.18355	1.01349	0.939021	1.40184	1.13509	0.888223	0.800189	0.901266	0.499493	0.152302	0.108353	0.901674	0.529698	0.150866	0.0625866	1.44257	2.25393	2.24197	2.07298	1.97965	1.93994	1.93398	2.39601	2.46794	2.49298	2.49394	2.17294	2.13304
6.5681	6.5941	6.58908	6.5841	6.77702	6.85402	6.59108	6.53009	6.58311	6.5941	6.5961	6.55215	6.25116	6.39016	6.61009	6.75904	6.77201	6.89499	6.58609	0.907569	1.67197	1.39674	1.18747	0.993741	0.917156	1.40271	1.13919	0.891028	0.800645	0.906189	0.507488	0.178903	0.136054	0.906068	0.540444	0.148139	0.0576943	1.44796	2.26101	2.24501	2.079	1.98601	1.94503	1.94402	2.40401	2.47	2.49801	2.49101	2.17801	2.13299
6.62202	6.64704	6.63025	6.63802	6.78879	6.8648	6.63422	6.57911	6.64095	6.64999	6.65002	6.63353	6.33547		6.66108	6.78061	6.77495	6.89107	6.63413	0.912226	1.67887	1.40144	1.17958	0.983604	0.899068	1.40682	1.13954	0.889684	0.808969	0.911052	0.511851	0.180285		0.910333	0.537248	0.147845	0.0546256	1.45258	2.26788	2.24893	2.079	1.99189	1.95875	1.95382	2.40989	2.47098	2.50586	2.49591	2.18291	2.12907
6.67263	6.69664	6.67766	6.67374	6.82771	6.87294	6.6886	6.63857	6.70156	6.71354	6.69368	6.71243	6.4184	6.42636	6.71362	6.80979	6.78096	6.89497	6.68166	0.921194	1.68951	1.41073	1.16926	0.950454	0.874668	1.42241	1.14667	0.893224	0.811612	0.919856	0.516526	0.178077	0.0680397	0.918748	0.529725	0.14644	0.0507284	1.46132	2.26701	2.24503	2.07701	1.99399	1.96992	1.96889	2.40206	2.47894	2.50401	2.496	2.18598	2.12999
6.72008	6.74311	6.71611	6.70807	6.83002	6.87299	6.73011	6.69212	6.77215	6.78116	6.74408	6.78916	6.50923	6.54326	6.76509	6.82702	6.78402	6.892	6.7281	0.933184	1.70115	1.42159	1.17386	0.942756	0.862116	1.43097	1.1615	0.903833	0.828959	0.931174	0.51538	0.162513	0.0752669	0.931433	0.528949	0.146214	0.0478595	1.47455	2.272	2.24699	2.075	2.00001	1.97603	1.97903	2.40899	2.483	2.50101	2.49799	2.19	2.13601
6.75822	6.79298	6.76402	6.74132	6.83686	6.87006	6.78096	6.7459	6.84158	6.85254	6.78222	6.85956	6.61484	6.66158	6.80616	6.8368	6.79086	6.892	6.7721	0.94396	1.71189	1.43005	1.17978	0.931755	0.851193	1.44727	1.17152	0.914267	0.841915	0.942116	0.528815	0.154876	0.069351	0.941651	0.524031	0.143417	0.0476444	1.48475	2.27298	2.24406	2.07598	2.00588	1.98776	1.99076	2.40606	2.48104	2.50492	2.49408	2.19098	2.13992
6.79868	6.83864	6.79674	6.76978	6.84692	6.86802	6.8316	6.80355	6.91046	6.92543	6.82566	6.91655	6.75192	6.81975	6.8447	6.85783	6.79398	6.88406	6.82161	0.949299	1.72143	1.43331	1.1761	0.921362	0.844373	1.44839	1.18635	0.929827	0.85955	0.948669	0.52282	0.128352	0.0485462	0.945669	0.523831	0.143826	0.0469753	1.49201	2.26705	2.23904	2.076	2.00699	1.99494	2.00588	2.40997	2.48298	2.50004	2.49102	2.18406	2.14992
6.8401	6.88711	6.84812	6.79408	6.85202	6.86902	6.88211	6.86214	6.97316	6.99817	6.85712	6.98615	6.87628	6.93131	6.89208	6.87704	6.80806	6.88817	6.86712	0.948977	1.72527	1.43774	1.17839	0.919861	0.842385	1.44751	1.18859	0.94838	0.868537	0.947462	0.527813	0.132351	0.0490931	0.946273	0.493854	0.126722	0.0465833	1.4939	2.26299	2.237	2.072	2.01701	2.00101	2.01902	2.40002	2.488	2.496	2.48799	2.17999	2.13701
6.88028	6.93121	6.89417	6.82642	6.86084	6.87588	6.92621	6.91702	7.03489	7.06677	6.90317	7.04593	6.98701	7.0538	6.9254	6.89272	6.83256	6.95677	6.91612	0.947939	1.72146	1.43525	1.1711	0.916098	0.840592	1.45354	1.19575	0.960159	0.883246	0.948118	0.509302	0.124687	0.0424001	0.943608	0.487681	0.115757	0.0439375	1.49243	2.26005	2.23602	2.07396	2.01995	2.00493	2.02784	2.40982	2.48702	2.496	2.48505	2.17509	2.14093
6.91573	6.98359	6.9327	6.84982	6.8739	6.88691	6.98058	6.96959	7.10049	7.14142	6.93178	7.11149	7.13286	7.24451	6.97362	6.93566		7.01852	6.96264	0.94916	1.71882	1.43402	1.16672	0.919592	0.84693	1.45014	1.19893	0.967662	0.891288	0.948398	0.532394	0.107951	0.0448893	0.945624	0.510538		0.133084	1.48708	2.25901	2.23203	2.07202	2.02595	2.01393	2.03098	2.40504	2.487	2.49104	2.47706	2.17302	2.13604
6.96507	7.02909	6.9771	6.88607	6.89305	6.90205	7.02808	7.0181	7.15313	7.20813	6.98507	7.16111	7.24521	7.35425	7.01308	6.97008			7.00909	0.941571	1.71215	1.42842	1.15779	0.927442	0.849868	1.43947	1.19321	0.980876	0.899156	0.94015	0.493189	0.152956	0.0642504	0.9391	0.541631			1.48155	2.26	2.23099	2.06799	2.028	2.018	2.033	2.4	2.484	2.48799	2.47599	2.17599	2.14499
7.00225	7.07801	7.02994	6.92129	6.92143	6.92651	7.06917	7.0729	7.22358	7.27858	7.02127	7.2208	7.35479	7.48634	7.05711	7.01117			7.05801	0.936679	1.70083	1.41754	1.15143	0.923205	0.848752	1.43771	1.19364	0.968274	0.891769	0.935033	0.503385	0.129895	0.0697492	0.933758	0.568352			1.47148	2.25804	2.22512	2.0631	2.02996	2.01898	2.03496	2.39902	2.48302	2.48408	2.46914	2.17012	2.13814
7.05558	7.13059	7.07961	6.96962	6.96367	6.95974	7.12456	7.12063	7.27262	7.33357	7.07359	7.28053	7.42644	7.56836	7.10859	7.04871	6.85285	6.98485	7.10761	0.928644	1.69245	1.40714	1.14399	0.916146	0.834554	1.42387	1.18872	0.976194	0.895092	0.925228	0.486894	0.163328	0.113251	0.927906	0.577312	0.171574	0.128831	1.46304	2.25006	2.22103	2.06102	2.02802	2.019	2.03798	2.39503	2.47705	2.48202	2.46503	2.16702	2.14594
7.12214	7.18113	7.12015	7.01713	7.00814	6.99813	7.17914	7.17513	7.32812	7.38512	7.13814	7.34514	7.48005	7.61605	7.17714	7.11014	6.8891	7.02111	7.16113	0.9215	1.68694	1.40238	1.13613	0.90865	0.817353	1.42138	1.18488	0.961149	0.885299	0.918815	0.478877	0.151474	0.0938756	0.920155	0.596202	0.201683	0.159554	1.45826	2.25602	2.21498	2.05399	2.02198	2.01499	2.03598	2.38699	2.46998	2.47799	2.46599	2.17002	2.14899
7.17607	7.23114	7.17604	7.06714	7.06207	7.04716	7.23209	7.22416	7.37322	7.43121	7.19207	7.39809	7.49868	7.63566	7.23009	7.16309	6.92832	7.06131	7.20917	0.913862	1.68516	1.39899	1.12886	0.900913	0.811009	1.41812	1.1804	0.957001	0.880965	0.913197	0.474112	0.133972	0.0807855	0.910673	0.589269	0.198967	0.157446	1.45458	2.2619	2.2091	2.04908	2.0161	2.01008	2.02912	2.38307	2.46312	2.47407	2.46108	2.1759	2.14703
7.23949	7.27763	7.2266	7.12454	7.11458	7.10653	7.28161	7.27956	7.41566	7.4687	7.25153	7.45455	7.51983	7.65386	7.29052	7.22947	6.95876	7.08977	7.26158	0.913512	1.6846	1.39707	1.12393	0.89588	0.809323	1.41763	1.17169	0.949599	0.87474	0.912525	0.470836	0.12376	0.0568422	0.91053	0.587216	0.222162	0.181148	1.45478	2.25208	2.20007	2.03908	2.00707	2.00008	2.0171	2.37506	2.45903	2.46606	2.45604	2.16608	2.13807
7.2971	7.32509	7.2801	7.18111	7.18613	7.17215	7.33607	7.31509	7.45308	7.50506	7.3101	7.49906	7.53901	7.662	7.35309	7.30113	6.99709	7.13108	7.31309	0.914787	1.6888	1.40074	1.12675	0.887303	0.804098	1.41731	1.17029	0.944605	0.870377	0.914364	0.49797	0.110676	0.0471194	0.91109	0.564812	0.228723	0.188534	1.45663	2.236	2.19499	2.03199	1.99799	1.98997	2.00197	2.36999	2.44999	2.46099	2.45099	2.15	2.12499
7.35092	7.37402	7.33098	7.2408	7.25561	7.24945	7.37325	7.3601	7.49614	7.53539	7.36392	7.52939	7.54488	7.662	7.40104	7.36865	7.0421	7.17316	7.3581	0.918564	1.69056	1.40049	1.12367	0.88383	0.802865	1.42079	1.16579	0.937002	0.863547	0.916331	0.503332	0.113993	0.0416203	0.916443	0.534723	0.224887	0.185481	1.46165	2.23698	2.1901	2.02808	1.99212	1.97333	1.98533	2.36706	2.44608	2.45708	2.44806	2.15098	2.12206
7.4016	7.41269	7.37961	7.30945	7.33635	7.33829	7.4236	7.39473	7.52577	7.56477	7.41856	7.55678	7.54897	7.66498	7.4516	7.43745		7.06489	7.40661	0.922945	1.69743	1.40832	1.13308	0.886022	0.801769	1.42522	1.16459	0.933081	0.858133	0.921657	0.5083	0.11525	0.0406669	0.919615	0.523953		0.149591	1.46902	2.23006	2.19099	2.03197	1.98307	1.9601	1.96615	2.36006	2.44203	2.45105	2.44106	2.14406	2.12002
7.44908	7.46808	7.4361	7.37213	7.42215	7.42817	7.46607	7.43505	7.55604	7.59105	7.46609	7.57802	7.55201	7.66199	7.49508	7.50513		7.27115	7.45509	0.927576	1.70813	1.41281	1.14446	0.892527	0.814945	1.42843	1.16921	0.928225	0.856627	0.925967	0.51352	0.115676	0.040615	0.924266	0.528277		0.23612	1.4787	2.225	2.18701	2.03101	1.97798	1.95098	1.95596	2.36	2.43899	2.44799	2.436	2.138	2.12001
7.48038	7.5154	7.48791	7.43085	7.48591	7.49689	7.50738	7.46787	7.57542	7.60994	7.50343	7.5929	7.56046	7.65356	7.52585	7.54939		7.37695	7.49988	0.930459	1.69917	1.41478	1.14387	0.888888	0.817951	1.43169	1.17458	0.932538	0.859002	0.927351	0.515226	0.1203	0.0413962	0.929815	0.532647		0.182685	1.47392	2.22002	2.18599	2.03498	1.97258	1.94755	1.94407	2.36097	2.43504	2.44802	2.43504	2.13701	2.1235
7.51886	7.56024	7.54078	7.49352	7.57072	7.59269	7.54689	7.49735	7.59606	7.63485	7.5483	7.59607	7.56051	7.65194	7.56191	7.61064	7.37609	7.39292	7.54232	0.93699	1.70937	1.42823	1.1719	0.912534	0.840745	1.44345	1.17912	0.94562	0.866448	0.93299	0.50667	0.120706	0.0400241	0.936936	0.527554	0.126596	0.0457193	1.4829	2.22345	2.18951	2.03548	1.96984	1.93832	1.92935	2.35643	2.43248	2.44441	2.43587	2.13848	2.13049
7.56109	7.5996	7.5826	7.55512	7.65566	7.68619	7.58908	7.53357	7.63853	7.66605	7.58708	7.60504	7.56002	7.64151	7.60558	7.68064	7.46924	7.52523	7.5836	0.943068	1.71341	1.43772	1.18629	0.929783	0.858941	1.45415	1.18973	0.936172	0.864634	0.937868	0.502193	0.121732	0.0437175	0.944032	0.533317	0.127056	0.0527391	1.49434	2.22001	2.19251	2.0345	1.95599	1.92497	1.91198	2.35351	2.4315	2.44	2.4295	2.13651	2.12949
7.60381	7.65123	7.63373	7.61482	7.7382	7.78021	7.62497	7.56636	7.65097	7.68944	7.62881	7.6224	7.56939	7.64595	7.64489	7.7472	7.58679	7.63783	7.63228	0.950646	1.72005	1.44482	1.19938	0.966541	0.885941	1.4582	1.19133	0.955864	0.871706	0.946301	0.50765	0.124661	0.046658	0.950751	0.546912	0.146328	0.0622052	1.49933	2.22394	2.19697	2.0375	1.95247	1.91164	1.90104	2.35796	2.43144	2.44155	2.43105	2.14241	2.12502
7.64272	7.6919	7.67195	7.67486	7.81267	7.87259	7.68246	7.60459	7.68068	7.71766	7.66878	7.6411	7.57547	7.66286	7.68762	7.80291	7.71655	7.78083	7.67091	0.952111	1.7173	1.44852	1.21002	0.991368	0.908306	1.45403	1.18989	0.957172	0.876508	0.947994	0.511885	0.131801	0.0480008	0.951464	0.538527	0.140345	0.0548818	1.49863	2.22395	2.19613	2.03953	1.94545	1.90682	1.89152	2.35009	2.42803	2.44252	2.43251	2.13998	2.12053
7.68063	7.74462	7.72662	7.73418	7.90628	7.95976	7.71069	7.63317	7.70711	7.74358	7.70913	7.66105	7.5755	7.67146	7.72065	7.86068	7.82536	7.91387	7.72212	0.934232	1.70975	1.43849	1.21112	0.995654	0.924313	1.45359	1.19154	0.963111	0.873638	0.928914	0.518891	0.132234	0.0505462	0.936739	0.54505	0.147454	0.0609265	1.49028	2.22199	2.2035	2.0415	1.93699	1.8895	1.88849	2.35151	2.431	2.4485	2.43652	2.1395	2.12
7.72188	7.78201	7.76696	7.79027	7.99109	8.04083	7.7673	7.6858	7.74381	7.76945	7.75039	7.67651	7.57653	7.65728	7.76629	7.91681	7.93727	8.02604	7.76093	0.924844	1.70557	1.43422	1.21806	1.0058	0.943739	1.44284	1.18161	0.952306	0.876112	0.921314	0.517257	0.131826	0.0506027	0.923901	0.543311	0.148774	0.0703512	1.48505	2.21907	2.2055	2.04251	1.93356	1.88901	1.88548	2.35402	2.43196	2.44857	2.441	2.13852	2.11999
7.75743	7.83477	7.82134	7.84235	8.04273	8.11298	7.81139	7.72338	7.77658	7.80128	7.78832	7.70119	7.57953	7.65703	7.79651	7.952	8.03074	8.15761	7.80776	0.91475	1.6969	1.42162	1.22092	1.02829	0.961775	1.43501	1.17342	0.941017	0.865443	0.910999	0.516166	0.133335	0.0509877	0.914873	0.542956	0.185984	0.127848	1.47422	2.22049	2.2115	2.04801	1.93051	1.88447	1.88405	2.35404	2.43262	2.45596	2.4465	2.137	2.11954
7.79107	7.86808	7.86107	7.87509	8.07111	8.16612	7.84505	7.75706	7.82504	7.82805	7.82008	7.71406	7.58401	7.656	7.83207	8.00108	8.10611	8.24011	7.84009	0.906432	1.67885	1.41967	1.2212	1.05562	0.974423	1.4244	1.15997	0.916321	0.829508	0.904855	0.509355	0.136402	0.050721	0.906408	0.507878	0.160936	0.0911824	1.45773	2.213	2.21101	2.05301	1.94	1.89002	1.89199	2.36902	2.435	2.46	2.449	2.134	2.125
7.83778	7.91961	7.90868	7.93918	8.14334	8.24875	7.88276	7.80068	7.85076	7.86557	7.87275	7.75654	7.59115	7.65604	7.88075	8.05275	8.17761	8.31555	7.90171	0.900972	1.6725	1.41013	1.21599	1.03027	0.962957	1.41615	1.15199	0.896392	0.814451	0.901495	0.506102	0.13812	0.051381	0.898412	0.493125	0.158203	0.0926417	1.45138	2.21301	2.21711	2.059	1.93874	1.90599	1.88807	2.38106	2.436	2.46307	2.45211	2.13307	2.12297
7.89425	7.96435	7.95835	8.02405	8.24	8.30298	7.93825	7.85028	7.90595	7.90712	7.92735	7.79663	7.6026	7.65949	7.93523	8.10686	8.2213	8.35519	7.95323	0.894619	1.66851	1.40665	1.15838	0.991952	0.962715	1.40798	1.14835	0.891689	0.80677	0.893887	0.504084	0.140211	0.0506898	0.893533	0.502823	0.1428	0.0835084	1.44294	2.21412	2.22516	2.05916	1.92012	1.90502	1.89302	2.38512	2.43619	2.46819	2.46016	2.13809	2.12109
7.94724	8.02118	8.01521	8.06812	8.28216	8.34414	7.99116	7.90422	7.94624	7.95421	7.98423	7.86528	7.62818	7.68005	7.98722	8.14323	8.23407	8.36308	8.00519	0.8904	1.66495	1.39847	1.1541	0.997876	0.960328	1.41	1.14615	0.897766	0.808435	0.888299	0.504252	0.139402	0.0485934	0.890741	0.507583	0.144051	0.0833835	1.4366	2.21904	2.23202	2.06602	1.92504	1.90599	1.89403	2.39004	2.44402	2.476	2.46701	2.14203	2.12498
8.00677	8.0657	8.06865	8.09823	8.32272	8.37818	8.03286	7.9598	8.0068	8.00786	8.04276	7.93504	7.67263	7.69363	8.04279	8.1997	8.25218	8.3821	8.05277	0.895477	1.66743	1.404	1.15775	0.989881	0.944721	1.41246	1.14475	0.857326	0.802236	0.893029	0.501955	0.139926	0.0519235	0.896034	0.513561	0.146674	0.0692945	1.44433	2.22913	2.23707	2.07204	1.93442	1.90418	1.90114	2.3991	2.44806	2.47607	2.4691	2.14913	2.12099
8.06215	8.11617	8.11517	8.11498	8.30312	8.39123	8.09431	8.01745	8.06462	8.06948	8.09712	8.01015	7.71876	7.74245	8.09922	8.24975	8.26523	8.38909	8.10791	0.897458	1.67437	1.40519	1.20162	1.0151	0.934774	1.41049	1.15076	0.864329	0.799051	0.895837	0.483645	0.138698	0.0543768	0.897103	0.526984	0.14551	0.0617728	1.44787	2.23821	2.24207	2.07505	1.96426	1.91714	1.91119	2.406	2.452	2.48093	2.47595	2.15821	2.12002
8.11009	8.16506	8.16405	8.15606	8.3081	8.40103	8.14906	8.07809	8.13207	8.13109	8.14409	8.10013	7.79213	7.92813	8.15009	8.28103	8.27501	8.393	8.14608	0.901967	1.67768	1.41023	1.18253	1.01144	0.924858	1.41585	1.15189	0.876402	0.795777	0.899909	0.49552	0.158642	0.117212	0.901805	0.528784	0.143003	0.056464	1.4516	2.247	2.245	2.077	1.97501	1.92303	1.91902	2.406	2.45202	2.47802	2.47401	2.16701	2.121
8.16673	8.20774	8.19574	8.19642	8.37403	8.41897	8.19174	8.13487	8.18201	8.18996	8.2017	8.18904	7.87711	8.01037	8.20777	8.30234	8.28204	8.39601	8.19759	0.906516	1.68222	1.41064	1.169	0.945818	0.883923	1.42165	1.15733	0.88479	0.806922	0.905859	0.502088	0.166347	0.124313	0.904969	0.51797	0.138141	0.0524545	1.46037	2.24797	2.24601	2.07803	1.98007	1.9441	1.93421	2.40703	2.46308	2.49108	2.48106	2.17089	2.12208
8.21913	8.26075	8.24873	8.22656	8.37614	8.41693	8.24508	8.19703	8.25432	8.25869	8.25215	8.26376	7.95723	7.96917	8.26313	8.32649	8.28507	8.39707	8.24013	0.918398	1.69056	1.42179	1.17479	0.939908	0.863001	1.43012	1.16288	0.907418	0.824811	0.91861	0.505593	0.160328	0.0779854	0.915701	0.513802	0.13818	0.0492522	1.46525	2.24623	2.24702	2.07993	1.98526	1.95119	1.94926	2.409	2.46916	2.49693	2.48491	2.16323	2.12814
8.26616	8.29222	8.27922	8.25021	8.38201	8.41398	8.29018	8.24024	8.3093	8.32929	8.30014	8.33725	8.05045	8.10148	8.31019	8.34704	8.28802	8.39998	8.28717	0.927504	1.70041	1.42809	1.17748	0.932338	0.860086	1.43589	1.17534	0.915672	0.834467	0.926549	0.51154	0.151125	0.0682593	0.925748	0.515954	0.138162	0.0489296	1.47827	2.256	2.24797	2.07699	1.996	1.95903	1.96006	2.40901	2.47601	2.49399	2.48101	2.17301	2.134
8.30858	8.34958	8.33438	8.30315	8.38414	8.40804	8.33672	8.30188	8.38608	8.40501	8.33656	8.40108	8.16679	8.22492	8.35953	8.35721	8.29406	8.396	8.33064	0.936358	1.70462	1.43752	1.16853	0.92657	0.848867	1.45162	1.18125	0.923939	0.851595	0.936584	0.509044	0.157118	0.075466	0.932921	0.514431	0.138715	0.0488282	1.48281	2.25697	2.24103	2.07497	1.99706	1.96614	1.97613	2.41193	2.47903	2.49201	2.48299	2.17593	2.13492
8.35086	8.39193	8.36212	8.31444	8.39412	8.411	8.38898	8.36542	8.4647	8.47894	8.37682	8.47954	8.29664	8.36369	8.39796	8.37242	8.29814	8.39607	8.37696	0.942604	1.71584	1.43997	1.17138	0.916601	0.847848	1.45522	1.19148	0.933518	0.861535	0.94255	0.512352	0.133931	0.0569373	0.939389	0.514248	0.139041	0.0487051	1.48959	2.25491	2.24279	2.07291	2.00135	1.97614	1.98526	2.40702	2.48105	2.49298	2.48191	2.17098	2.12895
8.38708	8.43109	8.40907	8.33305	8.39902	8.41102	8.43009	8.4251	8.53613	8.56012	8.41108	8.54411	8.40721	8.47624	8.43808	8.39004	8.30404	8.39901	8.41709	0.943176	1.71748	1.43954	1.1719	0.914965	0.843587	1.45668	1.19015	0.952257	0.876816	0.943386	0.519134	0.14776	0.0651637	0.939767	0.502454	0.13741	0.0489217	1.4923	2.251	2.23399	2.06899	2.01601	1.98202	1.99601	2.40799	2.48301	2.492	2.478	2.16999	2.127
8.43955	8.48863	8.4576	8.36763	8.41018	8.42314	8.4887	8.48973	8.62384	8.64022	8.46555	8.61881	8.54606	8.63849	8.48956	8.41837		8.40709	8.47364	0.940742	1.71739	1.43763	1.17344	0.911619	0.841896	1.45241	1.1951	0.95103	0.8876	0.940623	0.521655	0.134739	0.048171	0.937713	0.504789		0.0501444	1.48876	2.24905	2.22697	2.06503	2.02297	1.99309	2.00212	2.40089	2.48794	2.48995	2.47494	2.16505	2.12902
8.47617	8.53026	8.49707	8.40858	8.42261	8.43249	8.53514	8.53812	8.67942	8.72059	8.50217	8.67224	8.68154	8.80168	8.52717	8.44338		8.41573	8.51628	0.93424	1.70919	1.43328	1.16352	0.907002	0.841852	1.45364	1.19549	0.978763	0.897966	0.934164	0.528969	0.13457	0.0585919	0.931269	0.506802		0.0612741	1.4815	2.25214	2.22488	2.06684	2.02107	1.99914	2.01026	2.394	2.48391	2.48681	2.47086	2.16812	2.13005
8.52515	8.5832	8.54221	8.43317	8.4481	8.45311	8.58322	8.5852	8.73926	8.78727	8.55114	8.72415	8.78834	8.9144	8.57615	8.50112			8.57016	0.926681	1.69858	1.42635	1.1548	0.906244	0.82311	1.44266	1.20036	0.97977	0.901179	0.925949	0.524685	0.156755	0.0871998	0.924513	0.565458			1.4739	2.25797	2.21996	2.05999	2.02399	2.00501	2.02101	2.39396	2.48	2.47899	2.46498	2.17297	2.13198
8.56588	8.63679	8.59764	8.47882	8.4748	8.48243	8.64082	8.6379	8.80755	8.85888	8.58788	8.76472	8.87853	9.01839	8.61688	8.53288			8.61196	0.919064	1.68819	1.41126	1.15409	0.909776	0.822969	1.43305	1.20166	0.990205	0.906303	0.917814	0.51404	0.161514	0.106087	0.917555	0.56267			1.46488	2.24995	2.21	2.0579	2.02097	2.0081	2.02298	2.38292	2.47878	2.47594	2.45995	2.1659	2.127
8.62138	8.68624	8.63845	8.53003	8.52514	8.51012	8.69226	8.694	8.8424	8.91433	8.64345			9.04422	8.67238	8.58758		8.61058	8.67224	0.914267	1.67866	1.40534	1.14658	0.900428	0.813823	1.42416	1.19108	0.992009	0.90996	0.911173			0.147567	0.914653	0.57586		0.20946	1.4546	2.24698	2.20979	2.05191	2.01886	2.01372	2.02191	2.37779	2.46486	2.47181	2.45691	2.15998
8.67907	8.73806	8.69906	8.57307	8.57305	8.55706	8.74505	8.73607	8.90104	8.97005	8.70406		8.99503	9.13703	8.73007	8.61211		8.63509	8.72406	0.90785	1.67216	1.39557	1.13859	0.904508	0.819386	1.41927	1.18345	0.97692	0.900776	0.904607		0.148511	0.0950949	0.908513	0.538231		0.204845	1.44745	2.246	2.20099	2.04799	2.01299	2.00199	2.018	2.369	2.459	2.464	2.45299	2.159
8.73476	8.78364	8.74564	8.62979	8.61394	8.60195	8.78773	8.79162	8.93277	9.0106	8.75579	8.93376	9.01919	9.15715	8.78479	8.70271		8.71027	8.77071	0.907884	1.66926	1.39029	1.13177	0.894965	0.808266	1.41366	1.18344	0.984528	0.905075	0.90257	0.500681	0.133853	0.0751726	0.910568	0.577764		0.200774	1.44512	2.24389	2.19189	2.03792	2.0029	1.99692	2.01481	2.3669	2.45586	2.46486	2.44792	2.1579	2.12392
8.79025	8.83006	8.79201	8.68736	8.68243	8.6715	8.8411	8.83694	8.98861	9.05373	8.81325	8.98873	9.03309	9.16791	8.84222	8.75472		8.80187	8.82196	0.906037	1.66729	1.39221	1.12567	0.891464	0.807927	1.41308	1.17637	0.976421	0.898863	0.902584	0.505304	0.126981	0.060241	0.906848	0.537256		0.18536	1.44626	2.23576	2.184	2.03186	1.99584	1.99081	2.00079	2.35984	2.44586	2.45488	2.44193	2.15076	2.11795
8.84218	8.87416	8.8342	8.74422	8.74227	8.73429	8.88715	8.87615	9.01413	9.08408	8.86519	9.01912	9.03703	9.16398	8.89317	8.8263		8.83829	8.86219	0.906314	1.67028	1.39104	1.12286	0.880017	0.805695	1.41691	1.17385	0.971034	0.891069	0.903597	0.51713	0.129104	0.0540477	0.906351	0.529608		0.184908	1.44616	2.22598	2.18399	2.02599	1.98898	1.98295	1.99194	2.35299	2.43998	2.44998	2.43897	2.14097	2.11599
8.88972	8.91569	8.88671	8.80189	8.81412	8.81016	8.9255	8.91634	9.0475	9.10633	8.91464	9.04925	9.04406	9.15896	8.93771	8.90402		8.91481	8.91159	0.907432	1.6779	1.39215	1.12825	0.88186	0.79927	1.41558	1.17636	0.961686	0.882984	0.905436	0.519563	0.130197	0.0534402	0.906722	0.529061		0.176407	1.45054	2.22193	2.18199	2.02392	1.98386	1.9688	1.97679	2.35104	2.43494	2.44399	2.43196	2.13296	2.11303
8.94075	8.96489	8.93708	8.86541	8.89385	8.89311	8.96117	8.94094	9.08228	9.12942	8.95994	9.06733	9.04809	9.156	8.98777	8.97613		8.97194	8.95399	0.911922	1.68566	1.39792	1.13804	0.875149	0.807216	1.41937	1.1754	0.955054	0.878263	0.910237	0.516276	0.132101	0.0527487	0.910502	0.531478		0.168765	1.45737	2.21684	2.18105	2.018	1.97381	1.95467	1.96167	2.35381	2.43088	2.44293	2.42902	2.12986	2.11498
8.97207	9.00206	8.98206	8.92408	8.97112	8.98112	9.01004	8.98004	9.09406	9.14702	8.99907	9.08102	9.052	9.156	9.02006	9.02309		9.0108	8.99506	0.919499	1.69413	1.40897	1.14192	0.884689	0.817881	1.42988	1.17535	0.951021	0.872145	0.918037	0.516519	0.133411	0.0522812	0.91811	0.513942		0.147636	1.46528	2.20999	2.183	2.01801	1.96599	1.94098	1.94798	2.346	2.426	2.44	2.43	2.124	2.114
9.02049	9.0485	9.02868	8.98484	9.059	9.07032	9.03866	9.01042	9.13528	9.16124	9.04946	9.09715	9.055	9.15296	9.06449	9.09198	8.84335	8.86955	9.03956	0.933604	1.70983	1.42351	1.15428	0.899371	0.833567	1.43402	1.18214	0.936901	0.868157	0.930423	0.515932	0.133861	0.0531614	0.932525	0.522784	0.155031	0.0720761	1.47808	2.20603	2.18604	2.02203	1.95789	1.92782	1.93074	2.34808	2.42392	2.43697	2.42997	2.12399	2.11201
9.05591	9.08501	9.07789	9.04531	9.13197	9.16608	9.08552	9.04063	9.15535	9.17833	9.08308	9.10823	9.055	9.15	9.09982	9.16259	8.94176	8.98207	9.07987	0.94118	1.71292	1.43535	1.17346	0.954263	0.866364	1.44204	1.18537	0.916346	0.862888	0.937932	0.511752	0.134614	0.0525521	0.940858	0.533974	0.143515	0.0638565	1.4875	2.20805	2.18909	2.02395	1.94981	1.91474	1.91167	2.35409	2.41798	2.43505	2.42805	2.12307	2.113
9.09421	9.12725	9.11525	9.10029	9.2144	9.25344	9.10726	9.06718	9.17005	9.19209	9.12819	9.1181	9.05505	9.15	9.13421	9.22931	9.05754	9.11061	9.11623	0.949522	1.72482	1.442	1.19759	0.970358	0.886242	1.44859	1.18751	0.91213	0.85742	0.945955	0.508495	0.134792	0.0526396	0.948679	0.546244	0.132961	0.0570512	1.4958	2.21001	2.19301	2.02203	1.94196	1.90396	1.89795	2.35801	2.41702	2.437	2.43001	2.12599	2.11298
9.13648	9.17656	9.1656	9.15773	9.29483	9.34209	9.15941	9.10239	9.18055	9.21025	9.16553	9.13828	9.06408	9.15	9.17549	9.29076	9.16566	9.23284	9.16248	0.949825	1.72888	1.44773	1.21189	0.994223	0.906859	1.44798	1.18692	0.93564	0.861206	0.947028	0.511601	0.137227	0.0525735	0.948382	0.547005	0.153024	0.0592317	1.49755	2.21096	2.19507	2.02806	1.93497	1.89583	1.88792	2.35903	2.41997	2.43703	2.43201	2.12497	2.10996
9.17095	9.2169	9.20895	9.21029	9.35466	9.42101	9.18915	9.1309	9.21928	9.22858	9.2039	9.15825	9.07009	9.15	9.21108	9.34518	9.2847	9.3656	9.19708	0.94931	1.72498	1.44513	1.22235	1.02842	0.938032	1.45404	1.18859	0.913069	0.855109	0.94748	0.518678	0.141939	0.0528223	0.94698	0.540903	0.151043	0.0565402	1.49628	2.20802	2.20005	2.03195	1.93277	1.88391	1.88172	2.36112	2.41812	2.43909	2.43307	2.12305	2.10702
9.21106	9.25508	9.24906	9.26508	9.42512	9.50612	9.23806	9.16906	9.23103	9.25303	9.24206	9.16904	9.074	9.15	9.25705	9.39507	9.39917	9.51816	9.24306	0.94338	1.72194	1.43893	1.22103	1.03946	0.952947	1.44719	1.1801	0.910967	0.847851	0.94195	0.51902	0.142734	0.052921	0.94062	0.534642	0.14358	0.0565629	1.48978	2.20899	2.20201	2.03	1.92299	1.87999	1.86999	2.366	2.42301	2.44301	2.43601	2.125	2.108
9.24861	9.30555	9.28875	9.31551	9.50791	9.58502	9.27771	9.20961	9.25367	9.27645	9.28147	9.19334	9.07704	9.15204	9.29167	9.44065	9.50918	9.62322	9.2856	0.936341	1.71199	1.43276	1.22488	1.04198	0.964037	1.44377	1.17259	0.934775	0.841989	0.935002	0.518702	0.145176	0.0535998	0.933831	0.52257	0.150392	0.0650852	1.48296	2.20406	2.20803	2.03206	1.91789	1.87293	1.86393	2.36807	2.42906	2.45009	2.44306	2.12203	2.107
9.29189	9.34524	9.34177	9.35222	9.57245	9.65748	9.32817	9.25308	9.30068	9.30884	9.31506	9.21775	9.08009	9.155	9.3387	9.48713	9.59234	9.70967	9.32827	0.918925	1.70413	1.41673	1.21709	1.04474	0.968798	1.42825	1.15337	0.900382	0.824768	0.919766	0.515894	0.146281	0.0543114	0.915027	0.495452	0.150104	0.0666765	1.47237	2.20798	2.21009	2.03609	1.91028	1.86788	1.85898	2.37309	2.43307	2.45605	2.44707	2.124	2.107
9.32919	9.39717	9.3742	9.4032	9.63315	9.7192	9.37718	9.29818	9.32919	9.34416	9.35916	9.24914	9.08403	9.15501	9.36822	9.53421	9.64815	9.77914	9.38115	0.913704	1.69549	1.41825	1.21518	1.04199	0.972884	1.42209	1.15452	0.898372	0.832954	0.914156	0.507661	0.146309	0.0556253	0.909874	0.493476	0.160661	0.0889686	1.46385	2.20701	2.21403	2.04002	1.92201	1.86301	1.858	2.377	2.43601	2.45804	2.45004	2.124	2.10701
9.37871	9.44167	9.42467	9.45554	9.67207	9.77164	9.42275	9.34472	9.37775	9.38467	9.40182	9.28488	9.09137	9.15811	9.42575	9.58868	9.68724	9.81527	9.42077	0.906935	1.68748	1.41098	1.20635	1.04599	0.973706	1.41657	1.14953	0.893555	0.818611	0.907841	0.49025	0.146036	0.0570201	0.903205	0.5026	0.153223	0.0785072	1.45837	2.20909	2.22113	2.04507	1.92414	1.86509	1.857	2.37704	2.43913	2.46806	2.45909	2.12507	2.10997
9.42944	9.48904	9.47213	9.49389			9.47604	9.39618	9.43115	9.43222	9.46044	9.34762	9.11775	9.1664	9.47927	9.6372	9.70442	9.83419	9.47511	0.902524	1.68771	1.40746	1.20126			1.41169	1.13718	0.882082	0.818565	0.901741	0.503427	0.148627	0.0598366	0.900122	0.508433	0.15483	0.0829515	1.45642	2.21516	2.23019	2.05016	1.93421			2.38012	2.44814	2.47214	2.46512	2.13014	2.108
9.48908	9.53206	9.51907	9.53107			9.51907	9.44508	9.47909	9.48309	9.52008	9.41514	9.14911	9.18326	9.53208	9.68705	9.72202	9.84201	9.52106	0.905586	1.69127	1.40575	1.19744			1.41379	1.14184	0.882986	0.81381	0.905117	0.503339	0.152681	0.0610633	0.902684	0.519757	0.155262	0.0734606	1.45717	2.22201	2.23801	2.05701	1.94302			2.38502	2.45401	2.478	2.47001	2.13601	2.10799
9.5417	9.57267	9.56366	9.57738	9.78913	9.86911	9.56462	9.4947	9.53865	9.54179	9.57172	9.50911	9.21996	9.35101	9.5837	9.72048	9.73513	9.84894	9.56167	0.909211	1.69397	1.41082	1.19929	1.01496	0.939207	1.41632	1.14402	0.880793	0.82062	0.909446	0.515457	0.179281	0.140338	0.905413	0.524434	0.156234	0.0671643	1.4617	2.23124	2.2431	2.06406	1.95813	1.88311	1.86921	2.39611	2.45904	2.47804	2.477	2.14522	2.10197
9.59224	9.62105	9.61098	9.60508	9.79828	9.87712	9.60908	9.54529	9.58557	9.59866	9.62319	9.58899	9.28894	9.42396	9.63417	9.75442	9.74409	9.845	9.6101	0.913597	1.70094	1.41298	1.19474	1.00737	0.92377	1.42058	1.15083	0.924549	0.849069	0.912769	0.517577	0.188013	0.149509	0.91066	0.521119	0.145226	0.047739	1.46792	2.24828	2.25	2.06802	1.967	1.8914	1.8844	2.40407	2.46219	2.48102	2.47709	2.16121	2.10005
9.64416	9.66517	9.65212	9.6501	9.81005	9.88201	9.65418	9.5992	9.65127	9.66827	9.67314	9.67227	9.37029	9.5063	9.6832	9.7721	9.74802	9.84501	9.65615	0.917673	1.703	1.41794	1.18342	0.989982	0.903242	1.42624	1.15332	0.928647	0.837795	0.916092	0.526612	0.197275	0.159058	0.915282	0.516491	0.14211	0.0439381	1.47136	2.26001	2.25002	2.06902	1.96704	1.90807	1.90108	2.40703	2.47001	2.48202	2.481	2.17002	2.102
9.68664	9.70856	9.68449	9.67734	9.82311	9.88387	9.7016	9.65175	9.72196	9.73901	9.70968	9.74284	9.44506	9.58357	9.73556	9.79725	9.754	9.84678	9.69464	0.923656	1.71158	1.42319	1.18088	0.974811	0.885536	1.43046	1.16138	0.914932	0.844001	0.921891	0.521918	0.188139	0.149862	0.921135	0.516656	0.139639	0.0434375	1.47813	2.26204	2.25503	2.074	1.97714	1.92621	1.92124	2.41407	2.47206	2.48594	2.48099	2.17399	2.1022
9.73281	9.74909	9.7199	9.70156	9.83119	9.87491	9.74509	9.70637	9.79167	9.81169	9.75865	9.80369	9.52237	9.55569	9.77602	9.81535	9.75405	9.83093	9.7409	0.934118	1.71947	1.43002	1.17936	0.960212	0.871441	1.43835	1.17069	0.91539	0.833836	0.933422	0.519886	0.170901	0.078602	0.930084	0.509327	0.138762	0.0432405	1.4863	2.265	2.25691	2.07398	1.98726	1.94142	1.93851	2.41881	2.476	2.48216	2.47998	2.17305	2.11598
9.76707	9.79506	9.75805	9.72505	9.839	9.87099	9.79106	9.76408	9.8621	9.88311	9.78607	9.87508	9.62219	9.66923	9.81907	9.83004	9.75601	9.828	9.77907	0.939927	1.72626	1.43772	1.17997	0.935442	0.853778	1.4439	1.18059	0.930125	0.847991	0.939426	0.529389	0.159915	0.0714886	0.935307	0.509214	0.135887	0.0424193	1.49239	2.265	2.253	2.073	1.99801	1.95902	1.96003	2.41101	2.47601	2.489	2.479	2.175	2.11501
9.80962	9.83073	9.79262	9.75528	9.8421	9.86599	9.83175	9.81675	9.9289	9.95403	9.83154	9.9271	9.74461	9.81345	9.86163	9.85323	9.76447	9.82808	9.82155	0.944278	1.73075	1.44164	1.17664	0.930114	0.846222	1.44924	1.18555	0.939755	0.861405	0.943438	0.515931	0.118764	0.0451137	0.939797	0.511389	0.133956	0.0419732	1.49786	2.26296	2.25299	2.07306	2.00611	1.96917	1.97927	2.41687	2.48507	2.49003	2.47899	2.17199	2.12386
9.85392	9.88273	9.8368	9.77564	9.84902	9.865	9.88485	9.86999	9.99339	10.0276	9.86997	10.0055	9.85995	9.91778	9.9069	9.86985	9.79794	9.83468	9.86106	0.944873	1.73417	1.44373	1.17654	0.922684	0.84156	1.45373	1.1959	0.958139	0.881059	0.944707	0.523328	0.11634	0.0391764	0.939607	0.499889	0.113935	0.0414988	1.50157	2.25998	2.25193	2.07693	2.01424	1.98133	1.99833	2.40807	2.49005	2.492	2.47793	2.17088	2.11414
9.89214	9.9132	9.87018	9.8021	9.85004	9.86503	9.9202	9.9112	10.0512	10.0953	9.91013	10.0682	9.98248	10.0337	9.94416	9.90509		9.86359	9.90516	0.944968	1.73371	1.44221	1.1736	0.922881	0.844449	1.45365	1.20372	0.980089	0.898868	0.943739	0.536043	0.120801	0.0431507	0.940688	0.519373		0.0418669	1.50331	2.259	2.249	2.074	2.02402	1.99504	2.01206	2.41097	2.492	2.49199	2.475	2.166	2.12001
9.93053	9.96556	9.91855	9.82945	9.8602	9.87315	9.97358	9.96468	10.1138	10.1678	9.94555	10.1187	10.1107	10.2178	9.98649	9.9288		10.0179	9.94763	0.939162	1.73044	1.43834	1.1735	0.928576	0.844123	1.45029	1.2109	0.98785	0.906402	0.93811	0.525789	0.0971213	0.0381628	0.934835	0.53157		0.151781	1.49944	2.25799	2.24793	2.07299	2.03006	2.00614	2.02715	2.40197	2.49294	2.49004	2.476	2.16603	2.12208
9.96894	10.0061	9.95812	9.86194	9.87454	9.88445	10.0152	10.0132	10.1694	10.2274	9.98477	10.1692	10.2312	10.3454	10.0221	9.98563	9.81252	9.94349	9.99312	0.932813	1.72625	1.4324	1.1714	0.931892	0.845604	1.44201	1.21105	0.997657	0.915698	0.929668	0.498451	0.0932225	0.0459433	0.930663	0.584646	0.171189	0.134224	1.49142	2.25688	2.24293	2.072	2.03405	2.01616	2.03819	2.39998	2.48898	2.49293	2.476	2.16786	2.1284
10.0081	10.0501	10.0051	9.90107	9.89706	9.90305	10.0661	10.0641	10.2271	10.2851			10.3211	10.4471	10.0681		9.83403	9.96403	10.0401	0.924612	1.71936	1.4238	1.16413	0.934482	0.840773	1.43363	1.20215	0.996255	0.916428			0.102188	0.0703073	0.916169		0.166135	0.128974	1.48381	2.25199	2.24	2.07199	2.036	2.02301	2.04601	2.39898	2.48799	2.48999	2.476
10.0417	10.1026	10.0506	9.94357	9.93354	9.93048	10.1196	10.1197	10.2858	10.3477	10.0536	10.2648	10.3625	10.4901	10.1017		9.85439	9.98339	10.0846	0.91994	1.70972	1.4163	1.15921	0.929944	0.836565	1.42578	1.1936	0.987518	0.909368	0.925163	0.496125	0.164077	0.0973251	0.909864		0.168993	0.131226	1.47561	2.24597	2.23793	2.06896	2.03699	2.02604	2.052	2.386	2.48496	2.486	2.47497	2.15396	2.14517
10.0946	10.1433	10.0951	9.98523	9.97321	9.96604	10.1632	10.1701	10.3439	10.4	10.0997	10.3213	10.3976	10.4993	10.1566		9.882	10.0081	10.1323	0.912044	1.7041	1.40906	1.15198	0.922899	0.832457	1.41837	1.1845	0.977302	0.902032	0.916005	0.516417	0.172383	0.0916704	0.903772		0.183013	0.143659	1.46986	2.24414	2.23288	2.06583	2.03595	2.02888	2.05193	2.38595	2.48193	2.48598	2.47293	2.15112	2.15695
10.1612	10.1971	10.1412	10.0362	10.0232	10.0092	10.2132	10.2162	10.3812	10.4432	10.1692	10.3732	10.4241	10.5541	10.2212		9.88218		10.1842	0.911377	1.69506	1.405	1.14398	0.914985	0.824875	1.41402	1.17961	0.974022	0.899181	0.913281	0.513973	0.170809	0.137914	0.904692		0.19398		1.46675	2.24998	2.22798	2.059	2.03397	2.02399	2.04898	2.38398	2.47898	2.48497	2.46998	2.15598	2.15498
10.2206	10.2357	10.1867	10.0838	10.0758	10.0639	10.2645	10.2646	10.4314	10.4835	10.2286	10.4166	10.4512	10.5802	10.2807		9.92856		10.2316	0.907903	1.68712	1.40173	1.14059	0.911042	0.8209	1.40993	1.17354	0.958934	0.889064	0.905838	0.555697	0.155134	0.123517	0.905208		0.222111		1.46441	2.24596	2.22389	2.05894	2.02694	2.02189	2.04289	2.37904	2.47492	2.47792	2.46496	2.15197	2.149
10.2662	10.286	10.2391	10.1424	10.1368	10.1288	10.304	10.308	10.4619	10.5176	10.2742	10.4629	10.4622	10.5922	10.3292		9.97104	10.1031	10.274	0.904434	1.67995	1.40037	1.13189	0.901713	0.810935	1.40855	1.16595	0.951238	0.877931	0.902032	0.553942	0.152475	0.121082	0.9021		0.217176	0.181404	1.46249	2.24314	2.21605	2.055	2.02286	2.01391	2.03472	2.38193	2.46895	2.47191	2.46191	2.15021	2.14898
[truncated: 64 more columns]
