# Supplementary material for: Kinematic Validation of a Multi-Kinect v2 Instrumented 10-Meter Walkway for Quantitative Gait Assessments
Source: PLoS One. 2015 Oct 13;10(10):e0139913. doi: 10.1371/journal.pone.0139913 (PMC4603795; doi:10.1371/journal.pone.0139913)
Supplement: S1 Data — (ZIP) [file pone.0139913.s001.zip › S1_Data/pp12_trial2.xls]

## Sheet: Sheet1
Kinect(x) SpineBase	Kinect(x) Head	Kinect(x) ShoulderLeft	Kinect(x) ElbowLeft	Kinect(x) WristLeft	Kinect(x) HandLeft	Kinect(x) ShoulderRight	Kinect(x) ElbowRight	Kinect(x) WristRight	Kinect(x) HandRight	Kinect(x) HipLeft	Kinect(x) KneeLeft	Kinect(x) AnkleLeft	Kinect(x) FootLeft	Kinect(x) HipRight	Kinect(x) KneeRight	Kinect(x) AnkleRight	Kinect(x) FootRight	Kinect(x) SpineShoulder	Kinect(y) SpineBase	Kinect(y) Head	Kinect(y) ShoulderLeft	Kinect(y) ElbowLeft	Kinect(y) WristLeft	Kinect(y) HandLeft	Kinect(y) ShoulderRight	Kinect(y) ElbowRight	Kinect(y) WristRight	Kinect(y) HandRight	Kinect(y) HipLeft	Kinect(y) KneeLeft	Kinect(y) AnkleLeft	Kinect(y) FootLeft	Kinect(y) HipRight	Kinect(y) KneeRight	Kinect(y) AnkleRight	Kinect(y) FootRight	Kinect(y) SpineShoulder	Kinect(z) SpineBase	Kinect(z) Head	Kinect(z) ShoulderLeft	Kinect(z) ElbowLeft	Kinect(z) WristLeft	Kinect(z) HandLeft	Kinect(z) ShoulderRight	Kinect(z) ElbowRight	Kinect(z) WristRight	Kinect(z) HandRight	Kinect(z) HipLeft	Kinect(z) KneeLeft
0.064	0.150992	0.118992	0.05	0.117	0.148985	0.126	0.071	0.136	0.158015	0.101	0.099	0.00100754	0.0909874	0.113	0.094	0.007	0.0840075	0.129987	0.92475	1.70075	1.43061	1.18551	0.963792	0.87814	1.4448	1.18345	0.955924	0.875927	0.9249	0.528536	0.120301	0.0503936	0.92248	0.50679	0.136717	0.0553842	1.4722	2.226	2.232	2.055	1.981	1.948	1.93701	2.379	2.437	2.461	2.44999	2.139	2.097
0.064	0.151044	0.11903	0.052	0.116	0.146022	0.130022	0.0710222	0.135993	0.157067	0.101	0.099	0.001	0.091	0.113022	0.0940148	0.003	0.081	0.130022	0.924669	1.69951	1.43036	1.17884	0.960199	0.869504	1.44494	1.18507	0.95676	0.870801	0.924799	0.526841	0.118066	0.0489538	0.922418	0.50665	0.138902	0.0552217	1.47107	2.226	2.23199	2.05499	1.977	1.945	1.93799	2.37799	2.43699	2.46098	2.44698	2.139	2.097
0.064	0.157	0.123	0.0520339	0.116051	0.148847	0.133	0.074	0.135	0.165898	0.101	0.099	0.001	0.091	0.116	0.0959491	0.003	0.081017	0.133034	0.924509	1.69997	1.43094	1.18044	0.961407	0.867573	1.44359	1.18271	0.962161	0.879033	0.924709	0.525664	0.11749	0.0494597	0.922169	0.506687	0.141709	0.0554393	1.47137	2.226	2.23	2.054	1.97693	1.94498	1.93693	2.377	2.435	2.458	2.44403	2.139	2.097
0.064	0.157	0.123	0.0539905	0.118986	0.140043	0.133	0.074	0.135	0.160028	0.101	0.099	0.001	0.091	0.116	0.0930142	0.003	0.0819953	0.134991	0.92447	1.6995	1.43162	1.1862	0.96355	0.879851	1.443	1.18494	0.965076	0.880941	0.92466	0.52359	0.1175	0.0488629	0.92212	0.505924	0.130713	0.054823	1.46993	2.226	2.23	2.054	1.97302	1.944	1.93302	2.377	2.435	2.458	2.44599	2.139	2.097
0.0669926	0.163022	0.126015	0.0590148	0.121	0.153926	0.140022	0.081	0.13703	0.170948	0.103	0.099	0.00102224	0.094	0.115993	0.096	0.003	0.082	0.138022	0.924181	1.70007	1.43205	1.17755	0.957676	0.869354	1.44134	1.18436	0.96404	0.878325	0.924511	0.519105	0.116961	0.0471156	0.921712	0.506342	0.130065	0.0552104	1.4706	2.22498	2.22399	2.05296	1.96702	1.939	1.932	2.37399	2.433	2.45299	2.43799	2.134	2.097
0.066051	0.166051	0.128051	0.061051	0.121051	0.144102	0.143034	0.0811019	0.141	0.164051	0.103	0.099	0.004	0.094	0.115068	0.096	0.00298301	0.082	0.141051	0.924373	1.70017	1.43243	1.18147	0.961165	0.87252	1.44186	1.18542	0.965307	0.880383	0.924653	0.518397	0.117058	0.0465218	0.921924	0.5066	0.130683	0.0552802	1.47123	2.22198	2.22298	2.04798	1.96998	1.93898	1.93197	2.37293	2.43297	2.452	2.43698	2.134	2.097
0.0689924	0.168992	0.130992	0.0639924	0.123992	0.149985	0.144995	0.0869848	0.141	0.166992	0.103	0.099	0.004	0.094	0.11899	0.096	0.00200253	0.082	0.143992	0.923971	1.69818	1.43276	1.18221	0.962038	0.87252	1.44123	1.18115	0.960522	0.879403	0.924221	0.518799	0.116342	0.0460512	0.921591	0.50662	0.131448	0.0558685	1.4698	2.221	2.222	2.047	1.969	1.938	1.93001	2.36901	2.43101	2.452	2.436	2.134	2.097
0.0719926	0.17703	0.138037	0.066	0.12303	0.155037	0.148022	0.093	0.143022	0.177	0.108	0.105	0.004	0.094	0.122	0.098	0.00200741	0.082	0.147022	0.923747	1.69825	1.4307	1.1814	0.961046	0.869537	1.44257	1.18894	0.967461	0.88721	0.923907	0.52558	0.12057	0.0480066	0.921427	0.509072	0.134568	0.0565492	1.47012	2.21998	2.21599	2.04496	1.965	1.93499	1.92501	2.36799	2.426	2.44799	2.433	2.129	2.095
0.0710507	0.181085	0.143051	0.0660507	0.127051	0.160051	0.151051	0.0930338	0.146085	0.177051	0.108	0.105	0.004	0.094	0.122034	0.098	0.003	0.082	0.150051	0.923313	1.69833	1.42852	1.18193	0.959216	0.871681	1.44284	1.18942	0.967553	0.883013	0.923481	0.525579	0.12059	0.0475527	0.921005	0.508051	0.134301	0.0550839	1.46913	2.21697	2.2149	2.03998	1.96498	1.93398	1.92698	2.36698	2.42593	2.44692	2.43298	2.129	2.095
0.0739858	0.185976	0.145986	0.0689858	0.129986	0.162986	0.153986	0.0949905	0.150976	0.179986	0.108	0.105	0.004	0.094	0.123991	0.098	0.003	0.082	0.152986	0.923489	1.69742	1.42806	1.18353	0.958961	0.867122	1.44215	1.19353	0.961927	0.875646	0.92354	0.52553	0.1206	0.0477092	0.921318	0.50809	0.13435	0.0541545	1.46853	2.21501	2.20903	2.039	1.964	1.933	1.926	2.366	2.42202	2.44202	2.432	2.129	2.095
0.077017	0.188102	0.149042	0.0720509	0.133085	0.163085	0.156059	0.0999915	0.154076	0.188076	0.104051	0.107	0.004	0.094	0.126025	0.097	0.00301696	0.0829915	0.163059	0.922334	1.69778	1.4273	1.18232	0.956357	0.869319	1.44232	1.19114	0.959379	0.873691	0.922302	0.526703	0.119294	0.0470947	0.920296	0.508322	0.133984	0.0529109	1.46833	2.21397	2.20493	2.03795	1.96296	1.93197	1.92597	2.36098	2.41597	2.44094	2.42495	2.12098	2.091
0.0791017	0.200051	0.154153	0.0781017	0.143034	0.172966	0.163085	0.0992035	0.163051	0.196983	0.110085	0.107051	0.004	0.094	0.129102	0.0970509	0.00503391	0.082	0.170051	0.921638	1.69739	1.42697	1.18225	0.950136	0.86091	1.44281	1.19173	0.953411	0.867953	0.921338	0.524677	0.11975	0.0476239	0.919818	0.507381	0.136744	0.0541786	1.46868	2.20992	2.19698	2.0319	1.95795	1.92893	1.92195	2.35892	2.41286	2.43398	2.41895	2.1189	2.09098
0.084985	0.202993	0.162978	0.083985	0.144995	0.171005	0.167988	0.11097	0.165993	0.196002	0.114988	0.109993	0.004	0.094	0.134985	0.0999925	0.00699501	0.082	0.172993	0.922099	1.69693	1.42644	1.18079	0.951666	0.858037	1.44334	1.19435	0.950587	0.866374	0.921779	0.523902	0.11976	0.0466924	0.920289	0.506841	0.136371	0.0541002	1.46947	2.20501	2.196	2.02601	1.95501	1.92501	1.91901	2.35401	2.40502	2.433	2.41601	2.11301	2.09
0.0910222	0.208067	0.168074	0.0890518	0.151022	0.178	0.185	0.114044	0.176	0.199022	0.11803	0.11003	0.004	0.097	0.141044	0.103044	0.007	0.0820074	0.181059	0.921069	1.69459	1.42446	1.1802	0.949465	0.858127	1.44178	1.19194	0.949278	0.873923	0.920558	0.522253	0.119625	0.0460861	0.919459	0.503885	0.136578	0.0541921	1.46652	2.20299	2.19095	2.02097	1.94999	1.92199	1.917	2.341	2.40399	2.43	2.41499	2.11199	2.08999
0.0940849	0.217221	0.178102	0.0961869	0.154119	0.178221	0.185153	0.120034	0.17617	0.20217	0.122136	0.114051	0.004	0.0968981	0.147034	0.109051	0.00705096	0.083	0.189102	0.920837	1.69198	1.42493	1.18057	0.943514	0.864296	1.4425	1.19083	0.948958	0.868915	0.920296	0.519903	0.118897	0.0456164	0.919297	0.503284	0.13626	0.0544669	1.46315	2.20092	2.18381	2.01697	1.94788	1.92097	1.91693	2.3409	2.40193	2.43	2.41393	2.1109	2.08898
0.0989827	0.229955	0.183979	0.106962	0.160976	0.190955	0.193969	0.121993	0.185965	0.211965	0.129972	0.11699	0.004	0.0910207	0.148993	0.11199	0.00998964	0.083	0.194979	0.918957	1.68856	1.42215	1.17092	0.946041	0.858849	1.44282	1.19058	0.945971	0.863987	0.917779	0.517209	0.118741	0.0482906	0.917995	0.504107	0.13337	0.0542906	1.46296	2.19602	2.17304	2.01501	1.94102	1.91901	1.91301	2.33502	2.39801	2.43	2.41001	2.10502	2.088
0.105087	0.237107	0.188126	0.110126	0.166078	0.203029	0.206068	0.129107	0.189087	0.221068	0.135068	0.117019	0.004	0.094	0.154097	0.131136	0.0130292	0.086	0.204087	0.917739	1.68884	1.42099	1.17056	0.948654	0.856088	1.44143	1.18729	0.945013	0.859913	0.916255	0.515495	0.118531	0.0471395	0.917203	0.506452	0.13368	0.0548378	1.4609	2.19096	2.16993	2.00695	1.93896	1.91393	1.90895	2.32998	2.39592	2.42893	2.40698	2.09898	2.08795
0.114167	0.248201	0.201201	0.123201	0.174335	0.206251	0.213151	0.140134	0.198167	0.228184	0.142134	0.1191	0.004	0.093933	0.164167	0.145586	0.016268	0.0861842	0.213201	0.916574	1.68573	1.41688	1.17498	0.951836	0.866773	1.44095	1.19023	0.94224	0.860203	0.914681	0.51192	0.117595	0.0460933	0.916467	0.503638	0.131725	0.0555811	1.46121	2.18695	2.16287	2.00188	1.93488	1.9069	1.90403	2.32795	2.38802	2.42195	2.40488	2.0969	2.08297
0.123975	0.25997	0.21297	0.13497	0.193949	0.220962	0.221977	0.14798	0.207975	0.238972	0.14998	0.124985	0.004	0.0900101	0.173975	0.179912	0.0319596	0.0969722	0.22497	0.916251	1.68389	1.41507	1.17664	0.937567	0.845874	1.43978	1.18881	0.943427	0.859213	0.913573	0.51193	0.119046	0.0474565	0.916889	0.50354	0.136129	0.0527174	1.45952	2.18401	2.15502	1.99502	1.92802	1.90102	1.90599	2.32501	2.389	2.41901	2.39802	2.09102	2.08101
0.130105	0.270151	0.226105	0.152098	0.20112	0.230158	0.232075	0.16312	0.221015	0.240045	0.161083	0.129038	0.007	0.0899699	0.180128	0.200286	0.0431656	0.107166	0.242105	0.915908	1.68378	1.41385	1.17987	0.936752	0.848658	1.44057	1.18794	0.938445	0.856621	0.912691	0.512249	0.122083	0.0484996	0.917024	0.507169	0.139512	0.0616432	1.45697	2.18199	2.15198	1.99099	1.92596	1.90196	1.90298	2.321	2.38095	2.41797	2.40095	2.091	2.07996
0.144271	0.290305	0.240441	0.165508	0.217424	0.251305	0.242458	0.179051	0.223407	0.246288	0.172271	0.13422	0.00703389	0.0861356	0.197271	0.238441	0.0658473	0.129695	0.256237	0.914243	1.68599	1.41302	1.17402	0.934223	0.848172	1.43633	1.19101	0.935024	0.850319	0.911448	0.510703	0.122584	0.0484076	0.914939	0.512351	0.128158	0.055632	1.45818	2.1809	2.14902	1.99003	1.9209	1.89698	1.90002	2.32092	2.37498	2.41392	2.39497	2.09092	2.07493
0.159925	0.307915	0.265878	0.194859	0.241882	0.268915	0.268873	0.181986	0.246887	0.26292	0.187925	0.146939	0.00899059	0.0939624	0.212925	0.263878	0.114765	0.169807	0.269934	0.913285	1.6829	1.41328	1.17456	0.926338	0.837322	1.43634	1.18734	0.928899	0.8566	0.909609	0.50856	0.129138	0.0459618	0.9149	0.518172	0.141317	0.064985	1.45721	2.17503	2.15	1.99199	1.91503	1.896	1.901	2.31602	2.374	2.40902	2.39301	2.08602	2.07102
0.171103	0.31514	0.27511	0.203199	0.259133	0.280191	0.279125	0.189074	0.250059	0.270081	0.202081	0.146029	0.00903681	0.0938307	0.220081	0.282302	0.142464	0.232434	0.280125	0.913373	1.68302	1.41322	1.17539	0.918743	0.834232	1.43686	1.1854	0.929187	0.84864	0.908754	0.507604	0.129962	0.044277	0.915812	0.519718	0.129753	0.0558906	1.45856	2.17499	2.15101	1.98901	1.91599	1.89401	1.90101	2.31298	2.37498	2.40801	2.394	2.085	2.06702
0.185221	0.334391	0.290476	0.230323	0.277476	0.306408	0.296187	0.199476	0.258102	0.281102	0.213238	0.150153	0.014	0.0717989	0.23134	0.323306	0.205867	0.292105	0.297442	0.913711	1.68201	1.41387	1.17754	0.913757	0.830484	1.43863	1.1864	0.930137	0.845947	0.909244	0.508107	0.136941	0.0597831	0.916071	0.546332	0.142151	0.061324	1.45612	2.17398	2.15203	1.99097	1.91402	1.89497	1.90298	2.31005	2.37195	2.40897	2.39397	2.08497	2.06993
0.197967	0.356942	0.317929	0.248952	0.304929	0.329939	0.306972	0.226929	0.263985	0.286985	0.226964	0.158977	0.014	0.117881	0.250949	0.340954	0.25587	0.355835	0.322934	0.91378	1.68078	1.41746	1.1772	0.916473	0.833023	1.43875	1.1853	0.932833	0.846379	0.908871	0.506793	0.134097	0.0443899	0.916698	0.538959	0.134699	0.0592454	1.45392	2.173	2.15399	1.98901	1.915	1.89301	1.902	2.31299	2.36901	2.40701	2.39201	2.08301	2.06601
0.217214	0.383177	0.3334	0.279242	0.327503	0.37227	0.330223	0.234205	0.284195	0.299158	0.248223	0.171149	0.0150279	0.113	0.265195	0.38227	0.327558	0.422735	0.338279	0.911729	1.68217	1.41471	1.17226	0.917013	0.833627	1.43483	1.18591	0.933281	0.843301	0.906487	0.514168	0.131973	0.0437122	0.91497	0.547193	0.149871	0.0694563	1.45342	2.17406	2.15605	1.99112	1.90902	1.89307	1.90701	2.31602	2.37	2.404	2.39498	2.08307	2.07002
0.240255	0.402476	0.376442	0.305442	0.381374	0.401509	0.354374	0.256509	0.305085	0.316221	0.272306	0.187119	0.018	0.112864	0.286323	0.411526	0.38807	0.502291	0.368459	0.911554	1.6802	1.41316	1.16791	0.915116	0.830096	1.43622	1.18289	0.935438	0.839163	0.906145	0.517101	0.130167	0.0440679	0.914944	0.533634	0.150978	0.0702579	1.45348	2.18003	2.16114	2.00403	1.91103	1.90105	1.90807	2.31805	2.37007	2.40403	2.3931	2.09002	2.07202
0.254929	0.429867	0.401876	0.330876	0.402895	0.430857	0.375895	0.285857	0.309976	0.328938	0.289914	0.193967	0.018	0.105038	0.30491	0.441853	0.4497	0.576639	0.394872	0.908336	1.67574	1.40577	1.16506	0.912552	0.828159	1.43678	1.17716	0.931867	0.838165	0.902398	0.515438	0.130011	0.050857	0.912273	0.53154	0.147417	0.0776242	1.44652	2.18199	2.16896	2.00599	1.91299	1.90399	1.91198	2.32099	2.37398	2.40599	2.39897	2.091	2.073
0.280253	0.460253	0.420372	0.367365	0.444343	0.466261	0.400223	0.300179	0.32729	0.348164	0.312357	0.208134	0.0240372	0.107993	0.326261	0.476216	0.50941	0.635477	0.410365	0.904889	1.67128	1.40588	1.1683	0.898942	0.82221	1.43303	1.1736	0.95026	0.857725	0.899534	0.515786	0.127251	0.0508847	0.908324	0.526131	0.158134	0.0926779	1.44536	2.18104	2.17304	2.00708	1.92298	1.90799	1.91099	2.32703	2.37707	2.414	2.403	2.09109	2.07201
0.314357	0.494357	0.470306	0.416374	0.490306	0.501628	0.430594	0.324527	0.366136	0.370204	0.360289	0.226238	0.0291189	0.106847	0.361459	0.505662	0.564866	0.699815	0.459323	0.903346	1.66932	1.40724	1.16158	0.905938	0.823539	1.42973	1.16535	0.902295	0.834203	0.898718	0.517992	0.13149	0.0529959	0.906129	0.524826	0.154697	0.0963236	1.44472	2.187	2.17912	2.01802	1.92005	1.907	1.91008	2.33117	2.38607	2.41402	2.4031	2.10297	2.07298
0.334948	0.514948	0.487955	0.437946	0.507955	0.537908	0.464913	0.354923	0.37398	0.38197	0.376958	0.239965	0.0359827	0.0980223	0.387933	0.543903	0.614874	0.746881	0.477953	0.899051	1.66395	1.40313	1.15939	0.908154	0.82349	1.41655	1.1598	0.900245	0.821652	0.896276	0.520424	0.138413	0.0619973	0.899716	0.518795	0.153353	0.0919111	1.441	2.187	2.18598	2.019	1.92299	1.907	1.91499	2.34098	2.38999	2.415	2.40899	2.101	2.072
0.3743	0.554269	0.537269	0.4763	0.549246	0.572308	0.499269	0.3922	0.400146	0.409177	0.419277	0.266354	0.0431384	0.102131	0.418338	0.570338	0.626154	0.757177	0.520269	0.894228	1.66321	1.3988	1.15343	0.898985	0.816764	1.41513	1.15039	0.924588	0.839689	0.891045	0.51735	0.138864	0.0596505	0.89567	0.521203	0.159705	0.0986768	1.43655	2.19101	2.19807	2.02707	1.92901	1.915	1.91803	2.34707	2.39504	2.42003	2.41405	2.10802	2.07405
0.413578	0.589544	0.572459	0.515323	0.581646	0.612476	0.534612	0.418578	0.419867	0.432561	0.455561	0.312765	0.0612891	0.119102	0.462578	0.614323	0.646255	0.780102	0.555663	0.891426	1.66347	1.39451	1.15905	0.899623	0.818681	1.41827	1.14516	0.918479	0.826461	0.890446	0.526282	0.139534	0.0559366	0.890528	0.497113	0.159106	0.0994677	1.43352	2.1921	2.20719	2.0361	1.93007	1.91514	1.92214	2.35617	2.4001	2.42407	2.4201	2.11005	2.08005
0.446842	0.620851	0.598874	0.533912	0.618823	0.63987	0.569833	0.451842	0.469763	0.464846	0.487846	0.356791	0.0779209	0.124972	0.495842	0.632912	0.66093	0.785972	0.593819	0.892326	1.65979	1.39389	1.15007	0.902675	0.821636	1.41482	1.14197	0.875295	0.813293	0.890191	0.521204	0.145502	0.0609163	0.89271	0.501897	0.163499	0.0941553	1.43365	2.19797	2.21795	2.04197	1.93398	1.92296	1.92996	2.36595	2.40597	2.42798	2.42597	2.11299	2.08299
0.498406	0.671255	0.649283	0.580264	0.643312	0.671283	0.621349	0.496425	0.495519	0.502472	0.538387	0.42868	0.126567	0.255557	0.546387	0.677142	0.675113	0.793066	0.633482	0.895221	1.66363	1.39859	1.1525	0.907501	0.83363	1.41958	1.14388	0.918228	0.8209	0.894138	0.529921	0.174607	0.132513	0.894524	0.510409	0.156742	0.0805345	1.43867	2.21003	2.22608	2.05304	1.94308	1.92903	1.93708	2.37008	2.41208	2.44106	2.4311	2.12501	2.08401
0.541606	0.698621	0.679621	0.608409	0.67653	0.701469	0.658485	0.541485	0.550651	0.552712	0.579651	0.50109	0.186909	0.31509	0.587575	0.692606	0.687167	0.800061	0.684303	0.895389	1.66992	1.40289	1.15611	0.913866	0.836832	1.41321	1.1443	0.917908	0.83452	0.892941	0.516448	0.170404	0.127926	0.896026	0.515485	0.151685	0.0704805	1.44027	2.21317	2.23406	2.05711	1.95114	1.9323	1.94511	2.37817	2.42117	2.44705	2.44208	2.12617	2.08506
0.580927	0.738925	0.719925	0.634951	0.710936	0.731944	0.689942	0.572942	0.592922	0.598914	0.621922	0.571869	0.245891	0.385869	0.624931	0.731927	0.69798	0.803993	0.703964	0.900511	1.67016	1.4098	1.16474	0.910376	0.838227	1.41413	1.15072	0.913907	0.832594	0.900177	0.522179	0.188197	0.147154	0.899034	0.508014	0.152678	0.0679147	1.44561	2.22398	2.23799	2.06399	1.95998	1.95196	1.95199	2.38898	2.43198	2.44999	2.44699	2.13698	2.08899
0.629304	0.769361	0.751263	0.665361	0.732386	0.757279	0.741189	0.630435	0.656435	0.652459	0.660369	0.647624	0.31873	0.45764	0.682271	0.740189	0.707066	0.815025	0.754238	0.906771	1.67506	1.4148	1.16854	0.922391	0.846612	1.42376	1.14961	0.878523	0.815246	0.906792	0.523089	0.192765	0.151858	0.903856	0.508154	0.141239	0.056022	1.45265	2.22904	2.24302	2.07199	1.96411	1.9521	1.96105	2.39605	2.444	2.46008	2.44707	2.14505	2.08905
0.666835	0.813487	0.783766	0.709278	0.779313	0.791574	0.76487	0.6838	0.70994	0.709009	0.705748	0.723818			0.715887	0.763261	0.715	0.818	0.783644	0.910649	1.68486	1.41842	1.18005	0.91906	0.851742	1.42688	1.16532	0.912473	0.831483	0.910841	0.533375			0.908424	0.506149	0.136238	0.0537664	1.45714	2.2341	2.24602	2.07105	1.97709	1.96402	1.96707	2.40202	2.44421	2.47005	2.45609	2.151	2.09503
0.713799	0.840883	0.826816	0.724933	0.796925	0.823862	0.813791	0.728808	0.762774	0.765758	0.74782	0.769804	0.466749	0.507117	0.765787	0.777937	0.715	0.818	0.819845	0.921295	1.69325	1.42792	1.18381	0.927514	0.858063	1.43561	1.16922	0.895771	0.821523	0.921036	0.504951	0.159697	0.0793737	0.918218	0.50382	0.136688	0.0496277	1.46861	2.23997	2.247	2.07399	1.98198	1.965	1.97098	2.403	2.45595	2.47299	2.46098	2.151	2.09699
0.744429	0.88233	0.845355	0.74838	0.828124	0.847239	0.853281	0.773437	0.818561	0.824545	0.778396	0.83452	0.566867	0.621916	0.797454	0.794124	0.718025	0.814008	0.852363	0.924279	1.70028	1.43234	1.18471	0.928724	0.86058	1.43882	1.17511	0.89802	0.831609	0.924308	0.499119	0.147599	0.0676948	0.921746	0.501849	0.136928	0.0480064	1.47371	2.24403	2.25094	2.075	1.98907	1.97302	1.97701	2.40305	2.46208	2.47804	2.46607	2.15504	2.09706
0.796503	0.922625	0.888486	0.79433	0.843659	0.876486	0.887781	0.826937	0.88718	0.891353	0.826625	0.898163	0.6731	0.734169	0.852451	0.809121	0.721052	0.815087	0.896434	0.93019	1.70461	1.43813	1.19865	0.931588	0.861796	1.44279	1.1842	0.923206	0.84355	0.931268	0.503933	0.168692	0.0870845	0.926122	0.501591	0.134212	0.0475467	1.47767	2.24807	2.24398	2.07502	1.99807	1.97514	1.97814	2.40898	2.47205	2.48303	2.47497	2.16003	2.10397
0.824949	0.957937	0.915951	0.812967	0.880934	0.903951	0.931922	0.879906	0.953882	0.967864	0.861937	0.963883	0.791789	0.856782	0.877955	0.815988	0.723995	0.819991	0.920956	0.929082	1.71017	1.4368	1.19689	0.930332	0.863277	1.44875	1.18056	0.919027	0.845257	0.928325	0.509181	0.146759	0.0641607	0.926809	0.49599	0.131525	0.0462323	1.48144	2.25199	2.243	2.076	2.00199	1.98299	1.98599	2.408	2.47499	2.485	2.473	2.162	2.102
0.862415	0.997342	0.952358	0.843375	0.900309	0.931228	0.977342	0.936472	1.01064	1.02965	0.89144	1.03747	0.921994	1.00814	0.92235	0.835155	0.728309	0.818236	0.974261	0.930527	1.70782	1.436	1.19587	0.933308	0.858621	1.44885	1.17809	0.921849	0.85464	0.930808	0.52637	0.142891	0.05172	0.927132	0.490524	0.133345	0.0505498	1.48356	2.25403	2.24398	2.07497	2.00599	1.98407	1.99407	2.403	2.48395	2.48307	2.47701	2.16302	2.10604
0.913541	1.03937	0.996611	0.889419	0.938436	0.959471	1.01972	0.994995	1.0901	1.11015	0.945506	1.09589	1.04501	1.1493	0.965611	0.855047		0.847	1.00673	0.926525	1.70618	1.43004	1.18577	0.935547	0.858587	1.44084	1.1855	0.929085	0.858355	0.926838	0.538165	0.133553	0.0570187	0.923676	0.487198		0.0335217	1.4797	2.25795	2.24098	2.07098	2.00516	1.99203	2.00309	2.403	2.47828	2.49205	2.47798	2.16602	2.11095
0.943869	1.05991	1.03085	0.912899	0.962895	0.985886	1.05983	1.05076	1.15173	1.17472	0.973878	1.14579	1.15752	1.27844	0.999853	0.913747		0.847	1.04782	0.924568	1.70437	1.42727	1.18437	0.935361	0.852805	1.43685	1.16614	0.932734	0.863657	0.925048	0.516035	0.150507	0.0810466	0.921231	0.54759		0.0358599	1.47483	2.25501	2.24	2.07	2.01396	1.99399	2.00798	2.403	2.49393	2.49499	2.477	2.167	2.10801
0.994401	1.11825	1.07837	0.966205	1.00018	1.01425	1.10039	1.09441	1.22539	1.25055	1.02635	1.18225	1.27173	1.4048	1.04738	0.937278			1.09434	0.918326	1.6987	1.41883	1.17894	0.923092	0.85296	1.43434	1.18112	0.928383	0.86118	0.915224	0.566196	0.142318	0.08654	0.918879	0.548762			1.46752	2.25498	2.234	2.06799	2.01102	1.99602	2.00599	2.39996	2.48703	2.49198	2.47302	2.16396	2.12
1.04368	1.14998	1.12385	0.992013	1.02276	1.04553	1.14889	1.14475	1.27431	1.3181	1.06985	1.21408	1.36059	1.50234	1.09468	0.97203			1.13584	0.912926	1.69217	1.41254	1.16948	0.92079	0.84686	1.42672	1.18148	0.939494	0.867198	0.910794	0.571874	0.141584	0.102592	0.912606	0.546862			1.45957	2.25295	2.23393	2.06696	2.01298	1.999	2.00502	2.39488	2.4908	2.48986	2.47495	2.15896	2.12007
1.08092	1.20388	1.17089	1.04787	1.06491	1.07493	1.19789	1.18591	1.34684	1.37886	1.11689	1.27387	1.39293	1.52096	1.13192	1.02887			1.1819	0.910475	1.68225	1.40716	1.16687	0.914714	0.84247	1.42367	1.18248	0.928664	0.8671	0.908236	0.5765	0.182059	0.118724	0.910205	0.562944			1.45592	2.25001	2.23001	2.065	2.012	1.999	2.006	2.38802	2.48002	2.48202	2.47201	2.157	2.12399
1.1444	1.2444	1.21144	1.10334	1.10936	1.11232	1.24438	1.24324	1.37541	1.42835	1.17539	1.33255	1.44306	1.57609	1.1984	1.06655			1.23139	0.894831	1.67754	1.4012	1.15986	0.905805	0.829126	1.41803	1.17992	0.948291	0.877313	0.896391	0.565072	0.130677	0.0838043	0.89116	0.560992			1.44941	2.23898	2.22298	2.05794	2.00694	1.99399	2.00398	2.37998	2.472	2.48	2.47296	2.15194	2.11907
1.19588	1.29584	1.26784	1.14709	1.15505	1.15395	1.29297	1.27495	1.42736	1.47261	1.22588	1.40179	1.45129	1.5873	1.24988	1.13727			1.28186	0.899993	1.68088	1.39862	1.15146	0.900041	0.826008	1.41894	1.17871	0.951042	0.876473	0.906341	0.53987	0.127528	0.0778582	0.891365	0.559737			1.45116	2.23596	2.21991	2.04991	1.99987	1.99279	2.0008	2.37782	2.4718	2.47995	2.46793	2.14496	2.12791
1.24379	1.3418	1.3138	1.20674	1.21275	1.20578	1.34577	1.32678	1.44692	1.50586			1.46693	1.60393	1.29779	1.2067			1.3288	0.899084	1.68401	1.40125	1.14826	0.895151	0.819866	1.41419	1.17404	0.956636	0.880443			0.113192	0.0668175	0.902572	0.543141			1.45259	2.23401	2.21502	2.04502	1.99303	1.98105	1.99005	2.36804	2.46105	2.47701	2.46402
1.29435	1.38538	1.36238	1.26143	1.26249	1.25848	1.39427	1.36326	1.48019	1.53318	1.32038	1.48014	1.47697	1.61092	1.34838	1.30137		1.26152	1.37833	0.903702	1.68666	1.40387	1.14376	0.886288	0.814425	1.41672	1.1759	0.958986	0.882915	0.901372	0.57085	0.11249	0.0562307	0.903474	0.55544		0.160553	1.45437	2.22797	2.20699	2.03899	1.98895	1.97096	1.97992	2.36203	2.45597	2.46897	2.46191	2.13499	2.10108
1.33588	1.43081	1.40797	1.31306	1.32116	1.31616	1.42688	1.39453	1.50328	1.55428	1.36588	1.49619	1.47411	1.601	1.39376	1.34615		1.32282	1.41783	0.901743	1.69183	1.40469	1.14407	0.87831	0.815068	1.41702	1.17504	0.952698	0.877577	0.899339	0.512233	0.119479	0.0573971	0.901663	0.524843		0.161906	1.45753	2.22389	2.20604	2.03798	1.98288	1.96579	1.97079	2.36489	2.45195	2.46496	2.45091	2.13388	2.10998
1.38491	1.47591	1.4619	1.37189	1.38588	1.38088	1.47591	1.42394	1.51897	1.56997	1.41491	1.50698	1.47999	1.601	1.43592	1.40988			1.46391	0.90694	1.69767	1.41054	1.14811	0.902205	0.817206	1.41834	1.17044	0.953718	0.876302	0.905967	0.515204	0.11941	0.0522298	0.905163	0.51946			1.46518	2.21801	2.208	2.037	1.97601	1.95402	1.95902	2.35901	2.44901	2.463	2.44601	2.12701	2.109
1.43136	1.52237	1.50145	1.42945	1.45662	1.45167	1.5054	1.44523	1.53522	1.57812	1.4604	1.52314	1.48002	1.60099	1.4853	1.4715			1.51032	0.912551	1.70779	1.41744	1.15963	0.90029	0.822515	1.42819	1.17133	0.951628	0.872918	0.909638	0.512801	0.119893	0.0496589	0.912916	0.517691			1.47446	2.21997	2.20999	2.03799	1.96797	1.94496	1.94989	2.36001	2.44893	2.45789	2.43894	2.126	2.11501
1.47563	1.56776	1.55767	1.48499	1.53322	1.53541	1.5546	1.47353	1.56221	1.59316	1.50955	1.54019	1.482	1.59972	1.52274	1.53306	1.27476	1.40923	1.54981	0.921346	1.71611	1.42881	1.17489	0.891287	0.832008	1.44043	1.17507	0.942781	0.861683	0.918061	0.512768	0.120247	0.0470108	0.921165	0.519166	0.141794	0.112511	1.4811	2.21604	2.20905	2.03702	1.96384	1.93979	1.93577	2.36098	2.43988	2.44486	2.43095	2.126	2.116
1.51084	1.60981	1.59484	1.53976	1.6007	1.61366	1.58785	1.50287	1.57395	1.60196	1.53987	1.55095	1.482	1.58407	1.56382	1.59174	1.37257	1.42194	1.5948	0.927214	1.7237	1.43864	1.18377	0.933872	0.850757	1.44532	1.18046	0.937852	0.861292	0.923128	0.501549	0.120618	0.0431669	0.928119	0.529475	0.140366	0.0692606	1.49212	2.21799	2.21199	2.038	1.95504	1.92805	1.92306	2.36	2.43303	2.43703	2.42801	2.126	2.116
1.55134	1.66129	1.64837	1.59843	1.68268	1.69974	1.63033	1.53625	1.58819	1.61313	1.58731	1.56521	1.48905	1.584	1.59342	1.66953	1.48004	1.53924	1.63339	0.935113	1.72748	1.44496	1.19293	0.942989	0.865987	1.44936	1.18548	0.960173	0.884779	0.931224	0.505864	0.130051	0.0433306	0.935164	0.55132	0.135892	0.0693484	1.49557	2.22198	2.21604	2.03806	1.94998	1.91791	1.91591	2.36002	2.42898	2.436	2.42802	2.12899	2.11495
1.58869	1.69393	1.68991	1.64702	1.75821	1.78252	1.6668	1.56474	1.6093	1.62737	1.6218	1.5883	1.49406	1.58407	1.63952	1.72917	1.59619	1.67742	1.67678	0.935521	1.72985	1.4499	1.20625	0.964112	0.88133	1.45249	1.18613	0.960625	0.889482	0.931718	0.515147	0.133453	0.0434383	0.935613	0.552624	0.145037	0.0626085	1.49808	2.22009	2.22007	2.04502	1.94791	1.90791	1.90589	2.36206	2.42694	2.43596	2.42994	2.12806	2.10996
1.62488	1.74284	1.73785	1.70083	1.8218	1.86274	1.70887	1.60387	1.62495	1.64694	1.66387	1.60395	1.49699	1.58799	1.66691	1.7908	1.71163	1.80459	1.71787	0.938211	1.7286	1.44706	1.20757	0.984724	0.900788	1.45729	1.19319	0.965106	0.910104	0.93475	0.5213	0.135194	0.0454535	0.937873	0.564432	0.151748	0.0625303	1.49697	2.22498	2.22399	2.046	1.94302	1.90302	1.90002	2.36499	2.42401	2.43401	2.42701	2.13099	2.10801
1.67229	1.78334	1.77536	1.75534	1.89835	1.93947	1.75634	1.64326	1.65816	1.66918	1.70829	1.63211	1.50003	1.59	1.71931	1.84435	1.82973	1.94174	1.76233	0.932219	1.7241	1.44409	1.21595	0.986388	0.913407	1.45261	1.18896	0.960432	0.918649	0.930382	0.535224	0.13794	0.04717	0.930318	0.550165	0.143356	0.0697833	1.49256	2.22002	2.22605	2.04502	1.94298	1.898	1.89498	2.36503	2.42501	2.43699	2.43003	2.12703	2.10599
1.71562	1.83459	1.82866	1.80671	1.95097	2.00913	1.80664	1.68262	1.68264	1.69653	1.75164	1.64844	1.50405	1.59	1.76564	1.8968	1.93853	2.05263	1.81166	0.921616	1.71565	1.43211	1.21326	1.01257	0.929185	1.44875	1.18682	0.957635	0.91866	0.92019	0.537164	0.13941	0.0471764	0.919568	0.531206	0.153056	0.0806288	1.48133	2.22298	2.23302	2.04807	1.94005	1.89795	1.89197	2.369	2.42613	2.43602	2.43505	2.13102	2.10408
1.7528	1.86981	1.86779	1.84877	2.00869	2.07663	1.84479	1.7198	1.72079	1.72783	1.78979	1.67486	1.50698	1.59	1.80379	1.94474	2.0295	2.14947	1.85079	0.91245	1.70966	1.42558	1.20678	1.01043	0.928882	1.43867	1.18222	0.952588	0.924011	0.911826	0.527264	0.13939	0.0475579	0.909933	0.497603	0.149221	0.0829374	1.47416	2.22201	2.23399	2.05198	1.94298	1.89502	1.89001	2.369	2.43396	2.43699	2.43798	2.13199	2.10897
1.80633	1.92435	1.91934	1.89237	2.06139	2.13638	1.90234	1.76834			1.83833	1.70333	1.51907	1.59404	1.85335	1.99739	2.09927	2.22129	1.90534	0.903555	1.70233	1.4178	1.20038	1.01405	0.932489	1.43086	1.16135			0.903224	0.522241	0.142831	0.0498097	0.901068	0.488957	0.156571	0.0962306	1.46664	2.22101	2.24003	2.05603	1.94604	1.89501	1.88701	2.37103	2.43503			2.12899	2.11002
1.85573	1.97584	1.96984	1.94779	2.11848	2.19264	1.95284	1.81889			1.88681	1.75284	1.5293	1.60012	1.90573	2.05569	2.13938	2.26335	1.95584	0.895497	1.69303	1.40816	1.19651	1.00844	0.927973	1.41961	1.16586			0.894923	0.517958	0.147382	0.0513205	0.893383	0.479895	0.149556	0.0890281	1.45918	2.2221	2.24412	2.06012	1.95213	1.89707	1.88902	2.37612	2.43905			2.12713	2.11295
1.89897	2.02597	2.01997	1.99497	2.14698	2.23098	2.00297	1.87197			1.93497	1.80297	1.54699	1.607	1.94897	2.09697	2.16199	2.28399	2.00597	0.891762	1.69114	1.40558	1.19442	1.00875	0.92814	1.41451	1.15521			0.891512	0.512493	0.150478	0.0567167	0.889382	0.489134	0.154687	0.0901093	1.45558	2.228	2.251	2.067	1.96	1.901	1.89	2.383	2.442			2.135	2.11
1.96038	2.07132	2.06435	2.04232	2.19015	2.26416	2.05235	1.92744	1.93138		1.99136	1.86256	1.57649	1.61805	2.01336	2.15032	2.1821	2.29905	2.05832	0.89381	1.69393	1.40894	1.18647	1.00401	0.921003	1.41033	1.15054	0.92067		0.892856	0.502819	0.149656	0.0580334	0.892012	0.520283	0.144806	0.0759451	1.4581	2.23203	2.26006	2.07307	1.96505	1.90404	1.89306	2.39102	2.44799	2.45003		2.13704	2.10702
2.0189	2.12082	2.11782	2.0917	2.21375	2.28844	2.10575	1.99399	1.99026		2.04696	1.94842	1.65113	1.77711	2.0689	2.19942	2.19718	2.30605	2.10682	0.898364	1.69948	1.41545	1.19172	0.997041	0.912129	1.41734	1.15316	0.923632		0.898291	0.507258	0.161537	0.126427	0.895452	0.519314	0.14717	0.0706632	1.46451	2.23715	2.26905	2.08307	1.97305	1.9102	1.90213	2.39415	2.44607	2.45497		2.14313	2.10997
2.07271	2.16974	2.16674	2.13377	2.25876	2.31486	2.15076	2.05368	2.06559		2.10469	2.03354	1.71864	1.84364	2.12271	2.22486	2.20794	2.30898	2.15574	0.905203	1.7073	1.42131	1.18753	0.979107	0.892864	1.42884	1.15484	0.924953		0.904964	0.512561	0.186545	0.151465	0.902154	0.526183	0.14716	0.0678552	1.47201	2.24595	2.27198	2.08698	1.97598	1.92194	1.90996	2.40295	2.44998	2.45301		2.15096	2.10801
2.12334	2.21439	2.20735	2.16426	2.2871	2.32708	2.20137	2.10442	2.13143	2.13746	2.15136	2.1156	1.79065	1.91481	2.17237	2.25013	2.21502	2.31701	2.19938	0.908851	1.71494	1.42561	1.18541	0.961883	0.876109	1.43359	1.15669	0.928174	0.854133	0.907191	0.509968	0.190602	0.155834	0.906999	0.512131	0.141776	0.0609774	1.47842	2.25703	2.27801	2.09098	1.98305	1.93009	1.92409	2.40702	2.46103	2.46999	2.45701	2.16302	2.10901
2.17377	2.2718	2.25859	2.20251	2.30131	2.3382	2.25592	2.16592	2.19513	2.20628	2.20465	2.20415	1.88751	1.88905	2.22683	2.26933	2.21805	2.31795	2.25474	0.916387	1.72485	1.43404	1.18526	0.951927	0.872851	1.43717	1.16299	0.9347	0.843165	0.91619	0.516994	0.187573	0.0893215	0.912734	0.504968	0.138241	0.0561547	1.48592	2.26108	2.28002	2.08802	1.991	1.94325	1.93723	2.40997	2.46503	2.46913	2.45907	2.16607	2.11002
2.21989	2.31988	2.29391	2.23293	2.31995	2.34997	2.31087	2.22087	2.26284	2.28281	2.24391	2.27283	1.97778	2.0117	2.27688	2.28895	2.22099	2.31501	2.29889	0.922824	1.73001	1.44149	1.1857	0.942164	0.863892	1.44512	1.1713	0.944317	0.853675	0.921587	0.516611	0.165563	0.0780173	0.919554	0.499473	0.135926	0.0516409	1.49412	2.26599	2.281	2.089	1.991	1.95796	1.95097	2.408	2.467	2.47698	2.46299	2.16999	2.111
2.27339	2.36837	2.33937	2.26427	2.33316	2.36114	2.35747	2.28355	2.34671	2.36771	2.29736	2.34064	2.08711	2.14618	2.3294	2.3042	2.22404	2.30101	2.3514	0.93177	1.73964	1.44888	1.19173	0.94494	0.864748	1.45406	1.17775	0.939791	0.853684	0.931184	0.510876	0.136612	0.0672001	0.927754	0.497722	0.13616	0.041452	1.50307	2.26498	2.27799	2.08799	1.99805	1.96406	1.96507	2.40995	2.47401	2.48107	2.47007	2.16897	2.11204
2.32162	2.41388	2.38481	2.29757	2.35333	2.37824	2.41587	2.35209	2.43444	2.45551	2.34168	2.42046	2.2242	2.29204	2.37861	2.32829	2.23004	2.30287	2.40068	0.93546	1.7435	1.45386	1.1992	0.946093	0.864423	1.45345	1.18885	0.94254	0.859372	0.934196	0.515494	0.126816	0.0559644	0.931864	0.48651	0.127359	0.0404977	1.50741	2.26303	2.27693	2.08709	2.00405	1.97107	1.97316	2.40407	2.47517	2.4901	2.47914	2.16502	2.117
2.35686	2.4638	2.43081	2.32987	2.37192	2.39194	2.4648	2.41375	2.51567	2.54065	2.37984	2.50266	2.34849	2.40753	2.41286		2.28876	2.3518	2.43884	0.934872	1.74764	1.45436	1.19971	0.945154	0.862896	1.45752	1.19669	0.954989	0.877008	0.936242	0.527033	0.107369	0.0398359	0.928683		0.113756	0.0414959	1.51014	2.26499	2.27302	2.09198	2.00699	1.97498	1.98196	2.40798	2.48496	2.49598	2.48697	2.166	2.117
2.41037	2.51344	2.46943	2.37033	2.39529	2.41122	2.51446	2.4795	2.60259	2.63065	2.43331	2.58342	2.49509	2.61698	2.47038	2.40241		2.37764	2.49341	0.937384	1.74253	1.44964	1.2003	0.95111	0.865395	1.45313	1.2084	0.960521	0.884586	0.938177	0.571163	0.117086	0.0867024	0.931433	0.536499		0.0569839	1.50848	2.25698	2.27397	2.08996	2.011	1.98104	1.99004	2.40895	2.49099	2.50199	2.48902	2.15797	2.117
2.45771	2.56883	2.52386	2.41174	2.43141	2.43843	2.57288	2.54309	2.67729	2.71334	2.47272	2.63712	2.63281	2.7411	2.51876	2.45465		2.45629	2.54583	0.931486	1.73714	1.44444	1.19684	0.952225	0.864614	1.44375	1.20909	0.970659	0.895221	0.93272	0.504999	0.113166	0.0428345	0.925428	0.583492		0.169941	1.50006	2.25395	2.26997	2.08502	2.01105	1.98605	1.9951	2.40293	2.49	2.50103	2.49203	2.154	2.11722
2.49793	2.55699	2.5215	2.40049	2.41151	2.4225	2.57299	2.57097	2.72198	2.75798		2.64208	2.73747	2.87047	2.524	2.4325		2.41607	2.54199	0.922137	1.70695	1.4291	1.17596	0.93537	0.85414	1.43442	1.19654	0.962741	0.892208		0.500271	0.131046	0.0664112	0.923172	0.527103		0.130133	1.47716	2.25101	2.22	2.0515	1.992	1.974	1.983	2.36451	2.468	2.484	2.476		2.09501
2.52447	2.61647	2.58444	2.45108	2.46445	2.46049	2.62849	2.62603	2.79147	2.8391	2.54346	2.71456	2.84445	2.99089	2.57947	2.48204	2.32415	2.44714	2.59995	0.931655	1.69834	1.41782	1.16275	0.931601	0.845164	1.42066	1.19596	0.971575	0.897556	0.933881	0.492349	0.145815	0.0921102	0.926049	0.528066	0.158843	0.125462	1.46853	2.23095	2.21547	2.05193	1.99243	1.97547	1.98443	2.36398	2.46545	2.484	2.47649	2.14345	2.10395
2.57576	2.66819	2.63274	2.51306	2.51215	2.51207	2.68272	2.68419	2.84321	2.90422	2.59425	2.76941	2.8958	3.03519	2.63079	2.53919	2.34248	2.46452	2.64973	0.911518	1.69362	1.4106	1.15389	0.922046	0.841211	1.41497	1.19059	0.982765	0.906155	0.914004	0.506033	0.186025	0.125878	0.905796	0.558107	0.175343	0.14185	1.46203	2.2245	2.21245	2.04401	1.98555	1.97201	1.97705	2.36151	2.46	2.4845	2.47601	2.13696	2.09905
2.62035	2.71885	2.68335	2.55986	2.56284	2.55287	2.72735	2.73484	2.88186	2.95283	2.63535	2.79196	2.93237	3.0654	2.68133	2.60281	2.36888	2.49288	2.70384	0.908577	1.68623	1.40474	1.14973	0.91693	0.828409	1.40952	1.18361	0.98248	0.906642	0.910828	0.494289	0.167886	0.108311	0.90312	0.560666	0.196318	0.162698	1.45756	2.2235	2.20602	2.04301	1.98401	1.971	1.9775	2.35901	2.462	2.485	2.4785	2.13351	2.10998
2.68841	2.77492	2.73782	2.61888	2.61793	2.60995	2.79038	2.78428	2.96268	3.02124	2.70637	2.90991	2.97462	3.09467	2.74643	2.62563	2.41647	2.59866	2.75588	0.910261	1.68126	1.40004	1.14151	0.910836	0.819829	1.40549	1.18164	0.969041	0.894045	0.91242	0.507284	0.142735	0.0728603	0.904837	0.534235	0.202168	0.170724	1.45368	2.21647	2.20146	2.035	1.978	1.96448	1.97297	2.35497	2.45447	2.47897	2.47002	2.12747	2.12098
2.73485	2.82071	2.77487	2.66239	2.66643	2.65991	2.83228	2.81629	2.98426	3.04876	2.74789	2.95517	2.98814	3.11619	2.79433	2.68527		2.6675	2.79775	0.905386	1.68132	1.40229	1.14255	0.906721	0.815269	1.40535	1.18168	0.967669	0.891617	0.906048	0.52013	0.139188	0.0882258	0.90149	0.510086		0.178234	1.45536	2.21356	2.19698	2.03496	1.97792	1.96246	1.96942	2.35147	2.45051	2.47547	2.4709	2.12453	2.11847
2.81148	2.87798	2.84599	2.74348	2.74798	2.74149	2.89648	2.88399	3.04298	3.09998	2.82649	3.01198	3.00399	3.12298	2.86898	2.80408		2.6519	2.86149	0.903368	1.68279	1.39714	1.13554	0.894762	0.80899	1.40546	1.16867	0.962275	0.887921	0.90165	0.528941	0.137212	0.0834937	0.901971	0.532085		0.192627	1.45551	2.21399	2.193	2.029	1.9695	1.9525	1.9595	2.348	2.45099	2.4655	2.4605	2.12249	2.1135
2.85243	2.87659	2.86651	2.77774	2.79498	2.80194	2.89545	2.89925	3.03718	3.09218	2.87937	3.02024	3.01401	3.125	2.89952	2.8708			2.87255	0.932887	1.67098	1.3956	1.13448	0.902306	0.808775	1.41497	1.1644	0.947874	0.885698	0.927189	0.515426	0.136813	0.0505955	0.935878	0.510374			1.44594	2.19298	2.14205	1.99203	1.93299	1.91995	1.92789	2.31301	2.41791	2.43894	2.43094	2.112	2.10097
2.88961	2.92747	2.91054	2.84134	2.87912	2.88316	2.93459	2.92078	3.05284	3.10784	2.91166	3.04079	3.01499	3.125	2.94453				2.91951	0.928347	1.68375	1.40046	1.13219	0.888217	0.807464	1.4153	1.16832	0.942179	0.883829	0.92625	0.515074	0.136167	0.049343	0.927101				1.45871	2.19102	2.14596	1.99497	1.93201	1.91604	1.9181	2.31399	2.41008	2.43405	2.42605	2.112	2.09803
2.95383	2.97188	2.97782	2.92179	2.97276	2.98773	2.98886	2.97685	3.10885	3.14391	2.98182	3.06992	3.02298	3.12899	2.99886	3.02179	2.78898	2.93396	2.97386	0.938782	1.69618	1.4102	1.13401	0.905454	0.825632	1.43202	1.17251	0.940484	0.867682	0.936174	0.513953	0.135591	0.048951	0.93851	0.510434	0.18995	0.143819	1.46825	2.18701	2.146	1.99001	1.92402	1.90303	1.90503	2.314	2.40601	2.41904	2.41702	2.10701	2.099
2.99353	3.03045	3.03058	2.98497	3.05974		3.02849	2.98662	3.10956	3.14444	3.02164		3.02326	3.09111	3.03843	3.09837	2.88651	2.90279	3.02061	0.95071	1.70333	1.42603	1.16575	0.906871		1.443	1.1795	0.940425	0.870916	0.948135		0.133481	0.0440951	0.950117	0.51527	0.170261	0.065707	1.48134	2.18527	2.14799	1.99413	1.92434	1.90265		2.31198	2.39886	2.41886	2.41684	2.10428
3.04642		3.08836	3.08193	3.13319		3.07746	3.04832	3.16538	3.18851	3.0853		3.04971	3.10188	3.08153	3.23549	3.03734	3.18094		0.988632		1.46843	1.24099	1.03179		1.47392	1.21045	0.96587	0.879515	0.98261		0.131621	0.0466024	0.990742	0.556209	0.191278	0.145264		2.2127		2.00686	1.95862	1.86739		2.31002	2.38515	2.40515	2.40117	2.13269
3.08204	3.12104	3.14601	3.13403	3.23106		3.12802	3.05002	3.163	3.188	3.11204		3.06799	3.125	3.13003	3.29602	3.12607	3.1631	3.11503	0.981576	1.71328	1.44034	1.23212	1.0217		1.46169	1.20977	0.965317	0.883692	0.977627		0.18046	0.0602838	0.981356	0.520368	0.144877	0.0552398	1.4965	2.21198	2.15001	2.016	1.92	1.897		2.307	2.388	2.406	2.398	2.13499
3.13851	3.17752	3.16866	3.17869	3.3288	3.38213	3.16352	3.08254	3.16519	3.18719	3.17356	3.13809	3.04501	3.13128	3.18238	3.32269	3.23537	3.31565	3.16754	0.959675	1.71949	1.44176	1.19568	0.988136	0.898096	1.45354	1.20688	0.944839	0.855483	0.957004	0.511337	0.133187	0.0504354	0.958899	0.549545	0.156379	0.0551245	1.49244	2.18698	2.16001	2.00905	1.91704	1.89293	1.89294	2.3131	2.38501	2.41301	2.40501	2.11297	2.09701
3.1855	3.22549	3.22936	3.24233	3.40222	3.4859	3.21149	3.13247	3.18281	3.20481	3.22446	3.14592	3.04599	3.15673	3.21763	3.38633	3.36067	3.46739	3.21747	0.954604	1.71456	1.43939	1.22058	1.03547	0.944478	1.44988	1.18131	0.928216	0.853016	0.951825	0.512864	0.134744	0.0500145	0.95419	0.564699	0.167255	0.066539	1.48925	2.18502	2.16099	2.01395	1.92096	1.88607	1.88706	2.32191	2.38599	2.41399	2.40599	2.11003	2.09799
3.26977	3.27686	3.29283	3.32976	3.47281	3.51293	3.26885	3.18286	3.19796		3.30678	3.24174	3.05597	3.14503	3.30078	3.48573	3.48866	3.61161	3.27684	0.946382	1.70626	1.42778	1.22088	1.03676	0.973084	1.44173	1.19675	0.940007		0.942415	0.531838	0.147037	0.051835	0.947059	0.521947	0.175927	0.0836837	1.47702	2.23586	2.16599	2.02397	1.92798	1.89498	1.89897	2.31402	2.39198	2.41599		2.15986	2.098
3.26971	3.32659	3.32867	3.33599	3.49441	3.5751	3.32154	3.21839	3.23048		3.29974	3.19048	3.05213	3.143	3.30966	3.48074	3.57707	3.71918	3.30872	0.928264	1.69236	1.41474	1.20974	1.03429	0.950087	1.42627	1.16416	0.936501		0.927169	0.503668	0.139183	0.0524924	0.926064	0.516316	0.185222	0.112387	1.47049	2.193	2.17411	2.024	1.92198	1.90199	1.90405	2.32207	2.39106	2.41611		2.12099	2.10099
3.33519	3.38132	3.39023	3.42786	3.62438	3.67674	3.37138	3.25455	3.27445		3.36815	3.23445	3.06385	3.143	3.37025	3.54915	3.67577	3.82864	3.37517	0.922166	1.68266	1.40877	1.2059	1.01413	0.947966	1.41716	1.1585	0.933853		0.921491	0.51091	0.147753	0.0527172	0.919976	0.51227	0.153968	0.101071	1.45864	2.193	2.18388	2.024	1.92002	1.90101	1.90894	2.32891	2.39693	2.42588		2.12001	2.10001
3.37198	3.43197	3.44397	3.438	3.61101	3.73997	3.42397	3.31597	3.32797		3.40098	3.25099	3.067	3.143	3.41398	3.58998	3.74896	3.89497	3.42497	0.915424	1.68279	1.39744	1.19721	1.03652	0.961713	1.41214	1.15664	0.932621		0.913154	0.494589	0.1477	0.0531598	0.915213	0.51295	0.148463	0.0812106	1.45641	2.20499	2.186	2.03499	1.927	1.909	1.916	2.337	2.401	2.426		2.128	2.105
3.46552	3.49355	3.50462	3.52949	3.74415	3.81652	3.48857	3.37952	3.38688		3.4985	3.35873	3.11545	3.14725	3.50057	3.67353	3.76414	3.9051	3.48659	0.909273	1.66994	1.39289	1.18563	1.01744	0.948955	1.4072	1.1449	0.92125		0.905522	0.508282	0.158262	0.0521239	0.910344	0.516107	0.150028	0.0767653	1.44677	2.2099	2.19005	2.03306	1.93611	1.90799	1.91299	2.33712	2.39813	2.42101		2.13491	2.09902
3.51347	3.54345	3.56137	3.5745	3.75785	3.86447	3.54042	3.42747	3.46711		3.54449	3.42526	3.15654	3.16975	3.55242	3.72246	3.77686	3.9139	3.5404	0.906758	1.67815	1.39009	1.18248	1.0178	0.949425	1.40836	1.14768	0.924019		0.903868	0.489212	0.158458	0.0561453	0.907086	0.529521	0.152552	0.0717557	1.45006	2.2011	2.19495	2.03893	1.94589	1.90701	1.91201	2.34788	2.40987	2.42199		2.12709	2.10098
3.5788	3.59684	3.61783	3.63581	3.82878	3.91385	3.59683	3.49679	3.50189		3.6108	3.56457	3.26267	3.40427	3.61281	3.77085	3.79594	3.92397	3.59982	0.913459	1.67769	1.39616	1.18211	1.00683	0.927239	1.40505	1.1512	0.927798		0.911367	0.52757	0.221833	0.176316	0.912663	0.54256	0.157485	0.0659379	1.45285	2.21496	2.20597	2.04897	1.95098	1.91896	1.92097	2.35797	2.41598	2.43895		2.13697	2.09801
3.63473	3.65458	3.66759	3.66957	3.83728	3.93442	3.6537	3.55272	3.57881		3.66676	3.63046	3.31756	3.45556	3.67665	3.80032	3.80314	3.92401	3.65561	0.916971	1.67915	1.39824	1.18381	1.00302	0.920868	1.41104	1.15312	0.929326		0.915075	0.506822	0.206908	0.162309	0.915864	0.542703	0.156516	0.0620313	1.45391	2.22231	2.20801	2.05	1.95417	1.93127	1.9281	2.358	2.42204	2.44608		2.14426	2.10116
3.69921	3.70538	3.71937	3.71939	3.8617	3.97155	3.71525	3.61623	3.65013		3.73319	3.75844			3.73331	3.82865	3.81585	3.92499	3.70935	0.926731	1.69057	1.40407	1.17894	0.992725	0.905794	1.41547	1.16683	0.917603		0.922539	0.558797			0.927637	0.540349	0.147431	0.0524863	1.46504	2.24967	2.20899	2.05	1.96882	1.95471	1.93689	2.358	2.42595	2.45292		2.16673	2.11483
3.72399	3.75897	3.75498	3.74099	3.88699	3.95501	3.76997	3.68496	3.73096		3.74899	3.766	3.47099	3.49206	3.77398	3.84799	3.816	3.925	3.75897	0.929928	1.69813	1.41632	1.17915	0.971702	0.88733	1.42646	1.15007	0.918509		0.925358	0.489849	0.160275	0.07219	0.930828	0.536082	0.146011	0.0516204	1.47183	2.23801	2.209	2.049	1.969	1.954	1.94899	2.361	2.431	2.452		2.159	2.109
3.78251	3.80958	3.81139	3.79427	3.93108	3.97503	3.8206	3.75775	3.82871	3.82592	3.81052	3.85183	3.58355	3.64165	3.82652	3.86619	3.81908	3.924	3.80947	0.941976	1.70739	1.42878	1.17958	0.938483	0.862817	1.43651	1.16	0.903501	0.832018	0.939227	0.498983	0.143879	0.0573457	0.940973	0.53455	0.145605	0.0510149	1.4838	2.24388	2.20997	2.04899	1.97999	1.96101	1.95707	2.36303	2.43599	2.45811	2.44916	2.16387	2.11701
3.82653	3.86045	3.84563	3.81775	3.93793	3.97797	3.87244	3.82329	3.89034	3.90614	3.85551	3.92422	3.71854	3.78545	3.87151	3.88282	3.82593	3.924	3.85056	0.95032	1.71703	1.43317	1.18061	0.935225	0.861672	1.44676	1.18174	0.941006	0.852727	0.949381	0.520142	0.138587	0.0552328	0.947331	0.51973	0.144324	0.0497041	1.49081	2.23312	2.20703	2.04801	1.97901	1.96199	1.96294	2.36597	2.43501	2.46789	2.46285	2.15213	2.11799
3.87286	3.90587	3.89785	3.85389	3.94697	3.977	3.92186	3.88482	3.97974	3.99873	3.89688	3.99978	3.85261	3.91961	3.92086	3.90095	3.83198	3.92799	3.90684	0.949652	1.72233	1.43804	1.17811	0.930055	0.853414	1.44735	1.19295	0.929276	0.858484	0.948423	0.515564	0.144612	0.059627	0.946862	0.520298	0.142894	0.0443358	1.49307	2.23101	2.206	2.049	1.98199	1.96599	1.97098	2.367	2.44896	2.47299	2.46699	2.14901	2.12099
3.91551	3.96154	3.94753	3.89333	3.95915	3.98405	3.96963	3.94172	4.06978	4.093	3.94143	4.06978	3.9815	4.0538	3.96055	3.92468	3.85318	3.97091	3.95658	0.950041	1.72121	1.4364	1.17252	0.926407	0.849358	1.44969	1.20189	0.950958	0.874665	0.949435	0.494948	0.131665	0.0508833	0.946568	0.502405	0.124412	0.0423447	1.49267	2.23195	2.20202	2.04702	1.98404	1.96903	1.98205	2.36995	2.45108	2.47605	2.47201	2.15292	2.12695
3.96143	4.0104	3.99541	3.92264	3.97283	3.98894	4.0263	4.0062	4.14013	4.18289	3.98052	4.14013	4.11634	4.216	4.01038	3.98624	3.86979	3.9631	4.00836	0.945625	1.71834	1.42611	1.16079	0.923437	0.838385	1.44486	1.20558	0.96878	0.888558	0.94539	0.510952	0.131176	0.0520753	0.941868	0.582017	0.144344	0.0481582	1.4888	2.22706	2.20398	2.04898	1.98795	1.97196	1.98694	2.36506	2.45792	2.48094	2.47299	2.14608	2.12206
3.99598	4.06597	4.03298	3.95498	3.98599	3.998	4.07598	4.06997	4.20097	4.26496	4.02198	4.20797	4.25493	4.38492	4.04099	4.01299		3.967	4.05997	0.943801	1.71055	1.42364	1.15853	0.915394	0.833382	1.43534	1.2039	0.995257	0.911009	0.943531	0.520805	0.124563	0.0514703	0.939991	0.584099		0.0609537	1.48156	2.223	2.2	2.044	1.988	1.978	1.992	2.366	2.458	2.482	2.475	2.143	2.124
4.0566	4.1176	4.08659	3.98957	3.99161	4.00338	4.12859	4.12964	4.28577	4.35583	4.07863	4.26543	4.36997	4.50893	4.10461	4.03757			4.1096	0.93309	1.70192	1.41619	1.14909	0.915272	0.823227	1.43123	1.20344	0.987768	0.909663	0.929665	0.511107	0.148671	0.08294	0.932627	0.570561			1.47193	2.23496	2.19696	2.04392	1.98698	1.983	1.99699	2.36292	2.45598	2.48202	2.46999	2.15295	2.12396
4.11042	4.17142	4.13943	4.04045	4.04641	4.03763	4.18143	4.18738	4.35525	4.4302	4.13539	4.30458	4.45706	4.59309	4.15941	4.08845			4.16342	0.925927	1.69209	1.40634	1.13796	0.899223	0.817511	1.42378	1.19532	0.989422	0.910837	0.922032	0.578347	0.165825	0.101847	0.926071	0.575161			1.46335	2.23104	2.19304	2.03707	1.98502	1.983	1.99601	2.35607	2.45402	2.48398	2.46901	2.14805	2.12004
4.16883	4.22285	4.18985	4.07988	4.07292	4.07389	4.23684	4.24184	4.40585	4.48683	4.18685	4.36582	4.53876	4.68573	4.21683	4.13586	3.9169		4.21485	0.923138	1.68853	1.39818	1.12823	0.897435	0.811647	1.41671	1.19031	1.00415	0.923572	0.9187	0.578432	0.140576	0.0928475	0.923817	0.585429	0.199867		1.45735	2.22601	2.18702	2.03102	1.986	1.98499	1.99899	2.35201	2.44702	2.47702	2.468	2.14202	2.11402
4.23264	4.2756	4.24855	4.13264	4.1236	4.11556	4.29561	4.30062	4.46441	4.54649	4.25064	4.43573	4.57513	4.70823	4.28366	4.19082	3.94055	4.07652	4.27556	0.912053	1.68431	1.39214	1.11847	0.89302	0.813515	1.41054	1.18235	0.998713	0.918963	0.910789	0.571288	0.123626	0.0695353	0.909786	0.577231	0.20994	0.166343	1.45215	2.2229	2.18391	2.02594	1.9829	1.97899	1.99597	2.34691	2.44195	2.47198	2.46588	2.1429	2.12006
4.29128	4.33033	4.29839	4.19128	4.17833	4.16638	4.35131	4.3573	4.50154	4.59145	4.30928	4.50218	4.58686	4.72875	4.34327	4.26509	3.99039	4.12342	4.32638	0.912346	1.68426	1.39202	1.12308	0.897584	0.812127	1.39971	1.17689	0.993514	0.918328	0.908903	0.493852	0.112368	0.0536553	0.912161	0.573644	0.227257	0.183934	1.45259	2.21411	2.1761	2.02007	1.97411	1.97801	1.99304	2.3391	2.43706	2.47002	2.45513	2.13411	2.12593
4.34803	4.38203	4.35703	4.25004	4.24205	4.22705	4.41003	4.40103	4.56802	4.63702	4.36303	4.55502	4.59101	4.727	4.40003	4.33605			4.38203	0.913462	1.6872	1.39453	1.11971	0.893532	0.810872	1.40341	1.17649	0.977897	0.904545	0.910342	0.500864	0.115698	0.0491577	0.912862	0.537794			1.45503	2.213	2.17	2.015	1.969	1.968	1.98399	2.324	2.42899	2.45599	2.45099	2.134	2.115
4.39968	4.4326	4.40166	4.31176	4.31483	4.30488	4.46146	4.45044	4.59347	4.66934	4.41764	4.58537	4.60304	4.724	4.45068	4.41583			4.4306	0.916654	1.69237	1.39704	1.12725	0.896048	0.813935	1.41041	1.17663	0.973023	0.896991	0.913452	0.507493	0.112466	0.0454044	0.915953	0.527599			1.45871	2.20991	2.17098	2.011	1.96292	1.96186	1.97292	2.32101	2.41994	2.44693	2.44289	2.12694	2.11196
4.45541	4.48247	4.45642	4.37434	4.38327	4.37723	4.4996	4.48662	4.63259	4.6977	4.47044	4.61568	4.60597	4.724	4.50641	4.48427			4.48047	0.924438	1.70101	1.40991	1.13028	0.899147	0.808577	1.41649	1.17212	0.962521	0.885531	0.921871	0.513516	0.115419	0.0441137	0.922758	0.52006			1.46836	2.20208	2.16902	2.011	1.95607	1.95012	1.96607	2.32199	2.41505	2.44106	2.43409	2.12205	2.10903
4.50285	4.53284	4.50883	4.4368	4.46175	4.46472	4.54286	4.52189	4.65892	4.71993	4.52084	4.62597	4.606	4.72101	4.55385	4.55577		4.38879	4.52984	0.93704	1.71557	1.42346	1.14429	0.900944	0.819026	1.42784	1.17132	0.955672	0.877057	0.936812	0.520607	0.118769	0.0434122	0.93221	0.522512		0.174351	1.47976	2.19403	2.17	2.00801	1.95401	1.94203	1.95205	2.33296	2.414	2.43303	2.42702	2.11602	2.109
4.55639	4.58147	4.56154	4.50464	4.5538	4.56091	4.59237	4.55831	4.69111	4.73414	4.57342	4.64116	4.609	4.72096	4.59943	4.6187		4.36555	4.58043	0.946477	1.72665	1.43269	1.16426	0.905871	0.829548	1.44126	1.17563	0.943792	0.869189	0.945744	0.522018	0.123488	0.0437507	0.941968	0.51883		0.110522	1.49362	2.19397	2.17201	2.00902	1.95293	1.9339	1.9458	2.33401	2.40296	2.42592	2.41792	2.11696	2.11208
4.59651	4.62942	4.61732	4.5702	4.636	4.65387	4.63054	4.59061	4.70286	4.74882	4.61648	4.6578	4.609	4.71705	4.64346	4.69013		4.52407	4.62446	0.953317	1.73753	1.43974	1.17316	0.92644	0.845753	1.45147	1.18237	0.94299	0.866987	0.951283	0.507428	0.125347	0.0438192	0.950012	0.537305		0.0697268	1.50348	2.19104	2.17299	2.01098	1.94608	1.92412	1.92525	2.33499	2.39905	2.4181	2.4101	2.11305	2.1199
4.64398	4.67698	4.66298	4.63197	4.72196	4.75796	4.68198	4.62499	4.72099	4.76399	4.66398	4.67	4.61	4.711	4.68698	4.76997	4.59595	4.64795	4.67098	0.961157	1.74395	1.44905	1.18805	0.942613	0.861004	1.46282	1.19013	0.944549	0.863981	0.958257	0.50716	0.131447	0.0464889	0.958127	0.56212	0.14414	0.061963	1.51106	2.193	2.175	2.01	1.939	1.917	1.90801	2.328	2.395	2.409	2.401	2.118	2.113
4.69245	4.72752	4.71651	4.69067	4.81485	4.85999	4.71559	4.65941	4.74718	4.78217	4.71544	4.69515	4.61906	4.711	4.73244	4.84169	4.71436	4.78055	4.72444	0.964301	1.74822	1.45401	1.20715	0.963866	0.882411	1.46417	1.19188	0.945218	0.864267	0.960816	0.520055	0.137025	0.050057	0.961727	0.55327	0.154988	0.0570821	1.51508	2.19903	2.17701	2.01001	1.93393	1.9079	1.8959	2.33499	2.39101	2.40397	2.39205	2.122	2.10399
4.73454	4.77647	4.76448	4.75332	4.89414	4.95299	4.77139	4.69758	4.76382	4.79783	4.75655	4.70885	4.62494	4.711	4.77355	4.9063	4.84161	4.92641	4.76555	0.962539	1.74495	1.45268	1.21394	0.990728	0.904094	1.46398	1.1951	0.949711	0.870561	0.959484	0.526193	0.139374	0.0507129	0.959524	0.557929	0.144455	0.0488397	1.51505	2.20197	2.17799	2.01099	1.92707	1.89811	1.88611	2.33401	2.39199	2.40103	2.39695	2.122	2.10301
4.77885	4.82583	4.81483	4.8118	4.96476	5.03472	4.81784	4.74284	4.78493	4.81992	4.79985	4.7369	4.62699	4.711	4.82183	4.96978	4.98052	5.09342	4.81981	0.954916	1.73843	1.44635	1.21738	1.01953	0.932034	1.45834	1.18941	0.96123	0.885508	0.95093	0.532259	0.143107	0.0517863	0.953003	0.553934	0.145964	0.0574697	1.50647	2.20499	2.179	2.012	1.92202	1.88604	1.87703	2.33599	2.391	2.401	2.39999	2.12599	2.104
4.83405	4.87857	4.87603	4.88467	5.08299	5.14784	4.87012	4.77952	4.80263	4.82434	4.8505	4.75135	4.63004	4.71103	4.87504	5.03462	5.12418	5.24274	4.87306	0.927219	1.7058	1.42418	1.21452	1.0142	0.942949	1.43248	1.17629	0.953407	0.887467	0.938421	0.522434	0.144502	0.0518478	0.926206	0.53179	0.160894	0.071983	1.47759	2.18851	2.16704	2.00901	1.905	1.86894	1.86342	2.32195	2.39306	2.39825	2.39456	2.12697	2.10303
4.88451	4.92951	4.92452	4.9459	5.13195	5.22474	4.92597	4.83238	4.85897	4.8552	4.90952	4.8182	4.63395	4.71397	4.92402	5.09094	5.23097	5.3554	4.924	0.914178	1.69089	1.41049	1.20514	1.03394	0.958131	1.41955	1.16999	0.947423	0.88964	0.912585	0.547349	0.146694	0.0516226	0.91226	0.515128	0.148949	0.0802953	1.46475	2.189	2.17047	2.00999	1.905	1.86257	1.85656	2.31852	2.39893	2.37669	2.39994	2.11301	2.09648
4.93705	4.98154	4.98005	4.99755	5.21747	5.30203	4.97604	4.87805	4.88013	4.88811	4.96354	4.85354	4.637	4.72	4.97655	5.15355	5.29199	5.41152	4.97405	0.90823	1.68046	1.40241	1.20348	1.02648	0.952574	1.40867	1.15416	0.918032	0.86963	0.907523	0.52273	0.175557	0.0773848	0.905578	0.507873	0.149651	0.0822922	1.45269	2.1875	2.17151	2.0165	1.90949	1.85851	1.85849	2.32501	2.385	2.39201	2.39301	2.1125	2.097
4.99318	5.03459	5.03661	5.05417	5.24042	5.35251	5.03164	4.9367	4.94915	4.93676	5.01768	4.90524	4.65437	4.72148	5.03366	5.21746	5.32479	5.45779	5.03111	0.899929	1.67437	1.3909	1.19361	1.04069	0.961228	1.40119	1.15753	0.937275	0.864969	0.898269	0.515575	0.153003	0.0632165	0.898383	0.510378	0.147228	0.0833751	1.44814	2.18501	2.17705	2.01659	1.91002	1.85809	1.85699	2.32802	2.38498	2.40056	2.39805	2.109	2.09194
5.05537	5.08895	5.09243	5.1139	5.29438	5.41347	5.09089	4.99937	5.00889	4.9984	5.07937	4.97232	4.69358	4.80271	5.09438	5.26006	5.34926	5.48324	5.08743	0.896468	1.6697	1.38948	1.16021	1.02491	0.948438	1.39554	1.16049	0.939946	0.857621	0.895679	0.50457	0.154041	0.0839728	0.894125	0.521192	0.146063	0.0750299	1.44246	2.1855	2.18096	2.02442	1.91247	1.8585	1.85251	2.32899	2.38401	2.40644	2.40196	2.109	2.08705
5.11797	5.13898	5.14349	5.15896	5.344	5.44847	5.14449	5.04548	5.06601	5.06117	5.14047	5.06249	4.778	4.84257	5.15946	5.31796	5.36347	5.49148	5.14049	0.894826	1.67535	1.39123	1.16184	1.01753	0.940696	1.39668	1.15529	0.922395	0.81804	0.894401	0.520617	0.186081	0.106765	0.89209	0.526892	0.143874	0.0647874	1.44938	2.18751	2.1875	2.028	1.91503	1.867	1.85401	2.3305	2.39801	2.41748	2.40601	2.1115	2.08151
5.17567	5.18811	5.19554	5.19716	5.39924	5.47669	5.20606	5.10227	5.13234	5.12898	5.19768	5.15704	4.85395	4.98894	5.21666	5.36288	5.38062	5.4945	5.1965	0.898988	1.67339	1.39555	1.17981	0.991623	0.92156	1.3954	1.14019	0.917663	0.861144	0.898499	0.516409	0.187228	0.1467	0.896129	0.530151	0.140451	0.0553581	1.44875	2.19507	2.18903	2.03248	1.93397	1.87504	1.8601	2.33013	2.40602	2.42056	2.41206	2.11755	2.07849
5.23047	5.2385	5.24006	5.25148	5.41928	5.49283	5.25254	5.16539	5.20133	5.20839	5.25395	5.24267	4.93225	5.06576	5.27097	5.3937	5.39041	5.4945	5.23759	0.901208	1.67376	1.39826	1.16852	0.979859	0.907522	1.40101	1.1553	0.9123	0.803326	0.90005	0.525237	0.197407	0.15831	0.898892	0.522089	0.138449	0.0515199	1.45338	2.20094	2.19147	2.03101	1.93151	1.87847	1.86842	2.34042	2.40749	2.42497	2.41696	2.12196	2.07801
5.27799	5.28399	5.28549	5.27649	5.427	5.498	5.29549	5.23099	5.27299	5.297	5.30499	5.32398	5.051	5.15198	5.32199	5.41599	5.3935	5.486	5.28399	0.905789	1.68578	1.40764	1.17256	0.974752	0.887384	1.41278	1.1607	0.923524	0.817079	0.903549	0.531246	0.17917	0.157985	0.904369	0.518971	0.138306	0.0484113	1.46241	2.209	2.195	2.0345	1.94	1.885	1.8825	2.343	2.4105	2.432	2.417	2.1265	2.0775
5.31371	5.31368	5.32067	5.31147	5.43316	5.48016	5.32973	5.28389	5.3672	5.38518	5.34768	5.42877	5.14943	5.17518	5.35472	5.42713	5.383	5.47904	5.31571	0.923954	1.69126	1.41338	1.16001	0.946516	0.860417	1.42528	1.15734	0.91293	0.828102	0.922342	0.531012	0.158659	0.0746306	0.923193	0.527826	0.15174	0.0560651	1.4611	2.20791	2.18696	2.02407	1.94103	1.89718	1.89922	2.34099	2.40801	2.43197	2.42303	2.13095	2.0861
5.36646	5.36448	5.37049	5.34664	5.44488	5.49188	5.38444	5.35032	5.45708	5.4731	5.39848	5.48641	5.25591	5.33833	5.40845	5.4369	5.383	5.48197	5.36846	0.933958	1.70389	1.4254	1.16522	0.937225	0.845236	1.42487	1.17806	0.906229	0.834247	0.935921	0.531891	0.124213	0.0567531	0.929387	0.530493	0.14877	0.0527143	1.47439	2.20107	2.18403	2.02895	1.94298	1.91086	1.91583	2.34001	2.40899	2.43002	2.42498	2.12704	2.09392
5.39713	5.40313	5.42411	5.37011	5.46401	5.48602	5.43411	5.42314	5.52918	5.56419	5.43013	5.53316	5.39428	5.45826	5.44213	5.45603	5.39001	5.48401	5.41211	0.940409	1.7093	1.42561	1.15959	0.922353	0.836855	1.43689	1.1845	0.926697	0.85267	0.941894	0.503177	0.13205	0.0577048	0.936164	0.531425	0.139528	0.0482105	1.48269	2.197	2.182	2.029	1.94904	1.92503	1.92905	2.34099	2.414	2.431	2.42998	2.123	2.093
5.45341	5.45963	5.47353	5.41727	5.46813	5.49305	5.48267	5.48476	5.60881	5.64808	5.48641	5.60391	5.5196	5.5769	5.50141	5.47113	5.39608	5.48907	5.46156	0.935374	1.70405	1.42287	1.17652	0.919292	0.83443	1.43597	1.19438	0.943329	0.875021	0.934838	0.493324	0.141103	0.0598396	0.933221	0.49328	0.134045	0.0528999	1.48168	2.19595	2.18396	2.02994	1.96504	1.93804	1.95016	2.33595	2.41396	2.43311	2.42299	2.12195	2.09392
5.48675	5.51062	5.51668	5.43884	5.47892	5.49697	5.5366	5.54654	5.67451	5.73536	5.51975	5.67746	5.64904	5.73086	5.53475	5.48192	5.40295	5.49496	5.50667	0.933266	1.70307	1.42564	1.17533	0.925127	0.829606	1.43206	1.20114	0.968335	0.890436	0.934651	0.515466	0.143731	0.0606143	0.929229	0.48517	0.132839	0.0528901	1.47949	2.19203	2.18102	2.02504	1.96798	1.94098	1.96291	2.33203	2.41102	2.44193	2.42201	2.11803	2.08705
5.53898	5.55899	5.56599	5.48499	5.50099	5.51799	5.58599	5.60198	5.75398	5.81598	5.56599	5.74498	5.76896	5.88096	5.58399	5.54198		5.505	5.56498	0.925522	1.69773	1.41603	1.16106	0.922321	0.832619	1.4262	1.18433	0.982656	0.898728	0.925673	0.530116	0.148878	0.0655685	0.922812	0.536035		0.0507706	1.47066	2.203	2.179	2.023	1.97	1.955	1.973	2.333	2.417	2.434	2.42	2.124	2.089
5.56667	5.61152	5.61939	5.51254	5.53843	5.53736	5.63857	5.66749	5.84089	5.90978	5.59471	5.78562	5.90796	6.03907	5.61764	5.58726			5.61255	0.918103	1.69095	1.40578	1.14809	0.926512	0.834237	1.41583	1.18588	0.978418	0.909381	0.92082	0.575025	0.136269	0.0814535	0.912612	0.561415			1.4665	2.19702	2.17495	2.02295	1.97499	1.96002	1.9771	2.32998	2.41993	2.42604	2.41001	2.12101	2.09308
5.62141	5.65453	5.65165	5.55652	5.57362	5.56668	5.68549	5.70757	5.9142	5.9743	5.65336	5.83645	5.98714	6.12705	5.67043	5.60877			5.65751	0.912629	1.67969	1.40133	1.15225	0.930784	0.837317	1.41167	1.19042	0.979904	0.908618	0.91341	0.567244	0.159231	0.110515	0.909494	0.569225			1.45574	2.19898	2.17104	2.01904	1.97401	1.96198	1.98492	2.32802	2.41406	2.42897	2.41099	2.12199	2.09993
5.69115	5.71418	5.71817	5.61214	5.61313		5.74218	5.76715	5.96119	6.04119	5.71416	5.90019	6.05021	6.1912	5.73915	5.66309			5.71817	0.906478	1.66975	1.39244	1.139	0.907462		1.40709	1.17636	0.982743	0.916605	0.905653	0.568919	0.170269	0.119357	0.905052	0.566742			1.44741	2.20499	2.16898	2.01499	1.97002	1.97301		2.32698	2.41198	2.41901	2.40698	2.12699	2.09997
5.73989	5.77266	5.77369	5.65978	5.65682	5.65566	5.80064	5.81569	6.02547	6.10264	5.76787	5.96182	6.12037	6.2564	5.78785	5.69413			5.77374	0.905662	1.66728	1.3845	1.12552	0.895027	0.821999	1.39921	1.17785	0.980336	0.908413	0.903333	0.565463	0.146822	0.0919652	0.905691	0.509199			1.44263	2.20211	2.16396	2.01095	1.97492	1.97591	1.984	2.32106	2.40587	2.42194	2.40001	2.12311	2.089
5.80847	5.8236	5.82659	5.71953	5.71951	5.7066	5.84962	5.86859	6.06172	6.15162	5.83448	6.02451	6.14878	6.28676	5.85349	5.78132			5.83056	0.904261	1.67032	1.385	1.13141	0.891755	0.808872	1.40284	1.18254	0.978494	0.907904	0.902	0.577199	0.124702	0.0731465	0.904241	0.565264			1.44372	2.21093	2.16102	2.00703	1.96905	1.96905	1.984	2.32596	2.39608	2.41704	2.40099	2.13193	2.089
5.86912	5.87412	5.88111	5.78413	5.78815	5.77616	5.90708	5.92708	6.0981	6.18307	5.90111	6.09211	6.15203	6.28201	5.91414	5.86719			5.87612	0.909109	1.67012	1.38645	1.13651	0.889706	0.802504	1.40328	1.16836	0.969345	0.904041	0.906262	0.511168	0.129281	0.0618523	0.909526	0.569417			1.44528	2.20099	2.154	1.99899	1.959	1.96098	1.97798	2.317	2.40099	2.409	2.39799	2.12399	2.091
5.92772	5.93062	5.9336	5.84484	5.85893	5.85403	5.94674	5.96351	6.14436	6.21632	5.95373	6.14525	6.16706	6.289	5.97969	5.95867			5.93468	0.908589	1.66881	1.38511	1.12327	0.878226	0.808766	1.4074	1.1603	0.962391	0.890185	0.907152	0.519536	0.125129	0.053489	0.907564	0.576954			1.44246	2.19595	2.15302	1.99593	1.95988	1.9509	1.96679	2.31806	2.397	2.40796	2.39394	2.11692	2.091
5.9864	5.98148	5.9825	5.9133	5.93522	5.93814	6.00738	6.00557	6.1737	6.24273	6.01339	6.16579	6.17195	6.289	6.03642	6.01344			5.99043	0.914232	1.67491	1.39493	1.1278	0.882011	0.796931	1.40813	1.16193	0.955916	0.87746	0.913862	0.520837	0.128308	0.0525892	0.911985	0.527297			1.4475	2.19204	2.15498	1.99006	1.9501	1.94308	1.94918	2.32295	2.397	2.40503	2.38905	2.11007	2.091
6.04107	6.03808	6.03609	5.97712	6.02515	6.02418	6.05906	6.04707	6.20203	6.26402	6.06807	6.19003	6.176	6.28599	6.08706	6.08612			6.0381	0.921809	1.68271	1.39914	1.13357	0.869313	0.791825	1.41459	1.15888	0.94314	0.867064	0.921258	0.520503	0.129605	0.0522791	0.9195	0.521175			1.45799	2.185	2.15401	1.99001	1.94298	1.92998	1.93698	2.31601	2.39399	2.40299	2.38899	2.10301	2.09
6.08069	6.08851	6.08976	6.0479	6.11724	6.12929	6.09372	6.08833	6.22226	6.2731	6.11263	6.20516	6.17704	6.283	6.12372	6.15493	5.88426	6.0149	6.0946	0.927518	1.69476	1.41101	1.14536	0.877117	0.806747	1.41969	1.1589	0.931338	0.857627	0.926163	0.516535	0.132689	0.0517478	0.92578	0.518389	0.166768	0.128648	1.46909	2.18599	2.15801	1.99303	1.93293	1.91686	1.92275	2.32199	2.3909	2.39896	2.38601	2.10597	2.09204
6.1326	6.12671	6.14657	6.11548	6.21029	6.22626	6.14759	6.11281	6.24185	6.28094	6.15964	6.21691	6.17998	6.283	6.17759	6.22447	5.97927	6.00706	6.13966	0.939399	1.70194	1.42091	1.1537	0.90323	0.832821	1.43591	1.16692	0.925941	0.855139	0.937652	0.51394	0.131082	0.0523355	0.937808	0.519829	0.150852	0.067607	1.47931	2.18501	2.15899	1.99499	1.92804	1.90608	1.90414	2.32101	2.38306	2.39602	2.38699	2.10401	2.09498
6.17399	6.18598	6.19698	6.18298	6.29497	6.32497	6.19398	6.15199	6.26299	6.29599	6.20598	6.23199	6.186	6.28	6.21599	6.30097	6.08096	6.12896	6.19198	0.945758	1.71583	1.43174	1.1787	0.923073	0.855052	1.44301	1.16998	0.919352	0.853101	0.943398	0.507082	0.13087	0.0530398	0.944538	0.542812	0.164385	0.075577	1.48919	2.182	2.164	1.999	1.919	1.896	1.892	2.32	2.384	2.396	2.389	2.103	2.097
6.2166	6.23061	6.24156	6.23576	6.37294	6.41719	6.23757	6.1756	6.27726	6.30921	6.25154	6.24626	6.19208	6.281	6.25362	6.37369	6.2116	6.26194	6.22571	0.950872	1.71868	1.43809	1.18791	0.963254	0.878433	1.44626	1.17517	0.921742	0.847117	0.948908	0.509734	0.136511	0.0528667	0.949135	0.545462	0.14798	0.0737856	1.4937	2.18212	2.17003	2.00204	1.91596	1.88395	1.87888	2.32304	2.38703	2.3951	2.38806	2.10114	2.09596
6.26157	6.27657	6.2836	6.29345	6.44433	6.50715	6.28059	6.22057	6.29682	6.32485	6.29261	6.26582	6.19794	6.281	6.30056	6.42551	6.33285	6.40861	6.27949	0.954833	1.72272	1.44354	1.21162	0.99077	0.906633	1.45228	1.17871	0.94606	0.855204	0.951763	0.513802	0.140344	0.0533752	0.954083	0.550938	0.155509	0.0568303	1.49804	2.19092	2.17198	2.00497	1.91303	1.88004	1.87008	2.32597	2.38898	2.40293	2.39295	2.1119	2.09303
6.30608	6.3301	6.3351	6.34414	6.54016	6.6022	6.31213	6.2581	6.32106	6.34705	6.33808	6.29005	6.20401	6.30399	6.3451	6.48911	6.45228	6.54531	6.31612	0.951417	1.723	1.44021	1.22433	0.998782	0.925842	1.45158	1.1797	0.938203	0.852903	0.94944	0.516242	0.142431	0.0517295	0.949604	0.543562	0.150992	0.0567441	1.49424	2.18702	2.17502	2.009	1.91398	1.87	1.86599	2.33701	2.39101	2.40902	2.40402	2.10701	2.092
6.34462	6.37565	6.3817	6.40879	6.61519	6.69394	6.37155	6.30546	6.34838	6.37234	6.37562	6.31523	6.2071	6.29999	6.39054	6.54174	6.58125	6.6904	6.37161	0.940627	1.71033	1.43169	1.22711	1.0226	0.945282	1.43674	1.16826	0.934805	0.849501	0.940048	0.521689	0.142726	0.0515055	0.937532	0.53512	0.147558	0.063606	1.48457	2.19497	2.18205	2.01109	1.90696	1.86892	1.86104	2.34204	2.39603	2.41705	2.4131	2.11301	2.09401
6.39259	6.42558	6.43554	6.46948	6.70623	6.76638	6.41364	6.3407	6.37775	6.39878	6.42359	6.33285	6.21493	6.29901	6.43165	6.59852	6.67719	6.79809	6.4186	0.929623	1.70178	1.42158	1.22315	1.01902	0.955394	1.43342	1.16124	0.929049	0.843432	0.928349	0.513182	0.141619	0.0519264	0.927694	0.525145	0.165835	0.0917113	1.47645	2.19302	2.18597	2.01794	1.90402	1.86305	1.86398	2.34498	2.39798	2.42097	2.42093	2.11399	2.09499
6.43298	6.47598	6.48098	6.51498	6.76898	6.83198	6.46898	6.39698	6.42798	6.43699	6.46498	6.36099	6.218	6.294	6.47498	6.64898	6.77296	6.89896	6.47098	0.920543	1.69279	1.41228	1.21475	1.02887	0.968465	1.42256	1.15649	0.917034	0.833834	0.920553	0.505683	0.14214	0.054629	0.917164	0.514134	0.156324	0.0897008	1.46631	2.197	2.19	2.024	1.91	1.87	1.867	2.351	2.405	2.433	2.427	2.118	2.093
6.49062	6.52858	6.53962	6.57927	6.83461	6.89665	6.52055	6.44068	6.47756	6.48264	6.51971	6.40748	6.22518	6.29404	6.53159	6.70871	6.83923	6.96424	6.52262	0.910217	1.68253	1.40475	1.21064	1.02456	0.968567	1.41478	1.14587	0.893911	0.824118	0.909603	0.501454	0.143501	0.0552842	0.907862	0.497985	0.160455	0.0918811	1.45759	2.1991	2.19706	2.02908	1.90974	1.87308	1.87007	2.35516	2.40811	2.44102	2.43608	2.12107	2.09505
6.54145	6.57549	6.59045	6.68288	6.88446	6.94943	6.56551	6.4964	6.5235	6.53444	6.57737	6.44658	6.23984	6.29697	6.57948	6.76637	6.8578	6.98379	6.57345	0.905066	1.67858	1.39737	1.17689	1.02031	0.96584	1.40413	1.13316	0.900528	0.828839	0.904941	0.499353	0.144361	0.0572586	0.90232	0.499236	0.16413	0.0984883	1.45011	2.20692	2.20195	2.03593	1.88823	1.87993	1.87594	2.36786	2.4169	2.44298	2.44293	2.12694	2.09896
6.60514	6.6291	6.64614	6.73506	6.90709	6.99607	6.62315	6.55313	6.58713	6.59414	6.63914	6.5182	6.26816	6.31336	6.64215	6.81712	6.91101	7.02001	6.62512	0.901644	1.67736	1.39266	1.16402	1.00412	0.955657	1.40373	1.1336	0.879795	0.81845	0.901122	0.510738	0.148464	0.0592894	0.899315	0.516677	0.150214	0.0684587	1.44925	2.21402	2.213	2.04201	1.903	1.88304	1.88502	2.36998	2.42702	2.45101	2.45202	2.13203	2.1
6.66583	6.67274	6.70365	6.76027	6.94423	7.02727	6.68455	6.60674	6.64288	6.65387	6.69882	6.60424	6.33583	6.46583	6.70678	6.86859	6.9161	7.02309	6.67774	0.903333	1.68126	1.39217	1.16207	1.01267	0.941886	1.4087	1.13568	0.898548	0.830655	0.902139	0.514041	0.163091	0.126014	0.901566	0.523969	0.151772	0.0678709	1.45299	2.22408	2.21506	2.04706	1.90554	1.89914	1.89514	2.36217	2.43706	2.45711	2.46105	2.14604	2.09903
6.72955	6.7296	6.75365	6.78086	6.96188	7.04786	6.7267	6.6636	6.71052	6.72053	6.76156	6.69933	6.39955	6.52955	6.76658	6.91368	6.92394	7.02995	6.7346	0.905137	1.68426	1.39442	1.18912	1.00365	0.924681	1.40697	1.13487	0.890695	0.822587	0.904394	0.518002	0.189336	0.152484	0.902801	0.527743	0.15038	0.063322	1.45412	2.22996	2.21997	2.05197	1.94671	1.90992	1.90592	2.37491	2.44197	2.46594	2.46497	2.14898	2.10099
6.77399	6.77399	6.80199	6.813	6.985	7.061	6.77999	6.72199	6.77399	6.78999	6.80599	6.78199	6.47699	6.60699	6.81499	6.933	6.935	7.038	6.78099	0.912879	1.69093	1.39886	1.18344	0.984862	0.905212	1.41621	1.13782	0.916477	0.82128	0.910799	0.51845	0.194659	0.157949	0.911559	0.52873	0.143211	0.055381	1.46096	2.247	2.226	2.06	1.957	1.927	1.923	2.379	2.448	2.465	2.463	2.166	2.105
6.82854	6.82863	6.8445	6.85431	7.01113	7.06999	6.83275	6.78574	6.85298	6.86898	6.85649	6.85897	6.55623	6.68873	6.86665	6.95922	6.93904	7.041	6.83357	0.920381	1.70304	1.40892	1.17694	0.962425	0.879228	1.42498	1.14634	0.904422	0.814467	0.916828	0.521974	0.193854	0.15661	0.920285	0.524898	0.139631	0.0503711	1.471	2.26	2.22901	2.06001	1.96511	1.94013	1.93822	2.37797	2.44706	2.46999	2.46497	2.17697	2.11108
6.86958	6.87651	6.88261	6.87776	7.0209	7.06901	6.89041	6.84242	6.92824	6.94424	6.89362	6.93325	6.65005	6.66821	6.91649	6.97583	6.94197	7.041	6.87755	0.930408	1.71597	1.42038	1.1794	0.950521	0.863727	1.42712	1.15039	0.899243	0.815005	0.926611	0.523009	0.179615	0.0777507	0.929873	0.523247	0.138165	0.0489247	1.48183	2.26	2.22999	2.06099	1.97391	1.9499	1.95483	2.37602	2.45195	2.46901	2.46302	2.17502	2.11694
6.9181	6.92312	6.92109	6.91205	7.03101	7.062	6.94011	6.90714	6.99218	7.01616	6.94509	6.99614	6.75128	6.8053	6.9651	6.99104	6.94501	7.03696	6.92511	0.941798	1.72513	1.43094	1.17684	0.926511	0.851587	1.4389	1.17086	0.929109	0.840129	0.940668	0.516191	0.141405	0.0657512	0.938487	0.520503	0.135073	0.0458347	1.4915	2.255	2.228	2.058	1.98002	1.96801	1.96803	2.37702	2.45501	2.46901	2.467	2.17199	2.12502
6.96354	6.97558	6.96349	6.93341	7.03608	7.06003	6.98963	6.96874	7.07212	7.0911	6.9865	7.05983	6.8766	6.94158	7.01058	7.00929	6.94912	7.01737	6.97354	0.950032	1.73064	1.43665	1.17547	0.922196	0.845814	1.44849	1.17935	0.933146	0.853476	0.948913	0.516651	0.134468	0.061614	0.94639	0.517304	0.136411	0.0434758	1.4981	2.25399	2.22799	2.05797	1.99113	1.9741	1.98318	2.38501	2.45906	2.47299	2.46694	2.16801	2.13308
7.00466	7.01964	7.00069	6.96474	7.04195	7.06198	7.03761	7.02553	7.1573	7.17531	7.02469	7.12348	6.99899	7.06201	7.05464	7.03181	6.95793	7.04577	7.01466	0.95248	1.73594	1.4413	1.17797	0.916527	0.846127	1.45315	1.19145	0.93436	0.870778	0.950656	0.512871	0.120574	0.0481704	0.949415	0.502333	0.128852	0.0439164	1.50154	2.25301	2.22701	2.05602	2.00092	1.98194	1.99689	2.38599	2.46396	2.47201	2.46204	2.16899	2.13895
7.04603	7.06903	7.04703	6.99402	7.04901	7.06601	7.08404	7.08304	7.21804	7.25505	7.06902	7.20304	7.12009	7.19311	7.09403	7.05004		7.08807	7.06503	0.948179	1.73525	1.43945	1.17647	0.918051	0.846281	1.45645	1.19925	0.962963	0.887349	0.948049	0.495009	0.120342	0.0437475	0.943469	0.491256		0.0569401	1.50214	2.25	2.225	2.058	2.005	1.99	2.009	2.388	2.469	2.473	2.46	2.165	2.134
7.0876	7.1187	7.09753	7.02445	7.05727	7.07418	7.13859	7.14065	7.28193	7.33592	7.10761	7.26982	7.26065	7.35988	7.1386	7.11123		7.19468	7.11072	0.946877	1.73054	1.43531	1.16772	0.919966	0.848184	1.45137	1.20392	0.982178	0.901245	0.946534	0.523486	0.107344	0.0399686	0.942333	0.562098		0.134452	1.49778	2.24706	2.22594	2.05895	2.00903	1.99513	2.01313	2.39103	2.47096	2.47299	2.45703	2.16306	2.13304
7.13357	7.1725	7.13763	7.05868	7.07781	7.08787	7.18358	7.19053	7.35333	7.40634	7.15456	7.33242	7.38682	7.50366	7.18457	7.12884		7.17023	7.16549	0.938251	1.72037	1.42915	1.16052	0.921218	0.841631	1.44511	1.2074	0.986609	0.907759	0.936117	0.492648	0.105359	0.039861	0.935662	0.561218		0.195668	1.48737	2.25195	2.22105	2.05504	2.01098	2.00491	2.02291	2.39298	2.46803	2.47201	2.45898	2.16795	2.13597
7.18613	7.22515	7.18615	7.09214	7.1071	7.10608	7.23816	7.25017	7.40918	7.48018	7.20213	7.39018	7.49126	7.61329	7.23715	7.18711	7.0061	7.15211	7.21515	0.932904	1.71163	1.42067	1.15197	0.885534	0.821082	1.43498	1.20223	0.99084	0.912047	0.928816	0.48007	0.146271	0.0808108	0.9327	0.591967	0.183223	0.16554	1.47951	2.25899	2.21799	2.05299	2.01401	2.01698	2.034	2.38798	2.46499	2.47599	2.459	2.17298	2.14301
7.23074	7.27667	7.23763	7.13846	7.13933	7.1344	7.29267	7.3056	7.46862	7.54074	7.24671	7.45181	7.57873	7.70969	7.28771	7.2246	7.0391	7.18558	7.26567	0.924325	1.70322	1.41056	1.14633	0.919808	0.828111	1.42601	1.19666	0.99406	0.917737	0.92761	0.483462	0.156293	0.107309	0.916036	0.591146	0.184562	0.171405	1.47039	2.25491	2.21494	2.04996	2.01598	2.00906	2.03505	2.38098	2.46094	2.47396	2.45996	2.16794	2.14701
7.2905	7.33055	7.28858	7.17569	7.16578	7.16673	7.34655	7.3536	7.51859	7.6005	7.30353	7.51746	7.63751	7.76554	7.34453	7.2726	7.04694	7.07095	7.31955	0.92067	1.69761	1.40548	1.14093	0.913205	0.824133	1.41997	1.19106	0.995657	0.913465	0.924407	0.482786	0.154158	0.0991873	0.912529	0.594026	0.210485	0.103305	1.46518	2.24806	2.21004	2.04702	2.01402	2.01396	2.03897	2.37902	2.45604	2.47102	2.45702	2.16304	2.14799
7.35	7.379	7.347	7.235	7.224	7.211	7.395	7.409	7.577	7.65	7.358	7.58	7.699	7.804	7.401	7.333	7.101	7.22499	7.374	0.91637	1.69358	1.39818	1.13704	0.91168	0.81868	1.41612	1.18087	0.98889	0.90972	0.91904	0.47942	0.109212	0.0737511	0.90934	0.59286	0.21149	0.175187	1.46063	2.246	2.203	2.041	2.012	2.009	2.034	2.379	2.455	2.469	2.458	2.161	2.155
7.41674	7.43364	7.39865	7.28975	7.27984	7.26685	7.45164	7.45658	7.62149	7.6945	7.42876	7.64361	7.7022	7.81418	7.46876	7.40095	7.13982	7.26777	7.42766	0.910933	1.69301	1.39649	1.13227	0.906582	0.816798	1.4143	1.1742	0.980779	0.901165	0.910965	0.471685	0.110292	0.0546179	0.906599	0.590693	0.23097	0.195328	1.45996	2.23991	2.19796	2.04291	2.00393	2.00789	2.02984	2.36796	2.44993	2.46491	2.45396	2.15095	2.14788
7.47543	7.48451	7.4505	7.34942	7.34635	7.33434	7.50251	7.50255	7.66062	7.73461	7.48941	7.69252	7.71785	7.82886	7.52941	7.47627	7.20536	7.3294	7.48049	0.909544	1.69475	1.39773	1.13413	0.905174	0.817444	1.41353	1.16711	0.97353	0.894366	0.909801	0.486387	0.10411	0.0472912	0.904906	0.581351	0.231752	0.196746	1.46112	2.23307	2.19503	2.03607	1.99806	1.99909	2.01712	2.36503	2.44406	2.45807	2.45103	2.14704	2.1381
7.52511	7.53714	7.50714	7.40918	7.4192	7.41023	7.5531	7.54111	7.71103	7.76506	7.5411	7.72307	7.72201	7.82999	7.57612		7.2891	7.41011	7.53313	0.908753	1.6964	1.39767	1.13158	0.903678	0.824983	1.41028	1.1626	0.953195	0.880378	0.90844	0.489919	0.103616	0.0451779	0.904625		0.221204	0.186604	1.46375	2.23398	2.19499	2.035	1.99397	1.99096	2.00697	2.358	2.44199	2.45199	2.44799	2.14399	2.13498
7.56569	7.58853	7.55964	7.47574	7.49498	7.49507	7.59167	7.58142	7.7233	7.7882	7.57972	7.74809	7.72504	7.82595	7.62263	7.65537	7.32632	7.44932	7.58156	0.913453	1.70348	1.40522	1.14139	0.906533	0.818939	1.41505	1.15883	0.951178	0.87222	0.912259	0.515328	0.109559	0.0444106	0.910091	0.5015	0.208266	0.173659	1.47148	2.22699	2.19104	2.035	1.98189	1.97584	1.99681	2.3589	2.43895	2.44799	2.44394	2.14196	2.12601
7.61061	7.6312	7.6096	7.52557	7.5564	7.56035	7.64211	7.61123	7.74684	7.80387	7.6311	7.75092	7.72899	7.82501	7.66061	7.65614	7.35182	7.47482	7.62465	0.918863	1.6913	1.40498	1.1474	0.909458	0.819199	1.41867	1.16028	0.946657	0.869704	0.915722	0.517482	0.120017	0.0465668	0.91844	0.506624	0.226125	0.191823	1.46606	2.22353	2.18901	2.03451	1.97907	1.96708	1.9851	2.35057	2.43453	2.453	2.43902	2.13954	2.13099
7.653	7.68349	7.65999	7.59099	7.64149	7.65499	7.6785	7.649	7.762	7.816	7.677	7.766	7.7305	7.825	7.698	7.72349			7.6705	0.92421	1.69578	1.41853	1.15972	0.908279	0.82929	1.42657	1.16702	0.944274	0.865011	0.921324	0.515164	0.121835	0.047135	0.923256	0.526041			1.47504	2.224	2.1935	2.0365	1.976	1.9525	1.9675	2.3495	2.4315	2.45	2.4385	2.139	2.133
7.70026	7.72733	7.70882	7.66021	7.72817	7.74918	7.72328	7.68186	7.78826	7.82897	7.7228	7.77888	7.73199	7.82298	7.74621	7.79161	7.56561	7.64117	7.71477	0.929172	1.70368	1.42828	1.16986	0.917396	0.840565	1.43773	1.16865	0.935016	0.861096	0.923792	0.503336	0.121367	0.0466928	0.930554	0.528344	0.192333	0.165223	1.48402	2.22455	2.19499	2.03655	1.96408	1.94052	1.94607	2.34748	2.43003	2.44555	2.43401	2.14203	2.13996
7.72665	7.77457	7.75309	7.72441	7.81718	7.84809	7.76462	7.70727	7.79841	7.8394	7.77106	7.78346	7.73398	7.81953	7.78415	7.85443	7.65169	7.70245	7.75466	0.938708	1.70863	1.43872	1.17472	0.938601	0.857851	1.44837	1.17362	0.934036	0.85914	0.930923	0.493552	0.119548	0.0455695	0.937518	0.531264	0.147623	0.0728704	1.48146	2.21897	2.19301	2.03947	1.95756	1.92613	1.9247	2.34602	2.42703	2.44401	2.42905	2.14547	2.13851
7.76898	7.80798	7.79297	7.77797	7.87296	7.91395	7.79897	7.73498	7.807	7.84799	7.80098	7.78499	7.734	7.826	7.80898	7.90596	7.73593	7.78394	7.79898	0.947775	1.71265	1.44567	1.18455	0.958365	0.872198	1.46213	1.18991	0.949619	0.858288	0.942647	0.494602	0.12876	0.0465794	0.950264	0.526548	0.1332	0.0657418	1.4854	2.22	2.198	2.038	1.955	1.923	1.91801	2.355	2.421	2.448	2.432	2.14	2.134
7.80926	7.8512	7.84308	7.84182	7.97021	8.01611	7.82551	7.75856	7.83056	7.85978	7.84911	7.81446	7.74087	7.82993	7.84533	7.97375	7.85284	7.92441	7.84809	0.942036	1.71465	1.44579	1.19389	0.969868	0.890345	1.46247	1.18435	0.960273	0.881884	0.936612	0.511498	0.129595	0.0480135	0.944772	0.543556	0.137441	0.053005	1.49007	2.22884	2.20487	2.04389	1.95009	1.90434	1.90425	2.36384	2.41707	2.44505	2.43593	2.14982	2.12909
7.85065	7.8976	7.89357	7.90744	8.05329	8.10623	7.87854	7.81154	7.83794	7.87091	7.88371	7.82491	7.74397	7.83	7.89061	8.03151	7.97694	8.06877	7.87775	0.947095	1.71252	1.44542	1.20185	0.97812	0.909268	1.45935	1.19194	0.961779	0.88119	0.942072	0.502352	0.133407	0.0479706	0.949111	0.541352	0.156842	0.0706247	1.49039	2.22305	2.20599	2.04598	1.94405	1.90202	1.89309	2.36598	2.41898	2.44599	2.43897	2.14703	2.12603
7.88398	7.94697	7.93897	7.96696	8.15593	8.20194	7.92497	7.83798	7.86998	7.89299	7.92098	7.85398	7.748	7.833	7.92398	8.09296	8.10392	8.19692	7.93196	0.948549	1.70657	1.43705	1.21994	0.981718	0.929477	1.44276	1.18181	0.953026	0.885717	0.945758	0.516801	0.135778	0.0496989	0.94865	0.540311	0.173599	0.0855104	1.48381	2.23099	2.205	2.046	1.944	1.88501	1.88501	2.369	2.422	2.447	2.44	2.153	2.128
7.93498	7.99798	7.98802	8.02583	8.21189	8.28926	7.97402	7.87624	7.92294	7.92535	7.971	7.87067	7.75192	7.833	7.97498	8.14104	8.20891	8.32642	7.98102	0.926745	1.69471	1.42806	1.2211	1.02368	0.945628	1.43451	1.17685	0.929568	0.8471	0.926524	0.515732	0.137153	0.0512981	0.924521	0.508975	0.148971	0.080706	1.46951	2.22904	2.20696	2.04894	1.94302	1.88794	1.87912	2.37194	2.42396	2.44798	2.44392	2.14908	2.12604
7.9806	8.04063	8.03261	8.05971			8.01167	7.92458	7.94581	7.96069	8.01958	7.89776	7.75795	7.833	8.01664	8.18264	8.29228	8.42316	8.0266	0.916636	1.68906	1.41931	1.21982			1.42978	1.15878	0.928575	0.84744	0.915157	0.511636	0.140312	0.0519445	0.915763	0.501312	0.163219	0.105222	1.4667	2.22603	2.21493	2.05296	1.93507			2.37696	2.42995	2.45196	2.444	2.14801	2.12501
8.03097	8.09897	8.09197	8.12097			8.07696	7.97497	8.00097	8.00198	8.06697	7.94397	7.766	7.836	8.07197	8.24397	8.40394	8.52294	8.08197	0.907595	1.67642	1.41131	1.21643			1.42224	1.16159	0.926491	0.842063	0.907574	0.514878	0.145637	0.0530194	0.905726	0.502289	0.132187	0.0952557	1.45311	2.218	2.223	2.061	1.941			2.379	2.433	2.46	2.449	2.142	2.125
8.08107	8.14121	8.1401	8.18481			8.12412	8.0231	8.04125	8.0393	8.11314	7.98229	7.77484	7.83895	8.12207	8.30487	8.41284	8.55049	8.13403	0.899687	1.67288	1.40568	1.19842			1.41074	1.14317	0.917635	0.837132	0.899	0.490062	0.145935	0.0549736	0.89818	0.50874	0.138276	0.0897426	1.44664	2.22487	2.22693	2.06002	1.92431			2.38489	2.44282	2.46491	2.45882	2.14887	2.12795
8.13852	8.19554	8.19454	8.24847	8.4641	8.56458	8.17854	8.09143	8.09951	8.09751	8.17349	8.04448	7.79483	7.85189	8.17654	8.35558	8.43481	8.56786	8.1816	0.891994	1.6672	1.39472	1.1947	1.03646	0.964088	1.40031	1.15133	0.926691	0.872716	0.890154	0.484494	0.144304	0.055833	0.891952	0.503773	0.145014	0.0829372	1.43948	2.22797	2.23196	2.06397	1.90219	1.88897	1.88695	2.38996	2.43705	2.46599	2.45999	2.15098	2.12304
8.20097	8.24298	8.25197	8.33296	8.51997	8.60198	8.22997	8.14697	8.17996	8.16497	8.23597	8.12796	7.84697	7.86699	8.23797	8.40597	8.44899	8.57899	8.23597	0.894059	1.6715	1.39318	1.15267	1.01477	0.959882	1.4048	1.14427	0.918514	0.826773	0.891559	0.485639	0.142031	0.0599179	0.894609	0.519462	0.146319	0.0767831	1.44496	2.237	2.239	2.071	1.93598	1.897	1.893	2.395	2.445	2.463	2.46	2.157	2.127
8.25979	8.29297	8.30491	8.36141	8.54645	8.63629	8.27507	8.19893	8.24466	8.22966	8.30066	8.20736	7.90383	8.03258	8.29679	8.44911	8.45782	8.58194	8.28107	0.900203	1.6715	1.39716	1.14184	1.00344	0.943156	1.40968	1.14495	0.882788	0.810751	0.899741	0.486463	0.145273	0.106096	0.898539	0.527347	0.145703	0.0716461	1.44911	2.23994	2.2439	2.0759	1.9409	1.89602	1.9028	2.39892	2.44696	2.47084	2.46882	2.15798	2.12308
8.31752	8.34258	8.35062	8.40166	8.57972	8.65782	8.33747	8.26147	8.29458	8.29446	8.35852	8.30518	7.98432	8.11334	8.35253	8.47875	8.47089	8.58894	8.33852	0.905645	1.67597	1.4062	1.14942	0.992819	0.9241	1.40537	1.14976	0.923734	0.827673	0.904927	0.488532	0.161948	0.123846	0.904083	0.522463	0.141615	0.0597309	1.45368	2.24397	2.24301	2.07303	1.94596	1.92376	1.91391	2.39404	2.45592	2.48389	2.46999	2.16197	2.12102
8.37097	8.39497	8.38698	8.39201	8.572	8.661	8.36998	8.31597	8.35496	8.37395	8.40897	8.39095	8.07195	8.20095	8.40797	8.50299	8.475	8.581	8.38297	0.916224	1.68483	1.40909	1.18344	1.00195	0.916664	1.41552	1.14682	0.920232	0.825142	0.914014	0.503361	0.168586	0.130616	0.915903	0.52246	0.140581	0.0577012	1.46094	2.25599	2.245	2.076	1.98098	1.93	1.92399	2.40599	2.46	2.47301	2.467	2.17499	2.123
8.42108	8.43722	8.43315	8.42735	8.57495	8.65511	8.42891	8.38375	8.43846	8.45255	8.4522	8.46857	8.15939	8.18136	8.46102	8.53049	8.48187	8.58395	8.43308	0.924281	1.69473	1.42199	1.18377	0.999712	0.917671	1.42451	1.15807	0.934438	0.841606	0.921757	0.504283	0.158644	0.0794252	0.923716	0.517168	0.140943	0.0541554	1.46893	2.26091	2.24598	2.07207	1.98395	1.93884	1.93873	2.40796	2.45705	2.47496	2.46405	2.18187	2.12005
8.4696	8.49155	8.4697	8.45477	8.58293	8.64905	8.48255	8.44648	8.52726	8.54027	8.50357	8.55131	8.26214	8.3099	8.51356	8.54092	8.48497	8.584	8.47565	0.934732	1.71071	1.43186	1.17905	0.988416	0.907298	1.43643	1.16941	0.935989	0.841583	0.933125	0.514741	0.145758	0.0658771	0.93332	0.515186	0.140186	0.0521564	1.47881	2.261	2.24005	2.07497	1.99292	1.94396	1.94495	2.39908	2.46295	2.47698	2.46202	2.17704	2.13091
8.51597	8.53298	8.52197	8.47799	8.61898	8.66299	8.52598	8.50996	8.60995	8.63095	8.54598	8.62496	8.39493	8.4809	8.55997	8.55799	8.488	8.576	8.52797	0.943765	1.714	1.43558	1.17969	0.936739	0.866473	1.4474	1.17765	0.919419	0.847737	0.941565	0.506825	0.141123	0.0608728	0.942715	0.517329	0.14042	0.0477925	1.48899	2.261	2.238	2.073	2	1.97098	1.96499	2.4	2.465	2.469	2.459	2.178	2.13
8.56008	8.58394	8.5553	8.51326	8.62292	8.65516	8.58281	8.57073	8.69228	8.72014	8.59302	8.68965	8.51744	8.57993	8.60114	8.57171	8.49388	8.58482	8.56522	0.94616	1.71768	1.4374	1.18589	0.933154	0.858447	1.45105	1.18671	0.93136	0.860219	0.943118	0.511914	0.144666	0.0574024	0.945796	0.507241	0.137824	0.0436661	1.49131	2.261	2.23604	2.07006	2.00294	1.97296	1.97382	2.39706	2.47088	2.469	2.45704	2.17506	2.12804
8.60066	8.63556	8.61053	8.53978	8.62498	8.655	8.63357	8.63446	8.77926	8.80429	8.6287	8.7604	8.65087	8.71287	8.64959	8.59084	8.50391	8.61672	8.62251	0.945516	1.71815	1.4355	1.17244	0.924366	0.851003	1.4503	1.19329	0.943229	0.879902	0.943844	0.530331	0.149072	0.0622771	0.94353	0.49662	0.139654	0.0598192	1.48861	2.25604	2.23203	2.06703	2.00895	1.97994	1.98491	2.39898	2.47199	2.46702	2.45601	2.17401	2.12602
8.64698	8.68797	8.65498	8.57098	8.63499	8.653	8.68697	8.70197	8.84896	8.88696	8.67698	8.81897	8.78493	8.88291	8.69198	8.61399	8.52099	8.611	8.67497	0.943001	1.71324	1.43178	1.15977	0.915435	0.843114	1.44829	1.19703	0.970266	0.891944	0.941641	0.526252	0.126681	0.0473577	0.941031	0.502397	0.144188	0.0570815	1.48495	2.256	2.23	2.065	2.017	1.987	1.989	2.39	2.473	2.466	2.451	2.174	2.122
8.68338	8.73421	8.70317	8.60049	8.6409	8.65202	8.73517	8.75116	8.91782	8.96762	8.70944	8.87012	8.90101	9.02163	8.73428	8.68184	8.5328	8.61592	8.71629	0.938743	1.70172	1.42664	1.1562	0.911488	0.832748	1.44214	1.20698	0.981006	0.904869	0.937894	0.520213	0.129865	0.0579878	0.936213	0.578133	0.134565	0.0477498	1.47906	2.25207	2.22607	2.06402	2.01503	1.99585	1.99883	2.38902	2.46513	2.466	2.45002	2.16712	2.12298
8.72961	8.78359	8.7516	8.6486	8.64596	8.66291	8.78657	8.80654	8.98048	9.04139	8.7576	8.92058	9.02199	9.15191	8.77268	8.70977		8.70524	8.76955	0.926682	1.69666	1.41635	1.14332	0.907969	0.82202	1.4321	1.19523	0.994586	0.920341	0.923839	0.486138	0.133936	0.0715167	0.926958	0.581919		0.124071	1.46804	2.25497	2.21906	2.06202	2.02095	2.00096	2.00991	2.38404	2.46203	2.46798	2.44901	2.16799	2.13093
8.77307	8.82808	8.78808	8.67907	8.67106	8.67804	8.83408	8.85807	9.01909	9.10408	8.79608		9.0921	9.2301	8.82407	8.74707		8.74809	8.82006	0.919272	1.68417	1.40688	1.13824	0.894353	0.817354	1.42446	1.19834	1.00538	0.928837	0.916622		0.165512	0.112031	0.919141	0.582712		0.128137	1.45628	2.25099	2.21599	2.05399	2.019	2.015	2.01601	2.37999	2.45999	2.466	2.447	2.16599
8.821	8.8809	8.83992	8.72308	8.70822	8.70445	8.88788	8.906	9.0768	9.16082	8.84792		9.16057	9.29857	8.87004	8.79402		8.8058	8.86212	0.913569	1.67964	1.40114	1.13624	0.903078	0.813393	1.41636	1.19802	1.00969	0.933806	0.91137		0.153236	0.0994428	0.913165	0.577156		0.146124	1.45378	2.24316	2.21012	2.04812	2.01606	2.01304	2.02188	2.37314	2.45216	2.466	2.447	2.15718
8.88347	8.93157	8.89057	8.76762	8.74866	8.74069	8.93362	8.96054	9.12757	9.21653	8.9065		9.17786	9.31586	8.93049	8.85151		8.85558	8.91753	0.908562	1.67746	1.39713	1.12853	0.896032	0.802463	1.41076	1.19205	1.0072	0.929944	0.905906		0.147299	0.0898206	0.908469	0.577437		0.142217	1.4484	2.24102	2.20108	2.04007	2.01104	2.00804	2.02497	2.373	2.44605	2.46104	2.44403	2.15303
8.93897	8.97598	8.94097	8.81697	8.79897	8.78597	8.98697	9.00098	9.14199	9.25898			9.22697	9.36897	8.98897	8.90397		8.92396	8.96797	0.905352	1.67355	1.38875	1.11823	0.884776	0.810885	1.40746	1.18582	0.998705	0.92959			0.09399	0.0497125	0.906441	0.552104		0.135644	1.44772	2.238	2.198	2.034	2.003	2.002	2.01601	2.36401	2.44	2.46	2.445
8.99109	9.0271	8.98817	8.87597	8.86091	8.8489	9.04007	9.05702	9.20785	9.29536	9.01407	9.19114	9.22798	9.35622	9.04109	8.97279		8.94955	9.01714	0.905782	1.67534	1.39033	1.12226	0.890873	0.810526	1.40753	1.17755	0.99701	0.917993	0.903417	0.501321	0.12475	0.0561075	0.905359	0.52931		0.0874747	1.44753	2.22817	2.18916	2.03007	1.99514	1.99217	2.00716	2.35712	2.43312	2.45312	2.44009	2.1441	2.11416
9.04455	9.06865	9.03758	8.92955	8.92645	8.91841	9.08165	9.09171	9.24965	9.33268	9.06854	9.22174	9.23395	9.36096	9.09554	9.04439		9.03527	9.0646	0.908635	1.67746	1.38946	1.11998	0.876762	0.811541	1.41091	1.17776	0.987422	0.907152	0.90575	0.503351	0.12534	0.0511933	0.908592	0.525311		0.0892078	1.44893	2.22205	2.18603	2.02207	1.98509	1.99002	1.99609	2.35502	2.43003	2.45102	2.43901	2.13706	2.11202
9.08998	9.11697	9.08597	8.99397	9.00196	9.00096	9.12298	9.13298	9.28998	9.35199	9.11598	9.24699	9.235	9.356	9.13698	9.11596		9.039	9.10898	0.911778	1.68439	1.397	1.12438	0.874171	0.805643	1.41233	1.17693	0.972558	0.897875	0.910637	0.508407	0.12607	0.045443	0.909959	0.521382		0.205189	1.45458	2.222	2.182	2.021	1.979	1.97301	1.98101	2.353	2.428	2.446	2.433	2.133	2.115
9.13702	9.15423	9.134	9.0567	9.07939	9.07839	9.16317	9.15945	9.30274	9.37159	9.16008	9.26561	9.235	9.35404	9.18304	9.1836		9.10072	9.14917	0.916962	1.69181	1.40384	1.1321	0.875679	0.79843	1.41937	1.17484	0.969562	0.890346	0.915117	0.507401	0.127285	0.0458906	0.915564	0.524035		0.200107	1.46092	2.21808	2.18396	2.02002	1.97312	1.95928	1.96631	2.35006	2.42604	2.44208	2.43104	2.133	2.11892
9.18064	9.20458	9.18656	9.12146	9.16924	9.1732	9.20564	9.18875	9.3258	9.38489	9.20958	9.27988	9.23897	9.354	9.22366	9.23953		9.13472	9.19858	0.92639	1.70534	1.41581	1.14645	0.888312	0.813212	1.42362	1.17893	0.961399	0.881227	0.924153	0.508897	0.127687	0.0452258	0.924951	0.513193		0.199008	1.47661	2.21106	2.18598	2.02099	1.96705	1.94214	1.94419	2.35099	2.42104	2.43803	2.42703	2.12507	2.119
9.22606	9.24707	9.22908	9.18811	9.25713	9.27315	9.23807	9.22403	9.33904	9.39201	9.25606	9.29002	9.243	9.35099	9.26905	9.31012	9.07317	9.10021	9.23009	0.937967	1.71699	1.42605	1.16035	0.916859	0.838564	1.43505	1.17718	0.959393	0.87564	0.934478	0.507676	0.129656	0.044973	0.937515	0.522769	0.13357	0.0585014	1.48471	2.21099	2.18701	2.022	1.95699	1.93198	1.92697	2.355	2.421	2.43399	2.425	2.124	2.119
9.26233	9.28922	9.27613	9.25182	9.33457	9.36235	9.28219	9.24364	9.36158	9.39887	9.29037	9.3008	9.24496	9.34511	9.3014	9.38266	9.17316	9.22372	9.28401	0.94829	1.72691	1.43768	1.17637	0.940111	0.85323	1.44338	1.18289	0.942914	0.869916	0.945467	0.499275	0.133244	0.0467767	0.946789	0.546198	0.151558	0.0713628	1.49502	2.20707	2.19093	2.02102	1.95111	1.91825	1.90638	2.355	2.41805	2.43007	2.42598	2.12204	2.119
9.2987	9.33561	9.31865	9.31547	9.42227	9.46217	9.31176	9.27077	9.36795	9.40495	9.3267	9.31687	9.24897	9.34103	9.34365	9.44151	9.28804	9.35194	9.31376	0.952466	1.73044	1.44175	1.18625	0.951924	0.872777	1.4499	1.18825	0.942749	0.867896	0.948833	0.505159	0.134272	0.0468893	0.95164	0.542326	0.146753	0.0617433	1.49884	2.20997	2.19397	2.02199	1.94208	1.90808	1.89013	2.35698	2.41602	2.42802	2.42402	2.12497	2.11404
9.32999	9.37398	9.37198	9.37598	9.50797	9.55696	9.35998	9.30898	9.379	9.412	9.35999	9.33999	9.255	9.35	9.36899	9.50298	9.40695	9.48794	9.36598	0.954039	1.73458	1.44147	1.20025	0.979109	0.893102	1.45593	1.18597	0.946888	0.86692	0.951359	0.521933	0.136859	0.0491091	0.95225	0.543919	0.148789	0.0556025	1.49968	2.21	2.196	2.023	1.934	1.89001	1.879	2.356	2.415	2.429	2.425	2.127	2.11
9.3653	9.4191	9.40632	9.426	9.57271	9.64034	9.39824	9.33253	9.38978	9.42082	9.39137	9.34882	9.25794	9.35294	9.41116	9.55692	9.5325	9.6233	9.40032	0.951403	1.73025	1.4426	1.20952	1.01137	0.922484	1.45888	1.18393	0.956538	0.889225	0.947781	0.524989	0.137036	0.050012	0.950652	0.549724	0.153271	0.053747	1.49893	2.21294	2.19992	2.023	1.93204	1.88804	1.87116	2.35796	2.415	2.43194	2.4299	2.12798	2.10706
9.40368	9.4666	9.45261	9.48054	9.65432	9.73421	9.44759	9.37564	9.41181	9.44182	9.43464	9.36387	9.25899	9.35201	9.44373	9.61055	9.64011	9.7549	9.44959	0.945341	1.72575	1.44045	1.22309	1.02395	0.940997	1.45385	1.17468	0.947152	0.863066	0.942108	0.5227	0.138508	0.0495243	0.944264	0.541957	0.146875	0.0626935	1.49254	2.21498	2.20496	2.02399	1.92704	1.87808	1.86406	2.35998	2.41897	2.43597	2.43	2.13197	2.10997
9.45297	9.50997	9.49597	9.53497	9.74594	9.82095	9.48498	9.40798	9.44998	9.46599	9.48097	9.38499	9.262	9.351	9.49597	9.65597	9.73894	9.86393	9.49697	0.933577	1.71669	1.43113	1.22256	1.0306	0.955711	1.44485	1.17038	0.921586	0.848909	0.932526	0.52208	0.13877	0.0496699	0.930329	0.510689	0.153316	0.0748925	1.48403	2.219	2.209	2.028	1.921	1.86801	1.862	2.364	2.423	2.44499	2.432	2.133	2.11
9.49425	9.55321	9.54707	9.58607	9.81376	9.89957	9.54	9.45023	9.4667	9.48859	9.52421	9.40955	9.26593	9.351	9.53528	9.70118	9.8156	9.94355	9.53628	0.923425	1.70846	1.4198	1.21684	1.04115	0.967966	1.4336	1.16085	0.919537	0.847113	0.923151	0.513241	0.138377	0.0495423	0.919802	0.49422	0.152849	0.080213	1.47532	2.21704	2.21686	2.03684	1.91904	1.86407	1.85905	2.36498	2.42987	2.44991	2.43986	2.13104	2.11295
9.5426	9.59763	9.59461	9.63063	9.87252	9.9605	9.58067	9.49364	9.51559	9.51974	9.57359	9.44768	9.27294	9.351	9.58162	9.75555	9.87749	10.0075	9.58658	0.914097	1.70279	1.41317	1.20771	1.05237	0.982013	1.42579	1.16193	0.91949	0.878208	0.914839	0.507368	0.142257	0.0505217	0.909664	0.489616	0.133969	0.0636802	1.46713	2.217	2.22493	2.04097	1.92693	1.86103	1.86197	2.36698	2.43397	2.46289	2.45091	2.13001	2.11201
9.59298	9.64598	9.64598	9.75994	9.93597	10.015	9.62498	9.54198	9.55498	9.55798	9.62398	9.50298	9.28699	9.354	9.63498	9.80398	9.88999	10.019	9.63398	0.907773	1.69775	1.40825	1.17789	1.02001	0.988787	1.42128	1.15312	0.924678	0.893024	0.907983	0.50721	0.14291	0.0510898	0.903992	0.511351	0.148324	0.072826	1.46283	2.219	2.231	2.05	1.89202	1.859	1.867	2.37999	2.441	2.465	2.461	2.133	2.111
9.64694	9.69503	9.69209	9.79432	9.98111	10.0572	9.67502	9.58711	9.60698	9.609	9.67402	9.55792	9.30661	9.36479	9.686	9.84813	9.91942	10.0416	9.68402	0.906054	1.69644	1.4057	1.17071	1.02796	0.987103	1.42052	1.14855	0.919904	0.896855	0.904773	0.500571	0.142675	0.0527572	0.903745	0.511468	0.139033	0.0585414	1.46122	2.22685	2.23688	2.05686	1.90181	1.86292	1.8719	2.38588	2.44492	2.46696	2.46296	2.14183	2.11198
9.70452	9.74062	9.74357	9.82772	10.0068	10.0877	9.7226	9.64253	9.66353	9.67445	9.73548	9.63832	9.35559	9.38483	9.74352	9.89957	9.9319	10.041	9.73458	0.90837	1.69817	1.40597	1.17337	1.02011	0.978652	1.41796	1.15301	0.924024	0.89693	0.907585	0.510395	0.138228	0.051501	0.905416	0.52206	0.144541	0.0539171	1.46279	2.23097	2.24493	2.06295	1.90993	1.87688	1.87696	2.39294	2.45293	2.46799	2.46796	2.14497	2.10903
9.76098	9.79098	9.79098	9.84799	10.033	10.115	9.77098	9.69298	9.73497	9.73198	9.79098	9.73196	9.42197	9.55892	9.80197	9.93598	9.942	10.045	9.78198	0.911928	1.69969	1.40971	1.17247	1.02124	0.960008	1.41869	1.15337	0.92507	0.905286	0.910689	0.519036	0.166628	0.128276	0.909198	0.528597	0.14416	0.0483124	1.46579	2.242	2.251	2.066	1.918	1.89299	1.886	2.403	2.459	2.471	2.472	2.156	2.105
9.80321	9.82536	9.82536	9.8961	10.0575	10.1287	9.8191	9.74896	9.78212	9.79581	9.83321	9.81544	9.49464	9.63164	9.84421	9.96152	9.9528	10.045	9.82127	0.914944	1.70326	1.41145	1.16988	0.99821	0.933661	1.42194	1.15873	0.929144	0.914773	0.913193	0.526658	0.184693	0.146658	0.912548	0.524271	0.136179	0.0455809	1.47022	2.25771	2.251	2.06895	1.92782	1.89595	1.89974	2.403	2.46293	2.47002	2.47004	2.17073	2.10795
9.85755	9.87856	9.87261	9.88014	10.0501	10.126	9.86859	9.80652	9.85341	9.87336	9.88755	9.89534	9.5674	9.56259	9.89954	9.98679	9.95597	10.045	9.86662	0.918134	1.7089	1.41873	1.1933	1.00035	0.9178	1.42662	1.15686	0.92926	0.841905	0.916731	0.528367	0.1921	0.0813829	0.915178	0.516842	0.132906	0.0445681	1.47696	2.26296	2.25298	2.07297	1.96767	1.91583	1.91091	2.40201	2.46697	2.47397	2.47099	2.17596	2.10503
9.89099	9.91698	9.90499	9.89899	10.056	10.123	9.91498	9.85998	9.92097	9.93997	9.91799	9.96597	9.65696	9.66396	9.93699	10.005	9.959	10.045	9.90698	0.925077	1.71669	1.4239	1.18987	0.982027	0.895989	1.43376	1.16607	0.940346	0.845168	0.922828	0.531959	0.179165	0.0676853	0.922697	0.512072	0.131471	0.0445	1.48674	2.27	2.252	2.074	1.973	1.93599	1.92599	2.406	2.472	2.475	2.469	2.181	2.105
9.94194	9.965	9.94517	9.92741	10.0629	10.1161	9.96496	9.91094	9.99056	10.0174	9.96796	10.0267	9.73831	9.7796	9.98598	10.0177	9.96194	10.045	9.94815	0.935494	1.72641	1.4322	1.18847	0.958909	0.877023	1.44377	1.17345	0.935363	0.848756	0.932225	0.528071	0.155951	0.0729507	0.933604	0.50723	0.127747	0.0439122	1.49487	2.27882	2.25102	2.07204	1.98867	1.94776	1.93874	2.4011	2.47004	2.48088	2.46606	2.18982	2.11382
9.97869	10.0067	9.97971	9.9508	10.068	10.1041	10.0096	9.96951	10.0683	10.0944	9.99775	10.0706	9.84411	9.93866	10.0267	10.0329	9.962	10.0321	9.99064	0.940628	1.73328	1.43907	1.18649	0.946909	0.862442	1.45049	1.18204	0.946523	0.860897	0.937526	0.509955	0.123127	0.0578802	0.938153	0.503412	0.127809	0.0427895	1.50131	2.27206	2.24902	2.06903	1.99297	1.95296	1.95685	2.39803	2.47694	2.48298	2.47492	2.18108	2.11896
10.019	10.055	10.018	9.97399	10.069	10.097	10.048	10.023	10.138	10.172	10.038	10.141	9.97594	10.035	10.067	10.057	9.969	10.021	10.032	0.945458	1.73914	1.44295	1.1836	0.932916	0.848086	1.45596	1.19808	0.964153	0.881142	0.943587	0.527233	0.117842	0.0413069	0.941529	0.508528	0.125341	0.0384318	1.50804	2.263	2.245	2.068	2	1.96699	1.96899	2.397	2.479	2.49	2.481	2.173	2.119
10.0524	10.0972	10.0563	9.99658	10.071	10.0872	10.0991	10.076	10.195	10.2417	10.0675	10.2156	10.0958	10.1558	10.1043	10.0727	10.0289	10.0956	10.0742	0.944282	1.73835	1.44344	1.17939	0.925968	0.840922	1.45467	1.20986	0.99626	0.906877	0.942127	0.528683	0.119774	0.0426551	0.940607	0.506762	0.0999468	0.0275893	1.50765	2.263	2.24598	2.06996	2.00687	1.97387	1.98275	2.39504	2.48391	2.49196	2.48787	2.17104	2.11704
10.0837	10.1406	10.0947	10.0198	10.07	10.085	10.1347	10.1296	10.2743	10.3174	10.0987	10.2715	10.219	10.3008	10.1357	10.1186		10.0811	10.1157	0.943665	1.73229	1.44188	1.17524	0.922062	0.840542	1.45376	1.22007	0.997157	0.913904	0.94098	0.557336	0.114694	0.037286	0.940471	0.552489		0.0520198	1.50491	2.26102	2.24005	2.06901	2.01394	1.98491	1.99787	2.395	2.48896	2.49993	2.49395	2.16902	2.12493
10.126	10.187	10.132	10.045	10.072	10.082	10.185	10.181	10.34	10.392	10.141	10.318	10.324	10.42	10.181	10.133		10.224	10.161	0.937052	1.71807	1.43626	1.16986	0.92282	0.84032	1.44799	1.21776	1.00463	0.922597	0.935492	0.519712	0.099445	0.0378498	0.932823	0.555219		0.169991	1.49796	2.259	2.242	2.065	2.017	1.991	2.013	2.396	2.489	2.509	2.497	2.167	2.126
10.1711	10.2301	10.1839	10.0773	10.0828	10.0879	10.2261	10.2339	10.3978	10.4606	10.1861	10.3689	10.421	10.5483	10.229			10.1672	10.208	0.929419	1.70291	1.42849	1.16127	0.921968	0.836333	1.43915	1.21252	1.01508	0.931221	0.927643	0.519759	0.155779	0.121295	0.925688			0.126907	1.48858	2.26096	2.23612	2.06696	2.02092	2.00178	2.02182	2.39404	2.4939	2.509	2.49994	2.16798	2.13482
10.2087	10.2766	10.2197	10.1048	10.0989	10.1019	10.2756	10.2856	10.4506	10.5255	10.2177	10.3908	10.4894	10.6194	10.2677		10.0548	10.1858	10.2477	0.921486	1.69152	1.42196	1.1557	0.920145	0.832373	1.42692	1.20217	1.03293	0.944082	0.922006	0.532452	0.184377	0.15014	0.915436		0.174322	0.137235	1.47997	2.25604	2.236	2.067	2.02001	2.01092	2.03192	2.39697	2.49301	2.50999	2.50496	2.16602	2.135
10.2531	10.3241	10.2681	10.1441	10.1251	10.1251	10.3111	10.3281	10.5031	10.5821	10.2611	10.4451	10.54	10.671	10.3141		10.0781	10.2131	10.2961	0.91383	1.68335	1.41169	1.15063	0.918841	0.828928	1.42291	1.19566	1.03272	0.948883	0.915428	0.561244	0.211945	0.177264	0.907151		0.185931	0.148591	1.47138	2.24999	2.22899	2.063	2.022	2.017	2.039	2.39698	2.494	2.509	2.506	2.15699	2.14
[truncated: 64 more columns]
