# Supplementary material for: Kinematic Validation of a Multi-Kinect v2 Instrumented 10-Meter Walkway for Quantitative Gait Assessments
Source: PLoS One. 2015 Oct 13;10(10):e0139913. doi: 10.1371/journal.pone.0139913 (PMC4603795; doi:10.1371/journal.pone.0139913)
Supplement: S1 Data — (ZIP) [file pone.0139913.s001.zip › S1_Data/pp12_trial3.xls]

## Sheet: Sheet1
Kinect(x) SpineBase	Kinect(x) Head	Kinect(x) ShoulderLeft	Kinect(x) ElbowLeft	Kinect(x) WristLeft	Kinect(x) HandLeft	Kinect(x) ShoulderRight	Kinect(x) ElbowRight	Kinect(x) WristRight	Kinect(x) HandRight	Kinect(x) HipLeft	Kinect(x) KneeLeft	Kinect(x) AnkleLeft	Kinect(x) FootLeft	Kinect(x) HipRight	Kinect(x) KneeRight	Kinect(x) AnkleRight	Kinect(x) FootRight	Kinect(x) SpineShoulder	Kinect(y) SpineBase	Kinect(y) Head	Kinect(y) ShoulderLeft	Kinect(y) ElbowLeft	Kinect(y) WristLeft	Kinect(y) HandLeft	Kinect(y) ShoulderRight	Kinect(y) ElbowRight	Kinect(y) WristRight	Kinect(y) HandRight	Kinect(y) HipLeft	Kinect(y) KneeLeft	Kinect(y) AnkleLeft	Kinect(y) FootLeft	Kinect(y) HipRight	Kinect(y) KneeRight	Kinect(y) AnkleRight	Kinect(y) FootRight	Kinect(y) SpineShoulder	Kinect(z) SpineBase	Kinect(z) Head	Kinect(z) ShoulderLeft	Kinect(z) ElbowLeft	Kinect(z) WristLeft	Kinect(z) HandLeft	Kinect(z) ShoulderRight	Kinect(z) ElbowRight	Kinect(z) WristRight	Kinect(z) HandRight	Kinect(z) HipLeft	Kinect(z) KneeLeft
0.068	0.189	0.138	0.071	0.131001	0.158	0.146001	0.091	0.141002	0.166001	0.102001	0.096	-0.001	0.080998	0.118999	0.088001	0.008	0.087	0.143002	0.92298	1.68426	1.42922	1.19039	0.94485	0.861732	1.44633	1.18573	0.959248	0.866699	0.92328	0.52546	0.1321	0.0523707	0.92059	0.50427	0.13853	0.0547802	1.46357	2.218	2.219	2.045	1.97	1.947	1.942	2.372	2.423	2.442	2.422	2.131	2.098
0.068	0.189025	0.138037	0.0710497	0.134025	0.15905	0.148	0.0910497	0.147	0.16995	0.104901	0.096	-0.001	0.0749627	0.117	0.0909876	0.00801243	0.087	0.150025	0.923272	1.68394	1.42994	1.19032	0.94631	0.86668	1.44609	1.18649	0.953362	0.863591	0.923464	0.525495	0.132254	0.0544706	0.920901	0.505426	0.138678	0.0554014	1.46223	2.218	2.21894	2.04499	1.96999	1.94595	1.94489	2.368	2.42299	2.439	2.42398	2.12991	2.098
0.068	0.190981	0.140972	0.0749624	0.135981	0.162962	0.148	0.0949624	0.147	0.166038	0.0970752	0.096	-0.001	0.0720282	0.117	0.0900094	0.00899059	0.087	0.151981	0.923468	1.68433	1.43046	1.18968	0.945537	0.862718	1.44569	1.18718	0.953528	0.862065	0.923797	0.524301	0.131745	0.0537271	0.920959	0.505113	0.139304	0.055509	1.46237	2.218	2.21405	2.04401	1.96901	1.94204	1.93608	2.368	2.42201	2.439	2.42202	2.12307	2.098
0.0680077	0.195	0.143008	0.0780077	0.136005	0.16001	0.151008	0.096	0.147015	0.169018	0.0970206	0.096	-0.004	0.075	0.121	0.0899897	0.00800258	0.087	0.152008	0.92346	1.68389	1.43013	1.18873	0.945944	0.863507	1.4459	1.20092	0.953304	0.863327	0.923829	0.523239	0.12957	0.0542707	0.92088	0.504631	0.139592	0.055511	1.46245	2.218	2.213	2.04	1.968	1.94199	1.93701	2.367	2.414	2.43899	2.42099	2.12302	2.098
0.071	0.195073	0.146037	0.0809878	0.138098	0.164049	0.154	0.0960245	0.153037	0.176073	0.105037	0.096	-0.004	0.075	0.121	0.0860489	0.009	0.087	0.155073	0.92333	1.68417	1.42936	1.19043	0.947483	0.862332	1.44541	1.20126	0.950986	0.865999	0.923399	0.523044	0.129694	0.054533	0.920941	0.505004	0.140327	0.0559086	1.46283	2.217	2.21298	2.03899	1.96696	1.93701	1.93899	2.366	2.41395	2.43699	2.41898	2.12999	2.098
0.071	0.200957	0.148978	0.0800072	0.145942	0.167971	0.154	0.0979855	0.155978	0.181957	0.107978	0.096	-0.004	0.075	0.121	0.089971	0.009	0.087	0.160957	0.92332	1.68504	1.42819	1.18811	0.941306	0.856066	1.44581	1.20215	0.949848	0.869087	0.923281	0.523348	0.129204	0.0539741	0.921	0.505298	0.14168	0.057399	1.46289	2.217	2.21101	2.03801	1.96402	1.93799	1.93801	2.366	2.41003	2.43601	2.41701	2.12901	2.098
0.0709997	0.203002	0.152002	0.0860008	0.145	0.174	0.161002	0.11	0.156001	0.179001	0.100001	0.0959994	-0.004	0.0720008	0.121	0.09	0.009	0.087	0.161002	0.92298	1.68283	1.42847	1.18882	0.94172	0.855429	1.4449	1.19492	0.94952	0.868909	0.92292	0.52337	0.133779	0.0570795	0.92078	0.50552	0.14183	0.0574303	1.46267	2.217	2.207	2.037	1.962	1.935	1.936	2.364	2.413	2.436	2.418	2.122	2.098
0.0700366	0.209073	0.159061	0.0890488	0.145037	0.174037	0.167024	0.110024	0.160073	0.182073	0.104	0.094	-0.00396342	0.0750366	0.120037	0.0899878	0.009	0.087	0.167037	0.922982	1.68444	1.42866	1.18793	0.942986	0.850735	1.4447	1.19699	0.949529	0.865269	0.922598	0.521779	0.130399	0.0552504	0.920987	0.506107	0.141936	0.0586398	1.46366	2.21299	2.20493	2.03394	1.96099	1.93499	1.93599	2.36095	2.41295	2.43498	2.41698	2.121	2.095
0.0729715	0.214943	0.163952	0.092962	0.147971	0.176971	0.168981	0.111981	0.165943	0.187943	0.104	0.094	-0.00102853	0.0779715	0.122971	0.0890095	0.009	0.087	0.169971	0.923158	1.68466	1.42856	1.18804	0.947476	0.858356	1.44597	1.19937	0.948668	0.86117	0.922422	0.521681	0.130331	0.0552797	0.921574	0.505872	0.143208	0.0586202	1.46368	2.21201	2.19906	2.02905	1.96001	1.93401	1.93501	2.35704	2.40904	2.43302	2.41502	2.121	2.095
0.0730158	0.221013	0.164016	0.0950079	0.148013	0.176021	0.176016	0.118008	0.166016	0.185018	0.104013	0.0940105	-0.001	0.0640158	0.123008	0.092	0.009	0.087	0.170021	0.92333	1.6851	1.42887	1.18769	0.949781	0.860873	1.44564	1.21044	0.948164	0.865183	0.9225	0.521624	0.133479	0.0539732	0.921881	0.505891	0.143335	0.058858	1.4633	2.21199	2.19699	2.02899	1.955	1.93399	1.932	2.35499	2.40699	2.43299	2.41599	2.12098	2.095
0.0790244	0.226073	0.170073	0.0980366	0.153049	0.183976	0.182037	0.121037	0.172049	0.192073	0.109	0.098	-0.001	0.0699512	0.126061	0.0920366	0.00903657	0.087	0.178085	0.923474	1.68438	1.42882	1.18833	0.949989	0.862103	1.4469	1.20303	0.945903	0.866166	0.922379	0.523065	0.133008	0.0551767	0.9223	0.506383	0.145193	0.0581099	1.46256	2.20995	2.19193	2.02694	1.95399	1.92899	1.93296	2.35299	2.40499	2.43099	2.41398	2.115	2.094
0.0809851	0.231955	0.175955	0.100978	0.15697	0.182015	0.184978	0.123978	0.17597	0.197955	0.109	0.098	-0.001	0.0660298	0.130963	0.0949776	0.0119776	0.087	0.184948	0.924601	1.68449	1.42867	1.18943	0.950705	0.863172	1.44693	1.20236	0.945364	0.860225	0.923124	0.521869	0.132881	0.0541081	0.923898	0.507412	0.146262	0.0581001	1.46289	2.20603	2.18604	2.02204	1.95301	1.92801	1.93002	2.35201	2.40401	2.43001	2.41201	2.115	2.094
0.0849997	0.240001	0.178003	0.104003	0.160004	0.195001	0.194002	0.128002	0.182	0.204	0.111001	0.097	-0.006	0.0640009	0.134	0.0950017	0.012	0.087	0.196002	0.92429	1.68359	1.42881	1.18985	0.949338	0.860218	1.44532	1.20039	0.94392	0.863909	0.92268	0.51948	0.13708	0.0580598	0.92373	0.506329	0.14729	0.0610499	1.45824	2.205	2.18	2.017	1.952	1.927	1.926	2.345	2.403	2.428	2.409	2.111	2.091
0.0840371	0.243074	0.187025	0.116	0.173037	0.197037	0.200062	0.134087	0.182037	0.203012	0.114025	0.097	-0.00597524	0.0669629	0.133037	0.101087	0.012	0.087	0.202	0.923459	1.68218	1.42561	1.1855	0.941264	0.853912	1.44547	1.19939	0.943832	0.862108	0.921887	0.518518	0.135787	0.057538	0.9229	0.503265	0.147058	0.0607684	1.45683	2.20198	2.17894	2.01395	1.945	1.92199	1.92099	2.34294	2.40101	2.42799	2.40604	2.10995	2.091
0.0869725	0.248945	0.188982	0.116	0.175973	0.199973	0.204954	0.140936	0.184973	0.203991	0.115982	0.097	-0.00401831	0.0640275	0.135973	0.107936	0.012	0.087	0.202	0.922578	1.68096	1.4225	1.1866	0.940814	0.850908	1.44406	1.179	0.944771	0.859564	0.920899	0.518371	0.13796	0.0589567	0.922127	0.506856	0.146901	0.0606412	1.45682	2.20002	2.17405	2.01004	1.945	1.92101	1.92001	2.33805	2.40199	2.42701	2.40897	2.10604	2.091
0.0950202	0.255026	0.198017	0.12202	0.190009	0.217017	0.218029	0.144997	0.185009	0.214012	0.126014	0.103	-0.001	0.084	0.14902	0.128061	0.0150087	0.0870115	0.210029	0.920977	1.67868	1.41971	1.18402	0.928557	0.846425	1.44502	1.17888	0.944592	0.863958	0.918686	0.522104	0.13416	0.0488426	0.921158	0.506248	0.144396	0.0606801	1.45567	2.19399	2.17099	2.00299	1.94299	1.92	1.92599	2.33299	2.40099	2.42699	2.40601	2.10298	2.089
0.102062	0.264087	0.204136	0.129198	0.193161	0.223136	0.228037	0.144149	0.188174	0.218074	0.131037	0.103037	-0.001	0.0840496	0.156062	0.14931	0.018124	0.0910496	0.220112	0.92007	1.67867	1.41838	1.18271	0.930903	0.847959	1.44552	1.17886	0.945215	0.859787	0.917433	0.51996	0.134079	0.0496898	0.920567	0.508985	0.139548	0.0606807	1.45568	2.19193	2.16798	2.001	1.94093	1.91895	1.923	2.32999	2.39795	2.42499	2.40798	2.09699	2.08899
0.106964	0.27095	0.214921	0.144885	0.205907	0.233921	0.230979	0.155914	0.2019	0.223957	0.133979	0.105979	-0.001	0.0879714	0.160964	0.173821	0.0279284	0.0949714	0.228936	0.918482	1.67674	1.41698	1.18022	0.930344	0.843115	1.44462	1.18506	0.93694	0.859582	0.91611	0.517558	0.130814	0.0465132	0.918783	0.514927	0.137038	0.0575727	1.45278	2.18604	2.16601	2.001	1.93504	1.91503	1.923	2.32901	2.39403	2.42401	2.40601	2.09601	2.08801
0.113001	0.29	0.227001	0.162	0.227	0.243001	0.239001	0.162001	0.205001	0.231	0.141001	0.115	-0.00100009	0.0839997	0.167001	0.205002	0.0380028	0.113001	0.239001	0.91704	1.67617	1.41279	1.18071	0.9078	0.83306	1.44387	1.19063	0.93725	0.85485	0.91377	0.51251	0.12703	0.0470201	0.91825	0.51207	0.13613	0.0596297	1.45308	2.184	2.159	1.994	1.933	1.915	1.928	2.322	2.388	2.423	2.404	2.094	2.081
0.126208	0.294171	0.242135	0.16538	0.23222	0.251269	0.250122	0.169122	0.21211	0.235037	0.154196	0.11811	-0.002	0.0809143	0.180159	0.226343	0.0715265	0.123551	0.249208	0.915574	1.6754	1.41316	1.1792	0.911469	0.832279	1.44169	1.19138	0.93481	0.854408	0.912204	0.511367	0.126292	0.0486369	0.916904	0.514481	0.138773	0.0565543	1.45289	2.17998	2.16099	1.996	1.93196	1.91701	1.932	2.32196	2.38896	2.42096	2.40599	2.08994	2.07996
0.142842	0.30787	0.252898	0.195713	0.249833	0.272796	0.259907	0.178907	0.220917	0.237972	0.169852	0.126917	-0.002	0.0740649	0.192879	0.25374	0.113601	0.167583	0.265842	0.915124	1.67471	1.41338	1.17886	0.910628	0.833033	1.43932	1.19141	0.9316	0.851052	0.911754	0.51035	0.126419	0.0499872	0.916464	0.514599	0.146219	0.0640886	1.44879	2.17802	2.16001	1.996	1.92903	1.91799	1.932	2.31903	2.38603	2.41803	2.40501	2.08505	2.07703
0.154052	0.319061	0.271052	0.210061	0.261064	0.291064	0.274035	0.185032	0.232029	0.248006	0.184046	0.131017	-0.00099133	0.074026	0.207052	0.282081	0.145182	0.206251	0.277066	0.914087	1.67365	1.41168	1.18049	0.914533	0.836674	1.44082	1.19319	0.923272	0.847245	0.910596	0.509839	0.125865	0.0500553	0.915548	0.519933	0.14752	0.0669867	1.44985	2.178	2.16	1.997	1.92799	1.91801	1.933	2.32101	2.384	2.41799	2.40202	2.08302	2.07599
0.172172	0.340159	0.289233	0.231233	0.283527	0.313527	0.286221	0.196123	0.242049	0.250135	0.200172	0.137135	0.00203679	0.0830368	0.225123	0.310356	0.208601	0.293601	0.30011	0.913089	1.67606	1.40945	1.17809	0.932349	0.84457	1.43966	1.19013	0.927402	0.855694	0.909334	0.51283	0.127569	0.0518932	0.914833	0.528024	0.140715	0.0625066	1.45062	2.17799	2.16004	1.99801	1.92505	1.9211	1.93313	2.32401	2.384	2.41502	2.408	2.08899	2.074
0.185895	0.352902	0.307857	0.249857	0.325676	0.355676	0.303864	0.205925	0.24597	0.260917	0.213895	0.147917	0.0049774	0.0859774	0.234925	0.338781	0.256631	0.341631	0.308932	0.913021	1.67626	1.41097	1.17472	0.899463	0.824584	1.43719	1.18716	0.929196	0.845627	0.908893	0.514428	0.130696	0.0529519	0.915098	0.540345	0.146724	0.0702306	1.4496	2.17701	2.16298	1.99899	1.92897	1.92894	1.94392	2.32499	2.384	2.41698	2.408	2.08801	2.074
0.205007	0.373012	0.334013	0.286011	0.339021	0.381012	0.332004	0.229005	0.252016	0.273005	0.23201	0.155007	0.008	0.0879966	0.254008	0.368014	0.321027	0.406042	0.328011	0.91122	1.67394	1.41053	1.16967	0.902431	0.823068	1.43589	1.18533	0.929863	0.841521	0.90631	0.514841	0.128902	0.0501321	0.91412	0.540557	0.140595	0.0697565	1.44921	2.181	2.167	2.00101	1.928	1.928	1.943	2.323	2.387	2.415	2.404	2.089	2.075
0.220341	0.398243	0.36128	0.308243	0.382268	0.406365	0.341219				0.252353	0.170097	0.00806082	0.0809635	0.270328	0.398268	0.377718	0.492827	0.350292	0.9114	1.67307	1.41328	1.17312	0.905407	0.819909	1.43629				0.906373	0.516883	0.132936	0.0546486	0.914409	0.534804	0.149929	0.0625974	1.44818	2.18311	2.16909	2.01204	1.93105	1.93504	1.94505	2.32709				2.09315	2.07701
0.247729	0.417807	0.383778	0.327807	0.403787	0.43571	0.358826	0.250894	0.294913	0.298845	0.28072	0.177923	0.0129517	0.078029	0.296739	0.419787	0.43543	0.559343	0.373768	0.907419	1.67296	1.40908	1.17241	0.905182	0.820643	1.43394	1.17354	0.905052	0.841777	0.900973	0.519564	0.142248	0.0617696	0.911895	0.531879	0.145038	0.0680164	1.44556	2.19191	2.17593	2.01497	1.93496	1.93797	1.94896	2.33393	2.39	2.42485	2.40595	2.10488	2.07799
0.2651	0.447079	0.418064	0.378062	0.441076	0.47107	0.396059	0.277105	0.301097	0.31407	0.298085	0.192032	0.019	0.078	0.311105	0.461062	0.490138	0.619155	0.402067	0.905238	1.66704	1.40946	1.1691	0.907354	0.819339	1.43108	1.16959	0.904613	0.828868	0.899332	0.523295	0.145463	0.0638515	0.909225	0.519343	0.150303	0.0759789	1.44161	2.18902	2.18801	2.02101	1.944	1.94301	1.94802	2.33602	2.39201	2.42298	2.408	2.103	2.077
0.299209	0.474344	0.440344	0.399356	0.467516	0.495221	0.416282	0.31316	0.334172	0.338197	0.327381	0.203184	0.0190368	0.0780123	0.347209	0.482319	0.537258	0.672233	0.425479	0.904596	1.66348	1.40275	1.16486	0.90849	0.819109	1.4287	1.16146	0.885851	0.82157	0.899856	0.524999	0.146604	0.064376	0.907377	0.516934	0.154924	0.0893128	1.44085	2.19498	2.1931	2.02411	1.94414	1.9451	1.95414	2.34307	2.39407	2.41512	2.40715	2.10405	2.07702
0.315881	0.501804	0.467804	0.427797	0.508705	0.512874	0.438839	0.325909	0.347902	0.353888	0.357783	0.217895	0.021979	0.078993	0.363881	0.507818	0.557853	0.690867	0.463727	0.904262	1.6673	1.40406	1.16349	0.90292	0.815863	1.42693	1.15917	0.923481	0.836751	0.900337	0.52495	0.146908	0.0648566	0.906328	0.520445	0.165663	0.0975213	1.44059	2.19301	2.20094	2.03294	1.95492	1.95294	1.96492	2.34896	2.39996	2.42493	2.41892	2.10797	2.07899
0.36401	0.541014	0.521008	0.47801	0.533012	0.561015	0.489008	0.366015	0.383008	0.389011	0.408005	0.247013	0.030006	0.0920022	0.410012	0.544012	0.601003	0.733002	0.50301	0.894341	1.658	1.39546	1.15611	0.902017	0.813798	1.41137	1.15575	0.904516	0.826442	0.892471	0.519349	0.147959	0.0648997	0.894701	0.51926	0.164059	0.0904984	1.43686	2.205	2.213	2.043	1.956	1.95201	1.96	2.35701	2.404	2.433	2.42	2.119	2.08
0.382646	0.566537	0.53661	0.4975	0.554561	0.588317	0.503598	0.393464	0.398549	0.409512	0.418659	0.270707	0.0412684	0.0961708	0.432598	0.566451	0.607146	0.736134	0.52261	0.895881	1.65928	1.39895	1.14831	0.897013	0.810222	1.41479	1.15694	0.915611	0.829905	0.89387	0.517943	0.146482	0.0643849	0.89626	0.520117	0.161741	0.0874705	1.43787	2.20609	2.22217	2.04513	1.96009	1.96211	1.96802	2.36715	2.4091	2.43511	2.42809	2.12404	2.08316
0.434507	0.609591	0.585535	0.537619	0.599572	0.613758	0.551544	0.430646	0.442581	0.450609	0.471498	0.32746	0.0627953	0.10987	0.480544	0.602656	0.618888	0.746898	0.571535	0.896772	1.65944	1.39924	1.15044	0.890859	0.808794	1.41623	1.15393	0.925308	0.837488	0.894672	0.518168	0.148253	0.0647763	0.897082	0.535117	0.159422	0.0810907	1.43725	2.21293	2.23587	2.0559	1.96693	1.97092	1.96998	2.37889	2.41693	2.44392	2.43493	2.12697	2.09588
0.47011	0.638115	0.625087	0.562098	0.611112	0.641082	0.583101	0.47807	0.482104	0.483118	0.508129	0.402183	0.106132	0.127084	0.519096	0.625107	0.629053	0.750008	0.613082	0.897894	1.66768	1.40444	1.15429	0.894546	0.812418	1.41321	1.14743	0.916073	0.822784	0.895729	0.521647	0.164217	0.0800847	0.898239	0.53381	0.160098	0.0750232	1.44156	2.22203	2.24402	2.06802	1.97303	1.97101	1.97501	2.38604	2.42203	2.44501	2.43803	2.13603	2.10001
0.50939	0.679344	0.656356	0.597172	0.651206	0.670241	0.619436	0.503608	0.519447	0.525551	0.554264	0.467826	0.15378	0.15942	0.553482	0.663172	0.648046	0.752989	0.642333	0.90276	1.66591	1.40791	1.16922	0.900331	0.818923	1.41841	1.14731	0.92052	0.827698	0.902312	0.520748	0.180976	0.0718648	0.901475	0.533583	0.145103	0.0690581	1.44579	2.23107	2.25105	2.07508	1.98302	1.97501	1.97909	2.39909	2.43411	2.45013	2.44806	2.14507	2.10305
0.542765	0.708793	0.686786	0.611896	0.668876	0.690855	0.656737	0.555633	0.55773	0.572668	0.576841	0.538502	0.22053	0.366541	0.59471	0.677896	0.651972	0.752007	0.670799	0.901876	1.67257	1.40655	1.16908	0.899595	0.819188	1.41586	1.15162	0.91623	0.828345	0.901585	0.519687	0.180632	0.135601	0.900229	0.512419	0.144534	0.0671832	1.45011	2.23696	2.25497	2.08195	1.98499	1.97599	1.98694	2.40694	2.44393	2.46092	2.45297	2.15096	2.10697
0.588009	0.74501	0.717008	0.645008	0.699009	0.713009	0.696008	0.591013	0.619017	0.628016	0.625009	0.608021	0.279025		0.633011	0.697004	0.655001	0.752001	0.719006	0.904591	1.67585	1.41204	1.16642	0.90609	0.828123	1.41787	1.14649	0.919308	0.821021	0.904801	0.515461	0.191649		0.902321	0.505601	0.14292	0.066829	1.45486	2.243	2.265	2.086	1.988	1.98	1.99	2.408	2.454	2.476	2.459	2.157	2.112
0.617627	0.778414	0.744351	0.671251	0.729226	0.742263	0.722551	0.635551	0.677689	0.682652	0.655602	0.678489	0.363602		0.670564	0.709238	0.65805	0.755	0.738526	0.909106	1.67953	1.41872	1.17227	0.906242	0.836964	1.42256	1.15146	0.911263	0.82419	0.909501	0.518085	0.187598		0.906525	0.507384	0.143872	0.0633109	1.45628	2.24724	2.26804	2.09201	1.99305	1.98401	1.991	2.41308	2.46008	2.48108	2.46213	2.16119	2.11701
0.66653	0.81069	0.771737	0.690812	0.746831	0.762803	0.765587	0.678587	0.731483	0.733512	0.702549	0.716634	0.410549	0.453423	0.714577	0.727822	0.661962	0.755	0.779605	0.918163	1.69121	1.4242	1.17283	0.912639	0.842735	1.43046	1.16359	0.898265	0.819495	0.918949	0.487226	0.149189	0.0661323	0.914711	0.504597	0.144019	0.0602593	1.46545	2.26582	2.27097	2.09299	1.99696	1.98499	1.991	2.41894	2.46594	2.48694	2.47191	2.17586	2.11799
0.691138	0.84312	0.80907	0.723042	0.762078	0.788055	0.806104	0.729102	0.781159	0.790157	0.728125	0.789175	0.5103	0.569331	0.744133	0.735023	0.662018	0.754995	0.813091	0.921437	1.6951	1.43066	1.18132	0.91624	0.84718	1.43741	1.17659	0.902766	0.829852	0.922625	0.500893	0.156083	0.0749471	0.917809	0.502214	0.143159	0.0602307	1.46638	2.26502	2.271	2.09499	2.00801	1.98801	1.99	2.423	2.46603	2.49501	2.481	2.17501	2.12201
0.744315	0.889442	0.836467	0.739467	0.792404	0.809366	0.846492	0.768618	0.842656	0.85082	0.776315	0.856732	0.626376	0.697502	0.795341	0.744227	0.669038	0.753177	0.848416	0.924233	1.69972	1.43379	1.18496	0.916286	0.8511	1.44145	1.17936	0.9204	0.838483	0.924575	0.50187	0.156673	0.0697172	0.921252	0.496174	0.135156	0.0565457	1.47148	2.27203	2.26997	2.09203	2.01306	1.992	1.98901	2.42301	2.4781	2.49796	2.48104	2.18003	2.12503
0.768816	0.923742	0.872727	0.775727	0.823764	0.837786	0.884713	0.816639	0.893617	0.914521	0.800816	0.913572	0.733196	0.814123	0.821801	0.761867	0.671978	0.766897	0.880757	0.924488	1.70002	1.43374	1.185	0.926086	0.851864	1.44564	1.17371	0.918107	0.841805	0.924987	0.503418	0.128174	0.0477552	0.921399	0.487972	0.133284	0.0476668	1.47628	2.27399	2.26801	2.09399	2.01796	1.992	1.98999	2.42399	2.48594	2.49502	2.48398	2.18199	2.12699
0.820998	0.955999	0.905999	0.800999	0.841999	0.859999	0.923999	0.849999	0.955998	0.974998	0.849998	0.973998	0.846996	0.959995	0.873998	0.776999	0.678	0.804999	0.930998	0.92252	1.70152	1.43332	1.18357	0.92535	0.85146	1.43873	1.18392	0.92948	0.85436	0.92377	0.51014	0.12935	0.0426102	0.91871	0.48125	0.13387	0.0593196	1.47685	2.271	2.268	2.097	2.02	1.993	1.994	2.425	2.492	2.502	2.485	2.18	2.135
0.84162	1.0083	0.956397	0.832533	0.87536	0.89036	0.95767	0.915595	1.0135	1.03278	0.866657	1.03762	0.983513	1.10264	0.897546	0.829508		0.777037	0.967397	0.923211	1.70191	1.42633	1.18378	0.924121	0.846935	1.43547	1.17567	0.924833	0.853296	0.923534	0.558808	0.128204	0.0471545	0.920461	0.525628		0.0463059	1.47094	2.27501	2.26499	2.098	2.027	1.99601	1.99801	2.4309	2.5051	2.5031	2.48605	2.18496	2.13505
0.89061	1.03181	0.98775	0.874665	0.903774	0.918774	1.01058	0.962626	1.05269	1.09451	0.918587	1.08661	1.10305	1.23197	0.940657	0.86968		0.779977	0.99875	0.917773	1.69298	1.42033	1.16715	0.917096	0.841017	1.42838	1.16593	0.928233	0.851385	0.91594	0.552302	0.129271	0.0585691	0.917365	0.559431		0.0372918	1.46519	2.27599	2.26401	2.098	2.027	1.99699	1.99899	2.42306	2.51294	2.51094	2.48997	2.18202	2.13897
0.922073	1.08406	1.02906	0.909066	0.943042	0.951045	1.04806	1.00807	1.12506	1.15508	0.94608	1.12505	1.2311	1.36412	0.981064	0.886035		0.953014	1.04906	0.914416	1.68725	1.41441	1.15864	0.901784	0.834766	1.42513	1.16578	0.927832	0.853292	0.913212	0.563726	0.12013	0.0729497	0.912792	0.567402		0.212824	1.45902	2.27299	2.25899	2.09499	2.023	1.99701	1.998	2.421	2.51201	2.508	2.491	2.18	2.137
0.974391	1.12449	1.07149	0.956358	0.973503	0.983436	1.09356	1.05549	1.17151	1.21148	1.0033	1.1645	1.30665	1.45254	1.02749	0.911592		0.963425	1.0944	0.904372	1.67928	1.40716	1.14881	0.897179	0.824494	1.41917	1.16065	0.92195	0.847897	0.900093	0.568091	0.134948	0.0870482	0.906734	0.561536		0.215791	1.44983	2.26899	2.25296	2.09096	2.025	2.00194	1.99801	2.41993	2.51783	2.51002	2.49303	2.17798	2.13799
1.0087	1.16762	1.11462	0.987724	1.01761	1.02166	1.14257	1.09862	1.2166	1.25363	1.02977		1.3635	1.49959	1.07062	0.963543		1.00067	1.12969	0.905381	1.66965	1.3978	1.14815	0.895356	0.815172	1.41122	1.15781	0.921068	0.850229	0.907386		0.150543	0.0912728	0.899206	0.566437		0.22378	1.44391	2.26801	2.24903	2.08703	2.025	1.99704	1.99899	2.41405	2.50313	2.51198	2.49597	2.17602
1.06808	1.20507	1.15907	1.04407	1.05707	1.06406	1.18607	1.13008	1.26107	1.30204	1.09708	1.28005	1.37006	1.51505	1.12707	0.995073		1.06703	1.18306	0.899574	1.67232	1.39545	1.14505	0.893623	0.811973	1.40668	1.16804	0.926322	0.849352	0.896562	0.532896	0.154613	0.105779	0.900407	0.560443		0.211869	1.44331	2.26499	2.24299	2.08299	2.02299	1.99499	1.99599	2.40599	2.50299	2.50799	2.494	2.17099	2.14099
1.12367	1.25852	1.20664	1.09265	1.10861	1.10862	1.23661	1.18856	1.31225	1.33446	1.15559	1.31556	1.414	1.54998	1.17871	1.04895		1.08692	1.22763	0.895334	1.67396	1.39386	1.13115	0.896061	0.821053	1.40622	1.15503	0.906449	0.843608	0.890542	0.558196	0.113372	0.0763672	0.898024	0.562604		0.218563	1.44224	2.2599	2.23591	2.07691	2.01793	1.99092	1.99096	2.39694	2.49693	2.50103	2.49397	2.16591	2.13301
1.18237	1.30352	1.2624	1.14939	1.16143	1.16242	1.28943	1.23748	1.33377	1.37457	1.20745	1.36448	1.414	1.54802	1.24034	1.13211		1.16714	1.28241	0.90004	1.67427	1.39257	1.13055	0.893517	0.804784	1.40919	1.15839	0.914227	0.843471	0.898594	0.516852	0.120563	0.0665352	0.899227	0.562115		0.21012	1.44305	2.25109	2.22808	2.06908	2.01206	1.98407	1.98704	2.39205	2.49106	2.50397	2.49103	2.15808	2.13399
1.23207	1.34506	1.30406	1.20507	1.21507	1.21008	1.33305	1.26806	1.37803	1.40503	1.26106	1.41404	1.41801	1.542	1.28607	1.20011		1.1721	1.32605	0.90085	1.6784	1.39171	1.13909	0.883275	0.8058	1.40947	1.15509	0.91384	0.842638	0.897151	0.560971	0.123887	0.0618932	0.90209	0.547312		0.189731	1.44604	2.25199	2.22399	2.06599	2.00799	1.97599	1.982	2.385	2.48399	2.49999	2.487	2.15799	2.12401
1.28161	1.39242	1.34766	1.2597	1.27077	1.26978	1.37153	1.31429	1.3976	1.42933	1.30766	1.44323	1.425	1.54496	1.33957	1.28461		1.24933	1.36662	0.901072	1.68512	1.39785	1.13388	0.87934	0.805618	1.41146	1.15844	0.921174	0.84113	0.89778	0.509453	0.121916	0.0568329	0.901975	0.548441		0.189905	1.44862	2.24193	2.219	2.05796	2.0039	1.97201	1.97991	2.38295	2.4759	2.49388	2.4859	2.14995	2.12801
1.32761	1.42373	1.39758	1.31255	1.32851	1.3285	1.41166	1.33582	1.44262	1.45379	1.35758	1.46085	1.425	1.54202	1.38263	1.33061		1.34915	1.4136	0.901992	1.68648	1.40333	1.14134	0.873311	0.808476	1.41343	1.15818	0.901934	0.839613	0.900031	0.513476	0.12312	0.0555509	0.901613	0.516194		0.151913	1.4546	2.23704	2.219	2.05502	1.99607	1.97299	1.97306	2.37903	2.46807	2.48507	2.47807	2.14603	2.12899
1.37406	1.47605	1.44706	1.36808	1.39811	1.40111	1.45505	1.39203	1.45505	1.48303	1.40007	1.491	1.433	1.55499	1.42805	1.39309		1.33398	1.46005	0.904983	1.69728	1.41087	1.1426	0.886718	0.813889	1.42056	1.15565	0.903521	0.841371	0.902324	0.50236	0.123693	0.0469179	0.905062	0.510813		0.156441	1.46364	2.23899	2.219	2.056	1.99499	1.96799	1.967	2.38299	2.46699	2.48099	2.468	2.14599	2.125
1.41447	1.50956	1.4866	1.42368	1.47272	1.47388	1.48838	1.41039	1.4914	1.50335	1.45139	1.49213	1.43603	1.55065	1.46554	1.45272	1.17603	1.31993	1.49255	0.914061	1.70897	1.41821	1.15602	0.88598	0.820011	1.43312	1.16451	0.904044	0.84906	0.911678	0.50236	0.125734	0.0456143	0.913669	0.513101	0.152274	0.12273	1.47373	2.233	2.22204	2.05703	1.99097	1.95992	1.96393	2.37808	2.46087	2.47191	2.46488	2.14002	2.12607
1.45556	1.55848	1.53944	1.48336	1.53533	1.55117	1.52164	1.44463	1.52662	1.53368	1.48563	1.50387	1.43897	1.52032	1.5125	1.51533	1.26604	1.40113	1.54049	0.923737	1.72063	1.42839	1.17686	0.920957	0.836751	1.44095	1.17582	0.898291	0.84907	0.919338	0.503241	0.13045	0.0547425	0.92494	0.519343	0.145641	0.107839	1.48174	2.233	2.22596	2.05997	1.98803	1.95307	1.95806	2.38493	2.44913	2.46408	2.45411	2.14198	2.13194
1.48406	1.59507	1.57407	1.53207	1.60611	1.62411	1.56706	1.47205	1.54004	1.56305	1.51906	1.51502	1.439	1.522	1.53406	1.58109	1.37315	1.42817	1.56908	0.9293	1.72831	1.43809	1.18747	0.933216	0.853454	1.44835	1.18175	0.953801	0.869648	0.925179	0.503576	0.132854	0.0531882	0.93009	0.540642	0.141257	0.0657249	1.49058	2.23401	2.22801	2.059	1.982	1.954	1.95499	2.383	2.44699	2.46299	2.448	2.145	2.132
1.5284	1.64236	1.62345	1.58059	1.68077	1.69992	1.60548	1.50946	1.56744	1.59437	1.5614	1.52826	1.44208	1.52507	1.57544	1.64573	1.47634	1.54255	1.62236	0.935892	1.73529	1.44455	1.19403	0.950806	0.869838	1.45492	1.19015	0.961542	0.88895	0.931385	0.507796	0.135418	0.0519523	0.936699	0.535642	0.145861	0.068937	1.49977	2.24002	2.23303	2.06004	1.97992	1.95398	1.95098	2.38103	2.44196	2.45693	2.44494	2.14506	2.13094
1.5637	1.67374	1.66267	1.63256	1.74843	1.78033	1.64765	1.54966	1.60568	1.62673	1.5967	1.55081	1.44894	1.53095	1.61368	1.70947	1.59401	1.67886	1.65374	0.939609	1.73538	1.44858	1.20428	0.959269	0.878487	1.4573	1.1914	0.968769	0.881086	0.934494	0.516259	0.139595	0.0521583	0.940994	0.547203	0.138918	0.0563754	1.49931	2.24198	2.23598	2.06397	1.97306	1.95202	1.94902	2.38398	2.43803	2.45105	2.44004	2.14996	2.12604
1.60297	1.72696	1.70597	1.68596	1.81794	1.85494	1.68297	1.58897	1.63398	1.65897	1.63597	1.56399	1.453	1.531	1.65297	1.76895	1.7189	1.82188	1.70496	0.936473	1.73003	1.44543	1.21486	0.969112	0.89137	1.4544	1.19505	0.967591	0.897327	0.931203	0.521326	0.142158	0.05218	0.938052	0.553865	0.160433	0.06859	1.49675	2.243	2.24	2.067	1.973	1.94301	1.948	2.386	2.439	2.449	2.44	2.151	2.125
1.63264	1.75957	1.74658	1.73267	1.87579	1.9188	1.7305	1.62849	1.66557	1.68447	1.67157	1.58525	1.45605	1.53103	1.67966	1.81964	1.83022	1.9443	1.73362	0.93213	1.72461	1.44265	1.21968	0.985415	0.903491	1.45022	1.18714	0.960684	0.899514	0.927545	0.532724	0.144826	0.0526744	0.933129	0.542884	0.144903	0.0640086	1.49088	2.24699	2.24805	2.07099	1.9749	1.94497	1.948	2.39199	2.44403	2.44905	2.44197	2.15301	2.12503
1.68737	1.80844	1.79643	1.79034	1.94323	1.98721	1.77351	1.67052	1.71444	1.72454	1.72044	1.60675	1.45996	1.53397	1.73635	1.87437	1.9348	2.05572	1.78639	0.920177	1.71503	1.43115	1.20674	0.981564	0.902689	1.4396	1.17233	0.946473	0.883553	0.916843	0.523664	0.147064	0.0521955	0.920189	0.515801	0.153709	0.077594	1.48087	2.24601	2.25196	2.07001	1.9661	1.94203	1.948	2.39101	2.44697	2.45296	2.43903	2.15399	2.12797
1.72312	1.84912	1.83711	1.84012	1.99612	2.04814	1.82212	1.71412	1.74512	1.75912	1.75611	1.63506	1.46302	1.53801	1.77412	1.92312	2.04406	2.1551	1.82712	0.910934	1.70501	1.4209	1.20279	0.982195	0.901436	1.43098	1.16951	0.942493	0.901389	0.908333	0.52577	0.149046	0.0545839	0.910477	0.49881	0.130781	0.0807866	1.47044	2.24801	2.25602	2.07402	1.96702	1.94202	1.949	2.38901	2.45001	2.457	2.442	2.157	2.126
1.77469	1.90061	1.88569	1.89168	2.04868	2.10765	1.8737	1.76765			1.80664	1.66354	1.47015	1.5411	1.82568	1.97572	2.07268	2.19864	1.87859	0.89969	1.69648	1.41243	1.19992	0.979942	0.899748	1.42183	1.15846			0.89644	0.516826	0.15188	0.0562516	0.900203	0.49004	0.165947	0.096516	1.46031	2.25301	2.26308	2.08204	1.97411	1.94901	1.95001	2.3931	2.45307			2.15803	2.12801
1.82362	1.94367	1.93462	1.93963	2.09663	2.15364	1.92361	1.81364	1.83969	1.8507	1.85165	1.7017	1.48092	1.54795	1.87363	2.02661	2.12063	2.24365	1.92067	0.894044	1.69111	1.40794	1.19384	0.977965	0.893955	1.4158	1.14904	0.921119	0.867255	0.890804	0.508048	0.153299	0.0549501	0.894782	0.495726	0.157972	0.0848999	1.45695	2.25399	2.26895	2.08498	1.98194	1.94999	1.95099	2.39995	2.45796	2.46295	2.45291	2.15998	2.12899
1.87712	1.99709	1.98411	1.9801	2.14407	2.19707	1.97211	1.86512	1.89214	1.90314	1.90812	1.76415	1.5021	1.55503	1.93112	2.07311	2.12705	2.25003	1.97612	0.889074	1.6893	1.40315	1.18518	0.96562	0.886444	1.40807	1.14239	0.914669	0.862743	0.886122	0.511647	0.156281	0.0565875	0.889536	0.50731	0.158143	0.083509	1.45299	2.25602	2.27902	2.09401	1.98901	1.95502	1.95401	2.40403	2.46202	2.47001	2.46	2.16202	2.127
1.93064	2.03855	2.03448	2.02444	2.17439	2.23029	2.02156	1.92064	1.95363		1.96164	1.82993	1.5467	1.57	1.98361	2.12347	2.15014	2.26306	2.02847	0.890958	1.69409	1.40472	1.18237	0.956622	0.879128	1.4079	1.14249	0.88772		0.887057	0.501654	0.148233	0.0607246	0.892255	0.512028	0.150624	0.0696816	1.45499	2.26711	2.28606	2.09709	1.99511	1.96204	1.96002	2.41606	2.47107	2.47404		2.17207	2.12498
1.98446	2.08454	2.0746	2.06163	2.20668	2.25476	2.06853	1.97446	2.00647		2.01546	1.90822	1.60541	1.73733	2.03449	2.16261	2.16188	2.26795	2.06761	0.895792	1.70024	1.41385	1.18027	0.954313	0.873902	1.41223	1.13549	0.907839		0.892714	0.505383	0.169429	0.130692	0.896052	0.521921	0.149244	0.0614323	1.4628	2.27591	2.29095	2.10492	2.00391	1.96497	1.96198	2.42095	2.47694	2.47697		2.17794	2.12302
2.04211	2.13311	2.12608	2.10107	2.23104	2.27804	2.1171	2.03212	2.06713	2.07413	2.07311	2.00019	1.68716		2.09211	2.19605	2.17201	2.27701	2.1201	0.900216	1.7024	1.41519	1.17816	0.947184	0.864242	1.41557	1.13772	0.911145	0.827213	0.898125	0.511864	0.185768		0.899255	0.521725	0.145371	0.0559022	1.46617	2.27802	2.29901	2.112	2.01501	1.97402	1.96802	2.429	2.47902	2.488	2.47902	2.18301	2.12301
2.0936	2.18152	2.16259	2.13057	2.24819	2.29516	2.16358	2.08461	2.12464	2.13371	2.1206	2.08593			2.14359	2.21819	2.17507	2.28104	2.16352	0.907312	1.71318	1.42152	1.17911	0.93998	0.856279	1.42503	1.13803	0.908951	0.819693	0.905072	0.517934			0.906031	0.515005	0.141435	0.0523457	1.47233	2.285	2.30404	2.11301	2.01902	1.98206	1.97707	2.43006	2.48608	2.49016	2.4871	2.188	2.12598
2.14262	2.22367	2.21062	2.17664	2.26388	2.3079	2.21063	2.13461	2.17659	2.19155	2.16962	2.16141	1.83739	1.84635	2.19162	2.23388	2.18095	2.28398	2.20567	0.91238	1.72261	1.43045	1.17701	0.938383	0.856181	1.43118	1.15481	0.916392	0.82486	0.911777	0.511739	0.193753	0.0840407	0.909374	0.507231	0.136122	0.047111	1.48284	2.285	2.30698	2.11399	2.02098	1.98696	1.98295	2.43496	2.49295	2.5029	2.49494	2.188	2.12402
2.18018	2.27316	2.25413	2.20011	2.28606	2.32105	2.26317	2.19219	2.24722	2.26026	2.20416	2.23723	1.93536	1.96052	2.23717	2.24504	2.18301	2.26202	2.25813	0.920248	1.73356	1.43848	1.18351	0.938823	0.85618	1.44154	1.1688	0.91194	0.829184	0.919697	0.516455	0.178892	0.0886125	0.916767	0.500059	0.133651	0.0440674	1.49395	2.28303	2.30799	2.117	2.02701	1.99003	1.99204	2.43501	2.49503	2.51101	2.49903	2.18702	2.12701
2.22943	2.31858	2.2895	2.22938	2.30224	2.33516	2.31062	2.24467	2.30894	2.33088	2.24848	2.30184	2.0356	2.10355	2.28444	2.25625	2.18602	2.268	2.29462	0.930697	1.74219	1.44511	1.18596	0.939581	0.85906	1.44898	1.1774	0.939341	0.849421	0.929778	0.512434	0.146389	0.0727509	0.927035	0.497059	0.133871	0.0433549	1.5026	2.29106	2.30601	2.116	2.03104	1.99908	2.00207	2.43699	2.50201	2.51505	2.507	2.19305	2.12901
2.26465	2.36652	2.33059	2.26069	2.32181	2.34787	2.3615	2.29946	2.38623	2.40328	2.28761	2.37032	2.1667	2.23074	2.32064	2.2768	2.18798	2.268	2.3455	0.935383	1.74881	1.45332	1.19646	0.941273	0.860674	1.45378	1.18464	0.933706	0.852757	0.934493	0.521757	0.138142	0.0605313	0.931575	0.494545	0.13392	0.0429342	1.51022	2.29595	2.30699	2.116	2.03397	2.00593	2.00794	2.43601	2.50299	2.51896	2.507	2.19696	2.12999
2.31416	2.40921	2.3772	2.28817	2.34407	2.36308	2.41119	2.35522	2.45829	2.47932	2.33716	2.45227	2.29656	2.35362	2.37118	2.29419	2.21624	2.30742	2.38822	0.936677	1.74806	1.45574	1.20196	0.942658	0.860676	1.45697	1.19386	0.946811	0.868073	0.938312	0.523254	0.126184	0.0450854	0.930082	0.466661	0.115625	0.0416829	1.51113	2.29397	2.307	2.11699	2.039	2.009	2.01302	2.43402	2.50901	2.52299	2.51198	2.19398	2.131
2.35449	2.46157	2.42547	2.33034	2.36226	2.38223	2.45859	2.40966	2.52879	2.55887	2.37642	2.51765	2.43353	2.50707	2.41448	2.34139		2.41161	2.4415	0.938377	1.7468	1.45308	1.20086	0.942178	0.859672	1.4566	1.20428	0.964095	0.883573	0.938846	0.526421	0.100409	0.0342917	0.93292	0.520924		0.0389111	1.50867	2.28696	2.30598	2.11501	2.03901	2.01004	2.01705	2.439	2.51206	2.51998	2.50595	2.18799	2.13207
2.39469	2.50864	2.4637	2.35779	2.38383	2.40086	2.50663	2.46358	2.5935	2.63045	2.41073	2.57059	2.55903	2.67669	2.4537	2.37375		2.46161	2.48268	0.932426	1.73956	1.44603	1.19764	0.947787	0.86227	1.44992	1.20334	0.968595	0.8887	0.934424	0.501076	0.108507	0.0401646	0.925587	0.546621		0.153683	1.50337	2.28402	2.30402	2.11599	2.03999	2.01298	2.02097	2.439	2.51696	2.51802	2.50203	2.18701	2.13795
2.40604	2.50756	2.46805	2.35404	2.37803	2.38353	2.50506	2.48556	2.62406	2.66957	2.39699	2.59599	2.67409	2.80909	2.46755	2.37654	2.45353	2.60653	2.48305	0.927973	1.70939	1.42904	1.17737	0.934026	0.85614	1.43561	1.1957	0.966197	0.887964	0.925676	0.50685	0.121914	0.0609111	0.925014	0.539127	0.151552	0.117843	1.48099	2.26499	2.25	2.0855	2.0125	2.001	2.00801	2.39999	2.492	2.4945	2.479	2.169	2.118
2.4572	2.55539	2.52222	2.39093	2.406	2.40942	2.56075	2.53339	2.68518	2.73221	2.45777	2.64304	2.77767	2.91813	2.51335	2.41186	2.51809	2.67505	2.5348	0.930757	1.69731	1.41847	1.17284	0.929757	0.845386	1.42425	1.18584	0.965002	0.893987	0.943753	0.49256	0.124751	0.0750748	0.926245	0.541914	0.156754	0.12587	1.47212	2.25309	2.24651	2.0796	2.01446	2.00051	2.01098	2.39548	2.49197	2.493	2.47551	2.15626	2.12682
2.51679	2.6625	2.57932	2.44929	2.44899	2.44507	2.61586	2.58638	2.74282	2.79871	2.53482	2.70221	2.84868	2.99904	2.57131	2.46879	2.55651	2.714	2.63847	0.92682	1.71113	1.40749	1.15635	0.923983	0.841781	1.41377	1.1817	0.967163	0.891556	0.928151	0.497578	0.146534	0.0969954	0.922137	0.567522	0.178842	0.147985	1.47497	2.25249	2.29403	2.07653	2.01055	1.99803	2.00705	2.39105	2.48755	2.48955	2.47204	2.16202	2.13193
2.55164	2.65812	2.61113	2.48416	2.47017	2.47164	2.65614	2.62861	2.77314	2.83362	2.57114	2.73616	2.88958	3.044	2.60915	2.49217	2.58407	2.74209	2.62514	0.909099	1.68014	1.40466	1.14834	0.917265	0.825471	1.40986	1.17542	0.963989	0.891975	0.910695	0.503891	0.126404	0.0880052	0.904487	0.559827	0.17872	0.14634	1.45706	2.248	2.23848	2.07449	2.01149	1.99649	2.00697	2.3885	2.484	2.4885	2.47849	2.1585	2.13202
2.61027	2.70781	2.66523	2.54805	2.53898	2.52668	2.71273	2.6744	2.83006	2.8822	2.62676	2.79483	2.91962	3.04359	2.66828	2.55573	2.61366	2.77796	2.67976	0.910325	1.68118	1.4022	1.13759	0.905633	0.821603	1.4074	1.16675	0.949676	0.874613	0.912629	0.504165	0.119515	0.0723524	0.904937	0.581234	0.176094	0.135669	1.4556	2.24942	2.23105	2.06853	2.00754	1.99106	1.9971	2.38801	2.48246	2.48997	2.47602	2.1594	2.13984
2.67198	2.76055	2.72053	2.60551	2.59998	2.58153	2.76704	2.73201	2.86273	2.92464	2.68748	2.86833	2.94577	3.06084	2.72899	2.61942	2.66655	2.81915	2.74395	0.914085	1.67774	1.39813	1.13711	0.899415	0.810037	1.40742	1.16139	0.950952	0.876647	0.91457	0.494044	0.108915	0.0549883	0.910381	0.561478	0.175591	0.137656	1.45476	2.24306	2.22505	2.06404	2.00353	1.98654	1.99105	2.38602	2.47556	2.48603	2.47402	2.15157	2.13009
2.73603	2.81402	2.77802	2.67452	2.66853	2.65653	2.82802	2.78552	2.90152	2.95002	2.75203	2.88807	2.9465	3.0555	2.79452	2.70507	2.964	2.85	2.79902	0.909929	1.68098	1.39672	1.13151	0.894354	0.807377	1.40904	1.14876	0.940698	0.867945	0.908038	0.507573	0.114949	0.0554698	0.908625	0.538879	0.0948698	0.122064	1.45514	2.241	2.2185	2.059	1.9965	1.9795	1.9835	2.376	2.4695	2.48	2.4705	2.151	2.13399
2.79527	2.86133	2.83222	2.73234	2.73534	2.72981	2.87043	2.83667	2.94565	2.98376	2.81273	2.97988	2.95449	3.05549	2.85279	2.7825	2.96498	2.87731	2.84631	0.913971	1.68412	1.39815	1.13683	0.890094	0.809917	1.41517	1.15134	0.931743	0.862804	0.910336	0.526595	0.118191	0.0524667	0.914284	0.525509	0.106308	0.119443	1.45825	2.24068	2.21645	2.05798	1.993	1.97252	1.976	2.37395	2.4631	2.47405	2.46453	2.15216	2.14011
2.85593	2.90608	2.87757	2.79045	2.81029	2.80826	2.91508	2.8583	2.97423	3.0053	2.87244	3.00279	2.95797	3.05748	2.91293	2.85435	2.97293	2.89978	2.89306	0.911992	1.68958	1.40508	1.13649	0.889758	0.810171	1.41671	1.15362	0.922349	0.852765	0.906881	0.519796	0.11939	0.0502562	0.913891	0.5253	0.102943	0.110853	1.4613	2.25189	2.21353	2.05552	1.98953	1.96458	1.96956	2.37152	2.46449	2.46954	2.46103	2.1619	2.14297
2.86807	2.90404	2.88007	2.81408	2.86811	2.87411	2.90905	2.84806	2.95106	2.99004	2.89807	3.00503	2.96101	3.082	2.91606	2.91607	2.97475	3.0767	2.88307	0.93703	1.68691	1.40998	1.14408	0.905321	0.818068	1.42539	1.17311	0.92231	0.850154	0.93358	0.507479	0.125493	0.0437998	0.93786	0.51935	0.102805	0.0253437	1.46118	2.219	2.168	2.01999	1.956	1.934	1.93999	2.341	2.428	2.44999	2.43999	2.142	2.128
2.9386	2.9491	2.94864	2.89833	2.97782	2.98774	2.95901	2.91075	3.01179	3.03118	2.97056	3.03834	2.96884	3.08298	2.9817	2.99248	2.71712	2.76029	2.95262	0.947776	1.69818	1.41237	1.15197	0.905859	0.837327	1.43895	1.17825	0.921957	0.854229	0.944415	0.506323	0.128559	0.0435941	0.948116	0.498367	0.117998	0.0291837	1.47111	2.21704	2.16702	2.01412	1.95208	1.93302	1.93314	2.34198	2.42408	2.44412	2.42627	2.13808	2.1231
2.99352	2.99856	3.01343	2.98325	3.08505	3.0901	2.99171	2.95164	3.03579	3.06272	3.02948	3.06279	2.97495	3.083	3.02562	3.10599	2.82894	2.8759	2.99265	0.95577	1.70757	1.4266	1.16597	0.915553	0.85326	1.44553	1.18447	0.930037	0.857471	0.952073	0.500086	0.130681	0.0437287	0.955733	0.51563	0.130203	0.0452456	1.48258	2.217	2.17196	2.01004	1.94605	1.91516	1.92111	2.342	2.41409	2.43607	2.42303	2.13701	2.12994
3.00802	3.04405	3.03904	3.01003	3.12009	3.1511	3.04204	2.95904	3.05301	3.07202	3.03701	3.06298	2.97201	3.072	3.05202	3.15803	2.94514	3.02115	3.03004	0.959085	1.71417	1.43142	1.17404	0.93354	0.872359	1.44877	1.18478	0.927483	0.858698	0.954045	0.499576	0.134982	0.0472304	0.961475	0.554925	0.1294	0.0472589	1.48925	2.216	2.175	2.02001	1.948	1.92201	1.93	2.339	2.41501	2.43401	2.42701	2.138	2.13
3.02276	3.08729	3.07442	3.03853	3.19968	3.24052	3.07446	2.99343	3.05989	3.08676	3.04487	3.04529	2.97889	3.072	3.06774	3.18259	3.06994	3.15086	3.06738	0.963635	1.71499	1.44562	1.19196	0.942413	0.879954	1.45256	1.18603	0.93048	0.866039	0.958123	0.540228	0.136426	0.0476038	0.965602	0.56821	0.164008	0.0637966	1.49439	2.21797	2.17795	2.02885	1.94898	1.93085	1.92803	2.34195	2.4209	2.44187	2.43684	2.13898	2.12902
3.08146	3.12862	3.1285	3.11331	3.25351	3.31829	3.13346	3.0475	3.11053	3.1296	3.10742	3.06085	2.99981	3.07596	3.12547	3.2583	3.19783	3.27487	3.11853	0.962917	1.71513	1.44292	1.19654	0.994181	0.90377	1.4545	1.18659	0.933314	0.867557	0.957516	0.520341	0.136311	0.0483036	0.964877	0.559909	0.146052	0.0587692	1.49083	2.22295	2.18196	2.029	1.94504	1.931	1.928	2.34398	2.421	2.44299	2.43601	2.14296	2.13395
3.13108	3.18605	3.17606	3.1811	3.33111	3.40212	3.16806	3.08207	3.14407	3.16505	3.16608	3.08607	2.999	3.076	3.17207	3.33509	3.32514	3.43017	3.16406	0.955806	1.71636	1.43637	1.20675	1.01687	0.924046	1.44995	1.18249	0.923162	0.864065	0.952475	0.515574	0.135991	0.0501214	0.956357	0.554778	0.170365	0.0699927	1.48527	2.217	2.185	2.031	1.95499	1.92002	1.925	2.347	2.42399	2.44599	2.434	2.139	2.13299
3.19866	3.22816	3.23189	3.26827	3.42807	3.5128	3.22389	3.14671	3.20577	3.2101	3.23366	3.15268	3.00096	3.07796	3.23868	3.41246	3.45051	3.58002	3.21891	0.943328	1.70064	1.42126	1.20027	1.01485	0.920893	1.43827	1.19332	0.925376	0.859265	0.938704	0.51003	0.137196	0.0513751	0.9448	0.544308	0.15679	0.0723825	1.47583	2.21602	2.18892	2.03394	1.94716	1.93373	1.92696	2.34994	2.41616	2.4411	2.43302	2.13704	2.12712
3.2109	3.2845	3.28057	3.27991	3.45081	3.53185	3.27257	3.19062	3.22187	3.24767	3.24095	3.154	3.00397	3.08097	3.25685	3.41499	3.54022	3.67616	3.26361	0.936559	1.68802	1.41179	1.19767	1.02016	0.933675	1.43006	1.16493	0.925668	0.846593	0.93392	0.509652	0.138508	0.0512315	0.935571	0.543822	0.162665	0.0806562	1.46217	2.21897	2.19891	2.04986	1.947	1.934	1.93493	2.35496	2.42492	2.44298	2.43796	2.14196	2.127
3.28704	3.33804	3.33905	3.36504		3.67802	3.33005	3.23304	3.27405		3.32203	3.216	3.00401	3.08101	3.32605	3.50105	3.62404	3.77402	3.32205	0.917492	1.68085	1.40018	1.18041		0.940624	1.41519	1.16157	0.930166		0.913954	0.500771	0.141294	0.0519209	0.91833	0.500252	0.142031	0.0953071	1.45217	2.234	2.19901	2.04501	1.958		1.94	2.358	2.42601	2.44401		2.154	2.124
3.33017	3.3851	3.38806	3.40817		3.69664	3.37906	3.27617	3.326		3.3534	3.21992	3.01774	3.08689	3.37506	3.55497	3.66227	3.79461	3.37204	0.909248	1.67332	1.39546	1.1825		0.934586	1.40794	1.14606	0.915403		0.908053	0.501418	0.14547	0.0528423	0.90787	0.513064	0.153628	0.0921995	1.44817	2.23008	2.20783	2.05677	1.95506		1.94491	2.36192	2.43189	2.45381		2.15498	2.12596
3.37062	3.44048	3.43951	3.44268		3.74949	3.4315	3.34237	3.38048	3.39852	3.39956	3.26358	3.03088	3.08205	3.40869	3.59661	3.69767	3.84056	3.42748	0.909635	1.67153	1.39101	1.17419		0.912234	1.4108	1.14374	0.914446	0.825499	0.905642	0.483493	0.145174	0.0519785	0.910602	0.501652	0.142311	0.0671805	1.44625	2.23396	2.21394	2.06096	1.97184		1.945	2.36992	2.43893	2.46787	2.45889	2.15698	2.12699
3.46205	3.49206	3.50106				3.48406	3.40107	3.44507	3.46007	3.49006	3.38411	3.08311	3.11822	3.50006	3.66405	3.70502	3.84401	3.48406	0.911854	1.67177	1.39003				1.40297	1.12992	0.900656	0.810615	0.907876	0.513347	0.135408	0.0426291	0.913122	0.512285	0.14427	0.0638825	1.44446	2.24301	2.21901	2.066				2.37801	2.44401	2.469	2.46001	2.16301	2.13
3.51201	3.54397	3.55395	3.56297	3.75804	3.8141	3.53597	3.46179	3.50677	3.52177	3.54687	3.48794	3.18302	3.32195	3.55099	3.70812	3.71873	3.85086	3.53597	0.915537	1.67564	1.39302	1.17589	0.976982	0.891209	1.40748	1.13445	0.906072	0.824308	0.913302	0.55613	0.178671	0.132593	0.914924	0.534626	0.144721	0.0571144	1.45136	2.2479	2.22979	2.06894	1.98479	1.9569	1.9559	2.38781	2.4489	2.469	2.47079	2.1679	2.13098
3.56255	3.59257	3.60554	3.60661	3.76692	3.83481	3.59349	3.51751	3.57638	3.59138	3.5926	3.55342	3.2177	3.35771	3.60155	3.72486	3.72693	3.85001	3.58952	0.917453	1.68169	1.39946	1.17018	0.968993	0.882498	1.40661	1.14312	0.912532	0.817871	0.915184	0.501682	0.150979	0.106166	0.916734	0.540065	0.145711	0.0554142	1.45404	2.25196	2.23496	2.07396	1.98797	1.96394	1.9669	2.39097	2.45495	2.48486	2.47695	2.17494	2.13496
3.62104	3.64604	3.64804	3.63604	3.79202	3.84902	3.64405	3.57905	3.64506	3.65606	3.64904	3.63707	3.28909	3.28912	3.65805	3.75802	3.73001	3.844	3.64105	0.926703	1.6884	1.40883	1.17793	0.95271	0.867302	1.41802	1.14569	0.888565	0.815123	0.924633	0.501618	0.159565	0.0734913	0.925584	0.533025	0.143677	0.0540799	1.46185	2.255	2.236	2.074	1.99001	1.974	1.97601	2.392	2.46	2.487	2.48	2.17401	2.139
3.66712	3.69604	3.69706	3.68703	3.81751	3.86863	3.70091	3.63493	3.71467	3.72959	3.69218	3.72041	3.39301	3.43324	3.71197	3.77566	3.73687	3.844	3.69399	0.930556	1.69978	1.41079	1.17505	0.941023	0.857694	1.42818	1.15724	0.893937	0.818839	0.927731	0.510569	0.153584	0.0634618	0.929829	0.526858	0.140177	0.0540015	1.47227	2.25991	2.23306	2.07498	1.99687	1.97891	1.98483	2.38709	2.46196	2.48896	2.48294	2.18087	2.14293
3.70862	3.74654	3.73862	3.70583	3.82791	3.869	3.76145	3.69545	3.7913	3.80234	3.73362	3.78343	3.52777	3.57273	3.75759	3.79185	3.73997	3.84103	3.74355	0.942638	1.71045	1.42443	1.17453	0.935896	0.859105	1.43477	1.16597	0.911389	0.842996	0.941354	0.498306	0.154451	0.0649543	0.941066	0.525313	0.139644	0.0522067	1.48129	2.25703	2.23399	2.07203	1.99799	1.98693	1.99491	2.38799	2.46299	2.49494	2.48795	2.17803	2.14795
3.75605	3.79305	3.78404	3.74802	3.83804	3.87802	3.80705	3.76506	3.85707	3.86807	3.77705	3.86108	3.66315	3.72416	3.80105	3.80702	3.74401	3.832	3.78605	0.949165	1.71755	1.43284	1.18245	0.934965	0.855288	1.43875	1.18439	0.912775	0.841699	0.947456	0.511079	0.161873	0.0755677	0.946694	0.510881	0.140076	0.0483483	1.49071	2.26	2.237	2.072	1.999	1.99401	1.999	2.395	2.469	2.50399	2.493	2.178	2.144
3.80016	3.84109	3.82227	3.76665	3.87431	3.89959	3.85509	3.82388	3.92471	3.93571	3.82411	3.93656	3.79843	3.8663	3.84516	3.82074	3.75381	3.83593	3.83311	0.953861	1.72397	1.43888	1.18327	0.930466	0.853641	1.44412	1.19258	0.926087	0.858628	0.953377	0.510393	0.137572	0.0552366	0.950576	0.512185	0.136694	0.0467896	1.49452	2.25902	2.23504	2.07298	2.00293	1.99989	2.00293	2.39402	2.46998	2.49909	2.49104	2.17604	2.14302
3.8416	3.89053	3.86955	3.79671	3.875	3.9	3.89759	3.88244	3.98245	4.01326	3.86461	4.00435	3.9139	3.99972	3.89057	3.83784	3.7639	3.89542	3.87956	0.953881	1.72428	1.44303	1.18172	0.930925	0.852887	1.44643	1.18691	0.95499	0.871082	0.953549	0.511875	0.143616	0.0537606	0.950145	0.501227	0.132966	0.0534051	1.49498	2.25603	2.23302	2.06904	2.00696	2	2.0129	2.394	2.47693	2.50098	2.491	2.17699	2.14597
3.88804	3.94604	3.91505	3.83603	3.88502	3.90901	3.95004	3.93306	4.05606	4.09007	3.91204	4.07606	4.05213	4.15116	3.93204	3.90102		3.894	3.93304	0.950405	1.721	1.43391	1.17093	0.92942	0.843744	1.44604	1.20401	0.959636	0.878884	0.949775	0.521121	0.142349	0.0537912	0.946835	0.583505		0.0387759	1.49107	2.255	2.229	2.068	2.009	2	2.01	2.391	2.479	2.501	2.487	2.172	2.147
3.92824	3.99311	3.96702	3.87035	3.90267	3.91685	3.99711	3.99189	4.12078	4.16165	3.9493	4.13489	4.18353	4.31492	3.97323	3.92358		3.89498	3.98011	0.945139	1.71089	1.42624	1.16212	0.918437	0.8379	1.43732	1.1909	0.965402	0.882836	0.944548	0.522592	0.131092	0.055066	0.941922	0.588349		0.0344906	1.48358	2.25206	2.22704	2.068	2.01194	2.00196	2.01098	2.38904	2.47998	2.49707	2.48406	2.17102	2.14798
3.9825	4.04552	4.01655	3.91459	3.94065	3.94078	4.05051	4.03957	4.18046	4.2383	4.00647		4.29697	4.43986	4.03146	3.9557			4.03351	0.939204	1.70019	1.41516	1.13835	0.901902	0.823473	1.42906	1.19841	0.966194	0.885545	0.934106		0.146277	0.082237	0.940374	0.585577			1.47115	2.25497	2.22403	2.06701	2.00506	2.00002	2.01001	2.38999	2.47505	2.49601	2.48004	2.17298
4.03205	4.09705	4.06805	3.96404	3.96105	3.96703	4.10205	4.10104	4.24306	4.30806	4.05406		4.38505	4.53206	4.08405	3.99705			4.08805	0.929195	1.68895	1.40499	1.13628	0.902364	0.813615	1.41939	1.18063	0.96181	0.884094	0.926363		0.164921	0.104683	0.928458	0.559959			1.46367	2.24601	2.221	2.064	2.006	1.99699	2.005	2.384	2.47599	2.493	2.47799	2.16501
4.08686	4.14402	4.11502	4.00515	4.01096	3.99443	4.15196	4.13921	4.29982	4.36776	4.1118		4.43986	4.58882	4.13592	4.05186			4.13502	0.924498	1.68381	1.39968	1.13169	0.896032	0.808761	1.41202	1.17856	0.961683	0.887705	0.919081		0.165518	0.107942	0.926256	0.579425			1.45673	2.2558	2.2161	2.0591	2.00698	1.99112	2.00304	2.38106	2.46718	2.4881	2.47212	2.17382
4.14649	4.19655	4.16557	4.05854	4.02985	4.02177	4.20455	4.19651	4.34066	4.41758	4.16753	4.35841	4.47966	4.62172	4.19153	4.10455		3.97181	4.18656	0.920534	1.67991	1.39385	1.12388	0.886016	0.804685	1.40686	1.17001	0.965348	0.888196	0.916223	0.504282	0.142222	0.085545	0.921203	0.574139		0.130791	1.45043	2.2441	2.21303	2.05305	1.99609	1.99199	2.00102	2.37803	2.46204	2.48106	2.47002	2.15913	2.14196
4.21109	4.24709	4.22009	4.1141	4.1021	4.08211	4.26109	4.24109	4.39807	4.46507	4.2281	4.41809	4.506	4.63999	4.25809	4.1821		4.01909	4.24209	0.919803	1.67972	1.39472	1.1182	0.883361	0.802156	1.40423	1.16556	0.958038	0.882684	0.916015	0.495576	0.120583	0.0546579	0.9199	0.581813		0.16095	1.44986	2.24399	2.20699	2.04599	1.99298	1.97899	1.99198	2.37198	2.45398	2.47299	2.46499	2.16099	2.14098
4.264	4.30098	4.27006	4.17289	4.16187	4.14776	4.31302	4.29204	4.43824	4.50524	4.28493	4.47002	4.506	4.63215	4.31296	4.24285		4.07396	4.295	0.915521	1.68034	1.3951	1.1221	0.884135	0.805713	1.40164	1.15804	0.951121	0.873258	0.913095	0.499221	0.122376	0.0417929	0.914306	0.542581		0.126285	1.45067	2.24007	2.20307	2.04011	1.98318	1.97311	1.9812	2.36218	2.44418	2.47006	2.46206	2.15609	2.1302
4.31742	4.34651	4.32243	4.2284	4.23322	4.22219	4.3684	4.34048	4.47065	4.53567	4.33842	4.50364	4.51292	4.632	4.3684	4.31719		4.14423	4.34545	0.913462	1.68459	1.39509	1.11852	0.880975	0.802981	1.3971	1.15366	0.947627	0.867274	0.912585	0.509715	0.129917	0.0408972	0.910669	0.518429		0.111467	1.45352	2.23011	2.203	2.04	1.98003	1.9641	1.97408	2.35804	2.43905	2.46308	2.45607	2.14512	2.12604
4.35808	4.39907	4.37807	4.29609	4.31611	4.31212	4.41306	4.38006	4.52203	4.56403	4.38308	4.52903	4.52	4.625	4.40308	4.3991			4.39307	0.917585	1.69183	1.40113	1.12236	0.888	0.81204	1.40332	1.14929	0.928327	0.855887	0.916814	0.508472	0.12714	0.0396303	0.914506	0.526755			1.46012	2.224	2.2	2.036	1.972	1.95799	1.96599	2.354	2.43999	2.45699	2.44299	2.142	2.125
4.41286	4.44504	4.42208	4.35673	4.39045	4.39135	4.45022	4.42114	4.54061	4.58555	4.43786	4.55153	4.52	4.62402	4.45786	4.46267			4.43904	0.927758	1.70096	1.41096	1.1409	0.888216	0.818564	1.41174	1.15429	0.926469	0.853715	0.925959	0.522919	0.126885	0.0397965	0.925324	0.516876			1.46973	2.22302	2.20196	2.036	1.96906	1.95408	1.95816	2.35204	2.4302	2.45014	2.43614	2.14102	2.12696
4.45962	4.48864	4.47159	4.42147	4.47629	4.4882	4.48571	4.45175	4.56678	4.60583	4.48363	4.56886	4.52496	4.62102	4.50363	4.53342			4.48165	0.940872	1.71275	1.42889	1.15479	0.900001	0.826961	1.42631	1.16632	0.919994	0.849723	0.940411	0.522754	0.130143	0.041833	0.936558	0.544686			1.48152	2.22201	2.20597	2.03402	1.969	1.94805	1.95106	2.36192	2.42702	2.44207	2.43302	2.14001	2.127
4.50507	4.53906	4.52307	4.48311	4.56214	4.58216	4.53205	4.48605	4.58704	4.62204	4.53407	4.58101	4.528	4.62098	4.54606	4.59313	4.36616	4.3962	4.52806	0.950523	1.72478	1.43771	1.1759	0.925732	0.844122	1.44379	1.17088	0.919564	0.851009	0.949761	0.51505	0.130999	0.0420808	0.946243	0.537287	0.143661	0.0622168	1.49571	2.22201	2.207	2.038	1.96299	1.94099	1.93799	2.365	2.422	2.43899	2.42799	2.141	2.13
4.54427	4.57434	4.56718	4.54583	4.64348	4.67624	4.56341	4.51349	4.60958	4.64458	4.57327	4.58787	4.52604	4.60824	4.5833	4.67055	4.46221	4.51577	4.56432	0.958187	1.73224	1.44625	1.18987	0.950615	0.863479	1.45308	1.1802	0.922132	0.856291	0.956602	0.508944	0.130274	0.0485394	0.95425	0.559093	0.168369	0.0722526	1.50204	2.22593	2.20896	2.04095	1.95613	1.93511	1.93113	2.36696	2.42004	2.43507	2.42309	2.14198	2.13098
4.59248	4.6294	4.62042	4.60733	4.73501	4.77493	4.61345	4.55851	4.62978	4.66874	4.62148	4.60086	4.5349	4.61097	4.63148	4.73728	4.57873	4.64263	4.61841	0.96196	1.74018	1.44936	1.20549	0.967242	0.886431	1.45863	1.17905	0.934158	0.858754	0.958411	0.509097	0.133099	0.0503217	0.959889	0.565652	0.156387	0.0656153	1.50974	2.23095	2.21493	2.041	1.95105	1.9261	1.92012	2.36799	2.41703	2.43203	2.42201	2.14793	2.12803
4.63206	4.67607	4.66407	4.66508	4.81513	4.86612	4.64308	4.58406	4.65304	4.69104	4.66406	4.62601	4.542	4.61001	4.66807	4.79909	4.70519	4.77524	4.65808	0.962731	1.73716	1.45272	1.22216	0.988706	0.909441	1.45869	1.18528	0.958948	0.868716	0.95925	0.522587	0.143021	0.0516398	0.960472	0.563919	0.143629	0.0516298	1.51076	2.23201	2.21401	2.04401	1.94299	1.92099	1.915	2.37299	2.419	2.438	2.426	2.14801	2.127
4.6751	4.72596	4.71396	4.72083	4.90022	4.9473	4.69688	4.62612	4.67749	4.71647	4.70416	4.6358	4.54494	4.61686	4.71502	4.85777	4.83038	4.93369	4.70992	0.956637	1.73459	1.44921	1.23346	0.999279	0.929961	1.45525	1.18803	0.957285	0.872883	0.952315	0.520827	0.143833	0.0515322	0.955377	0.549599	0.149752	0.0515222	1.50645	2.23592	2.2189	2.0489	1.93516	1.91708	1.91206	2.36908	2.42194	2.43702	2.42796	2.15192	2.127
4.72259	4.7726	4.75961	4.77851	4.95851	5.02831	4.74162	4.6726	4.71765	4.73584	4.75159	4.65682	4.545	4.61601	4.75863	4.9165	4.95593	5.06984	4.75065	0.948371	1.72338	1.44111	1.23369	1.03026	0.949345	1.45114	1.18337	0.951966	0.905864	0.943833	0.514971	0.14382	0.050271	0.947478	0.546048	0.148571	0.0583506	1.49782	2.24096	2.22098	2.04801	1.92905	1.90907	1.91002	2.37197	2.42398	2.44097	2.43197	2.15795	2.127
4.76707	4.81808	4.81108	4.84007	5.04107	5.1121	4.79806	4.71708	4.73909	4.77605	4.80007	4.68605	4.54801	4.618	4.80606	4.96609	5.06214	5.17417	4.80407	0.935184	1.71566	1.43137	1.22666	1.03201	0.956092	1.43632	1.17428	0.941069	0.886372	0.933115	0.51444	0.143888	0.0504301	0.931943	0.521053	0.157454	0.067556	1.48483	2.234	2.227	2.052	1.931	1.903	1.907	2.37101	2.428	2.44101	2.43601	2.152	2.128
4.81216	4.87396	4.86205	4.89007	5.09107	5.18072	4.84021	4.76805	4.79594	4.81232	4.84418	4.71643	4.55487	4.62095	4.84723	5.02785	5.15624	5.28886	4.85407	0.9245	1.7026	1.41929	1.21546	1.03835	0.963982	1.42852	1.16626	0.93357	0.881167	0.923343	0.50802	0.142692	0.0504889	0.920906	0.49643	0.14033	0.0715945	1.47519	2.23596	2.22995	2.052	1.92805	1.90005	1.90504	2.37885	2.428	2.44689	2.44484	2.15102	2.12702
4.87135	4.92148	4.9174	4.95232	5.15134	5.25024	4.89737	4.81647	4.84052	4.85256	4.90335	4.76942	4.56291	4.62397	4.90536	5.08636	5.20448	5.33551	4.90742	0.913886	1.69429	1.40844	1.20466	1.03771	0.959986	1.41729	1.15657	0.923807	0.887845	0.914378	0.507791	0.14446	0.0509351	0.908792	0.493992	0.1409	0.0688414	1.46713	2.23105	2.23495	2.05892	1.93492	1.90099	1.90005	2.38197	2.43295	2.45293	2.44896	2.14605	2.127
4.92958	4.97457	4.98207	5.03652	5.23202	5.30605	4.95507	4.85957	4.88258	4.88207	4.95909	4.82312	4.57607	4.63403	4.96708	5.14556	5.23002	5.34652	4.96457	0.898869	1.66477	1.39223	1.18919	1.00811	0.952785	1.39492	1.13484	0.909036	0.810745	0.906153	0.504931	0.141781	0.0504378	0.89576	0.513365	0.152481	0.070846	1.44029	2.2235	2.22101	2.05551	1.92254	1.89601	1.9	2.3695	2.42651	2.45	2.444	2.153	2.127
4.98982	5.02403	5.03594	5.05762	5.24375	5.34028	5.00943	4.91541	4.94086	4.94878	5.02186	4.93377	4.6191	4.65065	5.02536	5.18815	5.24864	5.36366	5.0155	0.899293	1.66399	1.39057	1.18242	1.02023	0.94993	1.39482	1.13592	0.891516	0.7877	0.899143	0.527206	0.136315	0.0490491	0.896394	0.521214	0.146117	0.0594163	1.44279	2.22399	2.2264	2.06187	1.94945	1.90286	1.89902	2.36853	2.4319	2.45146	2.44204	2.144	2.12045
5.04895	5.0785	5.09099	5.10159	5.28944	5.37412	5.06648	4.96802	5.00432	5.00147	5.08095	5.01772	4.73425	4.80683	5.08594	5.23804	5.26188	5.36846	5.06851	0.899753	1.67132	1.39158	1.17442	0.991221	0.919076	1.39623	1.15162	0.938602	0.885906	0.899172	0.518654	0.190699	0.110352	0.897165	0.528207	0.14179	0.0544409	1.44734	2.23143	2.23046	2.06794	1.96189	1.91091	1.90244	2.3685	2.43398	2.43504	2.44596	2.15044	2.11852
5.0991	5.13408	5.13506	5.14457	5.32203	5.39101	5.12159	5.0211	5.05712	5.06914	5.13309	5.10213	4.80062	4.93912	5.1356	5.26754	5.2695	5.367	5.12507	0.900131	1.69291	1.40202	1.17186	0.972889	0.897195	1.39641	1.15647	0.8863	0.800334	0.899483	0.518235	0.188989	0.146344	0.897564	0.529098	0.141203	0.0524945	1.46748	2.23901	2.246	2.07801	1.96351	1.91751	1.90902	2.36801	2.4425	2.463	2.455	2.15801	2.117
5.15589	5.17696	5.17813	5.18815	5.33966	5.39983	5.17447	5.07838	5.1207	5.14348	5.18548	5.17999	4.87259	5.05854	5.19337	5.28957	5.2695	5.36553	5.16752	0.903684	1.68263	1.40155	1.17194	0.960463	0.879427	1.40734	1.1483	0.896668	0.80764	0.901515	0.512441	0.178687	0.126726	0.902466	0.527255	0.139708	0.0522599	1.45665	2.24292	2.23248	2.07252	1.96988	1.92388	1.91979	2.37143	2.44299	2.46202	2.455	2.16143	2.11847
5.19661	5.21959	5.21812	5.21375	5.35634	5.40594	5.22403	5.14437	5.20829	5.22435	5.22413	5.2647	4.96314	5.15026	5.24006	5.3103	5.27247	5.36501	5.21406	0.912409	1.69001	1.41068	1.16717	0.945911	0.858924	1.41288	1.16261	0.895243	0.814802	0.910019	0.523671	0.178617	0.131228	0.911073	0.522759	0.138402	0.0506995	1.47128	2.2524	2.23102	2.07003	1.97198	1.93589	1.93337	2.37249	2.44598	2.46498	2.45698	2.16793	2.12246
5.24106	5.26206	5.2551	5.24504	5.35702	5.39399	5.26108	5.18818	5.28417	5.30717	5.26308	5.35016	5.11025	5.15033	5.27308	5.31702	5.269	5.35398	5.24109	0.928888	1.69283	1.41402	1.17136	0.927366	0.846025	1.41921	1.17493	0.908788	0.827254	0.926665	0.525671	0.147328	0.0524596	0.928712	0.530955	0.140043	0.0559437	1.4639	2.23699	2.213	2.06	1.98201	1.94303	1.94803	2.37001	2.44102	2.463	2.459	2.16199	2.12999
5.26555	5.28655	5.29918	5.26169	5.36387	5.39105	5.29635	5.2636	5.35764	5.38064	5.2954	5.41873	5.21899	5.29237	5.30933	5.32682	5.27096	5.34418	5.28126	0.928154	1.70116	1.41907	1.16859	0.921499	0.843968	1.43103	1.1696	0.912236	0.837412	0.92453	0.526181	0.124777	0.0436627	0.929427	0.511637	0.137153	0.0489396	1.47203	2.23405	2.213	2.05902	1.98495	1.95478	1.95978	2.37295	2.44787	2.463	2.459	2.15807	2.12705
5.31943	5.33746	5.3376	5.29663	5.37093	5.39892	5.34845	5.32832	5.43024	5.46016	5.35042	5.47936		5.40383	5.36442	5.35272	5.29475	5.35785	5.33345	0.93934	1.70419	1.42533	1.16807	0.91483	0.834135	1.43923	1.19022	0.932533	0.859841	0.940983	0.502217		0.0429064	0.93504	0.522163	0.124931	0.0365614	1.47649	2.23004	2.21003	2.05702	1.9939	1.96292	1.97385	2.37003	2.448	2.46696	2.45999	2.15404	2.12403
5.35709	5.38709	5.38809	5.32205	5.38802	5.40802	5.3991	5.39311	5.50714	5.54415	5.37809	5.52417	5.46625	5.60618	5.40809	5.37106		5.41794	5.38208	0.935167	1.70327	1.42368	1.16161	0.910117	0.833176	1.43798	1.17932	0.939986	0.866243	0.935564	0.506273	0.135496	0.0905821	0.932469	0.520231		0.0471933	1.47691	2.235	2.208	2.05799	1.99601	1.97401	1.99201	2.37099	2.45899	2.47001	2.454	2.16199	2.13497
5.40504	5.43406	5.43408	5.35141	5.3978	5.41682	5.45194	5.45378	5.58052	5.62341	5.428	5.61321	5.59834	5.70403	5.45506	5.40433		5.38467	5.42317	0.933582	1.69628	1.42045	1.15843	0.908542	0.83118	1.43167	1.19175	0.95394	0.873298	0.932453	0.556167	0.133412	0.0541915	0.932117	0.531631		0.0489644	1.47608	2.23304	2.20604	2.05212	2.00384	1.98184	1.99592	2.3661	2.45508	2.47294	2.45204	2.15612	2.12128
5.44766	5.48955	5.48757	5.39763	5.42081	5.44081	5.49664	5.51451	5.64151	5.69245	5.47661	5.65071	5.71804	5.85379	5.49468	5.40897			5.47855	0.924702	1.68827	1.41296	1.15736	0.903402	0.824445	1.42439	1.188	0.971677	0.890659	0.925566	0.559699	0.140333	0.0601751	0.921308	0.484914			1.46329	2.233	2.20203	2.052	2.00301	1.98795	2.00592	2.36203	2.45302	2.47102	2.45398	2.15302	2.12695
5.4871	5.5351	5.53707	5.43009	5.44805	5.46303	5.5541	5.5721	5.70512	5.77014	5.5111	5.69609	5.83812	5.98214	5.5381	5.47411			5.5301	0.913962	1.68458	1.40514	1.1563	0.903714	0.817348	1.41613	1.18601	0.972811	0.886282	0.917177	0.565646	0.142485	0.0750333	0.908567	0.555702			1.45665	2.22302	2.19999	2.05298	2.006	1.996	2.00901	2.354	2.45198	2.46699	2.449	2.14901	2.12601
5.54104	5.58806	5.57532	5.47815	5.47256	5.48167	5.60902	5.62702	5.76887	5.84271	5.56504	5.74611	5.90383	6.05569	5.59302	5.53295			5.58502	0.909873	1.67355	1.39702	1.14038	0.900713	0.816544	1.40395	1.1761	0.973282	0.892902	0.910292	0.568607	0.166464	0.108722	0.907224	0.5726			1.44909	2.23283	2.19312	2.04416	2.00403	1.99797	2.01293	2.35302	2.44021	2.46012	2.449	2.15588	2.12993
5.59939	5.6365	5.62944	5.5166	5.51753	5.51663	5.66047	5.66461	5.8363	5.90931	5.62339	5.81825	5.95646	6.10252	5.64744	5.56665			5.63548	0.906861	1.66416	1.39025	1.14395	0.896652	0.81181	1.39739	1.17028	0.967313	0.887488	0.903837	0.554994	0.171858	0.106985	0.907685	0.575037			1.43869	2.23795	2.19102	2.03707	2.00103	1.99404	2.01201	2.34706	2.43505	2.45901	2.44504	2.16095	2.1201
5.65912	5.69109	5.67911	5.58008	5.55915	5.55411	5.70911	5.7251	5.89312	5.9691	5.67913	5.88614	6.00102	6.15101	5.70712	5.63412			5.68111	0.900516	1.66324	1.38328	1.13888	0.895169	0.801655	1.39336	1.16348	0.964619	0.885715	0.897661	0.490569	0.141903	0.0804109	0.901262	0.571799			1.43462	2.23599	2.184	2.03499	1.99099	1.99099	2.00998	2.344	2.43298	2.45699	2.44099	2.15998	2.12599
5.71876	5.73803	5.73582	5.62017	5.63346	5.60984	5.76386	5.77692	5.95276	6.01798	5.74464	5.95458	6.01178	6.15394	5.76676	5.69572			5.73684	0.898619	1.65762	1.37981	1.13613	0.909571	0.814043	1.39689	1.15939	0.954226	0.878294	0.897983	0.505412	0.13855	0.0657053	0.897165	0.556145			1.43546	2.23012	2.18204	2.02912	1.98806	1.98708	2.00118	2.34302	2.42222	2.45014	2.43512	2.14824	2.12012
5.77653	5.79553	5.78559	5.68149	5.68161	5.67546	5.81558	5.82758	5.98474	6.05867	5.80054	6.00658	6.02787	6.15598	5.82453	5.78427			5.78957	0.900732	1.66092	1.37864	1.12112	0.889204	0.797888	1.39845	1.15989	0.958621	0.880173	0.898486	0.513812	0.146929	0.0588946	0.900809	0.568018			1.43938	2.22107	2.17307	2.02007	1.98205	1.98204	1.99406	2.34002	2.42299	2.44603	2.42905	2.14403	2.10909
5.82911	5.8381	5.8421	5.75012	5.75017	5.74617	5.86508	5.86608	6.01907	6.08707	5.85811	6.03108	6.04301	6.156	5.87411	5.86611			5.8411	0.907607	1.66113	1.38272	1.10378	0.87789	0.796025	1.39959	1.15187	0.948762	0.87191	0.907179	0.527666	0.138475	0.0520965	0.905696	0.5686			1.43818	2.21799	2.17299	2.01899	1.97299	1.97297	1.98497	2.338	2.42099	2.43499	2.42698	2.13899	2.108
5.88207	5.88911	5.89212	5.80995	5.83157	5.82757	5.90333	5.90335	6.05242	6.12238	5.91206	6.06835	6.04693	6.15698	5.92707	5.91809			5.89014	0.911207	1.66964	1.38909	1.12965	0.873192	0.793612	1.40237	1.15282	0.940161	0.862387	0.911475	0.525586	0.135993	0.0503997	0.908481	0.519922			1.44315	2.21407	2.17005	2.0131	1.9671	1.96022	1.96829	2.33898	2.41609	2.43107	2.41815	2.13507	2.10603
5.93643	5.94244	5.94346	5.87631	5.92007	5.92498	5.93863	5.94358	6.06982	6.1418	5.96445	6.07692	6.05096	6.15304	5.9844	6.00508			5.93553	0.919552	1.68068	1.39717	1.13518	0.877286	0.797172	1.41701	1.1542	0.941009	0.86125	0.919218	0.522542	0.13595	0.0502117	0.917188	0.522939			1.45659	2.20707	2.17	2.01003	1.96601	1.94813	1.95316	2.33801	2.40907	2.42902	2.41206	2.12906	2.10699
5.97809	5.9841	5.98708	5.94911	6.00616	6.01019	5.98708	5.96206	6.12101	6.15503	6.01108	6.08803	6.05402	6.153	6.01709	6.05613	5.80119	5.93899	5.98709	0.931207	1.69335	1.41397	1.14234	0.873264	0.809548	1.4302	1.16127	0.926275	0.855338	0.930764	0.519066	0.135064	0.0499986	0.92855	0.512666	0.170727	0.128782	1.46845	2.20599	2.17201	2.01299	1.95997	1.93599	1.93797	2.344	2.40499	2.422	2.411	2.122	2.11
6.02407	6.03693	6.03111	6.00781	6.09324	6.11194	6.02817	5.99533	6.12688	6.16872	6.05315	6.1027	6.06282	6.153	6.06601	6.12755	5.90392	5.93214	6.03601	0.94058	1.70136	1.42066	1.14855	0.902272	0.829888	1.43447	1.16741	0.923516	0.854174	0.938209	0.511297	0.131992	0.0492257	0.939214	0.521276	0.153107	0.0544858	1.47748	2.20012	2.17494	2.00908	1.94628	1.92816	1.92134	2.344	2.4001	2.42004	2.41002	2.122	2.11196
6.05971	6.07965	6.08158	6.07048	6.17929	6.2092	6.0766	6.02872	6.14683	6.18288	6.09466	6.11192	6.06102	6.14804	6.09873	6.2123	6.01607	6.06191	6.07468	0.947196	1.71105	1.43662	1.16692	0.91706	0.849389	1.44645	1.17436	0.914436	0.853208	0.945807	0.507104	0.137196	0.048734	0.945549	0.539161	0.15396	0.0674879	1.48557	2.19901	2.175	2.01297	1.93906	1.92007	1.91406	2.33805	2.40397	2.41703	2.40901	2.11903	2.11597
6.11006	6.13008	6.12609	6.13611	6.27611	6.29917	6.12006	6.06507	6.16803	6.20503	6.14106	6.12503	6.06801	6.154	6.14907	6.2761	6.14721	6.20025	6.12508	0.951525	1.71269	1.43461	1.19019	0.93398	0.864841	1.448	1.1793	0.924097	0.847916	0.949234	0.508548	0.136383	0.0472413	0.950195	0.541408	0.148241	0.0637839	1.48658	2.20001	2.17601	2.01601	1.93499	1.91199	1.90799	2.34101	2.39501	2.417	2.40101	2.12101	2.11499
6.14635	6.17323	6.17905	6.19593	6.33888	6.39331	6.15635	6.1043	6.1847	6.22367	6.17637	6.14465	6.07095	6.15302	6.18731	6.33396	6.26784	6.34245	6.17019	0.948593	1.71074	1.43287	1.19679	0.973659	0.888044	1.44429	1.17376	0.927843	0.845729	0.946116	0.513089	0.138227	0.0479965	0.947479	0.545841	0.142994	0.0546732	1.48718	2.20491	2.18189	2.01895	1.92812	1.90512	1.90112	2.34689	2.39893	2.41504	2.40591	2.12788	2.11205
6.18658	6.22051	6.22255	6.24945	6.42015	6.48406	6.21241	6.14161	6.20677	6.24082	6.22252	6.15786	6.071	6.19159	6.22461	6.38943	6.38974	6.49739	6.21355	0.941386	1.70812	1.42902	1.20502	0.99233	0.909339	1.44122	1.1688	0.944386	0.85325	0.93847	0.509934	0.138695	0.0510182	0.940939	0.534679	0.155586	0.0597645	1.48314	2.20995	2.18398	2.02197	1.928	1.90302	1.89506	2.34502	2.40494	2.41797	2.41392	2.12998	2.10804
6.22913	6.2751	6.26913	6.30714	6.49423	6.57023	6.25715	6.18914	6.2421	6.26808	6.26214	6.18704	6.07401	6.166	6.2751	6.4441	6.50826	6.6353	6.26312	0.931861	1.6968	1.42186	1.21188	1.01113	0.930528	1.43494	1.16346	0.933375	0.844469	0.92956	0.508369	0.140702	0.0536986	0.931034	0.522541	0.144072	0.0628022	1.47132	2.209	2.18701	2.02102	1.92998	1.89899	1.895	2.34802	2.407	2.42501	2.419	2.131	2.10899
6.27802	6.31128	6.31606	6.357	6.57832	6.65334	6.31093	6.24096	6.2773	6.29643	6.31396	6.20269	6.0789	6.166	6.31324	6.48224	6.60311	6.74383	6.30614	0.917507	1.69094	1.41161	1.20686	1.0144	0.940677	1.42175	1.15162	0.920527	0.833234	0.915089	0.50435	0.141504	0.0532	0.917961	0.515452	0.148325	0.0892027	1.46289	2.20998	2.1919	2.02884	1.92412	1.89508	1.895	2.35486	2.407	2.42696	2.41998	2.131	2.10704
6.31571	6.36658	6.36761	6.41853	6.64251	6.72942	6.35864	6.28368	6.31075	6.32677	6.34775	6.24368	6.08892	6.166	6.36064	6.53857	6.67446	6.81348	6.3586	0.907853	1.68025	1.40038	1.19753	1.02287	0.950207	1.40948	1.14703	0.92158	0.828713	0.906395	0.503288	0.143802	0.0530511	0.905892	0.506171	0.159811	0.0943144	1.45172	2.21595	2.19895	2.03396	1.92797	1.90195	1.89798	2.35996	2.407	2.42998	2.42794	2.13398	2.11097
6.36911	6.41511	6.4221	6.50609	6.68811	6.7891	6.39911	6.33509	6.35211	6.3691	6.4051	6.28311	6.09704	6.16501	6.40711	6.5951	6.71406	6.85306	6.4091	0.899609	1.67275	1.39265	1.16858	1.00653	0.955829	1.40702	1.13933	0.914199	0.827124	0.897969	0.496785	0.143708	0.0530638	0.899109	0.506449	0.157331	0.0873413	1.44498	2.21501	2.20701	2.03701	1.906	1.908	1.90602	2.36401	2.41101	2.43701	2.43501	2.13601	2.112
6.42207	6.46807	6.47311	6.55121	6.74304	6.83618	6.45306	6.37923	6.40507	6.42011	6.45513	6.33804	6.11764	6.1709	6.46302	6.64611	6.74545	6.8815	6.46011	0.894322	1.66829	1.38427	1.16917	1.02413	0.955476	1.3998	1.13911	0.913787	0.828987	0.892564	0.499149	0.142737	0.0549176	0.893616	0.510961	0.152721	0.0781113	1.44222	2.21795	2.20995	2.04388	1.90403	1.90997	1.91386	2.3699	2.4169	2.43995	2.44188	2.13993	2.11102
6.48337	6.51353	6.5215	6.60841	6.79645	6.87461	6.50843	6.43839	6.46538	6.47147	6.51538	6.40234	6.15758	6.1898	6.52437	6.69549	6.75392	6.88497	6.51543	0.897021	1.66983	1.39087	1.1608	1.00994	0.950275	1.39807	1.13443	0.90902	0.826932	0.896231	0.493351	0.139504	0.0513676	0.895222	0.524528	0.153946	0.0751197	1.4438	2.22295	2.21594	2.04895	1.91686	1.92089	1.92192	2.37396	2.42195	2.44891	2.44695	2.14099	2.11397
6.54511	6.5661	6.5781	6.63902	6.82001	6.90202	6.5581	6.4931	6.52313		6.57611	6.49517	6.22314	6.36115	6.5821	6.74706	6.77203	6.88902	6.56309	0.900544	1.67449	1.38842	1.16303	1.00374	0.940564	1.39899	1.13382	0.908178		0.898904	0.506945	0.174703	0.132453	0.899445	0.532475	0.159943	0.0681128	1.4468	2.23403	2.22301	2.05801	1.92108	1.92702	1.93101	2.383	2.42602	2.45101		2.15302	2.114
6.59792	6.615	6.62798	6.64684	6.82294	6.9118	6.60994	6.54494	6.58768		6.63284	6.58124	6.29552	6.43646	6.63198	6.7764	6.78474	6.90076	6.61004	0.902774	1.67695	1.39264	1.18208	1.00981	0.932721	1.40163	1.13706	0.91208		0.900772	0.50939	0.185989	0.14415	0.901919	0.529736	0.151356	0.0545089	1.45005	2.24772	2.2279	2.06192	1.96314	1.93582	1.93786	2.383	2.4358	2.45688		2.16476	2.11302
6.65455	6.65767	6.66967	6.6847	6.8726	6.93283	6.66159	6.60056	6.65051		6.68955	6.66534	6.36247	6.50149	6.68955	6.81073	6.79194	6.89802	6.66159	0.910627	1.68585	1.39695	1.17887	0.977877	0.904614	1.41186	1.14079	0.90842		0.908528	0.505849	0.196041	0.154717	0.909599	0.529799	0.144494	0.0493988	1.45542	2.25594	2.22602	2.062	1.97293	1.9479	1.94891	2.383	2.44195	2.46097		2.17294	2.113
6.7051	6.71111	6.70713	6.72308	6.88603	6.94399	6.70814	6.65816	6.72619	6.7392	6.73609	6.7502	6.46623	6.60289	6.74711	6.82907	6.79501	6.89199	6.70513	0.920107	1.69667	1.40815	1.18084	0.963675	0.881193	1.41846	1.139	0.895142	0.810642	0.916785	0.517787	0.192739	0.152295	0.919808	0.528202	0.143851	0.0455746	1.46609	2.26001	2.22601	2.06	1.98101	1.95402	1.95903	2.38499	2.44501	2.47099	2.45599	2.17502	2.11304
6.74135	6.7503	6.7522	6.75149	6.89484	6.93909	6.75614	6.71499	6.79183	6.80974	6.76941	6.81976	6.54853	6.56272	6.7863	6.85258	6.79893	6.88807	6.7502	0.925916	1.70668	1.41705	1.17453	0.947843	0.864803	1.42423	1.14626	0.899453	0.818215	0.922017	0.516631	0.178317	0.0839208	0.926304	0.518258	0.140795	0.0436838	1.47535	2.26491	2.22993	2.05902	1.98493	1.96088	1.96784	2.38303	2.44991	2.46903	2.45207	2.18188	2.12577
6.79345	6.80245	6.79555	6.78564	6.90588	6.94098	6.80647	6.77636	6.87117	6.88917	6.82145	6.8873	6.64994	6.69855	6.83845	6.86487	6.80197	6.888	6.80047	0.940902	1.71948	1.42712	1.17062	0.932322	0.85133	1.43901	1.16436	0.910523	0.83905	0.94	0.516056	0.150117	0.064523	0.937621	0.516428	0.140275	0.0436005	1.48605	2.25412	2.22703	2.06197	1.99094	1.97188	1.97394	2.38696	2.45396	2.46702	2.45695	2.17112	2.12798
6.82909	6.85109	6.83408	6.80806	6.908	6.93399	6.85212	6.83712	6.95314	6.96915	6.84909	6.95214	6.77326	6.83326	6.87709	6.88004	6.80803	6.88502	6.84011	0.944654	1.72447	1.43111	1.17514	0.923851	0.845432	1.44665	1.1753	0.913286	0.848165	0.943313	0.520704	0.141722	0.0589566	0.941674	0.5147	0.138454	0.0421102	1.49214	2.25299	2.224	2.05999	1.994	1.97801	1.98302	2.38598	2.45401	2.468	2.462	2.16899	2.13099
6.87216	6.89219	6.87421	6.83939	6.90898	6.93106	6.91085	6.89291	7.01872	7.0406	6.89314	7.02066	6.89855	6.95658	6.92114	6.89962	6.82173	6.89677	6.891	0.946366	1.72706	1.43533	1.17234	0.919495	0.841438	1.44742	1.18398	0.935573	0.86499	0.944722	0.522475	0.133138	0.0524769	0.943534	0.490416	0.120884	0.0421983	1.49448	2.24908	2.224	2.05608	1.994	1.98094	1.99477	2.37619	2.4589	2.46898	2.462	2.1641	2.12806
6.90672	6.94458	6.91666	6.85984	6.91297	6.93497	6.94969	6.95153	7.07951	7.11937	6.92971	7.08747	7.02598	7.16036	6.9587	6.91289	6.86862	6.91188	6.93664	0.945864	1.72475	1.43483	1.17053	0.917654	0.83402	1.44878	1.19297	0.959816	0.880417	0.945643	0.505608	0.124826	0.0855492	0.941517	0.484405	0.0989263	0.0248515	1.49276	2.24404	2.22102	2.056	2.00194	1.98298	1.99698	2.38394	2.46396	2.46999	2.46398	2.15904	2.12701
6.95208	6.9921	6.95508	6.89305	6.93401	6.94102	7.00508	7.00011	7.14415	7.20016	6.97208	7.14611	7.15526	7.2613	7.00409	6.97002			6.98608	0.945492	1.72167	1.43015	1.15782	0.884461	0.821952	1.44366	1.19836	0.975121	0.897024	0.943562	0.533884	0.115926	0.0440604	0.942962	0.552243			1.4894	2.24299	2.21599	2.05399	2.008	1.994	2.002	2.383	2.462	2.473	2.461	2.159	2.123
6.99228	7.03916	6.99528	6.91658	6.94088	6.95082	7.04626	7.05501	7.2167	7.27859	7.00933	7.202	7.28271	7.40934	7.04723	6.98179			7.02726	0.941561	1.71396	1.42452	1.15157	0.894922	0.823129	1.44084	1.20114	0.975572	0.899063	0.939542	0.506551	0.10924	0.0491585	0.93905	0.553723			1.48187	2.24005	2.21305	2.05105	2.00702	1.99204	2.002	2.383	2.46102	2.473	2.45904	2.15704	2.12496
7.04349	7.08158	7.04649	6.95264	6.96377	6.96981	7.10145	7.10352	7.26651	7.33841	7.06247	7.2525	7.38697	7.51892	7.09453	7.03843			7.07849	0.932877	1.70813	1.41519	1.1462	0.878508	0.812527	1.43524	1.20199	0.988143	0.909376	0.927956	0.505516	0.132652	0.0686339	0.933446	0.586251			1.47362	2.24396	2.213	2.04704	2.00898	1.99794	2.00596	2.37805	2.45803	2.47399	2.45999	2.15601	2.12698
7.08712	7.13911	7.0991	7.00208	6.99907	6.99507	7.15311	7.15911	7.33908	7.4041	7.10311	7.31512	7.45411	7.59211	7.13912	7.07512	6.88108	7.01508	7.13011	0.926174	1.69847	1.40577	1.13496	0.893275	0.809773	1.42637	1.19306	0.979684	0.904781	0.923086	0.479599	0.166993	0.104935	0.924894	0.591195	0.198796	0.156627	1.46465	2.236	2.20499	2.04399	2.006	1.99999	2.008	2.37499	2.45398	2.47	2.46	2.15	2.135
7.14483	7.18997	7.14801	7.03826	7.03232	7.03028	7.20495	7.21095	7.37526	7.45203	7.15789	7.37283	7.50595	7.64395	7.19683	7.13087	6.91824	7.05224	7.18195	0.91878	1.69122	1.39764	1.12685	0.89574	0.806232	1.41865	1.18447	0.981513	0.905466	0.916357	0.474151	0.158738	0.0978932	0.917138	0.593777	0.211413	0.169714	1.45844	2.23404	2.20108	2.03812	2.00404	1.99608	2.00996	2.36814	2.44616	2.47	2.46098	2.14902	2.13402
7.20553	7.24061	7.20059	7.0896	7.07467	7.06969	7.25858	7.26657	7.43354	7.50459	7.2215	7.43254	7.51593	7.65294	7.2605	7.18855	6.95472	7.08872	7.23459	0.912638	1.68756	1.39372	1.12426	0.892883	0.803104	1.4153	1.18033	0.975657	0.899289	0.915873	0.472701	0.142755	0.0836518	0.905461	0.585625	0.216283	0.175318	1.45487	2.23499	2.19505	2.03403	1.99805	1.996	2.01099	2.368	2.44203	2.46802	2.461	2.149	2.13499
7.26513	7.2951	7.25712	7.14512	7.13313	7.12213	7.30809	7.31507	7.47108	7.54507	7.28114	7.4941	7.564	7.69799	7.31912	7.25516	6.98411	7.11511	7.28511	0.910097	1.68601	1.39536	1.1254	0.896396	0.803627	1.41489	1.17431	0.975427	0.89715	0.909067	0.46684	0.0969851	0.0483765	0.907147	0.582199	0.242025	0.201277	1.45617	2.24297	2.187	2.02599	1.99298	1.98999	2.00798	2.359	2.43998	2.46199	2.45499	2.15697	2.12799
7.32301	7.33924	7.31108	7.20006	7.19298	7.18001	7.3493	7.34745	7.5064	7.57745	7.34196	7.53923	7.56498	7.69505	7.37308	7.32677	7.03218	7.16416	7.33613	0.908881	1.6885	1.3951	1.12703	0.899084	0.811259	1.41338	1.17132	0.964969	0.888056	0.90791	0.466997	0.0992709	0.0468167	0.905813	0.554789	0.23971	0.200149	1.45685	2.23022	2.18602	2.02108	1.98513	1.9841	1.99817	2.359	2.43213	2.45708	2.45107	2.14323	2.1221
7.37244	7.38547	7.36143	7.26426	7.26023	7.25217	7.39646	7.39347	7.54357	7.60766	7.39144	7.56867	7.56797	7.69302	7.41947	7.39423	7.0844	7.21838	7.38544	0.910956	1.69413	1.39834	1.12793	0.897924	0.814089	1.41346	1.16791	0.95967	0.880417	0.9096	0.502082	0.101811	0.0438245	0.908034	0.514612	0.216697	0.177701	1.46063	2.22605	2.18303	2.02001	1.97709	1.9751	1.99207	2.35208	2.42805	2.45206	2.44507	2.13806	2.11607
7.4181	7.43709	7.41512	7.33013	7.33818	7.33618	7.4351	7.4181	7.56705	7.63104	7.4381	7.58604	7.57201	7.67899	7.46511	7.47113		7.27915	7.4301	0.915232	1.70109	1.40331	1.1318	0.89488	0.816008	1.41948	1.16613	0.952839	0.874879	0.914262	0.503138	0.102969	0.0389251	0.911882	0.51589		0.192153	1.46755	2.214	2.179	2.02	1.96899	1.96299	1.97798	2.349	2.42698	2.44798	2.43999	2.12999	2.114
7.46508	7.47819	7.46895	7.39081	7.41941	7.41643	7.48208	7.46214	7.58858	7.64865	7.48508	7.60267	7.57494	7.67606	7.51404	7.53279		7.3457	7.47708	0.920899	1.70846	1.4091	1.14283	0.894988	0.815068	1.42487	1.15975	0.952153	0.869966	0.919625	0.506955	0.106923	0.0412347	0.917372	0.52508		0.198251	1.47844	2.21204	2.179	2.01902	1.9641	1.9581	1.97015	2.34704	2.41915	2.44015	2.43412	2.12608	2.11204
7.50419	7.52979	7.51975	7.45531	7.49109	7.49067	7.52319	7.4925	7.62042	7.66651	7.52768	7.61996	7.58597	7.67444	7.54916	7.58192	7.26773	7.28696	7.5242	0.928704	1.69931	1.41516	1.15171	0.87646	0.815927	1.42945	1.16393	0.938768	0.862526	0.925489	0.512428	0.12187	0.0445417	0.928201	0.529474	0.220152	0.140871	1.47447	2.21043	2.17604	2.02449	1.9595	1.95142	1.96043	2.343	2.41797	2.4405	2.43	2.13044	2.119
7.54013	7.57212	7.56315	7.51521	7.57675	7.5858	7.56063	7.51608	7.63003	7.67554	7.56814	7.62353	7.5865	7.67099	7.58114	7.64571	7.40132	7.42339	7.56313	0.933269	1.71295	1.42488	1.16224	0.894171	0.829566	1.43769	1.16893	0.944061	0.861431	0.929254	0.509155	0.121979	0.0491068	0.933182	0.527368	0.144962	0.0692185	1.48611	2.20949	2.17851	2.02301	1.95599	1.93995	1.94243	2.34151	2.41548	2.43749	2.42699	2.129	2.123
7.5848	7.61288	7.61233	7.58335	7.65983	7.68472	7.60338	7.54404	7.64097	7.68836	7.61336	7.63343	7.58504	7.66705	7.62772	7.71429	7.50307	7.55015	7.6069	0.940031	1.71793	1.43618	1.17664	0.924091	0.842462	1.44622	1.17322	0.940086	0.860691	0.935898	0.505499	0.126513	0.0500992	0.939699	0.539448	0.145793	0.0658265	1.49371	2.20703	2.18101	2.02496	1.95147	1.92355	1.91956	2.34347	2.41051	2.43401	2.42304	2.1285	2.12152
7.61927	7.65975	7.65285	7.64535	7.74764	7.78254	7.64672	7.58312	7.65461	7.69217	7.64874	7.64609	7.58846	7.66748	7.65888	7.77686	7.61972	7.6614	7.64781	0.937996	1.71858	1.43998	1.18561	0.936355	0.855818	1.45438	1.18429	0.946449	0.866518	0.932379	0.508239	0.129976	0.0540335	0.939179	0.547564	0.149337	0.0704995	1.49572	2.21056	2.18353	2.02458	1.94247	1.91193	1.90047	2.3366	2.41043	2.43149	2.4235	2.12951	2.11755
7.66257	7.70409	7.70508	7.70812	7.84317	7.87967	7.69057	7.61756	7.67204	7.71052	7.69208	7.66503	7.59	7.68201	7.70557	7.8376	7.73821	7.80273	7.69657	0.937824	1.72154	1.44194	1.19244	0.955047	0.875471	1.4547	1.1922	0.962923	0.877973	0.932261	0.515064	0.131223	0.0582026	0.938853	0.551802	0.139727	0.0561692	1.49879	2.2155	2.1865	2.029	1.93699	1.89548	1.88898	2.3385	2.408	2.433	2.426	2.131	2.117
7.70234	7.75171	7.74537	7.76974	7.93369	7.97522	7.73044	7.64954	7.69196	7.722	7.73335	7.67848	7.59153	7.6884	7.74186	7.89231	7.85166	7.93276	7.73243	0.938846	1.71039	1.43371	1.20488	0.969104	0.888669	1.45008	1.18883	0.961855	0.893065	0.934327	0.515728	0.132551	0.0571551	0.938999	0.545855	0.133858	0.0586379	1.49243	2.21347	2.18697	2.03049	1.93453	1.88406	1.87758	2.33797	2.41002	2.43347	2.42798	2.12948	2.11453
7.74276	7.78539	7.79426	7.83038	8.01509	8.0631	7.78267	7.69557	7.71075	7.73747	7.77225	7.69765	7.59649	7.68009	7.78375	7.94324	7.96573	8.08267	7.77932	0.92501	1.70897	1.42476	1.21061	0.982289	0.90793	1.4431	1.18053	0.950558	0.86027	0.92022	0.517227	0.133356	0.0556234	0.926014	0.546879	0.152413	0.093684	1.48337	2.20756	2.18707	2.03396	1.92952	1.87946	1.87647	2.33706	2.41544	2.43221	2.42709	2.12451	2.11546
7.76119	7.82717	7.82721	7.87421	8.0891	8.13031	7.8042	7.70921	7.74512	7.75909	7.79619	7.70812	7.59902	7.673	7.80019	7.97019	8.04232	8.16136	7.81919	0.924003	1.69581	1.42828	1.20771	0.979116	0.919988	1.439	1.17801	0.946321	0.853397	0.920589	0.509341	0.136799	0.0530532	0.925128	0.532301	0.165347	0.0911067	1.47037	2.20497	2.19202	2.03502	1.93698	1.88102	1.87899	2.34901	2.40402	2.442	2.43102	2.124	2.11599
7.81173	7.87077	7.88176	7.92869	8.11609	8.21011	7.85762	7.76346	7.77776	7.78259	7.84477	7.73946	7.60314	7.6731	7.84871	8.0188	8.12499	8.25502	7.8677	0.911625	1.68733	1.41582	1.21444	1.02447	0.940189	1.42003	1.15735	0.933288	0.844793	0.909747	0.514389	0.136509	0.053876	0.911386	0.509164	0.172146	0.110776	1.45919	2.19713	2.19611	2.04006	1.93099	1.88706	1.87606	2.35111	2.40906	2.44303	2.43501	2.12406	2.11406
7.86405	7.92592	7.93594	7.97785	8.19394	8.2893	7.90209	7.79717	7.83168	7.82494	7.90011	7.77311	7.61315	7.68006	7.90013	8.07611	8.19592	8.32796	7.91803	0.896388	1.67438	1.40425	1.20848	1.02291	0.948034	1.4169	1.15179	0.89832	0.836132	0.894708	0.497483	0.138561	0.0543314	0.896218	0.491355	0.164551	0.102369	1.44841	2.20598	2.20404	2.04411	1.93013	1.89087	1.88013	2.35913	2.41311	2.44502	2.43609	2.12798	2.11796
7.91208	7.96808	7.97908	8.01707	8.23704	8.34907	7.95206	7.85107	7.8631	7.86807	7.95107	7.82408	7.62005	7.68302	7.95207	8.12706	8.23802	8.37202	7.96507	0.893526	1.67004	1.4067	1.20901	1.04517	0.956487	1.40957	1.14222	0.91711	0.849018	0.892327	0.500839	0.138598	0.055772	0.892906	0.502569	0.150822	0.086279	1.44531	2.20501	2.20601	2.049	1.93601	1.88501	1.88601	2.36501	2.418	2.44601	2.44001	2.12701	2.116
7.96981	8.02465	8.03672	8.06668	8.26668	8.39961	8.00074	7.90481	7.93561	7.91985	8.00582	7.88332	7.65478	7.69801	8.00583	8.17372	8.25321	8.38708	8.01976	0.890769	1.67025	1.402	1.20233	1.04832	0.961263	1.39925	1.137	0.916486	0.832239	0.889949	0.500185	0.144644	0.0580288	0.889797	0.50192	0.144754	0.0780231	1.44428	2.2091	2.2171	2.05208	1.94314	1.89014	1.89111	2.37111	2.41906	2.45206	2.44604	2.13215	2.11299
8.02811	8.07211	8.08907	8.11577	8.31643	8.4436	8.05413	7.96305	7.98065	7.98163	8.06513	7.97835	7.71073	7.83918	8.06607	8.22605	8.26839	8.39324	8.07486	0.895701	1.67372	1.40844	1.20827	1.04028	0.954852	1.41287	1.15107	0.896127	0.821047	0.894873	0.512504	0.154515	0.112158	0.894606	0.507905	0.151959	0.0729964	1.45057	2.21621	2.22419	2.05806	1.95306	1.9003	1.89919	2.37902	2.42321	2.45583	2.44898	2.14311	2.11198
8.07921	8.12314	8.13813	8.15115	8.38204	8.47106	8.1062	8.01127	8.0562	8.05625	8.11721	8.04033	7.74431	7.75677	8.11522	8.27409	8.28603	8.40401	8.11421	0.898485	1.67303	1.40427	1.20358	1.01694	0.944401	1.4124	1.1418	0.921184	0.833283	0.896865	0.47615	0.138348	0.0574515	0.898105	0.520895	0.14502	0.0604623	1.44917	2.22602	2.233	2.061	1.956	1.91402	1.90805	2.38002	2.43299	2.44804	2.44801	2.148	2.11097
8.13274	8.15878	8.17271	8.18964	8.3931	8.48504	8.15772	8.0798	8.1091	8.12105	8.17071	8.12417	7.82287	7.95193	8.17269	8.2964	8.29408	8.40704	8.16754	0.899905	1.67946	1.40615	1.20464	1.01408	0.936865	1.40616	1.15223	0.931781	0.841082	0.898237	0.486377	0.150485	0.111038	0.899501	0.512115	0.139862	0.0534213	1.45255	2.23017	2.23301	2.06107	1.95504	1.91811	1.92114	2.38597	2.43108	2.4569	2.44997	2.14922	2.10403
8.18606	8.21493	8.22374	8.23538	8.40013	8.48806	8.2098	8.13821	8.1884	8.19748	8.22202	8.20884	7.88727	8.01751	8.22306	8.32542	8.30006	8.40994	8.20706	0.904091	1.68515	1.40879	1.19731	1.01109	0.92773	1.41089	1.15853	0.902202	0.811575	0.901896	0.48881	0.159514	0.120118	0.904109	0.510326	0.13785	0.0506408	1.45856	2.24206	2.23394	2.066	1.95825	1.92619	1.93119	2.38421	2.43702	2.44996	2.44792	2.16498	2.10596
8.23505	8.25805	8.25805	8.25305	8.40606	8.491	8.24707	8.19407	8.25308	8.2661	8.26905	8.29409	7.99211	7.99516	8.27206	8.34502	8.303	8.407	8.25605	0.918011	1.69624	1.41669	1.19501	1.0065	0.916588	1.42285	1.16207	0.910192	0.821997	0.917431	0.512391	0.167098	0.0872092	0.9161	0.510625	0.136456	0.0492906	1.46868	2.245	2.231	2.06599	1.97001	1.93503	1.94002	2.39399	2.43801	2.44802	2.444	2.164	2.104
8.27662	8.30066	8.29766	8.29626	8.45501	8.49495	8.30163	8.25382	8.31822	8.34514	8.30766	8.36874	8.08144	8.12366	8.32063	8.36319	8.30604	8.406	8.30049	0.92716	1.70215	1.42616	1.18342	0.948032	0.874003	1.43395	1.16509	0.943827	0.852149	0.926932	0.520767	0.156885	0.0782548	0.924535	0.514844	0.141111	0.049733	1.4762	2.243	2.22899	2.05795	1.97507	1.95804	1.95311	2.388	2.44804	2.46392	2.44795	2.16295	2.10607
8.32186	8.34903	8.34573	8.31558	8.45604	8.49089	8.34805	8.31429	8.40797	8.4288	8.35577	8.42346	8.18783	8.24602	8.3669	8.37721	8.30909	8.40604	8.33716	0.93584	1.70714	1.43342	1.1805	0.94138	0.868087	1.44437	1.17308	0.920844	0.849463	0.936505	0.504669	0.146021	0.0703643	0.932164	0.510732	0.140442	0.0491948	1.48209	2.24281	2.22791	2.05394	1.98019	1.96115	1.96119	2.38798	2.45098	2.458	2.44398	2.15885	2.11091
8.36119	8.39621	8.37916	8.3421	8.458	8.48597	8.39617	8.37325	8.49826	8.51134	8.39119	8.49028	8.31748	8.38447	8.40819	8.38707	8.31304	8.408	8.39015	0.937664	1.71799	1.43299	1.17418	0.92536	0.851014	1.44153	1.18961	0.933826	0.86152	0.938135	0.503786	0.127878	0.0559355	0.934172	0.507175	0.139616	0.0475873	1.48965	2.234	2.22398	2.05099	1.98901	1.96801	1.97003	2.387	2.45003	2.458	2.443	2.152	2.10701
8.40948	8.45049	8.42074	8.36738	8.45901	8.47894	8.4417	8.43884	8.56622	8.59917	8.44042	8.56198	8.44261	8.50824	8.45749	8.40432	8.3241	8.40811	8.42871	0.94117	1.71424	1.43579	1.17145	0.915016	0.84177	1.44914	1.19656	0.945606	0.871907	0.941937	0.525747	0.137675	0.049692	0.937223	0.505832	0.135931	0.0468876	1.48724	2.23394	2.218	2.04901	1.99108	1.97104	1.97901	2.38787	2.458	2.45897	2.44199	2.15097	2.10986
8.44413	8.48628	8.47379	8.3947	8.46009	8.47489	8.49211	8.49928	8.65317	8.68362	8.47107	8.63226	8.55886	8.66907	8.49311	8.42734	8.33119	8.41598	8.48002	0.936121	1.71509	1.42974	1.16463	0.909604	0.839337	1.44663	1.19624	0.949541	0.886855	0.938066	0.525635	0.136418	0.0533818	0.931001	0.502304	0.137545	0.0461849	1.48403	2.23004	2.21783	2.04991	1.99717	1.97404	1.98011	2.37883	2.45806	2.45694	2.44096	2.14904	2.09998
8.49606	8.54506	8.51008	8.42705	8.46401	8.47001	8.54307	8.55805	8.70708	8.7581	8.52006	8.69006	8.69017	8.81018	8.54406	8.44311		8.41501	8.52707	0.931551	1.70644	1.42347	1.15796	0.902459	0.826333	1.44268	1.19948	0.980322	0.902232	0.932389	0.53007	0.128521	0.054406	0.927822	0.496628		0.0542459	1.48035	2.232	2.20999	2.046	2.00499	1.976	1.98501	2.371	2.46099	2.454	2.43899	2.151	2.09902
8.53468	8.58679	8.56564	8.46153	8.46826	8.47817	8.58774	8.59579	8.76386	8.82696	8.56163		8.8052	8.93441	8.58365	8.51818		8.42017	8.57767	0.925131	1.69903	1.41612	1.14772	0.901545	0.821233	1.4366	1.19865	0.994752	0.910318	0.924734		0.135938	0.0722557	0.922485	0.569127		0.0783437	1.47038	2.23099	2.2049	2.0429	2.00099	1.97807	1.98906	2.36803	2.45586	2.45497	2.435	2.14896
8.58411	8.64407	8.612	8.49977	8.48766	8.49041	8.64111	8.65315	8.82637	8.89633	8.60718	8.77694	8.89162	9.03556	8.63118	8.53233		8.43559	8.62615	0.916599	1.69078	1.40704	1.14016	0.898331	0.813445	1.42391	1.19422	0.99041	0.910812	0.915711	0.516835	0.148629	0.0981393	0.914887	0.565524		0.0808396	1.46412	2.22996	2.19783	2.03585	1.99985	1.98296	1.99309	2.36972	2.44587	2.45287	2.43496	2.14596	2.10694
8.63518	8.69317	8.65818	8.53519	8.51817	8.50914	8.6922	8.70619	8.88917	8.95718	8.66118	8.8202	8.9661	9.10711	8.68517	8.5932		8.60024	8.67918	0.911035	1.67799	1.39973	1.13461	0.897472	0.80453	1.41611	1.18879	0.979422	0.906328	0.910674	0.510871	0.152221	0.0976283	0.908757	0.573954		0.215477	1.4532	2.22798	2.18999	2.02898	1.99298	1.98099	1.99698	2.35698	2.43998	2.44699	2.43298	2.14398	2.10398
8.68676	8.74073	8.7097	8.58962	8.56566	8.54963	8.7477	8.76071	8.93666	9.00863	8.71269		8.99449	9.13745	8.73473	8.64877		8.66734	8.73071	0.904052	1.67282	1.39317	1.13267	0.903781	0.810195	1.41206	1.18236	0.980082	0.902819	0.903395		0.146492	0.0911922	0.902286	0.569404		0.228319	1.44463	2.22293	2.18585	2.02392	1.98692	1.9769	1.99196	2.35087	2.43393	2.44294	2.428	2.1389
8.74116	8.79292	8.75984	8.63422	8.61337	8.59526	8.7982	8.8119	8.98369	9.05377	8.7622	8.93809	9.02917	9.16902	8.78729	8.70422		8.69244	8.78192	0.904879	1.66948	1.3903	1.12631	0.90351	0.809868	1.4115	1.17483	0.977294	0.901208	0.902304	0.511112	0.127605	0.0672908	0.904884	0.558783		0.208403	1.44436	2.21796	2.17485	2.01781	1.98085	1.96987	1.98876	2.34179	2.42881	2.43879	2.42783	2.132	2.09896
8.79416	8.83515	8.79817	8.69017	8.67619	8.65321	8.85314	8.85313	9.01509	9.08908	8.81717	8.98813	9.03702	9.17	8.84616	8.76023		8.75819	8.82418	0.905301	1.67312	1.39175	1.12152	0.887075	0.81021	1.40662	1.16726	0.971056	0.896046	0.901555	0.500731	0.126486	0.0609074	0.906416	0.542467		0.201688	1.4438	2.21596	2.16798	2.00898	1.97398	1.96398	1.97796	2.33199	2.41999	2.429	2.41999	2.13195	2.09698
8.84561	8.88165	8.85268	8.74485	8.73506	8.72013	8.89768	8.89471	9.04251	9.11545	8.87061	9.02831	9.04411	9.17102	8.89654	8.8342		8.81721	8.87951	0.905608	1.67292	1.38964	1.12432	0.891888	0.806967	1.40917	1.16578	0.963236	0.888255	0.903279	0.507365	0.128299	0.0537443	0.905256	0.541391		0.195382	1.44497	2.20381	2.16102	2.00294	1.96781	1.9568	1.96484	2.32795	2.41788	2.42789	2.41586	2.11686	2.09195
8.88509	8.92394	8.89713	8.80041	8.80362	8.79377	8.9419	8.94058	9.0759	9.14434	8.91009	9.04868	9.05109	9.172	8.93215	8.91145		8.76832	8.91315	0.907481	1.67723	1.39555	1.12349	0.893457	0.808617	1.41212	1.16992	0.951362	0.873886	0.905859	0.511444	0.126389	0.0463927	0.906369	0.531166		0.222603	1.45027	2.19196	2.16194	1.99887	1.95579	1.94372	1.95474	2.32502	2.40991	2.42079	2.40689	2.10796	2.08902
8.9352	8.9672	8.9492	8.8653	8.87839	8.8754	8.98316	8.9672	9.11707	9.16007	8.96022	9.08003	9.05502	9.172	8.98518	8.97828		8.8291	8.96618	0.911236	1.685	1.39928	1.12586	0.884625	0.804387	1.41082	1.16895	0.943169	0.869071	0.909995	0.510274	0.129066	0.0455988	0.909565	0.52411		0.21625	1.45664	2.18999	2.159	1.99302	1.94597	1.93096	1.94293	2.32599	2.40595	2.411	2.40198	2.10598	2.09
8.97958	9.00964	8.99268	8.92985	8.96325	8.96132	9.0176	9.00933	9.13155	9.17524	9.0075	9.08724	9.06004	9.172	9.02362	9.03875		8.85106	9.00462	0.921303	1.69705	1.41093	1.14223	0.881442	0.814578	1.41825	1.1677	0.938318	0.858548	0.919707	0.511091	0.128232	0.0453423	0.919422	0.523971		0.193087	1.46832	2.18696	2.15999	1.99694	1.93987	1.92187	1.92679	2.32301	2.39594	2.41087	2.39697	2.102	2.09097
9.02083	9.05483	9.04098	8.99043	9.05171	9.05512	9.05973	9.03262	9.17021	9.19221	9.04305	9.1043	9.06306	9.17189	9.06777	9.09256	8.84197	8.85744	9.04875	0.930732	1.70551	1.41873	1.15463	0.887392	0.82865	1.42732	1.16886	0.908828	0.850788	0.927325	0.512405	0.127005	0.0448094	0.930857	0.521677	0.175367	0.0683075	1.4764	2.18383	2.15904	1.99306	1.93079	1.91276	1.91164	2.32398	2.39189	2.40194	2.39494	2.10181	2.08898
9.05911	9.09312	9.08612	9.05617	9.13026	9.15229	9.0931	9.06106	9.18003	9.20203	9.0911	9.11802	9.066	9.167	9.10311	9.16421	8.9323	8.96933	9.08313	0.938598	1.71772	1.43036	1.16578	0.930478	0.843348	1.43276	1.17594	0.903765	0.850678	0.936244	0.506226	0.128133	0.0447792	0.937161	0.540757	0.149146	0.0672635	1.48532	2.176	2.161	1.99599	1.921	1.90195	1.89496	2.32301	2.38699	2.399	2.39199	2.093	2.08799
9.09849	9.13555	9.12769	9.11588	9.22216	9.25325	9.12663	9.08149	9.19008	9.21421	9.12655	9.12441	9.06507	9.167	9.14046	9.23591	9.0356	9.08475	9.12843	0.9448	1.72455	1.43794	1.18871	0.940419	0.860035	1.43983	1.17968	0.923028	0.850201	0.941133	0.501863	0.129278	0.0444841	0.944543	0.546687	0.141094	0.0615955	1.49442	2.177	2.16203	1.99403	1.91987	1.88383	1.8808	2.327	2.384	2.39899	2.38804	2.09303	2.08587
9.13383	9.17483	9.17683	9.17919	9.30547	9.34281	9.17162	9.1166	9.19638	9.22923	9.16585	9.15321	9.07006	9.167	9.17383	9.30109	9.15045	9.21094	9.16	0.951863	1.72829	1.44488	1.19612	0.967201	0.882849	1.45233	1.18893	0.939717	0.854232	0.949091	0.523286	0.131313	0.0440741	0.950413	0.557613	0.153855	0.0611591	1.49722	2.17711	2.16404	1.99604	1.91085	1.87191	1.86689	2.32711	2.38404	2.39802	2.39106	2.09511	2.07702
9.17222	9.2133	9.21527	9.2343	9.37342	9.42656	9.20027	9.14421	9.21407	9.24011	9.2052	9.16306	9.07302	9.167	9.21222	9.35132	9.26371	9.34679	9.20621	0.952447	1.72877	1.44643	1.21204	1.00272	0.913707	1.45427	1.18884	0.967984	0.874057	0.949108	0.529032	0.135163	0.0442634	0.951437	0.551279	0.145446	0.0556175	1.50099	2.18199	2.16604	1.99802	1.90397	1.86793	1.86194	2.33202	2.38599	2.39902	2.39403	2.1	2.078
9.2105	9.26349	9.26154	9.28565	9.44611	9.52215	9.24658	9.17955	9.2264	9.25939	9.2395	9.17433	9.07706	9.16704	9.2495	9.40554	9.38555	9.48068	9.24267	0.946817	1.72545	1.43962	1.22103	1.02396	0.937105	1.45025	1.18687	0.963326	0.871613	0.943668	0.526017	0.139148	0.0448386	0.945699	0.545971	0.156303	0.0568745	1.49576	2.18104	2.17203	2.00103	1.89894	1.85596	1.85094	2.33501	2.38508	2.40207	2.39903	2.10004	2.07799
9.24697	9.29916	9.30107	9.33327	9.52659	9.60578	9.28899	9.21984	9.25564	9.28756	9.27594	9.19845	9.08106	9.17	9.28603	9.44497	9.49782	9.6024	9.2909	0.938482	1.71828	1.43375	1.2291	1.03497	0.955411	1.4424	1.17172	0.947108	0.854532	0.935472	0.525032	0.141209	0.0454584	0.937477	0.534313	0.14316	0.0569313	1.48684	2.184	2.17411	2.00313	1.89498	1.85306	1.84691	2.33606	2.39111	2.40719	2.40113	2.10291	2.07702
9.29108	9.35209	9.3501	9.39105	9.5991	9.68715	9.33411	9.2581	9.28512	9.31307	9.31909	9.21906	9.08401	9.17	9.33308	9.48911	9.58116	9.71217	9.33212	0.92627	1.70891	1.42244	1.21675	1.04088	0.963714	1.42982	1.16008	0.934663	0.845919	0.92597	0.521917	0.142972	0.0458423	0.92318	0.517953	0.151841	0.0775275	1.47871	2.18401	2.179	2.00899	1.894	1.856	1.843	2.339	2.396	2.416	2.40701	2.09901	2.078
9.32675	9.39171	9.39166	9.41303	9.64172	9.7538	9.38369	9.30071	9.33749	9.34356	9.35963	9.24661	9.08808	9.169	9.36973	9.53773	9.65062	9.78463	9.38265	0.917654	1.70075	1.41795	1.21523	1.05641	0.978296	1.42308	1.14772	0.918683	0.832843	0.917162	0.511895	0.143821	0.0468778	0.914341	0.489623	0.160815	0.0891855	1.46759	2.18701	2.18107	2.0061	1.894	1.85393	1.84406	2.34104	2.39707	2.41714	2.41211	2.104	2.07607
9.38006	9.44191	9.43908	9.48745	9.69394	9.81104	9.43304	9.35106	9.37311	9.38408	9.40519	9.28998	9.09438	9.16906	9.42213	9.59011	9.69462	9.82955	9.429	0.908086	1.69234	1.41092	1.20729	1.06003	0.985021	1.41346	1.14156	0.912175	0.828807	0.908747	0.504455	0.146051	0.0496053	0.904576	0.494188	0.158172	0.0871293	1.46058	2.18811	2.18613	2.01306	1.89349	1.84879	1.84798	2.34409	2.40213	2.42726	2.42019	2.10404	2.08106
9.42929	9.48424	9.48922	9.60019	9.78316	9.85919	9.48125	9.40026	9.42426	9.43426	9.46028	9.33537	9.11214	9.17205	9.47428	9.64123	9.7231	9.85504	9.47528	0.904232	1.69079	1.40338	1.16441	1.02296	0.984564	1.41098	1.13556	0.894081	0.824982	0.902622	0.500124	0.150239	0.0535644	0.902572	0.501091	0.147671	0.0714146	1.45699	2.19304	2.19204	2.01603	1.87004	1.83904	1.84704	2.348	2.40803	2.43901	2.42903	2.10603	2.08398
9.48383	9.52867	9.53081	9.63436	9.81345	9.89342	9.52663	9.44774	9.47276	9.48178	9.51187	9.40426	9.13899	9.18429	9.52583	9.6847	9.74115	9.86206	9.52656	0.9047	1.69404	1.40593	1.15921	1.00768	0.976018	1.41634	1.13809	0.908829	0.825311	0.903111	0.506426	0.150264	0.0607327	0.902956	0.515989	0.147853	0.0648973	1.45953	2.20014	2.2001	2.02214	1.87708	1.84717	1.85511	2.34815	2.41406	2.44107	2.43506	2.11214	2.07993
9.54314	9.57677	9.58895	9.66088	9.84549	9.92337	9.57195	9.50103	9.5275	9.5384	9.57414	9.49481	9.21038	9.34428	9.58516	9.73462	9.75224	9.86615	9.56716	0.908294	1.69558	1.40754	1.15767	1.01462	0.960499	1.41609	1.13516	0.910315	0.825885	0.906082	0.516729	0.163625	0.12246	0.906951	0.52364	0.151506	0.0610362	1.46353	2.21011	2.20713	2.03211	1.88319	1.85915	1.86319	2.35911	2.41824	2.44606	2.43911	2.12213	2.07506
9.59507	9.61208	9.63205	9.70096	9.86798	9.94	9.61507	9.54807	9.59608	9.60209	9.62606	9.57712	9.2731	9.26631	9.63807	9.76304	9.76301	9.873	9.62006	0.910739	1.69991	1.40743	1.15515	0.993875	0.934501	1.42098	1.14028	0.884624	0.817016	0.908478	0.515757	0.183008	0.0688464	0.909299	0.522268	0.148139	0.0544827	1.46642	2.21501	2.213	2.03699	1.89206	1.86603	1.87202	2.364	2.42901	2.449	2.444	2.12802	2.078
9.64461	9.66555	9.66655	9.67248	9.85627	9.93901	9.6647	9.59975	9.65199	9.66799	9.67166	9.65913	9.34511	9.48511	9.68666	9.7893	9.76906	9.873	9.66363	0.91684	1.70701	1.41547	1.19625	1.00352	0.920803	1.42461	1.1447	0.92207	0.828297	0.914212	0.520693	0.195482	0.156327	0.915494	0.520752	0.140458	0.0493994	1.47169	2.22507	2.21503	2.03304	1.9361	1.88427	1.8832	2.36703	2.43403	2.447	2.442	2.13906	2.078
9.6879	9.70499	9.70577	9.70662	9.87513	9.93979	9.71486	9.65322	9.72253	9.73859	9.71875	9.73944	9.42483	9.56216	9.73397	9.81037	9.77306	9.873	9.70869	0.921855	1.71177	1.419	1.1852	0.97579	0.89195	1.42755	1.15833	0.926293	0.836564	0.919378	0.525768	0.19805	0.158079	0.920093	0.516646	0.13819	0.0479396	1.47779	2.23002	2.21702	2.03606	1.94313	1.90317	1.8973	2.36913	2.43609	2.44706	2.44204	2.143	2.07802
9.72925	9.75021	9.74119	9.73514	9.88102	9.92994	9.75427	9.70933	9.79241	9.81141	9.75326	9.80535	9.50849	9.52466	9.77823	9.82708	9.77602	9.87291	9.74026	0.92851	1.72052	1.42691	1.18236	0.962935	0.875008	1.43314	1.16392	0.927769	0.839922	0.926644	0.525193	0.181537	0.0882581	0.925754	0.514596	0.136372	0.0469168	1.48634	2.23098	2.21799	2.03898	1.94903	1.91106	1.91107	2.37501	2.44	2.45001	2.44399	2.14298	2.07901
9.77452	9.78859	9.77557	9.76128	9.88404	9.9199	9.80245	9.76873	9.8659	9.88498	9.80048	9.86897	9.59754	9.64386	9.82057	9.8412	9.78004	9.85696	9.78653	0.941161	1.7278	1.43425	1.1771	0.945667	0.861916	1.44265	1.17372	0.924295	0.840563	0.939946	0.522375	0.159168	0.0751292	0.937291	0.508425	0.136707	0.0304135	1.49606	2.22794	2.21697	2.03597	1.95511	1.92114	1.92418	2.37601	2.44001	2.45203	2.44306	2.13896	2.08096
9.81184	9.83088	9.81675	9.78149	9.88704	9.91285	9.83526	9.82116	9.93041	9.95556	9.83484	9.93841	9.70853	9.77746	9.86188	9.85543	9.78317	9.85424	9.82494	0.946851	1.7346	1.43975	1.17901	0.928534	0.848167	1.4493	1.18881	0.941784	0.859363	0.94535	0.533257	0.140837	0.0577136	0.94297	0.504498	0.138163	0.0433069	1.50279	2.22404	2.21496	2.034	1.96315	1.93113	1.93728	2.37687	2.44111	2.45402	2.44698	2.13598	2.07817
9.85007	9.87108	9.85108	9.80405	9.889	9.90599	9.89305	9.8741	9.99511	10.0271	9.87307	10.0031	9.82422	9.89018	9.90206	9.87503	9.79102	9.86512	9.86806	0.947367	1.73773	1.44238	1.17777	0.925951	0.844378	1.45341	1.19449	0.951604	0.874139	0.94626	0.531735	0.112829	0.0364163	0.942965	0.500721	0.117304	0.0422511	1.5059	2.22599	2.21299	2.034	1.97001	1.93702	1.95002	2.371	2.446	2.455	2.44599	2.135	2.08599
9.88856	9.9166	9.89352	9.83036	9.88803	9.90004	9.92175	9.92749	10.0549	10.097	9.91147	10.0647	9.94767	9.99433	9.93762	9.89264	9.80225	9.92885	9.90367	0.945933	1.73983	1.44281	1.17631	0.921192	0.843215	1.45569	1.20563	0.975851	0.895666	0.945965	0.523609	0.123075	0.0453873	0.940432	0.490742	0.119174	0.0426268	1.50774	2.22197	2.20996	2.03499	1.97604	1.94808	1.96214	2.37293	2.44804	2.45501	2.44203	2.13396	2.08208
9.92977	9.96096	9.93194	9.85653	9.89013	9.90313	9.97688	9.96415	10.1222	10.1694	9.94583	10.1162	10.0709	10.1651	9.98275	9.93947		9.92012	9.95281	0.943159	1.73649	1.4405	1.17411	0.922911	0.845678	1.45365	1.21275	0.98843	0.90858	0.942587	0.536048	0.104408	0.0414147	0.938292	0.528545		0.0295874	1.50256	2.22006	2.20694	2.03387	1.97906	1.95413	1.97219	2.36796	2.45087	2.45606	2.44402	2.13104	2.08802
9.96514	10.0052	9.97517	9.88114	9.89606	9.90905	10.0172	10.0172	10.1762	10.2343	9.98413	10.1702	10.2034	10.3074	10.0172	9.96119		10.0169	9.99019	0.938052	1.73074	1.43386	1.16946	0.929355	0.844171	1.44866	1.21456	1.00126	0.919573	0.937406	0.514729	0.0892462	0.0330036	0.933298	0.539442		0.167574	1.49798	2.22297	2.20398	2.02799	1.982	1.96004	1.98103	2.36597	2.445	2.45898	2.44499	2.13297	2.08902
10.0016	10.0537	10.0196	9.91653	9.9125	9.92133	10.0677	10.0658	10.2378	10.3009			10.298	10.415	10.0576	10.0133	9.84482	9.9798	10.0406	0.930655	1.72169	1.428	1.156	0.927979	0.839179	1.44082	1.20849	1.00141	0.920417			0.101584	0.0523774	0.924865	0.578017	0.155723	0.117987	1.48965	2.21592	2.19989	2.02498	1.982	1.96906	1.98805	2.35789	2.44492	2.45495	2.44294
10.0429	10.0999	10.059	9.95187	9.94575	9.94368	10.1151	10.1169	10.2926	10.362			10.3628	10.4831	10.098		9.89872	10.0327	10.0821	0.92113	1.71172	1.41952	1.15367	0.922063	0.83323	1.43075	1.19976	0.998634	0.921707			0.134379	0.0876059	0.914031		0.190169	0.152024	1.48226	2.21094	2.19287	2.02385	1.98196	1.973	1.99102	2.35085	2.43991	2.45189	2.43891
10.0861	10.1431	10.1041	9.99207	9.98008	9.97507	10.1641	10.1591	10.3221	10.4081	10.0951	10.3041	10.401	10.532	10.1451		9.93206	10.0661	10.1331	0.916969	1.70558	1.41384	1.14812	0.921718	0.832301	1.42108	1.1943	1.00573	0.928914	0.919537	0.495532	0.160512	0.125491	0.909482		0.204848	0.166009	1.47424	2.20799	2.18699	2.01699	1.97999	1.973	1.992	2.34399	2.43599	2.44699	2.43499	2.11499	2.102
10.1408	10.1955	10.1458	10.0367	10.0287	10.0167	10.2118	10.2096	10.3728	10.4536	10.1498	10.3536	10.4204	10.51	10.2008		9.96756	10.1006	10.1738	0.91057	1.69417	1.4063	1.14176	0.914523	0.826712	1.4165	1.18637	1.00667	0.925235	0.911695	0.503497	0.161739	0.0968737	0.904677		0.221534	0.183642	1.46924	2.20199	2.18294	2.01193	1.97399	1.97294	1.9899	2.33687	2.42797	2.44187	2.43191	2.10901	2.10094
10.1971	10.233	10.197	10.0861	10.0772	10.0643	10.2658	10.2508	10.4255	10.4966	10.2062	10.3921	10.4474	10.5774	10.2532		10.0059	10.1399	10.2248	0.905867	1.68534	1.40168	1.13799	0.910603	0.821381	1.41024	1.17758	0.984269	0.91065	0.905278	0.553455	0.17346	0.139653	0.901765		0.239328	0.201373	1.46489	2.20096	2.17885	2.00696	1.97281	1.96878	1.98285	2.32791	2.42591	2.43294	2.42583	2.10996	2.09689
10.2483	10.2792	10.2413	10.1383	10.1334	10.1244	10.3023	10.2873	10.4493	10.5222	10.2603	10.4422	10.4661	10.5961	10.3103		10.0462	10.1792	10.2623	0.903423	1.67981	1.40113	1.13446	0.906084	0.816413	1.4102	1.1749	0.980916	0.901479	0.901974	0.555063	0.162091	0.129749	0.900164		0.247385	0.210584	1.46593	2.19896	2.17197	2.00498	1.96395	1.95896	1.97592	2.32399	2.42198	2.42994	2.41798	2.10796	2.09199
[truncated: 64 more columns]
