# Supplementary material for: Kinematic Validation of a Multi-Kinect v2 Instrumented 10-Meter Walkway for Quantitative Gait Assessments
Source: PLoS One. 2015 Oct 13;10(10):e0139913. doi: 10.1371/journal.pone.0139913 (PMC4603795; doi:10.1371/journal.pone.0139913)
Supplement: S1 Data — (ZIP) [file pone.0139913.s001.zip › S1_Data/pp12_trial4.xls]

## Sheet: Sheet1
Kinect(x) SpineBase	Kinect(x) Head	Kinect(x) ShoulderLeft	Kinect(x) ElbowLeft	Kinect(x) WristLeft	Kinect(x) HandLeft	Kinect(x) ShoulderRight	Kinect(x) ElbowRight	Kinect(x) WristRight	Kinect(x) HandRight	Kinect(x) HipLeft	Kinect(x) KneeLeft	Kinect(x) AnkleLeft	Kinect(x) FootLeft	Kinect(x) HipRight	Kinect(x) KneeRight	Kinect(x) AnkleRight	Kinect(x) FootRight	Kinect(x) SpineShoulder	Kinect(y) SpineBase	Kinect(y) Head	Kinect(y) ShoulderLeft	Kinect(y) ElbowLeft	Kinect(y) WristLeft	Kinect(y) HandLeft	Kinect(y) ShoulderRight	Kinect(y) ElbowRight	Kinect(y) WristRight	Kinect(y) HandRight	Kinect(y) HipLeft	Kinect(y) KneeLeft	Kinect(y) AnkleLeft	Kinect(y) FootLeft	Kinect(y) HipRight	Kinect(y) KneeRight	Kinect(y) AnkleRight	Kinect(y) FootRight	Kinect(y) SpineShoulder	Kinect(z) SpineBase	Kinect(z) Head	Kinect(z) ShoulderLeft	Kinect(z) ElbowLeft	Kinect(z) WristLeft	Kinect(z) HandLeft	Kinect(z) ShoulderRight	Kinect(z) ElbowRight	Kinect(z) WristRight	Kinect(z) HandRight	Kinect(z) HipLeft	Kinect(z) KneeLeft
0.057	0.160961	0.12297	0.0659704	0.136	0.15797	0.13697	0.092	0.164941	0.191961	0.097	0.088	-0.004	0.0759605	0.105	0.082	0.00100987	0.08	0.132	0.92818	1.69443	1.43284	1.19157	0.939729	0.853977	1.44256	1.18625	0.950296	0.877798	0.92867	0.525558	0.132406	0.0546855	0.925381	0.512181	0.149558	0.0563873	1.46916	2.228	2.23901	2.06401	1.98601	1.96	1.96301	2.38901	2.444	2.45102	2.43501	2.147	2.097
0.057	0.164	0.126	0.066	0.135	0.153	0.137	0.092	0.165	0.188	0.097	0.088	-0.00400003	0.076	0.105	0.082	0.000999982	0.081	0.135	0.92812	1.69411	1.43263	1.19122	0.94178	0.85944	1.44232	1.18215	0.94826	0.87351	0.9286	0.52863	0.13268	0.05475	0.92533	0.51133	0.14954	0.05467	1.4687	2.228	2.238	2.063	1.986	1.957	1.958	2.389	2.444	2.451	2.436	2.147	2.097
0.057	0.166943	0.126	0.066	0.130095	0.152019	0.139943	0.092	0.165	0.190943	0.097	0.088	-0.00694272	0.0710955	0.105	0.082	-0.000961812	0.0770764	0.137943	0.928149	1.6932	1.43244	1.19041	0.941711	0.856762	1.44193	1.18037	0.946651	0.866359	0.928835	0.530111	0.132552	0.0539457	0.925183	0.51135	0.144724	0.053846	1.46888	2.228	2.23702	2.063	1.986	1.95406	1.95408	2.38802	2.444	2.451	2.43208	2.147	2.097
0.057	0.169963	0.128963	0.0650122	0.13	0.152	0.142963	0.0979268	0.165	0.191	0.097	0.088	-0.00403661	0.071	0.105	0.082	-0.001	0.077	0.138	0.928229	1.69178	1.43323	1.18948	0.943616	0.854487	1.44186	1.1829	0.945662	0.877135	0.929196	0.529468	0.13014	0.0538016	0.925071	0.510609	0.144956	0.0538498	1.46795	2.228	2.23601	2.06201	1.98304	1.954	1.954	2.38701	2.44202	2.451	2.432	2.147	2.097
0.0570011	0.177005	0.129005	0.0680011	0.129999	0.146004	0.147005	0.101004	0.168005	0.197007	0.0960016	0.0880016	-0.004	0.0710027	0.104	0.082	-0.00100161	0.078	0.141004	0.928029	1.68811	1.43134	1.18929	0.94433	0.855912	1.44193	1.18269	0.94666	0.871267	0.928989	0.527279	0.1298	0.0541397	0.924889	0.51052	0.145509	0.05316	1.46752	2.228	2.234	2.062	1.982	1.954	1.94899	2.386	2.441	2.45	2.43	2.144	2.097
0.058956	0.185802	0.137802	0.069956	0.129022	0.153824	0.155802	0.108824	0.17778	0.209714	0.098934	0.090934	-0.004	0.0758899	0.104	0.082	-0.00393396	0.078	0.147846	0.926993	1.68713	1.42842	1.18977	0.944878	0.859724	1.43867	1.17724	0.945985	0.86637	0.927924	0.525549	0.129595	0.053651	0.923892	0.509728	0.144063	0.0531991	1.46739	2.22409	2.23009	2.05613	1.97809	1.95107	1.93922	2.38307	2.44198	2.44707	2.42511	2.14302	2.09602
0.059	0.195903	0.143942	0.0739614	0.129	0.148058	0.158971	0.114942	0.183942	0.213961	0.101971	0.091	-0.004	0.076	0.106971	0.0839807	-0.00499035	0.078	0.156913	0.926544	1.68535	1.42843	1.18914	0.94696	0.860236	1.43838	1.17991	0.942633	0.874222	0.927405	0.525975	0.128877	0.0537786	0.923504	0.508472	0.143178	0.0531406	1.46413	2.224	2.22703	2.05402	1.97701	1.951	1.94494	2.38201	2.44002	2.44502	2.42698	2.14201	2.096
0.0660004	0.21	0.158001	0.0770004	0.131	0.15	0.166001	0.124001	0.191001	0.219002	0.104001	0.094	-0.00100076	0.0759979	0.112	0.088	0.000999426	0.078	0.167001	0.92625	1.6836	1.4274	1.18762	0.94957	0.863998	1.43832	1.17066	0.94934	0.873269	0.92762	0.52434	0.1283	0.0538907	0.92266	0.50824	0.14633	0.0540003	1.46107	2.222	2.226	2.053	1.976	1.947	1.941	2.38	2.444	2.442	2.422	2.138	2.095
0.0679613	0.211961	0.164865	0.0789613	0.130019	0.148039	0.171884	0.128903	0.196884	0.228807	0.106942	0.094	-0.00492264	0.0652127	0.112	0.088	-0.00194198	0.078	0.169942	0.926466	1.68108	1.42947	1.18567	0.947109	0.854399	1.43898	1.17555	0.950478	0.866258	0.927512	0.524016	0.130732	0.0574302	0.923111	0.508142	0.144584	0.0556867	1.4611	2.21808	2.22208	2.05006	1.9711	1.94406	1.93414	2.37804	2.43812	2.44004	2.41906	2.13702	2.095
0.0739271	0.230769	0.173891	0.0908543	0.147781	0.157879	0.184842	0.150733	0.208854	0.239866	0.110951	0.0979514	-0.00401214	0.0817936	0.124842	0.0909636	-0.002	0.078	0.18383	0.92402	1.67847	1.42923	1.18289	0.929071	0.841714	1.44045	1.18057	0.94484	0.858928	0.92587	0.521807	0.127461	0.0494292	0.91985	0.507804	0.148235	0.0561151	1.45746	2.21504	2.21508	2.04704	1.96408	1.93412	1.93104	2.37306	2.43108	2.43308	2.4111	2.13502	2.09401
0.0869995	0.244	0.187	0.103	0.151	0.167	0.216999	0.161	0.221	0.253	0.123	0.101	-0.00499996	0.082	0.134	0.0939999	-0.002	0.078	0.201999	0.92117	1.67725	1.42829	1.18068	0.92884	0.84286	1.43619	1.17186	0.94669	0.86514	0.92186	0.51905	0.12946	0.04985	0.91824	0.5072	0.14673	0.05645	1.45708	2.211	2.211	2.043	1.96	1.933	1.928	2.362	2.428	2.429	2.407	2.131	2.093
0.0928754	0.258688	0.202668	0.11573	0.153938	0.173855	0.221896	0.169813	0.237647	0.266709	0.129855	0.103938	-0.00402077	0.082	0.143792	0.0959585	-0.002	0.078	0.208855	0.920034	1.67705	1.42241	1.17053	0.923533	0.840755	1.4359	1.17636	0.950215	0.865493	0.920705	0.517699	0.129254	0.0497227	0.917251	0.505692	0.146818	0.0564402	1.45599	2.20904	2.20512	2.0381	1.9551	1.93202	1.92604	2.36396	2.42408	2.42606	2.40602	2.12904	2.09202
0.0999217	0.271855	0.212888	0.118966	0.160922	0.174	0.233866	0.182855	0.247888	0.282821	0.129011	0.106966	-0.004	0.082	0.149933	0.0989664	-0.002	0.078	0.218888	0.918566	1.6745	1.41974	1.1708	0.920899	0.833759	1.43472	1.18008	0.943705	0.857174	0.919177	0.515514	0.129695	0.0498288	0.915915	0.503841	0.146345	0.0564993	1.45379	2.20702	2.20104	2.03404	1.95401	1.93002	1.926	2.36004	2.42004	2.42303	2.40106	2.12307	2.09101
0.112002	0.295002	0.235002	0.132003	0.170002	0.193002	0.261002	0.211002	0.263004	0.296003	0.139003	0.114001	-0.004	0.071	0.164002	0.112001	0.00199981	0.0780006	0.255002	0.91447	1.6711	1.41179	1.17036	0.92129	0.82935	1.43045	1.16919	0.942699	0.856289	0.915529	0.51615	0.1301	0.0571196	0.91142	0.50197	0.14642	0.05675	1.45052	2.202	2.193	2.027	1.95	1.927	1.919	2.354	2.418	2.414	2.396	2.12	2.089
0.122773	0.303814	0.244794	0.14865	0.179794	0.202794	0.273732	0.219814	0.281608	0.31167	0.152711	0.116938	-0.004	0.071	0.176732	0.117876	0.00102062	0.0809382	0.266753	0.912198	1.66748	1.41074	1.17035	0.921858	0.829321	1.43039	1.16967	0.938518	0.852372	0.912386	0.513751	0.129062	0.0547499	0.910039	0.502234	0.145441	0.0567108	1.44707	2.202	2.19006	2.02406	1.94804	1.92308	1.91606	2.35008	2.41506	2.40812	2.3911	2.11902	2.08802
0.135852	0.329705	0.256864	0.162841	0.198784	0.20992	0.292784	0.238784	0.285955	0.317932	0.161898	0.119966	-0.004	0.071	0.189852	0.131841	0.001	0.0800114	0.277875	0.910123	1.66389	1.4116	1.17169	0.908217	0.824051	1.42959	1.16354	0.939518	0.854514	0.910412	0.511258	0.129188	0.0545319	0.907894	0.50051	0.14543	0.0561959	1.44548	2.19805	2.1811	2.01906	1.94701	1.91707	1.91699	2.34308	2.40808	2.40998	2.38902	2.11208	2.08701
0.157977	0.364964	0.293962	0.189972	0.22797	0.233975	0.323968	0.26797	0.322962	0.344972	0.187973	0.131988	-0.00499896	0.0749959	0.212976	0.168962	0.0109896	0.08	0.308968	0.905705	1.65348	1.40265	1.16989	0.893225	0.822891	1.42166	1.15078	0.909901	0.84523	0.905086	0.507893	0.12911	0.0546299	0.904424	0.497213	0.139137	0.0573188	1.43761	2.19001	2.17601	2.01101	1.94201	1.918	1.913	2.34	2.409	2.39402	2.38301	2.10701	2.07901
0.176562	0.381608	0.309631	0.216377	0.237769	0.249631	0.350377	0.281677	0.331792	0.369423	0.2007	0.137862	-0.005	0.0847693	0.231562	0.215893	0.0197924	0.0829308	0.327562	0.902808	1.6512	1.40423	1.1652	0.899433	0.817654	1.41648	1.14299	0.919981	0.83846	0.902384	0.509004	0.129501	0.0520021	0.901411	0.500248	0.137762	0.0567632	1.43314	2.18414	2.17405	2.00612	1.93614	1.91507	1.90714	2.32925	2.40802	2.40865	2.38105	2.10309	2.07705
0.196775	0.417594	0.341639	0.240729	0.256786	0.267797	0.370775	0.296831	0.358696	0.374944	0.224729	0.146899	-0.00302255	0.0810451	0.248808	0.269402	0.0437294	0.101786	0.349752	0.899586	1.64714	1.39595	1.15348	0.899975	0.810688	1.4138	1.15167	0.920279	0.836214	0.89796	0.507339	0.130133	0.0530573	0.899363	0.516604	0.119013	0.0429177	1.42978	2.18005	2.16609	2.006	1.93205	1.90907	1.90898	2.32603	2.3991	2.40307	2.38693	2.09806	2.07107
0.223972	0.458958	0.375965	0.277962	0.291964	0.294972	0.407962	0.330965	0.359	0.39498	0.25397	0.168978	-0.00399898	0.081	0.275972	0.31895	0.107935	0.167933	0.391957	0.894835	1.6388	1.39144	1.15076	0.889661	0.797583	1.40509	1.16539	0.922118	0.828238	0.893105	0.50703	0.129541	0.0534196	0.894895	0.51684	0.125573	0.050542	1.42218	2.17501	2.15901	2.004	1.92701	1.90401	1.90301	2.32101	2.395	2.403	2.383	2.08901	2.06301
0.241628	0.480546	0.422029	0.311298	0.320401	0.322422	0.421711	0.331	0.38936	0.404793	0.26967	0.182711	0.00285544	0.0731652	0.293628	0.363071	0.161864	0.245369	0.418442	0.894184	1.63449	1.38715	1.14551	0.882413	0.790058	1.40576	1.16111	0.888421	0.817976	0.892052	0.506766	0.132361	0.0590317	0.894724	0.515557	0.128792	0.0470929	1.41702	2.17598	2.16194	2.00498	1.9221	1.90498	1.90104	2.32002	2.395	2.39908	2.39083	2.0939	2.06202
0.267709	0.519564	0.442777	0.372318	0.374397	0.379363	0.448698	0.341877	0.390989	0.416866	0.301642	0.210687	0.00596648	0.073	0.315754	0.417397	0.252983	0.326106	0.450642	0.890956	1.62639	1.38081	1.13671	0.86984	0.7775	1.39536	1.1505	0.888392	0.807209	0.886938	0.500501	0.135337	0.0600993	0.893108	0.521414	0.142634	0.0583618	1.40837	2.17798	2.16002	2.00203	1.92101	1.90599	1.90792	2.32494	2.395	2.40197	2.39693	2.094	2.06002
0.292983	0.567968	0.497963	0.41797	0.422968	0.425969	0.489973	0.365984	0.395997	0.416001	0.323985	0.256969	0.0259867	0.070002	0.343981	0.473963	0.346938	0.427933	0.490973	0.884554	1.62171	1.36333	1.12786	0.826429	0.765798	1.39415	1.14959	0.891978	0.809159	0.881953	0.504847	0.148861	0.0647269	0.885605	0.53677	0.14274	0.0538831	1.40017	2.18	2.165	2.005	1.927	1.911	1.907	2.322	2.393	2.408	2.404	2.094	2.059
0.328191	0.604169	0.529281	0.467854	0.476764	0.478787	0.510528	0.380663	0.416528	0.421865	0.371899	0.296101	0.0328427	0.0729326	0.377236	0.531674	0.455506	0.551169	0.526191	0.873905	1.59674	1.35212	1.13107	0.824132	0.742877	1.3836	1.13899	0.861608	0.791721	0.869574	0.505573	0.142897	0.0631171	0.876822	0.519556	0.139944	0.0564118	1.38602	2.17804	2.16989	2.005	1.93091	1.91393	1.90993	2.32884	2.39496	2.41778	2.4128	2.09889	2.05998
0.361626	0.655422	0.579433		0.543251	0.54624	0.566365	0.401762	0.417	0.423977	0.404637	0.358297	0.0616711	0.0858525	0.412603	0.595285	0.577628	0.695378	0.564569	0.864278	1.5906	1.33983		0.797594	0.73186	1.37037	1.12988	0.864123	0.788443	0.862112	0.517444	0.159992	0.0757348	0.86532	0.521948	0.144635	0.0672167	1.3766	2.178	2.17395	2.01686		1.90906	1.90802	2.32801	2.395	2.418	2.41893	2.099	2.0689
0.399958	0.677976	0.622953		0.603934	0.626912	0.594969	0.42897	0.426989	0.423001	0.442958	0.371986	0.0689923	0.0909945	0.447961	0.653936	0.673895	0.793893	0.60995	0.847398	1.57734	1.32946		0.803293	0.716796	1.35193	1.11867	0.834732	0.774186	0.84344	0.513584	0.159431	0.0758001	0.850536	0.533188	0.161531	0.0911538	1.36002	2.175	2.18499	2.02		1.907	1.91299	2.33599	2.39999	2.42899	2.42599	2.097	2.06401
0.448985	0.73972	0.678842		0.685314	0.707335	0.652802	0.468188	0.42798	0.432797	0.494924	0.389634	0.0827157	0.206603	0.491106	0.7167	0.758253	0.88903	0.664863	0.841678	1.57385	1.32187		0.813019	0.72403	1.34531	1.11534	0.835023	0.778559	0.840363	0.513972	0.163045	0.112431	0.842682	0.538	0.175305	0.108403	1.35478	2.17598	2.19186	2.02882		1.91092	1.91398	2.3409	2.40392	2.43194	2.43384	2.097	2.06498
0.512299	0.796377	0.739333	0.696288	0.773032	0.798988	0.718277				0.555333	0.4078	0.101789	0.2268	0.560233	0.782277	0.84801	0.980988	0.723355	0.843587	1.56743	1.32287	1.1125	0.822624	0.742059	1.34471				0.842733	0.515315	0.164999	0.115395	0.843825	0.527737	0.160045	0.0985746	1.35413	2.18292	2.2009	2.03691	1.93189	1.91693	1.91894	2.34397				2.10491	2.06599
0.573925	0.858924	0.809914	0.758924	0.840918	0.875907	0.770936	0.575945	0.522913	0.497943	0.616925	0.473919	0.15094	0.277937	0.621925	0.829942	0.86498	0.994984	0.781929	0.848224	1.57766	1.33018	1.11684	0.860034	0.770635	1.343	1.12303	0.899409	0.831181	0.847614	0.538372	0.200486	0.150766	0.848105	0.507435	0.156185	0.0922077	1.36087	2.184	2.21598	2.04499	1.936	1.92599	1.92499	2.36198	2.41999	2.45198	2.44999	2.106	2.07299
0.639458	0.92055	0.873504	0.823481	0.910366	0.948297	0.840366	0.636573	0.557194	0.534148	0.682458	0.52578	0.196918	0.323918	0.684527	0.882757	0.881609	1.00965	0.844527	0.855665	1.58325	1.34457	1.12953	0.876874	0.786712	1.35823	1.14405	0.896716	0.831807	0.85527	0.533417	0.203559	0.154229	0.855135	0.538664	0.148384	0.07989	1.37316	2.18302	2.22284	2.05868	1.93209	1.92698	1.93184	2.36982	2.43759	2.46079	2.45488	2.10405	2.07202
0.710218	0.985285	0.942241	0.88433	0.98023	1.00834	0.906274	0.716118	0.640073	0.592352	0.75223	0.61204	0.278096	0.413006	0.756207	0.92652	0.887933	1.01593	0.915218	0.864581	1.5945	1.35429	1.14205	0.886674	0.799589	1.36303	1.14141	0.925583	0.838139	0.864498	0.531481	0.207842	0.15872	0.863517	0.512929	0.147448	0.0766038	1.38694	2.18794	2.23289	2.05999	1.93991	1.92898	1.93002	2.37297	2.44987	2.46792	2.45994	2.10894	2.072
0.775933	1.04993	1.00693	0.938944	1.01596	1.04796	0.977927	0.789925	0.720917	0.681908	0.814936	0.713896	0.380895	0.504906	0.822932	0.949976	0.902984	1.02299	0.984929	0.871103	1.60979	1.36291	1.15266	0.884802	0.800219	1.37035	1.14935	0.929916	0.83821	0.871503	0.529082	0.215972	0.166652	0.869384	0.511551	0.150487	0.0754711	1.39516	2.191	2.23999	2.06	1.943	1.928	1.928	2.375	2.449	2.47299	2.462	2.113	2.06601
0.830844	1.10876	1.06576	0.978175	1.03657	1.06661	1.03578	0.859535	0.793473	0.762308	0.873762	0.825647	0.492647	0.617627	0.880782	0.983298	0.906917	1.023	1.04572	0.884811	1.62256	1.37626	1.15772	0.886338	0.806419	1.38178	1.15001	0.914436	0.830463	0.886592	0.547296	0.233511	0.183769	0.881348	0.5106	0.1481	0.0711216	1.40933	2.19981	2.24392	2.06783	1.94398	1.928	1.928	2.38283	2.45977	2.47496	2.46494	2.12181	2.07775
0.904022	1.18597	1.13212	1.02932	1.05575	1.08673	1.10804	0.947821	0.89662	0.867593	0.944062	0.9237	0.595633	0.71866	0.954022	1.00373	0.913906	1.03089	1.11606	0.895499	1.63124	1.38437	1.1566	0.887998	0.816051	1.38971	1.14363	0.889623	0.813705	0.897644	0.506114	0.189246	0.140285	0.891387	0.510067	0.145899	0.0664423	1.41851	2.2148	2.24203	2.06701	1.94795	1.928	1.92504	2.39385	2.45901	2.47599	2.46401	2.13384	2.07011
0.969933	1.24894	1.18894	1.05398	1.06799	1.08001	1.17793	1.03291	1.00589	0.995869	1.00594	1.03988	0.730862	0.774943	1.01993	1.01499	0.920993	1.034	1.18093	0.902233	1.64363	1.39875	1.16132	0.89734	0.825391	1.39037	1.13714	0.880459	0.812002	0.904463	0.522513	0.188111	0.0934477	0.897833	0.508062	0.142454	0.0614551	1.42696	2.22799	2.239	2.066	1.95399	1.931	1.927	2.391	2.46799	2.48099	2.463	2.14599	2.074
1.03157	1.31545	1.24861	1.10482	1.08168	1.08195	1.25227	1.12584	1.12327	1.11522	1.06268	1.1514	0.910812	0.984129	1.07766	1.0277	0.921977	1.03498	1.24647	0.904224	1.64879	1.39764	1.17021	0.904953	0.827648	1.39357	1.13291	0.867961	0.794224	0.906815	0.508927	0.151786	0.0652067	0.899364	0.502822	0.137622	0.0563684	1.42975	2.23484	2.23411	2.06307	1.96377	1.93393	1.93384	2.38709	2.47484	2.46927	2.4542	2.15382	2.07693
1.10129	1.38331	1.30939	1.1446	1.10377	1.09784	1.3312	1.23094	1.26655	1.26745	1.13031	1.27574	1.11691	1.18794	1.15323	1.0567	0.949713	1.03797	1.32025	0.900153	1.64883	1.39299	1.16635	0.911395	0.841448	1.39135	1.1326	0.873223	0.800738	0.905108	0.523179	0.142141	0.0482881	0.892986	0.486804	0.124762	0.0510636	1.42533	2.23896	2.23598	2.06399	1.96499	1.93697	1.93895	2.38205	2.47203	2.46306	2.44509	2.15598	2.07799
1.16791	1.44591	1.36792	1.19293	1.12697	1.11098	1.4059	1.33785	1.40281	1.4138	1.19691	1.38285	1.31373	1.41569	1.2239	1.10893		1.04998	1.38291	0.897144	1.63598	1.38739	1.16061	0.916024	0.849239	1.38559	1.12774	0.877225	0.800151	0.902234	0.533466	0.13487	0.060373	0.889874	0.500601		0.0532769	1.41991	2.238	2.233	2.05801	1.963	1.94299	1.94499	2.382	2.475	2.46	2.43901	2.155	2.08399
1.23362	1.50966	1.42775	1.23903	1.18087	1.13745	1.47652	1.42517	1.52347	1.54525	1.26164	1.47115	1.48932	1.60797	1.28962	1.1854			1.44666	0.88997	1.63035	1.3788	1.16693	0.948215	0.865597	1.37306	1.132	0.885516	0.804753	0.891936	0.511981	0.12627	0.0560217	0.885982	0.557594			1.40885	2.23996	2.2281	2.06192	1.9679	1.93908	1.95284	2.37808	2.4799	2.45021	2.43214	2.15402	2.09282
1.31117	1.5753	1.4933	1.29738	1.2186	1.17757	1.54725	1.51702	1.64174	1.67957	1.33521	1.56797	1.65227	1.78314	1.37014	1.24734			1.51922	0.885685	1.62421	1.37387	1.16567	0.953737	0.872894	1.36933	1.14693	0.915357	0.833815	0.88712	0.493585	0.135982	0.0831735	0.882309	0.573431			1.40475	2.23901	2.22404	2.05804	1.96305	1.94395	1.95795	2.37899	2.48099	2.44604	2.42211	2.154	2.10586
1.39291	1.64692	1.56992	1.35993	1.27694	1.22894	1.62492	1.60291	1.74589	1.79687	1.41991		1.76088	1.89288	1.44892	1.31692			1.59392	0.878308	1.6207	1.36727	1.17116	0.961991	0.88175	1.37126	1.16529	0.944529	0.86129	0.874913		0.141015	0.089024	0.879903	0.578335			1.39808	2.243	2.21801	2.057	1.96999	1.942	1.954	2.378	2.484	2.43901	2.40802	2.154
1.48581	1.71343	1.64034	1.43034	1.33659	1.28664	1.69631	1.68213	1.83392	1.88981	1.51574	1.73471	1.82841	1.96138	1.54181	1.40492		1.26735	1.66141	0.877489	1.62269	1.36451	1.17258	0.968028	0.883264	1.37274	1.16592	0.968582	0.887785	0.871999	0.579981	0.131935	0.0787138	0.88115	0.576484		0.217465	1.40251	2.243	2.21214	2.05407	1.96707	1.94591	1.95205	2.378	2.48498	2.43021	2.39725	2.15205	2.10888
1.58295	1.78918	1.72014	1.51311	1.41614	1.36218	1.77515	1.75423	1.89535	1.96717	1.60702	1.83492	1.8478	1.97289	1.63895	1.51481		1.35204	1.73916	0.87749	1.62761	1.36439	1.16594	0.962423	0.877761	1.38162	1.18009	0.997102	0.915996	0.875461	0.466886	0.113382	0.0649293	0.877639	0.570268		0.221115	1.40364	2.23904	2.20508	2.04807	1.96008	1.94007	1.94804	2.37207	2.48203	2.43	2.39205	2.15002	2.12285
1.66393	1.86693	1.79194	1.60492	1.51191	1.45492	1.84494	1.79696	1.96494	2.01796	1.68993	1.87996	1.852	1.969	1.72293	1.6319		1.4639	1.81693	0.886182	1.63995	1.37008	1.1631	0.958693	0.871326	1.39184	1.18596	0.999398	0.928639	0.882394	0.514916	0.113979	0.0493938	0.887771	0.563906		0.213477	1.41349	2.236	2.204	2.043	1.961	1.93301	1.94101	2.369	2.482	2.425	2.396	2.147	2.119
1.74235	1.9336	1.86741	1.70391	1.61091	1.55587	1.91943	1.84597	1.98655	2.05815	1.77031	1.91134	1.852	1.969	1.79939	1.73875		1.55704	1.89045	0.891263	1.65459	1.37836	1.16186	0.937223	0.857325	1.40397	1.18748	1.00691	0.935388	0.88953	0.507918	0.11446	0.0478032	0.890571	0.530014		0.191963	1.42797	2.23698	2.2089	2.04496	1.95904	1.93104	1.93512	2.36802	2.47221	2.42794	2.40286	2.1519	2.11117
1.82019	2.01317	1.9541	1.80198	1.74361	1.69257	1.98927	1.89252	2.01668	2.08275	1.8472	1.93476	1.85893	1.96999	1.87818	1.84589			1.96621	0.909072	1.67735	1.39955	1.15663	0.933871	0.848075	1.4224	1.19731	1.00389	0.933709	0.906966	0.512193	0.11639	0.0462561	0.908095	0.513043			1.44826	2.24393	2.21296	2.05094	1.96197	1.92902	1.92412	2.37394	2.46309	2.43493	2.41191	2.15794	2.11694
1.89299	2.08099	2.03399	1.90899	1.87198	1.85298	2.06699	1.94499	2.05	2.098	1.91899	1.969	1.859	1.97	1.94799	1.92299			2.04499	0.920938	1.70167	1.41639	1.16367	0.913133	0.834952	1.4364	1.20714	1.00163	0.925201	0.917399	0.51086	0.11783	0.046	0.920908	0.489883			1.46756	2.251	2.226	2.055	1.965	1.928	1.921	2.374	2.459	2.438	2.425	2.161	2.134
1.95951	2.1524	2.11225	2.01073	2.00796	2.00853	2.13156	1.99586	2.07152	2.10191	1.98845	1.98661	1.86585	1.96707	2.01451	2.05603	1.83546	1.91369	2.11543	0.934517	1.71131	1.42872	1.16682	0.928086	0.83989	1.44602	1.20716	0.988298	0.916553	0.932884	0.488813	0.119659	0.0449045	0.931992	0.545067	0.145159	0.0618745	1.47954	2.24513	2.23578	2.06283	1.97087	1.93289	1.92589	2.38085	2.459	2.44093	2.43674	2.15513	2.12422
2.03636	2.23333	2.19928	2.12109	2.16867	2.18851	2.20142	2.0565	2.10274	2.11687	2.06536	2.04947	1.88583	1.967	2.08641	2.18593	2.03533	2.1074	2.19236	0.935018	1.71816	1.42847	1.18174	0.938683	0.852455	1.45052	1.19929	0.947561	0.892511	0.933567	0.51202	0.138095	0.0465955	0.9322	0.557872	0.147039	0.057758	1.48371	2.25095	2.24393	2.06895	1.9829	1.93895	1.93492	2.38893	2.45999	2.45092	2.44989	2.15996	2.11309
2.10599	2.30699	2.27499	2.21699	2.32299	2.35899	2.27499	2.11	2.11	2.122	2.13599	2.085	1.897	1.971	2.15699	2.29799	2.22599	2.33298	2.26999	0.928611	1.71105	1.42111	1.18046	0.945879	0.85888	1.44636	1.19938	0.95208	0.89244	0.926181	0.51829	0.14151	0.0482499	0.92687	0.55863	0.14664	0.0693991	1.47629	2.259	2.254	2.075	1.986	1.946	1.937	2.396	2.47	2.459	2.466	2.172	2.115
2.18262	2.38264	2.35359	2.31229	2.45365	2.50144	2.35162	2.17287	2.13849	2.14263	2.21164	2.12429	1.90093	1.97296	2.23362	2.40409	2.43426	2.52652	2.34368	0.917185	1.70071	1.41234	1.18636	0.965449	0.879028	1.43383	1.19846	0.971432	0.908403	0.910963	0.515068	0.141137	0.0503621	0.919561	0.566558	0.147328	0.0682801	1.46581	2.27079	2.26284	2.08286	1.99091	1.94993	1.94781	2.39698	2.47295	2.47374	2.4827	2.18084	2.11893
2.27979	2.46201	2.43993	2.42065	2.57549	2.64423	2.43299	2.24905	2.18838		2.30879	2.16549	1.91483	1.97596	2.33178	2.49982	2.62563	2.72553	2.42598	0.904685	1.69148	1.40276	1.18603	0.986844	0.904226	1.42236	1.20895	0.988943		0.897151	0.522466	0.142967	0.0520294	0.908686	0.554257	0.116727	0.0795277	1.45799	2.27001	2.26991	2.08794	1.99001	1.9579	1.96578	2.39799	2.47794	2.48486		2.17902	2.11604
2.37099	2.53999	2.52399	2.51399			2.51699		2.25999		2.40199	2.23699	1.97199	1.99	2.42199	2.59899	2.74598	2.86398	2.50799	0.894521	1.68304	1.39764	1.1813			1.41326		1.05984		0.890521	0.540148	0.169756	0.0648582	0.895272	0.557789	0.146836	0.0981075	1.45004	2.256	2.279	2.096	1.997			2.408		2.499		2.169	2.109
2.4639	2.62214	2.60908	2.5981	2.818	2.88844	2.60697				2.49197	2.33675	2.04045	2.16407	2.51001	2.68897	2.81445	2.93539	2.58917	0.887059	1.67684	1.3907	1.17838	0.998728	0.938079	1.40299				0.886462	0.556618	0.209855	0.170465	0.884591	0.552509	0.147446	0.0927608	1.44612	2.25796	2.28976	2.10773	1.99602	1.97678	1.98771	2.408				2.16802	2.109
2.55923	2.70136	2.69332	2.6843	2.89142	2.96935	2.69628				2.58425	2.46099	2.14515	2.27115	2.6092	2.78026	2.84873	2.95783	2.67629	0.878013	1.66771	1.38573	1.1742	1.00814	0.946224	1.39181				0.879606	0.562375	0.240663	0.203447	0.873619	0.547738	0.144237	0.0776936	1.4397	2.258	2.29496	2.11494	1.99898	1.98097	1.99593	2.40899				2.16899	2.10999
2.64599	2.78199	2.76899	2.75399	2.95099	3.03099	2.77799				2.67099	2.57498	2.24398		2.69499	2.86599	2.875	2.977	2.75699	0.87541	1.66963	1.38565	1.17394	0.998052	0.938161	1.39024				0.875261	0.549342	0.24184		0.87278	0.538761	0.124363	0.0568433	1.44221	2.275	2.303	2.121	2.007	1.982	2	2.42				2.182	2.113
2.70224	2.81364	2.80243	2.78437	2.9635	3.04647	2.80031	2.58841	2.52067	2.50657	2.72732	2.6837	2.32298	2.42879	2.75067	2.91131	2.87856	2.98942	2.78784	0.885295	1.65949	1.38709	1.17759	0.990238	0.917546	1.38588	1.15681	0.95193	0.886419	0.884134	0.526504	0.210843	0.139892	0.883937	0.524047	0.131142	0.051332	1.43557	2.25243	2.25897	2.08942	1.97552	1.95901	1.96849	2.39941	2.44396	2.47383	2.47495	2.1679	2.11542
2.79394	2.89841	2.89735	2.86126	3.0048	3.0814	2.88985	2.70392	2.65778	2.63602	2.82179	2.81513	2.48192	2.49592	2.84057	2.95364	2.89047	2.98944	2.88014	0.894408	1.67571	1.39299	1.17609	0.966738	0.888096	1.39998	1.15761	0.939624	0.875944	0.890286	0.514421	0.177023	0.0644571	0.895724	0.520821	0.132601	0.0497574	1.45141	2.26062	2.2555	2.08057	1.97603	1.96101	1.96165	2.394	2.44098	2.46015	2.47091	2.17361	2.12351
2.80419	2.91915	2.89424		2.98907		2.91122		2.78434	2.77335	2.82522		2.61842	2.6745	2.85615	2.93915	2.89402	2.98795	2.89218	0.911166	1.67541	1.40577		0.941211		1.41532		0.929296	0.841185	0.907702		0.151068	0.0661011	0.91181	0.520516	0.14504	0.0554775	1.45073	2.24111	2.20897	2.05008		1.93998		2.36497		2.46699	2.46696	2.15911
2.90264	2.99693			3.02587		3.02472		2.96625	2.96034	2.94345		2.84071		2.9358	3.01676	2.90505			0.935409	1.67918			1.05541		1.42919		0.901178	0.838564	0.945532		0.118982		0.922464	0.590841	0.149951			2.30043	2.19401			1.93215		2.34904		2.45985	2.444	2.2155
3.13018							3.25248		3.44523	3.1553		3.40022	3.54211	3.18101					0.936419							1.18304		0.876935	0.933131		0.143013	0.0758906	0.936693					2.23232							2.44799		2.41179	2.15627
3.22715							3.37254		3.62619	3.26206		3.50238	3.6357	3.26425					0.908453							1.21801		0.901385	0.900567		0.253613	0.204595	0.913821					2.25783							2.44687		2.39496	2.17778
3.32419	3.42118	3.38218			3.15001	3.44019	3.44217	3.63516	3.72523	3.35517	3.57322	3.70019	3.84818	3.3662	3.18132			3.40018	0.881982	1.6459	1.37402			0.831671	1.39214	1.18694	1.01278	0.934635	0.876982	0.52223	0.164364	0.106795	0.884952	0.479763			1.42183	2.24998	2.17498	2.02699			1.94801	2.34199	2.44102	2.427	2.39299	2.16798	2.12796
3.41205	3.5068	3.46501			3.15771	3.52682	3.51987	3.70998	3.82977	3.43413	3.67605	3.78855	3.92929	3.45904	3.32838			3.48291	0.887632	1.63499	1.3714			0.832235	1.38325	1.18564	1.04184	0.96478	0.89164	0.544667	0.156656	0.085948	0.881432	0.550664			1.41385	2.23934	2.16791	2.02102			1.95306	2.33589	2.44784	2.42685	2.38701	2.16036	2.11104
3.51969	3.58884	3.56851			3.33026	3.61162	3.60899	3.80952	3.90819	3.54958	3.78302	3.844	3.95896	3.56566	3.4704			3.57671	0.895763	1.62802	1.3524			0.826928	1.38086	1.18407	1.03525	0.95992	0.894469	0.470372	0.101842	0.059346	0.89463	0.572436			1.40688	2.27314	2.15902	2.02281			1.95885	2.32509	2.43198	2.41198	2.38798	2.19609	2.11489
3.59597	3.67197	3.63697			3.342	3.68497	3.65398	3.83299	3.96198	3.62097	3.82898	3.844	3.957	3.64097	3.57896			3.65397	0.889122	1.63635	1.36489			0.836786	1.38487	1.19362	1.03918	0.967607	0.885353	0.49849	0.106928	0.0514729	0.890562	0.535614			1.41274	2.23401	2.16	2.014			1.952	2.329	2.431	2.411	2.387	2.15502	2.11
3.67299	3.75092	3.71598	3.57244			3.76287	3.71576	3.89428	4.00615	3.69795	3.85857	3.844	3.956	3.72198	3.70103			3.73198	0.905232	1.65162	1.37737	1.20104			1.39569	1.18847	1.0285	0.946514	0.900548	0.507044	0.116567	0.0492459	0.907141	0.548251			1.4309	2.23076	2.16205	2.01595	1.96483			2.32901	2.42496	2.41394	2.39107	2.15078	2.10494
3.75434	3.82664	3.79668	3.69043			3.83449	3.77813	3.91777	4.01802	3.77643	3.90515	3.844	3.956	3.80228	3.78609			3.81254	0.921986	1.66988	1.40255	1.18369			1.41443	1.1906	1.00978	0.932146	0.920224	0.528358	0.120523	0.0481098	0.920516	0.515584			1.44842	2.21079	2.16613	2.01213	1.95098			2.33002	2.42179	2.40906	2.39706	2.13283	2.10002
3.81616	3.90214	3.87416	3.75624	3.73238	3.72542	3.90312	3.8301	3.95304	4.01902	3.84216	3.91209	3.84402	3.956	3.86116	3.88223	3.64431	3.68535	3.88315	0.940659	1.69715	1.42571	1.18345	0.964812	0.851419	1.43361	1.19589	1.00206	0.924591	0.938817	0.52731	0.126193	0.0481003	0.938739	0.532814	0.157358	0.0614227	1.47246	2.201	2.17201	2.01801	1.95	1.94397	1.96396	2.33102	2.412	2.41199	2.40001	2.125	2.101
3.90161	3.97577	3.96272	3.88589	3.93516	3.9512	3.96973	3.88252	3.97336	4.02811	3.92958	3.96117	3.85309	3.956	3.94658	4.00696	3.81361	3.8718	3.96169	0.955952	1.7142	1.4381	1.19681	0.976432	0.882688	1.44977	1.19957	0.989384	0.90334	0.95351	0.495427	0.133363	0.0482711	0.954152	0.561449	0.156339	0.0680498	1.48827	2.201	2.18006	2.02101	1.94791	1.928	1.94381	2.34104	2.41	2.40905	2.40503	2.12699	2.09898
3.96544	4.05563	4.03772	3.97811	4.05592	4.07646	4.04557	3.93631	4.01009	4.03911	3.98957	3.97872	3.86213	3.95611	4.00648	4.10616	3.98133	4.05892	4.03363	0.955996	1.71833	1.44212	1.19041	0.936364	0.859387	1.45392	1.19767	0.959396	0.879922	0.952387	0.508394	0.141848	0.0494346	0.955266	0.556138	0.151207	0.0522166	1.49502	2.20115	2.18609	2.02211	1.93891	1.92804	1.92487	2.34509	2.41004	2.41404	2.40828	2.12611	2.09707
4.02998	4.12897	4.11497	4.07297	4.18695	4.23194	4.11597	3.99498	4.014	4.044	4.05997	4.01099	3.868	3.961	4.07298	4.20297	4.17593	4.27992	4.10697	0.950892	1.71441	1.4357	1.19927	0.952694	0.871826	1.44979	1.19378	0.961479	0.874642	0.946412	0.512179	0.145809	0.0509894	0.951062	0.552011	0.152849	0.0713732	1.48833	2.208	2.19	2.027	1.935	1.93	1.919	2.349	2.412	2.416	2.421	2.131	2.1
4.11196	4.20796	4.20199	4.18822	4.32636	4.37666	4.19398	4.05979	4.04359	4.06628	4.139	4.05423	3.87512	3.961	4.15299	4.31019	4.35905	4.48508	4.18698	0.935734	1.70328	1.42203	1.19731	0.978931	0.897139	1.44088	1.19269	0.970358	0.882407	0.932816	0.52758	0.146385	0.0519161	0.934617	0.554884	0.169714	0.0817895	1.47543	2.20994	2.19207	2.03106	1.92998	1.91298	1.91401	2.34898	2.41505	2.42815	2.43422	2.13395	2.10405
4.19178	4.28786	4.28484	4.29004	4.43969	4.51486	4.27589	4.1255	4.09321		4.22276	4.07445	3.88559	3.96113	4.23576	4.40912	4.5286	4.65786	4.26873	0.916161	1.68611	1.40835	1.19959	1.0029	0.919499	1.42298	1.18403	0.966025		0.913397	0.513266	0.146023	0.0515993	0.915321	0.530201	0.162945	0.0814332	1.45852	2.20502	2.19809	2.036	1.92796	1.91091	1.91498	2.347	2.4192	2.44022		2.12998	2.10783
4.27218	4.37217	4.36817	4.38218	4.56123	4.64425	4.36118	4.19316	4.14811		4.30217	4.14019	3.91211	3.96701	4.31519	4.50519	4.64616	4.78716	4.34718	0.902187	1.67057	1.39454	1.19383	1.01434	0.936197	1.40376	1.17847	0.963121		0.899239	0.529823	0.148909	0.0515757	0.901815	0.505875	0.172636	0.104136	1.44608	2.206	2.20201	2.03601	1.92599	1.907	1.914	2.34699	2.42802	2.45003		2.129	2.09999
4.3599	4.45177	4.44774	4.46977	4.67175	4.76497	4.44878	4.26788	4.20257		4.3859	4.2311	3.96574	3.97601	4.40389	4.59795	4.72461	4.8636	4.43279	0.891178	1.66071	1.38492	1.18947	1.01878	0.949001	1.39003	1.18489	0.977564		0.889267	0.536071	0.176907	0.0552309	0.889991	0.517906	0.17043	0.0971736	1.43379	2.20602	2.20805	2.04207	1.92206	1.90899	1.91402	2.34319	2.43895	2.46416		2.12701	2.09598
4.45295	4.53165	4.52474	4.54952	4.74971	4.86452	4.52958	4.35871	4.26182		4.47897	4.34458	4.04311	4.18113	4.49595	4.69589	4.78656	4.9243	4.51474	0.880905	1.65252	1.37497	1.17946	1.02884	0.953164	1.37648	1.15074	0.961951		0.880953	0.532929	0.198004	0.151513	0.877974	0.518603	0.150169	0.0760123	1.42493	2.20811	2.21307	2.04904	1.92826	1.90813	1.91602	2.36224	2.43435	2.48024		2.12813	2.094
4.54096	4.60596	4.60296	4.61797	4.82696	4.93297	4.60097	4.43596	4.34396		4.56796	4.46095	4.13796	4.27695	4.58396	4.78096	4.81199	4.93799	4.59296	0.882949	1.65382	1.3729	1.17162	1.01941	0.951981	1.38328	1.15919	0.966518		0.882449	0.524314	0.205417	0.160216	0.880399	0.520519	0.147431	0.0621465	1.42491	2.213	2.216	2.051	1.93999	1.914	1.917	2.37299	2.44999	2.49099		2.134	2.094
4.62397	4.68796	4.6769	4.73498	4.90988	4.98614	4.68	4.53816	4.46961		4.65294	4.58543	4.25149	4.38948	4.66597	4.84025	4.82904	4.942	4.67594	0.890706	1.66065	1.38039	1.14068	0.980932	0.937183	1.38941	1.16436	0.957088		0.888934	0.526929	0.213981	0.169361	0.88906	0.532544	0.142479	0.0499332	1.43235	2.22506	2.21799	2.048	1.91357	1.91112	1.91701	2.37498	2.44796	2.474		2.14207	2.099
4.70348	4.76666	4.75057	4.73425	4.90093	4.99747	4.76161	4.63309	4.60139		4.72946	4.70271	4.37421	4.5088	4.74548	4.86071	4.832	4.94183	4.75257	0.906827	1.67964	1.39598	1.176	1.0022	0.928709	1.40888	1.17546	0.956195		0.90488	0.519966	0.200874	0.155885	0.904718	0.53272	0.13993	0.0492837	1.45173	2.23034	2.21698	2.04794	1.95911	1.9213	1.91806	2.37302	2.44491	2.47396		2.14828	2.09917
4.77116	4.84217	4.82216	4.79113	4.94306	5.019	4.8352	4.72821	4.71029	4.6993	4.79616	4.82623	4.52036	4.54547	4.81318	4.89304	4.832	4.93399	4.82417	0.925382	1.69942	1.41446	1.19141	0.978692	0.898602	1.42594	1.18078	0.959131	0.909624	0.923101	0.533412	0.184589	0.0869136	0.922841	0.524501	0.138095	0.0444421	1.47347	2.24601	2.21598	2.04499	1.964	1.93501	1.92103	2.37398	2.44099	2.47197	2.47895	2.16101	2.107
4.84676	4.92079	4.89572	4.85059	4.96908	5.01996	4.92788	4.82601	4.84434	4.84058	4.86872	4.93508	4.68914	4.76702	4.89673	4.91037	4.83306	4.92895	4.90276	0.940134	1.7166	1.42944	1.19711	0.956209	0.871629	1.43439	1.18496	0.95951	0.874457	0.937678	0.534242	0.137464	0.060609	0.937075	0.515599	0.135549	0.0407865	1.48968	2.24999	2.20695	2.04197	1.96201	1.94101	1.93409	2.36681	2.43701	2.45887	2.45686	2.16497	2.10592
4.92451	5.00179	4.96966	4.9113	4.9775	5.01602	5.01777	4.92927	4.98228	5.00228	4.94242	5.04657	4.90819	4.9743	4.97166	4.94962	4.84066		4.98073	0.94755	1.72481	1.43633	1.19497	0.952594	0.869147	1.44016	1.18507	0.949149	0.863005	0.943519	0.528952	0.116763	0.0405022	0.945604	0.496734	0.133421		1.49859	2.24872	2.20194	2.03898	1.96304	1.94213	1.94328	2.34802	2.438	2.44589	2.44289	2.16176	2.09798
5.00008	5.09208	5.06007	4.97905	5.00101	5.01001	5.10308	5.0416	5.15963	5.18666	5.01908	5.18909	5.15317	5.24071	5.05008	5.00709			5.06808	0.938293	1.69828	1.41947	1.17295	0.921283	0.837827	1.42899	1.18563	0.940291	0.8652	0.934662	0.546712	0.125673	0.0522037	0.937698	0.563163			1.47583	2.2245	2.18349	2.03	1.961	1.9465	1.9575	2.34299	2.434	2.43549	2.43048	2.1435	2.09851
5.0769	5.17081	5.13185	5.03561	5.01596	5.01824	5.18932	5.14611	5.29026	5.34261	5.09639	5.2896	5.33784	5.46325	5.12841	5.08016	4.91025	5.04197	5.15234	0.935315	1.68148	1.40855	1.14519	0.911419	0.832527	1.4157	1.19471	0.966958	0.890228	0.92968	0.542467	0.132019	0.059543	0.936733	0.610653	0.168784	0.124657	1.46182	2.22197	2.17898	2.0285	1.96004	1.94859	1.96205	2.33553	2.437	2.43208	2.41942	2.13895	2.10313
5.15974	5.24429	5.2097	5.09173	5.0591	5.04116	5.26421	5.24973	5.41031	5.48978	5.17816	5.3887	5.5034	5.62234	5.21172	5.14881	4.9313	4.96346	5.22917	0.920929	1.66482	1.39518	1.15566	0.91079	0.827963	1.40748	1.19841	0.99741	0.92003	0.915994	0.514361	0.152853	0.0981637	0.921929	0.619327	0.184099	0.0680162	1.44741	2.21933	2.1769	2.02798	1.96404	1.95714	1.96654	2.33801	2.43714	2.43821	2.41187	2.13489	2.11397
5.23858	5.32557	5.28657	5.14756	5.08656	5.07104	5.34157	5.31219	5.47923	5.58327	5.25356	5.46558	5.61205	5.75106	5.28958	5.22995	4.99119	5.12219	5.30507	0.911105	1.64966	1.38166	1.13971	0.885688	0.819819	1.39355	1.19626	1.02951	0.945129	0.910722	0.553173	0.199324	0.149736	0.907743	0.618301	0.181342	0.138804	1.437	2.21148	2.17249	2.027	1.966	1.9635	1.9685	2.33849	2.44701	2.441	2.41698	2.12998	2.1125
5.3371	5.40597	5.38305	5.23186	5.16199	5.12691	5.42298	5.41895	5.6149	5.73799	5.3611				5.38215	5.3131			5.39207	0.909585	1.62053	1.36062	1.1222	0.89084	0.806921	1.3756	1.1869	1.0548	0.976372	0.90517				0.911993	0.614214			1.40728	2.20401	2.15688	2.0179	1.96199	1.97183	1.97295	2.32492	2.43989	2.42013	2.39405	2.12606
5.42977	5.48773	5.4716	5.30466	5.24596	5.20375	5.50566	5.49834	5.69042	5.82123	5.45377	5.68073	5.76432	5.88689	5.47877	5.40642			5.48155	0.89286	1.60934	1.34702	1.11665	0.907019	0.817515	1.37194	1.17813	1.03605	0.982214	0.886383	0.545606	0.14964	0.0599955	0.897603	0.55531			1.39557	2.20509	2.14696	2.01	1.96098	1.95806	1.96889	2.31798	2.43087	2.43113	2.39804	2.13109	2.11096
5.51021	5.56618	5.54421	5.38025	5.33525	5.28329	5.58118	5.55916	5.75515	5.87709	5.5342	5.7591	5.77901	5.882	5.5592	5.51629			5.5522	0.901946	1.62401	1.34691	1.10982	0.894276	0.808204	1.37276	1.18063	1.04511	0.978295	0.895149	0.515986	0.136495	0.0538942	0.906792	0.562104			1.40471	2.20901	2.14501	2.00999	1.95999	1.96097	1.96399	2.31701	2.42498	2.43696	2.40002	2.135	2.109
5.58869	5.63374	5.6237	5.47494	5.42808	5.39219	5.64867	5.62057	5.81341	5.91121	5.60873	5.79834	5.78307	5.883	5.63369	5.62595		5.62751	5.62862	0.904299	1.63551	1.35989	1.11096	0.889125	0.80585	1.38052	1.1833	1.0424	0.972521	0.898723	0.521825	0.134691	0.0517334	0.907842	0.567156		0.341682	1.41326	2.21093	2.14705	2.00503	1.95698	1.95091	1.95993	2.31905	2.41801	2.42093	2.40603	2.13492	2.11002
5.66349	5.71351	5.69972	5.57724	5.54578	5.52102	5.72138	5.68188	5.85739	5.93391	5.68757	5.83428	5.79006	5.883	5.70849	5.72935		5.68338	5.69564	0.919584	1.65507	1.38448	1.11622	0.879101	0.799718	1.40707	1.18549	1.00824	0.949969	0.91346	0.512763	0.128429	0.0510253	0.923337	0.558148		0.348939	1.43696	2.20411	2.15219	2.00817	1.95491	1.94098	1.95176	2.32406	2.41887	2.41402	2.40902	2.12617	2.11219
5.73096	5.78196	5.77796	5.67895	5.67193	5.65793	5.78397	5.72198	5.87499	5.93	5.75896	5.84699	5.793	5.883	5.77596	5.83594		5.74597	5.76996	0.942448	1.68174	1.40792	1.14416	0.882788	0.810084	1.42668	1.19539	0.98886	0.93134	0.940226	0.510631	0.130219	0.0508101	0.94179	0.554862		0.188735	1.46476	2.209	2.161	2.016	1.951	1.94	1.94101	2.327	2.413	2.415	2.41	2.134	2.121
5.80792	5.86	5.86195	5.78734	5.82085	5.82103	5.85983	5.77773	5.89345	5.9421	5.83398	5.86243	5.79219	5.87908	5.85188	5.91751	5.72704	5.76921	5.84593	0.958132	1.70022	1.42683	1.16449	0.90062	0.82042	1.45015	1.19801	0.981305	0.912868	0.954836	0.507717	0.128836	0.0500803	0.958155	0.524441	0.171749	0.0548755	1.47704	2.205	2.16306	2.01304	1.95391	1.93694	1.93692	2.33011	2.40803	2.41603	2.41301	2.12603	2.12295
5.88158	5.93964	5.93764	5.89394	5.96863	5.98335	5.92669	5.83632	5.92902	5.95017	5.91262	5.89673	5.80719	5.88504	5.92254	6.0382	5.89099	5.94665	5.92075	0.964404	1.70956	1.43514	1.17471	0.918317	0.84526	1.45342	1.21277	0.956655	0.886817	0.961365	0.514511	0.13579	0.0509355	0.963974	0.559012	0.175989	0.0594962	1.48574	2.20504	2.16823	2.01598	1.94687	1.93217	1.93094	2.33906	2.41017	2.41806	2.41413	2.12802	2.11898
5.95414	6.01515	6.01315	5.98318	6.08925	6.13727	6.00414	5.8971	5.93006		5.98714	5.93007	5.81601	5.88701	5.99314	6.13917	6.07434	6.1604	6.00115	0.958601	1.7039	1.43186	1.18786	0.93934	0.872785	1.45639	1.19488	0.957785		0.953763	0.512274	0.144981	0.0530229	0.959998	0.561395	0.15994	0.0721909	1.48411	2.207	2.179	2.01501	1.94099	1.93997	1.928	2.342	2.418	2.42103		2.129	2.11799
6.03469	6.09979	6.09972	6.0868	6.23206	6.28927	6.08576	5.95157	5.96321		6.06469	5.97023	5.82406	5.892	6.07372	6.23384	6.26645	6.38858	6.08376	0.947608	1.68932	1.4233	1.19889	0.978799	0.892467	1.4428	1.19164	0.960503		0.944272	0.514295	0.145321	0.0546846	0.947667	0.558482	0.182138	0.089531	1.46935	2.20507	2.17904	2.02203	1.934	1.92398	1.92601	2.34305	2.41703	2.43609		2.12807	2.11499
6.10862	6.18373	6.17679	6.17329	6.34539	6.42474	6.16664	6.01264	5.98625		6.13862	5.99545	5.83045	5.89211	6.1506	6.32398	6.42111	6.55734	6.16477	0.926142	1.67332	1.40352	1.18938	1.00204	0.918766	1.4265	1.18316	0.957838		0.92224	0.503542	0.144685	0.0572779	0.927181	0.521727	0.16715	0.0920978	1.45272	2.21206	2.18317	2.02515	1.93383	1.92187	1.927	2.34813	2.42015	2.44613		2.13506	2.11396
6.18196	6.26196	6.25795	6.27694	6.45394	6.54893	6.24096	6.08696	6.04297		6.21196	6.06096	5.85099	5.897	6.22296	6.41395	6.56192	6.70891	6.24496	0.911738	1.65797	1.39054	1.18053	1.01576	0.940798	1.41652	1.18494	0.964096		0.908618	0.512265	0.157583	0.0580895	0.912268	0.506199	0.162623	0.108771	1.43488	2.215	2.191	2.032	1.926	1.916	1.927	2.354	2.427	2.452		2.138	2.112
6.26304	6.34097	6.34202	6.36598	6.56906	6.67623	6.32896	6.16793	6.09697		6.29308	6.13621	5.89386	5.91529	6.30104	6.5071	6.63479	6.77473	6.325	0.896908	1.64217	1.37666	1.17229	1.0259	0.953835	1.39458	1.15614	0.944726		0.894334	0.511457	0.174454	0.0580545	0.897176	0.512671	0.17374	0.107748	1.42193	2.21204	2.20406	2.03612	1.9251	1.91985	1.92301	2.36006	2.43199	2.46206		2.13601	2.11194
6.35002	6.42175	6.42684	6.44782	6.65777	6.77857	6.40889	6.24602	6.17831		6.38291	6.23788	5.96631	6.10428	6.38802	6.5988	6.69971	6.83453	6.40886	0.88532	1.62934	1.36798	1.16379	1.03414	0.958364	1.38144	1.14737	0.937129		0.88398	0.50995	0.191045	0.144117	0.884559	0.517076	0.158108	0.0811517	1.40901	2.2152	2.20911	2.04609	1.93309	1.9082	1.92402	2.36507	2.43118	2.46711		2.13716	2.10696
6.43914	6.49915	6.50813	6.52819	6.73616	6.84809	6.49214	6.33514	6.28015		6.46715	6.36521	6.06819	6.20519	6.47714	6.67812	6.73102	6.85801	6.49113	0.88399	1.62829	1.36422	1.16071	1.02872	0.958539	1.37611	1.15383	0.939682		0.882669	0.526263	0.225643	0.178825	0.883181	0.52837	0.154507	0.0675473	1.40753	2.22401	2.21401	2.05	1.93695	1.91701	1.92501	2.36801	2.439	2.47201		2.14401	2.10501
6.51875	6.5817	6.58263		6.82604	6.89823	6.56971	6.41488	6.36717		6.55072	6.48313	6.17705	6.31305	6.55675	6.74528	6.74408	6.86503	6.56573	0.889667	1.63745	1.36646		0.991819	0.946459	1.38638	1.14248	0.924298		0.88771	0.522347	0.221712	0.176209	0.889291	0.533871	0.152896	0.0604098	1.41556	2.22905	2.21799	2.04999		1.92202	1.92898	2.37401	2.44105	2.47498		2.14806	2.10806
6.59848	6.65663	6.64959	6.65707	6.83066	6.92241	6.64556	6.50908	6.49142		6.62739	6.60336	6.28874	6.42189	6.63654	6.77451	6.75204	6.86796	6.64346	0.901318	1.65595	1.38237	1.16809	1.00283	0.935391	1.39779	1.15034	0.925239		0.899667	0.51971	0.216991	0.170694	0.900264	0.531794	0.148096	0.0549205	1.43234	2.2343	2.21689	2.04883	1.95124	1.92445	1.92711	2.375	2.44606	2.47302		2.15426	2.11396
6.66597	6.73097	6.72197	6.70598	6.86099	6.94099	6.71697	6.60396	6.60195		6.69097	6.71095	6.41395	6.417	6.70697	6.79799	6.754	6.866	6.70997	0.922201	1.67941	1.40382	1.18425	0.988446	0.91264	1.41637	1.1562	0.928409		0.919612	0.508775	0.182795	0.0681837	0.921451	0.526062	0.140163	0.043075	1.45538	2.24799	2.212	2.041	1.962	1.94499	1.932	2.375	2.449	2.474		2.16599	2.112
6.73881	6.80899	6.79085	6.76269	6.88722	6.95099	6.805	6.70427	6.71578	6.71181	6.76277	6.82126	6.56829	6.61759	6.78282	6.81637	6.75507	6.86298	6.78794	0.940845	1.70129	1.42346	1.18804	0.972776	0.890548	1.4318	1.16571	0.912247	0.834969	0.937542	0.512842	0.152883	0.0669635	0.940214	0.52293	0.14049	0.0430089	1.47513	2.25207	2.21093	2.03601	1.96099	1.94701	1.93909	2.36298	2.44301	2.4747	2.47283	2.17009	2.1141
6.8046	6.88867	6.85953	6.81811	6.90531	6.95004	6.88594	6.80745	6.86002	6.85849	6.8256	6.92365	6.75431	6.82691	6.84969	6.84665	6.76169	6.86218	6.86376	0.950769	1.70762	1.43505	1.18704	0.957137	0.875733	1.44355	1.18419	0.955237	0.861083	0.946453	0.51644	0.138071	0.0589041	0.950762	0.509873	0.134823	0.0398746	1.48517	2.25769	2.20491	2.03696	1.96	1.94804	1.94616	2.36098	2.44411	2.451	2.45867	2.17662	2.12173
6.87517	6.96218	6.92716	6.8671	6.91905	6.95199	6.97118	6.91524	6.99333	7.01239	6.89616	7.04026	6.94445	6.99962	6.92418	6.87517			6.94118	0.951166	1.70989	1.43664	1.17987	0.943326	0.858277	1.43969	1.18213	0.939321	0.862117	0.949205	0.530136	0.13764	0.0406273	0.948666	0.491729			1.48414	2.24399	2.20099	2.035	1.96001	1.95001	1.95301	2.36002	2.449	2.45099	2.44397	2.15998	2.11
6.94469	7.03571	6.9907	6.90756	6.93817	6.95011	7.04473	7.01088	7.12608	7.16635	6.96066		7.12575	7.24473	6.9957	6.94156			7.01271	0.949339	1.70478	1.43029	1.17422	0.921827	0.852813	1.43351	1.18845	0.959679	0.877265	0.947055		0.122344	0.0438019	0.947095	0.562923			1.47764	2.23893	2.19798	2.03495	1.96401	1.95401	1.95706	2.36694	2.44803	2.44793	2.43086	2.15294
7.01958	7.11379	7.06763	6.9681	6.95668	6.96232	7.12475	7.10682	7.24426	7.31377	7.03258	7.24528	7.3168	7.43407	7.07271	7.00346		7.07246	7.09075	0.93938	1.69342	1.4138	1.15679	0.911724	0.830507	1.42437	1.19455	0.992278	0.914671	0.935547	0.491534	0.157789	0.0742811	0.938857	0.591465		0.222659	1.46731	2.23106	2.19585	2.02998	1.965	1.955	1.96304	2.36094	2.45089	2.43989	2.41577	2.14606	2.11821
7.093	7.197	7.143	7.019	6.988	6.977	7.206	7.191	7.349	7.442	7.106	7.351	7.493	7.623	7.152	7.071		7.001	7.172	0.92918	1.67634	1.39877	1.14549	0.90497	0.82293	1.41279	1.20035	1.01956	0.9365	0.92476	0.49495	0.14242	0.0891697	0.92943	0.60795		0.166501	1.45172	2.234	2.189	2.029	1.965	1.955	1.965	2.358	2.446	2.435	2.405	2.149	2.128
7.1831	7.27394	7.21901	7.08083	7.02862	7.00055	7.28692	7.28287	7.45404	7.55716	7.19906	7.44514	7.59018	7.73681	7.23516	7.14606	6.89378	7.0248	7.25493	0.918614	1.66365	1.38675	1.14211	0.899652	0.816535	1.4038	1.1901	1.02957	0.953053	0.915998	0.488151	0.168758	0.121901	0.917246	0.601911	0.234336	0.18828	1.4387	2.23596	2.18392	2.02491	1.96898	1.95904	1.97201	2.35592	2.44396	2.43002	2.405	2.14996	2.12599
7.27711	7.35468	7.30566	7.15163	7.08257	7.04833	7.36572	7.35763	7.54272	7.65555	7.29009	7.54304	7.69003	7.80603	7.33396	7.23741	6.96081	7.09383	7.33476	0.901155	1.65534	1.37376	1.13443	0.894104	0.81788	1.39524	1.1834	1.03224	0.958346	0.904572	0.481478	0.119581	0.0893485	0.894193	0.586676	0.22926	0.184384	1.42715	2.23285	2.17687	2.01694	1.96696	1.96191	1.97294	2.34894	2.44098	2.43202	2.40515	2.14679	2.12485
7.37321	7.4312	7.38121	7.22621	7.1542	7.1092	7.44419	7.43217	7.62113	7.72613	7.38521	7.6362	7.737	7.853	7.42321	7.34725	7.0432		7.4152	0.890916	1.64538	1.36355	1.13413	0.899741	0.820626	1.38757	1.17557	1.02971	0.959957	0.889645	0.480903	0.101865	0.053307	0.888857	0.574627	0.241157		1.41841	2.22598	2.17099	2.014	1.96499	1.958	1.97	2.34599	2.44	2.43301	2.41202	2.13699	2.11799
7.45772	7.51074	7.46571	7.31081	7.23605	7.19109	7.52273	7.5016	7.67451	7.78041	7.46873	7.71545	7.73804	7.851	7.50877	7.45004	7.124		7.49771	0.889367	1.64592	1.36243	1.12875	0.900241	0.819222	1.38523	1.17344	1.0089	0.950641	0.887592	0.46227	0.0999217	0.0480831	0.887728	0.565087	0.259365		1.41923	2.21803	2.16502	2.014	1.96198	1.95891	1.97093	2.33996	2.43797	2.436	2.4191	2.13398	2.11294
7.53357	7.58863	7.53957	7.39596	7.3463	7.30556	7.59955	7.56422	7.72782	7.82241	7.5455	7.76234	7.742	7.851	7.5895	7.55973	7.22906	7.35701	7.5715	0.896528	1.65705	1.37115	1.13025	0.907214	0.823435	1.38823	1.16562	0.992377	0.929777	0.894235	0.48609	0.0980719	0.0442678	0.894995	0.511454	0.210388	0.166686	1.43075	2.221	2.16698	2.014	1.96002	1.95004	1.96394	2.33591	2.43489	2.43604	2.42917	2.13202	2.10696
7.60496	7.66296	7.61096	7.48495	7.45094	7.42194	7.66996	7.61997	7.76498	7.84099	7.61396	7.77799	7.742	7.851	7.65796		7.32295	7.31202	7.63996	0.910982	1.67503	1.39076	1.13869	0.894197	0.817723	1.40168	1.16484	0.977688	0.909611	0.907643	0.498833	0.0990695	0.0428008	0.909772		0.198906	0.0873026	1.45131	2.221	2.166	2.014	1.961	1.952	1.961	2.332	2.43	2.438	2.437	2.133	2.105
7.65418	7.7292	7.68177	7.56156	7.54093	7.52359	7.72419	7.66801	7.80606	7.85447	7.67269	7.79112	7.74603	7.84585	7.70268	7.68391	7.35251	7.49478	7.70317	0.922687	1.66952	1.40249	1.13693	0.890263	0.81173	1.4163	1.16564	0.95851	0.888514	0.91799	0.509086	0.11031	0.0410339	0.923626	0.502051	0.0819163	0.0307178	1.45544	2.21447	2.1686	2.02053	1.96101	1.95093	1.95687	2.33647	2.42902	2.44001	2.43699	2.12949	2.11207
7.69348	7.77655	7.74144	7.64514	7.64189	7.63579	7.77047	7.70266	7.80899	7.84909	7.72245	7.79294	7.74898	7.8242	7.7385	7.78815	7.52559	7.58427	7.75351	0.921142	1.67781	1.41786	1.16738	0.895033	0.822268	1.43845	1.17884	0.954766	0.876266	0.915474	0.512422	0.127516	0.0332262	0.924652	0.527483	0.110219	0.0178251	1.45336	2.20404	2.17491	2.022	1.97095	1.95105	1.95209	2.34499	2.42999	2.44398	2.436	2.12505	2.11797
7.76305	7.85605	7.82106	7.73908	7.78311	7.78812	7.83406	7.74903	7.823	7.85	7.79505	7.80702	7.75	7.82101	7.80805	7.89108	7.69514	7.74515	7.82705	0.938388	1.69464	1.43704	1.17087	0.905271	0.830212	1.45449	1.18517	0.939175	0.862792	0.933298	0.499049	0.129802	0.0408824	0.940948	0.52754	0.124495	0.0375311	1.47371	2.20101	2.18301	2.026	1.96699	1.94999	1.95199	2.355	2.431	2.443	2.439	2.12101	2.118
7.83275	7.92572	7.89979	7.84702	7.92553	7.94262	7.9076	7.79148	7.82812	7.84613	7.86475	7.82645	7.75008	7.83703	7.87573	7.98799	7.87084	7.94014	7.8948	0.935827	1.70165	1.44254	1.18501	0.931622	0.858038	1.46096	1.18868	0.945731	0.865224	0.930492	0.497915	0.132987	0.0439157	0.93863	0.552264	0.119202	0.0393033	1.48113	2.20793	2.19107	2.03102	1.95896	1.939	1.93797	2.35415	2.43197	2.449	2.43706	2.12793	2.11201
7.90223	7.99226	7.97318	7.94194	8.06742	8.09332	7.96338	7.8365	7.83888	7.85787	7.93423	7.86853	7.75791	7.83997	7.94325	8.07998	8.04209	8.13879	7.96917	0.944869	1.70102	1.43834	1.19014	0.95223	0.872746	1.44651	1.18813	0.945868	0.872084	0.941853	0.516018	0.140111	0.0463034	0.945128	0.568469	0.170548	0.0702947	1.4804	2.20108	2.19792	2.03298	1.95504	1.939	1.93503	2.36785	2.42903	2.449	2.44293	2.12108	2.11299
7.97414	8.06617	8.05615	8.04219	8.20521	8.25129	8.03917	7.90112	7.88606	7.88206	8.00315	7.89311	7.76502	7.84001	8.01515	8.1722	8.22539	8.33341	8.04416	0.934009	1.69171	1.43252	1.20223	0.969088	0.902494	1.4444	1.19233	0.953257	0.89968	0.930128	0.516597	0.142967	0.0473036	0.935311	0.544816	0.146988	0.0858181	1.46919	2.204	2.20801	2.04401	1.94598	1.92899	1.92899	2.36302	2.43102	2.45303	2.45001	2.12501	2.113
8.04176	8.14566	8.12676	8.13172	8.30208	8.38628	8.11769	7.95961	7.91458	7.9085	8.07376	7.94655	7.77217	7.84607	8.08774	8.26788	8.40594	8.52325	8.11871	0.910188	1.67513	1.4158	1.19866	1.01966	0.941989	1.43059	1.1789	0.947152	0.894884	0.905885	0.515176	0.146171	0.0490314	0.912314	0.515113	0.132341	0.0944789	1.45604	2.20505	2.21307	2.04704	1.93791	1.92497	1.92395	2.37113	2.43806	2.46496	2.45606	2.12902	2.11401
8.11839	8.21247	8.20339	8.20442	8.41113	8.51497	8.18744	8.02051	7.97254	7.9586	8.15039	8.00156	7.78887	7.85294	8.1624	8.35629	8.50025	8.64899	8.19043	0.894912	1.66563	1.40083	1.19237	1.044	0.972079	1.41392	1.16783	0.920235	0.886249	0.891247	0.519793	0.151309	0.0562126	0.896655	0.512412	0.169701	0.120522	1.43985	2.20996	2.21994	2.05097	1.92907	1.92202	1.91904	2.3839	2.44395	2.46103	2.46195	2.13098	2.11499
8.2002	8.28818	8.28118	8.29517	8.51122	8.63423	8.26519	8.0972			8.2342	8.05824	7.82009	7.86604	8.2402	8.4512	8.59015	8.73413	8.26618	0.884979	1.64802	1.38891	1.18572	1.06965	0.995564	1.3985	1.14694			0.882093	0.494182	0.146437	0.0536988	0.886116	0.519054	0.162934	0.10537	1.43008	2.20999	2.22502	2.05202	1.92602	1.91299	1.91802	2.385	2.44301			2.12999	2.109
8.2898	8.36874	8.36571	8.37533	8.6141	8.73865	8.35268	8.18668	8.10386		8.32475	8.16718	7.86093	7.88405	8.33179	8.54082	8.65814	8.79511	8.34972	0.875488	1.64067	1.37783	1.1786	1.07035	1.00667	1.38479	1.15347	0.942688		0.874241	0.508882	0.149844	0.0538734	0.875145	0.520738	0.150958	0.0823995	1.41774	2.20703	2.23598	2.06199	1.93377	1.90714	1.92494	2.3831	2.44711	2.47621		2.12701	2.10795
8.37017	8.44323	8.43726	8.50863	8.72486	8.80432	8.42129	8.25529	8.19011		8.40022	8.28578	7.95404	8.08988	8.41118	8.62315	8.67186	8.80589	8.42225	0.874282	1.63348	1.37362	1.16433	1.05248	1.01516	1.38388	1.13492	0.917312		0.874299	0.511127	0.171378	0.12658	0.872666	0.515514	0.145773	0.0733038	1.41312	2.20997	2.23402	2.06101	1.91024	1.92086	1.91906	2.3929	2.45789	2.49778		2.12799	2.10305
8.45715	8.52016	8.51315	8.58305	8.79502	8.86108	8.50018	8.35019	8.2883		8.48914	8.41126	8.06523	8.19823	8.50115	8.69605	8.69001	8.814	8.50215	0.880216	1.63983	1.37901	1.15912	1.03616	1.00659	1.38702	1.13795	0.918587		0.880145	0.516311	0.187993	0.145105	0.878517	0.523209	0.151353	0.0688547	1.41667	2.21902	2.242	2.069	1.90903	1.90799	1.919	2.39799	2.457	2.49698		2.14001	2.10001
8.53072	8.59674	8.58367	8.60858	8.8034	8.89828	8.58369	8.44201	8.43013	8.39521	8.55778	8.53303	8.17516	8.308	8.5747	8.72024	8.6971	8.81307	8.57574	0.887968	1.65139	1.38987	1.1645	1.0188	0.98809	1.38529	1.14013	0.907523	0.851467	0.887459	0.512273	0.184679	0.14194	0.886501	0.531929	0.152803	0.0662716	1.4289	2.22912	2.23995	2.06893	1.9221	1.90219	1.91801	2.39399	2.45704	2.48596	2.48594	2.14711	2.10503
8.60342	8.6714	8.65047	8.66654	8.84368	8.92677	8.65245	8.54319	8.5431	8.51703	8.63637	8.63617	8.29107	8.308	8.64444	8.7448	8.70692	8.81994	8.6504	0.908793	1.6693	1.40864	1.17053	1.00379	0.960967	1.41231	1.14163	0.906836	0.817075	0.907381	0.512528	0.165513	0.0737755	0.9077	0.527843	0.14404	0.056399	1.44627	2.24091	2.23504	2.06206	1.93192	1.92085	1.91899	2.39301	2.46097	2.48203	2.48005	2.15791	2.10798
8.66813	8.74613	8.72011	8.6781	8.83107	8.92	8.73414	8.6392	8.66927	8.67327	8.69711	8.73618	8.44136	8.49039	8.71214	8.76203	8.70701	8.817	8.72313	0.92645	1.68827	1.42304	1.20591	1.02262	0.943053	1.42803	1.16329	0.929145	0.841462	0.922305	0.5094	0.1514	0.0682147	0.927615	0.526786	0.143178	0.0525054	1.46631	2.25699	2.23099	2.05899	1.971	1.92502	1.92101	2.39298	2.46099	2.47997	2.46798	2.17099	2.11301
8.73762	8.81768	8.78157	8.73153	8.86708	8.92187	8.81178	8.74992	8.81826	8.8234	8.75863	8.83296	8.63774	8.70562	8.78664	8.77917	8.71013	8.81713	8.79463	0.937451	1.70038	1.43731	1.2073	0.990141	0.906604	1.43944	1.17394	0.904812	0.842722	0.935818	0.50961	0.151416	0.0652022	0.935772	0.518999	0.142026	0.0499293	1.47676	2.25297	2.223	2.05596	1.97195	1.93805	1.92814	2.38396	2.45499	2.46196	2.45698	2.16794	2.11801
8.79944	8.88539	8.83849	8.78452	8.87493	8.90912	8.8893	8.84118	8.94287	8.96274	8.82143	8.92814	8.81044	8.86655	8.85042	8.79585	8.72288	8.82988	8.85743	0.941543	1.70911	1.4412	1.20239	0.975314	0.886125	1.43956	1.19585	0.931796	0.864741	0.940617	0.517519	0.151004	0.0535056	0.938981	0.504055	0.1287	0.0429134	1.48399	2.25003	2.223	2.05204	1.96704	1.94296	1.94188	2.38004	2.45401	2.45804	2.45502	2.16205	2.11899
8.86313	8.95315	8.90614	8.8341	8.88703	8.905	8.96214	8.92717	9.06519	9.10927	8.88613	9.02919	8.96938	9.06841	8.91414	8.83018		8.83309	8.92215	0.947496	1.70513	1.43913	1.18409	0.948041	0.86185	1.44677	1.20735	0.988232	0.90588	0.947691	0.528532	0.138968	0.0516625	0.943612	0.503844		0.0449308	1.48321	2.25099	2.216	2.05599	1.96901	1.94901	1.95101	2.379	2.46001	2.456	2.44198	2.16599	2.116
8.92867	9.02668	8.97462	8.88152	8.90211	8.90308	9.03167	9.00881	9.16036	9.23926	8.94767	9.12371	9.15439	9.26957	8.98063	8.91949		8.87641	8.99374	0.940707	1.69517	1.4299	1.16339	0.924336	0.847232	1.43948	1.22178	1.0327	0.949828	0.938314	0.558986	0.143298	0.0582901	0.939502	0.603049		0.123934	1.47251	2.248	2.21395	2.04897	1.97307	1.95203	1.95504	2.37895	2.46305	2.45789	2.43388	2.161	2.11802
8.99747	9.09646	9.0385	8.93459	8.91292	8.91094	9.10047	9.09235	9.29992	9.36899	9.01647	9.19644	9.29689	9.43075	9.0455	8.96961		9.02187	9.06941	0.930112	1.68446	1.41506	1.15372	0.919795	0.8382	1.42307	1.21007	1.0332	0.970212	0.926402	0.608972	0.181176	0.115873	0.930411	0.59785		0.222029	1.4581	2.248	2.20904	2.04602	1.97995	1.95498	1.95897	2.37404	2.46796	2.44609	2.4211	2.161	2.11998
9.07615	9.16814	9.11113	8.98709	8.95006	8.92805	9.17413	9.16315	9.36517	9.47917	9.09515	9.27217	9.47114	9.62414	9.12715	9.03414	8.7881	8.9471	9.14013	0.916777	1.66765	1.40125	1.13606	0.895497	0.82649	1.41422	1.20422	1.0739	1.00309	0.915282	0.602498	0.138712	0.103995	0.915133	0.598866	0.183632	0.175475	1.44452	2.244	2.20099	2.04499	1.98101	1.96101	1.96802	2.37199	2.47099	2.45099	2.41799	2.15699	2.104
9.15684	9.24271	9.18273	9.03765	8.98061	8.9565	9.24575	9.24627	9.45625	9.56978	9.17484	9.36282	9.54937	9.70028	9.20784	9.10977	8.84139	9.00138	9.21371	0.909905	1.65568	1.38896	1.12345	0.888655	0.815433	1.4089	1.19705	1.08376	1.02718	0.905385	0.60127	0.13403	0.0956759	0.911397	0.601596	0.201084	0.189094	1.43078	2.24394	2.19595	2.03694	1.984	1.96909	1.98108	2.36698	2.46691	2.44282	2.41497	2.15394	2.10278
9.24014	9.31327	9.25525	9.10234	9.04138	9.00649	9.32023	9.3727	9.58072	9.6472	9.25814		9.58563	9.72772	9.29114	9.18621	8.8806	9.03961	9.28427	0.901487	1.64478	1.37746	1.1156	0.884206	0.812718	1.39546	1.18377	1.0711	1.03989	0.896957		0.117153	0.0813572	0.903145	0.576369	0.206435	0.191466	1.42371	2.23806	2.19105	2.03106	1.984	1.97791	1.98892	2.36502	2.45809	2.42518	2.41203	2.14806
9.31916	9.38515	9.32715	9.16818	9.11118	9.06918	9.39015	9.4231	9.6311	9.7071	9.33516	9.55715	9.62	9.745	9.37415	9.28521	8.94415	9.10115	9.35916	0.893696	1.64076	1.37064	1.11458	0.893795	0.811355	1.38557	1.17762	1.06732	1.03517	0.886974	0.463485	0.0991968	0.0486356	0.897688	0.54633	0.208985	0.18683	1.41868	2.23099	2.186	2.023	1.981	1.97799	1.998	2.353	2.46098	2.425	2.40902	2.14499	2.11599
9.39072	9.4547	9.39672	9.25182	9.19399	9.15307	9.46064	9.46814	9.67594	9.75122	9.40972	9.62634	9.62013	9.74496	9.44472	9.381		9.16888	9.4327	0.892041	1.64674	1.36965	1.11748	0.896277	0.809163	1.38357	1.17349	1.05615	1.01938	0.888822	0.461444	0.0934577	0.0466106	0.892496	0.514487		0.182029	1.42126	2.227	2.187	2.02197	1.97998	1.97297	1.9969	2.35102	2.45299	2.42513	2.41704	2.13997	2.11197
9.46243	9.52345	9.46843	9.33335	9.29222	9.25915	9.5235	9.48189	9.67005	9.77283	9.48143	9.65973	9.6329	9.74103	9.51543	9.48021		9.2563	9.50145	0.904024	1.6618	1.38136	1.12103	0.89504	0.823337	1.39677	1.17742	1.02678	0.992931	0.901886	0.503345	0.119938	0.0437032	0.902946	0.509292		0.176951	1.43408	2.227	2.187	2.01902	1.97802	1.97002	1.98708	2.35298	2.45201	2.4379	2.42097	2.13702	2.10902
9.52811	9.58713	9.53714	9.41818	9.39624	9.36928	9.57912	9.52808	9.69203	9.78399	9.54712	9.67203	9.637	9.74498	9.57811	9.57618		9.35017	9.56612	0.920861	1.68404	1.40445	1.13839	0.904702	0.81626	1.41762	1.19369	1.02062	0.959093	0.91854	0.505508	0.118414	0.0426191	0.919351	0.519935		0.175145	1.45493	2.22499	2.19702	2.02301	1.97999	1.96598	1.98097	2.36101	2.442	2.442	2.42402	2.134	2.11301
9.58461	9.65271	9.60871	9.50992	9.51928	9.50845	9.63762	9.56954	9.70525	9.78004	9.60758	9.68709	9.63686	9.73491	9.63359	9.66581		9.43826	9.62663	0.936423	1.70428	1.42653	1.15632	0.905986	0.82648	1.44085	1.19809	1.00309	0.930459	0.933472	0.509475	0.120123	0.0421646	0.93495	0.53733		0.171035	1.47744	2.22199	2.20506	2.0261	1.975	1.95796	1.96794	2.36802	2.43997	2.441	2.43302	2.134	2.11904
9.64538	9.72328	9.67928	9.60205	9.64768	9.65351	9.69937	9.62345	9.72975	9.78396	9.66541	9.69591		9.72609	9.6924	9.74716		9.56371	9.68936	0.949763	1.72129	1.44122	1.17828	0.91862	0.848444	1.45363	1.20027	0.982957	0.905338	0.946615	0.502997		0.043625	0.947937	0.540299		0.0196353	1.49486	2.22101	2.21094	2.0359	1.975	1.95404	1.96206	2.36998	2.43703	2.441	2.43498	2.134	2.12296
9.70714	9.78614	9.74715	9.6862	9.77327	9.80631	9.76012	9.66312	9.74003	9.77799	9.73414	9.72304	9.65601	9.72602	9.75313	9.85419	9.67438	9.73839	9.75413	0.962266	1.73074	1.45351	1.20281	0.959588	0.871749	1.46443	1.20914	0.971791	0.88735	0.959066	0.513411	0.14119	0.044617	0.959905	0.565259	0.144622	0.0602504	1.50697	2.22702	2.22102	2.03703	1.97099	1.94799	1.94097	2.37302	2.44002	2.44102	2.44003	2.13802	2.12199
9.7696	9.8516	9.81366	9.77579	9.8951	9.94923	9.81468	9.7195	9.75319		9.79956	9.74338	9.65902	9.73499	9.81259	9.93884	9.84773	9.91702	9.81563	0.964768	1.73463	1.45512	1.21765	0.990785	0.90786	1.46564	1.21261	0.967687		0.961763	0.518647	0.141037	0.047801	0.962003	0.569483	0.145455	0.0514262	1.51155	2.23606	2.22906	2.04904	1.96503	1.94281	1.9259	2.383	2.45102	2.44811		2.14608	2.11899
9.83051	9.91251	9.88047	9.85536	10.0061	10.074	9.88345	9.77059	9.77284		9.85654	9.78169	9.66098	9.73401	9.87252	10.0243	10.0236	10.1214	9.87949	0.95846	1.72878	1.44986	1.22512	1.03283	0.94536	1.46372	1.21732	0.984565		0.953933	0.529513	0.141784	0.0489111	0.957288	0.567784	0.146998	0.0530669	1.50551	2.24195	2.23495	2.05297	1.96798	1.92316	1.91608	2.383	2.45298	2.45891		2.15394	2.11801
9.89914	9.97714	9.94914	9.94219	10.1342	10.2153	9.94514	9.8261	9.8081		9.92514	9.81611	9.66402	9.73601	9.94015	10.0972	10.1763	10.3123	9.94314	0.944703	1.71767	1.43899	1.22343	1.05064	0.973924	1.45287	1.21318	0.982358		0.94226	0.530595	0.142192	0.0501343	0.941787	0.552737	0.147587	0.109539	1.49446	2.23598	2.24101	2.05701	1.95298	1.90499	1.90499	2.38899	2.46102	2.47004		2.14699	2.118
9.96665	10.0456	10.0166	10.0347	10.2329	10.349	10.0147	9.87457	9.85837		9.99067	9.86861	9.67214	9.74204	10.0107	10.1707	10.3109	10.4429	10.0107	0.926956	1.70219	1.42503	1.21621	1.07764	1.00498	1.44028	1.19722	0.966947		0.927735	0.523621	0.143228	0.052184	0.92131	0.512907	0.15107	0.113848	1.4776	2.22601	2.24505	2.06105	1.94288	1.90188	1.90197	2.38596	2.47107	2.48713		2.14193	2.11695
10.0313	10.1084	10.0803	10.1063	10.3181	10.4509	10.0853	9.93141	9.89562		10.0573	9.92937	9.68586	9.74596	10.0793	10.2442	10.4031	10.5351	10.0773	0.913618	1.68867	1.41053	1.20881	1.0975	1.0369	1.42213	1.19215	0.965653		0.915348	0.531697	0.145041	0.0525859	0.907394	0.506684	0.148091	0.111653	1.46429	2.22699	2.24995	2.06595	1.93112	1.89012	1.89903	2.38204	2.47793	2.49987		2.13507	2.11205
10.1072	10.1771	10.1471	10.2091	10.4301	10.5391	10.1521	9.99514			10.1292	10.0132	9.71914	9.75534	10.1512	10.3321	10.446	10.538	10.1461	0.900014	1.67344	1.39856	1.18743	1.08881	1.06033	1.407	1.17594			0.901552	0.535251	0.137966	0.0523014	0.894376	0.503524	0.120875	0.0622611	1.45143	2.23003	2.25502	2.06703	1.92102	1.87101	1.895	2.38801	2.49102			2.13803	2.10799
10.1847	10.2436	10.2186	10.2727	10.4887	10.6065	10.2226	10.0648			10.2067	10.1171	9.78992	9.92295	10.2297	10.4037	10.4642	10.5457	10.2126	0.89213	1.66523	1.38934	1.19843	1.09921	1.07566	1.39504	1.16705			0.892819	0.540988	0.171009	0.132305	0.887541	0.540041	0.123326	0.0581927	1.4417	2.24311	2.26403	2.08203	1.93194	1.878	1.89605	2.3921	2.50201			2.1521	2.10494
10.2535	10.3025	10.2775	10.3395	10.5575	10.6596	10.2835	10.1404			10.2794	10.2291	9.88029	10.0163	10.2985	10.4744	10.4838	10.6174	10.2735	0.890185	1.65424	1.38424	1.1846	1.08923	1.07644	1.39236	1.16135			0.889734	0.550595	0.197423	0.159358	0.886677	0.554903	0.12593	0.0918958	1.44155	2.25392	2.26698	2.08498	1.92605	1.878	1.90096	2.40192	2.50299			2.16192	2.09905
10.3211	10.3611	10.3391	10.3801	10.5961	10.702	10.3421	10.2112			10.3431	10.3282	9.97418	10.1102	10.3651	10.518	10.498	10.51	10.3311	0.886966	1.65566	1.38412	1.18559	1.08226	1.06011	1.39566	1.15533			0.885447	0.544078	0.1955	0.158301	0.884535	0.550409	0.126935	0.0497395	1.4453	2.26502	2.271	2.08801	1.94194	1.88806	1.90201	2.40899	2.50899			2.17401	2.098
[truncated: 64 more columns]
