# Supplementary material for: Kinematic Validation of a Multi-Kinect v2 Instrumented 10-Meter Walkway for Quantitative Gait Assessments
Source: PLoS One. 2015 Oct 13;10(10):e0139913. doi: 10.1371/journal.pone.0139913 (PMC4603795; doi:10.1371/journal.pone.0139913)
Supplement: S1 Data — (ZIP) [file pone.0139913.s001.zip › S1_Data/pp12_trial5.xls]

## Sheet: Sheet1
Kinect(x) SpineBase	Kinect(x) Head	Kinect(x) ShoulderLeft	Kinect(x) ElbowLeft	Kinect(x) WristLeft	Kinect(x) HandLeft	Kinect(x) ShoulderRight	Kinect(x) ElbowRight	Kinect(x) WristRight	Kinect(x) HandRight	Kinect(x) HipLeft	Kinect(x) KneeLeft	Kinect(x) AnkleLeft	Kinect(x) FootLeft	Kinect(x) HipRight	Kinect(x) KneeRight	Kinect(x) AnkleRight	Kinect(x) FootRight	Kinect(x) SpineShoulder	Kinect(y) SpineBase	Kinect(y) Head	Kinect(y) ShoulderLeft	Kinect(y) ElbowLeft	Kinect(y) WristLeft	Kinect(y) HandLeft	Kinect(y) ShoulderRight	Kinect(y) ElbowRight	Kinect(y) WristRight	Kinect(y) HandRight	Kinect(y) HipLeft	Kinect(y) KneeLeft	Kinect(y) AnkleLeft	Kinect(y) FootLeft	Kinect(y) HipRight	Kinect(y) KneeRight	Kinect(y) AnkleRight	Kinect(y) FootRight	Kinect(y) SpineShoulder	Kinect(z) SpineBase	Kinect(z) Head	Kinect(z) ShoulderLeft	Kinect(z) ElbowLeft	Kinect(z) WristLeft	Kinect(z) HandLeft	Kinect(z) ShoulderRight	Kinect(z) ElbowRight	Kinect(z) WristRight	Kinect(z) HandRight	Kinect(z) HipLeft	Kinect(z) KneeLeft
0.059	0.163	0.124	0.0590021	0.123999	0.152994	0.128003	0.082	0.159	0.191992	0.0979958	0.0989979	-0.012	0.0759905	0.109	0.084	-0.003	0.0770011	0.129004	0.92336	1.68985	1.43148	1.18828	0.94974	0.862618	1.43411	1.1935	0.95063	0.879322	0.92426	0.523138	0.126669	0.0494434	0.92025	0.50392	0.133011	0.0503698	1.46651	2.213	2.224	2.046	1.967	1.938	1.929	2.371	2.415	2.432	2.414	2.12899	2.087
0.0590322	0.163064	0.124075	0.0610429	0.123043	0.146989	0.131064	0.0820751	0.159064	0.18414	0.0939893	0.097	-0.012	0.0670322	0.109021	0.0840322	-0.0029678	0.078	0.133075	0.923403	1.69096	1.43188	1.18216	0.949664	0.861111	1.43565	1.1947	0.950303	0.872134	0.924363	0.52133	0.12611	0.0527002	0.920253	0.503832	0.13434	0.050171	1.46605	2.21299	2.22398	2.04601	1.96299	1.93499	1.93097	2.36998	2.41501	2.43198	2.41295	2.12397	2.083
0.0619691	0.168938	0.130928	0.0649588	0.126959	0.14601	0.136938	0.0889278	0.164938	0.196866	0.0930103	0.097	-0.012	0.0699691	0.110979	0.0869691	-3.09282e-05	0.078	0.139928	0.922737	1.6902	1.43145	1.18087	0.950006	0.861239	1.43566	1.19294	0.946055	0.876177	0.923756	0.517669	0.12608	0.0536302	0.919577	0.504038	0.135231	0.0502591	1.46548	2.21201	2.22202	2.04699	1.96201	1.93401	1.92803	2.36802	2.41599	2.43002	2.40805	2.12103	2.083
0.0659899	0.178975	0.140975	0.0709849	0.127	0.147995	0.143982	0.0959824	0.167992	0.199992	0.0959925	0.097	-0.0110025	0.07	0.113992	0.087	0	0.0770025	0.149975	0.921723	1.68884	1.43007	1.18288	0.949272	0.858956	1.4358	1.19029	0.944554	0.876619	0.922892	0.517071	0.128943	0.0538495	0.918453	0.50389	0.132307	0.0508884	1.46395	2.211	2.21901	2.04401	1.96001	1.934	1.92301	2.36601	2.41401	2.429	2.407	2.12	2.083
0.0690599	0.1951	0.15506	0.0810599	0.12906	0.15109	0.15816	0.10611	0.1821	0.21406	0.0990699	0.10103	-0.01097	0.06997	0.11707	0.091	-9.98402e-06	0.07799	0.1591	0.920672	1.68556	1.42875	1.18657	0.953189	0.863679	1.43223	1.19104	0.946892	0.876916	0.922335	0.51725	0.127625	0.0540971	0.91681	0.509423	0.132175	0.0508962	1.46285	2.20998	2.213	2.04298	1.95697	1.92998	1.92194	2.36494	2.414	2.42796	2.40598	2.11898	2.08199
0.0749288	0.204881	0.160929	0.0869288	0.134929	0.159893	0.17381	0.11687	0.191881	0.219929	0.105917	0.103964	-0.00803559	0.0670356	0.123917	0.091	-0.000988138	0.0770119	0.168881	0.920848	1.68525	1.42894	1.18669	0.955986	0.863601	1.43282	1.18425	0.943205	0.869638	0.922804	0.518208	0.128075	0.058714	0.916761	0.508778	0.133622	0.0515026	1.46412	2.20802	2.213	2.04102	1.95404	1.92802	1.91607	2.35907	2.414	2.42405	2.40402	2.11702	2.08101
0.0750016	0.215003	0.168004	0.0940019	0.134005	0.162003	0.174006	0.120004	0.200002	0.227004	0.106002	0.104001	-0.008	0.0640009	0.124002	0.094	-0.001	0.0779997	0.175004	0.92193	1.68613	1.42984	1.18786	0.95745	0.863551	1.43405	1.17645	0.936332	0.867321	0.92386	0.516682	0.12911	0.0580801	0.91782	0.50874	0.133441	0.0518002	1.46354	2.208	2.21	2.039	1.952	1.925	1.912	2.359	2.413	2.41799	2.402	2.117	2.081
0.0800637	0.224155	0.180127	0.100118	0.149045	0.171018	0.194055	0.134118	0.205146	0.239064	0.112045	0.107027	-0.008	0.0670091	0.130055	0.0940273	-0.001	0.0769909	0.189073	0.92075	1.68284	1.43141	1.18671	0.958764	0.867003	1.43528	1.17882	0.94249	0.870121	0.922529	0.523258	0.128223	0.0585143	0.916832	0.508493	0.135667	0.0524776	1.46059	2.20297	2.20697	2.03399	1.94996	1.91595	1.90895	2.35598	2.41195	2.40215	2.39797	2.11395	2.07999
0.0869359	0.240844	0.193872	0.112881	0.153954	0.172982	0.199945	0.146881	0.220854	0.245936	0.116954	0.109973	-0.008	0.0679908	0.135945	0.0969725	-0.001	0.0760092	0.196927	0.92079	1.68211	1.43372	1.18567	0.952667	0.856538	1.43617	1.18292	0.93494	0.872369	0.922421	0.521962	0.127447	0.0578958	0.917018	0.508857	0.135393	0.0533023	1.45958	2.20003	2.20403	2.03301	1.94604	1.91105	1.90405	2.35402	2.40705	2.41785	2.39503	2.10905	2.07901
0.0929843	0.250974	0.203974	0.117987	0.166966	0.179982	0.213963	0.149992	0.22499	0.251984	0.123982	0.11	-0.008	0.068	0.142982	0.0999921	0.00199213	0.076	0.211961	0.920112	1.68241	1.43277	1.18266	0.938936	0.848441	1.43596	1.17531	0.935957	0.869009	0.921632	0.521092	0.126852	0.0583089	0.916531	0.509209	0.135161	0.0555641	1.45984	2.19801	2.20101	2.03001	1.94101	1.90601	1.90201	2.35201	2.406	2.417	2.39301	2.10701	2.079
0.103067	0.268153	0.223076	0.138038	0.173105	0.189133	0.224248	0.167057	0.2402	0.269095	0.131095	0.112038	-0.008	0.0640477	0.152067	0.107029	-0.001	0.0760095	0.228095	0.917722	1.67971	1.42464	1.17894	0.933458	0.843118	1.43578	1.17985	0.931828	0.873571	0.919251	0.521231	0.12787	0.0571004	0.914173	0.509173	0.135788	0.0562555	1.45696	2.19501	2.19894	2.02401	1.93699	1.904	1.89899	2.34895	2.40398	2.41097	2.39097	2.10797	2.07499
0.109916	0.283809	0.230904	0.141952	0.183868	0.202833	0.249689	0.172928	0.260749	0.27888	0.14088	0.115952	-0.008	0.0689402	0.158916	0.109964	-0.001	0.076988	0.23788	0.915873	1.67584	1.42313	1.17705	0.928125	0.836778	1.43155	1.18362	0.929568	0.864451	0.917284	0.518237	0.125815	0.0530396	0.912451	0.508469	0.135602	0.0578505	1.45226	2.19599	2.19307	2.02499	1.93601	1.904	1.89801	2.34406	2.40202	2.40804	2.38804	2.10504	2.07401
0.117006	0.293006	0.244006	0.159005	0.190005	0.213004	0.260006	0.190005	0.261003	0.282005	0.147005	0.120001	-0.00599971	0.0640026	0.166007	0.116003	-0.000999128	0.077	0.248007	0.913979	1.67291	1.42013	1.17501	0.928799	0.841328	1.4299	1.17944	0.929302	0.85665	0.915429	0.516679	0.137928	0.059498	0.910579	0.507341	0.13514	0.05686	1.45029	2.194	2.19	2.021	1.934	1.902	1.895	2.34	2.4	2.408	2.387	2.103	2.076
0.137081	0.314207	0.265144	0.175126	0.206126	0.226063	0.281144	0.207189	0.271063	0.298108	0.165072	0.122054	-0.00500899	0.072991	0.189081	0.127153	0.002	0.077027	0.271153	0.909916	1.67005	1.41459	1.1735	0.923839	0.833447	1.42668	1.16532	0.937415	0.857265	0.911415	0.512362	0.129995	0.0525727	0.906508	0.509537	0.135277	0.0567927	1.44481	2.18997	2.18696	2.02095	1.92899	1.89699	1.89001	2.33996	2.39796	2.40798	2.38103	2.10094	2.07198
0.145904	0.336754	0.280829	0.18885	0.21985	0.232925	0.296829	0.227775	0.277925	0.309872	0.172914	0.127936	-0.00598931	0.0720107	0.197904	0.143818	0.002	0.0799679	0.287818	0.908436	1.66794	1.41339	1.1689	0.919369	0.830947	1.42246	1.16739	0.941219	0.853412	0.909788	0.508186	0.12723	0.0506905	0.905204	0.517938	0.132807	0.0549006	1.44415	2.18703	2.18205	2.01506	1.92801	1.89601	1.89099	2.33505	2.39404	2.40602	2.38397	2.09407	2.07002
0.161972	0.355966	0.304957	0.21695	0.233975	0.247973	0.31397	0.233989	0.287982	0.32098	0.192964	0.131993	-0.006	0.072	0.211975	0.166959	0.00499467	0.0809982	0.310959	0.903668	1.66527	1.40637	1.17116	0.915437	0.823194	1.41831	1.16896	0.943316	0.856924	0.90439	0.505495	0.12712	0.05069	0.901097	0.509405	0.131642	0.0518454	1.43913	2.18201	2.18	2.01101	1.926	1.895	1.89399	2.33201	2.392	2.406	2.38799	2.09101	2.069
0.182153	0.382153	0.32535	0.233219	0.262153	0.273197	0.335208	0.252153	0.309077	0.338087	0.214153	0.141109	-0.003	0.0730219	0.232153	0.206547	0.015175	0.0870547	0.328186	0.90246	1.6608	1.40538	1.15664	0.906863	0.819306	1.41796	1.16833	0.943141	0.855961	0.903041	0.503936	0.127718	0.0527902	0.900069	0.497792	0.128423	0.0499041	1.43878	2.17799	2.17399	2.00802	1.91997	1.89298	1.89301	2.33196	2.39299	2.40301	2.38501	2.08799	2.06497
0.195829	0.395829	0.35661	0.252756	0.275829	0.290781	0.353768	0.265829	0.315915	0.345903	0.227829	0.150878	-0.003	0.0749756	0.245829	0.255391	0.030805	0.0919391	0.344793	0.900643	1.65779	1.40052	1.15709	0.900904	0.811833	1.41914	1.15905	0.938725	0.844424	0.900452	0.506241	0.127572	0.0492344	0.899043	0.511371	0.126869	0.0493766	1.43621	2.17701	2.17301	2.00998	1.91704	1.89102	1.89399	2.32805	2.39201	2.40399	2.38599	2.08701	2.06204
0.226986	0.431984	0.380989	0.307975	0.328976	0.325984	0.383987	0.271997	0.329994	0.356995	0.254988	0.164994	-0.003	0.075	0.276986	0.302979	0.0669839	0.132982	0.384982	0.899161	1.65426	1.39771	1.15991	0.860688	0.795977	1.42118	1.15584	0.931553	0.838153	0.897501	0.510848	0.12843	0.0504594	0.89915	0.517297	0.12633	0.0556072	1.43186	2.174	2.165	2.006	1.92	1.899	1.9	2.322	2.39	2.402	2.386	2.081	2.061
0.243364	0.46132	0.41354	0.325761	0.357662	0.366551	0.402452	0.291154	0.341077	0.361099	0.275375	0.178265	-0.0039118	0.0662646	0.296331	0.342617	0.109871	0.171069	0.405397	0.895054	1.64885	1.39606	1.15696	0.871921	0.794717	1.41475	1.15708	0.912555	0.834735	0.892775	0.512486	0.130413	0.0576946	0.895663	0.516893	0.134324	0.061763	1.42697	2.16792	2.16601	2.00597	1.91799	1.90498	1.90901	2.32297	2.38299	2.40201	2.38804	2.07796	2.05699
0.275668	0.489708	0.461507	0.393305	0.416396	0.415497	0.442587	0.304859	0.34793	0.369909	0.308658	0.201758	0.00391946	0.0897584	0.325698	0.397436	0.187205	0.266023	0.440638	0.895377	1.65101	1.38939	1.14659	0.855133	0.790879	1.41392	1.15824	0.912124	0.835215	0.893176	0.520112	0.132419	0.0492271	0.895898	0.548267	0.137319	0.0495951	1.42958	2.16107	2.16699	2.00303	1.91701	1.90302	1.90999	2.32003	2.38201	2.40299	2.39196	2.07404	2.05601
0.294951	0.525908	0.486936	0.42891	0.45989	0.457892	0.465941	0.33592	0.358972	0.370997	0.327951	0.221949	0.0159692	0.0919949	0.343954	0.443882	0.274777	0.34081	0.468928	0.897784	1.64773	1.39147	1.14965	0.884344	0.794082	1.41668	1.16631	0.909926	0.825056	0.894407	0.522105	0.135722	0.0490702	0.899471	0.556121	0.146616	0.0634041	1.43143	2.16499	2.16899	2.00499	1.92697	1.91297	1.91698	2.32299	2.37901	2.403	2.39499	2.075	2.04902
0.317419	0.557596	0.521574	0.468618	0.513585	0.512828	0.49653	0.356265	0.367132	0.376077	0.360364	0.243607	0.0203089	0.0921214	0.364474	0.480783	0.348335	0.449302	0.501552	0.899352	1.64848	1.39064	1.14692	0.858685	0.785345	1.41892	1.16201	0.899127	0.825283	0.896802	0.520295	0.13657	0.0502665	0.900221	0.554562	0.152661	0.0650787	1.42877	2.16406	2.17603	2.01109	1.92807	1.91311	1.92003	2.32706	2.38298	2.40703	2.40001	2.08203	2.04904
0.354536	0.610341	0.572365	0.523316	0.565353	0.586084	0.543414	0.379707	0.378853	0.382915	0.392597	0.297329	0.0476582	0.102866	0.406475	0.550133	0.466523	0.564559	0.55039	0.892466	1.63705	1.38067	1.14505	0.856448	0.784056	1.40576	1.16114	0.889994	0.832618	0.891644	0.512774	0.149834	0.0552675	0.891499	0.529948	0.154556	0.0711639	1.41928	2.16894	2.17896	2.0189	1.93393	1.92288	1.92296	2.33194	2.38102	2.40996	2.40099	2.08496	2.05295
0.387993	0.637994	0.610992	0.57099	0.638985	0.659985	0.575993	0.407994	0.391997	0.385	0.427993	0.336992	0.0599975	0.110998	0.435994	0.616986	0.56598	0.677977	0.582993	0.885721	1.62804	1.3678	1.13805	0.870937	0.78492	1.38945	1.15279	0.916814	0.840538	0.884022	0.519629	0.15022	0.0727264	0.885831	0.541288	0.164368	0.0835575	1.41127	2.18	2.184	2.024	1.928	1.917	1.927	2.332	2.39	2.416	2.408	2.095	2.05
0.433432			0.623565	0.712664	0.732864	0.621543	0.437554	0.40231	0.404155	0.47541	0.359244	0.065155	0.111	0.479476	0.671609	0.678853	0.804864		0.871002			1.12924	0.856083	0.780651	1.37472	1.14783	0.927706	0.846398	0.869921	0.516112	0.150761	0.0708152	0.870923	0.539767	0.15383	0.086025		2.1781			1.93204	1.92397	1.93099	2.33809	2.394	2.41609	2.4121	2.09706	2.05803
0.47161	0.72966	0.70648	0.67349	0.7714	0.80922	0.66951	0.4865	0.42972	0.41786	0.51163	0.38078	0.0788601	0.111	0.52157	0.72545	0.75423	0.88122	0.67657	0.867605	1.60785	1.34975	1.1291	0.880184	0.789559	1.37043	1.13954	0.882274	0.841787	0.866495	0.518931	0.160609	0.0721563	0.867624	0.538602	0.18124	0.113876	1.38837	2.18691	2.20293	2.03396	1.93596	1.92103	1.93001	2.34592	2.394	2.42392	2.42091	2.10195	2.06097
0.534844	0.786859	0.757874	0.731857	0.851802	0.88681	0.725862	0.534881	0.463916	0.457901	0.574844	0.408931	0.0999481	0.120975	0.584844	0.785852	0.834802	0.968785	0.735854	0.862513	1.60529	1.3467	1.13496	0.867562	0.787495	1.37332	1.14879	0.939088	0.892953	0.861393	0.523878	0.170885	0.0690577	0.862562	0.535338	0.140472	0.0856207	1.38723	2.19398	2.21198	2.03799	1.94099	1.92599	1.93599	2.35498	2.40198	2.423	2.42499	2.10898	2.059
0.597689	0.841592	0.824624	0.790592	0.911484	0.948592	0.783667	0.594603	0.510603		0.640656	0.478818	0.159721	0.285807	0.643678	0.835301	0.840215	0.974108	0.791646	0.863682	1.60484	1.35072	1.14475	0.883663	0.798454	1.37019	1.14425	0.906503		0.862004	0.542166	0.199256	0.15214	0.86427	0.522634	0.149408	0.0894066	1.39048	2.198	2.22503	2.05505	1.95406	1.93506	1.93608	2.36504	2.41011	2.4321		2.11201	2.06403
0.660291	0.895391	0.881357	0.844391	0.955501	1.00239	0.844313	0.64938	0.56538		0.700324	0.553158	0.225258	0.359169	0.705302	0.86269	0.859778	0.983889	0.850335	0.863888	1.61593	1.35626	1.1449	0.889405	0.806123	1.37043	1.14834	0.944984		0.864225	0.549042	0.215209	0.168524	0.862431	0.515708	0.146523	0.0818259	1.39616	2.198	2.22797	2.05994	1.95993	1.94093	1.94292	2.36896	2.41989	2.4409		2.11299	2.06697
0.726985	0.954986	0.937987	0.893989	1.01499	1.04599	0.898988	0.717984	0.632985		0.766985	0.642979	0.303982	0.439982	0.771985	0.919987	0.879995	0.999996	0.908987	0.872138	1.62413	1.36328	1.14767	0.882692	0.810649	1.38078	1.15219	0.947689		0.871408	0.539602	0.21343	0.16734	0.871528	0.51568	0.144261	0.073002	1.40255	2.204	2.237	2.066	1.958	1.946	1.942	2.381	2.432	2.453		2.119	2.076
0.790676	1.01161	0.994565	0.934432	1.02927	1.07913	0.955665	0.779798	0.712953	0.70282	0.830643	0.737909	0.404909	0.530898	0.839654	0.951155	0.883111	1.00208	0.968643	0.881638	1.63754	1.37196	1.15125	0.890774	0.816742	1.38843	1.15242	0.940504	0.900098	0.882681	0.533925	0.216789	0.171428	0.879002	0.509936	0.14183	0.068801	1.42153	2.21112	2.24306	2.06406	1.96913	1.94506	1.94503	2.39001	2.43504	2.45803	2.44811	2.12611	2.08301
0.850523	1.06557	1.0446	0.972695	1.05281	1.09091	1.01453	0.850437	0.797328	0.775421	0.887547	0.818359	0.485359	0.610367	0.897539	0.964891	0.892922	1.00895	1.02555	0.896551	1.65871	1.39478	1.16258	0.898171	0.819558	1.40614	1.16126	0.937305	0.87872	0.89779	0.505139	0.189289	0.144713	0.893326	0.515764	0.143596	0.0662305	1.43441	2.22191	2.24796	2.06896	1.98091	1.94996	1.94798	2.39099	2.43897	2.46098	2.45792	2.13592	2.08399
0.910962	1.12496	1.09897	1.01597	1.07199	1.09899	1.08096	0.930949	0.893939	0.878935	0.944964	0.927931	0.61292	0.629988	0.958961	0.985987	0.894999	1.009	1.08097	0.907413	1.67825	1.40842	1.17211	0.900159	0.827755	1.41519	1.16199	0.935631	0.857703	0.908583	0.501602	0.168213	0.0673588	0.903963	0.519877	0.139503	0.0625923	1.45007	2.22999	2.246	2.071	1.98	1.955	1.952	2.393	2.44699	2.463	2.451	2.14499	2.09
0.969619	1.18653	1.14852	1.04841	1.07924	1.1011	1.13967	1.01086	1.00014	0.989227	1.00653	1.03712	0.748703	0.808779	1.01861	0.99619	0.895067	1.00904	1.13661	0.917261	1.68454	1.41916	1.17254	0.905341	0.835539	1.4261	1.16056	0.919264	0.829889	0.917416	0.490721	0.151627	0.0669952	0.914546	0.513813	0.1392	0.061297	1.45983	2.25692	2.23902	2.06899	1.98	1.95602	1.959	2.4009	2.45211	2.46206	2.44902	2.16691	2.09305
1.0332	1.24131	1.20233	1.09047	1.10369	1.11187	1.20814	1.0989	1.11753	1.11542	1.06131	1.15256	0.92381	0.991712	1.08122	1.01576	0.901914	1.01295	1.19922	0.920499	1.68513	1.42199	1.16925	0.90854	0.841624	1.42322	1.15596	0.891912	0.824616	0.921114	0.513416	0.157467	0.0644419	0.917177	0.507973	0.135062	0.054821	1.46308	2.2491	2.24098	2.06801	1.98	1.95798	1.959	2.39112	2.46385	2.46793	2.45098	2.15811	2.09794
1.09098	1.30098	1.25898	1.11899	1.11899	1.122	1.28197	1.18896	1.25194	1.26094	1.11998	1.26395	1.10892	1.17392	1.14497	1.04099	0.921992	1.02799	1.26597	0.917171	1.6858	1.41781	1.16668	0.916787	0.846518	1.41858	1.15643	0.897867	0.829328	0.919431	0.529004	0.153222	0.0579927	0.912242	0.493396	0.122105	0.0435947	1.45845	2.247	2.239	2.067	1.981	1.96	1.959	2.388	2.469	2.469	2.452	2.156	2.103
1.15056	1.36356	1.3145	1.16537	1.1462	1.14316	1.34661	1.27686	1.37696	1.39913	1.17755	1.36076	1.29865	1.40289	1.20859	1.11644		1.13166	1.32856	0.910838	1.67375	1.40719	1.16023	0.912881	0.846033	1.40881	1.15549	0.912998	0.831596	0.911215	0.532299	0.143496	0.0608471	0.907915	0.559954		0.175161	1.4468	2.24798	2.23598	2.066	1.98301	1.958	1.95898	2.39096	2.47801	2.47304	2.45505	2.15795	2.11008
1.20841	1.42141	1.36647	1.20361	1.16679	1.15983	1.41035	1.36609	1.47698	1.5168	1.23442	1.4392	1.47025	1.599	1.26938	1.16253		1.2003	1.38641	0.898229	1.65773	1.39296	1.15078	0.908851	0.834904	1.39003	1.14933	0.925215	0.847824	0.898282	0.511453	0.121346	0.0626219	0.895942	0.574888		0.217835	1.43211	2.24602	2.23402	2.066	1.98399	1.958	1.95702	2.38704	2.47899	2.47696	2.45995	2.15305	2.11792
1.27284	1.48384	1.42485	1.25986	1.22086	1.19292	1.47982	1.45278	1.58373	1.64468	1.29485		1.6286	1.76558	1.33384	1.21886		1.14016	1.44984	0.889063	1.64443	1.38376	1.14354	0.910915	0.827259	1.37808	1.15056	0.927814	0.849496	0.889412		0.139024	0.0920946	0.886683	0.571659		0.172268	1.41881	2.24899	2.234	2.06301	1.98599	1.95002	1.95201	2.38501	2.48498	2.47999	2.46299	2.15699
1.34475	1.54661	1.49662	1.31959	1.25154	1.23337	1.54662	1.52675	1.69662	1.75275	1.37073		1.73555	1.87149	1.40575	1.27075	1.01453	1.16256	1.51463	0.872076	1.63712	1.3698	1.13732	0.903171	0.825364	1.37102	1.15702	0.926433	0.851792	0.88051		0.170925	0.125843	0.862052	0.559796	0.188601	0.182909	1.40684	2.24205	2.22993	2.06396	1.98396	1.94702	1.94601	2.38299	2.48198	2.48096	2.46205	2.14902
1.42202	1.60921	1.5602	1.38023	1.30729	1.27152	1.61118	1.60402	1.7602	1.83002	1.44605	1.69176	1.79228	1.92236	1.48302	1.34802	1.06931	1.22027	1.58017	0.871665	1.63307	1.36403	1.13475	0.896021	0.818546	1.37005	1.15938	0.950555	0.871668	0.871218	0.503746	0.176598	0.121989	0.870493	0.565616	0.206296	0.197258	1.40611	2.24694	2.22309	2.06005	1.98005	1.94898	1.94699	2.38201	2.48002	2.47705	2.46694	2.15098	2.13193
1.51298	1.67898	1.63198	1.45498	1.37498	1.32999	1.68398	1.67398	1.83298	1.90798	1.53398	1.77798	1.86598	1.99098	1.57098	1.45197	1.15198	1.29898	1.64898	0.869021	1.63395	1.36076	1.12739	0.893601	0.813121	1.36948	1.15392	0.95154	0.877609	0.867711	0.473377	0.118864	0.073872	0.86873	0.555952	0.215438	0.201709	1.4056	2.245	2.221	2.054	1.973	1.941	1.942	2.379	2.477	2.473	2.465	2.15	2.139
1.59071	1.74461	1.70165	1.53281	1.45887	1.41192	1.74562	1.73748	1.89229	1.96442	1.61673	1.8415	1.88493	1.98601	1.65267	1.55796	1.23679	1.38381	1.71863	0.863392	1.63856	1.3598	1.12111	0.885122	0.811064	1.37359	1.14872	0.962129	0.886778	0.867427	0.573873	0.114575	0.0557482	0.857893	0.535047	0.215381	0.198152	1.40878	2.23706	2.21604	2.051	1.97199	1.93697	1.93499	2.37005	2.47697	2.48097	2.46398	2.14402	2.11809
1.66524	1.80835	1.76931	1.61813	1.55007	1.50802	1.81034	1.78749	1.92269	2.00855	1.69322	1.89347	1.87807	1.98699	1.72328	1.65897		1.46814	1.78433	0.872992	1.64951	1.36512	1.12755	0.884328	0.809338	1.38358	1.15543	0.968337	0.891829	0.87238	0.511316	0.114045	0.0513745	0.871789	0.523171		0.200407	1.41935	2.24294	2.21996	2.051	1.97101	1.93403	1.93401	2.37495	2.47403	2.47803	2.46202	2.14598	2.1279
1.74081	1.87384	1.84282	1.70778	1.66072	1.62371	1.87683	1.83089	1.95592	2.03294	1.76682	1.91295	1.88199	1.99697	1.79981	1.75975		1.55079	1.85183	0.881728	1.665	1.38077	1.12721	0.894514	0.811674	1.39629	1.16516	0.96857	0.892179	0.882016	0.509533	0.113481	0.0445073	0.879291	0.495061		0.183263	1.43379	2.23801	2.22598	2.05	1.96502	1.92901	1.934	2.374	2.46702	2.47301	2.461	2.147	2.12501
1.80664	1.93865	1.91475	1.80204	1.77919	1.75534	1.94163	1.88048	1.99917	2.05111	1.83164	1.93624	1.882	1.997	1.86163	1.85272		1.64098	1.91767	0.900904	1.68875	1.40263	1.14318	0.893573	0.811148	1.41509	1.16623	0.962197	0.883178	0.898835	0.510192	0.114065	0.0443883	0.900157	0.499398		0.184533	1.45509	2.24206	2.22909	2.05406	1.96603	1.92904	1.93002	2.37603	2.46687	2.46498	2.46192	2.14906	2.1282
1.87023	2.00322	1.9891	1.90575	1.89757	1.88938	2.00424	1.92842	2.0158	2.06187	1.89523	1.95972	1.882	1.997	1.92424	1.92414		1.83861	1.9842	0.916235	1.70936	1.42289	1.15782	0.902887	0.819884	1.43431	1.17797	0.956943	0.878961	0.913295	0.507433	0.114613	0.044222	0.915771	0.493234		0.0801416	1.47606	2.24793	2.23789	2.05993	1.96896	1.93295	1.93198	2.37896	2.45415	2.46302	2.45409	2.15493	2.14776
1.93101	2.06601	2.05501	1.99701	2.02702	2.02903	2.06801	1.97501	2.048	2.072	1.95901	1.966	1.88	1.994	1.98301	2.02902	1.82703	1.88703	2.04801	0.931251	1.72668	1.4357	1.17776	0.910933	0.837492	1.45218	1.18598	0.944271	0.86995	0.927451	0.493501	0.117172	0.0449302	0.931041	0.535392	0.123482	0.0574597	1.49301	2.249	2.245	2.066	1.977	1.949	1.945	2.386	2.456	2.452	2.451	2.155	2.145
1.99865	2.13267	2.12672	2.08188	2.16042	2.18252	2.12965	2.01856	2.06123	2.0872	2.02664	1.98743	1.89106	1.994	2.05161	2.13697	1.99466	2.06888	2.11364	0.937409	1.7343	1.44358	1.19923	0.929473	0.849313	1.45733	1.19038	0.949879	0.867986	0.932444	0.498941	0.125927	0.0462161	0.938044	0.547964	0.135946	0.0558601	1.49933	2.2502	2.25405	2.06907	1.98704	1.967	1.96007	2.38998	2.44802	2.45103	2.44307	2.15716	2.13492
2.06334	2.19932	2.19827	2.16911	2.30057	2.33247	2.19434	2.07443	2.08377	2.1068	2.09035	2.02957	1.89694	1.994	2.11238	2.23302	2.15932	2.2551	2.17735	0.935331	1.73524	1.44097	1.19827	0.951515	0.872325	1.45494	1.19444	0.967559	0.883462	0.927896	0.526775	0.130573	0.0468238	0.938416	0.562195	0.137563	0.0568598	1.49796	2.2698	2.25895	2.07593	1.99096	1.967	1.96693	2.38802	2.44998	2.45397	2.44993	2.17284	2.12708
2.12701	2.26901	2.26601	2.25802	2.42502	2.46702	2.25501	2.12601	2.11701		2.15701	2.04801	1.9	1.994	2.18001	2.32702	2.33404	2.44104	2.24601	0.925518	1.7247	1.43189	1.2103	0.978954	0.900455	1.44592	1.18355	0.957381		0.915789	0.524689	0.13342	0.0466595	0.931147	0.551525	0.142086	0.071461	1.48855	2.28	2.263	2.078	1.993	1.967	1.982	2.399	2.454	2.46		2.182	2.128
2.19272	2.33771	2.33775	2.35289	2.53184	2.5971	2.33368	2.18371	2.1593		2.21973	2.09657	1.90818	1.994	2.24568	2.41681	2.52231	2.62627	2.3207	0.91317	1.71227	1.42122	1.20925	1.00107	0.928446	1.43477	1.19002	0.964581		0.908518	0.517582	0.1344	0.044069	0.914085	0.526674	0.121942	0.0765822	1.47522	2.26486	2.26804	2.08206	1.97795	1.977	1.99408	2.39005	2.459	2.46025		2.16789	2.12502
2.26315	2.40716	2.41112	2.43995	2.61401	2.70569	2.4002	2.25316	2.18865		2.29114	2.15233	1.92579	1.994	2.3122	2.49604	2.65144	2.75149	2.38917	0.900354	1.69932	1.4072	1.20049	1.03373	0.959476	1.41993	1.16435	0.949927		0.899489	0.527649	0.144202	0.0469157	0.897885	0.513351	0.118215	0.0797518	1.46299	2.25117	2.27195	2.08793	1.97306	1.977	2.00191	2.39494	2.459	2.48471		2.15713	2.12698
2.34002	2.47801	2.48601	2.52002	2.76001	2.82202	2.47402	2.31701	2.25601		2.37202	2.21902	1.95301	2	2.38402	2.58102	2.742	2.84001	2.46101	0.888468	1.6913	1.39462	1.19555	1.01268	0.968162	1.41004	1.16026	0.94422		0.890418	0.53387	0.160505	0.0578448	0.883538	0.518561	0.124171	0.0839586	1.45269	2.246	2.283	2.098	1.97399	1.994	2.012	2.405	2.469	2.487		2.154	2.126
2.43183	2.5527	2.56476	2.64368	2.82667	2.90766	2.55779	2.39186	2.3248		2.46083	2.31522	2.01596	2.02613	2.47591	2.66873	2.75824	2.87818	2.53775	0.876347	1.68062	1.38735	1.15463	1.02543	0.979552	1.39423	1.15529	0.943322		0.879521	0.533297	0.185334	0.0846231	0.870605	0.525161	0.131808	0.076537	1.44651	2.2461	2.28608	2.10306	1.94605	1.99301	2.01402	2.40104	2.47906	2.50908		2.15107	2.11797
2.51319	2.62132	2.63926	2.71034	2.89235	2.97236	2.63523	2.47616	2.40322		2.54219	2.43481	2.11006	2.23393	2.56511	2.74029	2.78177	2.89582	2.61127	0.871172	1.67703	1.38279	1.14864	1.01495	0.978817	1.38758	1.1564	0.947409		0.874688	0.536864	0.215004	0.179713	0.865214	0.522308	0.128661	0.0655	1.44443	2.2559	2.29392	2.10894	1.95095	1.99399	2.01598	2.40496	2.48494	2.51692		2.15793	2.11503
2.59401	2.69601	2.71201	2.72101			2.71301	2.55901	2.50301		2.62001	2.54801	2.21601	2.34201	2.64501	2.807	2.813	2.908	2.68701	0.872471	1.67948	1.3863	1.17856			1.38796	1.15391	0.93845		0.874821	0.534289	0.223969	0.18989	0.867521	0.53345	0.1196	0.0513297	1.44936	2.264	2.297	2.116	2			2.404	2.488	2.518		2.168	2.116
2.6415	2.71407	2.72845	2.75638	2.87561	2.99435	2.72787	2.59153	2.57151	2.52521	2.66899	2.64009	2.32029	2.34923	2.69003	2.82407	2.81232	2.91546	2.70846	0.888599	1.67517	1.39353	1.16152	1.00975	0.93768	1.38957	1.14979	0.920728	0.820662	0.888406	0.511555	0.219458	0.134024	0.886267	0.53075	0.133743	0.0507051	1.44725	2.25294	2.25357	2.08245	1.96021	1.94882	1.9491	2.38666	2.46104	2.48896	2.45694	2.16443	2.11253
2.71363	2.78416	2.78828	2.78714	2.8938	3.00094	2.79865	2.6829	2.68217	2.64166	2.73817	2.75066	2.41636	2.50064	2.76509	2.85513	2.81398	2.91896	2.77421	0.902928	1.69258	1.41036	1.18754	1.0031	0.913782	1.41197	1.15601	0.903147	0.808999	0.900476	0.510162	0.178877	0.118391	0.902312	0.513804	0.129067	0.0461245	1.46617	2.26189	2.25251	2.08151	1.98469	1.94702	1.94307	2.38551	2.46347	2.48307	2.457	2.17092	2.11744
2.72712	2.78313	2.78613	2.76511	2.93402	2.99299	2.80213	2.70917	2.74621	2.75121	2.75611	2.82417	2.56828	2.62333	2.77512	2.84102	2.812	2.923	2.77713	0.915014	1.69785	1.42195	1.19574	0.951913	0.883105	1.42704	1.15666	0.931298	0.832046	0.912687	0.498538	0.154207	0.0718668	0.91494	0.500324	0.143284	0.0506868	1.47441	2.24801	2.21199	2.051	1.96201	1.95899	1.94999	2.36499	2.44201	2.462	2.457	2.16801	2.12
2.80047	2.86528	2.8673	2.83161	2.94869	2.98712	2.88134	2.81283	2.87726	2.8852	2.82555	2.93175	2.74138	2.83262	2.8514	2.85569	2.812	2.92006	2.85634	0.949077	1.70574	1.43982	1.18573	0.941468	0.867212	1.43482	1.16845	0.917773	0.83585	0.948707	0.497149	0.139713	0.057285	0.946372	0.503141	0.145964	0.0486526	1.48509	2.25486	2.20514	2.05198	1.96788	1.95018	1.9451	2.3601	2.44592	2.46298	2.457	2.17584	2.12294
2.88916	2.93732	2.94328	2.89342	2.97871	3.00285	2.96619	2.91503	3.01272	3.02963	2.91119	3.05879	2.9312	3.00042	2.94016	2.90354	2.82686	2.93783	2.93426	0.953276	1.71391	1.4397	1.17277	0.922997	0.864206	1.43906	1.18172	0.927711	0.853163	0.951807	0.502399	0.146046	0.0520279	0.951536	0.489621	0.133145	0.0454704	1.48978	2.24807	2.20302	2.04804	1.9581	1.9401	1.93906	2.36099	2.45491	2.46498	2.45205	2.16907	2.1131
2.97302	3.01503	3.02802	2.967	3.01299	3.02698	3.04603	3.01803	3.14302	3.18103	2.99802	3.17202	3.11506	3.20907	3.01602	2.93802			3.01103	0.944893	1.69761	1.42282	1.15558	0.908982	0.840975	1.42875	1.19664	0.946179	0.874654	0.941994	0.563324	0.161049	0.0618146	0.944681	0.498778			1.47673	2.23802	2.195	2.04101	1.958	1.936	1.935	2.359	2.456	2.453	2.439	2.15802	2.11001
3.02205		3.07999	2.96798	2.99338	2.98089	3.11761	3.09059	3.19499	3.26634	3.04411	3.2338	3.26214	3.39244	3.0729	2.97822				0.977772		1.42802	1.16214	0.912933	0.827168	1.41986	1.21216	0.994963	0.910004	0.977913	0.523052	0.18372	0.099371	0.973873	0.518713				2.27724		2.06651	1.96192	1.93894	1.94383	2.35311	2.45992	2.46281	2.44587	2.1992	2.13649
			3.14385	3.10266	3.09756					3.14478	3.37528	3.43196	3.57679	3.16291	3.0768							1.2182	0.972641	0.881769					0.978738	0.52883	0.199631	0.139123	0.978046	0.591188							1.98373	1.93801	1.93214					2.20889	2.14984
3.17503	3.24904	3.23004	3.09803	3.07102	3.04701	3.27404	3.25304	3.42104	3.53305	3.19703	3.43003	3.57103	3.71903	3.22403	3.14103		3.19104	3.24004	0.913206	1.65758	1.38014	1.13739	0.874417	0.812154	1.39705	1.19017	1.02426	0.945293	0.909108	0.527293	0.189419	0.130164	0.914743	0.586075		0.247367	1.43721	2.246	2.196	2.045	1.961	1.935	1.939	2.358	2.454	2.47	2.439	2.167	2.13
3.23968	3.32348	3.31036	3.14994	3.10236	3.07542	3.35534	3.32552	3.50528	3.6359	3.25874	3.4986	3.6396	3.78172	3.2926	3.2096		3.2645	3.31742	0.904478	1.65007	1.37834	1.14458	0.90824	0.819961	1.3923	1.19361	1.03776	0.950327	0.905063	0.533131	0.187734	0.118743	0.901471	0.576241		0.241725	1.42903	2.24502	2.19208	2.04696	1.96786	1.93402	1.93998	2.35604	2.454	2.46608	2.43606	2.16798	2.13098
3.32415	3.40617	3.38822	3.18961	3.10993	3.08392	3.43322	3.40619	3.61193	3.71422	3.33919	3.60097	3.71425	3.85724	3.38012	3.29019		3.33331	3.39819	0.913041	1.64677	1.37641	1.16706	0.903981	0.819764	1.38785	1.18492	1.0369	0.958894	0.913503	0.522925	0.140413	0.0767561	0.909931	0.549956		0.217813	1.42662	2.25292	2.18705	2.04601	1.99077	1.94291	1.95188	2.35501	2.45994	2.466	2.436	2.17295	2.13991
3.45302	3.48903	3.47503	3.36301			3.51004	3.48702	3.65002	3.79201	3.48102	3.69901	3.73501	3.872	3.49903	3.40705		3.44608	3.49003	0.91753	1.64801	1.37285	1.13608			1.38985	1.18819	1.01635	0.949314	0.91801	0.485208	0.133411	0.0571452	0.9142	0.540602		0.200132	1.42428	2.24602	2.188	2.03201	1.96302			2.351	2.448	2.472	2.435	2.16602	2.136
3.50401	3.55963	3.54465	3.39439			3.58651	3.52231	3.70297	3.81947	3.52318	3.71568	3.75168	3.87494	3.55295	3.52275		3.61374	3.55082	0.938963	1.65704	1.38574	1.226			1.40678	1.19264	1.04173	0.957795	0.93854	0.480982	0.114743	0.0468994	0.936045	0.544818		0.182199	1.43907	2.28524	2.18506	2.04377	2.0042			2.34315	2.44996	2.46415	2.44285	2.2072	2.14483
3.58204	3.64002	3.626	3.48686			3.65516	3.603	3.75931	3.85358	3.604	3.76242	3.75299	3.86216	3.62808	3.6297		3.65651	3.63299	0.928387	1.67261	1.3914	1.14902			1.41137	1.1833	1.00743	0.936102	0.924381	0.506343	0.119911	0.0558462	0.9292	0.523832		0.17544	1.45206	2.23859	2.19093	2.03511	1.96845			2.35584	2.45099	2.46301	2.45189	2.16059	2.14006
3.66402	3.71602	3.71302	3.61203		3.58204	3.73002	3.65402	3.79401	3.868	3.68702	3.77801	3.75	3.862	3.71002	3.73203			3.71102	0.940755	1.68863	1.40972	1.15745		0.831891	1.42946	1.18758	0.998814	0.921356	0.938094	0.513351	0.12748	0.0529297	0.939855	0.54581			1.46929	2.229	2.195	2.039	1.962		1.94701	2.357	2.442	2.459	2.451	2.151	2.142
3.73948	3.78756	3.79044	3.72963		3.75845	3.80352	3.71772	3.84301	3.88172	3.77032	3.81721	3.75	3.862	3.78058	3.83395			3.78942	0.959277	1.71038	1.42848	1.19937		0.836086	1.44087	1.19446	0.976186	0.904195	0.953961	0.519261	0.127451	0.0516458	0.960524	0.584197			1.48438	2.24664	2.20284	2.0439	1.9718		1.97935	2.36092	2.43808	2.45312	2.45296	2.16472	2.1469
3.79942	3.86129	3.85933	3.81122		3.86498	3.86738	3.76851	3.85192	3.88992	3.82844	3.82295	3.75099	3.86002	3.84141	3.91819			3.85833	0.967007	1.71931	1.44148	1.17354		0.84934	1.45699	1.20278	0.973453	0.889423	0.963469	0.506359	0.131946	0.0513923	0.966208	0.565582			1.49454	2.22423	2.20993	2.05093	1.97101		1.96515	2.36397	2.43899	2.45399	2.45399	2.14718	2.14898
3.87003	3.93504	3.94304	3.91204	3.99306	4.01107	3.93203	3.83602	3.86302	3.90101	3.90103	3.85002	3.76101	3.86001	3.91003	4.01904			3.92604	0.962767	1.72123	1.43997	1.19415	0.925526	0.846372	1.45397	1.20285	0.973667	0.888069	0.958076	0.510012	0.139074	0.0494507	0.963127	0.570121			1.49655	2.23201	2.218	2.056	1.977	1.969	1.97	2.375	2.438	2.459	2.457	2.15901	2.143
3.93391	4.00972	4.0246	4.00343	4.11786	4.16339	4.00475	3.88909	3.90429	3.91476	3.96392	3.88933	3.7728	3.88556	3.97784	4.1124	4.09785	4.19741	4.00072	0.955544	1.71385	1.43105	1.19172	0.96055	0.87143	1.45268	1.19404	0.966395	0.906347	0.949035	0.514257	0.146778	0.0509247	0.957811	0.571359	0.158391	0.0603412	1.48833	2.2497	2.22488	2.06387	1.98192	1.969	1.97197	2.375	2.44292	2.46687	2.46683	2.17276	2.14792
4.00615	4.08314	4.09814	4.10382	4.26922	4.31423	4.07616	3.95028	3.93465	3.94563	4.03615	3.91372	3.77695	3.88106	4.0462	4.20195	4.26505	4.38876	4.0771	0.942336	1.70205	1.41601	1.1894	0.955576	0.882898	1.43626	1.19194	0.967406	0.918301	0.936488	0.509774	0.147276	0.0506634	0.944181	0.551309	0.168441	0.0743034	1.47452	2.25395	2.23291	2.07092	1.97805	1.969	1.97892	2.38389	2.44794	2.47392	2.47392	2.17695	2.14701
4.08209	4.15909	4.18009	4.19811	4.38112	4.44514	4.15209	4.01608	3.98109		4.11409	3.95608	3.78403	3.881	4.12109	4.3021	4.41913	4.55114	4.15009	0.926206	1.68728	1.40672	1.19857	0.98648	0.908315	1.42733	1.18012	0.95858		0.919849	0.502902	0.148796	0.0507613	0.928883	0.521971	0.173947	0.0921371	1.45875	2.258	2.23601	2.07301	1.972	1.97201	1.98601	2.388	2.45401	2.47701		2.177	2.144
4.16341	4.23747	4.25847	4.29118	4.48399	4.56662	4.23145	4.08466	4.05554		4.19247	4.02956	3.80656	3.88296	4.20339	4.39126	4.53376	4.67361	4.23141	0.913979	1.67362	1.39445	1.19071	1.00391	0.930545	1.41155	1.17176	0.949625		0.91012	0.513434	0.153851	0.0518978	0.914384	0.505208	0.162425	0.0896389	1.44657	2.25506	2.24483	2.08183	1.97298	1.98279	1.99189	2.38898	2.46283	2.48289		2.17504	2.14008
4.24824	4.31729	4.34225	4.37426	4.58312	4.66711	4.31922	4.16429	4.11051		4.28121	4.12515	3.87439	3.89093	4.28725	4.47327	4.58555	4.72753	4.31327	0.899945	1.66584	1.38324	1.1792	1.01206	0.948937	1.39091	1.16149	0.947567		0.897433	0.513016	0.16941	0.0546155	0.899275	0.517981	0.167076	0.0907594	1.43596	2.25302	2.25095	2.08696	1.97696	1.983	1.99398	2.39594	2.46895	2.49687		2.175	2.14099
4.3341	4.39909	4.41708	4.47403	4.67304	4.75306	4.40209	4.24809	4.18508		4.36109	4.25315	3.96612	4.10712	4.37709	4.55409	4.62104	4.75702	4.39209	0.892695	1.65971	1.37914	1.13578	1.00448	0.953845	1.38419	1.14191	0.932371		0.891925	0.524471	0.206779	0.15929	0.890405	0.522152	0.154452	0.0726902	1.43213	2.25701	2.26001	2.09801	1.97704	1.989	1.998	2.40102	2.47701	2.51902		2.18101	2.14201
4.41363	4.47371	4.48385	4.50054	4.70347	4.80117	4.47376	4.32664	4.2489		4.43964	4.37588	4.06824	4.20727	4.45368	4.62871	4.65442	4.77469	4.46868	0.896838	1.66177	1.37799	1.16507	1.0252	0.957792	1.38713	1.13396	0.933078		0.895803	0.525689	0.222882	0.17605	0.894607	0.532531	0.147667	0.0562244	1.43485	2.2688	2.26688	2.1039	2.00649	1.98605	1.99603	2.41869	2.48585	2.53571		2.18886	2.14692
4.49409	4.54914	4.55124	4.55834	4.74849	4.84748	4.54222	4.42291	4.39928		4.52305	4.49663	4.1827	4.32269	4.5331	4.67646	4.66192	4.77797	4.54217	0.910177	1.67614	1.39353	1.16944	1.01495	0.94661	1.40033	1.1535	0.931577		0.90801	0.535171	0.23179	0.185969	0.90857	0.528835	0.141549	0.0508883	1.44787	2.28482	2.27095	2.10598	2.01293	1.9949	1.99798	2.42493	2.48897	2.52513		2.20482	2.14997
4.56607	4.62108	4.62107	4.60506	4.77004	4.86602	4.61808	4.5191	4.51511		4.59607	4.60912	4.30216	4.29819	4.60507	4.70303	4.666	4.779	4.61408	0.925855	1.69517	1.41447	1.18632	1.00805	0.933136	1.41878	1.15941	0.933239		0.922284	0.515917	0.201025	0.0818224	0.925056	0.522377	0.140397	0.0480978	1.46438	2.30002	2.275	2.10399	2.025	1.99501	1.999	2.425	2.48999	2.51899		2.22001	2.152
4.63467	4.69752	4.68869	4.65993	4.8063	4.88071	4.69353	4.61513	4.61996		4.65976	4.72083	4.45699	4.48046	4.67661	4.72752	4.666	4.779	4.68659	0.940662	1.71147	1.425	1.1913	0.990266	0.90998	1.43284	1.17832	0.951466		0.935739	0.531929	0.176604	0.0841155	0.940637	0.519888	0.13732	0.0459321	1.48004	2.31864	2.27402	2.0991	2.025	2.00089	2.00096	2.42402	2.4851	2.51213		2.23275	2.15298
4.70633	4.77429	4.75142	4.71548	4.83474	4.88892	4.78019	4.71012	4.76069	4.76861	4.7244	4.829	4.61949	4.67618	4.7523	4.7488	4.67194	4.77504	4.76131	0.953561	1.71925	1.43826	1.2026	0.962609	0.886033	1.43992	1.17871	0.935831	0.84909	0.949403	0.532349	0.139982	0.0548675	0.952193	0.511529	0.136071	0.0442654	1.49324	2.31999	2.26905	2.09603	2.02104	2.00892	2.00496	2.42004	2.485	2.50011	2.49417	2.23696	2.15696
4.78007	4.85608	4.82207	4.77005	4.84202	4.895	4.86608	4.81111	4.90515	4.92716	4.79807	4.9471	4.80921		4.83007	4.79207			4.83808	0.953301	1.72336	1.44177	1.19368	0.954745	0.870247	1.44236	1.18235	0.925763	0.850006	0.95064	0.534546	0.130394		0.950252	0.48883			1.4974	2.29599	2.268	2.097	2.01601	2.01	2.011	2.41299	2.491	2.49799	2.49099	2.20899	2.149
4.84687	4.92778	4.89083	4.81818	4.86265	4.89598	4.94368	4.91523	5.04955	5.07942	4.86093	5.04435	5.0096	5.10497	4.89785	4.86083			4.91175	0.954352	1.72003	1.43675	1.19058	0.940924	0.857476	1.43875	1.19268	0.93814	0.865566	0.95064	0.559389	0.124874	0.0346257	0.952148	0.602592			1.49383	2.28813	2.26407	2.09602	2.02485	2.01	2.01395	2.40808	2.491	2.48817	2.48215	2.20212	2.149
4.91719	5.00709	4.96415	4.87435	4.88573	4.9049	5.02407	5.00793	5.1548	5.21544	4.9302	5.1399	5.19685	5.32349	4.97115	4.9134			4.98812	0.944614	1.70922	1.42517	1.17576	0.926012	0.837571	1.42823	1.20276	0.988799	0.897282	0.942416	0.504933	0.120569	0.0534175	0.94106	0.602731			1.48187	2.28602	2.25906	2.09303	2.02401	2.00605	2.01103	2.40602	2.49495	2.49195	2.47508	2.19706	2.15888
5.00307	5.09207	5.04607	4.93206	4.92203	4.92002	5.11107	5.10608	5.2571	5.33813	5.01307	5.24409	5.34514	5.48811	5.05607		4.78005	4.91405	5.07208	0.934618	1.69294	1.41003	1.157	0.900531	0.820763	1.41649	1.20165	1.01831	0.933684	0.932753	0.482323	0.151419	0.0911476	0.930883		0.203512	0.158342	1.46885	2.286	2.25599	2.09399	2.026	2.009	2.013	2.402	2.49101	2.49	2.46999	2.19799	2.171
5.07755	5.16851	5.11957	4.9938	4.95339	4.94256	5.19046	5.18742	5.36294	5.47533	5.08657	5.33719	5.4941	5.60865	5.13447		4.83297	4.96697	5.15342	0.921917	1.67935	1.39476	1.14731	0.890858	0.812834	1.40031	1.19274	1.03347	0.948286	0.925413	0.485586	0.140149	0.109817	0.913116		0.205756	0.160214	1.4533	2.28208	2.24815	2.08713	2.02698	2.009	2.00908	2.40298	2.49787	2.48902	2.45921	2.19113	2.171
5.17913	5.25621	5.21472	5.07581	5.01898	4.98511	5.2742	5.27223	5.48786	5.57708	5.19462	5.43751	5.55893	5.68504	5.23113	5.13594	5.22726	5.36818	5.23874	0.911806	1.64248	1.36915	1.1255	0.885572	0.800597	1.38478	1.18636	1.0382	0.974182	0.911116	0.501662	0.130391	0.0839826	0.90897	0.526359	0.180945	0.131725	1.42331	2.26655	2.22605	2.07753	2.02251	2.00848	2.00748	2.38508	2.49899	2.47315	2.45405	2.18305	2.163
5.26563	5.32961	5.29812	5.14762	5.08411	5.04663	5.35112	5.34706	5.54806	5.65406	5.28013	5.51511	5.58652	5.71301	5.31813	5.26221	5.60301	5.75	5.31662	0.895798	1.63033	1.35954	1.12081	0.889354	0.802948	1.37963	1.18319	1.05412	0.990815	0.893592	0.536463	0.138386	0.0925121	0.894799	0.539787	0.109282	0.058006	1.41578	2.262	2.22199	2.072	2.01999	2.008	2.01151	2.38099	2.499	2.481	2.453	2.1785	2.16049
5.34995	5.40069	5.37313	5.22311	5.15322	5.12308	5.42661	5.4169	5.61169	5.71863	5.36298	5.58768	5.60075	5.72431	5.40343	5.36203	5.60986	5.75	5.39555	0.892198	1.63242	1.35821	1.11719	0.883511	0.801398	1.37702	1.17746	1.04091	0.983919	0.888807	0.526901	0.132694	0.0875022	0.892452	0.547665	0.105524	0.0561369	1.41637	2.2615	2.21709	2.06955	2.01411	2.00898	2.01543	2.37461	2.4871	2.47525	2.44842	2.17849	2.1551
5.42839	5.47741	5.46241	5.33229	5.27818	5.25118	5.49346	5.48053	5.66657	5.77164	5.44938	5.60785	5.60294	5.70805	5.47639	5.47214	5.61099		5.46647	0.910329	1.6375	1.36674	1.10595	0.869283	0.804937	1.38868	1.1811	1.02175	0.948742	0.904435	0.513692	0.114296	0.0500859	0.914185	0.534913	0.119558		1.41758	2.26001	2.20898	2.06398	2.01001	2.00402	2.00902	2.37396	2.46804	2.46206	2.44495	2.18698	2.15596
5.49815	5.54615	5.55114	5.42121	5.40327	5.38132	5.56815	5.52315	5.70503	5.775	5.51816	5.63605	5.60299	5.702	5.54315	5.57817	5.60761		5.54714	0.916681	1.66779	1.39184	1.12715	0.876121	0.805137	1.41117	1.18748	0.998913	0.934462	0.911183	0.502455	0.115728	0.0498093	0.919969	0.522212	0.124993		1.44162	2.25798	2.21102	2.07299	2.00899	1.99699	2.00498	2.37401	2.46499	2.45701	2.45501	2.18198	2.16702
5.56383	5.61477	5.61191	5.5163	5.52483	5.52248	5.63383	5.59177	5.71679	5.77696	5.58874	5.65958	5.59809	5.702	5.60883	5.65365	5.4341		5.60791	0.930592	1.68753	1.41323	1.15176	0.890081	0.821714	1.42891	1.19181	0.986688	0.908592	0.925858	0.500397	0.123678	0.0495153	0.932791	0.505214	0.117209		1.46465	2.25014	2.22181	2.07005	2.00507	1.99111	1.99518	2.37793	2.46205	2.46289	2.46089	2.17512	2.17584
5.63829	5.68434	5.69124	5.61506	5.65971	5.66464	5.69838	5.62469	5.73681	5.77502	5.66527	5.67882	5.60394	5.69507	5.67933	5.76196	5.58253	5.63228	5.67833	0.94014	1.70036	1.43242	1.1698	0.908909	0.83228	1.44384	1.19649	0.960889	0.881301	0.936261	0.498132	0.128247	0.0487672	0.94125	0.531353	0.126706	0.04707	1.47808	2.24901	2.23091	2.07495	2.00302	1.99199	1.99698	2.38889	2.462	2.46696	2.46496	2.17104	2.17006
5.71119	5.7542	5.77121	5.71227	5.79035	5.81939	5.76618	5.68015	5.74307	5.77602	5.7402	5.70613	5.61903	5.70401	5.75118	5.87226	5.74351	5.80562	5.74321	0.920573	1.70642	1.43135	1.18796	0.935289	0.853264	1.44683	1.18741	0.960223	0.868812	0.916009	0.496096	0.13622	0.053371	0.922686	0.539973	0.154278	0.0629026	1.48353	2.25401	2.23602	2.08	1.996	1.99798	1.99196	2.398	2.45801	2.47502	2.46803	2.17401	2.16499
5.78357	5.83245	5.85043	5.81497	5.92533	5.96806	5.83661	5.73786	5.76948	5.78286	5.81747	5.75601	5.63175	5.70596	5.82063	5.97301	5.93717	6.0433	5.82243	0.948557	1.7036	1.42895	1.18739	0.950136	0.873814	1.4425	1.18615	0.938519	0.854307	0.946242	0.513516	0.151674	0.0537623	0.947784	0.552512	0.145798	0.0524271	1.48088	2.25694	2.24385	2.08098	1.996	1.99114	1.97729	2.39898	2.4629	2.48088	2.47977	2.1789	2.16206
5.85744	5.90544	5.92642				5.9025	5.79953	5.78985	5.80185	5.89144	5.78478	5.63895	5.70898	5.89047	6.07522	6.12159	6.24546	5.89842	0.941479	1.69391	1.42157				1.43402	1.1899	0.921727	0.862008	0.94036	0.510268	0.150482	0.0535517	0.939598	0.547689	0.153538	0.0737622	1.4727	2.26395	2.25095	2.08497				2.4119	2.46697	2.48795	2.49091	2.18694	2.16002
5.94019	5.99118	6.00817	6.00123	6.18325	6.24827	5.98217	5.86514	5.84308		5.97319	5.83615	5.65304	5.71202	5.98217	6.17019	6.28928	6.4253	5.98518	0.92154	1.67584	1.40731	1.19395	1.00092	0.919723	1.4219	1.16701	0.905681		0.92013	0.499571	0.146238	0.0534135	0.920291	0.520291	0.154178	0.0913115	1.45298	2.258	2.25401	2.091	1.99098	1.969	1.97198	2.40901	2.47002	2.49802		2.183	2.156
6.02357	6.0726	6.0837	6.10423	6.29705	6.36991	6.05672	5.92694	5.88036		6.05657	5.90187	5.6707	5.71987	6.05869	6.2575	6.41484	6.56166	6.06464	0.908268	1.66422	1.3956	1.18842	1.00497	0.934408	1.40943	1.15751	0.937523		0.906809	0.509018	0.145267	0.0549732	0.907303	0.516407	0.148891	0.100974	1.4403	2.25997	2.25793	2.09002	1.98019	1.96802	1.96512	2.4149	2.47688	2.50685		2.18202	2.15502
6.1121	6.15319	6.17013	6.19014	6.37918	6.47098	6.14609	5.98838			6.1451	5.9901	5.70465	5.73584	6.1471	6.34215	6.47144	6.6125	6.15014	0.894074	1.65024	1.37606	1.17687	1.02359	0.954546	1.39394	1.15121			0.893178	0.519494	0.141944	0.055099	0.892797	0.508837	0.153423	0.0948942	1.42492	2.25901	2.26592	2.10386	1.98	1.96602	1.96698	2.41698	2.4869			2.18101	2.15203
6.19214	6.23513	6.25312	6.30011	6.49609	6.57412	6.23913	6.07514			6.22214	6.11022	5.77819	5.91219	6.23313	6.43115	6.51305	6.64803	6.23014	0.886129	1.64242	1.37	1.13732	0.99507	0.954138	1.38175	1.14141			0.885589	0.519775	0.171454	0.127814	0.884638	0.517454	0.153311	0.0788637	1.41919	2.26402	2.27501	2.10801	1.97096	1.96601	1.968	2.41802	2.491			2.18701	2.151
6.27142	6.30952	6.3236		6.54601	6.64068	6.31254	6.1554			6.3024	6.23453	5.88684	6.02182	6.3085	6.51434	6.54144	6.66565	6.30844	0.891062	1.63957	1.37554		0.995188	0.952767	1.38453	1.13301			0.890963	0.528202	0.190717	0.147361	0.888964	0.519813	0.14827	0.0638095	1.42077	2.27282	2.28088	2.11192		1.96992	1.96996	2.42879	2.49198			2.19092	2.15002
6.35139	6.38443	6.39843	6.39177	6.57776	6.6807	6.39338	6.25325			6.38139	6.34714	5.98525		6.39335	6.55966	6.55688	6.66997	6.3864	0.894206	1.64603	1.37966	1.16835	1.01345	0.946171	1.39146	1.13495			0.893868	0.521603	0.192916		0.892195	0.528493	0.14813	0.0643137	1.42576	2.27796	2.281	2.112	2.00058	1.97	1.97099	2.42702	2.48704			2.20092	2.15496
6.42214	6.45816	6.46814	6.43111	6.61804	6.71301	6.46218	6.3472	6.34624		6.45014	6.45522	6.1093	6.10743	6.46414	6.58606	6.564	6.667	6.45914	0.905921	1.66609	1.39067	1.17294	1.00318	0.928816	1.40611	1.14991	0.919345		0.905446	0.515754	0.169185	0.073035	0.903705	0.523187	0.14376	0.0535089	1.44354	2.28604	2.27699	2.10599	2.01201	1.98101	1.97401	2.42899	2.49201	2.517		2.20603	2.158
6.48587	6.53072	6.53089	6.48406	6.63667	6.7189	6.54356	6.44232	6.45704		6.51387	6.55523	6.24755	6.30549	6.52984	6.61548	6.564	6.667	6.52385	0.924934	1.68421	1.41065	1.18237	0.992813	0.913216	1.41967	1.15795	0.926267		0.922135	0.51295	0.143809	0.0614254	0.924492	0.521775	0.143829	0.0530187	1.46486	2.30271	2.27012	2.09912	2.01495	1.98493	1.97891	2.42212	2.49495	2.51798		2.21877	2.15898
6.56123	6.6003	6.59733	6.54142	6.6568	6.71504	6.62022	6.54001	6.57877	6.57676	6.58627	6.65499	6.42222	6.48914	6.60721	6.62491	6.56697	6.66403	6.59824	0.937969	1.70564	1.42095	1.1949	0.979921	0.89649	1.43756	1.16854	0.911583	0.834713	0.935446	0.507634	0.148042	0.068881	0.936837	0.519325	0.143424	0.0499119	1.47964	2.30597	2.26406	2.09702	2.01698	1.99292	1.98989	2.41804	2.49104	2.51998	2.51405	2.22296	2.16692
6.63516	6.67718	6.66317	6.59712	6.67604	6.719	6.69119	6.63821	6.71232	6.72335	6.65616	6.77123	6.61341	6.67145	6.68017	6.65208	6.57307	6.66504	6.66918	0.950749	1.71713	1.43715	1.19648	0.962256	0.875567	1.45178	1.17859	0.915796	0.841146	0.949199	0.538817	0.146605	0.0624234	0.948198	0.51681	0.137537	0.0445975	1.48903	2.30198	2.259	2.09599	2.013	1.997	2.00001	2.416	2.49402	2.51098	2.51397	2.21998	2.16399
6.70166	6.7515	6.73358	6.64602	6.69267	6.71998	6.76943	6.72525	6.84336	6.86613	6.72266	6.86805	6.78358	6.85628	6.7496	6.68337	6.60045	6.68265	6.7435	0.950162	1.71703	1.43621	1.18765	0.948369	0.861787	1.4475	1.18781	0.942855	0.864402	0.948788	0.545917	0.144532	0.0473238	0.947337	0.504586	0.136266	0.047678	1.48873	2.29514	2.25704	2.09012	2.01398	1.99798	2.00294	2.41698	2.50184	2.50414	2.50028	2.21118	2.15812
6.76555	6.82846	6.81145	6.70558	6.70889	6.72298	6.84646	6.82629	6.96316	7.01098	6.78556	6.95638	6.97664	7.10127	6.81653	6.74754		6.79917	6.82046	0.944997	1.70735	1.42345	1.1765	0.932204	0.84757	1.43648	1.18819	0.974447	0.894359	0.942336	0.564964	0.127442	0.0510114	0.943507	0.554927		0.157364	1.47913	2.295	2.25303	2.08801	2.01499	2.00296	2.01293	2.41204	2.50001	2.49904	2.4861	2.20802	2.16396
6.83616	6.90817	6.88016	6.76013	6.74006	6.73806	6.92618	6.9142	7.07124	7.14832	6.85216	7.04217	7.16633	7.30433	6.89015	6.81514		6.85385	6.90016	0.93262	1.68994	1.41094	1.15922	0.911512	0.837625	1.42167	1.19912	1.00932	0.923972	0.929095	0.61381	0.120755	0.0591133	0.932245	0.583871		0.187836	1.4645	2.29298	2.24699	2.08299	2.018	2.01	2.01501	2.41698	2.498	2.495	2.47497	2.20698	2.14601
6.90478	6.97973	6.9478	6.81601	6.76751	6.76355	7.00461	7.00047	7.17516	7.28851	6.92176	7.11668	7.31143	7.44844	6.95682	6.87789		6.78817	6.97075	0.923806	1.67843	1.39976	1.14819	0.903748	0.826969	1.41032	1.19446	1.02579	0.937677	0.922625	0.609271	0.13598	0.0995426	0.921245	0.597508		0.125349	1.4499	2.28317	2.24405	2.08005	2.01997	2.01098	2.01991	2.40717	2.49702	2.49697	2.46223	2.20012	2.1519
6.98723	7.05529	7.02131	6.87643	6.82842	6.80362	7.0793	7.09313	7.28002	7.4059	7.00324	7.19328	7.41008	7.55501	7.0422	6.95032	6.69367	6.82167	7.05025	0.910812	1.66532	1.38775	1.14242	0.908444	0.824304	1.40136	1.18565	1.03019	0.959148	0.911951	0.603722	0.140797	0.105827	0.906221	0.59668	0.188546	0.145854	1.43604	2.28696	2.24004	2.07703	2.02099	2.01496	2.02396	2.407	2.50096	2.49403	2.45903	2.20099	2.13021
7.07023	7.13519	7.10118	6.94318	6.88318	6.85817	7.1582	7.17321	7.36824	7.50519	7.08622	7.33822	7.4621	7.59411	7.12622	7.04524	6.74916	6.87716	7.13019	0.909236	1.65752	1.3757	1.13686	0.899268	0.8198	1.39266	1.1792	1.04267	0.980792	0.902694	0.498999	0.138752	0.0882	0.91225	0.599512	0.213449	0.171072	1.42843	2.28099	2.23399	2.07098	2.01899	2.01799	2.027	2.39798	2.495	2.49997	2.46101	2.194	2.16897
7.16215	7.21245	7.17355	7.01653	6.95751	6.92663	7.24133	7.25829	7.46408	7.58245	7.17521	7.42819	7.50121	7.63812	7.21717	7.14108	6.81567	6.94268	7.20647	0.895535	1.65012	1.36743	1.12455	0.898594	0.815585	1.38235	1.17134	1.05598	0.997975	0.891985	0.474041	0.102792	0.0556141	0.895879	0.579855	0.217195	0.176089	1.41966	2.27708	2.2291	2.06414	2.01508	2.01408	2.02798	2.39016	2.49402	2.48922	2.46688	2.19204	2.15724
7.24736	7.28644	7.25141	7.10532	7.04533	7.01334	7.31346	7.34336	7.55134	7.64056	7.26333	7.51038	7.51589	7.63999	7.29938	7.24223	6.8944	7.0214	7.27945	0.891678	1.6484	1.36494	1.12217	0.886583	0.807611	1.38294	1.15132	1.04375	1.00449	0.886471	0.466217	0.0907079	0.0494923	0.893704	0.547874	0.200698	0.161226	1.42024	2.277	2.22503	2.06202	2.01302	2.01301	2.02304	2.39397	2.49301	2.48801	2.47196	2.19101	2.14708
7.32415	7.35915	7.32915	7.1892	7.14926	7.12428	7.38415	7.39208	7.60603	7.69108	7.33615	7.54405	7.519	7.63699	7.37215	7.34421	6.97019	7.09394	7.35215	0.898639	1.66105	1.37573	1.12399	0.878027	0.803006	1.38958	1.15608	1.04692	0.997951	0.89625	0.474585	0.101167	0.045455	0.897496	0.514026	0.19673	0.157858	1.43264	2.27198	2.227	2.06101	2.00999	2.00598	2.01397	2.38901	2.48898	2.48401	2.47601	2.18398	2.143
7.39082	7.42778	7.3968	7.28038	7.26691	7.25075	7.44983	7.42737	7.61779	7.72637	7.4038	7.56463	7.519	7.63405	7.44078	7.43636	7.0545	7.06845	7.4198	0.911688	1.68	1.39424	1.13136	0.881056	0.805722	1.40212	1.18467	1.03705	0.98052	0.909907	0.494644	0.104501	0.0432099	0.90933	0.467644	0.160995	0.0674265	1.4516	2.26217	2.22798	2.06395	2.00607	1.99716	2.00221	2.39195	2.48016	2.48695	2.47895	2.17614	2.143
7.45931	7.49928	7.47521	7.37505	7.39472	7.39654	7.5193	7.48046	7.65463	7.74284	7.47231	7.58282	7.52395	7.63103	7.50931	7.53501		7.49663	7.49128	0.926402	1.70016	1.41241	1.14663	0.89388	0.821005	1.41797	1.18985	1.02218	0.95958	0.925206	0.505641	0.110024	0.0454171	0.922755	0.534757		0.258989	1.47445	2.25606	2.23196	2.06598	2.00798	1.99502	1.99111	2.39002	2.47307	2.48205	2.47702	2.17105	2.15389
7.52517	7.57117	7.55417	7.46921	7.52029	7.53733	7.58016	7.53312	7.67709	7.75602	7.54216	7.59505	7.52403	7.62698	7.57816	7.62323	7.41029	7.43737	7.55916	0.938143	1.72042	1.43119	1.17654	0.926278	0.850337	1.43462	1.19379	1.0023	0.934429	0.934733	0.496192	0.111282	0.0443101	0.936092	0.53912	0.0968651	0.0274411	1.49534	2.25499	2.23601	2.07201	2.005	1.99198	1.98998	2.394	2.47301	2.47798	2.47199	2.168	2.17099
7.57266	7.63266	7.61863	7.54062	7.61638	7.64183	7.62866	7.57765	7.71614	7.7679	7.5952	7.61634	7.53741	7.62661	7.6187	7.69798	7.49223	7.55039	7.62064	0.941815	1.71082	1.43568	1.18614	0.951575	0.872664	1.4462	1.19138	0.983472	0.910883	0.93717	0.493766	0.119617	0.0432113	0.942241	0.54102	0.136897	0.0609664	1.49182	2.24606	2.23796	2.07746	2.00896	1.98958	1.98852	2.39553	2.47845	2.47307	2.46405	2.16354	2.1695
7.6438	7.70081	7.69133	7.63298	7.73976	7.78776	7.69885	7.61835	7.72155	7.76703	7.66584	7.64117	7.54256	7.63395	7.68829	7.79052	7.67176	7.73415	7.6873	0.94229	1.71089	1.44063	1.20251	0.975713	0.896219	1.44793	1.19574	0.976624	0.890403	0.937654	0.510342	0.125781	0.04821	0.942581	0.548226	0.138252	0.0560474	1.49509	2.25347	2.23709	2.07846	2.00099	1.98448	1.97599	2.38562	2.47594	2.47299	2.46103	2.16898	2.15747
7.70559	7.7691	7.76211	7.72613	7.87767	7.93418	7.7721	7.67658	7.72953	7.77147	7.73159	7.67356	7.55001	7.65496	7.75058	7.88262	7.83372	7.92776	7.7526	0.938808	1.70928	1.43916	1.20581	0.987261	0.915023	1.44168	1.20035	0.97248	0.891375	0.933907	0.519796	0.12944	0.0571423	0.93942	0.572275	0.134751	0.0646317	1.49163	2.25798	2.24299	2.07701	1.99748	1.97549	1.97149	2.38449	2.473	2.47453	2.46456	2.17249	2.151
7.76885	7.83781	7.83924	7.81771	8.00401	8.06755	7.84176	7.73028	7.75185	7.75383	7.79434	7.71127	7.5565	7.63485	7.81139	7.97072	7.99503	8.11381	7.82429	0.92032	1.70071	1.42693	1.20392	1.00868	0.941663	1.43301	1.16751	0.937102	0.915314	0.917343	0.527549	0.133052	0.0531338	0.91948	0.567801	0.17023	0.111064	1.47812	2.24971	2.24007	2.08199	1.98558	1.96653	1.96752	2.37813	2.47201	2.48983	2.49803	2.16817	2.14903
7.81837	7.89734	7.90041	7.89368	8.07021	8.15047	7.88132	7.76406	7.76366	7.77733	7.85135	7.72203	7.56924	7.63824	7.85837	8.03356	8.11531	8.24545	7.88434	0.916169	1.68853	1.4207	1.20516	1.03933	0.967495	1.4357	1.16783	0.936766	0.85704	0.91177	0.506153	0.135188	0.0524824	0.918365	0.542824	0.169581	0.0985052	1.45846	2.25091	2.24818	2.08702	1.98387	1.97096	1.97095	2.40905	2.46807	2.48905	2.47822	2.17484	2.154
7.89189	7.96889	7.97589	7.98386	8.18882	8.2828	7.95189				7.92389	7.77692	7.58198	7.65098	7.93189	8.11688	8.23881	8.3768	7.95589	0.892535	1.66718	1.40186	1.1951	1.03469	0.979033	1.42478				0.886628	0.503614	0.144726	0.0515414	0.896653	0.506085	0.171228	0.10521	1.44383	2.24601	2.25799	2.088	1.97701	1.969	1.968	2.412				2.16601	2.154
7.9729	8.04677	8.04889	8.0757	8.27708	8.38408	8.03091	7.8808	7.85077		8.00588	7.85274	7.60153	7.65414	8.01291	8.19503	8.33667	8.48064	8.03488	0.888934	1.65465	1.39688	1.1887	1.05865	0.994567	1.40055	1.14301	0.917465		0.887386	0.513856	0.143873	0.0511361	0.888734	0.547604	0.166272	0.10578	1.43129	2.24304	2.25612	2.09112	1.98205	1.9669	1.96202	2.41304	2.47899	2.49811		2.16701	2.14601
8.05537	8.1173	8.13043	8.14119	8.3758	8.48241	8.11444	7.95441	7.92152		8.08643	7.92191	7.65106	7.6712	8.0963	8.28961	8.39759	8.53843	8.11531	0.880439	1.64448	1.38085	1.17722	1.05696	0.996914	1.39571	1.14279	0.919573		0.876345	0.47561	0.137739	0.0488048	0.882919	0.511983	0.150043	0.0830001	1.42385	2.24704	2.26698	2.10202	1.98654	1.95817	1.96396	2.41702	2.47809	2.50802		2.16802	2.14706
8.12818	8.18616	8.20615	8.25714	8.47112	8.55709	8.19114	8.02919	8.00217		8.16218	8.07621	7.76016	7.89416	8.16519	8.37513	8.42903	8.56102	8.18515	0.887784	1.64249	1.38195	1.15122	1.0345	0.991773	1.39483	1.13951	0.912836		0.884031	0.520095	0.178468	0.134373	0.889758	0.512176	0.140679	0.0665698	1.42036	2.24902	2.26601	2.103	1.962	1.96699	1.962	2.41801	2.48299	2.50905		2.16902	2.15
8.21178	8.26178	8.2768	8.32302	8.52489	8.59851	8.2568	8.11596	8.08306		8.24678	8.17422	7.83521	7.96921	8.25178	8.43527	8.44107	8.569	8.2538	0.880675	1.64769	1.37953	1.15298	1.0162	0.979084	1.39728	1.13796	0.915411		0.879892	0.499473	0.173082	0.131114	0.879786	0.519775	0.140146	0.0618163	1.4273	2.25907	2.27195	2.10199	1.96007	1.961	1.96003	2.42299	2.47913	2.53084		2.1791	2.14801
8.28433	8.33431	8.35005	8.32598	8.51598	8.64515	8.33033	8.20451	8.18118		8.31931	8.28681	7.9472	8.07926	8.3244	8.46046	8.44706	8.569	8.32731	0.892413	1.661	1.38923	1.176	1.02238	0.953682	1.40811	1.14691	0.917544		0.892174	0.50224	0.167138	0.125491	0.890702	0.521858	0.137931	0.0587105	1.43717	2.26511	2.26687	2.10087	1.96666	1.96128	1.96309	2.42191	2.49087	2.51593		2.18806	2.14898
8.35489	8.4039	8.40592	8.37792	8.56792	8.65299	8.40089	8.28488	8.29683		8.3889	8.38286	8.06383	8.09298	8.39889	8.48496	8.45	8.569	8.3969	0.91219	1.68179	1.412	1.1868	1.00244	0.932552	1.42672	1.16192	0.929981		0.910433	0.48898	0.131973	0.0496333	0.911519	0.513253	0.136412	0.0560839	1.46165	2.27099	2.26001	2.09401	2.00195	1.97598	1.96799	2.41701	2.48401	2.51201		2.191	2.148
8.42274	8.47577	8.4677	8.43652	8.5844	8.655	8.47189	8.39095	8.4094		8.45371	8.48921	8.22089	8.278	8.46674	8.50218	8.452	8.569	8.46378	0.929964	1.69919	1.43377	1.19444	0.987966	0.908891	1.44054	1.18127	0.947038		0.927655	0.501375	0.136196	0.0570698	0.9294	0.513034	0.136861	0.0544425	1.48041	2.28604	2.25192	2.08697	2.00899	1.98206	1.97412	2.41692	2.48401	2.50996		2.20598	2.15101
8.49125	8.5473	8.53314	8.48503	8.62107	8.65491	8.55434	8.47978	8.53955	8.54083	8.52014	8.60191	8.39711	8.46447	8.53532	8.51948	8.45218	8.569	8.53627	0.940474	1.71112	1.44005	1.19871	0.950894	0.878521	1.45626	1.19399	0.926938	0.847712	0.935539	0.507606	0.157437	0.0803221	0.942246	0.513398	0.138832	0.0528422	1.48682	2.28993	2.24485	2.08393	2.00802	1.98804	1.98515	2.40996	2.48517	2.50572	2.4978	2.20398	2.15193
8.55806	8.61706	8.59406	8.54004	8.62501	8.65	8.62608	8.57509	8.67613	8.69214	8.58106	8.70409	8.56318	8.65019	8.60606	8.54503	8.46203	8.56901	8.60407	0.944956	1.71742	1.44284	1.1946	0.942522	0.862017	1.45844	1.20485	0.935958	0.870267	0.941896	0.522898	0.141253	0.0531965	0.944675	0.511143	0.142137	0.0529633	1.49367	2.286	2.23699	2.08	2.009	1.99	1.99301	2.408	2.494	2.491	2.48699	2.203	2.14799
8.62163	8.68482	8.65975	8.58654	8.63721	8.64904	8.70676	8.67093	8.81501	8.83938	8.64462	8.79993	8.75484	8.85121	8.67166	8.57501		8.57913	8.67676	0.940294	1.70958	1.43261	1.17255	0.922657	0.848451	1.45095	1.20962	0.956015	0.899656	0.937504	0.541709	0.144556	0.0602467	0.939785	0.504876		0.0564965	1.48452	2.28496	2.23096	2.07697	2.00902	1.99404	2.00002	2.405	2.49307	2.48796	2.47292	2.20092	2.14105
8.68035	8.76042	8.72918	8.63602	8.6564	8.65333	8.77744	8.7566	8.90775	8.96631	8.70235	8.88531	8.92391	9.05401	8.73231	8.66706		8.59441	8.74737	0.93045	1.69152	1.42084	1.15589	0.898855	0.836578	1.43669	1.22277	1.00683	0.925109	0.927679	0.514079	0.145353	0.0730982	0.930105	0.593163		0.0654405	1.47039	2.28085	2.22689	2.07393	2.01102	1.99807	2.00204	2.40474	2.49889	2.48409	2.46593	2.19387	2.14596
8.75289	8.83688	8.7929	8.69092	8.67797	8.67097	8.85488	8.84287	9.00186	9.09081	8.77489		9.08076	9.21575	8.80289	8.72391		8.77772	8.82089	0.919127	1.68069	1.40454	1.13649	0.896953	0.826775	1.42447	1.21737	1.03811	0.952498	0.91469		0.159528	0.0988306	0.920664	0.589556		0.222589	1.45813	2.27301	2.22101	2.07001	2.012	2.00199	2.004	2.39102	2.49301	2.48899	2.46201	2.18701
8.82286	8.90478	8.85782	8.74155	8.70951	8.6904	8.9228	8.91386	9.09415	9.20505	8.84285	9.02438	9.20701	9.34716	8.87484	8.78677		8.83783	8.89082	0.911025	1.66432	1.39333	1.13089	0.903679	0.811371	1.41474	1.20577	1.04878	0.969761	0.905329	0.587995	0.172138	0.11768	0.913963	0.592124		0.234079	1.44166	2.26392	2.21394	2.06394	2.01404	2.00302	2.00903	2.3949	2.49197	2.48188	2.45791	2.17989	2.13712
8.90152	8.97633	8.93228	8.79218	8.75583	8.72681	8.99637	8.99233	9.19868	9.30039	8.92046	9.14918	9.29889	9.45176	8.95161	8.85753		8.90949	8.96529	0.897837	1.65467	1.38103	1.11843	0.886505	0.802384	1.40287	1.19696	1.05205	0.98619	0.895247	0.467429	0.143071	0.102858	0.897939	0.58239		0.230013	1.43321	2.25693	2.20891	2.05893	2.01789	2.005	2.01211	2.38583	2.48891	2.4708	2.44996	2.16994	2.14769
8.98206	9.04705	9.00005	8.85505	8.80005	8.77005	9.06905	9.06304	9.28802	9.37405	8.99807	9.21208	9.34601	9.492	9.03706	8.93907		8.77606	9.03405	0.890778	1.64965	1.37298	1.10811	0.883053	0.796741	1.3923	1.18783	1.04628	0.995764	0.888737	0.572944	0.135144	0.0767119	0.89045	0.568547		0.211555	1.42361	2.253	2.20399	2.05499	2.012	2.005	2.018	2.377	2.48399	2.46001	2.448	2.16701	2.131
9.06686	9.11471	9.07378	8.92187	8.87286	8.83586	9.13872	9.1236	9.31156	9.43843	9.08687	9.32154	9.36328	9.49801	9.12081	9.0311		8.85304	9.10675	0.888796	1.64595	1.37043	1.109	0.887351	0.798736	1.39408	1.18735	1.04185	0.987503	0.884934	0.470928	0.113344	0.0522386	0.890265	0.538113		0.190768	1.42205	2.25796	2.19697	2.04595	2.01288	2	2.015	2.37691	2.47586	2.4669	2.44197	2.17388	2.1359
9.14627	9.18028	9.14632	9.00256	8.95265	8.91582	9.20517	9.17892	9.36379	9.47859	9.16725	9.37164	9.389	9.499	9.19634	9.13282		8.94961	9.17625	0.893026	1.6515	1.37152	1.10938	0.88092	0.801157	1.39206	1.1849	1.03743	0.974609	0.887296	0.501777	0.11373	0.0474932	0.896173	0.524463		0.174857	1.4249	2.25374	2.194	2.04098	2.00189	1.99993	2.01487	2.36909	2.46291	2.45789	2.43902	2.16287	2.127
9.2139	9.2489	9.2169	9.08588	9.04087	9.01286	9.26791	9.22793	9.40594	9.50995	9.2339	9.40595	9.389	9.499	9.26789	9.22986		9.03587	9.2429	0.896545	1.66108	1.37667	1.11559	0.871833	0.804215	1.39982	1.1804	1.02197	0.952643	0.894569	0.506423	0.115348	0.0444545	0.895781	0.511809		0.16135	1.4335	2.24002	2.194	2.04	1.99601	1.99601	2.00801	2.37399	2.45801	2.45201	2.44	2.15601	2.127
9.27868	9.31571	9.28379	9.17208	9.15434	9.12948	9.32966	9.28249	9.42436	9.51999	9.29768	9.42319	9.393	9.5	9.33165	9.3248		9.12427	9.30674	0.910621	1.68346	1.39585	1.12952	0.900441	0.812049	1.41446	1.18364	0.995897	0.929827	0.909033	0.508313	0.122104	0.04314	0.908991	0.515406		0.157106	1.4549	2.23394	2.19406	2.04003	1.99098	1.97893	1.99681	2.36899	2.45197	2.45292	2.43697	2.14694	2.1281
9.34008	9.38017	9.35521	9.26961	9.27525	9.26352	9.38917	9.3268	9.45629	9.51905	9.35908	9.4402	9.393	9.50004	9.39006	9.39781		9.15144	9.37313	0.931399	1.70799	1.42177	1.15311	0.906004	0.828237	1.43503	1.19269	0.993673	0.919375	0.929087	0.50576	0.123377	0.043114	0.929791	0.507591		0.0800376	1.47782	2.22898	2.19913	2.043	1.98887	1.97287	1.97993	2.36805	2.44893	2.44591	2.43398	2.14198	2.13704
9.39807	9.44308	9.42008	9.3561	9.39613	9.39915	9.45207	9.37005	9.47202	9.522	9.41708	9.45102	9.39301	9.502	9.44707	9.49511	9.29116	9.3362	9.43407	0.947491	1.72359	1.44187	1.17409	0.914829	0.846335	1.45074	1.19776	0.981468	0.898167	0.944	0.496648	0.122675	0.0417202	0.946482	0.536649	0.161179	0.0578804	1.49372	2.22801	2.20601	2.043	1.98199	1.96598	1.97597	2.371	2.445	2.441	2.433	2.14101	2.139
9.46165	9.51169	9.49171	9.44196	9.51732	9.53757	9.51265	9.41856	9.48612	9.52508	9.48964	9.46835	9.40011	9.50197	9.50863	9.59202	9.43778	9.51396	9.50168	0.957538	1.73549	1.45435	1.19142	0.941211	0.860341	1.46329	1.19631	0.970523	0.886865	0.953193	0.503638	0.127425	0.0419348	0.956952	0.554028	0.133208	0.0493338	1.50611	2.234	2.21206	2.04401	1.97687	1.95186	1.94879	2.37006	2.44405	2.44103	2.43213	2.14899	2.1369
9.52206	9.57619	9.55832	9.5316	9.64033	9.68353	9.57312	9.47092	9.49764	9.5322	9.54906	9.50057	9.41006	9.499	9.56708	9.6866	9.60423	9.69654	9.56517	0.95719	1.73784	1.45326	1.19974	0.974598	0.88914	1.46775	1.20321	0.97076	0.890711	0.954218	0.520031	0.141638	0.0451453	0.955135	0.555764	0.143276	0.0498871	1.50622	2.23393	2.21809	2.04511	1.96496	1.93861	1.92969	2.37611	2.44904	2.4442	2.44426	2.14794	2.12794
9.57892	9.63991	9.6289	9.61688	9.76482	9.8188	9.63291	9.51993	9.53195	9.54298	9.60592	9.53096	9.413	9.499	9.62492	9.77188	9.77675	9.88573	9.62791	0.95026	1.73059	1.44643	1.20723	0.994251	0.907843	1.46001	1.2009	0.968094	0.92499	0.947699	0.523805	0.14155	0.046498	0.947901	0.561841	0.153725	0.0609539	1.49958	2.23001	2.22299	2.05099	1.963	1.91803	1.91302	2.38199	2.451	2.45498	2.45798	2.145	2.125
9.64873	9.70771	9.69281	9.7059	9.89022	9.95031	9.69975	9.5737	9.54963	9.56953	9.67177	9.57041	9.41708	9.499	9.69471	9.85387	9.95246	10.0645	9.6918	0.936364	1.71819	1.43289	1.21131	1.00694	0.925429	1.44742	1.19218	0.963029	0.956554	0.934452	0.525904	0.142757	0.0480253	0.93367	0.538442	0.129132	0.0655087	1.48614	2.22698	2.22705	2.05002	1.9538	1.90186	1.89388	2.38304	2.45305	2.46704	2.46511	2.139	2.12807
9.71536	9.77325	9.76729	9.78854	10.0014	10.07	9.76821	9.63812	9.60719		9.74234	9.60825	9.42426	9.49907	9.76034	9.9336	10.0857	10.1969	9.76525	0.920254	1.70262	1.41938	1.20854	1.01723	0.946405	1.43437	1.1876	0.959045		0.91996	0.511961	0.144237	0.0485548	0.916384	0.509771	0.137618	0.0967007	1.47113	2.22504	2.23215	2.05207	1.936	1.88885	1.88278	2.38702	2.45811	2.47117		2.13898	2.13389
9.78808	9.84007	9.83608	9.87108	10.0751	10.1771	9.83307	9.69807	9.67108		9.81408	9.67508	9.43803	9.50301	9.83207	10.0191	10.177	10.2981	9.83207	0.90819	1.69016	1.41111	1.20494	1.04675	0.965935	1.42065	1.17142	0.942717		0.907651	0.518946	0.142983	0.0514784	0.904849	0.507187	0.149241	0.086044	1.45998	2.227	2.24	2.05601	1.93599	1.88099	1.871	2.388	2.464	2.48001		2.138	2.12799
9.86489	9.90876	9.91177	9.9527	10.1596	10.2728	9.9048	9.76982	9.75184		9.89287	9.7581	9.46881	9.51481	9.90695	10.1058	10.2185	10.3514	9.90476	0.898293	1.68046	1.3975	1.19965	1.04756	0.981086	1.41157	1.15847	0.92948		0.898638	0.525334	0.136287	0.0506287	0.894301	0.513687	0.149707	0.0799522	1.44934	2.22504	2.244	2.06103	1.92505	1.86902	1.872	2.39099	2.4681	2.49101		2.14	2.11886
9.94739	9.97926	9.98333	10.0181	10.2141	10.343	9.97835	9.84533	9.82926		9.97328	9.86022	9.54377	9.68074	9.99433	10.1762	10.2604	10.3842	9.97524	0.888531	1.67149	1.38515	1.18541	1.05379	0.986995	1.39959	1.15395	0.923093		0.889281	0.522281	0.155763	0.1166	0.884382	0.518285	0.139235	0.062686	1.44323	2.22909	2.24413	2.06413	1.92957	1.87111	1.87209	2.38998	2.47711	2.49233		2.14013	2.10585
10.0209	10.0459	10.0539	10.1278	10.3258	10.3969	10.0499	9.9159	9.8959		10.0409	9.97783	9.63786	9.77287	10.0649	10.2379	10.281	10.395	10.0409	0.884885	1.67045	1.38237	1.17024	1.01874	0.981448	1.39709	1.14908	0.920094		0.885096	0.534532	0.192517	0.153746	0.881304	0.537113	0.129434	0.0513364	1.44274	2.23399	2.25099	2.07099	1.90703	1.87699	1.87699	2.389	2.48299	2.50997		2.14699	2.09801
10.0908	10.1119	10.1168	10.1973	10.3811	10.4373	10.1259	9.98912	10.0011		10.1128	10.0843	9.73234	9.86736	10.1389	10.2954	10.296	10.3949	10.1118	0.885291	1.67544	1.38727	1.13803	0.980797	0.964679	1.39367	1.1508	0.918596		0.88414	0.535499	0.201454	0.163303	0.882945	0.540412	0.133493	0.0487842	1.44729	2.24509	2.24597	2.07004	1.91814	1.87124	1.88311	2.38394	2.48992	2.50711		2.15404	2.09701
10.1562	10.1822	10.177	10.2218	10.3898	10.464	10.1953	10.0786	10.088		10.1771	10.1888	9.83917	9.97421	10.2072	10.3235	10.2961	10.389	10.1752	0.894976	1.685	1.39925	1.14843	0.978612	0.936894	1.4023	1.15227	0.921807		0.892951	0.536763	0.192427	0.154053	0.892971	0.529338	0.132914	0.0475311	1.45965	2.25215	2.24396	2.07289	1.92997	1.89058	1.89226	2.37894	2.48394	2.51568		2.15721	2.09793
10.2211	10.2471	10.231	10.213	10.381	10.465	10.2631	10.1621	10.1951	10.2071	10.236	10.2811	9.95312	9.98516	10.2721	10.35	10.299	10.389	10.2371	0.905827	1.69158	1.41146	1.18176	1.00078	0.922392	1.41275	1.17246	0.941092	0.837521	0.903496	0.524317	0.154923	0.0669344	0.903527	0.514533	0.131546	0.0465372	1.47535	2.26	2.24199	2.067	1.981	1.92101	1.90601	2.37601	2.481	2.499	2.50599	2.16801	2.094
10.2827	10.3108	10.2866	10.2536	10.3883	10.463	10.3259	10.2489	10.3022	10.3144	10.2946	10.3699	10.1039	10.1759	10.3407	10.3653	10.302	10.389	10.3017	0.913882	1.70178	1.42593	1.18636	0.990003	0.900987	1.42567	1.16852	0.931509	0.838628	0.910765	0.520977	0.122348	0.0482468	0.911866	0.506257	0.126382	0.0431261	1.48401	2.26599	2.22993	2.06497	1.98702	1.93228	1.92424	2.38576	2.48	2.49594	2.4989	2.17497	2.09607
[truncated: 64 more columns]
