# Supplementary material for: Kinematic Validation of a Multi-Kinect v2 Instrumented 10-Meter Walkway for Quantitative Gait Assessments
Source: PLoS One. 2015 Oct 13;10(10):e0139913. doi: 10.1371/journal.pone.0139913 (PMC4603795; doi:10.1371/journal.pone.0139913)
Supplement: S1 Data — (ZIP) [file pone.0139913.s001.zip › S1_Data/pp12_trial6.xls]

## Sheet: Sheet1
Kinect(x) SpineBase	Kinect(x) Head	Kinect(x) ShoulderLeft	Kinect(x) ElbowLeft	Kinect(x) WristLeft	Kinect(x) HandLeft	Kinect(x) ShoulderRight	Kinect(x) ElbowRight	Kinect(x) WristRight	Kinect(x) HandRight	Kinect(x) HipLeft	Kinect(x) KneeLeft	Kinect(x) AnkleLeft	Kinect(x) FootLeft	Kinect(x) HipRight	Kinect(x) KneeRight	Kinect(x) AnkleRight	Kinect(x) FootRight	Kinect(x) SpineShoulder	Kinect(y) SpineBase	Kinect(y) Head	Kinect(y) ShoulderLeft	Kinect(y) ElbowLeft	Kinect(y) WristLeft	Kinect(y) HandLeft	Kinect(y) ShoulderRight	Kinect(y) ElbowRight	Kinect(y) WristRight	Kinect(y) HandRight	Kinect(y) HipLeft	Kinect(y) KneeLeft	Kinect(y) AnkleLeft	Kinect(y) FootLeft	Kinect(y) HipRight	Kinect(y) KneeRight	Kinect(y) AnkleRight	Kinect(y) FootRight	Kinect(y) SpineShoulder	Kinect(z) SpineBase	Kinect(z) Head	Kinect(z) ShoulderLeft	Kinect(z) ElbowLeft	Kinect(z) WristLeft	Kinect(z) HandLeft	Kinect(z) ShoulderRight	Kinect(z) ElbowRight	Kinect(z) WristRight	Kinect(z) HandRight	Kinect(z) HipLeft	Kinect(z) KneeLeft
0.068	0.131	0.111	0.059	0.139	0.167	0.125	0.092	0.162	0.197	0.105	0.096	-0.000993953	0.0820081	0.116	0.089	0.004	0.085006	0.117006	0.933879	1.70339	1.4334	1.19447	0.93974	0.857076	1.44458	1.18381	0.962949	0.873829	0.93432	0.52088	0.128163	0.0529953	0.931049	0.50383	0.130268	0.0521004	1.47707	2.218	2.225	2.05	1.975	1.948	1.946	2.372	2.433	2.442	2.419	2.13	2.098
0.068	0.131	0.111	0.059	0.139	0.167	0.125	0.092	0.162	0.197	0.105	0.096	0.00193596	0.0859146	0.116	0.089	0.004	0.087936	0.119936	0.933606	1.70325	1.43345	1.19624	0.939799	0.859928	1.4444	1.18146	0.962373	0.873566	0.934144	0.520655	0.124627	0.0507002	0.930659	0.503752	0.129497	0.0522859	1.47602	2.218	2.225	2.05	1.975	1.948	1.946	2.372	2.433	2.442	2.419	2.13	2.098
0.068	0.131	0.111	0.059	0.141971	0.160068	0.125	0.0949709	0.163981	0.197	0.105	0.096	0.002	0.0889709	0.116	0.0919709	0.0079612	0.0889903	0.117029	0.933382	1.70374	1.43331	1.19627	0.940008	0.862654	1.44522	1.1819	0.96234	0.877085	0.933615	0.519174	0.12451	0.0490853	0.930581	0.504522	0.130391	0.0524484	1.47633	2.218	2.225	2.05	1.975	1.94701	1.94798	2.372	2.43201	2.43705	2.419	2.13	2.098
0.068	0.134	0.112	0.059	0.139	0.161997	0.125	0.0950015	0.167001	0.196998	0.105999	0.096	-0.001	0.084002	0.113	0.090998	0.004	0.085	0.12	0.93326	1.70286	1.43438	1.19629	0.940149	0.861271	1.44514	1.18015	0.962659	0.893071	0.93348	0.51934	0.126259	0.0503269	0.93052	0.50469	0.128719	0.0543193	1.47612	2.218	2.223	2.054	1.975	1.948	1.944	2.372	2.432	2.436	2.419	2.133	2.098
0.068	0.133018	0.112	0.059	0.139	0.156107	0.125	0.0979463	0.169946	0.193072	0.103054	0.096	-0.001	0.0879285	0.113	0.0870715	0.004	0.085	0.12	0.933044	1.70229	1.43409	1.19476	0.937999	0.863814	1.44505	1.18572	0.961089	0.895447	0.933185	0.519389	0.124669	0.0441427	0.930383	0.503737	0.126864	0.0529058	1.47612	2.218	2.22005	2.054	1.975	1.948	1.94596	2.372	2.43102	2.43502	2.41704	2.13398	2.098
0.068	0.133	0.112	0.059	0.134055	0.156989	0.125	0.098	0.17	0.198935	0.103	0.096	-0.001	0.0870109	0.113	0.087	0.004	0.0879673	0.12	0.932981	1.70195	1.43329	1.19575	0.940334	0.859587	1.44455	1.18183	0.957084	0.88547	0.932893	0.518846	0.122642	0.043031	0.930499	0.503769	0.124703	0.0518909	1.47653	2.218	2.22	2.054	1.975	1.94602	1.93809	2.372	2.431	2.435	2.41502	2.134	2.098
0.068	0.136006	0.117	0.0589972	0.137992	0.16599	0.125004	0.0979986	0.174004	0.200007	0.103	0.099	0.002	0.086	0.113	0.091	0.00400416	0.0880028	0.123	0.93232	1.70118	1.43131	1.19546	0.943983	0.856065	1.44358	1.1789	0.956785	0.882404	0.93209	0.518449	0.123759	0.0458502	0.92999	0.50287	0.123709	0.0517088	1.4759	2.218	2.219	2.048	1.97499	1.94499	1.935	2.372	2.431	2.434	2.40699	2.134	2.097
0.068	0.139923	0.117	0.0570384	0.132115	0.159134	0.127942	0.0970192	0.176942	0.204904	0.103	0.099	0.002	0.086	0.113	0.091	0.00694247	0.0899616	0.123	0.932291	1.70097	1.43115	1.1938	0.953052	0.859287	1.44288	1.17584	0.953475	0.878085	0.93207	0.517636	0.123162	0.0460167	0.92997	0.50288	0.123298	0.0508371	1.47522	2.218	2.22096	2.048	1.97108	1.93912	1.93402	2.37102	2.42806	2.43302	2.4021	2.134	2.097
0.068	0.142978	0.119978	0.0609704	0.131007	0.152052	0.130978	0.0999778	0.182956	0.205	0.105978	0.099	0.002	0.0889778	0.113	0.091	0.007	0.09	0.125978	0.931506	1.70045	1.4302	1.19307	0.95051	0.861871	1.44127	1.17955	0.949698	0.877335	0.931147	0.51761	0.12311	0.0449579	0.929335	0.50153	0.123211	0.0500656	1.47437	2.218	2.22001	2.04701	1.97001	1.93602	1.93599	2.37001	2.42701	2.43101	2.402	2.13301	2.097
0.0680008	0.149002	0.124002	0.0630016	0.131001	0.154003	0.134001	0.103003	0.183001	0.208002	0.105	0.0990008	0.002	0.089	0.116001	0.091	0.0069992	0.084	0.129003	0.93101	1.69833	1.42838	1.19288	0.95074	0.85984	1.44151	1.18595	0.94958	0.875219	0.93071	0.51749	0.12441	0.0451702	0.92882	0.50285	0.12534	0.05384	1.47297	2.218	2.215	2.046	1.966	1.936	1.932	2.369	2.426	2.431	2.401	2.13	2.097
0.070942	0.157826	0.129884	0.068884	0.133942	0.163807	0.138903	0.112807	0.185942	0.214865	0.105	0.101942	0.002	0.089	0.119923	0.091	0.00405799	0.084	0.138807	0.930186	1.69646	1.42734	1.19008	0.95127	0.858967	1.43921	1.18435	0.948776	0.872886	0.930112	0.517029	0.124577	0.046033	0.92778	0.502791	0.124467	0.0538204	1.47243	2.21702	2.21206	2.04404	1.96404	1.93502	1.92906	2.3641	2.42306	2.43002	2.39904	2.13	2.09602
0.072976	0.168868	0.13988	0.0719639	0.135976	0.163012	0.14394	0.118928	0.188964	0.21994	0.107964	0.102	0.002	0.0919639	0.121976	0.0939639	0.004	0.084988	0.144928	0.929439	1.69551	1.42648	1.18758	0.949235	0.852439	1.43993	1.18927	0.947683	0.869906	0.929349	0.515913	0.12458	0.0454078	0.927138	0.502583	0.125408	0.0528814	1.47286	2.21206	2.21101	2.04104	1.96301	1.93105	1.92604	2.36598	2.42004	2.42901	2.40394	2.12901	2.096
0.0740079	0.182009	0.142014	0.0740111	0.136002	0.157011	0.150025	0.122017	0.193014	0.219022	0.105003	0.102005	0.002	0.0890158	0.123008	0.0940047	0.004	0.0850016	0.152021	0.929228	1.69125	1.42572	1.18905	0.949567	0.858897	1.43916	1.18894	0.943296	0.863787	0.929178	0.51511	0.1273	0.0463866	0.926928	0.50255	0.127103	0.0535726	1.47033	2.21499	2.207	2.03699	1.959	1.93099	1.92	2.36399	2.419	2.42799	2.401	2.12399	2.096
0.0788988	0.187879	0.150818	0.0808583	0.13698	0.163858	0.165676	0.132777	0.201818	0.232717	0.10696	0.104939	0.002	0.0987975	0.127899	0.0969393	0.004	0.0859798	0.164737	0.927947	1.68947	1.42636	1.19123	0.953988	0.863074	1.43819	1.18496	0.940586	0.867885	0.928181	0.514836	0.127398	0.0442541	0.925411	0.502501	0.123015	0.0551964	1.4671	2.2101	2.20504	2.03308	1.95704	1.92316	1.91804	2.35812	2.419	2.42408	2.40002	2.12008	2.09502
0.0849499	0.206841	0.163891	0.0919081	0.139975	0.160033	0.184841	0.142916	0.211916	0.235975	0.11295	0.107975	0.002	0.0950334	0.137916	0.0999749	0.004	0.086	0.1769	0.926085	1.68654	1.42638	1.1861	0.952474	0.85486	1.43507	1.18212	0.93935	0.866492	0.926276	0.51485	0.128134	0.0455884	0.923694	0.502669	0.122553	0.0548433	1.46461	2.20504	2.19806	2.02903	1.94907	1.92201	1.91602	2.35205	2.41603	2.42103	2.39901	2.11802	2.09401
0.0910047	0.221016	0.184016	0.102009	0.149005	0.168	0.19602	0.155017	0.219016	0.253005	0.116009	0.11	0.000995333	0.0949424	0.140009	0.102011	0.004	0.087	0.190016	0.925259	1.68256	1.42777	1.18626	0.942058	0.847542	1.43602	1.17942	0.940539	0.866976	0.925329	0.51332	0.12901	0.0466234	0.923039	0.502799	0.124711	0.0569647	1.46391	2.203	2.197	2.026	1.946	1.916	1.91	2.35199	2.412	2.422	2.396	2.11699	2.09
0.0939457	0.230819	0.193819	0.107891	0.151946	0.168	0.208765	0.165801	0.228819	0.255946	0.121891	0.11	-0.00194574	0.0586692	0.145891	0.108873	0.004	0.087	0.199819	0.92471	1.68198	1.4275	1.18667	0.940695	0.849033	1.43678	1.17878	0.939813	0.864339	0.924613	0.513605	0.129216	0.0550741	0.922647	0.50224	0.125211	0.0536217	1.4641	2.20104	2.19405	2.02305	1.94404	1.91502	1.91	2.34709	2.412	2.41905	2.39502	2.11111	2.09
0.10686	0.255731	0.209828	0.119871	0.159914	0.182839	0.228785	0.17886	0.234935	0.266882	0.130903	0.113957	-0.002	0.0669031	0.15886	0.120871	0.0119139	0.0860108	0.22572	0.922751	1.68174	1.42524	1.18151	0.934537	0.844282	1.43645	1.17889	0.945557	0.859205	0.923314	0.512116	0.128953	0.05799	0.919959	0.50134	0.137318	0.0560331	1.45997	2.19704	2.1851	2.01706	1.93609	1.90906	1.9011	2.34403	2.40705	2.41702	2.395	2.10803	2.08901
0.117032	0.273063	0.235043	0.140039	0.18003	0.200026	0.252037	0.191015	0.24603	0.277028	0.142035	0.117011	-0.00199442	0.0700335	0.166043	0.145069	0.0120149	0.0900093	0.245039	0.920473	1.68417	1.42198	1.18137	0.926929	0.836153	1.43133	1.17653	0.949926	0.859441	0.920422	0.511279	0.129189	0.0591009	0.918315	0.502185	0.133868	0.0536304	1.46018	2.194	2.18299	2.01599	1.93299	1.90199	1.899	2.33899	2.403	2.41699	2.392	2.10799	2.088
0.133653	0.306307	0.257531	0.160572	0.195674	0.213714	0.271592	0.198837	0.261674	0.291694	0.160612	0.122878	0.00093881	0.0876329	0.188531	0.181245	0.0198368	0.094898	0.265572	0.917002	1.67634	1.4164	1.17422	0.916135	0.832643	1.43123	1.17968	0.948039	0.859969	0.916404	0.51078	0.128661	0.0490399	0.915636	0.504727	0.127571	0.0538553	1.45391	2.19204	2.1781	2.01208	1.93006	1.8971	1.89802	2.33606	2.40398	2.41112	2.39396	2.10212	2.08604
0.142929	0.32089	0.270898	0.189772	0.213858	0.230866	0.292835	0.218843	0.268945	0.298945	0.171913	0.124984	-0.00197639	0.0820472	0.192969	0.210772	0.0388504	0.104921	0.285843	0.915521	1.67494	1.41452	1.16352	0.912676	0.824911	1.42722	1.17982	0.951195	0.859514	0.913969	0.508746	0.128432	0.0490483	0.914915	0.507975	0.126686	0.0515979	1.45078	2.18803	2.17701	2.00803	1.92008	1.89799	1.89602	2.33302	2.40102	2.41199	2.39499	2.102	2.08104
0.16802	0.353044	0.307035	0.218049	0.242063	0.256044	0.308058	0.236013	0.279047	0.310002	0.196022	0.133009	-0.00199529	0.082	0.216024	0.247072	0.0760848	0.13608	0.304052	0.915717	1.67225	1.40937	1.16451	0.91217	0.82643	1.42786	1.17397	0.944582	0.852625	0.913816	0.507708	0.12934	0.0503715	0.915518	0.508191	0.132815	0.0592036	1.44851	2.187	2.173	2.007	1.918	1.896	1.895	2.33499	2.399	2.40901	2.395	2.097	2.082
0.180765	0.380493	0.328602	0.248439	0.281276	0.283493	0.34433	0.243855	0.308457	0.310982	0.209747	0.138891	0.000945706	0.082	0.230729	0.292167	0.129023	0.186077	0.336403	0.913727	1.6702	1.40716	1.16368	0.874712	0.807588	1.42516	1.1694	0.896164	0.83694	0.91112	0.506335	0.129369	0.0513323	0.914253	0.539924	0.148206	0.0677227	1.44404	2.18602	2.17104	2.00995	1.91505	1.89698	1.89304	2.32911	2.39998	2.41293	2.39795	2.09602	2.08004
0.20674	0.41367	0.38345	0.28959	0.3117	0.31865	0.3648	0.25984	0.30504	0.31298	0.23178	0.14989	0.001	0.0909101	0.25575	0.32864	0.19435	0.288971	0.36571	0.912096	1.66279	1.40224	1.16362	0.892444	0.808091	1.42247	1.17417	0.920525	0.84063	0.909506	0.507359	0.126509	0.0506471	0.912705	0.539005	0.134402	0.0531784	1.44016	2.18798	2.17397	2.01495	1.91896	1.89007	1.89102	2.32801	2.39406	2.41399	2.40493	2.09897	2.08
0.230007	0.450008	0.405013	0.324017	0.381013	0.384015	0.397006	0.279005	0.310001	0.314002	0.263007	0.184001	0.001	0.0939968	0.276008	0.388015	0.273021	0.362022	0.394009	0.907809	1.65234	1.39816	1.15407	0.888356	0.800287	1.41704	1.16837	0.915282	0.831498	0.904259	0.530099	0.12628	0.0507306	0.909369	0.518791	0.15138	0.0586329	1.43385	2.183	2.176	2.015	1.915	1.901	1.9	2.328	2.398	2.416	2.408	2.096	2.076
0.255443	0.479357	0.450993	0.386629	0.427972	0.436843	0.418529	0.296614	0.313914	0.321829	0.287464	0.187914	0.001	0.0822571	0.3034	0.440843	0.349329	0.442243	0.42825	0.903044	1.64904	1.38649	1.15464	0.875648	0.789917	1.41062	1.1583	0.921191	0.82463	0.899485	0.524816	0.126632	0.0530003	0.904849	0.523546	0.15138	0.0692769	1.43063	2.18496	2.17991	2.01696	1.92283	1.90589	1.90196	2.33094	2.39898	2.41894	2.41191	2.09502	2.07502
0.293678	0.53156	0.491661	0.43956	0.484526	0.495509	0.466594	0.321788	0.334822	0.328941	0.328653	0.201881	0.0168645	0.082	0.339695	0.497526	0.439246	0.550094	0.476594	0.895037	1.63697	1.37815	1.14169	0.866734	0.779299	1.39994	1.15416	0.89199	0.812701	0.890724	0.521378	0.143952	0.0533772	0.897631	0.54357	0.149635	0.0718104	1.41605	2.18302	2.18397	2.02097	1.91903	1.90402	1.90398	2.33596	2.40098	2.42892	2.42092	2.09897	2.07401
0.314014	0.565012	0.526014	0.476016	0.546013	0.558016	0.489015	0.348009	0.339005	0.334006	0.357013	0.212008	0.017001	0.082	0.364012	0.549013	0.529023	0.647025	0.499014	0.886448	1.62464	1.36847	1.14056	0.873467	0.779288	1.39446	1.15239	0.890268	0.812701	0.881129	0.521259	0.14208	0.0526204	0.890348	0.538807	0.151741	0.0800627	1.41187	2.187	2.187	2.027	1.929	1.905	1.908	2.339	2.403	2.428	2.426	2.104	2.074
0.36598	0.611096	0.57798	0.536807	0.596019	0.619788	0.546865	0.380365	0.357635	0.355577	0.408	0.240442	0.0209231	0.082	0.411077	0.599019	0.617269	0.741153	0.553923	0.879869	1.61748	1.36027	1.13217	0.863849	0.772974	1.38894	1.1478	0.880963	0.816005	0.877021	0.519083	0.141727	0.0539538	0.881366	0.527394	0.153858	0.0904365	1.40277	2.19288	2.19975	2.03387	1.92508	1.90892	1.91585	2.34488	2.40594	2.43094	2.42502	2.11185	2.07498
0.397636	0.65153	0.619518	0.575554	0.658272	0.678319	0.591483	0.415589	0.387648	0.373789	0.439636	0.26373	0.0219883	0.082	0.446589	0.650401	0.687189	0.809213	0.599471	0.874324	1.61165	1.3548	1.12971	0.867228	0.779264	1.37382	1.14505	0.914499	0.829639	0.873501	0.516886	0.142432	0.0634277	0.873768	0.531163	0.157991	0.0936344	1.39316	2.19004	2.20395	2.04191	1.92994	1.91295	1.92094	2.34796	2.41489	2.43792	2.43587	2.10805	2.07796
0.458017	0.707013	0.676014	0.632012	0.715016	0.746017	0.642015	0.470013	0.418013		0.499017	0.320019	0.0470104	0.0890048	0.504016	0.70201	0.738002	0.865	0.652015	0.86841	1.60947	1.35582	1.12811	0.874395	0.787524	1.37349	1.13714	0.923129		0.864621	0.528561	0.157686	0.0745608	0.87106	0.526832	0.16713	0.104359	1.38858	2.198	2.217	2.048	1.94	1.923	1.93	2.359	2.418	2.453		2.113	2.085
0.517679	0.752982	0.723939	0.675047	0.770765	0.806657	0.69483	0.514025	0.463004		0.558679	0.386527	0.0831985	0.105632	0.559765	0.735263	0.744848	0.865	0.705809	0.869535	1.60912	1.35466	1.1315	0.890405	0.801344	1.36813	1.13581	0.921379		0.868387	0.533305	0.177599	0.0773776	0.869495	0.532954	0.167071	0.0991944	1.38915	2.19898	2.22972	2.05583	1.94294	1.93181	1.93391	2.36878	2.42681	2.45496		2.11691	2.09087
0.563558	0.784696	0.7755	0.700755	0.801706	0.85949	0.736598	0.556588	0.51846		0.603568	0.449392	0.13648	0.258489	0.607539	0.775607	0.759853	0.878863	0.744627	0.865401	1.61226	1.35555	1.13334	0.897295	0.819166	1.35938	1.12883	0.911973		0.864638	0.539341	0.192843	0.14708	0.865064	0.536962	0.157277	0.0867324	1.39399	2.20494	2.23693	2.06986	1.94498	1.93596	1.94093	2.38286	2.4369	2.47084		2.11997	2.09496
0.628015	0.857016	0.836016	0.76001	0.855005	0.901007	0.794019	0.62802	0.572019	0.548018	0.670014	0.538026	0.208025	0.331028	0.672016	0.825007	0.784001	0.896	0.812015	0.874392	1.61382	1.36659	1.14792	0.9085	0.8269	1.37124	1.12932	0.900878	0.816518	0.875482	0.53433	0.202811	0.157351	0.871972	0.506043	0.14708	0.0714594	1.39959	2.216	2.241	2.071	1.96	1.946	1.945	2.395	2.448	2.471	2.461	2.131	2.093
0.68096	0.913882	0.890921	0.796287	0.873634	0.925518	0.86069	0.699593	0.639671	0.611748	0.720017	0.628227	0.295285	0.428092	0.729863	0.850499	0.787923	0.896	0.863979	0.881696	1.62327	1.36951	1.15166	0.906872	0.828508	1.3838	1.13979	0.89223	0.811175	0.882424	0.533889	0.207047	0.161842	0.879453	0.517534	0.148031	0.0692926	1.4106	2.21894	2.25375	2.07688	1.9649	1.94992	1.94696	2.39696	2.45487	2.47885	2.46688	2.13492	2.09104
0.73535	0.975266	0.942386	0.841458	0.904627	0.932916	0.927205	0.772133	0.723001	0.700928	0.773362	0.723856	0.394808	0.517928	0.785338	0.864831	0.790964	0.896	0.926254	0.895019	1.6419	1.38887	1.16315	0.906089	0.830111	1.39264	1.14442	0.898116	0.815881	0.896411	0.535362	0.217168	0.171642	0.891791	0.512376	0.145284	0.0634112	1.42425	2.22888	2.254	2.08095	1.97192	1.9579	1.9549	2.39502	2.46192	2.48196	2.46898	2.14587	2.09792
0.796925	1.03193	0.992939	0.878955	0.916985	0.947982	0.982933	0.844912	0.811892	0.792889	0.832928	0.807898	0.487887	0.498026	0.846925	0.876985	0.792998	0.896999	0.982931	0.91177	1.65363	1.40851	1.17138	0.908936	0.839269	1.4087	1.1504	0.881241	0.806771	0.91267	0.503529	0.175302	0.0738102	0.90859	0.51257	0.144701	0.0624311	1.43855	2.23999	2.253	2.082	1.97699	1.961	1.957	2.40099	2.466	2.484	2.469	2.15099	2.102
0.850891	1.08393	1.04395	0.905456	0.926798	0.951919	1.04571	0.920448	0.912924	0.901762	0.884932	0.912843	0.616359	0.665553	0.902851	0.888758	0.79594	0.89994	1.04081	0.918051	1.66867	1.41337	1.17335	0.909146	0.843003	1.41795	1.1533	0.878976	0.824515	0.92094	0.505303	0.153233	0.07466	0.912725	0.506162	0.139566	0.0569527	1.44725	2.24588	2.25202	2.07906	1.9819	1.961	1.95994	2.40394	2.47482	2.484	2.4739	2.1608	2.10494
0.910513	1.14847	1.09459	0.957571	0.947827	0.959934	1.10948	1.00134	1.02112	1.01408	0.940546	1.01318	0.774704	0.83958	0.962513	0.907843	0.799967	0.9	1.09159	0.924269	1.67155	1.42078	1.1788	0.913395	0.844855	1.42113	1.166	0.890385	0.824285	0.926059	0.503069	0.154119	0.0633741	0.919841	0.507042	0.135067	0.0536763	1.45389	2.25195	2.24506	2.07999	1.98894	1.96794	1.96397	2.40698	2.48194	2.47904	2.46805	2.16398	2.10302
0.966109	1.19512	1.1431	0.984091	0.970049	0.973037	1.17312	1.08916	1.1302	1.13422	0.996095	1.12018	0.949315	0.996401	1.01811	0.92213	0.815019	0.900025	1.15011	0.923637	1.67571	1.41497	1.17779	0.914468	0.848201	1.42189	1.15563	0.90402	0.826699	0.927985	0.516663	0.14828	0.0557826	0.91663	0.484496	0.13004	0.052764	1.45147	2.25801	2.24699	2.077	1.99101	1.971	1.97	2.397	2.503	2.492	2.46999	2.17001	2.11301
1.02689	1.26179	1.198	1.03507	0.9975	0.993625	1.24077	1.17838	1.24	1.25873	1.04904	1.22116	1.12481	1.21993	1.07791	0.99468	0.825804	0.91375	1.20893	0.91649	1.66094	1.40512	1.17023	0.924694	0.848868	1.40969	1.15915	0.909864	0.837258	0.919494	0.534869	0.14276	0.0572336	0.910953	0.543585	0.146717	0.0549699	1.44348	2.26193	2.24111	2.07602	1.99788	1.96904	1.97	2.39504	2.50398	2.49004	2.46214	2.17589	2.11693
1.08438	1.32037	1.25044	1.07854	1.03163	1.01972	1.29838	1.25617	1.35279	1.3708	1.10836	1.30411	1.29715	1.4159	1.14132	1.02963		0.928838	1.26836	0.908239	1.65037	1.39484	1.16263	0.916828	0.843845	1.39864	1.15763	0.908338	0.833602	0.908617	0.524349	0.134509	0.0677553	0.905498	0.551466		0.0655053	1.43442	2.26299	2.23605	2.076	1.998	1.97494	1.97198	2.39698	2.50598	2.48011	2.46002	2.17402	2.12096
1.15112	1.3801	1.31011	1.12811	1.06411	1.05108	1.36111	1.33414	1.45415	1.47416	1.17412	1.37811	1.46021	1.59221	1.20812	1.0811			1.33211	0.898758	1.64	1.38107	1.1514	0.915541	0.832697	1.39357	1.15219	0.908947	0.835588	0.898611	0.529451	0.125926	0.0762825	0.896735	0.567005			1.42048	2.26098	2.234	2.07399	1.999	1.97499	1.96899	2.396	2.504	2.47798	2.45299	2.16999	2.121
1.21954	1.43679	1.37071	1.19263	1.12667	1.09898	1.42563	1.41625	1.53919	1.56604	1.24352		1.57946	1.71244	1.27752	1.13877			1.39271	0.886051	1.63189	1.37805	1.146	0.910076	0.831221	1.37992	1.16278	0.907413	0.840378	0.893528		0.14094	0.0949718	0.876717	0.569751			1.40952	2.25219	2.23204	2.07106	1.99704	1.96717	1.96606	2.39502	2.504	2.46625	2.45006	2.16315
1.2914	1.49947	1.42951	1.24754	1.18352	1.15057	1.49046	1.47848	1.61437	1.63939	1.31441		1.65041	1.7854	1.34841	1.20841		1.07945	1.45547	0.876301	1.62818	1.37192	1.14013	0.903644	0.823377	1.37763	1.15954	0.923066	0.844803	0.880441		0.154933	0.113406	0.870519	0.566141		0.19371	1.40495	2.25299	2.22803	2.06505	2.00097	1.96601	1.96303	2.38806	2.50103	2.466	2.44703	2.16399
1.37113	1.56609	1.5021	1.32112	1.2561	1.22111	1.55609	1.54708	1.67708	1.69808	1.39712		1.70402	1.82802	1.42913	1.31114		1.18815	1.5241	0.882224	1.6307	1.36554	1.1313	0.902775	0.818981	1.38068	1.16907	0.927788	0.849012	0.881476		0.124402	0.0782393	0.881122	0.561982		0.185217	1.40418	2.251	2.21699	2.06199	1.99	1.963	1.96099	2.383	2.503	2.463	2.44099	2.158
1.45347	1.62687	1.56876	1.3966	1.3208	1.29169	1.61785	1.601	1.72904	1.75298	1.47653	1.68453	1.7148	1.84076	1.51343	1.40525		1.28618	1.59076	0.878381	1.6342	1.37124	1.13144	0.886168	0.812893	1.3833	1.16597	0.932984	0.863049	0.879173	0.57149	0.112746	0.0647112	0.875799	0.550051		0.170307	1.40791	2.25002	2.21307	2.05709	1.98902	1.96202	1.95707	2.383	2.50202	2.46595	2.43707	2.15898	2.12313
1.52425	1.68933	1.63727	1.47219	1.40707	1.38203	1.6833	1.65344	1.77551	1.79357	1.5512	1.73151	1.7239	1.84496	1.58128	1.51087		1.38396	1.65729	0.883781	1.6436	1.37043	1.1231	0.885811	0.804777	1.39416	1.16972	0.930201	0.86514	0.883681	0.504993	0.113638	0.0551018	0.881873	0.531638		0.149602	1.41675	2.25099	2.21003	2.05205	1.98504	1.95705	1.95502	2.37904	2.502	2.46105	2.44096	2.16197	2.12498
1.59409	1.75009	1.69909	1.56111	1.51115	1.48916	1.74109	1.68806	1.79104	1.82704	1.62009	1.75104	1.72301	1.843	1.65009	1.61412		1.48211	1.71709	0.895186	1.65695	1.38328	1.12128	0.87755	0.796275	1.40758	1.17507	0.946314	0.871367	0.892326	0.504835	0.114215	0.0515701	0.895655	0.532316		0.147915	1.43	2.24899	2.212	2.056	1.976	1.95099	1.94799	2.38099	2.49699	2.46301	2.443	2.15599	2.12
1.66063	1.81565	1.76955	1.64722	1.62172	1.6105	1.80959	1.73111	1.81941	1.85443	1.68663	1.77843	1.72692	1.843	1.71761	1.70218			1.78363	0.906859	1.67804	1.39956	1.13671	0.877785	0.799876	1.42418	1.18027	0.957039	0.876445	0.904136	0.508426	0.117914	0.0516288	0.906761	0.521503			1.44877	2.2441	2.21396	2.05404	1.97796	1.94414	1.94114	2.37512	2.49308	2.46692	2.44398	2.1511	2.12098
1.72746	1.87849	1.84042	1.74619	1.75491	1.75086	1.87249	1.77365	1.83488	1.86988	1.75346	1.79586	1.72402	1.83903	1.78247	1.78632			1.84847	0.924218	1.69782	1.41613	1.1509	0.911689	0.819319	1.43747	1.197	0.960354	0.881003	0.921865	0.50725	0.12282	0.0540896	0.923156	0.514625			1.46769	2.24301	2.22094	2.05499	1.97701	1.93607	1.93406	2.38194	2.48606	2.46898	2.44598	2.151	2.12993
1.79611	1.94412	1.91912	1.83917	1.88323	1.89426	1.93911	1.82508	1.86905	1.88804	1.81912	1.81605	1.73001	1.84	1.85011				1.91712	0.934498	1.71396	1.42802	1.17084	0.92993	0.837823	1.45066	1.20385	0.963347	0.881845	0.931049	0.507728	0.126493	0.0526321	0.934107				1.48282	2.24501	2.22702	2.05601	1.97501	1.938	1.93101	2.38001	2.47899	2.464	2.447	2.15701	2.126
1.8559	2.00881	1.98578	1.92934	2.00673	2.03345	1.9989	1.86723	1.8965	1.90862	1.88185	1.8435	1.73786	1.84196	1.9099	1.99422	1.85209	1.93947	1.98378	0.938683	1.71926	1.43626	1.19555	0.946093	0.86617	1.45027	1.19769	0.967111	0.889814	0.935695	0.517589	0.133315	0.053779	0.937616	0.546957	0.135833	0.051109	1.48905	2.24893	2.23584	2.06091	1.97795	1.938	1.93493	2.38393	2.47213	2.46498	2.447	2.15995	2.12698
1.9223	2.07134	2.05131	2.00718	2.12476	2.17847	2.05936	1.91846	1.9247	1.93274	1.94731	1.87269	1.74493	1.842	1.97531	2.08702	2.03111	2.13989	2.04733	0.93319	1.71572	1.4315	1.19625	0.95849	0.881006	1.44948	1.20154	0.96722	0.912834	0.929745	0.5317	0.13528	0.0532855	0.932674	0.548939	0.132477	0.0636138	1.48614	2.24801	2.24293	2.06694	1.97701	1.94295	1.935	2.38499	2.46804	2.47291	2.4559	2.15505	2.12799
1.98311	2.1311	2.11612	2.09213	2.2342	2.30721	2.1221	1.9721	1.96406	1.96407	2.01111	1.90207	1.74701	1.842	2.03611	2.18114	2.20425	2.31527	2.1091	0.92621	1.71046	1.42442	1.19919	1.00291	0.917195	1.44451	1.19223	0.965615	0.9071	0.921811	0.526704	0.137275	0.0521095	0.926799	0.55417	0.141399	0.075051	1.47719	2.259	2.25101	2.07001	1.976	1.941	1.93801	2.39201	2.468	2.474	2.46402	2.165	2.132
2.05061	2.19469	2.18655	2.16941	2.35452	2.43242	2.18177	2.03079			2.08057	1.94315	1.75386	1.842	2.10067	2.26919	2.35784	2.47864	2.16975	0.913972	1.70187	1.41582	1.20609	1.00755	0.932338	1.43335	1.18638			0.91017	0.523222	0.140053	0.0518062	0.914287	0.511371	0.171158	0.136466	1.46773	2.25606	2.2559	2.07588	1.97306	1.94198	1.9429	2.39592	2.468			2.16598	2.132
2.12241	2.26343	2.2594	2.25628	2.45418	2.53417	2.25142	2.09547			2.15142	1.99854	1.76887	1.84497	2.17042	2.35529	2.5157	2.61885	2.24438	0.903714	1.69293	1.40549	1.19403	1.02147	0.952344	1.4256	1.17609			0.901273	0.5267	0.145227	0.0512744	0.902943	0.516658	0.123883	0.0929966	1.458	2.25699	2.26096	2.08294	1.97895	1.94002	1.94796	2.39997	2.47097			2.166	2.12704
2.19816	2.33413	2.33314	2.33324	2.53617	2.63314	2.32214	2.16113	2.11712		2.23116	2.07517	1.80613	1.85527	2.24716	2.43914	2.58908	2.70709	2.31413	0.895776	1.68817	1.40172	1.18986	1.02987	0.96076	1.41287	1.16775	0.946677		0.894358	0.529649	0.161042	0.06028	0.894184	0.519953	0.146219	0.104075	1.45321	2.252	2.26902	2.09002	1.98491	1.94101	1.94999	2.40101	2.47701	2.49202		2.16	2.12599
2.28443	2.4057	2.40764	2.46559	2.63029	2.71157	2.39664	2.23172	2.18281		2.31743	2.16634	1.87868	2.00134	2.33245	2.51659	2.63123	2.75414	2.38766	0.888051	1.68317	1.39743	1.16486	1.00326	0.966093	1.40619	1.1638	0.944961		0.887819	0.529012	0.172944	0.137142	0.885459	0.521708	0.129092	0.0793595	1.44881	2.25396	2.27882	2.09884	1.93687	1.94591	1.94705	2.40689	2.48093	2.50084		2.16196	2.12207
2.37507	2.47529	2.48124	2.47889			2.47519	2.31217	2.25921		2.40609	2.27785	1.95719	2.07921	2.42208	2.58925	2.65179	2.76193	2.46124	0.882289	1.67993	1.3897	1.18472			1.40046	1.15952	0.940714		0.882029	0.528713	0.203859	0.17008	0.879837	0.515753	0.125287	0.068776	1.44727	2.25796	2.28692	2.10593	1.98746			2.41096	2.48793	2.50991		2.16299	2.11903
2.45713	2.54813	2.55312	2.53811			2.55113	2.39015	2.35717		2.48512	2.3972	2.06319	2.1862	2.50613	2.66508	2.67301	2.78101	2.53313	0.881295	1.67968	1.39117	1.17803			1.39011	1.15205	0.927455		0.881213	0.534166	0.223826	0.190747	0.878626	0.528011	0.120714	0.0541698	1.44781	2.26502	2.29401	2.11	1.99599			2.414	2.497	2.50501		2.17101	2.11401
2.53244	2.62148	2.61864	2.59777	2.77187	2.85137	2.62448	2.47524	2.45498		2.55554	2.50771	2.17175	2.29769	2.58046	2.71007	2.68084	2.78688	2.60648	0.883847	1.68581	1.39622	1.17791	1.00391	0.935571	1.39647	1.15044	0.924687		0.882807	0.531926	0.227102	0.194542	0.881932	0.534094	0.122709	0.054072	1.45675	2.27382	2.29694	2.11196	1.99306	1.95096	1.94802	2.41596	2.49504	2.50892		2.17786	2.11792
2.56628	2.6417	2.63929	2.61477	2.76652	2.83195	2.6473	2.52237	2.52106	2.48695	2.59274	2.61082	2.29303	2.33191	2.61678	2.72199	2.69346	2.77757	2.62924	0.895505	1.68145	1.40647	1.18552	0.978438	0.913547	1.40243	1.15081	0.923672	0.825337	0.895096	0.51879	0.18194	0.129363	0.893144	0.526328	0.132342	0.0520785	1.45641	2.25004	2.25301	2.0775	1.96602	1.93398	1.92951	2.38751	2.47044	2.49093	2.45007	2.16355	2.11202
2.62898	2.7065	2.70198	2.66748	2.786	2.8385	2.71997	2.61097	2.63146	2.63346	2.65198	2.69799	2.41231	2.45239	2.68398	2.74051	2.6935	2.7775	2.69598	0.909908	1.70165	1.42419	1.19057	0.965408	0.894195	1.42098	1.16682	0.934258	0.867219	0.908898	0.508921	0.151108	0.072584	0.907608	0.504862	0.131733	0.0525149	1.4761	2.25701	2.25249	2.0755	1.971	1.93951	1.9325	2.388	2.46551	2.48151	2.47698	2.172	2.11301
2.69517	2.7821	2.7627	2.72166	2.81093	2.85448	2.79214	2.69856	2.74402	2.7525	2.71622	2.80093	2.57869	2.6395	2.74819	2.76236	2.69199	2.77602	2.76863	0.92782	1.7143	1.43835	1.18837	0.947024	0.881339	1.43596	1.1726	0.94086	0.859419	0.925533	0.526854	0.141905	0.0762034	0.926232	0.510463	0.133137	0.0499464	1.4887	2.26883	2.24455	2.073	1.97547	1.94545	1.93599	2.38599	2.46703	2.48345	2.46661	2.18186	2.12043
2.72915	2.79329	2.82732	2.7672	2.83057	2.85559	2.86385	2.78349	2.86354	2.87608	2.77972	2.90382	2.75054	2.81569	2.81866	2.79052	2.7045	2.77609	2.78038	0.948244	1.70592	1.43909	1.18011	0.936993	0.865702	1.443	1.18977	0.942922	0.863353	0.932783	0.519457	0.12753	0.0580689	0.933873	0.507098	0.123947	0.0454383	1.48166	2.23005	2.1979	2.069	1.97803	1.9495	1.94449	2.38543	2.47252	2.47559	2.46598	2.17556	2.1234
2.79389	2.86587	2.85887	2.7829	2.82497	2.83998	2.89086	2.84681	2.97277	2.99476	2.81889	2.99282	2.92271	3.01467	2.84189	2.78595	2.71197	2.79498	2.85786	0.943418	1.70359	1.42834	1.168	0.922894	0.855575	1.43629	1.19745	0.953152	0.885413	0.940108	0.55472	0.164826	0.0743128	0.943779	0.498515	0.154229	0.0676222	1.47433	2.23299	2.19201	2.034	1.94899	1.924	1.92599	2.35001	2.45299	2.46099	2.443	2.154	2.10603
2.84655	2.94255	2.9205	2.80246	2.83036	2.83928	2.95757	2.91263	3.07589	3.11594	2.86855	3.0726	3.08913	3.20629	2.90054	2.8215			2.92157	0.940388	1.68651	1.42483	1.1618	0.91556	0.839835	1.42429	1.20567	0.961051	0.899204	0.939063	0.514713	0.160582	0.0805395	0.938815	0.495697			1.46429	2.237	2.184	2.04193	1.95303	1.92907	1.93404	2.35299	2.463	2.46488	2.44493	2.159	2.11602
2.92364	3.01946	2.99059	2.8664	2.8808	2.87775	3.03759	3.00079	3.2006	3.24645	2.94564	3.15611	3.24607	3.38512	2.97563	2.89121			3.00155	0.918041	1.67132	1.40505	1.13832	0.895223	0.822647	1.40846	1.20565	0.962727	0.909706	0.91599	0.512574	0.164844	0.109227	0.917545	0.543377			1.44846	2.23691	2.18391	2.03287	1.95693	1.93798	1.93902	2.35174	2.46293	2.44787	2.43585	2.15891	2.11904
3.00971	3.09575	3.07372	2.93976	2.92286	2.91687	3.12072				3.03171	3.26663	3.40647	3.54846	3.06072	2.95479			3.08273	0.908153	1.65606	1.38423	1.13752	0.902197	0.818304	1.39959				0.903412	0.520085	0.159308	0.114821	0.910493	0.5584			1.43404	2.23202	2.17902	2.02602	1.95301	1.937	1.94	2.33805				2.15402	2.12099
3.07514	3.17172	3.14281	2.99383	2.95867	2.94262	3.19372	3.16483	3.33987	3.46674	3.09726	3.33828	3.49076	3.63873	3.12602	3.0299		3.07495	3.15381	0.918406	1.64668	1.37752	1.11947	0.891437	0.808083	1.38862	1.19113	1.01739	0.942002	0.914536	0.519795	0.16769	0.126033	0.919651	0.569398		0.233854	1.42603	2.2291	2.17197	2.0249	1.94992	1.93294	1.938	2.33896	2.4589	2.45798	2.42603	2.15106	2.12007
3.19521	3.24851	3.22834	3.08155	3.02968	3.00847	3.27059	3.25228	3.431	3.54506	3.22896	3.47206	3.57017	3.715	3.23351	3.1247		3.17621	3.23949	0.889111	1.63653	1.3616	1.11786	0.895244	0.807405	1.3866	1.18537	1.02092	0.948231	0.88219	0.508022	0.13969	0.0897907	0.893937	0.573604		0.246945	1.41595	2.23887	2.16875	2.01489	1.94217	1.92692	1.93791	2.33481	2.44785	2.456	2.42898	2.15689	2.12689
3.25796	3.32695	3.29795	3.16194	3.11694	3.08495	3.35294	3.31895	3.48296	3.59996	3.27897	3.52696	3.57899	3.715	3.31195	3.21294		3.29092	3.31695	0.899043	1.63555	1.35809	1.11503	0.892332	0.811317	1.38216	1.18744	1.01028	0.939436	0.89676	0.518543	0.140739	0.0763193	0.898997	0.535346		0.20305	1.41555	2.232	2.15601	2.009	1.95099	1.923	1.933	2.32501	2.44001	2.456	2.428	2.151	2.121
3.29584	3.40452	3.36953	3.18774	3.13282	3.12278	3.42055	3.36544	3.53028	3.62622	3.30692	3.55647	3.59	3.71999	3.35974	3.33077		3.41266	3.38657	0.900693	1.64315	1.37781	1.14278	0.898451	0.811357	1.39026	1.18604	1.00445	0.927764	0.899711	0.52624	0.138339	0.0658134	0.898677	0.528962		0.190699	1.42249	2.22698	2.15598	2.02093	1.96098	1.92504	1.93501	2.324	2.44196	2.45094	2.43298	2.14895	2.12192
3.41412	3.47742	3.44444	3.29214	3.24848	3.23267	3.49834	3.428	3.56932	3.65698	3.43512	3.62175	3.59008	3.719	3.46416	3.43897			3.46727	0.916846	1.66039	1.38197	1.14731	0.879675	0.80917	1.40398	1.18494	0.98753	0.911544	0.911444	0.505217	0.139514	0.0606341	0.919428	0.522735			1.4388	2.22451	2.15308	2.01111	1.95823	1.93027	1.93625	2.32402	2.43585	2.44194	2.42994	2.14251	2.11138
3.47181	3.55076	3.51876	3.35081			3.56777	3.47983	3.58595	3.656	3.49281	3.60904	3.59399	3.719	3.52381	3.54067			3.53279	0.93832	1.67621	1.39872	1.20931			1.42352	1.19554	0.979765	0.904503	0.937994	0.496807	0.135074	0.0551678	0.935318	0.545187			1.45704	2.25091	2.15699	2.01698	1.96996			2.325	2.42803	2.43901	2.42701	2.16891	2.13094
3.55283	3.6297	3.59985	3.48336			3.63865	3.54752	3.64708	3.67608	3.57787	3.62557	3.59407	3.723	3.59884	3.64207	3.42343	3.55442	3.61077	0.960479	1.69629	1.41499	1.2111			1.44065	1.22855	0.940351	0.883128	0.951297	0.489519	0.129154	0.0511799	0.965771	0.550933	0.213776	0.168039	1.47738	2.24879	2.16706	2.01601	1.96198			2.32708	2.41699	2.43294	2.42397	2.16978	2.13588
3.64286	3.70644	3.69238	3.63046			3.70936	3.60386	3.65636	3.68535	3.67173	3.68702	3.60212	3.72302	3.6899	3.75861	3.57891	3.60306	3.69434	0.95925	1.70855	1.43161	1.20015			1.44532	1.21694	0.97128	0.879665	0.954088	0.488645	0.130704	0.0500977	0.960425	0.581921	0.217674	0.100734	1.48343	2.22558	2.17406	2.0171	1.95973			2.33602	2.41598	2.42708	2.42102	2.14562	2.12288
3.68697	3.77996	3.76296	3.70496			3.77896	3.64797	3.67499	3.70299	3.70898	3.688	3.608	3.724	3.73597	3.84095	3.72791	3.81088	3.76296	0.954123	1.70972	1.43573	1.1815			1.44452	1.19325	0.960556	0.877871	0.950942	0.503711	0.133988	0.0499801	0.953504	0.562551	0.163192	0.0549469	1.48695	2.20401	2.177	2.022	1.94601			2.337	2.415	2.431	2.422	2.12601	2.117
3.75058	3.85351	3.83454	3.78871	3.88807	3.9212	3.84846	3.71441	3.71235	3.72726	3.77561	3.70544	3.61214	3.72	3.79557	3.93468	3.8983	4.0094	3.83548	0.948417	1.7046	1.42741	1.18378	0.944109	0.863992	1.43817	1.18931	0.956614	0.897847	0.945369	0.50697	0.136815	0.0502957	0.947585	0.569195	0.168127	0.0740149	1.47952	2.20106	2.18506	2.02303	1.94297	1.93292	1.92893	2.34306	2.42199	2.43701	2.42804	2.12205	2.11501
3.83431	3.92749	3.91357	3.89074	4.0419	4.09413	3.91547	3.77429	3.76314	3.76482	3.86425	3.76823	3.63202	3.72	3.87833	4.03382	4.0858	4.21103	3.90555	0.936245	1.69049	1.41604	1.18641	0.962873	0.884646	1.42928	1.18656	0.955331	0.926837	0.933606	0.505602	0.143226	0.049678	0.935211	0.545264	0.151175	0.0683521	1.46636	2.20898	2.19312	2.02718	1.93892	1.92094	1.91898	2.35208	2.42014	2.4381	2.4342	2.12906	2.11606
3.89972	4.00168	3.99166	3.97762	4.13659	4.20054	3.98868	3.83872	3.81976	3.80582	3.92673	3.77995	3.633	3.72	3.94471	4.12461	4.2254	4.36235	3.98267	0.919542	1.67528	1.40283	1.17631	0.985482	0.905898	1.41643	1.1661	0.935436	0.904228	0.917958	0.505212	0.143021	0.0495804	0.917785	0.518506	0.175346	0.105868	1.4532	2.208	2.19897	2.03596	1.93502	1.91801	1.918	2.35598	2.42697	2.44298	2.44396	2.13199	2.11899
3.97884	4.07874	4.0708	4.0679	4.23104	4.31793	4.0647	3.91363	3.87557		4.01183	3.85081	3.64952	3.72419	4.02079	4.21684	4.3578	4.49481	4.06277	0.908288	1.66578	1.39058	1.17895	0.99977	0.925028	1.40213	1.18082	0.95585		0.905572	0.500714	0.142378	0.0491838	0.907864	0.511089	0.167714	0.0939592	1.4412	2.21107	2.20607	2.03908	1.93695	1.92293	1.91904	2.36007	2.42807	2.45218		2.13304	2.11397
4.06658	4.15539	4.15455	4.16157	4.33866	4.41453	4.13757	3.97964	3.93541		4.09858	3.93595	3.70437	3.74723	4.10358	4.30451	4.44082	4.57873	4.14343	0.898717	1.65707	1.38199	1.17584	0.999541	0.92767	1.39499	1.14576	0.923253		0.896479	0.510234	0.167983	0.0481747	0.897977	0.519174	0.168936	0.0966017	1.43078	2.21794	2.21315	2.04717	1.93208	1.916	1.92296	2.36704	2.43508	2.471		2.13694	2.11104
4.14795	4.22695	4.23395	4.24195	4.42394	4.49295	4.21795	4.06394	4.00795		4.17995	4.03593	3.77495	3.91289	4.18495	4.38195	4.48297	4.61597	4.21695	0.892934	1.65319	1.37505	1.16927	0.989327	0.915328	1.39186	1.14752	0.928556		0.890784	0.504804	0.180991	0.134182	0.892184	0.518371	0.158447	0.0787121	1.42531	2.215	2.22099	2.05599	1.936	1.916	1.921	2.369	2.439	2.471		2.134	2.113
4.23654	4.30654	4.30954	4.31644	4.47445	4.54631	4.29556	4.1476	4.10272	4.10955	4.26455	4.16986	3.87972	4.01673	4.27657	4.45742	4.5131	4.63604	4.29652	0.892392	1.65423	1.37842	1.15918	0.974303	0.900588	1.38521	1.14471	0.923168	0.903689	0.890969	0.522642	0.220097	0.173951	0.890844	0.529693	0.153137	0.0636724	1.42797	2.22503	2.22702	2.05901	1.94803	1.92798	1.92203	2.37601	2.44705	2.47904	2.48013	2.14205	2.112
4.31235	4.38243	4.38428	4.37805	4.53652	4.58946	4.37449	4.23183	4.20412	4.18737	4.34126	4.29017		4.11925	4.35639	4.51565	4.52708	4.64102	4.36939	0.894235	1.66075	1.38293	1.16097	0.949823	0.872499	1.38468	1.14089	0.914488	0.911316	0.892419	0.520135		0.184861	0.892933	0.528767	0.151319	0.0556988	1.43584	2.22923	2.23008	2.06004	1.95213	1.92517	1.92617	2.37806	2.45408	2.48496	2.49789	2.14919	2.1121
4.38177	4.45576	4.44978	4.43182	4.56291	4.61292	4.45075	4.32569	4.31264	4.3086	4.40579	4.40163	4.09961	4.23462	4.42776	4.54889	4.53099	4.642	4.44076	0.90629	1.67741	1.39783	1.16297	0.93767	0.855526	1.39132	1.13412	0.904662	0.886004	0.905716	0.519871	0.216885	0.171574	0.903316	0.530165	0.14819	0.052052	1.4489	2.24096	2.23399	2.06199	1.95898	1.93397	1.93497	2.38099	2.45799	2.48301	2.49202	2.15897	2.11698
4.44577	4.52975	4.52065	4.4915	4.59014	4.6271	4.52378	4.42698	4.43616	4.43229	4.46977	4.50809	4.23063	4.24994	4.48976	4.57324	4.53403	4.642	4.51371	0.930365	1.69937	1.41822	1.17111	0.919217	0.840891	1.41284	1.15333	0.92088	0.835566	0.927956	0.499362	0.169958	0.0728073	0.928439	0.51942	0.145299	0.050143	1.46914	2.26209	2.23099	2.06098	1.95708	1.95002	1.9451	2.38499	2.45302	2.47892	2.47991	2.17709	2.125
4.52634	4.60845	4.58934	4.5439	4.60546	4.63715	4.60553	4.52983	4.55869	4.56894	4.5503	4.62314	4.40232	4.45476	4.56939	4.59871	4.53711	4.642	4.58845	0.946492	1.71223	1.43193	1.16911	0.918972	0.842023	1.43606	1.17881	0.934178	0.836331	0.944157	0.521455	0.149674	0.0659803	0.943841	0.520184	0.143989	0.0483814	1.48514	2.27077	2.22992	2.05896	1.96511	1.95219	1.95523	2.38396	2.455	2.47104	2.47096	2.18577	2.12513
4.59495	4.68295	4.65795	4.58997	4.62898	4.64499	4.68395	4.62393	4.6969	4.71989	4.61695	4.73292	4.57288	4.64787	4.64095	4.63497	4.543	4.642	4.66295	0.950167	1.72357	1.43661	1.17722	0.920639	0.840631	1.44279	1.1866	0.925326	0.841506	0.949127	0.531973	0.124727	0.0480325	0.945959	0.503991	0.136735	0.0479403	1.49341	2.25901	2.226	2.057	1.971	1.96199	1.96699	2.382	2.455	2.473	2.469	2.17401	2.132
4.66452	4.76053	4.72547	4.63236	4.65318	4.66015	4.76655	4.72366	4.84284	4.87899	4.68551	4.84371	4.76935	4.83767	4.71651	4.68827		4.67076	4.7445	0.955022	1.71832	1.43836	1.19402	0.930513	0.845489	1.44405	1.1902	0.942905	0.866402	0.951582	0.555979	0.129617	0.0397607	0.952892	0.563533		0.0411534	1.49011	2.25307	2.22499	2.05899	1.971	1.97103	1.97903	2.37603	2.45707	2.46698	2.45793	2.16902	2.12599
4.74256	4.83952	4.79646	4.68601	4.68066	4.68257	4.84956	4.82267	4.96924	5.02756	4.76242	4.95105	4.97126	5.0874	4.79354	4.72937		4.6372	4.81954	0.949302	1.70864	1.42707	1.1954	0.939881	0.852645	1.4329	1.19416	0.979472	0.895174	0.942892	0.529749	0.112142	0.0464083	0.950155	0.573462		0.149611	1.48273	2.26302	2.22396	2.057	1.971	1.97606	1.98313	2.38087	2.46704	2.46392	2.44789	2.17208	2.12432
4.82277	4.91777	4.87178	4.73785	4.7149	4.71191	4.92977	4.90875	5.08466	5.15962	4.83579	5.05669	5.13951	5.26249	4.87277	4.7998		4.75067	4.89877	0.940645	1.69443	1.41623	1.18756	0.942004	0.852391	1.42098	1.20903	0.999651	0.919071	0.933697	0.480742	0.149372	0.0798129	0.942173	0.609136		0.164626	1.46855	2.264	2.22201	2.057	1.971	1.97899	1.98998	2.37402	2.46899	2.46001	2.44202	2.17599	2.14095
4.90583	5.00178	4.95183	4.79765	4.76853	4.74844	5.01982	5.00776	5.17894	5.27605	4.9188	5.15097	5.28192	5.41799	4.95788	4.87174	4.65346	4.78544	4.9838	0.92582	1.68034	1.40249	1.18473	0.940219	0.850017	1.40823	1.19713	1.02545	0.944851	0.924194	0.475289	0.155364	0.109067	0.922359	0.597781	0.215598	0.170687	1.45447	2.2579	2.21598	2.05203	1.96903	1.97896	1.99199	2.36797	2.46802	2.46399	2.44196	2.16891	2.14602
4.99165	5.08254	5.03743	4.86549	4.82414	4.79407	5.10458	5.08638	5.27653	5.38464	5.00164	5.25173	5.37697	5.51977	5.04965	4.94875	4.70134	4.83134	5.06653	0.911419	1.66597	1.3871	1.17344	0.942012	0.851718	1.39706	1.19037	1.03809	0.969697	0.915309	0.473219	0.152516	0.111231	0.902781	0.588682	0.228801	0.183836	1.44062	2.24791	2.21394	2.05485	1.97202	1.97494	1.99091	2.36487	2.47006	2.46289	2.43791	2.15985	2.14794
5.09656	5.17455	5.13256	4.96806	4.90757	4.87406	5.19254	5.15997	5.35797	5.47196	5.11306	5.34107	5.437	5.55999	5.14806	5.05809	5.11	5.24549	5.15556	0.902875	1.63588	1.36591	1.15913	0.929038	0.839794	1.37552	1.18544	1.04886	0.986613	0.902859	0.508442	0.132496	0.0685758	0.899726	0.562112	0.179374	0.131781	1.41485	2.2365	2.1935	2.03901	1.9695	1.96199	1.97799	2.3535	2.473	2.457	2.433	2.1505	2.13949
5.18631	5.2537	5.21279	5.05697	4.99001	4.95003	5.26278	5.23471	5.43572	5.55471	5.20282	5.42304	5.46753	5.56397	5.2373	5.16913	5.16536	5.29532	5.23525	0.898007	1.63819	1.36565	1.14631	0.920353	0.835909	1.37743	1.17203	1.0391	0.972298	0.895086	0.531444	0.124909	0.0587058	0.897812	0.562348	0.176187	0.132997	1.41957	2.23547	2.19202	2.04052	1.96503	1.95195	1.96537	2.35254	2.45292	2.44634	2.42453	2.14949	2.13099
5.26563	5.32158	5.28766	5.14611	5.08198	5.04411	5.33497	5.29972	5.4999	5.58271	5.28217	5.47871	5.4701	5.56256	5.31567	5.27908	5.21453	5.34303	5.30655	0.902463	1.64307	1.37022	1.14839	0.901169	0.82667	1.38719	1.17929	1.02291	0.961752	0.897926	0.522536	0.11838	0.058116	0.903666	0.553451	0.17645	0.135374	1.42795	2.233	2.19351	2.04255	1.96698	1.94652	1.95377	2.35647	2.44638	2.43393	2.42749	2.14853	2.1286
5.34056	5.39406	5.36407	5.24309	5.19563	5.16318	5.40306	5.35702	5.54244	5.61545	5.35906	5.51299	5.47501	5.56549	5.39305	5.39153	5.29525	5.42301	5.37806	0.905067	1.65995	1.38601	1.15017	0.908827	0.824465	1.39454	1.16746	0.995835	0.93741	0.902268	0.504667	0.120831	0.052288	0.904336	0.522584	0.184721	0.144391	1.44241	2.2335	2.19352	2.045	1.96601	1.94649	1.94302	2.35452	2.44052	2.4305	2.427	2.15049	2.1335
5.41488	5.46382	5.45705	5.36938	5.36389	5.35709	5.46486	5.40559	5.54336	5.60994	5.44188	5.51824	5.46605	5.55196	5.45683	5.50803	5.24271	5.26007	5.44893	0.922532	1.68633	1.41172	1.17184	0.883144	0.812306	1.43147	1.17065	0.98173	0.910106	0.916961	0.501564	0.126319	0.0537426	0.925817	0.538488	0.119545	0.0428001	1.4628	2.22695	2.19306	2.04207	1.96693	1.93808	1.93702	2.35605	2.43298	2.41906	2.41794	2.148	2.13696
5.48854	5.53273	5.54471	5.48435	5.52246	5.53158	5.53673	5.45527	5.57319	5.60493	5.51561	5.53862	5.4701	5.54905	5.52663	5.5945	5.38742	5.43466	5.52661	0.939307	1.69684	1.42722	1.163	0.906291	0.838736	1.4422	1.1887	0.965526	0.88821	0.934597	0.500367	0.132844	0.0531633	0.94134	0.527216	0.130427	0.0487428	1.47125	2.22334	2.19819	2.0481	1.96098	1.94519	1.93914	2.3601	2.43093	2.4241	2.41336	2.14824	2.13412
5.55116	5.60316	5.61417	5.58024	5.66332	5.67737	5.60716	5.50715	5.58103	5.60202	5.58118	5.56409	5.47403	5.55101	5.59316	5.69623	5.56739	5.62449	5.59215	0.949319	1.70775	1.43559	1.18602	0.934781	0.85972	1.43757	1.19809	0.971061	0.877659	0.947473	0.50349	0.134655	0.0541191	0.948255	0.540106	0.15628	0.056973	1.48365	2.23698	2.20602	2.052	1.96	1.95302	1.94501	2.364	2.42799	2.42804	2.42804	2.15798	2.139
5.62619	5.67414	5.69331	5.68756	5.81117	5.8465	5.67807	5.57385	5.59532	5.60927	5.6631	5.60643	5.48918	5.55411	5.66419	5.80153	5.74594	5.84743	5.66227	0.944413	1.70618	1.43199	1.19411	0.944516	0.877955	1.44491	1.1941	0.966936	0.886287	0.940031	0.507915	0.141294	0.0582678	0.945893	0.555726	0.14738	0.0540932	1.48047	2.23003	2.21405	2.05411	1.96002	1.96085	1.94891	2.36514	2.42414	2.44815	2.44717	2.14811	2.13902
5.70484	5.74982	5.77991	5.79015	5.95344	6.01109	5.74875	5.63051	5.61739	5.62812	5.73591	5.6356	5.50114	5.56114	5.74282	5.90249	5.94028	6.07333	5.74572	0.94672	1.69332	1.42098	1.19498	0.966427	0.900787	1.43778	1.18367	0.958268	0.902322	0.941616	0.512852	0.146087	0.0619861	0.948812	0.532824	0.150348	0.0722813	1.47217	2.23222	2.21698	2.06119	1.96095	1.95095	1.94314	2.374	2.43317	2.45829	2.45829	2.15522	2.13998
5.78034	5.82436	5.85835	5.8784	6.05346	6.13754	5.82037	5.69226	5.67416	5.67417	5.81436	5.70116	5.50709	5.56704	5.81734	6.00444	6.11558	6.25062	5.81637	0.928293	1.68701	1.40711	1.20511	1.02722	0.949292	1.43533	1.18026	0.957362	0.932622	0.924678	0.517745	0.146	0.0614443	0.929228	0.53122	0.16494	0.0948111	1.46242	2.241	2.21604	2.06901	1.95896	1.94898	1.94902	2.37403	2.44004	2.47003	2.47004	2.164	2.13901
5.85805	5.90505	5.93698	5.96913	6.15867	6.26056	5.90387	5.75204	5.71185	5.71281	5.89609	5.73711	5.52853	5.57629	5.89408	6.10415	6.24704	6.39003	5.89905	0.913044	1.66956	1.39755	1.20207	1.05662	0.97229	1.42246	1.17834	0.960214	0.944346	0.910625	0.503309	0.154948	0.0669023	0.913046	0.504657	0.165095	0.104222	1.44453	2.23999	2.22411	2.07095	1.94893	1.94513	1.95407	2.38111	2.44813	2.4761	2.47911	2.165	2.14101
5.94634	5.99302	6.01893	6.06312	6.29681	6.39043	5.97702	5.83861	5.78338		5.98717	5.83084	5.57328	5.60388	5.98422	6.1999	6.33325	6.47518	5.98705	0.899176	1.65071	1.383	1.1935	1.05033	0.980668	1.40124	1.17903	0.968024		0.896817	0.510841	0.157805	0.070338	0.89935	0.528046	0.181353	0.120894	1.4294	2.23914	2.23317	2.06719	1.94322	1.95581	1.96019	2.39017	2.45922	2.48395		2.16512	2.1419
6.04119	6.07519	6.09718	6.14931	6.37021	6.48917	6.0592	5.90418			6.07519	5.9463	5.62525	5.76125	6.0742	6.27718	6.3841	6.52307	6.07019	0.88682	1.64043	1.3711	1.18595	1.0589	0.991111	1.38878	1.15938			0.884514	0.523073	0.179953	0.135954	0.887166	0.525834	0.162778	0.0938622	1.41652	2.24501	2.24001	2.07503	1.95195	1.94802	1.968	2.39702	2.46802			2.17001	2.13799
6.12715	6.16218	6.18005	6.28686	6.46606	6.56386	6.14827	5.98745			6.16118	6.08168	5.73748	5.87249	6.16515	6.36011	6.42818	6.556	6.15621	0.877942	1.62973	1.36394	1.16353	1.01003	0.9914	1.37752	1.14816			0.877416	0.528908	0.199143	0.155639	0.876646	0.523102	0.139553	0.0681026	1.40838	2.24813	2.24609	2.08701	1.93007	1.95791	1.96791	2.40704	2.47782			2.17307	2.13306
6.20581	6.24278	6.25166	6.34495	6.53771	6.62181	6.23491	6.08635			6.24169	6.19669	5.83871	5.97469	6.24378	6.43478	6.44015	6.55602	6.23876	0.881672	1.63754	1.36736	1.15551	1.01117	0.97076	1.376	1.12847			0.880739	0.523182	0.200243	0.157201	0.880657	0.528581	0.146416	0.0675585	1.4134	2.25724	2.25217	2.08812	1.93546	1.9521	1.96183	2.41005	2.4661			2.1782	2.13705
6.27832	6.31437	6.31835	6.38325	6.56616	6.6541	6.3114	6.18054	6.17255		6.30931	6.30455	5.94765	6.08215	6.31534	6.46615	6.44603	6.557	6.30935	0.892611	1.64536	1.38214	1.14901	0.994894	0.945049	1.39214	1.13192	0.905489		0.891559	0.514067	0.183879	0.141343	0.891411	0.529389	0.145429	0.0655013	1.41809	2.26705	2.259	2.093	1.95405	1.95603	1.95499	2.41199	2.46999	2.48602		2.18605	2.13902
6.34479	6.39191	6.39278	6.43621	6.59996	6.67396	6.39589	6.29412	6.28842		6.37378	6.4191	6.08408	6.11654	6.38679	6.49721	6.45304	6.55704	6.38384	0.907577	1.66355	1.39238	1.14717	0.970865	0.911246	1.40271	1.14906	0.921969		0.906187	0.515383	0.164591	0.0773834	0.9063	0.524909	0.141137	0.065629	1.4412	2.27711	2.25798	2.09294	1.96538	1.96201	1.95201	2.40904	2.46795	2.49089		2.19608	2.14305
6.41269	6.46984	6.4596	6.45526	6.59739	6.67085	6.47201	6.38935	6.41053		6.44057	6.51364	6.26148	6.33228	6.45477	6.51551	6.45607	6.56	6.45586	0.926775	1.68747	1.41344	1.17993	0.970023	0.886184	1.42026	1.16221	0.932995		0.925405	0.512546	0.132239	0.0577034	0.924945	0.518213	0.138377	0.0529595	1.46219	2.28646	2.2559	2.08798	1.99719	1.96315	1.95305	2.41185	2.46417	2.48185		2.20339	2.14695
6.48117	6.54416	6.52416	6.50611	6.61301	6.66496	6.55316	6.48422	6.5533	6.55834	6.50416	6.62023	6.44238	6.50541	6.52617	6.53606	6.45906	6.56008	6.53115	0.939873	1.70286	1.42665	1.17433	0.952799	0.864164	1.42937	1.16505	0.909035	0.83108	0.936891	0.522035	0.13505	0.0590464	0.939256	0.520265	0.138229	0.0493043	1.475	2.30496	2.252	2.087	2.00499	1.969	1.95502	2.40602	2.47101	2.47598	2.46	2.21897	2.14501
6.55697	6.61517	6.59505	6.55568	6.61719	6.64696	6.62714	6.58249	6.68877	6.71222	6.57796	6.72451	6.61685	6.6914	6.60203	6.56478	6.48816	6.59487	6.60011	0.941452	1.708	1.43264	1.17257	0.943247	0.852377	1.43362	1.17463	0.925414	0.85418	0.941758	0.520532	0.152652	0.0573792	0.937394	0.487386	0.129855	0.0473428	1.48253	2.28697	2.24994	2.08494	2.00203	1.97109	1.96418	2.41299	2.47418	2.46706	2.46182	2.20494	2.14785
6.62383	6.69493	6.66666	6.60209	6.63053	6.64434	6.70498	6.68436	6.81016	6.86347	6.64383	6.82712	6.81137	6.92251	6.67291	6.61835		6.58836	6.67603	0.943478	1.70569	1.42612	1.16054	0.924887	0.83938	1.43703	1.18237	0.969032	0.88568	0.942143	0.556478	0.13346	0.0541147	0.940913	0.540508		0.0893393	1.47839	2.28488	2.24595	2.08088	2.00417	1.97707	1.97622	2.41183	2.48595	2.47088	2.44983	2.20086	2.13831
6.69833	6.77335	6.73435	6.64624	6.65211	6.65806	6.78536	6.78039	6.93845	7.00459	6.71832	6.91343	6.98878	7.10585	6.75033	6.6733		6.6839	6.75834	0.938495	1.69661	1.41784	1.16195	0.918293	0.834936	1.43149	1.19088	0.995554	0.917395	0.936163	0.547203	0.133475	0.0592716	0.936957	0.568486		0.188121	1.46844	2.28001	2.24397	2.07602	2.01098	1.98004	1.98506	2.40499	2.48401	2.46602	2.44297	2.19502	2.15106
6.77398	6.85295	6.81391	6.70064	6.67737	6.67231	6.866	6.86903	7.03943	7.13763	6.79096	7.01021	7.16342	7.29747	6.82598	6.74095	6.52989	6.66188	6.836	0.930587	1.68246	1.40598	1.15289	0.914484	0.83167	1.41403	1.19853	1.03021	0.952231	0.925659	0.480809	0.13697	0.0845004	0.931768	0.596642	0.165575	0.121359	1.45585	2.28293	2.23799	2.0809	2.006	1.99009	1.99811	2.40201	2.48595	2.46986	2.43698	2.1989	2.16399
6.85404	6.93084	6.88875	6.75346	6.70834	6.69783	6.94797	6.95299	7.15604	7.27023	6.86997	7.10918	7.27858	7.4168	6.90604	6.81894	6.60168	6.73258	6.9178	0.919776	1.67063	1.39347	1.1466	0.911723	0.826995	1.40366	1.18641	1.04477	0.9705	0.916603	0.480724	0.141443	0.109764	0.919393	0.599924	0.16582	0.12193	1.444	2.277	2.23688	2.07285	2.00602	1.99715	2.00724	2.40283	2.4821	2.45927	2.43519	2.19102	2.16312
6.9362	7.00517	6.95918	6.81217	6.76212	6.73111	7.02717	7.03328	7.23827	7.36017	6.94921	7.19721	7.34209	7.48905	6.98821	6.89723	6.62914	6.75615	6.99018	0.912385	1.66038	1.38618	1.14547	0.915441	0.831618	1.39769	1.18459	1.06191	0.993866	0.910678	0.482052	0.129856	0.0957899	0.910652	0.595642	0.190358	0.146871	1.43476	2.277	2.23199	2.06699	2.007	2.00301	2.017	2.39599	2.48599	2.46998	2.443	2.19199	2.16801
7.02429	7.08119	7.04023	6.88714	6.81614	6.78203	7.1012	7.1548	7.35675	7.43389	7.04029	7.29017	7.38017	7.51031	7.07925	6.99762	6.69314	6.82119	7.07022	0.905712	1.65457	1.37771	1.14485	0.911823	0.830971	1.39184	1.15641	1.03735	1.00945	0.900891	0.469629	0.101614	0.0650067	0.907184	0.587654	0.206911	0.164673	1.42841	2.275	2.22798	2.06397	2.007	2.006	2.01803	2.39303	2.48	2.46218	2.44309	2.189	2.17086
7.10895	7.15892	7.1208	6.96222	6.89122	6.85027	7.17975	7.20712	7.4057	7.49217	7.12502	7.36625	7.39132	7.52985	7.16095	7.10357	6.768	6.89892	7.14982	0.900802	1.65513	1.37353	1.14132	0.918836	0.832287	1.39204	1.1573	1.03015	1.01216	0.898463	0.465628	0.0896151	0.049296	0.899837	0.56537	0.209176	0.167746	1.42643	2.27505	2.22695	2.0619	2.00685	2.00585	2.01993	2.395	2.47998	2.47402	2.44912	2.18902	2.16183
7.18535	7.23434	7.19137	7.0494	6.97852	6.93953	7.24833	7.25114	7.43313	7.53812	7.20435	7.41512	7.404	7.524	7.23734	7.20447	6.84639	6.9738	7.22135	0.903694	1.6634	1.38064	1.14063	0.910455	0.831743	1.39384	1.15961	1.0132	0.999756	0.900995	0.511188	0.111652	0.0432783	0.902891	0.533226	0.195294	0.154717	1.43331	2.27699	2.22502	2.05801	2.001	2	2.01695	2.395	2.47897	2.47499	2.45402	2.18998	2.15501
7.25888	7.3069	7.26997	7.13418	7.08862	7.05276	7.31878	7.28167	7.46034	7.56422	7.27788	7.44119	7.40505	7.524	7.30981	7.30412		6.93506	7.29581	0.917495	1.68079	1.39514	1.14543	0.903076	0.826177	1.40969	1.18515	1.03247	0.979701	0.914987	0.508761	0.109896	0.0408386	0.915912	0.503298		0.0725323	1.45191	2.27391	2.22902	2.06002	2.00099	1.99889	2.00689	2.39606	2.47294	2.47298	2.45906	2.18593	2.15706
7.3307	7.37972	7.34877	7.23052	7.22028	7.19584	7.38253	7.33621	7.48792	7.58219	7.34972	7.45646	7.409	7.52393	7.37575	7.39516		7.26062	7.36177	0.937987	1.7026	1.41623	1.1592	0.90682	0.829391	1.42831	1.19339	1.01421	0.953752	0.9356	0.509612	0.11119	0.0430952	0.935419	0.52677		0.113344	1.47548	2.2669	2.2311	2.06212	1.99993	1.98995	1.99773	2.401	2.46795	2.47095	2.46402	2.17988	2.16236
7.39917	7.44917	7.42019	7.33224	7.35233	7.35036	7.44417	7.38513	7.52505	7.59001	7.41917	7.47504	7.40901	7.52097	7.44616	7.48225	7.28324	7.40611	7.43316	0.949142	1.72082	1.43379	1.17596	0.910916	0.841945	1.44866	1.19584	1.00147	0.928463	0.944474	0.507668	0.111603	0.042507	0.948269	0.550938	0.0933782	0.0564593	1.49547	2.263	2.23501	2.06701	1.997	1.988	1.987	2.401	2.46601	2.469	2.465	2.175	2.177
7.46998	7.52105	7.5002	7.43239	7.48994	7.50028	7.51401	7.43886	7.54631	7.59604	7.48998	7.49241	7.41315	7.50706	7.51296	7.58647	7.38471	7.45464	7.50105	0.958217	1.73423	1.44531	1.1931	0.938708	0.860907	1.45954	1.19562	0.983247	0.904584	0.954353	0.502904	0.116967	0.0454497	0.956028	0.566499	0.126089	0.060252	1.50955	2.26413	2.23906	2.07306	1.997	1.98782	1.9887	2.39897	2.47007	2.469	2.46299	2.17613	2.17485
7.53671	7.59293	7.58176	7.52735	7.62244	7.65596	7.58308	7.49741	7.56725		7.55668	7.52126	7.42315	7.51112	7.57873	7.68618	7.56948	7.635	7.57291	0.960561	1.73666	1.44815	1.20449	0.961305	0.881198	1.46741	1.21707	0.96893		0.954377	0.51241	0.127455	0.0481016	0.960426	0.56537	0.144291	0.0570313	1.51074	2.2732	2.24305	2.07702	1.997	1.97546	1.9687	2.39675	2.47512	2.46952		2.18512	2.16493
7.60439	7.66938	7.6514	7.62052	7.75875	7.81281	7.66543	7.55337	7.57713		7.62337	7.57116	7.42905	7.51599	7.6474	7.77247	7.74688	7.83293	7.64838	0.954987	1.71949	1.44023	1.20336	0.991886	0.902886	1.45416	1.2205	0.989624		0.947471	0.535669	0.128847	0.0485705	0.956206	0.576772	0.129334	0.0559558	1.50373	2.28092	2.245	2.07802	1.99694	1.95396	1.95696	2.38699	2.47997	2.49007		2.18993	2.16201
7.65022	7.72829	7.71483	7.70459	7.8693	7.92394	7.71928	7.57353	7.60356	7.61113	7.67425	7.58947	7.44706	7.518	7.69275	7.84095	7.86306	7.96832	7.70577	0.933844	1.70072	1.43071	1.20251	0.979667	0.901668	1.43999	1.18198	0.952349	0.869041	0.929047	0.522344	0.139954	0.0553752	0.934585	0.553337	0.141834	0.0642868	1.48152	2.262	2.24403	2.08354	1.98735	1.95743	1.95745	2.39698	2.46904	2.49878	2.47908	2.17699	2.16394
7.7166	7.80058	7.79063	7.80326	7.99135	8.05826	7.79066	7.63044	7.62976	7.62486	7.74359	7.63162	7.45268	7.51806	7.76204	7.92806	7.97244	8.10724	7.77614	0.916981	1.68317	1.41288	1.20414	0.999872	0.929484	1.42452	1.16768	0.935801	0.889557	0.913276	0.526281	0.139904	0.0557158	0.917052	0.548787	0.168814	0.0853614	1.46644	2.26284	2.247	2.08754	1.97492	1.95154	1.95302	2.39536	2.47296	2.494	2.48791	2.17689	2.15897
7.76121	7.86318	7.85121	7.86423	8.09223	8.15131	7.83619	7.68819	7.66513	7.6631	7.7972	7.66115	7.47107	7.52203	7.79822	7.98824	8.14319	8.26625	7.83719	0.902505	1.66299	1.39516	1.19537	0.996712	0.942542	1.41101	1.16075	0.93744	0.894399	0.898087	0.50935	0.1588	0.0667656	0.905023	0.517571	0.157937	0.102991	1.44282	2.25002	2.25502	2.09101	1.97201	1.95997	1.95598	2.41501	2.47701	2.50402	2.49803	2.17301	2.16099
7.84386	7.93575	7.93378	7.95384	8.18384	8.27096	7.91172	7.76364	7.71661	7.70169	7.87591	7.72003	7.49743	7.53319	7.88284	8.08072	8.21669	8.36466	7.91283	0.892532	1.65156	1.39165	1.19348	1.02869	0.966631	1.40463	1.15683	0.941	0.89002	0.888863	0.505661	0.154945	0.0650493	0.894453	0.491085	0.168257	0.106999	1.43038	2.25695	2.26106	2.09404	1.97613	1.94988	1.94795	2.41707	2.47912	2.51003	2.50807	2.17698	2.15804
7.92838	8.00946	8.01044	8.03639	8.26639	8.36531	7.98248	7.82654	7.77656	7.7695	7.96534	7.82126	7.53969	7.55186	7.96539	8.15148	8.2845	8.42952	7.9944	0.881958	1.63913	1.38294	1.18169	1.04831	0.982504	1.39609	1.15346	0.925305	0.89687	0.878377	0.508668	0.16037	0.0659633	0.883957	0.530898	0.146311	0.0872051	1.41717	2.25204	2.26696	2.09797	1.98891	1.93809	1.94304	2.42395	2.49091	2.51298	2.51495	2.17501	2.16197
8.01219	8.09018	8.09219	8.10331			8.07419	7.90523	7.85123	7.84324	8.04819	7.94432	7.63325	7.76624	8.0512	8.24317	8.29811	8.43804	8.07918	0.88216	1.63768	1.38299	1.18179			1.38483	1.14453	0.931921	0.905159	0.881014	0.511848	0.17533	0.131094	0.881706	0.511955	0.147958	0.0825639	1.41551	2.25902	2.27402	2.10601	1.9949			2.42501	2.49199	2.526	2.52101	2.18202	2.16001
8.08877	8.16275	8.16772	8.22337	8.42915	8.51444	8.14978	7.99382	7.94085	7.93698	8.1238	8.07011	7.73305	7.86206	8.12976	8.31132	8.33903	8.455	8.1517	0.886212	1.64035	1.37855	1.15232	1.03357	0.976475	1.39057	1.15251	0.935981	0.900914	0.882738	0.530233	0.202183	0.159785	0.887975	0.517972	0.139259	0.0606806	1.41943	2.26805	2.28098	2.111	1.95514	1.95513	1.94704	2.42995	2.49002	2.52696	2.52502	2.18804	2.16199
8.16227	8.23429	8.23632	8.25865	8.44385	8.55658	8.22427	8.07223	8.0222	8.03107	8.20025	8.17596	7.834	7.96399	8.20228	8.3417	8.34197	8.455	8.21834	0.891211	1.65535	1.38874	1.15955	1.00515	0.960656	1.40592	1.15107	0.929345	0.887859	0.886364	0.520001	0.180454	0.138252	0.894199	0.52104	0.139171	0.0559566	1.434	2.27295	2.27902	2.111	1.96886	1.96787	1.95096	2.42505	2.49198	2.52304	2.52698	2.19196	2.16101
8.23929	8.3133	8.30825	8.32607	8.49699	8.585	8.29233	8.17635	8.16141	8.14049	8.27127	8.26643	7.93762	7.9508	8.28329	8.38505	8.342	8.45497	8.29229	0.908126	1.66735	1.40942	1.15685	0.988078	0.940578	1.4139	1.15977	0.931426	0.851476	0.906164	0.490782	0.134352	0.0556283	0.907856	0.514426	0.137962	0.0558065	1.45004	2.28204	2.27297	2.103	1.96915	1.97007	1.96104	2.42898	2.49599	2.52797	2.52796	2.20203	2.165
8.31275	8.38879	8.37069	8.34447	8.49563	8.58417	8.37587	8.26416	8.26553	8.26446	8.33975	8.3752	8.09395	8.15017	8.35576	8.39826	8.34203	8.448	8.36576	0.927092	1.68774	1.42858	1.1976	1.00935	0.932048	1.43238	1.17365	0.942363	0.860146	0.924665	0.498831	0.144941	0.067566	0.926824	0.513406	0.138359	0.0549328	1.46789	2.29104	2.26494	2.10187	2.00604	1.98803	1.97114	2.42493	2.494	2.52093	2.51794	2.21004	2.16402
8.37955	8.45952	8.43258	8.38672	8.55162	8.5989	8.45348	8.36731	8.40208	8.39413	8.40655	8.48228	8.26783	8.3437	8.42354	8.42184	8.34498	8.448	8.43354	0.940619	1.69793	1.4362	1.19997	0.953883	0.889128	1.45088	1.1816	0.906054	0.83486	0.936739	0.50334	0.154794	0.0654244	0.941452	0.509486	0.140019	0.0534003	1.4771	2.29497	2.26003	2.09008	2.00997	1.99098	1.98391	2.41904	2.494	2.51504	2.51303	2.21397	2.16599
8.45319	8.53222	8.50118	8.44313	8.55602	8.59199	8.53519	8.46828	8.53842	8.54645	8.48018	8.60127	8.45751	8.52761	8.4962	8.45509	8.35505	8.45903	8.50919	0.939908	1.70414	1.43899	1.20134	0.948026	0.872174	1.44617	1.19235	0.929059	0.859013	0.936711	0.528472	0.152095	0.0530136	0.940025	0.526542	0.142194	0.0506578	1.48248	2.294	2.25597	2.087	2.01002	1.99302	1.99702	2.41901	2.49801	2.50897	2.50295	2.21199	2.15499
8.52266	8.61278	8.56873	8.49057	8.56318	8.58802	8.6069	8.57203	8.6934	8.71343	8.54569	8.7029	8.64687	8.75508	8.57066	8.48752	8.37432	8.46897	8.5818	0.942834	1.70222	1.43814	1.18594	0.935055	0.854934	1.44486	1.19095	0.932566	0.86778	0.940729	0.536455	0.150131	0.0618574	0.941729	0.531199	0.144516	0.0650246	1.47604	2.29394	2.24601	2.08696	2.017	2.00205	2.00506	2.42194	2.50201	2.49689	2.48388	2.20994	2.15198
8.58637	8.68826	8.63931	8.54546	8.58083	8.58998	8.69414	8.67202	8.82966	8.85263	8.61234	8.79014	8.82821	8.95701	8.63437	8.5385		8.46603	8.65924	0.933462	1.68915	1.42325	1.16441	0.911215	0.84272	1.4389	1.19265	0.952543	0.889169	0.931927	0.520428	0.139574	0.0713169	0.931946	0.538904		0.101412	1.4669	2.28806	2.24699	2.08304	2.017	2.00695	2.01094	2.41606	2.50299	2.48611	2.47212	2.20406	2.15002
8.66319	8.76321	8.7122	8.59916	8.60006	8.60103	8.77422	8.76123	8.91132	8.98833	8.68219	8.86222	8.98633	9.12134	8.71419	8.59426		8.4885	8.74219	0.923469	1.67289	1.41232	1.14534	0.900826	0.832036	1.42789	1.2059	1.0052	0.925356	0.921526	0.589278	0.159473	0.100528	0.922533	0.546268		0.113854	1.45521	2.28598	2.23998	2.07899	2.01902	2.012	2.01502	2.40897	2.497	2.48601	2.46599	2.19998	2.15599
8.73477	8.84175	8.78473	8.6576	8.62248	8.61125	8.85476	8.84477	9.02718	9.10909	8.75377	8.94491	9.10703	9.247	8.78379	8.68889		8.67308	8.81377	0.912281	1.66001	1.39755	1.13433	0.895515	0.808608	1.41189	1.20245	1.03423	0.956731	0.90904	0.588549	0.174808	0.121381	0.912833	0.58558		0.242817	1.44138	2.27889	2.2339	2.07692	2.02596	2.01207	2.022	2.39795	2.49608	2.48892	2.46295	2.19288	2.1519
8.80846	8.91348	8.85449	8.71458	8.66866	8.63483	8.92747	8.91846	9.14017	9.21324	8.82746	9.03137	9.20528	9.3423	8.85945	8.77338		8.77625	8.88746	0.906641	1.65039	1.38654	1.12329	0.890248	0.805562	1.40277	1.2001	1.04093	0.979712	0.900413	0.598011	0.160316	0.100512	0.910259	0.592301		0.255835	1.43063	2.26808	2.22407	2.06906	2.02203	2.01895	2.022	2.39304	2.50394	2.48106	2.45804	2.18109	2.14207
8.90022	8.98519	8.9282	8.77517	8.72314	8.68514	9.00519	8.98416	9.22225	9.30118	8.91922	9.12425	9.22917	9.36909	8.95422	8.84329		8.84728	8.9662	0.893506	1.63983	1.37861	1.1187	0.896976	0.813248	1.39184	1.1937	1.05229	0.999677	0.890872	0.592771	0.152739	0.0903007	0.8938	0.54638		0.213492	1.42127	2.27099	2.21599	2.05998	2.02298	2.01299	2.024	2.383	2.49799	2.47399	2.46	2.18399	2.13796
8.98684	9.05972	9.00674	8.8428	8.77784	8.7418	9.07772	9.04562	9.31794	9.37147	9.00683	9.21978	9.29594	9.402	9.04081	8.95821		8.9571	9.04272	0.888251	1.63629	1.37202	1.11764	0.899467	0.808742	1.38663	1.19058	1.06019	1.00999	0.884131	0.596123	0.128936	0.0441704	0.890079	0.534619		0.194755	1.41652	2.26895	2.21099	2.05295	2.01594	2.00796	2.02495	2.38199	2.49391	2.46905	2.45903	2.18195	2.12406
9.06721	9.12833	9.07731	8.91925	8.85821	8.81825	9.14633	9.10442	9.31206	9.41656	9.08622	9.29427	9.29006	9.402	9.11824	9.07387		9.06197	9.11133	0.893132	1.6413	1.3725	1.11686	0.898242	0.813741	1.3933	1.1935	1.0559	1.00355	0.889052	0.507448	0.114214	0.0442096	0.894744	0.524915		0.184718	1.41837	2.26405	2.21001	2.04805	2.01006	2.00404	2.02005	2.38101	2.48509	2.47395	2.46197	2.17705	2.12994
9.14218	9.19818	9.15319	9.00725	8.95028	8.91728	9.20916	9.15713	9.33111	9.45004	9.16119	9.32407	9.291	9.40199	9.19317	9.16224		9.1542	9.18217	0.902305	1.65543	1.38321	1.11937	0.889049	0.823074	1.40031	1.19985	1.03956	0.986559	0.900085	0.517676	0.124823	0.0438891	0.901744	0.516404		0.166752	1.43132	2.25499	2.209	2.046	1.99999	1.99598	2.01097	2.38301	2.47599	2.478	2.46999	2.16799	2.13102
9.21066	9.26769	9.22777	9.10398	9.05729	9.02639	9.26966	9.20854	9.37331	9.46505	9.23366	9.35017	9.29104	9.399	9.26065	9.25585		9.228	9.24965	0.915952	1.67738	1.39909	1.13126	0.888937	0.824677	1.41488	1.19843	1.02685	0.96297	0.913772	0.512317	0.126142	0.0435593	0.914888	0.513888		0.162639	1.45209	2.25094	2.20907	2.04701	1.99501	1.98788	2.00085	2.38597	2.47094	2.47898	2.46802	2.16298	2.13712
9.27453	9.3345	9.30244	9.19929	9.18306	9.16199	9.33353	9.26061	9.40377	9.46996	9.29753	9.36688	9.29497	9.399	9.32353	9.33839		9.13072	9.31253	0.931753	1.70211	1.41997	1.15085	0.912951	0.833187	1.42953	1.20099	1.01061	0.933807	0.92852	0.508091	0.126299	0.0434905	0.931199	0.510813		0.0525485	1.474	2.24504	2.21595	2.04799	1.99599	1.97609	1.98611	2.38302	2.46504	2.47701	2.46999	2.16101	2.14891
9.33515	9.40516	9.37317	9.2982	9.32629	9.31335	9.39315	9.30912	9.43501	9.472	9.36215	9.37806	9.29104	9.386	9.38115	9.44425	9.23341	9.29341	9.38217	0.949975	1.71812	1.44002	1.17538	0.921246	0.843427	1.45658	1.19967	0.978829	0.910196	0.946093	0.50083	0.127434	0.0481144	0.949447	0.543205	0.15534	0.0617562	1.4914	2.24002	2.21802	2.051	1.98599	1.974	1.97798	2.382	2.461	2.467	2.46598	2.15502	2.14999
9.40067	9.47367	9.44476	9.3839	9.4482	9.46356	9.4587	9.36057	9.43811	9.47301	9.42375	9.4042	9.30905	9.38806	9.4437	9.54792	9.40681	9.4681	9.45568	0.960573	1.72793	1.44991	1.18577	0.932636	0.85914	1.46851	1.20781	0.978536	0.895947	0.955575	0.505178	0.137653	0.0499633	0.96074	0.553893	0.146875	0.060088	1.50021	2.24799	2.22705	2.053	1.98095	1.97487	1.97083	2.38204	2.459	2.466	2.45804	2.16298	2.14497
9.46436	9.53736	9.51727	9.47013	9.56285	9.6125	9.52533	9.41545	9.44889	9.47399	9.49528	9.4238	9.31395	9.39394	9.51033	9.63611	9.58026	9.66898	9.52035	0.958956	1.73158	1.45185	1.20031	0.97247	0.885881	1.468	1.20948	0.977243	0.909989	0.954184	0.507814	0.141808	0.0512372	0.958809	0.56185	0.151177	0.0522488	1.50063	2.24701	2.23195	2.053	1.97605	1.96213	1.95417	2.38596	2.459	2.466	2.46196	2.16102	2.14203
9.53219	9.60618	9.58919	9.56222	9.68732	9.76134	9.59618	9.47015	9.47712		9.56119	9.47807	9.32103	9.39601	9.57719	9.72123	9.75042	9.86247	9.58918	0.949716	1.72313	1.44286	1.20409	1.00162	0.91703	1.45844	1.20179	0.968294		0.945987	0.52391	0.146663	0.0522831	0.948687	0.560921	0.146586	0.0572594	1.49264	2.24801	2.24001	2.05702	1.977	1.95297	1.94097	2.38601	2.45902	2.46104		2.15802	2.13801
9.60674	9.67771	9.66569	9.64988	9.81533	9.89928	9.66674	9.52855			9.63668	9.50761	9.3311	9.40006	9.65171	9.81294	9.9205	10.0493	9.65971	0.936169	1.71226	1.42879	1.20348	1.0217	0.940944	1.45183	1.19456			0.93252	0.523941	0.147829	0.053507	0.935363	0.525296	0.132966	0.0691993	1.48098	2.24996	2.24308	2.06505	1.97792	1.94189	1.93097	2.38907	2.46701			2.16398	2.13999
9.67747	9.7455	9.73151	9.73338	9.94206	10.0211	9.73747	9.58061			9.70152	9.56557	9.34093	9.40596	9.7195	9.90233	10.0629	10.1751	9.7275	0.920864	1.6975	1.41605	1.19755	1.03057	0.959432	1.44004	1.19167			0.918226	0.516446	0.151523	0.054175	0.919448	0.503065	0.126885	0.0891118	1.4668	2.24603	2.25094	2.06996	1.97006	1.93108	1.92802	2.39595	2.46799			2.16201	2.13901
9.7542	9.81318	9.80718	9.81622	10.0153	10.1402	9.80818	9.64119			9.7822	9.64126	9.37719	9.41542	9.79919	9.9892	10.1391	10.2531	9.80218	0.907971	1.68489	1.40094	1.18767	1.05766	0.981179	1.42393	1.18847			0.906594	0.528097	0.153277	0.0568031	0.905598	0.510786	0.132685	0.0768248	1.45258	2.244	2.255	2.075	1.963	1.91601	1.925	2.39901	2.48501			2.159	2.13099
9.83882	9.88773	9.88173	9.90827	10.1331	10.2427	9.88374	9.72291			9.86582	9.74911	9.45785	9.59184	9.87986	10.0728	10.1623	10.2861	9.87776	0.895618	1.67163	1.38791	1.1767	1.0549	1.00165	1.4103	1.17675			0.89577	0.539457	0.189953	0.150277	0.892026	0.521959	0.130584	0.0662024	1.43983	2.24408	2.25703	2.07704	1.96354	1.92019	1.92701	2.40506	2.48902			2.15805	2.1269
9.91624	9.95731	9.95131	10.0288	10.238	10.3084	9.9543	9.80915			9.94324	9.85397	9.53821	9.67122	9.9612	10.1453	10.1927	10.291	9.95029	0.890669	1.66646	1.38212	1.16145	1.03641	1.00975	1.40346	1.19031			0.891017	0.53542	0.209181	0.169956	0.88694	0.540824	0.123391	0.0569412	1.43559	2.25192	2.25997	2.08096	1.91943	1.93783	1.92799	2.41094	2.49098			2.16295	2.1171
9.99616	10.0322	10.0221	10.0911	10.2911	10.3621	10.0352	9.87518			10.0201	9.96924	9.64224	9.77124	10.0412	10.2101	10.213	10.298	10.0252	0.889128	1.66556	1.38317	1.15789	1.0184	0.999517	1.4022	1.18409			0.887824	0.538299	0.227146	0.188327	0.887003	0.542489	0.129864	0.0476052	1.43744	2.25902	2.26299	2.081	1.92501	1.926	1.926	2.398	2.49901			2.17101	2.11402
10.0657	10.1057	10.0846	10.1314	10.3162	10.3972	10.1117	9.95383	9.90022		10.0847	10.077	9.74816	9.8777	10.1137	10.2423	10.216	10.304	10.0917	0.892956	1.6736	1.39153	1.15759	0.99592	0.975798	1.40282	1.17318	0.957037		0.889564	0.533536	0.220785	0.181707	0.89265	0.537511	0.127419	0.0454838	1.44635	2.26704	2.25798	2.07896	1.93127	1.92615	1.92605	2.39599	2.504	2.55881		2.17705	2.12101
10.1325	10.1735	10.1456	10.1737	10.3378	10.4159	10.1775	10.0324	10.0152		10.1475	10.1763	9.85819	9.84921	10.1835	10.2728	10.219	10.3	10.1595	0.905776	1.68873	1.40559	1.16051	0.980751	0.942544	1.41665	1.18057	0.952027		0.902267	0.527445	0.198573	0.0887128	0.90493	0.519641	0.128264	0.0439513	1.46304	2.27097	2.25601	2.07503	1.95681	1.9399	1.93096	2.39501	2.504	2.54113		2.18196	2.12199
10.1982	10.2362	10.2042	10.1681	10.321	10.411	10.2502	10.1262	10.1243	10.1313	10.2092	10.2722	9.99542	10.0256	10.2522	10.2901	10.223	10.297	10.2232	0.919765	1.69725	1.42315	1.19075	1.00619	0.916402	1.42537	1.19503	0.965696	0.884752	0.916162	0.525517	0.156513	0.0571381	0.918287	0.511397	0.128727	0.0425797	1.48081	2.27701	2.25199	2.072	1.99701	1.95601	1.94003	2.391	2.49701	2.53998	2.54099	2.18601	2.12504
10.2586	10.3087	10.2646	10.2225	10.3332	10.3939	10.3166	10.2128	10.2472	10.2484	10.2706	10.3551	10.1568	10.2395	10.3166	10.3144	10.2265	10.2817	10.2896	0.929385	1.7065	1.43553	1.19481	0.985777	0.90164	1.43966	1.18308	0.945597	0.851611	0.92463	0.509322	0.123498	0.0598749	0.928468	0.506539	0.127543	0.038707	1.49176	2.27993	2.24795	2.07097	1.99996	1.96008	1.95212	2.39199	2.50104	2.53301	2.53704	2.18891	2.13886
10.3184	10.3734	10.3214	10.2695	10.3528	10.3871	10.3774	10.2922	10.3599	10.3827	10.3235	10.461	10.3283	10.3816	10.3774	10.3536	10.2785	10.3464	10.3484	0.930846	1.70984	1.43591	1.1867	0.949395	0.866562	1.44727	1.20369	0.978519	0.880181	0.926502	0.533276	0.100485	0.0290212	0.929252	0.513056	0.112626	0.041265	1.49466	2.27307	2.24305	2.06803	1.99604	1.96792	1.96389	2.39101	2.50496	2.53399	2.54096	2.18009	2.12513
[truncated: 64 more columns]
