# Supplementary material for: Kinematic Validation of a Multi-Kinect v2 Instrumented 10-Meter Walkway for Quantitative Gait Assessments
Source: PLoS One. 2015 Oct 13;10(10):e0139913. doi: 10.1371/journal.pone.0139913 (PMC4603795; doi:10.1371/journal.pone.0139913)
Supplement: S1 Data — (ZIP) [file pone.0139913.s001.zip › S1_Data/pp13_trial1.xls]

## Sheet: Sheet1
Kinect(x) SpineBase	Kinect(x) Head	Kinect(x) ShoulderLeft	Kinect(x) ElbowLeft	Kinect(x) WristLeft	Kinect(x) HandLeft	Kinect(x) ShoulderRight	Kinect(x) ElbowRight	Kinect(x) WristRight	Kinect(x) HandRight	Kinect(x) HipLeft	Kinect(x) KneeLeft	Kinect(x) AnkleLeft	Kinect(x) FootLeft	Kinect(x) HipRight	Kinect(x) KneeRight	Kinect(x) AnkleRight	Kinect(x) FootRight	Kinect(x) SpineShoulder	Kinect(y) SpineBase	Kinect(y) Head	Kinect(y) ShoulderLeft	Kinect(y) ElbowLeft	Kinect(y) WristLeft	Kinect(y) HandLeft	Kinect(y) ShoulderRight	Kinect(y) ElbowRight	Kinect(y) WristRight	Kinect(y) HandRight	Kinect(y) HipLeft	Kinect(y) KneeLeft	Kinect(y) AnkleLeft	Kinect(y) FootLeft	Kinect(y) HipRight	Kinect(y) KneeRight	Kinect(y) AnkleRight	Kinect(y) FootRight	Kinect(y) SpineShoulder	Kinect(z) SpineBase	Kinect(z) Head	Kinect(z) ShoulderLeft	Kinect(z) ElbowLeft	Kinect(z) WristLeft	Kinect(z) HandLeft	Kinect(z) ShoulderRight	Kinect(z) ElbowRight	Kinect(z) WristRight	Kinect(z) HandRight	Kinect(z) HipLeft	Kinect(z) KneeLeft
0.074	0.118	0.103	0.103	0.156	0.175932	0.105971	0.0799903	0.150087		0.109	0.07	0.027	0.115	0.111	0.057	0.022971	0.0970193	0.086	0.748789	1.43616	1.20558	0.984639	0.785462	0.724302	1.20626	0.966708	0.767537		0.747509	0.454689	0.127077	0.0401496	0.75102	0.443933	0.131044	0.0548926	1.24394	2.267	2.258	2.105	2.044	2.043	2.05699	2.40501	2.44297	2.43894		2.193	2.175
0.0769997	0.121	0.106	0.106	0.156	0.172	0.106	0.0829997	0.158999		0.109	0.0729997	0.0299997	0.118	0.114	0.057	0.023	0.0989998	0.086	0.74881	1.43687	1.20526	0.98381	0.7852	0.72276	1.20665	0.96794	0.747062		0.74764	0.45565	0.12744	0.04011	0.75093	0.44412	0.1304	0.05438	1.2444	2.266	2.257	2.104	2.043	2.043	2.055	2.405	2.442	2.433		2.193	2.173
0.0770262	0.121052	0.114	0.106026	0.16	0.176026	0.110017	0.0830175	0.159017		0.109026	0.0730175	0.03	0.117983	0.114	0.0570349	0.02	0.0970175	0.0900262	0.748631	1.43612	1.20425	0.983279	0.785411	0.723716	1.206	0.967841	0.744957		0.74742	0.456157	0.126958	0.0390589	0.750811	0.444527	0.131664	0.0556932	1.24417	2.26598	2.25698	2.105	2.04299	2.042	2.05699	2.40696	2.44197	2.43296		2.19299	2.17297
0.0799629	0.126926	0.114	0.108963	0.16	0.178963	0.111975	0.0849753	0.160975		0.111963	0.0749753	0.03	0.116025	0.114	0.0609506	0.02	0.0989753	0.0929629	0.748709	1.43697	1.20408	0.982055	0.784452	0.723226	1.20611	0.969094	0.744565		0.74741	0.455804	0.129004	0.0389316	0.750958	0.444214	0.138839	0.0560554	1.2437	2.26402	2.25502	2.105	2.04201	2.042	2.05601	2.40206	2.43805	2.42806		2.19201	2.16905
0.08	0.13	0.117	0.109	0.16	0.178	0.112	0.085	0.159		0.112	0.0740001	0.03	0.116	0.118	0.061	0.02	0.099	0.0959998	0.74855	1.4366	1.20403	0.9818	0.78423	0.72167	1.20633	0.96977	0.74486		0.74725	0.4561	0.12807	0.03931	0.75082	0.44476	0.13644	0.05604	1.24357	2.264	2.254	2.104	2.042	2.042	2.053	2.402	2.438	2.443		2.192	2.166
0.0820236	0.136047	0.120016	0.112055	0.163024	0.175063	0.119024	0.0880236	0.160945		0.115016	0.078	0.03	0.116	0.121024	0.061	0.023	0.096	0.0990314	0.746898	1.43317	1.2037	0.981679	0.784125	0.723228	1.2052	0.969265	0.74538		0.746816	0.4567	0.128005	0.0394469	0.74746	0.444867	0.13657	0.0567092	1.24163	2.25999	2.24798	2.10197	2.04098	2.04098	2.05394	2.39999	2.43599	2.43894		2.19096	2.168
0.0849702	0.14194	0.12198	0.118931	0.16597	0.182921	0.12197	0.0909702	0.154069		0.11698	0.078	0.03	0.116	0.12397	0.061	0.023	0.096	0.10296	0.746672	1.43206	1.20378	0.972839	0.774725	0.721785	1.20445	0.971161	0.767833		0.746374	0.45667	0.127426	0.0390639	0.747519	0.444464	0.13654	0.056611	1.24207	2.25901	2.24602	2.09804	2.03803	2.03902	2.04707	2.39901	2.43501	2.43108		2.18605	2.168
0.085	0.148	0.129	0.125	0.169	0.183	0.125	0.093	0.164		0.117	0.078	0.03	0.115	0.123	0.063	0.023	0.097	0.112	0.74661	1.42822	1.20463	0.96787	0.76901	0.71762	1.20499	0.97065	0.75134		0.74615	0.45667	0.127	0.03969	0.7477	0.44537	0.13484	0.05664	1.23848	2.259	2.244	2.096	2.036	2.038	2.047	2.398	2.431	2.427		2.186	2.168
0.0890222	0.154067	0.135044	0.130044	0.171074	0.190044	0.133059	0.0930741	0.168044		0.12003	0.0800519	0.03	0.115993	0.127052	0.0660222	0.023	0.0960074	0.114067	0.746096	1.42773	1.20463	0.973779	0.774641	0.719541	1.20433	0.970966	0.746537		0.745204	0.456534	0.127748	0.0397988	0.74764	0.445317	0.135106	0.0567104	1.23967	2.25799	2.23798	2.09299	2.03799	2.03397	2.04499	2.39895	2.43097	2.42896		2.18499	2.16398
0.0919646	0.162894	0.140929	0.135929	0.180882	0.195929	0.140906	0.102882	0.173929		0.123953	0.0869173	0.03	0.115012	0.133917	0.0689646	0.023	0.0969882	0.122894	0.745626	1.4283	1.20289	0.961804	0.762862	0.719698	1.20617	0.971701	0.74487		0.744429	0.457083	0.127483	0.0396419	0.747699	0.444954	0.133302	0.0567693	1.23984	2.25701	2.23504	2.09102	2.03602	2.03005	2.04302	2.39208	2.42705	2.42406		2.18401	2.16104
0.0970003	0.176001	0.147001	0.139	0.184	0.195	0.151001	0.109001	0.173	0.186	0.13	0.0870002	0.03	0.116	0.136	0.0750006	0.023	0.0969999	0.13	0.74516	1.42387	1.20362	0.957781	0.758871	0.72058	1.20622	0.96955	0.7455	0.6875	0.74373	0.45523	0.12771	0.03992	0.74751	0.44436	0.13326	0.05659	1.2393	2.251	2.23	2.086	2.035	2.029	2.04	2.389	2.425	2.42	2.397	2.182	2.161
0.103047	0.185101	0.156094	0.14107	0.183023	0.197023	0.172	0.123047	0.175039	0.189109	0.135039	0.0910546	0.0300234	0.116	0.13807	0.0861794	0.023078	0.0960468	0.13314	0.745705	1.41776	1.20317	0.970878	0.771133	0.712437	1.20686	0.96572	0.742156	0.687627	0.744285	0.455835	0.127798	0.0404262	0.748037	0.443051	0.132598	0.0568205	1.23874	2.24895	2.22696	2.08195	2.02995	2.02599	2.03499	2.372	2.42395	2.41596	2.39599	2.17596	2.16293
0.108941	0.197873	0.167883	0.149912	0.185971	0.199971	0.172	0.128941	0.179951	0.202863	0.139951	0.0979317	0.0329707	0.116	0.146912	0.108776	0.0329024	0.101941	0.150824	0.745116	1.41843	1.20125	0.974355	0.774031	0.714569	1.20728	0.968186	0.742903	0.687254	0.743656	0.453949	0.127562	0.0399448	0.747604	0.444387	0.136145	0.0568794	1.23424	2.24306	2.22205	2.07507	2.02406	2.02501	2.03401	2.372	2.41806	2.41105	2.39501	2.17105	2.15409
0.114999	0.206999	0.17	0.153	0.189	0.203	0.183999	0.140999	0.189999		0.146999	0.102	0.033	0.116	0.149	0.138997	0.0359997	0.101	0.156999	0.74515	1.41726	1.20154	0.97499	0.77459	0.71706	1.20559	0.951462	0.74163		0.74266	0.45551	0.12759	0.0405399	0.74853	0.44755	0.13464	0.0572	1.23469	2.241	2.216	2.07	2.023	2.024	2.033	2.364	2.414	2.407		2.169	2.152
0.11907	0.215078	0.18207	0.155086	0.191047	0.208016	0.187117	0.145039	0.193133		0.151055	0.105016	0.033	0.115969	0.158063	0.177297	0.0461174	0.104023	0.16807	0.74353	1.4142	1.19768	0.973113	0.772738	0.713196	1.20403	0.950902	0.742715		0.741235	0.456913	0.127641	0.0403827	0.746815	0.450913	0.131251	0.054721	1.23151	2.23195	2.20897	2.06198	2.01795	2.01995	2.02397	2.36293	2.41196	2.40598		2.15992	2.15097
0.127891	0.224879	0.190891	0.165867	0.196928	0.209976	0.201819	0.14994	0.209795		0.157916	0.106976	0.033	0.112048	0.165904	0.214542	0.0608191	0.106964	0.176891	0.74356	1.41218	1.19898	0.971006	0.770043	0.710148	1.20064	0.956195	0.742048		0.740598	0.457335	0.127759	0.0394712	0.747442	0.456294	0.128909	0.0498401	1.22938	2.22607	2.20505	2.05904	2.01108	2.01407	2.02005	2.35411	2.40706	2.40304		2.15012	2.14705
0.136011	0.250012	0.201021	0.173014	0.205004	0.214006	0.211014	0.158023	0.216009		0.16801	0.110006	0.033	0.112003	0.176006	0.234024	0.0950298	0.136059	0.193014	0.74221	1.40656	1.19832	0.970079	0.769028	0.707365	1.19889	0.958782	0.763049		0.738719	0.457819	0.127962	0.03948	0.74676	0.436324	0.141466	0.0612749	1.22795	2.219	2.196	2.056	2.008	2.00799	2.012	2.35099	2.4	2.401		2.147	2.146
0.146074	0.261106	0.221114	0.186114	0.209041	0.220016	0.224155	0.180041	0.224278	0.25809	0.177106	0.116057	0.0330245	0.115008	0.182106	0.2574	0.123384	0.191449	0.206106	0.741889	1.40828	1.19678	0.96911	0.767185	0.693433	1.19907	0.942187	0.743699	0.706411	0.737586	0.456726	0.129638	0.0394653	0.747183	0.44014	0.137756	0.0565143	1.22874	2.21597	2.19596	2.05198	2.00393	1.99895	2.00897	2.34594	2.39995	2.40205	2.38609	2.14297	2.14298
0.154925	0.273891	0.234883	0.199883	0.213958	0.221983	0.242841	0.184958	0.257715	0.268908	0.189891	0.122941	0.0359749	0.115992	0.194891	0.30559	0.169606	0.245539	0.218891	0.742981	1.40865	1.19559	0.957063	0.754597	0.686608	1.2038	0.95271	0.744791	0.70174	0.739454	0.457424	0.129382	0.0401046	0.747517	0.471394	0.139684	0.0558259	1.22808	2.21203	2.19104	2.05002	1.99508	1.99305	2.00503	2.33906	2.39405	2.40795	2.39691	2.13903	2.14102
0.164998	0.293996	0.244998	0.203999	0.223998	0.230998	0.250998	0.192998	0.258		0.196998	0.135997	0.036	0.116	0.202998	0.312998	0.230987	0.297989	0.234996	0.74381	1.4079	1.19584	0.9556	0.75324	0.68748	1.20576	0.958319	0.74488		0.73934	0.464069	0.12848	0.04009	0.74949	0.459903	0.14053	0.0622686	1.22948	2.209	2.188	2.047	1.994	1.99	1.998	2.34	2.395	2.408		2.136	2.137
0.174169	0.311151	0.264115	0.221115	0.23708	0.241115	0.268133	0.207115	0.262027	0.280035	0.206124	0.145124	0.0400266	0.120018	0.214151	0.336213	0.285666	0.367843	0.250169	0.743562	1.40436	1.19707	0.94957	0.746959	0.680541	1.20056	0.965138	0.769909	0.709118	0.738664	0.463347	0.129172	0.0407741	0.74956	0.459965	0.148841	0.0647849	1.22855	2.206	2.18498	2.03996	1.99096	1.98497	1.99796	2.33801	2.39398	2.41025	2.40008	2.13299	2.13299
0.192747	0.327774	0.276827	0.233827	0.24588	0.253827	0.2828	0.219827	0.26496	0.283947	0.219813	0.158813	0.04296	0.121973	0.230774	0.35968	0.359001	0.460734	0.268747	0.743826	1.40547	1.19698	0.94737	0.744612	0.682829	1.20098	0.969372	0.776461	0.713333	0.739134	0.467434	0.126033	0.0412239	0.74957	0.455008	0.145634	0.0576176	1.22742	2.206	2.18303	2.03605	1.98705	1.98204	1.99307	2.33899	2.39203	2.43763	2.40888	2.13201	2.13201
0.206015	0.355014	0.298016	0.251013	0.262009	0.267014	0.300017	0.231011		0.315988	0.23802	0.170005	0.049	0.122	0.248012	0.381017	0.415031	0.52704	0.290011	0.740168	1.40241	1.19618	0.94387	0.741109	0.705171	1.19645	0.967708		0.714466	0.735028	0.468628	0.13016	0.0415704	0.746408	0.452112	0.152001	0.0707097	1.22625	2.205	2.183	2.035	1.984	1.976	1.989	2.337	2.392		2.38702	2.132	2.132
0.225147	0.373186	0.318211	0.268154	0.273256	0.285173	0.321205	0.245186	0.297026	0.30109	0.263128	0.176051	0.049032	0.122	0.263154	0.40216	0.454352	0.577404	0.304237	0.737828	1.39427	1.19314	0.943237	0.740311	0.706092	1.19925	0.965187	0.731284	0.696242	0.733045	0.465543	0.130642	0.0421223	0.743871	0.441708	0.165658	0.0956464	1.2232	2.20497	2.184	2.03099	1.98099	1.976	1.98996	2.33601	2.391	2.42601	2.41699	2.13097	2.12901
0.247773	0.401714	0.350675	0.291764	0.312606	0.311734	0.352685	0.273714	0.300961	0.314862	0.282803	0.183921	0.0539508	0.122	0.286764	0.426754	0.508458	0.639379	0.340636	0.734464	1.39622	1.18786	0.939646	0.737369	0.681882	1.19702	0.957091	0.741072	0.699636	0.730753	0.462877	0.130987	0.0424765	0.739395	0.439898	0.165363	0.108907	1.2156	2.20104	2.184	2.03001	1.98001	1.976	1.98406	2.33798	2.391	2.42798	2.41601	2.12704	2.12999
0.264976	0.419975	0.369973	0.313969	0.318992	0.32598	0.367979	0.288979	0.317976	0.330977	0.302972	0.203972	0.0569958	0.122	0.30098	0.451965	0.559928	0.68993	0.35498	0.730655	1.38855	1.185	0.93931	0.736301	0.678724	1.1933	0.954633	0.757427	0.688156	0.727704	0.465037	0.133227	0.0429394	0.734986	0.430473	0.15814	0.0997531	1.21378	2.198	2.185	2.031	1.979	1.974	1.982	2.34	2.393	2.426	2.42099	2.12301	2.127
0.296182	0.450171	0.398165	0.347222	0.348211	0.357148	0.405148	0.328063	0.341154	0.342148	0.327199	0.21208	0.0600171	0.124972	0.335176	0.475137	0.58612	0.714125	0.388159	0.726371	1.38405	1.18178	0.938193	0.735214	0.67757	1.18673	0.929825	0.729687	0.690925	0.724642	0.450181	0.132941	0.0436954	0.729391	0.431151	0.157145	0.0937571	1.20834	2.19399	2.18902	2.03101	1.98196	1.97394	1.97397	2.34103	2.40102	2.42795	2.42099	2.12497	2.13099
0.327583	0.479609	0.426622	0.385491	0.384518	0.382661	0.430661	0.338857	0.367648	0.367661	0.361544	0.225817	0.0629609	0.120065	0.365596	0.498687	0.606726	0.735713	0.415635	0.723034	1.37854	1.17767	0.92844	0.725519	0.663852	1.18076	0.928991	0.729147	0.684959	0.721462	0.424432	0.134845	0.0480817	0.726054	0.431407	0.156281	0.0967108	1.20335	2.19301	2.19196	2.03199	1.97509	1.96413	1.96808	2.34593	2.40396	2.4201	2.42001	2.12007	2.12903
0.357994	0.502995	0.463992	0.406996	0.414994	0.413993	0.456995	0.371993	0.383997	0.397994	0.388994	0.27199	0.0769971	0.12	0.396993	0.527994	0.610999	0.741999	0.442994	0.719111	1.37876	1.17453	0.92969	0.7267	0.668189	1.17911	0.926151	0.725531	0.688749	0.717811	0.459263	0.140389	0.0484099	0.721921	0.436549	0.153561	0.0941106	1.2036	2.193	2.195	2.033	1.974	1.968	1.975	2.347	2.401	2.425	2.424	2.118	2.123
0.404332	0.544294	0.495351	0.448399	0.455304	0.454294	0.496418	0.407285	0.448981	0.424285	0.432351	0.278285	0.0831234	0.131123	0.446323	0.553294	0.620218	0.746133	0.489237	0.718138	1.3815	1.17687	0.929095	0.726126	0.667556	1.17435	0.925265	0.727064	0.670608	0.717038	0.415857	0.136749	0.0497413	0.720788	0.43867	0.155417	0.0893684	1.20038	2.19105	2.20206	2.04005	1.97799	1.96799	1.96507	2.35502	2.41004	2.42705	2.42904	2.11704	2.13204
0.438647	0.574687	0.531627	0.489576	0.486677	0.484687	0.539556	0.436697	0.44702	0.453697	0.468627	0.307697	0.0958688	0.143869	0.479657	0.583687	0.642768	0.759859	0.513748	0.718952	1.38005	1.1798	0.929595	0.726773	0.669173	1.17193	0.925745	0.724328	0.677588	0.717901	0.414534	0.134622	0.0529767	0.721572	0.431444	0.156143	0.0819761	1.20448	2.19595	2.20794	2.04495	1.97701	1.96701	1.97193	2.35698	2.41396	2.43195	2.43296	2.12096	2.13596
0.490986	0.617988	0.585985	0.519992	0.527989	0.523989	0.570992	0.485987	0.509983	0.503986	0.521986	0.373982	0.122993	0.157996	0.532986	0.635986	0.663994	0.773996	0.566986	0.721439	1.3943	1.17981	0.935618	0.732788	0.676598	1.17424	0.955352	0.731068	0.67744	0.721129	0.408282	0.13287	0.0519203	0.72328	0.440248	0.147502	0.0692734	1.2108	2.203	2.218	2.054	1.98	1.963	1.972	2.364	2.41	2.438	2.433	2.131	2.126
0.51839	0.642293	0.604345	0.559263	0.575248	0.562383	0.612203	0.529203	0.536315	0.541315	0.545398	0.425593	0.169578	0.294593	0.561383	0.652075	0.667045	0.77803	0.58736	0.725977	1.39558	1.18428	0.941407	0.739434	0.67505	1.17949	0.92801	0.727186	0.676548	0.724147	0.394291	0.117129	0.0771901	0.729444	0.438877	0.146294	0.0659652	1.2129	2.21789	2.22406	2.05507	1.98798	1.96402	1.97602	2.37105	2.42006	2.44313	2.44499	2.14391	2.11595
0.569355	0.680516	0.64943	0.593566	0.607591	0.612368	0.638665	0.555665	0.577479	0.582479	0.597343	0.50302	0.245045	0.37202	0.611368	0.661876	0.672926	0.78195	0.634405	0.732053	1.41184	1.19309	0.952747	0.750381	0.698553	1.18284	0.930578	0.731831	0.67105	0.734173	0.416598	0.143101	0.103319	0.731316	0.435878	0.145569	0.062721	1.22279	2.20319	2.2319	2.06389	1.98602	1.96696	1.97896	2.37693	2.4279	2.45979	2.44401	2.13215	2.10909
0.600986	0.714985	0.674989	0.633982	0.658977	0.655981	0.688978	0.604978	0.634975	0.636976	0.627987	0.579966	0.315969	0.444968	0.646984	0.682991	0.679997	0.784999	0.658989	0.736988	1.40495	1.19653	0.954629	0.752689	0.693113	1.18969	0.95238	0.753021	0.704105	0.736989	0.421378	0.152096	0.113026	0.738467	0.428503	0.141042	0.0557231	1.22499	2.22099	2.237	2.065	1.99	1.977	1.989	2.377	2.425	2.45	2.446	2.14599	2.11
0.635245	0.742299	0.716153	0.66223	0.694314	0.701376	0.708314	0.636345	0.676376	0.68536	0.662276	0.646483	0.389575	0.512824	0.680192	0.701092	0.686008	0.785031	0.693261	0.744242	1.42327	1.20669	0.963523	0.762878	0.71175	1.1975	0.944346	0.746136	0.688688	0.747294	0.419719	0.147006	0.107623	0.74248	0.435618	0.140802	0.053718	1.23577	2.22299	2.242	2.07898	1.99802	1.97602	1.98398	2.38105	2.43205	2.45405	2.44001	2.14901	2.10405
0.666675	0.780604	0.735797	0.691696	0.734584	0.749503	0.748584	0.680543	0.724503	0.731523	0.697635	0.708361	0.463239	0.490233	0.704746	0.712878	0.68699	0.788959	0.726655	0.753484	1.42474	1.21308	0.960105	0.761326	0.720668	1.2	0.963086	0.766163	0.694807	0.759375	0.424689	0.141408	0.0631495	0.748943	0.435313	0.138504	0.0508991	1.24183	2.22201	2.242	2.07603	2.00097	1.97897	1.98103	2.38793	2.43794	2.46093	2.44099	2.14999	2.11093
0.700991	0.807993	0.771991	0.732989	0.77399	0.78699	0.773993	0.729987	0.774987	0.781987	0.724993	0.767984	0.566973		0.745989	0.720998	0.687	0.785001	0.759991	0.764377	1.43338	1.21849	0.981884	0.782304	0.727428	1.20839	0.942445	0.744716	0.683363	0.766958	0.433038	0.117286		0.762996	0.431341	0.13766	0.0517998	1.2475	2.228	2.247	2.074	2.005	1.979	1.985	2.397	2.445	2.462	2.441	2.155	2.115
0.738197	0.844219	0.802189	0.759227	0.806235	0.827235	0.828174	0.775182	0.827424	0.843401	0.762197	0.833462	0.670742	0.747666	0.780227	0.738098	0.69	0.777053	0.79028	0.764464	1.43283	1.22366	0.984442	0.787075	0.732341	1.21272	0.974845	0.773644	0.69962	0.767175	0.443974	0.125492	0.050924	0.762612	0.430411	0.136748	0.0493737	1.2518	2.23202	2.24801	2.07702	2.00603	1.97805	1.97805	2.38802	2.45098	2.45698	2.44099	2.15902	2.116
0.763677	0.87264	0.82669	0.788628	0.836615	0.857615	0.850715	0.798702	0.882305	0.895342	0.787677	0.893243	0.766784	0.833908	0.809628	0.750839	0.69	0.783913	0.826541	0.764974	1.44247	1.22316	0.992498	0.794229	0.733713	1.21272	0.976825	0.76892	0.702187	0.767881	0.450962	0.147699	0.059215	0.762867	0.426707	0.136533	0.0576255	1.25258	2.23398	2.24899	2.07898	2.00995	1.98491	1.98491	2.39096	2.44902	2.45502	2.44001	2.16098	2.116
0.803987	0.90599	0.882982	0.816991	0.866991	0.88899	0.891987	0.858981	0.930985	0.950983	0.826988	0.943984	0.888962	1.01494	0.852986	0.763996	0.699997	0.795996	0.849993	0.761661	1.43221	1.21207	0.989341	0.792691	0.73313	1.21668	0.97577	0.775128	0.699261	0.765191	0.464326	0.14756	0.110064	0.759001	0.424921	0.124394	0.0426948	1.25328	2.234	2.251	2.084	2.01	1.978	1.981	2.398	2.446	2.449	2.434	2.161	2.116
0.834267	0.938282	0.900366	0.859206	0.904191	0.921206	0.920358	0.902328	0.968503	1.00645	0.85732	0.975442	1.00673		0.879213	0.779175		0.798924	0.90316	0.756033	1.44245	1.21073	0.982083	0.784772	0.726338	1.21271	0.984003	0.789929	0.710294	0.760652	0.458141	0.160076		0.752447	0.412704		0.0440361	1.24617	2.23798	2.25101	2.08203	2.00604	1.97198	1.97995	2.39501	2.44799	2.44295	2.42894	2.16497	2.12301
0.868658	0.974639	0.947531	0.885736	0.928756	0.947736	0.966541	0.94458	1.03336	1.06442	0.89859	1.03243	1.10106	1.22598	0.906727	0.801775			0.923795	0.75	1.43017	1.20423	0.979852	0.776027	0.715765	1.19623	0.967672	0.77687	0.705616	0.755739	0.458298	0.17111	0.109898	0.745608	0.408125			1.2435	2.23602	2.25199	2.08596	2.01095	1.97002	1.97406	2.39599	2.44701	2.43706	2.42108	2.16104	2.12399
0.912983	1.01698	0.978988	0.93598	0.966985	0.982986	0.998987	0.972989	1.06799	1.11498	0.935985	1.08298	1.18197	1.30997	0.959979	0.887966			0.978978	0.743413	1.4295	1.19571	0.958159	0.758757	0.709712	1.18543	0.961562	0.778799	0.70567	0.751522	0.439937	0.180027	0.122125	0.736913	0.489428			1.2346	2.231	2.251	2.082	2	1.967	1.972	2.396	2.445	2.441	2.413	2.155	2.125
0.945435	1.04837	1.02137	0.961497	0.995303	1.01029	1.04033	1.0323	1.1255	1.17038	0.976404	1.12337		1.36129	0.987458	0.966977		0.964806	1.00241	0.740888	1.41999	1.19179	0.955405	0.756099	0.694237	1.17865	0.953979	0.770932	0.699246	0.744353	0.446453		0.123075	0.737822	0.475016		0.191378	1.2307	2.22996	2.24697	2.08097	2.00199	1.965	1.96595	2.392	2.44097	2.43095	2.40791	2.15497	2.12311
1.00033	1.09542	1.06842	1.02423	1.03353	1.04655	1.08248	1.06954	1.18922	1.21841	1.02737	1.17042	1.27155	1.39755	1.04529	0.964036		0.940301	1.05436	0.73685	1.41239	1.18196	0.954817	0.753443	0.687532	1.18061	0.9475	0.753564	0.689865	0.740893	0.445571	0.151817	0.0958843	0.734244	0.492209		0.151945	1.22174	2.22506	2.24305	2.07705	2.00101	1.965	1.96007	2.392	2.43705	2.42507	2.39713	2.15105	2.13683
1.04499	1.12699	1.10999	1.04999	1.07399	1.07999	1.11499	1.11999	1.21299	1.25399	1.06999	1.19399	1.33198	1.44799	1.08499	1.00499		0.97599	1.09199	0.73539	1.41733	1.18043	0.947602	0.747432	0.680232	1.17664	0.939202	0.749191	0.686271	0.738351	0.450789	0.118889	0.0611893	0.73396	0.497189		0.156219	1.22202	2.227	2.239	2.074	1.999	1.965	1.959	2.392	2.429	2.421	2.395	2.151	2.143
1.09634	1.17831	1.15533	1.11332	1.11936	1.12531	1.17129	1.15136	1.26409	1.28922	1.12727	1.2394	1.31891	1.44592	1.13738	1.06541		1.00037	1.13931	0.734802	1.41589	1.179	0.946243	0.74499	0.683136	1.17969	0.946933	0.750748	0.686135	0.738402	0.483157	0.117835	0.062638	0.73272	0.487899		0.166364	1.22387	2.22099	2.23497	2.06796	1.99699	1.95901	1.95699	2.38895	2.42498	2.41602	2.39601	2.14201	2.13804
1.14153	1.21858	1.19855	1.15556	1.1675	1.16657	1.2096	1.19851	1.27588	1.3177	1.16263	1.29245	1.30712	1.43511	1.18748	1.11944		1.04949	1.18057	0.738967	1.42105	1.18396	0.947923	0.746346	0.682645	1.17786	0.934183	0.743911	0.680241	0.742567	0.395709	0.1198	0.0636891	0.736649	0.49177		0.169557	1.22881	2.21902	2.23104	2.06305	1.99601	1.95999	1.95601	2.38207	2.42203	2.41897	2.39699	2.14299	2.14295
1.18999	1.26399	1.24499	1.20898	1.22098	1.22098	1.25899	1.23799	1.31899	1.34399	1.21798	1.31	1.32	1.432	1.22699	1.19298		1.12098	1.23199	0.743349	1.43059	1.19169	0.951889	0.749739	0.697426	1.18543	0.948846	0.761795	0.686148	0.749038	0.434889	0.146382	0.0699082	0.738819	0.466147		0.144577	1.23237	2.216	2.226	2.065	1.988	1.959	1.959	2.374	2.411	2.421	2.402	2.138	2.16199
1.22439	1.30529	1.28335	1.25437	1.27045	1.27146	1.28932	1.26824	1.34232	1.36616	1.24942	1.31723	1.33105	1.44002	1.26834	1.29423		1.22103	1.26333	0.747487	1.43078	1.19598	0.95795	0.755664	0.691185	1.18802	0.955252	0.75331	0.685376	0.75316	0.434208	0.142511	0.0619709	0.743518	0.419526		0.102626	1.23899	2.21099	2.222	2.06192	1.98598	1.95898	1.96202	2.37496	2.40799	2.41702	2.404	2.13698	2.16322
1.27536	1.34352	1.32844	1.3024	1.32828	1.33125	1.33147	1.29961	1.38447	1.38674	1.30431	1.34762	1.33693	1.44296	1.31245	1.32462		1.22495	1.30646	0.753594	1.44252	1.20523	0.963185	0.760134	0.704839	1.19721	0.947714	0.731226	0.686131	0.757022	0.437795	0.137473	0.0555898	0.751026	0.434542		0.125454	1.24838	2.21001	2.222	2.05212	1.98304	1.95604	1.96496	2.37006	2.40701	2.41898	2.404	2.13502	2.19164
1.301	1.372	1.355	1.339	1.38	1.385	1.353	1.331	1.402	1.411	1.332	1.357	1.337	1.443	1.336			1.282	1.332	0.75754	1.44973	1.21043	0.97457	0.76958	0.71052	1.2017	0.95921	0.74669	0.69524	0.7584	0.43541	0.13739	0.05398	0.75789			0.11521	1.25513	2.22	2.223	2.054	1.985	1.959	1.964	2.37	2.406	2.427	2.413	2.144	2.199
1.34822	1.42122	1.40325	1.3903	1.43741	1.45249	1.40513	1.36217	1.42718	1.44418	1.38024	1.37012	1.34098	1.418	1.38123	1.40655	1.21471	1.22993	1.37925	0.764015	1.45593	1.21693	0.984182	0.782082	0.71585	1.21502	0.962182	0.74673	0.700498	0.760996	0.424743	0.138198	0.0499543	0.767796	0.437561	0.115655	0.0438535	1.26524	2.21301	2.22	2.05102	1.98001	1.96005	1.95498	2.36501	2.41302	2.42905	2.41507	2.137	2.18385
1.37573	1.44873	1.43568	1.42863	1.49048	1.51539	1.42184	1.38379	1.44978	1.46777	1.4107	1.38486	1.33902	1.418	1.41071	1.47731	1.30512	1.34884	1.41168	0.765921	1.45978	1.22188	0.989587	0.793904	0.728635	1.22145	0.963685	0.758277	0.712978	0.762981	0.425176	0.136715	0.0505046	0.76979	0.450503	0.122721	0.0468606	1.26273	2.21399	2.22	2.05397	1.98099	1.96594	1.95302	2.36599	2.41597	2.43494	2.42391	2.137	2.16419
1.41299	1.49399	1.48399	1.48299	1.54899	1.57399	1.47099	1.412	1.476	1.491	1.44899	1.394	1.342	1.427	1.44899	1.53899	1.40798	1.47098	1.44899	0.771809	1.4546	1.22642	1.00175	0.808228	0.735259	1.22676	0.973349	0.780927	0.722539	0.769159	0.435668	0.13918	0.05023	0.775219	0.459029	0.128599	0.0571285	1.26676	2.219	2.218	2.051	1.983	1.959	1.958	2.363	2.416	2.439	2.43	2.145	2.15
1.45126	1.52736	1.51332	1.52231	1.61023	1.63544	1.49535	1.44025	1.49528	1.51717	1.48624	1.40711	1.34903	1.436	1.4833	1.59227	1.51187	1.57602	1.4843	0.767035	1.45832	1.22269	1.00132	0.814513	0.739005	1.223	0.97007	0.77601	0.723086	0.763636	0.440958	0.140329	0.0493999	0.771297	0.466914	0.120412	0.0519677	1.26679	2.21605	2.22098	2.051	1.98297	1.96302	1.96103	2.36201	2.41702	2.44304	2.43505	2.13908	2.14499
1.4846	1.57443	1.55451	1.56252	1.63965	1.69232	1.54046	1.47261	1.53156	1.53973	1.51762	1.42084	1.35295	1.436	1.52154	1.62659	1.62366	1.70742	1.52254	0.76122	1.45123	1.21941	1.00224	0.812316	0.742231	1.21364	0.96755	0.763125	0.7123	0.756634	0.440654	0.140152	0.0506747	0.767021	0.459637	0.120677	0.052968	1.26274	2.22193	2.21804	2.051	1.97905	1.96596	1.96495	2.36299	2.41898	2.44794	2.44093	2.14888	2.14401
1.524	1.609	1.597	1.61099	1.70099	1.75199	1.574	1.514	1.557	1.57	1.556	1.451	1.36	1.436	1.559	1.67699	1.73199	1.85198	1.56599	0.750651	1.44917	1.21267	1.0093	0.822179	0.74572	1.20995	0.949442	0.747732	0.704831	0.746051	0.445079	0.14113	0.05075	0.756641	0.439572	0.134748	0.0649886	1.25491	2.222	2.224	2.05	1.976	1.97	1.969	2.366	2.426	2.449	2.445	2.149	2.14
1.55148	1.64839	1.63835	1.64244			1.62139	1.53939	1.58129	1.59025	1.58447	1.46933	1.36703	1.43603	1.58748	1.71543	1.82349	1.95444	1.60242	0.742401	1.4423	1.2029	0.997182			1.19963	0.95005	0.754322	0.70954	0.738467	0.439839	0.144005	0.0508632	0.747907	0.433675	0.1414	0.0909173	1.24927	2.22998	2.22401	2.05705	1.98303			2.36998	2.42701	2.45796	2.45203	2.15696	2.141
1.60642	1.69352	1.67857	1.69247	1.79545	1.84655	1.66652	1.58452	1.61465	1.6187	1.63843	1.50759	1.37096	1.43996	1.64242	1.76448	1.87941	2.00546	1.65049	0.729843	1.43491	1.19203	0.994014	0.815128	0.73764	1.19305	0.939759	0.730413	0.686544	0.727813	0.43516	0.141101	0.0512262	0.733799	0.418194	0.14709	0.0906132	1.23932	2.22802	2.22499	2.06294	1.98696	1.97494	1.97797	2.36802	2.42799	2.45305	2.45497	2.15205	2.141
1.64598	1.74197	1.72897	1.73598	1.83398	1.88698	1.70498	1.62498	1.63499	1.64399	1.68098	1.55198	1.38599	1.442	1.67698	1.81297	1.89399	2.02499	1.69498	0.728011	1.42863	1.18335	0.981917	0.799778	0.727416	1.18902	0.934543	0.733958	0.681882	0.725141	0.429903	0.139651	0.0544482	0.73283	0.416451	0.143082	0.0920192	1.23531	2.228	2.23	2.064	1.989	1.982	1.982	2.376	2.432	2.46	2.457	2.151	2.147
1.6974	1.78437	1.7684	1.77331	1.8672	1.91421	1.76035	1.66839	1.68724	1.68427	1.7294	1.60246	1.4022	1.44812	1.73242	1.8514	1.92713	2.05107	1.74037	0.726135	1.42762	1.18481	0.971397	0.788681	0.720692	1.17979	0.937282	0.731507	0.68736	0.724001	0.431115	0.146341	0.058164	0.730367	0.42002	0.132225	0.0716139	1.23224	2.22404	2.23503	2.06905	2.00003	1.98502	1.98601	2.38301	2.43402	2.45914	2.46007	2.14805	2.147
1.74933	1.83139	1.81934	1.81249	1.89267	1.94165	1.80542	1.71836	1.71761	1.71856	1.78034	1.66124	1.42767	1.4638	1.7863	1.90234	1.94379	2.05989	1.78838	0.730592	1.42922	1.1902	0.972298	0.782362	0.713295	1.19189	0.935019	0.736239	0.682286	0.728028	0.425374	0.146468	0.0638072	0.735148	0.42001	0.130255	0.0631295	1.23329	2.22894	2.23895	2.07591	2.00395	1.98697	1.98699	2.38399	2.43696	2.47677	2.46889	2.15392	2.147
1.80096	1.87297	1.85697	1.85497	1.91498	1.95399	1.85097	1.76797	1.76597	1.76197	1.83097	1.72696	1.46897	1.48499	1.83896	1.92399	1.95199	2.066	1.83497	0.734767	1.43843	1.19254	0.968233	0.772407	0.708113	1.19025	0.942535	0.743155	0.718825	0.732947	0.420333	0.149648	0.0720944	0.738478	0.427065	0.131679	0.058653	1.23946	2.233	2.246	2.081	2.011	1.99	1.99	2.39	2.437	2.474	2.475	2.155	2.142
1.84932	1.92534	1.9083	1.89233	1.94321	1.97113	1.9033	1.82445	1.81951		1.87636	1.80672	1.54868	1.67266	1.88932	1.95604	1.95903	2.066	1.88834	0.73716	1.44288	1.19722	0.967347	0.769343	0.706878	1.19158	0.951752	0.751294		0.73666	0.416058	0.146712	0.111142	0.7395	0.425548	0.130015	0.0528881	1.24398	2.23001	2.25307	2.08403	2.01504	1.99003	1.98802	2.39605	2.44603	2.47601		2.15303	2.13494
1.88463	1.9626	1.94066	1.92861	1.96576	1.98584	1.93566	1.87348	1.87541		1.91558	1.88517	1.62321	1.74424	1.92463	1.96095	1.96197	2.066	1.9256	0.746976	1.45071	1.20227	0.970289	0.769667	0.705544	1.19882	0.959557	0.758306		0.748672	0.421245	0.156744	0.121174	0.747119	0.419841	0.131702	0.0515937	1.25083	2.23099	2.26092	2.08697	2.01995	1.99297	1.98998	2.40194	2.44897	2.47699		2.15597	2.12807
1.92698	2.00598	1.98198	1.95699	1.98699	2.00099	1.98998	1.92498	1.93698		1.94999	1.96297	1.70797	1.83396	1.97298	1.97699	1.965	2.066	1.95799	0.756256	1.4523	1.21279	0.973319	0.768311	0.70565	1.20951	0.955112	0.753692		0.758806	0.432006	0.159209	0.124129	0.754777	0.415612	0.13165	0.0505504	1.25865	2.238	2.263	2.094	2.021	1.993	1.991	2.404	2.452	2.477		2.162	2.137
1.97426	2.05037	2.02133	1.9933	2.01431	2.02729	2.03246	1.97448	2.00558	2.00964	2.00119	2.01574	1.80008	1.82247	2.01138	2.00822	1.96503	2.06573	2.01236	0.762062	1.46802	1.21971	0.976657	0.770479	0.713009	1.20986	0.962632	0.744314	0.701829	0.765933	0.40288	0.118949	0.0426195	0.759196	0.420084	0.131683	0.0503269	1.26666	2.24207	2.26504	2.09402	2.022	1.99003	1.98596	2.403	2.45196	2.45909	2.45103	2.16606	2.14297
2.00165	2.0895	2.05655	2.0246	2.04658	2.05761	2.08137	2.02535	2.06721	2.07713	2.02075	2.09399	1.91453	1.978	2.05148	2.0317	1.96796	2.03737	2.05051	0.765437	1.46886	1.22498	0.982682	0.779879	0.721412	1.21365	0.969195	0.770147	0.70494	0.768388	0.435609	0.128349	0.0552474	0.764048	0.418402	0.130979	0.0436559	1.26781	2.2499	2.26895	2.09597	2.022	1.99296	1.98205	2.403	2.44805	2.46887	2.45396	2.17291	2.14004
2.05302	2.12603	2.09603	2.05702	2.08002	2.09102	2.11203	2.06503	2.12504	2.14104	2.07202	2.16804	2.01907	2.08211	2.08803	2.04301	1.97306	2.03707	2.08803	0.772288	1.47248	1.22926	0.986251	0.780971	0.723122	1.2205	0.975021	0.780873	0.717748	0.775358	0.463942	0.117744	0.0477764	0.769507	0.410832	0.123611	0.0433491	1.27179	2.254	2.271	2.096	2.021	1.985	1.977	2.407	2.448	2.469	2.464	2.176	2.156
2.08135	2.17235	2.13636	2.08833	2.11632	2.12729	2.1623	2.11735	2.18848	2.21253	2.10132	2.2294	2.13007	2.25094	2.13529	2.06028		2.14088	2.13035	0.768441	1.47146	1.22817	0.988326	0.783163	0.725497	1.21749	0.976118	0.785062	0.714475	0.772805	0.466267	0.124087	0.0895554	0.764479	0.413841		0.0420038	1.27053	2.25399	2.27198	2.10001	2.02099	1.986	1.97898	2.41	2.45498	2.47596	2.46295	2.17699	2.14905
2.12652	2.21752	2.18251	2.13056	2.15757	2.16461	2.2006	2.16154	2.24936	2.28029	2.14257	2.28046	2.26755	2.37173	2.17261	2.09563		2.12615	2.17454	0.76083	1.46661	1.22122	0.981383	0.777104	0.719968	1.21416	0.975912	0.7917	0.72022	0.766981	0.435118	0.122477	0.045454	0.756672	0.416482		0.0591298	1.26598	2.25301	2.27002	2.10099	2.02001	1.986	1.97603	2.41	2.45302	2.47105	2.45706	2.17601	2.15593
2.1639	2.25589	2.20993	2.15892	2.18592	2.20489	2.24986	2.21086	2.30584	2.34582	2.1799	2.32787	2.39266	2.50862	2.21389	2.1319		2.27259	2.2109	0.755465	1.45994	1.21379	0.973053	0.771645	0.710337	1.20364	0.977486	0.794692	0.728318	0.762313	0.41668	0.121572	0.0587418	0.749789	0.484481		0.184373	1.26083	2.24702	2.26701	2.09801	2.021	1.98301	1.977	2.40701	2.45998	2.46901	2.45102	2.17002	2.157
2.21239	2.30238	2.26038	2.20932	2.23137	2.23934	2.29532	2.26439	2.36246	2.40947	2.22939	2.35342	2.46165	2.58968	2.25941	2.16351	2.02024	2.14224	2.26335	0.746378	1.45419	1.20418	0.964965	0.762683	0.701227	1.19446	0.973901	0.793511	0.729575	0.754835	0.474095	0.15802	0.108859	0.740228	0.488916	0.15037	0.11523	1.25123	2.24398	2.26895	2.09898	2.02097	1.98102	1.97499	2.40497	2.45894	2.46694	2.44996	2.16694	2.14799
2.26039	2.34941	2.30741	2.24949	2.27742	2.28147	2.33549	2.31338	2.41928	2.46826	2.27838	2.40535	2.54298	2.67394	2.31036	2.2272	2.04963	2.17262	2.30646	0.74242	1.44622	1.19759	0.956941	0.75314	0.695927	1.18976	0.967807	0.79114	0.725245	0.74929	0.489674	0.14057	0.0988265	0.737465	0.49842	0.174052	0.138803	1.24442	2.24104	2.26307	2.09604	2.01705	1.98298	1.97401	2.40105	2.45209	2.46009	2.44506	2.16009	2.14701
2.31001	2.39201	2.35401	2.30301	2.31701	2.32401	2.38901	2.35601	2.45601	2.51901	2.32801	2.45301	2.553	2.681	2.35701		2.083	2.20301	2.35001	0.7362	1.4428	1.19079	0.94751	0.743729	0.688559	1.18348	0.963858	0.785939	0.726458	0.74462	0.490069	0.1259	0.0763278	0.73029		0.178964	0.144264	1.24156	2.238	2.262	2.094	2.016	1.983	1.974	2.4	2.448	2.46	2.438	2.157	2.162
2.36644	2.4433	2.40836	2.35841	2.37337	2.36939	2.44037	2.40641	2.51729	2.57427	2.3864	2.49744	2.57018	2.68615	2.41341			2.23526	2.40239	0.736138	1.44493	1.18473	0.947363	0.735967	0.680474	1.18288	0.952893	0.779679	0.716153	0.741837	0.484781	0.125555	0.0636777	0.732791			0.16456	1.24121	2.23609	2.25499	2.08599	2.01099	1.98098	1.972	2.39297	2.43995	2.45295	2.43298	2.15111	2.17793
2.42247	2.48065	2.45358	2.41051	2.42056	2.41854	2.48756	2.45752	2.55366	2.60769	2.43653	2.55347	2.59279	2.70482	2.46551		2.14568	2.2677	2.45154	0.734644	1.4521	1.1881	0.942763	0.739328	0.682214	1.18527	0.952038	0.772042	0.711553	0.741404	0.487435	0.112275	0.0457581	0.730353		0.192751	0.158279	1.24301	2.24789	2.25401	2.08501	2.01001	1.97803	1.972	2.38904	2.43406	2.44706	2.43102	2.16487	2.16908
2.471	2.533	2.502	2.466	2.477	2.47	2.536	2.5	2.588	2.64	2.489	2.597	2.602	2.709	2.521		2.201	2.323	2.492	0.73653	1.45102	1.19309	0.94891	0.74503	0.68647	1.18628	0.95405	0.77009	0.70578	0.7432	0.420374	0.11342	0.0415603	0.73231		0.177091	0.143771	1.24826	2.244	2.25	2.082	2.007	1.979	1.97	2.383	2.434	2.445	2.43	2.164	2.172
2.49642	2.5408	2.52939	2.50093	2.52257	2.52907	2.54138	2.52334	2.61183	2.6427	2.5219	2.60119	2.60903	2.70547	2.53541	2.53552			2.50981	0.751886	1.44606	1.19085	0.945499	0.738508	0.691381	1.1902	0.9481	0.755085	0.701052	0.754617	0.436416	0.130108	0.0436933	0.750541	0.373819			1.24444	2.23644	2.21748	2.06149	1.99202	1.962	1.958	2.36646	2.41297	2.42449	2.41748	2.16091	2.17434
2.54317	2.57525	2.5726	2.54875	2.58518	2.59128	2.58411	2.56107	2.64654	2.66471	2.56718	2.6095	2.61295	2.70255	2.5817	2.58772	2.36228	2.35325	2.5453	0.74811	1.45019	1.198	0.949637	0.741895	0.701047	1.19869	0.945671	0.749157	0.698507	0.749849	0.437733	0.125791	0.04404	0.747853	0.372735	0.0758775	0.0288808	1.24943	2.23051	2.21602	2.0605	1.99349	1.96213	1.95802	2.36255	2.41009	2.42305	2.41505	2.15203	2.1999
2.58745	2.62444	2.61296	2.60294	2.64544	2.65893	2.62595	2.59697	2.67698	2.69546	2.61094	2.64347	2.613	2.704	2.62944	2.67482	2.47776	2.51765	2.59394	0.742257	1.45829	1.20433	0.965859	0.75589	0.704251	1.20652	0.950763	0.742843	0.706111	0.741258	0.422108	0.123914	0.0468543	0.744901	0.423603	0.114718	0.0451158	1.25557	2.233	2.217	2.061	1.9945	1.96948	1.9575	2.362	2.41399	2.425	2.4135	2.1565	2.20751
2.62092	2.66384	2.65399	2.65349	2.70909	2.72524	2.65848	2.62731	2.69537	2.72027	2.64892	2.65256	2.60955	2.69249	2.65894	2.73612	2.55301	2.58219	2.62744	0.751154	1.46718	1.21346	0.972223	0.765675	0.720934	1.21284	0.956959	0.750885	0.70996	0.748738	0.407124	0.122912	0.0444223	0.754793	0.436201	0.111826	0.0442754	1.26263	2.23054	2.218	2.06104	1.99099	1.96903	1.95854	2.362	2.41756	2.43303	2.42258	2.15403	2.1848
2.66211	2.69876	2.70015	2.70166	2.76916	2.79725	2.70371	2.65813	2.73103	2.74719	2.68959	2.65706	2.61451	2.69213	2.70112	2.80019	2.65271	2.70166	2.67015	0.762137	1.47026	1.22028	0.985083	0.780347	0.720757	1.22078	0.958203	0.748221	0.715507	0.759213	0.414321	0.123778	0.0461935	0.766156	0.458415	0.128824	0.0585876	1.26683	2.23448	2.21805	2.06497	1.99047	1.97157	1.96202	2.36247	2.4225	2.43601	2.43098	2.1565	2.16362
2.69901	2.74001	2.74202	2.74851	2.82502	2.86352	2.74101	2.69002	2.75351	2.77751	2.72552	2.67552	2.6195	2.69849	2.73751	2.85801	2.76803	2.82555	2.71002	0.760421	1.47453	1.21844	0.994432	0.791878	0.730396	1.2171	0.958428	0.748732	0.714579	0.758051	0.438678	0.122942	0.0447789	0.763927	0.46505	0.12854	0.0538372	1.26975	2.236	2.2215	2.0635	1.98851	1.977	1.9655	2.361	2.4275	2.44051	2.43801	2.16	2.1555
2.73943	2.78345	2.78835	2.79398	2.88966	2.93007	2.77747	2.73077	2.78384	2.80824	2.76788	2.69974	2.62704	2.69257	2.77295	2.9049	2.87952	2.96217	2.75393	0.756212	1.47486	1.21543	0.991928	0.79802	0.7352	1.21725	0.959826	0.746768	0.708646	0.753822	0.449118	0.127341	0.0526719	0.760013	0.463927	0.131398	0.0594109	1.26734	2.23955	2.22404	2.065	1.99103	1.97297	1.96957	2.36451	2.42955	2.46054	2.45007	2.16303	2.15451
2.7846	2.82961	2.82673	2.84457	2.9581	2.9917	2.82704	2.76067	2.81856	2.83361	2.80872	2.72652	2.63156	2.69904	2.82006	2.94703	2.98872	3.08726	2.79949	0.747864	1.46704	1.21079	0.987121	0.802226	0.738856	1.20496	0.961553	0.757857	0.72127	0.747952	0.450202	0.126683	0.0514367	0.749788	0.458883	0.132261	0.0656479	1.26075	2.24493	2.22798	2.06603	1.99353	1.97046	1.97697	2.36501	2.43451	2.46594	2.45753	2.16643	2.15601
2.81896	2.87296	2.87695	2.88896	3.01145	3.05344	2.86497	2.80146	2.85098	2.86498	2.84995	2.75198	2.63949	2.703	2.85297	2.98247	3.0824	3.21475	2.83298	0.746912	1.46009	1.20278	0.981836	0.803581	0.742914	1.19824	0.957411	0.744856	0.70377	0.747476	0.440972	0.12772	0.047994	0.748337	0.445318	0.143721	0.0943245	1.25596	2.24251	2.231	2.06949	1.994	1.9735	1.9785	2.364	2.4415	2.469	2.46749	2.16301	2.1595
2.86999	2.91891	2.92291	2.90952	3.00776	3.08748	2.90852	2.84142	2.87591	2.89441	2.8955	2.79533	2.64767	2.70661	2.90398	3.02262	3.14822	3.28411	2.8874	0.733332	1.45126	1.19333	0.965638	0.763539	0.733173	1.19675	0.949526	0.742105	0.696846	0.732604	0.438946	0.127725	0.0483071	0.736877	0.44703	0.166294	0.130943	1.24355	2.24258	2.23504	2.07402	1.99008	2.00282	1.96906	2.37247	2.44755	2.47956	2.47652	2.16753	2.16153
2.92173	2.96326	2.96683	2.99107	3.1077	3.15656	2.96304	2.88681	2.91856	2.93764	2.94871	2.83154	2.66561	2.71802	2.95481	3.08762	3.17317	3.29577	2.93035	0.721522	1.44486	1.18659	0.96621	0.780964	0.730574	1.18411	0.945505	0.739175	0.689746	0.719165	0.425362	0.123215	0.0486553	0.726457	0.442014	0.159436	0.0957992	1.23855	2.24987	2.23902	2.07657	2.00703	1.99352	1.98903	2.36968	2.45299	2.48648	2.47952	2.16994	2.16444
2.96901	3.00551	3.01751	3.02601	3.144	3.1905	3.00251	2.93651	2.95401	2.96701	2.99551	2.89451	2.6825	2.727	3.00601	3.13251	3.21001	3.334	2.981	0.718714	1.4408	1.17864	0.964401	0.781544	0.726157	1.18015	0.939221	0.732656	0.693298	0.716819	0.431034	0.126343	0.0486583	0.723319	0.449765	0.143779	0.0763367	1.23408	2.2455	2.244	2.086	2.0125	1.9975	1.9955	2.3775	2.4565	2.493	2.4905	2.1685	2.1605
3.00348	3.05535	3.05893	3.07883	3.17432	3.22225	3.06042	2.98898	3.00248	2.98958	3.03447	2.94971	2.71605	2.74495	3.06093	3.18482	3.22713	3.34007	3.02296	0.72063	1.44176	1.17945	0.963512	0.772298	0.712999	1.17694	0.942845	0.736709	0.684278	0.718063	0.409226	0.124656	0.0473745	0.718058	0.443715	0.141789	0.0668865	1.23474	2.22705	2.25156	2.09452	2.01756	1.99906	2.00052	2.37704	2.45853	2.49401	2.46802	2.15302	2.16147
3.07615	3.0942	3.10508	3.11473	3.20798	3.24962	3.1072	3.04168	3.05515		3.10118	3.02733	2.77623	2.84181	3.10967	3.22096	3.24016	3.34714	3.07257	0.717609	1.44505	1.18514	0.961276	0.769505	0.718295	1.17704	0.940688	0.73349		0.716875	0.408285	0.132777	0.0714604	0.721285	0.437113	0.138699	0.0596499	1.23709	2.25147	2.25798	2.09751	2.02444	2.00545	2.00352	2.38195	2.46306	2.49406		2.17097	2.158
3.12495	3.14145	3.14597	3.15745	3.23049	3.27197	3.15795	3.08945	3.10794		3.15095	3.10442	2.83844	2.95943	3.16044	3.24397	3.24798	3.35398	3.11397	0.720369	1.44867	1.18883	0.964322	0.762841	0.707362	1.18163	0.945464	0.736878		0.72161	0.407685	0.145198	0.113136	0.722038	0.436493	0.132145	0.0526366	1.24448	2.251	2.263	2.10499	2.0275	2.009	2.00849	2.3805	2.47148	2.4915		2.1715	2.156
3.17192	3.18339	3.18939	3.19089	3.26223	3.28716	3.19551	3.14693	3.14663	3.15275	3.19295	3.18232	2.91336	2.96332	3.2099	3.2607	3.254	3.354	3.16091	0.720574	1.45285	1.19474	0.958405	0.7591	0.701955	1.18578	0.941826	0.725132	0.682955	0.723179	0.409691	0.151507	0.0904078	0.720939	0.424639	0.127154	0.0520219	1.25029	2.25799	2.26604	2.10754	2.03252	2.00855	2.01053	2.37696	2.46352	2.47495	2.46587	2.175	2.15756
3.18464	3.18192	3.22829	3.22861	3.28465	3.30361	3.24622	3.18823	3.2001	3.21616	3.23656	3.26524	3.01403	3.00791	3.25024	3.28019	3.25406	3.35402	3.1628	0.753299	1.44387	1.2014	0.956748	0.751684	0.70558	1.19152	0.957737	0.742169	0.682826	0.732743	0.419242	0.127457	0.0696192	0.727499	0.412578	0.124976	0.0496691	1.24431	2.24306	2.23404	2.11201	2.03402	2.01302	2.01354	2.37306	2.4655	2.4707	2.4549	2.17405	2.1644
3.21607	3.22707	3.27252	3.25853	3.31102	3.32502	3.22507	3.24254	3.25409	3.27309	3.26103	3.32255	3.11316	3.16219	3.29053	3.30602	3.25701	3.35497	3.20207	0.760604	1.45364	1.20875	0.964174	0.750722	0.704411	1.20664	0.961915	0.755805	0.698296	0.737772	0.435566	0.135589	0.0629079	0.731942	0.409195	0.125248	0.0486538	1.2522	2.24601	2.236	2.115	2.0355	2.0145	2.015	2.392	2.46049	2.456	2.44998	2.1745	2.1535
3.26424	3.27931	3.26833	3.26321	3.32129	3.33534	3.27336	3.24344	3.32054	3.33953	3.29025	3.39262	3.2281	3.30499	3.30424	3.3132	3.262	3.33513	3.2503	0.771015	1.45911	1.21196	0.982816	0.764258	0.71936	1.2161	0.97218	0.766604	0.717107	0.77268	0.439759	0.127301	0.0613027	0.769572	0.439863	0.123559	0.0514645	1.25788	2.25203	2.23601	2.08201	2.02397	2.00095	1.99989	2.38996	2.43509	2.45494	2.43801	2.17208	2.15195
3.28709	3.30917	3.29997	3.28362	3.3486	3.36764	3.30817	3.28507	3.37121	3.38957	3.31409	3.45107	3.33254	3.39894	3.32703	3.33242	3.26222	3.34758	3.27915	0.773432	1.46122	1.2166	0.982491	0.767984	0.722288	1.2217	0.98419	0.779151	0.731437	0.774617	0.457408	0.130698	0.0553846	0.772575	0.481767	0.123458	0.0563123	1.26125	2.25512	2.23696	2.08294	2.021	1.99594	1.98984	2.38588	2.44278	2.44902	2.43904	2.17906	2.14728
3.33992	3.36591	3.34693	3.31395	3.37795	3.39895	3.36491	3.33692	3.42991	3.46588	3.36692	3.50292	3.45581	3.54178	3.37692	3.35297	3.27298	3.37596	3.33491	0.778382	1.46219	1.22545	0.984497	0.778354	0.729479	1.21848	0.984689	0.785999	0.725459	0.780771	0.468972	0.157289	0.0696879	0.776214	0.486003	0.122891	0.0476833	1.26017	2.26099	2.235	2.08	2.021	1.993	1.98201	2.38001	2.43202	2.45	2.441	2.182	2.16098
3.36746	3.40048	3.37951	3.34846	3.41037	3.43542	3.40054	3.3855	3.50134	3.53064	3.39447	3.55149	3.56918	3.67827	3.40847	3.37628		3.38405	3.37052	0.77218	1.45631	1.22137	0.981029	0.775062	0.726187	1.21581	0.973931	0.783254	0.731723	0.773418	0.464651	0.160975	0.0887112	0.771293	0.496114		0.042011	1.25551	2.25893	2.23099	2.08097	2.01703	1.98191	1.97389	2.38201	2.43005	2.44	2.43389	2.17996	2.15899
3.41058	3.44582	3.42748	3.39142	3.44548	3.47434	3.45054	3.43286	3.53405	3.59107	3.43848	3.59724	3.67939	3.79755	3.45254	3.40299		3.39087	3.41966	0.761972	1.45246	1.21124	0.968874	0.764137	0.708135	1.20484	0.983402	0.786647	0.728428	0.766726	0.454789	0.16084	0.0976099	0.75768	0.500902		0.0698249	1.2481	2.25202	2.22994	2.07798	2.02	1.97398	1.96402	2.38296	2.435	2.44	2.424	2.17598	2.15812
3.43908	3.48606	3.45108	3.41209	3.46907	3.49106	3.47707	3.47508	3.5851	3.64308	3.46208		3.74711		3.47908	3.45102		3.48204	3.45207	0.760581	1.44283	1.20854	0.965145	0.76151	0.695233	1.20126	0.988354	0.799167	0.732684	0.765047		0.175417		0.756714	0.491777		0.205524	1.24272	2.25299	2.227	2.07699	2.02	1.973	1.965	2.381	2.435	2.43999	2.42399	2.175
3.49354	3.52854	3.5066	3.4735	3.51543	3.5334	3.52757	3.52649	3.65242	3.70056	3.51851	3.67055	3.82004	3.94706	3.53454	3.46778		3.50678	3.50055	0.754224	1.43771	1.194	0.955077	0.748093	0.6906	1.19361	0.970941	0.790023	0.721676	0.756344	0.441273	0.152735	0.0970699	0.752817	0.50286		0.188304	1.23451	2.24901	2.22693	2.07302	2.01691	1.97197	1.96495	2.38193	2.4319	2.43201	2.416	2.17398	2.16797
3.54404	3.57902	3.56284	3.52102	3.55602	3.5709	3.58094	3.57308	3.69216	3.75294	3.56706	3.7219	3.82456	3.95346	3.5851	3.54086		3.57948	3.55184	0.748904	1.42466	1.18629	0.942716	0.73534	0.677904	1.1818	0.963499	0.779127	0.713775	0.749178	0.421993	0.14654	0.0930344	0.749591	0.491754		0.209183	1.22859	2.24978	2.21988	2.0748	2.00894	1.96886	1.95998	2.3749	2.42286	2.43288	2.41582	2.17178	2.1652
3.5949	3.62891	3.60392	3.57091	3.60591	3.61492	3.62691	3.6259	3.74889	3.79891	3.6189	3.76592	3.85195	3.97596	3.6389	3.58292		3.60296	3.59292	0.742273	1.42646	1.18025	0.938139	0.731926	0.691794	1.17904	0.957072	0.77407	0.709139	0.7437	0.415303	0.136768	0.0771201	0.741845	0.490472		0.218133	1.22843	2.23902	2.21401	2.06502	2.00601	1.96201	1.959	2.37001	2.41601	2.42701	2.40702	2.16102	2.17498
3.63954	3.66063	3.65354	3.61669	3.62781	3.65064	3.67348	3.66064	3.78244	3.8294	3.66258	3.78959	3.85617	3.97716	3.68054	3.64389		3.66475	3.6306	0.741938	1.42593	1.18181	0.936109	0.728564	0.683492	1.17693	0.952939	0.769728	0.704854	0.744754	0.420737	0.138682	0.0731494	0.740142	0.478187		0.177488	1.23102	2.23494	2.21386	2.06294	2.00491	1.96199	1.95801	2.36099	2.41189	2.42997	2.41395	2.15395	2.17096
3.68955	3.71936	3.70342	3.68057	3.70385	3.71089	3.71869	3.72063	3.82346	3.86618	3.71646	3.84408	3.87206	3.9919	3.73053	3.72737		3.73523	3.68665	0.741821	1.43189	1.18131	0.934359	0.725405	0.680071	1.18066	0.949179	0.757495	0.698927	0.746079	0.410404	0.127982	0.0601785	0.738605	0.4559		0.171227	1.2343	2.2291	2.20102	2.057	1.99702	1.96122	1.95914	2.35992	2.402	2.42692	2.40908	2.14914	2.16704
3.71613	3.73715	3.72414	3.70816	3.74516	3.75416	3.75209	3.75109	3.84604	3.87506	3.73915	3.84803	3.875	3.987	3.75612	3.79409		3.79512	3.71811	0.745299	1.43635	1.1868	0.942097	0.732943	0.686409	1.18853	0.951584	0.757226	0.705051	0.747954	0.417415	0.136809	0.0605805	0.743713	0.42049		0.144855	1.23644	2.234	2.202	2.05699	1.99799	1.97201	1.96603	2.356	2.40199	2.42301	2.41299	2.15599	2.169
3.76149	3.78943	3.77551	3.76359	3.80366	3.80973	3.78351	3.7825	3.86155	3.89529	3.79143	3.85741	3.8751	3.98706	3.79753	3.82558		3.83666	3.75653	0.748598	1.44653	1.19455	0.948212	0.737738	0.686215	1.19454	0.95637	0.755768	0.694985	0.74955	0.426239	0.136507	0.0572057	0.748318	0.420441		0.128719	1.24277	2.23295	2.20296	2.05298	1.99399	1.97696	1.97497	2.35601	2.39898	2.42488	2.40991	2.153	2.17045
3.8086	3.8306	3.82464	3.81988	3.86716	3.88032	3.83248	3.83018	3.91324	3.92346	3.83272	3.89612	3.88502	3.993	3.84852	3.881	3.67455	3.80416	3.80744	0.755129	1.45346	1.19799	0.958947	0.750042	0.68861	1.20512	0.95743	0.745242	0.701222	0.752453	0.434375	0.134359	0.0520583	0.758633	0.418911	0.115809	0.0935201	1.25284	2.22794	2.19896	2.051	1.99306	1.97312	1.97192	2.35694	2.39708	2.41408	2.40112	2.1529	2.2129
3.83794	3.85994	3.85594	3.86292	3.92389	3.94488	3.85595	3.83898	3.92498	3.94596	3.86793	3.90199	3.886	3.993	3.87395	3.92991	3.74985	3.76308	3.82896	0.760919	1.46192	1.20694	0.966585	0.759861	0.691055	1.21036	0.961342	0.747306	0.705711	0.757959	0.420986	0.133332	0.051002	0.764648	0.432623	0.1109	0.0394347	1.25908	2.22501	2.197	2.051	1.99599	1.97899	1.96801	2.35401	2.40099	2.41799	2.40699	2.14801	2.20801
3.86751	3.8896	3.89258	3.90956	3.97478	4.00373	3.89141	3.86838	3.94642	3.96544	3.89752	3.90318	3.88408	3.97407	3.90155	3.99363	3.82917	3.88909	3.8675	0.76674	1.46725	1.2119	0.979723	0.7746	0.712561	1.21795	0.967676	0.763827	0.717937	0.763781	0.419437	0.124865	0.0460941	0.770001	0.449752	0.120453	0.0472607	1.26448	2.23001	2.20102	2.05296	1.998	1.983	1.97301	2.35601	2.40502	2.42805	2.422	2.15301	2.18967
3.9163	3.94636	3.94744	3.96262	4.04894	4.07424	3.93044	3.9043	3.98626	4.00744	3.9473	3.92014	3.89206	3.98112	3.95322	4.05376	3.94196	3.99414	3.9154	0.771476	1.46709	1.21754	0.985662	0.787009	0.725068	1.22158	0.97012	0.771092	0.714783	0.768548	0.44005	0.131981	0.0474168	0.774833	0.457716	0.134039	0.0587558	1.268	2.23104	2.20302	2.04906	1.998	1.9831	1.97416	2.35706	2.40704	2.43312	2.42228	2.15404	2.15896
3.93104	3.96405	3.96904	3.99305	4.09506	4.13506	3.95205	3.91904	3.99902	4.02903	3.96204	3.92701	3.895	3.987	3.96404	4.09104	4.03811	4.09915	3.93505	0.771274	1.46853	1.21829	0.986754	0.792361	0.73181	1.22202	0.971111	0.772167	0.710511	0.767934	0.44545	0.134955	0.0472617	0.774974	0.467276	0.138897	0.0639171	1.2682	2.233	2.20401	2.052	1.998	1.988	1.982	2.36	2.409	2.43901	2.43601	2.156	2.157
3.97448	4.01544	4.01555	4.04559	4.16168	4.19676	4.00247	3.96241	4.02362	4.05734	4.00547	3.93731	3.89814	3.98712	4.01047	4.13658	4.14918	4.24935	3.98547	0.764654	1.46853	1.21509	0.990635	0.803483	0.741636	1.21372	0.962061	0.758634	0.700926	0.761188	0.445734	0.139873	0.0490103	0.768741	0.462962	0.13558	0.050838	1.26392	2.23599	2.212	2.05397	1.99499	1.98396	1.98604	2.36099	2.41202	2.44898	2.44404	2.15899	2.15704
4.0205	4.05766	4.06776	4.10166	4.22654	4.269	4.04744	4.00152	4.08218	4.08942	4.05044	3.96722	3.91106	3.998	4.05552	4.19156	4.26165	4.37881	4.03058	0.752597	1.46107	1.2064	0.997605	0.816795	0.749826	1.20245	0.954469	0.755041	0.702148	0.746704	0.432826	0.140167	0.048109	0.759256	0.450646	0.133873	0.0651481	1.2579	2.23504	2.21206	2.05116	1.9939	1.98016	1.9901	2.36006	2.4141	2.44714	2.4482	2.15806	2.16106
4.04496	4.08995	4.10494	4.13395	4.25296	4.31792	4.06897	4.02696	4.09099	4.10997	4.07197	3.97798	3.914	3.998	4.08096	4.21896	4.34188	4.46686	4.05896	0.744672	1.45211	1.19841	0.994934	0.810699	0.754033	1.20076	0.949058	0.745844	0.688431	0.74009	0.426779	0.139042	0.0485493	0.750294	0.438259	0.143785	0.0825929	1.24983	2.237	2.215	2.05899	1.98901	1.98799	1.99499	2.363	2.41899	2.45399	2.45798	2.161	2.164
4.09531	4.13135	4.14535	4.18633	4.3124	4.36738	4.12128	4.06447	4.11624	4.13128	4.12729	4.00731	3.92008	3.99797	4.12537	4.26148	4.39619	4.52314	4.10335	0.732885	1.44632	1.18886	0.98619	0.807578	0.748467	1.1927	0.942104	0.736846	0.670444	0.729147	0.421263	0.139554	0.0493058	0.738548	0.438469	0.154327	0.0967912	1.24184	2.24201	2.22303	2.06307	1.997	1.9861	2.00302	2.37105	2.42407	2.46406	2.46902	2.16698	2.16505
4.12523	4.16514	4.1791	4.21804	4.35093	4.40385	4.14827	4.10895	4.13993	4.1577	4.15523	4.03725	3.92836	3.99515	4.16119	4.30719	4.41423	4.53613	4.13712	0.730478	1.44036	1.18436	0.982327	0.805377	0.74442	1.19055	0.934868	0.72701	0.661371	0.726916	0.405845	0.141846	0.0526714	0.735483	0.429894	0.149416	0.0874784	1.23751	2.24311	2.22613	2.07015	1.99717	1.99513	2.00508	2.37608	2.43119	2.47013	2.47113	2.16513	2.16994
4.18208	4.21807	4.23006	4.26603	4.39402	4.44303	4.20706	4.15308	4.18306	4.19005	4.21209	4.09509	3.94502	4.00202	4.21609	4.36204	4.42505	4.54204	4.18907	0.726678	1.43752	1.18464	0.978058	0.797387	0.741166	1.18784	0.929233	0.720992	0.657713	0.72305	0.413927	0.142097	0.0536596	0.731907	0.428682	0.152478	0.0841415	1.23349	2.248	2.23201	2.07701	2.00501	2.001	2.009	2.38002	2.44002	2.47601	2.47701	2.171	2.167
4.23355	4.25844	4.26745	4.28255	4.4083	4.46426	4.24261	4.19955	4.21753	4.22154	4.2645	4.15178	3.95853	4.0142	4.26955	4.38739	4.45412	4.56606	4.23247	0.731745	1.44291	1.18686	0.982765	0.801664	0.738336	1.18758	0.931356	0.722636	0.659447	0.728987	0.412215	0.134294	0.0533797	0.736001	0.436085	0.145269	0.0666318	1.23548	2.24504	2.23609	2.082	2.01009	2.00001	2.00899	2.39002	2.44997	2.48313	2.48504	2.16805	2.16597
4.28489	4.29997	4.30983	4.3334	4.4363	4.48826	4.29995	4.25093	4.26689	4.27183	4.31181	4.22562	4.00829	4.03389	4.32103	4.42334	4.46514	4.57206	4.27691	0.736865	1.44925	1.19186	0.976786	0.784477	0.72685	1.18977	0.943842	0.737863	0.674736	0.734291	0.414501	0.125642	0.0499176	0.740738	0.440215	0.1405	0.0583648	1.24233	2.24912	2.2441	2.08216	2.01814	2.00104	2.00792	2.3921	2.44718	2.49512	2.48916	2.17308	2.16296
4.32801	4.34701	4.35001	4.35301	4.45101	4.501	4.34601	4.29602	4.31002	4.31202	4.35101	4.30403	4.07102	4.07706	4.37101	4.44	4.472	4.575	4.32101	0.738562	1.45597	1.19761	0.976609	0.782378	0.723001	1.18889	0.939082	0.732192	0.670193	0.737263	0.412613	0.134476	0.0624079	0.741112	0.439007	0.13518	0.0518196	1.24759	2.255	2.249	2.09	2.025	2.003	2.004	2.397	2.456	2.501	2.497	2.177	2.161
4.36755	4.38858	4.37561	4.38645	4.48118	4.50716	4.38363	4.34663	4.37276	4.37079	4.38955	4.38491	4.14095		4.41155	4.45531	4.47507	4.575	4.36454	0.745897	1.46437	1.20256	0.973709	0.777103	0.725289	1.19371	0.945436	0.737502	0.677868	0.745915	0.42183	0.151542		0.746849	0.429201	0.134534	0.0507135	1.25555	2.256	2.25604	2.09202	2.028	2.00701	2.00202	2.40309	2.46098	2.4979	2.49188	2.175	2.15903
4.41944		4.4323	4.42834	4.49822	4.52218		4.40602	4.44412	4.44516	4.44146	4.47022	4.23108	4.2493	4.46336	4.48418	4.48202	4.575		0.750378		1.21002	0.979261	0.774615	0.719565		0.938758	0.730539	0.675304	0.753072	0.429536	0.153251	0.078702	0.748782	0.42129	0.133582	0.049151		2.25622		2.09404	2.02796	2.008	2.00394		2.45908	2.48918	2.48112	2.17528	2.16208
4.44102	4.46802	4.44702	4.44501	4.50901	4.53101	4.47202	4.45602	4.49902	4.50203	4.46401	4.53003	4.33305	4.36206	4.48102	4.49302	4.483	4.57499	4.44202	0.757153	1.47463	1.2155	0.98227	0.7734	0.714922	1.20193	0.949423	0.742733	0.693107	0.760513	0.44454	0.134685	0.0611687	0.754743	0.395369	0.116567	0.0477282	1.26392	2.267	2.265	2.096	2.026	2.008	2.001	2.408	2.463	2.498	2.487	2.189	2.166
4.4843	4.52233	4.49631	4.47627	4.52621	4.54812	4.52634	4.50652	4.55764	4.56872	4.49937	4.59975	4.44611	4.51204	4.53132	4.53106	4.48603	4.55607	4.4893	0.764475	1.47755	1.22195	0.982355	0.77401	0.720009	1.2125	0.95563	0.749378	0.686546	0.766702	0.445506	0.122429	0.0580829	0.762841	0.439374	0.131873	0.0434143	1.26903	2.27001	2.268	2.09701	2.02599	2.00597	1.99903	2.41104	2.46801	2.49601	2.48899	2.19099	2.16209
4.51302	4.55404	4.5258	4.50156	4.54624	4.55932	4.55902	4.55582	4.61829	4.63653	4.53488	4.67014	4.55141	4.61037	4.56202	4.5373	4.48946	4.56423	4.51812	0.767663	1.47904	1.22532	0.984565	0.775757	0.724523	1.21661	0.968742	0.764236	0.697438	0.771441	0.466377	0.120385	0.0553408	0.764729	0.445403	0.125923	0.0452224	1.2718	2.2711	2.26794	2.09808	2.02502	2.00292	2.0019	2.41494	2.46894	2.49684	2.4879	2.19006	2.17002
4.56292	4.60492	4.56493	4.52895	4.55798	4.57497	4.60892	4.59593	4.6809	4.71088	4.57793	4.72591	4.6688	4.72581	4.61192	4.55198	4.51196	4.6239	4.57291	0.764875	1.47429	1.22118	0.980417	0.770748	0.724181	1.21889	0.977116	0.778676	0.706615	0.767606	0.463285	0.113831	0.0436894	0.763223	0.405596	0.135794	0.0687209	1.26929	2.27599	2.265	2.10199	2.026	1.99901	1.99701	2.412	2.466	2.48901	2.48301	2.193	2.171
4.59646	4.64745	4.60341	4.5543	4.58221	4.60118	4.6524	4.65354	4.75363	4.78574	4.61642	4.77256	4.80217	4.89345	4.64346	4.57085		4.6671	4.60949	0.765215	1.47002	1.21697	0.979853	0.770043	0.722326	1.21882	0.97632	0.78173	0.709643	0.766551	0.460696	0.117788	0.0370882	0.764532	0.432246		0.130444	1.26598	2.271	2.26499	2.09997	2.02801	1.99796	1.99098	2.41197	2.46704	2.48297	2.47495	2.19101	2.17307
4.64006	4.68989	4.64196	4.58289	4.60259	4.61851	4.6901	4.70415	4.81323	4.85542	4.65604	4.82504	4.91189	5.02917	4.68706	4.64925	4.53706	4.67615	4.65598	0.758091	1.46497	1.21019	0.973594	0.763784	0.718168	1.21334	0.972674	0.782682	0.711892	0.761964	0.418453	0.128838	0.0642942	0.755282	0.495839	0.14364	0.13026	1.26004	2.27085	2.26394	2.09698	2.029	1.99396	1.98898	2.40894	2.47085	2.47989	2.46981	2.19179	2.18002
4.68908	4.73109	4.68609	4.62407	4.63006	4.64206	4.74108	4.75708	4.87009	4.92111	4.70408	4.87309	4.99909	5.12908	4.73608	4.66112	4.54007	4.68307	4.70108	0.751226	1.45643	1.20226	0.96962	0.760743	0.713905	1.20401	0.972855	0.785104	0.717989	0.757995	0.404305	0.135691	0.0907635	0.745657	0.504072	0.156992	0.147786	1.2524	2.26399	2.261	2.096	2.029	1.99199	1.98799	2.40599	2.46399	2.475	2.46099	2.18199	2.18101
4.73169	4.77954	4.73459	4.66364	4.66061	4.67342	4.78555	4.7985	4.9196	4.97967	4.74667	4.92167	5.05013	5.17318	4.77867		4.57838	4.71934	4.74552	0.74349	1.44878	1.19514	0.958969	0.751802	0.705787	1.19401	0.970289	0.787538	0.728111	0.749628	0.406708	0.141303	0.0871696	0.738785		0.158302	0.151081	1.24176	2.26099	2.2589	2.09393	2.02995	1.98901	1.98498	2.40095	2.45996	2.47596	2.45495	2.17894	2.18607
4.78811	4.82401	4.78309	4.71605	4.71095	4.70793	4.83097	4.84001	4.96899	5.03501	4.80213	4.97672	5.0617	5.18856	4.83413		4.60956	4.74752	4.78809	0.737872	1.44516	1.19037	0.954791	0.74704	0.696495	1.1879	0.971617	0.795219	0.732168	0.744647	0.405147	0.131752	0.0811587	0.732777		0.173493	0.161188	1.23888	2.2599	2.25086	2.08792	2.02594	1.98988	1.98298	2.39696	2.4568	2.47282	2.4508	2.17398	2.19204
4.84189	4.8729	4.83589	4.7669	4.75691	4.75291	4.8779	4.8889	5.0169	5.0839	4.85689	5.01193	5.09593	5.21594	4.88889		4.63694	4.77295	4.84089	0.737461	1.44436	1.1859	0.950469	0.743657	0.68701	1.1842	0.963217	0.785949	0.729635	0.743542	0.4147	0.124086	0.0645742	0.733099		0.200834	0.180021	1.23875	2.25501	2.24401	2.08401	2.02301	1.98401	1.982	2.395	2.44702	2.46402	2.44102	2.173	2.194
4.88957	4.91552	4.87658	4.82158	4.81365	4.80969	4.92751	4.92147	5.04539	5.11734	4.90757	5.05925	5.11108	5.22398	4.9326		4.67203	4.811	4.88254	0.739579	1.44681	1.18888	0.951681	0.74383	0.68725	1.18899	0.964338	0.783742	0.734469	0.745943	0.416364	0.116218	0.050302	0.734904		0.199591	0.175138	1.24105	2.26003	2.24089	2.07696	2.01796	1.98293	1.98095	2.38188	2.43992	2.46095	2.437	2.17702	2.18796
4.94769	4.9683	4.9353	4.88286	4.89447	4.89599	4.97771	4.97073	5.07836	5.14265	4.96672	5.07061	5.11053	5.22499	4.99365	5.03753	4.76848	4.90446	4.93429	0.749322	1.43397	1.18611	0.938959	0.732882	0.679671	1.18906	0.964977	0.777421	0.727093	0.75126	0.431001	0.136496	0.0789679	0.748492	0.446525	0.210641	0.174676	1.23476	2.25992	2.22147	2.07244	2.01993	1.97697	1.97996	2.36805	2.42747	2.45239	2.43595	2.18092	2.19001
4.99962	5.02616	4.99417	4.9547	4.98024	4.98376	5.02664	5.02458	5.13656	5.17655	5.02014	5.10856	5.12754	5.23108	5.04211	5.08422	4.79211	4.92711	4.99417	0.743016	1.43931	1.18803	0.939927	0.732627	0.682522	1.20273	0.962344	0.775339	0.718742	0.742984	0.423048	0.125698	0.0407941	0.744239	0.430907	0.197322	0.162143	1.23714	2.24549	2.21547	2.0645	2.01097	1.96856	1.97251	2.36948	2.41999	2.44299	2.42749	2.16798	2.20155
5.03792	5.07129	5.04076	5.01327	5.0487	5.05819	5.06736	5.05199	5.15152	5.19343	5.05938	5.12746	5.13589	5.24471	5.07747	5.14059	4.96909	5.09927	5.04073	0.745422	1.447	1.19215	0.948811	0.739063	0.685365	1.2072	0.971168	0.778113	0.715335	0.744211	0.426343	0.132905	0.0706337	0.747785	0.43945	0.145413	0.102916	1.24278	2.24154	2.20857	2.06449	2.0036	1.98185	1.97501	2.36554	2.41901	2.4415	2.42553	2.16307	2.22143
5.06088	5.09149	5.06287	5.04902	5.09219	5.11927	5.08748	5.07092	5.17128	5.19367	5.08684	5.13869	5.11908	5.22944	5.10137	5.16703	5.01576	5.06516	5.05946	0.749805	1.45333	1.20046	0.969495	0.760368	0.700835	1.21035	0.965945	0.77375	0.716378	0.746738	0.429412	0.118182	0.0577475	0.753846	0.444317	0.13125	0.0470781	1.25052	2.24299	2.20946	2.06544	2.00697	1.98848	1.97937	2.36597	2.42151	2.442	2.43047	2.16498	2.22304
5.11557	5.14857	5.11562	5.11663	5.1916	5.22711	5.14309	5.11558	5.19457	5.21855	5.13859	5.15902	5.12104	5.18962	5.15555	5.23711	5.1227	5.18173	5.11309	0.75519	1.46101	1.20682	0.974507	0.774015	0.709766	1.21359	0.967823	0.768082	0.721829	0.752182	0.414605	0.115924	0.0406115	0.759082	0.434901	0.121382	0.0387943	1.25574	2.2395	2.21048	2.06	2.00301	1.97953	1.96403	2.36598	2.42349	2.44852	2.43451	2.161	2.20647
5.15644	5.18794	5.17031	5.1803	5.26148	5.30541	5.18292	5.14839	5.21786	5.23995	5.18783	5.17046	5.12943	5.2107	5.192	5.30388	5.19318	5.25362	5.1549	0.75909	1.46193	1.21181	0.988889	0.786544	0.722137	1.21594	0.960442	0.758787	0.708762	0.756327	0.41689	0.120511	0.0527022	0.762683	0.45705	0.124209	0.0495001	1.25826	2.2395	2.20757	2.06049	2.00296	1.98189	1.96547	2.36301	2.42301	2.45401	2.44054	2.16197	2.18398
5.17739	5.20987	5.18805	5.20803	5.30961	5.3592	5.21026	5.16581	5.22268	5.24225	5.19957	5.17319	5.13353	5.20503	5.21527	5.33248	5.28887	5.35558	5.17389	0.75685	1.46374	1.21247	0.99387	0.798431	0.73652	1.21462	0.971164	0.76777	0.707545	0.753968	0.435026	0.122657	0.0522609	0.760076	0.45905	0.131184	0.0563316	1.26335	2.24355	2.21448	2.0635	2.0005	1.98204	1.97199	2.35905	2.42599	2.46308	2.45804	2.16309	2.17447
5.22817	5.25722	5.2552	5.27527	5.39384	5.43394	5.24971	5.18826	5.24168	5.27262	5.25667	5.18369	5.13462	5.19807	5.25919	5.39473	5.40789	5.50545	5.22471	0.750172	1.45722	1.20648	0.99444	0.811401	0.750803	1.20815	0.963268	0.760271	0.700901	0.747859	0.439201	0.12374	0.0500787	0.753415	0.463527	0.141455	0.0657814	1.25601	2.24848	2.21501	2.06598	2.00094	1.98098	1.97499	2.36598	2.42899	2.47249	2.46351	2.16948	2.17398
5.27027	5.31514	5.3057	5.34405	5.48094	5.54062	5.30271	5.2494	5.28206	5.3018	5.29526	5.22705	5.15766	5.21229	5.30623	5.45314	5.5181	5.63191	5.27916	0.74395	1.45317	1.19871	0.994312	0.82469	0.762019	1.20307	0.955566	0.750984	0.702414	0.741895	0.440441	0.125851	0.0498035	0.747208	0.45123	0.13957	0.0779254	1.24678	2.244	2.21649	2.0611	1.98766	1.97605	1.97511	2.36354	2.4286	2.47411	2.46705	2.1645	2.16954
5.30187	5.35137	5.3359	5.37746	5.51505	5.55821	5.33728	5.27492	5.29905	5.32119	5.32787	5.24585	5.16108	5.21506	5.34032	5.48389	5.62622	5.72608	5.31093	0.734441	1.44802	1.19436	0.99028	0.819621	0.762783	1.19677	0.949251	0.744516	0.696671	0.730347	0.437066	0.123621	0.0457145	0.739943	0.425978	0.117607	0.0771907	1.24295	2.24199	2.22203	2.06498	1.989	1.98007	1.99248	2.36501	2.43396	2.47932	2.47706	2.16397	2.16898
5.36101	5.40254	5.39699	5.44249	5.58003	5.64354	5.38802	5.32902	5.34552	5.34708	5.39	5.29202	5.17302	5.22302	5.39253	5.5415	5.6555	5.77501	5.36899	0.728094	1.43828	1.18656	0.985434	0.815573	0.767555	1.18932	0.937102	0.731466	0.689779	0.728269	0.425275	0.131049	0.0523678	0.729693	0.424115	0.153142	0.111729	1.23387	2.23951	2.22352	2.06752	1.99052	1.98999	1.99502	2.37101	2.43701	2.4755	2.48551	2.16051	2.16801
5.39265	5.42958	5.42423	5.46575	5.61563	5.68155	5.41964	5.35415	5.35706	5.37547	5.41924	5.31771	5.17956	5.22849	5.42558	5.56871	5.66954	5.78161	5.38877	0.723015	1.43451	1.18058	0.983219	0.822782	0.770091	1.1873	0.939666	0.734808	0.664367	0.723411	0.421158	0.129782	0.0512109	0.72461	0.428483	0.151829	0.101156	1.2322	2.23794	2.22847	2.07548	1.99544	1.99007	2.00245	2.37201	2.44253	2.48418	2.48595	2.15748	2.16948
5.44936	5.4803	5.47983	5.5222	5.67265	5.72972	5.47645	5.40936	5.42866	5.42576	5.4788	5.38125	5.19265	5.23663	5.48339	5.62833	5.69789	5.84086	5.44528	0.720288	1.43125	1.1733	0.974367	0.813034	0.763287	1.18417	0.935416	0.715931	0.660389	0.720409	0.417656	0.133597	0.051354	0.722366	0.431301	0.145099	0.065461	1.23062	2.23845	2.23701	2.08156	2.00103	1.99852	2.00357	2.37594	2.4555	2.48598	2.487	2.16042	2.16897
5.52013	5.52202	5.52702	5.56302	5.71201	5.76801	5.53502	5.46767			5.55658	5.44833	5.21135	5.2496	5.54567	5.70648	5.73804	5.84398	5.49102	0.726501	1.4507	1.17735	0.976208	0.809965	0.764436	1.18476	0.94676			0.723898	0.405222	0.127257	0.0526358	0.73133	0.465024	0.132979	0.0487634	1.24986	2.25837	2.244	2.088	1.995	2	2.009	2.366	2.4515			2.18036	2.1744
5.56994	5.57557	5.58869	5.60838	5.7375	5.79619	5.58294	5.51983			5.59656	5.5415	5.30131	5.36913	5.60382	5.71825	5.7439	5.84105	5.55895	0.719254	1.43693	1.17903	0.972173	0.790271	0.753395	1.18052	0.935108			0.720342	0.413054	0.149279	0.091213	0.720569	0.437689	0.142799	0.0526525	1.23329	2.2414	2.24298	2.08863	2.00405	2.01013	2.01001	2.37645	2.45599			2.15994	2.15672
5.62887	5.62729	5.6438	5.64493	5.77412	5.81422	5.63395	5.58497			5.65582	5.62621	5.37311	5.54239	5.66143	5.74461	5.74797	5.841	5.6123	0.722431	1.44136	1.18194	0.966519	0.776563	0.743169	1.1858	0.943578			0.723636	0.407547	0.153884	0.11937	0.72358	0.436091	0.141103	0.0536833	1.23536	2.24605	2.24808	2.08802	2.00907	2.00604	2.011	2.38035	2.45554			2.16601	2.14751
5.66586	5.65889	5.66588	5.68689	5.79193	5.82397	5.68485	5.63083			5.68187	5.67876			5.70285	5.75796			5.63388	0.716997	1.46844	1.19332	0.956606	0.762859	0.732328	1.1906	0.943058			0.719703	0.427167			0.71792	0.438018			1.26584	2.25398	2.26397	2.096	2.01199	2.008	2.011	2.36403	2.47299			2.16399	2.144
		5.70341	5.71333	5.80514	5.83407	5.73853				5.73032	5.75475			5.75445	5.78634						1.19679	0.958009	0.759892	0.719301	1.18913				0.718457	0.42615			0.718004	0.426852						2.10098	2.01399	2.00695	2.0069	2.35289				2.16909	2.14712
							5.77837		5.8745			5.82473	5.87113		5.80501		5.8801									0.974224		0.700032			0.154429	0.0500267		0.500374		0.17249									2.458		2.47093
5.81696	5.84191					5.8571	5.84677		5.96536	5.84319	5.98992	5.95761	6.07827	5.8527	5.80696		5.89867	5.81984	0.767717	1.44455					1.19457	0.958405		0.702162	0.765075	0.441137	0.146856	0.107966	0.770922	0.407827		0.104839	1.24399	2.33074	2.23212					2.38405	2.458		2.45725	2.25686	2.16071
5.88074	5.89877				5.92858	5.91178	5.93664	6.02958	6.06659	5.91869	6.06769	6.07553	6.19753	5.91077	5.82493		5.86016	5.88573	0.758467	1.44339				0.71451	1.20732	0.949934	0.764522	0.708096	0.765079	0.418279	0.146063	0.0707268	0.752615	0.394966		0.0459661	1.23557	2.31904	2.23001				1.98009	2.38599	2.44904	2.45706	2.44007	2.24803	2.15003
5.89739	5.92935	5.91337	5.81737		5.8673	5.94431	5.95041	6.07533	6.13139	5.92542	6.07642	6.18051	6.30655	5.93436	5.84819			5.89937	0.752073	1.43547	1.2176	0.971334		0.691984	1.19763	0.959194	0.787098	0.718863	0.753682	0.45667	0.169221	0.104323	0.750847	0.390382			1.23487	2.30294	2.22697	2.10696	2.06503		1.97588	2.38597	2.44798	2.45194	2.43194	2.22495	2.16494
5.96889	5.99202	5.98095	5.88495		5.92215	6.00013	6.02484	6.13606	6.20289	6.00083	6.15183	6.27355	6.40546	5.99998	5.88345			5.96596	0.745315	1.42751	1.2015	0.95206		0.660027	1.19293	0.967215	0.786647	0.719461	0.743124	0.43677	0.156784	0.0993376	0.748536	0.399882			1.2262	2.29118	2.22208	2.10011	2.06992		1.95335	2.38108	2.44406	2.44117	2.42117	2.21614	2.15318
6.0137						6.04272	6.08957	6.20752	6.26657	6.04868	6.21259	6.3038	6.4368	6.0447	5.91876				0.740045						1.18664	0.958768	0.781197	0.722936	0.737964	0.428345	0.167714	0.109312	0.743295	0.396991				2.29696						2.381	2.44698	2.43107	2.41007	2.22097	2.15399
6.07625	6.09129	6.09216	6.00245	6.05622	6.05713	6.09524	6.1372	6.26224	6.32522	6.11121	6.24032	6.35306	6.48306	6.10728	6.02735			6.06428	0.727506	1.41179	1.1681	0.933346	0.75601	0.667156	1.17371	0.957832	0.787785	0.722482	0.726998	0.428806	0.134204	0.0762202	0.729444	0.473694			1.2129	2.27186	2.20997	2.07191	2.04277	1.94998	1.93207	2.37199	2.42993	2.42595	2.40398	2.19585	2.15102
6.1232	6.14509	6.1215	6.08461	6.09632	6.08159	6.13925	6.17437	6.30724	6.36532	6.15034	6.29999	6.36382	6.49382	6.15912	6.09191			6.11514	0.73045	1.41586	1.17092	0.932652	0.735743	0.666511	1.16852	0.958292	0.790622	0.722873	0.732202	0.391226	0.125822	0.0615288	0.730109	0.468852			1.21488	2.24545	2.20508	2.05528	2.00071	1.94705	1.94478	2.37102	2.41722	2.41715	2.40007	2.16846	2.15493
6.17268	6.19269	6.19154				6.18967	6.23063	6.34575	6.40673	6.20961	6.32385	6.38188	6.50393	6.19875	6.16354			6.16865	0.734593	1.41976	1.173				1.18247	0.950929	0.77397	0.723844	0.73377	0.414513	0.130796	0.0542165	0.736508	0.46416			1.2185	2.26686	2.20003	2.05599				2.36107	2.40508	2.41402	2.39702	2.18688	2.16195
6.19726	6.23424	6.1953	6.06658			6.23815	6.25621	6.3632	6.43412	6.21927	6.34214	6.38604	6.50202	6.24717	6.2781			6.20123	0.736936	1.42736	1.17574	0.954435			1.1829	0.961067	0.779714	0.720847	0.737725	0.446122	0.130619	0.0505818	0.736107	0.449748			1.22908	2.24491	2.19597	2.05495	2.0568			2.34802	2.40694	2.41201	2.39499	2.17289	2.16297
6.24728	6.28034	6.25415	6.17839			6.26758	6.29741	6.40145	6.45766	6.27125	6.36862	6.3929	6.50496	6.28052	6.29673			6.24536	0.743841	1.43108	1.19065	0.955376			1.19132	0.966324	0.782342	0.722171	0.744433	0.450379	0.132335	0.048983	0.743375	0.435751			1.23595	2.22725	2.19107	2.04514	2.01855			2.35194	2.39616	2.41299	2.39303	2.15131	2.15708
6.2917	6.32668	6.30664	6.25349	6.27159	6.27279	6.31368	6.32183	6.4308	6.47687	6.32265	6.37893	6.39697	6.505	6.33066	6.33672			6.2897	0.750286	1.44488	1.1958	0.940702	0.737721	0.68408	1.19922	0.973501	0.791834	0.726311	0.747609	0.444918	0.130612	0.0478576	0.754643	0.379836			1.24362	2.22303	2.19001	2.04202	1.97828	1.95483	1.94795	2.35399	2.39401	2.40605	2.39697	2.14802	2.16792
6.33228	6.36924	6.35228	6.32741	6.36448	6.37255	6.34921	6.36115	6.45909	6.48811	6.36329	6.40507	6.40002	6.52701	6.36427	6.39648	6.2255	6.25558	6.32925	0.755842	1.44883	1.19928	0.95791	0.754755	0.694053	1.20592	0.965953	0.776029	0.722663	0.752495	0.427737	0.132866	0.0953982	0.759631	0.37818	0.10467	0.0228406	1.25048	2.216	2.18899	2.04	1.97398	1.94705	1.94101	2.35301	2.39499	2.40401	2.39698	2.141	2.18392
6.38303	6.41316	6.40303	6.40158	6.45232	6.4721	6.38727	6.3875	6.47568	6.50763	6.41501	6.41776	6.40294	6.52896	6.41307	6.48334	6.31626	6.36098	6.37512	0.763484	1.4582	1.20634	0.975994	0.773796	0.716246	1.21681	0.975586	0.781319	0.721335	0.760723	0.418222	0.132213	0.0950762	0.767009	0.432531	0.12456	0.0446922	1.25539	2.216	2.18802	2.04	1.97007	1.95583	1.94198	2.35398	2.39304	2.40498	2.39406	2.141	2.16928
6.41578	6.44479	6.44572	6.46458	6.52253	6.55942	6.4317	6.41382	6.49587	6.52886	6.44679	6.4329	6.40399	6.49821	6.4438	6.55453	6.42329	6.46034	6.41772	0.767057	1.46352	1.20973	0.981227	0.780964	0.729344	1.22513	0.970446	0.776374	0.718817	0.763929	0.430485	0.132419	0.0451689	0.770875	0.447406	0.12491	0.04364	1.25883	2.216	2.188	2.04	1.96603	1.95302	1.93703	2.34903	2.39797	2.41195	2.40393	2.141	2.14913
6.45611	6.49311	6.48417	6.50419	6.59921	6.65023	6.46716	6.4451	6.51607	6.54405	6.4881	6.44105	6.40701	6.498	6.48513	6.61119	6.53239	6.58853	6.45614	0.766375	1.46018	1.21042	0.982438	0.793849	0.731945	1.21967	0.969073	0.772879	0.719451	0.764303	0.437387	0.131707	0.0452103	0.769158	0.47084	0.139025	0.0606958	1.25998	2.20901	2.19301	2.037	1.97	1.94804	1.93103	2.351	2.39401	2.41904	2.41705	2.137	2.143
6.48748	6.52448	6.53319	6.5591	6.66098	6.7169	6.51226	6.47353	6.53764	6.55974	6.51653	6.45477	6.41094	6.498	6.52337	6.66511	6.64514	6.7405	6.49634	0.76213	1.4623	1.20895	0.996262	0.81082	0.753761	1.21695	0.967161	0.76982	0.711009	0.759519	0.44227	0.133746	0.0452985	0.765697	0.453555	0.137633	0.050803	1.26003	2.21195	2.19595	2.03798	1.96902	1.96079	1.93887	2.35002	2.39794	2.42982	2.43274	2.13798	2.14202
6.53272	6.57767	6.57772	6.61565	6.73056	6.78855	6.54977	6.50679	6.55688	6.57292	6.56768	6.47785	6.41796	6.50098	6.55779	6.70475	6.76227	6.87615	6.54271	0.752093	1.45376	1.20261	0.999759	0.822637	0.764136	1.21316	0.963076	0.763242	0.702364	0.748003	0.446673	0.133989	0.0455087	0.75776	0.447368	0.143731	0.0639355	1.25317	2.21796	2.196	2.04396	1.96801	1.95802	1.95291	2.34801	2.40098	2.43397	2.44194	2.14595	2.13703
6.57821	6.61922	6.62621	6.66223	6.80123	6.85627	6.60315	6.5442	6.58106	6.59007	6.61221	6.50218	6.42505	6.50401	6.6092	6.74723	6.85541	6.98538	6.58223	0.739896	1.44749	1.19226	0.997925	0.835484	0.772242	1.20108	0.948858	0.74829	0.698421	0.737816	0.436008	0.132921	0.0452262	0.743765	0.453255	0.164006	0.096614	1.24666	2.21699	2.20302	2.04203	1.971	1.95906	1.96506	2.34701	2.40602	2.44304	2.45103	2.14101	2.136
6.62512	6.66906	6.67312	6.71402	6.85401	6.91882	6.63834	6.59013	6.59474	6.60669	6.66108	6.54323	6.43678	6.50694	6.65513	6.80001	6.94825	7.07236	6.63402	0.732028	1.43899	1.18563	0.994455	0.834184	0.775018	1.19631	0.941479	0.741331	0.682726	0.730046	0.431083	0.130829	0.0443564	0.735692	0.426916	0.128793	0.0792275	1.23787	2.21504	2.20693	2.04789	1.971	1.97274	1.97874	2.34896	2.41091	2.45282	2.45885	2.14296	2.136
6.67975	6.7128	6.72178	6.76477	6.90576	6.97475	6.69474	6.6338	6.64477	6.64084	6.71177	6.59676	6.44596	6.51397	6.70776	6.85873	6.9709	7.09988	6.67979	0.724335	1.42803	1.18236	0.990906	0.831114	0.77732	1.189	0.940066	0.740175	0.6694	0.721399	0.433399	0.130959	0.0453553	0.729269	0.426251	0.130071	0.0681199	1.22994	2.214	2.20999	2.05298	1.97498	1.96902	1.98796	2.35298	2.41399	2.45599	2.46497	2.144	2.136
6.73029	6.75729	6.77322	6.79132	6.9482	7.01921	6.74521	6.6783	6.66934	6.67623	6.76427	6.62542	6.46715	6.52307	6.75831	6.90824	6.98709	7.11102	6.73226	0.720556	1.43134	1.17363	0.98153	0.83586	0.777924	1.18545	0.932398	0.73489	0.70512	0.718382	0.398722	0.131274	0.0507145	0.72472	0.422076	0.131863	0.0611194	1.22772	2.21802	2.21603	2.06002	1.98004	1.98003	1.99404	2.35704	2.41901	2.46503	2.46605	2.14302	2.14696
6.78214	6.81012	6.81235	6.84904	6.9844	7.05638	6.78238	6.73309	6.72999	6.71732	6.81319	6.70174	6.49356	6.53579	6.81408	6.95227	7.00274	7.11494	6.77824	0.719842	1.4347	1.17593	0.983261	0.819649	0.769647	1.17945	0.930256	0.733169	0.692548	0.718803	0.409905	0.130277	0.0497264	0.72292	0.444862	0.134142	0.0556113	1.23053	2.22095	2.2219	2.06394	1.98787	1.98492	2.00187	2.36487	2.42097	2.4709	2.47584	2.14694	2.13913
6.83663	6.86066	6.85968	6.88377	7.01877	7.08183	6.83465	6.78664	6.79258	6.75972	6.86565	6.77253	6.54465	6.55984	6.86764	6.98876	7.01889	7.11699	6.82965	0.726892	1.43773	1.18018	0.981979	0.817036	0.759538	1.18575	0.943311	0.744691	0.687076	0.726428	0.397367	0.13316	0.0553813	0.729237	0.440284	0.130167	0.0527986	1.23384	2.22398	2.23293	2.06897	1.99793	1.99394	2.00399	2.37493	2.42001	2.46802	2.48593	2.147	2.13999
6.88513	6.90017	6.89916	6.91914	7.03314	7.10002	6.88814				6.91514	6.86228	6.62226	6.74983	6.91413	7.01502	7.02301	7.114	6.87712	0.732715	1.4388	1.1876	0.983748	0.805966	0.749817	1.18623				0.732494	0.404261	0.148686	0.111716	0.734696	0.421768	0.127807	0.0503766	1.23926	2.23206	2.23703	2.07002	2.00701	1.99305	2.005	2.37501				2.15505	2.134
6.92034	6.94811	6.94514	6.95827	7.07227	7.10687	6.92727	6.89696	6.90511		6.95329	6.94152	6.69465	6.70287	6.94934	7.02187	7.02595	7.114	6.9094	0.739729	1.44879	1.19338	0.986028	0.79364	0.7407	1.18926	0.957339	0.75657		0.739185	0.401757	0.150496	0.0743754	0.741876	0.421191	0.124197	0.0494277	1.24623	2.24771	2.24485	2.07491	2.01093	2.00674	2.00598	2.37893	2.42398	2.46018		2.16973	2.13498
6.97077	6.99081	6.97686	6.99085	7.08495	7.12193	6.98374	6.95076	6.97966		7.00078	7.02363	6.79156	6.80453	7.00276	7.0429	7.02899	7.113	6.96276	0.748331	1.45495	1.20282	0.986448	0.789369	0.732905	1.19677	0.94871	0.748042		0.749005	0.412899	0.147554	0.068892	0.748679	0.411624	0.123583	0.0476182	1.25395	2.248	2.245	2.075	2.01399	2.00302	1.99804	2.37701	2.42699	2.459		2.17199	2.13898
7.00915	7.04017	7.02611	7.02911	7.09806	7.12805	7.03013	7.00417	7.04625	7.05926	7.03516	7.10623	6.92139	6.93954	7.04515	7.05907	7.02902	7.09899	6.99816	0.75524	1.46663	1.21131	0.98797	0.786273	0.727143	1.19728	0.950184	0.749223	0.692073	0.757183	0.447724	0.143756	0.0656491	0.754675	0.407488	0.122715	0.0390601	1.262	2.249	2.24599	2.076	2.01199	1.99898	1.99598	2.37802	2.42599	2.44699	2.44296	2.17	2.15298
7.05039	7.0873	7.05754	7.05856	7.11377	7.14081	7.06646	7.0513	7.11498	7.13094	7.07935	7.16907	7.02842	7.08978	7.08639	7.07969	7.0359	7.09703	7.04333	0.766306	1.47253	1.21982	0.993429	0.784329	0.722479	1.20922	0.964961	0.766573	0.701264	0.768956	0.454451	0.12621	0.051588	0.764268	0.404277	0.121311	0.0446178	1.27088	2.249	2.24403	2.076	2.00806	1.99407	1.99107	2.38293	2.42403	2.44404	2.43117	2.16901	2.1461
7.08784	7.12683	7.09484	7.08787	7.13989	7.15394	7.11877	7.10875	7.1837	7.21762	7.10589	7.23571	7.14848	7.19654	7.12981	7.09294	7.04197	7.12289	7.0888	0.766858	1.47351	1.22528	0.981911	0.777888	0.723157	1.21519	0.969511	0.774884	0.711326	0.770544	0.444236	0.118742	0.0443311	0.763793	0.403314	0.115067	0.0450186	1.27303	2.24402	2.245	2.07301	2.00203	1.98803	1.99	2.383	2.425	2.43803	2.43299	2.16402	2.14401
7.13112	7.17513	7.13613	7.11109	7.15708	7.17507	7.17311	7.16119	7.25822	7.29324	7.14911	7.29616	7.28041	7.38144	7.17016	7.1092		7.20815	7.12815	0.768422	1.4712	1.22608	0.984792	0.780385	0.726288	1.21969	0.983616	0.795869	0.72389	0.771792	0.471065	0.119926	0.0440913	0.765812	0.39813		0.0639431	1.27164	2.236	2.242	2.07	1.99798	1.97896	1.97993	2.37501	2.421	2.43698	2.42797	2.15601	2.13801
7.16835	7.21629	7.17729	7.13754	7.18059	7.19564	7.20839	7.21998	7.32484	7.36869	7.18439	7.34613	7.40582	7.51862	7.21817	7.16995		7.25518	7.17322	0.765845	1.46767	1.22128	0.982225	0.778925	0.716244	1.21827	0.98536	0.801856	0.733051	0.769313	0.441611	0.128059	0.0506658	0.763294	0.487813		0.173134	1.26569	2.23698	2.242	2.07	1.9921	1.9672	1.95837	2.37697	2.42198	2.4311	2.41817	2.15797	2.14193
7.21474	7.25976	7.22573	7.17579	7.20288	7.21987	7.26071	7.27271	7.39262	7.45055	7.23671	7.39771	7.49849	7.61845	7.2538	7.20183		7.27788	7.22273	0.762936	1.45947	1.21326	0.97864	0.774574	0.706464	1.21215	0.9766	0.801761	0.736561	0.765541	0.431932	0.149092	0.0804527	0.76154	0.496609		0.19984	1.25873	2.22805	2.23802	2.06801	1.99299	1.95904	1.94706	2.37601	2.42101	2.42404	2.40806	2.14706	2.13106
7.27218	7.30815	7.27117	7.21416	7.23112	7.2451	7.30916	7.32316	7.45215	7.51522	7.29018	7.4472	7.57711	7.7111	7.31419	7.25017	7.11008	7.25407	7.26917	0.74557	1.4514	1.20255	0.967741	0.766342	0.698972	1.1964	0.976571	0.80629	0.743953	0.752983	0.435436	0.150569	0.10571	0.739808	0.484579	0.157289	0.15138	1.24866	2.24099	2.23199	2.06598	1.99097	1.94999	1.93798	2.37198	2.42198	2.422	2.39997	2.16099	2.13202
7.3222	7.35033	7.32022	7.25928	7.26447	7.27355	7.3533	7.36828	7.49334	7.578	7.34119	7.50409	7.60751	7.74053	7.36814	7.29823	7.13264	7.27369	7.31625	0.737115	1.44213	1.19473	0.956795	0.755651	0.691135	1.19012	0.965536	0.792411	0.74207	0.74545	0.425912	0.141889	0.0943906	0.730764	0.478664	0.165361	0.154195	1.24215	2.23706	2.22806	2.06009	1.98214	1.94606	1.93209	2.36609	2.41511	2.42102	2.39213	2.15706	2.13692
7.3786	7.39369	7.37163	7.30964	7.30769	7.30775	7.40662	7.42162	7.55257	7.62864	7.3966	7.55762	7.65466	7.76979	7.42162	7.36552	7.17172	7.31272	7.36763	0.7301	1.43955	1.18671	0.952679	0.751956	0.688051	1.18125	0.96266	0.795486	0.741722	0.737844	0.4092	0.111242	0.0593234	0.724624	0.468096	0.172608	0.156136	1.23651	2.22806	2.22006	2.05603	1.97604	1.93806	1.92704	2.35607	2.40706	2.41901	2.38604	2.14906	2.13998
7.43319	7.44118	7.4192	7.3582	7.35123	7.34822	7.45719	7.46517	7.58419	7.66413	7.45019	7.60114	7.66303	7.777	7.47719	7.42766	7.20841	7.3494	7.41219	0.7309	1.44113	1.1857	0.947686	0.747801	0.68397	1.18293	0.962164	0.785997	0.745042	0.738277	0.399854	0.107912	0.0473049	0.725823	0.464705	0.188186	0.165725	1.23828	2.22097	2.21497	2.05096	1.97697	1.93698	1.92401	2.34898	2.39994	2.40795	2.384	2.14098	2.14297
7.45983	7.48678	7.46531	7.40181	7.39773	7.38831	7.49829	7.50471	7.63064	7.69582	7.48135	7.61323	7.66297	7.77278	7.50132	7.4116		7.63604	7.45678	0.738188	1.42841	1.18074	0.940388	0.739118	0.67861	1.17985	0.956955	0.785567	0.731556	0.742251	0.426484	0.131077	0.053589	0.735642	0.417633		0.139807	1.22695	2.22002	2.20704	2.04455	1.97454	1.93551	1.92645	2.34797	2.39259	2.40107	2.384	2.144	2.14062
7.5042	7.52476	7.5107	7.45516	7.45216	7.4496	7.5447	7.53582	7.64938	7.71835	7.52819	7.62642	7.66846	7.79481	7.54223	7.57891		7.64844	7.49724	0.74186	1.43343	1.18661	0.942397	0.740475	0.680225	1.18771	0.96569	0.78632	0.729519	0.744047	0.431618	0.135002	0.0753057	0.741024	0.438724		0.138052	1.23373	2.21703	2.20054	2.03904	1.97152	1.93203	1.92402	2.33608	2.38406	2.39703	2.3835	2.13804	2.14298
7.54816	7.57523	7.55015	7.50721	7.51776	7.51928	7.5873	7.58362	7.68959	7.74153	7.56818	7.65406	7.676	7.7695	7.59263	7.61318		7.77854	7.54623	0.741375	1.46244	1.19197	0.944743	0.740409	0.686523	1.20276	0.95635	0.771481	0.718117	0.743341	0.429551	0.132334	0.0520398	0.741043	0.440731		0.0432521	1.25917	2.21197	2.19698	2.035	1.9685	1.93201	1.9265	2.33298	2.38	2.3925	2.383	2.13447	2.15205
7.59044	7.60997	7.59345	7.56092	7.58493	7.59093	7.62527	7.61445	7.71491	7.74646	7.6139	7.67004	7.67649	7.76948	7.62947	7.66362	7.39621	7.53321	7.58387	0.744964	1.45094	1.20048	0.949277	0.74331	0.68645	1.20154	0.959331	0.769749	0.723459	0.745374	0.425452	0.127811	0.0521018	0.745775	0.434425	0.14595	0.102994	1.24749	2.20352	2.1925	2.03496	1.96698	1.93301	1.92601	2.33502	2.37951	2.39002	2.38299	2.12652	2.16946
7.63316	7.65215	7.63617	7.62054	7.66089	7.67682	7.65428	7.65122	7.73735	7.75643	7.65467	7.69529	7.67799	7.75956	7.67068	7.72746	7.49991	7.63691	7.61774	0.751133	1.45934	1.20997	0.963738	0.756423	0.698403	1.20915	0.961298	0.764722	0.719949	0.75022	0.420062	0.123543	0.050625	0.753138	0.440079	0.135659	0.0939455	1.25805	2.20053	2.18953	2.03203	1.96502	1.93845	1.92847	2.33301	2.38199	2.39298	2.38151	2.12502	2.17197
7.66364	7.69066	7.68666	7.6782	7.73728	7.75731	7.7026	7.67711	7.75559	7.77607	7.69163	7.71305	7.67752	7.74551	7.70214	7.78474	7.60139	7.64743	7.66117	0.757005	1.46788	1.21482	0.968114	0.762838	0.719698	1.21812	0.962704	0.7629	0.720985	0.75581	0.413158	0.124283	0.0463004	0.759354	0.43396	0.130151	0.048503	1.26671	2.201	2.18751	2.0335	1.96649	1.94399	1.931	2.33001	2.38101	2.39457	2.38255	2.1235	2.15491
7.70637	7.73528	7.72781	7.73278	7.80874	7.84023	7.72901	7.70735	7.77636	7.79443	7.73146	7.72342	7.68252	7.75158	7.74186	7.8528	7.70727	7.76473	7.70321	0.761621	1.47248	1.21942	0.988514	0.789284	0.727151	1.22387	0.973222	0.772693	0.719258	0.760298	0.430856	0.123501	0.0459052	0.763753	0.447223	0.119205	0.0430195	1.27212	2.19805	2.19097	2.0325	1.96455	1.9385	1.92849	2.33197	2.38199	2.40982	2.39594	2.12152	2.12919
7.74227	7.76979	7.76725	7.78218	7.88152	7.91849	7.77619	7.72986	7.79737	7.81238	7.77323	7.73394	7.69392	7.76193	7.7738	7.90615	7.82274	7.88769	7.73331	0.767743	1.47559	1.21988	0.992231	0.800954	0.743286	1.22509	0.975084	0.773754	0.740967	0.767043	0.440752	0.129127	0.0487494	0.769497	0.468898	0.125533	0.0539388	1.27335	2.20594	2.1905	2.03548	1.96947	1.94298	1.93447	2.331	2.38647	2.41348	2.40743	2.12696	2.12553
7.77966	7.81814	7.81767	7.84371	7.9363	8.00029	7.81216	7.76661	7.81557	7.83158	7.80765	7.7496	7.69701	7.76401	7.81366	7.95118	7.94039	8.03944	7.78366	0.759765	1.47386	1.21477	0.994252	0.801193	0.747205	1.21975	0.966838	0.763127	0.731728	0.758734	0.445028	0.1291	0.0502891	0.762052	0.466847	0.132005	0.078456	1.2711	2.203	2.1925	2.03501	1.96448	1.95349	1.94002	2.3335	2.39104	2.42755	2.42204	2.1245	2.124
7.8199	7.85349	7.85743	7.89592	8.01685	8.07383	7.85341	7.79451	7.83252	7.8505	7.84645	7.77538	7.69954	7.7675	7.8544	7.99542	8.04088	8.15849	7.82443	0.751233	1.46495	1.20814	1.00735	0.827243	0.767584	1.21066	0.958723	0.755469	0.73243	0.749365	0.445952	0.129029	0.0526024	0.754386	0.455919	0.165698	0.107996	1.26374	2.20252	2.19353	2.03798	1.95951	1.94906	1.945	2.33299	2.40093	2.44098	2.43197	2.12452	2.12301
7.85971	7.89914	7.90512	7.95008	8.07654	8.13503	7.88824	7.83667	7.8578	7.88326	7.88968	7.79239	7.70794	7.77048	7.89073	8.04015	8.12681	8.2418	7.86667	0.743261	1.46012	1.20054	1.00082	0.823315	0.77733	1.20814	0.951825	0.747041	0.700683	0.742582	0.441269	0.128468	0.0527676	0.745775	0.447322	0.170098	0.0950457	1.25441	2.20149	2.19995	2.03999	1.95999	1.9609	1.95691	2.33746	2.40647	2.44497	2.44193	2.12448	2.1225
7.90865	7.94415	7.95366	7.99715	8.14268	8.20167	7.93666	7.87665	7.89909	7.88906	7.93915	7.83565	7.71456	7.77201	7.94115	8.08716	8.26596	8.39398	7.91416	0.730591	1.45239	1.18924	0.993604	0.833566	0.779078	1.19772	0.944264	0.737104	0.674476	0.7316	0.429677	0.127648	0.0517668	0.731654	0.435592	0.112481	0.0738886	1.24821	2.20049	2.20352	2.04752	1.96401	1.95654	1.96553	2.345	2.40953	2.45601	2.44401	2.12399	2.12499
7.9529	7.98588	8.0009	8.04346	8.19873	8.2534	7.98085	7.92231	7.92197	7.92335	7.98292	7.87536	7.7324	7.77702	7.98442	8.1319	8.24302	8.381	7.95987	0.722417	1.44394	1.1825	0.986104	0.833421	0.783564	1.1917	0.93553	0.732149	0.672383	0.724027	0.433176	0.139345	0.0550591	0.723224	0.443888	0.134258	0.0887929	1.24236	2.19808	2.20899	2.05446	1.96646	1.96841	1.97497	2.34609	2.41743	2.45752	2.45106	2.12356	2.12056
8.00664	8.03019	8.04918	8.09515	8.23676	8.30316	8.03266	7.96423	7.97466	7.95276	8.03714	7.92418	7.7494	7.78445	8.03715	8.18515	8.24498	8.381	8.00768	0.716919	1.44079	1.1771	0.975899	0.812183	0.777453	1.18755	0.931635	0.727083	0.665903	0.718301	0.41761	0.137787	0.0560584	0.718171	0.438008	0.136581	0.0806369	1.23724	2.20197	2.21595	2.05847	1.968	1.97298	1.98394	2.35047	2.42098	2.45749	2.45596	2.12747	2.12596
8.05918	8.07966	8.09215	8.12366	8.2791	8.33308	8.08264	8.01769	7.99412	7.99509	8.08868	7.97841	7.77129	7.79005	8.09119	8.22816	8.27104	8.39602	8.05766	0.715469	1.44442	1.1822	0.974793	0.822618	0.775523	1.1838	0.932949	0.710359	0.655812	0.717566	0.403752	0.140088	0.0575107	0.716171	0.440781	0.138189	0.0667138	1.23991	2.20653	2.22652	2.06702	1.98353	1.97951	1.98851	2.35353	2.43202	2.46499	2.457	2.12803	2.12359
8.10991	8.12493	8.13652	8.16984	8.30438	8.36043	8.12648	8.07091	8.0516	8.03875	8.1394	8.08053	7.77894	7.81897	8.14239	8.27685	8.29308	8.40704	8.10291	0.718731	1.44901	1.18753	0.975654	0.808055	0.766617	1.18929	0.93887	0.719681	0.651857	0.720682	0.421001	0.135034	0.0535814	0.719514	0.444254	0.142779	0.058694	1.2439	2.21291	2.23298	2.07154	1.99296	1.98202	1.99201	2.35997	2.43549	2.46095	2.45898	2.13392	2.14021
8.1611	8.17214	8.1851	8.20075	8.32336	8.3744	8.17863	8.13652	8.10146	8.10132	8.18165	8.13945	7.85716	7.98323	8.19559	8.29832	8.29993	8.40997	8.14866	0.720349	1.45496	1.19191	0.97799	0.80106	0.753072	1.19034	0.942602	0.710608	0.659903	0.722705	0.41601	0.144527	0.106113	0.721073	0.442749	0.14186	0.0557023	1.24951	2.21549	2.23846	2.08191	1.99747	1.98596	1.99447	2.356	2.42106	2.45704	2.45702	2.13599	2.11911
8.19307	8.20509	8.20611	8.23806	8.34602	8.38302	8.18709	8.1511	8.16213	8.16412	8.22307	8.18216	7.93617	8.06517	8.23006	8.30102	8.30301	8.40799	8.18108	0.740277	1.43921	1.19585	0.986842	0.801625	0.749151	1.18599	0.930667	0.726961	0.667433	0.741338	0.410368	0.141107	0.104286	0.740305	0.436565	0.141422	0.0570655	1.23597	2.20805	2.23501	2.07501	2.00599	1.99399	1.98999	2.38301	2.425	2.46995	2.455	2.13604	2.121
8.22857	8.25344	8.26328	8.27226	8.35919	8.39612	8.23555	8.20155	8.23168	8.22679	8.26255	8.26785	8.02414	8.15182	8.26161	8.31116	8.30906	8.40499	8.22244	0.743846	1.44624	1.19942	0.988096	0.793769	0.738995	1.19728	0.929226	0.722078	0.679467	0.745898	0.425187	0.150075	0.11232	0.742898	0.438943	0.137166	0.0546636	1.24535	2.23199	2.24199	2.07895	2.00305	1.99098	1.98601	2.38896	2.42695	2.4462	2.45393	2.15895	2.12299
8.27661	8.2907	8.28681	8.29382	8.37487	8.40592	8.28162	8.24762	8.28853	8.29345	8.30862	8.33941	8.12021	8.13712	8.31258	8.32489	8.31396	8.40401	8.2597	0.75609	1.45049	1.20865	0.991086	0.794514	0.736897	1.20392	0.931452	0.727754	0.671684	0.759995	0.438412	0.140399	0.061942	0.752829	0.424944	0.137656	0.051605	1.25235	2.23101	2.24101	2.07503	2.00697	1.98902	1.98699	2.38602	2.42303	2.46286	2.44805	2.15503	2.12201
8.30508	8.34406	8.33906	8.33803	8.38806	8.41502	8.32909	8.3071	8.36812	8.37912	8.34306	8.41011	8.2202	8.27922	8.33809	8.34104	8.314	8.404	8.30608	0.75984	1.45938	1.21715	0.980349	0.775812	0.732875	1.20966	0.954037	0.752992	0.690949	0.765294	0.456026	0.138175	0.0582787	0.755336	0.424791	0.137458	0.0509128	1.25639	2.23001	2.242	2.07301	2.014	1.985	1.99101	2.38899	2.43	2.46098	2.44	2.15101	2.12501
8.35237	8.37859	8.37531	8.35827	8.42019	8.42929	8.38051	8.36261	8.43579	8.44993	8.3774	8.47376	8.33349	8.40325	8.3904	8.36209	8.31407	8.40203	8.3515	0.765772	1.46322	1.21716	0.985214	0.776786	0.729759	1.21633	0.964087	0.765531	0.707578	0.767616	0.453972	0.12961	0.0575143	0.764588	0.431345	0.136464	0.0524961	1.25973	2.23601	2.24194	2.07599	2.01195	1.98594	1.99387	2.38497	2.42806	2.45093	2.43997	2.159	2.1299
8.38368	8.42848	8.40173	8.38077	8.43584	8.45375	8.42356	8.41446	8.50231	8.52819	8.41165	8.53833	8.4597	8.50891	8.42465	8.36992	8.31994	8.40497	8.39357	0.765097	1.45954	1.21942	0.983824	0.779819	0.730532	1.21115	0.969742	0.774052	0.711598	0.766403	0.477843	0.140606	0.057035	0.764392	0.430934	0.135985	0.0521634	1.26019	2.23699	2.23705	2.07501	2.00804	1.98105	1.98311	2.38203	2.43295	2.44506	2.43703	2.159	2.12109
8.42009	8.46808	8.45105	8.41105	8.45506	8.47904	8.46109	8.46811	8.57509	8.60612	8.45107		8.58719	8.66726	8.46009	8.39104			8.4251	0.761331	1.45513	1.21539	0.984892	0.779505	0.724636	1.21104	0.969724	0.782152	0.720713	0.765214		0.147141	0.0471428	0.758397	0.414766			1.2571	2.23998	2.23899	2.07399	2.002	1.97499	1.97498	2.38799	2.43401	2.44099	2.42798	2.16098
8.46948	8.51357	8.48065	8.44246	8.49121	8.50326	8.5155	8.5295	8.62966	8.67681	8.48957	8.64438	8.69898	8.82004	8.50945	8.41248			8.4844	0.755811	1.44995	1.20966	0.974615	0.770927	0.716627	1.20699	0.983489	0.794602	0.722392	0.761891	0.456054	0.153803	0.0837169	0.750659	0.401135			1.24647	2.22901	2.23591	2.069	1.99994	1.9679	1.96095	2.38194	2.43698	2.43493	2.41792	2.14902	2.13005
8.51066	8.5626	8.53654	8.48168	8.50886	8.52581	8.55865	8.57265	8.68653	8.74643	8.5386	8.67673			8.54769	8.45366			8.51872	0.748173	1.4398	1.20052	0.962152	0.756082	0.71295	1.19791	0.979929	0.797357	0.728559	0.75337	0.470987			0.743667	0.420471			1.23957	2.22999	2.22806	2.069	1.99504	1.95907	1.95703	2.37704	2.43502	2.42905	2.41106	2.15098	2.13397
8.5521	8.5971	8.5781	8.5111	8.53107	8.54905	8.60109	8.62907	8.76009	8.81109	8.5761	8.73209	8.85305	8.98704	8.59509	8.53307			8.57408	0.744038	1.4338	1.19162	0.951064	0.745226	0.703127	1.19199	0.979397	0.795954	0.729415	0.748159	0.429589	0.16434	0.109109	0.741317	0.4836			1.23468	2.23798	2.22499	2.06699	1.99699	1.95899	1.95	2.37799	2.43498	2.42199	2.40699	2.15798	2.13102
8.60761	8.65453	8.63347	8.56656	8.57436	8.57643	8.65348	8.67259	8.81144	8.86548	8.63561	8.78351	8.88032	9.01137	8.64861	8.57274			8.62056	0.737141	1.4301	1.1841	0.941814	0.737027	0.684084	1.18397	0.972045	0.792726	0.726438	0.741908	0.422965	0.152571	0.0965449	0.733686	0.483692			1.22886	2.22498	2.21796	2.06394	1.99399	1.95298	1.94895	2.37198	2.42591	2.41699	2.40096	2.14698	2.14508
8.65846	8.69854	8.67259	8.6135	8.60468	8.61262	8.69358	8.72148	8.84861	8.90558	8.68646	8.82655	8.90672	9.04267	8.69946	8.63435			8.6675	0.732212	1.4241	1.17929	0.928758	0.725106	0.681052	1.17932	0.964124	0.790691	0.726232	0.737526	0.388316	0.121756	0.069377	0.728327	0.473864			1.22238	2.22302	2.21503	2.05905	1.99301	1.95102	1.94504	2.37002	2.41808	2.41601	2.39803	2.14502	2.15193
8.70609	8.7391	8.72607	8.66909	8.65212	8.65011	8.7411	8.74811	8.8721	8.93708	8.7271	8.86706	8.91204	9.05301	8.75307	8.66808			8.7081	0.733775	1.42796	1.17951	0.931611	0.726988	0.67907	1.17898	0.967041	0.793121	0.726768	0.737074	0.379552	0.10595	0.0605377	0.732005	0.449907			1.2265	2.22699	2.20999	2.04999	1.98999	1.957	1.951	2.36298	2.41398	2.41201	2.399	2.14999	2.147
8.75155	8.78838	8.76263	8.71465	8.71171	8.70673	8.79044	8.80333	8.92138	8.97521	8.77752	8.89523	8.93107	9.05693	8.79058	8.70777		8.75271	8.75748	0.741053	1.43007	1.18013	0.932185	0.725977	0.68404	1.18341	0.962346	0.783769	0.720791	0.743944	0.38129	0.106283	0.049495	0.739381	0.389333		0.116715	1.2307	2.22392	2.20597	2.04593	1.98688	1.9569	1.95098	2.35499	2.40202	2.41492	2.39802	2.14687	2.14909
8.79763	8.82074	8.81558	8.76956	8.77152	8.76851	8.8277	8.83078	8.95374	8.99286	8.82165	8.91484	8.93695	9.05105	8.83961	8.85681		8.98117	8.79768	0.742131	1.43327	1.18638	0.92842	0.721526	0.68404	1.18732	0.961189	0.782857	0.720899	0.746827	0.437838	0.131816	0.0541329	0.738646	0.435957		0.0969083	1.23442	2.21705	2.20302	2.04005	1.97708	1.94807	1.94902	2.35401	2.40398	2.40805	2.39998	2.13609	2.15694
8.84906	8.87207	8.85709	8.83209	8.84612	8.84714	8.86706	8.87205	8.97305	9.01402	8.87806	8.92905	8.944	9.05496	8.88208	8.89908		8.9159	8.84207	0.744573	1.44391	1.19029	0.943752	0.735852	0.695068	1.19137	0.968345	0.780206	0.713671	0.746196	0.43547	0.131713	0.0498432	0.743682	0.431445		0.131114	1.24176	2.215	2.198	2.03701	1.975	1.95301	1.95602	2.35599	2.40199	2.41299	2.39999	2.137	2.15603
8.88447	8.9134	8.9064	8.88464	8.91383	8.92277	8.90045	8.89944	9.00222	9.02324	8.91248	8.9543	8.94395	9.03388	8.92638	8.94473	8.73003	8.85874	8.88343	0.751533	1.45004	1.19869	0.950237	0.742612	0.699867	1.20161	0.965915	0.761601	0.708856	0.749608	0.424387	0.133275	0.0515784	0.755739	0.423337	0.133357	0.110382	1.24799	2.21494	2.196	2.03997	1.97598	1.95695	1.965	2.35302	2.39702	2.40706	2.39701	2.13698	2.17331
8.92366	8.94672	8.93972	8.93854	8.98341	8.98745	8.93867	8.93668	9.02084	9.04382	8.95266	8.97978	8.94003	9.02408	8.95872	9.00647	8.81725	8.83718	8.91969	0.755159	1.45132	1.20346	0.959243	0.753735	0.710559	1.21004	0.975607	0.758298	0.710238	0.750294	0.400574	0.130365	0.0505984	0.760747	0.419731	0.108701	0.0321388	1.25375	2.21004	2.196	2.03703	1.97402	1.95303	1.965	2.35498	2.39898	2.41196	2.39799	2.13502	2.19977
8.96207	9.00306	8.99207	8.99409	9.05414	9.07016	8.98108	8.96605	9.04005	9.06204	8.99407	8.98801	8.94102	9.02501	8.99607	9.07713	8.90223	8.95921	8.96208	0.759582	1.46461	1.2127	0.977775	0.775321	0.717494	1.21707	0.966815	0.765467	0.713497	0.756043	0.415212	0.127351	0.0505039	0.76432	0.434076	0.11783	0.0417241	1.2602	2.20901	2.19601	2.038	1.97401	1.95201	1.951	2.356	2.401	2.42001	2.41002	2.132	2.145
8.99745	9.03253	9.02459	9.0406	9.12475	9.15075	9.01953	8.99041	9.06227	9.08121	9.02649	8.99412	8.95308	9.02917	9.02949	9.1386	9.01337	9.06262	9.00049	0.765487	1.46585	1.21845	0.985116	0.790545	0.738718	1.21646	0.969043	0.764155	0.712087	0.762475	0.42583	0.132768	0.0523645	0.769002	0.456847	0.132619	0.0534734	1.2659	2.21202	2.20105	2.03898	1.97699	1.95509	1.95109	2.35505	2.40103	2.42408	2.41814	2.13301	2.14297
9.03569	9.07764	9.0746	9.09159	9.18849	9.21449	9.06464	9.02472	9.08482	9.09886	9.06767	9.00392	8.95994	9.04388	9.07067	9.18959	9.12907	9.1999	9.04167	0.763526	1.46836	1.21831	0.992382	0.801949	0.746141	1.21221	0.962542	0.761223	0.711028	0.759543	0.431753	0.132591	0.0493541	0.768286	0.476076	0.136737	0.0554541	1.26588	2.21398	2.20497	2.03702	1.97601	1.96294	1.95894	2.35897	2.40398	2.43094	2.42991	2.13399	2.14002
9.07107	9.11309	9.11209	9.14608	9.25111	9.29912	9.09509	9.05505	9.10203	9.11904	9.10308	9.02703	8.96301	9.047	9.10608	9.23408	9.24121	9.34625	9.08407	0.758244	1.46247	1.21747	1.0052	0.81866	0.752942	1.21098	0.95154	0.748917	0.703797	0.754655	0.442254	0.132775	0.0489605	0.762913	0.46817	0.150523	0.0634899	1.26117	2.217	2.20401	2.04301	1.973	1.96499	1.96101	2.356	2.40901	2.44002	2.43802	2.138	2.137
9.10959	9.16053	9.1615	9.18575	9.30971	9.35972	9.14343	9.08054	9.11843	9.13923	9.14261	9.04536	8.96913	9.04705	9.14751	9.27643	9.35303	9.47417	9.11859	0.749804	1.45524	1.20952	1.00432	0.828995	0.764476	1.20703	0.95123	0.747415	0.696887	0.746797	0.444303	0.135275	0.0492051	0.753893	0.431944	0.142006	0.0687756	1.25587	2.2161	2.21103	2.04605	1.97498	1.96107	1.9671	2.35508	2.41207	2.44907	2.44909	2.14005	2.13801
9.15947	9.20552	9.20355	9.24932	9.36936	9.42035	9.17961	9.12651	9.15461	9.15879	9.19444	9.07568	8.97988	9.05096	9.19054	9.31261	9.44007	9.57294	9.16847	0.740015	1.44882	1.20172	1.00155	0.823509	0.763293	1.20014	0.941939	0.737704	0.687303	0.737262	0.43777	0.134855	0.0487944	0.744847	0.428032	0.147561	0.0852931	1.24537	2.22491	2.21397	2.04996	1.97302	1.96694	1.97591	2.36193	2.41794	2.45494	2.45692	2.14396	2.13899
9.19508	9.24508	9.24708	9.29207	9.42307	9.47209	9.22706	9.15308	9.17106	9.18204	9.22808	9.11506	8.98702	9.054	9.23308	9.36609	9.49502	9.62302	9.21506	0.735109	1.44376	1.19755	0.996	0.823169	0.768189	1.19362	0.933702	0.729353	0.677433	0.733779	0.432939	0.135363	0.0480196	0.73762	0.424915	0.144885	0.0827097	1.23788	2.225	2.22001	2.05401	1.97401	1.97201	1.98501	2.36801	2.42401	2.46402	2.46401	2.148	2.141
9.24663	9.29243	9.29445	9.33638	9.4645	9.52638	9.26364	9.20057	9.20548	9.20947	9.27957	9.15266	9.00219	9.05722	9.28458	9.41942	9.50924	9.63612	9.25162	0.728402	1.4385	1.18742	0.990006	0.816246	0.761705	1.18715	0.928709	0.724981	0.679479	0.727167	0.426488	0.137318	0.0537247	0.73147	0.422085	0.135616	0.0703644	1.23516	2.22306	2.22608	2.06106	1.98109	1.98006	1.98905	2.37497	2.43102	2.4741	2.4731	2.14702	2.14005
9.29958	9.32871	9.3327	9.36874	9.50666	9.55874	9.31757	9.24862	9.24568	9.24869	9.32762	9.20856	9.01788	9.07585	9.33361	9.45472	9.52984	9.64592	9.30359	0.722695	1.43637	1.18632	0.980377	0.81505	0.763823	1.18203	0.930327	0.729236	0.679381	0.720989	0.418752	0.134661	0.0507536	0.72643	0.434273	0.132743	0.0589509	1.23216	2.22796	2.23295	2.06596	1.98894	1.98496	1.99297	2.37202	2.43298	2.48293	2.48193	2.14898	2.14397
9.34614	9.37711	9.37811	9.40313	9.53109	9.59407	9.35517	9.29417	9.29116	9.28814	9.37814	9.25627	9.04218	9.08209	9.38015	9.50211	9.54702	9.648	9.34814	0.723238	1.43981	1.18651	0.983261	0.808961	0.750487	1.18251	0.932421	0.731013	0.669709	0.721369	0.390305	0.124416	0.0448073	0.727146	0.438766	0.129405	0.0550366	1.23271	2.23402	2.24203	2.07701	1.99604	1.98403	1.99701	2.38301	2.447	2.49401	2.49501	2.15502	2.14999
9.39358	9.41451	9.41449	9.44439	9.55933	9.61616	9.40955	9.35058	9.34472	9.33476	9.42556	9.34295	9.09973	9.11166	9.4286	9.53721	9.55303	9.648	9.39241	0.72902	1.44196	1.19127	0.980374	0.799539	0.739808	1.18267	0.939225	0.738597	0.682659	0.727747	0.39519	0.126691	0.0506424	0.732288	0.440763	0.127748	0.0539278	1.23797	2.24106	2.25202	2.08008	2.00808	1.99318	2	2.38701	2.44699	2.4979	2.49792	2.16101	2.14799
9.44348	9.45854	9.45656	9.47766	9.58771	9.62986	9.45651	9.40048	9.40636	9.40032	9.4735	9.42416	9.16235	9.16841	9.48046	9.55482	9.55597	9.648	9.42764	0.73671	1.44724	1.19785	0.982458	0.785763	0.73788	1.19267	0.942259	0.739224	0.717747	0.736074	0.398634	0.145654	0.0705835	0.73901	0.441007	0.12676	0.0537419	1.24347	2.24595	2.25398	2.08693	2.01493	2.00884	2	2.38799	2.44601	2.48909	2.49107	2.16199	2.14701
9.48407	9.50307	9.48908	9.51107	9.59803	9.63802	9.49507	9.4451	9.46411	9.46012	9.51506	9.50115	9.24717	9.2512	9.51908	9.57003	9.56001	9.64799	9.47407	0.738664	1.45492	1.20244	0.982671	0.785115	0.730037	1.19109	0.942641	0.738668	0.698115	0.739685	0.406323	0.142953	0.0671649	0.739392	0.416152	0.124517	0.0528876	1.25075	2.24303	2.262	2.088	2.02201	2.009	2.00101	2.39003	2.45301	2.49399	2.49199	2.16003	2.14601
9.52349	9.54262	9.53143	9.54728	9.61527	9.64919	9.53157	9.49961	9.52477	9.52489	9.54754	9.58396	9.34159	9.36366	9.56246	9.5852	9.56399	9.642	9.51349	0.746455	1.45786	1.20668	0.977856	0.777111	0.722809	1.19778	0.948995	0.743301	0.689715	0.748102	0.413778	0.138717	0.0587754	0.746139	0.411798	0.123107	0.0515857	1.25563	2.25904	2.264	2.08901	2.02501	2.00796	2.004	2.40401	2.459	2.48604	2.48596	2.17408	2.15308
9.55871	9.58763	9.56274	9.56783	9.63484	9.66289	9.57266	9.54363	9.58054	9.58946	9.58668	9.65342	9.45704	9.484	9.59572	9.59988	9.56301	9.642	9.54871	0.754771	1.46556	1.21594	0.97902	0.778647	0.719815	1.20666	0.953741	0.749191	0.697347	0.758375	0.444108	0.131252	0.0548129	0.752567	0.404421	0.122158	0.0512726	1.2615	2.26198	2.264	2.08999	2.02599	2.00502	2.004	2.40499	2.459	2.48898	2.48302	2.17995	2.15895
9.59706	9.63007	9.60307	9.59903	9.64905	9.67004	9.61509	9.59309	9.65013	9.66615	9.61807	9.72113	9.56822	9.62721	9.64205	9.62103	9.57004	9.62208	9.59107	0.762763	1.47115	1.21852	0.980715	0.775657	0.721901	1.21534	0.961263	0.760357	0.709251	0.765322	0.449089	0.112496	0.0396179	0.761283	0.402305	0.119943	0.0422591	1.26917	2.261	2.265	2.09599	2.023	2.00399	2.005	2.406	2.45799	2.48501	2.47999	2.177	2.14901
9.62947	9.66848	9.64041	9.6174	9.6762	9.69128	9.66448	9.64058	9.72077	9.74589	9.65347	9.78961	9.68449	9.73593	9.67051	9.63524	9.59212	9.66483	9.62657	0.76414	1.47412	1.22138	0.978003	0.774224	0.722405	1.22035	0.973146	0.779574	0.720292	0.766348	0.468923	0.120771	0.0435862	0.762934	0.399534	0.115982	0.0469353	1.27133	2.26194	2.26398	2.091	2.02495	1.99998	2.00595	2.40497	2.45402	2.48797	2.47697	2.17694	2.15302
9.66859	9.70858	9.67464	9.65065	9.69283	9.71476	9.70458	9.68949	9.78533	9.82023	9.69259	9.84047	9.8097	9.89831	9.71355	9.65579	9.6019	9.65015	9.6745	0.761656	1.47192	1.21971	0.978287	0.772063	0.722806	1.21289	0.977811	0.78916	0.723794	0.76535	0.444	0.113288	0.0306745	0.75905	0.394869	0.109458	0.0440204	1.26789	2.25705	2.26202	2.091	2.02104	1.99802	2.00204	2.40203	2.45598	2.48503	2.47403	2.17205	2.15498
9.6981	9.74708	9.71008	9.67208	9.70906	9.73704	9.74408	9.73211	9.84311	9.89213	9.7171	9.8801	9.93617	10.0372	9.74509	9.69201		9.75902	9.71008	0.759712	1.46894	1.21528	0.974332	0.76781	0.718407	1.21144	0.983351	0.801082	0.73354	0.762507	0.427214	0.115461	0.0395613	0.758227	0.440466		0.146558	1.26326	2.258	2.26099	2.09099	2.022	1.99699	1.99499	2.40399	2.45701	2.478	2.46599	2.172	2.157
9.7495	9.79139	9.75448	9.71339	9.74025	9.75926	9.78839	9.78939	9.89958	9.95967	9.7705	9.9324	10.0268	10.1589	9.7945	9.69796		9.76914	9.75144	0.750094	1.46326	1.2088	0.97008	0.762512	0.711375	1.2041	0.983655	0.802328	0.738691	0.755518	0.419028	0.142372	0.0878185	0.746233	0.433746		0.150498	1.25663	2.25705	2.25499	2.08801	2.01997	1.99388	1.98793	2.40095	2.46	2.47794	2.45895	2.17305	2.155
9.79166	9.82473	9.79567	9.74673	9.76183	9.78182	9.82173	9.82273	9.94861	10.0165	9.81266	9.96672	10.0974	10.2364	9.83666	9.77935		9.78091	9.7887	0.743642	1.4556	1.20076	0.958195	0.750764	0.700745	1.19923	0.984077	0.810683	0.746448	0.748506	0.422284	0.149324	0.105578	0.740546	0.48365		0.142643	1.25127	2.26097	2.25401	2.08899	2.01702	1.98408	1.98205	2.39703	2.46	2.47304	2.45503	2.17697	2.155
9.83711	9.87307	9.84108	9.78708	9.80308	9.80907	9.87208	9.87407	10.0031	10.0741	9.8581	10.0231	10.1261	10.2601	9.88111	9.80612	9.64108	9.78907	9.83309	0.736401	1.44802	1.19174	0.950272	0.742411	0.692845	1.18602	0.976305	0.805816	0.745678	0.742209	0.425702	0.150437	0.0957765	0.732654	0.484466	0.157174	0.147974	1.24453	2.25799	2.24999	2.08598	2.011	1.982	1.98	2.38899	2.45399	2.46699	2.448	2.17399	2.15501
9.89255	9.91055	9.88356	9.82959	9.84261	9.84754	9.91541	9.90854	10.0376	10.1205	9.90858	10.0666	10.1575	10.2883	9.93655	9.86872	9.68037	9.82638	9.88047	0.731954	1.44304	1.18751	0.940724	0.732652	0.685077	1.18108	0.973717	0.803712	0.749903	0.736716	0.431873	0.127856	0.0730874	0.729465	0.48216	0.169574	0.155333	1.23808	2.25492	2.24592	2.07695	2.01294	1.98399	1.979	2.38299	2.45092	2.46294	2.44794	2.16891	2.16012
9.93852	9.95652	9.93051	9.87948	9.89347	9.89253	9.94965	9.95353	10.0875	10.1636	9.95749	10.1135	10.2015	10.3098	9.98252	9.92937	9.71168	9.85867	9.9196	0.728931	1.44155	1.18383	0.935167	0.726899	0.676439	1.18228	0.96504	0.796346	0.7451	0.734721	0.41444	0.0955539	0.0451389	0.725659	0.475479	0.180834	0.161506	1.23682	2.24807	2.23907	2.07304	2.00805	1.98301	1.979	2.38201	2.44407	2.45805	2.44305	2.16108	2.1699
9.98911	9.99415	9.97812	9.93015	9.95319	9.95321	10.0071	9.98314	10.1111	10.1911	10.0061	10.1421	10.202	10.304	10.0351		9.74113	9.88313	9.9701	0.729644	1.44387	1.181	0.934498	0.725901	0.674834	1.18062	0.966437	0.79604	0.743121	0.734165	0.436031	0.10235	0.0443317	0.727633		0.193073	0.169607	1.23952	2.24299	2.23498	2.06498	1.999	1.982	1.98201	2.37397	2.43497	2.45398	2.44199	2.157	2.158
10.0235	10.0414	10.0185	9.97961	10.0157	10.0208	10.0503	10.0294	10.1474	10.2142	10.0445	10.1643	10.206	10.302	10.0685			9.92501	10.0016	0.730999	1.4493	1.18538	0.940324	0.73277	0.68601	1.18344	0.965433	0.789502	0.733795	0.735725	0.433019	0.108868	0.0448881	0.728741			0.178198	1.2438	2.24	2.22692	2.05996	1.99901	1.98098	1.98604	2.36502	2.42396	2.44693	2.43796	2.15596	2.15798
10.0686	10.0767	10.0617	10.0306	10.0765	10.0904	10.0778	10.0627	10.1807	10.2348	10.0877	10.1908	10.208	10.299	10.1126			10.0093	10.0506	0.736734	1.45427	1.19178	0.947373	0.741936	0.694323	1.19444	0.964051	0.787179	0.725031	0.740343	0.432088	0.114574	0.0463978	0.735466			0.171375	1.2511	2.24	2.22006	2.05702	1.99999	1.97902	1.98898	2.36698	2.42102	2.44105	2.43502	2.15302	2.15602
10.1091	10.1211	10.0961	10.0791	10.1451	10.1681	10.1281	10.0991	10.1951	10.244	10.1321	10.207	10.213	10.299	10.1491	10.1801			10.0861	0.739596	1.46484	1.19642	0.963846	0.761999	0.70707	1.19979	0.963699	0.775036	0.715144	0.742859	0.421452	0.118011	0.0465104	0.738493	0.434377			1.25564	2.24501	2.21699	2.054	1.996	1.972	1.98498	2.35899	2.413	2.44398	2.43199	2.15701	2.17603
10.1553	10.1554	10.1414	10.1316	10.2208	10.2439	10.1554	10.1304	10.2241	10.2501	10.1753	10.2262	10.213	10.295	10.1962	10.2304			10.1264	0.742873	1.47046	1.20301	0.972083	0.777209	0.722738	1.20187	0.963183	0.772952	0.71735	0.742616	0.422649	0.118653	0.0467384	0.745374	0.437647			1.26368	2.24803	2.213	2.05394	1.99388	1.97	1.97693	2.35299	2.41397	2.43501	2.42698	2.16102	2.19403
10.1797	10.1896	10.1756	10.1815	10.2863	10.3172	10.1926	10.1646	10.2309	10.2559	10.2027	10.2408	10.216	10.295	10.2168	10.2607			10.1577	0.747331	1.47593	1.21138	0.988392	0.796648	0.735234	1.20799	0.965119	0.766342	0.723285	0.744836	0.419188	0.118878	0.0466015	0.751652	0.428055			1.26914	2.25097	2.213	2.04905	1.98411	1.97	1.97106	2.35201	2.41103	2.43599	2.42502	2.16298	2.19697
10.2151	10.2291	10.2221	10.2321	10.3471	10.3881	10.2211	10.191	10.247	10.272	10.242	10.259	10.216	10.286	10.251	10.3211	10.1542	10.1942	10.1891	0.753062	1.48218	1.21882	1.00468	0.813867	0.756842	1.21406	0.96312	0.761868	0.727793	0.748402	0.390795	0.111135	0.0435137	0.759351	0.434676	0.105154	0.0312933	1.27602	2.24999	2.215	2.05001	1.97599	1.97301	1.97102	2.35399	2.41701	2.44201	2.43102	2.16499	2.18794
10.2423	10.2614	10.2585	10.2775	10.4145	10.4508	10.2652	10.2133	10.2632	10.2882	10.2654	10.2711	10.217	10.286	10.2754	10.3666	10.2531	10.3052	10.2234	0.753934	1.48601	1.22112	1.01462	0.823114	0.774298	1.21407	0.963349	0.76091	0.729349	0.749561	0.409538	0.108528	0.0401705	0.760048	0.443275	0.112467	0.0383762	1.28023	2.24593	2.21502	2.05301	1.97293	1.97688	1.981	2.34706	2.42107	2.44806	2.4401	2.16092	2.15592
10.2708	10.2987	10.2997	10.3207	10.4596	10.5165	10.2829	10.2388	10.2779	10.3049	10.3007	10.2829	10.22	10.286	10.3067	10.4156	10.3492	10.4082	10.2577	0.754287	1.4851	1.22185	1.02321	0.857304	0.792771	1.21941	0.966653	0.761763	0.736899	0.751375	0.417843	0.108391	0.0393665	0.759048	0.462336	0.111369	0.0397489	1.28242	2.24005	2.21698	2.05399	1.96705	1.96708	1.981	2.35196	2.42695	2.45296	2.44893	2.15406	2.14906
[truncated: 64 more columns]
