# Supplementary material for: Kinematic Validation of a Multi-Kinect v2 Instrumented 10-Meter Walkway for Quantitative Gait Assessments
Source: PLoS One. 2015 Oct 13;10(10):e0139913. doi: 10.1371/journal.pone.0139913 (PMC4603795; doi:10.1371/journal.pone.0139913)
Supplement: S1 Data — (ZIP) [file pone.0139913.s001.zip › S1_Data/pp13_trial2.xls]

## Sheet: Sheet1
Kinect(x) SpineBase	Kinect(x) Head	Kinect(x) ShoulderLeft	Kinect(x) ElbowLeft	Kinect(x) WristLeft	Kinect(x) HandLeft	Kinect(x) ShoulderRight	Kinect(x) ElbowRight	Kinect(x) WristRight	Kinect(x) HandRight	Kinect(x) HipLeft	Kinect(x) KneeLeft	Kinect(x) AnkleLeft	Kinect(x) FootLeft	Kinect(x) HipRight	Kinect(x) KneeRight	Kinect(x) AnkleRight	Kinect(x) FootRight	Kinect(x) SpineShoulder	Kinect(y) SpineBase	Kinect(y) Head	Kinect(y) ShoulderLeft	Kinect(y) ElbowLeft	Kinect(y) WristLeft	Kinect(y) HandLeft	Kinect(y) ShoulderRight	Kinect(y) ElbowRight	Kinect(y) WristRight	Kinect(y) HandRight	Kinect(y) HipLeft	Kinect(y) KneeLeft	Kinect(y) AnkleLeft	Kinect(y) FootLeft	Kinect(y) HipRight	Kinect(y) KneeRight	Kinect(y) AnkleRight	Kinect(y) FootRight	Kinect(y) SpineShoulder	Kinect(z) SpineBase	Kinect(z) Head	Kinect(z) ShoulderLeft	Kinect(z) ElbowLeft	Kinect(z) WristLeft	Kinect(z) HandLeft	Kinect(z) ShoulderRight	Kinect(z) ElbowRight	Kinect(z) WristRight	Kinect(z) HandRight	Kinect(z) HipLeft	Kinect(z) KneeLeft
0.102	0.12805	0.136983	0.127	0.179	0.193	0.140017	0.116	0.18305	0.187	0.137	0.0840336	0.037	0.114983	0.138	0.072	0.0329832	0.095	0.114	0.744759	1.42335	1.20612	0.9879	0.788745	0.720953	1.2034	0.96549	0.741711	0.680248	0.744849	0.445635	0.131426	0.0438206	0.745659	0.434862	0.138687	0.0601215	1.24924	2.246	2.24698	2.08895	2.032	2.024	2.033	2.38905	2.423	2.40898	2.39	2.172	2.15505
0.102	0.130997	0.136001	0.127	0.179	0.193	0.140999	0.116	0.185997	0.187	0.137	0.0859978	0.037	0.114001	0.138	0.072	0.0320011	0.095	0.114	0.74472	1.42353	1.20578	0.98791	0.78843	0.722858	1.20309	0.9655	0.74174	0.680739	0.74481	0.446489	0.1312	0.0432706	0.7456	0.437327	0.135593	0.0602099	1.24897	2.246	2.246	2.086	2.032	2.024	2.033	2.392	2.423	2.408	2.39	2.172	2.158
0.102	0.131045	0.140036	0.130036	0.179	0.193027	0.141	0.116054	0.186	0.186081	0.137	0.086009	0.037	0.121	0.138027	0.076027	0.0320359	0.095	0.117	0.744552	1.42237	1.20558	0.987823	0.78837	0.721746	1.2032	0.965505	0.742069	0.679553	0.744671	0.446447	0.132289	0.0423096	0.745434	0.443267	0.135112	0.0609596	1.2485	2.246	2.24602	2.08799	2.03099	2.024	2.03299	2.392	2.42298	2.408	2.38704	2.172	2.15803
0.102049	0.136049	0.144	0.134	0.179049	0.196	0.141049	0.122	0.186	0.195033	0.137049	0.087	0.037	0.121	0.141049	0.079	0.0359505	0.095	0.117049	0.74479	1.42042	1.20568	0.987086	0.78837	0.721331	1.20304	0.957211	0.741955	0.682059	0.74473	0.44727	0.132185	0.042267	0.7459	0.445152	0.134361	0.0619986	1.24772	2.24598	2.24798	2.087	2.03	2.02398	2.032	2.39198	2.421	2.408	2.39092	2.17198	2.161
0.10499	0.13899	0.144	0.134	0.18199	0.196	0.14399	0.122	0.186	0.196994	0.13999	0.087	0.037	0.121	0.14399	0.079	0.0330097	0.095	0.11999	0.7448	1.42019	1.20638	0.986283	0.78835	0.720792	1.2022	0.957888	0.742847	0.68202	0.74476	0.44728	0.132489	0.0420906	0.74587	0.444103	0.143311	0.0607242	1.24765	2.245	2.247	2.087	2.03	2.023	2.032	2.391	2.421	2.408	2.38602	2.171	2.161
0.105	0.142027	0.147027	0.134027	0.182	0.196009	0.144	0.125	0.182027	0.195955	0.14	0.0870268	0.037	0.121	0.144	0.075	0.0290179	0.095	0.123	0.744809	1.41931	1.20687	0.986208	0.787991	0.722324	1.20261	0.959181	0.766696	0.698714	0.744788	0.447736	0.132521	0.0419602	0.74588	0.434058	0.132941	0.0604906	1.24752	2.245	2.24599	2.08599	2.02998	2.023	2.03203	2.391	2.419	2.41699	2.39398	2.171	2.16099
0.105066	0.14505	0.15005	0.137	0.18205	0.19705	0.144116	0.125	0.185083	0.191099	0.14	0.09	0.037	0.120983	0.144	0.0750496	0.031	0.095	0.123066	0.744706	1.41896	1.20574	0.98596	0.788147	0.721626	1.20249	0.959344	0.755025	0.688019	0.744585	0.44956	0.132587	0.0419826	0.745888	0.435077	0.129709	0.0582937	1.24782	2.24497	2.24498	2.08497	2.028	2.02298	2.03498	2.39097	2.419	2.41585	2.3919	2.171	2.16
0.108997	0.147998	0.152998	0.137	0.184998	0.199998	0.150995	0.125	0.189997	0.196996	0.14	0.09	0.037	0.120001	0.144	0.0779979	0.031	0.095	0.126997	0.74449	1.41777	1.20577	0.98539	0.78858	0.719022	1.20406	0.960199	0.748215	0.686751	0.74429	0.44954	0.1324	0.0421399	0.74574	0.440876	0.126692	0.0555419	1.24685	2.243	2.244	2.083	2.028	2.022	2.034	2.389	2.419	2.40701	2.386	2.171	2.16
0.109	0.151088	0.156062	0.140026	0.185026	0.199071	0.145097	0.129	0.190026	0.190062	0.140035	0.09	0.037	0.12	0.144026	0.0779736	0.031	0.095	0.130079	0.744477	1.41702	1.20549	0.985266	0.788402	0.721591	1.20499	0.962156	0.748154	0.685784	0.744123	0.449601	0.132396	0.0420599	0.745882	0.442331	0.127121	0.0561703	1.24669	2.243	2.24296	2.08198	2.02699	2.02199	2.03101	2.383	2.418	2.40699	2.38897	2.17099	2.16
0.109049	0.161049	0.163049	0.143049	0.188049	0.206934	0.156	0.129066	0.193016	0.197	0.144049	0.0899836	0.037	0.119803	0.147	0.0750656	0.031082	0.095	0.139066	0.744123	1.41595	1.2041	0.982594	0.787517	0.720554	1.20412	0.962905	0.747501	0.686124	0.744427	0.449678	0.133122	0.042143	0.744958	0.436955	0.127379	0.0562417	1.24568	2.24298	2.23898	2.07998	2.02598	2.02098	2.03202	2.383	2.41803	2.40605	2.386	2.16998	2.15995
0.111994	0.163994	0.165994	0.145994	0.190994	0.203008	0.156	0.132992	0.193998	0.197	0.146994	0.0890019	0.037	0.108023	0.147	0.0789924	0.0359905	0.095	0.142992	0.743711	1.41481	1.20374	0.982261	0.786722	0.719602	1.20539	0.964377	0.746362	0.679792	0.743622	0.450139	0.136843	0.0477093	0.74482	0.442669	0.134486	0.0587352	1.24475	2.242	2.238	2.079	2.025	2.02	2.033	2.383	2.42	2.40899	2.386	2.169	2.15701
0.114	0.18	0.169026	0.152026	0.195026	0.212991	0.170026	0.139	0.2	0.2	0.149	0.0949912	0.0370353	0.114	0.152	0.082	0.036	0.0979735	0.153018	0.742251	1.40939	1.20366	0.982025	0.785454	0.720436	1.20491	0.966689	0.743206	0.681788	0.742331	0.452506	0.13614	0.0464293	0.743271	0.442659	0.133559	0.0583771	1.24035	2.238	2.232	2.07799	2.01899	2.01799	2.02997	2.38199	2.418	2.407	2.385	2.164	2.15497
0.114051	0.180051	0.172101	0.155	0.198051	0.212	0.173051	0.139034	0.2	0.200101	0.149051	0.094	0.0409324	0.114017	0.152068	0.0820338	0.0359154	0.095	0.155	0.742412	1.41042	1.2049	0.982586	0.783569	0.722208	1.20549	0.965498	0.742782	0.682724	0.742429	0.452061	0.137254	0.0463441	0.743427	0.442508	0.133461	0.059181	1.24086	2.23798	2.23198	2.0769	2.018	2.01698	2.027	2.38097	2.41793	2.407	2.38497	2.16398	2.152
0.116996	0.182996	0.177992	0.155	0.200996	0.212	0.175996	0.140997	0.2	0.205992	0.151996	0.094	0.037005	0.114999	0.155995	0.0839975	0.0310063	0.095	0.155	0.74251	1.40875	1.20393	0.98236	0.781792	0.720922	1.20653	0.967707	0.742311	0.68236	0.74235	0.45209	0.1369	0.0460004	0.743819	0.443549	0.134688	0.0592399	1.24115	2.237	2.231	2.07101	2.018	2.016	2.027	2.379	2.41401	2.407	2.383	2.163	2.152
0.117043	0.187096	0.181113	0.164	0.201043	0.211052	0.186113	0.145043	0.203		0.152017	0.0930261	0.036	0.115	0.156052	0.0900957	0.031	0.0950261	0.159096	0.742421	1.40867	1.20445	0.983062	0.780139	0.721065	1.20762	0.967943	0.742764		0.742118	0.451213	0.13755	0.0457094	0.743874	0.446894	0.134682	0.0591976	1.24123	2.23695	2.22993	2.06996	2.015	2.01596	2.02298	2.36997	2.41196	2.406		2.16297	2.14799
0.122115	0.198164	0.194033	0.164115	0.206033	0.216984	0.199131	0.150164	0.203099	0.217049	0.154115	0.0960986	0.0360493	0.115	0.162082	0.10123	0.031	0.0980493	0.170115	0.742537	1.40936	1.20308	0.983181	0.778961	0.719241	1.20634	0.968289	0.742102	0.682281	0.741891	0.451599	0.13647	0.0422414	0.744263	0.44624	0.133734	0.0577936	1.24244	2.23097	2.22195	2.06493	2.01497	2.01092	2.02095	2.36589	2.40695	2.4059	2.38298	2.15895	2.14697
0.128978	0.207969	0.195994	0.170978	0.207994	0.216003	0.206975	0.159969	0.208981	0.219991	0.160978	0.101981	0.0389906	0.115	0.166984	0.114956	0.031	0.100991	0.176978	0.741174	1.40598	1.20349	0.979651	0.780186	0.715731	1.20115	0.966456	0.742798	0.684732	0.740784	0.452148	0.138882	0.0435159	0.742655	0.445034	0.133949	0.0586074	1.23935	2.22901	2.21901	2.06101	2.01301	2.00602	2.01801	2.35902	2.40401	2.40002	2.382	2.15601	2.14501
0.134053	0.214134	0.205045	0.173045	0.210018	0.220027	0.216107	0.172062	0.218036		0.163071	0.109053	0.039	0.110027	0.174071	0.135214	0.0390356	0.101053	0.183143	0.739538	1.4023	1.20218	0.978354	0.781974	0.719753	1.20084	0.963771	0.744164		0.738514	0.452879	0.139658	0.046783	0.741702	0.44545	0.131783	0.0588812	1.23706	2.22397	2.21592	2.05795	2.00796	2.00196	2.00899	2.35296	2.39898	2.39699		2.15194	2.14297
0.140099	0.229149	0.210116	0.178033	0.212099	0.223149	0.228066	0.179149	0.222264		0.17105	0.115083	0.039	0.113	0.182099	0.15976	0.0432808	0.107116	0.199198	0.738211	1.40266	1.2018	0.978876	0.782407	0.71683	1.20169	0.965036	0.743413		0.736747	0.452831	0.139359	0.0460054	0.740817	0.442229	0.131012	0.0579005	1.23556	2.22092	2.20695	2.05197	2.00293	1.9979	2.0079	2.34798	2.39693	2.3959		2.14498	2.13992
0.145993	0.23799	0.216992	0.179998	0.217993	0.23199	0.231996	0.18799	0.237983		0.173997	0.119995	0.039	0.113	0.187993	0.20495	0.0599815	0.113992	0.210987	0.73828	1.40555	1.20031	0.980988	0.78283	0.721585	1.20413	0.964221	0.741202		0.73655	0.454688	0.138101	0.0463296	0.74126	0.452269	0.132888	0.05793	1.2364	2.21601	2.204	2.05	1.999	1.99201	2.00201	2.347	2.393	2.39001		2.144	2.13501
0.152088	0.248105	0.226114	0.189053	0.220018	0.231044	0.248053	0.198053	0.245193		0.181105	0.127053	0.0390351	0.109	0.195053	0.224325	0.0713161	0.121351	0.216097	0.737836	1.40141	1.20024	0.980455	0.782276	0.717823	1.20449	0.946157	0.743723		0.736166	0.458245	0.137735	0.0466204	0.740734	0.454593	0.136291	0.0597412	1.23488	2.21396	2.20093	2.04596	1.99198	1.98796	1.99796	2.34098	2.38997	2.39093		2.14196	2.13297
0.162131	0.260229	0.23918	0.195212	0.22218	0.236114	0.254261	0.204114	0.267114		0.193098	0.133049	0.0429347	0.109114	0.201196	0.261343	0.107833	0.161915	0.22718	0.738565	1.39897	1.1968	0.977611	0.780656	0.719244	1.20516	0.951507	0.740708		0.735738	0.462201	0.138226	0.0477468	0.742382	0.438006	0.148422	0.0696864	1.23244	2.20989	2.19297	2.042	1.98992	1.98387	1.99284	2.3389	2.38697	2.38295		2.13692	2.12998
0.169971	0.273949	0.24996	0.207953	0.23296	0.242975	0.269942	0.210975	0.273975		0.198978	0.135989	0.0390145	0.115975	0.212956	0.281924	0.157815	0.216796	0.23796	0.740035	1.39982	1.19653	0.974063	0.776814	0.715285	1.20467	0.955525	0.739415		0.736836	0.462868	0.133757	0.0445518	0.744313	0.436585	0.12154	0.0484687	1.23404	2.20303	2.19101	2.042	1.98502	1.97603	1.98304	2.33302	2.38501	2.38001		2.13202	2.129
0.180106	0.287159	0.26715	0.218159	0.236115	0.249062	0.281115	0.225106	0.279142		0.211115	0.146035	0.0430265	0.115071	0.222088	0.325124	0.204548	0.269522	0.249212	0.739066	1.39808	1.19621	0.973204	0.775282	0.712695	1.20383	0.961616	0.737788		0.735319	0.465374	0.133258	0.0452958	0.743854	0.473886	0.135492	0.0546418	1.23405	2.19996	2.18998	2.03897	1.98497	1.97496	1.98098	2.33299	2.38396	2.38604		2.12696	2.12602
0.192202	0.305239	0.284202	0.236221	0.249129	0.256221	0.294257	0.237202	0.295202		0.224202	0.150312	0.0460735	0.122982	0.232239	0.339515	0.26725	0.329967	0.273202	0.738627	1.39974	1.19595	0.962318	0.764164	0.697427	1.198	0.961319	0.743767		0.735247	0.46486	0.131971	0.0436871	0.743157	0.473036	0.139912	0.0602163	1.23182	2.195	2.18796	2.036	1.98193	1.96996	1.97885	2.33196	2.379	2.3908		2.123	2.12794
0.202966	0.317959	0.294966	0.247963	0.255978	0.267963	0.307956	0.247966	0.305966		0.234966	0.166947	0.0499875	0.122003	0.244959	0.366913	0.333788	0.434666	0.283966	0.73848	1.39783	1.19571	0.955801	0.757431	0.691928	1.19978	0.966563	0.776087		0.73511	0.470731	0.132568	0.0430022	0.743	0.450442	0.12726	0.048308	1.23062	2.195	2.18601	2.036	1.97801	1.96801	1.97102	2.33001	2.379	2.38003		2.123	2.12501
0.224174	0.340184	0.315239	0.270156	0.282128	0.281184	0.333165	0.276083		0.332119	0.256165	0.177092	0.0530459	0.125	0.263165	0.378349	0.399505	0.502578	0.305229	0.736919	1.39223	1.19323	0.948123	0.750081	0.690811	1.19924	0.946178		0.711295	0.733773	0.467881	0.132706	0.0428594	0.741257	0.452897	0.137982	0.0556892	1.22628	2.195	2.18602	2.03202	1.97698	1.96198	1.96904	2.32903	2.37604		2.39206	2.12201	2.12899
0.243286	0.36042	0.341353	0.287302	0.296538	0.30142	0.351386	0.285134	0.341	0.345252	0.274218	0.187134	0.0580504	0.125034	0.28137	0.416487	0.454874	0.566059	0.330353	0.73464	1.39106	1.19274	0.945225	0.746629	0.689684	1.19734	0.953516	0.739063	0.698679	0.731853	0.466911	0.134465	0.0427878	0.738688	0.471339	0.163954	0.0869149	1.22281	2.19497	2.18798	2.03393	1.975	1.96012	1.97297	2.33203	2.38007	2.417	2.398	2.12303	2.1279
0.259946	0.38492	0.361933	0.304942	0.327898	0.32592	0.373926	0.292974	0.341	0.359952	0.286958	0.194974	0.0609904	0.126994	0.30293	0.444907	0.505834	0.627799	0.350933	0.731739	1.38606	1.18899	0.943795	0.725549	0.681148	1.19406	0.955005	0.73921	0.688104	0.729129	0.465804	0.134769	0.0426604	0.73567	0.432208	0.151949	0.0871991	1.22035	2.19301	2.187	2.03001	1.975	1.96698	1.97101	2.33399	2.38399	2.417	2.398	2.12499	2.12202
0.281276	0.409238	0.388209	0.333248	0.346381	0.357286	0.392248	0.321181	0.344333	0.373133	0.319171	0.209981	0.063981	0.124	0.316362	0.459305	0.564381	0.680495	0.372276	0.727409	1.3809	1.18501	0.938719	0.735726	0.68206	1.19113	0.947552	0.740137	0.687285	0.724372	0.461425	0.136155	0.0490621	0.731905	0.431462	0.15802	0.0914528	1.21673	2.19201	2.19301	2.03202	1.97198	1.9679	1.96396	2.33505	2.39204	2.41604	2.40409	2.12397	2.12405
0.310543	0.43456	0.410441	0.359798	0.386577	0.387696	0.418645	0.340662	0.379492	0.387272	0.337577	0.20873	0.0621867	0.124051	0.354492	0.491458	0.604289	0.732238	0.401526	0.726165	1.3815	1.18097	0.936527	0.73937	0.676664	1.18959	0.939281	0.741831	0.682505	0.723465	0.410465	0.132506	0.0482322	0.730287	0.433826	0.150753	0.0958165	1.21459	2.19298	2.19405	2.03403	1.97002	1.95692	1.95986	2.34007	2.3961	2.42007	2.4131	2.12093	2.12898
0.34198	0.466979	0.435984	0.40597	0.419978	0.427974	0.455976	0.378975	0.407982	0.40299	0.370978	0.250973	0.072993	0.126998	0.382982	0.517983	0.620989	0.745991	0.43198	0.722392	1.37641	1.17984	0.935171	0.733574	0.667636	1.181	0.931835	0.737233	0.677563	0.720852	0.44202	0.13288	0.0477803	0.725503	0.439376	0.15037	0.0909831	1.21041	2.192	2.197	2.036	1.971	1.952	1.95201	2.344	2.402	2.424	2.419	2.117	2.128
0.378374	0.494356	0.480255	0.430347	0.451429	0.469338	0.48331	0.402338	0.42431	0.431301	0.401447	0.269237	0.0830912	0.138027	0.42431	0.553164	0.628173	0.754119	0.46231	0.7201	1.37524	1.17699	0.936643	0.739101	0.671274	1.17648	0.92918	0.733695	0.670161	0.718834	0.442458	0.138639	0.0497926	0.722898	0.440658	0.151307	0.0946428	1.20783	2.19695	2.20206	2.03807	1.97004	1.95801	1.94802	2.34905	2.40504	2.42912	2.42702	2.12096	2.12802
0.419596	0.533392	0.508426	0.46863	0.498664	0.506698	0.517664	0.439647	0.458136	0.464307	0.450545	0.295766	0.0933406	0.141153	0.458596	0.571903	0.647221	0.767153	0.496528	0.714755	1.37212	1.17232	0.933814	0.73714	0.672843	1.1732	0.925919	0.731965	0.678752	0.713922	0.419325	0.137414	0.050089	0.717374	0.438353	0.145473	0.0817572	1.20696	2.1921	2.2091	2.04603	1.9739	1.95895	1.94991	2.35512	2.40914	2.44207	2.4292	2.11717	2.13009
0.4539	0.555934	0.532929	0.504894	0.536889	0.546883	0.555889	0.476891	0.465977	0.481949	0.481909	0.339871	0.112943	0.149974	0.4929	0.623849	0.659963	0.775974	0.526911	0.719067	1.37854	1.17521	0.936931	0.740032	0.675901	1.17222	0.923537	0.728819	0.66849	0.718068	0.413886	0.137071	0.0506085	0.721658	0.440254	0.141043	0.0723873	1.20922	2.19798	2.21498	2.04799	1.96802	1.95601	1.94501	2.36198	2.41698	2.44599	2.44097	2.12697	2.13499
0.502297	0.599288	0.584242	0.540251	0.561576	0.5814	0.586428	0.5124	0.524353	0.523325	0.530297	0.390558	0.158437	0.168469	0.547279	0.642195	0.667195	0.780121	0.566363	0.722733	1.38262	1.18376	0.942046	0.745213	0.68731	1.17511	0.925438	0.708909	0.672511	0.723309	0.404798	0.129935	0.0545609	0.723628	0.442022	0.141821	0.0701826	1.21517	2.20209	2.22507	2.05904	1.97705	1.95503	1.95099	2.36608	2.42302	2.44718	2.44408	2.13109	2.13097
0.534756	0.630504	0.610638	0.56784	0.623285	0.624605	0.632386	0.555672	0.56289	0.558856	0.562621	0.451226	0.206108	0.326176	0.577856	0.663185	0.688	0.793	0.605521	0.726375	1.39368	1.18744	0.951438	0.759532	0.692737	1.18059	0.930452	0.737493	0.672561	0.72657	0.400321	0.138015	0.0994994	0.727691	0.44217	0.132293	0.0565949	1.22102	2.21192	2.23218	2.06308	1.98217	1.95795	1.95003	2.37512	2.42518	2.46598	2.45305	2.1409	2.12787
0.578959	0.659973	0.647965	0.616954	0.639984	0.659967	0.654979	0.594963	0.614951	0.608953	0.598966	0.522933	0.27094	0.394936	0.627953	0.67399	0.688	0.793	0.635972	0.731365	1.39521	1.19803	0.96241	0.766653	0.700743	1.18189	0.927623	0.732974	0.666755	0.733583	0.398052	0.141796	0.104146	0.730088	0.439802	0.1319	0.0557108	1.22205	2.207	2.24299	2.068	1.99199	1.955	1.952	2.38199	2.43599	2.465	2.456	2.13501	2.12001
0.603388	0.694284	0.68218	0.639322	0.669483	0.69035	0.698218	0.636369	0.646597	0.659587	0.63235	0.593597	0.337701	0.461663	0.644474	0.705038	0.691009	0.793	0.670313	0.734663	1.40413	1.20174	0.965564	0.771563	0.71418	1.18988	0.938529	0.737329	0.678843	0.737928	0.415639	0.16484	0.126758	0.732753	0.446225	0.132026	0.0548739	1.23047	2.21604	2.24804	2.07403	1.99206	1.95603	1.95502	2.38403	2.44308	2.47206	2.46703	2.14505	2.11596
0.644438	0.724555	0.701673	0.673404	0.720269	0.727606	0.721539	0.675875	0.709976	0.722044	0.669438	0.657044	0.412195	0.530344	0.69437	0.709252	0.692067	0.79295	0.703505	0.746616	1.41209	1.20785	0.980685	0.789671	0.718432	1.19225	0.950241	0.75738	0.683526	0.750378	0.411438	0.150151	0.112183	0.743638	0.436214	0.13161	0.0541969	1.23758	2.22002	2.25203	2.07702	1.99808	1.95908	1.95702	2.38717	2.45092	2.47802	2.47005	2.15002	2.11205
0.669929	0.75691	0.740891	0.696935	0.735956	0.762902	0.752913	0.726858	0.766842	0.782831	0.694929	0.717831	0.481807	0.492106	0.71594	0.723959	0.695989	0.790008	0.732918	0.754558	1.41712	1.218	0.983323	0.790318	0.724364	1.20222	0.969516	0.775998	0.694948	0.758438	0.414831	0.145573	0.070436	0.751648	0.432969	0.132198	0.051687	1.24344	2.221	2.25399	2.078	2.00299	1.96399	1.958	2.39697	2.44601	2.479	2.47299	2.151	2.11499
0.701307	0.780345	0.764249	0.725278	0.761412	0.787268	0.792182	0.744412	0.821354	0.843546	0.725268	0.775556	0.585776	0.641901	0.743364	0.729172	0.69699	0.789895	0.752393	0.763112	1.42006	1.21903	0.986329	0.792706	0.731957	1.20282	0.970831	0.773226	0.697042	0.767125	0.440966	0.138929	0.0592315	0.75987	0.433183	0.135615	0.0513634	1.24958	2.2281	2.25702	2.08401	2.004	1.9621	1.964	2.39804	2.45499	2.48094	2.47298	2.15508	2.12293
0.733426	0.816613	0.790596	0.754511	0.804238	0.815375	0.811766	0.787596	0.858869	0.900988	0.753494	0.833903	0.667482	0.736482	0.781392	0.747375	0.696	0.779051	0.793426	0.770593	1.42926	1.22398	0.992538	0.791315	0.734834	1.21091	0.99054	0.785632	0.714177	0.77288	0.442528	0.125532	0.0572725	0.769193	0.439924	0.133065	0.0506584	1.25605	2.23797	2.25902	2.08497	2.00407	1.97198	1.96419	2.4019	2.45397	2.47486	2.47088	2.163	2.11612
0.757989	0.851985	0.824985	0.783987	0.817994	0.836991	0.855981	0.821985	0.908978	0.957975	0.781988	0.885978	0.752963	0.821963	0.80399	0.768991	0.696	0.781999	0.817989	0.773659	1.42612	1.22629	0.998767	0.795628	0.736769	1.21351	0.99054	0.812288	0.73822	0.776358	0.437202	0.133706	0.0545312	0.771659	0.450525	0.13278	0.0494105	1.26021	2.236	2.26	2.083	2.008	1.971	1.975	2.396	2.452	2.467	2.464	2.163	2.123
0.797234	0.885252	0.861207	0.813261	0.853126	0.865252	0.886225	0.843261			0.82027	0.938198	0.879874	0.999892	0.847198	0.805036	0.718099	0.819928	0.854324	0.76722	1.42892	1.22496	0.996877	0.79655	0.735176	1.21397	0.989168			0.771459	0.456269	0.15049	0.113946	0.763683	0.492526	0.147957	0.0784893	1.25951	2.23691	2.26198	2.08502	2.00801	1.96898	1.972	2.40002	2.452			2.15994	2.11803
0.823519	0.91372	0.884854	0.842502	0.867754	0.893452	0.91177	0.872854	1.01812	1.06657	0.850502	0.960737	0.977507	1.09942	0.869553	0.809402		0.812469	0.89062	0.76388	1.43003	1.22603	0.993172	0.791789	0.729108	1.21231	0.988867	0.795999	0.738551	0.770222	0.455113	0.146475	0.108987	0.75852	0.49419		0.0537508	1.25484	2.22712	2.25998	2.08707	2.00905	1.9671	1.97208	2.40197	2.45205	2.45297	2.4448	2.15307	2.12122
0.853908	0.955873	0.934849	0.871911	0.911867	0.91992	0.956864	0.922849	1.02498	1.0999	0.879911	1.00387	1.06573	1.18275	0.901903	0.832929		0.839917	0.926891	0.762723	1.42056	1.22146	0.987437	0.77184	0.720207	1.20684	0.985151	0.811164	0.747962	0.767389	0.457652	0.166111	0.100057	0.759098	0.490102		0.155663	1.25	2.23398	2.259	2.09099	2.01199	1.97298	1.97699	2.40001	2.45499	2.45101	2.43304	2.15699	2.13396
0.898247	0.985323	0.962418	0.914276	0.925409	0.945295	0.988285	0.955352	1.07827	1.14033	0.929209	1.04936	1.14548	1.27348	0.942257	0.883219		0.881867	0.96819	0.750738	1.41684	1.20592	0.960719	0.764394	0.707453	1.19461	0.980144	0.801664	0.7409	0.757195	0.438822	0.151037	0.099728	0.745649	0.480504		0.203411	1.23919	2.22902	2.25895	2.08494	2.012	1.97199	1.97497	2.39604	2.45493	2.44097	2.42489	2.15402	2.12898
0.924902	1.01973	1.00648	0.943766	0.968613	0.976647	1.01878	0.992681	1.10654	1.17537	0.951885	1.08783	1.19682	1.32483	0.969851	0.90663		0.869464	0.988834	0.746301	1.40765	1.19277	0.954103	0.759317	0.695199	1.19302	0.968873	0.79872	0.732359	0.753512	0.442038	0.167755	0.118699	0.74034	0.47794		0.155013	1.23658	2.23097	2.25383	2.07897	2.01191	1.97102	1.97195	2.39993	2.44788	2.43786	2.41286	2.15593	2.12702
0.976979	1.06198	1.03399	0.987982	1.00399	1.01398	1.06398	1.03198	1.13799	1.19699	1.00298	1.13598	1.24398	1.37298	1.01898	0.942985			1.03698	0.744621	1.40143	1.18961	0.938096	0.741857	0.69456	1.18712	0.954596	0.785455	0.719605	0.750181	0.437892	0.128246	0.0828344	0.74033	0.484287			1.22933	2.229	2.244	2.077	2.007	1.972	1.969	2.396	2.441	2.43	2.405	2.152	2.128
1.01341	1.09541	1.08532	1.0354	1.04548	1.05642	1.09746	1.05845	1.15822	1.21813	1.03937	1.17131	1.24815	1.37308	1.05447				1.07534	0.742185	1.40471	1.18607	0.931907	0.736251	0.691073	1.18252	0.951475	0.777159	0.708973	0.745568	0.44278	0.133154	0.0808723	0.740241				1.22836	2.22793	2.23895	2.07195	2.00798	1.96512	1.96405	2.3909	2.43393	2.42598	2.40399	2.14995	2.13686
1.05789	1.13977	1.11986	1.07883	1.09776	1.10184	1.1467	1.10664	1.18248	1.23224	1.07998	1.20476	1.26397	1.38207	1.10576	1.04177		1.03236	1.11286	0.743753	1.40541	1.18372	0.943318	0.741839	0.688262	1.18373	0.947761	0.762129	0.694319	0.74647	0.481459	0.129119	0.0671521	0.742417	0.482753		0.217329	1.23349	2.22093	2.23391	2.06688	2.00595	1.97791	1.96902	2.37993	2.42678	2.42397	2.40303	2.14488	2.12221
1.10885	1.18387	1.16886	1.12586	1.14087	1.14986	1.18688	1.14289	1.20992	1.24596	1.13584				1.14887	1.08587		1.05294	1.16186	0.7439	1.41551	1.18833	0.947169	0.749777	0.688918	1.18543	0.948976	0.760924	0.688537	0.749332				0.739977	0.480068		0.198455	1.23919	2.21701	2.22901	2.06002	2.00301	1.97301	1.97	2.37601	2.41404	2.42201	2.40499	2.13802
1.15036	1.22431	1.19751	1.17041	1.19146	1.20049	1.23923	1.19525	1.24818	1.25619	1.17832	1.26206	1.27204	1.381	1.19432	1.16367		1.13133	1.20033	0.750458	1.41625	1.19947	0.946327	0.749421	0.707369	1.19109	0.945684	0.749318	0.684486	0.755035	0.436449	0.139903	0.065661	0.747546	0.477315		0.175097	1.2425	2.213	2.22195	2.05695	1.99795	1.966	1.97002	2.36699	2.40897	2.41104	2.401	2.13402	2.155
1.18969	1.25774	1.25244	1.21469	1.24175	1.25374	1.26472	1.22262	1.26747		1.21377	1.26939	1.27607	1.381	1.22969	1.23556		1.2739	1.23669	0.752488	1.42223	1.20826	0.959093	0.762628	0.699885	1.19642	0.948216	0.743857		0.756671	0.439586	0.137045	0.0614508	0.749455	0.413905		0.116235	1.24633	2.21298	2.21692	2.05195	1.99293	1.96602	1.97192	2.36592	2.40595	2.41502		2.13602	2.15534
1.23098	1.30198	1.27899	1.25598	1.28698	1.29798	1.30798	1.25998	1.29599		1.25998	1.29299	1.28	1.381	1.27098	1.26899		1.268	1.27798	0.758957	1.42756	1.21047	0.971285	0.774545	0.708566	1.19695	0.9474	0.750307		0.760338	0.441119	0.13677	0.0597008	0.758766	0.429203		0.139929	1.2535	2.212	2.212	2.049	1.989	1.967	1.967	2.361	2.403	2.416		2.137	2.17599
1.26339	1.34034	1.33023	1.30047	1.34141	1.35161	1.33936	1.29139	1.33834		1.29337	1.31612	1.28292	1.38286	1.30239	1.28677	1.07298	1.20517	1.31534	0.76115	1.43088	1.21595	0.966365	0.771383	0.720048	1.20223	0.946099	0.729953		0.760025	0.433982	0.136313	0.0560791	0.763177	0.386224	0.0795676	0.0676707	1.25657	2.21199	2.20897	2.04498	1.98396	1.95898	1.95884	2.36	2.40299	2.41517		2.13204	2.18195
1.30554	1.37753	1.35579	1.35164	1.387	1.41794	1.37848	1.33336	1.37546	1.37664	1.33356	1.32925	1.27408	1.36807	1.34451	1.37122	1.18081	1.22466	1.35253	0.767626	1.43733	1.21798	0.974604	0.778363	0.71456	1.21582	0.958975	0.767034	0.714946	0.764832	0.42015	0.122525	0.0473209	0.771487	0.423883	0.120484	0.0462512	1.26249	2.21092	2.206	2.04295	1.98	1.95687	1.9419	2.36002	2.40203	2.43295	2.415	2.13592	2.17667
1.33791	1.40891	1.40286	1.38989	1.44683	1.47384	1.40692	1.35494	1.40292	1.41489	1.3669	1.34396	1.27899	1.37199	1.37491	1.44379	1.28869	1.32371	1.38391	0.767371	1.43684	1.2209	0.979596	0.7887	0.720533	1.21882	0.962231	0.766093	0.703972	0.764361	0.418953	0.121034	0.0461833	0.771311	0.452696	0.128447	0.0528808	1.26421	2.20601	2.206	2.04001	1.98	1.94902	1.93602	2.361	2.40399	2.43001	2.415	2.13101	2.15706
1.37336	1.45143	1.43843	1.44242	1.48551	1.52854	1.45424	1.39428	1.45523	1.45538	1.40533	1.36109	1.29106	1.38203	1.41036	1.50844	1.39095	1.44605	1.42937	0.770918	1.44304	1.22283	0.990039	0.794479	0.723317	1.21937	0.965727	0.754721	0.713366	0.770358	0.43966	0.125964	0.0457934	0.772419	0.461309	0.136794	0.0616732	1.26659	2.20397	2.20498	2.03898	1.97606	1.95703	1.93801	2.35502	2.40503	2.42898	2.41804	2.12799	2.13297
1.41164	1.4966	1.4836	1.48681	1.53994	1.58591	1.47981	1.42457	1.47981	1.49572	1.44069	1.37034	1.29712	1.38505	1.44869	1.55474	1.49208	1.5587	1.46865	0.768518	1.4344	1.22221	0.989807	0.797407	0.725146	1.2213	0.967499	0.757025	0.712036	0.765817	0.441822	0.127411	0.0450968	0.772172	0.469293	0.127852	0.0567813	1.26084	2.20113	2.20303	2.03702	1.9819	1.95995	1.93905	2.35707	2.40797	2.42708	2.42203	2.1271	2.12993
1.44898	1.53198	1.51898	1.53398	1.59497	1.63898	1.52698	1.45798	1.52698	1.53798	1.48098	1.38999	1.304	1.388	1.48898	1.59798	1.61394	1.71693	1.50698	0.761403	1.43257	1.21382	0.984932	0.794301	0.726639	1.21701	0.964491	0.764317	0.718847	0.757444	0.447188	0.12686	0.0449101	0.766443	0.453077	0.129729	0.0562702	1.25652	2.209	2.205	2.038	1.976	1.957	1.942	2.361	2.406	2.432	2.424	2.133	2.126
1.48248	1.57138	1.56238	1.57042	1.64249	1.6895	1.55749	1.50138	1.56133	1.57837	1.51049	1.40835	1.31408	1.38803	1.52148	1.63246	1.71689	1.83891	1.54343	0.753807	1.42623	1.20711	0.982601	0.794974	0.727125	1.21037	0.955457	0.755628	0.707865	0.750006	0.444084	0.133672	0.0449411	0.758911	0.430727	0.131096	0.0721365	1.2525	2.21203	2.20504	2.04103	1.98003	1.96203	1.94507	2.35704	2.40903	2.43006	2.42701	2.13704	2.12705
1.5326	1.61172	1.6028	1.61472	1.69372	1.74184	1.60854	1.54165	1.5958	1.61765	1.56172	1.44545	1.3221	1.39105	1.57155	1.6808	1.80949	1.93355	1.58862	0.74309	1.42128	1.2009	0.981525	0.796331	0.724395	1.19831	0.9427	0.752059	0.703931	0.740207	0.439204	0.136931	0.0461064	0.747526	0.428411	0.137005	0.0854381	1.24528	2.21503	2.20903	2.04408	1.98303	1.96505	1.95212	2.36103	2.412	2.43593	2.428	2.14103	2.13195
1.56789	1.65387	1.64986	1.65687	1.73587	1.79085	1.6399	1.57988	1.64286	1.65588	1.60387	1.47192	1.32798	1.39399	1.6039	1.72786	1.83791	1.9659	1.62489	0.737238	1.41285	1.19532	0.973036	0.788803	0.71768	1.19455	0.941524	0.739109	0.687041	0.734178	0.435332	0.135235	0.0470671	0.742017	0.433754	0.145504	0.097613	1.23817	2.21699	2.21099	2.04899	1.98499	1.96799	1.95898	2.36299	2.412	2.43201	2.428	2.14299	2.12901
1.61948	1.69147	1.68645	1.69743	1.78944	1.83234	1.68836	1.62741	1.67344	1.69137	1.65049	1.51549	1.34217	1.39808	1.65746	1.77849	1.85225	1.97419	1.66547	0.728897	1.40866	1.18461	0.970321	0.78518	0.71049	1.19103	0.939894	0.737483	0.681164	0.726332	0.422862	0.135284	0.0485727	0.733632	0.43415	0.143324	0.0870426	1.23332	2.21999	2.21603	2.05404	1.98901	1.97401	1.96505	2.36808	2.41705	2.43604	2.42903	2.14399	2.13199
1.67182	1.74273	1.7348	1.74365	1.83626	1.86951	1.72778	1.67177	1.72065	1.73177	1.7038	1.56873	1.36054	1.40744	1.70788	1.83166	1.87927	1.99417	1.71675	0.728618	1.40514	1.18176	0.968264	0.779748	0.704163	1.18364	0.927538	0.734654	0.678255	0.72546	0.418245	0.137778	0.053284	0.733795	0.434195	0.136178	0.0722525	1.22944	2.21909	2.21914	2.05812	1.99019	1.97509	1.97007	2.37703	2.42209	2.44002	2.43198	2.14307	2.13103
1.71897	1.78498	1.78097	1.78098	1.85099	1.89898	1.77298	1.71598	1.75798	1.77598	1.74997	1.61098	1.39198	1.43299	1.75897	1.86998	1.89499	2.00399	1.75998	0.72908	1.4062	1.1831	0.963273	0.775602	0.70492	1.18226	0.930298	0.73549	0.672783	0.726639	0.384479	0.136511	0.0627548	0.73351	0.437378	0.132612	0.0637347	1.23056	2.224	2.227	2.065	2.00099	1.98	1.974	2.379	2.427	2.441	2.431	2.147	2.133
1.77342	1.8284	1.82542	1.82537	1.88634	1.92223	1.82048	1.76943	1.79546		1.80437	1.7127	1.46855	1.58855	1.81044	1.91703	1.90907	2.01095	1.80539	0.734281	1.4114	1.18942	0.966425	0.768211	0.701821	1.19206	0.943227	0.746414		0.731286	0.414111	0.156327	0.122379	0.739203	0.427291	0.129445	0.0541938	1.23531	2.22403	2.23007	2.07102	2.007	1.98902	1.98006	2.383	2.42998	2.44505		2.15	2.12896
1.8178	1.87074	1.8696	1.86457	1.9223	1.94632	1.87062	1.81474	1.84377		1.84382	1.78644	1.52729	1.64729	1.85685	1.92022	1.916	2.00598	1.84674	0.736596	1.41895	1.19195	0.962766	0.767277	0.700832	1.18634	0.948224	0.752143		0.736223	0.392474	0.150995	0.117234	0.738608	0.427168	0.129978	0.0483586	1.24184	2.22713	2.23708	2.07303	2.0071	1.991	1.98607	2.38308	2.42808	2.45002		2.15013	2.12502
1.86486	1.91387	1.90489	1.8979	1.93995	1.96494	1.90689	1.85787	1.88886		1.89185	1.87075	1.60277	1.72277	1.90685	1.93296	1.916	2.005	1.88987	0.746899	1.42307	1.19841	0.960178	0.764189	0.700391	1.19594	0.953723	0.757603		0.748702	0.392719	0.15775	0.124488	0.746686	0.414768	0.130429	0.047692	1.2467	2.23498	2.24199	2.07499	2.01298	1.991	1.98999	2.38799	2.43299	2.451		2.15798	2.126
1.89446	1.95146	1.9404	1.93226	1.97228	1.99023	1.94553	1.89355	1.93748	1.94942	1.92145	1.94966	1.69404	1.69222	1.93743	1.94738	1.91905	2.005	1.92646	0.753574	1.43271	1.20666	0.972222	0.765981	0.703318	1.20243	0.955533	0.760893	0.694956	0.755861	0.410812	0.161379	0.0763	0.752774	0.411482	0.130223	0.0476651	1.25557	2.23502	2.24701	2.07604	2.01897	1.991	1.99198	2.39502	2.44198	2.4549	2.44002	2.15802	2.13801
1.94147	1.99852	1.98147	1.95956	2.00152	2.01457	1.99964	1.94972	1.98669	1.99274	1.96742	2.01805	1.80164	1.91857	1.98157	1.98622	1.924	2.0048	1.97356	0.764206	1.43967	1.21909	0.975615	0.773417	0.711348	1.20903	0.957031	0.755361	0.704759	0.767199	0.436553	0.154851	0.121044	0.762393	0.412667	0.130551	0.0471614	1.26318	2.23719	2.248	2.08	2.01605	1.991	1.98992	2.39697	2.44003	2.4451	2.44205	2.16015	2.13893
1.96898	2.02897	2.00898	1.99197	2.03197	2.04797	2.03697	1.99196	2.02697	2.03596	1.99198	2.07895	1.89692	1.95197	2.01497	1.99899	1.924	1.99301	2.00597	0.769226	1.44585	1.22567	0.982924	0.783701	0.717635	1.21396	0.96875	0.770597	0.706439	0.771217	0.441995	0.133958	0.0624308	0.768375	0.408973	0.129441	0.0466604	1.2675	2.24799	2.248	2.08	2.019	1.991	1.985	2.395	2.442	2.45099	2.445	2.16899	2.135
2.01136	2.07037	2.04837	2.02032	2.0663	2.08335	2.0853	2.02744	2.08043	2.08945	2.03136	2.15752	2.01987	2.0412	2.05835	2.00712	1.9271	2.00748	2.04542	0.772437	1.44866	1.22748	0.988486	0.788949	0.724448	1.2195	0.971591	0.780217	0.708231	0.774063	0.469672	0.138299	0.0506461	0.771792	0.397701	0.12425	0.0469753	1.27116	2.24697	2.25101	2.081	2.01698	1.986	1.98394	2.391	2.44101	2.46108	2.45408	2.16898	2.14595
2.04971	2.10976	2.08769	2.05454	2.09862	2.12052	2.11779	2.07476	2.12584	2.13791	2.06957	2.2129	2.11323	2.1696	2.09578	2.02046		2.16242	2.08973	0.771041	1.45148	1.2277	0.990076	0.78884	0.72321	1.22034	0.972768	0.781969	0.712604	0.774302	0.478662	0.133586	0.0438887	0.768842	0.401059		0.119802	1.2711	2.24393	2.25197	2.08107	2.01498	1.9859	1.97793	2.39107	2.44214	2.46902	2.46203	2.16692	2.14098
2.09085	2.15384	2.12786	2.08589	2.13487	2.15089	2.16384	2.11884	2.17482	2.19081	2.10288	2.26481	2.24254	2.32046	2.14084	2.04691			2.13185	0.769356	1.44598	1.22087	0.987539	0.786528	0.722034	1.21823	0.974952	0.781332	0.714593	0.772108	0.438753	0.109586	0.0397548	0.767804	0.407975			1.26673	2.24001	2.25001	2.08499	2.014	1.98002	1.97401	2.39499	2.44997	2.47	2.46399	2.16202	2.14
2.1184	2.19244	2.17034	2.12438	2.15937	2.18429	2.20244	2.15551	2.22852	2.25051	2.13838	2.2914	2.35478	2.46791	2.16844			2.21514	2.1675	0.765063	1.44173	1.21376	0.979176	0.782669	0.723628	1.21143	0.973115	0.786476	0.709975	0.767668	0.424889	0.118281	0.0599832	0.76375			0.136798	1.26284	2.23799	2.24698	2.08399	2.012	1.97798	1.96894	2.39198	2.45199	2.46803	2.46098	2.16001	2.14199
2.16085	2.23873	2.20586	2.16375	2.19763	2.21458	2.24873	2.20881	2.28285	2.30393	2.17786	2.3334	2.43545	2.5626	2.21476	2.12361	1.98825	2.12728	2.21963	0.75296	1.43532	1.207	0.969295	0.773054	0.716014	1.20376	0.966379	0.780901	0.707386	0.759101	0.413463	0.140194	0.0987501	0.748217	0.488232	0.163344	0.154255	1.25298	2.23688	2.24492	2.08293	2.01192	1.97595	1.96297	2.38992	2.451	2.47092	2.45897	2.1608	2.1408
2.21099	2.28199	2.25699	2.20799	2.23499	2.24899	2.29199	2.25699	2.33299	2.35899	2.22899	2.35699	2.46199	2.59799	2.25999	2.15999	2.003	2.144	2.25699	0.746422	1.42626	1.1978	0.955394	0.757924	0.702024	1.19556	0.962151	0.777421	0.704761	0.752662	0.474604	0.154066	0.120055	0.742132	0.48838	0.172448	0.164637	1.24658	2.23	2.24	2.079	2.007	1.973	1.961	2.385	2.451	2.466	2.457	2.149	2.129
2.24656	2.32051	2.29848	2.2535	2.26948	2.28136	2.34349	2.30149	2.37454	2.4085	2.26156	2.40447	2.47831	2.60513	2.29657		2.03332	2.16936	2.29848	0.742425	1.42504	1.19226	0.94499	0.747123	0.684435	1.18927	0.957703	0.773753	0.704303	0.749402	0.482637	0.155356	0.107316	0.737452		0.191427	0.177066	1.2433	2.22788	2.23791	2.0749	2.00496	1.968	1.95998	2.37793	2.44196	2.4699	2.45697	2.14887	2.14108
2.30593	2.37482	2.34888	2.30588	2.3197	2.31971	2.39483	2.35268	2.43165	2.46173	2.32092	2.45376	2.51173	2.61973	2.35692		2.06765	2.20758	2.34888	0.736785	1.42215	1.18669	0.934552	0.735929	0.677578	1.18102	0.953838	0.770974	0.700447	0.743359	0.482293	0.170757	0.10192	0.7325		0.200735	0.179899	1.24087	2.21508	2.2289	2.064	2.00093	1.96793	1.95798	2.37095	2.43788	2.45992	2.45386	2.13503	2.14902
2.35984	2.42186	2.39985	2.35685	2.35988	2.36088	2.44286	2.39188	2.46889	2.50387	2.37384	2.49787	2.55387	2.66187	2.40984		2.10489	2.2409	2.39985	0.739372	1.42958	1.18454	0.933503	0.734694	0.675167	1.18529	0.953122	0.770631	0.700869	0.743868	0.480186	0.12383	0.0569146	0.737136		0.213143	0.187946	1.24493	2.21999	2.22302	2.064	1.99701	1.96401	1.957	2.36801	2.43102	2.45501	2.44602	2.13699	2.15
2.40745	2.45745	2.44543	2.40946	2.41647	2.41351	2.49335	2.44235	2.51039	2.54637	2.42542	2.55507	2.55804	2.66304	2.45745		2.14649	2.28242	2.43844	0.740724	1.42987	1.18838	0.937702	0.738375	0.679634	1.19051	0.956579	0.771518	0.701005	0.745619	0.416836	0.115028	0.0481962	0.738099		0.222356	0.192625	1.24726	2.22104	2.22394	2.05899	1.993	1.96302	1.95305	2.35902	2.42	2.45196	2.4459	2.14105	2.15101
2.45472	2.50477	2.4907	2.45789	2.466	2.46706	2.52977	2.47882	2.55173	2.58561	2.46972	2.56226	2.56207	2.667	2.5047		2.19881	2.32784	2.48472	0.743282	1.44032	1.19569	0.940152	0.73908	0.68125	1.1948	0.958683	0.774472	0.705688	0.747692	0.418475	0.113861	0.0436526	0.741101		0.211059	0.180119	1.2551	2.225	2.21798	2.05795	1.99293	1.96495	1.95793	2.36097	2.41997	2.44786	2.43585	2.146	2.15222
2.47849	2.51749	2.51049	2.48749	2.51099	2.51949	2.53549	2.50549	2.57649	2.59299	2.49949	2.567	2.571	2.6775	2.52049	2.50901	2.31448	2.38148	2.49449	0.759104	1.43932	1.19592	0.945319	0.738474	0.687869	1.20499	0.960858	0.762385	0.698375	0.760018	0.42781	0.12865	0.074621	0.759399	0.374494	0.194465	0.141182	1.24881	2.216	2.1865	2.038	1.9775	1.9425	1.938	2.3425	2.403	2.43	2.417	2.1385	2.1665
2.52672	2.55935	2.55726	2.53827	2.57661	2.58665	2.57337	2.53151	2.61182	2.63222	2.54871	2.58743	2.57399	2.67593	2.56869	2.59203	2.38687	2.46805	2.54074	0.754277	1.44864	1.20434	0.959599	0.75368	0.696909	1.20701	0.959185	0.763476	0.705666	0.754053	0.434042	0.135876	0.0808331	0.755935	0.419006	0.151785	0.149121	1.25691	2.21509	2.18602	2.03606	1.97405	1.94693	1.94142	2.34198	2.40102	2.42109	2.40859	2.1371	2.18862
2.55776	2.59724	2.58786	2.58226	2.63483	2.65139	2.61022	2.5756	2.64378	2.66366	2.58625	2.59991	2.57152	2.64669	2.5987	2.65231	2.47582	2.55052	2.57474	0.756703	1.45453	1.21228	0.96544	0.762039	0.708415	1.21403	0.958761	0.758278	0.711077	0.755081	0.427184	0.126272	0.0455494	0.759848	0.422767	0.117576	0.0770218	1.26074	2.2155	2.1875	2.0365	1.97845	1.9465	1.93797	2.33998	2.4	2.42046	2.40649	2.13702	2.18206
2.60294	2.64544	2.64343	2.64044	2.70541	2.7264	2.65644	2.60496	2.68144	2.69746	2.63143	2.63098	2.5765	2.661	2.64095	2.72091	2.56739	2.613	2.61795	0.754971	1.46025	1.21658	0.974263	0.771998	0.711362	1.21536	0.958456	0.749048	0.711052	0.752938	0.409883	0.118739	0.0462565	0.75837	0.438634	0.117364	0.051385	1.26675	2.216	2.1905	2.0365	1.96901	1.944	1.93301	2.33801	2.4005	2.41801	2.409	2.1375	2.15153
2.63099	2.68626	2.68426	2.68585	2.76378	2.79117	2.68888	2.64374	2.71413	2.72879	2.66291	2.63753	2.58093	2.66296	2.67	2.77823	2.67592	2.7284	2.65876	0.756691	1.4594	1.21872	0.979975	0.780299	0.720253	1.22164	0.957913	0.74849	0.710591	0.753466	0.435172	0.125443	0.0523816	0.761074	0.465511	0.123522	0.0512525	1.26511	2.21506	2.19251	2.03848	1.96945	1.94492	1.934	2.34099	2.40102	2.42248	2.414	2.13704	2.13695
2.67965	2.72373	2.72728	2.74072	2.81588	2.85687	2.73415	2.67225	2.73579	2.75619	2.70766	2.65311	2.58551	2.66052	2.71865	2.83424	2.79108	2.86219	2.69428	0.758471	1.45786	1.21736	0.992164	0.786996	0.72991	1.21777	0.96015	0.757646	0.71931	0.75583	0.43972	0.126367	0.0486511	0.762268	0.471017	0.135222	0.0627871	1.26566	2.21952	2.1975	2.04002	1.97047	1.95195	1.93454	2.34352	2.40549	2.43298	2.42102	2.1395	2.13348
2.7135	2.76749	2.77549	2.7885	2.885	2.92599	2.768	2.71599	2.771	2.789	2.741	2.67849	2.5895	2.656	2.752	2.874	2.90799	3.00348	2.74649	0.755714	1.45595	1.21084	0.993775	0.800752	0.734973	1.20909	0.954398	0.742588	0.703511	0.754603	0.447354	0.125699	0.0516688	0.758129	0.466151	0.123521	0.0589709	1.2607	2.2205	2.198	2.0445	1.9665	1.946	1.9375	2.346	2.406	2.435	2.425	2.1405	2.1315
2.75577	2.80295	2.81193	2.87047	2.96652	3.00456	2.80146	2.74444	2.79584	2.81688	2.78527	2.6936	2.59551	2.65899	2.79573	2.92174	3.00703	3.13114	2.77749	0.74302	1.44887	1.2035	0.991556	0.806143	0.743624	1.20567	0.948711	0.74002	0.691147	0.742289	0.440423	0.125583	0.0489479	0.745525	0.446921	0.133269	0.0931047	1.2547	2.222	2.20543	2.04799	1.98399	1.95801	1.95506	2.35193	2.40659	2.43555	2.42949	2.1425	2.13545
2.80266	2.85365	2.86413	2.89568	2.99587	3.04522	2.85415	2.78267	2.82467	2.84566	2.82914	2.73213	2.606	2.66549	2.84119	2.95877	3.08443	3.21618	2.82864	0.727657	1.43883	1.19649	0.985196	0.789945	0.735405	1.19428	0.940826	0.735127	0.677474	0.726752	0.435747	0.126776	0.057284	0.730657	0.435225	0.148865	0.095907	1.24428	2.22493	2.20954	2.05152	1.96702	1.95249	1.94798	2.35196	2.41501	2.44104	2.4355	2.14743	2.13648
2.84594	2.90194	2.90694	2.94793	3.06342	3.09993	2.90144	2.82495	2.86296	2.87696	2.87095	2.76795	2.61499	2.6665	2.88244	3.01444	3.12145	3.25601	2.87044	0.725052	1.43348	1.18913	0.978947	0.790194	0.731504	1.18474	0.928563	0.721479	0.684203	0.72483	0.433967	0.132761	0.0597211	0.727654	0.436844	0.155263	0.0969652	1.23772	2.22401	2.214	2.054	1.967	1.95049	1.95	2.353	2.42149	2.44149	2.4355	2.147	2.1345
2.89813	2.93443	2.95071	2.98089	3.10124	3.14324	2.95418	2.86279	2.86457	2.87741	2.92465	2.81517	2.63196	2.67251	2.93364	3.06863	3.13899	3.2697	2.91766	0.719524	1.43086	1.18469	0.966196	0.785243	0.730122	1.17827	0.9451	0.719925	0.688429	0.718259	0.43189	0.139793	0.0601089	0.723392	0.440721	0.154065	0.0872654	1.23342	2.22403	2.22242	2.06046	1.97639	1.95398	1.95497	2.35246	2.42459	2.42207	2.42783	2.14306	2.13448
2.95125	2.99008	3.00216	3.01717	3.14204	3.18209	2.99431	2.91276	2.90065		2.9787	2.8758	2.66285	2.68968	2.9892	3.11715	3.1747	3.29575	2.96764	0.720716	1.43126	1.18636	0.96225	0.790694	0.734564	1.17566	0.948083	0.722402		0.720178	0.427918	0.146148	0.0613441	0.723902	0.445066	0.139473	0.0701769	1.23629	2.22353	2.22953	2.06609	1.99095	1.95555	1.95854	2.35698	2.43189	2.43487		2.14399	2.135
3.00899	3.034	3.05399	3.06249	3.16599	3.21999	3.051	2.96949	2.94603		3.03399	2.9435	2.717	2.78649	3.04499	3.16249	3.19601	3.31	3.0125	0.720206	1.4354	1.18254	0.965645	0.78019	0.728853	1.17796	0.954536	0.722611		0.719511	0.407909	0.128426	0.0752918	0.723641	0.456927	0.135138	0.0608273	1.23989	2.229	2.236	2.08	1.9945	1.9645	1.963	2.3635	2.42801	2.455		2.148	2.1345
3.05535	3.08372	3.09139	3.09389	3.18502	3.23402	3.0997	2.98506	2.99896		3.07885	3.02958	2.77732	2.89634	3.09188	3.18052	3.20679	3.31687	3.06073	0.724085	1.44186	1.19103	0.966303	0.77593	0.733798	1.18555	0.938624	0.724728		0.724081	0.415333	0.155843	0.123196	0.726766	0.454182	0.131629	0.0552202	1.24531	2.23251	2.24349	2.08351	1.99999	1.97837	1.9739	2.36309	2.41285	2.44715		2.15201	2.13008
3.10417	3.1267	3.13756	3.12801	3.21206	3.25797	3.14614	3.03749	3.07228		3.12366	3.11465	2.86215	2.97714	3.1427	3.2134	3.21294	3.317	3.1022	0.727063	1.44915	1.19657	0.970946	0.770245	0.732999	1.18903	0.949186	0.727889		0.726248	0.417758	0.135821	0.129832	0.730627	0.426062	0.127025	0.0534367	1.24989	2.24047	2.25003	2.08901	2.00901	1.99735	1.98152	2.36645	2.413	2.44403		2.15798	2.13698
3.14994	3.16994	3.16396	3.14897	3.23397	3.26498	3.18495	3.08202	3.10302		3.16745	3.18292	2.93405	2.9916	3.19393	3.22099	3.213	3.317	3.14694	0.736157	1.45794	1.20639	0.974882	0.775906	0.732368	1.1924	0.943106	0.729856		0.739161	0.413224	0.131837	0.0927495	0.735684	0.419666	0.127541	0.0497797	1.25954	2.24249	2.25449	2.089	2.01249	1.993	1.99149	2.36751	2.416	2.451		2.1585	2.141
3.19118	3.21262	3.20815	3.18267	3.25283	3.28185	3.23909	3.12996	3.16075		3.20766	3.2585	3.05928	3.17756	3.23475	3.22549	3.21691	3.32091	3.18924	0.740868	1.4565	1.21101	0.976355	0.778145	0.73472	1.19742	0.958691	0.745931		0.743956	0.429059	0.123824	0.0888373	0.740275	0.418195	0.129331	0.04886	1.26409	2.24348	2.254	2.08951	2.01501	1.99355	1.99594	2.35049	2.41698	2.45491		2.16242	2.13848
3.1986	3.22452	3.20069	3.16291	3.25078	3.27582	3.20772	3.1825	3.21944	3.22738	3.22557	3.32139	3.18282	3.2414	3.23563	3.26165	3.22096	3.28535	3.19553	0.767136	1.45673	1.21721	0.977065	0.773768	0.729426	1.21193	0.961456	0.747092	0.699836	0.769753	0.439401	0.119798	0.0504942	0.7649	0.449216	0.129479	0.0498303	1.2555	2.23492	2.21899	2.059	2.00795	1.98894	1.99195	2.37295	2.42393	2.43916	2.43308	2.15794	2.13011
3.23302	3.25602	3.24801	3.18901	3.26101	3.27701	3.26502	3.22002	3.28002	3.28703	3.25402	3.39002	3.27904	3.34304	3.28001	3.27501	3.221	3.30801	3.23102	0.769759	1.4566	1.22442	0.98153	0.772689	0.73522	1.21892	0.971034	0.759564	0.708233	0.770709	0.450878	0.122608	0.0470101	0.769599	0.476256	0.132918	0.0521453	1.25384	2.234	2.219	2.064	2.003	1.986	1.98399	2.375	2.429	2.451	2.441	2.156	2.135
3.28608	3.31104	3.29616	3.23323	3.28361	3.3055	3.31513	3.28586	3.3488	3.37055	3.30609	3.45782	3.40874	3.47569	3.32718	3.29662	3.22985	3.35027	3.28997	0.767254	1.45612	1.22345	0.980606	0.769328	0.733913	1.21618	0.984997	0.773468	0.718089	0.768538	0.47561	0.149473	0.0473638	0.766514	0.496233	0.125224	0.0694393	1.25584	2.23695	2.21802	2.06597	2.00202	1.97126	1.96434	2.37205	2.43097	2.44117	2.43412	2.15993	2.13303
3.30978	3.35656	3.32869	3.25975	3.28895	3.31293	3.35561	3.3385	3.41536	3.4542	3.33572	3.50951	3.52389	3.64239	3.34979	3.28664		3.33813	3.31774	0.763447	1.4539	1.22175	0.983373	0.770884	0.729731	1.21573	0.984468	0.777909	0.715289	0.768025	0.463909	0.144919	0.0767127	0.759459	0.431609		0.0455964	1.25264	2.23304	2.21701	2.066	2.00398	1.96605	1.95509	2.36507	2.42803	2.44793	2.43796	2.15307	2.13795
3.373	3.404	3.382	3.317	3.326	3.336	3.412	3.39	3.485	3.52801	3.392		3.65001	3.77401	3.417	3.32497		3.35001	3.38	0.75627	1.44442	1.20823	0.96489	0.75459	0.726489	1.20912	0.987089	0.785499	0.72115	0.75969		0.149491	0.0858717	0.75352	0.433678		0.0569176	1.2422	2.233	2.212	2.058	1.999	1.95	1.95	2.364	2.425	2.445	2.438	2.152
3.39747	3.43923	3.40745	3.33462	3.33187	3.35166	3.4394	3.43796	3.54079	3.59455	3.41745	3.60094	3.7234	3.85719	3.44245	3.39136		3.43417	3.40055	0.754733	1.43833	1.20306	0.965144	0.756606	0.717554	1.20033	0.975629	0.778013	0.715385	0.758506	0.433785	0.16236	0.107118	0.751651	0.502376		0.150349	1.24059	2.23496	2.21396	2.06387	1.99998	1.94804	1.94511	2.36498	2.43283	2.44696	2.43996	2.15787	2.14168
3.46237	3.49743	3.4684	3.39838	3.38646	3.39062	3.50239	3.49544	3.60835	3.66928	3.48237	3.65448	3.77649	3.91346	3.50737	3.44844		3.50235	3.47329	0.747867	1.42522	1.18704	0.957961	0.749976	0.710983	1.18885	0.960507	0.770205	0.714082	0.74828	0.428722	0.160402	0.118106	0.748312	0.503192		0.166877	1.22591	2.23104	2.20905	2.05707	1.99307	1.94404	1.94599	2.3551	2.42409	2.44898	2.43307	2.15305	2.14497
3.51102	3.54501	3.51902	3.43601			3.55201	3.54301	3.67002	3.72902	3.53402	3.69201	3.818	3.947	3.55602	3.49901		3.54802	3.51401	0.746927	1.42558	1.18827	0.932353			1.17728	0.960189	0.777321	0.716817	0.745879	0.422682	0.153599	0.0976682	0.748836	0.504748		0.160594	1.22382	2.229	2.203	2.051	1.987			2.356	2.419	2.443	2.43	2.147	2.15
3.56202	3.58817	3.56806	3.47525	3.46932	3.48408	3.59517	3.58225	3.7171	3.77806	3.58208	3.73223	3.82192	3.95191	3.60898	3.54315		3.61864	3.55815	0.738982	1.42116	1.1822	0.942162	0.73478	0.683088	1.17375	0.956069	0.780685	0.709265	0.743133	0.428057	0.14945	0.0923618	0.735957	0.498402		0.203546	1.22136	2.22606	2.19908	2.05198	1.99191	1.94096	1.95677	2.35208	2.41311	2.44791	2.43098	2.14798	2.15785
3.61251	3.63653	3.59771	3.53343	3.53733	3.54936	3.64947	3.63746	3.76058	3.81167	3.63548	3.77657	3.86359	3.98863	3.64961	3.60836		3.65465	3.61049	0.738771	1.42566	1.18141	0.940439	0.732802	0.676826	1.17372	0.950218	0.766789	0.711675	0.74304	0.425071	0.123399	0.0586251	0.735591	0.484814		0.13111	1.226	2.21907	2.19702	2.04606	1.99002	1.93605	1.95304	2.34408	2.40805	2.44107	2.42704	2.14107	2.15404
3.66102	3.67702	3.66102	3.59102	3.60903	3.62303	3.68902	3.67602	3.79201	3.84801	3.68501	3.79502	3.864	3.987	3.70302	3.71502		3.71103	3.65602	0.743555	1.43053	1.19043	0.945902	0.735012	0.682741	1.18003	0.95821	0.770707	0.710468	0.749133	0.423776	0.125411	0.055839	0.738996	0.474261		0.184883	1.2316	2.217	2.191	2.046	1.981	1.94	1.95	2.346	2.399	2.43	2.419	2.139	2.155
3.6972	3.7269	3.69916	3.64384	3.67651	3.68758	3.7389	3.71612	3.82038	3.86757	3.71435	3.82925	3.86694	3.98406	3.74801	3.76099		3.77069	3.70101	0.753736	1.43849	1.19601	0.949941	0.738767	0.685685	1.19068	0.957916	0.764242	0.706419	0.755979	0.437801	0.12723	0.0536776	0.752679	0.431091		0.146544	1.23647	2.21211	2.18806	2.03622	1.97415	1.93804	1.94902	2.34209	2.39606	2.43098	2.41509	2.13606	2.15696
3.74955	3.76567	3.75651	3.7025	3.75037	3.7584	3.77966	3.76756	3.85967	3.8908	3.77052	3.84785	3.87097	3.98499	3.79064	3.81454		3.82157	3.74661	0.750292	1.44186	1.19695	0.954353	0.744511	0.708652	1.19377	0.963353	0.76526	0.713518	0.751609	0.45078	0.130185	0.0527972	0.750036	0.427305		0.135558	1.24099	2.212	2.18602	2.03897	1.97202	1.93503	1.93909	2.33605	2.38906	2.42208	2.41103	2.13501	2.15799
3.78307	3.80507	3.78509	3.76509	3.81511	3.83211	3.80607	3.78907	3.87606	3.90605	3.81006	3.86903	3.874	3.98499	3.82008	3.8471		3.85687	3.77908	0.759118	1.45513	1.20363	0.964023	0.756023	0.714574	1.20498	0.966879	0.76458	0.71637	0.758423	0.441199	0.132219	0.0513274	0.760962	0.416985		0.119236	1.25196	2.215	2.187	2.04	1.969	1.92802	1.929	2.341	2.38899	2.416	2.40299	2.13601	2.194
3.82822	3.8512	3.83907	3.82005	3.88479	3.90179	3.85122	3.83225	3.9163	3.93844	3.84834	3.88669	3.874	3.97714	3.87013	3.90696		3.77344	3.82618	0.764133	1.46283	1.21007	0.972415	0.764031	0.723093	1.20868	0.96633	0.764531	0.710266	0.760209	0.421953	0.13162	0.0434464	0.768726	0.407809		0.0293162	1.26019	2.21697	2.18503	2.03902	1.96802	1.93881	1.92605	2.34395	2.38507	2.41305	2.39514	2.13993	2.19498
3.86371	3.89067	3.88165	3.88446	3.95839	3.97439	3.88373	3.85878	3.9408	3.96478	3.89362	3.90485	3.88094	3.98097	3.90075	3.98435	3.82824	3.88703	3.85476	0.769783	1.46269	1.2137	0.982526	0.778261	0.7291	1.21732	0.964238	0.761377	0.714265	0.766765	0.413915	0.125165	0.0381735	0.77357	0.444746	0.113111	0.0375173	1.26093	2.21997	2.18599	2.03503	1.96701	1.93503	1.92303	2.344	2.38698	2.41201	2.40095	2.14297	2.17517
3.90102	3.93002	3.92902	3.94403	4.02303	4.04604	3.92601	3.88702	3.96601	3.99102	3.92802	3.91401	3.887	3.978	3.94101	4.04303	3.94406	4.06804	3.90702	0.772529	1.46567	1.22025	0.985894	0.782054	0.72717	1.21944	0.969718	0.764868	0.726617	0.770459	0.425756	0.13616	0.0442304	0.774809	0.464652	0.126419	0.0902763	1.2644	2.215	2.188	2.037	1.965	1.939	1.924	2.344	2.388	2.415	2.40601	2.139	2.161
3.93137	3.97506	3.97308	3.99885	4.08079	4.12142	3.95343	3.92618	3.99245	4.01941	3.96326	3.92967	3.88994	3.978	3.96843	4.09296	4.06056	4.13951	3.93639	0.770718	1.46385	1.21609	0.992923	0.789367	0.727258	1.2191	0.966909	0.760795	0.720253	0.768374	0.435976	0.136944	0.0450136	0.77337	0.468519	0.14316	0.0650281	1.26477	2.215	2.18996	2.03602	1.96402	1.94684	1.92302	2.34498	2.39192	2.42284	2.41775	2.14096	2.1561
3.96765	4.00571	4.00371	4.04654	4.14439	4.19331	4.00253	3.95869	4.01974	4.05268	3.9947	3.93594	3.89297	3.97701	4.00663	4.13658	4.17887	4.29252	3.98354	0.763906	1.46291	1.21497	0.992733	0.795492	0.735282	1.21267	0.960562	0.753986	0.695115	0.760714	0.43313	0.136326	0.0451092	0.768052	0.452309	0.133904	0.0598356	1.25822	2.21698	2.19396	2.03996	1.96895	1.947	1.92696	2.34302	2.392	2.42795	2.42394	2.141	2.15402
4.01801	4.05601	4.05901	4.10001	4.21801	4.26401	4.04301	4.00901	4.072	4.07901	4.05001	3.97	3.896	3.977	4.05201	4.18601	4.29102	4.41602	4.02401	0.752448	1.45476	1.20745	1.00231	0.81556	0.747291	1.20566	0.951598	0.744478	0.696521	0.750817	0.439857	0.13694	0.0469505	0.755558	0.451767	0.142242	0.0769841	1.25328	2.221	2.198	2.039	1.969	1.944	1.935	2.347	2.397	2.429	2.426	2.147	2.149
4.0612	4.09134	4.10612	4.15596	4.28181	4.32683	4.08522	4.0414	4.08378	4.10453	4.08829	3.9916	3.90385	3.977	4.10109	4.23607	4.36954	4.5024	4.06523	0.741062	1.45451	1.19829	0.998049	0.813479	0.75	1.1961	0.943294	0.732856	0.699485	0.738273	0.426901	0.136557	0.0494928	0.744702	0.435394	0.152558	0.0974989	1.24737	2.22493	2.19996	2.04391	1.96409	1.94989	1.94874	2.35093	2.39995	2.43195	2.43189	2.14798	2.15293
4.11052	4.1425	4.15057	4.19463	4.34143	4.38345	4.12066	4.0826	4.12361	4.14263	4.13752	4.02369	3.91093	3.98096	4.1426	4.28552	4.43933	4.57134	4.11848	0.731343	1.44246	1.18997	0.988463	0.818084	0.755932	1.1897	0.930841	0.721153	0.663118	0.727652	0.417351	0.138352	0.0507976	0.737152	0.437912	0.141154	0.0867395	1.23981	2.22599	2.20495	2.05093	1.97192	1.95891	1.9589	2.35991	2.40693	2.44685	2.43992	2.14899	2.153
4.14702	4.18302	4.19801	4.24301	4.39101	4.43702	4.17301	4.12901	4.14002	4.17301	4.17502	4.06502	3.92901	3.986	4.18702	4.34001	4.443	4.574	4.15402	0.728189	1.43879	1.18374	0.981398	0.81439	0.7574	1.18114	0.93216	0.721899	0.65865	0.724699	0.415527	0.133161	0.0513808	0.732989	0.43694	0.14126	0.0834271	1.23361	2.228	2.209	2.056	1.978	1.96	1.972	2.36	2.41	2.452	2.448	2.155	2.149
4.20181	4.22704	4.23421	4.27334	4.42819	4.47811	4.21019	4.16717	4.19383	4.20432	4.23177	4.11687	3.9427	3.99481	4.23594	4.37915	4.45377	4.58281	4.20196	0.725518	1.43608	1.18003	0.976125	0.813852	0.757987	1.18185	0.931338	0.720266	0.657476	0.722155	0.407916	0.136047	0.0534451	0.730524	0.436578	0.1408	0.0756395	1.23154	2.22702	2.21781	2.06089	1.98779	1.96783	1.97983	2.36881	2.42077	2.45787	2.45779	2.15011	2.15291
4.25845	4.27256	4.28748	4.32153	4.45573	4.5196	4.26744	4.21751	4.22668		4.28647	4.18929	3.97072	4.01183	4.29443	4.4206	4.47182	4.59191	4.24855	0.728886	1.43725	1.18459	0.981723	0.805216	0.755594	1.18332	0.933954	0.721052		0.725912	0.416829	0.137506	0.0573812	0.73345	0.436867	0.141533	0.0662222	1.23243	2.22898	2.2279	2.07189	1.99394	1.97691	1.98693	2.37395	2.43288	2.46196		2.15297	2.14607
4.30702	4.31802	4.31902	4.35001	4.48801	4.53901	4.31902	4.26902	4.28801	4.28002	4.33302	4.27003	4.03903	4.04807	4.34602	4.45201	4.485	4.6	4.29602	0.733162	1.44371	1.18826	0.981102	0.804279	0.758275	1.18441	0.938872	0.727654	0.678182	0.730853	0.412583	0.129559	0.0534636	0.736912	0.44507	0.138399	0.0575594	1.23571	2.234	2.227	2.072	2.005	1.987	1.991	2.378	2.43	2.46601	2.472	2.155	2.144
4.36002	4.36415	4.36809	4.38535	4.50862	4.55962	4.37202	4.32005	4.32433	4.33105	4.38602	4.35836	4.11165	4.23258	4.39509	4.46869	4.49776	4.6	4.34509	0.739807	1.44922	1.19586	0.987315	0.802424	0.745703	1.18906	0.945379	0.739167	0.683737	0.738616	0.421573	0.152534	0.116306	0.742349	0.445325	0.134934	0.0560186	1.24485	2.23695	2.22896	2.07298	2.00696	1.987	1.99493	2.37407	2.43687	2.49251	2.472	2.15795	2.14204
4.39372	4.40268	4.39081	4.41277	4.53379	4.56496	4.39977	4.37157	4.39242		4.41575	4.43535	4.1834	4.19436	4.43764	4.48982	4.50296	4.60198	4.38269	0.74343	1.45737	1.19971	0.98511	0.797988	0.742942	1.19024	0.944925	0.732687		0.743232	0.423227	0.15993	0.0816565	0.744671	0.396052	0.114564	0.0521826	1.24789	2.24394	2.23693	2.07597	2.01592	1.99989	1.99996	2.37896	2.43403	2.46623		2.16197	2.14795
4.43601	4.45301	4.44501	4.45501	4.546	4.584	4.45901	4.42701	4.46001	4.46201	4.45901	4.51801	4.28902	4.411	4.47601	4.519	4.505	4.605	4.42501	0.751382	1.46589	1.21017	0.985169	0.785078	0.737239	1.19084	0.94291	0.72982	0.668636	0.750952	0.443641	0.158104	0.123036	0.752741	0.41403	0.13056	0.0507888	1.25698	2.265	2.242	2.079	2.016	1.996	1.994	2.388	2.441	2.465	2.461	2.187	2.153
4.47708	4.48528	4.46945	4.4863	4.56263	4.59182	4.4903	4.46906	4.51869	4.52069	4.4991	4.58256	4.39464	4.4335	4.5161	4.53172	4.505	4.60109	4.45923	0.75942	1.47098	1.21454	0.982197	0.777695	0.733396	1.19966	0.941306	0.729937	0.698472	0.76122	0.449724	0.129441	0.0557848	0.758599	0.413482	0.130893	0.0451658	1.26406	2.265	2.24493	2.08096	2.016	1.99404	1.99498	2.39093	2.44393	2.46598	2.46198	2.18309	2.15985
4.51667	4.53062	4.51759	4.51674	4.58085	4.6039	4.54355	4.52453	4.5775	4.58744	4.53272	4.65142	4.50209	4.5728	4.56657	4.54687	4.50797	4.57721	4.50263	0.761613	1.47721	1.21875	0.980187	0.772186	0.728283	1.20868	0.95635	0.747191	0.698852	0.764147	0.454986	0.123932	0.0536851	0.759692	0.399084	0.12397	0.0430868	1.26737	2.25509	2.24401	2.07902	2.01303	1.99499	1.99004	2.391	2.44003	2.47492	2.46497	2.17606	2.15108
4.55601	4.57402	4.54702	4.54301	4.59501	4.61301	4.57602	4.56402	4.64102	4.66002	4.58001	4.71702	4.63404	4.66406	4.59602	4.564	4.52904	4.59604	4.54102	0.765041	1.47694	1.2212	0.981069	0.770978	0.72858	1.21512	0.965453	0.761645	0.697193	0.76806	0.460949	0.106543	0.0377442	0.762711	0.400924	0.127071	0.0411798	1.2717	2.257	2.247	2.08	2.015	1.993	1.994	2.395	2.445	2.475	2.468	2.179	2.157
4.59923	4.62214	4.59514	4.56953	4.61367	4.6356	4.62414	4.61608	4.70978	4.73762	4.61439	4.77202	4.74798	4.87034	4.64513	4.57776		4.72766	4.59406	0.766877	1.47526	1.21779	0.976776	0.764662	0.727037	1.22027	0.974165	0.775975	0.705807	0.768217	0.458258	0.116945	0.082947	0.766473	0.414116		0.00894269	1.26871	2.25995	2.24503	2.08098	2.01303	1.9871	1.98024	2.39598	2.44402	2.47205	2.46309	2.17703	2.15503
4.63564	4.66954	4.62372	4.59673	4.63281	4.65679	4.67253	4.66849	4.77239	4.81425	4.65758	4.82152	4.87179	4.97895	4.67966	4.60968		4.67554	4.63659	0.761672	1.46944	1.21441	0.970363	0.758025	0.726525	1.2175	0.975013	0.781191	0.713287	0.764477	0.453299	0.122883	0.0525412	0.759946	0.426984		0.0599854	1.26271	2.25109	2.23906	2.07902	2.01003	1.98106	1.96911	2.39006	2.444	2.46903	2.45805	2.17007	2.15302
4.67908	4.70608	4.67206	4.63206	4.65504	4.67804	4.70808	4.71609	4.83309	4.8801	4.69109	4.87207	4.97412	5.09615	4.72807				4.68306	0.75368	1.46347	1.20453	0.965128	0.752841	0.716707	1.20846	0.974283	0.785994	0.717088	0.758921	0.414235	0.135353	0.0848136	0.749221				1.25423	2.25399	2.241	2.07601	2.009	1.97298	1.95799	2.39199	2.446	2.47	2.454	2.17299	2.15701
4.72504	4.75399	4.71118	4.66628	4.68243	4.69955	4.75795	4.76889	4.88589	4.94269	4.74389	4.91216	5.04746	5.18513	4.76914			4.6932	4.72022	0.747549	1.45423	1.19724	0.957863	0.747473	0.702567	1.20124	0.970108	0.78217	0.721928	0.753523	0.411125	0.14345	0.105417	0.743481			0.126401	1.24726	2.24812	2.23904	2.07992	2.00802	1.96321	1.95114	2.38612	2.44894	2.47294	2.45302	2.16516	2.16092
4.77357	4.80257	4.76354	4.71655	4.7167	4.72874	4.80855	4.81658	4.93655	4.99752	4.79158	4.96751	5.07477	5.20682	4.82055		4.60069	4.72271	4.77452	0.740036	1.44888	1.18945	0.949613	0.739322	0.691061	1.19036	0.964004	0.778661	0.725975	0.746899	0.409108	0.141281	0.0927775	0.7345		0.169367	0.13447	1.2403	2.24304	2.23305	2.07703	2.00106	1.95904	1.94406	2.38699	2.44305	2.46606	2.44904	2.15905	2.16695
4.83005	4.85005	4.81106	4.74906	4.77003	4.76305	4.85606	4.85805	4.97806	5.05104	4.84506	5.00006	5.10103	5.22902	4.87606		4.63104	4.75704	4.82205	0.737239	1.44535	1.18645	0.947282	0.736645	0.684441	1.18733	0.963054	0.777827	0.726035	0.743938	0.414646	0.129892	0.0760229	0.73227		0.177438	0.142988	1.23852	2.24101	2.22799	2.07099	2.001	1.95899	1.94	2.38099	2.43999	2.46299	2.449	2.15901	2.17
4.88108	4.89323	4.86405	4.80696	4.79554	4.80721	4.90807	4.90712	5.03203	5.09128	4.89903	5.05207	5.12654	5.2457	4.93003		4.6644	4.7904	4.86916	0.736405	1.44641	1.18679	0.948891	0.740904	0.685599	1.1851	0.957441	0.77502	0.72159	0.741965	0.420299	0.122493	0.0600956	0.732643		0.194524	0.160103	1.2389	2.24788	2.22309	2.06412	1.99904	1.95311	1.93902	2.37314	2.43018	2.45809	2.44507	2.16489	2.16902
4.9346	4.94462	4.91562	4.85862	4.8625	4.86358	4.96458	4.94472	5.06972	5.12972	4.9526	5.09072	5.14288	5.25692	4.98063		4.67195	4.79795	4.91764	0.740985	1.45127	1.18812	0.957565	0.748215	0.696786	1.18991	0.962164	0.78029	0.719902	0.747677	0.42179	0.118529	0.0515921	0.735975		0.178354	0.144748	1.2452	2.23807	2.21605	2.06003	1.99503	1.94506	1.93701	2.36109	2.42504	2.45304	2.44301	2.15408	2.16701
4.97805	4.98606	4.96206	4.91406	4.91908	4.92407	5.00205	4.99504	5.10204	5.16203	4.99605	5.10802	5.143	5.25699	5.02405	5.07503	4.79404	4.91304	4.96205	0.745626	1.45561	1.19114	0.954035	0.744033	0.697751	1.19687	0.9658	0.77425	0.716334	0.749905	0.423872	0.119235	0.0487703	0.742876	0.440097	0.207978	0.174368	1.25083	2.24	2.21299	2.05899	1.99099	1.943	1.938	2.355	2.41799	2.45299	2.44299	2.157	2.165
5.02207	5.03595	5.01097	4.97081	4.98952	4.98962	5.04412	5.03124	5.13824	5.18747	5.03714	5.12563	5.14692	5.2521	5.06416	5.09753	4.83024	4.95022	5.00999	0.750919	1.46489	1.19788	0.949975	0.738212	0.698994	1.20745	0.966221	0.77426	0.711433	0.75467	0.425829	0.123295	0.0490442	0.748541	0.43724	0.18847	0.155124	1.25918	2.23902	2.20614	2.05214	1.98512	1.94692	1.93604	2.35794	2.4131	2.44712	2.4381	2.157	2.16598
5.05965	5.07167	5.04766	5.0255	5.0544	5.05936	5.08364	5.06964	5.16575	5.20781	5.07862	5.15671	5.14997	5.24903	5.10264	5.14852	4.91422	5.03719	5.04765	0.754349	1.47202	1.20545	0.95522	0.742924	0.709749	1.21052	0.969113	0.773884	0.708893	0.755077	0.45342	0.123271	0.0483466	0.754891	0.438111	0.154001	0.121365	1.26566	2.23405	2.20501	2.05398	1.98797	1.94997	1.94393	2.35899	2.41102	2.44502	2.43404	2.15007	2.20464
5.10304	5.12504	5.09904	5.08406	5.12707	5.13608	5.13204	5.10604	5.19103	5.23401	5.12504	5.16602	5.14999	5.24898	5.14204	5.19607	5.02408	5.14499	5.09604	0.760713	1.48413	1.21524	0.966892	0.753673	0.714857	1.21785	0.968414	0.768441	0.7094	0.757373	0.437574	0.123612	0.0482877	0.764953	0.431966	0.105061	0.0642097	1.27482	2.233	2.205	2.051	1.985	1.964	1.94999	2.353	2.413	2.44699	2.429	2.152	2.20099
5.14031	5.16035	5.13337	5.1439	5.19279	5.21357	5.17226	5.14037	5.22046	5.24775	5.16231	5.18171	5.14018	5.23329	5.17931	5.26179	5.0947	5.13224	5.13135	0.763666	1.48647	1.22003	0.978359	0.765836	0.721213	1.21696	0.972554	0.769677	0.718561	0.760355	0.413484	0.0980022	0.0461396	0.767915	0.455958	0.12457	0.0546856	1.27993	2.23104	2.20696	2.04904	1.98598	1.96596	1.94509	2.35005	2.41104	2.44111	2.42802	2.15004	2.19609
5.18963	5.21062	5.19057	5.20256	5.26844	5.29837	5.20377	5.16879	5.24085	5.26983	5.21163	5.18895	5.14794	5.233	5.22764	5.32453	5.18929	5.24911	5.17468	0.768424	1.49098	1.22423	0.992862	0.783835	0.730074	1.22572	0.97265	0.766842	0.724695	0.76574	0.440869	0.102155	0.0460305	0.77196	0.466464	0.117963	0.0496965	1.28601	2.23199	2.21097	2.05098	1.98402	1.95806	1.94401	2.35695	2.41199	2.43703	2.43098	2.14702	2.14439
5.22004	5.24704	5.23604	5.26005	5.34806	5.37608	5.25203	5.20503	5.27302	5.29602	5.24405	5.20003	5.164	5.233	5.25804	5.38204	5.3161	5.37513	5.21604	0.766744	1.49003	1.22183	1.00076	0.79914	0.738247	1.22426	0.973108	0.766727	0.723459	0.763513	0.445733	0.12095	0.0477916	0.770864	0.479065	0.117256	0.0487408	1.28633	2.23601	2.212	2.05	1.985	1.952	1.953	2.355	2.414	2.44	2.43301	2.15001	2.144
5.267	5.294	5.283	5.31189	5.41752	5.45825	5.28333	5.23242	5.29552	5.3195	5.29491	5.23035	5.164	5.23594	5.30206	5.42606	5.4237	5.51306	5.2581	0.760033	1.48483	1.21674	1.0039	0.810145	0.745711	1.22271	0.97125	0.763127	0.722305	0.756519	0.459222	0.12142	0.0494643	0.764819	0.473244	0.102593	0.0495527	1.28307	2.24383	2.2169	2.0549	1.985	1.95592	1.953	2.35402	2.41498	2.44294	2.43887	2.15685	2.14106
5.29676	5.33764	5.33358	5.37051	5.49138	5.53734	5.32366	5.26969	5.32674	5.34578	5.32476	5.24885	5.16697	5.23798	5.3268	5.4736	5.54499	5.62507	5.30065	0.753019	1.47888	1.20948	0.997624	0.812304	0.750768	1.21738	0.971884	0.759351	0.717977	0.750014	0.456575	0.122075	0.0520285	0.757422	0.447002	0.113326	0.0592377	1.27702	2.24499	2.21997	2.05897	1.97905	1.95203	1.95399	2.35797	2.41996	2.44003	2.44396	2.15799	2.14199
5.35205	5.38505	5.37306	5.42506	5.55108	5.60808	5.37006	5.31005	5.34906		5.37605	5.29104	5.17501	5.238	5.38204	5.51905	5.62206	5.73606	5.35105	0.74052	1.47159	1.20401	0.998642	0.813986	0.758187	1.21322	0.967692	0.754952		0.739901	0.456085	0.122887	0.05147	0.7432	0.434017	0.140799	0.111259	1.26817	2.23999	2.22201	2.05901	1.97201	1.961	1.96201	2.358	2.424	2.443		2.155	2.142
5.38543	5.42531	5.4202	5.46826	5.61	5.66798	5.4113	5.34933	5.39325		5.41336	5.32345	5.17893	5.23898	5.4115	5.55931	5.6633	5.7773	5.39033	0.733146	1.46314	1.19445	0.992426	0.818149	0.763735	1.20744	0.961525	0.748726		0.732929	0.44494	0.120658	0.0514503	0.735796	0.431975	0.162294	0.132429	1.26142	2.23607	2.22888	2.06392	1.9779	1.961	1.96593	2.358	2.42498	2.44103		2.15205	2.14495
5.43955	5.47856	5.47157	5.52453	5.66852	5.72255	5.47447	5.39859	5.40788		5.47449	5.37557	5.19586	5.25685	5.46952	5.61752	5.69177	5.80477	5.44554	0.725731	1.45624	1.18785	0.983732	0.811992	0.77214	1.19839	0.960637	0.745943		0.726989	0.440863	0.119896	0.0507757	0.72731	0.44268	0.164792	0.135358	1.25575	2.22906	2.22999	2.07193	1.97602	1.96596	1.97096	2.35403	2.43293	2.45092		2.14308	2.14401
5.49108	5.50509	5.52407	5.56206	5.71605	5.76806	5.52207	5.44307			5.51908	5.43009	5.22206	5.26304	5.52208	5.65906			5.48508	0.720542	1.45694	1.18318	0.982527	0.816637	0.773796	1.19204	0.962424			0.722244	0.43919	0.135661	0.0531164	0.722	0.447385			1.25556	2.22601	2.23501	2.07901	1.98201	1.97001	1.97701	2.359	2.43903			2.139	2.147
5.54783	5.56281	5.56907	5.60511	5.75225	5.80719	5.56707	5.49003			5.57485	5.48977	5.26315	5.2875	5.57785	5.70015			5.53595	0.721716	1.46147	1.18496	0.980482	0.807772	0.771301	1.20111	0.965017			0.724768	0.419407	0.129908	0.0574018	0.721873	0.457619			1.25967	2.2309	2.24284	2.08292	1.98788	1.9749	1.98092	2.36096	2.45762			2.14096	2.14798
5.60354	5.60168	5.61859	5.63575	5.77481	5.83279	5.63146	5.54851			5.6236	5.56338	5.31259	5.31576	5.6375	5.7357			5.58063	0.719826	1.46472	1.18956	0.981332	0.803237	0.768047	1.19844	0.974549			0.721399	0.419605	0.152527	0.0752985	0.721711	0.453021			1.264	2.23695	2.25093	2.09093	1.99494	1.97797	1.98298	2.35009	2.45205			2.14893	2.13808
5.66704	5.66363	5.67553	5.68902	5.82135	5.88425	5.67366	5.60532	5.63226		5.69351	5.67212	5.41531	5.47923	5.69806	5.76701	5.76998	5.83803	5.63809	0.724453	1.453	1.19636	0.974095	0.809002	0.764513	1.18845	0.963441	0.762697		0.72792	0.414365	0.151184	0.101176	0.723367	0.436841	0.140092	0.0642038	1.24967	2.23606	2.2515	2.09453	2.01399	1.97363	1.97161	2.36847	2.43604	2.46199		2.15459	2.13857
5.69114	5.70107	5.69582	5.70143	5.80148	5.84256	5.72098	5.66492	5.6812		5.71021	5.72214	5.49874	5.50787	5.72757	5.77996	5.76705	5.84411	5.66925	0.726906	1.46161	1.20941	0.973923	0.783784	0.743251	1.18552	0.976225	0.772826		0.734874	0.417546	0.144625	0.0719791	0.722622	0.41669	0.133037	0.0666767	1.25654	2.24895	2.25248	2.10036	2.01342	1.99677	1.99124	2.36257	2.44385	2.46006		2.1719	2.15052
5.75049	5.76161	5.76052	5.76453	5.85858	5.89611	5.77707	5.72359	5.75846		5.76856	5.81926	5.59725	5.65637	5.78854	5.80878	5.76998	5.85095	5.74245	0.745143	1.45386	1.20635	0.963527	0.770649	0.725671	1.19419	0.948345	0.744359		0.732087	0.425628	0.146721	0.0665378	0.729912	0.421828	0.136684	0.0606918	1.24476	2.25301	2.24599	2.09206	2.00953	1.98061	1.97065	2.35755	2.43407	2.46397		2.16803	2.15744
5.80107										5.83305	5.92623	5.7806	5.85037	5.83309			5.84118		0.760759										0.769629	0.401243	0.115639	0.0507773	0.752581			0.0600437		2.30409										2.23508	2.16004
5.81421						5.84871	5.83077	5.88494	5.92798	5.84217	5.96879	5.89203	5.92017	5.85021	5.83144	5.78908	5.87317		0.764352						1.21055	0.973405	0.772065	0.705059	0.765914	0.409182	0.137026	0.051993	0.767472	0.396595	0.117187	0.0460697		2.32026						2.38408	2.44721	2.46027	2.46306	2.25017	2.16694
5.82794						5.89481	5.88079	5.94575	5.99173	5.85295	6.01979	6.02345	6.12514		5.85988	5.79398	5.88395		0.772237						1.21731	0.980819	0.782725	0.71468	0.767444	0.41387	0.130308	0.045069		0.418279	0.124758	0.0350461		2.33693						2.38898	2.46094	2.47793	2.46698	2.26095	2.16302
							5.98106	6.05521	6.09338		6.10393	6.15551	6.27856		5.92401		5.89007									0.963153	0.7688	0.719934		0.418734	0.133641	0.0700732		0.517186		0.0529404									2.456	2.46601	2.45598		2.1522
5.94184						5.98488	5.99294	6.09504	6.16401	5.97269		6.24991	6.38282	5.97501	5.92693				0.762374						1.20533	0.956633	0.772703	0.719012	0.765707		0.128889	0.08022	0.759708	0.490507				2.29731						2.38391	2.45583	2.46691	2.45298	2.22133
5.99562	6.03655	6.01264				6.04159	6.05357	6.16152	6.22854	6.01669	6.17243	6.30858	6.43562	6.03954	5.98657			6.00757	0.740189	1.43314	1.20055				1.1922	0.97476	0.792171	0.725563	0.74052	0.446187	0.16668	0.10396	0.740974	0.474931			1.23326	2.25331	2.22798	2.07849				2.37804	2.44508	2.46104	2.45201	2.17831	2.15027
6.05522	6.08131	6.07513				6.0883	6.11318	6.22123	6.29427	6.08715	6.23224	6.34215	6.47812	6.08828	6.04018			6.05623	0.734535	1.42779	1.19027				1.18352	0.964978	0.785214	0.726463	0.733618	0.427315	0.154097	0.103359	0.736715	0.470983			1.22882	2.27178	2.22095	2.08492				2.37096	2.44196	2.45798	2.44698	2.19681	2.15802
6.09603	6.13767	6.09903	6.02746	6.04043	6.04538	6.14268	6.14702	6.26284	6.34285	6.11512	6.27546	6.36926	6.50021	6.13897	6.07309			6.09791	0.724745	1.42333	1.18473	0.953035	0.754912	0.675771	1.17425	0.969709	0.794605	0.733937	0.72802	0.422989	0.142834	0.0852872	0.723382	0.468064			1.22289	2.23288	2.21192	2.06971	2.02054	1.9735	1.95764	2.36397	2.43386	2.45497	2.44398	2.16283	2.16095
6.16272	6.18082	6.16572	6.1216	6.13261	6.13462	6.18681	6.21272	6.31677	6.39777	6.18769	6.30487	6.38593	6.51394	6.20173	6.1437			6.15675	0.728275	1.42706	1.18342	0.932049	0.734367	0.66871	1.17616	0.959314	0.77815	0.727936	0.731903	0.425519	0.137254	0.0696067	0.726079	0.468956			1.22638	2.22503	2.20702	2.05108	1.99113	1.94114	1.9341	2.36201	2.42504	2.45301	2.443	2.15205	2.15801
6.21514	6.23219	6.21916	6.19299			6.23921	6.25517	6.36614	6.43515	6.2431	6.35511	6.40102	6.52399	6.25515	6.22145			6.20622	0.733617	1.42894	1.17788	0.933755			1.18511	0.962524	0.786256	0.72972	0.734419	0.417741	0.128315	0.0572184	0.734143	0.460417			1.22688	2.24595	2.20099	2.04301	2.02698			2.35101	2.41396	2.44301	2.43699	2.17196	2.15798
6.2408	6.26775	6.24871	6.19296	6.18349		6.27862	6.28756	6.3923	6.46233	6.26284	6.37525	6.40504	6.52204	6.28277	6.30468			6.24755	0.738599	1.43485	1.18615	0.933	0.740827		1.1884	0.961548	0.783555	0.731487	0.739857	0.445489	0.13642	0.0568692	0.738423	0.437848			1.23571	2.23673	2.19896	2.04397	2.02345	1.95996		2.352	2.40696	2.44496	2.43488	2.16472	2.15513
6.29362	6.31764	6.29566	6.25654	6.28229		6.3197	6.32473	6.41186	6.48384	6.3186	6.39188	6.40798	6.52498	6.33363	6.34968			6.28374	0.744507	1.44387	1.19716	0.942948	0.741277		1.19806	0.967993	0.779926	0.724709	0.744963	0.45932	0.135109	0.0535142	0.745211	0.432429			1.24215	2.21913	2.19602	2.04201	1.98726	1.95702		2.352	2.40402	2.44202	2.42706	2.14613	2.16394
6.34318	6.35626	6.34923	6.32635	6.36444	6.37643	6.3592	6.36011	6.45017	6.51009	6.37218	6.4161	6.41201	6.52486	6.37519	6.41037	6.19356		6.33617	0.75315	1.45135	1.2031	0.958806	0.75694	0.712257	1.20322	0.97549	0.788645	0.727039	0.74991	0.437518	0.134865	0.0505681	0.756505	0.421167	0.105847		1.24835	2.21898	2.19398	2.041	1.98194	1.95789	1.95387	2.35303	2.40298	2.43194	2.42097	2.14498	2.16206
6.37775	6.40455	6.39173	6.39287	6.44601	6.45719	6.39673	6.38064	6.4823	6.52621	6.40576	6.43415	6.41302	6.49906	6.41078	6.48002	6.29845	6.33372	6.36879	0.756911	1.46183	1.20898	0.96563	0.766268	0.713697	1.21165	0.975536	0.791258	0.723196	0.753682	0.427905	0.133887	0.0446921	0.761216	0.437352	0.11479	0.0324595	1.25567	2.21502	2.19103	2.04097	1.97003	1.93715	1.93003	2.35797	2.399	2.42094	2.41598	2.14102	2.17383
6.4258	6.43985	6.4388	6.44877	6.51073	6.53368	6.4438	6.42183	6.50192	6.53994	6.45479	6.44396	6.414	6.50298	6.46079	6.54573	6.39161	6.44454	6.41979	0.759559	1.46411	1.21274	0.972083	0.774506	0.721886	1.21906	0.974654	0.780834	0.7255	0.758311	0.423747	0.130464	0.0461141	0.761618	0.443903	0.125764	0.0485228	1.26001	2.216	2.19299	2.03901	1.97199	1.94696	1.93199	2.35601	2.399	2.41702	2.415	2.142	2.16305
6.45326	6.48224	6.47631	6.49832	6.57245	6.61744	6.46829	6.45121	6.52506	6.55406	6.48528	6.45812	6.42804	6.50606	6.48526	6.60831	6.50368	6.55779	6.44332	0.763117	1.46703	1.21501	0.986531	0.790777	0.733184	1.22255	0.968058	0.772282	0.714367	0.761551	0.430165	0.126581	0.0445134	0.765542	0.460943	0.125252	0.0472187	1.263	2.21003	2.19302	2.04399	1.97201	1.95096	1.92804	2.35398	2.40297	2.42302	2.41704	2.13803	2.15096
6.50055	6.52561	6.53261	6.55578	6.6541	6.69711	6.5205	6.48843	6.53643	6.56431	6.53649	6.48023	6.43511	6.51605	6.5325	6.66478	6.62677	6.70021	6.5005	0.760664	1.46605	1.21536	0.995786	0.81197	0.743031	1.21862	0.96756	0.767077	0.710179	0.758094	0.438279	0.126816	0.0451414	0.764085	0.46672	0.150655	0.0542627	1.26095	2.21503	2.19606	2.04306	1.97395	1.94295	1.93598	2.35105	2.39702	2.42712	2.42411	2.14305	2.14403
6.53577	6.56475	6.57175	6.60568	6.72454	6.76854	6.55279	6.51582	6.56382	6.58387	6.5678	6.49491	6.44196	6.51898	6.56479	6.71468	6.74027	6.84208	6.53279	0.753884	1.46105	1.211	1.00067	0.828026	0.757854	1.21708	0.958588	0.758555	0.7056	0.751294	0.443357	0.129751	0.0465111	0.757344	0.456476	0.153512	0.0634108	1.25804	2.21699	2.19997	2.04697	1.97102	1.94002	1.93501	2.35398	2.39799	2.43495	2.43096	2.14598	2.14599
6.58325	6.61621	6.6222	6.65726	6.78232	6.83237	6.60519	6.55721	6.58313	6.59815	6.61627	6.52216	6.44906	6.533	6.61625	6.74933	6.84751	6.97153	6.58127	0.743738	1.45242	1.20378	1.0073	0.835768	0.768618	1.20739	0.947647	0.745819	0.704367	0.741052	0.440047	0.131409	0.0461594	0.747707	0.443502	0.147049	0.0762342	1.253	2.22199	2.20403	2.05099	1.97701	1.95203	1.94506	2.35402	2.40503	2.43905	2.44104	2.15099	2.14401
6.62873	6.65372	6.65882	6.70378	6.83992	6.89893	6.63881	6.59456	6.6075	6.62535	6.66472	6.55063	6.46011	6.53297	6.66167	6.80872	6.93885	7.06688	6.62972	0.732671	1.44516	1.19706	0.997721	0.833684	0.775388	1.19925	0.945353	0.743791	0.673977	0.730572	0.432353	0.133004	0.0460588	0.736363	0.426042	0.144888	0.0838615	1.24014	2.22108	2.20908	2.05009	1.97906	1.95702	1.95511	2.35706	2.41008	2.44805	2.44909	2.14903	2.14494
6.67579	6.6998	6.71177	6.75378	6.89874	6.95874	6.69077	6.63084	6.63986	6.6479	6.7108	6.59082	6.46697	6.53101	6.70481	6.8548	6.99376	7.12375	6.6758	0.724357	1.43781	1.18836	0.995201	0.840361	0.779133	1.18622	0.940432	0.738712	0.691811	0.721679	0.430628	0.136465	0.0466275	0.728833	0.422326	0.131927	0.0717434	1.23396	2.22598	2.21398	2.05597	1.98298	1.958	1.96197	2.36098	2.41498	2.45099	2.45497	2.15099	2.14102
6.7313	6.74822	6.75921	6.80514	6.93923	7.01123	6.72732	6.67529	6.67528	6.68525	6.7623	6.63334	6.47815	6.53806	6.75934	6.90627	7.00007	7.12905	6.72029	0.718142	1.43375	1.17992	0.991561	0.826705	0.780397	1.18062	0.932286	0.733016	0.689707	0.71774	0.400528	0.13889	0.0478586	0.720574	0.429578	0.131746	0.0671886	1.2306	2.22102	2.21902	2.06103	1.97907	1.96206	1.96904	2.37401	2.42002	2.46306	2.46206	2.14799	2.15199
6.78475	6.78781	6.79678	6.83071	6.98057	7.05251	6.78372	6.72572			6.81481	6.69421	6.50449	6.54906	6.81971	6.95348	7.01337	7.13817	6.77157	0.720274	1.4327	1.18216	0.98814	0.839525	0.779776	1.18218	0.928262			0.719526	0.407069	0.130152	0.0492947	0.723023	0.427312	0.132761	0.0615504	1.22962	2.22402	2.22315	2.06612	1.99218	1.97208	1.97609	2.37608	2.42408			2.14705	2.14995
6.83269	6.83967	6.84668	6.87571	7.01677	7.08479	6.8297	6.7717			6.86667	6.7715	6.5358	6.55297	6.86471	6.9838	7.03685	7.14893	6.80777	0.722476	1.43553	1.18145	0.981741	0.824497	0.771245	1.18571	0.940511			0.722451	0.401874	0.125172	0.0457628	0.724461	0.42105	0.130276	0.0513657	1.23358	2.22499	2.23294	2.07395	2.00392	1.97697	1.98196	2.38097	2.42897			2.14998	2.14702
6.88921	6.88721	6.88723	6.91325	7.04013	7.10705	6.88025	6.82431			6.91622	6.86238	6.60835	6.73571	6.92419	7.02306	7.04403	7.14593	6.86623	0.726245	1.43983	1.1884	0.982796	0.814701	0.762692	1.18772	0.942835			0.726428	0.410778	0.136558	0.100124	0.728001	0.44526	0.128956	0.0482156	1.23964	2.23403	2.23803	2.07802	2.00902	1.98304	1.98502	2.38402	2.43601			2.15802	2.14499
6.92675	6.92475	6.92766	6.95656	7.06336	7.11627	6.92478	6.87883	6.88417		6.95569	6.92933	6.67051	6.68678	6.95877	7.03427	7.05005	7.13298	6.90667	0.735852	1.45123	1.19674	0.985555	0.806045	0.752357	1.19424	0.948882	0.748403		0.736631	0.399936	0.132916	0.0524257	0.736827	0.425888	0.122992	0.0439786	1.24717	2.23912	2.24314	2.08198	2.01208	1.99009	1.98902	2.38706	2.43805	2.47503		2.16209	2.1442
6.97378	6.97178	6.9688	6.99183	7.08589	7.13292	6.97377	6.93075	6.95765		6.99879	7.0126	6.76555	6.79847	7.00677	7.05092	7.05299	7.132	6.9488	0.741623	1.45979	1.20283	0.984605	0.796336	0.73772	1.19496	0.943356	0.742349		0.743607	0.398447	0.139558	0.0578044	0.741	0.408204	0.120591	0.0438904	1.25471	2.24696	2.25196	2.081	2.01698	1.99597	1.99	2.39098	2.44099	2.47699		2.16797	2.15694
7.01317	7.00926	7.00126	7.02716	7.10206	7.13806	7.01028	6.98228	7.02234	7.03241	7.03917	7.09636	6.88582	6.92695	7.0482	7.07419	7.05502	7.12994	6.98325	0.752451	1.46835	1.21274	0.988153	0.792244	0.731837	1.20324	0.954272	0.752822	0.687443	0.756444	0.430055	0.117114	0.0372433	0.749946	0.399338	0.113961	0.0435093	1.26378	2.24804	2.24901	2.08401	2.01601	2.001	1.992	2.39201	2.44399	2.46901	2.46602	2.17203	2.16399
7.04374	7.05571	7.04754	7.05557	7.11346	7.1482	7.05982	7.03082	7.08311	7.1042	7.06957	7.15917	7.0294	7.09346	7.08279	7.10714	7.05829	7.11905	7.02665	0.759651	1.47582	1.22068	0.986766	0.785894	0.726024	1.21492	0.963487	0.763809	0.691644	0.762395	0.436436	0.129598	0.0530757	0.757923	0.416324	0.1244	0.0399195	1.27198	2.25497	2.25103	2.08598	2.01691	2.00095	1.99194	2.39298	2.44198	2.47005	2.47002	2.17695	2.16294
7.09069	7.1007	7.08177	7.09176	7.1428	7.16092	7.11165	7.08265	7.15353	7.18049	7.10576	7.2335	7.11841	7.18638	7.13267	7.11594	7.07688	7.12198	7.06773	0.76415	1.47763	1.22513	0.978893	0.776602	0.721172	1.21774	0.976602	0.780856	0.705865	0.767138	0.456506	0.105342	0.0325075	0.761923	0.415327	0.11996	0.0398902	1.27589	2.25301	2.25299	2.08501	2.01104	1.99802	1.98803	2.39201	2.44101	2.47298	2.47099	2.17402	2.15903
7.12124	7.14524	7.1252	7.1092	7.1522	7.17915	7.14431	7.13633	7.22035	7.25439	7.14124	7.29032	7.25673	7.38167	7.16424	7.12827		7.23084	7.11818	0.764334	1.47747	1.22378	0.980981	0.777742	0.721876	1.21898	0.979723	0.788066	0.714377	0.76691	0.444672	0.116477	0.0814489	0.762689	0.400062		0.0491297	1.27307	2.25	2.24899	2.08799	2.01198	1.99398	1.99195	2.39197	2.44101	2.47101	2.46701	2.17298	2.16103
7.16373	7.18766	7.15976	7.14344	7.18644	7.20446	7.19866	7.19285	7.28095	7.32206	7.18273	7.34573	7.38278	7.49896	7.20574	7.17452		7.20335	7.14982	0.763228	1.47286	1.2227	0.981026	0.778003	0.717656	1.2198	0.982006	0.792516	0.720833	0.765098	0.437954	0.119675	0.0474898	0.762382	0.465848		0.058217	1.27071	2.25019	2.248	2.08697	2.00802	1.98984	1.98384	2.387	2.44205	2.472	2.468	2.17019	2.16692
7.20881	7.22883	7.2068	7.17088	7.21388	7.23288	7.23983	7.24578	7.33975	7.38772	7.22781	7.39081	7.49353	7.62049	7.2518	7.20686		7.22491	7.20078	0.7538	1.46553	1.21342	0.975205	0.772593	0.711845	1.21466	0.983643	0.795995	0.72787	0.757492	0.425184	0.134886	0.076059	0.751337	0.489988		0.0946954	1.2629	2.26195	2.248	2.08501	2.009	1.98004	1.97404	2.387	2.44499	2.472	2.468	2.18195	2.16202
7.25431	7.27428	7.24927	7.20725	7.23624	7.26117	7.29026	7.29927	7.40133	7.45235	7.2743	7.44037	7.56541	7.69241	7.3003	7.25515	7.12106	7.15101	7.24528	0.743095	1.45862	1.20482	0.96762	0.765193	0.700806	1.1993	0.97512	0.790046	0.721476	0.749033	0.426984	0.158596	0.0974641	0.738898	0.485832	0.135703	0.0451465	1.25401	2.26098	2.24697	2.08399	2.01095	1.97296	1.96396	2.38698	2.44401	2.47698	2.47098	2.18396	2.16211
7.3068	7.32176	7.29479	7.25071	7.27652	7.29054	7.3348	7.3458	7.45661	7.51172	7.32479		7.63402	7.76217	7.35176	7.28198	7.13139	7.15405	7.29374	0.737125	1.45173	1.19513	0.960781	0.758801	0.694901	1.19395	0.969946	0.79085	0.720789	0.742781		0.124073	0.0895019	0.733412	0.48939	0.14641	0.0474636	1.24711	2.25695	2.24195	2.08291	2.00298	1.96594	1.95794	2.38298	2.44592	2.473	2.46803	2.17695
7.35666	7.36868	7.34367	7.2947	7.30878	7.32377	7.38466	7.39566	7.49474	7.55669	7.37367		7.63499	7.77293	7.39868	7.34259	7.15583	7.28113	7.33969	0.733693	1.44666	1.19342	0.953986	0.752026	0.686299	1.18555	0.964716	0.780322	0.717632	0.739731		0.105666	0.0734796	0.729815	0.48067	0.158825	0.123411	1.24372	2.25402	2.23902	2.07704	2.00201	1.96203	1.95403	2.38201	2.44103	2.473	2.46999	2.17402
7.40536	7.4123	7.39334	7.34434	7.36531	7.36431	7.42936	7.44426	7.54625	7.60223	7.42234		7.65315	7.78603	7.45135	7.40345	7.19927	7.32523	7.38732	0.734263	1.44562	1.19081	0.94783	0.745443	0.680352	1.18819	0.962655	0.780133	0.713548	0.739443		0.100195	0.0540433	0.731223	0.485783	0.17424	0.139332	1.24357	2.25095	2.23097	2.07693	2.00297	1.96798	1.95399	2.37694	2.43796	2.46998	2.46799	2.17193
7.4616	7.45972	7.44569	7.39777	7.41372	7.41283	7.48475	7.48462	7.58445	7.63742	7.47566	7.6056	7.67618	7.791	7.5056	7.47415	7.24138	7.36241	7.43768	0.733209	1.45119	1.1879	0.949288	0.745855	0.68537	1.18715	0.96181	0.777487	0.711593	0.73848	0.449227	0.116305	0.0483565	0.730186	0.474939	0.185259	0.150636	1.24572	2.24302	2.22592	2.06598	1.99889	1.96492	1.95205	2.36785	2.43189	2.46702	2.46697	2.16105	2.17302
7.4805	7.50583	7.48885	7.43738	7.44556	7.45295	7.51937	7.52066	7.60681	7.65964	7.50445	7.62969	7.67848	7.781	7.523	7.53974	7.32967	7.62933	7.48084	0.742676	1.45596	1.18779	0.940402	0.733428	0.684461	1.18449	0.956509	0.765618	0.701922	0.745806	0.433935	0.130106	0.0543231	0.740983	0.453097	0.202406	0.136978	1.25178	2.24533	2.22102	2.06649	1.99602	1.96197	1.95103	2.36353	2.42748	2.46943	2.46698	2.16834	2.17197
7.53011	7.55061	7.53161	7.48565	7.50269	7.50819	7.56208	7.55309	7.64205	7.68106	7.54964	7.63899	7.68001	7.77999	7.57358	7.59362	7.35926	7.64314	7.52012	0.740847	1.44261	1.19049	0.943172	0.735351	0.681237	1.19104	0.961749	0.77228	0.703799	0.742266	0.453454	0.130754	0.054007	0.740913	0.444824	0.183626	0.126189	1.23975	2.24199	2.21449	2.0635	1.99799	1.95951	1.951	2.36201	2.424	2.4615	2.46299	2.163	2.167
7.56818	7.59507	7.57609	7.54226	7.56999	7.573	7.60117	7.59446	7.66683	7.70773	7.59262	7.6504	7.68601	7.77948	7.6097	7.64572		7.78215	7.56455	0.745134	1.45	1.19873	0.94615	0.739338	0.685311	1.20085	0.964302	0.76732	0.699736	0.746527	0.451422	0.131699	0.0544814	0.745071	0.443905		0.0521305	1.24645	2.23848	2.20946	2.06347	1.99396	1.95957	1.94805	2.36046	2.42145	2.46097	2.45842	2.15951	2.17071
7.61633	7.64169	7.6169	7.59548	7.63943	7.64354	7.64713	7.62622	7.68923	7.7236	7.63639	7.68252	7.68659	7.77801	7.65876	7.69759		7.71169	7.60974	0.759373	1.48195	1.20307	0.957495	0.750869	0.695243	1.20882	0.966225	0.766256	0.701861	0.757955	0.444631	0.133808	0.0541983	0.762079	0.435351		0.0950215	1.27385	2.23702	2.20902	2.06098	1.99095	1.96447	1.95154	2.35803	2.41802	2.45899	2.45297	2.15999	2.22721
7.65715	7.67818	7.66569	7.65375	7.70032	7.72085	7.67867	7.65816	7.71609	7.73958	7.68265		7.68502	7.77147	7.69265	7.76178	7.59187	7.59362	7.64718	0.752528	1.46522	1.20894	0.968829	0.762449	0.70824	1.21465	0.97156	0.770505	0.711409	0.749299		0.129541	0.0547005	0.75739	0.45444	0.128818	0.0516884	1.26258	2.23999	2.20751	2.06101	1.98799	1.96448	1.9475	2.35802	2.4185	2.45601	2.44802	2.16249
7.68913	7.71615	7.70673	7.70775	7.76953	7.79617	7.71816	7.69249	7.73637	7.75685	7.71562	7.73109	7.68815	7.76217	7.72415	7.82382	7.67218	7.72475	7.68609	0.759225	1.4682	1.21385	0.9801	0.776821	0.727522	1.22273	0.970095	0.766708	0.719563	0.756617	0.42659	0.127635	0.0534356	0.763236	0.456515	0.121815	0.0459591	1.2677	2.2389	2.20953	2.06202	1.98655	1.96003	1.94597	2.35998	2.4195	2.45754	2.45105	2.16041	2.19401
7.7308	7.75979	7.75574	7.75793	7.83812	7.87414	7.76133	7.72519	7.76117	7.78017	7.75684	7.73604	7.69801	7.77404	7.76727	7.87849	7.78348	7.84273	7.72553	0.756061	1.472	1.21787	0.986499	0.788513	0.726131	1.22419	0.971572	0.767297	0.720985	0.754516	0.43539	0.122508	0.0518618	0.758813	0.459723	0.122874	0.0483621	1.27035	2.2321	2.211	2.06352	1.98999	1.96252	1.94408	2.35849	2.41951	2.46005	2.45405	2.15458	2.16107
7.76515	7.79864	7.79116	7.80718	7.90471	7.94076	7.79568	7.75261	7.78358	7.80405	7.79165	7.7451	7.70052	7.77602	7.80114	7.93065	7.89188	7.97052	7.77314	0.7616	1.47058	1.21718	0.990732	0.798646	0.746537	1.21977	0.965188	0.761078	0.716698	0.760904	0.43917	0.123589	0.0528759	0.763531	0.467928	0.12611	0.0501558	1.2691	2.239	2.21251	2.06451	1.9865	1.964	1.95052	2.358	2.42301	2.46901	2.46201	2.15901	2.16199
7.80905	7.84561	7.84265	7.8617	7.9699	8.01795	7.84498	7.78604	7.8114	7.82332	7.83257	7.77579	7.70807	7.78001	7.84502	7.97607	8.00736	8.08662	7.8092	0.747869	1.46661	1.21126	0.990051	0.804279	0.746845	1.21288	0.965356	0.76191	0.740527	0.74783	0.45672	0.12509	0.0537734	0.749666	0.448667	0.143481	0.0578477	1.2642	2.23703	2.21556	2.06555	1.98645	1.96449	1.95411	2.35806	2.42259	2.47251	2.46512	2.16052	2.1595
7.84646	7.88697	7.88688	7.90943	8.03087	8.08357	7.87787	7.82273	7.82628	7.83471	7.87147	7.79516	7.71304	7.78058	7.8805	8.01524	8.10127	8.20615	7.85728	0.740849	1.45987	1.20438	0.992899	0.813776	0.755505	1.20913	0.956077	0.736485	0.675293	0.739316	0.444245	0.125666	0.0525909	0.743976	0.438915	0.162455	0.0898791	1.25582	2.2391	2.21958	2.06848	1.983	1.96403	1.96149	2.36208	2.42857	2.47302	2.46702	2.16211	2.15952
7.89472	7.93469	7.93322	7.9622	8.08673	8.14574	7.92371	7.86365	7.88105	7.86512	7.92171	7.8227	7.71756	7.78551	7.93021	8.05776	8.16219	8.29819	7.89823	0.729953	1.45268	1.19463	0.993228	0.814787	0.75763	1.19953	0.947255	0.728973	0.665607	0.728837	0.435789	0.126102	0.052304	0.733186	0.437555	0.163685	0.106014	1.25033	2.23747	2.22703	2.07102	1.98353	1.96752	1.96603	2.3695	2.43453	2.47399	2.46801	2.16147	2.15951
7.94219	7.97524	7.98026	8.00522	8.13867	8.19664	7.96975	7.89777	7.89441	7.89842	7.96915	7.86462	7.73121	7.78713	7.97623	8.11578	8.21334	8.34934	7.9487	0.722598	1.44687	1.18934	0.986226	0.816366	0.761268	1.19263	0.940941	0.716231	0.667178	0.722514	0.425331	0.12731	0.0509765	0.725119	0.43938	0.156793	0.0988156	1.24373	2.23151	2.2321	2.07411	1.99165	1.97008	1.97107	2.36905	2.44112	2.47007	2.47212	2.15551	2.16198
7.98899	8.02494	8.03184	8.054	8.18351	8.24051	8.01995	7.94945	7.92512	7.93014	8.01309	7.90611	7.74511	7.79554	8.02548	8.16836	8.2386	8.37442	7.9955	0.718551	1.44268	1.18177	0.975424	0.802707	0.761891	1.18716	0.933348	0.702981	0.642812	0.718523	0.420582	0.129936	0.0530175	0.721193	0.446677	0.141837	0.0830229	1.24008	2.23251	2.23853	2.08154	2.0015	1.97506	1.976	2.37256	2.44903	2.47513	2.48089	2.15649	2.16103
8.0422	8.06967	8.07517	8.10069	8.22413	8.28458	8.07065	7.98006	7.97408	7.98004	8.07168	7.96095	7.76031	7.79703	8.07671	8.21414	8.26502	8.39301	8.04317	0.71654	1.44173	1.18456	0.976403	0.799586	0.752988	1.18483	0.926345	0.719633	0.65383	0.71723	0.408354	0.124233	0.0467325	0.718665	0.445851	0.1395	0.0678433	1.23922	2.23453	2.24403	2.09152	2.00514	1.98099	1.97901	2.37404	2.441	2.481	2.47601	2.15553	2.16309
8.09629	8.11272	8.12662	8.14458	8.252	8.30544	8.11433	8.03069	8.03866	8.01791	8.12024	8.06033	7.77102	7.82346	8.13227	8.25884	8.28215	8.402	8.08427	0.717694	1.44556	1.18686	0.968801	0.788671	0.747982	1.18782	0.913453	0.705445	0.654037	0.719093	0.420237	0.129379	0.0490379	0.71906	0.435348	0.139961	0.0620955	1.24342	2.23755	2.25108	2.09759	2.02877	1.9812	1.98307	2.38588	2.44401	2.48293	2.48196	2.15757	2.1756
8.14939	8.16575	8.17975	8.18471	8.28616	8.33603	8.16943	8.08225	8.08815	8.08518	8.17043	8.11938	7.8468	7.86155	8.18343	8.28154	8.29314	8.40209	8.14275	0.718571	1.4705	1.19351	0.96969	0.780184	0.738608	1.18865	0.919657	0.711017	0.666493	0.720881	0.413985	0.139821	0.0610833	0.719303	0.435552	0.1437	0.059525	1.26888	2.24107	2.26597	2.11297	2.01521	1.99447	1.988	2.37856	2.44512	2.47807	2.47914	2.16252	2.15058
8.17118	8.19318	8.20568	8.2092	8.3071	8.34757	8.22872	8.13517	8.13721	8.13524	8.21574	8.20036	7.92325	8.0538	8.23672	8.29512	8.29901	8.406	8.16714	0.739786	1.43719	1.19546	0.968749	0.777789	0.731929	1.17912	0.925128	0.716046	0.649779	0.72069	0.420475	0.152104	0.11479	0.718179	0.423707	0.1437	0.0571962	1.23473	2.23899	2.253	2.1055	2.021	1.99501	1.99099	2.35942	2.44999	2.48102	2.48499	2.16349	2.14754
8.2235	8.24652	8.23854	8.25028	8.31636	8.36415	8.23162	8.18569	8.19891	8.20477	8.25551	8.24501	7.99732	7.99757	8.25655	8.30423	8.30304	8.406	8.20965	0.747311	1.44819	1.20243	0.982302	0.779451	0.730058	1.19443	0.947716	0.740796	0.669774	0.750551	0.409898	0.147288	0.0710896	0.74503	0.42925	0.140727	0.0561018	1.2438	2.23708	2.25404	2.09693	2.02301	1.99993	1.98505	2.401	2.44607	2.48705	2.48205	2.16112	2.14707
8.26096	8.28621	8.27898	8.27175	8.34348	8.37523	8.27805	8.23712	8.26751	8.26274	8.29387	8.3206	8.09631	8.11652	8.29803	8.32155	8.30607	8.406	8.25801	0.753446	1.45219	1.21163	0.979409	0.777871	0.726233	1.20644	0.941024	0.734135	0.671966	0.758079	0.420446	0.136718	0.0593806	0.749641	0.423563	0.140453	0.0554995	1.2488	2.24327	2.25702	2.09209	2.02409	1.99502	1.98918	2.40109	2.451	2.49102	2.48595	2.17023	2.152
8.30204	8.33805	8.32103	8.30404	8.36403	8.38503	8.32305	8.28506	8.33208	8.33708	8.33104	8.38909	8.19513	8.26713	8.34204	8.34502	8.309	8.40599	8.30105	0.760534	1.45954	1.21427	0.975097	0.770216	0.725488	1.21088	0.948468	0.744191	0.691465	0.764034	0.437784	0.129786	0.0615342	0.757823	0.431807	0.139288	0.0554758	1.25625	2.25499	2.258	2.096	2.028	1.99601	1.997	2.405	2.451	2.492	2.484	2.17999	2.15199
8.33756	8.37658	8.34967	8.33439	8.39332	8.41037	8.36854	8.33785	8.39999	8.40907	8.3665	8.46389	8.30776	8.38047	8.37471	8.36215	8.31243	8.39636	8.34457	0.76372	1.45768	1.21957	0.981076	0.775064	0.724145	1.21131	0.963224	0.761656	0.704193	0.767488	0.441371	0.126442	0.0572638	0.760654	0.437589	0.137199	0.0518943	1.25615	2.24408	2.25701	2.09499	2.02597	2.0009	1.99894	2.40203	2.44908	2.49304	2.48701	2.16904	2.14303
8.37804	8.41906	8.39772	8.36274	8.41681	8.43761	8.40826	8.39935	8.47135	8.48658	8.4031	8.52817	8.43575	8.55765	8.42588	8.37354	8.34305	8.42182	8.38597	0.765824	1.46198	1.21893	0.985578	0.778789	0.728734	1.21588	0.956457	0.757123	0.698412	0.768761	0.466979	0.139074	0.101952	0.76366	0.432963	0.13081	0.0487738	1.26129	2.25	2.25784	2.09402	2.02409	1.99384	1.99473	2.40402	2.45507	2.49584	2.488	2.17198	2.14502
8.42312	8.46517	8.42918	8.39512	8.45203	8.46412	8.46315	8.45814	8.53023	8.55527	8.45111	8.57921	8.55544	8.62959	8.46411	8.39709		8.41397	8.42817	0.763807	1.45805	1.21847	0.978103	0.773971	0.727563	1.21224	0.988823	0.787616	0.717173	0.76878	0.463967	0.157501	0.0562031	0.759743	0.419979		0.0540852	1.25341	2.25	2.251	2.09498	2.02798	1.98699	1.98295	2.40498	2.458	2.48901	2.48798	2.17101	2.14599
8.45465	8.51159	8.47751	8.42851	8.46154	8.49531	8.50352	8.49678	8.59179	8.62794	8.47969	8.63432	8.67325	8.78748	8.49465	8.42043			8.47457	0.757556	1.44713	1.20845	0.97612	0.768841	0.717815	1.20819	0.987004	0.791806	0.723268	0.763461	0.481696	0.165556	0.0915383	0.752433	0.395788			1.24755	2.25095	2.25096	2.09099	2.02199	1.98388	1.96991	2.40003	2.45709	2.49199	2.484	2.17293	2.14296
8.50311	8.55611	8.51602	8.46707	8.50179	8.5186	8.54332	8.55539	8.65144	8.69839	8.53095	8.65946	8.76681	8.89793	8.54325	8.45228			8.51714	0.751262	1.444	1.20418	0.971241	0.764763	0.712892	1.20373	0.985029	0.792934	0.719444	0.757594	0.476067	0.16284	0.106062	0.745995	0.392979			1.23921	2.24691	2.24791	2.08993	2.02084	1.97493	1.96291	2.40177	2.464	2.49098	2.48398	2.16788	2.14002
8.55006	8.60305	8.55906	8.51204	8.53503	8.54404	8.59905	8.61406	8.71205	8.75707	8.57106	8.72106	8.84311	8.97908	8.59605	8.46404			8.56505	0.747114	1.43784	1.19904	0.950217	0.742978	0.704973	1.19388	0.981611	0.790143	0.720462	0.753122	0.437198	0.154811	0.105264	0.742415	0.404325			1.2325	2.24299	2.24399	2.087	2.014	1.972	1.95899	2.392	2.46399	2.49	2.483	2.16299	2.14101
8.59769	8.64669	8.60473	8.54377	8.56166	8.57446	8.6407	8.6607	8.75669	8.81465	8.62071	8.77131	8.92966	9.04588	8.64071	8.49393			8.60469	0.741956	1.42506	1.1907	0.94803	0.741614	0.690928	1.18542	0.973822	0.784515	0.713863	0.746762	0.427267	0.123377	0.0757208	0.738144	0.407967			1.22959	2.23499	2.23793	2.08293	2.01091	1.96784	1.95296	2.39097	2.45699	2.48993	2.48599	2.15501	2.14913
8.64927	8.69809	8.65893	8.60116	8.61113	8.60911	8.69316	8.71286	8.80795	8.86279	8.67427	8.79555	8.9053	9.03719	8.69427	8.56454			8.6563	0.734977	1.42229	1.18484	0.943485	0.737326	0.683491	1.17845	0.966581	0.776875	0.709613	0.74023	0.433882	0.131719	0.0775432	0.731077	0.403557			1.2255	2.23416	2.23284	2.07786	2.00381	1.95598	1.94991	2.38881	2.45591	2.48502	2.48493	2.15619	2.15909
8.70315	8.74411	8.69818	8.65014	8.65915	8.65616	8.74213	8.74912	8.84807	8.89607	8.72813	8.86109	8.91802	9.04501	8.74815	8.67253			8.71112	0.73278	1.42372	1.17826	0.93693	0.729556	0.685622	1.17938	0.965785	0.779165	0.706812	0.73559	0.381178	0.122404	0.059085	0.731401	0.443578			1.22208	2.241	2.22599	2.07197	1.996	1.95498	1.94599	2.38098	2.45197	2.48599	2.482	2.164	2.163
8.74664	8.77663	8.74862	8.68882	8.70277	8.70077	8.77954	8.78458	8.86855	8.91739	8.76567	8.88536	8.92305	9.04797	8.78959	8.8222			8.74466	0.73855	1.42572	1.18388	0.937001	0.731272	0.683545	1.1838	0.96726	0.775052	0.715507	0.741171	0.384137	0.123503	0.054884	0.737246	0.456535			1.22514	2.24196	2.22395	2.06391	1.99489	1.94889	1.94289	2.37593	2.44292	2.48293	2.48292	2.16393	2.16212
8.79486	8.82397	8.79492	8.75017	8.76026	8.75837	8.81986	8.8275	8.90936	8.94654	8.81592	8.91232	8.92709	9.046	8.83399	8.83799			8.79377	0.744613	1.42816	1.18614	0.935344	0.728232	0.687015	1.18939	0.968107	0.775279	0.705858	0.748597	0.439006	0.128964	0.0551223	0.741686	0.429717			1.23266	2.23898	2.21986	2.05695	1.98702	1.94102	1.93489	2.37098	2.43684	2.47795	2.47691	2.15895	2.171
8.83205	8.86606	8.83506	8.80106	8.81508	8.81808	8.85704	8.84905	8.92504	8.97002	8.85606	8.92604	8.93101	9.046	8.87704	8.88104			8.82705	0.751273	1.43828	1.18957	0.957177	0.750877	0.695487	1.19194	0.973207	0.778722	0.71141	0.749771	0.437523	0.132164	0.0526187	0.754523	0.429945			1.23788	2.23799	2.214	2.055	1.98799	1.94199	1.93	2.37	2.43	2.47599	2.473	2.15699	2.17107
8.87546	8.91148	8.88445	8.85375	8.87895	8.88395	8.8915	8.88727	8.95437	8.98527	8.90738	8.96015	8.9368	9.04254	8.90663	8.91709	8.71046	8.83489	8.86752	0.753696	1.44451	1.1995	0.954771	0.748504	0.709688	1.19976	0.978991	0.780382	0.711297	0.750989	0.415446	0.13518	0.0515441	0.757157	0.378359	0.104438	0.0676676	1.24557	2.232	2.214	2.05696	1.976	1.93304	1.927	2.37008	2.42896	2.46797	2.46896	2.15203	2.22685
8.90986	8.94698	8.91823	8.90923	8.94953	8.95467	8.92886	8.90779	8.98133	9.00537	8.93602	8.97135	8.92223	9.00902	8.9526	8.9976	8.81788	8.8297	8.90605	0.75713	1.45255	1.20337	0.965999	0.760678	0.7169	1.20908	0.970287	0.773792	0.709747	0.753948	0.412648	0.128703	0.0504253	0.761362	0.423715	0.129126	0.0510231	1.25165	2.23188	2.21402	2.05402	1.97602	1.936	1.92698	2.37591	2.42593	2.466	2.46588	2.15393	2.21477
8.94612	8.98812	8.97011	8.96116	9.01423	9.02524	8.96514	8.94108	8.99509	9.02106	8.97909	8.986	8.93205	9.01004	8.97815	9.06519	8.89735	8.9434	8.95011	0.760936	1.45787	1.21127	0.977772	0.774516	0.723239	1.21493	0.967613	0.765864	0.715054	0.759332	0.428122	0.130106	0.0519065	0.763579	0.444986	0.139008	0.0586921	1.25456	2.227	2.21501	2.055	1.977	1.93601	1.92601	2.372	2.423	2.46598	2.46099	2.151	2.163
8.98147	9.02368	9.00168	9.00972	9.08172	9.09604	9.00757	8.96549	9.02121	9.03825	9.00663	8.98622	8.94704	9.022	9.02333	9.1217	9.00148	9.0607	8.98265	0.765563	1.45879	1.21747	0.987068	0.787825	0.737542	1.2168	0.962529	0.760992	0.707508	0.762921	0.42875	0.134894	0.0508953	0.769086	0.455754	0.126837	0.0507435	1.26018	2.227	2.21803	2.05604	1.97701	1.94017	1.92907	2.37297	2.42204	2.46103	2.45903	2.15	2.16293
9.01586	9.07274	9.05081	9.06199	9.13473	9.17183	9.04872	9.00058	9.03665	9.05644	9.0516	9.00232	8.95009	9.02207	9.04799	9.17195	9.10868	9.18424	9.02974	0.763561	1.45944	1.21861	0.993266	0.792709	0.748066	1.21422	0.953277	0.74771	0.705264	0.760744	0.434499	0.134428	0.0519719	0.767314	0.469903	0.138788	0.0613646	1.25954	2.22714	2.22002	2.059	1.97809	1.95188	1.934	2.37102	2.425	2.46305	2.46112	2.15014	2.15798
9.05204	9.10404	9.08505	9.10405	9.20806	9.24906	9.07905	9.02504	9.06401	9.07503	9.07705	9.01602	8.95401	9.02501	9.09004	9.21204	9.2221	9.32113	9.06105	0.75939	1.45944	1.21498	0.990576	0.803637	0.736518	1.21453	0.953128	0.747718	0.707537	0.75668	0.438256	0.133059	0.0516271	0.76325	0.457799	0.142934	0.0510234	1.25736	2.233	2.221	2.059	1.982	1.947	1.934	2.372	2.425	2.46501	2.46601	2.156	2.157
9.0965	9.15048	9.13838	9.15955	9.26874	9.31368	9.1274	9.06242	9.07726	9.1012	9.1294	9.03731	8.96307	9.038	9.13155	9.25565	9.33039	9.45427	9.11044	0.748748	1.45353	1.20692	0.996239	0.810483	0.745189	1.2098	0.951002	0.74599	0.68401	0.746252	0.433833	0.132087	0.0486219	0.752918	0.456163	0.147102	0.0750957	1.24587	2.2301	2.22504	2.06299	1.98011	1.9501	1.93908	2.37107	2.42411	2.47211	2.47207	2.15407	2.15795
9.13413	9.18609	9.16725	9.20015	9.32315	9.3645	9.15725	9.0939	9.09692	9.1166	9.15929	9.06083	8.96823	9.03816	9.17204	9.30404	9.43232	9.54748	9.14315	0.742581	1.44357	1.20413	0.990305	0.814964	0.757259	1.20558	0.943639	0.738501	0.672244	0.74105	0.430228	0.134727	0.0494604	0.745253	0.418665	0.134831	0.0753761	1.2433	2.23705	2.22814	2.06218	1.98807	1.95714	1.94518	2.37614	2.43212	2.48012	2.47714	2.15902	2.15416
9.18214	9.23212	9.22011	9.24917	9.37216	9.42818	9.21012	9.13212	9.1361	9.14211	9.21413	9.09613	8.97805	9.045	9.21615	9.34816	9.48804	9.61003	9.19214	0.73116	1.44128	1.18857	0.988358	0.810456	0.750871	1.19358	0.933012	0.727981	0.664822	0.72959	0.420801	0.134198	0.0486452	0.734768	0.414276	0.131025	0.0696949	1.23565	2.23901	2.23403	2.07001	1.99102	1.96303	1.95305	2.382	2.43703	2.48502	2.48303	2.16001	2.16101
9.22074	9.26673	9.25277	9.29654	9.41663	9.47752	9.2447	9.16673	9.16566	9.17251	9.24969	9.13254	8.99215	9.04512	9.2578	9.39267	9.49819	9.61719	9.23264	0.725488	1.43684	1.18676	0.982184	0.803925	0.751356	1.19116	0.933344	0.728186	0.668608	0.724009	0.412545	0.139209	0.0528715	0.728701	0.424404	0.124045	0.0653744	1.23	2.24107	2.24107	2.07415	1.99708	1.97118	1.96612	2.38212	2.44505	2.49014	2.49208	2.16307	2.16407
9.2752	9.31994	9.30881	9.33588	9.4629	9.51597	9.29599	9.22008	9.21411	9.21008	9.30029	9.17259	9.00369	9.0546	9.31597	9.44204	9.5123	9.63107	9.27999	0.720957	1.42941	1.18354	0.980137	0.805505	0.757935	1.17844	0.927488	0.723218	0.698942	0.718849	0.392869	0.136089	0.0529005	0.725113	0.426222	0.125178	0.0569628	1.22595	2.24602	2.24628	2.08507	2.00321	1.98407	1.97528	2.39109	2.44916	2.50023	2.49814	2.16802	2.16893
9.32606	9.36005	9.34306	9.37304	9.50103	9.55702	9.33806	9.26607	9.26107	9.25605	9.35506	9.2401	9.03307	9.08003	9.35706	9.48604	9.52501	9.63401	9.32205	0.717441	1.42899	1.1814	0.973632	0.797659	0.743748	1.17992	0.940117	0.737107	0.679519	0.715853	0.397072	0.127577	0.0495408	0.721429	0.431399	0.1268	0.0528364	1.22588	2.24701	2.25801	2.08801	2.01201	1.98702	1.98701	2.39501	2.456	2.51	2.50402	2.16901	2.166
9.36961	9.40151	9.39134	9.40355	9.52741	9.57327	9.38542	9.31856	9.31264	9.29793	9.39859	9.31711	9.0849	9.10142	9.40455	9.5142	9.53505	9.638	9.36256	0.726038	1.43242	1.19072	0.975027	0.796538	0.749565	1.18183	0.938135	0.735229	0.678694	0.726075	0.391139	0.133444	0.0584449	0.728439	0.438403	0.127117	0.0501444	1.23174	2.25214	2.26614	2.09804	2.02012	2.00311	1.99611	2.40215	2.45712	2.50823	2.5159	2.17311	2.16704
9.41498	9.43909	9.417	9.44365	9.55735	9.59351	9.41721	9.36033	9.36077	9.36658	9.44198	9.39875	9.15172		9.44521	9.52937	9.53914	9.63798	9.40398	0.733298	1.43956	1.19367	0.973474	0.787671	0.747541	1.18644	0.938593	0.737213	0.663382	0.73384	0.396184	0.151106		0.734299	0.439818	0.125409	0.0490063	1.23881	2.26216	2.27612	2.10107	2.02921	2.01107	2.00409	2.41307	2.46614	2.52446	2.50893	2.18098	2.16991
9.45612	9.48513	9.45913	9.47115	9.57206	9.61505	9.46813	9.41617	9.43522	9.43324	9.48313	9.47229	9.22436	9.22682	9.49611	9.54508	9.545	9.63713	9.44513	0.74078	1.44668	1.19914	0.976604	0.786442	0.739186	1.18443	0.941244	0.733156	0.675663	0.741419	0.39765	0.152175	0.0764213	0.741811	0.430403	0.124929	0.048591	1.24595	2.26899	2.28101	2.10403	2.03801	2.01399	2.00801	2.41602	2.47202	2.50202	2.50601	2.18001	2.16602
9.48771	9.52055	9.49359	9.51029	9.58925	9.62723	9.5016	9.46271	9.49283	9.49692	9.51862	9.54997	9.31945	9.44314	9.5267	9.56715	9.54501	9.66928	9.48059	0.746051	1.4523	1.20609	0.980227	0.781588	0.732839	1.19357	0.947597	0.740148	0.687018	0.749084	0.408421	0.142715	0.107489	0.744695	0.40749	0.124721	0.0901488	1.2503	2.26612	2.28408	2.11205	2.04	2.01203	2.01099	2.4201	2.47697	2.50608	2.50801	2.18311	2.17004
9.53962	9.56104	9.53662	9.53162	9.60748	9.64428	9.54604	9.51513	9.55445	9.56454	9.56371	9.62168	9.4266	9.45638	9.57769	9.57841	9.54607	9.61716	9.5239	0.756335	1.45805	1.21414	0.980726	0.780702	0.727027	1.20254	0.951258	0.746138	0.690845	0.760314	0.422815	0.129391	0.0545956	0.753127	0.403884	0.124721	0.041714	1.25821	2.27498	2.28993	2.11598	2.03998	2.014	2.00991	2.427	2.47498	2.51202	2.50907	2.19102	2.17298
9.56605	9.60505	9.56306	9.55804	9.62803	9.65602	9.59005	9.56306	9.61609	9.6301	9.59404	9.69308	9.53715	9.6001	9.60705	9.59602	9.54903	9.62398	9.56204	0.762062	1.46727	1.2186	0.981811	0.779509	0.72987	1.20962	0.963063	0.760941	0.706769	0.766429	0.449354	0.131112	0.0488834	0.758934	0.404065	0.123074	0.0414477	1.26235	2.27401	2.287	2.115	2.039	2.014	2.00599	2.427	2.47401	2.51301	2.512	2.19201	2.17201
9.60351	9.64459	9.61227	9.58632	9.64816	9.67227	9.6316	9.6067	9.68483	9.70799	9.62446	9.75768	9.65457	9.68049	9.64456	9.60916	9.56838	9.60703	9.59466	0.763221	1.46709	1.22203	0.982846	0.778686	0.72997	1.21445	0.973037	0.777044	0.713876	0.765973	0.467599	0.125331	0.0437244	0.761647	0.400399	0.11796	0.032022	1.2665	2.27999	2.28896	2.11396	2.03799	2.01191	2.00092	2.42496	2.47801	2.51697	2.51288	2.197	2.17693
9.64179	9.68872	9.63323	9.61063	9.66065	9.6924	9.67691	9.65923	9.74742	9.78253	9.65886	9.80916	9.77281	9.8673	9.68679	9.62198		9.61242	9.64379	0.761743	1.46592	1.22235	0.983922	0.777531	0.727601	1.21004	0.982467	0.789951	0.720484	0.764674	0.470962	0.120929	0.032656	0.759905	0.391695		0.0249921	1.26377	2.27893	2.28593	2.11105	2.03698	2.00479	1.99472	2.42205	2.47902	2.51488	2.504	2.19688	2.17205
9.67515	9.71915	9.68507	9.63714	9.68806	9.70907	9.71518	9.71118	9.8072	9.84724	9.69512	9.85814	9.89136	10.0064	9.72017	9.66319		9.75629	9.67716	0.759313	1.46376	1.21463	0.978511	0.773733	0.721297	1.20854	0.984876	0.795061	0.732408	0.762713	0.428527	0.118448	0.0485714	0.757123	0.432465		0.0948275	1.25973	2.27599	2.28298	2.11299	2.03599	1.99598	1.98299	2.42398	2.48001	2.50999	2.50397	2.19199	2.174
9.71668	9.76252	9.70583	9.67545	9.70445	9.7293	9.76544	9.76074	9.86285	9.91586	9.7297	9.89662	9.99304	10.1181	9.76857	9.71752		9.83493	9.72355	0.751792	1.45711	1.21116	0.967737	0.760565	0.712145	1.20099	0.986499	0.798146	0.728957	0.757897	0.413754	0.140135	0.0798653	0.746704	0.486447		0.201886	1.25159	2.27403	2.27699	2.10993	2.03195	1.99092	1.9799	2.41801	2.48305	2.50697	2.49688	2.18908	2.173
9.76697	9.80101	9.76667	9.70887	9.73753	9.75158	9.79822	9.81478	9.92508	9.97924	9.78097	9.9419	10.0684	10.1974	9.81106	9.7559	9.61448	9.75851	9.76404	0.741667	1.45054	1.19738	0.96587	0.75926	0.705776	1.19815	0.980549	0.795082	0.730199	0.746732	0.419889	0.146933	0.0995944	0.738857	0.473385	0.152112	0.142694	1.24537	2.27602	2.27586	2.10505	2.02791	1.98484	1.97275	2.41879	2.48691	2.50484	2.48786	2.19502	2.17307
9.80807	9.84405	9.79507	9.74606	9.76006	9.77604	9.85005	9.84806	9.97105	10.0321	9.82207	9.98005	10.086	10.215	9.85606		9.63505	9.78004	9.80805	0.735584	1.4436	1.19359	0.95821	0.751202	0.695829	1.18803	0.977508	0.800227	0.731871	0.741723	0.423249	0.143199	0.0938094	0.731087		0.164078	0.154323	1.239	2.27699	2.26999	2.10699	2.024	1.97799	1.96199	2.40999	2.48299	2.498	2.48199	2.19599	2.17601
9.85969	9.88469	9.84465	9.79459	9.80258	9.80655	9.89062	9.89554	10.0067	10.0806	9.8757	10.0206	10.1202	10.2442	9.9037		9.66936	9.81236	9.84573	0.731329	1.4389	1.18676	0.950655	0.744877	0.687751	1.18498	0.96858	0.783184	0.732725	0.736499	0.430027	0.126991	0.0705982	0.728519		0.170517	0.156624	1.2363	2.27193	2.26488	2.09594	2.02288	1.96801	1.95692	2.40396	2.47883	2.49683	2.47792	2.18693	2.18096
9.91011	9.93483	9.89202	9.83816	9.84516	9.84714	9.93611	9.9349	10.0589	10.1238	9.927	10.0649	10.1373	10.2611	9.95518		9.69574	9.83867	9.89886	0.729902	1.43906	1.18532	0.947282	0.739557	0.682161	1.18264	0.964932	0.788393	0.730201	0.735754	0.432084	0.109185	0.0509844	0.726401		0.181419	0.160021	1.23371	2.26691	2.25584	2.09186	2.01388	1.96881	1.951	2.40072	2.46681	2.48488	2.47195	2.18184	2.17791
9.95714	9.97016	9.93517	9.88718	9.89421	9.8952	9.98314	9.97311	10.0951	10.1581	9.96916	10.1011	10.149	10.265	10.0051			9.86735	9.93514	0.73168	1.442	1.1873	0.94149	0.734365	0.685169	1.18308	0.962498	0.783473	0.728135	0.736348	0.436464	0.111094	0.0440072	0.729392			0.171461	1.23833	2.26301	2.24898	2.08597	2.00897	1.961	1.95099	2.38897	2.45898	2.47998	2.46998	2.17502	2.17401
9.99651	10.0146	9.98152	9.9377	9.95382	9.95086	10.0235	10.0035	10.1146	10.1842	10.0135	10.1204	10.1531	10.2599	10.0405	10.0953		9.96428	9.97551	0.734579	1.44618	1.18918	0.94426	0.735785	0.69048	1.18668	0.967422	0.78434	0.726733	0.738529	0.434824	0.115187	0.0432437	0.732828	0.440328		0.177274	1.24305	2.26593	2.24292	2.07799	2.00093	1.96094	1.94797	2.38093	2.45283	2.47389	2.46494	2.17993	2.17828
10.0339	10.0548	10.02	9.98913	10.0134	10.0135	10.0606	10.0418	10.1573	10.1974	10.051	10.1475	10.1621	10.2539	10.0788	10.117		9.98478	10.0129	0.737456	1.45056	1.19404	0.945228	0.737119	0.696881	1.18973	0.967489	0.784867	0.729058	0.740655	0.430045	0.121434	0.0435077	0.736414	0.434867		0.170891	1.24913	2.26105	2.237	2.07693	1.99598	1.957	1.94605	2.37607	2.44093	2.466	2.46088	2.17505	2.19842
10.072	10.0891	10.064	10.0371	10.0711	10.0751	10.0851	10.075	10.17	10.213	10.092	10.167	10.167	10.25	10.113	10.158		10.018	10.053	0.741953	1.45799	1.19897	0.956175	0.748517	0.696937	1.19695	0.96574	0.775847	0.726839	0.742971	0.426441	0.121609	0.0434099	0.742936	0.420338		0.160384	1.25462	2.26299	2.23699	2.074	1.995	1.95701	1.948	2.37899	2.43799	2.466	2.456	2.17699	2.21601
10.1094	10.1295	10.0945	10.0897	10.1389	10.1461	10.1324	10.1083	10.1981	10.2262	10.1264	10.1862	10.1669	10.25	10.1503	10.1947		10.035	10.0904	0.744534	1.46485	1.20439	0.960368	0.753992	0.71711	1.20249	0.965729	0.773273	0.726242	0.743757	0.42705	0.120913	0.0433135	0.747337	0.418801		0.176049	1.26167	2.25899	2.23204	2.07199	1.99299	1.961	1.9479	2.37497	2.43106	2.464	2.455	2.17301	2.22085
10.1378	10.1628	10.1341	10.1384	10.2044	10.2237	10.1618	10.1307	10.2085	10.2374	10.1589	10.2003	10.16	10.2498	10.1748	10.2485	10.082	10.1092	10.1227	0.749248	1.47123	1.21356	0.976846	0.772232	0.726611	1.20432	0.968465	0.771208	0.729103	0.747216	0.40424	0.105405	0.0428694	0.753005	0.418402	0.105513	0.030348	1.2673	2.25798	2.235	2.07088	1.99198	1.96098	1.94098	2.37298	2.43498	2.46402	2.45505	2.17395	2.20951
10.1721	10.1971	10.1781	10.1952	10.2632	10.2952	10.1951	10.1611	10.2291	10.255	10.1961	10.211	10.16	10.241	10.2081	10.3111	10.1663	10.2004	10.1531	0.75586	1.4772	1.22072	0.988865	0.786173	0.73672	1.21027	0.965762	0.764829	0.722991	0.752479	0.400519	0.10186	0.0436634	0.760751	0.459029	0.133605	0.0565548	1.27522	2.257	2.23501	2.06602	1.99101	1.96001	1.94001	2.37199	2.43401	2.465	2.45702	2.172	2.18895
10.2035	10.2295	10.2216	10.2417	10.3269	10.3669	10.2295	10.1864	10.2502	10.2672	10.2275	10.2212	10.17	10.244	10.2406	10.3546	10.2645	10.3148	10.1914	0.755706	1.48091	1.22013	1.00479	0.807571	0.745435	1.21189	0.963507	0.761619	0.726325	0.752084	0.412144	0.101864	0.0388252	0.760951	0.46733	0.120302	0.0463449	1.27725	2.25797	2.23899	2.07101	1.99499	1.96201	1.94313	2.36899	2.43604	2.46506	2.46411	2.17299	2.17489
10.2417	10.2678	10.2638	10.2911	10.3943	10.4294	10.2676	10.2117	10.2624	10.2844	10.2657	10.2363	10.1721	10.2441	10.2826	10.3997	10.3703	10.4444	10.2199	0.753244	1.48108	1.21886	1.00697	0.817438	0.75375	1.21195	0.967405	0.762846	0.72794	0.750165	0.425057	0.103562	0.0377839	0.7581	0.467704	0.107907	0.0460984	1.2796	2.25596	2.23813	2.072	1.99398	1.96315	1.95226	2.36802	2.43911	2.46924	2.47211	2.17191	2.16691
10.272	10.304	10.2981	10.339	10.4511	10.4941	10.2951	10.241	10.282	10.303	10.299	10.249	10.178	10.247	10.309	10.4311	10.4731		10.261	0.748488	1.4785	1.21788	1.00414	0.819116	0.765363	1.21101	0.962737	0.757295	0.723485	0.7468	0.427616	0.105004	0.0375115	0.752296	0.452687	0.110039		1.27762	2.254	2.244	2.07201	1.993	1.97	1.96401	2.369	2.44401	2.48001	2.47701	2.168	2.163
[truncated: 64 more columns]
