# Supplementary material for: Kinematic Validation of a Multi-Kinect v2 Instrumented 10-Meter Walkway for Quantitative Gait Assessments
Source: PLoS One. 2015 Oct 13;10(10):e0139913. doi: 10.1371/journal.pone.0139913 (PMC4603795; doi:10.1371/journal.pone.0139913)
Supplement: S1 Data — (ZIP) [file pone.0139913.s001.zip › S1_Data/pp13_trial3.xls]

## Sheet: Sheet1
Kinect(x) SpineBase	Kinect(x) Head	Kinect(x) ShoulderLeft	Kinect(x) ElbowLeft	Kinect(x) WristLeft	Kinect(x) HandLeft	Kinect(x) ShoulderRight	Kinect(x) ElbowRight	Kinect(x) WristRight	Kinect(x) HandRight	Kinect(x) HipLeft	Kinect(x) KneeLeft	Kinect(x) AnkleLeft	Kinect(x) FootLeft	Kinect(x) HipRight	Kinect(x) KneeRight	Kinect(x) AnkleRight	Kinect(x) FootRight	Kinect(x) SpineShoulder	Kinect(y) SpineBase	Kinect(y) Head	Kinect(y) ShoulderLeft	Kinect(y) ElbowLeft	Kinect(y) WristLeft	Kinect(y) HandLeft	Kinect(y) ShoulderRight	Kinect(y) ElbowRight	Kinect(y) WristRight	Kinect(y) HandRight	Kinect(y) HipLeft	Kinect(y) KneeLeft	Kinect(y) AnkleLeft	Kinect(y) FootLeft	Kinect(y) HipRight	Kinect(y) KneeRight	Kinect(y) AnkleRight	Kinect(y) FootRight	Kinect(y) SpineShoulder	Kinect(z) SpineBase	Kinect(z) Head	Kinect(z) ShoulderLeft	Kinect(z) ElbowLeft	Kinect(z) WristLeft	Kinect(z) HandLeft	Kinect(z) ShoulderRight	Kinect(z) ElbowRight	Kinect(z) WristRight	Kinect(z) HandRight	Kinect(z) HipLeft	Kinect(z) KneeLeft
0.068018	0.095018	0.09509	0.089	0.148	0.162054	0.098	0.072	0.132108		0.107	0.07	0.032	0.118	0.101054	0.063	0.026036	0.101	0.079	0.757115	1.43907	1.20898	0.988295	0.787147	0.715852	1.20924	0.968321	0.776888		0.757075	0.446925	0.129402	0.0423154	0.757637	0.44319	0.130665	0.0586822	1.24998	2.25105	2.24505	2.09304	2.035	2.028	2.03698	2.393	2.431	2.42796		2.187	2.164
0.0690018	0.0960018	0.1	0.0890018	0.148	0.164999	0.0980006	0.072	0.138001		0.107	0.0699994	0.032	0.118	0.104	0.063	0.028	0.101	0.079	0.7574	1.43919	1.2087	0.988	0.78699	0.717029	1.20932	0.96945	0.75226		0.75732	0.44884	0.12952	0.0426098	0.758	0.44321	0.13695	0.0587998	1.25044	2.254	2.248	2.095	2.035	2.028	2.036	2.393	2.431	2.426		2.187	2.164
0.072	0.099	0.1	0.0920075	0.148022	0.163985	0.0990299	0.0720224	0.138993		0.107	0.069	0.032	0.118	0.104	0.063	0.0279851	0.101015	0.079	0.757249	1.43772	1.20845	0.988255	0.787172	0.714609	1.20937	0.969714	0.769582		0.757239	0.448715	0.129728	0.0423278	0.75781	0.44279	0.136914	0.0584279	1.25031	2.253	2.247	2.095	2.03402	2.02799	2.03303	2.39599	2.43099	2.42898		2.187	2.161
0.072	0.099	0.100053	0.093	0.151018	0.162053	0.103	0.075	0.138124		0.107018	0.0690533	0.032	0.118	0.104	0.063	0.026	0.103	0.079	0.757111	1.43737	1.20836	0.988963	0.787386	0.71714	1.20928	0.96892	0.773337		0.757039	0.449339	0.129466	0.0420382	0.757783	0.442804	0.13609	0.0568189	1.25038	2.253	2.247	2.09498	2.037	2.02705	2.03698	2.395	2.43	2.42595		2.18705	2.16098
0.072	0.0990003	0.103	0.0930003	0.152	0.165	0.103	0.075	0.144999		0.108	0.072	0.032	0.117999	0.104	0.063	0.026	0.103	0.079	0.75717	1.43699	1.20798	0.98912	0.78715	0.71546	1.20927	0.96837	0.742803		0.75696	0.44875	0.12925	0.0419401	0.75796	0.443	0.13607	0.05676	1.25053	2.253	2.247	2.094	2.037	2.03	2.036	2.395	2.43	2.423		2.19	2.16
0.072	0.102051	0.106	0.096	0.152031	0.161072	0.103031	0.075	0.137969		0.108031	0.072	0.032	0.112	0.104041	0.0630307	0.026	0.10302	0.0790307	0.757441	1.43743	1.20853	0.988822	0.786497	0.716142	1.20969	0.967986	0.770381		0.75747	0.450306	0.12921	0.0428319	0.758051	0.443331	0.134629	0.0568068	1.2508	2.253	2.24602	2.093	2.036	2.02999	2.03401	2.39499	2.43	2.42601		2.18999	2.16
0.0720717	0.107054	0.106072	0.0960538	0.155	0.168	0.106	0.0750538	0.135		0.111	0.072	0.032	0.112054	0.108018	0.066	0.0260717	0.104964	0.0820717	0.757494	1.43645	1.20789	0.989001	0.787151	0.715432	1.20989	0.968575	0.774314		0.757434	0.450845	0.129239	0.0430153	0.758195	0.443406	0.134536	0.0564946	1.25123	2.25298	2.24798	2.09304	2.03598	2.029	2.035	2.394	2.42998	2.427		2.189	2.16
0.076	0.110001	0.110001	0.0990012	0.155001	0.168	0.106001	0.0780006	0.135001		0.111001	0.072	0.032	0.115	0.109	0.066	0.03	0.102999	0.086	0.75773	1.43533	1.20834	0.98849	0.78612	0.71884	1.20974	0.96887	0.77453		0.75764	0.45058	0.12973	0.0427599	0.75848	0.44319	0.1321	0.0561999	1.25116	2.252	2.247	2.095	2.035	2.029	2.035	2.394	2.429	2.427		2.189	2.16
0.0760239	0.114048	0.113024	0.103008	0.158	0.168024	0.109032	0.080016	0.138		0.114	0.0720319	0.032	0.115016	0.109016	0.066	0.03	0.100008	0.0860798	0.757488	1.43444	1.20767	0.986868	0.786254	0.718322	1.21053	0.968824	0.77606		0.757348	0.451069	0.129816	0.0423657	0.758338	0.443099	0.132781	0.0558496	1.25086	2.25199	2.24898	2.09099	2.03402	2.028	2.03499	2.39302	2.43197	2.426		2.188	2.16002
0.079	0.12	0.116055	0.104055	0.158	0.171018	0.113	0.082	0.138		0.114055	0.076	0.0320545	0.117018	0.111	0.0660545	0.0299273	0.101	0.096	0.75725	1.43473	1.20764	0.987863	0.786801	0.714867	1.20998	0.969384	0.777333		0.757149	0.452253	0.129259	0.0418369	0.758101	0.442949	0.131631	0.0558391	1.24902	2.251	2.246	2.08998	2.03698	2.028	2.03405	2.395	2.428	2.426		2.18796	2.162
0.0790006	0.120002	0.119001	0.107001	0.158001	0.172	0.113002	0.0820013	0.138005		0.117	0.0760002	0.035	0.118	0.111001	0.069	0.0260009	0.101	0.0960006	0.7578	1.43441	1.20821	0.98805	0.78684	0.716319	1.21055	0.96961	0.777493		0.75766	0.45297	0.1292	0.04221	0.75867	0.44343	0.13329	0.05795	1.24895	2.251	2.246	2.089	2.036	2.028	2.037	2.395	2.428	2.426		2.186	2.162
0.082	0.127032	0.122032	0.113	0.161	0.173979	0.12	0.088	0.163		0.116032	0.077021	0.035	0.118	0.114	0.069	0.0299579	0.102968	0.0990316	0.757581	1.43182	1.20766	0.987686	0.787595	0.71324	1.20992	0.96936	0.743193		0.75735	0.452794	0.128781	0.0420278	0.758552	0.443619	0.133818	0.0577661	1.24849	2.249	2.24399	2.08699	2.033	2.027	2.03304	2.393	2.426	2.413		2.18299	2.16495
0.0820537	0.130054	0.125143	0.113036	0.161072	0.172072	0.120125				0.119018	0.079	0.035	0.118	0.114054	0.069	0.0260358	0.1	0.102072	0.757659	1.43299	1.20747	0.988217	0.788062	0.716064	1.21043				0.757357	0.455051	0.12886	0.0418186	0.7587	0.443517	0.133702	0.058343	1.24889	2.24898	2.24298	2.08602	2.03293	2.02698	2.03698	2.39302				2.18205	2.16
0.085	0.133006	0.132999	0.115002	0.165002	0.176002	0.127				0.120001	0.0790012	0.035	0.118	0.117	0.069	0.028	0.1	0.106004	0.75758	1.43162	1.20665	0.98805	0.78818	0.715161	1.21095				0.75722	0.454569	0.12885	0.0417399	0.75872	0.44444	0.13545	0.0585101	1.24828	2.248	2.242	2.087	2.029	2.026	2.036	2.394				2.185	2.16
0.0850231	0.144046	0.132077	0.119023	0.168023	0.179023	0.127077	0.0920308	0.154108		0.122	0.0810231	0.035	0.117992	0.117023	0.069	0.028	0.1	0.113046	0.757443	1.43156	1.20689	0.987908	0.788677	0.717033	1.21051	0.968691	0.769453		0.757095	0.453556	0.128806	0.0416198	0.758591	0.444672	0.135517	0.0586385	1.24768	2.24799	2.24198	2.084	2.02799	2.02399	2.03499	2.39397	2.42799	2.41991		2.181	2.15599
0.0880705	0.150123	0.142071	0.122106	0.171071	0.182035	0.137106	0.0960529	0.167859		0.122071	0.0840881	0.035	0.117	0.120071	0.0690529	0.028	0.1	0.119123	0.756532	1.4306	1.2064	0.987604	0.78826	0.714755	1.21092	0.968875	0.749534		0.756397	0.455688	0.12828	0.0415988	0.757458	0.444871	0.133835	0.0584581	1.24771	2.24698	2.23896	2.08398	2.02695	2.02304	2.03391	2.38996	2.42696	2.40811		2.18098	2.15504
0.0920036	0.157005	0.146003	0.128002	0.175002	0.184002	0.143006	0.0990036	0.160001		0.126004	0.0890012	0.035	0.117	0.124004	0.0720024	0.028	0.1	0.126004	0.75609	1.42807	1.20554	0.986139	0.787689	0.708912	1.21043	0.97027	0.767613		0.75566	0.457249	0.12827	0.0415297	0.75734	0.44491	0.13354	0.0589099	1.24706	2.246	2.237	2.083	2.024	2.025	2.029	2.388	2.425	2.414		2.18	2.157
0.0980303	0.166071	0.151091	0.132061	0.17902	0.187061	0.153081	0.105071	0.16103		0.13203	0.0910303	0.035	0.117	0.13105	0.0760707	0.028	0.10001	0.132061	0.755963	1.42726	1.20664	0.985182	0.785988	0.71224	1.20958	0.970851	0.773191		0.75541	0.455673	0.128293	0.0409961	0.757356	0.444866	0.134045	0.0588082	1.24622	2.24399	2.23397	2.07697	2.02595	2.02396	2.02795	2.38394	2.42298	2.41699		2.17699	2.15299
0.101123	0.173211	0.160123	0.138158	0.181105	0.19307	0.161351	0.112105	0.164105		0.135123	0.094	0.0350702	0.117	0.136123	0.0832283	0.0280351	0.100982	0.138228	0.755245	1.42596	1.2061	0.984323	0.784739	0.715153	1.20865	0.971907	0.774362		0.754365	0.457883	0.128609	0.0415893	0.756958	0.448342	0.133539	0.0595895	1.24489	2.24295	2.23093	2.07395	2.02093	2.01996	2.02304	2.37777	2.42095	2.41596		2.17596	2.152
0.108003	0.185003	0.167003	0.147001	0.187002	0.197003	0.181003	0.118008	0.170009		0.142002	0.0940021	0.039	0.117001	0.143003	0.0960071	0.0300011	0.100001	0.151002	0.75387	1.42292	1.2066	0.981709	0.782459	0.711988	1.20688	0.971752	0.777279		0.75294	0.457509	0.12969	0.04155	0.75573	0.44456	0.13179	0.0584394	1.24218	2.24	2.227	2.071	2.017	2.018	2.025	2.365	2.418	2.414		2.174	2.152
0.116046	0.194069	0.175077	0.150031	0.192054	0.205015	0.189023	0.140031	0.195008		0.148061	0.100077	0.039	0.12	0.152069	0.116222	0.033069	0.103023	0.156123	0.75388	1.41973	1.20542	0.980273	0.780113	0.706556	1.20596	0.949364	0.746712		0.752455	0.456049	0.129332	0.0416905	0.756323	0.443572	0.131042	0.0568535	1.24057	2.23398	2.21998	2.06497	2.01599	2.01198	2.01797	2.35898	2.40999	2.40202		2.17195	2.14898
0.122161	0.203161	0.185107	0.154089	0.199036	0.207107	0.192179	0.144089	0.196393		0.156107	0.110054	0.039	0.119946	0.161143	0.145375	0.0421428	0.106054	0.172161	0.752518	1.42103	1.20378	0.979409	0.779284	0.703493	1.20688	0.953835	0.761012		0.75055	0.457278	0.129585	0.0417512	0.755416	0.442324	0.130007	0.053408	1.23796	2.23089	2.21688	2.06096	2.01491	2.00991	2.01389	2.35695	2.40891	2.40486		2.16491	2.14598
0.131004	0.212007	0.191004	0.159005	0.201002	0.213002	0.202005	0.149002	0.218003		0.162004	0.113004	0.0390012	0.117001	0.169004	0.166015	0.0500053	0.109004	0.181004	0.752379	1.41756	1.20191	0.97992	0.78004	0.705318	1.20814	0.957409	0.749569		0.749999	0.45772	0.129312	0.04182	0.755769	0.428808	0.130421	0.0527503	1.23632	2.225	2.21	2.059	2.01	2.005	2.008	2.354	2.404	2.397		2.16	2.145
0.142062	0.228062	0.200094	0.171083	0.206052	0.218052	0.215073	0.155094	0.225146		0.173073	0.123021	0.042	0.12	0.178094	0.202322	0.0633328	0.120156	0.190073	0.750475	1.41426	1.20086	0.978885	0.779022	0.700524	1.20471	0.956177	0.746635		0.747732	0.457564	0.133863	0.0418139	0.754198	0.424764	0.131781	0.0534527	1.23537	2.21694	2.20398	2.05197	2.00193	1.99995	2.00294	2.34901	2.40094	2.39399		2.15198	2.14096
0.148178	0.234286	0.209178	0.179107	0.211125	0.223054	0.222232	0.164161	0.239125		0.180161	0.125125	0.042	0.12	0.187125	0.233518	0.0955533	0.136214	0.197286	0.749048	1.41087	1.19862	0.976422	0.778233	0.706566	1.20431	0.958679	0.743238		0.746012	0.457988	0.13225	0.041227	0.753042	0.433733	0.139185	0.0574158	1.2339	2.211	2.20189	2.04895	1.99496	1.99495	1.99698	2.34993	2.39493	2.39302		2.14993	2.13702
0.158001	0.250001	0.219001	0.185002	0.218001	0.226001	0.235001	0.173001	0.246		0.189001	0.132	0.0420002	0.12	0.194001	0.262002	0.126004	0.203004	0.213001	0.74838	1.41138	1.19542	0.974329	0.777319	0.703589	1.20107	0.95695	0.742032		0.74449	0.457849	0.13224	0.04106	0.75315	0.43444	0.120772	0.0516806	1.23239	2.211	2.196	2.046	1.993	1.992	1.996	2.346	2.391	2.394		2.146	2.138
0.1681	0.267085	0.236162	0.206077	0.232031	0.235046	0.248131	0.1841	0.247085		0.203116	0.131262	0.045	0.120062	0.204077	0.294224	0.187463	0.255478	0.230093	0.749605	1.41452	1.19526	0.955032	0.757237	0.689373	1.20266	0.957995	0.769749		0.745784	0.43764	0.133502	0.0415468	0.754316	0.438389	0.14272	0.0604064	1.23325	2.20796	2.194	2.04299	1.989	1.98299	1.98998	2.34098	2.39096	2.397		2.14493	2.13496
0.181178	0.278338	0.257178	0.216231	0.236214	0.241178	0.265338	0.197249			0.218125	0.165071	0.0450534	0.128	0.214231	0.323303	0.247926	0.317997	0.242196	0.747646	1.41341	1.19656	0.961665	0.763275	0.692386	1.20222	0.959946			0.743717	0.464716	0.132421	0.041143	0.752556	0.449844	0.140165	0.0612473	1.23245	2.203	2.19388	2.04195	1.98893	1.98193	1.98695	2.33888	2.38598			2.13602	2.12996
0.191007	0.297007	0.267006	0.229008	0.248005	0.251004	0.284005	0.211006			0.225008	0.169001	0.048001	0.127999	0.227006	0.34001	0.299025	0.373035	0.253008	0.74851	1.40962	1.19571	0.958058	0.759688	0.692728	1.20473	0.96469			0.7441	0.46673	0.129711	0.0413101	0.75397	0.450087	0.142093	0.0621999	1.23296	2.203	2.187	2.039	1.985	1.978	1.984	2.332	2.385			2.137	2.128
0.213156	0.318197	0.287197	0.253145	0.265187	0.265187	0.300145	0.229156			0.251114	0.173114	0.0510519	0.125031	0.246156	0.372187	0.378519	0.483664	0.278176	0.748032	1.40836	1.19385	0.950478	0.751919	0.687802	1.20295	0.966116			0.743942	0.467902	0.13197	0.0416548	0.753161	0.439475	0.150377	0.0619884	1.2308	2.20202	2.18601	2.03501	1.97998	1.97498	1.983	2.33698	2.38602			2.138	2.13
0.228265	0.33737	0.306441	0.267247	0.283265	0.283423	0.314459	0.244335			0.262229	0.184123	0.056	0.128	0.26137	0.390441	0.429058	0.548305	0.295265	0.745249	1.40851	1.19175	0.950288	0.751841	0.689851	1.20157	0.963677			0.741223	0.467109	0.133858	0.0421042	0.750347	0.437072	0.145514	0.0746369	1.22967	2.20404	2.18711	2.03602	1.97798	1.97302	1.98296	2.33504	2.38805			2.13811	2.13002
0.243008	0.358011	0.331007	0.281018	0.298014	0.307009	0.340009	0.26301			0.27501	0.191005	0.056	0.128	0.282007	0.415009	0.488017	0.621013	0.310012	0.740748	1.40033	1.18758	0.950157	0.750765	0.687127	1.19793	0.9557			0.736908	0.46707	0.13373	0.0417801	0.745728	0.434412	0.155191	0.0967451	1.22471	2.206	2.193	2.037	1.977	1.974	1.981	2.337	2.391			2.144	2.131
0.260159	0.381159	0.346228	0.319046	0.326076	0.325129	0.358167	0.28319			0.295152	0.202076	0.0560531	0.128	0.296152	0.43325	0.523235	0.647281	0.335159	0.736381	1.39478	1.18533	0.943438	0.741281	0.680155	1.19441	0.955204			0.733028	0.466036	0.133342	0.0420051	0.741053	0.438164	0.177228	0.107195	1.21835	2.20399	2.195	2.039	1.97404	1.971	1.97898	2.34002	2.39502			2.14097	2.131
0.281672	0.402796	0.376513	0.325654	0.336672	0.342637	0.380637	0.308407		0.368195	0.315672	0.212318	0.0630531	0.128	0.316743	0.466371	0.555326	0.685238	0.356813	0.731134	1.39181	1.17964	0.94303	0.740044	0.674175	1.18993	0.937364		0.684614	0.728776	0.461496	0.132302	0.041369	0.734784	0.424281	0.154462	0.0909513	1.21507	2.20289	2.19509	2.03902	1.97902	1.97102	1.97596	2.34314	2.39704		2.41018	2.137	2.13095
0.319013	0.447006	0.405015	0.362015	0.374012	0.378015	0.416012	0.33102		0.379009	0.353012	0.230007	0.0660055	0.128001	0.358012	0.487012	0.628994	0.753992	0.402006	0.726359	1.38797	1.17512	0.936908	0.736345	0.6667	1.18349	0.934266		0.688183	0.724089	0.457377	0.13297	0.041871	0.73001	0.427091	0.137885	0.0965714	1.21041	2.197	2.2	2.04	1.98	1.972	1.974	2.351	2.399		2.42001	2.137	2.128
0.345321	0.459476	0.435311	0.392362	0.399383	0.408331	0.441321	0.372176	0.388186		0.378259	0.245311	0.0770311	0.131031	0.383362	0.511362	0.617	0.737062	0.414487	0.724876	1.38372	1.17458	0.93245	0.726178	0.667476	1.17843	0.925521	0.729899		0.722155	0.450339	0.132464	0.0439611	0.728996	0.428959	0.148161	0.0791898	1.20789	2.20199	2.20309	2.04403	1.98298	1.97302	1.97799	2.35307	2.40108	2.42712		2.13898	2.13004
0.376714	0.505293	0.465549	0.427549	0.436568	0.440458	0.472623	0.389788	0.406421		0.403842	0.275348	0.0801465	0.134073	0.418604	0.54622	0.617055	0.742982	0.461366	0.722593	1.38912	1.17441	0.927735	0.728998	0.659579	1.17574	0.926665	0.73171		0.720742	0.449732	0.133805	0.0450475	0.725755	0.431763	0.146445	0.0791493	1.20971	2.2012	2.21209	2.04707	1.98107	1.97493	1.97696	2.36004	2.40918	2.43905		2.13716	2.13405
0.414999	0.521	0.495	0.457	0.467	0.465	0.505999	0.431999	0.429		0.448999	0.294	0.0879999	0.138	0.451	0.558	0.62	0.742	0.481	0.72492	1.39362	1.17655	0.93334	0.73477	0.66918	1.17983	0.92959	0.7328		0.72302	0.4225	0.13244	0.04652	0.72815	0.433	0.14937	0.07804	1.21279	2.212	2.217	2.051	1.985	1.971	1.975	2.362	2.419	2.442		2.146	2.137
0.464264	0.575173	0.545196	0.493279	0.504256	0.502324	0.552196	0.458369			0.497241	0.390128	0.154947	0.158128	0.502271	0.60603	0.638053	0.749023	0.532226	0.730651	1.39244	1.17989	0.932276	0.734074	0.671248	1.18083	0.935994			0.728507	0.470234	0.17725	0.0664364	0.734114	0.430429	0.146647	0.0721265	1.21541	2.21607	2.22605	2.06201	1.99403	1.97505	1.98008	2.37105	2.42405			2.15008	2.13106
0.499744	0.598709	0.571762	0.530585	0.538957	0.545673	0.578815	0.507531	0.512655		0.529744	0.408187	0.149293	0.178012	0.538726	0.610443	0.645142	0.752	0.56262	0.733549	1.40395	1.18483	0.942243	0.743785	0.677629	1.18434	0.932691	0.740457		0.7322	0.412893	0.141685	0.0600583	0.736154	0.434366	0.151637	0.067706	1.22074	2.22493	2.23219	2.06318	1.99805	1.98118	1.99012	2.37716	2.43107	2.47688		2.15993	2.13896
0.541005	0.638006	0.614005	0.563006	0.592004	0.583007	0.624003	0.537005	0.549005		0.571005	0.474012	0.22101	0.34501	0.579006	0.635002	0.653	0.752	0.597006	0.74346	1.40415	1.19571	0.942411	0.745161	0.68257	1.18909	0.94104	0.746969		0.74274	0.413079	0.13753	0.0976701	0.74524	0.443589	0.15481	0.0669298	1.22545	2.221	2.243	2.073	2.001	1.991	1.997	2.386	2.435	2.47		2.156	2.137
0.574334	0.673273	0.643213	0.600253	0.619527	0.625415	0.645425	0.568415	0.581669	0.594486	0.600344	0.547648	0.281638	0.409658	0.615344	0.650152	0.65303	0.75199	0.635233	0.745599	1.41568	1.20173	0.948485	0.750335	0.685705	1.19056	0.938225	0.742444	0.676573	0.745314	0.406525	0.138791	0.0984596	0.746932	0.437191	0.153979	0.0653886	1.23171	2.22313	2.24908	2.084	2.01302	1.99507	2.00403	2.39607	2.44204	2.47005	2.46505	2.15716	2.13998
0.607665	0.700717	0.664717	0.625875	0.671472	0.666857	0.687437	0.60991	0.647857	0.643015	0.634735	0.612329	0.345662	0.47365	0.649595	0.665245	0.656052	0.751	0.658787	0.752494	1.41685	1.20541	0.957238	0.761835	0.703911	1.20129	0.948375	0.755459	0.688611	0.753777	0.41612	0.150673	0.110442	0.752134	0.428374	0.148933	0.0652628	1.23906	2.23609	2.25705	2.08405	2.01512	2.0019	2.00695	2.40303	2.4461	2.47512	2.47002	2.1731	2.13803
0.645007	0.741006	0.705007	0.675004	0.698014	0.715012	0.712015	0.661007	0.696013	0.700018	0.676004	0.687017	0.43903	0.454047	0.683011	0.679004	0.659	0.751	0.703005	0.761691	1.42863	1.21164	0.98464	0.778943	0.712964	1.20102	0.943064	0.749795	0.688652	0.765971	0.432967	0.151368	0.0723596	0.758552	0.419611	0.144031	0.0659798	1.24562	2.241	2.26	2.087	2.022	1.996	2.004	2.405	2.452	2.482	2.471	2.179	2.14
0.664265	0.759319	0.724319	0.686288	0.739195	0.749312	0.754234	0.680421	0.733444	0.750413	0.68828	0.73546	0.525771	0.588802	0.713218	0.691132	0.659	0.75093	0.718413	0.765917	1.42582	1.21435	0.984147	0.787251	0.724697	1.20672	0.954545	0.764811	0.693347	0.768139	0.423807	0.11778	0.042884	0.76509	0.422632	0.147712	0.0654422	1.2476	2.24504	2.26102	2.09102	2.02501	2.00199	1.99895	2.40102	2.45602	2.48401	2.48099	2.18202	2.14403
0.698534	0.80062	0.765499	0.723465	0.764689	0.789534	0.784568	0.734741	0.790878	0.803947	0.724499	0.795223	0.625946	0.692877	0.741534	0.708792	0.659086	0.742224	0.771241	0.768021	1.43522	1.22223	0.98884	0.79374	0.731987	1.21004	0.977074	0.777608	0.700753	0.770542	0.432613	0.140558	0.0661199	0.766309	0.430608	0.14542	0.0656423	1.24912	2.24995	2.26403	2.09407	2.02597	2.00088	1.99193	2.40405	2.45798	2.48486	2.47991	2.184	2.14781
0.729001	0.836001	0.794001	0.750001	0.804001	0.820001	0.817001	0.777001	0.841001	0.858002	0.753001	0.865001	0.737004	0.800004			0.664	0.755	0.785001	0.76809	1.42083	1.21978	0.99111	0.79486	0.73238	1.21469	0.98983	0.77636	0.70549	0.7712	0.44762	0.13304	0.0546998			0.14427	0.0612101	1.25142	2.247	2.266	2.098	2.024	1.994	1.988	2.407	2.457	2.477	2.475	2.184	2.137
0.764331	0.865465	0.818559	0.784279	0.834279	0.847372	0.855331	0.79859	0.878631	0.915693	0.7903	0.908414	0.858252	0.935727	0.804403	0.745093		0.750817	0.823414	0.769033	1.43217	1.22376	0.994505	0.792273	0.727946	1.20878	0.985337	0.77978	0.706119	0.772967	0.453744	0.136083	0.0476639	0.765855	0.42512		0.063952	1.25333	2.24499	2.26595	2.09302	2.02597	1.98594	1.9929	2.40399	2.45698	2.47089	2.46487	2.178	2.13611
0.79659	0.910376	0.872376	0.811751	0.861608	0.883447	0.887697	0.855644	0.939894	0.982966	0.81968	0.94868	0.979377	1.10243	0.843465	0.754215		0.828553	0.863572	0.762546	1.42638	1.2111	0.991041	0.789476	0.721679	1.20591	0.974465	0.785509	0.712803	0.768764	0.455094	0.138027	0.0745578	0.756783	0.426116		0.114449	1.24991	2.24405	2.26098	2.09493	2.02293	1.97991	1.98284	2.40302	2.45502	2.45982	2.45166	2.17809	2.14695
0.82903	0.931029	0.89303	0.853023	0.895016	0.908021	0.926028	0.89102	0.989035	1.03603	0.857029	0.986037	1.05506	1.18106	0.869032	0.766022		0.804075	0.895023	0.760123	1.4253	1.20881	0.983401	0.777726	0.716143	1.20456	0.972528	0.783798	0.715139	0.765703	0.457482	0.17633	0.112333	0.755284	0.429198		0.0397882	1.24254	2.247	2.26	2.091	2.019	1.975	1.97399	2.404	2.456	2.44999	2.43299	2.183	2.144
0.874265	0.974289	0.938219	0.887297	0.919265	0.940234	0.968187	0.921422	1.04117	1.08334	0.901289	1.04132	1.14824		0.917219	0.799117		0.91718	0.93032	0.750306	1.41311	1.19948	0.970176	0.772276	0.705842	1.196	0.969898	0.780827	0.713378	0.755423	0.431107	0.176627		0.74631	0.426245		0.142421	1.23538	2.25196	2.25895	2.08898	2.01398	1.97396	1.96295	2.39899	2.44893	2.43501	2.42088	2.18495	2.13796
0.908967	1.01166	0.966842	0.925806	0.953895	0.970609	0.99286	0.97577	1.06393	1.12773	0.938949	1.08254	1.17972		0.946003	0.815737		0.940251	0.971734	0.747339	1.40901	1.19513	0.963216	0.762639	0.702015	1.18884	0.953026	0.772925	0.711782	0.751966	0.434544	0.174734		0.743842	0.430435		0.147269	1.22876	2.24698	2.25289	2.08682	2.01091	1.969	1.95591	2.39789	2.43986	2.43559	2.4048	2.17898	2.13313
0.962021	1.04802	1.01302	0.970019	1.00301	1.00402	1.04001	1.01802	1.11501	1.16802	0.991023	1.11203	1.219	1.34101	1.00102				1.01201	0.748378	1.40251	1.19444	0.95643	0.74835	0.688006	1.18383	0.950591	0.77649	0.704754	0.751758	0.433693	0.16179	0.0973594	0.746158				1.22214	2.24599	2.247	2.077	2.006	1.969	1.951	2.392	2.432	2.413	2.394	2.17799	2.14
1.00154	1.08248	1.05051	1.00556	1.02262	1.03746	1.06255	1.04649	1.14148	1.20135	1.03452	1.16046	1.22432	1.35127					1.03953	0.7449	1.39722	1.18477	0.955951	0.748085	0.681353	1.18381	0.951706	0.775947	0.711641	0.748274	0.438841	0.160659	0.096032					1.22394	2.23496	2.24094	2.07099	2.00398	1.96193	1.94202	2.39288	2.42885	2.40694	2.38495	2.16595	2.13409
1.05382	1.12959	1.09982	1.05995	1.08273	1.08279	1.11568	1.0945	1.18823	1.23529	1.08475	1.20545	1.25511	1.37702	1.08591				1.09061	0.743088	1.40839	1.1871	0.9484	0.74115	0.678847	1.18235	0.95045	0.773685	0.70217	0.747753	0.409192	0.136516	0.0702254	0.739716				1.22711	2.2308	2.23484	2.06984	2.00186	1.95493	1.94391	2.38095	2.414	2.40091	2.37996	2.16079	2.14284
1.09899	1.162	1.14499	1.11199	1.123	1.12599	1.153	1.122	1.201	1.251	1.126	1.23	1.261	1.378	1.13599	1.044		1.075	1.124	0.749039	1.41032	1.18872	0.94897	0.753279	0.68143	1.19089	0.956479	0.77284	0.706	0.753429	0.40986	0.13522	0.0661205	0.745559	0.435335		0.152245	1.23199	2.22	2.226	2.061	1.994	1.951	1.939	2.378	2.414	2.396	2.378	2.149	2.134
1.13334	1.20917	1.17939	1.14936	1.17037	1.17536	1.19222	1.17213	1.24809	1.27012	1.16829	1.26001	1.27401	1.38496	1.17131	1.12862		1.14665	1.17415	0.754126	1.42207	1.19626	0.954399	0.755429	0.69177	1.19528	0.959763	0.765903	0.705826	0.759908	0.435672	0.130244	0.0553965	0.749771	0.42119		0.141318	1.23827	2.21501	2.21996	2.05599	1.98796	1.95501	1.93906	2.37397	2.40301	2.39002	2.37401	2.149	2.13705
1.1796	1.23303	1.23246	1.19784	1.22098	1.22498	1.22289	1.19071	1.26096	1.28666	1.20771	1.26225	1.27607	1.379	1.21366	1.21176		1.2314	1.19508	0.759042	1.42348	1.20317	0.971555	0.760694	0.70254	1.20059	0.960218	0.767068	0.703892	0.763669	0.43848	0.149444	0.0628976	0.755297	0.425297		0.12906	1.24415	2.21591	2.21489	2.05489	1.98189	1.95595	1.94691	2.3698	2.40393	2.39309	2.37609	2.14888	2.14421
1.21302	1.29001	1.25802	1.24402	1.27502	1.27902	1.27201				1.24701	1.27601	1.28	1.379	1.25002	1.25401	1.01202	1.14302	1.25501	0.761892	1.43626	1.20635	0.969093	0.764253	0.70528	1.20652				0.765261	0.431849	0.148568	0.0611075	0.759543	0.432832	0.154902	0.127395	1.25243	2.211	2.209	2.049	1.976	1.953	1.942	2.359				2.142	2.15601
1.24737	1.31448	1.31026	1.29243	1.3265	1.33256	1.2974	1.25926	1.32415		1.2794	1.30213	1.28301	1.382	1.28429	1.28371	1.06389	1.1949	1.27557	0.765894	1.43531	1.21332	0.975226	0.770422	0.704597	1.20976	0.957983	0.764218		0.766977	0.429056	0.143416	0.0555574	0.76572	0.415323	0.114661	0.0939974	1.25357	2.20697	2.20697	2.04795	1.97302	1.94604	1.93301	2.36096	2.39997	2.40502		2.14096	2.16888
1.28543	1.36343	1.33781	1.33679	1.37782	1.39006	1.33863	1.28643	1.33961		1.32043	1.31518	1.28402	1.38202	1.31445	1.35624	1.15583	1.18683	1.33325	0.771405	1.45121	1.21528	0.977014	0.781935	0.711532	1.21886	0.958362	0.766093		0.771726	0.429709	0.144003	0.0552697	0.771804	0.426236	0.131884	0.0543746	1.26394	2.20396	2.20398	2.04296	1.97491	1.95002	1.93395	2.35696	2.39698	2.40716		2.13698	2.15675
1.30901	1.38701	1.38201	1.38001	1.42301	1.44801	1.37301	1.31001	1.373	1.393	1.34401	1.325	1.285	1.383	1.33901	1.42401	1.25602	1.28703	1.34701	0.773891	1.44966	1.22287	0.989291	0.794251	0.722571	1.22293	0.965032	0.767349	0.715859	0.773141	0.431851	0.14199	0.0536095	0.775311	0.457218	0.129341	0.0540827	1.26628	2.202	2.203	2.041	1.97	1.951	1.931	2.355	2.396	2.416	2.412	2.136	2.143
1.35126	1.43327	1.42033	1.42236	1.48047	1.50843	1.4073	1.34519	1.39115	1.40816	1.38626	1.33517	1.28605	1.38304	1.38225	1.47738	1.35087	1.42796	1.3923	0.778754	1.45271	1.22304	0.996016	0.798791	0.726896	1.22598	0.974411	0.759593	0.710214	0.777675	0.438569	0.140263	0.0508377	0.780464	0.44862	0.136477	0.068697	1.27076	2.20102	2.20399	2.03799	1.96901	1.952	1.93105	2.35001	2.40498	2.42703	2.42508	2.13502	2.13195
1.38468	1.4687	1.46258	1.46881	1.541	1.56404	1.44649	1.36965	1.41035	1.42935	1.41968	1.35719	1.29309	1.388	1.41474	1.52644	1.46405	1.55223	1.43163	0.772768	1.45165	1.2231	0.992964	0.801294	0.725184	1.22182	0.973171	0.766484	0.714446	0.769298	0.451234	0.140696	0.0492453	0.777039	0.457366	0.128299	0.0505135	1.26638	2.204	2.20305	2.03705	1.96998	1.95202	1.93712	2.351	2.40309	2.43112	2.43512	2.138	2.125
1.42302	1.50803	1.49503				1.47403	1.40602	1.43003	1.44901	1.45802	1.36801	1.298	1.388	1.45602	1.55103	1.57908	1.67709	1.46703	0.768705	1.44335	1.2204				1.21919	0.969864	0.775637	0.708076	0.765255	0.450908	0.14049	0.0478601	0.773044	0.447581	0.122666	0.0535182	1.26302	2.204	2.206	2.04				2.351	2.408	2.43801	2.44201	2.138	2.125
1.45542	1.5474	1.53539	1.54345	1.63546	1.67751	1.51836	1.43837	1.46517	1.46628	1.48745	1.38824	1.30107	1.388	1.48944	1.59536	1.68382	1.79989	1.50936	0.761066	1.44325	1.21161	0.993798	0.805885	0.731154	1.2109	0.96158	0.758041	0.68905	0.758683	0.447463	0.140518	0.0479886	0.764442	0.421852	0.130344	0.0650473	1.25676	2.2071	2.20703	2.04301	1.97198	1.96101	1.95006	2.35701	2.41005	2.44698	2.45001	2.14209	2.12099
1.49768	1.5876	1.57466	1.5888	1.68191	1.72889	1.55489	1.47584	1.4826	1.49453	1.53262	1.41252	1.30812	1.388	1.53369	1.63194	1.76543	1.88852	1.54566	0.749661	1.43341	1.20652	0.993596	0.804427	0.729616	1.20583	0.955529	0.757001	0.687946	0.747016	0.445656	0.134488	0.0478569	0.753669	0.418293	0.135761	0.0855476	1.25105	2.21695	2.21011	2.04407	1.97011	1.96207	1.95612	2.35802	2.41507	2.44514	2.45105	2.15096	2.12005
1.53502	1.62101	1.61102	1.63301	1.73201	1.77801	1.60401	1.52201	1.51602	1.52401	1.56702	1.44102	1.315	1.388	1.57201	1.68402	1.789	1.917	1.58202	0.741978	1.42858	1.19998	0.992266	0.804249	0.729419	1.19616	0.947737	0.748789	0.67945	0.739068	0.438261	0.13767	0.0482401	0.746458	0.427302	0.14244	0.0859698	1.24451	2.214	2.216	2.048	1.976	1.966	1.963	2.359	2.419	2.453	2.454	2.149	2.123
1.57744	1.66136	1.65927	1.66932	1.76038	1.81629	1.63438	1.55144	1.56428	1.55637	1.6194	1.4943	1.32316	1.38805	1.60349	1.72832	1.80127	1.92823	1.62735	0.737064	1.42896	1.1919	0.982575	0.801617	0.72774	1.18929	0.940675	0.746134	0.678772	0.733739	0.441312	0.138986	0.0485126	0.74212	0.431541	0.142616	0.0853698	1.24109	2.22394	2.22004	2.05605	1.98109	1.97301	1.97102	2.36608	2.41905	2.45801	2.45701	2.15594	2.13195
1.6319	1.70562	1.69383	1.70876	1.80741	1.85242	1.68176	1.60564	1.60015	1.60278	1.66985	1.53208	1.34342	1.3943	1.66485	1.7689	1.83412	1.956	1.6706	0.735206	1.42355	1.19071	0.981906	0.802269	0.72399	1.1916	0.937635	0.742994	0.674725	0.732453	0.43031	0.139719	0.0513694	0.739738	0.431707	0.134774	0.066854	1.23657	2.21605	2.22516	2.06209	1.99211	1.97411	1.97311	2.37604	2.42502	2.45889	2.45809	2.14809	2.12605
1.68201	1.74001	1.74001	1.75101	1.83	1.876	1.72401	1.64101	1.66401		1.71701	1.59201	1.36701	1.411	1.71201	1.81901	1.841	1.956	1.70401	0.73832	1.42485	1.18968	0.97892	0.793879	0.722319	1.1899	0.938462	0.743201		0.73594	0.418649	0.14076	0.0557908	0.74242	0.434298	0.13555	0.0620685	1.23876	2.219	2.234	2.067	1.998	1.98	1.979	2.378	2.426	2.453		2.153	2.129
1.72952	1.78934	1.78143	1.78538	1.86125	1.90415	1.76554	1.69839	1.70255		1.76743	1.66668	1.41357	1.42854	1.76051	1.85704	1.8511	1.95604	1.75436	0.739555	1.42899	1.19421	0.980226	0.790506	0.71728	1.19148	0.948803	0.751579		0.737064	0.412936	0.140251	0.0607754	0.743749	0.41952	0.133411	0.052945	1.24217	2.22398	2.24006	2.07602	2.00308	1.98702	1.97902	2.38799	2.43701	2.46105		2.15599	2.12801
1.78051	1.8238	1.82453	1.8235	1.88641	1.91939	1.81846	1.73801	1.75692		1.8106	1.7344	1.47031	1.48219	1.81057	1.86121	1.86107	1.96	1.7908	0.74797	1.43367	1.20264	0.976971	0.787028	0.716257	1.19701	0.950101	0.754422		0.747405	0.408585	0.150092	0.0730424	0.749546	0.420459	0.132551	0.0524577	1.24694	2.22207	2.24611	2.07807	2.01102	1.98905	1.98105	2.38709	2.43807	2.46612		2.15511	2.12893
1.80902	1.86802	1.85403	1.85102	1.90901	1.94101	1.84403	1.79403	1.80804	1.81204	1.84402	1.81205	1.54306	1.54814	1.84202	1.87301	1.865	1.96	1.83502	0.753506	1.4425	1.20695	0.97977	0.78137	0.71221	1.20066	0.950164	0.754004	0.719732	0.755417	0.406676	0.148565	0.0726502	0.753225	0.417649	0.132051	0.0523295	1.25467	2.22601	2.252	2.082	2.012	1.992	1.984	2.39201	2.442	2.473	2.464	2.161	2.125
1.84727	1.90236	1.89419	1.88222	1.92624	1.9552	1.89427	1.83444	1.8665	1.87753	1.87727	1.89644	1.64464		1.88133	1.89121	1.86502	1.95998	1.86936	0.76381	1.44673	1.21541	0.980451	0.781754	0.712689	1.20761	0.956456	0.760584	0.706828	0.766877	0.431693	0.155992		0.761586	0.41641	0.13298	0.0515113	1.25843	2.23409	2.25704	2.08502	2.019	1.99297	1.98295	2.40301	2.44603	2.46598	2.45895	2.16707	2.12803
1.88357	1.94957	1.91978	1.91155	1.95736	1.98148	1.93092	1.89291	1.93307	1.94716	1.91259	1.95508	1.72997	1.74983	1.92452	1.91936	1.86807	1.95791	1.91652	0.769137	1.45302	1.22093	0.984628	0.785044	0.719331	1.20726	0.961181	0.765155	0.705267	0.77174	0.425746	0.127482	0.0490419	0.767666	0.416457	0.131679	0.0503523	1.26465	2.24598	2.26198	2.08705	2.019	1.98893	1.97689	2.40393	2.45005	2.464	2.45209	2.17604	2.13202
1.915	1.981	1.963	1.942	1.977	2.008	1.982	1.94301	1.99201	2.01101	1.945	2.01501	1.83901	1.90601	1.953	1.939	1.872	1.953	1.945	0.773921	1.45661	1.22675	0.99227	0.795211	0.732631	1.21628	0.965131	0.772062	0.707871	0.77674	0.432163	0.119301	0.0474906	0.771891	0.419632	0.129969	0.0488198	1.26901	2.245	2.261	2.09	2.019	1.985	1.971	2.4	2.453	2.464	2.457	2.178	2.133
1.95234	2.02137	1.99236	1.95633	2.01024	2.03628	2.01455	1.99551	2.0526	2.07563	1.97533	2.08259	1.94613	1.99605	1.99637	1.95426	1.87424	1.95071	1.98538	0.780549	1.46095	1.23158	0.99627	0.804856	0.737452	1.21708	0.975566	0.786411	0.712981	0.779861	0.460024	0.128708	0.052899	0.782612	0.43429	0.118342	0.0468248	1.27342	2.25003	2.26501	2.09299	2.01799	1.97696	1.96094	2.40199	2.449	2.47104	2.46603	2.18199	2.14401
1.98561	2.05761	2.02746	1.98849	2.03353	2.06358	2.06751	2.04475	2.11098	2.13711	2.00763	2.13981	2.05574	2.10004	2.03256	1.97949		2.01847	2.02263	0.776576	1.46099	1.23086	1.00011	0.807378	0.738625	1.21673	0.984676	0.797045	0.723687	0.778001	0.475434	0.12521	0.0468183	0.776013	0.430438		0.0560527	1.27127	2.25296	2.26598	2.09202	2.01702	1.97288	1.95486	2.40102	2.44904	2.47496	2.46898	2.18104	2.14496
2.02001	2.09201	2.05301	2.01601	2.06301	2.09601	2.09601	2.08701	2.16601	2.19901	2.04301	2.18501	2.15303	2.27003	2.06401			1.98902	2.05801	0.774109	1.45529	1.22973	0.999197	0.808407	0.737788	1.21281	0.98052	0.796222	0.724651	0.77693	0.459986	0.101698	0.0338572	0.772279			0.0640546	1.26645	2.251	2.265	2.093	2.018	1.966	1.947	2.402	2.451	2.473	2.468	2.183	2.143
2.06332	2.13136	2.10225	2.05722	2.09333	2.12519	2.1393	2.1323	2.22742	2.26547	2.08529	2.22617	2.27272	2.38688	2.10436			2.0817	2.10033	0.771607	1.45114	1.22228	0.986753	0.793383	0.727065	1.20973	0.979099	0.802985	0.730361	0.77506	0.440363	0.138014	0.0660176	0.769182			0.12816	1.2614	2.24297	2.26498	2.09399	2.011	1.96198	1.94098	2.404	2.457	2.47593	2.46195	2.17198	2.14994
2.10455	2.17761	2.13475	2.08588	2.13538	2.14952	2.17875	2.17193	2.28186	2.32695	2.12357	2.24863	2.3657	2.49961	2.15152		1.92043	2.04341	2.14361	0.760888	1.44407	1.21478	0.984411	0.794696	0.723803	1.2015	0.977655	0.808674	0.738168	0.768605	0.466259	0.133613	0.0915119	0.754042		0.148683	0.113155	1.25377	2.23893	2.26298	2.093	2.01095	1.95898	1.93902	2.404	2.45693	2.46695	2.45498	2.16898	2.14216
2.13502	2.21101	2.17601	2.13401	2.15601	2.17801	2.22001	2.22301	2.32901	2.37902	2.15502	2.28302	2.404	2.533			1.94401	2.06601	2.17702	0.756948	1.43913	1.20619	0.971849	0.777429	0.718467	1.19533	0.97461	0.80448	0.73918	0.764467	0.462922	0.146939	0.102599			0.170242	0.134282	1.24877	2.235	2.262	2.093	2.008	1.958	1.94	2.404	2.453	2.464	2.454	2.168	2.151
2.18645	2.25936	2.22144	2.16953	2.2004	2.21344	2.26742	2.26149	2.3705	2.43045	2.20445	2.33633	2.41724	2.54513	2.2315		1.96421	2.09016	2.22836	0.749787	1.43409	1.1993	0.968445	0.775103	0.709037	1.18941	0.973651	0.805807	0.739438	0.755188	0.469006	0.145188	0.0983785	0.746097		0.17727	0.141295	1.24254	2.23902	2.25598	2.08799	2.00696	1.95301	1.938	2.39396	2.44993	2.45994	2.44898	2.16899	2.161
2.22998	2.29493	2.26377	2.22085	2.23993	2.25585	2.3088	2.30866	2.41848	2.47371	2.248	2.36855	2.44039	2.55836	2.27987		1.98466	2.10566	2.26378	0.745692	1.43399	1.19713	0.955638	0.760169	0.710529	1.18739	0.968908	0.800627	0.736334	0.752164	0.480092	0.142654	0.0833493	0.741062		0.181175	0.145654	1.24084	2.24091	2.25393	2.08686	2.00307	1.95411	1.93807	2.38996	2.44289	2.45395	2.44688	2.16796	2.16111
2.28402	2.34602	2.30603	2.26803	2.29103	2.30303	2.35302	2.34502	2.44502	2.51302	2.30302	2.39904	2.46201	2.578	2.32802		2.02102	2.14202	2.30703	0.745821	1.43363	1.19851	0.96047	0.765079	0.704932	1.18558	0.96492	0.792709	0.733248	0.752371	0.482912	0.11637	0.0523956	0.74119		0.184755	0.149735	1.2438	2.236	2.25	2.079	2.007	1.96	1.942	2.388	2.437	2.451	2.44	2.166	2.167
2.32436	2.38135	2.35533	2.32041	2.34246	2.35646	2.39731	2.38517	2.48022	2.54219	2.34635	2.46309	2.47306	2.58487	2.37136		2.05584	2.18082	2.35328	0.746841	1.44444	1.19937	0.961182	0.76407	0.70832	1.18888	0.965336	0.79107	0.730396	0.754094	0.413416	0.116144	0.0442523	0.741508		0.175584	0.140711	1.24917	2.23998	2.24796	2.07599	2.00297	1.96398	1.94098	2.38	2.42994	2.44798	2.43299	2.16796	2.16202
2.37073	2.42569	2.39782	2.37294	2.40192	2.41598	2.43668	2.40782	2.50864	2.56636	2.39082	2.47528	2.48107	2.56882	2.41757	2.4483			2.38878	0.7483	1.44497	1.20178	0.957721	0.761621	0.692061	1.19322	0.963524	0.792148	0.727242	0.754573	0.415505	0.121778	0.0394646	0.743913	0.425039			1.25504	2.23793	2.24305	2.07496	1.99898	1.96116	1.9382	2.37993	2.42195	2.44489	2.43193	2.16298	2.16546
2.41101	2.46401	2.44301	2.42501	2.45301	2.47001	2.47401	2.453	2.544	2.586	2.43601	2.491	2.485	2.559	2.44901	2.46501			2.43201	0.751071	1.45436	1.20645	0.964381	0.767192	0.698771	1.19732	0.96206	0.783719	0.71741	0.75586	0.416351	0.12441	0.0375101	0.747951	0.42054			1.26173	2.234	2.246	2.073	1.998	1.97	1.949	2.376	2.419	2.439	2.428	2.162	2.191
2.46232	2.5054	2.48933	2.47652	2.51555	2.53765	2.50443	2.4813	2.56417	2.60417	2.48731		2.48797	2.559	2.5023	2.51143			2.47334	0.754165	1.45958	1.21015	0.97275	0.776548	0.705652	1.20605	0.960629	0.779018	0.717241	0.755389		0.124525	0.0380043	0.754729	0.420506			1.26556	2.24997	2.24201	2.076	1.99703	1.96605	1.94802	2.38299	2.41901	2.43598	2.42898	2.17797
2.49373	2.54484	2.522	2.52792	2.57016	2.60216	2.54671	2.51057	2.58132	2.62134	2.51789		2.48509	2.55896	2.53168	2.55433	2.37335	2.4882	2.5068	0.756642	1.46613	1.21809	0.983519	0.787141	0.718661	1.21186	0.962515	0.774924	0.711467	0.757287		0.122061	0.0384483	0.757725	0.404039	0.0860679	0.0534012	1.27348	2.24693	2.24302	2.07596	2	1.97105	1.95011	2.38188	2.42005	2.434	2.42705	2.175
2.534	2.591	2.577	2.579	2.634	2.666	2.586	2.542	2.599	2.64	2.567	2.537	2.49	2.557	2.569	2.628	2.448	2.499	2.551	0.7617	1.47414	1.22088	0.98956	0.79656	0.72922	1.21481	0.96446	0.77236	0.70967	0.75879	0.40819	0.11882	0.0400099	0.76573	0.422209	0.105829	0.0369006	1.28019	2.243	2.244	2.074	2	1.974	1.956	2.375	2.423	2.434	2.43	2.175	2.182
2.52396	2.56637	2.5674	2.57354	2.65908	2.69309	2.55844	2.52325	2.58572	2.62613	2.55545	2.53509	2.49658	2.56506	2.55694	2.66404	2.52654	2.58107	2.53485	0.763331	1.46172	1.2176	0.991212	0.799284	0.73682	1.2138	0.95733	0.759507	0.705836	0.761859	0.428535	0.132717	0.0470438	0.765743	0.454399	0.123664	0.0534659	1.26414	2.23	2.21553	2.05901	1.98653	1.96449	1.94607	2.36245	2.40754	2.43057	2.42513	2.15602	2.15447
2.57351	2.60816	2.61111	2.63166	2.72171	2.75835	2.6056	2.55112	2.60901	2.64059	2.60452	2.54562	2.50649	2.57097	2.60457	2.68947	2.63954	2.69927	2.57467	0.760919	1.46192	1.21961	0.99587	0.802969	0.746142	1.21785	0.959474	0.759724	0.702861	0.759268	0.4345	0.133049	0.0488227	0.7636	0.458351	0.12823	0.0594219	1.26428	2.23101	2.219	2.05999	1.98998	1.96451	1.95399	2.35805	2.41155	2.43804	2.43903	2.1585	2.15098
2.59801	2.64901	2.64802	2.67752	2.77252	2.82502	2.63352	2.57651	2.62751	2.65601	2.62902	2.56251	2.5095	2.5745	2.63351	2.75851	2.75304	2.83605	2.61452	0.757498	1.45889	1.21704	1.00284	0.815052	0.747421	1.21525	0.957859	0.757868	0.708563	0.756318	0.439782	0.133229	0.0481704	0.759812	0.455974	0.123779	0.0527756	1.26009	2.231	2.2225	2.0595	1.99	1.97	1.959	2.359	2.4205	2.447	2.44801	2.1575	2.1485
2.63596	2.68599	2.70034	2.73049	2.83707	2.88459	2.67886	2.60784	2.64862	2.67471	2.67238	2.5898	2.51207	2.5765	2.66549	2.79588	2.85549	2.96062	2.65687	0.749453	1.45559	1.20831	0.994178	0.812358	0.75077	1.20202	0.954882	0.753092	0.693889	0.750041	0.444914	0.132572	0.0489893	0.750593	0.439145	0.136501	0.0665603	1.25543	2.22903	2.22607	2.06499	1.99145	1.97457	1.96909	2.36303	2.42258	2.45759	2.46107	2.15654	2.14653
2.68058	2.73349	2.73328	2.77816	2.8917	2.94167	2.71367	2.64119	2.66031	2.69458	2.70871	2.61868	2.519	2.5765	2.71249	2.83275	2.94964	3.067	2.69218	0.736817	1.44464	1.20203	0.991936	0.810157	0.750288	1.1968	0.952092	0.750758	0.6898	0.738651	0.444242	0.130007	0.048921	0.737489	0.429036	0.128793	0.0711089	1.2482	2.23148	2.23248	2.06408	1.98707	1.981	1.9775	2.366	2.42997	2.46601	2.46807	2.16045	2.149
2.71803	2.76453	2.78302	2.82252	2.94553	2.99253	2.75952	2.68752	2.69052	2.67702	2.75402	2.65353	2.5255	2.57651	2.74853	2.87253	2.98402	3.10002	2.73852	0.727468	1.44424	1.19029	0.991304	0.817256	0.758733	1.18911	0.935281	0.733491	0.683365	0.728208	0.432791	0.127501	0.0483457	0.728208	0.427342	0.145001	0.0884048	1.24029	2.2345	2.23251	2.07151	1.99001	1.985	1.98351	2.369	2.437	2.473	2.45801	2.1605	2.1525
2.76934	2.81436	2.82289	2.85691	2.99235	3.03944	2.7994	2.71897	2.68032	2.69329	2.79447	2.69094	2.53317	2.58859	2.8028	2.92	3.01081	3.1234	2.77447	0.723317	1.43366	1.1857	0.984692	0.817237	0.756069	1.18368	0.935542	0.713991	0.677714	0.724426	0.428745	0.127273	0.0509233	0.724671	0.432314	0.138961	0.0803389	1.23763	2.23453	2.24255	2.07953	1.99809	1.9836	1.99203	2.37108	2.44006	2.45708	2.46605	2.16303	2.15404
2.80686	2.85272	2.86417	2.90009	3.03056	3.08551	2.84085	2.76875	2.70974	2.71977	2.84422	2.73998	2.55185	2.59818	2.83737	2.97351	3.04341	3.16742	2.82371	0.719823	1.43585	1.18437	0.982121	0.811053	0.752535	1.18836	0.931547	0.705832	0.675331	0.71984	0.419957	0.127213	0.049802	0.722003	0.427096	0.127712	0.0779552	1.23542	2.23757	2.24854	2.08304	2.00745	1.99344	1.99547	2.37943	2.4475	2.46394	2.47096	2.16652	2.15847
2.85952	2.89503	2.90202	2.92803	3.04853	3.11502	2.89103	2.81552	2.76504	2.76304	2.89102	2.80404	2.58403	2.61756	2.89052	3.00003	3.05301	3.16701	2.86553	0.720764	1.43978	1.18786	0.98381	0.80809	0.751038	1.18339	0.940978	0.719355	0.67889	0.719549	0.421875	0.139214	0.0556792	0.724453	0.441534	0.128573	0.0615138	1.23604	2.244	2.255	2.0875	2.012	1.9955	1.9945	2.37951	2.45051	2.47	2.47401	2.1705	2.1575
2.90311	2.94588	2.94549	2.97687	3.08481	3.14322	2.94049	2.85701	2.81253	2.80458	2.93458	2.88283	2.64366	2.70614	2.93713	3.04367	3.06311	3.173	2.9105	0.726587	1.44263	1.19392	0.98382	0.804184	0.746977	1.18748	0.952215	0.735255	0.679431	0.725912	0.42653	0.148165	0.0859551	0.729794	0.441603	0.118247	0.0549061	1.24241	2.24705	2.25856	2.09108	2.01501	1.99749	1.99394	2.38702	2.46306	2.47513	2.48203	2.17352	2.15599
2.96053	2.98224	2.99197	3.01157	3.11401	3.16348	2.98651	2.90569	2.90471	2.8574	2.98901	2.96125	2.7059	2.76641	2.99604	3.05959	3.0734	3.173	2.95804	0.732367	1.44706	1.19665	0.978749	0.796252	0.741674	1.19378	0.954659	0.754161	0.685965	0.733512	0.427077	0.162463	0.0920477	0.733418	0.438015	0.111544	0.0536346	1.24843	2.25205	2.26403	2.09901	2.01555	1.99651	1.98852	2.38857	2.46903	2.50689	2.48497	2.17556	2.15552
3.00054	3.03154	3.02105	3.03854	3.13652	3.17152	3.02455	2.95956	2.9631	2.92906	3.02555	3.04107	2.7821	2.84256	3.03604	3.08303	3.075	3.176	2.99105	0.73619	1.45444	1.20303	0.979644	0.795625	0.74489	1.19844	0.952013	0.749205	0.692098	0.739071	0.438343	0.173977	0.103049	0.735443	0.428169	0.110781	0.0519977	1.25418	2.25601	2.26851	2.103	2.01851	1.996	1.99099	2.39301	2.47199	2.49899	2.478	2.17901	2.158
3.03785	3.06843	3.06284	3.07027	3.1502	3.1911	3.06544	3.00804	3.04157	3.04967	3.06482	3.10065	2.85999	2.87768	3.07336	3.1023	3.07705	3.176	3.0369	0.744679	1.45937	1.21038	0.987881	0.795514	0.740708	1.20526	0.955145	0.747152	0.70016	0.747788	0.427716	0.142388	0.0562972	0.743657	0.42261	0.112221	0.0495	1.26211	2.26655	2.27352	2.10652	2.02401	1.99447	1.98496	2.39856	2.46901	2.495	2.49198	2.19199	2.157
3.07271	3.1111	3.09671	3.09714	3.17004	3.2016	3.10828	3.06127	3.09893	3.1169	3.09667	3.16487	2.95906	2.93528	3.10878	3.08387	3.08255	3.176	3.07674	0.755895	1.46407	1.2144	0.992794	0.798641	0.738829	1.21029	0.966181	0.764729	0.710775	0.758705	0.444411	0.13287	0.0514089	0.754872	0.423576	0.120374	0.0485767	1.26594	2.27195	2.27601	2.109	2.02551	1.9915	1.98097	2.40487	2.46994	2.49445	2.48999	2.19144	2.15649
3.10902	3.15001	3.12952	3.127	3.19	3.222	3.15152	3.11302	3.17053	3.18803	3.12902	3.23302	3.06555	3.09014	3.15301	3.11501	3.0855	3.17599	3.11202	0.760785	1.46376	1.22321	0.989911	0.79507	0.740054	1.21166	0.971437	0.771916	0.720575	0.762569	0.463737	0.138656	0.0569899	0.760541	0.458409	0.125513	0.0499091	1.27202	2.27051	2.2775	2.1085	2.0255	1.9885	1.9745	2.3985	2.468	2.4925	2.492	2.19101	2.1575
3.09635	3.11955	3.10946	3.09336	3.16225	3.19621	3.12354	3.10263	3.17968	3.19891	3.11937	3.24862	3.12842	3.20002	3.13741	3.12423	3.08409	3.16941	3.09734	0.765153	1.44962	1.22319	0.992471	0.794905	0.741947	1.21457	0.980519	0.782833	0.737008	0.765489	0.453807	0.126409	0.049838	0.765284	0.464997	0.119791	0.0569945	1.25472	2.255	2.24097	2.08206	2.01	1.97292	1.95892	2.39197	2.44806	2.48501	2.47801	2.17699	2.15108
3.1796	3.22462	3.20255	3.17308	3.22506	3.25205	3.24366	3.21961	3.29716	3.3361	3.15163	3.30239	3.2516	3.37501	3.22857	3.14962	3.09191	3.2046	3.19218	0.759914	1.45633	1.22076	0.981394	0.784061	0.739018	1.21009	0.977828	0.787496	0.723786	0.768891	0.459643	0.136703	0.0998795	0.7597	0.45063	0.134631	0.0686373	1.27046	2.26693	2.27451	2.11047	2.02597	1.98204	1.96755	2.39478	2.46995	2.49653	2.49142	2.17601	2.15792
3.21802	3.26353	3.22704	3.20052	3.24552	3.26902	3.28602	3.26253	3.35452	3.40304	3.19606	3.34404	3.36614	3.45419	3.26651	3.181	3.12197	3.20013	3.23851	0.753194	1.45202	1.21714	0.976129	0.778499	0.737072	1.19784	0.983224	0.798523	0.733115	0.770121	0.504953	0.14286	0.0463405	0.752623	0.45839	0.148448	0.0431239	1.26338	2.261	2.274	2.1095	2.025	1.9805	1.967	2.38051	2.466	2.494	2.486	2.17199	2.154
3.25492	3.31288	3.27985	3.23581	3.23538	3.2613	3.32994	3.31304	3.34873	3.4207	3.23348	3.37237	3.45582	3.58089	3.24851	3.20274	3.13106	3.28321	3.274	0.743113	1.44245	1.20778	0.963879	0.776285	0.730987	1.18759	0.981175	0.808596	0.734756	0.764093	0.500595	0.175063	0.111747	0.757176	0.449562	0.146652	0.136638	1.25809	2.25351	2.26948	2.10901	2.0245	1.95995	1.94401	2.37945	2.46449	2.47398	2.47099	2.16714	2.15499
3.29623	3.3504	3.31472	3.26726	3.27068	3.28875	3.37322	3.36657	3.41638	3.48541	3.27859	3.40668	3.5323	3.66324	3.29557	3.22676	3.13719	3.30282	3.32312	0.734331	1.44152	1.20096	0.95567	0.77304	0.736291	1.17844	0.968146	0.798949	0.736217	0.757818	0.508487	0.179965	0.125414	0.752166	0.423871	0.148043	0.14857	1.25189	2.25394	2.26681	2.10948	2.02399	1.95505	1.94499	2.37393	2.46339	2.47202	2.47001	2.17988	2.15401
3.29508	3.34005	3.35902	3.31702	3.31504	3.31507	3.34706	3.41352	3.48608	3.55107	3.31508	3.47307	3.57706	3.70806	3.34307	3.2865	3.14799	3.36502	3.30208	0.7488	1.43148	1.19441	0.943615	0.757481	0.711195	1.19725	0.964597	0.801904	0.730515	0.751582	0.449515	0.175636	0.117147	0.746847	0.451473	0.157345	0.203487	1.23358	2.252	2.22999	2.1045	2.0215	1.95	1.94	2.379	2.4565	2.46999	2.46199	2.174	2.15302
3.34653	3.37748	3.35052	3.31353	3.34373	3.36456	3.38556	3.40536	3.5372	3.59844	3.36755	3.5234	3.61942	3.74935	3.3905	3.31675		3.37967	3.35337	0.748684	1.4231	1.19701	0.950799	0.751539	0.70786	1.19317	0.963788	0.790942	0.740954	0.74653	0.425793	0.152463	0.0947061	0.751511	0.498075		0.201242	1.22554	2.24893	2.22396	2.07891	2.00698	1.94799	1.93797	2.37697	2.43692	2.46301	2.45692	2.17093	2.16802
3.39348	3.42052	3.39649	3.36048	3.40828	3.41445	3.43545	3.43764	3.5548	3.63757	3.41646	3.55861	3.65659	3.78065	3.43451	3.38326		3.43934	3.38663	0.749046	1.42358	1.19724	0.941849	0.74435	0.698989	1.18732	0.967192	0.789338	0.738685	0.750961	0.411845	0.140305	0.0765814	0.748068	0.506477		0.205898	1.2273	2.24307	2.22004	2.07109	2.00502	1.94701	1.93503	2.37403	2.43008	2.46399	2.45008	2.16507	2.16998
3.44006	3.47105	3.44106	3.41007	3.45507	3.46108	3.47207	3.48106	3.59707	3.67605	3.46306	3.58804	3.665	3.783	3.48306			3.50512	3.43806	0.748325	1.42763	1.1899	0.95432	0.755658	0.699184	1.18937	0.970372	0.79054	0.734987	0.751235	0.433704	0.140662	0.0698355	0.746235			0.19327	1.22869	2.24599	2.21399	2.06699	2.00299	1.949	1.937	2.36499	2.42199	2.454	2.44799	2.16699	2.175
3.49245	3.51148	3.48851	3.46655	3.51176	3.52472	3.53138	3.53336	3.65622	3.71517	3.51351	3.61941	3.66908	3.78404	3.53645			3.60237	3.48545	0.752581	1.43447	1.19659	0.954732	0.753669	0.702369	1.18903	0.955547	0.781847	0.723747	0.755243	0.437642	0.142333	0.0660755	0.750628			0.175889	1.23255	2.23497	2.20795	2.06193	1.99504	1.95198	1.93699	2.35599	2.41191	2.45196	2.43898	2.15793	2.17486
3.53265	3.55462	3.5346	3.51656	3.5804	3.58944	3.5657	3.56572	3.67583	3.73086	3.5596	3.65667	3.67594	3.78797	3.57665			3.63571	3.52565	0.751727	1.43744	1.19961	0.957655	0.76166	0.713116	1.19239	0.96247	0.782465	0.721708	0.752811	0.466677	0.142588	0.0638692	0.751314			0.142392	1.2352	2.23203	2.20304	2.05605	1.99897	1.95002	1.93601	2.35501	2.40407	2.44803	2.43702	2.15205	2.16211
3.57105	3.59305	3.57606	3.57506	3.63208	3.65507	3.60104	3.60104	3.70802	3.74802	3.59405	3.67102	3.682	3.792	3.61105	3.64206		3.69691	3.56904	0.758483	1.44157	1.19977	0.967456	0.766841	0.720288	1.20249	0.963961	0.781645	0.720969	0.756982	0.451587	0.141702	0.0591993	0.760583	0.431299		0.115173	1.24281	2.22999	2.201	2.053	1.997	1.957	1.942	2.354	2.403	2.441	2.435	2.15099	2.20301
3.61834	3.64132	3.62943	3.63153	3.70451	3.7226	3.6433	3.63522	3.72916	3.76616	3.64236	3.68612	3.68492	3.79181	3.65631	3.69572	3.48789	3.6111	3.61043	0.761243	1.45252	1.20841	0.973117	0.777124	0.728394	1.20465	0.96492	0.776452	0.72948	0.759336	0.439366	0.143407	0.0584114	0.763728	0.421175	0.125707	0.088682	1.2497	2.225	2.19897	2.053	1.99597	1.95408	1.94403	2.35404	2.402	2.44102	2.43602	2.14599	2.20878
3.64964	3.67165	3.66954	3.68143	3.75245	3.77836	3.67168	3.65577	3.74383	3.78083	3.67562	3.69688	3.67709	3.7742	3.68566	3.76323	3.57105	3.62089	3.65054	0.764285	1.45812	1.20774	0.97661	0.778445	0.734352	1.21586	0.969547	0.778467	0.726652	0.761782	0.417539	0.129143	0.0463972	0.767289	0.436624	0.12917	0.0533832	1.25539	2.225	2.19603	2.053	1.99303	1.96191	1.94697	2.35796	2.402	2.44298	2.43798	2.14501	2.18823
3.69108	3.72506	3.7131	3.72714	3.80518	3.84717	3.7101	3.68507	3.76905	3.79605	3.7151	3.71104	3.68104	3.77803	3.72807	3.82414	3.68529	3.74629	3.68211	0.767308	1.46185	1.21406	0.980264	0.782796	0.732537	1.21782	0.969208	0.776768	0.730589	0.765607	0.42469	0.12967	0.0450616	0.769469	0.440935	0.127155	0.0521308	1.25995	2.221	2.19901	2.05699	1.99199	1.97299	1.95199	2.356	2.40301	2.445	2.44002	2.146	2.16499
3.72238	3.75058	3.7544	3.78243	3.87566	3.91469	3.74838	3.71432	3.78717	3.81613	3.75433	3.72714	3.69705	3.79008	3.75544	3.88052	3.80218	3.86436	3.72741	0.770608	1.46282	1.21467	0.985975	0.793347	0.739461	1.21808	0.968516	0.771999	0.726342	0.768314	0.440606	0.133484	0.0457079	0.773203	0.458949	0.137354	0.0603902	1.26297	2.22199	2.20104	2.05306	1.98804	1.96994	1.95003	2.35699	2.40704	2.44605	2.44706	2.147	2.15999
3.75669	3.80352	3.79067	3.82164	3.93545	3.97743	3.78269	3.74373	3.80286	3.82789	3.78472	3.73988	3.70196	3.79694	3.79563	3.92757	3.91001	3.98886	3.76466	0.766755	1.46093	1.21595	0.991906	0.810444	0.747814	1.21551	0.96628	0.766431	0.724685	0.76504	0.448478	0.13565	0.0464334	0.768949	0.471634	0.148716	0.0594982	1.26137	2.22101	2.20496	2.05895	1.99196	1.96405	1.95297	2.35601	2.41096	2.45096	2.45295	2.147	2.15901
3.79704	3.83305	3.83904	3.87504	3.99105	4.03306	3.82504	3.77302	3.83801	3.84902	3.82904	3.76302	3.71001	3.804	3.83304	3.97003	4.0231	4.13912	3.80404	0.761514	1.45693	1.21243	0.999307	0.819432	0.753715	1.21219	0.957128	0.759835	0.707888	0.758585	0.453602	0.137927	0.046288	0.764974	0.45482	0.13855	0.064815	1.25632	2.228	2.20901	2.057	1.991	1.97	1.96	2.356	2.416	2.461	2.46101	2.154	2.155
3.83647	3.88332	3.87944	3.91356	4.04167	4.0906	3.85839	3.79644	3.84619	3.86519	3.86749	3.77833	3.71608	3.806	3.87242	3.99959	4.11984	4.24791	3.84437	0.746967	1.44957	1.20462	1.00535	0.830835	0.758717	1.20263	0.955388	0.75504	0.705882	0.744705	0.446146	0.135339	0.0444617	0.750261	0.445558	0.147842	0.0880688	1.2473	2.22908	2.21408	2.05708	1.98909	1.97097	1.9621	2.36005	2.41908	2.46513	2.46913	2.15602	2.157
3.8795	3.91266	3.91954	3.96441	4.1023	4.14537	3.89359	3.83654	3.8638	3.8828	3.91248	3.80865	3.72292	3.806	3.91056	4.05338	4.19612	4.33104	3.87762	0.738517	1.44406	1.19752	0.982246	0.815794	0.751167	1.19727	0.946087	0.744986	0.694205	0.73602	0.431242	0.135241	0.0446182	0.742163	0.428981	0.132576	0.0861422	1.24426	2.23592	2.22092	2.06392	1.99691	1.96803	1.9709	2.36494	2.42592	2.47686	2.48086	2.15798	2.157
3.92404	3.96403	3.96704	4.00703	4.13205	4.19203	3.94004	3.87603	3.88604	3.90302	3.95803	3.84305	3.73201	3.806	3.95504	4.09405	4.21102	4.34502	3.93303	0.734304	1.43613	1.19057	0.984808	0.808009	0.7501	1.18787	0.933002	0.731493	0.684889	0.731754	0.415637	0.134868	0.0452024	0.738154	0.427279	0.142166	0.0957358	1.23806	2.243	2.226	2.06701	1.997	1.972	1.973	2.377	2.438	2.491	2.48901	2.167	2.163
3.97052	4.00441	4.00855	4.04455	4.18536	4.23242	3.98943	3.91061	3.92929	3.93035	3.99757	3.89651	3.74822	3.80913	4.00646	4.15039	4.23418	4.36409	3.97253	0.727092	1.43776	1.18554	0.982404	0.818698	0.749938	1.18341	0.935495	0.73546	0.671626	0.724542	0.423366	0.144141	0.0480827	0.731576	0.42618	0.137523	0.079198	1.23364	2.24498	2.23009	2.07408	2.00208	1.97208	1.97801	2.37608	2.4371	2.49405	2.49712	2.169	2.16014
4.01756	4.04165	4.05853	4.09453	4.21769	4.27064	4.02863	3.96548	3.95575	3.9617	4.04951	3.94256	3.76781	3.82089	4.04761	4.18567	4.25084	4.37193	4.02055	0.72814	1.43772	1.18574	0.981845	0.806733	0.740668	1.18689	0.936867	0.737273	0.664002	0.72561	0.407589	0.135175	0.0528449	0.732135	0.428875	0.138659	0.0708787	1.2307	2.24302	2.23793	2.08094	2.00894	1.97894	1.97899	2.38294	2.44592	2.49895	2.5079	2.169	2.17288
4.07104	4.08903	4.09904	4.13403	4.24302	4.29601	4.07802	4.01603	4.01603	4.00204	4.10304	4.01705	3.80503	3.84601	4.10703	4.22501	4.271	4.386	4.06403	0.731024	1.44277	1.18695	0.981426	0.794857	0.740617	1.18972	0.94178	0.740681	0.665575	0.728545	0.416671	0.133159	0.0545404	0.734934	0.429594	0.133979	0.0598747	1.23829	2.24301	2.244	2.08601	2.01	1.988	1.981	2.391	2.447	2.50001	2.512	2.169	2.165
4.1244	4.12945	4.15228	4.17137	4.27526	4.31422	4.11352	4.05647	4.05854	4.05552	4.15736	4.08885	3.85081	3.86892	4.15541	4.24321	4.27705	4.38799	4.10343	0.737666	1.44561	1.19175	0.976044	0.78978	0.736288	1.19333	0.941953	0.742686	0.687654	0.735848	0.403328	0.131777	0.0557764	0.74078	0.435987	0.13219	0.0520325	1.24337	2.25301	2.24806	2.09598	2.01602	1.99099	1.982	2.39404	2.45213	2.51103	2.51208	2.17499	2.16597
4.16256	4.1725	4.1787	4.20659	4.29972	4.33476	4.16343	4.10148	4.1104	4.10543	4.19161	4.17006	3.92811	4.05189	4.19455	4.26277	4.28194	4.38701	4.14453	0.745856	1.45173	1.19733	0.9821	0.78982	0.731288	1.20018	0.948959	0.74703	0.67375	0.746181	0.421204	0.153381	0.1174	0.746534	0.42906	0.129343	0.0475022	1.2477	2.25399	2.25393	2.09402	2.01798	1.99001	1.982	2.39795	2.46485	2.51397	2.51991	2.17401	2.16303
4.21302	4.22102	4.22103	4.23503	4.31402	4.35301	4.19804	4.15104	4.16605	4.16505	4.24402	4.24506	3.99509	4.01609	4.24703	4.28402	4.285	4.39	4.19103	0.753565	1.46021	1.20492	0.980646	0.783243	0.726962	1.20692	0.954174	0.750584	0.690617	0.756075	0.413911	0.151781	0.0748303	0.751975	0.419757	0.129411	0.0472115	1.25351	2.25901	2.26	2.094	2.019	1.992	1.983	2.404	2.466	2.51	2.518	2.18101	2.163
4.2415	4.25257	4.25642	4.27026	4.33532	4.37022	4.25243	4.19957	4.23071	4.2328	4.26748	4.32372	4.10619	4.12877	4.28051	4.30427	4.28504	4.38964	4.23139	0.7601	1.46382	1.20992	0.98852	0.78696	0.729774	1.20925	0.959272	0.75574	0.687454	0.762484	0.440604	0.15297	0.0749738	0.758444	0.428662	0.131002	0.049024	1.26124	2.26702	2.26	2.09301	2.01799	1.99194	1.98097	2.40005	2.47103	2.51406	2.52	2.18806	2.16503
4.28659	4.30453	4.29465	4.29379	4.36473	4.38982	4.29164	4.25153	4.29541	4.30534	4.31061	4.3894	4.21402	4.28953	4.32658	4.32878	4.28896	4.3573	4.26668	0.766472	1.47064	1.21622	0.985795	0.785166	0.731068	1.21516	0.969407	0.767542	0.70503	0.769199	0.453691	0.133874	0.0571725	0.764257	0.438837	0.130247	0.0439464	1.26483	2.26898	2.26	2.09399	2.01701	1.98605	1.97803	2.40496	2.47397	2.51995	2.52	2.19395	2.16797
4.31204	4.33905	4.31904	4.32203	4.38303	4.41202	4.33605	4.30206	4.35907	4.37407	4.33204	4.44606	4.32411	4.38114	4.35505	4.33702	4.29401	4.36404	4.31503	0.772537	1.47431	1.22227	0.989478	0.787149	0.733497	1.22029	0.973203	0.773225	0.705997	0.77254	0.458305	0.135384	0.0571511	0.773444	0.436799	0.122732	0.0448064	1.27119	2.271	2.259	2.093	2.015	1.98699	1.97	2.408	2.476	2.52	2.522	2.194	2.16601
4.35434	4.38838	4.3623	4.34928	4.41524	4.43528	4.38741	4.3626	4.42877	4.44777	4.36938	4.50456	4.43218	4.51962	4.40426	4.35725	4.30525	4.40753	4.35044	0.76965	1.47618	1.22355	0.987373	0.786031	0.740171	1.21418	0.976062	0.777932	0.712858	0.772479	0.463274	0.129589	0.0587048	0.767092	0.426107	0.124294	0.0515509	1.26962	2.27097	2.25599	2.09598	2.01294	1.97991	1.96591	2.40498	2.47706	2.51801	2.52202	2.18899	2.17197
4.38465	4.42261	4.38969	4.37471	4.43675	4.46071	4.42458	4.41639	4.49821	4.51721	4.40361	4.55542	4.53878	4.66633	4.42773	4.37974	4.32774	4.45545	4.39054	0.767851	1.47198	1.22311	0.984908	0.78431	0.73488	1.21846	0.977138	0.781756	0.71813	0.769692	0.470893	0.134959	0.0998212	0.766388	0.43577	0.11293	0.0742314	1.26504	2.26803	2.25501	2.09402	2.00707	1.97209	1.95809	2.40302	2.48293	2.51899	2.52398	2.18801	2.16903
4.43004	4.46404	4.43103	4.41003	4.46403	4.48903	4.47803	4.46805	4.55106	4.58307	4.44104	4.58706	4.6591	4.77811	4.48104	4.41803			4.42805	0.764362	1.46761	1.2189	0.979544	0.776386	0.731914	1.21228	0.983989	0.790943	0.718998	0.76687	0.466359	0.140397	0.0760377	0.762744	0.493269			1.26065	2.267	2.252	2.091	2.006	1.96699	1.948	2.403	2.48	2.523	2.52299	2.186	2.169
4.46654	4.50556	4.46658	4.44458	4.49546	4.51536	4.51261	4.51858	4.61474	4.65286	4.48147	4.6475	4.75959	4.88767	4.51859	4.4466			4.47542	0.756598	1.46184	1.20878	0.973491	0.772447	0.725252	1.20409	0.983128	0.79415	0.727384	0.756938	0.414019	0.147869	0.0942679	0.756674	0.482699			1.25063	2.26899	2.24894	2.08998	2.00198	1.95586	1.94292	2.40196	2.48102	2.51896	2.51696	2.19001	2.17008
4.5106	4.55158	4.51357	4.49157	4.53266	4.54473	4.56255	4.56557	4.67545	4.72336	4.51965	4.68863	4.80756	4.9425	4.56656	4.49555			4.50969	0.749078	1.45299	1.20414	0.965384	0.764879	0.718908	1.19501	0.977224	0.79414	0.721186	0.755126	0.411483	0.151041	0.112871	0.743906	0.502173			1.24633	2.26801	2.24404	2.08802	2.00002	1.94411	1.93606	2.39903	2.48298	2.51603	2.51403	2.19099	2.17694
4.56503	4.59004	4.55303	4.52604	4.56103	4.57003	4.60004	4.60604	4.72704	4.78004	4.57803	4.73403	4.84602	4.97602	4.61403		4.38502		4.56403	0.741788	1.44702	1.19522	0.959317	0.758005	0.711265	1.19546	0.977282	0.8003	0.727398	0.747277	0.400724	0.137797	0.0900142	0.737719		0.182776		1.2406	2.261	2.24199	2.08899	1.996	1.945	1.931	2.39399	2.476	2.512	2.512	2.183	2.186
4.60964	4.6444	4.59256	4.57443	4.60056	4.6085	4.65449	4.66543	4.7824	4.83249	4.62264	4.77155	4.86821	4.99717	4.65965		4.41543		4.60858	0.73903	1.44536	1.19045	0.954668	0.7515	0.705137	1.19492	0.966002	0.787529	0.725295	0.742822	0.405898	0.120819	0.0687185	0.736727		0.190945		1.23615	2.25592	2.23395	2.07893	1.99401	1.94594	1.929	2.38596	2.47389	2.50795	2.50895	2.17792	2.19089
4.66237	4.67761	4.63846	4.60958	4.64646	4.64951	4.69453	4.70058	4.81561	4.87253	4.67537	4.81647	4.88579	5.01084	4.71336				4.65643	0.741461	1.44594	1.19059	0.952051	0.75069	0.699121	1.19529	0.968649	0.788301	0.728205	0.745449	0.403271	0.113349	0.0546172	0.738954				1.23752	2.24908	2.23005	2.07307	1.99499	1.94106	1.929	2.38303	2.4651	2.50405	2.50505	2.17108	2.1821
4.70804	4.72903	4.68703	4.66104	4.69404	4.70005	4.74903	4.74402	4.85502	4.90702	4.72503	4.84502	4.895	5.015	4.75503			4.60406	4.69704	0.744314	1.45219	1.19516	0.953565	0.750576	0.70956	1.19795	0.971909	0.790167	0.730351	0.748464	0.408186	0.112551	0.0481382	0.741574			0.1841	1.24422	2.247	2.223	2.068	1.992	1.942	1.93	2.37	2.45799	2.49399	2.501	2.168	2.18
4.75151	4.76647	4.72854	4.70563	4.74461	4.75661	4.78635	4.76946	4.87736	4.93027	4.76656	4.87119	4.89804	5.013	4.79455	4.80355		4.67467	4.74135	0.749513	1.45822	1.199	0.959734	0.757531	0.7093	1.20567	0.982787	0.79821	0.731453	0.753629	0.415816	0.11411	0.0460067	0.746664	0.45509		0.159579	1.25068	2.24698	2.21696	2.06397	1.98797	1.93602	1.92802	2.36503	2.44591	2.48596	2.4969	2.16499	2.17523
4.79858	4.80961	4.77855	4.76348	4.8005	4.8125	4.81871	4.81162	4.9107	4.95478	4.81853	4.88884	4.90196	5.013	4.84554	4.85454		4.73645	4.77371	0.757142	1.46475	1.20645	0.964696	0.761296	0.717566	1.21348	0.976021	0.789924	0.731698	0.757198	0.425573	0.117817	0.0457027	0.758137	0.448668		0.146577	1.2572	2.24502	2.21304	2.06103	1.98503	1.93798	1.92998	2.36797	2.43807	2.48204	2.48808	2.16401	2.19681
4.83403	4.85802	4.82403	4.81604	4.86404	4.87505	4.86102	4.83802	4.93302	4.97301	4.85903	4.91901	4.90499	5.01299	4.87703	4.90604		4.7531	4.82602	0.760866	1.4735	1.21101	0.977867	0.775199	0.726478	1.22084	0.98076	0.791138	0.731369	0.759284	0.453766	0.119603	0.0448236	0.763227	0.420247		0.0891417	1.26882	2.243	2.207	2.056	1.982	1.937	1.927	2.368	2.433	2.475	2.47899	2.158	2.20101
4.88991	4.89056	4.88555	4.88662	4.94686	4.96289	4.90754	4.88086	4.96765	4.98614	4.91394	4.92968	4.89459	5.00473	4.92986	4.99639	4.83192	4.91607	4.85752	0.763156	1.47752	1.21218	0.979006	0.780534	0.728339	1.22131	0.973349	0.777817	0.71952	0.760528	0.423291	0.125558	0.0812973	0.766405	0.426094	0.116098	0.0697618	1.27426	2.23396	2.20997	2.056	1.98845	1.93313	1.92708	2.36196	2.41809	2.46053	2.46299	2.15546	2.18834
4.92185	4.95287	4.92889	4.93436	5.01146	5.02999	4.94985	4.90928	4.98022	4.99821	4.9483	4.94303	4.901	4.98645	4.95791	5.06473	4.93744	4.98895	4.92175	0.764115	1.45953	1.21551	0.986301	0.788273	0.732643	1.22058	0.968283	0.767655	0.717865	0.762686	0.420299	0.125186	0.0546139	0.766274	0.450395	0.135071	0.0569504	1.25986	2.23047	2.202	2.0555	1.98451	1.94201	1.9325	2.35845	2.42349	2.46146	2.46094	2.15247	2.17509
4.95959	4.99909	4.97907	4.98767	5.0707	5.09572	4.9886	4.94056	5.00052	5.01652	4.98658	4.95159	4.90751	5.00198	4.99709	5.12414	5.04882	5.10745	4.95962	0.761801	1.46216	1.21304	0.992746	0.794683	0.733511	1.22069	0.964472	0.760377	0.714705	0.760446	0.425641	0.122171	0.0521055	0.763847	0.465526	0.125129	0.0511431	1.26123	2.228	2.20351	2.05549	1.98548	1.94849	1.93451	2.3535	2.42199	2.454	2.45403	2.1515	2.16201
4.99551	5.03309	5.01113	5.03952	5.13259	5.16688	5.02695	4.96746	5.0103	5.02925	5.01854	4.97526	4.91363	4.99748	5.0345	5.17087	5.15968	5.24292	5.0035	0.757	1.46068	1.21274	0.986365	0.792183	0.730419	1.21689	0.962064	0.754545	0.697725	0.756468	0.444255	0.126271	0.0514605	0.758232	0.454102	0.129895	0.0599572	1.25734	2.22799	2.20451	2.05503	1.98006	1.94655	1.93646	2.35452	2.41847	2.45439	2.46047	2.15099	2.16045
5.03727	5.08123	5.06277	5.08386	5.18367	5.23989	5.06399	5.00528	5.03516	5.05012	5.06227	4.99744	4.92408	4.99649	5.07533	5.20287	5.26001	5.36393	5.04479	0.746606	1.45275	1.20939	0.988952	0.797135	0.737358	1.21269	0.966506	0.757517	0.699104	0.746245	0.453397	0.129043	0.0552973	0.747985	0.452677	0.135161	0.069903	1.25165	2.22754	2.20558	2.05701	1.98452	1.95054	1.93353	2.35588	2.41598	2.44602	2.45847	2.15054	2.1566
5.07809	5.11958	5.10209	5.12602	5.23903	5.27803	5.11606	5.03857	5.0706	5.06411	5.1046	5.02855	4.93204	4.99801	5.11757	5.2496	5.35705	5.47107	5.0886	0.732658	1.44677	1.20024	0.998821	0.81666	0.747391	1.2042	0.960934	0.752209	0.681616	0.731466	0.450278	0.132132	0.0555572	0.735456	0.422297	0.142294	0.0897853	1.24311	2.228	2.21	2.05751	1.982	1.943	1.934	2.34902	2.41452	2.43751	2.45301	2.15	2.16001
5.12117	5.16709	5.14768	5.17455	5.29757	5.33962	5.15316	5.07765	5.09783	5.09742	5.14868	5.05939	4.94607	5.00157	5.15866	5.29515	5.40395	5.52993	5.13457	0.726967	1.43929	1.19611	1.00007	0.816844	0.74952	1.19523	0.949328	0.740881	0.671386	0.727058	0.428511	0.131549	0.0520934	0.728538	0.419067	0.146176	0.087059	1.23659	2.22703	2.21158	2.06005	1.98003	1.948	1.93804	2.35559	2.41946	2.44962	2.45606	2.14905	2.162
5.17227	5.21133	5.1986	5.22443	5.3494	5.39635	5.20212	5.12573	5.1264	5.12546	5.20068	5.08961	4.95245	5.00756	5.20728	5.34512	5.44061	5.56451	5.17885	0.724772	1.43467	1.18559	0.990856	0.816306	0.7504	1.18699	0.94252	0.760487	0.681487	0.724457	0.419018	0.133183	0.053977	0.727164	0.4103	0.146797	0.0822882	1.23142	2.22894	2.21758	2.06405	1.98297	1.948	1.94196	2.3615	2.41706	2.455	2.45987	2.1524	2.16247
5.21363	5.25511	5.23668	5.26916	5.40958	5.46161	5.24166	5.16617			5.23965	5.14171	4.97557	5.07106	5.24963	5.38515	5.46604	5.58002	5.2231	0.720162	1.43287	1.18249	0.967204	0.80409	0.745391	1.18258	0.940624			0.720018	0.415859	0.136076	0.077943	0.721872	0.413839	0.138169	0.0688632	1.22891	2.2255	2.2245	2.07149	1.99748	1.95602	1.95302	2.36252	2.42251			2.1475	2.15998
5.26072	5.29664	5.29061	5.31798	5.44252	5.49934	5.28711	5.2176	5.23285		5.29017	5.20445	5.00021	5.08624	5.29524	5.43188	5.4891	5.58751	5.2631	0.719931	1.43321	1.18399	0.975344	0.798066	0.742646	1.18473	0.952146	0.726271		0.720069	0.416927	0.138798	0.0800093	0.721785	0.416345	0.132645	0.0636332	1.23108	2.22506	2.2266	2.07058	1.99656	1.96311	1.9596	2.36754	2.42613	2.46499		2.14706	2.15495
5.31726	5.34683	5.33824	5.35647	5.48343	5.52659	5.33583	5.26489	5.29656		5.34281	5.27964	5.05627	5.07031	5.35322	5.46249	5.49661	5.58853	5.31033	0.720911	1.43766	1.18639	0.974036	0.796962	0.74341	1.18567	0.94288	0.68704		0.721215	0.416252	0.146829	0.0627913	0.722644	0.424829	0.132476	0.0618833	1.23523	2.22954	2.23396	2.07695	2.00099	1.97156	1.96755	2.3706	2.43594	2.46373		2.15202	2.15097
5.36211	5.39159	5.37858	5.40106	5.49857	5.54954	5.37709	5.32916	5.35817	5.32725	5.38811	5.35367	5.12416	5.24565	5.39711	5.48255	5.50652	5.58001	5.35659	0.72907	1.44438	1.1904	0.976682	0.783963	0.741703	1.19524	0.940131	0.730144	0.667601	0.73018	0.410078	0.141067	0.105885	0.72979	0.427085	0.130016	0.0558039	1.24291	2.23352	2.23601	2.0765	2.00351	1.97902	1.97351	2.37649	2.42803	2.45307	2.47498	2.15452	2.14649
5.41399	5.43401	5.41504	5.43345	5.53129	5.56972	5.42511	5.37785	5.40897	5.40317	5.44047	5.4355	5.19804	5.35574	5.44707	5.50481	5.51304	5.59331	5.39657	0.734574	1.44645	1.19515	0.968498	0.7744	0.734168	1.19891	0.917212	0.708289	0.65945	0.736139	0.424105	0.16343	0.112415	0.734728	0.43416	0.130621	0.0589349	1.24627	2.24255	2.23956	2.07852	2.00851	1.986	1.97904	2.37052	2.43592	2.47483	2.46992	2.16154	2.14196
5.45171	5.47374	5.45629	5.46729	5.55412	5.58661	5.46971	5.43329	5.47274	5.47989	5.47623	5.51248	5.32575	5.34269	5.49066	5.5285	5.51649	5.61318	5.44019	0.741732	1.45062	1.20503	0.968454	0.770193	0.72665	1.20125	0.949963	0.740897	0.692768	0.743321	0.428081	0.13765	0.0613913	0.741672	0.425904	0.130715	0.0808519	1.25422	2.24594	2.24394	2.08047	2.00945	1.98647	1.98209	2.37299	2.4312	2.4642	2.46508	2.16491	2.13852
5.48663	5.50713	5.49163	5.50207	5.57509	5.60408	5.50817	5.48332	5.54036	5.55341	5.51011	5.58271	5.37834	5.48569	5.52516	5.54709	5.51902	5.60804	5.47365	0.750028	1.45667	1.20724	0.965661	0.762418	0.723011	1.20735	0.954785	0.747798	0.699645	0.752528	0.449423	0.15889	0.0736847	0.748834	0.424443	0.129723	0.0722011	1.25904	2.25053	2.24299	2.0805	2.0095	1.98648	1.98697	2.37899	2.43898	2.47203	2.46805	2.16603	2.14449
5.52989	5.55393	5.53583	5.5274	5.60078	5.62526	5.55298	5.52459	5.58426	5.5929	5.54838	5.65173	5.48934	5.61232	5.57141	5.5832	5.52461	5.61733	5.51839	0.756041	1.4612	1.21264	0.964205	0.761194	0.721896	1.21373	0.969453	0.742449	0.692829	0.75687	0.454457	0.136312	0.0553086	0.756412	0.435393	0.129815	0.0738615	1.2612	2.25847	2.24148	2.08149	2.00994	1.98244	1.98145	2.37799	2.44798	2.47354	2.47601	2.174	2.14043
5.56291	5.58937	5.56383	5.56057	5.62367	5.64681	5.59487	5.57432	5.6469	5.66793	5.58045	5.71336	5.60035	5.7892	5.60689	5.60117	5.53348	5.64255	5.55192	0.758259	1.46181	1.21393	0.971808	0.765817	0.720763	1.21367	0.97199	0.770928	0.706792	0.758894	0.466536	0.143392	0.107696	0.758809	0.459287	0.131804	0.0815078	1.26369	2.25598	2.24	2.08048	2.00549	1.97791	1.97729	2.37647	2.44508	2.47649	2.47655	2.17396	2.13352
5.60807	5.63211	5.60511	5.5831	5.64506	5.67306	5.6446	5.62515	5.71116	5.7367	5.62357	5.76908	5.77046	5.87754	5.65358	5.62653	5.62095	5.73783	5.59908	0.755763	1.463	1.21441	0.967977	0.762877	0.708238	1.20695	0.977823	0.781	0.720543	0.756662	0.467094	0.152654	0.0685095	0.756109	0.463925	0.141003	0.111761	1.26068	2.24949	2.23749	2.07849	2.00298	1.97449	1.96697	2.36449	2.44351	2.4745	2.4795	2.166	2.13201
5.64016	5.67457	5.64597	5.62285	5.66993	5.70073	5.69106	5.68513	5.77984	5.8174	5.65362	5.80893	5.89329	6.02327	5.68866	5.60652	5.56332		5.63367	0.752199	1.45849	1.20797	0.962892	0.754464	0.701317	1.20222	0.970524	0.778026	0.727941	0.753321	0.483264	0.14901	0.0875466	0.752358	0.410559	0.154617		1.25875	2.24401	2.23544	2.07298	1.99651	1.96794	1.95495	2.35748	2.44793	2.47897	2.48045	2.16101	2.136
5.68925	5.7182	5.6825	5.64997	5.70173	5.71897	5.73389	5.73387	5.84355	5.88591	5.69927	5.84098	5.97572	6.1047	5.73824	5.64093	5.59265		5.68374	0.743786	1.45337	1.20188	0.957108	0.750335	0.706499	1.19238	0.974558	0.789544	0.735495	0.744881	0.481111	0.181963	0.120905	0.744425	0.426003	0.155292		1.25224	2.24289	2.23096	2.07144	1.99651	1.96338	1.95092	2.35498	2.44307	2.47648	2.47599	2.1594	2.13603
5.73123	5.7662	5.74815	5.70516	5.74314	5.77107	5.78222	5.79625	5.9352	5.98426	5.75021	5.90127	6.04209	6.17009	5.77824	5.71509		5.76908	5.73323	0.742615	1.42637	1.18451	0.934741	0.729735	0.671507	1.18959	0.974425	0.802088	0.731158	0.744647	0.462627	0.1728	0.111044	0.741613	0.492971		0.198132	1.22381	2.23895	2.21597	2.06098	1.99697	1.944	1.93497	2.36697	2.44797	2.47499	2.47597	2.16394	2.14001
5.78472	5.81361	5.78275	5.74269	5.77568	5.78757	5.83358	5.85446	5.98347	6.04558	5.79976	5.96458	6.06258	6.19255	5.83561	5.73612		5.78814	5.78668	0.736702	1.41999	1.17863	0.934861	0.728582	0.673307	1.1811	0.966287	0.789852	0.730748	0.739285	0.443089	0.158347	0.102296	0.735297	0.479346		0.180262	1.21884	2.22696	2.20989	2.05589	1.99092	1.94386	1.92894	2.36099	2.44194	2.47294	2.469	2.15093	2.14315
5.83719	5.85816	5.83714	5.79326	5.82511	5.82929	5.87616	5.88826	6.01836	6.08819	5.85509	6.00736	6.1042	6.23212	5.88033	5.81729		5.87004	5.83614	0.73832	1.42134	1.17567	0.927256	0.721737	0.677466	1.18059	0.961307	0.785828	0.73211	0.739716	0.434744	0.124742	0.0719111	0.737963	0.493348		0.197787	1.21885	2.22385	2.20185	2.04778	1.98483	1.93388	1.92493	2.35985	2.43756	2.46868	2.46885	2.14588	2.15388
5.88415			5.84317	5.86918	5.88015	5.92213	5.93808	6.07205	6.13506	5.89819	6.06104	6.11205	6.23703	5.93315	5.86843		5.91127		0.739502			0.934209	0.728304	0.680086	1.18148	0.970292	0.790122	0.734102	0.741952	0.390074	0.128768	0.0648083	0.738111	0.466662		0.181063		2.21799			1.97799	1.92902	1.922	2.35397	2.41999	2.45598	2.46297	2.14098	2.149
5.93273	5.94487	5.9309	5.89596	5.92787	5.92793	5.96467	5.96476	6.08851	6.15542	5.95874	6.07433	6.12905	6.248	5.97957	6.00247		5.9959	5.92771	0.743291	1.42637	1.18331	0.930977	0.723532	0.678849	1.18604	0.974177	0.797012	0.734654	0.745889	0.444944	0.12517	0.0517155	0.741696	0.417097		0.169097	1.22254	2.21491	2.18997	2.033	1.97394	1.93397	1.92302	2.34589	2.41584	2.45088	2.45192	2.13495	2.148
5.98026	6.00121	5.98899	5.95844	5.98469	5.98906	6.00779	6.01359	6.12162	6.18237	6.00726	6.09555	6.13207	6.248	6.01729	6.03314		6.05446	5.97409	0.748771	1.43568	1.19264	0.942563	0.734835	0.686074	1.192	0.97325	0.786817	0.727033	0.753032	0.456631	0.130308	0.052696	0.745717	0.42658		0.152101	1.23156	2.20893	2.18775	2.03285	1.96985	1.93178	1.9239	2.33898	2.40598	2.44278	2.44685	2.13193	2.14835
6.03018	6.0492	6.02828	6.01528	6.05136	6.07028	6.0392	6.03718	6.14615	6.19708	6.0572	6.11713	6.13502	6.24798	6.06815	6.07836		6.11178	6.01719	0.762173	1.44411	1.19753	0.956854	0.750361	0.698466	1.20585	0.968504	0.781565	0.71773	0.761357	0.455821	0.133019	0.0525399	0.763707	0.433224		0.140169	1.24113	2.206	2.17799	2.02701	1.96396	1.92302	1.92002	2.33803	2.40494	2.43399	2.44096	2.12901	2.16211
6.06267	6.08459	6.07859	6.06575	6.1159	6.12198	6.07567	6.06945	6.1733	6.21218	6.09358	6.14118	6.13774	6.24343	6.09573	6.14392	5.94715	6.07271	6.0517	0.762702	1.44823	1.20723	0.955921	0.749067	0.703299	1.20982	0.963763	0.775172	0.721308	0.759085	0.441491	0.139793	0.0525304	0.766732	0.428701	0.146645	0.109189	1.25043	2.20595	2.17699	2.02797	1.95703	1.92607	1.924	2.34391	2.39397	2.43195	2.43299	2.13093	2.18184
6.11365	6.13013	6.1242	6.1235	6.1846	6.19665	6.12683	6.1036	6.1961	6.2265	6.13795	6.15535	6.11818	6.20103	6.15058	6.21468	6.03505	6.0541	6.1048	0.765255	1.45282	1.20961	0.971854	0.766161	0.712375	1.21432	0.96161	0.7668	0.721325	0.761139	0.42365	0.125964	0.0533728	0.769985	0.436376	0.143215	0.0665552	1.25541	2.20187	2.17595	2.02595	1.95903	1.93108	1.92395	2.33687	2.39197	2.42805	2.4319	2.12595	2.16945
6.13914	6.17414	6.17114	6.18219	6.24723	6.26124	6.15914	6.12715	6.20016	6.24603	6.17511	6.16905	6.1251	6.2021	6.17315	6.28021	6.11547	6.17544	6.13616	0.770899	1.45522	1.21855	0.977871	0.77287	0.718851	1.21639	0.956159	0.755506	0.699733	0.768873	0.424853	0.13163	0.0558265	0.774074	0.442896	0.141029	0.0659424	1.26217	2.19701	2.17401	2.024	1.95999	1.934	1.92202	2.332	2.391	2.42997	2.42799	2.12401	2.14797
6.17954	6.21467	6.21071	6.23657	6.31401	6.33029	6.19868	6.16939	6.24612	6.25531	6.20859	6.18419	6.154	6.23108	6.21648	6.34181	6.25167	6.30208	6.18263	0.770599	1.45998	1.21886	0.983837	0.781759	0.727813	1.21608	0.953121	0.751512	0.711618	0.766866	0.437225	0.146017	0.0576789	0.775256	0.458811	0.132215	0.0551499	1.26304	2.20098	2.17805	2.02503	1.95608	1.93309	1.92695	2.33294	2.39097	2.42102	2.42511	2.12697	2.13894
6.21525	6.25807	6.25707	6.27448	6.37961	6.41371	6.24292	6.19484	6.25492	6.27531	6.24727	6.19646	6.15415	6.23615	6.24832	6.39412	6.36083	6.43749	6.22399	0.763388	1.45617	1.21396	0.989598	0.797864	0.729146	1.21423	0.952426	0.747034	0.6906	0.758849	0.442522	0.145715	0.0575932	0.768536	0.454229	0.137719	0.0529287	1.25966	2.20003	2.181	2.027	1.96085	1.939	1.92405	2.32905	2.38915	2.42205	2.43208	2.12505	2.13503
6.26326	6.29925	6.29827	6.3313	6.44133	6.47939	6.27829	6.22722	6.29006	6.2871	6.29628	6.2142	6.16004	6.24199	6.29926	6.43722	6.46963	6.57178	6.26231	0.758272	1.45245	1.21046	0.9987	0.808742	0.748163	1.21344	0.948425	0.74217	0.694009	0.754163	0.438028	0.14207	0.0569528	0.763341	0.446499	0.140732	0.0655675	1.2563	2.20099	2.18102	2.02701	1.955	1.93901	1.92601	2.33102	2.39499	2.42402	2.43501	2.12699	2.13597
6.30944	6.34266	6.34564	6.38459	6.49893	6.54792	6.32936	6.26553	6.30125	6.30431	6.3444	6.24838	6.16708	6.241	6.34436	6.4756	6.58	6.70697	6.31634	0.748173	1.449	1.2057	0.998645	0.811014	0.755613	1.20085	0.94579	0.736803	0.688729	0.745991	0.439348	0.140392	0.0574609	0.751292	0.439245	0.141217	0.0773715	1.24863	2.19904	2.18407	2.02907	1.95504	1.93989	1.92703	2.33507	2.39301	2.427	2.43604	2.12503	2.13101
6.34225	6.39095	6.3929	6.42808	6.56743	6.61525	6.35645	6.30515	6.31995	6.32758	6.37433	6.27688	6.1733	6.2411	6.3713	6.52	6.65288	6.7781	6.34253	0.740259	1.44308	1.1937	0.992463	0.821453	0.756046	1.1972	0.938397	0.728953	0.689893	0.738666	0.436633	0.141248	0.0590148	0.743332	0.426694	0.150257	0.0877527	1.24359	2.20203	2.18903	2.03405	1.95808	1.93213	1.92918	2.34013	2.39403	2.42723	2.43915	2.12703	2.13197
6.39116	6.42814	6.42817	6.47012	6.62311	6.66417	6.41316	6.35011	6.35712	6.35011	6.42617	6.31114	6.18505	6.24502	6.42218	6.55919	6.68703	6.82101	6.40213	0.733599	1.43718	1.19099	0.989431	0.822717	0.764085	1.19109	0.930105	0.722434	0.682554	0.7315	0.421525	0.139993	0.0607635	0.737168	0.429949	0.14703	0.0948455	1.2339	2.20299	2.19002	2.03602	1.96103	1.93702	1.93601	2.345	2.39501	2.436	2.44503	2.12799	2.131
6.4429	6.47374	6.48257	6.5089	6.65673	6.71868	6.46274	6.38688	6.39663		6.47882	6.35679	6.20251	6.25049	6.47885	6.62073	6.69766	6.82346	6.44281	0.730032	1.4324	1.18628	0.983523	0.821522	0.762376	1.186	0.928477	0.720518		0.728301	0.416469	0.140869	0.0617944	0.733355	0.426368	0.147003	0.0869307	1.23077	2.20002	2.19608	2.04203	1.96892	1.94203	1.93905	2.34608	2.39714	2.43624		2.125	2.13006
6.50018	6.52102	6.51943	6.56595	6.70295	6.76164	6.51002	6.44328	6.43774		6.5312	6.40782	6.23466	6.28136	6.53318	6.66725	6.73928	6.85208	6.49395	0.728918	1.43037	1.18427	0.984249	0.813494	0.757831	1.1831	0.928401	0.722901		0.727698	0.396207	0.137443	0.0580789	0.7318	0.423904	0.153419	0.0713402	1.22906	2.20105	2.2011	2.04423	1.96413	1.94413	1.94205	2.3511	2.4061	2.45085		2.12508	2.13369
6.54532	6.56029	6.57423	6.60224	6.73917	6.78615	6.54932	6.49234	6.5043		6.5773	6.47755	6.26052	6.29608	6.57832	6.71513	6.75006	6.85504	6.53033	0.72813	1.43218	1.18599	0.981166	0.810934	0.761262	1.18929	0.931935	0.723326		0.72651	0.385544	0.129241	0.0488647	0.731428	0.430454	0.154491	0.0690184	1.23407	2.203	2.20506	2.05301	1.96907	1.94901	1.94401	2.35504	2.40999	2.44505		2.12801	2.12198
6.59871	6.60859	6.6126	6.64148	6.76721	6.81128	6.60156	6.54859	6.55388	6.53108	6.6267	6.56814	6.34599	6.47199	6.63072	6.73613	6.75909	6.86208	6.58457	0.734688	1.43997	1.18957	0.980551	0.804958	0.758221	1.19015	0.944053	0.722882	0.662957	0.734808	0.402298	0.142521	0.106518	0.736125	0.418032	0.151225	0.0621121	1.23743	2.20313	2.21403	2.05405	1.98005	1.95007	1.94599	2.362	2.40808	2.45297	2.46791	2.12911	2.11895
6.65201	6.65306	6.65783	6.67788	6.78355	6.83245	6.64436	6.59348	6.62059	6.61274	6.67906	6.65437	6.42157	6.54757	6.68501	6.7466	6.7661	6.868	6.62801	0.743533	1.44432	1.19761	0.985753	0.79577	0.751571	1.19394	0.944551	0.735823	0.682656	0.745195	0.400068	0.14985	0.114408	0.743239	0.415888	0.137586	0.0511907	1.24296	2.2131	2.216	2.05787	1.98397	1.95508	1.94503	2.36192	2.414	2.45077	2.4609	2.137	2.115
6.69111	6.69414	6.69015	6.7121	6.80503	6.85003	6.69712	6.65116	6.68223	6.68024	6.72011	6.7462	6.52128	6.64701	6.72412	6.77007	6.77	6.86808	6.66712	0.750261	1.4525	1.20288	0.984339	0.788024	0.747346	1.20116	0.954661	0.745652	0.681756	0.753929	0.433301	0.174973	0.139249	0.747891	0.41157	0.138989	0.0509979	1.24921	2.21703	2.21602	2.05302	1.983	1.95801	1.946	2.359	2.414	2.44202	2.45702	2.13703	2.11502
6.72664	6.73873	6.73752	6.74351	6.81354	6.86026	6.73667	6.70195	6.75616	6.75737	6.7546	6.81204	6.61076	6.65125	6.76362	6.79347	6.76998	6.89179	6.70485	0.760101	1.45885	1.2106	0.990503	0.786054	0.742771	1.2066	0.955261	0.749584	0.687005	0.763385	0.437115	0.159742	0.0596223	0.757755	0.421545	0.138683	0.103418	1.25809	2.22707	2.22198	2.058	1.98298	1.96193	1.94592	2.36011	2.41507	2.44905	2.46298	2.14708	2.12105
6.76578	6.78409	6.77009	6.77471	6.84658	6.87633	6.77814	6.76034	6.82775	6.84205	6.79168	6.87672	6.71994	6.7891	6.80189	6.82223	6.76913	6.81973	6.75678	0.767516	1.46412	1.21387	0.994254	0.791611	0.743436	1.21293	0.966371	0.764023	0.704431	0.7698	0.447922	0.136615	0.0606528	0.76603	0.45546	0.135569	0.0500084	1.2646	2.2309	2.22108	2.05808	1.98195	1.9579	1.94097	2.36697	2.41908	2.45213	2.462	2.15192	2.12385
6.79623	6.82626	6.81219	6.80215	6.8691	6.88912	6.82228	6.81232	6.89538	6.92142	6.81821	6.9433	6.83363	6.87111	6.83625	6.83101	6.77417	6.84802	6.7873	0.771218	1.46845	1.22174	0.991719	0.788162	0.74327	1.21919	0.973802	0.776552	0.714165	0.772896	0.45838	0.124439	0.048637	0.77027	0.403873	0.125071	0.0410993	1.26774	2.22698	2.22399	2.06099	1.97999	1.95396	1.93996	2.36598	2.42197	2.45698	2.46199	2.14899	2.11806
6.83746	6.87442	6.8465	6.82933	6.88825	6.91125	6.87349	6.87066	6.9648	6.99894	6.85648	6.99866	6.94843	7.07209	6.88145	6.83341		6.85339	6.84145	0.7709	1.46973	1.22282	0.991542	0.786788	0.73958	1.21966	0.985026	0.791535	0.729551	0.773862	0.456804	0.119039	0.0836867	0.76851	0.406626		0.0436979	1.2674	2.22403	2.22199	2.05997	1.97803	1.94692	1.93192	2.36208	2.41601	2.45401	2.46005	2.14703	2.128
6.87308	6.90723	6.88508	6.85482	6.90782	6.93067	6.91128	6.92138	7.02549	7.07087	6.89303	7.04928	7.05833	7.15692	6.91618	6.86533		6.95705	6.87626	0.770022	1.4663	1.2211	0.991419	0.786434	0.737322	1.21831	0.989171	0.799323	0.738042	0.771589	0.466652	0.130881	0.0452874	0.769125	0.437858		0.113825	1.2659	2.226	2.22095	2.05797	1.98008	1.94079	1.92587	2.36782	2.41713	2.45485	2.4639	2.14892	2.128
6.91414	6.95413	6.92611	6.88612	6.93908	6.9561	6.96012	6.97413	7.0822	7.14222	6.93215	7.0981	7.18529	7.30634	6.96113	6.91612	6.81605	6.95906	6.9241	0.764368	1.46048	1.21595	0.981465	0.778559	0.735079	1.21243	0.98729	0.798695	0.746884	0.764332	0.434023	0.129821	0.0665691	0.765466	0.505416	0.17455	0.153926	1.25956	2.22599	2.219	2.057	1.98298	1.933	1.92098	2.36101	2.42199	2.449	2.45999	2.14598	2.12801
6.95574	6.99282	6.96071	6.92357	6.96363	6.98554	6.99573	7.01279	7.14293	7.20889	6.97665	7.12801	7.27255	7.40859	7.00176	6.95235	6.83224	6.97619	6.95581	0.754764	1.45116	1.21	0.973975	0.769242	0.725808	1.20454	0.984246	0.809384	0.751172	0.758784	0.428761	0.142304	0.0965112	0.752091	0.498321	0.174753	0.161998	1.25294	2.22192	2.21995	2.05598	1.97803	1.93191	1.91394	2.36303	2.42	2.44895	2.45797	2.14095	2.13221
7.00326	7.04509	7.00629	6.96034	7.00426	7.02009	7.04221	7.06311	7.20189	7.26514	7.01844	7.19219	7.30799	7.44581	7.05024	6.97559	6.84791	6.98899	7.00721	0.751049	1.44567	1.20198	0.969641	0.76595	0.718444	1.19785	0.981993	0.811911	0.755057	0.757518	0.409426	0.146441	0.108298	0.745743	0.506266	0.187432	0.174307	1.24493	2.21682	2.2168	2.05492	1.9798	1.92582	1.9098	2.36485	2.4199	2.44597	2.45597	2.13777	2.14513
7.05224	7.08723	7.05621	7.01222	7.05321	7.06223	7.08925	7.10626	7.23631	7.30927	7.07422	7.23815	7.34609	7.47708	7.09823	7.03732	6.88326	7.02724	7.05421	0.742135	1.43996	1.19319	0.958453	0.754737	0.702336	1.19039	0.977435	0.803082	0.755661	0.747804	0.40394	0.127559	0.0803822	0.738147	0.497989	0.190582	0.173031	1.2389	2.21	2.20898	2.05195	1.97199	1.91903	1.90202	2.35898	2.41597	2.44502	2.45502	2.12901	2.15001
7.0948	7.12764	7.09275	7.05084	7.09075	7.1017	7.13273	7.1506	7.28946	7.35635	7.1128	7.26369	7.36215	7.49104	7.13879	7.09283	6.92843	7.06843	7.0917	0.741299	1.4399	1.1914	0.950381	0.745628	0.68962	1.1857	0.967977	0.799944	0.745631	0.746676	0.412577	0.117038	0.0617235	0.737613	0.49264	0.190979	0.169801	1.23752	2.21011	2.20592	2.04299	1.96999	1.92399	1.90596	2.35489	2.41093	2.44793	2.45793	2.13011	2.15196
7.15396	7.17486	7.14804	7.11321	7.14639	7.15426	7.18686	7.19478	7.32338	7.38256	7.17196	7.31438	7.37328	7.49395	7.19699	7.15669	6.9621	7.10202	7.14381	0.73923	1.44499	1.19223	0.952515	0.746104	0.691045	1.18368	0.969879	0.794188	0.746842	0.744371	0.415417	0.113345	0.0472384	0.735883	0.482762	0.201452	0.172794	1.24063	2.21803	2.1999	2.0419	1.96895	1.92287	1.9031	2.34697	2.40592	2.44305	2.45308	2.13795	2.14905
7.19115	7.20817	7.18817	7.16019	7.20018	7.20319	7.22016	7.22513	7.33807	7.40406	7.20916	7.32912	7.38401	7.492	7.23515	7.29899		7.18006	7.17517	0.747359	1.45042	1.19657	0.946565	0.74124	0.688954	1.19439	0.967911	0.785239	0.735322	0.750598	0.421124	0.117005	0.040238	0.745648	0.438536		0.174461	1.24655	2.219	2.19598	2.038	1.96699	1.918	1.907	2.34599	2.40297	2.44501	2.45599	2.136	2.151
7.24067	7.26256	7.2447	7.22293	7.26012	7.26417	7.2725	7.26743	7.3594	7.42434	7.26174	7.36718	7.388	7.4919	7.28459	7.29686		7.20125	7.23059	0.753365	1.45849	1.20031	0.951479	0.744641	0.696637	1.20358	0.968432	0.778661	0.726278	0.756445	0.428962	0.118544	0.0396041	0.751623	0.449724		0.161336	1.25458	2.22	2.19098	2.03694	1.9639	1.91913	1.90798	2.343	2.39195	2.44686	2.45184	2.13602	2.15238
7.28332	7.29822	7.28924	7.28145	7.33067	7.3379	7.30399	7.29489	7.38476	7.4452	7.30822	7.37863	7.3881	7.486	7.32232	7.35152			7.26814	0.758095	1.46401	1.20689	0.960255	0.752953	0.700402	1.21306	0.97222	0.779239	0.723948	0.757479	0.432252	0.121295	0.0392415	0.759949	0.436208			1.26177	2.2199	2.18995	2.033	1.95813	1.92715	1.90728	2.343	2.38897	2.43792	2.44182	2.13705	2.17625
7.33417	7.3452	7.33722	7.33732	7.39535	7.41143	7.34226	7.32915	7.41411	7.45308	7.35521		7.39195	7.4859	7.37313	7.41035			7.31219	0.762529	1.47043	1.21293	0.969368	0.763934	0.710149	1.2222	0.970695	0.775336	0.733853	0.760904		0.12223	0.0393252	0.765312	0.427643			1.27059	2.21602	2.18799	2.03303	1.96304	1.93305	1.91802	2.34297	2.38802	2.43496	2.43499	2.13901
7.3627	7.37966	7.37374	7.39074	7.45486	7.483	7.38644	7.35446	7.43326	7.46724	7.3907		7.38307	7.47	7.3957	7.46901	7.30225	7.32761	7.34469	0.765752	1.47776	1.21688	0.984066	0.779516	0.720161	1.2241	0.973246	0.774579	0.732614	0.763269		0.115655	0.0435027	0.769096	0.425142	0.119155	0.0418075	1.27717	2.21996	2.18701	2.03799	1.96993	1.94105	1.92204	2.33804	2.39199	2.42805	2.43401	2.14095
7.41485	7.429	7.42908	7.4464	7.51998	7.5578	7.42025	7.38873	7.45255	7.4855	7.44285	7.4313	7.38845	7.47	7.44775	7.54445	7.39698	7.4507	7.39598	0.771025	1.48524	1.22172	0.988379	0.784832	0.73451	1.23328	0.973772	0.770911	0.728068	0.767579	0.422494	0.114651	0.0436827	0.775374	0.448096	0.131626	0.0569982	1.28287	2.21697	2.1881	2.03708	1.96505	1.94492	1.92518	2.34082	2.39103	2.43208	2.43518	2.13697	2.1478
7.42464	7.45964	7.45615	7.47365	7.56169	7.59575	7.4501	7.4011	7.46256	7.49207	7.45414	7.43808	7.40401	7.47502	7.45914	7.56468	7.45634	7.55279	7.42565	0.769919	1.46741	1.21706	0.992006	0.799668	0.740432	1.22108	0.97759	0.779865	0.719522	0.76899	0.439501	0.135994	0.048834	0.771559	0.440231	0.11447	0.0634407	1.26654	2.20902	2.19299	2.042	1.97351	1.94901	1.92952	2.34001	2.389	2.432	2.43652	2.13351	2.14398
7.48309	7.51863	7.52058	7.53815	7.63771	7.69351	7.49386	7.44576	7.49215	7.52226	7.51457	7.47176	7.41239	7.48146	7.51268	7.6419	7.58816	7.68541	7.48613	0.761338	1.46067	1.21276	0.997425	0.810765	0.751945	1.22334	0.980322	0.778751	0.712746	0.758549	0.450359	0.131156	0.0449111	0.765009	0.469952	0.129607	0.0760786	1.25801	2.21154	2.18667	2.04253	1.97457	1.95157	1.93503	2.34054	2.38756	2.43161	2.44252	2.13502	2.13559
7.50297	7.54358	7.54648	7.57612	7.69265	7.74414	7.52794	7.47638	7.50338	7.53132	7.536	7.48231	7.41603	7.48548	7.53498	7.6705	7.70236	7.79564	7.50902	0.756467	1.45993	1.21213	1.00033	0.82108	0.759357	1.2199	0.964668	0.764292	0.708482	0.75449	0.453484	0.130576	0.0485487	0.759062	0.451054	0.126718	0.0571398	1.2574	2.21047	2.19109	2.04302	1.9745	1.95649	1.94308	2.34001	2.39302	2.442	2.44811	2.13351	2.13403
7.55466	7.60113	7.60315	7.64016	7.77317	7.82522	7.57717	7.51066	7.54009	7.56061	7.58814	7.50863	7.42202	7.4895	7.58516	7.72766	7.80978	7.92279	7.56315	0.744706	1.45273	1.2042	1.00032	0.832295	0.771462	1.21129	0.957741	0.756633	0.697326	0.743772	0.452954	0.130162	0.048646	0.747021	0.442356	0.134992	0.0748468	1.25179	2.208	2.19752	2.04602	1.98049	1.95203	1.94604	2.342	2.39751	2.43902	2.45302	2.13249	2.13399
7.58323	7.62425	7.62881	7.6712	7.80234	7.8672	7.61062	7.54361	7.5559	7.58143	7.61181	7.5297	7.42609	7.48809	7.61715	7.75676	7.89209	8.00406	7.58824	0.736495	1.44981	1.19998	0.99481	0.82355	0.763966	1.20633	0.952539	0.737435	0.683482	0.737224	0.449163	0.130973	0.0490631	0.737138	0.411517	0.133219	0.0934372	1.2483	2.21088	2.20295	2.05001	1.97854	1.96138	1.96131	2.34301	2.40048	2.42896	2.46101	2.1339	2.13448
7.63539	7.67527	7.68091	7.72891	7.87773	7.93324	7.65889	7.5883	7.58575	7.58085	7.6693	7.57093	7.43865	7.49263	7.66795	7.8094	7.93552	8.05019	7.63887	0.721189	1.44269	1.19329	0.992249	0.834043	0.77237	1.19896	0.948875	0.730577	0.672072	0.721805	0.443592	0.12959	0.0498243	0.722537	0.416848	0.141565	0.0966844	1.24132	2.21044	2.20952	2.0546	1.98356	1.96205	1.96354	2.34555	2.40763	2.44784	2.45598	2.13348	2.13703
7.69109	7.72459	7.74811	7.78304	7.93351	7.99153	7.70962	7.63511	7.62627	7.62338	7.7216	7.63526	7.4566	7.50053	7.72309	7.88911	7.95006	8.07605	7.69508	0.717785	1.44	1.18521	0.983717	0.827119	0.771492	1.18956	0.941279	0.699003	0.662423	0.71837	0.425104	0.134872	0.0497538	0.719521	0.434348	0.14622	0.0999223	1.23263	2.21006	2.21005	2.06602	1.98847	1.96703	1.96602	2.35199	2.41203	2.45286	2.45381	2.13455	2.13801
7.75692	7.77161	7.78284	7.79153	7.92424	7.99151	7.77381	7.69606		7.75914	7.79086	7.71286	7.48719	7.51363	7.7572	7.92278	7.9758	8.09495	7.73986	0.721741	1.45623	1.18463	1.01071	0.846882	0.794495	1.1978	0.958443		0.706899	0.72139	0.452336	0.152462	0.0603551	0.709146	0.445996	0.128924	0.0930718	1.25335	2.21615	2.22908	2.07212	1.97046	1.98623	1.97736	2.35413	2.43287		2.4219	2.13118	2.13995
7.80029	7.81836	7.83401	7.88034	8.0226	8.07519	7.80949	7.74225	7.71275	7.76371	7.83768	7.76604	7.52126	7.60479	7.82342	7.96961	7.9971	8.11419	7.79921	0.718166	1.43672	1.18702	0.977698	0.821922	0.764746	1.187	0.9449	0.707062	0.679384	0.718331	0.412946	0.139141	0.0830813	0.720282	0.455639	0.138887	0.0836126	1.22777	2.21238	2.2247	2.0791	1.99583	1.96677	1.9765	2.36037	2.41782	2.4582	2.43979	2.13485	2.13682
7.85314	7.86162	7.88159	7.92309	8.0401	8.08806	7.84912	7.7541	7.77209	7.7501	7.89311	7.81482	7.57578	7.5551	7.87867	8.00503	8.00851	8.119	7.83614	0.721227	1.44233	1.18289	0.977713	0.797015	0.753536	1.18668	0.92412	0.726434	0.654473	0.721368	0.40792	0.152277	0.0582832	0.723344	0.4441	0.13419	0.0620079	1.2348	2.22303	2.23302	2.079	1.998	1.98201	1.98	2.36703	2.41501	2.44801	2.468	2.14302	2.13399
7.88174	7.88762	7.89926	7.93628	8.04829	8.08872	7.88837	7.8118	7.82491	7.81074	7.91236	7.89386	7.64693	7.6128	7.91855	8.00876	8.01098	8.119	7.87048	0.724725	1.44572	1.18921	0.978762	0.796996	0.741222	1.19369	0.923934	0.711313	0.668049	0.725824	0.420073	0.169646	0.0718685	0.725174	0.439237	0.132583	0.0607755	1.24277	2.22953	2.237	2.07853	2.00047	1.98373	1.97557	2.37248	2.42186	2.4529	2.46702	2.14707	2.13161
7.93413	7.9323	7.93429	7.95868	8.0616	8.10348	7.93276	7.85861	7.86269	7.87248	7.96166	7.97147	7.72435	7.67746	7.96909	8.02287	8.01267	8.11603	7.90438	0.736821	1.45592	1.2005	0.979312	0.792735	0.73781	1.19855	0.957087	0.749502	0.66954	0.73831	0.432901	0.180591	0.0932104	0.737137	0.432939	0.131153	0.0598477	1.25483	2.24105	2.2455	2.08297	2.00548	1.98846	1.97596	2.37407	2.42497	2.46192	2.46997	2.16103	2.13665
7.98308	7.9811	7.99208	8.01356	8.12047	8.14797	7.98213	7.94264	7.97618	7.9837	8.01657	8.06165	7.82823	7.82881	8.01109	8.06108	8.024	8.119	7.9661	0.741858	1.46169	1.20363	0.978243	0.79148	0.730171	1.20672	0.952688	0.73994	0.687252	0.745363	0.440294	0.173597	0.0807842	0.740057	0.422518	0.146357	0.0584497	1.25462	2.24656	2.2455	2.07901	2.00601	1.98003	1.96804	2.37899	2.43899	2.46251	2.46899	2.16655	2.13398
8.01405	8.01951	8.01719	8.03356	8.09467	8.12119	8.03243	8.00143	8.04891	8.06873	8.04552	8.11764	7.85784	7.95314	8.06763	8.06193	8.02419	8.11998	8.0025	0.767558	1.47047	1.23341	0.99033	0.785017	0.734089	1.20961	0.960581	0.747546	0.694936	0.765552	0.445759	0.114384	0.0610138	0.760157	0.443588	0.149034	0.058234	1.26343	2.2828	2.24547	2.0859	2.00994	2.00105	1.97294	2.37304	2.43739	2.47035	2.46603	2.19838	2.12992
8.03568	8.05762	8.05959				8.04278	8.01866	8.08047	8.11238	8.0678	8.15538	7.96211	8.0398		8.06299	8.02197	8.11603	8.03173	0.75939	1.45476	1.21534				1.20535	0.950127	0.757033	0.695177	0.761935	0.446668	0.133139	0.0697566		0.441999	0.137429	0.0531736	1.24566	2.24054	2.24492	2.07705				2.38488	2.43296	2.46908	2.46998	2.1655	2.13491
8.09821	8.10822	8.09317	8.06814	8.07763	8.12059	8.13826	8.10816	8.22536	8.24849	8.10818	8.26023	8.08817	8.13928	8.14224			8.10801	8.08122	0.761867	1.49698	1.22606	0.981859	0.790989	0.764304	1.21035	0.9875	0.773529	0.745362	0.761072	0.496687	0.146819	0.0475094	0.764424			0.0512466	1.29407	2.25093	2.25101	2.09398	2.00099	1.98997	1.98646	2.35595	2.45098	2.45802	2.46397	2.15994	2.13605
8.11562	8.14315	8.12365	8.09238	8.14389	8.15945	8.15988	8.15286	8.25674	8.3348	8.13008	8.30141	8.1948	8.31145	8.16026	8.05331	8.01604	8.11682	8.11709	0.75704	1.47695	1.22166	0.976318	0.775428	0.731532	1.2061	0.976744	0.792499	0.737264	0.75875	0.503034	0.146301	0.108659	0.756709	0.449832	0.0968905	0.0430001	1.27176	2.24315	2.24676	2.09003	1.99997	1.97577	1.96391	2.36707	2.43775	2.46201	2.45883	2.16071	2.144
8.14888	8.18679	8.16028	8.11573	8.1577	8.17711	8.19946	8.20176	8.32271	8.36528	8.16331	8.31968	8.312	8.42504	8.19492	8.07628	8.0199	8.12394	8.15978	0.750806	1.46771	1.21421	0.974784	0.76932	0.727067	1.19899	0.988813	0.804053	0.748838	0.753104	0.487304	0.151525	0.0774125	0.750314	0.453466	0.104348	0.0658202	1.2627	2.23603	2.24449	2.08498	2.00201	1.97145	1.95449	2.36388	2.43548	2.45758	2.45454	2.1525	2.14257
8.17565	8.21766	8.18014	8.13311	8.16906	8.18206	8.24114	8.23466	8.36211	8.40411	8.18414	8.34814	8.41216	8.53317	8.22813	8.12611	8.05505		8.18816	0.743569	1.46294	1.21132	0.971426	0.765152	0.71071	1.18728	0.978795	0.801093	0.750742	0.746282	0.461368	0.167627	0.103377	0.743209	0.400082	0.150139		1.25853	2.23751	2.24149	2.08553	2.00356	1.9695	1.951	2.35945	2.4405	2.46198	2.45298	2.15301	2.15105
8.19888	8.26092			8.18757	8.20837	8.26492	8.27379	8.42975	8.46881	8.23463	8.35853	8.51117	8.63905	8.22433				8.24175	0.757033	1.43374			0.804366	0.712784	1.18776	0.970063	0.802661	0.75185	0.760048	0.493919	0.153864	0.0953383	0.754749				1.22385	2.27446	2.22814			1.98282	1.949	2.3772	2.45391	2.44924	2.44122	2.20042	2.19126
8.24065	8.29869					8.31558	8.33945	8.48058	8.52652	8.28657	8.44725	8.55861	8.69058	8.26169				8.2777	0.763337	1.42634					1.17991	0.959597	0.803186	0.749599	0.765325	0.412609	0.159897	0.107466	0.762018				1.2138	2.27302	2.22403					2.36609	2.44805	2.44107	2.43108	2.19604	2.17217
8.27311						8.35605				8.31908	8.47105	8.602	8.72101	8.29612	8.25808				0.742048						1.17227				0.742989	0.387868	0.109419	0.0812948	0.742607	0.477906				2.27395						2.36101				2.19695	2.16899
8.35726						8.39715	8.39793	8.5413	8.60731	8.3817	8.51313	8.60004	8.72982	8.393	8.32364				0.732498						1.17692	0.950964	0.799069	0.740759	0.734084	0.425952	0.12442	0.0691512	0.732186	0.482799				2.23481						2.37276	2.41367	2.43404	2.42406	2.15781	2.16214
8.4155						8.4436	8.47929	8.58263	8.64368	8.4504	8.56158	8.60793	8.73	8.44654	8.38249		8.42425		0.751381						1.18266	0.930123	0.753082	0.717723	0.757729	0.495363	0.132006	0.0678493	0.745946	0.48965		0.199529		2.28257						2.3621	2.42688	2.43202	2.42697	2.20557	2.16894
8.45905	8.49007	8.48002		8.42494	8.42993	8.47909	8.49104	8.613	8.65102	8.49702	8.59001	8.61501	8.727	8.49007	8.43713		8.4871	8.45806	0.745055	1.43272	1.21856		0.803069	0.750772	1.19145	0.931781	0.766391	0.725663	0.750451	0.443587	0.138131	0.0609028	0.740649	0.440236		0.151132	1.2249	2.27691	2.208	2.07898		1.98097	1.96199	2.362	2.41698	2.42901	2.425	2.2059	2.157
8.48456	8.52736	8.49081		8.38961	8.39363	8.52619	8.51165	8.61398	8.66083	8.50683	8.59393	8.61795	8.72503	8.53031	8.50975		8.54009	8.48946	0.74214	1.43534	1.20137		0.758782	0.685661	1.19239	0.938101	0.761327	0.700051	0.745485	0.441968	0.138857	0.0569579	0.739923	0.426909		0.141171	1.22822	2.2249	2.20702	2.06917		1.96429	1.9561	2.36102	2.40815	2.43293	2.42598	2.15193	2.15897
8.54151	8.5746	8.5495		8.52979	8.56254	8.55972	8.57248	8.64573	8.66397	8.57938		8.62494	8.72599	8.56669	8.57842			8.54156	0.753829	1.43884	1.23015		0.81384	0.755945	1.20119	0.934066	0.73107	0.684807	0.749039		0.143758	0.0566025	0.759531	0.421148			1.23576	2.28349	2.20006	2.07891		1.98383	1.97682	2.35505	2.40998	2.43399	2.42501	2.20454
8.56916	8.61712	8.56718	8.50129	8.52134	8.53238	8.5991	8.58309	8.65304	8.66604	8.59218	8.62909	8.62995	8.72898	8.60814	8.64318	8.44223	8.56297	8.56913	0.746669	1.44014	1.20815	0.951493	0.752459	0.699834	1.20069	0.942436	0.742703	0.689414	0.74348	0.426944	0.141882	0.0530713	0.750907	0.415888	0.129816	0.0936374	1.24041	2.22607	2.20099	2.05599	2.00002	1.96208	1.95202	2.35701	2.411	2.43201	2.41802	2.15306	2.20393
8.62485	8.66109	8.63167	8.60682	8.6425	8.66722	8.63427	8.61435	8.6677	8.68168	8.65667	8.66231	8.6104	8.72018	8.65699	8.70767	8.52528	8.5532	8.61603	0.75347	1.44798	1.19681	0.981373	0.780844	0.740677	1.2113	0.948162	0.751136	0.697856	0.747086	0.42111	0.124813	0.0535207	0.760776	0.433291	0.131975	0.0567909	1.24994	2.2505	2.19806	2.05404	2.00882	1.99041	1.95886	2.35994	2.41198	2.4369	2.42584	2.17456	2.18048
8.65773	8.69769	8.6677	8.67444	8.71639	8.73841	8.67763	8.62987	8.67792	8.69291	8.69072	8.66597	8.62289	8.71901	8.68675	8.77444	8.62218	8.66306	8.65468	0.753402	1.44496	1.20965	0.987354	0.786943	0.751177	1.20762	0.953436	0.756505	0.696305	0.751047	0.422259	0.128604	0.0463813	0.756826	0.444666	0.127667	0.0510527	1.25015	2.22026	2.20097	2.054	1.99611	1.97613	1.96594	2.36099	2.41398	2.44493	2.43691	2.14426	2.16513
8.6781	8.74606	8.71708	8.70016	8.77118	8.80321	8.70808	8.66205	8.68806	8.70904	8.7081	8.67705	8.63701	8.72202	8.71309	8.83409	8.74121	8.79527	8.6931	0.757345	1.45352	1.21129	0.980176	0.786071	0.728127	1.21405	0.957896	0.757469	0.697723	0.754504	0.426933	0.132491	0.0457186	0.761046	0.464708	0.129868	0.0557855	1.25292	2.217	2.20001	2.05298	1.98798	1.95801	1.93501	2.359	2.418	2.44501	2.44601	2.142	2.15499
8.72907	8.77645	8.75727	8.78643	8.86431	8.913	8.7522	8.68655	8.72139	8.73159	8.76104	8.70155	8.64388	8.73084	8.76211	8.88114	8.85297	8.93545	8.74407	0.754659	1.4495	1.20791	0.993724	0.802521	0.736812	1.21216	0.95567	0.75692	0.694057	0.751131	0.438804	0.138403	0.045003	0.759115	0.463404	0.14472	0.0586774	1.24793	2.21602	2.20589	2.04318	1.97818	1.96095	1.93893	2.35998	2.418	2.45286	2.45288	2.14396	2.14714
8.75082	8.81863	8.79071	8.80188	8.92548	8.97646	8.78175	8.72169	8.7329	8.75579	8.77885	8.70597	8.65094	8.731	8.78976	8.92066	8.96503	9.07281	8.76681	0.749693	1.4454	1.20747	0.991105	0.8233	0.748449	1.20994	0.951407	0.751369	0.68489	0.746213	0.438316	0.138282	0.04385	0.754292	0.447856	0.138061	0.0615056	1.24714	2.216	2.20699	2.04697	1.98097	1.95307	1.93702	2.36099	2.418	2.45597	2.45498	2.14202	2.14997
8.80206	8.86205	8.84106	8.86507	8.99507	9.04309	8.83304	8.75605	8.76006	8.78203	8.83207	8.73904	8.65701	8.73101	8.84004	8.95207	9.06512	9.19111	8.81606	0.737671	1.43707	1.19939	0.993721	0.828575	0.759805	1.19913	0.946407	0.748477	0.685877	0.735724	0.441823	0.139798	0.0445506	0.740969	0.43978	0.143003	0.0830652	1.24129	2.21901	2.211	2.053	1.982	1.953	1.94101	2.36001	2.42	2.468	2.461	2.147	2.14301
8.84707	8.89629	8.88901	8.91987	9.04987	9.11354	8.86239	8.79421	8.80703	8.80649	8.88393	8.77035	8.66386	8.73492	8.87331	9.00491	9.1522	9.27232	8.86009	0.730978	1.43354	1.19097	0.987185	0.8247	0.763739	1.19315	0.936848	0.738428	0.683617	0.731527	0.428858	0.138252	0.0449811	0.732544	0.432363	0.145214	0.109455	1.23291	2.22292	2.21394	2.05496	1.98298	1.95594	1.94786	2.36784	2.42196	2.46702	2.46394	2.14896	2.14888
8.88569	8.94758	8.92174	8.97357	9.10952	9.17153	8.91061	8.84261	8.83577	8.84072	8.91178	8.79976	8.67392	8.735	8.9226	9.04964	9.15698	9.28789	8.89373	0.721101	1.42767	1.18585	0.986683	0.828091	0.769602	1.18684	0.93787	0.740333	0.668564	0.721006	0.415756	0.134064	0.0463984	0.723136	0.430177	0.146192	0.0943891	1.22958	2.22201	2.21995	2.05996	1.97705	1.956	1.95395	2.36701	2.42101	2.46898	2.47094	2.14702	2.15396
8.93609	8.98309	8.97608	9.01706	9.16105	9.22007	8.9521	8.89008	8.89805	8.87608	8.96609	8.8591	8.68904	8.74103	8.9661	9.10706	9.17703	9.29802	8.94408	0.714912	1.42392	1.18185	0.981683	0.827075	0.7695	1.18245	0.937573	0.738041	0.678003	0.712474	0.425254	0.132575	0.0473673	0.71943	0.426641	0.140724	0.0769201	1.22387	2.227	2.22302	2.06401	1.98102	1.96502	1.96401	2.37601	2.42801	2.46703	2.47401	2.15499	2.156
8.98315	9.03309	9.01824	9.04745	9.18752	9.25929	9.00308	8.93518	8.92354	8.91824	9.01315	8.91302	8.70865	8.75573	9.01708	9.1404	9.19272	9.30979	8.98624	0.71599	1.42152	1.17859	0.983085	0.824418	0.769362	1.18367	0.933955	0.738796	0.663768	0.71471	0.416479	0.129643	0.0512988	0.719204	0.437857	0.143127	0.0716062	1.22285	2.22602	2.23184	2.06891	1.99279	1.97384	1.96989	2.37895	2.43095	2.4837	2.47793	2.15107	2.15404
9.03458	9.07069	9.0666	9.09957	9.23759	9.28975	9.0526	8.99055	8.9726	8.97652	9.06755	8.97846	8.75164	8.76889	9.06858	9.18166	9.20986	9.31694	9.0356	0.719124	1.42473	1.18244	0.974155	0.817021	0.759899	1.18378	0.93503	0.741755	0.723044	0.717537	0.405431	0.138496	0.0586692	0.722631	0.439528	0.142555	0.0636753	1.22703	2.23493	2.23795	2.07793	2.0049	1.97995	1.97793	2.38098	2.42802	2.48598	2.47502	2.15893	2.15102
9.08109	9.11308	9.09808	9.12209	9.25105	9.31202	9.0871	9.03809	9.03711	9.03311	9.11409	9.05814	8.82114	8.94515	9.11209	9.21002	9.21701	9.32299	9.0691	0.725932	1.43319	1.18716	0.981877	0.817188	0.7533	1.19025	0.936611	0.737821	0.665187	0.724487	0.404184	0.143942	0.108932	0.729147	0.43544	0.13626	0.0551175	1.23027	2.239	2.243	2.079	2.00802	1.98601	1.982	2.388	2.43501	2.481	2.47801	2.162	2.14799
9.12803	9.15415	9.13915	9.17197	9.27647	9.3218	9.14089	9.08699	9.09579	9.09179	9.16103	9.1354	8.89644	9.02338	9.16001	9.21882	9.21994	9.31712	9.12093	0.737942	1.43763	1.19586	0.985691	0.805335	0.748107	1.1958	0.937149	0.738535	0.674213	0.738902	0.406483	0.144753	0.109812	0.738487	0.430238	0.136407	0.0483793	1.23641	2.23802	2.24398	2.07998	2.01682	1.99188	1.982	2.38898	2.4399	2.48296	2.48094	2.16102	2.14506
9.16569	9.20061	9.17471	9.19382	9.29386	9.33886	9.17373	9.13361	9.1565	9.15646	9.19076	9.21633	8.98328	9.10929	9.20364	9.23586	9.22595	9.317	9.15373	0.743376	1.44647	1.20118	0.984342	0.80159	0.741297	1.20124	0.946997	0.745898	0.68266	0.74394	0.417289	0.147388	0.112676	0.744173	0.415554	0.135756	0.0484086	1.24156	2.24395	2.24697	2.08	2.01799	1.99101	1.98002	2.38999	2.44397	2.47507	2.47505	2.16596	2.14797
9.21204	9.23308	9.21306	9.22903	9.30702	9.35601	9.22605	9.18608	9.2291	9.23212	9.24203	9.2871	9.07917	9.10422	9.24605	9.25103	9.22601	9.31695	9.19905	0.755533	1.45226	1.21134	0.986541	0.795065	0.725191	1.20726	0.952062	0.748293	0.690675	0.758662	0.429919	0.140088	0.0622967	0.753026	0.413477	0.136646	0.0482475	1.25007	2.24701	2.248	2.082	2.01801	1.99	1.97899	2.391	2.445	2.471	2.47	2.17201	2.151
9.23753	9.28112	9.25032	9.25061	9.3178	9.36091	9.26037	9.23707	9.29382	9.30664	9.25968	9.35084	9.18605	9.24149	9.27841	9.27162	9.22993	9.28754	9.23337	0.757524	1.4578	1.21565	0.987463	0.792192	0.726025	1.2111	0.966005	0.768943	0.706383	0.75974	0.435861	0.138735	0.0602081	0.756585	0.424204	0.13443	0.0466885	1.25555	2.25289	2.24996	2.08102	2.02193	1.99	1.97311	2.391	2.44304	2.471	2.47098	2.17691	2.14904
9.27964	9.31968	9.2857	9.28273	9.33981	9.36992	9.31454	9.28659	9.36143	9.38732	9.30164	9.41744	9.29509	9.34811	9.32362	9.29183	9.23297	9.30683	9.27267	0.763103	1.45898	1.22228	0.984198	0.785903	0.72484	1.2143	0.972517	0.781	0.717676	0.764133	0.466232	0.126821	0.0507801	0.762847	0.435813	0.129958	0.046422	1.25947	2.25498	2.24901	2.081	2.01208	1.98405	1.96705	2.38803	2.44597	2.47497	2.471	2.17799	2.149
9.30707	9.36307	9.31706	9.29906	9.35204	9.38402	9.34709	9.33609	9.42312	9.46413	9.32607	9.45711	9.42422	9.54918	9.35108	9.30202	9.25404	9.36495	9.31608	0.761926	1.45989	1.22294	0.983015	0.784321	0.718636	1.21982	0.972744	0.786227	0.72559	0.764935	0.461308	0.135638	0.101466	0.759667	0.399556	0.139118	0.0702968	1.25737	2.253	2.243	2.082	2.00999	1.97598	1.95599	2.389	2.44801	2.48399	2.47	2.178	2.153
9.34423	9.39729	9.34738	9.33134	9.37258	9.39184	9.39501	9.38107	9.48669	9.53259	9.36029	9.51481	9.53472	9.64013	9.39117	9.30984	9.27556	9.34148	9.35519	0.759637	1.45914	1.22164	0.980482	0.77995	0.721932	1.21593	0.979795	0.800153	0.736005	0.762383	0.429642	0.139775	0.0632767	0.757975	0.407536	0.14302	0.0429729	1.25438	2.25202	2.243	2.08004	2.00412	1.9662	1.95012	2.39096	2.45094	2.48008	2.47196	2.17702	2.15202
9.38862	9.44757	9.3946	9.3667	9.39779	9.40985	9.43566	9.43058	9.53856	9.59547	9.4066	9.56061	9.64407	9.76593	9.43959	9.37246		9.43717	9.39962	0.749993	1.45223	1.21001	0.964558	0.764394	0.714396	1.21055	0.993661	0.816471	0.75117	0.755083	0.416944	0.137649	0.0773412	0.746083	0.495449		0.199171	1.24661	2.24903	2.23804	2.07603	2.00301	1.95807	1.93711	2.38604	2.451	2.47802	2.47002	2.17006	2.14903
9.4191	9.47809	9.42207	9.39907	9.42408	9.43406	9.48505	9.48308	9.60206	9.6681	9.4351	9.5991	9.72009	9.8471	9.4691	9.41303			9.43608	0.746157	1.44638	1.20523	0.958982	0.758876	0.701381	1.19499	0.979659	0.808424	0.748859	0.753433	0.415176	0.157594	0.10511	0.740281	0.489452			1.23942	2.24699	2.23399	2.074	1.99701	1.951	1.92601	2.39	2.45299	2.47899	2.46599	2.16899	2.148
9.47497	9.52808	9.46324	9.43828	9.47113	9.46935	9.51544	9.52621	9.63833	9.72495	9.49097	9.65399	9.77303	9.90199	9.52301	9.42871		9.47887	9.47822	0.738658	1.43691	1.19924	0.948709	0.750975	0.702156	1.19384	0.984491	0.810767	0.75375	0.743974	0.407108	0.126286	0.0824762	0.735036	0.462761		0.191105	1.23328	2.24209	2.22909	2.07498	2.00191	1.95002	1.92895	2.38804	2.45005	2.47507	2.46207	2.16311	2.14898
9.51666	9.56173	9.50367	9.48859	9.51366	9.51959	9.5646	9.56766	9.69752	9.77757	9.53068	9.68872	9.78193	9.90796	9.56367	9.49744		9.54744	9.5157	0.733938	1.43268	1.18913	0.951585	0.751435	0.680112	1.18902	0.978609	0.815224	0.751817	0.738514	0.403994	0.12086	0.0755239	0.73125	0.484794		0.199547	1.22942	2.23605	2.22602	2.06905	1.99407	1.94802	1.92107	2.37907	2.44504	2.47103	2.46002	2.15507	2.15892
9.57007	9.61206	9.55507	9.53708	9.57208	9.57609	9.60907	9.61005	9.72806	9.81204	9.58807	9.73205	9.80901	9.92701	9.62206	9.55511		9.49307	9.56206	0.729222	1.43374	1.18741	0.945044	0.745884	0.674629	1.18387	0.975821	0.806364	0.754465	0.732884	0.402774	0.108653	0.0445264	0.727591	0.485146		0.16827	1.22957	2.22699	2.21799	2.06399	1.98999	1.94399	1.92201	2.37299	2.43499	2.46799	2.456	2.14798	2.16299
9.61507	9.65218	9.60007	9.58991	9.62883	9.63577	9.65799	9.64332	9.76622	9.83846	9.63307	9.76728	9.81684	9.9319	9.66022	9.63045		9.54395	9.60316	0.730827	1.43334	1.18752	0.940993	0.742098	0.674013	1.183	0.976692	0.808898	0.751364	0.735614	0.405817	0.110953	0.0420509	0.728149	0.468963		0.167956	1.23219	2.22014	2.21212	2.0542	1.98412	1.94008	1.92788	2.36516	2.43108	2.45918	2.45502	2.13722	2.15614
9.65169	9.68869	9.64462	9.63859	9.6875	9.70243	9.69469	9.6896	9.79476	9.8618	9.67266	9.78981	9.81997	9.92506	9.69768	9.75394			9.64861	0.735212	1.44231	1.18938	0.946591	0.747473	0.678977	1.18877	0.975084	0.798907	0.743974	0.73915	0.415725	0.119169	0.0431798	0.733206	0.419962			1.2378	2.22297	2.20506	2.05103	1.98301	1.94694	1.928	2.35707	2.42109	2.45801	2.44806	2.13898	2.15699
9.70416	9.72915	9.69017	9.6962	9.74926	9.77528	9.73912	9.71914	9.8291	9.88505	9.72517	9.81109	9.82101	9.91899	9.74516	9.77014		9.68612	9.68615	0.739196	1.44686	1.19632	0.95661	0.75859	0.687971	1.19358	0.974246	0.799055	0.734563	0.742638	0.420802	0.121307	0.0451407	0.737485	0.443462		0.130237	1.24282	2.22105	2.2	2.048	1.98699	1.953	1.93502	2.351	2.41498	2.45497	2.44398	2.13806	2.15715
9.74529	9.76636	9.73424	9.74713	9.81389	9.84481	9.76948	9.75538	9.85358	9.89778	9.76728	9.83263	9.82395	9.91605	9.78629	9.8054		9.7155	9.72336	0.743329	1.45531	1.20089	0.966766	0.771115	0.698214	1.20106	0.978359	0.797723	0.730264	0.742139	0.423749	0.123109	0.045317	0.746269	0.418783		0.116938	1.25109	2.2328	2.19902	2.048	1.98503	1.95398	1.9409	2.35198	2.41107	2.44713	2.44007	2.15275	2.19534
9.78371	9.81166	9.77569	9.80556	9.88149	9.91845	9.79977	9.78379	9.87782	9.90693	9.80571	9.84392	9.82698	9.916	9.82372	9.85562		9.75173	9.76171	0.750784	1.46142	1.21154	0.972875	0.779795	0.710676	1.21096	0.976812	0.794058	0.731599	0.747122	0.426122	0.123458	0.0451711	0.755848	0.407771		0.0404827	1.25867	2.23201	2.199	2.04602	1.98103	1.95499	1.94001	2.35696	2.40902	2.44303	2.43702	2.15201	2.19997
9.82409	9.84712	9.82809	9.85912	9.94814	9.98714	9.84706	9.81107	9.89106	9.92404	9.85309	9.86503	9.82201	9.897	9.85809	9.91819	9.74325	9.75936	9.8021	0.754389	1.46797	1.21837	0.987243	0.798646	0.729642	1.21468	0.975274	0.78638	0.733104	0.750158	0.4078	0.113889	0.0447507	0.759898	0.421084	0.107561	0.0366772	1.26612	2.22701	2.19901	2.044	1.983	1.955	1.94401	2.35	2.408	2.442	2.43601	2.148	2.18591
9.85931	9.8931	9.86233	9.90608	10.0029	10.039	9.87054	9.83944	9.91552	9.93871	9.88733	9.87481	9.8269	9.897	9.89331	9.99254	9.83813	9.89729	9.83927	0.761598	1.47197	1.22235	1.00758	0.819981	0.745959	1.2219	0.976947	0.786419	0.730658	0.757192	0.415352	0.113635	0.045005	0.766991	0.437801	0.119397	0.0471344	1.27231	2.22994	2.20194	2.044	1.98202	1.95598	1.94792	2.34902	2.40898	2.442	2.43796	2.148	2.15167
9.89176	9.92179	9.91462	9.95862	10.0665	10.1105	9.90971	9.86482	9.92394	9.9519	9.92671	9.88294	9.83792	9.89899	9.92477	10.0456	9.95911	10.0082	9.87772	0.763646	1.47522	1.22446	1.00822	0.827537	0.758489	1.22436	0.977447	0.782608	0.727642	0.759921	0.423044	0.115576	0.0439578	0.768589	0.470976	0.124524	0.0498613	1.27668	2.23099	2.20399	2.04301	1.98001	1.95799	1.95098	2.35198	2.41198	2.44597	2.44793	2.14999	2.14207
9.92811	9.96908	9.95513	10.0071	10.1222	10.1842	9.93515	9.89307	9.95302	9.96805	9.96011	9.90205	9.84102	9.909	9.96111	10.0891	10.0753	10.1564	9.92109	0.760388	1.47461	1.22226	1.01339	0.837093	0.77222	1.22829	0.974466	0.771252	0.718982	0.756623	0.434001	0.118379	0.0434009	0.765523	0.466245	0.110769	0.0495009	1.27522	2.23698	2.21001	2.04801	1.97601	1.96497	1.95602	2.354	2.41402	2.451	2.45303	2.15397	2.136
9.96732	9.99751	10.0002	10.0463	10.1829	10.241	9.98612	9.91856	9.96086	9.98373	9.99834	9.91871	9.8469	9.909	9.99934	10.1313	10.19	10.2887	9.95147	0.749115	1.47104	1.2168	1.00956	0.844924	0.779061	1.21494	0.973123	0.771997	0.71264	0.747341	0.437902	0.121417	0.0437047	0.752545	0.443583	0.117494	0.0567839	1.27098	2.22914	2.21197	2.05095	1.98092	1.95615	1.96288	2.35302	2.4199	2.45198	2.46185	2.14515	2.13502
10.0037	10.0516	10.0357	10.0946	10.2356	10.2996	10.0118	9.9587	9.9868	10.0029	10.0357	9.95374	9.84998	9.91098	10.0367	10.1727	10.2645	10.3853	10.0036	0.73969	1.46195	1.20918	1.00842	0.84773	0.782793	1.21402	0.966708	0.765926	0.706158	0.740173	0.436412	0.121807	0.0433527	0.741264	0.411103	0.143613	0.0824862	1.26269	2.22106	2.21994	2.051	1.981	1.96493	1.96995	2.35498	2.42496	2.45795	2.46696	2.14103	2.13401
10.0421	10.0851	10.0791	10.1282	10.2811	10.3471	10.0631	9.98511	10.0031	10.0221	10.0731	9.98112	9.85803	9.91102	10.0741	10.2072	10.35	10.45	10.0371	0.729413	1.45516	1.20016	1.00393	0.852057	0.784909	1.20627	0.956608	0.755858	0.705023	0.731073	0.429108	0.121879	0.0433656	0.730225	0.406762	0.11731	0.0764093	1.25605	2.21999	2.22403	2.05601	1.985	1.96201	1.97301	2.361	2.43101	2.46701	2.47101	2.137	2.133
10.0891	10.1252	10.1114	10.181	10.3261	10.3921	10.1101	10.0242	10.0383	10.0514	10.1211	10.0232	9.86683	9.91688	10.1172	10.2609	10.348	10.4559	10.0831	0.720172	1.44585	1.19583	0.995839	0.840684	0.777741	1.19511	0.949039	0.74822	0.709708	0.721616	0.421392	0.121586	0.0453117	0.721678	0.400366	0.127892	0.0692115	1.24664	2.21608	2.23283	2.05992	1.98402	1.96494	1.97692	2.36002	2.4359	2.46994	2.4759	2.13602	2.13398
10.1396	10.1597	10.1626	10.2177	10.3598	10.4287	10.1467	10.0776	10.0698		10.1647	10.0697	9.8809	9.93288	10.1656	10.2987	10.3728	10.459	10.1168	0.71332	1.44202	1.18681	0.988583	0.83109	0.77083	1.18907	0.942904	0.74407		0.714501	0.411602	0.120895	0.0482683	0.715683	0.409809	0.115762	0.0573768	1.24186	2.22196	2.23995	2.06397	1.98797	1.96897	1.97998	2.36298	2.43699	2.48092		2.13997	2.13797
10.1831	10.1961	10.1971	10.2581	10.3881	10.457	10.1941	10.1141			10.2111	10.1292	9.90412	9.94605	10.2161	10.3431	10.39	10.47	10.1631	0.711324	1.4424	1.18359	0.98043	0.81487	0.759659	1.17933	0.947497			0.711994	0.40201	0.123835	0.0489154	0.714013	0.415399	0.110717	0.051397	1.23932	2.22502	2.24602	2.07102	1.99301	1.97101	1.97899	2.36901	2.44001			2.14301	2.13699
10.2302	10.2363	10.2402	10.2875	10.4126	10.4658	10.2294	10.1671			10.2572	10.1998	9.95806	9.96664	10.2622	10.3794	10.3929	10.4729	10.1915	0.712843	1.44644	1.1848	0.976223	0.80629	0.754952	1.17651	0.937485			0.713858	0.40202	0.139143	0.0599181	0.715189	0.427882	0.10957	0.0501026	1.24263	2.23188	2.25386	2.07886	1.99791	1.97395	1.97605	2.37195	2.44491			2.14595	2.13209
10.2697	10.2737	10.2728	10.3227	10.4319	10.4769	10.2667	10.2037			10.3007	10.2725	10.0265	10.0246	10.3017	10.4008	10.4009	10.4641	10.2347	0.715997	1.44911	1.1883	0.96918	0.789202	0.743641	1.18267	0.941818			0.71801	0.408245	0.149557	0.0656401	0.717513	0.428964	0.109113	0.0431996	1.24661	2.23696	2.25996	2.08297	2.00098	1.97896	1.976	2.37994	2.45096			2.14997	2.12704
[truncated: 64 more columns]
