# Supplementary material for: Kinematic Validation of a Multi-Kinect v2 Instrumented 10-Meter Walkway for Quantitative Gait Assessments
Source: PLoS One. 2015 Oct 13;10(10):e0139913. doi: 10.1371/journal.pone.0139913 (PMC4603795; doi:10.1371/journal.pone.0139913)
Supplement: S1 Data — (ZIP) [file pone.0139913.s001.zip › S1_Data/pp13_trial4.xls]

## Sheet: Sheet1
Kinect(x) SpineBase	Kinect(x) Head	Kinect(x) ShoulderLeft	Kinect(x) ElbowLeft	Kinect(x) WristLeft	Kinect(x) HandLeft	Kinect(x) ShoulderRight	Kinect(x) ElbowRight	Kinect(x) WristRight	Kinect(x) HandRight	Kinect(x) HipLeft	Kinect(x) KneeLeft	Kinect(x) AnkleLeft	Kinect(x) FootLeft	Kinect(x) HipRight	Kinect(x) KneeRight	Kinect(x) AnkleRight	Kinect(x) FootRight	Kinect(x) SpineShoulder	Kinect(y) SpineBase	Kinect(y) Head	Kinect(y) ShoulderLeft	Kinect(y) ElbowLeft	Kinect(y) WristLeft	Kinect(y) HandLeft	Kinect(y) ShoulderRight	Kinect(y) ElbowRight	Kinect(y) WristRight	Kinect(y) HandRight	Kinect(y) HipLeft	Kinect(y) KneeLeft	Kinect(y) AnkleLeft	Kinect(y) FootLeft	Kinect(y) HipRight	Kinect(y) KneeRight	Kinect(y) AnkleRight	Kinect(y) FootRight	Kinect(y) SpineShoulder	Kinect(z) SpineBase	Kinect(z) Head	Kinect(z) ShoulderLeft	Kinect(z) ElbowLeft	Kinect(z) WristLeft	Kinect(z) HandLeft	Kinect(z) ShoulderRight	Kinect(z) ElbowRight	Kinect(z) WristRight	Kinect(z) HandRight	Kinect(z) HipLeft	Kinect(z) KneeLeft
0.121	0.176935	0.169972	0.158972	0.212963	0.219	0.165954	0.137972	0.204018	0.213	0.153	0.103	0.042	0.120982	0.157	0.084	0.031	0.102018	0.143	0.74301	1.45767	1.20176	0.98103	0.76726	0.716009	1.20617	0.963552	0.739553	0.68273	0.74172	0.453014	0.132153	0.041865	0.745271	0.443892	0.146502	0.0549711	1.24854	2.228	2.21202	2.06001	2.01001	2.00802	2.017	2.36298	2.40401	2.39803	2.381	2.156	2.137
0.124003	0.183002	0.174003	0.162002	0.213002	0.226	0.175007	0.141005	0.208007	0.22	0.159001	0.107999	0.0459973	0.119	0.160002	0.087002	0.03	0.100999	0.150004	0.7428	1.45651	1.20144	0.97955	0.768211	0.719675	1.20726	0.96435	0.739418	0.68184	0.74144	0.454419	0.13189	0.0415396	0.74514	0.44299	0.14304	0.0545104	1.24821	2.227	2.21	2.062	2.009	2.008	2.014	2.36	2.403	2.397	2.382	2.153	2.139
0.128025	0.186059	0.179059	0.165025	0.216	0.226	0.185051	0.148068	0.218	0.220017	0.161034	0.107025	0.042	0.119	0.163025	0.0900254	0.03	0.1	0.156051	0.742571	1.45689	1.20107	0.979937	0.770159	0.712912	1.2079	0.963673	0.736991	0.681472	0.74095	0.453033	0.131918	0.0409614	0.745162	0.443098	0.143195	0.0551397	1.24761	2.22599	2.20798	2.05598	2.00699	2.007	2.014	2.35697	2.40094	2.397	2.38196	2.14899	2.13599
0.130973	0.192937	0.185937	0.167973	0.216	0.226	0.190946	0.155928	0.218	0.221982	0.164964	0.109973	0.042	0.119	0.165973	0.0929731	0.03	0.1	0.161946	0.7415	1.45468	1.20125	0.979613	0.77125	0.714268	1.20757	0.965236	0.737079	0.682828	0.739771	0.452168	0.131662	0.0399592	0.744278	0.442842	0.140326	0.0551004	1.24703	2.22501	2.20602	2.05402	2.00601	2.007	2.014	2.35403	2.39406	2.397	2.37704	2.14801	2.13501
0.135991	0.204978	0.191989	0.173989	0.220991	0.230991	0.200982	0.165982	0.219996	0.235974	0.167994	0.11	0.0459927	0.118002	0.174983	0.108971	0.03	0.1	0.175974	0.740642	1.45469	1.19882	0.97951	0.775822	0.715608	1.2079	0.96549	0.73718	0.683219	0.738872	0.451541	0.13139	0.0434037	0.743551	0.443758	0.139422	0.0549203	1.24535	2.21901	2.20201	2.052	2.00101	2.00201	2.00901	2.35101	2.39001	2.39201	2.376	2.147	2.135
0.141056	0.22604	0.20504	0.182	0.223016	0.237024	0.220048	0.17608	0.234056	0.249088	0.173016	0.116056	0.046	0.118	0.181064	0.119144	0.037	0.101	0.182072	0.738405	1.4495	1.19489	0.979881	0.780039	0.7128	1.202	0.962465	0.737309	0.681263	0.736616	0.450661	0.131509	0.0430885	0.741372	0.443641	0.137848	0.0552906	1.24277	2.21398	2.19795	2.04695	1.994	1.99697	2.0069	2.34398	2.38998	2.39098	2.366	2.14097	2.13298
0.147934	0.230953	0.209953	0.182	0.224981	0.239972	0.225944	0.185906	0.240934	0.259897	0.174981	0.122934	0.046	0.118	0.188925	0.136831	0.037	0.101	0.190916	0.737746	1.44842	1.19533	0.979959	0.781189	0.715207	1.20428	0.965521	0.750673	0.703686	0.736184	0.450779	0.131332	0.0429018	0.740439	0.442521	0.136344	0.0553693	1.24164	2.21103	2.19206	2.04106	1.994	1.99304	1.99511	2.34202	2.38703	2.38902	2.366	2.13704	2.13003
0.153005	0.245005	0.220002	0.191001	0.230002	0.242001	0.242002	0.202003	0.250002	0.269005	0.185001	0.126003	0.046	0.118	0.196005	0.164015	0.0470044	0.105001	0.210002	0.73667	1.44723	1.19681	0.976109	0.77887	0.713698	1.20401	0.956621	0.756362	0.703979	0.73535	0.450492	0.13108	0.0422202	0.739219	0.443252	0.139316	0.0560074	1.24109	2.206	2.191	2.038	1.988	1.988	1.991	2.336	2.381	2.385	2.362	2.133	2.129
0.162049	0.254131	0.223131	0.193148	0.23409	0.244049	0.245107	0.208148	0.253148	0.278107	0.187082	0.132082	0.046	0.118	0.205049	0.191205	0.0550986	0.107099	0.213099	0.736015	1.4479	1.19799	0.975055	0.777936	0.709995	1.20243	0.958659	0.759459	0.701864	0.73502	0.454043	0.130715	0.0425694	0.738161	0.445943	0.132566	0.0511592	1.24064	2.20295	2.18795	2.03695	1.98292	1.97891	1.98589	2.33496	2.37893	2.38398	2.36597	2.12897	2.12698
0.167946	0.269856	0.238856	0.210838	0.244901	0.249946	0.257883	0.225838	0.270838	0.290883	0.19691	0.14191	0.046	0.118	0.210946	0.215775	0.066892	0.118892	0.224892	0.735435	1.44689	1.19718	0.962535	0.764335	0.710604	1.20129	0.956103	0.76059	0.702336	0.73507	0.456795	0.130106	0.0425006	0.73712	0.428331	0.132094	0.0498718	1.23946	2.19705	2.18205	2.03105	1.97309	1.9681	1.97312	2.33004	2.37107	2.38103	2.36204	2.12504	2.12403
0.179977	0.285969	0.249979	0.213994	0.250988	0.251996	0.278959	0.234983	0.284973	0.310961	0.206981	0.155973	0.0489942	0.118	0.219983	0.236959	0.0919515	0.125986	0.238973	0.73556	1.44293	1.19666	0.961482	0.763851	0.699631	1.19806	0.947097	0.753284	0.699545	0.734401	0.466521	0.131098	0.0439372	0.738028	0.423399	0.129176	0.0450993	1.2365	2.19201	2.17601	2.02302	1.972	1.966	1.96901	2.31902	2.36701	2.38	2.35801	2.12201	2.122
0.184074	0.296197	0.261139	0.219164	0.257049	0.254107	0.286066	0.243131	0.291205	0.317172	0.213049	0.157057	0.0490246	0.118025	0.227074	0.267263	0.117271	0.164451	0.252164	0.735357	1.44086	1.19583	0.961248	0.763473	0.697859	1.1991	0.95151	0.756641	0.700306	0.733311	0.466295	0.131436	0.04379	0.738663	0.424842	0.138492	0.0551095	1.23552	2.19098	2.17298	2.02298	1.96697	1.95998	1.96496	2.31703	2.36795	2.37794	2.35597	2.11898	2.12498
0.19292	0.319786	0.277848	0.238822	0.262947	0.266884	0.293929	0.258857	0.315777	0.337813	0.218947	0.163938	0.0519733	0.120973	0.23592	0.298715	0.149706	0.21851	0.271822	0.734993	1.43583	1.19453	0.954987	0.755423	0.694114	1.19903	0.952679	0.746036	0.682997	0.73226	0.465695	0.128606	0.0425909	0.739017	0.429904	0.142315	0.0562497	1.23188	2.18803	2.17102	2.02102	1.96304	1.95802	1.96004	2.32096	2.36205	2.37106	2.35204	2.11702	2.12302
0.204005	0.337007	0.300006	0.260007	0.273005	0.277005	0.308009	0.263004	0.319001	0.346003	0.233004	0.170002	0.052	0.121	0.247004	0.329009	0.221019	0.278021	0.283006	0.734909	1.43501	1.19475	0.95272	0.75259	0.690991	1.19833	0.953638	0.743953	0.688207	0.731659	0.46779	0.1277	0.0430398	0.73931	0.434821	0.132905	0.0532844	1.23109	2.188	2.169	2.02	1.959	1.955	1.957	2.319	2.364	2.37	2.356	2.116	2.12
0.219151	0.357258	0.317232	0.280142	0.288312	0.292338	0.335107	0.274125	0.323125		0.245151	0.176125	0.0520267	0.120009	0.258169	0.357258	0.277597	0.339908	0.300214	0.732191	1.43213	1.19173	0.952418	0.752102	0.69303	1.19672	0.947464	0.753873		0.727556	0.467064	0.127281	0.0424969	0.738067	0.439162	0.146514	0.066085	1.2271	2.18898	2.16801	2.01702	1.95604	1.94896	1.95797	2.31303	2.36399	2.37694		2.11798	2.11799
0.235841	0.385729	0.342757	0.295851	0.322673	0.329645	0.346888	0.287869	0.336869		0.261841	0.189869	0.054972	0.120991	0.276823	0.385729	0.343375	0.440048	0.323776	0.732319	1.42839	1.19059	0.952252	0.753447	0.690861	1.19218	0.943527	0.748699		0.728164	0.469735	0.127419	0.0421533	0.737703	0.441537	0.139209	0.0534105	1.22505	2.18702	2.16899	2.01898	1.95996	1.94405	1.95503	2.31597	2.36301	2.37007		2.11602	2.11701
0.254962	0.407956	0.366952	0.331928	0.35793	0.365928	0.370952	0.300974	0.357958		0.284954	0.20497	0.062984	0.123994	0.294964	0.412946	0.416854	0.508864	0.345956	0.728977	1.42289	1.18591	0.941981	0.742662	0.679104	1.18864	0.947931	0.757991		0.723839	0.469471	0.129765	0.0426989	0.735335	0.441161	0.154799	0.0582301	1.22002	2.19099	2.171	2.01401	1.958	1.93801	1.94901	2.317	2.36899	2.40194		2.11899	2.118
0.278193	0.429294	0.393243	0.361327	0.391386	0.407394	0.390227	0.316185	0.363076	0.376143	0.304227	0.212059	0.063	0.124	0.31321	0.442336	0.480445	0.591562	0.36731	0.724432	1.41826	1.17761	0.948902	0.750511	0.682018	1.1899	0.945949	0.753849	0.702927	0.720285	0.46599	0.128895	0.0425083	0.729971	0.432222	0.150425	0.0640962	1.21703	2.19396	2.17105	2.01501	1.955	1.94008	1.94501	2.32104	2.37603	2.40704	2.39207	2.12195	2.11601
0.300789	0.463679	0.421734	0.399642	0.436578	0.453568	0.416752	0.337798	0.371917	0.392844	0.330752	0.218936	0.063	0.124	0.33777	0.481633	0.532513	0.657385	0.40366	0.717693	1.41137	1.17319	0.940925	0.737789	0.675887	1.18287	0.930594	0.736185	0.676854	0.71385	0.450782	0.124838	0.0423118	0.723074	0.430139	0.149826	0.0753647	1.20979	2.18905	2.17694	2.01599	1.955	1.94892	1.94599	2.32595	2.37897	2.41195	2.39993	2.11606	2.11699
0.327015	0.487016	0.452016	0.424022	0.471017	0.492019	0.443012	0.368006	0.389015	0.396009	0.364012	0.234012	0.0700033	0.124001	0.363018	0.51201	0.578009	0.708007	0.426014	0.714598	1.40756	1.16973	0.941027	0.744586	0.672858	1.17967	0.926499	0.732148	0.668169	0.710919	0.447851	0.130022	0.0423802	0.719928	0.431232	0.152361	0.0876387	1.20462	2.19	2.182	2.02	1.961	1.951	1.951	2.32701	2.38	2.42	2.41	2.116	2.119
0.364282	0.525227	0.491273	0.478236	0.512491	0.538491	0.473364	0.383318	0.426164	0.418209	0.394355	0.263246	0.0781091	0.127027	0.407218	0.535455	0.600127	0.726118	0.460246	0.710031	1.40487	1.1658	0.934688	0.736228	0.667923	1.1748	0.924633	0.702659	0.665728	0.707444	0.449599	0.134029	0.0427961	0.714216	0.435167	0.155337	0.08441	1.2027	2.19806	2.18708	2.03004	1.96302	1.95799	1.96002	2.342	2.38215	2.41417	2.42005	2.12009	2.11905
0.394688	0.549748	0.520698	0.503738	0.565456	0.591456	0.512597	0.417647	0.443819	0.440768	0.432607	0.289728	0.0898791	0.12997	0.430758	0.584496	0.613859	0.738869	0.486728	0.711168	1.40387	1.1716	0.940906	0.74791	0.681184	1.17116	0.926036	0.730613	0.683874	0.707826	0.449541	0.138197	0.0445322	0.715962	0.435912	0.153984	0.0790154	1.20586	2.20493	2.19591	2.03396	1.96498	1.95701	1.96198	2.342	2.39883	2.43281	2.42594	2.1299	2.12395
0.450862	0.595887	0.574867	0.562855	0.613882	0.641877	0.551904	0.454909	0.488889	0.480902	0.48188	0.35883	0.134889	0.145961	0.489855	0.602956	0.634948	0.74698	0.54386	0.708666	1.40524	1.16715	0.946207	0.751033	0.683944	1.17063	0.926389	0.73083	0.67585	0.706543	0.468324	0.171259	0.0563609	0.712538	0.438254	0.149062	0.069623	1.20351	2.20201	2.20498	2.04398	1.96899	1.96099	1.96898	2.35297	2.40299	2.431	2.427	2.12701	2.11402
0.485278	0.628348	0.598325	0.579371	0.664015	0.679263	0.590332	0.484371	0.512379	0.522263	0.519255	0.379402	0.145278	0.160136	0.525255	0.626193	0.640077	0.744015	0.570387	0.718685	1.41026	1.17036	0.951311	0.767726	0.696249	1.16851	0.927797	0.731812	0.680868	0.714549	0.440943	0.154425	0.0528222	0.72447	0.443768	0.147896	0.0681461	1.20825	2.22602	2.21512	2.05005	1.97412	1.96105	1.97404	2.35708	2.40412	2.43397	2.43305	2.15002	2.11796
0.520641	0.672551	0.639581	0.626521	0.66598	0.712661	0.632571	0.531521	0.560511	0.555661	0.551671	0.430481	0.180641	0.304533	0.557671	0.650751	0.6499	0.74598	0.619501	0.719314	1.41767	1.18144	0.954032	0.757098	0.698725	1.17919	0.935076	0.737205	0.671753	0.714441	0.415974	0.142392	0.0975754	0.725777	0.447264	0.144891	0.0638338	1.21288	2.22798	2.23084	2.05594	1.98885	1.96793	1.97895	2.3669	2.41885	2.43004	2.43894	2.15198	2.11305
0.577001	0.700001	0.693001	0.662001	0.714	0.746001	0.674001	0.587001	0.612001	0.614002	0.604001	0.518002	0.258002	0.389002	0.615001	0.674	0.661	0.746	0.649001	0.72355	1.42014	1.19304	0.96118	0.76724	0.70739	1.184	0.93456	0.712821	0.67273	0.72262	0.42042	0.15446	0.11238	0.72599	0.44418	0.14262	0.0624099	1.22093	2.211	2.235	2.073	1.998	1.972	1.971	2.374	2.424	2.444	2.44	2.137	2.107
0.612264	0.740326	0.711279	0.68824	0.718209	0.772093	0.706318	0.622426	0.655535	0.671465	0.63924	0.588643	0.329736	0.458713	0.651287	0.689085	0.664	0.749	0.693248	0.73214	1.42957	1.19711	0.957688	0.759781	0.70595	1.18768	0.935512	0.739292	0.676158	0.731961	0.423341	0.158984	0.116246	0.733697	0.440333	0.14006	0.0599788	1.22976	2.22005	2.24605	2.07401	1.99905	1.97395	1.96196	2.38505	2.43302	2.45403	2.44098	2.14605	2.11102
0.645671	0.781593	0.746651	0.7187	0.744738	0.783884	0.746603	0.676467	0.723332	0.730419	0.6697	0.670196	0.42308	0.549109	0.687642	0.699893	0.664	0.749	0.72469	0.73723	1.43305	1.2041	0.967573	0.770088	0.708475	1.19383	0.944699	0.750965	0.686082	0.739723	0.422241	0.149404	0.106882	0.735878	0.438241	0.138842	0.0598215	1.2323	2.22594	2.25293	2.07499	2.00593	1.96806	1.95705	2.39193	2.43597	2.45796	2.43803	2.15293	2.11397
0.684891	0.826874	0.782899	0.741936	0.76993	0.797961	0.784894	0.733841	0.783832	0.800805	0.708891	0.745791	0.513749	0.545014	0.729883	0.71795	0.667989	0.749	0.771869	0.748339	1.43911	1.20794	0.970582	0.774837	0.711212	1.19826	0.959728	0.762289	0.690418	0.750281	0.430387	0.142858	0.062514	0.747388	0.429006	0.139508	0.0595408	1.24134	2.23398	2.25799	2.07699	2.00101	1.95903	1.94503	2.39699	2.44697	2.44703	2.43401	2.16098	2.12297
0.721312	0.867374	0.834195	0.770086	0.780094	0.8	0.843234	0.78939	0.847584	0.885616	0.745327	0.819623	0.632943	0.693958	0.771257	0.73414	0.66807	0.734156	0.812319	0.749792	1.43828	1.21193	0.977017	0.779521	0.714212	1.20067	0.966733	0.764481	0.695413	0.753011	0.430831	0.145256	0.0698813	0.747583	0.429624	0.139254	0.058217	1.24039	2.23509	2.26203	2.08702	1.99899	1.95495	1.94091	2.39003	2.449	2.44293	2.42892	2.16205	2.12795
0.760602	0.914522	0.858751	0.78089	0.791881	0.8	0.872701	0.838502	0.921253	0.963213	0.786582	0.898203	0.751795	0.814775	0.803671	0.751821	0.67691	0.753801	0.852592	0.753819	1.43957	1.21424	0.981712	0.785915	0.719536	1.20157	0.969611	0.78224	0.708418	0.756861	0.446145	0.135974	0.0587033	0.751738	0.432689	0.139735	0.059101	1.24302	2.24589	2.26596	2.08898	1.99801	1.94807	1.93011	2.39396	2.449	2.43409	2.4191	2.16893	2.12107
0.802989	0.95199	0.89799	0.806993	0.800998	0.808998	0.924987	0.890987	0.995981	1.04598	0.821991	0.970981	0.905961	1.03194	0.852987	0.764997	0.683998	0.754	0.89199	0.75264	1.43649	1.21665	0.986479	0.790749	0.726798	1.20016	0.981687	0.794497	0.724486	0.75668	0.467305	0.142338	0.100029	0.749531	0.426672	0.14158	0.0527416	1.24174	2.242	2.267	2.086	1.992	1.944	1.927	2.4	2.445	2.429	2.408	2.167	2.121
0.846372	1.0043	0.934387	0.829325	0.810194	0.815163	0.967379	0.956441	1.06457	1.12566	0.876325	1.02848	1.03299	1.14805	0.886418	0.780194		0.764256	0.944232	0.747987	1.43166	1.21153	0.987464	0.793892	0.724309	1.19515	0.978409	0.798554	0.735234	0.753539	0.4731	0.173742	0.0943746	0.743917	0.398342		0.0501465	1.23458	2.24409	2.263	2.087	1.99199	1.93792	1.91397	2.39606	2.44701	2.41792	2.39087	2.16607	2.13195
0.893525	1.04261	0.983506	0.870585	0.834753	0.835792	1.01552	1.01244	1.13727	1.20916	0.917585	1.08939	1.15873	1.28067	0.939466	0.804753		0.796674	0.973703	0.74004	1.42547	1.20367	0.982837	0.794147	0.73429	1.18777	0.964352	0.807965	0.742061	0.745758	0.443894	0.157523	0.0873408	0.735901	0.401073		0.0294087	1.23046	2.25588	2.263	2.087	1.99101	1.9281	1.91004	2.40392	2.44799	2.4081	2.37417	2.17491	2.12606
0.946862	1.09087	1.01891	0.902917	0.864922	0.861932	1.06587	1.06586	1.19485	1.28181	0.96787	1.13987	1.24578	1.36678	0.990867	0.876812		0.917684	1.03384	0.737008	1.41701	1.20203	0.981892	0.796314	0.734629	1.17895	0.970184	0.817266	0.749192	0.742698	0.445126	0.173518	0.102071	0.732728	0.490486		0.21637	1.21765	2.24403	2.25901	2.08501	1.99	1.92102	1.90402	2.40201	2.44501	2.39803	2.35904	2.16503	2.126
0.995425	1.13144	1.07943	0.95441	0.899388	0.893343	1.11343	1.12439	1.25743	1.34637	1.02043	1.1854	1.37253	1.49652	1.04239	0.922455			1.07445	0.734099	1.41175	1.19445	0.976097	0.794527	0.734005	1.17872	0.971742	0.821781	0.759858	0.737904	0.448843	0.133535	0.0924813	0.731773	0.499436			1.21571	2.248	2.25198	2.08501	1.98301	1.91597	1.89999	2.39595	2.43891	2.39395	2.34695	2.16796	2.13507
1.05143	1.18941	1.13543	1.00845	0.950477	0.938537	1.17042	1.17548	1.31343	1.3955	1.07643	1.23747	1.31063	1.43364	1.09348	0.982386		1.01843	1.1334	0.733942	1.41489	1.18725	0.98094	0.796807	0.738652	1.17636	0.97855	0.831134	0.770174	0.735841	0.436101	0.159207	0.0926582	0.733552	0.49361		0.213615	1.2181	2.248	2.24903	2.08599	1.98498	1.91204	1.89802	2.38907	2.42712	2.38707	2.34007	2.16305	2.1449
1.11199	1.241	1.19699	1.06999	1.02399	1.00899	1.224	1.216	1.363	1.436	1.13899	1.263	1.314	1.44	1.15399	1.04999		0.985003	1.188	0.7381	1.42299	1.19965	0.97976	0.791211	0.73667	1.17937	0.97353	0.83365	0.77517	0.743699	0.444949	0.15836	0.0893103	0.73396	0.505729		0.187762	1.22552	2.237	2.241	2.078	1.984	1.907	1.895	2.391	2.419	2.384	2.343	2.156	2.147
1.17042	1.28543	1.24346	1.1416	1.09769	1.08472	1.27738	1.26939	1.3963	1.47522	1.19344	1.29929	1.33609	1.45206	1.21142	1.13021		1.06719	1.24141	0.743298	1.43051	1.19986	0.982561	0.796153	0.727196	1.18819	0.980478	0.824225	0.768275	0.748447	0.439999	0.151671	0.0762538	0.739508	0.49234		0.169207	1.23451	2.23102	2.23596	2.06898	1.98398	1.917	1.89705	2.37895	2.41108	2.37909	2.34406	2.15001	2.14806
1.22348	1.33947	1.30144	1.21726	1.18515	1.17611	1.32553	1.31852	1.43463	1.50273	1.24946	1.33565	1.34689	1.45992	1.26448	1.15674		1.09176	1.29349	0.750599	1.43515	1.20452	0.985224	0.795229	0.726695	1.19749	0.986501	0.82112	0.766349	0.755591	0.449983	0.148055	0.0691491	0.746839	0.403841		0.104282	1.24181	2.23298	2.23105	2.06603	1.98103	1.917	1.90294	2.37207	2.4209	2.38989	2.35192	2.15099	2.15592
1.27487	1.39087	1.35287	1.28484	1.2668	1.27276	1.3649	1.34095	1.45894	1.51198	1.30287	1.35096	1.34999	1.461	1.31587	1.31162		1.22866	1.34388	0.754082	1.44705	1.20853	0.977589	0.781643	0.728845	1.20186	0.985233	0.82104	0.756484	0.758164	0.452344	0.146574	0.0642718	0.75116	0.440528		0.12411	1.24925	2.22901	2.22701	2.05802	1.97202	1.92797	1.91497	2.373	2.42399	2.39898	2.36996	2.151	2.158
1.3244	1.44337	1.40843	1.35756	1.35982	1.37591	1.41731	1.38411	1.48707	1.53002	1.35139	1.38217	1.35803	1.46666	1.3644	1.35543			1.38643	0.759556	1.44961	1.20966	0.978942	0.779816	0.726666	1.21324	0.98297	0.808324	0.753634	0.760451	0.43971	0.140886	0.0565354	0.759721	0.428899			1.25455	2.22593	2.22201	2.05598	1.97509	1.93811	1.92514	2.37798	2.42602	2.40714	2.38821	2.14794	2.18702
1.37647	1.49151	1.46344	1.43026	1.46492	1.4928	1.4566	1.39885	1.49591	1.53198	1.40149	1.40378	1.36196	1.42245	1.41647	1.41044		1.35244	1.44144	0.761629	1.45375	1.21406	0.981751	0.784423	0.726165	1.22033	0.98685	0.808884	0.743801	0.760608	0.429406	0.133892	0.0391976	0.763679	0.414656		0.0783833	1.26084	2.21709	2.22299	2.05402	1.98688	1.95285	1.94282	2.37503	2.42798	2.42482	2.41572	2.14008	2.18997
1.42908	1.54511	1.5191	1.50512	1.56818	1.61421	1.5061	1.43205	1.50302	1.53201	1.45809	1.42103	1.36202	1.43902	1.46608	1.51615	1.34126	1.40127	1.4931	0.763718	1.45962	1.21678	0.998	0.806012	0.747438	1.22389	0.994072	0.805339	0.740914	0.760305	0.42152	0.129859	0.0436468	0.768082	0.454524	0.129351	0.0531358	1.26491	2.22401	2.222	2.06	1.98601	1.97403	1.96106	2.37199	2.43401	2.44406	2.44806	2.14901	2.15498
1.47336	1.60234	1.57237	1.57059	1.66581	1.72986	1.55737	1.45931	1.51605	1.53799	1.50535	1.43528	1.37107	1.45012	1.50936	1.59555	1.4831	1.54822	1.54637	0.762823	1.45868	1.21914	1.01972	0.839551	0.784209	1.22629	0.995042	0.804787	0.73786	0.757533	0.43255	0.134883	0.0472992	0.768992	0.472513	0.129762	0.056202	1.26653	2.22896	2.22299	2.05901	1.99097	1.98912	1.99227	2.36798	2.44207	2.47513	2.47823	2.15293	2.1459
1.51659	1.64361	1.61758	1.64233	1.76309	1.83402	1.60258	1.49665	1.52194	1.53701	1.5476	1.46968	1.37893	1.46486	1.55259	1.66138	1.61575	1.69562	1.59158	0.764346	1.45878	1.22271	1.02885	0.863832	0.817894	1.22682	0.994069	0.799628	0.735463	0.760334	0.462746	0.136495	0.0459923	0.769277	0.471658	0.132395	0.0540304	1.26213	2.22405	2.22201	2.05999	1.98704	2.00386	2.0247	2.36602	2.44993	2.49085	2.50574	2.14507	2.13411
1.56792	1.70091	1.6789	1.71788	1.85585	1.93384	1.65292	1.53494	1.53198	1.539	1.60091	1.47998	1.38499	1.465	1.60392	1.7209	1.76675	1.8827	1.63693	0.756922	1.45414	1.21431	1.02845	0.887571	0.857116	1.22512	1.00195	0.810502	0.742139	0.755648	0.463669	0.133695	0.0472779	0.759396	0.466209	0.137362	0.0598205	1.25882	2.21701	2.223	2.063	1.97801	2.03495	2.05695	2.36999	2.45699	2.51197	2.53096	2.144	2.13001
1.62448	1.75245	1.73349	1.8042	1.95234	2.01058	1.70444	1.58033	1.57309	1.56223	1.6555	1.53338	1.39906	1.46505	1.65545	1.79348	1.88174	2.00577	1.69746	0.746918	1.44484	1.20745	1.03097	0.915663	0.896627	1.21424	0.995287	0.811722	0.740806	0.745344	0.467404	0.141704	0.0520913	0.749974	0.442479	0.149172	0.0857371	1.24891	2.21501	2.22502	2.06602	1.97482	2.05797	2.08412	2.37299	2.466	2.54	2.54809	2.139	2.13196
1.68046	1.80549	1.79144	1.82777		2.07834	1.7565	1.61863	1.5839	1.58973	1.71443	1.57757	1.40593	1.47094	1.70849	1.85045	1.96915	2.09613	1.75148	0.742037	1.43872	1.20033	1.02787		0.928046	1.21191	0.999638	0.81788	0.745069	0.741141	0.463211	0.142205	0.0522386	0.744572	0.425861	0.124687	0.0889192	1.24316	2.21599	2.22698	2.06798	1.95321		2.09787	2.37201	2.466	2.54	2.5589	2.139	2.12705
1.73611	1.85809	1.85009	1.92808			1.8151	1.68009	1.64309	1.63609	1.76812	1.63411	1.43306	1.47603	1.77411	1.9101	1.99104	2.11601	1.8071	0.734992	1.43728	1.19628	1.02064			1.20697	0.994556	0.815075	0.750227	0.729791	0.45551	0.147917	0.0542299	0.742064	0.430391	0.141693	0.0772227	1.23796	2.214	2.234	2.06901	1.98501			2.37801	2.46901	2.54701	2.56	2.138	2.128
1.80562	1.9125	1.90547	1.97948			1.87353	1.73662	1.70067	1.6937	1.8396	1.69888	1.46772	1.49861	1.83865	1.97041	2.01725	2.12519	1.86648	0.73024	1.43385	1.19323	1.01462			1.19583	0.985858	0.805823	0.742153	0.730341	0.431001	0.146458	0.0608043	0.732157	0.424746	0.137291	0.0606061	1.23476	2.21308	2.23612	2.07513	1.99206			2.38211	2.47701	2.55095	2.56094	2.13808	2.12694
1.87137	1.9655	1.95453	2.03051			1.92947	1.80237	1.77133	1.7673	1.9024	1.79211	1.54328	1.66838	1.90735	2.01359	2.04375	2.14481	1.91751	0.739749	1.43928	1.19905	1.02225			1.19958	0.978223	0.794557	0.726687	0.741008	0.433169	0.161011	0.122373	0.740312	0.427533	0.12997	0.0538741	1.24181	2.22192	2.24888	2.08887	1.99794			2.39389	2.47799	2.54605	2.55506	2.14692	2.12106
1.92191	2.0209	2.0059	2.03			1.98789	1.87287	1.86183	1.86182	1.9559	1.88582	1.62784	1.75384	1.95591	2.05392	2.05198	2.15099	1.9699	0.741128	1.44577	1.20296	1.02611			1.19916	0.969916	0.780287	0.711808	0.743246	0.425614	0.161819	0.123908	0.740819	0.431043	0.130619	0.0505262	1.24728	2.22499	2.25399	2.09199	1.98502			2.39799	2.478	2.53901	2.53903	2.146	2.12399
1.98253	2.07344	2.04844				2.0415	1.94964	1.95686	1.96592	2.01548	1.9817	1.72089	1.84796	2.01854	2.06811	2.05503	2.15103	2.02544	0.745831	1.45296	1.20946				1.20322	0.957578	0.765277	0.701297	0.748987	0.422409	0.159252	0.121462	0.744404	0.423385	0.128443	0.0498184	1.2511	2.23305	2.26105	2.09103				2.40697	2.47192	2.52287	2.51985	2.15407	2.12207
2.04344	2.12453	2.09854	2.11575	2.26803	2.3449	2.09946	2.02332	2.05608	2.07202	2.07049	2.06225	1.82305	1.84305	2.08043	2.08088	2.05797	2.15397	2.07653	0.754044	1.46479	1.22441	1.04709	0.905501	0.847916	1.21372	0.96192	0.769521	0.70668	0.757808	0.400414	0.123808	0.0457711	0.751792	0.420566	0.128767	0.0496317	1.26344	2.23895	2.26695	2.09496	1.98596	2.03909	2.04726	2.40403	2.46308	2.50814	2.50315	2.16193	2.12993
2.09804	2.17904	2.15703	2.18002	2.295	2.358	2.15704	2.10305	2.16007	2.17908	2.12703	2.16906	1.9741	2.05208	2.13504	2.12701	2.062	2.13199	2.13403	0.760082	1.47178	1.22871	1.03428	0.86492	0.810694	1.21684	0.970948	0.780394	0.713693	0.762172	0.424333	0.119928	0.0555611	0.759362	0.426239	0.127126	0.0438959	1.26701	2.25201	2.27	2.099	2.02	2.01199	2.02198	2.405	2.456	2.48899	2.48198	2.17101	2.12801
2.1514	2.23346	2.20346	2.2083	2.30217	2.35508	2.21351	2.17462	2.26375	2.29495	2.17634	2.2607	2.11634	2.17094	2.18848	2.13915	2.06751	2.11879	2.18546	0.762963	1.47591	1.22809	1.03001	0.85031	0.787182	1.21687	0.983226	0.800859	0.732613	0.764482	0.443915	0.102696	0.0282356	0.762668	0.410704	0.1216	0.0378298	1.27233	2.26192	2.27202	2.09703	2.01801	2.00287	1.9908	2.40299	2.45596	2.46685	2.45479	2.17894	2.14503
2.19756	2.28649	2.25649	2.24366	2.32181	2.36392	2.27244	2.24632	2.35117	2.40495	2.21563	2.34222	2.27251	2.39685	2.24447	2.15683	2.12644	2.21013	2.23849	0.75872	1.47345	1.22763	1.01605	0.829419	0.768805	1.21165	0.999059	0.825198	0.755007	0.7624	0.47125	0.112705	0.077699	0.756667	0.401874	0.0820863	0.0261809	1.26979	2.25209	2.27398	2.09997	2.01899	1.98814	1.96722	2.40201	2.45105	2.44917	2.43023	2.17207	2.14797
2.25291	2.33891	2.30592	2.27994	2.33797	2.37498	2.3329	2.32686	2.45083	2.52779	2.26791	2.41987	2.43173	2.52678	2.29991	2.22588		2.33479	2.2949	0.75258	1.46769	1.22015	1.00204	0.810223	0.747586	1.20758	1.00541	0.839686	0.768747	0.758507	0.438007	0.128823	0.048361	0.748354	0.481593		0.147672	1.26481	2.24701	2.273	2.1	2.01002	1.97203	1.94504	2.402	2.44701	2.43403	2.40305	2.16801	2.146
2.3105	2.39645	2.35547	2.31541	2.36328	2.3852	2.39048	2.40858	2.54672	2.63573	2.32453		2.56075	2.68592	2.3575		2.13517	2.28419	2.34949	0.746208	1.4604	1.21491	0.990283	0.798399	0.752896	1.2003	0.997565	0.85231	0.785839	0.753162		0.140833	0.0788293	0.741197		0.15016	0.140244	1.25718	2.24794	2.27104	2.09701	2.00894	1.95287	1.9339	2.403	2.44696	2.41407	2.3759	2.16593
2.37043	2.44949	2.41146	2.36453	2.39668	2.40877	2.44745	2.47734	2.63218	2.72217	2.3874		2.65014	2.79595	2.41743		2.1558	2.30678	2.40744	0.738821	1.45298	1.20567	0.976353	0.783958	0.740509	1.19163	0.99341	0.863047	0.809474	0.747405		0.125715	0.0977884	0.732503		0.163195	0.156158	1.2491	2.24107	2.27595	2.09799	2.00207	1.93715	1.92211	2.403	2.44205	2.42192	2.36411	2.15708
2.43604	2.50804	2.46804	2.41704	2.43504	2.45003	2.51104	2.54706		2.79805	2.44804	2.59004	2.70702	2.83201	2.48204		2.18403	2.30803	2.46404	0.733489	1.44644	1.19616	0.974735	0.780566	0.731617	1.18425	0.986907		0.826476	0.743357	0.492019	0.140262	0.080415	0.726121		0.175769	0.140239	1.24333	2.236	2.27	2.097	1.998	1.935	1.915	2.402	2.438		2.356	2.157	2.16001
2.49854	2.57048	2.52953	2.47354	2.49347	2.49551	2.57153	2.6401		2.86745	2.51451	2.65644	2.73805	2.84998	2.54953			2.35639	2.52352	0.731343	1.44344	1.19276	0.967551	0.773889	0.727511	1.18124	0.9817		0.834937	0.738455	0.490529	0.12786	0.0576941	0.726902			0.168776	1.24144	2.24111	2.26595	2.08997	1.99796	1.93408	1.92003	2.3949	2.44097		2.35302	2.15512	2.17993
2.56143	2.62649	2.59144	2.53742	2.5485	2.55546	2.63344	2.65189		2.92052	2.57446	2.70853	2.74395	2.84802	2.61144			2.40258	2.58445	0.730527	1.45132	1.19501	0.96537	0.767954	0.715845	1.18064	0.985179		0.84044	0.736676	0.443435	0.103222	0.0429233	0.727158			0.17648	1.2455	2.25388	2.26005	2.08703	1.99304	1.94292	1.92297	2.38311	2.43704		2.35498	2.16888	2.17207
2.5749	2.62239	2.60189	2.55938	2.58337	2.58688	2.6304	2.68336	2.84138	2.91543	2.59539	2.71692	2.75197	2.852	2.61939	2.52919	2.53195	2.66394	2.5869	0.741715	1.43504	1.18975	0.958606	0.766161	0.711108	1.18164	0.977766	0.856622	0.83185	0.745176	0.439804	0.12746	0.0508115	0.739949	0.451758	0.175789	0.134123	1.23526	2.248	2.22651	2.06501	1.9775	1.92849	1.91348	2.36551	2.424	2.391	2.34649	2.1675	2.16999
2.63263	2.67714	2.66015	2.62959	2.65912	2.67304	2.6812	2.72392	2.87474	2.94916	2.65267	2.74529	2.75745	2.85049	2.67512	2.6122	2.5743	2.64236	2.64459	0.745971	1.44321	1.1975	0.963871	0.768218	0.719769	1.19147	0.987857	0.8521	0.821894	0.749338	0.443982	0.129012	0.0506075	0.744245	0.441112	0.152409	0.0755505	1.24175	2.24754	2.22355	2.06598	1.98004	1.9414	1.93134	2.36551	2.43137	2.3986	2.35995	2.16656	2.16729
2.68501	2.8015	2.71647	2.70331	2.74916	2.76068	2.735	2.74233	2.90224	2.97526	2.70551	2.73092	2.76196	2.84753	2.72652	2.69721	2.63889	2.76634	2.7565	0.749993	1.48	1.20593	0.969725	0.77455	0.720068	1.20066	0.993805	0.861543	0.806732	0.750916	0.447272	0.128535	0.0496788	0.75067	0.450211	0.138137	0.0999086	1.27157	2.2475	2.25597	2.06303	1.98594	1.95091	1.9419	2.36451	2.42704	2.40543	2.37585	2.16799	2.17676
2.74446	2.78796	2.77946	2.78245	2.84295	2.86794	2.78897	2.79246	2.9195	2.99598	2.76696	2.77092	2.76549	2.845	2.78396	2.80847	2.63521	2.72122	2.75346	0.760602	1.46492	1.21022	0.984504	0.7917	0.727411	1.20797	1.00092	0.84209	0.789262	0.759288	0.423747	0.127334	0.0501785	0.763271	0.43322	0.110323	0.0532229	1.26092	2.24451	2.22251	2.066	1.9915	1.96749	1.95849	2.3675	2.43599	2.415	2.39599	2.16651	2.20195
2.79704	2.84209	2.83562	2.85056	2.93287	2.96139	2.83235	2.82379	2.94479	3.0015	2.82056	2.81085	2.76115	2.83235	2.83061	2.89779	2.74435	2.80024	2.80514	0.760799	1.47065	1.21993	0.992288	0.805526	0.743353	1.21326	1.0004	0.834311	0.770888	0.759661	0.410227	0.113718	0.0452229	0.763207	0.45265	0.119698	0.048162	1.27042	2.24106	2.22351	2.06602	1.99589	1.98038	1.98082	2.36648	2.4395	2.43972	2.41684	2.1606	2.18404
2.84852	2.89699	2.89644	2.91838	3.01624	3.06306	2.89244	2.85224	2.96036	3.01091	2.87748	2.83428	2.78032	2.8419	2.88103	2.98024	2.87678	2.93078	2.86148	0.765633	1.47407	1.21954	1.01218	0.832661	0.774543	1.21937	0.999117	0.821116	0.753861	0.763597	0.447245	0.1189	0.0462067	0.768969	0.470089	0.120886	0.0480279	1.26959	2.23902	2.22598	2.0665	2.00442	1.99437	1.99388	2.36353	2.44545	2.44842	2.43682	2.15703	2.15428
2.90096	2.95496	2.95845	2.98795	3.10343	3.15544	2.94496	2.89647	2.97899	3.017	2.92697	2.85249	2.7815	2.85049	2.93246	3.05495	2.98508	3.05811	2.91646	0.757198	1.46932	1.21721	1.01678	0.850476	0.794067	1.21911	0.990245	0.801782	0.73743	0.756787	0.457906	0.12202	0.0498515	0.759184	0.475471	0.150667	0.0600637	1.26814	2.2405	2.2295	2.07199	2.00251	2.01198	2.00999	2.3665	2.45299	2.4615	2.46098	2.16299	2.1515
2.9532	3.01261	3.01618	3.05656	3.18847	3.24632	3.00267	2.92852	2.99785	3.02303	2.98464	2.89474	2.78748	2.85298	2.98322	3.11663	3.11816	3.22543	2.97509	0.747869	1.46216	1.20859	1.00929	0.856871	0.811694	1.20704	0.984553	0.788744	0.724975	0.749592	0.471701	0.127697	0.0534677	0.748073	0.473264	0.145265	0.0658856	1.26091	2.23647	2.23053	2.07303	2.00351	2.01661	2.03086	2.36251	2.458	2.48176	2.48335	2.15749	2.15295
3.00846	3.06795	3.07938	3.1278	3.27366	3.32275	3.05746	2.98296	3.0188	3.03835	3.03946	2.9267	2.7979	2.85349	3.03895	3.17592	3.25753	3.37642	3.03145	0.739548	1.45139	1.19556	1.00911	0.871564	0.829492	1.19909	0.976228	0.774518	0.717578	0.740824	0.464239	0.132764	0.0539512	0.740597	0.469791	0.142152	0.0760522	1.25045	2.23353	2.23446	2.07498	1.99856	2.02492	2.04486	2.36497	2.45998	2.49686	2.50281	2.1565	2.14904
3.06649	3.12499	3.14098	3.19748	3.35497	3.40197	3.11799	3.02999	3.037	3.0565	3.09449	2.98198	2.815	2.858	3.09549	3.24398	3.36588	3.49188	3.09398	0.722285	1.44018	1.18137	1.00294	0.876724	0.842023	1.18706	0.967251	0.775018	0.72349	0.724628	0.456592	0.143408	0.0539013	0.722846	0.439462	0.149562	0.0927021	1.24071	2.2335	2.2395	2.082	1.99451	2.0395	2.05549	2.3655	2.47199	2.514	2.5195	2.1555	2.1495
3.07274	3.18311	3.19766	3.27081	3.43267	3.4699	3.18316	3.08671	3.0419	3.04823	3.15167	3.04066	2.83652	2.86458	3.15663	3.30278	3.37773	3.50568	3.15412	0.726014	1.43342	1.17378	0.986587	0.866981	0.847088	1.17635	0.965379	0.755112	0.695505	0.712751	0.447575	0.14552	0.0569125	0.712913	0.464508	0.158651	0.100041	1.23295	2.22002	2.24644	2.086	2.01025	2.0434	2.06042	2.36038	2.47493	2.50275	2.51177	2.15551	2.14703
3.13831	3.17138	3.25593	3.31756	3.47461	3.52842	3.24985	3.14741	3.08258	3.09649	3.21636	3.11328	2.87908	2.88431	3.22384	3.37875	3.41263	3.53568	3.14639	0.724226	1.40706	1.17157	0.996563	0.876383	0.843836	1.16688	0.967118	0.758193	0.686898	0.707414	0.440504	0.155544	0.0618779	0.707519	0.442519	0.149737	0.0811929	1.21066	2.22693	2.21595	2.0964	1.98725	2.04152	2.06198	2.35752	2.47698	2.50696	2.51695	2.15748	2.147
3.20296	3.23896	3.31543	3.38942	3.48294	3.54196	3.21596	3.2239	3.15196	3.16196	3.23796	3.20838	2.9554	3.07824	3.23196	3.4499	3.44898	3.55998	3.20596	0.729976	1.41416	1.17236	0.981857	0.851375	0.826238	1.18145	0.961406	0.755822	0.68727	0.728705	0.441933	0.16777	0.132525	0.732337	0.445518	0.143404	0.0619124	1.21628	2.226	2.218	2.10149	2.00149	2.02499	2.044	2.377	2.47401	2.508	2.515	2.151	2.14301
3.26669	3.29779	3.30783	3.35468	3.50064	3.56748	3.27283	3.20373	3.22843	3.23647	3.29875	3.24457	2.98299	3.10699	3.29961	3.43319	3.46272	3.56294	3.26283	0.734066	1.41673	1.18523	1.00672	0.86201	0.818147	1.18763	0.948516	0.76017	0.693188	0.733736	0.421632	0.145795	0.108711	0.735446	0.454349	0.141039	0.0583825	1.22248	2.23286	2.22192	2.0789	1.99645	2.00442	2.02832	2.38288	2.4581	2.50996	2.51402	2.15884	2.1449
3.3313	3.35934	3.36439	3.40446	3.53166	3.60262	3.3373	3.27919	3.31902	3.33592	3.36627	3.3459	3.08489	3.20889	3.3643	3.45972	3.46597	3.56696	3.32335	0.748324	1.42535	1.18653	1.00584	0.845771	0.798247	1.19458	0.954673	0.754958	0.686188	0.747856	0.424588	0.145498	0.109536	0.749585	0.455261	0.140545	0.055392	1.23052	2.23597	2.22596	2.08197	2.00096	2.00499	2.0191	2.38597	2.46097	2.50802	2.50609	2.16098	2.14302
3.38898	3.41698	3.40599	3.43399	3.56599	3.62199	3.39898	3.35498	3.42297	3.43897	3.41698	3.43997	3.20097	3.31997	3.42698	3.47699	3.47	3.567	3.38398	0.755438	1.43634	1.20468	1.00323	0.847399	0.782245	1.20176	0.963157	0.761848	0.702755	0.755248	0.42484	0.126546	0.0914854	0.756308	0.440374	0.138661	0.0538105	1.2382	2.241	2.229	2.078	2.013	2	2.003	2.379	2.454	2.498	2.496	2.165	2.15
3.44374	3.47565	3.46367	3.46919	3.57773	3.62689	3.46058	3.43222	3.51	3.54653	3.4737	3.52895	3.33199	3.38354	3.47783	3.49851	3.47293	3.567	3.4319	0.768001	1.44917	1.21105	1.00655	0.835093	0.772709	1.20378	0.978136	0.793942	0.717002	0.768183	0.443129	0.121975	0.0520862	0.768245	0.444818	0.138093	0.0536243	1.24869	2.25078	2.22998	2.07604	2.01789	1.99609	1.9942	2.379	2.44911	2.48236	2.47743	2.16989	2.16173
3.49644	3.53735	3.51941	3.50957	3.59383	3.63986	3.52532	3.51809	3.6139	3.65782	3.52348	3.623	3.48933	3.55813	3.53737	3.52571	3.48388	3.56997	3.49928	0.776303	1.4515	1.2183	1.00316	0.820119	0.755632	1.21472	0.998306	0.813981	0.732595	0.775158	0.451069	0.131634	0.0586789	0.777691	0.450292	0.135547	0.0540553	1.2531	2.251	2.22703	2.07501	2.01206	1.99105	1.98213	2.379	2.44109	2.46518	2.46117	2.17198	2.15606
3.55697	3.59397	3.57297	3.54798	3.61799	3.644	3.59296				3.57997	3.71095	3.6589	3.74489	3.59797	3.57597	3.491	3.59898	3.55797	0.775311	1.45732	1.22039	0.994245	0.809236	0.753391	1.21043				0.776479	0.46826	0.142214	0.0516241	0.774432	0.513494	0.143575	0.083793	1.25533	2.252	2.226	2.075	2.01	1.97901	1.97101	2.374				2.171	2.155
3.61188	3.65182	3.62298	3.5921	3.63172	3.6489	3.65768				3.629	3.76392	3.79325	3.89395	3.65876	3.57796		3.59606	3.61582	0.769724	1.44916	1.21863	0.978532	0.78726	0.747501	1.21126				0.77013	0.486967	0.172951	0.090063	0.769716	0.428834		0.0565971	1.25042	2.25102	2.22404	2.07206	1.99824	1.96822	1.95532	2.37302				2.17492	2.16088
3.66156	3.70552	3.67256	3.63462	3.65876	3.66486	3.72044	3.75324	3.90725	3.98306	3.67856	3.83933	3.92483	4.03772	3.70955	3.59584		3.62969	3.67547	0.76077	1.4409	1.20922	0.976228	0.78896	0.738283	1.20094	1.00633	0.854443	0.786362	0.762211	0.476389	0.15927	0.089304	0.759938	0.429865		0.115342	1.24155	2.25199	2.21607	2.07002	1.998	1.94422	1.92923	2.37003	2.4291	2.42012	2.39419	2.17599	2.15406
3.71997	3.75897	3.72397	3.68797	3.69198	3.68699	3.77997	3.82996	3.98496	4.07195	3.73997	3.90496	4.03094	4.15694	3.76797	3.65797		3.67398	3.73097	0.752345	1.43171	1.19467	0.967675	0.783063	0.727236	1.19145	1.00205	0.869132	0.803781	0.755823	0.452333	0.171583	0.114616	0.749666	0.454457		0.185982	1.23139	2.247	2.216	2.067	1.98801	1.92601	1.91101	2.368	2.428	2.419	2.37601	2.17	2.154
3.7806	3.81178	3.77678	3.73296	3.7223	3.72414	3.83962	3.89353	4.05928	4.14823	3.79669	3.97439	4.09746	4.22541	3.83153	3.73717		3.73753	3.78866	0.750063	1.42622	1.18585	0.957613	0.775837	0.721473	1.1819	0.998434	0.882227	0.817307	0.749174	0.426195	0.158406	0.103185	0.75182	0.488159		0.224361	1.22665	2.24407	2.21209	2.06309	1.9792	1.91623	1.89829	2.36214	2.42116	2.40434	2.36427	2.16414	2.15791
3.84433	3.87236	3.84033	3.78545	3.77741	3.77447	3.89739	3.9504	4.12432	4.22024	3.86231	4.02745	4.1267	4.24975	3.89137	3.82013		3.82705	3.84738	0.745667	1.42284	1.18228	0.960012	0.779677	0.716037	1.18301	0.996727	0.890514	0.833548	0.747388	0.42285	0.145565	0.0835092	0.744915	0.501198		0.251754	1.2232	2.244	2.20705	2.063	1.979	1.91204	1.89206	2.36398	2.4121	2.39707	2.3551	2.164	2.16493
3.91394	3.93395	3.90994	3.85694	3.84494	3.84194	3.95595	4.05991	4.18795	4.27895	3.92994	4.08695	4.16497	4.28797	3.96194	3.90393		3.91592	3.91095	0.747538	1.42681	1.183	0.955974	0.772756	0.713842	1.18399	0.989446	0.83292	0.840424	0.748939	0.413178	0.124528	0.0606195	0.747098	0.5016		0.226532	1.22483	2.23501	2.20001	2.05401	1.96901	1.914	1.894	2.359	2.412	2.397	2.35	2.15601	2.163
3.97083	3.99083	3.97369	3.92657	3.92633	3.92823	4.01675	4.09822	4.21446	4.31428	3.98977	4.12718	4.16794	4.29094	4.01883	4.04609		4.05221	3.97077	0.749127	1.43598	1.18455	0.955725	0.769605	0.716643	1.19139	0.98896	0.824707	0.83846	0.751566	0.426693	0.125343	0.058258	0.747639	0.435153		0.140847	1.23237	2.2301	2.1951	2.05008	1.96998	1.91694	1.90282	2.34528	2.41298	2.4019	2.3549	2.14914	2.16006
4.02543	4.0474	4.03238	4.00319	4.01407	4.02003	4.06351	4.09801	4.2615	4.34666	4.04739	4.15768	4.17196	4.291	4.06947	4.0767		4.05599	4.0274	0.758035	1.4473	1.19289	0.962339	0.772093	0.72135	1.20404	0.999695	0.877788	0.828536	0.761019	0.452476	0.126735	0.0571217	0.755792	0.437213		0.174371	1.24275	2.23297	2.19401	2.04406	1.96604	1.92689	1.91091	2.35786	2.40904	2.39705	2.36489	2.15197	2.15703
4.08297	4.10497	4.10096	4.08295	4.11894	4.12294	4.11697	4.13498	4.27999	4.36699	4.10597	4.16799	4.175	4.291	4.12597	4.13597		4.12996	4.08197	0.764936	1.45597	1.20047	0.967537	0.777827	0.728096	1.2109	0.99917	0.854354	0.81024	0.763479	0.437969	0.128059	0.0547114	0.766984	0.438619		0.150804	1.25293	2.225	2.196	2.05	1.971	1.931	1.92299	2.358	2.404	2.398	2.37599	2.146	2.17499
4.13774	4.15876	4.15476	4.16414	4.21187	4.22857	4.16197	4.16921	4.29857	4.37678	4.1627	4.18657	4.17793	4.291	4.18172	4.20834		4.05766	4.13381	0.769945	1.46597	1.21193	0.98406	0.794497	0.734503	1.22252	1.00847	0.851652	0.788392	0.766383	0.427657	0.128099	0.052794	0.773989	0.43516		0.038071	1.26356	2.22696	2.19502	2.04511	1.97882	1.94469	1.9318	2.35996	2.41671	2.41266	2.3936	2.15187	2.17891
4.19342	4.21343	4.22427	4.24119	4.30997	4.33488	4.22038	4.2076	4.32373	4.37997	4.22039	4.20481	4.17899	4.28902	4.23247	4.30399	4.1428	4.20045	4.19041	0.774858	1.47571	1.21842	0.992256	0.807989	0.751806	1.22806	1.00414	0.837145	0.770655	0.771526	0.420593	0.126171	0.0457452	0.778563	0.461407	0.127463	0.0516959	1.27276	2.22304	2.19797	2.05094	1.98494	1.95094	1.94288	2.35505	2.41502	2.42586	2.41379	2.14606	2.1701
4.24697	4.27097	4.28897	4.31996	4.39896	4.43195	4.26498	4.23799	4.332	4.383	4.27397	4.23099	4.186	4.27601	4.27998	4.39196	4.28793	4.35193	4.25097	0.777699	1.47965	1.22178	1.0117	0.826651	0.770991	1.23159	1.00454	0.827794	0.755327	0.774749	0.451445	0.129418	0.0490284	0.780879	0.468887	0.137965	0.0576872	1.27213	2.223	2.2	2.054	1.987	1.97099	1.96699	2.361	2.419	2.44099	2.43399	2.146	2.14301
4.29697	4.33077	4.34779	4.39152	4.49208	4.55055	4.3277	4.27523	4.34964	4.38986	4.32789	4.24766	4.19482	4.27502	4.33193	4.45862	4.44084	4.5264	4.30587	0.772576	1.47125	1.2214	1.0204	0.845168	0.786911	1.22393	0.990569	0.807137	0.734108	0.768568	0.456173	0.134995	0.0506564	0.77703	0.470017	0.145583	0.0528892	1.27123	2.22986	2.2049	2.05498	1.987	1.98472	1.98268	2.35414	2.42782	2.45178	2.45653	2.15286	2.14104
4.34845	4.39136	4.40737	4.46324	4.58304	4.64698	4.38539	4.31557	4.35989	4.38802	4.37253	4.28065	4.20291	4.27896	4.38148	4.52233	4.5825	4.68631	4.36438	0.761321	1.47218	1.21213	1.02431	0.86125	0.806136	1.21548	0.979892	0.790753	0.716199	0.759457	0.4609	0.138859	0.051333	0.764267	0.475056	0.145888	0.0622181	1.26432	2.22406	2.20599	2.05302	1.98799	1.9939	2.00378	2.35598	2.43196	2.46981	2.48173	2.14805	2.13704
4.40297	4.44797	4.46597	4.54496	4.67995	4.74395	4.43497	4.35498	4.38199	4.388	4.42997	4.31498	4.21399	4.283	4.43397	4.59096	4.71493	4.84092	4.41997	0.744529	1.46041	1.20261	1.02084	0.871975	0.824361	1.19222	0.961869	0.773619	0.69746	0.744947	0.44176	0.140549	0.0519997	0.74534	0.442257	0.137045	0.0800908	1.25237	2.216	2.215	2.058	1.989	2.00699	2.01999	2.36799	2.44399	2.49499	2.50299	2.14	2.143
4.45677		4.52954	4.60854	4.76407	4.82514		4.40095	4.39373	4.40462	4.48572	4.36974	4.22475	4.28691	4.48874	4.65943	4.81569	4.93582		0.732604		1.18514	1.01502	0.884512	0.844449		0.951469	0.763903	0.694156	0.733972	0.444683	0.141215	0.0510322	0.732798	0.429434	0.131957	0.079142		2.21502		2.06387	1.98509	2.00896	2.03369		2.44889	2.49793	2.5118	2.14196	2.14202
4.52229	4.5713	4.58936	4.67726	4.8392	4.90415	4.55229	4.45937	4.43653	4.43369	4.55723	4.42639	4.23885	4.29887	4.56023	4.72628	4.83383	4.95877	4.53735	0.72684	1.44102	1.18008	1.01261	0.891229	0.85671	1.1808	0.95392	0.76456	0.69501	0.728636	0.435492	0.137946	0.0532455	0.726832	0.431395	0.140198	0.0831656	1.23521	2.21797	2.22997	2.07191	1.97907	2.01197	2.04587	2.38101	2.45493	2.51185	2.52387	2.14398	2.14101
4.59694	4.63495	4.64795	4.73895	4.89895	4.96795	4.61295	4.51795	4.49095	4.48995	4.62794	4.48895	4.28696	4.31698	4.62794	4.77995	4.87397	4.98897	4.60494	0.7271	1.43842	1.18035	1.0099	0.888852	0.860707	1.18037	0.953121	0.772044	0.717591	0.729959	0.407334	0.127309	0.0500528	0.726071	0.450604	0.133546	0.0646359	1.23438	2.219	2.23699	2.077	1.983	2.01999	2.046	2.38999	2.46	2.51799	2.526	2.145	2.14799
4.66363	4.69967	4.70483	4.78113	4.94015	5.01405	4.67865	4.58267	4.55959	4.55271	4.69757	4.586	4.33109	4.34933	4.69561	4.84663	4.88478	4.99684	4.66575	0.730774	1.44058	1.1848	1.01927	0.890555	0.854811	1.18406	0.957324	0.763565	0.714945	0.73484	0.397619	0.131553	0.0554196	0.728471	0.449748	0.131962	0.0569576	1.23826	2.22292	2.24582	2.0819	1.98594	2.00922	2.0411	2.39098	2.46196	2.51996	2.52894	2.145	2.14114
4.7303	4.75739	4.76734	4.83444	4.98453	5.05556	4.74134	4.65424	4.63421	4.63711	4.76133	4.70672	4.43885	4.56469	4.76131	4.87471	4.89489	5.00393	4.72933	0.735767	1.44725	1.18792	1.01708	0.875027	0.837089	1.18914	0.956351	0.772215	0.702335	0.739659	0.4067	0.152179	0.116376	0.733536	0.444061	0.127686	0.0504483	1.24336	2.22894	2.25886	2.08893	1.99589	2.00207	2.02715	2.39793	2.46299	2.51901	2.529	2.15193	2.13902
4.79794	4.82294	4.82495	4.88196	5.01497	5.07998	4.80295	4.72594	4.73591	4.73591	4.83194	4.8179	4.5559	4.6779	4.82994	4.90697	4.90199	5.001	4.78895	0.743443	1.45475	1.19646	1.01297	0.857625	0.813751	1.19317	0.953752	0.762419	0.683737	0.746894	0.41824	0.158405	0.124144	0.741463	0.435288	0.123134	0.0476724	1.25308	2.24199	2.261	2.091	2.001	1.998	2.01501	2.402	2.467	2.50601	2.51701	2.16299	2.14
4.8674	4.87969	4.88071	4.91328	5.04237	5.08782	4.86751	4.80322	4.83472	4.84352	4.89651	4.91672	4.6645	4.6995	4.89549	4.93535	4.90884	5.00198	4.84471	0.753332	1.46329	1.20472	1.00832	0.851735	0.803154	1.20363	0.958305	0.76326	0.6911	0.755775	0.420293	0.149124	0.0747299	0.752066	0.416102	0.121361	0.0451775	1.26281	2.26253	2.26589	2.09295	2.01175	1.9892	1.99545	2.39809	2.46114	2.49329	2.49745	2.17962	2.14782
4.92353	4.9395	4.93256	4.95762	5.05291	5.09692	4.92948	4.88134	4.93813	4.95803	4.95253	5.01616	4.83852	4.92308	4.95649	4.96376	4.91297	4.97721	4.90251	0.764228	1.47308	1.21448	1.01322	0.835568	0.786085	1.20831	0.964458	0.774156	0.703881	0.766301	0.451204	0.12336	0.0549208	0.762998	0.412269	0.120477	0.0388044	1.27338	2.26895	2.26402	2.08903	2.00704	1.98603	1.98112	2.40197	2.46001	2.48309	2.48015	2.18595	2.14602
4.99494	5.02044	5.00595	4.99147	5.05948	5.09799	5.02143	5.00891	5.09941	5.14538	5.01944	5.14392	5.09034	5.15682	5.03394	5.00346	4.94299	5.01498	4.99093	0.766843	1.45874	1.21365	0.995269	0.809039	0.755304	1.20329	0.98109	0.800348	0.721034	0.769738	0.461518	0.11948	0.0469678	0.764549	0.447166	0.114413	0.0445672	1.25675	2.258	2.2565	2.092	2.007	1.97851	1.96201	2.396	2.45149	2.45902	2.44852	2.181	2.147
5.05124	5.08318	5.05923	5.03768	5.08537	5.10754	5.08365	5.08513	5.20885	5.26184	5.0698	5.21156	5.24246	5.35577	5.09026	5.03321		5.08457	5.05018	0.764631	1.45165	1.21077	0.983877	0.795272	0.756899	1.20269	0.981404	0.805331	0.735842	0.766076	0.496052	0.125605	0.0832589	0.763846	0.476917		0.101746	1.25135	2.25798	2.25405	2.092	2.00198	1.95706	1.94448	2.39406	2.44853	2.44461	2.4296	2.17949	2.14999
5.11084	5.14087	5.10846	5.06569	5.10429	5.12135	5.15027	5.16759	5.29901	5.36437	5.12786	5.28025	5.36664	5.47717	5.15528	5.06845		5.08996	5.10935	0.759763	1.44758	1.20469	0.975933	0.788587	0.745027	1.19495	0.987563	0.823148	0.762084	0.759689	0.471446	0.15904	0.0939245	0.76064	0.447854		0.118789	1.24512	2.25849	2.25351	2.09249	1.99607	1.94068	1.92422	2.38856	2.44454	2.43065	2.4117	2.17851	2.15742
5.1715	5.202	5.16551	5.121	5.12551	5.14601	5.2155	5.2465	5.40299	5.47999	5.18501	5.35151	5.48147	5.60596	5.219	5.1081	5.01397	5.02305	5.17	0.7445	1.43795	1.19244	0.960766	0.777811	0.736381	1.17909	0.986003	0.840022	0.781018	0.749421	0.455078	0.159237	0.107257	0.740823	0.440805	0.155997	0.0521876	1.23498	2.252	2.2485	2.0905	1.9915	1.9205	1.907	2.386	2.444	2.42201	2.39051	2.1735	2.16151
5.23369	5.25775	5.22927	5.17096	5.17504	5.17955	5.27716	5.3237	5.48342	5.57776	5.24578	5.4343	5.54889	5.68017	5.27971	5.23858	5.0443	5.37212	5.22623	0.739522	1.43174	1.18049	0.960035	0.779776	0.731858	1.17114	0.982214	0.854641	0.797874	0.743493	0.423283	0.142883	0.0979348	0.736988	0.496785	0.177231	0.130077	1.22652	2.24999	2.24845	2.08895	1.98647	1.90862	1.89168	2.38549	2.44451	2.42101	2.37621	2.17248	2.17682
5.30083	5.3179	5.29435	5.23783	5.23541	5.22505	5.33442	5.40569	5.56617	5.65967	5.3163	5.47857	5.60544	5.72804	5.34683	5.28359	5.09346	5.45373	5.29036	0.737037	1.42639	1.17724	0.954731	0.774736	0.726187	1.17387	0.982537	0.857002	0.816783	0.739531	0.45673	0.139479	0.093302	0.736127	0.480774	0.200267	0.150327	1.22209	2.25296	2.24008	2.08454	1.97808	1.89761	1.87963	2.38748	2.44401	2.41357	2.36908	2.17349	2.17651
5.37092	5.38043	5.36042	5.30442	5.29293	5.2964	5.40392	5.45694	5.62843	5.72893	5.38392	5.54193	5.61549	5.73749	5.41392	5.37683	5.38244	5.50694	5.35442	0.736977	1.42864	1.17676	0.952367	0.771873	0.722151	1.17239	0.980771	0.871828	0.828623	0.739127	0.461136	0.146222	0.0967138	0.736532	0.46446	0.172926	0.136737	1.22369	2.25399	2.236	2.07601	1.9745	1.90049	1.8745	2.37751	2.43001	2.414	2.367	2.173	2.1815
5.43475	5.44423	5.42875	5.37588	5.37839	5.38094	5.46765	5.54241	5.7056	5.78207	5.45122	5.59895	5.63322	5.75111	5.48024	5.46405	5.4254	5.55073	5.4178	0.735864	1.43422	1.1811	0.957233	0.774959	0.722838	1.17606	0.987325	0.865336	0.831103	0.737787	0.453603	0.140167	0.0947159	0.735715	0.445879	0.168492	0.132115	1.22899	2.25494	2.23051	2.07354	1.98195	1.90654	1.88309	2.37012	2.44128	2.41015	2.37352	2.17493	2.17409
5.49533	5.50087	5.49675	5.4566	5.46949	5.47643	5.52932	5.57219	5.73568	5.8186	5.51331	5.6272	5.64191	5.75348	5.54033	5.54506	5.45518	5.56536	5.48228	0.744542	1.44181	1.18467	0.957873	0.772231	0.72493	1.18398	0.994676	0.870726	0.827988	0.745804	0.461207	0.154676	0.0956591	0.744872	0.418083	0.166976	0.117449	1.24089	2.25203	2.22753	2.07301	1.982	1.91194	1.89684	2.36456	2.44002	2.41791	2.38339	2.17006	2.1735
5.55356	5.56356	5.55907	5.53659	5.56313	5.57814	5.58856	5.61103	5.76305	5.84551	5.56657	5.64904	5.64751	5.75595	5.59707	5.62223	5.38165	5.46599	5.53907	0.750643	1.45505	1.19427	0.955944	0.765478	0.73057	1.19322	1.00997	0.86677	0.815648	0.7498	0.45065	0.146641	0.0920236	0.752966	0.416869	0.149983	0.196739	1.25288	2.25549	2.2275	2.073	1.98202	1.93053	1.91652	2.364	2.4445	2.42651	2.39952	2.17499	2.18801
5.61173	5.62415	5.6281	5.61958	5.66998	5.68909	5.64812	5.655	5.80852	5.86181	5.63016	5.68168	5.65491	5.74002	5.65472	5.70005	5.48598	5.57304	5.60115	0.754268	1.46757	1.20411	0.973594	0.783195	0.737893	1.20204	1.00779	0.843911	0.801252	0.754029	0.430112	0.138477	0.0849849	0.755966	0.45145	0.145314	0.0912938	1.2628	2.25005	2.22552	2.07543	1.99203	1.95486	1.93639	2.35964	2.44551	2.43687	2.41698	2.16709	2.21775
5.68951	5.70553	5.69245	5.70526	5.76815	5.79757	5.70958	5.69168	5.82634	5.87736	5.69593	5.68891	5.65847	5.7318	5.71398	5.7808	5.58666	5.63058	5.68255	0.776744	1.46162	1.20886	0.980527	0.790787	0.74616	1.21976	1.00212	0.832585	0.779609	0.751801	0.428484	0.141582	0.0447694	0.758584	0.452961	0.159954	0.0754012	1.25905	2.24201	2.21899	2.07252	2.00142	1.96838	1.95682	2.37398	2.45046	2.44691	2.43782	2.16799	2.18923
5.74996	5.76796	5.78895	5.81995	5.91694	5.99392	5.76796	5.73897	5.82999	5.873	5.77596	5.71498	5.66599	5.74299	5.78396	5.89994	5.8429	5.92589	5.74896	0.774112	1.46193	1.20403	1.00792	0.831686	0.773226	1.22681	1.00847	0.820916	0.742132	0.770773	0.445789	0.138694	0.0459792	0.777881	0.463747	0.139132	0.0524997	1.25808	2.24999	2.222	2.07499	2.02199	2.00599	1.99598	2.376	2.457	2.47598	2.47898	2.17699	2.17301
5.80566	5.83271	5.86071	5.91289	6.0253	6.10405	5.8346	5.7745	5.85217	5.88008	5.83667	5.73958	5.67309	5.74211	5.83965	5.98186	6.00682	6.11102	5.80776	0.76589	1.45208	1.20535	1.0218	0.852335	0.8022	1.21788	0.984435	0.796159	0.721057	0.762147	0.451512	0.138129	0.0496236	0.770214	0.46452	0.146587	0.0610361	1.24868	2.24499	2.22213	2.076	2.01111	2.02506	2.01931	2.37418	2.46613	2.50012	2.50122	2.17401	2.17196
5.86044	5.8914	5.9194	5.98624	6.13289	6.1911	5.88449	5.81558	5.86586	5.88693	5.89243	5.78751	5.68092	5.75091	5.89345	6.05326	6.15745	6.27828	5.87036	0.758417	1.4444	1.19397	1.0103	0.869266	0.83032	1.20673	0.973295	0.783718	0.711736	0.755261	0.4583	0.138833	0.0507484	0.762311	0.433915	0.138058	0.0755802	1.24205	2.24401	2.23289	2.076	2.01991	2.02995	2.04474	2.38885	2.47689	2.5099	2.51981	2.17499	2.16903
5.9232	5.95419	5.98819	6.06721	6.21624	6.28121	5.94518	5.87016	5.88912	5.90209	5.96219	5.83116	5.70603	5.75402	5.95818	6.12719	6.26914	6.40016	5.93119	0.744256	1.43328	1.1861	1.01535	0.878811	0.843427	1.19675	0.965515	0.7765	0.696087	0.744992	0.450253	0.151755	0.0506361	0.744541	0.428183	0.158462	0.0920962	1.23082	2.23999	2.23201	2.087	2.00601	2.03307	2.07204	2.38902	2.48001	2.52603	2.53602	2.16899	2.17201
5.99788	6.02378	6.05872	6.14545	6.30636	6.36079	6.01079	5.93177	5.93466	5.93659	6.0319	5.89101	5.71847	5.7633	6.02688	6.19972	6.32143	6.46142	6.00281	0.735433	1.42434	1.17842	1.01013	0.894006	0.864498	1.18145	0.952509	0.765262	0.691064	0.73823	0.432919	0.146145	0.0565008	0.733857	0.433059	0.155432	0.0978242	1.22575	2.23508	2.23707	2.088	2.00768	2.05995	2.08711	2.39611	2.48305	2.53607	2.54211	2.16604	2.17587
6.06944	6.08751	6.11754	6.18172	6.33577	6.4255	6.0755	5.99451	5.98858	5.98463	6.10543	5.97336	5.7567	5.78781	6.09844	6.25854	6.35673	6.49573	6.06849	0.734051	1.41951	1.17674	1.01622	0.905927	0.876556	1.17949	0.949126	0.762958	0.685652	0.736583	0.421389	0.133488	0.0484128	0.732798	0.441167	0.135217	0.0753445	1.22224	2.24195	2.24295	2.088	1.98121	2.05603	2.09593	2.40493	2.48697	2.54195	2.55093	2.16898	2.16508
6.14498	6.15698	6.17998	6.22999	6.39298	6.48098	6.14698	6.06698	6.06298	6.05998	6.17998	6.07197	5.81198	5.81399	6.17698	6.32198	6.38499	6.51299	6.13798	0.73521	1.41966	1.17914	1.01984	0.913148	0.874531	1.17275	0.939633	0.751583	0.676563	0.739879	0.417081	0.13242	0.0544482	0.73183	0.436281	0.13343	0.0631636	1.21998	2.245	2.251	2.095	1.979	2.048	2.092	2.416	2.49	2.542	2.543	2.172	2.163
6.20872	6.2227	6.24065	6.28545	6.44536	6.53031	6.22083	6.14999	6.15223	6.1483	6.23676	6.18334	5.9124	6.04236	6.24372	6.37217	6.39908	6.51399	6.20765	0.734139	1.42246	1.18254	1.0221	0.905838	0.860342	1.18157	0.942317	0.742001	0.677637	0.73473	0.42367	0.147801	0.108556	0.734877	0.436506	0.131485	0.0610589	1.22185	2.25501	2.25706	2.10704	1.98506	2.04693	2.08177	2.41596	2.48704	2.54287	2.54084	2.181	2.15706
6.26742	6.27944	6.29348	6.32164	6.47471	6.55575	6.28834	6.23021	6.25202	6.25396	6.2984	6.29193	6.02589	6.15292	6.30242	6.38587	6.40593	6.51301	6.26048	0.741369	1.43302	1.19019	1.02939	0.898344	0.843436	1.18043	0.938785	0.745367	0.674115	0.744464	0.4277	0.145473	0.107411	0.739485	0.437015	0.12948	0.0601588	1.23216	2.25599	2.26195	2.10997	1.98995	2.04106	2.06318	2.41303	2.48997	2.53211	2.52812	2.181	2.16195
6.33812	6.34113	6.35012	6.39707	6.53502	6.59401	6.35214	6.31418	6.36523	6.37225	6.36911	6.3862	6.13736	6.16344	6.37113	6.41505	6.41101	6.513	6.32213	0.749503	1.44471	1.20349	1.00303	0.849651	0.804449	1.19141	0.940846	0.74959	0.677089	0.752051	0.415884	0.129474	0.0535751	0.748014	0.431725	0.124922	0.0596887	1.24197	2.26702	2.26601	2.109	2.039	2.031	2.04995	2.412	2.48599	2.52196	2.51995	2.18902	2.16902
6.39469	6.4028	6.4067	6.42956	6.5452	6.59999	6.41685	6.39808	6.47227	6.48851	6.42066	6.48122	6.30483	6.36779	6.43169	6.43748	6.41403	6.51266	6.38276	0.760071	1.45304	1.20548	1.00548	0.835818	0.780809	1.20825	0.971612	0.759088	0.695535	0.762	0.431783	0.126824	0.0513115	0.758971	0.429425	0.125957	0.0589014	1.25394	2.27708	2.27	2.10995	2.03894	2.0308	2.02569	2.41201	2.4819	2.50278	2.49675	2.19709	2.1759
6.4476	6.46453	6.46059	6.47267	6.56088	6.59901	6.4825	6.48137	6.57025	6.60511	6.47161	6.57528	6.44593	6.50595	6.4846	6.47472	6.41599	6.4862	6.44155	0.764774	1.46055	1.21671	1.00337	0.821827	0.781515	1.20932	0.987142	0.788168	0.71128	0.772788	0.448215	0.124081	0.050655	0.757511	0.446708	0.124987	0.0451547	1.25958	2.28296	2.27	2.10603	2.03404	2.01512	2.00218	2.41299	2.47406	2.48613	2.47715	2.20395	2.16806
6.49998	6.52498	6.51498	6.50199	6.572	6.606	6.54698	6.56797	6.68996	6.72896	6.52298	6.66297	6.60995	6.73493	6.53998	6.49099	6.44999	6.482	6.50298	0.772168	1.46123	1.21819	0.999651	0.811253	0.772083	1.21333	0.999096	0.805205	0.738171	0.774539	0.471543	0.1543	0.117429	0.770366	0.404953	0.118112	0.0405914	1.25962	2.29	2.271	2.109	2.028	2.004	1.98101	2.416	2.469	2.46401	2.44701	2.211	2.174
6.56175	6.58473	6.57067	6.55341	6.59606	6.6162	6.60979	6.65197	6.78911	6.85038	6.58171	6.73987	6.77157	6.88776	6.60481	6.50497			6.56379	0.765857	1.45466	1.21485	0.995651	0.804695	0.764213	1.21046	0.99733	0.836415	0.767069	0.76848	0.484772	0.145606	0.0723199	0.763976	0.416388			1.25318	2.28313	2.26793	2.10699	2.00999	1.97093	1.95671	2.41201	2.464	2.4438	2.4157	2.20511	2.173
6.62338	6.6444	6.62545	6.58666	6.60095	6.63283	6.67435	6.7312	6.88008	6.96286	6.63942	6.81128	6.8997	7.03155	6.67133	6.5842			6.62835	0.762365	1.44647	1.20497	0.996581	0.805136	0.75627	1.20068	1.00472	0.863793	0.793938	0.760283	0.443319	0.159153	0.105782	0.765297	0.497846			1.24356	2.29389	2.26206	2.10601	2.00901	1.96506	1.93324	2.41299	2.464	2.42717	2.39125	2.21391	2.173
6.68816	6.71114	6.68215	6.64211	6.64909	6.65407	6.74415	6.80417	6.9653	7.05721	6.70415	6.88418	7.03113	7.16514	6.73616		6.46015		6.69215	0.753644	1.43853	1.19306	0.986582	0.801859	0.745426	1.19395	1.00556	0.883858	0.820959	0.752493	0.426972	0.163252	0.110212	0.755885		0.117471		1.23702	2.281	2.25599	2.102	2.00498	1.93897	1.91197	2.407	2.45	2.41491	2.36996	2.202	2.18002
6.75785	6.77379	6.74882	6.68974	6.68954	6.68664	6.80785				6.76985	6.96171	7.08539	7.22534	6.80486		6.52358	6.6476	6.75586	0.74226	1.4297	1.18306	0.974301	0.792766	0.73936	1.18515				0.740898	0.406114	0.129694	0.0938382	0.745033		0.174361	0.136699	1.22802	2.27888	2.25294	2.09994	1.99795	1.92699	1.8969	2.40588				2.20088	2.1891
6.82646	6.8375	6.81548	6.74953	6.73365	6.73859	6.87646	7.00402	7.16841	7.22241	6.83846	7.01955	7.11675	7.25278	6.87445			6.69661	6.82545	0.738172	1.42721	1.18047	0.96794	0.787541	0.738556	1.17607	0.990497	0.891836	0.861997	0.736663	0.403203	0.117863	0.0758613	0.74124			0.177162	1.22364	2.26908	2.24804	2.09504	1.99403	1.92601	1.88906	2.39608	2.44007	2.37105	2.34507	2.19108	2.19694
6.89399	6.90199	6.87899	6.81699	6.80699	6.80599	6.94199	7.06099	7.199	7.28499	6.90899	7.07499	7.15599	7.28	6.94099			6.75499	6.89199	0.7353	1.42949	1.17899	0.956792	0.776322	0.74154	1.17863	0.98796	0.844577	0.8642	0.73898	0.412829	0.111511	0.0531735	0.733291			0.152724	1.22505	2.271	2.24	2.084	1.985	1.915	1.891	2.388	2.438	2.39	2.342	2.189	2.195
6.9537	6.9597	6.9408	6.88799	6.88115	6.88225	6.99971	7.09734	7.24549	7.32639	6.96872	7.1253	7.16008	7.28101	6.99772	7.0187		6.8617	6.95065	0.740165	1.43787	1.18477	0.961394	0.77791	0.730208	1.18413	0.990936	0.858786	0.853766	0.743412	0.417329	0.113467	0.050955	0.738486	0.459282		0.162754	1.22975	2.26896	2.23496	2.08002	1.98608	1.92211	1.89402	2.39287	2.44005	2.3892	2.34914	2.18992	2.18902
7.0114	7.0174	7.00632	6.96915	6.97601	6.98493	7.05839	7.1257	7.28558	7.35866	7.02838	7.14974	7.16693	7.28199	7.05738	7.0764		6.9194	7.00444	0.744673	1.4438	1.19166	0.96423	0.778712	0.716859	1.19154	0.994691	0.87414	0.83369	0.746062	0.422179	0.113203	0.0480701	0.744774	0.420762		0.125173	1.23888	2.26603	2.23203	2.08198	1.99293	1.93091	1.89598	2.38211	2.44396	2.40583	2.36088	2.18307	2.19098
7.07216	7.08416	7.07018	7.05023	7.08928	7.09838	7.11614	7.15007	7.30501	7.38201	7.08717	7.1711	7.174	7.27899	7.11915	7.14018			7.06415	0.752631	1.45844	1.19711	0.957066	0.770834	0.742374	1.20326	1.00253	0.86609	0.809016	0.752914	0.41924	0.114281	0.0478485	0.753636	0.419197			1.25155	2.25999	2.23101	2.082	2.00102	1.94208	1.91804	2.38401	2.45299	2.41003	2.38308	2.18099	2.2121
7.12872	7.14074	7.13078	7.13001	7.18738	7.23046	7.16476	7.17363	7.3083	7.38505	7.14677		7.17405	7.27591	7.17168	7.20123	7.03911	7.05678	7.11772	0.766578	1.47135	1.2141	0.980061	0.793309	0.740457	1.21611	1.00952	0.858784	0.786721	0.764702		0.11468	0.0473521	0.76935	0.408273	0.128274	0.0521729	1.26622	2.25801	2.23305	2.08304	2.00909	1.96905	1.93328	2.38895	2.44895	2.42028	2.41028	2.178
7.18654	7.20053	7.1935	7.21136	7.29813	7.34807	7.22552	7.2246	7.33281	7.38897	7.20851	7.22385	7.17797	7.26905	7.22657	7.30022	7.1283	7.19987	7.17554	0.774418	1.47881	1.22183	1.00509	0.827817	0.762754	1.2245	1.00279	0.831009	0.76272	0.772131	0.417891	0.112279	0.0475187	0.777406	0.439077	0.108496	0.0419606	1.27707	2.25899	2.23697	2.08598	2.01595	1.97297	1.95582	2.38503	2.44503	2.44282	2.43282	2.178	2.22219
7.24501	7.25801	7.26502	7.28902	7.39303	7.45403	7.28101	7.25101	7.342	7.384	7.27001	7.237	7.186	7.269	7.28101	7.38302	7.29204	7.35405	7.23202	0.780179	1.48343	1.22962	1.02189	0.851195	0.787559	1.22644	0.999857	0.818485	0.747126	0.777739	0.447083	0.118713	0.0474	0.783139	0.470671	0.124662	0.052359	1.28528	2.264	2.242	2.089	2.025	1.997	1.98301	2.383	2.45	2.45801	2.45901	2.182	2.179
7.30162	7.31377	7.32982	7.372	7.49321	7.55443	7.33764	7.28954	7.3571	7.38	7.32663	7.25433	7.19205	7.269	7.3346	7.46185	7.46079	7.54798	7.29071	0.774541	1.48362	1.22895	1.03621	0.871784	0.821644	1.2243	0.989476	0.799369	0.729982	0.772316	0.458988	0.130725	0.0474015	0.77748	0.47274	0.130553	0.0487584	1.28354	2.26592	2.24802	2.0921	2.02496	2.01219	2.01633	2.38215	2.45807	2.49215	2.48834	2.184	2.17696
7.3515	7.37637	7.39633	7.45318	7.59102	7.66984	7.38948	7.33356	7.36492	7.38	7.37749	7.28073	7.19596	7.269	7.38351	7.53031	7.60555	7.70839	7.34842	0.764927	1.47744	1.21775	1.0319	0.880978	0.837293	1.22594	0.981074	0.789588	0.715595	0.764716	0.461277	0.129502	0.0483307	0.766184	0.453325	0.14453	0.063185	1.27494	2.25907	2.24998	2.09992	2.02203	2.02784	2.04273	2.39388	2.46394	2.50388	2.51572	2.184	2.17403
7.41216	7.43716	7.46415	7.52817	7.6852	7.76119	7.45213	7.37114	7.37608	7.38806	7.44315	7.3361	7.20402	7.26901	7.44116	7.60617	7.73421	7.8572	7.41216	0.751187	1.46739	1.20047	1.0256	0.898907	0.865662	1.212	0.978567	0.788463	0.708177	0.753749	0.457826	0.129372	0.0488551	0.750177	0.420894	0.148775	0.115536	1.26374	2.25199	2.25401	2.10199	2.014	2.04504	2.07205	2.39002	2.47002	2.51405	2.53803	2.17199	2.173
7.47488	7.49882	7.5238	7.59488	7.76491	7.83486	7.50393	7.42775	7.40667	7.41059	7.50284	7.37782	7.21033	7.27215	7.50297	7.67294	7.8173	7.9363	7.47584	0.738266	1.4523	1.19152	1.01815	0.91728	0.890085	1.20597	0.973618	0.785929	0.723317	0.741567	0.448358	0.130195	0.0508641	0.73702	0.422557	0.154472	0.120985	1.25167	2.24906	2.25804	2.0991	2.01306	2.06118	2.09015	2.39691	2.47906	2.53222	2.55103	2.16908	2.17291
7.5415	7.56153	7.58455	7.6615	7.83448	7.90051	7.57447	7.48458			7.56652	7.44053	7.23581	7.28391	7.57645	7.74447	7.83983	7.95883	7.53952	0.729605	1.44335	1.18009	1.0094	0.918809	0.905654	1.19536	0.972737			0.731426	0.44441	0.129019	0.0526963	0.730201	0.420039	0.136355	0.0726512	1.24237	2.25396	2.26098	2.10694	2.01796	2.0749	2.10191	2.39005	2.48396			2.17496	2.16605
7.61002	7.62702	7.64602	7.72002	7.89502	7.96001	7.64202	7.55102	7.50902		7.63502	7.52003	7.27802	7.30301	7.64602	7.80802	7.893	8.01299	7.60102	0.723339	1.43884	1.17303	1.00283	0.920175	0.906596	1.18443	0.965018	0.789291		0.724589	0.432208	0.136477	0.0585648	0.724819	0.427367	0.125508	0.0940792	1.2365	2.259	2.267	2.111	2.023	2.086	2.113	2.392	2.493	2.55301		2.18	2.17
7.65387	7.66935	7.69079	7.76802	7.93797	7.99448	7.67335	7.58549	7.54398	7.4909	7.68336	7.58196	7.32472	7.33217	7.68587	7.8481	7.90055	7.98855	7.65134	0.717986	1.41959	1.16874	0.997966	0.896189	0.893983	1.1769	0.951116	0.767742	0.682242	0.718627	0.422712	0.14982	0.0690499	0.71948	0.442851	0.125219	0.0590305	1.21843	2.2586	2.26403	2.11404	2.03155	2.07158	2.102	2.41004	2.49352	2.56955	2.55901	2.18307	2.17642
7.72567	7.73944	7.75607	7.81077	7.97636	8.03427	7.74425	7.66758	7.62493	7.56986	7.75412	7.70205	7.42493	7.51884	7.75769	7.89823	7.90463	7.99303	7.72049	0.71794	1.42511	1.17097	0.989501	0.877515	0.8739	1.1768	0.944151	0.764822	0.680475	0.7195	0.438466	0.170719	0.136665	0.718517	0.438576	0.122796	0.0588555	1.21871	2.26703	2.26659	2.11753	2.03563	2.07775	2.10187	2.41299	2.49507	2.57282	2.5599	2.18852	2.17016
7.7801	7.78211	7.79708	7.85455	8.01652	8.06902	7.80109	7.72564	7.72168	7.65714	7.8036	7.77768	7.49119	7.55813	7.81461	7.92803	7.91701	7.9935	7.7636	0.723198	1.43155	1.1766	0.98765	0.867532	0.844995	1.17794	0.945888	0.738043	0.668996	0.725237	0.411474	0.152096	0.100765	0.722949	0.435291	0.123121	0.0554884	1.22704	2.27253	2.27351	2.1195	2.04601	2.06249	2.08798	2.41602	2.5005	2.55248	2.55498	2.19153	2.18002
7.83427	7.84026	7.84023	7.87958	8.0227	8.07713	7.8498	7.80351	7.82129	7.82188	7.85679	7.87256	7.5949	7.66414	7.87277	7.94192	7.92354	7.99442	7.81482	0.729684	1.44079	1.18964	0.991675	0.846459	0.809074	1.18958	0.941912	0.751829	0.674955	0.731468	0.414679	0.141422	0.0879838	0.729801	0.428751	0.120383	0.0549851	1.23854	2.28663	2.27895	2.12197	2.052	2.06043	2.07677	2.42795	2.50042	2.5428	2.53784	2.20762	2.18863
7.89836	7.90346	7.90129	7.92834	8.03897	8.08773	7.91618	7.88824	7.92895	7.93754	7.92223	7.96056	7.71204	7.67917	7.93699	7.97636	7.92699	8.02774	7.88339	0.740151	1.45497	1.19724	0.990077	0.821087	0.774195	1.19595	0.943841	0.750802	0.678383	0.739876	0.418982	0.122506	0.0490543	0.742043	0.419851	0.117678	0.0736355	1.24715	2.29735	2.27507	2.11962	2.052	2.05468	2.05756	2.42402	2.494	2.52598	2.52496	2.2174	2.19953
7.929	7.93899	7.927	7.939	8.01802	8.04954	7.96998	7.95398	8.02346	8.04246	7.9435	8.02298	7.86293	7.82784	7.97699	7.952	7.924	8.007	7.916	0.758006	1.46187	1.21048	0.988363	0.802565	0.756712	1.19507	0.962115	0.766297	0.703338	0.760662	0.432723	0.113487	0.0300002	0.756614	0.428459	0.129192	0.0618221	1.25885	2.31648	2.279	2.12699	2.052	2.05449	2.0425	2.417	2.4865	2.515	2.51	2.23548	2.21547
				8.01017	8.03201		8.0591	8.21499	8.22355			8.07996	8.09759		8.03479		8.01431						0.786498	0.744116		0.97454	0.783725	0.731633			0.13923	0.0450436		0.47673		0.0397563						2.02824	2.00722		2.48302	2.49947	2.4824
8.05407	8.09706	8.07402	8.028	8.06599	8.07997	8.13207	8.15909	8.3101	8.34513	8.07607	8.20909	8.22118	8.31621	8.10106	8.02505		8.0291	8.07906	0.765773	1.4508	1.2127	0.96909	0.78022	0.723915	1.20977	1.00785	0.816414	0.756574	0.768639	0.457498	0.15446	0.069055	0.763476	0.398207		0.0420883	1.24705	2.30204	2.27199	2.12201	2.054	1.99199	1.96998	2.41999	2.48399	2.47398	2.45397	2.22604	2.203
8.11352	8.15269	8.08896	8.03176	8.05937	8.05843	8.1937	8.23701	8.39997	8.46129	8.13534	8.28756	8.37528	8.49928	8.15572	8.07043		8.11752	8.13169	0.759343	1.44918	1.21357	0.968691	0.780524	0.72832	1.19314	0.983809	0.854281	0.786468	0.75925	0.430161	0.145713	0.0907944	0.760128	0.473255		0.153678	1.2353	2.33257	2.26598	2.12798	2.05268	1.98366	1.95579	2.41202	2.47513	2.45791	2.42969	2.25662	2.20694
8.16155	8.21532	8.17689		8.09349	8.09797	8.25764	8.32866	8.48906	8.57895	8.16825	8.34039	8.49153	8.61578	8.2208	8.11039			8.19466	0.754289	1.4323	1.20071		0.77696	0.724693	1.18879	1.01019	0.88054	0.810944	0.757516	0.430606	0.165966	0.109722	0.7519	0.467606			1.23153	2.2945	2.26375	2.12667		1.95357	1.937	2.41381	2.48687	2.45004	2.40164	2.22334	2.20194
8.23392	8.27693			8.16293	8.14295	8.33392	8.40592	8.5849	8.6699	8.27289	8.45188	8.56292	8.69891	8.25796	8.17493			8.27192	0.756098	1.41247			0.845916	0.763488	1.16807	0.993888	0.892647	0.834405	0.760597	0.404338	0.141077	0.0986319	0.75235	0.475352			1.2078	2.31797	2.25201			1.97997	1.937	2.40501	2.48101	2.452	2.38502	2.23898	2.199
8.3057	8.33671			8.15806	8.13524	8.37582	8.46489	8.64076	8.74668	8.33059	8.49562	8.59738	8.72326	8.34873	8.25179			8.31173	0.740588	1.41638			0.787551	0.702468	1.16767	0.995624	0.895014	0.850797	0.740617	0.411256	0.143591	0.0868899	0.741631	0.492134			1.20432	2.3101	2.25186			1.95402	1.93316	2.41375	2.47709	2.43589	2.36792	2.2321	2.19997
8.36811						8.44936	8.54415	8.70759	8.80694	8.38324	8.55134	8.63115	8.74636	8.41403	8.32286				0.736082						1.16037	1.00406	0.895019	0.860192	0.732517	0.421401	0.142062	0.075155	0.740835	0.483543				2.31948						2.3916	2.48517	2.42575	2.361	2.2415	2.1971
8.4201							8.5981	8.73509	8.85104	8.44111	8.61406	8.63803	8.76299	8.4621	8.41011				0.737571							1.01386	0.879023	0.861229	0.735681	0.382229	0.105734	0.0590371	0.74063	0.474311				2.34195							2.49297	2.41398	2.361	2.26495	2.20197
8.50486	8.53078	8.52187		8.37568	8.37988	8.57356	8.68015	8.80643	8.88631	8.53093	8.6601	8.66008	8.75199	8.54473	8.5031			8.50986	0.746409	1.42107	1.19546		0.803904	0.715714	1.18198	0.997802	0.849041	0.851844	0.74459	0.438721	0.158136	0.0730748	0.749256	0.441868			1.22277	2.29787	2.22401	2.1187		1.98252	1.96387	2.39007	2.46508	2.40123	2.36412	2.22384	2.18109
8.57906	8.59828	8.59685		8.52024	8.54119	8.62204	8.69381	8.84358	8.91335	8.61079	8.66933	8.66712	8.75114	8.6083	8.5972			8.58408	0.758356	1.4362	1.18785		0.767466	0.722185	1.19586	1.00571	0.872676	0.831397	0.754953	0.443759	0.161057	0.0741548	0.762557	0.43478			1.23402	2.28644	2.22496	2.0929		1.9427	1.95329	2.39612	2.47183	2.42098	2.37427	2.20954	2.18933
8.62899	8.65898	8.63699				8.67099	8.73199	8.87099	8.93	8.64799	8.685	8.673	8.758	8.66998	8.65398			8.63499	0.766198	1.44587	1.19503				1.21053	1.00927	0.864942	0.810916	0.764537	0.437112	0.153842	0.0658723	0.768098	0.389383			1.24422	2.26001	2.223	2.088				2.402	2.464	2.42	2.387	2.18801	2.205
8.68942	8.71666	8.70954	8.69263	8.78847	8.78296	8.73154	8.74222	8.87229	8.93496	8.71828	8.71902		8.74312	8.72549	8.76291	8.56353	8.58978	8.69461	0.773191	1.4512	1.19928	0.952411	0.785831	0.754869	1.22144	1.014	0.859788	0.788391	0.767772	0.416832		0.0551737	0.779115	0.447576	0.151254	0.0594217	1.25385	2.27369	2.22702	2.08301	2.0288	1.95711	1.95891	2.39099	2.46095	2.42626	2.40332	2.19779	2.21182
8.72425	8.7713	8.75449	8.74484	8.82831	8.86246	8.77612	8.76115	8.89624	8.932	8.74247	8.72167	8.68309	8.75309	8.76608	8.83786	8.69035	8.73674	8.74521	0.779781	1.46356	1.21416	0.998551	0.819295	0.756832	1.22305	1.01051	0.826929	0.765289	0.776848	0.42087	0.131825	0.0490527	0.78193	0.453983	0.133923	0.0609753	1.26616	2.24887	2.22906	2.08398	2.01289	1.96598	1.95224	2.39002	2.45704	2.4473	2.42952	2.18081	2.1965
8.78115	8.83016	8.82218	8.82823	8.93328	8.97431	8.82715	8.81304	8.90702	8.93199	8.80915	8.75202	8.68702	8.75703	8.81516	8.92222	8.84244	8.90656	8.80015	0.781164	1.46076	1.21382	1.00318	0.834976	0.774632	1.2285	1.00444	0.804667	0.738469	0.7799	0.452117	0.145175	0.0500854	0.782789	0.46721	0.137684	0.052177	1.26408	2.24301	2.23201	2.08301	2.00798	1.96503	1.96302	2.39101	2.45901	2.46105	2.45307	2.17201	2.174
8.83063	8.88369	8.88272	8.9029	9.02406	9.07711	8.87766	8.82747	8.912	8.9289	8.85861	8.75751	8.69312	8.76704	8.86767	8.99569	8.98579	9.09087	8.84968	0.76924	1.45618	1.21266	1.02006	0.85658	0.795029	1.21534	0.995808	0.790655	0.721643	0.766813	0.454389	0.143599	0.051841	0.772419	0.451196	0.132419	0.0578382	1.25979	2.24499	2.23605	2.08604	2.0019	1.97605	1.97017	2.39298	2.46102	2.47717	2.47628	2.17394	2.17401
8.88328	8.9413	8.94232	8.97773	9.11191	9.1691	8.93219	8.86689	8.91204	8.92102	8.90923	8.80004	8.70324	8.77006	8.92319	9.05341	9.13327	9.24538	8.90632	0.7568	1.44776	1.20742	1.03016	0.867514	0.817192	1.20741	0.979762	0.782528	0.707785	0.757068	0.455861	0.144349	0.0519235	0.757458	0.465062	0.136826	0.0703169	1.25017	2.24398	2.24013	2.08889	1.99376	1.98011	1.98426	2.39115	2.46319	2.49137	2.49952	2.16909	2.17498
8.94105	9.00005	9.00205	9.05604	9.19806	9.26406	8.98605	8.90703	8.91401	8.92201	8.96505	8.84704	8.71401	8.773	8.97704	9.11705	9.23605	9.35306	8.96605	0.745034	1.43934	1.19679	1.02706	0.883539	0.832668	1.1943	0.957249	0.764809	0.693089	0.744775	0.454089	0.145208	0.052081	0.746513	0.444359	0.15653	0.0905145	1.24247	2.243	2.24601	2.084	1.983	1.985	1.99601	2.398	2.472	2.50801	2.52301	2.173	2.174
8.99682	9.05873	9.0618	9.11068	9.26862	9.33386	9.04467	8.94962	8.93229	8.9292	9.02682	8.8919	8.72732	8.77619	9.02982	9.17887	9.3025	9.42446	9.0277	0.737866	1.42691	1.19182	1.02168	0.894469	0.855174	1.1854	0.956238	0.763837	0.691452	0.738599	0.440252	0.142573	0.0534044	0.738546	0.442871	0.15665	0.0958058	1.23128	2.244	2.25302	2.08405	1.97966	1.98506	2.00712	2.39805	2.47306	2.52309	2.53511	2.16801	2.17095
9.06359	9.11831	9.12633		9.3194	9.40296	9.09948	9.00044	8.95648	8.94622	9.09359	8.96468	8.75427	8.79408	9.09653	9.24948	9.34261	9.46144	9.08444	0.734225	1.42392	1.1806		0.902748	0.862704	1.1775	0.94879	0.756671	0.687389	0.734337	0.436036	0.147434	0.0610894	0.735657	0.440358	0.143031	0.0769378	1.22585	2.24404	2.25507	2.08813		1.99011	2.01693	2.40217	2.47802	2.53015	2.544	2.16904	2.16678
9.13513	9.17711	9.18612	9.2351	9.3821	9.44612	9.16613	9.06513	9.02312	9.00114	9.16513	9.0402	8.81116	8.93216	9.16513	9.31611	9.37004	9.48103	9.14913	0.726362	1.42366	1.17786	1.01979	0.884249	0.865093	1.17389	0.944318	0.765261	0.711598	0.726155	0.417036	0.140903	0.105044	0.728329	0.431762	0.138586	0.0651603	1.22227	2.24599	2.25802	2.09401	1.96706	1.995	2.01401	2.40999	2.479	2.537	2.54399	2.171	2.15699
9.19678	9.23273	9.2426	9.28444	9.43044	9.5034	9.22772	9.12777	9.07992	9.06997	9.22773	9.13942	8.88932	9.01035	9.23086	9.37124	9.39007	9.495	9.21172	0.727207	1.4236	1.1829	1.01144	0.869245	0.842403	1.17696	0.947934	0.770484	0.725123	0.728488	0.41504	0.157129	0.121559	0.727704	0.447301	0.136617	0.0556236	1.22358	2.24206	2.26904	2.09802	1.99421	1.99404	2.01693	2.40502	2.47801	2.53798	2.54096	2.17002	2.15104
9.26132	9.29327	9.29212	9.32093	9.46652	9.5363	9.28725	9.19149	9.15592	9.14962	9.28836	9.25599	8.99814	9.12105	9.30125	9.39135	9.39606	9.49506	9.27112	0.735242	1.42916	1.18956	1.00172	0.857083	0.818621	1.18016	0.947419	0.764995	0.727829	0.736614	0.426251	0.168874	0.134184	0.735486	0.445536	0.133126	0.0510128	1.23044	2.24711	2.27204	2.09998	2.01109	1.997	2.01076	2.40715	2.479	2.53594	2.53794	2.17211	2.15394
9.32099	9.35099	9.34299	9.36299	9.48999	9.55	9.34399	9.25899	9.24298	9.22298	9.34999	9.34598	9.09498	9.21398	9.35799	9.407	9.399	9.498	9.32199	0.743938	1.44263	1.19864	0.996551	0.836844	0.792406	1.18477	0.94601	0.757962	0.691518	0.745858	0.420391	0.157273	0.123492	0.743448	0.436762	0.13112	0.0484206	1.24019	2.252	2.274	2.099	2.015	1.997	2	2.414	2.479	2.533	2.535	2.177	2.151
9.37365	9.40767	9.39058	9.39147	9.5001	9.55789	9.40271	9.33398	9.3393	9.3324	9.40165	9.43014	9.2	9.2332	9.41067	9.43121	9.40205	9.498	9.3796	0.752447	1.45227	1.20662	0.991911	0.819407	0.769068	1.1916	0.952818	0.759297	0.691537	0.754183	0.40622	0.122928	0.0524046	0.751926	0.414437	0.128875	0.0479966	1.25062	2.26402	2.27495	2.09495	2.01699	1.99701	1.98995	2.41096	2.47296	2.51373	2.51279	2.186	2.15998
9.42615	9.46208	9.4381	9.42963	9.50811	9.54889	9.46028	9.41356	9.44508	9.4464	9.45393	9.5229	9.3621	9.41103	9.46517	9.44858	9.40606	9.49796	9.42823	0.765804	1.46114	1.21669	0.998386	0.811905	0.768817	1.20513	0.958319	0.755424	0.694007	0.768819	0.434538	0.125731	0.0541845	0.763675	0.404582	0.125918	0.0477332	1.26168	2.26606	2.27089	2.09111	2.01602	1.99789	1.98587	2.408	2.46994	2.49191	2.49572	2.18609	2.15802
9.47811	9.5111	9.48811	9.45808	9.51304	9.54402	9.51813	9.48413	9.53919	9.55524	9.49611	9.60916	9.50228	9.54842	9.51812	9.47504	9.40911	9.49618	9.4841	0.769583	1.46903	1.22413	0.998626	0.8053	0.764172	1.20943	0.961922	0.769694	0.707905	0.771484	0.457081	0.117231	0.0463594	0.768402	0.401484	0.118973	0.047892	1.26808	2.26899	2.266	2.09599	2.01699	1.99297	1.97998	2.40797	2.46699	2.48798	2.48297	2.18999	2.159
9.53265	9.56368	9.54364	9.4983	9.53422	9.55236	9.58168	9.54982	9.63722	9.67743	9.55362	9.68985	9.6429	9.75975	9.57665	9.49759		9.58466	9.53269	0.766001	1.46591	1.2214	0.986435	0.790414	0.759946	1.20863	0.983224	0.79686	0.725781	0.768597	0.462039	0.132643	0.100672	0.764327	0.399273		0.0551358	1.26625	2.26289	2.26398	2.09298	2.012	1.97989	1.97077	2.39496	2.46401	2.47588	2.46677	2.1829	2.15896
9.58632	9.61919	9.59595	9.52308	9.55314	9.58184	9.63719	9.61758	9.73686	9.79459	9.60425	9.7596	9.79796	9.90322	9.6304			9.6386	9.58934	0.761154	1.46343	1.21493	0.985098	0.789782	0.759685	1.20333	0.999564	0.822184	0.755194	0.765072	0.435602	0.133827	0.0667542	0.758348			0.156577	1.26129	2.25391	2.26194	2.09094	2.01181	1.97081	1.95181	2.39202	2.46502	2.46572	2.44759	2.17491	2.15604
9.64599	9.67299	9.63899	9.57199	9.60499	9.61999	9.69099	9.68899	9.82098	9.91198	9.66099	9.83199	9.93197	10.049	9.69399			9.66599	9.64999	0.756331	1.4549	1.20871	0.979561	0.784421	0.763549	1.19823	0.99883	0.842286	0.775286	0.762011	0.405786	0.140029	0.0855163	0.751901			0.188144	1.2526	2.25	2.259	2.088	2.003	1.962	1.943	2.393	2.466	2.453	2.429	2.171	2.158
9.70577	9.73063	9.69672	9.61572	9.66275	9.67989	9.75065	9.75476	9.90691	10.0059	9.72081	9.89078	10.0184	10.1533	9.74981		9.5044	9.64737	9.70571	0.744823	1.44661	1.19914	0.975845	0.783297	0.763183	1.18667	0.997676	0.858405	0.801706	0.748405	0.414496	0.144612	0.107639	0.742885		0.142095	0.140593	1.24399	2.25998	2.25194	2.08095	2.00795	1.9659	1.93899	2.39198	2.45994	2.44498	2.41393	2.18094	2.15402
9.76847	9.78221	9.75536	9.67451	9.72391	9.75293	9.80318	9.81623	9.98045	10.0814	9.7864	9.95429	10.0503	10.1759	9.81549		9.53701	9.67801	9.76321	0.736907	1.43795	1.18752	0.972027	0.781302	0.752883	1.1811	0.99	0.865254	0.826259	0.740693	0.414479	0.13601	0.0890252	0.735049		0.157926	0.149682	1.23367	2.25778	2.24693	2.07691	2.00393	1.95796	1.93804	2.38985	2.45478	2.443	2.40798	2.17587	2.15598
9.83412	9.83612	9.81613	9.74216	9.80918	9.83921	9.85612	9.87119	10.0452	10.1421	9.84912	10.0121	10.107	10.217	9.88212		9.58211	9.7231	9.81711	0.727851	1.43324	1.17641	0.96206	0.775608	0.74225	1.17355	0.979673	0.868485	0.837379	0.73367	0.428726	0.0990044	0.0428698	0.724322		0.171588	0.15467	1.22696	2.24799	2.24399	2.07299	2.00099	1.95603	1.94001	2.38298	2.445	2.44296	2.40701	2.16998	2.15498
9.8887	9.89065	9.8747	9.81795	9.89107	9.93909	9.91264	9.9581	10.1192	10.1864	9.9067	10.0726	10.1151	10.212	9.93666		9.63373	9.77164	9.86865	0.72818	1.43359	1.17541	0.962139	0.774615	0.719324	1.17179	0.958159	0.834097	0.836743	0.733595	0.435946	0.114893	0.042771	0.725105		0.180551	0.159651	1.22965	2.24196	2.23793	2.06895	1.99496	1.97008	1.94427	2.373	2.44292	2.42398	2.412	2.15995	2.14398
9.94723	9.94507	9.93314	9.8976	9.98112	10.0297	9.9659	9.96679	10.1364	10.2217	9.96529	10.1244	10.1222	10.209	9.99212			9.90666	9.92305	0.730692	1.43581	1.17529	0.962142	0.776179	0.724045	1.17668	0.96239	0.844257	0.82262	0.734006	0.430635	0.117519	0.0428592	0.729697			0.1823	1.23162	2.23924	2.23198	2.06498	1.99198	1.9772	1.96696	2.37296	2.43585	2.42207	2.41193	2.15622	2.14204
10.0021	9.99305	9.98406	9.96908	10.0761	10.1041	10.0061	10.002	10.155	10.251	10.0231	10.142	10.129	10.209	10.042	10.093		9.93605	9.97005	0.733025	1.4402	1.17981	0.965372	0.79002	0.739055	1.18019	0.971753	0.835645	0.80336	0.734296	0.427733	0.115676	0.04327	0.734044	0.428207		0.168436	1.23673	2.25	2.231	2.064	1.99101	1.98601	2.01001	2.371	2.42899	2.425	2.409	2.166	2.14404
10.0475	10.0376	10.0376	10.0448	10.1679	10.1972	10.0524	10.0394	10.1863	10.265	10.0745	10.1643	10.137	10.209	10.0845	10.1365		9.97755	10.0164	0.737685	1.45049	1.19193	0.975975	0.80827	0.762041	1.18662	0.974475	0.83084	0.776455	0.739621	0.412794	0.112552	0.043223	0.73786	0.424998		0.155391	1.24611	2.24998	2.22805	2.065	1.99599	1.9932	2.01898	2.37102	2.424	2.426	2.40806	2.16399	2.18218
10.0891	10.0851	10.0832	10.1076	10.2437	10.2979	10.0839	10.0746	10.2082	10.2628	10.1131	10.1855	10.1411	10.2098	10.1259	10.1764	9.99053	10.1023	10.0522	0.744648	1.45995	1.20405	1.00543	0.843981	0.801158	1.19625	0.968434	0.81206	0.754892	0.745411	0.416695	0.111904	0.0426736	0.746016	0.41293	0.0977636	0.0900463	1.25686	2.24789	2.23204	2.06511	1.99493	2.00933	2.01757	2.37302	2.42404	2.42609	2.41326	2.16296	2.19698
10.1391	10.1331	10.1361	10.1811	10.3191	10.3841	10.1251	10.1031	10.219	10.256	10.1641	10.21	10.144	10.203	10.1651	10.2401	10.0593	10.1162	10.1061	0.750358	1.46674	1.21059	1.01179	0.861943	0.824791	1.20516	0.966825	0.798587	0.743759	0.749469	0.396788	0.109836	0.0432748	0.752558	0.417895	0.0988402	0.0357971	1.26653	2.243	2.23401	2.06999	1.99199	2.02402	2.04304	2.374	2.426	2.43001	2.42501	2.161	2.19592
10.1686	10.1676	10.1887	10.2497	10.3898	10.4537	10.1744	10.1343	10.228	10.2549	10.2075	10.2271	10.145	10.2031	10.1975	10.3007	10.1845	10.2357	10.1406	0.754212	1.47543	1.21335	1.0234	0.883236	0.849941	1.20573	0.964218	0.777477	0.723556	0.753976	0.395773	0.107783	0.0407673	0.756343	0.430369	0.108789	0.0393549	1.27511	2.24404	2.24102	2.06712	1.985	2.03422	2.06417	2.37204	2.4261	2.43716	2.43223	2.16205	2.15895
10.215	10.2167	10.2481	10.3093	10.4582	10.5112	10.2042	10.1587	10.232		10.25	10.2394	10.1481	10.2092	10.2421	10.3571	10.3103	10.3745	10.1878	0.757457	1.48041	1.21556	1.0303	0.902468	0.875253	1.21571	0.965148	0.769256		0.759135	0.405669	0.108851	0.0430312	0.757173	0.441952	0.111849	0.0469746	1.28182	2.24691	2.24309	2.0772	1.98507	2.05241	2.07841	2.37483	2.43409	2.45024		2.16593	2.15496
10.262	10.249	10.299	10.368	10.511	10.564	10.257	10.19	10.232		10.294	10.259	10.153	10.216	10.29	10.406	10.413	10.485	10.222	0.750553	1.48031	1.2139	1.03441	0.914086	0.889824	1.22407	0.978135	0.773119		0.753492	0.40473	0.110249	0.0462388	0.749203	0.423547	0.108641	0.0467301	1.2824	2.243	2.247	2.086	1.988	2.07099	2.09699	2.367	2.438	2.461		2.163	2.153
10.3115	10.2963	10.3484	10.4195	10.5645	10.6095	10.3106	10.2157			10.3464	10.2946	10.1571	10.2191	10.3326	10.4545	10.4874	10.6034	10.2744	0.740391	1.47596	1.20697	1.03281	0.923489	0.89919	1.21353	0.987242			0.743831	0.401148	0.110374	0.0456282	0.74022	0.421758	0.118686	0.0916188	1.28	2.24501	2.25302	2.09901	1.99307	2.08313	2.10815	2.361	2.45185			2.16404	2.15198
[truncated: 64 more columns]
