# Supplementary material for: Kinematic Validation of a Multi-Kinect v2 Instrumented 10-Meter Walkway for Quantitative Gait Assessments
Source: PLoS One. 2015 Oct 13;10(10):e0139913. doi: 10.1371/journal.pone.0139913 (PMC4603795; doi:10.1371/journal.pone.0139913)
Supplement: S1 Data — (ZIP) [file pone.0139913.s001.zip › S1_Data/pp13_trial5.xls]

## Sheet: Sheet1
Kinect(x) SpineBase	Kinect(x) Head	Kinect(x) ShoulderLeft	Kinect(x) ElbowLeft	Kinect(x) WristLeft	Kinect(x) HandLeft	Kinect(x) ShoulderRight	Kinect(x) ElbowRight	Kinect(x) WristRight	Kinect(x) HandRight	Kinect(x) HipLeft	Kinect(x) KneeLeft	Kinect(x) AnkleLeft	Kinect(x) FootLeft	Kinect(x) HipRight	Kinect(x) KneeRight	Kinect(x) AnkleRight	Kinect(x) FootRight	Kinect(x) SpineShoulder	Kinect(y) SpineBase	Kinect(y) Head	Kinect(y) ShoulderLeft	Kinect(y) ElbowLeft	Kinect(y) WristLeft	Kinect(y) HandLeft	Kinect(y) ShoulderRight	Kinect(y) ElbowRight	Kinect(y) WristRight	Kinect(y) HandRight	Kinect(y) HipLeft	Kinect(y) KneeLeft	Kinect(y) AnkleLeft	Kinect(y) FootLeft	Kinect(y) HipRight	Kinect(y) KneeRight	Kinect(y) AnkleRight	Kinect(y) FootRight	Kinect(y) SpineShoulder	Kinect(z) SpineBase	Kinect(z) Head	Kinect(z) ShoulderLeft	Kinect(z) ElbowLeft	Kinect(z) WristLeft	Kinect(z) HandLeft	Kinect(z) ShoulderRight	Kinect(z) ElbowRight	Kinect(z) WristRight	Kinect(z) HandRight	Kinect(z) HipLeft	Kinect(z) KneeLeft
0.108	0.158998	0.144999	0.137	0.187	0.206	0.150998	0.128	0.197	0.204	0.142	0.098	0.044	0.122999	0.147	0.0859985	0.035	0.107	0.123	0.73948	1.45045	1.20249	0.98148	0.78146	0.714072	1.20461	0.965409	0.74281	0.683069	0.73943	0.4545	0.12949	0.04361	0.74075	0.439789	0.147469	0.0610794	1.24223	2.233	2.222	2.072	2.018	2.018	2.029	2.378	2.415	2.408	2.387	2.156	2.154
0.10804	0.15903	0.14504	0.13704	0.19	0.20903	0.15103	0.12803	0.197	0.20108	0.147	0.098	0.044	0.123	0.14803	0.086	0.035	0.10897	0.126	0.73941	1.44983	1.20246	0.981735	0.780945	0.717115	1.20449	0.965376	0.742898	0.681912	0.739391	0.45367	0.129461	0.0437314	0.74065	0.439951	0.14819	0.0600257	1.24207	2.23299	2.22199	2.07199	2.01802	2.016	2.02799	2.37799	2.41499	2.408	2.389	2.158	2.154
0.111967	0.161975	0.148967	0.140967	0.19	0.211975	0.153975	0.130975	0.197	0.208935	0.147	0.098	0.044	0.123	0.150975	0.086	0.035	0.106025	0.126	0.73945	1.44878	1.20267	0.982256	0.781436	0.715672	1.20459	0.965975	0.742682	0.682118	0.739459	0.45366	0.129539	0.0438689	0.74064	0.440019	0.14815	0.0605853	1.24225	2.23201	2.22101	2.07101	2.01998	2.016	2.02701	2.37701	2.41401	2.408	2.389	2.158	2.154
0.115	0.166006	0.152008	0.147	0.195006	0.213004	0.157008	0.131006	0.195014	0.213996	0.150006	0.0980144	0.044	0.122996	0.155	0.0850021	0.0350021	0.106004	0.134006	0.73922	1.4486	1.20176	0.981607	0.78067	0.713042	1.20444	0.966198	0.772106	0.702698	0.73925	0.454245	0.12913	0.04332	0.74041	0.431384	0.148796	0.0609672	1.24122	2.23	2.223	2.07	2.017	2.018	2.02999	2.376	2.414	2.412	2.39499	2.157	2.15399
0.115039	0.169029	0.156029	0.147049	0.198029	0.21498	0.161	0.134039	0.202	0.212	0.153	0.105	0.044	0.121	0.155029	0.0860293	0.036	0.10802	0.137	0.739398	1.44948	1.20064	0.980209	0.780435	0.713882	1.20493	0.965277	0.751023	0.687367	0.739449	0.456667	0.129041	0.0433341	0.740528	0.433332	0.151769	0.0596466	1.24187	2.23002	2.22199	2.07198	2.01702	2.01699	2.02505	2.378	2.41302	2.413	2.388	2.156	2.151
0.118968	0.171976	0.158976	0.15196	0.200976	0.213016	0.161	0.137968	0.202	0.212	0.153	0.105	0.044	0.121	0.157976	0.0889757	0.036	0.109984	0.137	0.739241	1.44833	1.20069	0.980081	0.780946	0.713077	1.20585	0.964992	0.750316	0.687023	0.739321	0.454319	0.130141	0.0427449	0.740342	0.43449	0.151641	0.0613162	1.24202	2.23198	2.22101	2.07002	2.01898	2.01601	2.02996	2.378	2.41498	2.413	2.388	2.156	2.151
0.119	0.179996	0.161999	0.152	0.201	0.218997	0.164998	0.138	0.207997	0.212	0.154	0.105	0.044	0.121	0.158	0.089	0.036	0.107001	0.139999	0.7394	1.44938	1.20188	0.98026	0.78048	0.711241	1.20678	0.96442	0.747981	0.68681	0.73953	0.45371	0.13013	0.04273	0.74046	0.43534	0.150361	0.0614699	1.24214	2.232	2.221	2.069	2.019	2.016	2.027	2.377	2.415	2.408	2.388	2.159	2.151
0.122038	0.183038	0.166038	0.155029	0.204038	0.219067	0.172067	0.145038	0.208019	0.222	0.157038	0.10801	0.044	0.120029	0.162029	0.0890285	0.0350285	0.109	0.147095	0.739795	1.45079	1.20281	0.981446	0.77977	0.711866	1.2079	0.965659	0.746428	0.685412	0.739839	0.455717	0.13017	0.0425794	0.74094	0.436158	0.150265	0.0592653	1.24104	2.23099	2.22002	2.06802	2.01799	2.01502	2.02698	2.37198	2.41203	2.40795	2.388	2.15798	2.15003
0.125968	0.186968	0.169968	0.157976	0.207968	0.225944	0.178944	0.148968	0.209984	0.222	0.160968	0.108992	0.044	0.122976	0.164976	0.0919759	0.0379759	0.109	0.15692	0.739244	1.45032	1.2031	0.981043	0.77975	0.70941	1.20801	0.966563	0.732801	0.680411	0.739721	0.456424	0.129158	0.041479	0.739889	0.436934	0.144586	0.0598155	1.2408	2.23001	2.22198	2.06998	2.01701	2.01698	2.02502	2.37002	2.41498	2.40304	2.388	2.15602	2.15298
0.129	0.194006	0.176016	0.166012	0.208008	0.226014	0.183012	0.155008	0.214006	0.226012	0.163002	0.111	0.044	0.123002	0.16701	0.0930079	0.038	0.109	0.157008	0.738729	1.44888	1.20202	0.980386	0.7807	0.708912	1.20631	0.964676	0.737112	0.680459	0.739268	0.455947	0.129173	0.0419905	0.739339	0.438062	0.14806	0.0595002	1.24086	2.229	2.22	2.068	2.018	2.017	2.025	2.37199	2.412	2.405	2.387	2.15201	2.149
0.129067	0.197096	0.184058	0.172029	0.212029	0.233	0.189096	0.159029	0.217038	0.232	0.164067	0.11099	0.044	0.12399	0.172029	0.0970863	0.038	0.108981	0.161058	0.738018	1.44925	1.20096	0.978165	0.780816	0.709888	1.20695	0.962494	0.738031	0.679975	0.738201	0.454549	0.13067	0.0422429	0.738984	0.439178	0.14817	0.0596089	1.24034	2.22901	2.21897	2.06898	2.01599	2.01599	2.026	2.36897	2.41099	2.40399	2.385	2.15501	2.14897
0.135945	0.206922	0.189953	0.174977	0.214977	0.233	0.198922	0.161977	0.220969	0.232	0.170945	0.110008	0.044	0.123008	0.174977	0.10593	0.038	0.107016	0.166953	0.737782	1.44817	1.19937	0.978726	0.780383	0.710704	1.20709	0.962907	0.737147	0.679504	0.737307	0.454401	0.13072	0.0415158	0.739397	0.441015	0.147158	0.0605228	1.23991	2.22999	2.21602	2.06702	2.01501	2.01501	2.026	2.36602	2.41001	2.40301	2.385	2.15599	2.14602
0.140998	0.212997	0.200995	0.184995	0.220997	0.238997	0.208995	0.171995	0.226997	0.248992	0.173999	0.112999	0.044	0.123	0.178998	0.119994	0.038	0.107	0.180994	0.736341	1.44818	1.19725	0.97831	0.7814	0.709191	1.20548	0.960431	0.73697	0.67854	0.735501	0.453121	0.12992	0.0412501	0.73836	0.44184	0.145511	0.0600102	1.2373	2.232	2.213	2.066	2.011	2.012	2.021	2.366	2.41	2.401	2.382	2.155	2.145
0.144058	0.227136	0.211029	0.195039	0.228058	0.243019	0.216058	0.179048	0.238087		0.178039	0.122981	0.0440291	0.12199	0.186068	0.137349	0.0470485	0.109019	0.190097	0.734535	1.44545	1.19616	0.956075	0.758555	0.693672	1.20504	0.960974	0.760409		0.733649	0.454773	0.129541	0.0419647	0.736693	0.432997	0.138994	0.0574191	1.2353	2.23098	2.21198	2.06299	2.01099	2.00998	2.02295	2.36298	2.40695	2.40096		2.15402	2.14105
0.149962	0.240911	0.213981	0.198975	0.233962	0.244987	0.221962	0.183968	0.246943		0.181975	0.121013	0.0469809	0.121006	0.192956	0.172771	0.0519682	0.110987	0.199936	0.734013	1.44421	1.19687	0.95451	0.757	0.696909	1.20467	0.960414	0.750166		0.732547	0.441853	0.129669	0.0434603	0.736958	0.445847	0.139387	0.0573306	1.23555	2.22901	2.21001	2.06201	2.01001	2.00801	2.01803	2.36101	2.40203	2.39703		2.15599	2.14597
0.156012	0.25002	0.227025	0.208012	0.237012	0.251007	0.236018	0.192011	0.259002	0.274009	0.190007	0.129018	0.047	0.12	0.203004	0.201057	0.0740266	0.119016	0.208021	0.732638	1.44383	1.19635	0.964675	0.766486	0.703935	1.20323	0.95905	0.742531	0.677439	0.731157	0.448936	0.129677	0.0433091	0.735579	0.4317	0.130595	0.0541617	1.23513	2.226	2.207	2.057	2.006	2.00699	2.016	2.35999	2.40299	2.40001	2.38001	2.149	2.13899
0.163058	0.261195	0.241117	0.215136	0.244058	0.255019	0.246117	0.198156	0.260039	0.279165	0.194088	0.139058	0.0469805	0.120029	0.205068	0.233477	0.0891946	0.128224	0.220136	0.731552	1.44238	1.19587	0.956352	0.758342	0.706497	1.20124	0.958945	0.742847	0.676706	0.729285	0.458163	0.12775	0.0428364	0.735118	0.432	0.13357	0.0552127	1.23298	2.22398	2.20696	2.05595	2.00399	2.00398	2.01495	2.35596	2.39995	2.40302	2.38597	2.14797	2.13498
0.168951	0.280837	0.252902	0.228886	0.249951	0.256984	0.257902	0.21387	0.263967	0.295862	0.202927	0.144951	0.0450163	0.122976	0.211943	0.281601	0.108837	0.150813	0.233886	0.731748	1.43741	1.19413	0.947444	0.748422	0.697118	1.19816	0.938281	0.744605	0.677345	0.728754	0.46053	0.128791	0.0434846	0.735943	0.434985	0.144678	0.0655841	1.23054	2.22202	2.20303	2.05104	2.00301	2.00202	2.01004	2.35203	2.39504	2.40498	2.38302	2.14502	2.13302
0.174997	0.298992	0.269993	0.235997	0.259996	0.265996	0.271994	0.216999	0.270997		0.207998	0.146999	0.045	0.122	0.216998	0.30599	0.171973	0.22097	0.258989	0.73146	1.4351	1.19027	0.94797	0.74905	0.681597	1.19667	0.93902	0.746519		0.72873	0.462249	0.12773	0.0425904	0.73547	0.438918	0.143371	0.0585931	1.22644	2.216	2.204	2.049	2.004	1.999	2.007	2.35	2.394	2.403		2.139	2.129
0.192087	0.321252	0.294194	0.253242	0.266136	0.274077	0.294136	0.228145	0.282126	0.311126	0.227107	0.161029	0.0470291	0.126058	0.228116	0.345349	0.237533	0.293727	0.268281	0.729585	1.43438	1.18696	0.940951	0.741459	0.675361	1.19449	0.937414	0.744453	0.690566	0.726141	0.466341	0.131099	0.0425904	0.73428	0.446661	0.128003	0.0523184	1.22638	2.21396	2.20302	2.05397	2.00098	1.99599	2.00793	2.34998	2.39302	2.40298	2.39606	2.13992	2.12699
0.200928	0.346791	0.313839	0.277799	0.279887	0.281936	0.307887	0.242879	0.294895	0.323895	0.237912	0.163976	0.0499759	0.131952	0.239904	0.380711	0.291558	0.367397	0.296767	0.727071	1.43007	1.18546	0.933927	0.734279	0.667395	1.19166	0.94598	0.741742	0.687128	0.724265	0.465447	0.130961	0.041618	0.731215	0.473104	0.15364	0.0673668	1.22211	2.21003	2.20498	2.05102	1.99902	1.99501	2.00106	2.34802	2.39498	2.40102	2.40195	2.13206	2.12601
0.218042	0.377051	0.345046	0.298048	0.300065	0.300057	0.323069	0.261021	0.304017	0.330008	0.253053	0.17703	0.054	0.128006	0.258027	0.403061	0.371133	0.473145	0.314069	0.725481	1.42592	1.18227	0.936074	0.736404	0.668711	1.18956	0.947415	0.746929	0.682732	0.722659	0.467053	0.132631	0.0427903	0.729732	0.461241	0.141989	0.0553499	1.22143	2.208	2.20401	2.05399	1.996	1.99099	2.00199	2.35001	2.396	2.41603	2.40702	2.13399	2.129
0.240155	0.404184	0.369203	0.323223	0.334213	0.33031	0.359203	0.2723	0.313087	0.334097	0.281116	0.193136	0.054	0.13099	0.272194	0.435252	0.44163	0.549678	0.350165	0.720478	1.41995	1.17964	0.932689	0.733008	0.674596	1.1868	0.944656	0.751612	0.683411	0.716961	0.46849	0.133295	0.0429337	0.725519	0.445964	0.152189	0.0711851	1.20989	2.20705	2.20904	2.049	1.99395	1.98596	1.99495	2.35399	2.39507	2.43104	2.42007	2.13103	2.12698
0.255871	0.422847	0.389831	0.345815	0.355823	0.361742	0.379831	0.30275	0.321927	0.343919	0.292903	0.206887	0.054	0.130008	0.291839	0.46079	0.505476	0.618436	0.366863	0.716255	1.41462	1.17451	0.928544	0.728785	0.675185	1.17965	0.925963	0.730474	0.669316	0.712993	0.471565	0.131763	0.0422952	0.721344	0.456553	0.164231	0.0858992	1.20814	2.21196	2.21297	2.049	1.98904	1.98203	1.99004	2.35301	2.40194	2.43497	2.42694	2.13398	2.12502
0.295029	0.468024	0.440024	0.392044	0.408046	0.416072	0.416028	0.324026	0.338023	0.367012	0.33402	0.218038	0.0590092	0.130994	0.332037	0.511024	0.575034	0.693037	0.411026	0.706984	1.40117	1.16603	0.92093	0.72153	0.667099	1.16084	0.910313	0.715533	0.658489	0.705574	0.469174	0.132719	0.0424883	0.710304	0.43275	0.149675	0.0769226	1.20179	2.212	2.21801	2.04901	1.983	1.97799	1.97098	2.362	2.40201	2.44	2.42802	2.138	2.125
0.314405	0.484502	0.456502	0.42154	0.438444	0.463434	0.434473	0.341444	0.353328	0.375222	0.347444	0.243116	0.0650386	0.127	0.356386	0.527463	0.597386	0.717405	0.428473	0.70289	1.39635	1.16316	0.921024	0.721739	0.653467	1.16114	0.912091	0.717349	0.651638	0.701621	0.471776	0.144995	0.0478641	0.706099	0.432802	0.146234	0.078566	1.19583	2.21302	2.22306	2.05403	1.98397	1.96998	1.96095	2.36307	2.40706	2.44006	2.44006	2.13605	2.12703
0.355672	0.535594	0.507594	0.476563	0.483641	0.507649	0.482618	0.386641	0.386735	0.397821	0.392641	0.254906	0.0689688	0.127	0.395688	0.574626	0.636688	0.758672	0.476618	0.694705	1.38857	1.15562	0.929572	0.729826	0.656188	1.1548	0.909173	0.713183	0.651402	0.69153	0.455023	0.134335	0.0472648	0.699899	0.437076	0.145575	0.0751075	1.18469	2.21498	2.22895	2.05698	1.98102	1.96802	1.95604	2.36995	2.41295	2.44595	2.44595	2.14096	2.12998
0.396085	0.563085	0.539082	0.505085	0.547069	0.564068	0.51308	0.414076	0.414076	0.425059	0.433087	0.286087	0.0800445	0.130025	0.432085	0.591078	0.637012	0.759005	0.506082	0.693283	1.39	1.15526	0.919873	0.724011	0.645104	1.14991	0.905292	0.70949	0.648319	0.692631	0.445895	0.137541	0.0475817	0.696094	0.437732	0.145449	0.0750649	1.18662	2.21899	2.23402	2.06401	1.98901	1.964	1.95401	2.37401	2.41802	2.45102	2.45002	2.14099	2.13601
0.444524	0.61133	0.585447	0.553398	0.586592	0.602534	0.558447	0.457466	0.457466	0.458369	0.482485	0.335544	0.105388	0.144184	0.480515	0.635233	0.644165	0.76199	0.552437	0.694819	1.39218	1.15641	0.932553	0.735987	0.658733	1.14904	0.906331	0.709561	0.647779	0.699073	0.442787	0.149233	0.0485671	0.692822	0.44464	0.144723	0.0721348	1.19143	2.2121	2.24606	2.07209	1.99403	1.964	1.95805	2.38109	2.43105	2.46005	2.46408	2.1381	2.14093
0.497574	0.644732	0.630637	0.593676	0.646518	0.656566	0.603637	0.504621	0.504621	0.4957	0.531605	0.390558	0.144684	0.16285	0.532581	0.65881	0.660866	0.761008	0.596645	0.69975	1.39885	1.1592	0.93383	0.741704	0.669206	1.15792	0.9125	0.710631	0.651679	0.700419	0.429298	0.147474	0.051308	0.701133	0.447705	0.147081	0.0675568	1.19704	2.22192	2.25195	2.08093	1.99698	1.964	1.96296	2.38993	2.43596	2.46496	2.47194	2.14792	2.13406
0.533981	0.691975	0.670979	0.624984	0.653996	0.703975	0.633984	0.547977	0.545978	0.548972	0.567981	0.454966	0.189976	0.312921	0.572979	0.672993	0.663998	0.761	0.642976	0.703578	1.40523	1.17061	0.940846	0.743559	0.677296	1.15774	0.914829	0.717406	0.65247	0.705897	0.418096	0.154746	0.112228	0.703169	0.446421	0.143452	0.0667004	1.20105	2.223	2.26299	2.09199	2.004	1.97499	1.965	2.40399	2.44599	2.472	2.47	2.147	2.133
0.586444	0.723502	0.704511	0.670376	0.714415	0.744405	0.690434	0.59456	0.609704	0.609637	0.616453	0.540839	0.275781	0.401762	0.628444	0.701145	0.674039	0.76	0.675502	0.714584	1.41088	1.1771	0.957521	0.762362	0.696681	1.17299	0.926203	0.730363	0.662278	0.715681	0.416616	0.152613	0.112212	0.715284	0.439185	0.1407	0.062303	1.21011	2.23708	2.27003	2.09509	2.00908	1.98299	1.97606	2.41305	2.45412	2.48902	2.47805	2.16211	2.13904
0.631634	0.774586	0.756578	0.70869	0.756658	0.785666	0.734642	0.651539	0.681419	0.674475	0.662626	0.626308	0.355356	0.479372	0.673634	0.715881	0.677968	0.76	0.726586	0.725125	1.41808	1.18896	0.955576	0.762529	0.7029	1.1786	0.927499	0.731729	0.664075	0.72799	0.412186	0.157014	0.116466	0.723851	0.435659	0.138706	0.0615858	1.22073	2.24494	2.27298	2.10393	2.01694	1.98201	1.98195	2.41796	2.4659	2.49098	2.48296	2.17291	2.14297
0.66609	0.8161	0.780109	0.747052	0.76806	0.81305	0.780075	0.708106	0.745106	0.74614	0.696098	0.70914	0.457209	0.583046	0.712083	0.723035	0.681	0.75995	0.761086	0.733981	1.43204	1.19497	0.988894	0.786024	0.719489	1.19094	0.939597	0.743789	0.679107	0.737204	0.430034	0.154965	0.114439	0.732198	0.427403	0.138939	0.0598639	1.23119	2.251	2.28001	2.107	2.02501	1.99201	1.98701	2.41302	2.47501	2.49801	2.49001	2.176	2.14201
0.713358	0.868326	0.837402	0.774391	0.799532	0.839206	0.819619	0.763673	0.80089	0.81989	0.747304	0.782923	0.567313	0.608606	0.755445	0.741206	0.680978	0.734098	0.806597	0.745164	1.44087	1.21042	0.985909	0.788281	0.72418	1.19805	0.969125	0.764239	0.682872	0.749791	0.432357	0.1364	0.0616579	0.741502	0.429099	0.138248	0.0514999	1.23872	2.25203	2.28304	2.10801	2.03001	1.99897	1.992	2.42389	2.48003	2.50299	2.496	2.176	2.14507
0.74574	0.897763	0.873708	0.809716	0.847613	0.85785	0.87555	0.824511	0.881353	0.900353	0.774779	0.866329	0.686045	0.753832	0.795676	0.75985	0.679016	0.742929	0.860566	0.748235	1.44627	1.21304	0.978609	0.782923	0.725122	1.20309	0.972314	0.764151	0.692106	0.751675	0.433878	0.122849	0.0551424	0.746242	0.440756	0.134431	0.0523928	1.24218	2.25498	2.28697	2.10899	2.03099	1.99602	1.992	2.41408	2.48298	2.50201	2.496	2.176	2.15095
0.802967	0.958965	0.924971	0.842981	0.856995	0.871992	0.930968	0.89396	0.962953	0.984952	0.829968	0.952951	0.837913	0.882926	0.84897	0.800976	0.684997	0.788974	0.897979	0.752088	1.44198	1.21739	0.990043	0.791825	0.726109	1.20621	0.974659	0.771826	0.700915	0.757077	0.464323	0.142739	0.0462351	0.748219	0.496298	0.143625	0.073318	1.24598	2.252	2.286	2.112	2.033	2	2.00199	2.416	2.487	2.499	2.491	2.178	2.152
0.83471	0.991686	0.953686	0.87252	0.890355	0.907296	0.975591	0.954722	1.03095	1.07201	0.860698	1.01573	0.976632	1.08273	0.881662	0.819189		0.769195	0.953426	0.745136	1.44046	1.21441	0.986798	0.789658	0.722753	1.19727	0.966092	0.775129	0.70514	0.75276	0.473172	0.148068	0.0721528	0.738506	0.491244		0.0620287	1.2396	2.25908	2.28592	2.10906	2.03389	1.99195	1.98889	2.422	2.484	2.49585	2.48288	2.18205	2.14398
0.893523	1.04854	1.01054	0.91565	0.919761	0.931801	1.0246	1.01451	1.10936	1.15532	0.918531	1.07651	1.1119	1.22584	0.936554	0.834873		0.868197	0.988714	0.742323	1.43389	1.20959	0.980858	0.782825	0.713049	1.20236	0.963749	0.775041	0.705993	0.749487	0.475005	0.166094	0.0931	0.736506	0.490764		0.16551	1.23523	2.26594	2.27906	2.11396	2.02507	1.98803	1.98007	2.422	2.484	2.4831	2.47308	2.18597	2.14202
0.93712	1.08612	1.04511	0.947096	0.973126	0.97613	1.07012	1.06813	1.19215	1.23916	0.95812	1.13712	1.2282	1.3552	0.986126	0.884069		0.909063	1.04909	0.736622	1.42684	1.19632	0.980594	0.784006	0.709352	1.19152	0.957082	0.773072	0.704884	0.742769	0.445482	0.164326	0.107761	0.732056	0.50364		0.229502	1.22559	2.26597	2.27499	2.109	2.022	1.98299	1.972	2.42598	2.48398	2.47497	2.45797	2.18599	2.15199
0.996551	1.14445	1.09752	0.994522	1.03555	1.04071	1.13149	1.13258	1.26571	1.31961	1.01751		1.32408	1.4541	1.04853	0.918626			1.09552	0.718082	1.41594	1.18959	0.982367	0.781891	0.720251	1.17447	0.962674	0.769434	0.706712	0.732301		0.142654	0.0936019	0.705774	0.503552			1.21466	2.25101	2.26894	2.10695	2.02294	1.979	1.97001	2.41789	2.47503	2.46191	2.44291	2.17996
1.05353	1.19062	1.15156	1.04856	1.09253	1.1144	1.18258	1.19251	1.3394	1.38249	1.07057		1.33194	1.46491	1.10355				1.14956	0.714152	1.41353	1.18532	0.984145	0.790242	0.716253	1.17053	0.956917	0.782315	0.714139	0.727281		0.151339	0.101039	0.703072				1.21443	2.25199	2.26305	2.10204	2.01705	1.979	1.97099	2.4061	2.47798	2.45307	2.43407	2.17603
1.11797	1.24797	1.20497	1.10897	1.17296	1.19196	1.23897	1.24297	1.37498	1.43297	1.13996		1.37498	1.50098	1.16797				1.20897	0.717278	1.41453	1.19304	0.985459	0.795097	0.725115	1.17226	0.965375	0.787237	0.724085	0.730408		0.130242	0.0747543	0.706158				1.21733	2.245	2.25301	2.093	2.017	1.976	1.969	2.404	2.47	2.451	2.426	2.17
1.17758	1.30351	1.26258	1.17869	1.2407	1.26474	1.30049	1.29639	1.4282	1.47737	1.19963	1.34326	1.38307	1.50102	1.23053				1.26155	0.724246	1.42242	1.18997	0.984789	0.795363	0.7194	1.1771	0.966791	0.792743	0.729339	0.736759	0.437152	0.131493	0.0671159	0.713622				1.22359	2.242	2.24791	2.084	2.00995	1.97299	1.97197	2.39596	2.45793	2.44299	2.42097	2.16595	2.16497
1.23653	1.35558	1.32153	1.24943	1.31242	1.34039	1.3506	1.33568	1.44883	1.5147	1.26349	1.36979	1.38994	1.50298	1.28457			1.19123	1.31755	0.736075	1.42926	1.19464	0.987766	0.797741	0.724469	1.18905	0.973992	0.794069	0.732326	0.7417	0.441386	0.135885	0.0626261	0.732101			0.136083	1.236	2.242	2.23907	2.084	2.00504	1.97201	1.96902	2.39203	2.45106	2.44201	2.41802	2.16104	2.16202
1.2901	1.40209	1.3741	1.31814	1.39013	1.42314	1.39608	1.38704	1.4701	1.53704	1.3161	1.39604	1.405	1.51	1.3341	1.33909		1.31012	1.36408	0.741197	1.44221	1.20518	0.988145	0.800177	0.727646	1.19785	0.987739	0.803798	0.735765	0.746261	0.447215	0.131482	0.053609	0.737672	0.452573		0.182122	1.24514	2.24101	2.237	2.07999	2.00599	1.98001	1.972	2.39	2.44699	2.44201	2.42102	2.16001	2.16701
1.34458	1.45454	1.43057	1.39776	1.46283	1.5018	1.44152	1.41052	1.52515	1.5612	1.37158	1.41633	1.405	1.50989	1.39154	1.3895		1.3749	1.41052	0.750495	1.44975	1.20903	0.996297	0.804097	0.736483	1.20733	0.986833	0.802734	0.733105	0.752241	0.449926	0.132442	0.0529799	0.750088	0.44275		0.149225	1.25203	2.244	2.23598	2.07697	2	1.98302	1.97303	2.38798	2.44199	2.44705	2.4301	2.165	2.17427
1.40353	1.50956	1.48854	1.47439	1.54634	1.58236	1.49359	1.46259	1.53988	1.58184	1.43053	1.44973	1.405	1.49909	1.44656	1.4396		1.36508	1.46259	0.755014	1.45831	1.2176	0.991994	0.802761	0.740875	1.21872	0.977008	0.791013	0.723506	0.753351	0.428282	0.132678	0.0448844	0.757928	0.426628		0.0941484	1.26044	2.244	2.23402	2.07402	2	1.98498	1.97598	2.38602	2.44101	2.45196	2.43992	2.165	2.20178
1.45397	1.56397	1.54597	1.54696	1.61696	1.65596	1.53898	1.48499	1.56199	1.59899	1.48497	1.46099	1.405	1.499	1.49697	1.53195	1.35993	1.41597	1.51797	0.757049	1.46434	1.21976	1.00632	0.816023	0.748146	1.22411	0.97761	0.793049	0.721721	0.75369	0.42797	0.129961	0.0443602	0.761608	0.44554	0.122957	0.0490538	1.26667	2.247	2.236	2.079	2.007	1.992	1.982	2.384	2.443	2.46499	2.45899	2.168	2.18001
1.5025	1.61152	1.59954	1.61664	1.70176	1.74581	1.58944	1.52244	1.58918	1.61417	1.53251	1.48714	1.41307	1.49999	1.5385	1.62373	1.49441	1.54964	1.56455	0.755248	1.46454	1.22357	1.01392	0.831738	0.758011	1.22057	0.976524	0.791167	0.721043	0.750761	0.451869	0.13056	0.0441492	0.760975	0.463204	0.121087	0.0480245	1.26612	2.25199	2.24102	2.07798	2.01098	1.99107	1.98612	2.38698	2.44009	2.48114	2.48221	2.17199	2.15298
1.55359	1.66458	1.65456	1.68148	1.77938	1.82834	1.63464	1.56764	1.60785	1.63186	1.58458	1.50089	1.41995	1.49901	1.58959	1.6984	1.63785	1.71666	1.62055	0.755032	1.46239	1.22017	1.01834	0.838655	0.766244	1.21721	0.971847	0.781676	0.715276	0.749887	0.457842	0.132604	0.0440706	0.761486	0.463656	0.138084	0.0566312	1.26385	2.25101	2.24298	2.07602	2.00902	1.99795	1.99791	2.38502	2.44893	2.49489	2.50383	2.17101	2.15102
1.60609	1.7161	1.7201	1.76111	1.86013	1.91412	1.68807	1.60008	1.62705	1.65203	1.6441	1.52707	1.42701	1.505	1.63509	1.76713	1.79224	1.90227	1.6711	0.740144	1.45333	1.21001	1.01526	0.837544	0.770573	1.20658	0.964545	0.775699	0.709537	0.736497	0.461275	0.13466	0.0475003	0.746091	0.469235	0.145752	0.0698557	1.25638	2.246	2.25	2.08101	2.00501	2.00501	2.00803	2.38701	2.45102	2.51003	2.52203	2.168	2.14499
1.65852	1.77156	1.77758	1.82066	1.93362	1.9837	1.72957	1.64646	1.65431	1.66927	1.70046	1.56749	1.43311	1.50503	1.6886	1.84163	1.92994	2.05489	1.72953	0.731247	1.44344	1.20193	1.01003	0.839487	0.772117	1.2028	0.956065	0.769394	0.702484	0.729188	0.469544	0.134696	0.0476586	0.735311	0.421948	0.141222	0.084487	1.24446	2.24594	2.25004	2.08403	2.01197	2.01205	2.02209	2.394	2.46305	2.52912	2.5411	2.16597	2.13807
1.71256	1.82953	1.83752	1.88944	1.99748	2.05641	1.78852	1.69362	1.68674	1.69678	1.74762	1.61859	1.4449	1.50798	1.7505	1.90648	2.02721	2.14725	1.78456	0.715438	1.4337	1.19267	1.00094	0.83087	0.773856	1.18852	0.94619	0.762605	0.695625	0.710382	0.461654	0.136307	0.0485528	0.72298	0.417635	0.147658	0.112117	1.23648	2.24005	2.25397	2.08698	2.00902	2.01696	2.03192	2.394	2.46796	2.5419	2.55191	2.16302	2.14494
1.77697	1.88897	1.89597	1.94097	2.06497	2.12497	1.84997	1.75097	1.72298	1.73498	1.81097	1.67197	1.46599	1.51799	1.81297	1.96697	2.06498	2.18498	1.84697	0.711222	1.42681	1.18544	0.992034	0.829741	0.775189	1.18713	0.949818	0.768027	0.694421	0.707361	0.446648	0.143087	0.0517384	0.717743	0.429244	0.151008	0.0880123	1.22891	2.234	2.262	2.092	2.016	2.025	2.036	2.397	2.472	2.546	2.56	2.158	2.147
1.84668	1.94956	1.95252	1.9904	2.11831	2.17639	1.90864	1.80363	1.77769	1.78159	1.88764	1.74294	1.50681	1.53572	1.87576	2.02455	2.08537	2.2012	1.9066	0.71441	1.42795	1.18361	0.986017	0.825799	0.774828	1.1801	0.942711	0.759947	0.687084	0.71575	0.438148	0.154694	0.0578995	0.71571	0.435495	0.143536	0.0767769	1.23006	2.24111	2.27205	2.10003	2.0231	2.02499	2.03996	2.41201	2.47808	2.55092	2.56092	2.16309	2.14397
1.91644	2.00654	2.00557	2.03167	2.14975	2.21667	1.97447	1.86848	1.84843	1.84152	1.95347	1.83922	1.58933	1.71158	1.95337	2.08055	2.1227	2.22183	1.96751	0.718527	1.43217	1.18883	0.991853	0.824659	0.774651	1.18313	0.946946	0.758611	0.690542	0.718865	0.438973	0.165364	0.129352	0.720769	0.419658	0.119623	0.0560279	1.23339	2.25191	2.27696	2.10298	2.03292	2.02401	2.03603	2.41299	2.48594	2.54306	2.55306	2.17193	2.14102
1.9821	2.0671	2.06209	2.09306	2.19904	2.25404	2.0381	1.94212	1.92214	1.91414	2.0181	1.94116	1.67316	1.79616	2.01511	2.11804	2.127	2.225	2.0241	0.722935	1.44277	1.19555	0.99506	0.821318	0.768392	1.19435	0.950604	0.76278	0.684338	0.722919	0.429376	0.172968	0.138028	0.725461	0.433104	0.121321	0.0521583	1.23908	2.254	2.28401	2.11101	2.03301	2.024	2.02998	2.41901	2.48199	2.53899	2.54499	2.174	2.144
2.04259	2.12556	2.11355	2.12653	2.22136	2.28017	2.09956	2.01268	2.00287	1.99792	2.07558	2.03794	1.7692	1.8912	2.07962	2.14017	2.12703	2.225	2.08257	0.731959	1.45442	1.20355	0.995132	0.814404	0.763807	1.19601	0.947153	0.75681	0.683187	0.734085	0.427007	0.171398	0.136937	0.73211	0.42391	0.121654	0.0511145	1.24846	2.25411	2.28904	2.11501	2.03906	2.02394	2.0209	2.42204	2.478	2.53493	2.53988	2.17507	2.14605
2.10252	2.18254	2.16955	2.18056	2.25771	2.29786	2.15654	2.08144	2.09129	2.09125	2.13452	2.13323	1.89102	2.01302	2.14249	2.15786	2.12998	2.225	2.14053	0.741999	1.46591	1.21618	0.999396	0.812823	0.766588	1.20593	0.950533	0.757802	0.685908	0.744744	0.432773	0.150866	0.117289	0.741266	0.420835	0.121025	0.0495328	1.26193	2.26491	2.29297	2.11599	2.04495	2.01805	2.01108	2.42597	2.478	2.52806	2.5281	2.18194	2.15096
2.16096	2.24296	2.22296	2.21797	2.27299	2.32198	2.21496	2.15195	2.18394	2.18793	2.18896	2.21295	2.00992	2.05897	2.19996	2.18998	2.13	2.225	2.19796	0.750464	1.47387	1.22448	1.00937	0.815418	0.759935	1.21417	0.962112	0.769192	0.702179	0.754943	0.412984	0.128215	0.05893	0.747786	0.402962	0.12041	0.0486506	1.26962	2.269	2.293	2.115	2.039	2.013	1.99901	2.43	2.474	2.51601	2.51801	2.185	2.16199
2.20857	2.30456	2.26856	2.26042	2.3033	2.34518	2.28461	2.22575	2.28397	2.30017	2.23054	2.31694		2.21927	2.25558	2.2142	2.1354	2.22259	2.25556	0.759455	1.47933	1.23066	1.00089	0.804117	0.751436	1.22226	0.968954	0.779974	0.712535	0.761556	0.449635		0.0439138	0.758033	0.408508	0.115205	0.0441812	1.27636	2.27294	2.29301	2.11302	2.03499	2.00593	1.99391	2.42395	2.46994	2.50586	2.49983	2.19095	2.16498
2.26554	2.36055	2.32455	2.30167	2.33276	2.36286	2.34551	2.30039	2.38022	2.41606	2.28456	2.41024		2.34498	2.31353	2.23384		2.28152	2.31155	0.757932	1.48021	1.2327	1.00324	0.804834	0.760953	1.21945	0.977312	0.794254	0.727876	0.761153	0.471939		0.0413111	0.756324	0.41227		0.0393393	1.27514	2.26705	2.29399	2.11498	2.03401	1.99906	1.98507	2.41904	2.46405	2.49211	2.48314	2.18604	2.16302
2.31712	2.42011	2.37811	2.3481	2.37505	2.39106	2.40712	2.37917	2.4732	2.52123	2.33512	2.48414	2.48328	2.57932	2.36712				2.36912	0.754611	1.47396	1.2279	0.999402	0.800803	0.75545	1.21428	0.994432	0.814041	0.741129	0.759912	0.439069	0.12533	0.0421637	0.751091				1.26684	2.25999	2.291	2.114	2.02499	1.98798	1.97098	2.422	2.46401	2.47897	2.46495	2.17899	2.16901
2.37663	2.47757	2.43551	2.39749	2.39949	2.41936	2.4686	2.46675	2.57494	2.63794	2.39456	2.55543	2.62719	2.74126	2.42763			2.2054	2.42858	0.745051	1.46299	1.21781	0.980169	0.781953	0.745326	1.19957	0.980436	0.809605	0.740795	0.750945	0.429338	0.145519	0.0794919	0.741312			0.003802	1.25726	2.25705	2.29093	2.11497	2.02193	1.97588	1.9609	2.42099	2.46697	2.46384	2.44184	2.1731	2.17199
2.44148	2.53653	2.48758	2.4476	2.4496	2.4567	2.53051	2.54438	2.67222	2.73522	2.45254	2.59965	2.75002	2.87097	2.49248		2.18981	2.24667	2.48852	0.731736	1.44882	1.2051	0.966628	0.769866	0.739794	1.18671	0.971819	0.813261	0.745413	0.740146	0.496157	0.152613	0.0982405	0.726032		0.108851	0.039049	1.24584	2.26196	2.28405	2.11202	2.01505	1.9631	1.95108	2.42001	2.46402	2.44713	2.42513	2.18292	2.17101
2.50097	2.60196	2.54996	2.49697	2.49897	2.50197	2.59796	2.62295	2.75995	2.82695	2.51396	2.66996	2.82196	2.95095	2.55197		2.23098	2.242	2.54996	0.721746	1.43867	1.1914	0.956206	0.763434	0.724809	1.17349	0.959737	0.809572	0.753016	0.731415	0.495301	0.151811	0.108754	0.715246		0.12659	0.0445569	1.2341	2.25101	2.279	2.108	2.017	1.95001	1.93901	2.41001	2.45401	2.43401	2.41101	2.16601	2.16101
2.55717	2.62763	2.58872	2.53971	2.54765	2.54864	2.63219	2.66722	2.81568	2.87973	2.57518	2.75009	2.83892	2.96641	2.62561		2.58403	2.63975	2.58668	0.724123	1.416	1.17762	0.941684	0.75257	0.706375	1.16303	0.957062	0.815302	0.757242	0.731631	0.41459	0.142828	0.0851162	0.701434		0.131946	0.0657145	1.2187	2.24903	2.24045	2.07996	1.9964	1.93048	1.91251	2.38493	2.43199	2.41745	2.38895	2.169	2.17801
2.62093	2.68739	2.65695	2.60651	2.61006	2.60963	2.69789	2.73527	2.88027	2.94816	2.6399	2.80684	2.87889	3.00531	2.66698	2.57668	2.59033	2.71921	2.65085	0.72756	1.41656	1.17786	0.934019	0.74125	0.699004	1.16344	0.955493	0.808768	0.760517	0.732867	0.418608	0.120429	0.0514259	0.724512	0.444592	0.166569	0.126607	1.2157	2.25187	2.23599	2.07599	1.98751	1.92903	1.91301	2.37795	2.43093	2.413	2.38403	2.16941	2.17956
2.68659	2.74459	2.7221	2.67612	2.68212	2.68613	2.75759	2.78607	2.92407	2.99555	2.7046	2.86454	2.88251	2.9995	2.73259	2.697	2.64407	2.77186	2.70908	0.732601	1.42571	1.18074	0.940525	0.745924	0.710213	1.17039	0.961049	0.807837	0.763955	0.73681	0.414447	0.12869	0.052325	0.730571	0.45054	0.145122	0.105793	1.22507	2.2505	2.234	2.073	1.98701	1.93052	1.91651	2.37299	2.426	2.4125	2.38402	2.169	2.18149
2.74714	2.80266	2.7797	2.75031	2.76096	2.76945	2.81459	2.82882	2.95823	3.02975	2.76564	2.89213	2.89103	2.996	2.79062	2.766	2.66842	2.71256	2.76468	0.739318	1.43773	1.19017	0.946037	0.748513	0.713105	1.18382	0.975243	0.81383	0.758537	0.742536	0.447194	0.122211	0.0485954	0.738193	0.434753	0.146315	0.0668102	1.23496	2.25147	2.23399	2.07148	1.98505	1.93959	1.92261	2.36952	2.42747	2.41455	2.39161	2.17098	2.17507
2.80389	2.86195	2.84247	2.82246	2.84608	2.85466	2.86734	2.85849	2.9793	3.05211	2.82246	2.90338	2.89399	2.99635	2.84591	2.8467	2.70689	2.76665	2.82489	0.749375	1.44794	1.20072	0.962711	0.764646	0.729535	1.19466	0.978278	0.811112	0.753913	0.751963	0.441653	0.122293	0.0461768	0.748681	0.432023	0.131095	0.0491419	1.2469	2.24937	2.23297	2.06947	1.98862	1.94756	1.93211	2.37104	2.42557	2.41958	2.4016	2.16934	2.18078
2.86158	2.92108	2.90508	2.89309	2.93262	2.95114	2.92007	2.90604	3.01353	3.0685	2.88407	2.92205	2.8945	3.00641	2.90307	2.92226	2.73134	2.87113	2.88308	0.757187	1.46427	1.21177	0.987359	0.791171	0.747647	1.20747	0.984307	0.807272	0.741672	0.758878	0.439862	0.122469	0.0691213	0.757222	0.439236	0.118669	0.0850521	1.26242	2.24349	2.2325	2.069	1.99801	1.95252	1.93951	2.37199	2.42749	2.42702	2.41352	2.16049	2.20395
2.92105	2.97908	2.96763	2.96475	3.02626	3.05537	2.97359	2.94884	3.03664	3.07352	2.94258	2.94014	2.89315	2.96773	2.95854	3.01191	2.85227	2.89694	2.94157	0.756916	1.47041	1.22228	1.00404	0.81085	0.753858	1.21735	0.979507	0.794254	0.737457	0.756641	0.433429	0.115897	0.0453563	0.75883	0.433839	0.102946	0.028949	1.2694	2.24151	2.232	2.07151	1.99999	1.9636	1.95061	2.36797	2.42804	2.43857	2.42966	2.1605	2.18364
2.97693	3.03844	3.03249	3.04146	3.10379	3.14463	3.03436	2.98387	3.05105	3.07556	3.00192	2.96517	2.90902	2.991	3.01343	3.10442	2.9833	3.04492	3.00046	0.76505	1.47369	1.22661	0.999575	0.804256	0.770984	1.21987	0.983768	0.789506	0.733946	0.763761	0.441774	0.114548	0.0429174	0.767827	0.464762	0.1132	0.0425362	1.27632	2.24296	2.23252	2.07199	1.99862	1.97418	1.96163	2.36453	2.43207	2.44565	2.44624	2.161	2.15769
3.02906	3.09657	3.09757	3.10908	3.2036	3.23361	3.09107	3.03105	3.06001	3.08051	3.05556	2.98952	2.9155	2.9935	3.06405	3.18258	3.13317	3.244	3.06106	0.756817	1.47284	1.22143	0.995906	0.814041	0.784397	1.21771	0.976029	0.776122	0.723872	0.754883	0.46331	0.118828	0.0428911	0.760478	0.483599	0.128703	0.0600796	1.27321	2.24148	2.234	2.0725	2.0035	1.98602	1.97752	2.36248	2.4385	2.45803	2.47103	2.15998	2.15099
3.0637	3.15622	3.1562	3.18111	3.29413	3.34265	3.15369	3.07557	3.07772	3.05425	3.10859	3.01738	2.91712	2.99451	3.10168	3.24927	3.30286	3.42203	3.1207	0.771338	1.46494	1.21427	1.00868	0.836499	0.793492	1.20542	0.972153	0.776447	0.714616	0.750381	0.473531	0.121267	0.0437012	0.774376	0.489547	0.152958	0.067674	1.26373	2.21	2.23655	2.07401	1.99574	1.99247	1.99059	2.35549	2.43916	2.48321	2.4822	2.14943	2.14498
3.11736	3.17938	3.21646	3.2348	3.39001	3.44165	3.21288	3.1243	3.0961	3.07345	3.15854	3.04994	2.92703	2.99552	3.15424	3.31568	3.44372	3.57594	3.14527	0.755054	1.43135	1.1969	0.984425	0.851911	0.798736	1.18878	0.957152	0.765593	0.700219	0.735464	0.47059	0.128267	0.0446228	0.757159	0.485567	0.145638	0.0760607	1.23289	2.20993	2.20309	2.07508	2.0139	1.99169	1.9985	2.35455	2.45242	2.50096	2.49716	2.14304	2.14301
3.17617	3.23916	3.27707	3.31455	3.47457	3.53057	3.21215	3.17155	3.11906	3.09308	3.21657	3.10302	2.94154	2.99751	3.20816	3.38757	3.51814	3.66012	3.20018	0.737056	1.41672	1.18262	0.985426	0.85318	0.80659	1.18444	0.961802	0.787863	0.706644	0.71758	0.465869	0.14005	0.0467751	0.740252	0.449356	0.159799	0.101558	1.22145	2.20699	2.207	2.0805	1.99255	2.00448	2.005	2.36101	2.4535	2.52848	2.50401	2.1405	2.13902
3.24494	3.30279	3.31581	3.34606	3.52287	3.5889	3.27295	3.18273	3.13974	3.1257	3.27789	3.1233	2.97153	3.01225	3.27399	3.45093	3.57334	3.71025	3.27185	0.731432	1.40832	1.17613	0.977211	0.869195	0.812587	1.17276	0.933187	0.75003	0.703993	0.730751	0.414056	0.136099	0.0486378	0.733183	0.438266	0.147495	0.0845793	1.21604	2.20205	2.20707	2.05605	2.01055	1.97312	1.98193	2.36507	2.43108	2.49507	2.50695	2.13103	2.15479
3.3167	3.36358	3.37747	3.42636	3.58931	3.65693	3.34536	3.23858	3.19645	3.1794	3.34565	3.22197	3.0119	3.03172	3.3497	3.52154	3.60004	3.72977	3.33658	0.731599	1.4095	1.17797	0.994291	0.859639	0.810738	1.17178	0.939572	0.756673	0.697427	0.730917	0.431335	0.147009	0.0573347	0.73338	0.441691	0.150535	0.0743312	1.21244	2.20609	2.21218	2.06016	1.97727	1.98189	1.97693	2.37009	2.43702	2.49984	2.50291	2.133	2.13875
3.39	3.432	3.441	3.485	3.646	3.697	3.404	3.307	3.259	3.24	3.417	3.30699	3.051	3.063	3.423	3.588	3.645	3.763	3.405	0.73371	1.41277	1.17698	0.99	0.849671	0.80504	1.17391	0.93665	0.75422	0.69515	0.73466	0.416861	0.138321	0.0536502	0.73383	0.44087	0.138221	0.0523513	1.21504	2.21	2.22	2.067	1.989	1.977	1.974	2.374	2.438	2.493	2.499	2.133	2.128
3.4589	3.49293	3.50474	3.56716	3.70537	3.74621	3.48274	3.384	3.34515	3.33026	3.48696	3.41747	3.15437	3.28038	3.4919	3.63723	3.65105	3.76304	3.46881	0.73864	1.41862	1.18632	0.977637	0.821633	0.785286	1.17529	0.938873	0.754224	0.695955	0.740622	0.420003	0.147347	0.106464	0.737656	0.451755	0.138673	0.0519664	1.22141	2.20408	2.22397	2.06703	1.99308	1.96797	1.96492	2.36513	2.43391	2.49284	2.49089	2.12811	2.12093
3.5274	3.56333	3.5614	3.58045	3.73343	3.76243	3.53963	3.45987	3.43335	3.42637	3.55938	3.52917	3.25867	3.38302	3.56042	3.6545	3.65509	3.76593	3.53049	0.748533	1.43138	1.19169	0.979029	0.835363	0.787758	1.18469	0.939266	0.749318	0.694904	0.749935	0.429165	0.154877	0.114321	0.747948	0.443966	0.136707	0.0495653	1.2346	2.21016	2.22205	2.06893	1.99909	1.96584	1.95886	2.37493	2.42691	2.48068	2.48271	2.13609	2.11589
3.58813	3.62115	3.62214	3.64308	3.75205	3.78107	3.61016	3.54118	3.53525	3.52927	3.61912	3.62322	3.37435	3.38444	3.62213	3.67605	3.65901	3.763	3.59514	0.758213	1.43892	1.2067	0.984207	0.809962	0.778942	1.18993	0.94559	0.748812	0.697655	0.760544	0.431109	0.135703	0.0564167	0.756522	0.443359	0.137429	0.0536885	1.24147	2.217	2.224	2.066	2.003	1.95899	1.95298	2.37198	2.42299	2.46697	2.46997	2.14	2.11104
3.64372	3.68781	3.68177	3.67968	3.77528	3.80917	3.67781	3.62113	3.6435	3.6446	3.67167	3.71715	3.52808	3.57443	3.67879	3.69726	3.66204	3.76279	3.65779	0.763752	1.4557	1.20812	0.991565	0.810938	0.754176	1.20332	0.950254	0.74998	0.695788	0.766417	0.435299	0.14117	0.0635648	0.761636	0.438553	0.137213	0.0531492	1.25369	2.21604	2.22301	2.06403	2.00481	1.955	1.94295	2.36401	2.41785	2.45283	2.4557	2.14005	2.12796
3.69817	3.74833	3.73904	3.73077	3.79643	3.82227	3.73844	3.70578	3.75623	3.76448	3.72217	3.80399	3.68488	3.7581	3.7382	3.71647	3.66507	3.7479	3.71735	0.769876	1.45769	1.21808	1.00572	0.811984	0.767146	1.20766	0.964575	0.758399	0.70476	0.772872	0.453879	0.13918	0.0635275	0.767299	0.440195	0.138104	0.0606376	1.26101	2.21925	2.22395	2.06582	1.99091	1.95486	1.93884	2.36482	2.40689	2.43964	2.43364	2.14418	2.12489
3.74899	3.80599	3.78399	3.76399	3.815	3.834	3.80099	3.78298	3.85298	3.87198	3.77299	3.88998	3.85297	3.97896	3.78999	3.737	3.668	3.78699	3.77599	0.772749	1.46267	1.22076	0.997542	0.800042	0.76872	1.21008	0.968269	0.773077	0.716448	0.77427	0.466847	0.150008	0.110201	0.771579	0.43953	0.134831	0.0691983	1.26063	2.23	2.222	2.058	1.987	1.949	1.932	2.357	2.402	2.424	2.418	2.152	2.12
3.80376	3.86379	3.84273	3.81461	3.8572	3.86733	3.85976	3.85295	3.94825	4.00036	3.82676	3.96595	3.99973	4.11883	3.84673	3.75246			3.83274	0.769062	1.45505	1.2175	0.982471	0.787994	0.746389	1.20788	0.976071	0.788371	0.723127	0.77173	0.485849	0.152368	0.0747305	0.766845	0.417722			1.25501	2.22303	2.21696	2.05597	1.98087	1.92694	1.91294	2.36297	2.39901	2.40986	2.39677	2.14403	2.116
3.86343	3.92631	3.90031	3.86302	3.87422	3.89379	3.91945	3.92747	4.04697	4.10747	3.88634	4.04059	4.1357	4.2629	3.90443	3.78888			3.89138	0.762735	1.44636	1.20668	0.966962	0.769606	0.750762	1.20054	0.983798	0.808063	0.743211	0.766036	0.464879	0.170648	0.105037	0.760031	0.418548			1.24335	2.225	2.21389	2.05389	1.97098	1.92182	1.90773	2.36084	2.39989	2.39873	2.3785	2.14595	2.11595
3.92516	3.98317	3.95715	3.90716	3.92711	3.92811	3.98217	3.99122	4.13224	4.21423	3.94417	4.10922	4.25217	4.38818	3.96617				3.95117	0.750398	1.43422	1.19476	0.958389	0.762922	0.742583	1.18959	0.98063	0.821533	0.755802	0.754606	0.460005	0.168807	0.113525	0.747092				1.23199	2.225	2.20899	2.04898	1.96998	1.91396	1.89595	2.35399	2.395	2.38695	2.35696	2.144	2.11401
3.98572	4.04562	4.01471	3.96762	3.96853	3.96753	4.04461	4.07158	4.22273	4.30177	4.00773	4.1916	4.31427	4.45427	4.02973				4.01362	0.742345	1.42341	1.18046	0.946754	0.75262	0.717713	1.17514	0.958589	0.815287	0.771302	0.745526	0.432337	0.16022	0.107768	0.740265				1.22322	2.22593	2.20593	2.03998	1.96093	1.89997	1.87597	2.35101	2.39391	2.36896	2.34189	2.14397	2.11808
4.05752	4.10728	4.08539	4.02941	4.02143	4.02035	4.10526	4.12922	4.29524	4.37828	4.0805	4.25167	4.34222	4.48187	4.10235				4.07539	0.735034	1.41475	1.17531	0.934544	0.740973	0.705472	1.16445	0.962382	0.833587	0.779309	0.739325	0.428291	0.143654	0.0863054	0.732053				1.21698	2.21874	2.19896	2.03785	1.95391	1.89698	1.87315	2.35187	2.38476	2.36483	2.33093	2.14065	2.12598
4.12597	4.16498	4.14798	4.09298	4.08598	4.08098	4.16198	4.18398	4.35098	4.43598			4.39698	4.52099	4.16298				4.13798	0.7352	1.41858	1.1717	0.936969	0.743349	0.712337	1.16785	0.964269	0.837509	0.78018			0.0992464	0.0500634	0.73311				1.21664	2.207	2.197	2.031	1.95	1.896	1.88	2.346	2.374	2.357	2.328
4.18873	4.22378	4.21078	4.16688	4.16211	4.16309	4.22669	4.24459	4.38756	4.47636	4.21374	4.36716	4.3961	4.51605	4.22869	4.17637			4.19374	0.736492	1.42217	1.17985	0.94087	0.745121	0.712172	1.17413	0.964183	0.810925	0.772992	0.740729	0.433533	0.133679	0.0527547	0.733583	0.448235			1.22507	2.20298	2.192	2.027	1.94705	1.89898	1.88102	2.33899	2.37494	2.35912	2.33314	2.12201	2.12899
4.2482	4.28722	4.27429	4.23863	4.25295	4.25206	4.28316	4.29307	4.43271	4.50545	4.2742	4.38036	4.40409	4.52	4.28526	4.28737			4.25414	0.745738	1.43555	1.18842	0.953753	0.757987	0.714815	1.18477	0.968244	0.809265	0.760706	0.748878	0.433766	0.131185	0.0482856	0.743722	0.438025			1.23326	2.20098	2.19204	2.02702	1.95091	1.89719	1.88309	2.33791	2.37002	2.36906	2.34424	2.12298	2.12841
4.30312	4.34315	4.33313	4.31318	4.34222	4.34624	4.33614	4.34209	4.46507	4.52601	4.32913	4.39706	4.408	4.52001	4.34312	4.35021			4.30615	0.758009	1.45251	1.20301	0.9576	0.758822	0.719237	1.19602	0.961579	0.788014	0.741368	0.759764	0.434464	0.130054	0.0462535	0.757074	0.428688			1.24992	2.2	2.194	2.028	1.94702	1.90603	1.88704	2.33402	2.37101	2.37203	2.35505	2.122	2.14702
4.35254	4.4035	4.38648	4.38368	4.43077	4.444	4.39153	4.37845	4.49212	4.53106	4.38151	4.42018	4.408	4.52287	4.39254	4.43492	4.22914	4.24254	4.3655	0.765727	1.46866	1.21711	0.973627	0.775759	0.746142	1.19825	0.964994	0.785631	0.740667	0.765464	0.427895	0.127556	0.0436589	0.766619	0.436038	0.106171	0.0350606	1.26123	2.20099	2.195	2.02805	1.95505	1.91818	1.90407	2.33996	2.37309	2.38413	2.37415	2.122	2.15393
4.40919	4.45621	4.43734	4.45549	4.51217	4.54925	4.4471	4.42567	4.50439	4.53719	4.43526	4.43967	4.40817	4.51	4.44917	4.53082	4.34923	4.40436	4.41819	0.772657	1.47946	1.22667	1.00446	0.806084	0.770383	1.20987	0.966429	0.773356	0.730934	0.772028	0.417744	0.1202	0.041495	0.773755	0.458713	0.120959	0.0456953	1.27314	2.19991	2.19522	2.03315	1.96011	1.93696	1.91124	2.33615	2.38215	2.39848	2.39063	2.12187	2.14626
4.463	4.511	4.498	4.52299	4.60999	4.65099	4.497	4.456	4.522	4.546	4.492	4.47	4.416	4.51	4.502	4.61299	4.49499	4.55599	4.472	0.77342	1.47959	1.22803	1.02048	0.834248	0.787209	1.20907	0.96683	0.77272	0.722551	0.77331	0.448628	0.131499	0.04172	0.77398	0.470609	0.136279	0.059029	1.27553	2.196	2.205	2.04	1.965	1.935	1.922	2.343	2.389	2.42	2.419	2.116	2.113
4.5167	4.56976	4.55676	4.58586	4.71412	4.75735	4.55172	4.49341	4.53517	4.5501	4.54765	4.48332	4.42409	4.506	4.5527	4.69485	4.64507	4.73433	4.5268	0.771694	1.47808	1.22689	1.02968	0.861075	0.807336	1.21361	0.967703	0.77012	0.713399	0.771294	0.460754	0.134027	0.0456217	0.772598	0.475172	0.143564	0.0557159	1.27932	2.19895	2.21001	2.04501	1.96503	1.93603	1.92817	2.34603	2.39813	2.43725	2.44628	2.12295	2.11199
4.57215	4.63019	4.61721	4.65452	4.80282	4.86395	4.60917	4.52606	4.54826	4.55817	4.59906	4.50891	4.43117	4.506	4.60815	4.76239	4.80884	4.91806	4.59017	0.759277	1.46888	1.2162	1.02512	0.87628	0.819033	1.20412	0.959843	0.762929	0.703144	0.759694	0.466437	0.134656	0.0457582	0.759748	0.474161	0.142598	0.0589998	1.26495	2.195	2.21113	2.04598	1.96678	1.93822	1.94135	2.34807	2.40826	2.45737	2.46854	2.11893	2.11122
4.62415	4.68415	4.67214	4.72317	4.88519	4.95217	4.66214	4.57412	4.56006	4.56605	4.64715	4.5501	4.43902	4.50601	4.66014	4.82518	4.93727	5.05628	4.64315	0.746918	1.45529	1.20413	1.01955	0.879469	0.83502	1.19234	0.946416	0.753407	0.698383	0.749001	0.462212	0.137186	0.0461342	0.746095	0.455644	0.153728	0.0815695	1.25381	2.195	2.21701	2.04501	1.95699	1.94802	1.95703	2.35102	2.42002	2.47404	2.49304	2.116	2.12101
4.68459	4.74653	4.73059	4.79362	4.96266	5.02268	4.72161	4.6255	4.58345	4.58536	4.70758	4.59054	4.4482	4.51004	4.71958	4.89859	5.05058	5.17249	4.70459	0.733524	1.446	1.19181	1.01252	0.883211	0.855461	1.18232	0.940638	0.756272	0.699588	0.737192	0.446467	0.135715	0.0478815	0.731559	0.432745	0.136221	0.0854001	1.24019	2.19599	2.22105	2.05002	1.95395	1.95713	1.96809	2.35899	2.42706	2.49117	2.5081	2.117	2.12498
4.74954	4.80536	4.79534	4.86232	5.03552	5.09739	4.78856	4.68141	4.63321	4.62519	4.7716	4.65026	4.47037	4.51441	4.78354	4.96341	5.11328	5.22543	4.76934	0.725172	1.43372	1.17812	1.00638	0.882118	0.857633	1.17472	0.939248	0.740427	0.697368	0.729688	0.437915	0.13725	0.05032	0.722662	0.430182	0.126635	0.0744548	1.23017	2.19502	2.22622	2.05215	1.9493	1.97102	1.97806	2.35806	2.43413	2.51004	2.51913	2.11698	2.12304
4.81907	4.86706	4.85606	4.92205	5.10404	5.16005	4.85906	4.74507	4.68806		4.84406	4.7071	4.48706	4.53302	4.85307	5.02706	5.12604	5.24502	4.83007	0.71939	1.42685	1.17116	0.991898	0.877032	0.854592	1.16699	0.935565	0.74484		0.723721	0.409207	0.134069	0.0552933	0.717309	0.434785	0.13003	0.0678791	1.22417	2.196	2.23601	2.05901	1.96301	1.972	1.981	2.361	2.44	2.512		2.116	2.125
4.89084	4.93078	4.92476	4.97563	5.15144	5.21355	4.92784	4.8168	4.7548		4.91292	4.80942	4.54921	4.55471	4.92386	5.09263	5.16807	5.26317	4.9008	0.719533	1.4304	1.16983	0.989394	0.868411	0.846369	1.17178	0.940274	0.765926		0.724768	0.416973	0.133543	0.059461	0.716618	0.450639	0.119461	0.0562184	1.22485	2.20015	2.24609	2.07209	1.97318	1.97302	1.97999	2.36306	2.44007	2.50721		2.1211	2.12495
4.9875	4.99445	5.00995	5.03681	5.19275	5.26465	4.99638	4.9226	4.87977	4.85003	5.01547	4.9844	4.73181	4.85285	5.02455	5.14915	5.17552	5.27149	4.96631	0.7244	1.43407	1.18241	0.988741	0.84257	0.804078	1.16685	0.926288	0.743001	0.688304	0.728933	0.411121	0.161757	0.125828	0.721564	0.444602	0.129249	0.0537416	1.23211	2.20961	2.25316	2.08102	2.00258	1.97704	1.97601	2.36812	2.43651	2.50648	2.51372	2.13162	2.12342
5.04222	5.07771	5.06119	5.07421	5.20858	5.27253	5.07221	4.99178	4.97689	4.98289	5.0707	5.07483	4.81795	4.93706	5.08071	5.1636	5.17701	5.27	5.0452	0.733972	1.43031	1.18568	0.989782	0.825848	0.786594	1.17648	0.934219	0.74414	0.703001	0.736989	0.41401	0.149069	0.114602	0.732474	0.440205	0.129168	0.055583	1.23326	2.22603	2.25251	2.086	2.0075	1.98251	1.97349	2.37452	2.43797	2.50292	2.49396	2.14902	2.12203
5.09939	5.13287	5.11184	5.13021	5.22845	5.28038	5.12878	5.06776	5.08069	5.08905	5.12391	5.16385	4.94245	4.95857	5.13591	5.19037	5.17901	5.27166	5.09887	0.746541	1.44569	1.1985	0.993982	0.810198	0.769164	1.18536	0.944009	0.746681	0.67795	0.750185	0.423114	0.136176	0.0598289	0.744117	0.409372	0.12565	0.0522496	1.24515	2.23262	2.25497	2.08599	2.00757	1.98447	1.97052	2.38047	2.42958	2.48303	2.48206	2.15558	2.13055
5.15342	5.18441	5.1649	5.16833	5.24254	5.28556	5.1835	5.14402	5.18472	5.19579	5.17689	5.26063	5.17211	5.22785	5.19042	5.21244	5.17955	5.28126	5.15439	0.758736	1.45604	1.20912	0.992179	0.797716	0.754978	1.19087	0.950937	0.750926	0.695404	0.762653	0.449981	0.124945	0.0603052	0.755712	0.42648	0.120204	0.0646476	1.25414	2.24953	2.25799	2.0875	2.01249	1.98302	1.96542	2.38299	2.42843	2.46887	2.46984	2.16955	2.14284
5.20411	5.23762	5.21013	5.2126	5.26307	5.29056	5.24312	5.21115	5.27322	5.30474	5.22461	5.33367	5.30643	5.41944	5.24062	5.25203	5.19753	5.27448	5.20461	0.765311	1.46089	1.21517	0.983618	0.783874	0.757706	1.19949	0.971606	0.774703	0.712141	0.767245	0.458007	0.132071	0.0980757	0.764132	0.463367	0.118007	0.0649755	1.2621	2.25348	2.25401	2.086	2.013	1.97649	1.95998	2.3815	2.4225	2.45099	2.45446	2.17448	2.14449
5.25836	5.2993	5.2752	5.26624	5.29677	5.31781	5.30582	5.28626	5.3791	5.42566	5.27836	5.42414	5.3762	5.4578	5.30031	5.25876	5.21095	5.27578	5.26036	0.768109	1.46165	1.2172	0.983609	0.78288	0.74449	1.20536	0.978998	0.792836	0.724688	0.769047	0.464975	0.125678	0.074719	0.767772	0.467669	0.163153	0.0564518	1.26492	2.24656	2.25696	2.08601	2.01297	1.97204	1.95253	2.38092	2.42296	2.44247	2.43861	2.16656	2.14212
5.31091	5.35045	5.32738	5.3013	5.31789	5.34476	5.36397	5.35305	5.47373	5.53892	5.32888	5.48452	5.52246	5.62002	5.35542	5.3146		5.38992	5.31498	0.765597	1.45784	1.21183	0.976315	0.775847	0.746647	1.19713	0.984735	0.809868	0.743248	0.765724	0.503035	0.139181	0.0799085	0.766239	0.515466		0.130352	1.26042	2.24239	2.254	2.08551	2.00952	1.96996	1.95193	2.3775	2.4235	2.4315	2.4253	2.16236	2.14657
5.36819	5.41368	5.37819	5.34767	5.37166	5.38818	5.42918	5.42524	5.56631	5.64729	5.38519	5.54517	5.63782	5.76381	5.4132	5.3611	5.22407	5.33458	5.37719	0.757393	1.4463	1.20522	0.963804	0.764629	0.73026	1.19015	0.979007	0.822871	0.756843	0.760746	0.492575	0.177851	0.138231	0.755007	0.517702	0.121769	0.118234	1.24872	2.235	2.2535	2.084	2.00601	1.96401	1.9445	2.3745	2.4255	2.42599	2.40546	2.15201	2.1545
5.4297	5.46928	5.43769	5.40174	5.4213	5.44563	5.48733	5.50216	5.66165	5.7382	5.44423	5.59985	5.78136	5.90944	5.47669	5.39534	5.24541	5.36214	5.43723	0.743928	1.43478	1.19114	0.951942	0.752796	0.710325	1.17961	0.967509	0.826077	0.779531	0.74951	0.499719	0.191131	0.135778	0.739697	0.477739	0.133334	0.0998036	1.23661	2.23543	2.25251	2.08499	2.01046	1.96643	1.94402	2.37548	2.42506	2.4234	2.39352	2.15441	2.15447
5.49095	5.52595	5.49642	5.46042	5.4844	5.50495	5.55641	5.57202	5.7287	5.8235	5.50291	5.68397	5.8237	5.95468	5.53845	5.47243	5.28302	5.40215	5.49843	0.732694	1.42471	1.18021	0.943781	0.744823	0.697828	1.16616	0.965065	0.820938	0.794559	0.739239	0.462772	0.170574	0.116027	0.727913	0.490123	0.154968	0.114335	1.22264	2.23105	2.25097	2.08398	2.00996	1.9675	1.94854	2.37351	2.43135	2.42048	2.38401	2.14901	2.15502
5.55266	5.58415	5.55266	5.52016	5.54717	5.56118	5.61413	5.63264	5.80413	5.88763	5.56266	5.74115	5.87209	6.00007	5.60165	5.55928	5.32806	5.53638	5.55714	0.727562	1.4211	1.17594	0.934335	0.733937	0.695533	1.15669	0.957842	0.834727	0.800967	0.733807	0.460479	0.13106	0.0729889	0.723347	0.498637	0.182173	0.170299	1.22081	2.2365	2.24699	2.07899	2.00502	1.97102	1.95902	2.37449	2.42499	2.42795	2.38152	2.1535	2.1645
5.62136	5.64635	5.62134	5.58883	5.61882	5.63625	5.67397	5.69786	5.86782	5.94513	5.63284	5.80229	5.89756	6.02065	5.6689	5.64061	5.38071	5.51858	5.62038	0.726981	1.42266	1.17187	0.930269	0.730038	0.692907	1.15947	0.958487	0.830571	0.80012	0.730958	0.45703	0.12226	0.0580355	0.725218	0.477403	0.193412	0.173713	1.21898	2.23748	2.24302	2.07451	2.0114	1.97999	1.96849	2.37196	2.42003	2.41332	2.38904	2.15399	2.16855
5.68992	5.70597	5.69151	5.6635	5.70006	5.71747	5.74149	5.75589	5.91024	6.0217	5.70138	5.85034	5.90495	6.02497	5.73547	5.74624	5.43624	5.58762	5.68244	0.727863	1.42507	1.17316	0.933451	0.732733	0.693424	1.16426	0.961918	0.818257	0.773501	0.730058	0.455214	0.127947	0.0539083	0.727996	0.454604	0.204394	0.202883	1.22503	2.2389	2.24043	2.07157	2.00904	1.9875	1.98212	2.36277	2.41454	2.41801	2.39193	2.15539	2.17301
5.75716	5.78017	5.77917	5.76621	5.81822	5.83827	5.79815	5.80611	5.95106	6.03901	5.77718	5.8701	5.908	6.022	5.80016	5.81117			5.75519	0.746167	1.42571	1.17898	0.937302	0.741602	0.696554	1.18371	0.975373	0.823521	0.760065	0.747707	0.438831	0.12579	0.0478042	0.745576	0.424837			1.22438	2.24002	2.22501	2.06801	2.011	1.98602	1.99396	2.37301	2.41601	2.41901	2.40004	2.16901	2.19009
5.81095	5.83591	5.83589	5.83564	5.8896	5.92726	5.84802	5.84229	5.96964	6.04096	5.83781	5.90139	5.908	6.02298	5.85297	5.86691			5.81679	0.758253	1.43976	1.19462	0.970863	0.775193	0.714411	1.20173	0.979725	0.814045	0.75498	0.756665	0.439173	0.125918	0.0458777	0.760576	0.420662			1.2365	2.24589	2.22696	2.0729	2.01198	1.99287	1.98027	2.37594	2.4209	2.4239	2.41373	2.17292	2.21844
5.87753	5.89955	5.9065	5.91543	5.98532	6.02828	5.90658	5.89264	5.99184	6.05391	5.90353	5.93774	5.91098	5.9684	5.91158	5.95835			5.8736	0.769093	1.44592	1.20097	0.982262	0.789988	0.741854	1.20942	0.985985	0.805441	0.741249	0.767503	0.422898	0.126953	0.0478951	0.771235	0.433506			1.24656	2.24104	2.22303	2.07002	2.01299	1.99499	1.97702	2.38096	2.42497	2.4379	2.42393	2.16804	2.23091
5.93617	5.96217	5.96818	5.98521	6.06922	6.11824	5.95615	5.93013	6.02205	6.05801	5.96917	5.95408	5.91405	6.01601	5.97015	6.05125	5.90844	5.96247	5.93316	0.77891	1.45651	1.21506	0.99443	0.808175	0.750039	1.22444	0.98079	0.798419	0.730213	0.776623	0.429875	0.124969	0.0450672	0.781548	0.439429	0.125617	0.0492361	1.25705	2.24599	2.22201	2.069	2.01299	1.99204	1.97803	2.383	2.43003	2.45302	2.44405	2.16999	2.17898
5.99205	6.01805	6.02995	6.05679	6.14276	6.19766	6.00812	5.97229	6.03872	6.06292	6.02702	5.98055	5.92973	6.01895	6.02212	6.13656	6.05551	6.11935	5.98709	0.778989	1.45756	1.21727	1.00776	0.82001	0.763128	1.22671	0.967259	0.774446	0.711192	0.777476	0.455152	0.134823	0.0441259	0.780852	0.462657	0.138207	0.0613943	1.26181	2.24403	2.22397	2.06802	2.01005	2.00478	1.9898	2.38202	2.44082	2.46087	2.45973	2.16705	2.1731
6.03371	6.07858	6.0876	6.11956	6.20854	6.27347	6.05865	5.99882	6.04396	6.06002	6.07268	5.99391	5.93298	6.03588	6.06371	6.20056	6.20695	6.3057	6.04361	0.774591	1.45246	1.21668	1.02301	0.8358	0.778781	1.2193	0.96705	0.771508	0.704247	0.770956	0.457586	0.135069	0.0443483	0.778566	0.458184	0.155003	0.0632483	1.25788	2.25095	2.22797	2.06999	2.00603	2.01096	1.99596	2.38597	2.44596	2.47689	2.48185	2.17693	2.17201
6.09916	6.13919	6.14817	6.18518	6.3002	6.35823	6.11716	6.03915	6.05604	6.06701	6.12818	6.03515	5.94307	6.035	6.13115	6.26719	6.35329	6.47133	6.10618	0.760646	1.44696	1.20701	1.01711	0.842383	0.787029	1.20699	0.962346	0.765952	0.699649	0.757664	0.462774	0.141263	0.0435546	0.76439	0.446824	0.150502	0.0714167	1.25176	2.246	2.22902	2.07101	2.002	2.00101	2.00603	2.38003	2.45002	2.49105	2.50106	2.172	2.16901
6.15394	6.20375	6.20784	6.2468	6.36769	6.43746	6.17194	6.08903	6.06875	6.06994	6.1898	6.08503	5.96654	6.035	6.18398	6.33273	6.45405	6.58382	6.1678	0.749143	1.43547	1.19665	1.00642	0.836671	0.786824	1.19637	0.9541	0.763086	0.692489	0.748723	0.460612	0.142241	0.0451393	0.750578	0.441444	0.168471	0.104528	1.24171	2.24502	2.23489	2.07492	2.00102	2.00591	2.01679	2.38883	2.45687	2.5067	2.52062	2.172	2.17292
6.20865	6.25567	6.25967	6.32053	6.44749	6.50358	6.22764	6.12974	6.09384	6.08987	6.24068	6.11978	5.97097	6.03401	6.24461	6.3946	6.54244	6.67939	6.22662	0.736094	1.42595	1.18741	1.00094	0.833073	0.784287	1.18557	0.947681	0.752221	0.696016	0.737333	0.448479	0.138157	0.0463026	0.736152	0.433134	0.149725	0.100928	1.22952	2.24798	2.24195	2.08195	2.001	2.01097	2.02395	2.39894	2.46097	2.51992	2.52895	2.17597	2.17101
6.26029	6.31322	6.3262	6.37016	6.51018	6.56617	6.29824	6.18723	6.14017	6.11719	6.29426	6.17726	5.98217	6.04105	6.29528	6.46224	6.59106	6.72503	6.28221	0.721937	1.42105	1.17663	0.986204	0.826268	0.778306	1.17716	0.947476	0.759187	0.692737	0.717022	0.42508	0.139948	0.0487074	0.728482	0.442692	0.143986	0.0802756	1.22026	2.24402	2.24404	2.09201	2.02002	2.01799	2.03102	2.396	2.46301	2.52202	2.544	2.176	2.17299
6.33774	6.37204	6.37914	6.4133	6.56018	6.61323	6.36393	6.24998	6.18723	6.16817	6.36583	6.24883	6.02825	6.05576	6.37077	6.52596	6.60674	6.73287	6.33907	0.723741	1.41811	1.17755	0.984527	0.833787	0.777247	1.17357	0.943741	0.769246	0.708099	0.722904	0.416874	0.128635	0.0453055	0.726207	0.437711	0.140123	0.0682758	1.21966	2.24892	2.25581	2.09495	2.0259	2.01505	2.03592	2.39698	2.46497	2.52692	2.544	2.17502	2.17005
6.4045	6.43751	6.44153	6.47752	6.61658	6.66362	6.42852	6.32146	6.26243		6.43349	6.33833	6.08259	6.09272	6.44048	6.59052	6.62685	6.74292	6.40451	0.72383	1.41705	1.17831	0.975955	0.815054	0.766313	1.17309	0.940623	0.760657		0.724092	0.403451	0.135506	0.0551247	0.725247	0.43243	0.139455	0.0578678	1.22403	2.24801	2.26195	2.10195	2.02898	2.02393	2.03798	2.39998	2.46599	2.52204		2.17401	2.16405
6.46316	6.49214	6.49713	6.51913	6.64207	6.68707	6.49213	6.38618			6.49016	6.45122	6.19124	6.31924	6.49915	6.63102	6.64002	6.74601	6.46714	0.731913	1.42768	1.18252	0.977582	0.805891	0.77076	1.17934	0.941714			0.733021	0.418098	0.148509	0.109752	0.732315	0.423818	0.131963	0.0533492	1.22469	2.25301	2.26501	2.108	2.03602	2.02601	2.03299	2.41002	2.468			2.17601	2.161
6.52673	6.54789	6.54798	6.569	6.66847	6.71641	6.54298	6.45757			6.55471	6.54022	6.2861	6.4141	6.56077	6.6408	6.64686	6.74894	6.52289	0.741185	1.43436	1.19332	0.982286	0.798517	0.76274	1.18785	0.947328			0.741559	0.417492	0.140235	0.102662	0.742144	0.426928	0.133264	0.0530166	1.23474	2.25888	2.2699	2.108	2.04286	2.03188	2.03006	2.41686	2.468			2.18188	2.16198
6.58364	6.60563	6.59868	6.60776	6.69781	6.73787	6.59467	6.52855			6.61065	6.64633	6.40524	6.44084	6.61963	6.66286	6.65197	6.74602	6.58063	0.753909	1.44719	1.20331	0.986056	0.798688	0.761934	1.19602	0.9568			0.757101	0.428032	0.137944	0.0581563	0.751779	0.422757	0.133717	0.0487972	1.24782	2.26794	2.27099	2.108	2.04101	2.02604	2.01907	2.42396	2.46502			2.19094	2.16101
6.63714	6.66016	6.64914	6.65111	6.71207	6.75804	6.65617	6.6052	6.61527	6.6093	6.66513	6.72624	6.55042	6.6174	6.67515	6.69304	6.65201	6.746	6.63114	0.767666	1.45582	1.2119	0.993551	0.795005	0.741398	1.20644	0.955753	0.755999	0.69209	0.769852	0.441087	0.133257	0.0594168	0.7662	0.437955	0.133362	0.0479946	1.25795	2.27901	2.26999	2.106	2.04199	2.02499	2.01599	2.41599	2.46301	2.50197	2.50496	2.202	2.17698
6.68719	6.71807	6.70018	6.6884	6.73857	6.77375	6.71702	6.67783	6.71145	6.71726	6.71027	6.81261	6.69861	6.75872	6.72716	6.70678	6.65495	6.74502	6.68119	0.773496	1.46518	1.2184	0.99729	0.796732	0.754765	1.21612	0.963771	0.762879	0.69209	0.77417	0.457801	0.125042	0.0512024	0.773256	0.443392	0.130585	0.0460907	1.26554	2.28097	2.26803	2.106	2.04003	2.02303	2.01108	2.41206	2.46497	2.49216	2.48925	2.20298	2.16814
6.74266	6.77366	6.75268	6.73869	6.78372	6.80282	6.77067	6.76049	6.82232	6.84224	6.76467	6.89152	6.83914	6.96374	6.78167	6.72489	6.66991	6.72115	6.74461	0.768253	1.46193	1.21661	0.988644	0.787517	0.752297	1.21671	0.970151	0.773197	0.697089	0.771338	0.450984	0.129472	0.093517	0.765906	0.431872	0.124875	0.0395106	1.26209	2.27702	2.26601	2.106	2.03304	2.01107	2.00404	2.41498	2.45705	2.48504	2.48204	2.19902	2.16999
6.79413	6.83213	6.80512	6.77312	6.81512	6.83909	6.83018	6.84219	6.92925	6.96729	6.81012	6.95918	6.99732	7.10637	6.83714	6.74111		6.69141	6.79715	0.764912	1.45665	1.21271	0.989867	0.789313	0.747141	1.21469	0.972442	0.782136	0.709414	0.767481	0.469735	0.143392	0.065401	0.763343	0.426517		0.0522221	1.25961	2.27399	2.26099	2.102	2.02899	1.99995	1.98796	2.41198	2.458	2.47398	2.46397	2.19798	2.17201
6.84406	6.88501	6.85212	6.81914	6.8631	6.87532	6.89969	6.91758	7.02618	7.08087	6.85908	7.03164	7.12559	7.25128	6.89099	6.78615		6.85297	6.85688	0.757774	1.44879	1.20467	0.968953	0.770543	0.731847	1.2008	0.965275	0.784545	0.726725	0.759834	0.424313	0.144293	0.0816252	0.756773	0.452845		0.136085	1.2483	2.27007	2.25609	2.10004	2.02311	1.98037	1.97328	2.40218	2.45604	2.46713	2.45222	2.19113	2.17494
6.89955	6.93956	6.90359	6.86166	6.8888	6.91667	6.95555	6.98744	7.11628	7.19013	6.91455	7.09847	7.2381	7.376	6.94556	6.86437		6.83418	6.91255	0.742642	1.44402	1.19449	0.967201	0.767502	0.729646	1.19118	0.970992	0.802276	0.7491	0.751447	0.410109	0.146542	0.109435	0.735334	0.486678		0.104848	1.23743	2.26603	2.25203	2.09603	2.01308	1.97107	1.95911	2.40002	2.45302	2.45807	2.43911	2.18703	2.17302
6.96416	6.99815	6.95516	6.91015	6.95114	6.96813	7.01616	7.04717	7.19719	7.2912	6.97716	7.16609	7.29708	7.40313	7.01117	6.93219	6.75312	6.87711	6.97015	0.740651	1.43442	1.18968	0.958947	0.763096	0.723371	1.18141	0.977974	0.82779	0.768373	0.745312	0.407168	0.138142	0.107176	0.737562	0.509277	0.175312	0.138343	1.22813	2.26097	2.24599	2.09298	2.00999	1.95699	1.94497	2.40098	2.44999	2.44398	2.42197	2.18296	2.18498
7.02593	7.05403	7.01496	6.96603	7.00408	7.01911	7.07891	7.11089	7.26974	7.36964	7.03696	7.2004	7.32944	7.45411	7.07686	7.0067	6.7992	6.92123	7.02603	0.733514	1.43181	1.18422	0.957928	0.761478	0.719812	1.17688	0.975582	0.835555	0.788775	0.738322	0.467865	0.12374	0.0671164	0.730542	0.508287	0.191361	0.154745	1.2241	2.25019	2.24109	2.08612	2.00509	1.95307	1.93419	2.39314	2.44509	2.43614	2.41119	2.16924	2.17714
7.0906	7.11363	7.0796	7.0306	7.06264	7.07565	7.13764	7.16467	7.33559	7.43261	7.10458	7.27652	7.35882	7.47587	7.14061	7.11532	6.86459	6.9856	7.08861	0.736769	1.43167	1.18305	0.951977	0.756591	0.710707	1.17895	0.978551	0.849433	0.802933	0.736799	0.415059	0.11402	0.0496457	0.738519	0.480078	0.199262	0.163139	1.22912	2.26391	2.23802	2.07904	1.99705	1.9371	1.92506	2.38704	2.43407	2.43103	2.40703	2.18192	2.1929
7.15315	7.17514	7.14415	7.10218	7.1282	7.14519	7.19814	7.22313	7.37211	7.48508	7.16815	7.33305	7.38001	7.492	7.20314	7.27805	6.96211	7.08709	7.14315	0.738699	1.43954	1.18328	0.955354	0.75657	0.7123	1.18655	0.986594	0.832538	0.80485	0.74103	0.421502	0.111914	0.0421285	0.738149	0.423473	0.218582	0.183014	1.23442	2.25999	2.23199	2.07399	1.98998	1.943	1.923	2.37698	2.42799	2.43498	2.40701	2.18099	2.185
7.20987	7.22795	7.20087	7.17063	7.20252	7.21461	7.25193	7.27006	7.41416	7.51441	7.22487	7.35261	7.38392	7.492	7.25693	7.29565	7.00122	7.12132	7.19987	0.745955	1.44684	1.19353	0.964478	0.764188	0.712241	1.1943	0.995512	0.839364	0.797271	0.748462	0.422157	0.113361	0.0415711	0.745042	0.420813	0.185971	0.150813	1.24377	2.25804	2.2271	2.0691	1.98118	1.94202	1.92398	2.37014	2.42604	2.42716	2.41092	2.1761	2.185
7.26658	7.28359	7.25659	7.23751	7.28043	7.29243	7.29866	7.30574	7.44676	7.53088	7.28456	7.37087	7.38499	7.48307	7.30961	7.33273		7.19644	7.25261	0.756949	1.45902	1.20232	0.974189	0.777889	0.719029	1.20364	0.99836	0.837842	0.782767	0.756967	0.429416	0.116735	0.0421853	0.758203	0.435549		0.127073	1.2576	2.25601	2.22601	2.06701	1.98993	1.94001	1.92499	2.37199	2.42401	2.427	2.41596	2.17699	2.19592
7.32414	7.34014	7.32017	7.31718	7.36619	7.38521	7.35514	7.35806	7.47604	7.54702	7.34615	7.41205	7.38499	7.48196	7.36812	7.40122			7.30815	0.764951	1.47051	1.21128	0.97596	0.779556	0.728136	1.21262	0.994851	0.81883	0.765907	0.76189	0.440444	0.11762	0.0425532	0.769062	0.424845			1.26956	2.25099	2.225	2.067	1.99502	1.95003	1.93303	2.369	2.42599	2.43102	2.42102	2.16999	2.231
7.37904	7.39504	7.38585	7.38678	7.43971	7.46658	7.40709	7.38257	7.49271	7.5529	7.403	7.43264	7.38303	7.46726	7.41419	7.48454			7.36402	0.772999	1.48152	1.21976	0.987272	0.789447	0.741742	1.22579	0.995223	0.815125	0.753458	0.769458	0.419231	0.110082	0.0437884	0.777335	0.434383			1.27965	2.24903	2.22598	2.06798	2.00188	1.96278	1.94381	2.369	2.42403	2.43886	2.42886	2.16803	2.231
7.43658	7.45456	7.44854	7.46145	7.5214	7.56527	7.45962	7.43462	7.52278	7.553	7.46058	7.44193	7.39094	7.46998	7.47257	7.57335	7.47195	7.52092	7.42059	0.777239	1.48631	1.22652	1.00017	0.802018	0.746218	1.23315	0.993364	0.800469	0.745349	0.774662	0.434315	0.107756	0.0449416	0.780488	0.462879	0.121631	0.0477044	1.28543	2.24404	2.22401	2.068	2.00498	1.97789	1.95293	2.369	2.424	2.44297	2.43992	2.16204	2.16946
7.48913	7.51116	7.50916	7.52618	7.61226	7.65926	7.51216	7.46213	7.53104	7.55602	7.51314	7.4591	7.39602	7.47601	7.52413	7.64218	7.62141	7.68849	7.48115	0.775718	1.48637	1.22537	1.00484	0.816019	0.761596	1.23732	0.988804	0.792461	0.732404	0.77288	0.447818	0.115896	0.0459509	0.779307	0.473726	0.12503	0.0506599	1.28515	2.25098	2.226	2.069	2.00799	1.97602	1.97004	2.36599	2.42901	2.44704	2.45605	2.16899	2.16599
7.50643	7.55037	7.54344	7.55589	7.65871	7.7013	7.54479	7.48889	7.53892	7.55457	7.53396	7.47792	7.40403	7.48397	7.54388	7.66888	7.6969	7.7947	7.51589	0.772568	1.4663	1.22074	1.00502	0.824134	0.769127	1.2197	0.97885	0.779334	0.727622	0.772374	0.462646	0.129743	0.0468872	0.773481	0.455432	0.121184	0.0533639	1.26693	2.24002	2.22446	2.07295	2.01204	1.98394	1.9789	2.37197	2.43392	2.46338	2.46689	2.16399	2.16456
7.56951	7.61996	7.6209	7.63935	7.75724	7.81512	7.60652	7.53812	7.55091	7.56889	7.60148	7.51471	7.41541	7.48549	7.60155	7.75285	7.84436	7.94931	7.58298	0.748497	1.4515	1.20366	1.00078	0.827431	0.777938	1.21248	0.964834	0.764411	0.723664	0.747415	0.456807	0.133015	0.0478922	0.750871	0.457479	0.139093	0.0713009	1.255	2.23107	2.22351	2.07102	2.0115	1.99244	1.9914	2.36357	2.434	2.47194	2.48337	2.15308	2.165
7.61909	7.67058	7.6651	7.69862	7.82813	7.88363	7.6531	7.57308	7.569	7.568	7.6456	7.55008	7.42401	7.491	7.65309	7.80811	7.9456	8.06959	7.63859	0.733856	1.44618	1.19695	0.990614	0.821817	0.789342	1.20044	0.955144	0.746237	0.701911	0.736003	0.454132	0.134483	0.0514247	0.733329	0.43096	0.155755	0.118984	1.2437	2.23049	2.23201	2.07601	2.00799	2.00352	2.01052	2.371	2.44151	2.48401	2.48102	2.15299	2.16099
7.66142	7.70594	7.71085	7.76121	7.89727	7.9415	7.70338	7.60791	7.57224	7.56609	7.69184	7.58237	7.42448	7.48947	7.6969	7.85687	8.01028	8.12395	7.67686	0.719966	1.43828	1.18875	0.986154	0.821773	0.801146	1.18719	0.946451	0.734304	0.693427	0.723521	0.450663	0.132005	0.0511665	0.718359	0.451673	0.162783	0.125579	1.23549	2.2276	2.23451	2.08247	2.0035	2.01596	2.02246	2.37498	2.44746	2.49317	2.49817	2.15158	2.15856
7.73093	7.76898	7.77547	7.8225	7.96743	8.03917	7.76846	7.669	7.5938	7.57393	7.75895	7.63953	7.44385	7.49397	7.76445	7.92841	8.02686	8.15473	7.73899	0.714527	1.42595	1.17547	0.981176	0.824373	0.793616	1.17778	0.945254	0.708201	0.67291	0.718048	0.429227	0.130623	0.0515818	0.713338	0.436315	0.162568	0.120206	1.22575	2.23345	2.24045	2.08795	2.00301	2.02294	2.03341	2.37749	2.4475	2.50786	2.51286	2.15447	2.158
7.81262	7.8431	7.85459	7.89659	8.05209	8.10958	7.84262	7.77212			7.84111	7.74365	7.5141	7.52426	7.84612	8.00859	8.07505	8.20153	7.82209	0.711346	1.41781	1.17065	0.972245	0.823835	0.800569	1.17481	0.984426			0.714386	0.438885	0.144256	0.0587983	0.710811	0.441929	0.159843	0.11459	1.21645	2.22351	2.24202	2.08751	2.00952	2.02949	2.03099	2.37302	2.45208			2.14701	2.14649
7.86773	7.8858	7.89484	7.93688	8.09531	8.15718	7.90167	7.78639	7.69583	7.6658	7.88932	7.80758	7.5527	7.62461	7.90572	8.04893	8.10687	8.21833	7.86283	0.712326	1.42557	1.17098	0.970134	0.824671	0.795478	1.17362	0.952435	0.728324	0.676798	0.715524	0.415479	0.143357	0.0860464	0.711484	0.448535	0.159598	0.111119	1.22375	2.22647	2.25049	2.0935	2.01946	2.02005	2.02855	2.38143	2.46524	2.50494	2.51096	2.15046	2.14606
7.93846	7.9515	7.9615	7.99754	8.1352	8.17139	7.95807	7.8515	7.76946	7.73648	7.96344	7.92757	7.58049	7.70674	7.97547	8.10855	8.11096	8.21101	7.93198	0.71495	1.43639	1.17607	0.973096	0.808989	0.793871	1.17898	0.962275	0.732202	0.701321	0.716438	0.425835	0.143002	0.103111	0.716016	0.444261	0.144767	0.0749017	1.23019	2.23047	2.25943	2.09995	2.02446	2.02	2.02403	2.37952	2.46699	2.50004	2.50703	2.15248	2.16137
8.02906	8.02557	8.04455	8.06555	8.20298	8.24943	8.02509	7.8901		7.81913	8.05955	8.02164	7.75366	7.81409	8.06206	8.166	8.133	8.22899	8.00806	0.728037	1.43829	1.18467	0.974188	0.814869	0.773581	1.19052	0.927259		0.676473	0.729283	0.420182	0.15443	0.0955281	0.729056	0.442444	0.152765	0.0612646	1.23555	2.24251	2.259	2.1005	2.02503	1.99551	2.017	2.383	2.447		2.5	2.1615	2.13101
8.05985	8.06787	8.06886	8.09365	8.18134	8.19681	8.08227	7.96477	7.9281	7.91011	8.08777	8.10221	7.84475	7.85376	8.09344	8.16077	8.13404	8.222	8.04237	0.731579	1.45075	1.19517	0.968224	0.778982	0.757044	1.19297	0.95487	0.76059	0.692478	0.733577	0.423006	0.142564	0.0622826	0.732325	0.432036	0.134742	0.0574468	1.25044	2.24596	2.25951	2.10107	2.04123	2.00718	2.02086	2.38353	2.44615	2.49795	2.49686	2.1625	2.13645
8.12097	8.12946	8.12105	8.11581	8.19439	8.248	8.13356	8.0333	8.026	8.00899	8.13906	8.18874	7.98728	7.95025	8.16091	8.19176	8.13796	8.222	8.10149	0.743231	1.46295	1.20696	0.976951	0.781183	0.750224	1.20862	0.950376	0.746336	0.672624	0.744717	0.437147	0.138447	0.04378	0.743578	0.444782	0.133136	0.0571629	1.26179	2.25295	2.259	2.10446	2.02612	2.00948	1.99276	2.38796	2.45986	2.49305	2.48413	2.16994	2.14643
8.18771	8.22472	8.20872	8.1835	8.24231	8.26628	8.22182	8.18508	8.2413	8.24742	8.21675	8.30804	8.2049	8.2676	8.22765	8.20109	8.15301	8.22395	8.19375	0.758766	1.46128	1.21837	0.984321	0.786182	0.75149	1.21055	0.950995	0.750879	0.691018	0.761754	0.441159	0.110354	0.0363225	0.756508	0.414558	0.122496	0.0516963	1.25082	2.25502	2.25093	2.09202	2.02293	1.98683	1.97276	2.38995	2.442	2.464	2.46198	2.18	2.14805
8.24956	8.28755	8.27155	8.22669	8.26881	8.29083	8.2925	8.27834	8.3542	8.37013	8.28154	8.39836	8.36983	8.4934	8.2836	8.20894	8.15399	8.22003	8.25854	0.761898	1.45161	1.224	0.988699	0.78897	0.7402	1.20915	0.962657	0.768088	0.700354	0.768145	0.467116	0.151409	0.114556	0.756341	0.408284	0.127346	0.0539739	1.25337	2.25699	2.24504	2.09399	2.01704	1.9721	1.95215	2.38603	2.442	2.464	2.46001	2.18	2.15197
8.30703	8.34506	8.31307		8.31693	8.33291	8.34408	8.33711	8.45612	8.49415	8.33803	8.48506	8.51716	8.63618	8.34104	8.23002			8.31505	0.761089	1.44661	1.21932		0.801794	0.729577	1.20496	0.974574	0.789007	0.715747	0.765329	0.483817	0.161727	0.091874	0.757568	0.417058			1.24409	2.27103	2.24499	2.09204		1.958	1.932	2.39199	2.44901	2.452	2.45098	2.19104	2.147
8.33386				8.25644	8.25751	8.41065	8.43795	8.56127	8.62634	8.36389	8.54186	8.65598	8.78994	8.37282	8.2485				0.751011				0.796559	0.717956	1.18059	0.978229	0.803741	0.739122	0.764016	0.429356	0.159428	0.104268	0.737834	0.397482				2.29789				1.95864	1.93073	2.37908	2.45791	2.44881	2.43291	2.22584	2.14698
8.40915				8.38258	8.39051	8.46736	8.52107	8.67275	8.74368	8.44212	8.61715	8.74203	8.87208	8.44519	8.29251				0.732686				0.762196	0.725525	1.18295	0.975481	0.81088	0.75072	0.746942	0.444836	0.186456	0.124285	0.719704	0.389786				2.28811				1.92735	1.90726	2.38592	2.45009	2.43219	2.42509	2.21215	2.14502
8.46709				8.36305	8.36006	8.53807	8.58107	8.74907	8.83308	8.48809	8.65911	8.80403	8.92905	8.51109	8.42208				0.731693				0.806237	0.758662	1.16663	0.978351	0.849786	0.77609	0.726815	0.489648	0.180027	0.11301	0.73791	0.489889				2.29197				1.97196	1.93797	2.376	2.44899	2.43799	2.42099	2.21197	2.14301
8.55282	8.58974	8.54995	8.44012	8.41144	8.41734	8.60472	8.65572	8.82377	8.91475	8.57386	8.76655	8.83251	8.97445	8.59871	8.49886			8.56273	0.724277	1.40777	1.17214	0.960168	0.773781	0.701044	1.16162	0.96889	0.845981	0.785587	0.72193	0.378911	0.108013	0.0733832	0.728144	0.48909			1.20528	2.25902	2.22389	2.07594	2.00151	1.93002	1.90398	2.37293	2.43782	2.42403	2.41396	2.18301	2.15706
8.62544	8.65549	8.63435	8.53924	8.53902	8.53609	8.66851	8.71951	8.89247	8.98149	8.65041	8.81562	8.87765	9.01469	8.66152	8.57541			8.6275	0.726682	1.40992	1.169	0.943994	0.775685	0.712899	1.16693	0.957398	0.84077	0.789718	0.725522	0.377263	0.108298	0.0577006	0.729351	0.481965			1.21233	2.26098	2.21408	2.07104	2.04665	1.93198	1.90202	2.36705	2.42212	2.42698	2.41003	2.18399	2.16196
8.6791	8.72311	8.69111	8.60914	8.60915	8.60216	8.73011	8.78603	8.93905	9.02106	8.7041	8.84504	8.88201	8.999	8.7191	8.67321		8.71314	8.69211	0.734066	1.4175	1.17799	0.950014	0.758854	0.692657	1.17446	0.97035	0.829534	0.792498	0.735775	0.421743	0.139566	0.0662006	0.733727	0.47639		0.185422	1.21641	2.231	2.21399	2.06099	1.988	1.91804	1.89604	2.36299	2.414	2.42699	2.412	2.15401	2.164
8.73261	8.78169	8.7457	8.68283	8.68892	8.68599	8.78458	8.80354	8.96511	9.0521	8.7537	8.8652	8.88512	9.00101	8.77262	8.7826		8.78479	8.74861	0.742532	1.42469	1.18633	0.962475	0.765838	0.716585	1.18653	0.980599	0.846481	0.786167	0.743533	0.43329	0.137374	0.0562712	0.742729	0.435608		0.160721	1.22602	2.23293	2.20799	2.0549	1.98692	1.9361	1.91603	2.35702	2.41302	2.42201	2.41304	2.16087	2.16204
8.78644	8.84237	8.80736	8.75624	8.77016	8.77309	8.83547	8.8515	8.9749	9.06091	8.81536	8.88282	8.89589	9.00199	8.82743	8.83545		8.85428	8.80244	0.751507	1.43517	1.19076	0.972595	0.773649	0.718787	1.19647	0.996406	0.828942	0.775263	0.752616	0.435972	0.135074	0.0501932	0.75143	0.42307		0.134324	1.23645	2.22706	2.20701	2.04609	1.98007	1.94491	1.91897	2.35898	2.41498	2.42299	2.41696	2.14912	2.16596
8.84812	8.89912	8.86914	8.85118	8.89121	8.89425	8.8851	8.87609	9.01102	9.069	8.87813		8.89599	8.977	8.88711	8.8992	8.72024	8.85108	8.85812	0.761355	1.44534	1.20034	0.970773	0.774908	0.737361	1.20624	0.996769	0.830825	0.761871	0.758342		0.134742	0.0473996	0.765197	0.419004	0.112506	0.0893285	1.24984	2.223	2.20699	2.044	1.96902	1.92902	1.91703	2.36101	2.415	2.42601	2.42202	2.147
8.90359	8.95368	8.93266	8.9298	8.98517	9.00635	8.93162	8.91742	9.0192	9.06693	8.93656	8.94112	8.89212	8.97714	8.93763	8.98811	8.82565	8.88664	8.91363	0.768019	1.45601	1.21262	0.98974	0.796076	0.750927	1.22018	0.99642	0.819591	0.74896	0.763837	0.413535	0.127137	0.0472251	0.772886	0.438558	0.119494	0.0448487	1.25754	2.22287	2.20405	2.04596	1.97705	1.93905	1.92908	2.36399	2.41299	2.43011	2.42916	2.14692	2.19741
8.95163	9.00957	8.98658	8.99549	9.08126	9.11714	8.98261	8.95174	9.03587	9.06105	8.98264	8.95092	8.90192	8.98891	8.9896	9.0793	8.96096	9.02096	8.9656	0.775274	1.4642	1.22281	0.995496	0.811283	0.764624	1.22435	0.986626	0.801639	0.736665	0.772612	0.428653	0.134225	0.0468231	0.778328	0.447382	0.125514	0.0504766	1.26768	2.21208	2.20797	2.04302	1.98097	1.94297	1.93595	2.36301	2.41201	2.43893	2.4419	2.14005	2.14937
9.00311	9.06511	9.04712	9.06615	9.17517	9.2282	9.0401	8.98308	9.04501	9.05999	9.03611	8.96508	8.90801	8.991	9.03412	9.15514	9.1103	9.20034	9.0271	0.76759	1.45921	1.22081	1.00296	0.82919	0.776171	1.21951	0.979959	0.785565	0.724324	0.763961	0.438909	0.135391	0.0472402	0.772238	0.453607	0.138456	0.058603	1.25891	2.21999	2.20801	2.046	1.98399	1.95303	1.94403	2.35601	2.413	2.44702	2.45202	2.14399	2.14899
9.06069	9.12278	9.10984	9.14497	9.26129	9.33022	9.09373	9.02245	9.05101	9.05593	9.09172	9.00821	8.91419	8.99004	9.09465	9.22693	9.26177	9.37291	9.08074	0.762119	1.45408	1.21727	1.02432	0.854587	0.801983	1.21003	0.959087	0.7629	0.715904	0.759144	0.458828	0.135881	0.0473662	0.765959	0.461834	0.146476	0.0654275	1.25749	2.21401	2.212	2.04801	1.97684	1.97001	1.95923	2.35997	2.415	2.45505	2.46125	2.14097	2.14193
9.11148	9.18041	9.17137	9.21628	9.35604	9.42009	9.14745	9.05566	9.05199	9.05105	9.14446	9.02384	8.92786	8.99297	9.14251	9.29531	9.39168	9.51357	9.13544	0.748805	1.44447	1.2055	1.02013	0.866152	0.819839	1.20442	0.961822	0.766602	0.697091	0.747637	0.455751	0.137424	0.0485579	0.7512	0.428261	0.155746	0.08216	1.24609	2.21499	2.212	2.04899	1.96512	1.97099	1.97583	2.35802	2.415	2.45896	2.47981	2.13902	2.13705
9.17215	9.24013	9.23115	9.29715	9.43821	9.51616	9.20414	9.10711	9.0601	9.05809	9.20515	9.07215	8.93804	9.00002	9.20314	9.36715	9.52705	9.65105	9.19514	0.735758	1.43526	1.19731	1.01513	0.864522	0.834061	1.18913	0.950513	0.765845	0.699727	0.73569	0.440231	0.137916	0.0493808	0.737397	0.416766	0.13824	0.101805	1.23323	2.207	2.21401	2.049	1.96899	1.97402	1.99202	2.36101	2.42101	2.47401	2.49199	2.131	2.137
9.23589	9.2978	9.29378	9.36278	9.52789	9.58593	9.26481	9.15473			9.26889	9.13502	8.95356	9.00922	9.26299	9.43187	9.54929	9.67333	9.25582	0.726404	1.42912	1.18416	1.00418	0.878202	0.855876	1.18327	0.951603			0.727161	0.436575	0.140534	0.0540727	0.727501	0.427254	0.146609	0.0824694	1.2235	2.20896	2.21814	2.0471	1.9631	1.98207	2.0001	2.36404	2.42707			2.13296	2.13493
9.29951	9.35457	9.34957	9.41857	9.59151	9.65249	9.32256	9.2066			9.33251	9.20745	8.99369	9.02488	9.33346	9.49353	9.56984	9.69682	9.31455	0.719582	1.41754	1.17833	0.999416	0.882636	0.863392	1.17559	0.94895			0.720074	0.436243	0.154354	0.0628131	0.721178	0.402599	0.139385	0.0717421	1.21802	2.20602	2.22793	2.05395	1.96995	1.98696	2.00695	2.36698	2.43196			2.13002	2.13004
9.36415	9.41514	9.40714	9.47211	9.6411	9.71009	9.39313	9.27214			9.39715	9.29819	9.05817	9.18217	9.39815	9.55211	9.59903	9.713	9.37912	0.718976	1.42009	1.17829	1.00001	0.882445	0.86447	1.1755	0.951226			0.720086	0.423901	0.16207	0.124633	0.720015	0.405953	0.135943	0.0568726	1.21968	2.21101	2.23102	2.05803	1.97103	1.98901	2.00999	2.367	2.42901			2.135	2.127
9.42872	9.47563	9.46661	9.52149	9.68424	9.74757	9.45163	9.3338			9.46273	9.38122	9.1312	9.2582	9.46466	9.59921	9.61308	9.71497	9.43269	0.721597	1.42638	1.18514	1.00243	0.871512	0.859859	1.17682	0.949462			0.722898	0.398652	0.145084	0.108579	0.722443	0.411685	0.128674	0.0536711	1.22402	2.216	2.23806	2.07098	1.98401	1.994	2.00599	2.36905	2.435			2.13401	2.12594
9.48939	9.52846	9.51748	9.56258	9.70479	9.79551	9.50446	9.40132			9.52438	9.48396	9.23198	9.35898	9.52044	9.61682	9.61993	9.71203	9.49042	0.730569	1.43156	1.1935	1.00821	0.85569	0.838803	1.18247	0.947965			0.733651	0.404699	0.147119	0.111005	0.729409	0.421342	0.124799	0.0520861	1.23405	2.216	2.24295	2.06902	1.98499	1.994	2.00501	2.37296	2.435			2.13499	2.12105
9.55412	9.58913	9.57511	9.60011	9.74203	9.80606	9.56512	9.47915			9.58311	9.58222	9.3353	9.34335	9.58813	9.64205	9.626	9.71198	9.54812	0.739604	1.4448	1.19862	1.0091	0.857166	0.827561	1.1981	0.969266			0.742404	0.403232	0.140591	0.0636147	0.738514	0.403414	0.12421	0.050368	1.24642	2.22103	2.24599	2.07199	1.99101	1.98998	1.99197	2.36602	2.42702			2.14203	2.11902
9.60762	9.64762	9.62357	9.64932	9.75432	9.83315	9.6177	9.54485			9.6326	9.68101	9.46977	9.50101	9.6456	9.66434	9.62605	9.70089	9.60066	0.754816	1.45885	1.20949	1.01149	0.833324	0.79685	1.20415	0.971882			0.757393	0.422162	0.12759	0.0479539	0.753536	0.400943	0.124201	0.0449972	1.26042	2.23414	2.24198	2.068	1.99407	1.98294	1.97979	2.37699	2.43498			2.15507	2.12695
9.65861	9.69861	9.67064	9.6758	9.7808	9.8459	9.67556	9.61547			9.68262	9.76437	9.61589	9.66774	9.69562	9.69278	9.62997	9.69207	9.65558	0.766938	1.47012	1.22127	1.00602	0.828665	0.778648	1.21385	0.968774			0.769221	0.453801	0.120107	0.0449626	0.765609	0.400354	0.119347	0.0414568	1.27065	2.24591	2.24001	2.068	1.99996	1.97804	1.96213	2.37601	2.43301			2.16096	2.12303
9.71408	9.75508	9.72008	9.71906	9.78803	9.85101	9.73809	9.69011	9.74717	9.76719	9.73508	9.85111	9.77027	9.81835	9.75109	9.71203		9.71305	9.71208	0.772449	1.47306	1.23066	1.00736	0.815497	0.766322	1.21909	0.978517	0.784098	0.718842	0.774122	0.457352	0.115327	0.0378571	0.771575	0.40406		0.0418682	1.274	2.24298	2.24099	2.067	1.99399	1.96898	1.94596	2.375	2.424	2.44799	2.44599	2.15898	2.121
9.76661	9.80655	9.77255	9.75554	9.80937	9.85808	9.79465	9.76077	9.85401	9.89127	9.78761	9.92062	9.93928	10.0395	9.80762	9.73258		9.74612	9.76455	0.771601	1.47388	1.22985	1.00301	0.807491	0.755233	1.22546	0.989092	0.808212	0.745552	0.775444	0.439471	0.107425	0.0427835	0.768589	0.404898		0.0484383	1.27497	2.22989	2.23595	2.06495	1.98591	1.95573	1.92287	2.37489	2.42402	2.44296	2.43895	2.14689	2.11804
9.8214	9.85645	9.82245	9.80447	9.84264	9.86493	9.85336	9.83024	9.94501	10.0057	9.8424	9.97639	10.0547	10.1785	9.86339	9.78443		9.8469	9.81445	0.768069	1.47099	1.22386	0.993009	0.797638	0.762748	1.21461	0.991949	0.82192	0.75837	0.773125	0.44493	0.147512	0.0809627	0.764	0.461491		0.176302	1.269	2.22011	2.23105	2.06005	1.97809	1.93127	1.91113	2.36511	2.42598	2.43904	2.43405	2.13711	2.12196
9.88009	9.90907	9.87708	9.84207	9.85608	9.88305	9.91008	9.89209	10.0501	10.1041	9.90209	10.0481	10.1591	10.2921	9.92409	9.8491		9.88699	9.87108	0.75512	1.4616	1.21412	0.972148	0.778516	0.754888	1.20379	0.998679	0.841362	0.789486	0.760854	0.429075	0.154812	0.105433	0.750838	0.496389		0.220128	1.2583	2.227	2.229	2.054	1.97399	1.91397	1.88795	2.365	2.432	2.43501	2.432	2.14699	2.11401
9.94275	9.96061	9.93261	9.88964	9.90951	9.91554	9.96262	9.95163	10.1088	10.1927	9.96371	10.1236	10.26	10.3682	9.98671	9.92085	9.7325	9.87847	9.92562	0.741463	1.45012	1.19861	0.964036	0.775658	0.732665	1.19255	0.990739	0.856557	0.814217	0.749527	0.391359	0.107983	0.0799483	0.735364	0.481833	0.175309	0.163973	1.24796	2.22597	2.22693	2.05493	1.96593	1.89384	1.85695	2.36397	2.43088	2.44502	2.43406	2.14199	2.11905
10.0075	10.0136	9.98555	9.94553	9.95363	9.9626	10.0165	10.0065	10.1744	10.2565	10.0255	10.1756	10.262	10.3819	10.0485	9.99438	9.77564	9.91965	9.97954	0.733071	1.43798	1.18933	0.955859	0.767668	0.733929	1.18332	0.984572	0.866674	0.834756	0.73887	0.417271	0.113444	0.0528987	0.729609	0.469901	0.185613	0.165933	1.2368	2.22302	2.22105	2.04905	1.96005	1.88012	1.85303	2.36102	2.42009	2.44698	2.43896	2.14101	2.12297
10.0641	10.0691	10.0401	10.0001	10.0121	10.0211	10.0731	10.0651	10.2371	10.3131	10.0841	10.2311	10.292	10.385	10.1041		9.82809	9.97008	10.0311	0.726919	1.43243	1.18034	0.948231	0.761015	0.720681	1.17496	0.973135	0.863924	0.843886	0.731997	0.43124	0.104798	0.0474557	0.72446		0.189808	0.166691	1.23294	2.224	2.219	2.04	1.954	1.87602	1.84902	2.35099	2.41699	2.445	2.442	2.137	2.126
10.1105	10.1145	10.0926	10.0637	10.0859	10.089	10.1275	10.1154	10.2962	10.3522	10.1305	10.2893	10.293	10.382	10.1486		9.88212	10.0231	10.0825	0.726109	1.43427	1.18131	0.942982	0.75187	0.721176	1.17686	0.969761	0.860306	0.841506	0.730388	0.431289	0.103724	0.0447617	0.72456		0.19513	0.16705	1.23518	2.22707	2.21602	2.04101	1.95502	1.88901	1.86409	2.342	2.40792	2.44403	2.44402	2.14011	2.124
10.1575	10.1595	10.1445	10.1264	10.1682	10.1811	10.1686	10.1516	10.3109	10.3698	10.1785	10.3128	10.297	10.382	10.1975		9.981	10.118	10.1305	0.730476	1.4437	1.18398	0.946653	0.756305	0.724348	1.18335	0.971611	0.848459	0.831441	0.732825	0.425934	0.104116	0.0440274	0.730748		0.209287	0.167951	1.24066	2.23294	2.21798	2.04199	1.95698	1.88999	1.87192	2.342	2.40107	2.44697	2.44598	2.1499	2.124
10.2021	10.2031	10.1991	10.1942	10.2522	10.2712	10.2111	10.1831	10.3261	10.405	10.2231	10.323	10.3	10.382	10.2391	10.2871		10.1311	10.1731	0.734652	1.45422	1.18979	0.962392	0.771975	0.74044	1.18749	0.974058	0.833406	0.802043	0.73803	0.420259	0.104337	0.0424536	0.733823	0.437716		0.179001	1.25165	2.23001	2.21901	2.042	1.96302	1.91105	1.89103	2.34301	2.40201	2.44896	2.44598	2.146	2.14304
10.2456	10.2495	10.2417	10.2597	10.322	10.373	10.2446	10.2204	10.3532	10.417	10.2716	10.3413	10.3039	10.3858	10.2816	10.3246		10.1837	10.2086	0.74407	1.46727	1.20395	0.980133	0.787044	0.74075	1.19966	0.977377	0.82326	0.773615	0.746502	0.423924	0.102842	0.0397648	0.743707	0.423272		0.144366	1.26448	2.23407	2.22306	2.0441	1.97211	1.93225	1.9034	2.34704	2.40812	2.43406	2.43789	2.14511	2.15925
10.2946	10.2887	10.2956	10.3205	10.4034	10.4574	10.2897	10.2567	10.3679	10.414	10.3216	10.3648	10.2971	10.3701	10.3276	10.3746		10.2445	10.2537	0.749747	1.47536	1.21353	1.00074	0.813508	0.761988	1.20618	0.973827	0.802885	0.754446	0.748306	0.417697	0.0997535	0.0377057	0.753227	0.422645		0.0281847	1.27686	2.23996	2.22796	2.05194	1.98093	1.95284	1.93575	2.34998	2.41793	2.43896	2.42907	2.15393	2.17984
[truncated: 64 more columns]
