# Supplementary material for: Kinematic Validation of a Multi-Kinect v2 Instrumented 10-Meter Walkway for Quantitative Gait Assessments
Source: PLoS One. 2015 Oct 13;10(10):e0139913. doi: 10.1371/journal.pone.0139913 (PMC4603795; doi:10.1371/journal.pone.0139913)
Supplement: S1 Data — (ZIP) [file pone.0139913.s001.zip › S1_Data/pp13_trial6.xls]

## Sheet: Sheet1
Kinect(x) SpineBase	Kinect(x) Head	Kinect(x) ShoulderLeft	Kinect(x) ElbowLeft	Kinect(x) WristLeft	Kinect(x) HandLeft	Kinect(x) ShoulderRight	Kinect(x) ElbowRight	Kinect(x) WristRight	Kinect(x) HandRight	Kinect(x) HipLeft	Kinect(x) KneeLeft	Kinect(x) AnkleLeft	Kinect(x) FootLeft	Kinect(x) HipRight	Kinect(x) KneeRight	Kinect(x) AnkleRight	Kinect(x) FootRight	Kinect(x) SpineShoulder	Kinect(y) SpineBase	Kinect(y) Head	Kinect(y) ShoulderLeft	Kinect(y) ElbowLeft	Kinect(y) WristLeft	Kinect(y) HandLeft	Kinect(y) ShoulderRight	Kinect(y) ElbowRight	Kinect(y) WristRight	Kinect(y) HandRight	Kinect(y) HipLeft	Kinect(y) KneeLeft	Kinect(y) AnkleLeft	Kinect(y) FootLeft	Kinect(y) HipRight	Kinect(y) KneeRight	Kinect(y) AnkleRight	Kinect(y) FootRight	Kinect(y) SpineShoulder	Kinect(z) SpineBase	Kinect(z) Head	Kinect(z) ShoulderLeft	Kinect(z) ElbowLeft	Kinect(z) WristLeft	Kinect(z) HandLeft	Kinect(z) ShoulderRight	Kinect(z) ElbowRight	Kinect(z) WristRight	Kinect(z) HandRight	Kinect(z) HipLeft	Kinect(z) KneeLeft
0.123963	0.163945	0.170945	0.162963	0.204	0.219954	0.171899	0.143936	0.208991	0.215936	0.158963	0.097	0.039	0.112991	0.161972	0.088	0.0399816	0.109991	0.147936	0.741999	1.41999	1.20384	0.964523	0.768701	0.713773	1.20109	0.965025	0.749829	0.695514	0.742077	0.44105	0.137908	0.0477184	0.743112	0.445628	0.139013	0.0607916	1.246	2.24501	2.23802	2.08402	2.03001	2.026	2.03798	2.388	2.42002	2.42196	2.40099	2.17201	2.161
0.127	0.172001	0.175001	0.164001	0.208001	0.223001	0.175	0.148001	0.209001	0.219001	0.159001	0.0999996	0.039	0.112	0.162001	0.0880008	0.04	0.11	0.154001	0.74138	1.41913	1.20271	0.962929	0.766979	0.7153	1.19945	0.96544	0.756188	0.695089	0.7415	0.44077	0.13799	0.0480802	0.74244	0.44525	0.13865	0.0607899	1.24559	2.244	2.239	2.083	2.033	2.024	2.037	2.387	2.422	2.422	2.4	2.172	2.157
0.128025	0.17805	0.182058	0.170058	0.211058	0.226083	0.175083	0.151058	0.212025	0.223058	0.163025	0.098033	0.039	0.112	0.167025	0.092	0.04	0.108	0.158083	0.740131	1.41709	1.20123	0.960059	0.763273	0.712993	1.19946	0.964295	0.746846	0.690206	0.739943	0.439999	0.137841	0.0490804	0.741519	0.445849	0.139234	0.060312	1.24334	2.24699	2.23698	2.08398	2.03098	2.02301	2.03597	2.38698	2.42098	2.42098	2.39901	2.17398	2.15398
0.130973	0.183945	0.188936	0.176936	0.217936	0.235908	0.184908	0.157936	0.214973	0.229936	0.165973	0.101963	0.039	0.112	0.169973	0.092	0.04	0.108	0.167908	0.740199	1.41648	1.20069	0.959901	0.763647	0.714486	1.20044	0.963656	0.759423	0.69447	0.740277	0.44111	0.139098	0.0491295	0.741391	0.445751	0.139755	0.0605478	1.24235	2.24601	2.23403	2.08103	2.02803	2.02399	2.03204	2.38403	2.41902	2.41902	2.39999	2.17202	2.15202
0.137987	0.191985	0.194989	0.180992	0.218	0.232008	0.191987	0.160994	0.215	0.23	0.172987	0.102	0.039	0.112	0.172994	0.0959925	0.04	0.109996	0.171992	0.7402	1.41513	1.20086	0.969472	0.772294	0.70411	1.20107	0.963011	0.758861	0.692274	0.739631	0.441589	0.138741	0.046994	0.741919	0.446808	0.140199	0.0603105	1.24216	2.244	2.235	2.079	2.03	2.024	2.033	2.384	2.417	2.419	2.4	2.17	2.152
0.144024	0.205081	0.209049	0.190033	0.225024	0.239057	0.202081	0.167057	0.222057	0.240057	0.176049	0.108024	0.039	0.112024	0.179041	0.0990813	0.0400081	0.111984	0.181106	0.738508	1.41455	1.19867	0.960761	0.763094	0.704258	1.19951	0.96415	0.763279	0.693691	0.737843	0.439631	0.139118	0.0475315	0.740373	0.445479	0.140868	0.0597502	1.24216	2.24198	2.23099	2.07798	2.02699	2.02199	2.03101	2.38098	2.41498	2.41701	2.39601	2.16898	2.14999
0.146972	0.214906	0.214944	0.193963	0.227972	0.245935	0.211906	0.173935	0.228935	0.246935	0.181944	0.110972	0.039	0.114972	0.183953	0.108906	0.0409906	0.110019	0.193878	0.738262	1.41177	1.19795	0.958521	0.761109	0.706429	1.1995	0.9642	0.761963	0.693829	0.736949	0.439719	0.138843	0.0465097	0.740727	0.444143	0.141821	0.0597698	1.24002	2.24002	2.23001	2.07503	2.02601	2.02101	2.03199	2.37803	2.41302	2.41799	2.39699	2.16702	2.14901
0.155002	0.228002	0.222003	0.202001	0.234002	0.252001	0.222004	0.180005	0.232003	0.254002	0.186002	0.113002	0.0390007	0.116	0.193002	0.119005	0.0410025	0.110001	0.205002	0.73697	1.40959	1.19737	0.969731	0.771821	0.70377	1.19681	0.962929	0.765309	0.6913	0.7358	0.43937	0.13885	0.0466097	0.73933	0.442389	0.141789	0.0600194	1.23706	2.241	2.226	2.073	2.019	2.018	2.027	2.372	2.411	2.417	2.395	2.169	2.145
0.164076	0.238119	0.234085	0.20811	0.241051	0.258051	0.238085	0.200085	0.245059	0.263093	0.196068	0.120051	0.042	0.117	0.203093	0.139229	0.0510595	0.115	0.214136	0.735771	1.40931	1.19714	0.972351	0.774169	0.702088	1.19772	0.960338	0.762297	0.690055	0.734352	0.438715	0.137321	0.0452779	0.73843	0.438047	0.139509	0.0576669	1.2373	2.23794	2.22199	2.06897	2.01696	2.01598	2.02398	2.36597	2.40697	2.41198	2.391	2.16495	2.14198
0.172916	0.25187	0.243907	0.220879	0.246944	0.263944	0.247907	0.209907	0.251935	0.273898	0.203926	0.125944	0.042	0.117	0.213898	0.165749	0.0579349	0.115	0.229851	0.73469	1.40826	1.19616	0.955163	0.756666	0.689182	1.19721	0.956675	0.760834	0.690654	0.733369	0.438135	0.135121	0.0450323	0.737231	0.433117	0.138262	0.0573134	1.23444	2.23107	2.22101	2.06504	2.01205	2.01402	2.02202	2.36303	2.40304	2.41002	2.391	2.15906	2.14002
0.18198	0.267964	0.256971	0.222996	0.251989	0.265996	0.264962	0.222971	0.267964	0.288966	0.21298	0.133982	0.0439955	0.116002	0.220984	0.201919	0.0679776	0.120987	0.239978	0.7347	1.40662	1.19351	0.962373	0.764143	0.701023	1.19959	0.957947	0.762436	0.689343	0.73344	0.43793	0.134262	0.0462672	0.73719	0.426924	0.136693	0.059096	1.23522	2.22801	2.21501	2.06101	2.00801	2.00801	2.01801	2.36001	2.39901	2.40401	2.38202	2.15202	2.13302
0.187127	0.287137	0.266127	0.233088	0.265029	0.272059	0.278186	0.229157	0.280078	0.303167	0.219127	0.142127	0.0450294	0.116	0.230098	0.223373	0.0751373	0.125167	0.257078	0.735787	1.40147	1.19474	0.954142	0.755977	0.708471	1.2005	0.95676	0.759647	0.69046	0.734221	0.439541	0.133854	0.0454078	0.738561	0.426702	0.133083	0.0549138	1.23306	2.22196	2.20799	2.05696	2.00496	2.00399	2.01198	2.35593	2.39595	2.4	2.38092	2.14995	2.13396
0.199859	0.300848	0.278859	0.241902	0.267967	0.277935	0.296794	0.244826	0.287913	0.319815	0.231859	0.154859	0.0479674	0.116	0.239891	0.260587	0.088848	0.141815	0.264913	0.737452	1.39899	1.19444	0.95237	0.753676	0.704593	1.19969	0.955722	0.760352	0.687434	0.735318	0.440618	0.135254	0.0451924	0.740696	0.419925	0.133387	0.0552958	1.2333	2.21804	2.20701	2.05304	2.00104	2.00301	2.01002	2.34908	2.39105	2.4	2.37309	2.14505	2.13004
0.208991	0.316984	0.292986	0.252989	0.27799	0.286991	0.307989	0.252992	0.304983	0.335984	0.239992	0.157997	0.048	0.116	0.247992	0.29996	0.130957	0.154987	0.282982	0.736791	1.39378	1.19205	0.950102	0.751302	0.703291	1.19949	0.95588	0.75996	0.690427	0.734181	0.44031	0.134271	0.0450701	0.7406	0.428181	0.140383	0.060165	1.22733	2.21101	2.20101	2.051	2.001	1.999	2.00301	2.348	2.392	2.398	2.36701	2.13901	2.129
0.218103	0.33515	0.31313	0.270096	0.287109	0.298096	0.321144	0.274041	0.331068	0.356103	0.252123	0.165048	0.0510068	0.123048	0.258075	0.334246	0.175349	0.23941	0.299123	0.737048	1.39008	1.19216	0.947965	0.748536	0.699859	1.19702	0.951891	0.754894	0.689066	0.734436	0.44252	0.131024	0.043463	0.740858	0.431148	0.12979	0.056067	1.22564	2.20801	2.20199	2.04701	1.99799	1.99596	1.99599	2.34697	2.39099	2.399	2.38501	2.131	2.12998
0.23284	0.356765	0.331797	0.283851	0.302829	0.311851	0.341776	0.279936	0.340893	0.37084	0.269808	0.171925	0.0519893	0.129925	0.268883	0.369616	0.225456	0.29836	0.316808	0.733934	1.3876	1.19027	0.945873	0.746482	0.695448	1.19184	0.953493	0.744028	0.684124	0.729602	0.44252	0.128725	0.0410165	0.739168	0.433663	0.144184	0.0656955	1.22222	2.20998	2.20002	2.04799	1.99701	1.99006	1.99402	2.34304	2.38902	2.399	2.38698	2.131	2.12703
0.25094	0.378926	0.35891	0.30493	0.32692	0.328943	0.36293	0.293953	0.35894	0.38595	0.285947	0.18396	0.0410368	0.133987	0.287936	0.401893	0.297759	0.364779	0.33494	0.733322	1.38393	1.18948	0.94287	0.743769	0.696985	1.1929	0.946035	0.74099	0.683183	0.728952	0.444125	0.102388	0.0433122	0.738821	0.436849	0.148526	0.0700059	1.22238	2.21	2.2	2.04202	1.99301	1.98502	1.99201	2.34499	2.38701	2.40498	2.38899	2.13598	2.12999
0.265151	0.411124	0.385172	0.336185	0.341295	0.360316	0.381185	0.314158	0.371069	0.395062	0.297165	0.197076	0.0450206	0.133	0.305137	0.42622	0.373453	0.455542	0.36813	0.732948	1.38375	1.18746	0.936163	0.736258	0.676146	1.19305	0.934638	0.734571	0.684711	0.728972	0.44385	0.105485	0.042903	0.738075	0.438337	0.140795	0.0584751	1.22074	2.20899	2.19901	2.04401	1.98896	1.98392	1.97291	2.34603	2.39104	2.40805	2.3961	2.13597	2.129
0.286761	0.428804	0.409728	0.362706	0.383532	0.4055	0.407706	0.33675	0.380891	0.403902	0.320739	0.20788	0.0479674	0.133	0.324782	0.457652	0.438282	0.533141	0.386793	0.728371	1.37904	1.18349	0.939434	0.740335	0.678415	1.18834	0.937271	0.738961	0.68199	0.724994	0.445314	0.110425	0.0433352	0.733075	0.43654	0.152916	0.0620603	1.21752	2.20801	2.19999	2.04499	1.98307	1.97213	1.96014	2.35095	2.39693	2.41591	2.41084	2.13105	2.129
0.303986	0.46597	0.437977	0.398971	0.411977	0.448965	0.430981	0.355984	0.402982	0.419987	0.338985	0.222988	0.0559935	0.133	0.341986	0.48298	0.507944	0.621928	0.419973	0.725143	1.37008	1.17977	0.941348	0.741609	0.677451	1.18525	0.932334	0.737881	0.678743	0.722172	0.443821	0.113128	0.0440594	0.729513	0.43619	0.142489	0.0655072	1.20858	2.206	2.204	2.042	1.981	1.969	1.95201	2.353	2.396	2.419	2.416	2.132	2.13
0.334235	0.492235	0.463325	0.440276	0.468263	0.500304	0.467228	0.384159	0.412076	0.436041	0.36327	0.239131	0.062076	0.133	0.383131	0.523131	0.560166	0.683145	0.448242	0.722228	1.37002	1.17677	0.937684	0.73945	0.668775	1.1807	0.930761	0.733712	0.668788	0.719179	0.444165	0.118212	0.0439988	0.726887	0.433124	0.140873	0.0708279	1.20838	2.20906	2.20603	2.04108	1.977	1.96298	1.94402	2.35501	2.40404	2.42309	2.42111	2.13706	2.12502
0.367629	0.525629	0.509487	0.479564	0.505585	0.54352	0.49964	0.406749	0.42288	0.441935	0.401574	0.257793	0.07288	0.133	0.401793	0.541793	0.583738	0.703771	0.482618	0.714773	1.36386	1.16672	0.945315	0.74661	0.673804	1.1756	0.929514	0.732533	0.668533	0.710526	0.449174	0.128506	0.0438319	0.720808	0.426602	0.148357	0.0804728	1.19978	2.2179	2.21095	2.05287	1.977	1.96003	1.94697	2.35698	2.40993	2.43586	2.43683	2.14491	2.12797
0.405875	0.559888	0.534918	0.524852	0.567797	0.595829	0.537875	0.446869	0.460875	0.465921	0.436885	0.297869	0.0939311	0.13599	0.445856	0.595823	0.610911	0.725928	0.519879	0.716335	1.36303	1.16457	0.936968	0.740879	0.669953	1.16992	0.924457	0.728384	0.667095	0.718683	0.452529	0.143491	0.0448367	0.714899	0.426371	0.151779	0.0771513	1.19885	2.21501	2.21399	2.054	1.97501	1.95302	1.94202	2.36198	2.42096	2.45195	2.44597	2.14301	2.129
0.454282	0.604227	0.591241	0.553316	0.622282	0.64833	0.57433	0.482282	0.480316	0.489282	0.489227	0.342261	0.122117	0.143096	0.486357	0.614254	0.622076	0.732021	0.560261	0.717084	1.35854	1.16272	0.934116	0.746027	0.680145	1.16585	0.919999	0.724755	0.659225	0.720777	0.460483	0.161312	0.0515789	0.715048	0.417797	0.151581	0.0717995	1.19586	2.21903	2.22701	2.05906	1.98306	1.95502	1.94503	2.37404	2.43005	2.46599	2.46005	2.14602	2.13103
0.494548	0.636636	0.625614	0.598492	0.662548	0.69547	0.62147	0.522548	0.525492	0.529548	0.521636	0.379581	0.138812	0.156846	0.537426	0.650592	0.632879	0.734967	0.597581	0.714855	1.37015	1.16592	0.940637	0.75136	0.685193	1.16863	0.927021	0.699701	0.659873	0.714659	0.428064	0.14443	0.0542797	0.717611	0.415971	0.147367	0.0674489	1.20372	2.22296	2.22898	2.0679	1.9919	1.95797	1.94994	2.37993	2.43692	2.46402	2.46692	2.14897	2.13496
0.545952	0.683956	0.656971	0.633967	0.676987	0.73796	0.656967	0.567957	0.556971	0.563968	0.572952	0.451932	0.203939	0.327838	0.59095	0.652998	0.639993	0.734001	0.643956	0.719655	1.37569	1.17422	0.95132	0.756275	0.698727	1.17469	0.928279	0.718062	0.660769	0.719945	0.421426	0.143221	0.101365	0.720967	0.409156	0.145632	0.0655318	1.21073	2.226	2.24099	2.07499	1.997	1.96699	1.95999	2.38899	2.442	2.47099	2.472	2.152	2.134
0.583311	0.715283	0.70918	0.667318	0.738111	0.776194	0.70427	0.613311	0.621463	0.619442	0.606339	0.543546	0.282532	0.407518	0.629283	0.684048	0.644048	0.736	0.682235	0.726935	1.38694	1.18873	0.95774	0.770616	0.702545	1.18317	0.935607	0.739263	0.674315	0.726302	0.426879	0.161663	0.11954	0.729098	0.416489	0.141051	0.0610075	1.21705	2.23803	2.24802	2.08901	2.01106	1.97803	1.96406	2.401	2.44803	2.48098	2.47399	2.16503	2.138
0.627504	0.755548	0.734713	0.712493	0.753823	0.803691	0.74257	0.657504	0.687261	0.682294	0.654459	0.621129	0.358151	0.481173	0.669548	0.690923	0.650923	0.736	0.715625	0.73047	1.39047	1.19273	0.976222	0.781389	0.715979	1.18887	0.939427	0.718345	0.67078	0.732223	0.42245	0.162154	0.121023	0.730267	0.416401	0.136946	0.05923	1.22665	2.24294	2.25097	2.09098	2.01891	1.98294	1.97191	2.401	2.45294	2.47803	2.47301	2.16896	2.138
0.668863	0.804837	0.777857	0.73991	0.785893	0.8339	0.792833	0.716803	0.73883	0.7428	0.692873	0.704723	0.46066	0.584657	0.718837	0.704953	0.65399	0.73899	0.768823	0.744882	1.39795	1.19933	0.973739	0.779327	0.71905	1.19626	0.945839	0.748279	0.681414	0.746483	0.426785	0.147599	0.105911	0.744353	0.424872	0.13702	0.0588711	1.23018	2.24998	2.25897	2.09299	2.02398	1.99297	1.97599	2.401	2.46097	2.48199	2.473	2.17697	2.13999
0.70526	0.83826	0.823155	0.770155	0.811133	0.855111	0.826321	0.767337	0.806359	0.818415	0.727243	0.782487	0.574625	0.60983	0.753265	0.721116	0.655039	0.735022	0.797326	0.746564	1.40005	1.19991	0.981275	0.786753	0.727771	1.20194	0.96025	0.764572	0.686834	0.750497	0.424833	0.115985	0.0392892	0.743791	0.429679	0.134731	0.0557095	1.23493	2.24801	2.26101	2.09799	2.028	1.99099	1.97498	2.40301	2.46099	2.47895	2.47095	2.17201	2.14497
0.751533	0.884533	0.850722	0.797722	0.834762	0.874801	0.883424	0.827394	0.870354	0.892255	0.770563	0.869126	0.685877	0.757509	0.800523	0.741791	0.66193	0.73896	0.855414	0.752668	1.41116	1.20576	0.983884	0.789027	0.726107	1.20091	0.956775	0.761432	0.687592	0.757004	0.436116	0.136414	0.0569517	0.749334	0.433016	0.133047	0.0520569	1.23836	2.24899	2.26199	2.09602	2.028	1.99001	1.97203	2.40399	2.46001	2.47009	2.46209	2.17398	2.13906
0.797014	0.928016	0.892013	0.824015	0.874007	0.903008	0.936015	0.890022	0.944028	0.978029	0.820012	0.949025	0.842056	0.915069	0.840018	0.752005	0.665005	0.741003	0.88802	0.749428	1.4041	1.20669	0.982808	0.792377	0.724919	1.20542	0.9606	0.767182	0.696181	0.755049	0.459775	0.147082	0.0494807	0.745048	0.42575	0.133402	0.0508808	1.23772	2.255	2.261	2.099	2.03	1.979	1.95799	2.4	2.463	2.466	2.45	2.182	2.139
0.834413	0.972344	0.927314	0.865184	0.892214	0.925184	0.977413	0.949444	1.02064	1.05667	0.852421	1.01744	0.996048	1.1051	0.888329	0.765015			0.944268	0.745057	1.40777	1.2046	0.976721	0.783924	0.722244	1.19759	0.960326	0.771861	0.699453	0.752317	0.47244	0.153766	0.0787544	0.738771	0.39779			1.23343	2.25908	2.26395	2.09697	2.02199	1.9689	1.93891	2.40699	2.46001	2.45686	2.43784	2.1811	2.13996
0.88751	1.01659	0.967628	0.888782	0.919746	0.948782	1.03051	1.00647	1.10225	1.1432	0.906501	1.07447	1.13076	1.24669					0.978683	0.738203	1.39486	1.19896	0.976869	0.787002	0.729127	1.1885	0.953414	0.777082	0.706287	0.742966	0.450641	0.168613	0.0985871					1.2287	2.26891	2.25805	2.09304	2.02101	1.95612	1.92711	2.40601	2.46099	2.43916	2.41719	2.19388	2.13505
0.936896	1.0649	1.02588	0.94987	0.959915	0.985921	1.0799	1.07186	1.16886	1.22583	0.954898	1.13787	1.23977	1.36475	0.986881				1.03189	0.732472	1.38292	1.18579	0.970104	0.781442	0.714531	1.18135	0.954009	0.776611	0.710232	0.739367	0.44117	0.180156	0.124026	0.727117				1.21538	2.26601	2.25401	2.094	2.01002	1.93804	1.89906	2.404	2.45401	2.42603	2.39804	2.18701	2.13101
0.989503	1.10946	1.06449	0.982495	1.01145	1.0295	1.12845	1.13244	1.2585	1.30651	1.01845	1.19439	1.34082	1.46382	1.03549			0.87779	1.08541	0.715441	1.38633	1.17907	0.965457	0.783528	0.714461	1.17266	0.956325	0.784842	0.712811	0.727882	0.460424	0.11968	0.0794244	0.704889			0.137944	1.21187	2.27181	2.24894	2.09394	2.00888	1.91893	1.87991	2.39794	2.44304	2.4079	2.38287	2.1928	2.12223
1.05143	1.16647	1.12445	1.04344	1.06649	1.09143	1.18448	1.1865	1.32043	1.36942	1.07448	1.24256	1.31821	1.44121	1.09545			0.975102	1.13653	0.721742	1.38107	1.17787	0.962606	0.779527	0.717096	1.16871	0.959421	0.794917	0.731359	0.729396	0.441188	0.166508	0.103369	0.715869			0.174176	1.20907	2.24822	2.24206	2.08607	1.99414	1.91008	1.8691	2.39106	2.44795	2.39611	2.36715	2.16823	2.15074
1.11903	1.22103	1.17903	1.10703	1.13204	1.16504	1.24003	1.23303	1.37503	1.43103	1.14003	1.29202	1.36101	1.48201	1.16503	1.04204		1.06903	1.19203	0.729485	1.38839	1.18455	0.970459	0.78587	0.727984	1.17498	0.974416	0.812363	0.750926	0.734815	0.430798	0.150134	0.0846831	0.725816	0.46457		0.192538	1.21726	2.24899	2.234	2.078	1.989	1.904	1.864	2.38599	2.428	2.39	2.36	2.16999	2.151
1.17946	1.27443	1.23846	1.16858	1.20866	1.24566	1.29841	1.28844	1.42528	1.48534	1.19946	1.32634	1.37802	1.49401	1.22449	1.1157			1.24246	0.739879	1.39368	1.197	0.969599	0.786604	0.735984	1.17982	0.967332	0.818651	0.762174	0.74374	0.446071	0.137704	0.0714643	0.737477	0.463999			1.2251	2.23803	2.22494	2.07395	1.98099	1.89905	1.86107	2.37497	2.42507	2.39001	2.35102	2.15606	2.15693
1.23647	1.3275	1.29547	1.24132	1.29023	1.32823	1.34952	1.34348	1.45968	1.5276	1.25647	1.3686	1.38097	1.49499	1.28543	1.20318		1.21623	1.29947	0.746003	1.4057	1.2022	0.988146	0.804522	0.743925	1.19103	0.981279	0.820027	0.768877	0.750011	0.449874	0.135719	0.0657734	0.743335	0.444008		0.164707	1.23336	2.24196	2.21707	2.06806	1.98001	1.90494	1.86992	2.37104	2.43392	2.39099	2.35397	2.16294	2.14808
1.28489	1.3729	1.34589	1.30586	1.37381	1.42079	1.38492	1.37593	1.51089	1.56093	1.30789	1.38596	1.382	1.497	1.3289	1.33071		1.3038	1.3449	0.750121	1.41542	1.20633	0.993828	0.81339	0.753628	1.19927	0.98598	0.834018	0.767832	0.753931	0.446079	0.134403	0.0616991	0.747501	0.436207		0.164649	1.24292	2.23601	2.215	2.06102	1.982	1.91099	1.87998	2.37599	2.42502	2.39499	2.35899	2.15602	2.15698
1.33933	1.42736	1.40045	1.37255	1.47261	1.52875	1.4423	1.43014	1.5433	1.59617	1.36333	1.40713	1.38602	1.4968	1.38729	1.36945		1.36984	1.40327	0.76069	1.42245	1.21392	0.998414	0.830573	0.763477	1.21025	0.985785	0.818511	0.763621	0.762033	0.444521	0.133588	0.0582024	0.760386	0.428746		0.132177	1.25037	2.24197	2.21702	2.06301	1.98006	1.91915	1.89516	2.37303	2.42701	2.39706	2.36813	2.161	2.16704
1.38061	1.47257	1.45647	1.44135	1.54829	1.62212	1.47965	1.44783	1.58065	1.61681	1.40461	1.42285	1.38897	1.47223	1.42366	1.42547		1.35019	1.43668	0.763226	1.42681	1.22119	1.0176	0.84965	0.781827	1.22108	0.990119	0.808732	0.753812	0.762436	0.438408	0.132064	0.0410616	0.764917	0.412028		0.0869068	1.25849	2.23804	2.21898	2.06399	1.98694	1.93782	1.91481	2.37696	2.42799	2.40493	2.38484	2.161	2.17195
1.44402	1.53003	1.51603				1.53403	1.50102	1.59802	1.64101	1.46803	1.44702	1.395	1.478	1.48402	1.52704	1.35107	1.38908	1.50103	0.769519	1.43746	1.22392				1.22494	0.99853	0.805792	0.741429	0.767388	0.429333	0.129221	0.0415817	0.772529	0.44729	0.123914	0.0462462	1.26556	2.236	2.22	2.061				2.379	2.43	2.41301	2.40401	2.159	2.15999
1.48745	1.58442	1.57445	1.58558	1.72063	1.80565	1.58434	1.53538	1.6272	1.66415	1.51844	1.4781	1.40206	1.48405	1.52642	1.61256	1.48814	1.54837	1.54945	0.766849	1.43728	1.22547	1.03203	0.880695	0.821352	1.22351	0.998991	0.809699	0.738822	0.76362	0.455057	0.131543	0.0449188	0.770969	0.46549	0.132237	0.0580684	1.26752	2.23898	2.22202	2.06498	1.99302	1.97314	1.96826	2.37302	2.43603	2.43816	2.4322	2.15998	2.14499
1.54248	1.63651	1.62948	1.65633	1.79826	1.88525	1.6266	1.58156	1.65177	1.68282	1.57249	1.49088	1.40893	1.48994	1.57752	1.68135	1.62768	1.71641	1.60448	0.761778	1.43922	1.22236	1.02881	0.878907	0.836318	1.21856	0.99056	0.803429	0.728012	0.757518	0.462004	0.138068	0.0447714	0.767126	0.461785	0.131834	0.0529584	1.26514	2.23702	2.22398	2.06302	1.99597	1.99083	1.9997	2.37498	2.43996	2.45781	2.45677	2.15802	2.14401
1.58988	1.68388	1.68885	1.72782	1.8758	1.9638	1.67189	1.61492	1.67295	1.70195	1.62587	1.51394	1.41199	1.49299	1.6189	1.74783	1.77762	1.88657	1.65388	0.756154	1.43078	1.21216	1.02088	0.876945	0.841068	1.21555	0.983099	0.794094	0.718803	0.755066	0.467087	0.138419	0.0440119	0.75916	0.465341	0.143061	0.0685901	1.25801	2.23102	2.22599	2.07098	1.99899	2.02092	2.02893	2.38198	2.44299	2.47895	2.48194	2.157	2.13901
1.64342	1.73947	1.75245	1.79543	1.9504	2.03249	1.72542	1.66128	1.71611	1.73425	1.68239	1.55439	1.42011	1.49702	1.67443	1.81658	1.8939	2.00795	1.70846	0.741891	1.42039	1.19976	1.00966	0.878897	0.844665	1.20249	0.96555	0.779013	0.713163	0.741802	0.465173	0.139983	0.0445346	0.743625	0.453339	0.173422	0.103022	1.24654	2.22996	2.23106	2.07504	2.00291	2.03016	2.05515	2.38106	2.45405	2.50208	2.50315	2.15494	2.13204
1.69354	1.79549	1.80651	1.84753	1.99856	2.09146	1.77554	1.6947	1.72988	1.76373	1.72858	1.60157	1.43388	1.49997	1.72653	1.88637	2.00202	2.12196	1.7635	0.72647	1.41269	1.19011	1.00633	0.884549	0.844115	1.19811	0.955987	0.767326	0.700376	0.722822	0.454685	0.140376	0.045085	0.732174	0.413591	0.146108	0.082873	1.23664	2.22504	2.23794	2.07996	1.9921	2.04883	2.07284	2.38794	2.45995	2.51191	2.52084	2.14806	2.13696
1.76304	1.85403	1.86903	1.92004	2.07203	2.14803	1.83404	1.75303	1.78702	1.79903	1.79704	1.66204	1.45402	1.50601	1.79504	1.94703	2.03402	2.14802	1.82304	0.718071	1.40435	1.18692	0.994577	0.860564	0.837171	1.18275	0.941349	0.755055	0.688527	0.715305	0.448661	0.141195	0.0493837	0.723167	0.422467	0.147335	0.0789436	1.22866	2.225	2.24201	2.084	2.027	2.055	2.081	2.39201	2.468	2.527	2.533	2.149	2.137
1.82754	1.91047	1.9254	1.97731	2.11932	2.19427	1.89447	1.80547	1.82551	1.8414	1.86553	1.71978	1.48567	1.52036	1.85954	2.00145	2.0632	2.17409	1.88148	0.719829	1.40548	1.18128	0.990401	0.850628	0.822981	1.18274	0.939267	0.747728	0.683556	0.722828	0.434653	0.149745	0.0560337	0.719178	0.433561	0.139145	0.0683992	1.22889	2.22709	2.25108	2.09206	2.02809	2.05994	2.08296	2.40306	2.474	2.52404	2.53897	2.15009	2.138
1.89436	1.96944	1.97552	2.01563	2.15862	2.22768	1.95245	1.86444	1.88939	1.89152	1.93137	1.81707	1.5692	1.69037	1.92636	2.05746	2.08776	2.18589	1.94143	0.72712	1.41273	1.18715	0.993015	0.846698	0.80944	1.18217	0.936348	0.746195	0.68561	0.728753	0.435066	0.164083	0.127536	0.727689	0.436145	0.12975	0.0558303	1.23569	2.2379	2.26091	2.09893	2.0389	2.05307	2.07805	2.40993	2.474	2.52895	2.53504	2.1609	2.138
1.95888	2.02589	2.0269	2.06091	2.17996	2.25395	2.01787	1.92788	1.94889	1.95787	1.98889	1.91282	1.64785	1.76885	1.99387	2.09792	2.09399	2.19698	2.00089	0.736183	1.41864	1.19884	0.999458	0.834823	0.792053	1.19104	0.944684	0.753436	0.683853	0.737294	0.423283	0.167723	0.132232	0.737072	0.436669	0.130199	0.0514682	1.24122	2.24798	2.26998	2.10199	2.04499	2.052	2.06203	2.412	2.472	2.52501	2.52901	2.16998	2.136
2.01857	2.07644	2.06947	2.1054	2.20825	2.27511	2.07943	1.99551	2.02358	2.02463	2.04852	2.00478			2.05854	2.11413	2.09704	2.19998	2.05345	0.744941	1.43104	1.21084	1.00563	0.830825	0.776694	1.20515	0.953875	0.76167	0.692503	0.746194	0.399466			0.745466	0.428449	0.12837	0.0485495	1.25218	2.24523	2.28102	2.10904	2.04998	2.03889	2.04781	2.41508	2.46999	2.51291	2.51589	2.16719	2.14302
2.08733	2.12948	2.12644	2.15353	2.2387	2.28788	2.13149	2.0574	2.09332	2.10026	2.11139	2.09908	1.85276	1.97653	2.12337	2.12985	2.10195	2.19802	2.10747	0.753487	1.44076	1.21919	0.998698	0.81448	0.760231	1.20975	0.955643	0.761611	0.702483	0.753875	0.403867	0.129271	0.0956233	0.75467	0.423538	0.124706	0.0460742	1.26189	2.27273	2.28298	2.11395	2.04703	2.02513	2.02522	2.4249	2.46901	2.50211	2.50312	2.18978	2.14498
2.136	2.192	2.181	2.185	2.256	2.301	2.19	2.124	2.166	2.181	2.165	2.203	1.99199	2.022	2.176	2.17	2.105	2.198	2.166	0.75984	1.44964	1.22512	0.99801	0.81018	0.75242	1.22028	0.96772	0.77377	0.70575	0.76341	0.435979	0.1315	0.0577915	0.75768	0.395811	0.12588	0.04575	1.27029	2.27	2.286	2.116	2.044	2.015	1.999	2.429	2.466	2.494	2.489	2.189	2.155
2.18446	2.24946	2.23045	2.21822	2.26419	2.31314	2.25052	2.19058	2.24979	2.2698	2.20244	2.30472	2.14515	2.26615	2.23049	2.18814	2.11118	2.19146	2.22442	0.765454	1.45601	1.23069	0.995959	0.800683	0.746814	1.22611	0.973556	0.780982	0.71973	0.76819	0.464932	0.127706	0.0944523	0.7637	0.398324	0.123505	0.0463212	1.275	2.27495	2.28801	2.11598	2.03895	2.0049	1.98384	2.42895	2.47097	2.47889	2.46394	2.19396	2.15798
2.24147	2.30548	2.28549	2.24475	2.28778	2.33083	2.3144	2.26233	2.3461	2.36808	2.25649	2.39317	2.28668	2.40669			2.1328	2.24748	2.27651	0.765936	1.45553	1.23159	0.994662	0.799828	0.748583	1.22262	0.97676	0.792225	0.738168	0.769409	0.478682	0.121042	0.0886046			0.12781	0.0709994	1.27635	2.26906	2.28899	2.11402	2.03306	1.99311	1.96418	2.42306	2.46704	2.46513	2.45706	2.18905	2.15503
2.2949	2.36589	2.3369	2.27394	2.31894	2.35994	2.38087	2.32788	2.42685	2.46881	2.3099	2.45688	2.45269	2.54175	2.3419				2.33689	0.759892	1.45173	1.22382	0.993422	0.802625	0.753101	1.21449	0.983397	0.805615	0.746105	0.764829	0.44201	0.113195	0.0418788	0.756454				1.27113	2.268	2.289	2.11799	2.02601	1.96805	1.93306	2.41701	2.46101	2.46101	2.44502	2.188	2.16398
2.35452	2.4235	2.39047	2.31042	2.35135	2.38731	2.44046	2.40068	2.50779	2.56683	2.36948	2.52647	2.59407	2.71012	2.40452		2.14417	2.28618	2.3945	0.750565	1.44044	1.21417	0.991855	0.805874	0.758208	1.20287	0.99121	0.819742	0.752987	0.756507	0.433374	0.142829	0.0801992	0.746476		0.0855169	0.0893013	1.26012	2.26496	2.28999	2.11701	2.02794	1.94982	1.90878	2.41406	2.46403	2.45295	2.43188	2.18495	2.16903
2.41642	2.48245	2.44647	2.36053	2.3936	2.42366	2.49548	2.48223	2.60211	2.66607	2.42647	2.58247	2.7218	2.84375	2.46642		2.16481	2.3078	2.45345	0.741644	1.42913	1.20565	0.990057	0.809912	0.755604	1.19687	0.978093	0.814073	0.754991	0.750229	0.4696	0.1237	0.0932079	0.735275		0.0922865	0.100168	1.24878	2.26005	2.28901	2.11799	2.02106	1.9282	1.88225	2.42094	2.46796	2.44706	2.41714	2.17906	2.17296
2.47503	2.54803	2.50503	2.41203	2.43303	2.46102	2.56103	2.56104	2.69204	2.75304	2.48603	2.64804	2.79301	2.90801	2.52803		2.21703	2.36101	2.52003	0.733077	1.4207	1.19486	0.984357	0.804756	0.754057	1.1865	0.975032	0.823043	0.763456	0.740717	0.462829	0.11905	0.0929734	0.728007		0.125952	0.128195	1.23862	2.267	2.284	2.113	2.013	1.918	1.872	2.416	2.469	2.44	2.412	2.186	2.168
2.5306	2.5831	2.54667	2.45865	2.47751	2.49802	2.59364	2.60462	2.74921	2.81019	2.54708	2.71001	2.80563	2.9287	2.59951		2.27036	2.6785	2.55761	0.740979	1.41103	1.18291	0.962234	0.781885	0.738864	1.1815	0.976322	0.826509	0.773239	0.744529	0.444256	0.124446	0.070577	0.722815		0.150758	0.0862521	1.2234	2.25851	2.24895	2.09093	1.98351	1.88808	1.84557	2.3959	2.44988	2.43053	2.40051	2.17851	2.17415
2.59184	2.64435	2.61379	2.52493	2.53048	2.55098	2.65831	2.66736	2.82065	2.88026	2.60635	2.76179	2.81771	2.94659	2.63741	2.55874	2.55469	2.68472	2.61981	0.736409	1.41329	1.18359	0.964697	0.78056	0.734309	1.17756	0.971852	0.828009	0.781991	0.740732	0.421129	0.131057	0.0573358	0.733934	0.468693	0.162353	0.120811	1.22519	2.25992	2.24398	2.08399	1.98395	1.8945	1.85203	2.38601	2.43916	2.43494	2.40258	2.17946	2.1918
2.65196	2.70446	2.67396	2.59646	2.59797	2.61597	2.71846	2.72946	2.87695	2.94046	2.65604	2.79701	2.83549	2.94801	2.70096	2.64106	2.60045	2.72994	2.67796	0.743319	1.42024	1.18656	0.960743	0.77338	0.72151	1.18553	0.971826	0.817583	0.781863	0.757074	0.462635	0.117786	0.042952	0.742642	0.461732	0.143318	0.101577	1.23023	2.26199	2.2405	2.081	1.98449	1.89949	1.8595	2.383	2.447	2.43001	2.41	2.173	2.17599
2.70849	2.76453	2.73953	2.67571	2.68626	2.69578	2.77493	2.78186	2.91627	2.98675	2.72549	2.83913	2.84255	2.94698	2.75548	2.72382	2.42419	2.74516	2.7355	0.746304	1.4276	1.19251	0.955575	0.764676	0.720787	1.19653	0.98849	0.826126	0.786799	0.747827	0.44434	0.123216	0.042281	0.746509	0.438158	0.128745	0.0707801	1.23751	2.26601	2.24	2.08152	1.98402	1.9047	1.88072	2.38152	2.44352	2.4361	2.41559	2.188	2.18268
2.76378	2.82424	2.79934	2.75686	2.77249	2.78457	2.82431	2.82254	2.94819	3.01509	2.78084	2.85219	2.84802	2.9446	2.81018	2.80859		2.82525	2.79175	0.752586	1.43703	1.20319	0.96725	0.770059	0.723306	1.20683	0.99181	0.823146	0.778919	0.753442	0.428643	0.120464	0.0408841	0.753312	0.432282		0.0914209	1.24895	2.26643	2.24049	2.08397	1.98624	1.92666	1.90667	2.38358	2.44553	2.448	2.42654	2.18693	2.20105
2.82103	2.88003	2.86453	2.83504	2.86655	2.88255	2.87853	2.85652	2.98101	3.03901	2.84253	2.86001	2.851	2.923	2.85853	2.89504	2.71303	2.76103	2.84503	0.76216	1.4513	1.20974	0.980106	0.781896	0.728647	1.21579	0.99573	0.827125	0.772013	0.761395	0.436913	0.120021	0.0400858	0.764216	0.441135	0.104197	0.0122497	1.26019	2.259	2.2405	2.0845	2.00151	1.94901	1.93451	2.3875	2.4475	2.4525	2.43601	2.178	2.20799
2.8786	2.93961	2.92714	2.91824	2.96691	2.98607	2.9311	2.90439	3.00374	3.05956	2.90161	2.8961	2.84909	2.9251	2.91559	2.97784	2.82783	2.87642	2.90557	0.759774	1.45826	1.21687	0.989786	0.791764	0.73624	1.22105	0.994428	0.81233	0.757425	0.758265	0.447165	0.113823	0.042321	0.762704	0.441907	0.129698	0.0372204	1.2637	2.25608	2.24554	2.08655	2.01259	1.9733	1.96325	2.39045	2.44706	2.46208	2.45014	2.17409	2.18879
2.93687	2.99886	2.98937	2.99045	3.05749	3.08987	2.98928	2.94429	3.02928	3.06618	2.96086	2.92085	2.85701	2.93306	2.97236	3.0608	2.97717	3.01189	2.96186	0.757062	1.46083	1.2181	0.985416	0.789126	0.753872	1.22271	0.994142	0.805519	0.747972	0.754864	0.442421	0.120039	0.0440486	0.760723	0.46055	0.129006	0.0479524	1.26712	2.26395	2.24949	2.09144	2.021	2.00062	1.98779	2.38556	2.45253	2.46964	2.4641	2.18342	2.17663
2.99048	3.05897	3.05396	3.06696	3.15443	3.18844	3.04497	2.98848	3.059	3.0835	3.01747	2.95398	2.86649	2.93949	3.02298	3.13844	3.12813	3.22916	3.02097	0.766076	1.45792	1.21558	0.992198	0.803692	0.759255	1.22049	0.988922	0.796061	0.739886	0.763954	0.465122	0.12862	0.0459947	0.769629	0.472961	0.143565	0.0563708	1.26908	2.263	2.252	2.091	2.025	2.01999	2.02447	2.3855	2.45849	2.4805	2.47999	2.182	2.16501
3.04054	3.11404	3.11953	3.14062	3.24141	3.29791	3.10204	3.0354	3.0822	3.10162	3.06909	2.97688	2.87159	2.94501	3.07103	3.20306	3.26913	3.39724	3.08253	0.752129	1.45404	1.20577	0.996769	0.816955	0.771487	1.21438	0.975093	0.778406	0.722458	0.749739	0.467836	0.128866	0.0451505	0.756394	0.472473	0.148721	0.0680124	1.25921	2.26046	2.25854	2.09654	2.02806	2.04569	2.05125	2.38596	2.46706	2.49666	2.49718	2.18244	2.1645
3.10032	3.17335	3.17832	3.20998	3.34199	3.39799	3.16183	3.08029	3.10611	3.11524	3.13331	3.01848	2.88114	2.94555	3.12929	3.26567	3.38483	3.52474	3.14183	0.738198	1.44391	1.19016	0.981931	0.824128	0.785971	1.1985	0.968411	0.767562	0.714958	0.739642	0.461223	0.128487	0.0478096	0.739138	0.462355	0.164787	0.0984231	1.24886	2.25604	2.26254	2.10104	2.03491	2.06743	2.07859	2.38108	2.47401	2.51497	2.51705	2.17604	2.16403
3.15751	3.23451	3.23601	3.28951	3.43601	3.48901	3.22301	3.1385	3.10099	3.11499	3.18901	3.07198	2.908	2.9485	3.18551	3.34601	3.46698	3.60298	3.20001	0.72043	1.43312	1.18172	0.978204	0.837315	0.798994	1.18718	0.946383	0.747875	0.694764	0.723095	0.472539	0.133267	0.0480906	0.720855	0.431365	0.157472	0.0913621	1.23802	2.2485	2.268	2.106	2.0395	2.0825	2.1	2.381	2.466	2.508	2.518	2.169	2.161
3.20187	3.29166	3.30264	3.36319	3.51432	3.55975	3.28477	3.13875	3.15763	3.16656	3.24816	3.13284	2.9211	2.95664	3.25274	3.41231	3.49659	3.63551	3.26417	0.736941	1.41933	1.1733	0.974746	0.844469	0.813708	1.1802	0.938524	0.741059	0.688267	0.719306	0.44746	0.13689	0.0506543	0.714528	0.435146	0.151775	0.0863861	1.23173	2.24096	2.27352	2.11357	2.04618	2.09613	2.11759	2.38431	2.46005	2.51308	2.51702	2.17048	2.16397
3.27448	3.32435	3.36434	3.43124	3.59464	3.63073	3.29033	3.20126	3.21022	3.21341	3.31004	3.21146	2.97434	3.05479	3.3239	3.49173	3.54515	3.67704	3.2923	0.733853	1.40718	1.16703	0.959781	0.841366	0.820864	1.17645	0.932475	0.736247	0.683193	0.707645	0.440565	0.146373	0.08389	0.69984	0.423087	0.131812	0.0581985	1.21002	2.23811	2.24217	2.12056	2.06288	2.10889	2.12638	2.39509	2.46387	2.51998	2.51891	2.16858	2.16151
3.34114	3.38512	3.42	3.48999	3.64698	3.68648	3.35014	3.25814	3.26517	3.27716	3.37551	3.29152	3.03651	3.17618	3.3945	3.52508	3.55203	3.67901	3.35113	0.736688	1.4167	1.17181	0.967315	0.840519	0.818182	1.1863	0.938982	0.742867	0.68827	0.700424	0.398871	0.118797	0.0846775	0.695671	0.456589	0.135057	0.0545222	1.21796	2.24302	2.25	2.1265	2.06101	2.10849	2.12699	2.399	2.458	2.51899	2.51499	2.17749	2.161
3.41078	3.4458	3.44663	3.54188	3.68235	3.72478	3.41683	3.32586	3.34808	3.35414	3.44574	3.41226	3.1314	3.26426	3.43983	3.56221	3.56808	3.682	3.41378	0.745271	1.42217	1.18659	0.968169	0.822831	0.809003	1.18719	0.940264	0.741771	0.688456	0.745972	0.420192	0.118483	0.0978641	0.74542	0.451115	0.133782	0.0507873	1.22246	2.25204	2.25099	2.104	2.0679	2.10686	2.11436	2.39802	2.46001	2.51281	2.51096	2.17705	2.15708
3.47544	3.51222	3.49927	3.57741	3.6769	3.74628	3.48522	3.39761	3.43783	3.44902	3.50731	3.51704	3.2191	3.36788	3.50852	3.57958	3.575	3.68185	3.47825	0.748809	1.4332	1.19621	0.981876	0.832942	0.794539	1.19199	0.954677	0.754329	0.703893	0.750316	0.42242	0.14619	0.09703	0.748099	0.43838	0.133963	0.0505621	1.23211	2.25552	2.25004	2.10396	2.05762	2.05876	2.08046	2.40004	2.46085	2.49706	2.50776	2.18156	2.16406
3.541	3.56801	3.55701	3.591	3.718	3.759	3.54101	3.47101	3.52101	3.54101	3.567	3.61001	3.37401	3.40802	3.578	3.606	3.575	3.675	3.535	0.757441	1.4429	1.20811	1.00057	0.829389	0.793586	1.20301	0.96546	0.7684	0.716341	0.755611	0.44295	0.124572	0.0437118	0.759921	0.43428	0.13457	0.0502002	1.24318	2.279	2.252	2.102	2.045	2.048	2.056	2.402	2.454	2.5	2.497	2.207	2.167
3.59365	3.63476	3.61762	3.62534	3.73717	3.76154	3.61077	3.55392	3.62615	3.64731	3.62061	3.69894	3.53593	3.59584	3.63069	3.62728	3.58118	3.66724	3.59372	0.766118	1.45293	1.21176	0.995202	0.813253	0.747297	1.2168	0.967725	0.774494	0.726527	0.765856	0.44616	0.143054	0.0651191	0.766868	0.434485	0.138042	0.051963	1.25097	2.27505	2.25096	2.10296	2.04398	2.04189	2.06142	2.4	2.45795	2.49387	2.48295	2.19901	2.16999
3.64713	3.69711	3.66922	3.65413	3.75178	3.80513	3.67448	3.62976	3.72142	3.75559	3.67098	3.77679	3.69525	3.74888	3.6872	3.65037	3.59633	3.68722	3.65329	0.771511	1.45815	1.21776	0.994626	0.806205	0.754289	1.21915	0.982668	0.79612	0.741863	0.771133	0.456287	0.14183	0.0517438	0.772206	0.443638	0.132971	0.0496395	1.25893	2.27869	2.24793	2.09998	2.04176	2.03237	2.0145	2.3998	2.45378	2.48289	2.47883	2.19976	2.16902
3.69811	3.74712	3.7241	3.70506	3.78703	3.81102	3.74114	3.70916	3.83017	3.87223	3.71511	3.85715	3.84127	3.96826	3.74112	3.66706		3.69704	3.71113	0.765723	1.45392	1.21411	0.997573	0.805488	0.753333	1.21111	0.984403	0.812319	0.751455	0.767205	0.475022	0.14548	0.106654	0.764841	0.43679		0.0433151	1.25325	2.26501	2.245	2.099	2.03099	2.00397	1.99195	2.39099	2.44401	2.478	2.47098	2.18901	2.16999
3.74859	3.80356	3.77247	3.73151	3.80023	3.82217	3.80653	3.78476	3.91096	3.98009	3.76558	3.9276	3.96729	4.09141	3.79951	3.69332			3.77059	0.762499	1.44727	1.2108	0.980106	0.785817	0.740664	1.20838	0.990474	0.821271	0.768022	0.764993	0.485273	0.164283	0.0901943	0.760586	0.422629			1.24764	2.26901	2.24395	2.09698	2.02586	1.98879	1.97078	2.38703	2.44702	2.47889	2.46291	2.19298	2.16705
3.80932	3.86126	3.82132	3.78405	3.82447	3.83943	3.86128	3.86366	4.00998	4.09296	3.82545	3.98964	4.1	4.23609	3.85234	3.72711			3.83115	0.753028	1.43634	1.19837	0.960299	0.762086	0.73174	1.19868	0.988624	0.83466	0.778555	0.756861	0.479404	0.173338	0.116747	0.74999	0.419512			1.23657	2.27002	2.23896	2.09485	2.01181	1.96662	1.94762	2.39002	2.44906	2.46809	2.45381	2.19098	2.17198
3.86998	3.91898	3.88198	3.83199	3.84599	3.85899	3.91998	3.93998	4.10097	4.18297	3.89198	4.06498	4.19197	4.33197	3.91398	3.77798			3.88398	0.743773	1.42769	1.18714	0.954752	0.757761	0.724412	1.18931	0.979633	0.840618	0.789347	0.741785	0.426376	0.154416	0.106053	0.746771	0.421899			1.22862	2.271	2.237	2.088	2.003	1.94901	1.93001	2.391	2.452	2.472	2.445	2.19	2.171
3.93487	3.9777	3.94476	3.88875	3.90254	3.89054	3.98873	4.00987	4.18093	4.2718			4.25424	4.39812	3.9799	3.90003		3.98473	3.95076	0.738571	1.4212	1.17669	0.941213	0.747634	0.715719	1.18192	0.97658	0.847975	0.803601			0.119914	0.0869084	0.736415	0.490083		0.168316	1.21854	2.27379	2.23494	2.08495	1.99796	1.93299	1.91899	2.38601	2.44992	2.46685	2.43595
4.00732	4.03628	4.00836	3.9514	3.94845	3.93647	4.04936	4.08206	4.25817	4.33823	4.02038	4.18608	4.27447	4.40821	4.05425	3.98581		3.88238	4.01423	0.736328	1.42016	1.17163	0.939722	0.746188	0.696702	1.18178	0.968752	0.84803	0.814474	0.739422	0.427288	0.137344	0.0799186	0.734482	0.491011		0.147706	1.21912	2.25694	2.22979	2.08085	1.99498	1.93211	1.91813	2.38685	2.44287	2.45498	2.43189	2.18185	2.18294
4.06813	4.09513	4.07114	4.01616	4.0152	4.0042	4.11212	4.13113	4.31208	4.3951	4.08413	4.23609	4.29602	4.41801	4.11213	4.06916			4.07113	0.740362	1.42782	1.17457	0.936168	0.740602	0.689901	1.1835	0.985392	0.869165	0.822924	0.741805	0.434537	0.134289	0.0646544	0.740078	0.484084			1.22119	2.254	2.21999	2.07398	1.99401	1.93703	1.92402	2.37998	2.43698	2.45401	2.427	2.17501	2.18001
4.12873	4.15372	4.13573	4.08898	4.10516	4.09631	4.16768	4.18857	4.34845	4.4404	4.14572	4.27922	4.3071	4.42305	4.17272	4.14205			4.12973	0.741146	1.43431	1.17741	0.944458	0.746023	0.690286	1.19091	0.98642	0.848861	0.81552	0.74397	0.433285	0.133748	0.0575047	0.73949	0.449654			1.22954	2.25501	2.21498	2.06701	1.99798	1.95013	1.93517	2.37299	2.42902	2.45693	2.42595	2.17898	2.18301
4.18914	4.21325	4.19627	4.16963	4.20097	4.20416	4.22419	4.2361	4.38612	4.47361	4.20514	4.29761	4.31504	4.42706	4.23214	4.22874		4.10598	4.1901	0.747495	1.44004	1.18665	0.951885	0.752201	0.697629	1.19865	0.98882	0.840824	0.807914	0.748129	0.439693	0.133193	0.0521664	0.747907	0.431916		0.121598	1.23767	2.25585	2.21296	2.06802	1.99619	1.96138	1.94947	2.37204	2.43077	2.45079	2.42202	2.17692	2.18538
4.242	4.271	4.255	4.245	4.292	4.304	4.279	4.287	4.438	4.502	4.258		4.317	4.43	4.285	4.309		4.10501	4.241	0.75744	1.45636	1.19879	0.965501	0.766101	0.715111	1.21211	0.98792	0.83823	0.79146	0.75271		0.116699	0.0492299	0.76299	0.419261		0.0504294	1.25014	2.249	2.211	2.069	2.005	1.979	1.971	2.374	2.42	2.441	2.423	2.173
4.29768	4.33468	4.31472	4.31986	4.38211	4.40623	4.33465	4.33155	4.46223	4.51323	4.32065		4.30525	4.42798	4.34167	4.39402	4.23064	4.26792	4.30267	0.766332	1.47423	1.20994	0.978229	0.780068	0.733665	1.2214	0.997754	0.831082	0.78278	0.761047		0.104097	0.0465533	0.772205	0.43417	0.114217	0.0372821	1.265	2.24802	2.21102	2.06701	2.00806	1.9911	1.98018	2.37004	2.42699	2.44005	2.42605	2.17004
4.3551	4.39216	4.37523	4.39246	4.47572	4.51026	4.38927	4.37773	4.48152	4.53202	4.3751	4.37111	4.32615	4.42606	4.39803	4.47974	4.36908	4.42927	4.35921	0.772246	1.47612	1.22001	0.99668	0.805131	0.761823	1.22378	0.993072	0.812096	0.76277	0.768203	0.436333	0.114741	0.044369	0.776759	0.452796	0.132952	0.0530737	1.27116	2.25009	2.21306	2.06804	2.01311	1.99941	1.99522	2.37296	2.42598	2.44398	2.43009	2.17309	2.18389
4.40509	4.44511	4.43112	4.45915	4.55421	4.61321	4.44711	4.4111	4.50507	4.53305	4.4251	4.37606	4.33302	4.42901	4.44509	4.55915	4.5093	4.57839	4.4141	0.772965	1.48108	1.22436	1.01486	0.828374	0.784721	1.22479	0.989047	0.802794	0.752269	0.767407	0.447422	0.120697	0.0452299	0.778974	0.473929	0.132151	0.0509918	1.27269	2.25399	2.21601	2.07	2.01798	2.01798	2.00502	2.37101	2.42502	2.443	2.43401	2.17699	2.17898
4.45272	4.50377	4.49469	4.5348	4.66117	4.72321	4.50163	4.46039	4.54007	4.55624	4.47671	4.40533	4.34209	4.43206	4.49273	4.6368	4.66472	4.77785	4.46672	0.76528	1.47124	1.22419	1.01944	0.851017	0.800929	1.22335	0.977057	0.779184	0.731205	0.760744	0.463881	0.124462	0.0451482	0.770549	0.458104	0.142967	0.0623702	1.26789	2.24898	2.222	2.07002	2.00999	2.01004	2.01715	2.374	2.43404	2.44211	2.44022	2.17394	2.16998
4.51228	4.56728	4.55239	4.60163	4.7578	4.82293	4.55411	4.49295	4.54643	4.5763	4.53532	4.43302	4.34924	4.43704	4.55317	4.70345	4.80613	4.9303	4.52639	0.75284	1.46407	1.21218	1.01578	0.868683	0.819065	1.21577	0.967627	0.768604	0.706232	0.750359	0.462864	0.130399	0.0441956	0.75635	0.449216	0.151795	0.0854356	1.26027	2.24672	2.22217	2.07204	2.00883	2.01313	2.02926	2.37424	2.43707	2.45124	2.45828	2.1688	2.16811
4.56999	4.62499	4.61498	4.67498	4.83898	4.90998	4.60399	4.53599	4.566	4.59	4.59499	4.47899	4.36	4.439	4.60599	4.76898	4.90198	5.03398	4.58898	0.740233	1.45328	1.19561	1.00606	0.871519	0.834606	1.20285	0.954403	0.753014	0.696402	0.741302	0.449063	0.133049	0.0444499	0.740574	0.437763	0.157889	0.100566	1.24835	2.234	2.23	2.074	2.001	2.019	2.041	2.385	2.44	2.462	2.471	2.16	2.173
4.62789	4.68675	4.67287	4.7498	4.91689	4.98577	4.66781	4.57981			4.65588	4.54151	4.37428	4.43912	4.66681	4.84586	4.97749	5.10932	4.65077	0.731747	1.44582	1.18885	1.00064	0.874274	0.849526	1.1955	0.949533			0.732965	0.451455	0.136083	0.0468414	0.732233	0.425164	0.145233	0.0884193	1.23971	2.23596	2.23413	2.07613	2.00094	2.01809	2.04399	2.38507	2.44698			2.15991	2.1701
4.70154	4.74832	4.74432	4.81515	4.99021	5.04921	4.73445	4.64628			4.72862	4.58477	4.3978	4.44937	4.73362	4.9163	5.0175	5.13556	4.71443	0.723432	1.43729	1.1719	0.992833	0.87539	0.854811	1.1893	0.948942			0.72529	0.405666	0.136713	0.0507539	0.723577	0.411674	0.11987	0.070357	1.23157	2.233	2.24509	2.08709	1.99624	2.02496	2.04298	2.39104	2.44517			2.15306	2.17785
4.77117	4.80814	4.80415	4.86711	5.04508	5.10412	4.80015	4.70415			4.80216	4.66527	4.43417	4.46609	4.80715	4.97513	5.04003	5.16102	4.77914	0.721737	1.43705	1.17465	0.990237	0.874882	0.853008	1.18496	0.946342			0.723052	0.396937	0.11881	0.0401211	0.722533	0.445372	0.128019	0.0584447	1.23104	2.23301	2.24902	2.09103	2.00701	2.023	2.04198	2.393	2.453			2.15601	2.17097
4.84767	4.87059	4.87154	4.9174	5.08038	5.15735	4.86862	4.77567			4.87468	4.7921	4.51202	4.50929	4.8787	5.03325	5.05409	5.168	4.84262	0.725197	1.44135	1.17776	0.988804	0.852787	0.838403	1.18555	0.951859			0.72851	0.4139	0.137184	0.0640686	0.723962	0.464321	0.122874	0.0514436	1.23592	2.23905	2.25604	2.10299	2.01107	2.02491	2.03392	2.39503	2.45398			2.16001	2.1559
4.9174	4.93234	4.9283	4.95899	5.11943	5.19348	4.93319				4.94536	4.90638	4.61848	4.74548	4.95149	5.05952	5.06311	5.1675	4.90732	0.732162	1.44747	1.18675	0.992461	0.851158	0.819815	1.19293				0.735821	0.420062	0.153724	0.117816	0.730431	0.455814	0.122207	0.0494982	1.24203	2.24413	2.26009	2.10202	2.01819	2.01591	2.02583	2.39813				2.16115	2.14602
4.97361	4.99062	4.97663	4.99111	5.12405	5.19351	4.98364				5.00011	5.01571	4.7394	4.8179	5.01012	5.07752	5.0685	5.1465	4.9671	0.749922	1.4393	1.19274	0.990701	0.835675	0.788867	1.18744				0.753924	0.407692	0.133816	0.0766101	0.747064	0.428264	0.123694	0.0436765	1.23628	2.24803	2.25601	2.10449	2.034	2.0145	2.01548	2.40398				2.17003	2.14852
5.03016	5.05075	5.03166	5.04239	5.14571	5.20196	5.0448	4.98793	5.037	5.04218	5.05461	5.10963	4.88848	4.91997	5.06819	5.09738	5.07052	5.17244	5.01821	0.752499	1.45083	1.20303	0.990121	0.814946	0.771683	1.19751	0.973783	0.762111	0.683677	0.755278	0.42986	0.129845	0.0573036	0.750718	0.420164	0.124163	0.0675092	1.25116	2.2621	2.25996	2.10149	2.03449	2.01097	2.0044	2.40045	2.44505	2.45219	2.45695	2.18307	2.1569
5.0839	5.11148	5.08542	5.07446	5.16308	5.19906	5.11004	5.06312	5.1197	5.13587	5.10391	5.20175	5.04904	5.11961	5.1239	5.12869	5.07263	5.16712	5.07594	0.76177	1.45816	1.21112	0.98865	0.802607	0.751941	1.20589	0.95783	0.754122	0.693766	0.762838	0.447712	0.10891	0.0459641	0.76147	0.426109	0.122706	0.0669131	1.25778	2.26992	2.25701	2.1005	2.03393	2.00892	1.99641	2.39595	2.44893	2.46349	2.45606	2.18893	2.1485
5.13768	5.16971	5.13821	5.1286	5.17557	5.20602	5.17273	5.14328	5.21584	5.2484	5.15617	5.28777	5.18259	5.23325	5.17769	5.12525	5.103	5.16801	5.13719	0.765998	1.463	1.21822	0.989183	0.791423	0.741967	1.20677	0.965706	0.773163	0.705856	0.766899	0.466408	0.104165	0.035587	0.765728	0.40758	0.0991035	0.0304752	1.26303	2.26198	2.25801	2.09851	2.02748	2.00046	1.98994	2.39399	2.44603	2.46701	2.45951	2.18198	2.15001
5.18914	5.22761	5.1946	5.15897	5.19319	5.21261	5.23513	5.22027	5.30705	5.35479	5.20416	5.36074	5.34554	5.43172	5.23114	5.17705			5.19121	0.770415	1.46316	1.21565	0.982735	0.783163	0.739601	1.21069	0.982947	0.794032	0.725845	0.769031	0.464511	0.116741	0.0447473	0.772473	0.464096			1.26363	2.25495	2.26099	2.10051	2.02195	1.98937	1.97382	2.39053	2.45353	2.46998	2.46198	2.17594	2.15504
5.24536	5.28193	5.24792	5.19979	5.2107	5.2227	5.29142	5.28797	5.39963	5.4687	5.26231	5.4268	5.48207	5.58496	5.28841	5.18096	5.11542	5.15246	5.25331	0.768664	1.45843	1.21011	0.978489	0.779268	0.727345	1.20418	0.987644	0.810441	0.739729	0.767973	0.480743	0.161366	0.0827516	0.770044	0.451859	0.108477	0.032197	1.25753	2.24992	2.26003	2.10151	2.01754	1.97794	1.95799	2.39338	2.45651	2.46798	2.45985	2.17042	2.15898
5.30017	5.34168	5.30918	5.23967	5.24364	5.24865	5.35317	5.36018	5.49025	5.57573	5.31517	5.48862	5.61235	5.72418	5.34617	5.25923	5.134	5.173	5.30867	0.751271	1.44348	1.20156	0.970907	0.77469	0.722751	1.19108	0.989674	0.824395	0.755033	0.755385	0.45895	0.173914	0.129453	0.748343	0.496186	0.114139	0.037839	1.24433	2.25197	2.26049	2.09899	2.01598	1.96646	1.95048	2.3885	2.45599	2.46649	2.44999	2.17246	2.16398
5.3664	5.40726	5.37486	5.2937	5.29208	5.29709	5.41782	5.43045	5.58495	5.66759	5.37992	5.54061	5.67874	5.81377	5.40946	5.30417	5.16565	5.45141	5.37482	0.740274	1.43389	1.1881	0.960768	0.764712	0.707334	1.17844	0.981588	0.832584	0.772565	0.744869	0.496324	0.183482	0.130744	0.737231	0.482602	0.137965	0.121861	1.23334	2.24191	2.25896	2.09846	2.0125	1.95755	1.94709	2.38549	2.45396	2.4626	2.44698	2.15895	2.15959
5.43101	5.46197	5.43703	5.34446	5.33552	5.34052	5.47701	5.4995	5.6551	5.74697	5.44596	5.61986	5.72662	5.86361	5.4785	5.3804	5.21826	5.77761	5.43399	0.733873	1.42871	1.17946	0.955533	0.760836	0.70756	1.1701	0.977003	0.835649	0.783664	0.737752	0.461026	0.149744	0.0990879	0.731806	0.495102	0.17129	0.169581	1.22844	2.23614	2.25546	2.09599	2.01247	1.96053	1.9535	2.38499	2.45094	2.46893	2.44551	2.15611	2.16553
5.49968	5.52666	5.50617	5.40767	5.4032	5.4102	5.54567	5.56665	5.73264	5.81915	5.51318	5.67117	5.75111	5.88308	5.54868	5.45929	5.27413	5.84812	5.49917	0.731104	1.42292	1.17474	0.953317	0.755121	0.705326	1.16096	0.965194	0.834095	0.793077	0.73349	0.458737	0.14632	0.0863535	0.730713	0.4833	0.190778	0.146924	1.2247	2.25148	2.249	2.09348	2.0065	1.96751	1.95802	2.38049	2.44899	2.45952	2.44601	2.16849	2.17599
5.56674	5.58774	5.56927	5.46932	5.477	5.48606	5.60775	5.62121	5.7846	5.87289	5.57874	5.73613	5.78906	5.91003	5.61471	5.55921	5.54401	5.66795	5.56372	0.730441	1.42811	1.17698	0.953908	0.753462	0.705462	1.15999	0.96818	0.835811	0.797552	0.734788	0.482643	0.136268	0.0603001	0.728219	0.479788	0.167219	0.130741	1.22671	2.24598	2.24943	2.08548	2.00502	1.97052	1.96402	2.37489	2.44644	2.46704	2.44858	2.16397	2.17357
5.62783	5.64891	5.63336	5.53647	5.55859	5.57253	5.66946	5.68085	5.83471	5.92458	5.63984	5.78651	5.79296	5.91198	5.67385	5.64418	5.58783	5.70687	5.62343	0.733044	1.43124	1.18009	0.954289	0.753574	0.695945	1.16768	0.972064	0.830772	0.782887	0.736366	0.455354	0.137558	0.0561006	0.731874	0.481068	0.15974	0.109413	1.23397	2.24448	2.24395	2.0845	2.00647	1.97256	1.96601	2.36582	2.44195	2.47062	2.44594	2.16101	2.179
5.68712	5.71261	5.69361	5.61365	5.6487	5.65972	5.70921	5.73355	5.87207	5.94109	5.70112	5.81056	5.80502	5.916	5.7341	5.73127	5.42498	5.54398	5.68461	0.734491	1.44092	1.18447	0.95335	0.75241	0.705679	1.184	0.968888	0.814287	0.782402	0.737304	0.451864	0.136254	0.0491658	0.733892	0.431834	0.180246	0.147986	1.24096	2.243	2.2395	2.08001	2.0045	1.97901	1.96952	2.378	2.438	2.472	2.45104	2.161	2.18011
5.72974	5.7587	5.73883	5.68699	5.7472	5.76721	5.75473	5.74743	5.88614	5.96111	5.75373	5.82135	5.80895	5.91571	5.76873	5.7912			5.7307	0.75861	1.43353	1.19402	0.950586	0.753769	0.715041	1.19757	0.978666	0.82216	0.758826	0.758295	0.431425	0.134762	0.048169	0.759625	0.385538			1.23377	2.24306	2.23297	2.07206	2.00405	1.98303	1.97908	2.37706	2.43994	2.467	2.46005	2.17006	2.23211
5.7877	5.81371	5.80366	5.7646	5.84151	5.86251	5.8117	5.78083	5.89694	5.96995	5.8107		5.80502	5.89312	5.8257	5.88551			5.78571	0.764917	1.44437	1.2029	0.981679	0.788201	0.727645	1.20576	0.99015	0.816639	0.755388	0.763374		0.126304	0.041027	0.767061	0.430089			1.24529	2.24797	2.23101	2.07697	2.00798	1.98499	1.98497	2.38197	2.43503	2.467	2.46398	2.17497
5.8472	5.8742	5.86722	5.85826	5.93335	5.98334	5.86916	5.84112	5.94502	5.97501	5.87521	5.86805	5.81408	5.89803	5.88618	5.97529	5.84151	5.90255	5.8432	0.775379	1.4547	1.21315	0.993245	0.799579	0.740549	1.22031	0.977251	0.799562	0.73907	0.77384	0.428515	0.121603	0.0431349	0.777329	0.447067	0.126562	0.0476724	1.25633	2.24504	2.23202	2.07701	2.00102	1.99301	1.97503	2.38301	2.43605	2.47502	2.46902	2.17502	2.18398
5.90577	5.93086	5.92992	5.93309	6.03335	6.08233	5.91573	5.87452	5.95124	5.97709	5.93482	5.88316	5.838	5.90704	5.93679	6.05896	5.98925	6.06056	5.90083	0.780776	1.45208	1.21671	1.00617	0.822078	0.763148	1.22603	0.971616	0.780143	0.73034	0.779342	0.44977	0.139378	0.0445415	0.782521	0.468696	0.135948	0.0513125	1.25677	2.25683	2.23794	2.08001	2.00801	1.99694	1.9841	2.38507	2.45007	2.48013	2.47513	2.18187	2.179
5.9585	5.98944	5.9924	6.00729	6.12512	6.17313	5.96552	5.90966	5.96784	5.98294	5.99047	5.8939	5.838	5.90997	5.99049	6.12437	6.14253	6.23533	5.95746	0.774352	1.45178	1.21643	1.01536	0.840325	0.771223	1.21696	0.960447	0.763965	0.71261	0.77199	0.450453	0.140638	0.0453225	0.777142	0.464995	0.155602	0.0603435	1.25372	2.24511	2.23404	2.08099	2.00899	1.99304	1.99093	2.38995	2.45495	2.48892	2.48392	2.17308	2.179
6.01028	6.05131	6.05629	6.08236	6.21042	6.26845	6.02328	5.95614	5.98007	5.99404	6.04327	5.94414	5.84705	5.91001	6.0403	6.1943	6.27856	6.40361	6.01727	0.762546	1.43975	1.20618	1.01334	0.845785	0.793932	1.21245	0.958535	0.757595	0.698994	0.759888	0.455855	0.143921	0.0479464	0.765886	0.461339	0.156415	0.0847411	1.24795	2.24101	2.23801	2.08102	2.00896	2.00399	1.99805	2.39499	2.45402	2.48506	2.49407	2.17	2.179
6.0678	6.11571	6.1177	6.15677	6.29798	6.36302	6.0827	5.98576	5.99535	6.00335	6.0998	5.97274	5.85814	5.91311	6.10371	6.25777	6.39532	6.53101	6.07376	0.749265	1.43044	1.19531	1.00797	0.849074	0.798574	1.19115	0.951282	0.752433	0.699997	0.749054	0.450516	0.14419	0.0513439	0.75044	0.438357	0.147047	0.0892447	1.23633	2.24302	2.24101	2.08498	2.00104	2.00205	2.00817	2.3921	2.45804	2.49813	2.50905	2.17099	2.17995
6.13354	6.17459	6.17559	6.22055	6.37843	6.44741	6.14059	6.04856	6.0238	6.0318	6.16554	6.03357	5.86992	5.92194	6.16259	6.32155	6.50423	6.61441	6.13656	0.738178	1.42138	1.18435	0.996193	0.856835	0.805462	1.18383	0.940744	0.747733	0.70714	0.740321	0.438614	0.141698	0.0524919	0.737253	0.434855	0.139344	0.101166	1.22889	2.24499	2.24199	2.08301	2.00398	2.00597	2.0219	2.39994	2.46098	2.50892	2.51297	2.17001	2.17603
6.19828	6.23325	6.23925	6.28826	6.45522	6.51725	6.21431	6.10931	6.0693		6.23125	6.10431	5.90117	5.94106	6.23428	6.38828	6.50407	6.64107	6.20226	0.727666	1.41489	1.17114	0.982364	0.851321	0.806325	1.17123	0.932493	0.742604		0.729958	0.433233	0.139886	0.056938	0.726844	0.436859	0.141537	0.0877211	1.22037	2.248	2.24703	2.09302	2.01605	2.01198	2.03003	2.407	2.461	2.518		2.17599	2.174
6.25491	6.28479	6.29077	6.34068	6.49965	6.56855	6.27785	6.17297			6.28287	6.16835	5.93702	5.95644	6.29091	6.44471	6.51929	6.65513	6.25587	0.726849	1.41328	1.17516	0.985182	0.843431	0.805276	1.17367	0.935065			0.727562	0.401495	0.13113	0.0490814	0.727645	0.43272	0.140769	0.0777403	1.21851	2.24704	2.25409	2.09715	2.02614	2.00818	2.03704	2.40701	2.46106			2.17301	2.1729
6.32434	6.34542	6.34944	6.39251	6.54952	6.6106	6.34337	6.24729			6.34936	6.27201	6.01525	6.14322	6.36034	6.49948	6.54179	6.66491	6.32236	0.731347	1.42114	1.17931	0.986864	0.841201	0.798832	1.17071	0.929325			0.732275	0.404937	0.135726	0.0967052	0.73188	0.433522	0.135342	0.0693303	1.2227	2.24997	2.26093	2.10889	2.0369	2.02187	2.03997	2.40799	2.46595			2.17399	2.16507
6.39028	6.41031	6.40928	6.44424	6.57323	6.65114	6.40232	6.31539	6.29252		6.4143	6.3795	6.11858	6.24656	6.42528	6.52712	6.55104	6.66398	6.38131	0.739844	1.4239	1.18668	0.992419	0.823953	0.789235	1.18336	0.93646	0.743116		0.741465	0.415899	0.144636	0.106939	0.739502	0.43408	0.133322	0.0580056	1.22776	2.25301	2.26102	2.10899	2.03307	2.02899	2.04199	2.41302	2.46799	2.51198		2.17701	2.16801
6.44666	6.47162	6.46553	6.49137	6.61815	6.67891	6.46662	6.39285	6.39713	6.38718	6.47465	6.47919	6.23454	6.35734	6.48069	6.55024	6.55904	6.661	6.44367	0.746633	1.4341	1.19188	0.986342	0.818613	0.772378	1.19293	0.950268	0.752146	0.699915	0.748478	0.414018	0.128014	0.0905242	0.745946	0.428237	0.131701	0.0531699	1.23914	2.25537	2.265	2.108	2.04605	2.02709	2.04003	2.416	2.46603	2.50792	2.51091	2.17837	2.16999
6.49764	6.51966	6.50671	6.5198	6.62992	6.67205	6.51466	6.45854	6.48439	6.47836	6.52465	6.57135	6.35317	6.38381	6.53363	6.56887	6.56198	6.661	6.49563	0.758467	1.44885	1.20746	0.988833	0.811123	0.767594	1.20235	0.947787	0.747205	0.69567	0.75989	0.432411	0.134514	0.05921	0.757956	0.427992	0.129486	0.0531601	1.24603	2.2838	2.265	2.108	2.04997	2.03395	2.04199	2.416	2.46799	2.50204	2.50405	2.2068	2.16901
6.55323	6.57924	6.5672	6.57515	6.65807	6.70212	6.57526	6.54032	6.58146	6.5925	6.57623	6.65839	6.51361	6.55767	6.58924	6.60409	6.56506	6.64709	6.54324	0.771612	1.45718	1.21431	0.997337	0.80736	0.761204	1.21115	0.966738	0.767131	0.70292	0.772811	0.446296	0.13121	0.0548159	0.771024	0.43792	0.128829	0.0534717	1.26113	2.29	2.263	2.10897	2.04599	2.02899	2.02496	2.417	2.46797	2.49597	2.49596	2.211	2.17198
6.60571	6.63574	6.61459	6.60968	6.67446	6.73008	6.63571	6.61595	6.68933	6.70961	6.6287	6.74798	6.65607	6.71497	6.64475	6.62521	6.57827	6.66728	6.59877	0.776737	1.46324	1.2183	1.00125	0.804911	0.746096	1.21927	0.975743	0.779225	0.714677	0.777531	0.457176	0.131264	0.0523622	0.776425	0.439771	0.121594	0.0446196	1.26442	2.28983	2.26197	2.10306	2.04394	2.0269	2.01497	2.41694	2.4601	2.48987	2.48585	2.20987	2.167
6.65558	6.68756	6.65565	6.6576	6.70673	6.73595	6.68558	6.68244	6.78222	6.82205	6.67759	6.81642	6.80078	6.92325	6.69756	6.63988	6.59684	6.68684	6.65255	0.774459	1.45994	1.22016	1.00126	0.801469	0.745832	1.22562	0.989951	0.802008	0.731955	0.776885	0.475099	0.142773	0.107149	0.772602	0.40415	0.116989	0.0410897	1.26358	2.2781	2.26002	2.10697	2.04003	2.02006	2.01302	2.41303	2.46694	2.48107	2.47509	2.20107	2.167
6.71124	6.74325	6.71324	6.7002	6.75112	6.76816	6.74528	6.76233	6.8774	6.93947	6.73122	6.8773	6.94452	7.05562	6.75824	6.66732			6.70925	0.771871	1.45411	1.21412	0.986467	0.789031	0.738012	1.22131	0.994507	0.81781	0.752012	0.773367	0.481287	0.160444	0.0851321	0.771007	0.416204			1.25468	2.27697	2.25599	2.10898	2.03997	2.00496	1.99493	2.40998	2.47097	2.47697	2.46294	2.19997	2.16802
6.76581	6.80181	6.76776	6.74769	6.77977	6.80559	6.81084	6.83804	6.97133	7.04839	6.78176	6.94617	7.06564	7.1997	6.81286	6.74035			6.76684	0.760561	1.44498	1.20281	0.969491	0.770682	0.726877	1.19983	0.993719	0.829414	0.770922	0.763295	0.427751	0.156672	0.113065	0.758771	0.505786			1.24501	2.26897	2.25392	2.10394	2.03401	1.99483	1.97885	2.40501	2.46299	2.46989	2.44987	2.19393	2.1731
6.82267	6.85867	6.8207	6.79572	6.83369	6.84676	6.86966	6.91058	7.06446	7.14544	6.8347	7.02753	7.18034	7.31832	6.87266	6.76486			6.82566	0.751552	1.43413	1.19183	0.954198	0.758291	0.712025	1.19037	0.985994	0.839432	0.788529	0.753844	0.4069	0.149133	0.114114	0.750458	0.473406			1.23322	2.26701	2.24803	2.10002	2.03499	1.98307	1.96806	2.40599	2.46201	2.46205	2.44105	2.18903	2.17996
6.88027	6.91425	6.87226	6.85325	6.88029	6.89526	6.92825	6.97426	7.13532	7.23831	6.89528	7.09023	7.21211	7.34508	6.93026		6.65324	6.77425	6.88525	0.744748	1.42507	1.18401	0.947212	0.748774	0.697099	1.18349	0.982227	0.845301	0.800912	0.744981	0.410964	0.139148	0.0965906	0.745916		0.137023	0.101195	1.22598	2.25797	2.24696	2.09299	2.02897	1.98498	1.96599	2.39999	2.45097	2.45896	2.42998	2.17897	2.18703
6.94393	6.97178	6.93386	6.91093	6.94897	6.957	6.98778	7.03565	7.20972	7.31065	6.95986	7.14462	7.23759	7.36439	6.99192	6.90538	6.70986	6.8318	6.9438	0.737306	1.42689	1.17968	0.93388	0.735863	0.680603	1.17729	0.979174	0.859445	0.81301	0.74288	0.409885	0.126892	0.0800708	0.733375	0.497505	0.174946	0.139485	1.22242	2.25097	2.23799	2.0899	2.02097	1.98011	1.96316	2.39693	2.44387	2.45006	2.42606	2.17194	2.19294
7.00847	7.02556	6.99351	6.97547	7.01644	7.02643	7.04156	7.08063	7.25959	7.35563	7.01951	7.18765	7.27866	7.39177	7.05548	7.00121	6.76951	6.88754	6.99954	0.733561	1.42679	1.1762	0.932491	0.732597	0.683595	1.17576	0.974588	0.858379	0.817186	0.738685	0.431046	0.115266	0.0482125	0.730246	0.483972	0.186445	0.15161	1.22173	2.24902	2.23701	2.08306	2.01902	1.98794	1.97391	2.39204	2.43507	2.45397	2.42997	2.16803	2.18903
7.06926	7.08725	7.05927	7.05132	7.09336	7.10637	7.10723	7.13223	7.30612	7.39211	7.08427	7.24109	7.28202	7.39199	7.11226	7.08932	6.83127	6.95227	7.05524	0.735632	1.43818	1.18166	0.933517	0.73246	0.681496	1.17865	0.981137	0.857058	0.815813	0.739645	0.420482	0.115836	0.0466654	0.733399	0.469917	0.194612	0.160123	1.23316	2.24999	2.22999	2.07898	2.01501	1.99403	1.98207	2.37699	2.43099	2.445	2.432	2.17099	2.19099
7.12876	7.14575	7.12082	7.12596	7.1762	7.1933	7.16069	7.1843	7.33414	7.41823	7.14682	7.26128	7.28606	7.389	7.17176	7.16416			7.11179	0.743214	1.44621	1.18802	0.951495	0.75117	0.694446	1.18746	0.985264	0.836086	0.804978	0.747691	0.421026	0.117273	0.0456123	0.740342	0.434838			1.24209	2.24823	2.22799	2.07507	2.01807	2.00103	1.99806	2.37404	2.42799	2.44596	2.43297	2.16821	2.18825
7.18168	7.19769	7.17766	7.1926	7.2595	7.28346	7.20871	7.20488	7.34394	7.43391	7.20366	7.28088	7.28998	7.389	7.22468	7.24452			7.16667	0.757424	1.4573	1.19924	0.974799	0.777571	0.705961	1.20978	0.995975	0.837879	0.792346	0.756785	0.424946	0.118155	0.0450733	0.759276	0.432633			1.2546	2.26391	2.22701	2.07997	2.02297	2.00299	2.00198	2.37698	2.42701	2.44302	2.43101	2.18291	2.20589
7.24521	7.25624	7.24027	7.26828	7.34631	7.37643	7.25523	7.2541	7.37406	7.44199	7.27122	7.31509	7.29099	7.38591	7.28119	7.31336	7.14943	7.26911	7.2222	0.770586	1.46723	1.2127	0.991342	0.788583	0.733592	1.22017	0.997053	0.822853	0.772366	0.76466	0.433551	0.119056	0.0451762	0.777323	0.420922	0.0721276	0.0404206	1.26819	2.26403	2.22502	2.07702	2.02499	2.03001	2.02007	2.378	2.428	2.44103	2.43206	2.18501	2.233
7.28968	7.3068	7.29781	7.32696	7.41326	7.4672	7.30474	7.27567	7.3872	7.43889	7.31773	7.33311	7.28813	7.367	7.32168	7.39024	7.24189	7.29377	7.26581	0.776158	1.47843	1.22603	1.00662	0.814819	0.759482	1.23383	0.997566	0.818902	0.754526	0.77094	0.419336	0.11415	0.0443769	0.782093	0.434262	0.113726	0.0448441	1.27991	2.26986	2.22903	2.08196	2.02301	2.03211	2.03524	2.37903	2.42806	2.44714	2.44413	2.18689	2.23318
7.33761	7.36255	7.35454	7.39445	7.50129	7.55132	7.35658	7.32262	7.40089	7.43106	7.36859	7.34094	7.29693	7.367	7.36961	7.47729	7.37393	7.41799	7.32254	0.780217	1.48191	1.2315	1.02558	0.844172	0.776452	1.23576	0.98399	0.791711	0.74094	0.77587	0.434467	0.117632	0.0441617	0.785106	0.456807	0.125326	0.0528351	1.28517	2.26008	2.23098	2.07902	2.02399	2.03994	2.05186	2.38098	2.43197	2.45692	2.45293	2.17906	2.17547
7.39223	7.41927	7.42127	7.46728	7.58635	7.64738	7.41223	7.35417	7.41107	7.43603	7.42422	7.36013	7.30501	7.37401	7.42023	7.55131	7.53162	7.60472	7.38425	0.775046	1.47985	1.22708	1.02861	0.856892	0.805266	1.23286	0.979582	0.78272	0.733435	0.773179	0.44137	0.125676	0.0450771	0.777636	0.474477	0.124615	0.048352	1.28145	2.25595	2.23202	2.07802	2.01996	2.05005	2.06509	2.37899	2.43403	2.46405	2.46609	2.17497	2.17197
7.44574	7.48081	7.48284	7.53093	7.66805	7.73507	7.46476	7.39263	7.4262		7.47479	7.38958	7.30811	7.376	7.47374	7.62281	7.67374	7.77096	7.44181	0.762603	1.47059	1.21726	1.02092	0.866477	0.82038	1.22737	0.975483	0.775743		0.763644	0.450535	0.127152	0.0467015	0.762748	0.43735	0.128314	0.0586681	1.2734	2.24489	2.23607	2.08201	2.00999	2.06222	2.08522	2.37597	2.44208	2.47618		2.16887	2.16594
7.49768	7.53765	7.54164	7.5956	7.74155	7.80954	7.51768	7.43673	7.43992		7.52966	7.42975	7.31595	7.376	7.52568	7.67965	7.79526	7.90816	7.49865	0.74952	1.45968	1.20271	1.0109	0.875356	0.833659	1.21846	0.971504	0.773136		0.752041	0.450212	0.12871	0.0468093	0.748666	0.430333	0.141857	0.11093	1.2643	2.23705	2.24097	2.08299	2.00901	2.0779	2.1009	2.37401	2.44796	2.48892		2.16005	2.16202
7.55729	7.59624	7.59827	7.6583	7.81031	7.87826	7.57732	7.48624			7.58628	7.47926	7.32607	7.37905	7.58727	7.7453	7.89612	8.00807	7.55727	0.737629	1.45199	1.19208	1.00514	0.881695	0.840706	1.20846	0.968606			0.739839	0.443839	0.128646	0.0488958	0.737571	0.415439	0.125411	0.0953247	1.25356	2.235	2.246	2.08502	2.00599	2.08302	2.117	2.37195	2.44803			2.15898	2.16299
7.62383	7.65172	7.65982	7.72767	7.88271	7.93879	7.65079	7.54153			7.65179	7.53894	7.34348	7.39121	7.65089	7.81376	7.92319	8.02303	7.61975	0.725903	1.4426	1.18134	0.996837	0.875831	0.841872	1.19374	0.970299			0.728028	0.439136	0.127958	0.0525542	0.726441	0.424317	0.125706	0.0735562	1.24651	2.23404	2.2451	2.08911	2.00411	2.0881	2.11807	2.36117	2.45426			2.15407	2.16092
7.6825	7.70257	7.71751	7.7746	7.93258	7.99453	7.70653	7.57869			7.70753	7.60544	7.37771	7.40588	7.71347	7.86754	7.93688	8.02498	7.67255	0.72114	1.44203	1.17367	0.988183	0.870287	0.83002	1.19127	0.997043			0.722923	0.438823	0.138392	0.0570816	0.722275	0.429724	0.122626	0.0718743	1.24159	2.23698	2.25194	2.09693	2.01193	2.09494	2.12296	2.3729	2.47284			2.15896	2.15505
7.75127	7.76028	7.77723	7.83519	7.98714	8.04518	7.76129				7.77329		7.51403		7.78127	7.92319	7.96607	8.08107	7.73424	0.724735	1.44588	1.17519	0.985047	0.852833	0.813885	1.20374				0.728156		0.188497		0.724193	0.437679	0.123299	0.0948403	1.24609	2.23904	2.25703	2.10801	2.02303	2.09097	2.11594	2.37897				2.16501
7.81488	7.82585	7.81033	7.86086	8.0104	8.08631	7.8298				7.8418	7.73438	7.49155	7.55717	7.84494	7.93966	7.98356	8.09531	7.79085	0.725934	1.45293	1.18076	0.982342	0.839172	0.796123	1.19994				0.729725	0.403237	0.125488	0.0742786	0.72508	0.434059	0.130438	0.0788393	1.25347	2.249	2.26301	2.10665	2.03705	2.07609	2.10274	2.37313				2.16703	2.15258
7.83876	7.88467	7.83464	7.88693	7.99926	8.10788	7.8847				7.86978	7.84029	7.5707	7.6887	7.86677	7.95232	7.98802	8.04781	7.84967	0.747015	1.45825	1.21868	0.990042	0.818455	0.783967	1.21248				0.756826	0.446257	0.162488	0.130721	0.738876	0.427395	0.116192	0.0532358	1.26171	2.27004	2.26399	2.11917	2.04053	2.08443	2.0851	2.38195				2.19503	2.15872
7.9101	7.93929	7.91608	7.95707	8.07301	8.1201	7.94528	7.79293			7.9401	7.93667	7.66781	7.73196	7.9391	8.00409	7.99153	8.10116	7.9033	0.734606	1.47147	1.19917	0.986736	0.813515	0.767397	1.21358	0.956719			0.736546	0.429445	0.142544	0.0841205	0.73445	0.422102	0.112372	0.070396	1.2723	2.25357	2.26601	2.10301	2.0425	2.07448	2.07091	2.38303	2.44801			2.17457	2.15304
7.97306	7.99578	7.97579	8.01442	8.07851	8.13917	8.00089	7.89842			8.00247	8.05421	7.82191	7.91666	8.0026	8.04649	8.00881	8.0411	7.96076	0.770588	1.47981	1.22265	0.983839	0.786486	0.755267	1.22178	0.956027			0.778492	0.460845	0.139022	0.091424	0.763688	0.446606	0.140219	0.0574561	1.28228	2.29488	2.26799	2.10503	2.03596	2.0766	2.05379	2.3879	2.4482			2.21587	2.17375
8.01448	8.02652	8.03152	8.04375	8.12037	8.14968	8.02248	7.93581	7.97015	7.96574	8.03698	8.10612	7.92897	7.9649	8.04803	8.04407	7.99459	8.04726	7.99042	0.764487	1.46357	1.22578	0.989402	0.797364	0.751555	1.21112	0.971808	0.744089	0.677177	0.762733	0.457873	0.123334	0.0681138	0.767236	0.40038	0.112722	0.0519704	1.26816	2.28295	2.26055	2.10698	2.03303	2.04404	2.04318	2.39399	2.46477	2.49287	2.49083	2.2029	2.15489
8.00606	8.07204			8.11298	8.12401	8.05007	8.01911	8.06903	8.0921	8.03606		8.00626	8.07518	8.04209	8.03006	8.006	8.08399	8.02606	0.764385	1.45572			0.793599	0.733101	1.21264	0.971765	0.771714	0.699242	0.767038		0.108562	0.0443133	0.762082	0.423913	0.126112	0.0454405	1.25412	2.2701	2.258			2.04401	2.058	2.40299	2.45404	2.48698	2.48298	2.19511
8.09382	8.16274	8.12374	8.11464	8.1756	8.19951	8.17988	8.17303		8.15019	8.10884	8.29588	8.15083	8.17595	8.14076	8.06197	8.02426	8.08008	8.1228	0.763266	1.47934	1.22261	0.986639	0.785711	0.744137	1.20458	0.983323		0.744862	0.761484	0.490647	0.121082	0.0522934	0.7664	0.449963	0.128987	0.0522235	1.28763	2.29549	2.264	2.108	2.02399	2.01789	2.01691	2.36296	2.4589		2.4701	2.21547	2.1561
8.15721	8.21374	8.17474	8.15877	8.21679	8.23482	8.24068	8.24363		8.33422	8.17402	8.35668	8.30537	8.42349	8.19885	8.09808	8.04191		8.17771	0.771046	1.46954	1.21682	0.968007	0.76648	0.726034	1.18742	0.984872		0.759134	0.768556	0.488382	0.138444	0.101839	0.774954	0.459427	0.13291		1.27591	2.2958	2.264	2.108	2.02301	2.01004	2.01103	2.36002	2.45204		2.47779	2.21387	2.16296
8.25225	8.24764	8.22624	8.20022	8.24824	8.2732	8.26314	8.31426		8.43697	8.24525	8.35911	8.41497	8.53897	8.25212	8.12561	8.05003		8.20412	0.726428	1.44992	1.20195	0.954836	0.75155	0.716388	1.18311	0.988936		0.75748	0.72842	0.456679	0.165953	0.113817	0.749613	0.446871	0.132663		1.25465	2.23398	2.25249	2.10501	2.02	2.007	2.00901	2.37297	2.44202		2.468	2.14198	2.18505
8.23284	8.28873	8.24989	8.2208	8.27978	8.29878	8.28074	8.32592	8.48024	8.55719	8.25884	8.41293	8.53089	8.65192	8.27477	8.18291			8.24483	0.748662	1.42597	1.19695	0.977427	0.778861	0.720737	1.19368	0.99695	0.852906	0.789452	0.753121	0.454859	0.182463	0.119675	0.745114	0.481593			1.22534	2.25492	2.24494	2.09994	2.02892	2.00385	2.00885	2.40002	2.46693	2.46888	2.44685	2.18091	2.15895
8.30377	8.35109	8.32445	8.28794	8.34406	8.36285	8.34424	8.40402	8.58532	8.65862	8.32964	8.49194	8.60581	8.72975	8.33994	8.2597			8.31473	0.746615	1.41592	1.18364	0.956986	0.759528	0.698157	1.18478	0.973732	0.860864	0.810053	0.74594	0.432715	0.164856	0.105621	0.748255	0.508998			1.21298	2.24926	2.23989	2.09581	2.023	1.99211	1.99687	2.40164	2.46113	2.45919	2.43374	2.1743	2.15562
8.33913	8.40111	8.34512	8.28511		8.31014	8.4011	8.45117	8.64607	8.73309	8.35914	8.53506	8.64308	8.76408	8.38313	8.29218			8.34812	0.759198	1.41074	1.21492	0.953148		0.708144	1.16753	0.982111	0.895322	0.828113	0.756433	0.418283	0.152223	0.0932249	0.762675	0.486915			1.21154	2.30697	2.23499	2.13296	2.06898		2.03699	2.385	2.46698	2.46799	2.42199	2.23397	2.184
8.41487	8.46277	8.41486	8.3491		8.39344	8.45776	8.54574	8.68719	8.78654	8.43791	8.57089	8.69108	8.81217	8.45783	8.39466		8.39107	8.41778	0.741184	1.41106	1.20193	0.951807		0.721362	1.17343	0.993914	0.834668	0.846597	0.735194	0.42516	0.119512	0.0618183	0.748265	0.495		0.220665	1.21226	2.29061	2.23093	2.11274	2.05682		2.03298	2.38589	2.45686	2.4595	2.41392	2.2166	2.18394
8.48938	8.52855	8.48872				8.5221	8.60853	8.78745	8.83281	8.51576	8.64636	8.69821	8.82587	8.52791			8.48338	8.48459	0.735191	1.40931	1.17816				1.18269	0.980014	0.869602	0.84445	0.736666	0.379921	0.101032	0.0509342	0.734948			0.163181	1.20955	2.25906	2.22475	2.09151				2.37698	2.44483	2.418	2.40698	2.1841	2.17881
8.55296						8.57296	8.63298	8.80799	8.86997	8.59694	8.70896	8.70799	8.82	8.56997			8.59292		0.754127						1.19451	0.979271	0.866942	0.835716	0.750321	0.415435	0.1297	0.0575754	0.758804			0.154916		2.30797						2.376	2.43701	2.418	2.406	2.23496	2.17001
8.59287	8.63989	8.59699				8.63543	8.6424	8.82108	8.87221	8.61998	8.69238	8.71104	8.81696	8.62482	8.64287			8.58787	0.753377	1.42442	1.22344				1.19045	0.984935	0.863576	0.813677	0.748851	0.428279	0.130702	0.0534153	0.759245	0.431658			1.23198	2.29944	2.21507	2.10258				2.37108	2.44183	2.42801	2.41202	2.22841	2.20588
8.66583	8.71506	8.6801	8.68702	8.75302	8.77212	8.6724	8.67659	8.82808	8.88989	8.70157	8.72447	8.71406	8.81307	8.69412	8.71655	8.51123	8.63083	8.6611	0.76392	1.43823	1.19299	0.959558	0.740238	0.717613	1.20256	0.99472	0.853754	0.785659	0.761363	0.437002	0.136658	0.0546014	0.767189	0.42898	0.117304	0.0817703	1.23954	2.25283	2.22098	2.06796	2.04447	2.04424	2.0386	2.37785	2.42804	2.42898	2.41417	2.17889	2.19608
8.70408	8.76409	8.73109	8.73411	8.80015	8.82418	8.73706	8.70407	8.83202	8.88498	8.7281	8.74601	8.717	8.77003	8.74606	8.78814	8.61423	8.66922	8.71209	0.764398	1.44808	1.20367	0.974285	0.779452	0.746872	1.2147	1.00349	0.839131	0.769426	0.760109	0.420959	0.137034	0.050512	0.769925	0.429964	0.115188	0.0421021	1.24668	2.24499	2.22001	2.06601	2.01999	2.009	2.01999	2.37101	2.43	2.42801	2.42202	2.17399	2.19996
8.75262	8.81758	8.78472	8.79587	8.88694	8.93103	8.77364	8.74323	8.8412	8.87396	8.78468	8.75436	8.71908	8.79011	8.77963	8.86985	8.74669	8.79902	8.76661	0.768977	1.44895	1.21646	0.995027	0.809574	0.760022	1.21518	0.99133	0.810687	0.744165	0.765451	0.432115	0.139432	0.0516822	0.772708	0.455665	0.11986	0.0491136	1.25706	2.24098	2.22499	2.07094	2.01374	2.00709	2.01501	2.37796	2.429	2.43614	2.43313	2.16895	2.1748
8.80478	8.86719	8.8461	8.86931	8.96642	9.01863	8.82795	8.76306	8.85802	8.87094	8.84159	8.78415	8.72606	8.79898	8.83289	8.94233	8.89005	8.97069	8.81806	0.77365	1.45387	1.22256	1.03212	0.847433	0.789609	1.22071	0.986888	0.777932	0.72939	0.770458	0.455056	0.143698	0.0543666	0.777359	0.467275	0.138848	0.0528601	1.25803	2.23892	2.22408	2.06602	1.99196	2.01508	2.01632	2.37504	2.42911	2.44806	2.44432	2.16498	2.15804
8.84098	8.92196	8.89697	8.92996	9.03196	9.09395	8.87197	8.81197	8.859	8.868	8.86898	8.791	8.729	8.798	8.87397	9.00396	9.03091	9.14089	8.86697	0.768593	1.44969	1.21747	1.02555	0.848949	0.802482	1.21524	0.974788	0.776201	0.720636	0.767122	0.456739	0.142671	0.0546698	0.770405	0.446724	0.131815	0.0584064	1.25364	2.235	2.228	2.067	1.99	2.019	2.03099	2.377	2.434	2.451	2.45899	2.164	2.16
8.89672	8.98062	8.95759	8.99082	9.10891	9.17689	8.92263	8.83757	8.86515	8.86708	8.93171	8.83351	8.7432	8.80107	8.92568	9.06069	9.16416	9.28317	8.92265	0.751466	1.43771	1.20836	1.02953	0.867828	0.817424	1.2083	0.963243	0.765594	0.69614	0.752539	0.459097	0.143973	0.0552972	0.751435	0.452719	0.139217	0.0761884	1.24346	2.23195	2.23501	2.07007	1.972	2.02001	2.03809	2.38301	2.43399	2.46025	2.47714	2.16195	2.16093
8.95798	9.03308	9.00804	9.06002	9.18623	9.25236	8.97611	8.88577	8.87838	8.87466	8.99191	8.87698	8.76019	8.80715	8.98315	9.1193	9.26149	9.38151	8.97813	0.741618	1.42744	1.20169	1.02894	0.872618	0.827913	1.19369	0.948489	0.755191	0.688105	0.744505	0.446103	0.148396	0.0576306	0.740035	0.441632	0.151491	0.0918309	1.23239	2.22806	2.23619	2.07604	1.97219	2.02091	2.04611	2.38404	2.43313	2.48102	2.48902	2.15809	2.15506
9.0031	9.08309	9.0561	9.1071	9.24309	9.3151	9.02711	8.9211	8.89609	8.90507	9.03411	8.92212	8.76903	8.81402	9.0361	9.17909	9.28409	9.40509	9.03009	0.727249	1.42409	1.19671	1.02051	0.868838	0.834025	1.18518	0.948904	0.757985	0.703607	0.723546	0.434723	0.14956	0.0608862	0.73333	0.433439	0.151507	0.0890639	1.22284	2.231	2.245	2.07801	1.98102	2.01702	2.05101	2.38601	2.43901	2.482	2.49	2.16199	2.15799
9.06574	9.13561	9.11758	9.16957	9.29868	9.37258	9.09459	8.98163	8.95171		9.0988	8.99476	8.78939	8.82636	9.09475	9.23275	9.33811	9.45905	9.08365	0.720531	1.41837	1.18641	1.0095	0.855911	0.830953	1.17802	0.945526	0.754976		0.721434	0.436119	0.143185	0.0644109	0.721488	0.432443	0.125891	0.0617009	1.22164	2.23001	2.24607	2.08402	1.99111	2.02808	2.05799	2.39006	2.44205	2.48204		2.15605	2.15393
9.12828	9.18722	9.16715	9.21766	9.35549	9.42171	9.145	9.03528			9.1662	9.06007	8.82382	8.85963	9.15828	9.29611	9.34728	9.46306	9.13918	0.723224	1.4168	1.18164	0.996567	0.846707	0.821872	1.17863	0.942619			0.72439	0.409452	0.129712	0.0523237	0.723888	0.420379	0.13024	0.0583974	1.21591	2.23106	2.25215	2.08617	2.00026	2.03491	2.05691	2.39515	2.44606			2.16002	2.14804
9.18696	9.24297	9.21997	9.24798	9.37799	9.45398	9.19097	9.09396			9.22097	9.15494	8.90695	9.0259	9.21696	9.34697	9.35999	9.466	9.19297	0.726618	1.4201	1.18536	0.998249	0.840164	0.812795	1.17948	0.937993			0.728957	0.412268	0.139864	0.104658	0.726069	0.426726	0.136626	0.0559915	1.21833	2.234	2.259	2.094	2.01199	2.031	2.053	2.402	2.449			2.161	2.15
9.24759	9.29663	9.27246	9.30233	9.42315	9.48514	9.25649	9.1548			9.28057	9.25098	8.99503	9.11375	9.27764	9.35927	9.36705	9.469	9.24857	0.732555	1.42843	1.19348	0.99196	0.825892	0.790546	1.18361	0.944007			0.735681	0.411629	0.142476	0.107352	0.731105	0.423356	0.134446	0.0521946	1.22437	2.23706	2.26302	2.09207	2.02002	2.03195	2.05092	2.39911	2.45195			2.16012	2.14199
9.29794	9.35008	9.31211	9.33089	9.43664	9.49696	9.29823	9.2234			9.32885	9.33494	9.08374	9.09613	9.33194	9.38238	9.37106	9.469	9.29706	0.74243	1.43509	1.20133	0.99472	0.818645	0.774265	1.19095	0.961522			0.744297	0.402972	0.12791	0.0565032	0.741928	0.406173	0.124812	0.0508841	1.23585	2.24291	2.26496	2.09796	2.02202	2.02787	2.04385	2.40791	2.44802			2.1707	2.14106
9.34109	9.4001	9.36306	9.37204	9.46602	9.49503	9.35511	9.28812			9.36808	9.42412	9.21024	9.2403	9.37509	9.40002	9.37401	9.46899	9.34609	0.754876	1.44739	1.20946	1.00578	0.822091	0.768962	1.20235	0.971289			0.75246	0.433	0.125593	0.0520489	0.758422	0.39895	0.119384	0.0496822	1.24438	2.28499	2.26299	2.09599	2.023	2.02199	2.03697	2.40399	2.449			2.20299	2.14402
9.39048	9.45456	9.39648	9.39338	9.47546	9.51426	9.41661	9.35782	9.40712	9.4193	9.4135	9.49293	9.34769	9.40659	9.42756	9.41329	9.37706	9.46204	9.39458	0.764006	1.45549	1.22092	1.00501	0.817279	0.769845	1.20797	0.970829	0.774669	0.728069	0.763457	0.438961	0.121571	0.0513344	0.765099	0.393651	0.116196	0.0452847	1.2545	2.27693	2.25895	2.09293	2.02289	2.01902	2.021	2.399	2.44895	2.462	2.45395	2.1999	2.15292
9.4311	9.50195	9.43697	9.42574	9.51466	9.53683	9.46819	9.42733	9.50197	9.52943	9.45597	9.57129	9.49073	9.54217	9.4751	9.43749	9.38306	9.46699	9.44393	0.771938	1.46067	1.23045	1.01305	0.813868	0.770432	1.21201	0.976783	0.788328	0.717823	0.772327	0.45827	0.117758	0.0453742	0.772445	0.402951	0.115202	0.0402039	1.26014	2.27079	2.25494	2.087	2.01398	2.02096	2.02113	2.399	2.44506	2.46192	2.44998	2.19179	2.14613
9.48197	9.54597	9.48197	9.45998	9.54498	9.57498	9.52297	9.48896	9.59294	9.64193	9.50097	9.63096	9.61692	9.73488	9.52597	9.45999	9.43197	9.55894	9.48697	0.77137	1.46214	1.2327	1.01781	0.815139	0.777895	1.21571	0.988912	0.811326	0.745693	0.77266	0.464266	0.130142	0.0977771	0.770821	0.409026	0.0861882	0.0556303	1.25917	2.26101	2.252	2.087	2.013	2.019	2.027	2.399	2.448	2.458	2.449	2.18201	2.152
9.53361	9.59961	9.53054	9.50153	9.60261	9.62666	9.57462	9.5557	9.67497	9.76226	9.55159	9.69566	9.75647	9.8617	9.57765	9.4964		9.59531	9.53856	0.764308	1.45624	1.22553	1.02064	0.823133	0.785405	1.21238	0.998286	0.83111	0.778567	0.768704	0.433341	0.144549	0.0715758	0.760858	0.433045		0.122564	1.25506	2.25594	2.24294	2.08596	2.01093	2.02207	2.03226	2.39698	2.44895	2.45004	2.4369	2.17699	2.15396
9.58518	9.65088	9.57601	9.54616	9.65424	9.6816	9.62714	9.61448	9.75701	9.86786	9.60122	9.75079	9.8789	10.0031	9.63209	9.53046		9.62177	9.5862	0.757358	1.44871	1.21602	1.01547	0.820001	0.777231	1.20487	1.00431	0.856099	0.806121	0.763034	0.414986	0.144658	0.0972696	0.753094	0.450691		0.162417	1.24635	2.25094	2.23796	2.08291	2.00487	2.02821	2.05374	2.39481	2.44491	2.45298	2.42872	2.17585	2.15068
9.63911	9.6911	9.6221	9.59909	9.71115	9.70921	9.6791	9.68213	9.84916	9.95313	9.6571	9.78717	9.9201	10.0511	9.68211	9.59714		9.65693	9.64109	0.747681	1.43787	1.20564	1.008	0.817242	0.797679	1.19508	0.992645	0.870237	0.833131	0.751803	0.47767	0.153634	0.120004	0.745061	0.484068		0.197811	1.23372	2.24799	2.23598	2.07898	1.99901	2.03802	2.04207	2.386	2.44099	2.45196	2.41599	2.16899	2.13604
9.69466	9.74451	9.67562				9.73159	9.7508	9.9309	10.0186	9.70872	9.87355	9.96945	10.0963	9.73771	9.66874	9.48142	9.62139	9.68856	0.738123	1.42956	1.19432				1.18483	0.989976	0.88864	0.853972	0.742864	0.406951	0.13015	0.0810881	0.735205	0.487803	0.168263	0.15772	1.22521	2.24514	2.22692	2.06998				2.3839	2.43688	2.42994	2.40996	2.16416	2.15604
9.75019	9.78814	9.72821	9.70844	9.8185		9.78108	9.81766	10.0055	10.0728	9.7691	9.92008	10.0072	10.1241	9.79714	9.73121	9.51642	9.65444	9.73612	0.72841	1.42464	1.18372	0.979741	0.80492		1.17648	0.972223	0.880159	0.864131	0.7317	0.417858	0.113566	0.0518699	0.727292	0.475541	0.174831	0.157432	1.21823	2.25649	2.21987	2.06779	2.00108	2.04083		2.37585	2.42672	2.42504	2.40698	2.17651	2.15889
9.80497	9.84097	9.78397	9.77496	9.88796		9.83097	9.84798	10.03	10.11	9.81997	9.96997	10.018	10.129	9.84997	9.78697	9.53599	9.67499	9.78797	0.72796	1.42513	1.18029	0.970075	0.799843		1.17403	0.970031	0.870885	0.866509	0.734029	0.423297	0.11294	0.0458633	0.724132	0.431724	0.161937	0.145527	1.22072	2.23301	2.214	2.05801	2.005	2.033		2.369	2.41401	2.427	2.406	2.15401	2.154
9.85562	9.88264	9.83861	9.84069	9.95269		9.87459	9.8735	10.0483	10.1443	9.87564	10.0053	10.0231	10.127	9.89562	9.95519		9.80817	9.83559	0.734212	1.4298	1.1817	0.971802	0.799939		1.18655	0.973388	0.863421	0.856888	0.736858	0.423343	0.11722	0.0452762	0.733298	0.427378		0.159683	1.22611	2.23514	2.20893	2.05494	2.00196	2.02795		2.3589	2.40598	2.42894	2.40198	2.15119	2.15394
9.90792	9.93688	9.89012	9.89929	10.0114	10.0372	9.92488	9.9156	10.0746	10.1684	9.92997	10.0324	10.0301	10.124	9.94786	9.97214		9.82301	9.8859	0.741206	1.4407	1.19319	0.983153	0.811357	0.756497	1.19577	0.98664	0.859386	0.839557	0.740217	0.427084	0.118856	0.0449538	0.744092	0.41896		0.152444	1.23783	2.24687	2.20296	2.04998	1.99874	2.02417	2.06185	2.35096	2.40402	2.42374	2.39996	2.16676	2.14992
9.95008	9.97709	9.9411	9.9581	10.0761	10.0931	9.96507	9.94307	10.102	10.185	9.97409	10.051	10.034	10.124	9.98708	10.0241		9.86924	9.92708	0.748347	1.45081	1.20484	1.00109	0.804411	0.761362	1.20511	0.99394	0.860557	0.815234	0.74784	0.433654	0.118199	0.0446691	0.750573	0.421677		0.152025	1.25043	2.24099	2.20099	2.04899	1.987	2.032	2.055	2.34901	2.405	2.412	2.398	2.156	2.19201
9.99737	10.0285	9.99654	10.0136	10.1357	10.1578	10.0054	9.98133	10.1201	10.185	10.0234	10.0603	10.034	10.1249	10.0334	10.0678	9.88492	10.0052	9.9745	0.758116	1.46304	1.21658	1.01548	0.81083	0.768479	1.21682	0.993979	0.841344	0.788466	0.753592	0.430091	0.11732	0.0441322	0.763811	0.414314	0.0884311	0.0574351	1.26472	2.23396	2.19602	2.046	1.98493	2.03182	2.05484	2.354	2.40402	2.41306	2.3981	2.15493	2.19695
10.029	10.068	10.0422	10.0681	10.192	10.2244	10.0411	10.0096	10.1283	10.1807	10.057	10.0832	10.0341	10.114	10.0639	10.1373	9.96363	10.0234	10.0169	0.763652	1.47068	1.2256	1.02248	0.843632	0.800971	1.23208	0.991305	0.825628	0.769011	0.75963	0.404872	0.110656	0.0434893	0.768901	0.432399	0.102754	0.036431	1.27357	2.23093	2.19811	2.04602	1.97882	2.01685	2.04191	2.35389	2.40613	2.41813	2.40618	2.14893	2.19194
10.072	10.11	10.094	10.117	10.238	10.285	10.09	10.035	10.14	10.169	10.1	10.093	10.037	10.114	10.104	10.195	10.08	10.131	10.058	0.76817	1.47527	1.23052	1.03255	0.867181	0.816071	1.23259	0.98712	0.810049	0.76244	0.76494	0.417781	0.1087	0.04346	0.77249	0.450952	0.110451	0.0395714	1.28149	2.228	2.203	2.047	1.971	2.01	2.038	2.349	2.412	2.424	2.414	2.146	2.145
10.1096	10.1545	10.1337	10.1766	10.2946	10.3417	10.1403	10.0574	10.14	10.158	10.1425	10.1062	10.0431	10.1141	10.1416	10.2496	10.2024	10.2716	10.1065	0.76715	1.47743	1.23493	1.0376	0.874216	0.822184	1.22224	0.986905	0.801245	0.765795	0.76489	0.425931	0.110491	0.043557	0.770598	0.465845	0.114644	0.0501574	1.28336	2.22402	2.20606	2.04998	1.96193	2.00702	2.03801	2.34101	2.4151	2.43507	2.43417	2.144	2.14096
10.16	10.198	10.1939	10.2311	10.3441	10.3981	10.1702	10.0887	10.142	10.1583	10.1851	10.1266	10.0492	10.12	10.1948	10.3021	10.3231	10.4095	10.1479	0.757786	1.47624	1.2275	1.03443	0.872048	0.822359	1.22364	0.985501	0.790693	0.767959	0.75718	0.429004	0.112278	0.0466586	0.760182	0.445746	0.109213	0.0509059	1.27958	2.22584	2.21116	2.04805	1.95607	2.00907	2.03898	2.34202	2.42302	2.44118	2.44838	2.14391	2.13805
10.2032	10.2401	10.2322	10.2801	10.3932	10.4461	10.2221	10.1191	10.1411		10.2311	10.1511	10.056	10.12	10.2302	10.3491	10.4132	10.5182	10.1881	0.745395	1.46778	1.22122	1.02715	0.862798	0.815745	1.21111	0.979883	0.781238		0.746282	0.414792	0.115212	0.0487721	0.746324	0.415608	0.109813	0.0568499	1.27329	2.21899	2.21801	2.05001	1.959	2.01199	2.03799	2.34303	2.42401	2.44905		2.13998	2.13999
10.2505	10.2795	10.2794	10.3155	10.4375	10.4874	10.2497	10.1564			10.2726	10.1857	10.0622	10.1221	10.2845	10.3925	10.4763	10.5636	10.2315	0.735333	1.45991	1.20939	1.0165	0.856317	0.80539	1.21152	0.975133			0.738104	0.403729	0.115868	0.0493407	0.735792	0.417897	0.116524	0.0686921	1.26444	2.215	2.22011	2.05309	1.95806	2.00902	2.03599	2.35199	2.42812			2.13499	2.137
10.2961	10.321	10.313	10.3586	10.4776	10.5256	10.3122	10.1909			10.321	10.2424	10.0763	10.1293	10.3272	10.4392	10.5024	10.6184	10.275	0.725314	1.45324	1.20279	1.00376	0.841523	0.789982	1.19845	0.982287			0.726515	0.397903	0.115655	0.046801	0.72653	0.418809	0.128694	0.100943	1.25566	2.21502	2.22906	2.06113	1.96313	2.01098	2.03483	2.35087	2.43819			2.13404	2.13702
[truncated: 64 more columns]
