# Supplementary material for: Kinematic Validation of a Multi-Kinect v2 Instrumented 10-Meter Walkway for Quantitative Gait Assessments
Source: PLoS One. 2015 Oct 13;10(10):e0139913. doi: 10.1371/journal.pone.0139913 (PMC4603795; doi:10.1371/journal.pone.0139913)
Supplement: S1 Data — (ZIP) [file pone.0139913.s001.zip › S1_Data/pp14_trial1.xls]

## Sheet: Sheet1
Kinect(x) SpineBase	Kinect(x) Head	Kinect(x) ShoulderLeft	Kinect(x) ElbowLeft	Kinect(x) WristLeft	Kinect(x) HandLeft	Kinect(x) ShoulderRight	Kinect(x) ElbowRight	Kinect(x) WristRight	Kinect(x) HandRight	Kinect(x) HipLeft	Kinect(x) KneeLeft	Kinect(x) AnkleLeft	Kinect(x) FootLeft	Kinect(x) HipRight	Kinect(x) KneeRight	Kinect(x) AnkleRight	Kinect(x) FootRight	Kinect(x) SpineShoulder	Kinect(y) SpineBase	Kinect(y) Head	Kinect(y) ShoulderLeft	Kinect(y) ElbowLeft	Kinect(y) WristLeft	Kinect(y) HandLeft	Kinect(y) ShoulderRight	Kinect(y) ElbowRight	Kinect(y) WristRight	Kinect(y) HandRight	Kinect(y) HipLeft	Kinect(y) KneeLeft	Kinect(y) AnkleLeft	Kinect(y) FootLeft	Kinect(y) HipRight	Kinect(y) KneeRight	Kinect(y) AnkleRight	Kinect(y) FootRight	Kinect(y) SpineShoulder	Kinect(z) SpineBase	Kinect(z) Head	Kinect(z) ShoulderLeft	Kinect(z) ElbowLeft	Kinect(z) WristLeft	Kinect(z) HandLeft	Kinect(z) ShoulderRight	Kinect(z) ElbowRight	Kinect(z) WristRight	Kinect(z) HandRight	Kinect(z) HipLeft	Kinect(z) KneeLeft
0.069	0.11	0.108	0.0820004	0.157	0.174	0.123	0.092	0.158	0.162001	0.105	0.066	0.019	0.110998	0.101	0.049	0.0060004	0.0869996	0.0890004	0.87913	1.61086	1.34272	1.12739	0.87715	0.82417	1.33949	1.11066	0.85188	0.79999	0.87792	0.4995	0.13078	0.0479905	0.87887	0.48987	0.157641	0.0703408	1.39545	2.272	2.257	2.107	2.055	2.053	2.062	2.402	2.446	2.44	2.421	2.212	2.183
0.069	0.112935	0.108	0.0849354	0.157	0.171065	0.123	0.092	0.158	0.165914	0.107935	0.066	0.019	0.0992582	0.101	0.049	0.00893544	0.0840646	0.0919354	0.87913	1.61163	1.34289	1.12824	0.877023	0.825853	1.33938	1.11062	0.851948	0.801751	0.878028	0.500831	0.131318	0.0515223	0.878831	0.491269	0.165664	0.0762207	1.39543	2.272	2.25602	2.107	2.05402	2.053	2.06298	2.402	2.446	2.44	2.42296	2.21102	2.183
0.069	0.113	0.111959	0.085	0.157	0.171	0.12399	0.092	0.158	0.166	0.108	0.066	0.019	0.101969	0.104959	0.049	0.009	0.084	0.092	0.879071	1.61162	1.3436	1.128	0.87704	0.824475	1.33927	1.11097	0.852237	0.780628	0.877951	0.500108	0.130825	0.0492641	0.8788	0.491231	0.167463	0.0777654	1.39575	2.272	2.256	2.10898	2.054	2.053	2.063	2.40497	2.446	2.44	2.41211	2.211	2.183
0.069	0.113005	0.112005	0.085	0.16	0.173995	0.127	0.0950177	0.158005		0.108	0.066	0.016	0.102005	0.106	0.049	0.00900707	0.0870053	0.092	0.87893	1.61064	1.34333	1.12907	0.877318	0.823474	1.33914	1.10748	0.848828		0.87789	0.5002	0.133696	0.0499174	0.87862	0.491467	0.156885	0.0691371	1.39576	2.272	2.256	2.109	2.054	2.052	2.062	2.404	2.445	2.44		2.211	2.183
0.069	0.115945	0.114945	0.085	0.16	0.171055	0.127	0.104816	0.160945		0.108	0.066	0.016	0.104945	0.106	0.049	0.0129262	0.0899447	0.092	0.879028	1.60993	1.34387	1.12876	0.876446	0.825865	1.3394	1.07835	0.825322		0.877959	0.499964	0.131599	0.0484869	0.878767	0.490007	0.148586	0.0619552	1.39603	2.272	2.25502	2.10802	2.054	2.052	2.06298	2.404	2.445	2.43902		2.211	2.183
0.069	0.117979	0.115	0.085	0.16	0.171	0.127	0.105	0.166938		0.10899	0.066	0.016	0.106979	0.106	0.049	0.00904108	0.09	0.0949692	0.878951	1.6098	1.34381	1.12876	0.877103	0.824871	1.33897	1.07756	0.821079		0.877841	0.499821	0.128145	0.0468467	0.87874	0.490029	0.149855	0.0630473	1.39677	2.272	2.25797	2.108	2.054	2.052	2.063	2.404	2.445	2.43702		2.21397	2.183
0.069006	0.118006	0.115006	0.085006	0.16	0.171	0.131	0.105008	0.166		0.109	0.066	0.016006	0.102028	0.106	0.048998	0.00899799	0.09	0.095006	0.878889	1.61046	1.34389	1.12986	0.873728	0.823939	1.33892	1.0772	0.821388		0.877829	0.500146	0.128902	0.0487232	0.87862	0.490597	0.150362	0.0634503	1.39635	2.272	2.258	2.108	2.054	2.052	2.063	2.403	2.445	2.433		2.214	2.183
0.0719354	0.120935	0.117935	0.0879354	0.16	0.171	0.131	0.108914	0.166		0.109	0.066	0.0189354	0.115699	0.106	0.0480215	0.00802152	0.09	0.0979354	0.878606	1.61068	1.34333	1.12904	0.872761	0.823353	1.33841	1.07656	0.820607		0.877429	0.498125	0.129947	0.0502856	0.878483	0.488956	0.156025	0.0684498	1.39549	2.27102	2.25702	2.10702	2.05302	2.052	2.063	2.403	2.44304	2.433		2.214	2.183
0.072	0.123969	0.120969	0.0909693	0.163959	0.176939	0.131	0.109	0.166		0.111969	0.066	0.019	0.11402	0.106	0.048	0.0119591	0.09	0.100969	0.878273	1.60968	1.34358	1.12803	0.871869	0.82427	1.33817	1.07654	0.820976		0.877044	0.498614	0.129495	0.0476872	0.878223	0.489177	0.157744	0.0691242	1.39413	2.271	2.25601	2.10601	2.05201	2.05398	2.06003	2.403	2.443	2.433		2.21301	2.183
0.072	0.124	0.121	0.091	0.163	0.177	0.134	0.109	0.165		0.112	0.0689999	0.019	0.107	0.106	0.0509999	0.012	0.089	0.105	0.87824	1.61025	1.34369	1.128	0.8735	0.82314	1.33833	1.07703	0.82179		0.87702	0.49904	0.13214	0.04701	0.87818	0.48917	0.15293	0.0634302	1.39454	2.271	2.256	2.106	2.052	2.051	2.06	2.402	2.443	2.43		2.213	2.182
0.072	0.132842	0.121	0.097877	0.163982	0.181912	0.139895	0.111947	0.167947		0.112	0.0719473	0.0229297	0.115842	0.108947	0.051	0.012	0.0919473	0.105	0.878083	1.60931	1.34346	1.12748	0.873225	0.823425	1.33719	1.07649	0.821201		0.876941	0.501192	0.131285	0.0479531	0.877974	0.489249	0.15016	0.0618188	1.39468	2.271	2.25305	2.106	2.05004	2.05395	2.06196	2.40004	2.44202	2.42902		2.213	2.18102
0.0749704	0.133	0.124961	0.098	0.164	0.177049	0.14	0.112	0.168	0.166059	0.112	0.072	0.0190395	0.112039	0.109	0.051	0.012	0.0910099	0.105	0.877654	1.60894	1.34296	1.12763	0.873864	0.820519	1.33713	1.07642	0.82121	0.766899	0.876435	0.499428	0.130319	0.0477522	0.877643	0.489715	0.149169	0.0616415	1.39412	2.27001	2.253	2.10402	2.05	2.054	2.06002	2.4	2.442	2.429	2.41198	2.213	2.181
0.075	0.135008	0.125007	0.101004	0.167005	0.184	0.143	0.112004	0.168	0.172	0.112005	0.0820081	0.0190054	0.109004	0.109	0.051	0.012	0.0900013	0.108005	0.877369	1.60885	1.34205	1.12857	0.874435	0.820333	1.33567	1.07576	0.82105	0.772668	0.876109	0.501751	0.130082	0.0456709	0.877409	0.48985	0.148995	0.0610745	1.39316	2.27	2.256	2.10399	2.048	2.053	2.058	2.399	2.442	2.429	2.41	2.213	2.178
0.075	0.140876	0.129897	0.103938	0.170918	0.184	0.143	0.114938	0.168	0.172	0.115918	0.0878763	0.0229175	0.111938	0.109	0.051	0.012	0.0909794	0.111918	0.8769	1.60695	1.33925	1.12867	0.871091	0.822181	1.33566	1.07535	0.821168	0.771563	0.875611	0.502328	0.131549	0.046287	0.876999	0.48984	0.152281	0.0643117	1.39142	2.27	2.25306	2.0991	2.04702	2.05202	2.058	2.399	2.44102	2.429	2.41	2.21202	2.17506
0.075	0.14694	0.13	0.10598	0.171	0.17905	0.14696	0.115	0.168	0.16903	0.116	0.0909698	0.023	0.112	0.109	0.051	0.012	0.091	0.11497	0.876068	1.6055	1.33746	1.12901	0.87102	0.82121	1.33509	1.07476	0.820923	0.768372	0.874976	0.501211	0.131184	0.0460624	0.875931	0.489632	0.15234	0.0642909	1.39129	2.27	2.25102	2.099	2.04304	2.052	2.05602	2.39702	2.441	2.429	2.41099	2.212	2.17401
0.0779991	0.153998	0.134999	0.106	0.169001	0.185998	0.149999	0.116999	0.169999	0.178997	0.118999	0.0979979	0.023	0.112	0.111999	0.051	0.012	0.091	0.121998	0.87504	1.60428	1.33788	1.12874	0.87227	0.82033	1.33414	1.08349	0.822649	0.76877	0.87394	0.50243	0.13106	0.0455701	0.87495	0.48859	0.15162	0.0637602	1.38844	2.269	2.249	2.093	2.043	2.049	2.054	2.396	2.437	2.425	2.407	2.211	2.172
0.0809418	0.156942	0.137942	0.106981	0.171942	0.185019	0.152942	0.117	0.17		0.121942	0.105845	0.023	0.112	0.118864	0.0578642	0.012	0.091	0.124942	0.874618	1.6034	1.33965	1.12816	0.86972	0.809779	1.33388	1.08209	0.821179		0.873636	0.505843	0.130982	0.0454327	0.87444	0.488649	0.151414	0.0636816	1.38705	2.26802	2.24802	2.09202	2.04594	2.04508	2.05106	2.39502	2.437	2.425		2.21002	2.16514
0.0879281	0.170856	0.149877	0.113928	0.177938	0.190938	0.162897	0.125908	0.173959		0.127938	0.106	0.023	0.11101	0.120979	0.0629487	0.0149692	0.0939692	0.133908	0.874333	1.60151	1.33977	1.12417	0.869789	0.81051	1.33254	1.07873	0.822813		0.873076	0.506088	0.134523	0.0492504	0.87444	0.490293	0.143839	0.0560887	1.38707	2.26503	2.24602	2.08507	2.04402	2.04203	2.04803	2.39203	2.43007	2.42401		2.20802	2.165
0.0930069	0.180022	0.153022	0.117034	0.180008	0.193003	0.169025	0.132011	0.177007	0.191008	0.136004	0.111006	0.026	0.112994	0.126012	0.0720193	0.0149986	0.096	0.144026	0.8734	1.60349	1.3401	1.12435	0.864966	0.811903	1.33171	1.07231	0.823613	0.758592	0.87211	0.506889	0.13329	0.04736	0.87356	0.487816	0.143273	0.0551873	1.38695	2.25999	2.24299	2.08299	2.04299	2.038	2.04399	2.38899	2.42799	2.42199	2.4	2.198	2.16
0.0978922	0.195655	0.168655	0.141461	0.185871	0.194957	0.186612	0.139828	0.181892	0.196871	0.138935	0.114914	0.026	0.109086	0.134806	0.0856982	0.0140216	0.096	0.16259	0.873341	1.6023	1.3407	1.10226	0.86178	0.80692	1.33007	1.07203	0.825498	0.760283	0.871885	0.506479	0.13329	0.0473404	0.873746	0.48508	0.138084	0.0532918	1.38613	2.25413	2.23713	2.07811	2.03419	2.03604	2.04009	2.37922	2.42115	2.41711	2.39706	2.19702	2.15902
0.109878	0.212828	0.182858	0.14497	0.18798	0.205889	0.192939	0.149899	0.194868	0.215808	0.145929	0.11698	0.026	0.10999	0.145889	0.117676	0.0179595	0.0999595	0.174878	0.871865	1.602	1.34007	1.10257	0.861571	0.806642	1.32977	1.07122	0.825382	0.759865	0.870752	0.503401	0.133062	0.0464491	0.871929	0.494958	0.136317	0.0541607	1.3843	2.24707	2.23502	2.07602	2.03202	2.03105	2.03901	2.37702	2.41803	2.41205	2.39007	2.1871	2.15405
0.11201	0.220033	0.189023	0.152022	0.194014	0.206015	0.203022	0.153015	0.20102	0.224023	0.149011	0.115005	0.023	0.108995	0.146015	0.137059	0.0220204	0.0980013	0.181024	0.872333	1.59983	1.34202	1.11876	0.858578	0.801258	1.33035	1.07298	0.826691	0.757995	0.870653	0.504384	0.136353	0.0494259	0.872893	0.492419	0.128959	0.054852	1.38481	2.24199	2.23199	2.07399	2.019	2.02599	2.02899	2.368	2.41699	2.40999	2.391	2.18599	2.151
0.119842	0.245486	0.206644	0.168664	0.204782	0.217763	0.219664	0.164763	0.216683	0.241644	0.157822	0.118921	0.023	0.105079	0.157763	0.18209	0.0376834	0.0989802	0.199624	0.874624	1.5976	1.34306	1.1097	0.857423	0.800084	1.33083	1.07506	0.827396	0.762176	0.872944	0.50735	0.138663	0.0539388	0.875105	0.491283	0.135949	0.0563987	1.38471	2.23612	2.22612	2.0642	2.01704	2.01816	2.0241	2.36506	2.40916	2.40412	2.39198	2.17914	2.15002
0.129889	0.255889	0.219855	0.171967	0.216866	0.230855	0.235822	0.174889	0.223922	0.2509	0.165911	0.120978	0.0210223	0.107967	0.162944	0.214644	0.0686547	0.115811	0.2178	0.874363	1.59533	1.34308	1.11261	0.869682	0.803392	1.33158	1.07756	0.829506	0.768529	0.872199	0.509091	0.139481	0.0524577	0.875328	0.491092	0.136545	0.059535	1.38324	2.23204	2.22303	2.05906	2.01601	2.01009	2.02004	2.36006	2.40504	2.40202	2.38804	2.17208	2.14604
0.140998	0.273997	0.240997	0.190997	0.227998	0.240999	0.248998	0.194997	0.245997	0.264998	0.178998	0.124	0.021	0.108	0.175998	0.251995	0.0939965	0.158994	0.231998	0.87355	1.59343	1.34283	1.09724	0.857142	0.8021	1.33241	1.07614	0.82875	0.763791	0.87109	0.50777	0.13884	0.0519701	0.87483	0.497959	0.148188	0.0687387	1.38378	2.224	2.224	2.056	2.009	2.01	2.016	2.355	2.402	2.394	2.387	2.168	2.144
0.153723	0.298467	0.261552	0.204701	0.243659	0.257637	0.26368	0.205765	0.256765	0.282616	0.191723	0.129872	0.0249147	0.108979	0.187744	0.286254	0.153699	0.234358	0.253531	0.873159	1.5916	1.34205	1.0944	0.864353	0.802726	1.32928	1.07432	0.83242	0.781455	0.870229	0.509238	0.141414	0.0533499	0.874889	0.505457	0.144471	0.0600396	1.38115	2.22009	2.22204	2.05502	2.00802	2.00413	2.01404	2.35696	2.40102	2.394	2.39483	2.16311	2.14204
0.170831	0.324742	0.281802	0.233713	0.264792	0.277802	0.291722	0.224812	0.285713	0.297851	0.211802	0.146831	0.0289604	0.123851	0.203841	0.326604	0.209455	0.292435	0.282713	0.872992	1.58946	1.33834	1.09359	0.859649	0.801601	1.32775	1.07432	0.82951	0.787701	0.869547	0.514319	0.150044	0.0686472	0.875207	0.511976	0.157806	0.0683747	1.37737	2.21703	2.21606	2.05104	2.008	2.004	2.01004	2.35403	2.39407	2.38311	2.39698	2.16003	2.14002
0.196003	0.347007	0.314004	0.254004	0.296003	0.308005	0.319003	0.242003	0.304004	0.316003	0.237002	0.154002	0.0290013	0.123	0.226004	0.363006	0.281017	0.358021	0.305005	0.872459	1.58465	1.34037	1.0928	0.859219	0.80065	1.32676	1.07677	0.821401	0.784771	0.869219	0.51087	0.14884	0.0658489	0.874529	0.517801	0.169636	0.0772789	1.37194	2.216	2.216	2.051	2.004	2	2.003	2.351	2.392	2.384	2.398	2.158	2.137
0.209728	0.377398	0.329689	0.27067	0.310709	0.330553	0.332728	0.255728	0.323612	0.329728	0.246806	0.160864	0.0348835	0.121039	0.24365	0.389476	0.358466	0.453116	0.325592	0.868606	1.58026	1.33271	1.08882	0.854141	0.799532	1.32512	1.07363	0.868938	0.789977	0.865474	0.510448	0.14937	0.0609275	0.870647	0.521369	0.15346	0.0722202	1.36861	2.21404	2.21796	2.04512	2.00204	2.00196	2.00496	2.35002	2.39004	2.38008	2.39604	2.158	2.13798
0.231781	0.409681	0.358711	0.298721	0.341691	0.366642	0.364681	0.289662		0.360691	0.271751	0.174861	0.0399502	0.11605	0.264791	0.428612	0.433263	0.521333	0.356691	0.865421	1.57428	1.33163	1.07881	0.860446	0.795619	1.32191	1.07177		0.776526	0.861786	0.515509	0.157389	0.0651664	0.867996	0.515351	0.159763	0.0754565	1.36401	2.21697	2.21701	2.04203	1.99903	1.99804	1.99213	2.35099	2.38505		2.39006	2.15602	2.13701
0.258002	0.432004	0.399002	0.324004	0.379003	0.392004	0.384003	0.312002	0.368	0.373001	0.299002	0.192001	0.0460008	0.113	0.291003	0.456004	0.509007	0.623007	0.379003	0.857969	1.56884	1.3209	1.06844	0.852759	0.79093	1.31702	1.06391	0.81639	0.76354	0.855059	0.52415	0.170151	0.0736706	0.859979	0.511626	0.157951	0.0925616	1.35735	2.219	2.217	2.042	1.997	1.995	1.994	2.352	2.388	2.42	2.404	2.161	2.134
0.282444	0.470133	0.420511	0.361155	0.412244	0.430133	0.409422	0.333511	0.370933	0.3818	0.318555	0.203733	0.0538221	0.113	0.318377	0.497066	0.576466	0.693399	0.414199	0.852162	1.55966	1.31506	1.06517	0.844165	0.786657	1.31247	1.05928	0.820536	0.760851	0.849624	0.528276	0.177297	0.0793606	0.853918	0.474279	0.171062	0.109074	1.3487	2.21704	2.217	2.04493	1.99016	1.99011	1.99107	2.35689	2.388	2.41902	2.40791	2.15709	2.13693
0.326574	0.506652	0.460613	0.405574	0.450632	0.468632	0.454565	0.373613	0.395758	0.410719	0.372478	0.2347	0.0668742	0.113	0.361584	0.5287	0.659207	0.783139	0.454613	0.840671	1.55165	1.30557	1.05391	0.843158	0.780549	1.29809	1.04795	0.826998	0.751075	0.835992	0.533975	0.190413	0.0898785	0.845026	0.520074	0.16013	0.106746	1.34037	2.21898	2.21799	2.045	1.99297	1.98703	1.98803	2.35205	2.38602	2.41009	2.41196	2.16294	2.13304
0.347021	0.533021	0.482024	0.431022	0.477013	0.496022	0.485022	0.395023	0.42802	0.437014	0.385023	0.252014	0.0740062	0.113003	0.386018	0.552028	0.688035	0.812031	0.479024	0.837776	1.54759	1.30644	1.05056	0.831804	0.770607	1.28507	1.0386	0.818082	0.742281	0.834925	0.535899	0.197244	0.0958735	0.839597	0.518533	0.164794	0.117834	1.33843	2.216	2.22	2.045	1.991	1.98901	1.993	2.355	2.385	2.409	2.414	2.158	2.131
0.393084	0.580065	0.535928	0.479045	0.506415	0.544045	0.534026	0.445987	0.472123	0.468376	0.435987	0.283376	0.0877272	0.119864	0.426201	0.613772	0.765461	0.880636	0.530967	0.829073	1.54213	1.2949	1.05753	0.81872	0.764237	1.28598	1.04003	0.821473	0.745545	0.824899	0.534302	0.205378	0.103547	0.832923	0.480261	0.128394	0.082326	1.3313	2.22286	2.22392	2.0499	1.98806	2.00273	1.99006	2.355	2.39186	2.4041	2.41302	2.16094	2.13002
0.436557	0.623557	0.574608	0.51365	0.549557	0.574691	0.56568	0.494505	0.495763		0.473619	0.322598	0.107794	0.132866	0.477474	0.64568	0.759082	0.872103	0.56367	0.83079	1.54064	1.29371	1.04885	0.802219	0.757509	1.28353	1.03061	0.819551		0.826452	0.525996	0.207727	0.106095	0.83475	0.524056	0.157767	0.0943969	1.32999	2.22201	2.2339	2.05396	1.99295	2.0129	1.99297	2.36193	2.39596	2.40994		2.16595	2.12703
0.473004	0.654004	0.626003	0.548004	0.599002	0.613003	0.619003	0.520004	0.553004		0.512004	0.371005	0.139004	0.255004	0.511004	0.689003	0.757	0.871	0.617003	0.830431	1.54427	1.29952	1.05034	0.829681	0.77212	1.2833	1.03961	0.826669		0.822331	0.52855	0.222111	0.180451	0.8378	0.482853	0.15708	0.0947401	1.3362	2.223	2.238	2.058	1.999	1.992	1.99	2.368	2.395	2.408		2.163	2.127
0.532666	0.708776	0.667082	0.594951	0.626388	0.648213	0.660082	0.574776	0.603863		0.571666	0.431644	0.191819	0.308797	0.565776	0.727147	0.759934	0.871	0.65906	0.84071	1.55195	1.30455	1.05308	0.847257	0.77255	1.29265	1.04292	0.815803		0.837961	0.529978	0.229779	0.189371	0.842828	0.519178	0.160083	0.0957573	1.34201	2.223	2.24289	2.06387	2.00291	1.98907	1.99196	2.37485	2.40283	2.41387		2.16202	2.12015
0.587472	0.75456	0.714541	0.635609	0.67057	0.682668	0.70259	0.635414	0.643619	0.644492	0.627463	0.505287	0.259345	0.377336	0.621463	0.753746	0.773863	0.879912	0.706541	0.847832	1.5609	1.31251	1.0735	0.857909	0.786146	1.2984	1.04318	0.814174	0.743746	0.845816	0.531099	0.238565	0.19866	0.84906	0.500185	0.164101	0.0926113	1.34942	2.22201	2.24795	2.06499	2.01389	1.99098	1.99398	2.38688	2.41092	2.42192	2.42497	2.16497	2.11208
0.624993	0.776996	0.749993	0.664995	0.700994	0.715994	0.733994	0.669994	0.69799	0.69799	0.667992	0.582986	0.327987	0.445987	0.654994	0.776996	0.777999	0.881	0.732995	0.855589	1.56756	1.32216	1.07842	0.8557	0.796078	1.3068	1.05	0.816879	0.749139	0.854208	0.535269	0.248158	0.209188	0.856059	0.492171	0.1637	0.0904404	1.35618	2.226	2.251	2.074	2.015	1.995	1.997	2.393	2.416	2.424	2.424	2.168	2.109
0.67207	0.823089	0.784322	0.71207	0.736302	0.751302	0.784011	0.722953	0.739186	0.744089	0.709186	0.626147	0.364283	0.479341	0.705011	0.794651	0.782903	0.884922	0.776147	0.865112	1.57713	1.33019	1.10483	0.850346	0.796914	1.32234	1.06408	0.845681	0.765389	0.863948	0.499095	0.221909	0.183419	0.865013	0.492013	0.162759	0.088567	1.36674	2.2309	2.25198	2.07204	2.01892	1.99598	1.99798	2.39692	2.41796	2.43381	2.42596	2.17388	2.11096
0.722503	0.864593	0.839454	0.743692	0.782543	0.792593	0.806781	0.760632	0.803364	0.807374	0.766434	0.707195	0.449156	0.566136	0.748573	0.808861	0.796861	0.893911	0.820563	0.870904	1.58717	1.34048	1.10513	0.871734	0.809633	1.32606	1.0651	0.802588	0.762433	0.871665	0.502766	0.221845	0.1839	0.868635	0.48902	0.154651	0.0772927	1.37829	2.231	2.25497	2.07398	2.01504	1.99402	2.00097	2.39997	2.41998	2.42212	2.42402	2.17202	2.10704
0.76001	0.900009	0.86101	0.784008	0.818007	0.831007	0.859006	0.813009	0.863011	0.873014	0.79701	0.779013	0.532021	0.648002	0.799007	0.821004	0.8	0.893999	0.84601	0.878032	1.59667	1.34246	1.11228	0.872003	0.819051	1.34409	1.08361	0.840254	0.769763	0.879052	0.49476	0.203175	0.166363	0.875861	0.48186	0.153519	0.0756682	1.38465	2.232	2.254	2.074	2.019	1.992	1.998	2.395	2.426	2.437	2.426	2.176	2.114
0.808894	0.944004	0.909894	0.826048	0.855159	0.869137	0.889314	0.857004	0.917761	0.945362	0.848827	0.847451	0.63761	0.655823	0.834203	0.841535	0.799022	0.889111	0.896849	0.887789	1.60388	1.35423	1.11637	0.885632	0.82611	1.34961	1.09948	0.862389	0.786618	0.889904	0.495386	0.176944	0.0792419	0.883096	0.483669	0.149305	0.0664291	1.3946	2.232	2.24813	2.074	2.01802	1.98907	1.99898	2.40185	2.43187	2.43504	2.43187	2.17502	2.12085
0.838712	0.965792	0.935752	0.844822	0.878772	0.904653	0.941484	0.897603	0.977415	1.00938	0.870792	0.915336	0.739999	0.809463	0.880544	0.860812	0.79702	0.866228	0.920772	0.891356	1.60478	1.35874	1.11873	0.892762	0.829607	1.35142	1.10131	0.88488	0.808138	0.892625	0.489341	0.148925	0.0554683	0.888884	0.487007	0.145081	0.0600518	1.39795	2.232	2.248	2.07202	2.018	1.99197	1.99306	2.39804	2.43497	2.43896	2.42804	2.17401	2.12892
0.890979	1.02198	0.982981	0.902976	0.933978	0.943984	0.974987	0.954977	1.03898	1.07397	0.926977	0.999966		0.910959	0.919984	0.883991	0.822989	0.907983	0.973978	0.89157	1.60823	1.35786	1.11627	0.877726	0.833498	1.34928	1.1066	0.889438	0.813038	0.89383	0.496127		0.0647361	0.88773	0.479883	0.132595	0.055002	1.397	2.228	2.242	2.073	2.019	1.986	1.994	2.4	2.436	2.431	2.428	2.169	2.121
0.971472	1.10448	1.06449	0.972542	1.01454	1.02263	1.06174	1.05145	1.15733	1.19837	1.00351	1.13148	1.1085	1.1972	1.00753	0.959343		0.925418	1.05157	0.890005	1.60444	1.35431	1.11472	0.897137	0.839681	1.34819	1.10025	0.891889	0.820096	0.892902	0.551035	0.167876	0.0862392	0.885349	0.534126		0.0660403	1.39497	2.21411	2.23604	2.07494	2.01602	1.98203	1.98307	2.39296	2.43794	2.4261	2.41112	2.15511	2.1359
1.011	1.13	1.1	1.01	1.06	1.07	1.115	1.097	1.196	1.257	1.044	1.2	1.252	1.361	1.047	0.979		1.032	1.09	0.8849	1.59971	1.34868	1.10744	0.87594	0.81934	1.33818	1.09697	0.89366	0.82236	0.88525	0.50373	0.12347	0.0581201	0.88281	0.56015		0.237279	1.38956	2.224	2.238	2.074	2.017	1.984	1.984	2.392	2.434	2.423	2.405	2.166	2.12
1.06087	1.18378	1.15085	1.06476	1.10596	1.11889	1.159	1.14785	1.25858	1.31176	1.09191	1.25182	1.31556	1.43238	1.09785	1.01616			1.14182	0.875884	1.59063	1.34044	1.1015	0.871432	0.817218	1.32807	1.08814	0.887236	0.813902	0.876019	0.559867	0.181885	0.122099	0.874234	0.558351			1.37823	2.22302	2.23213	2.07009	2.01407	1.97813	1.984	2.39004	2.43009	2.4142	2.39522	2.16796	2.11902
1.10061	1.22163	1.18863	1.09273	1.13868	1.15168	1.19762	1.19058	1.28376	1.35359			1.43976	1.56567	1.13761	1.02987			1.18062	0.869532	1.58034	1.3315	1.09308	0.877488	0.804755	1.31937	1.08514	0.887783	0.81172			0.14054	0.0984037	0.866744	0.562666			1.37164	2.223	2.22606	2.06703	2.01202	1.97701	1.97608	2.38703	2.42901	2.41301	2.39104
1.15298	1.27398	1.24398	1.15797	1.18898	1.20098	1.24998	1.23698	1.35097	1.40198	1.18698	1.36098	1.48198	1.60898	1.19098				1.23198	0.860034	1.56969	1.31986	1.07237	0.87798	0.800562	1.31151	1.07084	0.874206	0.797506	0.860675	0.475639	0.168067	0.124518	0.858194				1.36146	2.222	2.225	2.061	2.003	1.97	1.973	2.385	2.419	2.402	2.384	2.163	2.133
1.20693	1.32401	1.28715	1.21095	1.23901	1.24415	1.29315	1.2772	1.37453	1.42848	1.24387	1.4012	1.5075	1.62763	1.24493				1.28397	0.857382	1.56553	1.31516	1.0646	0.870429	0.795853	1.30872	1.0693	0.874161	0.799049	0.859336	0.543771	0.176523	0.120274	0.854277				1.35818	2.2171	2.21814	2.0561	1.9981	1.96314	1.9681	2.3801	2.41508	2.40102	2.38106	2.15712	2.11241
1.26244	1.35766	1.32759	1.26248	1.28751	1.28954	1.35042	1.32749	1.41261	1.45968	1.29449	1.45941	1.52879	1.64186	1.30044	1.19833		1.13074	1.33053	0.856162	1.56663	1.31868	1.06407	0.858244	0.786159	1.30477	1.06149	0.864816	0.790785	0.857598	0.544704	0.167722	0.106105	0.853586	0.549808		0.212666	1.35751	2.21205	2.21305	2.04907	1.99008	1.96003	1.96602	2.36317	2.40708	2.39803	2.381	2.15007	2.10606
1.31102	1.41202	1.38302	1.31902	1.34202	1.33902	1.38602	1.36602	1.44501	1.48501	1.34502	1.49102	1.55	1.65501	1.34602	1.26403		1.16103	1.37902	0.858801	1.57228	1.32219	1.06675	0.85914	0.786802	1.30592	1.06078	0.856199	0.779859	0.859401	0.539023	0.160681	0.0910939	0.856962	0.541148		0.219956	1.36429	2.209	2.205	2.044	1.988	1.962	1.963	2.361	2.404	2.397	2.382	2.15	2.102
1.36772	1.46285	1.43581	1.3767	1.39774	1.39572	1.43979	1.41196	1.46749	1.50554	1.40172	1.53598	1.55782	1.66967	1.40174	1.34712		1.24706	1.42496	0.862907	1.58236	1.32517	1.06789	0.86047	0.791269	1.31747	1.06503	0.853491	0.777806	0.861767	0.490692	0.133494	0.0732335	0.862691	0.53629		0.209056	1.37417	2.21291	2.20011	2.0352	1.98507	1.95222	1.95713	2.35904	2.39813	2.39211	2.382	2.15391	2.11373
1.4175	1.50458	1.4855	1.43441	1.45838	1.45836	1.48851	1.43576	1.50957	1.52678	1.45447	1.54789	1.56097	1.67396	1.44952	1.4262		1.32323	1.47252	0.866009	1.59089	1.32926	1.08695	0.862658	0.799624	1.32871	1.07013	0.838178	0.769872	0.867481	0.490115	0.132029	0.0698411	0.863077	0.527787		0.200556	1.37947	2.213	2.19703	2.03599	1.9751	1.952	1.95205	2.35306	2.39305	2.4019	2.38101	2.15301	2.114
1.46898	1.56098	1.53998	1.49098	1.52498	1.52598	1.51799	1.49098	1.52899	1.55099	1.50299	1.57199	1.569	1.677	1.50398	1.48098		1.36899	1.52498	0.870439	1.59857	1.33795	1.08978	0.8636	0.794052	1.33503	1.07395	0.845268	0.771529	0.872958	0.49156	0.129741	0.063232	0.866319	0.491381		0.173958	1.38243	2.206	2.194	2.027	1.966	1.95	1.953	2.357	2.387	2.395	2.376	2.147	2.113
1.50429	1.59924	1.57529	1.54688	1.58677	1.58973	1.5729	1.51551	1.55351	1.57453	1.54124	1.58769	1.57194	1.677	1.53929	1.56532		1.43861	1.56226	0.87547	1.60658	1.34548	1.09704	0.87011	0.806972	1.33745	1.07943	0.870231	0.790932	0.876146	0.490776	0.127985	0.0612202	0.873006	0.492752		0.171646	1.3882	2.20698	2.19498	2.02896	1.96698	1.94902	1.9481	2.35504	2.38896	2.39696	2.3858	2.147	2.13751
1.55451	1.64555	1.62452	1.60345	1.65831	1.66824	1.59876	1.5566	1.59856	1.60669	1.59151	1.60582	1.572	1.677	1.58555	1.59572		1.5113	1.61449	0.884057	1.61581	1.35592	1.10342	0.881559	0.817974	1.3409	1.08954	0.856599	0.786161	0.881617	0.47651	0.128712	0.0589321	0.884241	0.471638		0.120344	1.39958	2.21096	2.19599	2.029	1.96502	1.949	1.9381	2.35698	2.39593	2.39502	2.38798	2.15096	2.14889
1.597	1.691	1.679	1.661	1.73	1.75301	1.66	1.597	1.636	1.644	1.641	1.631	1.573	1.677	1.629	1.61101	1.48101	1.602	1.653	0.88422	1.62268	1.35326	1.11655	0.905241	0.834591	1.34815	1.09164	0.855633	0.799021	0.8803	0.45445	0.12835	0.0579696	0.886	0.42384	0.101451	0.072249	1.40381	2.21	2.194	2.031	1.966	1.941	1.94	2.349	2.388	2.399	2.393	2.148	2.151
1.63515	1.73307	1.72107	1.71285	1.79457	1.82246	1.69131	1.62733	1.66633	1.67824	1.67915	1.63491	1.57985	1.677	1.66617	1.69024	1.56611	1.64211	1.69898	0.889004	1.62647	1.35727	1.13231	0.919278	0.844774	1.34964	1.09367	0.898792	0.81793	0.885211	0.453883	0.124359	0.0523938	0.8905	0.426755	0.117592	0.0587204	1.40938	2.21	2.19693	2.03393	1.96502	1.95274	1.95076	2.34802	2.388	2.399	2.40083	2.148	2.1422
1.68154	1.77756	1.77447	1.76548	1.86134	1.89825	1.72863	1.6676	1.68878	1.71167	1.72158	1.66866	1.59089	1.68096	1.71551	1.8197	1.68976	1.74496	1.74158	0.89011	1.63113	1.35897	1.14554	0.929885	0.857206	1.35628	1.09914	0.89979	0.825834	0.885607	0.501021	0.125923	0.0476866	0.892431	0.520775	0.159339	0.063439	1.4105	2.20802	2.19799	2.03895	1.96797	1.95894	1.95298	2.35295	2.39097	2.40098	2.40694	2.14701	2.11725
1.73101	1.83201	1.82801	1.82501	1.92301	1.96901	1.78101	1.71101	1.74301	1.75801	1.778	1.679	1.598	1.694		1.88501	1.80902	1.86803	1.79201	0.889089	1.63068	1.35557	1.1383	0.946051	0.871911	1.35677	1.10228	0.897721	0.821721	0.883789	0.51457	0.140831	0.0676587		0.517113	0.152691	0.0588436	1.41003	2.209	2.2	2.038	1.965	1.962	1.96	2.349	2.393	2.403	2.409	2.145	2.117
1.7614	1.87612	1.86624	1.87305	1.97987	2.03862	1.81728	1.75218	1.77732	1.79918	1.80349	1.69371	1.598	1.68223	1.7882	1.94481	1.93843	2.02587	1.83318	0.882922	1.62186	1.35148	1.13969	0.953688	0.880176	1.34943	1.09982	0.904084	0.828809	0.878113	0.515649	0.144703	0.0600609	0.884884	0.535809	0.159338	0.0795195	1.40486	2.21096	2.20588	2.038	1.96206	1.96592	1.97079	2.3539	2.393	2.40496	2.40802	2.1499	2.11896
1.81247	1.92252	1.91945	1.93041	2.04829	2.10729	1.87243	1.79753	1.83144	1.84849	1.85645	1.72072	1.60493	1.68002	1.84046	1.99746	2.05282	2.15864	1.88942	0.873854	1.61734	1.34484	1.13494	0.953533	0.884486	1.34337	1.09678	0.90231	0.823369	0.869183	0.520311	0.154735	0.0656101	0.876615	0.510718	0.151959	0.0837894	1.39464	2.20704	2.20699	2.03701	1.96299	1.96699	1.97496	2.34905	2.39102	2.40698	2.40503	2.14901	2.11603
1.83902	1.97402	1.96601	1.97402	2.11402	2.16902	1.92301	1.83802	1.87202	1.89202	1.88302	1.73901	1.611	1.678	1.86902	2.05402	2.15803	2.26903	1.93502	0.863347	1.60446	1.33798	1.12833	0.951229	0.884119	1.33703	1.08818	0.894033	0.81375	0.861097	0.517709	0.157163	0.0658421	0.863886	0.4863	0.161205	0.100365	1.38555	2.209	2.211	2.035	1.965	1.969	1.986	2.349	2.394	2.411	2.407	2.151	2.117
1.89572	2.02094	2.00903	2.02094	2.1629	2.22279	1.96701	1.89668	1.93361	1.94188	1.93972	1.78203	1.62176	1.68093	1.92279	2.09899	2.24504	2.35702	1.98292	0.853658	1.5959	1.33044	1.12027	0.948296	0.881626	1.32208	1.08526	0.842607	0.784039	0.852963	0.513632	0.166676	0.0721872	0.852995	0.485449	0.177161	0.144037	1.37628	2.20215	2.21491	2.04087	1.96989	1.97291	1.99089	2.3578	2.394	2.40904	2.40993	2.14415	2.11407
1.9475	2.06557	2.0605	2.0725	2.20064	2.26955	2.02246	1.95444	1.98055	1.98954	1.98952	1.83152	1.63784	1.68496	1.97351	2.15743	2.32522	2.43524	2.03549	0.846895	1.59177	1.32675	1.11438	0.949567	0.877015	1.31419	1.06941	0.874571	0.79546	0.847176	0.513302	0.181812	0.0843308	0.845522	0.476301	0.129675	0.0903926	1.36856	2.20596	2.22094	2.04496	1.97594	1.97795	1.99199	2.36295	2.39499	2.41791	2.41495	2.14499	2.11103
2.008	2.121	2.119	2.124	2.255	2.317	2.08	2.017	2.05		2.051	1.89	1.678	1.7	2.035	2.214	2.331	2.444	2.088	0.84092	1.58922	1.32082	1.10831	0.9305	0.86164	1.30794	1.06594	0.80272		0.84099	0.51563	0.19595	0.0975999	0.83984	0.48432	0.13646	0.08301	1.36763	2.206	2.226	2.049	1.98	1.98	1.994	2.365	2.398	2.415		2.145	2.105
2.07364	2.17195	2.17093	2.16417	2.27753	2.34345	2.13781	2.07187	2.07351		2.11174	1.95368	1.71719	1.83423	2.09966	2.25907	2.33394	2.44302	2.13895	0.841165	1.59118	1.32045	1.10438	0.926297	0.853381	1.31096	1.05651	0.859957		0.838198	0.509849	0.208177	0.173766	0.843063	0.491962	0.147267	0.0880851	1.36803	2.21384	2.23286	2.0588	1.98686	1.98294	1.99106	2.36206	2.40682	2.43068		2.15088	2.09912
2.13736	2.22645	2.22743	2.21647	2.32551	2.37469	2.19938	2.13437	2.15517		2.17932	2.03617	1.78531	1.90035	2.16534	2.31939	2.35578	2.45884	2.19147	0.84218	1.59443	1.31889	1.1004	0.910907	0.838174	1.30909	1.05369	0.796127		0.839516	0.501346	0.214914	0.182467	0.843734	0.473422	0.143897	0.0784301	1.37196	2.21301	2.23498	2.06692	1.99294	1.98003	1.98803	2.362	2.40205	2.42308		2.14902	2.099
2.197	2.282	2.272	2.257	2.348	2.392	2.252	2.198	2.209		2.236	2.129	1.86	1.979	2.228	2.35	2.363	2.459	2.25	0.84816	1.59771	1.32258	1.10482	0.90271	0.83306	1.31025	1.05973	0.863916		0.84576	0.49741	0.225189	0.193079	0.84922	0.489399	0.14528	0.0764401	1.37522	2.221	2.24	2.073	1.997	1.983	1.985	2.368	2.401	2.422		2.157	2.099
2.2498	2.33578	2.31992	2.29905	2.37636	2.40765	2.30187	2.25374	2.27647		2.29076	2.21212	1.93725	2.05332	2.27983	2.37054	2.36789	2.46291	2.29889	0.855895	1.60421	1.33255	1.10466	0.894281	0.82509	1.31787	1.05697	0.860967		0.854238	0.493577	0.229698	0.197911	0.855928	0.485352	0.147373	0.0753252	1.38136	2.22296	2.24587	2.07007	1.99602	1.983	1.98011	2.37485	2.40198	2.41809		2.15504	2.09998
2.30449	2.38455	2.36062	2.33071	2.3978	2.42088	2.33965	2.30948	2.35328	2.36332	2.34351	2.2873	2.02023	2.13821	2.33449	2.38685	2.37691	2.46696	2.34358	0.863955	1.61547	1.34124	1.10917	0.881243	0.824048	1.32625	1.06046	0.831372	0.759806	0.864187	0.481603	0.209147	0.178328	0.861776	0.470748	0.136375	0.062413	1.39203	2.22498	2.24996	2.07396	1.996	1.983	1.97802	2.37896	2.40695	2.41305	2.40908	2.16193	2.09901
2.352	2.438	2.41	2.374	2.42	2.437	2.402	2.366	2.423	2.44601	2.39				2.382	2.407	2.378	2.469	2.397	0.873801	1.62543	1.3532	1.11457	0.881571	0.82653	1.33409	1.0715	0.843424	0.780222	0.876631				0.868741	0.47002	0.1354	0.0612695	1.40255	2.227	2.249	2.071	1.995	1.975	1.973	2.374	2.405	2.416	2.412	2.163
2.3971	2.48506	2.45608	2.4093	2.44745	2.45171	2.45004	2.42091	2.48281	2.51855	2.42824	2.45412		2.31311	2.43396	2.44132	2.37604	2.45625	2.44308	0.882212	1.6327	1.35823	1.11862	0.888639	0.828569	1.34483	1.08637	0.88906	0.807506	0.884023	0.482767		0.0839083	0.877584	0.464039	0.134282	0.0543873	1.41128	2.22798	2.25586	2.07296	1.99696	1.97304	1.97692	2.38086	2.40304	2.41796	2.41984	2.16398	2.1228
2.41963	2.53748	2.47546	2.41817	2.45849	2.46116	2.46369	2.45618	2.53645	2.57931	2.45952	2.53689	2.41755	2.46281	2.45222	2.45991	2.39759	2.48329	2.48855	0.881475	1.63646	1.35883	1.11229	0.886684	0.828861	1.3458	1.10108	0.908436	0.818807	0.883678	0.474789	0.119084	0.0634661	0.877165	0.46954	0.125549	0.0535637	1.41853	2.20648	2.256	2.04797	1.97349	1.948	1.95587	2.35447	2.38898	2.40855	2.4055	2.13597	2.11148
2.46	2.58301	2.507	2.4505	2.48	2.4915	2.51749	2.51249	2.61649	2.65599	2.4915	2.62399	2.50496	2.55899	2.50099	2.452	2.4635	2.5615	2.53601	0.883544	1.63882	1.36079	1.1128	0.889659	0.830435	1.34923	1.10551	0.907168	0.828424	0.884304	0.494538	0.138482	0.0695349	0.880799	0.466069	0.110019	0.0590904	1.41882	2.203	2.254	2.048	1.972	1.9445	1.9425	2.352	2.3905	2.414	2.4055	2.132	2.1065
2.5072	2.57977	2.5626	2.48731	2.51731	2.52185	2.56862	2.56512	2.66227	2.7261	2.54217	2.69747	2.67039	2.69798	2.54227	2.4645			2.54717	0.882152	1.6175	1.3554	1.11001	0.890794	0.829812	1.34543	1.11242	0.921915	0.838015	0.880988	0.50683	0.147982	0.0810649	0.881043	0.473675			1.40028	2.20249	2.21446	2.04652	1.96654	1.93705	1.92863	2.34857	2.39652	2.40856	2.39902	2.13247	2.10254
2.55624	2.63619	2.60278	2.53658	2.55376	2.56259	2.61823	2.61728	2.74222	2.79975	2.58477	2.76571	2.80393	2.84407	2.59719	2.51262			2.5957	0.878103	1.6069	1.3511	1.1069	0.890781	0.819561	1.33626	1.10942	0.9202	0.843148	0.877456	0.481139	0.12842	0.0807127	0.876779	0.553699			1.39254	2.202	2.2095	2.04496	1.96752	1.93005	1.92349	2.34256	2.39953	2.4094	2.39691	2.12852	2.10955
2.60749	2.68599	2.65199	2.57299	2.59599	2.59499	2.67149	2.67649	2.80199	2.86749	2.63649	2.82999	2.90696	3.02598	2.64549	2.54599	2.414	2.501	2.64449	0.867287	1.5959	1.34114	1.09751	0.878023	0.812341	1.32646	1.09891	0.918694	0.84123	0.870507	0.46916	0.137487	0.0759415	0.862212	0.5547	0.0871902	0.0473602	1.38245	2.1985	2.2065	2.041	1.9675	1.9265	1.9175	2.3415	2.404	2.4045	2.3885	2.125	2.119
2.6572	2.78311	2.69723	2.62768	2.6388	2.6393	2.72024	2.73165	2.85965	2.92961	2.68621	2.87631	2.99797	3.11998	2.69917	2.55393	2.41302	2.76681	2.73805	0.855586	1.60454	1.33107	1.08605	0.867337	0.80299	1.31492	1.09383	0.912827	0.839586	0.859464	0.504035	0.160598	0.109671	0.85014	0.498949	0.0837355	0.111446	1.38759	2.20054	2.24406	2.03951	1.96303	1.91707	1.91353	2.34043	2.40597	2.40398	2.38605	2.12904	2.12245
2.71222	2.78168	2.75026	2.67677	2.69165	2.68964	2.76724	2.78423	2.91838	2.99009	2.74124	2.92379	3.06346	3.19196	2.75422	2.60134	2.41992	2.80403	2.74719	0.851296	1.57738	1.32244	1.07394	0.859952	0.785084	1.31009	1.07981	0.895403	0.831396	0.855251	0.511324	0.168112	0.131933	0.845943	0.501621	0.0939532	0.112406	1.35986	2.20105	2.19899	2.03547	1.96245	1.91656	1.9105	2.34248	2.40339	2.40001	2.3815	2.13	2.12201
2.76854	2.82954	2.80704	2.73304	2.74154	2.73754	2.82104	2.83704	2.95603	3.03853	2.79904	2.98954	3.09602	3.22602	2.80904	2.65205	2.43	2.83051	2.79754	0.848182	1.57206	1.31437	1.06606	0.845658	0.777886	1.30115	1.07319	0.899352	0.822269	0.851701	0.490095	0.160884	0.125985	0.843394	0.50444	0.111305	0.0954118	1.35778	2.2085	2.1965	2.032	1.9575	1.9195	1.908	2.34149	2.398	2.3975	2.379	2.135	2.1245
2.83072	2.8813	2.86274	2.79119	2.80178	2.79778	2.87623	2.88722	3.0003	3.07876	2.86071	3.04524	3.1234	3.25177	2.87169	2.77281	3.08462	3.22259	2.85027	0.844798	1.57313	1.30753	1.05735	0.841646	0.773156	1.29698	1.06272	0.885558	0.814006	0.84676	0.500936	0.160346	0.115318	0.841641	0.556139	0.18237	0.140163	1.35912	2.20652	2.19251	2.02701	1.95307	1.92147	1.91054	2.33012	2.39792	2.39403	2.37951	2.13302	2.11949
2.89019	2.93714	2.92416	2.85182	2.87029	2.86878	2.93465	2.93759	3.04928	3.1155	2.9207	3.10292	3.1564	3.30204	2.93064	2.84339	3.13872	3.27362	2.90922	0.842907	1.57434	1.30626	1.05798	0.843334	0.777144	1.30099	1.05576	0.877006	0.807138	0.842757	0.499405	0.148715	0.0577253	0.84188	0.544529	0.152468	0.11014	1.36175	2.20946	2.18795	2.02544	1.95545	1.921	1.91653	2.32446	2.38203	2.39195	2.3805	2.13348	2.11399
2.944	2.983	2.978	2.9185	2.944	2.94	2.9885	2.9845	3.09849	3.1405	2.972	3.13549	3.166	3.304	2.9845	2.91602	2.85749	2.93999	2.964	0.844421	1.57641	1.31061	1.05472	0.838856	0.773416	1.31189	1.06483	0.860956	0.799131	0.844246	0.507229	0.156836	0.0475817	0.843311	0.526215	0.116781	0.0520244	1.36565	2.2035	2.183	2.02	1.9525	1.9225	1.92	2.309	2.3765	2.3855	2.381	2.1285	2.1055
2.99716	3.03621	3.03768	2.9841	3.01763	3.01661	3.05396	3.03073	3.11694	3.16335	3.00733	3.13018	3.176	3.29496	3.04067	2.99055	2.88249	2.94678	3.0157	0.840955	1.58752	1.31093	1.06734	0.821195	0.771457	1.30164	1.06081	0.856611	0.794641	0.854015	0.505913	0.143985	0.0543884	0.840531	0.50494	0.127455	0.0521494	1.37184	2.19553	2.18053	2.02048	1.94956	1.929	1.92749	2.28692	2.37454	2.38899	2.38202	2.10197	2.10297
3.01497	3.03604	3.09305	3.0517	3.09529	3.09925	3.03375	3.07806	3.15	3.182	3.06969	3.15426	3.176	3.28993	3.09216	3.06427	2.92013	2.99591	3.02393	0.863564	1.58689	1.32136	1.07183	0.857748	0.795593	1.32502	1.06915	0.852881	0.790804	0.841686	0.504871	0.143308	0.0555185	0.840298	0.494308	0.134875	0.0570907	1.3727	2.17694	2.13498	2.02152	1.95105	1.92913	1.93509	2.29807	2.36702	2.38903	2.3824	2.11848	2.09937
3.06601	3.09101	3.1375	3.114	3.1685	3.176	3.07302	3.1175	3.177	3.197	3.122	3.16801	3.176	3.286	3.143	3.13101	2.99645	3.07344	3.07301	0.871682	1.5989	1.32985	1.07509	0.866098	0.809735	1.33243	1.07079	0.858827	0.794146	0.836583	0.499646	0.144238	0.0570192	0.838483	0.491569	0.157601	0.0653135	1.38277	2.174	2.134	2.025	1.951	1.9395	1.946	2.302	2.3645	2.39	2.3755	2.1285	2.11901
3.11243	3.13358	3.19167	3.17557	3.24104	3.25345	3.12941	3.10922	3.16528	3.19326	3.15334	3.19225	3.17681	3.28791	3.14452	3.17399	2.95002	2.98564	3.11852	0.877721	1.60681	1.34022	1.09178	0.883889	0.823938	1.34079	1.0951	0.873554	0.797611	0.871085	0.486475	0.138431	0.0542577	0.882084	0.453371	0.138739	0.0579028	1.39261	2.18699	2.13398	2.02505	1.95103	1.94839	1.955	2.29304	2.35003	2.38101	2.36706	2.11003	2.13792
3.15597	3.19083	3.19002	3.19619	3.30238	3.29878	3.17076	3.13189	3.19353	3.21963	3.18804	3.21732	3.15849	3.279	3.19572	3.27242	3.10099	3.15622	3.16966	0.885669	1.61847	1.34862	1.11234	0.903088	0.830174	1.34727	1.10345	0.89552	0.804626	0.879461	0.465679	0.115133	0.0530136	0.890309	0.507631	0.113617	0.0280747	1.40143	2.18594	2.13211	1.99306	1.945	1.93819	1.96975	2.29709	2.35304	2.38202	2.37311	2.11298	2.12977
3.20601	3.23401	3.24301	3.25801	3.37401	3.39102	3.21001	3.17801	3.22101	3.25201	3.24201	3.234	3.184	3.279	3.23301	3.34602	3.20402	3.27103	3.20401	0.888709	1.61929	1.35251	1.13045	0.921096	0.859895	1.35517	1.11292	0.894492	0.809082	0.884179	0.480111	0.118903	0.0511306	0.8913	0.520099	0.13883	0.0542099	1.40146	2.183	2.138	1.996	1.945	1.948	1.957	2.302	2.355	2.383	2.379	2.112	2.118
3.24534	3.28639	3.29636	3.3174	3.4395	3.49462	3.26132	3.20238	3.25443	3.2833	3.28434	3.23614	3.19102	3.28206	3.27829	3.41751	3.31402	3.39512	3.26336	0.885568	1.61973	1.34783	1.1344	0.948785	0.882917	1.35038	1.11818	0.902089	0.81616	0.879982	0.486228	0.132789	0.0538489	0.88903	0.515121	0.141004	0.0537487	1.40244	2.18399	2.13804	1.99904	1.94589	1.95499	1.95105	2.298	2.35403	2.38602	2.38703	2.11199	2.11395
3.29072	3.33793	3.34393	3.37	3.50632	3.57732	3.30402	3.25287	3.3114	3.32376	3.32978	3.25528	3.19408	3.28981	3.31678	3.48506	3.44957	3.54412	3.31095	0.879942	1.61533	1.34706	1.14443	0.970404	0.898327	1.34584	1.11104	0.87461	0.80822	0.874939	0.504268	0.13668	0.0577769	0.883682	0.514396	0.165012	0.0667461	1.39769	2.18296	2.14302	2.00396	1.93226	1.95402	1.95817	2.29808	2.35798	2.388	2.39108	2.11094	2.10804
3.32802	3.38601	3.39202	3.42202	3.57502	3.64602	3.35701	3.29801	3.33201	3.36301	3.37002	3.27001	3.198	3.28	3.35701	3.54002	3.58304	3.70604	3.36001	0.875346	1.6069	1.34755	1.13855	0.978409	0.909081	1.33973	1.106	0.877732	0.80046	0.871755	0.50263	0.14397	0.0659203	0.877016	0.535479	0.164619	0.0727718	1.39093	2.181	2.144	2.002	1.946	1.955	1.967	2.302	2.357	2.388	2.395	2.108	2.11
3.38449	3.43747	3.44944	3.48354	3.64448	3.71254	3.39449	3.35142	3.37736	3.39836	3.42647	3.30133	3.20108	3.28397	3.41247	3.59645	3.7278	3.85696	3.41249	0.858742	1.59584	1.32759	1.12636	0.974012	0.911501	1.33352	1.09074	0.883835	0.799354	0.854602	0.504055	0.145329	0.0671355	0.861564	0.494499	0.161198	0.0798354	1.37977	2.17994	2.15109	2.00799	1.94006	1.96001	1.9761	2.31001	2.36003	2.39702	2.39702	2.10698	2.11003
3.43496	3.48602	3.49506	3.53877	3.69402	3.76804	3.44511	3.39506	3.41425	3.43508	3.47493	3.33496	3.20926	3.28104	3.46102	3.643	3.80959	3.95455	3.46298	0.848737	1.58153	1.32283	1.12081	0.965215	0.909458	1.32118	1.08737	0.881077	0.820453	0.846593	0.507727	0.156304	0.0686866	0.849748	0.499414	0.166737	0.105261	1.3692	2.17413	2.16006	2.00717	1.94594	1.96113	1.98611	2.31102	2.36319	2.39898	2.39904	2.10502	2.11294
3.48503	3.53903	3.55003	3.57903	3.74703	3.82202	3.50303	3.45003	3.47903		3.52303	3.38503	3.22301	3.283	3.51402	3.69503	3.892	4.035	3.51403	0.838167	1.57667	1.31265	1.11367	0.964404	0.904693	1.30908	1.07338	0.866357		0.837897	0.514849	0.158091	0.068511	0.837717	0.498592	0.150454	0.0959815	1.36008	2.181	2.163	2.016	1.94301	1.968	1.992	2.312	2.373	2.398		2.106	2.11
3.54045	3.59442	3.60641	3.64139	3.80234	3.87326	3.56044	3.50748	3.53964		3.58144	3.44049	3.23718	3.29316	3.56649	3.75841	3.89517	4.04311	3.5694	0.831872	1.56699	1.30494	1.10373	0.951736	0.889574	1.30988	1.06415	0.860137		0.830775	0.513047	0.159461	0.0706466	0.832169	0.502318	0.159549	0.0990053	1.35088	2.17719	2.17305	2.01505	1.95411	1.97415	1.99599	2.31504	2.368	2.406		2.10119	2.10597
3.60121	3.64996	3.66096	3.69281	3.84723	3.90851	3.61909	3.57122		3.62819	3.64021	3.50611	3.26173	3.31451	3.63213	3.81294	3.91736	4.05728	3.62307	0.83223	1.57044	1.30683	1.0945	0.923478	0.875347	1.30914	1.05185		0.752376	0.827606	0.518475	0.155625	0.0662058	0.836052	0.492893	0.160691	0.0916311	1.35527	2.20208	2.17915	2.02213	1.96906	1.99385	1.99494	2.32017	2.36811		2.408	2.12606	2.10202
3.66405	3.70004	3.71105	3.73504	3.85904	3.93501	3.67605	3.63506	3.67906	3.69007	3.70305	3.56408	3.30006	3.34103	3.69105	3.86204	3.93604	4.07202	3.67905	0.835862	1.575	1.31208	1.08974	0.912931	0.858517	1.30521	1.04999	0.827071	0.754281	0.832063	0.478609	0.15379	0.0628526	0.838752	0.49463	0.157586	0.08125	1.35689	2.206	2.187	2.02901	1.97202	1.986	1.992	2.329	2.374	2.405	2.408	2.129	2.103
3.7186	3.7475	3.76044	3.77936	3.90422	3.94816	3.7336	3.69862	3.74773	3.76069	3.75557	3.65296	3.36074	3.37993	3.74864	3.90222	3.982	4.09307	3.73347	0.838526	1.58149	1.31691	1.09039	0.913485	0.844343	1.3106	1.066	0.827993	0.76588	0.835301	0.477586	0.14377	0.0557408	0.840779	0.494463	0.121437	0.0598274	1.36592	2.20901	2.19201	2.03806	1.98905	1.98203	1.98795	2.33101	2.37404	2.40007	2.40598	2.12903	2.10503
3.77898	3.79774	3.80481	3.81595	3.92634	3.96402	3.79383	3.76114	3.82129	3.83034	3.81295	3.74963	3.43612	3.57318	3.81291	3.9244	3.98202	4.1	3.78083	0.852131	1.59562	1.32793	1.09624	0.892903	0.831641	1.32469	1.06668	0.846434	0.766096	0.849343	0.488946	0.174762	0.132246	0.853595	0.497581	0.128167	0.056596	1.3749	2.21	2.19308	2.04406	1.99394	1.98502	1.98306	2.33211	2.37802	2.40691	2.40402	2.13194	2.10813
3.83001	3.83601	3.84701	3.86501	3.94401	3.965	3.83701	3.82002	3.88802	3.90002	3.86201	3.83402	3.54603	3.686	3.86001	3.94501	3.983	4.1	3.82401	0.858383	1.60148	1.33425	1.09218	0.875928	0.821299	1.32731	1.07542	0.865302	0.779384	0.857803	0.485647	0.141667	0.0998828	0.857463	0.488287	0.132159	0.0558698	1.38247	2.21	2.197	2.047	1.991	1.986	1.986	2.338	2.379	2.402	2.405	2.129	2.115
3.87233	3.88433	3.89129	3.88624	3.96412	3.97015	3.87831	3.87344	3.9466	3.97164	3.90638	3.90659	3.64097	3.68114	3.90931	3.96212	3.982	4.1	3.86633	0.867241	1.61292	1.34188	1.09374	0.868858	0.817889	1.33542	1.08342	0.871892	0.793187	0.866683	0.476745	0.132503	0.0428877	0.865961	0.47799	0.127558	0.0551005	1.39127	2.214	2.207	2.04995	1.99098	1.98296	1.99095	2.34604	2.37808	2.40708	2.39912	2.13598	2.1181
3.9148	3.92699	3.92878	3.91669	3.97947	3.98938	3.91895	3.93002	4.02421	4.0543	3.95461	3.98223	3.76618	3.82894	3.94883	3.9774	3.98162	4.09914	3.90886	0.876425	1.61706	1.34891	1.09554	0.868808	0.819159	1.34564	1.0863	0.87234	0.801888	0.878649	0.479768	0.129311	0.0440758	0.872536	0.474145	0.124798	0.0538502	1.39938	2.21398	2.20703	2.04398	1.9879	1.9779	1.98488	2.35098	2.38797	2.41702	2.41405	2.13398	2.13121
3.96007	3.98306	3.97307	3.95604	4.00606	4.01106	3.97309	3.98809	4.0931	4.12813	3.98907	4.05214	3.89022	3.99617	3.99608	4.00004	3.96009	4.05009	3.95807	0.885794	1.62224	1.35971	1.09929	0.881735	0.825332	1.35177	1.09134	0.883733	0.816575	0.886545	0.474568	0.140209	0.0563455	0.882543	0.472164	0.124682	0.0509979	1.40489	2.213	2.209	2.043	1.982	1.97199	1.97798	2.35	2.38601	2.418	2.417	2.133	2.14299
3.99856	4.01756	4.01244	3.97747	4.04222	4.04727	4.0235	4.04251	4.15062	4.20279	4.02851	4.13196	4.01726	4.09826	4.04055	4.02517	4.01348	4.10225	3.99757	0.888073	1.62559	1.36329	1.10454	0.87326	0.826391	1.35541	1.09482	0.909023	0.836701	0.889533	0.484934	0.168145	0.0593925	0.884293	0.48562	0.108654	0.0382137	1.40716	2.214	2.208	2.044	1.98196	1.96388	1.96883	2.35097	2.38901	2.41998	2.41693	2.13401	2.1379
4.05183	4.07076	4.05478	4.02253	4.06367	4.07358	4.0718	4.092	4.21022	4.27825	4.07791	4.22332	4.13869	4.22014	4.09285	4.04118		4.12538	4.05176	0.886491	1.61973	1.36289	1.10544	0.871674	0.823642	1.35549	1.1032	0.922656	0.845439	0.887918	0.50342	0.12434	0.0481567	0.882742	0.457621		0.040736	1.40572	2.21404	2.208	2.04405	1.97807	1.95291	1.95282	2.34813	2.39013	2.41798	2.40996	2.13502	2.12795
4.09713	4.11213	4.09714	4.05114	4.10009	4.10511	4.11515	4.14616	4.27616	4.34619	4.12711	4.29517	4.2844	4.39048	4.13914	4.05121			4.09314	0.887578	1.61896	1.36251	1.10215	0.889751	0.824261	1.34977	1.10441	0.930028	0.856214	0.887225	0.516324	0.127543	0.0393609	0.885503	0.472035			1.4007	2.21601	2.20799	2.04699	1.982	1.94799	1.94299	2.355	2.39701	2.417	2.40799	2.13601	2.12501
4.14432	4.16134	4.14929	4.10424	4.13329	4.14625	4.17135	4.20434	4.33638	4.4154	4.16734	4.35639	4.43068	4.5668	4.18932	4.12811	4.03801		4.14532	0.875734	1.60713	1.35316	1.09686	0.889972	0.817178	1.33999	1.09825	0.925571	0.861472	0.877873	0.480718	0.121323	0.0545131	0.871703	0.56938	0.130278		1.3912	2.21801	2.20598	2.044	1.98199	1.94398	1.93999	2.35401	2.40199	2.41797	2.40296	2.14001	2.12915
4.19094	4.20998	4.19196	4.13902	4.17496	4.18182	4.22176	4.25291	4.39091	4.47314	4.21687	4.41309	4.52878	4.6818	4.235	4.14505	4.04013	4.17322	4.19194	0.867611	1.5996	1.34393	1.08877	0.87986	0.806845	1.32871	1.09452	0.924146	0.858742	0.866763	0.453626	0.126199	0.0751364	0.866229	0.577636	0.142833	0.10267	1.38016	2.21995	2.20307	2.044	1.98098	1.941	1.93896	2.355	2.40002	2.41402	2.39695	2.14091	2.15002
4.24204	4.26304	4.24404	4.19405	4.22704	4.22605	4.26305	4.30205	4.44004	4.53503	4.26404	4.47204	4.62505	4.77905	4.28904	4.20204	4.04702	4.18493	4.24305	0.855737	1.5892	1.33256	1.07685	0.856551	0.796844	1.323	1.08954	0.916863	0.848565	0.858237	0.456142	0.135874	0.0955171	0.851576	0.564972	0.145705	0.105336	1.3718	2.217	2.207	2.044	1.97999	1.941	1.937	2.355	2.401	2.415	2.394	2.136	2.151
4.29352	4.31158	4.29159	4.24857	4.27657	4.2795	4.32161	4.35752	4.48759	4.57149	4.31654	4.52171	4.68318	4.83813	4.34148	4.24366	4.06628	4.10727	4.29854	0.851646	1.58594	1.32867	1.06713	0.846032	0.789235	1.31205	1.08347	0.909116	0.8431	0.854996	0.458612	0.12829	0.0920332	0.846727	0.567733	0.162829	0.0435328	1.3663	2.2141	2.20495	2.03899	1.97204	1.94203	1.93706	2.34994	2.39701	2.40999	2.39299	2.13604	2.15211
4.34314	4.36698	4.34801	4.30309	4.331	4.32705	4.38005	4.40701	4.54368	4.61772	4.36812	4.58883	4.70052	4.85024	4.38714	4.30633	4.09283	4.22689	4.35001	0.846561	1.58273	1.32489	1.06208	0.840515	0.782104	1.29972	1.07204	0.898968	0.828765	0.848967	0.444262	0.115356	0.0845487	0.842666	0.55577	0.167614	0.127123	1.3628	2.22293	2.20007	2.03793	1.97594	1.94506	1.94304	2.34391	2.39793	2.40898	2.39202	2.13989	2.16191
4.40403	4.41903	4.40203	4.36103	4.38403	4.38303	4.43603	4.46102	4.58002	4.65601	4.42803	4.63302	4.728	4.863	4.44803	4.37703	4.13703	4.27403	4.40403	0.845011	1.58065	1.32119	1.05811	0.834422	0.77699	1.29337	1.05867	0.877061	0.810386	0.84614	0.466183	0.122575	0.0679762	0.842441	0.549907	0.178473	0.138443	1.36288	2.219	2.204	2.034	1.973	1.948	1.945	2.339	2.394	2.408	2.393	2.134	2.157
4.45931	4.47232	4.46239	4.41646	4.44253	4.44552	4.48727	4.4934	4.61828	4.67814	4.48038	4.67813	4.73405	4.86801	4.50428	4.44859	4.19241	4.3264	4.45932	0.8463	1.58547	1.31808	1.06098	0.83793	0.776885	1.29572	1.0588	0.878629	0.801754	0.846105	0.431189	0.0926531	0.0601641	0.844995	0.544293	0.184586	0.144788	1.36652	2.21798	2.204	2.03498	1.97201	1.95301	1.95205	2.33309	2.387	2.40496	2.39601	2.13401	2.15582
4.50097	4.51496	4.51381	4.47711	4.51317	4.51419	4.52386	4.54648	4.65531	4.6963	4.53096	4.6953	4.74007	4.869	4.54201	4.52627	4.24669	4.37878	4.50191	0.85024	1.59238	1.32424	1.06377	0.843153	0.78552	1.30393	1.06495	0.858858	0.791703	0.852065	0.474077	0.123025	0.0541412	0.84698	0.530944	0.190411	0.15081	1.37447	2.21492	2.20392	2.03202	1.97298	1.95408	1.95812	2.345	2.3869	2.40007	2.39702	2.13492	2.13302
4.55904	4.57204	4.56205	4.54305	4.58306	4.58507	4.57503	4.57504	4.67402	4.71401	4.58804	4.71302	4.744	4.869	4.60204	4.60206	4.28809	4.42509	4.55604	0.852628	1.60099	1.32505	1.07014	0.844511	0.792678	1.31966	1.06385	0.853359	0.781161	0.854726	0.471529	0.123331	0.0518291	0.84876	0.492453	0.177937	0.138848	1.38273	2.21	2.199	2.033	1.972	1.959	1.965	2.345	2.381	2.404	2.398	2.13	2.13402
4.60945	4.62253	4.61541	4.59956	4.6587	4.66474	4.61453	4.62629	4.69428	4.72722	4.63943	4.73216	4.74803	4.86897	4.64941	4.67161		4.52804	4.60552	0.86227	1.60769	1.33147	1.084	0.857066	0.801908	1.33168	1.06561	0.851652	0.782425	0.861827	0.505461	0.124126	0.0507886	0.860601	0.496132		0.114623	1.39268	2.21406	2.199	2.03197	1.97399	1.962	1.96999	2.346	2.37801	2.40101	2.396	2.13403	2.15915
4.65465	4.6757	4.6569	4.65596	4.72916	4.73941	4.66758	4.6556	4.72236	4.74928	4.68278	4.74848	4.751	4.866	4.69058	4.73318			4.65771	0.875332	1.62093	1.34482	1.10394	0.875036	0.817791	1.34318	1.07866	0.848064	0.790055	0.870562	0.500205	0.124726	0.0496554	0.877659	0.493774			1.40307	2.2202	2.199	2.02905	1.97308	1.96197	1.96888	2.34597	2.37903	2.40205	2.39602	2.1372	2.17425
4.69305	4.71705	4.71005	4.71306	4.79808	4.82309	4.70204	4.69103	4.74403	4.76603	4.72905		4.751	4.866	4.72504	4.80306	4.6121	4.65214	4.70005	0.88493	1.62816	1.35636	1.12259	0.908021	0.831507	1.3561	1.08136	0.86018	0.800425	0.87779		0.124502	0.0493794	0.888849	0.516518	0.110354	0.0260605	1.41069	2.232	2.199	2.032	1.978	1.96001	1.962	2.344	2.381	2.405	2.39701	2.149
4.73934	4.77032	4.76338	4.76944	4.87546	4.90956	4.74532	4.72231	4.77324	4.79326	4.77729	4.78713	4.75205	4.864	4.76835	4.86456	4.70784	4.78881	4.74734	0.894269	1.63742	1.36235	1.13455	0.909437	0.847887	1.37083	1.09083	0.870243	0.814779	0.887684	0.458415	0.117031	0.0487948	0.897365	0.505142	0.104617	0.0364072	1.4193	2.23297	2.19802	2.035	1.97698	1.96895	1.96405	2.347	2.38097	2.40602	2.40205	2.14698	2.17474
4.78464	4.81391	4.81384	4.82796	4.93717	4.98536	4.78781	4.76338	4.80534	4.82722	4.81577	4.80422	4.7591	4.86426	4.81553	4.94012	4.82137	4.8983	4.79284	0.898049	1.64079	1.36217	1.14117	0.941036	0.864981	1.37712	1.11826	0.874101	0.814535	0.890797	0.475322	0.122551	0.0494436	0.901945	0.527794	0.120325	0.0488311	1.42522	2.2289	2.201	2.03502	1.97398	1.96209	1.97009	2.34703	2.37705	2.40912	2.40898	2.14393	2.14093
4.83907	4.88407	4.87059	4.8871	5.02258	5.08012	4.85509	4.80508	4.85053	4.86056	4.87309	4.82154	4.76951	4.868	4.87106	5.0231	5.02272	5.13426	4.85708	0.88128	1.617	1.35072	1.13711	0.960018	0.888552	1.34776	1.08439	0.874668	0.836974	0.880716	0.491917	0.139672	0.0548159	0.879814	0.519077	0.140082	0.0833136	1.40074	2.22099	2.18801	2.036	1.9775	1.96455	1.9805	2.33949	2.38348	2.414	2.407	2.14448	2.139
4.88194	4.92707	4.92105	4.94104	5.07623	5.15139	4.90352	4.85394	4.87355	4.89683	4.92193	4.84224	4.77156	4.8744	4.91195	5.08254	5.15061	5.26469	4.90496	0.875626	1.60547	1.34725	1.14076	0.962071	0.895588	1.34347	1.09547	0.876797	0.838121	0.875806	0.499252	0.138514	0.0564456	0.87352	0.514937	0.143769	0.0579023	1.39227	2.21748	2.19301	2.03703	1.97696	1.982	1.98451	2.33649	2.37554	2.42187	2.40905	2.1385	2.13751
4.92379	4.98173	4.97374	4.99278	5.14515	5.21303	4.95264	4.89577	4.92559	4.94776	4.96329	4.86529	4.77751	4.86444	4.95527	5.1338	5.25709	5.37916	4.94931	0.860575	1.59623	1.33264	1.12961	0.964498	0.898273	1.33737	1.08363	0.875885	0.769794	0.861306	0.499154	0.139452	0.0560361	0.858276	0.497352	0.141649	0.0700805	1.38174	2.21549	2.19402	2.04001	1.97352	1.97602	1.98807	2.33602	2.37903	2.40955	2.41494	2.13849	2.13852
4.96262	5.0201	5.0161	5.0376	5.20864	5.29159	4.98811	4.94557	4.95211	4.99112	4.99862	4.90407	4.78601	4.867	4.99711	5.17664	5.34309	5.47809	4.98911	0.839309	1.58774	1.32496	1.12101	0.967155	0.898121	1.3315	1.07628	0.867935	0.766439	0.841467	0.501562	0.139379	0.0552468	0.835228	0.495352	0.159119	0.0982451	1.37432	2.21599	2.19801	2.0415	1.976	1.977	1.98801	2.34149	2.38999	2.416	2.41403	2.14048	2.13749
5.023	5.07451	5.07193	5.0956	5.28533	5.34685	5.05592	4.99046	5.01744		5.059	4.93831	4.79256	4.86702	5.05648	5.24896	5.40733	5.54434	5.04947	0.847017	1.58177	1.31344	1.11072	0.940972	0.888037	1.31688	1.07392	0.866631		0.84878	0.505954	0.139485	0.0546087	0.843827	0.466157	0.15839	0.113638	1.36522	2.21148	2.20055	2.04154	1.97759	1.97948	1.99399	2.33603	2.38756	2.41356		2.13349	2.13453
5.07533	5.12728	5.11731	5.15677	5.32036	5.38529	5.10091	5.03838	5.06016		5.11131	4.97284	4.7991	4.86854	5.10685	5.29741	5.44451	5.58284	5.09932	0.840731	1.574	1.31012	1.08985	0.926617	0.880421	1.31235	1.06111	0.855393		0.842785	0.482611	0.139995	0.0545927	0.837458	0.469481	0.147242	0.102057	1.36288	2.20902	2.20551	2.04554	1.98601	1.97804	1.993	2.33849	2.39396	2.42173		2.13199	2.13694
5.13308	5.17507	5.17654	5.20903	5.35553	5.42354	5.16409	5.10359	5.1691	5.15119	5.16757	5.04261	4.82459	4.87558	5.16608	5.35256	5.45456	5.57954	5.15905	0.831922	1.57309	1.30839	1.0969	0.921201	0.865649	1.30806	1.07149	0.847052	0.758026	0.833568	0.504339	0.142026	0.0577654	0.829236	0.497461	0.150088	0.0820336	1.35996	2.21252	2.20701	2.05151	1.989	1.98402	1.992	2.34301	2.38903	2.39905	2.42601	2.13402	2.13
5.1897	5.22254	5.21779	5.2432	5.37852	5.45379	5.22607	5.16214	5.20379	5.21263	5.22075	5.11042	4.87421	4.90976	5.2227	5.39708	5.48417	5.61264	5.20114	0.842763	1.5777	1.3092	1.09419	0.915768	0.851854	1.30746	1.06947	0.8378	0.759892	0.844037	0.499489	0.145432	0.0602665	0.840258	0.483563	0.14316	0.0862195	1.36354	2.21999	2.21403	2.05704	1.99349	1.98804	1.99097	2.343	2.39752	2.41506	2.43004	2.14047	2.12844
5.25529	5.27325	5.29162	5.3091	5.42697	5.48098	5.28023	5.22229	5.27648	5.27059	5.29074	5.19689	4.94132	5.07394	5.2883	5.45101	5.50054	5.62555	5.2617	0.849112	1.58587	1.31104	1.10086	0.903848	0.844061	1.31308	1.07117	0.845177	0.760962	0.848377	0.508958	0.17081	0.130955	0.848455	0.494721	0.139423	0.0801971	1.36934	2.21962	2.21655	2.06052	1.99253	1.99148	1.98847	2.34368	2.39957	2.42096	2.43397	2.13813	2.12248
5.31707	5.32559	5.34754	5.36403	5.45452	5.497	5.33159	5.28711	5.35022	5.36123	5.35305	5.2971	5.01661	5.09106	5.34909	5.47902	5.51452	5.63702	5.31707	0.848338	1.59104	1.3184	1.08427	0.886851	0.827647	1.32414	1.07202	0.845871	0.763137	0.846706	0.514664	0.191572	0.140594	0.848456	0.498973	0.136083	0.0760564	1.37683	2.22601	2.22001	2.0625	1.99699	1.9885	1.98451	2.35451	2.40351	2.42802	2.431	2.145	2.11552
5.36205	5.37044	5.3805	5.38745	5.47133	5.50167	5.37849	5.341	5.41604	5.43004	5.39206	5.36545	5.12138	5.25329	5.40051	5.49523	5.52401	5.64599	5.35997	0.853479	1.59941	1.32553	1.08664	0.885902	0.823854	1.33412	1.07586	0.85175	0.771257	0.85039	0.496634	0.143261	0.103104	0.854901	0.493663	0.131645	0.0728487	1.38383	2.23199	2.22602	2.06549	1.9975	1.98644	1.98694	2.35452	2.41007	2.43405	2.43199	2.14947	2.11706
5.42026	5.41781	5.43076	5.43465	5.50452	5.51858	5.43191	5.39354	5.51141	5.52541	5.44922	5.46488	5.24722	5.37127	5.45485	5.52064	5.52554	5.64605	5.4093	0.858587	1.60975	1.3337	1.08489	0.874899	0.817556	1.33437	1.08748	0.827112	0.769173	0.857937	0.5184	0.186264	0.147366	0.857331	0.487647	0.132053	0.0745755	1.39449	2.23147	2.22904	2.064	1.99745	1.98051	1.98101	2.35568	2.41837	2.43897	2.43101	2.1475	2.12362
5.43821	5.46518	5.46219	5.44712	5.5121	5.50913	5.4722	5.45326	5.55224	5.58229	5.47019	5.52528	5.31345	5.41443	5.47722	5.51909	5.51602	5.60093	5.4402	0.870097	1.60442	1.34012	1.08111	0.871429	0.814869	1.33226	1.09148	0.889805	0.798266	0.871244	0.479981	0.118799	0.0658862	0.867839	0.475551	0.141456	0.0655794	1.38647	2.222	2.217	2.064	2.00101	1.98199	1.99399	2.36399	2.41	2.44298	2.43999	2.14401	2.13901
5.50946	5.52538	5.52634	5.48834	5.54515	5.55328	5.53956	5.54149	5.63479	5.68082	5.53648	5.62303		5.56094	5.55147	5.54915	5.5223	5.57656	5.51045	0.882698	1.60178	1.34836	1.1034	0.877904	0.821451	1.33907	1.09521	0.8849	0.807373	0.882956	0.487352		0.0409333	0.88101	0.475633	0.133342	0.0519807	1.39351	2.22299	2.21702	2.063	2.00491	1.97699	1.98883	2.36197	2.41091	2.43603	2.43799	2.14899	2.14091
5.55169	5.56074	5.55777	5.51977	5.5589	5.57881	5.59063	5.58667	5.70747	5.75645	5.58068	5.71732		5.64737	5.59469	5.5629	5.5498	5.62763	5.5517	0.885281	1.60745	1.35597	1.10783	0.885604	0.82151	1.34433	1.12356	0.894083	0.820524	0.887179	0.497606		0.0596044	0.881953	0.465851	0.139972	0.0759261	1.39525	2.22201	2.21899	2.063	1.99706	1.97601	1.97311	2.35902	2.40306	2.43898	2.43701	2.14801	2.13306
5.5773	5.61116	5.58526	5.53425	5.59223	5.60721	5.62423	5.6153	5.73433	5.82233	5.59634	5.76442	5.69756	5.78068	5.63026	5.58007		5.669	5.59022	0.884801	1.61097	1.35729	1.10382	0.875024	0.824299	1.3392	1.11806	0.934614	0.84123	0.886342	0.507866	0.151836	0.0654133	0.882059	0.467781		0.0733233	1.39968	2.22404	2.22	2.05999	1.99599	1.96797	1.96994	2.36199	2.422	2.44096	2.43198	2.15003	2.14195
5.65921	5.65445	5.65522	5.6011	5.65595	5.6648	5.68657	5.6965	5.82597	5.91167	5.68816	5.87922	5.85253	5.96767	5.70218	5.60064		5.67061	5.64951	0.876933	1.60043	1.34923	1.09664	0.876096	0.818494	1.33071	1.11631	0.938194	0.846658	0.876014	0.511485	0.137237	0.0502395	0.8765	0.487594		0.137319	1.3862	2.23578	2.21897	2.05709	1.99408	1.96007	1.95411	2.35796	2.42202	2.43104	2.42597	2.15776	2.1275
			5.60994	5.65103	5.64711		5.74172	5.91345	5.97262		5.89888	5.99113	6.11905		5.65864		5.72565					1.12628	0.884746	0.80891		1.11822	0.905138	0.840191		0.456734	0.143272	0.0746068		0.53855		0.180677					2.00096	1.96596	1.96394		2.42399	2.43498	2.42302		2.17272
	5.90822	5.91021		5.78956		5.93222	5.95825	6.12012	6.20314		6.15317	6.27307	6.40807		5.88425			5.90623		1.56411	1.30601		1.00343		1.31005	1.08712	0.907576	0.823465		0.450937	0.152722	0.0973783		0.566011			1.35888		2.20598	2.05792		1.95398		2.36198	2.42894	2.422	2.407		2.17383
5.99166	5.96565	5.96581	5.9082	5.93425	5.93628	5.98866	6.02331	6.15261	6.23832	6.01869	6.19861	6.29017	6.42614	6.02861	5.94991		5.87728	5.96663	0.863269	1.56702	1.31109	1.0565	0.841457	0.771931	1.30663	1.06713	0.891057	0.819675	0.860272	0.549492	0.135194	0.0762882	0.865076	0.563588		0.198706	1.35716	2.22602	2.19999	2.03801	1.98798	1.94998	1.94597	2.3559	2.41298	2.42191	2.40601	2.14901	2.13013
6.04766	6.02066	6.03458	6.01037	6.04035	6.04533	6.04466	6.04984	6.20468	6.26583	6.07764	6.25068	6.30491	6.43793	6.08068	6.02752		5.90086	6.02067	0.861461	1.5717	1.31376	1.06612	0.844591	0.778003	1.30158	1.08119	0.893356	0.815028	0.860449	0.479847	0.134663	0.0676231	0.861313	0.54898		0.215408	1.36096	2.22799	2.19901	2.03899	1.98601	1.94801	1.94302	2.34705	2.41101	2.41405	2.40699	2.14999	2.14093
6.10117	6.07623	6.08723				6.0982	6.11312	6.23307	6.29406	6.13516	6.27606	6.31201	6.43797	6.1342	6.10328		5.99225	6.07821	0.869742	1.57821	1.32065				1.31677	1.06951	0.883803	0.807064	0.86638	0.486139	0.136927	0.0663993	0.871733	0.517923		0.167096	1.37084	2.23898	2.19696	2.03499				2.339	2.39998	2.411	2.40402	2.16298	2.13201
6.14562	6.13367	6.14662	6.12703		6.21881	6.14859	6.14357	6.25145	6.3093	6.17665	6.29122	6.31506	6.431	6.1855	6.17504		6.05597	6.13168	0.87283	1.58191	1.32462	1.11196		0.812108	1.32008	1.06724	0.879691	0.80304	0.868939	0.493456	0.136237	0.0711918	0.875185	0.478704		0.136114	1.37333	2.23422	2.18795	2.03295	1.9929		1.96241	2.34001	2.39593	2.41198	2.40899	2.15917	2.1344
6.1957	6.18768	6.1967	6.2105		6.28461	6.19671	6.18973	6.28778	6.33385	6.22968	6.30889	6.31997	6.431	6.22576	6.2595		6.13453	6.18667	0.878546	1.58856	1.32848	1.12055		0.83065	1.32694	1.08625	0.88466	0.80305	0.872091	0.493917	0.137602	0.0664681	0.882884	0.501743		0.141299	1.37938	2.25189	2.18402	2.02902	1.98505		1.9958	2.34099	2.39004	2.41001	2.40801	2.17292	2.16681
6.22121	6.2342	6.24022	6.2243	6.28536	6.30141	6.24514	6.23911	6.30717	6.35107	6.25022	6.31714	6.32	6.42591	6.2602	6.3161		6.18657	6.22023	0.884552	1.60134	1.34208	1.08815	0.86902	0.80712	1.33578	1.07556	0.874086	0.798377	0.880168	0.49062	0.137706	0.0602407	0.886279	0.497444		0.142916	1.39214	2.21102	2.186	2.03201	1.98099	1.97397	1.97993	2.33503	2.39798	2.41398	2.409	2.13801	2.17107
6.2724	6.28355	6.29447	6.29653	6.37372	6.40086	6.27859	6.26536	6.34816	6.36932	6.30344	6.35104	6.321	6.40303	6.30935	6.34103	6.19825	6.32565	6.27644	0.892386	1.61342	1.34929	1.1104	0.900857	0.831538	1.3438	1.09874	0.885314	0.804947	0.886988	0.45899	0.13671	0.050693	0.895754	0.447813	0.164766	0.107139	1.4028	2.21507	2.187	2.03503	1.97797	1.9661	1.96305	2.34202	2.39303	2.41002	2.41001	2.14005	2.18791
6.30876	6.33267	6.33672	6.34468	6.43857	6.47848	6.33165	6.29778	6.3629	6.39781	6.34274	6.35497	6.321	6.40598	6.34079	6.43339	6.31125	6.38461	6.31574	0.900148	1.62373	1.35692	1.12269	0.921314	0.852987	1.35852	1.10737	0.884774	0.809182	0.895811	0.449106	0.126806	0.0500642	0.902426	0.485032	0.117614	0.0430765	1.40737	2.22096	2.187	2.03798	1.97502	1.97494	1.96797	2.34399	2.39598	2.41199	2.41099	2.14497	2.18005
6.35709	6.37613	6.39611	6.41513	6.52918	6.57821	6.37206	6.32813	6.39609	6.42609	6.39509	6.36903	6.33101	6.4201	6.38908	6.50916	6.41235	6.48035	6.3691	0.901971	1.62236	1.36102	1.13481	0.933664	0.874382	1.35975	1.10881	0.904639	0.820929	0.89779	0.475146	0.130491	0.0490371	0.903882	0.506928	0.122446	0.0457429	1.4113	2.229	2.19001	2.04599	1.97602	1.98001	1.97003	2.34902	2.39201	2.41501	2.41201	2.15202	2.147
6.38952	6.42358	6.4376	6.46359	6.59373	6.65579	6.39571	6.37542	6.42836	6.45936	6.42852	6.37927	6.33303	6.45667	6.41752	6.56869	6.54243	6.60794	6.4066	0.902172	1.62071	1.36074	1.13266	0.957346	0.897221	1.36725	1.11553	0.900891	0.82421	0.897723	0.484976	0.138068	0.0660665	0.904316	0.506234	0.142929	0.054249	1.41117	2.22897	2.19503	2.04299	1.98396	1.98296	1.98111	2.35498	2.39701	2.41803	2.41506	2.15794	2.14603
6.43669	6.47665	6.49264	6.51764	6.66056	6.72753	6.46057	6.41375	6.46079	6.49179	6.47569	6.40384	6.33598	6.4262	6.46469	6.63158	6.67314	6.78483	6.46164	0.892315	1.61265	1.35618	1.14591	0.982484	0.912797	1.36093	1.117	0.911023	0.822362	0.888859	0.503816	0.137841	0.0593643	0.893879	0.514784	0.157404	0.0724101	1.40422	2.22602	2.19798	2.04201	1.98003	1.97903	1.99094	2.35301	2.39799	2.42098	2.42096	2.15204	2.14898
6.47912	6.52413	6.54313	6.56916	6.72817	6.79917	6.5071	6.46312	6.51111	6.52911	6.52111	6.41807	6.34302	6.426	6.50612	6.69614	6.77826	6.90427	6.51012	0.881601	1.60713	1.34561	1.13349	0.984436	0.92028	1.35025	1.10666	0.888978	0.820681	0.879025	0.502488	0.140879	0.05899	0.882159	0.499057	0.179782	0.102823	1.39433	2.226	2.203	2.046	1.984	1.99101	2.00203	2.35501	2.39501	2.42501	2.42602	2.151	2.14701
6.52456	6.57454	6.59352	6.62855	6.79262	6.86263	6.54363	6.50951	6.55152	6.57052	6.56363	6.44345	6.34903	6.42601	6.55153	6.75056	6.87734	7.00642	6.55753	0.87071	1.59445	1.33517	1.12814	0.986794	0.924127	1.34397	1.09343	0.880498	0.809436	0.869412	0.498035	0.140417	0.059	0.870543	0.490532	0.18382	0.118752	1.38272	2.22496	2.20404	2.04709	1.98505	1.99402	2.01309	2.35705	2.39705	2.42904	2.43305	2.15094	2.149
6.57563	6.62364	6.64066	6.67864	6.84859	6.91959	6.60059	6.55567	6.59866	6.61766	6.62059	6.4847	6.35198	6.42699	6.59965	6.80163	6.99912	7.13606	6.60565	0.857099	1.58476	1.32466	1.11988	0.980764	0.921132	1.33386	1.08043	0.875774	0.78453	0.857794	0.49668	0.142008	0.059	0.85532	0.487095	0.156537	0.0988937	1.37271	2.22103	2.20797	2.05494	1.98996	1.99599	2.02094	2.36196	2.40196	2.43297	2.43796	2.14504	2.149
6.6322	6.67618	6.69417	6.73217	6.89017	6.97016	6.65617	6.6042	6.65021	6.66819	6.6742	6.54116	6.36203	6.43801	6.65821	6.86519	7.02402	7.16001	6.66218	0.850262	1.57767	1.31773	1.11728	0.96718	0.912097	1.32568	1.07494	0.864874	0.777342	0.850901	0.505573	0.144455	0.0646092	0.848503	0.476355	0.15042	0.0944957	1.36552	2.22302	2.21501	2.05501	1.99004	2.00304	2.02501	2.36301	2.40702	2.44002	2.44403	2.14603	2.14799
6.69165	6.73056	6.74563	6.7816	6.93945	7.01642	6.70763	6.66266	6.71258	6.72463	6.73359	6.58972	6.37247	6.44116	6.72064	6.92249	7.03035	7.1623	6.71557	0.847925	1.57239	1.31636	1.11156	0.958072	0.89927	1.32161	1.07626	0.825261	0.751684	0.848239	0.506335	0.142946	0.0643239	0.846532	0.471812	0.156265	0.0930561	1.36007	2.22809	2.21808	2.05905	2.00111	2.01397	2.02697	2.36605	2.414	2.44591	2.45202	2.15407	2.14497
6.74961	6.78066	6.80162	6.83563	6.97973	7.05375	6.76362	6.7216	6.76465	6.78062	6.78664	6.65456	6.41471	6.4559	6.77761	6.9667	7.06179	7.18882	6.76665	0.843917	1.57605	1.31271	1.09619	0.934927	0.881401	1.3196	1.07379	0.856737	0.762745	0.841873	0.493308	0.143466	0.059304	0.844961	0.468383	0.14595	0.0765914	1.36448	2.23595	2.22495	2.06397	2.01093	2.01102	2.02402	2.37097	2.414	2.43805	2.45399	2.15996	2.14202
6.80819	6.83817	6.85216	6.87514	6.99513	7.07405	6.82118	6.78421	6.83625	6.84725	6.84119	6.74033	6.47229	6.47971	6.84019	7.0161	7.07304	7.19701	6.82118	0.846654	1.58424	1.31804	1.10325	0.926111	0.866634	1.31898	1.07888	0.814616	0.756423	0.842962	0.493542	0.166332	0.0758769	0.849254	0.475328	0.143816	0.0677753	1.36928	2.24404	2.22702	2.07601	2.01104	2.016	2.021	2.37302	2.42099	2.449	2.45199	2.16604	2.144
6.8656	6.88952	6.89839	6.91739	7.03422	7.08812	6.87553	6.84665	6.90973	6.92076	6.8986	6.83792	6.55875	6.68977	6.89765	7.04516	7.08611	7.20108	6.87546	0.853631	1.58677	1.32225	1.1017	0.920468	0.853018	1.32386	1.07791	0.825283	0.757307	0.849544	0.50876	0.190644	0.151634	0.856406	0.50424	0.151472	0.0662419	1.37381	2.25599	2.23405	2.07805	2.02202	2.01697	2.01991	2.37905	2.41709	2.44799	2.44797	2.17799	2.143
6.91962	6.93568	6.93375	6.95275	7.05386	7.09892	6.92267	6.9046	6.97554	6.98853	6.95262	6.92043			6.9556	7.0599	7.09593	7.20795	6.91671	0.859072	1.59458	1.32807	1.09743	0.908632	0.843854	1.3206	1.07104	0.82379	0.768651	0.856134	0.50875			0.860511	0.500645	0.13999	0.0538762	1.38198	2.25501	2.23897	2.08297	2.02399	2.01402	2.01205	2.38397	2.42495	2.44701	2.44502	2.17701	2.143
6.97414	6.98515	6.98212	6.99212	7.08702	7.10702	6.96916	6.96319	7.03123	7.05824	7.01012	6.98916	6.7063	6.71945	7.00715	7.08803	7.103	7.212	6.96613	0.870116	1.60727	1.34164	1.10641	0.886298	0.836151	1.32941	1.07695	0.865607	0.788875	0.869877	0.486401	0.169551	0.0890841	0.868493	0.471219	0.133638	0.0503687	1.39082	2.258	2.24	2.08001	2.02798	2.00899	2.00601	2.39601	2.42999	2.44498	2.43897	2.17901	2.14703
7.0165	7.03049	7.01851	7.02624	7.09424	7.11211	7.01555	7.01958	7.10079	7.12888	7.04649	7.03812	6.79649	6.85325	7.0515	7.09733	7.10293	7.2118	7.0045	0.880756	1.61903	1.35416	1.10893	0.885773	0.833598	1.34683	1.08155	0.870649	0.796393	0.880899	0.43137	0.166569	0.0755287	0.87834	0.470663	0.132835	0.0499198	1.4019	2.25794	2.23902	2.08198	2.02296	2.00696	2.008	2.39796	2.42799	2.43895	2.42907	2.1809	2.15614
7.06269	7.0757	7.06569	7.04885	7.11685	7.12193	7.06666	7.07364	7.17451	7.21046	7.0917	7.14231	6.93508	7.06261	7.09769	7.1278	7.09605	7.19312	7.05069	0.891578	1.62581	1.36406	1.11232	0.887002	0.834365	1.3555	1.09967	0.886346	0.815255	0.89289	0.486315	0.129238	0.0688941	0.887668	0.44957	0.123969	0.0424595	1.41282	2.25204	2.24099	2.08001	2.01903	2.00303	2.008	2.39403	2.42701	2.43403	2.43595	2.17206	2.16892
7.09419	7.12814	7.10114	7.08904	7.13609	7.14509	7.11417	7.12719	7.22922	7.28424	7.12019	7.22526		7.17531	7.13319	7.15003	7.09825	7.18718	7.09118	0.899892	1.63447	1.36958	1.11699	0.895063	0.840186	1.36466	1.11016	0.922045	0.8371	0.900789	0.507993		0.0521574	0.896095	0.447739	0.126502	0.0492929	1.41765	2.252	2.237	2.079	2.01299	1.99697	2.00394	2.399	2.42598	2.43698	2.43198	2.173	2.15502
7.24221	7.26819	7.23022	7.17618	7.22113	7.23514	7.2702	7.29321	7.42025	7.49729	7.26619	7.45327	7.47453	7.59156	7.28123		7.16199	7.30366	7.23822	0.897741	1.62699	1.36705	1.12197	0.901508	0.834914	1.36355	1.1193	0.942204	0.86535	0.894998	0.465224	0.101212	0.041226	0.897706		0.153372	0.127979	1.41135	2.25498	2.23899	2.08	2.004	1.95997	1.95895	2.391	2.428	2.42199	2.40996	2.172	2.15801
7.29358	7.31361	7.28349	7.21858	7.25361	7.26947	7.31963	7.34364	7.47966	7.56771	7.31153	7.51769	7.60338	7.7272	7.33563		7.15913	7.22298	7.29157	0.886028	1.61808	1.35237	1.11768	0.90073	0.828586	1.3539	1.11239	0.943171	0.865384	0.887369	0.459097	0.118223	0.0619765	0.882187		0.158874	0.0516232	1.40151	2.25088	2.23696	2.08	2.004	1.95292	1.94792	2.39102	2.42896	2.41899	2.39988	2.17091	2.16109
7.34172	7.36371	7.32377	7.26672	7.30371	7.30877	7.3717	7.39669	7.53468	7.62666	7.35574	7.57467	7.71734	7.82642	7.3877			7.22101	7.33873	0.878414	1.60865	1.34824	1.10665	0.884971	0.816679	1.34375	1.10883	0.939104	0.862407	0.88731	0.462977	0.115158	0.0823816	0.867058			0.0717532	1.3907	2.24106	2.23402	2.08	2.004	1.94604	1.94104	2.39299	2.42602	2.41801	2.39006	2.16305	2.16895
7.39623	7.41622	7.38323	7.31424	7.34122	7.3492	7.42322	7.45023	7.5872	7.68019	7.41425	7.62023	7.78908	7.91712	7.43924	7.25115	7.19974	7.32761	7.39322	0.8632	1.59807	1.33289	1.09196	0.875975	0.805408	1.3352	1.10029	0.929777	0.855631	0.869596	0.478654	0.123683	0.099972	0.854825	0.468097	0.151015	0.114996	1.3826	2.23703	2.23398	2.077	1.99902	1.94402	1.93502	2.39	2.42598	2.41399	2.389	2.15702	2.16801
7.45167	7.46765	7.43863	7.3717	7.39365	7.3976	7.47671	7.50561	7.63559	7.72546	7.47266	7.67464	7.80924	7.9452	7.49665	7.28774	7.13989	7.23492	7.44564	0.858491	1.59492	1.32506	1.08695	0.867614	0.795438	1.32805	1.08557	0.910067	0.846318	0.863805	0.488962	0.124269	0.0979127	0.851299	0.479075	0.0760846	0.0278907	1.37641	2.24293	2.22995	2.07591	2.00398	1.94807	1.93906	2.38888	2.42087	2.41192	2.38801	2.16191	2.17094
7.50769	7.5217	7.49071	7.42968	7.4477	7.44772	7.53567	7.55672	7.68473	7.76379	7.52769	7.7277	7.82889	7.96191	7.5507	7.34966	7.21359	7.22804	7.4987	0.854433	1.59167	1.32342	1.07576	0.861295	0.788658	1.32136	1.0742	0.898166	0.833651	0.859225	0.487468	0.124161	0.0823367	0.847879	0.469473	0.186237	0.0770166	1.37506	2.23703	2.22602	2.06804	2.00201	1.95397	1.94397	2.37905	2.41006	2.40504	2.38899	2.15404	2.16603
7.55269	7.58368	7.54669	7.48571	7.49571	7.49221	7.59068	7.60166	7.72211	7.79608	7.57618	7.76264	7.83554	7.9695	7.59469	7.40531	7.50015	7.60117	7.55418	0.855163	1.57434	1.31585	1.06362	0.846785	0.77724	1.30541	1.06392	0.878745	0.809354	0.85856	0.485934	0.141885	0.0767922	0.850466	0.470873	0.135996	0.052569	1.361	2.23649	2.218	2.06598	2.005	1.96002	1.94953	2.36748	2.40849	2.40699	2.38851	2.15798	2.16096
7.60929	7.63878	7.60527	7.54977	7.55692	7.55444	7.6429	7.65178	7.75786	7.81936	7.6308	7.80712	7.84841	7.9685	7.65326	7.47778	7.54019	7.64246	7.61127	0.859349	1.57962	1.32142	1.05895	0.837361	0.772928	1.31668	1.05959	0.864953	0.79654	0.861336	0.509924	0.151768	0.0745809	0.855901	0.464483	0.139	0.0487059	1.36716	2.23252	2.21651	2.05956	2.00401	1.96649	1.9585	2.36149	2.40501	2.40206	2.39149	2.15103	2.14858
7.65965	7.68072	7.66161	7.60958	7.63147	7.63444	7.69415	7.6947	7.79178	7.8334	7.68214	7.82536	7.86537	7.9685	7.70315	7.54167	7.29169	7.66284	7.66066	0.856266	1.58589	1.32115	1.06533	0.839756	0.779085	1.31968	1.05734	0.849313	0.78817	0.857766	0.511866	0.144955	0.0698852	0.853306	0.455715	0.102795	0.0821525	1.3713	2.22704	2.21699	2.06049	2.004	1.97098	1.96794	2.35356	2.39756	2.40349	2.392	2.14852	2.14651
7.70265	7.73163	7.71564	7.67318	7.71024	7.71624	7.73514	7.73411	7.81307	7.84506	7.72666	7.84906	7.86701	7.96699	7.74015	7.7771	7.51521	7.8251	7.70964	0.859198	1.59434	1.32858	1.06807	0.845611	0.791219	1.32818	1.05817	0.843246	0.779832	0.860752	0.51309	0.144611	0.0683605	0.856113	0.505028	0.223672	0.114047	1.37734	2.22901	2.21699	2.05899	2.005	1.97901	1.98052	2.353	2.39751	2.40901	2.395	2.14852	2.14806
7.75427	7.77783	7.76387	7.7358	7.79072	7.80262	7.78323	7.77132	7.83795	7.86395	7.77882	7.8704	7.86951	7.96404	7.79518	7.83097	7.56165	7.85224	7.75633	0.862368	1.60451	1.33434	1.08419	0.858887	0.805468	1.33235	1.06278	0.846094	0.780322	0.862966	0.500758	0.142002	0.0672282	0.860032	0.486298	0.186498	0.0905522	1.38798	2.22815	2.21404	2.05754	2.005	1.98641	1.99084	2.35349	2.39953	2.41009	2.39459	2.14816	2.16061
7.80213	7.82413	7.81708	7.79653	7.86592	7.87941	7.81278	7.80374	7.8658	7.88583	7.82762	7.89134	7.87297	7.96251	7.83866	7.8811	7.76481	7.88181	7.80313	0.870155	1.61086	1.33983	1.09159	0.869473	0.81643	1.34353	1.06763	0.854358	0.803198	0.867061	0.49305	0.141518	0.0656582	0.870987	0.486477	0.123583	0.079374	1.40106	2.23892	2.21698	2.06494	2.01046	1.99345	1.99596	2.35796	2.40347	2.42142	2.40641	2.15991	2.19223
7.84308	7.8686	7.8616	7.86113	7.94016	7.96166	7.86312	7.83206	7.90404	7.91355	7.87208	7.91354	7.87301	7.9625	7.87809	7.94963	7.72908	7.8517	7.84409	0.876007	1.61626	1.34949	1.10283	0.882995	0.832594	1.3578	1.0871	0.863092	0.808913	0.872331	0.478593	0.134824	0.0643614	0.877533	0.498896	0.115573	0.0597737	1.40705	2.24549	2.21851	2.06101	2.00699	1.996	2.00303	2.35546	2.40801	2.42554	2.41153	2.16499	2.20098
7.88578	7.91582	7.91326	7.92279	8.01666	8.04023	7.91424	7.85948	7.91907	7.9389	7.91377	7.9305	7.87668	7.95859	7.9218	8.01432	7.81736	7.93876	7.89081	0.879065	1.6189	1.35512	1.12051	0.910093	0.84618	1.35602	1.09885	0.881529	0.832676	0.87488	0.451914	0.12632	0.0580999	0.880707	0.501208	0.118525	0.061565	1.41024	2.23901	2.223	2.06396	2.00348	1.99607	2.00951	2.3431	2.41151	2.43757	2.42444	2.15901	2.19348
7.9252	7.95817	7.96163	7.97857	8.08497	8.12782	7.94079	7.90117	7.94728	7.97026	7.95369	7.94688	7.90528	8.00815	7.96218	8.08149	7.93397	8.00401	7.93516	0.880737	1.6236	1.35644	1.12655	0.929694	0.866593	1.35727	1.1229	0.882688	0.841157	0.87652	0.479735	0.129216	0.0753411	0.883277	0.516385	0.114834	0.0506493	1.41612	2.23155	2.22499	2.064	2.00449	2.0074	2.00454	2.35342	2.41051	2.44446	2.42995	2.15354	2.1692
7.96003	8.01404	8.01603	8.02305	8.14206	8.18908	7.98702	7.92303	7.98102	8.00303	8.00003	7.93902	7.892	7.975	7.98804	8.13005	8.0581	8.14112	7.98603	0.886016	1.60568	1.35098	1.13301	0.93643	0.879701	1.35956	1.10117	0.875941	0.801909	0.880898	0.4859	0.140261	0.0571244	0.889555	0.505753	0.134027	0.0571025	1.39814	2.232	2.22599	2.061	2.007	2.014	2.007	2.365	2.406	2.43401	2.438	2.158	2.155
7.99835	8.06316	8.05533	8.08003	8.20689	8.27946	8.00863	7.96036	8.00755	8.0384	8.0354	7.9626	7.89397	7.97205	8.03323	8.18998	8.17894	8.2875	8.02631	0.8819	1.61009	1.35269	1.13593	0.948189	0.892187	1.35357	1.11316	0.877179	0.801143	0.878363	0.508868	0.141391	0.0623312	0.88367	0.509437	0.153813	0.0600596	1.39312	2.23397	2.21912	2.061	2.00798	2.01203	2.01093	2.36893	2.40207	2.44285	2.44095	2.16095	2.15107
8.05352	8.1096	8.10655	8.1375	8.28532	8.35138	8.07343	8.00561	8.04269	8.07468	8.0925	7.98976	7.90094	7.97398	8.08158	8.24552	8.31779	8.43869	8.08251	0.872691	1.59718	1.34918	1.13051	0.956825	0.904374	1.34656	1.09117	0.872601	0.791743	0.870093	0.521036	0.141618	0.0603285	0.87452	0.499994	0.149382	0.0624097	1.38698	2.23202	2.22197	2.06001	2.00205	2.00506	2.01397	2.36603	2.4129	2.443	2.44992	2.15704	2.15001
8.09206	8.16105	8.16105	8.18807	8.36206	8.42208	8.11805	8.05407	8.10304	8.11105	8.13206	8.00506	7.90101	7.974	8.12706	8.29907	8.42815	8.56616	8.12606	0.861516	1.58536	1.33639	1.12325	0.960633	0.911087	1.32864	1.07652	0.818933	0.772293	0.859327	0.516803	0.143777	0.0611928	0.861966	0.488366	0.156352	0.0892135	1.37595	2.23099	2.228	2.064	2.004	2.00301	2.01601	2.37001	2.41501	2.46001	2.45401	2.15599	2.152
8.14206	8.19634	8.20124	8.24297	8.40519	8.4858	8.16021	8.107	8.13441	8.14732	8.17813	8.04917	7.90787	7.974	8.17117	8.35397	8.5448	8.68869	8.17115	0.850615	1.57602	1.3264	1.11471	0.955389	0.908636	1.31713	1.05374	0.813522	0.758912	0.849289	0.519087	0.148894	0.0633592	0.851232	0.477799	0.150265	0.0919583	1.36642	2.22609	2.23094	2.06204	2.004	2.00791	2.02091	2.37491	2.41991	2.46393	2.45989	2.15207	2.15298
8.18959	8.25648	8.26049	8.28861	8.45953	8.54846	8.21057	8.14964	8.17366		8.23253	8.07478	7.91791	7.98788	8.21066	8.41052	8.60747	8.74552	8.22454	0.835589	1.57324	1.31407	1.10689	0.962596	0.906667	1.30939	1.09106	0.871582		0.834755	0.489172	0.150576	0.0681882	0.836834	0.467062	0.139206	0.0909096	1.35697	2.23294	2.23397	2.07191	2.00499	2.00205	2.02001	2.37897	2.41108	2.4521		2.15696	2.153
8.25401	8.31101	8.31501	8.34801	8.51501	8.59401	8.25801	8.20701	8.23201	8.23001	8.29201	8.13001	7.93101	7.991	8.27901	8.46301	8.607	8.754	8.27301	0.83749	1.56728	1.30737	1.09949	0.954479	0.900908	1.30952	1.05398	0.806492	0.754931	0.83631	0.493518	0.15315	0.0671091	0.838	0.489657	0.15287	0.0977192	1.35483	2.235	2.238	2.077	2.015	1.999	2.017	2.386	2.425	2.449	2.467	2.156	2.15
8.30905	8.36015	8.36513	8.39617	8.5553	8.6343	8.31403	8.26205	8.28705	8.28505	8.35491	8.18308	7.96442	8.0028	8.33503	8.52493	8.62273	8.76481	8.32903	0.83692	1.56517	1.30899	1.10239	0.946862	0.887738	1.30912	1.05576	0.819505	0.75785	0.835612	0.482668	0.151675	0.0619295	0.837558	0.474266	0.155111	0.0932964	1.35615	2.235	2.2439	2.08192	2.01402	2.00686	2.01503	2.38993	2.42598	2.47358	2.467	2.15797	2.1441
8.37245	8.41354	8.41953	8.44062	8.58078	8.6578	8.37051				8.41548	8.26727	7.99177	8.04364	8.40242	8.57458	8.64481	8.78185	8.38849	0.839131	1.57274	1.31061	1.1058	0.938105	0.874593	1.30529				0.838515	0.486217	0.152106	0.064814	0.839027	0.468934	0.146922	0.0812051	1.36174	2.23698	2.24499	2.08696	2.02094	2.00997	2.01103	2.4009				2.16097	2.14598
8.438	8.461	8.474	8.479	8.607	8.679	8.425	8.387	8.433	8.411	8.476	8.354	8.067	8.072	8.467	8.612	8.655	8.785	8.443	0.8491	1.57323	1.31819	1.10405	0.92624	0.86095	1.31228	1.05044	0.84185	0.75545	0.84761	0.48072	0.15795	0.0739402	0.84964	0.49162	0.14809	0.07644	1.36625	2.242	2.249	2.092	2.031	2.013	2.009	2.406	2.441	2.455	2.465	2.163	2.141
8.48708	8.51695	8.51425	8.53005	8.63449	8.69765	8.48783	8.44197	8.48306	8.48561	8.52312	8.4394	8.15437	8.28502	8.52394	8.6336	8.66187	8.78794	8.49405	0.854411	1.58201	1.32684	1.10428	0.912683	0.847079	1.31628	1.05799	0.813245	0.754036	0.852558	0.477971	0.151785	0.11088	0.85499	0.490334	0.149258	0.0737208	1.36798	2.24691	2.25194	2.09004	2.02904	2.01496	2.00311	2.40109	2.44198	2.46383	2.46009	2.16987	2.13904
8.53161	8.56656	8.56753	8.56172	8.67068	8.70097	8.52963	8.51238	8.55734	8.56728	8.57355	8.53218	8.22736	8.24242	8.55671	8.64391	8.66894	8.78899	8.53861	0.86113	1.58504	1.33365	1.11073	0.903203	0.839981	1.32976	1.0586	0.849866	0.768242	0.861778	0.474848	0.163593	0.0794289	0.859322	0.486346	0.149676	0.0705778	1.3727	2.25196	2.25101	2.09099	2.02702	2.00707	2.00201	2.40893	2.442	2.46301	2.45306	2.17198	2.14296
8.58803	8.61605	8.60904	8.60602	8.67802	8.70401	8.59804	8.57405	8.63506	8.65307	8.61904	8.61707	8.3361	8.35812	8.62004	8.66502	8.673	8.793	8.59204	0.868039	1.59661	1.34396	1.10842	0.901511	0.831561	1.33017	1.06584	0.85427	0.780242	0.869141	0.486698	0.152415	0.0607318	0.865118	0.473437	0.143368	0.066501	1.38314	2.252	2.254	2.089	2.024	2.005	2.00101	2.403	2.438	2.454	2.445	2.173	2.14201
8.6233	8.66699	8.65411	8.62365	8.69565	8.71086	8.64114	8.62989	8.70266	8.7285	8.66116	8.69348	8.44386	8.48645	8.65824	8.68755	8.67594	8.78908	8.63809	0.877679	1.60536	1.34761	1.10668	0.891989	0.833158	1.34178	1.09336	0.864978	0.793566	0.880848	0.484709	0.136427	0.0518953	0.873455	0.480529	0.151685	0.067608	1.39375	2.25494	2.25204	2.089	2.02498	2.00696	2.01277	2.40692	2.44192	2.45106	2.44696	2.17692	2.15671
8.67554	8.72053	8.69564	8.65671	8.70789	8.72686	8.69553	8.69245	8.78032	8.81425	8.70363	8.76339	8.57089	8.66841	8.71054	8.70683	8.65122	8.73448	8.68757	0.886186	1.61119	1.35873	1.11454	0.891255	0.834251	1.34776	1.09702	0.893112	0.812623	0.886234	0.498339	0.118665	0.050927	0.883701	0.484912	0.124691	0.0489656	1.39924	2.25302	2.25299	2.08702	2.02896	2.00304	2.00804	2.40204	2.43704	2.44406	2.44403	2.17502	2.17187
8.70904	8.75905	8.74104	8.69402	8.73702	8.75001	8.74606	8.75105	8.84907	8.89307	8.74103	8.83506		8.78111	8.74804	8.72406	8.705	8.78305	8.73904	0.88839	1.61858	1.36269	1.11261	0.891282	0.832031	1.3532	1.10497	0.908225	0.827558	0.89012	0.476107		0.0582193	0.8849	0.489539	0.13078	0.0544315	1.40339	2.25	2.25	2.087	2.025	1.99399	2.00099	2.40699	2.434	2.44	2.437	2.171	2.16699
8.74725	8.80902	8.77925	8.71656	8.75466	8.76471	8.80583	8.80789	8.91864	8.96362	8.77239	8.90072		8.89674	8.79116	8.78481	8.70794	8.83597	8.77823	0.888439	1.62073	1.3654	1.11104	0.893771	0.83305	1.35504	1.11057	0.913448	0.836211	0.889669	0.493854		0.0468519	0.885332	0.456672	0.131015	0.0666613	1.40315	2.24902	2.24804	2.0821	2.02108	1.98517	1.98531	2.39131	2.43498	2.43608	2.43308	2.16904	2.16111
8.79657	8.84767	8.82758	8.75963	8.77383	8.78284	8.84566	8.86451	8.98543	9.03637	8.82058	8.97833	8.95477	9.04671	8.84157	8.78402		8.83303	8.82658	0.888162	1.6208	1.36263	1.11201	0.894811	0.824029	1.3538	1.11163	0.926586	0.853411	0.889977	0.509972	0.125479	0.0459163	0.884369	0.570387		0.179275	1.40376	2.249	2.24701	2.08101	2.01505	1.97905	1.97608	2.39596	2.43599	2.43303	2.4211	2.16801	2.15109
8.84705	8.90904	8.86606	8.79205	8.81303	8.81303	8.90204	8.91905	9.03607	9.10707	8.87205	9.04006	9.08411	9.20914	8.88705	8.82002			8.87305	0.88308	1.61009	1.35513	1.10588	0.885398	0.825319	1.34238	1.11555	0.929517	0.859737	0.883272	0.501672	0.137518	0.0576505	0.881099	0.572941			1.39361	2.244	2.242	2.08	2.015	1.97	1.96999	2.396	2.43	2.42799	2.40999	2.163	2.15701
8.89211	8.9443	8.92386	8.83613	8.83948	8.84536	8.94024	8.96705	9.10072	9.1727	8.91711	9.09687	9.18794	9.33746	8.93505	8.84157		8.89498	8.92203	0.873833	1.59684	1.34192	1.09291	0.883419	0.815416	1.33997	1.10884	0.926814	0.866065	0.875308	0.456564	0.135265	0.0958043	0.87049	0.57393		0.14037	1.38091	2.24694	2.24494	2.08	2.01598	1.96902	1.96412	2.39796	2.43196	2.41917	2.40314	2.16594	2.16681
8.94356	9.00052	8.96168	8.88657	8.88065	8.88268	9.00048	9.01559	9.15553	9.23249	8.96757	9.15451	9.28815	9.43715	8.98953	8.88661	8.75689	8.91483	8.96959	0.864837	1.58741	1.33418	1.08564	0.868975	0.80488	1.32342	1.09948	0.92334	0.862155	0.865187	0.447323	0.141099	0.107187	0.862984	0.566118	0.152497	0.145618	1.37305	2.24204	2.23806	2.07504	2.01104	1.96702	1.95904	2.39007	2.43101	2.41305	2.39209	2.16104	2.17097
8.99504	9.05004	9.01504	8.93604	8.93304	8.92704	9.04904	9.06604	9.19805	9.28804	9.02004	9.21205	9.37401	9.51901	9.04104	8.93706	8.76903	8.92392	9.01904	0.858014	1.5791	1.32341	1.07865	0.864184	0.793291	1.3173	1.09101	0.91541	0.857709	0.861092	0.445654	0.153076	0.0989848	0.853597	0.562087	0.164012	0.155572	1.36261	2.24	2.23799	2.069	2.01	1.965	1.956	2.38899	2.423	2.41399	2.38899	2.16	2.17801
9.04602	9.09219	9.0621	8.98604	8.98402	8.97508	9.09708	9.11702	9.25099	9.33019	9.07102	9.26793	9.38087	9.52979	9.09202	9.00471	8.79844	8.83078	9.06806	0.851416	1.57364	1.31956	1.06911	0.857155	0.78286	1.31418	1.07702	0.90441	0.844768	0.851984	0.438615	0.125282	0.0817204	0.849626	0.558665	0.177453	0.0662689	1.3603	2.24196	2.23113	2.06508	2.00804	1.96598	1.95894	2.38115	2.42398	2.40811	2.38311	2.16098	2.18389
9.1035	9.14355	9.11554	9.04449	9.04547	9.03151	9.14955	9.15369	9.27876	9.36569	9.12751	9.3255	9.40677	9.54586	9.14851	9.05061	8.8099	8.83891	9.11856	0.848207	1.56963	1.31356	1.05706	0.847445	0.773987	1.30886	1.07507	0.895061	0.831812	0.849262	0.435695	0.112528	0.068474	0.846011	0.55178	0.193927	0.0748294	1.35705	2.24497	2.23001	2.05905	2.00403	1.96203	1.96197	2.37902	2.41706	2.40602	2.383	2.16199	2.17805
9.16602	9.19202	9.17102	9.10303	9.11403	9.10503	9.19802	9.21101	9.32202	9.38801	9.19302	9.37201	9.427	9.551	9.20802	9.12002	8.87001	8.99901	9.17302	0.856311	1.57596	1.31485	1.06499	0.850722	0.787577	1.31389	1.07805	0.890204	0.820388	0.855671	0.433779	0.106479	0.0571191	0.855561	0.549546	0.198929	0.159639	1.36041	2.244	2.226	2.057	2.004	1.969	1.961	2.377	2.41	2.4	2.387	2.159	2.16699
9.21309	9.23713	9.21613	9.1648	9.18169	9.17858	9.23528	9.24337	9.36222	9.40468	9.23813	9.3926	9.42994	9.55394	9.25411	9.17199	8.88472	9.01862	9.22303	0.8589	1.57986	1.32453	1.06982	0.856135	0.779869	1.32397	1.077	0.875063	0.814514	0.858554	0.479446	0.127699	0.0549519	0.857757	0.469725	0.150017	0.110933	1.36481	2.24302	2.21815	2.04915	2.00498	1.969	1.96983	2.377	2.40608	2.39804	2.38798	2.16194	2.14738
9.26257	9.29252	9.27152	9.22349	9.26429	9.26525	9.29349	9.29456	9.37787	9.42086	9.28658	9.40688	9.43397	9.554	9.30357	9.28303	8.999	9.13201	9.26762	0.859505	1.58687	1.3271	1.06369	0.851472	0.786471	1.32826	1.07387	0.869556	0.802802	0.860305	0.479269	0.128576	0.0525012	0.857185	0.51932	0.19227	0.15315	1.3718	2.2321	2.21602	2.04702	2.00203	1.97495	1.97793	2.37403	2.40104	2.39998	2.39395	2.1511	2.14601
9.30705	9.33705	9.31705	9.28607	9.33908	9.35008	9.34203	9.32604	9.40203	9.42603	9.33105	9.42502	9.437	9.554	9.35105	9.37104			9.31605	0.863072	1.59576	1.33269	1.07876	0.856569	0.796209	1.33098	1.07651	0.861485	0.799979	0.862957	0.488145	0.1283	0.0507393	0.861566	0.481902			1.38005	2.22901	2.213	2.047	2	1.98	1.98401	2.372	2.402	2.40001	2.38901	2.14801	2.14704
9.35603	9.38407	9.36799	9.34778	9.41059	9.42159	9.37338	9.36719	9.4275	9.45052	9.38101	9.44756	9.43798	9.554	9.39807	9.41317			9.36013	0.874004	1.60424	1.34308	1.08966	0.864915	0.813999	1.33974	1.0851	0.8564	0.798833	0.869442	0.492926	0.128467	0.0500633	0.876319	0.436839			1.38942	2.2339	2.21202	2.04504	2.00196	1.98196	1.99283	2.37592	2.40298	2.40588	2.3939	2.15388	2.18819
9.38971	9.43258	9.40964	9.40253	9.48337	9.49834	9.42257	9.39278	9.44783	9.47578	9.41471	9.4708	9.438	9.554	9.43072	9.4596			9.40263	0.880931	1.61326	1.35139	1.10583	0.879226	0.831459	1.35621	1.08966	0.867204	0.808336	0.873932	0.478865	0.129085	0.050169	0.885908	0.439757			1.39973	2.24193	2.21101	2.04599	1.99903	1.98795	1.99399	2.37501	2.40597	2.41393	2.40689	2.16094	2.2009
9.43001	9.47401	9.45801	9.45401	9.55002	9.58802	9.46501	9.42901	9.47901	9.49801	9.46301	9.485	9.436	9.541	9.46901	9.54602	9.35603	9.40203	9.45301	0.886412	1.62261	1.35809	1.12283	0.921404	0.851205	1.35967	1.09043	0.861224	0.808772	0.878542	0.44218	0.11857	0.04871	0.891691	0.496587	0.1108	0.0310613	1.40717	2.247	2.211	2.052	2.004	1.989	1.988	2.368	2.409	2.427	2.421	2.161	2.2
9.47717	9.52019	9.50321	9.50707	9.62076	9.66761	9.50235	9.46045	9.50062	9.52454	9.50624	9.49188	9.44288	9.541	9.51519	9.61381	9.46116	9.53075	9.48641	0.892778	1.6294	1.36553	1.13064	0.937921	0.871789	1.37036	1.10293	0.879254	0.817448	0.885705	0.44334	0.118737	0.0488083	0.897194	0.526152	0.112245	0.0364457	1.41487	2.23422	2.21395	2.05593	1.9981	1.9949	1.988	2.36702	2.4149	2.42995	2.42985	2.1551	2.18821
9.51666	9.55966	9.55653	9.56549	9.68643	9.74632	9.55058	9.49371	9.53371	9.55275	9.54467	9.51579	9.47075	9.5519	9.55466	9.68141	9.56014	9.63014	9.53953	0.890531	1.63195	1.36405	1.14301	0.957717	0.887454	1.36939	1.10477	0.886449	0.819305	0.884551	0.492495	0.130327	0.0487704	0.89394	0.527483	0.126712	0.0498124	1.41729	2.23598	2.21598	2.05699	1.99503	1.99302	1.99494	2.36601	2.41896	2.43793	2.44189	2.15401	2.15232
9.55205	9.61304	9.60704	9.62105	9.75606	9.82207	9.58106	9.52904	9.55604	9.58604	9.58505	9.52601	9.47	9.56199	9.58706	9.74206	9.69314	9.76617	9.57506	0.887072	1.62697	1.36112	1.14763	0.973021	0.904572	1.367	1.10866	0.895636	0.822875	0.882053	0.511353	0.132631	0.0503523	0.889581	0.53367	0.146191	0.0557349	1.41283	2.239	2.221	2.063	1.992	1.98901	2.001	2.371	2.422	2.44101	2.44901	2.159	2.149
9.60108	9.6503	9.64823	9.66812	9.81391	9.88875	9.63793	9.56728	9.59625	9.61937	9.63212	9.5368	9.46902	9.55709	9.63804	9.79697	9.82061	9.92305	9.62702	0.879512	1.62288	1.35746	1.14944	0.983042	0.916143	1.35875	1.10456	0.892332	0.818257	0.875316	0.513912	0.133621	0.0524899	0.881384	0.533464	0.165586	0.0695506	1.40729	2.24194	2.22002	2.06398	1.98807	1.99882	2.00493	2.36806	2.42396	2.44885	2.45587	2.159	2.15293
9.63273	9.70254	9.70153	9.71162	9.87348	9.95343	9.66279	9.61756	9.63367	9.65866	9.67166	9.55781	9.469	9.55304	9.66378	9.84459	9.9578	10.0717	9.66765	0.870479	1.61591	1.34915	1.14165	0.988909	0.924507	1.35209	1.09066	0.878691	0.804066	0.868133	0.513147	0.134998	0.053095	0.871061	0.498194	0.133816	0.0660931	1.40038	2.24002	2.22892	2.06499	1.99196	1.999	2.00996	2.37989	2.42598	2.45495	2.45798	2.16098	2.153
9.68409	9.74909	9.7481	9.76809	9.95107	10.0151	9.71509	9.66409	9.68609	9.69909	9.71908	9.58707	9.47501	9.545	9.71309	9.89509	10.0611	10.1901	9.72309	0.856994	1.60392	1.33993	1.13282	0.975971	0.921344	1.34511	1.08971	0.878096	0.794082	0.857175	0.502988	0.175429	0.0620073	0.855074	0.493326	0.145977	0.0862681	1.38637	2.235	2.23201	2.069	1.993	2.00001	2.016	2.389	2.429	2.45701	2.46301	2.15401	2.155
9.7321	9.79906	9.80002	9.8161	9.98634	10.0641	9.76604	9.7121	9.73606	9.74513	9.76415	9.62528	9.47893	9.54402	9.76306	9.94506	10.1081	10.2401	9.76913	0.848451	1.59696	1.33069	1.12445	0.976471	0.918052	1.33387	1.07584	0.86536	0.784196	0.848984	0.496689	0.175057	0.0605573	0.846658	0.491102	0.165679	0.101405	1.38065	2.23696	2.23789	2.06998	1.99496	2.00294	2.01796	2.38998	2.42802	2.46191	2.46987	2.15694	2.15696
9.79545	9.84559	9.85254	9.87152	10.0395	10.1106	9.82251	9.76851	9.78458	9.80151	9.83042	9.67952	9.48792	9.54796	9.82545	10.0114	10.1387	10.2608	9.81956	0.841302	1.59244	1.32191	1.11903	0.96517	0.906879	1.32568	1.07539	0.86398	0.783207	0.841535	0.501417	0.152342	0.0606291	0.83979	0.47197	0.148942	0.0870798	1.37485	2.23898	2.24097	2.07892	1.99302	2.00498	2.02097	2.39	2.43097	2.46101	2.47	2.15403	2.15105
9.85299	9.89	9.90599	9.916	10.071	10.152	9.862	9.82299	9.85199	9.85899	9.88799	9.74099	9.501	9.557	9.88299	10.06	10.156	10.285	9.87399	0.8379	1.59218	1.31567	1.11156	0.953611	0.894111	1.32402	1.07307	0.86047	0.78625	0.83793	0.50357	0.14974	0.0658495	0.83669	0.482339	0.14478	0.0785008	1.37175	2.242	2.249	2.084	2	2.005	2.014	2.403	2.435	2.451	2.473	2.158	2.147
9.9119	9.94203	9.95607	9.9641	10.1063	10.1824	9.9209				9.9469	9.81365	9.55205	9.57663	9.94485	10.1052	10.1727	10.2929	9.92407	0.839481	1.59555	1.31628	1.11028	0.94072	0.877342	1.32575				0.839196	0.498495	0.151458	0.0667434	0.838477	0.485432	0.148982	0.070823	1.37631	2.24495	2.24998	2.08891	2.01276	2.00893	2.01204	2.40496				2.16095	2.14896
9.97146	9.99254	10.0095	10.0106	10.1308	10.2018	9.97451				10.0094	9.90615	9.62731		10.0015	10.1446	10.2057	10.3366	9.97454	0.843711	1.599	1.31937	1.10767	0.924192	0.860791	1.33128				0.842985	0.508149	0.174089		0.842968	0.494159	0.132058	0.0974308	1.37956	2.25491	2.25594	2.09395	2.013	2.00801	2.00606	2.40599				2.16992	2.14206
10.027	10.0401	10.05	10.051	10.167	10.212	10.023	9.98906	10.0271	10.0451	10.0571	9.98708	9.68208		10.06	10.171	10.209	10.301	10.0211	0.849672	1.6041	1.32578	1.10416	0.915268	0.850839	1.33687	1.08154	0.860753	0.782073	0.847412	0.505354	0.19508		0.850202	0.48883	0.131769	0.050231	1.38576	2.26301	2.25901	2.099	2.019	2.003	2.003	2.405	2.443	2.46299	2.46799	2.17701	2.139
10.0731	10.0891	10.0952	10.0863	10.1915	10.2248	10.0682	10.0469	10.0957	10.1176	10.1071	10.0626	9.75366	9.74829	10.1071	10.1847	10.209	10.301	10.0701	0.851535	1.61033	1.33253	1.10564	0.89395	0.840091	1.3325	1.07898	0.863322	0.775317	0.849344	0.499686	0.194687	0.085658	0.851888	0.488663	0.130877	0.0511429	1.39292	2.26987	2.26489	2.09998	2.02194	2.00594	2.00006	2.40794	2.44202	2.45515	2.45917	2.18191	2.14293
10.1176	10.1257	10.1307	10.1217	10.2019	10.229	10.1255	10.1035	10.1723	10.1923	10.1476	10.1324	9.82436	9.85005	10.1486	10.2018	10.212	10.303	10.1087	0.855147	1.61531	1.33999	1.10526	0.890855	0.834837	1.33496	1.0782	0.84495	0.780194	0.855137	0.487878	0.18067	0.0713101	0.853099	0.484806	0.124846	0.0510213	1.39971	2.26703	2.26797	2.09901	2.02497	2.00303	2.00198	2.40106	2.44299	2.45104	2.4481	2.17705	2.14994
10.164	10.178	10.184	10.157	10.219	10.239	10.178	10.166	10.234	10.264	10.187	10.2001	9.92108	9.96612	10.201	10.236	10.215	10.303	10.159	0.865383	1.62477	1.34793	1.11237	0.888201	0.833361	1.34356	1.07662	0.871218	0.798229	0.866623	0.466736	0.162225	0.0796932	0.860903	0.460374	0.125279	0.0513435	1.40911	2.266	2.266	2.1	2.02	2.001	1.999	2.397	2.439	2.446	2.44	2.179	2.164
10.1954	10.2172	10.2105	10.1874	10.2386	10.2498	10.228	10.216	10.2909	10.3258	10.2184	10.2834	10.0515	10.1652	10.2353	10.2546	10.216	10.3442	10.1933	0.870325	1.632	1.35484	1.11007	0.889505	0.835411	1.34337	1.08791	0.884858	0.81281	0.871771	0.508813	0.138201	0.0684655	0.866365	0.450902	0.12423	0.0899001	1.41648	2.26698	2.27091	2.09804	2.01804	1.99904	2.00194	2.39209	2.43409	2.44208	2.44196	2.179	2.16891
10.2396	10.2656	10.2625	10.2158	10.2618	10.2708	10.2736	10.2656	10.3535	10.4023	10.2587	10.3425		10.2424	10.2836	10.3036	10.2071	10.2726	10.2396	0.878261	1.63705	1.36179	1.11366	0.895002	0.840803	1.34903	1.10033	0.901348	0.825848	0.878155	0.474528		0.0677345	0.875025	0.47126	0.11849	0.0439988	1.42319	2.26403	2.27001	2.09701	2.01602	1.99503	2.00002	2.392	2.43598	2.44002	2.43903	2.17404	2.16503
10.274	10.301	10.294	10.25	10.289	10.297	10.317	10.318	10.42	10.4759	10.296	10.4209		10.3229	10.317	10.312	10.267	10.339	10.278	0.881758	1.63828	1.36475	1.11806	0.898338	0.843388	1.35173	1.10191	0.910344	0.839091	0.880269	0.508386		0.0734959	0.880017	0.496452	0.107678	0.0364451	1.42655	2.26	2.27	2.094	2.013	1.991	1.995	2.396	2.434	2.437	2.42701	2.169	2.159
10.3182	10.3452	10.3422	10.2805	10.3146	10.3255	10.3652	10.3662	10.481	10.5458	10.3314	10.4888		10.4125	10.3662		10.3987	10.4059	10.3213	0.880639	1.63404	1.36456	1.11865	0.897966	0.843547	1.35074	1.1077	0.920742	0.852088	0.880516	0.530649		0.0800086	0.877228		0.108594	0.0439908	1.42457	2.25017	2.27	2.094	2.01103	1.98313	1.98713	2.39502	2.43597	2.43602	2.41913	2.16212	2.15507
10.3597	10.3847	10.3787	10.3197	10.3576	10.3617	10.4086	10.4225	10.5425	10.6105	10.3766	10.5416		10.5379	10.4067		10.2344	10.3842	10.3636	0.873491	1.62975	1.35959	1.11489	0.896136	0.840179	1.34581	1.10716	0.924202	0.860906	0.875225	0.515017		0.0649697	0.868643		0.0735998	0.054511	1.41832	2.24405	2.27198	2.09697	2.01298	1.97705	1.97609	2.38806	2.436	2.43104	2.41305	2.15109	2.15599
[truncated: 64 more columns]
