# Supplementary material for: Kinematic Validation of a Multi-Kinect v2 Instrumented 10-Meter Walkway for Quantitative Gait Assessments
Source: PLoS One. 2015 Oct 13;10(10):e0139913. doi: 10.1371/journal.pone.0139913 (PMC4603795; doi:10.1371/journal.pone.0139913)
Supplement: S1 Data — (ZIP) [file pone.0139913.s001.zip › S1_Data/pp14_trial2.xls]

## Sheet: Sheet1
Kinect(x) SpineBase	Kinect(x) Head	Kinect(x) ShoulderLeft	Kinect(x) ElbowLeft	Kinect(x) WristLeft	Kinect(x) HandLeft	Kinect(x) ShoulderRight	Kinect(x) ElbowRight	Kinect(x) WristRight	Kinect(x) HandRight	Kinect(x) HipLeft	Kinect(x) KneeLeft	Kinect(x) AnkleLeft	Kinect(x) FootLeft	Kinect(x) HipRight	Kinect(x) KneeRight	Kinect(x) AnkleRight	Kinect(x) FootRight	Kinect(x) SpineShoulder	Kinect(y) SpineBase	Kinect(y) Head	Kinect(y) ShoulderLeft	Kinect(y) ElbowLeft	Kinect(y) WristLeft	Kinect(y) HandLeft	Kinect(y) ShoulderRight	Kinect(y) ElbowRight	Kinect(y) WristRight	Kinect(y) HandRight	Kinect(y) HipLeft	Kinect(y) KneeLeft	Kinect(y) AnkleLeft	Kinect(y) FootLeft	Kinect(y) HipRight	Kinect(y) KneeRight	Kinect(y) AnkleRight	Kinect(y) FootRight	Kinect(y) SpineShoulder	Kinect(z) SpineBase	Kinect(z) Head	Kinect(z) ShoulderLeft	Kinect(z) ElbowLeft	Kinect(z) WristLeft	Kinect(z) HandLeft	Kinect(z) ShoulderRight	Kinect(z) ElbowRight	Kinect(z) WristRight	Kinect(z) HandRight	Kinect(z) HipLeft	Kinect(z) KneeLeft
0.0650834	0.127	0.119	0.095	0.164	0.179937	0.138063	0.117	0.177	0.183875	0.101	0.069	0.0129375	0.115687	0.114	0.047	0.009	0.093	0.109979	0.878357	1.58112	1.34702	1.12221	0.887889	0.82861	1.34184	1.06868	0.83137	0.784672	0.87781	0.50308	0.133948	0.0420875	0.877644	0.493116	0.154323	0.0567412	1.3911	2.27298	2.255	2.11	2.061	2.044	2.04902	2.40398	2.448	2.433	2.41304	2.192	2.182
0.0690011	0.127003	0.119	0.095	0.164003	0.177009	0.141	0.117	0.177	0.178005	0.101	0.069	0.01	0.101001	0.114	0.0470023	0.009	0.093	0.109001	0.87824	1.58061	1.3474	1.12285	0.887379	0.832855	1.34184	1.06801	0.830447	0.784774	0.8778	0.503088	0.13575	0.0466692	0.87735	0.493386	0.13898	0.0563301	1.39037	2.272	2.255	2.11	2.061	2.044	2.05	2.403	2.448	2.433	2.415	2.192	2.182
0.07	0.13	0.119046	0.0950346	0.167	0.185	0.141046	0.117035	0.177046	0.181988	0.101035	0.0690346	0.01	0.102012	0.114035	0.049	0.00895386	0.093	0.110023	0.878083	1.58009	1.34784	1.12327	0.886166	0.82875	1.34185	1.06788	0.836221	0.788622	0.877723	0.50122	0.136047	0.045988	0.877114	0.490072	0.139373	0.0564034	1.39027	2.275	2.254	2.10999	2.06099	2.043	2.051	2.40299	2.44798	2.43302	2.41697	2.19199	2.18199
0.07	0.130062	0.123083	0.098	0.167062	0.184959	0.145	0.12	0.181	0.181	0.104	0.072	0.01	0.102938	0.117	0.049	0.005	0.0929379	0.112	0.877499	1.57974	1.34678	1.12513	0.884989	0.829625	1.34121	1.06777	0.834587	0.789642	0.877107	0.50291	0.137511	0.0467288	0.87661	0.489368	0.150761	0.0575618	1.39047	2.275	2.25398	2.10904	2.06	2.04296	2.05092	2.402	2.446	2.435	2.414	2.191	2.181
0.07	0.133018	0.127007	0.0980329	0.17	0.183029	0.145011	0.12	0.181	0.181	0.104	0.072	0.01	0.100018	0.117	0.049	0.00499634	0.0899854	0.112	0.87744	1.58	1.34616	1.12518	0.884476	0.829842	1.34145	1.06774	0.833973	0.790688	0.876979	0.50293	0.137084	0.0494916	0.87659	0.489267	0.148449	0.0581241	1.39061	2.275	2.25301	2.11098	2.05999	2.041	2.047	2.402	2.446	2.435	2.414	2.191	2.181
0.0700388	0.138	0.129039	0.107052	0.170052	0.191	0.148039	0.120052	0.181	0.181052	0.104052	0.072	0.0100388	0.104793	0.117	0.049	0.004	0.0859871	0.112039	0.877332	1.57876	1.34708	1.11122	0.883496	0.830332	1.34044	1.06768	0.840177	0.790193	0.876823	0.50298	0.135624	0.0446211	0.876521	0.48857	0.145478	0.059242	1.39061	2.27499	2.255	2.10599	2.05699	2.04099	2.048	2.40097	2.44599	2.435	2.41403	2.19099	2.181
0.072979	0.138063	0.132	0.111	0.174147	0.191063	0.151	0.123979	0.181084	0.185147	0.108	0.072063	0.012937	0.089126	0.117063	0.049	0.00393701	0.085	0.115063	0.877479	1.57996	1.34743	1.1196	0.883145	0.828938	1.34046	1.06734	0.834514	0.788083	0.877041	0.504494	0.138972	0.0553927	0.876608	0.488567	0.145278	0.0601776	1.39137	2.27394	2.25496	2.105	2.056	2.04002	2.04798	2.399	2.44494	2.43498	2.41594	2.19	2.18098
0.0720039	0.141003	0.132007	0.111	0.181003	0.194007	0.151	0.123004	0.185	0.192002	0.108003	0.0750039	0.01	0.095	0.120003	0.049	0.00100295	0.085002	0.118004	0.87745	1.57903	1.34798	1.12064	0.880601	0.829786	1.34041	1.06703	0.83188	0.784979	0.877089	0.50513	0.13907	0.0550501	0.87652	0.48842	0.141456	0.0609975	1.39108	2.271	2.253	2.105	2.056	2.041	2.047	2.399	2.442	2.434	2.413	2.19	2.18
0.076034	0.144034	0.139	0.111034	0.184	0.201	0.151034	0.127034	0.185034	0.194011	0.111	0.079	0.01	0.0949546	0.123	0.049	0.00403403	0.0870227	0.122034	0.876979	1.57863	1.34695	1.12274	0.881958	0.82539	1.34018	1.06778	0.831833	0.784233	0.876507	0.505647	0.139438	0.0551847	0.876181	0.488531	0.137523	0.0584486	1.39069	2.27299	2.25199	2.103	2.05599	2.04	2.045	2.39899	2.44399	2.43399	2.40903	2.189	2.179
0.079	0.147	0.139063	0.114063	0.184085	0.201085	0.154063	0.130063	0.188	0.194979	0.111063	0.079	0.01	0.091	0.123	0.0490635	0.007	0.0889788	0.125063	0.876914	1.57996	1.34665	1.12304	0.880122	0.827958	1.33935	1.06767	0.830314	0.787021	0.876222	0.507125	0.140134	0.0581886	0.876276	0.488576	0.134216	0.0565935	1.391	2.272	2.251	2.10298	2.05496	2.03998	2.04504	2.39798	2.44298	2.433	2.41194	2.18898	2.179
0.0790104	0.147014	0.14201	0.117	0.188	0.204997	0.15701	0.132997	0.18801	0.193986	0.114	0.0789931	0.0100104	0.091038	0.12301	0.0519965	0.007	0.0880207	0.128	0.876618	1.58024	1.34567	1.12527	0.88485	0.825553	1.33904	1.06699	0.829562	0.784732	0.875848	0.507842	0.140326	0.0571644	0.876068	0.488388	0.1322	0.0572115	1.39141	2.272	2.251	2.102	2.053	2.039	2.04699	2.397	2.44199	2.433	2.40899	2.188	2.17899
0.0819889	0.151067	0.145033	0.117033	0.188	0.204033	0.160045	0.132	0.191011	0.190067	0.114033	0.0770445	0.0129666	0.101978	0.126	0.051	0.007	0.094	0.128111	0.876069	1.58031	1.34538	1.12521	0.884833	0.826435	1.33739	1.06633	0.827211	0.78247	0.875318	0.508458	0.139102	0.0469114	0.875539	0.487824	0.132101	0.0547548	1.39122	2.27097	2.24998	2.10099	2.05299	2.039	2.04399	2.39599	2.439	2.43191	2.40698	2.18798	2.17499
0.0810632	0.157063	0.148042	0.120147	0.188063	0.207021	0.164063	0.132063	0.191874	0.196	0.117	0.081	0.01	0.1	0.126084	0.051	0.007	0.0939789	0.138063	0.875972	1.58039	1.34636	1.12652	0.884182	0.82776	1.33752	1.06832	0.82504	0.782484	0.875173	0.508232	0.140234	0.0488393	0.875481	0.488217	0.13403	0.0551743	1.39018	2.26798	2.24798	2.09989	2.05196	2.03898	2.04306	2.39498	2.43896	2.42389	2.405	2.186	2.174
0.0840032	0.160008	0.150006	0.127006	0.191006	0.208002	0.167002	0.135002	0.186003	0.196003	0.117006	0.0810016	0.01	0.0999905	0.130002	0.0510024	0.007	0.093	0.141002	0.876079	1.58147	1.34695	1.12231	0.884266	0.825419	1.33658	1.06713	0.844115	0.784073	0.875319	0.507879	0.141824	0.0502113	0.87553	0.48806	0.135443	0.0549111	1.39169	2.267	2.247	2.095	2.04999	2.038	2.046	2.394	2.437	2.419	2.40499	2.186	2.174
0.0880229	0.170034	0.157034	0.135	0.198	0.210989	0.170034	0.136989	0.190034	0.2	0.124023	0.0830343	0.00998857	0.0880343	0.133023	0.054	0.00703428	0.093	0.144	0.874991	1.57882	1.34521	1.1302	0.878843	0.824127	1.33633	1.06629	0.8383	0.774868	0.873614	0.506126	0.146616	0.0644992	0.874959	0.487823	0.13896	0.0563386	1.39126	2.26495	2.24299	2.09299	2.043	2.039	2.04495	2.39298	2.43297	2.41799	2.396	2.18395	2.16999
0.0900631	0.173126	0.160105	0.135	0.198042	0.209979	0.173063	0.136042	0.193063	0.199979	0.126063	0.086	0.00908414	0.0912945	0.135042	0.0541472	0.01	0.0929579	0.144126	0.875102	1.57623	1.34637	1.13025	0.877304	0.825586	1.33624	1.0776	0.833886	0.780595	0.874002	0.506649	0.149467	0.0607239	0.874843	0.488053	0.134611	0.0561929	1.39065	2.26098	2.24196	2.09187	2.043	2.03889	2.04094	2.39098	2.42992	2.41698	2.39594	2.17998	2.169
0.0930071	0.179025	0.165036	0.135014	0.200011	0.209011	0.176032	0.138036	0.196007	0.199036	0.129007	0.0860178	0.013	0.104972	0.137011	0.0610214	0.0100071	0.0910178	0.150025	0.875209	1.57663	1.34707	1.12954	0.876104	0.823548	1.33601	1.07775	0.831345	0.773848	0.874089	0.505216	0.138655	0.0492972	0.874989	0.488191	0.134641	0.0549314	1.38987	2.25999	2.23999	2.08599	2.04301	2.034	2.038	2.38998	2.42599	2.41598	2.39299	2.17898	2.16898
0.095063	0.186201	0.175063	0.139076	0.203038	0.212088	0.185126	0.148038	0.198088	0.209088	0.131025	0.0909874	0.013	0.0969622	0.140063	0.0671889	0.0120252	0.0959748	0.157227	0.874893	1.57541	1.34839	1.12793	0.877046	0.822991	1.33533	1.07147	0.829869	0.773261	0.873812	0.509619	0.145737	0.0569354	0.874674	0.488463	0.134751	0.0553472	1.38933	2.25592	2.23694	2.08292	2.04494	2.03295	2.03697	2.38395	2.42199	2.41097	2.38901	2.17395	2.16296
0.100105	0.202126	0.180272	0.145147	0.206105	0.219	0.195188	0.151147	0.205063	0.216105	0.133105	0.0900419	0.013	0.0940628	0.145126	0.0825443	0.0140209	0.0940628	0.175063	0.875114	1.57535	1.34897	1.12505	0.872885	0.825366	1.33595	1.0697	0.827412	0.770956	0.873978	0.510961	0.146996	0.0580806	0.874971	0.490975	0.131646	0.0566598	1.38696	2.2499	2.23194	2.07692	2.03979	2.02887	2.03483	2.37981	2.42096	2.40898	2.3899	2.16987	2.15992
0.105001	0.208004	0.193002	0.152002	0.211002	0.219003	0.204003	0.158001	0.208001	0.221002	0.138002	0.0920009	0.013	0.097	0.151001	0.10801	0.0150025	0.0970009	0.178002	0.87531	1.57204	1.34893	1.1151	0.875938	0.82284	1.33457	1.07352	0.82702	0.771217	0.874349	0.50492	0.14495	0.0552999	0.87501	0.488409	0.13006	0.0547797	1.3861	2.245	2.229	2.073	2.03	2.023	2.027	2.371	2.419	2.408	2.385	2.164	2.156
0.109027	0.221189	0.199175	0.157094	0.217067	0.229094	0.214121	0.160081	0.211081	0.229175	0.143054	0.095027	0.013	0.0970675	0.15304	0.141499	0.023054	0.100054	0.186229	0.87402	1.56801	1.34613	1.12414	0.868548	0.821273	1.33386	1.07543	0.828195	0.761108	0.872506	0.505512	0.144755	0.054979	0.874234	0.486107	0.130291	0.0537303	1.3837	2.24295	2.22497	2.07093	2.02496	2.02093	2.02387	2.36795	2.41397	2.40696	2.38608	2.15899	2.15493
0.111104	0.235187	0.212229	0.164249	0.222145	0.236229	0.223333	0.166042	0.217208	0.24227	0.147104	0.0970624	0.013	0.102	0.156166	0.179081	0.0275612	0.104374	0.203208	0.873996	1.56967	1.34606	1.12703	0.87283	0.821462	1.33479	1.07444	0.828511	0.761863	0.872192	0.507184	0.141432	0.0505021	0.874512	0.486197	0.130465	0.0530335	1.38145	2.2389	2.22294	2.066	2.02192	2.01594	2.014	2.3639	2.41192	2.40394	2.3919	2.15788	2.14998
0.116043	0.244078	0.223039	0.176062	0.229052	0.247052	0.239043	0.168046	0.227056	0.255016	0.152043	0.100023	0.013	0.102023	0.164033	0.230078	0.0541079	0.122137	0.213046	0.873823	1.56595	1.34546	1.12728	0.875689	0.820609	1.33227	1.06987	0.826676	0.769532	0.871801	0.508774	0.141517	0.0496521	0.874635	0.501643	0.134474	0.0536794	1.37961	2.23398	2.21998	2.06598	2.01798	2.01298	2.01398	2.35898	2.40799	2.40099	2.38702	2.15199	2.14899
0.129148	0.268185	0.235198	0.195173	0.24521	0.26321	0.252136	0.182161	0.244012	0.260148	0.165148	0.107074	0.013	0.109	0.174161	0.254531	0.087655	0.164717	0.227284	0.874784	1.55877	1.34481	1.11196	0.878431	0.820322	1.33185	1.07295	0.825879	0.773205	0.871983	0.51012	0.137596	0.0472411	0.876264	0.511833	0.132787	0.0566543	1.37931	2.22894	2.21502	2.06093	2.01099	2.00796	2.00798	2.354	2.40595	2.39804	2.39302	2.14794	2.14698
0.141169	0.283359	0.251359	0.209232	0.262401	0.280591	0.263295	0.195148	0.245232	0.272169	0.177169	0.113211	0.013	0.109	0.18719	0.297422	0.14116	0.22297	0.250295	0.874292	1.56318	1.34228	1.1076	0.877428	0.820496	1.33083	1.07282	0.851974	0.780713	0.87061	0.512622	0.136462	0.0467464	0.876606	0.522403	0.139146	0.0658429	1.37742	2.22402	2.21694	2.05496	2.00998	2.00508	2.00594	2.35396	2.402	2.401	2.39511	2.14302	2.14492
0.14901	0.300011	0.26801	0.220008	0.281011	0.308011	0.277014	0.202008			0.18501	0.123003	0.0130014	0.109001	0.196007	0.317021	0.195031	0.268032	0.26401	0.873479	1.56024	1.34047	1.10315	0.862975	0.81987	1.33032	1.06834			0.869679	0.517371	0.1361	0.0567906	0.875979	0.518384	0.147787	0.0683035	1.37565	2.225	2.214	2.053	2.009	2.009	2.003	2.352	2.402			2.144	2.141
0.169261	0.324352	0.290261	0.237274	0.305274	0.33143	0.306169	0.218274			0.205235	0.129222	0.016	0.110948	0.2113	0.362378	0.261925	0.336147	0.286404	0.87166	1.55425	1.34288	1.09878	0.87333	0.820511	1.33048	1.07315			0.867635	0.519862	0.136427	0.0581194	0.874437	0.527028	0.163018	0.07554	1.37147	2.22205	2.213	2.05196	2.00695	2.00399	1.99795	2.35297	2.39695			2.14001	2.13896
0.189354	0.351458	0.310458	0.258541	0.326749	0.364728	0.319749	0.239666		0.312166	0.223312	0.146104	0.0160624	0.107083	0.234416	0.391562	0.333311	0.424831	0.317187	0.869336	1.55301	1.33965	1.09635	0.882353	0.819791	1.32617	1.07357		0.773929	0.864917	0.520852	0.138465	0.0587586	0.872646	0.52537	0.152358	0.0701755	1.36596	2.22594	2.213	2.04898	2.0031	2.0029	1.99396	2.35102	2.39298		2.40608	2.14104	2.13604
0.206063	0.373055	0.332059	0.284039	0.362057	0.399052	0.355022	0.271026		0.320035	0.23807	0.151028	0.019	0.110989	0.254057	0.418061	0.395155	0.511138	0.326072	0.865839	1.54076	1.33757	1.08773	0.880126	0.818421	1.32211	1.06859		0.771047	0.861448	0.523316	0.13868	0.0554	0.869159	0.523966	0.155101	0.0671501	1.36238	2.223	2.213	2.04799	2.00799	1.99799	1.992	2.352	2.39201		2.41001	2.143	2.138
0.235319	0.398386	0.359479	0.302492	0.388412	0.423426	0.365452	0.283319		0.336306	0.270293	0.16416	0.019	0.106	0.280319	0.446492	0.466958	0.57525	0.359426	0.860618	1.53634	1.33336	1.08549	0.882907	0.818924	1.32125	1.06969		0.769324	0.855983	0.526209	0.138911	0.0554047	0.864233	0.522154	0.169095	0.0719632	1.35503	2.22299	2.21401	2.04201	2.00492	1.99195	1.98999	2.35104	2.39499		2.41501	2.142	2.13704
0.259673	0.427821	0.395547	0.339736	0.419779	0.455673	0.399589	0.30761		0.359421	0.292715	0.176652	0.0192314	0.106	0.304652	0.483505	0.539389	0.669473	0.391631	0.854355	1.5331	1.32446	1.08305	0.880164	0.816114	1.31214	1.05181		0.759784	0.850848	0.527042	0.140126	0.0550203	0.856915	0.512966	0.161342	0.0864096	1.34935	2.22198	2.21494	2.04304	1.99887	1.98811	1.989	2.354	2.394		2.41608	2.14189	2.13992
0.290994	0.465993	0.420995	0.373994	0.455993	0.486994	0.426995	0.335995		0.378996	0.325994	0.206995	0.0299981	0.106	0.334995	0.506996	0.603988	0.737988	0.420995	0.847121	1.52253	1.32139	1.07723	0.865913	0.810261	1.30597	1.0337		0.752051	0.843311	0.535498	0.157147	0.0554999	0.850151	0.519299	0.16236	0.0915091	1.34192	2.221	2.212	2.045	1.993	1.993	1.989	2.354	2.394		2.42	2.137	2.136
0.314555	0.496568	0.469357	0.409515	0.480634	0.516423	0.461436	0.37433	0.398225	0.407277	0.34566	0.232317	0.0381585	0.106	0.366462	0.548581	0.655083	0.793779	0.457475	0.839601	1.51944	1.30114	1.06917	0.864882	0.798255	1.29572	1.03503	0.810739	0.743413	0.836893	0.535285	0.16408	0.055696	0.841613	0.520091	0.16476	0.0974824	1.33631	2.22403	2.21504	2.04907	1.99096	1.98791	1.98899	2.35703	2.39603	2.41311	2.42109	2.14005	2.13399
0.356918	0.539897	0.497064	0.448689	0.528334	0.548772	0.495064	0.399918	0.416169	0.428835	0.395689	0.25696	0.0505844	0.106063	0.402064	0.59271	0.735896	0.852334	0.493918	0.832163	1.51344	1.29747	1.0636	0.85233	0.792486	1.28855	1.03647	0.821011	0.748622	0.828906	0.537123	0.173306	0.0570488	0.835021	0.485926	0.118627	0.0765812	1.33297	2.22604	2.21819	2.05406	1.98806	1.9811	1.98787	2.35929	2.39804	2.42119	2.42806	2.14404	2.13296
0.400067	0.582057	0.547048	0.481076	0.54408	0.585059	0.545061	0.443078	0.471057	0.468074	0.428097	0.302053	0.0780232	0.109013	0.452046	0.626044	0.730987	0.867983	0.537055	0.830415	1.50482	1.29702	1.06037	0.850917	0.785264	1.28348	1.02735	0.815452	0.736986	0.828704	0.535405	0.183928	0.0645082	0.831305	0.527958	0.126971	0.0691363	1.32454	2.228	2.22701	2.05701	1.99103	1.98599	1.98199	2.373	2.40001	2.42999	2.431	2.146	2.131
0.43283	0.609683	0.570803	0.517535	0.582455	0.613375	0.574803	0.48079	0.498763	0.503589	0.474723	0.32791	0.0895889	0.115401	0.47487	0.64783	0.72504	0.86	0.56379	0.832716	1.50908	1.30245	1.05514	0.849255	0.777868	1.28044	1.02898	0.816371	0.744487	0.830651	0.533034	0.187839	0.0686517	0.833934	0.526358	0.141634	0.0721376	1.33044	2.22704	2.23215	2.06009	2.003	1.98308	1.97897	2.37401	2.40505	2.42401	2.42904	2.14403	2.12896
0.495061	0.660877	0.630816	0.557959	0.616592	0.64151	0.634796	0.540163	0.556204	0.54802	0.529061	0.396367	0.134408	0.148897	0.540041	0.70949	0.728286	0.86	0.622775	0.836218	1.52152	1.30388	1.05323	0.845374	0.783753	1.28392	1.04693	0.812281	0.752339	0.835319	0.534016	0.206852	0.090779	0.836534	0.485046	0.145816	0.0719129	1.33615	2.22992	2.24304	2.06708	2.00324	1.98902	1.97702	2.37516	2.40918	2.42488	2.432	2.14592	2.12588
0.545954	0.702962	0.669965	0.603958	0.644974	0.665978	0.672966	0.59595	0.613948	0.596956	0.579954	0.461941	0.201939	0.335831	0.589955	0.732979	0.741988	0.86	0.659966	0.842834	1.52734	1.31306	1.0762	0.855171	0.789665	1.29367	1.05175	0.825268	0.749892	0.842474	0.530483	0.202144	0.155971	0.842465	0.489636	0.155241	0.069652	1.34678	2.226	2.245	2.071	2.01499	1.99	1.978	2.38299	2.41799	2.41901	2.432	2.142	2.12001
0.590537	0.730644	0.703496	0.631523	0.673523	0.698322	0.712456	0.634697	0.662684	0.659671	0.62555	0.541113	0.263019		0.635537	0.758295	0.753134	0.86304	0.69163	0.850364	1.5355	1.32209	1.07907	0.868089	0.79729	1.30611	1.04032	0.795244	0.756981	0.850959	0.535115	0.222671		0.848856	0.49192	0.154613	0.0637693	1.3523	2.22805	2.25005	2.07301	2.02	1.987	1.97808	2.39408	2.42608	2.43404	2.435	2.14705	2.11689
0.631073	0.778743	0.740949	0.670722	0.712598	0.722681	0.74699	0.687011	0.71432	0.710279	0.667114	0.624032	0.339011		0.676052	0.780289	0.763083	0.866	0.738784	0.859578	1.54277	1.33353	1.08288	0.87201	0.801238	1.31561	1.05042	0.797077	0.747616	0.861302	0.536981	0.230195		0.856772	0.491887	0.147463	0.0614436	1.36034	2.23206	2.25396	2.07419	2.01996	1.987	1.98404	2.40008	2.43194	2.43698	2.4349	2.15104	2.109
0.682062	0.814066	0.786058	0.705053	0.741051	0.755044	0.794043	0.735069	0.777082	0.771115	0.720046	0.673183	0.387197	0.523197	0.726076	0.794011	0.767	0.866	0.776078	0.86521	1.55308	1.34075	1.09693	0.885783	0.812571	1.32237	1.05449	0.798894	0.755055	0.86758	0.502905	0.200565	0.156693	0.861598	0.490773	0.145686	0.0582897	1.36987	2.235	2.25201	2.08301	2.01801	1.987	1.98602	2.40401	2.42901	2.43601	2.43	2.153	2.10901
0.717648	0.851513	0.819526	0.735499	0.770472	0.780513	0.818823	0.774783	0.823877	0.837012	0.746688	0.77658	0.498877	0.633366	0.76954	0.800189	0.76704	0.866	0.820405	0.870714	1.57091	1.34489	1.10516	0.887407	0.818671	1.3295	1.06307	0.841184	0.764034	0.873584	0.533421	0.219805	0.174304	0.866203	0.486953	0.143432	0.058095	1.37997	2.23305	2.25696	2.086	2.02201	1.98797	1.99496	2.40989	2.43705	2.44403	2.43213	2.15405	2.11603
0.765827	0.889765	0.858827	0.772889	0.805724	0.818703	0.879496	0.833075	0.889551	0.912592	0.797765	0.820303	0.565316	0.590681	0.809951	0.814331	0.769938	0.865338	0.850972	0.878521	1.5679	1.35046	1.10762	0.892856	0.826047	1.34474	1.09944	0.877032	0.792025	0.882098	0.498103	0.168059	0.0841067	0.873171	0.482736	0.137662	0.0577182	1.38452	2.237	2.25402	2.086	2.02306	1.98596	1.9919	2.40212	2.44112	2.44604	2.44194	2.15802	2.11812
0.804976	0.925978	0.897976	0.814974	0.839979	0.851979	0.902985	0.883968	0.962954	0.987953	0.833978	0.881962	0.674932	0.764892	0.854972	0.82999	0.767002	0.834019	0.896971	0.886605	1.58641	1.36164	1.11337	0.885585	0.827319	1.35201	1.10833	0.865297	0.788472	0.889086	0.485008	0.121619	0.0574466	0.882674	0.480651	0.133513	0.0571603	1.39504	2.237	2.255	2.086	2.026	1.984	1.987	2.408	2.447	2.448	2.439	2.159	2.124
0.840619	0.970431	0.937498	0.838673	0.875377	0.884458	0.957566	0.935727	1.02279	1.056	0.865714	0.970077		0.862428	0.894525	0.844215	0.781683	0.849118	0.933633	0.88972	1.58391	1.36232	1.11799	0.898859	0.834152	1.34896	1.10858	0.88573	0.806435	0.893101	0.487068		0.0504013	0.884412	0.481032	0.125126	0.0456764	1.39807	2.23597	2.257	2.08603	2.028	1.98197	1.98593	2.40995	2.45099	2.44108	2.43497	2.15499	2.11504
0.924102	1.04706	1.01011	0.919106	0.94008	0.952075	1.04108	1.03409	1.13513	1.19014	0.946114	1.1251	1.05028	1.15032	0.979096	0.917053			1.0121	0.886695	1.58009	1.36095	1.11438	0.904053	0.83381	1.34688	1.10187	0.910486	0.829834	0.890403	0.55821	0.154069	0.0559787	0.881267	0.56276			1.394	2.231	2.255	2.089	2.02399	1.97299	1.97599	2.40501	2.448	2.44198	2.42498	2.151	2.12499
0.974526	1.07873	1.06348	0.971457	0.979775	0.989609	1.07871	1.0774	1.19973	1.25776	1.00247	1.17582	1.18658	1.30773	1.02648	0.943374			1.06055	0.879111	1.57944	1.35376	1.10674	0.89575	0.823822	1.33942	1.10223	0.903822	0.827031	0.881914	0.566304	0.148581	0.0702385	0.874922	0.562917			1.38381	2.23106	2.25299	2.08999	2.02003	1.96997	1.96989	2.40889	2.44801	2.43299	2.41497	2.14908	2.11924
1.01313	1.13204	1.09924	1.00533	1.03611	1.0342	1.12989	1.10733	1.25291	1.31311	1.03724	1.23531	1.30169	1.43362	1.06207	0.970311			1.10113	0.871029	1.56681	1.34334	1.10137	0.892595	0.822212	1.3261	1.0953	0.900494	0.829906	0.872677	0.462332	0.153621	0.0872644	0.867613	0.562808			1.3764	2.23504	2.25184	2.08896	2.02191	1.96791	1.96196	2.40107	2.44898	2.43189	2.41276	2.15498	2.13591
1.06304	1.17804	1.15404	1.06404	1.08504	1.08704	1.16905	1.16603	1.29303	1.36204	1.09204	1.29303	1.42003	1.54904	1.10905	0.984051			1.15104	0.85865	1.55552	1.32946	1.08987	0.880482	0.808223	1.31784	1.07951	0.903745	0.826645	0.862402	0.452755	0.121569	0.0883639	0.853668	0.566239			1.36388	2.23699	2.24499	2.087	2.01799	1.964	1.96	2.404	2.44799	2.427	2.402	2.15399	2.132
1.11375	1.2227	1.19959	1.11569	1.13472	1.13277	1.22366	1.20566	1.33173	1.40647	1.14372	1.33283	1.44975	1.59775	1.16373	1.04272			1.19672	0.847085	1.54678	1.32358	1.07028	0.859394	0.799705	1.30813	1.08017	0.89734	0.821092	0.853633	0.458517	0.166019	0.115122	0.839575	0.55387			1.3558	2.22904	2.23694	2.08489	2.01106	1.96493	1.95797	2.39881	2.44092	2.42783	2.39697	2.14699	2.133
1.16813	1.27416	1.24316	1.16625	1.1872	1.1892	1.27182	1.25393	1.38441	1.44048	1.19616	1.39293	1.503	1.65095	1.2172	1.09436			1.24907	0.850973	1.54397	1.31746	1.06409	0.854433	0.789848	1.30162	1.06732	0.880832	0.810973	0.853146	0.445185	0.137229	0.0880097	0.847728	0.557714			1.35247	2.23182	2.23284	2.07682	2.01486	1.96	1.95598	2.38502	2.43491	2.416	2.395	2.14584	2.13316
1.21713	1.3241	1.2931	1.22012	1.23911	1.24111	1.30712	1.2941	1.40212	1.46106	1.24612	1.43309	1.50307	1.64904	1.26912	1.11024			1.29511	0.850647	1.54315	1.31401	1.0557	0.844629	0.781968	1.30408	1.06725	0.877403	0.800707	0.853837	0.434281	0.132011	0.0823672	0.846367	0.53764			1.35334	2.22399	2.22598	2.06899	2.00899	1.96	1.955	2.38598	2.43098	2.41599	2.395	2.13899	2.13997
1.2806	1.37464	1.34376	1.28179	1.29293	1.29889	1.36873	1.34361	1.4601	1.49019	1.3086	1.4806	1.53704	1.66807	1.32964	1.22905			1.35064	0.848984	1.54836	1.31382	1.05687	0.844161	0.775924	1.30162	1.06063	0.848953	0.784399	0.847214	0.488429	0.132195	0.0710769	0.849693	0.54725			1.35673	2.22003	2.21797	2.06193	2.00201	1.96197	1.95603	2.37794	2.41993	2.41297	2.39503	2.13404	2.12403
1.32431	1.42118	1.39914	1.33938	1.36062	1.36364	1.42207	1.38805	1.46739	1.50426	1.35227		1.54024	1.67307	1.37622	1.30581			1.39722	0.850794	1.55806	1.31887	1.0564	0.844335	0.782642	1.30611	1.06163	0.847036	0.772819	0.849781		0.113801	0.0707626	0.850673	0.535009			1.36236	2.222	2.21589	2.05689	2.00298	1.96002	1.95804	2.37393	2.41491	2.411	2.39707	2.13709
1.38297	1.47397	1.44997	1.40096	1.43296	1.43696	1.46997	1.43497	1.48499	1.51599	1.40897	1.54399	1.55099	1.676	1.43097	1.38695			1.45197	0.854988	1.56304	1.32464	1.05969	0.848578	0.784979	1.31548	1.06768	0.84642	0.767853	0.856096	0.487223	0.133119	0.0664025	0.852619	0.528694			1.36798	2.222	2.211	2.052	2.002	1.961	1.96	2.371	2.411	2.411	2.4	2.141	2.11501
1.4267	1.51683	1.49573	1.46086	1.50002	1.50702	1.50177	1.46467	1.50248	1.51938	1.4567	1.55621	1.55504	1.67694	1.47472	1.43528		1.38473	1.49379	0.861936	1.56868	1.33208	1.0797	0.863668	0.794458	1.32821	1.07291	0.847026	0.76974	0.86448	0.488236	0.130792	0.0651745	0.858048	0.487094		0.113995	1.37462	2.22504	2.20996	2.05099	1.99904	1.96697	1.96793	2.37699	2.41194	2.41208	2.39911	2.146	2.11817
1.47676	1.57583	1.54801	1.52223	1.57346	1.58084	1.55685	1.51274	1.53658	1.54649	1.50683	1.57145	1.55804	1.67298	1.52574	1.52473		1.43654	1.54983	0.868821	1.57791	1.33801	1.08696	0.862679	0.800943	1.33424	1.07807	0.846226	0.768555	0.86738	0.491909	0.130274	0.0583943	0.868581	0.479864		0.11626	1.38404	2.22813	2.20711	2.05011	2.00187	1.96504	1.96282	2.37593	2.40813	2.41809	2.40722	2.14611	2.13063
1.51015	1.61214	1.59214	1.57617	1.63721	1.66122	1.59414	1.54513	1.56212	1.5681	1.54315	1.59105	1.56001	1.67199	1.55814	1.5132	1.30734	1.46031	1.58613	0.873697	1.58715	1.34299	1.09537	0.88748	0.814638	1.3425	1.07847	0.855238	0.779293	0.870422	0.481792	0.131299	0.0555228	0.875171	0.429512	0.0895613	0.0783138	1.39109	2.23401	2.21201	2.05501	1.99601	1.96702	1.95501	2.373	2.41399	2.42201	2.41702	2.15101	2.158
1.56846	1.66642	1.64558	1.64068	1.71789	1.74698	1.64725	1.59432	1.61032	1.60847	1.60149	1.61211	1.56201	1.669	1.61244	1.58984	1.43828	1.57863	1.63742	0.880344	1.59372	1.35614	1.11021	0.895517	0.829468	1.34744	1.088	0.873761	0.795859	0.875128	0.467133	0.130707	0.0526986	0.883499	0.434188	0.0984236	0.0641622	1.39961	2.23905	2.21407	2.05801	1.99893	1.97499	1.9571	2.37206	2.41106	2.42705	2.4231	2.15505	2.15791
1.60588	1.70113	1.69313	1.69627	1.7902	1.82672	1.66813	1.62077	1.63711	1.64695	1.64195	1.62147	1.56316	1.66893	1.64881	1.65987	1.54342	1.63092	1.67217	0.884735	1.59839	1.35023	1.13122	0.924406	0.850542	1.35323	1.0947	0.87476	0.796339	0.879034	0.458369	0.124853	0.0501642	0.888226	0.438332	0.150895	0.0499373	1.40428	2.24302	2.21998	2.05907	1.99311	1.9742	1.96511	2.37707	2.41611	2.43125	2.43123	2.15898	2.1505
1.64401	1.75001	1.74201	1.75101	1.84201	1.90101	1.71701	1.65401	1.68501	1.68801	1.68301	1.642	1.57	1.666	1.68401	1.78401	1.64802	1.71403	1.72301	0.88755	1.60489	1.35996	1.1418	0.939802	0.868382	1.361	1.10028	0.87908	0.820078	0.88312	0.482973	0.124531	0.0490503	0.88978	0.51933	0.126005	0.0494008	1.40877	2.244	2.219	2.062	1.998	1.983	1.97	2.38	2.421	2.442	2.441	2.158	2.129
1.69544	1.79467	1.7887	1.81177	1.91793	1.97297	1.75367	1.69052	1.72472	1.7387	1.73546	1.66027	1.57307	1.66704	1.73547	1.85376	1.78978	1.92136	1.76756	0.887181	1.59907	1.3588	1.14443	0.954928	0.882368	1.36113	1.09807	0.876743	0.805493	0.883442	0.498747	0.12809	0.05097	0.888574	0.518489	0.153769	0.114557	1.4042	2.23908	2.22405	2.06603	1.99796	1.985	1.98013	2.38209	2.42604	2.44212	2.44107	2.15707	2.13
1.73007	1.84596	1.84302	1.87109	1.98941	2.04743	1.80475	1.73098	1.77975	1.79302	1.77102	1.68127	1.578	1.67	1.772	1.91227	1.92659	2.02698	1.81116	0.880253	1.5945	1.35292	1.14281	0.959358	0.892146	1.35259	1.09601	0.870424	0.802706	0.876538	0.506892	0.132714	0.052543	0.881804	0.516043	0.151551	0.0572983	1.4015	2.24491	2.22814	2.06814	1.99509	1.98516	1.9902	2.38905	2.42907	2.45107	2.4462	2.16195	2.13014
1.77613	1.88715	1.88713	1.91815	2.05019	2.10918	1.83716	1.77316	1.81217	1.83716	1.81514	1.6931	1.57802	1.67	1.81513	1.96716	2.03831	2.15534	1.86113	0.870035	1.58978	1.34573	1.13704	0.961876	0.896277	1.3458	1.09395	0.883021	0.802915	0.866561	0.509148	0.136316	0.0552508	0.87163	0.51054	0.158087	0.075753	1.39113	2.241	2.23402	2.074	1.999	1.99201	1.99902	2.39101	2.43201	2.454	2.45501	2.16001	2.13601
1.82163	1.93868	1.93367	1.97155	2.11569	2.17277	1.89255	1.82768	1.87268	1.8917	1.86256	1.72651	1.5851	1.67	1.85865	2.02267	2.14623	2.27323	1.90768	0.861335	1.57962	1.33685	1.12897	0.963762	0.898698	1.33628	1.07939	0.869498	0.787479	0.860058	0.515387	0.138619	0.0555316	0.861075	0.493407	0.167613	0.0945135	1.38353	2.24005	2.24108	2.07505	1.99813	1.99413	2.00609	2.39613	2.43413	2.45309	2.45703	2.16203	2.139
1.87014	1.99105	1.98496	2.01414	2.16907	2.23212	1.93534	1.88019	1.92509	1.94612	1.90623	1.76566	1.59316	1.67	1.90912	2.07441	2.23918		1.95996	0.851705	1.56909	1.33035	1.12033	0.961521	0.895319	1.32723	1.06948	0.859215	0.783338	0.852933	0.517274	0.144589	0.0556666	0.849199	0.481101	0.179308		1.37241	2.24407	2.24721	2.07923	2.00825	2.00409	2.01318	2.40593	2.44414	2.46016	2.45918	2.16405	2.139
1.91908	2.03606	2.02607	2.06306	2.21505	2.28005	1.99308	1.93108	1.97206	1.99406	1.95907	1.79408	1.60003	1.67001	1.95707	2.13507	2.24705	2.37804	2.00107	0.844627	1.56488	1.32267	1.11352	0.954696	0.887107	1.31408	1.05814	0.847839	0.771254	0.844927	0.511441	0.144134	0.0563867	0.843147	0.480703	0.183086	0.115497	1.36961	2.247	2.25601	2.08901	2.01901	2.008	2.021	2.403	2.45	2.46701	2.46701	2.166	2.139
1.98167	2.08162	2.07962	2.11545	2.2554	2.32337	2.05761	1.99374	2.02477	2.04569	2.01667	1.8578	1.62851	1.68019	2.01867	2.19356	2.29022	2.41221	2.05757	0.842053	1.56358	1.32247	1.1117	0.943261	0.87612	1.30703	1.05762	0.846595	0.766478	0.842378	0.512222	0.164085	0.0619575	0.840598	0.483083	0.171949	0.096963	1.36403	2.25116	2.26514	2.09814	2.02615	2.01212	2.02305	2.40212	2.44605	2.47407	2.47307	2.16716	2.13799
2.03638	2.13225	2.13034	2.15216	2.28769	2.35365	2.10718	2.05331	2.08722	2.10116	2.07145	1.92276	1.67031	1.69872	2.07347	2.23916	2.30867	2.42956	2.10427	0.839885	1.56246	1.3178	1.10749	0.934974	0.866252	1.31016	1.04808	0.835923	0.758388	0.839785	0.509909	0.17658	0.0714404	0.838906	0.48907	0.167365	0.0926476	1.36372	2.26413	2.27618	2.10924	2.03813	2.02216	2.02709	2.41222	2.45016	2.48011	2.47913	2.18004	2.13709
2.09713	2.18711	2.1891	2.20306	2.31805	2.38204	2.15911	2.11112	2.14112	2.15212	2.13512	2.00019	1.72817	1.86217	2.13812	2.29007	2.33802	2.45401	2.16012	0.839255	1.5674	1.31349	1.10245	0.915817	0.851811	1.31125	1.04963	0.838239	0.75785	0.837816	0.505914	0.187614	0.148825	0.839624	0.497847	0.145146	0.0666068	1.36825	2.27001	2.28401	2.12001	2.04401	2.029	2.031	2.42203	2.45702	2.485	2.485	2.18202	2.14101
2.16069	2.24266	2.23661	2.23266	2.34328	2.40014	2.21069	2.16774	2.19885	2.21284	2.19469	2.09513	1.81295	1.94694	2.19675	2.32234	2.34909	2.45805	2.21666	0.846664	1.573	1.32053	1.10677	0.914372	0.842753	1.31665	1.04935	0.83764	0.762836	0.845397	0.512766	0.204345	0.165988	0.846577	0.50124	0.138589	0.0601924	1.37346	2.27616	2.29008	2.12609	2.04809	2.03103	2.032	2.43603	2.46506	2.48597	2.48492	2.19016	2.14701
2.21511	2.29498	2.28487	2.2845	2.36559	2.41115	2.26529	2.22625	2.26644	2.27944	2.24894	2.18433	1.88833	2.01851	2.25616	2.34939	2.35602	2.462	2.269	0.854926	1.58052	1.3268	1.10589	0.904025	0.835093	1.32094	1.05775	0.846187	0.76899	0.853142	0.516665	0.224507	0.184721	0.855024	0.499505	0.136181	0.0572475	1.38071	2.28909	2.29613	2.13309	2.05513	2.03311	2.032	2.43793	2.47002	2.48393	2.47896	2.20304	2.14807
2.26504	2.33905	2.32404	2.30704	2.39201	2.41801	2.32305	2.28205	2.33106	2.34406	2.29104	2.24408	1.9481	1.95221	2.30804	2.36701	2.357	2.462	2.31404	0.861917	1.5931	1.3372	1.10839	0.885001	0.830287	1.32657	1.0609	0.84518	0.780617	0.860831	0.495836	0.203787	0.0912344	0.860593	0.489873	0.13576	0.0562397	1.39085	2.293	2.302	2.137	2.061	2.038	2.032	2.435	2.471	2.48101	2.477	2.205	2.15101
2.31164	2.39068	2.37164	2.35237	2.40233	2.42618	2.37659	2.33974	2.40179	2.41698	2.34159	2.33292	2.05723	2.18922	2.3517	2.38023	2.36005	2.462	2.35968	0.869579	1.60251	1.35	1.11365	0.885629	0.826502	1.33834	1.07151	0.845289	0.789127	0.87289	0.502163	0.18845	0.150944	0.864395	0.470454	0.135223	0.0558861	1.40213	2.29401	2.30505	2.13803	2.06597	2.03793	2.03299	2.43318	2.47203	2.48803	2.48	2.20603	2.15926
2.35883	2.44104	2.41886	2.37965	2.42642	2.43932	2.4203	2.39423	2.46057	2.48962	2.38483	2.40071	2.14903	2.20914	2.4029	2.39772	2.36407	2.46138	2.40995	0.881961	1.61377	1.36115	1.11672	0.886481	0.827424	1.35035	1.08631	0.881651	0.803695	0.884626	0.480095	0.144652	0.0665889	0.875793	0.459878	0.133879	0.0540339	1.41338	2.29505	2.30916	2.14016	2.06393	2.03302	2.03198	2.44593	2.47405	2.49002	2.48	2.20805	2.17828
2.39417	2.48516	2.45516	2.40712	2.44408	2.45307	2.47518	2.44617	2.52722	2.55823	2.42013	2.47329	2.27749	2.38433	2.44117	2.42803	2.36707	2.43513	2.45017	0.890015	1.62111	1.36999	1.11958	0.894143	0.831006	1.35547	1.09918	0.896952	0.819569	0.892892	0.482073	0.121447	0.0550872	0.884356	0.458895	0.128823	0.0487214	1.4207	2.297	2.31601	2.147	2.06101	2.034	2.031	2.44298	2.47601	2.49099	2.47999	2.20999	2.18995
2.4274	2.50048	2.47541	2.42476	2.45672	2.46327	2.48806	2.47257	2.57361	2.61269	2.45142	2.56382	2.45515	2.5498	2.46995	2.42833	2.39407	2.49077	2.46699	0.889049	1.61111	1.3643	1.11178	0.89608	0.837724	1.349	1.11085	0.908364	0.828015	0.89093	0.50069	0.111477	0.0410109	0.884773	0.456166	0.142308	0.0533492	1.40842	2.28148	2.279	2.11452	2.04702	2.01195	2.01537	2.42146	2.46005	2.47297	2.45944	2.19697	2.17106
2.46635	2.54731	2.51384	2.44932	2.47781	2.48877	2.54377	2.52932	2.63386	2.67992	2.49038	2.64436	2.56905	2.63501	2.51381	2.4289	2.44393	2.56077	2.51632	0.886705	1.60811	1.36324	1.1112	0.894526	0.829642	1.34625	1.11156	0.914996	0.834935	0.888075	0.510529	0.138342	0.0430538	0.882932	0.473027	0.114213	0.0470034	1.40052	2.27801	2.27852	2.11746	2.04798	2.00693	2.0015	2.41657	2.46703	2.47001	2.45444	2.193	2.17559
2.51498	2.59298	2.56448	2.48199	2.50899	2.52099	2.58649	2.57748	2.69098	2.74897	2.53948	2.70348	2.70295	2.81494	2.55998	2.48897	2.42301	2.58599	2.55999	0.88484	1.60249	1.35535	1.10684	0.891471	0.826521	1.34182	1.10726	0.917714	0.840768	0.88573	0.486278	0.139704	0.0543541	0.881884	0.559811	0.102378	0.107009	1.39817	2.277	2.2805	2.1195	2.0525	2.0015	1.9955	2.4225	2.475	2.4675	2.4475	2.1935	2.187
2.56202	2.64598	2.60747	2.53088	2.53996	2.54985	2.63804	2.63151	2.74708	2.81358	2.58103	2.77645	2.83758	2.96125	2.61299	2.4878	2.59114	2.69542	2.61	0.875638	1.59135	1.34674	1.09886	0.888478	0.81597	1.33543	1.10458	0.913039	0.836769	0.879209	0.467913	0.119647	0.0564131	0.869365	0.515947	0.177099	0.0993706	1.38669	2.279	2.27851	2.12049	2.05053	1.99847	1.98946	2.42301	2.47805	2.466	2.44347	2.19696	2.19356
2.61236	2.69336	2.6553	2.56839	2.58466	2.58475	2.6908	2.68235	2.80504	2.87087	2.63233	2.81974	2.94247	3.08081	2.66084	2.51627	2.62056	2.74699	2.65882	0.862314	1.58217	1.33502	1.09247	0.882802	0.805489	1.32067	1.09347	0.91011	0.835969	0.867241	0.51276	0.147376	0.0804692	0.855665	0.515703	0.153788	0.110877	1.37662	2.27948	2.27998	2.11856	2.05351	1.99546	1.98647	2.42546	2.48292	2.46542	2.44098	2.19354	2.19799
2.6645	2.74499	2.70798	2.62099	2.62251	2.6245	2.74099	2.7345	2.86197	2.92101	2.68201	2.86699	3.02545	3.18375	2.712	2.56397	2.65541	2.77791	2.71199	0.856464	1.57014	1.32246	1.0831	0.867389	0.794382	1.31104	1.0849	0.89617	0.830509	0.861268	0.515275	0.157675	0.115045	0.850164	0.516797	0.149346	0.104462	1.36424	2.27751	2.27801	2.12349	2.05301	1.9945	1.985	2.42201	2.47751	2.4635	2.4395	2.1955	2.20346
2.72118	2.79361	2.75709	2.67265	2.68111	2.67207	2.79101	2.79108	2.90372	2.97049	2.74268	2.9235	3.08219	3.24419	2.76914	2.61673	2.38811	2.81435	2.76258	0.849464	1.56629	1.31462	1.07042	0.843382	0.780336	1.3072	1.07308	0.884782	0.818044	0.852864	0.478395	0.152597	0.0961283	0.844724	0.514592	0.0790855	0.0968781	1.35976	2.28858	2.27947	2.12295	2.059	1.99453	1.98505	2.42398	2.47549	2.46549	2.44	2.20356	2.19703
2.78094	2.84684	2.80798	2.72997	2.73448	2.72102	2.83447	2.84137	2.96613	3.01422	2.80194	2.97547	3.10112	3.2638	2.82545	2.681	2.39742	2.85049	2.81335	0.845761	1.56212	1.30616	1.06815	0.850553	0.77385	1.30518	1.05321	0.861574	0.802263	0.847934	0.495455	0.154567	0.0846085	0.842327	0.511112	0.0828001	0.0915307	1.35602	2.29437	2.27704	2.11748	2.05845	1.99702	1.9895	2.42297	2.47543	2.46452	2.43907	2.20787	2.19997
2.8435	2.8995	2.8685	2.79001	2.79601	2.78801	2.89101	2.88351	3.0005	3.0555	2.864	3.0465	3.119	3.266	2.887	2.75301	2.45704	2.86355	2.8715	0.849376	1.56937	1.30703	1.0678	0.839986	0.771238	1.3082	1.05986	0.854602	0.791029	0.852041	0.504706	0.153566	0.0773942	0.845377	0.519139	0.127286	0.0842955	1.3591	2.2885	2.278	2.1165	2.0555	1.999	1.993	2.41949	2.47	2.463	2.4425	2.2005	2.2055
2.90007	2.95002	2.92407	2.85319	2.86428	2.85683	2.9506	2.93745	3.02787	3.07925	2.92005	3.10326	3.13613	3.26698	2.94611	2.8251	2.82933	2.96607	2.92009	0.84549	1.57063	1.31028	1.0672	0.846646	0.773508	1.30529	1.05858	0.847041	0.782163	0.8477	0.507075	0.147177	0.0687469	0.842021	0.512612	0.144907	0.104316	1.36149	2.29044	2.27549	2.11502	2.05402	2.00803	2.00154	2.40589	2.46704	2.46451	2.45058	2.20295	2.20194
2.95468	3.00221	2.97932	2.91991	2.93656	2.93504	3.00635	2.97874	3.06663	3.10259	2.9736	3.12667	3.14849	3.26403	3.00275	2.88635	2.86018	2.94009	2.97623	0.844444	1.5735	1.31012	1.05791	0.846152	0.776184	1.31033	1.05754	0.838472	0.778493	0.846531	0.50036	0.149064	0.0657112	0.841155	0.476328	0.115056	0.0528667	1.36427	2.28592	2.27501	2.11751	2.05549	2.01157	2.00611	2.39881	2.471	2.4665	2.45801	2.19845	2.19797
3.00003	3.0505	3.035	2.98751	3.0215	3.02699	3.06095	3.02351	3.09601	3.11951	3.01304	3.15199	3.16197	3.264	3.05151	2.95748	2.89963	2.95773	3.02651	0.842914	1.57359	1.31526	1.05666	0.841998	0.777667	1.30818	1.0585	0.837736	0.780842	0.845948	0.498125	0.132958	0.065341	0.838712	0.453966	0.118769	0.0485261	1.36849	2.27605	2.2745	2.118	2.05351	2.01899	2.019	2.39107	2.46902	2.4705	2.46101	2.19056	2.19603
3.05256	3.09506	3.08754	3.05619	3.10178	3.11233	3.04737	3.07244	3.12633	3.14678	3.07204	3.17525	3.16202	3.264	3.10053	3.1024	2.71054	3.0178	3.07898	0.839379	1.57622	1.31694	1.07775	0.85708	0.787791	1.33147	1.04741	0.834717	0.77627	0.840999	0.492861	0.137275	0.0653776	0.836892	0.512766	0.117726	0.0426527	1.37416	2.2842	2.26957	2.11762	2.05849	2.0261	2.03312	2.39601	2.47206	2.47511	2.46409	2.20216	2.20596
3.07448	3.11149	3.13833	3.12091	3.17457	3.19002	3.09552	3.11396	3.15774	3.14376	3.12232	3.19759	3.16497	3.264	3.15155	3.15448	2.82719	3.07814	3.08054	0.867826	1.59391	1.32875	1.08658	0.87135	0.801449	1.33451	1.04671	0.824937	0.779323	0.832965	0.480843	0.137933	0.0650632	0.838832	0.454606	0.101862	0.0366463	1.37441	2.26589	2.22892	2.12796	2.05794	2.0361	2.04535	2.39699	2.47816	2.4866	2.45791	2.21646	2.2508
3.12404	3.15504	3.19053	3.18204	3.25605	3.27406	3.13306	3.16203	3.19103	3.17503	3.15404	3.21751	3.165	3.264	3.18853	3.21409	2.98608	3.10853	3.13403	0.875386	1.59959	1.33472	1.09264	0.875046	0.820506	1.34113	1.06287	0.844235	0.796813	0.870775	0.465808	0.131829	0.0632889	0.84036	0.455594	0.107592	0.0676954	1.38403	2.26701	2.228	2.128	2.0595	2.04901	2.0605	2.40199	2.46199	2.49398	2.47201	2.19301	2.25849
3.16831	3.20137	3.23283	3.24131	3.33746	3.37241	3.19139	3.14925	3.18531	3.20531	3.19631	3.23602	3.16416	3.26106	3.21126	3.30655	3.15979	3.23063	3.1664	0.881225	1.60996	1.33571	1.11692	0.890747	0.837195	1.35149	1.10102	0.875105	0.810076	0.875743	0.453542	0.121091	0.0519268	0.885167	0.511005	0.112208	0.0256716	1.39095	2.28	2.23103	2.12638	2.06058	2.06416	2.0541	2.39598	2.45996	2.48305	2.47904	2.204	2.24423
3.20957	3.25049	3.24845	3.26438	3.38119	3.44214	3.24247	3.18265	3.22657	3.24558	3.23757	3.22792	3.18479	3.26892	3.24564	3.37924	3.26392	3.31413	3.21945	0.881844	1.61098	1.34522	1.12782	0.933044	0.871923	1.34766	1.10486	0.895577	0.813514	0.877393	0.484217	0.13833	0.0567894	0.884725	0.516988	0.14489	0.0549254	1.39504	2.28	2.23496	2.09897	2.05196	2.05795	2.0409	2.39303	2.45505	2.48993	2.48395	2.204	2.20717
3.24789	3.30584	3.30184	3.32482	3.46875	3.52576	3.27192	3.22288	3.27685	3.28688	3.28387	3.24096	3.18699	3.269	3.2799	3.43783	3.38265	3.47353	3.27085	0.880195	1.60852	1.34556	1.13438	0.939043	0.894535	1.35232	1.10776	0.899728	0.825535	0.874708	0.499336	0.141601	0.0562218	0.883902	0.53057	0.158222	0.0670653	1.39343	2.28897	2.24098	2.10299	2.04602	2.04703	2.04898	2.39699	2.45899	2.48402	2.49098	2.21696	2.20301
3.3003	3.34538	3.35136	3.38037	3.54433	3.61247	3.32936	3.27335	3.32937	3.34036	3.33535	3.25519	3.18705	3.268	3.33524	3.49547	3.53475	3.64797	3.32236	0.876772	1.60374	1.34223	1.12479	0.961729	0.907701	1.35421	1.10656	0.874041	0.809884	0.871563	0.502672	0.144864	0.0593965	0.880363	0.540537	0.142449	0.0609049	1.38879	2.28898	2.24603	2.10406	2.06295	2.07092	2.06608	2.39907	2.46004	2.49103	2.49404	2.21396	2.20501
3.34059	3.39548	3.3995	3.42949	3.58854	3.67436	3.37651	3.31952	3.37849	3.38751	3.38152	3.28074	3.19393	3.268	3.36668	3.55835	3.63497	3.77667	3.36951	0.867703	1.59952	1.33761	1.13106	0.976151	0.921112	1.33793	1.09288	0.859589	0.797102	0.864028	0.509529	0.146731	0.0602611	0.870185	0.504273	0.163533	0.0920988	1.38199	2.28603	2.24996	2.11192	2.05607	2.06011	2.07689	2.40791	2.46594	2.49496	2.49895	2.20806	2.20698
3.39398	3.44998	3.45598	3.49197	3.66597	3.74097	3.43098	3.37698	3.43298	3.44498	3.43298	3.30899	3.202	3.271	3.42797	3.61498	3.77694	3.92294	3.41998	0.855535	1.58824	1.32787	1.12411	0.986456	0.925528	1.32704	1.08719	0.862049	0.784065	0.855164	0.51056	0.152368	0.0659776	0.854697	0.494004	0.155294	0.0898411	1.37058	2.278	2.256	2.114	2.053	2.062	2.086	2.411	2.468	2.498	2.501	2.202	2.208
3.44853	3.50551	3.51448	3.55354	3.72852	3.80448	3.47258	3.43343	3.48546	3.49358	3.4865	3.3624	3.20614	3.27403	3.48053	3.66762	3.84827	3.99726	3.47352	0.844495	1.57745	1.3128	1.10999	0.976835	0.921606	1.32304	1.07681	0.855764	0.782837	0.844759	0.512265	0.151289	0.064395	0.843223	0.502106	0.173768	0.114122	1.3617	2.28199	2.26306	2.12006	2.05703	2.06907	2.09703	2.41804	2.46709	2.51598	2.51004	2.205	2.212
3.50343	3.55845	3.56448	3.60942	3.78244	3.85448	3.53238	3.47754	3.53251	3.55338	3.53846	3.40357	3.22085	3.27697	3.53543	3.73134	3.87572	4.02373	3.52744	0.83679	1.57262	1.30727	1.10642	0.971188	0.91295	1.31628	1.06387	0.857225	0.768063	0.836387	0.511785	0.151231	0.0607774	0.836311	0.498616	0.173562	0.11022	1.35766	2.28101	2.26894	2.12594	2.05997	2.07593	2.09997	2.42196	2.47591	2.51402	2.51396	2.205	2.212
3.56184	3.61185	3.61586	3.64789	3.8179	3.89788	3.58884	3.54282	3.59981	3.61084	3.59883	3.47679	3.24493	3.28498	3.59384	3.78286	3.88597	4.03297	3.58185	0.833958	1.56735	1.30599	1.10349	0.961647	0.901243	1.30226	1.06047	0.838463	0.762894	0.832232	0.525082	0.157662	0.0646788	0.834854	0.505381	0.17339	0.106251	1.35109	2.28898	2.27997	2.12999	2.07097	2.08797	2.10399	2.43197	2.48198	2.513	2.51599	2.20999	2.20901
3.62345	3.66642	3.67438	3.71327	3.89001	3.94418	3.64737	3.60646	3.66648	3.67748	3.66339	3.5497	3.28351	3.3034	3.65248	3.83936	3.93806	4.07608	3.63841	0.834342	1.57108	1.30348	1.10188	0.930347	0.883081	1.31294	1.05875	0.851815	0.767442	0.832986	0.527887	0.171959	0.07487	0.834837	0.491938	0.155883	0.0776854	1.352	2.30403	2.28607	2.13903	2.07812	2.08904	2.10596	2.43708	2.48906	2.51105	2.51502	2.22407	2.20501
3.68338	3.72143	3.72449	3.74963	3.89198	3.96776	3.6965	3.66737	3.73034	3.74134	3.71547	3.64205	3.35031		3.71634	3.88652	3.94592	4.08689	3.69244	0.839853	1.57149	1.30958	1.09296	0.927301	0.868727	1.31189	1.04084	0.837943	0.770301	0.839048	0.534166	0.195558		0.83968	0.481042	0.140379	0.066495	1.35654	2.30796	2.2959	2.14296	2.09384	2.09494	2.10105	2.44789	2.49692	2.51793	2.51797	2.2339	2.20599
3.73797	3.77197	3.77097	3.79797	3.92298	3.97999	3.76396	3.73196	3.79396	3.80796	3.77097	3.68997	3.38298	3.39106	3.77297	3.90899	3.954	4.084	3.74697	0.846536	1.58113	1.31748	1.09249	0.914478	0.859915	1.31178	1.06019	0.850352	0.772329	0.844107	0.481962	0.159572	0.0709283	0.847825	0.49756	0.155431	0.0698379	1.36515	2.32499	2.3	2.15599	2.102	2.095	2.097	2.45	2.5	2.518	2.517	2.24399	2.208
3.79038	3.82238	3.8153	3.83125	3.94526	3.98411	3.81037	3.79443	3.85846	3.87645	3.82435	3.78461	3.47769	3.48979	3.82542	3.9311	3.96502	4.08998	3.79138	0.855142	1.58744	1.33071	1.09342	0.907942	0.84421	1.32855	1.0654	0.845467	0.778634	0.852526	0.502011	0.180442	0.0913388	0.856385	0.497858	0.148303	0.0613217	1.37233	2.33298	2.30406	2.16201	2.10504	2.09799	2.09894	2.46001	2.49704	2.52106	2.51201	2.25399	2.21807
3.84049	3.87249	3.8546	3.86466	3.97965	3.99885	3.85851	3.85043	3.91938	3.9354	3.87053	3.86517	3.56807	3.59393	3.88044	3.94486	3.96797	4.08703	3.84149	0.86589	1.60029	1.33849	1.10296	0.876611	0.827155	1.3375	1.07777	0.860852	0.787014	0.865141	0.491656	0.158297	0.0622285	0.864982	0.495009	0.144766	0.0602312	1.38375	2.33003	2.31192	2.16299	2.11094	2.09701	2.09108	2.46099	2.50195	2.52892	2.51299	2.25301	2.22691
3.88089	3.92386	3.8909	3.8999	3.98299	4	3.90786	3.89887	3.98083	4.00182	3.90989	3.93481	3.6777	3.72563	3.92288	3.96494	3.969	4.088	3.88189	0.874526	1.60884	1.34395	1.10174	0.875582	0.826631	1.3472	1.08565	0.858158	0.800941	0.874085	0.48809	0.137597	0.0481186	0.873098	0.485925	0.142307	0.0582954	1.39166	2.33499	2.31699	2.16499	2.11	2.096	2.09399	2.462	2.50798	2.52302	2.512	2.254	2.23498
3.92727	3.96343	3.94524	3.92925	3.99615	4.01214	3.95238	3.95241	4.04553	4.07054	3.95328	4.0125		3.89091	3.97026	3.98418	3.97193	4.07481	3.93132	0.884629	1.61641	1.35495	1.10499	0.872184	0.823742	1.35473	1.09294	0.882365	0.816673	0.886776	0.491452		0.0665771	0.8803	0.487791	0.141411	0.0554921	1.40016	2.33701	2.31804	2.16902	2.11097	2.09198	2.09696	2.46903	2.51104	2.52601	2.51797	2.25699	2.2341
3.96263	4.02041	3.97667	3.96166	4.01579	4.03081	4.00248	4.00644	4.11527	4.14225	3.99061	4.0793		4.01174	4.00464	4.00775	3.9621	4.04927	3.97356	0.888411	1.61717	1.35701	1.11028	0.872764	0.825383	1.36302	1.10559	0.896205	0.831663	0.888898	0.489085		0.0714887	0.885634	0.495836	0.124378	0.0504823	1.40331	2.33898	2.32295	2.17197	2.10704	2.08903	2.09106	2.47296	2.51694	2.52699	2.51404	2.25502	2.24687
4.01298	4.06299	4.02599	3.98099	4.04599	4.05599	4.04699	4.06198	4.16798	4.20598	4.03999	4.16997		4.10897	4.05898	4.023	4.02598	4.11898	4.02498	0.892019	1.61945	1.36531	1.11635	0.896893	0.833388	1.3666	1.11113	0.917254	0.841647	0.893329	0.494818		0.0633425	0.888319	0.477665	0.12558	0.05053	1.40422	2.333	2.323	2.17	2.111	2.082	2.082	2.479	2.524	2.527	2.515	2.253	2.234
4.04943	4.10937	4.05741	4.01825	4.06024	4.07519	4.10532	4.1124	4.22844	4.27846	4.06843	4.24346	4.18704	4.27028	4.09943	4.07119	4.01311	4.15422	4.0674	0.893765	1.61655	1.36462	1.11683	0.89683	0.829899	1.36094	1.1123	0.917242	0.845089	0.894731	0.524483	0.143879	0.0551377	0.890359	0.584131	0.127473	0.0785151	1.40462	2.33504	2.32501	2.17004	2.10602	2.07392	2.06494	2.47402	2.528	2.52799	2.50798	2.25404	2.23105
4.1064	4.15848	4.11143	4.05066	4.09167	4.09974	4.14756	4.16445	4.28639	4.33936	4.1254	4.30436	4.32356	4.43922	4.1564	4.09673	4.02784	4.1827	4.12044	0.889089	1.61304	1.35693	1.11311	0.890229	0.82322	1.35562	1.10804	0.920159	0.851562	0.886952	0.498513	0.127987	0.0416618	0.888846	0.592225	0.143719	0.116085	1.39745	2.33995	2.32599	2.17594	2.10897	2.06311	2.05708	2.47697	2.528	2.52602	2.50503	2.25994	2.23793
4.15187	4.20786	4.15488	4.0869	4.12191	4.12692	4.19686	4.21386	4.34284	4.39883	4.17087	4.36184	4.45463	4.59556	4.20087	4.11694	4.027	4.18699	4.16687	0.880395	1.60344	1.34526	1.10774	0.878135	0.819291	1.34409	1.10404	0.919283	0.850354	0.877766	0.486564	0.129286	0.0629284	0.880813	0.597605	0.152904	0.13391	1.38844	2.339	2.327	2.17899	2.11099	2.06001	2.05201	2.48597	2.53697	2.525	2.50301	2.259	2.25096
4.20552	4.25453	4.20939	4.1384	4.15043	4.15437	4.24352	4.25554	4.39546	4.45843	4.22448	4.42353	4.54573	4.69975	4.25352	4.16648	4.03118	4.07504	4.21451	0.871925	1.5947	1.33536	1.09792	0.884418	0.807757	1.33893	1.10033	0.914704	0.843404	0.870087	0.473847	0.144327	0.0990932	0.871746	0.596081	0.165978	0.0518576	1.37609	2.33896	2.32899	2.18197	2.10803	2.05802	2.05001	2.48796	2.53395	2.52202	2.50103	2.25896	2.26612
4.25946	4.30946	4.2496	4.18058	4.19555	4.19262	4.29746	4.31145	4.44352	4.50355	4.2745	4.47846	4.62224	4.77822	4.30746	4.2165	4.04982	4.07896	4.26747	0.862078	1.58555	1.33192	1.08441	0.870686	0.800175	1.32115	1.08801	0.90363	0.832409	0.862515	0.464126	0.140904	0.104635	0.859858	0.595169	0.178268	0.0672374	1.36725	2.33504	2.32801	2.17903	2.11097	2.05998	2.05099	2.48404	2.52905	2.52398	2.50397	2.25504	2.27887
4.31298	4.36498	4.30898	4.23798	4.24498	4.23599	4.34998	4.36798	4.49898	4.55198	4.32898	4.52998	4.67998	4.82498	4.36198	4.26898	4.07699	4.20696	4.31998	0.856772	1.57944	1.3227	1.07602	0.855055	0.792742	1.31569	1.07681	0.879868	0.815116	0.855752	0.457572	0.136591	0.0913145	0.856111	0.584903	0.181439	0.139206	1.36016	2.338	2.324	2.177	2.113	2.058	2.054	2.484	2.528	2.519	2.505	2.259	2.283
4.36347	4.41937	4.36441	4.29347	4.29444	4.28347	4.40336	4.41638	4.53929	4.58626	4.38248	4.5824	4.6971	4.83305	4.41541	4.33248	4.10335	4.23935	4.37443	0.852201	1.57548	1.31888	1.07279	0.849702	0.7803	1.31237	1.06878	0.870936	0.806578	0.858195	0.467066	0.132949	0.0743308	0.844619	0.575377	0.192018	0.149622	1.35896	2.33905	2.32701	2.17299	2.10898	2.05907	2.05605	2.48398	2.52198	2.52403	2.51105	2.25902	2.28002
4.42437	4.4675	4.41844	4.35437	4.3524	4.34437	4.45051	4.46648	4.5776	4.61965	4.44535	4.63446	4.70987	4.83993	4.46944	4.39535	4.14853	4.28552	4.43042	0.848459	1.57612	1.31869	1.06762	0.847344	0.780241	1.30915	1.0583	0.86128	0.793218	0.853558	0.474364	0.130199	0.0639773	0.841859	0.56192	0.191743	0.149927	1.3619	2.34593	2.32799	2.17201	2.10603	2.06791	2.06293	2.48202	2.51903	2.52796	2.51694	2.26197	2.28297
4.48084	4.51985	4.47484	4.41084	4.41682	4.40981	4.50584	4.51586	4.60093	4.64194	4.50583	4.67489	4.72396	4.84698	4.52285	4.48175	4.21182	4.34583	4.48485	0.85551	1.58252	1.31848	1.0696	0.850022	0.787958	1.31916	1.058	0.858049	0.786459	0.858665	0.475008	0.127508	0.0589042	0.850615	0.554461	0.198511	0.15699	1.36566	2.345	2.32501	2.171	2.105	2.07099	2.06998	2.47801	2.51701	2.53398	2.51999	2.263	2.27303
4.5354	4.57539	4.52744	4.46652	4.48962	4.48566	4.55839	4.54937	4.63326	4.6682	4.5594	4.70218	4.73505	4.84801	4.57638	4.56177	4.28051	4.41451	4.5314	0.857826	1.58742	1.32572	1.07716	0.854062	0.788132	1.31953	1.06017	0.853106	0.781426	0.85997	0.489743	0.126796	0.056699	0.853841	0.546144	0.197444	0.156477	1.37228	2.35194	2.324	2.16799	2.11101	2.075	2.07304	2.47795	2.51601	2.53401	2.52504	2.26594	2.26001
4.58845	4.62746	4.5854	4.53529	4.57215	4.5731	4.61046	4.59849	4.66764	4.69473	4.61245	4.72675	4.74193	4.84899	4.62648	4.66394	4.3483	4.4823	4.58445	0.861294	1.59565	1.32991	1.08311	0.847646	0.796315	1.32743	1.06387	0.853931	0.779619	0.863989	0.492789	0.127641	0.0525726	0.856601	0.506796	0.189947	0.149373	1.38144	2.34408	2.324	2.16602	2.11199	2.075	2.07795	2.47107	2.51699	2.53598	2.53094	2.25808	2.26198
4.63198	4.67798	4.63198	4.59598	4.65397	4.66097	4.64499	4.63399	4.69799	4.72099	4.65798	4.74099	4.746	4.849	4.66898	4.70498	4.41597	4.55397	4.62898	0.871346	1.60281	1.33927	1.08944	0.845461	0.798069	1.34158	1.07967	0.851341	0.786847	0.868658	0.497788	0.130319	0.0517203	0.871964	0.486568	0.140099	0.100359	1.38995	2.347	2.324	2.165	2.112	2.086	2.09399	2.477	2.516	2.54	2.536	2.265	2.29199
4.68531	4.73037	4.68537	4.66345	4.7366	4.74571	4.68642	4.68122	4.73033	4.75725	4.71429	4.76619	4.75001	4.849	4.72231	4.75554		4.81329	4.68234	0.884904	1.61305	1.34913	1.10428	0.868863	0.818234	1.35942	1.08798	0.868173	0.799999	0.880653	0.497149	0.130246	0.0506272	0.886345	0.45776		0.0868494	1.40174	2.34707	2.32401	2.16701	2.11103	2.09	2.09392	2.48399	2.52103	2.54004	2.53804	2.26308	2.30507
4.72657	4.77949	4.73449	4.72338	4.81617	4.83903	4.74143	4.71069	4.77355	4.79065	4.7526	4.79074	4.75198	4.849	4.76258	4.82725		4.71997	4.72753	0.889423	1.6197	1.35924	1.12342	0.896889	0.837173	1.36803	1.09726	0.891003	0.820913	0.882352	0.478613	0.127033	0.0502638	0.893614	0.496032		0.0353553	1.40904	2.3569	2.32499	2.16799	2.11496	2.09	2.08311	2.48301	2.52496	2.54594	2.54394	2.27389	2.31391
4.77786	4.82288	4.78885	4.78084	4.88979	4.92875	4.76394	4.76086	4.82386	4.83687	4.80984	4.79997	4.75499	4.84701	4.80289	4.90877	4.74971	4.83866	4.77487	0.898803	1.6258	1.36325	1.13529	0.926846	0.855867	1.37476	1.10027	0.865334	0.815436	0.892262	0.467112	0.121147	0.0489039	0.901019	0.514219	0.12068	0.0526692	1.41507	2.36099	2.32799	2.17099	2.11699	2.09698	2.08699	2.48599	2.52899	2.54999	2.54599	2.27599	2.30104
4.81638	4.87734	4.84039	4.84138	4.95849	5.0146	4.82339	4.79929	4.85126	4.87139	4.8454	4.82007	4.76199	4.851	4.8523	4.97751	4.86901	4.93904	4.82433	0.896841	1.6265	1.3621	1.15227	0.958725	0.881438	1.38032	1.10681	0.898879	0.843405	0.89075	0.491691	0.122269	0.0483726	0.8993	0.516789	0.130276	0.0527457	1.41557	2.358	2.33104	2.17502	2.11695	2.09904	2.09005	2.48394	2.52703	2.55504	2.55202	2.27499	2.27598
4.86845	4.9245	4.89344	4.89345	5.0253	5.09713	4.87644	4.83859	4.88762	4.92444	4.90042	4.8299	4.76101	4.851	4.89357	5.04826	5.00853	5.08249	4.86953	0.890071	1.61967	1.35712	1.15099	0.970447	0.897689	1.36772	1.10882	0.900087	0.824845	0.885208	0.501408	0.130405	0.0487362	0.892492	0.533158	0.128321	0.0507806	1.41476	2.358	2.33595	2.17797	2.11007	2.10395	2.09693	2.47608	2.53096	2.55995	2.55497	2.27401	2.27303
4.91856	4.98558	4.95657	4.96906	5.12208	5.20558	4.93906	4.90056	4.96057	4.98706	4.95206	4.85954	4.77751	4.85551	4.95255	5.13853	5.21111	5.3286	4.93107	0.864187	1.58624	1.33765	1.13563	0.975613	0.906573	1.34145	1.08348	0.865491	0.798208	0.863492	0.505397	0.140446	0.0501069	0.862623	0.503067	0.146415	0.0613833	1.37963	2.3455	2.3295	2.178	2.107	2.10399	2.107	2.47549	2.528	2.56001	2.555	2.2675	2.27101
4.96891	5.04377	5.01083	5.02635	5.19134	5.2793	4.98691	4.95186	5.02572	5.04184	5.00486	4.89099	4.78346	4.85896	4.99843	5.18207	5.31773	5.4433	4.98583	0.845078	1.57197	1.32374	1.12171	0.97513	0.911851	1.33132	1.0647	0.82937	0.781763	0.846033	0.504962	0.138394	0.0516766	0.842714	0.503021	0.155401	0.0814869	1.36949	2.34248	2.32952	2.17653	2.10846	2.10308	2.11101	2.47502	2.52997	2.56442	2.55549	2.2615	2.27444
5.01961	5.09262	5.06211	5.08704	5.26294	5.33952	5.05001	5.00758	5.06919	5.09063	5.05115	4.92372	4.78747	4.86048	5.0496	5.24105	5.38888	5.51734	5.04059	0.833967	1.56695	1.3132	1.10533	0.963397	0.912087	1.31737	1.05864	0.845617	0.776675	0.835034	0.486039	0.138493	0.052371	0.832006	0.466293	0.159811	0.0847402	1.35697	2.33754	2.33347	2.18195	2.11448	2.10746	2.11845	2.47054	2.52801	2.55655	2.55451	2.25803	2.27848
5.07501	5.14899	5.11749	5.14799	5.32148	5.39896	5.09552	5.05702	5.12301	5.14003	5.112	4.95456	4.79753	4.86552	5.10452	5.297	5.44442	5.58141	5.08801	0.834124	1.56014	1.30701	1.10108	0.959112	0.908783	1.30924	1.05581	0.828048	0.770297	0.83524	0.482143	0.138072	0.0495144	0.832023	0.48437	0.150896	0.091031	1.3531	2.34151	2.33601	2.18251	2.115	2.10502	2.11951	2.48398	2.531	2.55948	2.55749	2.264	2.2755
5.13182	5.19986	5.16588	5.1998	5.36589	5.43995	5.15333	5.11625	5.1881	5.20169	5.16433	5.01727	4.81992	4.87393	5.1658	5.35179	5.47154	5.60954	5.14476	0.827596	1.55602	1.30401	1.09145	0.943086	0.893332	1.30278	1.05133	0.818896	0.760068	0.829549	0.480476	0.139113	0.0493102	0.824742	0.474774	0.150563	0.0992938	1.34664	2.34842	2.34149	2.1855	2.11649	2.11144	2.12494	2.48296	2.53549	2.5551	2.55754	2.26744	2.26654
5.19205	5.25806	5.22655	5.24417	5.41214	5.48615	5.216	5.17255	5.23665	5.25758	5.22256	5.1064	4.86965	4.95755	5.22555	5.40708	5.49286	5.62686	5.20953	0.829209	1.55901	1.30149	1.09374	0.936105	0.883236	1.30236	1.055	0.84401	0.770011	0.83067	0.514129	0.16157	0.0951655	0.826858	0.498157	0.148229	0.0925009	1.35133	2.3495	2.34745	2.18897	2.12146	2.11846	2.11804	2.48054	2.54096	2.55351	2.557	2.269	2.25506
5.24358	5.30707	5.26009	5.27809	5.43304	5.50952	5.26906	5.23608	5.29308	5.31009	5.27509	5.15867	4.90665	5.04211	5.27958	5.44106	5.51653	5.64699	5.24658	0.841376	1.56494	1.30863	1.1024	0.929237	0.871582	1.30617	1.05597	0.840013	0.778091	0.844335	0.485939	0.144328	0.103727	0.837281	0.503293	0.135794	0.0797102	1.35672	2.356	2.354	2.19451	2.131	2.12049	2.1135	2.4895	2.543	2.5575	2.555	2.2725	2.25499
5.30771	5.35978	5.32219	5.33616	5.46881	5.53142	5.31938	5.31607	5.38106	5.39602	5.34019	5.26438	4.986	5.05402	5.34023	5.48771	5.5333	5.62449	5.30474	0.850023	1.56795	1.31862	1.1016	0.913373	0.852931	1.31502	1.02243	0.815728	0.757125	0.8518	0.512825	0.185824	0.112673	0.846794	0.519093	0.132595	0.0615384	1.36383	2.35703	2.35404	2.19948	2.13249	2.11856	2.11099	2.49345	2.539	2.55596	2.54703	2.27305	2.24904
5.36115	5.41265	5.37167	5.37921	5.49385	5.53795	5.37861	5.36078	5.44169	5.45868	5.39215	5.35342	5.06648	5.25258	5.39215	5.50588	5.53698	5.62599	5.35566	0.848982	1.57232	1.32157	1.10435	0.900795	0.836905	1.32161	1.05377	0.820844	0.771318	0.848791	0.514568	0.19096	0.149502	0.847649	0.495802	0.136011	0.061852	1.36873	2.36395	2.35896	2.20049	2.13349	2.11552	2.1105	2.49251	2.54497	2.556	2.54302	2.27995	2.2495
5.41351	5.47414	5.42202	5.424	5.51449	5.5415	5.42254	5.42317	5.50319	5.52018	5.44152	5.44402	5.15508	5.34129	5.44951	5.52302	5.5415	5.62749	5.41314	0.856106	1.56516	1.32806	1.09793	0.885075	0.829512	1.33914	1.06828	0.828198	0.780315	0.854717	0.512055	0.184401	0.138291	0.855493	0.48998	0.133072	0.0593408	1.35712	2.36549	2.349	2.20249	2.1305	2.11151	2.10902	2.50698	2.541	2.54901	2.53701	2.28299	2.254
5.46189	5.52611	5.46433	5.45793	5.53048	5.54453	5.48224	5.48494	5.57281	5.58686	5.49026	5.51477	5.24656	5.45013	5.4994	5.54936	5.54153	5.62356	5.46511	0.860228	1.57643	1.33835	1.09687	0.87134	0.821533	1.33804	1.06471	0.834974	0.793386	0.861626	0.515957	0.171338	0.123975	0.857368	0.470371	0.127692	0.0596391	1.36787	2.3685	2.349	2.20304	2.13198	2.10898	2.1134	2.4975	2.541	2.55293	2.54093	2.28253	2.25513
5.51308	5.56875	5.50517	5.49321	5.55086	5.55989	5.52514	5.53471	5.63066	5.66056	5.53216	5.58588	5.35757	5.53848	5.55157	5.57082	5.54546	5.6235	5.51272	0.867037	1.58346	1.34332	1.09305	0.868407	0.821029	1.34661	1.09896	0.890844	0.808461	0.867186	0.498361	0.138482	0.0641288	0.864525	0.46999	0.133218	0.0568883	1.3806	2.3685	2.34801	2.203	2.13151	2.10602	2.10804	2.50444	2.54199	2.56592	2.54796	2.28597	2.27283
5.54904	5.61904	5.56403	5.52102	5.57601	5.58102	5.58505	5.57605	5.69305	5.72806	5.57504	5.67807	5.56308	5.64308	5.59604	5.58101	5.55304	5.62407	5.56004	0.877642	1.58233	1.35041	1.10255	0.884176	0.824345	1.34693	1.11765	0.912148	0.830158	0.879353	0.482543	0.0959735	0.0367827	0.87462	0.472956	0.131309	0.0566621	1.38022	2.35201	2.349	2.197	2.137	2.106	2.10799	2.5	2.53801	2.562	2.55	2.275	2.26798
5.59327	5.65934	5.59942	5.54756	5.58879	5.60264	5.63911	5.62716	5.74711	5.79195	5.6173	5.75867	5.65056	5.73056	5.63732	5.59576	5.59826	5.70566	5.60722	0.879588	1.59287	1.35394	1.10437	0.879743	0.818526	1.3477	1.1205	0.898406	0.828448	0.882636	0.497258	0.122572	0.0510944	0.875092	0.456707	0.13073	0.0590015	1.38702	2.3579	2.35294	2.19798	2.13405	2.10206	2.10111	2.49803	2.54489	2.55708	2.54508	2.27795	2.25029
5.64067	5.7027	5.65362	5.58077	5.62574	5.6308	5.6827	5.68162	5.80062	5.85853	5.66367	5.83943	5.792	5.89583	5.68765	5.63572		5.72984	5.65864	0.880206	1.59023	1.34763	1.09571	0.868232	0.817487	1.34207	1.1208	0.922884	0.842033	0.88262	0.509336	0.14546	0.054269	0.876421	0.49707		0.123589	1.38161	2.35204	2.35499	2.20098	2.13698	2.09604	2.09107	2.50098	2.54798	2.557	2.54401	2.27601	2.24404
5.70505	5.75506	5.70604	5.63204	5.66304	5.66504	5.72605	5.73506	5.84607	5.92107	5.73006		5.93314	6.05615	5.74805	5.63709		5.76208	5.70506	0.874441	1.58747	1.33415	1.08581	0.876943	0.809573	1.33565	1.11856	0.926106	0.840793	0.874251		0.15075	0.077773	0.873322	0.498495		0.150489	1.3761	2.36199	2.352	2.197	2.13001	2.09	2.086	2.501	2.551	2.556	2.54	2.28199
5.75515	5.80712	5.7473	5.67232	5.69643	5.70335	5.77517	5.7881	5.91582	5.98688	5.78212	5.97087	6.0628	6.19465	5.79422	5.71665		5.83575	5.75712	0.866278	1.56597	1.32551	1.08688	0.879851	0.802726	1.32755	1.09664	0.913042	0.834536	0.865892	0.462072	0.141094	0.0805627	0.865552	0.568188		0.21479	1.3648	2.35512	2.35102	2.197	2.13688	2.08607	2.08698	2.50493	2.55395	2.55895	2.53902	2.27413	2.26468
5.79182	5.85278	5.79676	5.70783	5.7368	5.73485	5.82973	5.83776	5.97173	6.03676	5.81285	6.01081	6.14958	6.28158	5.83779	5.73392		5.74645	5.80775	0.861354	1.56552	1.31734	1.07252	0.84987	0.792988	1.32098	1.09024	0.909407	0.826699	0.860277	0.491494	0.169756	0.1165	0.861599	0.536952		0.140348	1.35561	2.35699	2.35	2.19401	2.136	2.08998	2.08302	2.50799	2.555	2.55203	2.53701	2.27798	2.266
5.861	5.905	5.852	5.783	5.793	5.791	5.881	5.897	6.03	6.096	5.881	6.084	6.258	6.4	5.906		5.612	5.765	5.862	0.85842	1.55977	1.31072	1.06633	0.8486	0.780589	1.30926	1.07087	0.88633	0.81075	0.85522	0.46623	0.14251	0.0995803	0.86058		0.17801	0.16625	1.3485	2.361	2.346	2.19	2.135	2.088	2.082	2.504	2.552	2.549	2.537	2.279	2.284
5.91508	5.95908	5.89821	5.8243	5.82446	5.82738	5.93606	5.94911	6.06835	6.13041	5.93901	6.13906	6.26193	6.40983	5.95713		5.61888	5.77287	5.91018	0.85605	1.55226	1.31105	1.0557	0.843251	0.768732	1.30115	1.06784	0.880686	0.8055	0.85405	0.461933	0.144299	0.103719	0.85705		0.181333	0.169721	1.34315	2.35707	2.34403	2.1841	2.135	2.088	2.08692	2.50302	2.54118	2.54998	2.53602	2.27703	2.28597
5.9726	6.00667	5.96553	5.88954	5.90245	5.89751	5.9936	6.00163	6.12163	6.1737	6.00256	6.20355	6.30966	6.44674	6.01261		5.71333	5.86435	5.97058	0.851045	1.55347	1.30265	1.04666	0.838463	0.769106	1.3007	1.05699	0.86507	0.789641	0.850157	0.445148	0.126387	0.0786279	0.851032		0.193951	0.175122	1.34296	2.35402	2.33904	2.18201	2.13699	2.08899	2.08402	2.49406	2.53802	2.55	2.53799	2.27204	2.28501
6.03205	6.06605	6.02306	5.94707	5.94509	5.94709	6.04306	6.05105	6.15305	6.20603	6.05805	6.24902	6.316	6.45	6.07205	5.9921	5.72008	5.87108	6.02605	0.853439	1.56017	1.30357	1.04569	0.835415	0.759175	1.29957	1.04924	0.853224	0.777774	0.85331	0.461672	0.128152	0.0661543	0.852588	0.513932	0.186246	0.167366	1.34909	2.351	2.336	2.18399	2.128	2.09599	2.092	2.49499	2.528	2.549	2.538	2.271	2.273
6.08412	6.12304	6.08594	6.02371	6.04334	6.04141	6.10299	6.10509	6.20119	6.23255	6.11405	6.27457	6.32092	6.45	6.12609	6.09821	5.80064	5.94967	6.0791	0.852663	1.56304	1.309	1.04234	0.83068	0.775052	1.3015	1.04514	0.846818	0.772017	0.853733	0.474612	0.129792	0.0601906	0.850613	0.537256	0.223462	0.194384	1.35106	2.351	2.33108	2.17613	2.12407	2.08912	2.09298	2.48812	2.52308	2.54703	2.53603	2.27297	2.26808
6.13565	6.17564	6.1307	6.08756	6.13239	6.13536	6.14869	6.14473	6.22186	6.25485	6.16267	6.2889	6.32398	6.45	6.17467	6.16554	5.87648	6.02647	6.13164	0.858658	1.56563	1.31544	1.05658	0.815714	0.775956	1.31105	1.05141	0.845628	0.775555	0.860801	0.477541	0.131061	0.0558694	0.855367	0.510638	0.18528	0.159426	1.35753	2.34802	2.33001	2.17103	2.12599	2.10092	2.09995	2.48701	2.52399	2.54303	2.53898	2.26704	2.26701
6.17406	6.22805	6.18705	6.15707	6.20708	6.21608	6.19804	6.19403	6.26003	6.28603	6.20105	6.31002	6.328	6.446	6.21905	6.23709		6.349	6.17805	0.861533	1.57169	1.32118	1.06483	0.841777	0.789529	1.3189	1.05483	0.845248	0.768174	0.862539	0.49253	0.13156	0.0557482	0.859397	0.483982		0.103965	1.36339	2.34501	2.327	2.17	2.121	2.10101	2.10801	2.484	2.524	2.544	2.535	2.26801	2.26704
6.22709	6.27716	6.23223	6.21992	6.28172	6.29171	6.24028	6.22645	6.29146	6.31353	6.25311	6.33065	6.32898	6.44502	6.26521	6.32745		6.34998	6.23011	0.874361	1.58542	1.33136	1.08272	0.848977	0.798634	1.32843	1.07221	0.862515	0.781964	0.871595	0.492756	0.131413	0.0540294	0.875632	0.552921		0.156855	1.37693	2.35876	2.33093	2.17197	2.12395	2.10985	2.11685	2.48695	2.52695	2.544	2.53598	2.27882	2.30829
6.2698	6.3198	6.28176	6.27673	6.35763	6.37261	6.29175	6.27178	6.32484	6.34982	6.29679	6.3519	6.33298	6.44201	6.3078	6.37776			6.26981	0.882352	1.59623	1.3382	1.10534	0.878646	0.821837	1.34057	1.09592	0.884384	0.799844	0.876746	0.48251	0.132803	0.0524874	0.886299	0.504055			1.38473	2.359	2.331	2.173	2.123	2.11299	2.11501	2.48302	2.526	2.54699	2.53799	2.28199	2.31995
6.31803	6.36505	6.33305	6.33405	6.43407	6.46707	6.34103	6.30404	6.36305	6.38604	6.34804	6.37501	6.32502	6.437	6.35603	6.47104	6.29708	6.3431	6.32004	0.890715	1.59734	1.34872	1.12002	0.905183	0.843178	1.35128	1.10841	0.886983	0.812365	0.885056	0.451599	0.115245	0.0500885	0.894335	0.579094	0.175729	0.0585048	1.39129	2.367	2.329	2.177	2.125	2.10801	2.10401	2.48101	2.529	2.54701	2.54301	2.286	2.32596
6.35242	6.41811	6.38119	6.39006	6.50776	6.53978	6.3705	6.34629	6.41414	6.42731	6.38537	6.38582	6.34369	6.43798	6.38944	6.50837	6.38354	6.44725	6.36426	0.896306	1.60723	1.35428	1.12685	0.929668	0.862121	1.36201	1.10932	0.901073	0.827623	0.891374	0.471338	0.120983	0.0484968	0.899277	0.520969	0.122162	0.0426471	1.39516	2.36602	2.33195	2.177	2.12795	2.1139	2.11383	2.48788	2.53195	2.55388	2.54988	2.286	2.28666
6.40172	6.46573	6.43669	6.44966	6.58158	6.64242	6.42171	6.37981	6.43687	6.46678	6.43671	6.39296	6.34897	6.45093	6.43176	6.56866	6.49437	6.56434	6.41471	0.891289	1.60252	1.35136	1.13224	0.945402	0.885577	1.36071	1.10759	0.897711	0.827532	0.887831	0.478143	0.129899	0.0487385	0.893185	0.520935	0.138143	0.0615501	1.39556	2.36699	2.33697	2.18396	2.12701	2.12096	2.10406	2.49098	2.53399	2.55698	2.55398	2.28998	2.28401
6.44413	6.51713	6.48515	6.50617	6.6492	6.71722	6.46315	6.43313	6.49514	6.51815	6.47814	6.41701	6.35101	6.446	6.48111	6.63617	6.64134	6.73143	6.46016	0.888177	1.60473	1.34943	1.13712	0.964914	0.901183	1.36227	1.11386	0.904701	0.822111	0.884057	0.504162	0.131233	0.0497036	0.890358	0.505851	0.156397	0.0644123	1.39334	2.366	2.341	2.18102	2.12598	2.11702	2.11102	2.48802	2.53401	2.56201	2.55801	2.28701	2.28301
6.4854	6.5584	6.53231	6.55923	6.71307	6.78797	6.51031	6.47538	6.54034	6.56433	6.52334	6.42094	6.35494	6.446	6.5155	6.68923	6.74844	6.86702	6.51027	0.877604	1.5953	1.34422	1.13695	0.97248	0.911618	1.35038	1.1028	0.895652	0.819321	0.873741	0.501548	0.132157	0.0508335	0.880119	0.518732	0.16806	0.0841126	1.38374	2.366	2.341	2.18593	2.11811	2.12291	2.1179	2.49589	2.53696	2.56397	2.56194	2.28897	2.28497
6.53778	6.60978	6.58478	6.61477	6.78171	6.85273	6.5568	6.52479	6.58481	6.60881	6.56781	6.4449	6.35898	6.445	6.56977	6.75074	6.87945	7.0104	6.56079	0.868538	1.58679	1.33434	1.12813	0.978256	0.915882	1.34265	1.09339	0.885065	0.812828	0.865813	0.474595	0.133952	0.0516566	0.869963	0.502659	0.162017	0.0926547	1.37653	2.37297	2.34797	2.186	2.117	2.11703	2.12099	2.49799	2.537	2.56997	2.56797	2.29497	2.29496
6.58716	6.66315	6.63717	6.66917	6.84017	6.91218	6.60815	6.57816	6.63518	6.66016	6.62516	6.49811	6.37201	6.44501	6.61716	6.80022	6.93935	7.07133	6.60317	0.857417	1.57909	1.32177	1.11476	0.971194	0.91526	1.33681	1.07622	0.867555	0.783929	0.857357	0.509535	0.141537	0.0559902	0.856447	0.504254	0.196012	0.131904	1.36988	2.36301	2.35002	2.193	2.12399	2.11502	2.12801	2.50101	2.54702	2.58101	2.57402	2.286	2.28401
6.63727	6.70933	6.68924	6.72322	6.89422	6.96819	6.6563	6.62827	6.69119	6.71126	6.67527	6.53349	6.37397	6.44796	6.66629	6.86802	7.0494	7.17549	6.65722	0.846932	1.56939	1.31066	1.10547	0.963058	0.908902	1.31673	1.06386	0.85653	0.777326	0.846911	0.508052	0.140495	0.0592034	0.845952	0.464723	0.152531	0.114384	1.36123	2.36694	2.35493	2.193	2.12203	2.12091	2.12997	2.50396	2.5539	2.58396	2.57991	2.286	2.28597
6.69572	6.75976	6.74175	6.77376	6.94476	7.01578	6.6988	6.67777	6.73579	6.75977	6.73173	6.5967	6.38296	6.45198	6.72273	6.92274	7.06493	7.19491	6.71174	0.841794	1.56649	1.30484	1.09744	0.95262	0.89636	1.31358	1.0756	0.864411	0.780813	0.84267	0.511444	0.137017	0.0597874	0.840018	0.473406	0.143122	0.0823129	1.35353	2.367	2.35898	2.20295	2.13295	2.13095	2.13498	2.51395	2.553	2.58997	2.58796	2.287	2.285
6.75718	6.81416	6.79215	6.81913	6.97111	7.05405	6.76416	6.73718	6.80518	6.82016	6.79019	6.65424	6.42415	6.46541	6.78518	6.96817	7.08205	7.20602	6.76416	0.839157	1.56555	1.30578	1.09713	0.934817	0.882018	1.31513	1.05536	0.829664	0.770468	0.837787	0.503246	0.136344	0.0532802	0.839687	0.49759	0.142949	0.0711134	1.35461	2.37004	2.365	2.20701	2.14203	2.12504	2.13199	2.51602	2.56102	2.58701	2.58901	2.29203	2.28299
6.81515	6.86624	6.84226	6.86039	7.00648	7.06977	6.81722	6.79416	6.86216	6.87322	6.85209	6.73186	6.47229	6.60002	6.84414	7.02221	7.09678	7.2129	6.81624	0.844837	1.5703	1.31065	1.09981	0.930464	0.871761	1.31979	1.07096	0.82763	0.769869	0.843348	0.498608	0.153755	0.115024	0.845298	0.481378	0.142684	0.0624767	1.35797	2.38183	2.365	2.21094	2.15186	2.13781	2.13003	2.52191	2.56593	2.59094	2.59097	2.30284	2.28004
6.87174	6.91876	6.88978	6.90778	7.03188	7.09389	6.87274	6.85074	6.92471	6.93173	6.90376	6.82158	6.53969	6.66968	6.90372	7.05784	7.10795	7.21997	6.86876	0.852206	1.57305	1.31805	1.09727	0.910713	0.850977	1.32508	1.06823	0.824196	0.773214	0.850676	0.508493	0.183262	0.145262	0.852487	0.488426	0.140281	0.0550742	1.36383	2.39096	2.37495	2.21598	2.15698	2.13999	2.129	2.52797	2.567	2.59797	2.59598	2.30997	2.27403
6.92204	6.97004	6.93503	6.94303	7.064	7.09801	6.92904	6.90905	6.97505	6.98705	6.95303	6.90606		6.61707	6.95804	7.07901	7.115	7.224	6.92004	0.860217	1.58156	1.32669	1.09858	0.901128	0.84834	1.32767	1.07358	0.847395	0.782492	0.859188	0.512974		0.087014	0.859766	0.500304	0.138219	0.0517596	1.36977	2.391	2.378	2.226	2.167	2.143	2.128	2.537	2.572	2.599	2.594	2.311	2.274
6.96526	7.01621	6.96646	6.97938	7.0699	7.10488	6.98111	6.96504	7.03301	7.04697	6.99233	6.97974	6.68376	6.7045	7.00323	7.08982	7.11795	7.224	6.96326	0.869	1.59035	1.33851	1.10409	0.898721	0.836473	1.33361	1.07835	0.865717	0.784309	0.869228	0.506147	0.190738	0.0798918	0.866937	0.493054	0.136785	0.0513372	1.38209	2.3969	2.38292	2.22895	2.17192	2.14103	2.12898	2.53602	2.57298	2.59605	2.59793	2.31493	2.2799
7.01576	7.05979	7.01974	7.00786	7.0899	7.10898	7.03076	7.01974	7.08774	7.11169	7.03977	7.05763	6.77257	6.81049	7.05177	7.10891	7.12298	7.22699	7.01077	0.878017	1.60104	1.34789	1.11074	0.890301	0.833006	1.34178	1.08659	0.871832	0.791634	0.880277	0.502089	0.173703	0.0883182	0.873688	0.484481	0.133297	0.0511708	1.3928	2.39003	2.38599	2.228	2.173	2.13801	2.13099	2.537	2.57599	2.60197	2.597	2.30903	2.279
7.0521	7.11409	7.05212	7.03805	7.10103	7.11103	7.0821	7.06912	7.15115	7.17415	7.0731	7.13412	6.89927	6.95341	7.0951	7.12906	7.126	7.22695	7.0551	0.885789	1.61066	1.35536	1.11702	0.882052	0.829476	1.35374	1.09941	0.878074	0.802875	0.888401	0.511803	0.143542	0.0651567	0.880747	0.478448	0.131456	0.050342	1.40186	2.392	2.38801	2.23101	2.169	2.137	2.137	2.54099	2.57701	2.60799	2.60399	2.312	2.28805
7.09732	7.15637	7.10521	7.06165	7.11381	7.12578	7.1293	7.12319	7.218	7.24396	7.1203	7.19016	7.02512	7.14218	7.14032	7.15462	7.126	7.20237	7.09934	0.894746	1.61588	1.36444	1.12174	0.887548	0.836998	1.36355	1.10645	0.889184	0.818989	0.898026	0.490311	0.11675	0.0498092	0.88875	0.449719	0.120218	0.0466748	1.41044	2.39397	2.39096	2.23396	2.16801	2.13601	2.13897	2.53804	2.58193	2.60209	2.5971	2.31003	2.30968
7.13878	7.20971	7.13981	7.09283	7.13091	7.1449	7.17873	7.16676	7.26674	7.31064	7.1578	7.27255		7.23849	7.18178	7.16992	7.1449	7.22289	7.14873	0.901165	1.61618	1.37154	1.12761	0.896282	0.843465	1.36685	1.11457	0.917425	0.834416	0.902616	0.498006		0.049769	0.896955	0.459613	0.136161	0.0527363	1.41525	2.39002	2.39001	2.23301	2.16502	2.13401	2.13303	2.538	2.58498	2.60001	2.59501	2.30702	2.29608
7.17612	7.2531	7.18908	7.12107	7.15406	7.16704	7.22809	7.2241	7.33013	7.38213	7.19511	7.35114		7.34934	7.21911	7.1901	7.23887	7.32399	7.1941	0.903052	1.62087	1.37147	1.13191	0.909634	0.843684	1.36822	1.1232	0.929719	0.843369	0.903299	0.514479		0.0521554	0.899855	0.466961	0.12013	0.0456383	1.41518	2.38401	2.393	2.234	2.166	2.12999	2.12598	2.53601	2.587	2.599	2.59199	2.30201	2.28701
7.22917	7.29731	7.2274	7.15448	7.18255	7.18669	7.27034	7.27225	7.39105	7.44305	7.24423	7.41402		7.50556	7.27119	7.23825	7.18091	7.31908	7.23929	0.899279	1.618	1.36672	1.12975	0.91152	0.840982	1.36308	1.11857	0.929178	0.847407	0.898249	0.495782		0.0454745	0.897389	0.568246	0.133905	0.104568	1.40933	2.38695	2.39103	2.23498	2.16502	2.12508	2.11615	2.53895	2.587	2.59998	2.58905	2.30594	2.28995
7.28171	7.34474	7.27673	7.19378	7.21283	7.21285	7.32669	7.3257	7.4457	7.50764	7.2977	7.48262	7.55517	7.66512	7.32769		7.17901	7.31005	7.29071	0.884364	1.61129	1.35893	1.12369	0.908398	0.833223	1.35316	1.11188	0.924367	0.84748	0.887769	0.468283	0.11606	0.0547771	0.878456		0.14662	0.093219	1.39947	2.38601	2.39299	2.235	2.165	2.12102	2.11103	2.53701	2.587	2.59503	2.58104	2.306	2.30492
7.32813	7.39411	7.32612	7.24609	7.2531	7.2461	7.36312	7.37911	7.5041	7.57013	7.33914	7.54507	7.66025	7.77826	7.37712	7.22507	7.21203	7.33603	7.33612	0.882514	1.59819	1.34629	1.11377	0.893402	0.821895	1.34602	1.10454	0.920426	0.843409	0.879134	0.466793	0.139887	0.0763454	0.883733	0.492562	0.160129	0.12364	1.39121	2.395	2.396	2.236	2.16501	2.11499	2.10599	2.53902	2.58301	2.58899	2.57698	2.31599	2.31199
7.38216	7.44127	7.37425	7.28244	7.29239	7.28637	7.41125	7.42528	7.54733	7.62318	7.39611	7.57553	7.7634	7.88534	7.42821	7.25356	7.22283	7.3488	7.38622	0.875903	1.58974	1.33566	1.10268	0.877674	0.815696	1.33706	1.09942	0.914758	0.838811	0.8727	0.538092	0.134484	0.0992245	0.876778	0.497356	0.167801	0.131754	1.38095	2.39598	2.39403	2.23698	2.16992	2.11106	2.10305	2.54688	2.58792	2.58506	2.56912	2.31009	2.30905
7.43968	7.49371	7.42671	7.33868	7.34471	7.33175	7.46072	7.47969	7.60965	7.67571	7.45368		7.81571	7.9576	7.48866	7.29676	7.21405	7.33806	7.4397	0.858866	1.58079	1.32469	1.0925	0.866622	0.800397	1.32523	1.08328	0.900908	0.828846	0.868444		0.135911	0.102603	0.847506	0.478498	0.162123	0.126441	1.37263	2.38705	2.39002	2.23302	2.16901	2.10802	2.10201	2.54799	2.58005	2.58102	2.569	2.30105
7.49714	7.54813	7.47814	7.39514	7.39914	7.38915	7.51813	7.53213	7.6601	7.7201	7.51114		7.84203	7.97503	7.54314	7.34615	7.21988	7.34678	7.49013	0.855321	1.57451	1.31822	1.08643	0.861041	0.794708	1.31748	1.07604	0.892265	0.819806	0.86597		0.129462	0.0814912	0.842971	0.477684	0.178655	0.142907	1.36864	2.389	2.385	2.22999	2.16399	2.113	2.106	2.53897	2.57999	2.582	2.56399	2.303
7.54088	7.60739	7.52989	7.4531	7.4571	7.45104	7.5734	7.58387	7.70377	7.75687	7.56085	7.73766	7.85747	7.99638	7.5844	7.57182	7.17076	7.25641	7.54939	0.855843	1.56112	1.31225	1.08063	0.85717	0.789659	1.30511	1.06536	0.870395	0.80013	0.859908	0.443916	0.126357	0.0680376	0.850536	0.460991	0.0857063	0.0261468	1.35192	2.3875	2.37798	2.2215	2.16105	2.11398	2.106	2.52905	2.57249	2.57948	2.56051	2.3055	2.32788
7.60083	7.66082	7.58643	7.51468	7.52365	7.51864	7.63084	7.63537	7.73697	7.78673	7.61584	7.80817	7.87301	7.99601	7.64682	7.62991	7.21874	7.65914	7.60381	0.854216	1.56174	1.30986	1.08205	0.862282	0.790992	1.30468	1.06134	0.866977	0.79659	0.85858	0.454534	0.120927	0.0651924	0.848612	0.474051	0.097937	0.0341418	1.35674	2.38248	2.3735	2.21551	2.15802	2.11301	2.10799	2.52248	2.56305	2.57202	2.55802	2.29999	2.31543
7.65159	7.71058	7.64309	7.57311	7.58213	7.57914	7.68459	7.68757	7.78354	7.81804	7.66809	7.84054	7.88151	7.9945	7.69758	7.53516	7.339	7.67052	7.65459	0.855871	1.56717	1.31861	1.06737	0.846788	0.781543	1.3089	1.05074	0.850276	0.785402	0.859748	0.45815	0.125284	0.0613431	0.850653	0.46798	0.216949	0.0850476	1.36097	2.3765	2.3715	2.2135	2.15499	2.11701	2.11251	2.51598	2.56199	2.57	2.55851	2.29599	2.30899
7.70291	7.75742	7.69892	7.63492	7.65888	7.65741	7.73144	7.72796	7.80343	7.83847	7.7209	7.86594	7.88601	7.992	7.74396	7.65492	7.62006	7.67989	7.70441	0.86005	1.57098	1.32451	1.07298	0.847932	0.787203	1.31396	1.06065	0.852366	0.784525	0.862932	0.496293	0.128328	0.0604508	0.855641	0.493051	0.133802	0.0638489	1.36533	2.37345	2.36996	2.213	2.15153	2.12046	2.11551	2.50759	2.55602	2.5685	2.56244	2.29098	2.3005
7.74825	7.80936	7.75068	7.69989	7.73962	7.74556	7.77324	7.77258	7.834	7.86419	7.76531	7.88404	7.89149	7.9889	7.78976	7.71714	7.68396	7.73657	7.75279	0.863406	1.57838	1.32754	1.07296	0.850775	0.799881	1.33448	1.05551	0.841425	0.780583	0.864739	0.50119	0.129106	0.0614135	0.860509	0.487751	0.165749	0.0746079	1.3718	2.37298	2.36654	2.21048	2.152	2.12061	2.1206	2.51745	2.55797	2.56753	2.55802	2.29245	2.30265
7.79459	7.8576	7.79161	7.76212	7.82265	7.83066	7.81706	7.80508	7.88305	7.89356	7.8156	7.89755	7.893	7.9825	7.83359	7.77187	7.79284	7.90524	7.79759	0.867973	1.58653	1.33705	1.09408	0.865175	0.807201	1.34029	1.06389	0.842593	0.789644	0.867863	0.498093	0.129258	0.0583017	0.866371	0.48719	0.114859	0.0679549	1.38166	2.37902	2.3695	2.208	2.14951	2.1275	2.12999	2.51203	2.5555	2.56801	2.55851	2.29602	2.32203
7.84241	7.90388	7.84639	7.82239	7.89731	7.91031	7.85106	7.84687	7.90547	7.92546	7.86785	7.92244	7.89204	7.98288	7.87942	7.92782	7.67793	7.75824	7.84345	0.878995	1.5909	1.34351	1.10223	0.887026	0.82173	1.36193	1.08163	0.867975	0.802596	0.874362	0.493738	0.128777	0.0560328	0.88098	0.470192	0.139877	0.077473	1.3941	2.3864	2.36754	2.20997	2.15297	2.12801	2.12506	2.52582	2.55451	2.57399	2.56395	2.30537	2.33853
7.88535	7.95086	7.89829	7.88433	7.97491	7.99266	7.9007	7.87923	7.94725	7.96425	7.9074	7.94461	7.89651	7.9721	7.92088	7.99401	7.82194	7.94051	7.89277	0.878674	1.5997	1.35188	1.11102	0.90054	0.847888	1.36991	1.09986	0.875179	0.813221	0.873504	0.462766	0.122773	0.0517817	0.88159	0.488468	0.102626	0.0639573	1.40162	2.38849	2.36949	2.21149	2.14946	2.12798	2.1224	2.52054	2.55652	2.57844	2.56405	2.30702	2.35226
7.92707	8.00257	7.94759	7.9396	8.04113	8.07664	7.94961	7.91757	7.98257	8.00307	7.95057	7.96252	7.91051	7.97951	7.96657	8.05962	7.91469	7.98573	7.93758	0.880042	1.60299	1.35717	1.13417	0.934217	0.867746	1.37594	1.1103	0.87582	0.822815	0.874874	0.458067	0.120869	0.0489466	0.88292	0.504782	0.120376	0.0482238	1.40692	2.38749	2.3725	2.2125	2.14199	2.128	2.12	2.50946	2.55601	2.57701	2.5705	2.30599	2.33847
7.95854	8.03972	7.99989	7.99737	8.11732	8.15933	7.98934	7.95738	8.0224	8.0434	7.99291	7.97452	7.92	7.98803	8.004	8.12784	8.02896	8.11897	7.9815	0.890169	1.58928	1.3562	1.13259	0.941201	0.882798	1.36466	1.10685	0.881208	0.825444	0.876299	0.481846	0.124663	0.0519572	0.881952	0.524999	0.129601	0.0740662	1.38936	2.374	2.36398	2.21348	2.13411	2.12652	2.12052	2.51802	2.56044	2.58145	2.57201	2.30308	2.32211
8.00473	8.10171	8.04547	8.05244	8.18348	8.23512	8.01915	7.99344	8.04529	8.06484	8.02843	7.99749	7.92004	7.99297	8.05218	8.19492	8.15834	8.28117	8.02513	0.889955	1.58466	1.35365	1.13614	0.954344	0.895611	1.36083	1.11511	0.897732	0.825928	0.870058	0.511892	0.128595	0.0567758	0.87321	0.527777	0.172677	0.135362	1.38579	2.37413	2.36211	2.2115	2.13649	2.13156	2.12601	2.5199	2.55609	2.60295	2.57508	2.2936	2.3165
8.04212	8.13812	8.09809	8.09813	8.22818	8.30416	8.07807	8.0241	8.07816	8.10811	8.0831	7.98706	7.92001	7.996	8.07212	8.22913	8.25424	8.36528	8.08308	0.883	1.58746	1.35022	1.13862	0.958937	0.899448	1.35101	1.11948	0.877886	0.808896	0.879062	0.512719	0.139289	0.0538545	0.88522	0.50805	0.162094	0.072238	1.39064	2.381	2.36801	2.205	2.14899	2.14098	2.125	2.515	2.56298	2.58401	2.57901	2.30401	2.31
8.09347	8.18843	8.13661	8.15268	8.30661	8.37288	8.10971	8.06575	8.14617	8.15438	8.12652	8.01227	7.924	7.995	8.12257	8.28371	8.35789	8.48702	8.11574	0.874345	1.57697	1.3474	1.12961	0.970155	0.907279	1.35069	1.10902	0.872106	0.811024	0.871473	0.520528	0.139055	0.0557589	0.876533	0.503726	0.17623	0.100804	1.3827	2.38295	2.37296	2.20395	2.14303	2.131	2.12604	2.51597	2.55399	2.58899	2.58306	2.30794	2.31
8.13107	8.22323	8.18507	8.20605	8.35555	8.44215	8.16587	8.12485	8.16015	8.18499	8.16813	8.03395	7.92414	7.99504	8.16791	8.34001	8.50598	8.645	8.17399	0.865258	1.5746	1.34097	1.12931	0.966521	0.907953	1.33632	1.10939	0.873082	0.785627	0.86217	0.510362	0.14104	0.0564944	0.866538	0.483413	0.146901	0.0868206	1.37007	2.37904	2.37006	2.2001	2.14496	2.13094	2.12906	2.51408	2.55298	2.58808	2.58804	2.303	2.3099
8.18313	8.28311	8.23713	8.25709	8.43103	8.49813	8.20814	8.16614	8.2161	8.2331	8.22312	8.08006	7.93102	7.997	8.21213	8.38915	8.60203	8.74204	8.2221	0.854464	1.56119	1.3253	1.11934	0.960714	0.906136	1.33409	1.09239	0.859112	0.776754	0.850992	0.514292	0.144899	0.0586497	0.857216	0.489792	0.152264	0.105265	1.36136	2.38099	2.373	2.20501	2.14301	2.12801	2.132	2.51799	2.55199	2.59199	2.59	2.303	2.305
8.23871	8.33149	8.29558	8.29474	8.44679	8.55349	8.26972	8.22764	8.26079	8.27662	8.27569	8.10468	7.94133	7.99713	8.27068	8.45459	8.61504	8.75897	8.26469	0.843277	1.56343	1.31031	1.10689	0.953904	0.895781	1.31607	1.09814	0.867646	0.773721	0.838985	0.489154	0.144556	0.0585953	0.84682	0.465256	0.149813	0.0945755	1.35395	2.37801	2.37203	2.20805	2.14899	2.13399	2.13003	2.51405	2.5472	2.58615	2.59203	2.30196	2.30492
8.2953	8.37124	8.34205	8.35409	8.50981	8.59275	8.32707	8.27905	8.32393	8.32599	8.33128	8.15944	7.96751	8.00759	8.3253	8.50216	8.61889	8.75781	8.32012	0.842286	1.5566	1.31263	1.10865	0.952276	0.886142	1.31646	1.0561	0.810408	0.751666	0.840107	0.476223	0.156126	0.0654463	0.843715	0.489522	0.155991	0.0961346	1.34822	2.37896	2.37404	2.21202	2.14816	2.13316	2.1319	2.5181	2.56284	2.59786	2.59406	2.29894	2.29896
8.36015	8.43311	8.39413	8.40811	8.55004	8.63004	8.38012	8.33114	8.37015	8.37515	8.39515	8.23121	7.99315	8.03737	8.39014	8.56009	8.66301	8.798	8.37613	0.842093	1.55947	1.3123	1.09942	0.934175	0.869821	1.31223	1.08906	0.861863	0.781241	0.838976	0.48085	0.162364	0.0737917	0.844449	0.466294	0.139147	0.0744893	1.35079	2.37699	2.376	2.21301	2.15599	2.14101	2.12699	2.523	2.55502	2.59102	2.59698	2.29599	2.29699
8.41959	8.47874	8.44852	8.45145	8.56559	8.64728	8.42968				8.45756	8.3151	8.05467	8.18614	8.44864	8.59564	8.66713	8.7981	8.43065	0.847225	1.55749	1.31795	1.10167	0.920061	0.858084	1.31511				0.845349	0.484999	0.148199	0.106378	0.848219	0.480103	0.137774	0.070091	1.3547	2.37305	2.37609	2.21797	2.15014	2.1439	2.123	2.52215				2.29209	2.29281
8.46623	8.53717	8.49011	8.48707	8.6114	8.66918	8.48313	8.45305	8.50103	8.49635	8.50223	8.40149	8.10762	8.12151	8.49923	8.6454	8.67722	8.80606	8.48203	0.853876	1.56133	1.32388	1.09853	0.916021	0.845009	1.32003	1.0514	0.81419	0.772667	0.852335	0.484574	0.173053	0.0872904	0.854384	0.501786	0.136552	0.0631393	1.35801	2.37698	2.38294	2.216	2.16088	2.13596	2.12294	2.53388	2.56402	2.58396	2.58888	2.29892	2.27788
8.52709	8.59508	8.5451	8.54007	8.63105	8.67802	8.5391	8.50512	8.55215	8.56315	8.56309	8.47521	8.18821	8.19649	8.56009	8.66504	8.68801	8.80899	8.5331	0.859628	1.56728	1.32737	1.10806	0.904166	0.832588	1.32485	1.0636	0.859195	0.78487	0.859029	0.468961	0.148477	0.0651761	0.859057	0.496113	0.137158	0.0586471	1.36529	2.37602	2.38	2.216	2.155	2.13399	2.12	2.528	2.565	2.58198	2.58297	2.29502	2.27199
8.56864	8.63074	8.58747	8.56946	8.6522	8.685	8.58459	8.55872	8.61706	8.62992	8.60467	8.56901	8.2822	8.41098	8.60164	8.68119	8.69105	8.806	8.57654	0.867626	1.56729	1.33591	1.10515	0.89353	0.823136	1.33109	1.08288	0.85657	0.776213	0.867413	0.482586	0.159927	0.119215	0.866466	0.484283	0.140583	0.0573648	1.37266	2.38394	2.38	2.21695	2.15595	2.13094	2.11809	2.52805	2.56696	2.57407	2.5699	2.30293	2.268
8.6199	8.69002	8.62586	8.60641	8.66825	8.68523	8.63196				8.65868	8.6506	8.37927	8.4114	8.65302	8.69627	8.69506	8.806	8.61998	0.874578	1.58615	1.34343	1.1051	0.888739	0.819621	1.34209				0.876497	0.484887	0.146301	0.0603239	0.871125	0.471145	0.140023	0.0561489	1.37638	2.37902	2.37986	2.21294	2.15202	2.126	2.125	2.53198				2.297	2.26814
8.6651	8.74109	8.6691	8.62708	8.68104	8.69704	8.68012	8.67212	8.75118	8.7712	8.6931	8.73114	8.49332	8.53249	8.7041	8.71007	8.69796	8.80585	8.66912	0.884044	1.59219	1.35329	1.10456	0.888172	0.819185	1.35124	1.10135	0.890842	0.813934	0.884895	0.497771	0.146754	0.0614964	0.880934	0.474916	0.138165	0.0555737	1.38914	2.37998	2.37301	2.21	2.15299	2.12599	2.12497	2.53099	2.56398	2.572	2.56601	2.297	2.27504
8.70652	8.77952	8.71047	8.66133	8.69919	8.71418	8.73063	8.72268	8.82277	8.85281	8.73443	8.79006		8.73113	8.74558	8.73757	8.68049	8.74472	8.71852	0.88973	1.5993	1.36244	1.11209	0.889203	0.821253	1.35615	1.10309	0.895955	0.823633	0.890987	0.486459		0.0519712	0.886748	0.486305	0.128364	0.0491044	1.39256	2.37299	2.37597	2.20794	2.14895	2.1209	2.11286	2.52599	2.55601	2.57099	2.56892	2.29496	2.29272
8.74781	8.82109	8.74795	8.68787	8.71449	8.72838	8.78111	8.77717	8.8843	8.9174	8.76885	8.87444		8.82235	8.79181	8.78184	8.72032	8.80329	8.75991	0.893621	1.5985	1.36331	1.11082	0.892714	0.825405	1.36293	1.1081	0.909734	0.834256	0.895385	0.498894		0.0481647	0.889641	0.551207	0.132393	0.0542584	1.39245	2.37196	2.37394	2.20308	2.14488	2.11278	2.10188	2.52478	2.557	2.56994	2.56286	2.29188	2.27082
8.78812	8.8751	8.79507	8.73106	8.73906	8.74707	8.83611	8.83513	8.94916	8.98718	8.8111	8.94617	8.86734	8.93944	8.83214	8.77406		8.91711	8.80512	0.890698	1.59659	1.36348	1.11431	0.898844	0.824672	1.35491	1.1079	0.9109	0.844465	0.892154	0.497142	0.125375	0.0493924	0.887213	0.441593		0.0593425	1.39067	2.36999	2.37099	2.207	2.13901	2.10198	2.09598	2.51401	2.55702	2.56698	2.55598	2.286	2.26199
8.83259	8.91162	8.82269	8.75264	8.76354	8.77533	8.87864	8.88568	9.00962	9.05477	8.84964	9.01059	8.99476	9.10699	8.88355	8.79679		8.95703	8.8496	0.889849	1.59147	1.35938	1.11042	0.896542	0.821631	1.34991	1.11561	0.910855	0.839045	0.88965	0.517426	0.130981	0.05048	0.888294	0.503488		0.136283	1.38507	2.36695	2.36699	2.20596	2.14397	2.09491	2.08695	2.51597	2.56296	2.55904	2.54894	2.28497	2.2569
8.88021	8.96103	8.87792	8.8037	8.80653	8.80175	8.92996	8.94016	9.05938	9.11632	8.90103		9.13515	9.2653	8.92825	8.85955			8.89792	0.881719	1.58419	1.34828	1.10571	0.884859	0.812878	1.34188	1.10727	0.918751	0.843169	0.880093		0.131063	0.0652214	0.881401	0.567036			1.37211	2.36293	2.36591	2.20302	2.14202	2.088	2.08291	2.51385	2.56002	2.5618	2.54382	2.28285
8.93411	9.00713	8.91913	8.83514	8.83015	8.83512	8.97314	8.99214	9.12114	9.17514	8.94713	9.12913	9.23119	9.36823	8.98411	8.8841	8.77602	8.92802	8.93914	0.873608	1.57564	1.34054	1.09967	0.880312	0.803829	1.33083	1.09867	0.902286	0.833745	0.872193	0.446283	0.130801	0.0925448	0.873374	0.574385	0.152896	0.140718	1.36672	2.35999	2.362	2.20399	2.14298	2.088	2.07899	2.507	2.56099	2.55298	2.53599	2.27599	2.28302
8.97466	9.05564	8.96959	8.88861	8.88659	8.87961	9.02464	9.04662	9.17563	9.22663	8.99462	9.17976	9.30427	9.45601	9.02566		8.7831	8.93714	8.99062	0.861672	1.56131	1.32542	1.08655	0.866062	0.79225	1.31804	1.08256	0.893411	0.824279	0.86576	0.454603	0.145532	0.108813	0.856138		0.147891	0.14361	1.35381	2.35503	2.36194	2.19895	2.13695	2.08795	2.076	2.50597	2.55786	2.54694	2.53094	2.27203	2.28903
9.0272	9.10687	9.01707	8.93714	8.93412	8.92805	9.07595	9.09587	9.22555	9.27675	9.04424	9.23977	9.40394	9.53506	9.07818		8.79163	8.94855	9.03995	0.849997	1.55797	1.31956	1.0746	0.867619	0.784243	1.30746	1.08004	0.882443	0.815427	0.853192	0.431153	0.119105	0.0797988	0.845673		0.152284	0.143028	1.34595	2.3569	2.35694	2.1949	2.13298	2.08408	2.07602	2.50392	2.54694	2.54196	2.52598	2.27384	2.29084
9.08713	9.15013	9.07014	8.99415	8.99015	8.98016	9.12311	9.13911	9.25311	9.31409	9.10613	9.27814	9.40102	9.538	9.13712	9.03718	8.82312	8.97611	9.08713	0.846864	1.55251	1.31359	1.07292	0.860094	0.776918	1.30076	1.07275	0.880102	0.806324	0.8513	0.462638	0.120345	0.0668054	0.841357	0.550042	0.171358	0.154856	1.34516	2.35201	2.35399	2.18999	2.132	2.088	2.07701	2.49999	2.54398	2.53999	2.52499	2.26601	2.28297
9.13765	9.20159	9.12265	9.05074	9.04884	9.04289	9.16472	9.18258	9.29436	9.34834	9.15767	9.33064	9.40911	9.53905	9.1817	9.10806	8.86875	9.01979	9.13764	0.848315	1.55828	1.31134	1.05506	0.846469	0.77247	1.3006	1.0733	0.876941	0.800216	0.851275	0.465155	0.117978	0.0611437	0.844084	0.535556	0.170827	0.153564	1.34518	2.35703	2.35195	2.18789	2.13281	2.08701	2.07904	2.49791	2.53687	2.53794	2.52197	2.27106	2.27097
9.18991	9.24879	9.17509	9.11025	9.11649	9.11443	9.22172	9.22874	9.32362	9.37546	9.21097	9.38122	9.41806	9.54296	9.23783	9.19221	8.92862	9.08258	9.18885	0.85502	1.56181	1.31914	1.05894	0.849634	0.78044	1.30534	1.07619	0.873867	0.795144	0.855676	0.426151	0.0957364	0.0550874	0.853043	0.531869	0.184196	0.161715	1.3528	2.35878	2.3479	2.17894	2.11804	2.08796	2.08196	2.4909	2.52692	2.53294	2.51994	2.27584	2.2688
9.23511	9.28815	9.22914	9.17217	9.19021	9.18524	9.25713	9.26511	9.35412	9.39806	9.2591	9.39204	9.42101	9.541	9.27911	9.25217	8.95917	9.11117	9.23114	0.857502	1.56705	1.32459	1.07374	0.85572	0.787353	1.31774	1.07203	0.872734	0.792404	0.859452	0.497205	0.132059	0.0519998	0.854212	0.519411	0.196271	0.161896	1.3583	2.34799	2.34299	2.17599	2.11999	2.086	2.08002	2.486	2.52299	2.52999	2.517	2.26799	2.25899
9.27562	9.34356	9.28052	9.23774	9.27093	9.27503	9.30642	9.30644	9.39825	9.42224	9.2967	9.40825	9.425	9.541	9.32253	9.31901	9.02426	9.1772	9.28256	0.862064	1.57617	1.33076	1.07883	0.851952	0.792438	1.32555	1.07574	0.866521	0.79412	0.863866	0.491734	0.131707	0.0519367	0.858692	0.489603	0.170194	0.145058	1.36644	2.34304	2.33996	2.17397	2.11695	2.08603	2.08809	2.48496	2.52104	2.52697	2.51592	2.26297	2.25458
9.32478	9.38784	9.32207	9.29623	9.34441	9.35645	9.33988	9.34162	9.41862	9.44158	9.3518	9.4284	9.42506	9.54092	9.36472	9.39868		9.27126	9.32694	0.867156	1.58258	1.33671	1.09099	0.857082	0.800479	1.33024	1.08163	0.863537	0.801374	0.864471	0.506757	0.133079	0.0516679	0.867593	0.496231		0.128621	1.37425	2.34604	2.33702	2.17204	2.11292	2.08806	2.09512	2.48216	2.52394	2.525	2.51006	2.2611	2.30016
9.36311	9.42914	9.37411	9.35615	9.4132	9.42723	9.3831	9.37208	9.44909	9.47009	9.3911	9.44809	9.428	9.53699	9.40012	9.43216		9.28444	9.3731	0.874298	1.59391	1.34345	1.09635	0.871874	0.818543	1.33775	1.0898	0.867272	0.812302	0.871327	0.504065	0.135957	0.0510791	0.875548	0.427581		0.0940213	1.38345	2.34802	2.33799	2.17399	2.10899	2.091	2.10097	2.49	2.52101	2.52501	2.51301	2.26602	2.30802
9.4035	9.4805	9.41564	9.41158	9.48782	9.51114	9.41854	9.40049	9.48236	9.5024	9.42763	9.48108	9.42901	9.53401	9.4444	9.49305	9.31335	9.44676	9.4116	0.880937	1.59993	1.35192	1.11812	0.902859	0.838285	1.34278	1.09794	0.860918	0.80945	0.874101	0.465419	0.134659	0.0507206	0.885742	0.4361	0.117097	0.083084	1.39161	2.35603	2.33504	2.17096	2.10599	2.09206	2.08892	2.49003	2.52299	2.53003	2.5171	2.27206	2.31681
9.44271	9.51983	9.46579	9.45699	9.55227	9.6006	9.46081	9.43861	9.51046	9.53353	9.47665	9.4871	9.4303	9.5352	9.47575	9.57531	9.41908	9.50658	9.45873	0.889957	1.60563	1.35848	1.13067	0.926371	0.862155	1.35818	1.10481	0.881021	0.823331	0.884998	0.453962	0.12239	0.0492069	0.892835	0.509189	0.112409	0.0486815	1.39825	2.35792	2.33802	2.1681	2.10512	2.0971	2.08306	2.49194	2.52204	2.53214	2.52518	2.27686	2.30162
9.47811	9.56113	9.50514	9.50614	9.61518	9.68021	9.5011	9.46911	9.53307	9.56009	9.50914	9.49203	9.44501	9.54502	9.51309	9.64011	9.5223	9.58533	9.49513	0.892787	1.60937	1.3622	1.14061	0.950772	0.884775	1.35982	1.10767	0.892975	0.824873	0.887858	0.462498	0.127829	0.0480634	0.895077	0.513611	0.120838	0.0428349	1.40354	2.35401	2.339	2.173	2.11098	2.10199	2.08601	2.489	2.52399	2.53902	2.53402	2.27002	2.28297
9.51853	9.60655	9.55454	9.55659	9.67776	9.75491	9.53653	9.50744	9.55642	9.5934	9.55739	9.50321	9.447	9.551	9.54562	9.68077	9.62962	9.70198	9.5425	0.891798	1.60795	1.36265	1.15187	0.972649	0.90426	1.36451	1.10417	0.898257	0.822366	0.887253	0.476171	0.130926	0.0492774	0.893828	0.521009	0.144557	0.0516328	1.40284	2.35897	2.33905	2.17203	2.103	2.09799	2.08804	2.4891	2.52209	2.54505	2.5411	2.27697	2.27194
9.5599	9.65001	9.59699	9.60299	9.73743	9.82629	9.57778	9.5419	9.58964	9.62464	9.58805	9.51922	9.447	9.55088	9.5938	9.74107	9.75611	9.85623	9.58195	0.890703	1.60396	1.35952	1.15564	0.987305	0.921322	1.36406	1.10523	0.898561	0.82037	0.888088	0.49619	0.134446	0.0506538	0.89041	0.527407	0.140197	0.0567407	1.40178	2.35694	2.34306	2.17404	2.10304	2.09684	2.0911	2.49704	2.529	2.54908	2.54908	2.27496	2.26708
9.60407	9.6991	9.6451	9.65109	9.80713	9.88915	9.61611	9.58608	9.62109	9.65608	9.63906	9.53008	9.44703	9.54499	9.63308	9.79311	9.85932	9.96536	9.6281	0.881573	1.59588	1.3507	1.14685	0.996823	0.932178	1.35898	1.09663	0.888883	0.811605	0.879217	0.495708	0.13481	0.0527978	0.881601	0.506734	0.162903	0.0709255	1.39596	2.35401	2.346	2.176	2.10499	2.08901	2.09601	2.499	2.52901	2.55302	2.55301	2.27301	2.27099
9.63368	9.73764	9.68366	9.68875	9.86077	9.94969	9.66169	9.61969	9.65855	9.68655	9.66471	9.56131	9.45905	9.541	9.66662	9.83862	9.98597	10.1069	9.66765	0.87099	1.5848	1.34438	1.14208	1.00559	0.939137	1.35057	1.10051	0.893653	0.809447	0.870086	0.506499	0.166367	0.0558634	0.869869	0.484761	0.132868	0.0770377	1.38607	2.35897	2.34503	2.17508	2.10109	2.09099	2.09901	2.49901	2.53305	2.55901	2.55801	2.27596	2.268
9.68593	9.7868	9.73478	9.74688	9.9197	10.0029	9.71472	9.67293	9.70086	9.72882	9.71989	9.58605	9.46314	9.541	9.71488	9.88709	10.0603	10.1795	9.7178	0.858018	1.58085	1.33345	1.13016	0.99519	0.93727	1.33648	1.08798	0.879373	0.798587	0.858348	0.501823	0.168835	0.0568631	0.856009	0.481654	0.140434	0.0799314	1.37654	2.35692	2.3471	2.18104	2.10794	2.09	2.1	2.50014	2.53708	2.56008	2.55916	2.27294	2.26804
9.73214	9.82615	9.77314	9.79013	9.95413	10.0471	9.75016	9.71913	9.74313	9.76912	9.76415	9.63811	9.47002	9.54101	9.75815	9.94113	10.0731	10.204	9.75714	0.854428	1.57537	1.3294	1.12832	0.98386	0.930819	1.33532	1.08467	0.876056	0.796956	0.855249	0.500006	0.150819	0.0560341	0.852019	0.474498	0.144579	0.0814602	1.37022	2.35299	2.35201	2.18301	2.10502	2.09	2.10001	2.507	2.54102	2.56402	2.56702	2.26999	2.26998
9.7847	9.88054	9.8236	9.83849	10.0023	10.0864	9.80953	9.7667	9.79176	9.81361	9.81963	9.6788	9.47637	9.54316	9.81373	9.98957	10.0964	10.2143	9.80849	0.846527	1.57305	1.32057	1.11916	0.976248	0.91571	1.32881	1.07928	0.870815	0.795544	0.84749	0.502206	0.146709	0.0574438	0.844163	0.48112	0.140369	0.073991	1.36434	2.3511	2.35706	2.18805	2.11203	2.09009	2.10199	2.50601	2.54696	2.57103	2.57399	2.26708	2.26399
9.84016	9.92386	9.87086	9.87796	10.0256	10.1142	9.85166	9.8219	9.85231		9.87016	9.74241	9.50588	9.55624	9.87216	10.0349	10.1243	10.2362	9.84808	0.844783	1.57066	1.32117	1.11971	0.961719	0.898171	1.3265	1.07794	0.850864		0.845248	0.500253	0.135242	0.0509748	0.842964	0.489026	0.133261	0.056876	1.365	2.35914	2.36208	2.19208	2.11418	2.0971	2.10092	2.50728	2.5442	2.573		2.27314	2.26284
9.89714	9.96612	9.91313	9.92509	10.054	10.126	9.88416	9.86613			9.92714	9.81221	9.54916	9.56845	9.92913	10.0801	10.138	10.244	9.90111	0.848856	1.57792	1.32295	1.11677	0.945406	0.879977	1.32967	1.07198			0.848585	0.495026	0.148175	0.0632072	0.847597	0.494238	0.131821	0.0542171	1.36817	2.36601	2.36601	2.19602	2.12301	2.102	2.097	2.52099	2.55401			2.28001	2.25498
9.9506	10.0135	9.9635	9.96247	10.0724	10.137	9.94674	9.91575	9.96166		9.98152	9.89416	9.61101		9.97967	10.1093	10.1421	10.251	9.94561	0.851314	1.58184	1.32526	1.11135	0.927925	0.85904	1.32793	1.07983	0.820126		0.850432	0.501412	0.173811		0.850543	0.501141	0.132414	0.0530686	1.37303	2.37105	2.36901	2.20203	2.12508	2.10303	2.09699	2.51891	2.55595	2.58092		2.28408	2.24796
9.99675	10.056	10.0029	9.99885	10.1012	10.14	10.0036	9.97401	10.0134	10.0382	10.0219	9.98439	9.68915		10.0318	10.1313	10.15	10.254	9.99283	0.853961	1.58485	1.32981	1.10849	0.905914	0.845008	1.32911	1.07799	0.868257	0.791522	0.852221	0.511226	0.195183		0.853876	0.499566	0.134154	0.0529588	1.37682	2.37498	2.37006	2.20406	2.13104	2.105	2.0961	2.51224	2.55212	2.57486	2.5679	2.28994	2.245
10.0341	10.1041	10.0491	10.0411	10.111	10.138	10.0311	10.0241	10.0831	10.0992	10.0651	10.0531	9.74619	9.74429	10.0711	10.1451	10.151	10.254	10.0341	0.857509	1.59014	1.33505	1.10232	0.893707	0.830558	1.33091	1.07616	0.849828	0.788168	0.858199	0.50007	0.193273	0.0809713	0.855157	0.492357	0.130371	0.0528984	1.38298	2.374	2.37301	2.207	2.13301	2.10501	2.101	2.524	2.55799	2.568	2.56299	2.28701	2.24501
10.0775	10.1336	10.0805	10.0633	10.1191	10.138	10.0875	10.0767	10.1388	10.1638	10.1015	10.1068	9.81824	9.85347	10.1106	10.1702	10.158	10.254	10.0765	0.860883	1.59543	1.34113	1.09987	0.885162	0.826288	1.33729	1.07436	0.871504	0.787658	0.861811	0.481462	0.156915	0.073768	0.857753	0.468689	0.12683	0.052295	1.38913	2.37497	2.37501	2.20799	2.136	2.10704	2.10117	2.52404	2.55597	2.56801	2.55897	2.28999	2.2491
10.1157	10.1835	10.1186	10.0874	10.1302	10.1393	10.124	10.1278	10.1982	10.2263	10.1395	10.1734	9.91627		10.1567	10.1864	10.158	10.25	10.1157	0.869778	1.60591	1.35007	1.09943	0.883859	0.82855	1.3462	1.08123	0.880473	0.800917	0.872055	0.484879	0.134508		0.865147	0.455251	0.125948	0.0525145	1.39773	2.37302	2.37598	2.20702	2.13602	2.11008	2.11404	2.52694	2.55414	2.56906	2.55716	2.28904	2.25734
10.1501	10.2101	10.1501	10.1081	10.1421	10.153	10.1731	10.1671	10.2571	10.2902	10.1641	10.2402			10.1911	10.2041	10.158	10.2011	10.1511	0.877959	1.61005	1.35744	1.10824	0.886766	0.834396	1.35578	1.09423	0.888938	0.812495	0.879597	0.495076			0.873282	0.442829	0.119031	0.0444732	1.40571	2.37401	2.375	2.208	2.137	2.11399	2.11599	2.524	2.561	2.57199	2.56499	2.29099	2.27395
10.1835	10.2594	10.1825	10.1293	10.1623	10.1703	10.2195	10.2157	10.3097	10.3528	10.1985	10.3118		10.209	10.2325	10.2424	10.1649	10.2328	10.1935	0.88509	1.61505	1.3663	1.11506	0.896184	0.840398	1.36036	1.09966	0.906692	0.829074	0.88578	0.504913		0.0712592	0.881402	0.518756	0.122842	0.0490891	1.4104	2.37597	2.37403	2.20804	2.137	2.10996	2.11096	2.52399	2.56001	2.56995	2.56294	2.28694	2.25596
10.2248	10.2879	10.2188	10.1514	10.1825	10.1905	10.2581	10.2689	10.3681	10.4143	10.2388	10.3771		10.2934	10.2709		10.2364	10.2963	10.2328	0.890432	1.6155	1.36942	1.12272	0.90122	0.844818	1.35996	1.10278	0.912366	0.838831	0.889609	0.522914		0.076569	0.887679		0.107413	0.0316175	1.41209	2.3739	2.37592	2.21104	2.13708	2.10686	2.10786	2.5228	2.561	2.56594	2.55782	2.28188	2.25302
10.2641	10.3311	10.2561	10.1721	10.2051	10.2161	10.3101	10.3131	10.4222	10.4772	10.2791	10.4321	10.3732	10.4572	10.3131		10.2059	10.3569	10.2711	0.888088	1.61309	1.36652	1.12486	0.905048	0.843275	1.35314	1.10321	0.91744	0.846116	0.886185	0.524456	0.0994808	0.0376747	0.886662		0.0624649	0.0492864	1.41136	2.369	2.372	2.21301	2.14101	2.09999	2.10099	2.51302	2.56101	2.56299	2.54898	2.276	2.25403
10.3065	10.3665	10.2955	10.2085	10.2364	10.2434	10.3367	10.3596	10.4767	10.5377	10.3214	10.4845	10.4554	10.5459	10.3556		10.188	10.3361	10.3134	0.880406	1.6084	1.36224	1.12445	0.904199	0.838069	1.35085	1.09877	0.91751	0.851911	0.880965	0.495369	0.118301	0.0616888	0.876761		0.07833	0.0546973	1.40649	2.36992	2.37195	2.21501	2.14404	2.09801	2.09897	2.51892	2.56401	2.55987	2.54088	2.27696	2.26513
[truncated: 64 more columns]
