# Supplementary material for: Kinematic Validation of a Multi-Kinect v2 Instrumented 10-Meter Walkway for Quantitative Gait Assessments
Source: PLoS One. 2015 Oct 13;10(10):e0139913. doi: 10.1371/journal.pone.0139913 (PMC4603795; doi:10.1371/journal.pone.0139913)
Supplement: S1 Data — (ZIP) [file pone.0139913.s001.zip › S1_Data/pp14_trial3.xls]

## Sheet: Sheet1
Kinect(x) SpineBase	Kinect(x) Head	Kinect(x) ShoulderLeft	Kinect(x) ElbowLeft	Kinect(x) WristLeft	Kinect(x) HandLeft	Kinect(x) ShoulderRight	Kinect(x) ElbowRight	Kinect(x) WristRight	Kinect(x) HandRight	Kinect(x) HipLeft	Kinect(x) KneeLeft	Kinect(x) AnkleLeft	Kinect(x) FootLeft	Kinect(x) HipRight	Kinect(x) KneeRight	Kinect(x) AnkleRight	Kinect(x) FootRight	Kinect(x) SpineShoulder	Kinect(y) SpineBase	Kinect(y) Head	Kinect(y) ShoulderLeft	Kinect(y) ElbowLeft	Kinect(y) WristLeft	Kinect(y) HandLeft	Kinect(y) ShoulderRight	Kinect(y) ElbowRight	Kinect(y) WristRight	Kinect(y) HandRight	Kinect(y) HipLeft	Kinect(y) KneeLeft	Kinect(y) AnkleLeft	Kinect(y) FootLeft	Kinect(y) HipRight	Kinect(y) KneeRight	Kinect(y) AnkleRight	Kinect(y) FootRight	Kinect(y) SpineShoulder	Kinect(z) SpineBase	Kinect(z) Head	Kinect(z) ShoulderLeft	Kinect(z) ElbowLeft	Kinect(z) WristLeft	Kinect(z) HandLeft	Kinect(z) ShoulderRight	Kinect(z) ElbowRight	Kinect(z) WristRight	Kinect(z) HandRight	Kinect(z) HipLeft	Kinect(z) KneeLeft
0.073	0.137	0.122	0.108	0.180982	0.199	0.139	0.109	0.184		0.109	0.076	0.01	0.0989457	0.118054	0.042	0.009	0.0890723	0.110054	0.874228	1.60082	1.34524	1.13312	0.893122	0.828084	1.3373	1.11196	0.834223		0.873458	0.501044	0.150119	0.0567436	0.873837	0.493525	0.137775	0.0639849	1.39154	2.285	2.273	2.116	2.068	2.05195	2.06	2.418	2.454	2.442		2.204	2.191
0.073	0.137	0.122	0.108	0.180002	0.199	0.139	0.109	0.184		0.109	0.076	0.01	0.0960046	0.120995	0.042	0.009	0.0929939	0.112995	0.875198	1.60128	1.34601	1.13289	0.903524	0.832623	1.3374	1.11218	0.83441		0.874428	0.500181	0.15007	0.0574788	0.874749	0.49323	0.136961	0.0642496	1.39214	2.285	2.273	2.116	2.068	2.049	2.06	2.418	2.454	2.442		2.204	2.191
0.0730328	0.137033	0.125033	0.111	0.180066	0.199049	0.14	0.11209	0.184049		0.109025	0.076	0.010041	0.0981065	0.121	0.0420246	0.00902458	0.0930246	0.113041	0.875193	1.60081	1.34605	1.13283	0.904432	0.834903	1.33791	1.10904	0.831198		0.874422	0.499293	0.149472	0.0570549	0.874735	0.493226	0.136848	0.0639229	1.39213	2.28502	2.27302	2.11502	2.066	2.04901	2.05998	2.421	2.453	2.44198		2.20399	2.191
0.077	0.140982	0.129036	0.111	0.188	0.205	0.14	0.122838	0.189892		0.112	0.076	0.015	0.110964	0.121	0.045	0.012	0.095946	0.117982	0.874394	1.60212	1.34485	1.1328	0.892575	0.824449	1.33683	1.08603	0.824073		0.873484	0.499694	0.141277	0.0480212	0.874093	0.49522	0.131798	0.0594232	1.39229	2.287	2.27495	2.11693	2.066	2.05	2.058	2.421	2.45293	2.43905		2.203	2.191
0.077	0.140004	0.130992	0.111	0.188	0.205	0.14	0.114036	0.184024		0.112	0.076	0.015	0.109008	0.121	0.045	0.012	0.093012	0.117004	0.874071	1.60061	1.34505	1.13309	0.890668	0.828175	1.33726	1.1097	0.84377		0.873161	0.499361	0.141648	0.0507987	0.873722	0.49524	0.13171	0.0590515	1.39181	2.287	2.27201	2.11302	2.066	2.05	2.058	2.421	2.44902	2.44199		2.203	2.191
0.077	0.143017	0.136	0.114	0.188	0.204975	0.144	0.117983	0.187	0.187025	0.112025	0.076	0.0149833	0.104008	0.121033	0.045	0.011975	0.092975	0.117025	0.873805	1.59963	1.34436	1.13192	0.888001	0.827815	1.33772	1.09629	0.830882	0.788922	0.872716	0.499305	0.142216	0.0541389	0.873605	0.496055	0.133848	0.0606491	1.39112	2.287	2.27103	2.115	2.065	2.05	2.05801	2.42	2.45094	2.44	2.42999	2.20298	2.191
0.0770717	0.145054	0.136	0.114072	0.188	0.201946	0.144	0.116161	0.187	0.189892	0.115	0.0761255	0.013	0.104982	0.125	0.045	0.00898207	0.09	0.120018	0.874458	1.59934	1.34588	1.1315	0.886897	0.82842	1.3379	1.10988	0.832258	0.790206	0.873386	0.499948	0.144123	0.0539862	0.87422	0.495507	0.139449	0.0652809	1.39123	2.28698	2.27398	2.115	2.06504	2.05	2.05902	2.42	2.44407	2.44	2.42889	2.201	2.19082
0.0809925	0.147994	0.136	0.117993	0.188	0.199006	0.144	0.124983	0.187	0.184011	0.115	0.0829869	0.013	0.104002	0.125	0.045	0.00800187	0.09	0.120998	0.874919	1.60014	1.34639	1.12879	0.886211	0.828959	1.33886	1.07289	0.829934	0.785609	0.873709	0.505839	0.144849	0.0526825	0.874779	0.49535	0.137224	0.064781	1.39215	2.286	2.273	2.115	2.067	2.05	2.06	2.42	2.44799	2.44	2.42301	2.201	2.18102
0.079	0.154059	0.143017	0.125	0.194	0.203034	0.147008	0.125025	0.186025	0.190958	0.115034	0.083	0.013	0.104975	0.128	0.0450252	0.00403358	0.0890168	0.127059	0.875482	1.60152	1.3479	1.12825	0.862114	0.820361	1.33886	1.07439	0.828876	0.783682	0.874742	0.506044	0.145011	0.0532414	0.874941	0.494786	0.144017	0.0661864	1.39306	2.283	2.26998	2.11596	2.065	2.058	2.06202	2.41903	2.44799	2.43699	2.42098	2.20099	2.181
0.0790716	0.161054	0.145054	0.125	0.194036	0.206982	0.148036	0.128	0.189	0.186072	0.119	0.0830894	0.0130537	0.102	0.128	0.0479821	0.008	0.0909821	0.134054	0.875701	1.60164	1.34877	1.12821	0.865099	0.825193	1.33834	1.07321	0.828456	0.786273	0.874966	0.506603	0.145088	0.0557396	0.875106	0.494243	0.143627	0.0657348	1.39298	2.28298	2.26798	2.11098	2.065	2.05793	2.06395	2.42193	2.447	2.436	2.41898	2.2	2.18089
0.0829848	0.163989	0.147989	0.125	0.195992	0.206004	0.149992	0.128	0.189	0.189985	0.119	0.0879811	0.0159886	0.102	0.128	0.0470038	0.008	0.0900038	0.136989	0.87574	1.60098	1.3507	1.12804	0.870539	0.824831	1.33852	1.07203	0.828241	0.785891	0.875269	0.509529	0.145	0.0540764	0.874891	0.492766	0.142923	0.0643553	1.39266	2.282	2.267	2.11	2.065	2.05402	2.06101	2.41802	2.447	2.436	2.418	2.2	2.17502
0.083018	0.173	0.152018	0.128018	0.198018	0.211976	0.160012	0.131	0.188994	0.190988	0.119012	0.089982	0.016	0.101988	0.130994	0.047	0.008	0.088982	0.140018	0.875949	1.5967	1.35124	1.12573	0.874002	0.8294	1.33696	1.07124	0.828558	0.782513	0.87543	0.50974	0.149999	0.0550929	0.875139	0.492819	0.140963	0.0623072	1.39099	2.28199	2.263	2.10899	2.06399	2.04898	2.05501	2.41398	2.446	2.43598	2.42096	2.19998	2.17101
0.0860369	0.173203	0.155111	0.131055	0.201055	0.208166	0.162055	0.130963	0.188074	0.189166	0.121055	0.0870553	0.016	0.100037	0.130055	0.0471106	0.008	0.0860184	0.143092	0.875839	1.59678	1.3509	1.12563	0.880933	0.824564	1.33689	1.07327	0.828289	0.78131	0.875406	0.509708	0.149813	0.0539475	0.874952	0.492709	0.138222	0.0634734	1.39103	2.27993	2.263	2.10796	2.06298	2.04498	2.05589	2.40998	2.44589	2.43304	2.41493	2.19598	2.17198
0.0879973	0.183985	0.160992	0.133996	0.203996	0.216988	0.164996	0.129003	0.191995	0.197988	0.123996	0.0899959	0.016	0.101997	0.132996	0.0529919	0.008	0.0869986	0.147993	0.8758	1.59602	1.35181	1.12478	0.878453	0.826917	1.33635	1.0994	0.827152	0.782878	0.87522	0.510159	0.14996	0.055408	0.87506	0.49268	0.13834	0.0625912	1.39075	2.27601	2.263	2.106	2.062	2.044	2.05001	2.409	2.44001	2.435	2.41101	2.195	2.171
0.0910264	0.190018	0.169044	0.143018	0.207018	0.219991	0.168079	0.131991	0.194	0.20593	0.129991	0.092	0.016	0.110965	0.136018	0.0550352	0.0099736	0.09	0.155	0.876135	1.59467	1.35137	1.12733	0.876147	0.824785	1.33743	1.10318	0.827304	0.782391	0.875692	0.511416	0.148581	0.0511939	0.875288	0.492411	0.14303	0.0617661	1.39062	2.27499	2.26096	2.10596	2.05496	2.04296	2.04897	2.40794	2.43896	2.431	2.41199	2.19296	2.167
0.094037	0.192129	0.174037	0.145	0.209	0.219018	0.177	0.131111	0.194037	0.198037	0.129111	0.0920554	0.016	0.107111	0.138055	0.0591293	0.00705543	0.090037	0.155148	0.875574	1.59239	1.34807	1.12683	0.874673	0.82536	1.33718	1.10329	0.828027	0.783768	0.874845	0.512091	0.148668	0.0538239	0.875093	0.491396	0.150913	0.0624321	1.38949	2.27391	2.25694	2.10093	2.051	2.038	2.04606	2.401	2.43496	2.43091	2.41093	2.18896	2.16696
0.0959928	0.198975	0.175993	0.145	0.209	0.219996	0.177	0.136978	0.195993	0.199993	0.134978	0.0949891	0.016	0.112978	0.140989	0.0659747	0.00998915	0.0919928	0.162971	0.875809	1.59144	1.34788	1.13007	0.876404	0.824294	1.33808	1.10459	0.842148	0.789987	0.875109	0.511612	0.147504	0.0503229	0.875249	0.491171	0.149465	0.0614835	1.38849	2.26902	2.25401	2.09701	2.051	2.038	2.04899	2.401	2.43301	2.42602	2.40701	2.18701	2.16501
0.100043	0.206104	0.178052	0.148017	0.212061	0.225104	0.18007	0.143026		0.205104	0.139043	0.0970521	0.015	0.109991	0.14407	0.0731477	0.0110261	0.093	0.166078	0.875021	1.59007	1.34978	1.13103	0.876872	0.825744	1.33763	1.09271		0.791054	0.874069	0.510436	0.147093	0.0519949	0.874683	0.488864	0.148348	0.060813	1.38803	2.26796	2.25493	2.09198	2.04897	2.03698	2.04293	2.39994	2.42798		2.40896	2.18595	2.16096
0.105115	0.218115	0.184173	0.150096	0.219058	0.237058	0.188115	0.146038		0.217096	0.144038	0.103058	0.0149808	0.109	0.152058	0.0906149	0.0140192	0.093	0.17525	0.874	1.58532	1.34998	1.12905	0.880542	0.823998	1.33769	1.09025		0.791453	0.872845	0.510013	0.145116	0.0548356	0.873915	0.489328	0.141288	0.0622948	1.38465	2.26296	2.24696	2.08988	2.0449	2.03498	2.03498	2.3929	2.42592		2.40404	2.17992	2.15596
0.110994	0.223994	0.192991	0.154995	0.221997	0.239997	0.193994	0.147998		0.221995	0.145998	0.105997	0.014001	0.109	0.154997	0.12197	0.014999	0.093	0.187988	0.873481	1.58813	1.35088	1.12717	0.883707	0.826468	1.33578	1.08783		0.790091	0.872081	0.509161	0.144421	0.0546102	0.87366	0.487722	0.14118	0.0620303	1.38426	2.261	2.245	2.08401	2.04	2.034	2.034	2.388	2.422		2.406	2.176	2.154
0.12005	0.24705	0.218059	0.170042	0.241125	0.257184	0.215059	0.158075	0.227933	0.237042	0.160042	0.109017	0.0140251	0.112008	0.169017	0.171268	0.0251421	0.0970669	0.20605	0.871284	1.58232	1.34882	1.1274	0.874573	0.827049	1.33128	1.08147	0.843192	0.784862	0.869402	0.509633	0.144605	0.0511411	0.871936	0.49033	0.13953	0.0615822	1.37955	2.24596	2.23698	2.07398	2.03095	2.02692	2.03193	2.37597	2.41897	2.43597	2.40804	2.16395	2.15297
0.126107	0.253284	0.225231	0.175266	0.256249	0.279355	0.222355	0.167178	0.220444	0.242195	0.165036	0.111	0.017	0.113018	0.171107	0.203746	0.0424263	0.105408	0.212231	0.871782	1.57937	1.34645	1.12607	0.883269	0.825753	1.33145	1.08024	0.875188	0.788615	0.869616	0.508751	0.14278	0.0500745	0.87266	0.497612	0.139393	0.0593553	1.37753	2.24096	2.23489	2.07191	2.02484	2.01798	2.02388	2.37188	2.41495	2.43216	2.4132	2.15793	2.149
0.131974	0.268932	0.237944	0.189936	0.26994	0.298914	0.241914	0.176957	0.244893	0.252953	0.166991	0.111	0.017	0.113996	0.176974	0.24482	0.0658973	0.127902	0.224944	0.871352	1.57615	1.34384	1.12941	0.887601	0.827014	1.33119	1.07889	0.861291	0.786698	0.868833	0.508242	0.141137	0.0492237	0.87265	0.508721	0.132948	0.0530377	1.37605	2.23901	2.22903	2.06702	2.01604	2.017	2.01703	2.36503	2.41201	2.44096	2.42395	2.15402	2.149
0.141143	0.294168	0.251177	0.211168	0.287236	0.321311	0.252227	0.186143	0.247084	0.25016	0.179109	0.113084	0.0130252	0.112025	0.186143	0.269353	0.0995889	0.184538	0.245202	0.871383	1.57035	1.34468	1.13165	0.891235	0.83107	1.33327	1.06737	0.817771	0.772622	0.868842	0.510144	0.141228	0.0505034	0.872675	0.513621	0.137878	0.0663719	1.37255	2.23197	2.22797	2.06597	2.01297	2.01397	2.00892	2.36495	2.40798	2.437	2.42494	2.14599	2.14497
0.158247	0.314317	0.27237	0.231546	0.315476	0.358458	0.279194	0.203317		0.269071	0.192335	0.123123	0.0160529	0.115	0.203176	0.311546	0.170234	0.249128	0.2693	0.869383	1.57252	1.3425	1.13085	0.898861	0.838063	1.32899	1.07486		0.781024	0.866732	0.51065	0.139815	0.04974	0.870869	0.507991	0.141364	0.0644113	1.37391	2.22898	2.224	2.062	2.00893	2.01095	1.99904	2.359	2.40595		2.41804	2.14502	2.14102
0.171979	0.331973	0.292968	0.261953	0.341959	0.383961	0.289983	0.220973		0.272994	0.210971	0.129989	0.0189955	0.115	0.212985	0.341953	0.238894	0.311903	0.285974	0.86953	1.56977	1.34104	1.1018	0.897223	0.832648	1.32948	1.06828		0.776797	0.865712	0.512297	0.138961	0.0502991	0.871908	0.515838	0.153831	0.0739453	1.3707	2.228	2.224	2.062	2.00501	2.008	2.001	2.359	2.403		2.42	2.146	2.142
0.187265	0.359321	0.314361	0.274385	0.370337	0.412361	0.312313	0.236329		0.27716	0.221329	0.137144	0.0160561	0.115024	0.229241	0.380393	0.304714	0.392906	0.310281	0.868434	1.5708	1.34261	1.10151	0.90212	0.833586	1.32997	1.06519		0.773176	0.863983	0.513546	0.141609	0.0507084	0.871715	0.528779	0.160849	0.0760638	1.36896	2.23002	2.225	2.05796	2.00794	2.00197	2.00895	2.36099	2.40497		2.42997	2.14503	2.14
0.22027	0.399306	0.359306	0.322323	0.412377	0.457467	0.351431	0.277054		0.297252	0.262216	0.155252	0.0230899	0.117856	0.259395	0.429306	0.39433	0.506402	0.345377	0.862693	1.55738	1.33576	1.12161	0.913214	0.840469	1.32056	1.0672		0.765317	0.856834	0.516849	0.144153	0.0493883	0.867324	0.521308	0.153448	0.0643252	1.35838	2.23204	2.22495	2.05295	2.00102	1.99798	2.00309	2.35998	2.40098		2.42616	2.14905	2.13998
0.23495	0.415944	0.375944	0.33994	0.43293	0.482914	0.37492	0.27999		0.310954	0.27396	0.168954	0.0279834	0.110027	0.280927	0.445944	0.466755	0.582741	0.36593	0.859032	1.55291	1.3332	1.10303	0.907968	0.837679	1.315	1.06393		0.769516	0.85379	0.5228	0.152482	0.0558282	0.863194	0.523941	0.159888	0.0733195	1.35391	2.23399	2.22201	2.05001	2.002	1.997	2.00798	2.359	2.4		2.43497	2.15199	2.139
0.271247	0.464288	0.432214	0.382288	0.492082	0.524313	0.407346	0.310313	0.328428	0.333305	0.309222	0.194148	0.0280082	0.11	0.313329	0.501239	0.55956	0.68361	0.41128	0.847256	1.54436	1.31539	1.09164	0.885144	0.830209	1.30723	1.05276	0.822872	0.759101	0.843475	0.531933	0.151521	0.0553217	0.850308	0.513327	0.155712	0.0782817	1.3454	2.23602	2.22698	2.05502	1.99398	2.001	2.01198	2.35797	2.40304	2.44392	2.43799	2.15004	2.14098
0.301586	0.499533	0.458621	0.417817	0.502959	0.562657	0.449373	0.348639	0.380444	0.370533	0.336692	0.212568	0.0291953	0.110053	0.353444	0.530728	0.62803	0.758118	0.445852	0.840669	1.5353	1.30573	1.08609	0.88999	0.826271	1.30081	1.03886	0.827754	0.760244	0.836777	0.533429	0.154208	0.0554941	0.843982	0.521505	0.166792	0.0931053	1.33961	2.23905	2.22507	2.05696	1.99196	2.00118	2.00902	2.35418	2.40793	2.43404	2.43707	2.15505	2.13798
0.333948	0.528953	0.492945	0.462928	0.555916	0.598942	0.469967	0.383944	0.404961	0.399953	0.374939	0.24395	0.0399828	0.112995	0.377961	0.570936	0.684909	0.819902	0.492925	0.836217	1.53688	1.30372	1.07593	0.866228	0.811973	1.28955	1.03249	0.82133	0.749966	0.831658	0.532252	0.163495	0.0535132	0.840206	0.529527	0.168547	0.102235	1.32859	2.242	2.22899	2.055	1.99	2.01098	2.01	2.36398	2.40401	2.436	2.44099	2.158	2.137
0.393259	0.574384	0.541314	0.494392	0.572353	0.634275	0.522369	0.421345	0.435353	0.43433	0.430282	0.273298	0.0541648	0.113024	0.435259	0.620345	0.723251	0.850306	0.516447	0.825947	1.51613	1.29419	1.06977	0.86958	0.803263	1.27313	1.0236	0.815524	0.749391	0.823829	0.531818	0.170729	0.0570806	0.827685	0.520715	0.172498	0.0998624	1.32443	2.23802	2.23405	2.05903	1.98609	2.00505	2.00798	2.36701	2.40802	2.43905	2.44705	2.15301	2.13798
0.426924	0.623639	0.581888	0.544462	0.617604	0.669266	0.569622	0.465941	0.480781	0.476799	0.466941	0.311995	0.0755506	0.116266	0.468977	0.664533	0.755	0.888947	0.573764	0.822996	1.51848	1.28728	1.06149	0.855554	0.790984	1.27452	1.02912	0.818244	0.744264	0.819901	0.530345	0.182312	0.066353	0.82575	0.521436	0.144516	0.0774626	1.31882	2.23993	2.24116	2.06312	1.99721	2.01091	2.00584	2.3682	2.41116	2.44523	2.45409	2.15393	2.13502
0.477846	0.658894	0.630852	0.569923	0.6509	0.683956	0.603897	0.517844	0.52387	0.520867	0.518844	0.366835	0.105908	0.130956	0.522838	0.693911	0.755	0.886009	0.615873	0.823867	1.52431	1.30021	1.05719	0.846956	0.790123	1.27178	1.01683	0.798599	0.735118	0.822183	0.532803	0.201143	0.085263	0.825202	0.527282	0.150342	0.0803613	1.32079	2.23601	2.24997	2.06998	2.00896	2.00601	1.99703	2.37897	2.41997	2.45796	2.45899	2.15001	2.136
0.524447	0.71224	0.680339	0.622215	0.682215	0.717199	0.663298	0.570472	0.569571	0.57348	0.557496	0.426687	0.153654	0.284703	0.576331	0.741273	0.76005	0.886025	0.671248	0.823291	1.53491	1.30361	1.0539	0.84163	0.788228	1.27949	1.01832	0.790094	0.734631	0.817305	0.529201	0.208493	0.16093	0.829524	0.525691	0.154455	0.0805746	1.32848	2.23402	2.26	2.07802	2.0161	2.00195	1.98898	2.38617	2.42707	2.45601	2.45503	2.14706	2.1329
0.578849	0.741796	0.721849	0.648796	0.708407	0.741212	0.699672	0.628009	0.639256	0.632239	0.617849	0.510416	0.233168	0.370132	0.616973	0.774584	0.766318	0.889195	0.701902	0.839174	1.54532	1.31087	1.06341	0.85947	0.789041	1.29179	1.02092	0.787056	0.731318	0.837222	0.532855	0.213825	0.168286	0.839651	0.504153	0.156165	0.0773658	1.33928	2.23607	2.26011	2.08109	2.02791	1.99604	1.98705	2.40614	2.43502	2.45698	2.45893	2.15407	2.12088
0.625926	0.78593	0.768926	0.69293	0.730964	0.752981	0.736941	0.683912	0.70889	0.700891	0.664926	0.588876	0.297898		0.670915	0.806949	0.783972	0.899983	0.751921	0.846588	1.55668	1.31446	1.0625	0.8534	0.78299	1.30039	1.02862	0.788518	0.740056	0.846775	0.528157	0.223535		0.84579	0.501564	0.153644	0.0682644	1.34762	2.23999	2.26599	2.08599	2.02301	1.998	1.99	2.41399	2.436	2.456	2.45501	2.15799	2.11401
0.678278	0.816295	0.800284	0.722212	0.757139	0.772083	0.787217	0.735273	0.767412	0.765434	0.716262	0.639462	0.341512	0.47749	0.714306	0.822072	0.787006	0.9	0.785256	0.855771	1.56909	1.3223	1.07158	0.845521	0.799329	1.31585	1.04316	0.79683	0.750178	0.856956	0.499913	0.201069	0.156972	0.853096	0.49498	0.152697	0.0654636	1.35856	2.243	2.26899	2.09202	2.03398	2.00299	1.99407	2.414	2.44004	2.46097	2.45404	2.16201	2.11402
0.728833	0.869706	0.851525	0.760597	0.782742	0.787579	0.827032	0.785068	0.842213	0.84452	0.763778	0.723448	0.434701	0.566701	0.769995	0.835235	0.788072	0.9	0.831778	0.861486	1.58039	1.33332	1.07837	0.851369	0.806648	1.32555	1.05904	0.80665	0.75743	0.863597	0.503946	0.202287	0.158759	0.857871	0.489585	0.150389	0.0606799	1.37191	2.24296	2.26795	2.096	2.03105	2.00191	2.00698	2.41396	2.44709	2.45614	2.46191	2.16298	2.11725
0.773829	0.907855	0.879892	0.792877	0.822847	0.818881	0.882788	0.84278	0.90775	0.926687	0.80584	0.801702	0.52665	0.65865	0.823795	0.847952	0.791985	0.9	0.87384	0.868862	1.58843	1.34203	1.0837	0.87241	0.822779	1.33207	1.07094	0.850423	0.777962	0.87153	0.496688	0.180533	0.137621	0.864435	0.483932	0.149802	0.0574324	1.37627	2.24101	2.26501	2.096	2.03399	1.99702	2.006	2.41201	2.45198	2.46397	2.45702	2.162	2.13095
0.808455	0.94141	0.922357	0.825365	0.838357	0.848285	0.913428	0.890481	0.975606	1.00567	0.847392	0.875615			0.851526	0.856241	0.798036	0.894626	0.910437	0.878445	1.5988	1.35692	1.09254	0.881764	0.826775	1.34222	1.09927	0.87777	0.801934	0.882853	0.493268			0.872749	0.477399	0.147287	0.0553317	1.3867	2.24703	2.26798	2.095	2.03303	1.999	2.00699	2.41604	2.45302	2.46201	2.455	2.16502	2.13403
0.859692	0.987583	0.962474	0.866638	0.87851	0.880547	0.961765	0.944947	1.04407	1.08124	0.891692	0.945403	0.731168	0.821785	0.910619	0.883237	0.802346	0.854785	0.959583	0.886892	1.60843	1.35957	1.10813	0.897811	0.833986	1.35185	1.10467	0.894795	0.81714	0.889948	0.477799	0.117224	0.0517857	0.881584	0.487272	0.149976	0.0485632	1.39754	2.25009	2.26598	2.09504	2.03596	1.99896	2.00587	2.41998	2.45511	2.46289	2.45487	2.16715	2.13742
0.896942	1.01895	0.98796	0.900946	0.905957	0.909954	1.00294	0.99592	1.10191	1.1479	0.928942	1.02088	0.847818	0.91785	0.943948	0.89598	0.820971	0.95085	0.990951	0.890744	1.61274	1.36423	1.11225	0.902173	0.83379	1.35605	1.11143	0.913361	0.835971	0.894123	0.494943	0.131408	0.0590886	0.885584	0.486831	0.134145	0.0928608	1.4021	2.25499	2.265	2.097	2.034	1.997	1.99901	2.419	2.46099	2.45701	2.44801	2.17499	2.15996
0.950383	1.07128	1.0503	0.9414	0.955365	0.958322	1.05238	1.05342	1.17549	1.22953	0.978383	1.11953	0.995157	1.04475	1.00138	0.905609		0.943391	1.04533	0.891164	1.61183	1.36456	1.1151	0.905118	0.836164	1.35353	1.1127	0.918674	0.846679	0.894544	0.514888	0.135803	0.0553109	0.885763	0.461145		0.0864205	1.40038	2.25402	2.262	2.10001	2.03501	1.993	1.99195	2.42496	2.45896	2.45597	2.43597	2.17202	2.13803
0.994894	1.10399	1.08504	0.987839	0.997967	0.995949	1.09684	1.10189	1.23228	1.29117	1.02286	1.18108	1.1295	1.24657	1.04586	0.975274		0.988255	1.08388	0.889237	1.61042	1.35983	1.11016	0.900283	0.835375	1.35094	1.11003	0.928098	0.853374	0.889179	0.521132	0.132854	0.0499786	0.88717	0.575885		0.187973	1.39662	2.25595	2.26191	2.10102	2.03596	1.99291	1.98593	2.42002	2.454	2.4528	2.43184	2.17393	2.14095
1.04282	1.1568	1.14079	1.03283	1.0498	1.04681	1.14183	1.14982	1.30074	1.35376	1.06883	1.23878	1.26349	1.38448	1.09183			1.00195	1.13082	0.883173	1.60388	1.3555	1.10708	0.89775	0.829761	1.34652	1.10764	0.918347	0.850909	0.88379	0.564108	0.142723	0.0638376	0.880754			0.191905	1.39177	2.25301	2.25702	2.102	2.03401	1.98802	1.98201	2.421	2.454	2.44204	2.42303	2.17001	2.13801
1.08946	1.20835	1.17938	1.08744	1.10242	1.10342	1.19544	1.20336	1.3564	1.41239	1.11746	1.30118	1.38461	1.52075	1.13846	1.03134		1.05511	1.17944	0.87435	1.59107	1.3401	1.1021	0.89402	0.820571	1.33623	1.09937	0.920788	0.852982	0.875003	0.458972	0.129186	0.0764168	0.87193	0.580176		0.208463	1.38227	2.252	2.25994	2.09893	2.035	1.98297	1.97597	2.41993	2.45596	2.43701	2.41598	2.16699	2.1549
1.14298	1.24903	1.22303	1.13803	1.15119	1.15212	1.24594	1.24499	1.40276	1.45788	1.17099	1.32316	1.45534	1.60621	1.19199	1.07105			1.2299	0.868589	1.57935	1.33422	1.09024	0.879247	0.806933	1.32285	1.09595	0.909168	0.845099	0.871799	0.554237	0.157017	0.11882	0.863833	0.57634			1.37174	2.25189	2.25302	2.09102	2.03484	1.97991	1.97293	2.41193	2.45191	2.43798	2.41395	2.16591	2.14404
1.19592	1.30491	1.27891	1.19391	1.2159	1.21291	1.29692	1.29892	1.44394	1.50593	1.22492	1.3859	1.52789	1.6719	1.24592	1.12791			1.27892	0.859843	1.57152	1.32456	1.0815	0.873649	0.799501	1.31314	1.076	0.901462	0.836373	0.862514	0.558943	0.161204	0.109055	0.855832	0.57633			1.36379	2.24601	2.254	2.092	2.02601	1.97501	1.96901	2.40801	2.44701	2.437	2.411	2.16101	2.146
1.2485	1.35147	1.32751	1.24954	1.26557	1.26655	1.34747	1.33733	1.45444	1.5283	1.2765	1.46332	1.54835	1.68923	1.3005			1.10521	1.33143	0.854312	1.57147	1.32076	1.07231	0.863652	0.789314	1.30685	1.07516	0.893877	0.825172	0.856892	0.456794	0.143908	0.0942761	0.850502			0.157091	1.35958	2.24198	2.24499	2.08895	2.02393	1.97502	1.96805	2.39993	2.44397	2.4369	2.41299	2.15598	2.15392
1.30498	1.4049	1.38589	1.31108	1.33016	1.32916	1.40076	1.37505	1.50445	1.56227	1.33294	1.49999	1.58793	1.71509	1.35698			1.13218	1.38094	0.854556	1.57546	1.31651	1.05791	0.848136	0.778669	1.30312	1.06841	0.878661	0.807232	0.856017	0.546942	0.135569	0.0657539	0.851835			0.162647	1.36316	2.24009	2.24386	2.08295	2.016	1.97704	1.97404	2.39198	2.44087	2.42602	2.41202	2.15413	2.14516
1.3578	1.45382	1.43382	1.36978	1.39277	1.39177	1.44185	1.43179	1.52891	1.57695	1.38381		1.58401	1.71998	1.4098			1.30436	1.43181	0.854879	1.58043	1.31956	1.05688	0.846825	0.782406	1.30916	1.05306	0.861923	0.79111	0.855293		0.122001	0.0605495	0.853175			0.153265	1.36706	2.24498	2.23603	2.08001	2.016	1.97899	1.97599	2.391	2.43403	2.427	2.413	2.16097
1.41242	1.50739	1.49241	1.43755	1.46465	1.46864	1.50334	1.47436	1.56307	1.59202	1.44142	1.58908	1.59801	1.727	1.46438	1.3591		1.34807	1.4844	0.851796	1.58944	1.32553	1.05795	0.847569	0.786745	1.3135	1.06783	0.851252	0.780094	0.853202	0.475634	0.122969	0.0561103	0.849168	0.4261		0.0593537	1.3716	2.24801	2.23503	2.07298	2.01403	1.97903	1.98107	2.38304	2.42204	2.426	2.41506	2.16201	2.14104
1.45895	1.55102	1.53798	1.49917	1.53733	1.53938	1.54076	1.51482	1.57147	1.59424	1.48806	1.59831	1.599	1.72695	1.50693	1.48035		1.46624	1.52896	0.859104	1.59599	1.33264	1.07822	0.856367	0.789701	1.32318	1.07106	0.849299	0.772996	0.860045	0.47282	0.122872	0.0561708	0.856709	0.498206		0.104469	1.37762	2.24913	2.23796	2.07105	2.01704	1.98218	1.98909	2.38718	2.42595	2.42609	2.42196	2.16309	2.14522
1.50993	1.60592	1.59093	1.56191	1.6089	1.6139	1.58194	1.55894	1.59696	1.60698	1.54492	1.61498	1.599	1.724	1.55693	1.5529		1.53291	1.58093	0.865222	1.60222	1.33593	1.08555	0.864818	0.799996	1.33221	1.07274	0.848172	0.777064	0.864614	0.476066	0.123539	0.0578277	0.86418	0.500157		0.100645	1.38479	2.25599	2.236	2.074	2.019	1.99199	1.99399	2.39699	2.423	2.43099	2.42	2.16799	2.15698
1.55441	1.65334	1.64145	1.62048	1.68264	1.70174	1.63429	1.59329	1.62229	1.62825	1.58944	1.63917	1.60197	1.72097	1.59834	1.62952	1.38877	1.53177	1.62438	0.873089	1.61679	1.34952	1.1023	0.878368	0.816512	1.33811	1.07861	0.867886	0.789635	0.869421	0.480145	0.123308	0.0549755	0.874783	0.500345	0.155623	0.120747	1.39818	2.26111	2.24001	2.07706	2.02398	1.99804	1.99107	2.39305	2.42905	2.44305	2.4301	2.17313	2.18407
1.60186	1.69295	1.69388	1.67706	1.75731	1.78828	1.66777	1.62655	1.65655	1.65766	1.64078	1.65913	1.59909	1.718	1.63793	1.6905	1.47884	1.6213	1.66882	0.877791	1.62573	1.35354	1.11817	0.917292	0.844444	1.34918	1.08664	0.874451	0.798535	0.872005	0.465729	0.124189	0.0521412	0.881068	0.480682	0.115993	0.0819467	1.40579	2.27387	2.24111	2.08393	2.02207	2.00324	1.99933	2.39916	2.43505	2.44913	2.44222	2.18784	2.19182
1.64781	1.74378	1.7408	1.73376	1.8277	1.85671	1.70883	1.65588	1.68588	1.69285	1.68282	1.66597	1.60398	1.718	1.68779	1.77066	1.57758	1.69071	1.71281	0.886941	1.62869	1.36152	1.13161	0.924918	0.855911	1.35731	1.09185	0.881978	0.812182	0.881888	0.459795	0.123075	0.0511343	0.889006	0.503304	0.126316	0.0496367	1.41155	2.26703	2.24698	2.08002	2.02598	2.01595	2.01693	2.40796	2.43799	2.45597	2.45395	2.17904	2.18204
1.68144	1.79637	1.79641	1.79545	1.89255	1.93864	1.7563	1.69425	1.71647	1.7304	1.72442	1.6921	1.61003	1.71905	1.72245	1.84659	1.69424	1.77309	1.76438	0.888844	1.63116	1.36449	1.1418	0.943979	0.876192	1.36454	1.10232	0.890933	0.819929	0.884507	0.496261	0.125542	0.0505371	0.89079	0.5143	0.12933	0.0576601	1.4139	2.2699	2.24806	2.08801	2.02401	2.02605	2.02713	2.40205	2.44601	2.46012	2.46108	2.18591	2.154
1.73079	1.838	1.84286	1.84593	1.95522	2.01131	1.79091	1.72293	1.76958	1.77571	1.77175	1.70346	1.61309	1.72493	1.77268	1.913	1.83448	1.89712	1.80688	0.886988	1.62975	1.36161	1.14909	0.961645	0.892058	1.35984	1.10499	0.871328	0.820807	0.884123	0.50549	0.130235	0.0502913	0.887414	0.53439	0.156035	0.0589497	1.41157	2.25909	2.25511	2.08904	2.02505	2.03216	2.04126	2.40805	2.44711	2.47304	2.4702	2.17613	2.15404
1.77295	1.89193	1.88894	1.89594	2.02092	2.08191	1.83994	1.77294	1.80096	1.81395	1.81195	1.72797	1.61799	1.72101	1.80895	1.96693	1.96783	2.06478	1.85394	0.882046	1.61918	1.35587	1.14186	0.965695	0.901058	1.35788	1.09979	0.874466	0.816885	0.879476	0.521589	0.134774	0.0546544	0.882247	0.540292	0.162741	0.0680582	1.40388	2.26399	2.26099	2.091	2.028	2.04099	2.05498	2.411	2.45299	2.475	2.48099	2.18299	2.156
1.81348	1.93745	1.94139	1.95243	2.09654	2.15056	1.87848	1.81745	1.86324	1.86242	1.85647	1.74326	1.62504	1.72	1.84551	2.01839	2.08398	2.19116	1.90641	0.871833	1.61636	1.34381	1.13505	0.965532	0.904698	1.34961	1.09251	0.870872	0.799782	0.872413	0.518368	0.138141	0.0557716	0.869385	0.501024	0.156447	0.069885	1.39657	2.25702	2.26606	2.09705	2.02604	2.05403	2.06609	2.41902	2.45903	2.47807	2.48604	2.17799	2.158
1.86778	1.98877	1.9858	2.00069	2.15793	2.21398	1.933	1.86894	1.89107	1.90986	1.9098	1.77264	1.62912	1.72	1.9038	2.06293	2.19644	2.32344	1.95287	0.858597	1.60152	1.3349	1.12686	0.965696	0.904437	1.33959	1.08433	0.874175	0.795313	0.860297	0.518021	0.139433	0.0559837	0.855262	0.500167	0.155541	0.0905141	1.3844	2.25911	2.27318	2.10316	2.0312	2.05711	2.07611	2.42096	2.46218	2.4862	2.49007	2.17709	2.15802
1.91083	2.03084	2.02983	2.03885	2.2088	2.26779	1.98779	1.9208	1.94977	1.95682	1.95383	1.80786	1.63597	1.72	1.94783	2.1138	2.33048	2.45748	2.00081	0.851318	1.5971	1.32883	1.12031	0.960002	0.900974	1.32628	1.06626	0.857455	0.784482	0.852998	0.509304	0.143424	0.0578328	0.848208	0.48736	0.123734	0.087442	1.37749	2.26498	2.28296	2.11197	2.04196	2.06298	2.08198	2.41901	2.47196	2.49696	2.49398	2.18198	2.159
1.96647	2.08343	2.07849	2.09847	2.26323	2.32335	2.04845	1.97753	2.0085	2.01347	2.00549	1.85442	1.64619	1.72305	2.00639	2.17151	2.34385	2.45495	2.05044	0.842474	1.5904	1.31966	1.11019	0.950493	0.892079	1.31901	1.06208	0.849612	0.770142	0.843856	0.511245	0.145497	0.0587614	0.839935	0.489778	0.118824	0.0856817	1.37005	2.27006	2.28907	2.11609	2.04909	2.06604	2.087	2.4191	2.46907	2.50107	2.50308	2.18604	2.16101
2.01906	2.13197	2.13404	2.1519	2.28995	2.36273	2.09906	2.03706	2.06501	2.0661	2.06112	1.90219	1.66788	1.72918	2.05113	2.22899	2.32769	2.44953	2.10004	0.838421	1.58811	1.31857	1.10845	0.942807	0.882778	1.31138	1.05337	0.845358	0.7682	0.841132	0.507314	0.157484	0.0623089	0.834878	0.486187	0.185188	0.110808	1.36774	2.27707	2.29718	2.12622	2.05915	2.07111	2.08702	2.43007	2.47707	2.50909	2.51215	2.19105	2.16209
2.07593	2.18393	2.18993	2.19994	2.34093	2.40195	2.15593	2.09393	2.11893	2.12492	2.12092	1.96592	1.71494	1.73899	2.11192	2.28193	2.36495	2.47796	2.15593	0.835274	1.59143	1.31559	1.10121	0.930316	0.864973	1.31073	1.05416	0.84526	0.768709	0.837505	0.505373	0.167337	0.0660052	0.832084	0.485501	0.16255	0.0838953	1.36921	2.28099	2.30699	2.13798	2.06699	2.07699	2.088	2.43399	2.48099	2.51399	2.51999	2.194	2.16699
2.14448	2.23746	2.24445	2.25332	2.35927	2.42811	2.20056	2.15349	2.17757	2.18856	2.18643	2.05767	1.78649	1.91852	2.18152	2.3263	2.38508	2.49603	2.21242	0.84299	1.59885	1.32286	1.09835	0.91007	0.850626	1.32205	1.05021	0.841665	0.760993	0.844615	0.507849	0.184162	0.146587	0.840114	0.501145	0.144198	0.0641913	1.37528	2.29314	2.31606	2.15103	2.06911	2.07796	2.08196	2.44999	2.48808	2.51901	2.51802	2.2071	2.17404
2.20004	2.28995	2.29581	2.28993	2.39062	2.4412	2.2649	2.21012	2.24328	2.25341	2.23606	2.13481	1.84374	1.97869	2.24103	2.36053	2.39405	2.49907	2.26095	0.845422	1.60363	1.32531	1.10478	0.913082	0.83993	1.31517	1.05485	0.84568	0.768096	0.844279	0.502337	0.199347	0.162303	0.845189	0.499372	0.13725	0.0586521	1.38088	2.3092	2.32313	2.15411	2.08107	2.07393	2.07787	2.44918	2.49705	2.52	2.51996	2.21822	2.17915
2.25577	2.34079	2.33882	2.3398	2.42386	2.45196	2.3128	2.26976	2.31172	2.32869	2.29277	2.2316	1.93662	2.06863	2.29578	2.38888	2.39699	2.50298	2.31179	0.854622	1.61015	1.33285	1.10319	0.89611	0.835658	1.32883	1.0578	0.848857	0.769484	0.853831	0.512837	0.213572	0.17686	0.853665	0.494171	0.136184	0.0555627	1.38902	2.31996	2.32997	2.15998	2.08498	2.07002	2.07103	2.45896	2.49999	2.52	2.51801	2.22995	2.18697
2.30841	2.39248	2.39028	2.37228	2.43721	2.46411	2.35852	2.3305	2.38757	2.40368	2.34435	2.30862	1.99881	1.99904	2.34744	2.40714	2.401	2.503	2.36045	0.864869	1.62192	1.34433	1.11032	0.889622	0.830973	1.34233	1.06421	0.859163	0.781102	0.86457	0.502568	0.223179	0.114094	0.863003	0.475198	0.135737	0.0549605	1.3991	2.32698	2.33302	2.163	2.084	2.06797	2.06396	2.46496	2.49901	2.52206	2.51603	2.23601	2.19207
2.35478	2.4468	2.42298	2.40456	2.46136	2.47736	2.418	2.38803	2.45238	2.48136	2.38476	2.37927	2.09167	2.11816	2.39782	2.42353	2.40107	2.50302	2.4118	0.872766	1.63207	1.35349	1.11911	0.885503	0.830264	1.34819	1.07917	0.877978	0.800872	0.87485	0.496335	0.189769	0.0785505	0.867978	0.472695	0.135354	0.053884	1.41003	2.32505	2.33507	2.16309	2.08398	2.06495	2.05993	2.46107	2.50002	2.52889	2.51889	2.23698	2.20036
2.39695	2.48995	2.47594	2.43497	2.48098	2.49698	2.47194	2.44394	2.52692	2.55492	2.42595	2.44792	2.1819	2.23487	2.44195	2.45197	2.405	2.504	2.45495	0.880132	1.64057	1.3634	1.12514	0.892722	0.832667	1.35246	1.09991	0.903851	0.823175	0.882422	0.475493	0.151822	0.0753336	0.874892	0.470802	0.133962	0.053021	1.41853	2.328	2.339	2.16799	2.083	2.062	2.056	2.465	2.501	2.52301	2.51301	2.236	2.21998
2.44135	2.53948	2.51244	2.4632	2.50719	2.5192	2.52252	2.5035	2.59858	2.63464	2.46334	2.53181			2.48543	2.4722	2.40623	2.48022	2.50445	0.889594	1.64686	1.36926	1.13098	0.906981	0.838292	1.35653	1.10704	0.915556	0.834467	0.892145	0.492613			0.883743	0.460916	0.125089	0.0492953	1.42691	2.32298	2.34002	2.17003	2.08205	2.056	2.04896	2.46788	2.50302	2.51597	2.50696	2.23198	2.20507
2.48088	2.59389	2.56271	2.48669	2.52864	2.54253	2.58202	2.56002	2.66508	2.70728	2.50188	2.6233			2.53391		2.43381	2.50695	2.55588	0.89227	1.64978	1.37311	1.13243	0.909244	0.840788	1.3526	1.11508	0.926456	0.851097	0.892728	0.498114			0.888497		0.143357	0.0519387	1.42968	2.32096	2.34202	2.17302	2.08795	2.05578	2.04387	2.45496	2.50515	2.51295	2.50182	2.22995	2.21305
2.50752	2.59253	2.56454	2.49951	2.54398	2.55451	2.58551	2.58849	2.70349	2.75799	2.53151	2.69149	2.62343	2.65958	2.55551	2.50202		2.57444	2.55554	0.890665	1.6211	1.3677	1.12032	0.901771	0.839738	1.35318	1.11715	0.927556	0.850659	0.891574	0.516231	0.154913	0.0695522	0.887312	0.549339		0.0549332	1.40809	2.3025	2.2985	2.14051	2.06799	2.02152	2.01749	2.43701	2.49251	2.49499	2.47451	2.21701	2.2085
2.55589	2.64547	2.61397	2.53788	2.56941	2.58481	2.63352	2.64306	2.76218	2.82415	2.57838	2.75657	2.73234	2.83059	2.60392	2.50767	2.43037	2.57661	2.61098	0.887798	1.6177	1.3599	1.11761	0.901087	0.83298	1.34929	1.1139	0.927878	0.861385	0.887703	0.490914	0.149108	0.0730466	0.885391	0.50844	0.07244	0.0609115	1.4021	2.30354	2.298	2.14102	2.06551	2.01796	2.00747	2.447	2.49652	2.49044	2.46943	2.22053	2.21656
2.59586	2.69279	2.66168	2.5763	2.60961	2.61522	2.68578	2.6978	2.82876	2.88838	2.61636	2.81424	2.8642	2.98574	2.64636	2.53797	2.47218	2.63586	2.6588	0.880604	1.60458	1.3513	1.1086	0.893994	0.824454	1.3394	1.10897	0.93058	0.856305	0.882619	0.480492	0.121249	0.0616694	0.876358	0.516304	0.161662	0.132273	1.39322	2.30793	2.29752	2.14298	2.06648	2.01348	2.00397	2.44647	2.499	2.48549	2.46295	2.22344	2.22301
2.651	2.741	2.70151	2.61951	2.63751	2.6505	2.736	2.7485	2.88449	2.95049	2.67	2.86151	2.97098	3.10347	2.7015	2.56851	2.48199	2.81503	2.71	0.868629	1.59539	1.33934	1.09776	0.886706	0.813784	1.32843	1.0969	0.921614	0.851537	0.873361	0.515496	0.144124	0.0922817	0.861948	0.51753	0.159622	0.144893	1.38122	2.3065	2.297	2.1375	2.066	2.0085	1.9995	2.445	2.4975	2.4835	2.4545	2.223	2.2245
2.70309	2.7935	2.75398	2.67347	2.69095	2.68946	2.789	2.79851	2.93209	3.00848	2.72259	2.90502	3.05938	3.20352	2.7516	2.60258	2.43	2.80088	2.75953	0.858511	1.58202	1.32706	1.08552	0.872536	0.80459	1.31472	1.08908	0.913872	0.843172	0.86301	0.512328	0.157334	0.11183	0.852399	0.519728	0.0923031	0.107545	1.36676	2.30846	2.29501	2.14145	2.06161	2.00849	1.99851	2.43901	2.49393	2.48295	2.44798	2.22098	2.21701
2.76141	2.84288	2.80191	2.71995	2.7344	2.73485	2.83839	2.84888	2.98977	3.05529	2.78092	2.95379	3.0961	3.24881	2.81039	2.65886	2.43024	2.83389	2.81139	0.850203	1.57695	1.31953	1.08277	0.859109	0.793006	1.30995	1.07523	0.90425	0.828982	0.854521	0.487328	0.15925	0.108395	0.844442	0.515485	0.090465	0.0948525	1.36087	2.30448	2.296	2.13699	2.07093	2.008	1.999	2.43942	2.48751	2.47743	2.44603	2.21849	2.218
2.81949	2.89749	2.86399	2.7785	2.77903	2.78151	2.89	2.90497	3.02551	3.09597	2.84048	3.0152	3.12706	3.29317	2.864	2.71401	2.76805	2.87558	2.86349	0.846907	1.57303	1.31149	1.07568	0.851641	0.781068	1.30566	1.06552	0.88363	0.819142	0.84993	0.489115	0.158074	0.0894868	0.842573	0.514013	0.147829	0.0954113	1.36147	2.307	2.29301	2.137	2.06849	2.0085	1.99851	2.43251	2.48749	2.474	2.44799	2.21951	2.21198
2.87608	2.94952	2.91808	2.84162	2.84664	2.84063	2.94854	2.94998	3.07338	3.12778	2.89755	3.07342	3.17608	3.33995	2.92508	2.77823	2.79844	2.89434	2.91906	0.844419	1.57864	1.31272	1.07175	0.861669	0.78209	1.30199	1.06006	0.869213	0.804551	0.846719	0.493438	0.124761	0.0460942	0.840848	0.51155	0.134174	0.0797045	1.36207	2.30743	2.29491	2.13295	2.06248	2.00847	2.00148	2.42646	2.47901	2.46948	2.44907	2.21943	2.20693
2.93328	3.00074	2.97584	2.90394	2.91102	2.9035	3.00292	2.99777	3.11107	3.15504	2.95218	3.12804	3.18502	3.33603	2.98283	2.8498	2.84394	2.92779	2.97428	0.846372	1.57566	1.31136	1.06772	0.849765	0.77896	1.30754	1.05833	0.855241	0.789757	0.847778	0.498563	0.146617	0.0464576	0.843649	0.510619	0.1288	0.0698955	1.3642	2.30049	2.28605	2.12907	2.06045	2.00596	1.99999	2.42123	2.47997	2.46747	2.45549	2.21296	2.21793
2.96506	3.0495	3.0295	2.9715	2.98749	2.9815	3.06299	3.0405	3.12551	3.164	2.99405	3.15	3.189	3.33297	3.03649	2.91501	2.89246	2.96746	3.0245	0.857462	1.57248	1.31691	1.07147	0.860029	0.786868	1.30674	1.06081	0.848268	0.78123	0.856314	0.500438	0.150452	0.0443858	0.842909	0.48605	0.115778	0.0568028	1.36777	2.29199	2.2865	2.128	2.0535	2.0065	1.9995	2.40302	2.4775	2.4675	2.458	2.21199	2.21051
3.01355	3.06165	3.08658	3.03766	3.06284	3.06139	3.0536	3.08296	3.15825	3.18214	3.04052	3.17134	3.204	3.311	3.086	3.05195	2.64802	2.98453	3.03568	0.859223	1.575	1.31744	1.06789	0.856085	0.791696	1.3194	1.05687	0.844656	0.786841	0.85936	0.502335	0.134636	0.0492933	0.835437	0.505749	0.127598	0.0463427	1.36237	2.27999	2.235	2.13055	2.05103	2.00909	2.0061	2.40496	2.47754	2.47202	2.46198	2.204	2.2091
3.05773	3.11368	3.10368	3.07063	3.1225	3.12649	3.1017	3.08474	3.14684	3.16493	3.08175	3.1878	3.204	3.311	3.10072	3.12754		3.32099	3.08967	0.862669	1.58965	1.3245	1.07946	0.853851	0.791516	1.32554	1.09062	0.856535	0.787933	0.860145	0.499502	0.136737	0.0495584	0.864201	0.492124		0.042173	1.36982	2.27901	2.235	2.098	2.03798	2.00296	2.00592	2.40202	2.46098	2.46496	2.44402	2.204	2.20296
3.10518	3.16115	3.13719	3.12919	3.18923	3.20533	3.14115	3.11014	3.17811	3.19311	3.13318	3.20309	3.204	3.30697	3.14219	3.18824		3.23443	3.12517	0.873649	1.59841	1.34019	1.08664	0.878549	0.813916	1.3281	1.08908	0.867836	0.794241	0.87205	0.492547	0.135525	0.0526907	0.87319	0.497022		0.0979118	1.3805	2.27299	2.237	2.094	2.03601	2.01405	2.00798	2.40299	2.45899	2.47103	2.45205	2.197	2.23703
3.1545	3.20359	3.1886	3.1807	3.25411	3.29777	3.18257	3.14841	3.20942	3.22236	3.18353	3.22732	3.20297	3.29874	3.19445	3.25393	3.05719	3.08049	3.17155	0.878953	1.60495	1.34495	1.10411	0.897456	0.82947	1.34168	1.09375	0.877762	0.802744	0.874878	0.483414	0.131505	0.05557	0.881535	0.505882	0.135003	0.0463647	1.39271	2.27107	2.237	2.09503	2.03797	2.027	2.00231	2.39992	2.45701	2.47818	2.46711	2.19806	2.2459
3.19772	3.25467	3.24067	3.24161	3.35038	3.36457	3.23168	3.18377	3.24577	3.2538	3.2297	3.25482	3.20002	3.27615	3.23375	3.33448	3.16034	3.21017	3.21969	0.882716	1.61157	1.34763	1.11881	0.910168	0.846858	1.34603	1.10002	0.892734	0.810937	0.878209	0.475968	0.130188	0.0512279	0.885455	0.520854	0.12574	0.0415609	1.39649	2.27696	2.237	2.09798	2.03502	2.027	2.02883	2.39304	2.45799	2.4939	2.47694	2.20297	2.23706
3.24603	3.30704	3.29904	3.30005	3.44405	3.48307	3.25805	3.20805	3.25804	3.29403	3.28104	3.25602	3.211	3.29901	3.27803	3.40705	3.26911	3.32512	3.26604	0.883069	1.61192	1.34751	1.13209	0.929015	0.872507	1.35255	1.10362	0.894472	0.81244	0.879659	0.471808	0.127063	0.0528449	0.884818	0.515256	0.142136	0.0561907	1.39968	2.283	2.244	2.104	2.043	2.023	2.01401	2.398	2.457	2.49	2.481	2.207	2.21899
3.28346	3.34958	3.34356	3.35975	3.49491	3.55988	3.31447	3.26027	3.30334	3.32746	3.31945	3.27712	3.21505	3.30997	3.31254	3.46467	3.39043	3.46196	3.31449	0.88156	1.60981	1.34988	1.14192	0.966545	0.891052	1.35165	1.10464	0.8963	0.823707	0.878333	0.502507	0.141566	0.058246	0.883092	0.521501	0.159003	0.0677249	1.39832	2.28009	2.24409	2.10005	2.04099	2.02801	2.02414	2.397	2.45399	2.48905	2.48508	2.20806	2.208
3.32373	3.39967	3.39268	3.42457	3.57448	3.63649	3.35573	3.28384	3.33281	3.36773	3.35874	3.28793	3.21897	3.30702	3.35969	3.52262	3.51518	3.63287	3.35672	0.87551	1.60642	1.34335	1.13123	0.967832	0.903418	1.35125	1.10639	0.898893	0.826889	0.87074	0.507457	0.143805	0.070072	0.878888	0.508526	0.161017	0.0690214	1.39012	2.28795	2.25195	2.10397	2.04001	2.02899	2.03592	2.397	2.45301	2.49297	2.49195	2.21297	2.208
3.37616	3.44716	3.44716	3.48216	3.64019	3.71019	3.41012	3.34516	3.39016	3.41214	3.41516	3.30907	3.22201	3.302	3.40517	3.58214	3.67635	3.8014	3.41415	0.86703	1.6031	1.33802	1.13678	0.978105	0.913133	1.3419	1.09842	0.891528	0.804124	0.863105	0.504098	0.149291	0.070517	0.869685	0.499535	0.140266	0.0642914	1.38788	2.28498	2.25702	2.107	2.03202	2.03504	2.04704	2.40002	2.45699	2.495	2.49801	2.21198	2.20801
3.42653	3.49759	3.49659	3.53358	3.70051	3.77069	3.44759	3.39454	3.43954	3.45548	3.46557	3.33156	3.22603	3.30199	3.45846	3.62465	3.78513	3.92516	3.45954	0.854558	1.58412	1.32915	1.1273	0.982402	0.917106	1.32797	1.08629	0.857078	0.783868	0.852133	0.503533	0.149533	0.0695954	0.855762	0.500905	0.166581	0.095543	1.37203	2.27798	2.26203	2.10803	2.039	2.04702	2.05911	2.40504	2.45501	2.49609	2.50107	2.20497	2.21196
3.4738	3.55077	3.54977	3.58578	3.74581	3.83273	3.50077	3.44279	3.48779	3.49881	3.51678	3.38179	3.22899	3.301	3.49982	3.68275	3.88657	4.02856	3.50779	0.841884	1.5767	1.31474	1.1144	0.964676	0.915885	1.31902	1.07875	0.85245	0.782755	0.840749	0.510092	0.151591	0.0691818	0.842477	0.49152	0.152331	0.0949127	1.36556	2.27601	2.26499	2.11099	2.039	2.04899	2.06896	2.40898	2.456	2.50397	2.50697	2.20201	2.20802
3.53008	3.60508	3.60308	3.64207	3.81105	3.88906	3.54808	3.49708	3.53807	3.55007	3.56908	3.43403	3.24403	3.30901	3.55807	3.73909	3.90102	4.04702	3.56707	0.834737	1.56788	1.31295	1.1107	0.968802	0.907956	1.31101	1.07158	0.831561	0.763596	0.834055	0.5169	0.151295	0.0650599	0.834589	0.501632	0.169664	0.114761	1.35549	2.275	2.271	2.11501	2.052	2.05601	2.07501	2.414	2.45901	2.508	2.512	2.202	2.205
3.58665	3.6626	3.66258	3.69651	3.84559	3.93339	3.60868	3.55272	3.59073	3.60363	3.62964	3.45894	3.26528	3.31524	3.61268	3.80159	3.91457	4.06339	3.6197	0.832682	1.56045	1.30495	1.10119	0.94138	0.897511	1.31056	1.05579	0.846463	0.760177	0.830817	0.488035	0.154937	0.0649257	0.833737	0.48843	0.158146	0.100675	1.35073	2.27807	2.27309	2.12301	2.05505	2.06225	2.08105	2.41506	2.46505	2.50509	2.51204	2.20308	2.20398
3.64068	3.7127	3.71071	3.73875	3.89471	3.96581	3.66566	3.61264	3.65163	3.65569	3.68268	3.53753	3.28886	3.33488	3.66966	3.85071	3.96172	4.09581	3.67765	0.832014	1.56323	1.30412	1.09857	0.940515	0.888415	1.30843	1.05675	0.824253	0.744902	0.832192	0.495952	0.149682	0.0595721	0.831026	0.48506	0.151957	0.0794077	1.35019	2.28396	2.28095	2.12399	2.05898	2.08288	2.08498	2.41997	2.46898	2.51295	2.51498	2.20996	2.20201
3.69921	3.7652	3.7632	3.77717	3.92109	3.9831	3.72424	3.67627	3.71424	3.71228	3.74021	3.60737	3.33127	3.36818	3.72423	3.90613	3.98002	4.11599	3.72822	0.833704	1.56719	1.31099	1.0973	0.93193	0.874022	1.29758	1.05946	0.836533	0.764894	0.833241	0.475802	0.146112	0.0561137	0.833316	0.475758	0.137534	0.0635477	1.35515	2.28909	2.288	2.13399	2.07003	2.068	2.08598	2.43598	2.46901	2.50899	2.51399	2.21209	2.2
3.75172	3.8146	3.81246	3.81842	3.94229	4.00709	3.78272	3.74373	3.77386	3.78286	3.79267	3.69917	3.39899	3.41287	3.78072	3.9392	3.98409	4.114	3.7835	0.839687	1.58109	1.32013	1.10172	0.921986	0.854894	1.31075	1.06474	0.859352	0.765905	0.83619	0.483644	0.156743	0.0695693	0.842181	0.485126	0.143333	0.0629324	1.36455	2.31098	2.28902	2.13206	2.07802	2.06807	2.08089	2.42998	2.47101	2.50698	2.51093	2.23295	2.20109
3.80965	3.86271	3.84977	3.8518	3.96586	4.01396	3.84065	3.80264	3.84258	3.85158	3.84667	3.79342	3.47851	3.48257	3.83865	3.9549	3.99096	4.114	3.82375	0.849878	1.59002	1.32969	1.09901	0.913611	0.847972	1.31871	1.07269	0.857143	0.767133	0.847402	0.491164	0.176251	0.092003	0.851076	0.485637	0.142754	0.0591133	1.3707	2.30901	2.29099	2.13697	2.07999	2.07396	2.07205	2.42801	2.47199	2.50501	2.50504	2.22902	2.20796
3.86107	3.90809	3.89607	3.90105	3.99802	4.019	3.87509	3.85609	3.90812	3.91913	3.89407	3.87111	3.57918	3.59924	3.89008	3.96804	4.00201	4.118	3.87307	0.859355	1.59422	1.33559	1.09534	0.886454	0.833836	1.33079	1.07021	0.856212	0.777013	0.857488	0.487452	0.151884	0.0648066	0.859711	0.48065	0.137541	0.0540677	1.38082	2.30599	2.29	2.13899	2.08099	2.06699	2.06699	2.434	2.473	2.504	2.50498	2.22799	2.211
3.90258	3.96156	3.93752	3.92843	4.00812	4.01811	3.92762	3.91175	3.97902	3.99795	3.93459	3.93818	3.68571	3.7411	3.93855	3.98927	4.005	4.1176	3.91271	0.868126	1.60116	1.3447	1.10574	0.876951	0.825651	1.34054	1.08247	0.868934	0.784797	0.868124	0.45998	0.125311	0.0397842	0.866199	0.474684	0.132068	0.052604	1.38839	2.30291	2.29	2.13601	2.07591	2.06296	2.06301	2.43503	2.47199	2.50195	2.49592	2.22095	2.21012
3.94476	4.00276	3.97578	3.95982	4.01695	4.02595	3.97274	3.96668	4.05357	4.0676	3.97775	4.0245	3.81028	3.89412	3.97877	4.00889	4.005	4.08817	3.9647	0.878053	1.60854	1.35322	1.1068	0.874077	0.826426	1.34675	1.09109	0.861214	0.799167	0.880787	0.481874	0.136366	0.0612562	0.873448	0.473487	0.132627	0.0448646	1.39753	2.29604	2.29	2.13699	2.06904	2.06002	2.06399	2.43699	2.47101	2.49802	2.49003	2.21702	2.21895
3.98515	4.04718	4.00621	3.98713	4.03507	4.04008	4.02515	4.02421	4.12224	4.14832	4.01118	4.09334		4.02634	4.02515	4.02709	3.97826	4.08018	4.0032	0.887098	1.61749	1.36556	1.10752	0.884104	0.832496	1.35566	1.09238	0.887774	0.814558	0.887351	0.486242		0.0690894	0.884932	0.477095	0.117404	0.0432644	1.40292	2.29999	2.286	2.12998	2.06297	2.05095	2.05593	2.43402	2.473	2.49298	2.48796	2.21998	2.22494
4.02363	4.09254	4.05959	4.01928	4.05243	4.0593	4.06279	4.07766	4.18385	4.22993	4.05554	4.17996		4.11272	4.06367	4.05018	4.0438	4.12595	4.05255	0.891425	1.62241	1.36985	1.11252	0.877739	0.82914	1.35828	1.10288	0.911301	0.834156	0.892511	0.489516		0.081541	0.887969	0.470868	0.128169	0.0491463	1.40605	2.29797	2.28496	2.12407	2.056	2.03776	2.03876	2.43888	2.47305	2.48695	2.47887	2.21596	2.20996
4.07072	4.13276	4.10373	4.03988	4.0848	4.08186	4.12164	4.1267	4.24761	4.29958	4.09576	4.25157		4.31577	4.1137	4.06392	4.10364	4.19657	4.09375	0.88806	1.62159	1.36286	1.11384	0.89262	0.832907	1.35391	1.10569	0.91959	0.843583	0.890373	0.506398		0.0943029	0.883398	0.470691	0.114662	0.0346874	1.40384	2.29601	2.28202	2.12897	2.056	2.02011	2.02111	2.43005	2.47698	2.48302	2.46906	2.21302	2.20702
4.12108	4.18508	4.14807	4.09204	4.10007	4.10905	4.17107	4.18609	4.30913	4.36913	4.14907	4.32209	4.32025	4.43128	4.16208	4.12603		4.28406	4.14906	0.886866	1.61408	1.36187	1.11656	0.896713	0.831135	1.35288	1.11351	0.923693	0.853967	0.886257	0.514768	0.13912	0.0448105	0.885106	0.578876		0.168969	1.40053	2.297	2.27899	2.12499	2.05299	2.01498	2.00799	2.42001	2.47499	2.47699	2.45698	2.213	2.194
4.16665	4.23261	4.18865	4.11861	4.1394	4.13843	4.21167	4.23868	4.38452	4.44368	4.18865	4.37874	4.46621	4.60038	4.20966	4.14153		4.31697	4.18571	0.878717	1.60591	1.35096	1.10728	0.892195	0.822005	1.34749	1.11189	0.919517	0.852211	0.878507	0.489801	0.127184	0.0572201	0.876661	0.582615		0.191505	1.39087	2.29594	2.27296	2.11899	2.04696	2.00495	2.00194	2.42502	2.47194	2.46895	2.44594	2.21395	2.19613
4.22083	4.28384	4.24283	4.16984	4.1729	4.17489	4.26783	4.29582	4.42787	4.50082	4.24283	4.44081	4.56768	4.71564	4.26483	4.18586		4.23027	4.24482	0.869269	1.59974	1.34004	1.09264	0.883417	0.814882	1.33089	1.09955	0.925103	0.858162	0.867355	0.460561	0.137538	0.0865589	0.869213	0.581344		0.139093	1.37859	2.29102	2.27001	2.118	2.04401	2.00101	1.99702	2.42699	2.46702	2.46501	2.44102	2.21001	2.20697
4.2722	4.33122	4.28422	4.2142	4.2272	4.2192	4.32222	4.34821	4.4882	4.5572	4.2942	4.49226	4.65623	4.8052	4.3152	4.21818	4.08203	4.23804	4.29221	0.858602	1.58491	1.33539	1.08649	0.867595	0.801049	1.32147	1.09708	0.917755	0.851221	0.860795	0.454519	0.14425	0.101267	0.85468	0.568576	0.143608	0.139927	1.36737	2.288	2.26497	2.11497	2.04	1.994	1.99199	2.419	2.46698	2.45599	2.43299	2.207	2.21102
4.32261	4.3855	4.33853	4.26466	4.2766	4.2686	4.37559	4.39961	4.53752	4.60551	4.34458	4.55665	4.71224	4.85334	4.36566		4.09013	4.24713	4.34361	0.851657	1.57983	1.32266	1.07146	0.856508	0.791049	1.3131	1.08245	0.90915	0.84152	0.852169	0.449391	0.136805	0.10276	0.849578		0.147919	0.144137	1.36041	2.28895	2.25695	2.1079	2.04094	1.995	1.99	2.41987	2.46095	2.45394	2.43098	2.20797	2.21501
4.37568	4.42874	4.38472	4.32166	4.32869	4.32069	4.42669	4.45268	4.58273	4.64973	4.3947	4.61266	4.73288	4.88282	4.42266		4.10094	4.25794	4.39668	0.842743	1.57672	1.31752	1.0654	0.846828	0.781477	1.30429	1.07957	0.898832	0.827733	0.845132	0.443456	0.116532	0.0794895	0.839003		0.146976	0.140383	1.35653	2.28502	2.25302	2.09905	2.03603	1.995	1.99	2.40906	2.45702	2.44903	2.42901	2.20502	2.21599
4.4341	4.47709	4.4351	4.3761	4.38511	4.37712	4.47609	4.50208	4.62009	4.68704	4.4551	4.65707	4.74803	4.891	4.48109	4.41013	4.16615	4.32215	4.44809	0.846775	1.58062	1.32027	1.06345	0.844183	0.778903	1.30369	1.06472	0.879834	0.813441	0.848015	0.440686	0.106379	0.0655628	0.844055	0.553802	0.181201	0.162904	1.36115	2.28	2.25099	2.093	2.032	1.994	1.99201	2.40699	2.44399	2.44299	2.424	2.195	2.20898
4.49361	4.52864	4.49164	4.43674	4.44891	4.44594	4.53048	4.5465	4.67513	4.71326	4.51564	4.69841	4.76604	4.89106	4.53668	4.485	4.25536	4.40933	4.49858	0.849664	1.58474	1.31664	1.06244	0.84582	0.780893	1.31175	1.06513	0.864859	0.802367	0.850964	0.44975	0.111412	0.0613382	0.846762	0.548789	0.164773	0.147868	1.36616	2.27792	2.24492	2.09192	2.03296	1.99407	1.99506	2.40296	2.43992	2.43904	2.42604	2.19592	2.19494
4.54371	4.58169	4.54469	4.49765	4.52357	4.52355	4.56977	4.58776	4.68594	4.73487	4.56869	4.73181	4.76898	4.89597	4.59267	4.56752	4.28483	4.43684	4.54672	0.854969	1.59261	1.32171	1.06363	0.849896	0.78604	1.32714	1.0663	0.872197	0.798035	0.856269	0.435712	0.0951445	0.0562496	0.85187	0.542109	0.196287	0.169912	1.37372	2.27104	2.23804	2.08504	2.03002	1.99997	1.99997	2.40002	2.43304	2.44198	2.42898	2.18904	2.19003
4.59121	4.63419	4.5962	4.56424	4.59732	4.60534	4.62416	4.62916	4.72406	4.75305	4.61721	4.74403	4.76902	4.896	4.63421	4.66918		4.50729	4.6002	0.863012	1.60224	1.33147	1.07807	0.86133	0.795108	1.33819	1.07444	0.854225	0.792467	0.861591	0.488944	0.126055	0.0539965	0.862252	0.484704		0.144356	1.38323	2.26599	2.23398	2.08099	2.028	2.01002	2.01403	2.39299	2.42999	2.44	2.42998	2.18398	2.18304
4.64353	4.68153	4.64555	4.62471	4.67696	4.68997	4.66244	4.66748	4.73839	4.76533	4.66957	4.75128	4.77504	4.896	4.68648	4.71283			4.64847	0.870887	1.61325	1.33986	1.09093	0.863778	0.804646	1.34848	1.07945	0.858219	0.794353	0.869203	0.492409	0.136978	0.0531141	0.870194	0.512505			1.39417	2.26311	2.22898	2.07794	2.02901	2.01501	2.02105	2.39007	2.42696	2.43904	2.42609	2.18009	2.19424
4.68773	4.72573	4.69172	4.68364	4.75651	4.77051	4.69878	4.70775	4.7708	4.79283	4.71671	4.77486	4.77798	4.896	4.72675	4.78158			4.68776	0.883105	1.6224	1.35528	1.10901	0.869426	0.819261	1.35611	1.08724	0.877244	0.818771	0.877768	0.4973	0.133521	0.0517881	0.885507	0.517102			1.4028	2.27195	2.22701	2.07303	2.02999	2.01599	2.02498	2.39596	2.42402	2.44198	2.43395	2.18795	2.21388
4.73208	4.77907	4.74609	4.7471	4.83412	4.85615	4.74905	4.73706	4.80104	4.81606	4.76109	4.79202	4.77101	4.89599	4.76707	4.83414	4.65118	4.70623	4.73907	0.891852	1.63109	1.36026	1.13	0.899367	0.841311	1.37113	1.0948	0.889139	0.83932	0.884241	0.479099	0.126043	0.0513689	0.896242	0.503743	0.0968141	0.0162258	1.41621	2.275	2.227	2.07601	2.026	2.01401	2.01701	2.396	2.425	2.449	2.44001	2.19399	2.21198
4.77747	4.82261	4.79963	4.80371	4.90686	4.947	4.77663	4.77234	4.82231	4.84939	4.81241	4.80626	4.77909	4.89007	4.80852	4.9178	4.75739	4.84316	4.78061	0.898773	1.63558	1.36317	1.13655	0.926765	0.859479	1.38068	1.10857	0.900442	0.84538	0.890842	0.472824	0.121865	0.0507247	0.903044	0.529008	0.105408	0.0372629	1.42191	2.27293	2.22699	2.07899	2.02788	2.018	2.02204	2.394	2.42405	2.44902	2.44308	2.18798	2.19967
4.81677	4.8737	4.85169	4.86265	4.97858	5.03051	4.82869	4.80083	4.84785	4.88181	4.8468	4.82787	4.78695	4.89597	4.85175	4.98461	4.87332	4.93943	4.8317	0.898999	1.6392	1.36304	1.14375	0.956297	0.877693	1.38379	1.11276	0.903949	0.8454	0.891844	0.505647	0.123143	0.0494475	0.902543	0.551329	0.13774	0.0566661	1.42505	2.26703	2.22601	2.07801	2.01806	2.018	2.02498	2.394	2.42798	2.45099	2.44996	2.18601	2.17216
4.88213	4.93668	4.91468	4.9332	5.07025	5.13382	4.89221	4.85415	4.91406	4.93566	4.91862	4.84956	4.79701	4.89503	4.91165	5.07271	5.08052	5.19456	4.89671	0.880441	1.60681	1.34593	1.14046	0.965461	0.897314	1.35661	1.09855	0.878926	0.823488	0.877546	0.515062	0.131728	0.0501908	0.88125	0.540793	0.148994	0.0862151	1.39443	2.24898	2.21801	2.06902	2.01648	2.02599	2.03052	2.37498	2.42351	2.45401	2.45053	2.1695	2.17002
4.91266	4.9781	4.95612	4.97913	5.12723	5.20802	4.9395	4.88851	4.93026	4.973	4.94719	4.86313	4.79852	4.90145	4.94611	5.1211	5.19907	5.31985	4.945	0.852518	1.60168	1.34202	1.13833	0.972323	0.9084	1.35236	1.09718	0.887034	0.814844	0.8519	0.509516	0.134689	0.0536686	0.851958	0.526943	0.149541	0.0636821	1.38564	2.24551	2.21998	2.07245	2.0115	2.02304	2.03548	2.36952	2.42547	2.4555	2.45697	2.16996	2.17445
4.96233	5.0358	5.01181	5.03829	5.20473	5.28473	4.99331	4.93135	4.97584	5.00788	4.99932	4.89688	4.80448	4.89951	4.99184	5.17332	5.3136	5.44855	4.98586	0.839854	1.59153	1.32852	1.12661	0.969684	0.913706	1.33866	1.08655	0.883473	0.807822	0.840031	0.510515	0.138218	0.0534058	0.838636	0.504755	0.150322	0.081025	1.37663	2.246	2.2195	2.06901	2.00901	2.01702	2.0345	2.36651	2.42301	2.45949	2.46099	2.16851	2.175
5.00718	5.07509	5.06468	5.0952	5.28065	5.3517	5.04661	4.98967	5.03366	5.05114	5.04468	4.93561	4.81253	4.89901	5.03918	5.24169	5.39318	5.53419	5.03108	0.831439	1.60571	1.31949	1.11887	0.969331	0.913588	1.33221	1.08195	0.84582	0.785461	0.831566	0.501213	0.139448	0.049457	0.830084	0.457315	0.155223	0.10785	1.39323	2.24151	2.22501	2.0725	2.007	2.01649	2.03499	2.36204	2.42102	2.45751	2.46151	2.16501	2.17402
5.06001	5.14191	5.11646	5.15489	5.33059	5.41294	5.07931	5.03656	5.08134	5.09148	5.09998	4.96763	4.82149	4.90097	5.09098	5.29749	5.45002	5.59648	5.10043	0.825325	1.57219	1.31067	1.10964	0.960778	0.90715	1.32337	1.06157	0.828373	0.778157	0.825764	0.480238	0.140285	0.0489984	0.824165	0.457837	0.153816	0.0949998	1.35711	2.24247	2.22347	2.07255	2.006	2.01352	2.03301	2.37429	2.4299	2.46359	2.46602	2.16741	2.17888
5.12025	5.19128	5.16728	5.20379	5.37828	5.4558	5.15914	5.09274	5.11487	5.13532	5.15476	5.01977	4.83295	4.90399	5.15424	5.34477	5.48431	5.62583	5.15377	0.831579	1.56487	1.30967	1.10078	0.944468	0.896039	1.30795	1.06777	0.822936	0.776178	0.834041	0.491003	0.140655	0.0507791	0.828097	0.484843	0.151808	0.103617	1.35528	2.24699	2.224	2.07598	2.01398	2.01449	2.03051	2.36057	2.42653	2.47345	2.46649	2.16801	2.17153
5.18225	5.24423	5.22575	5.26568	5.42511	5.49413	5.22217	5.15976	5.20132	5.19826	5.21675	5.09287	4.87224	4.91793	5.21623	5.40567	5.5056	5.62466	5.20669	0.83336	1.56467	1.30412	1.09237	0.931668	0.879823	1.29793	1.05912	0.826062	0.778684	0.835848	0.500632	0.143173	0.0547019	0.829892	0.475742	0.150704	0.0814089	1.35219	2.24151	2.22852	2.08052	2.01501	2.01648	2.02248	2.35356	2.42303	2.459	2.46	2.16101	2.15597
5.23853	5.29452	5.28099	5.30554	5.44949	5.52247	5.26016	5.21696	5.26815	5.25132	5.27305	5.17492	4.92444	5.00838	5.26758	5.44408	5.52845	5.6612	5.25012	0.841931	1.56559	1.30607	1.08862	0.922188	0.864821	1.31033	1.05518	0.820323	0.748554	0.8427	0.504206	0.160526	0.0956381	0.839964	0.483856	0.144731	0.0851529	1.35719	2.24303	2.232	2.0855	2.01698	2.01155	2.01848	2.36595	2.42903	2.459	2.46099	2.16349	2.14898
5.29972	5.35025	5.34323	5.3553	5.47539	5.54241	5.31974	5.27026	5.33181	5.3178	5.33622	5.26312	4.99321	5.07302	5.32972	5.4868	5.54093	5.64509	5.30924	0.8299	1.57115	1.30453	1.08984	0.907751	0.847216	1.31506	1.06273	0.826013	0.788978	0.828628	0.505641	0.174791	0.120195	0.830152	0.495349	0.142048	0.0690873	1.36	2.24299	2.23598	2.08699	2.01401	2.01549	2.01303	2.37197	2.43198	2.43707	2.46	2.15951	2.14203
5.35212	5.4016	5.3831	5.38908	5.49654	5.54452	5.36461	5.33111	5.39815	5.39418	5.38711	5.33819	5.05519	5.10125	5.38512	5.51503	5.55002	5.67301	5.36159	0.838322	1.57426	1.31511	1.09208	0.899126	0.83444	1.32492	1.06802	0.816047	0.772342	0.836421	0.487541	0.166831	0.0614862	0.838928	0.498488	0.14038	0.0837548	1.36787	2.25002	2.23949	2.0845	2.015	2.01299	2.01049	2.38099	2.42901	2.44703	2.455	2.16702	2.143
5.40591	5.44741	5.43037	5.42491	5.51648	5.55443	5.4143	5.37938	5.45022	5.45903	5.43937	5.42283	5.14175	5.19066	5.43897	5.52963	5.55694	5.677	5.40451	0.844844	1.5805	1.3219	1.08866	0.884838	0.824062	1.33429	1.07124	0.815153	0.75901	0.842408	0.490354	0.166655	0.0566525	0.84581	0.496962	0.140494	0.0822249	1.37446	2.25751	2.2386	2.08403	2.01647	2.00998	2.00748	2.37764	2.43559	2.45685	2.45401	2.17551	2.14199
5.44881	5.49681	5.47134	5.45587	5.53093	5.5515	5.45485	5.45487	5.5348	5.54779	5.47385	5.4922	5.22418	5.32667	5.48629	5.55388	5.56049	5.6755	5.4548	0.849516	1.58712	1.32855	1.0876	0.874839	0.817714	1.34373	1.05851	0.816287	0.767748	0.8476	0.482011	0.149878	0.033227	0.849703	0.47937	0.138681	0.081727	1.3841	2.25948	2.24497	2.08351	2.01451	2.00702	2.0105	2.38845	2.427	2.456	2.44402	2.17947	2.14498
5.5011	5.54716	5.53006	5.49007	5.53411	5.55209	5.52615	5.52612	5.60717	5.62723	5.53312	5.60122	5.4024	5.49536	5.5391	5.57505	5.54101	5.64595	5.50115	0.865963	1.58286	1.3401	1.09297	0.87207	0.815881	1.32842	1.08136	0.837468	0.792845	0.866641	0.486693	0.127165	0.0638238	0.864153	0.468704	0.141724	0.0627143	1.37859	2.247	2.22801	2.07599	2.02199	2.00597	2.00697	2.37399	2.42	2.44201	2.44898	2.17199	2.15205
5.53549	5.60021	5.54971	5.51266	5.56947	5.58057	5.57625	5.56443	5.66415	5.70484	5.57438	5.67293	5.53502	5.61422	5.57152	5.59077	5.54494	5.62826	5.55125	0.873478	1.59412	1.35006	1.10177	0.862	0.809446	1.34126	1.08587	0.883246	0.811068	0.873744	0.494365	0.125436	0.0551299	0.871835	0.473518	0.14307	0.0707992	1.38764	2.24601	2.22997	2.07206	2.01707	1.99713	1.99715	2.37104	2.42099	2.44693	2.44309	2.16806	2.16875
5.57987	5.62792	5.59985	5.5459	5.57499	5.57901	5.62386	5.61784	5.7328	5.77978	5.60192	5.7418		5.72168	5.62983	5.60097		5.69978	5.59886	0.874766	1.5983	1.35273	1.11459	0.86503	0.811424	1.34168	1.10382	0.899075	0.83149	0.874707	0.492047		0.0509023	0.873336	0.465604		0.0604913	1.38906	2.24101	2.22801	2.073	2.00902	1.99201	1.98304	2.372	2.42	2.43803	2.43203	2.16601	2.16003
5.62916	5.68018	5.64017	5.57713	5.61204	5.61108	5.66615	5.67316	5.81611	5.8662	5.65715	5.81921	5.76543	5.85455	5.66518	5.63301		5.72187	5.63319	0.878128	1.60314	1.35371	1.12043	0.895118	0.821328	1.33888	1.12649	0.906078	0.848352	0.88063	0.509458	0.140278	0.0514283	0.874336	0.517317		0.116862	1.38812	2.239	2.224	2.06601	2.00599	1.97601	1.97199	2.372	2.419	2.43398	2.42696	2.161	2.14697
5.68121	5.74009	5.69713	5.62133	5.62678	5.63661	5.71525	5.72521	5.85146	5.93101	5.70625	5.88894	5.90685	6.03328	5.7241	5.63694		5.68063	5.69407	0.874318	1.58572	1.34167	1.09402	0.884767	0.817459	1.3386	1.11989	0.93829	0.86217	0.874178	0.51865	0.149372	0.0672594	0.873168	0.509725		0.13725	1.37971	2.23801	2.22499	2.06797	2.00403	1.97797	1.96707	2.372	2.419	2.42809	2.41518	2.161	2.13715
5.7298	5.77387	5.73385	5.64491	5.66584	5.66389	5.76181	5.77978	5.91175	6.00171	5.75879		6.06138	6.19634	5.76982	5.70373			5.73284	0.871561	1.57666	1.34118	1.08981	0.87249	0.807799	1.33532	1.11733	0.9388	0.86481	0.869529		0.13977	0.0761943	0.872244	0.577731			1.37264	2.23501	2.22002	2.06202	2.00002	1.96804	1.96102	2.371	2.42099	2.429	2.40305	2.15801
5.77025	5.82714	5.78619	5.70918	5.71017	5.70916	5.81717	5.84019	5.98026	6.08221	5.79227	6.01622	6.15532	6.29736	5.81922	5.73321			5.78819	0.86094	1.57215	1.32596	1.08277	0.84348	0.79235	1.31807	1.10814	0.937014	0.855549	0.858115	0.461655	0.157073	0.0979911	0.862896	0.573116			1.3629	2.23599	2.21997	2.05799	1.99899	1.96297	1.95997	2.37597	2.422	2.42103	2.39197	2.15997	2.154
5.83806	5.86646	5.83729	5.75733	5.75636	5.7524	5.86238	5.89129	6.05102	6.13823	5.86598	6.07519	6.24279	6.39466	5.87819	5.79021			5.83929	0.852842	1.56407	1.31801	1.06488	0.851736	0.786955	1.31159	1.09915	0.932779	0.849691	0.851186	0.454696	0.146901	0.10375	0.853549	0.572124			1.35068	2.23304	2.2131	2.05405	1.99703	1.95412	1.95211	2.36811	2.422	2.4279	2.38312	2.15211	2.154
5.88982	5.9238	5.8948	5.80384	5.79785	5.79784	5.90983	5.94481	6.07093	6.1948	5.91483	6.11885	6.25496	6.40497	5.93281	5.85278			5.89281	0.851574	1.56156	1.30835	1.05724	0.83776	0.775232	1.30801	1.09148	0.911187	0.846152	0.849506	0.461037	0.152121	0.108882	0.852752	0.565593			1.35059	2.22602	2.21101	2.05599	1.98803	1.96098	1.95001	2.369	2.421	2.42102	2.382	2.15001	2.15699
5.95223	5.9842	5.95122	5.87522	5.8633	5.85829	5.95922	5.97524	6.15108	6.22912	5.98225	6.1792	6.29204	6.43603	5.99322	5.91316	5.71506	5.84906	5.94421	0.847105	1.54755	1.30339	1.05632	0.842219	0.771519	1.30168	1.08944	0.910908	0.838465	0.844286	0.466829	0.139838	0.0881678	0.849083	0.565207	0.212101	0.171876	1.34151	2.226	2.204	2.04997	1.98797	1.953	1.951	2.36197	2.41893	2.40797	2.38	2.14402	2.14699
6.00821	6.03232	6.00425	5.92825	5.93597	5.92801	6.01126	6.03219	6.16974	6.2576	6.04215	6.22732	6.30186	6.4429	6.04625	5.95244	5.72881	5.86281	5.99429	0.848244	1.55739	1.30908	1.04856	0.834923	0.776154	1.29876	1.0816	0.905556	0.827634	0.845789	0.473831	0.139465	0.082875	0.84981	0.521687	0.183742	0.144784	1.34378	2.22699	2.20499	2.04211	1.98011	1.95201	1.951	2.3551	2.40224	2.4011	2.38099	2.14794	2.14503
6.0638	6.08979	6.0598	6.00871	6.0177	6.01767	6.0668	6.07485	6.1969	6.27294	6.0968	6.26686	6.32093	6.45496	6.1018	6.0616			6.05179	0.848957	1.55936	1.31324	1.05704	0.839025	0.77338	1.29883	1.08419	0.902332	0.819181	0.84852	0.462761	0.13412	0.0690606	0.848485	0.547881			1.35051	2.22301	2.19603	2.03702	1.98	1.952	1.952	2.35002	2.39104	2.39901	2.38598	2.14401	2.13504
6.11319	6.14318	6.10623	6.07824	6.11631	6.11734	6.1112	6.13711	6.24209	6.29804	6.1412	6.27907	6.329	6.45602	6.1512	6.13035			6.10421	0.852534	1.56525	1.32152	1.06327	0.839775	0.777271	1.3096	1.06295	0.871506	0.802134	0.85403	0.483585	0.13273	0.0608996	0.849757	0.494081			1.35603	2.21298	2.19599	2.02899	1.97399	1.95102	1.95404	2.346	2.38802	2.39698	2.385	2.13896	2.131
6.15937	6.1874	6.16125	6.13621	6.18999	6.19987	6.15934	6.16265	6.26469	6.30787	6.19033	6.29676	6.329	6.45995	6.20033	6.21583			6.15432	0.860619	1.57461	1.32634	1.07529	0.845886	0.787184	1.31861	1.0651	0.870553	0.791012	0.861301	0.475234	0.132799	0.0632084	0.858727	0.474942			1.36239	2.20708	2.19403	2.02703	1.97203	1.95692	1.96387	2.346	2.39293	2.39305	2.385	2.12913	2.13199
6.19688	6.24182	6.21084	6.1958	6.26376	6.27575	6.21681	6.21981	6.30686	6.31199	6.22788	6.31095	6.33199	6.45701	6.23788	6.26683		6.17384	6.20483	0.865424	1.58509	1.33514	1.09595	0.859544	0.803855	1.32049	1.06798	0.826448	0.777794	0.864619	0.484409	0.133318	0.0618247	0.864989	0.481328		0.118692	1.37214	2.21298	2.19001	2.028	1.973	1.96398	1.96998	2.33803	2.38403	2.392	2.37603	2.13398	2.15193
6.24913	6.28422	6.26022	6.25623	6.34828	6.37135	6.25622	6.24818	6.31305	6.33205	6.28213	6.33408	6.335	6.45496	6.28613	6.30018	6.09053	6.23748	6.24722	0.87595	1.58968	1.34602	1.10423	0.894507	0.824506	1.33514	1.07267	0.866426	0.786026	0.870286	0.468173	0.130035	0.0540574	0.879635	0.450227	0.0899003	0.0759561	1.38013	2.22	2.18998	2.02899	1.97401	1.96404	1.959	2.33799	2.385	2.40101	2.38405	2.141	2.169
6.27959	6.33531	6.31131	6.30928	6.41312	6.45388	6.30731	6.28944	6.32484	6.34384	6.31357	6.35176	6.33599	6.44513	6.31659	6.34243	6.21334	6.34948	6.29831	0.880558	1.59894	1.35212	1.11838	0.907899	0.846867	1.34452	1.10316	0.877273	0.801421	0.874079	0.452512	0.128955	0.0487815	0.885402	0.451838	0.164677	0.110068	1.39382	2.22	2.18605	2.02604	1.97597	1.97288	1.959	2.33504	2.38401	2.40396	2.39683	2.14001	2.16999
6.33385	6.37589	6.36286	6.36485	6.48979	6.53378	6.33193	6.31294	6.3609	6.37093	6.36685	6.36895	6.33999	6.446	6.36587	6.47165	6.32968	6.40884	6.3369	0.892707	1.60688	1.35737	1.13295	0.933161	0.869927	1.35312	1.1047	0.880591	0.820438	0.887334	0.455252	0.121341	0.0480618	0.896031	0.513231	0.116396	0.04523	1.39978	2.22299	2.18999	2.03298	1.97201	1.96801	1.96399	2.34398	2.38001	2.40599	2.40598	2.14299	2.16801
6.36424	6.43326	6.41327	6.4223	6.54546	6.61838	6.38524	6.35119	6.38213	6.39715	6.40225	6.38107	6.35201	6.4561	6.39421	6.5353	6.44564	6.52091	6.38725	0.89325	1.61431	1.35574	1.13926	0.957925	0.897079	1.36156	1.11175	0.902303	0.822805	0.888876	0.480604	0.126532	0.0474238	0.895586	0.510229	0.117625	0.0448189	1.40225	2.21899	2.19202	2.03399	1.96603	1.97692	1.96306	2.34699	2.37703	2.40603	2.40804	2.14199	2.13199
6.40942	6.48237	6.46434	6.47927	6.63386	6.69106	6.43042	6.38753	6.40767	6.42662	6.45038	6.39482	6.35397	6.47575	6.43448	6.59325	6.56743	6.69476	6.43538	0.885658	1.6021	1.35507	1.13492	0.976007	0.912165	1.35769	1.10595	0.895251	0.827559	0.882324	0.490897	0.126925	0.0519615	0.887178	0.515749	0.147199	0.107581	1.39471	2.21801	2.19595	2.03301	1.97094	1.9612	1.97485	2.34601	2.38194	2.41094	2.41491	2.14003	2.13003
6.45887	6.52489	6.51088	6.53086	6.68487	6.76081	6.47089	6.4259	6.46185	6.4629	6.49787	6.41395	6.35699	6.46603	6.48686	6.65783	6.69067	6.8097	6.48387	0.880404	1.59971	1.34802	1.14354	0.988796	0.925674	1.35513	1.10401	0.888947	0.835608	0.878341	0.497483	0.132505	0.0533364	0.880787	0.521744	0.160854	0.0768851	1.39219	2.20803	2.196	2.032	1.96502	1.96698	1.98398	2.34999	2.38001	2.41299	2.41699	2.13402	2.13499
6.49823	6.57625	6.56425	6.58928	6.75231	6.82329	6.52031	6.47822	6.48526		6.54318	6.43814	6.36002	6.45399	6.52325	6.71028	6.7978	6.91683	6.53023	0.87005	1.58753	1.33908	1.13838	0.991836	0.931779	1.34373	1.10092	0.893315		0.868332	0.504255	0.14091	0.0573272	0.869913	0.516371	0.18568	0.104562	1.38094	2.20899	2.20001	2.03501	1.95901	1.96902	1.99103	2.35096	2.37902	2.41999		2.13299	2.13299
6.54243	6.62438	6.61337	6.6443	6.81223	6.87928	6.58023	6.52046	6.53635		6.57756	6.46466	6.36395	6.45301	6.57237	6.7653	6.954	7.07991	6.57542	0.858192	1.57799	1.32913	1.12705	0.985086	0.929707	1.33033	1.09455	0.886507		0.858891	0.507202	0.142895	0.0587419	0.856719	0.479215	0.126823	0.081505	1.37035	2.20801	2.20099	2.03599	1.96097	1.97295	1.99594	2.34409	2.38196	2.41901		2.13201	2.13103
6.59785	6.67586	6.66386	6.68489	6.85987	6.93784	6.62288	6.57385	6.58586		6.63983	6.50688	6.36699	6.453	6.62386	6.82783	7.0278	7.15679	6.63184	0.84743	1.57031	1.3187	1.11582	0.979695	0.92263	1.32313	1.08408	0.875132		0.848768	0.504956	0.14648	0.059488	0.845062	0.464261	0.130178	0.086206	1.36348	2.20301	2.20499	2.03799	1.96698	1.97799	2.00099	2.344	2.382	2.41701		2.12801	2.131
6.65529	6.72327	6.71427	6.74228	6.90423	6.98421	6.67431	6.62527	6.64332		6.6963	6.5601	6.38106	6.45203	6.68129	6.88425	7.04105	7.18104	6.68328	0.841238	1.56533	1.31082	1.1077	0.957272	0.908179	1.31941	1.08117	0.871766		0.842488	0.509022	0.149473	0.0611465	0.839088	0.470912	0.131237	0.083546	1.35706	2.20503	2.21002	2.04199	1.96905	1.98399	2.00298	2.35296	2.38802	2.41797		2.12802	2.12905
6.71229	6.77634	6.76635	6.79633	6.94845	7.0245	6.73425	6.67735	6.70622		6.75527	6.57976	6.39285	6.45793	6.7373	6.9324	7.05088	7.1889	6.73733	0.836904	1.56251	1.30947	1.10402	0.944094	0.890461	1.31071	1.07131	0.861261		0.838184	0.464752	0.146092	0.0663057	0.834833	0.479039	0.146134	0.0866513	1.35228	2.20994	2.21296	2.04101	1.97789	1.98301	1.99905	2.34609	2.39096	2.41306		2.13195	2.13789
6.77384	6.83086	6.81886	6.83789	6.97493	7.04794	6.77988	6.73684			6.81385	6.67575	6.43589	6.48094	6.79884	6.98287	7.07593	7.20296	6.79086	0.834965	1.56693	1.30956	1.10495	0.931174	0.873724	1.31508	1.0801			0.834101	0.497292	0.154617	0.070499	0.835069	0.480277	0.146799	0.0775643	1.35602	2.21399	2.21898	2.05197	1.98498	1.98799	1.99501	2.35597	2.38801			2.13699	2.12503
6.82926	6.88622	6.8732	6.88217	7.00709	7.06303	6.83631	6.8043			6.86524	6.75648	6.49737	6.62838	6.85828	7.02615	7.09504	7.21802	6.84625	0.840532	1.57169	1.31634	1.09904	0.916104	0.858859	1.31336	1.08547			0.838168	0.492401	0.163824	0.124364	0.841954	0.481	0.143139	0.0658721	1.36165	2.22304	2.22503	2.05801	1.99102	1.98801	1.98997	2.35698	2.38598			2.14403	2.122
6.88031	6.92942	6.91149	6.91456	7.02476	7.06793	6.89718	6.86222			6.91138	6.84876	6.56904	6.703	6.91227	7.0556	7.10289	7.22096	6.89534	0.844753	1.57967	1.32188	1.09904	0.909094	0.845134	1.31425	1.09386			0.841624	0.500422	0.185943	0.146473	0.846677	0.490789	0.142913	0.0623967	1.3696	2.22991	2.23092	2.05899	1.99396	1.98899	1.98408	2.35404	2.38304			2.14893	2.122
6.93681	6.97983	6.96482	6.96084	7.0549	7.07797	6.93687	6.9218	6.95979	6.97873	6.96681	6.93272			6.97379	7.07992	7.11297	7.22499	6.94184	0.851856	1.58684	1.32672	1.10102	0.88289	0.829722	1.31404	1.08529	0.860716	0.774754	0.850121	0.501487			0.852281	0.488199	0.133472	0.0537396	1.37779	2.23199	2.23499	2.06099	1.99599	1.98501	1.98101	2.36496	2.39097	2.42002	2.42403	2.15498	2.122
6.98519	7.02319	6.9982	6.98916	7.06107	7.07802	6.9902	6.97624	7.04328	7.05633	7.01719	6.99824	6.70947	6.75355	7.02119	7.09608	7.11601	7.222	6.98519	0.858021	1.59456	1.33367	1.10054	0.877912	0.824294	1.3165	1.07893	0.82277	0.763038	0.859427	0.465956	0.159817	0.0632679	0.855202	0.465925	0.130912	0.0525577	1.38758	2.229	2.23799	2.06398	1.99698	1.98298	1.98102	2.36802	2.397	2.41598	2.41495	2.148	2.13404
7.02941	7.06741	7.04438	7.02551	7.07679	7.08293	7.03638	7.03225	7.10714	7.13198	7.06141	7.05326	6.81755	6.87832	7.06541	7.11475	7.11896	7.222	7.02941	0.869575	1.60676	1.35004	1.10185	0.871437	0.820639	1.33057	1.09121	0.870835	0.794646	0.872455	0.43539	0.152331	0.0742229	0.864831	0.469463	0.128996	0.0520271	1.3977	2.22801	2.23603	2.05907	1.99207	1.97807	1.98593	2.37293	2.39799	2.41107	2.40316	2.14701	2.14288
7.06686	7.11581	7.08086	7.04991	7.08696	7.09894	7.08282	7.08579	7.17574	7.2107	7.09587	7.16357	6.95148	7.07225	7.10684	7.13891	7.118	7.21304	7.07283	0.880458	1.61476	1.35835	1.108	0.87382	0.825371	1.35047	1.0898	0.888394	0.811605	0.881455	0.498761	0.131421	0.0723977	0.877312	0.455425	0.128183	0.0504661	1.40886	2.23298	2.23401	2.06099	1.991	1.978	1.98102	2.37499	2.398	2.40502	2.404	2.15298	2.14798
7.11515	7.16119	7.12913	7.0841	7.11908	7.12509	7.12821	7.14022	7.23829	7.29832	7.14316	7.23233		7.18938	7.14818	7.15807	7.12021	7.20718	7.11919	0.89472	1.62304	1.36855	1.11873	0.901263	0.836675	1.35723	1.11097	0.915746	0.836259	0.896775	0.504441		0.0514408	0.889159	0.447624	0.129422	0.0531539	1.41347	2.23099	2.23299	2.05899	1.98898	1.96696	1.96494	2.37601	2.39301	2.402	2.40197	2.14798	2.14197
7.1525	7.20837	7.16255	7.10966	7.13874	7.1477	7.1803	7.19625	7.31102	7.37793	7.18247	7.31489		7.28571	7.19241	7.17478		7.25141	7.16637	0.897286	1.6279	1.36973	1.12347	0.901951	0.837854	1.36142	1.11438	0.927374	0.85114	0.898073	0.494799		0.049131	0.893827	0.456165		0.0441211	1.41804	2.22903	2.23004	2.05703	1.98407	1.95713	1.9502	2.37896	2.39497	2.40101	2.39411	2.14405	2.13411
7.25025	7.29822	7.25725	7.1862	7.21323	7.21919	7.28221	7.30726	7.44527	7.53031	7.27525	7.45535	7.49962	7.61166	7.29323		7.17887	7.32867	7.26121	0.892312	1.62108	1.35973	1.1251	0.901871	0.834318	1.35636	1.11725	0.946185	0.872202	0.889256	0.485829	0.106655	0.052281	0.892202		0.0503367	0.0555358	1.40809	2.22699	2.225	2.057	1.97998	1.93498	1.93295	2.37599	2.39602	2.39197	2.36995	2.14499	2.12605
7.30032	7.3424	7.30634	7.22547	7.25938	7.2565	7.32344	7.3593	7.49828	7.59217	7.32532	7.52506	7.62234	7.74224	7.33938		7.15236	7.26289	7.30244	0.880894	1.61228	1.35142	1.1162	0.892171	0.828015	1.35369	1.12021	0.949189	0.87663	0.882531	0.463936	0.121381	0.0741745	0.876729		0.071376	0.0409075	1.40137	2.22404	2.22401	2.05799	1.97605	1.93007	1.92313	2.37403	2.40093	2.38509	2.35915	2.14204	2.13685
7.34784	7.39283	7.35384	7.27882	7.30285	7.30783	7.38479	7.41481	7.5578	7.65578	7.36387	7.57882	7.72067	7.8596	7.39182		7.21478	7.34472	7.35781	0.875538	1.6022	1.33857	1.10553	0.880061	0.812234	1.33931	1.11493	0.94638	0.876959	0.873032	0.46947	0.112162	0.104657	0.876111		0.16498	0.128788	1.38906	2.21802	2.21702	2.05501	1.976	1.92502	1.91702	2.36304	2.39602	2.38201	2.34804	2.13602	2.13999
7.40226	7.44424	7.40625	7.33327	7.35426	7.35526	7.43126	7.46925	7.61719	7.71021	7.42624	7.62531	7.80706	7.92812	7.44824	7.24927	7.15135	7.25246	7.40823	0.856306	1.59388	1.32761	1.09221	0.870735	0.80398	1.33197	1.09932	0.933191	0.868019	0.862621	0.482605	0.135458	0.117055	0.848221	0.48256	0.0817182	0.0358859	1.37964	2.21399	2.21398	2.05496	1.97101	1.926	1.919	2.36496	2.39096	2.37899	2.34399	2.13199	2.142
7.44694	7.50397	7.46143	7.38996	7.40693	7.40642	7.49042	7.52493	7.66138	7.75044	7.47044	7.66995	7.81884	7.94877	7.48847	7.49383	7.52902	7.66685	7.46297	0.852314	1.57165	1.31701	1.07031	0.848868	0.788103	1.31384	1.08126	0.904559	0.851382	0.855605	0.487099	0.137049	0.106649	0.847837	0.437653	0.15121	0.106515	1.35851	2.2125	2.20549	2.04751	1.975	1.93094	1.91752	2.35546	2.38753	2.38093	2.34252	2.13202	2.13653
7.50016	7.55617	7.51318	7.44763	7.46316	7.46117	7.54019	7.57818	7.70179	7.78925	7.52169	7.73409	7.83595	7.94754	7.54266	7.53376	7.53648	7.67597	7.51667	0.852524	1.56557	1.31683	1.0689	0.837846	0.781586	1.31022	1.07913	0.898149	0.841435	0.856431	0.465734	0.134488	0.114991	0.847416	0.470625	0.15969	0.114788	1.35676	2.21101	2.19954	2.04005	1.97549	1.92705	1.92048	2.34359	2.38502	2.37058	2.34399	2.1335	2.13548
7.5612	7.6022	7.5662	7.51071	7.53024	7.52776	7.59419	7.61718	7.74662	7.82607	7.5847	7.77914	7.86054	7.97402	7.6022	7.59523	7.56248	7.69474	7.5662	0.851735	1.56604	1.31729	1.05895	0.84511	0.778741	1.30811	1.06673	0.886699	0.827132	0.85509	0.510127	0.154016	0.08193	0.847164	0.442635	0.174975	0.126366	1.35841	2.208	2.19498	2.03547	1.97299	1.93351	1.92552	2.33997	2.37748	2.368	2.34351	2.127	2.11651
7.61397	7.65584	7.62051	7.56652	7.59302	7.59551	7.642	7.66643	7.7785	7.84296	7.63848	7.81692	7.86845	7.97996	7.65394	7.48805	7.87863	8.01172	7.61847	0.854425	1.57575	1.31862	1.06908	0.846944	0.782273	1.31042	1.07086	0.880879	0.813462	0.856541	0.507706	0.145316	0.0759186	0.850994	0.465842	0.128517	0.0637991	1.36442	2.205	2.18851	2.02655	1.96896	1.93746	1.93001	2.33302	2.36951	2.36846	2.34652	2.12599	2.12205
7.66637	7.69357	7.67791	7.63149	7.66669	7.67414	7.69884	7.70642	7.80713	7.85862	7.6918	7.83874	7.87409	7.97952	7.70394	7.59711	7.85061	7.7443	7.66883	0.85557	1.58161	1.32221	1.06834	0.847681	0.786596	1.31698	1.06479	0.864305	0.803904	0.857399	0.511733	0.148611	0.0725193	0.85232	0.489623	0.183613	0.155934	1.36949	2.20247	2.18499	2.02798	1.96253	1.93559	1.93659	2.32299	2.36743	2.36499	2.35205	2.12346	2.11849
7.71067	7.75017	7.72916	7.69421	7.74525	7.75327	7.74314	7.74562	7.82809	7.87256	7.73268	7.86505	7.88251	7.98049	7.75316	7.77913		7.83106	7.71368	0.855007	1.58539	1.32459	1.07273	0.846915	0.791739	1.32208	1.05626	0.849689	0.797503	0.856696	0.503527	0.13942	0.0664028	0.852006	0.496389		0.12251	1.37491	2.2005	2.183	2.02499	1.96149	1.9415	1.94399	2.3205	2.36551	2.36501	2.3585	2.12101	2.11902
7.75945	7.79749	7.77354	7.7545	7.81695	7.82944	7.78599	7.77648	7.85847	7.89097	7.78541	7.8825	7.886	7.97848	7.79751	7.82586		7.84052	7.76546	0.861996	1.59741	1.33652	1.0957	0.868839	0.803511	1.33527	1.05894	0.84314	0.79111	0.862543	0.500165	0.140924	0.0655759	0.859584	0.489881		0.106551	1.38814	2.20046	2.18199	2.02303	1.95951	1.94298	1.9445	2.31899	2.36947	2.36801	2.35902	2.12345	2.12357
7.80421	7.84617	7.83112	7.82007	7.89253	7.90851	7.83173	7.81325	7.88686	7.90493	7.82723	7.89991	7.88948	7.97552	7.84519	7.88606		7.78434	7.81022	0.866015	1.60595	1.344	1.10348	0.8854	0.818001	1.33776	1.0762	0.839787	0.792254	0.86495	0.500567	0.146496	0.065677	0.865281	0.488999		0.120126	1.39588	2.204	2.1825	2.02697	1.9595	1.94002	1.94004	2.31352	2.36951	2.37446	2.36547	2.1255	2.14736
7.84466	7.89266	7.87618	7.8847	7.96723	7.99377	7.87816	7.84614	7.90811	7.93408	7.87565	7.92458	7.88951	7.97499	7.88066	7.95423	7.75024	7.89419	7.85516	0.869593	1.61305	1.35103	1.10808	0.896719	0.834645	1.34458	1.08429	0.859721	0.816742	0.865807	0.484873	0.145204	0.0656916	0.871044	0.500799	0.13947	0.0967439	1.40623	2.20848	2.18501	2.025	1.96199	1.94751	1.93752	2.31098	2.38201	2.38804	2.38306	2.12748	2.164
7.89143	7.942	7.92851	7.94295	8.03455	8.07347	7.92493	7.87293	7.92848	7.94854	7.91948	7.94534	7.88725	7.97055	7.9289	8.02291	7.84526	7.94612	7.90251	0.876975	1.62034	1.35442	1.12765	0.920577	0.856435	1.34848	1.11041	0.890248	0.823266	0.870715	0.46198	0.142934	0.0549534	0.880716	0.511678	0.135221	0.053707	1.41256	2.20255	2.18699	2.02551	1.95853	1.95048	1.94201	2.30606	2.37349	2.39646	2.39347	2.12256	2.1642
7.92185	7.99167	7.97924	7.99773	8.10813	8.14963	7.94274	7.89789	7.94584	7.97487	7.95331	7.94749	7.90686	8.01934	7.95537	8.08073	7.94427	8.06257	7.94864	0.877799	1.60334	1.35758	1.13605	0.940063	0.871571	1.35759	1.12113	0.885001	0.83135	0.873139	0.481375	0.126044	0.0744479	0.880505	0.52195	0.121233	0.0802523	1.39771	2.19951	2.177	2.02699	1.9565	1.95001	1.94897	2.32598	2.37549	2.39898	2.40595	2.12	2.11924
7.96409	8.03711	8.02711	8.04016	8.16019	8.22019	7.98811	7.93709	7.97607	7.99408	8.00508	7.94107	7.91001	8.01797	7.99611	8.13114	8.05934	8.13842	8.0011	0.891167	1.6083	1.35882	1.13777	0.946692	0.88331	1.36273	1.09895	0.876455	0.802154	0.888105	0.475052	0.138836	0.0577009	0.89262	0.494595	0.128316	0.0474012	1.40119	2.18901	2.178	2.02	1.95999	1.96	1.94902	2.32401	2.37298	2.40799	2.40901	2.117	2.115
8.00064	8.07969	8.06775	8.10068	8.23385	8.29387	8.02874	7.97044	8.00447	8.02442	8.03759	7.96941	7.91304	8.00595	8.03664	8.18666	8.18868	8.30089	8.04068	0.889758	1.6109	1.36069	1.14611	0.962639	0.898751	1.35849	1.11813	0.870768	0.799879	0.885845	0.491443	0.141081	0.0618626	0.892174	0.511602	0.168265	0.0667578	1.39597	2.19202	2.17901	2.02006	1.95698	1.95895	1.95807	2.32902	2.36704	2.40612	2.41404	2.11805	2.11405
8.05151	8.13447	8.12743	8.15448	8.30135	8.36333	8.08744	8.00566	8.04164	8.05768	8.08455	8.00169	7.91597	8.00204	8.08751	8.23949	8.32271	8.45155	8.09448	0.868059	1.58949	1.33978	1.13382	0.96576	0.909219	1.33328	1.11094	0.870602	0.794254	0.866328	0.518757	0.143576	0.0636627	0.868577	0.499021	0.147153	0.064987	1.38504	2.19398	2.17999	2.02495	1.95502	1.95504	1.96394	2.33098	2.36997	2.41591	2.41697	2.12196	2.11796
8.09213	8.18514	8.16314	8.19415	8.37211	8.43615	8.12911	8.0621	8.06516	8.0881	8.13014	8.02006	7.91904	8.00499	8.11715	8.30014	8.4453	8.59426	8.13514	0.867118	1.58589	1.34355	1.13773	0.971475	0.915047	1.33456	1.10561	0.864851	0.787617	0.864783	0.499318	0.147748	0.0641122	0.868155	0.47764	0.145324	0.0846582	1.37992	2.19598	2.18202	2.025	1.95704	1.95501	1.97101	2.32802	2.37301	2.41601	2.42301	2.12198	2.11899
8.14172	8.23656	8.21575	8.24866	8.41275	8.49073	8.16962	8.09776	8.12243	8.12459	8.18076	8.04345	7.93304	8.00204	8.17072	8.35281	8.55367	8.68869	8.18765	0.855492	1.57669	1.33605	1.12399	0.973289	0.917344	1.32545	1.10098	0.858	0.786211	0.854803	0.491283	0.154126	0.0649062	0.855183	0.466943	0.139775	0.0843664	1.3681	2.18809	2.18804	2.02406	1.97193	1.96007	1.97504	2.33406	2.37507	2.419	2.42599	2.11411	2.11601
8.19958	8.28167	8.27556	8.30161	8.47256	8.54957	8.21964	8.15856	8.15675	8.17166	8.24156	8.07974	7.93598	8.00498	8.22858	8.41753	8.60761	8.7436	8.23962	0.845205	1.56821	1.31293	1.10676	0.968435	0.912059	1.31775	1.0685	0.861177	0.771835	0.843006	0.485919	0.152998	0.0637981	0.846603	0.468806	0.156985	0.112912	1.35889	2.19495	2.19098	2.02896	1.96604	1.96596	1.97798	2.33896	2.38096	2.419	2.42501	2.12294	2.11699
8.25617	8.33912	8.31817	8.35112	8.50512	8.5931	8.2761	8.21113	8.21218	8.21615	8.28719	8.15411	7.94908	8.00803	8.28815	8.47215	8.61404	8.75704	8.29315	0.842601	1.56035	1.3159	1.11227	0.954499	0.903677	1.31025	1.05538	0.823296	0.750019	0.84167	0.521556	0.160203	0.0667126	0.842833	0.477275	0.155907	0.0939678	1.35251	2.196	2.19501	2.03103	1.96504	1.96701	1.97901	2.34005	2.38203	2.43097	2.433	2.12001	2.10799
8.31973	8.38366	8.38263	8.39763	8.55138	8.6323	8.31488	8.26087	8.27971	8.27377	8.35873	8.19592	7.98139	8.02043	8.34776	8.52857	8.62832	8.77125	8.35164	0.839283	1.56007	1.30917	1.10508	0.950051	0.886986	1.30476	1.05955	0.806751	0.742172	0.837753	0.493216	0.161164	0.0676945	0.840091	0.475538	0.151075	0.0853805	1.35358	2.19709	2.19901	2.04306	1.97903	1.97006	1.981	2.36004	2.3921	2.42101	2.43394	2.12304	2.10599
8.37646	8.43451	8.43153	8.44653	8.58072	8.65577	8.38334	8.32835	8.33447	8.33343	8.41546	8.26731	8.01171	8.05368	8.40644	8.57258	8.65277	8.79081	8.40152	0.842588	1.56042	1.31296	1.11026	0.939313	0.871954	1.30812	1.03807	0.813842	0.752402	0.841088	0.48593	0.158406	0.065719	0.843289	0.48701	0.146821	0.0730186	1.35548	2.20393	2.19999	2.04795	1.98098	1.97495	1.981	2.36297	2.39992	2.42199	2.42905	2.12597	2.10501
8.43916	8.48914	8.48615	8.49913	8.61309	8.67902	8.45013	8.39217	8.4062	8.4062	8.47616	8.35824	8.08221	8.2222	8.46916	8.61111	8.65903	8.79101	8.45713	0.844004	1.56914	1.3161	1.10439	0.918766	0.854188	1.3047	1.06176	0.800185	0.745687	0.842445	0.486174	0.176038	0.132501	0.844733	0.504786	0.147135	0.0668501	1.36157	2.19901	2.20501	2.053	1.98302	1.97601	1.97698	2.35003	2.391	2.43598	2.425	2.12201	2.10201
8.49667	8.53963	8.53947	8.54732	8.64516	8.68811	8.49671	8.45575	8.478	8.48006	8.53463	8.44417	8.15917	8.29613	8.52567	8.6511	8.67111	8.79405	8.50365	0.852835	1.57736	1.31929	1.10201	0.902982	0.842658	1.31871	1.07649	0.806059	0.748466	0.851548	0.480563	0.175248	0.132929	0.85308	0.499543	0.148846	0.0631883	1.36588	2.20306	2.20707	2.05399	1.98907	1.97995	1.97096	2.36005	2.39016	2.42784	2.4239	2.12506	2.104
8.54961	8.58963	8.57673	8.57281	8.65791	8.69694	8.55259	8.51457	8.55642	8.56339	8.58463	8.53632	8.25132	8.38534	8.57861	8.65894	8.67994	8.79797	8.55463	0.859511	1.5805	1.3268	1.10284	0.899188	0.830638	1.32359	1.08036	0.83596	0.756858	0.860048	0.484719	0.175905	0.134389	0.857785	0.482426	0.134347	0.0567473	1.37086	2.20796	2.21296	2.05301	1.99496	1.97603	1.96802	2.36397	2.40291	2.41509	2.41606	2.12996	2.104
8.5951	8.63814	8.63008	8.61506	8.67805	8.69803	8.60113	8.58017	8.6392	8.65223	8.63111	8.6212	8.34226	8.3473	8.6281	8.67106	8.68	8.79499	8.60411	0.870467	1.59712	1.34151	1.10883	0.895799	0.824535	1.33196	1.06406	0.854137	0.780715	0.872261	0.485233	0.166302	0.0731777	0.867212	0.478654	0.134091	0.0576632	1.38251	2.20801	2.21201	2.05498	1.99599	1.97399	1.97102	2.36302	2.401	2.41099	2.40798	2.131	2.10602
8.63456	8.69166	8.66049	8.63935	8.69534	8.71132	8.64972	8.64373	8.71586	8.73803	8.67346	8.69783	8.44162	8.46353	8.66464	8.69419	8.68091	8.79095	8.64759	0.880516	1.60329	1.35066	1.11105	0.891699	0.830055	1.34191	1.09395	0.864615	0.790386	0.884058	0.478867	0.140454	0.053577	0.875377	0.480008	0.142015	0.058802	1.39088	2.20996	2.21401	2.04902	1.99302	1.97195	1.9779	2.36995	2.4	2.40589	2.4	2.13194	2.1141
8.67858	8.74351	8.69864	8.66674	8.72175	8.73676	8.70646	8.70145	8.78336	8.81923	8.70966	8.76338	8.56879	8.66211	8.71452	8.70886	8.67407	8.78704	8.69356	0.886483	1.60248	1.35711	1.11817	0.890868	0.834369	1.34506	1.09639	0.889354	0.814441	0.888617	0.481	0.122729	0.0564823	0.882205	0.473601	0.136096	0.0550359	1.39837	2.20703	2.21499	2.05098	1.99498	1.96804	1.97007	2.36604	2.4	2.39708	2.4	2.12705	2.12193
8.7182	8.78618	8.75211	8.69914	8.74811	8.76312	8.76118	8.76022	8.86326	8.90831	8.74919	8.83933		8.77846	8.7582	8.73404	8.69317	8.78229	8.74817	0.890498	1.61369	1.366	1.12153	0.893773	0.836401	1.34781	1.10026	0.904021	0.82532	0.891852	0.488094		0.0656357	0.887422	0.47842	0.144835	0.0572579	1.40182	2.209	2.21398	2.045	1.98499	1.96295	1.95396	2.361	2.398	2.39399	2.39398	2.13	2.11695
8.76845	8.83058	8.77965	8.73345	8.77635	8.79235	8.80661	8.8166	8.92899	8.987	8.79645	8.92293	8.82259	8.89482	8.80749	8.74518		8.85424	8.79144	0.892366	1.61532	1.36819	1.11976	0.894607	0.83422	1.35129	1.10716	0.916802	0.845311	0.894793	0.501743	0.137932	0.0595032	0.88787	0.448863		0.0501537	1.39768	2.20908	2.21001	2.04397	1.98189	1.94989	1.94489	2.36103	2.39799	2.39195	2.38786	2.13004	2.1049
8.80375	8.87567	8.83063	8.76875	8.8038	8.8198	8.85465	8.86366	9.00644	9.06543	8.83175	8.99548	8.9471	9.03697	8.84572	8.7589		8.87287	8.82575	0.891248	1.60801	1.36396	1.11082	0.896725	0.831887	1.34781	1.10769	0.927145	0.861037	0.892645	0.514508	0.12405	0.052719	0.88785	0.470206		0.117633	1.39695	2.21496	2.21099	2.04201	1.97306	1.94106	1.93606	2.36299	2.39701	2.38803	2.37708	2.13298	2.09706
8.85619	8.92719	8.86621	8.80721	8.83413	8.84714	8.90119	8.92223	9.05528	9.12729	8.88019	9.04919	9.09444	9.2195	8.89821	8.77525		8.8912	8.87617	0.88203	1.59677	1.35766	1.10738	0.892056	0.82295	1.34483	1.11146	0.941272	0.868813	0.881862	0.571772	0.141947	0.0617869	0.880348	0.47572		0.136379	1.3859	2.21298	2.20898	2.04499	1.97199	1.936	1.93198	2.35602	2.394	2.38796	2.37096	2.13297	2.09097
8.90654	8.97764	8.92154	8.86147	8.86958	8.88347	8.95157	8.98169	9.12954	9.20474	8.93154	9.09982	9.21095	9.35111	8.95254	8.84076		8.94374	8.92161	0.871459	1.58422	1.34247	1.09409	0.885659	0.812263	1.33126	1.11165	0.934035	0.866893	0.874558	0.563124	0.146497	0.0823491	0.86673	0.535914		0.193873	1.37459	2.20796	2.20398	2.04196	1.96899	1.93594	1.92699	2.36204	2.39305	2.37699	2.36091	2.12396	2.08258
8.94962	9.02855	8.96462	8.89867	8.91559	8.92067	8.9966	9.03651	9.17262	9.26348	8.97462	9.16542	9.28633	9.43922	8.99562	8.90146			8.97057	0.868962	1.57254	1.33433	1.08223	0.872863	0.79979	1.31544	1.10374	0.936022	0.864759	0.868028	0.459963	0.159763	0.124477	0.868306	0.564111			1.36566	2.20503	2.20202	2.03903	1.96801	1.93104	1.92601	2.36497	2.39697	2.37601	2.35406	2.12103	2.12859
9.00616	9.07115	9.01615	8.95216	8.96216	8.96214	9.05214	9.08713	9.23409	9.32212	9.03116	9.22018	9.34416	9.49415	9.04916	8.93715		8.95599	9.02314	0.854746	1.56427	1.32479	1.07647	0.868729	0.796402	1.30536	1.09451	0.922808	0.853962	0.857859	0.458571	0.160563	0.118606	0.850353	0.549451		0.147637	1.35269	2.20599	2.20298	2.03799	1.97299	1.935	1.92401	2.35201	2.38798	2.36999	2.34999	2.12099	2.13302
9.06071	9.12469	9.06769	9.00772	9.01774	9.01175	9.10266	9.13359	9.26562	9.36335	9.08571	9.28466	9.39816	9.54512	9.10366	8.99084		8.95429	9.07265	0.853294	1.56345	1.31768	1.07312	0.854352	0.786647	1.30689	1.08797	0.918514	0.847481	0.853987	0.427916	0.126996	0.0755878	0.851342	0.556631		0.174431	1.35049	2.20305	2.19698	2.03296	1.96995	1.935	1.92702	2.35393	2.38094	2.36694	2.34802	2.11805	2.14102
9.11659	9.17861	9.12161	9.06459	9.07558	9.07057	9.15462	9.17966	9.31464	9.3908	9.14159	9.33662	9.41091	9.55493	9.15562	9.05652		8.97684	9.12363	0.848862	1.55719	1.31485	1.06276	0.844333	0.780118	1.29548	1.07546	0.905485	0.83653	0.849036	0.431534	0.119584	0.062843	0.847538	0.544111		0.181618	1.34799	2.20697	2.19501	2.03002	1.96603	1.935	1.92899	2.34804	2.37604	2.36204	2.34999	2.12197	2.14299
9.17212	9.22912	9.17214	9.12115	9.13816	9.13518	9.20612	9.22114	9.34009	9.41404	9.20011	9.37907	9.42102	9.55799	9.21512	9.14018		9.04514	9.17613	0.85287	1.5607	1.31497	1.06809	0.858858	0.780808	1.30227	1.07098	0.892072	0.822618	0.852433	0.43339	0.117099	0.0578232	0.851997	0.537716		0.179793	1.35129	2.20699	2.18999	2.02499	1.96999	1.93301	1.93401	2.343	2.36999	2.36498	2.35699	2.118	2.13294
9.22061	9.27762	9.22765	9.17977	9.20294	9.20596	9.25447	9.27542	9.37619	9.43123	9.24564	9.40514	9.4301	9.553	9.26261	9.21001		9.10163	9.22763	0.852851	1.57233	1.31785	1.07078	0.854351	0.78423	1.30943	1.06659	0.877147	0.80991	0.853542	0.472563	0.14008	0.0550408	0.850818	0.527901		0.173183	1.35552	2.2029	2.18594	2.02193	1.96599	1.93801	1.93705	2.34299	2.36795	2.35802	2.355	2.11789	2.111
9.26855	9.32654	9.27951	9.24043	9.2773	9.28228	9.29165	9.30869	9.39086	9.44982	9.29652	9.4159	9.43793	9.553	9.31055	9.29024		9.15153	9.27753	0.856902	1.57573	1.32214	1.07623	0.858362	0.791333	1.31815	1.06958	0.872187	0.798795	0.859266	0.471223	0.136157	0.0471843	0.853049	0.498706		0.166295	1.36356	2.19507	2.18105	2.01606	1.96501	1.93899	1.94096	2.34201	2.36404	2.35998	2.355	2.10908	2.111
9.31313	9.37513	9.32912	9.30215	9.34918	9.36019	9.34308	9.34708	9.41708	9.46003	9.34113	9.44004	9.442	9.553	9.3591	9.37512		9.24515	9.32313	0.859752	1.58469	1.33088	1.08643	0.860006	0.795517	1.32018	1.07185	0.86686	0.792127	0.85998	0.486873	0.134621	0.0463788	0.858092	0.478664		0.134927	1.37143	2.19202	2.18	2.015	1.96	1.94201	1.94602	2.34001	2.36601	2.36601	2.363	2.10602	2.1111
9.3606	9.42166	9.37469	9.3578	9.41699	9.42899	9.37174	9.37649	9.44629	9.47035	9.3886	9.45535	9.44204	9.553	9.39564	9.41888		9.30013	9.37163	0.871548	1.59569	1.33652	1.09765	0.865841	0.805573	1.33171	1.07748	0.859608	0.791126	0.870773	0.509174	0.135115	0.0459293	0.869932	0.497919		0.132332	1.38406	2.19906	2.17996	2.01504	1.96104	1.94608	1.95304	2.34201	2.36804	2.3711	2.3632	2.11306	2.14634
9.40384	9.469	9.42394	9.41516	9.48843	9.50071	9.4248	9.41151	9.46755	9.49545	9.43196	9.4801	9.44496	9.553	9.44182	9.48245	9.25747	9.31241	9.41688	0.879252	1.60395	1.34849	1.10805	0.878538	0.827246	1.34941	1.08125	0.863791	0.795865	0.874583	0.464604	0.135327	0.0458745	0.882201	0.48342	0.124848	0.0347263	1.39234	2.20296	2.17706	2.01806	1.96408	1.952	1.95582	2.34288	2.37106	2.37818	2.37735	2.11706	2.1699
9.44411	9.5171	9.46913	9.47115	9.55716	9.58321	9.46312	9.43607	9.49406	9.51706	9.47812	9.48503	9.44303	9.55299	9.48111	9.55218	9.37627	9.47622	9.45913	0.885128	1.6117	1.35417	1.12945	0.909679	0.842486	1.3535	1.08644	0.869119	0.800444	0.879093	0.441739	0.128447	0.0456125	0.888524	0.500747	0.113688	0.0393643	1.39972	2.20099	2.18	2.02101	1.96799	1.95202	1.94701	2.337	2.37401	2.38703	2.39403	2.11999	2.16495
9.48746	9.55662	9.52056	9.52672	9.61982	9.66193	9.50852	9.46342	9.51534	9.54135	9.52242	9.49729	9.45507	9.55111	9.52241	9.6197	9.47929	9.55919	9.50744	0.891961	1.61557	1.36419	1.13964	0.924819	0.860069	1.35852	1.09142	0.87636	0.809486	0.887715	0.445876	0.120038	0.0465875	0.893764	0.518567	0.116797	0.0448998	1.40945	2.19607	2.17906	2.02601	1.96495	1.96101	1.95206	2.33701	2.37609	2.39811	2.40411	2.11709	2.14668
9.52365	9.60552	9.56457	9.58345	9.68437	9.73528	9.5496	9.49668	9.54174	9.56873	9.55568	9.51978	9.46094	9.55991	9.55469	9.67447	9.58101	9.65308	9.54167	0.892792	1.61836	1.36221	1.14445	0.945993	0.872548	1.36483	1.10218	0.874756	0.81154	0.888859	0.490336	0.138777	0.0479665	0.894047	0.51758	0.129932	0.0535259	1.41004	2.20194	2.18395	2.02699	1.96104	1.96199	1.95695	2.33799	2.38293	2.40691	2.41291	2.12393	2.12125
9.5701	9.65013	9.61913	9.63514	9.74721	9.81321	9.58815	9.52811	9.57309	9.59709	9.60111	9.52905	9.46101	9.55999	9.60708	9.73515	9.72338	9.85533	9.59313	0.890209	1.61669	1.35759	1.14979	0.965598	0.88885	1.36672	1.1	0.881259	0.807085	0.885142	0.50018	0.13928	0.0483037	0.892627	0.524768	0.136398	0.0984286	1.40762	2.203	2.18101	2.03099	1.95601	1.957	1.95801	2.337	2.38403	2.41502	2.42502	2.124	2.118
9.60462	9.69463	9.66364	9.68468	9.8198	9.88886	9.64063	9.56661	9.60635	9.62739	9.63962	9.54727	9.46504	9.55599	9.63566	9.78776	9.85856	9.9737	9.63763	0.882764	1.61334	1.35285	1.14759	0.968618	0.895885	1.36354	1.10492	0.873909	0.801829	0.878839	0.510705	0.142802	0.0496277	0.884376	0.51685	0.135777	0.0562579	1.40436	2.20295	2.18603	2.02804	1.95901	1.95612	1.96305	2.33599	2.39308	2.42212	2.4331	2.12295	2.11901
9.65286	9.74394	9.71394	9.73815	9.88225	9.95619	9.68951	9.61396	9.63392	9.65764	9.68786	9.56864	9.468	9.55498	9.68678	9.84707	9.98019	10.106	9.68688	0.866879	1.60254	1.34185	1.13747	0.97455	0.901646	1.34755	1.1	0.872192	0.794687	0.865622	0.516343	0.144551	0.0510413	0.866313	0.495196	0.13493	0.0747896	1.39264	2.19902	2.188	2.03106	1.96002	1.96484	1.96714	2.33527	2.39906	2.43123	2.44116	2.11902	2.11996
9.69414	9.78914	9.75915	9.79312	9.94216	10.0132	9.71416	9.66017	9.67812	9.68812	9.72915	9.5991	9.46803	9.554	9.72412	9.89819	10.0851	10.2011	9.72916	0.861528	1.59409	1.33257	1.1294	0.972152	0.902384	1.34638	1.09084	0.867049	0.787849	0.860452	0.510703	0.146027	0.0539741	0.860675	0.486873	0.141649	0.0895995	1.38271	2.2	2.18802	2.03401	1.96101	1.95702	1.97401	2.34802	2.402	2.44202	2.44903	2.12001	2.118
9.74078	9.83666	9.80863	9.8327	9.99662	10.0706	9.7686	9.71561	9.71872	9.72958	9.77873	9.63173	9.47916	9.55402	9.76584	9.96072	10.1222	10.2404	9.78258	0.850874	1.58662	1.3252	1.12186	0.966181	0.896989	1.33499	1.07629	0.866384	0.780839	0.851211	0.501922	0.148263	0.055365	0.849227	0.48108	0.151205	0.0925895	1.37454	2.20002	2.19506	2.03607	1.963	1.96504	1.97802	2.35612	2.40311	2.44707	2.45807	2.12299	2.11899
9.80241	9.88851	9.85853	9.88748	10.0455	10.1195	9.81555	9.76354	9.77546	9.77556	9.83645	9.68945	9.49188	9.55598	9.83237	10.0175	10.1369	10.2687	9.82856	0.844907	1.58416	1.31724	1.11595	0.955234	0.890601	1.32759	1.06663	0.852552	0.776006	0.844959	0.507616	0.148488	0.0581237	0.843455	0.467697	0.146871	0.0823178	1.37091	2.20198	2.19995	2.04194	1.963	1.96797	1.97998	2.36591	2.41192	2.45294	2.46394	2.12201	2.11801
9.86217	9.93715	9.91315	9.93512	10.0751	10.1621	9.86915	9.81617	9.83217	9.82919	9.90016	9.7472	9.51515	9.56207	9.89316	10.0592	10.16	10.285	9.88316	0.841597	1.58001	1.31301	1.11077	0.944357	0.881809	1.32298	1.06851	0.852625	0.774853	0.842467	0.508276	0.154887	0.0606146	0.839397	0.475629	0.143059	0.0682676	1.36783	2.20102	2.20601	2.04703	1.97001	1.97301	1.976	2.36802	2.41301	2.45401	2.46798	2.12102	2.111
9.92075	9.99066	9.96466	9.97853	10.1083	10.1903	9.92069	9.87677	9.89277	9.89477	9.9557	9.81807	9.56877	9.58828	9.95075	10.1124	10.1714	10.2912	9.93766	0.844213	1.58525	1.31344	1.11267	0.939634	0.870805	1.33012	1.06921	0.857651	0.7758	0.845053	0.496538	0.15393	0.0699639	0.841931	0.482245	0.145739	0.0672663	1.37174	2.20809	2.20812	2.05607	1.97412	1.97699	1.97501	2.37407	2.41599	2.45599	2.46199	2.12707	2.11095
9.97904	10.042	10.0159	10.0197	10.1328	10.2112	9.97425	9.9362	9.95239	9.95445	10.0101	9.9009	9.62855	9.76251	10.0091	10.1418	10.2041	10.304	9.989	0.849059	1.5898	1.31937	1.11112	0.927676	0.860419	1.33333	1.07565	0.845506	0.779588	0.848314	0.49581	0.170416	0.132287	0.848124	0.48803	0.124472	0.0555855	1.3764	2.21518	2.21704	2.061	1.98306	1.97596	1.97594	2.3789	2.41498	2.45486	2.46086	2.13208	2.10692
10.0291	10.0901	10.0601	10.0551	10.1691	10.221	10.0342	9.99416	10.0192	10.0242	10.0631	9.9922	9.70317		10.0621	10.181	10.207	10.304	10.0371	0.850488	1.59376	1.3247	1.11054	0.921216	0.852206	1.33399	1.07749	0.843397	0.77757	0.849465	0.505389	0.19711		0.849759	0.491857	0.127467	0.054888	1.38184	2.22401	2.21901	2.06099	1.98601	1.97399	1.97299	2.37399	2.41401	2.44798	2.45396	2.13602	2.103
10.0756	10.1445	10.0946	10.0884	10.1893	10.2301	10.0936	10.0517	10.0939	10.104	10.1036	10.0659	9.76507	9.75136	10.1136	10.1912	10.207	10.304	10.0846	0.857027	1.59484	1.33194	1.11287	0.908773	0.84345	1.34092	1.07628	0.846093	0.770563	0.855095	0.493836	0.197014	0.0872768	0.856652	0.483193	0.126345	0.0541673	1.38746	2.22709	2.22403	2.05809	1.99	1.97196	1.96997	2.36905	2.41695	2.43891	2.4389	2.14204	2.10203
10.1238	10.1809	10.1418	10.1227	10.2093	10.2371	10.14	10.1101	10.1684	10.1826	10.1497	10.1405	9.8498	9.85958	10.158	10.2095	10.2101	10.302	10.1337	0.86237	1.60088	1.34343	1.11668	0.899609	0.837968	1.34085	1.07641	0.848606	0.779669	0.862633	0.484529	0.175255	0.0761308	0.860035	0.47073	0.124371	0.0539662	1.39579	2.2339	2.22606	2.06488	1.98992	1.96892	1.96804	2.3729	2.41296	2.43194	2.43094	2.145	2.10433
10.1601	10.2261	10.1791	10.1551	10.222	10.241	10.1871	10.1652	10.2332	10.2572	10.1811	10.2112	9.93636	9.98357	10.2041	10.2311	10.214	10.2084	10.1691	0.8691	1.61	1.34916	1.11902	0.895253	0.835492	1.3439	1.0866	0.884772	0.796397	0.870921	0.464012	0.163432	0.0761299	0.864099	0.458734	0.124389	0.0543476	1.40419	2.229	2.22901	2.05902	1.98599	1.965	1.97	2.36799	2.411	2.42898	2.42797	2.14499	2.12
10.1985	10.2655	10.2305	10.1853	10.2363	10.2522	10.2395	10.2216	10.3008	10.332	10.2215	10.285		10.1849	10.2396	10.2553	10.22	10.3493	10.2154	0.87607	1.61762	1.358	1.11817	0.8963	0.839766	1.34711	1.0984	0.899642	0.813346	0.878437	0.485838		0.0620631	0.870809	0.442533	0.120387	0.0847902	1.41322	2.22797	2.23103	2.06504	1.98301	1.96496	1.96995	2.36603	2.41197	2.42196	2.41891	2.13999	2.119
10.2387	10.3037	10.2657	10.2068	10.2559	10.2679	10.2777	10.2716	10.3655	10.4114	10.2587	10.3634		10.2565	10.2837	10.2808	10.217	10.2914	10.2498	0.88309	1.62072	1.36102	1.12274	0.898683	0.841786	1.35663	1.10536	0.912299	0.831023	0.882868	0.491956		0.0693478	0.880093	0.442788	0.117004	0.0488279	1.41794	2.22601	2.23299	2.06798	1.98399	1.96202	1.96603	2.36799	2.41001	2.41902	2.41205	2.13901	2.119
10.2731	10.3461	10.3111	10.2421	10.2751	10.2861	10.3261	10.3222	10.4342	10.4902	10.2931	10.4442		10.3463	10.3211		10.2884	10.3632	10.3001	0.884427	1.61988	1.36488	1.12795	0.904126	0.843134	1.35377	1.11175	0.927484	0.84978	0.883073	0.513461		0.0783935	0.8824		0.0973162	0.0264693	1.42037	2.22199	2.23401	2.068	1.984	1.95599	1.95697	2.37799	2.412	2.41501	2.40197	2.13499	2.11599
10.3206	10.3855	10.3495	10.2694	10.2963	10.3043	10.3707	10.3747	10.4978	10.5649	10.3335	10.5067			10.3686			10.4231	10.3385	0.883176	1.61637	1.36252	1.12902	0.906052	0.84106	1.35286	1.11319	0.935772	0.866857	0.880754	0.550508			0.882176			0.0499293	1.41887	2.218	2.23606	2.06701	1.98295	1.9539	1.94695	2.37385	2.41296	2.41679	2.39285	2.12997	2.11409
[truncated: 64 more columns]
