# Supplementary material for: Kinematic Validation of a Multi-Kinect v2 Instrumented 10-Meter Walkway for Quantitative Gait Assessments
Source: PLoS One. 2015 Oct 13;10(10):e0139913. doi: 10.1371/journal.pone.0139913 (PMC4603795; doi:10.1371/journal.pone.0139913)
Supplement: S1 Data — (ZIP) [file pone.0139913.s001.zip › S1_Data/pp14_trial4.xls]

## Sheet: Sheet1
Kinect(x) SpineBase	Kinect(x) Head	Kinect(x) ShoulderLeft	Kinect(x) ElbowLeft	Kinect(x) WristLeft	Kinect(x) HandLeft	Kinect(x) ShoulderRight	Kinect(x) ElbowRight	Kinect(x) WristRight	Kinect(x) HandRight	Kinect(x) HipLeft	Kinect(x) KneeLeft	Kinect(x) AnkleLeft	Kinect(x) FootLeft	Kinect(x) HipRight	Kinect(x) KneeRight	Kinect(x) AnkleRight	Kinect(x) FootRight	Kinect(x) SpineShoulder	Kinect(y) SpineBase	Kinect(y) Head	Kinect(y) ShoulderLeft	Kinect(y) ElbowLeft	Kinect(y) WristLeft	Kinect(y) HandLeft	Kinect(y) ShoulderRight	Kinect(y) ElbowRight	Kinect(y) WristRight	Kinect(y) HandRight	Kinect(y) HipLeft	Kinect(y) KneeLeft	Kinect(y) AnkleLeft	Kinect(y) FootLeft	Kinect(y) HipRight	Kinect(y) KneeRight	Kinect(y) AnkleRight	Kinect(y) FootRight	Kinect(y) SpineShoulder	Kinect(z) SpineBase	Kinect(z) Head	Kinect(z) ShoulderLeft	Kinect(z) ElbowLeft	Kinect(z) WristLeft	Kinect(z) HandLeft	Kinect(z) ShoulderRight	Kinect(z) ElbowRight	Kinect(z) WristRight	Kinect(z) HandRight	Kinect(z) HipLeft	Kinect(z) KneeLeft
0.096	0.165925	0.150978	0.129	0.203	0.214957	0.165989	0.135989	0.211957	0.213968	0.133	0.100925	0.0189677	0.101	0.138011	0.068	0.00903229	0.089	0.145935	0.880292	1.58438	1.35239	1.12956	0.878202	0.829659	1.34081	1.11111	0.833303	0.793395	0.879832	0.50021	0.139591	0.0522868	0.879391	0.49356	0.160831	0.0630098	1.39252	2.259	2.24399	2.08804	2.046	2.033	2.03598	2.38997	2.42997	2.40998	2.39501	2.181	2.16002
0.096	0.166	0.156998	0.131999	0.203	0.211002	0.168999	0.138999	0.204003	0.211001	0.133	0.113995	0.019	0.110996	0.138	0.0650012	0.00600124	0.0899996	0.153997	0.87999	1.58348	1.35275	1.12899	0.875481	0.823253	1.33817	1.11017	0.860359	0.79274	0.87953	0.510496	0.137741	0.0447131	0.87909	0.49358	0.16048	0.0632799	1.39011	2.259	2.244	2.085	2.045	2.033	2.034	2.389	2.429	2.416	2.396	2.181	2.148
0.0979602	0.178741	0.16092	0.13494	0.203	0.21198	0.1739	0.151741	0.2089	0.21002	0.133	0.11792	0.019	0.111	0.14094	0.065	0.00796015	0.0870598	0.15596	0.879157	1.57972	1.353	1.12863	0.878224	0.822476	1.33879	1.09226	0.826518	0.777911	0.878589	0.509618	0.136799	0.0417992	0.878433	0.493521	0.155276	0.0635348	1.38924	2.2541	2.24008	2.08402	2.04304	2.033	2.03694	2.3841	2.4241	2.4111	2.39306	2.181	2.14702
0.098	0.181969	0.169907	0.137969	0.20201	0.209031	0.183897	0.158928	0.20801	0.20901	0.135969	0.120969	0.019	0.108031	0.143969	0.065	0.00503102	0.087	0.161938	0.877883	1.58042	1.35137	1.12841	0.875153	0.821728	1.33758	1.08583	0.825701	0.77567	0.877303	0.510382	0.13679	0.0475097	0.877223	0.493292	0.157377	0.06258	1.38864	2.254	2.23901	2.08103	2.04201	2.03003	2.03799	2.38004	2.42202	2.40803	2.38904	2.18001	2.14601
0.102997	0.192994	0.182993	0.152992	0.203999	0.211998	0.194994	0.161998	0.211998	0.218995	0.137999	0.121	0.019	0.108999	0.145999	0.0659995	0.005	0.087	0.172994	0.87735	1.57895	1.3491	1.10679	0.876809	0.818372	1.33663	1.08229	0.850936	0.790672	0.87689	0.509171	0.13668	0.0482896	0.87656	0.49297	0.158909	0.06257	1.38824	2.249	2.238	2.076	2.033	2.026	2.02701	2.38	2.421	2.41	2.389	2.175	2.146
0.104955	0.204733	0.185933	0.153	0.205955	0.212	0.203799	0.176666	0.216889	0.220955	0.139955	0.122955	0.019	0.105089	0.151866	0.0738217	0.005	0.087	0.183755	0.877184	1.57921	1.34937	1.1074	0.870611	0.823112	1.33627	1.06935	0.832598	0.784315	0.877037	0.51006	0.137042	0.0496881	0.875993	0.49734	0.159663	0.0632837	1.38648	2.24509	2.23116	2.07502	2.033	2.02111	2.027	2.3712	2.4122	2.40413	2.38509	2.17109	2.14111
0.110938	0.210938	0.198865	0.154979	0.207979	0.213979	0.214886	0.178979	0.223927	0.233865	0.145938	0.123	0.019	0.105	0.156948	0.0809274	0.00895853	0.0830415	0.190927	0.87623	1.57741	1.34887	1.11789	0.869609	0.820212	1.33773	1.07151	0.828706	0.785031	0.876031	0.509674	0.137594	0.0507987	0.875129	0.495619	0.154771	0.0660413	1.38671	2.23906	2.22803	2.07104	2.02904	2.01704	2.02205	2.371	2.40705	2.40202	2.38005	2.16506	2.141
0.113011	0.227042	0.209021	0.164011	0.211011	0.216008	0.22303	0.18203	0.231006	0.234021	0.148011	0.123004	0.019	0.104	0.159011	0.0810247	0.009	0.083	0.20204	0.876459	1.57933	1.34928	1.12418	0.875051	0.812589	1.33921	1.06844	0.846939	0.792949	0.876188	0.508757	0.137559	0.0520889	0.87543	0.493983	0.15085	0.0633991	1.38741	2.23499	2.22298	2.06698	2.022	2.01298	2.01798	2.36399	2.40599	2.403	2.38	2.161	2.14099
0.118889	0.248592	0.219796	0.169889	0.216889	0.219926	0.238703	0.197703	0.233944	0.244796	0.153889	0.124963	0.019	0.104	0.164889	0.0937587	0.009	0.083	0.22261	0.875901	1.57321	1.34911	1.12421	0.880899	0.817261	1.33864	1.10276	0.851768	0.787503	0.875267	0.507141	0.137158	0.0515208	0.875351	0.490319	0.150987	0.0629584	1.38327	2.23206	2.21515	2.05915	2.02004	2.00024	2.00917	2.35909	2.40011	2.40202	2.38	2.15904	2.13707
0.127907	0.261866	0.235836	0.184846	0.226897	0.226928	0.259784	0.199979	0.243897	0.250938	0.160928	0.127969	0.0180103	0.101031	0.173907	0.102907	0.0119692	0.083	0.233887	0.877276	1.57145	1.34856	1.10298	0.894134	0.821467	1.34086	1.10681	0.857294	0.791854	0.877398	0.507724	0.138486	0.0549641	0.876013	0.492813	0.149298	0.06199	1.38126	2.22606	2.21005	2.05405	2.01109	1.98911	1.9991	2.35504	2.39604	2.39804	2.37208	2.1491	2.13601
0.132998	0.281993	0.245997	0.192997	0.233998	0.235997	0.270996	0.224992	0.249998	0.261996	0.167998	0.127	0.018	0.101	0.178998	0.122993	0.0159987	0.0839997	0.252994	0.87725	1.57016	1.34869	1.0949	0.885803	0.816482	1.34274	1.08463	0.85597	0.79181	0.8771	0.50739	0.13922	0.05513	0.87626	0.49279	0.14813	0.0627797	1.37948	2.22	2.206	2.05	2.005	1.987	1.993	2.347	2.394	2.396	2.372	2.147	2.133
0.1418	0.294711	0.265556	0.205711	0.250623	0.251645	0.284689	0.227933	0.259778	0.271778	0.1768	0.129933	0.018	0.100022	0.184867	0.164068	0.0277337	0.0898668	0.262778	0.877358	1.5656	1.34779	1.0958	0.880852	0.814485	1.33741	1.0819	0.854797	0.788124	0.876298	0.507703	0.141078	0.0562154	0.877052	0.494912	0.151846	0.0620369	1.3776	2.21707	2.20209	2.04609	2.00011	1.98407	1.98713	2.34602	2.39302	2.39307	2.36907	2.14309	2.13104
0.148927	0.314791	0.285791	0.223812	0.259906	0.269812	0.297864	0.233937	0.272864	0.278927	0.183927	0.13	0.0170105	0.1	0.194895	0.212498	0.0477908	0.114738	0.285759	0.877974	1.56578	1.34521	1.09382	0.879305	0.811402	1.33751	1.08072	0.829566	0.769615	0.876498	0.50962	0.145484	0.0561312	0.878079	0.509209	0.135662	0.0543016	1.37547	2.21502	2.19804	2.04303	1.9901	1.98103	1.9771	2.34105	2.39102	2.38805	2.369	2.14102	2.131
0.155011	0.33702	0.302019	0.238024	0.281024	0.295024	0.312019	0.247011		0.291015	0.193011	0.132999	0.017	0.0999984	0.201009	0.24704	0.0680455	0.137045	0.302011	0.878198	1.55893	1.34523	1.09411	0.880024	0.807333	1.33908	1.07673		0.771793	0.875647	0.50962	0.149659	0.0561818	0.879299	0.519201	0.150399	0.0699785	1.37264	2.212	2.198	2.037	1.98899	1.97699	1.96799	2.34	2.386		2.378	2.137	2.13
0.168739	0.361534	0.325552	0.26744	0.309459	0.32444	0.334571	0.260739		0.308664	0.205758	0.132019	0.017	0.0980373	0.211795	0.295086	0.122956	0.191956	0.315739	0.875668	1.55193	1.34073	1.08962	0.87318	0.798665	1.33614	1.07468		0.77497	0.871685	0.509483	0.148649	0.0583292	0.878113	0.508405	0.136877	0.0561235	1.37056	2.21102	2.19211	2.03209	1.98115	1.97013	1.96113	2.33509	2.38502		2.378	2.13307	2.12706
0.184833	0.38377	0.343812	0.293729	0.337708	0.366562	0.354791	0.273864		0.316917	0.222823	0.136948	0.017	0.0999791	0.227833	0.31975	0.160614	0.248416	0.343708	0.873314	1.55226	1.33506	1.09055	0.872288	0.807594	1.33422	1.07427		0.791961	0.86875	0.510291	0.148373	0.0622689	0.876517	0.509566	0.140954	0.0685858	1.3661	2.20506	2.19398	2.03299	1.97506	1.96703	1.95308	2.33401	2.38005		2.38987	2.13003	2.12898
0.205994	0.414991	0.385988	0.318993	0.391985	0.399991	0.371995	0.294994	0.330995	0.336994	0.247993	0.151996	0.0199992	0.115996	0.245995	0.379983	0.242977	0.310983	0.370992	0.869061	1.54295	1.32796	1.09091	0.866422	0.800262	1.33158	1.05995	0.835585	0.778984	0.862692	0.515029	0.150389	0.0713175	0.873971	0.515468	0.164503	0.0788672	1.36046	2.205	2.19	2.025	1.974	1.962	1.955	2.331	2.38	2.421	2.397	2.129	2.123
0.222642	0.440453	0.406558	0.34739	0.418432	0.445033	0.40039	0.305769	0.333937	0.341895	0.261706	0.165706	0.020979	0.115021	0.265579	0.413285	0.312507	0.390297	0.39939	0.865271	1.53805	1.32536	1.09082	0.872264	0.800289	1.32414	1.05867	0.833123	0.769905	0.859675	0.520365	0.149391	0.0617946	0.869623	0.523586	0.167006	0.0814447	1.35364	2.20206	2.19196	2.025	1.974	1.95906	1.95304	2.33198	2.38	2.42002	2.40973	2.12704	2.12202
0.253719	0.465774	0.439701	0.373765	0.442783	0.486629	0.423792	0.318882	0.35481	0.347946	0.297674	0.191765	0.0239728	0.111036	0.291765	0.462556	0.405167	0.501004	0.414864	0.859869	1.52486	1.31851	1.08584	0.874501	0.798655	1.31489	1.05295	0.848113	0.774922	0.852406	0.530459	0.154741	0.0621152	0.866022	0.527268	0.143882	0.0660313	1.34837	2.21686	2.19398	2.02698	1.97202	1.96495	1.95597	2.33398	2.38595	2.42495	2.41793	2.13889	2.12398
0.284989	0.505985	0.46799	0.42898	0.473989	0.535982	0.456988	0.355986	0.379991	0.371991	0.322991	0.209993	0.031997	0.111	0.323988	0.508983	0.490969	0.584969	0.458984	0.851083	1.52116	1.30565	1.07586	0.811143	0.796541	1.30776	1.04498	0.79541	0.759796	0.845692	0.537967	0.166236	0.0609904	0.855504	0.530019	0.164632	0.0722876	1.34028	2.213	2.194	2.025	1.966	2.00099	1.964	2.337	2.385	2.423	2.422	2.138	2.124
0.319298	0.532459	0.509158	0.453499	0.544557	0.584018	0.488358	0.381479	0.3898	0.388659	0.362198	0.226659	0.0417995	0.10806	0.365158	0.540358	0.568416	0.698675	0.494278	0.842211	1.51537	1.29522	1.06278	0.866644	0.79558	1.29853	1.04019	0.79442	0.757232	0.836302	0.539068	0.172884	0.0595691	0.847435	0.522102	0.160299	0.0843924	1.32986	2.22182	2.1989	2.02402	1.97482	1.9716	1.97184	2.33602	2.3899	2.423	2.43082	2.14486	2.12792
0.354636	0.572584	0.536719	0.494574	0.573709	0.629532	0.518688	0.414657	0.41573	0.416709	0.395657	0.242834	0.0499169	0.108	0.394699	0.585532	0.648179	0.783138	0.524688	0.835043	1.50127	1.28983	1.07148	0.872619	0.799944	1.29124	1.03312	0.793212	0.749798	0.829727	0.538427	0.175949	0.0596785	0.839828	0.533885	0.167959	0.0955653	1.32115	2.22299	2.20197	2.02796	1.97104	1.97199	1.97695	2.33996	2.39198	2.43488	2.43892	2.14698	2.12701
0.409059	0.61604	0.586065	0.544034	0.631028	0.679054	0.568045	0.454056	0.444069	0.451051	0.447063	0.279056	0.0610293	0.108004	0.449059	0.641041	0.709026	0.842025	0.577035	0.823111	1.50173	1.27795	1.05528	0.85995	0.792484	1.27537	1.02019	0.78953	0.74682	0.818312	0.529838	0.180036	0.0615742	0.82759	0.480152	0.163394	0.0913316	1.31589	2.225	2.21201	2.03602	1.97601	1.98001	1.984	2.34701	2.40001	2.44402	2.44401	2.15	2.125
0.448162	0.642434	0.629078	0.566518	0.649602	0.715225	0.59835	0.491204	0.490015	0.485267	0.489099	0.316204	0.0805809	0.110937	0.488162	0.668413	0.726623	0.858644	0.600497	0.82358	1.49505	1.28058	1.06386	0.866411	0.795192	1.27589	1.01731	0.783137	0.73327	0.819387	0.528802	0.190858	0.0710665	0.827463	0.528014	0.165877	0.0924069	1.31114	2.225	2.21592	2.04873	1.98187	1.98392	1.98596	2.35385	2.40783	2.45477	2.45281	2.14902	2.12206
0.505393	0.704339	0.676499	0.620425	0.716286	0.758542	0.656382	0.542457	0.53552	0.535467	0.542435	0.385265	0.12651	0.134744	0.544403	0.716489	0.739861	0.868893	0.667286	0.822423	1.50484	1.28205	1.04174	0.850523	0.791085	1.27364	1.01636	0.787531	0.720811	0.817748	0.531827	0.211124	0.0938468	0.826777	0.527863	0.164169	0.0875229	1.31804	2.22599	2.22985	2.04999	2.00179	1.98895	1.98798	2.36488	2.41097	2.46094	2.46091	2.14801	2.11903
0.552975	0.732985	0.727973	0.65898	0.73599	0.784986	0.706974	0.60097	0.596968	0.590971	0.586977	0.449966	0.194964	0.326899	0.596973	0.752981	0.753993	0.878995	0.698984	0.82172	1.51477	1.29689	1.06129	0.858926	0.788931	1.27545	1.02314	0.788619	0.724298	0.812982	0.532839	0.21122	0.161765	0.830338	0.525321	0.160412	0.0791943	1.3251	2.227	2.238	2.06099	2.01	1.993	1.99	2.373	2.42299	2.464	2.466	2.15	2.117
0.609844	0.787884	0.777004	0.708004	0.777163	0.818323	0.746203	0.658824	0.661685	0.652745	0.647765	0.526446	0.251844	0.387765	0.646004	0.792203	0.765761	0.885861	0.753884	0.838979	1.52588	1.3023	1.06304	0.86039	0.791488	1.29302	1.02359	0.783808	0.733307	0.836933	0.529155	0.223295	0.17409	0.840366	0.493546	0.15796	0.0717904	1.33712	2.22798	2.2429	2.0708	2.01686	1.99888	1.9851	2.39162	2.42692	2.4689	2.46208	2.15294	2.11504
0.662452	0.831547	0.825494	0.751547	0.812631	0.841758	0.795483	0.720357	0.727315	0.724252	0.702431	0.624967	0.339083	0.474093	0.700431	0.81081	0.775895	0.891937	0.799526	0.850353	1.54019	1.3146	1.06949	0.864091	0.795171	1.30703	1.03304	0.795346	0.737062	0.849947	0.531979	0.234721	0.186233	0.849831	0.493227	0.15323	0.0640706	1.35037	2.23097	2.25289	2.07595	2.01898	1.99801	1.98005	2.39992	2.42997	2.46009	2.46101	2.15498	2.10807
0.716983	0.876986	0.861989	0.793987	0.840991	0.863993	0.850983	0.779982	0.793979	0.796978	0.753984	0.69098	0.40398	0.535981	0.755983	0.824996	0.780998	0.892	0.847985	0.858817	1.55191	1.32567	1.09491	0.866579	0.798149	1.31842	1.04822	0.831749	0.750136	0.860957	0.504439	0.212307	0.164567	0.855568	0.491551	0.15415	0.0620006	1.36024	2.233	2.258	2.077	2.026	1.995	1.979	2.402	2.435	2.465	2.464	2.155	2.11
0.766864	0.924909	0.913819	0.835064	0.864465	0.882577	0.897931	0.841597	0.873196	0.882062	0.797998	0.76824	0.495906	0.499824	0.808797	0.8338	0.783933	0.892	0.897864	0.865918	1.56799	1.34052	1.11078	0.873229	0.809091	1.32445	1.05807	0.837489	0.757776	0.867726	0.489999	0.186185	0.0800845	0.862551	0.483181	0.153348	0.059497	1.37387	2.23593	2.26582	2.08287	2.02209	1.99304	1.98291	2.40591	2.44087	2.46207	2.45813	2.16087	2.12075
0.811541	0.968551	0.946666	0.860739	0.895676	0.90576	0.954415	0.903363	0.947238	0.97306	0.845509	0.885779	0.645445	0.664257	0.861457	0.845875	0.784	0.889031	0.940562	0.878826	1.58144	1.35214	1.11584	0.893864	0.824569	1.33688	1.09733	0.879399	0.792505	0.881358	0.532132	0.198425	0.0802678	0.87502	0.478972	0.149847	0.0581932	1.38637	2.23798	2.26501	2.083	2.02299	1.98904	1.97805	2.40402	2.44397	2.45705	2.4481	2.16199	2.12892
0.858991	1.01999	1.00099	0.909991	0.921995	0.934995	1.00699	0.975987	1.03898	1.06198	0.896991	0.954987	0.745982	0.832969	0.900993	0.863997	0.789999	0.859006	0.99599	0.882299	1.5862	1.3592	1.11848	0.8963	0.832918	1.34204	1.09544	0.875211	0.7949	0.884759	0.482599	0.126953	0.0555146	0.878049	0.48091	0.137682	0.0509413	1.39044	2.239	2.268	2.085	2.02	1.983	1.979	2.41	2.443	2.45	2.443	2.165	2.137
0.914946	1.06417	1.05498	0.931593	0.96126	0.966408	1.05804	1.04078	1.11654	1.15426	0.948038	1.06297	0.892244	0.96354	0.95989	0.879704			1.04311	0.884224	1.58729	1.35887	1.11714	0.900736	0.835207	1.34529	1.09959	0.881982	0.806207	0.887803	0.48472	0.133182	0.0464213	0.878884	0.46392			1.39135	2.24783	2.27585	2.08991	2.02	1.97318	1.96722	2.41491	2.44889	2.44411	2.43024	2.17089	2.13504
0.971411	1.11744	1.10152	0.98939	0.992674	0.995695	1.12035	1.10137	1.20705	1.24802	1.00045	1.16098	1.05332	1.12234	1.01641	0.942338		0.933126	1.09644	0.884369	1.57935	1.35484	1.11413	0.899316	0.829313	1.33702	1.10025	0.885939	0.812446	0.885357	0.526338	0.139474	0.0513261	0.881591	0.569604		0.0548999	1.38288	2.25295	2.26709	2.09099	2.01307	1.96904	1.95711	2.41104	2.45692	2.43707	2.41417	2.17496	2.12906
1.02298	1.17498	1.15598	1.03399	1.03199	1.02399	1.17698	1.16198	1.28698	1.33597	1.05198	1.23798	1.23595	1.36093	1.06698	0.969992		1.04797	1.15098	0.874143	1.56931	1.34418	1.1084	0.896261	0.818703	1.3278	1.09714	0.8856	0.81163	0.872934	0.503867	0.115307	0.0555987	0.873772	0.575688		0.142344	1.37288	2.256	2.268	2.093	2.015	1.958	1.947	2.409	2.45	2.422	2.401	2.178	2.134
1.07873	1.23073	1.20684	1.08973	1.08089	1.068	1.23175	1.23338	1.34664	1.40346	1.10675	1.30155	1.36604	1.49104	1.12958	1.01595		1.092	1.21064	0.863424	1.55723	1.33163	1.10001	0.888976	0.812315	1.31862	1.08065	0.897929	0.823138	0.864834	0.568714	0.16407	0.0851866	0.860658	0.573236		0.149244	1.3609	2.25893	2.26898	2.09202	2.01598	1.95507	1.9382	2.40607	2.44511	2.42493	2.39416	2.18093	2.12911
1.14134	1.28642	1.26341	1.14443	1.1196	1.1066	1.29731	1.29536	1.44496	1.48218	1.16836	1.35247	1.48773	1.62263	1.19234			1.05243	1.2684	0.851792	1.54467	1.31947	1.08638	0.883457	0.80564	1.302	1.07181	0.873662	0.807183	0.85436	0.564926	0.177874	0.111585	0.84814			0.194785	1.34733	2.25207	2.26405	2.09002	2.01798	1.95203	1.93503	2.40006	2.44797	2.41115	2.37619	2.17308	2.12306
1.20513	1.34811	1.31911	1.20211	1.1831	1.16211	1.35312	1.35711	1.47712	1.54311	1.23214		1.58705	1.72407	1.25913		0.928062	1.08506	1.32912	0.84174	1.53357	1.30856	1.06438	0.862245	0.793177	1.28889	1.0654	0.878279	0.807566	0.843509		0.191527	0.12918	0.83912		0.217077	0.204586	1.33639	2.25	2.256	2.085	2.00799	1.94001	1.93	2.39801	2.44001	2.40999	2.376	2.17199
1.2708	1.40398	1.37498	1.25602	1.23309	1.21798	1.41291	1.41298	1.53396	1.59702	1.30075	1.52586	1.61352	1.76034	1.32284		0.958446	1.11446	1.38891	0.836613	1.52932	1.30158	1.05525	0.850082	0.786816	1.28318	1.05977	0.877563	0.805527	0.838256	0.481581	0.160869	0.114282	0.834239		0.230299	0.212348	1.33097	2.25098	2.25796	2.08598	2.00309	1.94687	1.93098	2.40095	2.44393	2.40411	2.37502	2.16905	2.16836
1.34423	1.4713	1.43933	1.3233	1.29832	1.27936	1.47832	1.4704	1.58547	1.64154	1.37028	1.55966	1.66941	1.80553	1.39821		1.02431	1.17833	1.45234	0.83933	1.53447	1.30511	1.05401	0.844249	0.774272	1.28841	1.05638	0.870831	0.800246	0.840683	0.536484	0.141717	0.0783873	0.837148		0.239347	0.218368	1.3372	2.24704	2.2481	2.07709	2.00399	1.94898	1.93397	2.39506	2.4341	2.39905	2.37599	2.16504	2.14823
1.41695	1.53796	1.51395	1.39895	1.37095	1.35195	1.54396	1.51797	1.61998	1.67098	1.44695	1.62396	1.68899	1.81999	1.46795		1.08396	1.23796	1.52295	0.83952	1.54028	1.30321	1.05191	0.845239	0.77467	1.2931	1.05925	0.868821	0.795083	0.838771	0.543276	0.137862	0.0677868	0.839409		0.251142	0.225415	1.34067	2.242	2.246	2.076	2.006	1.955	1.94	2.39	2.438	2.405	2.379	2.16	2.15
1.47469	1.5996	1.58146	1.47526	1.45313	1.43804	1.60266	1.5708	1.67377	1.70229	1.50469				1.52569		1.18862	1.34359	1.58655	0.846736	1.55249	1.30984	1.05111	0.843421	0.77158	1.30904	1.06168	0.856344	0.785137	0.846377				0.846029		0.235252	0.205729	1.35107	2.24982	2.24111	2.07307	2.00698	1.96087	1.94782	2.38902	2.43018	2.40989	2.38878	2.16684
1.54032	1.66532	1.6493	1.56112	1.55396	1.53896	1.66041	1.62148	1.69479	1.72774	1.56933				1.58638	1.56694		1.47267	1.64639	0.857954	1.56559	1.32265	1.06664	0.852059	0.778714	1.32369	1.06725	0.862502	0.790363	0.859227				0.855294	0.530029		0.175117	1.36421	2.25198	2.23605	2.07003	2.00898	1.96496	1.95196	2.38999	2.43297	2.41693	2.40088	2.16898
1.60097	1.72298	1.70997	1.64396	1.65396	1.64695	1.71198	1.66398	1.73198	1.75599	1.63097	1.72199	1.712	1.826	1.64298	1.67096			1.70597	0.863358	1.58089	1.33225	1.07497	0.855549	0.794683	1.33104	1.07459	0.86169	0.786622	0.865427	0.47193	0.131675	0.0547104	0.859698	0.493935			1.37846	2.252	2.237	2.07	2.011	1.976	1.96699	2.396	2.432	2.425	2.41299	2.173	2.169
1.65988	1.78384	1.77182	1.7225	1.75115	1.75592	1.77284	1.71012	1.76242	1.78151	1.69282	1.73868	1.71102	1.826	1.70188	1.72595			1.76586	0.87545	1.59405	1.34619	1.10198	0.867306	0.801863	1.34838	1.08934	0.861003	0.795206	0.873977	0.489034	0.134702	0.0541801	0.874949	0.49077			1.39086	2.252	2.23798	2.07491	2.01885	1.99268	1.98761	2.39207	2.43593	2.43481	2.4287	2.17202	2.18764
1.72334	1.84239	1.83831	1.8002	1.85789	1.87477	1.82348	1.74662	1.79566	1.80872	1.75733	1.78155	1.71199	1.826	1.76732	1.80023		1.76194	1.82439	0.883695	1.60977	1.35714	1.11502	0.875763	0.81816	1.35878	1.09138	0.875359	0.806879	0.880374	0.463067	0.133414	0.0537841	0.88475	0.472175		0.077883	1.40576	2.25101	2.24196	2.07995	2.019	2.00191	1.98899	2.39596	2.43699	2.44885	2.44384	2.17002	2.2068
1.78698	1.90098	1.90298	1.87397	1.94097	1.98396	1.88398	1.79898	1.81999	1.83799	1.81998	1.788	1.718	1.827	1.82698	1.90596	1.76095	1.83098	1.88198	0.893307	1.61472	1.36438	1.13069	0.916216	0.84795	1.36579	1.10907	0.879329	0.822585	0.888137	0.472917	0.131561	0.0534301	0.895866	0.509927	0.128616	0.0560773	1.41136	2.255	2.247	2.082	2.025	2.016	2.00399	2.392	2.447	2.458	2.458	2.176	2.17301
1.84566	1.96064	1.96557	1.94634	2.03681	2.09838	1.94364	1.84006	1.86399	1.87515	1.87866	1.81733	1.72582	1.84362	1.88761	2.0067	1.91938	2.04999	1.94066	0.891668	1.61753	1.36537	1.13593	0.939654	0.871961	1.36669	1.11467	0.89417	0.822815	0.886801	0.518624	0.140593	0.0571645	0.893915	0.530324	0.139257	0.0981764	1.41215	2.25207	2.247	2.08102	2.02402	2.02089	2.01573	2.38516	2.447	2.46289	2.46582	2.17307	2.15931
1.8945	2.0194	2.02341	2.01233	2.13499	2.20491	2.00438	1.89246	1.89469	1.9047	1.93443	1.82889	1.72996	1.84004	1.93452	2.08718	2.0754	2.18068	2.00138	0.883208	1.61065	1.35608	1.13954	0.96023	0.896132	1.35644	1.11288	0.89353	0.828837	0.880031	0.522461	0.146184	0.056201	0.88438	0.548178	0.1595	0.0697781	1.40485	2.24903	2.25096	2.08199	2.01905	2.02496	2.03282	2.385	2.45294	2.46993	2.47689	2.16805	2.159
1.95197	2.07397	2.08097	2.08597	2.25095	2.31595	2.06197	1.94597	1.94298	1.94598	1.99297	1.86698	1.733	1.834	1.98797	2.16596	2.22493	2.34392	2.05897	0.870816	1.59934	1.3449	1.13475	0.973074	0.911223	1.34344	1.09837	0.888402	0.835637	0.870544	0.538522	0.150908	0.058399	0.869037	0.521223	0.156212	0.0742777	1.39345	2.24	2.253	2.083	2.014	2.031	2.04399	2.385	2.452	2.48499	2.484	2.161	2.156
2.01474	2.13086	2.14374	2.15266	2.32158	2.40815	2.11494	2.0009	1.99496	1.98619	2.05476	1.89543	1.7379	1.83008	2.04976	2.24442	2.35636	2.47634	2.11488	0.856919	1.58512	1.33337	1.1228	0.984393	0.929169	1.33646	1.08021	0.869961	0.823063	0.858698	0.528717	0.151724	0.060243	0.853512	0.496712	0.193138	0.118335	1.37991	2.23804	2.2579	2.08202	2.01498	2.03394	2.04988	2.38794	2.45004	2.48402	2.48988	2.16002	2.15992
2.0823	2.19633	2.21229	2.22723	2.42493	2.50006	2.17835	2.06732	2.0435	2.0444	2.12033	1.95142	1.75878	1.83297	2.11829	2.30736	2.45697	2.58489	2.17934	0.84047	1.57274	1.31947	1.11027	0.989449	0.933934	1.32221	1.06901	0.863306	0.815477	0.842062	0.518703	0.157074	0.0608243	0.837762	0.498783	0.209961	0.170383	1.36681	2.23899	2.25998	2.08695	2.01401	2.0439	2.05792	2.38602	2.44703	2.49093	2.49495	2.16297	2.15802
2.15417	2.26516	2.27817	2.30813	2.48014	2.57415	2.24715	2.12916	2.10116	2.10016	2.19417	2.01321	1.79014	1.83606	2.18818	2.39117	2.55208	2.69104	2.24917	0.833459	1.56684	1.31346	1.08536	0.968135	0.934508	1.31152	1.06222	0.855256	0.817403	0.836887	0.512019	0.168357	0.0621076	0.829132	0.490559	0.142469	0.0923778	1.3591	2.239	2.26401	2.08902	1.99002	2.04798	2.05698	2.38703	2.458	2.492	2.49999	2.158	2.15798
2.22742	2.33255	2.35044	2.36282	2.53972	2.63665	2.31357	2.19753			2.26742	2.10306	1.8507	1.86341	2.26534	2.46442	2.58724	2.7096	2.32046	0.828888	1.56475	1.30364	1.08884	0.970225	0.924936	1.3118	1.0562			0.831261	0.520174	0.197218	0.0825889	0.825753	0.494436	0.133513	0.0828355	1.35588	2.24096	2.26792	2.09781	1.99783	2.04115	2.04623	2.40168	2.45702			2.15996	2.14723
2.30816	2.40129	2.42226	2.42139	2.58751	2.68055	2.39911	2.28113			2.35014	2.1901	1.92127	2.053	2.34319	2.53329	2.61472	2.74265	2.39127	0.83262	1.56927	1.30797	1.09433	0.960879	0.909451	1.31338	1.0621			0.835009	0.510524	0.203332	0.16251	0.829302	0.494787	0.133231	0.0667973	1.35923	2.24496	2.27987	2.10888	2.00295	2.03506	2.03808	2.40002	2.45997			2.16297	2.14106
2.38796	2.47097	2.48997	2.48197	2.63398	2.71898	2.46197	2.36296			2.42297	2.30794	2.01496	2.14796	2.42596	2.59397	2.63299	2.739	2.46197	0.835689	1.57599	1.30977	1.1037	0.949176	0.886721	1.31434	1.05863			0.838218	0.50989	0.226389	0.186739	0.832079	0.503196	0.129812	0.0563149	1.36445	2.249	2.286	2.118	2.03299	2.037	2.028	2.41499	2.459			2.166	2.139
2.46445	2.54255	2.55272	2.54178	2.66046	2.74154	2.53747	2.44435		2.44409	2.49847	2.41679	2.11987	2.25189	2.50245	2.63614	2.63692	2.74488	2.52963	0.844364	1.5846	1.32168	1.10606	0.925109	0.867138	1.32195	1.06721		0.829797	0.844218	0.509273	0.231261	0.192807	0.843047	0.50123	0.131153	0.0542616	1.37396	2.25978	2.29188	2.12094	2.03692	2.03112	2.01428	2.41304	2.45998		2.48488	2.17678	2.13214
2.53624	2.60831	2.61138	2.59445	2.69464	2.74695	2.60727	2.52119	2.52607	2.54	2.56926	2.51695	2.22588	2.35887	2.5782	2.65481	2.64393	2.745	2.59135	0.856036	1.60061	1.33727	1.10951	0.917566	0.850257	1.33448	1.08669	0.8486	0.778821	0.855619	0.503482	0.217796	0.180672	0.85446	0.490535	0.128499	0.0529042	1.39085	2.27286	2.29794	2.11506	2.03601	2.01913	2.0051	2.41003	2.45802	2.49086	2.48301	2.18491	2.13596
2.59798	2.67597	2.67697	2.64598	2.71999	2.753	2.67497	2.59997	2.63596	2.65096	2.62898	2.60297			2.63998	2.67499	2.647	2.745	2.65597	0.864927	1.61618	1.34678	1.1108	0.897468	0.830998	1.34419	1.08452	0.870082	0.790005	0.866926	0.448971			0.860508	0.476206	0.12755	0.0529	1.40532	2.277	2.299	2.12	2.04	2.011	1.99201	2.411	2.459	2.47101	2.46501	2.193	2.15899
2.60778	2.66384	2.66496	2.64297	2.69082	2.72501	2.66475	2.67629	2.72989	2.75369	2.63634	2.62443	2.38561	2.51824	2.64725	2.67552	2.65798	2.77069	2.6429	0.870779	1.61079	1.35342	1.10336	0.888989	0.826619	1.34823	1.09274	0.88388	0.814236	0.871382	0.472975	0.142125	0.0666347	0.868108	0.472961	0.129505	0.0658714	1.39949	2.25395	2.25944	2.0885	2.02208	1.99953	1.97557	2.38659	2.459	2.46513	2.45326	2.17345	2.13398
2.66697	2.72842	2.72745	2.6881	2.72372	2.73392	2.72398	2.75023	2.82006	2.85297	2.69746	2.71136	2.54278	2.69152	2.70846	2.72207	2.63914	2.71848	2.70643	0.884772	1.62233	1.36353	1.11137	0.896429	0.826543	1.35743	1.1037	0.900219	0.832353	0.885345	0.465962	0.116592	0.0624603	0.88161	0.457227	0.116228	0.0480515	1.41029	2.25648	2.26198	2.08999	2.01952	1.98809	1.97253	2.39442	2.45801	2.45807	2.45003	2.17598	2.17172
2.67198	2.71398	2.72998	2.66699	2.71	2.721	2.71098	2.68398	2.77898	2.82997	2.70399	2.80997	2.70096	2.78097	2.71398	2.70499	2.67999	2.75999	2.69998	0.87884	1.61048	1.3592	1.10274	0.889911	0.836927	1.3545	1.11435	0.911145	0.834604	0.87916	0.478707	0.108912	0.0360135	0.877089	0.471271	0.136065	0.042372	1.39254	2.232	2.221	2.064	2.008	1.965	1.947	2.379	2.416	2.427	2.42	2.158	2.161
2.7279	2.76892	2.78198	2.72879	2.73746	2.74258	2.77671	2.75462	2.86139	2.92317	2.75794	2.91494	2.83341	2.91046	2.76794	2.71481			2.75885	0.883852	1.60516	1.36471	1.09853	0.883525	0.826681	1.35564	1.11715	0.917604	0.845399	0.885133	0.485938	0.122827	0.0399332	0.881023	0.473536			1.39259	2.23396	2.22002	2.064	1.99721	1.95617	1.94013	2.37213	2.41992	2.42602	2.40921	2.15702	2.14629
2.85135	2.9089	2.9124	2.81462	2.80865	2.80222	2.92084	2.8953	3.02256	3.08953	2.87537	3.06062	3.01735	3.13299	2.89684	2.77206	2.83142	2.9445	2.89538	0.881099	1.60642	1.34943	1.10221	0.887899	0.826999	1.34514	1.10644	0.92386	0.859864	0.879931	0.534589	0.128223	0.0476801	0.8798	0.523249	0.122137	0.0824058	1.39724	2.26249	2.2655	2.09403	2.015	1.96459	1.95104	2.395	2.44593	2.42662	2.41061	2.1785	2.15597
2.91796	2.97296	2.97046	2.87047	2.84948	2.83998	2.99146	2.96996	3.11095	3.17345	2.93946	3.13845	3.16786	3.30185	2.96546	2.80798	2.88495	2.99645	2.96246	0.862391	1.58763	1.33524	1.09427	0.88082	0.820344	1.3232	1.09119	0.91913	0.861228	0.86242	0.52137	0.135224	0.0744454	0.860496	0.523784	0.149511	0.102148	1.38155	2.2615	2.267	2.097	2.00701	1.9595	1.947	2.383	2.445	2.425	2.407	2.1745	2.1565
2.98607	3.03716	3.02975	2.92485	2.89944	2.88749	3.06593	3.05081	3.18837	3.2543	3.00512	3.21392	3.31225	3.45704	3.03356	2.85501	2.67384	3.03331	3.02959	0.846505	1.56579	1.31704	1.09102	0.878691	0.810873	1.30024	1.076	0.90221	0.855588	0.846642	0.520986	0.163216	0.117009	0.845119	0.523532	0.0918893	0.107604	1.36475	2.25368	2.26406	2.09455	2.01092	1.95607	1.94504	2.36734	2.44501	2.41913	2.40113	2.16619	2.16336
3.05886	3.10739	3.10039	2.98893	2.95748	2.94102	3.05052	3.11593	3.27322	3.33184	3.07737	3.2918	3.4322	3.5772	3.10736	2.92491	2.69972	2.8304	3.09939	0.833035	1.55047	1.30452	1.07745	0.870252	0.806167	1.30884	1.04154	0.890092	0.837656	0.834494	0.521797	0.158774	0.114503	0.830915	0.521789	0.11476	0.0864947	1.35187	2.24458	2.263	2.09549	2.01199	1.95302	1.94252	2.37299	2.45093	2.41255	2.39951	2.15906	2.16844
3.07304	3.10503	3.17156	3.05608	3.02457	3.00757	3.11404	3.19207	3.32353	3.39303	3.14707	3.36358	3.48001	3.62701	3.18607	3.00459	2.76906	2.85455	3.09704	0.838569	1.54176	1.29317	1.06788	0.861612	0.80095	1.30164	1.0536	0.874102	0.826166	0.810824	0.517075	0.169343	0.127027	0.821207	0.512294	0.144435	0.0964751	1.33399	2.249	2.22	2.096	2.0105	1.9495	1.93901	2.37699	2.44592	2.429	2.40701	2.16603	2.17102
3.14568	3.1708	3.23773	3.13351	3.09465	3.07961	3.19159	3.18375	3.36865	3.43226	3.17069	3.44886	3.49964	3.65253	3.26351	3.09229	2.82736	2.90159	3.17164	0.837627	1.53947	1.28744	1.06491	0.855905	0.794348	1.29508	1.06465	0.89528	0.823876	0.833079	0.485169	0.099621	0.0843873	0.828723	0.512583	0.163376	0.110093	1.32989	2.24213	2.21607	2.09257	2.01689	1.95294	1.9444	2.36718	2.43005	2.43096	2.41582	2.16313	2.19554
3.22249	3.24749	3.24946	3.14749	3.11844	3.09948	3.26253	3.24261	3.41805	3.46573	3.24948	3.50403	3.54768	3.68181	3.26055	3.21144	2.90628	2.95306	3.24353	0.835822	1.55134	1.29539	1.06071	0.834862	0.776679	1.28963	1.06555	0.883981	0.818104	0.835583	0.507757	0.14293	0.0788719	0.835271	0.513731	0.194733	0.169221	1.33547	2.24399	2.21501	2.05999	2.006	1.93799	1.93297	2.36799	2.42503	2.40874	2.42393	2.16797	2.17962
3.28804	3.31704	3.33104	3.23106	3.20107	3.19507	3.34104	3.31503	3.468	3.49451	3.31404	3.5545	3.55401	3.687	3.32804	3.30702	2.98498	3.0495	3.32004	0.842105	1.56263	1.30285	1.05661	0.846764	0.78895	1.29756	1.06329	0.862023	0.80395	0.840656	0.499141	0.14418	0.074335	0.842625	0.488135	0.209631	0.147644	1.34673	2.25099	2.213	2.061	2.003	1.964	1.945	2.36	2.411	2.4305	2.432	2.17099	2.1715
3.35676	3.38478	3.39878	3.32727	3.31986	3.30993	3.41074	3.37492	3.4485	3.5005	3.38374	3.53165	3.56382	3.68995	3.39774	3.38928		3.18001	3.38287	0.851461	1.57169	1.31243	1.0673	0.853636	0.788537	1.31486	1.06678	0.855773	0.786792	0.851171	0.521012	0.143846	0.0656367	0.850626	0.524095		0.199984	1.35822	2.24118	2.21104	2.05904	2.00202	1.95909	1.95089	2.35411	2.40511	2.43279	2.41886	2.16216	2.15107
3.42158	3.45057	3.46556	3.41046	3.43425	3.43319	3.46465	3.43262	3.48874	3.52782	3.45255	3.54988	3.56797	3.69	3.45761	3.48736		3.23862	3.44956	0.863918	1.59109	1.32528	1.07322	0.855697	0.80351	1.32926	1.07212	0.857776	0.786253	0.863628	0.512975	0.143602	0.0611191	0.86279	0.50873		0.230687	1.37412	2.23405	2.21696	2.05801	2.00697	1.9739	1.97087	2.35698	2.40699	2.43697	2.42695	2.15703	2.1659
3.48506	3.51907	3.53107	3.49808	3.5521	3.55412	3.52906	3.48405	3.52804	3.55703	3.51706	3.59003	3.57099	3.68999	3.52406	3.58709		3.29909	3.51406	0.87707	1.60536	1.34566	1.09325	0.863452	0.815731	1.33568	1.08916	0.871906	0.798558	0.872929	0.508663	0.145928	0.0590835	0.879491	0.528737		0.290498	1.39026	2.234	2.21901	2.06501	2.00601	1.991	1.99699	2.36001	2.41101	2.43801	2.42901	2.16	2.20201
3.55088	3.58685	3.60475	3.57863	3.65918	3.67888	3.58701	3.53415	3.57225	3.58748	3.58288	3.62147	3.56313	3.67918	3.58693	3.6755		3.38848	3.57595	0.88767	1.61985	1.35211	1.11201	0.896243	0.837333	1.35467	1.09638	0.878301	0.816839	0.882065	0.470558	0.122823	0.0524134	0.891289	0.52579		0.226567	1.4039	2.23597	2.22785	2.0709	2.01288	1.99297	1.99012	2.36885	2.41788	2.4439	2.43883	2.16197	2.21577
3.61656	3.65157	3.67453	3.65747	3.76131	3.7982	3.65157	3.58665	3.62167	3.62674	3.64757	3.63193	3.59081	3.68397	3.64859	3.75149		3.70982	3.63957	0.894018	1.62621	1.35672	1.12482	0.921551	0.864328	1.36768	1.10516	0.88726	0.807863	0.890573	0.482713	0.131617	0.050403	0.895304	0.51989		0.0444864	1.41265	2.24295	2.23098	2.07696	2.01499	2.00194	1.99596	2.37198	2.41502	2.44499	2.45092	2.16498	2.17131
3.67505	3.71907	3.73806	3.73608	3.86012	3.92912	3.71607	3.64007	3.66505	3.67205	3.70505	3.64303	3.596	3.699	3.71005	3.85209	3.81316	3.8882	3.70507	0.891638	1.62426	1.35859	1.13938	0.947453	0.890255	1.36122	1.09961	0.881878	0.823089	0.887809	0.492291	0.141501	0.049471	0.893337	0.537062	0.152166	0.0663194	1.40815	2.248	2.23301	2.077	2.017	2.01001	2.00502	2.375	2.425	2.459	2.45701	2.171	2.171
3.72312	3.78283	3.79889	3.81063	3.97195	4.04095	3.78081	3.70285	3.71508	3.71914	3.75508	3.66755	3.59895	3.69802	3.75812	3.94038	3.96718	4.07949	3.76785	0.880357	1.61518	1.34917	1.13476	0.969103	0.914064	1.35424	1.09723	0.879808	0.831948	0.877303	0.502218	0.141991	0.0504226	0.881497	0.538651	0.157492	0.0657995	1.4008	2.24898	2.23987	2.077	2.01602	2.01491	2.01973	2.37402	2.42795	2.46293	2.46486	2.17493	2.17296
3.78359	3.84458	3.86853	3.88251	4.06437	4.1433	3.83861	3.76458	3.77062	3.77661	3.81956	3.69879	3.60297	3.69502	3.81263	4.02443	4.11996	4.23991	3.83057	0.86856	1.60122	1.33953	1.13005	0.988469	0.938673	1.33879	1.08786	0.872024	0.821285	0.868232	0.515867	0.145476	0.0513835	0.867188	0.527259	0.182795	0.0973612	1.38487	2.24006	2.24397	2.07799	2.00309	2.02294	2.03887	2.38294	2.43197	2.46896	2.47791	2.16805	2.173
3.85212	3.90513	3.93712	3.97513	4.16416	4.24614	3.90412	3.82712	3.83612	3.83412	3.89012	3.74907	3.61003	3.69401	3.88212	4.09514	4.27322	4.41021	3.89812	0.849769	1.58242	1.3231	1.11547	0.988329	0.956871	1.32412	1.06908	0.854889	0.781527	0.85147	0.516645	0.146895	0.0530228	0.846789	0.50518	0.16886	0.10389	1.36637	2.23801	2.24901	2.08301	2.00701	2.03601	2.05101	2.38601	2.44001	2.48601	2.49002	2.16201	2.17701
3.91583	3.97473	4.00083	4.04571	4.24846	4.32358	3.96783	3.89476	3.89983	3.8998	3.95285	3.78926	3.62571	3.69695	3.94878	4.17357	4.39379	4.52392	3.96576	0.838467	1.57167	1.31088	1.10465	1.00418	0.973555	1.31243	1.05637	0.843656	0.76898	0.840707	0.497824	0.149679	0.054552	0.835182	0.48876	0.174408	0.130876	1.35524	2.24487	2.25293	2.08987	2.01191	2.04189	2.05591	2.39189	2.44491	2.49287	2.50277	2.16495	2.18387
3.99438	4.04445	4.0774		4.31647	4.39941	4.04341	3.96743	3.97441	3.97342	4.02642	3.85647	3.65279	3.70295	4.02738	4.25536	4.44759	4.58156	4.03545	0.827506	1.56591	1.30142		0.992704	0.976172	1.30679	1.05437	0.842458	0.775744	0.827375	0.499117	0.15229	0.0599869	0.826835	0.488143	0.160095	0.117689	1.34306	2.24698	2.25796	2.09595		2.04398	2.06195	2.39597	2.45294	2.50391	2.51094	2.17294	2.18003
4.07416	4.11414	4.15115	4.18112	4.36709	4.45911	4.11115	4.04815	4.05817	4.06117	4.11117	3.94721	3.70413	3.72934	4.10316	4.33014	4.44811	4.59109	4.10815	0.827198	1.55903	1.29605	1.1077	0.99298	0.965726	1.29999	1.04466	0.832872	0.749459	0.828949	0.499999	0.131471	0.0433397	0.824627	0.495178	0.160292	0.0967181	1.34532	2.25201	2.26702	2.10403	1.981	2.04501	2.05999	2.40802	2.46101	2.51101	2.52101	2.17301	2.17498
4.15452	4.18667	4.22465	4.24286	4.41315	4.51595	4.18661	4.12558	4.14245	4.14545	4.19447	4.05109	3.76881	3.8979	4.18156	4.40267	4.50201	4.63421	4.18263	0.826218	1.56091	1.29634	1.11389	0.97775	0.943627	1.30019	1.04543	0.833714	0.749205	0.828616	0.504419	0.152199	0.10854	0.82301	0.489161	0.146121	0.0706399	1.34546	2.25593	2.2778	2.11677	1.981	2.05089	2.05509	2.41782	2.46689	2.51787	2.52689	2.17595	2.16714
4.22741	4.25941	4.29641	4.30549	4.48243	4.5537	4.26734	4.20932	4.23524	4.24618	4.26443	4.16804	3.85331	3.98728	4.25937	4.45458	4.50994	4.63698	4.25541	0.835195	1.5766	1.3068	1.10104	0.957536	0.913299	1.30715	1.04447	0.8337	0.746562	0.837685	0.501961	0.175162	0.132372	0.831648	0.500743	0.148677	0.0658954	1.35592	2.27088	2.28197	2.12196	2.04051	2.04505	2.05004	2.41602	2.47394	2.52891	2.53295	2.19187	2.167
4.3001	4.32809	4.35707	4.35908	4.51603	4.57901	4.33809	4.29913	4.33715	4.34915	4.33309	4.28515	3.96618	4.098	4.3371	4.48801	4.523	4.647	4.3231	0.841235	1.58779	1.31734	1.10643	0.939901	0.88293	1.31187	1.04674	0.83397	0.753321	0.842334	0.505161	0.180965	0.138938	0.838884	0.494828	0.144176	0.0592666	1.36781	2.27502	2.287	2.123	2.044	2.04099	2.04098	2.42501	2.48701	2.528	2.534	2.19702	2.16801
4.36888	4.39097	4.40718	4.41214	4.53863	4.5849	4.40294	4.38756	4.44032	4.45232	4.39499	4.39029	4.089	4.09702	4.40785	4.49784	4.52595	4.647	4.38991	0.858361	1.60474	1.33774	1.11521	0.92643	0.862405	1.33111	1.06031	0.84809	0.774711	0.859156	0.506183	0.163711	0.0822835	0.855785	0.493344	0.141513	0.0569281	1.38557	2.28681	2.28995	2.12595	2.04695	2.03706	2.02821	2.43386	2.49586	2.528	2.53105	2.20782	2.1739
4.43257	4.45954	4.46958	4.45273	4.55191	4.59295	4.47452	4.47441	4.53834	4.55928	4.45559	4.48734	4.23104	4.28372	4.47554	4.52184	4.53196	4.647	4.45258	0.876477	1.62018	1.35079	1.11526	0.913934	0.855644	1.34777	1.08919	0.879645	0.795867	0.877615	0.477259	0.146526	0.0633537	0.873004	0.488136	0.134627	0.0562742	1.40091	2.287	2.29199	2.12401	2.05197	2.03303	2.01906	2.43599	2.48905	2.52403	2.52703	2.20899	2.1879
4.49308	4.51908	4.52908	4.50404	4.56102	4.59501	4.54009	4.54809	4.63612	4.66915	4.51808	4.59613		4.53116	4.53508	4.56203	4.53204	4.63003	4.50908	0.894526	1.64011	1.36226	1.12405	0.911785	0.846068	1.36743	1.11485	0.905358	0.826249	0.894506	0.498535		0.0608327	0.891615	0.491639	0.134636	0.0515459	1.41834	2.29899	2.294	2.12201	2.056	2.02899	2.015	2.442	2.48901	2.52198	2.51798	2.21599	2.205
4.55586	4.58284	4.59088	4.53838	4.57966	4.60384	4.60973	4.62166	4.7352	4.78784	4.58184	4.69815		4.65475	4.59884	4.5895	4.56736	4.65455	4.57481	0.899018	1.64382	1.37017	1.12144	0.907704	0.844302	1.37186	1.13528	0.927851	0.849203	0.899372	0.486469		0.0788918	0.895529	0.490609	0.131124	0.0483088	1.42424	2.29114	2.29695	2.12888	2.05796	2.02311	2.01107	2.43905	2.49489	2.50923	2.49836	2.20912	2.20107
4.68906	4.71706	4.71605	4.63104	4.63003	4.63802	4.75306	4.77606	4.92108	5.00909	4.71106	4.91608	4.94114	5.06515	4.73606		4.56904	4.62403	4.71406	0.891826	1.63167	1.35836	1.11615	0.892982	0.82489	1.36104	1.13934	0.966236	0.887895	0.88902	0.48675	0.138255	0.0613719	0.891564		0.150518	0.0566475	1.41166	2.306	2.304	2.132	2.059	2.013	1.996	2.441	2.50001	2.49299	2.45898	2.222	2.20201
4.75776	4.78183	4.77788	4.68011	4.66241	4.66157	4.82078	4.85065	5.01038	5.11999	4.77583	5.00833	5.10111	5.23984	4.8077		4.6132	4.66133	4.77883	0.875937	1.61485	1.34506	1.10532	0.883266	0.813516	1.34337	1.13258	0.973204	0.894098	0.87686	0.487074	0.143554	0.0870652	0.872367		0.136641	0.0420049	1.3961	2.30404	2.30302	2.12905	2.06195	2.00907	1.99502	2.43805	2.50589	2.48023	2.43936	2.22102	2.2187
4.83833	4.8534	4.85039	4.73851	4.7096	4.70365	4.88645	4.92934	5.10323	5.21124	4.85633	5.08536	5.22299	5.35901	4.88833		4.63086	4.662	4.8504	0.862264	1.59832	1.3247	1.0906	0.876992	0.806359	1.32776	1.1156	0.969681	0.905415	0.865524	0.509609	0.167626	0.10873	0.85672		0.147962	0.0409467	1.37965	2.29111	2.303	2.13594	2.06696	2.01098	1.995	2.44097	2.49708	2.47008	2.42611	2.20414	2.22495
4.91511	4.92509	4.9181	4.80409	4.7661	4.75408	4.96309	5.0041	5.1801	5.29109	4.9301	5.14709	5.378	5.49404	4.96511		4.7371		4.9231	0.84636	1.58517	1.30907	1.08163	0.870776	0.798906	1.31063	1.10003	0.960367	0.911979	0.854625	0.508848	0.130201	0.114994	0.836304		0.183317		1.36514	2.286	2.304	2.134	2.07	2.009	1.996	2.436	2.49599	2.46499	2.41999	2.204	2.22901
5.03173	5.03039	5.03336	4.90353	4.86791	4.85053	5.07043	5.11027	5.29706	5.39214	5.04927	5.25574	5.39751	5.53877	5.07727		5.11454	5.55609	5.03433	0.836547	1.55477	1.29106	1.05423	0.847919	0.78098	1.28603	1.06556	0.932594	0.894131	0.843134	0.491771	0.135606	0.0896658	0.829041		0.181065	0.0748575	1.34106	2.284	2.29545	2.13001	2.07298	2.02302	2.00955	2.43193	2.48057	2.4704	2.41713	2.20552	2.24181
5.10196	5.10349	5.11144	4.98669	4.94232	4.92943	5.14991	5.18382	5.36239	5.44315	5.11949	5.32866	5.41998	5.55654	5.15087		5.1799	5.56213	5.10707	0.837068	1.56091	1.29325	1.04764	0.834362	0.767105	1.28282	1.06757	0.929716	0.882388	0.843073	0.48172	0.131667	0.0678387	0.830086		0.178123	0.0474405	1.34359	2.28517	2.29002	2.12649	2.07056	2.02943	2.01854	2.42451	2.48341	2.45401	2.42106	2.20711	2.23292
5.17566	5.17668	5.18269	5.07423	5.03681	5.02881	5.22116	5.23464	5.38564	5.48404	5.19365	5.38707	5.43601	5.56848	5.22065	5.29423	5.20206	5.56793	5.18564	0.840228	1.56762	1.2978	1.05231	0.834864	0.767734	1.29075	1.07857	0.913101	0.86585	0.843228	0.497447	0.122583	0.0561535	0.836172	0.513888	0.210738	0.102945	1.35143	2.29498	2.28749	2.12402	2.0725	2.03101	2.02851	2.417	2.47299	2.45302	2.42803	2.21298	2.22899
5.23932	5.24528	5.25378	5.15842	5.14269	5.13714	5.2848	5.29181	5.43727	5.50779	5.25534	5.42267	5.44289	5.56302	5.27889	5.37107	5.23652	5.55204	5.24432	0.846876	1.57803	1.31034	1.05822	0.835598	0.7792	1.31215	1.07403	0.900928	0.846313	0.848252	0.487097	0.12294	0.0532682	0.844179	0.470734	0.193034	0.0485756	1.36492	2.29103	2.28455	2.12948	2.07536	2.03499	2.03301	2.41804	2.46906	2.46148	2.43753	2.21003	2.22578
5.30453	5.31102	5.322	5.25469	5.27185	5.27287	5.349	5.35047	5.47506	5.53047	5.32555	5.4399	5.44701	5.56112	5.34456	5.42335	5.2574	5.55306	5.31199	0.854757	1.59561	1.32528	1.06869	0.84944	0.795545	1.32593	1.07679	0.888111	0.824544	0.85629	0.491866	0.123466	0.0530407	0.851626	0.499907	0.187406	0.0468414	1.38115	2.29458	2.28847	2.12845	2.06814	2.03963	2.03762	2.41756	2.46852	2.47007	2.45159	2.21309	2.24187
5.36818	5.37668	5.3932	5.3061	5.33313	5.33414	5.41067	5.40714	5.50013	5.54004	5.39118	5.46806	5.45051	5.54151	5.40717	5.47125	5.22385	5.36669	5.37618	0.869269	1.61417	1.33767	1.09225	0.875941	0.809916	1.34135	1.0756	0.872027	0.812318	0.870169	0.471163	0.123556	0.0477552	0.866338	0.478977	0.140871	0.103624	1.39727	2.29901	2.28902	2.12901	2.068	2.03401	2.03801	2.42301	2.47051	2.47552	2.46353	2.21901	2.26749
5.4338	5.44042	5.46387	5.43319	5.50164	5.52718	5.47192	5.46326	5.54025	5.55348	5.45582	5.4928	5.45168	5.54088	5.47427	5.54665	5.34432	5.45168	5.43844	0.876436	1.62534	1.34754	1.10009	0.881587	0.82632	1.35593	1.07244	0.844887	0.804077	0.873226	0.472479	0.122065	0.0488774	0.877321	0.510714	0.125111	0.0680739	1.40899	2.30738	2.29446	2.13496	2.07055	2.0505	2.04699	2.42845	2.47256	2.48452	2.47705	2.22787	2.27251
5.50937	5.53343	5.55441	5.54362	5.65411	5.71351	5.56033	5.52227	5.55291	5.55678	5.53839	5.50353	5.464	5.57798	5.54733	5.67417	5.62818	5.76285	5.52741	0.882375	1.61228	1.35013	1.12224	0.921763	0.869274	1.35299	1.07724	0.858049	0.80165	0.881073	0.478968	0.136535	0.0512838	0.8823	0.506502	0.14357	0.0984692	1.3991	2.30513	2.28604	2.13604	2.07896	2.06925	2.05611	2.43398	2.479	2.5073	2.51032	2.23113	2.23596
5.57326	5.60027	5.62031	5.61933	5.75252	5.83055	5.62225	5.58122	5.59513	5.59316	5.60329	5.52819	5.46401	5.57696	5.60924	5.77536	5.77673	5.8958	5.59327	0.877497	1.60829	1.34908	1.13475	0.946612	0.908525	1.34643	1.07938	0.862154	0.795141	0.877454	0.499941	0.136327	0.0505685	0.87623	0.507538	0.155606	0.0650311	1.39346	2.31097	2.28802	2.13801	2.07699	2.08094	2.06106	2.433	2.47903	2.52101	2.52503	2.23697	2.23399
5.63886	5.66705	5.69706	5.7014	5.88261	5.96846	5.68582	5.63679	5.62891	5.63471	5.67586	5.57631	5.46707	5.56599	5.66991	5.86522	5.96027	6.09546	5.65996	0.871438	1.59189	1.3332	1.12137	0.974391	0.929966	1.34307	1.06781	0.852794	0.797496	0.870758	0.544597	0.140652	0.0600961	0.870894	0.516529	0.152126	0.073045	1.37933	2.3029	2.2931	2.14004	2.07401	2.06517	2.07621	2.43307	2.48597	2.52418	2.53316	2.2299	2.23199
5.70044	5.74135	5.77231	5.80048	5.99665	6.07197	5.74439	5.69342	5.69329	5.68524	5.73746	5.59957	5.4726	5.565	5.73435	5.95193	6.12049	6.26962	5.72863	0.84875	1.57337	1.31156	1.10097	0.979665	0.948308	1.31913	1.06574	0.816104	0.770404	0.848779	0.539005	0.144585	0.0591341	0.847926	0.482765	0.156205	0.0946894	1.36277	2.29596	2.29998	2.14285	2.07464	2.07698	2.09106	2.43813	2.48398	2.53702	2.54411	2.22302	2.23091
5.76637	5.80333	5.83235	5.86839	6.07238	6.16233	5.80834				5.80437	5.67119	5.50006	5.56501	5.79637	6.04034	6.23415	6.38915	5.80333	0.835926	1.5585	1.30354	1.09936	0.99581	0.973356	1.31558				0.837278	0.548122	0.158918	0.0593266	0.834004	0.468894	0.165191	0.113426	1.34867	2.294	2.29902	2.13602	2.05804	2.07598	2.09404	2.44401				2.22399	2.22705
5.84917	5.87607	5.91022	5.95419	6.15611	6.23598	5.88398	5.82897	5.81614	5.81215	5.88614	5.71364	5.51448	5.56831	5.87915	6.11622	6.26884	6.42371	5.87609	0.823886	1.54229	1.29147	1.08877	0.989466	0.985575	1.29672	1.04074	0.82879	0.749175	0.825801	0.499584	0.156348	0.0607845	0.821641	0.476299	0.182804	0.127456	1.33874	2.29504	2.30303	2.14103	2.06633	2.07218	2.10196	2.44611	2.50107	2.54797	2.557	2.221	2.23809
5.9317	5.95162	5.9966		6.23442	6.30553	5.95372	5.89789	5.89679	5.89374	5.96685	5.76111	5.54983	5.59396	5.96055	6.20238	6.32808	6.47402	5.9536	0.818122	1.54252	1.2892		1.00398	0.98211	1.2952	1.02805	0.818216	0.747316	0.816371	0.456562	0.158276	0.0634791	0.819651	0.473645	0.170178	0.101704	1.33042	2.29794	2.30513	2.1433		2.08481	2.09885	2.45419	2.50604	2.54615	2.55702	2.22098	2.24338
6.01035	6.02635	6.07035		6.30015	6.37622	6.03337	5.98537	5.97943	5.97444	6.05234	5.90451	5.63437	5.77637	6.03237	6.26626	6.3781	6.5211	6.02736	0.822383	1.54759	1.28804		0.981111	0.964492	1.2953	1.02875	0.810648	0.742123	0.824271	0.507222	0.188033	0.141255	0.820184	0.482213	0.151614	0.0765175	1.33423	2.29507	2.31103	2.15703		2.07601	2.09196	2.46302	2.50799	2.55296	2.55798	2.22006	2.215
6.08712	6.10307	6.14686	6.15182	6.33376	6.42547	6.11621	6.06628	6.07542	6.07152	6.12802	6.01678	5.71552		6.11317	6.32357	6.3991	6.542	6.10598	0.827504	1.55325	1.29156	1.09086	0.961604	0.938527	1.29262	1.02171	0.810356	0.751486	0.828988	0.494654	0.197702		0.825587	0.493993	0.139485	0.0628294	1.34098	2.31099	2.31699	2.16296	2.05961	2.07915	2.08284	2.46694	2.50503	2.54493	2.55294	2.23301	2.21496
6.16441	6.17658	6.20619	6.2081	6.38545	6.4575	6.19947	6.15482	6.17327	6.17636	6.19832	6.13903	5.82034	5.81069	6.19354	6.36252	6.40617	6.54206	6.17347	0.838884	1.56746	1.30552	1.09282	0.955306	0.915468	1.29925	1.03493	0.817573	0.750046	0.840605	0.497981	0.211272	0.0938573	0.836467	0.507501	0.142422	0.0592832	1.35504	2.31037	2.31615	2.15998	2.10091	2.08855	2.07189	2.46309	2.50698	2.53998	2.54881	2.23432	2.21215
6.22825	6.24825	6.26022	6.25816	6.40613	6.48006	6.26626	6.23732	6.2764	6.28342	6.25823	6.23138	5.92653	6.06812	6.26325	6.38607	6.41401	6.54499	6.24023	0.852254	1.57744	1.3202	1.09998	0.933444	0.889559	1.30987	1.03351	0.820905	0.758952	0.853086	0.483964	0.178162	0.133609	0.8504	0.497545	0.137977	0.0535398	1.36858	2.327	2.323	2.159	2.09702	2.06798	2.06694	2.467	2.506	2.53897	2.53998	2.24899	2.21904
6.29188	6.31192	6.31686	6.2988	6.44016	6.49618	6.33292	6.31908	6.38031	6.39255	6.31792	6.33048	6.06443	6.10107	6.32894	6.40545	6.417	6.54196	6.29888	0.868792	1.59738	1.3392	1.10991	0.939241	0.873575	1.33553	1.07528	0.828144	0.775151	0.870133	0.469779	0.130481	0.0394664	0.866024	0.483409	0.134779	0.0509291	1.38354	2.32601	2.323	2.15796	2.10094	2.063	2.05094	2.46599	2.50604	2.53096	2.53388	2.246	2.22828
6.35233	6.37533	6.37625	6.3541	6.4516	6.50813	6.39638	6.39361	6.47122	6.49943	6.38127	6.43224		6.31134	6.39333	6.43667	6.41702	6.53812	6.35942	0.884638	1.61018	1.35247	1.11804	0.921662	0.852155	1.34883	1.10498	0.892792	0.805409	0.884727	0.468197		0.0654595	0.882713	0.47998	0.134061	0.0494516	1.40275	2.32694	2.32291	2.15487	2.09691	2.06281	2.04689	2.46506	2.50904	2.52785	2.52583	2.24594	2.24691
6.41327	6.43627	6.43326	6.40417	6.47906	6.51402	6.45929	6.46732	6.5724	6.61045	6.43926	6.53443		6.4637	6.45427	6.46706	6.41818	6.49839	6.42429	0.894102	1.62159	1.36582	1.12226	0.916252	0.844638	1.36323	1.12403	0.906564	0.827719	0.89416	0.489915		0.0929873	0.891953	0.479455	0.134533	0.046375	1.40853	2.32403	2.319	2.14902	2.09297	2.05399	2.04196	2.46797	2.51099	2.52097	2.51794	2.24302	2.243
6.4789	6.49998	6.49496	6.44477	6.49342	6.51824	6.52802	6.54519	6.66931	6.71858	6.5009	6.63757	6.54971	6.63213	6.52001			6.59123	6.49387	0.899232	1.62247	1.3695	1.11862	0.909508	0.839203	1.36422	1.12994	0.917277	0.844437	0.898813	0.498748	0.127978	0.04989	0.897392			0.0556157	1.41163	2.33002	2.31909	2.15305	2.08706	2.05186	2.03292	2.46202	2.50908	2.51397	2.50383	2.24702	2.24377
6.53958	6.56549	6.55949	6.49588	6.52168	6.5345	6.59647	6.62463	6.75692	6.82444	6.56151	6.74228	6.73148	6.84184	6.58756			6.67259	6.5526	0.896414	1.61442	1.36063	1.11194	0.897343	0.831337	1.35536	1.12277	0.937699	0.866028	0.89339	0.531082	0.126193	0.0563127	0.897196			0.121451	1.40224	2.331	2.32498	2.15598	2.09102	2.04284	2.02782	2.46295	2.51395	2.51182	2.49264	2.24805	2.22918
6.60835	6.63034	6.62433	6.53432	6.55116	6.55614	6.66035	6.69539	6.84045	6.93046	6.62735	6.84141	6.92562	7.0517	6.65535	6.57123		6.69769	6.62235	0.881364	1.59988	1.34378	1.09779	0.884895	0.82247	1.33994	1.12131	0.95233	0.87506	0.877745	0.491778	0.11274	0.051471	0.883094	0.584533		0.207972	1.38822	2.33098	2.32398	2.155	2.09196	2.03598	2.01999	2.46101	2.51201	2.50397	2.47696	2.24999	2.23704
6.67705	6.69608	6.68898	6.59584	6.58183	6.58359	6.72802	6.77116	6.9282	7.02028	6.69505	6.92128	7.04683	7.18804	6.72302	6.61549	6.50174	6.63869	6.69104	0.866451	1.58416	1.33045	1.09312	0.878039	0.804991	1.32264	1.10923	0.950271	0.884732	0.865025	0.487265	0.158787	0.0961597	0.866334	0.579631	0.164214	0.121895	1.3699	2.32785	2.32095	2.15498	2.08509	2.03292	2.01802	2.46202	2.51397	2.49895	2.46988	2.24785	2.2452
6.74767	6.76856	6.75465	6.65251	6.63708	6.62297	6.79671	6.84853	7.00892	7.1058	6.76569	7.00653	7.16903	7.32365	6.79176	6.58356	6.54993	6.684	6.76062	0.848005	1.56731	1.31301	1.07984	0.873239	0.793811	1.30833	1.09743	0.942596	0.886103	0.852565	0.46763	0.163279	0.123788	0.842358	0.475991	0.153203	0.111591	1.35232	2.31807	2.31793	2.15391	2.09105	2.02814	2.01902	2.46289	2.51186	2.49582	2.46193	2.23807	2.25811
6.82039	6.83638	6.82636	6.71836	6.68432	6.66528	6.87135	6.91533	7.09232	7.18431	6.83937	7.07348	7.25711	7.39516	6.8684	6.65134	6.54661	6.68347	6.83137	0.841249	1.55706	1.3029	1.07283	0.867473	0.789063	1.2897	1.08023	0.94712	0.883622	0.83762	0.483404	0.139727	0.0984483	0.843949	0.47689	0.174964	0.133651	1.34575	2.32099	2.31498	2.14997	2.09295	2.034	2.02005	2.45798	2.50597	2.48798	2.45901	2.24099	2.26299
6.8982	6.91201	6.89817	6.78923	6.74824	6.72124	6.94117	6.98091	7.15451	7.24472	6.9132	7.16807	7.27863	7.42717	6.94721	6.7183	6.47118	6.58006	6.90514	0.837248	1.5576	1.29741	1.05044	0.850755	0.781845	1.29289	1.07568	0.931367	0.878005	0.837619	0.435523	0.123383	0.0784772	0.836034	0.472811	0.0786414	0.0341905	1.34413	2.31892	2.31097	2.14397	2.08302	2.03406	2.02902	2.45492	2.50097	2.48409	2.46006	2.23992	2.26197
6.97663	6.97861	6.97472	6.86979	6.82998	6.803	7.01754	7.04036	7.18829	7.2918	6.99177	7.23813	7.31939	7.43818	7.02649	6.80402	6.54856	6.58545	6.97961	0.843722	1.56212	1.30322	1.06146	0.860685	0.782839	1.29755	1.07903	0.913131	0.861363	0.843479	0.429395	0.111411	0.0672062	0.84291	0.465521	0.0925006	0.00877906	1.35014	2.31432	2.30902	2.14191	2.08405	2.03814	2.03021	2.45005	2.49893	2.48995	2.46423	2.23521	2.25977
7.04638	7.04736	7.04839	6.94645	6.91454	6.88856	7.08336	7.0983	7.24321	7.32614	7.06738	7.28615	7.33602	7.44602	7.09036	6.89134	6.6163	6.64882	7.04837	0.850655	1.57176	1.30911	1.06462	0.860866	0.783637	1.30959	1.08081	0.910965	0.849909	0.84857	0.459796	0.113146	0.0593673	0.851438	0.454397	0.132485	0.0463835	1.36039	2.32798	2.30999	2.13802	2.08595	2.04398	2.03901	2.45198	2.49598	2.48804	2.47405	2.24399	2.24997
7.11989	7.11703	7.12401	7.03526	7.0197	6.99895	7.15295	7.1579	7.28469	7.35432	7.14095	7.31526	7.33905	7.45	7.16086	7.15164	6.86836	7.00135	7.11997	0.855527	1.58654	1.31762	1.06648	0.858383	0.783188	1.32005	1.07941	0.89633	0.830182	0.854559	0.455174	0.114325	0.054958	0.85501	0.51482	0.21015	0.170188	1.37144	2.32397	2.30802	2.14097	2.07711	2.04012	2.04009	2.44906	2.49297	2.49509	2.48315	2.24295	2.24395
7.17849	7.18451	7.19033	7.11788	7.13171	7.12698	7.21538	7.21733	7.32968	7.37532	7.20347	7.33259	7.342	7.45002	7.21749	7.25856	6.95846	7.09049	7.18342	0.864037	1.60208	1.33077	1.08385	0.869443	0.794281	1.33825	1.0844	0.88462	0.81735	0.864447	0.458668	0.115296	0.052867	0.861833	0.465861	0.175129	0.135702	1.38587	2.32198	2.30905	2.13902	2.08416	2.04834	2.04641	2.45307	2.49093	2.50111	2.49323	2.23989	2.24184
7.24331	7.25031	7.24833	7.1994	7.24952	7.25655	7.27527	7.27526	7.35912	7.38909	7.26731	7.35812	7.342	7.451	7.28232	7.32644	7.06584		7.24529	0.880397	1.62265	1.35004	1.09664	0.865801	0.808277	1.35151	1.08861	0.879428	0.812998	0.878637	0.4888	0.115982	0.0514353	0.879764	0.462727	0.133694		1.40177	2.32107	2.31101	2.14002	2.09101	2.06303	2.06403	2.456	2.488	2.50602	2.50303	2.23507	2.27802
7.31181	7.3178	7.32083	7.28803	7.36434	7.37857	7.33582	7.33266	7.38538	7.40936	7.33583	7.38421	7.3422	7.45102	7.35277	7.42332			7.30975	0.893	1.63811	1.36018	1.11829	0.892646	0.829946	1.36929	1.09804	0.876814	0.810442	0.886982	0.475493	0.116219	0.0503638	0.896132	0.521158			1.41542	2.33606	2.31302	2.14401	2.09301	2.06906	2.07095	2.45704	2.48905	2.51109	2.51013	2.25105	2.28284
7.37834	7.38332	7.38951	7.37271	7.47391	7.50754	7.4033	7.38718	7.41685	7.43873	7.40434	7.40153	7.35802	7.45312	7.4163	7.53167			7.37134	0.905882	1.64611	1.37153	1.13728	0.925141	0.85927	1.38324	1.11288	0.879318	0.82158	0.899217	0.466249	0.108337	0.0474697	0.909126	0.531162			1.42807	2.34098	2.31512	2.1452	2.094	2.07394	2.067	2.46004	2.4931	2.5182	2.52124	2.25498	2.26947
7.4432	7.44722	7.46226	7.45525	7.56638	7.63044	7.46624	7.4442	7.45814		7.4692	7.42707	7.35901	7.45915	7.47919	7.61229	7.53458	7.66543	7.43623	0.905464	1.64681	1.36876	1.14572	0.953699	0.893072	1.3925	1.12081	0.907624		0.9	0.513872	0.118783	0.0484857	0.907429	0.557301	0.137509	0.101209	1.43078	2.33998	2.321	2.15501	2.094	2.07103	2.06703	2.46196	2.498	2.52802		2.25398	2.24401
7.50189	7.51101	7.53697	7.52921	7.67856	7.75768	7.53701	7.50189	7.49997		7.52692	7.44662	7.36211	7.50129	7.53589	7.6962	7.70536	7.79263	7.504	0.89494	1.63938	1.35964	1.14772	0.97956	0.919994	1.38153	1.11679	0.905827		0.891291	0.520642	0.122824	0.0671893	0.895375	0.568797	0.168821	0.066476	1.42339	2.33386	2.32102	2.15805	2.09397	2.07895	2.07712	2.44903	2.49912	2.53505		2.24889	2.24783
7.56135	7.57844	7.60146	7.60972	7.78207	7.86915	7.60437	7.56133	7.56431		7.58835	7.48755	7.36906	7.455	7.59529	7.7757	7.86148	7.96687	7.57044	0.881587	1.62562	1.3453	1.13662	0.996023	0.949379	1.37276	1.11171	0.899684		0.881274	0.547928	0.137358	0.0528351	0.87911	0.547683	0.160772	0.0740992	1.41125	2.32496	2.32202	2.161	2.09186	2.07639	2.08523	2.45102	2.50712	2.53818		2.24198	2.2371
7.61464	7.64466	7.66516	7.67871	7.85573	7.95021	7.66115	7.61116	7.61466	7.60014	7.64615	7.50612	7.37652	7.4605	7.64765	7.84116	7.95732	8.08735	7.63465	0.861523	1.59201	1.33397	1.12644	0.990686	0.961746	1.34896	1.08505	0.875602	0.781977	0.860637	0.52761	0.137702	0.0513063	0.860805	0.530786	0.192651	0.0944145	1.38211	2.3175	2.31901	2.15751	2.09649	2.09599	2.09051	2.45549	2.51001	2.54702	2.55102	2.2385	2.2425
7.67749	7.71331	7.73632	7.76965	7.95664	8.04555	7.72886	7.68187	7.68437	7.6638	7.70998	7.55903	7.38719	7.46053	7.71345	7.91334	8.10015	8.25386	7.70136	0.83816	1.57762	1.31722	1.11154	0.995279	0.98223	1.32508	1.07114	0.858716	0.761958	0.839066	0.512292	0.143082	0.0518614	0.8362	0.524297	0.178675	0.0824067	1.36617	2.31842	2.32155	2.16246	2.09213	2.08965	2.09449	2.45304	2.51644	2.55598	2.55885	2.23696	2.24145
7.75594	7.7819	7.80948	7.84393	8.04236	8.12535	7.79896	7.75947	7.76401	7.74132	7.78793	7.6242	7.41901	7.46561	7.78848	7.99055	8.12704	8.27286	7.77489	0.839864	1.5686	1.2987	1.09889	1.00166	0.991085	1.31886	1.05126	0.837837	0.757239	0.839062	0.51476	0.155769	0.0557908	0.839645	0.525398	0.198755	0.131221	1.35914	2.3151	2.32952	2.16611	2.07914	2.09393	2.09994	2.46199	2.5216	2.56389	2.56693	2.23709	2.23786
7.83228	7.84825	7.88177	7.91473	8.11522	8.19623	7.87276	7.83528	7.84381	7.82319	7.86678	7.71187	7.46478	7.48536	7.86478	8.0738	8.20611	8.35307	7.84427	0.832044	1.55902	1.29353	1.09012	0.999286	0.987129	1.31416	1.04334	0.831275	0.748269	0.831647	0.522378	0.16973	0.0449791	0.831621	0.522632	0.158856	0.0946959	1.3525	2.32004	2.33454	2.17753	2.08951	2.08553	2.09798	2.46805	2.52902	2.56103	2.57101	2.24003	2.22949
7.90823	7.91577	7.95666	7.98019	8.18105	8.26055	7.94275	7.91084	7.92863	7.91018	7.94222	7.81463	7.53985	7.64663	7.94172	8.1551	8.254	8.38631	7.91774	0.829891	1.56496	1.29384	1.09351	1.00026	0.973175	1.31114	1.04387	0.82471	0.734625	0.830568	0.517891	0.179344	0.107044	0.828458	0.506447	0.139054	0.0750112	1.35398	2.32898	2.34589	2.18352	2.09106	2.09724	2.09301	2.47995	2.53538	2.56812	2.5759	2.24699	2.22658
7.9869	7.9859	8.02782	8.05178	8.23917	8.30907	8.01475	7.99589	8.01491	8.00715	8.01736	7.92515	7.6246	7.72929	8.01997	8.22213	8.26293	8.387	7.9884	0.832772	1.57286	1.30017	1.08255	0.963058	0.945621	1.32285	1.03745	0.831474	0.734201	0.831921	0.511738	0.192885	0.130533	0.832751	0.501439	0.132168	0.0746198	1.36221	2.33557	2.35006	2.19045	2.09994	2.0965	2.08499	2.48632	2.53107	2.58115	2.57798	2.25502	2.23002
8.04115	8.05914	8.08613	8.08614	8.24612	8.34506	8.08014	8.05917	8.10521	8.11622	8.07615	8.02114	7.69217	7.82117	8.07714	8.24604	8.26803	8.38801	8.05414	0.830584	1.5612	1.31142	1.0964	0.943502	0.91877	1.31339	1.03109	0.807892	0.739792	0.829877	0.521763	0.197481	0.157946	0.83079	0.491229	0.141818	0.0695046	1.34899	2.33601	2.35001	2.19098	2.115	2.10098	2.071	2.48701	2.535	2.56999	2.573	2.26	2.23802
8.10777	8.12184	8.14295	8.14786	8.29804	8.37249	8.14284	8.13362	8.19926	8.2132	8.14178	8.08089	7.76859	7.89759	8.13886	8.26367	8.28076	8.39389	8.11488	0.854203	1.57266	1.3291	1.10717	0.944551	0.888255	1.32419	1.06187	0.839377	0.767065	0.854799	0.4575	0.110501	0.0730226	0.852635	0.481883	0.132247	0.062755	1.36802	2.34189	2.35491	2.18413	2.11696	2.09216	2.07002	2.49191	2.53304	2.56509	2.57496	2.26098	2.24487
8.17254	8.17761	8.1996	8.18772	8.3268	8.38491	8.20953	8.20351	8.27745	8.31825	8.21051	8.1932	7.91297	7.95162	8.20851	8.2779	8.28497	8.394	8.18053	0.867209	1.58984	1.34369	1.11567	0.942267	0.869611	1.33677	1.08113	0.875761	0.789005	0.868276	0.466784	0.127565	0.0482973	0.864914	0.475634	0.127741	0.0623421	1.3812	2.34696	2.35202	2.18499	2.12494	2.09101	2.06603	2.49001	2.53002	2.56699	2.57202	2.26497	2.24599
8.23319	8.2422	8.26319	8.25317	8.34807	8.394	8.26719	8.2752	8.37624	8.42029	8.26619	8.2963	8.0875	8.15257	8.26919	8.3071	8.28502	8.39392	8.24117	0.879821	1.60975	1.35662	1.1199	0.927706	0.856985	1.35598	1.10934	0.9154	0.825526	0.88034	0.465613	0.119844	0.0472556	0.87779	0.475467	0.131949	0.0623401	1.40075	2.349	2.35401	2.18599	2.12399	2.09099	2.07	2.49398	2.53299	2.55499	2.56297	2.27299	2.24608
8.29862			8.30981	8.37053	8.394	8.3336	8.34258	8.45729	8.5199	8.32966	8.39688	8.25644	8.34592	8.33364	8.34226	8.29088	8.36658		0.890221			1.12602	0.916134	0.851829	1.36665	1.1202	0.935751	0.851444	0.890564	0.48695	0.134903	0.0525876	0.888132	0.528962	0.135172	0.058971		2.34998			2.12008	2.08806	2.07	2.48812	2.53006	2.55108	2.55321	2.27006	2.27342
8.36047	8.37941	8.39046	8.34569	8.39281	8.39797	8.40835	8.43024	8.54722	8.62113	8.38948	8.50209		8.48085	8.39943	8.36877	8.35841	8.45819	8.36941	0.897389	1.62395	1.37224	1.12252	0.906106	0.830924	1.36836	1.14035	0.956302	0.877069	0.89871	0.49537		0.0642778	0.894139	0.463884	0.113601	0.0417018	1.41064	2.34504	2.35006	2.18202	2.12	2.08106	2.07297	2.48998	2.53892	2.54604	2.53813	2.26703	2.27103
8.42715	8.44317	8.45514	8.3991	8.41406	8.41905	8.47215	8.49615	8.64614	8.72223	8.45515	8.61424	8.60939	8.72242	8.46616	8.42106		8.52209	8.43516	0.893506	1.61766	1.36199	1.11083	0.894143	0.82412	1.35886	1.1368	0.970292	0.893108	0.894672	0.511119	0.1503	0.0712732	0.890461	0.579844		0.192037	1.40701	2.34299	2.348	2.184	2.12099	2.07799	2.063	2.49201	2.53699	2.53399	2.52196	2.264	2.24703
8.4918	8.51467	8.51587	8.4422	8.43953	8.43962	8.53483	8.55981	8.70589	8.81821	8.51685	8.71807	8.77394	8.8997	8.53374	8.44456		8.56127	8.50372	0.883457	1.60118	1.35025	1.10426	0.891293	0.815599	1.35587	1.13073	0.966982	0.904891	0.882752	0.476613	0.146069	0.0811363	0.882469	0.59004		0.22052	1.39035	2.34005	2.34702	2.18204	2.11805	2.07407	2.063	2.49691	2.53111	2.53007	2.50629	2.26302	2.26074
8.55943	8.57747	8.58045	8.49158	8.48957	8.47668	8.60441	8.6304	8.77343	8.90527	8.58344	8.79833	8.90589	9.05172	8.60539	8.49854		8.6195	8.57044	0.866554	1.58333	1.33323	1.08033	0.871232	0.798288	1.32928	1.11897	0.954784	0.906052	0.869165	0.469535	0.155468	0.117727	0.86258	0.58321		0.232065	1.3732	2.34397	2.34601	2.18398	2.11701	2.06607	2.05606	2.49403	2.53199	2.52703	2.49311	2.26399	2.26893
8.63118	8.65417	8.64518	8.54816	8.53812	8.52113	8.67719	8.70715	8.86017	8.98516	8.65617	8.84718	9.04216	9.18814	8.67418		8.37809	8.40633	8.64019	0.855053	1.56576	1.31701	1.05934	0.848721	0.783579	1.31235	1.10357	0.947144	0.910392	0.855825	0.528393	0.161583	0.128006	0.853151		0.175818	0.0644092	1.35761	2.337	2.33998	2.17898	2.118	2.062	2.05299	2.48998	2.53	2.52498	2.48998	2.259	2.265
8.70444	8.72352	8.71844	8.61361	8.5899	8.57486	8.75534	8.76967	8.93148	9.05061	8.72748	8.92044	9.10761	9.24479	8.75038		8.41717	8.54309	8.71834	0.843594	1.55303	1.30535	1.04749	0.84495	0.774875	1.29279	1.08453	0.940491	0.898846	0.841044	0.537957	0.166966	0.118022	0.845248		0.204392	0.164315	1.344	2.33896	2.33315	2.17019	2.11898	2.06298	2.05006	2.48315	2.52804	2.51619	2.48315	2.25802	2.26304
8.77539	8.7934	8.79137	8.69133	8.6594	8.63647	8.82639	8.84534	8.99743	9.10751	8.79938	9.02807	9.15262	9.28664	8.8204		8.46558	8.5916	8.78344	0.837502	1.54558	1.29646	1.04932	0.843502	0.762448	1.2886	1.08056	0.924886	0.882105	0.834267	0.459652	0.143468	0.092612	0.839945		0.212623	0.174588	1.34247	2.34197	2.333	2.17297	2.10909	2.063	2.05595	2.4721	2.52503	2.52393	2.483	2.258	2.2858
8.85414	8.86514	8.86214	8.76816	8.73915	8.71417	8.89814	8.90312	9.07606	9.14607	8.87714	9.08911	9.16505	9.30405	8.90113	8.82221	8.53218		8.85814	0.832532	1.54848	1.29889	1.04186	0.833687	0.761535	1.29204	1.07344	0.924484	0.860347	0.835722	0.454834	0.1214	0.0763195	0.828662	0.554282	0.214106		1.34037	2.336	2.32899	2.16598	2.1	2.06699	2.057	2.46699	2.51798	2.507	2.48601	2.252	2.27798
8.92176	8.93276	8.93172	8.84656	8.81461	8.79943	8.96772	8.96094	9.10448	9.17939	8.94574	9.14104	9.19053	9.32757	8.96581	8.92412	8.61841		8.92674	0.84341	1.56103	1.30299	1.04736	0.841987	0.759321	1.29814	1.07049	0.906737	0.834525	0.841445	0.451668	0.111483	0.0613751	0.84443	0.550117	0.222093		1.34846	2.336	2.32507	2.15814	2.1	2.06405	2.05798	2.46013	2.5072	2.50896	2.49287	2.252	2.26916
8.98248	9.00141	9.00339	8.92929	8.92108	8.91005	9.02848	9.02545	9.15358	9.19983	9.00747	9.17868	9.19794	9.32503	9.02945	9.00333	8.68741		8.99541	0.844978	1.56777	1.31273	1.04641	0.837282	0.772921	1.3091	1.06945	0.882172	0.813311	0.844534	0.443065	0.0993741	0.0552411	0.844403	0.513945	0.191587		1.35609	2.34195	2.32203	2.15403	2.09603	2.06003	2.05602	2.46198	2.50105	2.51098	2.5039	2.26092	2.25413
9.05014	9.07213	9.07013	9.01417	9.02624	9.01626	9.09113	9.08911	9.18305	9.22304	9.07414	9.211	9.211	9.32499	9.09612	9.12214			9.06213	0.854165	1.57952	1.32372	1.06857	0.851692	0.784235	1.32357	1.07062	0.868932	0.792998	0.85553	0.483481	0.140501	0.0637502	0.851518	0.486656			1.36652	2.33199	2.325	2.155	2.09799	2.05902	2.05904	2.461	2.503	2.516	2.51101	2.25099	2.24407
9.10975	9.12979	9.12877	9.09041	9.13375	9.13257	9.14781	9.137	9.20357	9.23867	9.13767	9.21296	9.211	9.32108	9.14988	9.18273			9.11783	0.865023	1.59108	1.33686	1.07141	0.861338	0.795318	1.33091	1.07253	0.865267	0.787907	0.864522	0.48824	0.140862	0.0594402	0.86395	0.493889			1.37872	2.3271	2.32402	2.15696	2.09506	2.06684	2.07467	2.46002	2.50496	2.51698	2.51688	2.24512	2.27437
9.17543	9.19245	9.19443	9.17129	9.23413	9.24403	9.20451	9.17963	9.24464	9.26378	9.20541		9.211	9.31803	9.21444	9.23257			9.18343	0.875548	1.60832	1.34452	1.09783	0.882632	0.817059	1.34469	1.08505	0.856101	0.791011	0.870548		0.141108	0.0590824	0.878661	0.452014			1.39333	2.33493	2.32301	2.15502	2.095	2.07196	2.07302	2.46099	2.50698	2.52493	2.51898	2.25293
9.23412	9.25614	9.25816	9.24817	9.33421	9.36624	9.26113	9.22709	9.26709	9.28907	9.26313	9.27003	9.21204	9.32301	9.27412	9.30326	9.16432	9.26225	9.24314	0.887629	1.62238	1.36377	1.12333	0.920528	0.850742	1.36236	1.09678	0.860864	0.801248	0.882881	0.454642	0.129911	0.0503581	0.890127	0.457883	0.16151	0.0713032	1.40607	2.335	2.325	2.15701	2.096	2.07	2.06001	2.464	2.513	2.52901	2.52203	2.256	2.29192
9.28899	9.31689	9.32772	9.32264	9.42631	9.47304	9.31894	9.26726	9.3053	9.31944	9.32094	9.28277	9.22869	9.32889	9.32507	9.41692	9.30345	9.37101	9.30389	0.891637	1.62712	1.36568	1.1341	0.941515	0.877951	1.36758	1.1055	0.89359	0.809302	0.887643	0.46883	0.139052	0.0495351	0.893213	0.512028	0.121955	0.0462787	1.4127	2.335	2.32598	2.16289	2.09404	2.06902	2.06393	2.464	2.51104	2.53391	2.53378	2.256	2.25468
9.33858	9.37848	9.3984	9.38844	9.50533	9.59001	9.3785	9.3265	9.34566	9.36065	9.37356	9.31274	9.23197	9.34486	9.37161	9.50823	9.46959	9.59608	9.36647	0.889212	1.62901	1.36469	1.14715	0.960361	0.913667	1.36968	1.10779	0.882679	0.806456	0.885906	0.519129	0.140063	0.0599997	0.890216	0.529885	0.151489	0.114964	1.41266	2.33797	2.33195	2.16597	2.09103	2.08585	2.06797	2.46301	2.51001	2.53995	2.54193	2.25699	2.25103
9.39314	9.44215	9.46015	9.46017	9.61523	9.69424	9.43514	9.37815		9.40412	9.42914	9.32208	9.23603	9.33599	9.42913	9.59018	9.61737	9.72841	9.42815	0.879897	1.61992	1.36028	1.14447	0.986767	0.939785	1.3604	1.09866		0.810082	0.878469	0.516468	0.142421	0.0563403	0.879135	0.52185	0.157336	0.0767808	1.40768	2.33199	2.33399	2.162	2.08299	2.078	2.07502	2.46702	2.519		2.55002	2.25399	2.256
9.45177	9.50469	9.52073	9.53053	9.70806	9.79196	9.49181	9.43873		9.452	9.48777	9.35531	9.24678	9.3311	9.4819	9.66445	9.77177	9.8955	9.48873	0.866128	1.60908	1.34694	1.1435	1.01048	0.962524	1.34469	1.09311		0.802557	0.865687	0.519761	0.146945	0.0564771	0.864751	0.505541	0.147368	0.0770935	1.3942	2.32906	2.33106	2.16102	2.07908	2.07996	2.08284	2.47484	2.51802		2.5598	2.24812	2.256
9.51444	9.56942	9.58245	9.60335	9.79126	9.87922	9.55642	9.49946		9.50651	9.5544	9.39465	9.25493	9.331	9.54147	9.74428	9.92166	10.0328	9.55243	0.852096	1.59708	1.33072	1.13237	1.01622	0.979985	1.33766	1.09516		0.812537	0.853697	0.516055	0.156771	0.0575403	0.849041	0.477523	0.133326	0.091221	1.38422	2.31414	2.33595	2.16695	2.07405	2.07604	2.08795	2.46905	2.51106		2.55703	2.23512	2.25798
9.5791	9.63109	9.65409	9.68008	9.86013	9.9651	9.61309	9.56609			9.61809	9.4531	9.26203	9.335	9.6091	9.81811	10.034	10.15	9.61609	0.83724	1.5846	1.31383	1.11959	0.997242	0.987108	1.31837	1.07562			0.838899	0.509443	0.15825	0.0606733	0.834561	0.486397	0.132033	0.0920259	1.36978	2.319	2.34201	2.17	2.05102	2.09098	2.09399	2.479	2.521			2.237	2.25598
9.65166	9.69777	9.72371				9.68173	9.63179			9.68771	9.52762	9.28458	9.33795	9.68068	9.90048	10.0497	10.1853	9.68179	0.829552	1.57196	1.30601				1.31247	1.0674			0.830711	0.526544	0.158564	0.0630854	0.827579	0.484279	0.134475	0.088996	1.36169	2.32096	2.34593	2.17295				2.479	2.52198			2.23995	2.24324
9.72834	9.7674	9.79142	9.8213	10.0185	10.1014	9.76231	9.70933			9.76732	9.61128	9.34944	9.47877	9.7623	9.96941	10.0837	10.1999	9.75735	0.821757	1.5673	1.29449	1.09503	0.996509	0.971939	1.30346	1.05567			0.82365	0.519564	0.1632	0.125287	0.819291	0.494778	0.139388	0.0715915	1.35337	2.31902	2.34203	2.17697	2.04618	2.08791	2.08404	2.47801	2.522			2.23703	2.23903
9.80816	9.83215	9.85914	9.87714	10.0651	10.1521	9.83314	9.78714			9.84615	9.72724	9.43018	9.55918	9.83716	10.0401	10.118	10.22	9.82215	0.822842	1.57028	1.29776	1.09698	0.979492	0.949928	1.29813	1.05204			0.825979	0.527085	0.195346	0.158847	0.819074	0.504324	0.13246	0.0572139	1.35506	2.32602	2.34702	2.17802	2.05406	2.077	2.07398	2.481	2.52301			2.24102	2.228
9.87951	9.89861	9.92268	9.93872	10.1052	10.1941	9.89374	9.8497			9.91359	9.8328	9.50935	9.63835	9.90851	10.0949	10.1258	10.22	9.88861	0.827953	1.57696	1.30252	1.10069	0.954001	0.918191	1.31092	1.0537			0.829986	0.511593	0.20688	0.170722	0.825085	0.515047	0.132656	0.0545358	1.35982	2.3358	2.35484	2.18584	2.07947	2.07504	2.06518	2.47904	2.5279			2.25178	2.22702
9.94941	9.96246	9.9815	9.97668	10.1367	10.2138	9.94854	9.92833		9.99217	9.9844	9.93414	9.61114	9.73617	9.97841	10.1238	10.1329	10.223	9.9485	0.835853	1.58523	1.3113	1.09724	0.945003	0.886587	1.31572	1.05809		0.770213	0.835136	0.507919	0.205365	0.170147	0.835442	0.511136	0.132164	0.0529631	1.36906	2.34591	2.35599	2.18203	2.10082	2.07302	2.05905	2.49387	2.52106		2.54702	2.26191	2.22403
10.0201	10.0231	10.0371	10.0291	10.158	10.22	10.0161	10.0022	10.0702	10.0902	10.0501	10.0232	9.70828	9.70641	10.0491	10.1461	10.14	10.226	10.0091	0.847991	1.60126	1.32594	1.10588	0.92623	0.856666	1.32428	1.06329	0.838053	0.763889	0.847573	0.488983	0.17409	0.0697974	0.846787	0.493641	0.129777	0.0537991	1.38471	2.346	2.356	2.179	2.099	2.069	2.054	2.48699	2.519	2.53698	2.53399	2.26	2.21504
10.075	10.0839	10.092	10.0742	10.1747	10.2121	10.0769	10.0766	10.1525	10.1843	10.105	10.0967	9.82584	9.87884	10.1099	10.1676	10.1429	10.226	10.066	0.856779	1.61641	1.34023	1.11063	0.913327	0.842323	1.34057	1.06775	0.864849	0.788852	0.857459	0.45188	0.135861	0.0601764	0.854106	0.468599	0.12871	0.053417	1.40043	2.34698	2.35404	2.17998	2.099	2.06704	2.05204	2.48209	2.51704	2.53013	2.53105	2.26	2.23366
10.1295	10.1366	10.1446	10.1147	10.1809	10.2051	10.1524	10.1395	10.2323	10.2742	10.1496	10.1961	9.98662	10.107	10.1655	10.1898	10.146	10.2657	10.1215	0.869481	1.63057	1.356	1.11107	0.903543	0.834912	1.3425	1.09689	0.897947	0.818437	0.870667	0.464019	0.113171	0.0571844	0.86574	0.458732	0.126311	0.094454	1.41623	2.34105	2.35202	2.17802	2.09404	2.06502	2.05101	2.46713	2.51502	2.52603	2.52406	2.25306	2.25978
10.2954	10.3035	10.2965	10.2207	10.2268	10.2258	10.3374	10.3323	10.4732	10.5511	10.3094	10.4731			10.3424				10.2904	0.88975	1.6425	1.3733	1.12302	0.907435	0.838767	1.36215	1.1239	0.953824	0.89621	0.890168	0.499154			0.88569				1.42999	2.324	2.33902	2.16211	2.08499	2.0441	2.03805	2.45601	2.52	2.51498	2.49815	2.23103	2.21896
[truncated: 64 more columns]
