# Supplementary material for: Kinematic Validation of a Multi-Kinect v2 Instrumented 10-Meter Walkway for Quantitative Gait Assessments
Source: PLoS One. 2015 Oct 13;10(10):e0139913. doi: 10.1371/journal.pone.0139913 (PMC4603795; doi:10.1371/journal.pone.0139913)
Supplement: S1 Data — (ZIP) [file pone.0139913.s001.zip › S1_Data/pp14_trial5.xls]

## Sheet: Sheet1
Kinect(x) SpineBase	Kinect(x) Head	Kinect(x) ShoulderLeft	Kinect(x) ElbowLeft	Kinect(x) WristLeft	Kinect(x) HandLeft	Kinect(x) ShoulderRight	Kinect(x) ElbowRight	Kinect(x) WristRight	Kinect(x) HandRight	Kinect(x) HipLeft	Kinect(x) KneeLeft	Kinect(x) AnkleLeft	Kinect(x) FootLeft	Kinect(x) HipRight	Kinect(x) KneeRight	Kinect(x) AnkleRight	Kinect(x) FootRight	Kinect(x) SpineShoulder	Kinect(y) SpineBase	Kinect(y) Head	Kinect(y) ShoulderLeft	Kinect(y) ElbowLeft	Kinect(y) WristLeft	Kinect(y) HandLeft	Kinect(y) ShoulderRight	Kinect(y) ElbowRight	Kinect(y) WristRight	Kinect(y) HandRight	Kinect(y) HipLeft	Kinect(y) KneeLeft	Kinect(y) AnkleLeft	Kinect(y) FootLeft	Kinect(y) HipRight	Kinect(y) KneeRight	Kinect(y) AnkleRight	Kinect(y) FootRight	Kinect(y) SpineShoulder	Kinect(z) SpineBase	Kinect(z) Head	Kinect(z) ShoulderLeft	Kinect(z) ElbowLeft	Kinect(z) WristLeft	Kinect(z) HandLeft	Kinect(z) ShoulderRight	Kinect(z) ElbowRight	Kinect(z) WristRight	Kinect(z) HandRight	Kinect(z) HipLeft	Kinect(z) KneeLeft
0.111	0.180088	0.161	0.13	0.203	0.213	0.178	0.15	0.218	0.220912	0.146	0.115066	0.023	0.1	0.156978	0.091	0.024	0.098	0.158	0.882823	1.57905	1.34894	1.11151	0.873371	0.826477	1.34083	1.06585	0.834284	0.79676	0.881416	0.504843	0.137673	0.0550789	0.88279	0.488991	0.138011	0.0566493	1.39001	2.261	2.24298	2.095	2.049	2.033	2.04	2.393	2.439	2.426	2.40302	2.187	2.15896
0.111	0.183998	0.161	0.13	0.203	0.213	0.178	0.15	0.218	0.217002	0.146	0.117999	0.023	0.1	0.156	0.091	0.024	0.098	0.158	0.88253	1.57865	1.34932	1.11567	0.875649	0.828109	1.34092	1.06646	0.834	0.79676	0.88123	0.50499	0.13826	0.05503	0.88236	0.48994	0.13851	0.0583993	1.38988	2.261	2.242	2.095	2.049	2.033	2.04	2.393	2.439	2.426	2.404	2.187	2.157
0.114	0.187	0.164	0.133	0.203	0.209	0.181037	0.147	0.210062	0.2209	0.146	0.12	0.023	0.103	0.156	0.097	0.024	0.099	0.161	0.88268	1.57868	1.34964	1.11113	0.876594	0.825903	1.34188	1.1066	0.85523	0.809712	0.88142	0.507647	0.137933	0.0561499	0.882471	0.491443	0.137506	0.0586287	1.38992	2.259	2.241	2.094	2.048	2.033	2.038	2.39199	2.43	2.41406	2.40299	2.187	2.153
0.114	0.187064	0.164064	0.133064	0.203	0.209064	0.184064	0.147128	0.215086	0.213235	0.146	0.12	0.023	0.102957	0.156064	0.0970214	0.0240428	0.099	0.161064	0.882694	1.5788	1.34984	1.11439	0.875281	0.823807	1.34196	1.10067	0.838504	0.797184	0.881417	0.507412	0.138147	0.0561176	0.88252	0.490871	0.137253	0.0577452	1.38961	2.259	2.24096	2.09398	2.04798	2.033	2.03798	2.39098	2.42994	2.41898	2.402	2.187	2.153
0.114	0.190014	0.167014	0.136	0.203	0.212	0.187006	0.15301	0.219002	0.224	0.146	0.120004	0.023	0.100998	0.159	0.0980058	0.026	0.099	0.164006	0.88286	1.57772	1.35031	1.11618	0.873958	0.82458	1.34191	1.07585	0.835915	0.796466	0.88176	0.506104	0.13848	0.0550913	0.88253	0.490443	0.141032	0.0584407	1.38857	2.259	2.239	2.09299	2.047	2.033	2.037	2.39	2.427	2.41801	2.402	2.187	2.15299
0.114024	0.197048	0.174072	0.136036	0.203	0.212012	0.190048	0.158036	0.220048	0.223976	0.146024	0.122	0.023	0.1	0.159036	0.101	0.026	0.099	0.167048	0.882897	1.57508	1.35017	1.1134	0.873079	0.824849	1.34213	1.07276	0.833371	0.794051	0.881647	0.503084	0.138564	0.0557355	0.882737	0.491789	0.14214	0.0587844	1.38752	2.25895	2.23999	2.08998	2.04698	2.033	2.03704	2.38899	2.42899	2.4209	2.40183	2.18694	2.149
0.116	0.201128	0.18	0.139086	0.203064	0.213086	0.194	0.161064	0.224086	0.222235	0.148	0.122064	0.023	0.100043	0.162	0.101064	0.026	0.099	0.17115	0.883517	1.57514	1.35322	1.11134	0.873784	0.82795	1.342	1.07109	0.830161	0.774825	0.882267	0.50423	0.139688	0.0545379	0.883317	0.491667	0.139658	0.0591528	1.38813	2.255	2.23896	2.088	2.04498	2.03291	2.03983	2.388	2.42798	2.41304	2.38824	2.182	2.14898
0.116	0.206996	0.18	0.142997	0.205998	0.216997	0.194	0.163998	0.227997	0.232993	0.148	0.124998	0.023	0.101999	0.162	0.103998	0.026	0.099	0.177996	0.88385	1.57439	1.35208	1.11018	0.87304	0.823843	1.34347	1.0693	0.83019	0.792868	0.8826	0.50471	0.13912	0.0544401	0.88365	0.49151	0.138661	0.0592799	1.38758	2.255	2.237	2.088	2.044	2.029	2.03201	2.388	2.427	2.415	2.39899	2.182	2.148
0.12	0.213049	0.186049	0.147061	0.204025	0.216037	0.2	0.162	0.223074	0.229951	0.151	0.125	0.0259509	0.104	0.162	0.104	0.026	0.1	0.181086	0.883741	1.57358	1.35112	1.10897	0.873037	0.824707	1.34294	1.10423	0.855099	0.810586	0.882472	0.50482	0.138579	0.0536805	0.883571	0.49122	0.138648	0.0592063	1.38733	2.254	2.23499	2.08599	2.04594	2.02594	2.02898	2.385	2.421	2.41998	2.39998	2.181	2.148
0.12	0.217063	0.190063	0.152	0.206085	0.219085	0.200063	0.162	0.229	0.226127	0.151085	0.125	0.0220634	0.103915	0.162063	0.104	0.026	0.1	0.188	0.883807	1.57437	1.35094	1.10632	0.880117	0.824459	1.34298	1.1042	0.842922	0.802092	0.882596	0.504761	0.136819	0.0537084	0.883648	0.491263	0.138486	0.0581074	1.38713	2.254	2.23396	2.08498	2.041	2.02098	2.02698	2.38498	2.421	2.418	2.39794	2.18098	2.148
0.120005	0.220011	0.193016	0.152012	0.210011	0.223011	0.203014	0.162005	0.229011	0.232004	0.155	0.125005	0.025	0.1	0.165007	0.104	0.026	0.1	0.188005	0.883188	1.57336	1.34965	1.1104	0.882743	0.822582	1.34251	1.10007	0.840661	0.797524	0.881948	0.503422	0.13401	0.0531715	0.883078	0.491381	0.138783	0.0584514	1.38664	2.254	2.232	2.08399	2.041	2.02	2.026	2.384	2.421	2.41799	2.39499	2.18	2.148
0.123	0.226136	0.202049	0.159037	0.215988	0.229	0.211074	0.165136	0.235049	0.234111	0.155037	0.128037	0.025	0.1	0.168988	0.104099	0.026	0.1	0.191161	0.881965	1.56928	1.34664	1.10563	0.884446	0.823913	1.34184	1.09423	0.824575	0.788418	0.880946	0.504481	0.133864	0.0539973	0.881695	0.492162	0.140552	0.0592415	1.38501	2.253	2.23	2.07999	2.03898	2.01796	2.024	2.38498	2.41999	2.41204	2.39105	2.17999	2.14599
0.123043	0.237065	0.20613	0.16213	0.215065	0.229065	0.217217	0.176	0.238978	0.242978	0.158043	0.131087	0.025	0.100043	0.168065	0.112	0.026	0.099913	0.204065	0.880759	1.57	1.3455	1.10319	0.884859	0.823222	1.33992	1.07574	0.824197	0.78747	0.879832	0.504535	0.134224	0.053802	0.880428	0.490722	0.141524	0.0593622	1.38325	2.25289	2.22998	2.07896	2.03696	2.01498	2.02398	2.38291	2.419	2.41491	2.39493	2.17891	2.14498
0.124999	0.239999	0.211997	0.167997	0.217999	0.231999	0.226995	0.176	0.238	0.242	0.159999	0.134998	0.025	0.101999	0.170999	0.112	0.026	0.0960019	0.206999	0.879381	1.56741	1.34338	1.10122	0.883461	0.818832	1.33751	1.07679	0.82407	0.78837	0.878551	0.50386	0.135299	0.0547895	0.878981	0.49036	0.14214	0.05946	1.38174	2.248	2.229	2.077	2.035	2.014	2.023	2.379	2.419	2.411	2.392	2.175	2.144
0.128074	0.248148	0.218173	0.174136	0.229037	0.241012	0.230136	0.179123	0.238025	0.242074	0.163074	0.139062	0.025	0.102	0.173074	0.118099	0.026	0.101963	0.21416	0.878799	1.56414	1.3448	1.10061	0.866677	0.814457	1.3369	1.07498	0.824164	0.785394	0.877726	0.504079	0.133369	0.0559536	0.878583	0.490999	0.142892	0.0582469	1.37858	2.24698	2.22994	2.07399	2.033	2.01299	2.01604	2.378	2.41796	2.41095	2.39198	2.17396	2.14594
0.134151	0.260367	0.23228	0.185108	0.232129	0.242194	0.241367	0.189129	0.240129	0.248065	0.169086	0.144	0.025	0.101935	0.179151	0.12628	0.0260431	0.099	0.227302	0.876318	1.56013	1.34254	1.0975	0.862522	0.815029	1.33498	1.0691	0.825312	0.783272	0.874977	0.502382	0.13328	0.0554406	0.876421	0.488581	0.14308	0.0587922	1.37436	2.24496	2.22496	2.07289	2.03287	2.01196	2.01894	2.37783	2.41494	2.40696	2.38996	2.17098	2.141
0.141016	0.277032	0.24502	0.19002	0.238014	0.25102	0.258039	0.19502	0.246016	0.251016	0.173016	0.144006	0.025	0.099	0.186012	0.139055	0.0280061	0.099	0.241032	0.875336	1.55811	1.33988	1.09711	0.868501	0.815456	1.33244	1.07292	0.824946	0.78061	0.873936	0.502472	0.13463	0.055468	0.875556	0.490454	0.143075	0.0584407	1.37365	2.24299	2.22299	2.06799	2.02699	2.01	2.01599	2.36999	2.41199	2.405	2.388	2.16999	2.141
0.149123	0.293271	0.25521	0.200234	0.245259	0.261185	0.27721	0.205111	0.254148	0.259185	0.181148	0.147049	0.025	0.0990247	0.192148	0.16658	0.0310987	0.099074	0.257234	0.873248	1.55543	1.34051	1.0924	0.873534	0.813315	1.32988	1.07121	0.822829	0.775779	0.871775	0.503517	0.134581	0.0544648	0.873551	0.492295	0.140755	0.0587357	1.37003	2.23596	2.21699	2.06496	2.02391	2.00799	2.01202	2.36298	2.40895	2.40602	2.38902	2.1639	2.13998
0.159192	0.315362	0.27249	0.219298	0.26617	0.276341	0.294298	0.214149	0.266298	0.274085	0.193192	0.151064	0.025	0.100957	0.204192	0.213725	0.0393623	0.10532	0.276341	0.869035	1.54932	1.33797	1.08747	0.853048	0.806355	1.32618	1.07077	0.821673	0.780977	0.867323	0.50413	0.134651	0.0532293	0.869626	0.498075	0.13378	0.0550698	1.36409	2.23291	2.21596	2.06189	2.01696	2.00702	2.01389	2.36096	2.40496	2.40821	2.39104	2.15591	2.13798
0.167982	0.331966	0.294954	0.232972	0.273984	0.291968	0.307972	0.220986	0.279972	0.277992	0.201982	0.153994	0.025	0.099004	0.212982	0.246932	0.0559658	0.11997	0.291968	0.868341	1.54429	1.33369	1.08676	0.852022	0.800642	1.32447	1.06978	0.810812	0.767538	0.866063	0.505058	0.13468	0.0522819	0.86944	0.489118	0.127363	0.0495613	1.361	2.22901	2.214	2.05701	2.015	2.008	2.00901	2.359	2.403	2.41798	2.393	2.15201	2.137
0.191075	0.364149	0.316224	0.264273	0.318162	0.337298	0.328174	0.248087	0.28405	0.302988	0.226112	0.159037	0.025	0.109012	0.234075	0.302348	0.111348	0.150845	0.320124	0.866247	1.53936	1.33511	1.08594	0.864492	0.795155	1.32283	1.06295	0.810105	0.764145	0.863554	0.505156	0.133957	0.0496169	0.86784	0.497638	0.136057	0.0532928	1.35522	2.22098	2.20904	2.054	2.011	1.99899	1.99194	2.35598	2.39998	2.42002	2.39124	2.14696	2.13199
0.197518	0.376756	0.334734	0.286885	0.332253	0.361713	0.342669	0.255453	0.288194	0.302216	0.235518	0.162281	0.025	0.110238	0.240475	0.331296	0.140814	0.219468	0.330799	0.865237	1.53636	1.33116	1.08612	0.857362	0.794568	1.32068	1.05912	0.817708	0.775721	0.862294	0.509738	0.13773	0.0510989	0.867057	0.508768	0.139978	0.0678539	1.35347	2.21913	2.21196	2.05383	2.01091	1.99794	1.98722	2.35396	2.39798	2.42209	2.41015	2.14413	2.13089
0.221025	0.411034	0.368035	0.327044	0.389046	0.394063	0.373028	0.27603	0.297019	0.312019	0.259028	0.175005	0.0250047	0.120991	0.262022	0.390043	0.223088	0.286101	0.367026	0.866438	1.53573	1.32922	1.0829	0.85202	0.785417	1.32691	1.06165	0.819866	0.778036	0.862477	0.517372	0.137748	0.0573908	0.869189	0.517727	0.147587	0.0693893	1.35315	2.225	2.21	2.046	2.00699	1.995	1.99699	2.352	2.397	2.42601	2.41701	2.15	2.126
0.24229	0.440386	0.398555	0.365434	0.428627	0.448652	0.39729	0.302181	0.313314	0.328241	0.28329	0.179181	0.029	0.112952	0.281278	0.427627	0.299255	0.3734	0.38935	0.864491	1.52453	1.33074	1.08451	0.869207	0.791361	1.3189	1.05489	0.824771	0.77473	0.859556	0.518899	0.144566	0.0580992	0.868178	0.523876	0.144732	0.0686494	1.34813	2.22407	2.20999	2.04998	1.99701	1.99195	1.98804	2.35107	2.39902	2.43102	2.42208	2.14807	2.12802
0.266705	0.472641	0.444449	0.401855	0.480641	0.503026	0.421684	0.317791	0.339492	0.348598	0.307641	0.194321	0.0290855	0.109	0.304748	0.480047	0.403966	0.489923	0.418876	0.860269	1.51938	1.31405	1.07119	0.860023	0.788208	1.31502	1.0539	0.824031	0.770537	0.854162	0.526314	0.145881	0.0580311	0.8654	0.519477	0.130886	0.058216	1.34254	2.23006	2.20909	2.04798	1.99785	1.98806	1.99109	2.35698	2.40098	2.433	2.42906	2.15409	2.13004
0.298971	0.501974	0.464982	0.440965	0.509974	0.549958	0.452972	0.353968	0.36198	0.375976	0.336974	0.208987	0.0329965	0.109	0.33897	0.527957	0.49392	0.577922	0.458964	0.851538	1.51634	1.31285	1.07159	0.864726	0.789049	1.30795	1.04676	0.82454	0.767213	0.845558	0.531076	0.147738	0.05808	0.856688	0.522068	0.16458	0.0699296	1.33289	2.233	2.213	2.047	1.99101	1.991	1.995	2.356	2.4	2.433	2.432	2.158	2.132
0.325651	0.538577	0.513356	0.469676	0.563307	0.600639	0.489418	0.37343	0.395258	0.393332	0.365577	0.229258	0.0360246	0.109	0.367663	0.545799	0.586032	0.703106	0.482676	0.84195	1.49911	1.29029	1.07368	0.861681	0.787184	1.28813	1.03725	0.82044	0.759085	0.83673	0.536013	0.156129	0.0587693	0.846485	0.533008	0.166598	0.0846816	1.32594	2.23402	2.21402	2.05101	1.98794	1.99011	1.99504	2.35704	2.40398	2.43612	2.4401	2.16201	2.13599
0.37856	0.585711	0.54297	0.52456	0.589228	0.652884	0.52397	0.409056	0.417121	0.42084	0.412625	0.250625	0.0383017	0.109065	0.421496	0.611056	0.670271	0.793185	0.537625	0.828863	1.48554	1.28645	1.0682	0.861552	0.786538	1.27805	1.03125	0.795966	0.745691	0.824377	0.532808	0.161703	0.058663	0.83309	0.52703	0.169757	0.0936362	1.30738	2.23611	2.21622	2.05211	1.98302	1.99902	1.99791	2.36011	2.40217	2.44615	2.44817	2.163	2.13502
0.404098	0.618095	0.587089	0.550064	0.645058	0.693072	0.568084	0.457076	0.468069	0.459083	0.4411	0.279088	0.052043	0.11201	0.444103	0.659065	0.728083	0.847101	0.566098	0.819003	1.48311	1.27837	1.07904	0.85116	0.779204	1.26384	1.023	0.779469	0.740247	0.81154	0.524104	0.164115	0.0565416	0.825826	0.480783	0.172756	0.0929928	1.3035	2.241	2.22601	2.05701	1.98404	1.99999	1.99399	2.36501	2.41002	2.45302	2.45601	2.163	2.13601
0.461502	0.67349	0.639343	0.587416	0.679343	0.735416	0.617453	0.501514	0.508429	0.507441	0.499502	0.330661	0.0774409	0.118061	0.504453	0.697318	0.776	0.905951	0.623478	0.814676	1.47183	1.27069	1.03251	0.839239	0.781282	1.26315	1.01002	0.790293	0.721033	0.811425	0.520992	0.178659	0.0635922	0.817798	0.523148	0.153303	0.0829936	1.29445	2.23894	2.23113	2.0641	2.00707	1.99496	1.98994	2.37307	2.42309	2.46411	2.46115	2.16395	2.13894
0.503357	0.714226	0.668467	0.622073	0.707985	0.769679	0.655292	0.544445	0.54451	0.544489	0.541292	0.385642	0.114707	0.127312	0.542357	0.724182	0.776088	0.902088	0.66327	0.816143	1.48146	1.27322	1.02974	0.835507	0.770231	1.25983	1.00829	0.790506	0.711691	0.814407	0.530032	0.200283	0.0884846	0.817775	0.519842	0.153514	0.0816164	1.30131	2.23407	2.24211	2.07218	2.01315	1.99213	1.98491	2.37939	2.43011	2.47309	2.473	2.16009	2.13402
0.563962	0.768965	0.733959	0.66997	0.751972	0.799981	0.712963	0.608959	0.611957	0.610958	0.598963	0.458954	0.190952	0.319878	0.602962	0.776967	0.779998	0.905998	0.719964	0.823425	1.48876	1.28468	1.054	0.85146	0.774277	1.27583	1.01577	0.788561	0.716197	0.820956	0.52925	0.196382	0.147633	0.825585	0.523508	0.152331	0.0792215	1.30856	2.237	2.247	2.08	2.02	1.998	1.981	2.39699	2.435	2.477	2.473	2.164	2.135
0.615657	0.818548	0.779645	0.705596	0.767523	0.820256	0.766572	0.668742	0.677937	0.671986	0.649706	0.545132	0.261998	0.390998	0.657657	0.80045	0.789037	0.906049	0.768584	0.836286	1.49921	1.30168	1.05175	0.849187	0.779469	1.28416	1.02113	0.784175	0.723326	0.837369	0.533228	0.214801	0.166277	0.83461	0.519476	0.156245	0.0759112	1.31982	2.23702	2.25407	2.08509	2.02609	1.99999	1.977	2.40415	2.44213	2.47905	2.48095	2.16401	2.12987
0.669948	0.864121	0.832733	0.754582	0.810216	0.841366	0.814185	0.730293	0.755422	0.753487	0.707862	0.638358	0.34425	0.47325	0.711948	0.837065	0.792086	0.91	0.817099	0.850815	1.52212	1.31296	1.07384	0.862167	0.788549	1.30766	1.03882	0.830948	0.747379	0.85298	0.534896	0.225795	0.177808	0.847755	0.4956	0.151793	0.0702628	1.33835	2.23906	2.26013	2.09211	2.03296	1.999	1.97694	2.41587	2.45315	2.48313	2.47709	2.16506	2.11913
0.713139	0.915107	0.866112	0.781105	0.820077	0.858059	0.868116	0.789146	0.820162	0.821189	0.747123	0.700201	0.401242	0.530232	0.755146	0.840036	0.796009	0.91	0.867107	0.860149	1.52929	1.32709	1.09613	0.872058	0.800793	1.31041	1.05129	0.798287	0.749185	0.863449	0.507915	0.206447	0.15812	0.855739	0.494659	0.151492	0.0672067	1.34757	2.242	2.266	2.09699	2.03099	1.99899	1.974	2.41001	2.46	2.48897	2.48098	2.168	2.12502
0.774623	0.962548	0.915586	0.827548	0.854274	0.884237	0.919536	0.853897	0.89191	0.905072	0.801673	0.789184	0.508533	0.632249	0.819623	0.856162	0.800087	0.91	0.914611	0.868624	1.53924	1.33922	1.10853	0.888703	0.815354	1.32642	1.08697	0.845564	0.764919	0.871879	0.496762	0.178441	0.131284	0.864055	0.489671	0.152231	0.0657151	1.35726	2.241	2.26702	2.09401	2.02804	1.99399	1.97605	2.41312	2.45904	2.47695	2.47289	2.16702	2.13207
0.825136	1.00703	0.963027	0.871633	0.877092	0.903655	0.963311	0.926311	0.965769	0.991813	0.856136	0.885053	0.632905	0.65639	0.870158	0.869896	0.807066	0.909607	0.964027	0.877031	1.55734	1.35021	1.12369	0.889969	0.827885	1.334	1.09298	0.868072	0.785537	0.880771	0.492235	0.149533	0.0693585	0.871756	0.482643	0.143471	0.0604398	1.37039	2.24115	2.26909	2.09502	2.031	1.993	1.98007	2.423	2.46191	2.47291	2.46385	2.16907	2.13804
0.875978	1.05298	1.00898	0.899988	0.925979	0.932987	1.02197	0.984975	1.04497	1.07296	0.906978	0.97696	0.762944	0.852915	0.921978	0.909983	0.809999	0.892008	1.00998	0.886026	1.56265	1.35714	1.12007	0.900206	0.842424	1.33954	1.09491	0.86906	0.791687	0.891116	0.496928	0.128159	0.0486989	0.879187	0.484589	0.138122	0.0546125	1.3805	2.248	2.273	2.096	2.031	1.993	1.983	2.423	2.458	2.469	2.457	2.172	2.14
0.930713	1.10568	1.05952	0.939578	0.949517	0.966455	1.07869	1.04281	1.13293	1.16403	0.960713	1.08919	0.919066	0.978362	0.978689	0.911049		0.938123	1.05768	0.888532	1.56579	1.35735	1.12168	0.90941	0.838568	1.3407	1.0962	0.870537	0.797073	0.893007	0.506313	0.142095	0.0604086	0.882236	0.464111		0.0605828	1.38305	2.24615	2.26798	2.09899	2.03102	1.98795	1.97493	2.41898	2.45895	2.45393	2.44184	2.17115	2.13093
0.989212	1.16113	1.10223	0.987039	0.992212	1.00397	1.13515	1.10947	1.20973	1.24875	1.0191	1.18662	1.08868	1.17255	1.0351	0.916623		0.947307	1.11313	0.888465	1.56145	1.35862	1.1195	0.911684	0.839093	1.34192	1.09869	0.881533	0.809409	0.891696	0.567023	0.153859	0.0608753	0.883388	0.461806		0.0392206	1.37905	2.25796	2.26591	2.09804	2.03285	1.98396	1.96887	2.41704	2.45485	2.44774	2.42876	2.18296	2.12526
1.0441	1.21211	1.15811	1.03408	1.04707	1.04808	1.18713	1.17612	1.28812	1.32815	1.06911	1.26015	1.25529	1.37829	1.08511	0.990035			1.16411	0.878712	1.54911	1.34794	1.11504	0.906877	0.834689	1.33265	1.09413	0.881201	0.812968	0.878822	0.468138	0.123101	0.0508174	0.876942	0.570547			1.36746	2.256	2.262	2.09999	2.02601	1.98199	1.963	2.41898	2.44802	2.43597	2.41796	2.181	2.137
1.09483	1.26568	1.21067	1.07578	1.07973	1.08859	1.25074	1.2368	1.34782	1.40385			1.40146	1.52068	1.14188	1.0078			1.21978	0.864756	1.54212	1.33466	1.098	0.890702	0.824335	1.31617	1.07649	0.881613	0.812014			0.12895	0.0987204	0.863179	0.573984			1.35651	2.25797	2.26094	2.0949	2.02895	1.97692	1.96292	2.40695	2.45885	2.42192	2.39787
1.16124	1.32022	1.26413	1.13822	1.13803	1.13605	1.3102	1.30013	1.41337	1.47135	1.18924	1.37845	1.51801	1.65414	1.2123	1.07128			1.2822	0.855521	1.52872	1.32283	1.08338	0.876487	0.80651	1.30089	1.06851	0.884076	0.815312	0.857388	0.566115	0.164204	0.107619	0.852512	0.570102			1.34088	2.25585	2.25579	2.08698	2.02502	1.97094	1.95694	2.40296	2.44704	2.41581	2.38774	2.17687	2.12087
1.21798	1.37598	1.31598	1.19398	1.18499	1.18399	1.36498	1.35198	1.47598	1.53298	1.24598	1.44498	1.60997	1.75197	1.27198				1.33698	0.840445	1.5189	1.30973	1.0669	0.861684	0.795993	1.29082	1.06164	0.878842	0.808972	0.845824	0.560392	0.168059	0.119506	0.834266				1.33235	2.249	2.246	2.086	2.026	1.968	1.954	2.401	2.449	2.407	2.376	2.171	2.115
1.28888	1.43582	1.37785	1.25688	1.24183	1.23972	1.4258	1.41464	1.5207	1.58953	1.31189	1.55437	1.63865	1.7814	1.33888			1.11251	1.39782	0.840035	1.5145	1.30001	1.05437	0.848923	0.77891	1.28623	1.05493	0.871542	0.800555	0.842279	0.455138	0.14944	0.106575	0.836982			0.201259	1.32672	2.24604	2.24294	2.07796	2.02091	1.96601	1.94905	2.40093	2.44381	2.40201	2.36802	2.16505	2.14257
1.36053	1.50238	1.44755	1.32853	1.30942	1.29849	1.49142	1.46734	1.57801	1.63269	1.38457	1.58547	1.69128	1.81317	1.41053	1.24172		1.15561	1.4644	0.83726	1.51692	1.30143	1.05028	0.843577	0.770113	1.28455	1.05105	0.86742	0.797472	0.838995	0.554773	0.143517	0.0700325	0.834765	0.525244		0.170175	1.32839	2.249	2.23781	2.07483	2.014	1.96696	1.95294	2.39472	2.42889	2.40285	2.36998	2.16896	2.10826
1.43012	1.56512	1.51813	1.39815	1.37416	1.36615	1.55612	1.5281	1.62407	1.66406	1.45613	1.65209	1.70401	1.821	1.48012	1.36519		1.27419	1.52813	0.837742	1.52269	1.29901	1.04975	0.843872	0.769776	1.28939	1.04634	0.856067	0.78575	0.839238	0.550369	0.127034	0.061516	0.835445	0.541307		0.179461	1.33286	2.24899	2.22899	2.06699	2.01399	1.965	1.95	2.38199	2.424	2.39599	2.36902	2.167	2.11999
1.49678	1.62782	1.59088	1.48101	1.46017	1.44822	1.62172	1.5807	1.66243	1.6954	1.52482	1.70048	1.71109	1.82101	1.54477	1.46531		1.37542	1.59978	0.844236	1.53866	1.30651	1.04651	0.839549	0.767885	1.30226	1.05809	0.84936	0.780232	0.843767	0.544547	0.11856	0.0593669	0.843721	0.528732		0.163635	1.34376	2.24595	2.22492	2.05999	2.00595	1.96294	1.94892	2.37601	2.42284	2.39308	2.37813	2.16794	2.11696
1.55939	1.69337	1.66141	1.56186	1.55425	1.54646	1.67907	1.63701	1.69681	1.7276	1.59043	1.73836	1.71781	1.82194	1.60629	1.57018		1.48888	1.66235	0.857518	1.5529	1.32043	1.05565	0.846918	0.781192	1.31511	1.06746	0.848157	0.778328	0.857846	0.542916	0.119101	0.0560498	0.855824	0.510456		0.132412	1.35708	2.24204	2.21894	2.05896	2.00194	1.95813	1.94313	2.37706	2.41009	2.39924	2.38824	2.16302	2.11454
1.62295	1.75596	1.72595	1.64694	1.65693	1.65892	1.72797	1.68297	1.73397	1.75498	1.65595	1.75499	1.70901	1.819	1.66496	1.66993		1.57494	1.72396	0.868402	1.56922	1.3318	1.07618	0.865547	0.798198	1.33678	1.07647	0.863549	0.790541	0.867693	0.478805	0.142423	0.0592377	0.867412	0.493402		0.121558	1.37409	2.244	2.216	2.057	1.999	1.964	1.949	2.38	2.414	2.40999	2.39899	2.164	2.13898
1.6857	1.81872	1.7968	1.73201	1.75617	1.7714	1.78968	1.72354	1.77546	1.79042	1.71573		1.71202	1.82196	1.72773	1.7078			1.78569	0.879572	1.58371	1.34408	1.10173	0.888288	0.813799	1.3514	1.08956	0.869075	0.80931	0.87851		0.141313	0.0569606	0.878571	0.427226			1.38713	2.24	2.22004	2.05605	1.99496	1.968	1.94796	2.38392	2.41814	2.42813	2.41914	2.16004
1.74635	1.88033	1.86543	1.81867	1.85735	1.89159	1.84828	1.76991	1.8147	1.82674	1.77833		1.71424	1.81896	1.7903	1.77824	1.60095	1.73956	1.84539	0.88662	1.59609	1.35897	1.1143	0.904625	0.832734	1.36166	1.10344	0.884265	0.822092	0.882897		0.131287	0.053617	0.888048	0.436202	0.115893	0.0807857	1.39929	2.23978	2.22307	2.06013	1.99196	1.96796	1.94511	2.37691	2.42998	2.43943	2.43141	2.16285
1.80711	1.94013	1.93013	1.89416	1.9632	2.00825	1.90613	1.8111	1.84609	1.86009	1.83812		1.72502	1.81705	1.84912	1.92419	1.73435	1.8103	1.90813	0.894291	1.60712	1.36183	1.1278	0.926518	0.855063	1.36573	1.1103	0.903441	0.830276	0.891298		0.123066	0.052581	0.894703	0.513761	0.133139	0.0598724	1.40848	2.23001	2.226	2.066	1.99	1.96602	1.95001	2.373	2.42902	2.45901	2.45003	2.15601
1.86272	2.00468	1.99472	1.9698	2.06029	2.12732	1.96672	1.85948	1.88945	1.90147	1.89676	1.82917	1.735	1.83894	1.90567	2.01798	1.90198	1.95458	1.96867	0.894611	1.61005	1.36549	1.14324	0.949932	0.885515	1.36767	1.12174	0.913478	0.833347	0.890314	0.516507	0.140291	0.0530178	0.896248	0.524181	0.137751	0.0564844	1.41132	2.236	2.22505	2.068	1.99193	1.97496	1.95408	2.37291	2.43704	2.46221	2.46517	2.15999	2.13802
1.92418	2.06327	2.05631	2.03864	2.17021	2.24038	2.0282	1.90127	1.92805	1.94194	1.9612	1.84357	1.73509	1.83389	1.96318	2.10186	2.07147	2.17471	2.02633	0.889334	1.59856	1.359	1.14675	0.973874	0.906394	1.35701	1.11789	0.911376	0.832972	0.885351	0.527277	0.142999	0.0512152	0.890756	0.536643	0.163548	0.0768699	1.40162	2.23589	2.22911	2.068	1.98596	1.97191	1.96117	2.36513	2.44009	2.48009	2.47928	2.15889	2.14002
1.97698	2.11998	2.11498	2.11197	2.26896	2.34696	2.08198	1.95798	1.97498	1.98398	2.01498	1.86899	1.739	1.829	2.01598	2.18497	2.22694	2.34094	2.08598	0.876075	1.59148	1.34581	1.14034	0.989724	0.924033	1.3488	1.10739	0.900014	0.825883	0.873294	0.533398	0.147878	0.0536891	0.876685	0.527373	0.151355	0.0732813	1.39235	2.231	2.234	2.068	1.984	1.968	1.969	2.371	2.444	2.484	2.492	2.154	2.141
2.04077	2.18571	2.17979	2.19385	2.36	2.45401	2.14273	2.02067	2.01372	2.03154	2.07781	1.89965	1.74522	1.82405	2.07474	2.26973	2.42337	2.52659	2.14671	0.860148	1.57461	1.33058	1.1279	0.989214	0.932343	1.34299	1.09685	0.892702	0.813223	0.859376	0.524053	0.150009	0.056559	0.859203	0.502459	0.139886	0.0940428	1.37685	2.22598	2.23603	2.07001	1.98395	1.97202	1.9801	2.36799	2.44005	2.49207	2.50314	2.14897	2.13798
2.10759	2.24757	2.24857	2.26781	2.44661	2.54159	2.2065	2.07955	2.07624	2.07818	2.14859	1.95676	1.76498	1.82826	2.13968	2.33392	2.54168	2.66348	2.20857	0.8488	1.56634	1.31899	1.11879	0.993652	0.940305	1.32558	1.08149	0.878371	0.80081	0.849605	0.516835	0.151961	0.0574726	0.846608	0.512418	0.141297	0.104876	1.36763	2.22391	2.23907	2.07107	1.97943	1.97433	1.98913	2.36709	2.44398	2.49802	2.51504	2.14591	2.13591
2.17917	2.31814	2.31916	2.34916	2.51915	2.61313	2.27415	2.14915	2.13215	2.13115	2.22017	2.03618	1.80911	1.84032	2.21516	2.42016	2.617	2.73004	2.27916	0.843403	1.5595	1.31703	1.11533	0.988771	0.942773	1.32134	1.07626	0.874368	0.804438	0.844884	0.525137	0.166424	0.064518	0.840682	0.504699	0.145191	0.123033	1.36171	2.22	2.24202	2.07402	1.95402	1.989	1.995	2.37101	2.44301	2.499	2.51699	2.142	2.13198
2.25904	2.38588	2.39387	2.42365	2.59065	2.67658	2.347	2.22197	2.20404	2.20206	2.29901	2.12226	1.863	1.991	2.29306	2.4968	2.6173	2.74819	2.35485	0.840078	1.56091	1.30889	1.11069	0.979916	0.934609	1.3234	1.07673	0.873231	0.812457	0.842172	0.52824	0.1919	0.152304	0.836834	0.49971	0.145525	0.0917734	1.35995	2.22101	2.25006	2.08413	1.96316	1.98904	1.99398	2.37604	2.44905	2.49901	2.51396	2.14304	2.12294
2.34491	2.45866	2.46557	2.47723	2.64407	2.72493	2.42968	2.30277	2.28995	2.29004	2.38272	2.22654	1.94604	2.074	2.38084	2.56348	2.64261	2.76416	2.42566	0.838306	1.56061	1.30851	1.10793	0.972911	0.920412	1.31973	1.07573	0.847173	0.793426	0.840716	0.519951	0.199584	0.161179	0.834765	0.506873	0.140871	0.0787682	1.35975	2.22214	2.25516	2.09511	1.97677	1.9918	1.99191	2.37918	2.45302	2.50005	2.51084	2.14618	2.11791
2.42695	2.52995	2.53296	2.52997	2.68997	2.76497	2.50195	2.37895	2.37395	2.37794	2.45695	2.33593	2.03394	2.15994	2.45995	2.62696	2.66898	2.771	2.49695	0.83858	1.56806	1.31106	1.10839	0.963066	0.90457	1.31877	1.07119	0.837836	0.788103	0.84098	0.513104	0.216979	0.179198	0.83499	0.500114	0.131886	0.0653487	1.36496	2.228	2.262	2.1	2.00998	1.98301	1.988	2.38699	2.454	2.502	2.504	2.15399	2.114
2.50391	2.60186	2.59973	2.58262	2.71634	2.79117	2.57887	2.46802	2.46428	2.46931	2.53588	2.46822	2.15633	2.28532	2.54191	2.6773	2.68004	2.77804	2.56783	0.84526	1.57577	1.31737	1.11549	0.94623	0.887063	1.32631	1.07724	0.869136	0.813144	0.846433	0.523306	0.239035	0.201979	0.842582	0.510123	0.130713	0.0563136	1.3727	2.23609	2.26506	2.09796	2.00901	1.98796	1.9789	2.382	2.44904	2.48894	2.49385	2.15504	2.11201
2.57737	2.67146	2.65922	2.63296	2.74344	2.80504	2.64946	2.5507	2.56823	2.57531	2.60731	2.56701	2.26449	2.39004	2.61551	2.70135	2.68309	2.781	2.63542	0.853511	1.58712	1.33084	1.11175	0.926263	0.868169	1.32654	1.07602	0.867508	0.789048	0.854167	0.515232	0.222394	0.185457	0.850972	0.493416	0.12852	0.0534067	1.38479	2.2432	2.27002	2.09498	2.00989	1.98493	1.97091	2.38202	2.45185	2.48376	2.4818	2.15824	2.11324
2.63911	2.73711	2.7141	2.67608	2.76303	2.807	2.71512	2.62713	2.66816	2.67918	2.6661	2.65716	2.37624	2.39241	2.68311	2.71707	2.687	2.78106	2.69911	0.867036	1.60106	1.34885	1.11835	0.922331	0.863613	1.34203	1.08794	0.88088	0.800188	0.868395	0.486642	0.170069	0.0906937	0.863176	0.481112	0.125802	0.0528694	1.39944	2.252	2.271	2.094	2.005	1.98199	1.96699	2.38299	2.445	2.473	2.47299	2.16901	2.12404
2.64871	2.72974	2.7082	2.67447	2.74624	2.78007	2.70767	2.64278	2.69949	2.72221	2.67967	2.71622	2.4336	2.5564	2.69021	2.72098	2.69487	2.80765	2.69269	0.870427	1.59609	1.35175	1.11146	0.905231	0.847246	1.34039	1.09816	0.890905	0.805882	0.872	0.475185	0.151203	0.0733673	0.866769	0.468572	0.12886	0.0702879	1.39181	2.22507	2.23003	2.05901	1.99096	1.96493	1.94596	2.36207	2.42599	2.45943	2.4584	2.14407	2.13147
2.65796	2.71907	2.70696	2.66592	2.7401	2.75715	2.69209	2.64043	2.71964	2.76682	2.68896	2.76795	2.60035	2.70693	2.69602	2.71342	2.66571	2.76924	2.68207	0.878052	1.59617	1.34932	1.10845	0.900556	0.844091	1.34017	1.10538	0.90012	0.817134	0.879438	0.47187	0.131906	0.0638118	0.875254	0.483046	0.130391	0.0566108	1.38378	2.20797	2.19198	2.03002	1.96887	1.94097	1.9279	2.34203	2.40703	2.44379	2.43779	2.13097	2.13269
2.71591	2.7839	2.76491	2.72192	2.74599	2.76599	2.7579	2.72687	2.81885	2.87683	2.74691	2.88582	2.74279	2.82382	2.75791	2.73896	2.70893	2.78398	2.7469	0.883022	1.59384	1.35631	1.10614	0.890036	0.842343	1.34777	1.11244	0.908617	0.831289	0.884193	0.479169	0.127407	0.0451382	0.880332	0.471917	0.155892	0.0542336	1.38114	2.206	2.191	2.031	1.96101	1.939	1.92201	2.344	2.409	2.43102	2.42502	2.129	2.11403
2.8392	2.92017	2.89211	2.80057	2.80631	2.81173	2.90581	2.86679	2.97853	3.04911	2.86119	3.0295	2.91844	3.01749	2.88325	2.7645	2.71496	2.83281	2.88371	0.872669	1.59701	1.36028	1.11159	0.898239	0.838923	1.34455	1.11151	0.922312	0.861089	0.874227	0.526342	0.146762	0.0464926	0.86879	0.467098	0.0714746	0.061384	1.39527	2.22844	2.23442	2.05947	1.97997	1.93941	1.91989	2.3569	2.42298	2.43539	2.42533	2.14691	2.11848
2.9063	2.98473	2.95123	2.8548	2.83514	2.83298	2.98382	2.94258	3.0781	3.15539	2.92721	3.1279	3.08862	3.19421	2.9548	2.81468	2.712	2.8108	2.95125	0.867037	1.57872	1.34357	1.10782	0.897741	0.834015	1.33194	1.10787	0.931776	0.871734	0.868631	0.520648	0.172048	0.0724474	0.863445	0.51345	0.0695446	0.0306214	1.38161	2.22345	2.22652	2.05695	1.97746	1.93131	1.90884	2.3483	2.42146	2.42412	2.40969	2.13894	2.11505
2.97303	3.04902	3.01552	2.89504	2.86803	2.85803	3.05153	3.02453	3.18551	3.25351	2.9399	3.20003	3.24776	3.3887	3.02153	2.85053	2.71201	2.80198	3.01603	0.851325	1.5586	1.32599	1.09833	0.887703	0.824576	1.31258	1.09128	0.913275	0.872648	0.864648	0.511949	0.13919	0.0747165	0.848569	0.518708	0.0733977	0.0284387	1.3645	2.22148	2.22699	2.054	1.9755	1.9215	1.9005	2.33898	2.4195	2.40601	2.39351	2.131	2.11848
2.98557	3.1157	3.08274	2.95664	2.91257	2.89555	3.1256	3.17693	3.34497	3.39306	3.0086	3.27975	3.39371	3.54073	3.09727	2.91514	2.7161	2.90724	3.08725	0.854873	1.54012	1.30496	1.08399	0.87518	0.816792	1.28313	1.05912	0.922727	0.883036	0.855919	0.512171	0.156539	0.100844	0.830356	0.510536	0.0907513	0.135248	1.34746	2.20402	2.22051	2.05298	1.96949	1.91544	1.897	2.33031	2.4361	2.41183	2.39788	2.126	2.11164
3.05627	3.11618	3.08711	2.95816	2.913	2.89989	3.11206	3.11211	3.23543	3.36613	3.08231	3.30077	3.48121	3.63023	3.10131	2.99614		3.08413	3.08424	0.842717	1.53178	1.30107	1.06341	0.864682	0.80895	1.29113	1.08277	0.893119	0.862051	0.84445	0.507615	0.175396	0.127517	0.840099	0.563022		0.24505	1.32772	2.2059	2.17489	2.01897	1.95295	1.89013	1.88098	2.33492	2.39908	2.39887	2.35885	2.12594	2.11424
3.1339	3.1879	3.15491	3.02891	2.97392	2.95393	3.17691	3.17991	3.32288	3.43491	3.16189	3.40886	3.5549	3.7049	3.18089	3.06591		3.15291	3.1599	0.823615	1.53176	1.28281	1.06852	0.858728	0.799802	1.28602	1.06612	0.890643	0.852373	0.818225	0.439061	0.146518	0.0962217	0.828475	0.557028		0.237131	1.31543	2.20001	2.16801	2.017	1.95	1.89799	1.88	2.33001	2.40399	2.39101	2.35001	2.12201	2.12898
3.21468	3.26265	3.2327	3.10465	3.04979	3.02773	3.25369	3.24159	3.38261	3.49632	3.24069	3.45855	3.56919	3.71311	3.25966	3.164		3.24695	3.23172	0.82769	1.53136	1.27791	1.06	0.862982	0.789696	1.28629	1.07841	0.905399	0.837425	0.827091	0.513597	0.145304	0.0842384	0.827668	0.550986		0.228114	1.31835	2.20499	2.161	2.01696	1.95697	1.90504	1.88707	2.32596	2.3969	2.38102	2.35404	2.12599	2.10997
3.29113	3.33625	3.31231	3.17857	3.13977	3.1109	3.33217	3.30815	3.45096	3.53265	3.31813	3.52078	3.59011	3.72502	3.33407	3.27654		3.35454	3.31323	0.835586	1.54402	1.29017	1.05306	0.850901	0.782707	1.29123	1.06884	0.894024	0.831099	0.831759	0.512143	0.141298	0.0694439	0.838631	0.549384		0.219395	1.33069	2.20385	2.16098	2.01202	1.95398	1.91005	1.89513	2.32089	2.38589	2.38297	2.35906	2.12485	2.10692
3.35987	3.41185	3.39184	3.27381	3.24679	3.22578	3.40286	3.37786	3.50889	3.57192	3.38687	3.56791	3.59699	3.726	3.39887	3.36982		3.44782	3.38785	0.841389	1.56011	1.29799	1.05939	0.844283	0.788598	1.30176	1.06919	0.884578	0.820102	0.840762	0.511691	0.140581	0.0611961	0.841095	0.543571		0.205737	1.3438	2.19502	2.16	2.013	1.953	1.91299	1.90298	2.31401	2.37901	2.381	2.36299	2.11602	2.10201
3.4306	3.48162	3.46561	3.37088	3.37222	3.3683	3.47158	3.43847	3.53137	3.59024	3.45661	3.58323	3.602	3.72603	3.46763	3.47401		3.54365	3.45462	0.855284	1.57557	1.30897	1.07146	0.858261	0.7893	1.31606	1.07035	0.868187	0.809304	0.853718	0.505864	0.142666	0.0588841	0.855627	0.515509		0.171468	1.36	2.19293	2.15802	2.01299	1.95703	1.91805	1.90512	2.30907	2.36997	2.39504	2.37511	2.11396	2.1072
3.49513	3.54925	3.53223	3.46663	3.50408	3.50907	3.5341	3.48997	3.57175	3.61632	3.5222	3.6086	3.60205	3.72895	3.53605			3.61338	3.5221	0.869738	1.59255	1.32439	1.07463	0.860915	0.797124	1.33496	1.09238	0.885851	0.809904	0.866396	0.493248	0.140131	0.0571443	0.871524			0.158297	1.37452	2.1851	2.16005	2.012	1.95998	1.9233	1.91842	2.31698	2.36708	2.39915	2.38725	2.11008	2.12957
3.56194	3.62293	3.60493	3.56291	3.62689	3.63089	3.59894	3.54695	3.61596	3.63498	3.59294		3.605	3.726	3.59794			3.63598	3.58694	0.883767	1.60756	1.34238	1.09627	0.88303	0.821558	1.35286	1.0914	0.881754	0.817203	0.876201		0.14018	0.0544524	0.889434			0.149278	1.38948	2.19099	2.163	2.012	1.959	1.94098	1.94298	2.316	2.372	2.40799	2.40199	2.115
3.62361	3.68664	3.67767	3.64878	3.73888	3.76228	3.66459	3.59351	3.63236	3.65628	3.65259	3.65907	3.60707	3.72005	3.65961	3.76193	3.63446	3.69413	3.65361	0.893195	1.61985	1.34846	1.11133	0.90516	0.844212	1.35919	1.10245	0.887835	0.824845	0.889629	0.477594	0.139546	0.0532226	0.89462	0.512379	0.136689	0.0532604	1.40197	2.18409	2.16301	2.01901	1.96204	1.95016	1.93506	2.31203	2.37406	2.4141	2.41313	2.10513	2.12394
3.69	3.75713	3.75105	3.7343	3.83615	3.90334	3.72905	3.64983	3.67187	3.68665	3.71702	3.66738	3.61513	3.72512	3.72602	3.86354	3.79492	3.9265	3.72115	0.894639	1.61284	1.34892	1.12368	0.921889	0.885762	1.36532	1.10687	0.892628	0.812689	0.890458	0.485842	0.141307	0.0524098	0.896623	0.53414	0.150819	0.107686	1.3995	2.1939	2.1641	2.02	1.96608	1.96668	1.94115	2.315	2.38007	2.4253	2.4272	2.1189	2.11793
3.74894	3.82393	3.81294	3.81092	3.96287	4.04086	3.79094	3.69895	3.72295	3.72496	3.77694	3.68998	3.62299	3.73199	3.78594	3.95391	3.96683	4.07385	3.78893	0.883971	1.60799	1.34481	1.12684	0.955986	0.902953	1.35489	1.09832	0.887795	0.830892	0.88032	0.499496	0.144097	0.0518106	0.885601	0.548256	0.163128	0.0656417	1.39349	2.18801	2.16999	2.02	1.971	1.94802	1.94999	2.315	2.384	2.44298	2.43899	2.11301	2.114
3.81059	3.88365	3.89063	3.90179	4.06805	4.15687	3.85354	3.75653	3.75157	3.76239	3.84661	3.7365	3.63316	3.72895	3.84259	4.04574	4.13552	4.26158	3.8526	0.869506	1.59618	1.32652	1.1148	0.960143	0.9321	1.34069	1.09072	0.883195	0.814081	0.868077	0.525123	0.145466	0.0525809	0.869227	0.515047	0.167455	0.0830363	1.3789	2.18103	2.17206	2.02501	1.96202	1.96603	1.96115	2.3161	2.38608	2.4511	2.45512	2.11098	2.11596
3.87718	3.9562	3.96116	3.99033	4.18546	4.25453	3.9141	3.81611	3.81491	3.80595	3.91528	3.79173	3.65105	3.724	3.90913	4.12841	4.30531	4.43828	3.9202	0.854522	1.58166	1.31644	1.10397	0.982605	0.958837	1.32615	1.07403	0.867092	0.805128	0.855418	0.551268	0.173419	0.0582315	0.85223	0.496907	0.156077	0.0930556	1.36182	2.18402	2.17907	2.02597	1.96397	1.96903	1.97818	2.32712	2.39515	2.46217	2.46822	2.10898	2.1121
3.94693	4.02693	4.02993	4.06892	4.27191	4.34491	3.97893	3.88193	3.86895	3.86194	3.99092	3.83496	3.654	3.724	3.97593	4.21192	4.44186	4.57286	3.99093	0.843391	1.56722	1.30803	1.09626	0.990013	0.975803	1.31395	1.06492	0.861286	0.791434	0.844051	0.515656	0.156777	0.0606875	0.841561	0.484283	0.16598	0.123549	1.35198	2.185	2.183	2.024	1.962	1.971	1.98899	2.33399	2.40399	2.47199	2.48099	2.108	2.11799
4.02676	4.0927	4.10973	4.15073	4.36059	4.42866	4.05266	3.95669	3.93267	3.92469	4.06779	3.9028	3.69555	3.73342	4.05176	4.28574	4.45128	4.59628	4.06273	0.834749	1.55897	1.29624	1.09024	1.00022	0.983608	1.3124	1.06612	0.867063	0.804423	0.834104	0.511727	0.166513	0.0662461	0.834423	0.489284	0.170632	0.111355	1.34186	2.19106	2.19006	2.03007	1.95169	1.98103	1.99704	2.33413	2.40406	2.48197	2.48903	2.11406	2.11596
4.1103	4.1692	4.19027		4.42505	4.50095	4.12545	4.03228	4.00653	4.00045	4.15435	3.99063	3.75617	3.88817	4.13532	4.36712	4.48293	4.62683	4.14325	0.833553	1.55833	1.29387		0.994121	0.979892	1.30719	1.05492	0.853305	0.791845	0.833505	0.50799	0.178925	0.135111	0.832622	0.496134	0.168407	0.106045	1.34328	2.19803	2.19612	2.0381		1.984	2.00092	2.34798	2.41017	2.47902	2.49198	2.12003	2.11198
4.18691	4.23991	4.26491	4.28993	4.48692	4.55693	4.2109	4.10791	4.09689	4.0859	4.2339	4.08688	3.82492	3.95692	4.21291	4.43292	4.53793	4.67594	4.21691	0.83375	1.55548	1.29774	1.09818	0.991214	0.965847	1.30587	1.05721	0.850084	0.79215	0.834958	0.498542	0.188668	0.145208	0.831531	0.493983	0.153468	0.0786236	1.34231	2.2	2.20299	2.04399	1.92999	1.984	1.99601	2.347	2.41999	2.48	2.491	2.122	2.111
4.26766	4.31969	4.33561	4.34461	4.52245	4.60737	4.28678	4.1968	4.19297	4.18499	4.30565	4.21303	3.92609	4.06207	4.29274	4.49035	4.5611	4.69101	4.29364	0.839573	1.5667	1.30433	1.10386	0.966289	0.94007	1.31541	1.05495	0.848729	0.77967	0.840448	0.506501	0.216355	0.173103	0.837497	0.499741	0.146319	0.0687213	1.34828	2.2091	2.20907	2.04504	1.95433	1.98298	1.98891	2.35104	2.419	2.48391	2.48991	2.13308	2.10802
4.33816	4.39308	4.40001	4.40888	4.5703	4.6463	4.36914	4.28144	4.29684	4.29085	4.37509	4.3228	4.04164	4.17562	4.37122	4.52751	4.57213	4.6921	4.36214	0.844237	1.57548	1.31343	1.09913	0.943875	0.908145	1.30978	1.0612	0.850757	0.795312	0.843529	0.503588	0.204497	0.162114	0.843589	0.498634	0.149204	0.0634416	1.36013	2.22015	2.21612	2.04907	1.98918	1.9809	1.97885	2.35497	2.41898	2.47478	2.47978	2.14117	2.11015
4.40694	4.45694	4.45995	4.46095	4.58798	4.66398	4.43694	4.36693	4.4059	4.4009	4.43994	4.42991	4.13891	4.27192	4.44394	4.55797	4.57999	4.69799	4.42994	0.85535	1.59056	1.32666	1.10191	0.92161	0.878136	1.3176	1.06677	0.854717	0.79485	0.85478	0.508785	0.215021	0.17303	0.854221	0.485811	0.139958	0.0528493	1.37465	2.22899	2.22299	2.053	1.99999	1.97501	1.97001	2.353	2.418	2.46201	2.46701	2.15099	2.11899
4.47656	4.52263	4.52554	4.51044	4.61408	4.66596	4.49757	4.45575	4.50889	4.51404	4.51055	4.52104	4.26356	4.30579	4.51057	4.57727	4.583	4.69519	4.49461	0.875104	1.61008	1.34283	1.1219	0.923928	0.860011	1.33854	1.07887	0.863419	0.805501	0.87653	0.480683	0.156132	0.0700905	0.871343	0.471746	0.135122	0.0525753	1.39756	2.23707	2.22601	2.05601	1.99002	1.97696	1.96598	2.37506	2.41797	2.45286	2.45784	2.15904	2.13816
4.53912	4.59313	4.58605	4.55973	4.62337	4.66193	4.56222	4.53925	4.60879	4.63102	4.57207	4.63762		4.5059	4.57512	4.60753	4.58322	4.71555	4.56308	0.894515	1.62719	1.35836	1.11857	0.907069	0.845724	1.3595	1.10476	0.895727	0.819266	0.894315	0.499675		0.0496957	0.891738	0.474889	0.132949	0.0932817	1.41502	2.24498	2.22703	2.05698	1.99192	1.97288	1.96397	2.38195	2.41493	2.4367	2.43968	2.16398	2.15592
4.60497	4.65997	4.64797	4.60298	4.64499	4.658	4.63397	4.61297	4.71396	4.74995	4.63497	4.73296		4.67693	4.64097	4.63899	4.59599	4.68901	4.62697	0.904206	1.63114	1.36913	1.11831	0.902872	0.840052	1.36738	1.12825	0.917911	0.840851	0.902247	0.496411		0.0800677	0.902816	0.491933	0.122284	0.0515669	1.42075	2.244	2.229	2.056	1.987	1.966	1.962	2.379	2.411	2.41901	2.42101	2.163	2.151
4.6706	4.72454	4.71555	4.64244	4.65121	4.6601	4.71155	4.69767	4.80693	4.87099	4.69963	4.85983	4.78462	4.86684	4.70463	4.67655		4.8258	4.69758	0.907587	1.63226	1.36914	1.12167	0.905775	0.836987	1.36248	1.13187	0.937376	0.863338	0.904352	0.529659	0.128113	0.0501863	0.907271	0.483362		0.0513908	1.42	2.23901	2.23106	2.05803	1.98797	1.96092	1.95694	2.37805	2.40996	2.4119	2.40081	2.15599	2.13698
4.74221	4.78814	4.78011	4.69484	4.6766	4.67238	4.77726	4.77736	4.91664	4.98779	4.77416	4.95874	4.9759	5.08406	4.77916	4.74006	4.66052	4.80102	4.76614	0.902239	1.62226	1.35808	1.1185	0.900515	0.835307	1.36136	1.12403	0.946364	0.878506	0.895013	0.520702	0.107695	0.0499338	0.905982	0.598562	0.184709	0.147316	1.41065	2.24012	2.23797	2.06097	1.98395	1.95185	1.94993	2.38392	2.40505	2.39967	2.37862	2.15513	2.13528
4.81392	4.85593	4.84593	4.74495	4.71196	4.69498	4.85192	4.85791	5.0139	5.09389	4.84293	5.06189	5.14782	5.26581	4.84793	4.68406	4.63203	4.74306	4.83393	0.884369	1.60821	1.34486	1.10777	0.899631	0.826829	1.34373	1.11675	0.954891	0.891296	0.877419	0.478714	0.121645	0.0608385	0.888329	0.515018	0.0671541	0.0320018	1.3928	2.24699	2.236	2.059	1.981	1.94301	1.946	2.37901	2.408	2.38002	2.35602	2.16299	2.15198
4.88872	4.92667	4.91361	4.80353	4.75353	4.73244	4.92273	4.93368	5.10274	5.18975	4.91364		5.30189	5.42504	4.92681	4.74048	4.71301		4.90764	0.860722	1.59076	1.32637	1.10059	0.897021	0.817865	1.3286	1.10571	0.956096	0.896451	0.867243		0.116309	0.0900485	0.851948	0.491066	0.177609		1.37643	2.24585	2.23299	2.06098	1.97503	1.93994	1.93997	2.3799	2.41096	2.37	2.34496	2.1609
4.97225	5.00423	4.9842	4.86525	4.81516	4.7842	5.00723	5.01331	5.18843	5.27728	4.98828		5.40432	5.54408	5.0202	4.7972	4.71277	4.84377	4.98228	0.838109	1.57639	1.30947	1.08648	0.885529	0.810426	1.30771	1.09036	0.944175	0.899958	0.854915		0.152623	0.117775	0.819771	0.485042	0.183879	0.144796	1.36002	2.22905	2.23198	2.05893	1.97905	1.93302	1.93688	2.36798	2.4059	2.36992	2.33997	2.14997
5.07662	5.10712	5.08313	4.96015	4.9047	4.88021	5.10864	5.1171	5.31057	5.37953	5.09863	5.3593	5.44809	5.59053	5.11912	4.86793	5.06408	5.17311	5.08911	0.838592	1.54708	1.29286	1.04602	0.839843	0.789725	1.28461	1.05844	0.926604	0.878971	0.845068	0.468355	0.169094	0.111235	0.831041	0.492823	0.116519	0.0468088	1.3374	2.2285	2.2195	2.0535	1.98799	1.9415	1.93602	2.36197	2.397	2.37851	2.34303	2.14801	2.16098
5.15828	5.18473	5.16395	5.04448	5.00107	4.9831	5.19323	5.19121	5.36305	5.42703	5.18178	5.40408	5.50953	5.6285	5.19926		5.10073	5.21199	5.16529	0.839395	1.55147	1.29359	1.05037	0.840066	0.789927	1.28422	1.05263	0.893904	0.865013	0.843089	0.463482	0.114108	0.0766077	0.834665		0.119886	0.0440457	1.34343	2.23197	2.21801	2.04897	1.98751	1.9445	1.93807	2.35044	2.39649	2.38046	2.35213	2.15193	2.15436
5.23389	5.25491	5.25439	5.13699	5.10214	5.08661	5.26476	5.25829	5.41812	5.47717	5.25741	5.46135	5.51314	5.62799	5.27336	5.27062	5.12722	5.21166	5.2409	0.839253	1.561	1.29994	1.05817	0.845905	0.786056	1.29156	1.06012	0.894472	0.844023	0.842333	0.487811	0.133842	0.069693	0.835069	0.522329	0.132273	0.0490272	1.34949	2.22855	2.21899	2.04702	1.98902	1.94452	1.94506	2.34367	2.39554	2.37661	2.36512	2.14459	2.14151
5.30411	5.32713	5.33162	5.24115	5.23124	5.21627	5.32012	5.31659	5.44406	5.5055	5.32913	5.49705	5.523	5.628	5.33962	5.37145	4.82991	5.31241	5.31361	0.854823	1.57374	1.30649	1.06451	0.846971	0.786873	1.31529	1.06496	0.873071	0.823298	0.854652	0.499324	0.135668	0.066701	0.853454	0.517771	0.117528	0.0637553	1.3636	2.22848	2.219	2.04651	1.98951	1.94855	1.95204	2.35649	2.3965	2.38704	2.38703	2.14798	2.13802
5.37371	5.40071	5.40677	5.33398	5.36073	5.35828	5.38434	5.38109	5.49223	5.52316	5.40263	5.52676	5.52802	5.6279	5.40921	5.47427	4.95646	5.32927	5.38274	0.862594	1.5877	1.32274	1.07624	0.855968	0.799879	1.33744	1.06369	0.864911	0.809797	0.862203	0.511807	0.135514	0.0627694	0.861099	0.509148	0.138269	0.0514349	1.37852	2.22451	2.22102	2.04806	1.98953	1.96311	1.96221	2.35481	2.39652	2.40968	2.40765	2.14402	2.1379
5.45667	5.49367	5.50565	5.46356	5.53347	5.53748	5.47767	5.44675	5.51391	5.53391	5.48769	5.55285	5.527	5.64303	5.48967	5.57649		5.5227	5.47366	0.877102	1.59631	1.34263	1.08718	0.864441	0.822331	1.33796	1.07825	0.858222	0.785505	0.877614	0.476708	0.138382	0.0553652	0.87535	0.520235		0.0888101	1.38245	2.21599	2.21	2.04799	1.99898	1.98498	1.9979	2.351	2.39397	2.43493	2.43194	2.14397	2.19673
5.52133	5.56228	5.57038	5.54643	5.64457	5.68161	5.55131	5.49925	5.52719	5.54109	5.55433	5.57707	5.52811	5.63907	5.55732	5.67445	5.51481	5.57279	5.54533	0.889259	1.60102	1.35108	1.11016	0.898021	0.839076	1.34973	1.09359	0.869519	0.79461	0.888865	0.455739	0.124207	0.0498972	0.888153	0.52468	0.118306	0.0252517	1.39076	2.22604	2.21204	2.04802	1.99901	1.98608	1.98005	2.34703	2.40103	2.44504	2.44306	2.15004	2.18482
5.58886	5.61981	5.64697	5.6331	5.76141	5.80695	5.61484	5.55072	5.56528	5.55937	5.62191	5.59237	5.55104	5.65367	5.62179	5.76625	5.67881	5.73351	5.61178	0.891054	1.61293	1.35299	1.13266	0.934436	0.896767	1.35553	1.08409	0.861495	0.808903	0.889726	0.48188	0.12187	0.0474265	0.890822	0.506843	0.117775	0.024084	1.39573	2.23501	2.22103	2.05308	2.00108	2.00309	1.99113	2.35399	2.40789	2.45304	2.45515	2.15905	2.148
5.65569	5.68271	5.72265	5.7186	5.87149	5.95929	5.68069	5.60674	5.5869	5.58787	5.69267	5.62087	5.55399	5.62812	5.68371	5.86355	5.82034	5.92909	5.67272	0.885874	1.6076	1.34211	1.12369	0.945797	0.919116	1.35202	1.12435	0.880611	0.820854	0.882414	0.501389	0.141339	0.054955	0.887844	0.518765	0.141569	0.063397	1.39183	2.236	2.22299	2.05897	2.00697	2.00997	2.00095	2.353	2.39904	2.45599	2.46695	2.16298	2.148
5.72735	5.75738	5.80138	5.80347	6.00551	6.0696	5.75034	5.66628	5.65023	5.63033	5.76536	5.67122	5.56002	5.62398	5.75435	5.9594	6.01383	6.14588	5.75138	0.873728	1.58262	1.33004	1.11106	0.98528	0.952828	1.33616	1.05838	0.84439	0.810931	0.872205	0.551107	0.151406	0.0617084	0.873973	0.532147	0.17235	0.083304	1.37701	2.22601	2.22202	2.05998	2.00598	1.99905	2.01307	2.35703	2.41803	2.47405	2.477	2.15499	2.149
5.79589	5.83086	5.87493	5.89517	6.10419	6.18689	5.81679	5.72189	5.69595	5.69383	5.8359	5.71381	5.56414	5.62133	5.82289	6.03722	6.17482	6.31689	5.82488	0.857828	1.57272	1.31597	1.0972	0.985464	0.977833	1.3256	1.0534	0.842439	0.83015	0.857561	0.554435	0.164152	0.0711189	0.857098	0.523246	0.185782	0.111093	1.36313	2.22696	2.22601	2.05609	2.0029	2.00814	2.02615	2.36309	2.42401	2.4829	2.47708	2.153	2.14899
5.86466	5.89767	5.94665	5.98556	6.19655	6.25566	5.8777	5.79066	5.76964	5.75769	5.90566	5.77669	5.57495	5.64687	5.89166	6.13154	6.31531	6.46328	5.89267	0.846874	1.55743	1.30509	1.09233	0.998118	0.998907	1.31817	1.05859	0.846241	0.810019	0.847589	0.559435	0.165891	0.0772201	0.845367	0.472658	0.178993	0.113618	1.34974	2.22401	2.227	2.06297	1.99504	2.01895	2.03794	2.36997	2.425	2.47504	2.48297	2.153	2.148
5.94346	5.97242	6.02939	6.09542	6.3094	6.33343	5.95243	5.86743	5.83947	5.83745	5.99143	5.82169	5.6074	5.64988	5.97045	6.21635	6.43801	6.57006	5.9704	0.834967	1.55251	1.29277	1.0672	1.00281	1.00444	1.30839	1.04916	0.837452	0.801783	0.835236	0.51441	0.164741	0.073026	0.834118	0.469341	0.151847	0.108103	1.34153	2.22597	2.23304	2.07303	1.97201	2.03701	2.03602	2.38102	2.43002	2.48298	2.48699	2.15198	2.15396
6.0321	6.05301	6.10602	6.17538	6.38738	6.41577	6.03502	5.9501	5.93024	5.92514	6.07514	5.95482	5.6854	5.81779	6.05706	6.28389	6.44017	6.58219	6.04808	0.830567	1.54791	1.28882	1.06347	0.993292	0.993152	1.30092	1.08063	0.8564	0.807837	0.832575	0.557653	0.202865	0.157432	0.828059	0.492648	0.147578	0.087681	1.3393	2.22022	2.24106	2.0791	1.9736	2.03868	2.03987	2.3841	2.43418	2.48018	2.48615	2.14815	2.14604
6.11657	6.13061	6.1846	6.20485	6.41685	6.4747	6.1136	6.03457	6.02552	6.01256	6.16256	6.01768	5.71585	5.72447	6.13859	6.35265	6.45294	6.59693	6.13158	0.829535	1.5466	1.28508	1.07136	0.974187	0.974027	1.29514	1.02661	0.811716	0.782946	0.829844	0.497812	0.167061	0.0728773	0.828747	0.497844	0.156624	0.0946846	1.34077	2.23692	2.24598	2.08696	2.01977	2.01412	2.03005	2.39196	2.44793	2.49393	2.49794	2.15994	2.14899
6.1903	6.20727	6.25226	6.25128	6.44323	6.53016	6.19935	6.13036	6.12151	6.12449	6.23428	6.13247	5.80945	5.94449	6.20935	6.42121	6.48804	6.62505	6.20928	0.832581	1.55449	1.30078	1.09729	0.965382	0.942532	1.28969	1.04004	0.825783	0.788243	0.836161	0.494954	0.185816	0.141639	0.82844	0.491159	0.145485	0.0714802	1.34817	2.24407	2.25204	2.09899	2.00015	2.02002	2.02596	2.40498	2.45098	2.49596	2.49498	2.16407	2.14202
6.26285	6.27376	6.31471	6.31963	6.4984	6.56815	6.28278	6.21706	6.24522	6.24322	6.30283	6.24726	5.91952	6.06247	6.29284	6.47212	6.4972	6.63601	6.27773	0.844901	1.5683	1.31025	1.09558	0.951414	0.916593	1.30064	1.04221	0.826567	0.788765	0.84608	0.493555	0.18457	0.141173	0.842857	0.476482	0.132398	0.0595266	1.35766	2.26105	2.26104	2.09601	2.037	2.02594	2.01594	2.40111	2.44506	2.48604	2.49004	2.18009	2.14607
6.33357	6.33662	6.37364	6.37168	6.5318	6.58092	6.3476	6.30546	6.34638	6.34438	6.37158	6.35236	6.04622	6.18425	6.36257	6.48194	6.5139	6.63699	6.33863	0.859083	1.58242	1.32176	1.10057	0.936809	0.899385	1.32033	1.04973	0.834631	0.775889	0.860204	0.490658	0.161273	0.118966	0.856745	0.476609	0.131416	0.0575819	1.37149	2.26498	2.26398	2.09699	2.037	2.02103	2.01103	2.40995	2.44997	2.48898	2.49298	2.18795	2.15196
6.40019	6.40721	6.4332	6.41718	6.55405	6.60105	6.41822	6.38326	6.46133	6.46539	6.43718	6.45135	6.19367	6.25164	6.4342	6.50109	6.51699	6.63292	6.40522	0.876533	1.59895	1.34628	1.11204	0.927704	0.882872	1.33586	1.08072	0.862726	0.789829	0.878027	0.47202	0.146786	0.0598835	0.873386	0.477036	0.130376	0.0544068	1.39107	2.26402	2.265	2.09399	2.036	2.02398	2.00797	2.40701	2.45101	2.48498	2.49398	2.18401	2.16107
6.4588	6.47177	6.49277	6.47055	6.56941	6.6161	6.48584	6.46208	6.55926	6.58334	6.49079	6.55729	6.39388	6.44322	6.49481	6.52944	6.51415	6.60904	6.4718	0.895226	1.61734	1.36199	1.1144	0.911139	0.862483	1.35874	1.11456	0.903326	0.825311	0.89514	0.481003	0.115955	0.0313857	0.893189	0.461292	0.120234	0.0504596	1.40313	2.26899	2.26499	2.092	2.03499	2.01895	2.00005	2.40896	2.45305	2.47996	2.4889	2.18702	2.182
6.52362	6.53364	6.55464	6.51474	6.60281	6.62395	6.5536	6.54949	6.6614	6.69137	6.55463	6.66139	6.54611		6.56062	6.56479	6.52593	6.61198	6.53662	0.902975	1.62573	1.36913	1.12108	0.905384	0.855431	1.36239	1.11658	0.915956	0.843951	0.902408	0.492563	0.113932		0.901163	0.485707	0.127865	0.0480043	1.41302	2.26801	2.26401	2.092	2.03401	2.01502	2.00398	2.40602	2.45698	2.47702	2.48105	2.18899	2.182
6.5883	6.60026	6.61128	6.56421	6.61816	6.64308	6.6233	6.63236	6.75741	6.80244	6.61729	6.77336	6.7088	6.77802	6.62532			6.64477	6.59729	0.904266	1.63176	1.37092	1.12042	0.905235	0.847096	1.36382	1.12587	0.928101	0.855039	0.904066	0.519448	0.134408	0.0498423	0.902006			0.0292024	1.41658	2.26999	2.263	2.093	2.035	2.00594	1.99694	2.403	2.46098	2.476	2.47497	2.18601	2.172
6.65976	6.66184	6.67678	6.61463	6.6553	6.66234	6.69383	6.71599	6.85311	6.90617	6.68571	6.85819	6.89688	7.01706	6.70076			6.82176	6.66582	0.900886	1.62147	1.36214	1.10824	0.894695	0.834449	1.36239	1.12019	0.939858	0.866419	0.898428	0.53212	0.124754	0.0437318	0.900898			0.114782	1.4064	2.26707	2.26295	2.09302	2.03592	1.99094	1.98188	2.403	2.45602	2.47491	2.46693	2.18808	2.17126
6.72363	6.73259	6.74262	6.66769	6.68085	6.69084	6.7636	6.79952	6.94646	7.00443	6.74565	6.95842	7.05509	7.191	6.76463			6.63309	6.7346	0.88879	1.60493	1.34922	1.1	0.885036	0.819178	1.34064	1.11567	0.942226	0.869731	0.884749	0.469789	0.13521	0.0699985	0.890659			0.0517933	1.38933	2.27297	2.25902	2.09499	2.02904	1.98603	1.97206	2.403	2.45799	2.46705	2.46103	2.19496	2.19288
6.79432	6.80031	6.80627	6.71728	6.73224	6.73023	6.83432	6.87831	7.03134	7.0984	6.81231	7.05531	7.19746	7.34347	6.83736		6.5861	6.63201	6.80431	0.870591	1.58172	1.32947	1.08862	0.875459	0.807776	1.32698	1.09913	0.930504	0.87152	0.870028	0.477583	0.144991	0.104257	0.869426		0.164888	0.0480094	1.3719	2.26299	2.261	2.09498	2.03	1.97998	1.96597	2.404	2.459	2.46299	2.45399	2.183	2.19899
6.86692	6.87088	6.86781	6.78081	6.78666	6.78162	6.90585	6.9488	7.10792	7.18892	6.88296	7.12494	7.29953	7.44751	6.91791		6.60933	6.63528	6.87486	0.855249	1.56613	1.31395	1.07089	0.859604	0.795671	1.30519	1.09151	0.92908	0.867033	0.853909	0.484909	0.151841	0.1213	0.855241		0.191208	0.0724332	1.35683	2.25998	2.26195	2.09102	2.03002	1.97495	1.95896	2.404	2.45994	2.46094	2.45094	2.18393	2.19611
6.94161	6.94163	6.93366	6.84666	6.83972	6.83174	6.97464	7.01366	7.18261	7.26361	6.9606	7.20061	7.34277	7.48878	6.99162		6.63586	6.65788	6.94464	0.847868	1.55564	1.30225	1.06571	0.856665	0.786856	1.30081	1.08457	0.919361	0.856793	0.846519	0.491297	0.152755	0.109133	0.848048		0.205615	0.0856312	1.3445	2.25801	2.25802	2.09299	2.03199	1.97102	1.95602	2.404	2.45503	2.45603	2.44603	2.17803	2.20495
7.02531	7.01229	7.0103	6.91536	6.90936	6.89936	7.04829	7.08328	7.25718	7.3222	7.04032	7.27534	7.39905	7.54001	7.07131		6.69092		7.01731	0.843475	1.55715	1.29825	1.05608	0.847219	0.781913	1.29296	1.07027	0.915326	0.848404	0.843207	0.494516	0.11815	0.0718853	0.842653		0.21491		1.34377	2.25501	2.25599	2.08898	2.02598	1.96801	1.95801	2.4	2.45199	2.45501	2.45003	2.17599	2.20799
7.09988	7.08189	7.0829	7.00201	6.99529	6.98524	7.11887	7.14975	7.30053	7.36938	7.11792	7.35756	7.4102	7.543	7.14584	6.95095	6.67372	6.7124	7.0909	0.847227	1.56335	1.3063	1.06237	0.851653	0.785127	1.29695	1.06974	0.900001	0.834923	0.847271	0.443822	0.0945571	0.063583	0.845949	0.474714	0.102142	0.0183106	1.35218	2.25701	2.25296	2.085	2.02096	1.97109	1.9601	2.40096	2.44991	2.45804	2.45709	2.17404	2.20485
7.16958	7.15257	7.15457	7.08251	7.09738	7.0834	7.18758	7.20964	7.34274	7.39982	7.19056	7.40173	7.4259	7.543	7.2126	7.02654	6.73065	6.82333	7.16257	0.854903	1.58124	1.3179	1.06697	0.852664	0.792038	1.31293	1.07105	0.888142	0.8217	0.852906	0.460648	0.111786	0.0598526	0.855393	0.475833	0.038824	0.0651659	1.36353	2.25799	2.25002	2.085	2.01802	1.97796	1.96795	2.39802	2.44304	2.46098	2.46396	2.17698	2.19307
7.24125	7.22328	7.22734	7.17237	7.19848	7.19652	7.25226	7.2682	7.37812	7.42407	7.26227	7.41905	7.43702	7.54402	7.28025	7.29141	6.98544	7.11544	7.22928	0.865457	1.59398	1.33265	1.0781	0.865092	0.799437	1.33428	1.08051	0.884508	0.813741	0.8677	0.461309	0.112864	0.0559839	0.861323	0.534959	0.198758	0.160872	1.3813	2.26197	2.25	2.08103	2.023	1.97506	1.96908	2.40002	2.43699	2.461	2.46299	2.18097	2.19103
7.30181	7.28982	7.30786	7.26108	7.31236	7.31937	7.3138	7.31658	7.40637	7.44123	7.32681	7.43149	7.44102	7.54802	7.34079	7.38783	7.09095		7.29676	0.876814	1.61789	1.34388	1.09761	0.870513	0.81777	1.35012	1.08847	0.883984	0.811658	0.879532	0.461687	0.111586	0.0521969	0.871758	0.475924	0.131012		1.39795	2.25499	2.24902	2.08904	2.02402	1.98915	1.98718	2.40396	2.43504	2.46191	2.45993	2.17302	2.19739
7.36664	7.35563	7.37661	7.34752	7.42139	7.42938	7.37764	7.36274	7.43583	7.4599	7.39164	7.47078	7.44299	7.54999	7.40365	7.45463	7.24712		7.35766	0.895575	1.63731	1.36185	1.1178	0.887544	0.83379	1.36888	1.09699	0.885929	0.814693	0.892517	0.503853	0.122509	0.0511459	0.895576	0.47061	0.21122		1.41639	2.25401	2.25099	2.09198	2.02599	2.00093	2.00192	2.40102	2.43798	2.45504	2.45403	2.17499	2.22882
7.43225	7.42329	7.45631	7.43636	7.53046	7.55254	7.44328	7.41722	7.47214		7.46225	7.49707	7.44302	7.551	7.46526	7.52854	7.39054	7.49247	7.42829	0.899888	1.64812	1.37064	1.1378	0.924317	0.867443	1.37983	1.10814	0.888454		0.89424	0.446505	0.105834	0.0506255	0.902245	0.455032	0.103279	0.061039	1.42987	2.27001	2.252	2.09703	2.03097	2.01	2.00303	2.39701	2.44098	2.45001		2.18601	2.2338
7.48975	7.48989	7.52885	7.51898	7.63628	7.67854	7.50788	7.46865	7.50547		7.51975	7.51216	7.44812	7.552	7.52472	7.65206	7.51716	7.60166	7.49484	0.906246	1.65436	1.37528	1.1465	0.953845	0.893747	1.39171	1.12793	0.910094		0.901084	0.500373	0.116026	0.0495964	0.907788	0.52456	0.108021	0.0454906	1.43957	2.27179	2.25095	2.10496	2.02496	2.01012	2.01012	2.39888	2.437	2.45198		2.18779	2.18699
7.5497	7.56064	7.59666	7.59661	7.73848	7.80138	7.57765	7.52074	7.54281		7.5797	7.52494	7.45795	7.552	7.58171	7.73657	7.68913	7.81293	7.56166	0.903554	1.65234	1.37378	1.16303	0.986852	0.922166	1.38853	1.14597	0.927104		0.901438	0.516548	0.119662	0.0501074	0.902049	0.56199	0.136774	0.101237	1.43898	2.25508	2.24702	2.10201	2.02201	2.01995	2.01995	2.38905	2.437	2.45001		2.17108	2.186
7.59684	7.63136	7.65787	7.67042	7.81858	7.89309	7.63836	7.56535	7.58217	7.57727	7.63184	7.55262	7.47051	7.55001	7.62834	7.80291	7.81527	7.90938	7.62635	0.886597	1.62856	1.36545	1.15109	0.987702	0.936186	1.36487	1.12188	0.901409	0.826303	0.887572	0.520216	0.142929	0.0632778	0.883288	0.543514	0.149825	0.0686675	1.41411	2.242	2.2465	2.09451	2.02299	2.02552	2.02658	2.38596	2.43397	2.44507	2.45398	2.16252	2.183
7.66035	7.69688	7.72691	7.7486	7.92557	8.00133	7.70549	7.6293	7.61379	7.62569	7.69431	7.57561	7.47257	7.55101	7.69187	7.87894	7.95732	8.06991	7.6909	0.871266	1.61331	1.34963	1.13929	1.00871	0.959376	1.35717	1.13006	0.924127	0.855213	0.871428	0.52485	0.144675	0.0628962	0.869111	0.537836	0.164373	0.094621	1.40231	2.24244	2.24702	2.09699	2.0209	2.02857	2.04116	2.37883	2.42957	2.457	2.44999	2.16541	2.18251
7.7236	7.76214	7.79468	7.83021	8.00593	8.09936	7.77909	7.68917	7.67041	7.67548	7.75466	7.62154	7.47812	7.55171	7.7566	7.94858	8.09081	8.21048	7.75765	0.851078	1.59967	1.33383	1.1308	1.0062	0.977295	1.33111	1.1307	0.911792	0.861254	0.852422	0.52395	0.147645	0.0626095	0.848279	0.538012	0.201602	0.141885	1.38647	2.23799	2.24895	2.09644	2.01352	2.034	2.05255	2.36548	2.43452	2.45707	2.44912	2.15849	2.18346
7.79281	7.83427	7.8678	7.90984	8.09836	8.1853	7.84278	7.74518	7.73021	7.73819	7.82483	7.67731	7.49069	7.56254	7.82481	8.01787	8.17044	8.32739	7.82879	0.84355	1.58841	1.31925	1.12293	1.01706	0.989922	1.32981	1.06955	0.87547	0.840298	0.844083	0.524243	0.145477	0.0613441	0.841738	0.535359	0.198031	0.135755	1.37372	2.237	2.245	2.09401	2.01594	2.03853	2.0595	2.36804	2.42801	2.46	2.45401	2.159	2.17946
7.87011	7.89895	7.94046	7.99402	8.19098	8.25947	7.91208	7.81307	7.80801	7.80694	7.90556	7.75267	7.53367	7.57268	7.90211	8.11105	8.32839	8.46957	7.89897	0.834714	1.57768	1.30555	1.10269	1.01233	0.99111	1.31677	1.05199	0.842946	0.836028	0.834691	0.526595	0.160323	0.0639107	0.833684	0.515612	0.137283	0.0907557	1.36686	2.23554	2.24407	2.09504	1.99805	2.04753	2.06045	2.3774	2.43197	2.46114	2.45806	2.15804	2.17134
7.95325	7.97031	8.01288	8.07052	8.26432	8.33145	7.99266	7.89099	7.88216		7.9853	7.84121	7.5848	7.66545	7.98575	8.19023	8.28659	8.44044	7.97183	0.834649	1.57596	1.30272	1.09076	0.997435	0.979639	1.31798	1.05208	0.834811		0.834334	0.528277	0.173413	0.108005	0.83406	0.512638	0.164001	0.10464	1.36269	2.23848	2.24901	2.09813	2.002	2.04994	2.0569	2.36967	2.43027	2.47095		2.16096	2.15891
8.0094	8.04239	8.08137	8.11327	8.28226	8.37829	8.04043	7.96946	7.96747		8.05237	7.92344	7.64525	7.78824	8.03942	8.24735	8.34907	8.49702	8.0424	0.827352	1.55535	1.30804	1.10058	0.973633	0.955029	1.30316	1.04218	0.835309		0.828253	0.518895	0.18957	0.143216	0.826	0.470485	0.142506	0.0748413	1.34284	2.23406	2.24901	2.09901	1.99907	2.03796	2.04393	2.39904	2.44101	2.46897		2.15907	2.15899
8.08305	8.11278	8.14882	8.16276	8.32962	8.43137	8.11893	8.05318	8.05315	8.03629	8.12005	8.00445	7.69251	7.83345	8.11605	8.31148	8.36114	8.50004	8.11587	0.829772	1.55994	1.31022	1.11385	0.981134	0.929383	1.30418	1.05357	0.849277	0.775643	0.830916	0.465821	0.165991	0.120758	0.828113	0.494828	0.147115	0.0713895	1.34746	2.24497	2.25	2.09999	2.01239	2.03081	2.03085	2.40706	2.44304	2.46414	2.473	2.17097	2.15689
8.15988	8.16963	8.20868	8.21853	8.37498	8.45845	8.18688	8.13888	8.13769	8.13051	8.19693	8.11081	7.80314	7.93718	8.19296	8.34658	8.37133	8.503	8.17958	0.84779	1.57624	1.31854	1.11033	0.967899	0.906148	1.30698	1.05637	0.827243	0.768711	0.849887	0.464452	0.151392	0.107	0.84483	0.495257	0.145157	0.065495	1.36189	2.24313	2.24995	2.09903	2.0399	2.01705	2.01967	2.4108	2.44587	2.4739	2.47295	2.16903	2.14895
8.23308	8.23309	8.27408	8.27807	8.41303	8.47601	8.26008	8.2121	8.24213	8.22815	8.27208	8.22015	7.92519	7.94422	8.26909	8.36902	8.384	8.503	8.24109	0.850123	1.57685	1.33023	1.10643	0.941076	0.880807	1.31901	1.05635	0.809532	0.768006	0.850584	0.463382	0.135547	0.0480108	0.848742	0.490483	0.13728	0.0590891	1.369	2.248	2.248	2.09999	2.03599	2.01899	2.00699	2.403	2.44101	2.47	2.471	2.17	2.147
8.29793	8.29998	8.3378	8.33269	8.43521	8.48718	8.32397	8.29217	8.34071	8.34574	8.3329	8.33745	8.06937	8.11524	8.33787	8.38651	8.38694	8.50171	8.31091	0.868112	1.59534	1.3505	1.11443	0.930237	0.863202	1.33448	1.09406	0.841853	0.780431	0.869219	0.480058	0.133043	0.0486912	0.865681	0.484672	0.137082	0.0583275	1.38655	2.24901	2.245	2.0909	2.02999	2.01289	1.9998	2.40496	2.44894	2.46899	2.47097	2.17203	2.15025
8.36468	8.37068	8.39571	8.38219	8.45119	8.50035	8.39371	8.37635	8.46342	8.47099	8.39766	8.44197		8.34649	8.40076	8.42242	8.38342	8.4809	8.37671	0.881077	1.61493	1.35882	1.1176	0.920749	0.852605	1.35197	1.11061	0.879302	0.804232	0.882674	0.476885		0.050901	0.877874	0.477748	0.136383	0.0511031	1.40453	2.24985	2.24483	2.08393	2.02865	2.00438	1.98573	2.40193	2.44507	2.4677	2.46856	2.17375	2.16753
8.43129	8.43731	8.46329	8.42923	8.49804	8.51407	8.46138	8.46939	8.5595	8.58959	8.46327	8.55951		8.4848	8.47031	8.43916	8.4001	8.47714	8.44433	0.889257	1.61875	1.37124	1.11779	0.915972	0.843706	1.36675	1.11451	0.909052	0.825704	0.890757	0.496049		0.0517231	0.885926	0.475989	0.131773	0.050064	1.40884	2.244	2.23799	2.081	2.015	1.97995	1.97489	2.39893	2.44803	2.45595	2.45092	2.164	2.14898
8.49198	8.50309	8.52395	8.47868	8.5066	8.52932	8.54202	8.55205	8.6654	8.71452	8.51998	8.66737	8.55967	8.65401	8.53495	8.47387		8.50733	8.51396	0.890578	1.62129	1.37724	1.12445	0.918485	0.840837	1.36042	1.12466	0.928364	0.847586	0.894133	0.506281	0.126575	0.0505157	0.885143	0.452552		0.057148	1.40659	2.24285	2.23586	2.07996	2.01389	1.96972	1.9528	2.385	2.45489	2.44585	2.4348	2.16485	2.1439
8.56259	8.58164	8.59257	8.52819	8.54988	8.55278	8.61557	8.6279	8.76609	8.82437	8.59059	8.76611	8.75256	8.87199	8.60366	8.53614		8.60195	8.58371	0.886655	1.61224	1.36624	1.11745	0.913001	0.837632	1.34781	1.12529	0.940755	0.869521	0.8877	0.515659	0.146192	0.067079	0.883774	0.570123		0.205962	1.39714	2.23209	2.22593	2.07693	2.00579	1.94967	1.9386	2.38502	2.447	2.43479	2.42067	2.15409	2.13726
8.62811	8.64912	8.6571	8.5771	8.58608	8.58507	8.6801	8.70612	8.85214	8.92215	8.6561	8.85312	8.94019	9.0772	8.67211	8.58307		8.64108	8.6541	0.876973	1.59907	1.35371	1.105	0.904392	0.830309	1.34231	1.12505	0.944658	0.881107	0.876602	0.462187	0.126198	0.0634236	0.875684	0.576419		0.229922	1.38472	2.23599	2.223	2.07399	1.99699	1.93598	1.92197	2.386	2.44699	2.42598	2.40698	2.15799	2.148
8.69993	8.72892	8.72189	8.64182	8.64168	8.63262	8.751	8.78705	8.94907	9.02324	8.72193	8.93701	9.06726	9.21431	8.74789	8.63389		8.69647	8.72496	0.8651	1.57851	1.33851	1.09033	0.892375	0.82292	1.32458	1.11559	0.950349	0.892582	0.864042	0.466782	0.165391	0.119788	0.864753	0.582408		0.250241	1.36983	2.22892	2.21988	2.06591	1.98893	1.92189	1.90386	2.38586	2.43891	2.41296	2.3908	2.15188	2.14707
8.76992	8.7976	8.78865	8.70358	8.69253	8.67948	8.82583	8.86546	9.02892	9.11573	8.79188	9.01275	9.16058	9.31151	8.81495			8.66022	8.79668	0.849656	1.56609	1.32071	1.07989	0.883628	0.803034	1.30944	1.09783	0.957253	0.891303	0.852262	0.466139	0.172502	0.136719	0.845981			0.182687	1.35379	2.2231	2.21093	2.05875	1.98375	1.91358	1.89373	2.3758	2.43173	2.40958	2.37598	2.14302	2.1519
8.84626	8.86125	8.85429	8.76625	8.75325	8.73825	8.89823	8.92325	9.10517	9.18423	8.86629	9.08229	9.22317	9.37116	8.89225			8.74803	8.86326	0.845106	1.55344	1.31179	1.06308	0.868913	0.79603	1.29725	1.08744	0.943492	0.89141	0.842052	0.46403	0.160977	0.11879	0.847161			0.167595	1.34465	2.22698	2.20799	2.049	1.974	1.897	1.88298	2.368	2.42099	2.39299	2.37498	2.14399	2.14803
8.92092	8.93298	8.93693	8.83912	8.82388		8.96492	8.99483	9.15339	9.24865	8.94888	9.16485	9.2722	9.41511	8.96393	8.85346		8.75789	8.93692	0.835489	1.55173	1.30765	1.06127	0.86578		1.2912	1.08011	0.932333	0.882779	0.836873	0.435732	0.120418	0.0847251	0.833326	0.553136		0.186006	1.34204	2.22096	2.20393	2.04781	1.97284	1.89682		2.36881	2.41689	2.38907	2.36899	2.13996	2.15684
8.98966	9.00568	9.0069				9.03353	9.05626	9.18358	9.29679	9.01473	9.22841	9.28747	9.4231	9.03361	8.96232		8.82525	9.0057	0.832695	1.56306	1.30549				1.29333	1.08351	0.910123	0.869848	0.83287	0.431545	0.101218	0.0689061	0.831794	0.534519		0.18963	1.3435	2.21837	2.19893	2.03402				2.35495	2.40868	2.39385	2.3681	2.13735	2.14483
9.05509	9.0721	9.08211	9.00513	8.99916	8.98916	9.09409	9.10608	9.24606	9.32803	9.0831	9.28404	9.30601	9.427	9.09709	9.05412		8.91412	9.07309	0.840408	1.56827	1.30647	1.05791	0.856828	0.785171	1.30105	1.07968	0.914946	0.850007	0.83922	0.432965	0.0964502	0.0620293	0.840655	0.530081		0.171805	1.35043	2.23299	2.196	2.035	1.953	1.895	1.884	2.35299	2.39599	2.388	2.37201	2.15099	2.13797
9.11898	9.13888	9.15489	9.09325	9.1056	9.0987	9.15588	9.16265	9.28835	9.34727	9.15096	9.31124	9.31304	9.427	9.15791	9.13841		8.99818	9.13689	0.85259	1.57827	1.32241	1.07954	0.875489	0.799284	1.31591	1.07416	0.89916	0.841436	0.852841	0.469993	0.13009	0.0548429	0.851053	0.484394		0.128683	1.36357	2.2239	2.19693	2.03397	1.95403	1.89801	1.88603	2.34794	2.386	2.389	2.37807	2.14386	2.11897
9.18749	9.20054	9.21749	9.18101	9.21753	9.2179	9.21714	9.20839	9.31259	9.36612	9.21851	9.3284	9.3161	9.42707	9.22159	9.23673		9.08249	9.19956	0.866719	1.59544	1.33597	1.09182	0.883479	0.812467	1.33439	1.08198	0.894184	0.826622	0.867618	0.49548	0.141033	0.0529291	0.864109	0.493407		0.132717	1.38262	2.2168	2.19198	2.0318	1.95607	1.89945	1.88825	2.34435	2.38602	2.389	2.38312	2.1339	2.11826
9.24623	9.26124	9.27628	9.26028	9.31735	9.33244	9.26227	9.26314	9.3361	9.37106	9.27824	9.3441	9.31998	9.43	9.28422	9.30527	9.0696	9.22025	9.26125	0.882471	1.61549	1.35836	1.1119	0.903617	0.836483	1.35638	1.09403	0.886036	0.819625	0.87937	0.492553	0.139071	0.0505238	0.883391	0.460168	0.0704084	0.0676103	1.39798	2.20901	2.19101	2.02401	1.95901	1.91707	1.89806	2.35798	2.387	2.38904	2.38802	2.13002	2.1681
9.30586	9.32194	9.34697	9.33117	9.40666	9.44586	9.33092	9.29875	9.36029	9.38618	9.33884		9.31417	9.43	9.34089	9.37383	9.2223	9.28661	9.32395	0.89043	1.62984	1.36616	1.12775	0.928548	0.867819	1.36929	1.10044	0.8801	0.818347	0.884688		0.111666	0.0489462	0.893717	0.450445	0.149889	0.0648728	1.41364	2.212	2.19298	2.02703	1.96197	1.93514	1.91312	2.35405	2.38703	2.39908	2.39426	2.13595
9.36236	9.38348	9.41058	9.40766	9.51552	9.56802	9.39173	9.34816	9.37959	9.39859	9.39426	9.37954	9.3254	9.43072	9.39933	9.49337	9.37371	9.45721	9.38651	0.898756	1.63868	1.37557	1.14642	0.958846	0.899406	1.37619	1.10832	0.880791	0.816263	0.896076	0.456469	0.116526	0.0476094	0.898704	0.508457	0.115146	0.045587	1.4239	2.21202	2.19205	2.02912	1.9601	1.94385	1.9213	2.3566	2.3889	2.40432	2.41127	2.13295	2.14358
9.41609	9.44209	9.47309	9.4731	9.61514	9.68715	9.46008	9.39407	9.40304		9.4441	9.40102	9.341	9.459	9.45209	9.58711	9.52023	9.58429	9.44608	0.899388	1.63953	1.37662	1.15668	0.994604	0.932434	1.37264	1.12486	0.882445		0.89552	0.508526	0.140421	0.0550779	0.900427	0.532393	0.139445	0.0620371	1.42284	2.21299	2.19399	2.034	1.96399	1.938	1.93301	2.341	2.385	2.41701		2.13099	2.127
9.48097	9.50795	9.53706	9.54627	9.71443	9.79652	9.52195	9.44389	9.43078		9.51498	9.4196	9.34405	9.46071	9.51494	9.67114	9.68663	9.79857	9.50794	0.890563	1.63392	1.36902	1.15802	1.01929	0.964885	1.36908	1.12037	0.915073		0.888065	0.520671	0.140878	0.0535474	0.890448	0.534519	0.15001	0.0600055	1.41621	2.20575	2.19005	2.03502	1.959	1.93897	1.94314	2.34387	2.38703	2.42602		2.12576	2.1279
9.54256	9.56854	9.60464	9.62671	9.80503	9.89323	9.58249	9.50031	9.47987		9.57764	9.45794	9.34717	9.44288	9.57451	9.74411	9.85347	9.96199	9.56766	0.876711	1.6225	1.35495	1.15366	1.03215	0.991058	1.35733	1.10604	0.901586		0.876803	0.538662	0.143331	0.0540821	0.874369	0.519491	0.123284	0.0650541	1.40713	2.18998	2.19298	2.03602	1.95806	1.93715	1.95217	2.33607	2.38912	2.42732		2.11093	2.1219
9.60424	9.62925	9.66926	9.69429	9.88538	9.9813	9.64126	9.55223			9.64224	9.49517	9.35405	9.438	9.63424	9.82728	9.99051	10.1195	9.63325	0.861321	1.60897	1.33914	1.14544	1.04244	1.00753	1.34719	1.09806			0.862279	0.536301	0.146939	0.0569253	0.858536	0.493559	0.145487	0.10379	1.39255	2.18899	2.192	2.037	1.92104	1.94302	1.95902	2.33898	2.39401			2.108	2.118
9.66711	9.69604	9.73698	9.77248	9.98486	10.0601	9.71094	9.61308			9.70506	9.54104	9.36732	9.43706	9.69712	9.90235	10.1235	10.2427	9.69901	0.845855	1.59687	1.32148	1.13147	1.04472	1.01212	1.33064	1.08877			0.846096	0.515555	0.151827	0.0583522	0.844249	0.490264	0.144709	0.103643	1.37942	2.18698	2.19211	2.03795	1.9315	1.94838	1.96398	2.33515	2.39605			2.107	2.11795
9.74086	9.7656	9.80279	9.87038	10.0427	10.1335	9.77362	9.68476			9.77586	9.61005	9.38848	9.44162	9.77193	9.99162	10.1535	10.2903	9.76662	0.83692	1.58867	1.318	1.11965	1.007	1.00336	1.32172	1.07395			0.837842	0.511346	0.14623	0.0610031	0.834872	0.469955	0.14911	0.0950888	1.37022	2.18586	2.1991	2.03538	1.89917	1.97248	1.96274	2.34517	2.39902			2.10683	2.11517
9.81713	9.83111	9.87611	9.92704	10.111	10.1971	9.84011	9.75711			9.85213	9.65321	9.40814	9.46725	9.85112	10.0581	10.1751	10.304	9.83311	0.829528	1.58246	1.30196	1.1124	1.00492	0.982335	1.31276	1.07087			0.831378	0.459574	0.138492	0.0571304	0.826768	0.47879	0.146597	0.0831108	1.36316	2.18001	2.20301	2.051	1.90602	1.95098	1.95199	2.35201	2.4			2.10001	2.12196
9.90012	9.9001	9.94699	9.9522	10.1419	10.2515	9.9091	9.83136			9.93815	9.79296	9.49756	9.63056	9.93106	10.1238	10.2301	10.3291	9.90506	0.828356	1.58438	1.30065	1.11342	1.00099	0.952926	1.31625	1.06645			0.83007	0.500674	0.159485	0.122137	0.825749	0.485705	0.112815	0.0578721	1.36338	2.18605	2.20705	2.05403	1.91969	1.93486	1.94279	2.35605	2.40191			2.10598	2.09395
9.97162	9.9706	10.0103	10.0283	10.2005	10.2824	9.97957	9.9179			10.0115	9.9175	9.59722	9.73027	9.99862	10.1749	10.2342	10.335	9.9725	0.832124	1.58776	1.30709	1.10332	0.966104	0.91815	1.31204	1.06438			0.83468	0.507014	0.192221	0.155026	0.828508	0.498285	0.113981	0.0523783	1.36831	2.1892	2.21005	2.05578	1.96288	1.92612	1.9298	2.35905	2.39595			2.10525	2.09088
10.0353	10.0333	10.0632	10.0782	10.2191	10.297	10.0413	9.99231	10.0223		10.0693	10.0154	9.68439	9.81888	10.0623	10.2121	10.241	10.335	10.0313	0.842877	1.59796	1.32116	1.1107	0.943562	0.884846	1.3193	1.06887	0.859536		0.844075	0.501265	0.192588	0.155692	0.840176	0.489457	0.124178	0.0519213	1.37869	2.19701	2.212	2.04698	1.95802	1.931	1.92199	2.36094	2.39399	2.41201		2.11499	2.086
10.0999	10.0959	10.114	10.1188	10.2441	10.2899	10.1119	10.0692	10.1047	10.1099	10.1319	10.1105	9.7811	9.79266	10.1339	10.2255	10.241	10.335	10.0939	0.851943	1.61013	1.33521	1.11288	0.931606	0.864157	1.33044	1.07291	0.836962	0.755798	0.852894	0.489841	0.176892	0.0707427	0.849073	0.481039	0.12373	0.0522376	1.39103	2.19898	2.211	2.04197	1.96291	1.93095	1.91992	2.34594	2.39091	2.41483	2.42076	2.11298	2.08521
10.1594	10.1524	10.1753	10.1681	10.2533	10.2849	10.1705	10.1478	10.2132	10.2288	10.1924	10.2036	9.91596	9.96414	10.1935	10.2547	10.2431	10.3323	10.1493	0.863629	1.62365	1.34871	1.12727	0.92045	0.844022	1.34027	1.07757	0.848313	0.780819	0.8665	0.461299	0.133723	0.0543048	0.858292	0.462096	0.118475	0.0522391	1.40762	2.19792	2.21092	2.03995	1.95695	1.9279	1.91503	2.34187	2.385	2.40375	2.40585	2.11185	2.09825
10.2131	10.2061	10.2261	10.209	10.266	10.281	10.2301	10.2161	10.2991	10.3362	10.2451	10.3051		10.2031	10.2531	10.2821	10.207	10.2681	10.2001	0.875643	1.63824	1.36016	1.11974	0.907986	0.842146	1.35126	1.09607	0.89748	0.813884	0.87777	0.511767		0.0622696	0.870455	0.454959	0.108566	0.0339496	1.42169	2.195	2.20799	2.038	1.95499	1.924	1.916	2.337	2.38499	2.39399	2.39998	2.106	2.10798
10.2688	10.2648	10.2818	10.2454	10.2764	10.2853	10.2861	10.282	10.3913	10.4579	10.2909	10.3886		10.3007	10.3119	10.3277	10.2426	10.3236	10.2519	0.885589	1.64501	1.37023	1.11866	0.904892	0.846869	1.36033	1.12213	0.935846	0.855504	0.885755	0.494045		0.0622852	0.881653	0.462932	0.112821	0.0487083	1.43236	2.19191	2.20392	2.03498	1.94798	1.92087	1.91475	2.33373	2.37895	2.38384	2.3806	2.10586	2.09086
10.3224	10.3164	10.3343	10.274	10.3025	10.3016	10.3544	10.3447	10.4765	10.5795	10.3453	10.4879		10.4153	10.3725		10.3406	10.4246	10.3075	0.885468	1.64298	1.37605	1.11833	0.906917	0.848703	1.36033	1.14092	0.969753	0.891646	0.885393	0.503158		0.0823219	0.881842		0.10055	0.0363588	1.43504	2.18582	2.19892	2.03387	1.94695	1.91285	1.89892	2.31708	2.3759	2.37405	2.35557	2.09677	2.08167
[truncated: 64 more columns]
