# Supplementary material for: Kinematic Validation of a Multi-Kinect v2 Instrumented 10-Meter Walkway for Quantitative Gait Assessments
Source: PLoS One. 2015 Oct 13;10(10):e0139913. doi: 10.1371/journal.pone.0139913 (PMC4603795; doi:10.1371/journal.pone.0139913)
Supplement: S1 Data — (ZIP) [file pone.0139913.s001.zip › S1_Data/pp14_trial6.xls]

## Sheet: Sheet1
Kinect(x) SpineBase	Kinect(x) Head	Kinect(x) ShoulderLeft	Kinect(x) ElbowLeft	Kinect(x) WristLeft	Kinect(x) HandLeft	Kinect(x) ShoulderRight	Kinect(x) ElbowRight	Kinect(x) WristRight	Kinect(x) HandRight	Kinect(x) HipLeft	Kinect(x) KneeLeft	Kinect(x) AnkleLeft	Kinect(x) FootLeft	Kinect(x) HipRight	Kinect(x) KneeRight	Kinect(x) AnkleRight	Kinect(x) FootRight	Kinect(x) SpineShoulder	Kinect(y) SpineBase	Kinect(y) Head	Kinect(y) ShoulderLeft	Kinect(y) ElbowLeft	Kinect(y) WristLeft	Kinect(y) HandLeft	Kinect(y) ShoulderRight	Kinect(y) ElbowRight	Kinect(y) WristRight	Kinect(y) HandRight	Kinect(y) HipLeft	Kinect(y) KneeLeft	Kinect(y) AnkleLeft	Kinect(y) FootLeft	Kinect(y) HipRight	Kinect(y) KneeRight	Kinect(y) AnkleRight	Kinect(y) FootRight	Kinect(y) SpineShoulder	Kinect(z) SpineBase	Kinect(z) Head	Kinect(z) ShoulderLeft	Kinect(z) ElbowLeft	Kinect(z) WristLeft	Kinect(z) HandLeft	Kinect(z) ShoulderRight	Kinect(z) ElbowRight	Kinect(z) WristRight	Kinect(z) HandRight	Kinect(z) HipLeft	Kinect(z) KneeLeft
0.089	0.15001	0.14	0.118019	0.19199	0.200981	0.161	0.141	0.211981	0.207	0.124	0.079	0.014	0.089	0.135	0.067	0.013	0.094	0.132029	0.879168	1.58345	1.3526	1.12739	0.901943	0.832824	1.34223	1.06366	0.814451	0.781793	0.879588	0.498346	0.149936	0.0602247	0.877368	0.490531	0.129837	0.0566312	1.39345	2.279	2.26803	2.117	2.06703	2.04097	2.04497	2.417	2.453	2.44194	2.426	2.206	2.189
0.086	0.15	0.14	0.118	0.192	0.199001	0.158	0.141	0.211	0.210997	0.124	0.079	0.014	0.0930026	0.135	0.067	0.013	0.0939992	0.132	0.87954	1.5836	1.35293	1.12635	0.89683	0.834029	1.34318	1.06417	0.814571	0.78393	0.87996	0.49819	0.149748	0.0581683	0.87772	0.49123	0.13079	0.0571598	1.39362	2.28	2.268	2.117	2.067	2.041	2.042	2.419	2.453	2.439	2.428	2.206	2.189
0.086	0.15	0.14	0.118	0.19197	0.20098	0.158	0.141	0.21199	0.20403	0.124	0.079	0.014	0.10001	0.135	0.067	0.013	0.092	0.13203	0.87945	1.58369	1.35283	1.12596	0.896885	0.830887	1.34246	1.06606	0.817006	0.784184	0.879819	0.498097	0.143331	0.0536918	0.87768	0.491626	0.130058	0.0566298	1.39368	2.28	2.268	2.117	2.067	2.04101	2.04497	2.419	2.453	2.44197	2.42699	2.206	2.189
0.086	0.15	0.14	0.118	0.189038	0.199025	0.158	0.141	0.211013	0.206962	0.124	0.079	0.014	0.100987	0.135	0.067	0.013	0.092	0.134962	0.87943	1.5839	1.35267	1.12597	0.901274	0.832549	1.34265	1.06557	0.817612	0.783578	0.879751	0.495878	0.146292	0.0538677	0.87767	0.491245	0.128846	0.0556427	1.39357	2.28	2.268	2.117	2.067	2.04199	2.04204	2.419	2.453	2.43904	2.42601	2.206	2.189
0.086	0.15	0.137	0.118	0.187999	0.196	0.161	0.141	0.209999	0.207	0.124	0.0790001	0.014	0.091	0.135	0.064	0.013	0.092	0.135	0.87946	1.58329	1.35319	1.12604	0.90628	0.83759	1.34167	1.06511	0.818566	0.785133	0.87984	0.49596	0.14893	0.0607801	0.87778	0.4912	0.12889	0.05606	1.39321	2.28	2.268	2.118	2.067	2.039	2.043	2.417	2.453	2.436	2.426	2.206	2.189
0.086	0.15102	0.137	0.11802	0.18404	0.19699	0.16103	0.141	0.200119	0.20405	0.124	0.08	0.014	0.091	0.135	0.064	0.0129305	0.092	0.135	0.879266	1.58334	1.35319	1.12596	0.907318	0.839949	1.34206	1.06495	0.858947	0.804676	0.879596	0.495579	0.148893	0.0616236	0.877615	0.491345	0.128972	0.0559625	1.3934	2.28	2.27096	2.118	2.06703	2.03999	2.04597	2.41699	2.453	2.44684	2.42695	2.206	2.193
0.086	0.152981	0.137	0.119981	0.187961	0.19601	0.163971	0.141	0.211884	0.208952	0.124	0.08	0.014	0.091	0.135	0.064	0.00606744	0.092	0.135	0.878874	1.58203	1.35322	1.12477	0.907162	0.840831	1.34136	1.06452	0.824112	0.79144	0.879234	0.495461	0.149187	0.0600059	0.877135	0.491815	0.140051	0.0581881	1.39292	2.28	2.26704	2.118	2.06997	2.03901	2.04303	2.41601	2.453	2.43115	2.42205	2.206	2.193
0.086	0.157001	0.140001	0.12	0.188	0.196	0.161	0.141	0.212	0.212003	0.124	0.08	0.014	0.0870087	0.135	0.0639997	0.009	0.092	0.136001	0.8788	1.58287	1.35123	1.12484	0.90141	0.828461	1.34221	1.07552	0.8235	0.789591	0.879	0.49518	0.150598	0.0724819	0.87714	0.49181	0.138882	0.058	1.39361	2.28	2.269	2.117	2.07	2.039	2.043	2.417	2.453	2.431	2.421	2.206	2.193
0.086	0.16103	0.143	0.12	0.188	0.196931	0.161	0.14003	0.21199	0.22195	0.124	0.08	0.014	0.11497	0.135	0.063	0.009	0.092	0.13803	0.87861	1.58331	1.35121	1.12614	0.90114	0.83035	1.34242	1.07292	0.824442	0.791396	0.87887	0.494373	0.145271	0.0464492	0.87689	0.490673	0.144424	0.0578605	1.39316	2.28	2.26799	2.116	2.07	2.039	2.04599	2.417	2.44999	2.43097	2.41698	2.206	2.193
0.086	0.163964	0.143	0.12	0.188	0.190085	0.161	0.142964	0.211012	0.217061	0.124	0.08	0.014	0.112036	0.135	0.063	0.009	0.092	0.140964	0.87859	1.58299	1.35087	1.12621	0.900202	0.83038	1.34249	1.07114	0.82363	0.790955	0.87883	0.494676	0.143354	0.0453833	0.87691	0.490937	0.135955	0.0579094	1.39358	2.28	2.26701	2.116	2.07	2.039	2.04501	2.417	2.44901	2.42804	2.41502	2.206	2.193
0.0889999	0.164	0.143	0.12	0.188	0.194	0.167	0.146	0.211	0.22	0.123	0.08	0.014	0.112	0.135	0.063	0.0129999	0.092	0.141	0.87782	1.58102	1.35112	1.12632	0.8916	0.82573	1.34077	1.06956	0.82333	0.79001	0.87818	0.49447	0.14116	0.04446	0.87603	0.49095	0.13513	0.05788	1.3929	2.279	2.267	2.116	2.07	2.039	2.047	2.415	2.448	2.428	2.411	2.202	2.193
0.089	0.167029	0.140029	0.118039	0.188	0.190029	0.167029				0.123	0.0790289	0.014	0.112	0.13799	0.063	0.0109518	0.0920193	0.141068	0.877901	1.58038	1.35162	1.12663	0.880606	0.823655	1.34085				0.878332	0.49506	0.137439	0.044005	0.87607	0.49157	0.139585	0.0578549	1.39248	2.279	2.26599	2.11699	2.06699	2.039	2.04499	2.41499				2.202	2.18899
0.089	0.169972	0.142972	0.121962	0.188	0.192972	0.169972	0.147915	0.212038	0.225953	0.123	0.0819717	0.014	0.112	0.137009	0.063	0.00604721	0.0939811	0.147934	0.878019	1.58067	1.35131	1.12662	0.880224	0.824205	1.34214	1.06818	0.83607	0.801505	0.878508	0.49507	0.137381	0.0445151	0.87611	0.49156	0.129903	0.057335	1.39184	2.279	2.26501	2.11601	2.06601	2.039	2.04401	2.41401	2.44403	2.43099	2.40806	2.202	2.18801
0.0890002	0.18	0.150001	0.122002	0.188	0.194	0.170001	0.148001	0.218	0.229	0.123	0.088001	0.017	0.111999	0.137	0.0640003	0.00600011	0.0919998	0.151001	0.87787	1.5765	1.35164	1.12672	0.87952	0.82536	1.3422	1.06735	0.829023	0.795221	0.87842	0.49605	0.13723	0.0442503	0.8759	0.49161	0.130422	0.0574602	1.39046	2.279	2.261	2.113	2.066	2.039	2.047	2.414	2.444	2.426	2.407	2.202	2.186
0.0910308	0.183062	0.156082	0.137959	0.188031	0.19699	0.183031	0.155	0.222031	0.232	0.126031	0.0970308	0.017	0.105	0.140041	0.067	0.007	0.0899897	0.157062	0.877476	1.57485	1.35293	1.09894	0.878325	0.822348	1.34016	1.06662	0.86056	0.808003	0.878075	0.50068	0.137349	0.0474883	0.875497	0.491854	0.147283	0.0590994	1.38906	2.27499	2.25998	2.11093	2.06002	2.03899	2.04597	2.40899	2.441	2.42799	2.406	2.20099	2.17899
0.093963	0.188926	0.163901	0.134049	0.190963	0.196012	0.185963	0.155	0.224963	0.232	0.128963	0.099963	0.017	0.105	0.143951	0.067	0.007	0.0890123	0.162926	0.877075	1.57595	1.35258	1.11431	0.874044	0.821234	1.33893	1.06595	0.856728	0.806361	0.877616	0.502596	0.137301	0.0473221	0.875223	0.491267	0.145631	0.0599888	1.3878	2.27401	2.25802	2.10409	2.06198	2.03801	2.04304	2.40801	2.441	2.42701	2.406	2.20001	2.17801
0.0959998	0.199999	0.171999	0.143999	0.191	0.198	0.195999	0.158	0.226	0.237999	0.133	0.105999	0.017	0.108	0.146	0.0699997	0.007	0.0870002	0.173999	0.87582	1.57327	1.35243	1.10602	0.87245	0.81988	1.33645	1.0705	0.862079	0.80517	0.8764	0.50401	0.13567	0.0460401	0.87398	0.49054	0.14663	0.0564204	1.38584	2.269	2.258	2.105	2.058	2.038	2.039	2.405	2.44	2.43	2.401	2.191	2.176
0.105048	0.216086	0.190029	0.15201	0.197019	0.208971	0.208115	0.163077	0.228038	0.241	0.142029	0.106019	0.0169904	0.108	0.154048	0.0801343	0.014	0.094	0.189096	0.873776	1.57027	1.34853	1.08098	0.866242	0.810467	1.3354	1.07558	0.864543	0.802353	0.874306	0.501067	0.135226	0.0465762	0.872017	0.489696	0.137011	0.0553787	1.38224	2.26294	2.25196	2.09499	2.05093	2.03496	2.03801	2.39695	2.435	2.42598	2.399	2.18499	2.17596
0.109952	0.224913	0.192971	0.15299	0.198981	0.206029	0.219885	0.170923	0.231962	0.241	0.144971	0.107981	0.0160096	0.108	0.158952	0.0938654	0.014	0.094	0.198904	0.872394	1.56874	1.3483	1.11366	0.865468	0.812213	1.33387	1.07085	0.861807	0.801667	0.872874	0.501753	0.131764	0.0461838	0.870703	0.487214	0.138099	0.0552413	1.38003	2.25706	2.24804	2.09401	2.04407	2.03104	2.03899	2.39205	2.435	2.42402	2.399	2.18401	2.17204
0.120007	0.239012	0.223005	0.16301	0.208004	0.217006	0.233013	0.177009	0.238001	0.254006	0.153008	0.114001	0.016	0.109	0.169006	0.137018	0.0130058	0.0940019	0.215006	0.869909	1.56943	1.33572	1.10765	0.862809	0.810559	1.33419	1.07317	0.861891	0.797448	0.869798	0.499489	0.132	0.0468597	0.868819	0.481292	0.135607	0.055928	1.37918	2.254	2.247	2.087	2.041	2.024	2.032	2.388	2.433	2.422	2.395	2.177	2.166
0.134068	0.263126	0.233077	0.183155	0.217155	0.229097	0.259087	0.196068	0.241328	0.267048	0.169058	0.117039	0.0159614	0.109759	0.182048	0.175328	0.0251352	0.0980869	0.227222	0.867033	1.55572	1.33697	1.10191	0.86147	0.807414	1.32605	1.07372	0.863727	0.792952	0.866042	0.498316	0.132137	0.0464695	0.866793	0.484498	0.129848	0.0517903	1.37302	2.24498	2.24196	2.08393	2.03694	2.02094	2.02397	2.37896	2.42598	2.42085	2.40094	2.17095	2.16491
0.140916	0.275844	0.240904	0.198808	0.232808	0.23888	0.267892	0.202916	0.274593	0.27194	0.174928	0.120952	0.0120479	0.0852994	0.18694	0.208593	0.0388323	0.106892	0.249725	0.866279	1.55699	1.33647	1.0936	0.868613	0.802777	1.32415	1.07344	0.820875	0.776995	0.86525	0.505966	0.141001	0.0595894	0.866118	0.487375	0.13064	0.0497944	1.36812	2.24302	2.23805	2.07708	2.03107	2.01507	2.02104	2.37505	2.42402	2.40519	2.39507	2.16606	2.15611
0.159003	0.309006	0.275007	0.230007	0.26301	0.276011	0.296005	0.225004	0.28	0.287001	0.196003	0.126001	0.012	0.117001	0.205003	0.273015	0.0830137	0.141018	0.278004	0.86163	1.54595	1.32911	1.08332	0.861418	0.79773	1.31937	1.06675	0.817631	0.77358	0.86042	0.50892	0.14091	0.04482	0.86177	0.500007	0.126537	0.0433287	1.35907	2.233	2.229	2.072	2.027	2.008	2.004	2.367	2.416	2.418	2.397	2.155	2.151
0.168201	0.326371	0.296341	0.250391	0.294472	0.310502	0.310351	0.236201	0.281171	0.29013	0.205231	0.12913	0.012	0.11899	0.214171	0.319351	0.125692	0.197763	0.289431	0.86091	1.54255	1.32881	1.08391	0.855711	0.79695	1.31957	1.06537	0.819199	0.772961	0.859545	0.508076	0.140401	0.0447106	0.861233	0.521589	0.146914	0.0699356	1.35809	2.22904	2.227	2.06795	2.02297	2.00401	1.99797	2.36598	2.41596	2.42108	2.40706	2.15103	2.14995
0.187809	0.362647	0.329676	0.288628	0.340552	0.359523	0.344666	0.255809	0.297838	0.302876	0.227781	0.141876	0.012	0.11801	0.230838	0.353666	0.193342	0.272275	0.33159	0.856067	1.53998	1.31969	1.06478	0.85678	0.784204	1.31602	1.06301	0.814169	0.775941	0.852201	0.513527	0.139509	0.0457499	0.858615	0.516608	0.138522	0.0626608	1.35021	2.23296	2.227	2.06305	2.02003	2.00499	1.99503	2.36402	2.41204	2.42892	2.41294	2.15397	2.14505
0.209008	0.391009	0.368011	0.323014	0.381011	0.411014	0.367011	0.274007	0.300003	0.311005	0.247008	0.150004	0.0150003	0.119999	0.255008	0.410015	0.273029	0.354034	0.357011	0.852799	1.5327	1.31317	1.07237	0.858973	0.789809	1.31475	1.05129	0.81792	0.772549	0.847608	0.516592	0.14137	0.04647	0.857179	0.521202	0.14705	0.0719675	1.34644	2.233	2.224	2.057	2.015	2.00201	1.995	2.365	2.413	2.436	2.425	2.158	2.146
0.239269	0.423458	0.407369	0.371349	0.421598	0.460548	0.406309	0.299209	0.311159	0.327129	0.276309	0.163219	0.016	0.11493	0.282269	0.464488	0.378006	0.476877	0.396349	0.847781	1.52909	1.30163	1.06539	0.834583	0.786047	1.30933	1.04722	0.818291	0.769202	0.841554	0.523857	0.140752	0.0464201	0.853149	0.527614	0.14772	0.0632218	1.33865	2.23605	2.22298	2.05701	2.00498	2.02289	2.00205	2.36596	2.41099	2.43505	2.43006	2.15807	2.14499
0.265665	0.46843	0.443541	0.405566	0.480256	0.514318	0.436616	0.31974	0.326802	0.339839	0.306616	0.184727	0.016	0.108087	0.308665	0.512392	0.476748	0.562909	0.430566	0.838043	1.5161	1.297	1.05597	0.84171	0.788736	1.29807	1.0421	0.821361	0.76448	0.830125	0.533409	0.146872	0.0552678	0.84524	0.523087	0.153586	0.0692831	1.33189	2.24094	2.22102	2.05799	2.00302	2.01214	2.00694	2.36205	2.41001	2.43994	2.43593	2.16491	2.14401
0.312019	0.509027	0.49202	0.457021	0.53902	0.569033	0.476026	0.357028	0.366007	0.364015	0.354018	0.209013	0.0270017	0.104002	0.358021	0.552036	0.582056	0.704059	0.473027	0.830391	1.50375	1.28192	1.05012	0.830685	0.782609	1.28502	1.03368	0.818353	0.765957	0.825678	0.539987	0.160212	0.0588488	0.834514	0.53823	0.169936	0.0839599	1.31799	2.239	2.221	2.052	1.996	2.013	2.017	2.359	2.41	2.435	2.44	2.162	2.142
0.3465	0.557392	0.52849	0.495441	0.575382	0.628412	0.523353	0.408284	0.379451	0.391284	0.386451	0.233275	0.0300784	0.10701	0.395471	0.617206	0.682628	0.810686	0.521422	0.814069	1.49185	1.2764	1.05558	0.840062	0.77988	1.26806	1.01336	0.806495	0.761267	0.804899	0.533761	0.163781	0.0567876	0.823013	0.520261	0.162275	0.0840071	1.30467	2.24495	2.22603	2.053	2.00006	2.01507	2.0211	2.36001	2.41301	2.44198	2.44503	2.1689	2.14798
0.396508	0.596614	0.577518	0.539566	0.613624	0.669595	0.558653	0.436721	0.424557	0.419721	0.431557	0.26073	0.0379229	0.10799	0.442537	0.637798	0.745383	0.879325	0.563586	0.804969	1.4895	1.26818	1.03535	0.834217	0.772918	1.26035	1.00825	0.799023	0.756923	0.796849	0.520847	0.161899	0.0575525	0.813276	0.52436	0.165815	0.0977153	1.30098	2.24005	2.22897	2.053	2.00594	2.02193	2.0309	2.36099	2.41399	2.44002	2.44797	2.1591	2.14602
0.453019	0.655016	0.634017	0.593015	0.681015	0.723014	0.615018	0.498016	0.465019	0.462018	0.49002	0.32802	0.0830112	0.109004	0.500017	0.705016	0.777003	0.909003	0.618018	0.803961	1.48628	1.26892	1.02749	0.831433	0.775741	1.26239	1.00604	0.805072	0.743449	0.797641	0.531711	0.190298	0.0775075	0.810352	0.518974	0.16781	0.0987187	1.29989	2.238	2.23	2.059	2.015	2.02	2.026	2.366	2.413	2.465	2.455	2.16	2.132
0.510517	0.703488	0.686557	0.639398	0.725318	0.764328	0.670478	0.546537	0.523617	0.515557	0.550517	0.389657	0.117667	0.12196	0.550547	0.752468	0.787338	0.917328	0.674438	0.80814	1.49212	1.27503	1.04621	0.840731	0.777363	1.26234	1.01478	0.810787	0.741287	0.80024	0.53557	0.21417	0.100707	0.816017	0.529525	0.168322	0.0945115	1.3016	2.23507	2.23408	2.06505	2.01311	2.02199	2.02192	2.37209	2.41802	2.46584	2.45405	2.15706	2.13894
0.561375	0.751411	0.741327	0.678519	0.756616	0.796604	0.717423	0.599351	0.584255	0.570327	0.601375	0.454207	0.183195	0.314633	0.604339	0.798435	0.820592	0.949604	0.717471	0.818947	1.4994	1.2941	1.04417	0.842824	0.782527	1.27112	1.01581	0.788889	0.74295	0.812075	0.535521	0.212194	0.162382	0.825573	0.491675	0.142962	0.0691021	1.31242	2.24192	2.2419	2.06994	2.02387	2.02101	2.0141	2.38089	2.41998	2.45019	2.45894	2.16293	2.13307
0.628014	0.811013	0.799014	0.731011	0.804007	0.839005	0.770014	0.667018	0.656019	0.648019	0.668014	0.541025	0.263022	0.398022	0.671014	0.833006	0.831	0.956999	0.779014	0.831354	1.51705	1.30146	1.05733	0.839495	0.789502	1.28562	1.02114	0.812313	0.745612	0.826505	0.533651	0.215734	0.167224	0.835673	0.49954	0.14006	0.0632589	1.32826	2.243	2.246	2.071	2.031	2.023	2.01	2.395	2.428	2.457	2.457	2.168	2.121
0.681636	0.861586	0.852497	0.772497	0.830427	0.859278	0.821517	0.733606	0.727765	0.718835	0.719666	0.637004	0.346994	0.481974	0.723636	0.855318	0.83206	0.954	0.830547	0.845841	1.53143	1.3127	1.06488	0.856594	0.795234	1.30467	1.0558	0.821782	0.753249	0.843738	0.536531	0.229223	0.180674	0.847081	0.500025	0.14108	0.0589226	1.34133	2.24199	2.24604	2.077	2.023	2.01688	2.0059	2.39807	2.4231	2.45705	2.45295	2.16797	2.11493
0.744366	0.919416	0.901505	0.821505	0.872574	0.886723	0.872485	0.793396	0.803238	0.801169	0.785337	0.736	0.44501	0.57803	0.786366	0.886683	0.837941	0.954	0.884456	0.85578	1.54289	1.32815	1.08371	0.874697	0.804546	1.31108	1.03795	0.827849	0.759091	0.857333	0.5425	0.240377	0.192867	0.853109	0.490625	0.13906	0.0542472	1.35406	2.24101	2.24996	2.077	2.023	2.00512	1.9961	2.40493	2.4329	2.46195	2.44805	2.16503	2.10807
0.805014	0.978013	0.952013	0.866009	0.88701	0.902006	0.940015	0.86202	0.893022	0.892025	0.842015	0.815035	0.526042	0.656043	0.850014	0.892005	0.838	0.953999	0.940014	0.867163	1.55675	1.3387	1.10617	0.874922	0.810202	1.33363	1.05938	0.80705	0.761294	0.868773	0.497153	0.192425	0.145915	0.864162	0.488877	0.14083	0.0533001	1.36794	2.237	2.251	2.077	2.025	2.004	2.005	2.402	2.434	2.441	2.438	2.163	2.116
0.85958	1.02854	1.00252	0.89853	0.92531	0.92634	0.99657	0.93671	0.974779	0.986959	0.89754	0.945749	0.686219	0.81745	0.90461	0.91118	0.83804	0.9505	0.99454	0.876938	1.57226	1.35153	1.10713	0.882803	0.818942	1.34417	1.0703	0.84379	0.775447	0.880053	0.544939	0.211826	0.165218	0.872191	0.477334	0.140817	0.0536075	1.38127	2.23901	2.25101	2.07706	2.02499	2.00096	2.00395	2.40007	2.43208	2.44788	2.43197	2.16502	2.11899
0.916282	1.08133	1.05336	0.950344	0.955616	0.959579	1.05229	1.00612	1.05103	1.08081	0.950331	1.01907	0.805489	0.861443	0.964244	0.928777	0.84195	0.901619	1.04733	0.881591	1.57393	1.35935	1.11915	0.898797	0.830839	1.34476	1.09875	0.879033	0.794716	0.884267	0.501777	0.138074	0.0564679	0.877137	0.482593	0.141462	0.0543407	1.38458	2.23999	2.25199	2.08293	2.02401	1.99705	1.99906	2.40691	2.4399	2.43615	2.42904	2.16698	2.11801
0.976009	1.13601	1.10601	0.985008	0.976008	0.992004	1.12101	1.07201	1.14601	1.18302	1.00601	1.13302	0.964029	1.02103	1.02401	0.970998		0.980012	1.10401	0.882159	1.5756	1.36046	1.11654	0.904329	0.83703	1.34388	1.10056	0.88455	0.803422	0.883569	0.510342	0.12996	0.0491002	0.878919	0.528749		0.0454796	1.38531	2.244	2.246	2.082	2.019	1.993	1.987	2.4	2.443	2.431	2.417	2.169	2.129
1.03364	1.19559	1.16652	1.03853	1.02941	1.02044	1.1816	1.14969	1.23991	1.28589	1.0587	1.23878	1.14671	1.24283	1.07969	0.956868		1.05341	1.1616	0.875068	1.57131	1.35273	1.10896	0.897827	0.837114	1.34026	1.10076	0.884684	0.814241	0.87825	0.522518	0.129033	0.0501484	0.870217	0.458457		0.107698	1.38099	2.24501	2.24297	2.08196	2.01699	1.98092	1.97688	2.4	2.45086	2.42499	2.40493	2.16997	2.11701
1.09638	1.25343	1.2175	1.09049	1.0696	1.06357	1.24042	1.21733	1.32912	1.37314	1.12732	1.31525	1.31435	1.42223	1.14733				1.22042	0.873931	1.5597	1.34334	1.10373	0.894602	0.842388	1.33213	1.09629	0.895889	0.826103	0.873329	0.521292	0.124386	0.0519522	0.872844				1.37052	2.24599	2.24003	2.07804	2.01601	1.97308	1.96512	2.4	2.43714	2.42401	2.39807	2.16703	2.11799
1.16101	1.31201	1.27401	1.14501	1.12001	1.10401	1.30101	1.28101	1.39901	1.45801			1.46702	1.60402					1.28101	0.861448	1.54423	1.33009	1.09106	0.883838	0.824596	1.3216	1.08717	0.90418	0.829031			0.133916	0.0736262					1.3545	2.245	2.233	2.076	2.007	1.963	1.958	2.399	2.446	2.417	2.385
1.22273	1.37162	1.32867	1.20171	1.1687	1.14561	1.37063	1.35468	1.47765	1.53483	1.24973	1.43669	1.58973	1.72788	1.2767				1.34168	0.851956	1.53575	1.31752	1.07913	0.872879	0.80332	1.3072	1.08191	0.901979	0.836379	0.8528	0.565238	0.171529	0.11048	0.849955				1.3456	2.23696	2.22993	2.07094	2.005	1.95993	1.95389	2.38506	2.4519	2.41002	2.37897	2.15892	2.10705
1.29311	1.43125	1.39319	1.27014	1.23615	1.20426	1.43124	1.42017	1.54021	1.61499	1.32011	1.50316	1.66011	1.81293	1.34415			1.10132	1.40717	0.842953	1.52958	1.30695	1.0775	0.869927	0.799478	1.29866	1.07432	0.895186	0.833358	0.844119	0.554456	0.162761	0.118222	0.840835			0.108308	1.33599	2.23305	2.22309	2.06507	2.005	1.95309	1.94314	2.39093	2.44212	2.41198	2.37604	2.1511	2.11194
1.36402	1.50302	1.46502	1.33903	1.29503	1.27102	1.49202	1.47702	1.60801	1.67101	1.39002	1.59102	1.70701	1.84201	1.41702		1.02902	1.15902	1.47602	0.842111	1.52488	1.30293	1.0658	0.86239	0.791399	1.30172	1.07945	0.907845	0.84017	0.842361	0.539116	0.1418	0.0775863	0.840911		0.183985	0.140285	1.3325	2.229	2.212	2.057	1.995	1.95	1.941	2.38	2.442	2.413	2.379	2.148	2.137
1.43771	1.56767	1.54072	1.41588	1.37288	1.34489	1.56567	1.53652	1.64753	1.71235	1.4647	1.65664	1.7349	1.86003	1.49166		1.08524	1.21526	1.54567	0.844258	1.53364	1.30452	1.06577	0.861352	0.78892	1.30219	1.07535	0.891877	0.841334	0.844018	0.556556	0.141624	0.0663332	0.843465		0.198724	0.155255	1.33796	2.22803	2.20293	2.04895	1.98993	1.9469	1.93596	2.36893	2.43885	2.41299	2.38609	2.14703	2.12211
1.50829	1.63433	1.61228	1.50312	1.46012	1.43311	1.63233	1.58749	1.69948	1.74665	1.5343		1.7251	1.86297	1.55734				1.61233	0.852903	1.55185	1.31866	1.07069	0.865498	0.79483	1.32171	1.0888	0.903394	0.838766	0.851683		0.124226	0.0617067	0.852825				1.3542	2.23097	2.19607	2.04405	1.98307	1.9371	1.93204	2.36207	2.42415	2.41201	2.39491	2.14997
1.56901	1.70101	1.67801	1.58801	1.56201	1.53601	1.69301	1.635	1.726	1.774	1.60201	1.745	1.741	1.863	1.61801				1.68201	0.864271	1.56835	1.3279	1.0797	0.870481	0.80022	1.3309	1.09575	0.897789	0.8335	0.863561	0.498439	0.14133	0.0634095	0.863311				1.36814	2.231	2.191	2.039	1.97	1.933	1.928	2.362	2.417	2.416	2.403	2.147	2.122
1.64063	1.76861	1.75468	1.68391	1.67216	1.65627	1.75864	1.6894	1.76146	1.80016	1.67067	1.76121	1.75103	1.86996	1.68962	1.68349			1.74564	0.872447	1.58428	1.34242	1.08908	0.877497	0.804836	1.3463	1.09641	0.892063	0.830672	0.871908	0.490126	0.140174	0.0572129	0.871022	0.491224			1.38308	2.23099	2.18704	2.03901	1.96903	1.93401	1.92498	2.35402	2.42303	2.41809	2.40805	2.15197	2.12147
1.70224	1.82827	1.82118	1.77291	1.7856	1.78047	1.82123	1.72852	1.80645	1.81581	1.73619	1.78175	1.75396	1.86605	1.75025	1.73141			1.80823	0.881874	1.601	1.3538	1.10999	0.88401	0.819065	1.35654	1.11009	0.902087	0.835708	0.879497	0.493657	0.145425	0.0594426	0.881975	0.44087			1.39812	2.23001	2.19095	2.03999	1.97196	1.93499	1.92302	2.35598	2.42596	2.42689	2.41294	2.14904	2.16743
1.76602	1.89402	1.89002	1.86202	1.88804	1.90904	1.89002	1.78401	1.81801	1.83601	1.79902	1.81001	1.756	1.87	1.81602	1.79905	1.64105	1.78902	1.87202	0.890931	1.61102	1.366	1.12423	0.903935	0.834743	1.36487	1.12222	0.895862	0.843243	0.886252	0.468647	0.13982	0.0544094	0.892981	0.44962	0.108846	0.0780231	1.40798	2.224	2.193	2.041	1.969	1.953	1.931	2.347	2.424	2.43	2.42	2.145	2.16599
1.82762	1.95862	1.9587	1.94173	2.00704	2.0363	1.95263	1.83156	1.84638		1.85767	1.82728	1.76011	1.87011	1.87461	1.96303	1.79661	1.86349	1.93764	0.895547	1.6202	1.37303	1.13231	0.922281	0.846094	1.37102	1.12991	0.901573		0.891434	0.492682	0.140637	0.0525292	0.896818	0.517455	0.128618	0.0552599	1.41569	2.2271	2.19503	2.04504	1.97303	1.9541	1.93712	2.34196	2.42506	2.43815		2.14905	2.13497
1.88742	2.01842	2.02634	2.01231	2.10702	2.16177	2.01341	1.88547	1.88265		1.92237	1.85473	1.77089	1.88089	1.93343	2.06203	1.95149	2.00759	1.9994	0.896174	1.62006	1.36859	1.14859	0.953287	0.877374	1.36959	1.13367	0.898985		0.889925	0.517913	0.142254	0.0553425	0.899504	0.537237	0.140969	0.0629647	1.41373	2.2369	2.19797	2.04896	1.97597	1.9639	1.94889	2.33804	2.43094	2.45286		2.15395	2.13203
1.95298	2.07798	2.08698	2.08997	2.22396	2.28695	2.06898	1.93498	1.91799		1.98897	1.87599	1.781	1.885	1.99898	2.15297	2.12194	2.21792	2.05798	0.886604	1.6128	1.3619	1.1404	0.967565	0.899572	1.36218	1.12893	0.919042		0.881223	0.526927	0.14314	0.0510217	0.889324	0.554383	0.162792	0.068298	1.40614	2.232	2.202	2.049	1.974	1.959	1.958	2.344	2.431	2.462		2.152	2.132
2.02062	2.14264	2.15765	2.17276	2.34483	2.40895	2.13658	2.00161	1.9636	1.96846	2.05964	1.92928	1.78409	1.87999	2.05863	2.24381	2.29378	2.41373	2.1256	0.869986	1.59801	1.34679	1.13724	0.978395	0.919754	1.34872	1.1136	0.910463	0.889774	0.867332	0.545207	0.146886	0.0522248	0.870475	0.529688	0.158249	0.0818642	1.39177	2.21896	2.20509	2.04602	1.97394	1.95914	1.96918	2.34105	2.42503	2.471	2.46509	2.13799	2.131
2.08123	2.20521	2.2212	2.24706	2.42597	2.50281	2.19328	2.06125	2.02226	2.01343	2.12221	1.95665	1.79289	1.87901	2.12022	2.323	2.46879	2.58385	2.18426	0.854861	1.5859	1.33074	1.12488	0.995642	0.942809	1.33679	1.1009	0.89701	0.898016	0.854739	0.53805	0.149458	0.0536816	0.853307	0.509801	0.141462	0.0960408	1.37883	2.21505	2.21389	2.04798	1.96807	1.97283	1.98678	2.34594	2.42796	2.471	2.47389	2.13701	2.131
2.15599	2.27799	2.29099	2.32599	2.50799	2.59899	2.26199	2.12699	2.07899	2.07599	2.19199	2.01699	1.814	1.879	2.19799	2.39399	2.61198	2.74498	2.25799	0.844721	1.5751	1.32097	1.11748	0.99719	0.960308	1.32641	1.09015	0.884902	0.865344	0.844501	0.519822	0.15148	0.0555697	0.843571	0.51138	0.148259	0.100669	1.36805	2.214	2.217	2.056	1.969	1.978	1.996	2.347	2.433	2.479	2.48	2.134	2.128
2.23486	2.34777	2.36482	2.41163	2.58891	2.67374	2.33093	2.19981	2.15182		2.27584	2.09099	1.85179	1.89766	2.2739	2.47682	2.65908	2.78703	2.33576	0.839995	1.5719	1.31125	1.10613	0.992404	0.970725	1.3254	1.08409	0.882647		0.840842	0.51837	0.170329	0.0633556	0.837922	0.505096	0.149711	0.113606	1.36249	2.21501	2.22406	2.0621	1.94704	2.00389	2.00599	2.35792	2.43607	2.48202		2.13698	2.12396
2.31917	2.42325	2.4452	2.47339	2.67812	2.74628	2.4221	2.27921	2.2322		2.35819	2.18804	1.92923	2.06039	2.36213	2.5572	2.66692	2.78997	2.41026	0.831662	1.57221	1.30909	1.1009	1.00265	0.974156	1.30993	1.08029	0.878402		0.832176	0.520311	0.185985	0.146468	0.830206	0.498792	0.145848	0.0817353	1.36135	2.21599	2.22994	2.0719	1.95096	1.99311	2.00501	2.35008	2.44293	2.48398		2.13502	2.12004
2.40599	2.49799	2.51899	2.515	2.715	2.80199	2.49699	2.36699	2.32899		2.44399	2.30299	2.01599	2.14999	2.44699	2.62699	2.706	2.824	2.48499	0.83399	1.57748	1.30867	1.10749	0.982902	0.966421	1.31774	1.07845	0.87471		0.83664	0.51938	0.213667	0.175237	0.83026	0.490161	0.136301	0.0635418	1.36504	2.218	2.241	2.08	1.955	1.995	2.003	2.361	2.44	2.486		2.134	2.112
2.48378	2.57476	2.59664	2.57955	2.75246	2.8453	2.57868	2.45495	2.43409	2.44007	2.51877	2.43904	2.13204	2.26405	2.52581	2.68537	2.72111	2.83204	2.56472	0.838914	1.58692	1.31571	1.1114	0.9826	0.945488	1.32494	1.08004	0.87386	0.89364	0.841183	0.52872	0.244016	0.205647	0.83533	0.499823	0.130168	0.0565938	1.37326	2.22908	2.24705	2.08899	1.96835	1.99998	2.00293	2.36109	2.44295	2.48792	2.47507	2.14705	2.111
2.55907	2.64809	2.65824	2.63234	2.79645	2.87365	2.64419	2.54587	2.5387	2.54273	2.59308	2.53876	2.23176	2.36475	2.60304	2.72056	2.73187	2.83595	2.63414	0.848857	1.59764	1.33072	1.12155	0.975874	0.918475	1.33162	1.08542	0.869089	0.815955	0.85007	0.514378	0.234064	0.196681	0.845839	0.508759	0.125133	0.0531231	1.38466	2.2369	2.25194	2.08801	2.00159	1.99802	1.99608	2.36989	2.43806	2.4801	2.48192	2.15194	2.111
2.62044	2.68344	2.68895	2.66845	2.79696	2.85999	2.67594	2.63603	2.65604	2.66004	2.65445	2.65343	2.36862	2.38473	2.66144	2.728	2.739	2.842	2.66545	0.854572	1.59959	1.34312	1.11482	0.938155	0.876161	1.33702	1.07789	0.866434	0.787653	0.854972	0.486816	0.169202	0.0778389	0.852548	0.487989	0.132037	0.0524298	1.38689	2.22549	2.2145	2.051	1.9895	1.983	1.9705	2.34901	2.439	2.467	2.469	2.1435	2.109
2.66869	2.74577	2.75221	2.72226	2.82927	2.86741	2.74171	2.72778	2.76602	2.78015	2.72073	2.75805	2.55758	2.58656	2.73214	2.74961	2.7424	2.84032	2.73115	0.882967	1.61497	1.35245	1.12669	0.916994	0.851538	1.35046	1.088	0.877361	0.79751	0.876835	0.468378	0.138472	0.0615905	0.876113	0.476026	0.131018	0.0542508	1.40083	2.20396	2.21947	2.05399	1.98854	1.97901	1.96602	2.35648	2.43892	2.45694	2.45893	2.15441	2.12461
2.75289	2.81631	2.81439	2.77399	2.83841	2.86255	2.80637	2.78021	2.84955	2.8903	2.78091	2.85248	2.74417	2.80911	2.7929	2.79555	2.73408	2.80633	2.79389	0.884644	1.62386	1.36187	1.12377	0.907463	0.839531	1.36461	1.10925	0.905451	0.825595	0.883191	0.4894	0.112174	0.0423885	0.883422	0.481857	0.129148	0.0504234	1.41187	2.2345	2.22049	2.05598	1.99246	1.97405	1.97244	2.36343	2.41055	2.4341	2.43212	2.15301	2.13894
2.81744	2.88094	2.88294	2.83045	2.86198	2.87348	2.88044	2.85844	2.97239	3.02089	2.84444	2.96742	2.88472	2.96469	2.86344	2.77996	2.80289	2.86297	2.85945	0.886034	1.62232	1.36799	1.12073	0.896814	0.834358	1.36134	1.11707	0.923412	0.856812	0.885631	0.510334	0.13187	0.0450841	0.883586	0.472905	0.127834	0.0419335	1.41539	2.227	2.223	2.0555	1.98751	1.9715	1.969	2.35899	2.4105	2.41502	2.40852	2.146	2.13399
2.87769	2.94318	2.95064	2.87629	2.88045	2.88399	2.96209	2.94649	3.06377	3.14689	2.89874	3.08272	3.0356	3.18066	2.92771	2.81503	2.72716	2.9124	2.92716	0.880926	1.61111	1.36023	1.10965	0.893951	0.826815	1.34785	1.12206	0.937343	0.873357	0.88206	0.53248	0.137633	0.0577162	0.877197	0.520685	0.0644981	0.12755	1.40622	2.22094	2.22596	2.05895	1.98798	1.96505	1.95369	2.34102	2.40753	2.40403	2.3861	2.13742	2.12472
2.94669	3.01071	3.01624	2.92246	2.91807	2.90624	3.03564	3.03893	3.19595	3.26511	2.96374	3.17591	3.21636	3.37702	2.99867	2.84317	2.74279	3.06943	2.99767	0.868334	1.59	1.34147	1.09248	0.877273	0.816277	1.32793	1.10179	0.9291	0.894468	0.868629	0.521633	0.150665	0.0724113	0.865929	0.539763	0.0780089	0.12293	1.39292	2.21951	2.226	2.05752	1.98602	1.95264	1.94758	2.33755	2.41245	2.38276	2.36277	2.13453	2.1329
3.02444	3.08194	3.08444	2.97745	2.95298	2.93848	3.10744	3.11096	3.28395	3.37091	3.04144	3.25343	3.40169	3.54068	3.07445	2.90944	2.746	3.12189	3.06944	0.847663	1.56706	1.32227	1.08089	0.869524	0.806705	1.30533	1.10234	0.949513	0.915477	0.848048	0.529193	0.159127	0.110315	0.845928	0.522239	0.0854448	0.121447	1.3709	2.22348	2.2265	2.061	1.987	1.9495	1.9435	2.334	2.409	2.3795	2.35002	2.13848	2.1315
3.09868	3.15075	3.14724	3.03674	3.00281	2.98487	3.18215	3.19954	3.37681	3.4556	3.11519	3.33075	3.51181	3.6616	3.15065	2.97357	2.75507	3.16056	3.1407	0.831257	1.55278	1.30331	1.07078	0.861861	0.802203	1.28315	1.07847	0.946897	0.927385	0.832023	0.52667	0.177162	0.140834	0.829895	0.519678	0.0990184	0.119224	1.35555	2.21062	2.22952	2.06097	1.98598	1.94798	1.94198	2.32444	2.40644	2.37561	2.34259	2.1246	2.13356
3.18118	3.22823	3.21384	3.10136	3.06191	3.04193	3.25478	3.27377	3.44434	3.53769	3.18316	3.42803	3.5922	3.74814	3.20809	3.03836	2.76193	2.92046	3.21675	0.807741	1.54376	1.2914	1.06508	0.855953	0.799676	1.27241	1.06914	0.930692	0.936084	0.835109	0.492493	0.135262	0.109061	0.812205	0.512138	0.100842	0.096313	1.34544	2.2105	2.23247	2.05605	1.98154	1.94206	1.94002	2.32054	2.40006	2.37302	2.33854	2.12509	2.14736
3.24882	3.26584	3.26882	3.14685	3.09888	3.08187	3.27584	3.34279	3.46744	3.55643	3.27082	3.50793	3.65387	3.7999	3.29582	3.12293	2.86246	2.95046	3.26083	0.81878	1.53997	1.28538	1.05325	0.829529	0.779305	1.28728	1.06923	0.933903	0.949176	0.829711	0.484957	0.114871	0.0654093	0.807389	0.514331	0.155029	0.105971	1.32347	2.197	2.173	2.02201	1.96001	1.93	1.92899	2.33202	2.38801	2.37251	2.351	2.124	2.1535
3.32646	3.34444	3.35038	3.23427	3.18333	3.16142	3.3515	3.36751	3.52045	3.58904	3.35042	3.5885	3.67459	3.81471	3.37052	3.37084	3.03232	3.3177	3.33748	0.825634	1.54762	1.29071	1.05793	0.848816	0.783791	1.29002	1.06969	0.964801	0.950487	0.835063	0.453465	0.102426	0.0582112	0.815597	0.493067	0.216448	0.244223	1.33315	2.2019	2.17104	2.01906	1.96294	1.92706	1.9339	2.32416	2.37918	2.37595	2.35393	2.12694	2.13916
3.39632	3.41531	3.42725	3.32214	3.29094	3.26498	3.42528	3.43236	3.58331	3.68365	3.42725	3.62465	3.68094	3.81005	3.43339	3.36246	3.04775	3.24577	3.41425	0.845839	1.55894	1.29714	1.06773	0.861289	0.791543	1.29577	1.07005	0.97141	0.891411	0.843081	0.526894	0.136179	0.0613769	0.847551	0.506307	0.201828	0.186464	1.3457	2.21091	2.17199	2.01801	1.96201	1.93294	1.93895	2.32103	2.36415	2.37551	2.3189	2.13294	2.11821
3.46586	3.48486	3.50784	3.4218	3.40877	3.38776	3.49886	3.49188	3.62597	3.70895	3.49886	3.65294	3.68499	3.81	3.49987	3.49281	3.07304	3.29989	3.47987	0.858216	1.57587	1.31449	1.07203	0.86126	0.801351	1.31579	1.08565	0.906156	0.859922	0.856963	0.501282	0.139774	0.060412	0.85814	0.522951	0.179972	0.200291	1.36552	2.209	2.17	2.016	1.95701	1.93699	1.937	2.31002	2.362	2.356	2.33197	2.12701	2.119
3.53658	3.55852	3.57564	3.52101	3.53448	3.51936	3.57056	3.55082	3.66423	3.7237	3.56762	3.66084	3.68892	3.8149	3.57352	3.59986		3.38039	3.5496	0.872014	1.59156	1.33335	1.07865	0.861407	0.808085	1.3323	1.09348	0.900836	0.839371	0.870999	0.502848	0.139388	0.0596257	0.871385	0.512558		0.21476	1.38259	2.19233	2.17392	2.01404	1.95504	1.94288	1.94092	2.30706	2.35612	2.35698	2.34769	2.11622	2.1288
3.60631	3.63227	3.6463	3.62002	3.66471	3.65862	3.63437	3.61239	3.69074	3.72004	3.64028		3.69197	3.81005	3.64232	3.70397		3.42853	3.62228	0.887971	1.6145	1.34939	1.09697	0.869627	0.822139	1.35607	1.09393	0.887464	0.828179	0.880774		0.145161	0.0584121	0.893142	0.537802		0.290833	1.40049	2.19992	2.174	2.01202	1.95401	1.9529	1.95783	2.30997	2.35996	2.37284	2.35592	2.12293
3.66887	3.71084	3.72684	3.70583	3.76979	3.77676	3.71084	3.66789	3.71894	3.74096	3.69988		3.68701	3.80102	3.70487	3.78983		3.75333	3.69186	0.892571	1.62603	1.35436	1.11011	0.89893	0.830503	1.35869	1.09836	0.886152	0.821044	0.887237		0.124503	0.0523125	0.895735	0.534417		0.0755146	1.40998	2.19701	2.176	2.02398	1.95999	1.953	1.95101	2.30601	2.36699	2.39096	2.39093	2.121
3.73567	3.77473	3.79269	3.7864	3.88962	3.9074	3.76689	3.71702	3.73861	3.75179	3.76667	3.73777	3.69484	3.80786	3.77069	3.8753	3.77399	3.84812	3.75769	0.900983	1.62812	1.36547	1.13246	0.926678	0.855257	1.36604	1.10459	0.891288	0.821324	0.895692	0.479794	0.135608	0.0503097	0.903878	0.524203	0.123477	0.0472738	1.41368	2.2019	2.18188	2.02596	1.9649	1.9579	1.95884	2.31875	2.37092	2.40571	2.41551	2.12492	2.13178
3.79541	3.84233	3.86132	3.87017	4.00783	4.05553	3.82641	3.7675	3.77959	3.77576	3.83334	3.75879	3.7049	3.83572	3.82744	3.98095	3.94233	4.07176	3.82533	0.894962	1.62575	1.35784	1.14597	0.96291	0.887806	1.3665	1.09831	0.890162	0.809222	0.889969	0.501296	0.145859	0.0705947	0.897645	0.528742	0.159861	0.117842	1.40914	2.20002	2.18497	2.02699	1.95807	1.96097	1.959	2.31999	2.37892	2.43471	2.44273	2.125	2.131
3.85987	3.90887	3.93385	3.95483	4.12077	4.17676	3.89486	3.82289	3.81892	3.80594	3.89787	3.8069	3.71199	3.81404	3.89187	4.07681	4.11365	4.2207	3.89187	0.881837	1.61072	1.34684	1.14413	0.988958	0.919736	1.35094	1.09678	0.891417	0.814729	0.877425	0.549163	0.146948	0.055551	0.884187	0.529459	0.166597	0.0809765	1.39705	2.19701	2.18799	2.03199	1.94702	1.959	1.97098	2.31601	2.38499	2.44598	2.46096	2.125	2.129
3.92373	3.97567	4.00557	4.03736	4.21414	4.29269	3.95089	3.87594	3.85037	3.84228	3.96859	3.81484	3.71984	3.8091	3.95181	4.15838	4.26695	4.40238	3.96161	0.864231	1.59053	1.3316	1.12989	0.996363	0.94287	1.33484	1.08925	0.881606	0.807985	0.863448	0.522445	0.147264	0.0550984	0.863345	0.503165	0.170728	0.0958027	1.37954	2.19308	2.1929	2.02808	1.94406	1.97175	1.98767	2.32777	2.38794	2.45973	2.47669	2.11814	2.12998
3.98935	4.05026	4.07531	4.13008	4.31995	4.39301	4.02823	3.93838	3.9005	3.88557	4.03435	3.87242	3.73485	3.809	4.01735	4.24316	4.42344	4.56439	4.03428	0.848001	1.57905	1.31643	1.11961	1.00371	0.965961	1.32266	1.07304	0.87151	0.793951	0.84836	0.516059	0.150448	0.0554464	0.846338	0.493473	0.168295	0.0990996	1.36089	2.18904	2.193	2.02602	1.93707	1.97992	2.00087	2.32701	2.39493	2.47188	2.49086	2.11404	2.13297
4.06685	4.12485	4.15384	4.21483	4.41282	4.48382	4.09088	4.00686	3.96288	3.94488	4.11085	3.92589	3.75197	3.81698	4.09185	4.32384	4.53079	4.6668	4.11085	0.838788	1.56672	1.30203	1.10926	1.01386	0.982188	1.31012	1.0646	0.873855	0.790986	0.8383	0.507058	0.153115	0.0577554	0.838166	0.495735	0.175815	0.133471	1.34886	2.188	2.193	2.028	1.937	1.98399	2.00599	2.33498	2.40099	2.47899	2.49898	2.11001	2.133
4.1474	4.1956	4.23146	4.27579	4.48458	4.5595	4.17042	4.08054	4.0385	4.01756	4.18846	4.01621	3.78044	3.83073	4.17534	4.39754	4.57905	4.72093	4.18454	0.833524	1.56186	1.29876	1.09706	1.01979	0.985711	1.31164	1.05941	0.864908	0.784332	0.832809	0.520405	0.15062	0.062996	0.833247	0.496985	0.139845	0.0811702	1.34416	2.19192	2.19986	2.03388	1.95465	1.98106	2.00796	2.33598	2.40394	2.47802	2.499	2.1149	2.12614
4.22917	4.27222	4.31416	4.35618	4.53945	4.62534	4.26207	4.16019	4.12314	4.10808	4.27611	4.11599	3.84336	3.97353	4.2542	4.47521	4.59485	4.73289	4.26419	0.835429	1.56172	1.29991	1.10008	0.990741	0.975298	1.30497	1.05786	0.862602	0.783101	0.835432	0.512207	0.157192	0.113402	0.834338	0.482767	0.141179	0.07625	1.34681	2.19299	2.20693	2.03796	1.92927	2.00476	2.00404	2.33402	2.40994	2.478	2.49702	2.11401	2.11808
4.31284	4.35784	4.38886	4.40491	4.5889	4.68289	4.34384	4.24883	4.21682	4.20481	4.35684	4.23777	3.93083	4.06383	4.33784	4.54786	4.62893	4.76095	4.34584	0.838544	1.5712	1.31364	1.1081	0.996977	0.952235	1.30956	1.0561	0.856901	0.795656	0.840111	0.503537	0.175095	0.132284	0.835767	0.474107	0.134054	0.0600514	1.35757	2.19999	2.20999	2.04898	1.93698	1.99602	1.99502	2.335	2.412	2.47201	2.49001	2.12298	2.11301
4.38556	4.43252	4.45175	4.46285	4.63901	4.71732	4.42636	4.33529	4.31603	4.30894	4.41877	4.35762	4.03886	4.17284	4.4135	4.59801	4.63684	4.76198	4.41562	0.844247	1.57896	1.31808	1.11234	0.97633	0.924794	1.30878	1.05999	0.849565	0.794925	0.843464	0.505893	0.185759	0.143488	0.843624	0.49976	0.135256	0.0585002	1.36839	2.21079	2.21588	2.05194	1.9772	1.99208	1.98323	2.335	2.41102	2.47004	2.48314	2.13281	2.11104
4.4632	4.50228	4.51732	4.51942	4.67562	4.73977	4.49232	4.42804	4.42883	4.4248	4.49917	4.46589	4.16371	4.16807	4.49516	4.62077	4.63997	4.76596	4.48528	0.851327	1.59141	1.32702	1.11871	0.962254	0.897393	1.31476	1.0642	0.857673	0.786647	0.850477	0.493353	0.157905	0.0538658	0.850529	0.493234	0.134033	0.0557882	1.38059	2.21991	2.22194	2.04705	1.98691	1.98408	1.97607	2.34094	2.40506	2.46109	2.46915	2.14092	2.11397
4.53784	4.57285	4.58087	4.5669	4.69895	4.74399	4.55088	4.51781	4.54176	4.54674	4.57584	4.57976	4.3037	4.36658	4.57284	4.64894	4.64699	4.76899	4.55386	0.874391	1.61024	1.34702	1.12953	0.949377	0.882082	1.34801	1.08062	0.85796	0.784335	0.873162	0.488859	0.139878	0.0584183	0.873222	0.466477	0.120459	0.0502517	1.39908	2.23397	2.223	2.047	1.985	1.97901	1.96702	2.36694	2.407	2.44803	2.45403	2.15497	2.12597
4.60858	4.64848	4.64374	4.61993	4.71762	4.75184	4.62942	4.5974	4.65669	4.67737	4.64168	4.68391	4.48731	4.54443	4.64358	4.67939	4.64994	4.78174	4.62556	0.892889	1.62904	1.3627	1.13446	0.935332	0.867846	1.35756	1.10002	0.891573	0.808915	0.890629	0.485213	0.13488	0.0529503	0.892111	0.471321	0.126821	0.0879997	1.41195	2.23792	2.22104	2.047	1.97814	1.97312	1.95818	2.36504	2.40112	2.43428	2.43439	2.15696	2.14561
4.67931	4.7203	4.70639	4.67348	4.73978	4.75695	4.70427	4.68811	4.77583	4.81169	4.70637	4.81273		4.73711	4.7153	4.72059	4.67178	4.75527	4.69532	0.904191	1.63297	1.37385	1.13909	0.923337	0.857233	1.37115	1.11418	0.904904	0.830252	0.901693	0.518883		0.0856326	0.903193	0.50552	0.115514	0.0472841	1.42084	2.22513	2.22199	2.04304	1.97701	1.96508	1.95305	2.36401	2.39902	2.41816	2.41024	2.14611	2.13115
4.81759	4.86061	4.84653	4.77492	4.79239	4.78769	4.85851	4.85836	4.98693	5.06658	4.84651	5.03579	5.07889	5.18144	4.85661			4.85431	4.83457	0.899292	1.62305	1.36501	1.13242	0.913191	0.848969	1.36973	1.13307	0.952371	0.876732	0.892985	0.479147	0.105163	0.0432538	0.902034			0.126897	1.41145	2.22008	2.21998	2.04494	1.9671	1.94427	1.93147	2.3639	2.394	2.38922	2.35751	2.1371	2.12484
4.89728	4.93433	4.91637	4.82951	4.82372	4.81673	4.93729	4.94125	5.08709	5.18196	4.91934	5.13411	5.23163	5.36039	4.93925		4.77435	4.90651	4.91428	0.87849	1.60652	1.3505	1.11807	0.905975	0.841576	1.35239	1.12638	0.957437	0.897096	0.882445	0.477532	0.137667	0.0772554	0.8716		0.164005	0.125663	1.39343	2.22198	2.21604	2.04203	1.95907	1.9331	1.92208	2.35607	2.39796	2.38008	2.33619	2.14096	2.12797
5.00952	5.01084	4.98985	4.91453	4.89151	4.86704	5.05052	5.07603	5.1858	5.29577	5.02953	5.24356	5.41745	5.56794	5.05351		5.24979	5.37533	5.02402	0.844353	1.58854	1.33152	1.08302	0.874583	0.813014	1.3047	1.07977	0.955065	0.912169	0.852247	0.508979	0.154219	0.117306	0.835189		0.144087	0.161391	1.34595	2.20901	2.21201	2.03901	1.95949	1.91951	1.91051	2.343	2.38451	2.36703	2.31504	2.13351	2.12551
5.08632	5.12024	5.09477	4.9834	4.9426	4.92112	5.12824	5.16384	5.28306	5.39208	5.1068	5.33035	5.51234	5.66295	5.12883	5.32282	5.23598	5.68828	5.10174	0.835874	1.54924	1.29888	1.06405	0.853732	0.805178	1.29283	1.06811	0.951178	0.924984	0.840678	0.488445	0.146978	0.110533	0.829963	0.494625	0.187196	0.0897767	1.33778	2.21094	2.19698	2.03203	1.95355	1.91797	1.90758	2.33748	2.38053	2.36798	2.30324	2.13148	2.13151
5.17477	5.20177	5.17554	5.063	5.01966	4.99711	5.2098	5.21745	5.40954	5.49622	5.19138	5.42511	5.55246	5.68492	5.21728	5.25424	5.23846	5.63451	5.17983	0.836563	1.54657	1.29268	1.05017	0.841198	0.798091	1.28607	1.07091	0.946774	0.922072	0.84053	0.46173	0.127539	0.0822011	0.831502	0.521756	0.235391	0.142873	1.33814	2.20402	2.19049	2.02739	1.95496	1.90918	1.90508	2.32746	2.37984	2.37255	2.30766	2.12301	2.13231
5.25401	5.27153	5.26552	5.14806	5.10858	5.08108	5.287	5.29602	5.49297	5.55499	5.27551	5.49546	5.58095	5.70795	5.2975	5.35006	5.315	5.70914	5.25502	0.84053	1.54958	1.29331	1.06417	0.855133	0.796896	1.28931	1.05564	0.936351	0.917691	0.843206	0.476889	0.131963	0.0910041	0.836728	0.525033	0.221381	0.105438	1.34192	2.202	2.187	2.02001	1.95149	1.91599	1.9075	2.31652	2.36852	2.38095	2.319	2.1195	2.12398
5.3316	5.34921	5.34864	5.25115	5.22128	5.19087	5.35379	5.361	5.53638	5.59952	5.35314	5.54483	5.59034	5.71581	5.36969	5.43752	5.37586	5.76156	5.3336	0.84989	1.56292	1.30186	1.07155	0.857288	0.795524	1.30759	1.06075	0.912099	0.900318	0.851008	0.513815	0.141775	0.0850611	0.847378	0.522055	0.209197	0.062788	1.35588	2.20189	2.18649	2.02151	1.94708	1.9111	1.90698	2.32144	2.37445	2.35916	2.3265	2.1209	2.11112
5.40183	5.42427	5.42477	5.34454	5.34016	5.3198	5.42331	5.40976	5.56735	5.62347	5.42729	5.57248	5.59793	5.67192	5.44229	5.52524	5.61692	5.72718	5.40535	0.858729	1.57681	1.31644	1.08057	0.856575	0.798071	1.32703	1.0939	0.932208	0.889507	0.8589	0.515672	0.144445	0.0645062	0.856839	0.532112	0.105663	0.0378787	1.37178	2.19399	2.18252	2.02047	1.95047	1.91657	1.90761	2.32002	2.36906	2.35174	2.34363	2.11347	2.10753
5.47102	5.49202	5.49753	5.39481	5.39876	5.38973	5.5152	5.47602	5.59652	5.64949	5.49053	5.59055	5.60146	5.67144	5.51152	5.58213	5.61266	5.73574	5.47852	0.862369	1.5932	1.32476	1.09797	0.877434	0.813889	1.34895	1.09538	0.906352	0.868106	0.85978	0.493775	0.147095	0.064066	0.863163	0.505191	0.122446	0.0315384	1.38442	2.1915	2.184	2.0215	1.947	1.91698	1.90998	2.31699	2.37251	2.36852	2.3625	2.1095	2.13152
5.55589	5.58389	5.59892	5.58116	5.64646	5.65888	5.58589	5.54466	5.62932	5.66608	5.58797	5.63208	5.5814	5.68132	5.59189	5.68815	5.49282	5.6451	5.56492	0.881612	1.60511	1.34719	1.09672	0.881263	0.816007	1.35315	1.12534	0.916954	0.837627	0.879636	0.458073	0.119471	0.0469074	0.882235	0.518386	0.103621	0.0659764	1.39209	2.18206	2.17206	2.01601	1.95505	1.95009	1.93104	2.31406	2.37495	2.40203	2.38625	2.10604	2.16946
5.62529	5.65324	5.67051	5.6718	5.76053	5.8059	5.6552	5.59606	5.65427	5.67227	5.66331	5.63868	5.61217	5.70664	5.66126	5.77801	5.6353	5.73313	5.6362	0.889528	1.61031	1.35703	1.13024	0.923444	0.852335	1.36084	1.12312	0.90847	0.824879	0.887859	0.462146	0.122035	0.046738	0.889646	0.506801	0.114103	0.0415093	1.40152	2.18715	2.17698	2.01717	1.95906	1.95702	1.93423	2.31906	2.37119	2.40419	2.40539	2.10923	2.12761
5.69111	5.71613	5.74712	5.76315	5.88922	5.95323	5.71612	5.65011	5.66806	5.68603	5.73011	5.67308	5.62101	5.73897	5.7251	5.88017	5.80332	5.94324	5.69713	0.894505	1.61257	1.35791	1.14334	0.955162	0.882069	1.35054	1.10471	0.889137	0.811136	0.892345	0.502154	0.132436	0.0481671	0.894995	0.517039	0.139173	0.0952551	1.40402	2.19501	2.17601	2.026	1.962	1.95803	1.94603	2.322	2.381	2.41404	2.42503	2.12101	2.10801
5.7569	5.7929	5.82194	5.85205	6.02223	6.08939	5.78775	5.71374	5.7045	5.70539	5.79496	5.72125	5.62714	5.721	5.78785	5.98009	5.99401	6.09044	5.77294	0.885412	1.59671	1.34804	1.13826	0.974227	0.911593	1.35297	1.09765	0.863561	0.808503	0.883193	0.552059	0.135943	0.0523686	0.886114	0.533728	0.147424	0.0689206	1.39187	2.1979	2.18199	2.02493	1.95986	1.97304	1.96424	2.32308	2.38008	2.43725	2.44017	2.12787	2.113
5.83228	5.86834	5.90159	5.94068	6.12597	6.20597	5.85132	5.77643	5.7471	5.73908	5.87536	5.74343	5.63906	5.721	5.8593	6.07157	6.16308	6.29535	5.85239	0.870369	1.58019	1.33607	1.12902	0.995956	0.94042	1.33345	1.07257	0.828093	0.790416	0.869103	0.553044	0.152029	0.0547463	0.870371	0.512906	0.177497	0.0891375	1.37485	2.18996	2.1811	2.01912	1.94796	1.97623	1.98423	2.33002	2.387	2.45804	2.45417	2.11694	2.11298
5.89716	5.93615	5.98213	6.02616	6.22617	6.30619	5.91814	5.84912	5.80314	5.79413	5.94414	5.81611	5.64204	5.72101	5.92515	6.15117	6.3192	6.4652	5.92316	0.85358	1.563	1.31569	1.11369	1.01904	0.965773	1.32631	1.06983	0.827226	0.784142	0.853551	0.564901	0.159594	0.0555758	0.85267	0.515158	0.176848	0.105242	1.36157	2.18798	2.186	2.025	1.94601	1.988	1.99601	2.331	2.38702	2.45999	2.463	2.11399	2.112
5.97994	6.01403	6.053	6.11219	6.31382	6.40693	5.99199	5.91292	5.87599	5.86198	6.01994	5.87557	5.66143	5.72413	6.00594	6.24293	6.42304	6.57009	6.00497	0.843135	1.55308	1.3044	1.1048	1.0129	0.977837	1.31452	1.05076	0.819963	0.774548	0.843365	0.559303	0.16682	0.0586356	0.842167	0.483055	0.180563	0.116701	1.35132	2.17706	2.18704	2.02608	1.94876	1.98631	2.00101	2.33305	2.39708	2.45305	2.465	2.10802	2.11001
6.05868	6.09947	6.13639	6.21137	6.38262	6.48441	6.07472	5.98964	5.9587	5.94383	6.09866	5.92405	5.69781	5.73568	6.0848	6.32043	6.50817	6.65915	6.08564	0.831269	1.55114	1.2953	1.10226	0.987447	0.984073	1.30465	1.04507	0.820218	0.769284	0.829889	0.505466	0.171479	0.0623972	0.832138	0.485905	0.148141	0.102567	1.34636	2.18212	2.19012	2.03308	1.92902	2.012	2.00194	2.33704	2.40404	2.45704	2.465	2.11012	2.11102
6.14412	6.17414	6.20713	6.28106	6.46506	6.55609	6.16214	6.07316	6.04519	6.03719	6.18313	6.0282	5.73913	5.77009	6.17612	6.39312	6.51707	6.66705	6.16913	0.833246	1.54667	1.30075	1.09162	0.992322	0.979135	1.29822	1.07994	0.820184	0.760359	0.833398	0.505758	0.159299	0.0638135	0.832533	0.487161	0.151233	0.0861102	1.34262	2.18801	2.19601	2.03701	1.93008	2.01196	1.99899	2.33901	2.406	2.45897	2.46499	2.116	2.11199
6.21994	6.26186	6.28685	6.32091	6.50269	6.61342	6.24892	6.17311	6.16433	6.15439	6.26189	6.14935	5.82245	5.82706	6.24895	6.46473	6.55926	6.70019	6.24985	0.836854	1.5536	1.30508	1.09956	0.969309	0.957196	1.30159	1.05556	0.84668	0.778206	0.838495	0.498022	0.1892	0.0847649	0.834551	0.481848	0.146986	0.0677223	1.34929	2.19419	2.20505	2.04205	1.97582	1.98519	1.99	2.34514	2.40795	2.443	2.45689	2.11719	2.10305
6.29949	6.33447	6.35825	6.39683	6.56069	6.64842	6.32647	6.26668	6.27691	6.27214	6.33739	6.2631	5.94533	6.08335	6.32952	6.52541	6.58102	6.716	6.32141	0.843996	1.56269	1.31232	1.10875	0.962433	0.928185	1.30807	1.04903	0.818073	0.768045	0.845658	0.487429	0.172382	0.126421	0.84148	0.490608	0.136725	0.0529893	1.35677	2.21017	2.20912	2.04612	1.96146	2.00083	1.98986	2.35712	2.40396	2.44281	2.44794	2.13314	2.10696
6.37519	6.40919	6.42217	6.43914	6.59609	6.67002	6.4012	6.35223	6.37431	6.38132	6.40819	6.37029	6.06439	6.20312	6.40719	6.54605	6.58201	6.71598	6.39318	0.85351	1.57888	1.32452	1.10994	0.952892	0.901933	1.32498	1.04844	0.838098	0.773928	0.852713	0.489868	0.15924	0.114602	0.853216	0.482373	0.137484	0.0534505	1.36825	2.21899	2.215	2.05199	1.98502	1.992	1.98298	2.36299	2.40199	2.43298	2.44496	2.14	2.10502
6.44482	6.47976	6.48483	6.49155	6.6311	6.67808	6.47476	6.43891	6.49111	6.50137	6.47979	6.47931	6.20917	6.25144	6.47883	6.56629	6.58504	6.709	6.46078	0.87216	1.59257	1.34564	1.11461	0.938691	0.880655	1.3338	1.07163	0.852616	0.791798	0.872511	0.474448	0.140965	0.0492944	0.870243	0.479868	0.135269	0.0499428	1.38379	2.21714	2.21513	2.04806	1.99302	1.99092	1.97688	2.36012	2.39694	2.42487	2.43182	2.14111	2.1143
6.51328	6.54338	6.5542	6.53809	6.63937	6.68488	6.53836	6.51553	6.58382	6.61633	6.54628	6.58915	6.39036	6.45621	6.54832	6.59091	6.58798	6.70824	6.52634	0.888787	1.60427	1.35488	1.12176	0.925358	0.86119	1.35544	1.10802	0.888989	0.815169	0.887606	0.478797	0.138339	0.0521049	0.887941	0.471711	0.128547	0.0484927	1.39602	2.22898	2.22586	2.05294	1.99496	1.98392	1.96704	2.37002	2.39208	2.41383	2.41686	2.14998	2.1389
6.57817	6.61316	6.61516	6.59312	6.65805	6.67903	6.60718	6.59319	6.67626	6.73426	6.61116	6.69826	6.56042	6.66935	6.61517	6.63704	6.58719	6.6702	6.59416	0.900752	1.6176	1.36537	1.118	0.910586	0.852068	1.3645	1.11768	0.91624	0.840462	0.900022	0.498847	0.152858	0.0513318	0.899102	0.480788	0.124368	0.0465994	1.40867	2.22799	2.21901	2.05001	1.99299	1.97998	1.969	2.37098	2.396	2.40499	2.40996	2.14899	2.13401
6.64786	6.68085	6.68082	6.64453	6.68032	6.69316	6.6828	6.67394	6.78515	6.84326	6.67781	6.80614	6.7342	6.8146	6.68486	6.65572		6.75229	6.66186	0.901494	1.62314	1.37105	1.12323	0.90468	0.85126	1.36962	1.12088	0.928786	0.866392	0.900652	0.485943	0.127534	0.0479869	0.899875	0.456494		0.0438692	1.41125	2.22499	2.22499	2.05305	1.99	1.9719	1.96778	2.3641	2.396	2.3999	2.39378	2.14501	2.1399
6.72232	6.75432	6.75219	6.69097	6.70865	6.70745	6.75255	6.75553	6.88473	6.9529	6.74831	6.90509	6.92534	7.03986	6.75945	6.71803		6.86058	6.73631	0.899009	1.61322	1.36193	1.11674	0.901239	0.840914	1.3657	1.11448	0.933598	0.880266	0.898014	0.535896	0.139508	0.0521362	0.897549	0.578717		0.18222	1.40076	2.22402	2.22407	2.05706	1.99	1.96278	1.94878	2.37279	2.39607	2.39091	2.37487	2.146	2.13121
6.79215	6.82416	6.81515	6.74211	6.74309	6.73108	6.83416	6.83617	6.97619	7.05322	6.81715	7.01523	7.10137	7.24335	6.83615	6.77208	6.65102	6.78586	6.80517	0.886285	1.60183	1.35299	1.10852	0.897974	0.833229	1.34415	1.10785	0.937153	0.884249	0.88451	0.460405	0.125231	0.0598982	0.885902	0.576439	0.147329	0.105753	1.39145	2.225	2.228	2.06	1.99	1.95097	1.93698	2.36201	2.4	2.38598	2.36797	2.14601	2.14202
6.85995	6.89481	6.87874	6.79073	6.78061	6.76453	6.90588	6.91198	7.05799	7.15004	6.88194	7.11581	7.26128	7.39449	6.90399		6.66128	6.72595	6.87988	0.871205	1.58503	1.33573	1.09278	0.882406	0.823956	1.32589	1.10156	0.933949	0.888162	0.871486	0.462893	0.143122	0.0897761	0.869137		0.155507	0.0379074	1.37411	2.22699	2.22908	2.06001	1.98792	1.93797	1.9299	2.36511	2.40201	2.37599	2.35295	2.14894	2.15008
6.93667	6.9604	6.93853	6.84924	6.83007	6.80709	6.97634	6.9904	7.1375	7.23346	6.95757	7.18165	7.36291	7.51285	6.98365		6.68362	6.72447	6.95036	0.857994	1.56853	1.32326	1.08481	0.877225	0.812517	1.30923	1.08976	0.925194	0.88731	0.859933	0.496392	0.168619	0.121117	0.854589		0.166433	0.0457114	1.3616	2.2259	2.23492	2.06108	1.98206	1.93598	1.92198	2.37406	2.40308	2.37504	2.34892	2.14402	2.15606
7.02115	7.03115	7.01616	6.91214	6.88413	6.86213	7.04416	7.06114	7.21318	7.30713	7.03716	7.26516	7.40914	7.55613	7.06715		6.71495	6.84878	7.01915	0.849616	1.56412	1.30822	1.07927	0.872426	0.8073	1.30206	1.08444	0.926353	0.877197	0.848991	0.500557	0.174044	0.124416	0.848971		0.211785	0.170682	1.35583	2.22102	2.231	2.06499	1.985	1.93499	1.921	2.37699	2.40699	2.37698	2.34501	2.14501	2.15901
7.102	7.10994	7.0989	6.98599	6.95306	6.929	7.12795	7.13299	7.30446	7.37673	7.12105	7.34911	7.48427	7.62514	7.14793	6.93506	6.68874	6.73551	7.09893	0.842391	1.55887	1.30461	1.07292	0.865438	0.79711	1.3017	1.07131	0.911914	0.859542	0.844247	0.50315	0.123996	0.0754076	0.839442	0.478667	0.0955252	0.0111587	1.3519	2.23201	2.23299	2.06195	1.985	1.92907	1.92005	2.37098	2.39996	2.36706	2.3491	2.15194	2.16601
7.18352	7.18648	7.1726	7.06676	7.03999	7.01107	7.20548	7.21354	7.34238	7.43567	7.20656	7.43897	7.50614	7.63614	7.22352	7.02515	6.7525	6.78265	7.17458	0.851305	1.56765	1.30947	1.07567	0.871613	0.795639	1.30492	1.06346	0.887418	0.833906	0.851246	0.441179	0.0984595	0.0646668	0.849953	0.47706	0.109825	0.0235023	1.36089	2.23312	2.23198	2.05796	1.98498	1.93504	1.92422	2.369	2.3969	2.37216	2.35726	2.1472	2.16674
7.25722	7.25821	7.25024	7.15227	7.13633	7.11135	7.2772	7.28821	7.40914	7.46808	7.28221	7.48606	7.51301	7.643	7.29722	7.27432	6.9703	7.10431	7.25121	0.8516	1.58028	1.31869	1.07917	0.866944	0.800938	1.31781	1.06933	0.884875	0.823021	0.853045	0.462873	0.117784	0.0572539	0.848693	0.526344	0.200962	0.161374	1.36842	2.23899	2.23101	2.05602	1.98402	1.93703	1.93502	2.36902	2.39201	2.38003	2.37004	2.15699	2.15399
7.32985	7.32992	7.33	7.24216	7.24547	7.22957	7.34293	7.35878	7.45543	7.49531	7.35385	7.50619	7.51605	7.644	7.36985	7.38027	7.07229	7.20724	7.32187	0.86489	1.59727	1.33009	1.08994	0.875082	0.813502	1.33552	1.07923	0.876541	0.81011	0.86813	0.467282	0.122551	0.0552114	0.859683	0.527082	0.200747	0.16184	1.38448	2.23499	2.23505	2.06105	1.9891	1.94613	1.94006	2.375	2.39401	2.38908	2.38312	2.15299	2.1513
7.39629	7.40151	7.40756	7.33292	7.36025	7.35148	7.41539	7.41913	7.4889	7.51961	7.42035	7.52168	7.52008	7.64396	7.43621	7.47851	7.17219	7.30171	7.38943	0.87885	1.61647	1.34448	1.09535	0.884386	0.82006	1.3517	1.08565	0.876804	0.808634	0.878175	0.475518	0.124086	0.0530014	0.876996	0.472401	0.142853	0.103828	1.40194	2.2342	2.23898	2.06512	1.99706	1.95633	1.94545	2.37494	2.39512	2.39527	2.39229	2.15218	2.17447
7.45819	7.47421	7.48223	7.42527	7.46834	7.47036	7.4822	7.47316	7.53213	7.54911	7.48519	7.55407	7.52402	7.642	7.49419	7.5513	7.2298	7.28895	7.45822	0.888922	1.63102	1.35643	1.10885	0.884726	0.833971	1.36269	1.09861	0.886087	0.811751	0.884646	0.497753	0.121917	0.0516254	0.890237	0.477397	0.160052	0.0668188	1.41849	2.24402	2.238	2.07103	2.00001	1.97203	1.96703	2.37202	2.40104	2.40806	2.40606	2.16102	2.19701
7.5239	7.54491	7.55897	7.51511	7.58448	7.59274	7.54997	7.52766	7.5775	7.58749	7.54785	7.57617	7.53219	7.64203	7.55994	7.65134	7.49889	7.60931	7.5319	0.896342	1.64008	1.3662	1.11841	0.903703	0.85126	1.38123	1.10844	0.878577	0.829258	0.890134	0.439553	0.0976601	0.0500755	0.899217	0.530202	0.104524	0.0464415	1.43068	2.25	2.23905	2.08104	2.00495	1.98213	1.97609	2.37785	2.41409	2.42823	2.42523	2.16799	2.19946
7.59424	7.6165	7.6345	7.60183	7.70031	7.7287	7.62548	7.57912	7.61677	7.62612	7.61438	7.58975	7.54702	7.64477	7.63318	7.75595	7.64739	7.71396	7.60242	0.899424	1.6434	1.36776	1.1435	0.934393	0.870762	1.38284	1.11781	0.904708	0.865708	0.894099	0.502778	0.113124	0.0490511	0.901193	0.553432	0.138429	0.0512836	1.43693	2.25008	2.243	2.08406	2.00094	1.99214	1.98322	2.366	2.4211	2.44616	2.44332	2.1671	2.1581
7.63665	7.68516	7.69668	7.67521	7.78726	7.82381	7.68169	7.62412	7.65512	7.6651	7.66965	7.61504	7.54802	7.65544	7.67066	7.82921	7.77141	7.848	7.66616	0.888197	1.62165	1.36181	1.13949	0.942122	0.876539	1.36941	1.11102	0.895081	0.841434	0.884785	0.528946	0.140088	0.0699265	0.88922	0.533198	0.139144	0.0608329	1.41792	2.24098	2.24001	2.0805	2.00549	2.00102	1.98903	2.37246	2.42752	2.45605	2.45604	2.16148	2.15949
7.70027	7.74931	7.77026	7.75976	7.8961	7.95139	7.75875	7.67442	7.701	7.7089	7.73178	7.63167	7.5554	7.63548	7.73669	7.91458	7.94211	8.05664	7.7323	0.872693	1.61426	1.35035	1.13684	0.958339	0.890326	1.35785	1.11046	0.896495	0.846564	0.870404	0.531623	0.139345	0.0660246	0.872985	0.546205	0.152139	0.0931719	1.40616	2.23297	2.24396	2.08298	2.00301	2.00996	2.00049	2.35852	2.43554	2.47453	2.4715	2.15394	2.15745
7.76695	7.81996	7.84593	7.85255	8.00709	8.06856	7.82775	7.73589	7.75835	7.75951	7.79752	7.66992	7.55709	7.63851	7.79994	7.98845	8.06071	8.18948	7.80495	0.856465	1.59819	1.33187	1.12753	0.965931	0.906656	1.33911	1.09489	0.87619	0.804578	0.85591	0.528414	0.13981	0.0652207	0.855477	0.544213	0.164394	0.0969706	1.39032	2.23293	2.24455	2.08699	2.00146	2.01312	2.0141	2.35922	2.4456	2.49749	2.48886	2.15545	2.15592
7.83415	7.89214	7.92015	7.94018	8.1122	8.1792	7.88663	7.79464	7.81563	7.80411	7.86865	7.73011	7.56653	7.64451	7.86565	8.06667	8.23013	8.36116	7.87715	0.836503	1.58134	1.31217	1.10792	0.96697	0.915499	1.33106	1.08882	0.881096	0.782794	0.836047	0.533724	0.138576	0.0593832	0.835825	0.53536	0.162128	0.0978245	1.37189	2.23051	2.24601	2.08451	1.99802	2.02352	2.03002	2.3715	2.45452	2.50702	2.50703	2.1555	2.154
7.91033	7.96482	7.99535	8.03024	8.21165	8.28049	7.95224	7.86337	7.86295	7.85997	7.94532	7.78712	7.58325	7.64903	7.93883	8.15278	8.2948	8.44053	7.95034	0.825712	1.56871	1.30101	1.09593	0.9674	0.922435	1.33029	1.07969	0.821255	0.774484	0.824693	0.530514	0.149072	0.0584358	0.825937	0.512253	0.186921	0.130839	1.35966	2.23452	2.25053	2.09152	2.00698	2.03497	2.03794	2.37118	2.4655	2.52067	2.52173	2.15558	2.1515
7.97127	8.04093	8.07544	8.11144	8.29396	8.3673	8.01036	7.92035	7.92844	7.92346	8.02886	7.83437	7.63091	7.65497	8.00029	8.241	8.43678	8.58377	8.02795	0.815297	1.55876	1.29101	1.08601	0.962223	0.927806	1.29773	1.04357	0.821223	0.763563	0.819402	0.507092	0.162853	0.0625025	0.813875	0.505137	0.120907	0.0887504	1.35292	2.23798	2.26158	2.09652	2.01514	2.039	2.03849	2.38397	2.46592	2.52596	2.5339	2.16213	2.158
8.07415	8.11763	8.15314	8.18364	8.36814	8.44012	8.08015				8.10514	7.94023	7.7097	7.6844	8.08215	8.32118	8.44103	8.58501	8.10566	0.812153	1.561	1.28372	1.07946	0.955167	0.925256	1.29741				0.810899	0.515556	0.17223	0.071742	0.812477	0.508606	0.13534	0.0823467	1.35112	2.2475	2.2685	2.10451	2.02352	2.03799	2.03749	2.40801				2.173	2.15799
8.15257	8.1776	8.21438	8.25567	8.43763	8.50112	8.15936	8.0794	8.08027	8.07834	8.17449	8.05854	7.80966	7.89463	8.1594	8.37242	8.45765	8.59088	8.17138	0.799312	1.54804	1.29808	1.07571	0.941364	0.913164	1.29435	1.03881	0.808206	0.752298	0.800698	0.518803	0.162526	0.135271	0.821081	0.491101	0.150838	0.0806159	1.3406	2.24849	2.26386	2.10678	2.03144	2.03252	2.03402	2.41094	2.469	2.52782	2.53502	2.17149	2.1531
8.21629	8.26226	8.28935	8.32729	8.49389	8.54625	8.23435	8.16525	8.1831	8.17317	8.24791	8.20012	7.87282	7.99217	8.24624	8.43446	8.47981	8.60488	8.23842	0.831409	1.55568	1.30246	1.0733	0.926569	0.890982	1.30332	1.03731	0.833597	0.75903	0.795691	0.478266	0.16613	0.163471	0.831281	0.494639	0.147889	0.0708959	1.34749	2.25296	2.26301	2.10898	2.03913	2.03583	2.0304	2.41397	2.47197	2.52205	2.53203	2.17495	2.14815
8.29313	8.33512	8.34911	8.3501	8.54506	8.60999	8.30712	8.24915	8.27718	8.27321	8.33512	8.29515	7.97224	8.06707	8.32313	8.47102	8.49401	8.616	8.31313	0.84094	1.56593	1.32206	1.11175	0.872972	0.815286	1.31981	1.05097	0.845768	0.764027	0.841182	0.435484	0.175088	0.106737	0.839937	0.483148	0.138299	0.0601549	1.3604	2.261	2.27299	2.105	2.042	2.02945	2.0229	2.42001	2.47198	2.51498	2.52697	2.18201	2.155
8.36579	8.40287	8.41294	8.40804	8.52843	8.58974	8.37684	8.33556	8.38029	8.39104	8.40484	8.37208	8.07273	8.10831	8.39874	8.47985	8.4999	8.616	8.38678	0.858036	1.58259	1.34167	1.1156	0.933747	0.870841	1.33056	1.07194	0.867755	0.785385	0.859624	0.470538	0.130319	0.0474942	0.855305	0.482196	0.137484	0.0572581	1.37604	2.26297	2.26907	2.10303	2.04102	2.033	2.01507	2.42295	2.46315	2.50516	2.50831	2.18495	2.15989
8.43342	8.4724	8.47051	8.45064	8.5746	8.60784	8.45235	8.43316	8.49204	8.50899	8.46845	8.49395	8.23956	8.30727	8.46642	8.5147	8.5	8.61303	8.45244	0.87316	1.59742	1.36039	1.12439	0.91972	0.853183	1.34905	1.0844	0.877994	0.79832	0.874433	0.473504	0.132052	0.055323	0.8704	0.467974	0.12607	0.0570811	1.3893	2.26399	2.26603	2.09606	2.04298	2.02309	2.00608	2.41804	2.45804	2.4931	2.49115	2.18302	2.16793
8.50113	8.54714	8.54313	8.50811	8.58107	8.60803	8.52714	8.50816	8.59519	8.63322	8.53613	8.59923	8.41836	8.53329	8.53414	8.55004	8.50305	8.56816	8.52413	0.883514	1.6143	1.36289	1.12282	0.916568	0.850485	1.35866	1.1113	0.90554	0.829879	0.884743	0.470852	0.134275	0.0519063	0.880545	0.478158	0.137365	0.0433062	1.40194	2.264	2.26799	2.10199	2.032	2.02097	2.006	2.42101	2.46099	2.47296	2.46895	2.187	2.18597
8.56566	8.61753	8.60766	8.56286	8.61431	8.62171	8.59753	8.58833	8.68905	8.74468	8.5987	8.71362	8.59629	8.67799	8.60257	8.56861	8.53043	8.64735	8.58964	0.890544	1.61292	1.36933	1.12661	0.910575	0.853164	1.36285	1.12403	0.930255	0.854311	0.891215	0.496653	0.121947	0.0500487	0.887936	0.462124	0.129935	0.0513623	1.40449	2.26498	2.2631	2.09906	2.03298	2.00729	2.00502	2.42688	2.45414	2.45537	2.44549	2.18896	2.17131
8.6364	8.69237	8.67344	8.60663	8.6378	8.64183	8.67237	8.67824	8.80006	8.85903	8.67039	8.82208	8.78143	8.88622	8.6734	8.63344		8.70849	8.65941	0.892306	1.60775	1.37005	1.12252	0.903639	0.847856	1.36951	1.12591	0.945393	0.876463	0.891608	0.528876	0.154823	0.0610049	0.891005	0.56462		0.179076	1.40118	2.265	2.26498	2.09702	2.02705	2.00006	1.98121	2.41907	2.46193	2.44112	2.42021	2.18107	2.17397
8.70717	8.76318	8.74216	8.66315	8.67409	8.66309	8.7492	8.75222	8.90523	8.96425	8.73417	8.90725	8.95439	9.08544	8.74719	8.68511		8.76694	8.73118	0.889192	1.59718	1.36046	1.11394	0.897974	0.836416	1.35058	1.1222	0.946413	0.892204	0.889938	0.579914	0.138186	0.0720364	0.886488	0.589571		0.217947	1.39362	2.26499	2.26299	2.10098	2.02698	1.98197	1.96796	2.41698	2.44699	2.41994	2.39495	2.18299	2.16606
8.77083	8.82978	8.80289	8.71996	8.70837	8.69639	8.82462	8.83154	8.99044	9.05729	8.79587	8.99931	9.09738	9.24703	8.81672	8.72428		8.74441	8.79778	0.867832	1.58203	1.34219	1.09846	0.89197	0.824008	1.32709	1.11103	0.965893	0.908589	0.874307	0.481761	0.154982	0.114913	0.859859	0.582578		0.150409	1.37513	2.26009	2.25907	2.09314	2.02013	1.9712	1.95425	2.40914	2.44504	2.39643	2.37634	2.17907	2.18957
8.84835	8.89644	8.86448	8.77652	8.74866	8.72972	8.8964	8.90241	9.0624	9.1522	8.87235	9.05058	9.22295	9.36799	8.89335		8.60289	8.75392	8.86741	0.852339	1.56346	1.33017	1.088	0.881082	0.814321	1.31635	1.10276	0.964921	0.914889	0.863034	0.550833	0.178779	0.130424	0.840472		0.172221	0.164885	1.35639	2.26099	2.25999	2.08804	2.01306	1.96604	1.94805	2.40503	2.44797	2.39203	2.36311	2.17999	2.17116
8.9231	8.96509	8.94109	8.84009	8.80809	8.78308	8.96508	8.98308	9.15408	9.22608	8.9461	9.12512	9.31806	9.46206	8.9721		8.63606	8.76406	8.93809	0.837339	1.54982	1.31143	1.0786	0.877075	0.806287	1.30619	1.08456	0.951594	0.92086	0.84903	0.556895	0.175443	0.12762	0.824828		0.199505	0.159666	1.34301	2.25499	2.25599	2.08899	2.01499	1.954	1.937	2.41199	2.438	2.40597	2.355	2.17899	2.17605
9.01019	9.03847	9.01447	8.91347	8.88049	8.84766	9.03455	9.04864	9.22453	9.28968	9.03123	9.22492	9.36992	9.51	9.05527		8.68498	8.812	9.01343	0.828004	1.54453	1.30774	1.07345	0.873112	0.804174	1.29643	1.07055	0.955166	0.912328	0.840409	0.535691	0.152596	0.0938234	0.814995		0.211931	0.173032	1.33874	2.24912	2.2511	2.08312	2.00912	1.95596	1.93798	2.40416	2.44192	2.38053	2.35206	2.1692	2.21714
9.08041	9.10742	9.09829	8.98638	8.95735	8.9184	9.10837	9.1075	9.24781	9.35445	9.10835	9.32118	9.40768	9.54768	9.12045		8.7663	8.8933	9.08836	0.839409	1.54969	1.3024	1.05858	0.858357	0.787692	1.30187	1.06706	0.906007	0.896218	0.837999	0.443852	0.109589	0.0658266	0.839902		0.199877	0.160987	1.34202	2.26288	2.24803	2.08201	2.00801	1.94609	1.94097	2.39508	2.43803	2.38397	2.35696	2.1809	2.20015
9.15612	9.18413	9.16714	9.07316	9.04819	9.0132	9.18112	9.17212	9.33207	9.40306	9.18213	9.38204	9.437	9.548	9.19113	9.13718	8.84813	8.97813	9.16113	0.845556	1.55736	1.31264	1.06996	0.865853	0.792266	1.30722	1.0609	0.911386	0.879308	0.844256	0.443505	0.100528	0.0579843	0.845755	0.545026	0.195997	0.157348	1.35023	2.26799	2.246	2.079	2.006	1.957	1.94401	2.391	2.43198	2.39701	2.36703	2.18299	2.19196
9.22179	9.25175	9.24163	9.15843	9.15012	9.12003	9.24286	9.23779	9.37128	9.4354	9.24975	9.4036	9.43896	9.54898	9.25974	9.23127	8.91772	9.04968	9.23072	0.853906	1.56565	1.32292	1.07482	0.867667	0.795471	1.32572	1.07579	0.903721	0.851522	0.852626	0.499352	0.120993	0.0549558	0.853831	0.537685	0.205289	0.1671	1.3611	2.26113	2.24502	2.07704	2.00698	1.957	1.94891	2.39296	2.42218	2.40486	2.38566	2.18005	2.17138
9.28547	9.31051	9.30745	9.24428	9.25908	9.24495	9.30845	9.2975	9.3958	9.45781	9.31644	9.41788	9.44197	9.55197	9.32743	9.36289	9.0241	9.15313	9.29447	0.863787	1.58412	1.33589	1.08693	0.876911	0.806268	1.33811	1.08469	0.891008	0.832954	0.864341	0.499815	0.12727	0.051856	0.861565	0.476244	0.162845	0.126003	1.37612	2.25307	2.24203	2.07403	2.01295	1.96989	1.95991	2.39003	2.42497	2.41591	2.40484	2.17008	2.171
9.34512	9.37713	9.37713	9.33115	9.36721	9.37421	9.37214	9.3571	9.43905	9.47104	9.37013	9.44707	9.442	9.552	9.38612	9.41214		9.44384	9.36012	0.87944	1.60816	1.35094	1.09851	0.877169	0.82037	1.35418	1.09187	0.889559	0.827792	0.87851	0.507078	0.130369	0.0496378	0.87821	0.444304		0.0858743	1.39713	2.24201	2.242	2.07401	2.011	1.98202	1.98004	2.39198	2.42401	2.43103	2.42603	2.16102	2.21003
9.40478	9.44168	9.44266	9.40548	9.47284	9.47788	9.4406	9.40894	9.46546	9.49256	9.4337	9.4813	9.44298	9.552	9.44676	9.48256		9.3607	9.42076	0.884673	1.62265	1.36122	1.10848	0.896828	0.84039	1.3596	1.0947	0.879006	0.823547	0.878618	0.46553	0.124863	0.0485032	0.888372	0.451317		0.0375488	1.41209	2.2469	2.24298	2.07792	2.01198	1.99376	1.9996	2.38416	2.4289	2.44374	2.43972	2.16884	2.22568
9.46946	9.50745	9.50349	9.48038	9.5811	9.60593	9.50348	9.4566	9.49575	9.51283	9.49945	9.49588	9.45391	9.55101	9.50749	9.59605	9.47663	9.56128	9.48645	0.897601	1.63289	1.37933	1.14052	0.939173	0.872094	1.37365	1.09857	0.883708	0.827496	0.894148	0.460436	0.120843	0.0482024	0.898258	0.524261	0.106765	0.0473086	1.42287	2.24403	2.243	2.07998	2.01398	1.99995	1.99306	2.384	2.43693	2.45987	2.46082	2.1571	2.1903
9.5331	9.57111	9.58412	9.56015	9.68719	9.7342	9.56907	9.50409	9.53106	9.53907	9.56511	9.51706	9.46401	9.55999	9.5681	9.69515	9.60933	9.67341	9.54911	0.896588	1.63822	1.37647	1.15578	0.973822	0.903257	1.37377	1.10937	0.880476	0.827747	0.892991	0.502979	0.129934	0.0467781	0.897344	0.529779	0.127026	0.0523059	1.42699	2.24501	2.244	2.09099	2.011	2.003	1.99602	2.38103	2.44301	2.47302	2.47802	2.16202	2.166
9.58702	9.62895	9.64882	9.63857	9.79012	9.84203	9.60927	9.55409	9.56439	9.57436	9.62196	9.54843	9.47087	9.55509	9.62005	9.7775	9.7848	9.89496	9.60989	0.895264	1.63367	1.37258	1.1596	0.99632	0.938979	1.37939	1.11673	0.904914	0.826375	0.893324	0.529153	0.147922	0.0511307	0.894335	0.545572	0.151671	0.0715197	1.42404	2.25286	2.244	2.08805	2.011	2.003	2.00484	2.39966	2.44889	2.48282	2.49077	2.17182	2.16698
9.64748	9.69444	9.71543	9.71931	9.89114	9.96891	9.67543	9.60358	9.60366	9.61267	9.68645	9.56982	9.471	9.55401	9.67751	9.86029	9.96545	10.0755	9.67841	0.882719	1.62599	1.36076	1.1554	1.0149	0.952795	1.36595	1.1116	0.902158	0.821621	0.884408	0.532634	0.148309	0.0541544	0.878497	0.501427	0.139976	0.0749333	1.41138	2.24507	2.24896	2.08899	2.00703	2.01093	2.01491	2.40099	2.45098	2.49589	2.50389	2.16308	2.16799
9.71413	9.76013	9.78612	9.79915	9.98316	10.0702	9.73611	9.66211	9.65909	9.6581	9.75412	9.62008	9.48102	9.55	9.74712	9.93813	10.1242	10.2432	9.74312	0.866745	1.61108	1.34367	1.14421	1.02195	0.973445	1.35851	1.09832	0.889899	0.810267	0.870202	0.534471	0.174275	0.0653604	0.861189	0.496275	0.154325	0.120036	1.3955	2.232	2.24601	2.089	1.99398	2.01501	2.023	2.403	2.457	2.503	2.51401	2.15299	2.16299
9.78258	9.82956	9.85066	9.8813	10.0702	10.1611	9.79772	9.72274	9.70994	9.7109	9.8216	9.66409	9.49178	9.55	9.81264	10.0095	10.2249	10.3498	9.80864	0.853152	1.59511	1.33031	1.13589	1.02486	0.987224	1.34785	1.09126	0.87304	0.808604	0.85479	0.518825	0.176817	0.0655755	0.849836	0.504607	0.168143	0.134108	1.38506	2.232	2.24894	2.08998	1.98224	2.01892	2.02496	2.40104	2.45504	2.50496	2.51792	2.15006	2.15908
9.85936	9.89644	9.92141				9.87039	9.7944	9.7814	9.77447	9.8934	9.73937	9.51183	9.55496	9.88936	10.1002	10.2518	10.3778	9.87941	0.839603	1.58343	1.31672				1.33025	1.07704	0.867633	0.812259	0.842214	0.52201	0.153271	0.0629821	0.835728	0.48827	0.171722	0.13789	1.37434	2.23002	2.24999	2.08901				2.40001	2.45797	2.50698	2.51998	2.14603	2.15404
9.93915	9.96713	9.99213	10.04	10.2181	10.3141	9.94215	9.86915	9.84815	9.84717	9.97814	9.8242	9.55015	9.58234	9.96916	10.1701	10.2931	10.4021	9.95014	0.834995	1.57598	1.30618	1.1078	0.987067	0.984861	1.32809	1.07459	0.86848	0.814633	0.837805	0.514318	0.153043	0.0685381	0.831045	0.488898	0.146074	0.0753613	1.36608	2.22701	2.25001	2.08901	1.97002	2.03696	2.01798	2.40199	2.46	2.508	2.52496	2.14501	2.14299
10.0156	10.0328	10.0607	10.0567	10.2563	10.3631	10.0196	9.94461	9.92655	9.93341	10.0477	9.92416	9.62855	9.7558	10.0485	10.2387	10.3274	10.4442	10.0197	0.832418	1.57586	1.30461	1.11115	1.00571	0.964849	1.32506	1.07053	0.863512	0.86722	0.835424	0.508242	0.164774	0.128622	0.82833	0.482812	0.132903	0.0607594	1.36609	2.23093	2.25393	2.09195	1.98178	2.01442	2.01014	2.39905	2.46	2.50702	2.50536	2.14795	2.13613
10.0805	10.1074	10.1255	10.1294	10.3115	10.4017	10.1003	10.0263			10.1125	10.04	9.71229	9.84427	10.1144	10.2945	10.3409	10.448	10.0894	0.832192	1.58009	1.30954	1.11145	0.977227	0.932524	1.31689	1.0717			0.834924	0.506484	0.188449	0.152991	0.828359	0.498812	0.118838	0.0571883	1.37034	2.23596	2.25598	2.09696	1.99092	2.01202	2.00603	2.38512	2.45306			2.15296	2.13303
10.1491	10.1721	10.1831	10.1861	10.346	10.418	10.1711	10.1051	10.1122	10.1182	10.1791	10.1402	9.80921	9.93898	10.1831	10.327	10.347	10.446	10.1481	0.839258	1.58628	1.32374	1.11104	0.95574	0.897789	1.32042	1.07642	0.867162	0.811497	0.839725	0.506328	0.189325	0.154617	0.83736	0.505411	0.121419	0.0560792	1.37747	2.23902	2.257	2.08599	2.01099	2.00799	2.00099	2.38499	2.446	2.49198	2.50097	2.15301	2.12699
10.2205	10.2337	10.233	10.2232	10.3587	10.4062	10.2376	10.1804	10.2139	10.2219	10.2466	10.237	9.92168	9.92724	10.2575	10.3525	10.3539	10.445	10.2058	0.848783	1.59888	1.33493	1.12413	0.939692	0.870563	1.33059	1.09008	0.847252	0.788554	0.847911	0.500069	0.165542	0.0681573	0.847755	0.495132	0.120724	0.0556489	1.39123	2.2488	2.25798	2.0811	2.00708	2.00506	1.99708	2.37814	2.44502	2.47926	2.48434	2.15986	2.12112
10.2815	10.2895	10.2905	10.2766	10.3808	10.408	10.2985	10.2534	10.3023	10.3232	10.3045	10.3084	10.047	10.1124	10.3225	10.3758	10.357	10.445	10.2655	0.858401	1.61526	1.34603	1.11908	0.90025	0.848878	1.34248	1.08952	0.879624	0.803222	0.858185	0.453422	0.12111	0.0523085	0.85626	0.481682	0.121146	0.0552334	1.40767	2.25396	2.25503	2.08497	2.00898	1.99409	1.99006	2.37998	2.44302	2.4671	2.46714	2.16595	2.12992
[truncated: 64 more columns]
