# Supplementary material for: Kinematic Validation of a Multi-Kinect v2 Instrumented 10-Meter Walkway for Quantitative Gait Assessments
Source: PLoS One. 2015 Oct 13;10(10):e0139913. doi: 10.1371/journal.pone.0139913 (PMC4603795; doi:10.1371/journal.pone.0139913)
Supplement: S1 Data — (ZIP) [file pone.0139913.s001.zip › S1_Data/pp15_trial1.xls]

## Sheet: Sheet1
Kinect(x) SpineBase	Kinect(x) Head	Kinect(x) ShoulderLeft	Kinect(x) ElbowLeft	Kinect(x) WristLeft	Kinect(x) HandLeft	Kinect(x) ShoulderRight	Kinect(x) ElbowRight	Kinect(x) WristRight	Kinect(x) HandRight	Kinect(x) HipLeft	Kinect(x) KneeLeft	Kinect(x) AnkleLeft	Kinect(x) FootLeft	Kinect(x) HipRight	Kinect(x) KneeRight	Kinect(x) AnkleRight	Kinect(x) FootRight	Kinect(x) SpineShoulder	Kinect(y) SpineBase	Kinect(y) Head	Kinect(y) ShoulderLeft	Kinect(y) ElbowLeft	Kinect(y) WristLeft	Kinect(y) HandLeft	Kinect(y) ShoulderRight	Kinect(y) ElbowRight	Kinect(y) WristRight	Kinect(y) HandRight	Kinect(y) HipLeft	Kinect(y) KneeLeft	Kinect(y) AnkleLeft	Kinect(y) FootLeft	Kinect(y) HipRight	Kinect(y) KneeRight	Kinect(y) AnkleRight	Kinect(y) FootRight	Kinect(y) SpineShoulder	Kinect(z) SpineBase	Kinect(z) Head	Kinect(z) ShoulderLeft	Kinect(z) ElbowLeft	Kinect(z) WristLeft	Kinect(z) HandLeft	Kinect(z) ShoulderRight	Kinect(z) ElbowRight	Kinect(z) WristRight	Kinect(z) HandRight	Kinect(z) HipLeft	Kinect(z) KneeLeft
0.0869942	0.145995	0.141994	0.139998	0.181993	0.196	0.12399	0.103992	0.128998	0.132993	0.122997	0.0489971	-0.007	0.0970029	0.119996	0.046	0.006	0.084	0.102998	0.86717	1.61163	1.34593	1.08866	0.869658	0.789074	1.34936	1.08241	0.863518	0.785054	0.86701	0.48751	0.139501	0.0425	0.86609	0.480773	0.154806	0.0734589	1.39861	2.272	2.276	2.111	2.037	1.993	1.984	2.427	2.481	2.522	2.513	2.194	2.174
0.0890216	0.148022	0.141043	0.147022	0.182058	0.196072	0.124022	0.106022	0.128	0.132022	0.127014	0.0489928	-0.007	0.097	0.126014	0.045	0.006	0.0889856	0.110043	0.867822	1.61164	1.34848	1.08835	0.868937	0.790468	1.35023	1.0836	0.864741	0.785985	0.867504	0.487629	0.138914	0.0425533	0.866742	0.480093	0.151413	0.0718437	1.39806	2.26799	2.27199	2.10799	2.03399	1.99295	1.98398	2.42699	2.47599	2.519	2.50999	2.19297	2.17398
0.0920399	0.1512	0.1472	0.15012	0.19006	0.20604	0.12704	0.10912	0.12808	0.13512	0.12906	0.0480599	-0.007	0.0970599	0.12806	0.0450599	0.006	0.08698	0.11614	0.86678	1.61233	1.3482	1.08877	0.869819	0.792879	1.35034	1.08498	0.866216	0.785322	0.866639	0.48613	0.139415	0.0430014	0.865711	0.480487	0.151861	0.0710117	1.39756	2.26592	2.271	2.10594	2.03296	1.98598	1.9809	2.4259	2.47496	2.51904	2.50896	2.18896	2.17098
0.0939942	0.160971	0.156971	0.155982	0.192991	0.207994	0.128994	0.114982	0.131988	0.140982	0.131991	0.0509912	-0.007	0.0999912	0.130991	0.0479912	0.006	0.0860029	0.12298	0.867288	1.61092	1.3464	1.08956	0.867337	0.788413	1.35025	1.08509	0.867008	0.78883	0.867099	0.485641	0.139679	0.0425813	0.866228	0.481298	0.151411	0.0730539	1.39788	2.26201	2.271	2.10301	2.03101	1.985	1.97601	2.42101	2.47301	2.52099	2.50701	2.18701	2.17
0.0980276	0.161092	0.160055	0.159028	0.196037	0.211055	0.135028	0.117055	0.135129	0.141092	0.135028	0.0510276	-0.007	0.0840645	0.133028	0.05	0.005	0.0860092	0.123028	0.866781	1.61063	1.34528	1.08807	0.865908	0.788862	1.35148	1.08365	0.865471	0.787533	0.866594	0.485154	0.140477	0.0552165	0.865748	0.478998	0.154784	0.0728167	1.39802	2.26099	2.27096	2.10098	2.02999	1.98402	1.97498	2.41899	2.46897	2.51998	2.50696	2.18599	2.16998
0.101057	0.171114	0.166152	0.162133	0.200189	0.217076	0.138189	0.123076	0.149057	0.151057	0.138038	0.0540379	-0.007	0.0910758	0.136057	0.0501136	0.005	0.0869811	0.126095	0.86684	1.61117	1.34465	1.09031	0.866821	0.788043	1.35022	1.08533	0.838663	0.785589	0.867061	0.484473	0.140129	0.0494414	0.865479	0.478799	0.15411	0.0745702	1.39723	2.25998	2.26696	2.09889	2.02894	1.98594	1.97304	2.41792	2.46598	2.51798	2.50298	2.18492	2.16792
0.103998	0.176996	0.173994	0.168995	0.209993	0.220997	0.147993	0.126997	0.151998	0.153998	0.139999	0.0559986	-0.007	0.0949971	0.138998	0.0559957	0.005	0.0860007	0.130996	0.86632	1.60925	1.3438	1.09086	0.86689	0.792866	1.35258	1.08373	0.835722	0.778825	0.86658	0.48412	0.14059	0.0484807	0.86491	0.479779	0.15411	0.0725115	1.39814	2.259	2.265	2.093	2.026	1.983	1.975	2.414	2.465	2.517	2.502	2.181	2.164
0.109044	0.187022	0.178067	0.178044	0.213052	0.230007	0.154015	0.129044	0.164	0.160037	0.146074	0.0610222	-0.004	0.095	0.148	0.0610816	0.00902966	0.0860148	0.137096	0.866661	1.60781	1.3446	1.09277	0.868979	0.790288	1.35389	1.08275	0.864521	0.78318	0.866837	0.484835	0.139891	0.0470802	0.865323	0.479101	0.151948	0.0752881	1.39777	2.25299	2.26199	2.09098	2.02299	1.98201	1.96902	2.41197	2.46099	2.502	2.49996	2.17897	2.15899
0.115038	0.190114	0.187114	0.184076	0.220038	0.231076	0.156171	0.135057	0.164	0.165095	0.156038	0.0640953	-0.004	0.0949047	0.148095	0.0723239	0.0130572	0.0880572	0.150038	0.866831	1.60933	1.34306	1.09337	0.871535	0.792778	1.35392	1.08272	0.864667	0.784477	0.866491	0.485523	0.144114	0.0471049	0.865733	0.479288	0.151568	0.0736229	1.39791	2.25092	2.25996	2.08796	2.02098	1.9829	1.97183	2.40792	2.45896	2.502	2.49406	2.17492	2.15789
0.116993	0.19598	0.19298	0.187987	0.221993	0.234987	0.164971	0.13799	0.164	0.169984	0.157993	0.0689836	-0.004	0.0900164	0.152984	0.0889444	0.0159902	0.0909902	0.151993	0.86689	1.60979	1.34421	1.09337	0.870763	0.794743	1.35326	1.0828	0.865029	0.782796	0.86652	0.48567	0.144848	0.0468409	0.865889	0.478682	0.145799	0.0701815	1.39824	2.24701	2.25801	2.08601	2.02	1.97802	1.96303	2.40401	2.45701	2.502	2.49699	2.17101	2.15202
0.12602	0.202098	0.206059	0.197029	0.226108	0.24802	0.169078	0.149	0.164039	0.182	0.16602	0.079	-0.004	0.0929707	0.158049	0.113303	0.0220293	0.0910685	0.161068	0.866203	1.60982	1.34103	1.08746	0.866569	0.788947	1.35175	1.07986	0.862783	0.781902	0.866169	0.489996	0.144723	0.0476645	0.865027	0.476322	0.147472	0.068508	1.39654	2.23996	2.25597	2.08098	2.01599	1.97692	1.96195	2.40294	2.45	2.50199	2.492	2.16396	2.149
0.128183	0.212183	0.212264	0.200304	0.237223	0.250203	0.177325	0.149244	0.168264	0.182223	0.168162	0.0791624	-0.0039391	0.0900609	0.163122	0.145116	0.0254872	0.0983654	0.168304	0.865464	1.61034	1.34176	1.0848	0.865355	0.783454	1.34902	1.07999	0.863147	0.783123	0.866005	0.489622	0.142003	0.0471167	0.863674	0.470585	0.144537	0.0651153	1.39644	2.23592	2.25292	2.0789	2.01482	1.96886	1.95694	2.39688	2.44984	2.50098	2.492	2.15986	2.14886
0.136993	0.220993	0.22499	0.214989	0.247992	0.259993	0.192988	0.160991	0.18099	0.192992	0.175994	0.0869941	-0.00100221	0.0929978	0.168996	0.198959	0.0489823	0.115987	0.182989	0.864211	1.60826	1.34111	1.07886	0.858825	0.778843	1.34494	1.08374	0.868286	0.78375	0.864811	0.490659	0.141161	0.0474398	0.862431	0.478534	0.139064	0.0576556	1.39627	2.232	2.249	2.074	2.00601	1.96201	1.954	2.391	2.44201	2.5	2.492	2.15301	2.14201
0.139093	0.232114	0.231079	0.2211	0.25205	0.266	0.196043	0.161043	0.191021	0.190071	0.183064	0.09005	-0.000978563	0.093	0.173079	0.2283	0.0671501	0.126186	0.187143	0.862918	1.60582	1.34065	1.08081	0.859907	0.783994	1.34324	1.08219	0.829323	0.77719	0.863271	0.492315	0.139935	0.0474391	0.861395	0.481561	0.140133	0.0563063	1.39409	2.22797	2.24896	2.072	2.00399	1.96101	1.952	2.38999	2.44199	2.50699	2.493	2.15098	2.14099
0.152114	0.248076	0.24219	0.235171	0.259133	0.266323	0.202114	0.167152	0.194057	0.200076	0.192114	0.097038	0.002	0.093	0.184114	0.270399	0.088761	0.153008	0.207133	0.858413	1.60207	1.33484	1.0751	0.853814	0.778822	1.34131	1.0784	0.82959	0.774357	0.857877	0.495814	0.139184	0.0472687	0.857946	0.492832	0.148895	0.0655103	1.38941	2.22394	2.24304	2.072	2.00292	1.962	1.95194	2.38794	2.44002	2.50598	2.49304	2.14796	2.1389
0.157982	0.251988	0.251971	0.243974	0.265979	0.28295	0.207982	0.174976	0.196991	0.203988	0.197982	0.0989941	0.002	0.093	0.189982	0.290938	0.127882	0.204844	0.213979	0.857004	1.60056	1.33452	1.07053	0.848386	0.77226	1.33844	1.07185	0.824455	0.769066	0.855667	0.496548	0.138362	0.0451464	0.857202	0.495482	0.149169	0.0650115	1.3884	2.22101	2.24499	2.072	1.99901	1.962	1.94901	2.38501	2.441	2.505	2.49499	2.14601	2.13401
0.167163	0.266173	0.262211	0.259134	0.282125	0.294163	0.219163	0.178173	0.199058	0.206058	0.208163	0.105144	0.0020288	0.090048	0.200163	0.32224	0.191538	0.267566	0.224173	0.855594	1.59882	1.33433	1.07558	0.845535	0.770778	1.33744	1.06993	0.840983	0.770548	0.853645	0.496846	0.138556	0.048832	0.856454	0.50313	0.154131	0.0636496	1.38722	2.21798	2.24401	2.06803	2.00099	1.96707	1.94908	2.38498	2.43901	2.50005	2.49798	2.14198	2.13202
0.184379	0.284341	0.284398	0.27353	0.295454	0.31136	0.23653	0.196133	0.205095	0.212019	0.225379	0.120246	0.00505679	0.095	0.217398	0.347379	0.248533	0.328025	0.242265	0.854954	1.59329	1.33437	1.07676	0.844928	0.769324	1.33597	1.0645	0.832266	0.759109	0.854055	0.502696	0.138164	0.0480111	0.854746	0.500796	0.147999	0.0705673	1.38351	2.21592	2.24502	2.071	2	1.97411	1.95708	2.383	2.44002	2.50491	2.49606	2.13992	2.13398
0.203979	0.301981	0.304978	0.30097	0.318975	0.32998	0.26397	0.202993	0.209995	0.212999	0.244979	0.132986	0.00799682	0.095	0.237978	0.366979	0.327914	0.432886	0.255985	0.851544	1.59057	1.32771	1.07152	0.838077	0.75972	1.32877	1.06333	0.843428	0.766282	0.850664	0.507155	0.13783	0.0480699	0.851434	0.484548	0.14793	0.0569647	1.38184	2.212	2.246	2.071	2	1.97999	1.961	2.383	2.441	2.50001	2.499	2.136	2.133
0.21317	0.317163	0.317177	0.323198	0.343269	0.356205	0.266219	0.211198	0.215092	0.217057	0.256156	0.135064	0.0080283	0.095	0.244233	0.377198	0.391481	0.504566	0.278177	0.848151	1.58795	1.32708	1.06021	0.820883	0.750241	1.32754	1.0545	0.827132	0.757942	0.846602	0.502695	0.137232	0.0468392	0.848701	0.472561	0.140085	0.0606421	1.37535	2.21599	2.24804	2.07401	2.00299	1.98898	1.96608	2.386	2.44201	2.50497	2.50101	2.139	2.13598
0.237398	0.340454	0.342454	0.351398	0.381625	0.385663	0.297284	0.239227	0.228341	0.225133	0.278435	0.144416	0.0120757	0.0950568	0.277246	0.405416	0.460458	0.585344	0.30336	0.842557	1.58217	1.32673	1.07325	0.824166	0.746262	1.31987	1.05139	0.835228	0.749618	0.842372	0.49939	0.138959	0.0466999	0.841741	0.465492	0.144892	0.0764472	1.37224	2.21513	2.25406	2.075	2.00098	1.98611	1.97817	2.38602	2.44306	2.501	2.50202	2.13911	2.13304
0.257938	0.363929	0.365929	0.371938	0.413903	0.419897	0.311956	0.250965	0.245947	0.231979	0.300932	0.165935	0.0159882	0.0979912	0.289962	0.426935	0.535773	0.654791	0.321944	0.834634	1.57701	1.3211	1.07025	0.826563	0.74944	1.31577	1.04761	0.803077	0.741744	0.830087	0.507655	0.140465	0.0456631	0.837682	0.45218	0.139297	0.080438	1.36725	2.22198	2.25699	2.075	2	1.99198	1.98697	2.387	2.44599	2.501	2.503	2.14498	2.13499
0.283269	0.391221	0.388288	0.400346	0.438413	0.450384	0.343202	0.279173	0.250125	0.244154	0.323307	0.177106	0.0200096	0.098	0.312279	0.44925	0.565672	0.705547	0.34923	0.831291	1.57185	1.31564	1.06873	0.810065	0.732752	1.30282	1.03013	0.802928	0.734542	0.828608	0.509204	0.145304	0.0458374	0.833197	0.445298	0.153865	0.0940131	1.35981	2.22309	2.26206	2.07704	2.00112	1.99812	1.99411	2.39403	2.454	2.50307	2.50605	2.14808	2.135
0.311535	0.414784	0.418554	0.436516	0.481516	0.490765	0.364478	0.297382	0.263573	0.260478	0.355573	0.188363	0.0211338	0.0980573	0.341516	0.475803	0.635057	0.76221	0.373956	0.824165	1.56615	1.30094	1.05053	0.800322	0.72982	1.2947	1.02022	0.797617	0.722266	0.823297	0.505467	0.14475	0.0455593	0.824526	0.448319	0.139989	0.0768583	1.35397	2.232	2.26813	2.08108	2.01296	2.0111	2.00506	2.39717	2.45413	2.51006	2.51102	2.15608	2.13508
0.338983	0.454975	0.446982	0.462984	0.507984	0.529976	0.388985	0.316988	0.292982	0.284985	0.384982	0.206988	0.0279958	0.100998	0.367984	0.516975	0.637998	0.772993	0.42297	0.822381	1.56086	1.29882	1.06766	0.805037	0.726252	1.28802	1.01445	0.799009	0.717433	0.824159	0.503241	0.148358	0.0450103	0.820223	0.455965	0.143028	0.0798482	1.34383	2.232	2.275	2.085	2.011	2.016	2.008	2.40599	2.461	2.513	2.512	2.16	2.139
0.37828	0.474251	0.481308	0.505108	0.549258	0.56328	0.420337	0.34728	0.330108	0.311222	0.423272	0.218158	0.0320789	0.10405	0.401301	0.539301	0.638022	0.773014	0.437359	0.819498	1.55648	1.29424	1.04854	0.797304	0.722719	1.28283	1.00729	0.786901	0.707436	0.82149	0.493844	0.142156	0.0465374	0.817146	0.459292	0.142408	0.0799505	1.34325	2.24508	2.27906	2.09107	2.02801	2.02309	2.02208	2.41304	2.46508	2.51801	2.51405	2.16706	2.14207
0.417807	0.509789	0.524845	0.521052	0.585714	0.602807	0.467807	0.386732	0.345995	0.342601	0.461845	0.240958	0.0434507	0.111131	0.443807	0.581638	0.641244	0.775263	0.487638	0.820724	1.55565	1.29722	1.04779	0.798177	0.729771	1.28273	1.0083	0.781507	0.705518	0.822941	0.482006	0.141942	0.0489857	0.818075	0.462266	0.142114	0.0757141	1.34405	2.25606	2.28813	2.10117	2.03017	2.03515	2.03304	2.41819	2.47602	2.52004	2.52106	2.17511	2.15208
0.459858	0.550862	0.568852	0.575816	0.622875	0.644858	0.509858	0.424872	0.397825	0.373895	0.505852	0.290832	0.0669209	0.117977	0.485858	0.614888	0.653957	0.788954	0.520888	0.824039	1.56007	1.30216	1.04532	0.812093	0.740245	1.28505	1.00975	0.783424	0.703337	0.826657	0.48494	0.157159	0.0508437	0.82094	0.461004	0.137625	0.0675973	1.34788	2.25899	2.29498	2.10997	2.03897	2.04297	2.03499	2.42797	2.477	2.52199	2.52399	2.18098	2.15599
0.495438	0.583467	0.600467	0.6044	0.644505	0.676286	0.533505	0.460477	0.433448	0.412477	0.541429	0.34162	0.100524	0.129525	0.520438	0.636305	0.670067	0.79601	0.557553	0.835137	1.56904	1.30958	1.05077	0.81348	0.745952	1.29622	1.02169	0.78363	0.709916	0.837134	0.494806	0.178547	0.0575917	0.832427	0.46108	0.129548	0.0589988	1.35801	2.26809	2.3051	2.11711	2.05007	2.0431	2.04207	2.44209	2.4861	2.52111	2.532	2.19009	2.15603
0.54173	0.632506	0.649581	0.646749	0.697412	0.706543	0.586655	0.510805	0.481011	0.46303	0.586655	0.407292	0.156217	0.289124	0.566786	0.668412	0.677056	0.796944	0.615431	0.847407	1.58253	1.32006	1.0757	0.819943	0.751595	1.31615	1.02553	0.784815	0.714958	0.848093	0.503764	0.194917	0.150352	0.845736	0.467345	0.128297	0.0578348	1.36679	2.277	2.31607	2.12913	2.05707	2.05306	2.04902	2.45117	2.49704	2.53304	2.53211	2.19896	2.15907
0.579972	0.658981	0.679978	0.685972	0.718984	0.734979	0.620975	0.55297	0.533962	0.516961	0.620975	0.474951	0.219954	0.347957	0.60797	0.689984	0.679998	0.794002	0.637984	0.851937	1.58489	1.32658	1.07389	0.832661	0.762852	1.32088	1.03125	0.791885	0.72899	0.853466	0.502401	0.198967	0.155177	0.849178	0.468639	0.130209	0.0575602	1.37261	2.277	2.32	2.136	2.061	2.056	2.05	2.45999	2.499	2.535	2.538	2.197	2.163
0.611359	0.694324	0.720247	0.705359	0.757176	0.775211	0.655366	0.599338	0.566472	0.562373	0.657282	0.519536	0.253479	0.387472	0.636395	0.706092	0.682056	0.800979	0.673338	0.85542	1.59521	1.33655	1.06807	0.848391	0.773846	1.33	1.04087	0.804055	0.740759	0.853993	0.474753	0.181447	0.13764	0.855213	0.467699	0.132637	0.0480766	1.38533	2.28703	2.33001	2.15099	2.06405	2.04201	2.04297	2.46605	2.50804	2.54499	2.54299	2.20903	2.15804
0.662515	0.740496	0.755573	0.756496	0.782535	0.805439	0.707745	0.647668	0.63384	0.616126	0.697592	0.596546	0.322451	0.455451	0.692611	0.719267	0.69	0.798	0.721363	0.863961	1.60441	1.34318	1.09679	0.848513	0.777731	1.34055	1.04538	0.795311	0.739541	0.862966	0.471105	0.184127	0.140758	0.862723	0.467569	0.130769	0.0489977	1.38982	2.29108	2.33104	2.14908	2.07104	2.044	2.0389	2.473	2.51317	2.54311	2.54215	2.21313	2.163
0.68892	0.765923	0.784911	0.781923	0.809917	0.827932	0.745884	0.681896	0.67687	0.673825	0.727908	0.67576	0.396775	0.529775	0.723905	0.732959	0.69	0.798	0.739944	0.866552	1.60837	1.34346	1.08943	0.848131	0.786992	1.34186	1.05158	0.818938	0.759589	0.867885	0.482127	0.201876	0.159084	0.863886	0.464978	0.130192	0.0488804	1.3964	2.29499	2.33299	2.15299	2.07299	2.044	2.03401	2.473	2.52197	2.54898	2.54998	2.21998	2.163
0.734256	0.81818	0.822171	0.813228	0.837218	0.859199	0.783341	0.739247	0.728522	0.729474	0.777209	0.744664	0.477948	0.608782	0.759398	0.74618	0.693	0.797896	0.793199	0.875232	1.61465	1.34676	1.08625	0.860321	0.785321	1.35006	1.07431	0.843438	0.761034	0.878506	0.47785	0.18434	0.140871	0.870081	0.460751	0.129337	0.0487579	1.39839	2.30405	2.33204	2.15001	2.07199	2.03895	2.023	2.47802	2.52305	2.56306	2.5551	2.22802	2.16708
0.76172	0.838042	0.840947	0.837549	0.860587	0.880587	0.819852	0.766118	0.783966	0.78008	0.79972	0.815023	0.578534	0.588595	0.801549	0.765246	0.693057	0.78647	0.814966	0.878611	1.61587	1.35132	1.09241	0.863721	0.787545	1.35579	1.07614	0.855692	0.774949	0.881337	0.484964	0.167154	0.0749645	0.874427	0.461826	0.132148	0.0589219	1.40154	2.30915	2.33589	2.151	2.071	2.03379	2.02272	2.48009	2.52808	2.56906	2.56604	2.23015	2.17525
0.798958	0.89194	0.889945	0.865968	0.890966	0.910966	0.863951	0.823935	0.833944	0.835937	0.836958	0.867941	0.657911	0.72285	0.829968	0.777986	0.695997	0.759031	0.864944	0.882306	1.6182	1.35498	1.09084	0.869963	0.791436	1.36282	1.0815	0.853223	0.770225	0.885306	0.476919	0.144056	0.0638125	0.877397	0.456955	0.13257	0.0559134	1.40344	2.31699	2.33001	2.151	2.071	2.02301	2.00802	2.48499	2.532	2.572	2.568	2.23799	2.18799
0.8422	0.930243	0.914193	0.887236	0.918107	0.934122	0.903365	0.861357	0.885436	0.891372	0.870229	0.956329	0.774844	0.823451	0.885179	0.7981	0.704043	0.784357	0.892379	0.882322	1.61852	1.35535	1.08912	0.870132	0.791901	1.36438	1.07946	0.859154	0.780577	0.8845	0.491358	0.140946	0.0551338	0.878554	0.460605	0.137859	0.0576303	1.40416	2.32	2.32799	2.14899	2.07102	2.02001	2.004	2.48597	2.537	2.57508	2.57305	2.24102	2.17814
0.870969	0.964652	0.941708	0.920447	0.933578	0.951317	0.954615	0.911913	0.946988	0.943988	0.90282	1.00336	0.89446	1.02746	0.911044	0.812951	0.710298	0.833366	0.945373	0.881184	1.61369	1.35482	1.10469	0.879682	0.797145	1.35413	1.09775	0.841516	0.777112	0.883032	0.499583	0.148832	0.105843	0.877603	0.467989	0.139489	0.0769631	1.40022	2.31993	2.32596	2.14694	2.07396	2.02179	2.00396	2.48204	2.53702	2.58598	2.57998	2.24391	2.19691
0.921848	0.998898	0.978889	0.94393	0.96391	0.96795	0.986904	0.959857	0.998845	0.995845	0.945872	1.07479	1.02361	1.15661	0.965837	0.862851	0.725953	0.800099	0.964942	0.876135	1.61024	1.3474	1.0881	0.858284	0.775345	1.35661	1.08968	0.833972	0.766193	0.877875	0.507636	0.156298	0.115471	0.873054	0.529337	0.15626	0.0687246	1.39924	2.31601	2.32401	2.14401	2.07201	2.01103	2.00201	2.48399	2.538	2.585	2.579	2.23901	2.19201
0.950518	1.05232	1.01437	0.978297	0.978297	0.996201	1.0423	1.00252	1.04845	1.05454	0.981479	1.1285	1.14712	1.27126	0.995508	0.849834			1.02029	0.870762	1.60261	1.33867	1.07717	0.847785	0.766435	1.3452	1.08589	0.867947	0.782756	0.871339	0.487081	0.148687	0.0708591	0.86824	0.456031			1.38678	2.31691	2.31892	2.14197	2.07096	2.009	1.999	2.47902	2.54404	2.58503	2.58098	2.23693	2.19206
1.00467	1.08599	1.05382	1.00973	1.00963	1.01734	1.07401	1.05674	1.09613	1.11101	1.03167	1.18053	1.26447	1.40245	1.04865				1.05099	0.861462	1.59004	1.32893	1.06714	0.841709	0.761428	1.33509	1.06275	0.844911	0.766746	0.860723	0.467681	0.145945	0.087947	0.860804				1.37968	2.30804	2.31092	2.13885	2.06694	2.00885	1.99887	2.48077	2.54802	2.58794	2.57904	2.22996	2.19802
1.03897	1.13696	1.09596	1.04697	1.04197	1.03499	1.12596	1.09497	1.15395	1.16296	1.06597	1.20798	1.33994	1.47694	1.08197	0.975967			1.10196	0.852837	1.57891	1.31392	1.05474	0.823695	0.745433	1.32436	1.05647	0.842402	0.763443	0.852167	0.473365	0.18164	0.121682	0.852287	0.554648			1.36559	2.31	2.307	2.13101	2.064	2.00101	1.99201	2.46901	2.549	2.585	2.581	2.228	2.199
1.09639	1.18632	1.14532	1.09529	1.06729	1.06622	1.17734	1.15737	1.2084	1.22337	1.12238	1.27542	1.39336	1.53638	1.13939	1.02322			1.15336	0.836235	1.57054	1.305	1.03847	0.82115	0.74119	1.31148	1.05258	0.835148	0.757424	0.842363	0.480784	0.190048	0.133098	0.829248	0.539536			1.35727	2.30296	2.29699	2.12794	2.05895	2.00095	1.98997	2.46496	2.54397	2.58699	2.57799	2.22594	2.19698
1.15197	1.23199	1.19099	1.13595	1.10778	1.09768	1.22599	1.20987	1.26489	1.27593	1.17697	1.33504	1.44347	1.58947	1.19501	1.05527			1.20499	0.831366	1.56164	1.29961	1.03142	0.814117	0.73558	1.30914	1.04305	0.822354	0.745533	0.837213	0.460401	0.15586	0.104438	0.824767	0.549956			1.35043	2.29787	2.29492	2.11892	2.05187	1.99392	1.98583	2.45877	2.53983	2.58489	2.57694	2.21787	2.19411
1.20183	1.28282	1.24182	1.18483	1.14786	1.13288	1.27682	1.25484	1.31084	1.32383	1.22683	1.38881	1.46791	1.61391	1.24682	1.12077			1.25582	0.832695	1.56505	1.29867	1.03048	0.811928	0.737135	1.3078	1.04645	0.82515	0.74826	0.839422	0.456852	0.131655	0.0806531	0.825139	0.543552			1.34915	2.29102	2.29101	2.11501	2.04502	1.99001	1.97703	2.44704	2.53103	2.57902	2.57401	2.21102	2.19998
1.25656	1.32151	1.2965	1.23948	1.19252	1.17444	1.32756	1.30743	1.34952	1.36646	1.28058	1.43249	1.48809	1.624	1.30153	1.1947		1.25955	1.3094	0.838361	1.56508	1.30063	1.03462	0.819446	0.74123	1.30899	1.04651	0.833005	0.754828	0.837368	0.460647	0.126822	0.0645	0.838412	0.544443		0.245195	1.3523	2.29397	2.28792	2.10592	2.03696	1.98495	1.97294	2.44688	2.51892	2.57585	2.57291	2.21293	2.19196
1.31593	1.37592	1.34992	1.29099	1.24784	1.22193	1.3868	1.35372	1.40451	1.41571	1.34288	1.48425	1.498	1.624	1.35801	1.26911		1.31696	1.35205	0.844898	1.57185	1.30786	1.04514	0.829614	0.748793	1.31393	1.0584	0.83469	0.757836	0.844674	0.456143	0.128061	0.0602502	0.843994	0.536633		0.209753	1.36124	2.291	2.27994	2.09789	2.03292	1.9799	1.96694	2.43398	2.50994	2.55994	2.56289	2.20602	2.18796
1.36385	1.42286	1.39686	1.34184	1.29087	1.26985	1.42787	1.39089	1.43092	1.45189	1.38786	1.49696	1.498	1.624	1.40984	1.32583		1.31501	1.40584	0.85144	1.58362	1.31703	1.05017	0.835472	0.756616	1.32298	1.05753	0.841888	0.763273	0.851549	0.457316	0.129157	0.0582062	0.849842	0.4973		0.201685	1.37085	2.291	2.27701	2.09202	2.02901	1.97501	1.96401	2.433	2.50701	2.55701	2.55702	2.207	2.18601
1.41633	1.47536	1.44639	1.39649	1.35453	1.32856	1.47826	1.44228	1.47137	1.48528	1.44633	1.52408	1.50202	1.621	1.45532	1.39856		1.40429	1.44731	0.860262	1.59571	1.32494	1.05462	0.837003	0.761577	1.33144	1.06707	0.850021	0.770848	0.85998	0.470221	0.129923	0.056692	0.858844	0.495685		0.179903	1.3797	2.28697	2.27299	2.09198	2.02003	1.96298	1.95794	2.42502	2.49998	2.54995	2.54893	2.20099	2.18099
1.45801	1.52093	1.49595	1.45805	1.4224	1.40042	1.51193	1.47782	1.5186	1.52078	1.48895	1.53429	1.505	1.621	1.49607	1.47011		1.43947	1.4868	0.866956	1.60725	1.33784	1.08229	0.848629	0.776251	1.34031	1.08004	0.852707	0.77574	0.866396	0.466607	0.131523	0.0556758	0.865867	0.490867		0.182806	1.39388	2.28292	2.27208	2.09	2.02404	1.96092	1.9509	2.42808	2.49798	2.54392	2.53984	2.19996	2.18025
1.50886	1.56787	1.54386	1.51085	1.4928	1.4718	1.55887	1.51888	1.54891	1.55989	1.53686	1.54896	1.505	1.621	1.54985	1.52584		1.41307	1.52689	0.877291	1.61368	1.34859	1.08091	0.847553	0.778294	1.35606	1.08604	0.85608	0.781254	0.875265	0.466959	0.133195	0.054962	0.877278	0.471116		0.123298	1.40583	2.27901	2.27599	2.09	2.02599	1.95701	1.94601	2.43199	2.497	2.54001	2.53202	2.19801	2.19296
1.54938	1.61741	1.59239	1.57154	1.56177	1.55278	1.6043	1.56032	1.59721	1.60136	1.58434	1.56112	1.50804	1.62096	1.58444	1.60077	1.36496	1.38214	1.57537	0.880033	1.62388	1.35206	1.08522	0.843737	0.779657	1.35621	1.08391	0.862992	0.787708	0.878912	0.467429	0.13394	0.0540574	0.879122	0.479048	0.159876	0.0694912	1.41512	2.27198	2.27703	2.095	2.01602	1.95798	1.94301	2.43103	2.49299	2.537	2.52802	2.19195	2.18496
1.58788	1.65892	1.63205	1.62611	1.63941	1.63164	1.63478	1.59282	1.61894	1.63768	1.61903	1.57331	1.51208	1.617	1.62868	1.67844	1.46234	1.49764	1.6129	0.886289	1.62818	1.35717	1.09239	0.858385	0.787398	1.36237	1.08862	0.869128	0.792406	0.88408	0.465474	0.137947	0.0528135	0.886207	0.49	0.155179	0.069389	1.41959	2.26996	2.2801	2.09504	2.01802	1.95627	1.94412	2.43408	2.492	2.53686	2.52996	2.18698	2.18088
1.63198	1.70498	1.68497	1.68197	1.70996	1.71396	1.67398	1.63398	1.66597	1.67198	1.67097	1.58899	1.516	1.617	1.66298	1.75096	1.57994	1.62993	1.65798	0.88623	1.62814	1.35683	1.09789	0.864147	0.792797	1.3653	1.0893	0.86952	0.791221	0.88408	0.473686	0.13831	0.0529899	0.88604	0.500554	0.140598	0.058296	1.42176	2.268	2.285	2.097	2.019	1.96999	1.95	2.438	2.492	2.53	2.528	2.186	2.175
1.67036	1.75239	1.73341	1.74243	1.78655	1.80163	1.71432	1.66536	1.69138	1.70828	1.70238	1.60314	1.52103	1.612	1.71128	1.82245	1.70614	1.78814	1.6944	0.880953	1.62436	1.35147	1.09966	0.874557	0.796979	1.36025	1.0858	0.865292	0.784567	0.879562	0.479003	0.138537	0.0509402	0.879759	0.489642	0.131933	0.053286	1.42012	2.26502	2.28902	2.10206	2.02004	1.97911	1.96308	2.44098	2.49101	2.532	2.53003	2.18602	2.17401
1.71781	1.80394	1.78788	1.79906	1.85946	1.8844	1.75665	1.71271	1.74148	1.74573	1.75184	1.62146	1.52508	1.61206	1.74796	1.882	1.85655	1.93924	1.74688	0.866933	1.61482	1.3462	1.10432	0.862433	0.794124	1.34797	1.07057	0.85115	0.773614	0.865392	0.483273	0.138126	0.0496712	0.86768	0.489236	0.131015	0.049284	1.40554	2.26702	2.29215	2.11004	2.0251	1.9931	1.97431	2.43812	2.4921	2.5321	2.53402	2.18906	2.17498
1.75889	1.85187	1.83288	1.85286	1.9338	1.95581	1.78991	1.7489	1.76594	1.7829	1.79489	1.64494	1.52899	1.61499	1.79687	1.93287	1.98666	2.10456	1.79188	0.855859	1.60502	1.33466	1.09686	0.860036	0.784635	1.34227	1.06692	0.846073	0.764614	0.854249	0.482911	0.136913	0.0497298	0.854944	0.453824	0.129743	0.0698855	1.39614	2.268	2.29998	2.11199	2.02999	1.99799	1.98996	2.44398	2.49699	2.53699	2.535	2.19199	2.174
1.80846	1.89649	1.8865	1.90754	1.99974	2.03276	1.84246	1.79945	1.81939	1.82545	1.84445	1.68134	1.53807	1.62001	1.83853	1.99054	2.12902	2.25985	1.84452	0.840935	1.59252	1.31976	1.09277	0.856008	0.782678	1.32615	1.05081	0.829416	0.750511	0.841884	0.486181	0.1374	0.0504153	0.839464	0.434048	0.12449	0.0765296	1.38448	2.27609	2.30208	2.122	2.03207	2.01106	2.00313	2.45002	2.50105	2.537	2.53406	2.19906	2.17506
1.85493	1.946	1.93695	1.96102	2.07314	2.1082	1.88904	1.84499	1.85899	1.87083	1.88991	1.71585	1.54523	1.621	1.89093	2.04412	2.2296	2.34354	1.89579	0.827485	1.58105	1.3087	1.07888	0.855693	0.781388	1.31622	1.04415	0.821829	0.743452	0.826245	0.477223	0.136467	0.0499571	0.82793	0.435655	0.109966	0.0726879	1.37025	2.2851	2.31014	2.12212	2.03919	2.01729	2.01627	2.45204	2.50608	2.53706	2.54004	2.2051	2.18096
1.90198	1.99698	1.98498	2.01298	2.13097	2.16897	1.94197	1.89498	1.90898	1.91298	1.93598	1.75898	1.55699	1.621	1.93798	2.10097	2.25999	2.37099	1.93598	0.815546	1.57343	1.30418	1.07506	0.849763	0.776232	1.30443	1.02616	0.804009	0.726308	0.810767	0.467215	0.1368	0.0503198	0.819794	0.426275	0.118376	0.0786671	1.36678	2.29	2.317	2.128	2.049	2.03199	2.02999	2.454	2.51	2.54	2.542	2.21	2.179
1.94844	2.04134	2.0274	2.06637	2.19035	2.22639	2.00039	1.94941	1.95439	1.95533	1.98641	1.81247	1.5753	1.62415	1.98248	2.15244	2.25616	2.3881	1.99535	0.812413	1.57023	1.30054	1.06995	0.849161	0.775415	1.30043	1.03029	0.808339	0.722269	0.808582	0.460574	0.141325	0.051721	0.815862	0.445322	0.125924	0.0747275	1.36003	2.29103	2.32207	2.13807	2.05907	2.04009	2.04105	2.4581	2.51207	2.54607	2.54907	2.21004	2.17899
2.00836	2.08803	2.08201	2.1169	2.23788	2.27888	2.05303	2.00609	2.00813	2.00109	2.04234	1.8765	1.61627	1.64735	2.04825	2.21195	2.27716	2.402	2.04315	0.814294	1.57442	1.30114	1.07024	0.847991	0.774792	1.30149	1.02874	0.806981	0.719552	0.810394	0.462437	0.162246	0.0587141	0.817688	0.440393	0.121134	0.0609324	1.36223	2.29516	2.33119	2.14814	2.06918	2.0521	2.04812	2.47219	2.52116	2.55608	2.5581	2.2151	2.17794
2.0768	2.13985	2.13285	2.16187	2.28187	2.32287	2.10485	2.06084	2.06484	2.05584	2.10981	1.95178	1.67982	1.81552	2.11082	2.25986	2.28498	2.402	2.10084	0.822516	1.58234	1.30204	1.07349	0.850543	0.777383	1.31194	1.03382	0.811058	0.724665	0.818626	0.461273	0.172102	0.133745	0.825647	0.451099	0.119814	0.0580383	1.36849	2.30298	2.34097	2.15498	2.07797	2.05699	2.05398	2.48197	2.52898	2.55999	2.56299	2.21999	2.17501
2.14257	2.19448	2.18548	2.21428	2.32525	2.36329	2.1586	2.11656	2.12253	2.11453	2.17557	2.04393	1.75092	1.88491	2.17561	2.29623	2.30706	2.40204	2.15056	0.835507	1.59088	1.31378	1.0702	0.847321	0.780945	1.31989	1.03746	0.81402	0.731515	0.833211	0.461065	0.193946	0.15643	0.83662	0.453506	0.113671	0.0549813	1.37878	2.31509	2.34305	2.16105	2.07708	2.05998	2.05701	2.49197	2.53505	2.56107	2.56806	2.23206	2.17207
2.199	2.24308	2.23378	2.24292	2.35055	2.39245	2.21812	2.17202	2.17498	2.16706	2.23198	2.13653	1.84253	1.97557	2.23592	2.31918	2.31302	2.406	2.20588	0.842299	1.6009	1.32214	1.07498	0.855259	0.78258	1.32485	1.04659	0.822974	0.741922	0.839505	0.466411	0.199427	0.162278	0.843644	0.449113	0.116664	0.0531177	1.38781	2.32408	2.3481	2.16606	2.08504	2.05802	2.0579	2.48902	2.54014	2.5682	2.57404	2.23806	2.17902
2.24898	2.29697	2.27298	2.28898	2.37799	2.41499	2.27397	2.22297	2.22398	2.21997	2.28098	2.21296	1.91896	2.05396	2.28198	2.328	2.314	2.406	2.24998	0.852755	1.6127	1.33099	1.09286	0.857719	0.789597	1.33002	1.05861	0.828677	0.749536	0.853733	0.463471	0.196791	0.160171	0.849867	0.443773	0.11684	0.0515008	1.39794	2.328	2.353	2.169	2.087	2.059	2.053	2.49	2.547	2.578	2.576	2.241	2.18
2.2983	2.34737	2.32329	2.3213	2.41215	2.43812	2.31443	2.2814	2.28347	2.28248	2.32629	2.31455		2.00199	2.33632	2.34517	2.31402	2.40601	2.30333	0.865776	1.62346	1.34358	1.09497	0.858525	0.791811	1.34775	1.0651	0.83686	0.768544	0.867597	0.478708		0.104481	0.861305	0.445141	0.116631	0.0505165	1.40977	2.33501	2.35403	2.16998	2.08601	2.05395	2.04894	2.49305	2.54805	2.58605	2.58302	2.24704	2.18408
2.33795	2.396	2.36191	2.36075	2.43133	2.45335	2.37002	2.33404	2.34433	2.34537	2.36395	2.38637	2.12037	2.13228	2.37802	2.36752	2.317	2.40694	2.34691	0.874354	1.63268	1.35043	1.10152	0.860597	0.791888	1.35581	1.07363	0.852522	0.767981	0.87642	0.486152	0.191457	0.0925491	0.869811	0.44383	0.118023	0.0500594	1.41958	2.33594	2.35792	2.16702	2.087	2.04798	2.04088	2.49898	2.55406	2.59308	2.58619	2.25194	2.19421
2.38587	2.44686	2.40787	2.39889	2.44795	2.47095	2.42186	2.38685	2.41181	2.41481	2.41187	2.45581	2.24067	2.29854	2.42986	2.39393	2.317	2.40401	2.39287	0.884173	1.64089	1.35905	1.10198	0.866025	0.790793	1.3599	1.08849	0.868316	0.780715	0.886552	0.48623	0.152288	0.0646372	0.878496	0.438255	0.119705	0.0495215	1.42597	2.33301	2.35401	2.168	2.087	2.047	2.03502	2.498	2.55699	2.59699	2.59597	2.24901	2.20497
2.42845	2.49049	2.45143	2.43535	2.47418	2.49017	2.47356	2.43752	2.47162	2.47968	2.44742	2.54177	2.36533	2.41216	2.47348	2.40754	2.3204	2.40363	2.44343	0.887463	1.64351	1.36222	1.09984	0.861375	0.788988	1.3638	1.09756	0.87859	0.789852	0.888406	0.501479	0.147665	0.0573584	0.883518	0.440766	0.119479	0.0542937	1.42912	2.33198	2.356	2.17103	2.089	2.04101	2.02798	2.4969	2.56002	2.60006	2.60104	2.247	2.20708
2.47384	2.54003	2.49474	2.4707	2.49251	2.50733	2.53003	2.49001	2.53413	2.54825	2.4898	2.61905	2.49834	2.62634	2.52184			2.4675	2.48688	0.884694	1.64092	1.3613	1.09927	0.86171	0.787675	1.35571	1.09609	0.879585	0.791069	0.885978	0.49829	0.129311	0.0945185	0.880289			0.0805951	1.42789	2.32984	2.35598	2.17394	2.08902	2.04188	2.02594	2.48698	2.56212	2.6061	2.60504	2.24677	2.21504
2.47647	2.52846	2.48947	2.46997	2.49248	2.49849	2.51596	2.54088	2.59087	2.61086	2.49797	2.65096	2.59941	2.71146	2.52047	2.43005	2.57408	2.63145	2.48396	0.88168	1.61492	1.34805	1.08755	0.853147	0.785354	1.34754	1.09476	0.879321	0.793524	0.881011	0.491889	0.132972	0.0705159	0.88004	0.472491	0.167298	0.109664	1.40417	2.31951	2.3155	2.1455	2.075	2.01801	2.005	2.469	2.56799	2.61099	2.607	2.23601	2.2085
2.52543	2.57695	2.53198	2.50489	2.51622	2.5237	2.56401	2.59741	2.65648	2.67547	2.54693	2.68661	2.73013	2.8474	2.57195	2.46017	2.50959	2.65493	2.53249	0.875885	1.60154	1.33881	1.07929	0.839366	0.769902	1.33862	1.08377	0.869759	0.785415	0.875268	0.485169	0.13418	0.0545073	0.874521	0.516176	0.129854	0.0925704	1.39016	2.32259	2.31149	2.14449	2.07252	2.01549	2.00198	2.46899	2.57701	2.61601	2.60902	2.23761	2.20916
2.57127	2.62729	2.58272	2.54724	2.54272	2.54615	2.61816	2.6542	2.72224	2.74024	2.59174	2.73949	2.85015	2.99634	2.62025	2.48086	2.56248	2.68498	2.58477	0.863252	1.58968	1.3236	1.06931	0.835161	0.760838	1.33234	1.07432	0.862594	0.777763	0.86341	0.468502	0.131818	0.0716614	0.860999	0.513582	0.137352	0.0853462	1.38074	2.33285	2.30997	2.14351	2.07347	2.01501	1.9995	2.46799	2.57816	2.61806	2.61206	2.24986	2.22287
2.61942	2.67692	2.63143	2.59243	2.57395	2.56696	2.65693	2.6639	2.7379	2.7594	2.63993	2.77302	2.96129	3.10282	2.66442	2.54043	2.33302	2.72301	2.62992	0.85481	1.57914	1.31504	1.05026	0.826107	0.747393	1.32548	1.05942	0.849796	0.776522	0.856035	0.477691	0.141417	0.104908	0.852113	0.509203	0.0800189	0.0692404	1.37006	2.32502	2.3065	2.1425	2.072	2.0145	1.9995	2.4685	2.56149	2.60649	2.60449	2.24251	2.226
2.67064	2.72961	2.68359	2.63912	2.60947	2.59499	2.71366	2.71763	2.79266	2.81416	2.69012	2.82355	3.01463	3.16115	2.71718	2.58002	2.34011	2.75082	2.68615	0.844167	1.56711	1.30072	1.03504	0.809091	0.740007	1.31225	1.05615	0.845447	0.767037	0.845311	0.481727	0.152521	0.111159	0.84178	0.510896	0.082747	0.0820859	1.35538	2.31799	2.30345	2.13848	2.07198	2.01292	1.99897	2.46299	2.56243	2.60802	2.60698	2.234	2.2299
2.72833	2.78363	2.7368	2.69418	2.65029	2.63823	2.77276	2.77371	2.85168	2.87315	2.7813		3.02561	3.17286	2.77825	2.62835	2.35141	2.77532	2.74423	0.837901	1.5645	1.29776	1.03014	0.805975	0.736904	1.30136	1.04805	0.839579	0.764066	0.841973		0.164188	0.122072	0.83331	0.503587	0.0896837	0.0693313	1.35246	2.31742	2.2985	2.13598	2.07044	2.00605	1.99602	2.46192	2.55548	2.60993	2.60556	2.24282
2.78758	2.83306	2.79757	2.74356	2.70206	2.68305	2.83005	2.82505	2.89905	2.92505	2.80708	2.9591	3.07103	3.24497	2.83307	2.69107	2.70355	2.81603	2.79906	0.837493	1.56162	1.29298	1.01978	0.805861	0.73225	1.29428	1.04464	0.835543	0.760482	0.841121	0.474383	0.126742	0.0639619	0.832745	0.501977	0.12076	0.0579758	1.35076	2.3165	2.294	2.13299	2.0645	2.00251	1.998	2.4545	2.54799	2.60549	2.609	2.232	2.24402
2.85056	2.88548	2.85605	2.79806	2.75205	2.73107	2.87808	2.86952	2.94088	2.97092	2.87155	3.01646	3.09659	3.228	2.89158	2.75156	2.7474	2.83291	2.85247	0.83697	1.56556	1.29195	1.03028	0.815127	0.746561	1.29828	1.04861	0.839209	0.762815	0.838865	0.464612	0.109341	0.0533992	0.833915	0.503513	0.123456	0.062769	1.35691	2.31798	2.292	2.12649	2.06345	2.00796	1.9975	2.45045	2.54349	2.60201	2.6075	2.23196	2.25688
2.90614	2.93275	2.91027	2.85277	2.80683	2.78838	2.93576	2.92015	2.97974	3.01317	2.92614	3.05462	3.10599	3.228	2.94917	2.80732	2.7885	2.87385	2.89976	0.837971	1.56924	1.29744	1.0346	0.809393	0.75104	1.30717	1.04923	0.836969	0.764335	0.838389	0.471463	0.10514	0.051667	0.836334	0.49099	0.111186	0.050451	1.36228	2.31644	2.29147	2.12549	2.05844	2.00348	1.99698	2.44485	2.54249	2.60245	2.60697	2.22845	2.2471
2.95347	2.92808	2.96645	2.90895	2.86945	2.85345	2.98895	2.96595	3.02597	3.05147	2.97546	3.09502	3.1105	3.226	2.99996	2.87646	2.82839	2.54281	2.90008	0.842434	1.55813	1.30559	1.03368	0.81534	0.758955	1.30902	1.05906	0.846443	0.772386	0.843952	0.477537	0.119334	0.0533789	0.839656	0.470649	0.113008	0.0355965	1.35207	2.31202	2.24799	2.1205	2.04751	2.0015	1.996	2.43702	2.537	2.5955	2.6005	2.22401	2.241
3.00945	2.98347	3.02242	2.9686	2.90279	2.89178	3.04846	3.00652	3.06686	3.09139	3.02448	3.11015	3.11553	3.22699	3.05595	3.00481	3.127	2.821	2.95243	0.840098	1.56637	1.30799	1.03959	0.816902	0.751702	1.31154	1.06368	0.850975	0.775903	0.83862	0.482171	0.124554	0.0526808	0.840426	0.491051	0.113011	0.177445	1.36646	2.31797	2.243	2.1225	2.0465	1.97985	1.97994	2.41439	2.53543	2.59395	2.59445	2.23147	2.2431
3.00756	3.02455	3.06282	3.02626	2.97125	2.95926	3.00267	3.05619	3.10161	3.12808	3.0697	3.12286	3.11853	3.22601	3.0992	3.07523	3.127	2.92481	2.98959	0.868189	1.57907	1.31646	1.04934	0.816217	0.760593	1.32955	1.07117	0.85579	0.780387	0.836186	0.483169	0.133249	0.0544902	0.839197	0.483334	0.11393	0.132625	1.37668	2.29803	2.243	2.12251	2.046	1.96714	1.97505	2.42793	2.52849	2.58899	2.58897	2.22893	2.2519
3.05808	3.08106	3.11753	3.08753	3.04612	3.03613	3.06207	3.09653	3.13553	3.15952	3.08708	3.14202	3.1195	3.223	3.14553	3.13812	3.12677	2.915	3.04307	0.87517	1.58895	1.32635	1.05949	0.844621	0.769521	1.34319	1.07789	0.862965	0.789142	0.869485	0.477782	0.134599	0.0528978	0.83924	0.466909	0.113207	0.0969269	1.38183	2.29898	2.24201	2.123	2.045	1.97801	1.97	2.426	2.5235	2.58549	2.583	2.21898	2.26699
3.10844	3.11862	3.11444	3.10171	3.12291	3.12101	3.11154	3.08932	3.13727	3.16246	3.13743	3.15614	3.12109	3.22595	3.14644	3.21477	2.97951	3.03854	3.0875	0.881993	1.59785	1.33769	1.08091	0.851784	0.776634	1.35064	1.09979	0.881242	0.810679	0.879535	0.466	0.12025	0.0514674	0.8828	0.485843	0.156689	0.0656653	1.39409	2.2889	2.24699	2.09605	2.037	1.98398	1.96706	2.42294	2.49797	2.55502	2.56095	2.2089	2.2588
3.14667	3.17253	3.15267	3.16346	3.20132	3.20824	3.15859	3.11676	3.1608	3.20265	3.17468	3.1679	3.12893	3.22203	3.18467	3.28142	3.10987	3.17184	3.13063	0.885698	1.60616	1.34565	1.08852	0.851235	0.78821	1.35491	1.09864	0.880556	0.800191	0.883397	0.47291	0.13063	0.0529769	0.88626	0.492998	0.134988	0.0496786	1.39996	2.28008	2.24601	2.09997	2.037	1.98202	1.97196	2.41804	2.49503	2.55698	2.55703	2.20008	2.24115
3.19106	3.21709	3.20708	3.2201	3.28111	3.29813	3.19208	3.17307	3.20905	3.22506	3.22106	3.17202	3.132	3.222	3.22606	3.3461	3.22822	3.30423	3.17807	0.885241	1.60474	1.34433	1.085	0.855627	0.797597	1.35995	1.1023	0.884895	0.804402	0.882222	0.471528	0.133445	0.053244	0.886481	0.475058	0.134296	0.051336	1.40207	2.279	2.253	2.10299	2.03501	1.98603	1.97402	2.421	2.49	2.555	2.56	2.20199	2.233
3.2296	3.27153	3.25961	3.28168	3.351	3.38116	3.24554	3.21651	3.24063	3.26644	3.26256	3.18635	3.13506	3.225	3.26756	3.40969	3.37155	3.449	3.22359	0.879651	1.60228	1.34182	1.08848	0.866248	0.795924	1.35322	1.09444	0.875377	0.786821	0.876999	0.470689	0.136886	0.0557688	0.880636	0.479673	0.144308	0.0613975	1.39737	2.277	2.25502	2.09903	2.03901	2.00201	1.98503	2.42097	2.49295	2.55199	2.55701	2.19505	2.23199
3.28144	3.3175	3.31243	3.34036	3.43805	3.4819	3.29249	3.26052	3.2954	3.30459	3.31147	3.21667	3.13995	3.225	3.31647	3.46935	3.50554	3.62212	3.27445	0.864149	1.59318	1.33335	1.09136	0.87731	0.789351	1.34566	1.08377	0.865596	0.789511	0.86132	0.490505	0.137375	0.0556612	0.865574	0.462625	0.12591	0.0559789	1.38831	2.277	2.25698	2.10197	2.03999	2.00299	1.98797	2.41803	2.48904	2.55101	2.55799	2.19896	2.23101
3.32407	3.37107	3.35508	3.40209	3.52911	3.56811	3.34107	3.30807	3.32307	3.34306	3.35407	3.23106	3.15001	3.22601	3.36207	3.53309	3.64917	3.79714	3.32208	0.857021	1.5815	1.32722	1.08711	0.864354	0.791332	1.32974	1.07473	0.854062	0.762474	0.854112	0.485044	0.141437	0.0560732	0.85866	0.450921	0.128193	0.065152	1.37852	2.276	2.25701	2.102	2.04	2.008	1.99802	2.423	2.494	2.549	2.556	2.19601	2.23001
3.37191	3.42178	3.41178	3.45981	3.60494	3.64303	3.38981	3.35874	3.37382	3.38169	3.40491	3.27137	3.15713	3.2301	3.40986	3.59291	3.76198	3.89113	3.37575	0.837517	1.56771	1.31298	1.08618	0.860304	0.785822	1.31426	1.05454	0.834982	0.751326	0.835461	0.467688	0.145841	0.0581119	0.838667	0.431878	0.130284	0.0799901	1.36296	2.27804	2.26109	2.1001	2.04203	2.01113	2.0091	2.42103	2.495	2.54909	2.55396	2.19999	2.23403
3.43447	3.47554	3.46554	3.51553	3.66945	3.71439	3.44553	3.40957	3.43052	3.42959	3.46747	3.29678	3.16593	3.23694	3.46949	3.65547	3.82943	3.96933	3.42756	0.825592	1.55701	1.29967	1.07649	0.855045	0.782498	1.29842	1.02187	0.803369	0.727602	0.821707	0.455147	0.135597	0.0513476	0.828814	0.431741	0.134683	0.0903419	1.35233	2.28098	2.26695	2.10694	2.04398	2.01993	2.01594	2.42298	2.495	2.55495	2.55102	2.19901	2.23598
3.48711	3.5271	3.5201	3.5721	3.73209	3.77409	3.48912	3.46109	3.4621	3.47208	3.5201	3.34509	3.17203	3.24203	3.52211	3.71509	3.90098	4.03697	3.4801	0.818066	1.55039	1.28695	1.06018	0.852731	0.781253	1.30273	1.01666	0.79872	0.720191	0.809106	0.444156	0.134914	0.0494025	0.826497	0.437415	0.111237	0.0702984	1.34684	2.288	2.27101	2.10901	2.05301	2.02401	2.02401	2.426	2.499	2.554	2.551	2.207	2.23399
3.55475	3.58965	3.58165	3.63365	3.78756	3.83353	3.56366	3.51866	3.52467	3.5216	3.5838	3.39993	3.19152	3.2581	3.59273	3.77261	3.88716	4.01825	3.54465	0.815949	1.552	1.28607	1.06115	0.85316	0.78343	1.29384	1.01805	0.79888	0.714606	0.806635	0.435254	0.131189	0.0445119	0.824789	0.453113	0.128296	0.0627993	1.3453	2.2869	2.27506	2.11302	2.05706	2.03004	2.03199	2.42609	2.50109	2.55109	2.552	2.20589	2.22581
3.62027	3.64637	3.63837	3.69037	3.83646	3.87949	3.62136	3.57636	3.58335	3.57343	3.65323	3.4811	3.2365	3.2669	3.6563	3.82542	3.90085	4.03976	3.60137	0.827146	1.55113	1.28858	1.05677	0.85138	0.785131	1.29065	1.00971	0.790206	0.717716	0.827974	0.453053	0.123268	0.0324832	0.825581	0.442043	0.115749	0.0496753	1.34877	2.2781	2.27995	2.11498	2.06195	2.03396	2.03101	2.43391	2.50891	2.55891	2.552	2.19611	2.20918
3.67717	3.70718	3.70016	3.73714	3.88405	3.92111	3.68021	3.64318	3.6442	3.6332	3.71017	3.57632	3.29324	3.31464	3.71219	3.86811	3.93	4.04	3.66119	0.827375	1.55991	1.29746	1.05994	0.852064	0.785271	1.29575	1.01055	0.791787	0.711696	0.823397	0.454423	0.133582	0.0454468	0.830613	0.449011	0.11858	0.0495791	1.35524	2.287	2.28101	2.119	2.061	2.03302	2.039	2.43901	2.508	2.55997	2.54999	2.205	2.19495
3.72761	3.75856	3.74557	3.77657	3.89756	3.95228	3.74166	3.6967	3.70165	3.69272	3.76056	3.66798	3.36298	3.49998	3.7666	3.9001	3.93003	4.04013	3.7156	0.840497	1.56612	1.3108	1.06787	0.8534	0.788564	1.3037	1.01847	0.797183	0.739477	0.83692	0.449435	0.148381	0.10763	0.843009	0.455118	0.118444	0.0492385	1.36213	2.28803	2.285	2.118	2.062	2.04001	2.03902	2.44294	2.50697	2.55193	2.547	2.20601	2.18095
3.78055	3.80659	3.79458	3.82558	3.94559	3.97679	3.79852	3.75748	3.75752	3.75447	3.80859	3.75228	3.44728	3.58428	3.81856	3.90892	3.93297	4.05091	3.76756	0.853142	1.58195	1.32439	1.07628	0.859468	0.788867	1.31893	1.05346	0.831904	0.748721	0.850732	0.442975	0.141548	0.100729	0.854165	0.456647	0.117924	0.04221	1.3755	2.29097	2.285	2.118	2.062	2.04099	2.04098	2.43804	2.50403	2.54605	2.547	2.20699	2.17703
3.83107	3.85108	3.83308	3.86007	3.96304	4.00002	3.84407	3.81407	3.82309	3.8201	3.86206	3.84614	3.54617	3.68401	3.86408	3.92004	3.935	4.029	3.81408	0.865245	1.59337	1.33369	1.08043	0.855661	0.791867	1.32626	1.06476	0.842189	0.759904	0.865375	0.463968	0.152853	0.112191	0.863046	0.459948	0.12661	0.0580843	1.38817	2.29201	2.28201	2.116	2.05599	2.039	2.033	2.43701	2.503	2.54901	2.55	2.208	2.17
3.87756	3.9046	3.88954	3.90442	3.99028	4.01414	3.88853	3.86259	3.88266	3.88476	3.90557	3.93878	3.65957	3.69372	3.91752	3.94732	3.93501	4.02589	3.86651	0.875604	1.60508	1.34174	1.08644	0.849526	0.790088	1.33784	1.06942	0.847934	0.769139	0.875219	0.475766	0.141338	0.0531537	0.873574	0.465405	0.133589	0.0609227	1.39934	2.29801	2.28599	2.11298	2.05193	2.03591	2.03503	2.44194	2.50397	2.55398	2.55002	2.21105	2.17209
3.92548	3.95644	3.93649	3.94061	4.01473	4.02587	3.9345	3.91345	3.93938	3.95029	3.95447	4.00627	3.79453	3.84238	3.96251	3.9747	3.93599	4.01611	3.91052	0.882881	1.61126	1.35152	1.08698	0.850905	0.791604	1.35058	1.08152	0.856042	0.771613	0.882926	0.482348	0.133406	0.0483028	0.880851	0.474452	0.136983	0.0602968	1.40646	2.29899	2.28501	2.11102	2.04606	2.02809	2.03797	2.43705	2.50103	2.55202	2.55198	2.21496	2.17991
3.96208	4.00208	3.98504	3.97106	4.03704	4.05403	3.98508	3.96608	4.0101	4.0201	3.99106	4.07913	3.92119	3.99018	4.00208	3.99202	3.93601	4.01606	3.95608	0.886677	1.61687	1.35526	1.09239	0.84821	0.794224	1.35443	1.08698	0.867909	0.783173	0.886805	0.486189	0.145812	0.0609647	0.884187	0.472485	0.137241	0.0606576	1.41131	2.30099	2.28399	2.10899	2.043	2.01998	2.02896	2.44099	2.501	2.553	2.55299	2.217	2.18698
4.00951	4.04953	4.01162	4.00937	4.06127	4.07426	4.03847	4.01962	4.07278	4.08578	4.02957	4.16079	4.0425	4.10671	4.05547	4.00424	3.94344	4.05368	4.00747	0.890725	1.61932	1.35912	1.09323	0.854413	0.79681	1.35997	1.0923	0.873406	0.790977	0.890196	0.498107	0.140845	0.0574883	0.888558	0.469287	0.137778	0.0654045	1.41174	2.29599	2.27893	2.10295	2.04094	2.00486	2.00383	2.434	2.50399	2.55299	2.54898	2.21492	2.17701
4.05362	4.0956	4.06554	4.04172	4.0848	4.09681	4.07965	4.07354	4.14042	4.15342	4.07858	4.22941	4.17288	4.25473	4.09665	4.02482	3.98167	4.1125	4.04865	0.887666	1.61596	1.35825	1.08268	0.846875	0.788115	1.36012	1.09051	0.867848	0.789017	0.88898	0.49697	0.130895	0.0408627	0.884029	0.445603	0.125446	0.0649241	1.40993	2.29501	2.27305	2.09903	2.03604	1.9931	1.98913	2.434	2.50301	2.55201	2.54702	2.20806	2.17799
4.10806	4.14507	4.11107	4.08605	4.10004	4.11703	4.13306	4.13007	4.21007	4.22009	4.13306	4.29207	4.31916	4.44318	4.15306	4.08807		4.18608	4.10106	0.885689	1.60585	1.34685	1.08177	0.841951	0.77735	1.3504	1.08376	0.857753	0.785359	0.88265	0.481484	0.148317	0.0715125	0.88634	0.568569		0.195258	1.40141	2.301	2.27399	2.098	2.032	1.98799	1.97499	2.437	2.506	2.54999	2.539	2.215	2.186
4.15473	4.19564	4.16462	4.12468	4.13048	4.13834	4.18166	4.18378	4.26782	4.28988	4.17574	4.3487	4.44238	4.57857	4.2027	4.14133		4.24677	4.15072	0.869767	1.59448	1.32362	1.07051	0.834752	0.762324	1.33898	1.07715	0.860045	0.784377	0.867104	0.476865	0.15383	0.0891011	0.870798	0.552535		0.200682	1.3855	2.30293	2.26792	2.10092	2.02995	1.98188	1.96389	2.43492	2.50897	2.54396	2.53699	2.21497	2.18704
4.20841	4.24249	4.2105	4.17445	4.16561	4.16372	4.23046	4.24137	4.32834	4.35429	4.2304	4.40043	4.54389	4.69374	4.25443	4.16573		4.156	4.20342	0.858484	1.5839	1.31756	1.05868	0.82387	0.747928	1.32978	1.06806	0.854521	0.780463	0.858564	0.484605	0.170754	0.126697	0.856675	0.552204		0.153736	1.37405	2.29805	2.26206	2.09506	2.02604	1.9731	1.95609	2.42906	2.50702	2.54103	2.53601	2.21302	2.18997
4.26109	4.29708	4.26508	4.21708	4.19406	4.18805	4.28209	4.30108	4.39109	4.42308	4.28309	4.46609	4.61808	4.77406	4.30908	4.21807	4.02104	4.17904	4.25208	0.847077	1.57448	1.30746	1.04315	0.814995	0.750962	1.31581	1.05623	0.844509	0.766087	0.847558	0.457981	0.155121	0.12879	0.845136	0.541405	0.161657	0.159069	1.36473	2.288	2.25799	2.08799	2.01499	1.96299	1.95499	2.42599	2.50799	2.542	2.531	2.203	2.19701
4.32064	4.34856	4.32265	4.27255	4.23747	4.22344	4.34162	4.35755	4.45061	4.47957	4.34264		4.67419	4.81124	4.36368	4.26874	4.04852	4.20851	4.30862	0.838274	1.56588	1.29959	1.03817	0.811328	0.745429	1.30152	1.0472	0.837289	0.764392	0.839292		0.148677	0.108544	0.836007	0.538292	0.172983	0.165059	1.35871	2.28498	2.25393	2.08198	2.01092	1.95591	1.94593	2.41699	2.49993	2.53999	2.53301	2.19998
4.37751	4.39857	4.38051	4.32158	4.27964	4.26267	4.39653	4.40658	4.50454	4.53057	4.39951		4.69086	4.83282	4.42448	4.33444	4.09461	4.25362	4.36353	0.833263	1.56622	1.29298	1.02583	0.810289	0.741741	1.30247	1.03974	0.831856	0.766383	0.835919		0.133281	0.07689	0.829486	0.531389	0.17769	0.162284	1.35741	2.28302	2.24805	2.08002	2.00406	1.94807	1.94005	2.41601	2.49405	2.53901	2.53399	2.19802
4.4401	4.45408	4.43109	4.38108	4.33109	4.31108	4.45608	4.45808	4.55505	4.58207	4.4611	4.65507	4.72501	4.848	4.48809	4.40813	4.1531	4.3101	4.41909	0.838541	1.56992	1.2968	1.0416	0.809994	0.744326	1.29744	1.03934	0.830459	0.76179	0.83807	0.446336	0.118367	0.0602866	0.837682	0.534473	0.191819	0.17083	1.36317	2.28001	2.247	2.073	2.002	1.945	1.937	2.406	2.49099	2.537	2.535	2.19101	2.20298
4.50159	4.50248	4.48764	4.43269	4.39073	4.36378	4.50861	4.50843	4.58955	4.62445	4.52263	4.70026	4.72903	4.84801	4.54756	4.48992	4.2176	4.3716	4.47755	0.845756	1.57999	1.30587	1.03968	0.818562	0.748368	1.31066	1.0428	0.830201	0.76207	0.844557	0.456301	0.122832	0.0581128	0.845395	0.530235	0.203688	0.177078	1.36758	2.28392	2.24392	2.07194	1.99892	1.94195	1.93398	2.40597	2.48398	2.53598	2.53493	2.19494	2.19095
4.55247	4.54456	4.54342	4.49237	4.45433	4.43129	4.56145	4.54561	4.6375	4.66359	4.57743	4.72276	4.73197	4.84899	4.59649	4.57016		4.42346	4.5255	0.848056	1.58656	1.30809	1.04442	0.817828	0.754239	1.31671	1.04952	0.839849	0.765524	0.848617	0.464197	0.122127	0.0566157	0.845825	0.522016		0.188164	1.37465	2.27707	2.23707	2.06705	1.99207	1.93804	1.93202	2.40303	2.48202	2.53402	2.52906	2.19005	2.18704
4.60409	4.5971	4.59508	4.56109	4.52713	4.51014	4.61008	4.60206	4.67008	4.70006	4.62808	4.74602	4.74001	4.849	4.64709	4.67309			4.57607	0.86227	1.60012	1.32542	1.06036	0.830698	0.762906	1.33242	1.07061	0.844756	0.770585	0.862086	0.469987	0.12214	0.0547377	0.860303	0.49546			1.39174	2.27399	2.23	2.069	1.992	1.935	1.926	2.401	2.475	2.527	2.52299	2.184	2.18302
4.65547	4.65455	4.64155	4.61664	4.60585	4.59298	4.65645	4.64047	4.71829	4.73734	4.67651	4.75637	4.743	4.849	4.69851	4.72671			4.61755	0.874252	1.61394	1.34062	1.06742	0.841174	0.772235	1.34555	1.07102	0.854124	0.773809	0.871747	0.473926	0.122262	0.0533776	0.874172	0.507455			1.40502	2.26703	2.23201	2.07101	1.99106	1.93405	1.92499	2.40309	2.476	2.52493	2.51797	2.18199	2.19427
4.69665	4.70259	4.68959	4.67252	4.67937	4.67827	4.69567	4.68165	4.74378	4.76675	4.72062	4.78872	4.743	4.849	4.74262	4.78847			4.66559	0.886615	1.62569	1.35228	1.08016	0.850223	0.779617	1.36204	1.08372	0.863183	0.781534	0.883688	0.477073	0.122419	0.0522992	0.886525	0.507916			1.41943	2.26997	2.23299	2.07199	1.99596	1.93797	1.92401	2.41093	2.476	2.51905	2.51503	2.18101	2.2178
4.74807	4.74907	4.74207	4.73709	4.76512	4.77613	4.73907	4.73304	4.77905	4.80205	4.76908	4.80501	4.75	4.849	4.79305	4.86111	4.64615	4.69615	4.71507	0.895478	1.6341	1.36385	1.0903	0.861783	0.788428	1.37673	1.09154	0.869285	0.797095	0.891171	0.460809	0.125442	0.0513398	0.896395	0.497409	0.118517	0.0336994	1.42932	2.26399	2.235	2.07201	1.99999	1.944	1.923	2.414	2.473	2.518	2.514	2.17899	2.21595
4.79549	4.80156	4.79362	4.80271	4.84689	4.86801	4.78757	4.7616	4.81446	4.8364	4.82251	4.81217	4.75301	4.849	4.83057	4.93982	4.7536	4.79888	4.76347	0.901093	1.63969	1.36816	1.09664	0.871047	0.801085	1.38472	1.09419	0.872808	0.8003	0.898473	0.453708	0.126504	0.051188	0.899725	0.503573	0.129972	0.0471938	1.43604	2.25899	2.23506	2.07699	1.996	1.9451	1.9241	2.41197	2.47401	2.52096	2.51302	2.17099	2.1819
4.83853	4.85046	4.84741	4.86432	4.92415	4.95603	4.83745	4.81343	4.85456	4.87161	4.86652	4.82684	4.75399	4.849	4.88045	5.01122	4.89248	4.96221	4.80455	0.896995	1.63831	1.36367	1.10543	0.876916	0.804166	1.38109	1.09283	0.86918	0.807234	0.894424	0.477885	0.126886	0.0510119	0.895833	0.505588	0.128377	0.0510081	1.43675	2.25801	2.23995	2.07601	1.996	1.9539	1.9329	2.40903	2.47499	2.51704	2.51498	2.17001	2.1731
4.89313	4.90106	4.92965	4.96066	5.05072	5.08822	4.89711	4.86463	4.90414	4.91762	4.92613	4.83708	4.75501	4.84151	4.92862	5.09215	5.12187	5.24182	4.85408	0.870056	1.63459	1.34003	1.08986	0.862602	0.797882	1.34748	1.07335	0.854405	0.796121	0.868437	0.476412	0.126736	0.0473893	0.869754	0.474564	0.122159	0.0469562	1.43359	2.23903	2.244	2.0695	1.99849	1.96402	1.94954	2.402	2.472	2.5235	2.517	2.15652	2.17749
4.94453	4.95478	4.99297	5.02609	5.14409	5.17875	4.94215	4.91953	4.9584	4.96796	4.97851	4.86874	4.75903	4.84301	4.98003	5.156	5.27652	5.38565	4.92409	0.854849	1.59332	1.32952	1.08396	0.851835	0.789839	1.33705	1.0547	0.833439	0.779791	0.853636	0.483285	0.128638	0.0486442	0.854092	0.462118	0.128631	0.0745912	1.38883	2.25055	2.23656	2.07105	1.9961	1.97372	1.96727	2.40303	2.47156	2.52256	2.51957	2.16556	2.17599
4.98171	5.00908	5.02623	5.06717	5.18615	5.23157	4.98715	4.9567	4.99095	5.01383	5.01421	4.88586	4.76148	4.8435	5.01671	5.19121	5.38217	5.50011	4.96517	0.850324	1.5831	1.32187	1.08277	0.859626	0.791376	1.32545	1.04379	0.797804	0.724398	0.849277	0.475818	0.128883	0.0482382	0.850095	0.449695	0.134265	0.0928062	1.38134	2.25397	2.24096	2.07447	2.00295	1.98889	1.98586	2.40499	2.47597	2.52597	2.51899	2.16947	2.1755
5.0421	5.06758	5.09657	5.13907	5.25657	5.30912	5.04713	5.02511	5.0456	5.06816	5.07758	4.94604	4.78152	4.8445	5.07711	5.27059	5.47482	5.59637	5.03007	0.837831	1.57208	1.30417	1.06834	0.86253	0.786568	1.31134	1.03248	0.810964	0.718257	0.836992	0.471748	0.12649	0.0483632	0.837136	0.433344	0.11827	0.0922117	1.36996	2.25704	2.24852	2.07901	2.00951	2.00106	2.00455	2.40951	2.47254	2.52705	2.52206	2.17552	2.17453
5.08101	5.09994	5.13046	5.17701	5.29858	5.35785	5.09389	5.0654	5.07943	5.09793	5.11203	4.96994	4.78731	4.84768	5.11895	5.31002	5.47152	5.59731	5.06351	0.834119	1.56798	1.3006	1.06472	0.859789	0.7857	1.30304	1.02559	0.804802	0.701429	0.83298	0.454288	0.126691	0.0471569	0.8342	0.433364	0.127669	0.0888743	1.36684	2.26597	2.25358	2.08366	2.01262	2.01415	2.02061	2.41005	2.48106	2.53688	2.53297	2.1815	2.1809
5.15151	5.16749	5.19802	5.24897	5.37544	5.41855	5.15801	5.12855	5.14454	5.15574	5.18449	5.03554	4.80837	4.85992	5.18553	5.38248	5.50483	5.6169	5.1345	0.830846	1.56453	1.29658	1.06356	0.856292	0.781583	1.30039	1.02071	0.797829	0.692042	0.830318	0.452167	0.124152	0.0437477	0.830454	0.436147	0.119296	0.0736237	1.36165	2.26304	2.25945	2.09443	2.02095	2.02492	2.02844	2.4125	2.48546	2.53051	2.53101	2.18053	2.17355
5.1991	5.22714	5.2551	5.29416	5.4162	5.45868	5.21564	5.18514	5.20915	5.20515	5.24918	5.10628	4.85719	4.88286	5.2341	5.42565	5.50657	5.61602	5.19118	0.819778	1.56569	1.29424	1.05291	0.846499	0.783741	1.30173	1.02113	0.778853	0.691718	0.832695	0.459548	0.129299	0.0497734	0.819386	0.446019	0.125807	0.0716128	1.36332	2.26001	2.2665	2.10354	2.03102	2.03098	2.03849	2.42049	2.48952	2.54097	2.52801	2.1801	2.16697
5.29319	5.28823	5.30378	5.36043	5.49314	5.52963	5.27625	5.2442	5.259	5.25589	5.32466	5.21663	4.9313	5.00698	5.32422	5.48785	5.53459	5.62344	5.26516	0.844327	1.569	1.31507	1.04798	0.852821	0.782631	1.29533	1.02698	0.780068	0.700758	0.851776	0.462969	0.149278	0.08928	0.835672	0.47148	0.125007	0.0516464	1.36504	2.29662	2.26863	2.11792	2.03901	2.02612	2.03556	2.42011	2.49808	2.53128	2.53198	2.21309	2.15547
5.34462	5.34063	5.3601	5.39276	5.50639	5.54239	5.33111	5.29514	5.32161	5.31166	5.37364	5.30088	4.99254	5.12607	5.37761	5.51578	5.54194	5.61903	5.31365	0.845441	1.5799	1.3086	1.0598	0.851184	0.787332	1.31578	1.03395	0.785596	0.701257	0.845662	0.459577	0.163655	0.127013	0.84388	0.468811	0.126133	0.0515317	1.37816	2.27363	2.27843	2.11402	2.04049	2.03444	2.03947	2.42745	2.50396	2.54889	2.53101	2.18864	2.15154
5.38523	5.39223	5.3962	5.42222	5.53068	5.56465	5.37925	5.34675	5.37621	5.3754	5.41272	5.37045	5.06205	5.13946	5.42073	5.52807	5.547	5.65345	5.36419	0.85394	1.59057	1.33394	1.05523	0.845961	0.789765	1.31627	1.05255	0.82617	0.730439	0.85907	0.448781	0.152768	0.0949726	0.848278	0.463024	0.122819	0.0737113	1.38543	2.28002	2.27901	2.12993	2.0435	2.03499	2.04146	2.42953	2.5085	2.53907	2.53804	2.19403	2.15303
5.4423	5.4412	5.44634	5.46774	5.57046	5.59592	5.43091	5.40628	5.43029	5.43608	5.46684	5.46923	5.17644	5.31438	5.47885	5.54743	5.54754	5.61698	5.41424	0.857561	1.60739	1.32983	1.07216	0.851651	0.789151	1.33462	1.05589	0.831867	0.739631	0.857207	0.470479	0.161152	0.124001	0.856191	0.464115	0.125359	0.0532518	1.3964	2.28702	2.2825	2.11945	2.04238	2.03037	2.03431	2.44215	2.51151	2.5565	2.54412	2.20249	2.15856
5.50108	5.49409	5.50708	5.52162	5.60328	5.6258	5.50189	5.46358	5.50574	5.50573	5.52808	5.55984	5.28079	5.30217	5.54203	5.5783	5.55146	5.616	5.46861	0.856931	1.61534	1.33277	1.08271	0.848171	0.795227	1.32334	1.06348	0.843979	0.764752	0.856681	0.468902	0.152595	0.0710516	0.855595	0.459458	0.121855	0.0492482	1.40295	2.288	2.28201	2.11601	2.03406	2.02105	2.0206	2.4128	2.51298	2.55202	2.55197	2.20103	2.16346
5.52923			5.5302	5.59619	5.6052					5.56223	5.66239	5.45856	5.5574	5.56125	5.5921	5.54608	5.64303		0.907413			1.10481	0.851281	0.786391					0.92045	0.508415	0.148084	0.0555557	0.894998	0.490279	0.105029	0.0460001		2.31118			2.07589	2.01791	2.02485					2.23918	2.21889
	5.6146	5.60813	5.58403		5.65851	5.60762	5.58845	5.64762	5.65368			5.60697	5.66609	5.62629	5.61946	5.56827	5.65259	5.59033		1.60619	1.3912	1.14262		0.799158	1.33601	1.05714	0.829105	0.760681			0.139101	0.0632772	0.883931	0.435962	0.120229	0.0643947	1.39933		2.26797	2.1479	2.04624		1.9857	2.42697	2.50214	2.55432	2.55217
	5.65172	5.61594				5.64571	5.61579	5.68571	5.69568			5.72808	5.85556		5.64779	5.58487	5.68873	5.61084		1.60292	1.39512				1.34696	1.08942	0.863767	0.774227			0.162512	0.123275		0.495618	0.10972	0.0634571	1.4016		2.26601	2.14204				2.42501	2.51093	2.57385	2.56292
5.71202	5.71835	5.71914	5.71696	5.74779	5.7587	5.70229	5.70531	5.78037	5.80932	5.743	5.90206	5.87991	5.99202	5.74806	5.65636		5.72053	5.68924	0.884032	1.60033	1.33765	1.07321	0.847964	0.786134	1.34765	1.07442	0.825608	0.766158	0.882726	0.500003	0.135915	0.0562035	0.88375	0.500138		0.0510287	1.3897	2.28899	2.26499	2.10502	2.02301	1.96602	1.95504	2.43099	2.49903	2.55597	2.54602	2.21	2.17705
5.71619	5.77476	5.74206	5.71223	5.71512	5.71217	5.74879	5.75504	5.8399	5.86213	5.7442	5.91328	6.02645	6.15563	5.75909	5.7149		5.80592	5.72903	0.882597	1.58849	1.33221	1.06832	0.827689	0.764303	1.33113	1.07214	0.824008	0.765864	0.881777	0.4938	0.129257	0.0655556	0.881969	0.539631		0.101946	1.38429	2.28818	2.26396	2.10791	2.02485	1.96978	1.96077	2.43	2.50396	2.551	2.54994	2.21018	2.18513
5.79573	5.82583	5.81276	5.79472	5.78975	5.79073	5.80182	5.82476	5.8998	5.93774	5.82473	5.99871	6.12367	6.26463	5.83175	5.7748		5.86779	5.79777	0.869006	1.57791	1.31722	1.03633	0.814923	0.759177	1.32759	1.06427	0.847261	0.7628	0.864817	0.477057	0.168507	0.120803	0.871874	0.537009		0.109734	1.3682	2.29996	2.26101	2.10202	2.01503	1.95505	1.94505	2.43	2.50101	2.551	2.54601	2.22196	2.19397
5.85018	5.87918	5.86516	5.82815	5.82106	5.82105	5.85918	5.88317	5.97418	6.00421	5.88217	6.06024	6.23017	6.37417	5.88619	5.81022		5.90423	5.84917	0.850208	1.56262	1.30287	1.03366	0.808606	0.74949	1.31256	1.04612	0.831529	0.747455	0.853253	0.460149	0.171975	0.126863	0.846224	0.521569		0.100347	1.3555	2.29201	2.26098	2.09898	2.01801	1.952	1.94099	2.42799	2.50298	2.54299	2.53599	2.21301	2.20598
5.90816	5.93781	5.91601	5.87639	5.84035	5.83927	5.91583	5.93793	6.03093	6.06989	5.93732	6.1371	6.28352	6.42954	5.94709	5.8789		5.97315	5.9019	0.849684	1.55695	1.2985	1.03445	0.80435	0.749455	1.29944	1.03711	0.824997	0.745843	0.853855	0.462821	0.163767	0.12091	0.844553	0.521597		0.103699	1.35068	2.29432	2.25495	2.09197	2.02005	1.95315	1.93912	2.42398	2.49588	2.54091	2.53192	2.21621	2.20106
5.98243	5.9896	5.98051	5.96532	5.92634	5.92038	5.9686	5.99754	6.09054	6.12657	6.02136	6.20746	6.31675	6.46374	6.01647	5.93656		5.8549	5.95956	0.849928	1.54887	1.28592	1.06704	0.807536	0.751683	1.29931	1.03724	0.824831	0.740292	0.84203	0.451407	0.134196	0.0896687	0.856846	0.539305		0.167473	1.34577	2.31484	2.25202	2.09001	2.02298	1.96293	1.94694	2.42301	2.48806	2.53504	2.52704	2.2299	2.20497
6.0314	6.04738	6.03435	5.98824		5.93221	6.02937	6.0524	6.1473	6.18131	6.06044	6.25828	6.34315	6.48703	6.06841	6.02136		5.90232	6.01936	0.845657	1.55587	1.29418	1.02634		0.751933	1.29754	1.03328	0.821657	0.739739	0.843004	0.447133	0.118355	0.0700093	0.84737	0.523321		0.1704	1.34733	2.2881	2.24299	2.07899	2.00418		1.93626	2.41299	2.48093	2.52295	2.51897	2.20611	2.20593
6.09301	6.10498	6.08814	6.02643		5.96548	6.08608	6.11287	6.19385	6.22869	6.12698	6.30074	6.365	6.49195	6.13095	6.07704		5.95106	6.0749	0.851303	1.55843	1.29742	1.08765		0.78797	1.30235	1.0362	0.822725	0.741097	0.848177	0.443207	0.107199	0.0593325	0.853379	0.530252		0.168286	1.35004	2.3026	2.24089	2.07784	2.0305		1.97549	2.41187	2.47094	2.515	2.51387	2.22253	2.19481
6.15474	6.16474	6.1577	6.11363		6.05561	6.15172	6.16577	6.24578	6.27082	6.18674	6.34581	6.365	6.48901	6.18875	6.14073		6.01572	6.12977	0.852126	1.56883	1.30163	1.0418		0.762937	1.30196	1.03318	0.819344	0.74338	0.851058	0.452779	0.110824	0.0564324	0.852095	0.487662		0.128371	1.36255	2.2781	2.23403	2.06804	2.00013		1.94413	2.40403	2.46702	2.515	2.50603	2.19412	2.18305
6.20118	6.22015	6.21416	6.17423	6.15932	6.14532	6.20918	6.22014	6.2981	6.31413	6.23418	6.37101	6.37101	6.489	6.23818	6.2432			6.18815	0.859214	1.57918	1.30957	1.03879	0.81762	0.75986	1.30971	1.04054	0.825827	0.74928	0.859875	0.482733	0.130627	0.0555968	0.857243	0.494047			1.37367	2.26897	2.23001	2.067	1.99003	1.94506	1.93504	2.40597	2.459	2.50399	2.49898	2.18598	2.17401
6.25869	6.26763	6.26471	6.24468	6.2574	6.24538	6.26371	6.2628	6.32965	6.35455	6.28966	6.37532	6.37398	6.48891	6.29471	6.30615			6.23565	0.873026	1.58962	1.3259	1.08588	0.860344	0.781276	1.3238	1.06131	0.840378	0.755652	0.873726	0.483573	0.132843	0.0546532	0.870714	0.481228			1.38461	2.25992	2.23194	2.06803	1.99892	1.96469	1.94786	2.39805	2.45895	2.501	2.49205	2.18088	2.17645
6.30274	6.30777	6.30974	6.28775	6.28285	6.26986	6.30874	6.3137	6.37076	6.38979	6.33175	6.39588	6.37301	6.48303	6.33974	6.37957			6.27676	0.882336	1.59757	1.33777	1.06649	0.833218	0.77781	1.33773	1.0742	0.853603	0.770384	0.881117	0.484375	0.133665	0.0567677	0.881785	0.498261			1.40078	2.25503	2.22802	2.06999	1.99403	1.94511	1.93905	2.40098	2.45602	2.501	2.49498	2.17305	2.20483
6.3553	6.36635	6.36825	6.35941	6.38653	6.38059	6.35226	6.33936	6.41223	6.42826	6.38831	6.41504	6.37701	6.47797	6.3893	6.45053	6.20775	6.23984	6.32826	0.88732	1.61071	1.33903	1.07118	0.838006	0.771031	1.35593	1.07185	0.853002	0.779347	0.884429	0.473172	0.128797	0.0568401	0.888129	0.477761	0.100462	0.0180585	1.40859	2.25192	2.23399	2.07196	1.99497	1.93804	1.92997	2.404	2.45801	2.49801	2.49198	2.17192	2.19894
6.4036	6.42268	6.40891	6.42583	6.47114	6.47524	6.39482	6.39648	6.44865	6.46966	6.43766	6.42214	6.37806	6.473	6.4376	6.53613	6.32885	6.37516	6.36979	0.896762	1.61687	1.35188	1.09424	0.851753	0.785539	1.36328	1.09062	0.867642	0.782042	0.89542	0.459258	0.117289	0.0568475	0.895825	0.501708	0.115186	0.0371432	1.41516	2.23902	2.23205	2.06512	1.99005	1.945	1.92608	2.404	2.46	2.5	2.48905	2.15905	2.18889
6.44184	6.46582	6.46676	6.47878	6.5437	6.55368	6.44679	6.42688	6.48983	6.51183	6.47983	6.43096	6.38198	6.473	6.47584	6.60771	6.44652	6.51244	6.4198	0.896272	1.61791	1.35519	1.09621	0.860833	0.793707	1.36206	1.08841	0.867122	0.781512	0.89544	0.459131	0.119142	0.0566906	0.894874	0.499688	0.127022	0.0551269	1.41902	2.24	2.23499	2.07297	1.99299	1.945	1.93098	2.404	2.46	2.5	2.49199	2.16199	2.18203
6.49316	6.51717	6.5052	6.54019	6.61031	6.64529	6.48018	6.48614	6.53911	6.55114	6.52717	6.44408	6.38603	6.473	6.52315	6.6702	6.58943	6.6685	6.46617	0.892106	1.61463	1.35804	1.10101	0.865021	0.795314	1.36245	1.08671	0.864214	0.78061	0.890233	0.464473	0.128658	0.0581997	0.891802	0.494543	0.131598	0.0647154	1.41921	2.24399	2.23901	2.071	1.99399	1.96198	1.93901	2.40699	2.45801	2.50101	2.49402	2.16399	2.18099
6.54279	6.57164	6.56979	6.60006	6.70819	6.7383	6.53879	6.5308	6.57588	6.59566	6.5798	6.46847	6.39408	6.47302	6.56984	6.73493	6.72643	6.82675	6.51987	0.881325	1.60549	1.34531	1.10614	0.868661	0.796476	1.35122	1.0731	0.849402	0.7619	0.878472	0.471658	0.140591	0.058129	0.882638	0.491697	0.149178	0.0539515	1.40888	2.24114	2.24206	2.07095	1.99097	1.95623	1.94224	2.40497	2.46206	2.50311	2.50011	2.16019	2.17706
6.59068	6.61074	6.61768	6.66457	6.78051	6.81747	6.58668	6.57967	6.62964	6.63573	6.62867	6.49681	6.39897	6.47399	6.62066	6.79162	6.87401	6.99388	6.57265	0.86647	1.59431	1.33332	1.09927	0.875405	0.799271	1.3412	1.05568	0.833099	0.763102	0.865199	0.473965	0.141852	0.0598882	0.866111	0.444119	0.107728	0.0576849	1.39675	2.24994	2.24597	2.06802	1.98901	1.96991	1.9569	2.40301	2.46597	2.50995	2.50695	2.17192	2.18097
6.64332	6.67035	6.67935	6.72739	6.85935	6.89049	6.62739	6.62636	6.66628	6.68129	6.68031	6.5351	6.41098	6.47703	6.67036	6.85437	7.01157	7.12655	6.62235	0.849225	1.58237	1.32024	1.09075	0.87237	0.800372	1.32625	1.0401	0.816886	0.741825	0.844314	0.473349	0.141592	0.0603863	0.852928	0.429999	0.117691	0.0761739	1.38301	2.25703	2.25103	2.06702	1.98903	1.97609	1.97609	2.40699	2.46798	2.509	2.50404	2.18003	2.17909
6.69199	6.72384	6.7328	6.78578	6.91301	6.96499	6.68583	6.6808	6.70877	6.7257	6.72798	6.55068	6.40843	6.48121	6.72502	6.91083	7.09656	7.20952	6.67584	0.830466	1.57219	1.3042	1.08202	0.872263	0.799107	1.31284	1.03282	0.808594	0.727408	0.825493	0.425575	0.127286	0.0524068	0.834721	0.421042	0.122229	0.0915473	1.37017	2.26209	2.25507	2.07006	1.99406	1.99007	1.99019	2.40603	2.4651	2.50916	2.51009	2.18499	2.19197
6.75778	6.77982	6.78583	6.83783	6.97978	7.03078	6.74082	6.73383	6.75983	6.77185	6.79279	6.59585	6.43691	6.49495	6.79278	6.96582	7.13388	7.24389	6.73182	0.82757	1.56593	1.29865	1.07302	0.867147	0.794944	1.30705	1.01443	0.790918	0.708682	0.821015	0.433893	0.14558	0.054852	0.833454	0.42713	0.119499	0.0820711	1.36248	2.26798	2.25998	2.07399	1.99799	1.99498	2.00296	2.40799	2.47198	2.51996	2.51598	2.184	2.19001
6.81811	6.83314	6.84215	6.89312	7.02917	7.08913	6.80415	6.79216	6.80916	6.81814	6.8521	6.65017	6.46904	6.50506	6.85212	7.03115	7.16202	7.27602	6.79215	0.820695	1.55777	1.28772	1.06166	0.866239	0.791259	1.30243	1.00972	0.785125	0.699733	0.815091	0.42992	0.160269	0.0603584	0.825809	0.404886	0.0817439	0.0666774	1.35414	2.26898	2.263	2.07603	2.00702	2.00699	2.01101	2.40804	2.48001	2.52101	2.51801	2.18498	2.18296
6.85803	6.88395	6.89784	6.93787	7.09044	7.13564	6.86101	6.84993	6.86695	6.86892	6.89003	6.71237	6.48389	6.52842	6.89498	7.08478	7.17109	7.28305	6.84895	0.819149	1.56062	1.29376	1.06268	0.858636	0.787208	1.29718	1.01438	0.790472	0.704297	0.815715	0.411874	0.141338	0.0595431	0.821854	0.425334	0.0906194	0.0512425	1.35785	2.26198	2.26412	2.08609	2.01403	2.00402	2.01394	2.42109	2.48206	2.52606	2.52197	2.17898	2.16886
6.92257	6.9436	6.95065	6.99264	7.11782	7.17573	6.92458	6.90861	6.9266	6.92662	6.95457	6.79843	6.53963	6.55482	6.95659	7.13368	7.17696	7.28598	6.9086	0.827246	1.57122	1.29957	1.06524	0.856484	0.783912	1.29291	1.01022	0.786218	0.704747	0.823538	0.408373	0.123608	0.0452944	0.830254	0.444414	0.105025	0.0507731	1.36497	2.26101	2.27195	2.09196	2.01599	2.00499	2.01003	2.42696	2.48597	2.52997	2.52001	2.17801	2.16006
6.98739	6.99434	7.00333	7.04031	7.15423	7.20216	6.98231	6.96832	6.98037	6.98035	7.01841	6.92058	6.61058	6.61539	7.02138	7.16509	7.18005	7.286	6.96233	0.84309	1.58464	1.30827	1.07089	0.853584	0.785383	1.31175	1.03654	0.813567	0.725373	0.840859	0.456366	0.150544	0.0746757	0.844118	0.457218	0.116525	0.0506893	1.37665	2.26408	2.276	2.09201	2.02099	2.00694	2.00494	2.42904	2.48401	2.53299	2.52302	2.18205	2.14699
7.0469	7.0469	7.05373	7.08859	7.18934	7.22731	7.02997	7.01788	7.03697	7.035	7.08083	7.01065	6.69956	6.82576	7.0799	7.17817	7.18805	7.28607	7.01288	0.856969	1.59426	1.31934	1.07718	0.852652	0.788912	1.32748	1.0478	0.824108	0.74132	0.854653	0.44844	0.136419	0.100908	0.857649	0.455323	0.114211	0.0505686	1.3889	2.276	2.276	2.09293	2.01898	1.99795	1.99583	2.4349	2.485	2.53192	2.52602	2.18902	2.14498
7.09879	7.09879	7.09583	7.12286	7.20892	7.24493	7.08577	7.06879	7.09277	7.09276	7.1288	7.10561	6.78963	6.81206	7.13179	7.18796	7.19099	7.28998	7.06379	0.86904	1.60846	1.33722	1.08575	0.85274	0.787874	1.33734	1.07016	0.84589	0.759784	0.869817	0.463418	0.157124	0.0777559	0.866215	0.451466	0.110804	0.0499127	1.40169	2.276	2.276	2.08902	2.018	1.99501	1.98604	2.42902	2.485	2.52702	2.527	2.19	2.144
7.14017	7.15116	7.14014	7.16313	7.22509	7.25405	7.13516	7.12318	7.1532	7.15723	7.16617	7.19624	6.91544	6.9475	7.18016	7.2061	7.191	7.28999	7.10417	0.884235	1.61955	1.35042	1.09354	0.854883	0.785982	1.35304	1.07893	0.854444	0.765986	0.886276	0.476917	0.14954	0.0709573	0.879344	0.450737	0.111897	0.0495592	1.41683	2.27599	2.276	2.084	2.01499	1.98998	1.98297	2.43	2.488	2.528	2.53001	2.188	2.14204
7.18875	7.19681	7.18276	7.20155	7.25134	7.2693	7.18081	7.17582	7.213	7.22509	7.21564	7.26727			7.22776	7.23428	7.19104	7.28566	7.15372	0.897479	1.63271	1.36321	1.09799	0.855882	0.7925	1.36465	1.08862	0.864553	0.782259	0.899755	0.485063			0.89203	0.461273	0.119637	0.0492447	1.42718	2.27406	2.27494	2.08396	2.01197	1.98378	1.97379	2.42904	2.48799	2.52903	2.532	2.18904	2.15404
7.23771	7.24969	7.2327	7.23778	7.27387	7.28888	7.23369	7.22968	7.27861	7.29657	7.25775	7.3505			7.2777	7.25289	7.19398	7.26313	7.20072	0.903345	1.63713	1.36764	1.10101	0.864519	0.799081	1.37514	1.09953	0.877254	0.790044	0.904701	0.498381			0.898601	0.450285	0.120107	0.0442995	1.43249	2.27798	2.27102	2.08102	2.01001	1.96909	1.96008	2.43198	2.48701	2.53099	2.532	2.19198	2.15698
7.28231	7.29128	7.2753	7.27222	7.29913	7.30214	7.28832	7.28329	7.34936	7.36639	7.30329	7.43144	7.31497	7.35944	7.3293	7.26443		7.33053	7.2463	0.906441	1.636	1.36663	1.09984	0.862016	0.798554	1.37885	1.09905	0.876401	0.796081	0.906319	0.503835	0.128487	0.0465796	0.903203	0.445728		0.045289	1.43341	2.274	2.27095	2.08098	2.00599	1.95996	1.94793	2.42797	2.48701	2.53198	2.53297	2.19096	2.14702
7.33475	7.3379	7.32655	7.30964	7.32144	7.32636	7.34284	7.3329	7.41103	7.43201	7.35173	7.50604	7.47831	7.60095	7.37978	7.33667		7.42006	7.29776	0.901414	1.62953	1.36115	1.09548	0.857849	0.797473	1.37191	1.09953	0.876474	0.797766	0.899307	0.51372	0.124432	0.0923709	0.900111	0.564917		0.161827	1.42827	2.27406	2.26202	2.07805	2.00394	1.95284	1.93594	2.42288	2.48802	2.52798	2.52798	2.18509	2.15005
7.38183	7.3948	7.36088	7.34986	7.3489	7.34892	7.39581	7.3898	7.47577	7.49577	7.39784	7.57177	7.62349	7.72357	7.42883	7.37885		7.48676	7.34583	0.888476	1.62182	1.35014	1.0933	0.850895	0.789508	1.36131	1.08818	0.87359	0.793764	0.888419	0.452088	0.11325	0.0483858	0.885691	0.552793		0.182377	1.41898	2.27799	2.263	2.08099	2.00001	1.94303	1.93201	2.41503	2.489	2.527	2.527	2.19098	2.15299
7.43621	7.44623	7.41321	7.37818	7.36916	7.36413	7.43926	7.44925	7.53627	7.56526	7.44822	7.63516	7.74434	7.85942	7.48322		7.2451	7.38912	7.40321	0.876289	1.60803	1.335	1.0798	0.839263	0.772071	1.35502	1.0788	0.864248	0.783277	0.878842	0.448792	0.120747	0.0920394	0.871078		0.140946	0.138743	1.40552	2.263	2.25998	2.08097	1.99998	1.94499	1.92899	2.41797	2.49	2.53098	2.525	2.177	2.163
7.46816	7.50416	7.45706	7.41695	7.39787	7.38545	7.49468	7.5002	7.58526	7.61131	7.49109	7.65808	7.78741	7.9305	7.51316	7.65244	7.50856	7.66354	7.45616	0.866688	1.58272	1.3202	1.06204	0.831421	0.76521	1.33169	1.07317	0.84891	0.778774	0.868476	0.491492	0.167777	0.110829	0.863282	0.435845	0.150232	0.127425	1.37862	2.26343	2.25492	2.07601	1.99945	1.9465	1.92951	2.41688	2.49346	2.53501	2.5285	2.17841	2.16352
7.52008	7.55459	7.50015	7.45023	7.42578	7.41972	7.54757	7.55456	7.64699	7.67547	7.53713	7.70165	7.86287	8.01232	7.56607	7.70353	7.56203	7.71456	7.50659	0.851018	1.56939	1.31314	1.04437	0.814694	0.755078	1.317	1.05663	0.834631	0.766365	0.854138	0.49934	0.179764	0.138	0.846904	0.450288	0.169003	0.145911	1.36496	2.26101	2.24855	2.0765	1.99553	1.94848	1.93049	2.40659	2.49151	2.53599	2.5285	2.17403	2.16697
7.57875	7.60967	7.55173	7.4972	7.46568	7.45116	7.60324	7.61971	7.70369	7.72921	7.59925	7.78169	7.91108	8.04362	7.62374	7.74308	7.96206	7.79365	7.56422	0.85017	1.5634	1.30618	1.03568	0.805555	0.744537	1.31116	1.04394	0.825276	0.758353	0.852856	0.474341	0.162311	0.129749	0.84622	0.487971	0.171023	0.132953	1.35766	2.25102	2.24497	2.06847	1.99349	1.93749	1.92549	2.40295	2.48798	2.53199	2.525	2.16501	2.16997
7.64276	7.65869	7.61725	7.55117	7.51073	7.49963	7.66723	7.67571	7.75963	7.78707	7.66027	7.84074	7.94829	8.08492	7.68677	7.82947	8.03449	7.83449	7.62022	0.840609	1.55965	1.29635	1.0299	0.803907	0.740971	1.29642	1.03583	0.81872	0.747292	0.842705	0.486929	0.148165	0.105793	0.837478	0.4203	0.0954697	0.1043	1.35361	2.25252	2.23891	2.06397	1.99187	1.9339	1.921	2.39086	2.48241	2.52594	2.52244	2.16454	2.16695
7.70456	7.7146	7.67757	7.60512	7.57105	7.54916	7.72461	7.73407	7.80818	7.83416	7.72157	7.90303	7.96987	8.08395	7.74905	7.88541	7.97266	7.82172	7.68006	0.842739	1.56196	1.29457	1.03287	0.80522	0.740597	1.29378	1.03307	0.812931	0.746773	0.844168	0.469498	0.145894	0.0828599	0.84021	0.431086	0.137455	0.104565	1.35292	2.25547	2.23106	2.06054	1.9801	1.92458	1.921	2.38106	2.47554	2.52104	2.51754	2.16944	2.16499
7.76067	7.75916	7.73368	7.66418	7.6162	7.6042	7.78116	7.77766	7.85217	7.87813	7.78216	7.94114	7.98502	8.085	7.80617	7.70411	7.93806	7.83415	7.73016	0.843102	1.56723	1.29817	1.03396	0.811276	0.747996	1.29723	1.03502	0.810723	0.747725	0.844603	0.473998	0.147332	0.0790871	0.840394	0.504805	0.203763	0.156117	1.36282	2.24949	2.22749	2.05449	1.97649	1.92249	1.91748	2.375	2.46847	2.51148	2.51047	2.1615	2.16196
7.81915	7.81269	7.79222	7.72421	7.68384	7.66782	7.8341	7.83058	7.91198	7.92454	7.83811	7.98612	7.9901	8.08353	7.86364	7.77589	7.97823	7.88215	7.78214	0.852133	1.57779	1.30721	1.04173	0.8191	0.751683	1.30645	1.04192	0.81999	0.753214	0.852181	0.490705	0.145159	0.0724555	0.850567	0.481771	0.159466	0.156688	1.37233	2.24551	2.22498	2.05001	1.97193	1.92037	1.91292	2.37598	2.45849	2.50688	2.50136	2.15951	2.15104
7.86912	7.86658	7.84856	7.77858	7.74949	7.73052	7.88163	7.87615	7.94822	7.96668	7.88563	7.99543	7.99794	8.11676	7.91312	7.86725	7.83188	7.95348	7.83211	0.858362	1.58781	1.31301	1.0439	0.819128	0.756256	1.32292	1.052	0.823903	0.76225	0.856602	0.49755	0.146356	0.0907776	0.858388	0.503364	0.172756	0.108586	1.38499	2.24699	2.22302	2.05099	1.96654	1.90958	1.90655	2.37451	2.45751	2.49658	2.49058	2.16	2.15348
7.91971	7.90826	7.90022	7.84076	7.82285	7.80785	7.9091	7.91869	7.98819	8.00367	7.93521	8.01759	8.00351	8.08051	7.96771	7.95115	7.72928		7.88372	0.86455	1.60656	1.32878	1.05806	0.83161	0.771125	1.33399	1.05868	0.832899	0.772319	0.860838	0.503646	0.151349	0.0729987	0.866647	0.500709	0.180146		1.3957	2.23997	2.22101	2.04551	1.96248	1.90397	1.89947	2.38798	2.45251	2.49049	2.4835	2.15298	2.17154
7.94551	7.96646	7.93454	7.88562	7.87276	7.85877	7.96543	7.95643	8.01734	8.0294	7.97252	8.03211	8.006	8.111	7.98648	8.03274			7.93048	0.880559	1.59417	1.33063	1.06462	0.832392	0.760754	1.34245	1.08139	0.851135	0.777207	0.877643	0.470908	0.144325	0.060026	0.881974	0.50543			1.38993	2.23891	2.215	2.04201	1.96394	1.91087	1.90089	2.378	2.45197	2.49001	2.48596	2.15694	2.18104
7.99745	8.01351	7.99041	7.94933	7.95118	7.93817	8.00954	8.00054	8.05263	8.07057	8.02544	8.04289	8.006	8.111	8.03548	8.10821			7.97948	0.890753	1.60374	1.34686	1.07027	0.838803	0.783798	1.35282	1.09128	0.858869	0.786106	0.888179	0.463468	0.143815	0.0585851	0.891648	0.512614			1.40104	2.23009	2.215	2.04299	1.95806	1.89714	1.89011	2.378	2.44903	2.49099	2.48204	2.15106	2.18496
8.03808	8.07008	8.05509	8.02114	8.03317	8.03617	8.0511	8.05205	8.1011	8.11208	8.06809	8.05502	8.01001	8.10801	8.07908	8.15813	7.95924	8.02826	8.0231	0.899787	1.60731	1.36411	1.09054	0.850793	0.792067	1.36398	1.09312	0.860199	0.7937	0.898915	0.459612	0.142835	0.0593129	0.898888	0.482275	0.114091	0.0354793	1.40824	2.22199	2.21201	2.04901	1.962	1.897	1.886	2.38899	2.45199	2.49	2.48	2.13799	2.16299
8.08241	8.11441	8.10449	8.09555	8.12272	8.12293	8.1013				8.11345	8.06408	8.01503	8.11102	8.12337	8.22472	8.08715	8.16326	8.07332	0.89798	1.60957	1.35949	1.10047	0.862805	0.795734	1.36351				0.896373	0.460752	0.140319	0.0608046	0.897737	0.47981	0.119964	0.0455699	1.41143	2.21594	2.21705	2.05206	1.96204	1.89706	1.88699	2.38508				2.13493	2.15694
8.12465	8.15665	8.15458	8.15153	8.19639	8.21821	8.13175	8.13057	8.1778	8.18772	8.15962	8.07193	8.01798	8.11298	8.16168	8.29839	8.20502	8.29292	8.10573	0.895897	1.61322	1.36661	1.10223	0.867432	0.798239	1.36221	1.10564	0.873363	0.790314	0.894625	0.463021	0.141282	0.0602546	0.89535	0.491156	0.132744	0.0578875	1.41179	2.21005	2.22196	2.05795	1.96597	1.90295	1.88601	2.39293	2.44899	2.49098	2.48893	2.12806	2.15105
8.1681	8.20709	8.20209	8.20712	8.27615	8.29117	8.18506	8.16209	8.2111	8.23307	8.19511	8.08707	8.02002	8.112	8.20609	8.3651	8.35327	8.4653	8.16609	0.890668	1.60486	1.35999	1.12807	0.874926	0.79969	1.35715	1.09226	0.863772	0.787498	0.889709	0.465052	0.14086	0.0653702	0.889877	0.493137	0.159957	0.0681266	1.40459	2.211	2.22501	2.051	1.97499	1.91101	1.893	2.38702	2.447	2.49601	2.48901	2.13099	2.15398
8.22344	8.25754	8.25359	8.27865	8.36082	8.38987	8.2205	8.21343	8.26733	8.27642	8.25749	8.13018	8.03208	8.11207	8.2574	8.42057	8.51155	8.63941	8.21548	0.877934	1.5957	1.3475	1.10755	0.867177	0.794041	1.3461	1.0795	0.852984	0.768752	0.877583	0.471905	0.146602	0.0654938	0.876759	0.451129	0.129631	0.0720798	1.39398	2.20904	2.23104	2.05006	1.96804	1.91407	1.89511	2.39802	2.4461	2.5	2.49397	2.12706	2.14405
8.26852	8.31341	8.31436	8.3453	8.44511	8.47906	8.27146	8.25753	8.30164	8.31954	8.30747	8.1488	8.03992	8.11893	8.29857	8.47938	8.67131	8.78447	8.26448	0.861909	1.58332	1.33475	1.10743	0.869951	0.787954	1.33321	1.05005	0.821492	0.744268	0.862509	0.468268	0.145749	0.0679441	0.861214	0.457216	0.127661	0.0915841	1.38102	2.21296	2.23496	2.05594	1.97196	1.92093	1.90688	2.39998	2.45689	2.5	2.49103	2.13294	2.14895
8.31909	8.37109	8.36409	8.39211	8.52811	8.55314	8.3331	8.31009	8.35408	8.36608	8.35409	8.18505	8.04403	8.12301	8.35409	8.5421	8.78494	8.91696	8.3251	0.845038	1.57083	1.31777	1.08969	0.863189	0.781379	1.31421	1.04038	0.813115	0.731999	0.844451	0.464216	0.146102	0.0687444	0.844705	0.439674	0.124907	0.0859391	1.36653	2.21501	2.23901	2.05901	1.976	1.91703	1.91702	2.39501	2.45501	2.498	2.49101	2.137	2.153
8.37376	8.4217	8.41879	8.45562	8.59083	8.63382	8.39063	8.3637	8.39955	8.41239	8.40774	8.21699	8.06124	8.1291	8.40776	8.59882	8.75108	8.89213	8.38362	0.832215	1.56573	1.30627	1.07633	0.86264	0.781004	1.30254	1.03084	0.79855	0.719885	0.827882	0.444997	0.141519	0.0598247	0.835898	0.447626	0.163273	0.108204	1.35756	2.22089	2.24207	2.06409	1.97509	1.93708	1.92808	2.39909	2.45995	2.49899	2.495	2.13893	2.15382
8.43847	8.48151	8.48645	8.50857	8.66142	8.70343	8.44456	8.42351	8.44662	8.44573	8.47049	8.30131	8.08183	8.13793	8.47247	8.66843	8.75794	8.90291	8.43657	0.829205	1.55848	1.29655	1.07371	0.868601	0.789907	1.30428	1.02316	0.794305	0.705815	0.82546	0.466108	0.144813	0.0602267	0.832319	0.44645	0.148203	0.0922898	1.35465	2.21108	2.24795	2.07194	1.98294	1.94394	1.93494	2.40694	2.45603	2.49801	2.495	2.13305	2.13813
8.50711	8.5361	8.54309	8.57009	8.71308	8.75309	8.5011	8.4781	8.49109	8.49108	8.53812	8.36815	8.1121	8.14707	8.54111	8.72309	8.81201	8.945	8.4961	0.829036	1.55672	1.29365	1.07378	0.875695	0.793911	1.29948	1.01395	0.786424	0.698583	0.825673	0.460245	0.144994	0.0571658	0.831779	0.438129	0.123233	0.0525466	1.35464	2.21501	2.253	2.073	1.98601	1.95299	1.945	2.41101	2.46101	2.506	2.492	2.13401	2.13598
8.57659	8.60054	8.59559	8.6235	8.76329	8.80733	8.56561	8.54251	8.5466	8.5425	8.61355	8.46206	8.17294	8.19406	8.6076	8.78021	8.81903	8.948	8.56052	0.838898	1.56666	1.30214	1.08048	0.878891	0.794777	1.29976	1.02284	0.79499	0.706799	0.83971	0.451317	0.159643	0.0735581	0.837226	0.437695	0.124924	0.0504621	1.35887	2.22307	2.25501	2.07506	1.9911	1.94908	1.94607	2.41602	2.46605	2.50299	2.48999	2.14004	2.12592
8.63636	8.65541	8.65536	8.67445	8.79268	8.84064	8.62733	8.59444	8.60734	8.59345	8.6694	8.56885	8.26797	8.40275	8.66834	8.80177	8.82197	8.948	8.61343	0.84077	1.56935	1.3032	1.07687	0.872905	0.796462	1.30075	1.0289	0.800065	0.711806	0.840759	0.461134	0.176142	0.137134	0.839871	0.448365	0.128373	0.0496587	1.36351	2.22993	2.25599	2.08094	2.00089	1.95692	1.95293	2.41798	2.47095	2.50201	2.48901	2.14396	2.11808
8.68908	8.70809	8.70908	8.72706	8.81708	8.86705	8.6841	8.65809	8.66111	8.65411	8.72109	8.65215	8.34415	8.47615	8.72308	8.82702	8.83001	8.948	8.67009	0.852251	1.57524	1.31889	1.08245	0.862838	0.794363	1.31241	1.03734	0.808799	0.729847	0.852814	0.446404	0.167415	0.129255	0.850496	0.454649	0.128268	0.0493905	1.37278	2.23899	2.25801	2.08299	1.99901	1.96699	1.959	2.41899	2.47299	2.50401	2.492	2.15001	2.114
8.73649	8.76447	8.75447	8.76137	8.86411	8.89721	8.74245	8.71352	8.72855	8.7176	8.77249	8.74086	8.43304	8.569	8.77253	8.83816	8.83303	8.94599	8.72647	0.858722	1.58899	1.32876	1.08553	0.867562	0.796231	1.32204	1.04762	0.820122	0.746419	0.861512	0.448947	0.164674	0.126221	0.85437	0.454051	0.126821	0.0496951	1.38065	2.23512	2.26103	2.07599	2.00299	1.96301	1.95704	2.41596	2.46998	2.50797	2.49402	2.15309	2.11593
8.7866	8.81261	8.80162	8.7987	8.87491	8.91883	8.78764	8.76657	8.78455	8.77851	8.8226	8.82829	8.53815	8.67018	8.82656	8.85387	8.83598	8.94501	8.77461	0.873114	1.59874	1.33754	1.08987	0.867778	0.794345	1.33526	1.05845	0.830506	0.765546	0.875924	0.468959	0.166108	0.128383	0.868575	0.455131	0.126959	0.049194	1.39287	2.2469	2.26398	2.07501	2.00201	1.96399	1.96097	2.41203	2.46802	2.50502	2.49598	2.16193	2.10906
8.83707	8.8611	8.84309	8.83809	8.91004	8.93403	8.84109	8.8201	8.84012	8.84612	8.87107	8.89815	8.64728	8.69832	8.86909	8.88205	8.83601	8.94296	8.82308	0.88358	1.60903	1.3486	1.09674	0.869613	0.79585	1.33713	1.0716	0.844928	0.771574	0.886744	0.469588	0.135539	0.0532509	0.878266	0.461499	0.127019	0.0492003	1.40385	2.24901	2.263	2.073	2.00399	1.96699	1.963	2.413	2.46201	2.505	2.50001	2.16102	2.12003
8.87643	8.91339	8.89243	8.88533	8.92928	8.9502	8.88648	8.87448	8.90257	8.91063	8.90849	8.97577	8.79515	8.86789	8.91635	8.9081	8.84009	8.92406	8.86353	0.893844	1.6165	1.35957	1.10093	0.870981	0.801	1.35805	1.08616	0.859369	0.779163	0.894206	0.484229	0.135044	0.0589074	0.891517	0.471421	0.126315	0.0494271	1.40942	2.255	2.26098	2.072	1.99999	1.96091	1.96088	2.41295	2.46595	2.50402	2.50501	2.16995	2.13595
8.92053	8.95358	8.93653	8.91964	8.9577	8.97078	8.93548	8.92348	8.96138	8.97532	8.95847	9.05516	8.91276	8.95904	8.95262	8.9179	8.84891	8.92994	8.91842	0.895245	1.61846	1.36221	1.09646	0.86907	0.797932	1.35856	1.09939	0.874629	0.791777	0.895892	0.502645	0.139533	0.0596719	0.892282	0.471499	0.133979	0.055288	1.41311	2.255	2.25902	2.072	1.99901	1.95209	1.94813	2.40805	2.46105	2.50598	2.50599	2.16505	2.13105
8.96608	9.01107	8.97709	8.96506	8.97506	8.99004	8.98908	8.97409	9.0291	9.04611	8.99109	9.12011	9.02924	9.11229	9.00907	8.92402		8.97601	8.96308	0.893018	1.61723	1.3618	1.09819	0.864487	0.794277	1.36035	1.10272	0.874602	0.79053	0.893794	0.479063	0.137918	0.047121	0.890111	0.457835		0.0554491	1.41134	2.25501	2.255	2.067	1.99999	1.94999	1.94199	2.41	2.464	2.51	2.509	2.16901	2.13601
9.01641	9.05353	9.03148	9.00234	9.01218	9.01622	9.04046	9.02651	9.09264	9.1126	9.04738	9.18458	9.17631	9.28843	9.05246				9.0145	0.891661	1.60493	1.35248	1.09164	0.856591	0.792157	1.35978	1.09343	0.869666	0.790644	0.890171	0.498921	0.16071	0.078165	0.890792				1.40588	2.26101	2.25598	2.06402	1.99503	1.94594	1.93693	2.40799	2.46505	2.51201	2.50899	2.17302	2.14106
9.05766	9.10756	9.0806	9.03672	9.03085	9.03882	9.08762	9.07858	9.15747	9.1735	9.08569	9.24352	9.30892	9.43382	9.09962				9.06558	0.881651	1.60038	1.33573	1.07837	0.848615	0.781715	1.34823	1.08611	0.86111	0.785948	0.87907	0.465532	0.152576	0.0837446	0.881863				1.39521	2.26199	2.25402	2.06598	1.99798	1.94005	1.93006	2.40701	2.46996	2.51299	2.50801	2.17498	2.14695
9.11309	9.1571	9.1281	9.09008	9.07206	9.06806	9.14109	9.1361	9.21712	9.24011	9.1411	9.29913	9.43215	9.57416	9.15209				9.1161	0.865313	1.58803	1.32243	1.05962	0.835121	0.769026	1.33576	1.0746	0.858427	0.783355	0.865912	0.467668	0.154029	0.107386	0.863015				1.3815	2.259	2.245	2.06199	1.98901	1.93799	1.925	2.398	2.47401	2.51201	2.508	2.173	2.15901
9.16152	9.21047	9.18251	9.1335	9.10648	9.10034	9.18952	9.19251	9.28152	9.30256	9.19346	9.36966	9.51652	9.66432	9.19955		8.91417	9.04415	9.17152	0.850623	1.57397	1.31168	1.05402	0.830157	0.755968	1.32291	1.0596	0.845904	0.774918	0.856022	0.428386	0.142617	0.116186	0.843885		0.152402	0.114252	1.36483	2.25798	2.24695	2.05597	1.99294	1.93398	1.92496	2.39697	2.47694	2.517	2.50703	2.17392	2.16213
9.21543	9.25948	9.23544	9.18545	9.15647	9.13563	9.24343	9.24544	9.33543	9.36138	9.24149	9.43828	9.57043	9.69765	9.25739		8.93181	8.95593	9.22543	0.843614	1.56937	1.30284	1.04007	0.819453	0.745372	1.31502	1.05203	0.84113	0.770507	0.845788	0.418623	0.128717	0.103296	0.840258		0.171439	0.0611897	1.35805	2.25602	2.24205	2.05303	1.98706	1.93202	1.92104	2.39403	2.47106	2.517	2.50997	2.16608	2.17586
9.27311	9.31509	9.29609	9.23609	9.1961	9.18109	9.2981	9.30009	9.38909	9.4141	9.3041	9.49509	9.58507	9.73003	9.31211	9.08109	8.9481	9.07611	9.2821	0.840173	1.5649	1.29489	1.03021	0.812019	0.743631	1.3134	1.04115	0.831772	0.764894	0.840478	0.418286	0.113452	0.0803579	0.838758	0.451538	0.17649	0.138801	1.35493	2.252	2.239	2.04499	1.97899	1.924	1.918	2.38799	2.46499	2.51899	2.511	2.16399	2.18299
9.33556	9.36651	9.35052	9.29058	9.25251	9.23056	9.35561	9.35448	9.43943	9.46937	9.36256	9.54654	9.62504	9.75	9.37456	9.1361	9.00674	9.13874	9.34151	0.836013	1.56416	1.29539	1.02663	0.806015	0.744042	1.30731	1.03951	0.827222	0.756039	0.83353	0.444359	0.114378	0.0561155	0.837473	0.456484	0.177028	0.139579	1.35278	2.24997	2.23691	2.03897	1.97292	1.92394	1.91996	2.38388	2.46192	2.51398	2.51299	2.15997	2.1779
9.39258	9.41862	9.40361	9.34957	9.30462	9.28758	9.41755	9.40364	9.48268	9.50673	9.41958	9.6016	9.62897	9.75	9.43158	9.34945	9.08245	9.21346	9.39362	0.844429	1.57257	1.30103	1.03072	0.810577	0.748299	1.30509	1.04338	0.830486	0.76709	0.843726	0.427989	0.112176	0.0536281	0.843834	0.513763	0.204232	0.166871	1.36038	2.24702	2.22806	2.03602	1.96506	1.91804	1.91603	2.37209	2.45406	2.51201	2.51201	2.15702	2.16807
9.44612	9.4691	9.45812	9.40413	9.36615	9.34814	9.46712	9.4541	9.51908	9.54707	9.47212	9.63402	9.63001	9.75	9.49011	9.44626	9.17317	9.30417	9.44611	0.848338	1.58292	1.30616	1.03648	0.815215	0.753973	1.32113	1.05178	0.835317	0.769827	0.846232	0.460774	0.112471	0.0523254	0.849002	0.505923	0.197936	0.160836	1.36946	2.25098	2.223	2.037	1.962	1.91298	1.908	2.373	2.447	2.50399	2.50598	2.16198	2.158
9.5025	9.51451	9.51051	9.46567	9.43477	9.41378	9.5195	9.49939	9.55349	9.58038	9.52854	9.64112	9.636	9.751	9.54151	9.56544			9.49546	0.856441	1.59471	1.3178	1.05241	0.831004	0.759752	1.32211	1.06398	0.843279	0.777372	0.856433	0.462695	0.117294	0.050235	0.854736	0.493722			1.38064	2.24096	2.22399	2.03499	1.96294	1.90601	1.9059	2.37099	2.44699	2.50093	2.49596	2.15198	2.15607
9.5495	9.56249	9.55849	9.52933	9.50723	9.48722	9.5665	9.53661	9.59951	9.61662	9.57946	9.65288	9.636	9.751	9.58949	9.60657			9.53855	0.865969	1.60659	1.32976	1.06385	0.838006	0.762808	1.33901	1.07112	0.850692	0.779448	0.866128	0.464085	0.117676	0.048815	0.863765	0.497708			1.39628	2.23704	2.22301	2.03401	1.95706	1.90699	1.8961	2.37001	2.44601	2.49407	2.49204	2.15002	2.16293
9.60008	9.60209	9.60608	9.5891	9.58913	9.57215	9.59709	9.58607	9.63308	9.65206	9.63008	9.67502	9.639	9.751	9.63608	9.64412		9.65977	9.58108	0.877992	1.62236	1.34486	1.0716	0.844307	0.774091	1.35057	1.08736	0.862431	0.791932	0.87643	0.470843	0.120461	0.0480384	0.877082	0.437489		0.104435	1.40996	2.23199	2.225	2.04	1.957	1.896	1.88699	2.37501	2.445	2.48699	2.48099	2.14199	2.188
9.64542	9.65356	9.65151	9.6496	9.66378	9.65888	9.65126	9.62738	9.67744	9.6894	9.67447	9.68811	9.639	9.75095	9.68141	9.71574	9.49998	9.52793	9.62843	0.884737	1.63184	1.35583	1.07993	0.848442	0.78069	1.3605	1.09405	0.868509	0.798774	0.882522	0.460961	0.120762	0.0471311	0.88419	0.477012	0.117117	0.0385025	1.42215	2.22894	2.22307	2.04002	1.95899	1.898	1.882	2.38306	2.44302	2.48396	2.47598	2.138	2.1869
9.68766	9.71054	9.70358	9.71051	9.74237	9.74828	9.67779	9.66569	9.72164	9.72968	9.72261	9.69891	9.639	9.74604	9.72267	9.7904	9.5992	9.62224	9.67165	0.892567	1.64173	1.36465	1.0839	0.851704	0.784708	1.36931	1.09682	0.871496	0.807271	0.889781	0.437747	0.120919	0.0462273	0.892305	0.486365	0.112716	0.0357125	1.43116	2.22305	2.22994	2.04198	1.95801	1.898	1.882	2.38895	2.44498	2.48003	2.47402	2.138	2.17708
9.73606	9.75509	9.75809	9.77112	9.82514	9.83717	9.73606	9.71508	9.76007	9.77207	9.76607	9.70802	9.647	9.746	9.77106	9.86513	9.72326	9.7763	9.71509	0.892072	1.64225	1.36143	1.10245	0.871149	0.796382	1.37197	1.09626	0.869178	0.804653	0.889832	0.460412	0.125593	0.0461693	0.891192	0.486509	0.132411	0.0547349	1.43337	2.21801	2.23401	2.04601	1.96	1.90402	1.88601	2.38501	2.44399	2.47899	2.472	2.13101	2.14599
9.77263	9.80536	9.80764	9.83859	9.906	9.93393	9.76958	9.75937	9.80043	9.81344	9.80663	9.72115	9.64704	9.746	9.80758	9.93767	9.86865	9.94893	9.76445	0.887622	1.63739	1.36451	1.10715	0.876056	0.803179	1.3681	1.09071	0.862635	0.794781	0.885449	0.472689	0.127112	0.0458007	0.886809	0.491376	0.116483	0.0518559	1.43061	2.22101	2.23901	2.04903	1.96101	1.91493	1.89211	2.39198	2.44104	2.47399	2.47002	2.13601	2.14199
9.82742	9.83667	9.86341	9.89045	9.99308	10.0151	9.82047	9.79166	9.83761	9.8516	9.86142	9.73387	9.65096	9.746	9.85847	9.99638	10.0125	10.1172	9.80359	0.876438	1.63088	1.35443	1.10834	0.8818	0.80222	1.36272	1.08359	0.855218	0.790465	0.874842	0.481359	0.130762	0.0458594	0.87535	0.470104	0.135094	0.0514938	1.42672	2.22199	2.23999	2.05197	1.96199	1.90906	1.9019	2.39002	2.44496	2.47301	2.47198	2.13699	2.14101
9.87808	9.90508	9.92108	9.9541	10.0711	10.1001	9.86808	9.84808	9.89004	9.89507	9.91208	9.77904	9.65501	9.746	9.90908	10.0571	10.1462	10.2742	9.86408	0.864633	1.6178	1.33969	1.10941	0.885986	0.805201	1.35151	1.07153	0.842743	0.773591	0.863133	0.496568	0.13121	0.0457806	0.863973	0.442479	0.125725	0.0680411	1.41232	2.22701	2.24701	2.056	1.964	1.92002	1.91503	2.39301	2.445	2.47101	2.476	2.13901	2.138
9.92548	9.95148	9.97054	10.0136	10.1476	10.1837	9.91554	9.89451	9.91653	9.93739	9.96248	9.80448	9.66308	9.74601	9.95644	10.1186	10.2788	10.3848	9.91455	0.848116	1.60599	1.32654	1.09875	0.883502	0.805527	1.33654	1.06262	0.832379	0.756295	0.847056	0.489083	0.131146	0.0461185	0.847426	0.435642	0.116453	0.0807156	1.40133	2.23105	2.25102	2.055	1.96299	1.93213	1.93214	2.4	2.44802	2.47707	2.47705	2.14502	2.14102
9.97459	10.0006	10.0255	10.0715	10.2105	10.2594	9.97054	9.94656	9.97054	9.97667	10.0116	9.85359	9.67093	9.74699	10.0016	10.1815	10.3583	10.4683	9.97053	0.832393	1.59548	1.31319	1.08995	0.879593	0.804241	1.32188	1.04743	0.817991	0.756796	0.830381	0.476119	0.126698	0.0459613	0.833726	0.421618	0.112672	0.0843493	1.3876	2.23596	2.25298	2.055	1.96201	1.94489	1.94688	2.4	2.44998	2.48394	2.48196	2.14698	2.14298
10.0191	10.0511	10.0791	10.1341	10.2701	10.3241	10.0261	9.9941	10.0171	10.0211	10.0521	9.90109	9.68804	9.74701	10.0501	10.2421	10.37	10.493	10.0241	0.824422	1.58622	1.30633	1.07774	0.878592	0.801419	1.31987	1.04112	0.811359	0.741894	0.823163	0.474102	0.127408	0.0458142	0.824442	0.410428	0.112702	0.0751718	1.37795	2.22999	2.25501	2.06001	1.97201	1.95502	1.96301	2.397	2.45601	2.48801	2.49001	2.14199	2.13899
10.0806	10.1154	10.1305	10.1865	10.3315	10.3825	10.0886	10.0516	10.0616	10.0725	10.1146	9.95551	9.70927	9.75437	10.1116	10.2995	10.3792	10.49	10.0846	0.819868	1.57839	1.3036	1.06607	0.874188	0.800835	1.31405	1.04561	0.816573	0.750297	0.819136	0.46935	0.137598	0.0482043	0.81982	0.414917	0.108016	0.0703757	1.37166	2.22501	2.26006	2.06506	1.97707	1.9641	1.97007	2.39497	2.45999	2.4951	2.49509	2.13704	2.13301
10.1424	10.1605	10.1815	10.2325	10.3795	10.4285	10.1523	10.1094	10.1194	10.1225	10.1764	10.0075	9.73671	9.79161	10.1763	10.3505	10.4037	10.487	10.1404	0.818623	1.58304	1.30237	1.06634	0.872013	0.801295	1.31183	1.04891	0.821964	0.765106	0.816666	0.440055	0.127268	0.0486355	0.81983	0.428785	0.110623	0.0558019	1.37406	2.22599	2.26594	2.07094	1.98393	1.9739	1.97693	2.39203	2.45901	2.5049	2.50391	2.14096	2.13399
10.2031	10.2221	10.2391	10.2761	10.414	10.4711	10.2161	10.1711	10.1851		10.2331	10.1032	9.81617	9.94417	10.2341	10.397	10.41	10.49	10.1941	0.824321	1.58992	1.30592	1.0709	0.873982	0.802951	1.31487	1.05441	0.82559		0.823001	0.445699	0.144701	0.110482	0.82462	0.449281	0.109966	0.0506482	1.38229	2.23202	2.272	2.078	1.98801	1.97399	1.978	2.39402	2.465	2.50303		2.14202	2.11698
10.2656	10.2646	10.2924	10.3154	10.4384	10.5002	10.2684	10.2265	10.2256		10.2955	10.2068	9.90686	10.0378	10.3006	10.4132	10.4142	10.4887	10.2485	0.835741	1.60608	1.31615	1.0798	0.874949	0.803392	1.32904	1.06109	0.836241		0.834302	0.4721	0.182828	0.148873	0.835645	0.455322	0.107946	0.044772	1.39401	2.2411	2.27304	2.07895	1.991	1.96999	1.97994	2.40311	2.46605	2.519		2.15107	2.10598
[truncated: 64 more columns]
