# Supplementary material for: Kinematic Validation of a Multi-Kinect v2 Instrumented 10-Meter Walkway for Quantitative Gait Assessments
Source: PLoS One. 2015 Oct 13;10(10):e0139913. doi: 10.1371/journal.pone.0139913 (PMC4603795; doi:10.1371/journal.pone.0139913)
Supplement: S1 Data — (ZIP) [file pone.0139913.s001.zip › S1_Data/pp15_trial2.xls]

## Sheet: Sheet1
Kinect(x) SpineBase	Kinect(x) Head	Kinect(x) ShoulderLeft	Kinect(x) ElbowLeft	Kinect(x) WristLeft	Kinect(x) HandLeft	Kinect(x) ShoulderRight	Kinect(x) ElbowRight	Kinect(x) WristRight	Kinect(x) HandRight	Kinect(x) HipLeft	Kinect(x) KneeLeft	Kinect(x) AnkleLeft	Kinect(x) FootLeft	Kinect(x) HipRight	Kinect(x) KneeRight	Kinect(x) AnkleRight	Kinect(x) FootRight	Kinect(x) SpineShoulder	Kinect(y) SpineBase	Kinect(y) Head	Kinect(y) ShoulderLeft	Kinect(y) ElbowLeft	Kinect(y) WristLeft	Kinect(y) HandLeft	Kinect(y) ShoulderRight	Kinect(y) ElbowRight	Kinect(y) WristRight	Kinect(y) HandRight	Kinect(y) HipLeft	Kinect(y) KneeLeft	Kinect(y) AnkleLeft	Kinect(y) FootLeft	Kinect(y) HipRight	Kinect(y) KneeRight	Kinect(y) AnkleRight	Kinect(y) FootRight	Kinect(y) SpineShoulder	Kinect(z) SpineBase	Kinect(z) Head	Kinect(z) ShoulderLeft	Kinect(z) ElbowLeft	Kinect(z) WristLeft	Kinect(z) HandLeft	Kinect(z) ShoulderRight	Kinect(z) ElbowRight	Kinect(z) WristRight	Kinect(z) HandRight	Kinect(z) HipLeft	Kinect(z) KneeLeft
0.047997	0.125997	0.111997	0.105996	0.137997	0.144997	0.0899955	0.0709975	0.092995	0.103	0.0909975	0.001	-0.067	0.0130015	0.077999	0.00299899	-0.056	0.030999	0.077999	0.85858	1.60558	1.34419	1.08461	0.856981	0.791159	1.35177	1.09381	0.88068	0.802166	0.85852	0.490841	0.155189	0.0716281	0.85757	0.479601	0.13781	0.0565108	1.39749	2.25	2.262	2.086	2.02	1.969	1.96	2.403	2.46	2.521	2.51	2.173	2.169
0.0571099	0.131137	0.123179	0.116069	0.144082	0.157124	0.107	0.0771237	0.0980275	0.11211	0.0991374	0.00702748	-0.0639588	0.0130687	0.0900824	0.0122336	-0.0529038	0.0320275	0.0910687	0.856068	1.60363	1.34363	1.08456	0.858334	0.787612	1.34885	1.09243	0.879205	0.800362	0.855787	0.48861	0.154802	0.0711088	0.855378	0.479254	0.138399	0.0561766	1.39583	2.2469	2.25596	2.07893	2.01692	1.96697	1.9549	2.389	2.45396	2.51495	2.5029	2.16695	2.16695
0.0651175	0.141141	0.136071	0.121071	0.150118	0.166047	0.107071	0.086047	0.100141	0.119906	0.109188	0.00907053	-0.061	0.0178825	0.0961175	0.0291411	-0.0459295	0.0340705	0.0962586	0.85522	1.60378	1.34192	1.08624	0.862886	0.789006	1.34914	1.09257	0.879509	0.80973	0.854137	0.477829	0.152103	0.0597217	0.855235	0.478794	0.139628	0.0544988	1.39543	2.23988	2.25293	2.07398	2.01098	1.96486	1.94791	2.38898	2.45091	2.51095	2.49595	2.16286	2.16298
0.070013	0.147033	0.139017	0.124024	0.155024	0.168017	0.110013	0.088013	0.10602	0.11602	0.117011	0.012013	-0.061	0.013	0.101017	0.0350413	-0.0429957	0.0370022	0.107011	0.855218	1.60421	1.34267	1.08512	0.860654	0.782628	1.34894	1.09041	0.877368	0.806414	0.854429	0.478229	0.15264	0.0672702	0.855017	0.476876	0.134539	0.0544527	1.39603	2.23499	2.24998	2.07298	2.00998	1.95898	1.94399	2.388	2.44699	2.50898	2.49399	2.15699	2.16199
0.0760905	0.16206	0.147101	0.13505	0.16606	0.17605	0.11605	0.0940603	0.11503	0.12498	0.12207	0.0180603	-0.061	0.013	0.10903	0.0542011	-0.0409698	0.0379899	0.112111	0.854303	1.60134	1.3425	1.08666	0.86263	0.786035	1.34813	1.08965	0.876439	0.816999	0.853932	0.482239	0.152868	0.0673643	0.853646	0.470409	0.134009	0.0557223	1.39503	2.22897	2.24197	2.06597	2.00294	1.94798	1.93794	2.38595	2.44395	2.50199	2.49094	2.15098	2.15598
0.0851405	0.168211	0.157211	0.140375	0.172375	0.181234	0.121305	0.100258	0.118117	0.123281	0.129187	0.0240468	-0.061	0.013	0.112234	0.0747027	-0.0377658	0.0370937	0.123187	0.851689	1.60096	1.33992	1.08593	0.85943	0.781427	1.34636	1.0906	0.877289	0.796305	0.851173	0.482188	0.152657	0.0668045	0.851266	0.472176	0.132845	0.0568326	1.392	2.22595	2.23893	2.06293	1.99686	1.94588	1.93193	2.38088	2.43881	2.50086	2.48488	2.14884	2.15391
0.090999	0.176998	0.165998	0.155997	0.187997	0.190998	0.133998	0.110998	0.122999	0.134998	0.136999	0.0259997	-0.061	0.013	0.121998	0.103995	-0.0280017	0.0409993	0.130999	0.85207	1.59887	1.33959	1.08936	0.847362	0.775031	1.34673	1.09059	0.87723	0.7986	0.8517	0.48335	0.15255	0.06699	0.8515	0.467861	0.13097	0.0527707	1.39155	2.224	2.236	2.06	1.991	1.941	1.929	2.376	2.431	2.495	2.48	2.142	2.15
0.100111	0.187197	0.175197	0.164172	0.191172	0.20316	0.143111	0.120111	0.13316	0.145074	0.146086	0.0311106	-0.0589754	0.013	0.130148	0.145529	-0.0167664	0.0452459	0.137197	0.851263	1.59533	1.34018	1.08692	0.84739	0.778122	1.34461	1.09189	0.877554	0.801385	0.851274	0.487055	0.154192	0.0670471	0.850263	0.474207	0.131745	0.0531205	1.38999	2.21696	2.23293	2.05298	1.98498	1.93899	1.92395	2.36696	2.42791	2.48395	2.47696	2.13898	2.14396
0.109219	0.203197	0.191153	0.178219	0.205197	0.216132	0.152219	0.129066	0.146066	0.151263	0.153175	0.0401534	-0.0569342	0.013	0.142153	0.188636	0.00276723	0.0655042	0.153219	0.849868	1.58932	1.33559	1.08658	0.852191	0.774235	1.3434	1.08916	0.874609	0.797802	0.849923	0.489087	0.153446	0.0676202	0.848891	0.47018	0.135872	0.0558017	1.38554	2.21391	2.22693	2.05093	1.98293	1.93793	1.91993	2.36393	2.42098	2.47998	2.47407	2.13685	2.14096
0.119023	0.212032	0.198028	0.188025	0.214008	0.222027	0.162032	0.132023	0.149019	0.163004	0.161032	0.0470246	-0.0540019	0.013	0.149023	0.21707	0.0370398	0.0880757	0.163028	0.849309	1.58975	1.33669	1.08466	0.85	0.77313	1.34093	1.08725	0.873212	0.800548	0.848719	0.490327	0.149268	0.0676308	0.84892	0.482243	0.158728	0.0661548	1.38461	2.20999	2.22399	2.04799	1.98	1.935	1.917	2.36099	2.41999	2.47899	2.47699	2.13	2.139
0.13106	0.22911	0.21308	0.20111	0.218139	0.23607	0.17909	0.144119	0.15903	0.1651	0.17803	0.0600697	-0.0549701	0.0130299	0.16107	0.254169	0.0585477	0.128627	0.17811	0.848993	1.58849	1.33767	1.07628	0.849972	0.767916	1.33894	1.0884	0.874071	0.794107	0.848333	0.499507	0.148333	0.0680854	0.848714	0.499824	0.157308	0.0738038	1.38539	2.20597	2.221	2.04301	1.979	1.93698	1.91601	2.35797	2.41503	2.47499	2.473	2.12799	2.13698
0.137282	0.240347	0.22139	0.212412	0.232499	0.243217	0.188325	0.156217	0.162282	0.175087	0.181412	0.067	-0.0519349	0.0160868	0.16826	0.271455	0.114041	0.191889	0.18939	0.849358	1.58865	1.34008	1.07048	0.848773	0.767612	1.33928	1.08596	0.871181	0.79376	0.848662	0.502203	0.148539	0.0705679	0.849125	0.500208	0.143173	0.0583609	1.38377	2.20291	2.22096	2.044	1.97885	1.93491	1.91715	2.35504	2.41793	2.47398	2.47298	2.12691	2.135
0.149998	0.255997	0.238997	0.230997	0.254996	0.252998	0.202998	0.165998	0.174998	0.178999	0.199997	0.067	-0.0490005	0.0199994	0.179998	0.291997	0.160992	0.231993	0.206997	0.8506	1.59043	1.34216	1.0707	0.831323	0.771309	1.33809	1.08714	0.87212	0.79329	0.85054	0.50188	0.14626	0.0686703	0.84982	0.49923	0.14374	0.0624593	1.38471	2.199	2.219	2.044	1.972	1.931	1.924	2.357	2.415	2.473	2.472	2.123	2.135
0.164235	0.274346	0.25526	0.24626	0.263223	0.272198	0.224247	0.179148	0.183309	0.189284	0.20921	0.0731732	-0.0459258	0.0200371	0.197198	0.316235	0.226952	0.312274	0.22226	0.853548	1.5897	1.34305	1.07254	0.838146	0.772061	1.34036	1.08712	0.873391	0.794714	0.853079	0.499054	0.152157	0.0696942	0.852996	0.504435	0.152939	0.073706	1.38754	2.19791	2.21898	2.03899	1.97399	1.94201	1.92806	2.35596	2.41404	2.47401	2.47095	2.11996	2.13298
0.183285	0.302197	0.276285	0.26746	0.281328	0.288547	0.24446	0.191613	0.208044	0.212153	0.226263	0.087219	-0.0398248	0.0230657	0.213372	0.335679	0.304467	0.415817	0.243307	0.856591	1.58924	1.34164	1.07458	0.841189	0.772074	1.35016	1.08353	0.869471	0.798838	0.856208	0.500216	0.15438	0.074027	0.855845	0.488361	0.145697	0.0601034	1.38845	2.19098	2.21709	2.03798	1.973	1.94326	1.93304	2.35298	2.41693	2.47491	2.46693	2.11691	2.131
0.196055	0.311085	0.289055	0.288039	0.296089	0.313059	0.265063	0.219055	0.210039	0.219031	0.238061	0.097024	-0.032	0.026	0.230052	0.366026	0.37017	0.497181	0.257083	0.856184	1.59079	1.3426	1.09697	0.847417	0.770465	1.35127	1.08318	0.868632	0.78892	0.855683	0.501831	0.156603	0.0743392	0.855625	0.466979	0.145143	0.0732534	1.3883	2.19	2.221	2.037	1.973	1.95499	1.93501	2.352	2.414	2.471	2.464	2.11299	2.131
0.221101	0.350121	0.314111	0.306182	0.337212	0.340324	0.294182	0.244152	0.228111	0.233111	0.266071	0.108182	-0.0319595	0.0260303	0.254152	0.378384	0.448546	0.580566	0.295081	0.853314	1.58418	1.34141	1.09606	0.854936	0.772669	1.34555	1.07922	0.864897	0.788929	0.852527	0.502326	0.157942	0.0739665	0.853102	0.471056	0.16051	0.0932993	1.38142	2.188	2.22101	2.03503	1.97301	1.951	1.94002	2.35301	2.41601	2.472	2.466	2.11001	2.13101
0.231727	0.362844	0.325798	0.325032	0.359243	0.372985	0.312704	0.259774	0.239774	0.244633	0.273727	0.126422	-0.028	0.0290235	0.269563	0.417032	0.5039	0.637666	0.303962	0.849502	1.58221	1.33931	1.09499	0.841537	0.760508	1.33645	1.07064	0.856508	0.779931	0.849056	0.50691	0.159086	0.0745585	0.849127	0.465408	0.171996	0.110285	1.37972	2.18791	2.22202	2.03791	1.97388	1.95081	1.942	2.35409	2.41707	2.47205	2.46612	2.11091	2.13202
0.261987	0.397985	0.358986	0.367981	0.410977	0.413982	0.341987	0.291986	0.271986	0.270989	0.303987	0.143992	-0.028	0.0299996	0.29299	0.459981	0.582966	0.70697	0.343983	0.839184	1.57072	1.32749	1.09077	0.831025	0.749195	1.32793	1.06043	0.846854	0.774562	0.840564	0.512308	0.15891	0.0728308	0.837365	0.449097	0.161425	0.0867902	1.36416	2.184	2.223	2.034	1.969	1.943	1.942	2.358	2.42	2.474	2.471	2.107	2.133
0.281272	0.414359	0.381309	0.394346	0.436779	0.458519	0.368371	0.307396	0.291272	0.280408	0.320309	0.155161	-0.0239382	0.0300371	0.319223	0.480519	0.601853	0.737804	0.357433	0.831863	1.56175	1.31775	1.0721	0.833966	0.753551	1.31626	1.05335	0.812744	0.758678	0.834578	0.510844	0.159077	0.0737616	0.82839	0.452192	0.168157	0.108756	1.35862	2.18804	2.22805	2.03701	1.97401	1.94399	1.93699	2.36405	2.42212	2.47804	2.47804	2.11202	2.13199
0.303784	0.443806	0.407045	0.423002	0.500241	0.501241	0.398806	0.339697	0.313675	0.31361	0.345784	0.167804	-0.0188258	0.0330218	0.337958	0.52274	0.670044	0.802	0.392893	0.818334	1.54948	1.3051	1.06524	0.809584	0.731922	1.30791	1.03407	0.808858	0.752767	0.818321	0.505788	0.155707	0.0731268	0.817862	0.457887	0.151175	0.0980366	1.34292	2.19102	2.23211	2.03811	1.97496	1.9428	1.93602	2.36809	2.43207	2.48115	2.48117	2.11404	2.1313
0.339112	0.480129	0.454098	0.468092	0.556048	0.557166	0.435136	0.371129	0.344136	0.341095	0.381102	0.159278	-0.0109049	0.0340238	0.381095	0.556139	0.672	0.802007	0.433112	0.81085	1.5492	1.28825	1.04707	0.805275	0.725751	1.29741	1.02842	0.80109	0.746287	0.811585	0.444367	0.158808	0.0747792	0.809844	0.456371	0.152289	0.0987402	1.3389	2.19203	2.23703	2.04301	1.97299	1.93403	1.93699	2.37202	2.43503	2.48801	2.489	2.11601	2.14494
0.372543	0.518481	0.483481	0.495461	0.570481	0.606481	0.47544	0.40944	0.384235	0.36941	0.411502	0.241266	0.0172048	0.0412048	0.409614	0.597348	0.672123	0.804082	0.46642	0.799105	1.54246	1.28678	1.04263	0.801073	0.72902	1.28594	1.01549	0.792161	0.73069	0.795508	0.511054	0.181584	0.0745336	0.802326	0.45085	0.151969	0.0869818	1.3336	2.20003	2.24501	2.04712	1.97009	1.94305	1.93405	2.37903	2.44302	2.49107	2.49003	2.12	2.12697
0.425814	0.565701	0.530633	0.540904	0.617429	0.653746	0.519085	0.453062	0.408288	0.409836	0.460972	0.268288	0.0378363	0.0642094	0.469588	0.631836	0.684316	0.812203	0.507927	0.800598	1.54075	1.29616	1.05429	0.81431	0.739905	1.29238	1.02227	0.792995	0.724852	0.795339	0.509452	0.183109	0.0746738	0.805818	0.453812	0.147021	0.0782288	1.33706	2.20302	2.24616	2.059	1.97925	1.94809	1.93905	2.38209	2.44527	2.49802	2.49311	2.12007	2.12402
0.461013	0.596009	0.558012	0.580008	0.63601	0.686006	0.566006	0.499007	0.464008	0.44601	0.503011	0.324012	0.0740094	0.20301	0.495014	0.668008	0.698002	0.821	0.548009	0.803124	1.55502	1.29672	1.07274	0.831611	0.752681	1.29271	1.02658	0.783712	0.72322	0.798315	0.505661	0.192563	0.149223	0.807883	0.456072	0.144899	0.0682297	1.34312	2.204	2.253	2.059	1.99	1.952	1.941	2.386	2.457	2.499	2.498	2.123	2.125
0.528553	0.645429	0.622512	0.624429	0.687166	0.720374	0.599636	0.537733	0.50483	0.499664	0.56265	0.38919	0.125134	0.257148	0.568457	0.70836	0.709111	0.821028	0.597567	0.823179	1.56154	1.30796	1.07022	0.837506	0.756586	1.3073	1.02868	0.791921	0.724878	0.8233	0.510213	0.209605	0.167468	0.822574	0.468155	0.141327	0.0668041	1.35523	2.20206	2.2641	2.06907	1.9961	1.95504	1.94696	2.40011	2.45399	2.499	2.49692	2.12006	2.12974
0.568992	0.67682	0.660035	0.655733	0.699129	0.747388	0.645798	0.591014	0.5651	0.548122	0.609841	0.475704	0.207488	0.340359	0.602079	0.734237	0.717151	0.823	0.639057	0.832519	1.5736	1.32133	1.0588	0.837955	0.767135	1.31995	1.03408	0.790661	0.732021	0.832716	0.520988	0.219424	0.176838	0.831584	0.472848	0.13894	0.0627989	1.36272	2.20626	2.27117	2.07417	2.00296	1.95819	1.94402	2.40811	2.45304	2.49891	2.49098	2.12428	2.11087
0.614104	0.71413	0.707061	0.689125	0.705212	0.765067	0.682125				0.648116	0.553081	0.275058	0.402067	0.651104	0.745043	0.724009	0.823009	0.687081	0.840223	1.5871	1.32868	1.06261	0.840455	0.774626	1.32369				0.839819	0.51575	0.229438	0.187021	0.839507	0.474098	0.138916	0.0618254	1.3696	2.218	2.27899	2.082	2.00103	1.96693	1.94499	2.41301				2.13701	2.10497
0.650523	0.759261	0.728503	0.732211	0.77807	0.788151	0.725312	0.687382	0.673513	0.659613	0.688523	0.581995	0.295995	0.426005	0.687493	0.76004	0.72703	0.82601	0.715412	0.848053	1.59458	1.33775	1.08211	0.849091	0.776584	1.32728	1.05453	0.828537	0.749839	0.849904	0.457683	0.180707	0.139342	0.845536	0.473425	0.13742	0.0568	1.38076	2.21907	2.27702	2.08101	2.011	1.94398	1.94101	2.41607	2.45805	2.48903	2.48703	2.14007	2.095
0.702704	0.786112	0.778636	0.753863	0.785454	0.803363	0.757112	0.726022	0.725249	0.721317	0.740681	0.681544	0.395839	0.526771	0.736658	0.764295	0.73	0.826932	0.756863	0.855351	1.60348	1.34736	1.0819	0.852358	0.782078	1.33842	1.06234	0.841197	0.7638	0.858366	0.484273	0.208396	0.167494	0.851154	0.470796	0.136337	0.0558152	1.38874	2.22616	2.279	2.082	2.01093	1.94216	1.94195	2.42293	2.46295	2.49214	2.49009	2.14709	2.09502
0.733029	0.834022	0.806025	0.791025	0.805015	0.819011	0.805018	0.770021	0.779037	0.778036	0.770026	0.748047	0.475062	0.603062	0.765032	0.777014	0.73	0.824	0.794024	0.860574	1.60943	1.34976	1.08737	0.862592	0.787589	1.34906	1.07886	0.848807	0.775434	0.864664	0.472775	0.18324	0.142241	0.855224	0.465469	0.13406	0.0556099	1.39267	2.233	2.279	2.082	2.008	1.949	1.94	2.42	2.461	2.498	2.494	2.15101	2.096
0.781329	0.871532	0.848367	0.833139	0.831215	0.837253	0.836633	0.806633	0.841684	0.839722	0.813266	0.827823	0.580267	0.708228	0.818367	0.800139	0.730038	0.823709	0.834393	0.867163	1.61392	1.35705	1.11039	0.866514	0.785305	1.35601	1.07871	0.860967	0.782132	0.871332	0.480558	0.166274	0.125698	0.861212	0.463966	0.133265	0.0553573	1.40066	2.24003	2.27299	2.08101	2.00704	1.95396	1.94095	2.419	2.463	2.50103	2.49403	2.164	2.10006
0.808044	0.913609	0.877957	0.844565	0.848457	0.857478	0.886674	0.856957	0.895957	0.897218	0.835196	0.89337	0.681262	0.728327	0.847957	0.811478	0.733	0.801174	0.866044	0.872899	1.61746	1.35975	1.10896	0.864377	0.788041	1.36564	1.10656	0.877076	0.793967	0.876199	0.478671	0.139766	0.0596895	0.868406	0.462271	0.134423	0.0528411	1.40424	2.24217	2.27202	2.08189	2.01004	1.951	1.93707	2.41893	2.46313	2.50289	2.49596	2.16411	2.10498
0.855079	0.941112	0.921062	0.870097	0.869059	0.879046	0.91709	0.900108	0.939134	0.952125	0.889079	0.955189	0.783273	0.833308	0.891095	0.833055	0.733057	0.809064	0.913079	0.875539	1.61999	1.36022	1.10558	0.858377	0.78986	1.3657	1.0949	0.876448	0.792931	0.879295	0.472459	0.160722	0.0758232	0.870024	0.469531	0.133695	0.0542403	1.40747	2.25	2.27298	2.077	2.01199	1.95099	1.94	2.41601	2.46899	2.49801	2.494	2.169	2.10399
0.891344	0.992236	0.949413	0.914128	0.896177	0.900206	0.958482	0.949305	1.00037	1.00951	0.925285	1.04152	0.908258	0.974759	0.934344	0.858364	0.759079	0.838039	0.949265	0.875073	1.61852	1.35638	1.09203	0.857065	0.785513	1.36473	1.09052	0.875551	0.798159	0.876866	0.499207	0.156837	0.0591264	0.871762	0.479848	0.145401	0.0543586	1.40563	2.25099	2.26598	2.077	2.00699	1.94801	1.93999	2.42197	2.46599	2.50105	2.49501	2.171	2.09808
0.927096	1.0173	0.991868	0.928165	0.915073	0.921662	1.00771	0.981347	1.03948	1.06228	0.955142	1.09521	1.03795	1.1552	0.970119	0.895114	0.767	0.842023	0.97721	0.870103	1.61284	1.34705	1.09042	0.852075	0.783459	1.35842	1.09526	0.881546	0.799885	0.871241	0.491995	0.133545	0.0590829	0.867751	0.539145	0.160801	0.0541177	1.40413	2.25016	2.26386	2.07693	2.00607	1.94902	1.93902	2.419	2.46509	2.50593	2.49595	2.17109	2.10623
0.973959	1.07295	1.02897	0.977956	0.96096	0.949975	1.03797	1.03895	1.10294	1.11695	1.00396	1.14695	1.16389	1.29188	1.01796	0.899996	0.767	0.842999	1.02895	0.861258	1.60497	1.33951	1.07872	0.834326	0.768873	1.35362	1.09443	0.876265	0.793685	0.861449	0.496916	0.139755	0.0728879	0.859667	0.497037	0.124082	0.0497438	1.39173	2.25699	2.25801	2.074	2.009	1.95	1.94	2.419	2.469	2.503	2.494	2.175	2.11599
1.00863	1.10462	1.0764	1.00659	0.980432	0.982346	1.08438	1.07172	1.1518	1.17367	1.03564	1.19848	1.2711	1.40127	1.05362	0.959531		0.981988	1.06063	0.854114	1.59425	1.32405	1.06878	0.83482	0.76288	1.34003	1.08432	0.865217	0.786661	0.853651	0.472995	0.164642	0.100355	0.853408	0.54699		0.163767	1.3819	2.25294	2.25391	2.076	2.00994	1.94698	1.94296	2.41299	2.47491	2.50002	2.49202	2.17095	2.12
1.0601	1.15513	1.10923	1.055	1.01602	1.01091	1.1163	1.13013	1.21687	1.22815	1.0881	1.23836	1.36036	1.50436	1.10406	1.0028			1.11204	0.844485	1.57796	1.31401	1.05382	0.826612	0.750608	1.33719	1.0673	0.840163	0.77064	0.842324	0.485049	0.185851	0.140938	0.845603	0.54267			1.37118	2.24785	2.24691	2.07581	2.00496	1.94506	1.94002	2.41176	2.46791	2.50206	2.49398	2.16683	2.12015
1.11015	1.20614	1.16513	1.10015	1.06211	1.05213	1.17519	1.18116	1.25619	1.28018	1.13817	1.30021	1.42219	1.5662	1.15214	1.03912		1.10711	1.15916	0.829316	1.57042	1.30625	1.03367	0.818103	0.73921	1.3146	1.07649	0.838466	0.763816	0.83344	0.469081	0.19749	0.148874	0.824492	0.528205		0.209246	1.35835	2.24098	2.24298	2.06699	2.003	1.94799	1.94099	2.40097	2.464	2.50499	2.49301	2.15898	2.127
1.15452	1.24651	1.20356	1.14249	1.09355	1.09043	1.22939	1.22754	1.31242	1.33139	1.18849	1.36055	1.47607	1.623	1.19358	1.07458		1.13962	1.20655	0.822305	1.56392	1.29883	1.02271	0.810405	0.730598	1.30787	1.06508	0.828652	0.75402	0.824813	0.440859	0.154452	0.112481	0.819258	0.529597		0.205283	1.35241	2.236	2.23596	2.06394	2.00292	1.94399	1.93799	2.393	2.46495	2.50299	2.49601	2.15201	2.12709
1.20836	1.29915	1.26119	1.19323	1.15017	1.13415	1.26932	1.28295	1.35469	1.37091	1.23943	1.41712	1.48402	1.62373	1.25325	1.13488		1.20353	1.26325	0.818914	1.56194	1.29101	1.02133	0.806795	0.732372	1.30871	1.05253	0.818925	0.747007	0.822143	0.450862	0.145265	0.0918296	0.81523	0.52915		0.205218	1.34661	2.23574	2.23183	2.05789	1.99481	1.94287	1.937	2.39285	2.45989	2.502	2.49698	2.15272	2.13591
1.26999	1.35099	1.31499	1.24899	1.20299	1.18599	1.32899	1.32599	1.386	1.41199	1.30399	1.46799	1.52999	1.657	1.30999	1.21999		1.27299	1.31999	0.823599	1.56236	1.29514	1.0164	0.801611	0.73063	1.30418	1.04717	0.82098	0.74598	0.82273	0.456829	0.128732	0.0583146	0.823849	0.521001		0.186573	1.34945	2.224	2.224	2.053	1.986	1.937	1.937	2.386	2.455	2.502	2.496	2.14	2.132
1.31572	1.39651	1.3587	1.2988	1.25774	1.24174	1.38043	1.35763	1.42138	1.44441	1.34874	1.50538	1.535	1.657	1.35765	1.27801		1.3059	1.35063	0.826989	1.57136	1.30098	1.02808	0.810854	0.733467	1.30701	1.04688	0.833496	0.751652	0.825866	0.45372	0.128957	0.0572072	0.82743	0.517082		0.129325	1.35864	2.22988	2.21896	2.04395	1.98296	1.93993	1.93493	2.37508	2.45092	2.49197	2.49495	2.14193	2.12601
1.36919	1.43521	1.41121	1.35827	1.31353	1.29747	1.41321	1.40482	1.44988	1.4748	1.40419	1.53345	1.535	1.65689	1.40629	1.35383		1.37263	1.39806	0.83432	1.58081	1.31165	1.04275	0.823068	0.746647	1.31636	1.0561	0.839051	0.759913	0.836616	0.468966	0.130232	0.0561621	0.831121	0.49674		0.103483	1.36795	2.22089	2.21596	2.03998	1.97994	1.93476	1.92978	2.38096	2.44494	2.48991	2.49087	2.13698	2.127
1.42308	1.49007	1.46607	1.41611	1.38313	1.36413	1.46805	1.44208	1.49007	1.51106	1.45807	1.55402	1.53501	1.652	1.46508	1.43713		1.40119	1.44606	0.837959	1.58993	1.31545	1.04898	0.832071	0.757411	1.32761	1.05709	0.838226	0.761906	0.841433	0.46518	0.130332	0.0512686	0.833485	0.49674		0.139907	1.37772	2.21601	2.214	2.039	1.97699	1.92399	1.91999	2.379	2.44199	2.486	2.485	2.136	2.127
1.46355	1.52556	1.49957	1.47164	1.44872	1.42973	1.49453	1.47942	1.52228	1.53832	1.49458	1.56518	1.53803	1.65199	1.50651	1.49861		1.49442	1.47755	0.852168	1.59878	1.32932	1.05599	0.83762	0.762634	1.3413	1.07558	0.855602	0.774362	0.85283	0.465086	0.131373	0.0506124	0.850272	0.491969		0.152765	1.38822	2.21999	2.21602	2.04106	1.97196	1.91894	1.91489	2.37996	2.43604	2.48498	2.48296	2.13698	2.12621
1.51678	1.57971	1.55495	1.53417	1.5186	1.50077	1.54573	1.51969	1.54976	1.56958	1.55071	1.58224	1.541	1.651	1.55576	1.55847	1.3042	1.43868	1.53069	0.859684	1.61206	1.33918	1.06287	0.839456	0.766094	1.35299	1.08305	0.853224	0.775727	0.858605	0.462714	0.134513	0.0508225	0.859143	0.481305	0.17336	0.137864	1.40103	2.21904	2.21806	2.04713	1.96804	1.91281	1.90376	2.37613	2.43998	2.48296	2.47894	2.13506	2.14598
1.55199	1.61199	1.59799	1.58698	1.59098	1.58097	1.57899	1.55099	1.58399	1.59599	1.58299	1.593	1.541	1.651	1.58999	1.62498	1.40397	1.424	1.56199	0.863959	1.61663	1.34777	1.07957	0.837921	0.778066	1.35998	1.08211	0.864276	0.783747	0.862439	0.460641	0.13467	0.0500303	0.863788	0.476092	0.139881	0.0457307	1.41043	2.221	2.221	2.053	1.97	1.904	1.893	2.382	2.439	2.481	2.476	2.138	2.145
1.60541	1.66642	1.64554	1.6477	1.6709	1.66502	1.62344	1.59339	1.61139	1.62534	1.64336	1.61607	1.54504	1.641		1.70885	1.49722	1.5197	1.60463	0.869758	1.61733	1.35116	1.10058	0.857428	0.785419	1.36565	1.08652	0.864151	0.785249	0.868835	0.471104	0.134442	0.0503433		0.496863	0.155089	0.0725448	1.41818	2.22004	2.22406	2.05407	1.97101	1.90507	1.88895	2.38402	2.438	2.478	2.47701	2.13801	2.12198
1.63904	1.70115	1.69015	1.70539	1.74474	1.74893	1.65991	1.6258	1.64385	1.65372	1.67317	1.62237	1.54804	1.641		1.77848	1.59797	1.65936	1.65572	0.868706	1.61866	1.35071	1.10588	0.861355	0.792756	1.36677	1.08619	0.863176	0.783522	0.867588	0.473137	0.134574	0.0514252		0.496254	0.139831	0.0632038	1.41615	2.22293	2.22904	2.05998	1.97198	1.91111	1.8852	2.38622	2.43809	2.478	2.47804	2.13904	2.11993
	1.75316	1.7422	1.76821	1.82331	1.83632	1.70118	1.66216	1.6821	1.68613	1.72612	1.63905	1.55002	1.641		1.84519	1.73259	1.81163	1.68819		1.6165	1.34983	1.10823	0.865681	0.801578	1.35893	1.08485	0.853071	0.780018	0.864783	0.478889	0.134755	0.0521127		0.49365	0.143392	0.059293	1.41576		2.23103	2.05902	1.97102	1.91603	1.89404	2.396	2.44202	2.47803	2.48002	2.141	2.117
1.71554	1.79148	1.78853	1.81654	1.89662	1.9118	1.74434	1.6994	1.70547	1.71634	1.7555	1.65028	1.55405	1.642	1.75849	1.89055	1.87136	1.96072	1.73254	0.857848	1.61509	1.34393	1.1036	0.87275	0.798719	1.34968	1.07426	0.853302	0.779352	0.85841	0.481015	0.136046	0.0527425	0.85469	0.479609	0.123103	0.0531039	1.40967	2.22097	2.23905	2.0641	1.97602	1.92314	1.90315	2.39507	2.44703	2.48405	2.48406	2.14101	2.11701
1.76985	1.84	1.84196	1.87091	1.95935	1.99263	1.77909	1.73985	1.75239	1.75065	1.80585	1.67835	1.55909	1.642	1.80776	1.94609	2.00854	2.13357	1.78687	0.843611	1.60223	1.33064	1.10482	0.867945	0.796713	1.34293	1.06238	0.841504	0.758663	0.844307	0.48914	0.137624	0.0539848	0.841622	0.460196	0.130248	0.0616649	1.39729	2.21817	2.2442	2.07411	1.97815	1.93728	1.91828	2.402	2.45026	2.48902	2.49015	2.14217	2.11811
1.80808	1.88508	1.88508	1.91209	2.02012	2.06611	1.82806	1.77808	1.77008	1.78006	1.84407	1.69405	1.56301	1.642	1.84207	1.99507	2.12317	2.24914	1.82608	0.832411	1.59106	1.32007	1.10095	0.872236	0.798667	1.32915	1.0551	0.833152	0.750729	0.832922	0.479244	0.13737	0.0542008	0.830912	0.437057	0.127426	0.0740297	1.38748	2.22601	2.25301	2.07901	1.98502	1.95001	1.93102	2.40202	2.462	2.49002	2.49701	2.15001	2.12301
1.8575	1.93855	1.93747	1.96957	2.09678	2.1358	1.86774	1.82958	1.82053	1.82251	1.89251	1.72672	1.57116	1.643	1.88759	2.04377	2.23034	2.33835	1.88055	0.820264	1.58311	1.31159	1.09636	0.869811	0.796839	1.32244	1.04871	0.828004	0.757148	0.82095	0.468775	0.137708	0.0547308	0.819323	0.435336	0.105116	0.0737431	1.37478	2.2342	2.26209	2.08612	1.99708	1.95615	1.9452	2.41307	2.46513	2.50109	2.50411	2.15722	2.13108
1.89521	1.98026	1.97333	2.01228	2.15509	2.19519	1.9234	1.87328			1.93126	1.77984	1.58319	1.64316	1.93223	2.10114	2.25493	2.36414	1.92242	0.813117	1.57762	1.30954	1.09427	0.862173	0.796075	1.31797	1.0396			0.811301	0.468355	0.139764	0.0549125	0.81436	0.428618	0.0969188	0.0651613	1.37071	2.24916	2.26923	2.09521	2.00337	1.96728	1.96033	2.41819	2.47514			2.17305	2.13702
1.94613	2.0331	2.0291	2.06611	2.2011	2.2451	1.98213	1.92712	1.91511	1.90511	1.98411	1.81513	1.59107	1.65002	1.98413	2.14908	2.25201	2.37001	1.9821	0.808392	1.57573	1.30222	1.08531	0.876527	0.798374	1.3089	1.04007	0.819475	0.761078	0.805482	0.465234	0.139947	0.0600546	0.811012	0.433979	0.103591	0.0635203	1.36697	2.25602	2.27902	2.10403	2.01902	1.97903	1.97403	2.42601	2.48101	2.51703	2.52002	2.17501	2.13801
2.00661	2.08254	2.07658	2.11649	2.24936	2.29342	2.04355	1.98261	1.96669	1.95964	2.03662	1.87674	1.6256	1.66035	2.04365	2.18954	2.25616	2.377	2.02858	0.809379	1.579	1.30445	1.08159	0.870456	0.795748	1.31018	1.04032	0.821907	0.750932	0.806569	0.467149	0.152591	0.062325	0.811838	0.438267	0.108753	0.0542263	1.36989	2.26407	2.28706	2.11608	2.03012	1.99409	1.99006	2.4291	2.48608	2.53098	2.53006	2.18207	2.142
2.06628	2.13496	2.13287	2.16383	2.2847	2.33463	2.09709	2.04209	2.03426	2.02209	2.09726	1.94876	1.68441	1.69802	2.10717	2.2417	2.27122	2.37707	2.08506	0.815241	1.58479	1.30507	1.07588	0.869943	0.794533	1.31916	1.04751	0.826505	0.764106	0.811457	0.46606	0.1645	0.0729648	0.818497	0.446703	0.11377	0.0509954	1.37344	2.27133	2.29313	2.12404	2.04217	2.00324	1.99626	2.43922	2.49422	2.52909	2.53624	2.18933	2.14215
2.12399	2.17799	2.17199	2.20099	2.31599	2.363	2.14599	2.09099	2.09099	2.07099	2.15399	2.02799	1.74799	1.87897	2.15999	2.27299	2.281	2.38	2.13299	0.825178	1.59138	1.31165	1.08157	0.864231	0.79197	1.32786	1.05415	0.831699	0.788676	0.821688	0.46425	0.178917	0.143418	0.827808	0.453129	0.11152	0.0503401	1.38133	2.286	2.299	2.126	2.05	2.014	2.008	2.449	2.504	2.533	2.547	2.204	2.149
2.1746	2.22965	2.22153	2.2355	2.33834	2.38325	2.19485	2.13966			2.2085	2.11402	1.81999	1.951	2.21561	2.29325	2.28503	2.38005	2.18561	0.836661	1.6014	1.32192	1.08481	0.863764	0.791722	1.33883	1.05646			0.834215	0.470704	0.199474	0.164025	0.837832	0.456339	0.113205	0.0501891	1.39318	2.29706	2.30209	2.13409	2.05605	2.01606	2.01505	2.46487	2.51913			2.21404	2.15809
2.22292	2.28213	2.26392	2.27565	2.36546	2.40328	2.26274	2.19318	2.18511	2.17522	2.24909	2.19605	1.90003	2.02878	2.26487	2.31333	2.28707	2.384	2.23498	0.840867	1.61128	1.32901	1.08682	0.858487	0.78716	1.33316	1.06708	0.846034	0.788509	0.840371	0.474302	0.202394	0.165513	0.839727	0.449807	0.116698	0.0501165	1.39929	2.3022	2.30915	2.14098	2.06007	2.021	2.01896	2.45535	2.52904	2.56431	2.56817	2.21724	2.16513
2.26409	2.33308	2.30507	2.30507	2.38602	2.41602	2.2961	2.2461	2.23511	2.23012	2.29807	2.28812	1.99115	1.97418	2.3041	2.32804	2.29001	2.384	2.27909	0.850611	1.61814	1.3384	1.08825	0.856115	0.787584	1.35231	1.07866	0.843126	0.777731	0.852988	0.481133	0.214185	0.110021	0.84677	0.44428	0.115708	0.04996	1.4069	2.311	2.316	2.14001	2.063	2.021	2.01699	2.47101	2.53101	2.57802	2.57602	2.228	2.17103
2.31438	2.38043	2.34546	2.34432	2.39618	2.4261	2.35155	2.3005	2.29569	2.29874	2.33743	2.35775	2.0751	2.07827	2.35838	2.35127	2.29401	2.384	2.32936	0.862516	1.62988	1.34675	1.09186	0.858704	0.784147	1.36148	1.08056	0.863765	0.79525	0.863393	0.477327	0.194374	0.0989973	0.858312	0.449933	0.11462	0.0499415	1.41725	2.31208	2.31703	2.14401	2.06403	2.02101	2.014	2.4769	2.53403	2.5891	2.58812	2.22902	2.18605
2.35419	2.42498	2.39284	2.3777	2.41449	2.43623	2.40898	2.35222	2.36761	2.37573	2.38186	2.43561	2.18971	2.21051	2.39826	2.37963	2.29507	2.38386	2.36719	0.868386	1.63534	1.35524	1.08863	0.861082	0.785837	1.36125	1.09869	0.883835	0.796464	0.869925	0.493391	0.172911	0.091876	0.864808	0.449825	0.118732	0.0500477	1.42302	2.32007	2.32005	2.14505	2.06707	2.02198	2.01391	2.46714	2.53716	2.59909	2.60023	2.23112	2.19119
2.40399	2.46599	2.42799	2.407	2.435	2.446	2.44999	2.40299	2.43499	2.44799	2.41799	2.50299	2.30298	2.35698	2.45099	2.406	2.298	2.378	2.41699	0.875729	1.63871	1.35857	1.09127	0.86035	0.78404	1.36427	1.10671	0.892399	0.804149	0.874749	0.498449	0.151644	0.0607952	0.873079	0.474256	0.11963	0.0482803	1.42821	2.323	2.322	2.147	2.07	2.021	2.01	2.473	2.544	2.603	2.61	2.236	2.199
2.44551	2.51764	2.47446	2.44631	2.44918	2.45417	2.50766	2.45771	2.50482	2.52287	2.46348	2.59077	2.42748	2.4459	2.49253			2.42804	2.4556	0.875113	1.6385	1.3589	1.08616	0.857092	0.78026	1.35786	1.10058	0.890048	0.808385	0.874234	0.511721	0.143525	0.0513706	0.873048			0.0674221	1.42693	2.31895	2.325	2.14901	2.071	2.02	2.00597	2.46295	2.55206	2.61303	2.61405	2.23392	2.20413
2.48613	2.56791	2.51117	2.47095	2.46361	2.46739	2.55893	2.51315	2.56954	2.59156	2.50108	2.65121	2.54382	2.59614	2.53413			2.50711	2.50304	0.872003	1.63269	1.35908	1.0836	0.857234	0.780159	1.35165	1.10205	0.892973	0.811812	0.871228	0.499337	0.112767	0.0383453	0.870309			0.094317	1.42302	2.31491	2.32498	2.15007	2.07104	2.02002	2.00402	2.45907	2.55722	2.61524	2.61807	2.22785	2.2142
2.49662	2.55162	2.5161	2.47907	2.46405	2.46254	2.54162	2.56513	2.63914	2.66217	2.51563	2.68364	2.65833	2.76986	2.54163	2.47115	2.36301	2.4471	2.50362	0.874978	1.60459	1.34187	1.08892	0.847443	0.769968	1.34444	1.09701	0.892644	0.810958	0.873635	0.474239	0.107872	0.0384963	0.874422	0.559848	0.145346	0.068772	1.39447	2.30053	2.285	2.1255	2.0545	2.003	1.9895	2.44151	2.56701	2.626	2.62101	2.21453	2.21152
2.54059	2.59563	2.5536	2.50609	2.48389	2.47877	2.58559	2.57366	2.66173	2.69374	2.56254	2.70664	2.77823	2.90195	2.58711	2.47672	2.51909	2.62473	2.54816	0.863993	1.59126	1.33195	1.08233	0.840952	0.76675	1.33356	1.09192	0.870531	0.799409	0.863361	0.498098	0.131931	0.0620684	0.862865	0.512124	0.114653	0.0634897	1.38436	2.30995	2.28402	2.12499	2.05593	2.00296	1.98946	2.44402	2.54695	2.61396	2.60949	2.22645	2.20614
2.59236	2.65086	2.60591	2.55727	2.51735	2.50226	2.63689	2.63142	2.72644	2.75793	2.61041	2.75565	2.88427	3.02667	2.64037	2.49545	2.56469	2.68318	2.6049	0.852442	1.58162	1.31824	1.05584	0.82486	0.756177	1.31985	1.08598	0.867791	0.790383	0.855883	0.478141	0.123991	0.0811322	0.847788	0.516569	0.129274	0.0884381	1.37245	2.30647	2.28599	2.12445	2.05052	1.99896	1.98601	2.44544	2.54253	2.61099	2.6085	2.22299	2.21692
2.6406	2.70157	2.6591	2.59161	2.55409	2.53407	2.68411	2.6851	2.78808	2.81261	2.6626	2.78824	2.98261	3.12514	2.68511	2.55009	2.315	2.72715	2.64812	0.847587	1.56796	1.30443	1.0474	0.822663	0.75335	1.31647	1.05138	0.860784	0.793109	0.84944	0.48086	0.145626	0.0986794	0.844356	0.5139	0.0813707	0.0833231	1.3645	2.30897	2.28449	2.12049	2.04901	1.99698	1.98599	2.445	2.54498	2.61099	2.609	2.22597	2.22097
2.69573	2.74127	2.70725	2.64567	2.59266	2.56957	2.74073	2.74016	2.83213	2.86759	2.71523	2.85396	3.01887	3.18737	2.7427	2.5986	2.6403	2.76816	2.70475	0.834045	1.56526	1.30139	1.04527	0.82009	0.747196	1.30444	1.06779	0.854919	0.781272	0.836456	0.477833	0.138528	0.098395	0.830656	0.507375	0.127743	0.0815006	1.35728	2.29912	2.28001	2.11992	2.04991	1.99048	1.98099	2.43942	2.53945	2.60792	2.60843	2.21313	2.2132
2.75142	2.8003	2.76491	2.69741	2.64339	2.61341	2.79636	2.79087	2.88027	2.9128	2.77144	2.92439	3.04715	3.21476	2.79641	2.68964	2.6628	2.77992	2.76235	0.828646	1.56255	1.29611	1.02897	0.813868	0.742162	1.2982	1.04896	0.851328	0.792983	0.830747	0.457505	0.110049	0.0664251	0.82575	0.567616	0.128485	0.0699142	1.35333	2.30785	2.28044	2.11398	2.04295	1.98895	1.97995	2.43297	2.53544	2.60147	2.60293	2.22331	2.22787
2.81265	2.84765	2.81617	2.75116	2.69368	2.66568	2.84964	2.84513	2.92659	2.96311	2.83316	3.00265	3.07903	3.22598	2.85615	2.74626	2.70314	2.79615	2.81414	0.829566	1.56293	1.29468	1.02838	0.815434	0.747716	1.2931	1.0444	0.842734	0.778545	0.832452	0.477545	0.110202	0.0538699	0.825836	0.570399	0.125938	0.06631	1.35538	2.30099	2.2745	2.10998	2.03648	1.98351	1.974	2.42998	2.52898	2.59249	2.59598	2.21448	2.22498
2.86608	2.89902	2.87609	2.80667	2.75719	2.72976	2.9021	2.891	2.96157	3.00291	2.88854	3.05482	3.08956	3.21996	2.9091	2.76924	2.75341	2.84981	2.86403	0.830726	1.56715	1.297	1.03427	0.821112	0.75622	1.29923	1.0472	0.841723	0.770191	0.831747	0.477436	0.117023	0.0511236	0.82878	0.50057	0.12189	0.0632477	1.36275	2.29705	2.27496	2.10401	2.03154	1.98493	1.97344	2.42295	2.52244	2.58937	2.58794	2.20954	2.21747
2.91492	2.89069	2.92592	2.86296	2.81611	2.79517	2.95302	2.9334	3.0087	3.03776	2.93338	3.08065	3.09449	3.21702	2.95994	2.83135	2.79212	2.92759	2.85171	0.836686	1.55486	1.30444	1.04578	0.819001	0.761277	1.30966	1.04476	0.839339	0.76884	0.837536	0.480734	0.121745	0.0506531	0.834928	0.473346	0.112043	0.0739122	1.35264	2.30137	2.23201	2.10453	2.03345	1.97897	1.96845	2.41753	2.51791	2.57844	2.58284	2.21339	2.21601
2.92716	2.94418	2.97809	2.9231	2.89012	2.87064	3.01106	2.98257	3.02959	3.06857	2.98308	3.10452	3.09451	3.211	3.01457	2.89315		2.98498	2.90713	0.858606	1.56669	1.31037	1.05496	0.831748	0.767528	1.30598	1.04876	0.836237	0.775346	0.835402	0.48076	0.122464	0.0512812	0.833541	0.459261		0.112789	1.36221	2.276	2.23199	2.10401	2.0285	1.9745	1.964	2.3935	2.508	2.56948	2.56848	2.2055	2.215
2.96968	2.99239	3.02569	2.98481	2.92503	2.91314	2.97054	3.02367	3.07205	3.09987	3.02966	3.11826	3.10054	3.211	3.06016	3.03886		3.03546	2.94364	0.865822	1.577	1.32048	1.05342	0.832508	0.75992	1.32395	1.06239	0.84762	0.775059	0.835617	0.475513	0.127564	0.0489009	0.835382	0.483135		0.0878314	1.3713	2.27591	2.22901	2.10556	2.02202	1.96184	1.948	2.40405	2.50288	2.55686	2.55582	2.20942	2.22276
3.01961	3.02078	3.02361	3.00153	3.00041	2.99635	3.00969	3.01663	3.07066	3.08979	3.04961	3.12285	3.10898	3.211	3.05564	3.10151		2.96987	2.99063	0.873272	1.58246	1.3296	1.07226	0.836052	0.768702	1.3373	1.08164	0.866191	0.781153	0.86986	0.478493	0.116892	0.0482352	0.875216	0.469635		0.0821437	1.38574	2.26905	2.22999	2.07997	2.01697	1.95009	1.948	2.40797	2.47208	2.52809	2.53208	2.19203	2.23079
3.05623	3.08016	3.05924	3.06127	3.0824	3.08541	3.06121	3.05021	3.0962	3.12518	3.08921	3.13509	3.109	3.21498	3.09125	3.17532	2.92654	2.99853	3.02722	0.877783	1.59433	1.34026	1.08544	0.852247	0.781648	1.34299	1.08703	0.86981	0.783718	0.87474	0.464588	0.106577	0.0432117	0.879295	0.480652	0.111991	0.0320143	1.39311	2.27094	2.22801	2.07902	2.022	1.95807	1.94704	2.41198	2.47498	2.52695	2.52095	2.19293	2.23392
3.10456	3.11367	3.10947	3.11782	3.16802	3.17331	3.10565	3.09531	3.13843	3.16339	3.13451	3.15307	3.10905	3.21104	3.14355	3.24386	3.04156	3.11164	3.07452	0.882549	1.60051	1.3497	1.08298	0.853865	0.787733	1.35201	1.09177	0.871987	0.781292	0.880972	0.462006	0.110179	0.0456706	0.882447	0.485212	0.11867	0.0372646	1.39961	2.25895	2.23111	2.08299	2.02105	1.97223	1.95608	2.40792	2.47095	2.51595	2.51092	2.17803	2.21793
3.14574	3.16269	3.14378	3.17762	3.24253	3.26939	3.15369	3.11786	3.1698	3.19182	3.17176	3.15797	3.11298	3.21398	3.18374	3.3066	3.15627	3.23223	3.11276	0.883236	1.60149	1.35012	1.0921	0.86963	0.805556	1.34914	1.09056	0.871742	0.783615	0.881109	0.460967	0.113052	0.0464451	0.883702	0.479526	0.132591	0.049343	1.40349	2.25502	2.23895	2.08201	2.02498	1.98889	1.96196	2.40204	2.46702	2.51202	2.50504	2.17999	2.21303
3.18817	3.19522	3.19922	3.23422	3.3114	3.35733	3.18321	3.17212	3.2191	3.22114	3.22417	3.17006	3.11701	3.21299	3.22218	3.37321	3.27851	3.34966	3.16017	0.87865	1.60025	1.35131	1.10268	0.880282	0.808641	1.34617	1.07905	0.851915	0.783102	0.877006	0.461686	0.11917	0.0492539	0.878993	0.481697	0.140604	0.0570005	1.40308	2.25899	2.23901	2.088	2.023	2.00095	1.97104	2.40601	2.46599	2.5	2.50599	2.17601	2.20499
3.23666	3.25668	3.25968	3.29478	3.42422	3.45032	3.24044	3.20666	3.24745	3.25949	3.27059	3.18744	3.12116	3.20905	3.27164	3.43079	3.4201	3.53418	3.20763	0.870284	1.59361	1.34013	1.10459	0.883682	0.811673	1.34686	1.08048	0.850507	0.778151	0.867479	0.460896	0.12492	0.0503565	0.871418	0.480249	0.133047	0.0544692	1.39406	2.25711	2.24305	2.08905	2.02407	1.98811	1.98212	2.40804	2.46201	2.50009	2.50407	2.17808	2.20295
3.28458	3.30656	3.30956	3.3515	3.51322	3.54715	3.27272	3.25458	3.28071	3.29568	3.31362	3.21972	3.1329	3.21297	3.31859	3.48849	3.57365	3.6936	3.2536	0.860367	1.58199	1.33016	1.10361	0.893316	0.81847	1.33482	1.07674	0.850262	0.770904	0.858598	0.478872	0.135924	0.0530266	0.861011	0.442144	0.105026	0.0609928	1.38521	2.26493	2.24697	2.09297	2.02896	1.99593	1.99092	2.41097	2.46299	2.50694	2.50896	2.18395	2.19903
3.3242	3.3472	3.35219	3.40623	3.58324	3.62525	3.32918	3.30018	3.31918	3.32814	3.3612	3.2391	3.14002	3.213	3.3582	3.54321	3.70834	3.84633	3.30519	0.849405	1.57687	1.32323	1.09735	0.888851	0.820599	1.32435	1.04817	0.828556	0.7517	0.844324	0.478607	0.137626	0.0532804	0.852889	0.439388	0.128153	0.08426	1.37573	2.26602	2.25102	2.09201	2.032	2.011	2.01104	2.41001	2.46897	2.51499	2.51201	2.18602	2.20299
3.37971	3.40279	3.40674	3.46975	3.64986	3.69682	3.3807	3.35063	3.37043	3.3685	3.41667	3.26741	3.14607	3.21305	3.41471	3.60182	3.80233	3.93732	3.35766	0.834097	1.56386	1.31336	1.08897	0.891889	0.822978	1.30526	1.05361	0.807477	0.737666	0.831531	0.460952	0.136509	0.0533905	0.835835	0.433331	0.131776	0.0925185	1.36244	2.27199	2.25707	2.09508	2.03212	2.01013	2.02219	2.414	2.46217	2.51213	2.51607	2.19201	2.20011
3.43167	3.46063	3.46066	3.52465	3.7126	3.75662	3.43168	3.39671	3.4018	3.40477	3.46569	3.29781	3.15097	3.21698	3.46667	3.66162	3.82684	3.96085	3.40569	0.828039	1.56221	1.30105	1.08735	0.888849	0.822115	1.30348	1.02657	0.775722	0.716833	0.825021	0.442746	0.137871	0.0534298	0.830335	0.432684	0.12707	0.0880087	1.35804	2.27101	2.26197	2.10096	2.04094	2.01994	2.03591	2.414	2.47492	2.52194	2.52097	2.19299	2.20795
3.48722	3.51121	3.51918	3.58418	3.7532	3.80917	3.48223	3.4492		3.44718	3.52122	3.36123	3.16808	3.22706	3.52223	3.71918	3.83606	3.97506	3.4722	0.819847	1.55899	1.29335	1.07423	0.88884	0.81937	1.29839	1.02911		0.705908	0.815699	0.452349	0.135184	0.0483019	0.823434	0.440649	0.118222	0.0671306	1.34794	2.267	2.26602	2.10599	2.04603	2.03402	2.04401	2.425	2.47502		2.52102	2.189	2.19697
3.54783	3.56964	3.56869	3.63275	3.80835	3.85453	3.54573	3.50475		3.49559	3.5818	3.42296	3.19057	3.24427	3.58583	3.76755	3.85336	3.99113	3.52568	0.821713	1.55643	1.29943	1.06897	0.883423	0.814024	1.30014	1.04548		0.713476	0.818163	0.449387	0.130808	0.0433534	0.82465	0.45106	0.121261	0.0590946	1.34898	2.26805	2.27107	2.10409	2.05399	2.04007	2.04707	2.42508	2.48112		2.52608	2.18901	2.18991
3.60848	3.6166	3.61956	3.68753	3.83378	3.89366	3.59954	3.55953	3.54752	3.53863	3.6405	3.49339	3.23264	3.26383	3.64648	3.80766	3.87977	4.00092	3.57557	0.829235	1.56506	1.30168	1.06524	0.880743	0.809172	1.29951	1.02882	0.812561	0.722711	0.826439	0.440397	0.125496	0.0370046	0.831233	0.441492	0.110334	0.0491654	1.35959	2.27197	2.27596	2.11094	2.05301	2.04496	2.05196	2.43095	2.48992	2.53598	2.53195	2.18999	2.18306
3.66417	3.67817	3.68015	3.73014	3.86415	3.92708	3.6592	3.61622	3.60223	3.59323	3.69915	3.58536	3.28828	3.29874	3.70019	3.84104	3.89299	4.00101	3.63518	0.838089	1.56892	1.30677	1.06766	0.877769	0.804412	1.30694	1.01692	0.800854	0.72011	0.83529	0.445326	0.132437	0.0488204	0.839884	0.446651	0.112706	0.0481428	1.36432	2.27802	2.28001	2.122	2.05999	2.047	2.04697	2.43902	2.49901	2.54204	2.53501	2.19501	2.16998
3.7116	3.7257	3.72264	3.76847	3.90625	3.94911	3.71474	3.67772	3.6668	3.6578	3.74063	3.68303	3.36506	3.50104	3.75355	3.85118	3.89005	4.004	3.68462	0.848862	1.57918	1.31603	1.07678	0.869261	0.802272	1.31584	1.03684	0.821317	0.758102	0.846401	0.455172	0.158624	0.11952	0.849153	0.452401	0.116967	0.0461743	1.37596	2.28312	2.28199	2.12197	2.05703	2.04692	2.04001	2.44499	2.50295	2.55305	2.53805	2.19911	2.16499
3.75672	3.77767	3.7707	3.80378	3.92488	3.95695	3.76966	3.73166	3.72663	3.71763	3.78771	3.75952	3.4445	3.57852	3.79474	3.86491	3.89398	4.004	3.73071	0.857943	1.59393	1.32609	1.08009	0.862622	0.794926	1.32721	1.06138	0.846473	0.755248	0.856944	0.450847	0.147758	0.109055	0.857597	0.456952	0.115271	0.0457526	1.38668	2.29194	2.28101	2.12001	2.05899	2.04104	2.04099	2.44401	2.49902	2.55698	2.54198	2.20695	2.16401
3.80115	3.82115	3.80614	3.84012	3.94504	3.98102	3.8211	3.78617	3.78821	3.78821	3.82916	3.84624	3.54937	3.56044	3.84413	3.89008	3.895	4.004	3.78114	0.869391	1.60297	1.33661	1.08921	0.860878	0.794754	1.33742	1.07435	0.856899	0.768791	0.869175	0.45799	0.134252	0.0526926	0.867647	0.463783	0.122674	0.0449086	1.39545	2.29801	2.28401	2.118	2.06099	2.03798	2.02898	2.44101	2.50201	2.55004	2.55004	2.21401	2.17003
3.85044	3.87057	3.85261	3.8784	3.95829	3.98607	3.8547	3.83962	3.85478	3.85485	3.87945	3.92387	3.66769	3.70338	3.8875	3.91426	3.89501	4.00499	3.82657	0.879209	1.61173	1.34784	1.09176	0.857151	0.786456	1.34669	1.07605	0.859724	0.775421	0.880242	0.467559	0.128565	0.0441633	0.876242	0.464692	0.124079	0.0444347	1.40449	2.30093	2.28704	2.11903	2.05696	2.03291	2.02407	2.44304	2.50511	2.56316	2.56309	2.21693	2.18013
3.88272	3.91263	3.89761	3.90774	3.97981	3.99096	3.90655	3.8856	3.9125	3.91746	3.91271	3.98844	3.79291	3.87947	3.92468	3.93383	3.89599	4.00401	3.86863	0.882799	1.61805	1.35221	1.09259	0.852778	0.791308	1.35645	1.07892	0.863001	0.783668	0.883383	0.473429	0.128967	0.0562448	0.880057	0.468537	0.126985	0.0432999	1.40907	2.29604	2.28997	2.12098	2.05403	2.02606	2.02896	2.44597	2.51293	2.5749	2.56994	2.21204	2.18991
3.93413	3.95918	3.93716	3.9491	4.00404	4.01105	3.95214	3.9342	3.98526	3.99229	3.96311	4.07225		3.98238	3.97116	3.95418	3.90507	4.00011	3.91815	0.884852	1.62052	1.35433	1.09295	0.854204	0.793788	1.35907	1.08073	0.863971	0.787303	0.885702	0.493007		0.060459	0.881733	0.472499	0.120439	0.0433816	1.41322	2.29997	2.29199	2.12198	2.04999	2.01397	2.00396	2.44502	2.52199	2.58302	2.58402	2.21598	2.18601
3.96965	4.00761	3.98147	3.97652	4.01619	4.02516	3.99165	3.98868	4.05591	4.07095	3.99268	4.13977	4.02084	4.08792	4.01465	4.00228		4.03159	3.96056	0.88828	1.61876	1.35137	1.08904	0.849648	0.787665	1.36329	1.09667	0.872473	0.793604	0.888863	0.492213	0.144282	0.0546068	0.885405	0.556434		0.0602569	1.41305	2.29215	2.28903	2.11703	2.04801	2.00589	1.99289	2.45001	2.51811	2.58807	2.59005	2.21009	2.18811
4.0177	4.05272	4.01579	4.01476	4.02991	4.03693	4.0397	4.03869	4.12258	4.14057	4.04269	4.19665	4.15616	4.22912	4.0627	4.02287		4.07473	4.00174	0.891967	1.61522	1.35574	1.07596	0.841451	0.779233	1.36293	1.08844	0.872728	0.79685	0.890579	0.499038	0.140046	0.0440954	0.890876	0.564063		0.0717783	1.41113	2.30293	2.29099	2.11899	2.04899	1.99805	1.98505	2.45099	2.52595	2.59297	2.59398	2.21696	2.19595
4.06519	4.09819	4.07417	4.04618	4.0471	4.05206	4.08517	4.09021	4.18225	4.21227	4.0882	4.2522	4.29244	4.42347	4.11017	4.06411		4.12196	4.05518	0.884507	1.60651	1.34393	1.07445	0.836634	0.778313	1.35687	1.08637	0.877228	0.802817	0.880883	0.49263	0.127135	0.0588129	0.885762	0.565718		0.112094	1.40149	2.30802	2.28999	2.12499	2.04899	1.99599	1.97999	2.45001	2.533	2.59401	2.59899	2.227	2.20304
4.11568	4.14964	4.11972	4.09547	4.07435	4.06923	4.1316	4.14671	4.24977	4.28388	4.14068	4.3044	4.4111	4.54917	4.15569	4.09253	3.95812	4.11216	4.10364	0.875543	1.59636	1.3338	1.07122	0.834914	0.76566	1.3452	1.08465	0.871341	0.794117	0.870954	0.472414	0.144821	0.0866648	0.878027	0.567631	0.150574	0.139653	1.39184	2.31207	2.28697	2.12295	2.04703	1.99293	1.97697	2.45203	2.53205	2.59697	2.59599	2.22605	2.21296
4.16557	4.19659	4.17254	4.1297	4.09978	4.08586	4.17562	4.19855	4.30651	4.34844	4.19057		4.4923	4.63526	4.20656	4.13166	3.96692	4.1239	4.15059	0.859608	1.58584	1.317	1.06653	0.821238	0.755339	1.33271	1.07834	0.875068	0.798314	0.86168		0.175009	0.127438	0.855782	0.547871	0.143531	0.142049	1.37926	2.31696	2.28502	2.11903	2.04898	1.98804	1.97502	2.45398	2.53597	2.59502	2.59501	2.22997
4.2162	4.25018	4.21821	4.18119	4.13817	4.12113	4.2312	4.2542	4.36618	4.41419	4.24119		4.54328	4.68323	4.2622		3.97913	4.13812	4.2072	0.850944	1.5808	1.31413	1.05487	0.818104	0.75393	1.32113	1.06644	0.869335	0.791602	0.853203		0.18113	0.125716	0.847135		0.157001	0.153247	1.36914	2.30999	2.284	2.118	2.04498	1.98601	1.974	2.44999	2.53499	2.59299	2.591	2.22399
4.27078	4.29967	4.27477	4.23265	4.18454	4.15559	4.28558	4.30873	4.41461	4.46663	4.29278	4.44523	4.61696	4.74513	4.31773		4.01341	4.1694	4.2607	0.843832	1.57405	1.30516	1.0408	0.824434	0.759122	1.31385	1.06085	0.865177	0.789182	0.845871	0.526529	0.0958763	0.0763352	0.840403		0.162937	0.152464	1.36586	2.30596	2.28496	2.11696	2.03901	1.98795	1.97299	2.44609	2.53099	2.59107	2.59097	2.22096	2.20466
4.32865	4.3497	4.33166	4.28071	4.22476	4.19973	4.32874	4.36267	4.45973	4.51372	4.35065	4.53645	4.61402	4.75494	4.37167		4.04382	4.19882	4.31269	0.842498	1.57432	1.30004	1.04472	0.825444	0.751834	1.31178	1.04616	0.847149	0.77594	0.844429	0.458949	0.124547	0.067076	0.839177		0.176816	0.161704	1.36386	2.30302	2.28202	2.11402	2.03999	1.98402	1.97201	2.45296	2.53001	2.59597	2.58901	2.21802	2.2537
4.38619	4.40519	4.38717	4.33519	4.28719	4.25322	4.3922	4.41214	4.51711	4.55612	4.40521	4.59012	4.636	4.755	4.43118		4.08915	4.24315	4.36819	0.842206	1.57626	1.29932	1.03839	0.820674	0.755923	1.30738	1.04232	0.846652	0.780132	0.841918	0.464823	0.120783	0.056718	0.841102		0.189683	0.167316	1.36633	2.30802	2.27799	2.11001	2.035	1.98101	1.975	2.44598	2.51999	2.58799	2.58599	2.22401	2.24999
4.43772	4.45643	4.4338	4.38875	4.34081	4.31391	4.44654	4.45064	4.54748	4.59041	4.46268	4.62338	4.63708	4.75497	4.48071			4.28474	4.41961	0.85198	1.58526	1.30769	1.05038	0.82173	0.762253	1.31518	1.04616	0.847029	0.769879	0.849522	0.460345	0.121497	0.056146	0.852658			0.201285	1.37446	2.31304	2.27404	2.11201	2.03499	1.98401	1.97603	2.44107	2.51793	2.5849	2.58196	2.22607	2.24597
4.48955	4.48773	4.4915	4.44253	4.39949	4.37943	4.48566	4.4966	4.5817	4.61975	4.51158	4.65076	4.64295	4.75302	4.53156			4.40991	4.46362	0.854895	1.58848	1.31176	1.04829	0.826043	0.763172	1.32519	1.04937	0.844095	0.770495	0.854735	0.472931	0.12269	0.054415	0.853215			0.177169	1.38082	2.31597	2.27697	2.11299	2.03401	1.98499	1.97798	2.44596	2.51304	2.57806	2.57903	2.23096	2.24402
4.5342	4.54115	4.53222	4.49926	4.47234	4.45035	4.53417	4.53419	4.61508	4.64611	4.5612	4.66306	4.647	4.753	4.56921	4.60619			4.50919	0.866998	1.60333	1.32642	1.06146	0.836056	0.769045	1.33782	1.06076	0.853362	0.772135	0.866298	0.476889	0.122772	0.0537382	0.865196	0.490437			1.39633	2.31102	2.27701	2.11703	2.036	1.982	1.97798	2.44403	2.51101	2.574	2.57398	2.22402	2.2391
4.58356	4.57878	4.58856	4.56482	4.559	4.54015	4.57762	4.58243	4.6364	4.67331	4.6116	4.67825	4.64704	4.753	4.62351	4.65494			4.55652	0.879015	1.61249	1.33957	1.06603	0.847593	0.775315	1.35422	1.06651	0.851647	0.776015	0.876013	0.486703	0.123308	0.0532962	0.879372	0.507345			1.40906	2.316	2.27907	2.12401	2.03705	1.98209	1.97301	2.45104	2.514	2.57395	2.56795	2.22899	2.26309
4.62474	4.63564	4.62974	4.62462	4.63254	4.62447	4.62272	4.6138	4.66581	4.69586	4.65572	4.69688	4.64998	4.753	4.66076	4.72357			4.59476	0.888162	1.62763	1.34903	1.07361	0.850045	0.782236	1.36675	1.07988	0.863883	0.782251	0.884278	0.485488	0.124602	0.0530217	0.888999	0.520855			1.42198	2.316	2.28397	2.12499	2.04098	1.98896	1.97399	2.45398	2.514	2.57002	2.56402	2.22801	2.26996
4.67017	4.68318	4.67616	4.68722	4.7163	4.71533	4.65319	4.64917	4.69813	4.72011	4.69818	4.70801	4.65002	4.742	4.70814	4.79123	4.56937	4.62437	4.64515	0.897026	1.6311	1.36098	1.08868	0.860226	0.790972	1.37995	1.0849	0.867095	0.791941	0.892295	0.45979	0.124791	0.0512494	0.898437	0.51651	0.131701	0.0499534	1.43118	2.31498	2.29001	2.12501	2.041	1.98901	1.97201	2.46101	2.51602	2.57099	2.56301	2.22799	2.25992
4.71745	4.73363	4.72275	4.75077	4.80207	4.81127	4.70668	4.6964	4.73533	4.75237	4.74941	4.71117	4.65504	4.742	4.74855	4.85597	4.67472	4.7316	4.68765	0.898574	1.63415	1.36887	1.09973	0.864712	0.794468	1.37771	1.08946	0.859884	0.797832	0.8964	0.465716	0.125124	0.0510797	0.897435	0.507895	0.140335	0.0591881	1.43563	2.30999	2.29407	2.12703	2.04108	1.99212	1.97505	2.46496	2.52096	2.56903	2.56603	2.225	2.23695
4.75071	4.7796	4.77752	4.80751	4.88032	4.90419	4.75656	4.72574	4.75979	4.77976	4.77974	4.72389	4.65797	4.742	4.78865	4.92738	4.8009	4.84898	4.73558	0.894496	1.63472	1.35878	1.10662	0.870718	0.804612	1.37644	1.08837	0.856539	0.789156	0.892008	0.475713	0.126121	0.0510602	0.893415	0.503885	0.126808	0.0443891	1.43494	2.30901	2.29896	2.12898	2.04695	2.00092	1.97897	2.46203	2.51803	2.57098	2.56798	2.225	2.23303
4.80817	4.8262	4.82022	4.87022	4.9723	4.9963	4.80811	4.77714	4.80015	4.81413	4.84017	4.74506	4.66301	4.74201	4.84017	4.9912	4.95649	5.03958	4.78018	0.88889	1.62724	1.36166	1.11693	0.87638	0.801556	1.37355	1.08617	0.855406	0.784346	0.886657	0.48769	0.130135	0.0511802	0.887884	0.501317	0.117321	0.0491966	1.43222	2.31103	2.30502	2.12903	2.04701	2.00203	1.99107	2.45503	2.523	2.575	2.57403	2.22603	2.233
4.85661	4.88167	4.88171	4.93177	5.05477	5.07915	4.83876	4.81565	4.84232	4.8514	4.88865	4.76253	4.66711	4.745	4.88759	5.04571	5.09269	5.20192	4.82972	0.874964	1.62	1.34729	1.11417	0.884799	0.806046	1.36515	1.08305	0.851769	0.777653	0.871939	0.484954	0.128783	0.0512403	0.875147	0.475373	0.11754	0.0485526	1.42139	2.32003	2.31107	2.13704	2.05108	2.01025	2.00923	2.46307	2.52401	2.57513	2.58309	2.23401	2.23407
4.9017	4.93067	4.93365	4.98862	5.11162	5.16344	4.89463	4.86368	4.86584	4.8808	4.93668	4.80174	4.67495	4.745	4.93071	5.09765	5.21717	5.34306	4.88265	0.860566	1.60964	1.33198	1.10135	0.895737	0.811653	1.34971	1.08503	0.867148	0.774213	0.857873	0.481572	0.127508	0.0512599	0.860974	0.442498	0.12051	0.0700671	1.40767	2.32199	2.31597	2.13998	2.05696	2.02888	2.02589	2.46797	2.52499	2.58493	2.58995	2.23499	2.23897
4.9572	4.98621	4.9832	5.0692	5.22668	5.26223	4.96468	4.93117	4.92417	4.93015	4.99321	4.85117	4.68405	4.75851	4.98721	5.1682	5.30774	5.44024	4.9422	0.837179	1.5715	1.30408	1.08598	0.88303	0.804253	1.31397	1.04508	0.826853	0.713032	0.835316	0.4732	0.164873	0.0628695	0.838047	0.439162	0.160285	0.0941512	1.36859	2.3165	2.31352	2.13852	2.06152	2.04156	2.05106	2.46502	2.53002	2.57703	2.58001	2.2325	2.23503
5.01484	5.0453	5.04082	5.12679	5.27588	5.3259	5.0149	4.9802	4.97142	4.97465	5.05329	4.89857	4.69715	4.76307	5.04545	5.22393	5.37516	5.50702	4.99983	0.831493	1.56248	1.30246	1.06939	0.878894	0.80792	1.30264	1.04006	0.819243	0.707682	0.831572	0.448275	0.128619	0.043318	0.830438	0.435656	0.11566	0.0650658	1.36143	2.31803	2.31904	2.1436	2.06716	2.05911	2.06762	2.47098	2.53514	2.58474	2.58307	2.23402	2.24283
5.07654	5.10356	5.10055	5.18457	5.34002	5.39201	5.081	5.03161	5.00228	5.02169	5.11107	4.97643	4.70791	4.84097	5.11498	5.2915	5.38692	5.50849	5.06054	0.836005	1.56046	1.29502	1.07234	0.87664	0.806455	1.29911	1.03498	0.813683	0.702752	0.836016	0.478405	0.154276	0.0939109	0.834975	0.439783	0.11971	0.0622242	1.35657	2.32049	2.32198	2.15094	2.07891	2.06693	2.07643	2.46952	2.54542	2.60236	2.58797	2.2355	2.23059
5.13174	5.15469	5.15818	5.23215	5.37818	5.43367	5.14322	5.09319	5.08423	5.05822	5.16478	5.04083	4.78224	4.81094	5.17274	5.34813	5.40705	5.5175	5.12218	0.823078	1.56552	1.29508	1.05968	0.874574	0.808393	1.3017	1.03352	0.775972	0.736961	0.823701	0.452564	0.135737	0.0543906	0.821629	0.439998	0.118456	0.0536681	1.35445	2.32402	2.32502	2.15751	2.09201	2.08101	2.08602	2.47353	2.54954	2.60601	2.61104	2.24101	2.22498
5.19388	5.20284	5.2059	5.27114	5.42262	5.47766	5.19812	5.14134	5.13893	5.11331	5.23529	5.12489	4.84456	4.91685	5.23416	5.38418	5.42015	5.51809	5.16977	0.841598	1.56868	1.30109	1.06882	0.879003	0.805458	1.31265	1.03758	0.801758	0.756109	0.840535	0.45123	0.147184	0.0888728	0.841443	0.448859	0.122629	0.0517611	1.36364	2.32851	2.33056	2.16107	2.09452	2.08253	2.09096	2.48059	2.56052	2.60912	2.62306	2.24401	2.21893
5.25852	5.26453	5.272	5.31814	5.46814	5.52662	5.24366	5.20353	5.20742	5.17305	5.29357	5.22772	4.92291	5.05354	5.28314	5.43412	5.43091	5.52445	5.22658	0.848101	1.5743	1.30586	1.08101	0.876232	0.804932	1.32233	1.04294	0.80528	0.762336	0.846088	0.461223	0.167009	0.130318	0.848676	0.455728	0.122192	0.0496192	1.36899	2.3295	2.33497	2.16646	2.09599	2.08449	2.08803	2.48745	2.56199	2.61793	2.62746	2.2445	2.21354
5.3022	5.31466	5.31716	5.35164	5.48958	5.53849	5.29714	5.2557	5.25627	5.26027	5.33618	5.31531	5.00738	5.13891	5.33121	5.43852	5.43551	5.5245	5.27519	0.854032	1.58303	1.31019	1.08344	0.873013	0.801885	1.32959	1.05353	0.83883	0.739969	0.851109	0.465249	0.170316	0.133677	0.855393	0.456699	0.121525	0.0496228	1.37938	2.33853	2.34299	2.16899	2.10099	2.08449	2.08604	2.48752	2.56799	2.62745	2.60604	2.25203	2.216
5.35801	5.35963	5.36243	5.3895	5.5112	5.5372	5.33617	5.30972	5.33179	5.33422	5.38699	5.40089	5.11269	5.24955	5.38856	5.4442	5.43701	5.52355	5.32708	0.862802	1.59749	1.32781	1.08364	0.86833	0.796491	1.34135	1.0657	0.844393	0.766714	0.861825	0.472977	0.158261	0.121292	0.861849	0.454982	0.121591	0.0517514	1.39108	2.34809	2.34003	2.16647	2.09947	2.081	2.09733	2.4926	2.56547	2.61355	2.61807	2.26159	2.21561
5.39571	5.40616	5.39425	5.42623	5.52637	5.5519	5.38564	5.36261	5.3901	5.42347	5.42322	5.46651	5.20038	5.25301	5.42969	5.45888	5.4375	5.52747	5.37019	0.874024	1.60404	1.33434	1.08269	0.862762	0.799091	1.3565	1.0799	0.861874	0.775786	0.872901	0.467158	0.140637	0.0619721	0.872816	0.449145	0.122375	0.0548374	1.40286	2.35445	2.34198	2.16451	2.09752	2.081	2.08458	2.49995	2.56302	2.61698	2.62297	2.26844	2.22345
5.44766	5.44767	5.4382	5.45816	5.54062	5.56359	5.43426	5.40573	5.44775	5.48332	5.46965	5.53778	5.32101	5.38001	5.48369	5.48067	5.43601	5.52662	5.41119	0.878566	1.6174	1.3434	1.08437	0.855114	0.796851	1.35807	1.08331	0.867671	0.79214	0.876651	0.478723	0.137607	0.0618313	0.877952	0.440444	0.119396	0.0544505	1.40676	2.35649	2.34399	2.1635	2.09149	2.07595	2.07745	2.48592	2.56499	2.62251	2.62499	2.26897	2.24045
5.50027	5.52547	5.51232	5.51519	5.58	5.58511	5.50249				5.53024	5.64984	5.52773	5.58375	5.53531	5.51135	5.43611	5.54907	5.48539	0.890376	1.59619	1.33937	1.07667	0.839954	0.785273	1.35521				0.889231	0.477715	0.148474	0.0564063	0.889908	0.472994	0.131608	0.0495754	1.38995	2.34295	2.32299	2.15597	2.09499	2.055	2.06087	2.48103				2.26003	2.23495
5.51983	5.5597	5.53579	5.52888	5.58	5.59293	5.53769	5.53055	5.60948	5.63445	5.54785	5.71047	5.6529	5.78325	5.5578	5.53678	5.44393	5.55396	5.51375	0.888625	1.59163	1.34056	1.07761	0.840247	0.779659	1.34783	1.08024	0.870429	0.810282	0.888596	0.494047	0.137923	0.098877	0.886837	0.529068	0.133612	0.0492429	1.39186	2.33903	2.32201	2.15402	2.09401	2.055	2.05109	2.48298	2.56088	2.62099	2.62003	2.26198	2.23103
5.57618	5.61517	5.58916	5.57019	5.59811	5.60709	5.59419	5.59113	5.66828	5.70827	5.60018	5.76721	5.77157	5.88667	5.61321	5.53514			5.57114	0.885197	1.58275	1.33319	1.08027	0.836342	0.766431	1.34626	1.08435	0.875842	0.801029	0.885153	0.494087	0.149196	0.0611037	0.883703	0.476203			1.38322	2.33803	2.318	2.15401	2.09096	2.04595	2.03196	2.47899	2.55901	2.62298	2.613	2.25803	2.23004
5.62062	5.65771	5.62849	5.617	5.625	5.62884	5.64073	5.62496	5.73882	5.7759	5.64468	5.82066	5.91412	6.05322	5.66568	5.57101			5.60679	0.874667	1.57627	1.32527	1.06093	0.812113	0.751718	1.33824	1.07757	0.878583	0.803041	0.873494	0.473642	0.131581	0.0750594	0.874539	0.480249			1.37557	2.34547	2.31796	2.15618	2.082	2.033	2.02096	2.47696	2.56207	2.61697	2.61189	2.26545	2.24108
	5.70867	5.66377	5.617	5.625	5.61708	5.69266	5.69355	5.79762	5.84058		5.86769	5.99448	6.14043		5.64353			5.66363		1.56313	1.32556	1.06121	0.810918	0.745828	1.32451	1.06839	0.863071	0.790184		0.471663	0.182537	0.125163		0.538221			1.36607		2.31502	2.16892	2.082	2.033	2.01802	2.47402	2.56697	2.61501	2.60405		2.24696
5.74219	5.76715	5.75518	5.72324	5.7052	5.69315	5.74018	5.75418	5.87019	5.91416	5.77218	5.94221	6.07518	6.22618	5.78019	5.70221			5.72417	0.85695	1.55595	1.29535	1.04374	0.804664	0.742245	1.31546	1.0701	0.858964	0.784218	0.852996	0.475513	0.191444	0.138522	0.859854	0.533739			1.35279	2.34	2.30897	2.14497	2.07496	2.01696	2.00298	2.47599	2.554	2.60498	2.59699	2.25702	2.23603
5.80267	5.81481	5.81256	5.79727	5.7671	5.74129	5.79674	5.81173	5.9295	5.96362	5.83076	6.00987	6.13327	6.28324	5.8396	5.7687			5.7788	0.850565	1.54662	1.28783	1.02486	0.796492	0.737616	1.3069	1.05014	0.85063	0.77721	0.848561	0.457421	0.161258	0.110772	0.85163	0.527033			1.34288	2.34097	2.30092	2.13592	2.06392	2.00301	1.997	2.47185	2.5528	2.599	2.59293	2.26289	2.24506
5.84958	5.87149	5.85165	5.81583	5.77394	5.76182	5.84854	5.86255	5.96469	6.00662	5.88353	6.07046	6.15183	6.29985	5.88163	5.81756			5.8345	0.848142	1.5433	1.28727	1.01788	0.79876	0.739464	1.30829	1.04324	0.842265	0.766733	0.844447	0.447746	0.148573	0.0906295	0.850936	0.528636			1.34554	2.33902	2.29505	2.13005	2.05805	2.00399	1.997	2.4611	2.53912	2.599	2.58804	2.25507	2.24897
5.89928	5.92724	5.9002	5.82429	5.78632	5.77724	5.90024	5.91224	6.01119	6.05316	5.9273	6.11424	6.19801	6.33997	5.94125	5.88734			5.88025	0.852505	1.55212	1.29144	1.02101	0.801736	0.740862	1.30874	1.03916	0.835426	0.759827	0.848604	0.458649	0.13025	0.055767	0.854977	0.531049			1.34911	2.33594	2.29097	2.12396	2.05895	2.00696	1.99998	2.46096	2.53294	2.58697	2.58698	2.25491	2.24093
5.96178	5.98068	5.94474	5.89102	5.85814	5.83211	5.95557	5.96762	6.05445	6.09052	5.99581	6.1693	6.20115	6.33396	5.99878	5.96379			5.93669	0.855869	1.55267	1.29942	1.02811	0.810004	0.74591	1.30756	1.04261	0.834612	0.767947	0.854011	0.467418	0.130287	0.0528368	0.856636	0.528308			1.34981	2.32297	2.28391	2.11487	2.04687	1.9968	1.99481	2.45304	2.51993	2.57999	2.58192	2.23501	2.22593
6.01964	6.03069	5.99966	5.96653	5.94247	5.91449	5.99774	6.01371	6.08779	6.12876	6.05563	6.19186	6.21193	6.33102	6.05664	6.02263			5.98768	0.859517	1.56231	1.30498	1.0345	0.817682	0.751078	1.31423	1.04435	0.832543	0.761073	0.858552	0.470978	0.125649	0.0518561	0.859293	0.500722			1.36093	2.32101	2.27704	2.10506	2.03706	1.98209	1.98109	2.45598	2.51503	2.57901	2.57604	2.23599	2.22103
6.07417	6.07519	6.05019	6.01725	5.97939	5.97036	6.06115	6.06315	6.14106	6.16212	6.10717	6.22304	6.21501	6.33	6.10917	6.11126			6.03617	0.865049	1.56832	1.31245	1.0426	0.825503	0.762958	1.31285	1.05267	0.838969	0.771362	0.86437	0.485948	0.127047	0.0513607	0.864396	0.484063			1.36971	2.31297	2.27297	2.10597	2.02699	1.97794	1.97393	2.44499	2.51299	2.56798	2.56796	2.22897	2.21801
6.12168	6.12956	6.10468	6.08688	6.08823	6.07131	6.10273	6.10457	6.15768	6.19436	6.15368	6.23533	6.21704	6.33099	6.15763	6.18289		5.87069	6.08364	0.875917	1.57727	1.32061	1.0651	0.832497	0.770847	1.32945	1.0607	0.841659	0.771892	0.872861	0.479702	0.129146	0.0515465	0.877221	0.493149		0.0915122	1.37899	2.30391	2.265	2.09805	2.02408	1.96216	1.95397	2.44195	2.50891	2.56296	2.55796	2.21992	2.22132
6.17154	6.17062	6.15454	6.1514	6.17816	6.16711	6.1565	6.14661	6.20754	6.22075	6.20354	6.25977	6.21997	6.33001	6.20357	6.24839		5.99484	6.13056	0.88447	1.58484	1.33426	1.09218	0.870387	0.777934	1.33802	1.07284	0.855521	0.780074	0.881698	0.47327	0.133985	0.0512924	0.885344	0.48135		0.0565059	1.39185	2.29706	2.265	2.10196	2.02995	1.97389	1.95202	2.43804	2.50206	2.56003	2.55503	2.21405	2.24478
6.20219	6.2152	6.1902	6.18825	6.18842	6.18445	6.18619	6.18217	6.23212	6.2531	6.23219	6.26602	6.22401	6.32399	6.24117	6.31827	6.07749	6.14442	6.17316	0.892192	1.59606	1.34491	1.07757	0.856168	0.779693	1.34658	1.07509	0.855241	0.783383	0.889709	0.462673	0.133019	0.0501012	0.892735	0.485123	0.13757	0.0550226	1.40242	2.29396	2.26801	2.10101	2.02202	1.96695	1.94697	2.442	2.504	2.55899	2.54802	2.21098	2.23895
6.25249	6.26957	6.24467	6.25475	6.3008	6.30591	6.23667	6.22845	6.26359	6.28051	6.28249	6.27211	6.22703	6.322	6.28752	6.3909	6.20975	6.25811	6.21765	0.900732	1.6046	1.35415	1.09666	0.860873	0.791352	1.35922	1.0778	0.855496	0.79218	0.899955	0.455476	0.132834	0.0504132	0.89925	0.48613	0.129702	0.045196	1.40702	2.28392	2.27104	2.104	2.02797	1.95401	1.93801	2.44292	2.50299	2.55495	2.55297	2.20492	2.22592
6.28876	6.31173	6.29368	6.30964	6.35962	6.37257	6.28568	6.26178	6.30672	6.31776	6.31876	6.27995	6.22899	6.322	6.32575	6.45657	6.33817	6.413	6.26569	0.897928	1.60497	1.35824	1.10013	0.862579	0.797381	1.36045	1.08366	0.861094	0.791465	0.896641	0.455152	0.133853	0.0506485	0.897034	0.493443	0.13425	0.0581063	1.41245	2.27804	2.27398	2.104	2.02601	1.95499	1.93899	2.43704	2.50201	2.55103	2.55101	2.19904	2.22004
6.33511	6.35519	6.34215	6.37121	6.44431	6.4633	6.32717	6.31413	6.3292	6.34912	6.37111	6.29107	6.23701	6.32601	6.36115	6.51522	6.47151	6.55867	6.30418	0.894431	1.60429	1.35177	1.09858	0.872074	0.802249	1.35851	1.08407	0.86151	0.786314	0.892639	0.450325	0.133572	0.0530154	0.8943	0.486442	0.13253	0.055049	1.41498	2.27699	2.27403	2.102	2.02	1.962	1.94403	2.43401	2.49901	2.554	2.551	2.19599	2.21999
6.36567	6.40756	6.38579	6.42979	6.52991	6.54815	6.37361	6.35068	6.38528	6.38148	6.40263	6.31128	6.24111	6.329	6.4036	6.57578	6.61464	6.74463	6.35468	0.883533	1.59754	1.34909	1.10141	0.870645	0.807395	1.34659	1.07567	0.853006	0.781623	0.883899	0.460176	0.139687	0.0545124	0.880217	0.469947	0.135324	0.0550129	1.40743	2.274	2.281	2.10196	2.02097	1.96117	1.95208	2.43599	2.50096	2.553	2.55103	2.19203	2.216
6.41457	6.44864	6.44349	6.48749	6.59641	6.63226	6.4186	6.40056	6.40582	6.41669	6.4486	6.33182	6.24893	6.329	6.44761	6.6325	6.73494	6.86395	6.40456	0.865499	1.58627	1.33105	1.09758	0.881286	0.805546	1.33735	1.06738	0.845377	0.764293	0.867009	0.465017	0.139502	0.0546885	0.862466	0.444088	0.133427	0.0720501	1.39227	2.274	2.281	2.09903	2.01902	1.97389	1.95795	2.43501	2.49803	2.553	2.55298	2.19398	2.216
6.46722	6.50421	6.48325	6.54523	6.67731	6.72231	6.47222	6.44125	6.45914	6.45817	6.50124	6.36714	6.25303	6.329	6.50021	6.68325	6.85132	6.98631	6.45422	0.855906	1.57682	1.32521	1.09483	0.88147	0.805473	1.32339	1.05549	0.832776	0.754562	0.855636	0.467027	0.138326	0.055202	0.854886	0.443772	0.141241	0.0981824	1.38214	2.28203	2.287	2.10002	2.02101	1.97405	1.96205	2.43802	2.50199	2.55302	2.55002	2.20203	2.215
6.51972	6.55466	6.5427	6.59977	6.75095	6.79586	6.52369	6.50069	6.49273	6.49862	6.55672	6.39951	6.26014	6.33	6.54977	6.74281	6.92632	7.05818	6.50573	0.845437	1.57055	1.31078	1.09264	0.879044	0.803907	1.30585	1.04009	0.82015	0.731617	0.845304	0.463716	0.135016	0.053301	0.844504	0.437198	0.134425	0.0847456	1.37491	2.289	2.28796	2.10511	2.02405	1.98501	1.97319	2.44207	2.50005	2.55708	2.55404	2.208	2.21497
6.57168	6.6027	6.59368	6.65565	6.81958	6.85861	6.57369	6.55069	6.54567	6.54372	6.60868	6.43677	6.26994	6.33	6.60565	6.80164	6.94985	7.07092	6.55867	0.832142	1.56386	1.29893	1.08306	0.878593	0.807319	1.30325	1.03215	0.812149	0.724156	0.830353	0.447471	0.135427	0.0504675	0.8332	0.439943	0.127523	0.08152	1.36372	2.289	2.28502	2.11295	2.02798	1.98599	1.98692	2.44697	2.50398	2.56296	2.55698	2.208	2.21301
6.63024	6.65523	6.65123	6.71418	6.85027	6.91521	6.62723	6.60521	6.59624	6.59322	6.66023	6.49817	6.29714	6.34908	6.66226	6.85522	6.9561	7.09502	6.61225	0.82602	1.55895	1.29441	1.07344	0.878994	0.807546	1.30059	1.02774	0.805273	0.733839	0.821049	0.446356	0.138802	0.0519674	0.8304	0.439623	0.128135	0.0671739	1.35845	2.28303	2.29202	2.11001	2.03404	2.00403	2.00003	2.44999	2.50703	2.55303	2.55402	2.20101	2.20599
6.68682	6.70968	6.70469	6.75579	6.91248	6.96361	6.68176	6.65375	6.65176	6.64379	6.71382	6.53851	6.32965	6.36842	6.72377	6.90651	6.97815	7.10008	6.66976	0.828369	1.56703	1.29218	1.07271	0.877481	0.806616	1.31007	1.02866	0.805813	0.747147	0.823213	0.415946	0.139157	0.0513237	0.832852	0.433408	0.117831	0.0588148	1.35627	2.28901	2.29601	2.11306	2.04404	2.01203	2.0081	2.44714	2.51404	2.56099	2.55904	2.20401	2.20367
6.74449	6.75758	6.75357	6.81151	6.9467	7.00662	6.73553	6.70654	6.70553	6.69951	6.77149	6.64507	6.3756	6.39774	6.77852	6.94268	6.98891	7.10595	6.72353	0.834625	1.57217	1.30129	1.07482	0.876122	0.805648	1.31146	1.03409	0.791168	0.734213	0.831874	0.448188	0.134025	0.0480487	0.836518	0.440349	0.121438	0.055618	1.36594	2.28999	2.29699	2.11697	2.04697	2.01398	2.01494	2.45691	2.51697	2.56001	2.56197	2.20499	2.18021
6.79422	6.80819	6.80514	6.85115	6.99709	7.0391	6.79022	6.76321	6.76723	6.76022	6.82619	6.7423	6.45131	6.58729	6.83124	6.98203	6.99903	7.106	6.77719	0.84722	1.57883	1.31031	1.07537	0.872114	0.806636	1.31817	1.04133	0.817889	0.758925	0.845306	0.462141	0.169023	0.129765	0.847932	0.462471	0.130369	0.0551074	1.37319	2.29103	2.301	2.11399	2.051	2.01801	2.01799	2.46299	2.51901	2.56401	2.56299	2.20803	2.16599
6.85346	6.8607	6.84368	6.89062	7.02246	7.06625	6.84978	6.81978	6.82885	6.81896	6.87755	6.8222	6.53426	6.66626	6.89445	6.99019	7.00604	7.106	6.8296	0.857951	1.59657	1.32188	1.08519	0.870418	0.805544	1.32114	1.04616	0.823026	0.744784	0.855079	0.454632	0.156656	0.117823	0.859284	0.462832	0.130045	0.0544041	1.38411	2.29999	2.30096	2.11205	2.05199	2.01995	2.01601	2.46092	2.52103	2.568	2.561	2.21596	2.16293
6.8868	6.9107	6.89271	6.93474	7.0558	7.08389	6.90567	6.87567	6.88964	6.88759	6.91677	6.90849	6.62446	6.75646	6.92681	7.00392	7.00898	7.106	6.87274	0.865187	1.60642	1.33527	1.09112	0.868094	0.80223	1.32977	1.05569	0.832046	0.773012	0.865041	0.464074	0.162833	0.123745	0.863863	0.460136	0.128966	0.0539825	1.39179	2.29901	2.29802	2.11598	2.05101	2.01602	2.01699	2.45504	2.52299	2.568	2.561	2.21302	2.15803
6.94117	6.94721	6.92619	6.96614	7.07608	7.07817	6.94618	6.93123	6.95428	6.9563	6.96714	6.99627	6.72945	6.86398	6.98019	7.02109	7.009	7.106	6.92316	0.879198	1.6155	1.344	1.09718	0.867766	0.797596	1.33966	1.07162	0.848875	0.782221	0.880045	0.483616	0.160441	0.121638	0.876138	0.463195	0.12847	0.0532657	1.40406	2.30499	2.3	2.11201	2.05098	2.01297	2.04083	2.46002	2.522	2.571	2.56702	2.217	2.15707
6.97967	6.99656	6.96952	6.99952	7.09522	7.11726	6.98677	6.98369	7.01792	7.02497	6.99967	7.05807	6.83277	6.86236	7.02362	7.04119	7.00903	7.10656	6.95959	0.890145	1.62469	1.35783	1.10227	0.864643	0.801253	1.35739	1.08452	0.86156	0.791668	0.890476	0.487478	0.1401	0.055613	0.887208	0.464056	0.128463	0.0521897	1.41176	2.30301	2.301	2.11497	2.04597	2.00597	2.0019	2.46388	2.52201	2.57103	2.57205	2.21701	2.17207
7.02758	7.03665	7.00668	7.03668	7.11086	7.13584	7.04152	7.03257	7.08343	7.0944	7.04758	7.13434	6.9589	7.03054	7.06762	7.05488	7.01098	7.07527	7.00163	0.897615	1.63043	1.3618	1.1047	0.866296	0.798603	1.36337	1.09364	0.872971	0.793692	0.898728	0.500923	0.13086	0.0672388	0.893485	0.442379	0.126507	0.0457461	1.41996	2.30399	2.301	2.11302	2.04402	2.00402	1.99506	2.45508	2.52299	2.57298	2.57597	2.21799	2.17696
7.0652	7.08617	7.05615	7.06415	7.1341	7.15308	7.0872	7.0882	7.14429	7.16631	7.08219	7.20925	7.06756	7.13282	7.11616	7.08603	7.01834	7.08247	7.04317	0.896869	1.63222	1.36693	1.10519	0.870637	0.796851	1.3651	1.10668	0.885124	0.804484	0.898189	0.499358	0.125337	0.0464483	0.892628	0.483461	0.126279	0.0447628	1.42145	2.30202	2.30198	2.114	2.042	1.99897	1.99299	2.45399	2.52102	2.57701	2.58001	2.217	2.17001
7.11652	7.13067	7.09467	7.10342	7.15927	7.17324	7.13842	7.13869	7.21898	7.24505	7.13159	7.27384	7.20999	7.34064	7.15667	7.09492		7.20234	7.08571	0.896477	1.62806	1.36249	1.09938	0.862243	0.794512	1.36537	1.10187	0.886304	0.813139	0.895298	0.496182	0.141965	0.10571	0.894531	0.437401		0.0523512	1.42183	2.30597	2.29796	2.11497	2.04296	1.9909	1.98982	2.45106	2.52601	2.58001	2.58194	2.218	2.17306
7.15278	7.17771	7.14171	7.13282	7.17789	7.1899	7.16782	7.18671	7.28758	7.31855	7.17275	7.33264	7.34915	7.4553	7.20371	7.15961		7.29643	7.1357	0.894174	1.62286	1.36121	1.0945	0.852619	0.785555	1.36384	1.10085	0.889401	0.812395	0.890966	0.480237	0.116406	0.0419283	0.89459	0.55726		0.181335	1.41675	2.30401	2.29502	2.11301	2.04002	1.98404	1.97708	2.45498	2.52699	2.58099	2.57802	2.218	2.17698
7.20719	7.22021	7.19119	7.18013	7.19811	7.20809	7.2182	7.24321	7.35025	7.39226	7.22619	7.39123	7.47242	7.60148	7.25119	7.20014		7.36149	7.1822	0.884748	1.61366	1.34327	1.08233	0.845651	0.773377	1.3598	1.09562	0.889173	0.814014	0.880869	0.450084	0.131656	0.0718411	0.886158	0.552556		0.21611	1.4062	2.30998	2.29502	2.114	2.034	1.98097	1.96997	2.45899	2.52502	2.577	2.577	2.22098	2.18204
7.25469	7.27355	7.24075	7.21476	7.22737	7.2303	7.26961	7.29676	7.41377	7.45889	7.27371	7.45069	7.58001	7.72301	7.29871		7.08519	7.23424	7.23372	0.871592	1.60078	1.33824	1.07695	0.833327	0.765026	1.34643	1.08862	0.884932	0.8099	0.873077	0.453821	0.153626	0.10766	0.867823		0.148448	0.145983	1.394	2.30492	2.2989	2.11493	2.03294	1.97397	1.9619	2.45593	2.52897	2.57703	2.57594	2.21596	2.19106
7.30358	7.31267	7.29355	7.26854	7.25377	7.25182	7.31263	7.35054	7.46853	7.52146	7.32357	7.49958	7.65139	7.79439	7.34857		7.09888	7.25086	7.28457	0.858274	1.59203	1.32331	1.05814	0.826052	0.756959	1.33742	1.08044	0.880805	0.804248	0.864365	0.467305	0.175225	0.13453	0.85034		0.153259	0.154676	1.3842	2.29905	2.29206	2.11004	2.02903	1.97202	1.95506	2.45104	2.52702	2.57898	2.57203	2.21303	2.19497
7.36026	7.37225	7.34622	7.31719	7.29017	7.27815	7.37323	7.40225	7.52423	7.58021	7.37926	7.56427	7.70022	7.83917	7.40526		7.12919	7.28117	7.33527	0.849472	1.58611	1.31565	1.0535	0.818783	0.748734	1.32442	1.06973	0.873413	0.798523	0.856077	0.465592	0.16469	0.11386	0.841276		0.164928	0.160601	1.37722	2.29299	2.288	2.10699	2.02699	1.96299	1.94897	2.44098	2.524	2.568	2.56997	2.20799	2.20107
7.4188	7.42773	7.39482	7.35973	7.32757	7.31158	7.42481	7.4577	7.57669	7.62764	7.43784	7.62596	7.74922	7.87618	7.46276		7.17147	7.3195	7.39577	0.845371	1.58388	1.31061	1.04648	0.819541	0.756414	1.32654	1.05869	0.860772	0.794741	0.851001	0.467745	0.109119	0.0692655	0.838243		0.175662	0.163027	1.37318	2.29101	2.28695	2.10496	2.02395	1.96093	1.94193	2.43688	2.52285	2.56795	2.56393	2.20595	2.21607
7.47662	7.48066	7.45461	7.41266	7.36873	7.35373	7.48362	7.50867	7.62667	7.6737	7.4986	7.69555	7.7649	7.88892	7.51764		7.20578	7.35576	7.45164	0.841833	1.5835	1.30593	1.04472	0.823971	0.763196	1.31751	1.05163	0.854411	0.792634	0.845993	0.434059	0.101768	0.0544364	0.836273		0.187414	0.168584	1.37265	2.29199	2.28303	2.10202	2.02003	1.95603	1.93703	2.42806	2.51207	2.56403	2.55903	2.20203	2.22097
7.51211	7.53511	7.50112	7.45261	7.40062	7.37112	7.52761	7.54661	7.6581	7.69857	7.5391	7.71706	7.77751	7.8875	7.54961		7.25627	7.40529	7.50061	0.846103	1.57234	1.30403	1.0388	0.818063	0.758318	1.30374	1.05092	0.841741	0.788834	0.847974	0.458442	0.120137	0.0605842	0.843085		0.188579	0.166453	1.36154	2.29749	2.27649	2.09999	2.01698	1.95648	1.94599	2.42899	2.50848	2.56849	2.56049	2.21099	2.21198
7.56557	7.57702	7.54908	7.5041	7.45509	7.43113	7.58055	7.59793	7.69627	7.73578	7.59154	7.75319	7.77903	7.8865	7.60508	7.57362	7.32334	7.47522	7.55448	0.849124	1.57809	1.30654	1.04188	0.823344	0.768547	1.31875	1.0472	0.840215	0.783676	0.848262	0.476211	0.120277	0.0553351	0.848661	0.519767	0.207943	0.172112	1.36812	2.28952	2.27196	2.09696	2.01445	1.95097	1.94148	2.42448	2.50594	2.56293	2.55345	2.20453	2.19899
7.61752	7.62703	7.60398	7.56047	7.50702	7.48649	7.62905	7.63664	7.72176	7.76126	7.64054	7.77182	7.78197	7.887	7.6585	7.66715		7.56225	7.59711	0.857569	1.58623	1.31493	1.05055	0.82325	0.771849	1.31933	1.05457	0.843896	0.783318	0.857081	0.470764	0.119311	0.0545569	0.85646	0.488757		0.185772	1.37725	2.29198	2.26804	2.09155	2.00856	1.94803	1.93902	2.42252	2.49857	2.55607	2.54904	2.20797	2.19999
7.66562	7.67911	7.65413	7.61664	7.58069	7.55521	7.6801	7.69018	7.7651	7.78911	7.68961	7.79256	7.78701	7.886	7.70462	7.72963		7.61119	7.64811	0.865261	1.59683	1.32459	1.05641	0.831935	0.776042	1.3323	1.05914	0.844829	0.790929	0.863526	0.475519	0.1172	0.0526085	0.865121	0.497329		0.164943	1.38504	2.2875	2.266	2.09301	2.0065	1.941	1.93299	2.41652	2.49302	2.54897	2.54098	2.2015	2.20307
7.70752	7.71461	7.701	7.67661	7.6578	7.64139	7.72551	7.72537	7.78324	7.80922	7.73007	7.80918	7.78903	7.887	7.74847	7.79159			7.68597	0.872922	1.60655	1.3354	1.05951	0.839038	0.783644	1.34117	1.07055	0.848171	0.789769	0.870151	0.480601	0.118731	0.0507076	0.873792	0.502373			1.39918	2.28648	2.26507	2.09604	2.00701	1.93949	1.92846	2.41948	2.4965	2.54545	2.53996	2.20097	2.22158
7.75604	7.77048	7.74707	7.7315	7.72936	7.72078	7.76962	7.75625	7.80333	7.82833	7.78202	7.82584	7.79246	7.887	7.79306	7.84697			7.72958	0.881552	1.6175	1.34797	1.07548	0.848656	0.786486	1.34644	1.07994	0.854596	0.791954	0.879531	0.466356	0.123524	0.0504283	0.881109	0.502582			1.41301	2.28452	2.26997	2.09996	2.00848	1.939	1.92552	2.41899	2.49699	2.54055	2.53604	2.19852	2.2304
7.7991	7.80859	7.7931	7.79263	7.81567	7.80869	7.80856	7.79657	7.83759	7.85307	7.82411	7.84001	7.79351	7.8845	7.8336	7.91615	7.69725	7.76621	7.77308	0.885202	1.6245	1.35328	1.08476	0.856271	0.790114	1.35877	1.08904	0.863484	0.798775	0.88215	0.449663	0.123185	0.050245	0.885808	0.499285	0.12794	0.0506269	1.42084	2.28598	2.272	2.102	2.012	1.9455	1.92402	2.42452	2.49651	2.5415	2.5365	2.19749	2.22593
7.85039	7.85457	7.8505	7.85611	7.89887	7.90943	7.84008	7.82746	7.86984	7.87122	7.87789	7.84982	7.79602	7.88364	7.88543	7.98966	7.81768	7.8595	7.82045	0.886357	1.6315	1.35829	1.08639	0.863206	0.800062	1.37132	1.0869	0.860901	0.793055	0.883445	0.457963	0.121979	0.0485255	0.886653	0.507167	0.13045	0.0483848	1.42715	2.2765	2.27361	2.10502	2.01152	1.94757	1.92963	2.43	2.49855	2.54353	2.53902	2.19149	2.20209
7.88272	7.90358	7.89215	7.91104	7.97684	7.99329	7.87758	7.85071	7.90123	7.89877	7.91022	7.87231	7.79798	7.8949	7.92169	8.04652	7.92162	8.03055	7.85868	0.876683	1.62557	1.35569	1.09244	0.873315	0.807845	1.35742	1.09116	0.857317	0.792445	0.874457	0.478057	0.123829	0.0470722	0.876551	0.499159	0.117112	0.0677285	1.42363	2.2765	2.28242	2.10698	2.01299	1.95345	1.9409	2.43695	2.49798	2.54598	2.54098	2.191	2.20845
7.91309	7.94911	7.95217	7.9717	8.05927	8.08628	7.91307	7.89608	7.91805	7.92707	7.95109	7.85804	7.802	7.89547	7.9741	8.11515	8.02032	8.1034	7.9051	0.886933	1.6063	1.34745	1.09455	0.875742	0.814593	1.36208	1.08859	0.859189	0.788065	0.885635	0.463677	0.124925	0.0505178	0.867788	0.502786	0.141719	0.0553988	1.40735	2.27001	2.28401	2.11299	2.01499	1.96854	1.95907	2.43702	2.49501	2.545	2.53902	2.19101	2.205
7.95239	7.99538	7.99237	8.01651	8.13347	8.15362	7.94341	7.93234	7.93837	7.95727	7.99041	7.87521	7.80104	7.89003	7.98536	8.14235	8.15597	8.27396	7.9493	0.879608	1.59791	1.3457	1.0857	0.8764	0.811311	1.34919	1.07589	0.845671	0.785775	0.879062	0.466876	0.136788	0.0593189	0.878725	0.4795	0.145421	0.0592625	1.4001	2.27302	2.288	2.10311	2.02408	1.97219	1.97015	2.44507	2.49804	2.54311	2.547	2.19402	2.20398
8.0014	8.04342	8.03844	8.08121	8.19229	8.23106	7.99438	7.97449	7.98444	7.99158	8.04237	7.90168	7.80594	7.89395	8.03045	8.18646	8.27851	8.39454	7.98754	0.869335	1.59288	1.33723	1.10458	0.893967	0.813968	1.34302	1.06	0.818135	0.756199	0.868014	0.472689	0.140327	0.0579269	0.869344	0.465629	0.132951	0.0771922	1.39395	2.27596	2.288	2.11683	2.03388	1.9967	1.98877	2.45389	2.50294	2.55683	2.547	2.19598	2.20202
8.04702	8.09201	8.08902	8.11502	8.27003	8.30703	8.04802				8.08102	7.93502	7.809	7.898	8.08102	8.23402	8.40302	8.53702	8.04902	0.855746	1.58336	1.32884	1.09688	0.896968	0.81732	1.32012				0.856164	0.473696	0.142359	0.0634689	0.854578	0.455687	0.124487	0.0813043	1.37775	2.287	2.295	2.121	2.042	2.009	2.005	2.455				2.202	2.207
8.10446	8.13935	8.1454	8.1875	8.35028	8.40136	8.09651	8.07141	8.06927	8.06632	8.14546	7.98521	7.82308	7.90099	8.13447	8.30449	8.46125	8.6072	8.09942	0.843695	1.57147	1.3168	1.09511	0.891998	0.815891	1.32011	1.0267	0.801424	0.736723	0.838679	0.462526	0.14039	0.0599262	0.847861	0.444636	0.146962	0.0946388	1.36981	2.28801	2.29904	2.12502	2.04905	2.02109	2.01916	2.45999	2.51702	2.56694	2.55702	2.20401	2.20996
8.15947	8.1816	8.19354	8.24743	8.38368	8.44459	8.15742	8.12053	8.10169	8.10463	8.20047	8.01076	7.83291	7.90001	8.19046	8.36344	8.49072	8.63176	8.14952	0.845542	1.5676	1.30857	1.08814	0.891703	0.819614	1.30968	1.02533	0.800697	0.722655	0.849397	0.457191	0.142846	0.0570674	0.840788	0.440559	0.130399	0.0788611	1.36291	2.28899	2.30395	2.12797	2.05494	2.0319	2.03782	2.45901	2.51898	2.56007	2.55997	2.20499	2.20505
8.22501	8.24001	8.24601	8.29701	8.47101	8.51701	8.20002	8.17801	8.15801	8.14901	8.26201	8.07101	7.85501	7.90601	8.25801	8.42201	8.51001	8.655	8.20401	0.842591	1.56311	1.30484	1.08006	0.88161	0.812979	1.30743	1.02854	0.801	0.721031	0.844981	0.448437	0.137181	0.0517506	0.839361	0.440449	0.126121	0.0704088	1.35688	2.294	2.311	2.137	2.069	2.041	2.045	2.471	2.527	2.564	2.567	2.211	2.202
8.28042	8.29146	8.29746	8.35136	8.51236	8.56432	8.25835	8.23045	8.20841	8.19941	8.31944	8.12578	7.89236	7.92923	8.31142	8.47441	8.53116	8.65705	8.25245	0.847291	1.56216	1.30343	1.07881	0.882646	0.810542	1.30738	1.0251	0.802571	0.723551	0.849974	0.438016	0.140918	0.0543171	0.843657	0.437237	0.128217	0.0658998	1.36027	2.30607	2.31703	2.14304	2.07406	2.05001	2.05202	2.47806	2.53603	2.58105	2.57305	2.22604	2.20994
8.33137	8.34731	8.35331	8.39447	8.55646	8.60253	8.30048	8.28532	8.25838	8.2484	8.37235	8.21984	7.93646	7.95666	8.36237	8.5234	8.55076	8.66293	8.30732	0.852229	1.57091	1.30676	1.08421	0.889397	0.815637	1.32353	1.03413	0.799083	0.734594	0.849229	0.453193	0.155194	0.0672604	0.854141	0.459782	0.125444	0.0610399	1.36739	2.31489	2.32095	2.14794	2.0819	2.05099	2.05398	2.4859	2.53995	2.58693	2.57893	2.23094	2.2021
8.38802	8.39402	8.40401	8.44701	8.58402	8.63601	8.37002	8.34302	8.33202	8.31302	8.42901	8.31003	8.01403	8.14503	8.42302	8.54801	8.555	8.663	8.36102	0.855873	1.57592	1.31226	1.08902	0.883975	0.8103	1.32178	1.04136	0.818432	0.752112	0.852953	0.448324	0.159196	0.121616	0.857623	0.462811	0.131641	0.0602897	1.37449	2.316	2.325	2.154	2.091	2.06	2.059	2.493	2.544	2.589	2.584	2.232	2.197
8.43643	8.44047	8.44747	8.49039	8.64107	8.66316	8.43038	8.39745	8.3925	8.38557	8.47243	8.41277	8.10788	8.24085	8.47138	8.56708	8.56203	8.66299	8.41145	0.865078	1.58501	1.32263	1.04347	0.869254	0.811052	1.33233	1.04992	0.825303	0.758763	0.862988	0.461728	0.176117	0.138871	0.865737	0.465444	0.134251	0.0593226	1.37931	2.32304	2.32498	2.15506	2.10582	2.05304	2.05398	2.49598	2.54903	2.59208	2.59105	2.23704	2.20097
8.4885	8.49746	8.50446	8.53854	8.64992	8.68281	8.47656	8.45247	8.45342	8.45533	8.52549	8.5071	8.21498	8.345	8.51756	8.57691	8.56596	8.66201	8.46647	0.870924	1.5974	1.3304	1.09853	0.870954	0.808821	1.33965	1.05497	0.831768	0.755521	0.871231	0.476073	0.175783	0.138949	0.869029	0.461022	0.135607	0.0584186	1.39159	2.32795	2.32203	2.16193	2.08421	2.05795	2.05202	2.49303	2.55296	2.60191	2.59694	2.24195	2.19704
8.53101	8.54102	8.54802	8.58001	8.65602	8.70101	8.52402	8.50802	8.52502	8.52903	8.56701	8.57903	8.29204	8.31005	8.56502	8.59501	8.566	8.659	8.51401	0.883203	1.60624	1.33893	1.1034	0.869613	0.807031	1.34755	1.07606	0.854665	0.769507	0.884703	0.466398	0.159235	0.0715976	0.880053	0.457861	0.13561	0.0574199	1.399	2.326	2.327	2.156	2.083	2.05599	2.04299	2.499	2.55	2.608	2.607	2.24	2.201
8.57334	8.5944	8.59432	8.6124	8.71106	8.72512	8.57342	8.56145	8.59762	8.61067	8.60634	8.6645	8.42108	8.46622	8.61034	8.61317	8.566	8.65897	8.55746	0.892998	1.61277	1.3485	1.10814	0.879173	0.810923	1.35448	1.09057	0.869491	0.78889	0.894795	0.489162	0.143894	0.0645405	0.888933	0.460732	0.135728	0.0572393	1.40777	2.32803	2.31802	2.15696	2.08394	2.02892	2.02785	2.49904	2.55203	2.60404	2.61402	2.24303	2.2031
8.61549	8.64341	8.63353	8.66141	8.71891	8.73982	8.62537	8.61634	8.67408	8.69301	8.64849	8.72626	8.5544	8.6162	8.65249	8.63375	8.566	8.65505	8.61432	0.897674	1.61959	1.35274	1.11256	0.881956	0.814922	1.36018	1.09522	0.878166	0.798732	0.897824	0.480811	0.141884	0.0621389	0.895422	0.467153	0.135513	0.0559258	1.41272	2.33195	2.31998	2.15206	2.07609	2.01912	2.00922	2.50394	2.55595	2.60894	2.61696	2.24695	2.21585
8.665	8.69	8.683	8.693	8.742	8.761	8.686	8.673	8.748	8.772	8.688	8.797	8.689	8.74	8.709	8.65	8.59	8.695	8.661	0.89653	1.62107	1.36147	1.11045	0.87946	0.81471	1.36099	1.10887	0.89644	0.81148	0.89764	0.49669	0.15343	0.06005	0.8932	0.46623	0.12942	0.05282	1.41017	2.332	2.31	2.151	2.074	2.005	1.989	2.496	2.556	2.611	2.614	2.25	2.219
8.70841	8.74048	8.71853	8.72342	8.75322	8.77218	8.73754	8.73353	8.81276	8.84971	8.73434	8.86657	8.81726	8.94521	8.74945	8.65757		8.69122	8.71246	0.895768	1.6196	1.35973	1.1047	0.875788	0.809365	1.36365	1.11298	0.90123	0.818588	0.895741	0.491148	0.147251	0.110788	0.893548	0.440159		0.0538959	1.40733	2.33701	2.31598	2.15102	2.07084	1.99793	1.97791	2.4909	2.55901	2.60901	2.61499	2.25006	2.22996
8.7496	8.78854	8.77149	8.76559	8.77479	8.78983	8.79148	8.78649	8.88827	8.92032	8.76867	8.92345	8.94279	9.06583	8.79456	8.71445		8.71279	8.75855	0.88857	1.6092	1.35024	1.09014	0.867609	0.802893	1.35646	1.10764	0.90019	0.817401	0.889887	0.486911	0.140386	0.0726484	0.885399	0.516007		0.0674788	1.39705	2.33799	2.31402	2.15298	2.05515	1.99107	1.96909	2.48109	2.55999	2.60999	2.61401	2.25594	2.22604
8.79002	8.83302	8.81601	8.79102	8.79901	8.80801	8.83302	8.84602	8.94902	8.98602	8.81702	8.97702	9.05903	9.19403	8.83702	8.77001		8.83902	8.80302	0.879176	1.60043	1.33649	1.08888	0.857125	0.789066	1.34754	1.10821	0.89179	0.819948	0.876796	0.480927	0.153677	0.0939829	0.879207	0.544708		0.224165	1.38829	2.342	2.311	2.149	2.057	1.977	1.96	2.479	2.56	2.613	2.612	2.255	2.231
8.84436	8.88439	8.86036	8.84032	8.83519	8.8332	8.88736	8.90238	9.01146	9.05255	8.86941	9.02843	9.15855	9.30448	8.89131	8.81731			8.85738	0.867226	1.58699	1.32591	1.06185	0.841011	0.776605	1.33136	1.0976	0.892716	0.814292	0.864432	0.469859	0.175573	0.135174	0.868408	0.538496			1.37486	2.33898	2.30897	2.14598	2.04893	1.96897	1.95197	2.47598	2.55997	2.61097	2.60898	2.25296	2.24003
8.88748	8.93144	8.90348	8.87854	8.85773	8.85672	8.93048	8.94845	9.06733	9.1192	8.91841	9.08038	9.22421	9.36231	8.92855	8.85455			8.90345	0.85473	1.57961	1.31912	1.05498	0.841178	0.771146	1.32362	1.08649	0.878965	0.806158	0.856199	0.461303	0.175975	0.123668	0.852471	0.527196			1.36415	2.33604	2.30505	2.14304	2.04011	1.96505	1.94805	2.47304	2.55605	2.60705	2.60604	2.24806	2.24395
8.94701	8.98501	8.96301	8.93301	8.90701	8.88801	8.98501	9.00601	9.12901	9.16801	8.97401	9.14902	9.26201	9.40301	8.99001	8.91401		8.84401	8.96001	0.845519	1.57119	1.30681	1.04303	0.83176	0.769801	1.31851	1.08005	0.875038	0.802878	0.848169	0.447367	0.149315	0.103641	0.841739	0.523781		0.162563	1.35748	2.321	2.299	2.132	2.034	1.954	1.938	2.467	2.549	2.603	2.605	2.235	2.241
9.00148	9.0374	9.01745	8.98341	8.93346	8.92532	9.03841	9.05943	9.17034	9.21935	9.02948	9.21739	9.30711	9.43904	9.04545	8.9566		8.86661	9.01538	0.841566	1.56774	1.30299	1.03759	0.830942	0.772124	1.31444	1.06087	0.866931	0.792905	0.844567	0.433523	0.127538	0.0657979	0.837515	0.527595		0.174457	1.35396	2.31899	2.29694	2.12591	2.02596	1.94894	1.93395	2.45796	2.53995	2.60092	2.59994	2.232	2.24788
9.05943	9.08552	9.07246	9.03251	8.98945	8.96461	9.08751	9.11148	9.21159	9.26158	9.08743	9.26453	9.32086	9.44395	9.10046	9.02928		8.94027	9.06154	0.845966	1.57278	1.30411	1.03843	0.831207	0.772665	1.31172	1.063	0.862157	0.791088	0.845392	0.447145	0.128461	0.0534522	0.845372	0.520956		0.165627	1.35756	2.31801	2.28908	2.11511	2.02105	1.94207	1.92806	2.45305	2.53406	2.5911	2.59307	2.232	2.23315
9.11402	9.13002	9.12402	9.09102	9.04902	9.02102	9.14002	9.15101	9.23802	9.29801	9.14102	9.309	9.328	9.448	9.15502	9.09602		9.00701	9.11501	0.853471	1.57921	1.31158	1.04623	0.837613	0.777974	1.31854	1.06681	0.861111	0.791529	0.852032	0.464431	0.126	0.0499796	0.85351	0.509379		0.152318	1.36436	2.312	2.286	2.11	2.017	1.941	1.929	2.441	2.525	2.58299	2.586	2.222	2.219
9.16343	9.17841	9.17443	9.15047	9.11456	9.08957	9.19435	9.18743	9.28519	9.32821	9.19442	9.32314	9.32806	9.44797	9.20243	9.16175		9.04266	9.15839	0.85715	1.58471	1.31937	1.0558	0.846571	0.788774	1.31959	1.06765	0.863033	0.788405	0.857839	0.467283	0.12628	0.0488908	0.854918	0.477849		0.146526	1.37325	2.30398	2.28195	2.10498	2.01994	1.93897	1.925	2.43395	2.51789	2.56795	2.57291	2.21596	2.21898
9.21439	9.22741	9.22539	9.20633	9.1812	9.15719	9.2365	9.23839	9.30773	9.35271	9.2444	9.3398	9.33492	9.44405	9.25339	9.25093		9.12205	9.20544	0.865461	1.59605	1.33022	1.0689	0.856195	0.788009	1.32893	1.07574	0.863406	0.790149	0.864836	0.471193	0.126231	0.0477931	0.864298	0.481309		0.148437	1.38526	2.30202	2.27607	2.10302	2.01308	1.93505	1.925	2.42807	2.50515	2.56207	2.56213	2.21106	2.21702
9.25901	9.27201	9.26601	9.26601	9.25601	9.23902	9.27501	9.27501	9.349	9.376	9.28901	9.356	9.335	9.441	9.29701	9.32001		9.19901	9.24601	0.877232	1.60954	1.34132	1.07763	0.85698	0.788572	1.33974	1.08019	0.867679	0.796019	0.874002	0.46993	0.12774	0.04705	0.878462	0.491138		0.145113	1.39947	2.299	2.273	2.097	2.012	1.94	1.928	2.427	2.498	2.549	2.547	2.208	2.237
9.30232	9.31339	9.30739	9.32239	9.32652	9.32364	9.32135	9.31627	9.36534	9.40018	9.33332	9.37312	9.337	9.44102	9.33735	9.37652	9.1357	9.26701	9.28735	0.886157	1.61983	1.34688	1.08628	0.857187	0.800492	1.35271	1.08367	0.864942	0.791875	0.882116	0.470007	0.129454	0.0469982	0.887687	0.480153	0.14343	0.106218	1.40911	2.29295	2.271	2.09502	2.012	1.94307	1.93003	2.42995	2.49597	2.54392	2.53294	2.20496	2.24894
9.34162	9.36154	9.35554	9.36955	9.39039	9.40225	9.36359	9.34869	9.4066	9.42179	9.37262	9.38786	9.337	9.44397	9.37959	9.44039	9.22118	9.26799	9.33058	0.889458	1.62883	1.35574	1.08546	0.862875	0.795805	1.36001	1.09024	0.871269	0.797308	0.886538	0.457381	0.127469	0.0455539	0.889711	0.486608	0.133634	0.052268	1.41903	2.28706	2.271	2.09797	2.012	1.95192	1.93396	2.42406	2.49204	2.53409	2.52607	2.20005	2.24108
9.37901	9.40001	9.39701	9.42301	9.47301	9.49001	9.40201	9.386	9.423	9.445	9.41101	9.388	9.341	9.438	9.41701	9.51501	9.33002	9.37902	9.36401	0.8937	1.63312	1.36029	1.09268	0.870401	0.799581	1.36136	1.09249	0.86962	0.80099	0.88989	0.44926	0.12815	0.0462301	0.89473	0.50269	0.141979	0.0603994	1.42435	2.283	2.273	2.095	2.016	1.954	1.941	2.423	2.488	2.529	2.523	2.199	2.216
9.42236	9.44828	9.44241	9.47746	9.55651	9.58067	9.44037	9.42133	9.45622	9.46923	9.45536	9.39412	9.34103	9.438	9.46333	9.57752	9.44508	9.50726	9.41635	0.89505	1.63768	1.36356	1.10101	0.87433	0.809151	1.36288	1.09189	0.867546	0.800901	0.890935	0.450657	0.12868	0.0469057	0.896367	0.500025	0.132161	0.0559919	1.42738	2.27698	2.27198	2.09598	2.01702	1.9641	1.94905	2.42498	2.48799	2.52798	2.52401	2.18898	2.21393
9.46548	9.4816	9.49141	9.53333	9.61826	9.66104	9.48447	9.46152	9.48268	9.49667	9.49848	9.40882	9.34495	9.438	9.50352	9.64025	9.57544	9.65918	9.4585	0.88667	1.6315	1.36249	1.10756	0.89358	0.815277	1.35705	1.08863	0.863508	0.796176	0.883163	0.459969	0.129935	0.0475918	0.887615	0.486235	0.127427	0.0502091	1.42278	2.27404	2.26904	2.09402	2.01996	1.97586	1.95493	2.42302	2.48701	2.52602	2.52499	2.18604	2.20609
9.51495	9.53694	9.54295	9.59194	9.70391	9.74591	9.51896	9.49996	9.51796	9.52597	9.54196	9.42598	9.349	9.438	9.55295	9.69594	9.70487	9.81184	9.49796	0.877499	1.6234	1.35249	1.10348	0.899025	0.824171	1.3546	1.08149	0.856347	0.787998	0.874529	0.47	0.132298	0.0476499	0.87816	0.46653	0.138468	0.0512488	1.41646	2.273	2.27699	2.09899	2.016	1.98099	1.96799	2.43099	2.486	2.526	2.527	2.187	2.204
9.54741	9.58244	9.5844	9.64044	9.77457	9.82762	9.56832	9.53939	9.54036	9.55525	9.58333	9.45728	9.35307	9.44204	9.58244	9.75043	9.84804	9.97213	9.5484	0.865847	1.61416	1.34214	1.1058	0.906252	0.828814	1.34661	1.07624	0.85174	0.77557	0.861224	0.478533	0.130916	0.0482925	0.868251	0.443336	0.122752	0.0668206	1.40517	2.27703	2.27702	2.09703	2.02602	1.99504	1.98215	2.43303	2.48806	2.53007	2.53204	2.19499	2.19504
9.59357	9.63154	9.62958	9.68954	9.8384	9.89735	9.60367	9.58259	9.58062	9.58373	9.62065	9.48871	9.36093	9.44596	9.63154	9.79855	9.96391	10.0988	9.59259	0.85096	1.60503	1.33437	1.10209	0.912085	0.830385	1.33799	1.06514	0.841665	0.759947	0.848262	0.477797	0.131643	0.0485674	0.852706	0.439526	0.130804	0.0937176	1.39528	2.27997	2.27898	2.09997	2.02798	1.99995	1.99884	2.43597	2.49494	2.53793	2.53695	2.19401	2.19896
9.63502	9.68102	9.68302	9.74902	9.90302	9.96502	9.65802	9.62602	9.61702	9.61801	9.67302	9.52002	9.37	9.446	9.66602	9.85602	10.033	10.166	9.64602	0.838178	1.59501	1.32342	1.094	0.907137	0.826739	1.3244	1.05358	0.830358	0.754271	0.834558	0.472988	0.13357	0.0492504	0.840178	0.429959	0.135307	0.0919452	1.38406	2.278	2.281	2.102	2.028	2.005	2.014	2.44	2.5	2.541	2.544	2.195	2.197
9.69435	9.72829	9.73336	9.80334	9.9634	10.0213	9.7044	9.67935	9.66731	9.65831	9.72733	9.57131	9.38113	9.4461	9.73131	9.9164	10.0561	10.189	9.69636	0.832153	1.58742	1.3161	1.08623	0.896792	0.823013	1.32002	1.04623	0.823231	0.757659	0.82913	0.466	0.134157	0.0504133	0.834128	0.42599	0.124925	0.0773628	1.37496	2.27699	2.28801	2.10403	2.03204	2.01799	2.02503	2.44399	2.50101	2.54303	2.55002	2.18899	2.192
9.74541	9.77051	9.7854	9.85244	10.0213	10.0704	9.76233	9.73041	9.71248	9.70348	9.77545	9.61549	9.39979	9.45984	9.77648	9.97433	10.0659	10.19	9.7484	0.825328	1.58464	1.31132	1.08334	0.88984	0.816228	1.31515	1.04456	0.823309	0.758985	0.821913	0.464606	0.135158	0.0552247	0.82803	0.41728	0.115558	0.0676516	1.37138	2.27502	2.28899	2.10894	2.03793	2.01701	2.02994	2.44301	2.50199	2.54695	2.55297	2.18801	2.192
9.8099	9.82791	9.84291	9.89893	10.05	10.1099	9.8229	9.78491	9.77191	9.7639	9.84389	9.65993	9.43594	9.48296	9.84889	10.0269	10.096	10.205	9.80291	0.82496	1.58916	1.30541	1.08562	0.888222	0.812396	1.30988	1.04638	0.824887	0.757103	0.82195	0.425582	0.134491	0.0526342	0.827101	0.412028	0.104697	0.0515455	1.37297	2.27001	2.29299	2.112	2.038	2.019	2.033	2.446	2.50699	2.55698	2.555	2.18101	2.18501
9.8744	9.87833	9.89432	9.9453	10.0883	10.1462	9.87035	9.83729	9.80841	9.81238	9.9044	9.74671	9.47461	9.50429	9.90542	10.0722	10.102	10.205	9.85635	0.835128	1.59681	1.3104	1.07992	0.886746	0.807254	1.32763	1.05325	0.834364	0.760202	0.832061	0.424941	0.137629	0.0563286	0.836943	0.445273	0.114447	0.0513777	1.37984	2.27104	2.29801	2.11799	2.041	2.01795	2.02495	2.44903	2.51505	2.56306	2.56202	2.18404	2.1689
9.93433	9.92745	9.94147	9.98951	10.1315	10.1727	9.92242	9.88052	9.86932	9.86837	9.96433	9.85183	9.56598	9.69586	9.9683	10.1036	10.102	10.205	9.90842	0.845257	1.60407	1.31615	1.08566	0.877286	0.803383	1.3364	1.0574	0.836506	0.763454	0.842573	0.456369	0.16272	0.127544	0.846296	0.456188	0.113985	0.0495405	1.3879	2.27693	2.29998	2.11701	2.041	2.01108	2.01709	2.45296	2.52291	2.5719	2.56497	2.18993	2.15416
9.98793	9.97294	9.98394	10.0319	10.151	10.193	9.97792	9.93692	9.93791	9.93191	10.0179	9.95586	9.64789	9.78188	10.0259	10.121	10.109	10.205	9.95194	0.850453	1.61363	1.32487	1.08077	0.86996	0.800084	1.33531	1.06455	0.840485	0.767025	0.848332	0.467226	0.195765	0.161355	0.850694	0.460814	0.113431	0.0488309	1.39605	2.28199	2.3	2.115	2.039	2.00501	2.00302	2.45	2.523	2.56501	2.567	2.191	2.14701
10.0412	10.0223	10.0253	10.0692	10.1811	10.2101	10.0303	9.99037	9.99542	9.99744	10.0672	10.0375	9.74355	9.87472	10.0792	10.1381	10.116	10.205	10.0033	0.858203	1.62075	1.33235	1.08402	0.859388	0.799701	1.34299	1.0659	0.84207	0.771646	0.858047	0.46751	0.184205	0.149996	0.856127	0.451768	0.112972	0.0483088	1.40451	2.283	2.29999	2.11199	2.03498	1.99694	1.99091	2.44796	2.52799	2.56804	2.56404	2.19299	2.13898
10.0755	10.0694	10.0655	10.1025	10.1958	10.2238	10.0833	10.0492	10.0631	10.068	10.0976	10.1159	9.83082	9.82961	10.1135	10.1498	10.116	10.205	10.0444	0.863479	1.62829	1.3396	1.08593	0.859005	0.796632	1.3428	1.06789	0.845237	0.780559	0.865489	0.469148	0.173821	0.0807279	0.858843	0.446679	0.111697	0.0481225	1.41237	2.283	2.29901	2.11003	2.03105	1.98812	1.9762	2.44208	2.52701	2.57491	2.56992	2.19103	2.13604
10.1239	10.1159	10.1069	10.133	10.204	10.233	10.1379	10.1049	10.1299	10.1409	10.1429	10.1959	9.94583		10.1689	10.179	10.116	10.2439	10.0899	0.874024	1.63773	1.34922	1.09065	0.863463	0.797359	1.34443	1.0831	0.862035	0.789617	0.875196	0.493314	0.163585		0.869165	0.43972	0.11167	0.0801621	1.42288	2.27801	2.299	2.108	2.029	1.98201	1.96302	2.43601	2.524	2.576	2.57599	2.188	2.15996
10.1633	10.1534	10.1502	10.1592	10.2251	10.2481	10.1863	10.1594	10.1975	10.2155	10.1823	10.2665			10.2123	10.2082	10.1191	10.183	10.1353	0.881634	1.64389	1.35704	1.09746	0.866971	0.799978	1.34912	1.0981	0.880135	0.793895	0.883091	0.490281			0.877331	0.443588	0.112304	0.0399797	1.42855	2.28699	2.297	2.11198	2.02798	1.96894	1.95091	2.43203	2.52201	2.58099	2.58304	2.19599	2.14899
10.2115	10.2074	10.1856	10.1916	10.2428	10.2569	10.2285	10.2114	10.2692	10.2852	10.2235	10.3412			10.2605	10.2446	10.1289	10.187	10.1825	0.885121	1.64572	1.36183	1.09639	0.868631	0.802591	1.35265	1.10054	0.885371	0.807982	0.884751	0.508249			0.881909	0.530665	0.127757	0.0443708	1.43152	2.28601	2.297	2.10903	2.02503	1.9601	1.93715	2.43695	2.52299	2.58001	2.58893	2.19402	2.14702
10.2509	10.2529	10.2339	10.226	10.255	10.269	10.2769	10.2619	10.3369	10.3599	10.2659	10.4029	10.3178		10.3029		10.1809	10.2799	10.2209	0.882474	1.64383	1.3591	1.09509	0.866203	0.797627	1.35764	1.09985	0.888526	0.818466	0.882423	0.514821	0.124563		0.878884		0.122887	0.0446996	1.43055	2.288	2.294	2.108	2.022	1.95201	1.93001	2.436	2.52899	2.58399	2.591	2.195	2.15199
[truncated: 64 more columns]
