# Supplementary material for: Kinematic Validation of a Multi-Kinect v2 Instrumented 10-Meter Walkway for Quantitative Gait Assessments
Source: PLoS One. 2015 Oct 13;10(10):e0139913. doi: 10.1371/journal.pone.0139913 (PMC4603795; doi:10.1371/journal.pone.0139913)
Supplement: S1 Data — (ZIP) [file pone.0139913.s001.zip › S1_Data/pp15_trial3.xls]

## Sheet: Sheet1
Kinect(x) SpineBase	Kinect(x) Head	Kinect(x) ShoulderLeft	Kinect(x) ElbowLeft	Kinect(x) WristLeft	Kinect(x) HandLeft	Kinect(x) ShoulderRight	Kinect(x) ElbowRight	Kinect(x) WristRight	Kinect(x) HandRight	Kinect(x) HipLeft	Kinect(x) KneeLeft	Kinect(x) AnkleLeft	Kinect(x) FootLeft	Kinect(x) HipRight	Kinect(x) KneeRight	Kinect(x) AnkleRight	Kinect(x) FootRight	Kinect(x) SpineShoulder	Kinect(y) SpineBase	Kinect(y) Head	Kinect(y) ShoulderLeft	Kinect(y) ElbowLeft	Kinect(y) WristLeft	Kinect(y) HandLeft	Kinect(y) ShoulderRight	Kinect(y) ElbowRight	Kinect(y) WristRight	Kinect(y) HandRight	Kinect(y) HipLeft	Kinect(y) KneeLeft	Kinect(y) AnkleLeft	Kinect(y) FootLeft	Kinect(y) HipRight	Kinect(y) KneeRight	Kinect(y) AnkleRight	Kinect(y) FootRight	Kinect(y) SpineShoulder	Kinect(z) SpineBase	Kinect(z) Head	Kinect(z) ShoulderLeft	Kinect(z) ElbowLeft	Kinect(z) WristLeft	Kinect(z) HandLeft	Kinect(z) ShoulderRight	Kinect(z) ElbowRight	Kinect(z) WristRight	Kinect(z) HandRight	Kinect(z) HipLeft	Kinect(z) KneeLeft
0.23586	0.357807	0.340842	0.329807	0.340781	0.351728	0.308816	0.240895	0.237947	0.244026	0.284877	0.152939	0.018	0.102	0.269851	0.412825	0.471316	0.604273	0.310763	0.839273	1.5884	1.3395	1.06969	0.840319	0.765997	1.33339	1.07169	0.852762	0.767238	0.838257	0.503228	0.140397	0.0563585	0.839507	0.47336	0.150429	0.0818152	1.3803	2.19005	2.22003	2.043	1.97197	1.95289	1.93501	2.355	2.41697	2.47902	2.47699	2.12501	2.12199
0.256983	0.375985	0.371974	0.363972	0.375971	0.377979	0.329983	0.262982	0.260981	0.254991	0.304984	0.167988	0.0249942	0.107995	0.292981	0.44897	0.533949	0.671945	0.324988	0.836862	1.58479	1.33514	1.06373	0.828989	0.760764	1.33812	1.0654	0.845006	0.768489	0.834883	0.50349	0.141319	0.0566198	0.838151	0.50979	0.175349	0.112225	1.37779	2.19	2.221	2.04	1.97	1.952	1.94799	2.355	2.42	2.474	2.477	2.121	2.124
0.278305	0.408318	0.385451	0.379398	0.40553	0.418491	0.356345	0.281212	0.262212	0.261159	0.324225	0.186119	0.026053	0.108013	0.319305	0.479225	0.647987	0.783146	0.350371	0.827603	1.5754	1.32927	1.06214	0.82882	0.751327	1.32988	1.05785	0.838529	0.75928	0.823381	0.505926	0.144974	0.0537443	0.831329	0.452929	0.157738	0.116595	1.3706	2.18908	2.22299	2.03908	1.97205	1.95604	1.95107	2.36103	2.42007	2.47708	2.47404	2.12503	2.12396
0.300735	0.431724	0.418609	0.408655	0.44454	0.454574	0.381701	0.296816	0.277816	0.272862	0.340804	0.194896	0.029954	0.108988	0.341735	0.495804	0.647012	0.793873	0.377678	0.819021	1.57102	1.31965	1.06269	0.820745	0.746685	1.32833	1.04913	0.830366	0.748982	0.813131	0.504161	0.146739	0.0518523	0.824629	0.457249	0.159806	0.107399	1.36139	2.19493	2.22201	2.04493	1.97595	1.95897	1.95594	2.36298	2.42494	2.48293	2.47697	2.12698	2.12103
0.324052	0.458042	0.444035	0.441056	0.491047	0.495057	0.412037	0.332032	0.305016	0.290035	0.371036	0.220014	0.0380049	0.113	0.365054	0.534035	0.682022	0.82402	0.400053	0.809692	1.56459	1.31011	1.05527	0.809456	0.739612	1.30955	1.03505	0.797873	0.741748	0.803263	0.501195	0.15113	0.0518704	0.815902	0.451998	0.176098	0.114047	1.35427	2.19801	2.22301	2.046	1.97901	1.96801	1.96001	2.37	2.43401	2.48701	2.48601	2.132	2.119
0.366276	0.492333	0.472402	0.486402	0.529506	0.541471	0.44231	0.358218	0.318276	0.318264	0.400414	0.231276	0.0421379	0.113011	0.409241	0.562574	0.700161	0.840172	0.443218	0.803576	1.55475	1.30248	1.04141	0.814414	0.733297	1.30795	1.02732	0.800433	0.739877	0.797682	0.496775	0.151613	0.0521965	0.809433	0.4581	0.173823	0.111374	1.34622	2.2031	2.22905	2.0441	1.98399	1.97607	1.97207	2.37309	2.43905	2.4941	2.49407	2.13314	2.12203
0.389794	0.520751	0.5067	0.5207	0.572623	0.581648	0.468769	0.376837	0.341794	0.340803	0.435691	0.254794	0.0538971	0.113991	0.42982	0.611571	0.71388	0.854871	0.461837	0.799862	1.55248	1.29619	1.05015	0.802772	0.729672	1.3033	1.023	0.799022	0.725119	0.793546	0.495531	0.158678	0.0527551	0.806288	0.425664	0.151059	0.0954691	1.34262	2.21192	2.23297	2.05292	1.98301	1.98195	1.97795	2.38093	2.44297	2.50292	2.49995	2.1449	2.12497
0.442974	0.565978	0.557975	0.570975	0.622975	0.634974	0.516976	0.429974	0.393975	0.377982	0.477979	0.281987	0.0699922	0.120997	0.482974	0.63299	0.715999	0.856	0.521971	0.795382	1.54913	1.29251	1.05323	0.799522	0.731469	1.29196	1.01167	0.792753	0.717004	0.787633	0.490363	0.160309	0.05269	0.803741	0.440493	0.14997	0.0875238	1.33599	2.211	2.239	2.059	1.99699	1.99299	1.988	2.389	2.453	2.51	2.504	2.144	2.126
0.484447	0.606257	0.60329	0.610391	0.678447	0.69348	0.571279	0.469502	0.431547	0.424458	0.532324	0.325491	0.0953795	0.12719	0.51758	0.674223	0.739033	0.874	0.556536	0.800296	1.55606	1.29827	1.04532	0.809526	0.735743	1.30733	1.02603	0.789902	0.7156	0.790951	0.486173	0.169205	0.0539633	0.809358	0.456855	0.140566	0.0728129	1.34128	2.21803	2.24207	2.06506	1.9971	1.99804	1.99311	2.3811	2.45307	2.51409	2.51308	2.14604	2.13303
0.52356	0.628747	0.628714	0.644615	0.71756	0.735527	0.595725	0.513505	0.479461	0.464549	0.560681	0.368516	0.128626	0.143813	0.568428	0.69378	0.741967	0.874	0.603472	0.811346	1.56018	1.30806	1.04632	0.819666	0.742988	1.31306	1.02491	0.790928	0.719091	0.8007	0.494328	0.183618	0.0665187	0.820594	0.459906	0.142884	0.0704367	1.34973	2.22097	2.24793	2.06994	2.0059	2.00196	2.00289	2.3899	2.45893	2.52191	2.51992	2.14996	2.13597
0.583034	0.686039	0.696034	0.700053	0.772035	0.794053	0.656043	0.566064	0.534071	0.520064	0.631024	0.445094	0.196071	0.333071	0.617053	0.744022	0.758004	0.879	0.651048	0.826427	1.57508	1.31629	1.05309	0.828247	0.757114	1.32057	1.03246	0.790038	0.721022	0.825062	0.503542	0.197132	0.155371	0.826956	0.471442	0.140611	0.0638551	1.36114	2.229	2.26	2.079	2.012	2.00401	2.007	2.40101	2.466	2.52401	2.526	2.157	2.13099
0.608641	0.715551	0.721619	0.739562	0.798596	0.833461	0.688517				0.649697	0.51436	0.24836	0.38536	0.656427	0.760247	0.761045	0.879	0.686562	0.824694	1.5824	1.32222	1.07552	0.840483	0.767365	1.32319				0.819172	0.504602	0.212738	0.170326	0.831633	0.472709	0.141309	0.0602565	1.36788	2.23109	2.261	2.08007	2.01212	2.00899	2.00697	2.4111				2.15808	2.12291
0.664514	0.763582	0.775531				0.733608				0.710471	0.545727	0.279727	0.416727	0.693676	0.781812	0.764966	0.879	0.735574	0.834643	1.59529	1.3326				1.34068				0.826308	0.460286	0.170716	0.12897	0.840622	0.475238	0.142103	0.0590802	1.37689	2.23893	2.261	2.08595				2.41992				2.16494	2.11507
0.699972	0.790978	0.80098	0.809983	0.87498	0.904975	0.776965	0.71396	0.695957	0.69495	0.74797	0.624936	0.344947	0.480948	0.739963	0.791992	0.768997	0.879	0.769972	0.845271	1.59771	1.33909	1.09942	0.854923	0.78503	1.33943	1.04942	0.818873	0.744155	0.842387	0.458511	0.181961	0.14037	0.848204	0.473611	0.14194	0.0586403	1.3829	2.241	2.266	2.088	2.023	2.007	2.003	2.422	2.474	2.531	2.528	2.169	2.10801
0.751295	0.844329	0.855204	0.861204	0.914352	0.942295	0.822307	0.758556	0.762647	0.759727	0.795329	0.715749	0.43584	0.569874	0.78042	0.814125	0.776	0.885921	0.812284	0.850421	1.60556	1.34167	1.08992	0.857797	0.790949	1.34593	1.05638	0.834053	0.755788	0.848055	0.46948	0.197828	0.156733	0.8512	0.471263	0.141636	0.051165	1.39262	2.24406	2.26801	2.09001	2.01901	2.00688	1.99693	2.41709	2.47601	2.52901	2.52999	2.17103	2.10398
0.776723	0.872691	0.872808	0.878808	0.94467	0.967723	0.848713	0.806479	0.818393	0.822319	0.823691	0.780298	0.508212	0.645181	0.816606	0.824883	0.776	0.879074	0.836734	0.859135	1.60986	1.34832	1.10326	0.868711	0.790851	1.36008	1.07417	0.843824	0.760796	0.857933	0.466938	0.188185	0.147481	0.859856	0.468085	0.141264	0.0550379	1.39847	2.24895	2.26899	2.09099	2.01999	1.99612	1.99106	2.42491	2.47699	2.52999	2.52901	2.17397	2.10202
0.828041	0.922036	0.913048	0.918032	0.969024	0.996023	0.897048	0.861053	0.881098	0.890095	0.867048	0.860109	0.613149	0.74702	0.868044	0.84602	0.781	0.878983	0.888036	0.867168	1.61715	1.3556	1.10211	0.860529	0.794191	1.36328	1.07606	0.854818	0.77416	0.867738	0.472568	0.169424	0.128989	0.864378	0.462797	0.138969	0.0550474	1.40444	2.25201	2.269	2.083	2.02	1.99399	1.981	2.43	2.479	2.53299	2.52999	2.184	2.106
0.855579	0.946512	0.945301	0.93939	0.985234	1.0112	0.929612	0.896634	0.946601	0.953701	0.899512	0.932801	0.712946	0.76118	0.897556	0.859301	0.781022	0.867911	0.912612	0.872195	1.62192	1.35824	1.10464	0.866451	0.801547	1.36762	1.0913	0.873189	0.787351	0.872902	0.478206	0.152338	0.0625171	0.869932	0.460876	0.138458	0.0598952	1.40667	2.25699	2.26798	2.08598	2.01998	1.98899	1.98301	2.42894	2.47701	2.52791	2.52599	2.18698	2.10903
0.906569	0.991619	0.971776	0.97371	1.00583	1.02885	0.983545	0.952528	0.999553	1.01548	0.944619	1.0034	0.796296	0.865122	0.946586	0.885776	0.782983	0.860066	0.966545	0.877079	1.6244	1.36292	1.10762	0.872707	0.805705	1.36524	1.0958	0.866893	0.789224	0.878344	0.481393	0.146003	0.0675475	0.873659	0.469319	0.137369	0.0568259	1.40929	2.25601	2.26602	2.08402	2.01802	1.98801	1.98399	2.42404	2.47799	2.52007	2.52501	2.18502	2.11198
0.933979	1.03397	1.01497	0.991986	1.02499	1.04799	1.00598	0.998965	1.05096	1.07196	0.975976	1.07794	0.919906	0.968921	0.973979	0.902987	0.80898	0.914958	0.985985	0.877	1.62515	1.36184	1.09994	0.87339	0.800644	1.37275	1.09778	0.874025	0.793057	0.87889	0.493791	0.1465	0.059816	0.87317	0.473097	0.153258	0.0702397	1.41154	2.254	2.265	2.083	2.019	1.982	1.97701	2.427	2.477	2.523	2.51701	2.185	2.112
0.983505	1.08151	1.04656	1.0274	1.05525	1.07323	1.05663	1.05062	1.11087	1.1368	1.01948	1.14475	1.05468	1.1648	1.02653	0.949324		0.904207	1.03557	0.869836	1.61694	1.35439	1.09481	0.870177	0.791457	1.3704	1.10422	0.886694	0.799437	0.871772	0.50147	0.14069	0.0499122	0.866533	0.545353		0.0638992	1.40759	2.262	2.259	2.08201	2.01697	1.96891	1.95887	2.43287	2.47999	2.52201	2.51595	2.18701	2.12506
1.02158	1.11958	1.08854	1.05767	1.0738	1.09081	1.10447	1.09749	1.17628	1.19733	1.0556	1.20138	1.18161	1.30051	1.06656	0.973732		0.919828	1.07853	0.864993	1.61383	1.34203	1.08912	0.863909	0.779897	1.35901	1.09491	0.873396	0.796957	0.865133	0.50603	0.149711	0.0681694	0.862989	0.549346		0.0691127	1.39739	2.262	2.259	2.08299	2.01502	1.96208	1.94911	2.42311	2.47901	2.52299	2.51204	2.18799	2.12995
1.0691	1.16809	1.13508	1.09208	1.10702	1.11003	1.1471	1.15413	1.23611	1.25614	1.10509	1.2531	1.30532	1.43935	1.1121	0.998104			1.12215	0.852161	1.59696	1.32858	1.07653	0.849211	0.770695	1.34609	1.08857	0.862329	0.784627	0.850302	0.488315	0.143012	0.0717595	0.853057	0.550079			1.38252	2.256	2.256	2.08399	2.01299	1.95399	1.942	2.42199	2.47702	2.50901	2.50499	2.18599	2.13302
1.10554	1.20061	1.16657	1.1205	1.11336	1.12022	1.18564	1.20257	1.27665	1.30857	1.13958	1.29151	1.42145	1.56842	1.15047	1.0364			1.17645	0.841251	1.58864	1.32397	1.0659	0.841953	0.757659	1.33691	1.06696	0.850827	0.776229	0.843541	0.471924	0.151731	0.104832	0.837062	0.534962			1.3683	2.25697	2.25594	2.07996	2.00999	1.95191	1.94196	2.41893	2.48496	2.51197	2.50099	2.18399	2.14113
1.1536	1.25455	1.21757	1.16463	1.14573	1.13984	1.24253	1.25357	1.33452	1.35957	1.19157				1.19265	1.07171			1.21666	0.827138	1.57288	1.30758	1.04395	0.821778	0.745125	1.32017	1.06053	0.847002	0.76903	0.831183				0.823037	0.525321			1.35905	2.25402	2.25104	2.07603	2.00901	1.94407	1.93803	2.41305	2.48103	2.50902	2.50001	2.18301
1.20505	1.31103	1.26505	1.20304	1.16404	1.15703	1.29104	1.29804	1.38803	1.40704	1.24005		1.53802	1.68402	1.24804		0.908035	1.04303	1.26804	0.819754	1.56755	1.29644	1.03944	0.819975	0.734252	1.3096	1.05276	0.841908	0.76033	0.823294		0.155682	0.106902	0.815773		0.206785	0.166215	1.35092	2.251	2.249	2.07	2.00599	1.944	1.936	2.407	2.47599	2.508	2.501	2.177
1.25769	1.34466	1.3186	1.25456	1.20542	1.18835	1.34265	1.34659	1.42742	1.45347	1.29469		1.56318	1.71207	1.29971		0.948579	1.08258	1.31665	0.812622	1.5647	1.29412	1.03191	0.814607	0.737014	1.3092	1.0563	0.839528	0.760099	0.817042		0.135406	0.0857838	0.807811		0.212232	0.172113	1.35046	2.24707	2.24397	2.0699	1.99892	1.94097	1.932	2.40193	2.46891	2.50797	2.50296	2.17204
1.31831	1.40235	1.3714	1.30344	1.24258	1.21866	1.39936	1.39841	1.46458	1.49453	1.35531		1.57882	1.71793	1.36229		0.999423	1.13342	1.37336	0.817218	1.56602	1.29302	1.02846	0.813453	0.737386	1.30601	1.04974	0.833241	0.754751	0.820718		0.134154	0.0729359	0.813199		0.222078	0.182077	1.34859	2.25293	2.24103	2.0611	1.99208	1.93803	1.932	2.39607	2.46109	2.50503	2.49904	2.17596
1.37108	1.44908	1.42708	1.35409	1.28208	1.25707	1.44708	1.43507	1.51403	1.53605	1.41208	1.57704	1.60001	1.733	1.41408	1.32212	1.0591	1.1951	1.42208	0.819783	1.5717	1.29852	1.03215	0.821383	0.749819	1.30789	1.04635	0.833131	0.753637	0.821809	0.446186	0.125431	0.0552083	0.817157	0.511084	0.220619	0.18112	1.35313	2.24901	2.24	2.05899	1.992	1.93799	1.929	2.39699	2.462	2.502	2.495	2.17401	2.16199
1.42949	1.5065	1.48259	1.41761	1.34068	1.30761	1.50133	1.4843	1.53849	1.57231	1.46754	1.60714	1.60701	1.73397	1.47146	1.41053	1.1302	1.26619	1.47755	0.828952	1.58222	1.30416	1.03955	0.830678	0.756031	1.31764	1.0527	0.833612	0.758562	0.828154	0.457748	0.12631	0.054008	0.828878	0.506731	0.234268	0.194888	1.36388	2.25398	2.24101	2.05403	1.99098	1.93196	1.92998	2.39204	2.45898	2.50098	2.49601	2.17901	2.15499
1.47363	1.55163	1.53556	1.47254	1.4015	1.36254	1.53076	1.51078	1.58263	1.59977	1.5156	1.61989	1.60799	1.73102	1.51266	1.54786	1.2381	1.37311	1.52659	0.836319	1.59479	1.31397	1.04704	0.835837	0.765085	1.32618	1.06018	0.84451	0.762339	0.83655	0.460249	0.128125	0.052929	0.834979	0.474557	0.237662	0.198312	1.37408	2.25202	2.24199	2.05698	1.98902	1.92803	1.92802	2.39597	2.45702	2.49902	2.49699	2.17999	2.15401
1.52995	1.59896	1.58596	1.53195	1.46795	1.43594	1.59395	1.56895	1.60798	1.63197	1.57096	1.63898	1.614	1.731	1.56796	1.56599	1.28296		1.56597	0.845263	1.6026	1.32787	1.05684	0.843414	0.772114	1.33632	1.07364	0.847148	0.766816	0.845713	0.466065	0.12833	0.0519008	0.843423	0.485211	0.214559		1.38618	2.25	2.244	2.057	1.986	1.926	1.923	2.395	2.45001	2.498	2.496	2.175	2.158
1.56959	1.64057	1.6237	1.59266	1.54096	1.51398	1.62648	1.59854	1.64738	1.65933	1.61756	1.65332	1.61403	1.73097	1.6046	1.62126		1.8322	1.60852	0.855134	1.61423	1.33934	1.07461	0.856785	0.781583	1.35104	1.07485	0.85279	0.770163	0.855555	0.468626	0.128521	0.0509454	0.85297	0.488495		0.169848	1.40159	2.25095	2.251	2.06203	1.98602	1.92895	1.92094	2.39408	2.45105	2.49802	2.49301	2.173	2.15647
1.62044	1.68947	1.68335	1.64938	1.6231	1.59808	1.66755	1.6445	1.67965	1.68769	1.66548	1.6807	1.61697	1.72803	1.65643	1.64375		1.4205	1.65351	0.863162	1.62681	1.34523	1.07772	0.855524	0.783568	1.36222	1.08147	0.855362	0.778163	0.861129	0.468254	0.131141	0.0505543	0.863218	0.408376		0.0283075	1.41049	2.24704	2.251	2.06497	1.98798	1.92504	1.91605	2.40093	2.45496	2.49998	2.49399	2.173	2.19656
1.66208	1.73408	1.7251	1.71011	1.70615	1.69316	1.71406	1.67506	1.70805	1.71905	1.70708	1.68703	1.618	1.725	1.70108	1.74414	1.53017	1.66502	1.69308	0.865985	1.63278	1.35337	1.08005	0.855433	0.788381	1.3622	1.08355	0.859135	0.783969	0.865216	0.45453	0.131101	0.0484595	0.864623	0.482278	0.151561	0.11508	1.41577	2.243	2.25701	2.06901	1.98801	1.92801	1.91101	2.40201	2.459	2.501	2.493	2.169	2.18394
1.71135	1.78546	1.78557	1.77665	1.79579	1.78904	1.75347	1.71435	1.74136	1.75233	1.75439	1.70407	1.62106	1.72498	1.75135	1.8278	1.63532	1.67755	1.74444	0.868831	1.63744	1.35658	1.09591	0.857591	0.789315	1.36784	1.08649	0.862191	0.783379	0.868766	0.466722	0.131412	0.0482141	0.866657	0.487114	0.139761	0.0606972	1.42222	2.24	2.26303	2.07603	1.99301	1.9372	1.91811	2.41099	2.45908	2.50403	2.49604	2.16698	2.14898
1.74173	1.82564	1.83555	1.83349	1.86438	1.88018	1.79463	1.74473	1.77272	1.78074	1.78869	1.70995	1.62596	1.72302	1.78173	1.89737	1.75096	1.81278	1.78266	0.866332	1.6374	1.35473	1.09975	0.869869	0.796753	1.36673	1.08584	0.859653	0.784193	0.864934	0.47561	0.131628	0.0511932	0.86549	0.490926	0.135479	0.0578358	1.42372	2.24	2.26597	2.07897	1.99399	1.95484	1.92791	2.41001	2.46594	2.50697	2.49996	2.16502	2.14702
1.79795	1.87596	1.87896	1.89195	1.94793	1.96692	1.83896	1.78696	1.80797	1.81497	1.83996	1.72299	1.627	1.723	1.83296	1.96094	1.89488	1.98485	1.83895	0.857358	1.62922	1.35239	1.10176	0.86961	0.799468	1.36304	1.08274	0.856743	0.773699	0.855658	0.482064	0.135666	0.0510402	0.857157	0.492758	0.128916	0.0558817	1.41492	2.24	2.27699	2.082	1.999	1.958	1.94099	2.412	2.466	2.505	2.50599	2.169	2.142
1.83651	1.92548	1.92749	1.94953	2.02785	2.05995	1.88145	1.83535	1.8414	1.85136	1.88344	1.74228	1.63505	1.72303	1.87055	2.00958	2.03433	2.1496	1.88552	0.848052	1.61659	1.34814	1.10252	0.866481	0.792958	1.35107	1.07014	0.844021	0.771565	0.846949	0.487047	0.137616	0.0516799	0.847579	0.448916	0.121369	0.0514447	1.40657	2.24513	2.28507	2.0861	2.00009	1.96913	1.95116	2.41207	2.47102	2.50804	2.50703	2.17112	2.14602
1.88249	1.96852	1.97151	1.99747	2.10415	2.14506	1.92155	1.86665	1.8776	1.88364	1.92257	1.76772	1.63995	1.72597	1.91946	2.06142	2.15368	2.2934	1.93248	0.832967	1.60691	1.33283	1.10477	0.878259	0.797233	1.33842	1.05839	0.832458	0.746943	0.833391	0.484963	0.136364	0.0525701	0.83226	0.436913	0.132081	0.0751766	1.39326	2.25687	2.29093	2.0949	2.00791	1.98087	1.96584	2.41793	2.47298	2.51196	2.50997	2.18188	2.14798
1.92306	2.01807	2.01608	2.05511	2.17812	2.22611	1.96809	1.91608	1.92206	1.92107	1.97504	1.81203	1.64401	1.727	1.95107	2.11909	2.2951	2.41808	1.97907	0.820077	1.59107	1.32515	1.10238	0.886603	0.803416	1.32511	1.05152	0.825133	0.735898	0.818189	0.487261	0.135698	0.0523397	0.821136	0.432257	0.101941	0.083667	1.37802	2.26101	2.29801	2.09702	2.00901	1.98702	1.98103	2.427	2.481	2.518	2.51501	2.18901	2.15
1.9616	2.06459	2.07059	2.12461	2.2538	2.29983	2.0276	1.96666	1.96164	1.9675	2.00267	1.83461	1.65117	1.72703	1.99948	2.17567	2.36005	2.46924	2.02759	0.805047	1.58361	1.3118	1.08377	0.882062	0.800596	1.30994	1.04001	0.81403	0.728321	0.804407	0.475118	0.134822	0.0521547	0.806	0.430615	0.115119	0.0818241	1.36838	2.268	2.30708	2.11008	2.01315	1.99708	1.99816	2.42411	2.48105	2.51807	2.52307	2.19397	2.15302
2.01355	2.11556	2.12156	2.17754	2.32241	2.37138	2.07955	2.02351	2.01653	2.01063	2.0605	1.88754	1.66587	1.72997	2.04065	2.2335	2.36397	2.48982	2.07856	0.796127	1.57708	1.30368	1.08369	0.87623	0.798488	1.30594	1.02672	0.801101	0.719754	0.792929	0.469746	0.142752	0.0525565	0.799942	0.439662	0.115021	0.0864899	1.36324	2.268	2.31394	2.11694	2.02589	2.00394	2.01188	2.43392	2.48497	2.52395	2.52895	2.19103	2.15498
2.07298	2.16599	2.17398	2.23298	2.37598	2.42498	2.12899	2.07499	2.06499	2.06099	2.11898	1.94198	1.70099	1.741	2.10898	2.28998	2.375	2.50899	2.13198	0.79629	1.57527	1.30236	1.07374	0.87769	0.79848	1.30795	1.0335	0.809128	0.722499	0.79398	0.4683	0.156396	0.0564689	0.79867	0.444539	0.112541	0.066076	1.35982	2.272	2.325	2.124	2.039	2.014	2.021	2.441	2.489	2.531	2.54	2.195	2.158
2.13473	2.22264	2.2346	2.28543	2.42731	2.47339	2.1807	2.1336	2.12662	2.11857	2.18273	2.01387	1.75474	1.77108	2.16774	2.34853	2.411	2.516	2.1956	0.799168	1.58325	1.30076	1.06753	0.87503	0.79778	1.3122	1.036	0.810952	0.727991	0.797753	0.46999	0.173562	0.065973	0.800559	0.447089	0.105796	0.0575857	1.36499	2.27511	2.3301	2.13011	2.04609	2.02806	2.03106	2.45503	2.5011	2.54206	2.54812	2.2021	2.15797
2.19729	2.27738	2.28641	2.32258	2.4537	2.50662	2.24131	2.18541	2.18039	2.16744	2.24529	2.08914	1.81828	1.94996	2.23128	2.39448	2.411	2.516	2.24741	0.807604	1.58699	1.31057	1.0697	0.87243	0.79868	1.31609	1.03481	0.808557	0.740102	0.805778	0.463979	0.178919	0.141162	0.809083	0.460784	0.106344	0.056354	1.37094	2.28489	2.3389	2.13989	2.05391	2.03294	2.03594	2.45797	2.5099	2.54694	2.55888	2.2109	2.15503
2.26209	2.3211	2.34507	2.37505	2.48903	2.53703	2.29809	2.2411	2.23011	2.22909	2.30809	2.17614	1.89113	2.02713	2.29209	2.42803	2.42001	2.516	2.30308	0.817013	1.59952	1.31678	1.07858	0.870542	0.795685	1.32327	1.03805	0.808637	0.750844	0.814404	0.464397	0.192761	0.156272	0.818911	0.462058	0.108944	0.0550589	1.38078	2.29501	2.34101	2.144	2.06001	2.036	2.04	2.46701	2.516	2.56599	2.562	2.21801	2.15701
2.32663	2.38856	2.38956	2.41243	2.50828	2.55816	2.35657	2.30765	2.3037	2.29272	2.36868	2.27198	1.97896	2.11394	2.35667	2.45011	2.42601	2.519	2.35557	0.82593	1.61195	1.32654	1.08517	0.865064	0.792066	1.33038	1.05839	0.833806	0.753619	0.824152	0.46911	0.206959	0.171227	0.826612	0.453953	0.11139	0.0542913	1.39167	2.30413	2.35	2.14601	2.06502	2.03899	2.03999	2.47104	2.51313	2.56099	2.56102	2.22512	2.16298
2.38251	2.43757	2.43857	2.45066	2.53278	2.57188	2.40656	2.3645	2.36546	2.35644	2.42847	2.35824	2.06326	2.19627	2.41548	2.45991	2.42699	2.519	2.40556	0.838212	1.62442	1.33581	1.09311	0.862731	0.791683	1.3451	1.06344	0.82819	0.754423	0.838374	0.465611	0.208625	0.173619	0.836453	0.449807	0.11135	0.0535267	1.40358	2.3159	2.35	2.14699	2.06698	2.03801	2.03901	2.47497	2.5249	2.56001	2.56298	2.2359	2.16102
2.43405	2.48406	2.47706	2.48204	2.55302	2.58001	2.46107	2.42006	2.43207	2.42908	2.46506	2.45709	2.16913	2.17513	2.46606	2.47703	2.43	2.51595	2.45306	0.84909	1.63478	1.34535	1.09374	0.86025	0.788519	1.3562	1.07223	0.845358	0.760336	0.850162	0.48033	0.213816	0.104243	0.84525	0.450259	0.11152	0.0522937	1.4148	2.319	2.351	2.148	2.063	2.03499	2.032	2.473	2.531	2.56502	2.56601	2.241	2.16902
2.47939	2.53551	2.52845	2.52131	2.56822	2.58909	2.52156	2.47261	2.4938	2.50083	2.51829	2.5367	2.28939		2.51648	2.50537	2.43003	2.47304	2.50246	0.858224	1.64563	1.35429	1.09836	0.860313	0.787263	1.35556	1.07593	0.852412	0.766226	0.86046	0.488679	0.182887		0.85381	0.449194	0.111483	0.0378098	1.4236	2.31702	2.35393	2.15096	2.064	2.02897	2.02892	2.47296	2.53301	2.58199	2.57205	2.23997	2.1841
2.51462	2.5815	2.56856	2.5487	2.58779	2.59691	2.57146	2.5274	2.56522	2.57519	2.54471	2.59932	2.41365		2.55953	2.53864	2.43297	2.47696	2.54355	0.863977	1.64963	1.35951	1.09937	0.855166	0.787497	1.3647	1.08434	0.861551	0.781148	0.864951	0.472466	0.126097		0.860102	0.46209	0.111747	0.0377902	1.42978	2.31898	2.34806	2.14704	2.064	2.02603	2.02207	2.46904	2.53399	2.58101	2.57695	2.23703	2.1929
2.53455	2.57358	2.56156	2.54255	2.57902	2.59051	2.57257	2.54108	2.59259	2.6071	2.56455	2.66361	2.52569	2.56533	2.57705	2.52302	2.46001	2.54163	2.54007	0.870264	1.62679	1.35738	1.09188	0.850938	0.786401	1.36023	1.08483	0.860485	0.785711	0.871154	0.471997	0.130854	0.0512006	0.867248	0.466524	0.136981	0.0483469	1.41156	2.30349	2.3035	2.1205	2.045	2.00749	2.00049	2.43801	2.5175	2.56451	2.565	2.22249	2.19
2.56843	2.62335	2.60424	2.57578	2.59442	2.59805	2.61887	2.59283	2.64791	2.67514	2.59695	2.73942	2.64708	2.77306	2.61244	2.53962	2.46782	2.60959	2.58974	0.869006	1.6248	1.35496	1.09287	0.853038	0.78199	1.35825	1.09652	0.878026	0.79253	0.869553	0.493089	0.13216	0.0976619	0.866356	0.470186	0.137967	0.0535041	1.41149	2.30052	2.30054	2.11609	2.04553	2.00254	1.99209	2.44441	2.51366	2.57047	2.568	2.22197	2.19062
2.62404	2.67855	2.65012	2.61319	2.60739	2.61536	2.67305	2.70446	2.7674	2.78637	2.64907	2.80248	2.78933	2.87765	2.67201	2.56977		2.59713	2.64653	0.86978	1.61601	1.34358	1.08115	0.853552	0.778628	1.35496	1.08774	0.869502	0.788974	0.866838	0.480468	0.1185	0.0445939	0.870636	0.498178		0.0847169	1.40274	2.30396	2.29753	2.116	2.04153	2.00002	1.98654	2.445	2.54596	2.58405	2.58796	2.22497	2.19347
2.67304	2.72504	2.69653	2.64753	2.64301	2.63402	2.72754	2.76703	2.84203	2.85803	2.69604	2.86054	2.91109	3.04109	2.71854	2.60153	2.64356	2.78905	2.69004	0.859335	1.60482	1.33425	1.07974	0.834394	0.766727	1.34001	1.07213	0.856755	0.780027	0.859126	0.483653	0.127519	0.0683591	0.85776	0.488068	0.134638	0.117776	1.39217	2.31049	2.292	2.1165	2.0425	1.991	1.9795	2.4425	2.552	2.593	2.587	2.22999	2.202
2.72432	2.78079	2.7394	2.69032	2.66008	2.65393	2.77832	2.77579	2.85932	2.88618	2.74732	2.88794	3.01533	3.1467	2.7713	2.63467	2.69943	2.81789	2.74175	0.853024	1.5914	1.32274	1.06265	0.835025	0.755617	1.329	1.07603	0.865122	0.785212	0.854116	0.489238	0.156064	0.109801	0.850367	0.493631	0.146044	0.104887	1.38128	2.30304	2.2905	2.11402	2.04004	1.98848	1.9765	2.44392	2.52787	2.57156	2.57352	2.22303	2.19388
2.77792	2.82848	2.79143	2.72908	2.68621	2.67675	2.83538	2.83832	2.92924	2.95327	2.80042	2.94242	3.10058	3.22862	2.82591	2.67754	2.73859	2.86599	2.79542	0.8401	1.57884	1.30855	1.05786	0.824318	0.74826	1.31738	1.05762	0.84241	0.774076	0.842006	0.474203	0.177644	0.124713	0.836926	0.491161	0.143939	0.0955136	1.3666	2.30053	2.28259	2.11153	2.04049	1.98306	1.97205	2.4351	2.52751	2.57595	2.57449	2.21904	2.19697
2.83414	2.87614	2.84513	2.77961	2.72559	2.70958	2.88664	2.89663	2.97913	3.01113	2.85464	3.00109	3.15306	3.31606	2.88364	2.72659	2.45879	2.88699	2.84913	0.832748	1.57209	1.29949	1.04401	0.816654	0.74481	1.3067	1.05045	0.842445	0.770027	0.83476	0.477638	0.168873	0.115918	0.829736	0.491977	0.0833019	0.101201	1.35924	2.292	2.28098	2.1075	2.03599	1.97999	1.96799	2.42998	2.51999	2.576	2.576	2.21049	2.20201
2.89317	2.93175	2.90217	2.82338	2.75804	2.74394	2.9506	2.95219	3.03957	3.06818	2.91513	3.097	3.2068	3.36785	2.94417	2.83961		3.26806	2.90524	0.825748	1.56218	1.29558	1.02303	0.808738	0.743786	1.29783	1.04493	0.836912	0.768972	0.827384	0.476526	0.129948	0.0727919	0.823369	0.551157		0.123004	1.3535	2.29097	2.27404	2.10548	2.03103	1.976	1.96502	2.42201	2.51842	2.573	2.574	2.20748	2.21391
2.95498	2.98852	2.96199	2.88646	2.81799	2.79011	3.0095	3.01447	3.09949	3.12403	2.97202	3.15799	3.22486	3.38487	3.00499	2.84066	2.84347	2.93543	2.96846	0.814258	1.56495	1.29016	1.03272	0.818432	0.751137	1.29398	1.03816	0.829087	0.756968	0.81921	0.479577	0.1219	0.0556562	0.808952	0.484283	0.143966	0.0728271	1.35094	2.28555	2.27003	2.10005	2.0305	1.97303	1.96302	2.41556	2.51106	2.56457	2.56855	2.20403	2.21202
3.01456	3.04253	3.02006	2.94656	2.87306	2.84706	3.07257	3.06754	3.13905	3.17355	3.03305	3.21753	3.23901	3.379	3.06906	2.91457	2.89405	2.97405	3.02355	0.812649	1.56664	1.29441	1.03504	0.822381	0.755634	1.2947	1.03811	0.826291	0.759521	0.816879	0.463446	0.0925718	0.04985	0.808235	0.477697	0.123961	0.0641175	1.35335	2.279	2.2625	2.093	2.02599	1.97149	1.963	2.39747	2.505	2.56499	2.56249	2.1955	2.201
3.0698	3.04102	3.07681	3.00237	2.9324	2.90844	3.0578	3.11043	3.1868	3.21974	3.08134	3.25135	3.25272	3.37606	3.12382	2.97875	2.94274	3.02566	3.07632	0.813157	1.55263	1.29283	1.03165	0.812316	0.758741	1.31029	1.04241	0.829258	0.761267	0.811968	0.478491	0.127999	0.0498892	0.814336	0.453809	0.118125	0.0384108	1.36046	2.27609	2.21998	2.08908	2.01365	1.9655	1.96147	2.39514	2.50256	2.55556	2.55158	2.19308	2.19604
3.0824	3.09635	3.13038	3.06477	2.96513	2.92925	3.11236	3.15844	3.1894	3.21763	3.13093	3.27473	3.25596	3.37304	3.17688	3.0472	2.72198	3.05419	3.07636	0.849862	1.5677	1.2959	1.0358	0.82269	0.752227	1.31675	1.04652	0.855019	0.790272	0.812042	0.47061	0.126072	0.0489118	0.816619	0.440987	0.129913	0.0426782	1.35777	2.26895	2.21506	2.09147	2.01646	1.95105	1.94901	2.38808	2.49509	2.52015	2.52804	2.19992	2.19353
3.13306	3.14006	3.12706	3.07508	3.03709	3.0161	3.15806	3.14506	3.22305	3.25005	3.15406	3.27002	3.26	3.369	3.17706	3.19309			3.12205	0.861224	1.57837	1.3121	1.03889	0.810317	0.762201	1.32718	1.07164	0.855836	0.790696	0.856445	0.491923	0.1281	0.0499284	0.864632	0.489976			1.36733	2.26999	2.218	2.06301	2.00301	1.94201	1.942	2.39399	2.465	2.523	2.51999	2.189	2.18902
3.18485	3.18696	3.1808	3.14446	3.11624	3.10209	3.20789	3.19685	3.26702	3.28913	3.2078	3.28565	3.26098	3.369	3.2308	3.26539			3.16211	0.872685	1.58957	1.3247	1.06733	0.849508	0.779789	1.34048	1.07614	0.860917	0.795601	0.869069	0.477579	0.128345	0.0485604	0.874765	0.495204			1.38283	2.26315	2.21702	2.06887	2.01376	1.94983	1.94004	2.38715	2.46109	2.52104	2.51413	2.18509	2.20465
3.23061	3.24154	3.23455	3.20747	3.20822	3.1962	3.25956	3.23667	3.28684	3.31578	3.25659	3.30682	3.26397	3.369	3.27661	3.34235		3.13134	3.2096	0.877183	1.60256	1.33645	1.07269	0.852313	0.780239	1.34722	1.08444	0.865819	0.815281	0.872285	0.461833	0.121182	0.0472114	0.880383	0.489322		0.0172259	1.39473	2.26201	2.21997	2.069	2.01103	1.95099	1.94496	2.38403	2.46199	2.52596	2.51598	2.18302	2.21491
3.28205	3.30005	3.29206	3.27607	3.2901	3.29211	3.29106	3.27205	3.34204	3.36004	3.30805	3.31701	3.271	3.373	3.32104	3.40509	3.20314	3.26914	3.26406	0.885764	1.60978	1.34131	1.08442	0.853707	0.790208	1.35643	1.09093	0.875519	0.801356	0.883653	0.456076	0.11837	0.0446326	0.885824	0.48172	0.126832	0.0373192	1.40257	2.25499	2.22501	2.071	2.013	1.95901	1.94401	2.39101	2.46	2.521	2.512	2.17599	2.20099
3.32122	3.34315	3.34495	3.33778	3.37531	3.39006	3.34199	3.31809	3.37926	3.39236	3.35017	3.32484	3.271	3.37104	3.35924	3.48639	3.32263	3.38961	3.31303	0.888967	1.61256	1.34984	1.08482	0.859878	0.788062	1.36144	1.09338	0.874343	0.806959	0.886631	0.461591	0.126695	0.0468658	0.889448	0.490673	0.145961	0.0539897	1.40536	2.24912	2.23088	2.07296	2.01202	1.96783	1.9489	2.39786	2.46196	2.51904	2.51494	2.16816	2.19512
3.36951	3.39646	3.39846	3.40235	3.46212	3.49395	3.38853	3.36057	3.40079	3.43259	3.39653	3.33787	3.27496	3.371	3.40751	3.55333	3.46951	3.54146	3.36151	0.88318	1.61145	1.34922	1.08947	0.865612	0.802026	1.35791	1.09834	0.876963	0.79155	0.881949	0.465273	0.130245	0.0473851	0.8827	0.480279	0.141777	0.0539241	1.40651	2.24306	2.23001	2.073	2.012	1.98087	1.95989	2.39998	2.462	2.519	2.51896	2.16701	2.19104
3.41708	3.45208	3.44909	3.4691	3.55413	3.59614	3.42808	3.39907	3.44407	3.46905	3.45108	3.35503	3.284	3.371	3.45508	3.62008	3.61624	3.72425	3.40508	0.877353	1.60444	1.3484	1.09757	0.866608	0.802613	1.35079	1.08978	0.870325	0.78203	0.875102	0.467966	0.136287	0.0493989	0.877973	0.485667	0.13947	0.0545079	1.39756	2.248	2.23601	2.07701	2.02099	1.98901	1.96802	2.40101	2.46001	2.52201	2.52101	2.17	2.188
3.46986	3.5029	3.50773	3.53263	3.63623	3.68704	3.47792	3.44501	3.49099	3.5013	3.50288	3.37654	3.28694	3.37198	3.50786	3.67286	3.76675	3.88454	3.45884	0.866181	1.59537	1.33428	1.09432	0.865435	0.798176	1.33744	1.07831	0.854649	0.775716	0.863736	0.465249	0.134185	0.0486756	0.867085	0.477183	0.126745	0.0659331	1.39069	2.25094	2.24383	2.08483	2.01317	1.99585	1.9817	2.40492	2.46489	2.52689	2.52687	2.17	2.19094
3.52153	3.56147	3.56449	3.59741	3.72817	3.77124	3.52359	3.49257	3.51677	3.54461	3.5585	3.40772	3.29195	3.37596	3.55656	3.73642	3.88296	4.01186	3.51945	0.850612	1.58031	1.32483	1.09183	0.86866	0.798496	1.32432	1.06492	0.84461	0.753999	0.847369	0.467122	0.134447	0.0499778	0.852631	0.451674	0.121803	0.0805571	1.37383	2.25496	2.24895	2.08401	2.01597	2.00393	1.99587	2.40401	2.46698	2.52898	2.52997	2.17595	2.18803
3.57802	3.61402	3.61502	3.66302	3.79502	3.85202	3.58102	3.54302	3.57301	3.58301	3.61501	3.43702	3.3	3.376	3.61002	3.79502	4.024	4.16	3.56902	0.835917	1.56539	1.31305	1.09016	0.87605	0.80135	1.31166	1.02991	0.809037	0.738406	0.831366	0.4574	0.13174	0.0467196	0.839548	0.452846	0.124721	0.0829513	1.3646	2.264	2.256	2.088	2.019	2.013	2.009	2.406	2.482	2.538	2.538	2.185	2.192
3.63198	3.67092	3.67977	3.73072	3.86763	3.92463	3.6389	3.60189	3.62502	3.62913	3.65818	3.49294	3.31767	3.38189	3.66889	3.85585	4.03381	4.1708	3.62298	0.824319	1.55516	1.29943	1.0757	0.875481	0.801173	1.29935	1.0205	0.799471	0.725278	0.815795	0.458843	0.133389	0.0454343	0.832464	0.437491	0.129048	0.0874352	1.35545	2.26989	2.26091	2.09389	2.02391	2.01791	2.02274	2.41385	2.48298	2.538	2.53996	2.19089	2.19396
3.68736	3.72932	3.73634	3.7824	3.94312	3.9853	3.69633	3.66032	3.67047	3.67348	3.72027	3.54539	3.33282	3.38892	3.72139	3.91531	4.03104	4.15519	3.6833	0.818793	1.55186	1.2927	1.06814	0.868819	0.800537	1.30042	1.00935	0.789209	0.719782	0.810074	0.457783	0.131107	0.0414371	0.826954	0.447429	0.12995	0.0757099	1.35074	2.27593	2.26594	2.10289	2.03092	2.02393	2.03387	2.41598	2.48794	2.54689	2.54593	2.19495	2.19104
3.746	3.785	3.796	3.843	4	4.043	3.757	3.717	3.728	3.721	3.779	3.612	3.362	3.405	3.784	3.972	4.074	4.201	3.742	0.81861	1.55169	1.29255	1.06144	0.86407	0.7969	1.29274	1.00135	0.77996	0.71187	0.81038	0.46002	0.13882	0.0472098	0.82626	0.43843	0.11571	0.0554206	1.34982	2.281	2.272	2.111	2.039	2.033	2.039	2.427	2.497	2.549	2.548	2.2	2.186
3.80961	3.83785	3.8508	3.89095	4.05187	4.089	3.81963	3.77963	3.78476	3.77385	3.84457	3.69127	3.41289	3.43534	3.84467	4.02289	4.07791	4.20491	3.80267	0.82594	1.56078	1.29151	1.06651	0.858237	0.79782	1.2973	1.00597	0.769978	0.710128	0.820714	0.450028	0.132224	0.0417982	0.830409	0.451211	0.120681	0.0521808	1.35507	2.28394	2.27494	2.11883	2.04487	2.03594	2.04487	2.42994	2.49994	2.55389	2.55485	2.20196	2.18698
3.87541	3.89152	3.90353	3.94254	4.07183	4.12369	3.87253	3.84145	3.83654	3.83049	3.91239	3.78714	3.47544	3.61338	3.90942	4.06661	4.08593	4.205	3.8585	0.840915	1.57157	1.30409	1.06275	0.858873	0.800902	1.30759	1.02745	0.807813	0.720525	0.83521	0.456776	0.156487	0.114961	0.845483	0.471517	0.128113	0.0518623	1.36556	2.2949	2.27896	2.119	2.05194	2.03996	2.04005	2.43595	2.50099	2.55895	2.55302	2.21191	2.18601
3.92202	3.94502	3.95402	3.98501	4.10301	4.154	3.92202	3.89302	3.89602	3.88702	3.95902	3.88903	3.56603	3.70499	3.95202	4.082	4.089	4.205	3.90802	0.847864	1.58012	1.31241	1.07224	0.862508	0.800309	1.32087	1.0545	0.833194	0.747242	0.843644	0.473198	0.183007	0.141732	0.850843	0.472228	0.131169	0.0514998	1.37295	2.297	2.282	2.123	2.052	2.04	2.037	2.441	2.501	2.556	2.559	2.214	2.181
3.97788	4.00088	4.00105	4.02421	4.13731	4.16576	3.97788	3.94593	3.94893	3.94582	4.01095	3.97821	3.65913	3.65991	4.01082	4.09376	4.09586	4.205	3.95897	0.859163	1.59069	1.32257	1.07429	0.856226	0.795771	1.32845	1.06545	0.844346	0.752759	0.857295	0.468367	0.173227	0.087923	0.859398	0.465701	0.126925	0.0509805	1.38486	2.29896	2.28396	2.11712	2.04906	2.03902	2.03994	2.44296	2.50688	2.56286	2.5639	2.21694	2.18198
4.02449	4.04057	4.0465	4.05664	4.1558	4.18874	4.0235	4.0004	4.01526	4.01721	4.05946	4.06999	3.77472	3.78755	4.05749	4.1118	4.09897	4.205	4.00845	0.871058	1.60211	1.33557	1.0765	0.854429	0.799042	1.34292	1.06418	0.843136	0.75999	0.871562	0.477951	0.160135	0.0757253	0.868569	0.463335	0.125179	0.049991	1.39588	2.30098	2.28796	2.11601	2.049	2.03307	2.02517	2.44498	2.51392	2.5719	2.56796	2.21502	2.18299
4.07601	4.09201	4.08701	4.10401	4.16601	4.198	4.07301	4.05402	4.08202	4.08902	4.10201	4.14602	3.88204	3.92905	4.11601	4.13901	4.099	4.206	4.05801	0.883482	1.60846	1.34525	1.08939	0.857419	0.792761	1.35632	1.0757	0.854192	0.777992	0.883292	0.467614	0.154114	0.0674882	0.880742	0.462121	0.12505	0.0492108	1.40647	2.308	2.282	2.113	2.043	2.029	2.022	2.447	2.517	2.572	2.573	2.225	2.189
4.12004	4.14485	4.13007	4.12749	4.19438	4.20681	4.1239	4.11175	4.1466	4.15947	4.14898	4.22332	4.02686	4.1042	4.16298	4.15955	4.09606	4.1874	4.10107	0.89131	1.61693	1.35103	1.09083	0.852575	0.796616	1.35896	1.08339	0.862578	0.785801	0.892118	0.481822	0.132773	0.0605604	0.888247	0.466417	0.124022	0.0521659	1.41282	2.30702	2.27711	2.10811	2.04202	2.02313	2.02592	2.447	2.51798	2.57396	2.57985	2.22304	2.2076
4.16955	4.19356	4.17262	4.16664	4.20887	4.22385	4.18445	4.16254	4.20943	4.2264	4.19558	4.30526	4.15584		4.21354	4.1927	4.10393	4.19394	4.15055	0.892649	1.62159	1.35386	1.09635	0.852975	0.795144	1.36111	1.08913	0.870162	0.800635	0.891101	0.490206	0.135838		0.89164	0.489627	0.125387	0.0534686	1.41704	2.30799	2.27502	2.108	2.04299	2.01111	2.00321	2.43709	2.52295	2.58193	2.58297	2.22498	2.20899
4.21702	4.24202	4.21402	4.20002	4.23301	4.24001	4.23302	4.22003	4.28403	4.30303	4.23602	4.38603	4.29206	4.42604	4.26502			4.26804	4.20302	0.892417	1.61835	1.35496	1.08965	0.850686	0.785854	1.36377	1.09038	0.87232	0.800192	0.890157	0.485474	0.153642	0.115394	0.892078			0.0738578	1.41083	2.303	2.273	2.105	2.039	1.999	1.987	2.435	2.525	2.585	2.582	2.219	2.21
4.26899	4.29595	4.26501	4.23728	4.25164	4.25471	4.28695	4.2769	4.35267	4.37265	4.28799	4.4478	4.42836	4.51821	4.31405			4.35629	4.24714	0.88672	1.60968	1.34742	1.0862	0.842175	0.77298	1.3528	1.08396	0.872497	0.803771	0.883391	0.493543	0.135875	0.0382462	0.887479			0.0908406	1.40528	2.30594	2.2681	2.105	2.03704	1.99311	1.98111	2.435	2.52304	2.5899	2.58592	2.22194	2.20902
4.31842	4.3474	4.31442	4.27555	4.26781	4.27378	4.3384	4.33532	4.42515	4.44614	4.33545	4.50533	4.57923	4.70776	4.36738			4.36986	4.29939	0.873467	1.59954	1.33663	1.07104	0.835508	0.765585	1.3396	1.07667	0.868014	0.797377	0.873457	0.466139	0.124818	0.0517016	0.871519			0.109491	1.392	2.30304	2.26504	2.10302	2.03404	1.98806	1.97507	2.44192	2.52102	2.58704	2.58699	2.21607	2.21098
4.36401	4.40301	4.35901	4.31301	4.297	4.29	4.39001	4.39601	4.49001	4.51301	4.38201	4.57001	4.70601	4.85301	4.41401	4.34501	4.16	4.31799	4.35501	0.862658	1.58881	1.32567	1.05643	0.820359	0.751489	1.32962	1.0659	0.860219	0.792398	0.861949	0.444309	0.12903	0.0944618	0.861107	0.550909	0.15481	0.147627	1.37933	2.302	2.261	2.098	2.032	1.981	1.969	2.439	2.522	2.59	2.586	2.218	2.221
4.41979	4.45292	4.40598	4.35998	4.31951	4.30958	4.44873	4.45963	4.55069	4.5825	4.43779	4.63558	4.7892	4.93229	4.46979	4.38709	4.18251	4.21326	4.41079	0.846421	1.57524	1.30907	1.04701	0.811012	0.741672	1.31659	1.06243	0.854631	0.775495	0.851055	0.435285	0.128306	0.108272	0.840241	0.541053	0.157619	0.0516734	1.36699	2.29711	2.25708	2.09604	2.03004	1.97708	1.96606	2.43019	2.522	2.58413	2.58404	2.21017	2.22296
4.4745	4.50156	4.46149	4.39865	4.35468	4.33774	4.5035	4.51351	4.61145	4.64245	4.4925	4.68753	4.83063	4.9766	4.5245	4.44051	4.21768	4.23379	4.46253	0.837609	1.56743	1.29908	1.03878	0.808254	0.745037	1.30761	1.05278	0.848288	0.768542	0.842735	0.448277	0.135483	0.104013	0.83118	0.537561	0.164922	0.0524435	1.35897	2.28907	2.25502	2.09501	2.02802	1.97601	1.96699	2.42604	2.51407	2.58499	2.58499	2.20505	2.22003
4.54002	4.55202	4.52002	4.46102	4.39702	4.37201	4.56302	4.57501	4.66802	4.70102	4.55702	4.76502	4.87901	5.016	4.58602	4.52002	4.26301	4.39901	4.52102	0.83113	1.56415	1.29053	1.03515	0.810341	0.741431	1.30543	1.04472	0.83903	0.76386	0.83332	0.41816	0.0956273	0.0640564	0.827801	0.519512	0.169035	0.130505	1.35447	2.298	2.252	2.089	2.024	1.975	1.963	2.417	2.512	2.577	2.58	2.212	2.23
4.60279	4.60204	4.58279	4.51692	4.44704	4.41713	4.62285	4.62307	4.72294	4.753	4.62371	4.82485	4.90647	5.02483	4.64977	4.58083	4.30813	4.44511	4.5779	0.831846	1.56596	1.28779	1.03418	0.814814	0.744148	1.30029	1.04769	0.84009	0.763262	0.832231	0.418062	0.0866824	0.0521201	0.830272	0.525956	0.184973	0.146816	1.35583	2.29506	2.24611	2.08017	2.01615	1.97206	1.96496	2.41406	2.50317	2.56523	2.57313	2.20611	2.21626
4.66232	4.6633	4.63936	4.57731	4.50929	4.47237	4.67936	4.67738	4.77046	4.80244	4.68233	4.87543	4.907	5.025	4.70833	4.66009	4.37721	4.51223	4.63139	0.842121	1.57498	1.29593	1.03821	0.81745	0.747937	1.30849	1.0441	0.835909	0.763072	0.838457	0.458935	0.107002	0.0504665	0.844209	0.529787	0.199208	0.161315	1.36347	2.29302	2.24303	2.07901	2.01402	1.96903	1.96302	2.40214	2.49608	2.56006	2.56311	2.20402	2.1992
4.71701	4.71501	4.69101	4.63901	4.57701	4.54201	4.73301	4.73101	4.81301	4.84201	4.73401	4.905	4.91	5.029	4.76301	4.73802	4.43101	4.56101	4.68601	0.848332	1.58272	1.3075	1.04302	0.828572	0.757461	1.31941	1.05258	0.839611	0.764701	0.848011	0.46001	0.10877	0.0488198	0.846862	0.523936	0.220152	0.181932	1.37261	2.289	2.239	2.076	2.008	1.965	1.961	2.406	2.488	2.549	2.554	2.201	2.189
4.76888	4.7659	4.74092	4.70067	4.64748	4.62226	4.78488	4.77798	4.85313	4.88017	4.78686	4.9187	4.91392	5.02704	4.81292	4.84665	4.49854	4.63148	4.73103	0.85989	1.59644	1.32056	1.05769	0.842107	0.767914	1.32984	1.06004	0.845532	0.770309	0.85772	0.457201	0.110307	0.0477139	0.859839	0.496298	0.237074	0.19905	1.38713	2.28117	2.23606	2.07208	2.008	1.96206	1.96002	2.39817	2.48604	2.54606	2.54421	2.19415	2.19194
4.8245	4.81852	4.80046	4.76046	4.73421	4.70921	4.83158	4.82557	4.89462	4.91865	4.84448	4.93089	4.91697	5.027	4.86949	4.9025		4.89755	4.7865	0.874656	1.61154	1.32966	1.07233	0.851525	0.777216	1.34595	1.07284	0.854211	0.780586	0.871435	0.469248	0.11359	0.0476504	0.875081	0.500347		0.0857923	1.40286	2.27704	2.236	2.07002	2.00899	1.95804	1.95604	2.40097	2.48105	2.53609	2.53211	2.18806	2.19497
4.87201	4.86801	4.84401	4.82802	4.81702	4.80402	4.87301	4.86401	4.93101	4.95401	4.89401	4.95001	4.917	5.027	4.91401	4.96102		4.95297	4.83101	0.890621	1.62558	1.3611	1.08697	0.853382	0.78859	1.36068	1.08859	0.868221	0.792532	0.886911	0.475077	0.113881	0.0474798	0.890412	0.510257		0.133517	1.41842	2.272	2.238	2.074	2.012	1.955	1.945	2.398	2.479	2.527	2.523	2.179	2.213
4.92008	4.91216	4.89895	4.89276	4.90826	4.90115	4.92108	4.91404	4.97712	4.99227	4.94012	4.96963	4.91994	5.01719	4.96208	5.02576		4.8323	4.8781	0.896105	1.63358	1.36747	1.09486	0.86071	0.788021	1.37253	1.09494	0.872901	0.801401	0.891551	0.462657	0.117854	0.0465184	0.897073	0.498681		0.0416933	1.42992	2.26219	2.23702	2.07596	2.01102	1.94911	1.94009	2.39898	2.47606	2.52209	2.51417	2.17311	2.22085
4.96347	4.96535	4.95334	4.9582	4.99198	4.99782	4.95855	4.9555	5.01356	5.03251	4.99137	4.97	4.92099	5.017	5.00251	5.10207	4.90668	4.94556	4.92345	0.902897	1.6388	1.37397	1.09775	0.869947	0.800742	1.38116	1.10052	0.876684	0.812603	0.899888	0.450745	0.118216	0.0470729	0.901892	0.508308	0.120501	0.0502026	1.43955	2.25509	2.23996	2.07896	2.00705	1.95987	1.94395	2.40394	2.47304	2.5141	2.50709	2.16707	2.19927
5.01307	5.03609	5.04408	5.0571	5.12761	5.15561	5.01559	5.00501	5.06201	5.07701	5.04656	4.98103	4.92451	5.0075	5.04658	5.19861	5.12623	5.20324	4.9846	0.881964	1.61298	1.35121	1.09111	0.870387	0.798778	1.3633	1.09783	0.872838	0.809699	0.87928	0.476531	0.135495	0.06433	0.882531	0.494224	0.136215	0.0551883	1.41475	2.24	2.234	2.0695	1.99551	1.95952	1.94252	2.399	2.474	2.512	2.503	2.157	2.1805
5.06003	5.085	5.09544	5.11825	5.2049	5.23779	5.06647	5.05953	5.12507	5.13114	5.09206	5.00011	4.93087	5.0212	5.09844	5.26563	5.26517	5.36272	5.04183	0.876392	1.6071	1.34358	1.09497	0.87384	0.803983	1.35256	1.07577	0.850231	0.789204	0.874134	0.483086	0.139066	0.0644572	0.876088	0.491205	0.126392	0.0609019	1.40126	2.24	2.23498	2.06607	1.99795	1.96784	1.95133	2.40096	2.46251	2.49774	2.50104	2.15553	2.17952
5.1091	5.13508	5.13716	5.17256	5.28385	5.32926	5.11858	5.10761	5.15425	5.17514	5.14111	5.02034	4.93447	5.01556	5.14314	5.32155	5.40189	5.51924	5.08663	0.866591	1.59472	1.34035	1.09913	0.883302	0.80139	1.34026	1.06672	0.843426	0.773691	0.865434	0.472819	0.138508	0.0642546	0.866021	0.460308	0.139021	0.0743808	1.39832	2.24645	2.23996	2.06997	1.99552	1.97197	1.96043	2.39802	2.4625	2.50395	2.5	2.16244	2.18
5.16254	5.19155	5.19304	5.23503	5.36855	5.41406	5.16954	5.15804	5.21253	5.22452	5.19455	5.06302	4.94401	5.03349	5.19655	5.38155	5.52358	5.64108	5.14204	0.855453	1.57913	1.32657	1.09229	0.881582	0.806042	1.3249	1.04101	0.818352	0.761868	0.854172	0.464049	0.136314	0.0536557	0.854945	0.449324	0.143754	0.0931483	1.38115	2.2525	2.24451	2.0705	1.99551	1.9775	1.97301	2.39701	2.4665	2.5055	2.4995	2.168	2.18201
5.21493	5.25128	5.24886	5.2899	5.44201	5.49094	5.21556	5.20945	5.25513	5.26273	5.25476	5.08701	4.95478	5.02762	5.25431	5.44569	5.62493	5.74487	5.1959	0.841182	1.57147	1.30815	1.08561	0.884977	0.808475	1.31376	1.03036	0.805651	0.735242	0.839581	0.445872	0.139458	0.0623192	0.841312	0.432887	0.139598	0.108252	1.37301	2.2525	2.25185	2.07491	1.99843	1.98191	1.98574	2.40533	2.46503	2.50697	2.49901	2.16848	2.18592
5.2739	5.30298	5.29996	5.35382	5.51424	5.56621	5.26893	5.25106	5.28469	5.3105	5.30746	5.14391	4.97134	5.03592	5.30598	5.50192	5.63682	5.75881	5.25985	0.83666	1.56187	1.3014	1.07617	0.880365	0.808287	1.30752	1.02518	0.801597	0.727235	0.835403	0.450196	0.134659	0.0555237	0.836828	0.441461	0.157558	0.113115	1.36304	2.25646	2.2525	2.08391	2.00544	1.99041	1.99391	2.40748	2.46895	2.50947	2.50246	2.17197	2.17609
5.33555	5.36903	5.35904	5.41952	5.56156	5.62254	5.32955	5.30656	5.34305	5.35654	5.36804	5.18659	4.99005	5.04352	5.36855	5.56352	5.66851	5.78701	5.31705	0.837144	1.55525	1.29211	1.06712	0.87774	0.806565	1.30607	1.0242	0.801329	0.726609	0.836568	0.4403	0.133782	0.0527846	0.8365	0.43489	0.137889	0.0902511	1.35832	2.254	2.262	2.086	2.00701	1.99251	2.004	2.40701	2.4735	2.51849	2.5065	2.168	2.17449
5.38992	5.41654	5.40802	5.46654	5.62866	5.67985	5.38783	5.37072	5.39252	5.40551	5.42143	5.27182	5.02924	5.05724	5.42341	5.60956	5.68957	5.83885	5.37337	0.832733	1.55279	1.29105	1.06117	0.870087	0.808584	1.30497	1.01041	0.781711	0.712324	0.832651	0.450813	0.131007	0.048889	0.83176	0.445369	0.137707	0.0621318	1.35759	2.25302	2.26641	2.0909	2.01191	2.00623	2.00693	2.40994	2.47448	2.52633	2.51433	2.16898	2.16274
5.45442	5.46606	5.47094	5.52647	5.67806	5.72411	5.45639	5.42155	5.46557	5.46655	5.52248	5.40702	5.11969	5.28116	5.48644	5.66154	5.72191	5.839	5.42801	0.827875	1.56251	1.29246	1.05814	0.866952	0.80297	1.30201	1.04155	0.803196	0.706068	0.83713	0.431691	0.169183	0.12315	0.827767	0.474313	0.133841	0.0579954	1.36007	2.25647	2.26452	2.09447	2.01646	2.00799	2.01047	2.41198	2.48788	2.51103	2.50399	2.17993	2.15111
5.54412	5.55016	5.54414	5.5861	5.71313	5.76804	5.53016	5.50217	5.52617	5.52717	5.5821	5.50529	5.2233	5.36726	5.57514	5.70405	5.73102	5.835	5.51313	0.845807	1.54358	1.30309	1.06538	0.861425	0.799248	1.29434	1.0245	0.805479	0.72493	0.844198	0.43626	0.167251	0.130518	0.846613	0.462369	0.147794	0.0594762	1.34776	2.25901	2.257	2.09599	2.032	2.00999	2.00601	2.421	2.48099	2.52699	2.51201	2.17801	2.14697
5.58618	5.60494	5.59109	5.62033	5.75616	5.78271	5.58592	5.56086	5.5829	5.58488	5.61732	5.6031	5.32699	5.45627	5.62405	5.72166	5.73787	5.835	5.55714	0.858327	1.56136	1.3181	1.07594	0.863235	0.798397	1.3063	1.04937	0.822048	0.731855	0.857197	0.456703	0.191371	0.153778	0.857979	0.462056	0.149026	0.0615791	1.36211	2.26292	2.25602	2.09404	2.03102	2.00608	2.00796	2.42002	2.47904	2.5221	2.5169	2.17996	2.13817
5.64162	5.65665	5.62974	5.6637	5.78282	5.83464	5.6307	5.61464	5.64557	5.64559	5.6756	5.68942	5.42533	5.55632	5.67565	5.73392	5.74892	5.84195	5.60964	0.871252	1.57391	1.32424	1.0806	0.859883	0.791329	1.32214	1.04778	0.823075	0.739716	0.872665	0.463893	0.180588	0.142948	0.868528	0.456598	0.136835	0.0598324	1.37546	2.26896	2.26097	2.09201	2.03398	2.00799	1.9941	2.42298	2.479	2.53292	2.52197	2.18596	2.12708
5.69812	5.70312	5.69211	5.72313	5.79714	5.83509	5.68112	5.6661	5.70713	5.71414	5.73312	5.7852	5.54427	5.67414	5.73113	5.76605	5.74899	5.83897	5.6641	0.877626	1.58656	1.33094	1.08521	0.853573	0.792738	1.32715	1.06734	0.847364	0.765654	0.879484	0.481555	0.169332	0.131661	0.874317	0.457555	0.136881	0.06088	1.38319	2.26801	2.25899	2.09599	2.02898	2.00698	1.994	2.42399	2.48002	2.53401	2.53202	2.188	2.15199
5.75099	5.75305	5.74107	5.77893	5.85588	5.87229	5.73301	5.70721	5.76195	5.77288	5.78501	5.87037	5.65881	5.73582	5.78693	5.78759	5.74606	5.82428	5.7062	0.888699	1.58186	1.3368	1.09008	0.859124	0.80058	1.3465	1.06738	0.853326	0.771459	0.889911	0.492099	0.153169	0.0676227	0.885781	0.46383	0.1374	0.0651583	1.39118	2.27094	2.25606	2.09011	2.02017	1.99719	1.99204	2.42007	2.48687	2.53989	2.53985	2.188	2.14807
5.7748	5.80455	5.77867	5.78694	5.85601	5.86606	5.77166	5.76548	5.82147	5.83743	5.80681	5.92849	5.76507	5.82422	5.81575	5.81575	5.74798	5.81012	5.75556	0.8922	1.59322	1.34611	1.09182	0.861093	0.807598	1.34998	1.07954	0.863817	0.778944	0.892717	0.495045	0.144743	0.068402	0.889964	0.489183	0.139204	0.0736643	1.39654	2.26704	2.26096	2.09496	2.02099	1.99403	1.99398	2.42595	2.48898	2.54198	2.54694	2.188	2.16088
5.82803	5.84906	5.82504	5.83701	5.86701	5.88399	5.83006	5.82506	5.88906	5.90907	5.85603	5.99507	5.87317	5.94721	5.86904	5.80306		5.84603	5.79906	0.89384	1.58925	1.34909	1.09617	0.858335	0.798523	1.35212	1.07915	0.862103	0.788518	0.893928	0.492389	0.128221	0.0522788	0.891901	0.43192		0.0628285	1.39805	2.267	2.256	2.09399	2.022	1.987	1.97399	2.427	2.494	2.54101	2.545	2.18601	2.16001
5.85737	5.90383	5.86123	5.84287	5.87385	5.87519	5.88287	5.88081	5.94383	5.97069	5.88146	6.05669	6.03358	6.13989	5.90425	5.85881		5.87146	5.85187	0.893458	1.58624	1.34504	1.09483	0.853415	0.792077	1.35526	1.09382	0.86447	0.786953	0.892177	0.51023	0.156771	0.0696691	0.893183	0.542707		0.0522555	1.39155	2.27092	2.25502	2.0891	2.02004	1.98406	1.96617	2.427	2.49302	2.54687	2.54696	2.1909	2.16685
5.92738	5.95753	5.91751	5.91932	5.93644	5.93348	5.92959	5.93949	6.01438	6.04138	5.95237	6.1254	6.16684	6.3006	5.97141	5.90857			5.90851	0.887543	1.57594	1.33858	1.08115	0.833259	0.775338	1.34771	1.07883	0.865918	0.782063	0.884676	0.479666	0.151631	0.0850364	0.888651	0.547776			1.37923	2.27298	2.25203	2.08801	2.01901	1.96319	1.95311	2.42601	2.49399	2.54997	2.54502	2.19298	2.17196
5.97807	6.01508	5.97406	5.94705	5.94802	5.95003	5.98407	5.99708	6.07609	6.10609	6.00307	6.18706	6.28512	6.42213	6.02006	5.95902			5.95108	0.876207	1.55935	1.3256	1.07561	0.831486	0.76643	1.33457	1.0649	0.855227	0.775207	0.871895	0.481091	0.164435	0.103954	0.87912	0.54123			1.37322	2.278	2.24999	2.089	2.017	1.963	1.948	2.425	2.49601	2.55099	2.548	2.19301	2.17301
6.0261	6.07194	6.02112	5.9843	5.96273	5.97062	6.0321	6.05394	6.13981	6.17079	6.05208	6.22725	6.37433	6.52017	6.06614	5.97569			6.01285	0.859767	1.55102	1.31364	1.04722	0.828319	0.752	1.32233	1.05558	0.845679	0.765982	0.861092	0.489326	0.189757	0.14299	0.857229	0.533868			1.35695	2.278	2.24509	2.08605	2.01602	1.96202	1.94505	2.42598	2.50091	2.54707	2.54702	2.19693	2.17987
6.08164	6.12764	6.07962	6.03666	6.00373	5.99584	6.09161	6.10566	6.20259	6.22962	6.11161	6.28164	6.44753	6.59949	6.12363	6.05249	5.84982	5.9818	6.07063	0.849605	1.5401	1.30017	1.03407	0.81769	0.744061	1.30771	1.0442	0.838377	0.760863	0.855347	0.495073	0.176481	0.136319	0.842862	0.516921	0.160592	0.121702	1.34719	2.27403	2.24003	2.07706	2.01302	1.95902	1.94301	2.42401	2.49504	2.54402	2.54203	2.19203	2.18298
6.14115	6.19012	6.13614	6.09011	6.05308	6.03111	6.15315	6.16014	6.2621	6.29311	6.16715	6.36613	6.49806	6.64503	6.18315	6.10219	5.87513	6.00813	6.13114	0.840707	1.53582	1.29204	1.02077	0.806932	0.744475	1.29613	1.0279	0.824417	0.747823	0.844564	0.444152	0.143045	0.095475	0.836029	0.5183	0.173416	0.134347	1.33975	2.268	2.237	2.07599	2.00498	1.95599	1.942	2.41798	2.48998	2.542	2.542	2.187	2.20103
6.19976	6.23896	6.1928	6.13309	6.0863	6.07507	6.21176	6.21582	6.30313	6.33805	6.22576	6.4179	6.5215	6.65871	6.24274	6.1774	5.9269	6.05892	6.18584	0.839339	1.53206	1.29034	1.01658	0.803689	0.742531	1.29018	1.0302	0.823245	0.757015	0.842073	0.449027	0.133267	0.0778146	0.835795	0.518378	0.179726	0.140979	1.34079	2.26898	2.237	2.07012	1.99717	1.95208	1.94102	2.40821	2.48217	2.542	2.54004	2.18798	2.21177
6.26343	6.29252	6.25247	6.21823	6.17916	6.15231	6.27246	6.2715	6.35454	6.39053	6.29241	6.47747	6.54677	6.67684	6.30247	6.2563	5.9944	6.12441	6.24448	0.842164	1.53798	1.2941	1.03159	0.816523	0.749249	1.2966	1.0285	0.819524	0.743584	0.8453	0.45241	0.125826	0.0594733	0.838129	0.516656	0.178393	0.140278	1.34301	2.26504	2.237	2.06802	1.99601	1.94506	1.93902	2.40899	2.47705	2.53804	2.54	2.18305	2.19813
6.32105	6.34803	6.31405	6.26406	6.22706	6.20306	6.33304	6.31305	6.38905	6.42204	6.34905	6.51202	6.55	6.678	6.36205	6.34205	6.05502	6.18403	6.29704	0.845937	1.54554	1.29388	1.03041	0.814779	0.752949	1.30127	1.03158	0.819389	0.739519	0.847056	0.452837	0.119544	0.0545483	0.843828	0.514518	0.189486	0.151926	1.35279	2.267	2.233	2.069	1.995	1.947	1.94	2.4	2.474	2.534	2.537	2.182	2.194
6.37304	6.37942	6.36604	6.32684	6.28788	6.26486	6.37817	6.36602	6.43515	6.45833	6.39908	6.53458	6.55393	6.67996	6.41404	6.39404	6.07758	6.21149	6.34217	0.853186	1.55177	1.30482	1.0394	0.824491	0.762445	1.30951	1.0432	0.828394	0.748494	0.853265	0.459703	0.123929	0.0528317	0.851911	0.48147	0.1857	0.148307	1.36002	2.267	2.23202	2.06802	1.995	1.94307	1.93705	2.40196	2.47007	2.52909	2.53209	2.18593	2.18909
6.42355	6.43748	6.42052	6.38747	6.35838	6.33637	6.42756	6.40268	6.47366	6.49369	6.45154	6.55284	6.55796	6.68	6.46455	6.47726			6.39454	0.86669	1.56278	1.31172	1.04689	0.829199	0.765127	1.3238	1.05288	0.8363	0.757312	0.866175	0.468403	0.131067	0.0527901	0.865668	0.478412			1.37479	2.26799	2.23696	2.07097	1.99599	1.94102	1.937	2.40993	2.47198	2.52702	2.52308	2.18204	2.18999
6.46607	6.48807	6.46008	6.44809	6.4371	6.42711	6.47504	6.45605	6.50506	6.52505	6.49407	6.57403	6.56101	6.676	6.50408	6.54206			6.44505	0.878936	1.57921	1.33204	1.06618	0.840194	0.776593	1.34617	1.07137	0.850423	0.765998	0.875824	0.47784	0.132831	0.0500993	0.880147	0.479904			1.38911	2.26799	2.238	2.072	1.99601	1.942	1.932	2.40501	2.472	2.52301	2.52	2.182	2.21999
6.51692	6.53403	6.51288	6.50872	6.50947	6.50241	6.50536	6.49419	6.54711	6.55928	6.5459	6.59261	6.56688	6.67306	6.55786	6.58509			6.48025	0.890074	1.5917	1.34085	1.07721	0.843089	0.778842	1.35595	1.07297	0.8528	0.778515	0.885789	0.470486	0.133545	0.049581	0.892175	0.433198			1.40067	2.26408	2.23996	2.07494	1.99992	1.942	1.93004	2.41186	2.47298	2.52692	2.51902	2.182	2.21314
6.56463	6.57469	6.5646	6.56655	6.59732	6.59826	6.55858	6.53766	6.57677	6.59175	6.5976	6.60987	6.567	6.66903	6.59571	6.68224	6.48225	6.54977	6.53259	0.89658	1.60118	1.35112	1.08904	0.86466	0.787661	1.36381	1.08135	0.858753	0.789247	0.894652	0.463762	0.133282	0.0508995	0.896161	0.492077	0.118209	0.0446536	1.41068	2.25904	2.24397	2.07897	2.00198	1.94795	1.93	2.412	2.47598	2.52799	2.52198	2.17505	2.21102
6.61305	6.63205	6.61408	6.63408	6.6871	6.70212	6.59706	6.57805	6.62703	6.63105	6.64506	6.61701	6.57301	6.661	6.64704	6.7571	6.62216	6.67618	6.57306	0.898981	1.60779	1.35269	1.09292	0.869666	0.80105	1.36958	1.0848	0.862929	0.795264	0.89827	0.459778	0.131785	0.0520806	0.897192	0.493587	0.120294	0.0433775	1.41596	2.25301	2.24601	2.08001	2.001	1.94901	1.92901	2.421	2.48101	2.532	2.523	2.17001	2.20099
6.65522	6.67029	6.67389	6.69487	6.76457	6.79331	6.64511	6.6212	6.65449	6.67027	6.69311	6.62878	6.58085	6.66395	6.68235	6.83653	6.74964	6.81542	6.62307	0.891636	1.604	1.35247	1.1091	0.882227	0.817005	1.36233	1.08644	0.862125	0.782693	0.890533	0.465691	0.135776	0.0525218	0.890651	0.499393	0.131434	0.0571156	1.41481	2.26282	2.25484	2.08687	2.00002	1.95685	1.9398	2.42198	2.48689	2.53102	2.52496	2.17785	2.19315
6.69862	6.72255	6.72258	6.75151	6.83836	6.87827	6.68962	6.66462	6.69862	6.70966	6.73662	6.64684	6.58497	6.6759	6.7286	6.89054	6.89177	6.99643	6.66662	0.883262	1.60058	1.34564	1.10738	0.878039	0.813612	1.35796	1.07724	0.853932	0.790588	0.88249	0.472055	0.140995	0.0527283	0.881698	0.492075	0.131699	0.0533553	1.41127	2.26697	2.26491	2.08502	2.00198	1.9679	1.9509	2.422	2.48502	2.53695	2.5369	2.18197	2.19399
6.74805	6.78007	6.77406	6.81207	6.92311	6.96411	6.74006	6.71506	6.74305	6.75206	6.78005	6.67103	6.58601	6.675	6.78106	6.94707	7.04016	7.15718	6.72207	0.872162	1.58945	1.33745	1.10549	0.886171	0.816887	1.34401	1.05992	0.836578	0.765264	0.872975	0.475273	0.141938	0.0543704	0.870197	0.466859	0.137001	0.061787	1.39972	2.26801	2.27101	2.092	2.00301	1.97902	1.96802	2.427	2.48901	2.54401	2.54001	2.18802	2.19301
6.78625	6.831	6.82108	6.86104	7.00146	7.04442	6.78413	6.75815	6.78223	6.79515	6.81825	6.69258	6.5909	6.675	6.82219	7.00094	7.15671	7.28744	6.77202	0.859068	1.581	1.32973	1.10457	0.886709	0.821872	1.33364	1.05129	0.827871	0.760788	0.854425	0.470092	0.14042	0.0546348	0.860971	0.444225	0.13752	0.0815807	1.39027	2.27879	2.27787	2.09004	2.00692	1.99077	1.98271	2.42504	2.49488	2.54792	2.54687	2.19977	2.19692
6.83656	6.87462	6.87255	6.91552	7.06049	7.11637	6.83258	6.81153	6.83752	6.84259	6.87153	6.73562	6.59794	6.67004	6.86959	7.05751	7.25713	7.37029	6.82157	0.84306	1.56818	1.31341	1.09323	0.902064	0.824151	1.32296	1.04025	0.81648	0.747943	0.840917	0.46439	0.137506	0.0546995	0.844069	0.434037	0.126875	0.100654	1.37913	2.28396	2.28494	2.09793	2.01394	1.99992	2.00183	2.43392	2.49797	2.54701	2.55196	2.20297	2.19997
6.88107	6.93006	6.91407	6.97507	7.12607	7.18707	6.88408	6.86707	6.88506	6.88906	6.90807	6.78804	6.61401	6.67301	6.92007	7.11807	7.30899	7.42301	6.86907	0.83508	1.56344	1.30935	1.0897	0.900025	0.821427	1.31114	1.02285	0.797491	0.733478	0.832829	0.473611	0.136541	0.0557827	0.836562	0.431882	0.127053	0.0834708	1.37331	2.29	2.29101	2.10501	2.02201	2.00602	2.01402	2.44101	2.50801	2.552	2.55401	2.205	2.2
6.93598	6.97713	6.96996	7.029	7.18098	7.24296	6.94487	6.921	6.93016	6.93514	6.96593	6.82236	6.62382	6.67987	6.97204	7.17494	7.30016	7.42987	6.92496	0.827648	1.56053	1.30581	1.07846	0.895838	0.819309	1.30294	1.01635	0.790716	0.732086	0.824289	0.459188	0.137424	0.057881	0.830287	0.440893	0.129023	0.0763227	1.36467	2.29196	2.29984	2.11089	2.03182	2.01876	2.02676	2.44885	2.51389	2.55396	2.55891	2.20598	2.20196
6.99958	7.03164	7.02564	7.08364	7.23962	7.29466	7.00362	6.97763	6.9906	6.99064	7.0276	6.86472	6.65182	6.6949	7.03558	7.22964	7.31987	7.44987	6.98163	0.826517	1.5616	1.30259	1.07411	0.88672	0.816389	1.30339	1.02199	0.797752	0.717129	0.823405	0.418886	0.141702	0.060334	0.828938	0.436908	0.116831	0.0525868	1.36582	2.292	2.30596	2.11994	2.03895	2.02794	2.03395	2.45397	2.51599	2.56592	2.56595	2.21097	2.202
7.06519	7.08317	7.07617	7.12415	7.27011	7.33408	7.05917	7.03917	7.05015	7.04615	7.10019	6.97128	6.70522	6.71857	7.09919	7.28113	7.33704	7.457	7.03516	0.836958	1.56834	1.30464	1.07783	0.890192	0.815878	1.30798	1.03834	0.801759	0.738912	0.836175	0.456097	0.144822	0.0645894	0.8367	0.448301	0.121967	0.0481902	1.37556	2.30203	2.31403	2.13603	2.05401	2.03202	2.03802	2.46402	2.52002	2.56706	2.57502	2.21802	2.19797
7.1267	7.13785	7.12987	7.17297	7.30526	7.35849	7.11483	7.09483	7.09701	7.09595	7.16072	7.06307	6.77748	6.90213	7.15972	7.32214	7.35071	7.457	7.08691	0.845921	1.57304	1.31269	1.08024	0.884431	0.811904	1.32003	1.01553	0.794855	0.723407	0.844172	0.464855	0.151871	0.115968	0.846337	0.471178	0.120971	0.048239	1.38034	2.31277	2.32281	2.14579	2.05792	2.0369	2.04584	2.4689	2.52588	2.58561	2.58284	2.22584	2.18723
7.1855	7.18956	7.17958	7.21266	7.34466	7.3818	7.16358				7.21553	7.15521	6.85831	6.98531	7.21949	7.34184	7.35397	7.457	7.14054	0.858531	1.58468	1.32096	1.08608	0.878511	0.810809	1.33117				0.856385	0.470235	0.164025	0.129194	0.858902	0.470391	0.123577	0.0482896	1.3929	2.31796	2.33093	2.14699	2.06197	2.03799	2.04104	2.47693				2.23195	2.18799
7.24108	7.23108	7.22208	7.25606	7.35504	7.39902	7.22607	7.20509	7.2241	7.2221	7.27008	7.24415	6.94015	7.06797	7.27808	7.35403	7.358	7.457	7.19508	0.866862	1.59541	1.33123	1.09433	0.870606	0.809699	1.33473	1.06874	0.842324	0.762744	0.866435	0.475043	0.174462	0.139647	0.865217	0.464899	0.123121	0.0483194	1.40024	2.32801	2.32801	2.147	2.066	2.04299	2.039	2.474	2.52801	2.575	2.579	2.23801	2.19001
7.29107	7.28009	7.27011	7.29331	7.38053	7.41176	7.27116	7.26096	7.28487	7.2868	7.32204	7.33825	7.03425	7.04836	7.32709	7.37462	7.358	7.45405	7.24213	0.880369	1.60836	1.34302	1.10191	0.868421	0.803014	1.34987	1.0774	0.845049	0.764979	0.882247	0.482914	0.181833	0.0756376	0.875912	0.457792	0.123631	0.0479175	1.41235	2.33487	2.33193	2.14798	2.06305	2.03809	2.03802	2.47596	2.53291	2.575	2.58096	2.24193	2.19687
7.33273	7.32868	7.31968	7.33374	7.39391	7.41597	7.31571	7.31266	7.34958	7.36151	7.35975	7.41848	7.14229	7.18608	7.37072	7.39586	7.36098	7.454	7.28274	0.887852	1.62184	1.35137	1.10637	0.868946	0.800128	1.35928	1.07835	0.853633	0.775828	0.889176	0.49063	0.159997	0.0777281	0.883689	0.450696	0.123471	0.0474431	1.42239	2.33202	2.33001	2.14899	2.06002	2.03701	2.03999	2.48196	2.53697	2.57699	2.581	2.24299	2.2119
7.37906	7.38807	7.36107	7.35607	7.41503	7.42703	7.37407	7.36808	7.41609	7.4311	7.40106	7.48913	7.2802	7.37213	7.42207	7.42103	7.36102	7.40604	7.33508	0.897549	1.6301	1.3606	1.10471	0.865823	0.805353	1.36829	1.08571	0.86313	0.787857	0.899716	0.50361	0.126508	0.058303	0.891893	0.440094	0.119744	0.0428459	1.43272	2.329	2.333	2.146	2.065	2.03699	2.03997	2.47301	2.539	2.587	2.589	2.24	2.21299
7.42014	7.43403	7.40899	7.3991	7.43361	7.44463	7.42101	7.41991	7.47575	7.4976	7.43822	7.57127	7.41124	7.45721	7.46607	7.43765	7.37275	7.43244	7.38397	0.903583	1.63043	1.3679	1.10527	0.868024	0.8006	1.37804	1.09801	0.876264	0.792218	0.903638	0.510025	0.131711	0.053785	0.900117	0.448905	0.128672	0.0466402	1.43607	2.329	2.33104	2.14698	2.06402	2.03112	2.02335	2.48084	2.539	2.58406	2.58704	2.24098	2.20614
7.47764	7.48568	7.45471	7.42981	7.45189	7.45792	7.47963	7.47068	7.54258	7.57154	7.49166	7.64156	7.55907	7.68357	7.52165	7.49961	7.42169	7.5274	7.42971	0.902597	1.63029	1.36572	1.10371	0.869163	0.795124	1.37187	1.10148	0.882025	0.801849	0.900282	0.51797	0.139581	0.107775	0.901304	0.560241	0.123981	0.071492	1.43558	2.33397	2.32802	2.14601	2.06102	2.02404	2.01108	2.46808	2.54297	2.58301	2.587	2.24398	2.21395
7.50562	7.53461	7.49763	7.47359	7.47605	7.47305	7.52364	7.51715	7.59567	7.62318	7.52662	7.68216	7.64585	7.73191	7.55112	7.47403	7.38706	7.45513	7.48713	0.889371	1.60944	1.35781	1.09758	0.861178	0.791305	1.36121	1.09386	0.879514	0.80539	0.88885	0.492947	0.130388	0.0458104	0.887567	0.495332	0.143808	0.0401325	1.4094	2.33149	2.32449	2.14799	2.06549	2.02	2.00998	2.47149	2.54151	2.59052	2.5905	2.24699	2.21653
7.54869	7.57426	7.54462	7.50491	7.49465	7.4892	7.57356	7.57001	7.65734	7.68681	7.56773	7.74041	7.77017	7.87777	7.5937	7.48676	7.40663	7.49868	7.53412	0.882985	1.60237	1.34481	1.08113	0.85128	0.784125	1.35252	1.08651	0.873792	0.801915	0.883898	0.491708	0.128072	0.0592278	0.879934	0.468344	0.140002	0.09905	1.40106	2.32806	2.32008	2.14505	2.06206	2.01951	2.00313	2.46757	2.54641	2.59639	2.59197	2.24209	2.2273
7.60018	7.62666	7.58673	7.54077	7.51884	7.51335	7.61573	7.62067	7.72358	7.75457	7.62116	7.76275	7.87635	7.99925	7.64518	7.49731	7.41693	7.58499	7.58269	0.871825	1.59142	1.33522	1.06967	0.830965	0.77227	1.33926	1.07435	0.867436	0.794962	0.872338	0.508002	0.152712	0.0970066	0.869402	0.471208	0.143058	0.0615435	1.39017	2.32949	2.31404	2.14401	2.06349	2.01304	2.0025	2.46551	2.54998	2.5965	2.59349	2.24449	2.22603
7.65212	7.68113	7.63714	7.58962	7.5516	7.53909	7.67513	7.68166	7.78463	7.81764	7.67261	7.80419	7.9642	8.09471	7.69712	7.57458	7.42295	7.75564	7.63913	0.86032	1.57902	1.32328	1.06355	0.820683	0.760936	1.31962	1.06763	0.85984	0.790703	0.864076	0.503059	0.186889	0.140113	0.855108	0.497339	0.14596	0.0943825	1.37679	2.322	2.3095	2.142	2.06149	2.00999	1.99948	2.461	2.54949	2.5945	2.59301	2.23549	2.23504
7.70105	7.73154	7.69245	7.63807	7.59319	7.57286	7.72946	7.74334	7.83602	7.87245	7.7186	7.8591	8.03521	8.16963	7.74851	7.61029	7.38972	7.79632	7.69199	0.853835	1.57105	1.31166	1.04656	0.811192	0.752707	1.30601	1.05907	0.849087	0.779857	0.857998	0.488429	0.191207	0.149646	0.848154	0.501494	0.0807942	0.112252	1.36734	2.32005	2.30754	2.14004	2.05856	2.00706	1.99361	2.45905	2.54558	2.59499	2.59399	2.2311	2.24681
7.75806	7.77962	7.74211	7.68612	7.63567	7.61169	7.78407	7.79559	7.90001	7.92559	7.77605	7.95292	8.07124	8.2102	7.80258	7.66507	7.4584	7.88479	7.74558	0.846472	1.56872	1.3041	1.03819	0.813496	0.754142	1.30077	1.05261	0.846978	0.778213	0.850315	0.497207	0.167778	0.13718	0.841377	0.499299	0.17209	0.157394	1.36284	2.32298	2.30254	2.13653	2.05354	2.00353	1.9935	2.45354	2.54252	2.59798	2.59499	2.23546	2.23946
7.82364	7.83713	7.80663	7.74064	7.68415	7.66213	7.84363	7.85113	7.95357	7.9751	7.84164	8.01714	8.12308	8.28103	7.86715	7.72616	7.74265	7.83564	7.80563	0.847156	1.56546	1.29771	1.03706	0.811176	0.75432	1.29674	1.04439	0.830039	0.769309	0.849457	0.487513	0.105308	0.0781858	0.843575	0.503434	0.135808	0.0774403	1.3587	2.31849	2.2965	2.12848	2.05049	2.00048	1.9915	2.44848	2.53548	2.59449	2.58949	2.231	2.24048
7.87898	7.88806	7.85707	7.79647	7.74341	7.71649	7.89653	7.90305	7.98295	8.01673	7.89698	8.07248	8.14659	8.28886	7.9269	7.78836	7.79995	7.8905	7.85902	0.850085	1.5733	1.29974	1.0415	0.815716	0.755299	1.30467	1.05134	0.831951	0.767653	0.850628	0.488679	0.0955594	0.0615392	0.84811	0.506093	0.136492	0.0762091	1.36406	2.31604	2.29601	2.11868	2.04657	1.99363	1.9915	2.43819	2.52666	2.58861	2.58655	2.22904	2.23117
7.93763	7.93768	7.90519	7.85016	7.80511	7.78357	7.95165	7.94374	8.03417	8.05376	7.95215	8.11473	8.14402	8.27708	7.98563	7.85507	7.8477	7.9218	7.90272	0.851804	1.58289	1.30095	1.04413	0.819516	0.759617	1.30995	1.04569	0.83659	0.768539	0.850625	0.482674	0.0880576	0.0675491	0.851499	0.495951	0.130608	0.0726431	1.37163	2.30805	2.29103	2.11502	2.04352	1.993	1.98753	2.43254	2.52054	2.57856	2.58153	2.21857	2.22504
7.99265	7.98813	7.97016	7.91222	7.87775	7.86026	7.97718	8.00665	8.06765	8.09111	8.00566	8.14705	8.153	8.27401	8.04216	7.9733	7.89785	7.96053	7.96117	0.848139	1.58888	1.31067	1.0405	0.820035	0.765871	1.31736	1.052	0.835398	0.772414	0.847609	0.481507	0.104353	0.0619525	0.847538	0.511953	0.119046	0.0476579	1.37706	2.305	2.284	2.114	2.03598	1.9845	1.98449	2.452	2.51502	2.57697	2.57146	2.2155	2.22203
8.03768	8.04121	8.01812	7.97585	7.95165	7.93611	8.02821	8.05071	8.1117	8.12341	8.05167	8.16221	8.153	8.27597	8.09013	8.05867	8.17098	8.11917	8.00222	0.849177	1.58101	1.32137	1.04389	0.814179	0.766179	1.32558	1.0538	0.833397	0.773812	0.847104	0.481942	0.119563	0.0569183	0.849835	0.507165	0.113725	0.101083	1.37614	2.30597	2.28103	2.11449	2.03158	1.98499	1.98106	2.45102	2.51943	2.56768	2.55923	2.21696	2.23129
8.06965	8.08572	8.06956	8.02358	8.00743	7.9924	8.07371	8.0787	8.11688	8.14776	8.09965	8.16891	8.15996	8.27699	8.11067	8.14942		8.28698	8.05169	0.881636	1.58809	1.33462	1.04043	0.814549	0.767919	1.34526	1.08826	0.857739	0.77769	0.879475	0.478114	0.120207	0.0569195	0.882279	0.51947		0.041218	1.38628	2.30205	2.27504	2.11197	2.03604	1.98704	1.98502	2.45597	2.50708	2.56606	2.56403	2.21806	2.23892
8.1102	8.13913	8.1172	8.09723	8.09831	8.09532	8.12712	8.1072	8.1721	8.18413	8.1402	8.18512	8.15901	8.27301	8.15218	8.21627	7.9304	7.95158	8.09618	0.883645	1.60281	1.34329	1.0598	0.831175	0.765264	1.352	1.08841	0.865118	0.784809	0.880792	0.476857	0.11934	0.0553081	0.884918	0.510658	0.125021	0.0348447	1.3981	2.29699	2.27701	2.10902	2.04	1.99399	1.984	2.44701	2.50899	2.56398	2.55699	2.213	2.24501
8.16704	8.17736	8.17404	8.16289	8.18651	8.18745	8.16241	8.16404	8.2015	8.22039	8.19803	8.22041	8.16195	8.27595	8.20511	8.2937	8.04408	8.11721	8.14812	0.893779	1.61045	1.35016	1.07319	0.841132	0.780838	1.36067	1.11114	0.873027	0.798745	0.889857	0.461607	0.110647	0.0547592	0.895895	0.530142	0.122463	0.0476836	1.40531	2.29307	2.27995	2.11588	2.04098	1.99105	1.984	2.44995	2.50605	2.5581	2.55307	2.21202	2.24893
8.19679	8.22963	8.20975	8.21762	8.26148	8.26645	8.21066	8.19777	8.25065	8.25873	8.22482	8.22001	8.16895	8.27004	8.23777	8.3367	8.1582	8.23121	8.18375	0.898229	1.61695	1.36141	1.09122	0.8483	0.790076	1.37156	1.10478	0.881699	0.798116	0.896375	0.464974	0.115187	0.0517812	0.897996	0.483684	0.118002	0.0370376	1.4111	2.28506	2.27801	2.116	2.04596	1.99696	1.98896	2.45	2.50997	2.56098	2.55201	2.20505	2.2351
8.25513	8.2762	8.2682	8.29319	8.3562	8.37926	8.2432	8.23917	8.28713	8.29314	8.28613	8.23104	8.17401	8.271	8.29213	8.41721	8.28351	8.35658	8.23418	0.898731	1.61413	1.35733	1.09991	0.868598	0.799076	1.37772	1.10396	0.867039	0.798753	0.895571	0.467406	0.122853	0.0508726	0.899941	0.486343	0.13674	0.0572993	1.41515	2.281	2.27901	2.11301	2.041	2.00806	1.99003	2.45401	2.508	2.554	2.552	2.2	2.224
8.29244	8.33216	8.32416	8.34818	8.41315	8.45389	8.29916	8.2863	8.32444	8.33438	8.32344	8.24184	8.17794	8.271	8.33043	8.47711	8.42883	8.52154	8.28425	0.890404	1.61231	1.35605	1.11331	0.882315	0.806578	1.3633	1.08714	0.860951	0.802573	0.887353	0.463341	0.123825	0.0516287	0.891644	0.489995	0.142563	0.0542456	1.40714	2.28001	2.28294	2.11694	2.04199	2.02574	1.99985	2.45794	2.508	2.55301	2.55299	2.19901	2.22499
8.34567	8.3648	8.37369	8.40465	8.50642	8.55139	8.34372	8.33072	8.36376	8.37574	8.37965	8.26187	8.18893	8.27398	8.3787	8.53961	8.57708	8.6989	8.3327	0.879567	1.60004	1.35081	1.11357	0.893252	0.813239	1.35553	1.08222	0.856925	0.781741	0.879141	0.464333	0.130876	0.0521269	0.878383	0.478006	0.1347	0.0677249	1.40068	2.28199	2.28697	2.11601	2.04299	2.02302	2.00894	2.45502	2.50502	2.55499	2.55101	2.19999	2.22202
8.40318	8.42919	8.4282	8.47421	8.61918	8.6552	8.39816	8.38117	8.40914	8.41913	8.44117	8.29808	8.19901	8.277	8.43718	8.6042	8.73234	8.87335	8.38319	0.869829	1.58721	1.33903	1.11343	0.895424	0.813075	1.34467	1.06461	0.83994	0.766795	0.865907	0.462946	0.137568	0.0523356	0.872293	0.456029	0.134803	0.0791288	1.39046	2.28601	2.28901	2.11103	2.04	2.01404	2.01706	2.44901	2.50801	2.55501	2.55301	2.20301	2.22599
8.45513	8.48507	8.48604	8.53499	8.67113	8.71205	8.44325	8.4292	8.45031	8.45638	8.4892	8.32062	8.20195	8.27798	8.49012	8.66105	8.83135	8.97333	8.4371	0.852342	1.57657	1.31836	1.10028	0.893659	0.814634	1.32754	1.04743	0.822835	0.750944	0.844861	0.458829	0.13696	0.0510809	0.858716	0.45003	0.152839	0.104625	1.37691	2.28797	2.29293	2.12084	2.03902	2.0258	2.03471	2.45293	2.50997	2.55697	2.55497	2.20595	2.22207
8.51163	8.54163	8.54164	8.59064	8.73757	8.78155	8.49665	8.48265	8.49869	8.50568	8.54464	8.37167	8.20895	8.28098	8.54663	8.72161	8.94725	9.08329	8.48867	0.844043	1.56709	1.3081	1.08797	0.888315	0.814273	1.31884	1.03849	0.814205	0.734179	0.836085	0.452422	0.140179	0.050901	0.851059	0.444237	0.124031	0.0856078	1.36705	2.29992	2.29399	2.11901	2.04695	2.03792	2.03897	2.45499	2.51199	2.55601	2.55401	2.21494	2.21703
8.57018	8.59413	8.58817	8.64817	8.79517	8.84318	8.55317	8.53217	8.54115	8.54413	8.60717	8.40221	8.23403	8.28903	8.60519	8.78314	8.97983	9.11483	8.54518	0.844685	1.56096	1.30972	1.0895	0.889092	0.812853	1.31205	1.03015	0.80545	0.721516	0.836636	0.452768	0.142213	0.0510103	0.851763	0.439393	0.105345	0.0672395	1.36274	2.29599	2.293	2.12002	2.05202	2.03802	2.04801	2.456	2.515	2.55799	2.553	2.20999	2.21498
8.63111	8.63836	8.64616	8.70517	8.85217	8.90214	8.61116	8.5872	8.59226	8.58836	8.66417	8.47199	8.24386	8.29787	8.66907	8.83031	8.92381	9.05881	8.60414	0.839594	1.55247	1.3014	1.08211	0.889839	0.810682	1.30801	1.03006	0.805539	0.713595	0.832106	0.452218	0.143156	0.05445	0.846211	0.450262	0.123565	0.073706	1.36124	2.29206	2.293	2.12591	2.0589	2.0449	2.05096	2.45501	2.515	2.55603	2.55399	2.20704	2.2081
8.69563	8.70462	8.70665	8.75571	8.90172	8.95072	8.66966	8.64765		8.63971	8.72764	8.55453	8.29371	8.32484	8.73363	8.88171	8.95979	9.08385	8.66266	0.843527	1.55969	1.30234	1.07645	0.887315	0.809348	1.31034	1.03158		0.709334	0.836474	0.451176	0.134958	0.0452637	0.84959	0.44518	0.116194	0.0505949	1.36046	2.29697	2.30195	2.12898	2.05801	2.04798	2.05001	2.46594	2.51798		2.55201	2.20899	2.20104
8.7442	8.75618	8.76713	8.79717	8.93014	8.98511	8.73021	8.70818	8.70221	8.69418	8.77422	8.6413	8.34026	8.35267	8.7762	8.92509	8.96001	9.084	8.72018	0.846487	1.56387	1.30536	1.08354	0.885472	0.808711	1.30875	1.03012	0.807087	0.73759	0.843839	0.451434	0.132694	0.0461309	0.848163	0.449558	0.114934	0.0503907	1.36698	2.29401	2.306	2.13601	2.06601	2.04899	2.04699	2.46898	2.52099	2.56198	2.55699	2.21199	2.18497
8.80397	8.81007	8.80534	8.84812	8.97326	9.01843	8.79194	8.76306	8.76394	8.74807	8.84184	8.73047	8.41865	8.55453	8.83696	8.95253	8.96393	9.084	8.77309	0.860519	1.57897	1.3158	1.08681	0.877143	0.803057	1.31626	1.0329	0.809145	0.725429	0.858636	0.449739	0.139896	0.100565	0.86098	0.454997	0.119089	0.0505866	1.37728	2.29793	2.30698	2.13797	2.06797	2.04605	2.04307	2.4631	2.51805	2.55708	2.55503	2.20807	2.17615
8.85667	8.86068	8.86363	8.88676	8.99785	9.03987	8.84566	8.81964	8.81269	8.80564	8.88771	8.82242	8.50346	8.63848	8.89165	8.96294	8.97096	9.084	8.82368	0.868093	1.58563	1.3243	1.08845	0.872002	0.802722	1.32649	1.04101	0.819613	0.755515	0.867564	0.447345	0.140894	0.10299	0.866844	0.456978	0.120511	0.0501329	1.38678	2.29601	2.31296	2.138	2.06701	2.04302	2.03306	2.46499	2.518	2.56594	2.55401	2.20899	2.176
8.90704	8.91305	8.91203	8.93103	9.01801	9.05201	8.90004	8.87605	8.88005	8.86706	8.94403	8.91407	8.61809	8.75501	8.94204	8.98302	8.977	9.087	8.87804	0.878969	1.59839	1.33857	1.09902	0.863433	0.796174	1.33966	1.06173	0.839425	0.752186	0.882148	0.460999	0.128812	0.0910281	0.873869	0.456919	0.120361	0.05009	1.39604	2.302	2.311	2.134	2.06299	2.04	2.026	2.462	2.519	2.567	2.56001	2.21201	2.168
8.94446	8.96722	8.94848	8.96353	9.03377	9.0589	8.94436	8.92431	8.93521	8.93404	8.97259	8.98695	8.71954	8.76289	8.98242	9.00469	8.977	9.08404	8.91842	0.888661	1.60867	1.3483	1.1033	0.867166	0.800232	1.34845	1.07765	0.855608	0.769777	0.891101	0.459728	0.130959	0.0462234	0.884014	0.455727	0.12176	0.0501294	1.40693	2.30397	2.311	2.12907	2.05708	2.03803	2.02699	2.462	2.52097	2.57094	2.56789	2.21792	2.16997
8.99373	9.00877	8.99673	9.00378	9.06781	9.07491	8.99969	8.9787	9.00263	9.00262	9.02869	9.07054	8.85127	8.89924	9.03272	9.02688	8.97799	9.084	8.96673	0.899659	1.61468	1.35922	1.10264	0.86722	0.80392	1.35531	1.09188	0.866292	0.778662	0.900856	0.476934	0.144524	0.0615109	0.895954	0.456883	0.12718	0.0499013	1.41596	2.30698	2.30901	2.129	2.05103	2.02109	2.01109	2.45902	2.51802	2.57498	2.57496	2.218	2.18392
9.04407	9.06608	9.04008	9.04605	9.09103	9.09402	9.0541	9.0321	9.06911	9.08013	9.07107	9.15114	8.98624	9.0532	9.08408	9.05602	8.98103	9.08006	9.02208	0.905035	1.61717	1.36581	1.09653	0.868339	0.804229	1.36503	1.09372	0.875129	0.79067	0.904335	0.494965	0.12886	0.0511356	0.903045	0.466026	0.131504	0.0493699	1.41935	2.312	2.302	2.11799	2.042	2.00598	1.99097	2.453	2.52	2.57501	2.57601	2.222	2.18699
9.08131	9.11018	9.07927	9.07251	9.10474	9.10676	9.10407	9.08305	9.1279	9.14676	9.10536	9.22463	9.11264	9.15805	9.1272	9.06582	8.99671	9.1124	9.06323	0.902537	1.61828	1.36537	1.10085	0.867663	0.803454	1.36504	1.09932	0.879901	0.795765	0.901895	0.497326	0.149672	0.0592389	0.900517	0.469044	0.12828	0.0545043	1.41555	2.31102	2.302	2.11309	2.04004	1.9952	1.97627	2.45104	2.52098	2.57795	2.58287	2.222	2.18111
9.13271	9.16867	9.13171	9.11576	9.13185	9.13186	9.15671	9.1367	9.19761	9.2196	9.16069	9.2976	9.24427	9.33103	9.17474	9.08191	9.03479	9.13289	9.1177	0.898652	1.6114	1.36174	1.09839	0.864379	0.800049	1.36434	1.09552	0.879811	0.798903	0.897336	0.498832	0.147236	0.041889	0.897358	0.455636	0.116118	0.0535161	1.41015	2.30603	2.29902	2.11399	2.03403	1.97909	1.96506	2.45001	2.52299	2.578	2.58201	2.22001	2.18001
9.17908	9.21609	9.18007	9.15107	9.14806	9.15104	9.20808	9.19109	9.26512	9.28911	9.20308	9.35509	9.38322	9.51122	9.22408	9.12414		9.15428	9.1601	0.888269	1.60426	1.34442	1.09052	0.858268	0.789738	1.35638	1.09075	0.878122	0.797032	0.886322	0.497993	0.138227	0.0670237	0.887916	0.479314		0.0360904	1.40231	2.30999	2.29399	2.113	2.034	1.97399	1.95899	2.448	2.531	2.582	2.581	2.22399	2.184
9.22533	9.26923	9.22041	9.19141	9.18151	9.17268	9.25236	9.2462	9.33301	9.35405	9.24933	9.40921	9.51114	9.64209	9.27033	9.20581		9.31762	9.22013	0.87588	1.59359	1.33615	1.08685	0.851489	0.782693	1.34392	1.08174	0.873527	0.798242	0.875872	0.476326	0.148185	0.0809965	0.873875	0.540637		0.230666	1.38893	2.30606	2.28809	2.11103	2.03203	1.97104	1.9521	2.448	2.531	2.582	2.58199	2.2171	2.18499
9.27871	9.32072	9.27769	9.23974	9.20388	9.19886	9.30074	9.3027	9.39168	9.42661	9.30271	9.46172	9.60848	9.75738	9.32073	9.24082			9.26774	0.865128	1.5777	1.32223	1.07171	0.841325	0.77168	1.33144	1.07964	0.872625	0.788682	0.86659	0.484066	0.168619	0.129963	0.861865	0.539083			1.37727	2.29605	2.28701	2.10404	2.03101	1.96404	1.94802	2.44701	2.52404	2.57802	2.57802	2.21103	2.18997
9.3231	9.37609	9.33009	9.27709	9.24706	9.22806	9.35709	9.3581	9.45408	9.48509	9.34709	9.54011	9.69508	9.84008	9.37209	9.26712	9.06606	9.22206	9.3191	0.855842	1.56784	1.31117	1.05616	0.838837	0.762752	1.32041	1.06769	0.861545	0.784708	0.858708	0.425725	0.12761	0.121059	0.851327	0.541636	0.15649	0.155131	1.36684	2.29298	2.28399	2.10199	2.026	1.968	1.94901	2.43699	2.52099	2.58099	2.578	2.20399	2.19401
9.38094	9.42805	9.38303	9.32708	9.28432	9.26335	9.41003	9.41496	9.50114	9.53999	9.39905	9.60481	9.74214	9.88714	9.42601	9.33476	9.09939	9.25441	9.37792	0.83949	1.56204	1.30238	1.04604	0.825407	0.758164	1.30717	1.06495	0.858741	0.777443	0.845758	0.422931	0.115669	0.090933	0.832083	0.521392	0.156235	0.150092	1.36015	2.2822	2.27811	2.09905	2.02502	1.96702	1.95587	2.43111	2.51707	2.57707	2.57898	2.19811	2.20186
9.43861	9.48263	9.43763	9.37567	9.33366	9.30273	9.46761	9.46863	9.56059	9.59165	9.46356	9.66062	9.7569	9.88999	9.48658	9.39062	9.14171	9.29572	9.42965	0.838912	1.55685	1.30399	1.04085	0.82376	0.750145	1.29818	1.05224	0.848561	0.775105	0.842571	0.438064	0.116552	0.0743418	0.834113	0.526978	0.171166	0.158024	1.35665	2.28895	2.27204	2.09304	2.02003	1.96998	1.95799	2.42504	2.51303	2.57601	2.57701	2.19701	2.19902
9.50709	9.53508	9.4931	9.4241	9.3761	9.35409	9.52906	9.51708	9.60807	9.64307	9.53209	9.71809	9.77401	9.89599	9.55009	9.4352	9.14818	9.30517	9.48609	0.845063	1.55912	1.30398	1.03319	0.817567	0.756774	1.29178	1.04832	0.844538	0.772591	0.843154	0.434151	0.103866	0.052658	0.845612	0.490834	0.165276	0.149375	1.36015	2.29298	2.26999	2.086	2.01999	1.971	1.96701	2.41702	2.50898	2.56899	2.57198	2.19999	2.19199
9.55916	9.58125	9.54811	9.48206	9.43308	9.40616	9.56541	9.56227	9.64736	9.68532	9.58219	9.7672	9.78187	9.89305	9.60117	9.55014	9.24838	9.39947	9.53914	0.846556	1.56429	1.30276	1.03881	0.821801	0.758925	1.30976	1.04992	0.843615	0.773338	0.845167	0.434553	0.101557	0.0515185	0.846506	0.515983	0.202409	0.175015	1.36526	2.28414	2.26606	2.086	2.01508	1.97002	1.97192	2.42684	2.49818	2.5631	2.56216	2.19508	2.18413
9.61175	9.63673	9.60373	9.54569	9.50167	9.47268	9.63168	9.60977	9.6898	9.72183	9.63475	9.78492	9.78598	9.89001	9.65773	9.62265	9.29976	9.45175	9.58876	0.851118	1.5747	1.31048	1.04372	0.825612	0.764175	1.31356	1.05653	0.847212	0.774305	0.848942	0.451139	0.112984	0.0501964	0.851665	0.501284	0.208672	0.176624	1.374	2.285	2.26301	2.08301	2.01301	1.97	1.96802	2.41307	2.49402	2.55305	2.55404	2.19699	2.18201
9.65909	9.6801	9.65407	9.6061	9.57512	9.54614	9.6661	9.65808	9.72706	9.75706	9.68509	9.80303	9.789	9.89	9.7011	9.73507			9.63309	0.863585	1.58482	1.32549	1.05919	0.838287	0.765398	1.32778	1.06518	0.851458	0.779055	0.862673	0.446498	0.114311	0.0465601	0.862138	0.487145			1.38656	2.278	2.264	2.086	2.016	1.968	1.96599	2.41999	2.49	2.54599	2.54299	2.188	2.18403
9.71006	9.73499	9.69524	9.66394	9.64276	9.62358	9.72001	9.70219	9.76235	9.78941	9.73606	9.81773	9.78998	9.89	9.75599	9.77624			9.6821	0.872202	1.59902	1.33776	1.06817	0.836758	0.775514	1.33541	1.07309	0.855761	0.782084	0.86977	0.467632	0.114948	0.0465895	0.872225	0.48984			1.39928	2.27604	2.264	2.08698	2.01502	1.968	1.96011	2.41705	2.49	2.53814	2.53711	2.18604	2.19971
9.76173	9.78375	9.74574	9.72468	9.72557	9.70856	9.76377	9.75075	9.79682	9.81984	9.78773	9.83988	9.79298	9.89	9.80375	9.83967			9.73075	0.881064	1.61039	1.34865	1.07961	0.842569	0.777391	1.34779	1.08543	0.864126	0.787452	0.878912	0.46998	0.116751	0.0466795	0.880447	0.494525			1.40938	2.27003	2.264	2.08899	2.01699	1.96004	1.95105	2.42197	2.48503	2.53502	2.53103	2.18103	2.21492
9.80008	9.82409	9.7951	9.79111	9.80814	9.80316	9.79807	9.78307	9.83206	9.85005	9.82908	9.852	9.796	9.88999	9.83809	9.91013	9.67119	9.71918	9.77007	0.892816	1.61862	1.36071	1.08881	0.843026	0.784325	1.36822	1.08937	0.868719	0.800375	0.890625	0.456119	0.118778	0.0465423	0.891827	0.493636	0.12027	0.0391188	1.42034	2.269	2.26901	2.09201	2.015	1.95302	1.947	2.42901	2.48601	2.534	2.525	2.17901	2.21095
9.84724	9.87715	9.85504	9.85301	9.88969	9.89847	9.83737	9.82237	9.86645	9.88149	9.87526	9.85397	9.796	9.88705	9.88918	9.98677	9.78517	9.82333	9.81232	0.89656	1.62165	1.35542	1.0948	0.85796	0.793247	1.37408	1.09105	0.868208	0.803323	0.893642	0.432076	0.106005	0.0420423	0.896023	0.497301	0.126018	0.0442574	1.4284	2.26802	2.27294	2.09692	2.01598	1.96186	1.94503	2.43687	2.49092	2.534	2.52598	2.18195	2.18246
9.88681	9.92477	9.89879	9.91471	9.97261	9.99056	9.87582	9.86082	9.90084	9.91683	9.92078	9.87689	9.80098	9.88501	9.92085	10.0557	9.92832	9.96831	9.85878	0.897486	1.62171	1.36203	1.09591	0.864291	0.797759	1.37844	1.09324	0.869613	0.808953	0.89577	0.466631	0.118499	0.0458612	0.895931	0.499818	0.118616	0.0352838	1.4319	2.267	2.27997	2.098	2.01102	1.96897	1.945	2.44695	2.49	2.534	2.52899	2.182	2.17503
9.93907	9.96511	9.95509	9.9751	10.0551	10.0802	9.93206	9.89509	9.94006	9.95307	9.97007	9.88603	9.80102	9.886	9.97208	10.1191	10.0702	10.1283	9.90609	0.889551	1.61694	1.35586	1.10697	0.878583	0.806663	1.3682	1.08733	0.863458	0.807813	0.888271	0.480371	0.12008	0.046421	0.887751	0.50843	0.121835	0.040299	1.42818	2.26801	2.28501	2.10201	2.014	1.96401	1.95301	2.436	2.501	2.53601	2.53201	2.18101	2.172
9.98123	10.0249	10.0051	10.0339	10.1365	10.1674	9.96637	9.94606	9.97535	9.99326	10.0122	9.90368	9.80984	9.886	10.0162	10.1691	10.2085	10.3107	9.95706	0.878925	1.6069	1.34556	1.10567	0.886043	0.808595	1.36599	1.07649	0.851244	0.775867	0.877704	0.486419	0.125854	0.0470092	0.876939	0.469151	0.119198	0.0510328	1.4205	2.27291	2.29089	2.10789	2.01302	1.97087	1.95693	2.436	2.49904	2.53895	2.53986	2.18591	2.17298
10.0308	10.0768	10.0558	10.0937	10.2156	10.2556	10.0148	9.98085	10.0168	10.0308	10.0608	9.92988	9.81398	9.887	10.0638	10.2198	10.3354	10.4384	10.0048	0.864116	1.5943	1.33599	1.10529	0.894482	0.810731	1.35321	1.06943	0.844599	0.759163	0.863742	0.480975	0.125612	0.04701	0.862295	0.448709	0.120803	0.0789448	1.40948	2.28296	2.29697	2.10999	2.013	1.97498	1.96994	2.44297	2.50597	2.54696	2.54697	2.19496	2.17599
10.0721	10.1271	10.1031	10.1521	10.2862	10.3342	10.0621	10.0321	10.0541	10.0641	10.1051	9.96904	9.81402	9.88701	10.1051	10.2721	10.4391	10.5571	10.0521	0.852414	1.58275	1.32454	1.0989	0.889576	0.810577	1.33913	1.06329	0.837739	0.753029	0.849609	0.479482	0.124508	0.0482077	0.852885	0.442778	0.11852	0.09667	1.40102	2.29098	2.30203	2.11703	2.01601	1.98902	1.98502	2.449	2.51502	2.55402	2.55403	2.20299	2.178
10.1212	10.1811	10.1512	10.215	10.3509	10.4019	10.1201	10.0753	10.0806	10.1024	10.1444	9.98573	9.82089	9.88995	10.1572	10.3271	10.5	10.6111	10.1022	0.836981	1.57151	1.3144	1.08581	0.887888	0.809193	1.32398	1.05439	0.828707	0.752814	0.8361	0.449961	0.123733	0.0472358	0.837599	0.442003	0.122672	0.0923405	1.39075	2.28313	2.31282	2.12782	2.02092	1.99687	1.99484	2.44802	2.52189	2.56286	2.56679	2.1971	2.17997
10.1738	10.2328	10.2058	10.2787	10.4137	10.4657	10.1877	10.1337	10.1358	10.1478	10.1998	10.0368	9.83892	9.89	10.2108	10.3857	10.511	10.618	10.1558	0.823697	1.56223	1.30251	1.07441	0.880134	0.805715	1.30263	1.03676	0.811863	0.737377	0.821732	0.444193	0.124586	0.0431378	0.824705	0.455909	0.124333	0.0924791	1.38018	2.28698	2.32196	2.13597	2.03394	2.00994	2.00794	2.44203	2.52897	2.57097	2.57696	2.198	2.18498
10.2282	10.2672	10.2621	10.3331	10.4711	10.5171	10.2422	10.1881	10.182		10.2562	10.1062	9.85212	9.90204	10.2642	10.4421			10.2141	0.819371	1.56146	1.2955	1.0613	0.868643	0.799815	1.30583	1.02613	0.803386		0.817356	0.473303	0.126491	0.0450668	0.820565	0.466013			1.37471	2.29101	2.32903	2.14703	2.04203	2.02403	2.01703	2.45701	2.53803	2.58912		2.19802	2.181
10.2909	10.3348	10.3131	10.3801	10.5181	10.5612	10.2999	10.243			10.3169	10.1728	9.89816	9.91673	10.3249	10.4882			10.269	0.819684	1.56093	1.29707	1.06522	0.862228	0.793997	1.30101	1.03787			0.819785	0.478092	0.138235	0.0552925	0.818743	0.474887			1.37477	2.29591	2.33882	2.15878	2.05182	2.03382	2.0278	2.45995	2.5488			2.20684	2.181
[truncated: 64 more columns]
