# Supplementary material for: Kinematic Validation of a Multi-Kinect v2 Instrumented 10-Meter Walkway for Quantitative Gait Assessments
Source: PLoS One. 2015 Oct 13;10(10):e0139913. doi: 10.1371/journal.pone.0139913 (PMC4603795; doi:10.1371/journal.pone.0139913)
Supplement: S1 Data — (ZIP) [file pone.0139913.s001.zip › S1_Data/pp15_trial4.xls]

## Sheet: Sheet1
Kinect(x) SpineBase	Kinect(x) Head	Kinect(x) ShoulderLeft	Kinect(x) ElbowLeft	Kinect(x) WristLeft	Kinect(x) HandLeft	Kinect(x) ShoulderRight	Kinect(x) ElbowRight	Kinect(x) WristRight	Kinect(x) HandRight	Kinect(x) HipLeft	Kinect(x) KneeLeft	Kinect(x) AnkleLeft	Kinect(x) FootLeft	Kinect(x) HipRight	Kinect(x) KneeRight	Kinect(x) AnkleRight	Kinect(x) FootRight	Kinect(x) SpineShoulder	Kinect(y) SpineBase	Kinect(y) Head	Kinect(y) ShoulderLeft	Kinect(y) ElbowLeft	Kinect(y) WristLeft	Kinect(y) HandLeft	Kinect(y) ShoulderRight	Kinect(y) ElbowRight	Kinect(y) WristRight	Kinect(y) HandRight	Kinect(y) HipLeft	Kinect(y) KneeLeft	Kinect(y) AnkleLeft	Kinect(y) FootLeft	Kinect(y) HipRight	Kinect(y) KneeRight	Kinect(y) AnkleRight	Kinect(y) FootRight	Kinect(y) SpineShoulder	Kinect(z) SpineBase	Kinect(z) Head	Kinect(z) ShoulderLeft	Kinect(z) ElbowLeft	Kinect(z) WristLeft	Kinect(z) HandLeft	Kinect(z) ShoulderRight	Kinect(z) ElbowRight	Kinect(z) WristRight	Kinect(z) HandRight	Kinect(z) HipLeft	Kinect(z) KneeLeft
0.159312	0.286378	0.265401	0.241378	0.260134	0.263178	0.249378	0.208378	0.224223	0.241223	0.199267	0.0672004	-0.036911	0.0309777	0.195312	0.0774452	-0.0358887	0.0400668	0.236289	0.838172	1.57688	1.33065	1.07501	0.825331	0.763383	1.33112	1.07732	0.882748	0.792173	0.838338	0.490074	0.150014	0.0633667	0.837237	0.478533	0.13904	0.0646338	1.37299	2.22496	2.25096	2.06702	1.99996	1.97489	1.964	2.38893	2.43593	2.47993	2.47793	2.15591	2.14591
0.173003	0.303004	0.283003	0.258003	0.266004	0.271003	0.266004	0.225003	0.234002	0.251002	0.211004	0.0760048	-0.033	0.0300008	0.209003	0.0970048	-0.0309946	0.0430005	0.249004	0.838701	1.57471	1.33402	1.07913	0.823642	0.76529	1.33026	1.07629	0.875179	0.79009	0.838271	0.491152	0.156759	0.0654203	0.83842	0.47604	0.136871	0.0608505	1.37413	2.223	2.249	2.068	1.998	1.97	1.964	2.386	2.433	2.477	2.475	2.152	2.142
0.185255	0.320484	0.293382	0.268319	0.281331	0.283242	0.28228	0.237331	0.241471	0.259293	0.225293	0.0951401	-0.0328471	0.0330382	0.222178	0.116535	-0.00983437	0.0451529	0.263471	0.84148	1.5717	1.33682	1.08197	0.831012	0.766219	1.33368	1.08129	0.871252	0.791045	0.842264	0.498825	0.154021	0.0664768	0.839995	0.477527	0.178063	0.0629095	1.3749	2.21895	2.24604	2.06791	1.99797	1.96392	1.95991	2.38399	2.43592	2.47806	2.47894	2.14995	2.13599
0.20528	0.358419	0.323513	0.293373	0.30714	0.302233	0.304629	0.263233	0.277977	0.28193	0.248186	0.106326	-0.0209068	0.0362097	0.236326	0.159165	0.00344274	0.0575126	0.300256	0.850168	1.5826	1.34597	1.09081	0.848401	0.771347	1.3441	1.09054	0.836063	0.783982	0.852755	0.50076	0.156434	0.0670925	0.846847	0.477387	0.158842	0.067657	1.38539	2.21507	2.249	2.06105	1.99595	1.95814	1.95316	2.38295	2.42993	2.48291	2.47402	2.14602	2.13498
0.217025	0.376058	0.345051	0.309064	0.313025	0.312046	0.331031	0.273018	0.277008	0.279015	0.256025	0.12002	-0.0169517	0.0450331	0.250025	0.208089	0.0220839	0.0790941	0.311056	0.858052	1.58675	1.35548	1.1013	0.856853	0.795529	1.35395	1.10373	0.881034	0.794989	0.858443	0.49993	0.15579	0.0709836	0.85678	0.480653	0.155164	0.0734169	1.39179	2.21799	2.24902	2.06299	1.99399	1.96402	1.96	2.38101	2.427	2.479	2.47499	2.147	2.13401
0.227266	0.39962	0.365544	0.334367	0.323354	0.330304	0.343455	0.280266	0.280126	0.285101	0.266266	0.128266	0.00211381	0.0581644	0.260266	0.243898	0.0557841	0.116873	0.333481	0.866933	1.59713	1.36213	1.11905	0.869857	0.799196	1.3645	1.11506	0.886548	0.806452	0.867494	0.504117	0.171334	0.0763627	0.865041	0.489678	0.160414	0.0799872	1.40317	2.21499	2.25501	2.06103	1.99191	1.97101	1.96113	2.38405	2.42799	2.47796	2.47301	2.146	2.138
0.24828	0.448747	0.408513	0.363303	0.35163	0.354793	0.379513	0.30135	0.29014	0.293163	0.28735	0.149233	0.0112567	0.0710467	0.28128	0.314677	0.118797	0.187123	0.371747	0.8821	1.59899	1.375	1.13755	0.878444	0.806954	1.38286	1.13748	0.895732	0.827629	0.88036	0.520189	0.17245	0.0797002	0.882376	0.502897	0.15236	0.0742403	1.41404	2.21407	2.25598	2.06307	1.98516	1.97219	1.97112	2.38807	2.42705	2.47495	2.47377	2.14605	2.13791
0.259997	0.479993	0.429995	0.375997	0.377994	0.387993	0.400995	0.315997	0.295999	0.299999	0.301997	0.158998	0.0219977	0.0729996	0.292997	0.342994	0.193984	0.275981	0.402993	0.886269	1.60068	1.37466	1.12634	0.887808	0.816308	1.38205	1.1403	0.89458	0.824651	0.883689	0.51807	0.17243	0.07971	0.887239	0.508639	0.160738	0.0717405	1.41329	2.217	2.255	2.066	1.992	1.98	1.976	2.391	2.429	2.473	2.464	2.148	2.134
0.282298	0.517519	0.469389	0.409428	0.415584	0.427532	0.435311	0.333285	0.304234	0.299078	0.32135	0.173221	0.0251038	0.0760519	0.315247	0.386597	0.299414	0.408336	0.436402	0.892927	1.59315	1.3708	1.13467	0.886867	0.812545	1.39132	1.15502	0.899268	0.826483	0.889749	0.519164	0.167487	0.081447	0.894344	0.507216	0.163222	0.0712815	1.41299	2.22008	2.26004	2.06605	1.99803	1.98535	1.98822	2.39697	2.42704	2.46587	2.46096	2.15206	2.13297
0.30558	0.557781	0.499736	0.442535	0.460714	0.469316	0.459937	0.355156	0.322067	0.304866	0.348513	0.190312	0.033	0.08	0.334736	0.433138	0.409142	0.512767	0.467892	0.887022	1.57344	1.36298	1.11434	0.867476	0.81261	1.38381	1.15025	0.919648	0.83587	0.881689	0.520277	0.167951	0.0834594	0.890516	0.481569	0.175474	0.0877517	1.40096	2.22604	2.26298	2.06989	1.99998	2.01222	2.00558	2.39493	2.43002	2.45598	2.45807	2.15709	2.13104
0.331144	0.592092	0.532078	0.466214	0.49227	0.527231	0.501078	0.362035			0.37117	0.204078	0.0329913	0.08	0.367118	0.483235	0.503519	0.634532	0.507057	0.871196	1.55294	1.34426	1.10242	0.862362	0.798485	1.34221	1.12809			0.86662	0.521013	0.166214	0.0816742	0.874423	0.469678	0.172999	0.104511	1.37403	2.22803	2.262	2.065	1.99895	2.02211	2.03114	2.392	2.43105			2.161	2.133
0.364389	0.613465	0.550502	0.515377	0.554766	0.580842	0.519163	0.370427			0.410364	0.222314	0.0311005	0.0799246	0.394352	0.537641	0.62313	0.757243	0.520465	0.840129	1.52401	1.32284	1.07751	0.835072	0.776456	1.29339	1.09209			0.838638	0.519332	0.164891	0.0803394	0.840388	0.462926	0.172721	0.111599	1.356	2.23599	2.26097	2.06605	1.98819	2.0473	2.06248	2.39199	2.44185			2.16101	2.13299
0.395198	0.650595	0.590595	0.545661	0.615882	0.648235	0.532992	0.404661			0.439176	0.247287	0.0390441	0.0738016	0.422198	0.589477	0.713786	0.856301	0.557507	0.799903	1.47639	1.27354	1.03732	0.812368	0.758624	1.28133	1.06331			0.794685	0.520888	0.177537	0.0794207	0.806897	0.506776	0.170532	0.119454	1.30864	2.23445	2.25911	2.07011	2.00309	2.07126	2.10071	2.39071	2.42985			2.16163	2.13198
0.404009	0.677013	0.617013	0.575019	0.65502	0.70302	0.57701	0.434004			0.44701	0.260012	0.0410027	0.065	0.43101	0.655018	0.793025	0.914031	0.580015	0.762743	1.44126	1.24028	1.023	0.809176	0.748608	1.23303	1.02703			0.769633	0.512365	0.178732	0.07546	0.757503	0.443143	0.175068	0.124078	1.2804	2.21	2.264	2.075	2.007	2.083	2.13201	2.378	2.423			2.145	2.131
0.434692	0.72168	0.661617	0.637718	0.723932	0.771869	0.609541	0.448567			0.480692	0.300504	0.0502266	0.0650126	0.465604	0.715982	0.875415	1.01742	0.629642	0.738951	1.40914	1.20655	0.966622	0.796868	0.741161	1.20536	1.01286			0.745937	0.496747	0.184669	0.0754856	0.732301	0.452301	0.169514	0.115597	1.23724	2.21694	2.26903	2.0801	2.01301	2.09742	2.15433	2.38925	2.43211			2.14994	2.13104
0.490279	0.776257	0.711477	0.695543	0.798499	0.841411	0.653411	0.494235			0.536257	0.340507	0.0683087	0.0689545	0.514279	0.794124	0.908838	1.05068	0.681345	0.716891	1.37698	1.18647	0.942555	0.784963	0.734227	1.18208	0.987054			0.726554	0.48668	0.192937	0.080911	0.708804	0.408141	0.13365	0.0891005	1.21403	2.21233	2.27126	2.08826	2.01418	2.13002	2.1802	2.40898	2.44135			2.14526	2.13411
0.547149	0.832161	0.777186	0.764186	0.865191	0.904154	0.716144	0.549144			0.592159	0.363221	0.0821884	0.200191	0.571154	0.844171	0.946015	1.08101	0.741151	0.708532	1.37203	1.1659	0.944968	0.784197	0.735857	1.18083	0.995193			0.713426	0.466752	0.182241	0.12806	0.705419	0.430269	0.130014	0.0722468	1.20328	2.22702	2.28303	2.10003	2.02201	2.13105	2.18902	2.40804	2.45701			2.15702	2.139
0.607798	0.897887	0.852937	0.839811	0.942785	0.966849	0.774925	0.607963			0.656659	0.452697	0.158608	0.277621	0.633887	0.913659	0.952127	1.08696	0.802849	0.709454	1.37793	1.17282	0.936418	0.77519	0.734587	1.17052	0.984536			0.715404	0.487467	0.218488	0.163995	0.705286	0.394357	0.0998064	0.0629191	1.20948	2.23499	2.29623	2.11213	2.02699	2.14995	2.19587	2.42309	2.46206			2.16699	2.13897
0.672022	0.968766	0.927604	0.904604	1.00537	1.03439	0.848766	0.684789			0.710184	0.509463	0.208463	0.328487	0.704859	0.966208	0.962418	1.08409	0.870882	0.70491	1.38632	1.17513	0.963346	0.781485	0.739718	1.18548	0.995428			0.69781	0.468966	0.204074	0.149348	0.713909	0.445198	0.139951	0.0619136	1.21751	2.23393	2.31412	2.12221	2.02616	2.14577	2.18567	2.43028	2.46712			2.16588	2.13721
0.757017	1.04302	0.995017	0.972013	1.06301	1.09301	0.923019	0.76002			0.802017	0.613024	0.312023	0.433023	0.783018	1.01701	0.980002	1.088	0.950018	0.730155	1.40236	1.19562	0.988417	0.782972	0.737101	1.20305	1.00753			0.731025	0.488959	0.22777	0.17322	0.730705	0.461519	0.13579	0.05534	1.23213	2.231	2.319	2.131	2.033	2.13599	2.17199	2.442	2.472			2.161	2.146
0.82494	1.11385	1.06083	1.02448	1.10536	1.14041	0.996851				0.869902	0.70827	0.403219	0.524207	0.85394	1.05618	0.987038	1.08496	1.01985	0.748767	1.42272	1.22713	1.01515	0.792575	0.739947	1.21857				0.749144	0.484944	0.229683	0.175104	0.749454	0.456828	0.135626	0.0553426	1.25234	2.23213	2.31901	2.13003	2.02911	2.10883	2.14367	2.44904				2.16214	2.13391
0.899379	1.1816	1.12629	1.063	1.13358	1.17253	1.06467				0.941357	0.809179	0.500268	0.620313	0.928357	1.07022	0.990089	1.08202	1.08751	0.766779	1.44105	1.23827	1.02573	0.799544	0.741435	1.2444				0.76305	0.478912	0.228024	0.174335	0.771179	0.462166	0.135259	0.0562987	1.26995	2.24231	2.31984	2.13187	2.03813	2.09547	2.11724	2.45204				2.17329	2.12718
0.960172	1.25218	1.18316	1.1071	1.15905	1.19603	1.13819	0.985219	0.880245		1.00116	0.905331	0.60035	0.722355	0.98819	1.08	0.994	1.08299	1.15418	0.783947	1.46263	1.25983	1.03391	0.813785	0.748304	1.26476	1.06284	0.853858		0.778984	0.472414	0.214563	0.160904	0.789238	0.465081	0.13168	0.0553607	1.29241	2.25607	2.31299	2.12599	2.04399	2.07196	2.08392	2.45399	2.489	2.53002		2.18606	2.13502
1.02674	1.32183	1.24471	1.1456	1.17833	1.2071	1.21187	1.06999	0.975322	0.940498	1.06373	1.03342	0.735712	0.858743	1.06176	1.08019	0.994013	1.07889	1.22283	0.813505	1.48335	1.28574	1.05283	0.819993	0.761534	1.27989	1.06773	0.849507	0.770543	0.81145	0.477877	0.211727	0.157696	0.815216	0.469116	0.131649	0.0556264	1.31558	2.282	2.30994	2.12097	2.04106	2.05465	2.05469	2.45005	2.48901	2.5361	2.52699	2.20805	2.14309
1.08634	1.38827	1.3012	1.19403	1.20418	1.21513	1.28164	1.14973	1.08125	1.06063	1.12225	1.14743	0.873918	0.921137	1.12247	1.09544	0.995	1.07035	1.28923	0.829748	1.50189	1.30276	1.0736	0.846199	0.772301	1.29416	1.07695	0.856228	0.775419	0.830397	0.481071	0.18867	0.0816482	0.828386	0.46688	0.133127	0.0568774	1.33028	2.28224	2.30485	2.11889	2.04563	2.02687	2.02974	2.45387	2.49009	2.54404	2.52615	2.21226	2.15031
1.146	1.445	1.355	1.24	1.212	1.221	1.355	1.227	1.182	1.178	1.178	1.256	1.04899	1.10599	1.188	1.115	0.995	1.086	1.344	0.83593	1.50942	1.31213	1.0893	0.85063	0.784429	1.30419	1.08448	0.85257	0.77178	0.83651	0.495429	0.148912	0.0610109	0.83448	0.486529	0.13434	0.0554201	1.33775	2.293	2.298	2.114	2.029	2.021	2.018	2.448	2.494	2.546	2.533	2.224	2.164
1.21799	1.50681	1.40879	1.27658	1.23112	1.22804	1.42293	1.30915	1.30358	1.30572	1.24696	1.37251	1.24876	1.32534	1.26199	1.14361		1.13412	1.40583	0.837739	1.50484	1.31183	1.09928	0.864881	0.782101	1.30188	1.07674	0.853623	0.773762	0.838505	0.50844	0.159364	0.0531239	0.836035	0.544056		0.0924785	1.33549	2.28617	2.29097	2.11304	2.03104	1.99585	1.97571	2.44603	2.50106	2.5431	2.53806	2.21512	2.1592
1.28654	1.5634	1.46316	1.31692	1.23924	1.23083	1.48744	1.3887	1.41337	1.42446	1.31354	1.47715	1.44064	1.55645	1.33054	1.18628		1.21147	1.4634	0.831156	1.49425	1.3032	1.10075	0.865118	0.786464	1.29883	1.06664	0.843985	0.766085	0.828261	0.492746	0.132084	0.0529012	0.83327	0.560691		0.152872	1.32569	2.29831	2.28893	2.116	2.03402	1.98574	1.95574	2.448	2.50531	2.55009	2.54207	2.22331	2.17317
1.35019	1.62116	1.51116	1.35512	1.24904	1.22403	1.54718	1.45919	1.51125	1.5263	1.37719	1.56624	1.63237	1.74043	1.39419	1.23919		1.27161	1.52117	0.814434	1.47948	1.28592	1.09351	0.870818	0.794916	1.28515	1.05176	0.829765	0.750603	0.810124	0.487566	0.142225	0.0609271	0.818356	0.557792		0.159799	1.311	2.31099	2.28599	2.116	2.03501	1.97499	1.94498	2.44801	2.51802	2.55399	2.54499	2.23599	2.18004
1.42488	1.68372	1.57569	1.40363	1.26531	1.23522	1.61678	1.53294	1.61016	1.6432	1.45085	1.66097	1.77708	1.91013	1.4709		1.10338		1.58973	0.796492	1.46674	1.26759	1.08724	0.877919	0.805262	1.26298	1.02756	0.827819	0.75185	0.795801	0.467136	0.171517	0.114467	0.797248		0.19938		1.29346	2.30881	2.28195	2.11497	2.03903	1.96997	1.93705	2.452	2.52408	2.551	2.5429	2.23186	2.19741
1.50193	1.74662	1.63562	1.4584	1.29303	1.25483	1.68462	1.61502	1.711	1.74713	1.52493	1.74566	1.87062	2.00776	1.54895		1.13729		1.65362	0.781151	1.45181	1.25704	1.08181	0.891798	0.822056	1.24814	1.01063	0.828683	0.755453	0.782912	0.512095	0.182596	0.129356	0.779847		0.216692		1.27925	2.29302	2.27796	2.11198	2.04204	1.96726	1.94135	2.452	2.53122	2.55082	2.53371	2.21996	2.23182
1.58793	1.81894	1.70794	1.52095	1.33896	1.29197	1.75694	1.70493	1.79993	1.84192	1.61093				1.63593		1.19495		1.72594	0.770528	1.44633	1.24556	1.08095	0.907308	0.845461	1.23785	1.0081	0.831468	0.763594	0.771869				0.769938		0.232377		1.2704	2.294	2.276	2.111	2.044	1.97899	1.95699	2.452	2.54099	2.54301	2.52101	2.218
1.67108	1.89482	1.79194	1.59898	1.40285	1.33881			1.88893	1.93184	1.6941	1.93179	1.98418	2.103	1.72301		1.27086	1.39684	1.80886	0.769026	1.45142	1.24603	1.08551	0.927855	0.866139			0.835864	0.764599	0.767555	0.457385	0.119582	0.0426811	0.771305		0.242036	0.194564	1.26991	2.32593	2.27803	2.11203	2.05302	1.9971	1.96921			2.52987	2.51095	2.24993	2.23305
1.7655	1.96762	1.8746	1.68587	1.47787	1.41075	1.91073	1.85567	1.97033	2.00521	1.79044	2.00048	2.00008	2.10306	1.81152	1.5331	1.26054	1.38458	1.88458	0.775052	1.46833	1.24883	1.08241	0.937836	0.881682	1.25299	1.01716	0.832695	0.765361	0.772644	0.44602	0.116322	0.0419271	0.778101	0.455696	0.163503	0.118435	1.28513	2.31985	2.28117	2.11512	2.05521	2.00608	1.98719	2.45085	2.52394	2.51904	2.50708	2.24385	2.23692
1.83609	2.04409	1.9501	1.77412	1.56617	1.49316	1.9921	1.93408	2.03306	2.06205	1.85809	2.02302	2.00401	2.10601	1.88309	1.63236	1.33336	1.45936	1.95909	0.790696	1.49409	1.26634	1.08504	0.940021	0.886928	1.26588	1.03029	0.830614	0.765404	0.786994	0.459198	0.11737	0.0427294	0.794628	0.446647	0.181586	0.136116	1.30695	2.313	2.28901	2.12101	2.06501	2.01001	1.996	2.44401	2.521	2.52101	2.51101	2.237	2.23299
1.90364	2.11579	2.02676	1.86199	1.69403	1.61537	2.06672	1.99771	2.08142	2.10339	1.92664	2.03911	2.00803	2.11	1.94964	1.90719	1.60706	1.73309	2.02878	0.810736	1.52234	1.28783	1.09108	0.947561	0.884984	1.29174	1.04774	0.841292	0.768385	0.812896	0.472899	0.117737	0.0423105	0.808208	0.489986	0.223812	0.178405	1.33543	2.31398	2.30017	2.12616	2.07015	2.01892	1.99697	2.4532	2.52003	2.52605	2.51807	2.23798	2.227
1.96047	2.18554	2.09343	1.94881	1.7856	1.73599	2.13035	2.06014	2.11864	2.13764	1.98347	2.04966	2.01098	2.11	2.00647	2.0117	1.70199	1.8309	2.09735	0.835642	1.54634	1.3138	1.1022	0.908492	0.854557	1.31758	1.07126	0.851075	0.77751	0.838571	0.48306	0.120088	0.0423473	0.831586	0.500167	0.24206	0.196074	1.36019	2.312	2.31519	2.14031	2.0831	2.01204	1.99406	2.47027	2.5231	2.53015	2.52415	2.236	2.22781
2.02992	2.25792	2.16093	2.03391	1.90787	1.87684	2.19393	2.11394	2.14897	2.16797	2.05292	2.08097	2.01	2.11	2.07592	2.09191	1.88979	2.0148	2.16093	0.847527	1.55832	1.33242	1.11076	0.888792	0.824733	1.32974	1.08461	0.857892	0.780786	0.84802	0.479764	0.122827	0.0422201	0.845515	0.507102	0.158193	0.11431	1.37895	2.312	2.32399	2.15498	2.08799	2.014	1.997	2.48299	2.52799	2.53699	2.53099	2.236	2.26596
2.09486	2.32979	2.24078	2.12807	2.04662	2.03282	2.25772	2.16763	2.1795	2.19636	2.12085	2.08823	2.0081	2.107	2.14081	2.19053	2.00587	2.04434	2.22778	0.853135	1.56439	1.33749	1.10718	0.87613	0.806702	1.33304	1.09074	0.861574	0.783037	0.854424	0.467728	0.121519	0.0436742	0.850126	0.493736	0.135325	0.0569552	1.38729	2.31099	2.34214	2.16709	2.09	2.03017	2.01027	2.49203	2.53802	2.54115	2.5392	2.23695	2.24476
2.1696	2.39847	2.30867	2.22111	2.18825	2.19155	2.32054	2.22233	2.22287	2.22778	2.19479	2.10871	2.01716	2.107	2.21151	2.32348	2.17011	2.24959	2.29554	0.848948	1.56273	1.33622	1.0976	0.844398	0.780056	1.32921	1.09076	0.850543	0.781992	0.851014	0.489493	0.127582	0.0440791	0.845232	0.501085	0.132603	0.0524702	1.38815	2.31041	2.35428	2.17516	2.09	2.04525	2.03316	2.49502	2.54011	2.55434	2.55637	2.23344	2.22391
2.23812	2.46109	2.3801	2.31113	2.32718	2.34319	2.38608	2.27908	2.26005	2.26105	2.27111	2.13903	2.024	2.107	2.27612	2.42912	2.38829	2.48829	2.36109	0.835204	1.55086	1.327	1.08331	0.835374	0.761565	1.31825	1.08468	0.839642	0.783397	0.836235	0.51475	0.135772	0.0461732	0.832943	0.502978	0.145061	0.060151	1.37982	2.32802	2.36601	2.18201	2.09	2.056	2.04001	2.49601	2.54501	2.56903	2.57203	2.25201	2.22
2.32713	2.52898	2.45203	2.4123	2.4638	2.48707	2.448	2.33994	2.29773		2.35425	2.15985	2.02518	2.105	2.36409	2.52134	2.60655	2.70864	2.42898	0.823139	1.53238	1.31264	1.07797	0.852973	0.765287	1.30847	1.07597	0.878534		0.825085	0.50755	0.137087	0.0485588	0.820346	0.493894	0.116349	0.061379	1.36605	2.34309	2.37413	2.19207	2.08999	2.05621	2.05139	2.50201	2.55215	2.59512		2.2621	2.21701
2.40406	2.59567	2.5216	2.5001	2.58558	2.62693	2.51556	2.40343			2.43906	2.21767	2.03778	2.10509	2.43793	2.61193	2.77775	2.88569	2.49565	0.814146	1.51375	1.29076	1.06877	0.859289	0.771884	1.29302	1.06614			0.815245	0.499129	0.140844	0.0486438	0.812488	0.496707	0.132643	0.0942661	1.34999	2.34893	2.38317	2.1972	2.08911	2.07033	2.07743	2.50307	2.56224			2.26878	2.21811
2.49694	2.67095	2.59395	2.59494	2.70192	2.75891	2.58595	2.46796			2.53194	2.29295	2.07298	2.109	2.52494	2.69894	2.90192	3.00692	2.56995	0.800429	1.4969	1.27505	1.05681	0.865576	0.779755	1.2695	1.04964			0.803728	0.505836	0.169451	0.0560351	0.79706	0.492053	0.153996	0.118454	1.33404	2.346	2.39099	2.20599	2.094	2.08499	2.09699	2.506	2.57299			2.25901	2.223
2.54218	2.755	2.67709	2.68509	2.84909	2.88928	2.67104				2.57323	2.38621	2.13295		2.57613	2.80705	2.98235	3.08451	2.65104	0.776126	1.48918	1.26091	1.04367	0.835195	0.771537	1.25553				0.776024	0.512003	0.199489		0.777082	0.468487	0.107923	0.0755625	1.3202	2.32314	2.40514	2.21912	2.10513	2.10817	2.1223	2.51613				2.24215	2.22308
2.63509	2.83372	2.7627	2.77083	2.93479	2.9899	2.75299				2.67007	2.48138	2.20799		2.66507	2.88992	3.00998	3.125	2.73288	0.767995	1.48663	1.24239	1.02766	0.853366	0.790001	1.25328				0.774657	0.515959	0.225011		0.76255	0.481358	0.100762	0.048759	1.31289	2.33441	2.41633	2.22826	2.1152	2.12139	2.14533	2.52615				2.25444	2.229
2.70763	2.84112	2.78763	2.80362	2.9751	3.03211	2.77062	2.55907	2.47707	2.46008	2.76322	2.58827	2.32317		2.73612	2.95312	3.05451	3.18893	2.76213	0.77719	1.46505	1.2312	1.017	0.850686	0.795159	1.24103	0.974836	0.772372	0.756505	0.768256	0.509173	0.260574		0.776774	0.480479	0.118906	0.0760916	1.28819	2.34451	2.38851	2.21101	2.10552	2.11951	2.14201	2.51752	2.56701	2.61901	2.62101	2.27403	2.22901
2.78345	2.92039	2.8659	2.88026	3.0421	3.10108	2.84289	2.64109	2.5621	2.55612	2.857	2.70448	2.43763		2.80701	3.02852	3.05806	3.14349	2.84038	0.764035	1.47597	1.24345	1.02639	0.859463	0.804658	1.25077	0.970138	0.774878	0.762857	0.775417	0.49759	0.259888		0.762354	0.480914	0.121335	0.0498538	1.29244	2.34664	2.39656	2.21953	2.12006	2.12858	2.15105	2.53158	2.57899	2.63703	2.62899	2.28718	2.23514
2.86243	2.99355	2.94046	2.94337	3.09159	3.14913	2.91712	2.73422	2.65621	2.65219	2.89641	2.77402	2.4451	2.52768	2.89044	3.07157	3.06302	3.14301	2.91298	0.791449	1.49358	1.26076	1.04204	0.858378	0.804073	1.27473	0.999077	0.803787	0.801158	0.791732	0.469339	0.203505	0.231112	0.791354	0.487996	0.119491	0.0485336	1.31378	2.35809	2.40106	2.22202	2.12501	2.13545	2.15494	2.53785	2.57801	2.63998	2.62801	2.27759	2.23855
2.93159	3.07558	3.01009	3.00007	3.11856	3.18453	3.00209	2.82411	2.75018	2.73616	2.96409	2.90364	2.58016	2.71355	2.9601	3.09402	3.06751	3.1455	2.9856	0.805849	1.51174	1.28296	1.05268	0.861733	0.806523	1.28683	1.03102	0.83064	0.792281	0.805867	0.477846	0.196025	0.213488	0.805681	0.480293	0.117464	0.0465494	1.33561	2.37152	2.4045	2.2205	2.13749	2.137	2.15149	2.5245	2.58	2.62704	2.63501	2.29002	2.25053
3.00629	3.13543	3.08079	3.05465	3.16528	3.21022	3.07751	2.89094	2.85719	2.83343	3.03122	3.02179	2.71639	2.78428	3.04286	3.10879	3.0705	3.14848	3.06329	0.818211	1.53275	1.29978	1.07218	0.876118	0.804108	1.30712	1.03378	0.824629	0.763612	0.816304	0.471503	0.168255	0.107116	0.8197	0.47096	0.114267	0.0434451	1.35418	2.38661	2.40247	2.218	2.12899	2.1335	2.14339	2.52441	2.579	2.64808	2.64117	2.30409	2.27726
3.07242	3.21232	3.14683	3.10873	3.18814	3.22853	3.07327	2.97115	2.95892	2.9557	3.09133	3.12981	2.8744	2.87992	3.11449	3.10688	3.07056	3.10824	3.12936	0.818286	1.53637	1.31201	1.08542	0.864547	0.800744	1.31514	1.0491	0.837365	0.792879	0.816682	0.463335	0.134355	0.0433948	0.819611	0.47059	0.116053	0.0426287	1.366	2.39541	2.40038	2.21793	2.12801	2.13388	2.13388	2.50599	2.579	2.65493	2.65584	2.31144	2.29804
3.0891	3.2271	3.20859	3.1526	3.22004	3.24753	3.14513	3.05013	3.08115	3.0812	3.1491	3.2427	3.04783	3.10423	3.18362	3.15303	3.07501	3.13999	3.1351	0.84957	1.53995	1.31796	1.08865	0.856228	0.793406	1.32615	1.07901	0.86666	0.796985	0.818731	0.474863	0.166866	0.0659333	0.822093	0.482737	0.131887	0.0445006	1.36095	2.369	2.355	2.21398	2.1285	2.12449	2.12249	2.50699	2.581	2.66001	2.67102	2.31047	2.29252
3.15182	3.28976	3.20966	3.16361	3.20631	3.23517	3.2227	3.13088	3.17509	3.20533	3.17482	3.31017	3.21001	3.24982	3.19685			3.16236	3.19575	0.855522	1.54216	1.3273	1.08726	0.856668	0.781706	1.33283	1.08177	0.872771	0.79996	0.853579	0.4723	0.138997	0.0555405	0.856303			0.0519773	1.36458	2.36997	2.3519	2.18497	2.11803	2.10985	2.11082	2.49809	2.57906	2.6641	2.68207	2.29196	2.29504
3.2234	3.35644	3.26751	3.21655	3.27423	3.27663	3.28349	3.20736	3.2702	3.32103	3.2464	3.41214	3.38552	3.49593	3.27137	3.34292	3.14743	3.19374	3.26145	0.865298	1.53886	1.32745	1.07656	0.873478	0.774391	1.33222	1.07685	0.872839	0.806902	0.861354	0.514157	0.136987	0.0433626	0.867873	0.503324	0.157325	0.0613411	1.35966	2.36702	2.34307	2.18202	2.12098	2.12197	2.10641	2.50593	2.58396	2.67293	2.68795	2.28803	2.29897
3.29613	3.42512	3.3511	3.27408	3.30702	3.29651	3.36011	3.28714	3.37019	3.44018	3.31512	3.50315	3.57928	3.71629	3.34413	3.38	3.165		3.33312	0.854463	1.53015	1.30873	1.06271	0.85297	0.757798	1.31662	1.07609	0.874583	0.81801	0.85095	0.519579	0.149155	0.084342	0.856787	0.50026	0.164819		1.34689	2.37101	2.344	2.189	2.122	2.11599	2.0925	2.50101	2.58901	2.67501	2.684	2.29001	2.304
3.3748	3.49987	3.41583	3.32368	3.30226	3.29324	3.42879	3.37487	3.48607	3.55213	3.39188	3.5962	3.75463	3.89846	3.42376	3.23192	3.0891		3.40981	0.837805	1.5077	1.28701	1.02942	0.796982	0.738681	1.29911	1.05857	0.870436	0.811932	0.832536	0.500159	0.170494	0.116527	0.842209	0.467182	0.0900321		1.32042	2.37712	2.34399	2.18897	2.12298	2.08092	2.07388	2.50598	2.59498	2.68291	2.68193	2.29614	2.30411
3.44424	3.57517	3.48721	3.38235	3.32475	3.31377	3.49725	3.45017	3.57898	3.64992	3.46816	3.69986	3.89545	4.02461	3.48928		3.09629		3.48023	0.820975	1.49114	1.27036	1.01897	0.798009	0.734486	1.28849	1.05141	0.870074	0.808666	0.820928	0.454255	0.153556	0.117114	0.820479		0.0936553		1.30921	2.38788	2.34301	2.18603	2.12102	2.07408	2.06312	2.50402	2.59302	2.67509	2.67606	2.30787	2.31389
3.52915	3.64614	3.56315	3.44713	3.3731	3.34409	3.57515	3.53715	3.68715	3.74315	3.54617	3.75022	3.96408	4.10909	3.57215		3.20906	3.34305	3.55515	0.816151	1.47888	1.25502	0.996923	0.791721	0.730006	1.26766	1.02864	0.864668	0.804311	0.809782	0.536697	0.181027	0.126446	0.82205		0.175698	0.13149	1.29885	2.388	2.33999	2.17799	2.11298	2.06098	2.05698	2.50299	2.599	2.68098	2.66998	2.30699	2.29405
3.62098	3.73196	3.65505	3.52609	3.43394	3.39578	3.66198	3.62883	3.7789	3.8318	3.64791	3.88198	4.01174	4.16038	3.66195		3.24387	3.37585	3.64703	0.804959	1.47443	1.24093	0.998753	0.804241	0.74556	1.26392	1.0271	0.857852	0.798797	0.799175	0.445851	0.107951	0.0942349	0.810504		0.180833	0.137298	1.29564	2.38598	2.332	2.17492	2.10391	2.05092	2.04293	2.49795	2.59688	2.66891	2.66095	2.30101	2.3221
3.70628	3.8153	3.74623	3.6212	3.51531	3.46343	3.74728	3.70139	3.85734	3.90141	3.72733	3.96728	4.07645	4.19372	3.74431		3.31936	3.44938	3.73625	0.804881	1.48174	1.24019	1.01294	0.826046	0.755992	1.26413	1.02796	0.864087	0.803768	0.797831	0.432929	0.08542	0.052026	0.81169		0.19153	0.148416	1.29152	2.38402	2.332	2.16806	2.09607	2.04406	2.03705	2.49403	2.58609	2.66107	2.65703	2.30199	2.33093
3.78012	3.88213	3.82313	3.70615	3.59517	3.54219	3.82411	3.78011	3.91508	3.95708	3.80512	4.02705	4.074	4.194	3.82011		3.39518	3.52318	3.81212	0.814054	1.48354	1.2555	1.01892	0.831954	0.768311	1.27028	1.02594	0.846008	0.791916	0.809923	0.445591	0.0851737	0.0509797	0.817724		0.180435	0.138084	1.30696	2.37201	2.33599	2.164	2.085	2.03798	2.02798	2.489	2.58798	2.66598	2.65599	2.29002	2.32097
3.85472	3.96084	3.90479	3.79903	3.69909	3.65914	3.89375	3.84671	3.96756	4.00742	3.88174	4.05714	4.07305	4.192					3.88475	0.828745	1.50184	1.27336	1.04424	0.8531	0.793513	1.29374	1.05114	0.863205	0.80168	0.824205	0.464666	0.0997731	0.0508126					1.32303	2.38086	2.33	2.16198	2.08591	2.02791	2.01393	2.49002	2.57606	2.65598	2.64894	2.29983	2.30392
3.91636	4.03325	3.9723	3.88708	3.79302	3.75698	3.95833	3.90737	4.0155	4.04362	3.94534	4.06888	4.07696	4.192	3.95333	3.94801			3.94933	0.84891	1.52723	1.29638	1.06183	0.854842	0.798053	1.31532	1.06115	0.861092	0.812834	0.847844	0.478011	0.109479	0.0501766	0.848682	0.506279			1.34908	2.36912	2.33	2.16002	2.07808	2.02008	2.00806	2.49198	2.58095	2.65402	2.64405	2.28515	2.29707
3.98311	4.10012	4.03612	3.97214	3.9062	3.87622	4.02513	3.96511	4.05507	4.08406	4.01011	4.07904	4.07899	4.19199	4.02011	4.04416			4.02311	0.866511	1.55087	1.3219	1.06716	0.856683	0.792605	1.33353	1.07339	0.865898	0.801334	0.865538	0.488565	0.125092	0.0502276	0.865764	0.497427			1.36821	2.35799	2.32801	2.16001	2.078	2.01201	1.997	2.50199	2.576	2.64698	2.63799	2.27798	2.31802
4.04878	4.17176	4.10884	4.05601	4.02732	4.00757	4.10079	4.03173	4.09448	4.12038	4.07776	4.1031	4.07501	4.18497	4.08678	4.13921	3.92993	3.97513	4.08576	0.873268	1.56811	1.33499	1.07646	0.852547	0.789751	1.3439	1.08375	0.864784	0.809428	0.870425	0.467876	0.108964	0.0488178	0.87417	0.48982	0.113678	0.0381706	1.38568	2.35282	2.33298	2.167	2.07802	2.01711	1.99903	2.49798	2.57495	2.63787	2.63287	2.26886	2.32657
4.11545	4.23646	4.18041	4.14228	4.14007	4.14189	4.16844	4.09448	4.13566	4.15273	4.14246	4.11193	4.07599	4.18202	4.15345	4.24314	4.09563	4.15749	4.15046	0.876523	1.57671	1.33794	1.09112	0.853165	0.790653	1.34434	1.08513	0.860872	0.788722	0.876817	0.465777	0.111836	0.0494845	0.87416	0.494928	0.113482	0.0407883	1.39345	2.33713	2.33102	2.167	2.07998	2.02692	2.00198	2.49602	2.57103	2.62709	2.62209	2.2571	2.28931
4.18512	4.30912	4.25111	4.22614	4.25819	4.27921	4.23811	4.15811	4.17109	4.18506	4.20812	4.12305	4.08301	4.182	4.22712	4.35116	4.27032	4.34338	4.21411	0.877996	1.57562	1.33998	1.08791	0.846648	0.78201	1.34521	1.07371	0.847855	0.777897	0.879312	0.4812	0.131692	0.0496215	0.87451	0.486877	0.138762	0.0528963	1.39722	2.324	2.338	2.16799	2.076	2.03302	2.01202	2.494	2.57099	2.62599	2.615	2.242	2.28199
4.25882	4.3857	4.31979	4.3109	4.37422	4.41041	4.30676	4.22478	4.22553	4.22355	4.28182	4.15252	4.08708	4.18201	4.29884	4.44695	4.47006	4.57838	4.28279	0.869339	1.56591	1.33465	1.08471	0.851618	0.782126	1.33797	1.07042	0.84451	0.788403	0.868319	0.487528	0.139134	0.0505629	0.868363	0.490756	0.139677	0.0630775	1.39032	2.32111	2.33708	2.16201	2.07601	2.04414	2.02424	2.49203	2.56199	2.61894	2.61301	2.23911	2.27502
4.33023	4.44634	4.38826	4.38915	4.47986	4.53268	4.37229	4.29227	4.2715	4.27148	4.35323	4.19751	4.09393	4.18299	4.37122	4.52911	4.64807	4.78477	4.35126	0.852779	1.55074	1.31814	1.08738	0.866994	0.786987	1.32281	1.05397	0.83065	0.780852	0.850028	0.496869	0.140367	0.0508172	0.853946	0.473052	0.135931	0.0836375	1.37257	2.33089	2.34393	2.16299	2.07699	2.05587	2.04478	2.49497	2.56101	2.61405	2.61399	2.24889	2.27698
4.40515	4.51711	4.45513	4.47314	4.59019	4.65719	4.45111	4.36812	4.32013	4.32909	4.42815	4.25511	4.11003	4.18701	4.44614	4.62817	4.82226	4.94626	4.42513	0.836379	1.5333	1.30242	1.08276	0.872672	0.792508	1.29693	1.05471	0.842359	0.843382	0.834316	0.499398	0.137006	0.0512649	0.837243	0.457948	0.152127	0.11456	1.36043	2.33402	2.34501	2.162	2.07301	2.06401	2.06603	2.489	2.556	2.62299	2.60902	2.25201	2.279
4.49665	4.5819	4.53299	4.56006	4.70421	4.77116	4.51494	4.44085	4.3957	4.38584	4.5207	4.31889	4.12628	4.19411	4.53067	4.72912	4.97643	5.10236	4.50287	0.823765	1.51724	1.28763	1.06755	0.873558	0.797059	1.29171	1.03762	0.824239	0.796865	0.819982	0.486482	0.140705	0.0542025	0.826682	0.450569	0.126428	0.0902747	1.3429	2.34483	2.35298	2.16402	2.07697	2.06811	2.08117	2.48993	2.55394	2.61801	2.62191	2.25589	2.27893
4.55253	4.65935	4.61829	4.65124	4.80912	4.87116	4.59632	4.51438	4.45649	4.45839	4.58149	4.39536	4.15079	4.20392	4.58852	4.82619	5.01369	5.13374	4.57837	0.810382	1.50797	1.27107	1.05398	0.870773	0.802128	1.27954	1.03324	0.826769	0.805924	0.811551	0.487501	0.140234	0.0570065	0.80872	0.445324	0.1228	0.0708129	1.3295	2.33012	2.35102	2.16598	2.07402	2.07792	2.09588	2.48405	2.54904	2.61899	2.61407	2.24608	2.27305
4.63916	4.73913	4.69915	4.73214	4.89614	4.96214	4.68414	4.59712			4.66816	4.4792	4.19916	4.22134	4.67215	4.91214	5.02409	5.15201	4.65915	0.802965	1.50386	1.2629	1.04622	0.872918	0.807537	1.27139	1.02877			0.806813	0.480822	0.127648	0.0449457	0.798838	0.457141	0.116346	0.0631884	1.3249	2.319	2.349	2.167	2.07201	2.084	2.105	2.48301	2.54803			2.234	2.25896
4.72795	4.81388	4.78388	4.80977	4.97766	5.03973	4.76585	4.66495			4.75998	4.59142	4.28821	4.4162	4.75895	4.99469	5.073	5.159	4.74485	0.800488	1.50928	1.26056	1.04441	0.871648	0.81172	1.27204	1.02622			0.803181	0.481839	0.149255	0.110601	0.797571	0.46386	0.114444	0.050945	1.32431	2.32091	2.34898	2.16698	2.07498	2.08601	2.10696	2.48696	2.56403			2.23491	2.2388
4.81112	4.89118	4.86118	4.87728	5.03539	5.10332	4.84021	4.74812			4.84609	4.71568	4.39388	4.52089	4.84212	5.05536	5.073	5.159	4.81921	0.81083	1.51618	1.27053	1.05405	0.873203	0.816945	1.28602	1.02622			0.812907	0.491398	0.171613	0.133447	0.808187	0.485757	0.121802	0.0487533	1.33535	2.31308	2.34702	2.16502	2.07302	2.08699	2.10304	2.48304	2.56697			2.22708	2.22119
4.89235	4.96934	4.9283	4.94029	5.0862	5.15319	4.91435	4.83635			4.92334	4.83459	4.49755	4.622	4.92339	5.09505	5.07902	5.166	4.89434	0.828644	1.53961	1.29184	1.07259	0.881709	0.819777	1.30381	1.04335			0.827236	0.47515	0.165648	0.128012	0.82885	0.483409	0.122034	0.0476773	1.35509	2.31501	2.33797	2.15296	2.06998	2.07695	2.09294	2.48293	2.55596			2.22601	2.20595
4.99094	5.0689	5.01716	5.00564	5.1315	5.19429	5.02256	4.94253	4.98274	4.95841	5.01941	5.02272	4.71021	4.73026	5.02847	5.1079	5.07755	5.17138	4.9944	0.850302	1.55174	1.3142	1.08859	0.885852	0.819262	1.31584	1.04999	0.809257	0.788441	0.849413	0.483369	0.159435	0.0754031	0.849872	0.464365	0.118786	0.0479902	1.36032	2.309	2.31436	2.13485	2.06499	2.06583	2.07974	2.46128	2.54254	2.61709	2.60188	2.22349	2.19258
5.06237	5.1364	5.10223	5.09296	5.18772	5.22731	5.10279	5.01931	5.09887	5.06356	5.08839	5.11468	4.87352	4.93466	5.10135	5.13674	5.08097	5.16358	5.0619	0.860134	1.561	1.3294	1.09191	0.868669	0.803822	1.33223	1.05564	0.815083	0.792982	0.858834	0.459929	0.132477	0.0594699	0.859737	0.484934	0.124429	0.0546149	1.37911	2.3095	2.30409	2.1236	2.05455	2.0407	2.04516	2.44465	2.54597	2.62294	2.59208	2.223	2.19845
5.13079	5.21029	5.17077	5.14472	5.22013	5.24953	5.17578	5.10231	5.14542	5.17394	5.15279	5.23646	5.06128	5.12689	5.17333	5.16167	5.08651	5.18445	5.13576	0.875081	1.57477	1.33645	1.09936	0.867889	0.799447	1.33849	1.0875	0.866447	0.812144	0.873108	0.478507	0.141308	0.060881	0.874888	0.490431	0.127917	0.0749846	1.39064	2.30601	2.29546	2.11698	2.04095	2.02438	2.0194	2.43748	2.53749	2.60247	2.58697	2.2215	2.19842
5.20287	5.28189	5.23764	5.19755	5.25169	5.25825	5.24388	5.17893	5.24765	5.28279	5.22382	5.34914	5.25119	5.34015	5.25233	5.19282	5.08909	5.17168	5.19936	0.879101	1.57488	1.34279	1.09168	0.863203	0.799476	1.34685	1.09033	0.872945	0.811285	0.877511	0.503923	0.125541	0.0740394	0.878282	0.533709	0.137494	0.064142	1.39449	2.30743	2.28644	2.11299	2.0299	1.99529	1.99466	2.43191	2.53497	2.59591	2.58043	2.22096	2.17695
5.27389	5.35388	5.29101	5.24357	5.26832	5.27882	5.31537	5.25482	5.34167	5.38808	5.29043	5.44218	5.43043	5.51547	5.3204	5.1791	5.09595	5.2299	5.26939	0.8708	1.56889	1.33085	1.08482	0.855601	0.783941	1.33717	1.08382	0.870819	0.811521	0.86712	0.491888	0.130238	0.0566409	0.872109	0.447626	0.133121	0.062942	1.38687	2.30155	2.28154	2.11201	2.02159	1.97767	1.96724	2.42408	2.53203	2.58857	2.57455	2.21753	2.17302
5.37339	5.45641	5.39233	5.32328	5.30813	5.29217	5.41035	5.37841	5.49554	5.55244	5.40137	5.58642	5.69014	5.82012	5.41439	5.21564			5.38337	0.847599	1.52019	1.29888	1.03292	0.813294	0.758188	1.29989	1.05621	0.852479	0.799951	0.847031	0.47498	0.17216	0.127466	0.847388	0.455259			1.33721	2.29892	2.25995	2.09398	1.99894	1.9219	1.91585	2.42598	2.51598	2.58099	2.561	2.21793	2.16598
5.42441	5.49441	5.43297	5.38	5.33301	5.32443	5.467	5.4291	5.54922	5.59269	5.4369	5.62313	5.91604	6.04115	5.47245	5.34227	5.1854	5.19671	5.41998	0.846755	1.54994	1.30226	1.03325	0.832534	0.771849	1.30262	1.05798	0.858636	0.810251	0.846031	0.50258	0.14645	0.108704	0.845796	0.508188	0.161748	0.0533303	1.35711	2.28442	2.26643	2.10237	1.98785	1.91974	1.90468	2.40842	2.52337	2.58085	2.56437	2.19642	2.16346
5.49589	5.56639	5.50886	5.45237	5.37266	5.35772	5.54484	5.51477	5.64569	5.68621	5.50691	5.71076	5.99135	6.12428	5.54687	5.43421	5.21972	5.34279	5.49635	0.827855	1.53435	1.28361	1.03036	0.829217	0.773525	1.28763	1.03869	0.844371	0.795813	0.829074	0.489205	0.134136	0.0887525	0.825521	0.516032	0.189798	0.154978	1.34422	2.27805	2.26105	2.09258	1.97709	1.89917	1.87971	2.40205	2.51358	2.5696	2.55409	2.19005	2.16003
5.61237	5.68731	5.62038	5.51931	5.44425	5.41522	5.64538	5.62536	5.7623	5.82428	5.63538	5.86734	5.99322	6.14115	5.65338	5.51841	5.85735		5.62135	0.81997	1.49832	1.26874	1.02965	0.837503	0.780894	1.26685	1.02487	0.834524	0.778435	0.820287	0.461439	0.133813	0.0936834	0.819354	0.503757	0.255362		1.30356	2.27197	2.23199	2.07097	1.96499	1.87196	1.84995	2.40396	2.48595	2.55496	2.53796	2.18898	2.16393
5.70101	5.76092	5.71098	5.59301	5.50498	5.46887	5.73589	5.71179	5.83387	5.89275	5.72599	5.9498	6.04605	6.178	5.74398	5.61666	5.94084		5.70598	0.812943	1.50189	1.26231	1.03431	0.852642	0.786738	1.25663	1.02611	0.828107	0.774602	0.810178	0.444659	0.122704	0.0491613	0.815517	0.484273	0.214793		1.29849	2.26392	2.22896	2.0649	1.96184	1.86289	1.83892	2.39496	2.47496	2.54489	2.52884	2.18392	2.1469
5.77945	5.8325	5.78746	5.67145	5.58146	5.53652	5.80551	5.77357	5.90152	5.95159	5.80346	6.01256	6.04997	6.178	5.82046	5.74609			5.78246	0.820199	1.51172	1.26234	1.04058	0.856701	0.798309	1.27166	1.01697	0.820047	0.763091	0.82014	0.462475	0.123812	0.0453667	0.819929	0.510238			1.30787	2.25804	2.22602	2.05706	1.94909	1.85406	1.83304	2.39202	2.47202	2.53606	2.51609	2.17804	2.13906
5.84823	5.90222	5.86523	5.76226	5.64738	5.61837	5.8752	5.8422	5.94816	5.99514	5.87923	6.04205	6.05202	6.17199	5.89023	5.84533			5.85722	0.837073	1.53219	1.28396	1.04827	0.854245	0.806384	1.29624	1.0345	0.823813	0.766357	0.837098	0.482737	0.128457	0.0480804	0.836377	0.492913			1.32851	2.253	2.221	2.05599	1.94303	1.85004	1.83501	2.39402	2.46998	2.52399	2.50997	2.171	2.12301
5.92287	5.97387	5.9388	5.84724	5.76935	5.73643	5.9399	5.90779	5.99864	6.04144	5.9538	6.05825	6.058	6.168	5.9629	5.95131			5.92882	0.857412	1.55393	1.30579	1.06634	0.875045	0.817415	1.31179	1.05089	0.834544	0.771813	0.858866	0.481543	0.130707	0.0482207	0.854864	0.471547			1.35101	2.25288	2.22105	2.05205	1.95401	1.8631	1.83812	2.401	2.46302	2.51987	2.50194	2.17089	2.12722
5.99332	6.04432	6.00437	5.94803	5.87895	5.85288	6.0133	5.97238	6.0505	6.07765	6.01937	6.0788	6.058	6.168	6.0363	6.05798			5.99536	0.87306	1.57794	1.33417	1.08252	0.881934	0.82267	1.32228	1.06639	0.844653	0.777753	0.87242	0.474488	0.131275	0.0482794	0.872263	0.472956			1.37665	2.24309	2.22496	2.05596	1.95499	1.87092	1.84791	2.401	2.46498	2.5091	2.49705	2.16208	2.14483
6.05935	6.11836	6.09038	6.04943	6.00658	5.98964	6.07637	6.03633	6.09127	6.11124	6.09233	6.10303	6.06003	6.15301	6.09932	6.17454	5.92686	5.96396	6.07036	0.889551	1.59041	1.34895	1.10907	0.878862	0.813489	1.34225	1.07034	0.842274	0.778171	0.888547	0.456917	0.131878	0.0477074	0.888725	0.496127	0.144518	0.0594777	1.3891	2.23498	2.23302	2.06602	1.96502	1.87804	1.85108	2.40804	2.46497	2.503	2.48897	2.15497	2.15493
6.12967	6.19085	6.16593	6.13598	6.12247	6.1166	6.14993	6.10176	6.14463	6.15852	6.1587	6.10913	6.06604	6.15404	6.16372	6.28234	6.09946	6.15563	6.14181	0.889616	1.59682	1.34685	1.1011	0.871245	0.805329	1.3432	1.0755	0.846749	0.778402	0.891761	0.462266	0.129475	0.0491994	0.885612	0.495666	0.155845	0.0727255	1.39537	2.23182	2.23708	2.06905	1.96808	1.8853	1.86628	2.41591	2.45997	2.50301	2.48405	2.1499	2.14196
6.18065	6.25555	6.23651	6.21048	6.23422	6.23816	6.22051	6.1596	6.19267	6.19773	6.21163	6.11893	6.06898	6.15698	6.21862	6.38429	6.2867	6.35561	6.20357	0.880156	1.59653	1.34613	1.07828	0.853364	0.802172	1.33414	1.06448	0.83528	0.783912	0.881968	0.464276	0.130582	0.0521992	0.876632	0.511361	0.149365	0.0662947	1.39317	2.2181	2.24296	2.07297	1.97396	1.90784	1.88785	2.40905	2.45801	2.50399	2.48797	2.14205	2.13902
6.24423	6.32022	6.30425	6.29828	6.37735	6.39043	6.28521	6.22321	6.22819	6.24317	6.27822	6.13813	6.07405	6.16001	6.27823	6.47826	6.47456	6.57862	6.26922	0.865559	1.58262	1.3383	1.08672	0.853871	0.791478	1.32352	1.04524	0.818497	0.782269	0.868816	0.464034	0.137511	0.053216	0.860904	0.501073	0.14789	0.0650296	1.38298	2.21801	2.25302	2.07202	1.98	1.92008	1.90805	2.41199	2.45801	2.51398	2.49801	2.138	2.13201
6.31991	6.39382	6.38489	6.3911	6.49232	6.53169	6.35488	6.29171	6.28974	6.29763	6.34998	6.1816	6.0901	6.16405	6.35486	6.56409	6.65685	6.78198	6.34193	0.848794	1.56602	1.31748	1.09053	0.863926	0.784392	1.30384	1.03918	0.810948	0.765103	0.850807	0.455511	0.14438	0.0551857	0.845736	0.488562	0.151401	0.0782693	1.36616	2.22114	2.26009	2.0771	1.98009	1.94533	1.92532	2.41008	2.46004	2.5072	2.50115	2.13911	2.13503
6.39034	6.4574	6.45336	6.4762	6.59404	6.66178	6.42237	6.34648	6.34647	6.34654	6.42529	6.22757	6.09793	6.16796	6.42137	6.64821	6.79966	6.93457	6.41333	0.829818	1.55019	1.29736	1.08059	0.870558	0.79614	1.28582	1.01839	0.793861	0.722887	0.828232	0.457135	0.145955	0.0556259	0.830771	0.460217	0.169242	0.105207	1.34714	2.2319	2.26694	2.08493	1.98694	1.97076	1.94977	2.41594	2.46297	2.52285	2.51289	2.14792	2.13698
6.4742	6.53123	6.53126	6.5593	6.71333	6.78129	6.49624	6.42324	6.40123	6.40421	6.50821	6.30026	6.1181	6.17208	6.50518	6.73131	6.95818	7.08717	6.49423	0.815362	1.53801	1.27812	1.05885	0.867394	0.800141	1.27136	1.01121	0.789747	0.732056	0.814928	0.466025	0.142097	0.0554648	0.815506	0.452521	0.159391	0.119919	1.33025	2.23898	2.27101	2.08403	1.99798	1.98703	1.9811	2.41604	2.46904	2.52703	2.52604	2.15899	2.141
6.53717	6.60398	6.61411	6.65593	6.81809	6.87418	6.57209	6.499	6.47495	6.47199	6.57412	6.38321	6.15182	6.19792	6.56318	6.831	7.01503	7.13995	6.56903	0.800079	1.5271	1.26449	1.05068	0.871885	0.809897	1.2643	0.99448	0.77303	0.696411	0.804935	0.477303	0.144473	0.0608266	0.795314	0.44336	0.128217	0.0879888	1.31914	2.23296	2.27506	2.09503	1.9921	1.99832	2.01133	2.42906	2.48317	2.53714	2.53813	2.15495	2.14195
6.62632	6.67843	6.69836	6.72646	6.90136	6.96431	6.65536	6.57542	6.54745	6.54742	6.65935	6.4753	6.21452	6.34388	6.65331	6.90742	7.01699	7.13603	6.6474	0.79619	1.52458	1.25767	1.04295	0.877606	0.821094	1.25621	0.987603	0.766897	0.712517	0.803025	0.488197	0.156895	0.115432	0.789534	0.444888	0.130304	0.0665639	1.31399	2.23002	2.27996	2.09699	1.99994	2.02281	2.03681	2.43396	2.4959	2.54792	2.54793	2.15103	2.13803
6.71124	6.75123	6.77122	6.8042	6.97715	7.04318	6.72726	6.65427	6.62928	6.62927	6.74724	6.58635	6.2983	6.42631	6.74124	6.98019	7.05601	7.15501	6.72524	0.799591	1.52642	1.2585	1.04277	0.878095	0.830921	1.26118	0.986672	0.766964	0.723815	0.806716	0.492352	0.183501	0.143233	0.792575	0.445176	0.122787	0.0537468	1.31836	2.24102	2.28801	2.10401	2.01004	2.029	2.05302	2.449	2.50602	2.56004	2.56002	2.16002	2.12901
6.78981	6.82589	6.84276	6.86771	7.02657	7.10147	6.81088	6.74111	6.71919	6.71719	6.82576	6.70046	6.39437	6.52635	6.81789	7.04233	7.06006	7.15801	6.8018	0.809624	1.53964	1.2777	1.05927	0.879688	0.837586	1.268	0.987511	0.768538	0.725684	0.815057	0.4801	0.190417	0.150799	0.804015	0.472435	0.128267	0.0527153	1.32662	2.24618	2.29101	2.10806	2.02403	2.03003	2.05797	2.4491	2.51199	2.57399	2.567	2.16614	2.133
6.85243	6.89437	6.90146	6.9225	7.0706	7.13767	6.87838	6.82622	6.81116	6.80916	6.88446	6.81297	6.50003	6.63005	6.88637	7.06777	7.06496	7.15899	6.86344	0.824533	1.55902	1.29505	1.07595	0.889579	0.838046	1.28718	1.00911	0.789914	0.737532	0.827159	0.481636	0.199437	0.159926	0.821302	0.466653	0.128825	0.0515804	1.3479	2.25987	2.29199	2.11296	2.02598	2.03198	2.05602	2.45693	2.51101	2.57301	2.567	2.1769	2.133
6.92525	6.9612	6.9652	6.97716	7.1001	7.16603	6.9542	6.90325	6.9103	6.90833	6.95624	6.91937	6.60941	6.73809	6.96324	7.09003	7.072	7.159	6.93521	0.840482	1.58322	1.31575	1.09626	0.89214	0.833264	1.30244	1.02644	0.806114	0.757822	0.840393	0.473657	0.186069	0.146932	0.839499	0.462528	0.128661	0.05138	1.36934	2.27804	2.29101	2.11299	2.029	2.02199	2.04593	2.45302	2.51	2.57495	2.569	2.19205	2.14405
7.00384	7.02287	7.02676	7.02667	7.13039	7.17421	7.01692	6.97991	7.00401	7.01027	7.03083	7.03237	6.73712	6.76944	7.03884	7.10036	7.072	7.159	6.99885	0.862822	1.60133	1.33712	1.11038	0.898014	0.840486	1.3299	1.0584	0.835116	0.761663	0.863107	0.482069	0.173362	0.0863156	0.860778	0.461881	0.128907	0.0513895	1.3906	2.29109	2.29494	2.10897	2.03	2.01896	2.02582	2.45992	2.50901	2.56103	2.56999	2.20604	2.15918
7.06768	7.08867	7.08471	7.07774	7.15985	7.18992	7.08665	7.04865	7.08061	7.10651	7.09368	7.13647	6.89818	6.95506	7.10268	7.12786	7.072	7.159	7.06367	0.885007	1.61986	1.35303	1.11389	0.888478	0.828053	1.3483	1.07702	0.854531	0.786195	0.886382	0.485801	0.163649	0.0859817	0.881147	0.460457	0.128681	0.0513502	1.40882	2.29797	2.29002	2.10701	2.03	2.01601	2.01207	2.45403	2.51	2.56299	2.569	2.20899	2.17293
7.12721	7.15521	7.14219	7.12416	7.17711	7.20205	7.16419	7.11922	7.16729	7.19929	7.1502	7.2493	7.07352	7.1447	7.1722	7.17017	7.07412	7.15412	7.1272	0.894973	1.63047	1.36484	1.11133	0.885172	0.820316	1.35786	1.09742	0.876189	0.805355	0.895958	0.506828	0.138308	0.0638962	0.891118	0.504433	0.128237	0.0500379	1.41757	2.29902	2.28898	2.10201	2.02099	2.00292	2.0049	2.44202	2.511	2.56199	2.56199	2.21201	2.18502
7.19605	7.22394	7.20694	7.17868	7.21415	7.22015	7.2291	7.19403	7.26432	7.2964	7.218	7.35042	7.24982	7.37934	7.23805			7.19288	7.19397	0.902533	1.62973	1.36511	1.10709	0.875755	0.805755	1.36391	1.10001	0.882534	0.816947	0.8984	0.50921	0.140427	0.10467	0.903481			0.0430661	1.4192	2.30396	2.28397	2.10499	2.01691	1.97584	1.97269	2.44794	2.51106	2.558	2.55781	2.21397	2.19017
7.26634	7.2874	7.2704	7.22457	7.22391	7.22991	7.3033	7.26335	7.35317	7.39012	7.28537	7.4461	7.43922	7.53653	7.30834			7.11771	7.25939	0.891345	1.62366	1.35465	1.09496	0.86938	0.798023	1.35769	1.09251	0.878102	0.815404	0.886977	0.485027	0.115395	0.0402046	0.89277			0.0656383	1.41088	2.30103	2.28202	2.10401	2.01105	1.9651	1.95219	2.44404	2.51496	2.558	2.54512	2.21202	2.20189
7.33337	7.35841	7.33832	7.27831	7.25914	7.24912	7.36939	7.33843	7.43548	7.48047	7.35236		7.61876	7.74682	7.37637	7.16828	7.099	7.19901	7.32941	0.869595	1.6069	1.33833	1.08596	0.851579	0.787903	1.34225	1.07786	0.866909	0.802032	0.870944		0.129818	0.0725539	0.865989	0.492209	0.0749945	0.0277257	1.39218	2.30996	2.27899	2.10601	2.01497	1.94495	1.93392	2.43898	2.51802	2.56197	2.53997	2.22097
7.40292	7.43599	7.39894	7.33561	7.28551	7.2724	7.442	7.41895	7.52504	7.56905	7.42092		7.76142	7.90035	7.44697	7.22073	7.09903	7.19987	7.40599	0.849873	1.58863	1.31826	1.06788	0.847561	0.782811	1.32276	1.05948	0.851757	0.787354	0.854788		0.155822	0.123993	0.843324	0.480765	0.0740346	0.0269234	1.3746	2.30296	2.27799	2.10696	2.00904	1.93592	1.91886	2.4349	2.522	2.55701	2.53401	2.21492
7.47257	7.51054	7.46956	7.38172	7.32376	7.30281	7.51753	7.49056	7.60352	7.64851	7.49057		7.86834	8.00237	7.52055	7.27566	7.10099	7.19006	7.48054	0.837278	1.5704	1.30254	1.05926	0.843137	0.777592	1.3009	1.04456	0.839426	0.774837	0.846302		0.177904	0.166518	0.82704	0.477341	0.0781546	0.0264231	1.35618	2.30002	2.27701	2.10402	2.01198	1.93004	1.90807	2.42705	2.522	2.55799	2.53499	2.20904
7.56161	7.62669	7.58467				7.61671	7.58569	7.7057	7.7425	7.58762	7.80772	7.95535	8.11637	7.60457	7.78767	8.08141	8.21946	7.58869	0.840108	1.53095	1.27758				1.27672	1.02458	0.816645	0.759394	0.840041	0.462139	0.151793	0.113557	0.839535	0.490722	0.130011	0.0849584	1.32825	2.31572	2.27798	2.11298				2.44994	2.53088	2.56903	2.55405	2.23272	2.25616
7.63036	7.70428	7.66029				7.69725	7.66427	7.78526	7.79947	7.65735	7.88924	7.99463	8.15861	7.6694	7.86329	8.01462	8.15857	7.66727	0.833066	1.52577	1.27478				1.26719	1.01564	0.803661	0.759856	0.834521	0.456404	0.14539	0.0883452	0.831079	0.502223	0.133567	0.0734672	1.31862	2.28429	2.27602	2.11102				2.44306	2.51713	2.57197	2.55995	2.20129	2.27384
7.76663	7.81015	7.77515	7.6613	7.5653	7.52831	7.80514	7.76913	7.85061	7.88259	7.78664	7.98158	8.03701	8.1275	7.80813	7.98198	7.83156	8.171	7.77864	0.830833	1.54042	1.27824	1.05839	0.86691	0.804401	1.28118	1.02095	0.809232	0.75263	0.833508	0.497823	0.149622	0.0689901	0.827416	0.489326	0.217415	0.0469045	1.33116	2.30449	2.27301	2.10001	2.00601	1.93903	1.93401	2.4255	2.51351	2.566	2.557	2.21649	2.24299
7.83172	7.8838	7.84981	7.7169	7.61852	7.58952	7.87015	7.83068	7.90152	7.93041	7.85418	8.02671	8.03905	8.12798	7.8727	7.90491	7.66453	8.16648	7.84475	0.835486	1.55623	1.29027	1.05392	0.860843	0.811159	1.30011	1.02948	0.811446	0.75615	0.83605	0.494953	0.150611	0.0691205	0.83387	0.50468	0.290932	0.10728	1.35006	2.30504	2.27807	2.10306	2.01351	1.9485	1.93858	2.42559	2.51398	2.56546	2.55752	2.21457	2.23197
7.89742	7.95686	7.92335	7.7978	7.70972	7.67924	7.93046	7.89197	7.95007	7.96669	7.91743	8.0478	8.04346	8.16278	7.93693	7.94954	7.70473	8.22141	7.91438	0.854927	1.56699	1.30224	1.06308	0.861539	0.810509	1.33079	1.03917	0.815904	0.7741	0.853045	0.500111	0.153475	0.0877375	0.855185	0.518701	0.271502	0.0879269	1.36458	2.307	2.28297	2.10698	2.01351	1.94899	1.94593	2.43245	2.51251	2.56203	2.55948	2.21898	2.22902
7.9361	8.01712	7.97513	7.85314	7.76017	7.73417	7.97011	7.92609	7.97807	7.99307	7.9621	8.06202	8.053	8.158	7.9691	7.96716			7.96711	0.862925	1.56523	1.32207	1.05426	0.84804	0.804412	1.32356	1.06012	0.829731	0.781663	0.862153	0.514019	0.142834	0.0499209	0.862596	0.516652			1.35688	2.30998	2.278	2.10501	2.02	1.95902	1.95302	2.45102	2.514	2.55902	2.561	2.22698	2.22903
7.99858	8.09261	8.05564	7.94286	7.87016	7.84324	8.0396	7.98153	8.02047	8.0384	8.02561	8.07523	8.05497	8.1569	8.0336	8.06691			8.03657	0.878553	1.57879	1.3372	1.06654	0.848066	0.799352	1.34344	1.07353	0.843125	0.789961	0.876612	0.482346	0.145287	0.0505906	0.879084	0.474362			1.38336	2.2979	2.28106	2.11008	2.022	1.96902	1.96303	2.46196	2.512	2.57099	2.56096	2.21489	2.2501
8.05851	8.15549	8.12245	8.03227	7.99101	7.97195	8.10149	8.03655	8.0696	8.07966	8.08849	8.09881	8.05202	8.14609	8.09549	8.16123			8.09552	0.876784	1.59122	1.35055	1.06845	0.83834	0.797436	1.35725	1.09284	0.859228	0.788998	0.874735	0.463227	0.1367	0.0589515	0.877434	0.499494			1.38992	2.28709	2.28695	2.11794	2.022	1.97098	1.96598	2.45803	2.512	2.57001	2.55703	2.2031	2.26091
8.11812	8.22511	8.18312	8.12116	8.10721	8.1122	8.1711	8.1011	8.11708	8.12107	8.14612	8.10403	8.056	8.14803	8.15612	8.23917	8.07527	8.14627	8.15811	0.877842	1.59341	1.35444	1.08643	0.850336	0.80065	1.35801	1.09603	0.861735	0.788173	0.876453	0.463688	0.141844	0.0604466	0.87778	0.47822	0.136818	0.0501093	1.39738	2.277	2.29401	2.12399	2.037	1.99103	1.98202	2.455	2.511	2.56599	2.55499	2.197	2.23098
8.19157	8.29563	8.26059	8.2198	8.23906	8.23837	8.23154	8.16456	8.16744	8.16438	8.22262	8.12503	8.05904	8.16499	8.22853	8.3419	8.24272	8.31305	8.22361	0.89097	1.59043	1.35323	1.07688	0.835875	0.794757	1.36445	1.07796	0.827846	0.777837	0.890471	0.474817	0.144166	0.0583362	0.889721	0.490615	0.142019	0.0559225	1.39917	2.27592	2.29801	2.11899	2.03903	2.00812	1.99406	2.45807	2.513	2.55804	2.54905	2.19495	2.22099
8.25038	8.3613	8.32136	8.30213	8.34884	8.38049	8.28741	8.22239	8.21252	8.20358	8.28632	8.12797	8.06296	8.16401	8.28342	8.43501	8.42111	8.52475	8.28633	0.876474	1.57104	1.34761	1.11372	0.866396	0.793375	1.35053	1.06806	0.83257	0.785756	0.876142	0.478639	0.145803	0.0589732	0.875313	0.490115	0.15331	0.0634205	1.3862	2.26808	2.29899	2.11801	2.04197	2.02086	1.99994	2.46493	2.513	2.56196	2.55395	2.19005	2.22001
8.32512	8.44612	8.39913	8.39313	8.46621	8.50922	8.36012	8.28612	8.2561	8.25609	8.35612	8.18504	8.07603	8.163	8.36212	8.52516	8.61929	8.75031	8.36013	0.860215	1.55311	1.33237	1.09875	0.865895	0.783624	1.3335	1.04482	0.813716	0.798971	0.859355	0.484045	0.150966	0.0634705	0.859875	0.472571	0.146679	0.0799401	1.36498	2.27102	2.302	2.12	2.04	2.02502	2.01903	2.46098	2.51499	2.566	2.55601	2.19001	2.22401
8.39582	8.51373	8.47373	8.46699	8.58594	8.63698	8.42761	8.3536	8.31263	8.30756	8.42585	8.20568	8.09409	8.16307	8.43276	8.61687	8.78467	8.92561	8.43266	0.839951	1.52858	1.3063	1.0783	0.851437	0.780138	1.3151	1.04637	0.811364	0.75399	0.833469	0.475441	0.154489	0.0637521	0.845626	0.456299	0.168648	0.0969866	1.34079	2.28209	2.30302	2.12198	2.039	2.03908	2.03421	2.45109	2.50902	2.56694	2.56199	2.19709	2.23196
8.48129	8.58937	8.54937	8.57014	8.68418	8.73915	8.49147	8.41648	8.37845	8.36552	8.51426	8.27641	8.10392	8.16994	8.51134	8.70725	8.95855	9.09261	8.50143	0.82553	1.51007	1.28825	1.06035	0.845956	0.777879	1.29517	1.03422	0.803416	0.749825	0.818842	0.471424	0.153369	0.0629269	0.831686	0.453107	0.133077	0.0893537	1.32601	2.29093	2.30498	2.12002	2.039	2.04693	2.05582	2.45993	2.51098	2.56105	2.56101	2.20593	2.22803
8.56312	8.66712	8.63311	8.64613	8.78413	8.83513	8.57011	8.48709	8.44608	8.42909	8.59911	8.34612	8.12606	8.17703	8.59812	8.79912	8.94607	9.08907	8.58312	0.813324	1.48455	1.27064	1.04233	0.844804	0.780642	1.28076	1.02341	0.791793	0.725365	0.804765	0.46431	0.148226	0.0552243	0.821593	0.441069	0.153636	0.0808537	1.31318	2.29498	2.30601	2.12001	2.04501	2.04502	2.06801	2.454	2.51401	2.56201	2.56401	2.20899	2.22499
8.64759	8.75466	8.70976	8.73869	8.87872	8.92876	8.65085	8.55189	8.50372	8.49667	8.67863	8.43502	8.16779	8.19684	8.68156	8.88772	8.99427	9.13715	8.66777	0.808649	1.47895	1.26259	1.03402	0.840366	0.781959	1.27319	1.00832	0.786584	0.72882	0.800933	0.464165	0.145582	0.0517285	0.816188	0.433606	0.129115	0.0618936	1.30973	2.28392	2.31403	2.12508	2.04895	2.06198	2.07804	2.45401	2.51893	2.56901	2.56806	2.20294	2.2159
8.70934	8.82327	8.78915	8.81024	8.95321	9.00815	8.73906	8.64501	8.5792	8.56626	8.7443	8.54087	8.25012	8.38796	8.74037	8.9632	9.0227	9.15283	8.74814	0.796054	1.4782	1.25826	1.03432	0.841043	0.780852	1.26858	1.01314	0.795357	0.732946	0.792896	0.457412	0.158275	0.111978	0.79931	0.444672	0.128566	0.051857	1.30223	2.27509	2.31697	2.13292	2.04405	2.06002	2.08196	2.45499	2.51207	2.56999	2.57394	2.19706	2.20511
8.78512	8.90912	8.85911	8.87111	9.01308	9.07107	8.81213	8.72514	8.65814	8.64414	8.82811	8.67419	8.35217	8.49117	8.81013	9.03205	9.03202	9.153	8.82212	0.810628	1.48776	1.26603	1.03795	0.842596	0.785039	1.27309	1.01125	0.801697	0.744358	0.810481	0.461319	0.187065	0.142175	0.810535	0.455122	0.133274	0.05023	1.31145	2.27601	2.312	2.13199	2.06098	2.05899	2.07999	2.457	2.50897	2.57499	2.57599	2.19501	2.18999
8.85965	8.9827	8.93064	8.93852	9.06035	9.11729	8.8927				8.89564	8.79109	8.46018	8.59814	8.88867	9.06504	9.04303	9.156	8.89468	0.815832	1.49574	1.27504	1.04872	0.846078	0.784351	1.28062				0.811355	0.45434	0.183691	0.138891	0.819933	0.468616	0.135833	0.050227	1.32288	2.28107	2.31094	2.1249	2.051	2.05496	2.07288	2.45692				2.19904	2.1819
8.92645	9.0554	8.99646	8.99256	9.0967	9.14775	8.9654	8.87352	8.82831	8.81232	8.96146	8.90407	8.582	8.71603	8.95843	9.06897	9.04598	9.156	8.96542	0.835647	1.5116	1.30008	1.06066	0.846873	0.785471	1.30137	1.01564	0.798799	0.749437	0.832566	0.457415	0.173424	0.129705	0.837883	0.465109	0.132001	0.0499126	1.34054	2.28794	2.30505	2.11409	2.051	2.05103	2.0601	2.44906	2.51184	2.57198	2.56604	2.20297	2.17109
8.9991	9.12712	9.05711	9.04409	9.13004	9.16702	9.03811	8.95813	8.91915	8.90516	9.0331	9.0052	8.70531	8.73934	9.03111	9.07904	9.05	9.15599	9.03212	0.861541	1.53199	1.32301	1.08895	0.86026	0.793959	1.325	1.09034	0.848091	0.777527	0.858864	0.451644	0.142512	0.0576852	0.862727	0.462843	0.130219	0.049818	1.36164	2.29799	2.29699	2.10598	2.04598	2.03299	2.04298	2.44699	2.49301	2.559	2.55901	2.21	2.16901
9.05762	9.19465	9.12058	9.09649	9.15229	9.18114	9.10268	9.03264	9.00575	8.9969	9.08954	9.11801	8.88062	8.9348	9.09665	9.10429	9.05	9.15284	9.09962	0.87911	1.54559	1.3429	1.09791	0.860123	0.793494	1.34819	1.09634	0.877061	0.792683	0.878368	0.476401	0.143678	0.0606501	0.87787	0.47006	0.129835	0.0487506	1.38026	2.29398	2.29096	2.09695	2.03688	2.02588	2.03092	2.44195	2.499	2.55709	2.56306	2.20996	2.17606
9.12132	9.26129	9.18036	9.14746	9.18268	9.19584	9.17325	9.0983	9.08317	9.09	9.1454	9.22189	9.04821	9.12101	9.16329	9.13468	9.05	9.13618	9.16332	0.885294	1.55272	1.34682	1.09495	0.860447	0.795934	1.36148	1.09427	0.875101	0.798132	0.883297	0.486848	0.142423	0.0647957	0.885113	0.483526	0.133501	0.0570809	1.38609	2.29202	2.28704	2.09205	2.02414	2.01314	2.02308	2.43705	2.499	2.5669	2.56894	2.20604	2.18194
9.19111	9.33611	9.24611	9.19808	9.21103	9.21703	9.24512	9.16912	9.17713	9.18816	9.21211	9.33015	9.22231	9.31136	9.23611	9.1521		9.199	9.23011	0.886257	1.55718	1.35067	1.09932	0.863931	0.79368	1.35776	1.09467	0.876388	0.809675	0.883255	0.501365	0.163745	0.0633712	0.88701	0.489406		0.0657186	1.38707	2.29201	2.27799	2.089	2.01599	1.98997	1.98496	2.43299	2.502	2.57701	2.57801	2.20701	2.17
9.25864	9.4036	9.31255	9.24845	9.23125	9.23411	9.32064	9.24274	9.25695	9.2839	9.27958	9.4208	9.41071	9.5289	9.30371			9.20223	9.29862	0.884486	1.5507	1.3394	1.09841	0.864393	0.793751	1.35154	1.09096	0.875122	0.800757	0.879996	0.498344	0.130257	0.0461354	0.886708			0.0715051	1.37872	2.29593	2.27191	2.08996	2.00993	1.97283	1.95783	2.42693	2.50401	2.58497	2.58303	2.21095	2.17095
9.32445	9.46548	9.36952	9.29461	9.25679	9.2459	9.38645	9.31836	9.35418	9.37622	9.3395	9.50331	9.58652	9.72436	9.37639			9.32894	9.36246	0.876904	1.53928	1.33028	1.0874	0.857468	0.787691	1.34121	1.07828	0.86199	0.789148	0.872364	0.480242	0.133007	0.0692755	0.879332			0.133618	1.37089	2.28906	2.26307	2.08603	2.00306	1.95515	1.94015	2.42006	2.50499	2.58202	2.58598	2.20604	2.16604
9.39513	9.53112	9.43312	9.34809	9.29007	9.27105	9.45612	9.39513	9.44615	9.47016	9.41213	9.59518	9.74022	9.88824	9.44014			9.38189	9.43113	0.857364	1.52216	1.3146	1.07649	0.849414	0.783108	1.32141	1.06678	0.852059	0.777867	0.854966	0.47226	0.170996	0.126933	0.858142			0.138377	1.35341	2.27799	2.25699	2.08799	1.99699	1.93697	1.91797	2.419	2.50599	2.582	2.587	2.19099	2.167
9.46876	9.60072	9.49971	9.39952	9.3274	9.30137	9.52565	9.46971	9.53179	9.56079	9.48576	9.69697	9.86384	10.0206	9.51875		9.16573	9.31976	9.50172	0.842709	1.50834	1.29913	1.0564	0.846236	0.77653	1.30364	1.0513	0.840192	0.770617	0.841629	0.444549	0.151612	0.150969	0.842565		0.184181	0.180938	1.33874	2.26999	2.25394	2.08091	1.99189	1.9219	1.90191	2.41804	2.50202	2.58199	2.58695	2.183	2.167
9.54717	9.67422	9.57223	9.45244	9.36856	9.3396	9.59229	9.54223	9.61314	9.64214	9.56417	9.79694	9.95009	10.0814	9.59618		9.24021	9.39817	9.57522	0.823108	1.49739	1.28534	1.04323	0.842777	0.777539	1.29294	1.04067	0.831126	0.764158	0.828143	0.431083	0.128267	0.148813	0.817387		0.176046	0.175606	1.32541	2.26901	2.24806	2.07209	1.98111	1.9121	1.89309	2.42196	2.50398	2.58101	2.58205	2.183	2.167
9.63416	9.75014	9.65216	9.51414	9.42313	9.38712	9.67614	9.62114	9.68914	9.73014	9.65116	9.88515	9.99809	10.146	9.68016		9.31815	9.44816	9.65814	0.811075	1.4917	1.27524	1.0362	0.838758	0.77871	1.27828	1.03076	0.821102	0.757783	0.815084	0.426723	0.103317	0.0761121	0.806728		0.179291	0.138243	1.31524	2.26399	2.242	2.06499	1.97598	1.906	1.889	2.40699	2.49398	2.57199	2.57998	2.17798	2.16799
9.72073	9.8267	9.7368	9.58879	9.49073	9.45177	9.75167	9.69872	9.76464	9.80661	9.7398	9.96466	10.044	10.1619	9.76669		9.39742		9.73573	0.808752	1.49113	1.26612	1.03521	0.837778	0.77852	1.27205	1.0216	0.811387	0.748462	0.811704	0.438846	0.101981	0.0451951	0.805537		0.180203		1.31401	2.25897	2.23999	2.05695	1.96396	1.90597	1.88999	2.401	2.48391	2.5659	2.56691	2.16799	2.16186
9.79539	9.89842	9.81834	9.66934	9.56539	9.53036	9.82044	9.7724	9.83046	9.86949	9.82134	10.0324	10.044	10.156	9.83742		9.44065		9.81039	0.818193	1.49762	1.27431	1.0434	0.847818	0.785672	1.29026	1.01774	0.804903	0.744582	0.819288	0.444563	0.102069	0.0457158	0.816501		0.198957		1.32378	2.25602	2.23901	2.05204	1.96003	1.90302	1.88901	2.401	2.47507	2.55608	2.55807	2.16701	2.14712
9.86611	9.97212	9.88912	9.75415	9.65417	9.62217	9.88513	9.84411	9.88911	9.92009	9.88912	10.054	10.044	10.152	9.90511	9.84823			9.88411	0.832391	1.51489	1.28523	1.05563	0.856313	0.787295	1.30811	1.0358	0.818368	0.762975	0.830986	0.450135	0.102683	0.0460807	0.832686	0.503119			1.33965	2.245	2.23699	2.052	1.95899	1.90399	1.89	2.40499	2.46699	2.54097	2.53897	2.15699	2.13698
9.9326	10.0417	9.96266	9.84388	9.75905	9.7242	9.96068	9.90857	9.95551	9.97447	9.95859	10.0761	10.048	10.152	9.97159	9.98762			9.95164	0.851257	1.53541	1.3068	1.06915	0.863809	0.790706	1.32103	1.05113	0.829379	0.771782	0.852366	0.476974	0.104588	0.0465194	0.848331	0.502315			1.36208	2.24301	2.23306	2.05	1.95603	1.90094	1.88997	2.39992	2.461	2.5248	2.51878	2.15298	2.12727
9.99434	10.1152	10.0303	9.93404	9.86685	9.84669	10.0303	9.96638	10.0074	10.0225	10.0194	10.0879	10.048	10.151	10.0324	10.0513			10.0173	0.870416	1.55271	1.32985	1.08062	0.867758	0.808698	1.34363	1.07234	0.844677	0.788344	0.869389	0.480403	0.105411	0.0464606	0.868871	0.492613			1.38449	2.24399	2.23894	2.05	1.95897	1.89506	1.88703	2.39208	2.461	2.50422	2.49624	2.15102	2.15471
10.0561	10.1831	10.1001	10.0201	9.9802	9.97022	10.1111	10.0271	10.0601	10.0711	10.0781	10.105	10.048	10.148	10.0951	10.1282	9.88428	9.95726	10.0841	0.880689	1.5709	1.3477	1.08812	0.866014	0.808387	1.34953	1.08995	0.858458	0.810306	0.877905	0.46261	0.108325	0.0466501	0.880423	0.454226	0.0844718	0.0160466	1.40385	2.23898	2.24501	2.057	1.96101	1.89502	1.884	2.37799	2.46	2.492	2.48099	2.14798	2.16796
10.1166	10.2446	10.1647	10.1018	10.0912	10.0932	10.1797	10.0866	10.1065	10.1184	10.1356	10.1132	10.049	10.148	10.1586	10.2449	10.0456	10.1058	10.1476	0.88601	1.58154	1.35454	1.09688	0.868478	0.812341	1.35263	1.10115	0.868779	0.847817	0.886491	0.463104	0.111141	0.0466802	0.882187	0.519428	0.113515	0.0366562	1.41587	2.22791	2.25106	2.05909	1.96398	1.90401	1.88504	2.374	2.45895	2.49207	2.47411	2.13693	2.1468
10.1745	10.3045	10.2354	10.1873	10.212	10.218	10.2484	10.1495	10.1526	10.1626	10.2005	10.1348	10.053	10.147	10.2165	10.3362	10.2136	10.2944	10.2095	0.888043	1.58448	1.35459	1.10306	0.871316	0.808373	1.34742	1.11306	0.883002	0.87317	0.889674	0.501471	0.114343	0.0466998	0.882874	0.512012	0.106835	0.0393377	1.41948	2.21907	2.25695	2.06793	1.96202	1.90499	1.88897	2.374	2.45404	2.49894	2.48491	2.13006	2.12617
10.2381	10.3691	10.3101	10.2711	10.3362	10.3592	10.3151	10.2071	10.2011		10.2621	10.1531	10.058	10.147	10.2761	10.4261	10.3952	10.4793	10.2741	0.875679	1.57674	1.34563	1.10229	0.876068	0.803356	1.33736	1.0938	0.862843		0.877316	0.507913	0.12285	0.0478605	0.870903	0.523633	0.11789	0.0511835	1.41395	2.21801	2.262	2.07001	1.96099	1.90902	1.89202	2.374	2.457	2.498		2.12102	2.131
10.3077	10.4146	10.3786	10.3578	10.452	10.4892	10.3756	10.2695	10.2516		10.3327	10.1955	10.0651	10.148	10.3417	10.5047			10.3376	0.860762	1.57578	1.33077	1.10562	0.881729	0.800764	1.32657	1.10691	0.878862		0.860383	0.517061	0.122653	0.0482048	0.858537	0.518928			1.40092	2.22799	2.25904	2.07401	1.95598	1.92009	1.90522	2.37592	2.45604	2.50105		2.13595	2.13201
[truncated: 64 more columns]
