# Supplementary material for: Kinematic Validation of a Multi-Kinect v2 Instrumented 10-Meter Walkway for Quantitative Gait Assessments
Source: PLoS One. 2015 Oct 13;10(10):e0139913. doi: 10.1371/journal.pone.0139913 (PMC4603795; doi:10.1371/journal.pone.0139913)
Supplement: S1 Data — (ZIP) [file pone.0139913.s001.zip › S1_Data/pp15_trial5.xls]

## Sheet: Sheet1
Kinect(x) SpineBase	Kinect(x) Head	Kinect(x) ShoulderLeft	Kinect(x) ElbowLeft	Kinect(x) WristLeft	Kinect(x) HandLeft	Kinect(x) ShoulderRight	Kinect(x) ElbowRight	Kinect(x) WristRight	Kinect(x) HandRight	Kinect(x) HipLeft	Kinect(x) KneeLeft	Kinect(x) AnkleLeft	Kinect(x) FootLeft	Kinect(x) HipRight	Kinect(x) KneeRight	Kinect(x) AnkleRight	Kinect(x) FootRight	Kinect(x) SpineShoulder	Kinect(y) SpineBase	Kinect(y) Head	Kinect(y) ShoulderLeft	Kinect(y) ElbowLeft	Kinect(y) WristLeft	Kinect(y) HandLeft	Kinect(y) ShoulderRight	Kinect(y) ElbowRight	Kinect(y) WristRight	Kinect(y) HandRight	Kinect(y) HipLeft	Kinect(y) KneeLeft	Kinect(y) AnkleLeft	Kinect(y) FootLeft	Kinect(y) HipRight	Kinect(y) KneeRight	Kinect(y) AnkleRight	Kinect(y) FootRight	Kinect(y) SpineShoulder	Kinect(z) SpineBase	Kinect(z) Head	Kinect(z) ShoulderLeft	Kinect(z) ElbowLeft	Kinect(z) WristLeft	Kinect(z) HandLeft	Kinect(z) ShoulderRight	Kinect(z) ElbowRight	Kinect(z) WristRight	Kinect(z) HandRight	Kinect(z) HipLeft	Kinect(z) KneeLeft
0.168941	0.279911	0.259911	0.232833	0.239882	0.248843	0.258813		0.228902	0.239843	0.204941	0.108892	0.006	0.094	0.217872	0.111862	0.0139705	0.0939606	0.230902	0.86222	1.59487	1.34232	1.07089	0.848217	0.787219	1.34586		0.864666	0.797611	0.862778	0.483859	0.134182	0.0508143	0.860452	0.473771	0.133979	0.0625762	1.3855	2.27202	2.27503	2.10503	2.02803	1.97905	1.97206	2.41707		2.51511	2.51406	2.19402	2.192
0.186001	0.306002	0.277002	0.244002	0.251002	0.259002	0.269002	0.218002	0.237001	0.254001	0.228001	0.118003	0.0120006	0.0850006	0.225002	0.126004	0.019001	0.094	0.258001	0.862691	1.59231	1.34133	1.07205	0.848999	0.78588	1.34555	1.08469	0.86405	0.79698	0.86255	0.48316	0.13864	0.0585399	0.861291	0.47151	0.137069	0.0644594	1.38495	2.269	2.269	2.102	2.028	1.979	1.972	2.417	2.472	2.516	2.513	2.189	2.189
0.192857	0.313837	0.286796	0.255756	0.259817	0.266837	0.277817	0.229756	0.243857	0.259878	0.231919	0.130735	0.0149389	0.0879389	0.235776	0.145593	0.0238982	0.094	0.261919	0.865149	1.59318	1.34191	1.06844	0.845219	0.786811	1.35581	1.08484	0.864207	0.795089	0.864166	0.485002	0.140511	0.0580012	0.864611	0.470109	0.132564	0.0614427	1.38567	2.26998	2.26998	2.09906	2.02408	1.97508	1.97298	2.41112	2.4671	2.516	2.51104	2.19096	2.1841
0.2029	0.330829	0.302839	0.272829	0.275839	0.281849	0.28493	0.243859	0.259839	0.273859	0.245859	0.145849	0.0209397	0.0969096	0.24194	0.170749	0.0398393	0.110829	0.274869	0.869091	1.59506	1.34531	1.07112	0.848021	0.783811	1.35865	1.08452	0.862982	0.797218	0.867536	0.488267	0.139936	0.0595937	0.868858	0.471783	0.153566	0.0644984	1.38921	2.26703	2.26802	2.09603	2.02103	1.97005	1.96706	2.41199	2.46601	2.51105	2.50902	2.19001	2.17905
0.223004	0.356008	0.329006	0.297006	0.305004	0.305005	0.319005	0.265007	0.274005	0.283006	0.262006	0.163003	0.0240059	0.0990029	0.262004	0.21002	0.0530066	0.124005	0.29601	0.873092	1.59959	1.34847	1.07936	0.856432	0.789823	1.36118	1.08925	0.867532	0.801715	0.871812	0.49394	0.139843	0.0594711	0.872642	0.472113	0.154291	0.0699418	1.3963	2.263	2.264	2.098	2.02	1.97	1.963	2.407	2.466	2.509	2.506	2.184	2.176
0.234736	0.376538	0.345626	0.312648	0.31478	0.31967	0.33367	0.28456	0.286714	0.299626	0.278626	0.170824	0.0396482	0.106824	0.27178	0.262813	0.0706042	0.137692	0.322406	0.877931	1.60502	1.35412	1.08482	0.861085	0.797341	1.36837	1.09349	0.872948	0.813818	0.87582	0.494449	0.147478	0.0625312	0.878283	0.48057	0.156471	0.0746149	1.40258	2.25909	2.26302	2.09507	2.01413	1.97	1.96496	2.40798	2.46209	2.50802	2.50404	2.18204	2.17013
0.245884	0.406685	0.363811	0.3318	0.336769	0.342758	0.354779	0.295884	0.293926	0.302968	0.284937	0.181884	0.0469265	0.105021	0.288821	0.293685	0.11058	0.155811	0.336853	0.884561	1.61014	1.36897	1.0997	0.869146	0.80501	1.37124	1.11686	0.878581	0.819493	0.882124	0.497844	0.160009	0.0812223	0.88503	0.488369	0.157193	0.0783119	1.40589	2.25801	2.26696	2.09005	2.01796	1.97297	1.96698	2.41097	2.462	2.50602	2.50202	2.17903	2.16901
0.259999	0.437998	0.379999	0.343999	0.360999	0.361999	0.369999	0.303	0.326998	0.312999	0.298999	0.190999	0.0499998	0.121999	0.301999	0.320998	0.143998	0.222996	0.362998	0.894829	1.61949	1.37787	1.1026	0.87123	0.80709	1.38434	1.11977	0.88197	0.82053	0.893439	0.50422	0.1632	0.0717406	0.893869	0.48955	0.15049	0.0728703	1.4166	2.257	2.267	2.084	2.021	1.971	1.964	2.413	2.463	2.501	2.499	2.178	2.174
0.280588	0.459569	0.415294	0.382236	0.400216	0.390432	0.399412	0.331432	0.330922	0.328686	0.316647	0.207667	0.0656864	0.123961	0.323569	0.381785	0.209687	0.286726	0.38849	0.902026	1.62266	1.38314	1.11909	0.882367	0.823874	1.39751	1.12603	0.881205	0.824942	0.899313	0.511946	0.170112	0.0816911	0.902596	0.499452	0.156725	0.0828505	1.41996	2.257	2.26896	2.08596	2.01414	1.98276	1.97478	2.41692	2.463	2.50002	2.49704	2.17898	2.17106
0.289911	0.506537	0.437783	0.402803	0.410901	0.416744	0.418813	0.345862	0.340901	0.332961	0.330862	0.21097	0.072931	0.12697	0.332911	0.400823	0.290211	0.374142	0.415734	0.90514	1.624	1.38627	1.12989	0.890214	0.818636	1.39337	1.12946	0.881665	0.826891	0.902262	0.512605	0.174636	0.0886725	0.9058	0.504007	0.180435	0.0874561	1.4227	2.25304	2.27098	2.08798	2.01796	1.98201	1.97995	2.42096	2.46201	2.5	2.49502	2.17801	2.17001
0.312004	0.529006	0.470008	0.432005	0.439008	0.446007	0.458005	0.366005	0.354002	0.351002	0.353004	0.214002	0.076	0.143999	0.357004	0.445006	0.397015	0.500017	0.453004	0.903329	1.61625	1.38298	1.13016	0.881139	0.818337	1.39393	1.13218	0.88387	0.827569	0.900249	0.510851	0.166101	0.0624929	0.904249	0.499787	0.151672	0.0676634	1.41757	2.256	2.274	2.088	2.022	2.001	1.992	2.421	2.462	2.498	2.496	2.178	2.169
0.333518	0.562255	0.513036	0.462321	0.481058	0.484146	0.486365	0.392409	0.364759	0.360781	0.37354	0.227693	0.076	0.136175	0.37754	0.477277	0.480139	0.593898	0.477453	0.897334	1.60237	1.36714	1.12257	0.873051	0.801673	1.38602	1.1302	0.882775	0.822885	0.893892	0.513686	0.171685	0.0783841	0.898724	0.484845	0.162899	0.08642	1.40746	2.256	2.27889	2.09387	2.02885	2.01469	2.00276	2.42198	2.46689	2.498	2.496	2.178	2.16802
0.369639	0.607548	0.537759				0.512739	0.414779	0.378859	0.380799	0.408649	0.241859	0.0779799	0.1261	0.412649	0.537398	0.586936	0.711826	0.511659	0.876658	1.57552	1.34597				1.36935	1.11596	0.876355	0.816246	0.873881	0.513433	0.176285	0.0825613	0.87785	0.475095	0.167248	0.0958981	1.37985	2.26194	2.27801	2.09202				2.42695	2.46898	2.5079	2.50293	2.18691	2.16899
0.406	0.636	0.57	0.538	0.571001	0.585	0.545	0.443	0.4	0.391	0.45	0.262	0.0739999	0.127	0.442	0.582001	0.671001	0.803001	0.548	0.84897	1.53457	1.31827	1.05318	0.80807	0.75225	1.32548	1.04214	0.82462	0.79281	0.84599	0.51208	0.17015	0.08307	0.85072	0.47099	0.17305	0.11429	1.34313	2.264	2.278	2.092	2.031	2.037	2.035	2.437	2.478	2.518	2.511	2.183	2.173
0.434435	0.665415	0.598435	0.585064	0.627869	0.639908	0.574415	0.458688	0.422552	0.407669	0.471571	0.263961	0.068117	0.119156	0.475337	0.64083	0.790622	0.915758	0.565649	0.814093	1.50558	1.2852	1.03364	0.784283	0.721139	1.28386	1.01146	0.792312	0.747109	0.818359	0.493519	0.159286	0.0796775	0.8115	0.443644	0.1499	0.106299	1.31531	2.26792	2.28192	2.09494	2.02806	2.04877	2.05461	2.42327	2.4829	2.52094	2.51884	2.18594	2.17986
0.463715	0.699666	0.639598	0.632539	0.684451	0.701401	0.593814	0.490686	0.452706	0.429784	0.504676	0.270931	0.0660196	0.108108	0.500755	0.69349	0.832608	0.974441	0.61749	0.772733	1.46708	1.24255	0.982047	0.756728	0.69027	1.24763	0.965846	0.734358	0.692581	0.76941	0.482099	0.157476	0.0770553	0.779381	0.436099	0.164927	0.12123	1.27081	2.27889	2.28794	2.10193	2.03196	2.05692	2.07579	2.43389	2.48498	2.51704	2.52197	2.19887	2.18099
0.503992	0.746991	0.687991	0.679991	0.761985	0.777985	0.640991	0.522994	0.474996	0.460994	0.546992	0.284997	0.0640004	0.110999	0.540992	0.750989	0.962975	1.08698	0.654993	0.738776	1.43367	1.21152	0.963583	0.745002	0.661425	1.21017	0.955652	0.737979	0.664835	0.735456	0.465723	0.147572	0.0671719	0.743377	0.439809	0.128927	0.084827	1.23906	2.283	2.292	2.107	2.044	2.066	2.092	2.428	2.485	2.528	2.529	2.198	2.179
0.552005	0.794025	0.736005	0.740741	0.838416	0.851477	0.689005	0.569045	0.530842	0.503127	0.595005	0.339863	0.0777157	0.111	0.587045	0.816639	0.952223	1.08504	0.705944	0.726044	1.41617	1.19701	0.936109	0.707037	0.646921	1.19718	0.925652	0.706346	0.654622	0.721636	0.463369	0.16302	0.0728424	0.732025	0.422734	0.131575	0.075415	1.22052	2.28986	2.2969	2.11386	2.05086	2.08755	2.10474	2.43584	2.49676	2.52898	2.5388	2.20584	2.17704
0.61034	0.854318	0.803238	0.817136	0.908215	0.92517	0.74734	0.629318	0.573522	0.543545	0.660261	0.375602	0.102716	0.127807	0.642374	0.882261	0.952989	1.085	0.765329	0.722092	1.40384	1.18354	0.929252	0.698371	0.638741	1.19437	0.937852	0.727252	0.649467	0.716763	0.461066	0.173454	0.0624904	0.729101	0.433601	0.132381	0.0738557	1.21698	2.29494	2.30787	2.12784	2.05594	2.09195	2.11093	2.43995	2.497	2.54581	2.54295	2.21094	2.17403
0.689049	0.92206	0.882053	0.890043	0.980036	0.995042	0.808059	0.685055	0.618047	0.59804	0.736052	0.468052	0.173054	0.297057	0.721047	0.943039	0.978009	1.104	0.839053	0.7179	1.40851	1.17785	0.934788	0.702332	0.643638	1.19571	0.92449	0.698247	0.647652	0.713051	0.473572	0.204079	0.158169	0.724558	0.431154	0.13177	0.0634261	1.21823	2.295	2.327	2.13901	2.05901	2.095	2.108	2.45801	2.51	2.55201	2.545	2.213	2.173
0.745911	0.991667	0.942836	0.940042	1.02121	1.04406	0.876685	0.748779	0.672948	0.644117	0.795854	0.527854	0.235798	0.362742	0.775948	0.988136	0.988793	1.10792	0.900817	0.740615	1.42419	1.19664	0.932818	0.71643	0.652726	1.21813	0.94748	0.741109	0.661475	0.736942	0.476121	0.203305	0.156649	0.745607	0.446849	0.131397	0.0588771	1.23493	2.29991	2.327	2.14587	2.07274	2.09402	2.108	2.46585	2.51491	2.56083	2.54892	2.21692	2.17594
0.810258	1.05922	1.0122	1.00129	1.06846	1.0964	0.948177	0.814247	0.738247	0.718142	0.858281	0.614992	0.31805	0.441096	0.840258	1.03051	0.999873	1.11492	0.976131	0.759168	1.44144	1.22168	0.968867	0.735717	0.666916	1.22456	0.960779	0.754671	0.704756	0.758503	0.465268	0.200295	0.152439	0.760757	0.456728	0.128919	0.0506751	1.25381	2.28419	2.33095	2.14995	2.07695	2.09697	2.10503	2.47588	2.51698	2.56298	2.55592	2.20217	2.18391
0.86094	1.13791	1.08192	1.05194	1.09297	1.12896	1.01392	0.887912	0.809915	0.788916	0.902947	0.737853	0.43486	0.555863	0.892937	1.05697	1.003	1.10801	1.03693	0.778137	1.46142	1.23675	1.00188	0.744669	0.685158	1.25061	0.978499	0.772089	0.715637	0.770686	0.491209	0.235797	0.186958	0.78544	0.46544	0.130668	0.0525676	1.2741	2.29499	2.332	2.151	2.078	2.095	2.09701	2.478	2.52399	2.563	2.556	2.21498	2.17002
0.921694	1.20359	1.14074	1.09801	1.13901	1.1613	1.08644	0.957504	0.884399	0.855567	0.96663	0.809462	0.49863	0.620609	0.960546	1.07756	1.00594	1.10898	1.10161	0.795751	1.48069	1.25763	1.00732	0.777807	0.707392	1.27332	1.00378	0.785208	0.729424	0.786461	0.464858	0.217935	0.168949	0.805088	0.471833	0.130631	0.0503185	1.29218	2.30087	2.33004	2.151	2.08192	2.08619	2.08917	2.47213	2.524	2.55713	2.556	2.21989	2.15825
0.980333	1.27617	1.19736	1.14842	1.15483	1.18177	1.15423	1.02721	0.973976	0.943988	1.02434	0.933573	0.634435	0.757424	1.01933	1.08294	1.006	1.109	1.16725	0.818341	1.49845	1.27789	1.0265	0.784105	0.726661	1.29191	1.02021	0.808206	0.754759	0.814834	0.477753	0.21581	0.166662	0.821365	0.471248	0.130996	0.0491233	1.3138	2.30495	2.32506	2.14902	2.07212	2.08106	2.07516	2.47991	2.52795	2.57875	2.5649	2.22099	2.15998
1.03607	1.33307	1.25706	1.17706	1.19602	1.19802	1.22708	1.0961	1.05311	1.03111	1.07706	1.04414	0.750182	0.873066	1.07808	1.08402	1.007	1.10898	1.22807	0.833804	1.51417	1.29582	1.03683	0.809383	0.744409	1.30318	1.03757	0.821333	0.764126	0.833277	0.4814	0.210763	0.16145	0.833451	0.469358	0.134643	0.047999	1.33075	2.311	2.324	2.146	2.073	2.055	2.062	2.476	2.534	2.58	2.566	2.22801	2.168
1.09197	1.39094	1.3061	1.22806	1.20877	1.21175	1.29083	1.17456	1.14236	1.12232	1.12806	1.15594	0.898278	0.927008	1.13986	1.09677	1.00798	1.09132	1.28495	0.845436	1.52787	1.30469	1.04601	0.81971	0.752	1.31884	1.05072	0.831866	0.768676	0.847125	0.481145	0.172768	0.0720436	0.842563	0.467494	0.13735	0.0552959	1.3408	2.31493	2.32105	2.146	2.06907	2.05107	2.06004	2.47796	2.53695	2.57705	2.56993	2.23487	2.16702
1.15536	1.45535	1.36045	1.26661	1.24166	1.23872	1.36228	1.25321	1.23209	1.22001	1.1874	1.27975	1.07026	1.12893	1.20435	1.13362	1.00701	1.1108	1.34935	0.84855	1.52519	1.30911	1.05312	0.828323	0.769125	1.3237	1.04897	0.829516	0.768998	0.849815	0.499174	0.153739	0.0603633	0.846006	0.501421	0.136519	0.0533415	1.34336	2.32193	2.32001	2.14105	2.06603	2.03516	2.04713	2.478	2.53799	2.58888	2.57495	2.24193	2.17294
1.21905	1.52204	1.40804	1.30203	1.26001	1.25201	1.42504	1.33006	1.32207	1.31307	1.25104	1.38207	1.26312	1.33315	1.27005	1.15702		1.15104	1.40804	0.849975	1.52151	1.30588	1.05761	0.837354	0.767277	1.325	1.05197	0.830965	0.757916	0.848903	0.50156	0.156895	0.0560417	0.849706	0.536483		0.0985054	1.33869	2.332	2.318	2.143	2.065	2.02599	2.01399	2.47301	2.543	2.589	2.582	2.249	2.17002
1.28268	1.57784	1.46091	1.34315	1.27274	1.26572	1.48476	1.40936	1.41507	1.40901	1.31272	1.48487	1.43543	1.5456	1.3327			1.21174	1.45993	0.842505	1.50681	1.29893	1.05605	0.829522	0.762705	1.31332	1.04499	0.823769	0.751846	0.839309	0.473501	0.136355	0.0584599	0.844527			0.147447	1.32748	2.33396	2.31898	2.14496	2.06402	2.01424	1.99441	2.48378	2.54986	2.59488	2.58886	2.24802	2.19645
1.35443	1.63158	1.51359	1.3817	1.29978	1.27989	1.54552	1.48639	1.5043	1.50425	1.38047	1.58025	1.62748	1.75833	1.4084			1.28343	1.51755	0.826468	1.49384	1.28218	1.04779	0.8269	0.763622	1.29501	1.03817	0.815862	0.738377	0.824011	0.483941	0.151019	0.08712	0.828171			0.147875	1.31535	2.334	2.31801	2.15194	2.06102	2.00011	1.9821	2.484	2.55496	2.595	2.59495	2.24899	2.20295
1.42108	1.68608	1.56507	1.41506	1.32004	1.30003	1.60307	1.55308	1.59809	1.6041	1.44808				1.47908		1.11393	1.26582	1.57707	0.812681	1.47997	1.27243	1.03463	0.824155	0.762183	1.28265	1.02884	0.810679	0.744562	0.813082				0.811889		0.180895	0.171843	1.30261	2.33199	2.321	2.148	2.064	1.997	1.979	2.485	2.56	2.60501	2.603	2.24699
1.49464	1.75572	1.62588	1.46999	1.35829	1.33142	1.66584	1.62959	1.68244	1.69532	1.5187	1.73573		2.01395	1.55264		1.04821	1.10595	1.64377	0.804069	1.46855	1.26444	1.03419	0.82901	0.773904	1.27242	1.0248	0.809413	0.746406	0.806118	0.514644		0.101723	0.801855		0.112188	0.0377051	1.28912	2.32316	2.32198	2.15095	2.06204	1.997	1.98195	2.48696	2.56098	2.60991	2.60496	2.24013	2.26235
1.5793	1.82344	1.70336	1.53546	1.41949	1.37365	1.72947	1.69645	1.77126	1.78228	1.60627	1.82327		2.08343	1.63333	1.83524	1.47142		1.71243	0.79328	1.46328	1.2561	1.03718	0.852354	0.783094	1.26884	1.00896	0.799989	0.749127	0.796778	0.509938		0.0811808	0.789929	0.442627	0.283456		1.2818	2.36167	2.32002	2.14902	2.06795	2.00791	1.98894	2.49295	2.56596	2.61397	2.60599	2.27669	2.19259
1.62797	1.89695	1.78495	1.61195	1.47596	1.42996	1.79895	1.75596	1.84095	1.85895	1.65397			2.10998	1.68297	1.90895	1.55195		1.78395	0.779509	1.46536	1.25365	1.04796	0.864972	0.795942	1.26982	1.01776	0.810863	0.747441	0.78158			0.0714463	0.777988	0.473439	0.297632		1.28211	2.366	2.327	2.145	2.07	2.01699	1.99699	2.49	2.569	2.618	2.61799	2.28899
1.68278	1.96058	1.86618	1.69123	1.53567	1.48967	1.86943	1.8186	1.90262	1.91573	1.7078			2.17945	1.73973	2.0029	1.63808		1.8554	0.78264	1.47518	1.25414	1.04547	0.859444	0.800802	1.26912	1.0073	0.804522	0.752517	0.785619			0.15555	0.780142	0.447989	0.289072		1.29265	2.3572	2.32896	2.14793	2.07	2.01993	2.00776	2.48315	2.56802	2.6268	2.62583	2.27628
1.76128	2.02938	1.94033	1.78019	1.61924	1.57621	1.94432	1.88044	1.95057	1.96258	1.78529				1.81729	2.04067			1.92735	0.78707	1.49693	1.27152	1.04773	0.863214	0.812007	1.27962	1.01379	0.806708	0.75589	0.791249				0.783242	0.476362			1.30775	2.35304	2.34089	2.15394	2.07694	2.02297	2.01295	2.48102	2.57097	2.63195	2.63492	2.27303
1.81098	2.09298	2.00698	1.86197	1.71197	1.68196	2.01497	1.93498	1.98499	1.99899	1.83398				1.86098	2.051			1.99198	0.820798	1.52064	1.29025	1.05235	0.857792	0.81176	1.29449	1.01771	0.80639	0.762318	0.821679				0.819207	0.474891			1.33663	2.33201	2.347	2.16	2.084	2.023	2.009	2.489	2.574	2.637	2.636	2.24901
2.07107	2.28406	2.20006	2.10808	2.06411	2.06111	2.20705	2.08906	2.08305	2.09404	2.09707				2.12306	2.23606	2.04907	2.17302	2.18905	0.849707	1.57861	1.35163	1.07699	0.84465	0.79819	1.32794	1.05988	0.835553	0.786182	0.851978				0.845656	0.514514	0.156251	0.11795	1.39729	2.32601	2.37901	2.19201	2.097	2.03401	2.02501	2.51001	2.587	2.621	2.61	2.24201
2.14632	2.35442	2.27238	2.19897	2.18431	2.18913	2.26764	2.15258	2.13484	2.13606	2.17818	2.09639	2.02293	2.10689	2.18853	2.30056	2.12725	2.19647	2.25062	0.869106	1.58295	1.34912	1.08712	0.856417	0.798454	1.35229	1.08432	0.861108	0.822478	0.872373	0.484663	0.148785	0.053227	0.863315	0.508113	0.145765	0.0610438	1.40566	2.34165	2.38976	2.2008	2.09993	2.05063	2.03478	2.51587	2.58211	2.62002	2.61293	2.25569	2.26007
2.21244	2.41549	2.34439	2.28626	2.31291	2.32882	2.33344	2.21547	2.19251	2.18062	2.24643	2.11385	2.02498	2.10997	2.25544	2.3942	2.30746	2.41313	2.31248	0.857296	1.58237	1.34446	1.08984	0.856432	0.789299	1.34136	1.08128	0.854274	0.814942	0.860784	0.493516	0.147537	0.0517298	0.851654	0.501615	0.122935	0.048299	1.40345	2.33704	2.39991	2.21191	2.10198	2.04902	2.03302	2.51798	2.58497	2.61108	2.61796	2.25303	2.25802
2.28312	2.47411	2.4131	2.37714	2.42319	2.4512	2.3981	2.27411	2.2241		2.31713	2.15407	2.03001	2.111	2.32112	2.47913	2.52229	2.6283	2.37711	0.846895	1.5711	1.33129	1.09627	0.867447	0.786527	1.33621	1.06511	0.851393		0.84948	0.506464	0.145513	0.050591	0.842491	0.494264	0.110237	0.0667427	1.39145	2.35103	2.41101	2.21301	2.106	2.065	2.04602	2.51999	2.589	2.63804		2.26102	2.261
2.35753	2.54166	2.4738	2.4633	2.53773	2.56966	2.46076	2.34363	2.2848		2.39545	2.19813	2.0349	2.111	2.39357	2.55647	2.69655	2.81236	2.44172	0.837986	1.56002	1.31515	1.0935	0.859733	0.778744	1.31978	1.0565	0.853489		0.837624	0.508902	0.147432	0.051198	0.836812	0.502988	0.126508	0.0805372	1.37909	2.36669	2.41492	2.21888	2.10404	2.06696	2.05973	2.5151	2.589	2.66154		2.27571	2.26002
2.43438	2.60449	2.54641	2.5493	2.64315	2.6801	2.51952	2.41046	2.3584		2.46742	2.25454	2.05979	2.11993	2.46443	2.64726	2.84976	2.95683	2.50449	0.819611	1.54286	1.29321	1.07433	0.857815	0.775307	1.30244	1.04095	0.832088		0.815134	0.498497	0.14743	0.0543837	0.823232	0.466801	0.126513	0.1025	1.36245	2.36898	2.42194	2.22198	2.11392	2.07295	2.07785	2.52988	2.59396	2.65704		2.27798	2.26496
2.50497	2.67397	2.62597	2.63297	2.74596	2.79495	2.58597	2.47098	2.45796		2.54397	2.31897	2.08999	2.123	2.53797	2.73696	2.93297	3.04197	2.57797	0.798608	1.53317	1.27288	1.05308	0.850993	0.773381	1.28612	1.01095	0.785668		0.791429	0.49831	0.170141	0.0626067	0.805777	0.462302	0.116284	0.0967524	1.34891	2.379	2.429	2.226	2.12	2.09099	2.09099	2.538	2.61099	2.63501		2.283	2.267
2.57835	2.7405	2.70131	2.70928	2.83891	2.88987	2.67598	2.54826	2.57536		2.61833	2.38942	2.1389	2.14647	2.61037	2.82306	2.94767	3.06254	2.65037	0.789446	1.52612	1.26121	1.04185	0.849944	0.773625	1.27217	1.02862	0.800232		0.786422	0.48899	0.17769	0.0730551	0.792851	0.468012	0.104925	0.0611702	1.3406	2.3702	2.44074	2.2348	2.1288	2.0998	2.10274	2.52724	2.61491	2.61251		2.27811	2.26993
2.63864	2.75149	2.72995	2.74046	2.88454	2.94338	2.68059	2.51899			2.69536	2.49115	2.21734	2.46545	2.66509	2.885	2.98681	3.10499	2.68103	0.793182	1.50026	1.25211	1.03365	0.844008	0.773385	1.27309	0.968739			0.789275	0.494045	0.208063	0.271038	0.794959	0.476803	0.119428	0.0550605	1.31521	2.3471	2.40001	2.21158	2.11909	2.09849	2.0966	2.52106	2.57105			2.28296	2.26603
2.72102	2.81554	2.80002	2.81002	2.9555	3.01002	2.75453	2.60311			2.78195	2.61993	2.37196	2.56895	2.74652	2.96102	3.0145	3.114	2.75552	0.795682	1.5095	1.25552	1.0333	0.844045	0.777	1.27685	0.96447			0.791649	0.500576	0.26643	0.260697	0.796502	0.480482	0.116207	0.0497405	1.3184	2.3575	2.4025	2.2205	2.1285	2.106	2.109	2.532	2.57301			2.29499	2.25701
2.79715	2.88827	2.86922	2.87526	2.99934	3.06676	2.83266	2.6842	2.6354	2.62629	2.83668	2.7155	2.411	2.5349	2.82121	3.02264	3.01848	3.10959	2.82623	0.806064	1.52683	1.27166	1.04316	0.838476	0.781718	1.29174	0.972165	0.754834	0.700496	0.805522	0.492313	0.226472	0.170341	0.806379	0.484534	0.118217	0.0464011	1.33563	2.36502	2.40396	2.22142	2.1339	2.11392	2.11545	2.53005	2.58184	2.64373	2.61895	2.28002	2.25302
2.86798	2.95847	2.93253	2.93394	3.04922	3.10313	2.90607	2.77286	2.73827	2.7213	2.9049	2.81351	2.50162	2.60329	2.89605	3.04118	3.02204	3.1095	2.89507	0.817744	1.54527	1.29209	1.06567	0.85701	0.787684	1.30711	1.0114	0.788192	0.730197	0.816041	0.471715	0.197672	0.126725	0.818786	0.481112	0.117725	0.0464217	1.35371	2.37548	2.40588	2.21398	2.12849	2.11492	2.11749	2.52694	2.56995	2.6239	2.615	2.28698	2.25698
2.93761	3.01865	2.99662	2.9901	3.08304	3.12704	2.97014	2.84835	2.83047	2.81449	2.96661	2.93071	2.62783	2.76152	2.97361	3.06401	3.0245	3.1095	2.96361	0.832274	1.56919	1.30977	1.06984	0.85338	0.788549	1.33862	1.0403	0.814683	0.747977	0.829721	0.475415	0.182201	0.143643	0.833658	0.468907	0.119221	0.0466929	1.37254	2.38349	2.398	2.21298	2.128	2.10652	2.11449	2.52996	2.56795	2.61996	2.61498	2.29799	2.25551
2.96079	3.03679	3.05817	3.04269	3.1105	3.14395	2.97594	2.92292	2.92992	2.92029	3.02861	3.04046	2.77636	2.78992	3.04502	3.07936	3.02695	3.1095	2.96984	0.845637	1.5648	1.32605	1.08717	0.855187	0.786441	1.33097	1.08122	0.849338	0.777156	0.830603	0.470163	0.174582	0.0897612	0.833647	0.461213	0.116035	0.0466999	1.36804	2.353	2.34788	2.20798	2.12404	2.10549	2.1051	2.4939	2.557	2.61112	2.61105	2.29412	2.25947
3.02447	3.10035	3.0633	3.04033	3.12307	3.12939	3.05161	2.99786	3.00541	3.02455	3.05149	3.12783	2.90239	2.95834	3.06345	3.07811	3.03017	3.11795	3.03769	0.852776	1.58303	1.33821	1.09383	0.861623	0.781193	1.33943	1.09028	0.868983	0.791277	0.851885	0.489888	0.156833	0.0747882	0.852562	0.454498	0.129013	0.0556727	1.382	2.35302	2.33781	2.16381	2.10388	2.08198	2.08671	2.48598	2.55698	2.62105	2.615	2.2739	2.25948
3.08413	3.15514	3.11612	3.09409	3.12607	3.14505	3.11716	3.07317	3.10324	3.12821	3.11212	3.20224	3.08037	3.13452	3.12215	3.12303	3.03703	3.11601	3.10611	0.862781	1.58951	1.34506	1.0967	0.860498	0.786981	1.35326	1.09042	0.870717	0.800058	0.860209	0.466015	0.137107	0.0569919	0.864041	0.479518	0.135624	0.0590301	1.38575	2.35401	2.32998	2.156	2.09899	2.08097	2.07496	2.48498	2.556	2.62299	2.61501	2.27001	2.27894
3.14898	3.22401	3.17598	3.13578	3.16046	3.16733	3.19693	3.15417	3.21715	3.23235	3.17295	3.31635	3.25953	3.3875	3.19601	3.13712		3.12361	3.16098	0.882086	1.59234	1.33874	1.0896	0.849797	0.777908	1.34894	1.10144	0.874234	0.803722	0.878844	0.506968	0.140823	0.100708	0.883621	0.487861		0.0646308	1.39287	2.35688	2.32093	2.15797	2.09604	2.06584	2.05672	2.47496	2.55603	2.61603	2.61801	2.27488	2.24796
3.21569	3.29257	3.24228	3.18916	3.19153	3.18951	3.26072	3.23369	3.2962	3.32439	3.23769	3.40781	3.4323	3.55876	3.26467	3.14556			3.22774	0.867458	1.58267	1.33224	1.0775	0.843289	0.768416	1.34193	1.08995	0.873087	0.798489	0.865447	0.5149	0.149249	0.0768365	0.868015	0.472			1.37545	2.34893	2.31581	2.15573	2.09885	2.05456	2.03776	2.47185	2.55802	2.61817	2.61919	2.26695	2.24507
3.28432	3.35632	3.29434	3.23627	3.21312	3.21014	3.33033	3.30238	3.38545	3.42145	3.30632	3.48148	3.60669	3.7517	3.33233	3.16865			3.29836	0.852767	1.56331	1.3152	1.04915	0.829917	0.766186	1.32757	1.0796	0.870563	0.796033	0.851131	0.517059	0.159431	0.111559	0.853224	0.475221			1.35811	2.34601	2.30796	2.14499	2.09297	2.03696	2.02792	2.466	2.55897	2.62497	2.62697	2.26501	2.24797
3.35299	3.42485	3.36792	3.29463	3.23968	3.24038	3.40188	3.38499	3.48215	3.51723	3.37498	3.58515	3.75484	3.90183	3.40395	3.30684			3.37589	0.837105	1.54773	1.297	1.04084	0.824883	0.756695	1.30796	1.07918	0.872937	0.794207	0.834205	0.459558	0.182706	0.140895	0.839109	0.556074			1.33952	2.3478	2.29892	2.14195	2.08689	2.0289	2.01091	2.46589	2.55306	2.61805	2.61999	2.26675	2.24087
3.43279	3.49391	3.44179	3.34564	3.29409	3.27106	3.47288	3.46486	3.5751	3.61617	3.45388	3.67822	3.89998	4.04595	3.48079	3.37517		3.47515	3.44788	0.822215	1.53228	1.27904	1.02294	0.812453	0.753241	1.29352	1.04174	0.8433	0.774099	0.820791	0.460072	0.1644	0.123846	0.823035	0.552049		0.231166	1.32602	2.33224	2.29278	2.13773	2.07786	2.02071	2.0039	2.45678	2.55795	2.6219	2.61888	2.24729	2.23102
3.50521	3.57118	3.5142	3.41216	3.33812	3.3141	3.54919	3.54016	3.66016	3.70417	3.53021	3.76818	3.89914	4.04412	3.5532	3.46318		3.56219	3.52418	0.809468	1.52208	1.26588	1.01528	0.808103	0.755303	1.27684	1.02862	0.83237	0.768007	0.804236	0.455288	0.169992	0.120381	0.814361	0.537068		0.216855	1.31577	2.34198	2.28398	2.12699	2.07197	2.00899	1.99998	2.44797	2.55597	2.61798	2.61398	2.25897	2.232
3.60207	3.6531	3.60315	3.48325	3.3941	3.36204	3.63407	3.61403	3.73499	3.78297	3.62509	3.85099	3.96258	4.09742	3.6461	3.54736		3.64731	3.60712	0.80866	1.51577	1.25792	1.01198	0.805192	0.74795	1.26572	1.02115	0.82784	0.766703	0.797931	0.45451	0.148147	0.0888831	0.819059	0.54963		0.223168	1.30901	2.33368	2.27493	2.12075	2.05874	2.00478	1.99096	2.4339	2.54187	2.60988	2.60487	2.24474	2.23178
3.67664	3.72966	3.68273	3.5699	3.47085	3.43466	3.70873	3.68568	3.80332	3.84999	3.70073	3.91932	4.002	4.12593	3.72256	3.64188		3.73792	3.68459	0.809687	1.52103	1.2636	1.01389	0.819792	0.754067	1.27006	1.02546	0.829838	0.766486	0.805183	0.454424	0.132354	0.0517103	0.813832	0.53715		0.205891	1.31768	2.31181	2.26986	2.10386	2.04086	1.98988	1.98786	2.42683	2.53276	2.6019	2.59586	2.22683	2.21674
3.74332	3.79728	3.75334	3.64739	3.54648	3.50249	3.77927	3.75428	3.85721	3.8902	3.7713	3.9731	4.002	4.123	3.78631	3.71843		3.81619	3.74932	0.824224	1.53277	1.2777	1.02136	0.827668	0.75564	1.28761	1.02823	0.828987	0.777278	0.82202	0.451084	0.132912	0.050911	0.825727	0.500082		0.172589	1.33208	2.30397	2.26399	2.098	2.03496	1.98496	1.98196	2.42	2.52294	2.59795	2.58997	2.21996	2.20596
3.81273	3.85982	3.82777	3.734	3.65313	3.61033	3.83978	3.81657	3.9024	3.93342	3.83676	3.99511	4.00105	4.123	3.85468	3.81423			3.8187	0.840692	1.55325	1.29134	1.04792	0.844757	0.775534	1.30645	1.04957	0.841646	0.777085	0.839725	0.480309	0.133228	0.0511093	0.840572	0.463752			1.34734	2.2979	2.26199	2.09694	2.02698	1.97696	1.9739	2.42098	2.50894	2.58586	2.58285	2.21194	2.19793
3.87247	3.92652	3.89061	3.81505	3.74563	3.71858	3.90342	3.86335	3.93532	3.96804	3.89854	4.00441	4.005	4.123	3.91052	3.91407			3.87549	0.860207	1.57387	1.31558	1.05976	0.850908	0.796502	1.32395	1.06935	0.854233	0.79438	0.859463	0.483359	0.131551	0.0502369	0.859361	0.477985			1.37246	2.28983	2.26107	2.09205	2.02493	1.97374	1.96581	2.41905	2.50398	2.57474	2.57057	2.20681	2.19253
3.93212	3.98813	3.95612	3.89817	3.85222	3.82325	3.96112	3.91811	3.9891	4.01009	3.96112	4.02106	4.005	4.12299	3.97212	3.9982	3.78323	3.91605	3.93612	0.874696	1.59077	1.33114	1.07034	0.853649	0.797378	1.34567	1.08174	0.863288	0.803293	0.871379	0.481645	0.133211	0.0493028	0.876053	0.470902	0.14907	0.108458	1.39179	2.28297	2.26399	2.094	2.02199	1.963	1.95798	2.421	2.50299	2.56397	2.55297	2.19897	2.21403
3.99092	4.05092	4.01496	3.97921	3.95767	3.9438	4.0208	3.96883	4.03753	4.05159	4.01689	4.04904	4.00701	4.116	4.03189	4.09342	3.89514	3.94254	3.99487	0.887216	1.60671	1.35295	1.07992	0.848185	0.796133	1.35558	1.0931	0.871554	0.804546	0.885165	0.460649	0.133758	0.0505973	0.886953	0.48102	0.143815	0.0599187	1.40942	2.26979	2.2611	2.09209	2.01896	1.9629	1.95001	2.41909	2.49703	2.55088	2.53881	2.18687	2.22562
4.0534	4.1136	4.0806	4.06201	4.07173	4.06698	4.07543	4.02535	4.07428	4.09197	4.07748	4.05219	4.00807	4.1159	4.0924	4.1903	4.04194	4.11633	4.05443	0.894769	1.60906	1.36624	1.08283	0.843397	0.788883	1.36849	1.09537	0.86769	0.798096	0.895936	0.473987	0.134437	0.0498562	0.891054	0.477138	0.123621	0.0492172	1.41768	2.25588	2.26798	2.09798	2.0159	1.9561	1.95102	2.42505	2.49878	2.54281	2.52583	2.17783	2.19985
4.11026	4.17831	4.14532	4.14337	4.18249	4.1876	4.1333	4.08028	4.12617	4.13119	4.13726	4.06006	4.01104	4.112	4.14927	4.2834	4.2018	4.29188	4.11229	0.888592	1.60892	1.36559	1.08718	0.852136	0.785361	1.36097	1.09192	0.862759	0.79186	0.888031	0.476281	0.139578	0.054144	0.886706	0.481901	0.128145	0.0511386	1.41728	2.25097	2.26702	2.09699	2.01199	1.96006	1.952	2.42698	2.49001	2.53498	2.519	2.17098	2.194
4.16781	4.24678	4.21487	4.22393	4.28922	4.31743	4.19877	4.14075	4.16268	4.17363	4.19481	4.07447	4.01915	4.112	4.2078	4.37097	4.37499	4.48329	4.17582	0.87385	1.59843	1.34747	1.09529	0.845021	0.783354	1.3423	1.07693	0.845174	0.785057	0.875096	0.478593	0.14356	0.0550153	0.870491	0.483994	0.135749	0.0554258	1.4049	2.24509	2.27204	2.09401	2.00995	1.97415	1.95314	2.423	2.49193	2.52999	2.51996	2.16607	2.19296
4.23366	4.31071	4.28569	4.29983	4.38879	4.43392	4.26159	4.20161	4.21842	4.22525	4.26064	4.11313	4.03122	4.11202	4.27273	4.45002	4.53748	4.66895	4.24269	0.85513	1.58292	1.33069	1.08614	0.854118	0.785444	1.32777	1.0626	0.832311	0.752139	0.855207	0.477069	0.149141	0.0562428	0.853385	0.462446	0.146924	0.0790185	1.39139	2.25219	2.27502	2.09502	2.00595	1.98607	1.96431	2.42298	2.48605	2.52895	2.517	2.17212	2.19012
4.30116	4.38018	4.35416	4.3742	4.50224	4.55228	4.32618	4.26719	4.27616	4.27616	4.32716	4.1591	4.04004	4.113	4.34316	4.53221	4.71939	4.82944	4.3112	0.835229	1.56587	1.30731	1.07825	0.867044	0.793722	1.30384	1.04441	0.813704	0.748454	0.835194	0.471294	0.149182	0.0567622	0.834105	0.445244	0.118719	0.0830029	1.37195	2.26	2.27601	2.09599	2.004	1.98902	1.97704	2.42202	2.48799	2.52701	2.51701	2.177	2.19501
4.36205	4.44798	4.41405	4.4491	4.59139	4.65645	4.39114	4.33605	4.33592	4.33389	4.3881	4.1951	4.05527	4.11324	4.40105	4.61027	4.86296	4.99025	4.38601	0.820128	1.55313	1.30351	1.07466	0.8759	0.801914	1.29154	1.03937	0.810857	0.742611	0.818327	0.454535	0.149782	0.0576726	0.821173	0.432026	0.118395	0.0804967	1.35711	2.2609	2.28097	2.09406	2.00404	1.996	1.99219	2.42804	2.4831	2.52916	2.52207	2.17788	2.1969
4.43382	4.51468	4.48589	4.5237	4.68604	4.75496	4.46885	4.40787	4.3987	4.3947	4.46292	4.26999	4.0742	4.12924	4.47285	4.69677	4.86053	5.00724	4.45468	0.810561	1.54373	1.29147	1.07058	0.887219	0.810315	1.28256	1.00579	0.779013	0.730582	0.812045	0.46252	0.146352	0.0640236	0.80859	0.420099	0.128582	0.0859981	1.34533	2.25398	2.27912	2.09807	2.00724	1.9961	2.00519	2.43105	2.48988	2.53983	2.5271	2.16995	2.18966
4.50832	4.58333	4.56332	4.5933	4.7693	4.83532	4.54436	4.48437	4.46833	4.4643	4.54132	4.35137	4.12328	4.13981	4.54828	4.76933	4.88224	5.01711	4.52335	0.805729	1.53946	1.27682	1.05649	0.888432	0.817085	1.28274	1.02244	0.789817	0.726228	0.807387	0.47676	0.163593	0.0721823	0.8037	0.432719	0.124527	0.0752145	1.34282	2.25299	2.28402	2.10102	2.01701	2.00001	2.01302	2.43301	2.48502	2.53303	2.53103	2.16799	2.17594
4.58098	4.65894	4.63483	4.66078	4.83668	4.90672	4.62492	4.56898	4.54394	4.53297	4.61294	4.43538	4.18819	4.32115	4.61204	4.84378	4.93501	5.04194	4.60192	0.810117	1.54341	1.28162	1.0619	0.895607	0.824864	1.28698	1.03218	0.809353	0.739419	0.815773	0.474682	0.173529	0.133414	0.803948	0.439389	0.114816	0.0493393	1.34354	2.25001	2.28802	2.10507	2.01907	2.00202	2.01698	2.43509	2.49001	2.54005	2.53702	2.16502	2.16178
4.66174	4.73662	4.70366	4.72537	4.89304	4.96606	4.70081	4.64986	4.622	4.61295	4.69078	4.54958	4.28617	4.41622	4.69774	4.9076	4.9361	5.03707	4.67762	0.821564	1.55457	1.29354	1.0688	0.897003	0.828475	1.29418	1.03751	0.81704	0.749912	0.824361	0.483525	0.197855	0.158183	0.817876	0.458991	0.116077	0.0460459	1.35304	2.25119	2.29005	2.11095	2.02507	2.00383	2.0149	2.4419	2.49098	2.544	2.53905	2.16707	2.14373
4.73214	4.80214	4.77114	4.78113	4.93509	5.00906	4.77413	4.72515	4.70318	4.69219	4.76314	4.65426	4.37426	4.50626	4.76815	4.93202	4.94	5.04	4.74314	0.835534	1.57175	1.30899	1.08009	0.896303	0.829076	1.30867	1.04678	0.823943	0.752865	0.836551	0.473634	0.204582	0.165202	0.833136	0.470767	0.11636	0.0458807	1.36924	2.25903	2.292	2.109	2.028	1.997	2.01098	2.43801	2.49001	2.544	2.54099	2.17003	2.13301
4.80113	4.87098	4.83796	4.84478	4.98052	5.03727	4.83901	4.79698	4.79223	4.78232	4.83207	4.78173	4.49988	4.63089	4.84008	4.94027	4.941	5.04	4.81301	0.85201	1.58937	1.32827	1.09247	0.89739	0.827033	1.32887	1.06511	0.840014	0.765112	0.851679	0.485126	0.219771	0.180515	0.850352	0.469488	0.116386	0.0462307	1.38796	2.27499	2.28999	2.10794	2.02788	1.99599	2.00087	2.44093	2.49499	2.54579	2.53499	2.18596	2.13594
4.87762	4.93767	4.90367	4.89833	5.01536	5.05539	4.90774	4.86359	4.87586	4.8722	4.90452	4.89939	4.62831	4.75772	4.91371	4.95875	4.94102	5.04	4.8815	0.870328	1.6063	1.34736	1.10796	0.888099	0.825734	1.34235	1.07978	0.849834	0.786209	0.870595	0.491368	0.210755	0.171046	0.867368	0.476765	0.116802	0.0462865	1.40635	2.27405	2.28895	2.10395	2.01998	1.99488	1.99186	2.43569	2.49405	2.53234	2.53402	2.18307	2.13265
4.95465	5.03019	5.00717	4.98614	5.05407	5.08052	5.00418	4.96368	4.99172	5.00775	4.97965	5.03627	4.84697	5.01413	4.99667	4.9921	4.942	5.02696	4.96767	0.879542	1.59581	1.35009	1.10353	0.874497	0.808527	1.33909	1.07758	0.853681	0.793492	0.881771	0.476504	0.156478	0.0659727	0.875092	0.482944	0.117284	0.0532312	1.39725	2.26499	2.27399	2.09148	2.00898	1.98099	1.9825	2.41748	2.49001	2.54349	2.5345	2.18098	2.15694
5.01786	5.09938	5.0688	5.03815	5.07438	5.09175	5.07101	5.02992	5.07658	5.09614	5.04332	5.13941	5.02421	5.22537	5.06234	5.01808	4.94292	5.02327	5.0348	0.881671	1.5957	1.35009	1.10072	0.867413	0.801221	1.34937	1.08036	0.855882	0.796752	0.882142	0.494724	0.14266	0.102253	0.878847	0.497787	0.118773	0.0515915	1.39842	2.26747	2.26847	2.08649	2.00052	1.97732	1.97132	2.41586	2.49656	2.54509	2.54005	2.18195	2.14403
5.08202	5.16523	5.12851	5.08722	5.10224	5.11046	5.14587	5.0986	5.15741	5.18088	5.10448	5.24416	5.18862	5.30735	5.12505	5.06528	5.0144	5.0862	5.09506	0.886521	1.58871	1.34403	1.09997	0.86462	0.801078	1.34005	1.07844	0.855738	0.790697	0.88442	0.523167	0.150535	0.0866922	0.886079	0.533259	0.172117	0.0828893	1.39743	2.26566	2.26642	2.08608	2.00189	1.96413	1.95813	2.40512	2.50052	2.552	2.54413	2.17913	2.14644
5.14619	5.23868	5.19216	5.13864	5.13357	5.13006	5.20365	5.16618	5.2382	5.26022	5.16721	5.33523	5.36244	5.47096	5.19071	5.25151	5.4555	5.35767	5.1612	0.874277	1.57595	1.33373	1.08027	0.845786	0.788266	1.32974	1.07463	0.854965	0.795196	0.871959	0.508519	0.131684	0.0563281	0.874316	0.531197	0.141454	0.11718	1.38511	2.27199	2.26301	2.08951	1.997	1.94848	1.94246	2.41002	2.50151	2.55201	2.54951	2.1845	2.16501
5.204	5.30941	5.25391	5.19419	5.15961	5.15387	5.26347	5.23548	5.31414	5.34658	5.24949	5.47178	5.52998	5.64974	5.249	5.25731	5.30059	5.42174	5.23893	0.873745	1.55855	1.3135	1.06935	0.840439	0.781016	1.32142	1.06759	0.848851	0.778254	0.85605	0.461052	0.141538	0.083365	0.875485	0.499281	0.118437	0.065637	1.36889	2.28393	2.26844	2.09499	1.99555	1.94126	1.9288	2.41692	2.50554	2.55409	2.55158	2.18343	2.17311
5.29831	5.37516	5.31911	5.2435	5.20333	5.18089	5.33328	5.30618	5.3964	5.42398	5.32079	5.53245	5.63656	5.85994	5.34034	5.31613	5.34602	5.47693	5.30628	0.838441	1.54199	1.29863	1.05563	0.825331	0.771676	1.30439	1.04496	0.830594	0.76936	0.840644	0.502537	0.199385	0.13251	0.834841	0.495932	0.128992	0.0820559	1.35164	2.26554	2.26398	2.09441	1.99899	1.92439	1.91424	2.41141	2.50803	2.56064	2.55755	2.17901	2.18147
5.37477	5.44525	5.38677	5.30673	5.23866	5.21864	5.40826	5.37676	5.47622	5.50725	5.39626	5.63921	5.86897	5.98804	5.41777	5.38525	5.3896	5.4966	5.38126	0.828069	1.52604	1.28411	1.04705	0.824133	0.773009	1.28726	1.02082	0.810453	0.746476	0.833253	0.440965	0.135249	0.0902421	0.821806	0.491554	0.135048	0.0708377	1.33831	2.2675	2.26301	2.0905	1.99848	1.91948	1.90348	2.40747	2.50897	2.5665	2.5595	2.18	2.20203
5.45154	5.5159	5.46643	5.34685	5.27275	5.24172	5.47958	5.45141	5.53804	5.57629	5.47155	5.72816	5.85855	6.00521	5.49506	5.45953	5.4292	5.53524	5.45644	0.820979	1.52106	1.27201	1.04895	0.846021	0.7829	1.27811	1.02074	0.807631	0.743026	0.825776	0.442952	0.134863	0.0781422	0.815432	0.493309	0.111031	0.0480043	1.33004	2.27049	2.26404	2.09094	1.99594	1.92601	1.90398	2.4028	2.50346	2.56499	2.55946	2.18294	2.2149
5.56468	5.62765	5.57095	5.46572	5.37486	5.34215	5.58145	5.54734	5.65767	5.66523	5.5957	5.81741	5.90007	6.021	5.60259	5.78277		6.04494	5.57161	0.821753	1.49574	1.26531	1.02098	0.813935	0.771515	1.27342	1.00049	0.793831	0.738186	0.819763	0.437027	0.126004	0.0532726	0.82341	0.529573		0.0782331	1.30393	2.27507	2.25	2.07716	1.97998	1.91418	1.90007	2.40107	2.49471	2.56184	2.55207	2.19216	2.20669
5.6382	5.70019	5.6562	5.54121	5.45625	5.43623	5.64519	5.60619	5.68719	5.71914	5.67019	5.87906	5.90303	6.021	5.67221	5.85952		6.0859	5.64217	0.827147	1.50079	1.26163	1.02135	0.816772	0.786983	1.28021	1.02352	0.80745	0.737596	0.823877	0.438325	0.125737	0.0529426	0.829986	0.525184		0.0688142	1.31346	2.27799	2.25002	2.08399	1.97902	1.92199	1.90301	2.40402	2.48202	2.555	2.55499	2.19899	2.19299
5.70879	5.76589	5.72588	5.61522	5.54434	5.51538	5.70985	5.67374	5.75153	5.76766	5.73589	5.89922	5.91203	6.02096	5.74575	5.69446			5.70193	0.840081	1.51449	1.28466	1.03761	0.814286	0.770802	1.28829	1.03026	0.811006	0.750143	0.840289	0.474691	0.124749	0.0503988	0.83918	0.478377			1.33408	2.27591	2.25608	2.08104	1.98695	1.91795	1.90604	2.41104	2.48799	2.55492	2.54991	2.19492	2.18897
5.77062	5.83543	5.79457	5.70975	5.64941	5.62364	5.77637	5.7313	5.79337	5.81918	5.80546	5.91634	5.914	6.018	5.80459	5.80823			5.77439	0.856541	1.52789	1.30139	1.04625	0.833882	0.784011	1.31947	1.05103	0.825435	0.759827	0.857292	0.486832	0.127749	0.0502465	0.854772	0.469883			1.34877	2.26902	2.262	2.08411	1.98323	1.914	1.909	2.41418	2.48695	2.54893	2.54286	2.18909	2.18761
5.84003	5.89703	5.86203	5.78504	5.75304	5.73705	5.83503	5.78703	5.85202	5.87002	5.86803	5.93101	5.914	6.018	5.87303	5.90404	5.92894	6.02492	5.83403	0.870763	1.55	1.32127	1.05416	0.834846	0.788328	1.33654	1.0624	0.836403	0.77174	0.870713	0.481742	0.12813	0.0475198	0.869483	0.476442	0.0943816	0.0345845	1.36955	2.27	2.262	2.089	1.993	1.914	1.909	2.422	2.485	2.546	2.537	2.193	2.214
5.90283	5.96094	5.92689	5.88012	5.8625	5.85073	5.90073	5.84977	5.90652	5.91561	5.93787	5.95213	5.91801	6.01795	5.93583	6.00141	5.78595	5.83807	5.89974	0.879013	1.56486	1.32983	1.07618	0.848898	0.784174	1.34673	1.07289	0.843579	0.772939	0.878569	0.462209	0.12903	0.0471004	0.877954	0.481769	0.123161	0.0458784	1.38154	2.26696	2.26605	2.09205	2.001	1.9242	1.90707	2.42207	2.48908	2.54605	2.53191	2.18699	2.22073
5.96737	6.03362	5.99553	5.96689	5.97872	5.98495	5.95751	5.90951	5.94733	5.96308	6.00537	5.96227	5.91918	6.014	6.00024	6.11034	5.93816	5.99977	5.95744	0.886715	1.56596	1.34096	1.08516	0.851855	0.787554	1.35541	1.06778	0.835181	0.771686	0.886763	0.463043	0.132821	0.0471347	0.884968	0.486309	0.137752	0.0622514	1.39081	2.26384	2.27009	2.09604	2.00116	1.93929	1.91227	2.42722	2.49493	2.54975	2.52496	2.18584	2.19982
6.02729	6.10427	6.06234	6.04942	6.09754	6.11356	6.02331	5.97529	6.00524	6.01025	6.06529	5.97408	5.92702	6.014	6.05431	6.21238	6.11996	6.2081	6.02033	0.88118	1.56617	1.34614	1.08521	0.853803	0.788993	1.34339	1.06935	0.835146	0.784966	0.882026	0.469715	0.134204	0.0473412	0.878714	0.489297	0.14217	0.0540666	1.3886	2.25699	2.27404	2.09802	2.008	1.95204	1.92411	2.43701	2.492	2.539	2.52302	2.17899	2.19199
6.08779	6.16112	6.13192	6.13503	6.20826	6.22854	6.08786	6.03595	6.05475	6.06175	6.12477	5.99157	5.9311	6.01407	6.11783	6.29003	6.31812	6.43537	6.08892	0.864602	1.5516	1.33109	1.07575	0.848166	0.78536	1.33379	1.05626	0.822026	0.778455	0.864758	0.472865	0.14116	0.0476051	0.863141	0.486395	0.136069	0.0577194	1.37667	2.25405	2.28304	2.10301	2.00807	1.96135	1.94721	2.43999	2.49296	2.54008	2.52807	2.17607	2.19008
6.14953	6.2477	6.20358	6.21487	6.30635	6.34769	6.15479	6.10955	6.1135	6.12038	6.18448	6.03621	5.93915	6.01902	6.18255	6.36977	6.48453	6.62028	6.16067	0.848364	1.53578	1.31363	1.06732	0.84125	0.773282	1.3206	1.04938	0.817651	0.803979	0.847381	0.483136	0.145683	0.0488152	0.848368	0.474599	0.140847	0.0782766	1.36103	2.25819	2.28619	2.10415	2.01315	1.98834	1.96358	2.439	2.49007	2.54593	2.53312	2.1811	2.19602
6.21103	6.31603	6.26703	6.29003	6.40105	6.45604	6.22703	6.17203	6.17403	6.17603	6.24403	6.08502	5.94501	6.02	6.24503	6.44104	6.70702	6.83302	6.22803	0.828803	1.51745	1.29579	1.06841	0.849319	0.774579	1.2994	1.03727	0.805606	0.746764	0.825274	0.483356	0.144979	0.0514405	0.831773	0.472128	0.121842	0.0829917	1.33889	2.266	2.294	2.11	2.019	2.002	1.98701	2.439	2.493	2.543	2.538	2.185	2.197
6.28593	6.384	6.33604	6.37604	6.5241	6.56627	6.30192	6.24696	6.23683	6.23884	6.31899	6.13762	5.96219	6.02805	6.3199	6.54008	6.75525	6.88601	6.298	0.812381	1.50023	1.27937	1.05405	0.846107	0.771188	1.28048	1.02473	0.796591	0.756837	0.809705	0.474394	0.141612	0.0526118	0.81485	0.442591	0.174213	0.135673	1.32569	2.27605	2.29608	2.11206	2.02912	2.00713	2.00725	2.43905	2.49305	2.54704	2.54308	2.19604	2.20408
6.3582	6.46153	6.41669	6.45671	6.60993	6.66493	6.37389	6.32164	6.30191	6.30462	6.39507	6.18696	5.97778	6.03249	6.38922	6.6238	6.84949	6.96296	6.37573	0.799788	1.4903	1.26278	1.03781	0.848091	0.777217	1.27321	1.01688	0.790523	0.733222	0.798863	0.455937	0.141754	0.0543631	0.800805	0.438908	0.111956	0.0982915	1.31014	2.28007	2.30211	2.11713	2.03813	2.01727	2.02629	2.443	2.49722	2.55013	2.54916	2.19918	2.20996
6.41135	6.52923	6.49124	6.53224	6.69522	6.75023	6.45721	6.39426	6.38623	6.37624	6.44237	6.27329	6.01224	6.05451	6.44333	6.70323	6.82715	6.96111	6.45225	0.777753	1.48676	1.25548	1.03192	0.846368	0.782357	1.26788	1.01536	0.788039	0.707796	0.772669	0.465461	0.142419	0.0586364	0.783446	0.442338	0.139024	0.0819918	1.30209	2.28303	2.30701	2.12303	2.04403	2.02902	2.03902	2.44306	2.50701	2.55601	2.55604	2.20701	2.20799
6.52504	6.60494	6.57098	6.60985	6.76775	6.82572	6.52683	6.48001	6.46193	6.45498	6.56109	6.36864	6.08936	6.21839	6.55208	6.77881	6.87513	6.99805	6.53389	0.79175	1.48876	1.25046	1.02665	0.839522	0.784734	1.26272	1.01618	0.791125	0.716622	0.791694	0.459605	0.155289	0.115713	0.792102	0.435611	0.127584	0.0535946	1.30264	2.29403	2.31001	2.13404	2.05297	2.03707	2.04509	2.46309	2.51112	2.56014	2.56905	2.21005	2.20391
6.60453	6.67749	6.64633	6.67553	6.82493	6.88097	6.59047	6.55762	6.53387	6.53087	6.64449	6.49455	6.19435	6.32523	6.63447	6.84095	6.88516	7.00209	6.6026	0.804242	1.49853	1.26095	1.03842	0.848698	0.789537	1.28079	1.01578	0.794077	0.761623	0.80221	0.472024	0.179478	0.141	0.806253	0.456933	0.129418	0.0509217	1.31603	2.29627	2.31105	2.13695	2.05111	2.04218	2.05189	2.47009	2.52011	2.57118	2.57316	2.21423	2.19702
6.67118	6.74218	6.70417	6.74215	6.86509	6.92309	6.65417	6.62817	6.61521	6.61221	6.70918	6.60528	6.29627	6.42227	6.69818	6.88202	6.89201	7.006	6.67216	0.824312	1.51854	1.28038	1.05622	0.850343	0.790684	1.30131	1.03151	0.808255	0.750542	0.821738	0.472621	0.188083	0.150125	0.826344	0.465736	0.131073	0.0505572	1.332	2.30803	2.31299	2.13497	2.05601	2.05	2.04699	2.47399	2.525	2.579	2.58	2.22402	2.198
6.74482	6.81482	6.77376	6.80275	6.90362	6.9603	6.72303	6.69896	6.7002	6.69724	6.78174	6.71942	6.40573	6.53221	6.77391	6.89217	6.897	7.007	6.73871	0.841483	1.53489	1.30104	1.06729	0.851615	0.788226	1.32261	1.04657	0.822878	0.771515	0.837434	0.473182	0.193239	0.155276	0.844505	0.464171	0.132296	0.0494155	1.35166	2.31911	2.30896	2.12196	2.06103	2.05092	2.04195	2.46789	2.523	2.58001	2.581	2.23117	2.19903
6.80739	6.87761	6.83249	6.86024	6.95066	6.98356	6.80154	6.77271	6.7921	6.79225	6.83832	6.82844	6.53859	6.55247	6.84346	6.90549	6.89702	7.00702	6.79361	0.859283	1.55894	1.3202	1.07612	0.857262	0.792983	1.33141	1.08041	0.856444	0.781049	0.856908	0.474013	0.175412	0.0784417	0.860138	0.458091	0.130446	0.0490461	1.37556	2.32685	2.3058	2.11885	2.0629	2.04488	2.03788	2.46007	2.52329	2.58115	2.5811	2.2438	2.20139
6.86318	6.94216	6.89215	6.91015	6.97711	7.00607	6.8632	6.8412	6.87624	6.88226	6.89117	6.92628	6.68254		6.90219	6.92511	6.89801	7.00797	6.85818	0.873851	1.57565	1.33472	1.08592	0.858158	0.786325	1.34487	1.08097	0.857073	0.787842	0.874057	0.47175	0.155464		0.871683	0.450993	0.12988	0.0476929	1.39138	2.32099	2.298	2.11299	2.05898	2.03998	2.033	2.46299	2.53499	2.58703	2.58502	2.23598	2.21701
6.92878	6.99875	6.94672	6.96365	7.01647	7.03045	6.93283	6.91398	6.95999	6.97313	6.95178	7.0254	6.87303		6.96879	6.96209	6.90249	6.99854	6.92278	0.88815	1.58582	1.34901	1.09034	0.861116	0.788054	1.36173	1.09562	0.875688	0.806112	0.886944	0.478749	0.14266		0.886936	0.472827	0.129709	0.0486791	1.40043	2.31701	2.29692	2.10799	2.05201	2.03289	2.03184	2.46099	2.531	2.59808	2.59313	2.23001	2.21895
6.98839	7.05637	7.00235	7.01308	7.05285	7.06463	6.99673	6.98851	7.03578	7.05982	7.01133	7.13207	7.02884	7.08028	7.02939			7.03902	6.9823	0.888074	1.59048	1.34706	1.09821	0.861358	0.791865	1.37138	1.10346	0.886782	0.806982	0.884908	0.482413	0.134674	0.0438305	0.888762			0.0454981	1.40156	2.31793	2.29093	2.10702	2.05296	2.02478	2.01978	2.45975	2.53113	2.60411	2.60327	2.23096	2.21509
7.04903	7.11603	7.06103	7.06003	7.09002	7.09202	7.07203	7.05403	7.11305	7.13905	7.06903	7.22205	7.19609	7.3101	7.09003				7.03903	0.883895	1.58943	1.34541	1.09063	0.852995	0.782072	1.36125	1.09974	0.885988	0.805768	0.881764	0.481673	0.113096	0.0390845	0.883617				1.40099	2.315	2.288	2.108	2.051	2.015	2.00999	2.449	2.537	2.609	2.615	2.229	2.219
7.11392	7.1788	7.11986	7.11465	7.1236	7.13051	7.13788	7.1229	7.20403	7.23214	7.13193	7.32005	7.38498	7.51412	7.15789				7.10582	0.874398	1.57604	1.33447	1.07517	0.843938	0.766077	1.35001	1.08872	0.880982	0.802275	0.869994	0.447695	0.125454	0.0684362	0.876608				1.38946	2.31792	2.28495	2.10599	2.04592	2.00688	1.99687	2.4469	2.54196	2.61796	2.61899	2.22891	2.21796
7.18456	7.24058	7.18649	7.16524	7.17013	7.16986	7.20556	7.19283	7.2839	7.31983	7.20349	7.39999	7.53635	7.67637	7.2266		6.92199	7.00486	7.16947	0.858049	1.56447	1.31738	1.05926	0.829692	0.744338	1.33114	1.0766	0.872499	0.792618	0.859477	0.455091	0.153759	0.121038	0.854882		0.0792989	0.0152706	1.37513	2.31193	2.28102	2.10498	2.03989	1.99786	1.9868	2.43893	2.53902	2.615	2.618	2.22198	2.21466
7.2524	7.30933	7.25138	7.21935	7.21927	7.20723	7.27343	7.27237	7.36641	7.39944	7.26842		7.6386	7.77951	7.29641		6.96536	7.04197	7.23341	0.842354	1.55059	1.30116	1.04099	0.805527	0.726056	1.31144	1.06085	0.857681	0.780812	0.847575		0.191224	0.158936	0.835855		0.109254	0.0386569	1.36231	2.30896	2.28194	2.10396	2.03498	1.99196	1.97796	2.43593	2.53997	2.61499	2.61796	2.22096
7.32716	7.37108	7.32291	7.2839	7.26974	7.25069	7.35399	7.34099	7.44295	7.48095	7.34618	7.55421	7.74858	7.87363	7.37308		7.0319	7.0395	7.30905	0.828302	1.54191	1.29046	1.02878	0.797658	0.717961	1.29749	1.04369	0.844815	0.771885	0.833725	0.486085	0.167652	0.142814	0.822042		0.138119	0.0394781	1.3499	2.30188	2.27103	2.09693	2.03088	1.98499	1.96996	2.42289	2.53493	2.61391	2.61092	2.21288	2.19812
7.41383	7.45169	7.39185	7.35142	7.32492	7.30188	7.42883	7.41571	7.51451	7.55242	7.43483	7.64516	7.79174	7.92041	7.45378		7.10402	7.22893	7.38774	0.822489	1.54072	1.28227	1.01681	0.793236	0.718747	1.28661	1.03109	0.830967	0.761805	0.828015	0.48037	0.129274	0.0854322	0.816296		0.177491	0.143352	1.34474	2.29309	2.27289	2.09177	2.02195	1.98398	1.96707	2.41462	2.52975	2.60682	2.60482	2.20402	2.20714
7.49306	7.52505	7.47206	7.41306	7.36505	7.34005	7.50804	7.49005	7.58005	7.61405	7.51406	7.73905	7.82401	7.93799	7.53106	7.73205	7.36505		7.46306	0.817679	1.53921	1.27747	1.02067	0.799573	0.71774	1.28471	1.02159	0.818698	0.753347	0.820429	0.43915	0.112086	0.0651302	0.814398	0.441952	0.265141		1.34399	2.297	2.26799	2.08199	2.01999	1.98299	1.97	2.39801	2.51899	2.59899	2.59699	2.205	2.21299
7.56898	7.589	7.54611	7.48604	7.43199	7.40899	7.56199	7.55989	7.63968	7.67364	7.59402	7.8025	7.83715	7.93104	7.60892	7.79947	7.43258		7.53796	0.829329	1.5445	1.28539	1.02094	0.803395	0.73084	1.30807	1.02295	0.816196	0.749271	0.832246	0.439443	0.106682	0.0524792	0.825415	0.432258	0.254137		1.35301	2.29296	2.26104	2.07111	2.00889	1.974	1.968	2.41185	2.50588	2.58877	2.58778	2.20293	2.19482
7.60702	7.6524	7.60163	7.53136	7.47033	7.45373	7.61376	7.59889	7.69037	7.69904	7.63594	7.81565	7.84849	7.94445	7.6445	7.83344	7.47493		7.58907	0.839319	1.53841	1.28249	1.01477	0.792801	0.739746	1.29792	1.02979	0.824198	0.75892	0.839399	0.474388	0.115228	0.0509935	0.838194	0.438497	0.253297		1.34559	2.2922	2.25995	2.07795	2.00742	1.97143	1.96991	2.40958	2.50034	2.57151	2.57965	2.20423	2.18738
7.67319	7.7132	7.67273	7.61224	7.54976	7.52829	7.68921	7.6597	7.73165	7.74414	7.6992	7.84503	7.848	7.942	7.70969	7.72371		7.97882	7.65722	0.843286	1.5534	1.29913	1.03285	0.810373	0.750412	1.30892	1.04621	0.828538	0.752278	0.843297	0.485276	0.124773	0.0533293	0.842064	0.478983		0.0870404	1.3591	2.27948	2.25799	2.076	2.00398	1.96898	1.96647	2.39247	2.49299	2.56345	2.56494	2.19298	2.18201
7.73828	7.77881	7.74827	7.6929	7.63718	7.62371	7.75993	7.72571	7.78103	7.79309	7.76677	7.85629	7.84951	7.94093	7.77428	7.796		7.914	7.72975	0.86068	1.57218	1.31659	1.04416	0.820313	0.767796	1.32236	1.06027	0.834932	0.764112	0.859288	0.49011	0.126157	0.054993	0.860349	0.486409		0.0578693	1.37702	2.27343	2.25502	2.07501	1.99845	1.96195	1.95739	2.38397	2.48895	2.54733	2.54381	2.18589	2.18425
7.79787	7.8407	7.80698	7.76221	7.72756	7.7163	7.83074	7.78027	7.82231	7.83803	7.82523	7.87845	7.85048	7.93601	7.83448	7.87252	7.7837	7.90995	7.78733	0.870813	1.59162	1.33429	1.05293	0.822908	0.775142	1.32832	1.07751	0.847181	0.799621	0.86813	0.484692	0.129135	0.0566845	0.871495	0.490111	0.124348	0.0605396	1.39749	2.26784	2.25662	2.07605	1.99495	1.95777	1.9488	2.38211	2.48548	2.53423	2.52916	2.17788	2.20316
7.86017	7.8957	7.8747	7.84023	7.82129	7.8208	7.88766	7.83818	7.88212	7.88464	7.88167	7.89953	7.84951	7.93651	7.90168	7.96525	7.74094	7.71653	7.84768	0.871539	1.61234	1.34491	1.06457	0.827311	0.780763	1.34405	1.08507	0.853441	0.82317	0.868327	0.459094	0.120285	0.055462	0.872706	0.492228	0.11452	0.047667	1.41162	2.26045	2.26199	2.0785	1.99299	1.947	1.93949	2.38644	2.48395	2.52151	2.51351	2.17246	2.21093
7.89588	7.95986	7.921	7.89428	7.88044	7.87564	7.90897	7.87389	7.899	7.91283	7.92688	7.89322	7.84712	7.94407	7.93285	8.01733	7.83522	7.89235	7.90088	0.876424	1.58874	1.35104	1.07962	0.844057	0.783346	1.36201	1.09706	0.864406	0.807447	0.873373	0.462221	0.131164	0.0631554	0.878115	0.477591	0.13566	0.0696995	1.39519	2.24679	2.25996	2.07501	2.00093	1.95494	1.94188	2.40991	2.46703	2.527	2.51496	2.16679	2.19472
7.95532	8.01836	7.98878	7.98076	7.97873	7.98683	7.97399	7.93422	7.96589	7.96891	7.98643	7.90829	7.85502	7.94919	7.9903	8.10701	7.98556	8.05238	7.96034	0.873959	1.59666	1.35542	1.08226	0.836964	0.778654	1.35815	1.09376	0.861351	0.804945	0.872783	0.45976	0.138179	0.0636223	0.873776	0.477831	0.151424	0.0779979	1.39781	2.2329	2.25696	2.076	1.99602	1.95086	1.93392	2.40421	2.46894	2.52681	2.51194	2.15286	2.17598
8.01803	8.08305	8.07304	8.06405	8.10806	8.12107	8.02105	7.99204	8.00804	8.01204	8.05403	7.92202	7.85601	7.958	8.05203	8.20205	8.15412	8.26014	8.02405	0.870106	1.58855	1.346	1.09222	0.855623	0.787858	1.36117	1.08823	0.855195	0.791443	0.866279	0.465442	0.145241	0.0689402	0.872614	0.485446	0.144997	0.0651239	1.39546	2.228	2.255	2.076	1.997	1.944	1.93	2.414	2.46601	2.518	2.509	2.146	2.175
8.06284	8.14896	8.13096	8.13002	8.1927	8.22074	8.09081	8.05182	8.06556	8.07064	8.09488	7.94938	7.86421	7.95504	8.09781	8.27415	8.32431	8.44842	8.0878	0.851482	1.57496	1.33903	1.07569	0.846292	0.784346	1.33923	1.05486	0.820558	0.767804	0.85148	0.468278	0.146572	0.0693834	0.850297	0.480128	0.15506	0.0842831	1.38188	2.22903	2.26009	2.08009	1.99501	1.94396	1.93195	2.41595	2.47393	2.51916	2.51413	2.15201	2.17417
8.12653	8.22137	8.20355	8.20805	8.3215	8.3523	8.15224	8.1143	8.10845	8.11914	8.16159	7.97945	7.88046	7.95819	8.15947	8.36174	8.49964	8.63137	8.14853	0.848191	1.56046	1.32066	1.09509	0.847661	0.774242	1.32675	1.03356	0.804598	0.751304	0.848717	0.456531	0.146826	0.0785219	0.846742	0.487278	0.169697	0.112964	1.36922	2.23106	2.26702	2.0869	1.99583	1.94092	1.92796	2.41206	2.46904	2.53106	2.52417	2.15302	2.18679
8.19923	8.28621	8.27722	8.30523	8.44023	8.46131	8.21123	8.1762	8.17717	8.17318	8.23725	8.04814	7.90201	7.96701	8.22921	8.44428	8.67241	8.79142	8.22122	0.827381	1.54637	1.30172	1.07496	0.836352	0.766768	1.31687	1.02342	0.794519	0.732081	0.823023	0.471202	0.151822	0.0767046	0.831189	0.446909	0.159497	0.122488	1.35443	2.23398	2.26802	2.08201	1.98802	1.93704	1.92601	2.41501	2.47102	2.53402	2.53202	2.15398	2.17697
8.27403	8.35497	8.34903	8.38099	8.51521	8.56126	8.28507	8.24094	8.2319	8.2319	8.3199	8.09495	7.90652	7.97021	8.29815	8.53614	8.80303	8.92674	8.29205	0.82424	1.53507	1.2928	1.05883	0.843344	0.769246	1.30252	1.01529	0.787804	0.732367	0.830105	0.462057	0.14921	0.0716406	0.817899	0.439751	0.123045	0.0860689	1.345	2.22601	2.27295	2.08503	1.99403	1.94997	1.929	2.417	2.47605	2.53892	2.53905	2.14703	2.16589
8.3517	8.42737	8.42653	8.45539	8.60518	8.65512	8.3658	8.31168	8.29962	8.29962	8.38762	8.16674	7.94618	7.98898	8.3848	8.62131	8.80475	8.90819	8.37058	0.808065	1.5332	1.28298	1.05487	0.840185	0.767596	1.2962	1.01012	0.7816	0.719659	0.805524	0.456627	0.145384	0.0636058	0.810445	0.418333	0.108231	0.0638437	1.33328	2.22685	2.26902	2.08706	1.9961	1.94815	1.9291	2.41698	2.48006	2.53308	2.5431	2.14888	2.15777
8.43204	8.49204	8.49904	8.52104	8.66104	8.70804	8.45104	8.39104	8.37605	8.37604	8.46405	8.24907	8.00204	8.13004	8.47004	8.68303	8.793	8.917	8.44504	0.807815	1.53198	1.28015	1.04845	0.849857	0.771667	1.28991	1.01466	0.787724	0.718663	0.806687	0.453202	0.136624	0.0983838	0.808794	0.444932	0.118212	0.058817	1.3368	2.22	2.27	2.09	2.001	1.955	1.934	2.416	2.483	2.537	2.548	2.143	2.14699
8.5151	8.57101	8.56987	8.59289	8.7346	8.77974	8.52595	8.47401	8.46498	8.46118	8.5531	8.37488	8.07959	8.20763	8.54809	8.74865	8.80012	8.924	8.51602	0.818285	1.53763	1.28466	1.05579	0.863337	0.784847	1.30049	1.02238	0.796183	0.723922	0.819606	0.456839	0.162178	0.124507	0.81657	0.449773	0.123015	0.0533037	1.34367	2.22795	2.27099	2.09297	2.00403	1.95401	1.93004	2.42208	2.48011	2.54204	2.55096	2.14499	2.13085
8.59839	8.64745	8.63645	8.66025	8.77996	8.83594	8.59845	8.55068	8.54006	8.55084	8.63633	8.51764	8.20027	8.33125	8.63051	8.79731	8.80916	8.92412	8.59349	0.832299	1.55369	1.29908	1.06611	0.862449	0.789865	1.30518	1.02803	0.801838	0.74594	0.835154	0.46082	0.172386	0.135362	0.828728	0.477367	0.135158	0.0556526	1.35437	2.22416	2.26984	2.09086	2.0059	1.95512	1.93308	2.42792	2.48794	2.54502	2.54796	2.14412	2.1198
8.66522	8.71721	8.7062	8.72017	8.82616	8.88112	8.66823	8.63127	8.63928	8.63933	8.70023	8.64432	8.30939		8.70322	8.81203	8.817	8.93	8.66523	0.84428	1.56684	1.31284	1.07879	0.866296	0.792079	1.32351	1.04035	0.813826	0.757979	0.845924	0.475669	0.204193		0.841625	0.468103	0.128333	0.0481107	1.36713	2.23201	2.262	2.08397	2.001	1.961	1.93702	2.42399	2.48498	2.54598	2.54599	2.15002	2.11
8.73386	8.78286	8.76881	8.77173	8.87439	8.9184	8.73814	8.71301	8.72518	8.74026	8.7698	8.74237	8.43113	8.43262	8.7699	8.82233	8.81705	8.93	8.73482	0.859725	1.58677	1.33132	1.0957	0.883186	0.803839	1.33828	1.07088	0.846403	0.782059	0.862557	0.466464	0.168571	0.0815803	0.855499	0.463025	0.129292	0.0483024	1.38518	2.23615	2.26296	2.07493	2	1.96007	1.94312	2.42073	2.47787	2.54087	2.54397	2.15704	2.10904
8.79931	8.84837	8.83026	8.82699	8.90399	8.94835	8.8242	8.78939	8.81466	8.83586	8.83031	8.84603	8.59273	8.6315	8.83831	8.84764	8.82102	8.92983	8.79728	0.876687	1.60293	1.34557	1.104	0.881301	0.805289	1.34428	1.09556	0.872926	0.788423	0.878828	0.470032	0.147322	0.0716249	0.87273	0.460761	0.130257	0.0477141	1.4033	2.24704	2.25979	2.06992	1.99992	1.965	1.95225	2.40092	2.46788	2.531	2.54202	2.16002	2.11239
8.86105	8.91306	8.89005	8.87405	8.95102	8.96502	8.88105	8.85506	8.89308	8.92408	8.89205	8.94208	8.76912	8.84411	8.90005	8.87801	8.82201	8.92201	8.85805	0.887893	1.61614	1.3551	1.11159	0.875185	0.80666	1.36506	1.10816	0.888317	0.812677	0.888171	0.485707	0.12146	0.0557979	0.885484	0.476872	0.134396	0.0465071	1.41187	2.249	2.25	2.066	1.996	1.965	1.96401	2.397	2.462	2.531	2.543	2.161	2.131
8.92689	8.98298	8.95181	8.9318	8.98262	8.99554	8.94807	8.92904	8.98926	9.02031	8.95095	9.04952	8.91759	8.9792	8.96895	8.89317	8.83053	8.93417	8.91899	0.89132	1.6162	1.35783	1.10805	0.868794	0.80635	1.36736	1.11037	0.896525	0.821412	0.889818	0.493969	0.147086	0.0656706	0.890563	0.478411	0.141987	0.0677892	1.41695	2.24605	2.24997	2.06095	1.99203	1.96197	1.97189	2.39792	2.46394	2.53703	2.54502	2.16103	2.12702
8.98635	9.04819	9.00646	8.98512	9.02362	9.0316	9.01944	8.99839	9.07375	9.10785	9.01427	9.15077	9.09058	9.193	9.03235	8.90433		8.94552	8.98533	0.88589	1.6102	1.35277	1.09365	0.858959	0.794278	1.35632	1.10791	0.899969	0.832428	0.885554	0.492494	0.143148	0.0616482	0.88405	0.444662		0.0614504	1.41127	2.24888	2.24785	2.058	1.99394	1.95996	1.96481	2.39294	2.46008	2.53904	2.54596	2.1629	2.12779
9.0502	9.10422	9.0752	9.03818	9.05313	9.0601	9.0872	9.06425	9.15626	9.19529	9.0742	9.23428	9.2595	9.38155	9.09618				9.04822	0.877847	1.59927	1.33667	1.08178	0.847555	0.780942	1.34743	1.09296	0.891434	0.820536	0.876269	0.487001	0.155357	0.0866101	0.877405				1.39982	2.24302	2.24099	2.05799	1.991	1.95797	1.95597	2.38999	2.46401	2.541	2.544	2.15801	2.11802
9.11097	9.17292	9.13701	9.09489	9.09271	9.09167	9.14997	9.14205	9.23718	9.28321	9.13502	9.31905	9.41336	9.54931	9.15297				9.11506	0.861438	1.58358	1.32212	1.06136	0.833954	0.766367	1.33461	1.08567	0.883434	0.807033	0.857791	0.481265	0.175483	0.120091	0.863462				1.38308	2.24896	2.23697	2.05589	1.99103	1.94889	1.94589	2.38796	2.46803	2.54099	2.54493	2.16097	2.12507
9.17945	9.23843	9.20841	9.15826	9.14297	9.13875	9.21826	9.21657	9.32061	9.36864	9.20739	9.39386	9.57944	9.71279	9.22145			9.21879	9.19041	0.841658	1.56841	1.30731	1.04968	0.824842	0.758133	1.31709	1.07051	0.872375	0.796051	0.843741	0.475706	0.168502	0.136772	0.838449			0.0438583	1.36428	2.24606	2.23492	2.04794	1.9929	1.94092	1.93786	2.38512	2.47002	2.53988	2.53992	2.15908	2.13017
9.24807	9.30606	9.27506	9.21806	9.18904	9.17404	9.27807	9.29106	9.39706	9.44606	9.27307	9.48209	9.69502	9.84501	9.29007		8.89005	8.92504	9.25706	0.832071	1.56068	1.29459	1.03086	0.808394	0.741238	1.31384	1.06317	0.863147	0.791355	0.833364	0.457533	0.157197	0.135884	0.829879		0.109474	0.0272394	1.35309	2.24899	2.231	2.04499	1.98799	1.93699	1.931	2.39098	2.471	2.534	2.536	2.16299	2.138
9.32906	9.37592	9.35003	9.28794	9.24283	9.22472	9.36301	9.36689	9.47184	9.51471	9.35408	9.58892	9.71458	9.85945	9.3711		8.95396	8.97239	9.33301	0.82168	1.55078	1.28614	1.01964	0.800594	0.738275	1.29906	1.04664	0.846947	0.773489	0.826561	0.425466	0.129473	0.0925765	0.816173		0.150198	0.0507822	1.34902	2.23795	2.23095	2.036	1.97685	1.92692	1.92586	2.37194	2.46586	2.53292	2.53396	2.15288	2.14404
9.41173	9.44742	9.43063	9.36136	9.30732	9.28136	9.44146	9.43632	9.53717	9.57021	9.43871	9.6604	9.7594	9.89408	9.45667		9.02781	9.00605	9.41142	0.815076	1.55067	1.28379	1.01823	0.800967	0.736618	1.2912	1.04381	0.844233	0.770171	0.81682	0.432771	0.119546	0.0659577	0.812894		0.158179	0.0604235	1.34848	2.234	2.22694	2.036	1.96494	1.92081	1.91496	2.36692	2.455	2.52702	2.53092	2.144	2.14679
9.49322	9.51421	9.50723	9.42525	9.36922	9.34521	9.51019	9.49817	9.59214	9.62717	9.51923	9.72613	9.77801	9.89799	9.53522		9.06646	9.19646	9.47821	0.826633	1.55482	1.28368	1.0195	0.803671	0.74964	1.29425	1.03759	0.835021	0.761792	0.823413	0.429624	0.110454	0.0489623	0.829042		0.146185	0.110514	1.35161	2.23402	2.22399	2.03598	1.96198	1.91196	1.91295	2.36298	2.45498	2.52798	2.52699	2.14402	2.13695
9.56785	9.58381	9.58296	9.50911	9.44325	9.41519	9.57509	9.55581	9.63969	9.68249	9.59484	9.76921	9.781	9.894	9.60788	9.53989			9.54792	0.837635	1.57099	1.29313	1.02411	0.811054	0.753087	1.3096	1.04553	0.838702	0.769119	0.834427	0.460878	0.111825	0.0464403	0.839658	0.500812			1.36717	2.23888	2.21993	2.03008	1.95399	1.89993	1.89787	2.35689	2.44793	2.51997	2.52395	2.14888	2.12093
9.63229	9.64565	9.65531	9.59252	9.53788	9.50504	9.65731	9.61719	9.69167	9.71981	9.65838	9.78525	9.781	9.89394	9.67417	9.68119			9.61738	0.847999	1.58956	1.3137	1.0514	0.835247	0.762766	1.31831	1.05745	0.847248	0.786757	0.847153	0.473411	0.112943	0.0464512	0.847273	0.485493			1.38537	2.22996	2.21515	2.03604	1.95296	1.89494	1.88779	2.34904	2.44306	2.51779	2.51975	2.13996	2.11615
9.69306	9.72306	9.71706	9.66407	9.62609	9.60109	9.71906	9.67305	9.72304	9.75803	9.72305	9.79703	9.781	9.891	9.72906	9.73706			9.68205	0.864387	1.60956	1.33742	1.06687	0.844517	0.776673	1.33093	1.07846	0.858899	0.785666	0.863715	0.47675	0.113082	0.04604	0.862908	0.487458			1.40687	2.228	2.22201	2.038	1.951	1.89199	1.878	2.35101	2.446	2.508	2.508	2.138	2.12304
9.75789	9.78885	9.78181	9.74903	9.72728	9.70947	9.78456	9.72769	9.77146	9.79244	9.7839	9.83218	9.7831	9.89091	9.79983	9.80741		9.53369	9.74287	0.883778	1.63177	1.36014	1.08676	0.852351	0.791082	1.3448	1.09149	0.868743	0.792341	0.881229	0.487204	0.115648	0.0460646	0.883456	0.440908		0.106146	1.43292	2.22991	2.23007	2.04312	1.94996	1.88601	1.87292	2.3592	2.45101	2.507	2.50499	2.13995	2.16384
9.82632	9.85438	9.84442	9.82874	9.8263	9.82349	9.82815	9.78117	9.80688	9.82675	9.85332	9.84619	9.79102	9.88392	9.86432	9.9162	9.69145	9.74109	9.81034	0.902651	1.64208	1.37397	1.08968	0.860026	0.794387	1.37576	1.0979	0.87271	0.813917	0.900259	0.4462	0.12386	0.0449123	0.901407	0.490275	0.119061	0.0431755	1.44642	2.22281	2.23502	2.05208	1.94696	1.88687	1.86696	2.37417	2.452	2.50702	2.50406	2.13581	2.15125
9.88818	9.91922	9.91122	9.91026	9.93434	9.94036	9.8822	9.8362	9.84815	9.86213	9.91519	9.85508	9.79203	9.88001	9.92619	10.0193	9.85358	9.88671	9.8732	0.907357	1.64454	1.38183	1.09998	0.861292	0.799461	1.38526	1.0967	0.871314	0.825929	0.906748	0.465951	0.124835	0.0454915	0.904067	0.50129	0.144705	0.0550837	1.45329	2.21398	2.23603	2.05599	1.945	1.88103	1.86501	2.38202	2.45201	2.50801	2.50702	2.12698	2.116
9.94279	9.98493	9.97686	9.988	10.0353	10.0496	9.94077	9.89675	9.89267	9.90269	9.97275	9.87951	9.80007	9.88205	9.98378	10.1091	10.0263	10.0998	9.93388	0.9034	1.64189	1.37678	1.10769	0.873904	0.811716	1.39022	1.09476	0.869704	0.816826	0.903007	0.487231	0.129406	0.0459485	0.899908	0.506896	0.105009	0.0385955	1.45297	2.207	2.24409	2.05307	1.94603	1.88912	1.86704	2.38809	2.455	2.51208	2.51307	2.122	2.11499
10.0024	10.0545	10.0414	10.0627	10.1332	10.1675	9.99891	9.9532	9.94315	9.95442	10.0294	9.91771	9.80518	9.88607	10.0424	10.1886	10.1999	10.3088	9.9994	0.889131	1.63151	1.36874	1.10789	0.885474	0.812039	1.37735	1.09745	0.874325	0.813049	0.890061	0.515211	0.132815	0.047357	0.884763	0.486288	0.125144	0.0513539	1.44084	2.20696	2.25109	2.05811	1.94811	1.89802	1.87018	2.39458	2.45518	2.51827	2.51811	2.12187	2.11402
10.0641	10.1201	10.1051	10.1361	10.2322	10.2782	10.0831	10.0061	9.99412	10.0171	10.0921	9.94908	9.81302	9.889	10.1051	10.2601	10.3732	10.4772	10.0611	0.873686	1.61704	1.35856	1.12191	0.899735	0.808461	1.34773	1.0922	0.87144	0.787854	0.876823	0.519222	0.134823	0.0498712	0.867641	0.493236	0.110822	0.0793992	1.42889	2.20501	2.25501	2.06302	1.953	1.899	1.87802	2.37599	2.463	2.52999	2.52301	2.11602	2.11501
10.1329	10.188	10.1721	10.218	10.3454	10.3913	10.1608	10.074	10.067	10.076	10.156	9.99975	9.82615	9.8901	10.1709	10.344	10.5001	10.6064	10.134	0.853798	1.6006	1.33914	1.10799	0.885002	0.803303	1.32377	1.08839	0.864964	0.789897	0.854826	0.508554	0.136593	0.0506459	0.850572	0.485051	0.148062	0.126641	1.41247	2.21211	2.26213	2.07421	1.95331	1.90011	1.8892	2.36911	2.46304	2.525	2.53003	2.12704	2.12003
10.1976	10.2615	10.1817	10.2877	10.4457	10.4859	10.2166	10.1455	10.1373	10.1464	10.2275	10.0533	9.83774	9.89713	10.2346	10.4176			10.2056	0.863831	1.58796	1.42816	1.14038	0.874611	0.803458	1.32556	1.06578	0.841141	0.769659	0.866112	0.50653	0.134061	0.0532122	0.858851	0.486918			1.40115	2.22013	2.27122	2.08926	1.97524	1.90832	1.90341	2.37713	2.46624	2.52552	2.53237	2.13006	2.12191
10.2683	10.3293	10.2573	10.3663	10.5213	10.5703	10.2893				10.2963	10.1104	9.87127	9.90369	10.3053	10.4923			10.2763	0.850315	1.5806	1.41324	1.12706	0.874607	0.801538	1.31812				0.850824	0.498429	0.136937	0.0558886	0.847577	0.504062			1.39119	2.22603	2.28104	2.10102	1.98601	1.92306	1.92207	2.38303				2.13304	2.11799
[truncated: 64 more columns]
