# Supplementary material for: Kinematic Validation of a Multi-Kinect v2 Instrumented 10-Meter Walkway for Quantitative Gait Assessments
Source: PLoS One. 2015 Oct 13;10(10):e0139913. doi: 10.1371/journal.pone.0139913 (PMC4603795; doi:10.1371/journal.pone.0139913)
Supplement: S1 Data — (ZIP) [file pone.0139913.s001.zip › S1_Data/pp15_trial6.xls]

## Sheet: Sheet1
Kinect(x) SpineBase	Kinect(x) Head	Kinect(x) ShoulderLeft	Kinect(x) ElbowLeft	Kinect(x) WristLeft	Kinect(x) HandLeft	Kinect(x) ShoulderRight	Kinect(x) ElbowRight	Kinect(x) WristRight	Kinect(x) HandRight	Kinect(x) HipLeft	Kinect(x) KneeLeft	Kinect(x) AnkleLeft	Kinect(x) FootLeft	Kinect(x) HipRight	Kinect(x) KneeRight	Kinect(x) AnkleRight	Kinect(x) FootRight	Kinect(x) SpineShoulder	Kinect(y) SpineBase	Kinect(y) Head	Kinect(y) ShoulderLeft	Kinect(y) ElbowLeft	Kinect(y) WristLeft	Kinect(y) HandLeft	Kinect(y) ShoulderRight	Kinect(y) ElbowRight	Kinect(y) WristRight	Kinect(y) HandRight	Kinect(y) HipLeft	Kinect(y) KneeLeft	Kinect(y) AnkleLeft	Kinect(y) FootLeft	Kinect(y) HipRight	Kinect(y) KneeRight	Kinect(y) AnkleRight	Kinect(y) FootRight	Kinect(y) SpineShoulder	Kinect(z) SpineBase	Kinect(z) Head	Kinect(z) ShoulderLeft	Kinect(z) ElbowLeft	Kinect(z) WristLeft	Kinect(z) HandLeft	Kinect(z) ShoulderRight	Kinect(z) ElbowRight	Kinect(z) WristRight	Kinect(z) HandRight	Kinect(z) HipLeft	Kinect(z) KneeLeft
0.099215	0.199065	0.18543	0.155215	0.187194	0.183344	0.175065	0.136215	0.14743	0.15928	0.136194	0.0520645	-0.0179355	0.0759785	0.14228	0.042129	-0.0118925	0.071	0.151215	0.864381	1.6042	1.33817	1.08157	0.829727	0.780475	1.35051	1.08397	0.843052	0.788618	0.864529	0.490348	0.13869	0.0522256	0.862966	0.470488	0.15175	0.0680695	1.39406	2.264	2.27498	2.10291	2.03794	2.00885	2.00687	2.42198	2.47291	2.52291	2.50691	2.18991	2.17298
0.108991	0.201997	0.204983	0.164991	0.195992	0.198986	0.177997	0.145991	0.166983	0.171989	0.144992	0.0549974	-0.0150026	0.0750009	0.154989	0.0479948	-0.00700433	0.071	0.160991	0.863501	1.60226	1.33386	1.08081	0.826403	0.782059	1.35037	1.07937	0.839064	0.785343	0.863101	0.488891	0.137341	0.0461154	0.86277	0.469011	0.141729	0.0675904	1.39319	2.264	2.274	2.099	2.035	2.00201	2.00101	2.421	2.469	2.519	2.503	2.186	2.172
0.127084	0.234056	0.215167	0.183097	0.204097	0.205084	0.205097				0.160084	0.0680418	-0.015	0.0828747	0.170084	0.0530418	-0.00901393	0.071	0.179097	0.861486	1.60022	1.33255	1.07483	0.825045	0.774803	1.34862				0.862039	0.498964	0.135539	0.0429251	0.859784	0.468198	0.146536	0.0686107	1.39192	2.25397	2.26599	2.09593	2.02797	1.99601	1.99897	2.41501				2.17697	2.16699
0.133278	0.238385	0.227214	0.190321	0.211278	0.211299	0.212278				0.166342	0.0710427	-0.015	0.074	0.176214	0.0561496	-0.01	0.071	0.186363	0.85905	1.60001	1.33001	1.07247	0.823966	0.77772	1.34708				0.859817	0.499887	0.137014	0.0489641	0.857224	0.469383	0.155415	0.0686615	1.39025	2.25189	2.26485	2.09094	2.02587	1.99689	1.99696	2.41591				2.17487	2.16591
0.146022	0.256027	0.237038	0.205027	0.224022	0.225033	0.225035				0.182027	0.0730126	-0.0149953	0.074	0.186027	0.0630189	-0.00999527	0.071	0.203035	0.857222	1.59464	1.33085	1.07002	0.822422	0.77311	1.34141				0.858301	0.497026	0.141331	0.0496104	0.855123	0.466763	0.154732	0.0687276	1.38508	2.247	2.258	2.088	2.02	1.992	1.99498	2.41199				2.169	2.16199
0.1602	0.273236	0.261153	0.222153	0.238212	0.2462	0.247271	0.205307	0.22113	0.227236	0.199224	0.0811179	-0.012	0.0740708	0.203177	0.0751651	-0.00695283	0.0710354	0.2252	0.852201	1.59196	1.32945	1.07062	0.82384	0.766501	1.33664	1.07009	0.846743	0.780313	0.852689	0.500643	0.141917	0.0498295	0.850694	0.468344	0.155761	0.0672015	1.38192	2.24588	2.25595	2.08694	2.01794	1.99092	1.98398	2.40394	2.45493	2.492	2.48695	2.16692	2.15496
0.177301	0.293236	0.274193	0.235472	0.256279	0.263236	0.270236	0.231236	0.232301	0.247215	0.218107	0.0911933	-0.012	0.0799141	0.218344	0.0896227	-0.00291411	0.074	0.242344	0.848938	1.58725	1.33023	1.06483	0.817967	0.767322	1.33372	1.07176	0.849352	0.773853	0.850081	0.50078	0.139095	0.0472711	0.846861	0.466184	0.153279	0.0665063	1.37952	2.23598	2.252	2.08194	2.01283	1.98389	1.98183	2.399	2.449	2.49198	2.483	2.15989	2.15191
0.190989	0.303992	0.282993	0.256983	0.26899	0.273992	0.280992	0.241992	0.245989	0.256992	0.222996	0.0999931	-0.012	0.0760031	0.233988	0.117978	0.000996938	0.074	0.257988	0.84841	1.58551	1.32938	1.05799	0.816481	0.762853	1.3297	1.06425	0.841686	0.773061	0.849231	0.496234	0.137941	0.04732	0.84689	0.466829	0.151421	0.0672494	1.37747	2.235	2.252	2.079	2.00501	1.979	1.97401	2.399	2.449	2.491	2.483	2.155	2.148
0.20118	0.318312	0.300228	0.27124	0.281192	0.29018	0.293324	0.254204	0.261204	0.274168	0.237228	0.119084	-0.00495204	0.0760719	0.24418	0.137611	0.00726377	0.0791199	0.27524	0.851784	1.58659	1.3305	1.06189	0.819091	0.755169	1.33526	1.06628	0.843366	0.768719	0.851877	0.499464	0.143537	0.0491188	0.850531	0.464751	0.152656	0.0685054	1.37596	2.23094	2.25093	2.07592	2.00395	1.97506	1.96802	2.39393	2.44398	2.48498	2.47999	2.15293	2.142
0.216425	0.344744	0.319574	0.29151	0.297786	0.305616	0.320213	0.271765	0.27868	0.288489	0.256361	0.126744	-0.000723724	0.0820638	0.259425	0.189296	0.0292338	0.0892338	0.295425	0.854766	1.59169	1.33695	1.06937	0.821296	0.767541	1.33881	1.06808	0.845088	0.776158	0.855112	0.496684	0.145875	0.0515535	0.853278	0.469936	0.147374	0.0640151	1.3794	2.22591	2.24491	2.06896	1.99998	1.97987	1.96985	2.388	2.44181	2.48274	2.47889	2.14694	2.14198
0.236028	0.379047	0.346027	0.315033	0.334017	0.334033	0.33004	0.307006	0.31003	0.31102	0.273028	0.161006	0.0120099	0.0850085	0.279028	0.249081	0.0400821	0.100067	0.315034	0.862884	1.59838	1.34551	1.08234	0.844128	0.773124	1.34643	1.08808	0.864788	0.78206	0.862122	0.506069	0.15072	0.0544888	0.862416	0.478994	0.148059	0.0642653	1.3891	2.222	2.241	2.06699	1.99899	1.974	1.96299	2.388	2.433	2.471	2.474	2.144	2.141
0.256291	0.412388	0.365485	0.338327	0.346558	0.357388	0.358497				0.293279	0.165291	0.019206	0.0911091	0.299242	0.306642	0.0986666	0.147739	0.339558	0.872874	1.60674	1.35341	1.09287	0.850292	0.790123	1.35898				0.870791	0.505044	0.15098	0.0607367	0.873564	0.496123	0.161581	0.0750118	1.3981	2.21894	2.243	2.06092	1.99398	1.97689	1.95902	2.38895				2.14094	2.14294
0.280384	0.444533	0.405341	0.365533	0.39232	0.389512	0.399384	0.335384	0.366936	0.350256	0.316384	0.189107	0.0362559	0.100107	0.319469	0.360045	0.154493	0.2096	0.385384	0.879853	1.61015	1.36443	1.09881	0.872525	0.796077	1.36379	1.0942	0.871243	0.793697	0.878357	0.505387	0.148516	0.0652858	0.879776	0.491916	0.154551	0.0688151	1.40617	2.21402	2.24304	2.05394	1.99204	1.96804	1.96113	2.385	2.43302	2.46502	2.46391	2.13602	2.13789
0.297991	0.468988	0.420992	0.389988	0.406993	0.412988	0.416991	0.352991	0.364001	0.361994	0.333991	0.193998	0.047994	0.104998	0.340989	0.407976	0.222965	0.282963	0.402991	0.887346	1.61513	1.37198	1.10608	0.873669	0.79687	1.36773	1.10742	0.882864	0.802286	0.885556	0.504331	0.14879	0.0618817	0.887406	0.513279	0.163316	0.0768459	1.40918	2.215	2.245	2.051	1.994	1.97	1.967	2.385	2.434	2.466	2.46	2.137	2.133
0.32228	0.523305	0.461439	0.425402	0.4455	0.450451	0.450585	0.380268	0.378195	0.376195	0.363219	0.208219	0.0500975	0.111097	0.36139	0.4495	0.299401	0.373657	0.436451	0.89405	1.61504	1.3747	1.10818	0.867085	0.798696	1.37166	1.09168	0.865775	0.805702	0.892313	0.509417	0.14969	0.0628593	0.893862	0.512487	0.171678	0.0832851	1.41562	2.21307	2.24702	2.05501	1.99204	1.97795	1.97206	2.38796	2.4419	2.46493	2.45798	2.139	2.13101
0.345881	0.549152	0.498084	0.458971	0.4867	0.487858	0.498407	0.402587	0.39452	0.392452	0.381926	0.226542	0.0581581	0.119068	0.3937	0.491107	0.415666	0.511321	0.474288	0.889562	1.6072	1.36697	1.10911	0.867767	0.799591	1.36375	1.10392	0.878708	0.801732	0.887199	0.514169	0.160415	0.0675263	0.89036	0.492449	0.159191	0.0683718	1.39873	2.21914	2.24891	2.05611	1.9948	1.97438	1.97743	2.38502	2.43405	2.45914	2.45609	2.13916	2.13198
0.384037	0.599072	0.545054	0.501049	0.517075	0.525077	0.516061	0.428058	0.417049	0.412042	0.422032	0.250021	0.0650018	0.122002	0.424039	0.539102	0.531201	0.655201	0.530035	0.870576	1.58387	1.34657	1.08987	0.842945	0.782697	1.35093	1.0823	0.857821	0.800053	0.866789	0.518434	0.168431	0.0613083	0.873042	0.478117	0.152767	0.0719426	1.37472	2.225	2.24501	2.061	1.986	1.99102	1.99602	2.386	2.436	2.46501	2.46	2.146	2.13101
0.405342	0.640276	0.57646	0.529329	0.560658	0.569579	0.551158	0.461355	0.445145	0.436197	0.440408	0.262197	0.0660263	0.122961	0.446276	0.597697	0.647236	0.771407	0.550316	0.85077	1.55546	1.32525	1.05871	0.823026	0.757644	1.33298	1.05297	0.829665	0.784679	0.842909	0.514721	0.168857	0.060294	0.85699	0.470277	0.162356	0.0905416	1.35616	2.22417	2.248	2.05999	1.98703	2.00514	2.00921	2.38389	2.43797	2.47304	2.45817	2.14722	2.13403
0.432133	0.661855	0.611748	0.555326	0.611283	0.614411	0.564219	0.488706	0.456492	0.451513	0.472005	0.277021	0.0679786	0.119722	0.468283	0.651283	0.741967	0.879074	0.575069	0.827368	1.5291	1.28969	1.05167	0.804037	0.731186	1.33923	1.04824	0.822991	0.771854	0.812172	0.502512	0.166128	0.057599	0.840875	0.458569	0.163035	0.0933417	1.33173	2.23681	2.24806	2.05896	1.98889	2.01621	2.02534	2.37604	2.43606	2.4763	2.47119	2.16366	2.13606
0.483951	0.700963	0.645968	0.615943	0.669945	0.678939	0.619948	0.52097	0.478979	0.474978	0.517957	0.277999	0.0670009	0.107012	0.526945	0.709945	0.831916	0.973911	0.623954	0.786109	1.49099	1.25581	1.00987	0.771411	0.706783	1.25468	0.992193	0.776394	0.737732	0.781179	0.489362	0.1555	0.0580096	0.791277	0.44845	0.171932	0.113081	1.29218	2.22801	2.251	2.057	1.984	2.02599	2.04099	2.378	2.439	2.48999	2.47999	2.14801	2.139
0.521643	0.744728	0.681801	0.656728	0.726837	0.741898	0.65457	0.552437	0.5074	0.501316	0.561692	0.30668	0.0773034	0.111	0.560595	0.775813	0.970709	1.08996	0.663643	0.760514	1.45534	1.23714	0.994275	0.750787	0.680873	1.21948	0.958376	0.744515	0.704741	0.757812	0.481839	0.162916	0.0587471	0.763873	0.437002	0.12481	0.0917846	1.26046	2.23299	2.254	2.05807	1.98808	2.03505	2.05812	2.38405	2.44615	2.49794	2.49301	2.15001	2.13895
0.575111	0.805197	0.748347	0.717389	0.796347	0.816411	0.702176	0.589176	0.541005	0.527791	0.61909	0.363368	0.10294	0.114527	0.610111	0.843261	0.947449	1.08738	0.717176	0.736301	1.4354	1.20976	0.958519	0.743714	0.667902	1.20212	0.927783	0.710766	0.661345	0.732665	0.480959	0.18492	0.0676762	0.74125	0.430462	0.144066	0.0844085	1.24	2.23215	2.25419	2.06419	1.99513	2.03921	2.06811	2.38813	2.45811	2.49364	2.49411	2.15109	2.13504
0.626146	0.860112	0.810132	0.781125	0.858127	0.881125	0.756115	0.643112	0.587098		0.669149	0.426149	0.14613	0.276127	0.661138	0.901112	0.968049	1.10502	0.77113	0.731757	1.42789	1.20173	0.943364	0.729239	0.658386	1.19525	0.921045	0.712885		0.72784	0.479993	0.201421	0.151782	0.737105	0.420955	0.129693	0.0650885	1.23284	2.23898	2.26301	2.07302	2.00102	2.049	2.073	2.39402	2.46299	2.52301		2.15499	2.13699
0.7038	0.919812	0.880716	0.847752	0.925597	0.947669	0.817704	0.702704	0.639645	0.610681	0.748764	0.505609	0.21549	0.343549	0.734836	0.960692	0.994131	1.11499	0.84074	0.730544	1.42944	1.19615	0.935213	0.723528	0.656489	1.20588	0.929051	0.726146	0.659867	0.728009	0.481089	0.217418	0.168075	0.734555	0.42897	0.126272	0.0537265	1.23798	2.22901	2.27001	2.081	2.00908	2.05	2.07088	2.4041	2.46006	2.52994	2.50002	2.14802	2.13089
0.771182	0.988311	0.941225	0.911268	0.976204	1.00407	0.87744	0.762397	0.69429	0.668633	0.813161	0.557999	0.257827	0.390805	0.805268	1.01845	1.00506	1.114	0.903225	0.744663	1.43868	1.20949	0.95934	0.727079	0.664857	1.21731	0.948713	0.744598	0.677593	0.740949	0.447869	0.188485	0.139771	0.749576	0.452164	0.128133	0.0509547	1.24789	2.22989	2.27091	2.08102	2.01594	2.04981	2.06081	2.41196	2.46511	2.52494	2.50226	2.14989	2.12189
0.824976	1.04797	0.996975	0.968974	1.03098	1.05298	0.942971	0.825972	0.752974	0.742967	0.865976	0.648959	0.340963	0.472963	0.862974	1.03899	1.008	1.114	0.958975	0.770758	1.45352	1.2285	0.992085	0.747051	0.671527	1.24424	0.973879	0.770009	0.742341	0.769107	0.445531	0.199175	0.150295	0.77304	0.45235	0.129649	0.0511699	1.26537	2.225	2.267	2.082	2.013	2.041	2.052	2.41	2.47	2.522	2.51399	2.145	2.117
0.871644	1.12063	1.05261	1.02238	1.07556	1.09558	1.00676	0.890763	0.81981	0.80562	0.903703	0.772228	0.458299	0.581406	0.914584	1.06324	1.01204	1.114	1.01966	0.782227	1.47048	1.24753	1.00687	0.758975	0.689965	1.26178	0.987463	0.785442	0.748332	0.775085	0.461252	0.228747	0.178717	0.789892	0.457596	0.130858	0.0508538	1.28525	2.23393	2.259	2.07993	2.01501	2.0338	2.04075	2.40893	2.46902	2.53779	2.50995	2.14996	2.1129
0.926118	1.17439	1.10399	1.05508	1.12284	1.14484	1.07099	0.955392	0.888603	0.858835	0.963118	0.876046	0.568299	0.70013	0.964181	1.08302	1.015	1.11394	1.07512	0.799042	1.48443	1.26807	1.01602	0.780673	0.711541	1.28004	1.00724	0.795233	0.739946	0.791874	0.467165	0.223281	0.173217	0.806188	0.458961	0.131469	0.0511666	1.30142	2.22821	2.25873	2.07381	2.01585	2.01662	2.01962	2.40311	2.47087	2.52013	2.50611	2.14719	2.10487
0.978073	1.23908	1.15007	1.10507	1.16205	1.18405	1.11709	1.02009	0.963107	0.944111	1.01507	0.971132	0.675162	0.799169	1.01907	1.08401	1.015	1.111	1.12709	0.822832	1.50062	1.28734	1.03764	0.806807	0.73066	1.29924	1.0286	0.818167	0.766689	0.819945	0.466473	0.211708	0.161918	0.825138	0.461351	0.130961	0.051009	1.31646	2.238	2.24599	2.06499	2.00898	1.99898	2.00198	2.40799	2.46499	2.52601	2.511	2.156	2.09901
1.03459	1.29968	1.2035	1.15743	1.20131	1.21955	1.18573	1.08776	1.046	1.02977	1.0695	1.07312	0.800439	0.9286	1.07661	1.09208	1.012	1.11098	1.19456	0.839811	1.51869	1.30832	1.05927	0.820042	0.746109	1.32327	1.04734	0.839183	0.788763	0.839269	0.468888	0.187462	0.136497	0.839361	0.462246	0.131534	0.0502152	1.32986	2.236	2.23489	2.05587	1.99689	1.98089	1.98966	2.3979	2.46095	2.53583	2.51292	2.15499	2.10304
1.08434	1.35723	1.24623	1.19393	1.228	1.26574	1.24737	1.15151	1.12974	1.09499	1.11237	1.16734	0.922845	0.981938	1.12839	1.09937	1.01207	1.10907	1.24227	0.851606	1.53204	1.31419	1.06294	0.827308	0.757878	1.32817	1.06063	0.846289	0.776913	0.849231	0.475032	0.16914	0.0758816	0.851945	0.459524	0.130253	0.0481719	1.34411	2.23605	2.22581	2.04498	1.98784	1.9714	1.96149	2.38993	2.45688	2.52205	2.50605	2.15412	2.10593
1.14097	1.40897	1.29797	1.23298	1.26998	1.29698	1.30497	1.21497	1.20296	1.17896	1.16997	1.26595	1.08491	1.14791	1.18697	1.11499	1.015	1.112	1.29597	0.857767	1.5365	1.3253	1.07244	0.848309	0.772103	1.33192	1.06982	0.856794	0.788844	0.857296	0.498278	0.152269	0.0666748	0.856787	0.463478	0.132049	0.04825	1.34938	2.238	2.218	2.044	1.981	1.94601	1.94001	2.387	2.452	2.524	2.508	2.159	2.103
1.19871	1.45071	1.33654	1.27549	1.29146	1.31634	1.36374	1.28681	1.28189	1.26304	1.22275	1.3551	1.2601	1.36538	1.24772	1.13014		1.12213	1.33674	0.857449	1.53283	1.32673	1.07322	0.846169	0.768011	1.33155	1.07595	0.859099	0.788779	0.856207	0.512454	0.146558	0.0537845	0.857223	0.484399		0.0350076	1.3501	2.23893	2.21389	2.04195	1.96992	1.93484	1.92579	2.38097	2.45095	2.51392	2.50291	2.15788	2.11099
1.25326	1.50503	1.37811	1.31294	1.32658	1.34258	1.42009	1.34941	1.3505	1.34252	1.28026	1.43976	1.4216	1.54818	1.30326	1.1413			1.39296	0.848057	1.52567	1.32128	1.06675	0.834714	0.75804	1.31818	1.06787	0.849402	0.780673	0.848171	0.491743	0.132583	0.0612183	0.84667	0.495123			1.34255	2.23394	2.20585	2.03791	1.96389	1.92272	1.90972	2.37891	2.44711	2.50791	2.49576	2.14894	2.11
1.31111	1.55209	1.42909	1.35608	1.35306	1.36904	1.4701	1.41411	1.41913	1.41214	1.33811	1.52012	1.58625	1.73923	1.36111				1.4371	0.835567	1.51175	1.30542	1.05644	0.828895	0.74474	1.30701	1.04352	0.822988	0.757975	0.834946	0.46034	0.15377	0.110943	0.83522				1.33091	2.231	2.19899	2.03399	1.95899	1.90997	1.89698	2.37499	2.45199	2.50398	2.48499	2.14601	2.11
1.37576	1.60561	1.48457	1.40457	1.38827	1.39029	1.53062	1.47879	1.49785	1.49284	1.40073	1.591	1.73205	1.87319					1.49366	0.816407	1.50093	1.28769	1.02677	0.802704	0.72681	1.29188	1.03647	0.815991	0.7604	0.820567	0.454691	0.17174	0.113426					1.31845	2.22989	2.19092	2.02896	1.95296	1.88994	1.88584	2.36899	2.44396	2.49392	2.48187	2.14892	2.11007
1.44043	1.65726	1.53334	1.45319	1.41187	1.41464	1.5833	1.54539	1.56954	1.56354	1.46247	1.6759	1.82043	1.97332					1.54941	0.806067	1.49145	1.27964	1.02166	0.796038	0.713399	1.28455	1.02938	0.807475	0.739471	0.809444	0.449761	0.191033	0.152943					1.30654	2.22081	2.18394	2.02574	1.94972	1.8847	1.8727	2.36785	2.44083	2.48683	2.47083	2.1417	2.11598
1.50594	1.71494	1.59494	1.50795	1.45196	1.44397	1.64294	1.60894	1.63993	1.63393	1.52994	1.76292	1.88594	2.03394					1.61394	0.799956	1.48829	1.27165	1.01034	0.777608	0.706017	1.27337	1.0149	0.793953	0.726662	0.803666	0.447073	0.163676	0.119622					1.29829	2.21201	2.181	2.01401	1.93701	1.87101	1.85901	2.36101	2.43301	2.47901	2.46301	2.12801	2.115
1.59086	1.78278	1.66787	1.56979	1.50744	1.48052	1.71372	1.67373	1.70479	1.69879	1.61391		1.92829	2.07701	1.63984				1.68384	0.796374	1.49014	1.26697	1.00327	0.789023	0.714194	1.26847	1.00855	0.787887	0.72298	0.798471		0.127603	0.0823982	0.794335				1.29765	2.20692	2.17489	2.0069	1.92994	1.86589	1.8499	2.34694	2.42387	2.46994	2.45395	2.1229
1.66256	1.84741	1.74054	1.63564	1.54471	1.52426	1.77339	1.73437	1.77026	1.76426	1.68966	1.90807	1.95211	2.078	1.7096				1.75343	0.801757	1.50022	1.27299	1.01203	0.789988	0.719875	1.27876	1.01574	0.797576	0.732112	0.804428	0.457273	0.120507	0.0529236	0.798992				1.30424	2.19991	2.16589	1.99885	1.92472	1.85691	1.84194	2.34189	2.41285	2.46494	2.44994	2.11498	2.11077
1.73412	1.91211	1.81114	1.71116	1.62314	1.58213	1.83712	1.79712	1.82811	1.82212	1.76611	1.95704	1.95701	2.078	1.78312				1.81912	0.80992	1.51782	1.28106	1.02384	0.821997	0.742594	1.28927	1.02346	0.805691	0.740948	0.813059	0.469341	0.120363	0.0521693	0.806439				1.32039	2.196	2.16099	1.99199	1.91199	1.85299	1.83899	2.33699	2.40599	2.46199	2.44698	2.114	2.09999
1.80475	1.97169	1.88779	1.79997	1.70012	1.65617	1.9068	1.86669	1.89264	1.88771	1.8308	1.9772	1.96304	2.078	1.85075	1.76813			1.88571	0.826805	1.53676	1.29428	1.03674	0.837341	0.756538	1.30215	1.04291	0.823367	0.756937	0.824075	0.464094	0.122303	0.0517439	0.828667	0.509112			1.34093	2.1959	2.15798	1.98599	1.90693	1.84794	1.83496	2.33094	2.39898	2.45395	2.43793	2.11294	2.09693
1.86618	2.02809	1.95224	1.87948	1.79199	1.75225	1.97228	1.92315	1.94513	1.94609	1.89615	1.99315	1.96604	2.07776	1.91218	1.86129			1.9442	0.844461	1.56257	1.31374	1.05614	0.851364	0.776008	1.31723	1.05651	0.835699	0.779528	0.844153	0.458226	0.124308	0.0511897	0.843325	0.481263			1.36733	2.18789	2.15609	1.98511	1.90109	1.84283	1.83189	2.32594	2.39704	2.44998	2.43185	2.10781	2.09102
1.91997	2.07797	2.00897	1.94696	1.88295	1.85494	2.03097	1.97597	1.99697	1.99597	1.94897	2	1.968	2.06701	1.96597	1.96594			1.99897	0.86187	1.58504	1.33573	1.07313	0.863883	0.789632	1.33975	1.08134	0.859906	0.793632	0.860301	0.468084	0.131546	0.0484316	0.86139	0.490085			1.39035	2.183	2.16	1.99	1.905	1.835	1.827	2.323	2.399	2.449	2.425	2.09901	2.092
1.98172	2.13179	2.07479	2.02595	1.9823	1.96045	2.09067	2.02857	2.04567	2.04863	2.01173	2.01411	1.968	2.07	2.02772	2.04314	1.82049	1.9525	2.05568	0.87586	1.60174	1.3511	1.09091	0.863686	0.794632	1.3569	1.09535	0.87296	0.808007	0.873455	0.461938	0.132853	0.0481315	0.875722	0.482798	0.154659	0.114498	1.40874	2.17588	2.15906	1.99206	1.90605	1.83296	1.81895	2.31899	2.39496	2.44298	2.42399	2.09192	2.10183
2.04228	2.19828	2.14137	2.10662	2.09237	2.08365	2.14709	2.07717	2.10192	2.10207	2.07328	2.02338	1.96806	2.06998	2.08822	2.14011	1.94735	1.99782	2.11326	0.882531	1.61151	1.36088	1.10338	0.868335	0.795562	1.36593	1.10258	0.880382	0.813359	0.882195	0.465467	0.133081	0.0482912	0.880016	0.482667	0.135354	0.0546748	1.42025	2.16577	2.164	1.99704	1.91011	1.83006	1.81498	2.31806	2.39189	2.44104	2.423	2.08477	2.08755
2.10109	2.2571	2.2041	2.18111	2.20116	2.2052	2.19709	2.13108	2.14409	2.15108	2.13209	2.04102	1.971	2.069	2.14409	2.23714	2.10127	2.17331	2.17109	0.883489	1.61304	1.35965	1.10682	0.867695	0.792893	1.37244	1.10115	0.88	0.803207	0.884217	0.483658	0.134043	0.0497206	0.879811	0.485717	0.128619	0.0557957	1.4227	2.15499	2.16401	1.99899	1.915	1.83303	1.81401	2.321	2.387	2.443	2.423	2.07399	2.06699
2.15871	2.32066	2.26772	2.25593	2.30721	2.3403	2.25665	2.18474	2.2006	2.20566	2.18972	2.05348	1.97415	2.069	2.20071	2.32899	2.28314	2.38049	2.23265	0.869275	1.60673	1.34788	1.10155	0.883967	0.80142	1.3595	1.0866	0.866376	0.787642	0.86878	0.482724	0.136191	0.0501021	0.867247	0.477001	0.114685	0.0466282	1.41395	2.14591	2.17101	1.99495	1.91397	1.85002	1.82105	2.31798	2.38591	2.44095	2.42501	2.06495	2.06295
2.22044	2.37838	2.33038	2.33667	2.41204	2.45323	2.31321	2.24923	2.25321	2.26312	2.25255	2.0951	1.98717	2.069	2.26238	2.41467	2.46882	2.59556	2.28938	0.853211	1.59424	1.33255	1.09579	0.882871	0.796342	1.34192	1.06499	0.845295	0.766961	0.855583	0.490999	0.139722	0.0503124	0.848831	0.477531	0.125536	0.0669346	1.40052	2.13825	2.17204	1.99104	1.91102	1.85215	1.82536	2.31602	2.37802	2.43702	2.42598	2.06113	2.05892
2.28697	2.44197	2.39397	2.41396	2.50595	2.55595	2.36897	2.30597	2.30897	2.31497	2.32396	2.14597	1.995	2.069	2.32597	2.49196	2.64491	2.75992	2.35297	0.836639	1.57591	1.31355	1.08746	0.88246	0.798719	1.32877	1.04816	0.828449	0.74715	0.83587	0.502494	0.143038	0.0518092	0.835977	0.459099	0.136864	0.109138	1.38249	2.14999	2.174	1.993	1.912	1.859	1.84199	2.317	2.379	2.438	2.425	2.067	2.055
2.3538	2.50287	2.45887	2.48796	2.60418	2.66215	2.43279	2.37586	2.36973	2.37073	2.39074	2.18573	2.00627	2.07304	2.3918	2.57304		2.87334	2.41787	0.815813	1.56219	1.2943	1.07146	0.876232	0.793423	1.31011	1.0364	0.815271	0.730896	0.812791	0.489505	0.144296	0.0530293	0.818161	0.450805		0.135996	1.36608	2.15494	2.17804	1.99004	1.91196	1.86406	1.85824	2.31306	2.37595	2.428	2.42	2.07293	2.05596
2.42058	2.5756	2.53166	2.56777	2.70192	2.75781	2.49866	2.44758	2.43053	2.43134	2.45258	2.24675	2.02912	2.0765	2.45862	2.65981	2.86296	2.98204	2.49066	0.802902	1.55183	1.28684	1.0598	0.87149	0.791217	1.29495	1.02098	0.801282	0.728805	0.800526	0.477824	0.148645	0.0555411	0.805103	0.439533	0.115633	0.10161	1.35321	2.14976	2.18098	1.99296	1.909	1.86924	1.87835	2.31796	2.37196	2.42791	2.42006	2.06668	2.05276
2.46572	2.58769	2.5537	2.60468	2.73921	2.8002	2.5222	2.47769	2.46617	2.46216	2.50271	2.33524	2.08017	2.09942	2.50072	2.72168	2.92584	3.01048	2.51719	0.801058	1.52498	1.27378	1.0536	0.866898	0.791627	1.2821	1.00445	0.783358	0.708459	0.799289	0.505703	0.176977	0.0616603	0.802781	0.438237	0.0990382	0.043004	1.32658	2.118	2.1435	1.967	1.88901	1.86552	1.87304	2.288	2.3525	2.4115	2.41099	2.03601	2.02746
2.54801	2.65986	2.62942	2.67281	2.82	2.87636	2.60094	2.54895	2.53237	2.52334	2.58251	2.42504	2.47769	2.60921	2.583	2.79177	2.87675	3.00547	2.58893	0.800301	1.52619	1.27594	1.0571	0.870732	0.792661	1.27782	1.0032	0.777723	0.702936	0.801001	0.510745	0.188417	0.147944	0.799561	0.430781	0.107974	0.0626609	1.32706	2.11846	2.14499	1.96754	1.89197	1.87354	1.88756	2.28904	2.35151	2.4114	2.40748	2.03696	2.01431
2.62806	2.72791	2.70248	2.7369	2.89814	2.94427	2.67552	2.62403	2.60103	2.58949	2.68277	2.48195	2.5326	2.66607	2.66207	2.85278	2.89651	3.00352	2.66252	0.800946	1.53531	1.27996	1.0601	0.863821	0.797129	1.28181	1.01123	0.774284	0.710542	0.801884	0.431163	0.160559	0.120615	0.799009	0.441065	0.103767	0.055276	1.33519	2.11549	2.14453	1.97053	1.8895	1.87643	1.89194	2.29202	2.35202	2.40365	2.40543	2.039	2.01758
2.7005	2.795	2.776	2.7965	2.9435	2.993	2.7545	2.74598	2.71498	2.69598	2.735	2.605	2.32597	2.75698	2.7375	2.905	2.909	3.001	2.734	0.81512	1.54678	1.29094	1.06947	0.87895	0.804535	1.29327	1.02729	0.808503	0.725609	0.815666	0.456946	0.191231	0.10838	0.814095	0.462842	0.116061	0.0530306	1.34737	2.1135	2.146	1.9765	1.89	1.875	1.891	2.2925	2.372	2.425	2.411	2.0315	1.992
2.7689	2.86338	2.83834	2.85524	2.97861	3.04245	2.82388	2.77196	2.7455	2.72893	2.80186	2.72407	2.45556	2.8128	2.80693	2.93011	2.91502	3.002	2.80539	0.825776	1.5634	1.3039	1.07876	0.880772	0.808684	1.30401	1.03455	0.818005	0.756201	0.826196	0.461303	0.208847	0.103067	0.824456	0.463518	0.1191	0.0523401	1.36103	2.11456	2.14548	1.97142	1.88943	1.87338	1.88532	2.29548	2.35444	2.40496	2.39844	2.03205	1.98147
2.837	2.92924	2.90147	2.91127	3.02412	3.07606	2.89008	2.84398	2.821	2.79906	2.86645	2.81892		2.87686	2.87707	2.93888	2.91653	3.00263	2.87243	0.83651	1.57551	1.32116	1.08469	0.881344	0.808166	1.32801	1.05299	0.831606	0.754476	0.835124	0.463244		0.0989449	0.836557	0.463574	0.120487	0.0515887	1.37509	2.11955	2.14398	1.96542	1.88396	1.86446	1.8714	2.29376	2.34999	2.40196	2.39342	2.036	1.97993
2.90321	2.9897	2.96621	2.96418	3.05413	3.08014	2.96227	2.90875	2.89726	2.87628	2.93019	2.9283	2.64051	2.81334	2.94622	2.96961	2.918	3.031	2.93772	0.847027	1.59741	1.32973	1.0926	0.876751	0.802943	1.33421	1.07592	0.856603	0.769338	0.846138	0.469892	0.130109	0.1266	0.84626	0.458255	0.116541	0.067285	1.39011	2.1215	2.14099	1.95349	1.87847	1.85797	1.8719	2.2794	2.344	2.39797	2.3895	2.03699	1.97504
2.92395	3.00687	2.97884	2.9777	3.06521	3.09806	2.96598	2.93206	2.93601	2.92508	2.96084	3.02127	2.79839	2.9314	2.96394	2.98318	2.92014	3.017	2.9509	0.85992	1.5891	1.3422	1.09893	0.866771	0.804958	1.33499	1.08078	0.865162	0.786537	0.860895	0.476765	0.132764	0.0874013	0.857732	0.477961	0.136574	0.0534055	1.38048	2.09701	2.08994	1.92286	1.85592	1.83687	1.82903	2.25296	2.31994	2.37207	2.38099	2.01701	1.98611
2.99055	3.06759	3.03761	3.02667	3.0799	3.10197	3.03454	3.0065	3.00653	3.00049	3.01961	3.1104	2.96588	3.02934	3.02956	2.99591	2.92993	3.017	3.01358	0.868314	1.59353	1.34463	1.09975	0.869631	0.804136	1.34164	1.09192	0.873673	0.785596	0.868231	0.484111	0.136574	0.0573813	0.867008	0.481566	0.138964	0.0537874	1.38551	2.09799	2.08603	1.91307	1.85004	1.82806	1.83099	2.25002	2.31603	2.37697	2.38001	2.01799	1.99395
3.05302	3.13102	3.09802	3.06602	3.09802	3.12501	3.10202	3.07602	3.08103	3.08103	3.08002	3.21503	3.12806	3.25706	3.09602	3.03002		3.03	3.07802	0.871499	1.58996	1.34497	1.09434	0.875903	0.794806	1.34477	1.08985	0.869429	0.789846	0.870829	0.500702	0.13319	0.0935792	0.870689	0.513003		0.0581192	1.3845	2.106	2.083	1.914	1.84	1.81899	1.80299	2.242	2.321	2.377	2.377	2.026	1.988
3.1199	3.20102	3.16092	3.12082	3.14415	3.14333	3.167	3.138	3.16411	3.16913	3.14885	3.30814	3.30534	3.42961	3.16086	3.08081			3.14483	0.867944	1.58541	1.33552	1.09645	0.854842	0.782415	1.337	1.07779	0.8661	0.776588	0.866144	0.507548	0.134492	0.0612427	0.868308	0.58203			1.37805	2.11208	2.08094	1.91897	1.83208	1.78606	1.78285	2.24496	2.31411	2.37303	2.38001	2.03106	1.99906
3.1834	3.27233	3.2254	3.17846	3.1549	3.16678	3.23734	3.20834	3.24227	3.24826	3.20844	3.38825	3.46946	3.61328	3.22143	3.13747			3.20345	0.855596	1.56658	1.31688	1.07419	0.84306	0.768748	1.3208	1.0587	0.845057	0.760303	0.851646	0.473717	0.129001	0.0832141	0.858333	0.575729			1.36224	2.11795	2.07704	1.91702	1.83795	1.78996	1.7721	2.24203	2.32193	2.37498	2.38099	2.03496	2.00296
3.25417	3.33817	3.29616	3.23813	3.20506	3.19108	3.30318	3.28419	3.32818	3.33719	3.27618	3.4592	3.61426	3.76026	3.29518				3.28716	0.843265	1.54924	1.2972	1.06246	0.824717	0.765414	1.30958	1.03418	0.822105	0.768178	0.839932	0.50249	0.175584	0.128498	0.845599				1.34316	2.11499	2.072	1.91499	1.836	1.77	1.75998	2.24499	2.325	2.38599	2.38199	2.03399	2.011
3.33118	3.4159	3.36599	3.2947	3.23077	3.22752	3.38298	3.36688	3.40802	3.42008	3.35717	3.54956	3.73072	3.87656	3.37616				3.35998	0.827907	1.53624	1.28237	1.05039	0.823121	0.754022	1.29532	1.02562	0.810887	0.731806	0.82315	0.51063	0.189552	0.135985	0.831966				1.33106	2.10996	2.07091	1.90892	1.83497	1.76891	1.75191	2.23889	2.326	2.38001	2.37597	2.03091	2.01218
3.42323	3.48641	3.44335	3.34954	3.2905	3.26766	3.45936	3.43542	3.48733	3.50429	3.44824	3.67098	3.86487	3.99798	3.46624				3.43636	0.816744	1.52448	1.27208	1.02726	0.809931	0.751065	1.27906	1.0196	0.805941	0.729192	0.811488	0.442859	0.125844	0.0997738	0.821518				1.32324	2.10702	2.06406	1.90305	1.83302	1.76206	1.74506	2.23007	2.326	2.38099	2.37402	2.02406	2.02588
3.50702	3.56902	3.52302	3.41503	3.34502	3.32002	3.54102	3.50802	3.57002	3.58202	3.53602	3.75402	3.87501	4.008	3.54902		3.17602	3.30702	3.52202	0.811913	1.51915	1.2624	1.01934	0.823547	0.760642	1.27415	1.01531	0.804699	0.746349	0.808332	0.438291	0.0883973	0.0693274	0.815114		0.197418	0.157008	1.31473	2.103	2.065	1.898	1.825	1.765	1.745	2.228	2.32	2.385	2.378	2.02	2.038
3.57992	3.64293	3.61089	3.5109	3.42684	3.38294	3.61788	3.58885	3.64382	3.65387	3.60892	3.8227	3.89495	4.01297	3.62192	3.56528	3.24003	3.37301	3.59792	0.822682	1.52633	1.26822	1.04322	0.848066	0.767989	1.27473	1.01442	0.803073	0.744557	0.815223	0.443799	0.0785784	0.059977	0.82951	0.540936	0.191984	0.15115	1.32571	2.10682	2.061	1.89301	1.82491	1.76499	1.74904	2.22296	2.31392	2.38194	2.38108	2.02381	2.02881
3.65131	3.7153	3.68033	3.58132	3.49237	3.45629	3.68634	3.65536	3.70738	3.72135	3.68031	3.87747	3.89104	4.01102	3.69331	3.66503	3.32022	3.45124	3.66931	0.825938	1.53802	1.27859	1.04268	0.841563	0.773328	1.28965	1.04233	0.830554	0.752919	0.82243	0.460052	0.0877907	0.05585	0.828718	0.532086	0.195446	0.154299	1.33638	2.09313	2.061	1.89399	1.81807	1.76401	1.75197	2.22003	2.30806	2.37705	2.38694	2.00914	2.01414
3.71519	3.77519	3.75218	3.67421	3.58228	3.5473	3.75719	3.72017	3.76719	3.77716	3.74419	3.89305	3.89301	4.011	3.75619	3.74528			3.73217	0.841082	1.55295	1.29213	1.05934	0.852911	0.789162	1.3088	1.05058	0.840331	0.771277	0.84032	0.472763	0.102661	0.0551843	0.840762	0.474854			1.35281	2.08901	2.05802	1.89402	1.81902	1.766	1.75602	2.21801	2.30803	2.385	2.39299	2.009	2.00599
3.7798	3.84178	3.81485	3.74797	3.67829	3.65234	3.82174	3.78071	3.83159	3.83358	3.80882	3.91028	3.89603	4.01099	3.82179	3.84323			3.79271	0.862492	1.57668	1.31819	1.07246	0.856822	0.796948	1.32884	1.0748	0.861545	0.787711	0.861007	0.484012	0.116766	0.0531994	0.862383	0.48329			1.37344	2.09186	2.06408	1.90103	1.82611	1.76505	1.76304	2.22111	2.31903	2.38504	2.39101	2.00886	2.00448
3.84253	3.90255	3.88151	3.82344	3.77925	3.75722	3.87957	3.83659	3.87766	3.87867	3.87253	3.93184	3.89799	4.01001	3.88354	3.93929			3.84859	0.876734	1.58914	1.33429	1.07757	0.864831	0.812405	1.35219	1.09076	0.872122	0.797914	0.873249	0.480248	0.115658	0.0515919	0.878222	0.484858			1.39491	2.08108	2.06996	1.90299	1.83493	1.76897	1.76598	2.22993	2.32099	2.38798	2.39199	1.99808	2.04172
3.90804	3.96804	3.94205	3.90805	3.89307	3.88008	3.93704	3.89104	3.92704	3.93504	3.93504	3.94601	3.895	4.01	3.94904	4.03306	3.8351	3.87812	3.90904	0.886725	1.60216	1.3483	1.09795	0.865967	0.810296	1.35876	1.10066	0.885547	0.808828	0.886176	0.467729	0.10776	0.0509589	0.885003	0.496269	0.116431	0.0372516	1.41076	2.07499	2.07601	1.90701	1.831	1.77201	1.76601	2.235	2.322	2.39	2.394	1.99499	2.02999
3.96874	4.03374	4.00884	3.98698	4.00028	3.99539	3.99473	3.95578	3.98673	3.99468	3.99283	3.9561	3.90206	4.01	4.01269	4.12313	3.98812	4.05355	3.96779	0.893216	1.60745	1.36327	1.09122	0.862079	0.803783	1.36255	1.09939	0.881748	0.805347	0.894764	0.480163	0.123101	0.0493831	0.88917	0.49431	0.132223	0.054015	1.41813	2.06501	2.08511	1.91703	1.83603	1.78914	1.7841	2.23711	2.32495	2.39094	2.39195	1.98599	2.01592
4.02634	4.09134	4.07425	4.06312	4.09985	4.10375	4.05135	4.0163	4.04335	4.04739	4.05726	3.96391	3.90694	4.01	4.06638	4.21099	4.1531	4.25271	4.02929	0.885113	1.60413	1.35547	1.08679	0.8534	0.79855	1.35763	1.09329	0.874592	0.801969	0.885694	0.484322	0.13094	0.0496272	0.88219	0.489654	0.1348	0.0497293	1.41327	2.06599	2.0939	1.91898	1.83798	1.79988	1.79191	2.2459	2.32104	2.38606	2.38804	1.98501	2.01007
4.08717	4.1562	4.14019	4.14423	4.20333	4.22632	4.11217	4.07619	4.10317	4.10618	4.11518	3.98415	3.91502	4.01001	4.12417	4.29422	4.3285	4.44553	4.09119	0.86875	1.59011	1.34392	1.08451	0.842349	0.778207	1.34499	1.0752	0.857319	0.784053	0.869407	0.483136	0.136473	0.0528388	0.866134	0.487358	0.129961	0.062861	1.39864	2.06703	2.09702	1.92501	1.83899	1.81502	1.80005	2.24702	2.319	2.38698	2.38599	1.99002	2.00701
4.1469	4.22591	4.20789	4.22495	4.31822	4.33846	4.17076	4.1428	4.1648	4.16882	4.17795	4.03741	3.92315	4.01305	4.18286	4.37104	4.50361	4.6329	4.1569	0.851073	1.57455	1.32623	1.08769	0.841857	0.773755	1.32878	1.0517	0.832404	0.763925	0.850771	0.498937	0.144369	0.0524013	0.849832	0.475886	0.137323	0.0842941	1.37985	2.07918	2.10509	1.92701	1.83608	1.82222	1.81927	2.25501	2.31804	2.38104	2.38299	1.99722	2.01013
4.2165	4.2965	4.27651	4.29848	4.41233	4.4512	4.22958	4.20456	4.22656	4.23255	4.25148	4.06878	3.93492	4.01697	4.24953	4.45143	4.62811	4.77995	4.2265	0.830427	1.55504	1.30281	1.0717	0.837729	0.767981	1.30966	1.03078	0.811042	0.740338	0.829184	0.478565	0.142742	0.0517248	0.830656	0.443888	0.12747	0.0962053	1.36116	2.0929	2.11195	1.92799	1.84196	1.83888	1.83985	2.25599	2.32098	2.38398	2.38201	2.01388	2.01993
4.29494	4.36795	4.34695	4.37794	4.50593	4.55992	4.29795	4.27295	4.28995	4.29795	4.32495	4.11796	3.95099	4.02	4.33294	4.53394	4.80487	4.93389	4.29895	0.815631	1.5406	1.28922	1.05809	0.83746	0.766191	1.28987	1.01055	0.790086	0.709133	0.810454	0.46499	0.144539	0.0520198	0.820188	0.434137	0.117028	0.080172	1.34723	2.10599	2.116	1.929	1.85099	1.85699	1.85699	2.261	2.326	2.384	2.378	2.02499	2.021
4.35493	4.43789	4.41699	4.45903	4.6051	4.6571	4.375	4.3429	4.35276	4.35579	4.38998	4.17912	3.97659	4.03223	4.38792	4.62097	4.80215	4.91025	4.37392	0.801115	1.53051	1.27803	1.04762	0.837566	0.766198	1.28262	1.00422	0.7841	0.71794	0.799199	0.45893	0.14537	0.0557438	0.802814	0.425523	0.111968	0.0700782	1.33342	2.107	2.12605	1.9371	1.85909	1.86416	1.87516	2.2601	2.3231	2.38509	2.384	2.02792	2.02494
4.42731	4.50734	4.49427	4.53924	4.69118	4.74318	4.45326	4.41333	4.41243	4.41741	4.46627	4.26617	4.02256	4.04983	4.45932	4.69628	4.81389	4.92981	4.44532	0.79056	1.52451	1.26594	1.03626	0.837223	0.767636	1.26193	0.991204	0.771629	0.710897	0.789789	0.460525	0.14534	0.0599401	0.791428	0.422647	0.0845408	0.0566774	1.32645	2.107	2.12996	1.94493	1.86593	1.87688	1.88788	2.26793	2.33093	2.39193	2.384	2.02206	2.02005
4.50516	4.58214	4.57413	4.60613	4.7631	4.82012	4.52115	4.48214	4.48014	4.47813	4.54216	4.36324	4.06817	4.0784	4.53416	4.7721	4.836	4.94598	4.52114	0.793235	1.52713	1.26539	1.04263	0.846923	0.772398	1.27473	0.996205	0.776573	0.717633	0.791018	0.452954	0.128602	0.0469756	0.795472	0.428995	0.0798188	0.0400867	1.328	2.10802	2.13601	1.95602	1.88102	1.88101	1.897	2.28001	2.33602	2.39499	2.38801	2.02801	2.01199
4.58987	4.65387	4.64382	4.67581	4.81665	4.88059	4.59782	4.55491	4.55196	4.54289	4.62687	4.48741	4.15432	4.28536	4.61691	4.82527	4.83805	4.93406	4.59589	0.806263	1.53959	1.27452	1.04796	0.858544	0.781443	1.28232	1.00941	0.788541	0.704103	0.805315	0.465068	0.15528	0.116092	0.806814	0.456914	0.104778	0.0486116	1.34157	2.11705	2.14005	1.96404	1.88999	1.885	1.89896	2.28316	2.34404	2.39204	2.39205	2.03405	2.00506
4.65942	4.72342	4.70946	4.74046	4.86857	4.92761	4.66346	4.6274	4.62837	4.61441	4.69642	4.60007	4.26012	4.3941	4.6894	4.84682	4.84197	4.93896	4.66741	0.823289	1.55517	1.28982	1.05848	0.860444	0.788918	1.29898	1.03755	0.815834	0.738713	0.821714	0.456144	0.149657	0.110695	0.823888	0.459598	0.107785	0.0487389	1.35649	2.12097	2.14397	1.96698	1.88901	1.885	1.89602	2.29589	2.34698	2.39498	2.39597	2.03797	2.00996
4.72898	4.79198	4.77099	4.79099	4.90599	4.96099	4.72798	4.70098	4.70198	4.69098	4.77098	4.72597	4.38497	4.382	4.75898	4.857	4.846	4.942	4.73298	0.849824	1.5773	1.31488	1.07545	0.864999	0.795808	1.32621	1.05397	0.831186	0.762064	0.848024	0.468867	0.163037	0.086146	0.849734	0.46004	0.10892	0.0480602	1.37856	2.139	2.142	1.964	1.893	1.883	1.889	2.303	2.347	2.395	2.395	2.052	2.007
4.79878	4.85988	4.83983	4.84568	4.94935	4.96843	4.79493	4.76884	4.77686	4.77303	4.8368	4.8512	4.53013	4.56138	4.82783	4.88038	4.84605	4.94496	4.80278	0.872734	1.59546	1.33317	1.09576	0.866609	0.796114	1.34351	1.07046	0.847735	0.772436	0.870786	0.491943	0.16869	0.0875974	0.871945	0.471653	0.1234	0.0476295	1.4012	2.148	2.14403	1.95799	1.88594	1.87497	1.90067	2.3019	2.35006	2.39811	2.3961	2.05904	2.01521
4.85942	4.92834	4.90438	4.89849	4.97674	5.00168	4.8673	4.83437	4.84435	4.85323	4.8994	4.9451	4.6964	4.74721	4.89238	4.90972	4.84996	4.94203	4.86342	0.887132	1.60866	1.34702	1.10192	0.856388	0.798012	1.36114	1.08812	0.866093	0.803442	0.886083	0.488285	0.132676	0.0553204	0.884836	0.474196	0.128095	0.0468079	1.41705	2.148	2.14598	1.95701	1.88105	1.87302	1.87524	2.29408	2.35495	2.40692	2.40392	2.06197	2.03184
4.92411	5.0412	5.00469	4.98417	5.02356	5.03557	4.95772	4.92873	4.96126	4.97327	4.95611	5.10826	4.98904	5.08403	4.9757	4.94602	4.86447	4.9804	4.97171	0.895456	1.58792	1.34249	1.08694	0.837155	0.787508	1.35174	1.09314	0.872831	0.792607	0.894228	0.506772	0.134183	0.0798549	0.885497	0.511193	0.132449	0.0637599	1.39597	2.151	2.13049	1.94752	1.86701	1.84697	1.85294	2.28949	2.35251	2.40854	2.41203	2.064	2.02501
4.99881	5.1038	5.06377	5.03469	5.04545	5.05827	5.02694	4.9979	5.03905	5.05502	5.05129	5.19147	5.16153	5.27119	5.03684	4.93287	5.25981	5.2005	5.03632	0.882355	1.5844	1.33705	1.08336	0.843455	0.781513	1.35045	1.08158	0.860838	0.795315	0.878461	0.51613	0.144615	0.0807317	0.883741	0.449222	0.136941	0.0805712	1.39524	2.14993	2.12898	1.95153	1.86999	1.8373	1.83275	2.28398	2.35658	2.41958	2.42013	2.06243	2.02723
5.0615	5.16551	5.12352	5.08807	5.08022	5.07933	5.09942	5.06744	5.12035	5.13387	5.11251	5.26689	5.31873	5.44016	5.10198	5.30521	5.39796	5.3161	5.09999	0.8781	1.57095	1.32694	1.07421	0.833085	0.771321	1.33766	1.07101	0.851454	0.7845	0.873115	0.485659	0.124461	0.0637891	0.880675	0.462342	0.150002	0.0948023	1.38193	2.14454	2.12702	1.95348	1.86901	1.82212	1.81316	2.28251	2.36295	2.42595	2.42992	2.05704	2.04536
5.13612	5.2306	5.18508	5.14058	5.11458	5.10705	5.16914	5.14012	5.19712	5.20964	5.18158	5.34565	5.47318	5.59818	5.17763	5.16613	5.21231	4.975	5.16162	0.862636	1.55594	1.31236	1.05946	0.831456	0.765701	1.32082	1.06091	0.838938	0.771591	0.862865	0.48217	0.143558	0.0919339	0.860442	0.49934	0.120993	0.0167614	1.36554	2.15001	2.12851	1.95403	1.86899	1.81549	1.80049	2.284	2.366	2.43352	2.43651	2.06201	2.04951
5.18789	5.3004	5.24141	5.19459	5.16044	5.13954	5.24489	5.21401	5.27147	5.29146	5.24197	5.4256	5.58498	5.713	5.22792	5.23471	5.31334	4.97731	5.23283	0.855209	1.53633	1.29326	1.04022	0.817278	0.756093	1.3033	1.03191	0.815939	0.751455	0.841042	0.483848	0.179863	0.132931	0.848043	0.498996	0.120592	0.0247662	1.35145	2.15791	2.13401	1.96598	1.86761	1.80546	1.79142	2.28649	2.373	2.44456	2.44158	2.06891	2.0551
5.2913	5.37091	5.31289	5.24108	5.1952	5.18164	5.3149	5.29332	5.34735	5.36635	5.31785	5.51179	5.66181	5.79131	5.33133	5.32923	5.37892	5.07894	5.29743	0.831406	1.52625	1.28091	1.04086	0.821875	0.757925	1.29119	1.02494	0.810801	0.744458	0.833368	0.48865	0.179947	0.135972	0.828221	0.458254	0.130746	0.131739	1.3377	2.14905	2.1345	1.96401	1.87594	1.80204	1.78556	2.2855	2.373	2.44896	2.44745	2.06206	2.06294
5.3727	5.44268	5.39169	5.30766	5.24116	5.23111	5.39071	5.37867	5.42871	5.4487	5.39819	5.5947	5.76408	5.914	5.41121	5.40169	5.34756	5.43504	5.37818	0.824723	1.51572	1.27126	1.03267	0.81613	0.752077	1.28322	1.0134	0.798497	0.745744	0.826837	0.486221	0.136287	0.0770588	0.821605	0.458015	0.0947699	0.0431099	1.32762	2.1505	2.13701	1.9625	1.87348	1.80649	1.78103	2.29048	2.36951	2.448	2.44899	2.0655	2.07449
5.45302	5.51243	5.46653	5.37256	5.30203	5.27704	5.47259	5.44503	5.5098	5.52583	5.47302	5.67445	5.79009	5.91296	5.49554	5.47323	5.37506	5.45507	5.44999	0.821955	1.51606	1.26483	1.0236	0.816376	0.760166	1.27849	0.999487	0.785795	0.721639	0.823637	0.476349	0.128599	0.0598671	0.819513	0.459455	0.118509	0.0488006	1.32505	2.15194	2.14055	1.96251	1.86552	1.80399	1.79105	2.28083	2.37251	2.44993	2.44595	2.06392	2.07041
5.52687	5.57992	5.54086	5.44834	5.37586	5.35136	5.55183	5.51886	5.56801	5.58649	5.54687	5.74441	5.79594	5.91003	5.57136	5.42801	5.38197	5.46096	5.52189	0.817478	1.52098	1.26811	1.02993	0.824026	0.772667	1.27438	1.00997	0.791317	0.729464	0.819434	0.478832	0.13391	0.0583345	0.815075	0.473387	0.131269	0.0697676	1.32812	2.14753	2.14397	1.96349	1.86649	1.8035	1.79447	2.2676	2.37349	2.44554	2.44253	2.05805	2.06455
5.6232	5.69318	5.64121	5.55426	5.48629	5.46428	5.63717	5.60717	5.66414	5.67614	5.6512	5.80403	5.79902	5.907	5.65819	5.62829			5.62417	0.839078	1.51782	1.28902	1.02765	0.804679	0.752978	1.28991	1.01419	0.791282	0.728525	0.840549	0.4811	0.133107	0.0573895	0.836956	0.475401			1.32805	2.14999	2.13702	1.96003	1.86703	1.80801	1.80399	2.28502	2.37099	2.44396	2.42899	2.06699	2.062
5.69273	5.75575	5.71486	5.64299	5.58628	5.56236	5.69587	5.66665	5.71373	5.72481	5.72074	5.8142	5.806	5.907	5.72377	5.72957			5.68282	0.855599	1.53417	1.30064	1.05151	0.835312	0.776304	1.31686	1.04178	0.812858	0.747547	0.857328	0.484471	0.135384	0.0571917	0.852877	0.462809			1.35402	2.14803	2.14512	1.97013	1.87726	1.81017	1.80014	2.2912	2.36905	2.43099	2.42391	2.06508	2.06249
5.74873	5.81372	5.78068	5.71864	5.68453	5.6665	5.76268	5.71676	5.76973	5.7867	5.77773	5.82992	5.806	5.907	5.78272	5.85042			5.7457	0.868588	1.55142	1.31738	1.08216	0.846974	0.788113	1.32781	1.0593	0.831103	0.765773	0.867929	0.470766	0.136445	0.0557867	0.867988	0.525669			1.36913	2.14999	2.15396	1.97995	1.89691	1.82294	1.81095	2.30692	2.37298	2.43	2.41703	2.07097	2.09982
5.82119	5.8812	5.84422	5.80924	5.80333	5.78939	5.82517	5.78715	5.82919	5.83918	5.85118	5.84904	5.80601	5.90698	5.8522	5.9233	5.71845	5.76651	5.81419	0.881882	1.56208	1.33646	1.10843	0.852693	0.793856	1.34059	1.07509	0.846161	0.772653	0.881933	0.464179	0.137529	0.0557739	0.88029	0.479987	0.124404	0.0402185	1.38116	2.14402	2.16701	1.98002	1.90198	1.82906	1.81905	2.31502	2.37102	2.424	2.414	2.06703	2.09292
5.88468	5.9468	5.91785	5.88895	5.91238	5.91944	5.88073	5.8377	5.89046	5.89756	5.91076	5.86213	5.8101	5.90205	5.91761	6.02424	5.86833	5.93548	5.8758	0.88567	1.57149	1.3424	1.08585	0.853784	0.795553	1.35579	1.07347	0.843227	0.780032	0.88618	0.48043	0.137448	0.057152	0.883512	0.48905	0.129293	0.0528396	1.39066	2.15091	2.17013	1.98808	1.89704	1.85011	1.83718	2.32108	2.37804	2.42513	2.41505	2.0759	2.067
5.9375	6.00841	5.98337	5.9623	6.01898	6.03093	5.93746	5.89149	5.92566	5.94059	5.96944	5.87191	5.81793	5.90596	5.96455	6.12008	6.04828	6.12717	5.93741	0.878756	1.56136	1.33717	1.08615	0.85483	0.784238	1.35004	1.07281	0.841457	0.776296	0.878484	0.485076	0.14577	0.0657974	0.877497	0.498321	0.14498	0.0551281	1.38677	2.14407	2.17991	1.99394	1.89997	1.85892	1.85087	2.32694	2.38097	2.43491	2.41896	2.06807	2.067
5.99722	6.08624	6.05423	6.04828	6.12431	6.14837	6.00121	5.95622	5.98622	5.99718	6.0362	5.90813	5.82504	5.90601	6.02721	6.20526	6.23754	6.34764	5.99824	0.865002	1.55087	1.32619	1.07345	0.844786	0.784952	1.33667	1.06495	0.832943	0.755313	0.864918	0.480026	0.147842	0.0633495	0.863808	0.488798	0.132962	0.0611071	1.37524	2.15501	2.18904	2.00301	1.90001	1.87407	1.86106	2.32702	2.38502	2.43103	2.42402	2.07401	2.07002
6.06591	6.16087	6.1279	6.13512	6.22147	6.26553	6.06786	6.02491	6.05572	6.05272	6.09896	5.94949	5.83718	5.91004	6.09296	6.28811	6.4092	6.54999	6.07381	0.843629	1.53319	1.31017	1.08281	0.840729	0.776345	1.3216	1.0366	0.805748	0.75254	0.839138	0.478485	0.148421	0.0631439	0.847264	0.46934	0.142697	0.0883591	1.35792	2.1571	2.20007	2.00706	1.90309	1.89507	1.87922	2.33307	2.39006	2.43997	2.43013	2.07809	2.07707
6.12658	6.2186	6.18759	6.20949	6.31932	6.3673	6.12461	6.08558	6.10367	6.10067	6.16256	5.98178	5.84892	5.91298	6.15656	6.36149	6.62153	6.74863	6.12763	0.830272	1.5136	1.29412	1.0738	0.85526	0.779329	1.30374	1.02301	0.790992	0.714701	0.826368	0.468856	0.143822	0.0607466	0.833584	0.4534	0.135857	0.0962654	1.3473	2.16395	2.20497	2.01097	1.90896	1.89997	1.8939	2.33797	2.39397	2.43801	2.43894	2.08396	2.08197
6.19623	6.2892	6.25922	6.28624	6.43129	6.47228	6.19624	6.15122	6.15919	6.16017	6.23621	6.05519	5.86107	5.92102	6.22324	6.44625	6.70899	6.83798	6.21221	0.812817	1.49723	1.27777	1.05758	0.846235	0.781515	1.28903	1.01073	0.779554	0.70309	0.810263	0.465383	0.142238	0.0574019	0.815151	0.453048	0.153939	0.113469	1.3244	2.16903	2.21301	2.02203	1.92304	1.91201	1.90903	2.35002	2.40102	2.44402	2.44802	2.09201	2.08901
6.27506	6.35896	6.33399	6.36887	6.53198	6.56824	6.27808	6.22793	6.22469	6.21978	6.31007	6.12108	5.88471	5.92833	6.30602	6.53205	6.7041	6.83123	6.28596	0.798045	1.49128	1.26615	1.0407	0.848049	0.783351	1.27206	1.00389	0.774137	0.706112	0.797793	0.452854	0.141804	0.0547743	0.798418	0.445645	0.156712	0.115913	1.31509	2.17909	2.21818	2.03311	1.93703	1.91708	1.91903	2.35814	2.40709	2.45118	2.45619	2.09613	2.092
6.35624	6.43231	6.41028	6.43538	6.60729	6.66311	6.36122	6.29933	6.2775	6.27944	6.39223	6.20422	5.93949	5.95376	6.38427	6.61225	6.71193	6.84883	6.35931	0.793057	1.48742	1.25602	1.04185	0.865595	0.790364	1.26173	1.00016	0.775428	0.686306	0.793421	0.459309	0.149746	0.0650734	0.792931	0.446799	0.14386	0.0777577	1.30892	2.18594	2.23187	2.04192	1.93898	1.92294	1.92098	2.3689	2.41394	2.46487	2.47086	2.10591	2.092
6.43624	6.50721	6.48121	6.51319	6.68516	6.74118	6.43921	6.37622	6.35821	6.34921	6.47125	6.31835	6.03131	6.16531	6.46125	6.6842	6.76302	6.86702	6.43523	0.796296	1.48666	1.25756	1.04041	0.865587	0.795826	1.26128	1.00244	0.778415	0.695931	0.798833	0.464241	0.174282	0.133593	0.793917	0.440857	0.129086	0.0587269	1.31023	2.19902	2.24302	2.05004	1.95601	1.92103	1.92302	2.38103	2.42402	2.47302	2.47602	2.11501	2.08201
6.51592	6.57698	6.54988	6.57484	6.73756	6.79956	6.5099	6.44998	6.42806	6.41796	6.55392	6.43369	6.13451	6.26753	6.54388	6.75043	6.76915	6.87307	6.5109	0.808135	1.49638	1.26568	1.05217	0.870981	0.801224	1.27394	1.01291	0.789831	0.725946	0.809923	0.464916	0.178537	0.138236	0.806231	0.462911	0.127841	0.0544245	1.31875	2.20407	2.24804	2.06299	1.96009	1.93115	1.92804	2.39017	2.43209	2.47907	2.48205	2.11907	2.08509
6.58354	6.64851	6.61456	6.63658	6.77872	6.84072	6.57555	6.52151	6.50547	6.48852	6.62154	6.55716	6.24525	6.37924	6.60856	6.78179	6.77993	6.87797	6.57655	0.822363	1.50896	1.27973	1.0641	0.86957	0.802273	1.28241	1.01901	0.794995	0.749778	0.824024	0.482917	0.206867	0.166488	0.820215	0.472475	0.135925	0.0525627	1.33169	2.20897	2.25098	2.06201	1.96695	1.94193	1.93098	2.40291	2.43895	2.48397	2.48597	2.12397	2.09195
6.6512	6.71721	6.68021	6.69717	6.81313	6.87206	6.63823	6.58623	6.56922	6.5572	6.68819	6.66736	6.35439	6.48701	6.67822	6.79703	6.78101	6.878	6.64121	0.840843	1.52579	1.29911	1.08059	0.872289	0.800923	1.31134	1.05152	0.827498	0.768215	0.841021	0.480614	0.197823	0.158264	0.839684	0.463988	0.136034	0.0525603	1.34931	2.22601	2.25699	2.06	1.97101	1.952	1.93901	2.4	2.442	2.48403	2.49102	2.14102	2.09304
6.71185	6.78197	6.7438	6.7507	6.85221	6.89015	6.70801	6.6559	6.63591	6.61899	6.74674	6.77629	6.47513	6.49255	6.74685	6.80738	6.784	6.87804	6.70687	0.857192	1.54936	1.32166	1.08904	0.875025	0.801928	1.33167	1.0869	0.860446	0.778903	0.859606	0.479016	0.183072	0.101532	0.853352	0.457235	0.134319	0.0526295	1.37058	2.23021	2.25296	2.05992	1.97406	1.95307	1.94315	2.39894	2.44208	2.49404	2.49597	2.1462	2.10621
6.77156	6.8495	6.79959	6.79964	6.86689	6.90092	6.77848	6.71854	6.69953	6.68849	6.79862	6.86633	6.6239	6.67068	6.80656	6.8338	6.784	6.88098	6.76755	0.87204	1.56191	1.33983	1.09559	0.871863	0.803895	1.33588	1.09113	0.869235	0.779793	0.873338	0.493423	0.148953	0.0702219	0.868875	0.459672	0.13565	0.0518954	1.38424	2.24489	2.25002	2.05404	1.97797	1.95796	1.95392	2.39503	2.44796	2.49698	2.49401	2.1599	2.12089
6.83217	6.91219	6.85818	6.84215	6.89908	6.91206	6.84325	6.7802	6.76522	6.75823	6.85616	6.9433	6.7925		6.86919	6.867	6.78708	6.86223	6.8352	0.886606	1.57896	1.35035	1.10267	0.868085	0.802366	1.35138	1.09433	0.870944	0.788551	0.884445	0.485824	0.134414		0.886456	0.490083	0.135058	0.0574265	1.39612	2.24899	2.24699	2.04901	1.97801	1.95801	1.96799	2.39897	2.463	2.50404	2.50303	2.16499	2.143
6.88679	6.97094	6.91477	6.88868	6.92447	6.93236	6.92074	6.84383	6.83595	6.83195	6.90779	7.03722	6.95116	6.99677	6.92883	6.86835		6.93553	6.89781	0.885305	1.58161	1.35454	1.10031	0.866523	0.80415	1.34643	1.0951	0.87194	0.792025	0.882906	0.49626	0.144745	0.0500874	0.885363	0.43649		0.0670964	1.39789	2.24505	2.24496	2.05101	1.98	1.96092	1.96487	2.39017	2.46308	2.51514	2.51314	2.16206	2.14314
6.94671	7.04166	6.97272	6.93975	6.95983	6.95987	6.97673	6.9067	6.90765	6.90365	6.96771	7.12956	7.11421	7.20599	6.9917	6.97051		7.05144	6.95871	0.884932	1.57707	1.34725	1.09011	0.860678	0.799612	1.35088	1.08629	0.86364	0.8045	0.880362	0.49628	0.117163	0.0377992	0.887122	0.55062		0.176393	1.39218	2.24898	2.24201	2.052	1.98	1.95503	1.95505	2.40294	2.46897	2.52595	2.52395	2.16698	2.15395
7.01323	7.10324	7.03421	6.9882	6.98614	6.9851	7.03723	6.97522	6.97723	6.97325	7.03421	7.21727	7.29351	7.39863	7.05723	6.99209		7.08831	7.02221	0.872394	1.56706	1.33358	1.07968	0.852052	0.783021	1.34627	1.08069	0.858495	0.789969	0.870781	0.452684	0.127892	0.0585203	0.871959	0.551246		0.198322	1.38166	2.259	2.23799	2.05599	1.97801	1.94998	1.94597	2.407	2.47401	2.53503	2.53205	2.17599	2.16302
7.07984	7.17281	7.0958	7.04562	7.02642	7.01342	7.10386	7.03989	7.04391	7.04491	7.09593	7.29551	7.4393	7.5784	7.12281		6.84946	6.89353	7.08194	0.859214	1.55414	1.32138	1.07112	0.840952	0.768791	1.33879	1.07155	0.851253	0.769704	0.862327	0.454883	0.154543	0.104812	0.854396		0.171822	0.0597979	1.36669	2.25799	2.236	2.05295	1.97997	1.94295	1.9369	2.40603	2.4781	2.54419	2.54719	2.17296	2.16877
7.14351	7.23453	7.15654	7.09264	7.05875	7.04575	7.1695	7.10749	7.11347	7.11447	7.16646	7.3347	7.53825	7.68519	7.18453		6.88473	6.93369	7.15346	0.845782	1.5349	1.3032	1.04484	0.822828	0.753596	1.32097	1.05001	0.831669	0.752501	0.850639	0.531318	0.195171	0.16514	0.839593		0.172753	0.0573487	1.34991	2.25701	2.236	2.04903	1.97801	1.93903	1.92906	2.40799	2.48594	2.55889	2.56189	2.17002	2.15113
7.21927	7.29925	7.23427	7.15621	7.09819	7.08215	7.23724	7.18023	7.18424	7.19126	7.24228	7.4274	7.64604	7.77008	7.25627		6.92317	6.93655	7.22324	0.830895	1.52253	1.28511	1.03642	0.818487	0.746716	1.30613	1.03872	0.821761	0.744371	0.834826	0.520096	0.132698	0.120579	0.826086		0.181217	0.0666098	1.33951	2.25205	2.23198	2.05199	1.98099	1.93998	1.923	2.39896	2.48299	2.56	2.57201	2.16505	2.16605
7.30222	7.37606	7.31807	7.22214	7.15595	7.12791	7.31092	7.25001	7.25806	7.27001	7.32823	7.549	7.65797	7.79469	7.33926			7.1071	7.2971	0.820256	1.51529	1.27244	1.02026	0.808529	0.742489	1.30097	1.02924	0.813006	0.735533	0.821413	0.452228	0.12541	0.0740218	0.81852			0.154799	1.33179	2.26694	2.22696	2.04797	1.97691	1.93394	1.92196	2.38799	2.47997	2.55994	2.57396	2.179	2.18197
7.38346	7.44653	7.38952	7.29849	7.21958	7.1886	7.37259	7.31755	7.32853	7.33755	7.41045	7.61556	7.72257	7.84069	7.42344			7.24707	7.37051	0.815959	1.51624	1.26861	1.02008	0.813835	0.753079	1.31004	1.02665	0.809394	0.735053	0.820953	0.467459	0.0947044	0.0380694	0.810533			0.149406	1.33242	2.26303	2.22402	2.04601	1.97104	1.93003	1.91902	2.38701	2.47801	2.55603	2.57102	2.179	2.18001
7.4592	7.52122	7.46522	7.37126	7.29526	7.2653	7.44224	7.38622	7.38921	7.40118	7.48919	7.68711	7.725	7.83799	7.48921		7.15213	7.28412	7.44123	0.827445	1.52245	1.2726	1.02373	0.820646	0.760419	1.32146	1.03248	0.813485	0.739033	0.828898	0.440453	0.0949301	0.038643	0.82511		0.196805	0.160293	1.34041	2.25901	2.21601	2.04099	1.96998	1.92499	1.91797	2.37799	2.47897	2.54995	2.56395	2.17401	2.17399
7.52081	7.58885	7.53084	7.4499	7.37326	7.35714	7.51384	7.45388	7.45178	7.45574	7.54582	7.72025	7.725	7.83492	7.55384		7.19341	7.32143	7.51186	0.838094	1.53459	1.28689	1.03584	0.828519	0.766174	1.32945	1.0516	0.830047	0.751999	0.837596	0.45955	0.094995	0.0395457	0.837303		0.228428	0.191141	1.35477	2.26296	2.21795	2.03704	1.96497	1.92295	1.90797	2.376	2.47097	2.53587	2.54775	2.17596	2.16991
7.58045	7.65143	7.59244	7.51639	7.46615	7.44123	7.57544	7.51841	7.50947	7.5105	7.60644	7.73883	7.725	7.82905	7.61544		7.37038	7.50036	7.57542	0.855342	1.55204	1.30309	1.04699	0.829174	0.767904	1.35408	1.06391	0.840118	0.773255	0.854237	0.480131	0.0968332	0.0399661	0.854443		0.248179	0.211117	1.37382	2.26003	2.21404	2.03997	1.96302	1.91904	1.90602	2.376	2.46902	2.52609	2.52917	2.17303	2.16306
7.62611	7.7106	7.64512	7.57215	7.5182	7.50924	7.63615	7.56312	7.55413	7.55463	7.65411	7.74854	7.73399	7.83799	7.65862	7.66913			7.62812	0.862049	1.54012	1.31192	1.04929	0.820441	0.763043	1.3381	1.07384	0.843797	0.793033	0.858916	0.487723	0.105472	0.0374109	0.863442	0.495787			1.36393	2.2465	2.21249	2.04051	1.9675	1.9215	1.90999	2.37299	2.46348	2.52898	2.52498	2.16149	2.16406
7.6743	7.75875	7.69827	7.63896	7.61584	7.61893	7.70145	7.61873	7.6081	7.5726	7.69779	7.75568	7.72804	7.83245	7.7133	7.74112	7.49548	7.57129	7.68126	0.865243	1.56239	1.32664	1.06818	0.831924	0.76969	1.35125	1.10407	0.873673	0.768799	0.860524	0.464682	0.103584	0.0406027	0.868197	0.477526	0.102989	0.0434532	1.38211	2.24888	2.2135	2.04651	1.96752	1.92247	1.90543	2.36733	2.45609	2.51499	2.52084	2.16139	2.1945
7.74091	7.81997	7.76194	7.7183	7.72604	7.73648	7.77786	7.67898	7.65904	7.63231	7.7644	7.77086	7.73147	7.82902	7.77943	7.83467	7.61939	7.66881	7.74493	0.873598	1.57461	1.33419	1.07904	0.837965	0.780137	1.35352	1.09261	0.860014	0.778627	0.867063	0.45431	0.110161	0.0419989	0.877997	0.494228	0.130723	0.0516706	1.39382	2.23859	2.21301	2.04651	1.96948	1.92001	1.90053	2.35606	2.46296	2.51255	2.50518	2.15208	2.19499
7.79061	7.87907	7.82062	7.79514	7.81969	7.8422	7.84061	7.73615	7.71203	7.69803	7.81261	7.7905	7.734	7.82702	7.8346	7.91517	7.76929	7.8068	7.8001	0.874395	1.57633	1.34691	1.09158	0.856412	0.786265	1.35498	1.10109	0.843854	0.785534	0.870534	0.473548	0.118947	0.0429682	0.876081	0.495024	0.128056	0.0468736	1.40536	2.2295	2.22251	2.05301	1.972	1.9255	1.90551	2.346	2.46947	2.51	2.5	2.1425	2.17599
7.84326	7.92339	7.87979	7.86649	7.92071	7.95221	7.89846	7.80303	7.76048	7.75352	7.86229	7.79274	7.73508	7.83147	7.88725	8.00498	7.9115	7.96589	7.85079	0.865318	1.59032	1.34553	1.09081	0.858933	0.789477	1.34114	1.08664	0.851696	0.792895	0.863199	0.478937	0.125396	0.0460284	0.86532	0.504387	0.12134	0.0586225	1.40104	2.22856	2.22854	2.06097	1.9685	1.92359	1.90813	2.3511	2.46218	2.5091	2.49701	2.14456	2.16996
7.90789	7.99733	7.94736	7.94971	8.02253	8.05503	7.91549	7.85056	7.80857	7.80553	7.92937	7.81479	7.74144	7.82952	7.9504	8.08821	8.08089	8.12847	7.90833	0.85662	1.55064	1.33685	1.08622	0.856903	0.788184	1.35497	1.10671	0.841354	0.776528	0.85132	0.487393	0.132749	0.0529974	0.860136	0.508872	0.184074	0.0914682	1.37315	2.23296	2.22996	2.05852	1.968	1.93143	1.9189	2.38994	2.47438	2.51891	2.49799	2.14896	2.16653
7.93404		7.99405	8.00606	8.10006	8.13806	7.96804	7.89704	7.87505	7.87004	7.96904	7.81604	7.74201	7.839	7.96904	8.14004	8.1901	8.30512		0.835814		1.32866	1.08479	0.854413	0.784854	1.34348	1.06456	0.83014	0.769663	0.832275	0.471363	0.143828	0.0794927	0.839313	0.467916	0.136508	0.0701566		2.225		2.063	1.98101	1.943	1.92801	2.398	2.46301	2.519	2.503	2.147	2.172
7.9916	8.11355	8.05963	8.08372	8.18701	8.22009	8.02274	7.95779	7.94364	7.93266	8.02359	7.8735	7.75308	7.84	8.02863	8.20086	8.32586	8.46873	8.02655	0.827544	1.52795	1.31748	1.06672	0.844758	0.776828	1.33016	1.04107	0.802886	0.75925	0.824676	0.489389	0.141151	0.0552577	0.829905	0.475739	0.161278	0.107289	1.34558	2.22903	2.239	2.06602	1.9911	1.94905	1.94306	2.40301	2.477	2.51305	2.50904	2.15199	2.17595
8.05132	8.16837	8.12228	8.15518	8.28686	8.32777	8.09616	8.0361	8.00727	7.99825	8.08233	7.92343	7.76091	7.84	8.09128	8.28602	8.50989	8.64004	8.08137	0.809121	1.51558	1.30297	1.06362	0.848477	0.773676	1.31083	1.03836	0.804492	0.738399	0.807457	0.493206	0.142267	0.0550326	0.810621	0.454859	0.149218	0.1082	1.33476	2.23197	2.239	2.06798	2.00089	1.95394	1.94893	2.40399	2.477	2.51794	2.51296	2.15101	2.17106
8.12207	8.24606	8.18408	8.2041	8.33611	8.39909	8.16006	8.10206	8.08305	8.06905	8.15707	8.00802	7.79501	7.851	8.15507	8.38007	8.62498	8.74099	8.16306	0.808955	1.50495	1.31548	1.09228	0.886785	0.78368	1.28074	1.01787	0.788127	0.709437	0.805454	0.522391	0.151155	0.0539705	0.812296	0.427382	0.102289	0.0858445	1.31737	2.25399	2.252	2.09899	2.00101	1.975	1.98798	2.419	2.47901	2.53401	2.52101	2.17499	2.16001
8.21287	8.32153	8.28537	8.32206	8.47009	8.50636	8.23581	8.17172	8.14976	8.12981	8.24781	8.03396	7.81141	7.85322	8.24295	8.46875	8.60632	8.73248	8.23376	0.79091	1.49532	1.26649	1.03698	0.844039	0.772316	1.27723	0.977206	0.74869	0.681472	0.786317	0.451316	0.145627	0.0545567	0.795682	0.430026	0.125534	0.078742	1.3075	2.24156	2.25801	2.08639	2.01145	1.97084	1.96731	2.42482	2.4901	2.54598	2.53503	2.16251	2.17392
8.29821			8.32795	8.38083			8.24234	8.22431	8.20926	8.32726	8.12812	7.85163	7.8748	8.33613	8.54232	8.63771	8.77956		0.801759			1.07566	0.840998			0.992527	0.761511	0.706249	0.79488	0.475535	0.154141	0.0522713	0.80861	0.397255	0.0865923	0.0406147		2.29649			2.05559	2.05323			2.49991	2.54402	2.53797	2.21253	2.16607
8.36107	8.45306	8.41206	8.43406	8.59803	8.65105	8.37806	8.32706	8.30506	8.28707	8.39507	8.22312	7.9291	8.0591	8.39806	8.60304	8.65	8.766	8.37906	0.801414	1.50611	1.27534	1.04113	0.849491	0.776945	1.28138	0.994019	0.766019	0.691589	0.797537	0.448458	0.142922	0.103223	0.805272	0.468657	0.129475	0.0492821	1.31501	2.24901	2.268	2.09101	2.034	1.988	1.979	2.438	2.503	2.555	2.543	2.167	2.152
8.44384	8.52374	8.48065	8.51256	8.63926	8.71277	8.44971	8.40372	8.38181	8.37285	8.47991	8.37228	8.05226	8.18229	8.47481	8.65421	8.65403	8.766	8.44767	0.819053	1.51397	1.28362	1.05411	0.85031	0.783377	1.2998	1.01707	0.78969	0.726866	0.818205	0.470076	0.181122	0.14259	0.819496	0.476626	0.135476	0.0517988	1.32828	2.25644	2.26798	2.09901	2.02917	1.99094	1.97889	2.43399	2.50102	2.55303	2.54902	2.17042	2.1461
8.52902	8.59814	8.54625	8.56935		8.58843	8.52118	8.47617	8.46405	8.45901	8.57194	8.50151	8.17954	8.3125	8.55705	8.67575	8.65697	8.766	8.51522	0.837478	1.5289	1.30499	1.07279		0.79819	1.30983	1.04051	0.813882	0.738625	0.835887	0.481795	0.182366	0.144577	0.838264	0.470184	0.13809	0.0496547	1.34315	2.30049	2.26602	2.09999	2.0468		2.06896	2.43301	2.50298	2.55597	2.55098	2.21252	2.15589
8.57805	8.66205	8.60305	8.57207	8.61808	8.64008	8.58305	8.54006	8.54807	8.55107	8.60405	8.58109	8.26611	8.39803	8.61305	8.68001	8.661	8.767	8.57305	0.851939	1.54657	1.31433	1.08672	0.855554	0.797198	1.32841	1.04803	0.823322	0.749072	0.847882	0.479363	0.172895	0.134362	0.852698	0.46562	0.132971	0.0466414	1.36551	2.29799	2.265	2.10099	2.05299	2.06796	2.08294	2.439	2.505	2.569	2.55501	2.21399	2.16099
8.63253	8.72147	8.66452	8.65049	8.70939	8.74016	8.64556	8.61358	8.62773	8.63777	8.65953	8.68378	8.40041	8.42986	8.67353	8.6933	8.66201	8.76697	8.63556	0.863254	1.56293	1.33777	1.09684	0.860171	0.782648	1.33945	1.06326	0.838434	0.786562	0.862577	0.482345	0.143123	0.0653925	0.862527	0.465386	0.133873	0.0482872	1.37859	2.28097	2.265	2.09293	2.03691	2.02182	2.00898	2.43796	2.50791	2.56699	2.56407	2.19797	2.15116
8.69246	8.77452	8.72346	8.70649	8.7536	8.75883	8.70843	8.6794	8.71025	8.72521	8.71946	8.7722	8.56054	8.64009	8.73346	8.72769	8.66299	8.76403	8.69843	0.877243	1.57358	1.35022	1.09714	0.864808	0.78923	1.35399	1.10046	0.878575	0.789047	0.87579	0.481755	0.150305	0.0668071	0.876939	0.471703	0.138736	0.0491026	1.38784	2.27704	2.265	2.08507	2.02709	2.00119	2.00702	2.43304	2.49809	2.56601	2.57193	2.19404	2.16983
8.75004	8.83404	8.78103	8.74703	8.76603	8.77702	8.78104	8.74804	8.78205	8.80605	8.77704	8.86905	8.71411	8.78814	8.79104	8.74403	8.67203	8.77004	8.75704	0.882562	1.57591	1.34951	1.1007	0.868438	0.794608	1.35687	1.10449	0.882924	0.806692	0.880551	0.489455	0.130541	0.0569346	0.882663	0.478318	0.14381	0.0573425	1.39648	2.281	2.264	2.085	2.022	1.99399	1.99799	2.421	2.505	2.566	2.576	2.197	2.179
8.80853	8.89353	8.83348	8.79544	8.80517	8.80519	8.84064	8.81153	8.86465	8.88265	8.83349	8.95276	8.87647	9.00832	8.85056	8.79332		8.83846	8.81649	0.885343	1.58008	1.3514	1.1062	0.866041	0.79164	1.36484	1.10639	0.889501	0.809515	0.882025	0.481434	0.14752	0.109162	0.886663	0.566921		0.0765877	1.3985	2.28296	2.26693	2.087	2.02398	1.98597	1.98594	2.42392	2.50005	2.57207	2.57704	2.19697	2.17804
8.86831	8.95331	8.88837	8.84543	8.82477	8.82675	8.91317	8.87131	8.93816	8.95616	8.88936	9.03901	9.04309	9.15828	8.91427	8.82958		8.8904	8.87236	0.87668	1.57058	1.34431	1.09629	0.860484	0.79508	1.34828	1.09758	0.886228	0.803341	0.873538	0.497703	0.148687	0.0664111	0.878	0.573811		0.108019	1.38882	2.27806	2.25909	2.087	2.02202	1.98303	1.97908	2.4151	2.50593	2.57991	2.58194	2.19403	2.18294
8.92805	9.01305	8.95205	8.89504	8.86102	8.85301	8.97205	8.94307	9.01307	9.03707	8.94906	9.11207	9.20413	9.33514	8.97405	8.89305		8.96392	8.93806	0.867	1.56011	1.3264	1.07285	0.849905	0.783283	1.34136	1.09509	0.879948	0.800894	0.862179	0.487465	0.158096	0.0907557	0.87019	0.565035		0.124176	1.37352	2.292	2.262	2.089	2.021	1.97501	1.97101	2.422	2.512	2.586	2.585	2.207	2.18201
8.98457	9.0696	9.00658	8.94344	8.88438	8.86029	9.02458	9.01356	9.09059	9.11262	9.00858	9.18786	9.346	9.48984	9.02955	8.94539	8.75113	8.88015	8.99955	0.855723	1.54585	1.31403	1.07096	0.854894	0.765237	1.331	1.08568	0.866888	0.784189	0.85062	0.481612	0.17459	0.129001	0.85945	0.559788	0.158888	0.11969	1.35926	2.29201	2.262	2.08601	2.02095	1.98188	1.98582	2.42301	2.51504	2.58706	2.59006	2.207	2.19007
9.04843	9.13739	9.07142	8.99256	8.92761	8.89271	9.08942	9.07643	9.1574	9.18237	9.07342	9.28513	9.45898	9.58415	9.09144	8.9896	8.76587	8.89685	9.06144	0.839209	1.53553	1.29696	1.04559	0.833938	0.757034	1.31466	1.06229	0.855364	0.777302	0.839381	0.434623	0.134104	0.145997	0.838033	0.552803	0.165421	0.126449	1.34425	2.29299	2.262	2.08699	2.01505	1.96812	1.96519	2.42399	2.51996	2.59394	2.59694	2.207	2.19793
9.12108	9.20307	9.13308	9.05206	8.97905	8.93406	9.15507	9.14306	9.22307	9.25306	9.14808	9.37306	9.51304	9.65703	9.16407		8.79703	8.92703	9.13207	0.83611	1.52567	1.29208	1.03213	0.824126	0.751681	1.29931	1.04355	0.838171	0.76334	0.83164	0.434515	0.115033	0.110043	0.839639		0.187132	0.148313	1.33566	2.289	2.26	2.082	2.01499	1.963	1.963	2.422	2.521	2.602	2.6	2.199	2.21401
9.2016	9.27255	9.2126	9.11558	9.03064	8.99663	9.22357	9.20856	9.29145	9.31349	9.22563	9.43852	9.55214	9.683	9.2406		8.82973	8.95775	9.2026	0.82569	1.5185	1.2784	1.02425	0.819547	0.762786	1.29228	1.03322	0.828872	0.763001	0.821925	0.419397	0.0869151	0.0622163	0.828775		0.209582	0.171284	1.32816	2.28898	2.25901	2.07898	2.00597	1.96098	1.96495	2.41794	2.51795	2.59894	2.602	2.20296	2.2219
9.27219	9.33726	9.28319	9.18322	9.10514	9.07015	9.29023	9.27424	9.34439	9.37133	9.29915	9.4993	9.56881	9.683	9.31119		8.91502	9.045	9.2722	0.825739	1.518	1.27633	1.02934	0.821478	0.771668	1.29246	1.03087	0.823284	0.746786	0.822563	0.421437	0.0769842	0.0454132	0.828226		0.199278	0.161255	1.33013	2.28702	2.25999	2.07702	2.00205	1.95902	1.95907	2.41108	2.51207	2.59208	2.602	2.19806	2.21014
9.33604	9.40604	9.35205	9.25805	9.17406	9.14706	9.35405	9.33204	9.39803	9.42103	9.36404	9.56102	9.57	9.684	9.37405	9.31506	8.98405	9.11504	9.34104	0.827266	1.52458	1.28728	1.03265	0.82552	0.779186	1.29931	1.03344	0.823997	0.761292	0.825625	0.422301	0.0715799	0.0461111	0.828146	0.526938	0.206708	0.168208	1.33634	2.278	2.257	2.07	1.997	1.95599	1.957	2.413	2.505	2.58599	2.59299	2.192	2.19499
9.39954	9.46952	9.41853	9.33159	9.26175	9.2328	9.42152	9.39046	9.43937	9.46533	9.42751	9.58705	9.57403	9.68097	9.44052	9.39606			9.40352	0.835968	1.53783	1.29719	1.03873	0.825741	0.774111	1.30803	1.05146	0.834138	0.764898	0.833493	0.466601	0.114537	0.0476837	0.83741	0.509252			1.35157	2.2799	2.25902	2.07102	1.99497	1.94598	1.95197	2.40604	2.50091	2.56997	2.58387	2.1939	2.18698
9.46042	9.52844	9.47843	9.39837	9.3462	9.32315	9.48044	9.44251	9.48061	9.50265	9.48446	9.59294	9.57697	9.67803	9.49944	9.51488			9.46244	0.849264	1.55628	1.31433	1.0529	0.833764	0.783224	1.31877	1.06222	0.844066	0.773617	0.849598	0.463321	0.115273	0.044728	0.847485	0.479175			1.36752	2.26811	2.26098	2.07298	1.99203	1.94402	1.94804	2.41095	2.49109	2.56604	2.56914	2.1831	2.18502
9.51405	9.58804	9.53605	9.47406	9.44008	9.42008	9.53504	9.49104	9.52903	9.54003	9.54305	9.60802	9.58	9.682	9.55304	9.57507			9.51504	0.864982	1.57378	1.33277	1.07089	0.847927	0.784002	1.3399	1.0796	0.856576	0.782864	0.864201	0.469022	0.120522	0.0445902	0.863803	0.489407			1.38823	2.27	2.26101	2.076	1.996	1.94	1.94299	2.41501	2.492	2.551	2.55399	2.179	2.19802
9.57648	9.64653	9.59653	9.55567	9.54291	9.52699	9.58451	9.54143	9.56338	9.57532	9.60348	9.63706	9.57997	9.678	9.6115	9.66858			9.57247	0.881025	1.58818	1.34806	1.08424	0.857357	0.786233	1.36489	1.09161	0.864762	0.801798	0.878693	0.471332	0.122876	0.044829	0.880854	0.511598			1.4081	2.26797	2.26804	2.07905	1.99601	1.939	1.93394	2.42799	2.49792	2.54697	2.53997	2.18197	2.22789
9.63046	9.7064	9.6564	9.63124	9.64597	9.63888	9.64242	9.59051	9.60657	9.61164	9.65746	9.64393	9.57703	9.678	9.66843	9.73434	9.5279	9.60623	9.62547	0.890653	1.59976	1.36039	1.09434	0.856984	0.794527	1.37562	1.10556	0.878611	0.816295	0.888116	0.45342	0.112207	0.0447112	0.890325	0.491026	0.114034	0.0459164	1.42245	2.26503	2.27295	2.08494	1.99699	1.939	1.92707	2.42701	2.48909	2.54403	2.53604	2.17903	2.21513
9.68205	9.76406	9.71706	9.70608	9.7511	9.75512	9.68707	9.63506	9.64506	9.65105	9.71306	9.65501	9.58401	9.67801	9.71406	9.82808	9.67318	9.7422	9.67805	0.896135	1.60152	1.36429	1.10451	0.8714	0.800241	1.38209	1.10856	0.88036	0.831064	0.894526	0.480327	0.127113	0.044992	0.894504	0.504977	0.132623	0.0549633	1.42923	2.25999	2.27701	2.08701	1.999	1.93801	1.926	2.435	2.493	2.543	2.538	2.17599	2.18
9.7365	9.82246	9.77859	9.7827	9.85192	9.87498	9.75146	9.69149	9.70136	9.70041	9.77047	9.66527	9.59107	9.687	9.77149	9.91164	9.84853	9.9436	9.73152	0.890997	1.60106	1.36369	1.11942	0.881604	0.811254	1.38043	1.10764	0.880356	0.844708	0.890016	0.487214	0.130237	0.0470093	0.888972	0.501722	0.116476	0.0484275	1.4297	2.25403	2.28403	2.09303	1.996	1.94599	1.92801	2.43602	2.494	2.54308	2.54003	2.16903	2.17998
9.79248	9.87452	9.84539	9.86128	9.95505	9.98499	9.80352	9.74649	9.74163	9.74658	9.82351	9.69572	9.59893	9.687	9.82649	9.98334	10.0204	10.1233	9.79046	0.878297	1.59122	1.34896	1.12062	0.89895	0.812865	1.37074	1.09829	0.873097	0.854579	0.878268	0.492155	0.134421	0.0480603	0.875682	0.488373	0.126121	0.0594189	1.42104	2.25697	2.28796	2.09696	1.996	1.94501	1.92899	2.43798	2.494	2.55192	2.54297	2.17296	2.17802
9.85106	9.93306	9.91005	9.93507	10.0541	10.0901	9.86005	9.80005	9.79404	9.79804	9.88206	9.74403	9.60401	9.685	9.88205	10.0551	10.1781	10.2871	9.84906	0.862358	1.58007	1.33611	1.11987	0.905109	0.817562	1.35596	1.08823	0.861933	0.814388	0.862156	0.502313	0.136889	0.0493401	0.860399	0.467375	0.13949	0.0745702	1.40653	2.26401	2.29501	2.102	1.995	1.94701	1.93901	2.438	2.498	2.55	2.55201	2.18	2.187
9.91351	9.99459	9.96959	10.0096	10.1488	10.1998	9.91359	9.85745	9.83741	9.84043	9.94952	9.77353	9.61508	9.68503	9.93952	10.1276	10.3147	10.4257	9.91356	0.848537	1.5653	1.32202	1.10648	0.904353	0.820309	1.34381	1.09198	0.864844	0.800864	0.846721	0.494289	0.13567	0.04951	0.848608	0.461619	0.117346	0.0857782	1.3904	2.273	2.30103	2.10103	1.99609	1.95707	1.95211	2.44194	2.50208	2.55415	2.56311	2.18403	2.18896
9.97133	10.0612	10.0362	10.0802	10.237	10.2919	9.98022	9.90841	9.88346	9.88844	10.0083	9.8333	9.6239	9.68797	9.99831	10.1972	10.397	10.5061	9.97627	0.830204	1.55169	1.30508	1.08732	0.904686	0.824649	1.3314	1.0644	0.842846	0.781091	0.827741	0.489703	0.133446	0.0506369	0.831569	0.453623	0.116895	0.0878261	1.37673	2.273	2.30495	2.10495	2.00589	1.96491	1.96485	2.43508	2.5109	2.57081	2.57585	2.18697	2.18406
10.0341	10.123	10.103	10.156	10.316	10.3761	10.0541	9.97005	9.94405		10.071	9.89204	9.64802	9.69801	10.0641	10.2731	10.42	10.528	10.0401	0.815917	1.54074	1.29563	1.07934	0.902023	0.825708	1.31076	1.04299	0.820201		0.815088	0.483344	0.134939	0.0536681	0.816146	0.444663	0.11444	0.0652496	1.36492	2.271	2.31101	2.10601	2.00801	1.97201	1.97501	2.434	2.516	2.573		2.182	2.18
10.1076	10.1875	10.1636	10.2195	10.3825	10.4475	10.1257	10.0376			10.1366	9.94599	9.67067	9.70835	10.1376	10.3426	10.4263	10.5245	10.1076	0.811729	1.53462	1.28643	1.06718	0.892305	0.82286	1.30855	1.06013			0.812364	0.449627	0.133737	0.0513422	0.810637	0.46142	0.113939	0.0649251	1.35938	2.26908	2.31804	2.1161	2.02004	1.98405	1.98907	2.43697	2.52005			2.17907	2.18184
10.1774	10.2504	10.2314	10.2824	10.4425	10.5005	10.2023	10.1084			10.2103	10.061	9.7483	9.74863	10.2074	10.4084	10.4587	10.5825	10.1744	0.805853	1.5382	1.28134	1.05922	0.88237	0.819332	1.29822	1.06103			0.805869	0.481798	0.150875	0.0678702	0.805596	0.469556	0.1173	0.0852755	1.35979	2.27792	2.32296	2.12789	2.02496	1.98995	1.99693	2.43403	2.52595			2.18693	2.16317
10.2501	10.307	10.297	10.334	10.494	10.536	10.262	10.1801			10.2831	10.1601	9.82111		10.2801	10.464	10.468	10.592	10.242	0.813488	1.54838	1.28622	1.06186	0.869496	0.813364	1.31229	1.05878			0.812667	0.473647	0.166823		0.813759	0.487313	0.117279	0.0856089	1.36546	2.28501	2.323	2.136	2.031	1.996	2.008	2.44401	2.533			2.19301	2.15702
10.3156	10.3675	10.3545	10.3863	10.5131	10.5541	10.3174	10.2505			10.3486	10.3234	9.96554		10.3456	10.4892	10.4751	10.602	10.3065	0.824435	1.56225	1.29488	1.0644	0.863757	0.8055	1.33183	1.053			0.821884	0.495803	0.209442		0.82593	0.491372	0.115663	0.0842154	1.37657	2.29312	2.32603	2.13895	2.03298	2.00098	2.01203	2.45612	2.53607			2.20114	2.1877
[truncated: 64 more columns]
