# Supplementary material for: Kinematic Validation of a Multi-Kinect v2 Instrumented 10-Meter Walkway for Quantitative Gait Assessments
Source: PLoS One. 2015 Oct 13;10(10):e0139913. doi: 10.1371/journal.pone.0139913 (PMC4603795; doi:10.1371/journal.pone.0139913)
Supplement: S1 Data — (ZIP) [file pone.0139913.s001.zip › S1_Data/pp16_trial1.xls]

## Sheet: Sheet1
Kinect(x) SpineBase	Kinect(x) Head	Kinect(x) ShoulderLeft	Kinect(x) ElbowLeft	Kinect(x) WristLeft	Kinect(x) HandLeft	Kinect(x) ShoulderRight	Kinect(x) ElbowRight	Kinect(x) WristRight	Kinect(x) HandRight	Kinect(x) HipLeft	Kinect(x) KneeLeft	Kinect(x) AnkleLeft	Kinect(x) FootLeft	Kinect(x) HipRight	Kinect(x) KneeRight	Kinect(x) AnkleRight	Kinect(x) FootRight	Kinect(x) SpineShoulder	Kinect(y) SpineBase	Kinect(y) Head	Kinect(y) ShoulderLeft	Kinect(y) ElbowLeft	Kinect(y) WristLeft	Kinect(y) HandLeft	Kinect(y) ShoulderRight	Kinect(y) ElbowRight	Kinect(y) WristRight	Kinect(y) HandRight	Kinect(y) HipLeft	Kinect(y) KneeLeft	Kinect(y) AnkleLeft	Kinect(y) FootLeft	Kinect(y) HipRight	Kinect(y) KneeRight	Kinect(y) AnkleRight	Kinect(y) FootRight	Kinect(y) SpineShoulder	Kinect(z) SpineBase	Kinect(z) Head	Kinect(z) ShoulderLeft	Kinect(z) ElbowLeft	Kinect(z) WristLeft	Kinect(z) HandLeft	Kinect(z) ShoulderRight	Kinect(z) ElbowRight	Kinect(z) WristRight	Kinect(z) HandRight	Kinect(z) HipLeft	Kinect(z) KneeLeft
0.062	0.0869995	0.104	0.115	0.16	0.175997	0.101	0.101998	0.159	0.161001	0.093	0.074	0.021	0.113	0.099	0.071998	0.02	0.0879995	0.084	0.7859	1.46665	1.24064	0.99404	0.79197	0.754214	1.23704	0.9954	0.79606	0.757759	0.7866	0.47902	0.13323	0.0423	0.78555	0.48191	0.14634	0.0629315	1.2856	2.252	2.261	2.104	2.035	1.993	1.988	2.402	2.445	2.475	2.453	2.18	2.136
0.062	0.0899408	0.104	0.117941	0.16	0.177961	0.103941	0.102	0.160961	0.166882	0.0959408	0.074	0.021	0.118882	0.099	0.072	0.0229408	0.0909408	0.084	0.785429	1.4658	1.23884	0.992619	0.790127	0.752583	1.23605	0.99588	0.796766	0.75875	0.78612	0.479657	0.130152	0.0440547	0.785109	0.4829	0.145801	0.0637926	1.28479	2.252	2.26002	2.104	2.03402	1.993	1.9831	2.40102	2.445	2.47108	2.45006	2.17804	2.136
0.062	0.09	0.104	0.118	0.163957	0.175032	0.104	0.102	0.161	0.164032	0.0930325	0.074	0.021	0.119	0.099	0.0710108	0.023	0.0880325	0.084	0.785489	1.46579	1.23932	0.993263	0.79105	0.75439	1.23605	0.996137	0.797087	0.757415	0.786229	0.480471	0.130525	0.0434965	0.78514	0.479982	0.145839	0.064453	1.28479	2.252	2.26	2.104	2.034	1.99201	1.98498	2.401	2.445	2.471	2.45198	2.17998	2.136
0.062	0.09	0.104	0.118	0.160002	0.172002	0.104	0.101001	0.161	0.164	0.093	0.074	0.021	0.119	0.099	0.071	0.0200018	0.088	0.084	0.78551	1.4662	1.23974	0.9934	0.79096	0.752381	1.23576	0.99687	0.797929	0.75737	0.78626	0.48051	0.13062	0.0431102	0.78513	0.47996	0.14551	0.0631508	1.28502	2.252	2.26	2.104	2.034	1.993	1.986	2.401	2.442	2.471	2.452	2.18	2.136
0.062	0.09	0.104	0.118	0.16	0.171023	0.104	0.101	0.161	0.166932	0.093	0.074	0.021	0.118023	0.099	0.071	0.02	0.088	0.084	0.78552	1.46635	1.23992	0.993498	0.791243	0.755977	1.23586	0.99687	0.798536	0.756979	0.78625	0.481898	0.130747	0.0454266	0.785179	0.47997	0.145383	0.0638244	1.28524	2.252	2.26	2.104	2.034	1.993	1.98307	2.401	2.442	2.471	2.45005	2.18	2.136
0.063979	0.09	0.104	0.118	0.163958	0.175948	0.104	0.101	0.161	0.16601	0.0959686	0.0769686	0.0239686	0.118	0.099	0.071	0.0229686	0.088	0.084	0.785372	1.46643	1.23952	0.993668	0.793595	0.759345	1.23564	0.99688	0.798491	0.758524	0.786121	0.48196	0.130473	0.0450842	0.785002	0.47998	0.145687	0.0626823	1.28533	2.25497	2.26	2.104	2.034	1.98508	1.97706	2.401	2.442	2.471	2.44703	2.17802	2.13501
0.064	0.09	0.104	0.114002	0.165999	0.168003	0.104	0.101	0.161	0.167	0.096	0.077	0.024	0.118	0.099	0.071	0.0200012	0.0870004	0.084	0.78536	1.4666	1.23916	0.99443	0.795199	0.76007	1.23565	0.9968	0.79859	0.755801	0.78611	0.48242	0.128581	0.0438505	0.78499	0.48037	0.14517	0.0615404	1.28546	2.255	2.26	2.104	2.032	1.98	1.976	2.401	2.442	2.471	2.45	2.178	2.135
0.064	0.08902	0.10694	0.114	0.166	0.1778	0.104	0.101	0.161	0.17092	0.096	0.077	0.024	0.118	0.099	0.071	0.01902	0.087	0.08694	0.785399	1.46683	1.23805	0.995537	0.797317	0.761158	1.23582	0.996653	0.798267	0.756976	0.786149	0.482498	0.128423	0.0433992	0.785029	0.480742	0.146444	0.0618438	1.28564	2.255	2.25706	2.10204	2.032	1.98	1.97306	2.401	2.442	2.471	2.44902	2.178	2.135
0.064	0.0919681	0.107	0.116968	0.167979	0.180968	0.104	0.103968	0.163968	0.175947	0.096	0.077	0.024	0.118	0.101968	0.0719894	0.019	0.0899681	0.087	0.785153	1.46634	1.23751	0.997064	0.799032	0.763703	1.23589	0.997174	0.798606	0.758751	0.785833	0.482698	0.128915	0.0433603	0.784852	0.481581	0.146994	0.0613157	1.28569	2.255	2.25601	2.102	2.03101	1.97604	1.97201	2.401	2.44101	2.47001	2.45494	2.178	2.135
0.064	0.092	0.107	0.117	0.168	0.169004	0.104	0.104	0.164	0.162005	0.096	0.077	0.024	0.118	0.102	0.072	0.019	0.0870011	0.087	0.78556	1.46588	1.23786	0.99751	0.7998	0.768578	1.23584	0.99809	0.79946	0.757151	0.78637	0.48329	0.12891	0.0431801	0.78515	0.48161	0.14727	0.0610501	1.28558	2.255	2.256	2.102	2.031	1.976	1.969	2.401	2.441	2.47	2.456	2.178	2.135
0.0669325	0.092	0.106022	0.116022	0.170933	0.17291	0.106933	0.104	0.164	0.168843	0.096	0.077	0.024	0.118978	0.102	0.0710225	0.019	0.0879775	0.087	0.78554	1.466	1.23808	0.998937	0.801462	0.768424	1.23569	0.998481	0.799792	0.759193	0.78635	0.483407	0.127903	0.0421536	0.78513	0.480623	0.149489	0.0615388	1.28529	2.25402	2.256	2.09907	2.02709	1.97209	1.96802	2.40002	2.441	2.47	2.45404	2.178	2.135
0.067	0.092	0.106	0.116	0.167042	0.173	0.107	0.104	0.164	0.176916	0.096	0.077	0.024	0.119	0.102	0.0719895	0.0199895	0.0850314	0.0899686	0.78552	1.46455	1.23804	0.99901	0.801005	0.770221	1.23542	0.998708	0.800265	0.767038	0.78635	0.48341	0.128662	0.0417738	0.785071	0.480818	0.149213	0.0635885	1.28391	2.254	2.256	2.099	2.027	1.97299	1.968	2.4	2.441	2.47	2.45796	2.178	2.135
0.067	0.0949979	0.106	0.121996	0.167	0.175998	0.106001	0.104	0.164	0.177	0.0999972	0.0799979	0.024	0.119	0.104998	0.0749979	0.02	0.085	0.09	0.78613	1.4648	1.23759	0.99945	0.80032	0.768181	1.23743	0.99921	0.80041	0.760145	0.78692	0.48397	0.12891	0.0414302	0.78568	0.482949	0.14917	0.0637799	1.28448	2.254	2.255	2.099	2.025	1.973	1.966	2.397	2.441	2.47	2.458	2.177	2.134
0.0699401	0.0979401	0.10894	0.122	0.167	0.17796	0.11482	0.10694	0.17086	0.18876	0.1	0.0839201	0.024	0.119	0.10794	0.075	0.0229401	0.0889201	0.0929401	0.785522	1.46431	1.23687	0.999391	0.800291	0.769474	1.23909	0.998965	0.801655	0.759042	0.786518	0.486322	0.129106	0.041381	0.784847	0.482568	0.148043	0.065103	1.28408	2.25302	2.25304	2.09802	2.025	1.973	1.97286	2.39406	2.44002	2.47098	2.46094	2.177	2.13302
0.0690108	0.101957	0.111968	0.122	0.170957	0.178	0.115	0.107	0.171	0.181086	0.1	0.084	0.024	0.119	0.107011	0.0769784	0.023	0.0899892	0.0949784	0.78547	1.46604	1.23704	0.998965	0.799875	0.771933	1.23867	0.999158	0.802105	0.758169	0.78654	0.486123	0.129308	0.0413503	0.784692	0.48256	0.145834	0.0625482	1.28419	2.25003	2.25201	2.09701	2.025	1.97201	1.973	2.394	2.44	2.471	2.46001	2.177	2.133
0.0719995	0.102	0.114999	0.122	0.168001	0.179	0.115	0.109999	0.171	0.178001	0.102	0.0869995	0.024	0.119	0.109999	0.0799995	0.023	0.09	0.0979995	0.78529	1.46607	1.23725	0.99854	0.796781	0.759502	1.23861	0.99902	0.80141	0.75812	0.78671	0.48773	0.12903	0.0414	0.78425	0.48191	0.14573	0.0628399	1.28408	2.249	2.252	2.096	2.025	1.984	1.976	2.394	2.439	2.471	2.461	2.173	2.131
0.072	0.103955	0.11891	0.124932	0.166045	0.173136	0.11891	0.11	0.171	0.178	0.104932	0.0899322	0.024	0.113136	0.11	0.08	0.023	0.0890226	0.098	0.785495	1.4655	1.23707	0.997064	0.793408	0.753958	1.24151	0.999108	0.801273	0.760857	0.786808	0.487476	0.129392	0.0412925	0.784514	0.480571	0.143521	0.0606897	1.2841	2.249	2.24809	2.09502	2.02402	1.98791	1.97795	2.39205	2.439	2.471	2.45025	2.17202	2.13002
0.0749673	0.109935	0.117022	0.127967	0.166989	0.166076	0.120978	0.112967	0.171	0.179978	0.107967	0.0929673	0.024	0.113	0.113956	0.0839564	0.0249782	0.0899891	0.102945	0.785995	1.46723	1.23657	0.996555	0.792133	0.765976	1.24281	0.998437	0.800449	0.754966	0.787136	0.487856	0.129687	0.0431198	0.785064	0.479501	0.147545	0.0611939	1.28597	2.24702	2.24602	2.09203	2.02301	1.99097	1.98789	2.38804	2.43801	2.471	2.44604	2.17101	2.12901
0.076999	0.115997	0.123997	0.128	0.167	0.167999	0.123999	0.114999	0.17	0.178001	0.108	0.0969981	0.0279981	0.113	0.112001	0.085999	0.025	0.09	0.109997	0.78627	1.46588	1.23992	0.99633	0.79134	0.757254	1.24373	0.999629	0.80126	0.761087	0.78725	0.486001	0.12972	0.0415308	0.78552	0.478041	0.145611	0.0620496	1.28465	2.243	2.244	2.089	2.023	1.991	1.994	2.387	2.433	2.468	2.45	2.171	2.131
0.0799395	0.116	0.12596	0.12996	0.170919	0.170939	0.131839	0.119899	0.174899	0.186818	0.110939	0.100919	0.028	0.118879	0.115919	0.0889395	0.025	0.09	0.11196	0.785947	1.4662	1.23986	0.994057	0.788969	0.749147	1.24207	1.00042	0.800897	0.754398	0.786652	0.483315	0.129044	0.0407853	0.785481	0.47656	0.144914	0.0605313	1.28491	2.24202	2.244	2.08508	2.01908	1.99296	1.99302	2.38014	2.4281	2.46212	2.43628	2.17002	2.13002
0.08	0.120946	0.131935	0.13	0.171	0.171989	0.133978	0.123956	0.176978	0.180076	0.112978	0.103967	0.028	0.119	0.118967	0.0939456	0.0279673	0.0870327	0.114967	0.785228	1.46542	1.23982	0.993743	0.788435	0.74807	1.24043	1.00013	0.800524	0.755971	0.78569	0.483794	0.129307	0.0407008	0.785025	0.473652	0.144801	0.0615188	1.28464	2.242	2.23807	2.08302	2.019	1.993	1.99597	2.37407	2.42701	2.45804	2.43501	2.16505	2.12901
0.0849969	0.129994	0.139995	0.133998	0.173998	0.177996	0.137998	0.125999	0.181997	0.185996	0.115998	0.107998	0.028	0.119	0.123997	0.104993	0.0270006	0.0899982	0.122995	0.78508	1.46659	1.23684	0.992371	0.787081	0.751218	1.24081	0.998541	0.787058	0.747935	0.78517	0.480672	0.12974	0.04065	0.78541	0.471541	0.143921	0.0603607	1.28446	2.237	2.231	2.076	2.017	1.992	1.994	2.373	2.422	2.44201	2.42201	2.164	2.131
0.0918407	0.137818	0.141954	0.138886	0.175954	0.184841	0.139954	0.132841	0.182977	0.190886	0.120886	0.112886	0.0289772	0.113137	0.126932	0.123568	0.0299317	0.09	0.130818	0.784249	1.46276	1.2358	0.990249	0.784471	0.746568	1.24058	0.992159	0.789454	0.752269	0.784193	0.478461	0.128948	0.0406207	0.784706	0.466468	0.138262	0.0597834	1.28199	2.23407	2.22514	2.07209	2.01211	1.98809	1.99205	2.36909	2.4132	2.43418	2.41711	2.15911	2.12611
0.0969466	0.142947	0.146947	0.146914	0.180947	0.185989	0.147914	0.135968	0.183	0.195947	0.127925	0.118936	0.0309786	0.112011	0.131947	0.136861	0.0369252	0.0929679	0.134957	0.782459	1.46154	1.23463	0.986787	0.780334	0.748112	1.24005	0.991258	0.788451	0.748017	0.782073	0.476679	0.128188	0.0476144	0.783255	0.471099	0.136963	0.059681	1.28157	2.22905	2.21906	2.06606	2.00507	1.98206	1.98409	2.36207	2.41102	2.434	2.41106	2.15603	2.12699
0.0989993	0.155995	0.155997	0.149999	0.189997	0.189999	0.149999	0.138999	0.195995	0.205996	0.129999	0.120999	0.0319996	0.114999	0.133999	0.161991	0.0419982	0.0959989	0.142997	0.7822	1.45732	1.23717	0.98719	0.781929	0.74913	1.23898	0.99023	0.790589	0.739823	0.78101	0.470962	0.125641	0.0468603	0.78368	0.4708	0.1356	0.0577507	1.27903	2.225	2.215	2.06	2.004	1.976	1.976	2.358	2.4	2.429	2.408	2.152	2.122
0.1039	0.1609	0.167761	0.157841	0.19196	0.18804	0.160781	0.144881	0.196	0.213841	0.1349	0.12394	0.0349403	0.11794	0.1389	0.172781	0.0596416	0.102861	0.150841	0.78074	1.4541	1.23367	0.98622	0.780117	0.74962	1.23677	0.990308	0.789561	0.740036	0.779785	0.467598	0.125611	0.0449488	0.782043	0.457196	0.136149	0.0562407	1.27431	2.21912	2.20912	2.0551	1.99812	1.9711	1.97306	2.35016	2.39706	2.429	2.40114	2.1471	2.12102
0.111916	0.174853	0.174927	0.163937	0.198927	0.198885	0.167927	0.147969	0.208864	0.217958	0.142916	0.130927	0.035	0.115031	0.146916	0.202685	0.0718741	0.117843	0.165843	0.778968	1.45384	1.22943	0.986131	0.780555	0.748086	1.23613	0.990399	0.790569	0.756773	0.778157	0.471904	0.125561	0.0446131	0.780179	0.448311	0.136932	0.0569818	1.27374	2.21207	2.20108	2.04609	1.99206	1.96209	1.96212	2.34802	2.39601	2.40723	2.39308	2.14007	2.11902
0.113999	0.180996	0.184993	0.174992	0.204996	0.203996	0.169999	0.149999	0.212997	0.218	0.145998	0.131999	0.035	0.117998	0.149998	0.222985	0.0799941	0.124995	0.170996	0.77927	1.45313	1.22827	0.981224	0.776173	0.736788	1.23742	0.99053	0.79083	0.759528	0.77838	0.4726	0.12573	0.0445301	0.78057	0.451468	0.136231	0.0571799	1.27327	2.208	2.195	2.042	1.98501	1.94901	1.94601	2.343	2.392	2.409	2.393	2.139	2.11201
0.116933	0.197621	0.193799	0.183799	0.207933	0.209866	0.172933	0.151955	0.216911	0.23071	0.150888	0.135911	0.035	0.118	0.152933	0.267974	0.100531	0.151398	0.178822	0.778683	1.44935	1.22805	0.97948	0.772758	0.737298	1.23655	0.990833	0.792443	0.757135	0.777617	0.472698	0.124977	0.0441389	0.780159	0.474309	0.13929	0.0617751	1.27238	2.20702	2.18522	2.03907	1.98109	1.94802	1.94307	2.34202	2.38711	2.41096	2.38811	2.13313	2.11396
0.123927	0.207896	0.200927	0.193896	0.212948	0.213959	0.186855	0.158927	0.217	0.240896	0.157927	0.137979	0.0379689	0.118	0.158938	0.271969	0.143554	0.210388	0.188896	0.778264	1.44865	1.22666	0.975907	0.769157	0.73631	1.23461	0.991147	0.791975	0.744353	0.777145	0.471978	0.124089	0.0437539	0.779863	0.475503	0.132245	0.0560016	1.27163	2.20502	2.18203	2.03603	1.97803	1.94206	1.93508	2.33309	2.38502	2.411	2.388	2.13102	2.10905
0.129997	0.219994	0.212994	0.199997	0.224994	0.229992	0.193997	0.164997	0.221998	0.238001	0.160999	0.141998	0.0370005	0.118	0.164997	0.288992	0.174985	0.246982	0.203993	0.776981	1.44817	1.22431	0.978289	0.772668	0.734001	1.2342	0.99169	0.79176	0.745899	0.775831	0.47153	0.122881	0.0432602	0.778661	0.477019	0.136168	0.0581289	1.26967	2.203	2.177	2.032	1.976	1.934	1.929	2.331	2.383	2.413	2.389	2.13	2.111
0.143715	0.236654	0.235532	0.219593	0.239695	0.242736	0.216532	0.177736	0.234736	0.23702	0.180593	0.149837	0.0379797	0.11898	0.178715	0.315451	0.226922	0.303821	0.217715	0.776951	1.44664	1.22252	0.979084	0.773268	0.733902	1.23112	0.992699	0.794954	0.747624	0.775565	0.475018	0.121362	0.0427702	0.778797	0.483887	0.140843	0.0614413	1.26884	2.20104	2.17504	2.0271	1.97208	1.9291	1.92802	2.32708	2.3781	2.41888	2.39586	2.12706	2.10512
0.153909	0.249882	0.2469	0.232882	0.246937	0.255882	0.222946	0.190882	0.243918	0.250873	0.1919	0.168828	0.038	0.119	0.188909	0.321946	0.280519	0.35851	0.234846	0.775196	1.44381	1.22147	0.977079	0.770773	0.715261	1.2334	0.987002	0.786508	0.748195	0.772884	0.489647	0.12136	0.0424924	0.777968	0.485913	0.143507	0.0625108	1.26554	2.201	2.17005	2.027	1.96705	1.92603	1.92305	2.32403	2.37701	2.40513	2.39501	2.12601	2.09806
0.169973	0.264974	0.260976	0.244979	0.273954	0.268978	0.239971				0.203979	0.169	0.0409949	0.121995	0.204973	0.338971	0.330914	0.435868	0.243985	0.771786	1.44108	1.2199	0.968255	0.763243	0.707992	1.23202				0.769835	0.485068	0.120232	0.0422804	0.774266	0.47438	0.148961	0.06253	1.2642	2.19501	2.172	2.026	1.96301	1.924	1.92899	2.322				2.125	2.098
0.183669	0.284527	0.280527	0.265504	0.289622	0.296338	0.260504	0.208645	0.256929	0.253858	0.220598	0.181693	0.041	0.122	0.217693	0.355598	0.386653	0.497511	0.26548	0.769446	1.43756	1.2191	0.961191	0.754345	0.714902	1.22912	0.977898	0.75382	0.728327	0.767575	0.485411	0.118424	0.0418016	0.771926	0.484046	0.148394	0.067939	1.26051	2.19402	2.16907	2.02209	1.96202	1.92888	1.92998	2.32102	2.37307	2.41086	2.40479	2.12305	2.09312
0.196842	0.302782	0.293842	0.274891	0.305806	0.317746	0.271867	0.224806	0.261939	0.259927	0.233842	0.185952	0.041	0.122	0.23183	0.365879	0.417637	0.5316	0.288721	0.765537	1.43531	1.21574	0.964428	0.757785	0.711998	1.22511	0.97373	0.774835	0.731076	0.763588	0.481735	0.118834	0.0415825	0.768156	0.4786	0.153744	0.0788281	1.25503	2.19301	2.169	2.02101	1.96694	1.93394	1.93692	2.321	2.37004	2.42681	2.40994	2.12102	2.09596
0.223957	0.326962	0.317962	0.304952	0.357917	0.365923	0.312935	0.247963	0.26799	0.272979	0.256963	0.202973	0.045992	0.121002	0.258957	0.389962	0.464925	0.589908	0.30797	0.758122	1.42771	1.20898	0.96474	0.761284	0.705211	1.22333	0.968149	0.770807	0.717731	0.75718	0.475949	0.121306	0.0451443	0.759803	0.467108	0.152482	0.089593	1.25019	2.18701	2.168	2.019	1.96301	1.933	1.92602	2.31701	2.37799	2.44297	2.41599	2.11701	2.093
0.247492	0.353429	0.355196	0.326535	0.381492	0.398302	0.335513	0.272471	0.291492	0.285725	0.284408	0.21964	0.0499154	0.121	0.279556	0.420344	0.503175	0.625238	0.334429	0.746706	1.4217	1.19975	0.964897	0.760987	0.717171	1.2148	0.968718	0.768118	0.731649	0.744181	0.471956	0.119607	0.0451304	0.750139	0.442355	0.150229	0.0841774	1.24305	2.18504	2.17094	2.01704	1.96202	1.93887	1.92894	2.31308	2.37604	2.43125	2.41502	2.11406	2.09104
0.268755	0.382661	0.370825	0.351708	0.425486	0.435568	0.363673	0.297708	0.294965	0.299836	0.305755	0.229883	0.0509883	0.123965	0.301743	0.434836	0.519813	0.641813	0.362673	0.744434	1.42085	1.19848	0.951469	0.755218	0.715898	1.21347	0.96618	0.764808	0.721009	0.741834	0.453912	0.118157	0.0442208	0.748062	0.44015	0.154706	0.086936	1.24102	2.185	2.17495	2.01898	1.96398	1.93406	1.93394	2.31498	2.37798	2.43001	2.41302	2.11301	2.09001
0.298947	0.408954	0.40494	0.388935	0.438977	0.475929	0.383965	0.318963	0.314965	0.318966	0.330956	0.237986	0.0569894	0.127993	0.337936	0.458958	0.53697	0.653979	0.391949	0.739838	1.41725	1.19571	0.966283	0.762387	0.702983	1.20709	0.96031	0.758042	0.719143	0.737757	0.440344	0.11819	0.043661	0.743009	0.444323	0.153961	0.0840751	1.23716	2.18899	2.176	2.02499	1.96101	1.94298	1.93699	2.32199	2.378	2.42601	2.41699	2.115	2.091
0.32634	0.435364	0.430388	0.412435	0.483916	0.508223	0.408411	0.343411	0.333552	0.344388	0.367128	0.290728	0.0735995	0.128	0.360458	0.493176	0.551647	0.668647	0.414458	0.737701	1.41434	1.19404	0.962307	0.765056	0.714873	1.20264	0.942109	0.738648	0.718359	0.735309	0.470014	0.13435	0.0436698	0.741233	0.448197	0.148385	0.0758874	1.23624	2.18607	2.18381	2.02891	1.96686	1.94105	1.93993	2.33079	2.38679	2.42991	2.41895	2.11012	2.09295
0.376414	0.474543	0.473496	0.462414	0.51366	0.552484	0.459402	0.38452	0.387367		0.416426	0.321648	0.0967305	0.128	0.412391	0.531555	0.577695	0.681848	0.469355	0.737561	1.41561	1.19213	0.963781	0.760999	0.710169	1.20106	0.939713	0.735008		0.735922	0.471382	0.139731	0.0439764	0.740389	0.449832	0.139553	0.0608559	1.23209	2.19489	2.19191	2.03196	1.97095	1.94495	1.94593	2.33495	2.38601	2.42506		2.11791	2.09004
0.398958	0.497956	0.502945	0.479968	0.553924	0.578951	0.474972	0.402966	0.409958		0.438958	0.336972	0.100992	0.136983	0.429968	0.553958	0.581992	0.683996	0.482975	0.740554	1.41775	1.20112	0.964279	0.767278	0.710429	1.19944	0.942006	0.735629		0.738834	0.460561	0.137934	0.0479924	0.743504	0.447924	0.1396	0.0577156	1.23705	2.19799	2.19799	2.04298	1.96801	1.94899	1.947	2.33999	2.387	2.41702		2.12099	2.091
0.442063	0.529318	0.523553	0.522084	0.574553	0.60151	0.510233	0.444105	0.454041		0.482063	0.380063	0.112744	0.142872	0.473063	0.587276	0.588851	0.683021	0.516276	0.746119	1.42404	1.20321	0.959563	0.756417	0.706535	1.20042	0.942529	0.734671		0.745192	0.434213	0.134475	0.0491157	0.748071	0.462816	0.141508	0.0571326	1.24355	2.19311	2.20779	2.043	1.97094	1.94802	1.95287	2.34881	2.39385	2.41211		2.11611	2.08709
0.475611	0.56854	0.577363	0.549682	0.625399	0.62967	0.537682	0.490458	0.499469		0.512646	0.43634	0.159446	0.179564	0.510564	0.606776	0.59987	0.685965	0.556528	0.749906	1.43492	1.21902	0.959588	0.763829	0.711154	1.19988	0.967838	0.760689		0.750044	0.42441	0.136287	0.0552274	0.750759	0.4598	0.138575	0.0557662	1.25189	2.19498	2.21887	2.05585	1.97594	1.95195	1.95399	2.35691	2.39499	2.42089		2.11896	2.08502
0.515932	0.592959	0.591976	0.589932	0.652954	0.653959	0.582924	0.523944	0.530947		0.555927	0.497896	0.211912	0.336734	0.544942	0.628963	0.60599	0.686	0.578963	0.758086	1.4395	1.2219	0.962815	0.763411	0.713915	1.20598	0.955701	0.74929		0.759893	0.422793	0.143168	0.102979	0.757209	0.451404	0.136723	0.0551311	1.25864	2.19899	2.22499	2.055	1.97899	1.94901	1.952	2.36199	2.39799	2.42799		2.12199	2.08799
0.541389	0.619365	0.625201	0.611483	0.661788	0.678412	0.604483	0.564036	0.582754	0.590848	0.57553	0.561472	0.275472	0.401448	0.580154	0.639741	0.606976	0.686	0.608295	0.764398	1.44526	1.22566	0.981031	0.777569	0.744396	1.21314	0.943747	0.738343	0.713846	0.765915	0.435328	0.158042	0.117776	0.763567	0.447064	0.136779	0.0545734	1.26428	2.20388	2.23379	2.05988	1.98193	1.95291	1.95102	2.36493	2.40386	2.43679	2.42	2.13079	2.08312
0.578558	0.65063	0.654654	0.632749	0.684725	0.70963	0.631677	0.609462	0.635379	0.638439	0.61651	0.626235	0.342212	0.468212	0.610642	0.649881	0.609964	0.686	0.642594	0.771733	1.45783	1.23329	0.991914	0.788462	0.75257	1.21816	0.956581	0.749739	0.714112	0.775338	0.441973	0.159269	0.119237	0.768848	0.443877	0.13428	0.0543327	1.2743	2.20894	2.23993	2.06395	1.982	1.95893	1.95001	2.3729	2.40993	2.43305	2.42099	2.13693	2.08498
0.59996	0.679945	0.669972	0.655956	0.715941	0.723973	0.666934	0.645932	0.690896	0.695892	0.633968	0.670916	0.408875	0.416101	0.635953	0.660979	0.61	0.685002	0.664958	0.776751	1.4594	1.23964	1.00602	0.806676	0.759906	1.22495	0.960912	0.757955	0.713302	0.780181	0.44208	0.140785	0.0641848	0.773841	0.441684	0.132503	0.0538309	1.27837	2.208	2.24399	2.066	1.98799	1.94802	1.949	2.372	2.412	2.43899	2.423	2.135	2.08799
0.633279	0.702513	0.71111	0.681449	0.717958	0.749449	0.68364	0.688089	0.740919	0.746898	0.666301	0.731686	0.486326	0.527584	0.669279	0.66883	0.613915	0.667381	0.694364	0.782819	1.46316	1.25049	1.01598	0.811105	0.7687	1.22617	0.982268	0.78016	0.724057	0.786631	0.458974	0.141112	0.0608304	0.779361	0.44121	0.131825	0.0541334	1.28104	2.21387	2.24694	2.07579	1.98996	1.95094	1.94313	2.37983	2.41396	2.44194	2.41908	2.14087	2.09387
0.665611	0.741526	0.732745	0.70966	0.769368	0.778648	0.735368	0.727526	0.790405	0.804308	0.698611	0.790296	0.586786	0.645579	0.700624	0.688757	0.614	0.670951	0.726611	0.790705	1.46703	1.25741	1.02355	0.826699	0.77135	1.22892	0.983659	0.784483	0.732232	0.796382	0.452731	0.118419	0.0435022	0.785387	0.447512	0.130308	0.054061	1.28698	2.214	2.247	2.076	1.99	1.94013	1.93609	2.38593	2.41499	2.43212	2.41999	2.14001	2.08807
0.692955	0.767957	0.764947	0.736955	0.78198	0.792977	0.761957	0.774922	0.846907	0.862903	0.725955	0.84491	0.680845	0.746834	0.732947	0.70098	0.620988	0.708937	0.758947	0.791239	1.46966	1.25831	1.02332	0.822827	0.77164	1.23129	1.00859	0.793245	0.73248	0.79657	0.462683	0.133744	0.0503582	0.786239	0.448199	0.129042	0.0537106	1.28745	2.211	2.25199	2.075	1.988	1.93501	1.935	2.388	2.416	2.43	2.41301	2.138	2.09299
0.718384	0.799242	0.797219	0.751645	0.794692	0.81155	0.790313	0.795503	0.887029	0.912792	0.75529	0.895769	0.764964	0.833893	0.753503	0.707834	0.632716	0.706071	0.786337	0.792304	1.46875	1.25316	1.02132	0.821551	0.775223	1.23575	1.00671	0.817268	0.744772	0.797429	0.474328	0.13624	0.0476949	0.787412	0.445515	0.124031	0.0556334	1.28797	2.21588	2.252	2.07793	1.98898	1.93109	1.92817	2.39191	2.416	2.42609	2.40909	2.14093	2.08909
0.76158	0.838619	0.831668	0.789629	0.817775	0.832795	0.828629	0.855414	0.948405	0.969453	0.789668	0.932649	0.897711	0.991467	0.798561	0.724834			0.833541	0.790845	1.46799	1.24977	1.01575	0.814697	0.770577	1.2344	0.999273	0.805462	0.74814	0.796608	0.479017	0.14345	0.0526109	0.785291	0.430012			1.28371	2.21501	2.252	2.07602	1.98702	1.92605	1.92008	2.38903	2.42293	2.426	2.40702	2.14001	2.09098
0.792938	0.869938	0.862938	0.813952	0.831972	0.848968	0.860936	0.886938	0.975946	1.0219	0.821936	0.970924	0.995805	1.10877	0.831934	0.737974			0.859948	0.784413	1.46362	1.24455	1.00542	0.805009	0.764592	1.23323	1.00135	0.810579	0.746254	0.790432	0.477713	0.149618	0.0771108	0.778793	0.430139			1.2815	2.215	2.252	2.07301	1.985	1.91702	1.91501	2.389	2.423	2.42301	2.40301	2.139	2.08801
0.827251	0.914038	0.907038	0.859016	0.863316	0.871508	0.905038	0.931038	1.03276	1.07093	0.85723	1.01112	1.08016	1.21078	0.866251	0.793781			0.900123	0.77479	1.45163	1.23707	0.996054	0.796182	0.740281	1.2266	0.997905	0.811559	0.744068	0.781681	0.442431	0.14781	0.091986	0.768475	0.477241			1.27151	2.21304	2.25004	2.07104	1.98696	1.917	1.91011	2.38704	2.41713	2.41713	2.39909	2.14096	2.09485
0.861604	0.938721	0.930732	0.879767	0.892662	0.894732	0.936639	0.963627	1.0765	1.10857	0.891604	1.03572	1.13241	1.2555	0.903569	0.827616			0.930651	0.768946	1.45114	1.22853	0.986658	0.788073	0.733899	1.22029	0.988796	0.798128	0.738248	0.773109	0.456831	0.176788	0.111158	0.765522	0.492403			1.26662	2.21893	2.24802	2.06606	1.98305	1.91008	1.90506	2.38305	2.41997	2.41502	2.39603	2.14693	2.09302
0.907912	0.993895	0.983899	0.931901	0.923941	0.933926	0.979918	1.0139	1.11293	1.15491	0.939909	1.0869	1.18191	1.31189	0.94592	0.872914			0.982901	0.756943	1.43466	1.21572	0.980422	0.781063	0.727073	1.21786	0.976214	0.790764	0.728918	0.761103	0.455623	0.173377	0.120193	0.754042	0.504577			1.25217	2.22	2.24301	2.065	1.97901	1.90601	1.906	2.385	2.42	2.416	2.394	2.14401	2.09799
0.950953	1.03012	1.01621	0.966167	0.966953	0.972072	1.02979	1.04621	1.14424	1.18917	0.983929	1.13483	1.21812	1.353	0.989929	0.924739			1.01521	0.75364	1.43077	1.20909	0.970502	0.771952	0.73159	1.20589	0.969591	0.784209	0.721413	0.75863	0.437658	0.142844	0.0927397	0.749676	0.494779			1.25022	2.21512	2.23714	2.06012	1.97705	1.90112	1.906	2.37817	2.41219	2.416	2.39302	2.14205	2.10483
0.992503	1.07052	1.06541	1.01738	1.01641	1.02042	1.06064	1.08059	1.15982	1.20976	1.02254	1.17255	1.22592	1.35104	1.02953	0.964527			1.06638	0.75357	1.43217	1.20734	0.976415	0.774348	0.718383	1.20112	0.96783	0.773292	0.715411	0.758204	0.44704	0.141675	0.0808279	0.750005	0.49621			1.24745	2.21105	2.23008	2.05802	1.97305	1.91187	1.90304	2.37405	2.40607	2.41798	2.39992	2.13904	2.10006
1.04192	1.11992	1.10294	1.05094	1.06192	1.07291	1.11191	1.10995	1.20592	1.23196	1.07591		1.25196	1.37496	1.08091	1.0239			1.11093	0.752452	1.43493	1.20691	0.967964	0.767202	0.711611	1.20117	0.966762	0.777862	0.714471	0.75828		0.13569	0.0700481	0.747734	0.492746			1.2504	2.211	2.22002	2.05201	1.97699	1.90901	1.90799	2.37001	2.407	2.419	2.402	2.13501
1.09779	1.16307	1.15683	1.11266	1.1266	1.13271	1.15996	1.15405	1.21775	1.2506	1.13081	1.26505	1.2657	1.37794	1.12994	1.11601			1.16092	0.757168	1.43483	1.2116	0.973813	0.771056	0.71254	1.21063	0.963824	0.766232	0.705544	0.761764	0.437379	0.135709	0.0585391	0.753564	0.468515			1.24897	2.20904	2.21511	2.04711	1.97308	1.91389	1.91192	2.36706	2.39428	2.42194	2.40592	2.13304	2.10287
1.12568	1.20057	1.19061	1.1565	1.18631	1.18836	1.19361	1.18761	1.24172	1.25891	1.15572	1.27786	1.27094	1.37504	1.16361	1.16643			1.18967	0.760779	1.43984	1.21135	0.980977	0.777594	0.718371	1.21619	0.965578	0.764112	0.710568	0.765062	0.434267	0.128495	0.057786	0.757485	0.433725			1.25746	2.20702	2.20907	2.04305	1.97596	1.92191	1.91694	2.35909	2.39696	2.42002	2.40699	2.13102	2.10596
1.17791	1.24492	1.23592	1.2139	1.23791	1.2469	1.24591	1.21495	1.26196	1.27797	1.2109	1.28998	1.27599	1.375	1.21291	1.23588			1.23792	0.765502	1.45123	1.21862	0.964988	0.757406	0.730279	1.21572	0.970861	0.768023	0.703972	0.770271	0.444831	0.125485	0.0562527	0.761463	0.426971			1.26492	2.20301	2.20401	2.03801	1.96602	1.93598	1.92898	2.358	2.39401	2.42399	2.41099	2.12601	2.13794
1.21022	1.27917	1.27407	1.26379	1.29169	1.30362	1.2665	1.24624	1.27762	1.28972	1.24322	1.30464	1.27893	1.375	1.24815	1.27798			1.27119	0.770421	1.45384	1.22496	0.976431	0.768978	0.730495	1.22389	0.979237	0.773936	0.71302	0.772477	0.444635	0.124943	0.0549223	0.769553	0.439827			1.26949	2.20495	2.20205	2.038	1.96991	1.94186	1.93388	2.358	2.394	2.42205	2.41393	2.12893	2.15069
1.25348	1.32051	1.30958	1.3065	1.35426	1.37317	1.29368	1.27071	1.29776	1.30778	1.28648	1.32871	1.279	1.375	1.28457	1.32544			1.31053	0.778019	1.45929	1.22988	0.98827	0.783201	0.726123	1.23584	0.983511	0.778654	0.730293	0.778853	0.442644	0.123774	0.0514715	0.777516	0.438905			1.2756	2.20796	2.19904	2.03701	1.96901	1.94496	1.93795	2.36294	2.39202	2.42595	2.41499	2.13196	2.15989
1.28295	1.35195	1.34893	1.35891	1.41889	1.43889	1.33793	1.29596	1.32396	1.33396	1.31695	1.34298	1.28	1.36502	1.31695	1.36993	1.16086		1.34095	0.781704	1.46782	1.23533	0.995228	0.794102	0.739218	1.24268	0.990947	0.786497	0.748749	0.779958	0.439525	0.12394	0.0479659	0.784159	0.431942	0.0930603		1.28347	2.209	2.19501	2.037	1.97599	1.947	1.94399	2.35801	2.394	2.42999	2.41999	2.13499	2.159
1.31726	1.38822	1.38424	1.39815	1.47088	1.48207	1.35855	1.32145	1.34553	1.35749	1.35322	1.34789	1.28098	1.365	1.34734	1.42579	1.2442	1.2825	1.3733	0.788728	1.47221	1.23847	1.01071	0.812835	0.753707	1.24797	0.995012	0.790083	0.761563	0.785353	0.432375	0.122814	0.0465701	0.792275	0.44531	0.116051	0.0393723	1.28926	2.21781	2.19989	2.03896	1.97992	1.95679	1.95672	2.35702	2.39498	2.43294	2.42587	2.13989	2.12474
1.3595	1.42951	1.43342	1.44742	1.52634	1.55315	1.40544	1.35856	1.38948	1.38764	1.39254	1.36282	1.281	1.365	1.39444	1.49913	1.35074	1.40752	1.4155	0.791647	1.47637	1.24609	1.01648	0.821925	0.765363	1.25212	0.995999	0.791612	0.750744	0.787525	0.454353	0.123225	0.0456408	0.796126	0.467002	0.12894	0.0544992	1.29244	2.21701	2.19605	2.039	1.98692	1.96293	1.957	2.35898	2.39994	2.43596	2.42896	2.14099	2.10819
1.39096	1.46595	1.46196	1.49194	1.58592	1.61292	1.42797	1.37797	1.40797	1.41696	1.43195	1.37299	1.284	1.36899	1.41597	1.54294	1.45186	1.52584	1.44796	0.794436	1.47412	1.24483	1.01788	0.828671	0.767727	1.25467	0.997578	0.792679	0.751798	0.790915	0.459733	0.124318	0.046309	0.798277	0.480441	0.125435	0.0535017	1.29278	2.217	2.198	2.036	1.98301	1.96699	1.96499	2.362	2.40399	2.436	2.43299	2.141	2.10401
1.42909	1.508	1.51767	1.54474	1.64265	1.67453	1.48367	1.41902	1.44414	1.44923	1.46618	1.39839	1.28693	1.369	1.46288	1.59574	1.57018	1.66274	1.49586	0.787798	1.47511	1.23807	1.01311	0.82574	0.774684	1.2506	0.99131	0.786468	0.748928	0.784093	0.471793	0.124007	0.0456458	0.792205	0.467489	0.127208	0.0491243	1.28959	2.217	2.19995	2.03795	1.98495	1.97188	1.97086	2.35223	2.40302	2.44088	2.43593	2.14002	2.09814
1.45865	1.54456	1.54369	1.58057	1.68647	1.72341	1.51661	1.44568	1.46574	1.47568	1.49565	1.40591	1.28996	1.37196	1.49265	1.62367	1.66882	1.78552	1.52861	0.777792	1.46397	1.23448	1.01832	0.835005	0.773793	1.23763	0.989412	0.784236	0.75529	0.774072	0.471744	0.125946	0.045788	0.782182	0.460463	0.132485	0.0599746	1.28065	2.21799	2.20198	2.03998	1.98302	1.97398	1.9789	2.352	2.40498	2.441	2.43699	2.14	2.09899
1.50093	1.58992	1.59491	1.61893	1.7439	1.77691	1.54994	1.49192	1.50393	1.50994	1.53593	1.42397	1.29499	1.372	1.53193	1.66493	1.75885	1.87884	1.57592	0.767278	1.45239	1.2259	1.02024	0.836897	0.768988	1.23157	0.973288	0.768806	0.715269	0.764576	0.467527	0.128675	0.0458898	0.770909	0.452224	0.164844	0.0998317	1.26763	2.217	2.20699	2.04299	1.981	1.976	1.98599	2.35799	2.406	2.44799	2.44299	2.14399	2.1
1.53623	1.62621	1.62827	1.67282	1.78118	1.82103	1.60186	1.52918	1.53238	1.53838	1.57025	1.45825	1.29794	1.372	1.56723	1.70512	1.82946	1.95728	1.61318	0.757289	1.44686	1.2172	1.0023	0.819403	0.757012	1.21993	0.961488	0.756362	0.702361	0.753982	0.457138	0.127701	0.0459194	0.76175	0.450595	0.160575	0.102219	1.26137	2.21896	2.21189	2.04887	1.98589	1.97991	1.99089	2.35702	2.41089	2.44898	2.44691	2.14204	2.09902
1.58048	1.66652	1.67742	1.70661	1.81757	1.85955	1.63462	1.57644	1.57944	1.57951	1.6204	1.49161	1.30492	1.372	1.60357	1.75343	1.8804	2.00742	1.65352	0.749126	1.44009	1.20942	1.00014	0.819692	0.753104	1.21518	0.95132	0.744974	0.726337	0.745974	0.44863	0.127621	0.0461868	0.753734	0.449108	0.14394	0.087607	1.25484	2.22196	2.21595	2.0569	1.98896	1.98198	1.98902	2.36688	2.41495	2.44999	2.44305	2.14595	2.10098
1.62991	1.71591	1.72192	1.74493	1.84695	1.88795	1.6899	1.61892	1.61294		1.66392	1.52694	1.31897	1.37499	1.6609	1.80391	1.88499	2.009	1.69992	0.74375	1.43453	1.20228	0.995239	0.808101	0.743627	1.20459	0.949962	0.743353		0.741428	0.441563	0.131263	0.0471682	0.747841	0.448052	0.141684	0.0809219	1.24918	2.222	2.22399	2.06299	1.99699	1.983	1.989	2.37499	2.414	2.44501		2.145	2.1
1.68565	1.76091	1.77472	1.78796	1.88801	1.91436	1.73784	1.67465	1.65791		1.72258	1.58558	1.33853	1.38672	1.71568	1.85575	1.91624	2.03146	1.7537	0.742549	1.4366	1.2	0.987605	0.800181	0.735223	1.20477	0.9347	0.730882		0.74143	0.438074	0.133223	0.0503822	0.745291	0.43939	0.13176	0.0603579	1.24825	2.22298	2.22791	2.07081	1.99895	1.98202	1.98412	2.38183	2.42279	2.46453		2.14598	2.1
1.72365	1.79667	1.80671	1.81971	1.89593	1.92392	1.78358	1.70968	1.7016	1.7046	1.75867	1.64148	1.37169	1.40384	1.75662	1.88276	1.92889	2.0429	1.78076	0.74569	1.43614	1.20439	0.98004	0.783596	0.732137	1.21188	0.944741	0.739416	0.738201	0.744402	0.430452	0.138035	0.0564729	0.748539	0.445034	0.127577	0.0557688	1.25213	2.22795	2.23692	2.07793	2.00593	1.98002	1.98004	2.38893	2.42894	2.46401	2.45498	2.15095	2.10594
1.78388	1.84391	1.86189	1.85992	1.90598	1.93598	1.81694	1.77088	1.75889	1.7539	1.81988	1.72584	1.43588	1.43594	1.81489	1.9339	1.93798	2.04899	1.83689	0.754902	1.44925	1.21311	0.974101	0.769128	0.731681	1.21547	0.953064	0.748303	0.742562	0.755209	0.428873	0.152362	0.0689858	0.755936	0.444651	0.126582	0.0509393	1.26054	2.23099	2.24898	2.08399	2.00999	1.98	1.97301	2.40197	2.43299	2.46899	2.46398	2.15399	2.11199
1.82412	1.88217	1.88744	1.88251	1.92361	1.94285	1.86495	1.82091	1.81576	1.80684	1.85719	1.80527	1.49667	1.61802	1.85708	1.94672	1.94485	2.049	1.86929	0.761986	1.45411	1.21961	0.97454	0.768875	0.732835	1.22575	0.956593	0.750404	0.703798	0.762716	0.429066	0.172314	0.134332	0.762379	0.438132	0.126443	0.0465654	1.2672	2.23491	2.25683	2.08596	2.01294	1.98	1.97398	2.40983	2.43594	2.46998	2.46596	2.15889	2.11787
1.8586	1.92252	1.92851	1.91758	1.92894	1.94893	1.90552	1.87437	1.87727	1.87519	1.89752	1.87913	1.58199	1.70302	1.88567	1.95589	1.94796	2.049	1.91051	0.767614	1.46666	1.23138	0.978048	0.768761	0.735646	1.22928	0.962767	0.755074	0.701418	0.769905	0.429752	0.159845	0.122796	0.766492	0.433998	0.12474	0.0441875	1.27851	2.23994	2.26095	2.09193	2.01102	1.98198	1.97202	2.41296	2.44588	2.47296	2.45612	2.16196	2.12393
1.90989	1.9709	1.96093	1.94295	1.95594	1.96596	1.95789	1.93288	1.95285	1.94785	1.93492	1.94986	1.65785	1.66308	1.94288	1.97696	1.95099	2.05199	1.96189	0.77752	1.47582	1.24203	0.985345	0.776374	0.746128	1.23041	0.971542	0.764511	0.734122	0.77953	0.435638	0.15949	0.0716256	0.774833	0.429469	0.119092	0.0430523	1.28649	2.24399	2.26499	2.092	2.013	1.98	1.96901	2.40901	2.447	2.475	2.45899	2.16699	2.12999
1.9422	2.0032	1.99223	1.96642	1.97649	1.98161	1.99411	1.98277	2.01741	2.02119	1.98087	2.01538	1.73509	1.7762	1.97325	1.99847	1.95393	2.052	1.99225	0.785464	1.4813	1.24974	0.992474	0.784177	0.755909	1.2417	0.988911	0.783345	0.738542	0.791426	0.443076	0.154084	0.0755308	0.781281	0.423332	0.11786	0.0423767	1.29294	2.24693	2.26793	2.09102	2.01105	1.96927	1.96412	2.41388	2.4431	2.47012	2.46095	2.16895	2.13781
1.97962	2.03666	2.02962	1.99471	2.00174	2.0008	2.04251	2.02953	2.07937	2.09426	2.00377	2.07836	1.85082	1.92844	2.02151	2.02671	1.954	2.02033	2.02665	0.792588	1.48727	1.25732	1.00311	0.796197	0.76284	1.2513	0.997663	0.795607	0.737344	0.795798	0.447159	0.11557	0.0537478	0.789536	0.428495	0.117929	0.0458338	1.29845	2.25096	2.27097	2.09595	2.00902	1.96009	1.95707	2.40806	2.44102	2.47297	2.46397	2.17098	2.13404
2.01692	2.07991	2.06293	2.02194	2.02695	2.02595	2.08491	2.0789	2.14886	2.16685	2.04392	2.14786	1.96776	2.03878	2.05493	2.04995	1.96398	2.03597	2.06792	0.793967	1.49293	1.26235	1.01017	0.805032	0.768698	1.25271	1.008	0.811567	0.750034	0.797527	0.451302	0.111697	0.0476621	0.790748	0.448	0.111104	0.0449519	1.30438	2.25599	2.273	2.09899	2.00601	1.95102	1.94802	2.407	2.441	2.47699	2.46699	2.17499	2.13799
2.05517	2.11426	2.10117	2.05038	2.05538	2.05928	2.12415	2.12011	2.21066	2.24138	2.0763	2.21651	2.07077	2.13394	2.10002	2.05587	2.02077	2.09374	2.10617	0.791611	1.49457	1.25983	1.01074	0.807741	0.772821	1.25087	1.01101	0.823247	0.764007	0.795778	0.462477	0.127506	0.0564976	0.787843	0.422544	0.110483	0.0456742	1.30393	2.256	2.27104	2.099	2.00698	1.94121	1.94311	2.41091	2.44785	2.47602	2.46211	2.17794	2.13506
2.09355	2.15848	2.14054	2.08657	2.09058	2.09557	2.17144	2.17238	2.27227	2.31217	2.11949	2.27037	2.1896	2.27137	2.13756	2.06687		2.0782	2.14652	0.787657	1.48781	1.25457	1.01152	0.809796	0.775153	1.24496	1.02395	0.839161	0.777027	0.791254	0.467206	0.125113	0.0388647	0.784539	0.425883		0.0358288	1.29788	2.25402	2.27396	2.09999	2.00898	1.94001	1.93411	2.41199	2.45393	2.476	2.45805	2.17701	2.13401
2.13396	2.20096	2.17397	2.11498	2.12097	2.13097	2.21296	2.22895	2.33495	2.38194	2.15097	2.31696	2.33387	2.44585	2.18496	2.08898		2.00706	2.19296	0.781206	1.48396	1.24893	1.00644	0.805953	0.771883	1.24062	1.02113	0.83894	0.783055	0.785755	0.440254	0.098923	0.0450644	0.777366	0.428568		0.0591893	1.29261	2.254	2.273	2.102	2.009	1.936	1.933	2.408	2.452	2.472	2.455	2.177	2.14299
2.17409	2.24109	2.21214	2.15412	2.15132	2.16327	2.24234	2.26127	2.38585	2.44067	2.19207	2.35416	2.43472	2.55259	2.22118			2.10381	2.22723	0.778677	1.47575	1.23994	0.997717	0.798821	0.762561	1.23812	1.02511	0.854899	0.789896	0.784332	0.468443	0.126682	0.0698892	0.773888			0.0429279	1.28674	2.25009	2.26909	2.10298	2.00998	1.93209	1.92811	2.41191	2.45493	2.46809	2.45207	2.17309	2.14104
2.22643	2.29046	2.25751	2.19951	2.18563	2.19466	2.29839	2.32431	2.44634	2.50332	2.24245	2.38071	2.48744	2.61434	2.27343		2.03147	2.15051	2.28042	0.765792	1.4649	1.22663	0.985948	0.787741	0.757702	1.22757	1.01337	0.841859	0.784027	0.774024	0.476972	0.166198	0.114333	0.758816		0.160191	0.124263	1.27389	2.24604	2.26702	2.10102	2.00802	1.92804	1.92404	2.41002	2.45401	2.46305	2.44705	2.16608	2.13507
2.26396	2.32596	2.29296	2.23596	2.22895	2.23096	2.33996	2.36396	2.48596	2.54296	2.28396	2.43394	2.5789	2.68293	2.30796		2.02701	2.0581	2.31197	0.758648	1.45684	1.21985	0.978358	0.779908	0.749389	1.21879	1.00815	0.837235	0.795368	0.76512	0.490276	0.13874	0.0937728	0.753526		0.149622	0.0442276	1.26636	2.25099	2.265	2.1	2.009	1.93	1.926	2.406	2.454	2.464	2.447	2.169	2.134
2.32085	2.37599	2.34789	2.29089	2.27605	2.27315	2.38803	2.41399	2.53893	2.59691	2.33791	2.48791	2.57606	2.70064	2.36779		2.05346	2.17464	2.36885	0.75372	1.45117	1.21159	0.964775	0.765149	0.741059	1.21283	1.00072	0.831114	0.774199	0.760111	0.490319	0.141337	0.08635	0.749021		0.17183	0.134861	1.26043	2.24512	2.26108	2.09804	2.00802	1.9349	1.92894	2.40306	2.44714	2.4591	2.4421	2.1641	2.13988
2.3754	2.42743	2.40536	2.35034	2.32842	2.32245	2.44338	2.46147	2.59142	2.64151	2.39141	2.54141	2.59874	2.71583	2.42042		2.07872	2.19777	2.42043	0.75273	1.44976	1.20548	0.958785	0.756396	0.730527	1.21131	0.988635	0.818847	0.757425	0.757924	0.495778	0.136673	0.0729301	0.749316		0.196239	0.160353	1.25718	2.23709	2.25408	2.08811	2.00503	1.94093	1.93592	2.39806	2.447	2.45504	2.43706	2.15609	2.14989
2.42394	2.46795	2.44795	2.40094	2.37794	2.37194	2.48994	2.49696	2.60998	2.66397	2.44393		2.63196	2.74297	2.46594				2.46195	0.753489	1.45058	1.20545	0.951829	0.74823	0.727074	1.2063	0.981858	0.801901	0.74936	0.756941		0.103532	0.0462735	0.751797				1.25845	2.234	2.24701	2.08401	2.005	1.94899	1.94399	2.38801	2.446	2.455	2.44	2.15201
2.47198	2.51892	2.49696	2.45387	2.44164	2.43075	2.54483	2.54106	2.64231	2.68652	2.48414	2.63879	2.6369	2.743	2.51985				2.51389	0.750024	1.4562	1.21008	0.951095	0.743148	0.714429	1.20538	0.981586	0.795946	0.741869	0.756901	0.434033	0.103637	0.043048	0.745093				1.26174	2.24183	2.23525	2.0791	1.99815	1.96173	1.95085	2.37527	2.43327	2.45108	2.4351	2.15885	2.15769
2.50958	2.55757	2.53557	2.50443	2.49342	2.48934	2.5806	2.56474	2.65388	2.69095	2.52949	2.65483	2.637	2.73509	2.55758				2.5496	0.751463	1.46241	1.21382	0.947521	0.739046	0.714793	1.21368	0.982905	0.792577	0.734433	0.757889	0.427518	0.103076	0.0399942	0.746997				1.2676	2.23903	2.23302	2.07603	2.00195	1.96299	1.96089	2.37302	2.42905	2.451	2.43698	2.15801	2.15998
2.53895	2.56345	2.55944	2.53744	2.54493	2.54193	2.58145	2.58045	2.65498	2.67099	2.56245	2.65348	2.64799	2.737	2.57845	2.60997	2.64699	2.5905	2.56095	0.76034	1.45745	1.20578	0.94705	0.732278	0.699222	1.22056	0.972191	0.766986	0.731025	0.760586	0.442666	0.119974	0.0468702	0.761169	0.449636	0.145932	0.102383	1.25948	2.226	2.19451	2.053	1.9865	1.95249	1.95299	2.35201	2.4105	2.4375	2.4235	2.1475	2.1565
2.56916	2.60616	2.58922	2.58603	2.61488	2.61293	2.60676	2.59975	2.66684	2.67534	2.5966	2.67373	2.64939	2.7369	2.60868	2.65526	2.66674	2.61765	2.59619	0.765136	1.47249	1.21323	0.959658	0.745828	0.724705	1.22605	0.970384	0.763749	0.728468	0.763671	0.432181	0.119981	0.044978	0.767508	0.413298	0.11058	0.101873	1.26702	2.23291	2.19055	2.05355	1.99447	1.95659	1.96049	2.35399	2.4111	2.44249	2.42553	2.1549	2.18771
2.59472	2.62924	2.61422	2.61419	2.65011	2.659	2.62876	2.60889	2.66848	2.66807	2.61925	2.67449	2.63762	2.72512	2.63521	2.69161	2.53235	2.63517	2.62023	0.770956	1.4809	1.22868	0.959282	0.743881	0.713079	1.23457	0.971414	0.76049	0.729032	0.767721	0.428196	0.123455	0.0463563	0.774957	0.442013	0.120184	0.0933748	1.27599	2.23993	2.19594	2.05895	1.99549	1.96146	1.96199	2.35845	2.42189	2.44695	2.43095	2.16291	2.19493
2.65993	2.69243	2.69142	2.70391	2.75339	2.76689	2.70142	2.66145	2.70147	2.71046	2.68793	2.71895	2.64799	2.7205	2.69544	2.77641	2.60392	2.66247	2.68393	0.776215	1.48388	1.22901	0.976717	0.764189	0.73219	1.23878	0.985271	0.771548	0.74839	0.771581	0.424384	0.112581	0.0431833	0.781463	0.437215	0.127982	0.0588506	1.28177	2.239	2.19051	2.05251	1.993	1.958	1.95701	2.34801	2.41601	2.445	2.431	2.159	2.18551
2.68454	2.72005	2.72248	2.74497	2.81079	2.84075	2.71783	2.67421	2.70983	2.71784	2.71404	2.71692	2.65045	2.72252	2.7196	2.83135	2.65799	2.7167	2.70808	0.78007	1.48683	1.23251	0.986415	0.775594	0.736393	1.24605	0.986621	0.772432	0.755624	0.774519	0.423367	0.113743	0.0419346	0.786177	0.46412	0.12236	0.0527517	1.28652	2.2395	2.19354	2.05552	1.99105	1.96796	1.9526	2.35294	2.41847	2.44894	2.44194	2.16194	2.15146
2.70428	2.7467	2.74624	2.77961	2.84116	2.87611	2.74618	2.69131	2.72038	2.73728	2.73329	2.71898	2.65297	2.72646	2.74274	2.87402	2.75689	2.82924	2.73174	0.782241	1.49147	1.23765	0.997159	0.786992	0.748213	1.24829	0.993092	0.778457	0.748898	0.777145	0.436133	0.11421	0.0408969	0.787442	0.467961	0.123118	0.0524458	1.29085	2.24098	2.19844	2.05896	1.99298	1.968	1.96288	2.35547	2.42147	2.45394	2.45337	2.16101	2.14655
2.74899	2.85796	2.85795	2.88695	2.9	2.94049	2.86095	2.7205	2.7425	2.79198	2.77599	2.7315	2.65301	2.72501	2.784	2.92699	2.88097	2.94697	2.84795	0.778765	1.49794	1.23517	1.00694	0.780118	0.743483	1.24969	0.982511	0.770046	0.810088	0.778988	0.451865	0.117473	0.0418034	0.779126	0.486542	0.140832	0.0731874	1.29969	2.25099	2.233	2.08	2.005	1.97799	1.9695	2.36701	2.43449	2.462	2.473	2.17249	2.142
2.80686	2.85679	2.86577	2.91653	3.01125	3.04038	2.84589	2.77776	2.7952	2.76312	2.83736	2.77534	2.67348	2.74845	2.83933	2.99569	3.01532	3.09351	2.84974	0.767448	1.47899	1.22048	0.998839	0.803094	0.754324	1.24363	0.987421	0.776239	0.705962	0.762834	0.455839	0.116486	0.0517563	0.772977	0.476185	0.125214	0.0487355	1.27304	2.23601	2.20147	2.05204	1.98711	1.95944	1.95642	2.35095	2.42699	2.46199	2.44906	2.15702	2.13202
2.84163	2.89212	2.90212	2.94569	3.07385	3.11473	2.88409	2.80273	2.80094	2.77488	2.87263	2.78737	2.673	2.74404	2.87463	3.02074	3.10408	3.22018	2.87968	0.760287	1.47042	1.21251	0.990348	0.815284	0.759696	1.23478	0.977287	0.770505	0.716784	0.757077	0.45675	0.115916	0.0486159	0.764699	0.472037	0.141802	0.0944295	1.26687	2.23452	2.20298	2.05497	1.99443	1.95752	1.95353	2.3505	2.43244	2.48229	2.45494	2.157	2.13101
2.89048	2.94198	2.95448	3.01647	3.13947	3.17447	2.92398	2.84399	2.84546	2.80201	2.92448	2.81849	2.675	2.742	2.92148	3.06748	3.17247	3.30001	2.92799	0.750709	1.46027	1.20449	0.988969	0.810634	0.760671	1.22588	0.980857	0.770788	0.697907	0.748054	0.453369	0.11653	0.0470445	0.754865	0.469596	0.167775	0.101212	1.2554	2.2325	2.2075	2.057	1.988	1.956	1.957	2.358	2.43799	2.47052	2.461	2.1535	2.1275
2.93903	2.99451	3.00946	3.05806	3.19461	3.21575	2.98498	2.89299	2.87096	2.83136	2.97497	2.86857	2.68391	2.74545	2.97003	3.11947	3.22314	3.34818	2.99039	0.739524	1.45256	1.19506	0.958053	0.794619	0.758355	1.21194	0.962981	0.755633	0.684459	0.737246	0.444465	0.116375	0.0455587	0.743751	0.471128	0.167067	0.110789	1.24661	2.23155	2.21346	2.05899	1.99806	1.94958	1.95798	2.35107	2.43457	2.47594	2.46499	2.15205	2.12454
2.96767	3.01724	3.03274	3.12943	3.24149	3.26856	3.01466	2.91574	2.87161	2.86558	2.99972	2.88828	2.68894	2.74698	2.99719	3.1462	3.23683	3.36578	3.00732	0.735717	1.45217	1.1919	0.969467	0.789633	0.758579	1.20538	0.961552	0.728055	0.702636	0.733234	0.441098	0.116167	0.0443305	0.740322	0.472303	0.147461	0.091379	1.24813	2.23199	2.21992	2.06493	2.00199	1.97301	1.97799	2.351	2.44784	2.46887	2.46401	2.152	2.12499
3.05996	3.12297	3.12697	3.16298	3.27298	3.30498	3.11898	3.02696			3.08297	2.96296	2.70798	2.73999	3.09097	3.22097			3.11097	0.727851	1.46764	1.19327	0.972258	0.78935	0.754862	1.21941	0.982351			0.72725	0.431043	0.127928	0.0486251	0.732121	0.477686			1.26459	2.254	2.264	2.10199	2.008	1.98	1.979	2.38199	2.47101			2.172	2.133
3.07731	3.12326	3.13481	3.16536	3.27102	3.30693	3.12506	3.04177	3.00124		3.10732	3.0316	2.77813	2.84335	3.10975	3.24929	3.2971	3.40799	3.11331	0.735866	1.4564	1.19634	0.969348	0.780789	0.742701	1.19993	0.955618	0.724952		0.736043	0.441604	0.153399	0.0883546	0.737996	0.476543	0.133218	0.0628171	1.25472	2.23646	2.23646	2.08491	2.00546	1.96549	1.96744	2.3666	2.44496	2.46399		2.15599	2.12803
3.1354	3.1621	3.18845	3.20311	3.30862	3.33323	3.17201	3.09693	3.02477		3.16292	3.11955	2.83587	2.94177	3.16592	3.298	3.3069	3.40701	3.16101	0.733951	1.45833	1.19919	0.964785	0.777196	0.748264	1.2024	0.959091	0.730991		0.734286	0.432417	0.167302	0.107947	0.73612	0.455131	0.134012	0.0605719	1.25609	2.23749	2.24244	2.08747	2.00996	1.96649	1.967	2.36206	2.44747	2.46301		2.1555	2.15273
3.13611	3.15509	3.21855	3.23853	3.32052	3.34251	3.21952	3.14553	3.11711		3.20653	3.19354	2.88915	3.00915	3.20254	3.30953	3.31901	3.419	3.14311	0.745313	1.45442	1.20483	0.960968	0.761659	0.742621	1.19638	0.968157	0.743843		0.727165	0.423246	0.138088	0.100989	0.731115	0.446732	0.130362	0.0485144	1.24413	2.216	2.214	2.0915	2.009	1.97001	1.9715	2.35651	2.45	2.453		2.159	2.16249
3.20524	3.20934	3.28107	3.28471	3.3453	3.35843	3.27508	3.21007	3.18366		3.26118	3.25755	2.96803	3.02536	3.26509	3.34676	3.32503	3.42204	3.21021	0.753756	1.4575	1.2083	0.955828	0.748369	0.719724	1.19475	0.972787	0.745893		0.729895	0.421568	0.163191	0.105307	0.728675	0.41403	0.125506	0.0450278	1.25315	2.21509	2.21703	2.09449	2.00503	1.97547	1.97251	2.3521	2.44752	2.45496		2.15905	2.13998
3.22874	3.24164	3.25596	3.27783	3.35094	3.36394	3.22575	3.25698	3.24728		3.29018	3.31683	3.03871	3.10459	3.30209	3.35392	3.32797	3.42596	3.23077	0.762007	1.46438	1.21432	0.977846	0.74723	0.718075	1.22197	0.979105	0.761584		0.738364	0.416638	0.158069	0.098922	0.738424	0.410103	0.125154	0.042894	1.25793	2.2239	2.21997	2.06898	1.99798	1.97698	1.97794	2.37293	2.44008	2.45104		2.16691	2.1484
3.26802	3.29102	3.29801	3.29002	3.359	3.36	3.28202	3.26903	3.32203	3.33604	3.30301	3.38398	3.13497	3.15398	3.29902	3.38498	3.329	3.41298	3.28102	0.774813	1.47805	1.23917	0.977194	0.748824	0.722687	1.22726	0.971835	0.760328	0.722395	0.777103	0.425196	0.159842	0.0867238	0.772483	0.408266	0.12633	0.0613777	1.27138	2.225	2.22	2.068	2.001	1.974	1.9775	2.372	2.419	2.451	2.442	2.15	2.147
3.30567	3.33046	3.33062	3.32755	3.35666	3.36454	3.33051	3.32758	3.39972	3.41889	3.33277	3.46061	3.24403	3.32212	3.34356	3.38009	3.3281	3.37509	3.31656	0.782009	1.48435	1.24411	0.98697	0.774082	0.753503	1.239	0.98394	0.77921	0.756204	0.784066	0.457247	0.141932	0.0609187	0.780109	0.445514	0.126557	0.0562198	1.27883	2.2302	2.22099	2.06797	1.99606	1.95795	1.95892	2.36597	2.41395	2.45986	2.44295	2.15416	2.13622
3.37148	3.37565	3.39152	3.38158	3.42149	3.41758	3.38061	3.38455	3.47044	3.50631	3.40841	3.52834	3.36805	3.43313	3.39857	3.38893	3.33792	3.38393	3.37157	0.789769	1.49075	1.25462	1.00078	0.791067	0.753827	1.23499	1.01261	0.810802	0.745782	0.792573	0.443595	0.137282	0.048944	0.786887	0.44291	0.129209	0.0552179	1.28343	2.24985	2.22001	2.06502	2.00195	1.95304	1.95106	2.36302	2.40904	2.44611	2.43804	2.16988	2.12901
3.417	3.41801	3.439	3.432	3.435	3.458	3.42302	3.44402	3.55102	3.58903	3.448	3.60301	3.48905	3.57705	3.44801	3.412		3.462	3.41301	0.7825	1.49205	1.23394	0.99069	0.780191	0.76288	1.23942	1.01044	0.818932	0.761231	0.78503	0.460923	0.138614	0.0539923	0.780329	0.448628		0.0636675	1.27869	2.227	2.22	2.056	1.984	1.938	1.934	2.359	2.406	2.444	2.431	2.15	2.113
3.42856	3.45849	3.44659	3.43204	3.43695	3.445	3.46553	3.49863	3.61473	3.66279	3.45552	3.61763	3.61427	3.71148	3.46359	3.4256			3.43864	0.781514	1.48582	1.23554	0.990973	0.782014	0.76262	1.24028	1.01345	0.825314	0.76443	0.784327	0.468147	0.15054	0.0605834	0.778811	0.444991			1.27806	2.22711	2.21299	2.0571	1.98421	1.93398	1.928	2.35901	2.40901	2.43998	2.42792	2.15108	2.11498
3.48047	3.50354	3.50144	3.43596	3.43205	3.445	3.5145	3.5574	3.68231	3.73625	3.50351	3.6764	3.7318	3.8486	3.51844	3.48143			3.49839	0.773492	1.4804	1.23381	0.994049	0.792562	0.753315	1.22969	1.01209	0.829398	0.7644	0.776648	0.467902	0.1496	0.0748148	0.770594	0.500731			1.27271	2.2369	2.21201	2.06591	2.0038	1.93202	1.928	2.35999	2.40999	2.43802	2.42008	2.15892	2.11302
3.52201	3.55601	3.53801	3.50201	3.50102	3.49301	3.56501	3.59102	3.75301	3.80501	3.54501	3.70501	3.83201	3.96301	3.56601	3.49601			3.54601	0.765218	1.46871	1.22116	0.978908	0.779378	0.726206	1.22373	1.01271	0.845537	0.771929	0.768638	0.471117	0.155008	0.0960495	0.762228	0.491276			1.25941	2.223	2.208	2.058	1.982	1.905	1.911	2.353	2.406	2.425	2.415	2.145	2.114
3.57743	3.60045	3.58647	3.55628	3.56407	3.55336	3.61056	3.65654	3.80054	3.85555	3.60043	3.75655	3.88055		3.6155	3.51741			3.58455	0.75787	1.46147	1.21228	0.971514	0.770849	0.749074	1.2099	1.0036	0.831672	0.767639	0.761027	0.459952	0.190047		0.755403	0.4314			1.25195	2.219	2.20395	2.05191	1.97398	1.90201	1.90198	2.34895	2.40892	2.42999	2.41396	2.14099	2.10703
3.61861	3.64359	3.63157	3.58374	3.57093	3.58767	3.66448	3.7085	3.8525	3.90849	3.64161	3.80949	3.93349	4.06749	3.66354	3.55662			3.63749	0.750164	1.45097	1.20134	0.960347	0.761123	0.7292	1.20103	0.994131	0.828946	0.764649	0.753027	0.445716	0.16181	0.108626	0.747991	0.433302			1.24734	2.219	2.19905	2.04308	1.97202	1.90299	1.90002	2.34405	2.40108	2.42901	2.41004	2.14001	2.10997
3.67502	3.69502	3.68202	3.65702	3.64303		3.70402	3.76501	3.90301	3.95601	3.69902	3.86502	3.96002	4.09901	3.71302	3.58106		3.65304	3.68202	0.745581	1.44825	1.19566	0.950864	0.752461		1.20044	0.993189	0.823238	0.757161	0.74791	0.422762	0.14263	0.0953648	0.744131	0.410138		0.127846	1.24101	2.217	2.193	2.034	1.969	1.89601		2.34499	2.4	2.423	2.405	2.142	2.115
3.7313	3.74634	3.73831	3.71418	3.72894		3.76632	3.79233	3.92422	3.98728	3.75727	3.91634	4.011	4.12105	3.76934	3.72446		3.75663	3.74426	0.746944	1.44993	1.19254	0.961604	0.755626		1.19725	0.991409	0.818461	0.759593	0.748128	0.427457	0.117728	0.0821875	0.746617	0.479646		0.191992	1.23914	2.21593	2.18596	2.03197	1.9809	1.92984		2.331	2.39495	2.42303	2.40501	2.13595	2.11099
3.76064	3.77959	3.76863	3.73178	3.72307		3.79762	3.8246	3.94574	4.01466	3.78368	3.94959	4.011	4.12594	3.80259	3.76945		3.81824	3.76969	0.751188	1.45658	1.20006	0.958073	0.755205		1.19909	0.988427	0.808818	0.754967	0.752832	0.428112	0.11854	0.0663444	0.750226	0.449045		0.152238	1.24905	2.20908	2.18205	2.02904	1.97112	1.91419		2.331	2.39006	2.42596	2.40599	2.13106	2.11001
3.81906	3.82906	3.82308	3.79408	3.78609	3.79008	3.85405	3.85905	3.98203	4.03203	3.84706	3.97904	4.01401	4.127	3.86405	3.84211		3.9031	3.82706	0.756791	1.46148	1.20583	0.97627	0.769673	0.754949	1.2061	0.990714	0.813102	0.754396	0.759031	0.450568	0.127178	0.0653454	0.755222	0.435103		0.130726	1.2527	2.204	2.172	2.02099	1.96797	1.93195	1.93397	2.324	2.384	2.421	2.404	2.125	2.111
3.86045	3.86849	3.87544	3.84865	3.84397	3.84391	3.8854	3.89023	3.99916	4.05208	3.8845	4.00312	4.01804	4.127	3.89943	3.91866		3.97048	3.86646	0.757634	1.46508	1.20559	0.950276	0.745355	0.734214	1.21154	0.986601	0.801509	0.745418	0.759509	0.455676	0.125599	0.0556875	0.756412	0.443306		0.128194	1.25601	2.20191	2.17093	2.01499	1.94999	1.90202	1.91293	2.32397	2.38096	2.41898	2.40104	2.12193	2.11029
3.90556	3.91752	3.91957	3.91337	3.94006	3.93412	3.92561	3.91278	4.01485	4.05992	3.93451	4.01489	4.02196	4.127	3.94258	3.98436		4.01853	3.91255	0.765959	1.4753	1.21253	0.960808	0.753798	0.734576	1.2176	0.987719	0.799401	0.74028	0.766383	0.459216	0.124501	0.0534518	0.765502	0.427009		0.11171	1.26531	2.19309	2.16407	2.01401	1.94901	1.90398	1.90607	2.32103	2.37704	2.41702	2.40496	2.11507	2.13872
3.93901	3.95901	3.96301	3.96301	3.99401	3.99601	3.961	3.947	4.031	4.055	3.96601	4.038	4.022	4.124	3.982	4.04501	3.83901	3.965	3.94801	0.773681	1.4859	1.22234	0.96931	0.760801	0.732641	1.23115	0.987381	0.79205	0.75194	0.771671	0.450748	0.12664	0.0494394	0.776651	0.44758	0.137188	0.099233	1.27323	2.196	2.161	2.017	1.95	1.915	1.911	2.319	2.376	2.422	2.41	2.115	2.145
3.98134	4.00132	4.00842	4.02154	4.07069	4.0828	3.99444	3.97528	4.04505	4.06209	4.01532	4.05805	4.02303	4.11495	4.0144	4.10867	3.91979	3.94214	3.99927	0.781877	1.49453	1.23119	0.972365	0.765859	0.738571	1.24164	0.991708	0.791178	0.753249	0.779492	0.431451	0.12621	0.0450954	0.784006	0.445634	0.12403	0.0447516	1.28418	2.19599	2.16103	2.016	1.94803	1.91306	1.90598	2.32595	2.37701	2.42105	2.41105	2.116	2.14183
4.01459	4.03261	4.04949	4.07434	4.13717	4.16004	4.03746	4.00266	4.04994	4.07089	4.04661	4.06294	4.02596	4.11006	4.05351	4.17319	3.99605	4.05262	4.02567	0.783529	1.49837	1.23588	0.982582	0.777386	0.748387	1.24116	0.993488	0.789066	0.752173	0.780636	0.425722	0.117518	0.0475592	0.786558	0.461541	0.130776	0.0575206	1.2866	2.19501	2.16396	2.016	1.95096	1.91893	1.90402	2.32106	2.37799	2.42594	2.41594	2.116	2.12521
4.05702	4.08602	4.09903	4.13103	4.21904	4.24604	4.07702	4.02802	4.06101	4.07601	4.09502	4.08801	4.03001	4.11101	4.08603	4.23503	4.10406	4.15807	4.08002	0.789978	1.50174	1.24397	0.995391	0.800962	0.745446	1.24664	0.992359	0.78618	0.748952	0.788258	0.453643	0.116745	0.0480189	0.791379	0.471228	0.13268	0.0563398	1.29087	2.195	2.164	2.017	1.953	1.90901	1.907	2.322	2.38	2.43	2.421	2.114	2.102
4.10044	4.12845	4.14745	4.19054	4.28977	4.31776	4.11248	4.06333	4.07416	4.08516	4.12859	4.09731	4.03903	4.12305	4.13628	4.29051	4.21543	4.28871	4.12144	0.787293	1.50029	1.24005	1.01556	0.8216	0.773518	1.24394	0.991237	0.78588	0.752979	0.785475	0.45825	0.126082	0.0461484	0.789104	0.484822	0.132155	0.0560589	1.28763	2.19798	2.16405	2.01501	1.95007	1.92006	1.9111	2.324	2.37906	2.43602	2.4291	2.11997	2.09898
4.13763	4.16662	4.18562	4.23655	4.35535	4.38236	4.15359	4.09172	4.08786	4.09886	4.17851	4.12374	4.04197	4.12696	4.15977	4.33357	4.3368	4.43456	4.15863	0.782408	1.49532	1.23402	1.0193	0.836057	0.784432	1.24125	0.98414	0.779879	0.749465	0.779915	0.46936	0.125426	0.0477145	0.785149	0.473908	0.144498	0.055961	1.28207	2.19602	2.16796	2.01599	1.95594	1.92495	1.91991	2.324	2.38395	2.43798	2.43791	2.11703	2.09702
4.18401	4.21701	4.23701	4.28601	4.41801	4.44801	4.20201	4.12701	4.114	4.12	4.21101	4.142	4.045	4.126	4.21501	4.36601	4.44602	4.56302	4.21101	0.771738	1.48414	1.22313	1.0136	0.837279	0.78943	1.23469	0.980857	0.778278	0.749493	0.771327	0.464548	0.1251	0.0466706	0.774128	0.464567	0.132274	0.059935	1.2721	2.198	2.172	2.012	1.957	1.933	1.929	2.322	2.386	2.444	2.442	2.117	2.098
4.21554	4.2624	4.27945	4.34135	4.4795	4.5166	4.23947	4.17134	4.12851		4.25052	4.16627	4.04803	4.121	4.25051	4.40556	4.52759	4.65164	4.24853	0.759818	1.47781	1.21407	1.00375	0.831141	0.787577	1.22376	0.963586	0.768391		0.756635	0.451902	0.12473	0.0498543	0.762002	0.449142	0.150328	0.0855678	1.2621	2.19696	2.17104	2.0121	1.9551	1.93704	1.93506	2.32705	2.39299	2.45297		2.118	2.09697
4.26836	4.30153	4.32347	4.37558	4.52841	4.57529	4.28544	4.2046	4.17839		4.30138	4.19268	4.05096	4.121	4.30039	4.46034	4.5853	4.71424	4.30037	0.747944	1.46623	1.20503	0.998889	0.839044	0.788252	1.21731	0.963244	0.763568		0.746355	0.442385	0.122784	0.0492968	0.750509	0.424015	0.151091	0.0902334	1.25208	2.19305	2.17495	2.02188	1.96488	1.94095	1.94093	2.33194	2.39201	2.45004		2.118	2.09404
4.31901	4.35401	4.37001	4.42701	4.57501	4.63101	4.34401	4.25901	4.21701		4.35001	4.24501	4.062	4.12	4.35001	4.49801	4.61101	4.74	4.34401	0.738959	1.461	1.19962	0.99334	0.831649	0.77847	1.20171	0.953357	0.756448		0.738529	0.44043	0.123083	0.0470707	0.740959	0.428981	0.137648	0.0791769	1.24485	2.194	2.185	2.024	1.972	1.938	1.95	2.33	2.398	2.451		2.115	2.091
4.35859	4.39845	4.41841	4.46937	4.61531	4.66329	4.39543	4.3036			4.39355	4.29754	4.08433	4.1303	4.39359	4.55346	4.6343	4.75922	4.39743	0.736286	1.46223	1.1972	0.992533	0.825404	0.77945	1.19687	0.939997			0.73585	0.441366	0.135253	0.0501476	0.738014	0.432939	0.128267	0.0647891	1.24392	2.19805	2.19206	2.03204	1.97205	1.95296	1.95101	2.33414	2.40501			2.11808	2.09103
4.41545	4.44158	4.45762	4.50466	4.64471	4.69073	4.4366	4.36144			4.44649	4.3495	4.1157	4.15872	4.45045	4.59757	4.66272	4.7798	4.4386	0.735933	1.46508	1.19862	0.988984	0.818101	0.775578	1.19123	0.936811			0.73487	0.429535	0.138409	0.050873	0.738406	0.441418	0.121258	0.0493993	1.24777	2.20295	2.19794	2.03596	1.97695	1.94904	1.95199	2.34787	2.40599			2.12592	2.09397
4.4721	4.48411	4.51112	4.56007	4.67404	4.71202	4.48609	4.41413			4.50012	4.42118	4.16612	4.1721	4.50408	4.64004	4.66902	4.78	4.48511	0.741633	1.46897	1.20584	0.980841	0.795294	0.76661	1.1982	0.948926			0.740648	0.423921	0.152015	0.0531442	0.743888	0.45848	0.122294	0.0484784	1.25481	2.20503	2.20803	2.05002	1.97801	1.95401	1.952	2.34903	2.40601			2.12902	2.09801
4.51449	4.53336	4.56435	4.58947	4.69313	4.71904	4.52345	4.47256			4.55142	4.50082	4.21984	4.21682	4.53952	4.65827	4.67607	4.779	4.53141	0.747386	1.47914	1.21115	0.981106	0.788373	0.757843	1.20639	0.95179			0.748349	0.415709	0.167059	0.0720624	0.747585	0.453957	0.119637	0.0477757	1.2631	2.21612	2.22009	2.05802	1.98203	1.95796	1.95302	2.36412	2.41199			2.13907	2.1031
4.56142	4.56856	4.59858	4.63444	4.70584	4.72295	4.56647	4.52633			4.5915	4.58002	4.301	4.29602	4.58938	4.68467	4.68292	4.779	4.57052	0.753722	1.48521	1.21891	0.979786	0.776102	0.747518	1.21297	0.958586			0.754059	0.417518	0.165075	0.0636046	0.753902	0.433394	0.117437	0.0463971	1.27174	2.22785	2.22889	2.05998	1.98496	1.95405	1.95498	2.37585	2.41101			2.14592	2.11288
4.60401	4.62001	4.64101	4.65901	4.716	4.729	4.60802	4.58702	4.61303	4.60703	4.64101	4.66702	4.39403	4.40703	4.63201	4.69701	4.69	4.779	4.61701	0.766542	1.49333	1.22812	0.979284	0.771623	0.746737	1.22648	0.958037	0.749867	0.685791	0.768352	0.436884	0.176669	0.0764558	0.766052	0.42709	0.11283	0.0455098	1.28281	2.228	2.236	2.06	1.984	1.954	1.95	2.384	2.416	2.457	2.448	2.147	2.122
4.64042	4.6535	4.67735	4.69027	4.72214	4.73209	4.65445	4.6466	4.69376	4.70194	4.67642	4.73564	4.482	4.51072	4.66942	4.72229	4.693	4.77938	4.6554	0.773572	1.49967	1.23442	0.990379	0.77929	0.73837	1.23729	0.977293	0.769896	0.719136	0.775696	0.449489	0.172369	0.0930319	0.771532	0.428452	0.114257	0.0453512	1.28879	2.233	2.23905	2.06302	1.98394	1.95199	1.94896	2.38599	2.41702	2.45499	2.449	2.15	2.12603
4.68168	4.70261	4.71173	4.71679	4.73589	4.74093	4.69865	4.70554	4.76841	4.79428	4.71768	4.79851	4.57924	4.67868	4.71068	4.75078	4.693	4.81671	4.69469	0.786439	1.50818	1.24228	0.997077	0.785124	0.747181	1.24334	0.987351	0.783156	0.719745	0.79095	0.445452	0.138059	0.0658531	0.782514	0.45017	0.116879	0.0816256	1.29787	2.233	2.24396	2.06498	1.97805	1.95101	1.94503	2.38501	2.41898	2.45401	2.449	2.15	2.12898
4.71609	4.73509	4.75308	4.74105	4.75704	4.76004	4.74808	4.76211	4.85315	4.88117	4.75008	4.88213		4.77121	4.74909	4.76602	4.69715	4.76517	4.73508	0.795744	1.51035	1.25143	0.995377	0.78454	0.766943	1.25096	0.999797	0.803454	0.735735	0.799585	0.468		0.0525119	0.791334	0.458969	0.119168	0.0526807	1.30233	2.23201	2.247	2.06201	1.977	1.93998	1.93898	2.387	2.421	2.45399	2.44499	2.15	2.11699
4.84951	4.87201	4.89351	4.85401	4.86051	4.86551	4.88601	4.94301	5.08351	5.14951	4.882	5.088	5.11702	5.24602	4.89251	4.83651	4.9415	5.08099	4.86701	0.772243	1.476	1.22675	0.988274	0.793264	0.760021	1.22864	1.00886	0.846665	0.783076	0.75962	0.473829	0.136825	0.0613304	0.770983	0.471985	0.151581	0.11221	1.27106	2.2265	2.23	2.0585	1.972	1.906	1.8985	2.375	2.4185	2.446	2.428	2.144	2.109
4.90172	4.92023	4.94374	4.89135	4.88596	4.89638	4.94166	5.00215	5.1442	5.21274	4.92869	5.11121	5.2105	5.34858	4.94125	4.88554	4.98201	5.07842	4.91775	0.761606	1.46333	1.21424	0.970684	0.777662	0.736434	1.21353	1.00485	0.843939	0.78451	0.763963	0.437669	0.132371	0.0927746	0.759837	0.490281	0.168114	0.0944028	1.25813	2.22498	2.22608	2.05948	1.97055	1.89856	1.89204	2.37257	2.41944	2.44103	2.42255	2.14451	2.11751
4.94859	4.96759	4.98663	4.93115	4.92368	4.93268	4.98512	5.04264	5.20299	5.26305	4.97163	5.1467	5.27097	5.41096	4.98859	4.93905	5.0301	5.15976	4.96558	0.753617	1.45559	1.20534	0.96435	0.769864	0.732617	1.20738	1.00183	0.857726	0.786938	0.759185	0.45545	0.154458	0.101884	0.749105	0.495083	0.16287	0.122067	1.24803	2.22748	2.226	2.059	1.971	1.90346	1.89349	2.37052	2.41851	2.43704	2.42052	2.14649	2.12097
4.99851	5.00801	5.02701	4.97101	4.9695	4.96301	5.02901	5.09901	5.24951	5.32201	5.02401	5.19151	5.31301	5.44101	5.03901	4.98651	5.052	5.183	5.00801	0.747464	1.44835	1.19907	0.955684	0.761754	0.72065	1.2028	0.995229	0.840314	0.777304	0.751609	0.426245	0.125952	0.0914192	0.744145	0.49222	0.151142	0.110512	1.24306	2.2285	2.2235	2.054	1.975	1.9005	1.896	2.368	2.417	2.4315	2.416	2.1485	2.13
5.05225	5.06371	5.07874	5.0257	4.99952	5.00382	5.08964	5.14289	5.2835	5.36931	5.0738	5.24774	5.34161	5.47946	5.09424	5.04228	5.08782	5.22371	5.06128	0.741874	1.44559	1.19323	0.952204	0.76032	0.72268	1.19203	0.989075	0.831019	0.772248	0.746611	0.462105	0.114927	0.0592784	0.738337	0.490199	0.146546	0.0964726	1.23619	2.22457	2.21756	2.04708	1.9745	1.90644	1.90492	2.36056	2.41303	2.43345	2.41104	2.14408	2.1277
5.10153	5.11105	5.12357	5.07107	5.04508	5.04512	5.13258	5.18361	5.32462	5.39274	5.12254	5.30099	5.3628	5.48742	5.14551	5.09202	5.11523	5.24429	5.11301	0.741638	1.44682	1.19509	0.949924	0.75572	0.727219	1.19132	0.980957	0.819544	0.765204	0.746145	0.428783	0.099229	0.0574532	0.738453	0.462892	0.154359	0.114063	1.23803	2.22598	2.21602	2.048	1.97499	1.91591	1.9159	2.35852	2.41498	2.42953	2.41199	2.14746	2.14534
5.15655	5.16105	5.17356	5.12957	5.11007	5.10006	5.18606	5.22554	5.35253	5.41602	5.17756	5.34555	5.37602	5.4905	5.20005	5.20201	5.14705	5.02209	5.15655	0.745532	1.45421	1.19563	0.949201	0.750035	0.711075	1.19352	0.980502	0.811893	0.757764	0.749329	0.428216	0.100199	0.0514667	0.742944	0.482819	0.152587	0.166021	1.24179	2.22901	2.2095	2.0435	1.973	1.93001	1.92551	2.35199	2.40799	2.429	2.413	2.147	2.1415
5.19982	5.20234	5.21985	5.17937	5.1658	5.15578	5.22936	5.25398	5.37927	5.428	5.22379	5.37152	5.38893	5.48706	5.2379	5.31374	5.18538	5.06351	5.20129	0.745853	1.46163	1.19398	0.948478	0.748187	0.720631	1.19743	0.977804	0.802283	0.750481	0.747522	0.432569	0.104276	0.0441065	0.745206	0.46453	0.169101	0.171107	1.24662	2.2276	2.20798	2.04396	1.97693	1.93206	1.93349	2.34997	2.40399	2.43098	2.41598	2.14362	2.15182
5.24611	5.25705	5.26312	5.23899	5.22747	5.22342	5.27759	5.28077	5.39239	5.43394	5.27458	5.39431	5.39396	5.48303	5.29205	5.33983	5.20331	5.11252	5.24562	0.747167	1.46768	1.1977	0.943456	0.738566	0.70341	1.20708	0.97878	0.795596	0.739882	0.747112	0.434429	0.109334	0.044369	0.748486	0.419745	0.169291	0.182438	1.25489	2.2275	2.20553	2.05045	1.97303	1.94291	1.94093	2.35	2.40549	2.4315	2.41947	2.14548	2.15349
5.29401	5.29401	5.29901	5.28401	5.29201	5.28851	5.30351	5.311	5.401	5.431	5.32101	5.4135	5.396	5.478	5.33051	5.40301	5.11001	5.34101	5.29101	0.758626	1.47509	1.20433	0.95468	0.747365	0.719416	1.21614	0.978985	0.786294	0.74016	0.760506	0.434294	0.11389	0.0462249	0.758032	0.467718	0.202475	0.124377	1.26148	2.2285	2.2055	2.047	1.983	1.9575	1.951	2.354	2.4045	2.4365	2.426	2.148	2.1705
5.33238	5.34124	5.34774	5.3393	5.36423	5.36475	5.34821	5.33739	5.4115	5.43449	5.35892	5.43494	5.39064	5.47651	5.36738	5.44437		5.35305	5.33926	0.764977	1.48484	1.2125	0.955629	0.746784	0.729081	1.2301	0.976241	0.777348	0.739747	0.763834	0.42272	0.109596	0.0464028	0.766765	0.436147		0.116307	1.26975	2.23347	2.20154	2.04652	1.98202	1.96101	1.96244	2.35799	2.40946	2.44145	2.43197	2.15099	2.19291
5.37659	5.38062	5.39159	5.39397	5.43433	5.44375	5.38267	5.36276	5.42388	5.44045	5.40754	5.45481	5.39447	5.46856	5.40961	5.50593	5.34656	5.4736	5.37665	0.773264	1.49347	1.22732	0.972364	0.764101	0.724136	1.23809	0.989679	0.786627	0.733632	0.772466	0.426424	0.1096	0.0392765	0.774391	0.442294	0.112599	0.0949292	1.28359	2.232	2.20447	2.05145	1.98845	1.96743	1.96795	2.35701	2.41148	2.44249	2.43844	2.15049	2.1776
5.40961	5.42859	5.43711	5.44813	5.50517	5.52068	5.42361	5.39007	5.43503	5.44754	5.43962	5.46304	5.39801	5.47102	5.43861	5.56613	5.40924	5.45377	5.41761	0.779394	1.49722	1.22809	0.97973	0.774258	0.741784	1.24779	0.987816	0.781643	0.733452	0.775739	0.423195	0.109619	0.0420592	0.783189	0.449109	0.120693	0.0483528	1.28704	2.23901	2.20401	2.05251	1.9915	1.96351	1.95651	2.35599	2.41451	2.45152	2.44403	2.15801	2.17597
5.45614	5.4678	5.48571	5.50218	5.57665	5.59808	5.47055	5.42029	5.44593	5.4517	5.48962	5.47848	5.40299	5.47946	5.4851	5.62367	5.51174	5.56774	5.46512	0.78103	1.49871	1.23345	0.993536	0.791074	0.756054	1.24807	0.989979	0.782359	0.739802	0.777347	0.425738	0.109122	0.0443614	0.784945	0.465764	0.124293	0.0518529	1.28853	2.24446	2.20896	2.05749	1.98953	1.96597	1.96051	2.35256	2.4205	2.45852	2.46182	2.16197	2.164
5.49023	5.51313	5.53014	5.55408	5.65487	5.67984	5.4953	5.44728	5.46584	5.46886	5.52274	5.49785	5.40895	5.4914	5.51625	5.66715	5.62707	5.69001	5.5027	0.779488	1.49712	1.22883	0.996207	0.803333	0.763595	1.25344	0.983097	0.77448	0.726227	0.775992	0.442766	0.110286	0.0520944	0.78323	0.481262	0.12949	0.05147	1.28778	2.24748	2.2095	2.05998	1.98801	1.96402	1.96496	2.35796	2.42695	2.46544	2.47093	2.16646	2.15011
5.52851	5.54901	5.56901	5.60551	5.71752	5.74802	5.54451	5.47451	5.48001	5.483	5.55801	5.518	5.4135	5.495	5.56051	5.71251	5.80902	5.93402	5.54851	0.76934	1.48877	1.22322	0.992693	0.803761	0.763956	1.24649	0.987812	0.779744	0.71718	0.765946	0.448613	0.109241	0.0498689	0.7733	0.478046	0.133936	0.0643974	1.27871	2.245	2.215	2.061	1.9885	1.972	1.97	2.3595	2.4345	2.4755	2.48	2.1655	2.15199
5.57274	5.59479	5.62172	5.65782	5.78425	5.82071	5.59076	5.52069	5.49765	5.50658	5.60469	5.52955	5.41507	5.48999	5.60326	5.74787	5.89154	6.02145	5.58989	0.752988	1.47582	1.21065	0.987377	0.808156	0.767936	1.2312	0.977704	0.756607	0.714724	0.750471	0.441615	0.111012	0.0470392	0.756821	0.477765	0.163358	0.101266	1.26811	2.24244	2.21896	2.06299	1.99343	1.97552	1.97402	2.3511	2.4365	2.48974	2.48688	2.16046	2.1381
5.62472	5.64203	5.6611	5.70898	5.8533	5.88335	5.6247	5.54724	5.55059	5.53379	5.64361	5.57948	5.42638	5.48355	5.65769	5.79704	5.96345	6.10436	5.63802	0.740553	1.4658	1.20283	0.971834	0.805995	0.765313	1.23558	0.974914	0.740843	0.709401	0.745814	0.444743	0.121242	0.0490503	0.743301	0.459735	0.147518	0.0993501	1.25921	2.23598	2.22444	2.06597	1.99747	1.9735	1.97945	2.36385	2.44194	2.49	2.49196	2.1615	2.14739
5.68099	5.684	5.714	5.7615	5.9035	5.9435	5.659	5.60499	5.552		5.6965	5.6025	5.4315	5.4895	5.70899	5.845	5.987	6.127	5.678	0.735641	1.46056	1.1884	0.972098	0.803939	0.764429	1.23128	0.925503	0.734901		0.736464	0.443093	0.118355	0.045145	0.737261	0.453458	0.144191	0.0925811	1.25243	2.235	2.2335	2.0725	2.001	1.98	1.981	2.378	2.439	2.5		2.167	2.136
5.73295	5.75585	5.77791	5.81801	5.95817	6.01517	5.72797	5.65009	5.62159		5.77297	5.66303	5.45552	5.50588	5.76095	5.91129	6.02131	6.15346	5.75083	0.730994	1.4407	1.18467	0.97536	0.812072	0.759426	1.18414	0.922216	0.727382		0.729562	0.418865	0.124357	0.0427402	0.733584	0.442393	0.142671	0.0799654	1.22897	2.235	2.2299	2.07386	2.00998	1.96034	1.973	2.3788	2.43802	2.50882		2.16006	2.13604
5.78361	5.79569	5.8296	5.85869	5.99769	6.03783	5.78357	5.7016	5.66665		5.82361	5.71956	5.48676	5.52485	5.80863	5.9755	6.04978	6.17384	5.79962	0.731962	1.43037	1.18652	0.964764	0.798735	0.760541	1.18583	0.932181	0.736358		0.732784	0.406367	0.122752	0.0399709	0.732369	0.443752	0.135427	0.0629428	1.23085	2.23897	2.24191	2.08888	2.01496	1.97191	1.97598	2.38892	2.44197	2.50106		2.16397	2.14592
5.83811	5.84308	5.87011	5.89511	6.02006	6.06402	5.83508	5.76213	5.72019		5.88111	5.79717	5.52316	5.54639	5.86311	6.02305	6.06106	6.17701	5.84809	0.738685	1.44599	1.19215	0.970807	0.795732	0.75407	1.188	0.921972	0.73137		0.741072	0.404615	0.130914	0.0491095	0.737339	0.45175	0.135943	0.058823	1.23794	2.24202	2.25802	2.09302	2.028	1.97503	1.978	2.39302	2.447	2.51894		2.16702	2.14502
5.8891	5.87641	5.9211	5.9461	6.04555	6.07383	5.87038	5.81801	5.80451		5.9321	5.87266	5.59375	5.71993	5.91312	6.04364	6.08753	6.18191	5.88731	0.741078	1.45093	1.19401	0.973787	0.783231	0.745226	1.19383	0.940718	0.735723		0.741954	0.402291	0.128247	0.0888768	0.741212	0.442985	0.11952	0.0512735	1.2413	2.24986	2.26488	2.10086	2.028	1.98777	1.978	2.40283	2.44602	2.4905		2.17388	2.15483
5.93961	5.9276	5.95672	5.97577	6.05294	6.07995	5.92061	5.87853			5.97269	5.96528	5.68826	5.81428	5.96658	6.06682	6.088	6.182	5.93364	0.753423	1.45899	1.20955	0.97634	0.77541	0.732519	1.20383	0.943382			0.757705	0.418333	0.148211	0.10973	0.749425	0.430934	0.116849	0.0491557	1.25376	2.25397	2.27294	2.10199	2.02304	1.98899	1.98296	2.41094	2.45394			2.17797	2.15897
5.98107	5.9661	6.00206	6.01903	6.07602	6.09301	5.95712	5.93512	5.95116	5.94118	6.02306	6.04415	5.77016	5.76821	6.00009	6.08305	6.091	6.182	5.97109	0.759292	1.46729	1.21381	0.975691	0.769258	0.728649	1.20404	0.951407	0.741984	0.681116	0.765539	0.43094	0.152871	0.0530416	0.753755	0.42792	0.116509	0.0478385	1.26146	2.25503	2.27401	2.1	2.022	1.992	1.98201	2.41998	2.46	2.49398	2.48697	2.17902	2.15701
6.01336	6.01601	6.03044	6.03273	6.08581	6.09888	6.0129	5.99482	6.02749	6.02631	6.05046	6.11755	5.84943	5.86999	6.04413	6.10654	6.091	6.182	6.01513	0.770135	1.4807	1.22389	0.981103	0.773074	0.732768	1.21337	0.945046	0.734047	0.703271	0.774777	0.440511	0.15844	0.0780646	0.766086	0.427832	0.116128	0.0471143	1.27292	2.26873	2.27792	2.10098	2.02396	1.992	1.9869	2.41117	2.46	2.48517	2.47425	2.19077	2.15994
6.05271	6.05571	6.07468	6.06179	6.10188	6.10893	6.03584	6.06052	6.11139	6.11933	6.10063	6.18551	5.95225	6.02785	6.07478	6.12288	6.091	6.16711	6.04876	0.783175	1.48884	1.2346	0.987484	0.77857	0.741913	1.21715	0.969082	0.760266	0.703958	0.789225	0.453466	0.133098	0.0632132	0.776694	0.428346	0.120051	0.051031	1.27903	2.27992	2.27899	2.10398	2.02499	1.98604	1.987	2.4249	2.45603	2.48202	2.47499	2.20192	2.16993
6.09906	6.09411	6.1051	6.08608	6.12304	6.12603	6.10412	6.11413	6.19118	6.20722	6.13307	6.25014	6.07724	6.14527	6.12907	6.14401	6.09902	6.16505	6.1001	0.789841	1.49066	1.24212	0.992825	0.784085	0.75244	1.2251	0.986635	0.784333	0.730873	0.793653	0.45505	0.130873	0.0603768	0.78542	0.43476	0.133079	0.0504462	1.28564	2.27199	2.277	2.10101	2.024	1.98598	1.98498	2.42699	2.45599	2.48699	2.474	2.191	2.16198
6.12653	6.14022	6.14827	6.12042	6.1407	6.14075	6.15415	6.17005	6.26869	6.30042	6.16447	6.31097	6.18124	6.25907	6.16047	6.1499	6.10883	6.18565	6.14229	0.790145	1.49452	1.24703	0.994974	0.786312	0.765381	1.2263	1.00565	0.811038	0.740644	0.794997	0.468001	0.127773	0.0547552	0.785233	0.409242	0.119903	0.0530853	1.28718	2.26905	2.27897	2.10395	2.02302	1.97617	1.97615	2.42405	2.45108	2.48208	2.474	2.191	2.15512
6.17462	6.1916	6.17976	6.1458	6.15787	6.1658	6.19369	6.23251	6.35234	6.38335	6.20468	6.37053	6.29015	6.37311	6.2116	6.17579	6.14273	6.23263	6.18268	0.788235	1.49048	1.24213	0.994514	0.787084	0.767356	1.23541	1.0036	0.819794	0.756475	0.792153	0.472774	0.124337	0.0398975	0.784674	0.411876	0.12223	0.0586858	1.28534	2.27396	2.27206	2.104	2.02201	1.97402	1.96806	2.42499	2.45497	2.47902	2.46805	2.19497	2.15202
6.21001	6.22701	6.22701	6.181	6.18	6.186	6.25401	6.29101	6.41201	6.46401	6.23201	6.41801	6.42902	6.54002	6.25701	6.20901			6.23501	0.781969	1.48383	1.23404	0.988819	0.783209	0.764248	1.22964	1.01408	0.828921	0.767381	0.786718	0.493928	0.148576	0.0666512	0.776959	0.442215			1.27839	2.273	2.271	2.106	2.021	1.966	1.964	2.416	2.46	2.476	2.466	2.193	2.154
6.25803	6.27503	6.26131	6.21139	6.1996	6.21149	6.28929	6.34491	6.48356	6.54144	6.28199	6.47093	6.5427	6.67233	6.29621	6.25017			6.26637	0.772756	1.47705	1.22583	0.981547	0.777809	0.749919	1.22407	1.0053	0.832596	0.773536	0.77584	0.419905	0.125035	0.0740506	0.770353	0.475174			1.27223	2.27398	2.27198	2.10502	2.02002	1.96306	1.95518	2.41796	2.45902	2.476	2.46012	2.19692	2.16772
6.30365	6.31271	6.30963	6.25467	6.25656	6.24673	6.3416	6.39958	6.54553	6.61146	6.32467	6.51268	6.63728	6.7772	6.3486	6.29863			6.31562	0.763759	1.46919	1.20721	0.96616	0.764831	0.741772	1.21703	1.00509	0.840131	0.776448	0.767047	0.408964	0.129511	0.0996802	0.760943	0.496448			1.25729	2.26904	2.26605	2.09905	2.02	1.95407	1.95401	2.41403	2.46297	2.47005	2.45504	2.19402	2.17594
6.355	6.366	6.355	6.29	6.258	6.269	6.387	6.443	6.598	6.667	6.378	6.548	6.683	6.825	6.392	6.277		6.203	6.361	0.75564	1.46179	1.20292	0.95641	0.75806	0.73585	1.20855	1.00389	0.84498	0.78337	0.75813	0.40843	0.133879	0.110389	0.75437	0.41235		0.00300116	1.2531	2.274	2.266	2.098	2.019	1.957	1.957	2.413	2.466	2.467	2.448	2.193	2.174
6.39333	6.41022	6.39529	6.34405	6.30812	6.30438	6.43319	6.50098	6.65401	6.72105	6.41633	6.60401	6.73214	6.87414	6.44114	6.33989		6.31503	6.4121	0.751287	1.45467	1.19717	0.950465	0.751623	0.726495	1.20826	0.993316	0.833669	0.77769	0.754003	0.405649	0.115533	0.0894385	0.74925	0.426845		0.0416502	1.24516	2.274	2.26109	2.09407	2.01409	1.96093	1.95897	2.40809	2.46403	2.46602	2.44702	2.19398	2.17597
6.45255	6.45764	6.45455	6.39759	6.3606	6.35164	6.48957	6.53177	6.68973	6.76665	6.47555	6.65759	6.74292	6.87897	6.49162	6.43825		6.34479	6.46559	0.747012	1.45272	1.19218	0.946282	0.746787	0.719513	1.20106	0.994112	0.83733	0.776707	0.747678	0.402434	0.111459	0.0659488	0.747404	0.487017		0.132026	1.24311	2.27202	2.25604	2.08805	2.014	1.96894	1.96098	2.40701	2.45705	2.46501	2.44601	2.19202	2.18692
6.50612	6.5061	6.50312	6.45114	6.41416	6.40714	6.53412	6.58707	6.73307	6.80204	6.53212	6.69907	6.76503	6.892	6.54712	6.50817	6.26709	6.39209	6.51012	0.751501	1.44811	1.19484	0.947702	0.747239	0.721032	1.20458	0.991438	0.826604	0.774186	0.750768	0.414057	0.114902	0.0640967	0.753184	0.487188	0.185621	0.148331	1.24612	2.28298	2.24998	2.08598	2.014	1.96801	1.967	2.40299	2.45599	2.468	2.445	2.20098	2.184
6.55501	6.54815	6.55299	6.50981	6.47772	6.46581	6.58105	6.61347	6.75947	6.81964	6.58101	6.72939	6.77578	6.89298	6.59601	6.57564	6.30523	6.43023	6.55901	0.751922	1.45847	1.19455	0.948367	0.746809	0.72203	1.20661	0.990577	0.823993	0.768358	0.753858	0.416873	0.119625	0.0505831	0.750945	0.457804	0.181984	0.144821	1.24778	2.2732	2.24216	2.07914	2.014	1.97094	1.96798	2.39712	2.4511	2.46604	2.44598	2.1912	2.184
6.6076	6.59564	6.60064	6.56855	6.55243	6.53844	6.63161	6.6527	6.77687	6.82794	6.6336	6.75977	6.77898	6.89002	6.64761	6.64844	6.36851	6.49351	6.60068	0.757903	1.46462	1.20251	0.956308	0.750898	0.718359	1.21173	0.991949	0.813204	0.767972	0.760677	0.419758	0.120921	0.0474919	0.755971	0.449689	0.183904	0.147479	1.25273	2.26903	2.23406	2.08098	2.00904	1.971	1.97197	2.39105	2.44902	2.46402	2.44997	2.18802	2.18797
6.64601	6.63701	6.65601	6.62701	6.63102	6.62402	6.65901	6.684	6.794	6.846	6.67201	6.778	6.783	6.89	6.68101	6.71301			6.64801	0.764091	1.47287	1.20606	0.955434	0.747884	0.724573	1.22185	0.990141	0.80275	0.748049	0.766091	0.45315	0.12112	0.0449698	0.762742	0.445541			1.26247	2.267	2.23	2.072	2.011	1.973	1.972	2.39	2.446	2.465	2.451	2.186	2.192
6.69121	6.67533	6.69335	6.68892	6.71749	6.71541	6.70716	6.70759	6.80285	6.84403	6.71721	6.79176	6.78693	6.89	6.73113	6.77295			6.68043	0.771776	1.48013	1.21358	0.975893	0.767744	0.739008	1.22933	0.995565	0.800656	0.74346	0.770051	0.453553	0.122673	0.0438299	0.773905	0.452371			1.27065	2.26503	2.22803	2.06905	2.01297	1.97398	1.9779	2.39098	2.44502	2.46893	2.45493	2.18797	2.21264
6.72672	6.7246	6.74359	6.74852	6.79042	6.79536	6.7328	6.74172	6.81589	6.83805	6.75966	6.81382	6.787	6.88702	6.76275	6.83153			6.72762	0.777593	1.49107	1.22326	0.984453	0.776481	0.738972	1.2362	0.998507	0.797277	0.751623	0.775258	0.440239	0.122908	0.0423718	0.780329	0.451994			1.28063	2.26798	2.22899	2.07396	2.01399	1.98094	1.98693	2.39298	2.44401	2.46801	2.46095	2.188	2.22689
6.77301	6.76201	6.78601	6.80502	6.86302	6.88101	6.77701	6.76101	6.824	6.837	6.79801	6.831	6.781	6.878	6.80901	6.90301	6.70302	6.73103	6.76501	0.784422	1.49835	1.23177	0.99325	0.787221	0.747503	1.25227	0.99971	0.79476	0.74875	0.780511	0.427799	0.11285	0.0411905	0.788452	0.46359	0.125629	0.0526601	1.28785	2.27	2.227	2.074	2.013	1.989	1.97901	2.4	2.448	2.469	2.458	2.189	2.22499
6.79947	6.8071	6.83306	6.85991	6.93752	6.93297	6.80739	6.78453	6.83479	6.84582	6.82938	6.83884	6.78394	6.87114	6.83351	6.95497	6.78438	6.8467	6.81304	0.790724	1.50135	1.23984	0.992015	0.791769	0.757422	1.25465	1.00044	0.793711	0.749819	0.785903	0.422662	0.113213	0.0429745	0.795656	0.462678	0.123189	0.0531698	1.2934	2.27784	2.22896	2.07106	2.01496	1.98802	2.0143	2.4	2.44702	2.47292	2.47271	2.19979	2.18676
6.8407	6.85068	6.87172	6.90964	7.01245	7.0412	6.85763	6.81279	6.84493	6.85692	6.86673	6.84992	6.79293	6.87596	6.87668	7.01456	6.89816	6.96116	6.84775	0.790463	1.50459	1.24093	1.00989	0.819364	0.777918	1.25347	0.996122	0.787873	0.753155	0.785911	0.439235	0.117597	0.0418586	0.795026	0.470511	0.125105	0.0538053	1.29459	2.27502	2.23198	2.07299	2.01599	1.99098	1.98423	2.39305	2.44799	2.47995	2.4859	2.19801	2.17806
6.87503	6.89702	6.92202	6.96504	7.07804	7.11804	6.89403	6.84902	6.86101	6.87001	6.91102	6.86301	6.8	6.883	6.90503	7.06703	7.02607	7.10108	6.89702	0.784425	1.50168	1.23731	1.02526	0.838193	0.789815	1.24421	0.9888	0.780562	0.773704	0.780586	0.445792	0.118631	0.0407296	0.788655	0.479107	0.131938	0.04726	1.29203	2.274	2.234	2.077	2.015	1.997	1.991	2.395	2.45	2.48901	2.49301	2.193	2.174
6.91923	6.93533	6.95935	7.02298	7.15171	7.18778	6.93823	6.8775	6.86985	6.88179	6.94441	6.88167	6.80295	6.883	6.95414	7.11221	7.13705	7.23957	6.93041	0.776705	1.49488	1.2315	1.01987	0.843743	0.797348	1.23613	0.988721	0.784383	0.76346	0.77429	0.44921	0.120281	0.0400224	0.779903	0.47457	0.129051	0.047201	1.28562	2.27302	2.23891	2.07503	2.01303	1.99307	1.99788	2.39402	2.45393	2.50374	2.50971	2.19202	2.17105
6.95474	6.97471	7.00764	7.0766	7.22148	7.25649	6.97473	6.9177	6.90474		6.98371	6.90582	6.80895	6.88598	6.98775	7.15865	7.24618	7.36407	6.97566	0.769722	1.48579	1.22318	1.00854	0.842431	0.800328	1.23636	0.981564	0.780837		0.766747	0.45186	0.119893	0.0407742	0.773031	0.450761	0.135064	0.0656993	1.278	2.27201	2.23999	2.07202	2.01598	2.00193	2.00395	2.39598	2.45797	2.51591		2.19299	2.17001
7.00103	7.02503	7.04704	7.13202	7.27603	7.31903	7.02803	6.95203			7.03303	6.94202	6.81301	6.886	7.03603	7.19003	7.32604	7.45004	7.02503	0.755356	1.48084	1.21508	1.01197	0.847402	0.799664	1.22362	0.972901			0.754316	0.445616	0.118909	0.0408802	0.757436	0.439506	0.154067	0.0926554	1.26914	2.266	2.244	2.077	2.015	2.008	2.01101	2.399	2.45701			2.184	2.172
7.04511	7.06813	7.10386	7.16435	7.32404	7.36802	7.06721	6.99905			7.07515	6.96847	6.82084	6.886	7.08011	7.23705	7.3858	7.5147	7.06813	0.749125	1.472	1.20588	1.00326	0.850802	0.790416	1.22349	0.959009			0.748546	0.439385	0.117243	0.0411349	0.750941	0.434089	0.135003	0.0858371	1.25922	2.26502	2.24988	2.0819	2.02088	2.00898	2.02374	2.4039	2.46582			2.18694	2.17004
7.09758	7.1186	7.13972	7.21658	7.35773	7.41761	7.12355	7.03968			7.12957	7.01165	6.8339	6.886	7.12564	7.28958	7.39394	7.52096	7.1186	0.74412	1.4657	1.20194	0.998775	0.839959	0.784506	1.21572	0.958026			0.744353	0.421266	0.119442	0.0417451	0.745622	0.43889	0.131813	0.0770899	1.25432	2.265	2.25496	2.08398	2.03191	2.0209	2.02499	2.40598	2.46997			2.18303	2.17298
7.14702	7.15702	7.19302	7.25402	7.39201	7.45301	7.16802	7.09302	7.07102		7.17702	7.07402	6.85701	6.90201	7.18302	7.34701	7.43401	7.551	7.16602	0.743491	1.46587	1.20249	0.999398	0.838913	0.779746	1.21312	0.952283	0.748143		0.74354	0.425406	0.1254	0.0454812	0.744932	0.450662	0.122828	0.0556772	1.25393	2.266	2.263	2.098	2.037	2.02	2.027	2.412	2.473	2.513		2.188	2.173
7.20498	7.2081	7.24213	7.3051	7.42639	7.4815	7.21517	7.14606	7.12013		7.23596	7.13689	6.88157	6.92951	7.2341	7.38827	7.44874	7.55788	7.2112	0.746232	1.46666	1.20474	0.992875	0.818176	0.768322	1.21438	0.959434	0.756935		0.744464	0.415318	0.12598	0.0488407	0.749421	0.456428	0.117956	0.0478187	1.25936	2.27484	2.27381	2.10291	2.037	2.02197	2.02897	2.41986	2.47595	2.51693		2.19193	2.17595
7.26256	7.2477	7.29361	7.33478	7.44982	7.48795	7.26661	7.20654	7.19244		7.29753	7.2273	6.95642	6.96175	7.28858	7.42571	7.45595	7.558	7.25963	0.753514	1.47087	1.21466	0.990924	0.813414	0.771285	1.2204	0.959064	0.752387		0.753678	0.425688	0.147512	0.0627321	0.75457	0.451271	0.116868	0.0458642	1.26464	2.27996	2.28591	2.10995	2.04196	2.02895	2.02602	2.42794	2.47997	2.51105		2.19696	2.17402
7.31601	7.29501	7.33801	7.37001	7.467	7.497	7.30802	7.26502			7.34801	7.31103	7.02302	7.01803	7.34401	7.455	7.462	7.561	7.30601	0.753113	1.47782	1.21459	0.993338	0.798817	0.760768	1.22102	0.964893			0.752473	0.42034	0.159194	0.0689101	0.755032	0.440588	0.112299	0.0447097	1.27147	2.291	2.291	2.117	2.046	2.026	2.023	2.435	2.475			2.208	2.174
7.36012	7.33618	7.36349	7.39745	7.48171	7.49994	7.35702	7.31892			7.39604	7.39237	7.09163	7.10232	7.38518	7.47069	7.46886	7.55806	7.33737	0.762228	1.48596	1.2241	0.986585	0.788271	0.753623	1.22648	0.974694			0.762833	0.42086	0.173612	0.0691747	0.762697	0.434766	0.10931	0.0435923	1.27946	2.2959	2.291	2.11896	2.04698	2.0211	2.02202	2.435	2.47402			2.20898	2.18086
7.4007	7.38464	7.41164	7.43472	7.49192	7.50496	7.39869	7.38054	7.41538		7.43273	7.46942	7.17835	7.21317	7.42967	7.50077	7.47595	7.56098	7.39258	0.768335	1.49349	1.22934	0.985745	0.779416	0.738941	1.23481	0.975287	0.766954		0.768885	0.430596	0.169742	0.0865972	0.768537	0.417918	0.109548	0.0421806	1.28826	2.29997	2.29497	2.11702	2.04502	2.01802	2.01704	2.435	2.474	2.50508		2.21396	2.18001
7.43803	7.44303	7.45553	7.46701	7.50051	7.50451	7.45204	7.43956	7.49007	7.50259	7.47403	7.54256	7.27512	7.31613	7.46753	7.52501	7.488	7.5265	7.43902	0.779913	1.49031	1.23405	0.987948	0.779096	0.73007	1.23198	0.986113	0.780291	0.718425	0.782797	0.450613	0.131445	0.0488248	0.777419	0.434479	0.114553	0.0411655	1.28264	2.28401	2.2935	2.1235	2.04999	2.02499	2.027	2.438	2.47601	2.50201	2.5015	2.20351	2.187
7.47095	7.47299	7.4909	7.48568	7.50738	7.51089	7.49281	7.49703	7.56474	7.58658	7.50203	7.6079	7.39744	7.46006	7.50143	7.54073	7.48751	7.57564	7.47046	0.787134	1.49429	1.24026	0.985433	0.774832	0.740572	1.23836	0.994724	0.793265	0.728295	0.789404	0.468138	0.115376	0.0403111	0.784998	0.441627	0.116001	0.059619	1.28921	2.28597	2.29596	2.12104	2.0441	2.0191	2.02503	2.43702	2.47797	2.51085	2.50396	2.20498	2.17471
7.51272	7.52018	7.53123	7.51183	7.52538	7.52292	7.54019	7.5571	7.65192	7.67392	7.54372	7.67058	7.51323	7.56779	7.5457	7.55938	7.49644	7.55813	7.51968	0.791635	1.50095	1.24524	0.988132	0.777775	0.746128	1.2417	0.998786	0.805943	0.748605	0.794526	0.471515	0.117517	0.049328	0.788715	0.450938	0.11611	0.0479904	1.29474	2.28501	2.297	2.12199	2.03903	2.00609	2.00464	2.43601	2.47303	2.50404	2.50251	2.20451	2.17251
7.54852	7.56386	7.57195	7.53577	7.54328	7.54467	7.57949	7.61502	7.72203	7.75903	7.57403	7.73024	7.63586	7.69806	7.58797	7.5804	7.52784	7.62538	7.55757	0.796022	1.49883	1.24746	0.989551	0.780465	0.759881	1.24449	1.01744	0.829715	0.766608	0.798243	0.471676	0.11958	0.0423494	0.793872	0.466819	0.0926137	0.0499981	1.29535	2.28249	2.29749	2.12346	2.03701	1.99657	1.99069	2.43507	2.468	2.496	2.49	2.20154	2.16854
7.59024	7.60918	7.60735	7.57234	7.5602	7.55923	7.62861	7.66799	7.79717	7.83603	7.6177	7.7796	7.7514	7.84384	7.6268	7.60847	7.52115	7.62599	7.59629	0.784612	1.49481	1.2448	0.989982	0.783971	0.748585	1.23911	1.01411	0.83889	0.783695	0.786995	0.480379	0.129765	0.0487269	0.782481	0.482337	0.126368	0.0795873	1.29224	2.28496	2.29504	2.12252	2.0316	1.98619	1.97725	2.43697	2.47742	2.49607	2.48662	2.20298	2.16702
7.62972	7.64326	7.6512	7.59732	7.58582	7.59376	7.67021	7.7271	7.8695	7.91645	7.65524	7.81824	7.86026	7.9622	7.67119	7.6383	7.53195	7.6679	7.64218	0.778837	1.4895	1.23716	0.985689	0.781199	0.768738	1.23012	1.0103	0.843067	0.791807	0.783544	0.478308	0.139106	0.0653953	0.774628	0.485111	0.127401	0.113226	1.2853	2.28649	2.295	2.12101	2.02753	1.97359	1.96608	2.43452	2.48147	2.49054	2.47508	2.20548	2.17097
7.67689	7.6943	7.68617	7.64336	7.6244	7.62071	7.7218	7.77397	7.92637	7.9822	7.69553	7.85052	7.94971	8.07445	7.71739	7.66379	7.54401	7.56804	7.68834	0.769936	1.47838	1.23103	0.977485	0.776123	0.761291	1.21949	1.01243	0.853871	0.799294	0.775472	0.472795	0.157167	0.112844	0.764799	0.484265	0.136932	0.0416716	1.27502	2.28205	2.29303	2.11806	2.02112	1.95923	1.95709	2.42804	2.47517	2.48411	2.46367	2.20155	2.16755
7.72322	7.73433	7.73222	7.67595	7.64908	7.65492	7.76134	7.82661	7.98796	8.04445	7.74221	7.88197	8.00557	8.12523	7.76175	7.70333	7.56464	7.69481	7.73128	0.757655	1.47115	1.22294	0.9736	0.774482	0.75442	1.21212	1.00693	0.857884	0.805274	0.763657	0.47693	0.194201	0.135194	0.752948	0.475173	0.142522	0.135357	1.26592	2.28643	2.29251	2.11603	2.01952	1.95507	1.95159	2.42554	2.47746	2.47663	2.45613	2.20593	2.16848
7.76871	7.78469	7.7807	7.72818	7.6972	7.69375	7.81517	7.88067	8.05013	8.10165	7.78721	7.93815	8.05075	8.19467	7.81219	7.74165	7.58385	7.74125	7.77622	0.751841	1.46339	1.20897	0.958579	0.761201	0.74599	1.20179	0.99668	0.855157	0.805864	0.757484	0.469128	0.18041	0.112463	0.747355	0.486652	0.153168	0.160756	1.26188	2.28451	2.28704	2.11302	2.01204	1.94605	1.94554	2.41904	2.47601	2.46955	2.45104	2.20401	2.17696
7.81981	7.82942	7.82055	7.77393	7.74584	7.7433	7.84422	7.92007	8.08908	8.14937	7.84121	7.99184	8.0658	8.19403	7.85699	7.81674	7.61204	7.76817	7.8215	0.752827	1.45882	1.20694	0.953203	0.753363	0.736015	1.20233	0.991234	0.849693	0.801281	0.757546	0.483573	0.176184	0.10817	0.748981	0.49591	0.169516	0.165449	1.2569	2.28401	2.28108	2.1071	2.01098	1.947	1.94353	2.42344	2.46863	2.46898	2.4446	2.20104	2.17065
7.87452	7.87763	7.87256	7.82655	7.80444	7.79948	7.90195	7.96225	8.12928	8.18142	7.89405	8.04898	8.12206	8.24908	7.91447	7.87101	7.65514	7.81811	7.8716	0.748007	1.45787	1.20189	0.952156	0.752264	0.733257	1.19667	0.984809	0.842433	0.794837	0.751996	0.447201	0.136976	0.06488	0.745449	0.472478	0.176786	0.16346	1.25358	2.28057	2.27462	2.10307	2.01199	1.94504	1.94694	2.41515	2.46016	2.4636	2.44156	2.19806	2.17689
7.92664	7.92369	7.92266	7.8851	7.86856	7.86455	7.9467	7.99229	8.15036	8.20484	7.94763	8.09866	8.14387	8.2649	7.96416	7.89666	7.70463	7.87014	7.92017	0.752538	1.46239	1.2039	0.951767	0.748748	0.725096	1.20515	0.985173	0.833282	0.783311	0.757199	0.449396	0.133101	0.052743	0.749163	0.429273	0.182577	0.153927	1.25675	2.27305	2.26904	2.09357	2.00703	1.94798	1.9475	2.41152	2.45553	2.4635	2.44249	2.19005	2.17005
7.97042	7.97434	7.96748	7.94516	7.94302	7.93609	7.99991	8.03577	8.17809	8.21732	7.99195	8.11774	8.14984	8.26403	8.01183	7.99052	7.73909	7.9358	7.96391	0.75191	1.46556	1.20394	0.950181	0.744077	0.715342	1.20488	0.985161	0.817921	0.775431	0.755128	0.455207	0.134415	0.0493968	0.750138	0.462669	0.189199	0.162206	1.25978	2.27159	2.26015	2.09201	2.00549	1.95248	1.95291	2.3991	2.45009	2.46349	2.44546	2.18658	2.17586
8.01576	8.01238	8.01473	8.00207	8.01876	8.0152	8.02952	8.06453	8.1903	8.22684	8.03677	8.14209	8.15295	8.25022	8.0543	8.06092	7.84024	8.01666	8.00237	0.758694	1.47128	1.20862	0.948124	0.73827	0.719833	1.21475	0.981667	0.803566	0.75658	0.760857	0.452945	0.137561	0.0655627	0.757687	0.423927	0.210725	0.160187	1.26858	2.27642	2.25508	2.08905	2.00353	1.96529	1.96136	2.40048	2.45049	2.4635	2.45091	2.19191	2.19076
8.05373	8.05966	8.06266	8.06505	8.09645	8.09444	8.07468	8.09677	8.19993	8.22154	8.0782	8.16484	8.15598	8.25	8.08925	8.11266	7.89757	8.09744	8.04867	0.763184	1.47907	1.21273	0.962682	0.752667	0.72968	1.22507	0.979346	0.788561	0.757864	0.765394	0.431896	0.137312	0.0579726	0.762065	0.419853	0.182205	0.126377	1.27481	2.27302	2.24706	2.0885	2.01095	1.97742	1.97043	2.401	2.44702	2.46549	2.45696	2.18753	2.22127
8.08473	8.10199	8.11751	8.1254	8.15914	8.17169	8.10016	8.12418	8.2	8.21914	8.12151	8.1733	8.15892	8.25292	8.12173	8.17229		8.10216	8.0861	0.776371	1.47386	1.22431	0.981998	0.773089	0.731796	1.23215	0.990406	0.790826	0.743066	0.774764	0.43365	0.137232	0.0533813	0.778077	0.421327		0.100614	1.26754	2.26506	2.23822	2.08997	2.02389	1.99566	1.99149	2.40614	2.45094	2.471	2.46486	2.18897	2.23061
8.12338	8.15317	8.14949	8.17618	8.24166	8.25663	8.14527	8.14172	8.20885	8.21408	8.15448		8.15408	8.28153	8.1594	8.24286	8.03873	8.05869	8.1352	0.785087	1.48048	1.23059	0.976564	0.772219	0.742406	1.24006	0.993367	0.790388	0.744992	0.783771		0.137466	0.0981454	0.786534	0.44249	0.146844	0.0695351	1.2784	2.26107	2.23407	2.08803	2.02695	2.00289	1.99495	2.406	2.45002	2.47887	2.46992	2.1831
8.16672	8.18976	8.20166	8.23462	8.31254	8.33946	8.1758	8.16584	8.21297	8.22095	8.20169	8.21389	8.15599	8.282	8.19576	8.29765	8.12245	8.16827	8.16978	0.790505	1.48594	1.2337	0.999885	0.799658	0.75765	1.24408	0.997374	0.791135	0.748865	0.787486	0.428788	0.134758	0.0974793	0.793465	0.436641	0.121767	0.0415219	1.28161	2.26497	2.23698	2.08701	2.03395	2.01393	1.99897	2.40401	2.44901	2.48099	2.48192	2.18697	2.19027
8.205	8.23287	8.24585	8.28957	8.38803	8.41503	8.20718	8.18646	8.21495	8.21418	8.24	8.21497	8.16867	8.25277	8.23595	8.36718	8.21264	8.26936	8.21482	0.799387	1.48949	1.23675	1.00447	0.811484	0.761306	1.25021	0.994311	0.78659	0.74622	0.795081	0.429609	0.117513	0.0415892	0.803546	0.454607	0.126482	0.0492422	1.28819	2.26792	2.23408	2.087	2.03497	2.01595	2.01362	2.40497	2.44997	2.48685	2.49467	2.18895	2.18318
8.24435	8.27137	8.29027	8.33525	8.45589	8.49469	8.2552	8.21158	8.22975	8.22678	8.2823	8.23762	8.1749	8.252	8.27437	8.42604	8.3153	8.36935	8.25632	0.792746	1.48479	1.24071	1.02115	0.843189	0.777842	1.24496	0.9913	0.785339	0.741627	0.787993	0.454794	0.117621	0.0403855	0.797477	0.466408	0.132805	0.0539931	1.28465	2.26997	2.23302	2.0811	2.04582	2.01993	2.02285	2.40402	2.45295	2.50077	2.50483	2.18998	2.16825
8.27878	8.31572	8.34168	8.38866	8.51562	8.56655	8.28879	8.23684	8.23795	8.23694	8.31778	8.24496	8.17401	8.25399	8.30481	8.47768	8.44816	8.53197	8.30271	0.784651	1.48099	1.22785	1.02224	0.844425	0.789	1.24262	0.993704	0.788857	0.738649	0.780269	0.454783	0.120184	0.0452389	0.789312	0.470853	0.13284	0.0478201	1.27709	2.26702	2.24095	2.09094	2.03706	2.03093	2.03691	2.39804	2.45598	2.50497	2.51295	2.19099	2.16601
8.3276	8.36946	8.37019	8.42399	8.58113	8.62435	8.3376	8.27491	8.25453	8.25839	8.36369	8.27125	8.18178	8.25594	8.35555	8.51299	8.55787	8.66812	8.35355	0.7818	1.47822	1.22827	1.0215	0.868965	0.809376	1.24176	0.972306	0.772617	0.731301	0.776419	0.458931	0.132876	0.0621547	0.787676	0.457096	0.145195	0.0652771	1.26983	2.26992	2.23906	2.08225	2.04089	2.03197	2.037	2.40092	2.45794	2.51666	2.51592	2.19392	2.16503
8.35948	8.41229	8.42606	8.48596	8.64789	8.68008	8.39308	8.29665	8.2786	8.28161	8.39941	8.29068	8.18692	8.25305	8.3865	8.55333	8.66522	8.78999	8.3845	0.767739	1.47025	1.21492	1.0109	0.859966	0.814955	1.225	0.972024	0.770518	0.728543	0.762899	0.452502	0.136239	0.0636035	0.772479	0.437341	0.144577	0.0845593	1.26137	2.26017	2.23703	2.08298	2.03608	2.03003	2.04487	2.38724	2.45898	2.51405	2.52387	2.18417	2.16992
8.40966	8.44876	8.46971	8.54163	8.68377	8.73464	8.41387	8.34369	8.30781	8.30584	8.44966	8.32875	8.19296	8.25399	8.44163	8.58579	8.73554	8.86451	8.44559	0.758044	1.46094	1.21097	1.01071	0.847632	0.805326	1.2187	0.954617	0.760815	0.7004	0.755598	0.440868	0.134731	0.0604017	0.761254	0.436037	0.152139	0.0971274	1.24942	2.25205	2.23998	2.08697	2.03401	2.03298	2.04997	2.39892	2.46595	2.52989	2.52301	2.17605	2.16901
8.45191	8.50553	8.52165	8.5956	8.73565	8.77593	8.47638	8.38981	8.33626	8.34206	8.48898	8.36409	8.19982	8.26959	8.48293	8.64253	8.75647	8.89034	8.48401	0.749764	1.45214	1.20024	1.00082	0.83449	0.797863	1.20957	0.949763	0.756393	0.734672	0.746934	0.435459	0.130929	0.0447667	0.753529	0.432989	0.147804	0.0957286	1.2427	2.25297	2.2478	2.08895	2.03108	2.03495	2.04708	2.40387	2.47282	2.52415	2.5191	2.18087	2.16218
8.50811	8.54243	8.5663	8.62357	8.76554	8.81735	8.51146	8.43824	8.38916		8.55003	8.41027	8.21673	8.27295	8.53616	8.69911	8.78259	8.91265	8.53814	0.745801	1.44606	1.19565	0.996604	0.830863	0.78157	1.20997	0.943381	0.749401		0.743718	0.425951	0.132296	0.0465447	0.748902	0.445556	0.137032	0.0785274	1.2399	2.25398	2.2539	2.09687	2.03002	2.03303	2.04503	2.41187	2.46906	2.52597		2.17706	2.162
8.56766	8.60464	8.62268	8.67371	8.80577	8.8359	8.57464	8.49368			8.60966	8.47761	8.24881	8.28195	8.59268	8.74474	8.81382	8.93487	8.59468	0.746446	1.45001	1.19443	0.980782	0.808947	0.78139	1.20258	0.938011			0.744744	0.427888	0.145921	0.0469677	0.749178	0.454708	0.130497	0.0610502	1.24128	2.254	2.26096	2.09799	2.0469	2.02803	2.03605	2.41399	2.46999			2.177	2.15603
8.62052	8.64487	8.66579	8.7022	8.82545	8.85351	8.6246	8.55819			8.6596	8.54705	8.29374	8.3102	8.64843	8.79363	8.82373	8.93889	8.63876	0.748006	1.45151	1.1996	0.982275	0.805815	0.767707	1.2002	0.963188			0.745654	0.413137	0.148849	0.0505294	0.751388	0.454682	0.135245	0.0592967	1.24691	2.25886	2.26975	2.10578	2.04895	2.02508	2.02433	2.42275	2.46708			2.18284	2.15989
8.66923	8.69618	8.71423	8.74236	8.84174	8.86187	8.66339	8.61117	8.58089		8.70922	8.6287	8.36781	8.49107	8.69822	8.81074	8.83581	8.94294	8.68723	0.75419	1.45624	1.20608	0.980185	0.791629	0.74953	1.20265	0.962345	0.762325		0.753493	0.41454	0.153732	0.114786	0.755789	0.454404	0.137948	0.0551468	1.25091	2.259	2.27886	2.11289	2.0549	2.02008	2.01711	2.43186	2.46897	2.51984		2.18202	2.16
8.71574	8.73379	8.75378	8.77382	8.85095	8.86598	8.72167	8.67663	8.66552		8.75574	8.72048	8.44755	8.57454	8.74076	8.83287	8.84197	8.94499	8.73175	0.760614	1.4631	1.21376	0.979454	0.78098	0.749369	1.21171	0.965561	0.760938		0.76412	0.42681	0.174491	0.13682	0.758107	0.434464	0.134401	0.0506753	1.26361	2.259	2.28596	2.11598	2.04804	2.01403	2.00606	2.42902	2.46403	2.50906		2.182	2.16099
8.74718	8.77006	8.78518	8.80031	8.85977	8.87087	8.75123	8.7345	8.74396		8.78718	8.79409	8.52791	8.65491	8.77121	8.84664	8.84492	8.93818	8.76416	0.767238	1.47229	1.22679	0.982578	0.778835	0.749195	1.21597	0.967178	0.761086		0.768877	0.431275	0.171229	0.133675	0.766296	0.435987	0.133328	0.0590112	1.26618	2.26387	2.28697	2.116	2.0441	2.01108	2.00015	2.42997	2.464	2.50997		2.1859	2.16587
8.79032	8.81037	8.81651	8.82659	8.87181	8.87986	8.79727	8.79406	8.83064		8.83327	8.86686	8.60184	8.60681	8.81432	8.86668	8.84894	8.938	8.80535	0.778846	1.48271	1.23494	0.988781	0.78248	0.753245	1.22195	0.96658	0.75922		0.783467	0.442678	0.176504	0.101684	0.774846	0.434662	0.131519	0.0586198	1.27764	2.27089	2.2929	2.11305	2.03908	2.00411	1.9941	2.43295	2.45908	2.49032		2.18994	2.16206
8.82877	8.84778	8.85477	8.84986	8.90977	8.90187	8.85167	8.85663	8.90555	8.91844	8.86183	8.93261	8.70538	8.74516	8.86271	8.88986	8.85198	8.97378	8.84079	0.785421	1.4882	1.2415	0.992349	0.790372	0.769432	1.23418	0.986101	0.775779	0.725976	0.789554	0.449201	0.151313	0.0715598	0.781351	0.445643	0.12989	0.0934683	1.28474	2.27299	2.29201	2.11499	2.03502	1.9881	1.98704	2.42704	2.45701	2.48105	2.47702	2.19199	2.15902
8.86595	8.88884	8.88514	8.88014	8.92653	8.92631	8.8977	8.90659	8.98379	9.00651	8.90187	8.9962	8.81685	8.87435	8.89509	8.90653	8.852	8.90205	8.87892	0.791197	1.49474	1.24758	1.00064	0.798491	0.769987	1.23569	1.00088	0.802454	0.736989	0.795025	0.453791	0.120531	0.0446597	0.787195	0.449006	0.129792	0.0513922	1.28907	2.27203	2.29297	2.11306	2.03306	1.97633	1.9763	2.42311	2.45214	2.481	2.47797	2.19006	2.15706
8.90636	8.93723	8.9293	8.90265	8.95947	8.95751	8.94328	8.96212	9.05685	9.09264	8.93154	9.06393	8.91742	8.97444	8.9452	8.92078	8.85889	8.9433	8.92133	0.793436	1.50103	1.24746	1.00264	0.806396	0.781828	1.23542	1.01563	0.824456	0.754383	0.795446	0.470088	0.123311	0.0477772	0.791916	0.454552	0.128963	0.0551693	1.29287	2.27692	2.29202	2.11005	2.02611	1.95829	1.96321	2.423	2.45298	2.48002	2.4721	2.19492	2.15011
8.9408	8.9718	8.95088	8.92984	8.98088	8.98882	8.98078	9.02364	9.13554	9.1775	8.97276	9.12464	9.00846	9.09628	8.9788	8.93591	8.9087	8.96587	8.9558	0.793281	1.4969	1.24997	1.00477	0.809532	0.78364	1.23848	1.01755	0.834035	0.771947	0.796534	0.470718	0.135567	0.0539534	0.79038	0.445694	0.12557	0.0511346	1.2899	2.277	2.28902	2.11	2.02501	1.94806	1.94908	2.41902	2.45896	2.47404	2.46405	2.19301	2.15298
8.97609	9.01879	8.99194	8.95632	9.00634	9.01922	9.02194	9.08151	9.21009	9.25891	9.00127	9.16887	9.13865	9.24322	9.01702	8.9477	8.89438		9.00766	0.787061	1.49291	1.24091	1.00496	0.811441	0.783874	1.23637	1.01543	0.840631	0.786974	0.791919	0.467893	0.142951	0.0589225	0.782289	0.436643	0.153761		1.28164	2.27992	2.28803	2.11195	2.02305	1.9402	1.94023	2.41997	2.45803	2.47108	2.4523	2.19787	2.153
9.01735	9.05346	9.02253	8.99145	9.04637	9.04953	9.07319	9.12729	9.27401	9.3358	9.04235	9.21626	9.2483	9.37298	9.0554	8.96473			9.03164	0.779292	1.48456	1.23894	1.00166	0.81152	0.778703	1.22883	1.01844	0.85579	0.793561	0.784487	0.420597	0.135178	0.0719038	0.774541	0.409895			1.27775	2.27803	2.28505	2.10905	2.023	1.93508	1.93409	2.41803	2.458	2.46214	2.43921	2.19603	2.15989
9.06174	9.09973	9.0737	9.03375	9.07782	9.08976	9.10879	9.16975	9.32669	9.39963	9.08674	9.24483	9.35139	9.48733	9.1057	9.02763		9.07385	9.08866	0.774399	1.47477	1.22695	0.994731	0.803001	0.769644	1.22549	1.02172	0.870553	0.8054	0.778376	0.413607	0.144613	0.0969117	0.770991	0.469899		0.183119	1.26787	2.27502	2.27705	2.10403	2.02399	1.93599	1.92804	2.418	2.45899	2.45305	2.43005	2.19302	2.16199
9.10576	9.13696	9.11096	9.07679	9.12954	9.12987	9.15276	9.23322	9.38633	9.4603	9.12785	9.29168	9.40743	9.5376	9.14879	9.06398		9.09734	9.12596	0.764324	1.46656	1.22142	0.979343	0.791513	0.758367	1.21693	1.01541	0.863336	0.807785	0.768741	0.416079	0.149795	0.0990245	0.760749	0.475726		0.193673	1.25818	2.275	2.27603	2.10303	2.02108	1.92627	1.92605	2.418	2.45705	2.44814	2.42708	2.19397	2.16103
9.15719	9.18031	9.16514	9.12819	9.17823	9.1802	9.20025	9.27436	9.43917	9.51219	9.18017	9.3363	9.44738	9.57935	9.20117	9.1329		9.17279	9.17915	0.758392	1.46025	1.21255	0.976804	0.782786	0.750738	1.21084	1.01057	0.866594	0.80785	0.761129	0.419181	0.145364	0.0929986	0.756603	0.493859		0.222291	1.25165	2.27303	2.2701	2.10005	2.01608	1.93584	1.9319	2.41111	2.45208	2.44603	2.42208	2.19203	2.16789
9.20869	9.22771	9.20774	9.1777	9.22671	9.22771	9.2497	9.32469	9.48671	9.54679	9.23069	9.39266	9.48179	9.6128	9.25169	9.18171		9.21077	9.21777	0.756113	1.45569	1.20827	0.96707	0.773158	0.741009	1.2069	1.00602	0.859216	0.808675	0.757949	0.41767	0.111995	0.0557483	0.755347	0.494349		0.210803	1.247	2.26803	2.26205	2.08708	2.01799	1.93501	1.93896	2.40305	2.44305	2.44103	2.422	2.18703	2.17198
9.25579	9.26602	9.25771	9.23454	9.27769	9.27576	9.29484	9.35132	9.50844	9.58112	9.28071	9.43784	9.4898	9.6208	9.29586	9.24146		9.26754	9.26576	0.748653	1.45692	1.19935	0.961054	0.761208	0.728268	1.20648	1.0019	0.84915	0.798006	0.751302	0.401801	0.11333	0.0571381	0.74761	0.479972		0.191235	1.24615	2.268	2.2542	2.08505	2.0141	1.94767	1.94095	2.39618	2.44203	2.44392	2.422	2.18213	2.1759
9.30621	9.31621	9.31214	9.29111	9.33411	9.33408	9.33537	9.39432	9.53951	9.60956	9.33219	9.47541	9.50673	9.61116	9.34818	9.305		9.207	9.31621	0.751688	1.457	1.20006	0.958479	0.755674	0.718413	1.2093	0.997332	0.836332	0.788026	0.754092	0.40883	0.119295	0.0511667	0.750481	0.466924		0.163567	1.24772	2.26308	2.24613	2.0791	2.00711	1.95095	1.94789	2.3901	2.4361	2.44498	2.42003	2.18003	2.16517
9.34782	9.35882	9.34984	9.34975	9.39275	9.39176	9.37882	9.4179	9.55991	9.62195	9.37084	9.4999	9.51098	9.611	9.38684	9.4225		9.30956	9.35384	0.75406	1.46403	1.20372	0.957524	0.752224	0.718638	1.21156	0.998345	0.834188	0.77622	0.75641	0.410414	0.120406	0.0494768	0.75286	0.452481		0.149678	1.25425	2.26001	2.23604	2.07502	2.00302	1.95797	1.95497	2.38104	2.43202	2.44201	2.42697	2.179	2.17496
9.38788	9.40082	9.39377	9.39766	9.44941	9.44841	9.40721	9.44426	9.57167	9.61714	9.4138	9.51362	9.51392	9.60516	9.42688	9.45315			9.39291	0.760198	1.47116	1.21187	0.963803	0.758416	0.719545	1.21858	0.999858	0.824852	0.772775	0.76318	0.413007	0.120517	0.0469994	0.75822	0.43177			1.26037	2.25805	2.23016	2.075	2.00592	1.96384	1.96084	2.38586	2.43103	2.44589	2.43186	2.17608	2.17695
9.42639	9.44136	9.43338	9.45804	9.51103	9.51987	9.45228	9.47157	9.58381	9.62586	9.46027	9.54057	9.51794	9.605	9.46343	9.50812			9.43435	0.764336	1.4797	1.21703	0.96833	0.762487	0.721312	1.22341	1.00129	0.815556	0.751739	0.766657	0.418788	0.120923	0.0463396	0.762808	0.427303			1.26991	2.25702	2.2241	2.06614	2.00403	1.9699	1.96395	2.38403	2.42706	2.45289	2.43987	2.17305	2.20751
9.47672	9.4778	9.47676	9.51568	9.5816	9.58762	9.49178	9.49785	9.59295	9.62202	9.50475		9.518	9.605	9.50875	9.56568			9.47378	0.770197	1.48824	1.22501	0.974823	0.772096	0.736355	1.22849	0.996487	0.802921	0.74433	0.770558		0.12089	0.0456737	0.770546	0.419066			1.27739	2.25302	2.22002	2.066	2.00798	1.97	1.96798	2.37605	2.43297	2.45698	2.45094	2.17002
9.50819	9.51894	9.52574	9.56766	9.64439	9.65526	9.52027	9.51945	9.59495	9.61225	9.54204	9.57257	9.51703	9.59915	9.53922	9.62644		9.44283	9.50714	0.776771	1.49725	1.23387	0.991675	0.793294	0.747046	1.24019	0.996713	0.798444	0.754662	0.775162	0.428564	0.117195	0.0440518	0.778817	0.441041		0.046714	1.28561	2.253	2.22195	2.06892	2.00897	1.9739	1.97482	2.37697	2.43397	2.46675	2.46465	2.16805	2.20905
9.55033	9.55838	9.5703	9.61427	9.708	9.7131	9.54462	9.54756	9.59795	9.60806	9.58532	9.57792	9.51602	9.59998	9.57838	9.69	9.51661	9.57591	9.55229	0.785315	1.50169	1.24189	1.00705	0.812086	0.761758	1.24918	0.997025	0.793232	0.753208	0.782828	0.410314	0.112366	0.043636	0.787996	0.453577	0.117465	0.0449632	1.29336	2.25398	2.22397	2.06506	2.01294	1.98679	1.99173	2.38783	2.43597	2.47586	2.47287	2.17292	2.16865
9.58281	9.59776	9.61771	9.6647	9.76665	9.79351	9.59271	9.56688	9.59999	9.608	9.61781	9.58794	9.52495	9.6	9.61081	9.75064	9.61441	9.65751	9.59475	0.785023	1.50258	1.24433	1.02042	0.830152	0.774861	1.25126	0.994585	0.789453	0.752057	0.781618	0.430883	0.116385	0.0434213	0.788766	0.464783	0.130083	0.0530903	1.29546	2.25499	2.22599	2.06898	2.01499	1.99396	1.98902	2.38701	2.43998	2.48296	2.48692	2.17399	2.15508
9.61801	9.63593	9.65496	9.70877	9.82244	9.85722	9.62315	9.58548	9.60389	9.61092	9.65204	9.60648	9.52792	9.60292	9.64796	9.79671	9.72296	9.79319	9.63293	0.781898	1.50239	1.242	1.02465	0.839762	0.783684	1.24437	0.988569	0.783984	0.740262	0.777904	0.446056	0.116731	0.0434784	0.786319	0.480645	0.126182	0.0482382	1.29374	2.25792	2.22795	2.06803	2.015	1.99692	1.99678	2.38408	2.44486	2.49564	2.49673	2.17303	2.14916
9.65541	9.68325	9.70324	9.76806	9.89289	9.92199	9.65549	9.61356	9.61581	9.62084	9.69237	9.62373	9.53095	9.603	9.68246	9.84425	9.85197	9.94462	9.6773	0.774704	1.49702	1.23389	1.01587	0.838032	0.790022	1.23992	0.980743	0.773752	0.736594	0.772003	0.453556	0.118984	0.0436473	0.778082	0.473679	0.127241	0.0436221	1.28702	2.25406	2.23095	2.06702	2.01106	1.997	2.00192	2.38794	2.44697	2.50289	2.50783	2.16808	2.14703
9.69279	9.72576	9.74178	9.80877	9.9457	9.98365	9.7087	9.64284	9.62694	9.63393	9.7278	9.6409	9.53398	9.603	9.71979	9.87582	9.9584	10.0653	9.71678	0.766457	1.49048	1.2263	1.01426	0.845805	0.791651	1.23346	0.979119	0.770975	0.73136	0.765159	0.453819	0.119408	0.04365	0.768653	0.460733	0.126524	0.0593993	1.27757	2.24903	2.23199	2.06501	2.01597	1.99799	2.00797	2.38899	2.44899	2.503	2.51496	2.168	2.14501
9.74272	9.77182	9.78977	9.86164	9.99767	10.0366	9.7441	9.6742	9.65332	9.64862	9.77674	9.6683	9.53692	9.603	9.76582	9.92279	10.0477	10.1713	9.76477	0.754117	1.47856	1.21706	1.0055	0.835282	0.786698	1.22514	0.972354	0.7729	0.734411	0.754757	0.445065	0.11863	0.0438157	0.755088	0.43891	0.133373	0.0732847	1.26743	2.24413	2.23882	2.06403	2.01015	1.99897	2.0119	2.39192	2.4529	2.51177	2.51987	2.15923	2.14403
9.77746	9.81237	9.83332	9.9063	10.0453	10.0833	9.79618	9.71633	9.67368	9.68049	9.81638	9.69557	9.54389	9.603	9.80735	9.97419	10.1022	10.2281	9.80733	0.745297	1.4708	1.20688	1.00036	0.8319	0.782358	1.21926	0.969287	0.773481	0.782064	0.7464	0.426338	0.117459	0.0438594	0.745705	0.409573	0.139849	0.0821038	1.25901	2.244	2.24392	2.06892	2.00705	2.00294	2.01594	2.39003	2.45398	2.50905	2.50721	2.16097	2.14203
9.83267	9.86071	9.8847	9.95173	10.0877	10.1248	9.83378	9.76074	9.72967		9.87068	9.74173	9.55295	9.603	9.85571	10.0217	10.1149	10.2409	9.85373	0.737585	1.46103	1.19935	0.984753	0.814226	0.772588	1.20812	0.959896	0.76017		0.739073	0.421597	0.11575	0.0405101	0.738065	0.421466	0.137773	0.0789696	1.25222	2.23804	2.24996	2.07397	2.01793	2.00399	2.01302	2.39696	2.45798	2.50999		2.15504	2.142
9.88065	9.8999	9.92682	9.98993	10.1181	10.1561	9.88554	9.80282	9.78349		9.91963	9.80035	9.57537	9.61175	9.90754	10.0726	10.1627	10.2721	9.90165	0.735148	1.46146	1.19557	0.978329	0.803091	0.766568	1.21111	0.954073	0.750909		0.736813	0.429788	0.12992	0.0462961	0.735569	0.425323	0.11543	0.0531484	1.25015	2.23995	2.25584	2.07886	2.01995	2.00497	2.01105	2.40089	2.46189	2.50708		2.15792	2.13422
9.93514	9.94725	9.97917	10.0225	10.1436	10.1796	9.93325	9.86108	9.80763		9.97316	9.85809	9.60454	9.63562	9.96116	10.1173	10.1748	10.2809	9.94532	0.73692	1.46416	1.19591	0.977835	0.798066	0.756903	1.215	0.957443	0.764801		0.737085	0.419077	0.13959	0.0552775	0.738826	0.444866	0.113698	0.0471944	1.25286	2.24492	2.2619	2.09081	2.02098	2.00402	2.00706	2.40395	2.45806	2.51389		2.16194	2.13794
9.98967	9.99173	10.0227	10.0657	10.1679	10.1919	9.97773	9.91766			10.0277	9.9415	9.66961	9.66582	10.0127	10.1538	10.183	10.28	9.99371	0.742337	1.46932	1.20231	0.976886	0.787454	0.750468	1.21654	0.965601			0.741831	0.422767	0.161339	0.0594655	0.744754	0.454732	0.111314	0.0451618	1.26124	2.24898	2.26995	2.09498	2.02498	2.00102	2.00004	2.41195	2.458			2.16697	2.13701
10.0368	10.031	10.0591	10.0992	10.1807	10.2008	10.017	9.9609			10.0777	10.0239	9.74606	9.86882	10.0588	10.1862	10.1918	10.2829	10.032	0.748796	1.47727	1.20818	0.976412	0.779053	0.747261	1.22395	0.971744			0.748832	0.427022	0.169514	0.134181	0.750514	0.433358	0.109828	0.0436191	1.26722	2.25875	2.27488	2.10085	2.0211	1.9971	1.99415	2.41688	2.4658			2.17188	2.13505
10.0803	10.0743	10.0984	10.1315	10.1967	10.2138	10.0603	10.022			10.1134	10.0988	9.81001	9.93305	10.1102	10.1968	10.193	10.283	10.0753	0.751135	1.48118	1.2148	0.973369	0.770464	0.731924	1.22136	0.971073			0.752534	0.422524	0.180015	0.146523	0.751152	0.431836	0.107536	0.0431863	1.27257	2.26294	2.27894	2.10297	2.02592	1.99208	1.99006	2.42094	2.46108			2.17495	2.13697
10.1138	10.1207	10.1288	10.1598	10.2099	10.217	10.1028	10.0807			10.1508	10.1666	9.87762	9.88031	10.1388	10.2129	10.196	10.282	10.1108	0.758369	1.4926	1.22449	0.975895	0.768381	0.731173	1.22844	0.975256			0.761519	0.423027	0.17841	0.0750203	0.756718	0.421539	0.106486	0.0422454	1.28054	2.26698	2.279	2.09803	2.02103	1.99101	1.98901	2.42199	2.45404			2.18494	2.14396
10.1548	10.158	10.165	10.1824	10.2256	10.2296	10.1477	10.1403	10.1667		10.186	10.2331	9.97623	9.97823	10.1847	10.2354	10.2028	10.3209	10.1528	0.765578	1.49816	1.23059	0.981357	0.77229	0.734856	1.22824	0.973413	0.765007		0.768524	0.438329	0.160864	0.0635612	0.763743	0.414565	0.106927	0.0752307	1.28734	2.27478	2.28386	2.10092	2.01711	1.98614	1.98511	2.42589	2.44914	2.48333		2.18792	2.15081
10.1914	10.2003	10.1965	10.2135	10.2486	10.2546	10.1992	10.1971	10.2438	10.2477	10.2244	10.3	10.0666	10.1424	10.2214	10.2675	10.2069	10.3279	10.1884	0.77328	1.50626	1.2373	0.998213	0.788906	0.747529	1.23061	0.978331	0.772026	0.72142	0.777687	0.444863	0.142102	0.0572361	0.769747	0.414714	0.109115	0.078542	1.29436	2.27795	2.28498	2.09805	2.01503	1.97911	1.97713	2.42108	2.44998	2.48103	2.484	2.18603	2.15887
10.2248	10.2348	10.2278	10.2339	10.2719	10.2809	10.2378	10.2477	10.3146	10.3355	10.2509	10.3656	10.1714	10.2345	10.2618	10.3008	10.207	10.2584	10.2198	0.780191	1.51175	1.24423	1.00657	0.797283	0.754898	1.2324	0.990003	0.78935	0.723698	0.783945	0.452327	0.122532	0.0552112	0.777108	0.430538	0.108633	0.0402123	1.29928	2.27104	2.28202	2.09899	2.01202	1.97502	1.96905	2.42001	2.44503	2.48498	2.48499	2.18202	2.13216
10.2601	10.2789	10.2631	10.2642	10.3071	10.3161	10.2887	10.3055	10.3969	10.4257	10.2832	10.4313	10.2812	10.3276	10.2981	10.3078	10.2245	10.3028	10.2609	0.779782	1.51246	1.24716	1.008	0.800518	0.759542	1.23143	1.00084	0.808774	0.742274	0.783561	0.465094	0.109453	0.038557	0.776692	0.437445	0.101396	0.0525575	1.30056	2.2632	2.27908	2.10192	2.01005	1.96818	1.96218	2.41123	2.44403	2.48403	2.47818	2.17518	2.1359
10.2955	10.3164	10.2906	10.2906	10.3346	10.3515	10.3195	10.3602	10.4709	10.5107	10.3116	10.4881	10.3805	10.4373	10.3423	10.3346	10.2614	10.3611	10.2925	0.779957	1.51137	1.24822	1.00925	0.80187	0.76153	1.2362	1.01365	0.828919	0.759347	0.781778	0.475313	0.10091	0.032509	0.779299	0.461866	0.111064	0.0651065	1.30014	2.263	2.27408	2.10102	2.00508	1.96308	1.95117	2.41592	2.44892	2.47219	2.46717	2.17402	2.13305
10.3338	10.3538	10.3288	10.3228	10.3797	10.3908	10.3697	10.4167	10.5496	10.5945	10.3498	10.5228	10.4974	10.617	10.3788	10.3788			10.3387	0.777116	1.5061	1.24513	1.00925	0.806584	0.773473	1.23895	1.0135	0.841014	0.777082	0.778797	0.467922	0.146921	0.117184	0.776397	0.495722			1.29471	2.26201	2.27002	2.10001	2.00599	1.95306	1.94205	2.41103	2.44999	2.46603	2.45606	2.17201	2.133
[truncated: 64 more columns]
