# Supplementary material for: Kinematic Validation of a Multi-Kinect v2 Instrumented 10-Meter Walkway for Quantitative Gait Assessments
Source: PLoS One. 2015 Oct 13;10(10):e0139913. doi: 10.1371/journal.pone.0139913 (PMC4603795; doi:10.1371/journal.pone.0139913)
Supplement: S1 Data — (ZIP) [file pone.0139913.s001.zip › S1_Data/pp16_trial2.xls]

## Sheet: Sheet1
Kinect(x) SpineBase	Kinect(x) Head	Kinect(x) ShoulderLeft	Kinect(x) ElbowLeft	Kinect(x) WristLeft	Kinect(x) HandLeft	Kinect(x) ShoulderRight	Kinect(x) ElbowRight	Kinect(x) WristRight	Kinect(x) HandRight	Kinect(x) HipLeft	Kinect(x) KneeLeft	Kinect(x) AnkleLeft	Kinect(x) FootLeft	Kinect(x) HipRight	Kinect(x) KneeRight	Kinect(x) AnkleRight	Kinect(x) FootRight	Kinect(x) SpineShoulder	Kinect(y) SpineBase	Kinect(y) Head	Kinect(y) ShoulderLeft	Kinect(y) ElbowLeft	Kinect(y) WristLeft	Kinect(y) HandLeft	Kinect(y) ShoulderRight	Kinect(y) ElbowRight	Kinect(y) WristRight	Kinect(y) HandRight	Kinect(y) HipLeft	Kinect(y) KneeLeft	Kinect(y) AnkleLeft	Kinect(y) FootLeft	Kinect(y) HipRight	Kinect(y) KneeRight	Kinect(y) AnkleRight	Kinect(y) FootRight	Kinect(y) SpineShoulder	Kinect(z) SpineBase	Kinect(z) Head	Kinect(z) ShoulderLeft	Kinect(z) ElbowLeft	Kinect(z) WristLeft	Kinect(z) HandLeft	Kinect(z) ShoulderRight	Kinect(z) ElbowRight	Kinect(z) WristRight	Kinect(z) HandRight	Kinect(z) HipLeft	Kinect(z) KneeLeft
0.053	0.077	0.089	0.098	0.138	0.145047	0.0979534	0.089	0.144	0.149035	0.088	0.067	0.018	0.115	0.085	0.064	0.017	0.088	0.075	0.78883	1.47359	1.24214	0.993564	0.789373	0.754318	1.24186	0.995729	0.788009	0.745775	0.787551	0.479951	0.130873	0.0438255	0.79022	0.478214	0.147066	0.0686493	1.28895	2.245	2.243	2.091	2.027	2.001	1.99902	2.38498	2.428	2.434	2.41798	2.185	2.135
0.053	0.077	0.089	0.100996	0.139997	0.145999	0.098	0.089	0.144	0.149	0.088	0.067	0.0209957	0.115	0.085	0.064	0.0209943	0.088	0.075	0.78875	1.47313	1.24211	0.995148	0.790658	0.752832	1.24171	0.995371	0.78802	0.747937	0.78757	0.48009	0.131529	0.0432208	0.79005	0.479169	0.148488	0.067961	1.28875	2.245	2.243	2.091	2.026	2.00499	2.002	2.385	2.428	2.434	2.418	2.185	2.135
0.053	0.077	0.089	0.101	0.138032	0.148936	0.0979758	0.0890081	0.144	0.150024	0.088	0.07	0.021	0.115	0.088	0.064	0.017	0.0850242	0.0750242	0.788591	1.47288	1.24208	0.994799	0.790271	0.755955	1.24177	0.995421	0.787368	0.746871	0.787531	0.480086	0.131663	0.0429896	0.789762	0.478997	0.148759	0.0692072	1.28847	2.245	2.243	2.091	2.026	2.00099	2.00106	2.38501	2.42803	2.434	2.42099	2.185	2.134
0.053	0.077	0.089	0.101	0.141944	0.141111	0.0950416	0.0899861	0.144	0.152958	0.088	0.07	0.021	0.115	0.088	0.064	0.017	0.0879584	0.0779584	0.788728	1.47287	1.24198	0.994731	0.790339	0.7517	1.24216	0.995588	0.787143	0.7518	0.787609	0.477191	0.132045	0.0429407	0.790016	0.478615	0.145033	0.0676521	1.28861	2.245	2.243	2.091	2.026	2.00001	2.0079	2.38599	2.43194	2.434	2.42001	2.185	2.134
0.0539979	0.0809916	0.089	0.101	0.142998	0.144992	0.0979937	0.0929937	0.144998	0.153	0.0909937	0.07	0.021	0.115	0.088	0.064	0.0209916	0.088	0.078	0.788441	1.47191	1.24167	0.994271	0.79029	0.750991	1.24067	0.996099	0.78731	0.746062	0.787341	0.47722	0.13194	0.0426905	0.789771	0.47838	0.147165	0.0678994	1.28847	2.24799	2.245	2.091	2.026	2.00299	1.99902	2.385	2.43	2.43699	2.42	2.184	2.134
0.057	0.081	0.092	0.101	0.143	0.152968	0.098	0.093	0.148	0.156024	0.091	0.07	0.021	0.118	0.088	0.0640238	0.021	0.088	0.078	0.78823	1.47194	1.24172	0.99409	0.79009	0.751945	1.23982	0.996195	0.782413	0.744486	0.787281	0.474685	0.131928	0.0425335	0.78934	0.478782	0.147974	0.0683344	1.28851	2.247	2.245	2.09	2.026	2.003	2.00298	2.385	2.43	2.436	2.41799	2.184	2.134
0.057	0.081	0.092	0.101	0.143	0.149046	0.098	0.093	0.148	0.158965	0.091	0.07	0.021	0.118	0.088	0.0669654	0.021	0.088	0.078	0.78825	1.47212	1.24281	0.99408	0.79006	0.753858	1.23913	0.996793	0.782835	0.745231	0.787399	0.475293	0.131713	0.0417294	0.789291	0.479047	0.148425	0.0676382	1.28859	2.247	2.245	2.09	2.026	2.003	2.00102	2.385	2.43	2.436	2.41701	2.184	2.134
0.057	0.081	0.092	0.101	0.143	0.149	0.098	0.093	0.150996	0.157003	0.091	0.07	0.021	0.118	0.088	0.0640045	0.0219985	0.088	0.078	0.7882	1.47192	1.24207	0.99421	0.79017	0.756736	1.23888	0.997189	0.783709	0.745789	0.78736	0.476199	0.13185	0.0408114	0.78924	0.47872	0.148061	0.0676899	1.28837	2.247	2.245	2.09	2.026	2.003	2.001	2.385	2.43	2.435	2.41101	2.184	2.134
0.057	0.084	0.092	0.101008	0.143	0.151984	0.101	0.093	0.148024	0.155	0.091	0.07	0.021	0.118	0.088	0.064	0.0219919	0.088	0.081	0.788131	1.47132	1.24191	0.994308	0.790307	0.754155	1.23781	0.996588	0.786958	0.750594	0.787331	0.476375	0.131749	0.0408913	0.789171	0.47867	0.148974	0.0676099	1.28752	2.247	2.244	2.09	2.02602	2.003	2.00003	2.384	2.43	2.43599	2.415	2.184	2.134
0.057	0.084	0.092	0.101986	0.143	0.150028	0.101	0.093	0.150959	0.155	0.091	0.07	0.021	0.118	0.088	0.064	0.0210138	0.088	0.081	0.788258	1.47122	1.24212	0.994054	0.789955	0.74987	1.23794	0.996353	0.787956	0.74989	0.787468	0.476952	0.131642	0.0410478	0.789269	0.47867	0.148211	0.0676001	1.28767	2.247	2.244	2.09	2.02896	2.003	2.00394	2.384	2.43	2.43501	2.415	2.184	2.134
0.057	0.084	0.092	0.102	0.143	0.147006	0.102996	0.0959941	0.151	0.153004	0.091	0.0729941	0.021	0.118	0.0919921	0.0669941	0.021998	0.088	0.081	0.7881	1.4714	1.24212	0.99381	0.789681	0.754391	1.23798	0.995232	0.788669	0.746706	0.78742	0.477998	0.129714	0.0407207	0.789001	0.47852	0.147162	0.0667617	1.28782	2.247	2.244	2.09	2.029	2.003	2.005	2.38699	2.429	2.435	2.41999	2.184	2.133
0.06	0.088025	0.095025	0.105025	0.146	0.155975	0.101033	0.099	0.151	0.163983	0.096	0.0760668	0.021025	0.118	0.092	0.0720501	0.022	0.091	0.085025	0.788443	1.47197	1.24227	0.992943	0.788452	0.749808	1.24063	0.99481	0.788867	0.748865	0.788073	0.47964	0.12877	0.0403433	0.789113	0.479601	0.146794	0.0657179	1.28746	2.246	2.24299	2.08899	2.02799	2.002	2.00201	2.38399	2.428	2.435	2.41897	2.186	2.13201
0.06	0.0909659	0.0979659	0.107966	0.146	0.153034	0.104955	0.099	0.151	0.162023	0.096	0.0839092	0.0239659	0.118	0.092	0.0779319	0.022	0.091	0.0879659	0.788806	1.47143	1.24308	0.994472	0.789874	0.751906	1.24147	0.994859	0.7897	0.752923	0.788376	0.480777	0.127544	0.0419019	0.789476	0.477376	0.144892	0.0654728	1.28756	2.246	2.24201	2.08801	2.02701	2.002	2.00299	2.38301	2.428	2.435	2.41603	2.186	2.13299
0.06	0.091	0.100999	0.108	0.148999	0.157999	0.105	0.099	0.153999	0.159001	0.0979994	0.0869991	0.024	0.118	0.0949991	0.0799994	0.022	0.0880009	0.088	0.78893	1.47133	1.24416	0.99384	0.78928	0.75186	1.24115	0.99446	0.780283	0.744133	0.78848	0.48149	0.12811	0.04177	0.78965	0.47817	0.1446	0.0651601	1.28748	2.246	2.242	2.087	2.027	2.001	2.005	2.383	2.428	2.434	2.417	2.182	2.131
0.0660273	0.0980205	0.105021	0.107993	0.150014	0.158959	0.111021	0.103979	0.154027	0.162	0.101021	0.0930068	0.029	0.118007	0.0980137	0.0849932	0.0249795	0.091	0.0950205	0.788277	1.46974	1.24348	0.994121	0.789802	0.756338	1.23971	0.993143	0.784102	0.745348	0.787786	0.481261	0.129709	0.0411275	0.789078	0.476461	0.144376	0.0661234	1.28659	2.24299	2.24299	2.08499	2.02697	2.00397	2.00797	2.38099	2.42301	2.43399	2.416	2.17999	2.12902
0.0699397	0.100955	0.107955	0.107015	0.15197	0.15309	0.113955	0.101045	0.15794	0.162	0.103955	0.0939849	0.029	0.118985	0.0999699	0.0840151	0.0220452	0.091	0.0979548	0.787856	1.46976	1.24169	0.994228	0.790145	0.755985	1.2415	0.993504	0.785755	0.746473	0.787209	0.481349	0.129503	0.0407754	0.788844	0.476608	0.143868	0.0666125	1.28597	2.24202	2.24202	2.08402	2.02306	2.00006	2.00308	2.38002	2.42398	2.43203	2.416	2.17902	2.13195
0.0719943	0.102994	0.112986	0.11398	0.152	0.155991	0.119983	0.103991	0.158	0.165989	0.106991	0.0969915	0.029	0.113017	0.10698	0.0899829	0.0249915	0.0880085	0.102986	0.7878	1.47188	1.24109	0.997092	0.792035	0.757745	1.24093	0.992942	0.787894	0.748395	0.78721	0.480293	0.129221	0.0436617	0.7887	0.474975	0.143082	0.0661214	1.28711	2.23801	2.23701	2.07901	2.02101	2	2.002	2.37701	2.423	2.432	2.415	2.178	2.131
0.0780348	0.115042	0.118042	0.117028	0.154014	0.164979	0.126021	0.113021	0.161035	0.169063	0.112049	0.103993	0.029	0.119	0.112042	0.0990209	0.031	0.091	0.112014	0.786485	1.46967	1.23868	0.995606	0.790405	0.755484	1.2395	0.993391	0.788085	0.749827	0.786022	0.481323	0.128894	0.0411106	0.787288	0.471461	0.142286	0.0658733	1.28515	2.23596	2.22998	2.07299	2.01994	1.99597	1.99496	2.36999	2.41599	2.43104	2.41398	2.17299	2.12898
0.0829412	0.120929	0.123929	0.120953	0.155976	0.162035	0.128965	0.115965	0.165941	0.177894	0.118918	0.103012	0.029	0.119	0.117929	0.101965	0.031	0.091	0.113976	0.785788	1.46847	1.23873	0.993624	0.788325	0.756014	1.23903	0.990742	0.788851	0.753605	0.784894	0.478948	0.129443	0.0411891	0.786954	0.470235	0.13894	0.0635182	1.28407	2.23007	2.22704	2.07102	2.01111	1.99106	1.98907	2.36901	2.41501	2.43693	2.41104	2.17102	2.12604
0.091983	0.128985	0.132983	0.126989	0.163985	0.170983	0.131994	0.123985	0.179974		0.129979	0.111983	0.0319943	0.119	0.122991	0.11797	0.0369887	0.0939943	0.123981	0.785251	1.46715	1.23982	0.991524	0.786863	0.748794	1.23697	0.992936	0.792024		0.784331	0.472732	0.128991	0.0414495	0.786471	0.464501	0.137053	0.0607352	1.28392	2.22701	2.22101	2.06501	2.009	1.98501	1.98301	2.368	2.40801	2.42402		2.16302	2.126
0.0940972	0.135065	0.136081	0.129016	0.170016	0.170049	0.140073	0.126105	0.184049		0.130089	0.115016	0.032	0.119	0.128081	0.132267	0.0440405	0.097081	0.131024	0.785324	1.46728	1.23995	0.991879	0.787578	0.760997	1.23601	0.993769	0.789973		0.784647	0.468084	0.129141	0.0414095	0.786113	0.464513	0.135463	0.0572396	1.28337	2.22194	2.21495	2.06292	2.00496	1.97897	1.97898	2.36095	2.40397	2.41598		2.16294	2.12496
0.105839	0.142893	0.145866	0.130973	0.171973	0.175919	0.148879	0.138826	0.189919		0.140852	0.116973	0.032	0.119	0.137866	0.164557	0.0489329	0.106866	0.13396	0.7846	1.46439	1.23985	0.991722	0.787304	0.748531	1.23521	0.988788	0.786725		0.784305	0.466206	0.130521	0.0413508	0.785222	0.473319	0.134592	0.0571907	1.28207	2.21509	2.20908	2.05313	2.00007	1.97505	1.97703	2.35508	2.40005	2.41403		2.15511	2.12007
0.107997	0.153982	0.150992	0.14897	0.17799	0.179993	0.157985	0.143992	0.198985	0.213988	0.142997	0.116002	0.0349951	0.119	0.145987	0.178977	0.0549901	0.108997	0.148975	0.783102	1.46506	1.23585	0.993128	0.78731	0.74847	1.23578	0.989708	0.788158	0.75084	0.783401	0.444346	0.128543	0.0411204	0.783034	0.43126	0.136197	0.0586176	1.28217	2.21001	2.20101	2.04701	1.99002	1.96202	1.95803	2.35101	2.39401	2.41001	2.39	2.15101	2.117
0.115055	0.163117	0.163047	0.15107	0.181047	0.186063	0.166055	0.150055	0.208023	0.224016	0.153023	0.122039	0.035	0.119	0.149055	0.188391	0.0591798	0.114109	0.157078	0.783143	1.46259	1.2315	0.99072	0.784687	0.748788	1.23849	0.987621	0.786804	0.748901	0.782813	0.455791	0.126026	0.0395909	0.783476	0.430435	0.133474	0.0567734	1.27947	2.21098	2.19396	2.03898	1.98598	1.9609	1.95586	2.34498	2.39198	2.40299	2.38997	2.14699	2.11496
0.12192	0.177828	0.168931	0.159897	0.186931	0.193908	0.17292	0.15692	0.210966	0.225977	0.155966	0.126943	0.035	0.119	0.15592	0.237428	0.0817368	0.12784	0.166886	0.78229	1.45816	1.22816	0.985758	0.780499	0.742286	1.23539	0.986434	0.784853	0.745213	0.781881	0.463431	0.125467	0.0396987	0.782956	0.441155	0.136475	0.0571951	1.27752	2.20902	2.18906	2.03702	1.98303	1.94815	1.93821	2.34203	2.38903	2.40201	2.38605	2.14601	2.11006
0.126991	0.187981	0.178981	0.169981	0.195983	0.204979	0.175994	0.162989	0.224973	0.239973	0.161989	0.133987	0.035	0.119	0.161989	0.266945	0.107951	0.141973	0.175983	0.781561	1.45453	1.22767	0.985311	0.779701	0.742839	1.23643	0.988985	0.790379	0.739331	0.781141	0.466494	0.125121	0.03971	0.782321	0.47292	0.144155	0.0632286	1.27426	2.20401	2.18501	2.037	1.97901	1.94501	1.93101	2.341	2.387	2.41198	2.385	2.144	2.10701
0.13309	0.20013	0.191138	0.182138	0.20509	0.214106	0.197081	0.169049	0.231033	0.251065	0.169081	0.143024	0.0350244	0.118033	0.168114	0.275228	0.12744	0.208228	0.192098	0.781119	1.45344	1.22813	0.982612	0.777005	0.74069	1.23057	0.989568	0.791349	0.74175	0.780784	0.473336	0.124705	0.0407291	0.781836	0.466135	0.138011	0.0582865	1.27224	2.201	2.18095	2.02898	1.97498	1.93802	1.93505	2.33	2.38498	2.40902	2.38403	2.142	2.10399
0.143847	0.215777	0.207763	0.198763	0.215847	0.226819	0.206861	0.174916	0.234944	0.258889	0.178861	0.145958	0.0379582	0.121944	0.181805	0.30261	0.180248	0.23561	0.203833	0.779809	1.45029	1.22498	0.980421	0.773963	0.731077	1.2309	0.990536	0.792464	0.736909	0.778818	0.47405	0.124148	0.0406215	0.781396	0.463113	0.139311	0.0566631	1.26873	2.201	2.17508	2.02703	1.97204	1.94096	1.94092	2.33	2.38303	2.41196	2.38794	2.142	2.10301
0.161967	0.236961	0.224969	0.212974	0.233967	0.241972	0.226963	0.198956	0.244982	0.273972	0.192974	0.152987	0.0370018	0.122	0.198969	0.331947	0.235899	0.301879	0.221967	0.777255	1.45118	1.22175	0.971426	0.764847	0.734304	1.22931	0.988254	0.78697	0.739076	0.775296	0.475088	0.121535	0.0402906	0.779833	0.487415	0.145229	0.0623495	1.27083	2.202	2.175	2.02401	1.971	1.942	1.943	2.32601	2.37801	2.40801	2.39	2.14	2.10001
0.167173	0.247165	0.239221	0.226158	0.249181	0.256205	0.247134	0.202087	0.262221		0.202173	0.157134	0.04	0.122	0.205165	0.341228	0.288465	0.346788	0.232213	0.775861	1.4483	1.22241	0.968801	0.761878	0.730963	1.22917	0.987589	0.788657		0.773647	0.47403	0.122394	0.04066	0.778636	0.492346	0.143137	0.0653242	1.26818	2.19602	2.17199	2.02598	1.96997	1.94404	1.94402	2.32298	2.37698	2.406		2.137	2.10298
0.188744	0.267756	0.266674	0.245767	0.271732	0.281697	0.263802				0.223744	0.173802	0.04	0.122	0.225756	0.369663	0.346313	0.444836	0.258686	0.772292	1.44739	1.21947	0.972714	0.765418	0.733796	1.22726				0.769578	0.477776	0.121669	0.04066	0.775596	0.468167	0.138969	0.0596276	1.26397	2.19897	2.17101	2.02303	1.96605	1.94894	1.94598	2.32003				2.137	2.10003
0.201975	0.28896	0.280974	0.268957	0.294957	0.306953	0.285959	0.236955	0.293992		0.236975	0.179989	0.0429943	0.125992	0.236979	0.381977	0.401896	0.506885	0.276966	0.768457	1.44211	1.21411	0.971213	0.763773	0.731914	1.22351	0.986711	0.786822		0.765807	0.475335	0.119165	0.0382446	0.771757	0.477681	0.146266	0.0635026	1.2597	2.19501	2.171	2.022	1.96899	1.95199	1.948	2.32	2.373	2.41598		2.135	2.098
0.219179	0.311211	0.307171	0.288285	0.33322	0.338293	0.300187	0.255179	0.298146	0.315114	0.257146	0.190203	0.0460407	0.126	0.254171	0.398317	0.451488	0.564529	0.29526	0.762136	1.43817	1.21613	0.969099	0.764685	0.726606	1.21936	0.980502	0.78061	0.739949	0.758977	0.473533	0.120724	0.038381	0.766045	0.483943	0.155086	0.0796666	1.25676	2.19202	2.17401	2.02699	1.97298	1.94892	1.94395	2.32202	2.37602	2.418	2.40501	2.132	2.09798
0.240698	0.336643	0.327712	0.32252	0.359629	0.373506	0.322684	0.276698	0.315753	0.328808	0.274753	0.214657	0.0509314	0.126	0.274712	0.436465	0.510176	0.628108	0.326561	0.756844	1.43735	1.21175	0.960599	0.755647	0.702035	1.21668	0.979593	0.779387	0.733777	0.755006	0.47635	0.122406	0.0384984	0.759462	0.436249	0.137714	0.0684277	1.25324	2.19496	2.17499	2.02601	1.97103	1.93914	1.93808	2.32496	2.37797	2.418	2.40599	2.132	2.09603
0.258964	0.361951	0.355945	0.340964	0.385949	0.402943	0.338968	0.295962	0.324982	0.341974	0.297955	0.217994	0.051	0.126	0.28997	0.444984	0.574874	0.683891	0.342968	0.751421	1.42829	1.2044	0.961797	0.758085	0.700951	1.21159	0.975159	0.773052	0.71371	0.74981	0.475172	0.12244	0.03848	0.754021	0.436319	0.100723	0.0674117	1.24795	2.196	2.18199	2.027	1.972	1.941	1.939	2.32999	2.38199	2.42299	2.41299	2.13499	2.095
0.29519	0.39619	0.386181	0.389148	0.433289	0.440247	0.384148	0.325256	0.34533	0.359198	0.336181	0.249082	0.054033	0.126	0.323198	0.478239	0.571074	0.703049	0.385132	0.74793	1.42672	1.19893	0.952331	0.748421	0.714275	1.20457	0.964708	0.763379	0.706499	0.745748	0.47261	0.124089	0.0386507	0.751112	0.437306	0.122101	0.071835	1.2434	2.19697	2.18805	2.03102	1.96901	1.94598	1.93603	2.34001	2.38308	2.42997	2.41305	2.13201	2.102
0.317738	0.418738	0.40775	0.406795	0.467602	0.469659	0.401795	0.355647	0.384545	0.382727	0.35775	0.258886	0.0579545	0.126	0.346727	0.50667	0.579898	0.708932	0.400818	0.746764	1.4233	1.1988	0.956017	0.756882	0.698196	1.20472	0.947846	0.744242	0.695626	0.745453	0.471414	0.122815	0.038739	0.749004	0.44164	0.132934	0.077178	1.24331	2.19305	2.19393	2.03397	1.96999	1.94402	1.93995	2.34099	2.39289	2.42605	2.41893	2.13299	2.102
0.363902	0.457917	0.453902	0.4539	0.485962	0.505924	0.450896	0.377953	0.391985		0.397915	0.302907	0.0779575	0.128994	0.39889	0.536936	0.585987	0.713989	0.449896	0.74187	1.42496	1.20251	0.956649	0.751073	0.697701	1.1981	0.94777	0.742593		0.74071	0.475591	0.14165	0.0399375	0.74417	0.447128	0.134846	0.0732984	1.23924	2.19899	2.20498	2.04298	1.97399	1.945	1.941	2.34898	2.39599	2.43398		2.13699	2.104
0.392379	0.485283	0.476404	0.473347	0.529242	0.538331	0.467339	0.419218	0.444097		0.429355	0.333396	0.0982502	0.132097	0.423387	0.564226	0.600121	0.717048	0.466347	0.745443	1.4208	1.20203	0.955445	0.755273	0.702028	1.2001	0.946219	0.742693		0.743185	0.47853	0.155289	0.0434358	0.748652	0.456214	0.141881	0.06936	1.24007	2.20704	2.21007	2.04609	1.97802	1.94703	1.94402	2.35408	2.40304	2.44096		2.14404	2.09998
0.438357	0.519521	0.525316	0.515412	0.558589	0.578439	0.508425	0.44563	0.455836		0.472398	0.381329	0.128576	0.143836	0.470343	0.591617	0.614795	0.722918	0.508412	0.750697	1.42948	1.2092	0.962107	0.7581	0.706636	1.20179	0.950934	0.745471		0.749817	0.479802	0.167282	0.0562606	0.752496	0.460303	0.138369	0.0608787	1.24611	2.21193	2.21888	2.05685	1.98096	1.95095	1.94696	2.36386	2.40793	2.43607		2.14893	2.09803
0.467937	0.559913	0.544959	0.534959	0.593924	0.61093	0.542926	0.493896	0.51088		0.505928	0.410937	0.146961	0.15797	0.495946	0.618941	0.624978	0.719009	0.539933	0.753245	1.435	1.2118	0.963278	0.763638	0.716578	1.20573	0.961896	0.741		0.752544	0.445824	0.1446	0.0527979	0.754885	0.46492	0.137093	0.0579162	1.25517	2.213	2.23297	2.06099	1.98499	1.952	1.94999	2.36899	2.41199	2.45995		2.15199	2.10199
0.513354	0.58437	0.596201	0.577257	0.630193	0.631281	0.572402	0.521434	0.544306		0.558257	0.466507	0.182523	0.192439	0.53741	0.643153	0.62808	0.718024	0.572402	0.757793	1.44401	1.22318	0.971912	0.771411	0.719904	1.20883	0.96363	0.761154		0.758695	0.433242	0.151918	0.0623312	0.7577	0.45306	0.136634	0.0548255	1.26013	2.22102	2.2391	2.07502	1.99102	1.95398	1.95698	2.37309	2.42002	2.46298		2.15902	2.10699
0.55648	0.629457	0.620705	0.608622	0.653716	0.665587	0.621409	0.574362	0.581551		0.589622	0.528256	0.246232	0.367886	0.587398	0.661776	0.637882	0.720965	0.621409	0.765527	1.45313	1.22738	0.98191	0.780085	0.748476	1.21552	0.963581	0.759184		0.765429	0.423715	0.140656	0.100263	0.766217	0.451894	0.128528	0.0494053	1.26787	2.22396	2.25185	2.07698	1.99396	1.95202	1.95502	2.38387	2.42296	2.46004		2.16098	2.10601
0.576969	0.64897	0.647958	0.630966	0.673969	0.68497	0.63498	0.597964	0.634917	0.643919	0.614961	0.598891	0.308903	0.432902	0.603975	0.667991	0.638	0.721	0.637975	0.768545	1.45556	1.23472	0.979833	0.778622	0.753513	1.21717	0.967783	0.766718	0.708857	0.769783	0.428862	0.153909	0.114279	0.768147	0.443902	0.12833	0.0481818	1.27111	2.23099	2.255	2.08499	1.997	1.949	1.95899	2.38999	2.425	2.46998	2.44501	2.17098	2.11399
0.610264	0.687208	0.678224	0.654304	0.695192	0.708232	0.671336	0.643328	0.685447	0.691431	0.646256	0.658487	0.383559	0.504696	0.641304	0.67812	0.639024	0.720872	0.675176	0.777999	1.46062	1.24198	0.988912	0.788355	0.759123	1.22435	0.976969	0.774052	0.712009	0.780176	0.438177	0.147493	0.107556	0.776201	0.440306	0.128877	0.0488856	1.27749	2.23405	2.26302	2.089	2.00006	1.94905	1.955	2.40299	2.43403	2.46298	2.45002	2.17008	2.12102
0.642546	0.712642	0.705615	0.691477	0.71867	0.736601	0.712422	0.683436	0.74023	0.744257	0.67756	0.718161	0.452037	0.467523	0.678477	0.692794	0.641959	0.70522	0.696697	0.786402	1.46638	1.24659	1.00751	0.804878	0.766871	1.2293	0.98054	0.78044	0.725303	0.788296	0.445172	0.145409	0.0666648	0.784898	0.44099	0.129758	0.0495704	1.28406	2.23992	2.26497	2.089	2.00789	1.95492	1.955	2.40201	2.43794	2.46103	2.45197	2.17986	2.12396
0.670953			0.70997	0.734973	0.757964	0.731968	0.719939	0.763961	0.785931	0.708948	0.76592	0.533863	0.600773	0.704956	0.701985	0.642	0.7639		0.791781			1.01846	0.814544	0.771123	1.23034	0.988407	0.785482	0.73113	0.793991	0.449133	0.122668	0.0516345	0.789792	0.442547	0.12969	0.0906903		2.24799			2.009	1.95999	1.955	2.40599	2.439	2.463	2.45599	2.18699	2.13099
0.711199	0.78224	0.777149	0.747083	0.772116	0.781182	0.780174	0.762397	0.837439	0.846397	0.751124	0.828497	0.63172	0.695695	0.742232	0.724083	0.646182	0.682613	0.771182	0.799422	1.47637	1.26001	1.0235	0.821319	0.777578	1.25196	1.00075	0.79846	0.740941	0.802727	0.45836	0.117587	0.0506063	0.796285	0.45146	0.128631	0.0560945	1.2925	2.25099	2.27201	2.10001	2.013	1.95699	1.95002	2.41	2.44904	2.46999	2.45598	2.18602	2.126
0.73472	0.810662	0.79479	0.756883	0.785837	0.802744	0.800755				0.765825	0.887301	0.716986	0.778021	0.769674	0.733883	0.667744	0.755138	0.792744	0.798461	1.47298	1.26108	1.02209	0.819976	0.776177	1.25083				0.802374	0.473737	0.137375	0.0549088	0.794551	0.453842	0.13112	0.0554378	1.29188	2.25001	2.27299	2.10099	2.013	1.95601	1.95297	2.41				2.18798	2.126
0.773911	0.8549	0.848877	0.807884	0.815932	0.829939	0.853879	0.8539	0.919932	0.946879	0.810898	0.941877	0.820766	0.925666	0.806916	0.74697	0.725868	0.849786	0.842886	0.796854	1.47554	1.25854	1.01851	0.817136	0.769076	1.24476	1.01353	0.800443	0.744138	0.801622	0.4785	0.136253	0.0508993	0.792345	0.447185	0.108901	0.0697474	1.29175	2.25	2.27899	2.103	2.01599	1.95201	1.951	2.409	2.44901	2.46501	2.452	2.186	2.11602
0.803328	0.889328	0.874286	0.82437	0.837294	0.854176	0.87447	0.892353	0.975479	1.00044	0.833336	0.977311	0.955764	1.06294	0.838344	0.80716			0.87237	0.792614	1.46713	1.25249	1.014	0.812313	0.763624	1.24475	1.00574	0.812658	0.744019	0.797604	0.473199	0.133419	0.0496245	0.787875	0.523371			1.28445	2.251	2.274	2.10496	2.01403	1.95099	1.949	2.41598	2.44606	2.46001	2.45102	2.18903	2.1301
0.841456	0.927456	0.907526	0.867387	0.871512	0.874707	0.929219	0.933415	1.03121	1.05128	0.872442	1.01348	1.04473	1.17244	0.878429	0.825735			0.915387	0.787247	1.46173	1.24736	1.00593	0.804561	0.757093	1.23536	1.00377	0.800829	0.743931	0.791142	0.442843	0.141446	0.0792477	0.783769	0.525864			1.27798	2.251	2.274	2.10007	2.01696	1.95001	1.949	2.41403	2.4529	2.46099	2.45297	2.19294	2.14183
0.870951	0.961942	0.95492	0.895953	0.890968	0.902953	0.958951	0.983915	1.07093	1.10291	0.901951	1.04595	1.13585	1.26584	0.908949	0.851956		0.916924	0.948944	0.776718	1.45644	1.23648	1.00312	0.801924	0.748075	1.22785	0.992968	0.802627	0.738839	0.782285	0.448709	0.154169	0.101443	0.771581	0.516456		0.201221	1.27238	2.25499	2.273	2.10399	2.017	1.95399	1.94601	2.415	2.45599	2.46399	2.44501	2.193	2.13401
0.920283	1.00829	0.993332	0.939356	0.928316	0.931308	1.00036	1.0144	1.10744	1.15425	0.950292	1.08141	1.18533		0.9563	0.894259		0.949968	0.99634	0.769571	1.44208	1.22326	0.980162	0.778561	0.734704	1.22462	0.990721	0.802306	0.731949	0.773056	0.524147	0.179873		0.766835	0.515594		0.211016	1.25813	2.25201	2.27095	2.10098	2.00905	1.948	1.94698	2.42193	2.45997	2.46502	2.44899	2.19101	2.12094
0.954591	1.04358	1.03352	0.982486	0.966544	0.968556	1.04349	1.06342	1.16037	1.18464	0.985579		1.22552	1.35257	0.992568	0.925626		0.946047	1.03751	0.763581	1.43971	1.215	0.979251	0.779855	0.726705	1.21497	0.976302	0.78968	0.72943	0.766577		0.16814	0.11041	0.761395	0.511291		0.192412	1.25237	2.25299	2.26507	2.09804	2.01493	1.948	1.94404	2.41311	2.45605	2.46796	2.44801	2.19199
1.00791	1.09092	1.08192	1.03191	1.01092	1.00693	1.08393	1.09095	1.17897	1.22593	1.0419	1.17892	1.25695	1.38494	1.04491	0.959941		0.999906	1.07893	0.756862	1.43373	1.20416	0.966482	0.767581	0.709849	1.20733	0.97631	0.785367	0.722961	0.759572	0.510917	0.148304	0.088957	0.755171	0.477299		0.175818	1.25062	2.253	2.25901	2.09201	2.01201	1.94301	1.94101	2.40501	2.45301	2.468	2.45099	2.19	2.13397
1.06127	1.14232	1.13128	1.08535	1.06544	1.05445	1.14217	1.14412	1.23605	1.26513	1.09927	1.23534	1.27415	1.39412	1.09627	1.03746		1.0546	1.13826	0.752031	1.43722	1.20102	0.961547	0.759397	0.719556	1.20012	0.97489	0.787937	0.722647	0.759305	0.508139	0.147116	0.0784473	0.745888	0.494913		0.190227	1.24865	2.24402	2.25092	2.08196	2.001	1.94699	1.94402	2.39899	2.44102	2.46898	2.45204	2.18002	2.13215
1.09354	1.18045	1.16452	1.12641	1.11726	1.10724	1.16271	1.15879	1.24192	1.28078	1.13154	1.27542	1.29175	1.4078	1.12755	1.09123		1.12499	1.16856	0.759276	1.44046	1.20566	0.962358	0.759045	0.720289	1.20699	0.979583	0.788798	0.724641	0.763372	0.437367	0.139549	0.0663439	0.75631	0.495235		0.176921	1.25591	2.24696	2.24114	2.07707	2.001	1.94601	1.94597	2.39801	2.44297	2.46703	2.45693	2.18296	2.14975
1.15591	1.22793	1.22092	1.18691	1.17891	1.17091	1.22791	1.20693	1.27196	1.29897	1.18692	1.28798	1.31097	1.41699	1.18991	1.15391		1.20788	1.21893	0.764543	1.44841	1.21158	0.975421	0.770733	0.724015	1.21959	0.988308	0.792605	0.727915	0.769042	0.444698	0.122634	0.0509117	0.760944	0.473721		0.147202	1.26099	2.24301	2.23501	2.075	2.001	1.94999	1.945	2.38202	2.42902	2.47099	2.458	2.17801	2.153
1.1914	1.26831	1.2544	1.23638	1.23748	1.22855	1.2514	1.22225	1.29319	1.31814	1.22936	1.30415	1.311	1.411	1.22539	1.2464		1.27075	1.25736	0.772236	1.45206	1.21893	0.981234	0.775391	0.71625	1.22745	0.988049	0.795258	0.733889	0.777185	0.442522	0.12282	0.056135	0.768037	0.439124		0.117716	1.26618	2.24098	2.22798	2.07098	1.99795	1.95106	1.94701	2.385	2.431	2.46999	2.46098	2.17699	2.15803
1.23944	1.30557	1.30244	1.28247	1.29533	1.29523	1.29944	1.25265	1.31673	1.33481	1.27349	1.32278	1.311	1.411	1.27245	1.29444		1.36095	1.30149	0.776599	1.45984	1.22355	0.974459	0.767096	0.72226	1.23528	0.991549	0.796278	0.733722	0.780205	0.440355	0.122879	0.0531052	0.773694	0.448126		0.0894382	1.27172	2.23803	2.22602	2.06803	1.99207	1.95891	1.94799	2.385	2.431	2.46901	2.45902	2.17601	2.16195
1.26795	1.34093	1.32396	1.3339	1.35888	1.36287	1.32795	1.27895	1.33497	1.34997	1.30294	1.34795	1.311	1.411	1.29795	1.33392		1.39793	1.33394	0.781451	1.46623	1.22871	0.993263	0.787011	0.729087	1.23789	1.00578	0.807518	0.741735	0.783484	0.449862	0.125206	0.0512535	0.779888	0.451314		0.0755362	1.27888	2.239	2.224	2.067	1.99599	1.958	1.949	2.383	2.432	2.47	2.461	2.176	2.19294
1.31126	1.37936	1.37327	1.37148	1.42249	1.43259	1.36731	1.30834	1.35018	1.36418	1.34527	1.35914	1.311	1.41097	1.34331	1.39349	1.15874	1.18596	1.36933	0.789351	1.47559	1.24073	1.00094	0.799047	0.74652	1.24848	1.00471	0.803308	0.744624	0.789747	0.446035	0.125433	0.0467209	0.789334	0.451532	0.149993	0.0714466	1.28838	2.238	2.221	2.06502	1.99998	1.96404	1.95304	2.38301	2.436	2.471	2.46299	2.17599	2.19577
1.34158	1.42043	1.40456	1.42623	1.47921	1.50006	1.40251	1.34745	1.37071	1.38471	1.37656	1.37478	1.311	1.40705	1.37851	1.45021	1.24381	1.29645	1.40747	0.794044	1.48256	1.24349	1.00976	0.807955	0.747723	1.25557	1.00259	0.798448	0.75893	0.794	0.439728	0.125726	0.0456746	0.79437	0.458641	0.116992	0.0469035	1.29496	2.238	2.221	2.06697	1.99803	1.96893	1.95793	2.38399	2.436	2.471	2.46201	2.17501	2.16937
1.37595	1.45096	1.45593	1.46694	1.5459	1.5689	1.43096	1.36597	1.38897	1.40497	1.41494	1.38499	1.31599	1.404	1.40496	1.51191	1.33986	1.40085	1.43396	0.797315	1.48039	1.24752	1.01751	0.823318	0.763796	1.25684	1.00311	0.798779	0.765051	0.795847	0.449096	0.126579	0.0450309	0.798784	0.468675	0.127494	0.0574739	1.29613	2.24399	2.224	2.07099	2.00199	1.97399	1.959	2.385	2.437	2.472	2.46599	2.18299	2.14703
1.43017	1.50724	1.50224	1.52432	1.6045	1.64247	1.48614	1.40918	1.41121	1.42717	1.46519	1.40715	1.31903	1.40409	1.4592	1.58029	1.45091	1.51409	1.49322	0.793871	1.48222	1.2437	1.02199	0.827761	0.769595	1.25615	1.00462	0.799393	0.757414	0.790678	0.463082	0.128358	0.0447396	0.797334	0.473422	0.135653	0.0591681	1.29547	2.24602	2.22302	2.06902	2.003	1.97898	1.96505	2.38002	2.43998	2.47506	2.46902	2.18401	2.13898
1.45175	1.53864	1.53364	1.56553	1.66926	1.7033	1.50479	1.43273	1.43868	1.44875	1.48972	1.42677	1.32295	1.41586	1.48471	1.61757	1.56766	1.65439	1.52167	0.791398	1.47726	1.24485	1.02152	0.839476	0.779239	1.25395	0.995505	0.792074	0.773446	0.787823	0.471049	0.128093	0.0434053	0.795284	0.480103	0.128334	0.0499062	1.29143	2.24897	2.22498	2.07197	2.003	1.97702	1.97192	2.38297	2.43802	2.48291	2.47197	2.18499	2.13603
1.48693	1.57593	1.56893	1.59694	1.7239	1.7579	1.54891	1.46693	1.45996	1.47395	1.52493	1.44197	1.323	1.416	1.51794	1.66291	1.67679	1.78774	1.56591	0.781469	1.47119	1.23672	1.0214	0.853413	0.785029	1.24502	0.985649	0.781361	0.747132	0.776622	0.471759	0.126194	0.0436196	0.786856	0.470479	0.127611	0.0498699	1.28281	2.248	2.22999	2.07	2.00999	1.979	1.98198	2.38599	2.44399	2.482	2.48098	2.184	2.138
1.53636	1.62433	1.62633	1.65642	1.77937	1.81643	1.60721	1.51635	1.51136	1.51228	1.57736	1.46328	1.32607	1.41599	1.56633	1.71229	1.78571	1.90277	1.61433	0.767099	1.45745	1.22888	1.01661	0.844626	0.781708	1.22661	0.977649	0.7741	0.737068	0.763994	0.461318	0.126397	0.0458914	0.771324	0.457367	0.14443	0.0741411	1.26912	2.24503	2.23505	2.07204	2.00701	1.98203	1.98605	2.37905	2.441	2.48494	2.47806	2.18004	2.13799
1.57545	1.66049	1.66249	1.70236	1.81944	1.86334	1.62969	1.55447	1.55045	1.54258	1.61645	1.49358	1.33389	1.41501	1.60151	1.74356	1.86292	1.98584	1.65049	0.758313	1.44946	1.21659	1.01409	0.836642	0.77387	1.22377	0.974248	0.769751	0.733579	0.755745	0.456783	0.127169	0.046038	0.761971	0.44734	0.153119	0.0915762	1.26041	2.24796	2.23993	2.07595	2.00799	1.98496	1.99093	2.38492	2.441	2.4781	2.4849	2.18395	2.13701
1.62891	1.71191	1.71691	1.73994	1.86292	1.90393	1.6879	1.60791	1.57396	1.58692	1.66991	1.52994	1.34698	1.415	1.65391	1.8039	1.90094	2.02992	1.70391	0.752041	1.43998	1.20906	1.00558	0.832956	0.765954	1.21625	0.96278	0.762363	0.733839	0.750639	0.448265	0.127549	0.0462596	0.754782	0.433065	0.149646	0.0969111	1.25141	2.248	2.24299	2.07899	2.01299	1.98799	1.99399	2.38999	2.44	2.48399	2.48001	2.183	2.139
1.66842			1.78833	1.90323	1.93915	1.74037	1.65237	1.63341		1.70944	1.58539	1.35516	1.41505	1.69743	1.85434	1.92624	2.05216		0.744135			0.990725	0.816803	0.752544	1.2093	0.957538	0.753839		0.742713	0.447897	0.129506	0.047144	0.747157	0.440624	0.1396	0.0798003		2.24803			2.025	1.99104	1.99301	2.39603	2.44602	2.48107		2.18303	2.13401
1.71744	1.80348	1.8085	1.82656	1.9297	1.9568	1.7835	1.6955	1.68145		1.76041	1.63147	1.37379	1.42093	1.74743	1.89355	1.95467	2.07079	1.7955	0.744773	1.43802	1.20398	0.987813	0.804314	0.747142	1.21087	0.952646	0.749085		0.743105	0.441662	0.136005	0.0499478	0.74803	0.455114	0.129051	0.0576347	1.24799	2.25195	2.2559	2.09494	2.025	1.99594	1.99399	2.39995	2.44798	2.48891		2.18597	2.13499
1.77789	1.85091	1.8629	1.86293	1.94797	1.97896	1.82592	1.7509	1.72991		1.8139	1.68889	1.40993	1.44396	1.8029	1.94391	1.96598	2.07399	1.84591	0.749312	1.4426	1.20693	0.983797	0.791254	0.73121	1.21161	0.946222	0.743011		0.749119	0.427227	0.140681	0.0584342	0.751004	0.461988	0.127772	0.0529782	1.25141	2.251	2.26798	2.10498	2.027	1.997	1.993	2.41697	2.45399	2.49299		2.185	2.136
1.82235	1.89732	1.91024	1.90126	1.96213	1.98906	1.8783	1.80841	1.79056		1.86036	1.77553	1.48249	1.60647	1.85531	1.96922	1.97703	2.081	1.88837	0.755305	1.451	1.21448	0.982643	0.78268	0.724738	1.21529	0.960757	0.757606		0.754617	0.434752	0.160345	0.122544	0.757244	0.458292	0.12607	0.0470044	1.26107	2.25702	2.27703	2.11002	2.03502	1.99604	1.99301	2.42304	2.45506	2.49406		2.19398	2.13804
1.86538	1.93644	1.93958	1.93354	1.97777	1.99689	1.91448	1.85927	1.85901		1.90437	1.84007	1.54313	1.66417	1.89345	1.99661	1.98094	2.081	1.93335	0.762043	1.45894	1.22358	0.981753	0.7778	0.739152	1.2206	0.964043	0.759621		0.764113	0.422713	0.156022	0.118163	0.761449	0.437756	0.122452	0.0463199	1.26688	2.25897	2.28094	2.11296	2.03697	2.00093	1.99399	2.42793	2.4619	2.5009		2.19203	2.14293
1.91891	1.98891	1.98991	1.97593	1.99497	2.00698	1.9749	1.92389	1.92988		1.95292	1.93384	1.63484		1.94891	2.00499	1.99098	2.08	1.97792	0.770056	1.46926	1.23425	0.985783	0.778129	0.739809	1.22721	0.969191	0.764222		0.771747	0.436406	0.1677		0.769347	0.432049	0.117978	0.0444033	1.27856	2.259	2.28699	2.114	2.037	1.99801	1.994	2.428	2.464	2.501		2.19699	2.14599
1.9454	2.02235	2.01835	1.99827	2.00724	2.02114	2.02631	1.97442	2.00156	2.0056	1.98237	2.0085	1.71873	1.71797	1.9784	2.02417	1.994	2.08	2.01535	0.776596	1.48109	1.24328	0.991843	0.783116	0.745941	1.23644	0.983281	0.777339	0.737603	0.779717	0.451412	0.173444	0.0809988	0.774328	0.425134	0.117074	0.0434665	1.28765	2.26303	2.29004	2.11405	2.03599	2.00395	1.993	2.421	2.46399	2.49009	2.48209	2.19704	2.15208
1.99541	2.06648	2.06248	2.03161	2.03665	2.03879	2.06455	2.02639	2.07118	2.08013	2.02846	2.07126	1.80993	1.83859	2.02841	2.04575	1.994	2.08	2.05948	0.787255	1.48662	1.25412	1.00217	0.793854	0.757317	1.24408	0.99094	0.789646	0.729278	0.790592	0.446725	0.139123	0.0609254	0.784026	0.423163	0.117604	0.0417897	1.29429	2.26695	2.29494	2.11993	2.03501	1.99807	1.993	2.421	2.46301	2.50087	2.49386	2.20194	2.16188
2.02994	2.10293	2.09594	2.05695	2.06794	2.06795	2.11291	2.0809	2.14087	2.15686	2.06294	2.13189	1.92179	1.9967	2.06593	2.07495	1.994	2.07102	2.09593	0.791692	1.49604	1.2607	1.00784	0.801127	0.774747	1.24653	1.00203	0.805251	0.743323	0.795461	0.444155	0.120325	0.0587736	0.788402	0.43349	0.11772	0.0410214	1.30233	2.27299	2.297	2.12299	2.033	1.98702	1.98701	2.42599	2.465	2.50499	2.49899	2.20799	2.162
2.08026	2.15134	2.13829	2.09222	2.08828	2.09623	2.15039	2.13342	2.20752	2.23264	2.10923	2.22448	2.04085	2.106	2.11628	2.0931	1.9998	2.0858	2.14233	0.796946	1.50046	1.26453	1.01269	0.806069	0.780025	1.25073	1.01282	0.820979	0.759675	0.800441	0.471082	0.119844	0.0526271	0.793583	0.445452	0.115062	0.0461265	1.3071	2.273	2.30199	2.12202	2.03198	1.9829	1.97394	2.43004	2.47205	2.51002	2.50097	2.206	2.151
2.11156	2.19242	2.17351	2.11863	2.12252	2.1246	2.19734	2.18429	2.27012	2.3109	2.13662	2.28318	2.14455	2.2273	2.15052	2.10582	2.09763	2.18264	2.18244	0.795303	1.50138	1.26332	1.0103	0.805971	0.785513	1.24977	1.02907	0.841512	0.779749	0.799296	0.472599	0.120323	0.0474131	0.791499	0.426239	0.146933	0.0554197	1.30746	2.273	2.30101	2.12397	2.02904	1.97116	1.9671	2.43493	2.47792	2.51197	2.49705	2.206	2.151
2.16091	2.23592	2.21692	2.14795	2.15794	2.16094	2.23993	2.23591	2.33788	2.38387	2.18292	2.3379	2.27976	2.37973	2.19991	2.12297		2.22193	2.22792	0.791836	1.49637	1.25825	1.00894	0.807717	0.788854	1.24874	1.02915	0.847121	0.788345	0.795187	0.445638	0.122985	0.045084	0.788984	0.433666		0.108746	1.30175	2.27001	2.3	2.123	2.03	1.95902	1.95802	2.434	2.48199	2.51	2.50099	2.205	2.15399
2.19941	2.2843	2.25736	2.19428	2.18726	2.19328	2.29232	2.29341	2.40749	2.45554	2.22141	2.38729	2.42364	2.52882	2.24439			2.26165	2.27239	0.784178	1.48823	1.24946	1.00465	0.805804	0.780858	1.23775	1.02461	0.849875	0.79217	0.786334	0.440908	0.112804	0.0437306	0.782636			0.118293	1.29424	2.27794	2.29704	2.125	2.03096	1.952	1.94996	2.43003	2.48302	2.51396	2.49601	2.21294	2.16093
2.24942	2.32058	2.30149	2.22761	2.21863	2.22661	2.33154	2.34342	2.46632	2.52124	2.27142	2.42259	2.5011	2.62785	2.29145			2.21949	2.31945	0.773069	1.4794	1.23997	0.998719	0.800225	0.774573	1.23184	1.01995	0.850424	0.788493	0.780755	0.481804	0.137562	0.0862055	0.766409			0.145256	1.28282	2.27009	2.30194	2.125	2.02606	1.952	1.94506	2.43395	2.48597	2.50906	2.49699	2.20509	2.1521
2.29991	2.36991	2.34792	2.28091	2.26292	2.26394	2.38191	2.3989	2.52091	2.58489	2.32091	2.45395	2.59284	2.72583	2.34091	2.27393	2.09197	2.23597	2.35993	0.765453	1.46799	1.22829	0.985882	0.78868	0.763978	1.21871	1.00629	0.837792	0.779616	0.773582	0.48803	0.142751	0.10364	0.758633	0.529337	0.175468	0.167122	1.2748	2.26301	2.29901	2.123	2.026	1.94701	1.93901	2.434	2.49199	2.51199	2.496	2.19502	2.152
2.34948	2.41937	2.40044	2.33144	2.30448	2.30341	2.42943	2.44838	2.57437	2.63535	2.37444	2.51051	2.62334	2.74439	2.39146	2.31751	2.10928	2.25129	2.41539	0.756009	1.4602	1.21696	0.969675	0.771873	0.75469	1.21257	0.999391	0.833816	0.775261	0.764557	0.494595	0.148066	0.0917126	0.749103	0.52421	0.185158	0.173515	1.2644	2.25998	2.29593	2.11893	2.01502	1.94301	1.94	2.42793	2.48898	2.51398	2.49602	2.19399	2.15006
2.40719	2.46338	2.45227	2.38425	2.3612	2.35231	2.48028	2.49337	2.61838	2.67741	2.42627	2.57114	2.66442	2.79134	2.44623	2.37814	2.14253	2.28552	2.46135	0.747569	1.4542	1.20583	0.965499	0.767413	0.745214	1.20553	0.986393	0.819048	0.76466	0.755922	0.496375	0.104751	0.0586861	0.741182	0.519477	0.199231	0.180028	1.25782	2.25704	2.28712	2.11111	2.01796	1.94399	1.94	2.42011	2.48604	2.51203	2.49896	2.19301	2.1569
2.45692	2.51192	2.49493	2.4409	2.41291	2.40092	2.53391	2.53493	2.65394	2.71094	2.47891	2.61992	2.67598	2.79799	2.49891		2.18992	2.33092	2.50892	0.743167	1.45394	1.20564	0.956715	0.756658	0.734099	1.20108	0.981448	0.812321	0.756843	0.752855	0.501421	0.102702	0.0479575	0.735679		0.204402	0.181727	1.25654	2.258	2.28101	2.10801	2.016	1.94799	1.94499	2.41102	2.48201	2.511	2.501	2.19001	2.15101
2.48876	2.52372	2.51871	2.47328	2.45078	2.44487	2.55026	2.55363	2.66457	2.717	2.51519	2.68362	2.69608	2.80149	2.53077		2.47518	2.58633	2.5252	0.748615	1.43956	1.19224	0.948961	0.749763	0.726196	1.19833	0.970162	0.790112	0.740595	0.750198	0.432519	0.115005	0.0604218	0.748426		0.163048	0.114589	1.24178	2.25403	2.24198	2.083	1.99797	1.93355	1.93159	2.38248	2.46047	2.49601	2.48505	2.18302	2.16049
2.51991	2.55091	2.5455	2.50799	2.48626	2.48901	2.58181	2.56985	2.67386	2.7186	2.53905	2.69909	2.70592	2.8005	2.56382	2.5284	2.71614	2.6247	2.55044	0.75065	1.44627	1.1964	0.942423	0.740596	0.715304	1.20214	0.971671	0.787548	0.727932	0.752584	0.451497	0.118019	0.0476953	0.749962	0.446846	0.116191	0.135581	1.247	2.25695	2.23944	2.08248	1.99508	1.9391	1.94145	2.37902	2.4565	2.49689	2.48992	2.18546	2.15862
2.57745	2.61045	2.60845	2.57744	2.57843	2.56843	2.63446	2.61546	2.70598	2.73399	2.60345	2.71949	2.71	2.7995	2.61546	2.59899	2.723	2.64646	2.61095	0.75551	1.45913	1.20507	0.945669	0.737912	0.710359	1.20938	0.972532	0.780805	0.722035	0.757515	0.44543	0.117082	0.0464398	0.75471	0.423973	0.0910432	0.103565	1.25698	2.25999	2.233	2.0825	1.9995	1.95149	1.94399	2.378	2.45101	2.489	2.48301	2.18949	2.162
2.60779	2.63986	2.64226	2.62878	2.6451	2.64414	2.66725	2.63816	2.71506	2.73499	2.63228	2.71959	2.70995	2.79945	2.64879	2.65839		2.54132	2.64475	0.761712	1.46761	1.2141	0.961948	0.752218	0.718752	1.21556	0.97821	0.780271	0.731531	0.76219	0.428231	0.117641	0.0448604	0.762331	0.382513		0.167178	1.26535	2.26053	2.23502	2.08302	1.99907	1.95863	1.95558	2.37555	2.45051	2.48599	2.47697	2.18903	2.19911
2.643	2.68104	2.67367	2.66363	2.71296	2.71714	2.69598	2.65857	2.72393	2.7359	2.6656	2.73207	2.70554	2.79318	2.68341	2.69908		2.58143	2.67508	0.769806	1.48377	1.22461	0.980694	0.773505	0.7344	1.22628	0.982388	0.779846	0.731131	0.769098	0.426355	0.118413	0.0424656	0.771223	0.453186		0.18066	1.28148	2.26388	2.23634	2.08443	2.00699	1.97193	1.96352	2.38146	2.45196	2.48439	2.47292	2.19284	2.21222
2.70493	2.74593	2.74692	2.7459	2.80139	2.82287	2.75543	2.71244	2.75547	2.76447	2.73243	2.77646	2.709	2.77402	2.73944	2.80392			2.74093	0.776915	1.48428	1.23017	0.991314	0.784647	0.740658	1.23726	0.982149	0.773236	0.74427	0.774288	0.426612	0.116127	0.0398971	0.780233	0.425751			1.28389	2.2625	2.2305	2.084	2.01199	1.9735	1.96949	2.3825	2.4515	2.47551	2.46351	2.1895	2.20451
2.74573	2.78825	2.79574	2.79938	2.88297	2.89014	2.79273	2.73665	2.77018	2.78612	2.7782	2.78319	2.71255	2.78706	2.77674	2.88354	2.69395	2.75195	2.78025	0.782578	1.4934	1.23878	0.9959	0.797397	0.761566	1.24946	0.988301	0.777248	0.755363	0.778623	0.430081	0.113151	0.0431316	0.786953	0.452725	0.114	0.0466786	1.2901	2.26205	2.23552	2.08702	2.01809	1.98304	1.9836	2.38202	2.45002	2.47602	2.46506	2.18756	2.17198
2.77251	2.81762	2.82508	2.84344	2.93764	2.96252	2.82048	2.75554	2.79121	2.80063	2.80207	2.8072	2.71866	2.7936	2.80498	2.94431	2.80087	2.85895	2.81062	0.78734	1.49768	1.24081	1.01456	0.82121	0.769336	1.25848	0.993043	0.782209	0.750981	0.782755	0.455314	0.113306	0.0413233	0.792341	0.477366	0.125851	0.0552314	1.29415	2.26746	2.23796	2.08895	2.02788	1.98699	1.99436	2.38499	2.45182	2.479	2.47204	2.19398	2.16894
2.82597	2.88196	2.89195	2.90895	3.02543	3.04893	2.87646	2.80647	2.82547	2.82698	2.86096	2.83	2.728	2.80149	2.85447	3.01194	2.93888	3.01036	2.87346	0.789554	1.49284	1.23611	1.00466	0.821693	0.781499	1.26004	1.00209	0.788886	0.757676	0.786403	0.46695	0.108494	0.0433702	0.79318	0.482654	0.120767	0.048523	1.29131	2.2645	2.238	2.0895	2.0245	1.988	1.99599	2.385	2.44699	2.483	2.48099	2.193	2.15052
2.87071	2.92334	2.93874	2.9683	3.09396	3.11652	2.91686	2.83919	2.83908	2.84606	2.90471	2.8346	2.73099	2.80198	2.90072	3.06064	3.05994	3.15818	2.91185	0.779453	1.48892	1.22908	1.00622	0.825197	0.787193	1.25013	0.984933	0.773705	0.764876	0.777651	0.467109	0.11092	0.0449541	0.781971	0.490007	0.1243	0.0543	1.28509	2.25998	2.23805	2.09253	2.02549	2.00555	2.00512	2.38001	2.45556	2.49212	2.49033	2.1865	2.14898
2.89438	2.96033	2.96645	3.00336	3.1452	3.17384	2.95579	2.86135	2.84793	2.85218	2.92883	2.84692	2.73018	2.80009	2.92538	3.07686	3.16255	3.27766	2.94985	0.770752	1.48098	1.2196	1.00424	0.834812	0.782078	1.23517	0.978314	0.769733	0.735283	0.769282	0.468063	0.113066	0.0454557	0.773172	0.487401	0.148994	0.0786959	1.27598	2.25709	2.24347	2.09545	2.02407	2.01107	2.01847	2.38056	2.46195	2.50559	2.52865	2.18559	2.14655
2.94892	3.01542	3.02941	3.06791	3.20841	3.2409	3.00842	2.90893	2.88794	2.84798	2.98043	2.89244	2.74049	2.803	2.97742	3.12792	3.23689	3.36091	3.00592	0.752911	1.46728	1.20605	0.991842	0.820728	0.784884	1.22074	0.971294	0.769454	0.688723	0.752528	0.461899	0.116531	0.0478867	0.755167	0.483631	0.175897	0.104082	1.26214	2.2575	2.245	2.095	2.02999	2.02248	2.02549	2.3805	2.46849	2.53196	2.49399	2.187	2.147
2.99492	3.06092	3.07583	3.12037	3.26674	3.3032	3.049	2.94749	2.89242	2.88652	3.02935	2.915	2.74709	2.80204	3.02346	3.18231	3.29624	3.4163	3.04399	0.741124	1.45531	1.19527	0.983168	0.818601	0.774183	1.20754	0.961522	0.7237	0.692813	0.741349	0.457442	0.117394	0.0465044	0.742605	0.453456	0.156674	0.0966807	1.25476	2.2635	2.25303	2.10153	2.03155	2.02752	2.03056	2.38454	2.47251	2.49703	2.49203	2.19	2.14601
3.04125	3.10768	3.11336	3.16115	3.29446	3.32712	3.10447	3.0006	2.93574	2.9407	3.06836	2.96945	2.75746	2.80693	3.07465	3.21832	3.32163	3.44751	3.09812	0.734073	1.44962	1.18941	0.978118	0.803209	0.76912	1.19847	0.959063	0.732872	0.703075	0.734995	0.448658	0.124397	0.0460559	0.735708	0.455763	0.151907	0.0934659	1.24397	2.26355	2.25606	2.10506	2.03708	2.03053	2.03656	2.38858	2.47408	2.50023	2.4951	2.19055	2.14654
3.09446	3.15246	3.17146	3.20296	3.35046	3.38797	3.14895	3.04396	2.97399	2.97699	3.12296	3.00247	2.76949	2.809	3.12545	3.27595	3.354	3.474	3.14296	0.725155	1.44864	1.1804	0.964106	0.799896	0.751529	1.18712	0.957604	0.729351	0.690442	0.726184	0.443414	0.128945	0.0486967	0.726944	0.475132	0.14968	0.0824416	1.2433	2.266	2.26349	2.11499	2.04749	2.0355	2.042	2.39	2.48299	2.512	2.5	2.1925	2.1495
3.14495	3.19788	3.22239	3.24783	3.37558	3.40746	3.20807	3.11153	3.03453	3.03967	3.17438	3.0796	2.8204	2.8343	3.17649	3.33037	3.38315	3.49607	3.19487	0.728703	1.4457	1.18981	0.959741	0.78235	0.744696	1.19382	0.953428	0.72841	0.738517	0.729858	0.427933	0.135299	0.0509751	0.730292	0.461664	0.135623	0.0613944	1.24817	2.26853	2.27304	2.1246	2.05501	2.03216	2.03705	2.39093	2.48299	2.51299	2.49302	2.1965	2.15156
3.16714	3.19398	3.26628	3.28586	3.38649	3.40565	3.27092	3.17064	3.08853		3.2169	3.14695	2.86596	2.87099	3.2306	3.37263	3.39823	3.50306	3.19022	0.748195	1.44265	1.19157	0.952008	0.75642	0.722793	1.18557	0.949061	0.724766		0.724298	0.413162	0.139476	0.0594068	0.725668	0.459879	0.133919	0.0558373	1.23919	2.25615	2.24308	2.13493	2.05597	2.04792	2.04093	2.3822	2.48206	2.51196		2.19753	2.15803
3.22485	3.24387	3.31489	3.32989	3.40196	3.42445	3.3194	3.23087	3.1658		3.26682	3.25376	2.9573	3.06752	3.28338	3.41141	3.40997	3.50599	3.25184	0.753497	1.44646	1.19572	0.950769	0.745498	0.726969	1.18689	0.969938	0.740779		0.753337	0.419447	0.158794	0.11548	0.726322	0.448019	0.131327	0.0516506	1.24845	2.26398	2.24699	2.1345	2.0565	2.04201	2.03452	2.37002	2.4825	2.51		2.18998	2.18844
		3.39029	3.39526	3.45001	3.45202	3.28157	3.28268	3.23676	3.24184		3.30466	3.01879	3.06839		3.41522	3.41403	3.50199				1.19549	0.934227	0.72811	0.703868	1.21634	0.961277	0.731084	0.731017		0.374754	0.164366	0.107863		0.425747	0.132485	0.0504464				2.16204	2.06102	2.04894	2.05497	2.40495	2.48019	2.5179	2.49198		2.18605
3.31751	3.33485	3.35643	3.3781	3.42306	3.44261	3.33667	3.29008	3.31089	3.32265	3.35139	3.38421	3.11467	3.16577	3.34667	3.43805	3.41706	3.50098	3.33377	0.770149	1.46766	1.21747	0.971359	0.758217	0.715507	1.21284	0.970588	0.75913	0.718498	0.773325	0.413189	0.137424	0.10551	0.767301	0.420246	0.131086	0.0491994	1.25998	2.2651	2.25206	2.10506	2.04504	2.01898	2.03205	2.40014	2.45792	2.50784	2.4902	2.1891	2.18212
3.34312	3.37707	3.37813	3.38312	3.4261	3.44308	3.3701	3.34413	3.40516	3.40518	3.37113	3.45016	3.19821	3.22829	3.3801	3.43805	3.42001	3.49994	3.37208	0.775126	1.47643	1.22617	0.974314	0.761092	0.725134	1.22798	0.984913	0.7676	0.723393	0.776109	0.436395	0.130157	0.0533378	0.774852	0.446382	0.130883	0.0511744	1.273	2.27001	2.255	2.10799	2.04698	2.01797	2.01597	2.407	2.454	2.50001	2.5	2.194	2.18796
3.40531	3.41349	3.44423				3.42349	3.41445	3.48782	3.50087	3.44128	3.53585	3.30827	3.38014	3.43235	3.46214	3.42403	3.47011	3.41437	0.788903	1.4842	1.23169				1.23859	0.981616	0.778365	0.741039	0.791227	0.455198	0.139475	0.0731377	0.78653	0.447586	0.137714	0.0587698	1.28105	2.27431	2.25697	2.10317				2.40591	2.45506	2.50398	2.49995	2.1943	2.16918
	3.46282	3.4679				3.4728						3.43563	3.49467		3.47647	3.4272	3.48209	3.45201		1.4944	1.25048				1.24641						0.159747	0.0640148		0.448311	0.134182	0.0589441	1.28667		2.254	2.11977				2.39714
3.47897	3.50397	3.51297				3.51297	3.51197	3.61997	3.66895	3.50298	3.67197	3.56792	3.62892	3.51597	3.49999	3.43699	3.53697	3.50297	0.789906	1.49204	1.24469				1.24216	1.02965	0.840015	0.770803	0.791754	0.469788	0.164107	0.0612418	0.788517	0.452897	0.135779	0.0686938	1.28346	2.27302	2.254	2.10801				2.404	2.453	2.49101	2.489	2.19802	2.16501
3.49772	3.54652	3.53564	3.48865	3.48582	3.50365	3.55948	3.56667	3.69976	3.75481	3.52073	3.70069	3.69213	3.77154	3.54067	3.54323			3.53561	0.787213	1.49209	1.23951	0.995022	0.787973	0.766093	1.24245	1.02858	0.849473	0.782879	0.789282	0.477127	0.147265	0.0505948	0.785047	0.50399			1.28293	2.27397	2.25396	2.11093	2.04582	1.99469	1.99571	2.40298	2.45599	2.48496	2.4809	2.19596	2.16595
3.56957	3.59902	3.59957	3.55294	3.56653	3.56727	3.6081	3.63424	3.77645	3.83627	3.59343	3.76988	3.80618	3.92533	3.60776	3.56676			3.59671	0.778494	1.47987	1.22804	0.984387	0.780416	0.732787	1.23437	1.022	0.851604	0.790564	0.781467	0.47981	0.146703	0.0798683	0.775681	0.507763			1.27321	2.27102	2.24994	2.10402	2.02802	1.96408	1.9671	2.40096	2.455	2.481	2.47098	2.19206	2.16112
3.598	3.65	3.628	3.55001	3.54301	3.53101	3.663	3.696	3.849	3.9	3.615	3.814	3.915	4.042	3.646	3.605		3.637	3.632	0.771689	1.47166	1.22255	0.984239	0.780239	0.730631	1.22438	1.00875	0.84582	0.78778	0.775839	0.43183	0.144871	0.0902814	0.767749	0.50141		0.20103	1.26897	2.272	2.247	2.105	2.029	1.968	1.972	2.399	2.455	2.481	2.47	2.195	2.167
3.65736	3.68559	3.68335	3.64592	3.65709	3.64727	3.70549	3.75249	3.89753	3.96458	3.68126	3.84053	3.98224	4.11622	3.69945	3.6515		3.68629	3.68745	0.76115	1.46568	1.20968	0.969359	0.768548	0.75526	1.21169	1.00357	0.840115	0.788884	0.764004	0.433078	0.158509	0.114973	0.75884	0.496853		0.205608	1.25361	2.26899	2.24594	2.09996	2.02107	1.95131	1.9542	2.39895	2.45397	2.4809	2.46195	2.19399	2.17198
3.6933	3.74379	3.71826	3.64007		3.57984	3.75404	3.80091	3.94987	4.02191	3.70749	3.89337	4.00618		3.74414	3.70106		3.71501	3.73206	0.754248	1.45472	1.20163	0.964598		0.728865	1.20452	0.997051	0.837359	0.784251	0.757424	0.461016	0.180672		0.751932	0.49026		0.230964	1.2487	2.26798	2.23994	2.0959	2.02831		1.97392	2.3939	2.45088	2.47119	2.4569	2.19296	2.17008
3.75882	3.78389	3.78182	3.7447		3.72359	3.80685	3.84687	3.99388	4.06787	3.78279	3.9628	4.06583	4.20681	3.80184	3.75485		3.76586	3.78585	0.745525	1.44395	1.19122	0.97511		0.714451	1.19833	0.983448	0.820617	0.775714	0.748017	0.417832	0.132715	0.0966841	0.743923	0.48316		0.202361	1.23687	2.267	2.23701	2.09101	2.04396		1.97001	2.38901	2.44502	2.48097	2.45201	2.19101	2.17399
3.8016	3.83147	3.81263	3.7746	3.7457	3.74268	3.84949	3.88842	4.03634	4.10326	3.82164	4.00659	4.10005	4.21704	3.84457	3.80657		3.81871	3.82752	0.745086	1.44541	1.18743	0.949537	0.749188	0.722522	1.19683	0.982269	0.821543	0.762219	0.74751	0.442245	0.120269	0.0856594	0.743572	0.479366		0.191128	1.23789	2.26596	2.22793	2.08491	2.01295	1.96001	1.96095	2.38398	2.44197	2.46996	2.45102	2.18895	2.16602
3.86	3.87798	3.87396	3.8332	3.81449	3.80943	3.89796	3.92992	4.06941	4.12825	3.88402	4.0632	4.10524	4.22102	3.90006	3.86229		3.8887	3.87794	0.749605	1.45059	1.188	0.941606	0.737496	0.717016	1.19947	0.98205	0.813758	0.751323	0.750452	0.425522	0.128776	0.0849907	0.749586	0.470753		0.172011	1.23944	2.26194	2.22086	2.07596	2.00796	1.961	1.95602	2.38184	2.4389	2.466	2.45298	2.18398	2.16822
3.91	3.927	3.922	3.893	3.889	3.881	3.946	3.976	4.09	4.141	3.935	4.073	4.117	4.222	3.953	3.927		3.974	3.925	0.75386	1.4529	1.19282	0.94542	0.73931	0.7213	1.20583	0.97805	0.79466	0.73996	0.75506	0.43165	0.12509	0.0545	0.75341	0.44438		0.139019	1.2454	2.259	2.214	2.074	2.006	1.961	1.957	2.374	2.434	2.466	2.452	2.183	2.179
3.95151	3.96551	3.96645	3.94557	3.94575	3.93482	3.98148	3.99549	4.10711	4.14809	3.9765	4.10429	4.12107	4.219	3.9945	4.02446			3.9665	0.7581	1.46171	1.20051	0.942199	0.734602	0.710045	1.21113	0.98049	0.794068	0.734726	0.759405	0.441057	0.12309	0.0527955	0.757452	0.418946			1.25055	2.25596	2.21197	2.06899	2.00602	1.96006	1.96004	2.37198	2.43002	2.46403	2.45305	2.17994	2.18891
4.0027	4.01674	4.01186	4.00317	4.02142	4.01742	4.02949	4.04441	4.11843	4.157	4.02684	4.13312	4.128	4.219	4.04456	4.07117			4.01668	0.766204	1.47164	1.20695	0.952274	0.742979	0.712612	1.21995	0.983499	0.782006	0.724691	0.767015	0.432976	0.122121	0.0513566	0.765814	0.440532			1.26113	2.25204	2.20894	2.06792	2.008	1.96619	1.96419	2.3701	2.432	2.46706	2.458	2.17406	2.18016
4.03791	4.05391	4.05489	4.06186	4.09282	4.08882	4.05394	4.06495	4.13995	4.157	4.0689	4.13899	4.128	4.219	4.07293	4.12986			4.05092	0.77444	1.48278	1.21682	0.96455	0.754472	0.718216	1.22825	0.984468	0.783806	0.737319	0.772806	0.438816	0.12216	0.0516892	0.776055	0.447164			1.26993	2.254	2.20601	2.06401	2.008	1.97598	1.97398	2.37499	2.432	2.46999	2.458	2.17699	2.18798
4.08238	4.09253	4.10149	4.11361	4.16769	4.17285	4.09739	4.08728	4.14714	4.16513	4.11046	4.16905	4.12798	4.19101	4.12128	4.20062	3.99474	4.11603	4.09341	0.782778	1.49311	1.22591	0.973813	0.76743	0.724959	1.23851	0.987103	0.781764	0.738677	0.77825	0.440057	0.122394	0.0465088	0.787387	0.44764	0.11793	0.0810743	1.28054	2.25001	2.20403	2.06601	2.01596	1.97612	1.97103	2.37802	2.43501	2.47099	2.46199	2.17302	2.21673
4.12068	4.14561	4.15076	4.17492	4.23719	4.25811	4.13663	4.11537	4.16129	4.17816	4.15657	4.17412	4.12606	4.19218	4.14974	4.26329	4.07009	4.12111	4.1347	0.789631	1.50353	1.23727	0.994332	0.787667	0.744789	1.24496	0.991364	0.783179	0.742421	0.786238	0.427207	0.112915	0.0424515	0.793149	0.447042	0.11044	0.0431542	1.2886	2.25118	2.207	2.06708	2.01212	1.98827	1.97451	2.38006	2.43608	2.47012	2.46123	2.17508	2.18949
4.15508	4.17609	4.18909	4.2211	4.29714	4.31416	4.16808	4.13404	4.17603	4.18603	4.18508	4.18003	4.12901	4.201	4.18708	4.32809	4.1752	4.22722	4.17008	0.794196	1.50507	1.24081	1.01499	0.80963	0.75378	1.25072	0.994094	0.785164	0.744515	0.789128	0.444641	0.115663	0.043529	0.799114	0.465221	0.131514	0.0554109	1.29096	2.25999	2.20701	2.071	2.018	2.002	1.99998	2.383	2.44001	2.47601	2.47301	2.179	2.16399
4.19945	4.22759	4.23957	4.27763	4.37683	4.40881	4.21354	4.15754	4.19322	4.20222	4.23441	4.19625	4.13406	4.20311	4.23148	4.38263	4.29339	4.35766	4.21954	0.791831	1.50426	1.23698	1.02317	0.827155	0.771398	1.25228	0.996073	0.787605	0.758547	0.787888	0.456877	0.117163	0.0429749	0.795708	0.477059	0.133779	0.0615531	1.28956	2.25603	2.21399	2.07195	2.01601	1.99994	1.98902	2.38197	2.44697	2.48412	2.48112	2.18001	2.15799
4.24256	4.28362	4.29362	4.33808	4.4563	4.48646	4.2645	4.20836	4.21422	4.22334	4.27362	4.22026	4.14	4.213	4.2775	4.44244	4.4263	4.51665	4.2706	0.783348	1.49748	1.22752	1.01154	0.826741	0.782577	1.24501	0.985914	0.779528	0.735931	0.779081	0.461274	0.120286	0.0453232	0.787896	0.471317	0.139223	0.0461129	1.2811	2.25902	2.213	2.067	2.01692	1.99414	1.9911	2.37904	2.44402	2.49506	2.49218	2.181	2.15698
4.26994	4.31394	4.32394	4.39089	4.51987	4.55786	4.28895	4.22596	4.22498	4.23997	4.30394	4.23297	4.14	4.213	4.30195	4.46396	4.53877	4.64674	4.29994	0.775416	1.48743	1.22265	1.0083	0.829734	0.787829	1.23797	0.981219	0.775528	0.74579	0.770777	0.46145	0.120559	0.0459687	0.780325	0.47119	0.13445	0.0575269	1.2753	2.26	2.213	2.067	2.01301	2.00099	1.99599	2.381	2.445	2.49799	2.50098	2.181	2.156
4.32432	4.3724	4.37835	4.43558	4.58357	4.6305	4.34553	4.27538	4.25738	4.26726	4.35528	4.26824	4.14406	4.213	4.35536	4.51731	4.62578	4.74984	4.35943	0.758515	1.47802	1.21138	1.004	0.838459	0.782626	1.22316	0.967604	0.767317	0.734263	0.755765	0.457573	0.121195	0.0463129	0.761997	0.450878	0.149647	0.0851918	1.26082	2.25599	2.21808	2.07002	2.01898	1.99803	2.00401	2.38293	2.44898	2.51198	2.50906	2.17798	2.15499
4.35708	4.41288	4.4141	4.4938	4.6408	4.68114	4.39874	4.31392			4.38416	4.29298	4.15022	4.21306	4.39206	4.5491	4.70346	4.83344	4.40294	0.749886	1.47228	1.2062	1.00016	0.834236	0.785915	1.21356	0.959573			0.7482	0.449863	0.12168	0.0466076	0.7525	0.442598	0.144356	0.0892529	1.24988	2.25492	2.22612	2.07214	2.01708	2.00108	2.0051	2.3764	2.44726			2.17594	2.15402
4.41003	4.45603	4.46803	4.53303	4.68003	4.73703	4.43503	4.35903			4.44103	4.34103	4.16101	4.216	4.44403	4.60304	4.72602	4.85502	4.44903	0.737968	1.46253	1.19694	0.992887	0.827676	0.774444	1.1931	0.93436			0.738448	0.44318	0.122673	0.0469817	0.738818	0.432243	0.140725	0.0859711	1.2453	2.251	2.23201	2.07901	2.02101	2.005	2.01	2.39601	2.46			2.173	2.155
4.45761	4.50555	4.52056	4.58648	4.73244	4.77928	4.48357	4.41255			4.48864	4.3856	4.1812	4.22133	4.4886	4.65851	4.75928	4.88321	4.4995	0.734334	1.45999	1.19271	0.987476	0.821091	0.765004	1.18733	0.933929			0.73479	0.443	0.128061	0.04956	0.735328	0.43692	0.13306	0.0721858	1.24198	2.25605	2.24312	2.08909	2.02903	2.005	2.01097	2.40407	2.464			2.17904	2.15002
4.5162	4.5578	4.57402	4.6328	4.77436	4.80636	4.53794	4.46512			4.5502	4.44332	4.20106	4.25246	4.5461	4.70776	4.78614	4.90306	4.54808	0.733031	1.46146	1.19218	0.972125	0.804908	0.765332	1.18986	0.938921			0.733129	0.434235	0.132867	0.0524389	0.734457	0.452937	0.121749	0.0538026	1.24655	2.26116	2.25416	2.09814	2.03208	2.00502	2.00804	2.41118	2.46404			2.18314	2.15204
4.57488	4.59692	4.6239	4.67192	4.79196	4.82396	4.58391	4.51989			4.60888	4.50787	4.25289	4.27495	4.59989	4.74492	4.79299	4.90599	4.60089	0.744367	1.46729	1.20022	0.978238	0.794511	0.761019	1.20739	0.956644			0.743399	0.422713	0.1327	0.0548351	0.746555	0.449826	0.123187	0.0504967	1.2521	2.26898	2.26198	2.10499	2.03599	2.006	2.01	2.41998	2.466			2.18999	2.154
4.62542	4.64439	4.66947	4.71235	4.80719	4.84107	4.63142	4.57955			4.66341	4.59684	4.31972	4.32069	4.64946	4.76927	4.80007	4.909	4.64249	0.751173	1.47193	1.2107	0.981946	0.785094	0.751638	1.21616	0.96217			0.751456	0.423184	0.155702	0.0725298	0.751928	0.451061	0.122842	0.0470901	1.26106	2.27407	2.27808	2.11502	2.03999	2.01201	2.00701	2.42607	2.46903			2.19308	2.15908
4.66705	4.68284	4.71572	4.7467	4.82526	4.84812	4.67305	4.63325	4.63339		4.70409	4.67979	4.39065	4.38913	4.69499	4.79522	4.80708	4.90894	4.69072	0.75743	1.47855	1.21897	0.983527	0.781507	0.74479	1.22123	0.964188	0.759985		0.758058	0.421907	0.167885	0.0859355	0.757675	0.438609	0.118186	0.0441967	1.27034	2.281	2.28608	2.11712	2.03898	2.0129	2.00796	2.43302	2.47194	2.52874		2.20092	2.1671
4.71808	4.72408	4.75107	4.78105	4.83801	4.854	4.72406	4.6941	4.70114	4.70913	4.75708	4.76712		4.49317	4.74307	4.80605	4.811	4.90605	4.72608	0.769629	1.48997	1.22557	0.984853	0.776987	0.74673	1.22876	0.970927	0.763144	0.70602	0.7716	0.436875		0.0847341	0.768188	0.434186	0.116042	0.0431259	1.27913	2.28101	2.29001	2.123	2.038	2.008	2.006	2.434	2.469	2.51599	2.506	2.19701	2.172
4.76633	4.77438	4.79641	4.81129	4.84515	4.85715	4.76355	4.75361	4.78692	4.78909	4.80529	4.84188	4.57623	4.59919	4.78741	4.83927	4.81401	4.93499	4.7734	0.781265	1.50167	1.23572	0.986961	0.775392	0.746821	1.23766	0.975031	0.765973	0.718354	0.783708	0.446193	0.160892	0.0810538	0.779007	0.43205	0.117102	0.0831579	1.29213	2.29001	2.294	2.12199	2.03502	2.00999	2.00495	2.43506	2.47	2.50906	2.50406	2.20504	2.17495
4.79502	4.8071	4.83192	4.83652	4.85852	4.87038	4.81078	4.80612	4.86564	4.8818	4.83102	4.91756	4.68136	4.78498	4.82302	4.8626	4.81508	4.9329	4.80798	0.788554	1.50708	1.24475	0.992808	0.780518	0.753772	1.2401	0.986153	0.781612	0.716591	0.791344	0.461737	0.149047	0.0733257	0.785571	0.440907	0.117349	0.0823378	1.30013	2.29094	2.29398	2.12104	2.0369	2.00882	2.00088	2.44002	2.46998	2.5141	2.50896	2.20786	2.17084
4.84806	4.86807	4.90255	4.88603	4.90802	4.90904	4.8711	4.88511	4.97666	5.00816	4.88007	5.0176	4.87221	4.98062	4.87956	4.88553	4.81901	4.87902	4.86457	0.799929	1.49712	1.23879	0.986601	0.781508	0.756888	1.23538	0.995644	0.805939	0.740526	0.802943	0.477926	0.129576	0.0652545	0.79665	0.459277	0.120737	0.0508471	1.29277	2.27601	2.2775	2.113	2.029	1.98399	1.97649	2.42849	2.46301	2.513	2.50749	2.195	2.15949
4.88404	4.90259	4.93354	4.90935	4.92682	4.93129	4.92302	4.94116	5.0548	5.09396	4.91447	5.07754	4.9914	5.06278	4.91711	4.8988		4.94903	4.90197	0.792119	1.49229	1.23917	0.992207	0.788638	0.758503	1.23829	1.006	0.826765	0.764368	0.794532	0.483005	0.12455	0.0467676	0.78959	0.440477		0.0380902	1.28631	2.2765	2.27849	2.11153	2.02848	1.97585	1.9689	2.42551	2.46556	2.50902	2.50347	2.19601	2.15752
4.93122	4.95371	4.98111	4.9397	4.95512	4.95667	4.96883	4.99881	5.12493	5.17839	4.95518	5.12489	5.1144	5.21892	4.97074	4.92495		5.03508	4.94276	0.783568	1.48765	1.23323	0.986885	0.785545	0.76053	1.23369	1.00737	0.834661	0.773806	0.785833	0.495137	0.113662	0.0529421	0.782004	0.461282		0.0955571	1.28328	2.27647	2.27799	2.1145	2.02701	1.96247	1.96044	2.42597	2.47106	2.51051	2.501	2.19648	2.15955
4.97859	4.99908	5.01058	4.97557	4.97958	4.98556	5.0161	5.05162	5.18811	5.24414	5.0006	5.18005	5.23867	5.34719	5.02157	4.96214	4.869	4.98999	4.98909	0.776309	1.47879	1.22923	0.989084	0.791527	0.763739	1.225	1.01166	0.844636	0.788661	0.778485	0.461792	0.137507	0.0769945	0.774382	0.476377	0.141271	0.106711	1.272	2.275	2.273	2.11349	2.02698	1.95649	1.95248	2.42749	2.47851	2.50653	2.49799	2.19549	2.16552
5.02798	5.04899	5.0575	5.01447	5.01739	5.01741	5.06954	5.11461	5.25314	5.31812	5.04994	5.21698	5.33902	5.46458	5.06756	5.01351	4.87911	4.90702	5.04253	0.759422	1.47248	1.22137	0.983849	0.788382	0.752934	1.21562	1.00407	0.843223	0.786466	0.764132	0.449236	0.138518	0.0894736	0.756101	0.495541	0.145992	0.0495741	1.26152	2.27299	2.27246	2.10847	2.02099	1.94851	1.94298	2.42397	2.48347	2.51295	2.49651	2.19351	2.17495
5.07192	5.09389	5.10333	5.05785	5.0533	5.0547	5.11938	5.17038	5.31142	5.37498	5.09044	5.26057	5.38736	5.51822	5.1184	5.06033	4.88943	4.90922	5.09135	0.753169	1.46097	1.20925	0.976385	0.782117	0.749958	1.20859	1.00175	0.843053	0.7875	0.756933	0.450715	0.149816	0.103765	0.750193	0.50448	0.155616	0.0613022	1.25058	2.27249	2.26847	2.10549	2.02044	1.94892	1.94145	2.42093	2.4805	2.50802	2.49696	2.19398	2.17065
5.12805	5.14155	5.14856	5.10205	5.08306	5.08955	5.17052	5.224	5.37251	5.43549	5.14655	5.33297	5.44447	5.56946	5.17304	5.11255	4.91095	4.91997	5.13457	0.748583	1.45767	1.20143	0.961121	0.769247	0.742505	1.19982	0.994743	0.841443	0.786132	0.753092	0.414574	0.140806	0.100505	0.745079	0.503591	0.16831	0.0767932	1.24893	2.2715	2.26499	2.106	2.0145	1.94399	1.93651	2.41551	2.48	2.503	2.49451	2.193	2.18499
5.18307	5.19198	5.204	5.15012	5.1301	5.13299	5.21301	5.26792	5.42138	5.4785	5.20165	5.3657	5.46476	5.58909	5.22762	5.18388	4.94136	5.06035	5.19148	0.744118	1.45317	1.19561	0.952373	0.760455	0.738842	1.19911	0.990135	0.836061	0.782437	0.747784	0.446372	0.141743	0.080968	0.741587	0.478266	0.182988	0.148369	1.24419	2.27103	2.25992	2.10494	2.01099	1.93758	1.93599	2.4174	2.47949	2.50448	2.49598	2.19104	2.18158
5.23207	5.23671	5.25084	5.20829	5.18577	5.17931	5.26134	5.30776	5.45726	5.52511	5.26274	5.43073	5.48958	5.5974	5.27513	5.26328	4.97623	5.09429	5.23629	0.744933	1.45246	1.19277	0.951587	0.75756	0.721536	1.19648	0.988669	0.831842	0.768395	0.748015	0.443282	0.13394	0.062062	0.739084	0.484266	0.199708	0.165241	1.24462	2.28492	2.2525	2.09897	2.01047	1.94501	1.93504	2.40844	2.47844	2.50301	2.49453	2.19445	2.18948
5.29506	5.28659	5.29358	5.25159	5.23309	5.23358	5.31205	5.35005	5.48757	5.54752	5.31356	5.47804	5.50503	5.5945	5.33756	5.33623	5.03698	5.28163	5.29308	0.748287	1.45724	1.19239	0.945741	0.751792	0.7284	1.20132	0.987317	0.822494	0.765748	0.750395	0.435763	0.130523	0.0616098	0.747364	0.484709	0.196161	0.149146	1.24943	2.282	2.2475	2.0955	2.012	1.94651	1.94302	2.4035	2.47299	2.50349	2.499	2.202	2.191
5.34302	5.33997	5.34749	5.31018	5.29584	5.29178	5.35554	5.38739	5.52515	5.56869	5.36404	5.51512	5.52204	5.59346	5.38549	5.40677	5.08351	5.34663	5.34493	0.754057	1.46165	1.19768	0.94832	0.750933	0.728602	1.20775	0.98324	0.815097	0.758449	0.756279	0.44493	0.124545	0.0575799	0.752854	0.436705	0.21253	0.149962	1.25594	2.27802	2.24496	2.09348	2.0135	1.95059	1.94856	2.39801	2.46748	2.49952	2.49899	2.19797	2.19129
5.39082	5.38384	5.39234	5.37293	5.37347	5.36356	5.40484	5.42371	5.53969	5.58601	5.41331	5.52664	5.52553	5.59	5.43025	5.47458	5.13385	5.40475	5.38482	0.7583	1.46691	1.20223	0.955654	0.753516	0.72731	1.2125	0.9815	0.802045	0.751002	0.759742	0.439915	0.126725	0.0548966	0.757799	0.43014	0.220686	0.143195	1.25912	2.28011	2.24096	2.09152	2.0135	1.95858	1.95453	2.39943	2.466	2.50149	2.49849	2.19563	2.21741
5.43256	5.42905	5.43806	5.43206	5.44758	5.44409	5.44705	5.45152	5.55402	5.58751	5.45506	5.54205	5.5275	5.59061	5.46956	5.5532	5.22484	5.47309	5.43302	0.764459	1.47494	1.21024	0.961605	0.757946	0.729489	1.22028	0.985136	0.798456	0.75335	0.762388	0.440865	0.124505	0.0527293	0.767334	0.484904	0.200375	0.143975	1.26941	2.28497	2.23602	2.09349	2.01852	1.96703	1.96103	2.3955	2.4655	2.50199	2.498	2.20098	2.22299
5.47545	5.47545	5.48702	5.4872	5.52134	5.52446	5.48503	5.47932	5.56909	5.59505	5.50196	5.57066	5.53249	5.61948	5.51291	5.58517	5.3581	5.42448	5.47148	0.772568	1.48521	1.21906	0.967884	0.761573	0.734968	1.23509	0.98936	0.796018	0.752083	0.771454	0.428381	0.123158	0.0712745	0.774171	0.451685	0.16217	0.104949	1.27829	2.28148	2.23698	2.09303	2.02152	1.97962	1.97361	2.39692	2.46349	2.50053	2.49748	2.19898	2.24528
5.51673	5.51671	5.53475	5.5508	5.59799	5.6114	5.53384	5.50867	5.57763	5.59952	5.54376	5.58507	5.53148	5.61803	5.55075	5.6458	5.41189	5.46468	5.51426	0.778693	1.4932	1.22699	0.975241	0.768411	0.741108	1.24836	0.988557	0.788251	0.751275	0.77574	0.435124	0.121149	0.0684741	0.78202	0.455174	0.177992	0.0931193	1.28859	2.27962	2.23503	2.096	2.02356	1.99103	1.98313	2.38926	2.46255	2.50293	2.49595	2.19761	2.22605
5.55412	5.55963	5.58011	5.60865	5.67719	5.68128	5.57814	5.54059	5.59154	5.60254	5.58063	5.59256	5.53602	5.59502	5.58911	5.70967	5.54829	5.58484	5.56111	0.780628	1.49897	1.23289	0.978626	0.774873	0.753661	1.24718	0.984862	0.779972	0.744692	0.775492	0.42502	0.1312	0.0414371	0.786085	0.455695	0.121651	0.043659	1.29356	2.28801	2.2385	2.0965	2.03002	2.00304	2.01098	2.37947	2.4675	2.50252	2.49452	2.2065	2.21598
5.59591	5.62435	5.62258	5.6641	5.7469	5.77636	5.61641	5.57429	5.60263		5.62388	5.61614	5.54201	5.60503	5.62791	5.7681	5.64796	5.70395	5.61644	0.778752	1.48423	1.2327	0.992329	0.791209	0.757669	1.2404	0.983886	0.776813		0.773176	0.438005	0.125702	0.0442051	0.784791	0.471095	0.123648	0.049926	1.27936	2.29248	2.23204	2.09656	2.03503	2.01758	2.01115	2.39202	2.46707	2.50905		2.20797	2.20792
5.63979	5.6558	5.67631	5.71943	5.82952	5.85556	5.65277	5.60077	5.61455		5.65921	5.62944	5.54202	5.60731	5.66567	5.82383	5.85018	5.94206	5.65575	0.780567	1.4795	1.22354	1.00001	0.810697	0.771751	1.23615	0.986892	0.7796		0.76247	0.446081	0.113603	0.0493318	0.773482	0.481242	0.136532	0.0515648	1.27193	2.28394	2.23598	2.10201	2.03754	2.02512	2.02456	2.39399	2.47392	2.51407		2.20497	2.20017
5.69213	5.71316	5.72557	5.76699	5.88099	5.89199	5.70418	5.64053	5.63952		5.70306	5.64156	5.54501	5.601	5.70556	5.86855	5.96931	6.08536	5.70519	0.767789	1.46641	1.21431	0.985221	0.795309	0.780408	1.22426	0.998505	0.793228		0.760125	0.452195	0.11621	0.0484161	0.769458	0.487115	0.144207	0.0708874	1.26062	2.28098	2.23802	2.10251	2.035	2.032	2.035	2.39799	2.471	2.51952		2.20449	2.182
5.72954	5.75855	5.78152	5.84861	5.99272	6.03388	5.75453	5.66063	5.65935		5.76261	5.67539	5.55412	5.61999	5.75856	5.92166	6.05594	6.18692	5.75754	0.761787	1.45829	1.19821	0.999535	0.83697	0.797085	1.21567	0.974998	0.777159		0.758266	0.447449	0.129134	0.0582138	0.765862	0.456702	0.148934	0.0922231	1.25258	2.27601	2.24405	2.10202	2.04699	2.03895	2.04309	2.39605	2.46311	2.5292		2.20299	2.18302
5.77755	5.80754	5.82757	5.90349	6.0574	6.11227	5.80156	5.71648	5.69071		5.81749	5.71067	5.5649	5.61901	5.80854	5.98045	6.14022	6.26924	5.80555	0.746363	1.448	1.1929	0.997301	0.840567	0.792195	1.20608	0.952499	0.762803		0.745439	0.441991	0.127674	0.0531966	0.748145	0.430989	0.146641	0.0889306	1.24047	2.27699	2.24895	2.10398	2.04601	2.03405	2.05093	2.40095	2.47291	2.54684		2.20201	2.18498
5.8312	5.85618	5.88219	5.95612	6.11512	6.17414	5.85216	5.7592			5.87119	5.73923	5.57407	5.62303	5.8592	6.0372	6.14819	6.28216	5.85421	0.740303	1.44072	1.18759	0.991115	0.839976	0.791548	1.19993	0.950318			0.738628	0.423408	0.126045	0.048979	0.742968	0.419425	0.147075	0.095982	1.23423	2.277	2.25404	2.10705	2.04804	2.03601	2.052	2.40904	2.48001			2.202	2.186
5.88762	5.90551	5.93547	5.98855	6.14844	6.21339	5.89562	5.81463			5.92467	5.80382	5.59252	5.63125	5.91558	6.09252	6.20012	6.32709	5.91352	0.738407	1.44001	1.18576	0.984269	0.83595	0.793506	1.19889	0.9414			0.738144	0.41205	0.127823	0.0488925	0.73971	0.431913	0.123784	0.0662798	1.23296	2.27607	2.26608	2.12099	2.0581	2.03901	2.05299	2.42015	2.48307			2.20206	2.18597
5.94166	5.94972	5.97674	6.03669	6.18676	6.24778	5.94966	5.86965			5.98263	5.87554	5.63771	5.65286	5.96568	6.13771	6.21093	6.33495	5.95871	0.737257	1.44332	1.18988	0.98419	0.825516	0.781854	1.19357	0.934394			0.738488	0.418131	0.151589	0.0656535	0.737126	0.451317	0.127645	0.0619078	1.23651	2.28196	2.27296	2.12001	2.06694	2.03999	2.05201	2.43292	2.48896			2.20697	2.18302
6.00217	6.00417	6.03716	6.07712	6.21209	6.26501	6.00117	5.93319			6.04118	5.95531	5.71025	5.83424	6.02816	6.19012	6.22303	6.33802	6.01016	0.746173	1.44704	1.20071	0.9857	0.814752	0.77016	1.20107	0.936705			0.744996	0.415317	0.155117	0.117979	0.748268	0.46258	0.130018	0.0559319	1.24561	2.28703	2.28302	2.12701	2.07101	2.03902	2.04897	2.43406	2.49301			2.21203	2.18801
6.0516	6.05254	6.08157	6.11062	6.23822	6.26911	6.04866	5.98776			6.09356	6.045	5.78093	5.90287	6.07366	6.22406	6.23209	6.344	6.0556	0.755459	1.45836	1.20634	0.991241	0.814953	0.772685	1.20393	0.935325			0.755266	0.423029	0.176946	0.140457	0.756184	0.434395	0.12393	0.0479399	1.25571	2.29603	2.28806	2.13004	2.07394	2.04397	2.041	2.44998	2.49593			2.22001	2.19013
6.10453	6.09958	6.13156	6.16452	6.25783	6.27891	6.10649	6.05441			6.14256	6.13222	5.86228	5.97932	6.13149	6.22896	6.23993	6.344	6.10853	0.757988	1.46321	1.21491	0.979098	0.785413	0.758248	1.20402	0.944498			0.758432	0.427362	0.186237	0.149866	0.758252	0.43217	0.12395	0.0453034	1.25772	2.29897	2.29296	2.13397	2.06904	2.04103	2.041	2.44802	2.49005			2.22099	2.2019
6.14612	6.15015	6.16718	6.18315	6.273	6.285	6.1462	6.12123	6.13334	6.12736	6.18014	6.20929	5.95531	6.07492	6.17912	6.24907	6.24901	6.34792	6.14816	0.767226	1.47675	1.21963	0.978053	0.781353	0.741352	1.2125	0.950853	0.7475	0.686814	0.767511	0.430854	0.167076	0.131317	0.767142	0.428736	0.120283	0.0446589	1.27022	2.30601	2.29701	2.13301	2.06999	2.043	2.03499	2.44901	2.489	2.54594	2.52699	2.22602	2.208
6.17955	6.1916	6.21732	6.22526	6.27311	6.28403	6.20056	6.18478	6.2269	6.22607	6.2175	6.28781	6.04025	6.05387	6.21255	6.26828	6.252	6.32692	6.19254	0.774327	1.48025	1.23352	0.987074	0.779356	0.742055	1.22224	0.962771	0.756073	0.699025	0.775957	0.437528	0.160359	0.0733796	0.773175	0.430522	0.118364	0.0389801	1.28035	2.30898	2.301	2.13698	2.06694	2.04295	2.03211	2.45192	2.48894	2.52898	2.52501	2.23094	2.20692
6.22764	6.24361	6.24479	6.24783	6.28293	6.28698	6.24963	6.25249	6.30541	6.3193	6.26068	6.35847	6.14918	6.21678	6.26064	6.29282	6.252	6.32005	6.23965	0.787988	1.49137	1.23946	0.983904	0.774625	0.745971	1.22676	0.987316	0.783345	0.717809	0.789677	0.454761	0.146325	0.0654991	0.785805	0.43592	0.118727	0.0433472	1.28794	2.30701	2.301	2.13501	2.06204	2.03903	2.04193	2.44505	2.48404	2.52701	2.52599	2.22604	2.20005
6.25622	6.27225	6.2951	6.26912	6.2941	6.29708	6.29916	6.31125	6.39235	6.41139	6.28423	6.42329	6.27242	6.33946	6.2942	6.30302	6.25406	6.32418	6.27621	0.792596	1.49748	1.24945	0.989919	0.780516	0.753559	1.23994	1.00056	0.801318	0.736498	0.793939	0.449289	0.116759	0.0489018	0.791342	0.410699	0.137585	0.0518416	1.29252	2.308	2.30201	2.13601	2.06199	2.03193	2.03092	2.44303	2.48901	2.52201	2.52696	2.23	2.20298
6.30641	6.32945	6.31761	6.29734	6.31717	6.31625	6.33659	6.36864	6.47093	6.50104	6.33636	6.48967	6.36754	6.44347	6.3395	6.30823		6.36545	6.32341	0.796258	1.49498	1.25005	0.992011	0.784086	0.768941	1.24283	1.01376	0.823594	0.754321	0.798302	0.466983	0.132157	0.0515047	0.793974	0.419502		0.0681089	1.29489	2.30802	2.30401	2.13903	2.05997	2.0169	2.01292	2.449	2.49103	2.52393	2.51793	2.229	2.19798
6.34169	6.36866	6.37054	6.32674	6.33187	6.33781	6.38755	6.42451	6.5513	6.59121	6.36772	6.54749	6.50083	6.57088	6.38262	6.32783		6.40466	6.35869	0.794337	1.49221	1.24396	0.992069	0.785458	0.767324	1.24358	1.02397	0.845617	0.774334	0.796744	0.462053	0.124071	0.0467021	0.79169	0.424001		0.0836338	1.28941	2.30998	2.30499	2.14197	2.05703	2.00808	2.00606	2.449	2.49397	2.51805	2.51205	2.229	2.19602
6.39217	6.42114	6.4052	6.36413	6.36412	6.36612	6.43516	6.48623	6.62827	6.67734	6.41519	6.60117	6.63138	6.73949	6.43318	6.3523		6.45006	6.41519	0.786182	1.48629	1.23804	0.989855	0.785944	0.767359	1.23448	1.02278	0.854136	0.790073	0.790626	0.45624	0.13762	0.0677007	0.782167	0.422541		0.128322	1.28303	2.311	2.30101	2.137	2.051	1.99697	1.99198	2.45102	2.49798	2.514	2.50197	2.23101	2.19604
6.43462	6.45765	6.45559	6.39655	6.39325	6.3953	6.4756	6.54456	6.69576	6.76281	6.46257	6.64443	6.72687	6.8628	6.47858	6.42749		6.46656	6.46252	0.776576	1.47403	1.22565	0.983511	0.781955	0.759435	1.22834	1.01611	0.855831	0.798566	0.779363	0.421079	0.145197	0.110561	0.773756	0.498074		0.204317	1.26921	2.31091	2.30302	2.13797	2.05093	1.98991	1.9859	2.45492	2.49202	2.5139	2.49393	2.23292	2.20598
6.4877	6.51369	6.50672	6.44374	6.41488	6.42086	6.52771	6.59273	6.76163	6.83261	6.51173	6.68179	6.80158	6.93162	6.52872	6.46976		6.51473	6.50775	0.76588	1.45958	1.21448	0.974968	0.778907	0.753861	1.2161	1.00959	0.865377	0.810295	0.770161	0.42099	0.156974	0.11236	0.762204	0.502704		0.216094	1.25803	2.30304	2.30499	2.13502	2.04503	1.98204	1.97705	2.44804	2.49399	2.50505	2.48803	2.22604	2.20401
6.53823	6.55821	6.55622	6.48323	6.46215	6.45518	6.57821	6.64917	6.81722	6.8972	6.55526	6.73322	6.84023	6.97318	6.58122	6.52021		6.56084	6.55622	0.757806	1.45755	1.20448	0.966466	0.770969	0.74363	1.20943	1.00684	0.867014	0.813842	0.761042	0.422462	0.153816	0.110173	0.7559	0.502323		0.23688	1.25277	2.30401	2.30096	2.13497	2.04598	1.97401	1.973	2.44897	2.492	2.50397	2.47999	2.226	2.20103
6.59258	6.60851	6.60758	6.53858	6.4986	6.49754	6.62854	6.68856	6.86838	6.94544	6.61555	6.78467	6.89428	7.01422	6.63359	6.57067	6.38234	6.52336	6.60853	0.749901	1.45003	1.19934	0.956171	0.763663	0.738947	1.2023	0.999282	0.870151	0.816522	0.752031	0.420414	0.134031	0.0757305	0.748803	0.493719	0.18045	0.166964	1.24453	2.30703	2.2909	2.12891	2.04092	1.97598	1.97201	2.44195	2.49088	2.49702	2.47796	2.22704	2.208
6.64552	6.65458	6.66052	6.59152	6.5535	6.54655	6.67755	6.73954	6.90269	6.98564	6.66555	6.84545	6.91977	7.03382	6.68751	6.63145	6.41372	6.55571	6.65656	0.746392	1.44866	1.19126	0.948024	0.753017	0.733232	1.20018	0.99487	0.850231	0.809464	0.745727	0.406179	0.123198	0.0657605	0.748196	0.490004	0.195939	0.173669	1.24219	2.30997	2.28208	2.12107	2.03406	1.97402	1.97299	2.43704	2.4801	2.49898	2.47404	2.23096	2.208
6.69919	6.70319	6.71118	6.66122	6.61631	6.6083	6.72121	6.77514	6.94308	7.01407	6.7182	6.88311	6.93801	7.05001	6.74019	6.70424	6.46216	6.58216	6.70917	0.748179	1.45193	1.19632	0.957031	0.76173	0.733178	1.20369	0.995688	0.853368	0.800724	0.74994	0.409574	0.117757	0.0491113	0.747517	0.484496	0.209761	0.173722	1.24455	2.299	2.27897	2.11398	2.03	1.97798	1.977	2.43297	2.47896	2.493	2.47501	2.22	2.21402
6.74849	6.75255	6.75856	6.72072	6.6989	6.68691	6.77549	6.81337	6.96422	7.03208	6.77053	6.91221	6.94108	7.053	6.78943	6.76885	6.50399	6.62594	6.75351	0.755738	1.45986	1.20177	0.959977	0.76168	0.730032	1.21047	0.995235	0.837028	0.788459	0.757908	0.415972	0.11966	0.0468088	0.754499	0.457064	0.204443	0.168823	1.25108	2.3	2.26993	2.10896	2.03096	1.97415	1.97807	2.42599	2.469	2.49292	2.47701	2.21999	2.21801
6.78976	6.79873	6.80572	6.78164	6.77455	6.76355	6.81676	6.84481	6.98289	7.03896	6.81474	6.9299	6.94796	7.053	6.82578	6.84058	6.58751	6.70453	6.79674	0.757281	1.46707	1.20514	0.958081	0.75324	0.731909	1.2146	0.996522	0.828491	0.77659	0.760296	0.419529	0.11963	0.0441855	0.755216	0.444813	0.182818	0.147208	1.25684	2.3	2.26403	2.10602	2.02802	1.98692	1.98397	2.42501	2.469	2.48604	2.47799	2.21901	2.21899
6.83417	6.84318	6.84422	6.83923	6.85234	6.84836	6.85517	6.87516	6.99404	7.03499	6.85916	6.94908	6.951	7.053	6.87319	6.90924			6.84121	0.765965	1.48009	1.21233	0.964262	0.758931	0.735752	1.22539	0.99383	0.813943	0.768223	0.768419	0.442575	0.120245	0.0432982	0.764192	0.433008			1.26741	2.29499	2.25998	2.104	2.033	1.98603	1.98702	2.42599	2.466	2.48903	2.48602	2.21499	2.23407
6.8755	6.88749	6.89647	6.89464	6.93486	6.93507	6.89647	6.9142	7.00306	7.03289	6.89759	6.96924	6.952	7.05294	6.91837	6.96874		6.71675	6.89137	0.7745	1.49018	1.22339	0.972224	0.766698	0.741093	1.23411	0.991488	0.797721	0.76169	0.773013	0.443577	0.12141	0.0428519	0.776738	0.415871		0.0818424	1.27854	2.29204	2.256	2.10401	2.03205	1.9931	1.99294	2.42301	2.46701	2.49702	2.49008	2.21301	2.2521
6.91664	6.92765	6.93467	6.94655	7.00538	7.02224	6.93467	6.93085	7.00796	7.02408	6.94558		6.952	7.04804	6.94873	7.02947		6.85975	6.92173	0.782688	1.49971	1.23347	0.991343	0.787766	0.748694	1.23981	0.992154	0.793685	0.756803	0.781456		0.12143	0.0421858	0.783957	0.423295		0.03382	1.28789	2.29497	2.256	2.10499	2.03597	2.00093	1.98804	2.42399	2.46799	2.49898	2.49694	2.21399
6.95318	6.97016	6.97918	7.00321	7.0883	7.11632	6.97016	6.96408	7.01301	7.02198	6.9782	6.99606	6.95201	7.043	6.98916	7.09627	6.91943	6.98541	6.96716	0.789569	1.50762	1.24389	1.0038	0.807846	0.749697	1.24924	0.989791	0.784624	0.742074	0.78656	0.404458	0.116781	0.0407618	0.792797	0.447734	0.118826	0.0532597	1.29679	2.29802	2.25602	2.10401	2.034	1.997	1.988	2.426	2.47102	2.50403	2.50106	2.21703	2.22889
6.99744	7.0106	7.02558	7.05566	7.16483	7.19796	7.00949	6.98331	7.01507	7.0171	7.02939	7.01111	6.95505	7.043	7.02944	7.1657	7.02731	7.08851	7.00652	0.794254	1.50656	1.24647	1.02049	0.834752	0.781595	1.25993	0.990164	0.783209	0.74801	0.791498	0.439069	0.117145	0.0412117	0.796882	0.471324	0.140397	0.06057	1.29776	2.30398	2.26005	2.10601	2.03399	1.99601	1.98905	2.42696	2.47606	2.51123	2.51718	2.22494	2.20196
7.03377	7.05969	7.0737	7.10966	7.23357	7.2775	7.04975	7.00884	7.02096	7.02495	7.0618	7.01994	6.95898	7.043	7.06577	7.22364	7.13533	7.21322	7.04973	0.790483	1.507	1.24409	1.03239	0.854696	0.791936	1.2562	0.992953	0.788885	0.741401	0.788051	0.448889	0.117597	0.0413491	0.792895	0.479102	0.135212	0.0498568	1.29747	2.30201	2.26398	2.10699	2.03301	1.99699	1.99298	2.42402	2.48097	2.52988	2.53191	2.22003	2.19902
7.08311	7.10019	7.1172	7.1722	7.3112	7.3403	7.09118	7.03713	7.02909		7.11512	7.04907	6.96102	7.04301	7.11114	7.27316	7.27347	7.37348	7.09619	0.780852	1.49983	1.23405	1.03618	0.868721	0.810025	1.25244	0.990132	0.787622		0.778235	0.462242	0.118734	0.0415893	0.784167	0.479476	0.126812	0.046653	1.28904	2.30299	2.269	2.10999	2.03003	1.99903	2.00202	2.42401	2.48203	2.53408		2.22	2.19999
7.11354	7.14949	7.16852	7.22372	7.36473	7.41968	7.13752	7.07135	7.05315		7.14654	7.0684	6.96708	7.046	7.14843	7.31554	7.39607	7.5002	7.14647	0.773381	1.48626	1.22554	1.02463	0.868869	0.808682	1.24289	0.977661	0.780236		0.771467	0.465301	0.119752	0.0414252	0.775508	0.46769	0.119701	0.0502737	1.27846	2.29998	2.27007	2.10702	2.03695	2.00799	2.00706	2.42602	2.49109	2.55507		2.21998	2.19699
7.16059	7.19163	7.2136	7.28645	7.42844	7.47848	7.1826	7.10173	7.06589		7.19359	7.1027	6.97394	7.046	7.18567	7.36259	7.48918	7.60408	7.18764	0.759572	1.47458	1.21359	1.01788	0.866174	0.8132	1.22988	0.97084	0.778168		0.759109	0.457558	0.119046	0.041876	0.761474	0.445149	0.134529	0.0696691	1.26772	2.29802	2.27595	2.10898	2.03303	2.00701	2.01196	2.42798	2.49893	2.56095		2.21802	2.19601
7.2112	7.24317	7.26223	7.33715	7.48321	7.53723	7.23322	7.1512			7.24122	7.13717	6.97806	7.04601	7.24219	7.40925	7.55809	7.67708	7.23919	0.748929	1.46505	1.20737	1.0117	0.86253	0.811276	1.22219	0.964908			0.749934	0.447231	0.11769	0.0418133	0.749386	0.434083	0.142401	0.0860105	1.25451	2.291	2.28002	2.10704	2.03703	2.01403	2.02003	2.42901	2.49999			2.21298	2.194
7.26066	7.28563	7.31752	7.3736	7.53447	7.5925	7.28663	7.19959			7.29563	7.17966	6.99226	7.04911	7.28865	7.46864	7.57947	7.69642	7.2857	0.736628	1.45734	1.19392	0.998561	0.852724	0.798129	1.20788	0.95503			0.738939	0.440185	0.120183	0.0426349	0.736462	0.422879	0.135192	0.0763096	1.24886	2.29199	2.28412	2.11709	2.04409	2.02106	2.02704	2.43204	2.49805			2.208	2.19404
7.31568	7.3377	7.36075	7.42371	7.57377	7.63376	7.3387	7.24872			7.3477	7.23468	7.01388	7.05795	7.34269	7.52169	7.61877	7.7318	7.34367	0.735606	1.45636	1.19515	0.991113	0.833909	0.787243	1.20514	0.960886			0.73723	0.428935	0.130401	0.044708	0.735814	0.427802	0.120346	0.0554604	1.24578	2.29101	2.29394	2.12495	2.05195	2.02597	2.02998	2.43498	2.50198			2.208	2.19698
7.37422	7.39117	7.4162	7.4691	7.60708	7.66402	7.39219	7.31421			7.40822	7.30234	7.05327	7.08511	7.40222	7.57516	7.63003	7.74202	7.39518	0.737792	1.46369	1.19434	0.99015	0.820905	0.774378	1.21431	0.968565			0.739026	0.418251	0.142656	0.0553144	0.738376	0.4382	0.116123	0.0496014	1.25132	2.29503	2.29302	2.13503	2.05103	2.03203	2.03402	2.43403	2.49701			2.21203	2.199
7.43366	7.43558	7.46845	7.49654	7.62726	7.66911	7.44356	7.36971			7.46762	7.39209	7.12503	7.11749	7.46165	7.6173	7.63811	7.74603	7.44253	0.743538	1.46829	1.20209	0.98727	0.813977	0.773796	1.21862	0.969949			0.743394	0.421297	0.162884	0.0679036	0.74533	0.459237	0.114335	0.0446715	1.26103	2.3031	2.29909	2.14205	2.06006	2.03895	2.039	2.44201	2.499			2.22107	2.19995
7.48204	7.49608	7.51266	7.53913	7.65129	7.68042	7.49556	7.42197		7.37735	7.52054	7.48519	7.21323	7.33114	7.51203	7.63728	7.65394	7.75249	7.4941	0.74209	1.45915	1.20163	0.975355	0.797002	0.760222	1.2124	0.963491		0.740084	0.747157	0.429627	0.175252	0.141103	0.744412	0.451907	0.125609	0.0460692	1.24964	2.30345	2.30345	2.14648	2.07449	2.03853	2.04148	2.44501	2.499		2.54429	2.22695	2.19603
7.53211	7.53461	7.55361	7.5661	7.66051	7.682	7.53263	7.48768	7.47216	7.45516	7.56561	7.56424	7.29275	7.35129	7.56011	7.65955	7.65801	7.75099	7.53862	0.751717	1.47001	1.21082	0.973847	0.785333	0.749928	1.21464	0.975902	0.7585	0.703575	0.752235	0.433546	0.190499	0.12121	0.752029	0.437422	0.120262	0.0448535	1.25872	2.30551	2.30701	2.14799	2.08049	2.03901	2.0415	2.45052	2.49898	2.52701	2.53899	2.22701	2.20152
7.57335	7.57395	7.58893	7.59985	7.66205	7.6795	7.57495	7.55128	7.56041	7.54341	7.60831	7.6452	7.37354	7.44272	7.60039	7.67415	7.66248	7.74756	7.57987	0.760968	1.47825	1.21739	0.975917	0.775254	0.737436	1.21783	0.981239	0.747498	0.690348	0.762343	0.444685	0.184569	0.113055	0.760456	0.430796	0.118907	0.0443904	1.26818	2.31002	2.31193	2.14503	2.07852	2.04396	2.04394	2.45695	2.49302	2.53486	2.53605	2.22951	2.20559
7.61272	7.62512	7.62771	7.6268	7.66746	7.66958	7.62264	7.61206	7.63736	7.62234	7.64524	7.70309	7.46088	7.54777	7.64716	7.70032	7.66548	7.70675	7.61227	0.766789	1.48865	1.23247	0.978323	0.771183	0.732558	1.22714	0.97523	0.755332	0.69958	0.768381	0.432778	0.138882	0.0687081	0.765501	0.426748	0.118589	0.0450013	1.27945	2.31844	2.30952	2.14202	2.07503	2.04946	2.05044	2.45551	2.492	2.54293	2.54096	2.23744	2.21692
7.65313	7.66762	7.66961	7.64957	7.67402	7.67203	7.67363	7.67767	7.72977	7.74327	7.68162	7.77221	7.56188	7.63732	7.68912	7.72557	7.67052	7.72113	7.66459	0.781914	1.49907	1.24055	0.977001	0.767229	0.736531	1.24142	0.98976	0.786063	0.732407	0.782808	0.444643	0.128735	0.0559744	0.781348	0.434936	0.120639	0.0425714	1.289	2.31848	2.3105	2.14101	2.06949	2.04399	2.05296	2.4545	2.489	2.52553	2.53001	2.23648	2.20499
7.69682	7.71224	7.71079	7.6724	7.68055	7.68339	7.71497	7.73676	7.82156	7.8342	7.72429	7.84473	7.69155	7.75583	7.73234	7.7529	7.67298	7.7489	7.69549	0.792264	1.50236	1.24968	0.984872	0.773549	0.749884	1.24037	0.997166	0.802403	0.743157	0.795324	0.462407	0.104023	0.0380696	0.789296	0.458668	0.129983	0.0506117	1.29338	2.31492	2.3085	2.14544	2.066	2.04141	2.04051	2.45346	2.489	2.53098	2.53343	2.23343	2.19958
7.7332	7.74523	7.74472	7.69878	7.69389	7.68647	7.7631	7.79254	7.89836	7.93119	7.75574	7.91591	7.81448	7.89881	7.77266	7.77333	7.69085	7.77825	7.74558	0.791195	1.50409	1.2497	0.989268	0.779416	0.7504	1.23723	1.01642	0.829315	0.765725	0.793343	0.493159	0.124886	0.0707612	0.789256	0.491629	0.126697	0.0806232	1.2968	2.31004	2.30503	2.14352	2.06055	2.03059	2.02364	2.44854	2.49049	2.52703	2.52656	2.23003	2.19305
7.77863	7.79562	7.78463	7.72359	7.70657	7.69807	7.8176	7.84866	7.98373	8.02727	7.8006	7.96114	7.92834	8.02837	7.81615	7.80754	7.726	7.81712	7.78463	0.785426	1.50055	1.24374	0.991517	0.78409	0.749721	1.23308	1.0227	0.851516	0.788735	0.78707	0.489882	0.128604	0.0680559	0.784161	0.499579	0.14313	0.0826366	1.29232	2.31	2.3035	2.1415	2.05599	2.02046	2.01096	2.44801	2.495	2.51897	2.51897	2.2285	2.191
7.81801	7.83252	7.82395	7.7505	7.72651	7.71851	7.85104	7.90242	8.05978	8.11667	7.83259	8.00867	8.04296	8.15723	7.86588	7.81867	7.72721	7.84418	7.82644	0.77462	1.49475	1.23387	0.987368	0.782932	0.756993	1.23463	1.02418	0.871043	0.807017	0.779133	0.492742	0.154314	0.103659	0.770166	0.480082	0.1481	0.11688	1.28726	2.31339	2.30395	2.13905	2.05299	2.00853	1.99903	2.44847	2.49548	2.51054	2.51003	2.2304	2.19002
7.86815	7.88662	7.86471	7.78277	7.74785	7.74332	7.90413	7.96258	8.13398	8.19545	7.88761	8.04076	8.12126	8.24817	7.90871	7.84979	7.7449	7.85991	7.87813	0.7646	1.48051	1.22691	0.980365	0.779734	0.753438	1.22042	1.01544	0.885571	0.829076	0.769603	0.477762	0.163347	0.106127	0.761022	0.490727	0.166862	0.135642	1.27352	2.30754	2.30052	2.13701	2.04606	1.99857	1.98907	2.447	2.49352	2.52885	2.50255	2.22355	2.19248
7.91166	7.92465	7.91714	7.82914	7.78514	7.77313	7.95313	8.02166	8.20067	8.26568	7.92616	8.08417	8.2091	8.33712	7.95715	7.89163	7.75312	7.86813	7.92614	0.757352	1.46957	1.2094	0.978715	0.784118	0.752502	1.21009	1.00987	0.887319	0.842562	0.761386	0.471723	0.163751	0.111123	0.754729	0.495618	0.172931	0.141282	1.26497	2.301	2.29849	2.13649	2.04898	1.98449	1.97898	2.44548	2.496	2.51647	2.49549	2.21849	2.18349
7.96625	7.97674	7.96623	7.87926	7.83087	7.81586	7.99981	8.07913	8.26055	8.32898	7.98223	8.14224	8.2629	8.39776	8.00978	7.87974	7.78434	7.90135	7.9733	0.749185	1.46314	1.2043	0.970458	0.777373	0.750285	1.20079	1.00577	0.88379	0.847041	0.753036	0.458948	0.158899	0.117931	0.746755	0.428438	0.181177	0.149786	1.25916	2.29948	2.29447	2.13445	2.04157	1.98048	1.97256	2.43904	2.49691	2.50423	2.49099	2.21449	2.18053
8.01658	8.02311	8.00865	7.93156	7.88306	7.86459	8.04958	8.13305	8.30959	8.36669	8.03456	8.2025	8.29871	8.43173	8.05859	7.98117	7.81375	7.96077	8.02259	0.742897	1.45718	1.19482	0.961223	0.769055	0.744201	1.19844	0.999255	0.873244	0.853004	0.743901	0.45094	0.138636	0.0903681	0.743467	0.478758	0.204528	0.156222	1.25035	2.29355	2.28706	2.12161	2.03704	1.97009	1.96754	2.43305	2.4851	2.50648	2.48257	2.21004	2.18447
8.07212	8.06862	8.06361	7.98614	7.94115	7.92616	8.10163	8.18056	8.37	8.39052	8.08961	8.25511	8.32103	8.451	8.11413	8.04111	7.84915	8.00865	8.07111	0.742518	1.45783	1.19279	0.95038	0.756731	0.73557	1.19202	0.98995	0.864103	0.843577	0.743941	0.465549	0.143383	0.0867203	0.742839	0.483515	0.218191	0.156642	1.25087	2.29049	2.27798	2.11698	2.03199	1.96951	1.96701	2.42798	2.48098	2.493	2.48601	2.205	2.185
8.12332	8.11778	8.11181	8.0438	8.00089	7.99134	8.15487	8.2017	8.37295	8.45748	8.13877	8.30412	8.34359	8.45395	8.16733	8.11466	7.89436	8.08076	8.11682	0.741335	1.46078	1.19212	0.943213	0.746227	0.723921	1.1963	0.990703	0.859573	0.818455	0.742886	0.461376	0.138303	0.0591132	0.741677	0.487006	0.224675	0.167506	1.25351	2.28847	2.26951	2.1115	2.02752	1.973	1.96903	2.42267	2.47549	2.49202	2.47709	2.20346	2.18217
8.17116	8.15772	8.15965	8.111	8.08835	8.0724	8.18174	8.24519	8.40077	8.47089	8.17666	8.3323	8.35491	8.4659	8.21863	8.18939	7.92779	8.1336	8.16317	0.739853	1.46385	1.1938	0.937211	0.733923	0.713707	1.2041	0.983455	0.839346	0.797194	0.75296	0.458278	0.137099	0.0574	0.740849	0.488072	0.240886	0.160107	1.25719	2.28006	2.26155	2.10852	2.02998	1.98144	1.97942	2.42308	2.46657	2.49398	2.47303	2.20811	2.18697
8.20707	8.21108	8.21807	8.18111	8.16615	8.16416	8.23505	8.27303	8.42501	8.48199	8.23407	8.34604	8.36501	8.46901	8.24606	8.2581			8.21207	0.756954	1.46107	1.20122	0.935536	0.73082	0.718817	1.21822	0.975762	0.823539	0.773808	0.758226	0.443053	0.134084	0.0488208	0.756412	0.427163			1.25219	2.28199	2.25199	2.107	2.04001	1.99103	1.99502	2.414	2.45899	2.49398	2.473	2.202	2.20001
8.2462	8.25412	8.25818	8.2447	8.2542	8.25318	8.26244	8.29162	8.42892	8.47808	8.27222	8.3705	8.3699	8.47194	8.28226	8.31484			8.25218	0.765064	1.46982	1.20965	0.95609	0.74792	0.716929	1.22245	0.982522	0.817239	0.761355	0.767197	0.438787	0.130934	0.043587	0.763525	0.423142			1.26084	2.2771	2.24612	2.10504	2.04784	2.00962	2.00676	2.41596	2.4541	2.48224	2.47104	2.20102	2.20294
8.2956	8.30261	8.30958	8.31443	8.35221	8.35418	8.31854	8.34952	8.43991	8.46114	8.32259		8.37298	8.46803	8.3316	8.37749			8.30457	0.771538	1.4752	1.21584	0.970217	0.761689	0.727611	1.22713	0.971066	0.778449	0.743872	0.771565		0.133171	0.0457215	0.771852	0.421761			1.26503	2.27601	2.24203	2.10004	2.04502	2.01992	2.02584	2.41699	2.45003	2.48597	2.47298	2.19604
8.33806	8.34809	8.36308	8.3761	8.43117	8.4392	8.35009	8.37104	8.44	8.44299	8.37006		8.371	8.42501	8.37106	8.44514	8.25213	8.2492	8.3381	0.778751	1.48804	1.22581	0.981898	0.775037	0.739243	1.23522	0.964227	0.763784	0.736596	0.777346		0.131397	0.0383106	0.780496	0.424494	0.139144	0.0652998	1.27756	2.27802	2.24199	2.10199	2.05201	2.03501	2.03997	2.41501	2.45101	2.486	2.471	2.20001
8.37238	8.39809	8.40622	8.43002	8.52039	8.5441	8.39518	8.39065	8.44	8.43907	8.4034	8.42857	8.371	8.43188	8.40538	8.51867	8.31978	8.35312	8.39202	0.784683	1.49804	1.22882	0.986182	0.789371	0.767292	1.24556	0.967825	0.760588	0.750479	0.780542	0.430205	0.129848	0.038644	0.788996	0.452925	0.130428	0.0546036	1.28458	2.2888	2.23807	2.09905	2.05986	2.03991	2.02527	2.41795	2.45886	2.486	2.46904	2.20786	2.22144
8.41565	8.43173	8.4556	8.48754	8.59341	8.63229	8.42675	8.41778	8.44		8.44665	8.43297	8.37398	8.46671	8.45163	8.58645	8.41225	8.47601	8.42375	0.794669	1.49796	1.23778	1.02287	0.834154	0.791247	1.25083	0.98613	0.775953		0.787464	0.443451	0.128699	0.0382235	0.802123	0.465481	0.133186	0.0578815	1.28946	2.29297	2.24197	2.099	2.05405	2.03603	2.03492	2.41602	2.45801	2.486		2.21197	2.19124
8.44508	8.48707	8.50209	8.5431	8.67313	8.72313	8.47207	8.43406	8.45801		8.48108	8.44604	8.38201	8.469	8.47409	8.64209	8.52426	8.60528	8.47906	0.79234	1.49537	1.24119	1.03139	0.855803	0.800145	1.25112	0.98147	0.775041		0.788141	0.455951	0.133351	0.0369606	0.797218	0.474682	0.130164	0.0469684	1.28441	2.28399	2.24	2.099	2.06199	2.041	2.04701	2.417	2.46301	2.509		2.20899	2.18698
8.49105	8.52423	8.55197	8.59885	8.74551	8.79159	8.50923	8.46829	8.46192		8.52607	8.46756	8.38494	8.46704	8.52299	8.69001	8.66607	8.75981	8.51329	0.786785	1.49082	1.23587	1.02812	0.862678	0.81369	1.24663	0.987163	0.780968		0.783065	0.46756	0.133673	0.0536947	0.790832	0.481352	0.143348	0.0515651	1.28567	2.28106	2.23902	2.09802	2.05514	2.04296	2.05288	2.41602	2.46692	2.51096		2.20214	2.1772
8.53563	8.57854	8.60159	8.66842	8.81542	8.86737	8.56553	8.48784	8.46597		8.57162	8.47891	8.38897	8.46997	8.56862	8.73562	8.78005	8.89289	8.57052	0.773601	1.48125	1.22544	1.02359	0.86628	0.822775	1.23181	0.985604	0.782349		0.77121	0.459848	0.132332	0.054159	0.776432	0.460658	0.145335	0.0683179	1.27486	2.26414	2.24396	2.09701	2.04112	2.04994	2.06192	2.40608	2.47196	2.51397		2.18812	2.18097
8.58109	8.63009	8.6411	8.72509	8.87811	8.92809	8.60508	8.52508	8.49112		8.62407	8.51704	8.39301	8.47	8.60311	8.76109	8.88217	9.01018	8.6181	0.766181	1.47281	1.21719	1.01953	0.865836	0.828817	1.22388	0.981576	0.78236		0.763107	0.459928	0.130091	0.0520244	0.769997	0.446028	0.144916	0.0826999	1.26444	2.26399	2.24201	2.089	2.04198	2.048	2.06399	2.40803	2.46701	2.51595		2.187	2.18
8.62815	8.6801	8.69601	8.77608	8.93989	8.97712	8.64921	8.57019	8.55387		8.66133	8.53665	8.39889	8.47196	8.65998	8.81208	8.97238	9.10529	8.67006	0.756023	1.46099	1.20584	1.01027	0.868924	0.838191	1.21265	0.974272	0.766358		0.756185	0.442798	0.130738	0.0489847	0.75776	0.439409	0.137415	0.0880438	1.2549	2.26105	2.24789	2.08998	2.03316	2.04996	2.05909	2.42175	2.47093	2.48751		2.18602	2.17804
8.66966	8.72365	8.73667	8.82163	8.98861	9.01966	8.69761	8.60571	8.57384		8.7106	8.58957	8.40991	8.472	8.70166	8.85664	8.97896	9.11493	8.71563	0.747836	1.45346	1.20167	1.00107	0.86295	0.831864	1.20581	0.948294	0.750628		0.746638	0.4376	0.127348	0.0455182	0.749149	0.437257	0.138788	0.0910361	1.24787	2.25902	2.25296	2.09595	2.04788	2.0381	2.05999	2.41902	2.471	2.52667		2.186	2.16907
8.7301	8.77708	8.78809	8.86704	9.02802	9.06308	8.75808	8.65911			8.7661	8.63912	8.42606	8.47404	8.7561	8.9151	9.00705	9.13904	8.76708	0.739235	1.44557	1.19401	0.992945	0.846558	0.821901	1.19257	0.938137			0.740131	0.427727	0.128101	0.0453736	0.739589	0.445512	0.131553	0.0782097	1.24275	2.259	2.26102	2.09702	2.04801	2.03999	2.05399	2.414	2.47599			2.183	2.16799
8.77998	8.81718	8.8321	8.88562	9.0378	9.1022	8.79916	8.71584			8.81696	8.69879	8.45638	8.49164	8.80696	8.96596	9.02954	9.15762	8.80816	0.74168	1.45046	1.20089	0.995557	0.840621	0.797428	1.19858	0.936572			0.740385	0.426093	0.138616	0.052103	0.744206	0.446549	0.128022	0.0632447	1.24603	2.25998	2.26884	2.10778	2.05192	2.03706	2.0491	2.41498	2.47306			2.18398	2.16408
8.83853	8.86759	8.88656	8.93956	9.07867	9.10895	8.8486	8.78048			8.87851	8.76943	8.5056	8.53564	8.86553	9.01858	9.05083	9.16891	8.85859	0.742722	1.45742	1.20264	0.983142	0.815961	0.793022	1.20676	0.935032			0.742165	0.408335	0.134922	0.0533112	0.744508	0.43797	0.128624	0.0529815	1.24861	2.26992	2.27495	2.11594	2.05994	2.03502	2.03313	2.42789	2.47002			2.18995	2.17094
8.89208	8.91207	8.93605	8.97109	9.09002	9.12698	8.89608	8.8461	8.8451		8.93108	8.85614	8.58714	8.71015	8.91908	9.03802	9.05801	9.172	8.90507	0.752841	1.46116	1.21143	0.984742	0.806577	0.757641	1.20891	0.961641	0.753686		0.752873	0.415578	0.148396	0.110437	0.75381	0.440532	0.129307	0.0489247	1.25661	2.27501	2.28301	2.119	2.058	2.02799	2.02299	2.435	2.46499	2.49702		2.19201	2.16899
8.93726	8.95332	8.9665	9.02118	9.09885	9.11519	8.94322	8.89913	8.90009		8.9733	8.93274	8.66472	8.79166	8.96426	9.04882	9.0639	9.17102	8.94435	0.759215	1.4689	1.21925	0.98595	0.788144	0.752869	1.21925	0.951113	0.745938		0.760111	0.414242	0.146216	0.10863	0.759142	0.435906	0.127628	0.0459687	1.26366	2.27795	2.28694	2.119	2.05603	2.0221	2.0171	2.43402	2.46205	2.51077		2.19594	2.16605
8.96974	8.99665	9.00965	9.03489	9.10198	9.11004	8.99359	8.95455	8.97638		9.00574	9.01732	8.74833	8.87731	8.99773	9.06884	9.06797	9.16406	8.98963	0.763704	1.47941	1.22859	0.983223	0.780897	0.74914	1.21599	0.965927	0.758456		0.765675	0.423663	0.151844	0.113678	0.762464	0.433797	0.126926	0.0562057	1.27287	2.28197	2.29196	2.12495	2.05203	2.02101	2.01105	2.42904	2.45902	2.49811		2.19997	2.16798
9.02705	9.04206	9.04309	9.07203	9.09902	9.106	9.04307	9.02211	9.06016	9.05917	9.06305	9.09714	8.8342	8.85525	9.05406	9.09404	9.071	9.16	9.02807	0.776222	1.4853	1.23281	0.988489	0.778169	0.75192	1.22846	0.967217	0.759295	0.712536	0.779215	0.436042	0.158671	0.0772816	0.773719	0.435978	0.126251	0.0542677	1.28074	2.286	2.292	2.117	2.04799	2.02198	2.00901	2.428	2.463	2.48601	2.49401	2.204	2.16501
9.05346	9.07336	9.0871	9.08768	9.10684	9.10796	9.08024	9.07982	9.14036	9.14524	9.08946	9.16658	8.93592	8.98044	9.08438	9.11262	9.071	9.16	9.06524	0.782403	1.49488	1.24454	0.987902	0.777915	0.756829	1.2347	0.980714	0.777125	0.730943	0.786726	0.452375	0.144079	0.0628848	0.778365	0.43986	0.12676	0.053094	1.28851	2.28502	2.29298	2.117	2.0431	2.0122	2.01488	2.42702	2.46202	2.49286	2.49792	2.20204	2.17088
9.10161	9.12558	9.11379	9.10982	9.1189	9.1209	9.12266	9.13556	9.21937	9.23528	9.13662	9.24636	9.05703	9.11989	9.13261	9.13879	9.07794	9.14016	9.10865	0.793372	1.49939	1.25251	0.994734	0.784328	0.771214	1.24122	0.990374	0.793133	0.749472	0.79799	0.465555	0.126292	0.0540296	0.788796	0.454065	0.128159	0.0534073	1.29394	2.28401	2.29399	2.11303	2.03606	2.00506	2.00111	2.43196	2.46299	2.49002	2.49502	2.19803	2.15711
9.13408	9.16007	9.15607	9.13606	9.15002	9.14004	9.17207	9.19609	9.29612	9.32815	9.16208	9.3081	9.1712	9.22723	9.17108	9.15502		9.16604	9.14808	0.791424	1.50213	1.25227	1.00049	0.792987	0.77923	1.24585	1.00217	0.811955	0.754701	0.795546	0.476894	0.142409	0.0592798	0.787571	0.458988		0.0509593	1.29095	2.28499	2.29101	2.114	2.03099	1.98099	1.98397	2.431	2.46599	2.48698	2.49198	2.20099	2.163
9.18017	9.20125	9.19431	9.16841	9.15884	9.16357	9.21227	9.25002	9.3677	9.41444	9.20915	9.36497	9.28691	9.35666	9.21815	9.16679		9.18957	9.19122	0.787864	1.49725	1.2525	0.998103	0.791546	0.761963	1.24342	1.01986	0.837763	0.772508	0.793438	0.473344	0.141555	0.0477192	0.782541	0.417599		0.0562738	1.29004	2.28107	2.29493	2.11596	2.02511	1.97805	1.96927	2.42904	2.46305	2.4762	2.48218	2.19707	2.163
9.21572	9.24564	9.22872	9.20669	9.19768	9.19276	9.25565	9.30655	9.43645	9.49238	9.24075	9.4027	9.42588	9.54151	9.26066	9.17295		9.2634	9.23068	0.782533	1.48959	1.24629	0.995193	0.791123	0.778155	1.24246	1.02497	0.85169	0.787946	0.787439	0.472844	0.119113	0.043235	0.778046	0.418715		0.0911357	1.2833	2.28398	2.28905	2.11302	2.02302	1.9661	1.96404	2.43297	2.46598	2.48294	2.47406	2.19799	2.15804
9.26508	9.29108	9.27806	9.2411	9.2351	9.23408	9.3041	9.3701	9.50812	9.56714	9.29007	9.45604	9.53413	9.66315	9.30509	9.23605		9.29097	9.2771	0.773408	1.48115	1.23565	0.990213	0.786567	0.774729	1.23432	1.02016	0.853221	0.794354	0.776518	0.419045	0.128235	0.0666848	0.771047	0.476345		0.17456	1.27619	2.28299	2.289	2.11499	2.023	1.96498	1.96099	2.43198	2.468	2.47998	2.46498	2.20099	2.167
9.3042	9.33118	9.31034	9.29197	9.284	9.2732	9.35202	9.42097	9.57073	9.63659	9.32332	9.4756	9.59967	9.73847	9.35106	9.25952		9.27434	9.326	0.767226	1.47292	1.22616	0.981811	0.779925	0.759274	1.2246	1.01766	0.858816	0.801358	0.770434	0.436916	0.15086	0.104412	0.764719	0.473616		0.118951	1.26723	2.2781	2.28704	2.11206	2.02104	1.95618	1.9561	2.42416	2.46996	2.4702	2.45716	2.19708	2.16504
9.34962	9.37861	9.36257	9.33663	9.32665	9.32557	9.39366	9.46563	9.62257	9.69849	9.3716	9.52261	9.65356	9.79454	9.38968			9.31168	9.36766	0.758185	1.46269	1.21627	0.966438	0.763914	0.739663	1.21767	1.01533	0.863303	0.804435	0.762803	0.451322	0.163755	0.121512	0.755021			0.113963	1.25606	2.278	2.28303	2.11002	2.01803	1.95798	1.95402	2.42202	2.46504	2.46504	2.44907	2.19601	2.16004
9.39912	9.41911	9.40011	9.38311	9.38312	9.37813	9.44611	9.5131	9.68009	9.74609	9.42211	9.59111	9.70602	9.846	9.44411		9.16611	9.3151	9.41411	0.752001	1.45697	1.21057	0.956302	0.75173	0.732245	1.20891	1.0056	0.860667	0.803546	0.75498	0.414328	0.122149	0.0857918	0.750262		0.129273	0.120181	1.25178	2.26899	2.27797	2.10499	2.02199	1.961	1.95601	2.41999	2.461	2.45799	2.44498	2.18799	2.17501
9.45597	9.47303	9.45403	9.43703	9.44096	9.44087	9.49905	9.56408	9.7242	9.79217	9.47603	9.64699	9.71681	9.84502	9.49999		9.21905	9.36608	9.46705	0.747491	1.45383	1.2041	0.947636	0.742025	0.729922	1.20112	0.997634	0.849285	0.796605	0.75	0.413554	0.126649	0.067048	0.74639		0.179946	0.16009	1.24766	2.26605	2.26425	2.09812	2.01905	1.961	1.96091	2.41509	2.45904	2.45505	2.43714	2.18211	2.17893
9.50759	9.5107	9.49864	9.49057	9.50449	9.50548	9.54662	9.60071	9.75178	9.82474	9.53056	9.70156	9.75767	9.86781	9.55258	9.50147	9.25372	9.40072	9.51263	0.749037	1.45752	1.20267	0.946419	0.738577	0.703664	1.20128	0.997341	0.83807	0.788872	0.75108	0.408164	0.106704	0.0508894	0.748324	0.488129	0.195242	0.170332	1.25173	2.26104	2.26003	2.09502	2.01602	1.96894	1.961	2.40806	2.46198	2.45302	2.43799	2.17605	2.17206
9.55611	9.56309	9.5531	9.55313	9.57415	9.57415	9.59908	9.63306	9.78303	9.84802	9.57411	9.73407	9.75801	9.858	9.6021	9.56926	9.30519	9.45119	9.55511	0.74735	1.46166	1.20117	0.946845	0.736945	0.71701	1.20361	0.995565	0.837002	0.777047	0.749973	0.416209	0.107483	0.0472697	0.746156	0.467348	0.190217	0.160771	1.25198	2.26	2.24699	2.085	2.01401	1.97901	1.97901	2.40599	2.45199	2.451	2.434	2.177	2.176
9.60501	9.60515	9.59711	9.61181	9.64163	9.64457	9.63527	9.65946	9.7977	9.85878	9.62399	9.76537	9.76192	9.858	9.64905	9.68858	9.39518	9.53922	9.60401	0.751849	1.46444	1.20318	0.949124	0.739047	0.702916	1.20915	0.993198	0.82416	0.766494	0.755939	0.420327	0.109048	0.0471328	0.749081	0.461773	0.211734	0.170287	1.25577	2.26196	2.24112	2.085	2.01694	1.98586	1.98488	2.4011	2.4471	2.45296	2.43498	2.17504	2.17698
9.64766	9.65262	9.64561	9.66656	9.70846	9.71345	9.68559	9.70067	9.81784	9.85702	9.67162	9.78187	9.76597	9.85502	9.68967	9.73762	9.4585	9.59952	9.64567	0.75315	1.47242	1.20801	0.956857	0.74878	0.719928	1.21263	0.992932	0.810698	0.761251	0.75609	0.423991	0.110141	0.0455331	0.751491	0.435941	0.168915	0.132462	1.26107	2.26299	2.23307	2.08103	2.02097	1.98699	1.99194	2.39307	2.44502	2.45102	2.44194	2.17798	2.18593
9.69406	9.69407	9.69506	9.73008	9.7871	9.79411	9.71806	9.72104	9.82302	9.856	9.71807	9.80204	9.769	9.855	9.74004	9.78009			9.69006	0.760991	1.47864	1.21739	0.966093	0.761	0.722393	1.21839	0.993438	0.803547	0.754616	0.762387	0.419108	0.110361	0.0453583	0.760624	0.427759			1.27039	2.26701	2.231	2.08399	2.02301	1.99101	1.98901	2.394	2.442	2.45601	2.44901	2.18101	2.20503
9.7333	9.73919	9.73135	9.78011	9.85381	9.86375	9.75632	9.74851	9.83479	9.85502	9.76418	9.82558	9.76998	9.855	9.76849	9.836			9.72635	0.768083	1.48806	1.22801	0.980964	0.780275	0.737284	1.22762	0.992212	0.795219	0.745542	0.766899	0.424454	0.110822	0.0442596	0.769717	0.433468			1.2796	2.27191	2.231	2.07909	2.02889	1.99493	1.99489	2.39596	2.44396	2.46288	2.45686	2.18788	2.22563
9.77863	9.77769	9.7806	9.83258	9.91352	9.94038	9.79072	9.77479	9.83996	9.85202	9.81063	9.83691	9.77198	9.85004	9.80967	9.88759			9.77362	0.777702	1.49963	1.2361	1.0147	0.815028	0.753569	1.24355	0.993331	0.790101	0.744686	0.774052	0.421475	0.10722	0.0415124	0.781515	0.425437			1.28847	2.28291	2.23001	2.07801	2.02999	2.00492	2.00293	2.396	2.44598	2.46796	2.46097	2.19891	2.21906
9.80806	9.82406	9.83506	9.89009	9.9821	10.0051	9.82605	9.79703	9.84401	9.851	9.84207	9.84403	9.77501	9.851	9.83906	9.9581	9.76619	9.82118	9.80908	0.78204	1.50784	1.23807	1.01775	0.822151	0.76618	1.25201	0.994701	0.789149	0.758861	0.777789	0.416947	0.105314	0.0387295	0.78675	0.459633	0.120799	0.0461649	1.29502	2.28499	2.23301	2.083	2.033	2.01201	2.01901	2.395	2.45001	2.48102	2.47903	2.19999	2.19495
9.84426	9.85928	9.87224	9.94097	10.0379	10.0746	9.85442	9.81562	9.84694	9.85198	9.88218	9.8636	9.77794	9.851	9.87232	10.0158	9.87577	9.92685	9.8531	0.787577	1.50907	1.24322	1.02856	0.834371	0.771972	1.26476	0.995219	0.788317	0.771072	0.782955	0.4499	0.107711	0.0384458	0.792327	0.478487	0.126092	0.0490121	1.29946	2.2801	2.23594	2.08202	2.03202	2.01592	2.02488	2.39696	2.4549	2.4908	2.49566	2.19412	2.16854
9.88269	9.9086	9.92756	9.99259	10.1065	10.1444	9.89666	9.84477	9.85196	9.86688	9.91673	9.87392	9.77998	9.85794	9.9097	10.0725	10.0069	10.0599	9.89864	0.785101	1.50605	1.23934	1.03465	0.849519	0.784995	1.26891	0.994823	0.789044	0.759933	0.780312	0.454597	0.111281	0.0420407	0.790208	0.489434	0.113593	0.0387243	1.2968	2.27901	2.236	2.07902	2.02605	2.02294	2.03194	2.39799	2.45996	2.50687	2.51286	2.194	2.16502
9.92607	9.95209	9.97808	10.0491	10.1761	10.2071	9.93311	9.87205	9.85803	9.87504	9.96406	9.89703	9.78301	9.858	9.94909	10.1121	10.1282	10.2123	9.94109	0.778088	1.5022	1.22903	1.02026	0.844669	0.797605	1.26374	0.993909	0.789986	0.763684	0.775496	0.461721	0.11302	0.0423	0.781361	0.488511	0.117852	0.058152	1.29135	2.26899	2.24001	2.084	2.02699	2.02701	2.03801	2.40099	2.46901	2.51602	2.52802	2.18699	2.161
9.96235	9.99424	10.0153	10.0962	10.231	10.2659	9.98703	9.89754	9.8747	9.89268	9.99347	9.91075	9.78595	9.858	9.99223	10.1474	10.2272	10.3377	9.98717	0.767451	1.49278	1.22149	1.01801	0.849061	0.79984	1.24712	0.988733	0.787848	0.760851	0.768476	0.452584	0.112932	0.0423098	0.766958	0.46453	0.113714	0.0493382	1.28185	2.26507	2.24393	2.08302	2.02209	2.02995	2.04095	2.39805	2.47489	2.52779	2.53979	2.18111	2.161
10.0027	10.0446	10.0626	10.1476	10.2866	10.3275	10.0257	9.9347	9.90178	9.90887	10.0376	9.94175	9.78898	9.85701	10.0257	10.1867	10.3143	10.4352	10.0257	0.754811	1.48456	1.21337	1.00452	0.838159	0.78998	1.2427	0.9874	0.788633	0.764728	0.75605	0.440407	0.112811	0.0409708	0.755223	0.427844	0.136951	0.103202	1.27357	2.25905	2.24598	2.08598	2.02101	2.03794	2.04695	2.39701	2.48095	2.53693	2.54893	2.17802	2.15802
10.0501	10.0811	10.1021	10.1821	10.3321	10.3711	10.0681	9.98206	9.92106		10.0771	9.98008	9.80002	9.858	10.0821	10.2221	10.345	10.461	10.0801	0.744734	1.47569	1.20465	0.99665	0.836784	0.786984	1.234	0.976843	0.788765		0.746972	0.435229	0.112983	0.038119	0.745364	0.429942	0.148398	0.0789053	1.26245	2.266	2.25302	2.08802	2.02501	2.039	2.05099	2.409	2.48801	2.55301		2.18	2.15699
10.0941	10.1329	10.149	10.2241	10.3692	10.4033	10.1229	10.0212	9.96118		10.1289	10.03	9.81176	9.85996	10.1271	10.2788	10.3626	10.4796	10.1231	0.734843	1.46506	1.19704	0.990193	0.826805	0.789234	1.21723	0.965954	0.779118		0.735809	0.434838	0.115057	0.0374929	0.735581	0.431371	0.140884	0.0696503	1.25723	2.26306	2.26476	2.0978	2.02892	2.03704	2.04512	2.409	2.4929	2.56084		2.18098	2.1521
10.1466	10.1697	10.1917	10.2577	10.3948	10.4308	10.1736	10.0775	9.98283		10.1707	10.0836	9.83878	9.86992	10.1796	10.3256	10.4156	10.4998	10.1676	0.730613	1.46598	1.19324	0.983007	0.811969	0.782376	1.21163	0.955692	0.792351		0.732564	0.430237	0.130128	0.049909	0.731432	0.433066	0.107718	0.0512876	1.25662	2.26399	2.27393	2.10693	2.03297	2.037	2.04302	2.41793	2.493	2.57489		2.18199	2.15597
10.2011	10.2221	10.2401	10.2951	10.418	10.45	10.2241	10.1341	10.0782		10.2311	10.1522	9.88513	9.89809	10.2341	10.3771	10.427	10.503	10.2141	0.730371	1.47374	1.19704	0.978552	0.798485	0.771141	1.2048	0.95761	0.76924		0.732108	0.42207	0.139638	0.0534284	0.731254	0.44847	0.1043	0.0437429	1.25982	2.27103	2.28301	2.11703	2.04301	2.03299	2.03799	2.42002	2.49401	2.56398		2.18402	2.163
10.2521	10.2544	10.2852	10.3245	10.4308	10.4588	10.2535	10.1861	10.1536		10.286	10.2306	9.95082	9.94024	10.2841	10.4104	10.4329	10.5069	10.2543	0.735773	1.47824	1.20031	0.97965	0.791053	0.761689	1.21289	0.957649	0.759681		0.735873	0.427061	0.15807	0.0623797	0.738137	0.448382	0.104418	0.0403115	1.26603	2.28377	2.28988	2.13174	2.04791	2.02907	2.03112	2.42884	2.49891	2.55516		2.19481	2.163
10.3016	10.3076	10.3257	10.3587	10.4469	10.464	10.3105	10.2445	10.2175		10.3316	10.3084	10.0184	10.1433	10.3336	10.4378	10.4399	10.506	10.2976	0.735672	1.4829	1.20644	0.97002	0.770807	0.738491	1.21545	0.958017	0.762882		0.735107	0.423183	0.160989	0.126955	0.738786	0.435894	0.104301	0.0384747	1.27274	2.29293	2.3019	2.13795	2.048	2.02503	2.02604	2.43297	2.49503	2.56789		2.20591	2.16399
[truncated: 64 more columns]
