# Supplementary material for: Kinematic Validation of a Multi-Kinect v2 Instrumented 10-Meter Walkway for Quantitative Gait Assessments
Source: PLoS One. 2015 Oct 13;10(10):e0139913. doi: 10.1371/journal.pone.0139913 (PMC4603795; doi:10.1371/journal.pone.0139913)
Supplement: S1 Data — (ZIP) [file pone.0139913.s001.zip › S1_Data/pp16_trial3.xls]

## Sheet: Sheet1
Kinect(x) SpineBase	Kinect(x) Head	Kinect(x) ShoulderLeft	Kinect(x) ElbowLeft	Kinect(x) WristLeft	Kinect(x) HandLeft	Kinect(x) ShoulderRight	Kinect(x) ElbowRight	Kinect(x) WristRight	Kinect(x) HandRight	Kinect(x) HipLeft	Kinect(x) KneeLeft	Kinect(x) AnkleLeft	Kinect(x) FootLeft	Kinect(x) HipRight	Kinect(x) KneeRight	Kinect(x) AnkleRight	Kinect(x) FootRight	Kinect(x) SpineShoulder	Kinect(y) SpineBase	Kinect(y) Head	Kinect(y) ShoulderLeft	Kinect(y) ElbowLeft	Kinect(y) WristLeft	Kinect(y) HandLeft	Kinect(y) ShoulderRight	Kinect(y) ElbowRight	Kinect(y) WristRight	Kinect(y) HandRight	Kinect(y) HipLeft	Kinect(y) KneeLeft	Kinect(y) AnkleLeft	Kinect(y) FootLeft	Kinect(y) HipRight	Kinect(y) KneeRight	Kinect(y) AnkleRight	Kinect(y) FootRight	Kinect(y) SpineShoulder	Kinect(z) SpineBase	Kinect(z) Head	Kinect(z) ShoulderLeft	Kinect(z) ElbowLeft	Kinect(z) WristLeft	Kinect(z) HandLeft	Kinect(z) ShoulderRight	Kinect(z) ElbowRight	Kinect(z) WristRight	Kinect(z) HandRight	Kinect(z) HipLeft	Kinect(z) KneeLeft
0.042	0.084	0.0870351	0.086	0.131	0.135953	0.091	0.0749883	0.133965	0.138	0.076	0.068	0.015	0.10707	0.085	0.053	0.012	0.085	0.068	0.78517	1.50502	1.2382	0.98892	0.78389	0.749543	1.23703	0.993715	0.791303	0.755842	0.78495	0.482401	0.12919	0.0429625	0.785741	0.474916	0.147563	0.0681603	1.28734	2.256	2.252	2.09499	2.034	2.011	2.01301	2.395	2.43996	2.45502	2.43591	2.182	2.138
0.042	0.084	0.087	0.086	0.133995	0.139994	0.091	0.075	0.134	0.134006	0.076	0.068	0.015	0.108997	0.085	0.053	0.0090048	0.085	0.068	0.78522	1.50515	1.23826	0.98913	0.78401	0.74935	1.23712	0.99389	0.792049	0.754792	0.78498	0.48241	0.12949	0.0450268	0.78582	0.47488	0.144635	0.06819	1.28714	2.256	2.252	2.095	2.034	2.01	2.015	2.395	2.44	2.455	2.437	2.182	2.138
0.042	0.084	0.087	0.086	0.132047	0.14	0.091	0.075	0.134	0.137906	0.076	0.068	0.015	0.11193	0.085	0.053	0.0119298	0.0879298	0.0709298	0.785279	1.50535	1.23811	0.98956	0.784303	0.749477	1.23688	0.994251	0.792929	0.761167	0.785019	0.482654	0.129021	0.0443952	0.785908	0.474821	0.144015	0.0673404	1.28802	2.256	2.252	2.095	2.034	2.01391	2.015	2.395	2.44	2.455	2.43602	2.182	2.138
0.042	0.084	0.087	0.086	0.132	0.132094	0.091	0.075	0.134988	0.133059	0.076	0.068	0.015	0.110023	0.085	0.053	0.012	0.088	0.071	0.785369	1.50496	1.23747	0.98955	0.784182	0.74946	1.23702	0.993568	0.79214	0.768406	0.785069	0.482443	0.128032	0.0428877	0.786048	0.474761	0.144158	0.0675572	1.2878	2.256	2.252	2.095	2.034	2.014	2.01401	2.395	2.44	2.45895	2.43402	2.182	2.138
0.042	0.084	0.087	0.0899939	0.135994	0.135994	0.091	0.075	0.132005		0.076	0.068	0.015	0.11	0.085	0.053	0.012	0.088	0.071	0.78546	1.50481	1.23749	0.98966	0.78438	0.747803	1.23702	0.99353	0.79189		0.78531	0.48245	0.12821	0.0427102	0.78606	0.474061	0.14386	0.0665715	1.28739	2.256	2.252	2.095	2.033	2.013	2.02398	2.395	2.44	2.46		2.182	2.138
0.042	0.084	0.087	0.09	0.136	0.137959	0.091	0.075	0.134938		0.0799171	0.068	0.0179378	0.11	0.085	0.0559378	0.012	0.088	0.071	0.785695	1.50485	1.23734	0.990091	0.784684	0.749945	1.23712	0.993951	0.79237		0.785457	0.482401	0.127446	0.0420441	0.786315	0.47408	0.144261	0.0666092	1.28715	2.256	2.252	2.095	2.033	2.013	2.02008	2.395	2.44	2.45902		2.18102	2.138
0.0439774	0.084	0.0899661	0.0909887	0.136	0.141955	0.0919887	0.0779661	0.135	0.146932	0.08	0.068	0.018	0.11	0.085	0.056	0.012	0.088	0.0719887	0.785809	1.50484	1.23733	0.990624	0.785649	0.753826	1.23666	0.993733	0.792083	0.757054	0.785509	0.482954	0.127173	0.040982	0.786478	0.473546	0.143993	0.0661157	1.28758	2.25897	2.252	2.09401	2.03695	2.013	2.02198	2.39797	2.43901	2.459	2.43302	2.181	2.138
0.044	0.084	0.09	0.091	0.136	0.135011	0.092	0.078	0.135	0.138014	0.08	0.0719937	0.018	0.11	0.085	0.056	0.012	0.0939905	0.072	0.786669	1.50493	1.23735	0.991079	0.78587	0.756606	1.23697	0.99384	0.792509	0.757719	0.786239	0.48299	0.128238	0.0419684	0.787498	0.47347	0.142532	0.0652114	1.28776	2.259	2.252	2.094	2.037	2.013	2.021	2.398	2.439	2.459	2.436	2.181	2.14
0.0469366	0.084	0.09	0.091	0.136	0.140873	0.092	0.078	0.135	0.138	0.08	0.072	0.018	0.11	0.0859789	0.056	0.012	0.094	0.072	0.786827	1.50473	1.2372	0.991452	0.786007	0.75524	1.23751	0.99386	0.792549	0.759384	0.786211	0.484145	0.128171	0.0416763	0.787843	0.474674	0.143215	0.0651023	1.28779	2.25802	2.252	2.094	2.037	2.013	2.01806	2.398	2.439	2.459	2.436	2.181	2.14
0.047	0.084	0.09	0.091	0.139955	0.141989	0.0949666	0.078	0.135989	0.143933	0.0839555	0.072	0.018	0.11	0.0899555	0.056	0.0129889	0.094	0.0739777	0.786672	1.50484	1.23707	0.991292	0.786247	0.754073	1.23767	0.994147	0.793262	0.760152	0.786091	0.48331	0.127616	0.0416799	0.787672	0.474621	0.145396	0.0650802	1.28828	2.258	2.252	2.094	2.037	2.01498	2.02196	2.39701	2.439	2.46197	2.43402	2.18298	2.14
0.047	0.0869953	0.0939937	0.091	0.14	0.137008	0.095	0.078	0.136	0.140006	0.084	0.072	0.018	0.11	0.09	0.056	0.013	0.0910047	0.0749984	0.78668	1.50611	1.23756	0.991809	0.786719	0.75382	1.23748	0.995608	0.794328	0.759661	0.78619	0.482671	0.12781	0.0418697	0.78758	0.47479	0.144332	0.0648104	1.28842	2.258	2.25	2.096	2.037	2.015	2.01601	2.397	2.439	2.462	2.42402	2.183	2.14
0.047	0.0879794	0.094	0.0939382	0.139021	0.140918	0.095	0.078	0.136979		0.084	0.0710206	0.0150618	0.11	0.09	0.056	0.0120206	0.091	0.075	0.786523	1.50612	1.23701	0.990713	0.785682	0.744594	1.23752	0.995473	0.793546		0.785994	0.482347	0.128016	0.0417427	0.787384	0.474966	0.144722	0.0643693	1.28836	2.258	2.25392	2.096	2.03504	2.01206	2.01796	2.397	2.439	2.45416		2.183	2.13706
0.047	0.0909684	0.0969684	0.094	0.139	0.141	0.095	0.078	0.140958		0.084	0.071	0.015	0.11	0.09	0.056	0.0129895	0.091	0.075	0.786688	1.50617	1.23742	0.990077	0.784839	0.746537	1.23774	0.996202	0.795103		0.786227	0.48044	0.129118	0.0418192	0.787469	0.474752	0.145442	0.06436	1.28826	2.258	2.25301	2.09501	2.035	2.012	2.018	2.397	2.439	2.45598		2.183	2.137
0.047	0.091	0.097	0.094	0.142	0.146999	0.095	0.0809996	0.141		0.084	0.0719999	0.0189995	0.11	0.09	0.056	0.0120001	0.0860007	0.0779996	0.78715	1.50579	1.23758	0.99038	0.78566	0.754149	1.23819	0.9956	0.7946		0.7869	0.48056	0.12799	0.0405802	0.78779	0.47492	0.14532	0.0715891	1.28843	2.258	2.253	2.095	2.035	2.011	2.016	2.397	2.438	2.456		2.183	2.14
0.0499342	0.0939342	0.100912	0.0969342	0.142	0.147978	0.101846	0.0849123	0.141		0.0869342	0.0778684	0.019	0.112934	0.0929342	0.0589342	0.0168903	0.0918684	0.0809342	0.786788	1.50594	1.23778	0.988766	0.783362	0.754492	1.23605	0.991248	0.789465		0.786744	0.482301	0.127071	0.0405409	0.787213	0.474764	0.146826	0.0653206	1.28815	2.25604	2.25104	2.09402	2.03402	2.011	2.01893	2.39504	2.43702	2.456		2.18202	2.13804
0.0529683	0.0999366	0.103968	0.0999683	0.145958	0.155915	0.110905	0.0879683	0.144958		0.0889789	0.084926	0.0219683	0.113	0.0949789	0.0619683	0.017	0.0949683	0.0839683	0.786483	1.50463	1.23861	0.988265	0.782706	0.757547	1.2359	0.993267	0.792061		0.786592	0.483903	0.125002	0.0406785	0.786715	0.474671	0.14687	0.0651404	1.28743	2.25501	2.24902	2.09301	2.03301	2.01298	2.01999	2.39104	2.43601	2.45798		2.17705	2.13602
0.0559991	0.103999	0.106999	0.102999	0.147999	0.152001	0.111	0.0909991	0.145	0.147001	0.089	0.0859997	0.022	0.114	0.0979991	0.0649991	0.017	0.0920009	0.0879988	0.78638	1.50448	1.23828	0.98931	0.78362	0.75691	1.23556	0.99395	0.79224	0.755521	0.78666	0.48422	0.12457	0.0404901	0.78645	0.47469	0.14545	0.0656299	1.28779	2.254	2.248	2.092	2.032	2.009	2.011	2.391	2.435	2.458	2.433	2.177	2.139
0.056	0.104	0.10994	0.10594	0.15094	0.152	0.11394	0.0929603	0.145	0.14994	0.0919405	0.0889405	0.022	0.114	0.098	0.065	0.017	0.092	0.0909405	0.786449	1.50434	1.2386	0.989506	0.784169	0.747442	1.2362	0.995146	0.792838	0.760205	0.786513	0.483455	0.124805	0.0406174	0.786695	0.474102	0.14546	0.0648949	1.28712	2.254	2.248	2.09102	2.03102	2.00802	2.011	2.39002	2.4301	2.458	2.43104	2.17602	2.13802
0.0609475	0.113895	0.114948	0.10501	0.15001	0.158927	0.116969	0.0959685	0.146979	0.155937	0.097937	0.0919685	0.022	0.114	0.103937	0.0719265	0.017	0.092	0.0959475	0.786262	1.50254	1.23906	0.991123	0.785318	0.753682	1.23601	0.995724	0.793513	0.757539	0.786391	0.48342	0.124968	0.0404518	0.786463	0.470142	0.144856	0.0647613	1.28625	2.24905	2.248	2.08506	2.02803	2.00404	2.00803	2.38901	2.42901	2.45404	2.42902	2.17402	2.13701
0.0679984	0.126997	0.125997	0.117997	0.159998	0.166998	0.123998	0.0989993	0.151999	0.165998	0.104998	0.101998	0.022	0.114	0.106999	0.0829974	0.0199993	0.092	0.107997	0.78519	1.50301	1.23905	0.99185	0.78578	0.746082	1.2353	0.99602	0.7936	0.753721	0.78514	0.48259	0.12481	0.04043	0.78561	0.466941	0.141911	0.06479	1.28615	2.247	2.243	2.085	2.023	2.001	2.002	2.387	2.428	2.456	2.426	2.172	2.133
0.0738643	0.128955	0.130887	0.122887	0.16391	0.167	0.128887	0.105842	0.156887	0.167955	0.109887	0.102977	0.022	0.114	0.111887	0.098638	0.0248869	0.092	0.11191	0.78561	1.50174	1.23705	0.992984	0.78666	0.750136	1.23784	0.995912	0.778773	0.749146	0.785355	0.48257	0.124253	0.0402834	0.786245	0.469872	0.139496	0.0637638	1.28609	2.24407	2.23909	2.08011	2.01811	1.9922	1.99125	2.38114	2.42605	2.44036	2.42111	2.16614	2.13593
0.0759808	0.139894	0.138923	0.130923	0.176875	0.182846	0.133952	0.111942	0.15799	0.166019	0.115942	0.108942	0.022	0.114	0.118933	0.117817	0.0319327	0.0949712	0.125865	0.784204	1.5	1.23552	0.992277	0.787958	0.754627	1.23655	0.994365	0.779688	0.746118	0.783478	0.480966	0.124042	0.0402503	0.785319	0.463671	0.1405	0.0591149	1.28019	2.24004	2.23108	2.07307	2.01107	1.98012	1.96723	2.37407	2.42402	2.44297	2.42595	2.16402	2.13402
0.0849965	0.155994	0.144998	0.141996	0.190995	0.196995	0.149994				0.122997	0.110999	0.0259984	0.114	0.127996	0.153986	0.036998	0.0979988	0.132997	0.78352	1.49752	1.23569	0.993939	0.793548	0.752331	1.23406				0.7827	0.475872	0.12438	0.0408398	0.78476	0.461081	0.131524	0.0538121	1.28001	2.237	2.226	2.071	2	1.95001	1.94801	2.368				2.162	2.13
0.0918583	0.163838	0.154798	0.151798	0.204717	0.212676	0.152939				0.127899	0.118838	0.0289393	0.114	0.130939	0.165757	0.0438583	0.100939	0.140838	0.782668	1.49468	1.2344	0.99783	0.79793	0.752173	1.2333				0.781358	0.453238	0.124164	0.0412319	0.784339	0.464852	0.13104	0.0538394	1.28025	2.23406	2.21914	2.06708	1.98922	1.93824	1.93134	2.36702				2.15612	2.12706
0.102884	0.178842	0.170832	0.162884	0.219842	0.237737	0.166853				0.136905	0.129884	0.029	0.114	0.145842	0.197664	0.0637899	0.105947	0.154853	0.779078	1.49321	1.23259	0.999473	0.79989	0.753822	1.23497				0.778282	0.466593	0.122517	0.0411608	0.780362	0.450414	0.128586	0.0480514	1.27505	2.22707	2.21009	2.06205	1.98207	1.93206	1.92209	2.35513				2.15303	2.127
0.108999	0.187999	0.176999	0.169999	0.234998	0.245999	0.172999				0.142999	0.133	0.029	0.11	0.151999	0.218997	0.0759985	0.119998	0.165999	0.77827	1.49086	1.2308	1.00137	0.806309	0.75325	1.23437				0.77697	0.472219	0.12294	0.04144	0.78009	0.44683	0.132619	0.0519095	1.27433	2.224	2.207	2.059	1.979	1.924	1.916	2.353				2.151	2.125
0.115843	0.200708	0.18873	0.194438	0.25064	0.264573	0.182775	0.137843	0.201865	0.20909	0.151798	0.132022	0.029	0.11	0.158843	0.257123	0.113146	0.172786	0.178708	0.777752	1.48784	1.22976	1.00011	0.802253	0.750972	1.23444	0.994531	0.781205	0.747527	0.776256	0.46266	0.122461	0.0409121	0.779738	0.445637	0.128837	0.0528973	1.27177	2.22204	2.20211	2.05509	1.9702	1.91813	1.90916	2.35007	2.40698	2.4378	2.41682	2.14416	2.12207
0.125896	0.216833	0.198896	0.206875	0.27475	0.293698	0.192896	0.143937	0.206948	0.218896	0.161896	0.137937	0.0319687	0.11	0.168896	0.277792	0.138739	0.226448	0.187906	0.778423	1.48558	1.22892	0.996458	0.800141	0.747456	1.23557	0.995747	0.778679	0.74761	0.776567	0.465161	0.122697	0.0465505	0.780769	0.449608	0.137943	0.0579174	1.27092	2.222	2.19705	2.05104	1.96604	1.91602	1.90999	2.34901	2.40502	2.43206	2.41403	2.144	2.12002
0.139991	0.23199	0.223983	0.223989	0.293987	0.312987	0.200995	0.157991	0.207999	0.220999	0.175991	0.143996	0.0329993	0.11	0.178993	0.303982	0.199959	0.272969	0.207986	0.777161	1.4826	1.22573	0.99622	0.80003	0.748229	1.23567	0.993811	0.788104	0.751387	0.774671	0.466529	0.119052	0.0455207	0.78009	0.461992	0.137051	0.0562312	1.26873	2.221	2.199	2.053	1.963	1.92	1.913	2.35	2.403	2.436	2.42	2.143	2.118
0.156659	0.247679	0.240659	0.253398	0.329278	0.344358	0.235298	0.171719	0.216819	0.242559	0.193639	0.153799	0.0320201	0.11	0.196639	0.331438	0.265656	0.339636	0.228579	0.774563	1.47998	1.22519	0.992349	0.799128	0.742331	1.23453	0.989694	0.786405	0.749411	0.772181	0.470332	0.119393	0.0442167	0.777493	0.466988	0.139853	0.0663724	1.26597	2.21806	2.19606	2.05104	1.96692	1.92196	1.9228	2.34118	2.40202	2.43992	2.42294	2.143	2.11408
0.173821	0.269768	0.261779	0.270821	0.360673	0.376663	0.244905	0.18981	0.223926	0.242011	0.210821	0.167852	0.0359578	0.11	0.211842	0.356736	0.32241	0.428072	0.249779	0.769889	1.4761	1.21947	0.986818	0.797299	0.747385	1.22879	0.984861	0.78163	0.741949	0.767489	0.473626	0.122606	0.0442791	0.772968	0.466833	0.149557	0.0587633	1.26272	2.21602	2.196	2.05001	1.96403	1.92101	1.92597	2.34496	2.40299	2.44099	2.43092	2.14102	2.11301
0.185991	0.28399	0.279987	0.282991	0.390978	0.404979	0.262987	0.204989	0.23699	0.256989	0.22399	0.179991	0.0350007	0.112998	0.22499	0.381982	0.386953	0.497949	0.264989	0.766632	1.47499	1.21759	0.984452	0.801717	0.740465	1.22435	0.977805	0.775365	0.740681	0.764942	0.480945	0.12205	0.04422	0.769073	0.489633	0.148651	0.0621474	1.2598	2.211	2.198	2.051	1.97099	1.93599	1.93399	2.346	2.405	2.447	2.433	2.137	2.108
0.221196	0.315285	0.317151	0.31233	0.416419	0.437263	0.287441	0.235307	0.261441	0.267754	0.267995	0.194665	0.0437989	0.113	0.257263	0.403508	0.447615	0.561548	0.300196	0.762485	1.46797	1.21372	0.983834	0.799403	0.746003	1.21876	0.97473	0.77099	0.731734	0.761078	0.475993	0.11984	0.0440636	0.764778	0.486336	0.157957	0.0750746	1.25447	2.21296	2.19702	2.04807	1.97393	1.93991	1.93987	2.34796	2.40402	2.44504	2.43202	2.13504	2.10996
0.229915	0.338755	0.328883	0.325862	0.438766	0.464713	0.309766	0.246883			0.272957	0.201926	0.044	0.113	0.265915	0.420819	0.494511	0.621372	0.311883	0.758482	1.46096	1.21101	0.979892	0.797965	0.743894	1.21143	0.972523			0.757953	0.47496	0.119938	0.0441391	0.759882	0.484637	0.143745	0.0773091	1.25103	2.21399	2.19997	2.048	1.97994	1.95088	1.94495	2.34701	2.404			2.13698	2.11099
0.259982	0.363985	0.36298	0.35998	0.469982	0.493983	0.32599	0.283978			0.303982	0.226985	0.044	0.118996	0.294983	0.47097	0.537974	0.666973	0.34498	0.748756	1.45728	1.20508	0.981309	0.800329	0.740132	1.20802	0.942248			0.746817	0.473701	0.12004	0.0432805	0.751775	0.442565	0.153224	0.0861847	1.24352	2.217	2.207	2.047	1.979	1.96099	1.95599	2.353	2.408			2.144	2.11
0.281561	0.392422	0.394362	0.389402	0.494501	0.526342	0.366182	0.29086	0.313521		0.324581	0.240721	0.0479202	0.119	0.319501	0.480801	0.566422	0.693461	0.371461	0.743056	1.45419	1.19936	0.975214	0.791313	0.735798	1.19979	0.93585	0.730902		0.741724	0.474102	0.12298	0.0427312	0.745556	0.442805	0.154288	0.0876895	1.2421	2.21994	2.21092	2.0568	1.98292	1.96002	1.96188	2.36084	2.40898	2.44404		2.14302	2.11196
0.320596	0.423679	0.416772	0.422658	0.539534	0.55471	0.3957	0.332565	0.344679		0.358648	0.26871	0.0569068	0.119	0.362555	0.514648	0.579865	0.709834	0.406638	0.74011	1.44727	1.19828	0.970983	0.791843	0.734463	1.19695	0.936779	0.731314		0.737939	0.475129	0.133877	0.0427002	0.743629	0.448253	0.153103	0.0876705	1.23707	2.22099	2.21793	2.05997	1.98498	1.96792	1.96992	2.36397	2.41593	2.45093		2.14696	2.10903
0.354	0.456	0.459	0.45	0.558	0.589	0.43	0.35	0.36	0.36	0.39	0.304	0.071	0.122	0.396	0.539	0.6	0.727	0.432	0.73665	1.44383	1.19219	0.97036	0.78853	0.72789	1.19583	0.93521	0.72964	0.69205	0.73422	0.47283	0.14434	0.04343	0.74045	0.45304	0.14717	0.07724	1.23411	2.228	2.228	2.067	1.994	1.969	1.976	2.37	2.417	2.453	2.453	2.154	2.107
0.391146	0.482393	0.484416	0.475416	0.577551	0.603663	0.466169	0.379326	0.370753	0.376618	0.433012	0.322573	0.0846855	0.128843	0.423371	0.570281	0.619551	0.741663	0.470124	0.73664	1.44796	1.1916	0.958102	0.772948	0.721976	1.19028	0.935699	0.73009	0.692451	0.734836	0.470973	0.147908	0.0446715	0.739912	0.455679	0.138773	0.0637011	1.23563	2.22604	2.23582	2.07091	2.00573	1.97584	1.97796	2.37489	2.42091	2.45593	2.46082	2.14911	2.11091
0.420697	0.516645	0.531509	0.527457	0.609666	0.62676	0.493718	0.429478	0.433342		0.460718	0.3893	0.123593	0.143843	0.460614	0.606624	0.631875	0.748927	0.510582	0.738184	1.44769	1.19937	0.960205	0.766316	0.712894	1.19321	0.930752	0.723994		0.736512	0.472019	0.170196	0.0568418	0.741167	0.451693	0.135898	0.0567699	1.2375	2.22897	2.24886	2.08386	2.01293	1.98689	1.98394	2.38292	2.4309	2.46293		2.15395	2.11298
0.471975	0.554981	0.558987	0.549989	0.616997	0.642992	0.525984	0.458986	0.466984		0.511975	0.404993	0.132996	0.155994	0.50098	0.618994	0.638997	0.746001	0.532989	0.743797	1.4522	1.20139	0.96036	0.761063	0.715679	1.19398	0.949661	0.741371		0.743786	0.434019	0.139635	0.0477445	0.744818	0.453289	0.133001	0.0538214	1.2433	2.233	2.257	2.092	2.016	1.988	1.989	2.393	2.435	2.458		2.161	2.115
0.498454	0.584394	0.603091	0.583313	0.651293	0.661616	0.577929	0.511909	0.509131	0.50799	0.538454	0.456929	0.168273	0.180495	0.540192	0.649374	0.644879	0.748939	0.58297	0.750639	1.46559	1.21608	0.965857	0.766498	0.731494	1.21091	0.965454	0.758301	0.709195	0.750257	0.4141	0.135319	0.0555294	0.75258	0.452937	0.130306	0.0533105	1.25256	2.24084	2.2717	2.0969	2.0209	1.99682	1.99292	2.4028	2.43794	2.4678	2.46498	2.16492	2.11402
0.540558	0.614684	0.626758	0.614674	0.653979	0.674863	0.590874	0.543674	0.562443	0.550558	0.579569	0.531222	0.249148	0.375928	0.574642	0.665832	0.646979	0.749	0.609727	0.759933	1.47156	1.21667	0.979298	0.773823	0.733265	1.20772	0.949741	0.742027	0.69175	0.759988	0.42687	0.147599	0.106638	0.760478	0.453355	0.129735	0.0513804	1.25652	2.24793	2.27794	2.10294	2.03188	1.99997	1.99894	2.41685	2.44493	2.46701	2.46401	2.17193	2.12785
0.57298	0.642983	0.660979	0.64698	0.677985	0.688991	0.640969	0.597966	0.618965	0.616959	0.610981	0.594961	0.301968		0.614975	0.676993	0.649998	0.749	0.637983	0.766326	1.47668	1.22633	0.965299	0.758729	0.741055	1.2152	0.946132	0.739641	0.687103	0.767615	0.422193	0.150378		0.765907	0.445255	0.128011	0.05141	1.2633	2.25799	2.28699	2.109	2.031	1.998	2.001	2.42799	2.447	2.47599	2.458	2.179	2.122
0.605274	0.676252	0.68545	0.668516	0.693648	0.709538	0.668384	0.634186	0.662032	0.67079	0.64523	0.65368	0.38024	0.509306	0.641406	0.68678	0.655868	0.754868	0.678098	0.773802	1.48322	1.23103	0.977838	0.770094	0.740473	1.21949	0.958492	0.752256	0.713643	0.776305	0.432136	0.145011	0.104669	0.771807	0.43769	0.12399	0.046432	1.27604	2.26387	2.29189	2.11096	2.03393	2.00289	2.00882	2.42507	2.45189	2.47796	2.46387	2.1878	2.13471
0.629748	0.699758	0.708758	0.684832	0.709832	0.723853	0.695716	0.672601	0.723359	0.722464	0.668758	0.71338	0.452254	0.468452	0.665748	0.691947	0.656	0.784685	0.694832	0.780609	1.49228	1.24398	0.993328	0.785083	0.752977	1.22752	0.973029	0.769381	0.717683	0.783812	0.445431	0.144197	0.063971	0.778055	0.437233	0.124029	0.0842273	1.28126	2.26994	2.29794	2.11694	2.03895	2.00894	2.00999	2.43292	2.45596	2.47107	2.46004	2.19394	2.14193
0.666977	0.745972	0.747976	0.709985	0.746977	0.754981	0.732977	0.72097	0.775968	0.781964	0.705977	0.768966	0.547941	0.609912	0.702977	0.704992	0.656	0.73703	0.736974	0.790004	1.49973	1.25313	1.00771	0.80141	0.760595	1.23516	0.988461	0.781882	0.719639	0.794453	0.453075	0.120055	0.0436823	0.785845	0.43714	0.12442	0.0463737	1.29061	2.274	2.30699	2.12999	2.041	2.006	2.007	2.438	2.464	2.477	2.464	2.199	2.14
0.690527	0.769527	0.764665	0.735487	0.771507	0.784409	0.758487	0.751389	0.828936	0.838857	0.728547	0.831738	0.635246	0.707049	0.732409	0.720685	0.65502	0.732099	0.758566	0.794333	1.49966	1.25516	1.01723	0.812487	0.776451	1.24224	0.995832	0.792771	0.730629	0.799048	0.463275	0.126382	0.0536199	0.789761	0.438248	0.124989	0.0494869	1.29148	2.27302	2.30602	2.12706	2.04198	1.99718	1.9923	2.43996	2.46008	2.47896	2.4689	2.1941	2.13902
0.730585	0.802657	0.811512	0.76272	0.79674	0.814688	0.797595	0.801481	0.886408	0.909273	0.768585	0.88446	0.718148	0.800044	0.772585	0.740792	0.671823	0.768616	0.797595	0.798359	1.49898	1.25568	1.01484	0.811285	0.776018	1.24339	1.00267	0.800155	0.742181	0.804296	0.460214	0.13702	0.0475755	0.792552	0.441427	0.122348	0.05146	1.29332	2.27696	2.30798	2.13195	2.04002	1.98809	1.97815	2.44	2.47089	2.48098	2.46504	2.19796	2.1489
0.753996	0.837994	0.826997	0.781997	0.818996	0.842995	0.825995	0.834994	0.923993	0.955992	0.789996	0.928992	0.778989	0.909981	0.798995	0.746999	0.688997	0.792996	0.818996	0.794561	1.50085	1.25476	1.0151	0.814449	0.782319	1.2412	1.00823	0.817087	0.748119	0.800721	0.468748	0.0997967	0.0500795	0.788601	0.434351	0.133688	0.0427716	1.29347	2.272	2.31	2.134	2.044	1.98	1.967	2.448	2.474	2.485	2.467	2.198	2.151
0.793108	0.869287	0.87393	0.817197	0.846376	0.862554	0.869997	0.888774	0.979729	1.01955	0.825197	0.977885	0.875793	1.01853	0.838108	0.798819		0.849707	0.864952	0.791871	1.49534	1.25316	1.01255	0.814841	0.758542	1.24061	1.01077	0.819798	0.750789	0.796741	0.472133	0.0901107	0.0651758	0.787368	0.497881		0.131233	1.2853	2.27493	2.30902	2.13791	2.04498	1.97022	1.96407	2.44702	2.47987	2.48696	2.46896	2.19898	2.15491
0.977996	1.06	1.05	0.993997	1.01699	1.024	1.053	1.069	1.173	1.223	1.01		1.244	1.375	1.018	0.965993		0.989994	1.048	0.76291	1.46027	1.21156	0.970551	0.77588	0.71801	1.21111	0.975021	0.789931	0.72991	0.76311		0.162802	0.0980326	0.76368	0.509967		0.129078	1.25157	2.285	2.302	2.136	2.043	1.959	1.949	2.45	2.489	2.492	2.474	2.209
1.03862	1.1128	1.11159	1.06733	1.06197	1.07484	1.11362	1.12082	1.22971	1.26211	1.06866	1.22064	1.28213	1.40629	1.08057	1.01782		0.944049	1.11057	0.756174	1.45663	1.2047	0.972251	0.773446	0.711753	1.20096	0.964803	0.784201	0.720466	0.760265	0.515215	0.14047	0.0685429	0.753228	0.507536		0.164443	1.24938	2.27327	2.29418	2.12916	2.04691	1.96975	1.9578	2.4412	2.47825	2.49591	2.47693	2.19825	2.15769
1.07562	1.14764	1.1417	1.1066	1.10258	1.12053	1.14073	1.14971	1.23595	1.27191	1.11453	1.2596	1.27706	1.40799	1.1107	1.07639		1.00237	1.1407	0.76171	1.45993	1.20548	0.968391	0.767433	0.706643	1.20332	0.967934	0.775748	0.714788	0.767483	0.417195	0.119912	0.056045	0.757186	0.499821		0.154365	1.2527	2.27498	2.28905	2.12108	2.04403	1.97297	1.96295	2.44199	2.478	2.49798	2.48096	2.19602	2.19461
1.13396	1.20396	1.20296	1.16896	1.17595	1.18296	1.20395	1.19697	1.26898	1.28999	1.16996	1.29398	1.29998	1.41499	1.17495	1.19891		1.06496	1.19896	0.764958	1.466	1.20953	0.963543	0.759875	0.715863	1.20986	0.9685	0.770334	0.716399	0.769559	0.437784	0.132511	0.0510935	0.761337	0.488028		0.172847	1.25746	2.269	2.27601	2.11401	2.04	1.97999	1.96999	2.43101	2.48	2.493	2.482	2.191	2.19
1.1742	1.24126	1.24713	1.21705	1.23385	1.23791	1.23734	1.21857	1.2739	1.2949	1.20922	1.30871	1.3049	1.415	1.21422	1.20586		1.07873	1.23626	0.766931	1.46858	1.21259	0.967943	0.764116	0.707163	1.21879	0.970236	0.768683	0.708506	0.771727	0.439938	0.132942	0.0493936	0.763085	0.465428		0.151768	1.26139	2.27586	2.27404	2.11204	2.04784	1.98686	1.97883	2.42904	2.47216	2.49496	2.4869	2.19492	2.19196
1.21656	1.28851	1.27967	1.26154	1.29437	1.30035	1.26967	1.25067	1.29577	1.30885	1.25354	1.32978	1.31094	1.41995	1.25656	1.27824		1.14035	1.27559	0.773749	1.47497	1.21657	0.968861	0.762142	0.728009	1.23476	0.975802	0.771935	0.711853	0.778539	0.43906	0.128784	0.0430663	0.76975	0.429573		0.127283	1.2676	2.27501	2.26806	2.112	2.04305	2.0058	2.00374	2.42801	2.47101	2.49797	2.48601	2.19698	2.192
1.26499	1.32999	1.33599	1.32399	1.35199	1.37699	1.32799	1.28699	1.314	1.329	1.29499	1.356	1.315	1.42	1.30599	1.33599		1.20199	1.33099	0.77586	1.4791	1.22402	0.980008	0.772748	0.723981	1.23643	0.982189	0.776759	0.718879	0.77676	0.44025	0.12821	0.0411503	0.776079	0.433409		0.120541	1.27342	2.28	2.264	2.11	2.046	2.007	1.998	2.422	2.465	2.499	2.482	2.204	2.23699
1.28456	1.3652	1.35556	1.3592	1.41263	1.4298	1.35147	1.30558	1.32867	1.34073	1.32434	1.36285	1.31793	1.42	1.32458	1.3712		1.26947	1.35154	0.77939	1.48845	1.22924	0.985965	0.782304	0.747292	1.23939	0.985456	0.77943	0.741909	0.779342	0.438558	0.130488	0.0403677	0.780011	0.438808		0.0986748	1.28017	2.28685	2.26498	2.10707	2.04796	2.02069	2.01071	2.42004	2.46891	2.50096	2.48493	2.20791	2.23798
1.33646	1.40558	1.41043	1.41245	1.47239	1.49928	1.38861	1.33371	1.35374	1.3598	1.3725	1.37685	1.30613	1.41307	1.37448	1.43137	1.22699	1.36204	1.40148	0.789188	1.4951	1.23867	1.0025	0.79958	0.746534	1.24823	0.994308	0.78803	0.748437	0.784952	0.434008	0.121406	0.0381828	0.793835	0.445501	0.114045	0.068077	1.29025	2.29393	2.26896	2.11195	2.04998	2.01803	2.01595	2.42495	2.46603	2.50199	2.48896	2.21592	2.22613
1.36899	1.45199	1.44599	1.46399	1.53299	1.54799	1.43499	1.36799	1.37999	1.39399	1.40399	1.392	1.313	1.413	1.40699	1.49799	1.31898	1.374	1.42999	0.792839	1.49989	1.24677	1.00671	0.806589	0.759467	1.25063	0.992001	0.784971	0.74995	0.788609	0.441048	0.12031	0.0393098	0.797379	0.458857	0.119929	0.0473343	1.2939	2.293	2.267	2.111	2.054	2.029	2.031	2.423	2.472	2.504	2.495	2.212	2.18801
1.41799	1.49021	1.50185	1.51299	1.59766	1.62638	1.47811	1.40621	1.41919		1.45985	1.41551	1.32476	1.41496	1.44619	1.56952	1.42188	1.48667	1.48193	0.794045	1.49949	1.24409	1.01947	0.825108	0.766201	1.25026	0.99876	0.78498		0.788992	0.46234	0.127913	0.0395941	0.799193	0.473909	0.138369	0.065103	1.2951	2.29692	2.26798	2.11198	2.054	2.0241	2.02806	2.4181	2.47298	2.50694		2.21396	2.17624
1.44472	1.53354	1.5307	1.55654	1.66726	1.68933	1.49878	1.42777	1.44671		1.4798	1.42292	1.32797	1.415	1.49152	1.62343	1.53084	1.60771	1.51564	0.792497	1.49892	1.24541	1.01108	0.829843	0.775718	1.25155	0.997861	0.791103		0.787417	0.467558	0.128584	0.0399957	0.797855	0.478127	0.124475	0.0569132	1.2923	2.29799	2.26998	2.11299	2.05697	2.02103	2.03097	2.42492	2.47201	2.50502		2.21796	2.17699
1.482	1.56801	1.577	1.58901	1.70501	1.74401	1.54401	1.464	1.482		1.525	1.438	1.328	1.415	1.512	1.65901	1.65201	1.75501	1.558	0.785109	1.49336	1.23899	1.02996	0.850799	0.78679	1.24499	0.991729	0.784709		0.781619	0.46899	0.12819	0.04047	0.790519	0.480288	0.130251	0.0494413	1.28685	2.293	2.276	2.111	2.056	2.033	2.033	2.431	2.474	2.503		2.216	2.179
1.52404	1.61981	1.61512	1.64179	1.76463	1.80265	1.59483	1.50799	1.49471		1.55921	1.45853	1.33093	1.415	1.56088	1.70983	1.75562	1.87329	1.60786	0.774513	1.48473	1.23354	1.01743	0.843038	0.785783	1.23128	0.980449	0.774015		0.771678	0.466585	0.127164	0.040861	0.778574	0.456838	0.141111	0.0630281	1.27753	2.29496	2.276	2.111	2.05796	2.03202	2.03984	2.42611	2.47889	2.50887		2.21404	2.17802
1.55271	1.64475	1.66054	1.6816	1.80163	1.85349	1.61777	1.53968	1.53756		1.59563	1.49364	1.33496	1.415	1.58872	1.73277	1.84114	1.97101	1.63374	0.766402	1.47627	1.22187	1.01395	0.837892	0.779673	1.22913	0.975004	0.769722		0.76281	0.472389	0.127249	0.0414044	0.770986	0.455825	0.149881	0.0902899	1.26942	2.29599	2.28491	2.11991	2.05899	2.03398	2.04099	2.42897	2.479	2.5189		2.21598	2.17701
1.60897	1.69997	1.71097	1.73797	1.86197	1.90097	1.68196	1.59697	1.58797		1.64897	1.51199	1.339	1.418	1.64597	1.79796	1.92195	2.04796	1.69197	0.753098	1.46403	1.21011	0.999248	0.825097	0.766578	1.21883	0.964116	0.757787		0.751337	0.449803	0.12729	0.0417098	0.756308	0.435822	0.144003	0.0793065	1.25584	2.294	2.29	2.121	2.057	2.034	2.045	2.431	2.48	2.512		2.215	2.178
1.65801	1.74999	1.76001	1.78211	1.90219	1.93825	1.72023	1.64699	1.60466		1.70095	1.56983	1.35076	1.418	1.69109	1.84113	1.93278	2.0627	1.73611	0.7506	1.45694	1.20833	0.991526	0.814102	0.755739	1.21411	0.963473	0.763269		0.749683	0.450035	0.128309	0.0427882	0.753144	0.438584	0.139109	0.0777415	1.25457	2.294	2.29588	2.12884	2.0619	2.04086	2.04304	2.43884	2.48294	2.51984		2.21402	2.17506
1.71442	1.79454	1.81246	1.82753	1.93664	1.96671	1.77543	1.6955	1.68219		1.75247	1.62048	1.37079	1.42394	1.75137	1.89544	1.95774	2.07982	1.79044	0.744979	1.45661	1.20355	0.980742	0.800511	0.757836	1.20728	0.953178	0.7454		0.743485	0.441332	0.130111	0.0472828	0.748221	0.453355	0.134052	0.0669634	1.25158	2.29202	2.29897	2.13494	2.06695	2.03605	2.04003	2.44494	2.48696	2.5101		2.21301	2.175
1.769	1.846	1.858	1.872	1.958	1.994	1.822	1.748	1.734		1.808	1.675	1.401	1.45	1.8	1.942	1.981	2.097	1.839	0.74773	1.45878	1.20729	0.98411	0.7913	0.73616	1.20829	0.95191	0.74534		0.74629	0.42628	0.1362	0.0555301	0.75081	0.4593	0.12678	0.05263	1.25319	2.297	2.313	2.141	2.073	2.036	2.037	2.454	2.494	2.524		2.219	2.177
1.82375	1.89391	1.9108	1.91795	1.99027	2.01062	1.87284	1.80764	1.76431		1.86666	1.75908	1.47237	1.47933	1.85475	1.98404	1.99078	2.10189	1.88886	0.753723	1.46728	1.21594	0.976112	0.777719	0.741068	1.21228	0.957424	0.759595		0.753545	0.42892	0.149077	0.066197	0.755464	0.454509	0.126536	0.0484258	1.26118	2.29504	2.31984	2.14296	2.07496	2.03893	2.03504	2.45987	2.49791	2.54453		2.21607	2.17504
1.86064	1.93163	1.94665	1.94474	2.00486	2.02486	1.92746	1.86444	1.85112		1.89869	1.84316	1.54231		1.89956	1.99787	1.99892	2.102	1.93059	0.758117	1.47502	1.2216	0.977801	0.776479	0.742378	1.22211	0.970459	0.764791		0.758056	0.423813	0.161883		0.75953	0.449688	0.124194	0.0462808	1.26702	2.30391	2.32495	2.15191	2.07599	2.03702	2.03401	2.46297	2.49602	2.52916		2.22293	2.18094
1.90497	1.98197	1.98298	1.98098	2.01599	2.04299	1.97297	1.91797	1.91296		1.94297	1.92495	1.62295		1.94497	2.01399	2.005	2.1	1.96997	0.764916	1.48768	1.23153	0.979129	0.772523	0.743959	1.22875	0.97038	0.76446		0.766545	0.431145	0.169965		0.764497	0.432771	0.121202	0.0454105	1.27481	2.31	2.33599	2.154	2.078	2.037	2.035	2.461	2.495	2.532		2.229	2.18899
1.94617	2.01925	2.01927	2.00845	2.04345	2.06064	2.01907	1.97387	1.99534	1.99362	1.98417	1.98675	1.6926	1.71281	1.98323	2.0287	2.00794	2.1	2.01215	0.772674	1.49682	1.24058	0.985668	0.779058	0.746391	1.23064	0.972625	0.764666	0.706023	0.775107	0.427856	0.156207	0.0746661	0.771371	0.422203	0.11821	0.0439004	1.28524	2.31588	2.3409	2.15498	2.078	2.03798	2.035	2.46198	2.49598	2.52024	2.51308	2.23488	2.19488
1.9925	2.06253	2.05659	2.04065	2.0618	2.08869	2.05956	2.03137	2.06623	2.07116	2.02654	2.0691	1.79093	1.82673	2.03345	2.05373	2.01196	2.09703	2.05652	0.78184	1.51074	1.25057	0.992387	0.784016	0.753423	1.23598	0.975647	0.770584	0.730201	0.784923	0.440479	0.151094	0.0714329	0.779244	0.41566	0.11816	0.0427524	1.29645	2.31798	2.34298	2.15995	2.078	2.03899	2.03302	2.46596	2.49699	2.52692	2.51893	2.235	2.20489
2.03	2.102	2.096	2.066	2.094	2.115	2.103	2.083	2.13599	2.14499	2.06	2.12899	1.90799	1.99099	2.07	2.079	2.009	2.082	2.09	0.789099	1.51645	1.25555	1.00062	0.792849	0.765609	1.2458	0.989059	0.786859	0.72722	0.793169	0.447459	0.125932	0.0616609	0.785599	0.425569	0.11751	0.0409002	1.30262	2.319	2.344	2.16	2.08	2.038	2.027	2.468	2.5	2.531	2.525	2.237	2.202
2.07399	2.14892	2.13705	2.10021	2.13114	2.14823	2.14699	2.13774	2.20149	2.22222	2.10301	2.21013	2.02529	2.0995	2.1179	2.10344	2.01975	2.09862	2.13496	0.795688	1.52273	1.26164	1.00911	0.801246	0.773293	1.25045	1.00298	0.804298	0.744687	0.800247	0.451761	0.116302	0.0497351	0.791289	0.440916	0.112437	0.0468527	1.30845	2.31802	2.34791	2.16	2.07805	2.03507	2.02211	2.47386	2.49805	2.52905	2.51816	2.23211	2.19809
2.10865	2.1876	2.17066	2.12772	2.14882	2.17275	2.18956	2.18749	2.26139	2.30119	2.13468	2.2783		2.20294	2.15561	2.1139	2.10411	2.1752	2.17162	0.794949	1.52254	1.26236	1.00774	0.799144	0.775489	1.24808	1.02055	0.824373	0.766237	0.79943	0.467248		0.0560407	0.790777	0.426159	0.149716	0.0472968	1.30698	2.31305	2.34602	2.16198	2.07206	2.03302	2.02101	2.47301	2.50592	2.53593	2.51899	2.22903	2.19602
2.20105	2.28405	2.25899	2.20801	2.21935	2.23731	2.28501	2.30372	2.40574	2.45346	2.22399	2.38497	2.41116	2.52936	2.24715	2.20691		2.2606	2.26511	0.785957	1.50613	1.24808	0.996117	0.790037	0.770853	1.23981	1.02169	0.836917	0.77753	0.789535	0.44003	0.106251	0.043042	0.783016	0.52597		0.203267	1.29321	2.31596	2.34012	2.163	2.07206	2.01516	2.0051	2.47498	2.50702	2.5241	2.5062	2.23298	2.19694
2.24258	2.32756	2.29563	2.23275	2.25563	2.27363	2.3345	2.35944	2.47925	2.52725	2.26261	2.43153	2.5011	2.62009	2.2965	2.22977		2.11255	2.31648	0.772419	1.49809	1.23647	0.989328	0.785851	0.737899	1.23067	1.01101	0.834138	0.773769	0.781026	0.477467	0.13108	0.0665273	0.764807	0.524328		0.0586914	1.27998	2.31204	2.33901	2.16498	2.07101	2.00609	1.99609	2.47203	2.51294	2.52598	2.50204	2.23003	2.19601
2.29599	2.37799	2.34799	2.28899	2.30399	2.305	2.37699	2.41299	2.54099	2.59299	2.31599	2.459	2.61999	2.73599	2.34599	2.27699	2.094	2.114	2.35999	0.759152	1.48596	1.22488	0.976012	0.772812	0.747989	1.22066	1.00136	0.830081	0.77016	0.771801	0.486959	0.116202	0.0939866	0.748172	0.519121	0.166589	0.0685486	1.27057	2.3	2.339	2.161	2.069	2	1.993	2.471	2.512	2.519	2.497	2.219	2.186
2.34488	2.41808	2.39591	2.33006	2.32942	2.34215	2.43077	2.46286	2.5977	2.65068	2.36488	2.51473	2.67475	2.78	2.39391	2.32686	2.11649	2.24012	2.41084	0.749618	1.47759	1.21458	0.962489	0.760306	0.738907	1.20998	0.986187	0.820147	0.761019	0.762991	0.49178	0.120863	0.0760986	0.738393	0.511475	0.173962	0.136293	1.26058	2.30098	2.33607	2.15807	2.06509	1.99413	1.99007	2.46611	2.51102	2.51607	2.49407	2.219	2.18698
2.40139	2.47142	2.44646	2.38936	2.38539	2.38454	2.48047	2.51346	2.64648	2.69948	2.42139	2.56842	2.68391	2.8176	2.44841	2.37943	2.14766	2.27267	2.45948	0.743723	1.46888	1.20485	0.955929	0.752968	0.727137	1.20465	0.980568	0.812413	0.758446	0.75186	0.494115	0.107261	0.0617436	0.737923	0.505692	0.183398	0.147316	1.2556	2.30891	2.3271	2.15108	2.06203	1.99202	1.98901	2.45908	2.50309	2.51007	2.49103	2.22691	2.18601
2.435	2.4825	2.468	2.423	2.41801	2.41901	2.498	2.55799	2.67799	2.73899	2.458	2.623	2.6975	2.8265	2.479	2.419	2.69801	2.85201	2.4785	0.745775	1.4485	1.1914	0.950662	0.751745	0.70967	1.19138	0.975071	0.798982	0.750421	0.747575	0.418791	0.111201	0.0496056	0.745439	0.489958	0.142467	0.087738	1.2392	2.2915	2.286	2.125	2.041	1.981	1.974	2.4315	2.498	2.509	2.491	2.2115	2.199
2.47695	2.51255	2.50406	2.46106	2.4645	2.4645	2.53691	2.59818	2.71426	2.76546	2.49847	2.66349	2.70554	2.82981	2.52194	2.42738	2.48314	2.62266	2.509	0.745685	1.45135	1.19494	0.942291	0.738911	0.718458	1.19588	0.976334	0.796157	0.748136	0.749225	0.426736	0.117967	0.0440338	0.743633	0.385605	0.163234	0.118654	1.24155	2.28611	2.28052	2.12253	2.03562	1.98489	1.97947	2.42352	2.49506	2.50312	2.48904	2.20612	2.19901
2.54436	2.62142	2.57979	2.53876	2.54027	2.5383	2.60089	2.60751	2.72073	2.77021	2.56537	2.72097	2.72978	2.86321	2.58936	2.53506	2.53103	2.63286	2.61344	0.750839	1.48106	1.19842	0.937353	0.732958	0.71701	1.2028	0.970531	0.787121	0.736774	0.752524	0.44575	0.12091	0.0648993	0.75062	0.389129	0.188557	0.104159	1.26501	2.29243	2.30209	2.11755	2.03699	1.98004	1.98098	2.41557	2.47504	2.48751	2.47205	2.21293	2.19355
2.56656	2.60756	2.59906	2.57307	2.58508	2.58708	2.62456	2.62706	2.72553	2.76304	2.59306	2.71704	2.72351	2.85046	2.61006	2.59915	2.54002	2.67402	2.60107	0.755015	1.46243	1.20275	0.950001	0.744219	0.717731	1.20806	0.970364	0.778495	0.731205	0.756668	0.450884	0.122807	0.069122	0.754872	0.441677	0.163492	0.12137	1.25566	2.29399	2.26899	2.11649	2.043	1.99	1.9905	2.416	2.47499	2.4895	2.47999	2.21449	2.20001
2.64101	2.68151	2.67456	2.65509	2.68498	2.68453	2.69015	2.6911	2.7594	2.79587	2.66411	2.75331	2.73146	2.82103	2.68646	2.70758	2.59815	2.72723	2.67704	0.765931	1.47427	1.21037	0.955068	0.747456	0.727962	1.22014	0.971677	0.769123	0.718347	0.765253	0.439039	0.121754	0.0451949	0.767718	0.446084	0.146422	0.106741	1.26171	2.28603	2.26149	2.1115	2.04153	1.99403	1.99299	2.41298	2.46748	2.49001	2.47399	2.20751	2.22277
2.67316	2.71218	2.70666	2.7015	2.74733	2.75672	2.71919	2.70387	2.77731	2.79501	2.70308	2.77032	2.73348	2.81754	2.71124	2.75942	2.50392	2.62714	2.70075	0.770205	1.48771	1.22096	0.972802	0.766497	0.73043	1.22701	0.97588	0.773165	0.74153	0.769124	0.438644	0.121661	0.0437407	0.772451	0.395031	0.104728	0.121766	1.27294	2.29243	2.2615	2.11101	2.04842	2.00241	1.99893	2.41003	2.46849	2.49099	2.47598	2.21146	2.2418
2.72202	2.76353	2.76003	2.76553	2.81905	2.83304	2.76902	2.73753	2.79302	2.80452	2.74603	2.79052	2.7355	2.816	2.76102	2.82011	2.62215	2.66056	2.75703	0.775508	1.49532	1.22881	0.97864	0.770221	0.731038	1.24476	0.987558	0.779544	0.737667	0.770959	0.433334	0.120796	0.0437155	0.780926	0.43139	0.0929599	0.0166831	1.28404	2.294	2.2615	2.111	2.04801	2.01349	2.003	2.4105	2.4675	2.49049	2.478	2.213	2.23998
2.76267	2.80425	2.81253	2.81662	2.8958	2.91241	2.80281	2.77626	2.81136	2.82384	2.79605	2.80936	2.73704	2.81258	2.79529	2.89664	2.71806	2.76397	2.79625	0.781581	1.5009	1.23308	0.966194	0.768079	0.734156	1.25402	0.998041	0.781927	0.74696	0.776996	0.421193	0.108391	0.0393197	0.786538	0.457677	0.106369	0.0333317	1.28653	2.2955	2.262	2.11495	2.05848	2.00817	2.00602	2.41298	2.46846	2.48811	2.48396	2.21498	2.21615
2.78973	2.8337	2.83873	2.86158	2.9346	2.97045	2.83617	2.79332	2.82534	2.82992	2.81878	2.82582	2.74344	2.8125	2.82669	2.95544	2.81212	2.87946	2.82718	0.785597	1.50296	1.23473	0.996961	0.794514	0.755277	1.26061	1.00029	0.789891	0.772635	0.780158	0.446988	0.108384	0.0385409	0.791565	0.47844	0.116342	0.0454547	1.29119	2.29649	2.262	2.115	2.06048	2.02239	2.01938	2.41201	2.47098	2.50733	2.48996	2.2145	2.20511
2.85499	2.92299	2.92799	2.94299	3.04299	2.98214	2.94199	2.856	2.858		2.88699	2.83153	2.73352	2.83099	2.894	3.03199	2.92859	3.02606	2.90899	0.780921	1.52554	1.24292	1.02628	0.837097	0.750842	1.26475	1.01025	0.80031		0.775871	0.45679	0.11131	0.0438422	0.787261	0.487629	0.117052	0.0651317	1.31075	2.323	2.306	2.145	2.071	2.036	2.07343	2.42	2.503	2.531		2.234	2.21498
2.87316	2.92852	2.93497	2.9649	3.09002	3.11916	2.92211	2.85214	2.86232	2.83227	2.90468	2.85459	2.74544	2.82389	2.90917	3.06945	3.06064	3.16148	2.91394	0.783398	1.49716	1.2269	0.997336	0.818004	0.784985	1.24594	0.993266	0.782889	0.714967	0.780065	0.465278	0.116349	0.0420735	0.787448	0.487327	0.129509	0.053086	1.29023	2.29458	2.26456	2.1185	2.06013	2.02737	2.02997	2.40706	2.48397	2.52284	2.50007	2.21308	2.1848
2.86984	2.95771	2.96124	3.00015	3.14943	3.18735	2.94923	2.87428	2.87785	2.85579	2.93668	2.86044	2.74451	2.8131	2.90384	3.09029	3.17243	3.29282	2.93628	0.79064	1.49037	1.22113	0.993446	0.837161	0.78241	1.24014	0.977232	0.767748	0.720887	0.773183	0.465782	0.117692	0.0464349	0.794853	0.484843	0.148589	0.0678172	1.28423	2.27399	2.26847	2.12197	2.06397	2.03047	2.0404	2.40799	2.49242	2.53192	2.50595	2.20904	2.18252
2.92813	3.01654	3.01407	3.05657	3.19308	3.2206	3.00854	2.92054	2.90004	2.88107	2.98356	2.88705	2.74603	2.81302	2.96113	3.12908	3.26709	3.39711	2.99956	0.775929	1.47572	1.21255	0.980212	0.805029	0.770796	1.21832	0.967925	0.759837	0.718123	0.761258	0.462922	0.117782	0.0457343	0.777203	0.48153	0.15305	0.112676	1.26934	2.27898	2.2735	2.12549	2.06748	2.05397	2.05848	2.407	2.49798	2.54001	2.50801	2.21049	2.177
3.00836	3.07671	3.09314	3.13656	3.28318	3.3238	3.06486	2.9748	2.92212	2.92135	3.05116	2.94782	2.7685	2.82798	3.03836	3.21214	3.32429	3.4642	3.06677	0.750873	1.46138	1.18944	0.976036	0.811051	0.767812	1.20539	0.960106	0.736829	0.69605	0.742371	0.456896	0.118105	0.0425962	0.754123	0.453211	0.147183	0.0916949	1.25168	2.266	2.27546	2.12103	2.05455	2.0395	2.04992	2.40746	2.4915	2.526	2.51197	2.20353	2.17006
3.0596	3.11612	3.13063	3.15878	3.33158	3.3685	3.11502	3.02353	2.93291	2.95173	3.09012	2.99059	2.78435	2.82899	3.09307	3.2526	3.34978	3.48184	3.11008	0.732076	1.45718	1.1848	0.969365	0.806555	0.770149	1.1931	0.951336	0.737613	0.745971	0.733848	0.448315	0.123192	0.0419249	0.733033	0.456173	0.152672	0.0877447	1.24518	2.28302	2.28144	2.12744	2.06243	2.07296	2.07696	2.40948	2.49547	2.526	2.50903	2.2035	2.16752
3.10304	3.15803	3.17004	3.20303	3.38398	3.40199	3.16701	3.07003	3.00409		3.12655	3.03007	2.79555	2.83661	3.14103	3.30254	3.40102	3.53401	3.14454	0.728876	1.45518	1.18533	0.965835	0.78216	0.762063	1.18614	0.945325	0.722097		0.731377	0.44129	0.125522	0.0454458	0.729185	0.455672	0.129062	0.0648986	1.2471	2.28402	2.2895	2.14203	2.06853	2.079	2.08	2.41101	2.501	2.52602		2.20152	2.1715
3.14544		3.27375	3.29802	3.41333	3.43133	3.22152	3.13401	3.06823		3.19407	3.11654	2.85577	2.83573	3.19764	3.36502	3.41517	3.54304		0.758514		1.18549	0.945232	0.76459	0.754111	1.17723	0.938048	0.719968		0.733676	0.4553	0.159603	0.0554843	0.729455	0.440077	0.123121	0.0565482		2.29386		2.1748	2.07989	2.07607	2.07609	2.40236	2.49468	2.53988		2.21591	2.17404
3.18455		3.32448	3.28123	3.43379	3.45575	3.19533	3.12651	3.08877		3.20974	3.18081	2.90003	2.89142	3.25439	3.40903	3.42983	3.54696		0.756186		1.1912	0.955993	0.755116	0.731942	1.19335	0.928983	0.726812		0.756612	0.444551	0.164673	0.0674353	0.724853	0.447319	0.128469	0.0493321		2.28114		2.18589	2.092	2.07204	2.07501	2.42302	2.47393	2.52912		2.20917	2.18488
3.22608	3.26206	3.31104	3.32604	3.40252	3.42201	3.24807	3.19308	3.19308		3.26208	3.27405	2.96409	3.09109	3.25309	3.43002	3.44001	3.55	3.24108	0.751876	1.44317	1.20252	0.94724	0.742698	0.716443	1.19947	0.950712	0.737031		0.753597	0.417755	0.133823	0.0935938	0.751265	0.440039	0.128828	0.0451774	1.2486	2.27799	2.269	2.16499	2.08199	2.07398	2.0595	2.42	2.47599	2.508		2.20599	2.21649
3.29433	3.31339	3.33018	3.34989	3.38996	3.393	3.30527	3.2576	3.26367		3.32636	3.32838	3.04091	3.16573	3.3263	3.42811	3.44901	3.554	3.31326	0.757198	1.45594	1.21251	0.953517	0.738133	0.707975	1.204	0.960685	0.746533		0.75966	0.415281	0.13646	0.0962171	0.755284	0.436088	0.127154	0.0429595	1.25174	2.26949	2.27304	2.12628	2.06533	2.0484	2.04738	2.42105	2.46898	2.50607		2.19844	2.18322
	3.34471	3.34487	3.34108	3.38703	3.393	3.3268	3.30556	3.31751				3.11433	3.1442		3.43692	3.44999	3.554	3.33381		1.46687	1.23122	0.968612	0.75124	0.72446	1.20635	0.969153	0.75641				0.126828	0.0460474		0.422999	0.117003	0.0413051	1.25811		2.27597	2.14879	2.09176	2.08071	2.07772	2.42496	2.46702	2.51195
3.37707	3.40205	3.40807	3.40705	3.44108	3.44806	3.39307	3.36909	3.4251	3.43012	3.40907	3.48611	3.23515	3.26625	3.41106	3.48201	3.453	3.55396	3.39405	0.773898	1.47873	1.23299	0.978977	0.763806	0.735245	1.20296	0.972467	0.76264	0.71957	0.777918	0.442571	0.128561	0.0490005	0.770116	0.433786	0.126671	0.0407166	1.27241	2.276	2.278	2.128	2.05599	2.03096	2.02099	2.423	2.46599	2.50701	2.502	2.202	2.19999
3.42428	3.43759	3.4572	3.44399	3.49598	3.49092	3.43939	3.43539	3.49475	3.51591	3.46117	3.56178	3.34554	3.44419	3.45052	3.49117	3.45303	3.52415	3.43239	0.786514	1.48391	1.23829	0.984027	0.775218	0.753239	1.22693	0.984442	0.777315	0.720002	0.790871	0.45061	0.129215	0.0561868	0.781249	0.438105	0.127345	0.0453807	1.27886	2.27805	2.27703	2.12501	2.05108	2.00504	2.01113	2.42205	2.46205	2.51198	2.50199	2.20205	2.19292
3.44972	3.49041	3.4748	3.44301	3.49402	3.48408	3.47461	3.47061	3.56225	3.59809	3.47683	3.63222	3.48347	3.55082	3.49748	3.50683	3.45597	3.53785	3.46761	0.790456	1.49277	1.2446	0.984663	0.775042	0.755881	1.2346	1.00887	0.810146	0.744419	0.792789	0.45603	0.102753	0.0361322	0.789232	0.442185	0.127815	0.0445492	1.28273	2.28295	2.27997	2.12599	2.05792	2.00896	2.02287	2.42695	2.46695	2.51002	2.50101	2.20695	2.18608
3.53204	3.54305	3.55604	3.56402			3.53207	3.53907	3.6511	3.69512	3.57302	3.70709	3.5982	3.6882	3.55606	3.53407			3.52905	0.788865	1.49305	1.23651	0.978937			1.23936	1.0275	0.835697	0.767905	0.791166	0.467962	0.135704	0.0488266	0.786513	0.454924			1.28169	2.28701	2.276	2.12201	2.06001			2.419	2.469	2.498	2.49399	2.20601	2.17499
3.56027	3.57855	3.58222	3.57879			3.58246	3.58571	3.71883	3.77489	3.58918	3.76517	3.73624	3.82358	3.59738	3.57913			3.56258	0.791984	1.48449	1.23673	1.03067			1.23362	1.02453	0.847263	0.784839	0.794948	0.476045	0.138362	0.0467827	0.788326	0.511465			1.28096	2.29487	2.27501	2.12897	2.06507			2.41999	2.47111	2.50003	2.48798	2.21493	2.16902
3.58379	3.62757	3.60183	3.56016			3.62364	3.64845	3.79235	3.85331	3.60486	3.77987	3.84603	3.96376	3.63071	3.5909			3.61355	0.78173	1.47727	1.23132	0.993914			1.22651	1.01634	0.846636	0.788329	0.786802	0.485378	0.144773	0.0691725	0.777307	0.50923			1.27	2.2831	2.27599	2.12603	2.07095			2.41901	2.48091	2.50297	2.48602	2.20905	2.17098
3.65205	3.67906	3.67004				3.67507	3.70808	3.86009	3.92109	3.68004	3.84504	3.94809	4.0811	3.68907	3.63605			3.66307	0.770176	1.46518	1.21689				1.2153	1.0077	0.849074	0.792114	0.773299	0.448646	0.149082	0.0929215	0.767394	0.503866			1.263	2.29597	2.272	2.12499				2.423	2.479	2.49698	2.48	2.22297	2.177
3.69043	3.72148	3.70058	3.64168	3.6239	3.62682	3.72642	3.7635	3.92248	3.98361	3.70658	3.87077	4.01368	4.1507	3.73735	3.67451			3.71541	0.760574	1.45802	1.2101	0.964286	0.764156	0.743653	1.20331	0.997111	0.844901	0.787523	0.765799	0.452373	0.178126	0.129069	0.756347	0.500841			1.25065	2.27201	2.26891	2.11896	2.03704	1.97301	1.97199	2.41998	2.47794	2.48403	2.47699	2.20297	2.17701
3.72858	3.76353	3.75143	3.70134	3.70312	3.69919	3.76359	3.80751	3.96453	4.0374	3.75743	3.93924	4.07334	4.21231	3.76865	3.7195			3.7516	0.757415	1.45105	1.2017	0.959483	0.759413	0.713011	1.20148	0.993629	0.842299	0.782496	0.76307	0.426162	0.146838	0.102476	0.752572	0.493878			1.24498	2.27299	2.26109	2.11504	2.04096	1.97399	1.97101	2.41802	2.47305	2.48697	2.47601	2.20003	2.17799
3.78908	3.81506	3.80206	3.75705	3.72205	3.73302	3.82406	3.85606	4.01503	4.08204	3.81407	3.98807	4.10802	4.24502	3.83107	3.78408		3.72607	3.81106	0.749679	1.4449	1.195	0.94375	0.74525	0.723033	1.19342	0.981466	0.827448	0.773096	0.751439	0.418692	0.129382	0.078009	0.74874	0.489906		0.102309	1.23622	2.274	2.25499	2.10899	2.02601	1.974	1.96401	2.40799	2.47099	2.49101	2.472	2.199	2.186
3.84757	3.86249	3.85062	3.79492	3.76211	3.74823	3.87346	3.90242	4.04144	4.11025	3.87062	4.0454	4.12124	4.25905	3.88558	3.84562		3.78286	3.85852	0.7493	1.446	1.19035	0.943923	0.745415	0.694652	1.19411	0.97854	0.81084	0.762193	0.750748	0.412942	0.11542	0.0695087	0.748672	0.486556		0.102004	1.23874	2.27598	2.25091	2.10191	2.03094	1.97497	1.973	2.40397	2.46494	2.49692	2.47407	2.19795	2.18802
3.89656	3.90463	3.90353	3.87429	3.85715	3.85406	3.91265	3.93868	4.07966	4.13181	3.92353	4.07969	4.14182	4.26297	3.93556	3.89853		3.7711	3.9036	0.751887	1.45135	1.19132	0.941611	0.738938	0.723146	1.19811	0.979402	0.812565	0.749602	0.754873	0.421692	0.120584	0.0659616	0.749701	0.48539		0.151351	1.24621	2.27402	2.24307	2.09407	2.02604	1.97203	1.973	2.40103	2.46004	2.49006	2.47995	2.19403	2.18998
3.95106	3.95805	3.95107	3.92709	3.91611	3.9101	3.96807	3.98904	4.09303	4.14301	3.97506	4.11603	4.153	4.264	3.99006	3.98013		3.8341	3.95406	0.757097	1.45832	1.19951	0.941892	0.736087	0.716064	1.20508	0.974352	0.78565	0.736309	0.759177	0.431337	0.11898	0.0543523	0.755686	0.481733		0.164879	1.24961	2.26599	2.23499	2.08899	2.02599	1.98002	1.98201	2.39699	2.454	2.49699	2.48	2.18799	2.19201
3.99552	3.99848	4.00243	3.99267	3.99779	3.98586	4.01735	4.01641	4.11512	4.15004	4.01957	4.13528	4.15604	4.264	4.03446	4.07636			3.99843	0.762231	1.46688	1.20343	0.943378	0.733596	0.711807	1.21076	0.975732	0.785561	0.727627	0.764864	0.436541	0.118992	0.0485883	0.760165	0.43891			1.25639	2.262	2.22901	2.08499	2.02104	1.99204	1.98815	2.38801	2.45195	2.49	2.48099	2.18302	2.19694
4.03654	4.03657	4.03662	4.04541	4.0603	4.05424	4.04469	4.04864	4.12489	4.15297	4.0645	4.15775	4.15897	4.264	4.0706	4.10468			4.03262	0.770211	1.47724	1.20937	0.952706	0.741996	0.713916	1.21967	0.975127	0.776135	0.720262	0.772297	0.441327	0.119128	0.0468692	0.768448	0.443647			1.26389	2.262	2.22999	2.08401	2.02397	1.99497	1.99987	2.38899	2.44804	2.49	2.48001	2.18498	2.19205
4.07705	4.07805	4.09005	4.10307	4.14109	4.1421	4.08704	4.07903	4.14	4.153	4.10506	4.18401	4.16	4.264	4.11205	4.16207			4.08204	0.77629	1.48651	1.21801	0.965657	0.75482	0.723913	1.2314	0.974259	0.770126	0.735189	0.773947	0.455585	0.120151	0.0450388	0.778922	0.436022			1.27296	2.26901	2.227	2.087	2.03	2.006	2.009	2.392	2.452	2.492	2.48	2.19201	2.233
4.12136	4.11554	4.12956	4.15661	4.21176	4.22682	4.11945	4.10626	4.14417	4.15716	4.15236	4.19617	4.16001	4.25996	4.15235	4.21884	4.01306	4.05214	4.11553	0.78414	1.49721	1.2281	0.979477	0.771029	0.718524	1.24065	0.981481	0.774602	0.734809	0.779768	0.442978	0.120777	0.0440169	0.788383	0.421776	0.0974944	0.0222064	1.28487	2.27507	2.22404	2.088	2.03302	2.00716	2.00902	2.39204	2.44999	2.49398	2.48202	2.19806	2.23583
4.15471	4.16557	4.18056	4.21252	4.2814	4.30235	4.16064	4.1298	4.15986	4.17187	4.18571	4.21186	4.16099	4.25603	4.18472	4.29633	4.11016	4.15709	4.16458	0.78873	1.50642	1.23763	0.993013	0.786575	0.751921	1.25124	0.988876	0.78033	0.754044	0.78326	0.417124	0.119541	0.0418983	0.79415	0.448003	0.119014	0.0485024	1.28981	2.28194	2.22797	2.088	2.03498	2.02187	2.01098	2.39597	2.44901	2.49202	2.48398	2.20395	2.22014
4.19505	4.21106	4.22307	4.26108	4.34512	4.36912	4.20504	4.15904	4.17903	4.18803	4.22705	4.223	4.16501	4.256	4.22705	4.35909	4.21016	4.26319	4.20007	0.792442	1.50705	1.23928	1.01844	0.816736	0.763368	1.25084	0.99277	0.783779	0.758877	0.786874	0.447682	0.120931	0.0413596	0.79785	0.464673	0.130266	0.0544261	1.29275	2.278	2.227	2.088	2.032	2.02099	2.02	2.392	2.453	2.496	2.49001	2.201	2.177
4.23341	4.25244	4.27146	4.31656	4.42769	4.45277	4.23353	4.18736	4.20311	4.20724	4.26448	4.22625	4.16903	4.259	4.26437	4.41943	4.3244	4.39467	4.25139	0.793917	1.50702	1.23935	1.0191	0.828107	0.783017	1.25423	0.992378	0.782871	0.771014	0.789551	0.449072	0.121348	0.0410491	0.798046	0.474046	0.134422	0.0585643	1.29222	2.27598	2.22704	2.086	2.03104	2.01503	2.01704	2.39301	2.45507	2.49512	2.49704	2.19796	2.17596
4.2706	4.29158	4.31256	4.36646	4.48934	4.52225	4.28148	4.21965	4.21289	4.22877	4.30754	4.24876	4.17197	4.259	4.29764	4.45759	4.44965	4.54439	4.28662	0.78556	1.5002	1.2337	1.01319	0.831404	0.793497	1.24752	0.98678	0.779328	0.790164	0.780666	0.458241	0.122062	0.0409708	0.790472	0.479956	0.133698	0.0499825	1.28658	2.27402	2.23096	2.086	2.03496	2.01797	2.02096	2.39399	2.46094	2.50588	2.50096	2.19404	2.17204
4.30506	4.34107	4.35905	4.40808	4.55208	4.59209	4.32908	4.25107	4.256		4.33605	4.26704	4.17501	4.259	4.33906	4.50106	4.56712	4.67414	4.33806	0.777438	1.4948	1.227	1.01824	0.848654	0.797125	1.24157	0.98641	0.779155		0.775359	0.462693	0.123368	0.0413596	0.779349	0.471075	0.12873	0.0495206	1.277	2.27299	2.232	2.08799	2.03499	2.02	2.02701	2.38899	2.461	2.50901		2.19499	2.173
4.34554	4.38754	4.3926	4.46363	4.60868	4.65768	4.3853	4.30039	4.25959		4.37357	4.2973	4.17913	4.261	4.38053	4.54338	4.65179	4.77481	4.3776	0.762181	1.484	1.22281	1.01496	0.844705	0.79364	1.22229	0.965223	0.768605		0.760782	0.464909	0.121847	0.0410848	0.764391	0.446792	0.143124	0.0780914	1.26773	2.26599	2.23412	2.08305	2.03104	2.02202	2.03402	2.38016	2.46205	2.51901		2.18996	2.17002
4.38965	4.43165	4.44161	4.51559	4.66456	4.71356	4.40981	4.33275	4.30762		4.42063	4.32181	4.18992	4.261	4.42366	4.57475	4.71649	4.84148	4.42661	0.75323	1.47345	1.21208	1.00453	0.838568	0.787925	1.21707	0.963017	0.761645		0.752704	0.455802	0.121602	0.0414769	0.754607	0.440361	0.15577	0.0913357	1.25799	2.26501	2.24392	2.08697	2.03398	2.02398	2.03598	2.3929	2.46597	2.51999		2.18702	2.17198
4.43811	4.4791	4.48812	4.56508	4.71707	4.7561	4.46011	4.3891			4.46612	4.37308	4.19504	4.26101	4.4721	4.63511	4.75804	4.88304	4.46911	0.744602	1.46592	1.20303	0.990755	0.83041	0.786591	1.20481	0.954521			0.745201	0.44708	0.120215	0.0412541	0.745264	0.43249	0.143226	0.081485	1.25038	2.26301	2.24901	2.08902	2.04	2.02399	2.036	2.40801	2.468			2.186	2.168
4.48866	4.52345	4.5445	4.60155	4.74747	4.80432	4.51045	4.43567			4.52363	4.41272	4.21223	4.26716	4.51963	4.68553	4.77738	4.90229	4.52053	0.736275	1.4615	1.19478	0.988645	0.821244	0.773322	1.19586	0.941466			0.736546	0.438034	0.122727	0.0431917	0.737808	0.432888	0.132054	0.0698219	1.24699	2.26707	2.25514	2.0991	2.04202	2.02101	2.03398	2.4131	2.47004			2.18807	2.16901
4.54245	4.56062	4.58558	4.64654	4.78561	4.83073	4.54762	4.49044			4.57547	4.4714	4.23081	4.27987	4.57147	4.72856	4.80868	4.92576	4.56356	0.739942	1.46264	1.19958	0.985779	0.81343	0.762026	1.20235	0.955021			0.73951	0.439208	0.129025	0.0466049	0.74171	0.456418	0.123419	0.0527952	1.25052	2.27294	2.26688	2.10692	2.04398	2.02199	2.03202	2.42092	2.47297			2.19394	2.16999
4.5991	4.61408	4.64209	4.68907	4.80703	4.84702	4.6021	4.54511			4.6361	4.54117	4.28212	4.30209	4.6261	4.77107	4.81702	4.93001	4.61609	0.74662	1.46524	1.20454	0.982378	0.797933	0.761881	1.20862	0.959622			0.746282	0.425665	0.129621	0.0521314	0.748137	0.459375	0.12448	0.0497416	1.25723	2.27901	2.28102	2.12001	2.04801	2.022	2.02698	2.43202	2.479			2.19901	2.16801
4.65263	4.65463	4.68653	4.7236	4.82515	4.85804	4.65357	4.60376			4.69063	4.62895	4.34576	4.34678	4.68055	4.80916	4.82712	4.93299	4.66155	0.75162	1.47075	1.21064	0.991444	0.799083	0.752021	1.21307	0.95576			0.752291	0.42827	0.156114	0.0735717	0.751994	0.451806	0.124373	0.045432	1.26277	2.2821	2.28909	2.12504	2.05398	2.02295	2.01899	2.44002	2.47796			2.2021	2.17299
4.7026	4.7046	4.72866	4.77062	4.83691	4.86098	4.69864	4.66352			4.7406	4.7034	4.40552	4.4085	4.72365	4.8219	4.83692	4.93201	4.70465	0.75789	1.47869	1.21628	0.974457	0.770202	0.746574	1.21441	0.965978			0.760216	0.416455	0.161963	0.0863075	0.756276	0.445183	0.121483	0.0440114	1.26846	2.28994	2.29594	2.12798	2.05202	2.01903	2.01801	2.44198	2.47502			2.20994	2.17201
4.73711	4.7391	4.77208	4.79505	4.85301	4.869	4.75006	4.72412	4.74716		4.77311	4.79316		4.51823	4.7641	4.84803	4.84001	4.92895	4.74608	0.765496	1.48499	1.22696	0.973152	0.764516	0.730681	1.22269	0.963045	0.751846		0.766996	0.429635		0.082916	0.764983	0.431205	0.119131	0.0428787	1.28027	2.29603	2.30301	2.132	2.05099	2.02499	2.01899	2.43902	2.47601	2.50798		2.21302	2.17801
4.78651	4.78654	4.80657	4.81845	4.85812	4.86819	4.77768	4.77765	4.81992	4.82809	4.82151	4.86797	4.59331	4.6222	4.80955	4.86339	4.84301	4.90486	4.78357	0.777249	1.49778	1.23558	0.974049	0.762536	0.731125	1.22755	0.970069	0.759373	0.706369	0.779015	0.440982	0.154592	0.0765282	0.775438	0.429109	0.119415	0.0378251	1.28915	2.30792	2.30799	2.13096	2.04698	2.01896	2.01594	2.44802	2.47995	2.50104	2.49501	2.22092	2.18088
4.82856	4.83054	4.85351	4.85561	4.8679	4.88384	4.83341	4.83045	4.89521	4.91706	4.86356	4.94717	4.70087	4.80211	4.85453	4.89566	4.84399	4.89312	4.83051	0.78866	1.50758	1.24378	0.976455	0.763856	0.737295	1.24076	0.996205	0.789889	0.727528	0.792488	0.459961	0.146604	0.0673762	0.785059	0.439629	0.118985	0.0390571	1.3003	2.30107	2.30701	2.12803	2.04502	2.01603	2.01105	2.44998	2.47604	2.50397	2.49599	2.21407	2.1711
4.86609	4.88009	4.91109	4.89107	4.91755	4.91907	4.89809	4.91013	5.00417	5.03967	4.90058	5.04262	4.89874	4.95626	4.8961	4.90703	4.8451	4.90517	4.87609	0.796227	1.49442	1.2403	0.984873	0.779199	0.758947	1.23469	1.01189	0.819759	0.756059	0.799756	0.46879	0.133614	0.0540072	0.792485	0.444964	0.130423	0.0538875	1.28742	2.282	2.288	2.1195	2.03849	1.99348	1.99297	2.437	2.46901	2.49949	2.49098	2.204	2.1655
4.9118	4.92581	4.95433	4.92433	4.94143	4.9528	4.93855	4.97176	5.0867	5.12423	4.94082	5.1028	5.01816	5.08392	4.94681	4.92359	4.88422	4.98949	4.91791	0.78909	1.49234	1.2389	0.990679	0.788237	0.754115	1.23814	1.01089	0.826748	0.769996	0.79181	0.483477	0.12205	0.0463095	0.786698	0.439518	0.100022	0.0509184	1.28852	2.28245	2.28699	2.11753	2.03553	1.98206	1.97812	2.43743	2.47293	2.49648	2.48157	2.20297	2.16647
4.95022	4.95768	4.98578	4.94882	4.96731	4.97732	4.99509	5.02908	5.1555	5.20442	4.97376	5.15313	5.13713	5.22796	4.99217	4.96271		5.03646	4.94973	0.783002	1.51488	1.23779	0.994241	0.793876	0.762148	1.23505	1.01213	0.835683	0.776272	0.785901	0.48869	0.130477	0.0550663	0.780026	0.478447		0.11596	1.30549	2.28052	2.30302	2.11949	2.03649	1.97456	1.96758	2.42906	2.47995	2.49253	2.47554	2.203	2.16551
5.00406	5.01806	5.03456	4.99554	4.98705	5.00504	5.04556	5.09007	5.22758	5.2796	5.02605	5.19906	5.26165	5.37168	5.04557	5.00003	4.895	5.018	5.00607	0.771063	1.48271	1.22856	0.986882	0.789695	0.772069	1.22396	1.00889	0.843654	0.783394	0.771809	0.457855	0.13267	0.0718111	0.770637	0.496129	0.135071	0.10108	1.27504	2.28249	2.283	2.114	2.0295	1.96399	1.95999	2.4265	2.479	2.486	2.46299	2.203	2.17551
5.04493	5.05848	5.07637	5.02308	5.03017	5.03689	5.08451	5.13995	5.27855	5.34587	5.06394	5.23791	5.3657	5.49063	5.09094	5.02652	4.89626	5.01923	5.05386	0.764384	1.47421	1.21991	0.981021	0.785251	0.761986	1.21872	1.00857	0.84429	0.789172	0.767845	0.449116	0.127917	0.0732184	0.760804	0.492541	0.135659	0.101461	1.26764	2.27753	2.28047	2.11546	2.02898	1.95505	1.95106	2.42749	2.48051	2.48495	2.45996	2.20002	2.18194
5.0966	5.1101	5.12314	5.07312	5.05679	5.06776	5.14008	5.19706	5.34499	5.40405	5.1166	5.29211	5.4146	5.54754	5.1426	5.08754	4.91583	5.03685	5.10858	0.754685	1.46234	1.20963	0.969643	0.777019	0.744559	1.20517	1.00198	0.843337	0.790786	0.759092	0.437234	0.137528	0.0994687	0.751075	0.501574	0.146269	0.112168	1.25437	2.27403	2.27306	2.11054	2.02404	1.94954	1.94604	2.42253	2.48	2.48004	2.45504	2.19405	2.17903
5.15008	5.15758	5.17507	5.11908	5.09955	5.10606	5.19157	5.24806	5.40007	5.46457	5.17058	5.35507	5.46203	5.59152	5.19309	5.14507	4.93605	5.13055	5.15707	0.745557	1.45653	1.20098	0.958351	0.76633	0.733243	1.19872	0.993656	0.836934	0.784376	0.75077	0.417927	0.137266	0.0977266	0.741454	0.496518	0.155129	0.156963	1.24621	2.274	2.2665	2.10749	2.019	1.9455	1.9395	2.416	2.47899	2.47399	2.447	2.196	2.18801
5.20081	5.20429	5.21795	5.17031	5.13105	5.14442	5.23245	5.28452	5.43751	5.50595	5.22086	5.40132	5.48576	5.60819	5.25168	5.18549	4.96143	5.16086	5.19894	0.741041	1.45212	1.19528	0.950981	0.76152	0.726154	1.19713	0.991424	0.836016	0.778737	0.745299	0.425884	0.138194	0.0778335	0.738009	0.481631	0.174393	0.149509	1.24348	2.27846	2.26301	2.10202	2.01601	1.94749	1.93949	2.41792	2.47206	2.47051	2.44696	2.19846	2.19192
5.25956	5.2571	5.26216	5.2226	5.19204	5.19363	5.27915	5.33561	5.47621	5.53676	5.27906	5.44963	5.5113	5.61644	5.30361	5.26193	4.99672	5.2419	5.26004	0.746566	1.45546	1.19292	0.947777	0.75397	0.71644	1.1987	0.986921	0.821039	0.771173	0.750916	0.439442	0.134459	0.0714166	0.743406	0.497235	0.187019	0.16993	1.24709	2.2775	2.25705	2.1025	2.01253	1.94998	1.94347	2.41155	2.46356	2.46951	2.447	2.19751	2.18456
5.31208	5.30258	5.31408	5.2701	5.24712	5.24612	5.33657	5.37057	5.50954	5.57052	5.33209	5.49456	5.52602	5.61754	5.35408	5.35608	5.0511	5.30461	5.30708	0.745786	1.45841	1.19336	0.946873	0.748978	0.729162	1.19625	0.981987	0.814693	0.75788	0.7492	0.443519	0.132481	0.0638178	0.743562	0.477256	0.190463	0.152398	1.24992	2.27399	2.25049	2.09399	2.0145	1.95951	1.95101	2.40249	2.45549	2.4655	2.44651	2.19449	2.1875
5.36235	5.35188	5.36385	5.32836	5.3198	5.31928	5.38094	5.41185	5.53247	5.58205	5.38385	5.52788	5.53892	5.6367	5.40385	5.42289	5.09853	5.37795	5.35735	0.752028	1.46181	1.19585	0.948179	0.747593	0.720983	1.20678	0.984185	0.805082	0.749354	0.755204	0.440744	0.129056	0.0781684	0.749877	0.425979	0.201112	0.139021	1.25418	2.26811	2.24648	2.09148	2.01746	1.9635	1.9565	2.398	2.452	2.465	2.45	2.18711	2.18849
5.40265	5.40009	5.40912	5.3885	5.40132	5.39735	5.4261	5.44273	5.54836	5.59389	5.42564	5.54434	5.54296	5.61126	5.44415	5.49353	5.14156	5.41618	5.40013	0.754474	1.46816	1.20131	0.951187	0.747023	0.725991	1.21009	0.981057	0.793209	0.735433	0.756693	0.44253	0.12736	0.0557641	0.753275	0.446634	0.208613	0.142765	1.26131	2.26998	2.23857	2.08853	2.02048	1.97343	1.96543	2.39157	2.45051	2.465	2.45298	2.18749	2.19148
5.44809	5.4436	5.4546	5.44512	5.47115	5.47816	5.47556	5.47407	5.56154	5.5955	5.4696	5.56007	5.54751	5.64542	5.48609	5.5471	5.29715	5.36317	5.44559	0.761158	1.47502	1.2103	0.958553	0.751797	0.725478	1.21324	0.982203	0.787253	0.733331	0.762065	0.446514	0.125871	0.0764908	0.761097	0.45059	0.180244	0.168199	1.26859	2.26702	2.23649	2.086	2.018	1.98202	1.97451	2.38601	2.4475	2.46751	2.4575	2.18551	2.19412
5.49041	5.4918	5.50181	5.50533	5.54628	5.55773	5.50549	5.50684	5.58283	5.59551	5.51684	5.58916	5.55252	5.61198	5.5279	5.59923	5.43925	5.43055	5.48839	0.767434	1.48975	1.22069	0.962267	0.755386	0.72998	1.22821	0.977467	0.777844	0.742467	0.766642	0.431805	0.124274	0.0506916	0.768844	0.452888	0.129188	0.147251	1.27826	2.27448	2.23446	2.08797	2.02045	1.9904	1.98149	2.38995	2.44704	2.47241	2.45752	2.19201	2.24099
5.53223	5.53174	5.54323	5.56461	5.62151	5.64046	5.54921	5.53333	5.59542	5.60295	5.55724	5.60041	5.55648	5.60753	5.56476	5.66457	5.5135	5.51103	5.52824	0.776128	1.49316	1.22831	0.984003	0.777649	0.739885	1.24716	0.979223	0.774366	0.736746	0.772079	0.428226	0.122462	0.0491248	0.780484	0.458585	0.134609	0.0883827	1.28682	2.27947	2.23351	2.08601	2.02149	1.99497	1.99044	2.38602	2.45197	2.47399	2.46396	2.19945	2.21914
5.57105	5.57406	5.58807	5.62308	5.69711	5.70962	5.59107	5.55854	5.60552	5.61552	5.59756	5.61303	5.55552	5.61101	5.60654	5.72308	5.60209	5.57718	5.56856	0.776888	1.4993	1.23291	0.987194	0.785115	0.747866	1.23966	0.987488	0.779849	0.740227	0.771197	0.424963	0.118232	0.0452219	0.783125	0.456644	0.147189	0.0512594	1.29248	2.281	2.235	2.087	2.027	2.01251	2.01351	2.37547	2.45401	2.47753	2.47452	2.197	2.20949
5.60395	5.62448	5.63541	5.67988	5.77137	5.80009	5.62336	5.583	5.62091	5.6168	5.63736	5.63005	5.56499	5.61764	5.63352	5.78036	5.70331	5.70465	5.62036	0.773662	1.48638	1.23527	0.996512	0.799081	0.761098	1.23764	0.988091	0.781485	0.738932	0.767083	0.431953	0.116307	0.0447744	0.780758	0.473288	0.134856	0.0536321	1.28024	2.28036	2.225	2.08847	2.02555	2.02097	2.01859	2.385	2.45852	2.49544	2.49277	2.19734	2.20145
5.66162	5.67762	5.68458	5.738	5.8528	5.87585	5.6657	5.61473	5.63341	5.64083	5.67568	5.6523	5.57095	5.63087	5.67862	5.83651	5.83904	5.87945	5.66866	0.779508	1.47729	1.22592	1.00012	0.813469	0.783094	1.22702	0.984312	0.777742	0.739417	0.763215	0.448891	0.119561	0.0502436	0.772113	0.486209	0.123659	0.101338	1.27071	2.266	2.225	2.08453	2.02848	2.02546	2.02643	2.38202	2.46346	2.50541	2.49896	2.18661	2.19061
5.70606	5.72806	5.74407	5.81307	5.9431	6.00009	5.70609	5.63607	5.65204	5.65504	5.74306	5.66003	5.57	5.636	5.73806	5.90904	5.96215	6.07218	5.72007	0.767529	1.47027	1.21595	1.01318	0.839906	0.790904	1.22168	0.964139	0.762231	0.735124	0.763929	0.45184	0.129196	0.0576124	0.77107	0.451531	0.133294	0.0543122	1.26231	2.258	2.229	2.07501	2.02602	2.036	2.04001	2.383	2.45699	2.51	2.50801	2.185	2.17
5.74722	5.77118	5.79111	5.86207	6.0117	6.0579	5.76292	5.68016	5.67653	5.6815	5.78324	5.68159	5.57294	5.63502	5.77627	5.93648	6.0621	6.19075	5.76416	0.760023	1.46069	1.20897	1.00873	0.850381	0.800399	1.21629	0.963198	0.763054	0.704316	0.756717	0.444931	0.133498	0.0592096	0.764181	0.44523	0.142789	0.0823863	1.25354	2.258	2.23194	2.07991	2.03778	2.03894	2.04785	2.38496	2.45307	2.50804	2.51389	2.18206	2.17
5.78772	5.8147	5.84165	5.91563	6.07159	6.12553	5.81266	5.73065	5.70282	5.70782	5.82769	5.72867	5.58789	5.63897	5.81275	5.99261	6.14344	6.27045	5.81366	0.749563	1.45185	1.20145	1.00299	0.848336	0.798971	1.20674	0.966993	0.770617	0.701267	0.748567	0.442367	0.128903	0.0531034	0.751131	0.423721	0.147518	0.0870111	1.24543	2.25204	2.23597	2.08099	2.038	2.04396	2.05793	2.38301	2.45002	2.50304	2.51599	2.17704	2.16404
5.83507	5.86206	5.89107	5.95807	6.12607	6.17706	5.84508	5.77307	5.74805	5.74605	5.87907	5.77106	5.59505	5.63902	5.85908	6.03708	6.15705	6.28904	5.86507	0.741634	1.44616	1.19207	0.990636	0.848407	0.796393	1.20485	0.948362	0.757094	0.697007	0.742436	0.43687	0.131065	0.0549209	0.742092	0.433127	0.148986	0.0998805	1.24019	2.243	2.24101	2.08301	2.043	2.03602	2.06201	2.39001	2.458	2.527	2.521	2.171	2.164
5.89009	5.90922	5.94609	6.01407	6.17519	6.22422	5.90697	5.82514	5.78932	5.78338	5.92819	5.8133	5.62943	5.65277	5.91704	6.09406	6.19143	6.31851	5.91517	0.737036	1.44412	1.18938	0.980124	0.830713	0.783641	1.1992	0.942527	0.75288	0.717658	0.739184	0.421928	0.142589	0.0631733	0.735971	0.430917	0.138779	0.0776483	1.23438	2.24202	2.2469	2.09185	2.04202	2.0478	2.06692	2.39689	2.45702	2.52405	2.51903	2.17198	2.164
5.9387	5.95969	5.99769	6.05972	6.20582	6.2578	5.95471	5.88464	5.83969		5.97472	5.87959	5.65783	5.66791	5.96769	6.14072	6.22778	6.34882	5.9647	0.725481	1.44459	1.18709	0.987473	0.82239	0.777387	1.19688	0.934599	0.743547		0.719999	0.419672	0.141746	0.063479	0.732302	0.441753	0.122341	0.0540937	1.23568	2.24001	2.25495	2.09796	2.04101	2.04402	2.06203	2.40296	2.45899	2.51406		2.17399	2.16301
6.00907	6.00806	6.04806	6.09806	6.23303	6.27202	6.00706	5.93607	5.8951		6.04807	5.96011	5.7141	5.71625	6.03806	6.19103	6.23201	6.349	6.01606	0.739071	1.45315	1.19737	0.977321	0.804171	0.773405	1.19299	0.937505	0.744203		0.738801	0.413445	0.153315	0.0653971	0.740441	0.457221	0.124776	0.051838	1.24492	2.25601	2.263	2.099	2.049	2.04899	2.04999	2.41	2.46301	2.51698		2.18101	2.161
6.06299	6.05806	6.09414	6.14316	6.26049	6.28672	6.05216	5.99392	5.9804		6.10494	6.04639	5.79744	5.91724	6.08905	6.21652	6.2428	6.35293	6.06214	0.748091	1.45553	1.20506	0.97839	0.796749	0.761385	1.201	0.93377	0.730545		0.747703	0.4177	0.157669	0.11995	0.749393	0.450172	0.129286	0.0502006	1.25433	2.26189	2.26693	2.10096	2.04802	2.04017	2.04215	2.41196	2.46791	2.50424		2.18591	2.15904
6.11168	6.10867	6.13374	6.18473	6.26696	6.28998	6.10267	6.06354	6.0575		6.15269	6.13244	5.87251	5.99352	6.13073	6.23587	6.24995	6.35598	6.10869	0.753594	1.4663	1.21354	0.985006	0.787153	0.742435	1.2051	0.958415	0.758372		0.754128	0.417224	0.16372	0.127288	0.753911	0.43812	0.125595	0.0444184	1.25925	2.26697	2.26799	2.10199	2.04403	2.03404	2.03008	2.42392	2.45509	2.51095		2.18799	2.159
6.14808	6.15209	6.18404	6.21604	6.281	6.28999	6.1521	6.12411	6.13615		6.18509	6.21014	5.95118	6.07099	6.17808	6.25504	6.25601	6.35594	6.15906	0.761654	1.47708	1.22193	0.972546	0.768796	0.728538	1.21149	0.944646	0.740053		0.760633	0.419185	0.159415	0.122782	0.763465	0.429325	0.12178	0.0426792	1.26887	2.27999	2.271	2.103	2.041	2.02499	2.019	2.42499	2.45599	2.50198		2.19899	2.158
6.1923	6.19728	6.20467	6.23667	6.28297	6.28705	6.20515	6.18503	6.21475		6.23323	6.28678	6.04746	6.06313	6.22033	6.27666	6.25994	6.3245	6.1905	0.774348	1.48472	1.22804	0.986566	0.777541	0.732832	1.21692	0.963942	0.757403		0.778072	0.43801	0.156861	0.0706118	0.771216	0.432037	0.122046	0.036971	1.27853	2.27508	2.27002	2.103	2.041	2.02106	2.01998	2.41811	2.45305	2.4892		2.19605	2.15898
6.23373	6.23972	6.25666	6.25885	6.30386	6.29991	6.2517	6.25355	6.30739	6.31042	6.2638	6.36151	6.1692	6.22989	6.27067	6.29687	6.26298	6.324	6.23968	0.783411	1.49352	1.23876	0.987217	0.781475	0.746202	1.228	0.966336	0.761157	0.724132	0.785274	0.451433	0.131389	0.0604222	0.781473	0.433669	0.122447	0.0389562	1.28589	2.27202	2.27	2.09903	2.03305	1.99915	1.99715	2.40906	2.45499	2.48006	2.47901	2.19302	2.15602
6.27405	6.28704	6.28604	6.29402	6.32003	6.32102	6.30004	6.31007	6.38309	6.4001	6.30803	6.43406	6.27911	6.34911	6.30805	6.31701	6.26304	6.33607	6.28304	0.786851	1.49222	1.24611	0.994512	0.787806	0.750642	1.2287	0.986015	0.785821	0.730788	0.790341	0.457602	0.115347	0.0469356	0.78361	0.44108	0.121898	0.0468241	1.28636	2.265	2.272	2.103	2.021	1.98298	1.97498	2.414	2.44701	2.475	2.47299	2.185	2.14901
6.31425	6.32136	6.32331	6.30774	6.34258	6.34064	6.33829	6.37185	6.46154	6.4913	6.33745	6.49094	6.38012	6.44619	6.35512	6.32976	6.29834	6.39392	6.31834	0.78737	1.49456	1.24623	0.996091	0.793033	0.761174	1.23122	0.999362	0.804581	0.737485	0.790821	0.459711	0.130341	0.0518977	0.783993	0.440972	0.11976	0.0504525	1.28704	2.26205	2.27004	2.10104	2.02002	1.96827	1.96126	2.41596	2.45387	2.47304	2.46711	2.18205	2.15391
6.35573	6.37465	6.36671	6.3378	6.36783	6.36583	6.38966	6.42167	6.53452	6.58042	6.38866	6.5526	6.50915	6.61191	6.39275	6.34589			6.36469	0.781648	1.49086	1.24178	0.996696	0.794709	0.759622	1.2358	1.00971	0.824986	0.754895	0.786916	0.467617	0.127233	0.0454636	0.776917	0.429735			1.28247	2.26597	2.27	2.101	2.01603	1.95608	1.95206	2.41203	2.45499	2.46704	2.45806	2.18597	2.14705
6.40605	6.41707	6.41704	6.36804	6.38502	6.39403	6.42507	6.48407	6.61409	6.6631	6.42805	6.60207	6.63516	6.74618	6.44305	6.394			6.41406	0.777352	1.48329	1.2327	0.988493	0.788285	0.759072	1.23036	1.01078	0.834849	0.765594	0.781691	0.467464	0.142545	0.0738115	0.773702	0.464902			1.27546	2.267	2.27	2.10199	2.00999	1.94599	1.93899	2.411	2.452	2.46199	2.44598	2.18699	2.14502
6.44333	6.46808	6.44942	6.39845	6.39679	6.41856	6.47608	6.53999	6.68178	6.74061	6.46926	6.6521	6.7519	6.87764	6.48328	6.39302			6.45821	0.771112	1.47216	1.22356	0.982959	0.784341	0.753196	1.22232	1.01026	0.84151	0.776062	0.774882	0.417744	0.131322	0.0824644	0.76757	0.41375			1.26296	2.26405	2.26705	2.09709	2.00607	1.93814	1.93016	2.411	2.45396	2.45414	2.43323	2.18307	2.15974
6.49266	6.50078	6.49965	6.43872	6.44665	6.44184	6.5197	6.59562	6.7535	6.80953	6.52064	6.68577	6.80564	6.94157	6.53365	6.48535			6.50766	0.758766	1.46355	1.21198	0.969265	0.771261	0.744848	1.21227	0.995543	0.842444	0.784869	0.762248	0.418379	0.151715	0.113324	0.75608	0.490584			1.25387	2.26499	2.26601	2.09799	2.00004	1.92807	1.92603	2.411	2.45003	2.44705	2.42803	2.18697	2.15603
6.54708	6.55906	6.55507	6.48107	6.47407	6.47306	6.57306	6.64705	6.80207	6.87708	6.57508	6.74308	6.86804	7.00103	6.58507	6.52908	6.35604		6.55407	0.749316	1.45558	1.20043	0.961593	0.766482	0.737355	1.19827	0.992946	0.837949	0.790395	0.753935	0.418966	0.145402	0.105143	0.745727	0.488364	0.161876		1.2465	2.25801	2.26099	2.09299	1.999	1.926	1.923	2.41499	2.44698	2.45498	2.41899	2.18001	2.15801
6.599	6.59923	6.6021	6.53202	6.52012	6.51127	6.61225	6.68036	6.8491	6.93097	6.62897	6.79598	6.89351	7.02357	6.63602	6.58198	6.38249		6.60502	0.746219	1.45142	1.19815	0.95691	0.761201	0.733995	1.1951	0.990055	0.851068	0.793952	0.750182	0.41634	0.133312	0.0867236	0.743395	0.483925	0.172947		1.24137	2.26781	2.25708	2.08809	1.99606	1.92796	1.92398	2.40813	2.43621	2.44323	2.41508	2.18589	2.16389
6.6566	6.6566	6.65663	6.59159	6.57661	6.56463	6.67159	6.73264	6.88376	6.96775	6.68561	6.8546	6.92975	7.04982	6.6936	6.64556	6.42372		6.65863	0.744333	1.45258	1.19375	0.950693	0.754198	0.728389	1.19492	0.988659	0.831915	0.79542	0.746227	0.401881	0.121203	0.0619008	0.743658	0.483214	0.188185		1.2396	2.26701	2.24508	2.07509	1.99401	1.92601	1.92301	2.40006	2.436	2.44101	2.41997	2.18501	2.17294
6.70803	6.69503	6.70503	6.65403	6.63004	6.62404	6.71603	6.76402	6.92201	6.99601	6.73303	6.89202	6.941	7.059	6.74903	6.70307	6.46005	6.58205	6.70003	0.748242	1.45376	1.19867	0.95488	0.755649	0.728012	1.2006	0.990648	0.84056	0.789922	0.749892	0.413398	0.11832	0.0580879	0.747692	0.48147	0.207524	0.172754	1.24433	2.263	2.24299	2.073	1.989	1.937	1.928	2.396	2.43599	2.439	2.421	2.183	2.168
6.75816	6.75205	6.75713	6.71793	6.71065	6.70465	6.76911	6.80531	6.94364	7.01764	6.78415	6.92052	6.94887	7.059	6.79916	6.83677	6.54951	6.66856	6.75311	0.752224	1.45933	1.20009	0.954605	0.75326	0.731413	1.21149	0.987404	0.821193	0.775668	0.754513	0.42776	0.11889	0.0541261	0.750946	0.444094	0.215349	0.180284	1.2498	2.26005	2.23021	2.06513	1.98507	1.92913	1.93095	2.38813	2.42518	2.44195	2.42395	2.17907	2.17193
6.80271	6.79969	6.80568	6.7796	6.7875	6.78348	6.81967	6.84971	6.97082	7.02992	6.82771	6.94186	6.95595	7.05602	6.84271	6.8837	6.6116	6.7306	6.80168	0.753522	1.46617	1.20256	0.958395	0.755207	0.72551	1.21163	0.986833	0.808592	0.761205	0.756189	0.421921	0.119019	0.0520832	0.751904	0.443619	0.195623	0.160582	1.25489	2.25603	2.22503	2.06301	1.98897	1.93893	1.93696	2.38105	2.42103	2.44001	2.42698	2.17503	2.172
6.84109	6.84707	6.84709	6.83512	6.86613	6.86015	6.8461	6.87208	6.98302	7.03198	6.86609	6.96005	6.96001	7.05899	6.87809	6.93108			6.84109	0.760096	1.47234	1.21117	0.960371	0.755339	0.734706	1.22086	0.988023	0.802753	0.746999	0.761562	0.425699	0.11767	0.0487274	0.759411	0.422372			1.26211	2.254	2.219	2.06	1.98801	1.94403	1.94601	2.38699	2.424	2.44301	2.43402	2.173	2.19404
6.88614	6.88331	6.89214	6.89388	6.93174	6.93654	6.89604	6.91027	6.99478	7.02121	6.91408	6.98649	6.96294	7.05606	6.92216	6.97221			6.88516	0.768381	1.48188	1.2193	0.9661	0.760099	0.737889	1.23151	0.989669	0.794184	0.751366	0.767546	0.445256	0.11767	0.0474347	0.76988	0.413441			1.27371	2.25596	2.21704	2.06196	1.99193	1.95676	1.95189	2.38307	2.42498	2.44987	2.44381	2.17398	2.21363
6.92077	6.93167	6.93471	6.95658	7.00848	7.02639	6.9258	6.94278	7.00394	7.01901	6.95175		6.963	7.056	6.95677	7.05345			6.92275	0.774996	1.49611	1.22808	0.982359	0.778563	0.741208	1.23091	0.989928	0.787088	0.747726	0.772576		0.117154	0.0467347	0.777797	0.450235			1.28161	2.25501	2.21501	2.062	1.99995	1.96693	1.95697	2.38797	2.42798	2.45397	2.44897	2.17201
6.96404	6.97005	6.98306	7.01607	7.08609	7.11409	6.97503	6.96104	7.01301	7.024	6.99604	7.00601	6.96401	7.051	6.99704	7.10508	6.92213	6.96215	6.96505	0.783334	1.50325	1.23965	0.996417	0.795785	0.740718	1.24446	0.987857	0.783505	0.74261	0.780523	0.399042	0.111551	0.0439996	0.786335	0.451769	0.123326	0.0545844	1.29038	2.25801	2.213	2.059	2.001	1.96901	1.95901	2.385	2.429	2.46201	2.45402	2.178	2.18598
6.99941	7.01427	7.0312	7.07502	7.1647	7.19368	7.00254	6.9915	7.01792	7.02597	7.03141	7.01485	6.96892	7.05198	7.03241	7.17484	7.03021	7.08988	7.01025	0.786763	1.50654	1.24184	1.0024	0.808184	0.764329	1.24868	0.993565	0.787405	0.750903	0.783432	0.409251	0.11278	0.0436852	0.790216	0.459246	0.128553	0.0582886	1.2948	2.26292	2.21497	2.05998	2.00198	1.97785	1.9708	2.38598	2.429	2.46692	2.47072	2.17997	2.17223
7.03775	7.05971	7.0777	7.12866	7.2425	7.27548	7.05864	7.01386	7.03092	7.03991	7.06876	7.03785	6.97099	7.05101	7.07075	7.23164	7.13533	7.20824	7.04677	0.782667	1.508	1.23782	1.02034	0.836308	0.78166	1.24539	0.989149	0.78293	0.753186	0.779188	0.451526	0.113664	0.0432031	0.786385	0.474919	0.128382	0.0528657	1.29362	2.26101	2.21401	2.06298	2.00498	1.97999	1.97497	2.37805	2.43297	2.47296	2.48094	2.17801	2.1571
7.07503	7.10703	7.12902	7.18603	7.31403	7.34004	7.08803	7.04802	7.04702	7.05701	7.11402	7.05401	6.974	7.051	7.10503	7.28402	7.27306	7.36507	7.10202	0.778887	1.49924	1.23222	1.01594	0.839617	0.792539	1.24811	0.995166	0.790787	0.764402	0.774738	0.458413	0.114691	0.0433502	0.783356	0.479337	0.132916	0.0455124	1.28615	2.259	2.219	2.059	2.01	1.98401	1.99101	2.382	2.439	2.48201	2.489	2.177	2.155
7.12115	7.15512	7.16926	7.24099	7.36801	7.42052	7.14201	7.0755	7.07548	7.07664	7.15033	7.07757	6.97695	7.051	7.15312	7.31346	7.38593	7.49168	7.14619	0.77289	1.49193	1.2295	1.0171	0.851639	0.790605	1.24653	0.988257	0.785664	0.767974	0.770419	0.46439	0.115888	0.0437428	0.775907	0.473144	0.12581	0.0499387	1.27968	2.25409	2.21998	2.059	2.00902	1.9948	2.00573	2.37807	2.43998	2.49378	2.49686	2.17209	2.15402
7.15878	7.19577	7.22567	7.29966	7.4376	7.48563	7.18177	7.11875	7.09986		7.19673	7.09888	6.97998	7.05398	7.18581	7.3647	7.4904	7.60336	7.19571	0.761009	1.48025	1.21732	1.01028	0.851095	0.796247	1.23438	0.982334	0.781086		0.759494	0.458555	0.116069	0.0435512	0.763472	0.448166	0.137988	0.0708175	1.26863	2.24804	2.22398	2.05801	2.00701	2.00395	2.01296	2.37999	2.44298	2.49201		2.16604	2.154
7.2091	7.2441	7.27511	7.35908	7.50309	7.54512	7.2371	7.15811			7.23811	7.13011	6.98603	7.054	7.23809	7.41311	7.55606	7.68105	7.2461	0.745959	1.46844	1.20269	0.99462	0.83942	0.794818	1.2253	0.967627			0.747641	0.438296	0.116521	0.0435802	0.746686	0.418715	0.138132	0.0892001	1.25794	2.242	2.23302	2.05901	2.00802	2.01001	2.02102	2.379	2.44699			2.16299	2.15399
7.25622	7.29122	7.32812	7.39736	7.54628	7.60205	7.2852	7.20915			7.29112	7.1841	7.00174	7.05597	7.2803	7.46513	7.58453	7.70362	7.29223	0.740668	1.46136	1.1981	0.989682	0.82982	0.784482	1.21934	0.961453			0.743184	0.436382	0.121792	0.0436882	0.740178	0.416526	0.134343	0.0796588	1.25224	2.24003	2.24185	2.06589	2.01784	2.01689	2.02985	2.37998	2.44405			2.15907	2.14908
7.31264	7.33473	7.37173	7.44073	7.59569	7.64573	7.33966	7.2567			7.34864	7.23568	7.0169	7.05898	7.33764	7.51568	7.61382	7.72983	7.34467	0.73276	1.45597	1.19224	0.979703	0.825437	0.776748	1.20913	0.960197			0.735459	0.431581	0.130366	0.0459654	0.732022	0.43995	0.121721	0.0604819	1.24821	2.24199	2.24498	2.0809	2.02098	2.01799	2.03298	2.38497	2.44897			2.16099	2.14602
7.36913	7.3881	7.4251	7.49106	7.63104	7.67203	7.3941	7.31811			7.40413	7.30516	7.05812	7.08431	7.39312	7.56809	7.63702	7.75101	7.39809	0.734058	1.45938	1.19476	0.973799	0.806535	0.775423	1.2089	0.966998			0.737255	0.425479	0.144144	0.055344	0.732832	0.446816	0.115848	0.0511571	1.25201	2.24002	2.25402	2.08402	2.025	2.02	2.028	2.39101	2.446			2.16002	2.144
7.42623	7.43608	7.47504	7.52138	7.65289	7.68744	7.44581	7.37393			7.46519	7.3835	7.11884	7.2361	7.44975	7.60775	7.65292	7.77318	7.44216	0.734374	1.46535	1.20204	0.978743	0.811745	0.769583	1.19462	0.965881			0.737892	0.420142	0.156003	0.12067	0.732312	0.457145	0.125172	0.0680754	1.25814	2.24841	2.26578	2.09185	2.04097	2.01657	2.02697	2.40242	2.44698			2.17239	2.14498
7.48033	7.4922	7.52265	7.5569	7.6721	7.70306	7.49515	7.42964			7.51835	7.47441	7.20047	7.31947	7.50534	7.63354	7.6605	7.74953	7.49535	0.741402	1.45528	1.20696	0.980092	0.800369	0.757471	1.20561	0.962294			0.742624	0.42309	0.168062	0.133831	0.741495	0.44508	0.124052	0.0465775	1.24986	2.25305	2.269	2.09657	2.0404	2.02099	2.02002	2.40255	2.45296			2.17359	2.14301
7.52955	7.53357	7.55957	7.60206	7.69002	7.711	7.53107	7.48309	7.4771		7.56904	7.55859	7.28859	7.34858	7.55356	7.65103	7.665	7.7495	7.54157	0.757751	1.46616	1.21195	0.977777	0.785047	0.744294	1.21136	0.970512	0.751344		0.758911	0.436325	0.191563	0.122971	0.757615	0.436498	0.121917	0.0457673	1.25892	2.26151	2.2735	2.104	2.0365	2.01849	2.01749	2.408	2.45249	2.486		2.1835	2.148
7.56648	7.57993	7.60541	7.64033	7.70296	7.71397	7.5819	7.54388	7.54399		7.60052	7.62529	7.35084	7.41075	7.5964	7.67297	7.66799	7.75201	7.58683	0.762328	1.47245	1.21893	0.970324	0.767689	0.739688	1.21929	0.975065	0.766137		0.763681	0.420329	0.166527	0.0995727	0.761551	0.42833	0.119669	0.0439409	1.27058	2.26748	2.2765	2.10352	2.03303	2.01501	2.01103	2.4095	2.44851	2.48402		2.18601	2.14552
7.61323	7.62336	7.63737	7.65766	7.71117	7.71961	7.62242	7.60194	7.62873	7.62597	7.64471	7.69405	7.44679	7.51643	7.64078	7.69551	7.67149	7.71456	7.61887	0.769605	1.48222	1.22896	0.979451	0.774479	0.739737	1.22739	0.981128	0.746307	0.691433	0.769698	0.436838	0.149493	0.0801303	0.767961	0.428035	0.121325	0.0488814	1.27992	2.27594	2.28002	2.10405	2.03101	2.01195	2.00706	2.41295	2.44797	2.48592	2.476	2.19094	2.15458
7.65252	7.66952	7.68152	7.68202	7.72901	7.73152	7.67003	7.66302	7.71254	7.72304	7.68502	7.76704	7.54288	7.58796	7.68153	7.71601	7.67151	7.76095	7.66302	0.782816	1.49254	1.2436	0.989595	0.783095	0.740702	1.23232	0.985356	0.778852	0.719005	0.78678	0.452621	0.136571	0.0637818	0.778966	0.433108	0.122522	0.0652497	1.28807	2.274	2.283	2.106	2.02999	2.00449	2.00699	2.41501	2.44351	2.47402	2.47251	2.1925	2.15199
7.69185	7.70988	7.7119	7.71533	7.75247	7.75593	7.71578	7.72135	7.79324	7.81123	7.7243	7.8382	7.65229	7.72502	7.72138	7.74088	7.6746	7.73269	7.6999	0.790095	1.49766	1.24771	0.996381	0.787988	0.753548	1.23447	0.994353	0.79437	0.735732	0.794512	0.462823	0.109713	0.0478202	0.785775	0.453827	0.120395	0.0476269	1.29104	2.27353	2.28447	2.1045	2.02156	1.99654	1.9975	2.41747	2.44747	2.47988	2.48236	2.19255	2.1465
7.73173	7.75319	7.7537	7.73474	7.78343	7.78482	7.76381	7.78236	7.87752	7.90655	7.75578	7.90638	7.76467	7.81763	7.76917	7.76167		7.78838	7.7452	0.790082	1.50221	1.25054	0.998692	0.792675	0.756308	1.23275	0.995653	0.804266	0.749492	0.794398	0.469996	0.148046	0.0715346	0.785894	0.472654		0.052971	1.29561	2.26604	2.28302	2.10794	2.02046	1.9883	1.98282	2.41456	2.45104	2.48095	2.47796	2.18599	2.14495
7.76755	7.79405	7.78705	7.76554	7.82352	7.82254	7.80855	7.83907	7.95609	7.9946	7.79304	7.96305	7.90263	7.99316	7.80455	7.76601	7.728	7.82301	7.78355	0.786932	1.49841	1.25042	0.994206	0.79236	0.758277	1.23899	1.01409	0.831865	0.765636	0.78941	0.477569	0.127636	0.0681196	0.784713	0.474231	0.140224	0.0754234	1.29213	2.2655	2.282	2.1035	2.01399	1.97199	1.96498	2.4145	2.4555	2.4765	2.47099	2.183	2.14401
7.81137	7.83694	7.83087	7.79945	7.84594	7.85595	7.85825	7.90274	8.03515	8.08176	7.83244	8.00482	8.01767	8.12479	7.8548	7.77239	7.72702	7.84464	7.82841	0.778658	1.49261	1.2447	0.995464	0.790669	0.759283	1.2262	1.00784	0.834784	0.781016	0.784065	0.496671	0.147728	0.0962265	0.773796	0.409375	0.146791	0.115045	1.28639	2.26208	2.281	2.10596	2.00658	1.9625	1.95058	2.41206	2.45801	2.47551	2.46599	2.18254	2.14997
7.8559	7.88186	7.86992	7.8367	7.88433	7.89377	7.89689	7.95149	8.09701	8.16101	7.87737	8.03008	8.11378	8.23199	7.89739	7.8061	7.73992	7.85792	7.87532	0.772236	1.47932	1.23457	0.98496	0.786819	0.761624	1.22484	1.01921	0.855872	0.796736	0.778556	0.50014	0.154284	0.0931045	0.76634	0.440946	0.150686	0.119238	1.27618	2.26252	2.27896	2.10601	2.01253	1.94552	1.94199	2.41203	2.46196	2.46852	2.45699	2.17958	2.14957
7.90551	7.93101	7.92001	7.87651	7.93001	7.93552	7.94601	8.01101	8.16601	8.23151	7.92351	8.0875	8.19593	8.32392	7.94701	7.85696	7.75202	7.76815	7.92151	0.760895	1.46853	1.22054	0.984844	0.790223	0.75507	1.21491	1.0127	0.860077	0.802308	0.767355	0.452793	0.155409	0.101633	0.755515	0.478669	0.172861	0.0848546	1.26582	2.26	2.2755	2.10549	2.0135	1.941	1.9375	2.4135	2.4585	2.4675	2.45	2.18	2.15599
7.94645	7.97196	7.95988	7.92197	7.97982	7.98682	7.99533	8.06726	8.22573	8.29081	7.96443	8.12002	8.23471	8.36969	7.98993	7.91441	7.76868	7.88282	7.96843	0.754807	1.46271	1.21254	0.973563	0.779096	0.746106	1.2084	1.00596	0.859357	0.809686	0.75958	0.493269	0.168667	0.13089	0.751341	0.483503	0.18075	0.147794	1.25919	2.26496	2.27296	2.09951	2.00648	1.94096	1.93153	2.40998	2.46045	2.46539	2.44648	2.18248	2.14368
8.00379	8.02922	8.00899	7.97733	8.0251	8.03603	8.044	8.1133	8.27398	8.34675	8.02283	8.1894	8.29532	8.42827	8.0458	7.95067	7.80577	7.92177	8.01985	0.749083	1.45677	1.20409	0.965307	0.768145	0.743022	1.20265	1.00021	0.85504	0.809941	0.751744	0.458867	0.142096	0.0941511	0.747927	0.459816	0.186207	0.154376	1.25267	2.26444	2.26545	2.09446	1.99952	1.93354	1.93004	2.40841	2.45441	2.45622	2.44649	2.18188	2.15306
8.0531	8.07208	8.06509	8.02661	8.0881	8.0966	8.10209	8.15905	8.32254	8.38303	8.07159	8.24557	8.31003	8.44101	8.0951	8.0281	7.84309	7.96308	8.07058	0.747062	1.45565	1.20543	0.96052	0.763075	0.728172	1.19804	0.987946	0.846769	0.809092	0.749249	0.455955	0.143763	0.0835228	0.746526	0.493452	0.195007	0.163258	1.25374	2.25898	2.25749	2.08949	1.9975	1.93951	1.93302	2.39799	2.44649	2.4685	2.44549	2.17298	2.156
8.10934	8.11944	8.11584	8.08639	8.14382	8.15487	8.15033	8.18946	8.34403	8.40308	8.1224	8.28298	8.32734	8.44826	8.15284	8.09586	7.8853	8.00137	8.11585	0.748335	1.46227	1.20222	0.955586	0.758326	0.724644	1.20197	0.992191	0.843151	0.811778	0.751823	0.498222	0.145338	0.0722582	0.74648	0.488005	0.207917	0.176442	1.25704	2.25007	2.24953	2.08552	2.00053	1.94449	1.94095	2.39301	2.44405	2.46991	2.44302	2.16411	2.15299
8.14305	8.17492	8.16305	8.14821	8.19852	8.21435	8.18792	8.22203	8.38447	8.44529	8.16813	8.32351	8.35606	8.46994	8.18598	8.16905		8.2066	8.15809	0.760019	1.44918	1.2063	0.960794	0.768074	0.728116	1.2084	0.998261	0.860503	0.79328	0.761685	0.45584	0.125807	0.0484445	0.758807	0.483257		0.158836	1.24731	2.26198	2.24177	2.08392	2.01777	1.95304	1.94818	2.394	2.45006	2.46114	2.44206	2.18694	2.16127
8.19296	8.21897	8.21296	8.20596	8.27094	8.27895	8.23197	8.27096	8.40698	8.45899	8.22196	8.34798	8.359	8.467	8.23296	8.21896		8.28294	8.20996	0.762378	1.45621	1.20739	0.959551	0.767291	0.729839	1.21499	0.994953	0.832022	0.773725	0.764318	0.450594	0.127569	0.0462717	0.761058	0.435876		0.130971	1.24652	2.261	2.23101	2.08	2.00701	1.955	1.95699	2.394	2.453	2.46799	2.445	2.184	2.17399
8.24254	8.2606	8.26554	8.26868	8.32867	8.34368	8.26357	8.28352	8.41316	8.45798	8.26858	8.37023	8.36209	8.46599	8.28146	8.30265			8.24962	0.764536	1.45936	1.20725	0.97397	0.777745	0.730759	1.21943	0.996289	0.821679	0.767024	0.765148	0.449598	0.128519	0.0570658	0.764527	0.437307			1.25294	2.25992	2.22998	2.07805	2.017	1.97009	1.96213	2.39202	2.446	2.46302	2.45206	2.18494	2.17847
8.28968	8.31289	8.31293	8.3281	8.38743	8.40352	8.31246	8.32851	8.42711	8.45598	8.31874	8.39032	8.37	8.465	8.32174	8.35859			8.30353	0.773714	1.46918	1.21784	0.982569	0.785971	0.740186	1.22898	0.993656	0.808693	0.757814	0.771145	0.444877	0.129252	0.0506516	0.77636	0.428011			1.26216	2.25311	2.22796	2.08194	2.01719	1.97817	1.97315	2.39408	2.446	2.46513	2.45715	2.18	2.21913
8.32109	8.35408	8.35608	8.3791	8.45412	8.47407	8.33408	8.35204	8.43202	8.455	8.35309		8.37	8.465	8.35608	8.38617	8.18018	8.20217	8.32809	0.780395	1.47608	1.22025	0.983449	0.791151	0.745122	1.23562	0.996251	0.805132	0.749657	0.779263		0.12934	0.0474767	0.781946	0.40491	0.0888433	0.013839	1.27004	2.258	2.22601	2.079	2.02598	1.986	1.98005	2.398	2.44599	2.47101	2.46402	2.18
8.37343	8.4005	8.40254	8.4396	8.52451	8.51776	8.38337	8.37529	8.44104	8.45499	8.40543	8.4311	8.37099	8.46495	8.40346	8.48987	8.28513	8.30347	8.38445	0.789394	1.48187	1.23222	0.988939	0.797973	0.752531	1.2435	0.996555	0.800596	0.748013	0.7869	0.426757	0.129513	0.0454995	0.791633	0.434633	0.155683	0.0780093	1.27643	2.25605	2.23002	2.08	2.0152	1.98631	2.00907	2.39801	2.442	2.47512	2.47808	2.17805	2.21638
8.40987	8.4429	8.44824	8.49017	8.56852	8.58293	8.41496	8.39962	8.44434	8.45418	8.44203	8.43916	8.37007	8.46109	8.44271	8.56345	8.38155	8.4278	8.42306	0.792219	1.48716	1.23285	1.00907	0.81504	0.762203	1.24345	0.991948	0.793566	0.749024	0.789398	0.430785	0.122331	0.0429374	0.795206	0.463336	0.152237	0.0645639	1.28313	2.25998	2.23205	2.08011	2.03189	2.01202	2.01475	2.39902	2.44214	2.48514	2.48511	2.182	2.16495
8.44697	8.48097	8.50096	8.53996	8.63295	8.66493	8.45597	8.42598	8.45899	8.46199	8.48596	8.44599	8.373	8.465	8.47298	8.62495	8.48991	8.5469	8.46796	0.793009	1.48791	1.23776	1.022	0.82695	0.781034	1.24193	0.989722	0.789993	0.744923	0.790149	0.436545	0.123669	0.0415511	0.795899	0.47551	0.136393	0.0592044	1.28447	2.259	2.234	2.085	2.027	2.013	2.00401	2.4	2.448	2.491	2.49	2.182	2.163
8.49539	8.5385	8.54557	8.59367	8.71455	8.73162	8.49161	8.45229	8.46111	8.46907	8.52556	8.47613	8.37904	8.464	8.52729	8.68042	8.62242	8.69576	8.51654	0.789179	1.48538	1.23681	1.01711	0.844489	0.779658	1.23981	0.976844	0.775992	0.736239	0.786849	0.461916	0.123689	0.0412833	0.792116	0.477182	0.129028	0.0570695	1.28253	2.25505	2.23801	2.08299	2.03188	2.003	2.01198	2.39999	2.45404	2.49709	2.50211	2.181	2.16001
8.52905	8.58217	8.59503	8.65091	8.76211	8.78507	8.54401	8.47787	8.47041	8.47545	8.57401	8.48752	8.38214	8.4641	8.55309	8.71703	8.74527	8.84768	8.56309	0.782061	1.47718	1.22709	1.01624	0.838312	0.7796	1.2377	0.97607	0.776051	0.732701	0.777236	0.463333	0.124521	0.0417382	0.786415	0.475251	0.136335	0.0505042	1.2719	2.25898	2.2391	2.08206	2.02216	2.00308	2.01002	2.39904	2.45704	2.50516	2.51108	2.18098	2.16084
8.57906	8.63807	8.64407	8.69406	8.81507	8.83608	8.59208	8.51903	8.49003	8.49702	8.62205	8.51205	8.389	8.469	8.60507	8.76605	8.85314	8.97514	8.61506	0.767827	1.46491	1.21839	1.00401	0.831248	0.786718	1.22459	0.964673	0.770364	0.728932	0.765148	0.4668	0.12647	0.0502062	0.771435	0.457682	0.129935	0.0626279	1.26278	2.258	2.24401	2.085	2.03	2.00701	2.011	2.401	2.459	2.513	2.515	2.18	2.15301
8.61759	8.68156	8.68657	8.73257	8.85848	8.88954	8.64438	8.5406	8.51152		8.65359	8.54243	8.39213	8.46903	8.64959	8.79647	8.9414	9.06455	8.65663	0.759191	1.45792	1.2125	0.992998	0.823409	0.77916	1.20794	0.960088	0.766091		0.757307	0.453703	0.126197	0.0477771	0.761592	0.446109	0.152529	0.0871861	1.25639	2.25698	2.24813	2.08603	2.02998	2.01501	2.01294	2.40008	2.45906	2.51405		2.17802	2.15799
8.66995	8.73082	8.7367	8.78267	8.90097	8.9368	8.67833	8.5941	8.55744		8.70595	8.58093	8.40342	8.472	8.70195	8.83824	8.97648	9.1124	8.71207	0.747969	1.44704	1.20318	0.988453	0.813042	0.773772	1.20104	0.944262	0.750781		0.745736	0.440086	0.126957	0.0466556	0.751244	0.452773	0.153054	0.103003	1.24432	2.25496	2.25917	2.08908	2.02802	2.01585	2.00798	2.40704	2.46398	2.518		2.17994	2.15696
8.71397	8.76897	8.76898	8.81398	8.94597	8.97397	8.73995	8.64496	8.57798		8.74997	8.62397	8.42299	8.472	8.74597	8.89596	8.99898	9.13099	8.76196	0.743753	1.43818	1.19839	0.984893	0.816827	0.765976	1.19632	0.942511	0.759194		0.742313	0.437562	0.134255	0.0464502	0.746314	0.444996	0.142078	0.0887606	1.23643	2.253	2.26699	2.093	2.029	2.00901	2.007	2.409	2.463	2.518		2.177	2.155
8.76567	8.82239	8.82849	8.85456	8.97041	9.00427	8.78548	8.7016			8.80369	8.68078	8.44949	8.47842	8.79561	8.95265	9.04109	9.16609	8.8006	0.74102	1.44072	1.19896	0.97724	0.799905	0.756964	1.19215	0.941391			0.73882	0.426658	0.143054	0.0498622	0.74445	0.453086	0.12608	0.0621249	1.23998	2.25404	2.27208	2.10305	2.03799	2.00504	2.00492	2.41309	2.46302			2.178	2.15502
8.82309	8.85615	8.87115	8.90283	9.0054	9.02734	8.82728	8.75326	8.69772		8.86311	8.74889	8.49279	8.518	8.84815	9.0087	9.04921	9.17404	8.85192	0.744434	1.44516	1.20186	0.972939	0.787468	0.750396	1.20064	0.936377	0.750519		0.743961	0.416498	0.151276	0.0607582	0.746078	0.447506	0.124404	0.0565078	1.24192	2.25698	2.27917	2.10711	2.03704	2.00787	1.99796	2.42113	2.465	2.5277		2.17802	2.15709
8.87305	8.90906	8.92405	8.94105	9.02401	9.04301	8.88606	8.81107	8.7771		8.91405	8.83611	8.5751	8.7021	8.90106	9.04102	9.05901	9.17601	8.89405	0.744639	1.4514	1.20067	0.971058	0.778186	0.743774	1.18964	0.935342	0.739887		0.745861	0.424225	0.163982	0.125522	0.744597	0.44135	0.125067	0.0513424	1.24762	2.25601	2.28701	2.112	2.039	2.002	1.996	2.427	2.465	2.514		2.179	2.161
8.91356	8.95251	8.96237	8.97928	9.03219	9.05315	8.9286	8.86768	8.85082		8.94961	8.92083	8.65284	8.78085	8.94348	9.05912	9.06604	9.18192	8.93354	0.751541	1.45795	1.21344	0.969747	0.767666	0.739031	1.20271	0.944635	0.745007		0.754136	0.427739	0.173067	0.134503	0.749817	0.433561	0.122671	0.0456552	1.25212	2.26099	2.29096	2.11401	2.03799	2.00394	1.99295	2.42794	2.465	2.516		2.18199	2.16295
8.96183	8.99683	8.99485	9.00383	9.04829	9.06623	8.97964	8.92626	8.92161		9.00176	8.99245	8.72555	8.85211	8.98499	9.0695	9.06906	9.175	8.97979	0.761917	1.4649	1.22084	0.970455	0.767347	0.739173	1.21301	0.950281	0.749123		0.765006	0.422658	0.16854	0.129339	0.759038	0.43107	0.120157	0.044401	1.25989	2.26019	2.28812	2.11496	2.0369	1.99904	1.98908	2.42302	2.4649	2.51565		2.18119	2.15906
9.00097	9.03597	9.03497	9.04297	9.06199	9.07699	9.00998	8.98596	8.99794		9.03797	9.06095	8.79895	8.81003	9.03197	9.09298	9.072	9.175	9.01697	0.770763	1.4748	1.23216	0.974937	0.768129	0.743587	1.21616	0.958364	0.754006		0.773794	0.424439	0.165692	0.072452	0.768893	0.428222	0.118131	0.04445	1.26946	2.26899	2.294	2.113	2.032	2.001	1.993	2.424	2.46	2.49901		2.18999	2.162
9.04335	9.07047	9.06247	9.06632	9.09523	9.09325	9.06636	9.04968	9.08996	9.09601	9.07638	9.13874	8.90119	8.91759	9.07434	9.1082	9.075	9.17132	9.05541	0.781809	1.48646	1.24067	0.978002	0.772455	0.75566	1.22597	0.9682	0.766752	0.714766	0.786863	0.442658	0.158134	0.0777034	0.776503	0.430072	0.118539	0.0444885	1.27646	2.2701	2.29398	2.11098	2.02799	1.99385	1.98792	2.425	2.46199	2.50199	2.50002	2.18909	2.16306
9.0741	9.11193	9.10353	9.09457	9.1158	9.1157	9.09804	9.10931	9.17369	9.18405	9.10993	9.20359	9.0052	9.05547	9.1041	9.12542	9.07508	9.11391	9.09087	0.787887	1.48716	1.24926	0.994484	0.790092	0.771204	1.22933	0.980357	0.783448	0.719928	0.793227	0.455592	0.137066	0.0598945	0.782912	0.440612	0.119319	0.048648	1.28356	2.27896	2.29192	2.10906	2.02696	1.98075	1.98085	2.425	2.46096	2.50079	2.50173	2.19692	2.16766
9.12504	9.15505	9.12808	9.12106	9.15303	9.14806	9.14607	9.17009	9.25213	9.27916	9.15304	9.2771	9.10714	9.17018	9.15506	9.14502	9.07904	9.15603	9.13107	0.794706	1.49481	1.25087	0.99977	0.798508	0.778822	1.23932	0.991381	0.798695	0.739318	0.798618	0.471413	0.135481	0.0517792	0.790404	0.448112	0.120217	0.0494873	1.28924	2.27699	2.288	2.112	2.02499	1.96899	1.97398	2.42499	2.459	2.49098	2.48898	2.193	2.152
9.14857	9.18755	9.17336	9.15835	9.17354	9.18342	9.19056	9.2247	9.33287	9.37299	9.17461	9.33557	9.1907	9.27556	9.18952	9.15809		9.17576	9.17242	0.792373	1.49318	1.25062	0.999572	0.797484	0.785874	1.2426	1.00966	0.825498	0.762011	0.797502	0.473327	0.135835	0.057025	0.786809	0.448615		0.0536697	1.28695	2.27303	2.28895	2.11198	2.02098	1.96292	1.96292	2.42199	2.45702	2.47993	2.47483	2.19398	2.15103
9.19763	9.2349	9.20486	9.18903	9.21984	9.2199	9.23884	9.2853	9.40855	9.4587	9.22654	9.38496	9.33764	9.4115	9.23478	9.16698		9.15617	9.20905	0.78408	1.48534	1.24857	0.997921	0.798607	0.78535	1.23701	1.01657	0.840836	0.778412	0.789046	0.474616	0.127703	0.0389963	0.779833	0.411208		0.0401098	1.28207	2.27594	2.28487	2.10996	2.01904	1.95587	1.95585	2.42087	2.45898	2.47392	2.45977	2.19192	2.15406
9.22698	9.27697	9.24497	9.23696	9.25897	9.26197	9.27797	9.34595	9.48094	9.53794	9.25198	9.42996	9.4609	9.57487	9.27097	9.21296		9.21096	9.25796	0.778954	1.47851	1.241	0.992824	0.794253	0.783032	1.23302	1.01728	0.851392	0.789701	0.783744	0.429625	0.124123	0.0481628	0.774374	0.465717		0.0811877	1.27357	2.273	2.279	2.108	2.021	1.95	1.94901	2.415	2.458	2.47	2.44901	2.188	2.157
9.27944	9.31459	9.28557	9.27259	9.3064	9.30852	9.32359	9.3976	9.54064	9.61083	9.29844	9.45948	9.55742	9.69112	9.32346	9.26544		9.30053	9.29759	0.77011	1.46924	1.23178	0.983445	0.787376	0.767348	1.2295	1.02284	0.861593	0.803711	0.773926	0.420906	0.136071	0.0933062	0.767369	0.502065		0.172692	1.26275	2.27095	2.27489	2.10495	2.02089	1.94596	1.93896	2.41589	2.45298	2.45593	2.43383	2.19095	2.15596
9.31705	9.36478	9.33382	9.32293	9.34108	9.35301	9.37386	9.44899	9.59533	9.68112	9.33614	9.50129	9.67596	9.78542	9.36295	9.30265		9.34561	9.34793	0.761591	1.45979	1.21993	0.971892	0.774256	0.746855	1.21647	1.01947	0.86201	0.811454	0.766652	0.411226	0.133816	0.0891536	0.757101	0.496658		0.199723	1.25572	2.26689	2.26592	2.10083	2.01194	1.94296	1.93598	2.40696	2.45087	2.44973	2.41979	2.18687	2.15306
9.36607	9.40108	9.37208	9.36608	9.39109	9.40008	9.41408	9.4951	9.65707	9.73309	9.38908	9.56107	9.67405	9.80506	9.40708	9.33309		9.37409	9.39107	0.752813	1.45086	1.21107	0.960361	0.761979	0.735003	1.20937	1.01226	0.870771	0.817678	0.756542	0.404075	0.141471	0.105033	0.750652	0.496109		0.206377	1.24409	2.262	2.26198	2.093	2.00899	1.941	1.935	2.40499	2.44501	2.43699	2.40998	2.181	2.15601
9.41165	9.4525	9.42055	9.41662	9.44469	9.4507	9.46445	9.55623	9.70048	9.78537	9.43759	9.60563	9.70624	9.84113	9.45764	9.38967		9.43063	9.43359	0.748253	1.44776	1.20336	0.948962	0.749182	0.730754	1.2051	1.00759	0.847489	0.816718	0.751651	0.407432	0.111862	0.0646208	0.745949	0.489291		0.204251	1.24157	2.26188	2.24988	2.09186	2.00397	1.94207	1.93603	2.39791	2.45097	2.43093	2.398	2.1799	2.1638
9.46807	9.49601	9.46811	9.4702	9.50417	9.5112	9.50415	9.57663	9.74161	9.81755	9.48907	9.65996	9.72729	9.85208	9.51307	9.44843		9.48566	9.48496	0.74593	1.45083	1.20053	0.943211	0.741734	0.717452	1.20326	1.00834	0.869358	0.815584	0.749193	0.415133	0.117945	0.0560313	0.744097	0.484945		0.195439	1.24053	2.25196	2.23977	2.07981	2.00085	1.94808	1.93906	2.38994	2.44766	2.4249	2.39792	2.1709	2.147
9.51796	9.54296	9.51996	9.52596	9.55896	9.56696	9.55796	9.60598	9.76998	9.84298	9.53896	9.70496	9.74099	9.856	9.56296	9.51495		9.56294	9.52996	0.74592	1.45604	1.19474	0.945108	0.74146	0.716601	1.20609	1.00386	0.862286	0.810164	0.750719	0.408275	0.114443	0.0490955	0.742581	0.476777		0.178603	1.24502	2.25	2.22901	2.07101	1.99401	1.952	1.942	2.387	2.43201	2.42	2.394	2.166	2.147
9.56944	9.58359	9.56852	9.58262	9.62171	9.63173	9.6044	9.64525	9.78818	9.86209	9.59048	9.72629	9.74705	9.85	9.60851	9.63653		9.49962	9.57549	0.750167	1.45865	1.20022	0.94946	0.745756	0.71493	1.20961	1.00095	0.843371	0.79685	0.753808	0.416278	0.114586	0.0444778	0.747758	0.445926		0.173391	1.24912	2.24495	2.21989	2.06593	1.99402	1.95802	1.94411	2.37596	2.42	2.42104	2.39806	2.16098	2.14704
9.60703	9.63369	9.6128	9.63618	9.68228	9.69441	9.63886	9.66672	9.80342	9.86998	9.63203	9.75123	9.75115	9.85	9.65182	9.68203		9.55301	9.6178	0.753475	1.46746	1.20568	0.952269	0.748315	0.713339	1.21086	1.00369	0.83825	0.780601	0.757953	0.417021	0.115905	0.0442896	0.750324	0.444456		0.158849	1.2559	2.24098	2.21087	2.05998	1.996	1.96013	1.95308	2.37294	2.41994	2.42417	2.40315	2.15898	2.15029
9.65506	9.66607	9.65008	9.69108	9.7421	9.76011	9.67907	9.70004	9.82301	9.86898	9.68006	9.76205	9.758	9.85	9.69007	9.73009		9.60009	9.65507	0.761611	1.47436	1.21521	0.9662	0.763924	0.716072	1.22119	1.00392	0.830336	0.766204	0.765084	0.41941	0.115681	0.0442695	0.758888	0.429847		0.142956	1.26453	2.24	2.205	2.05899	1.996	1.966	1.95701	2.36999	2.417	2.432	2.41002	2.158	2.16404
9.69058	9.7114	9.70147	9.74164	9.80468	9.8277	9.72036	9.72432	9.82706	9.85895	9.7156	9.79013	9.758	9.85	9.73146	9.78373		9.65527	9.69944	0.7682	1.48507	1.22583	0.984769	0.785215	0.723825	1.22408	1.00596	0.821431	0.75592	0.767677	0.438072	0.11649	0.0439684	0.770044	0.427882		0.133972	1.27394	2.24006	2.205	2.05397	1.99797	1.96412	1.96106	2.36501	2.41599	2.43406	2.42414	2.15801	2.18803
9.7406	9.74685	9.74293	9.79683	9.86418	9.88918	9.75148	9.75243	9.83208	9.85479	9.76768	9.80125	9.758	9.84983	9.7716	9.84737	9.63472	9.76336	9.73779	0.777779	1.49184	1.23496	0.99883	0.799015	0.749295	1.23616	1.00163	0.808526	0.745037	0.774419	0.427734	0.116281	0.0437772	0.780831	0.431999	0.125846	0.086568	1.28251	2.24504	2.20494	2.051	1.99519	1.97408	1.96631	2.36614	2.415	2.43927	2.43627	2.15908	2.19034
9.76898	9.78697	9.78697	9.83597	9.91996	9.94496	9.77398	9.77299	9.836	9.84501	9.79998	9.81299	9.758	9.84201	9.79998	9.91195	9.71594	9.73302	9.77497	0.786244	1.50087	1.24075	1.01822	0.824302	0.760862	1.25263	0.997653	0.800296	0.758151	0.782434	0.414699	0.108266	0.0412818	0.790793	0.457981	0.14034	0.0647158	1.293	2.247	2.202	2.051	2.00399	1.978	1.98099	2.373	2.415	2.45199	2.44899	2.163	2.15902
9.80838	9.83046	9.83644	9.88756	9.98063	10.0088	9.81043	9.79221	9.83807	9.84205	9.84248	9.8271	9.76105	9.839	9.8354	9.97064	9.80323	9.8483	9.81748	0.790393	1.50665	1.24437	1.02044	0.82992	0.77469	1.25844	0.997335	0.796427	0.759168	0.785686	0.437849	0.10988	0.0398819	0.795093	0.472612	0.135289	0.0565873	1.29555	2.24892	2.20706	2.04999	1.99895	1.98105	1.98206	2.37594	2.42006	2.45909	2.46115	2.16394	2.13693
9.84193	9.87107	9.87523	9.93616	10.0355	10.0744	9.84767	9.8106	9.84405	9.84605	9.88379	9.83665	9.76512	9.83914	9.86984	10.0262	9.911	9.96239	9.85904	0.78966	1.50546	1.24275	1.02694	0.837663	0.783952	1.25908	0.996	0.793589	0.764195	0.786042	0.444842	0.110764	0.0392269	0.793504	0.485619	0.125603	0.0503406	1.29623	2.24188	2.212	2.04905	1.99505	1.98486	1.98714	2.37105	2.42507	2.46716	2.47423	2.15891	2.13081
9.88107	9.91607	9.92707	9.98507	10.0981	10.1341	9.87609	9.83605	9.846	9.84803	9.91709	9.86402	9.77001	9.845	9.90507	10.0751	10.0372	10.1053	9.90307	0.783742	1.50229	1.23322	1.02142	0.839915	0.781544	1.25747	0.993479	0.791862	0.767332	0.780634	0.457538	0.113461	0.0407814	0.787341	0.489743	0.116486	0.0478296	1.29147	2.23699	2.212	2.051	1.99699	1.97901	1.99301	2.373	2.42801	2.47402	2.48401	2.15499	2.123
9.92144	9.95159	9.96551	10.0226	10.1496	10.1846	9.92444	9.86537	9.84825	9.86522	9.96335	9.87432	9.77303	9.84499	9.94253	10.1065	10.1491	10.2532	9.94157	0.774063	1.49667	1.22739	1.01618	0.842397	0.788804	1.25074	0.987402	0.787388	0.752518	0.77181	0.456275	0.114235	0.0415294	0.777106	0.47495	0.119595	0.0425	1.28541	2.23194	2.2121	2.04897	1.99199	1.98502	1.99598	2.37199	2.433	2.48403	2.49206	2.14793	2.12398
9.95999	10.0028	10.0099	10.0738	10.1999	10.2369	9.96315	9.89782	9.87061		9.99401	9.90263	9.77608	9.84406	9.98892	10.1516	10.2424	10.3566	9.9909	0.763794	1.48431	1.21995	1.00746	0.834431	0.786524	1.24224	0.985714	0.788815		0.764729	0.448866	0.113802	0.0423313	0.763707	0.443932	0.130531	0.0617252	1.27517	2.22692	2.22098	2.04602	1.99104	1.98694	1.99394	2.37094	2.43304	2.48704		2.14192	2.1219
10.006	10.04	10.051	10.112	10.243	10.28	10.017	9.93597	9.89898		10.041	9.93198	9.78	9.847	10.032	10.181	10.308	10.431	10.033	0.752777	1.47769	1.21209	0.999935	0.832601	0.782063	1.23522	0.978884	0.784863		0.753937	0.440755	0.11435	0.04239	0.753287	0.432378	0.143152	0.0820167	1.26676	2.223	2.22	2.047	1.993	1.984	1.991	2.368	2.435	2.489		2.138	2.117
10.0436	10.0865	10.0955	10.1484	10.2774	10.3174	10.0566	9.97745			10.0796	9.9736	9.78726	9.847	10.0736	10.2316	10.3501	10.4651	10.0726	0.743926	1.47036	1.20353	0.995497	0.823534	0.773477	1.22832	0.983731			0.744987	0.434959	0.113571	0.0404582	0.744709	0.415517	0.119828	0.0682018	1.25971	2.21905	2.22309	2.05209	1.99205	1.98093	1.98594	2.37001	2.43312			2.13706	2.11394
10.0981	10.1278	10.1359	10.1848	10.3076	10.3475	10.11	10.0162			10.1301	10.0252	9.80968	9.8474	10.1251	10.279	10.3626	10.4771	10.1199	0.736799	1.46601	1.1978	0.989192	0.813523	0.762185	1.22253	0.975361			0.736297	0.433148	0.12987	0.043807	0.739545	0.423181	0.116967	0.0574253	1.25513	2.22302	2.23119	2.06011	1.99604	1.97498	1.98085	2.37104	2.443			2.14204	2.109
10.1501	10.1671	10.1761	10.2231	10.334	10.369	10.158	10.0711			10.1811	10.0802	9.84113		10.1781	10.3241	10.39	10.48	10.1631	0.733985	1.46621	1.198	0.981878	0.799713	0.753141	1.21171	0.973086			0.733375	0.430281	0.14335		0.737005	0.442727	0.108488	0.0548823	1.25554	2.22401	2.24001	2.06502	1.998	1.97399	1.97399	2.37302	2.443			2.14401	2.10907
10.2026	10.2114	10.2335	10.2655	10.3572	10.3841	10.1896	10.1177			10.2355	10.1977	9.92266		10.2315	10.3734	10.3972	10.48	10.2065	0.737312	1.47159	1.19665	0.974384	0.782871	0.74732	1.21603	0.970355			0.736646	0.431217	0.174597		0.740328	0.459181	0.107084	0.0500541	1.26099	2.22907	2.24707	2.08011	1.99899	1.96696	1.96596	2.38506	2.44591			2.14804	2.15294
10.2508	10.249	10.2748	10.3035	10.3774	10.3942	10.2437	10.178			10.2819	10.2597	9.97881		10.2759	10.4044	10.411	10.479	10.2469	0.7392	1.47639	1.20164	0.960554	0.762884	0.745556	1.21891	0.975131			0.739748	0.437267	0.188104		0.740982	0.44826	0.108262	0.0461574	1.26707	2.23504	2.25324	2.08906	1.99798	1.96398	1.96294	2.39009	2.4383			2.15102	2.14699
10.289	10.293	10.31	10.327	10.394	10.403	10.275	10.226			10.323	10.291	10.016		10.318	10.422	10.411	10.479	10.289	0.740119	1.48187	1.20719	0.958012	0.757573	0.740813	1.21763	0.945478			0.742878	0.42022	0.169561		0.739711	0.438206	0.106981	0.042842	1.27251	2.237	2.26399	2.092	1.997	1.963	1.96	2.394	2.45199			2.152	2.10103
[truncated: 64 more columns]
