# Supplementary material for: Kinematic Validation of a Multi-Kinect v2 Instrumented 10-Meter Walkway for Quantitative Gait Assessments
Source: PLoS One. 2015 Oct 13;10(10):e0139913. doi: 10.1371/journal.pone.0139913 (PMC4603795; doi:10.1371/journal.pone.0139913)
Supplement: S1 Data — (ZIP) [file pone.0139913.s001.zip › S1_Data/pp16_trial4.xls]

## Sheet: Sheet1
Kinect(x) SpineBase	Kinect(x) Head	Kinect(x) ShoulderLeft	Kinect(x) ElbowLeft	Kinect(x) WristLeft	Kinect(x) HandLeft	Kinect(x) ShoulderRight	Kinect(x) ElbowRight	Kinect(x) WristRight	Kinect(x) HandRight	Kinect(x) HipLeft	Kinect(x) KneeLeft	Kinect(x) AnkleLeft	Kinect(x) FootLeft	Kinect(x) HipRight	Kinect(x) KneeRight	Kinect(x) AnkleRight	Kinect(x) FootRight	Kinect(x) SpineShoulder	Kinect(y) SpineBase	Kinect(y) Head	Kinect(y) ShoulderLeft	Kinect(y) ElbowLeft	Kinect(y) WristLeft	Kinect(y) HandLeft	Kinect(y) ShoulderRight	Kinect(y) ElbowRight	Kinect(y) WristRight	Kinect(y) HandRight	Kinect(y) HipLeft	Kinect(y) KneeLeft	Kinect(y) AnkleLeft	Kinect(y) FootLeft	Kinect(y) HipRight	Kinect(y) KneeRight	Kinect(y) AnkleRight	Kinect(y) FootRight	Kinect(y) SpineShoulder	Kinect(z) SpineBase	Kinect(z) Head	Kinect(z) ShoulderLeft	Kinect(z) ElbowLeft	Kinect(z) WristLeft	Kinect(z) HandLeft	Kinect(z) ShoulderRight	Kinect(z) ElbowRight	Kinect(z) WristRight	Kinect(z) HandRight	Kinect(z) HipLeft	Kinect(z) KneeLeft
0.057	0.0760681	0.0970227	0.0990681	0.140091	0.146068	0.0880681	0.087	0.148068	0.150068	0.0910681	0.0740681	0.0170681	0.104	0.0910227	0.061	0.016	0.085	0.0761135	0.781937	1.46764	1.2374	0.988351	0.784451	0.751843	1.23694	0.988315	0.788798	0.751422	0.781244	0.482082	0.126971	0.0419619	0.78287	0.479144	0.14442	0.0674757	1.28377	2.236	2.22898	2.07407	2.01898	1.99698	2.00198	2.37298	2.415	2.42498	2.40998	2.16198	2.11798
0.0570024	0.079	0.098	0.102	0.144	0.149006	0.091	0.087	0.150996	0.152997	0.094	0.0769976	0.02	0.104	0.092	0.0610024	0.016	0.085	0.081	0.78225	1.46754	1.23864	0.98797	0.78449	0.750689	1.23659	0.98896	0.790449	0.751947	0.7814	0.483007	0.12614	0.04032	0.78331	0.47976	0.14442	0.0672896	1.28361	2.236	2.228	2.077	2.018	1.996	2.001	2.372	2.415	2.424	2.409	2.161	2.117
0.06	0.0790131	0.098	0.102013	0.144052	0.155961	0.0910131	0.0870393	0.146		0.094	0.074	0.02	0.104	0.0920393	0.064	0.016	0.0850393	0.0810393	0.782628	1.46739	1.23983	0.988043	0.78482	0.74979	1.2381	0.988776	0.78894		0.781899	0.479849	0.126404	0.0403791	0.783578	0.479841	0.144302	0.0667191	1.28361	2.235	2.22804	2.077	2.01804	1.99603	2.00201	2.37204	2.41497	2.429		2.161	2.118
0.06	0.080068	0.0980906	0.103	0.148	0.153159	0.092	0.09	0.146		0.094	0.074	0.019932	0.104	0.095	0.064	0.016	0.0879773	0.084	0.782492	1.46845	1.24068	0.987489	0.784045	0.743766	1.23777	0.988447	0.788209		0.781844	0.479799	0.127521	0.0403127	0.783381	0.479924	0.141468	0.0651035	1.28401	2.235	2.23098	2.07705	2.021	1.998	2.00295	2.375	2.413	2.429		2.161	2.118
0.06	0.083	0.102	0.103	0.148	0.16	0.0920093	0.0900124	0.146	0.155985	0.094	0.074	0.017	0.103997	0.095	0.064	0.016	0.087	0.084	0.78214	1.46763	1.23917	0.987	0.78383	0.743173	1.23894	0.988741	0.78817	0.73514	0.78158	0.479761	0.12887	0.0404364	0.783	0.480513	0.1431	0.0635301	1.28391	2.235	2.23	2.079	2.021	1.998	2.001	2.375	2.413	2.429	2.40802	2.161	2.118
0.0600407	0.083	0.102	0.103041	0.148041	0.159932	0.095	0.0940136	0.146122	0.151109	0.0940407	0.074	0.017	0.103	0.0950407	0.0640136	0.016	0.087	0.0840136	0.782171	1.46794	1.24053	0.987068	0.783938	0.744165	1.23884	0.988954	0.788068	0.732286	0.781569	0.480132	0.128797	0.0425035	0.783085	0.481599	0.139995	0.0635704	1.28415	2.23499	2.23	2.079	2.02099	1.99799	2.00097	2.374	2.41204	2.42881	2.41292	2.16099	2.118
0.063	0.0830906	0.102068	0.106	0.151	0.155113	0.0951585	0.0950679	0.154977	0.159023	0.097	0.074	0.017	0.103	0.098	0.065	0.016	0.0869321	0.0850679	0.78225	1.46766	1.23981	0.986912	0.783748	0.751768	1.24005	0.987783	0.787185	0.749478	0.781527	0.480301	0.129273	0.042777	0.783422	0.482239	0.140346	0.0643001	1.28366	2.234	2.23005	2.07898	2.02	1.997	1.99905	2.37407	2.41498	2.41518	2.40707	2.16	2.118
0.0630023	0.0870017	0.105003	0.106001	0.151002	0.160002	0.102001	0.0980006	0.154002	0.160005	0.0970023	0.0740017	0.017	0.103	0.0980023	0.0650017	0.016	0.0840017	0.0880017	0.78225	1.46786	1.24023	0.98615	0.78323	0.751701	1.24117	0.98793	0.786951	0.751537	0.78141	0.480339	0.12939	0.0435099	0.78353	0.48308	0.13973	0.06301	1.28362	2.234	2.232	2.078	2.02	1.997	2.001	2.377	2.414	2.423	2.41	2.16	2.118
0.067	0.0900667	0.11004	0.10704	0.155	0.163987	0.103053	0.09904	0.158027	0.168947	0.101	0.077	0.017	0.103	0.102013	0.0680533	0.016	0.087	0.0910667	0.782106	1.46751	1.23954	0.98583	0.782873	0.752695	1.24212	0.987722	0.787894	0.745631	0.781268	0.479368	0.129312	0.0433696	0.783365	0.48259	0.139737	0.0630875	1.28389	2.236	2.23103	2.07999	2.02299	1.999	2.00296	2.37505	2.41699	2.42504	2.41397	2.162	2.117
0.067	0.0951575	0.113	0.11009	0.155067	0.162933	0.107067	0.102022	0.16	0.165157	0.101	0.07709	0.017	0.103	0.103	0.0721575	0.016	0.087	0.0960675	0.781831	1.46657	1.23963	0.98586	0.783103	0.745665	1.24255	0.988693	0.788239	0.755253	0.781123	0.477792	0.130188	0.0440811	0.782968	0.481804	0.138799	0.0628811	1.283	2.236	2.23302	2.079	2.02198	1.99898	2.00002	2.37898	2.41609	2.428	2.41202	2.162	2.11704
0.0670176	0.102014	0.113014	0.114035	0.158028	0.160056	0.110028	0.103018	0.160011	0.171996	0.101018	0.0810317	0.017	0.103004	0.103014	0.0790388	0.0160106	0.087	0.0990141	0.781439	1.46695	1.2398	0.986306	0.783214	0.7446	1.23996	0.990986	0.78993	0.751488	0.78083	0.480064	0.129239	0.0441251	0.782448	0.478484	0.138742	0.0620599	1.28333	2.23601	2.23401	2.07901	2.021	1.998	2.00099	2.37801	2.42001	2.42804	2.41302	2.16201	2.11901
0.0720909	0.106104	0.117052	0.124052	0.166078	0.176091	0.118013	0.108	0.163039	0.171052	0.106039	0.090013	0.017	0.103987	0.107091	0.0900779	0.0190519	0.0870389	0.103117	0.781279	1.46701	1.23956	0.985067	0.781406	0.753218	1.23745	0.99272	0.792665	0.753775	0.780951	0.48405	0.128928	0.042733	0.782006	0.476758	0.139272	0.0620578	1.2834	2.23801	2.23601	2.08103	2.02103	1.99896	1.99797	2.38204	2.422	2.43799	2.42003	2.16399	2.12304
0.0790904	0.114113	0.121271	0.128339	0.172429	0.183362	0.119181	0.10809	0.166045	0.175023	0.109113	0.0910678	0.017	0.103023	0.114203	0.0961582	0.0230452	0.09	0.11209	0.781169	1.46719	1.23871	0.984856	0.781829	0.761814	1.23739	0.992746	0.792275	0.755756	0.781011	0.479397	0.12879	0.042951	0.781668	0.476564	0.139346	0.0634059	1.28356	2.23905	2.23711	2.08307	2.02305	1.99609	1.99611	2.38502	2.42205	2.43714	2.42209	2.16311	2.12598
0.0830093	0.119008	0.133012	0.143008	0.191007	0.199014	0.127007	0.112003	0.168003	0.176007	0.114012	0.0940037	0.017	0.104	0.123004	0.103005	0.025	0.09	0.116009	0.780709	1.46583	1.23766	0.984274	0.781345	0.744678	1.23672	0.993001	0.79335	0.759062	0.780619	0.476259	0.128349	0.04256	0.781159	0.47632	0.13656	0.0632293	1.28317	2.24101	2.242	2.08601	2.025	2	2.001	2.386	2.42401	2.44301	2.426	2.16801	2.125
0.0931172	0.128169	0.146169	0.152247	0.199169	0.214286	0.135169	0.115117	0.171065	0.184117	0.127117	0.0981172	0.0170911	0.104	0.127169	0.108091	0.025	0.089987	0.126195	0.779797	1.46605	1.23762	0.989123	0.786512	0.753144	1.23784	0.993864	0.793563	0.761656	0.779557	0.475042	0.127706	0.042602	0.780427	0.476654	0.136736	0.0624378	1.28225	2.24805	2.24708	2.09208	2.02905	2.00108	2.00304	2.39008	2.43305	2.44908	2.42718	2.17505	2.12701
0.102159	0.141182	0.159204	0.171227	0.21259	0.236363	0.148272	0.124136	0.176204	0.193114	0.136159	0.107295	0.0240227	0.104068	0.140091	0.115091	0.0250908	0.0890908	0.141114	0.778018	1.46589	1.23641	0.990736	0.786614	0.753334	1.23127	0.993291	0.792101	0.755954	0.778536	0.476536	0.127325	0.0427386	0.777893	0.477737	0.136395	0.0614823	1.28126	2.25202	2.25309	2.09818	2.03316	2.00711	2.00611	2.39607	2.4372	2.45509	2.44114	2.17902	2.12814
0.109021	0.149048	0.168066	0.18103	0.238072	0.252045	0.160015	0.130009	0.185	0.198009	0.143021	0.120057	0.025003	0.107	0.144018	0.119015	0.029	0.093003	0.146039	0.77623	1.46275	1.23408	0.985385	0.785939	0.749636	1.23052	0.987313	0.786103	0.750968	0.77664	0.468542	0.12494	0.0422439	0.776279	0.47802	0.1353	0.0602995	1.27882	2.25303	2.25704	2.10603	2.04003	2.012	2.01101	2.39901	2.44602	2.45903	2.44703	2.18002	2.13401
0.1162	0.16528	0.190186	0.1912	0.26212	0.267253	0.1652	0.13312	0.185027	0.201013	0.150253	0.139266	0.0261997	0.107	0.15016	0.124053	0.029	0.094	0.159253	0.776041	1.45907	1.23516	0.987205	0.792349	0.751511	1.23207	0.988287	0.787212	0.750351	0.776641	0.445877	0.121436	0.0402147	0.775931	0.474602	0.135304	0.0634503	1.27733	2.26216	2.26915	2.11612	2.05101	2.01105	2.01305	2.40417	2.45211	2.46909	2.45615	2.1882	2.13809
0.131204	0.186385	0.204136	0.206249	0.271522	0.286272	0.180431	0.142227	0.187181	0.202272	0.169091	0.160247	0.0412041	0.107295	0.162317	0.128272	0.0290227	0.094	0.178363	0.768592	1.45456	1.23061	0.987468	0.790828	0.749399	1.2247	0.987356	0.784391	0.744358	0.768507	0.433593	0.120169	0.0405423	0.769237	0.472349	0.135605	0.0634739	1.27149	2.27418	2.28018	2.12505	2.05225	2.01514	2.01729	2.41725	2.46016	2.47625	2.46732	2.20305	2.14529
0.140009	0.203014	0.210024	0.217007	0.294007	0.298018	0.199008	0.152011	0.195013	0.214005	0.173012	0.21403	0.0500152	0.120017	0.176009	0.140007	0.0300008	0.0939977	0.194013	0.764798	1.45301	1.22744	0.98309	0.791619	0.750666	1.21673	0.988486	0.78573	0.739512	0.765789	0.425537	0.109767	0.039781	0.764348	0.465828	0.135818	0.0636344	1.26947	2.282	2.28801	2.12701	2.063	2.02101	2.03	2.428	2.46701	2.48702	2.48101	2.205	2.15801
0.152211	0.221278	0.241093	0.226211	0.303066	0.322172	0.210238	0.166185	0.212106	0.220238	0.189211	0.253502	0.070304	0.142515	0.188211	0.149093	0.0311454	0.0912776	0.211278	0.762661	1.44974	1.22617	0.983693	0.789877	0.746022	1.21523	0.983539	0.785617	0.729485	0.764964	0.434216	0.119576	0.0413023	0.761376	0.4633	0.133455	0.0565041	1.26707	2.28507	2.30009	2.14501	2.06707	2.03508	2.02908	2.43112	2.47613	2.51701	2.50011	2.21007	2.16911
0.168364	0.242636	0.248545	0.24225	0.308159	0.335068	0.228613	0.180523	0.220341	0.238341	0.205273	0.291977	0.0940906	0.181613	0.204364	0.156295	0.042	0.112454	0.232523	0.761181	1.44496	1.2252	0.981637	0.784361	0.755741	1.21713	0.983378	0.781584	0.720785	0.763713	0.442879	0.129834	0.0557972	0.759508	0.459502	0.132335	0.0672223	1.26324	2.29011	2.30718	2.14614	2.07207	2.04118	2.0352	2.44018	2.48614	2.5183	2.5083	2.21507	2.17698
0.184052	0.270069	0.272055	0.253035	0.315032	0.338037	0.255069	0.203075	0.235101	0.253055	0.217046	0.334144	0.141231	0.208176	0.220055	0.169049	0.0420173	0.131945	0.255084	0.759506	1.4397	1.21707	0.980643	0.781811	0.748902	1.2164	0.979823	0.778283	0.716748	0.762114	0.442914	0.134343	0.0617052	0.757707	0.457005	0.132109	0.0655751	1.25964	2.295	2.31503	2.15201	2.07501	2.049	2.04399	2.44802	2.49203	2.53103	2.52101	2.21801	2.17606
0.202347	0.2946	0.29152	0.265213	0.326253	0.351227	0.279467	0.229614	0.270374	0.27252	0.233347	0.384467	0.221894	0.270468	0.23932	0.186213		0.114054	0.284414	0.761446	1.43976	1.22141	0.981688	0.782434	0.742542	1.21193	0.97379	0.772474	0.729416	0.763544	0.475646	0.145583	0.0633088	0.760119	0.45872		0.0573333	1.25747	2.29601	2.32408	2.15615	2.07807	2.04867	2.03988	2.45412	2.50412	2.53985	2.52485	2.22303	2.19597
0.228433	0.339661	0.33041	0.281501	0.345114	0.367977	0.314866	0.275661	0.29898	0.311866	0.25941	0.420002	0.289982	0.38105	0.263592	0.202957		0.192934	0.315752	0.758874	1.42809	1.22066	0.985254	0.792202	0.742328	1.21068	0.974415	0.768325	0.704602	0.760835	0.479808	0.123663	0.0498745	0.757689	0.459536		0.0845084	1.251	2.29709	2.33011	2.16702	2.08307	2.02414	2.03116	2.46316	2.51307	2.52898	2.51393	2.22502	2.19414
0.247016	0.36802	0.348024	0.303009	0.350006	0.367009	0.35201	0.304022	0.341022	0.349025	0.277014	0.463014	0.375045	0.469056	0.289014	0.243995		0.233001	0.348016	0.756467	1.42335	1.21721	0.986719	0.787569	0.759807	1.1967	0.970758	0.766407	0.700406	0.760187	0.479295	0.124203	0.0483543	0.753367	0.495347		0.129456	1.24412	2.301	2.335	2.168	2.086	2.03	2.03799	2.47	2.516	2.528	2.511	2.226	2.2
0.27925	0.408408	0.397211	0.321237	0.363092	0.385197	0.372447	0.348395	0.386737	0.399684	0.305303	0.491592	0.467039	0.583158	0.318237	0.234842		0.236947	0.380513	0.75003	1.40853	1.20812	0.983819	0.785562	0.753979	1.19833	0.965859	0.760767	0.691625	0.754261	0.488024	0.130654	0.0573988	0.746751	0.429502		0.0825771	1.23561	2.30105	2.33909	2.17307	2.08601	2.02487	2.00988	2.47808	2.51909	2.52697	2.50395	2.22604	2.19712
0.298925	0.440286	0.414015	0.33997	0.370834	0.400496	0.407195	0.379105	0.443195	0.452556	0.328902	0.53697	0.546985	0.671985	0.33715	0.298293		0.308631	0.419992	0.74604	1.40431	1.20031	0.975997	0.778885	0.734897	1.19514	0.946498	0.746594	0.680126	0.751065	0.439574	0.139571	0.0786792	0.742064	0.489679		0.176326	1.2271	2.30516	2.34602	2.17795	2.08684	2.01446	2.00082	2.48398	2.52618	2.52498	2.49993	2.2292	2.20607
0.339138	0.496125	0.458135	0.382109	0.407042	0.422093	0.459119	0.427148	0.495222	0.520222	0.368151	0.579125	0.633209	0.758212	0.387096	0.3111		0.336071	0.463141	0.734307	1.39068	1.1903	0.96545	0.774297	0.725208	1.17186	0.956292	0.757981	0.686414	0.740414	0.470935	0.154817	0.0947073	0.729639	0.490051		0.185607	1.21805	2.31198	2.347	2.176	2.07998	1.99099	1.99298	2.48301	2.53399	2.52399	2.49698	2.23798	2.209
0.382508	0.535714	0.500563	0.41644	0.420728	0.451371	0.496769	0.473769	0.564742	0.589893	0.415385	0.618797	0.698563	0.824577	0.417659	0.34244		0.358605	0.507714	0.726936	1.38414	1.17691	0.956136	0.764115	0.721554	1.17371	0.931937	0.742833	0.675195	0.73227	0.465951	0.159793	0.103002	0.722982	0.484271		0.163062	1.20901	2.30507	2.34699	2.17595	2.07489	1.98688	1.98596	2.48697	2.53197	2.52088	2.48993	2.232	2.20905
0.420139	0.587979	0.542093	0.448956	0.473524	0.478843	0.553161	0.530275	0.619321	0.655207	0.444253	0.676478	0.739114	0.865932	0.466002	0.374979		0.403002	0.559911	0.717932	1.37559	1.17004	0.950809	0.759405	0.736317	1.16136	0.929529	0.739443	0.679064	0.723524	0.43667	0.144197	0.0898878	0.714383	0.484165		0.176587	1.19908	2.30982	2.34582	2.17193	2.06698	1.97814	1.98286	2.48491	2.52995	2.51211	2.48498	2.23189	2.213
0.469036	0.630037	0.589042	0.49004	0.496039	0.515036	0.603041	0.585029	0.676034	0.707039	0.498036	0.697041	0.744029	0.863026	0.509036	0.417034		0.446031	0.599042	0.712029	1.36328	1.16673	0.951611	0.757063	0.709569	1.16043	0.927759	0.739601	0.67624	0.718098	0.469684	0.174062	0.105213	0.708059	0.476663		0.166586	1.19031	2.302	2.338	2.169	2.06601	1.984	1.977	2.481	2.528	2.517	2.484	2.227	2.213
0.520742	0.68269	0.648729	0.546794	0.550898	0.566716	0.661781	0.625755	0.724351	0.761547	0.548742	0.755495	0.784143	0.900039	0.559781	0.465846		0.490586	0.658703	0.710098	1.37181	1.16321	0.953481	0.761462	0.708649	1.16231	0.940488	0.755412	0.689829	0.715016	0.433547	0.134863	0.0669162	0.70692	0.480389		0.161246	1.1939	2.29826	2.3339	2.16597	2.0749	1.98695	1.98107	2.47486	2.52105	2.50997	2.48599	2.22025	2.21683
0.578227	0.73625	0.705272	0.608477	0.620431	0.622545	0.72225	0.684272	0.752431	0.803886	0.606091	0.794159	0.795318	0.902909	0.620318	0.531999		0.537136	0.713227	0.713214	1.36985	1.16449	0.941956	0.748399	0.731074	1.16627	0.94122	0.742854	0.692829	0.717888	0.480701	0.126874	0.067121	0.710247	0.477899		0.133157	1.19181	2.31805	2.3257	2.16377	2.06689	1.98316	1.98611	2.46389	2.52495	2.50814	2.48518	2.23918	2.20432
0.631183	0.790162	0.760169	0.67221	0.682179	0.68923	0.776125	0.739041	0.814027	0.842047	0.653186	0.844047	0.80903	0.898986	0.677169	0.618206		0.629172	0.766142	0.722433	1.37879	1.16921	0.933203	0.735012	0.688242	1.17507	0.947671	0.751197	0.695794	0.725116	0.430867	0.131804	0.0555413	0.72131	0.472184		0.143599	1.20248	2.31998	2.31299	2.154	2.06202	1.99003	1.99104	2.45902	2.52298	2.51401	2.49303	2.24698	2.21801
0.685676	0.838784	0.810838	0.735041	0.736108	0.757986	0.813716	0.75173	0.822405	0.85627	0.708743	0.858176	0.818	0.895054	0.727608	0.680473		0.681392	0.80877	0.726361	1.38515	1.17045	0.937268	0.738778	0.688836	1.18459	0.948086	0.75037	0.69135	0.729907	0.433068	0.135989	0.0529596	0.724328	0.449698		0.095893	1.21072	2.315	2.30992	2.15395	2.06812	1.99934	2.00223	2.46399	2.51804	2.51805	2.50309	2.24197	2.22019
0.736314	0.897069	0.873024	0.812558	0.818759	0.831737	0.867113	0.805712	0.852223	0.876245	0.764336	0.871356	0.818045	0.898911	0.773336	0.789069		0.784046	0.866113	0.738326	1.3959	1.18015	0.953678	0.749979	0.692484	1.20795	0.9633	0.759287	0.707559	0.741528	0.437214	0.135238	0.0521906	0.736106	0.446437		0.084184	1.22064	2.31516	2.30393	2.15004	2.07716	2.02449	2.01951	2.463	2.52098	2.52218	2.51022	2.24016	2.23411
0.794036	0.944038	0.918036	0.881055	0.896061	0.908055	0.916034	0.837021	0.862012	0.887008	0.823036	0.887019	0.820002	0.895	0.832036	0.836052		0.829967	0.915035	0.747797	1.4068	1.19419	0.942168	0.736318	0.703645	1.21774	0.972506	0.765756	0.713667	0.749354	0.432146	0.136921	0.0517795	0.747369	0.437517		0.0733967	1.23249	2.322	2.301	2.15199	2.084	2.04601	2.04203	2.463	2.52	2.53	2.52001	2.247	2.23903
0.84171	0.994683	0.965736	0.95483	0.977084	0.982245	0.961562	0.865495	0.878402	0.89712	0.870763		0.823	0.894813	0.880616	0.905991	0.655125	0.786	0.96171	0.756915	1.42238	1.20904	0.966613	0.759935	0.697932	1.22402	0.980796	0.773731	0.736917	0.755398		0.137743	0.0510831	0.759375	0.433743	0.1271	0.0946323	1.24853	2.32713	2.30095	2.14508	2.09009	2.06425	2.07705	2.46109	2.51805	2.53519	2.52809	2.25216
0.895215	1.04613	1.02126	1.01751	1.05916	1.07618	1.00392	0.903058	0.908338	0.906428	0.928193	0.92736	0.823045	0.881158	0.927283	0.981228	0.74079	0.789105	1.01508	0.776665	1.43223	1.21491	0.989752	0.784865	0.716144	1.24894	0.993961	0.788021	0.753872	0.771683	0.436927	0.135683	0.0475983	0.782047	0.431743	0.115234	0.0446141	1.2585	2.33705	2.29707	2.15086	2.0972	2.0832	2.08127	2.46816	2.52211	2.54889	2.53527	2.26398	2.26981
0.948175	1.09518	1.07619	1.08321	1.15323	1.17128	1.04418	0.949091	0.923103	0.925067	0.980175	0.943054	0.825009	0.888012	0.983169	1.07826	0.862469	0.92452	1.06218	0.785992	1.43831	1.22835	0.992905	0.795132	0.732856	1.24769	1.00403	0.798081	0.764413	0.780461	0.460282	0.133185	0.0462281	0.791923	0.462747	0.144086	0.073421	1.26521	2.33898	2.3	2.14502	2.10599	2.09205	2.09306	2.47496	2.52698	2.54407	2.54704	2.26298	2.218
1.00663	1.15576	1.13978	1.15386	1.23015	1.26415	1.10579	0.979738	0.957322	0.947376	1.03867	0.961215	0.828054	0.892013	1.03966	1.16602	1.01928	1.09837	1.12081	0.783215	1.43702	1.22582	1.00455	0.809226	0.748259	1.24926	1.00932	0.808565	0.775385	0.774091	0.470954	0.131716	0.0490079	0.792781	0.468841	0.146241	0.0605948	1.2647	2.33296	2.30101	2.15192	2.10303	2.10817	2.11428	2.46196	2.52007	2.56812	2.56011	2.25591	2.21897
1.05424	1.21331	1.19829	1.21834	1.31667	1.35086	1.16547	1.03513	0.981521		1.08922	0.977656	0.832068	0.893045	1.08929	1.24249	1.19042	1.2768	1.18124	0.775971	1.43009	1.2175	1.00266	0.817096	0.756471	1.24796	1.01181	0.819365		0.765909	0.473523	0.133626	0.0576485	0.786648	0.49331	0.149116	0.0624463	1.25612	2.32971	2.30202	2.14602	2.10493	2.12116	2.13532	2.4588	2.52489	2.57707		2.24882	2.217
1.10803	1.27004	1.25404	1.27604	1.38905	1.43105	1.22903	1.08403	1.00403		1.14203	1.00602	0.835005	0.895	1.14503	1.30704	1.33808	1.44109	1.23504	0.766058	1.42105	1.20445	0.996762	0.82079	0.764724	1.23688	1.01135	0.823905		0.759801	0.474968	0.134772	0.0562901	0.773155	0.500194	0.144217	0.0636098	1.24729	2.317	2.30301	2.147	2.102	2.12801	2.14901	2.45001	2.52001	2.58		2.241	2.217
1.14881	1.3238	1.30976	1.3368	1.46295	1.50391	1.27281	1.13074	1.05346		1.18382	1.03972	0.843196	0.895052	1.18473	1.36686	1.45172	1.57152	1.29278	0.748419	1.41147	1.19105	0.985564	0.820733	0.77054	1.21158	0.985545	0.802625		0.746695	0.471206	0.137738	0.0564467	0.750668	0.47726	0.168037	0.106877	1.23376	2.30995	2.31304	2.15305	2.09905	2.14495	2.16309	2.46304	2.52901	2.58		2.23699	2.21303
1.21146	1.38528	1.36841	1.3983	1.5363	1.57446	1.33555	1.18862			1.2475	1.09548	0.858935	0.899274	1.24141	1.43348	1.58214	1.68657	1.3533	0.733095	1.39841	1.18457	0.978983	0.82455	0.771911	1.19471	0.969899			0.734042	0.46045	0.140307	0.0569518	0.733752	0.458392	0.133551	0.0826925	1.22074	2.30623	2.31621	2.15716	2.10302	2.14102	2.16998	2.46602	2.53			2.23611	2.21486
1.2741	1.44011	1.42911	1.45409	1.5921	1.63708	1.40211	1.25811			1.3121	1.15914	0.899088	0.911279	1.30211	1.49711	1.58807	1.71105	1.40911	0.726414	1.39015	1.1793	0.974379	0.817226	0.766369	1.19029	0.96297			0.726782	0.466848	0.159068	0.0571731	0.727816	0.458072	0.153296	0.0930691	1.21218	2.316	2.32503	2.16401	2.10401	2.14201	2.169	2.46702	2.53001			2.241	2.209
1.33105	1.4988	1.48983				1.46283	1.31993			1.36908	1.23783	0.947643	1.06311	1.36399	1.55679	1.62543	1.74136	1.46885	0.712085	1.38993	1.17231				1.17306	0.941124			0.706197	0.459943	0.179683	0.134772	0.720101	0.45925	0.145411	0.0814466	1.20998	2.3141	2.34011	2.1711				2.47808	2.533			2.24008	2.20996
1.41935	1.56616	1.5602	1.56703	1.67658	1.72643	1.5331	1.39848			1.46029	1.30911	1.00272	0.993555	1.44744	1.62299	1.66109	1.77113	1.5402	0.721736	1.39574	1.17815	0.970129	0.791097	0.743782	1.17796	0.937294			0.722573	0.428517	0.166095	0.075755	0.722867	0.460262	0.138754	0.066085	1.21516	2.32221	2.34928	2.17919	2.11111	2.14072	2.1517	2.4853	2.53309			2.24724	2.20719
1.48096	1.61897	1.61497	1.61397	1.70298	1.74599	1.58297	1.46596			1.51896	1.40494	1.08095	1.20087	1.51296	1.66797	1.665	1.777	1.59497	0.727007	1.40441	1.18579	0.975567	0.785953	0.737934	1.18477	0.936131			0.724519	0.421115	0.179082	0.136971	0.731375	0.469934	0.133004	0.0594842	1.22278	2.33199	2.36199	2.18799	2.116	2.12801	2.13801	2.49899	2.537			2.25799	2.21599
1.54772	1.68071	1.67466	1.66559	1.74817	1.77212	1.64959	1.54993	1.50535		1.58076	1.52816	1.20431	1.32528	1.57877	1.69902	1.67204	1.78105	1.65571	0.734767	1.41677	1.1994	0.975386	0.781834	0.725285	1.19267	0.93666	0.735572		0.734036	0.441539	0.195267	0.153725	0.737233	0.439888	0.130714	0.0546953	1.23471	2.33817	2.373	2.19598	2.11892	2.10396	2.11875	2.50413	2.53992	2.56302		2.26112	2.21909
1.60924	1.74139	1.73135	1.71585	1.76276	1.78252	1.70035	1.62982	1.62028		1.64524	1.62706	1.31623	1.43246	1.64411	1.70146	1.67509	1.78507	1.71626	0.753174	1.42996	1.2139	0.990247	0.784867	0.722675	1.20488	0.950359	0.744957		0.753249	0.435716	0.17809	0.136253	0.754402	0.433535	0.127503	0.0508741	1.24899	2.35202	2.37302	2.19398	2.11191	2.10059	2.0975	2.51498	2.53298	2.5645		2.27102	2.22722
1.6651	1.80412	1.79211	1.7541	1.79704	1.80604	1.76112				1.70111	1.7202	1.4173	1.45341	1.69411	1.7221	1.67901	1.788	1.77312	0.765101	1.44666	1.22484	0.998256	0.79332	0.735577	1.21297				0.766775	0.439638	0.169472	0.0836117	0.764446	0.41802	0.119963	0.0470003	1.26575	2.35301	2.37401	2.193	2.10799	2.08197	2.07496	2.51401				2.27202	2.23701
1.71769	1.86273	1.84665	1.80428	1.81748	1.82626	1.82388	1.79001	1.83744	1.85349	1.75661	1.82222	1.5698	1.65958	1.74876	1.77135	1.68204	1.78595	1.83173	0.780425	1.45766	1.24136	1.01138	0.803548	0.758925	1.22645	0.978035	0.775133	0.720853	0.784243	0.453486	0.135625	0.0693991	0.777245	0.428182	0.126259	0.047172	1.27678	2.35987	2.379	2.19502	2.10094	2.06766	2.05377	2.51682	2.53294	2.55484	2.53899	2.27992	2.24295
1.77519	1.92422	1.90115	1.82811	1.85734	1.84864	1.8973	1.87475	1.95811	1.97845	1.80802	1.92388	1.72165	1.79222	1.81226	1.80011	1.68611	1.78381	1.89322	0.785743	1.46345	1.24581	1.01256	0.810872	0.764744	1.22531	0.990057	0.797826	0.741181	0.788596	0.466754	0.134048	0.0528846	0.783401	0.463044	0.120816	0.0499916	1.28257	2.34896	2.37902	2.19706	2.09591	2.03972	2.03464	2.50209	2.52806	2.542	2.53789	2.27294	2.23896
1.83001	1.98001	1.95401	1.87901	1.87301	1.878	1.95701	1.95501	2.05501	2.09101	1.85501	2.01001	1.88902	1.94003	1.87001	1.80501		1.86701	1.94901	0.784978	1.4624	1.24593	1.01854	0.81695	0.78558	1.23265	0.995871	0.810942	0.758672	0.787499	0.488939	0.155077	0.0521808	0.783008	0.433854		0.0587863	1.28013	2.347	2.38	2.2	2.092	2.027	2.018	2.506	2.531	2.542	2.533	2.27	2.237
1.89482	2.04086	2.01076	1.92655	1.92337	1.91552	2.02591	2.03289	2.15631	2.2027	1.91576	2.09085	2.05516	2.15443	1.93491			1.92374	2.01782	0.773183	1.45376	1.24003	1.01682	0.820152	0.78571	1.21135	1.00001	0.830165	0.773833	0.776852	0.48397	0.131013	0.0587948	0.770398			0.10594	1.26886	2.34593	2.38007	2.19804	2.08307	2.00587	2.00482	2.50704	2.53616	2.543	2.52287	2.26694	2.24087
1.95031	2.09935	2.06228	1.96422	1.94922	1.95097	2.08737	2.09357	2.24501	2.31712	1.96733	2.14884	2.20074	2.3179	1.99637		1.72335	1.77404	2.07333	0.764472	1.44127	1.22534	1.01345	0.821511	0.780949	1.20145	0.994344	0.844635	0.796123	0.770071	0.543524	0.150728	0.0855598	0.760013		0.110466	0.0385469	1.25676	2.34115	2.385	2.20111	2.08789	1.99689	1.99289	2.51007	2.54722	2.54291	2.5138	2.26318	2.23229
2.0082	2.15918	2.11918	2.01818	2.00316	1.99416	2.14818	2.16321	2.33424	2.41125	2.02621	2.23019	2.32244	2.4464	2.05719		1.73909	1.77603	2.13219	0.750364	1.42711	1.21375	1.00712	0.816195	0.775986	1.18728	0.982131	0.8559	0.808215	0.75591	0.45576	0.163736	0.113336	0.746399		0.12359	0.0445914	1.24291	2.34799	2.38499	2.206	2.08299	1.99199	1.98799	2.513	2.55701	2.53899	2.50498	2.27099	2.24503
2.07893	2.22187	2.18379	2.08079	2.0587	2.04981	2.21186	2.23633	2.41905	2.49882	2.09988	2.29874		2.58568	2.12497		1.77222		2.19986	0.734106	1.41191	1.19888	0.993053	0.803772	0.76406	1.17536	0.972018	0.858958	0.817051	0.738422	0.466695		0.0911363	0.731895		0.142377		1.22645	2.34508	2.38001	2.20495	2.07795	1.98706	1.98308	2.51197	2.56017	2.53512	2.49804	2.26606	2.25669
2.15196	2.29058	2.2466	2.14356	2.1148	2.11356	2.27976	2.3404	2.50131	2.56322	2.16898	2.3578		2.63742	2.20089	2.37918	2.02202		2.26756	0.72458	1.40422	1.18954	0.97847	0.785231	0.754403	1.16714	0.971041	0.83551	0.819205	0.729152	0.514374		0.106834	0.722458	0.419171	0.236452		1.21823	2.35196	2.38076	2.20082	2.07418	1.99218	1.98918	2.50984	2.57291	2.54393	2.50111	2.27191	2.23316
2.19403	2.36003	2.31703	2.21204	2.19404	2.18204	2.35703	2.40202	2.55902	2.61702	2.21203	2.43704	2.49504	2.61203	2.24003	2.43104	2.06705		2.33603	0.725916	1.40628	1.18312	0.972293	0.777811	0.736075	1.16677	0.967985	0.831551	0.809331	0.722227	0.522918	0.121057	0.0626958	0.732035	0.446	0.274756		1.21915	2.39399	2.37	2.193	2.082	2	1.997	2.503	2.569	2.54099	2.506	2.31199	2.23998
2.26979	2.43282	2.39086	2.29815	2.27921	2.27426	2.43283	2.44966	2.60147	2.65414	2.28579		2.57718	2.68822	2.31679	2.52255	2.16961	2.28461	2.4078	0.716863	1.4148	1.18612	0.95718	0.75789	0.72604	1.17131	0.95591	0.812248	0.789249	0.71506		0.182063	0.142133	0.721473	0.468227	0.286957	0.243838	1.22449	2.36277	2.36297	2.18897	2.08001	2.00913	2.00416	2.49397	2.55805	2.52903	2.51113	2.27877
2.33151	2.49654	2.4576	2.3879	2.3734	2.37237	2.49751	2.50077	2.63723	2.66511	2.34749		2.59163	2.70556	2.37851	2.56454	2.21677	2.33172	2.47042	0.727234	1.43011	1.19753	0.953721	0.751374	0.725182	1.18863	0.952303	0.791435	0.771179	0.727524		0.177438	0.13757	0.729506	0.472037	0.283021	0.240016	1.23851	2.34495	2.36086	2.187	2.08141	2.01947	2.01641	2.4918	2.56195	2.531	2.52111	2.26095
2.3972	2.56317	2.5272	2.47025	2.47728	2.47529	2.56316	2.53409	2.647	2.66996	2.4122	2.64104	2.61894	2.72995	2.44419	2.5881	2.25011	2.36272	2.53218	0.737801	1.44571	1.21168	0.970198	0.766215	0.720114	1.1982	0.96156	0.78516	0.749947	0.739426	0.570577	0.165561	0.126205	0.738456	0.48318	0.286956	0.244034	1.25402	2.34306	2.355	2.18701	2.09899	2.04007	2.0341	2.48302	2.55997	2.53107	2.52604	2.25906	2.21008
2.46896	2.62687	2.59986	2.56215	2.57939	2.58141	2.62284	2.56669	2.64601	2.65494	2.48397	2.65517	2.59794	2.71092	2.51496	2.62409	2.29347	2.26728	2.59986	0.749302	1.46317	1.22504	0.962434	0.75384	0.735874	1.22019	0.979571	0.784785	0.752476	0.752609	0.525669	0.122421	0.0843094	0.747941	0.494242	0.292868	0.202716	1.27029	2.36429	2.35401	2.19001	2.09618	2.06523	2.07151	2.48997	2.54906	2.55604	2.54208	2.28029	2.23758
2.54471	2.69554	2.66758	2.65311	2.68994	2.69296	2.6896	2.62087	2.64704	2.65007	2.56076	2.66771	2.59191	2.70322	2.59065	2.7098	2.56185	2.67585	2.66751	0.757833	1.47996	1.23961	0.980302	0.770913	0.735212	1.23305	0.966982	0.758657	0.7387	0.753211	0.508668	0.110383	0.0725668	0.764131	0.511378	0.295599	0.254774	1.28517	2.38671	2.35491	2.191	2.1102	2.08356	2.11098	2.48767	2.55402	2.55938	2.54845	2.30269	2.20596
2.62004	2.76303	2.73704	2.74604	2.81905	2.82307	2.76003	2.65902	2.649		2.63805	2.65501		2.625	2.66304	2.78903	2.59904	2.713	2.73404	0.753604	1.48753	1.24824	0.973377	0.774141	0.760367	1.23691	0.987294	0.780067		0.747545	0.477802		0.0333264	0.761571	0.512139	0.15009	0.112533	1.29156	2.37399	2.351	2.191	2.119	2.10801	2.11001	2.473	2.55501	2.57601		2.28899	2.248
2.6802	2.78269	2.77415	2.79014	2.88871	2.91841	2.76331	2.66094	2.62617	2.5971	2.70864	2.66347	2.55795	2.63141	2.71369	2.84291	2.66314	2.71812	2.75873	0.780666	1.47818	1.23491	0.991773	0.808736	0.767509	1.24518	1.00736	0.81146	0.777121	0.777839	0.465905	0.125975	0.0539295	0.784031	0.479356	0.138089	0.0692076	1.282	2.33792	2.32195	2.1715	2.1236	2.11351	2.11762	2.46747	2.53806	2.57314	2.5538	2.25892	2.23419
2.7404	2.84192	2.84245	2.87145	2.99319	3.04344	2.8368	2.71581	2.64977	2.59799	2.76945	2.68597	2.56998	2.64179	2.77278	2.93691	2.85309	2.92626	2.82042	0.771889	1.46842	1.2242	1.01527	0.839532	0.787914	1.23565	1.00504	0.820258	0.77582	0.770826	0.47334	0.129107	0.0584453	0.773764	0.501872	0.129977	0.0550023	1.27332	2.3315	2.32301	2.17444	2.11613	2.13506	2.13669	2.45802	2.542	2.59032	2.56782	2.25447	2.23193
2.80352	2.91999	2.92299	2.962	3.09553	3.12857	2.90399	2.70194	2.62697	2.61994	2.83402	2.73698	2.57403	2.63251	2.83352	3.02049	3.02248	3.11748	2.89699	0.749596	1.45657	1.20563	0.989387	0.82511	0.7999	1.22232	0.998533	0.814361	0.796514	0.748963	0.487695	0.137588	0.0556345	0.751645	0.509262	0.127704	0.0611425	1.25476	2.32551	2.3245	2.1735	2.11352	2.16347	2.16598	2.45603	2.51201	2.57198	2.58196	2.24751	2.2285
2.86931	2.98537	2.99329	3.0497	3.20784	3.24323	2.96038	2.75292	2.6603	2.64154	2.90226	2.76956	2.58113	2.6296	2.89882	3.09513	3.17579	3.29231	2.96186	0.737876	1.44439	1.19227	0.981976	0.837262	0.812507	1.21428	0.980903	0.811344	0.782439	0.738376	0.481859	0.14491	0.0542947	0.739177	0.498559	0.144359	0.0795507	1.24486	2.32892	2.32649	2.17351	2.11312	2.1687	2.18441	2.46641	2.52865	2.60921	2.59473	2.25238	2.22457
2.9414	3.0564	3.0669	3.13101	3.30237	3.33474	3.03385	2.8073	2.69653	2.67951	2.97439	2.82764	2.59963	2.63416	2.96743	3.1614	3.27869	3.40358	3.03336	0.729262	1.43157	1.17532	0.96339	0.838528	0.814989	1.20212	0.978684	0.79308	0.779376	0.728957	0.460425	0.142048	0.0543915	0.731713	0.480066	0.174604	0.120219	1.23106	2.3261	2.33206	2.17501	2.12053	2.17868	2.20099	2.46361	2.53196	2.6021	2.60388	2.24908	2.22738
3.01591	3.12991	3.13643	3.20144	3.37743	3.40841	3.1099	2.87483	2.74188		3.04841	2.9134	2.64746	2.71549	3.04491	3.22992	3.35281	3.4808	3.10841	0.710283	1.41984	1.16658	0.949703	0.829272	0.816234	1.18931	0.966511	0.818773		0.712003	0.472177	0.165689	0.106483	0.711287	0.475988	0.161126	0.105699	1.21906	2.32301	2.34149	2.179	2.13149	2.19299	2.21049	2.47099	2.531	2.60001		2.24451	2.222
3.11017	3.20545	3.2325	3.29242	3.46548	3.49659	3.19802	2.95887	2.8405		3.14204	3.00773	2.7233	2.83959	3.13731	3.32224	3.41249	3.53561	3.19622	0.699518	1.41573	1.15816	0.941871	0.819296	0.800324	1.18236	0.965134	0.80348		0.700612	0.464061	0.17419	0.133961	0.701637	0.466114	0.142717	0.079319	1.21042	2.32201	2.35242	2.18458	2.12773	2.18911	2.21356	2.46668	2.5271	2.59512		2.24399	2.2127
3.17445	3.22318	3.28557	3.34455	3.50903	3.53541	3.21308	3.03897			3.19497	3.11106	2.80394	2.92043	3.20895	3.38121	3.43966	3.5597	3.21137	0.690679	1.40018	1.16349	0.936231	0.796992	0.780629	1.17176	0.951203			0.694477	0.453834	0.181072	0.142494	0.690595	0.453798	0.125442	0.0594138	1.19807	2.32642	2.32391	2.19147	2.14035	2.19335	2.21433	2.45504	2.52799			2.24597	2.21503
3.22476	3.29481	3.37493	3.40404	3.61112	3.60941	3.27384	3.1138			3.27944	3.21403	2.88403	2.99781	3.28102	3.4548	3.45695	3.56698	3.2868	0.700873	1.40907	1.1594	0.926203	0.7764	0.760982	1.16834	0.932102			0.696524	0.448555	0.198155	0.16043	0.689842	0.460781	0.124841	0.0518101	1.2061	2.31697	2.325	2.20097	2.16393	2.216	2.19452	2.46697	2.528			2.25198	2.21102
3.28377		3.45684	3.37149	3.6502	3.6108	3.33375	3.209			3.32938	3.30179	2.9683	3.01319	3.35761	3.46577	3.45994	3.56994		0.716786		1.17	0.961864	0.728762	0.735609	1.17917	0.925214			0.698367	0.440111	0.190506	0.130695	0.694873	0.430291	0.0989341	0.0417019		2.33855		2.21706	2.16502	2.21544	2.18291	2.47092	2.52996			2.25919	2.22478
3.37087	3.43004	3.45661	3.49143	3.61004	3.61346	3.41001	3.30378			3.40883	3.41525	3.09234	3.10371	3.40094	3.48377	3.46296	3.57	3.41598	0.734275	1.44081	1.19373	0.974728	0.776477	0.728856	1.19469	0.926985			0.731155	0.427983	0.139876	0.0709291	0.738409	0.428318	0.0983209	0.0403056	1.23635	2.33406	2.332	2.17123	2.11269	2.10748	2.11648	2.46606	2.52704			2.25808	2.22696
3.43184	3.49782	3.50986	3.52791	3.61499	3.63594	3.48081	3.4157	3.40458		3.46685	3.51773	3.22764	3.26955	3.46782	3.52688	3.46998	3.56601	3.48183	0.746657	1.46107	1.21801	0.989271	0.778304	0.74326	1.20663	0.959213	0.744647		0.746609	0.432925	0.122266	0.0547315	0.747506	0.418347	0.0968839	0.039921	1.25478	2.335	2.33001	2.16701	2.10003	2.09802	2.08808	2.46401	2.51005	2.56307		2.25999	2.23199
3.48378	3.56249	3.55299	3.528	3.57885	3.57933	3.55037	3.51077	3.54276	3.55537	3.51097	3.61571	3.41559	3.47616	3.52565	3.55338	3.47293	3.53376	3.53965	0.760525	1.47516	1.23277	0.979637	0.760039	0.743574	1.20982	0.97677	0.760001	0.722986	0.761003	0.440483	0.126597	0.057201	0.760261	0.429703	0.117017	0.0422552	1.27246	2.335	2.32902	2.16309	2.1	2.09311	2.09289	2.46498	2.50609	2.55128	2.55025	2.25805	2.22614
3.5521	3.62814	3.62702	3.61187	3.65792	3.6747	3.61416	3.6018	3.68216	3.71589	3.58206	3.72062	3.56801	3.61914	3.59015	3.58064	3.48188	3.57839	3.60711	0.771329	1.48294	1.23575	1.03072	0.812063	0.76286	1.22695	0.992878	0.785708	0.728695	0.773328	0.459259	0.128259	0.0566186	0.769628	0.443873	0.120993	0.0558673	1.27654	2.32612	2.33196	2.163	2.08125	2.07031	2.05748	2.465	2.50403	2.54311	2.53224	2.24813	2.22995
3.62583	3.70083	3.69384	3.66687	3.68095	3.68398	3.6988	3.69777	3.82666	3.86365	3.65483	3.81777	3.75057	3.84546	3.66482	3.64584		3.64584	3.67684	0.774762	1.47618	1.23835	1.0361	0.818985	0.75875	1.22351	1.00586	0.819061	0.759756	0.778618	0.491952	0.14517	0.0677234	0.771147	0.512207		0.113233	1.27462	2.32201	2.32502	2.15801	2.07402	2.05204	2.02907	2.464	2.503	2.52005	2.50706	2.24201	2.21105
3.67979	3.76359	3.73997	3.65624	3.63014	3.61456	3.76844	3.79483	3.93361	3.98723	3.6951	3.88059	3.90944	4.03183	3.72368	3.65187		3.65578	3.74351	0.766212	1.47096	1.23225	0.988979	0.781033	0.775239	1.22157	0.999474	0.823385	0.772691	0.769661	0.537029	0.14742	0.095575	0.764001	0.495998		0.176218	1.26996	2.32787	2.32793	2.15996	2.06031	2.01386	2.01824	2.4552	2.50496	2.50729	2.4894	2.24885	2.20513
3.74909	3.83111	3.80711	3.74283	3.71781	3.71266	3.84006	3.88679	4.06526	4.11532	3.76902	3.95699	4.07976	4.20276	3.79703	3.67667		3.67277	3.8121	0.756972	1.45632	1.22087	1.01459	0.807138	0.756171	1.20617	0.995176	0.855766	0.805671	0.763796	0.542816	0.15045	0.101153	0.750805	0.457196		0.164674	1.25226	2.31517	2.32603	2.16197	2.05112	2.00708	2.00221	2.45895	2.50895	2.4922	2.46433	2.23815	2.20007
3.82382	3.89884	3.87185	3.76794	3.72698	3.72198	3.90784	3.9718	4.16876	4.22574	3.83983	4.04679	4.19673	4.3297	3.86883	3.77975		3.57723	3.87685	0.743093	1.44094	1.20849	1.01247	0.809615	0.780601	1.18805	0.978171	0.869897	0.836996	0.749604	0.435557	0.141033	0.110697	0.737571	0.495377		0.0380425	1.24002	2.315	2.32301	2.162	2.04701	2.00101	1.99601	2.46	2.49902	2.48502	2.44505	2.23501	2.21895
3.89529	3.96834	3.93841	3.84027	3.79829	3.78059	3.98124	4.05305	4.25494	4.31584	3.91227	4.09876	4.25266	4.38078	3.94127		3.58146	3.69614	3.95512	0.725648	1.42402	1.193	0.997255	0.796534	0.746881	1.17582	0.972681	0.890887	0.86205	0.730185	0.50862	0.153197	0.10864	0.722511		0.150804	0.111256	1.22168	2.31598	2.31616	2.15712	2.03626	1.98733	1.996	2.45609	2.50974	2.46645	2.43133	2.23988	2.19849
3.96804	4.04005	4.014	3.91896	3.8888	3.87277	4.05996	4.12209		4.39496	3.99195	4.20459	4.32603	4.46291	4.01404		3.6264	3.74439	4.02607	0.715038	1.41854	1.18095	0.983688	0.780759	0.754161	1.16487	0.963808		0.877805	0.718304	0.403167	0.0910626	0.0693694	0.713457		0.156812	0.118634	1.21104	2.32389	2.31008	2.14911	2.02515	1.97516	1.97725	2.45107	2.51493		2.42607	2.24493	2.23549
4.04674	4.10678	4.08975	3.98877	3.96575	3.94875	4.13276	4.27449		4.45281	4.06476	4.28972	4.33497	4.47197	4.08975		3.66687	3.78287	4.10075	0.717003	1.41956	1.17949	0.974899	0.771989	0.745609	1.16614	0.950554		0.878917	0.71819	0.403723	0.0773333	0.0615246	0.717496		0.139449	0.101558	1.21113	2.32898	2.29804	2.14501	2.02201	1.97002	1.97202	2.44801	2.48111		2.42899	2.25198	2.235
4.11641	4.1725	4.15843	4.076	4.04714	4.03405	4.19556				4.13734	4.35061	4.35944	4.47298	4.16429	4.11404	3.79701	3.91106	4.17041	0.725231	1.42591	1.18077	0.965075	0.764423	0.734993	1.17743				0.725844	0.404649	0.0759117	0.0585674	0.726132	0.479268	0.199675	0.161971	1.21639	2.32216	2.2892	2.13522	2.02787	1.97	1.97102	2.44409				2.24418	2.23207
4.1871	4.24507	4.22713	4.16684	4.14377	4.13274	4.26116	4.28812	4.47619	4.52361	4.20613	4.37865	4.36888	4.47497	4.23016	4.20584	3.87996	3.99495	4.23913	0.734097	1.43588	1.18605	0.958809	0.757656	0.726971	1.18812	0.964383	0.849814	0.841481	0.735684	0.426111	0.0967089	0.050435	0.733832	0.457494	0.182492	0.144821	1.226	2.32003	2.28209	2.12908	2.0359	1.97296	1.97297	2.44005	2.48796	2.48368	2.4469	2.23906	2.23003
4.24784	4.31282	4.29482	4.25476	4.25071	4.24669	4.32283	4.3239	4.476	4.53198	4.26883	4.38897	4.37299	4.47201	4.29682	4.32368			4.30482	0.744193	1.45217	1.19584	0.948957	0.746749	0.730221	1.20103	0.98299	0.821884	0.800201	0.748306	0.430269	0.102016	0.0468395	0.74118	0.424658			1.23998	2.31302	2.27402	2.13099	2.04498	1.97898	1.97699	2.43701	2.49299	2.48101	2.45897	2.23601	2.23
4.30847	4.37347	4.35937	4.33888	4.35731	4.35624	4.37762	4.37179	4.48673	4.52322	4.32947		4.37495	4.46907	4.35064	4.39032			4.36254	0.762673	1.47441	1.21462	0.958488	0.754191	0.740725	1.22075	0.995914	0.808438	0.783236	0.761497		0.11785	0.0460887	0.764481	0.438459			1.26265	2.31007	2.27302	2.13002	2.05475	1.99168	1.98773	2.44675	2.49495	2.49465	2.47558	2.2321
4.37021	4.44113	4.42713	4.42688	4.4597	4.46955	4.4402	4.41643	4.49194	4.5151	4.39417		4.37303	4.45518	4.40925	4.47689			4.42125	0.77306	1.49205	1.22769	0.970555	0.761201	0.748966	1.23424	0.993486	0.789632	0.743929	0.769352		0.114884	0.04301	0.777122	0.448957			1.27722	2.31395	2.27497	2.13197	2.06388	2.02359	2.00972	2.447	2.49006	2.50783	2.49278	2.23496
4.42785	4.50184	4.49482	4.51677	4.57171	4.57373	4.49885	4.45689	4.493	4.49705	4.45484	4.45395	4.37799	4.45799	4.46785	4.57175	4.39567	4.46963	4.48184	0.780999	1.49981	1.23638	0.986608	0.775822	0.754655	1.24502	0.988044	0.776444	0.739889	0.778715	0.43886	0.114511	0.0428603	0.783424	0.470334	0.12658	0.0653265	1.28783	2.31899	2.276	2.13399	2.06899	2.05193	2.05787	2.44501	2.49798	2.52496	2.51295	2.23899	2.2361
4.48374	4.56166	4.56248	4.59719	4.69523	4.70994	4.55768	4.49319	4.49104	4.48331	4.51368	4.47258	4.38191	4.45702	4.51494	4.661	4.54856	4.62061	4.54459	0.784932	1.50061	1.23971	1.02177	0.825805	0.77019	1.25161	0.990631	0.781095	0.750941	0.779503	0.462948	0.116075	0.0431143	0.790403	0.485265	0.135128	0.0558838	1.28869	2.33171	2.28382	2.13498	2.08171	2.052	2.05702	2.44989	2.50387	2.53967	2.54527	2.25074	2.21937
4.54422	4.62616	4.6321	4.68684	4.8115	4.83439	4.61427	4.52953	4.49199	4.48201	4.57718	4.50557	4.38792	4.45996	4.57916	4.74097	4.7178	4.82336	4.61015	0.782247	1.4884	1.23488	1.02708	0.843639	0.786933	1.24874	0.992782	0.789539	0.76703	0.778227	0.485636	0.116505	0.0440773	0.786385	0.496377	0.122974	0.0528079	1.281	2.31424	2.29091	2.13204	2.07707	2.07371	2.08266	2.45296	2.50893	2.56369	2.57462	2.23324	2.2111
4.59886	4.69681	4.70481	4.77577	4.92171	4.95967	4.67684	4.57987	4.51294	4.50294	4.63285	4.54988	4.39498	4.46299	4.62688	4.81979	4.89055	4.99455	4.67683	0.766153	1.47415	1.2187	1.01267	0.845186	0.793373	1.22875	0.989728	0.805249	0.791615	0.767708	0.507233	0.118146	0.0465036	0.765186	0.496231	0.140144	0.0687775	1.26404	2.30004	2.292	2.12901	2.07899	2.08996	2.10893	2.45001	2.51798	2.58594	2.58896	2.22103	2.20003
4.66824	4.75746	4.78107	4.86377	5.0283	5.06142	4.74624	4.61803	4.52958		4.70516	4.58413	4.40768	4.46495	4.69526	4.89899	5.02265	5.13543	4.74624	0.748176	1.4566	1.19405	0.99296	0.847589	0.809793	1.21084	0.98342	0.811317		0.749961	0.492877	0.12601	0.0467928	0.747576	0.463405	0.152351	0.092488	1.2482	2.30488	2.29883	2.13485	2.07705	2.11243	2.13143	2.44317	2.5297	2.5977		2.2249	2.20195
4.74006	4.83301	4.85602	4.95086	5.11784	5.15972	4.82201	4.67623	4.57342		4.77706	4.64322	4.41787	4.47289	4.76706	4.98093	5.15132	5.26037	4.82102	0.732198	1.44384	1.17639	0.981092	0.848459	0.826067	1.19563	0.980073	0.819996		0.735054	0.48058	0.129496	0.047244	0.731065	0.440012	0.130023	0.0942544	1.23534	2.29809	2.30591	2.13796	2.07305	2.13076	2.15174	2.43905	2.53789	2.60885		2.21809	2.20003
4.81977	4.9028	4.93078	5.02578	5.20176	5.23079	4.90476	4.74879	4.63582		4.85278	4.69086	4.44193	4.47898	4.84677	5.06176	5.16496	5.28593	4.8908	0.720693	1.43353	1.17136	0.974948	0.859188	0.848086	1.18049	0.978195	0.827149		0.722397	0.451416	0.13286	0.0515074	0.721129	0.431863	0.11625	0.0733319	1.22748	2.29601	2.31497	2.14099	2.07599	2.13798	2.153	2.43302	2.53501	2.61598		2.21401	2.20499
4.89932	4.97448	5.0015	5.08965	5.26467	5.29367	4.97844	4.81265	4.70553		4.93232	4.78403	4.49096	4.51131	4.93317	5.12859	5.21984	5.31929	4.9664	0.71689	1.43156	1.17045	0.971111	0.857976	0.853487	1.17949	0.984604	0.852189		0.719589	0.451164	0.150927	0.0676577	0.716556	0.447958	0.11761	0.0540086	1.22534	2.29698	2.315	2.14883	2.08285	2.14485	2.15985	2.43985	2.54185	2.64734		2.21498	2.19815
4.99921	5.06429	5.08879	5.17841	5.33635	5.37218	5.07015	4.92244	4.82905		5.03669	4.90443	4.59168	4.70445	5.02979	5.21017	5.23546	5.33643	5.05865	0.711585	1.42829	1.18274	0.977831	0.842783	0.826015	1.17379	0.959456	0.809207		0.715714	0.454259	0.172697	0.135724	0.709331	0.456379	0.132605	0.0474877	1.22218	2.29308	2.31792	2.15146	2.07958	2.12741	2.14971	2.44841	2.5369	2.62491		2.21259	2.19307
5.06902	5.13301	5.15501	5.217	5.36849	5.39299	5.13255	5.00855	4.98045	4.96546	5.10502	5.06452	4.75358	4.87539	5.10251	5.24048	5.24448	5.33799	5.12052	0.718349	1.44149	1.19247	0.982722	0.833772	0.821509	1.1884	0.95579	0.748475	0.727858	0.720719	0.411436	0.175665	0.135422	0.717753	0.451583	0.115636	0.041867	1.23613	2.30152	2.31949	2.15299	2.0825	2.11699	2.12798	2.44649	2.53048	2.59191	2.57894	2.22152	2.19949
5.13713	5.19573	5.20983	5.26596	5.39828	5.4177	5.20014	5.09997	5.112	5.10001	5.17124	5.16609	4.85787	4.86402	5.16864	5.26897	5.24612	5.33711	5.18572	0.74497	1.45804	1.21048	0.988577	0.815939	0.807408	1.19902	0.980685	0.781974	0.735617	0.748443	0.419575	0.169951	0.0916598	0.742753	0.439799	0.113093	0.0426832	1.25362	2.31494	2.32146	2.15054	2.08151	2.10844	2.10905	2.45044	2.51716	2.56476	2.5619	2.23496	2.20293
5.20429	5.26578	5.28067	5.30378	5.42394	5.43556	5.2553	5.18333	5.17051	5.24477	5.24513	5.28979	4.99496	5.036	5.2357	5.30148	5.259	5.31	5.25419	0.760937	1.4776	1.22556	0.997165	0.814288	0.784122	1.22157	0.974667	0.77607	0.71899	0.763265	0.430702	0.155614	0.073456	0.759465	0.421678	0.110569	0.0474634	1.27234	2.31892	2.32596	2.15145	2.07741	2.089	2.08634	2.45696	2.52233	2.57548	2.55457	2.23848	2.20356
5.27145	5.32796	5.33846	5.35347	5.43601	5.4515	5.32644	5.26994	5.29489	5.3772	5.30346	5.39143	5.15938	5.22139	5.29946	5.32648	5.26401	5.33255	5.31196	0.772592	1.49026	1.23663	1.00591	0.804064	0.773579	1.22751	0.993645	0.78867	0.742905	0.773733	0.443632	0.139571	0.0711504	0.771943	0.425354	0.11781	0.0477578	1.28677	2.32896	2.3255	2.15249	2.0695	2.0725	2.06001	2.44902	2.50752	2.55453	2.53397	2.24697	2.22694
5.33713	5.38924	5.40365	5.39586	5.46536	5.4735	5.40012	5.35769	5.41657	5.43959	5.3686	5.49542	5.32324	5.4114	5.37066	5.37276	5.262	5.35306	5.37577	0.776149	1.49533	1.24422	1.01009	0.805443	0.768524	1.22368	1.00244	0.799083	0.748124	0.777861	0.465463	0.129098	0.0572243	0.774794	0.495678	0.110049	0.0463961	1.29739	2.32797	2.32597	2.1555	2.06152	2.03918	2.03467	2.44359	2.50507	2.53315	2.53199	2.24447	2.20346
5.39982	5.45386	5.45734	5.43433	5.48276	5.49215	5.46694	5.44597	5.54292	5.58244	5.42584	5.58875	5.49769	5.56715	5.43682	5.41983		5.38897	5.4413	0.781058	1.49201	1.24142	1.00869	0.801472	0.773551	1.22671	1.0045	0.812772	0.761921	0.781686	0.481806	0.131703	0.0574542	0.780634	0.516887		0.107167	1.28905	2.31966	2.32401	2.15695	2.05347	2.02085	2.01045	2.44049	2.503	2.522	2.51439	2.23564	2.19661
5.46303	5.5235	5.52	5.48102	5.51451	5.51702	5.54052	5.53753	5.66652	5.71999	5.48603	5.67399	5.662	5.77742	5.50303	5.42431		5.41293	5.50702	0.772683	1.4849	1.23633	1.00346	0.798662	0.763861	1.21686	1.00484	0.828257	0.777892	0.773909	0.46633	0.132619	0.0858657	0.771862	0.489807		0.0771522	1.28321	2.31601	2.3235	2.1555	2.04698	1.99402	1.986	2.43901	2.49902	2.51452	2.48901	2.23151	2.2015
5.53115	5.58666	5.57678	5.52683	5.53807	5.5425	5.61011	5.63039	5.79452	5.8441	5.54874	5.74898	5.817	6.04211	5.57313	5.45929	5.33563	5.44811	5.57318	0.761979	1.47198	1.22542	0.998705	0.793828	0.756914	1.20492	0.994636	0.847518	0.799798	0.764291	0.471152	0.162031	0.104833	0.760433	0.484405	0.133136	0.102118	1.26872	2.31056	2.3215	2.15402	2.03408	1.97908	1.96713	2.44197	2.50301	2.50262	2.46811	2.22754	2.2025
5.60189	5.65538	5.64485	5.57788	5.58431	5.57985	5.68089	5.71585	5.89618	5.95624	5.61547	5.81248	5.99244	6.12652	5.64928	5.51846	5.34883	5.46085	5.6434	0.746021	1.45928	1.21101	0.98564	0.786997	0.758316	1.18994	0.988612	0.862433	0.823121	0.746877	0.483732	0.188132	0.139942	0.746452	0.483868	0.153458	0.122927	1.25565	2.31007	2.31988	2.15097	2.02805	1.95463	1.95054	2.43946	2.50292	2.48802	2.44605	2.22555	2.20112
5.68092	5.72942	5.71244	5.63945	5.62898	5.62597	5.75843	5.80591	6.03608	6.11008	5.69243	5.88894	6.06007	6.19806	5.72592	5.58396	5.36096	5.47097	5.71743	0.730635	1.44397	1.19407	0.9849	0.789375	0.749683	1.17557	0.977392	0.872038	0.845976	0.731065	0.463702	0.138948	0.0964126	0.732134	0.479421	0.17364	0.1433	1.23871	2.30802	2.3125	2.147	2.02301	1.948	1.93653	2.43151	2.49901	2.47501	2.425	2.22201	2.20699
5.75469	5.79669	5.78033	5.70038	5.68242	5.67751	5.86287	5.88966	6.12187	6.18772	5.76277	5.96671	6.12717	6.26012	5.80411	5.65796	5.30234	5.34684	5.79015	0.716997	1.43363	1.18321	0.964766	0.772371	0.748229	1.17117	0.975412	0.870177	0.85227	0.718316	0.463418	0.107317	0.0587871	0.71828	0.473203	0.0974457	0.0318724	1.23061	2.30421	2.30408	2.14008	2.01305	1.93368	1.93009	2.438	2.50644	2.4888	2.42404	2.21772	2.20841
5.85949	5.90035	5.89935	5.8118	5.7866	5.77862	5.92833	6.01008	6.18629	6.24204	5.88347	6.10104	6.14027	6.26861	5.90353	5.84792			5.89747	0.727906	1.41861	1.17653	0.946226	0.759958	0.736602	1.18033	0.987677	0.867407	0.854872	0.725806	0.435043	0.108193	0.0498121	0.731263	0.489748			1.21401	2.32885	2.27877	2.12896	2.00612	1.92821	1.92404	2.43798	2.49877	2.47398	2.4271	2.24894	2.21002
5.93024	5.96425	5.96323	5.89733	5.86232	5.85533	5.99124	6.06105	6.20011	6.29106	5.95324	6.1501	6.15302	6.24999	5.97624	5.98618			5.96724	0.738619	1.42486	1.17851	0.942321	0.757097	0.733843	1.19262	0.982839	0.818218	0.83789	0.736036	0.452152	0.124884	0.0532167	0.742271	0.481502			1.21845	2.32193	2.26799	2.12698	2.01202	1.93803	1.92604	2.43697	2.48801	2.47299	2.43204	2.24592	2.21103
6.00079	6.03794	6.0309	5.99316	5.9556	5.95155	6.05977	6.07669	6.23157	6.3092	6.02379	6.1782	6.15904	6.247	6.04578	6.04032			6.03686	0.747204	1.43808	1.19103	0.95703	0.770501	0.731923	1.19819	0.996966	0.849111	0.817463	0.749577	0.438429	0.123162	0.0522533	0.745757	0.447399			1.23351	2.30197	2.26397	2.11997	2.01719	1.94708	1.93716	2.42808	2.48981	2.47015	2.44318	2.22197	2.21908
6.06044	6.10829	6.09848	6.07956	6.07519	6.06735	6.1174	6.12779	6.27321	6.32377	6.08352	6.1936	6.162	6.24619	6.10437	6.13877			6.10133	0.762393	1.45387	1.20071	0.959238	0.768224	0.73228	1.21452	0.99605	0.835712	0.788289	0.76414	0.438848	0.12112	0.0500454	0.761261	0.435646			1.25126	2.3001	2.26192	2.11802	2.03127	1.9536	1.94946	2.43398	2.47596	2.48121	2.45637	2.22015	2.22569
6.12805	6.16905	6.16805	6.15306	6.17808	6.17809	6.18305	6.16504	6.283	6.313	6.15505	6.22201	6.162	6.208	6.16904	6.22206		5.99612	6.16404	0.773838	1.46537	1.21403	0.959146	0.761844	0.738383	1.22854	0.999805	0.821669	0.785392	0.770719	0.427936	0.121585	0.0380709	0.777327	0.438272		0.0831009	1.26564	2.30499	2.258	2.119	2.044	1.98202	1.97102	2.433	2.47401	2.49101	2.47402	2.22699	2.258
6.18981	6.23485	6.23192	6.23712	6.28739	6.29508	6.24581	6.21457	6.28507	6.30699	6.21681	6.24027	6.16209	6.21228	6.22973	6.30736	6.10693	6.15233	6.2239	0.784642	1.48113	1.2277	0.981075	0.780881	0.742145	1.24164	1.00589	0.807223	0.773886	0.782262	0.422244	0.1152	0.0392663	0.78716	0.44147	0.112328	0.044436	1.27842	2.29501	2.261	2.11903	2.0482	2.0093	1.99981	2.42901	2.483	2.50522	2.49824	2.21701	2.25852
6.25026	6.2983	6.30049	6.32068	6.39127	6.37713	6.30624	6.25688	6.29002	6.30573	6.27736	6.26027	6.16908	6.23306	6.28424	6.40887	6.25155	6.32667	6.29126	0.789838	1.48716	1.23257	0.991354	0.793171	0.750922	1.24794	0.997791	0.794894	0.741828	0.787489	0.442574	0.116009	0.0434599	0.792229	0.46591	0.128199	0.0630376	1.28116	2.29623	2.26108	2.121	2.06317	2.03152	2.05881	2.42996	2.48321	2.52129	2.51655	2.21827	2.22292
6.3092	6.35925	6.37025	6.39932	6.49739	6.52341	6.36419	6.29815	6.29104	6.29302	6.34122	6.27307	6.17302	6.23601	6.34219	6.49628	6.41762	6.49869	6.35023	0.786915	1.48753	1.23201	1.00786	0.816585	0.767862	1.24447	0.993171	0.79186	0.763703	0.783637	0.453962	0.118804	0.0467316	0.790284	0.478977	0.123103	0.055949	1.28125	2.30699	2.26502	2.121	2.07101	2.05607	2.05008	2.42801	2.49301	2.53509	2.54208	2.23098	2.21899
6.36485	6.42889	6.44189	6.48914	6.60738	6.63861	6.41877	6.34158	6.3032		6.40285	6.29366	6.17809	6.23804	6.39484	6.57585	6.59287	6.69404	6.41496	0.774191	1.47643	1.22456	1.0115	0.829024	0.782353	1.23517	0.990304	0.800158		0.768655	0.457626	0.125679	0.0499623	0.78013	0.483642	0.146323	0.061587	1.27218	2.30295	2.27008	2.12193	2.07309	2.07623	2.07241	2.43203	2.49714	2.56016		2.22495	2.21581
6.42819	6.49532	6.50846	6.57379	6.70999	6.75808	6.47615	6.38493	6.3186		6.46615	6.34321	6.18537	6.24106	6.45719	6.63948	6.73145	6.84563	6.48632	0.763607	1.46184	1.20981	0.995333	0.824395	0.780641	1.22063	0.973719	0.793537		0.76123	0.472006	0.128673	0.0501637	0.766644	0.478436	0.159903	0.0874044	1.25839	2.29888	2.27606	2.11702	2.08002	2.09343	2.10247	2.43427	2.50721	2.5721		2.22098	2.20196
6.48509	6.55808	6.57809	6.65909	6.80511	6.85708	6.53108	6.42907	6.34707		6.52109	6.40105	6.20302	6.24401	6.51408	6.71009	6.84813	6.97113	6.54908	0.743447	1.44786	1.19461	0.991654	0.834641	0.793076	1.21216	0.970323	0.797175		0.738852	0.475132	0.135965	0.0517707	0.749192	0.466295	0.17193	0.110918	1.24464	2.29301	2.27901	2.118	2.08099	2.11401	2.12502	2.447	2.51701	2.57702		2.22001	2.2
6.56206	6.62597	6.6619	6.74204	6.89998	6.9312	6.60296	6.48779	6.41073		6.60101	6.449	6.21753	6.25557	6.58408	6.794	6.96011	7.08705	6.62293	0.731256	1.42985	1.17414	0.976924	0.835882	0.807627	1.1983	0.963974	0.792705		0.731357	0.45016	0.131594	0.0524739	0.732621	0.435252	0.136471	0.0820262	1.22754	2.29988	2.28805	2.12118	2.07503	2.1253	2.14722	2.44797	2.52212	2.59495		2.22489	2.20199
6.64153	6.69842	6.72942	6.8193	6.97347	7.02042	6.67449	6.54751	6.46536		6.67657	6.52428	6.25772	6.30035	6.66463	6.86857	6.96907	7.09161	6.69251	0.717715	1.42491	1.16434	0.969005	0.835999	0.803788	1.18565	0.958298	0.785708		0.718622	0.439965	0.136046	0.0577446	0.718682	0.45239	0.13406	0.0760966	1.21943	2.29115	2.29213	2.13413	2.07723	2.14702	2.16313	2.44608	2.53108	2.59106		2.21706	2.20098
6.71326	6.76525	6.79623	6.88021	7.0422	7.08719	6.74422	6.61827	6.52928		6.75027	6.63141	6.33836	6.45736	6.74123	6.94221	7.01902	7.12001	6.76325	0.713789	1.42088	1.16179	0.962263	0.834081	0.806034	1.18052	0.953498	0.78513		0.715919	0.443908	0.159728	0.11969	0.713668	0.460364	0.120952	0.0516098	1.21472	2.29801	2.29803	2.14002	2.08801	2.148	2.16897	2.45005	2.535	2.59401		2.22003	2.2
6.78486	6.83488	6.86076	6.93767	7.0975	7.14046	6.80599	6.69316	6.6083		6.82584	6.7443	6.437	6.55703	6.80592	6.99939	7.02509	7.12399	6.83384	0.72181	1.42976	1.17058	0.96882	0.834165	0.801511	1.18711	0.94728	0.774043		0.724041	0.437343	0.16453	0.125229	0.721438	0.463882	0.121376	0.0460596	1.22087	2.30204	2.30609	2.14599	2.09005	2.14682	2.16084	2.465	2.53595	2.59611		2.227	2.20108
6.84926	6.9002	6.91718	6.98792	7.13463	7.17461	6.8793	6.77997			6.8882	6.84125	6.51233	6.63194	6.87432	7.02846	7.03213	7.123	6.89615	0.725726	1.44168	1.1874	0.981338	0.830006	0.800628	1.1881	0.938137			0.728022	0.40818	0.161379	0.121942	0.725213	0.447216	0.121227	0.0452652	1.23003	2.30508	2.3131	2.14504	2.09392	2.13387	2.14864	2.46515	2.53177			2.22704	2.20715
6.90808	6.95607	6.97207	7.03106	7.16405	7.20303	6.94008	6.87211			6.94408	6.94611	6.62115	6.62919	6.93608	7.05002	7.038	7.123	6.95007	0.738611	1.45576	1.20048	0.986859	0.82282	0.790276	1.20095	0.954357			0.740248	0.40307	0.151532	0.0749227	0.738452	0.412026	0.0945086	0.0436346	1.24685	2.30903	2.318	2.147	2.09	2.12797	2.13197	2.472	2.52099			2.22902	2.214
6.97198	7.01781	7.02777	7.0825	7.20217	7.23118	7.00586	6.96412	6.94672		7.0109	7.04141	6.74917	6.78798	7.00397	7.07063	7.04204	7.12255	7.00677	0.756187	1.47734	1.21734	1.00328	0.822641	0.778671	1.21041	0.968745	0.768626		0.755873	0.40397	0.153181	0.0771245	0.757503	0.408814	0.0936937	0.0397471	1.26654	2.33121	2.32201	2.14603	2.08593	2.10278	2.10668	2.468	2.5109	2.5637		2.24914	2.21717
7.04313	7.07723	7.08423	7.11911	7.21456	7.24425	7.06844	7.04569	7.07231	7.06786	7.07615	7.14411	6.90744	7.00384	7.07415	7.11629	7.04513	7.16123	7.06333	0.778357	1.48969	1.23934	1.00977	0.815232	0.774207	1.23535	0.978046	0.771676	0.740055	0.776357	0.448358	0.135662	0.0740436	0.780731	0.446542	0.118976	0.0837235	1.28721	2.34592	2.32296	2.14796	2.08083	2.08652	2.0834	2.46796	2.50381	2.54173	2.54662	2.25892	2.22856
7.09622	7.13525	7.14221	7.1711	7.24105	7.25604	7.13625	7.12531	7.18147	7.20257	7.13021	7.24337	7.06964	7.13759	7.12822	7.13007		7.12522	7.12622	0.789042	1.49973	1.24729	1.00489	0.800823	0.76187	1.24146	0.996691	0.794129	0.7544	0.788901	0.451184	0.114166	0.0483628	0.789253	0.427868		0.0445628	1.29653	2.34195	2.32101	2.146	2.07298	2.06394	2.05493	2.46599	2.49499	2.52893	2.52892	2.25496	2.20799
7.15482	7.20182	7.19772	7.1986	7.25433	7.2682	7.20302	7.20813	7.30965	7.35584	7.18575	7.34416	7.2424	7.29899	7.18884	7.1492		7.18448	7.1868	0.792191	1.50435	1.25061	1.01572	0.809459	0.761803	1.24897	1.01311	0.823663	0.765481	0.791776	0.475834	0.121055	0.0410905	0.792567	0.431157		0.074909	1.2968	2.32886	2.32301	2.14504	2.06784	2.04769	2.03563	2.46395	2.49096	2.50977	2.50766	2.24284	2.20604
7.21524	7.26226	7.25126	7.24288	7.27854	7.28344	7.27836	7.2917	7.43135	7.49151	7.24111	7.42961	7.41923	7.51954	7.25136	7.23663	7.09921	7.21739	7.2463	0.786177	1.5	1.24832	1.01227	0.805361	0.762548	1.23591	1.01456	0.846915	0.795085	0.785541	0.446637	0.11606	0.0404175	0.786971	0.521786	0.125749	0.0891679	1.29267	2.31879	2.3241	2.14802	2.05577	2.02443	2.00854	2.45992	2.48794	2.49279	2.48252	2.23083	2.20904
7.27308	7.32108	7.31007	7.28405	7.30404	7.30403	7.34208	7.3711	7.54112	7.60912	7.29308	7.50504		7.68505	7.31509	7.26635	7.10915	7.14225	7.30708	0.774321	1.48993	1.23772	0.99193	0.785764	0.752192	1.2199	1.00947	0.872427	0.819169	0.77717	0.456846		0.0749899	0.772023	0.532734	0.144012	0.0476115	1.28376	2.30901	2.32899	2.149	2.04499	1.99798	1.98698	2.456	2.48501	2.48298	2.45998	2.22301	2.21097
7.34244	7.3879	7.37089	7.32465	7.3404	7.33435	7.41291	7.46024	7.64841	7.71828	7.35942	7.53787		7.7287	7.39038	7.57378	7.23761		7.37591	0.757688	1.47375	1.21897	0.991753	0.789644	0.762546	1.20567	0.998133	0.88754	0.845061	0.759381	0.522962		0.161157	0.757106	0.441027	0.20661		1.26571	2.31807	2.32199	2.14999	2.03804	1.97893	1.97296	2.45203	2.48986	2.46796	2.43986	2.22915	2.18219
7.37408	7.45448	7.43633	7.37327	7.37014	7.36106	7.48058	7.55196	7.75203	7.81275	7.39013	7.60225		7.92362	7.41808	7.63139	7.28382		7.44335	0.749555	1.45948	1.20842	0.99166	0.791722	0.753984	1.19041	0.985217	0.904624	0.870905	0.747833	0.534752		0.12375	0.752414	0.454871	0.240307		1.25372	2.32283	2.32081	2.14879	2.04064	1.97392	1.96985	2.45392	2.48015	2.46451	2.42977	2.23973	2.19535
7.37831	7.52327	7.49826	7.43225	7.42323	7.41025	7.5543	7.64328	7.84628	7.89428	7.39628				7.42231	7.69634	7.36827		7.50628	0.746497	1.44717	1.19747	0.977225	0.774604	0.738816	1.17626	0.978543	0.926042	0.891102	0.746066				0.748371	0.535369	0.293449		1.24224	2.31494	2.31196	2.13898	2.02397	1.96999	1.963	2.44996	2.48698	2.44196	2.419	2.22694
7.49973	7.59982	7.56844	7.49598	7.48209	7.47406	7.62891	7.70275	7.89529	7.96724	7.51666	7.762	7.87856	8.003	7.54281	7.78044	7.6631	8.02775	7.58592	0.7359	1.42432	1.18923	0.960752	0.757786	0.725194	1.17013	0.979035	0.908135	0.888219	0.739324	0.434067	0.174376	0.128013	0.733939	0.445935	0.205381	0.0741538	1.22147	2.3101	2.29842	2.13796	2.01706	1.96797	1.96403	2.44788	2.48794	2.47304	2.42304	2.2286	2.22004
7.59352	7.66392	7.64186	7.56357	7.55714	7.5427	7.69993	7.76135	7.95718	8.0252	7.6055	7.84695	7.92164	8.04069	7.64303	7.85328	7.70869	8.00717	7.65744	0.732431	1.42719	1.18377	0.959293	0.76569	0.71834	1.16879	0.975291	0.907858	0.885485	0.735109	0.502259	0.150694	0.100282	0.731479	0.444051	0.207153	0.0485677	1.22361	2.31641	2.29193	2.13541	2.02397	1.96897	1.96647	2.43894	2.48313	2.47554	2.42557	2.23495	2.19403
7.66412	7.72861	7.70411	7.64314	7.64416	7.63316	7.7671	7.82609	8.01306	8.07054	7.67612	7.91257	7.93954	8.04702	7.71412	7.90236	7.74655	8.00709	7.72311	0.730153	1.4349	1.18537	0.953226	0.757335	0.716728	1.17431	0.976557	0.885994	0.868328	0.734052	0.500334	0.154356	0.099284	0.728074	0.496079	0.21099	0.0490782	1.2261	2.31001	2.28349	2.128	2.02301	1.969	1.9675	2.431	2.4955	2.47148	2.43452	2.23	2.19451
7.7333	7.7923	7.76688	7.72458	7.73485	7.72837	7.82571	7.87193	8.04528	8.0976	7.74629	7.95727	7.96443	8.06242	7.78232	7.85236	7.92814	8.04817	7.78578	0.734569	1.4434	1.19086	0.95655	0.760591	0.709552	1.18704	0.982691	0.86546	0.837502	0.738082	0.519058	0.140856	0.0941841	0.732717	0.475389	0.127997	0.0878719	1.23226	2.31291	2.27946	2.12748	2.0296	1.97058	1.96708	2.432	2.49545	2.46506	2.44373	2.23091	2.20119
7.79353	7.85196	7.83247	7.80519	7.83574	7.83074	7.87894	7.90382	8.06552	8.10489	7.80506	7.97711	7.95957	8.0557	7.84347	7.91755	7.93893	8.06091	7.84397	0.747912	1.45805	1.203	0.951036	0.75505	0.721312	1.20264	0.980496	0.844418	0.802611	0.749063	0.501214	0.124323	0.0780759	0.748106	0.478673	0.123977	0.0857343	1.24821	2.30621	2.27652	2.126	2.03706	1.97669	1.97332	2.43188	2.49159	2.4696	2.46112	2.22417	2.21567
7.85732	7.91422	7.89574	7.89281	7.93286	7.9349	7.93621	7.94762	8.07648	8.09644	7.87232	7.99507	7.9649	7.9926	7.90329	7.98522	7.94258	7.95032	7.90421	0.759203	1.47409	1.21868	0.963397	0.765357	0.727358	1.21874	0.981034	0.812018	0.776219	0.760009	0.474316	0.106012	0.0461995	0.759537	0.483346	0.123347	0.120607	1.26605	2.30847	2.27601	2.12501	2.05003	1.99758	1.99655	2.43097	2.49301	2.48209	2.47758	2.22346	2.23857
7.94233	7.9743	7.96348	7.97712	8.03329	8.04479	7.99475	7.97996	8.07036	8.07879	7.95992	8.01517	7.94155	8.01268	7.98278	8.04652	7.8134	7.89385	7.96381	0.760163	1.49096	1.23169	0.973155	0.774912	0.741028	1.23762	0.987107	0.796208	0.757205	0.757349	0.454764	0.133245	0.0750598	0.764115	0.453328	0.116434	0.10546	1.28263	2.30119	2.27796	2.1266	2.0601	2.01931	2.01192	2.42296	2.49502	2.50714	2.4993	2.21324	2.25532
8.00372	8.03385	8.03645	8.06146	8.13005	8.14109	8.05095	8.01485	8.06046	8.06511	8.0282	8.0278	7.94548	7.99161	8.04065	8.12356	7.92301	7.98352	8.02435	0.786292	1.50479	1.23487	0.992932	0.794487	0.768025	1.25212	0.999181	0.796067	0.758784	0.780461	0.419626	0.111631	0.0390548	0.792482	0.455239	0.119116	0.0528162	1.29855	2.31432	2.27501	2.13354	2.06746	2.04174	2.04315	2.42047	2.49658	2.51781	2.52878	2.23031	2.2405
8.05562	8.09213	8.10515	8.13917	8.22772	8.23726	8.11214	8.05309	8.05749	8.04794	8.08011	8.05153	7.95	8.02998	8.08912	8.21719	8.07354	8.14351	8.08113	0.791081	1.50286	1.23633	0.995596	0.801731	0.778482	1.2507	1.0036	0.80243	0.766968	0.78826	0.453006	0.120875	0.0526653	0.794428	0.478727	0.13363	0.0496073	1.29913	2.30998	2.276	2.136	2.07101	2.07051	2.07303	2.42046	2.50151	2.54703	2.54807	2.2245	2.22749
8.11074	8.15677	8.17191	8.21869	8.33229	8.354	8.15081	8.09561	8.0561	8.03013	8.13372	8.06974	7.95214	8.02289	8.14578	8.30552	8.24	8.30064	8.14187	0.774079	1.48747	1.22776	1.01015	0.830556	0.798328	1.25256	1.00704	0.818674	0.766473	0.770252	0.459751	0.123609	0.0579803	0.778841	0.498662	0.148682	0.0491487	1.28198	2.29986	2.27609	2.13449	2.07757	2.08398	2.08983	2.44393	2.50059	2.56523	2.56815	2.21781	2.22339
8.16166	8.21367	8.23461	8.28851	8.42038	8.45438	8.21065	8.12173	8.06391	8.03994	8.19364	8.10165	7.96691	8.02801	8.1907	8.36955	8.38714	8.49487	8.20563	0.783121	1.48295	1.22989	1.02891	0.860593	0.804172	1.2448	0.996614	0.814059	0.777715	0.776399	0.494665	0.14104	0.0599678	0.790082	0.477441	0.154019	0.0748406	1.27415	2.30598	2.28296	2.13402	2.08901	2.08492	2.10586	2.43903	2.51196	2.5749	2.57894	2.22801	2.20309
8.21822	8.28424	8.30823	8.37927	8.53129	8.56731	8.26521	8.14119	8.07105		8.25423	8.12014	7.96703	8.02801	8.24621	8.43722	8.54436	8.66837	8.27724	0.763041	1.46264	1.21107	1.01384	0.864043	0.81571	1.22217	0.990218	0.814867		0.759957	0.452404	0.134172	0.0597362	0.766736	0.454804	0.147978	0.0855997	1.25599	2.29599	2.28302	2.133	2.08597	2.10503	2.12203	2.44401	2.51701	2.58704		2.221	2.20401
8.28486	8.35684	8.37796	8.46098	8.61819	8.66014	8.329	8.19775	8.08677		8.3249	8.16394	7.97731	8.03009	8.30888	8.50315	8.65202	8.77805	8.3489	0.751314	1.4402	1.20327	1.00943	0.867805	0.824658	1.20919	0.983527	0.76115		0.750006	0.438626	0.135041	0.0586334	0.753457	0.461531	0.170905	0.118009	1.23941	2.29401	2.29008	2.133	2.07608	2.11401	2.13017	2.44597	2.52091	2.59987		2.22096	2.20599
8.34946	8.41947	8.4494	8.53438	8.70725	8.74528	8.40337	8.25353	8.14451		8.39243	8.23441	8.0008	8.03694	8.37445	8.58927	8.72836	8.85634	8.41643	0.732935	1.43282	1.1854	0.990589	0.863705	0.826752	1.20173	0.982518	0.800717		0.732547	0.441327	0.144857	0.061129	0.734539	0.42946	0.15787	0.105228	1.22578	2.29499	2.29595	2.133	2.08195	2.11499	2.14289	2.44402	2.51406	2.59008		2.21802	2.20501
8.42628	8.49623	8.53027	8.61325	8.78023	8.81621	8.47827	8.31828	8.2003		8.46826	8.30735	8.05821	8.1802	8.45029	8.65427	8.76217	8.8911	8.48827	0.72522	1.42182	1.1687	0.977988	0.84864	0.825263	1.18188	0.971242	0.7591		0.726195	0.436651	0.14952	0.108491	0.725645	0.468648	0.139372	0.0831032	1.21999	2.28998	2.30503	2.14403	2.07604	2.11799	2.14897	2.45002	2.519	2.60091		2.213	2.20096
8.50493	8.56293	8.60681	8.6837	8.84566	8.87676	8.55383	8.399	8.28723		8.54201	8.40623	8.11914	8.23817	8.53288	8.73078	8.80905	8.92	8.56591	0.722369	1.42376	1.16995	0.974799	0.837275	0.820343	1.17957	0.963229	0.795682		0.724848	0.431211	0.174667	0.13391	0.721378	0.47349	0.123192	0.058589	1.22052	2.28407	2.31307	2.15294	2.08701	2.11489	2.14095	2.45605	2.52	2.57506		2.21205	2.18894
8.57851	8.63651	8.67058	8.73864	8.89765	8.9366	8.61956	8.47748	8.38436		8.62147	8.50336	8.2094	8.33039	8.60254	8.79259	8.81297	8.92	8.63752	0.729374	1.42981	1.18354	0.981019	0.835323	0.801624	1.18681	0.957637	0.785627		0.731814	0.413935	0.153163	0.112621	0.728324	0.465632	0.128882	0.0561462	1.22623	2.28996	2.31896	2.14803	2.08799	2.10606	2.13703	2.45997	2.52	2.57997		2.21597	2.18403
8.64907	8.70106	8.73006	8.78405	8.93401	8.97001	8.68706	8.56409	8.47812		8.68807	8.62512	8.31311	8.43311	8.67607	8.81602	8.82401	8.92	8.70107	0.731161	1.43623	1.19639	0.978227	0.819293	0.786663	1.18734	0.943358	0.766853		0.732211	0.421515	0.174976	0.135476	0.731491	0.454362	0.130642	0.0547376	1.23271	2.29001	2.325	2.14701	2.08401	2.09799	2.11497	2.46401	2.516	2.577		2.21401	2.19001
8.71478	8.76278	8.78582	8.82758	8.94839	8.9802	8.74898		8.5937		8.75676	8.73628	8.41948	8.53812	8.74077	8.83534	8.832	8.919	8.76475	0.742292	1.45145	1.20849	0.994391	0.812515	0.789482	1.18773		0.741388		0.743271	0.416933	0.170585	0.130929	0.742479	0.437197	0.122761	0.0524336	1.24777	2.29916	2.32904	2.15203	2.08896	2.08678	2.0907	2.46984		2.57676		2.22113	2.19601
8.77348	8.82148	8.84745	8.87062	8.97774	8.99487	8.82235	8.74612	8.72087		8.81349	8.83214	8.53001	8.54692	8.79849	8.86077	8.832	8.919	8.8205	0.758158	1.46687	1.22752	0.998959	0.810627	0.778379	1.20759	0.950007	0.749448		0.759029	0.424661	0.157457	0.0829579	0.75813	0.432502	0.120579	0.0504576	1.26552	2.3109	2.33197	2.15398	2.08603	2.07015	2.0682	2.4581	2.50209	2.55916		2.23091	2.19699
8.83519	8.88722	8.90618	8.9171	8.98904	9.00303	8.88124	8.83929	8.86245	8.86549	8.87816	8.92635	8.67661	8.74957	8.8622	8.89308	8.83201	8.88208	8.87721	0.775837	1.48307	1.24179	1.01013	0.806287	0.775264	1.21606	0.974912	0.770936	0.726194	0.77637	0.445703	0.141766	0.0754024	0.775754	0.435854	0.120429	0.0437333	1.28202	2.31698	2.329	2.14999	2.07496	2.05992	2.04793	2.45698	2.48799	2.54398	2.53997	2.23598	2.21095
8.88868	8.94878	8.95766	8.94453	9.00025	9.01121	8.94986	8.92208	8.98956	9.00582	8.92463	9.02424	8.85008	8.91015	8.91972	8.91526	8.83623	8.90472	8.93676	0.786296	1.49464	1.24905	1.01457	0.808322	0.776516	1.22568	0.984071	0.78715	0.744244	0.787575	0.452514	0.118468	0.048086	0.785235	0.448382	0.120145	0.0503839	1.29417	2.31097	2.32804	2.14793	2.06279	2.03779	2.02779	2.45001	2.48403	2.53679	2.53175	2.22895	2.1979
8.93967	9.00762	9.00768	8.98474	9.01888	9.0269	9.01458	9.00347	9.10724	9.14311	8.97169	9.1174	9.00698	9.07195	8.97365	8.93487	8.85389	8.95865	8.99363	0.787472	1.49931	1.25592	1.01642	0.806999	0.779212	1.22983	1.00225	0.816499	0.757315	0.790243	0.472401	0.128823	0.0492922	0.784843	0.453775	0.123568	0.0597094	1.29351	2.30901	2.33098	2.14303	2.0471	2.0221	2.0121	2.45099	2.48599	2.5211	2.51312	2.22503	2.19005
9.0022	9.07021	9.05919	9.02914	9.05511	9.05511	9.07122	9.0843	9.22237	9.27442	9.03019	9.20326	9.15759	9.2477	9.03922	8.94328			9.05421	0.784109	1.48914	1.24656	1.03525	0.825734	0.788075	1.23	1.00889	0.841646	0.785917	0.787339	0.495838	0.154925	0.0663737	0.781161	0.413318			1.2858	2.308	2.32898	2.152	2.02896	1.99997	1.99995	2.45499	2.48602	2.50696	2.49392	2.225	2.18503
9.06093	9.13186	9.1149	9.07074	9.0877	9.08967	9.13692	9.17314	9.3343	9.39945	9.08692	9.28197	9.33381	9.45693	9.10592	9.02595			9.11786	0.769049	1.47451	1.23493	1.03348	0.824199	0.783529	1.21702	1.0061	0.858271	0.818064	0.77227	0.421525	0.124177	0.0649374	0.766492	0.503525			1.27108	2.30692	2.32403	2.15201	2.01592	1.98982	1.98584	2.45201	2.49099	2.49393	2.46977	2.2249	2.19308
9.12752	9.19356	9.17953	9.12362	9.13764	9.13765	9.20253	9.25441	9.42733	9.50325	9.15253	9.3515	9.46307	9.59501	9.17153	9.02203			9.17956	0.759697	1.46031	1.22138	1.04089	0.832739	0.782756	1.20852	1.00322	0.871932	0.847002	0.765112	0.421868	0.141128	0.0948248	0.755181	0.440186			1.25661	2.30104	2.32599	2.15299	2.01004	1.97709	1.97408	2.45299	2.49001	2.48904	2.45312	2.21805	2.19896
9.19127	9.25623	9.23523	9.17423	9.18821	9.18721	9.27126	9.33427	9.52533	9.5943	9.21324	9.42421	9.54617	9.68616	9.23827		8.88513	8.92007	9.24526	0.739959	1.44533	1.20848	1.0276	0.821265	0.768704	1.19268	0.991195	0.889361	0.873635	0.745693	0.425785	0.148714	0.117192	0.735667		0.0906499	0.0166989	1.23948	2.30198	2.31399	2.14998	2.00499	1.96896	1.96597	2.44897	2.48599	2.48915	2.43894	2.22097	2.20899
9.26889	9.32491	9.30287	9.24283	9.25085	9.24787	9.34592	9.41396	9.62292	9.68192	9.28393	9.48476		9.73149	9.31688		8.92678	8.94611	9.32094	0.730982	1.42902	1.19663	1.0175	0.813562	0.758244	1.17657	0.978227	0.966859	0.895241	0.734897	0.433583		0.111621	0.728792		0.135225	0.052874	1.22565	2.29595	2.30986	2.14387	2.00192	1.957	1.95791	2.44094	2.48295	2.5318	2.4229	2.21295	2.20466
9.33655	9.39355	9.36857	9.30559	9.31557	9.31357	9.41554	9.48652	9.69254	9.75154	9.35453	9.54262		9.76875	9.38356		9.21311		9.39253	0.722834	1.42885	1.18829	0.989922	0.785714	0.743368	1.17522	0.978776	0.919801	0.898379	0.730112	0.478523		0.0806645	0.717544		0.231842		1.22033	2.29203	2.29907	2.13406	1.99604	1.957	1.95105	2.43603	2.47903	2.4406	2.41505	2.20903	2.17917
9.3592	9.45921	9.43222	9.38125	9.38827	9.38626	9.49019	9.55033		9.79812	9.38119		9.68622	9.80322	9.40721	9.63318	9.2773		9.45519	0.727408	1.43011	1.18802	0.976224	0.773733	0.730381	1.17556	0.968332		0.890659	0.728829		0.108502	0.0480524	0.727957	0.407223	0.252467		1.22296	2.30002	2.28696	2.11998	2.001	1.953	1.94601	2.429	2.47702		2.41801	2.21502
9.42092	9.52289	9.49886	9.45911	9.47023	9.46625	9.5498				9.43882		9.75224	9.86925	9.47188	9.68733	9.36844		9.51485	0.723806	1.43738	1.19184	0.95015	0.747397	0.712569	1.18602				0.719518		0.166466	0.127354	0.730122	0.520287	0.29677		1.22744	2.30581	2.27387	2.11297	2.00113	1.95213	1.94904	2.428				2.22184
9.4884	9.58842	9.56244	9.54127	9.56119	9.55818	9.60848	9.6371	9.81051	9.85383	9.49946		9.76984	9.88784	9.53643	9.71178	9.40071		9.57744	0.73164	1.44961	1.19383	0.94793	0.745001	0.706603	1.19814	0.971683	0.848829	0.828435	0.732663		0.15071	0.112165	0.732459	0.511924	0.279097		1.23737	2.29212	2.26409	2.11102	2.01091	1.96191	1.95197	2.428	2.47803	2.45294	2.4319	2.2101
9.50029	9.6512	9.62921	9.62627	9.65933	9.65633	9.66719	9.66116	9.80404	9.84795	9.51729		9.77801	9.89301	9.54928	9.75505			9.6332	0.743045	1.46624	1.20793	0.955229	0.752323	0.710641	1.21473	1.00126	0.840345	0.802037	0.745602		0.172338	0.129588	0.742226	0.481018			1.2539	2.30601	2.262	2.108	2.02404	1.98107	1.97114	2.424	2.475	2.46202	2.44507	2.22301
9.59317	9.71475	9.69584	9.71106	9.76428	9.76025	9.72673	9.71356	9.81597	9.83277	9.61026	9.80915	9.77959	9.89452	9.64007	9.77326	9.63974		9.69579	0.76041	1.48722	1.22848	0.980223	0.778639	0.727	1.22941	0.994402	0.806983	0.778759	0.761853	0.523275	0.123798	0.0840523	0.760034	0.424773	0.292923		1.27428	2.30891	2.26099	2.10797	2.03613	2.00242	2.01447	2.42291	2.47605	2.46937	2.46729	2.22589	2.15736
9.68354	9.77271	9.76067	9.79259	9.8625	9.85651	9.78272	9.75678	9.81401	9.81509	9.70751	9.82094	9.74816	9.78058	9.72258	9.87051	9.69671		9.75669	0.767305	1.50326	1.2465	0.997423	0.797813	0.746253	1.25366	0.980679	0.779539	0.770243	0.758248	0.474397	0.0813448	0.0180439	0.777253	0.504248	0.146172		1.2889	2.30203	2.26	2.10601	2.04595	2.03484	2.05082	2.41603	2.47998	2.49786	2.48989	2.21704	2.18486
9.78605	9.83207	9.83508	9.86809	9.95711	9.97012	9.83606	9.78704	9.804	9.80099	9.81206	9.78403	9.716	9.78001	9.82405	9.94307	9.78213	9.90306	9.82007	0.779761	1.5126	1.24843	1.02571	0.831503	0.77098	1.26836	0.998688	0.794125	0.758046	0.769329	0.470887	0.139833	0.046759	0.790702	0.507621	0.142748	0.108289	1.30083	2.30498	2.25901	2.108	2.055	2.05903	2.06903	2.41701	2.47801	2.51103	2.51203	2.21599	2.19299
9.83476	9.89384	9.90298	9.94998	10.0553	10.0774	9.88873	9.82436	9.80009	9.79509	9.86389	9.80753	9.71608	9.78604	9.86569	10.003	9.90132	9.96072	9.88286	0.798088	1.51238	1.2449	1.03425	0.851823	0.788809	1.27214	1.00558	0.807082	0.789806	0.794734	0.468083	0.133822	0.0459002	0.800825	0.490777	0.115	0.046724	1.30311	2.29089	2.26503	2.11201	2.05403	2.08227	2.0964	2.42896	2.48412	2.53429	2.53934	2.21087	2.18592
9.89051	9.95546	9.97536	10.0224	10.1502	10.1781	9.94252	9.85077	9.80694	9.80194	9.92942	9.84665	9.72195	9.78897	9.91655	10.0793	10.0725	10.1612	9.94644	0.786899	1.50702	1.23231	1.02869	0.862377	0.818954	1.26071	1.00752	0.817557	0.794647	0.786939	0.481581	0.130291	0.0451764	0.787171	0.500167	0.130493	0.0492279	1.29629	2.28307	2.26698	2.11299	2.05598	2.10183	2.12574	2.42603	2.49292	2.55581	2.56478	2.20109	2.18005
9.95621	10.0182	10.0412	10.1112	10.2583	10.2893	10.0032	9.89314	9.8181		9.99521	9.89409	9.72903	9.78901	9.9822	10.1582	10.2215	10.3204	10.0072	0.775822	1.49096	1.22155	1.00358	0.862429	0.824408	1.25131	1.00882	0.828014		0.777953	0.490088	0.130491	0.0457811	0.774392	0.463882	0.136083	0.0596358	1.2858	2.27697	2.276	2.10699	2.06103	2.13403	2.15606	2.42497	2.50501	2.56006		2.19796	2.17299
10.0209	10.0829	10.1069	10.1861	10.3561	10.383	10.0708	9.93672			10.0588	9.92173	9.73717	9.79204	10.0429	10.218	10.3603	10.4555	10.0748	0.754759	1.47688	1.20631	0.989385	0.874091	0.836272	1.22209	1.0001			0.757457	0.471001	0.124804	0.046129	0.753571	0.45222	0.124814	0.0767335	1.2683	2.26805	2.27705	2.10511	2.07008	2.14327	2.17303	2.41504	2.50907			2.18601	2.17097
10.0866	10.1486	10.1726	10.2695	10.4375	10.4545	10.1296	9.98966			10.1206	9.97565	9.74992	9.79498	10.1116	10.2915	10.4534	10.5673	10.1366	0.738565	1.45971	1.18858	0.975043	0.868278	0.85183	1.2133	0.994735			0.741811	0.446846	0.126579	0.047521	0.737474	0.441976	0.117746	0.0858015	1.25398	2.27197	2.28097	2.11295	2.07596	2.16287	2.17499	2.41798	2.51397			2.18699	2.16901
10.1521	10.2101	10.2411	10.3321	10.5001	10.5301	10.1991	10.0561			10.1881	10.0421	9.78707	9.80818	10.1771	10.3671	10.4581	10.5561	10.2011	0.727009	1.45496	1.17616	0.973609	0.868115	0.848698	1.20732	0.993398			0.729591	0.438793	0.139317	0.0529458	0.727098	0.449152	0.116788	0.0773983	1.24391	2.272	2.29001	2.12002	2.07401	2.161	2.18	2.417	2.51399			2.191	2.166
10.2289	10.2748	10.3118	10.3968	10.5678	10.5937	10.2758	10.129			10.2619	10.1363	9.85206	9.97106	10.2549	10.4469	10.5174		10.2688	0.717307	1.45007	1.16742	0.963826	0.854668	0.837563	1.19398	0.982215			0.721144	0.440964	0.163979	0.129625	0.716654	0.450934	0.124552		1.24126	2.27004	2.29512	2.1351	2.07904	2.16195	2.17784	2.41512	2.50899			2.189	2.16196
10.2984	10.3355	10.3754	10.4555	10.6245	10.6445	10.3384	10.2033			10.3294	10.2331	9.93229	10.0513	10.3264	10.5154	10.5448		10.3324	0.713325	1.44886	1.16971	0.95821	0.836412	0.822701	1.19007	0.966747			0.718424	0.432951	0.17523	0.141356	0.711674	0.466354	0.142125		1.24217	2.27297	2.30392	2.14293	2.08197	2.15803	2.1661	2.42392	2.50801			2.189	2.15903
[truncated: 64 more columns]
