# Supplementary material for: Kinematic Validation of a Multi-Kinect v2 Instrumented 10-Meter Walkway for Quantitative Gait Assessments
Source: PLoS One. 2015 Oct 13;10(10):e0139913. doi: 10.1371/journal.pone.0139913 (PMC4603795; doi:10.1371/journal.pone.0139913)
Supplement: S1 Data — (ZIP) [file pone.0139913.s001.zip › S1_Data/pp16_trial5.xls]

## Sheet: Sheet1
Kinect(x) SpineBase	Kinect(x) Head	Kinect(x) ShoulderLeft	Kinect(x) ElbowLeft	Kinect(x) WristLeft	Kinect(x) HandLeft	Kinect(x) ShoulderRight	Kinect(x) ElbowRight	Kinect(x) WristRight	Kinect(x) HandRight	Kinect(x) HipLeft	Kinect(x) KneeLeft	Kinect(x) AnkleLeft	Kinect(x) FootLeft	Kinect(x) HipRight	Kinect(x) KneeRight	Kinect(x) AnkleRight	Kinect(x) FootRight	Kinect(x) SpineShoulder	Kinect(y) SpineBase	Kinect(y) Head	Kinect(y) ShoulderLeft	Kinect(y) ElbowLeft	Kinect(y) WristLeft	Kinect(y) HandLeft	Kinect(y) ShoulderRight	Kinect(y) ElbowRight	Kinect(y) WristRight	Kinect(y) HandRight	Kinect(y) HipLeft	Kinect(y) KneeLeft	Kinect(y) AnkleLeft	Kinect(y) FootLeft	Kinect(y) HipRight	Kinect(y) KneeRight	Kinect(y) AnkleRight	Kinect(y) FootRight	Kinect(y) SpineShoulder	Kinect(z) SpineBase	Kinect(z) Head	Kinect(z) ShoulderLeft	Kinect(z) ElbowLeft	Kinect(z) WristLeft	Kinect(z) HandLeft	Kinect(z) ShoulderRight	Kinect(z) ElbowRight	Kinect(z) WristRight	Kinect(z) HandRight	Kinect(z) HipLeft	Kinect(z) KneeLeft
0.073	0.103	0.112	0.102	0.145	0.151	0.117	0.107	0.156		0.104	0.077	0.021	0.114	0.112	0.072	0.0169979	0.084	0.093	0.78434	1.45809	1.23417	0.992771	0.789261	0.743869	1.23343	0.99154	0.790419		0.78388	0.47969	0.128689	0.0431604	0.78492	0.47852	0.145091	0.06553	1.28227	2.252	2.256	2.097	2.04	2.02	2.026	2.397	2.429	2.447		2.179	2.135
0.0759283	0.103	0.112	0.102	0.145	0.148072	0.119928	0.107	0.158928		0.106928	0.077	0.021	0.111072	0.114928	0.072	0.017	0.084	0.093	0.78435	1.45793	1.23395	0.992438	0.788957	0.747335	1.2326	0.991335	0.79042		0.783841	0.47886	0.127421	0.0413054	0.784979	0.478881	0.146008	0.0661449	1.28215	2.25102	2.256	2.097	2.04	2.02	2.02698	2.39602	2.429	2.44602		2.17802	2.135
0.076	0.106951	0.114963	0.102	0.145	0.148	0.12	0.110951	0.159		0.107	0.077	0.021	0.113963	0.115	0.072	0.017	0.084	0.0959633	0.784103	1.45771	1.23383	0.991966	0.788417	0.744378	1.23226	0.990984	0.790084		0.783603	0.478237	0.127469	0.0419811	0.784773	0.47889	0.146287	0.0659131	1.28203	2.251	2.25798	2.09601	2.04	2.02	2.027	2.396	2.43098	2.446		2.178	2.135
0.076	0.107	0.115	0.102	0.145	0.150995	0.12	0.111	0.159998	0.17001	0.107	0.0799952	0.021	0.114	0.115	0.072	0.0209937	0.084	0.096	0.78406	1.4581	1.23447	0.99196	0.7885	0.747255	1.23227	0.99119	0.79026	0.75825	0.78365	0.479438	0.126891	0.0417204	0.78462	0.479389	0.145841	0.0651712	1.28207	2.251	2.258	2.096	2.04	2.02	2.026	2.396	2.431	2.44999	2.428	2.178	2.134
0.076	0.107	0.115	0.102	0.147939	0.153939	0.122939	0.111	0.161959	0.17098	0.107	0.08	0.021	0.114	0.115	0.072	0.021	0.0869386	0.096	0.78308	1.4581	1.2333	0.991774	0.788304	0.743626	1.23201	0.990465	0.789232	0.752598	0.782906	0.479264	0.127096	0.0417494	0.783484	0.479419	0.145948	0.0630346	1.28188	2.251	2.258	2.096	2.04	2.01902	2.02502	2.39404	2.431	2.4451	2.43094	2.178	2.134
0.076	0.107	0.115	0.106946	0.148	0.151032	0.123	0.111989	0.166946		0.107	0.08	0.021	0.111032	0.115	0.072	0.021	0.087	0.096	0.782734	1.45764	1.23294	0.992571	0.789141	0.743412	1.23183	0.990074	0.789072		0.782692	0.478004	0.127347	0.0412455	0.782886	0.478965	0.145871	0.0636429	1.28176	2.251	2.258	2.096	2.04198	2.019	2.02599	2.394	2.43397	2.44005		2.178	2.134
0.076	0.109998	0.115	0.107	0.148	0.159994	0.123	0.112	0.167999		0.107	0.0819986	0.021	0.111	0.115	0.072	0.021	0.087	0.0999972	0.78262	1.45727	1.23257	0.991831	0.78854	0.744749	1.23227	0.988741	0.788151		0.78267	0.47809	0.12755	0.0418496	0.78269	0.47889	0.145121	0.0641696	1.28149	2.251	2.256	2.096	2.042	2.019	2.022	2.394	2.434	2.443		2.178	2.137
0.0799091	0.110977	0.119886	0.107	0.149955	0.157068	0.126909	0.115909	0.168		0.109932	0.082	0.021	0.111	0.118909	0.0749318	0.021	0.087	0.103909	0.782522	1.45729	1.23346	0.991273	0.788032	0.744994	1.23242	0.98788	0.786772		0.782787	0.479458	0.127335	0.0418793	0.782407	0.479007	0.145042	0.0641407	1.28088	2.25295	2.25991	2.09795	2.042	2.02291	2.02298	2.39693	2.43595	2.443		2.17702	2.137
0.08	0.113967	0.12	0.109967	0.152967	0.157	0.127	0.116	0.171955		0.110989	0.0849666	0.021	0.111	0.119	0.075	0.021	0.087	0.104	0.782045	1.45636	1.23354	0.992219	0.789276	0.744337	1.2316	0.988542	0.785672		0.782523	0.480153	0.127676	0.0421272	0.781747	0.478545	0.144991	0.0643674	1.28051	2.253	2.25901	2.098	2.04002	2.02102	2.023	2.397	2.436	2.44201		2.17997	2.13601
0.08	0.114	0.120999	0.11	0.153	0.159998	0.127999	0.120996	0.174998		0.111	0.085	0.021	0.111	0.119	0.0759992	0.021	0.087	0.104999	0.78141	1.4563	1.23368	0.99255	0.7895	0.745579	1.23125	0.98866	0.784631		0.78219	0.4803	0.128739	0.0423298	0.780791	0.47808	0.144001	0.0642001	1.28017	2.253	2.259	2.101	2.04	2.021	2.022	2.4	2.439	2.441		2.18	2.136
0.0848984	0.118898	0.124919	0.113919	0.155939	0.163919	0.132898	0.12198	0.17402	0.186858	0.115898	0.085	0.021	0.114919	0.11998	0.078939	0.021	0.087	0.107939	0.78143	1.45655	1.23293	0.990189	0.78659	0.7451	1.23068	0.988876	0.78751	0.750507	0.782631	0.480574	0.12874	0.0426239	0.780584	0.478031	0.143197	0.0632889	1.28035	2.25496	2.26096	2.10296	2.04196	2.02002	2.02396	2.40196	2.44194	2.44786	2.43598	2.18196	2.136
0.0879672	0.122956	0.128956	0.117956	0.159956	0.171913	0.136956	0.125956	0.177956	0.189967	0.118967	0.0859891	0.0239672	0.115	0.122967	0.0839453	0.0239672	0.087	0.111956	0.781756	1.4572	1.23222	0.991268	0.788073	0.750213	1.23103	0.989622	0.788035	0.756594	0.783055	0.481262	0.126614	0.042996	0.780768	0.477041	0.142339	0.0634283	1.28094	2.25401	2.26298	2.10498	2.04497	2.02198	2.02499	2.40398	2.44398	2.44998	2.43501	2.18101	2.13897
0.0889993	0.126997	0.132997	0.121997	0.163997	0.172999	0.140997	0.126	0.177001	0.19	0.119999	0.0889978	0.024	0.115	0.127996	0.0939927	0.024	0.087	0.115997	0.78139	1.4584	1.23148	0.99113	0.78784	0.743635	1.23053	0.98911	0.78814	0.753662	0.78281	0.48124	0.125631	0.0428701	0.78029	0.47715	0.140991	0.0632801	1.28146	2.257	2.265	2.104	2.043	2.024	2.028	2.406	2.444	2.45799	2.44199	2.184	2.138
0.0929096	0.135797	0.141797	0.12591	0.169864	0.184729	0.14491	0.126977	0.179932	0.194887	0.12391	0.089	0.024	0.114023	0.13191	0.101819	0.024	0.087	0.124797	0.780872	1.4597	1.23354	0.98853	0.785299	0.744177	1.23111	0.988592	0.787681	0.753728	0.782331	0.479833	0.125933	0.0432512	0.779772	0.47497	0.138771	0.0624492	1.28138	2.25895	2.26891	2.11084	2.04495	2.02986	2.03093	2.40795	2.44693	2.45702	2.44786	2.18693	2.138
0.100913	0.148858	0.153869	0.13688	0.187804	0.194891	0.153902	0.128978	0.197804	0.203902	0.132902	0.0969127	0.024	0.114989	0.135956	0.104967	0.0269673	0.087	0.136869	0.780138	1.45628	1.23111	0.992842	0.790888	0.749887	1.23099	0.988125	0.784614	0.750555	0.781361	0.47707	0.126949	0.0433193	0.779275	0.474099	0.137167	0.0620937	1.27927	2.25999	2.27493	2.11397	2.05588	2.03	2.031	2.41196	2.45293	2.457	2.44404	2.19096	2.13899
0.105995	0.156993	0.158995	0.143994	0.197991	0.209986	0.158995	0.133995	0.198999	0.208995	0.136996	0.101995	0.024	0.114001	0.144992	0.108996	0.027	0.0899972	0.144993	0.78023	1.45591	1.23184	0.993879	0.793128	0.749231	1.23069	0.990298	0.7849	0.753098	0.78135	0.473503	0.12709	0.0449085	0.77952	0.473511	0.13688	0.0617603	1.27899	2.265	2.279	2.11999	2.057	2.03	2.033	2.417	2.455	2.461	2.446	2.193	2.144
0.114818	0.165818	0.171737	0.150858	0.214656	0.216858	0.162919	0.138899	0.19704	0.211939	0.142879	0.117676	0.0318381	0.11498	0.155777	0.115858	0.027	0.09	0.153818	0.779662	1.45577	1.23114	0.992508	0.794982	0.757431	1.23178	0.989653	0.7873	0.750415	0.781174	0.466877	0.125807	0.0451843	0.778501	0.4745	0.136655	0.0616914	1.27813	2.26892	2.28292	2.12588	2.05798	2.02804	2.03398	2.4268	2.46088	2.46492	2.4558	2.1979	2.1489
0.119946	0.175892	0.174968	0.16386	0.220935	0.227881	0.178827	0.144935	0.197	0.202108	0.149924	0.128881	0.032	0.118957	0.161935	0.119957	0.0299676	0.09	0.162903	0.778522	1.45372	1.23159	0.990511	0.789906	0.75763	1.22753	0.991005	0.78917	0.752566	0.779963	0.452852	0.124365	0.0427566	0.777471	0.472403	0.136848	0.0617395	1.27712	2.27494	2.29091	2.12897	2.06394	2.04383	2.04389	2.43195	2.46595	2.47192	2.46688	2.19899	2.149
0.128993	0.191987	0.189988	0.173992	0.224997	0.243987	0.193988	0.149996	0.198998	0.205997	0.159992	0.157977	0.0399936	0.119	0.166996	0.126994	0.03	0.09	0.179987	0.776102	1.45287	1.22829	0.99034	0.78966	0.750316	1.22247	0.989371	0.786572	0.749762	0.777512	0.445586	0.120073	0.0426401	0.775142	0.467504	0.134192	0.0602512	1.27521	2.279	2.296	2.131	2.07099	2.046	2.049	2.434	2.471	2.47899	2.469	2.20599	2.153
0.136819	0.204706	0.201728	0.182796	0.236728	0.247909	0.205728	0.158796	0.199	0.204045	0.164887	0.185366	0.0468415	0.120955	0.175796	0.133841	0.0309774	0.09	0.193683	0.77353	1.44907	1.22849	0.990086	0.789269	0.749489	1.21961	0.988696	0.782592	0.734777	0.775633	0.442208	0.120656	0.0406462	0.771866	0.467256	0.133398	0.0593411	1.27092	2.28291	2.30186	2.13686	2.07491	2.04893	2.05193	2.43986	2.47491	2.48877	2.48366	2.21186	2.16082
0.145901	0.216868	0.214857	0.196846	0.242934	0.263823	0.225779	0.167901	0.202956	0.212901	0.176868	0.222592	0.0628235	0.126934	0.184901	0.142901	0.0339669	0.09	0.20389	0.770513	1.44595	1.22835	0.987519	0.785176	0.730966	1.21473	0.986484	0.779503	0.731147	0.772989	0.438787	0.123093	0.0427164	0.768615	0.464135	0.132035	0.0574113	1.26893	2.28696	2.30793	2.14293	2.07698	2.05691	2.06387	2.44396	2.48291	2.49197	2.48796	2.21497	2.16496
0.165982	0.244975	0.226989	0.208989	0.258986	0.279986	0.244983	0.179989	0.211992	0.22399	0.188989	0.269959	0.0909755	0.144984	0.20798	0.157987	0.0389956	0.0939965	0.224982	0.768022	1.44002	1.22731	0.985462	0.783282	0.727483	1.21435	0.984192	0.778881	0.726164	0.771271	0.437061	0.132871	0.0488347	0.765243	0.459994	0.130571	0.0557514	1.26521	2.29399	2.31599	2.146	2.08	2.062	2.069	2.448	2.486	2.496	2.49899	2.218	2.167
0.180697	0.259697	0.253455	0.220758	0.266839	0.293718	0.260677	0.210375	0.227677	0.243597	0.208597	0.302334	0.135092	0.206729	0.219758	0.169758	0.0419395	0.123395	0.249496	0.766344	1.44012	1.22638	0.984813	0.781712	0.723492	1.21508	0.980917	0.77499	0.727561	0.769506	0.440852	0.126687	0.0529455	0.763849	0.458119	0.131863	0.0594831	1.2621	2.29596	2.31796	2.1509	2.08294	2.06298	2.07096	2.4529	2.49188	2.5107	2.50586	2.22486	2.16896
0.192869	0.290662	0.271804	0.23188	0.281837	0.305869	0.29364	0.223858	0.26163	0.267739	0.220869	0.343553	0.178531	0.238662	0.23088	0.18088	0.0509019	0.11312	0.274728	0.765499	1.44084	1.22395	0.985265	0.783619	0.733064	1.21074	0.977991	0.774989	0.722743	0.768372	0.452463	0.142949	0.0555918	0.763335	0.456141	0.1237	0.0520626	1.26332	2.29897	2.32492	2.15199	2.08597	2.05707	2.06309	2.45498	2.49892	2.51693	2.50402	2.22797	2.17592
0.214984	0.315982	0.302977	0.248988	0.298988	0.326985	0.304992	0.268967	0.285982	0.299977	0.239986	0.368982	0.251947	0.312946	0.256981	0.204982	0.0569956	0.112001	0.298982	0.762812	1.43584	1.22236	0.989337	0.788427	0.741674	1.20919	0.972644	0.765857	0.718313	0.767091	0.455498	0.141291	0.0631245	0.759113	0.461766	0.127607	0.0529993	1.25809	2.302	2.327	2.15899	2.084	2.055	2.063	2.458	2.50699	2.516	2.504	2.232	2.18299
0.235524	0.345321	0.328411	0.275389	0.314638	0.329932	0.348004	0.304185	0.3378	0.341049	0.260524	0.421777	0.327256	0.421486	0.278502	0.208909			0.323434	0.761334	1.42868	1.21658	0.987776	0.785801	0.766485	1.19784	0.957061	0.751747	0.706005	0.764363	0.481908	0.119964	0.0433483	0.759061	0.459356			1.25329	2.30102	2.33091	2.16389	2.08791	2.04914	2.06202	2.47071	2.50895	2.50427	2.49227	2.23102	2.18593
0.2538	0.3638	0.352733	0.282922	0.328845	0.346811	0.365811	0.325767	0.363722	0.374634	0.2788	0.4408	0.409101	0.502123	0.2968				0.347733	0.757977	1.42443	1.21248	0.988254	0.792089	0.767525	1.19561	0.955672	0.75049	0.689304	0.763548	0.481897	0.158729	0.0674146	0.753038				1.24758	2.30199	2.33298	2.16796	2.08899	2.03021	2.04816	2.47199	2.50801	2.50598	2.48706	2.23199	2.186
0.27697	0.416931	0.380964	0.310964	0.353968	0.388945	0.398957	0.37993	0.413935	0.422938	0.300971	0.48694	0.490895	0.604867	0.322966				0.387948	0.753196	1.41465	1.20655	0.982048	0.786168	0.740016	1.19145	0.936555	0.731165	0.678024	0.757568	0.48938	0.144389	0.0718346	0.749704				1.24291	2.305	2.335	2.168	2.07901	2.01003	2.00106	2.475	2.511	2.506	2.48101	2.235	2.188
0.313238	0.451279	0.424094	0.349197	0.375547	0.400753	0.441114	0.400567	0.473743	0.485681	0.336258	0.534991	0.565434	0.692166	0.361197			0.280382	0.432073	0.743239	1.40408	1.19495	0.970434	0.772742	0.765082	1.1812	0.931692	0.736791	0.677667	0.748932	0.436943	0.144811	0.0878532	0.738564			0.175999	1.22756	2.3099	2.33402	2.1631	2.07019	2.00216	2.00394	2.47402	2.511	2.49914	2.47219	2.23598	2.188
0.342684	0.489586	0.453684	0.378684	0.406662	0.435619	0.484532	0.46727	0.520499	0.534477	0.367662	0.565673	0.629314	0.750379	0.389695			0.300782	0.46663	0.734197	1.39667	1.1917	0.964661	0.771342	0.728489	1.17418	0.934706	0.733052	0.668076	0.739621	0.470469	0.181427	0.115875	0.730002			0.175047	1.22204	2.31	2.33103	2.16399	2.07	1.99112	1.99213	2.47697	2.50803	2.48911	2.46903	2.23798	2.18108
0.383974	0.534971	0.501969	0.414977	0.441978	0.462983	0.53197	0.49898	0.573966	0.590964	0.399979	0.615968	0.687963	0.817957	0.432972			0.329981	0.51297	0.722128	1.38248	1.17496	0.957684	0.762895	0.729729	1.16352	0.928814	0.734349	0.671927	0.728167	0.430946	0.147022	0.0933847	0.717578			0.162378	1.20696	2.311	2.329	2.161	2.064	1.989	1.989	2.471	2.515	2.49899	2.467	2.24	2.19199
0.432864	0.585818	0.542068	0.466796	0.479137	0.497205	0.582818	0.556659	0.619932	0.645727	0.452773	0.659	0.710477	0.838523	0.485773			0.400364	0.559909	0.718915	1.37175	1.17155	0.943969	0.74481	0.699327	1.15853	0.918119	0.720267	0.653039	0.721759	0.428164	0.14014	0.0834018	0.717599			0.197884	1.19862	2.30416	2.32509	2.15709	2.05227	1.98705	1.9802	2.46709	2.51207	2.48239	2.45527	2.23218	2.19786
0.480486	0.631508	0.59641	0.514486	0.507694	0.543497	0.639388	0.607454	0.672432	0.692497	0.503454	0.699563	0.719902	0.848891	0.525574	0.42565		0.434639	0.608475	0.716259	1.37228	1.16571	0.946637	0.747961	0.696583	1.15594	0.916505	0.718812	0.655152	0.721175	0.419604	0.127557	0.0733188	0.7131	0.459899		0.172925	1.197	2.31587	2.3161	2.15205	2.05695	1.987	1.9889	2.45414	2.50508	2.47804	2.45302	2.24288	2.20097
0.520959	0.677953	0.640955	0.557956	0.572933	0.579963	0.676962	0.650956	0.70197	0.728963	0.537965	0.729969	0.736983	0.848001	0.569955	0.486937		0.490942	0.655952	0.71669	1.37303	1.16379	0.943114	0.745063	0.686241	1.15809	0.91666	0.716113	0.649816	0.720591	0.450079	0.147889	0.0724508	0.714558	0.465734		0.173709	1.19595	2.32	2.314	2.14701	2.059	1.99299	1.99	2.458	2.504	2.478	2.454	2.24899	2.197
0.581746	0.726989	0.692928	0.615807	0.634726	0.638787	0.736766	0.69607	0.757847	0.767211	0.600706	0.771151	0.758555	0.862697	0.626827	0.558524		0.556645	0.708908	0.721971	1.38042	1.16915	0.937643	0.736703	0.68916	1.16864	0.914534	0.715101	0.659245	0.724666	0.43846	0.142139	0.058449	0.720801	0.476057		0.176179	1.20318	2.3053	2.30616	2.13524	2.05606	1.99888	2.00078	2.45114	2.49518	2.48976	2.46478	2.23332	2.197
0.626518	0.779431	0.749387	0.671398	0.666661	0.690442	0.784486	0.732606	0.762956	0.792726	0.642551	0.797715	0.765923	0.863989	0.675475	0.630223		0.615365	0.760442	0.728321	1.38801	1.17393	0.93662	0.73383	0.705579	1.17637	0.927199	0.721024	0.665008	0.730338	0.435124	0.1375	0.0507718	0.727754	0.473431		0.160919	1.20997	2.30995	2.29512	2.13599	2.06193	2.00889	2.01485	2.44507	2.49599	2.49198	2.47489	2.23992	2.19799
0.681971	0.837969	0.804971	0.738964	0.744958	0.755965	0.833974	0.786971	0.81997	0.819986	0.700969	0.812992	0.773996	0.864	0.729971	0.709958		0.687962	0.810973	0.737485	1.393	1.18087	0.938359	0.732291	0.683032	1.19155	0.937465	0.731964	0.677353	0.738346	0.436109	0.13753	0.0503302	0.737905	0.477018		0.136963	1.21844	2.305	2.289	2.131	2.063	2.02799	2.03099	2.442	2.499	2.501	2.483	2.233	2.21099
0.730908	0.884951	0.854886	0.803558	0.820318	0.828383	0.876061	0.801672	0.827825	0.834672	0.75382	0.82865	0.772044	0.864	0.772061	0.757929		0.754514	0.858929	0.751282	1.40896	1.19153	0.933743	0.726988	0.704735	1.20515	0.942067	0.735472	0.684774	0.751242	0.430368	0.13754	0.0486574	0.751917	0.43674		0.117817	1.23474	2.30891	2.28607	2.1222	2.06789	2.04658	2.04763	2.44396	2.49998	2.50491	2.49572	2.23593	2.21589
0.785322	0.93636	0.909322	0.869184	0.889147	0.896159	0.911561	0.84446	0.849724	0.861661	0.808322	0.847762	0.776937	0.864	0.826322	0.834046			0.908385	0.76181	1.42459	1.20733	0.954544	0.747142	0.703739	1.2268	0.972801	0.765677	0.717447	0.760338	0.43257	0.135289	0.0476819	0.764119	0.435544			1.24929	2.31097	2.28205	2.12891	2.07294	2.05885	2.05985	2.45289	2.50296	2.51586	2.51081	2.23797	2.23081
0.836992	0.979993	0.958993	0.93399	0.967988	0.984987	0.963992	0.866997	0.878996	0.878997	0.864991	0.866997	0.78	0.856001	0.873993	0.914988			0.956993	0.768229	1.43173	1.21316	0.976957	0.763158	0.70561	1.2316	0.981659	0.775249	0.727569	0.765269	0.43574	0.13489	0.0458603	0.771669	0.444409			1.25597	2.314	2.281	2.129	2.076	2.071	2.068	2.449	2.506	2.527	2.52	2.239	2.235
0.8859	1.03379	1.01475	1.00148	1.04428	1.05639	1.01388	0.912966	0.895626	0.901494	0.917812	0.882648	0.778044	0.856	0.923878	1.004	0.768602	0.829853	1.00786	0.778939	1.43723	1.22112	0.990877	0.785233	0.715977	1.23947	0.994129	0.780785	0.737428	0.774111	0.440845	0.132337	0.0451656	0.784276	0.450513	0.133396	0.0630506	1.26203	2.31791	2.27904	2.13096	2.07991	2.08176	2.0856	2.44215	2.50698	2.53482	2.53271	2.24096	2.21153
0.926554	1.0884	1.07039	1.06431	1.11918	1.14007	1.04565	0.936744	0.915777	0.919799	0.956576	0.895855	0.778	0.856	0.967521	1.08511	0.902517	0.958584	1.05844	0.782779	1.44114	1.21965	0.994839	0.784929	0.721748	1.24744	0.998474	0.7827	0.749971	0.776347	0.451768	0.132142	0.0451104	0.789722	0.464365	0.140153	0.0650383	1.2662	2.32097	2.28098	2.12902	2.08396	2.08991	2.09984	2.44892	2.51293	2.54291	2.54487	2.24891	2.20606
0.991896	1.14092	1.1309				1.1099				1.0209	0.927949	0.781994	0.856	1.0279	1.16787	1.06874	1.1447	1.11491	0.779985	1.43508	1.21662				1.24268				0.771877	0.461824	0.13192	0.0482051	0.788602	0.483809	0.14051	0.0636323	1.25956	2.31601	2.28	2.13				2.446				2.24101	2.19801
1.04577	1.19673	1.19064	1.18973	1.27828	1.30242	1.16475	1.03113	0.993952	0.976219	1.07477	0.945599	0.782	0.856	1.08471	1.24328	1.22641	1.32685	1.16877	0.764845	1.42208	1.2037	0.981937	0.791291	0.728815	1.22858	0.996437	0.7976	0.76186	0.754115	0.466377	0.131314	0.0483175	0.776398	0.494526	0.147344	0.0636496	1.24713	2.32089	2.28196	2.13293	2.08198	2.10089	2.12075	2.44404	2.51198	2.55422	2.5638	2.24589	2.19898
1.10235	1.24939	1.24438	1.25326	1.34325	1.37911	1.22135	1.08142	1.01674	1.00467	1.13135	0.974661	0.785953	0.856	1.13739	1.30232	1.35947	1.46739	1.2293	0.751267	1.4122	1.18901	0.983081	0.793287	0.727329	1.21747	0.98956	0.785397	0.747523	0.742572	0.46145	0.129669	0.0484781	0.761088	0.480252	0.160556	0.0834458	1.23428	2.31211	2.28793	2.13201	2.07805	2.11385	2.13484	2.44202	2.51398	2.56784	2.57191	2.23315	2.19208
1.17193	1.31194	1.30194	1.31194	1.41593	1.45193	1.27295	1.13295	1.05296	1.04296	1.19993	1.02695	0.800985	0.858997	1.21193	1.36194	1.44991	1.5689	1.28994	0.737583	1.39976	1.17202	0.966017	0.786767	0.723853	1.1995	0.970359	0.791244	0.752855	0.727865	0.449672	0.131119	0.0487697	0.748752	0.465724	0.181319	0.115688	1.22241	2.32699	2.292	2.134	2.083	2.117	2.138	2.445	2.517	2.57999	2.57999	2.24499	2.19899
1.21898	1.37073	1.36465	1.36877	1.47179	1.51563	1.34348	1.19858	1.11271	1.09879	1.24894	1.08671	0.83526	0.86781	1.25311	1.43248	1.53027	1.65514	1.34677	0.723289	1.39119	1.16668	0.961067	0.780466	0.719563	1.1788	0.954228	0.780688	0.74499	0.720117	0.446254	0.144393	0.0512465	0.728253	0.448228	0.147677	0.0890757	1.21334	2.30351	2.30277	2.14281	2.08692	2.11896	2.13996	2.44794	2.51798	2.58098	2.58196	2.22738	2.199
1.27832	1.42241	1.42136	1.4214	1.52045	1.56346	1.39541	1.25635	1.17529	1.15635	1.31228	1.14632	0.868621	0.880851	1.31232	1.48145	1.54287	1.6659	1.40039	0.720173	1.3922	1.16288	0.954663	0.770356	0.712234	1.18114	0.946852	0.769626	0.739294	0.717765	0.434822	0.155356	0.0567566	0.724489	0.452526	0.14527	0.0841604	1.21222	2.30003	2.31684	2.1519	2.09392	2.11307	2.13407	2.46184	2.51899	2.57705	2.58398	2.22601	2.19603
1.35288	1.48989	1.48689	1.4849	1.57591	1.61292	1.46588	1.32888	1.25587		1.38288	1.23785	0.936888	0.921933	1.38588	1.54989	1.58892	1.69595	1.46789	0.721049	1.39622	1.17126	0.951295	0.761484	0.708796	1.17171	0.935888	0.752248		0.7177	0.423209	0.16735	0.0667836	0.726317	0.460577	0.131832	0.0592609	1.21677	2.30899	2.32599	2.15799	2.09999	2.10801	2.12302	2.46899	2.522	2.57301		2.23399	2.19201
1.41746	1.54763	1.54951	1.54067	1.6053	1.64523	1.52265	1.39835	1.33414		1.45332	1.35325	1.03955	1.15739	1.44949	1.6047	1.59486	1.69893	1.52758	0.726617	1.40499	1.18003	0.957043	0.758315	0.706495	1.181	0.935675	0.749222		0.723033	0.434676	0.195968	0.152398	0.732024	0.459144	0.13221	0.0545904	1.22594	2.31486	2.33284	2.16679	2.10195	2.10409	2.10835	2.47388	2.522	2.57691		2.23693	2.19688
1.48522	1.60534	1.60833	1.59043	1.65641	1.67466	1.5833	1.47413	1.4378		1.52023	1.45681	1.14084	1.26085	1.5192	1.63071	1.60587	1.70295	1.58633	0.736436	1.4172	1.19212	0.962438	0.762638	0.704839	1.19449	0.940414	0.742686		0.734566	0.436709	0.198844	0.157366	0.739939	0.446617	0.126507	0.0517521	1.2353	2.31599	2.34486	2.17194	2.102	2.08917	2.09021	2.48092	2.52299	2.56909		2.24293	2.20392
1.54192	1.66292	1.66292	1.64692	1.68596	1.70296	1.64192	1.54989	1.52787	1.52685	1.57892	1.55086	1.25084	1.36984	1.57792	1.64598	1.609	1.703	1.64392	0.747744	1.42782	1.20663	0.973015	0.767793	0.709064	1.2014	0.938513	0.737228	0.719538	0.747202	0.425756	0.167166	0.126345	0.749686	0.441707	0.123025	0.0499726	1.24648	2.32499	2.347	2.174	2.1	2.07901	2.07702	2.48499	2.525	2.56201	2.54802	2.24699	2.207
1.6027	1.71684	1.71489	1.68616	1.71733	1.72943	1.69682	1.6293	1.62394	1.62588	1.63774	1.64694	1.35184	1.37685	1.6338	1.67341	1.61194	1.703	1.69491	0.760693	1.44125	1.22152	0.979756	0.773087	0.724959	1.20843	0.95387	0.749526	0.694106	0.76258	0.432064	0.170321	0.0927106	0.759911	0.421073	0.120289	0.047777	1.26048	2.32794	2.35189	2.174	2.09315	2.07117	2.06427	2.48304	2.51423	2.54829	2.53332	2.247	2.20406
1.65741	1.7813	1.76842	1.7325	1.75756	1.76363	1.75636	1.71013	1.73381	1.73779	1.69637	1.74593	1.49149	1.52932	1.6894	1.70466	1.61497	1.67432	1.75634	0.777567	1.45538	1.23485	0.994964	0.788551	0.732125	1.22244	0.975189	0.768544	0.709653	0.780002	0.4449	0.138135	0.0617528	0.775837	0.417297	0.119646	0.0413601	1.27517	2.33097	2.35002	2.16905	2.09102	2.06012	2.05807	2.49091	2.51796	2.53514	2.52608	2.25195	2.2129
1.71396	1.84196	1.82996	1.78097	1.80197	1.79898	1.82295	1.79194	1.83093	1.85692	1.74697	1.85393	1.6369	1.69788	1.75296	1.74297	1.621	1.68799	1.81496	0.784865	1.45833	1.24004	1.0096	0.80373	0.758602	1.22774	0.979857	0.775136	0.719393	0.786296	0.462088	0.130975	0.0565234	0.783964	0.440164	0.115683	0.0478155	1.2793	2.329	2.35	2.172	2.084	2.04501	2.04601	2.489	2.511	2.52201	2.51301	2.252	2.207
1.77366	1.89775	1.88184	1.81719	1.83819	1.83617	1.88168	1.86046	1.93858	1.96947	1.80275	1.93909	1.79837	1.85742	1.81168	1.75278	1.66795	1.77211	1.87368	0.782572	1.45952	1.24548	1.01253	0.806743	0.764948	1.23149	0.987997	0.79337	0.73411	0.788041	0.477406	0.133288	0.0567449	0.777711	0.423553	0.1446	0.0774152	1.27901	2.32313	2.35098	2.17102	2.07813	2.03913	2.03231	2.48607	2.50709	2.51124	2.49735	2.24515	2.20407
1.83336	1.9633	1.94037	1.87043	1.88846	1.88151	1.95422	1.94212	2.0409	2.07982	1.8584	2.01519	1.97016	2.06674	1.87334			1.82741	1.9393	0.777703	1.45625	1.23825	1.01138	0.80685	0.768661	1.22622	0.988773	0.802247	0.750187	0.783095	0.474288	0.126386	0.048362	0.773059			0.125975	1.27475	2.31707	2.35298	2.17199	2.07009	2.0212	2.02013	2.48105	2.507	2.50408	2.48711	2.24005	2.20301
1.89096	2.02096	1.99197	1.91597	1.92897	1.92897	2.01896	2.01795	2.13294	2.18094	1.91296	2.09395	2.1279	2.24788	1.93496			1.72607	2.00296	0.76269	1.44725	1.23109	1.01144	0.80681	0.764603	1.20717	0.98842	0.811704	0.757565	0.770018	0.441721	0.116366	0.0578238	0.756531			0.0152322	1.26337	2.318	2.354	2.168	2.065	2.014	2.014	2.48	2.51599	2.501	2.47601	2.243	2.21499
1.94977	2.07977	2.04881	1.96596	1.98092	1.98189	2.08365	2.07971	2.22116	2.28091	1.96883	2.16159	2.25044	2.38024	1.99377			1.72992	2.06275	0.748506	1.43488	1.21833	1.00029	0.795085	0.75744	1.19022	0.97883	0.823827	0.772527	0.75711	0.450251	0.151035	0.106581	0.741484			0.020665	1.24946	2.318	2.35498	2.16996	2.06108	2.01302	2.01596	2.47804	2.51502	2.49708	2.46523	2.24398	2.20814
2.0143	2.14331	2.10836	2.02635	2.04332	2.04729	2.14632	2.14925	2.31004	2.37202	2.03528	2.22037	2.36477	2.49378	2.06127			1.71912	2.12236	0.738111	1.42075	1.20618	0.988804	0.782634	0.742463	1.18123	0.968867	0.830766	0.783661	0.746355	0.457512	0.129258	0.0945536	0.731783			0.0444791	1.23632	2.31701	2.35005	2.16703	2.05803	2.01696	2.01897	2.48097	2.51896	2.48414	2.45808	2.23905	2.21295
2.08795	2.21096	2.17396	2.09096	2.11595	2.11995	2.21596				2.10595	2.30395	2.38299	2.50999	2.13595			1.719	2.19495	0.728586	1.41299	1.19237	0.970962	0.765531	0.72681	1.17411				0.737366	0.450944	0.126811	0.0814584	0.722066			0.0430511	1.22674	2.313	2.34101	2.161	2.06	2.02	2.022	2.475				2.236	2.22599
2.16036	2.2775	2.24441	2.16728	2.18641	2.18943	2.28739	2.27647	2.42503	2.50958	2.17836	2.37343		2.57454	2.20739			2.13656	2.26443	0.723427	1.40949	1.18921	0.963948	0.757237	0.713598	1.17206	0.965356	0.814485	0.782187	0.731512	0.513584		0.149746	0.717826			0.202573	1.22236	2.31202	2.33122	2.15415	2.05804	2.02293	2.022	2.46327	2.51013	2.48889	2.45496	2.23404	2.20546
2.19366	2.34627	2.31525	2.24023	2.26912	2.26915	2.35825	2.34626	2.48437	2.55552	2.20671			2.54731	2.24066		2.08639	2.20041	2.32833	0.726545	1.4144	1.18783	0.948644	0.742686	0.706236	1.17858	0.963262	0.803416	0.768863	0.730806			0.0379669	0.72512		0.275703	0.232258	1.22676	2.32189	2.32506	2.15103	2.06097	2.02597	2.02596	2.46003	2.50604	2.49988	2.4639	2.24191
2.24995	2.41194	2.37695	2.32293	2.35593	2.35892	2.41995	2.41694	2.54495	2.57598	2.26295		2.50196	2.61594	2.29995		2.15994		2.38695	0.72664	1.4252	1.19231	0.943914	0.738643	0.701124	1.19093	0.945815	0.779441	0.756511	0.734647		0.188122	0.147315	0.721114		0.292706		1.23632	2.31001	2.31701	2.14301	2.064	2.028	2.027	2.45201	2.51399	2.49201	2.47799	2.23001
2.32547	2.46884	2.44267	2.40141	2.44519	2.44427	2.48567	2.46502	2.57048	2.59952	2.33847		2.50984	2.62384	2.37645		2.21292		2.4507	0.739097	1.4387	1.20263	0.953554	0.749881	0.706628	1.19915	0.950681	0.756525	0.735115	0.742216		0.154828	0.115646	0.738124		0.270806		1.24928	2.31784	2.31308	2.14104	2.06792	2.03486	2.04366	2.44612	2.50616	2.49396	2.48682	2.2349
2.39524	2.52835	2.50136	2.4831	2.53106	2.535	2.54139	2.48973	2.58682	2.60099	2.40923		2.55252	2.66652	2.44129				2.50639	0.750129	1.45365	1.21763	0.961938	0.757656	0.722899	1.21257	0.956239	0.769668	0.724098	0.750746		0.167679	0.129241	0.751346				1.26422	2.33976	2.31003	2.14594	2.06899	2.04489	2.05785	2.44402	2.50501	2.50982	2.50085	2.2528
2.46695	2.59595	2.56895				2.60695	2.54996	2.59499	2.603	2.48095		2.54601	2.661	2.51095		2.47397		2.56995	0.756356	1.47294	1.23162				1.23017	0.960177	0.75615	0.727358	0.751609		0.136583	0.0995317	0.762762		0.279033		1.28141	2.343	2.308	2.147				2.439	2.505	2.514	2.507	2.256
2.54711	2.62105	2.61293	2.61731	2.69429	2.70875	2.62106	2.56953	2.58241	2.59233	2.57055	2.58204	2.50997	2.55909	2.58614	2.68009	2.47774	2.49842	2.60149	0.768314	1.47686	1.23191	0.970165	0.762372	0.726358	1.23484	0.964924	0.750353	0.719711	0.762794	0.427298	0.113977	0.0456534	0.774774	0.471502	0.149656	0.0912363	1.27787	2.31161	2.27501	2.12551	2.07896	2.07384	2.06902	2.42305	2.48799	2.51947	2.50695	2.22913	2.20492
2.59297	2.67684	2.66984	2.67285	2.76764	2.78512	2.67586	2.59521	2.59041	2.59152	2.61647	2.58595	2.50704	2.56789	2.63295	2.74819	2.57433	2.63356	2.65636	0.781894	1.48	1.23191	1.01197	0.812714	0.751217	1.2382	0.979466	0.768438	0.754074	0.777818	0.460332	0.119688	0.0500149	0.786598	0.467321	0.127949	0.0612829	1.28204	2.3115	2.27846	2.13242	2.08246	2.07153	2.0848	2.42498	2.49492	2.5373	2.52479	2.23246	2.1971
2.66548	2.74948	2.75048	2.76747	2.86547	2.89397	2.74698	2.65598	2.63798	2.595	2.69298	2.62699	2.5	2.56599	2.70048	2.84547	2.75845	2.81844	2.73398	0.77914	1.47531	1.22867	1.01415	0.821049	0.767077	1.23713	0.993242	0.785708	0.758025	0.776544	0.468009	0.123092	0.0478046	0.782316	0.490862	0.122585	0.0532995	1.27658	2.30051	2.273	2.13	2.0685	2.0855	2.09749	2.4195	2.496	2.532	2.51601	2.22251	2.196
2.71274	2.79477	2.81156	2.83054	2.94896	2.98051	2.79471	2.68425	2.63549	2.59133	2.74416	2.63885	2.49549	2.562	2.74576	2.91005	2.90171	2.99059	2.77674	0.771879	1.47103	1.21791	1.00445	0.821898	0.773904	1.23443	0.990221	0.789773	0.740672	0.768929	0.473327	0.127684	0.0501057	0.775492	0.502171	0.133195	0.0572566	1.27256	2.30003	2.2805	2.13843	2.07302	2.09891	2.11192	2.42103	2.50891	2.54997	2.5391	2.224	2.19508
2.77726	2.86025	2.87377	2.8982	3.03055	3.07194	2.85234	2.73638	2.67898	2.6227	2.80479	2.66862	2.50291	2.56101	2.80927	2.97969	3.05769	3.16241	2.84323	0.760408	1.45581	1.20299	0.990395	0.82014	0.773483	1.22759	0.98504	0.792654	0.734162	0.759381	0.470728	0.135242	0.0501335	0.762625	0.493679	0.136433	0.0835269	1.25937	2.29901	2.28791	2.13652	2.07101	2.1064	2.12288	2.42891	2.51146	2.57024	2.54891	2.22252	2.19501
	2.97004	2.98805	3.02105	3.15505	3.19405	2.97504				2.89404	2.74504	2.52102	2.55301		3.06504	3.16005	3.27204	2.95904		1.45888	1.18874	0.976124	0.817614	0.772695	1.22413				0.7415	0.477586	0.154458	0.0496493		0.485757	0.191864	0.157624	1.26155		2.328	2.163	2.09	2.128	2.147	2.443				2.235	2.195
	3.03934	3.0593	3.09327	3.22825	3.26725	3.04532				2.95846	2.80653	2.55616	2.56179		3.13532	3.2313	3.33841	3.02639		1.44914	1.17459	0.966793	0.808381	0.765268	1.20881				0.72642	0.471046	0.167254	0.0641827		0.480535	0.198316	0.16434	1.25047		2.328	2.16886	2.09195	2.12995	2.14895	2.43909				2.23305	2.19402
3.00609	3.10816	3.12915	3.16019	3.30013	3.32727	3.14182				3.0321	2.88899	2.60935	2.72201	3.04003	3.21404			3.09516	0.705298	1.44556	1.16535	0.946619	0.78971	0.760645	1.16174				0.711175	0.45964	0.184687	0.14801	0.70393	0.481111			1.24496	2.31201	2.33886	2.17591	2.09694	2.13	2.14604	2.42023				2.22806	2.194
3.08595	3.18196	3.19996	3.22296	3.35996	3.37997	3.21895	2.93904			3.11095	3.00793	2.71394		3.071	3.28598	3.31101	3.425	3.16496	0.700863	1.45233	1.16569	0.940324	0.778147	0.754694	1.15821	0.930487			0.707622	0.469384	0.209095		0.704635	0.466286	0.13315	0.0618371	1.25053	2.316	2.346	2.183	2.104	2.127	2.13401	2.417	2.50201			2.229	2.18001
3.15755	3.24473	3.26469	3.26122	3.39822	3.42214	3.28565	3.01587			3.17765		2.85807		3.15065	3.32619	3.3212	3.42803	3.22969	0.701918	1.45389	1.17531	0.937625	0.776513	0.74434	1.16069	0.925221			0.707551		0.227487		0.72024	0.487957	0.132768	0.0568149	1.25518	2.32188	2.35776	2.18888	2.104	2.12014	2.12616	2.41112	2.51877			2.23292
3.15909	3.21108	3.27216	3.33714	3.45041	3.46057	3.28166	3.0992			3.21812		2.85902	2.97401	3.22869	3.36807	3.33982	3.43097	3.19912	0.715762	1.4242	1.19078	0.941653	0.762461	0.743833	1.16978	0.932985			0.704113		0.221009	0.187353	0.708996	0.449547	0.127827	0.054423	1.22011	2.3043	2.28997	2.16778	2.09906	2.10913	2.10919	2.41862	2.49721			2.23564
3.25002	3.28302	3.35147	3.35847	3.46948	3.48548	3.27002	3.18403	3.16504	3.16304	3.29797	3.29296	2.96497	3.03402	3.30746	3.39649	3.353	3.437	3.27802	0.728635	1.4414	1.19092	0.968097	0.782986	0.745321	1.19822	0.941746	0.741066	0.715054	0.703728	0.403865	0.187593	0.121814	0.708469	0.427012	0.123879	0.0510995	1.23627	2.298	2.29	2.16	2.084	2.07251	2.07201	2.433	2.49	2.539	2.532	2.229	2.20449
3.30157	3.34369	3.35955	3.39174	3.48623	3.49785	3.33769	3.26794	3.26726	3.27026	3.3486	3.37852	3.09791	3.11433	3.37007	3.3924	3.35303	3.43632	3.33461	0.741608	1.45681	1.20759	0.976922	0.785518	0.749835	1.19876	0.960125	0.757803	0.698762	0.709034	0.397373	0.177221	0.0956277	0.712584	0.428897	0.12162	0.0495578	1.25222	2.30198	2.29102	2.13792	2.07907	2.06665	2.06806	2.43491	2.4869	2.53583	2.525	2.22904	2.20851
3.35635	3.41021	3.41237	3.44143	3.51319	3.53161	3.40421	3.35793	3.38855	3.39155	3.40535	3.48482	3.24828	3.33644	3.42635	3.43054	3.35596	3.37078	3.3933	0.756819	1.4721	1.22667	0.981479	0.780219	0.751383	1.20996	0.965447	0.760053	0.715313	0.722557	0.447707	0.155084	0.0674937	0.726696	0.428564	0.122569	0.050311	1.26731	2.30002	2.29298	2.13009	2.07109	2.06254	2.0596	2.42611	2.47712	2.5192	2.525	2.24334	2.21094
3.41003	3.47403	3.46903	3.44704	3.53804	3.55204	3.46403	3.44204	3.50405	3.51406	3.43904	3.59205	3.40108	3.46709	3.45103	3.44802		3.43903	3.45603	0.769669	1.47775	1.23935	1.00349	0.809484	0.763825	1.22691	0.983152	0.784014	0.719417	0.771439	0.456086	0.141968	0.0583593	0.768219	0.445177		0.053088	1.27197	2.29999	2.292	2.129	2.05999	2.02599	2.02499	2.435	2.474	2.52299	2.51999	2.22	2.2
3.48751	3.54171	3.54552	3.53621	3.62508	3.64695	3.53973	3.53683	3.62018	3.6503	3.51834	3.69468	3.58085	3.66011	3.51963	3.50326		3.50257	3.52167	0.767653	1.47932	1.23712	1.03857	0.839626	0.774623	1.2286	0.987438	0.793452	0.736122	0.769336	0.468905	0.158791	0.056832	0.766345	0.504965		0.093441	1.26962	2.28801	2.29097	2.12206	2.04089	2.01093	2.00295	2.42697	2.47004	2.50889	2.50185	2.21099	2.18998
3.53653	3.61034	3.59552	3.5568	3.63292	3.64205	3.61032	3.61723	3.73391	3.7758	3.55168	3.76037	3.76028	3.86405	3.58042	3.52876		3.55747	3.58638	0.763123	1.47091	1.23102	1.00934	0.811133	0.77878	1.2159	0.996899	0.814924	0.752731	0.767933	0.487769	0.147241	0.0599303	0.75908	0.512191		0.123532	1.26624	2.28899	2.28803	2.12794	2.0301	2.00407	1.99805	2.42403	2.47396	2.4981	2.48714	2.21001	2.18802
3.61202	3.68102	3.66302	3.62602	3.67203		3.68003	3.70903	3.83704	3.88504	3.63502	3.83902	3.90204	4.03804	3.65302	3.58001		3.60998	3.65203	0.756855	1.45764	1.22007	1.02583	0.830659		1.20757	0.993027	0.818922	0.756913	0.761856	0.467157	0.160848	0.116946	0.752484	0.515425		0.137592	1.25738	2.30199	2.286	2.124	2.05599	1.99499		2.429	2.472	2.488	2.47499	2.22399	2.18999
3.67369	3.74662	3.72259	3.67243	3.7402	3.75027	3.7557	3.79465	3.93689	3.99698	3.69368	3.88485	4.02181	4.15983	3.71868	3.60793	3.41752	3.56652	3.7247	0.742549	1.44201	1.2096	0.996478	0.800859	0.757189	1.19021	0.983626	0.824907	0.765274	0.750062	0.513613	0.181482	0.132214	0.735978	0.475272	0.116963	0.116806	1.23871	2.28502	2.28094	2.12194	2.01596	1.97497	1.97198	2.42098	2.47491	2.48273	2.45485	2.20798	2.17614
3.74021	3.80629	3.77932	3.71351	3.75977	3.77669	3.8232	3.85725	4.02297	4.09088	3.75922	3.96702	4.10007	4.24004	3.78422	3.69793	3.46741	3.61641	3.7922	0.732796	1.43366	1.20113	0.974156	0.774751	0.742673	1.18088	0.975536	0.837164	0.78205	0.736788	0.448387	0.155687	0.114333	0.729981	0.503375	0.16735	0.15879	1.22827	2.28698	2.27507	2.11607	2.01205	1.97203	1.97002	2.41902	2.4661	2.45631	2.44017	2.20602	2.18984
3.81903	3.87603	3.85203	3.80503	3.87503	3.88503	3.89903	3.93203	4.09604	4.16903	3.83804	4.05403	4.16901	4.306	3.86503	3.78404	3.51603	3.66503	3.86203	0.72105	1.41917	1.18291	0.966523	0.775442	0.731176	1.16721	0.968618	0.829359	0.794863	0.72306	0.415513	0.112537	0.0708899	0.72049	0.491398	0.176399	0.167005	1.21445	2.288	2.263	2.108	2.01	1.948	1.948	2.41	2.47	2.475	2.432	2.208	2.196
3.89069	3.94172	3.91771	3.86986	3.92777	3.93778	3.96372	3.98867	4.16835	4.2335	3.91168	4.11967	4.19714	4.31612	3.93372	3.86703	3.57189	3.71791	3.92873	0.720471	1.42036	1.17806	0.951916	0.759287	0.703556	1.17127	0.965458	0.848079	0.800619	0.722439	0.421667	0.10567	0.0703988	0.720013	0.487166	0.195309	0.177217	1.21704	2.28295	2.2589	2.1039	2.007	1.94803	1.94499	2.40594	2.461	2.47199	2.42501	2.20591	2.19088
3.95737	4.01134	3.98635	3.95222	4.0013	4.01229	4.03334	4.05338	4.20168	4.28154	3.97738	4.18438	4.21087	4.32789	4.00334	3.96606	3.65719	3.80517	3.99933	0.726354	1.42695	1.1776	0.944788	0.750315	0.706987	1.17647	0.961448	0.810537	0.796668	0.728096	0.44062	0.116289	0.0472203	0.726023	0.483911	0.197103	0.175031	1.21989	2.27805	2.24909	2.09409	2.007	1.95097	1.94401	2.40006	2.461	2.47101	2.42599	2.19708	2.17911
4.02203	4.06903	4.05303	4.03103	4.07304	4.09103	4.09302	4.09602	4.24102	4.31101	4.04103	4.21901	4.214	4.325	4.06703	4.03704			4.06102	0.732453	1.43497	1.18294	0.947978	0.752549	0.696106	1.18877	0.973271	0.817355	0.780793	0.733395	0.432459	0.107289	0.0455404	0.732802	0.432787			1.22688	2.281	2.244	2.093	2.012	1.955	1.94501	2.398	2.453	2.461	2.43	2.2	2.178
4.08366	4.13064	4.11863	4.11175	4.16171	4.16887	4.1456	4.15032	4.27713	4.33106	4.10369	4.24315	4.219	4.315	4.12959	4.12695			4.11959	0.740397	1.44766	1.18968	0.944478	0.751495	0.711401	1.19922	0.975041	0.804307	0.763311	0.744333	0.429449	0.104305	0.0464658	0.737589	0.426837			1.23697	2.27803	2.23697	2.08804	2.0201	1.96031	1.95817	2.39798	2.45997	2.45606	2.43808	2.19702	2.18812
4.14636	4.19138	4.17839	4.18327	4.22931	4.25215	4.20242	4.18069	4.28987	4.33694	4.16933	4.25785	4.219	4.315	4.18543	4.21708			4.17543	0.752536	1.46523	1.19992	0.964268	0.765299	0.719121	1.2154	0.98088	0.798321	0.746224	0.75221	0.433142	0.106735	0.0460641	0.753715	0.431324			1.25538	2.28097	2.23403	2.09196	2.0299	1.9897	1.97483	2.39602	2.45703	2.46194	2.44592	2.19898	2.19988
4.21003	4.25403	4.24503	4.26504	4.31805	4.33604	4.25703	4.23302	4.313	4.332	4.23103		4.219	4.312	4.25103	4.31605	4.09006	4.13307	4.24103	0.767195	1.48505	1.2149	0.982515	0.782906	0.738193	1.23017	0.985822	0.791867	0.752488	0.762285		0.100752	0.0454486	0.772584	0.446673	0.101723	0.020698	1.26985	2.28	2.233	2.091	2.034	2.00201	1.99302	2.402	2.457	2.469	2.46201	2.203
4.2665	4.31362	4.31165	4.3437	4.41383	4.40809	4.31661	4.26848	4.31903	4.328	4.29351	4.3002	4.22207	4.30804	4.3095	4.40586	4.20547	4.2667	4.29566	0.776272	1.49407	1.23086	0.97361	0.775038	0.743196	1.23948	0.989047	0.7862	0.749297	0.772064	0.420249	0.105391	0.0427418	0.780739	0.451881	0.12588	0.0551857	1.28078	2.28212	2.23101	2.09003	2.03606	2.01615	2.03203	2.40002	2.45906	2.47722	2.47423	2.20311	2.21071
4.31459	4.3725	4.37348	4.41043	4.49333	4.51212	4.37451	4.31461	4.32198	4.328	4.34258	4.31884	4.22894	4.31197	4.35759	4.4883	4.34581	4.42863	4.35847	0.776429	1.49942	1.23553	1.00034	0.805353	0.758114	1.23577	0.983943	0.780469	0.750916	0.770583	0.446875	0.121662	0.0438704	0.782535	0.466288	0.136361	0.0700343	1.28499	2.2939	2.23199	2.09298	2.04195	2.03088	2.03498	2.40198	2.46495	2.49783	2.49582	2.21391	2.18323
4.36904	4.43305	4.43305	4.47606	4.58306	4.61707	4.43104	4.35803	4.33301		4.39505	4.33902	4.234	4.312	4.40704	4.56806	4.51612	4.60314	4.41905	0.776503	1.49738	1.23255	1.00943	0.823405	0.769226	1.24117	0.987797	0.790313		0.770445	0.462754	0.121991	0.0437912	0.78281	0.487077	0.122438	0.0465351	1.28257	2.28599	2.236	2.091	2.05099	2.04101	2.05101	2.40401	2.46801	2.51201		2.20299	2.18
4.42458	4.4946	4.49775	4.54883	4.66603	4.70995	4.48557	4.39852	4.35142		4.45558	4.36251	4.23711	4.312	4.45957	4.64264	4.67441	4.78551	4.47866	0.766956	1.48708	1.22717	1.01194	0.830344	0.776845	1.23508	0.984338	0.793506		0.763942	0.468062	0.122783	0.0453724	0.770504	0.48276	0.132794	0.0533011	1.27416	2.27381	2.24005	2.09397	2.04403	2.04912	2.06611	2.41102	2.47508	2.52311		2.19383	2.17593
4.48032	4.55229	4.57011	4.62902	4.76578	4.80187	4.54033	4.44839	4.39151		4.51132	4.4114	4.24787	4.312	4.51433	4.70424	4.81033	4.93121	4.54222	0.755975	1.4751	1.21039	0.996045	0.829728	0.778263	1.22773	0.979341	0.794132		0.757371	0.474086	0.125951	0.0456071	0.755454	0.476042	0.14667	0.0784813	1.26086	2.25523	2.24494	2.09104	2.04696	2.06086	2.07687	2.41298	2.4829	2.53387		2.1772	2.16908
4.55304	4.61604	4.63904	4.69704	4.84404	4.88904	4.61004	4.50303	4.41704		4.58704	4.46303	4.26201	4.31401	4.58404	4.78104	4.92803	5.05303	4.61004	0.740593	1.45872	1.20004	0.988125	0.831907	0.78047	1.21534	0.974665	0.804543		0.741754	0.471642	0.127733	0.0496222	0.740782	0.442616	0.14137	0.0802175	1.24831	2.266	2.25501	2.097	2.049	2.074	2.083	2.412	2.49	2.54701		2.187	2.166
4.62275	4.68361	4.71171	4.76872	4.91971	4.96965	4.67876	4.56366	4.48361		4.65675	4.52381	4.28339	4.32727	4.65371	4.85373	4.97647	5.11031	4.68169	0.727496	1.44724	1.18501	0.979321	0.826114	0.780831	1.19949	0.965671	0.792292		0.730011	0.457313	0.133834	0.0537027	0.726763	0.435129	0.12378	0.0754416	1.23845	2.264	2.26812	2.10409	2.05301	2.06898	2.08401	2.421	2.49507	2.55701		2.185	2.16701
4.6943	4.74144	4.77934	4.83733	4.98734	5.0314	4.75129	4.62639	4.54144		4.7283	4.60124	4.32064	4.35275	4.72134	4.92332	5.02156	5.13971	4.74736	0.721429	1.43908	1.17865	0.969902	0.816068	0.774314	1.19228	0.963868	0.791577		0.724444	0.452804	0.138019	0.0577604	0.720432	0.456848	0.127623	0.0565939	1.23227	2.264	2.27989	2.11291	2.05399	2.06702	2.08499	2.421	2.50193	2.55799		2.185	2.16799
4.76503	4.80703	4.85203	4.90702	5.05102	5.08202	4.82303	4.69503			4.80603	4.71304	4.40403	4.39603	4.78903	4.99402	5.03801	5.15	4.81203	0.718804	1.4443	1.17887	0.956542	0.795466	0.765257	1.18485	0.957397			0.722652	0.454769	0.164712	0.0680163	0.717115	0.462952	0.11782	0.047079	1.23554	2.265	2.287	2.121	2.063	2.068	2.078	2.425	2.507			2.184	2.166
4.84574	4.87664	4.91861	4.96157	5.0904	5.12432	4.88761	4.7768			4.88468	4.81109	4.47806	4.46547	4.86877	5.05123	5.05209	5.14997	4.88262	0.727065	1.45082	1.19107	0.961681	0.785896	0.757632	1.19308	0.950247			0.727864	0.428947	0.16931	0.0828807	0.728225	0.467907	0.117035	0.044767	1.24203	2.27411	2.29504	2.12004	2.05899	2.0579	2.06786	2.43201	2.49798			2.18913	2.16509
4.91726	4.93836	4.97739	5.01643	5.12861	5.15469	4.94639	4.8542			4.95032	4.91592	4.57995	4.70354	4.94323	5.07377	5.06091	5.14703	4.94238	0.732375	1.46034	1.19808	0.96751	0.781664	0.751107	1.20068	0.952823			0.732067	0.416132	0.150969	0.112801	0.734515	0.456983	0.114625	0.0444829	1.25434	2.28489	2.29896	2.12396	2.05801	2.0481	2.05414	2.43299	2.49602			2.20187	2.17391
4.99961	5.02263	5.06861	5.09457	5.16406	5.18304	5.03362	4.96917	4.96972	5.02827	5.03211	5.0717	4.77132	4.7934	5.03061	5.09907	5.065	5.13999	5.02063	0.751648	1.46781	1.21307	0.975294	0.765916	0.740155	1.21393	0.952591	0.741718	0.707822	0.75165	0.421396	0.14617	0.0728061	0.752662	0.425273	0.108641	0.0449828	1.26087	2.28401	2.2835	2.118	2.04748	2.03047	2.02398	2.4265	2.48448	2.52949	2.50702	2.20651	2.17754
5.05288	5.08383	5.12184	5.13002	5.19134	5.20292	5.09234	5.04974	5.0766	5.08655	5.08635	5.20837	4.92705	4.98689	5.08387	5.13043	5.06604	5.13437	5.08078	0.763342	1.48376	1.22465	0.982091	0.771334	0.740478	1.22316	0.971907	0.763942	0.716624	0.763948	0.43447	0.127237	0.054523	0.763409	0.437986	0.109168	0.0463325	1.27568	2.29099	2.28252	2.1175	2.03854	2.01807	2.01547	2.42456	2.47361	2.52643	2.51787	2.20951	2.17896
5.11004	5.14451	5.17507	5.17464	5.21482	5.22483	5.15598	5.12737	5.18264	5.19711	5.13957	5.27515	5.08519	5.14612	5.14253	5.15823	5.07046	5.18212	5.13555	0.774875	1.49242	1.23552	0.987229	0.774895	0.747737	1.22964	0.985935	0.779379	0.715908	0.776028	0.461063	0.124758	0.0547874	0.774075	0.438609	0.11515	0.0662473	1.28536	2.29298	2.28498	2.117	2.03255	2.0026	2.00111	2.42599	2.47152	2.51362	2.51056	2.21148	2.17623
5.1706	5.20861	5.23358	5.21306	5.25054	5.25256	5.2301	5.20814	5.29218	5.31721	5.19861	5.36714	5.24878	5.31682	5.20512	5.20707		5.1832	5.19612	0.782275	1.49019	1.23662	0.987614	0.779124	0.746666	1.22168	0.995336	0.799475	0.741605	0.783246	0.476254	0.12165	0.0545817	0.781505	0.509585		0.0313066	1.28599	2.28898	2.2855	2.11401	2.02649	1.98847	1.98847	2.4155	2.4675	2.50699	2.502	2.20599	2.1755
5.22985	5.27273	5.281	5.24749	5.27258	5.28593	5.28997	5.28875	5.39773	5.43769	5.26323	5.44531	5.41257	5.49839	5.27373	5.24689		5.30067	5.26471	0.771243	1.48473	1.2315	0.987176	0.779141	0.74729	1.21543	0.992889	0.80526	0.743995	0.772403	0.497817	0.12099	0.0466146	0.770513	0.506882		0.0708464	1.28226	2.27953	2.28404	2.11797	2.02198	1.97253	1.97304	2.41487	2.46902	2.50304	2.50046	2.198	2.17556
5.29996	5.3365	5.33903	5.28867	5.3241	5.33016	5.36142	5.36738	5.50315	5.55554	5.32253	5.52288	5.55882	5.66169	5.338	5.28972		5.17235	5.33197	0.75949	1.47456	1.22125	0.983506	0.779695	0.756594	1.20718	0.994922	0.822487	0.767338	0.761359	0.453683	0.136486	0.0691848	0.75836	0.510943		0.038589	1.27051	2.28697	2.28697	2.11948	2.01506	1.95514	1.95812	2.40857	2.47744	2.49805	2.48563	2.20448	2.17898
5.3656	5.40211	5.3981	5.34009	5.36158	5.37358	5.42561	5.44262	5.59714	5.66364	5.3851	5.58959	5.74917	5.88517	5.4091	5.32122	5.17702	5.29502	5.39661	0.75035	1.45918	1.20556	0.975757	0.773476	0.756508	1.19726	0.989037	0.831158	0.781516	0.754669	0.456122	0.158744	0.111016	0.747146	0.475505	0.13096	0.0967501	1.25713	2.27752	2.28299	2.11749	2.01048	1.94399	1.94549	2.41349	2.4775	2.49649	2.47399	2.19452	2.1835
5.43326	5.47467	5.46272	5.39721	5.41477	5.42525	5.49767	5.52269	5.69365	5.76358	5.45223	5.64828	5.81974	5.95574	5.47826	5.4163	5.21343		5.46768	0.738766	1.44614	1.191	0.964203	0.763107	0.742085	1.18217	0.978823	0.837247	0.796654	0.743046	0.468852	0.15206	0.10489	0.736018	0.494353	0.147844		1.24329	2.28836	2.27606	2.11205	2.00363	1.93648	1.9365	2.41404	2.47701	2.49056	2.46305	2.20486	2.18145
5.5045	5.53954	5.52655	5.45311	5.47806	5.48061	5.56651	5.59051	5.762	5.83747	5.51854	5.72347	5.86771	5.99774	5.55149	5.47365	5.25467		5.53602	0.727472	1.43065	1.18348	0.955817	0.758204	0.733205	1.175	0.970408	0.831258	0.81219	0.728285	0.463459	0.130117	0.0692836	0.728631	0.460615	0.163575		1.23072	2.28751	2.27004	2.11101	2.00598	1.92806	1.92905	2.40854	2.47501	2.4905	2.463	2.20401	2.18299
5.60316	5.63716	5.62115	5.55716	5.55916	5.56618	5.66615	5.67611	5.8651	5.9361	5.62216	5.84712	5.88605	6.02	5.64616	5.59019			5.64214	0.729255	1.41569	1.16855	0.935208	0.733685	0.712551	1.16889	0.967932	0.849054	0.819482	0.727744	0.397361	0.0949101	0.0494736	0.731906	0.467867			1.21291	2.29	2.242	2.09499	1.99502	1.937	1.92401	2.39999	2.46899	2.49497	2.46301	2.21499	2.20297
5.67192	5.70592	5.68795	5.62986	5.62792	5.64378	5.73098	5.72424	5.90931	5.98031	5.69289	5.8982	5.90766	6.01803	5.71787	5.67369			5.70304	0.735748	1.41986	1.1724	0.929785	0.731504	0.713131	1.17773	0.973453	0.850862	0.811466	0.733765	0.428973	0.121522	0.0466543	0.738772	0.44433			1.21503	2.28803	2.24003	2.09008	2.00583	1.93503	1.92892	2.39606	2.46309	2.48023	2.46891	2.20909	2.18922
5.7386	5.77062	5.76355	5.7135	5.71548	5.72551	5.78965	5.78563	5.94479	6.01082	5.76457	5.9149	5.91198	6.01502	5.77963	5.76446			5.76861	0.743186	1.43105	1.17925	0.936737	0.735973	0.712544	1.19364	0.977009	0.818734	0.793925	0.741643	0.431289	0.117527	0.0452184	0.745629	0.437429			1.22475	2.28701	2.22907	2.09298	2.01296	1.9519	1.94093	2.39799	2.47493	2.48596	2.47298	2.20999	2.19496
5.80013	5.83712	5.82713	5.79616	5.82518	5.82621	5.85511	5.82813	5.96904	6.01902	5.82513	5.95002	5.91901	6	5.84312	5.87414			5.83511	0.757255	1.44657	1.19434	0.935391	0.734792	0.714567	1.21174	0.983611	0.813608	0.783946	0.755553	0.443208	0.12681	0.0493535	0.759606	0.443614			1.24229	2.27699	2.228	2.09	2.01804	1.95407	1.95705	2.39702	2.471	2.48401	2.47701	2.19999	2.19411
5.86088	5.89199	5.88592	5.87063	5.91141	5.92321	5.90704	5.8879	5.98766	6.02686	5.88588		5.92293	6	5.89995	5.94077			5.88802	0.773441	1.465	1.20812	0.945052	0.74022	0.727099	1.23115	0.998083	0.803349	0.763488	0.770956		0.121979	0.0510094	0.776282	0.398768			1.25684	2.27405	2.22702	2.09098	2.03469	1.98542	1.98057	2.40486	2.47198	2.48793	2.48191	2.19705
5.92363	5.95066	5.9536	5.95252	5.99948	6.02143	5.96963	5.9397	5.99893	6.02402	5.95062	5.98287	5.923	5.98807	5.96263	6.03743			5.94864	0.78722	1.47633	1.22187	0.979993	0.771872	0.735501	1.23744	0.995656	0.791191	0.758229	0.786141	0.422351	0.118023	0.0516762	0.78838	0.430834			1.27073	2.27002	2.22899	2.09199	2.03798	2.01085	1.99989	2.405	2.47299	2.50192	2.49293	2.197	2.22911
5.9841	6.01612	6.02112	6.03413	6.10717	6.12017	6.02411	5.98009	6.013	6.02299	6.0121	5.99903	5.92501	5.985	6.02011	6.13816	5.9603	6.01832	6.00911	0.794097	1.48141	1.22665	0.98156	0.778287	0.742577	1.24878	0.99335	0.784204	0.74846	0.791674	0.436975	0.126624	0.0544224	0.796461	0.456185	0.128783	0.058764	1.27902	2.27501	2.232	2.09399	2.04601	2.02104	2.02004	2.40799	2.476	2.51201	2.50102	2.20101	2.19399
6.04109	6.08195	6.08991	6.10881	6.20052	6.21253	6.08503	6.02922	6.01398	6.02005	6.06909	6.0177	5.93091	5.985	6.07906	6.22561	6.12833	6.19519	6.072	0.792574	1.48292	1.22823	0.986846	0.78775	0.746488	1.24617	0.987739	0.780686	0.753775	0.788097	0.456283	0.128579	0.0557686	0.797031	0.475572	0.136064	0.0499009	1.28226	2.27992	2.23397	2.09105	2.05191	2.04167	2.04461	2.40505	2.47698	2.51495	2.51281	2.20592	2.18809
6.10361	6.15058	6.16156	6.18354	6.29144	6.32133	6.15358	6.0777	6.03884	6.03491	6.13161	6.04284	5.93796	5.98699	6.13665	6.30352	6.30193	6.38781	6.14654	0.780326	1.47646	1.21949	0.998657	0.806742	0.768244	1.2331	0.987113	0.788878	0.757736	0.775111	0.462751	0.132605	0.0574099	0.785771	0.483592	0.138814	0.0514792	1.27357	2.27404	2.23599	2.09199	2.052	2.04697	2.05096	2.40997	2.47501	2.52792	2.52493	2.19904	2.18601
6.16511	6.21712	6.23312	6.26415	6.38918	6.42518	6.22111	6.1231	6.0601		6.19313	6.08005	5.94502	5.98702	6.2011	6.37514	6.44625	6.55827	6.21413	0.766664	1.46261	1.20693	0.987717	0.805504	0.774613	1.2187	0.969839	0.782881		0.7613	0.46132	0.13536	0.0585856	0.772559	0.47159	0.134944	0.0677375	1.25671	2.27798	2.24201	2.093	2.046	2.06099	2.06303	2.409	2.47402	2.53503		2.20298	2.181
6.22098	6.27789	6.29291	6.33963	6.47838	6.51339	6.276	6.17113	6.10911		6.25684	6.10455	5.95384	5.9978	6.25109	6.44473	6.57073	6.68961	6.27588	0.749109	1.4475	1.19817	0.986207	0.812316	0.776044	1.20222	0.954813	0.768796		0.746686	0.446618	0.135242	0.0564489	0.752446	0.45673	0.151636	0.0909673	1.24435	2.26916	2.24888	2.09398	2.04502	2.05805	2.07773	2.41096	2.48284	2.54973		2.19514	2.18296
6.28363	6.34758	6.3606	6.41555	6.57045	6.60446	6.34459	6.23164	6.15473		6.31565	6.17259	5.96195	6.0149	6.31661	6.51856	6.65451	6.77549	6.3426	0.735232	1.43076	1.19154	0.972861	0.811188	0.776478	1.19025	0.944998	0.767914		0.73823	0.436679	0.131254	0.0527323	0.733493	0.443568	0.15532	0.0991927	1.23118	2.26204	2.25397	2.09499	2.04699	2.06595	2.08297	2.41299	2.48399	2.55596		2.18904	2.18499
6.35516	6.41814	6.43516	6.49313	6.65413	6.68814	6.41116	6.29614	6.22114		6.38616	6.24217	5.98514	6.03805	6.38716	6.59615	6.6901	6.81408	6.41815	0.722395	1.42838	1.18021	0.970821	0.810897	0.774281	1.18118	0.933638	0.751943		0.724404	0.436017	0.127427	0.049737	0.721957	0.441955	0.140559	0.0868785	1.2174	2.26301	2.26203	2.10304	2.04601	2.06499	2.082	2.42301	2.487	2.54503		2.18701	2.17899
6.42984	6.48496	6.50984	6.55701	6.71801	6.75594	6.48485	6.36198	6.28698		6.46084	6.32078	6.05098	6.06262	6.46184	6.66493	6.73924	6.8524	6.48791	0.720145	1.42454	1.17802	0.961751	0.800177	0.760691	1.17673	0.932685	0.7532		0.721525	0.420364	0.121098	0.0483319	0.720414	0.453904	0.125662	0.0577434	1.22017	2.26891	2.2748	2.11974	2.04895	2.06106	2.08397	2.42595	2.48897	2.5578		2.19291	2.17605
6.50357	6.54962	6.57959	6.61466	6.7697	6.80173	6.54863	6.44153	6.38443		6.54153	6.43731	6.13153	6.25187	6.53159	6.72763	6.75093	6.85698	6.55262	0.72676	1.42907	1.17916	0.968807	0.801581	0.763671	1.18339	0.930066	0.738766		0.727514	0.423291	0.153735	0.11535	0.727557	0.458663	0.124913	0.0531547	1.22466	2.27596	2.28593	2.13093	2.06192	2.05702	2.07207	2.43693	2.49496	2.55303		2.19797	2.17302
6.58113	6.61112	6.64413	6.68711	6.80708	6.84005	6.60813	6.52716	6.49915		6.61912	6.5552	6.23721	6.35397	6.60714	6.75403	6.75701	6.859	6.61513	0.735211	1.44396	1.19007	0.980924	0.795383	0.761541	1.19285	0.93675	0.740623		0.734902	0.427054	0.171437	0.134212	0.736891	0.457994	0.122974	0.0465949	1.23743	2.28501	2.29001	2.124	2.05701	2.05199	2.05798	2.446	2.49499	2.56796		2.20702	2.17502
6.6468	6.67287	6.7098	6.742	6.8453	6.86455	6.67184	6.60852	6.57561		6.68087	6.65812	6.34209	6.33927	6.67575	6.77168	6.76093	6.859	6.67884	0.746033	1.45915	1.19772	0.977709	0.781857	0.756728	1.20412	0.952022	0.75215		0.745831	0.419144	0.159615	0.0742822	0.747379	0.444702	0.120171	0.0440072	1.25026	2.29089	2.29687	2.12498	2.05995	2.04513	2.05014	2.446	2.49107	2.54934		2.21486	2.18286
6.70963	6.73663	6.76468	6.78475	6.86588	6.88289	6.73364	6.69052	6.68834		6.74463	6.76836	6.46926	6.49905	6.73665	6.79586	6.76398	6.859	6.73965	0.763169	1.47497	1.21645	0.993506	0.790925	0.752177	1.21803	0.965879	0.756237		0.763437	0.441586	0.166428	0.0681102	0.763625	0.433694	0.120547	0.0438407	1.26874	2.29895	2.297	2.13196	2.06	2.04202	2.04006	2.44998	2.49001	2.52614		2.21798	2.18499
6.7691	6.80112	6.8251	6.83705	6.89902	6.90303	6.80012	6.77615	6.79922	6.80222	6.80409	6.85818	6.60232	6.65434	6.7991	6.84602	6.768	6.85597	6.80011	0.777112	1.49415	1.23552	0.997898	0.789332	0.754418	1.23498	0.974482	0.765158	0.730313	0.776706	0.433287	0.145998	0.0751271	0.777888	0.454648	0.122141	0.0439538	1.28549	2.31099	2.29999	2.122	2.04899	2.02699	2.02597	2.449	2.48199	2.52399	2.52001	2.22699	2.20097
6.82317	6.86404	6.87917	6.86655	6.9118	6.92171	6.86501	6.85972	6.91818	6.92315	6.85423	6.95551	6.77732	6.84114	6.85613	6.85782	6.76997	6.83827	6.86008	0.789254	1.50325	1.2483	1.00205	0.790502	0.753149	1.2384	0.986683	0.780338	0.721249	0.791021	0.442529	0.123278	0.0571452	0.787532	0.453567	0.12281	0.0515143	1.29648	2.30608	2.29508	2.12003	2.04506	2.02306	2.01221	2.44802	2.47806	2.51908	2.52394	2.22405	2.18524
6.88366	6.92864	6.9337	6.91871	6.95078	6.94686	6.94257	6.94552	7.0254	7.0483	6.91068	7.05743	6.94506	7.0031	6.91766	6.90871	6.80381	6.91854	6.92265	0.791568	1.50392	1.2549	1.00811	0.796556	0.768652	1.2359	0.990211	0.788296	0.734991	0.793905	0.472252	0.132128	0.0533698	0.789221	0.513033	0.109585	0.0745202	1.29444	2.30003	2.29898	2.12398	2.03406	2.00212	2.00305	2.43905	2.48098	2.51403	2.52002	2.21505	2.18599
6.94214	6.98913	6.9891	6.9571	6.9811	6.98109	7.00714	7.01816	7.13122	7.17526	6.96614	7.14218	7.11034	7.20639	6.98315	6.94409		6.96477	6.97914	0.786751	1.49635	1.25078	0.994323	0.784167	0.770669	1.23397	1.0068	0.817211	0.758542	0.788465	0.480956	0.135085	0.0566766	0.785168	0.517859		0.080101	1.29226	2.298	2.30301	2.12201	2.032	1.98798	1.98797	2.442	2.47801	2.50298	2.50896	2.214	2.18902
7.00682	7.05186	7.03712	7.00414	7.02912	7.02127	7.0728	7.09068	7.23412	7.29482	7.03082	7.22745	7.26812	7.38966	7.05077	6.9882		6.85991	7.04382	0.773305	1.48746	1.2347	0.995793	0.787244	0.760928	1.22296	1.00913	0.840819	0.782729	0.777038	0.43708	0.118748	0.0690543	0.770095	0.517536		0.0479857	1.27945	2.29702	2.30595	2.12789	2.03004	1.97818	1.97327	2.44396	2.48095	2.49514	2.48936	2.21302	2.19882
7.07359	7.11859	7.09763	7.05469	7.07273	7.06374	7.14257	7.1725	7.33439	7.41427	7.09362	7.27472	7.40815	7.53412	7.1166	7.03472	6.84083	6.86496	7.11059	0.761422	1.46885	1.22159	0.983377	0.775473	0.750682	1.20931	0.99633	0.843566	0.79769	0.767756	0.488168	0.156683	0.116318	0.755986	0.526166	0.163883	0.074462	1.26202	2.29501	2.30501	2.12899	2.02304	1.97005	1.96604	2.44201	2.48199	2.48705	2.4731	2.20902	2.19006
7.14517	7.18116	7.16917	7.10815	7.12113	7.11113	7.21716	7.24816	7.43018	7.50717	7.16216	7.34917		7.66111	7.19116	7.09777	6.86748		7.17916	0.741952	1.45244	1.20188	0.974066	0.767529	0.730763	1.19495	0.982576	0.851309	0.814037	0.74627	0.494223		0.0971862	0.739144	0.514509	0.175491		1.24594	2.30999	2.30499	2.133	2.02701	1.96799	1.96	2.44499	2.488	2.48603	2.46598	2.22599	2.19001
7.22179	7.25188	7.2448	7.17494	7.18105	7.17007	7.28788	7.31986	7.51368	7.5828	7.23583	7.42579		7.71318	7.26483	7.44746	7.08456		7.25185	0.73374	1.4416	1.19352	0.967671	0.76249	0.718612	1.18407	0.971879	0.86015	0.830785	0.737341	0.495687		0.11363	0.731944	0.404895	0.221315		1.23406	2.30508	2.30205	2.13497	2.03192	1.96505	1.96098	2.44205	2.488	2.4988	2.45812	2.22108	2.19492
7.26079	7.32262	7.31661	7.2486	7.24565	7.23763	7.36359	7.39062	7.58064	7.65362	7.27678			7.74185	7.30677	7.5246	7.15662		7.32063	0.730905	1.43573	1.18366	0.946616	0.742411	0.714631	1.17689	0.968597	0.856372	0.835048	0.731183			0.0530761	0.732536	0.419728	0.244894		1.22841	2.31395	2.29205	2.1171	2.032	1.96798	1.96398	2.43305	2.49198	2.49104	2.45899	2.22896
7.31716	7.39214	7.38016	7.32815	7.31816	7.31316	7.43813	7.46512	7.65308	7.7011	7.33015		7.67706	7.78907	7.36815	7.6001	7.25613		7.39413	0.729191	1.43723	1.18273	0.933743	0.726999	0.691637	1.17792	0.963628	0.848166	0.832774	0.729337		0.167949	0.133029	0.731085	0.488104	0.272847		1.22909	2.29402	2.28498	2.114	2.03001	1.97503	1.97002	2.42599	2.49498	2.47701	2.46402	2.21003
7.38675	7.45389	7.45073	7.3948	7.38971	7.38373	7.49793	7.51707	7.68935	7.74521	7.3968		7.70549	7.81945	7.43578	7.64323	7.31396		7.45393	0.729465	1.44586	1.18425	0.930685	0.721931	0.690166	1.18967	0.962844	0.819436	0.812033	0.727857		0.16742	0.132716	0.733163	0.529958	0.293912		1.23834	2.30382	2.27812	2.114	2.03295	1.98777	1.97884	2.42207	2.48812	2.48191	2.47284	2.22277
7.44864	7.51962	7.51363	7.48149	7.48743	7.47646	7.56262	7.56771	7.7238	7.76688	7.45765		7.72191	7.83591	7.49863	7.68277	7.36669		7.51962	0.738546	1.46016	1.19805	0.935909	0.72693	0.711444	1.19503	0.967005	0.808581	0.783099	0.742463		0.16566	0.130931	0.736471	0.520858	0.274368		1.25104	2.29108	2.27402	2.11102	2.03896	1.98701	1.98695	2.41504	2.48104	2.49194	2.48394	2.2061
7.53057	7.58707	7.58157	7.5546	7.57312	7.56312	7.61057	7.60406	7.73701	7.77249	7.55008	7.71251	7.69747	7.79497	7.57407	7.66555	7.39056	7.73896	7.58056	0.75605	1.46259	1.2066	0.940376	0.733021	0.718213	1.21466	0.983297	0.808585	0.768593	0.755767	0.483066	0.118535	0.0569806	0.757352	0.484827	0.304879	0.038151	1.25769	2.31549	2.2725	2.1205	2.052	2.00151	1.99352	2.427	2.49351	2.50001	2.49151	2.2325	2.20655
7.59527	7.65373	7.64381	7.63816	7.6751	7.67011	7.67181	7.64439	7.74744	7.77049	7.61573	7.7251	7.68373	7.78116	7.6393	7.7306	7.56291	7.643	7.63835	0.761731	1.47905	1.22094	0.962427	0.754661	0.719667	1.23314	0.977638	0.784169	0.762667	0.760053	0.464266	0.101501	0.0405939	0.764275	0.488445	0.190541	0.138072	1.27106	2.30851	2.26855	2.12001	2.05849	2.01054	2.00496	2.42301	2.494	2.50499	2.50151	2.22748	2.24264
7.67629	7.70798	7.70695	7.71157	7.77126	7.77738	7.73531	7.69424	7.75112	7.76047	7.69587	7.73121	7.66506	7.75167	7.71924	7.81808	7.63083	7.69756	7.70185	0.764844	1.49087	1.23429	0.99071	0.782294	0.744752	1.24216	0.982169	0.773319	0.731342	0.758962	0.438042	0.123727	0.0360059	0.771647	0.471335	0.123598	0.0725068	1.28212	2.29859	2.27301	2.12497	2.06556	2.02998	2.017	2.41856	2.50146	2.52204	2.51904	2.21561	2.24356
7.73603	7.76753	7.77704	7.78804	7.86955	7.88756	7.78605	7.73253	7.75651	7.76	7.76153	7.74752	7.6655	7.7345	7.77403	7.88805	7.73559	7.79111	7.75654	0.780891	1.50065	1.23951	1.01031	0.808116	0.76226	1.26023	1.00129	0.788564	0.748229	0.776036	0.440382	0.119753	0.0429328	0.785991	0.466375	0.119334	0.053267	1.29329	2.31149	2.275	2.12951	2.07249	2.04451	2.02801	2.42649	2.50301	2.52753	2.52999	2.23048	2.22051
7.79533	7.8263	7.8418	7.86772	7.97567	7.99564	7.8512	7.78224	7.76642	7.76394	7.81935	7.76203	7.66948	7.74547	7.83432	7.97717	7.88761	7.97087	7.82077	0.782791	1.5033	1.24405	1.0177	0.825342	0.774175	1.25316	1.0043	0.796679	0.759963	0.779618	0.456625	0.120515	0.0451779	0.786246	0.482538	0.12576	0.0578567	1.29399	2.30815	2.28048	2.13548	2.07201	2.05499	2.03605	2.42314	2.50499	2.5473	2.54323	2.22765	2.21603
7.85249	7.88701	7.90951	7.9451	8.08119	8.1019	7.9104	7.81836	7.78128	7.75954	7.87796	7.79771	7.6716	7.7435	7.88749	8.04962	8.05609	8.16174	7.88199	0.778153	1.49565	1.23045	1.0132	0.833429	0.789272	1.24974	1.00388	0.801194	0.753345	0.775286	0.487187	0.122238	0.0473076	0.781449	0.498212	0.148671	0.093134	1.28889	2.30547	2.28258	2.13899	2.07045	2.06607	2.05464	2.42162	2.51259	2.56018	2.56322	2.22497	2.20798
7.90862	7.95012	7.97562	8.01815	8.17317	8.19919	7.97209	7.86458	7.80302	7.78306	7.93612	7.8276	7.67902	7.7485	7.94162	8.11762	8.17919	8.3002	7.94212	0.761325	1.47906	1.21641	1.00267	0.839196	0.803479	1.22548	0.99317	0.775263	0.755279	0.761141	0.485197	0.125389	0.0493604	0.762435	0.496043	0.143472	0.0763677	1.27412	2.302	2.29101	2.14049	2.07201	2.07953	2.07253	2.42103	2.52251	2.57001	2.57301	2.2205	2.20351
7.97379	8.01577	8.04178	8.10021	8.26423	8.30154	8.02547	7.89449	7.8165		8.0028	7.88041	7.69102	7.75	8.00478	8.18235	8.30173	8.43279	8.0073	0.747619	1.4648	1.20181	0.981108	0.831118	0.805159	1.22602	0.967466	0.783384		0.747605	0.474171	0.130482	0.0496372	0.74901	0.477477	0.157915	0.101181	1.26011	2.30053	2.29596	2.13506	2.07755	2.09781	2.08992	2.43328	2.51404	2.57707		2.21998	2.20794
8.04243	8.07943	8.10746	8.17491	8.34986	8.38551	8.10298	7.94933	7.87221		8.07092	7.94479	7.71906	7.75314	8.07194	8.25992	8.38298	8.5199	8.07596	0.727065	1.45351	1.19077	0.971402	0.834182	0.803012	1.18846	0.952797	0.769293		0.730273	0.468874	0.140959	0.0501773	0.726033	0.458956	0.152738	0.103055	1.24791	2.29695	2.30005	2.13701	2.08536	2.09763	2.10599	2.42359	2.51804	2.58492		2.21105	2.20505
8.10905	8.14354	8.17404	8.23755	8.41555	8.45004	8.18155	8.01194	7.92894		8.13254	8.00507	7.74707	7.76668	8.14455	8.33457	8.42895	8.56196	8.14105	0.717448	1.44468	1.18126	0.967789	0.8346	0.811809	1.17797	0.951252	0.758181		0.719911	0.45003	0.148763	0.0598983	0.717706	0.459535	0.141351	0.0831098	1.24119	2.29301	2.3055	2.14351	2.08551	2.108	2.10801	2.41548	2.52	2.581		2.2105	2.20349
8.18325	8.21127	8.24381	8.31412	8.49165	8.51372	8.25664	8.08283			8.20188	8.08435	7.80732	7.86599	8.22268	8.42006	8.48208	8.60203	8.21173	0.705487	1.44456	1.17265	0.954534	0.81874	0.799719	1.16274	0.93933			0.710136	0.432277	0.144486	0.0895399	0.704154	0.458171	0.129335	0.0586609	1.23842	2.29201	2.31349	2.15644	2.08712	2.11344	2.11191	2.41513	2.52802			2.21001	2.19549
8.24151	8.27543	8.31294	8.37139	8.54672	8.56922	8.28441	8.15672			8.27157	8.1914	7.88586	8.0014	8.29103	8.46515	8.48948	8.60513	8.27643	0.721772	1.43314	1.17581	0.946586	0.806856	0.782116	1.18731	0.93676			0.704051	0.417588	0.153101	0.118763	0.699025	0.478403	0.129684	0.0560211	1.22856	2.30015	2.31915	2.16299	2.10096	2.11031	2.11095	2.4701	2.52992			2.21255	2.19006
8.31209	8.34209	8.36909	8.41008	8.56705	8.60504	8.35008	8.2371	8.18911		8.35108	8.28314	7.96913	8.09513	8.33809	8.51903	8.51201	8.611	8.34309	0.729331	1.43679	1.18922	0.975918	0.816953	0.776496	1.19864	0.938159	0.734115		0.730491	0.426462	0.161545	0.122135	0.729492	0.457503	0.12614	0.0509366	1.23334	2.30701	2.32601	2.164	2.10899	2.08702	2.09598	2.475	2.52601	2.57303		2.23101	2.20101
8.37859	8.40756	8.43553	8.4674	8.6062	8.63321	8.41355	8.30976	8.26997		8.41461	8.38889	8.06598	8.19208	8.40959	8.5401	8.51803	8.611	8.40754	0.737967	1.44673	1.20173	0.989622	0.811626	0.780578	1.203	0.937641	0.737785		0.738574	0.420724	0.157579	0.117807	0.738527	0.444587	0.111203	0.0483909	1.24292	2.31611	2.33202	2.162	2.09901	2.09991	2.08395	2.47698	2.53296	2.5978		2.24007	2.21196
8.44529	8.47136	8.49519	8.51306	8.62877	8.65635	8.47642	8.39584	8.37932	8.3705	8.48315	8.48919	8.17678	8.20451	8.47636	8.55161	8.52108	8.611	8.46831	0.755617	1.46285	1.21751	1.00117	0.810086	0.765896	1.2156	0.941804	0.731293	0.725862	0.755916	0.419218	0.145997	0.0521716	0.756143	0.439759	0.112693	0.0462694	1.25886	2.32798	2.3339	2.16185	2.0999	2.08969	2.07773	2.4751	2.52781	2.57573	2.5679	2.24796	2.207
8.50594	8.53494	8.55095	8.56295	8.66496	8.67298	8.54294	8.48192	8.48789	8.48789	8.53695	8.5919	8.30687	8.36884	8.53994	8.57997	8.525	8.611	8.52994	0.767648	1.47834	1.22729	1.01091	0.813187	0.760565	1.2214	0.978574	0.766126	0.731105	0.768378	0.433656	0.126189	0.0564658	0.767509	0.434575	0.114229	0.0457705	1.27151	2.327	2.329	2.15501	2.095	2.07501	2.06501	2.48	2.51901	2.56301	2.563	2.246	2.207
8.56564	8.59875	8.61264	8.60754	8.68738	8.6983	8.6018	8.56803	8.61132	8.61551	8.60059	8.68511	8.47007	8.54889	8.5987	8.60132	8.52812	8.59549	8.59173	0.782558	1.48626	1.23819	1.01123	0.805055	0.771466	1.24113	0.991064	0.780215	0.740972	0.783167	0.443941	0.127663	0.0643857	0.782228	0.434743	0.119233	0.0516687	1.28637	2.32298	2.33093	2.15897	2.08895	2.0648	2.05383	2.47897	2.51497	2.55398	2.55694	2.24395	2.21194
8.62119	8.66427	8.66813	8.6548	8.72057	8.72457	8.67158	8.65768	8.72607	8.74736	8.65204	8.78178	8.6504	8.71563	8.66021	8.6292		8.63784	8.65527	0.787497	1.48973	1.25157	1.02009	0.813042	0.777958	1.24159	0.996111	0.791412	0.734723	0.78972	0.464054	0.130705	0.0547648	0.785464	0.443944		0.0472573	1.29288	2.32092	2.32498	2.15596	2.08477	2.04775	2.03861	2.47582	2.51186	2.55165	2.55171	2.23996	2.2068
8.67815	8.72515	8.72214	8.69312	8.74811	8.75209	8.74717	8.73821	8.82524	8.8603	8.70214	8.86718	8.81337	8.93735	8.71815	8.63911		8.67812	8.71615	0.787344	1.48705	1.24807	1.01612	0.80739	0.778821	1.24686	1.01532	0.816858	0.755939	0.789707	0.479	0.140955	0.103195	0.785161	0.42124		0.0464106	1.29037	2.31701	2.324	2.15401	2.07398	2.03594	2.01996	2.46698	2.50501	2.53498	2.53796	2.23801	2.19704
8.73553	8.78554	8.77754	8.73945	8.79238	8.78934	8.81355	8.82068	8.92006	8.97806	8.75555	8.93765	8.96043	9.07661	8.77555	8.68204		8.72529	8.77652	0.777058	1.478	1.24347	1.00962	0.803375	0.77915	1.23951	1.01805	0.823869	0.767327	0.780719	0.455068	0.134987	0.0624192	0.773809	0.44434		0.140184	1.27799	2.32102	2.32496	2.15799	2.06689	2.01382	2.00489	2.46098	2.50801	2.52596	2.52286	2.24298	2.21104
8.79626	8.84736	8.83921	8.79094	8.83582	8.82896	8.87632	8.89857	9.04103	9.09909	8.81828	9.01253	9.12345	9.25897	8.83828	8.68838		8.7553	8.83638	0.764173	1.46722	1.22772	1.0008	0.79703	0.766473	1.22556	1.01114	0.844056	0.777479	0.769024	0.411919	0.121278	0.0933103	0.76005	0.42632		0.129279	1.26534	2.32313	2.32094	2.15692	2.054	1.99381	1.99283	2.45904	2.50917	2.52098	2.50671	2.24113	2.21604
8.85494	8.91093	8.89594	8.83495	8.87396	8.87395	8.93794	8.97192	9.1359	9.1969	8.87794	9.08393	9.23788	9.35091	8.89794	8.75293		8.62913	8.90093	0.750784	1.45047	1.21225	0.99145	0.789098	0.752594	1.20592	0.999452	0.850433	0.794722	0.752857	0.398804	0.127743	0.125567	0.749751	0.425401		0.0199129	1.24541	2.32899	2.318	2.153	2.054	1.98501	1.98501	2.461	2.51699	2.52	2.49301	2.24699	2.218
8.92383	8.97881	8.96476	8.89577	8.93258	8.92857	9.00577	9.04772	9.21884	9.28678	8.94681	9.15679	9.28553	9.42946	8.97078	8.88586	8.64455	8.76355	8.97375	0.737131	1.44201	1.19867	0.976405	0.774425	0.743382	1.19632	0.991005	0.854977	0.806083	0.737771	0.395172	0.109337	0.0916978	0.737884	0.481864	0.162096	0.122899	1.23464	2.32499	2.31194	2.14592	2.04597	1.98099	1.97894	2.45392	2.51193	2.5049	2.487	2.24399	2.22803
8.99739	9.05127	9.03241	8.96433	8.98441	8.97933	9.07448	9.11193	9.29306	9.35627	9.01937	9.22735	9.3323	9.47023	9.04046	8.96269	8.69433	8.81337	9.04044	0.731884	1.43588	1.1901	0.96782	0.764129	0.730273	1.19134	0.980928	0.860909	0.821445	0.731655	0.395558	0.0994064	0.0589278	0.733676	0.479379	0.177312	0.138399	1.22768	2.32402	2.30683	2.13887	2.04302	1.98008	1.97404	2.44685	2.50594	2.49613	2.48706	2.24294	2.23087
9.06209	9.11009	9.0981	9.02611	9.0501	9.04109	9.14309	9.15508	9.34206	9.41506	9.08309	9.29008	9.34602	9.481	9.10809	9.04112	8.75608	8.87708	9.10709	0.726971	1.4303	1.18614	0.95531	0.75112	0.723462	1.1817	0.978532	0.864552	0.832819	0.728641	0.406135	0.0955295	0.0481563	0.727011	0.469578	0.171395	0.132806	1.22432	2.325	2.29899	2.133	2.044	1.984	1.97601	2.43999	2.503	2.50203	2.49001	2.24	2.22498
9.12855	9.17458	9.16763	9.10973	9.11972	9.10874	9.20755	9.21044	9.38636	9.45526	9.14958	9.34915	9.35907	9.48195	9.17354	9.12647	8.81718	8.93618	9.17253	0.727794	1.42923	1.18359	0.955216	0.751165	0.710286	1.19017	0.980005	0.851608	0.831824	0.729454	0.410147	0.0951692	0.0455015	0.727864	0.453462	0.182598	0.144287	1.22567	2.32493	2.29295	2.13197	2.04304	1.98307	1.98003	2.43402	2.49999	2.52283	2.50005	2.24095	2.21408
9.18919	9.23931	9.23719	9.19045	9.19978	9.19078	9.26812	9.25898	9.42631	9.48445	9.21419	9.36637	9.36708	9.47592	9.23317	9.28688			9.23127	0.735089	1.43798	1.18825	0.955858	0.750643	0.705591	1.19827	0.986213	0.846639	0.819737	0.736659	0.415231	0.0972032	0.0434751	0.735093	0.435266			1.23569	2.31694	2.28788	2.12898	2.04712	1.99102	1.98308	2.43596	2.49898	2.50412	2.50506	2.23492	2.22333
9.24594	9.30194	9.29394	9.25993	9.28491	9.27591	9.32195	9.30595	9.44099	9.50598	9.27094	9.38398	9.371	9.472	9.28894	9.32896			9.29194	0.748926	1.45379	1.19935	0.954801	0.752198	0.710445	1.21212	0.994502	0.825991	0.795165	0.750466	0.41482	0.0944827	0.0427607	0.748626	0.441294			1.2483	2.314	2.28201	2.128	2.05299	1.992	1.987	2.434	2.498	2.50999	2.508	2.231	2.23898
9.30463	9.36465	9.35367	9.33586	9.362	9.36306	9.37359	9.34856	9.47701	9.50508	9.33063		9.374	9.47173	9.34562	9.39681		9.10624	9.34964	0.762195	1.47157	1.2132	0.966512	0.759466	0.720141	1.23036	0.999086	0.82658	0.786171	0.760411		0.112765	0.0416065	0.764885	0.45399		0.0890685	1.2641	2.31297	2.28005	2.12799	2.06107	2.01817	2.00723	2.44301	2.50002	2.52803	2.51614	2.231
9.36019	9.42219	9.41319	9.41144	9.45095	9.45711	9.42623	9.39775	9.47815	9.51177	9.38617		9.37402	9.4481	9.40019	9.46882	9.26747	9.30314	9.40626	0.775809	1.48774	1.23229	0.978225	0.770695	0.730963	1.2435	1.00577	0.810019	0.759563	0.773661		0.112327	0.0386975	0.778522	0.41402	0.104729	0.028646	1.27869	2.31015	2.28394	2.12708	2.06713	2.03357	2.02746	2.44402	2.50206	2.53125	2.52821	2.23102
9.41609	9.47809	9.4691	9.4791	9.54215	9.55615	9.48408	9.43306	9.48501	9.50099	9.44109	9.43903	9.37501	9.453	9.45609	9.55414	9.38323	9.45022	9.46508	0.78324	1.49787	1.24112	0.991137	0.785462	0.747973	1.24859	1.00894	0.805293	0.76719	0.780248	0.4277	0.110785	0.0385794	0.786601	0.450557	0.113142	0.0453199	1.29087	2.31701	2.28101	2.13101	2.07302	2.06	2.04902	2.445	2.505	2.54301	2.53803	2.23201	2.22498
9.47343	9.53652	9.53457	9.54563	9.63781	9.65591	9.53752	9.4753	9.49107	9.49603	9.49743	9.45819	9.38203	9.45507	9.5144	9.64565	9.53542	9.59582	9.52052	0.789695	1.50136	1.24774	1.01559	0.819458	0.762931	1.24917	1.00639	0.800749	0.767243	0.785574	0.453887	0.114126	0.03821	0.793977	0.474631	0.134187	0.0581608	1.29512	2.32094	2.28704	2.13598	2.08396	2.06314	2.06417	2.446	2.50806	2.55214	2.55709	2.23596	2.21198
9.52128	9.59428	9.59731	9.61564	9.72696	9.75618	9.59408	9.50883	9.49918	9.49938	9.54537	9.47959	9.38507	9.46305	9.55828	9.7174	9.69142	9.79551	9.5774	0.781448	1.49937	1.24298	1.02354	0.836541	0.777269	1.25282	0.998187	0.795258	0.766689	0.776282	0.460239	0.11591	0.0393051	0.786988	0.488527	0.123457	0.0478666	1.29092	2.31384	2.29109	2.13391	2.07998	2.07827	2.08345	2.44623	2.51514	2.56734	2.56727	2.23182	2.20989
9.57694	9.64994	9.65393	9.68692	9.8119	9.85089	9.64095	9.54496	9.50699	9.51598	9.60493	9.50497	9.388	9.465	9.61394	9.77793	9.83983	9.94782	9.63793	0.776146	1.4889	1.23345	1.01769	0.840905	0.78634	1.2489	0.992836	0.796918	0.7753	0.774642	0.468001	0.118937	0.0399592	0.77824	0.477133	0.138483	0.0646307	1.2816	2.30701	2.295	2.13	2.079	2.08999	2.10298	2.45599	2.52099	2.58198	2.57899	2.22401	2.20501
9.63563	9.71069	9.71573	9.75779	9.90384	9.93992	9.70071	9.59063	9.53031		9.66366	9.56041	9.39608	9.46203	9.66863	9.84781	9.97635	10.0954	9.6987	0.758151	1.47467	1.21804	1.00687	0.844072	0.795797	1.2289	0.98185	0.794123		0.760407	0.483138	0.119545	0.0403933	0.757062	0.451989	0.151075	0.0896335	1.2651	2.30293	2.29712	2.13599	2.07895	2.1011	2.11815	2.45503	2.53205	2.5891		2.21992	2.202
9.69042	9.7703	9.77936	9.8263	9.97647	10.0194	9.7623	9.64506	9.55804		9.72145	9.5961	9.40335	9.46512	9.72336	9.91867	10.0918	10.2165	9.75936	0.742613	1.45882	1.20556	0.998282	0.84577	0.800682	1.21103	0.968821	0.792532		0.746198	0.468234	0.12082	0.0416018	0.740711	0.448605	0.134122	0.0828548	1.2515	2.29698	2.3071	2.13506	2.07504	2.11012	2.13114	2.4581	2.53604	2.59818		2.21304	2.20188
9.75911	9.83309	9.8451	9.88909	10.0471	10.0861	9.82511	9.69609			9.7911	9.6491	9.42004	9.47103	9.78911	9.9991	10.1301	10.2411	9.8251	0.726398	1.44752	1.19102	0.982481	0.835621	0.801241	1.19456	0.957303			0.731158	0.454442	0.121799	0.0455479	0.723889	0.413747	0.115931	0.0695855	1.23754	2.296	2.31201	2.13802	2.07701	2.116	2.13801	2.46299	2.53801			2.21499	2.196
9.83264	9.89561	9.91163	9.95355	10.1135	10.1544	9.90059	9.76161			9.86365	9.71978	9.45145	9.49018	9.8666	10.0707	10.1703	10.2861	9.89159	0.718319	1.43836	1.18499	0.96929	0.822622	0.788077	1.18572	0.959126			0.722968	0.441996	0.127995	0.0510927	0.716271	0.425799	0.116441	0.0526044	1.23013	2.29503	2.3211	2.15006	2.08103	2.11698	2.14791	2.45707	2.54204			2.21103	2.19498
9.90357	9.96338	9.98144	10.0142	10.1669	10.2008	9.9664	9.82955			9.93555	9.80743	9.50207	9.51437	9.93357	10.1432	10.1983	10.2951	9.95734	0.718287	1.43751	1.18543	0.964796	0.811593	0.780943	1.18901	0.957657			0.722756	0.430684	0.141926	0.0614161	0.716507	0.447852	0.107752	0.0465165	1.23258	2.2981	2.33225	2.15721	2.08415	2.11485	2.13758	2.465	2.54604			2.2141	2.193
9.97693	10.0279	10.0489	10.0709	10.21	10.237	10.0319	9.90193			10.0079	9.92089	9.59891	9.7188	10.0069	10.1979	10.212	10.299	10.0199	0.722356	1.44283	1.18439	0.956658	0.79116	0.765175	1.19451	0.959878			0.724918	0.432268	0.159993	0.1239	0.722424	0.46899	0.102235	0.0440124	1.23799	2.303	2.34399	2.16699	2.09099	2.10801	2.11802	2.465	2.548			2.219	2.193
10.0437	10.0847	10.1026	10.1236	10.2343	10.2642	10.0936	9.96888			10.0747	10.0211	9.67514	9.79752	10.0777	10.2272	10.22	10.302	10.0817	0.722658	1.45392	1.19391	0.966248	0.780423	0.750572	1.19809	0.9565			0.722656	0.41828	0.171423	0.13561	0.725357	0.455143	0.103209	0.0433452	1.24703	2.31414	2.34403	2.16903	2.08899	2.09387	2.10182	2.47106	2.54794			2.22714	2.19793
10.1073	10.1452	10.1591	10.1739	10.2584	10.2833	10.1472	10.0456	9.99141		10.1383	10.118	9.77497	9.75895	10.1403	10.2485	10.2231	10.302	10.1411	0.729661	1.46866	1.20415	0.975701	0.775545	0.740373	1.20167	0.9541	0.763999		0.729543	0.416745	0.166704	0.0909249	0.732289	0.443057	0.102235	0.0437731	1.2598	2.32619	2.34713	2.1719	2.08796	2.08264	2.08554	2.47592	2.54285	2.60869		2.23919	2.19219
10.1671	10.2001	10.2091	10.2141	10.278	10.295	10.2041	10.1221	10.1042		10.1971	10.2121	9.86721	9.89723	10.2001	10.272	10.226	10.302	10.1921	0.745193	1.48526	1.22182	0.983243	0.776246	0.737228	1.21427	0.96066	0.758353		0.746085	0.425867	0.174324	0.0873741	0.74628	0.426549	0.100593	0.042979	1.27592	2.335	2.35301	2.16701	2.08599	2.06599	2.06397	2.47202	2.53599	2.59397		2.248	2.20103
10.2275	10.2545	10.2625	10.2603	10.2992	10.3102	10.2526	10.1997	10.2139	10.2101	10.2535	10.3019	10.0096	10.0529	10.2595	10.2994	10.23	10.3018	10.2455	0.760755	1.5005	1.23318	0.999049	0.787203	0.742369	1.22869	0.974441	0.767462	0.708444	0.763314	0.437174	0.136529	0.0631046	0.75961	0.419193	0.102272	0.0423079	1.29289	2.33706	2.35702	2.17102	2.07892	2.05587	2.04486	2.48296	2.52699	2.57591	2.57407	2.24802	2.21884
10.2791	10.308	10.3161	10.2968	10.3207	10.3266	10.3113	10.2734	10.313	10.3284	10.3041	10.3918	10.1748	10.2475	10.3081	10.3388	10.2299	10.2838	10.299	0.774746	1.50735	1.24325	1.00307	0.78964	0.749022	1.24268	0.982224	0.775477	0.716598	0.777171	0.454282	0.116265	0.0567373	0.773148	0.439237	0.101092	0.04161	1.30519	2.34282	2.35892	2.173	2.07084	2.04157	2.02965	2.47888	2.52594	2.5669	2.58092	2.24982	2.20188
10.331	10.354	10.371	10.333	10.355	10.356	10.3749	10.3399	10.4109	10.4429	10.356	10.4789	10.3069	10.3669	10.363	10.378	10.271	10.324	10.346	0.780325	1.51524	1.24893	1.00576	0.794426	0.774979	1.2441	1.00446	0.802628	0.742389	0.781546	0.467799	0.0858347	0.0245162	0.779755	0.498022	0.0858724	0.0186187	1.31193	2.33401	2.355	2.173	2.06301	2.02102	2.01301	2.473	2.523	2.562	2.577	2.24101	2.196
10.3807	10.4106	10.4215	10.3695	10.3854	10.3834	10.4377	10.4179	10.5202	10.5612	10.3996	10.5597	10.4567		10.4167	10.4172		10.4236	10.4006	0.780313	1.51487	1.24822	1.00433	0.793997	0.782831	1.24319	1.00909	0.819761	0.763532	0.781721	0.484359	0.117888		0.779571	0.505263		0.0527946	1.31102	2.32195	2.35497	2.17497	2.05593	2.00376	1.99783	2.46092	2.52394	2.55289	2.56183	2.23093	2.1961
[truncated: 64 more columns]
