# Supplementary material for: Kinematic Validation of a Multi-Kinect v2 Instrumented 10-Meter Walkway for Quantitative Gait Assessments
Source: PLoS One. 2015 Oct 13;10(10):e0139913. doi: 10.1371/journal.pone.0139913 (PMC4603795; doi:10.1371/journal.pone.0139913)
Supplement: S1 Data — (ZIP) [file pone.0139913.s001.zip › S1_Data/pp16_trial6.xls]

## Sheet: Sheet1
Kinect(x) SpineBase	Kinect(x) Head	Kinect(x) ShoulderLeft	Kinect(x) ElbowLeft	Kinect(x) WristLeft	Kinect(x) HandLeft	Kinect(x) ShoulderRight	Kinect(x) ElbowRight	Kinect(x) WristRight	Kinect(x) HandRight	Kinect(x) HipLeft	Kinect(x) KneeLeft	Kinect(x) AnkleLeft	Kinect(x) FootLeft	Kinect(x) HipRight	Kinect(x) KneeRight	Kinect(x) AnkleRight	Kinect(x) FootRight	Kinect(x) SpineShoulder	Kinect(y) SpineBase	Kinect(y) Head	Kinect(y) ShoulderLeft	Kinect(y) ElbowLeft	Kinect(y) WristLeft	Kinect(y) HandLeft	Kinect(y) ShoulderRight	Kinect(y) ElbowRight	Kinect(y) WristRight	Kinect(y) HandRight	Kinect(y) HipLeft	Kinect(y) KneeLeft	Kinect(y) AnkleLeft	Kinect(y) FootLeft	Kinect(y) HipRight	Kinect(y) KneeRight	Kinect(y) AnkleRight	Kinect(y) FootRight	Kinect(y) SpineShoulder	Kinect(z) SpineBase	Kinect(z) Head	Kinect(z) ShoulderLeft	Kinect(z) ElbowLeft	Kinect(z) WristLeft	Kinect(z) HandLeft	Kinect(z) ShoulderRight	Kinect(z) ElbowRight	Kinect(z) WristRight	Kinect(z) HandRight	Kinect(z) HipLeft	Kinect(z) KneeLeft
0.062	0.093	0.106	0.111989	0.161	0.164046	0.117	0.11	0.163		0.0959885	0.0799885	0.018	0.109046	0.104	0.066	0.015	0.082	0.091	0.783551	1.4644	1.236	0.991775	0.787503	0.751493	1.23552	0.992597	0.790618		0.783701	0.48773	0.131788	0.0412356	0.783771	0.48034	0.13928	0.0588906	1.28278	2.252	2.248	2.089	2.03597	2.015	2.01402	2.389	2.428	2.448		2.17797	2.12695
0.062	0.0959955	0.106	0.114996	0.161	0.162003	0.118997	0.112996	0.166994		0.0999941	0.08	0.018	0.108001	0.104	0.066	0.0120045	0.082	0.0939955	0.78371	1.46403	1.236	0.99192	0.78746	0.754615	1.23562	0.991721	0.789971		0.78383	0.48776	0.130961	0.0426479	0.78395	0.48014	0.138272	0.0584806	1.28187	2.252	2.247	2.089	2.035	2.015	2.01799	2.392	2.427	2.45		2.177	2.127
0.066	0.0970249	0.110025	0.115025	0.161025	0.168017	0.119	0.114033	0.167		0.100025	0.08	0.018	0.105	0.104033	0.069	0.012	0.079	0.0950249	0.783807	1.46439	1.23584	0.991535	0.787021	0.754172	1.23604	0.989689	0.787499		0.784079	0.487449	0.130901	0.0434043	0.783956	0.48056	0.138791	0.0583876	1.28205	2.251	2.24999	2.09099	2.03499	2.01499	2.02297	2.392	2.43002	2.45		2.17699	2.127
0.066	0.0999586	0.112959	0.117959	0.163959	0.169972	0.119	0.117945	0.167		0.102959	0.08	0.018	0.105	0.107945	0.069	0.012	0.079	0.0979586	0.783475	1.46449	1.23495	0.992141	0.787109	0.74848	1.23565	0.989611	0.786179		0.783952	0.487381	0.130979	0.0427295	0.783447	0.480511	0.138908	0.0604607	1.28222	2.251	2.24901	2.09001	2.03401	2.01401	2.01906	2.392	2.43197	2.45		2.17601	2.127
0.0689946	0.103993	0.113998	0.118998	0.164	0.170998	0.124989	0.121993	0.167		0.103	0.0829946	0.018	0.105	0.108	0.0699982	0.012	0.079	0.0989982	0.78358	1.46388	1.23607	0.992479	0.787469	0.752053	1.23601	0.98966	0.78625		0.784289	0.486701	0.129343	0.0431392	0.78338	0.481818	0.138251	0.0604601	1.28248	2.25	2.248	2.09299	2.03699	2.014	2.02199	2.39	2.431	2.45		2.176	2.125
0.073	0.108025	0.117	0.122068	0.170017	0.176983	0.129025	0.126	0.175025		0.107	0.081	0.018	0.108	0.112	0.076	0.012	0.079	0.106	0.78423	1.46341	1.23597	0.992745	0.788225	0.749998	1.23451	0.989588	0.78651		0.784599	0.48415	0.131456	0.0429584	0.784291	0.483129	0.139146	0.0604149	1.28163	2.252	2.24999	2.092	2.03601	2.01103	2.02003	2.39199	2.433	2.45099		2.178	2.126
0.073	0.110966	0.117	0.129908	0.171977	0.175023	0.131966	0.126	0.177966		0.107	0.081	0.018	0.108	0.112	0.076	0.012	0.079	0.106	0.78424	1.4627	1.23555	0.990961	0.785334	0.752086	1.23453	0.989373	0.78654		0.784521	0.484199	0.131035	0.0427722	0.784369	0.483061	0.138715	0.0586704	1.28157	2.252	2.24901	2.092	2.03699	2.01495	2.02395	2.39101	2.433	2.45001		2.178	2.126
0.073	0.113995	0.123987	0.13	0.172	0.170009	0.132998	0.128995	0.178		0.109995	0.0849927	0.018	0.108	0.112	0.076	0.012	0.079	0.112987	0.7841	1.46349	1.23503	0.99069	0.78505	0.751551	1.23402	0.989909	0.787059		0.78442	0.48423	0.13083	0.0430595	0.7842	0.48301	0.138151	0.0585103	1.28138	2.252	2.248	2.08901	2.037	2.015	2.01901	2.39399	2.432	2.45		2.177	2.125
0.07706	0.118069	0.128094	0.133034	0.172026	0.184	0.137086	0.129034	0.182	0.187043	0.115026	0.0850514	0.018	0.108	0.119034	0.0770343	0.012	0.079	0.113026	0.783432	1.46247	1.23536	0.989825	0.783962	0.749498	1.23369	0.990582	0.788046	0.749244	0.783982	0.481124	0.131108	0.042969	0.783281	0.483749	0.138176	0.0591894	1.28133	2.25398	2.25001	2.091	2.03602	2.01498	2.021	2.393	2.43202	2.452	2.42505	2.17899	2.12501
0.0839032	0.125889	0.138848	0.136945	0.174959	0.184	0.146862	0.132945	0.182	0.191931	0.117959	0.090917	0.018	0.108	0.122945	0.0809447	0.012	0.079	0.115959	0.783637	1.46137	1.23353	0.990382	0.784187	0.752645	1.23305	0.989663	0.786462	0.743965	0.784256	0.481623	0.129729	0.0428517	0.783379	0.483612	0.138811	0.059121	1.28087	2.25203	2.25099	2.091	2.03797	2.01303	2.021	2.393	2.43397	2.452	2.43092	2.17801	2.12599
0.0869951	0.13199	0.141995	0.143989	0.184984	0.193984	0.15299	0.135995	0.193981	0.201984	0.12399	0.0979887	0.0219935	0.108	0.125995	0.0839951	0.012	0.0819951	0.126982	0.783331	1.46062	1.23381	0.990729	0.785079	0.748038	1.23289	0.991517	0.78017	0.740605	0.78403	0.480532	0.130139	0.0432993	0.783041	0.483201	0.139579	0.0594994	1.28049	2.25	2.249	2.09	2.035	2.013	2.01701	2.391	2.433	2.44501	2.42701	2.176	2.127
0.0900602	0.14306	0.148052	0.147052	0.188043	0.194026	0.158077	0.143034	0.197017	0.207009	0.127026	0.10306	0.0219828	0.113	0.133026	0.0870258	0.0120344	0.0810086	0.13406	0.783234	1.46067	1.23381	0.991052	0.785396	0.74734	1.23285	0.992609	0.774914	0.7363	0.784171	0.479441	0.130125	0.0420777	0.782567	0.482279	0.139601	0.0570793	1.28043	2.24901	2.24801	2.08797	2.03398	2.01202	2.01699	2.39297	2.43102	2.44297	2.42203	2.17499	2.12601
0.0969205	0.14992	0.153932	0.152932	0.192943	0.196966	0.166898	0.146955	0.198977	0.207989	0.129966	0.10992	0.0200227	0.113	0.135966	0.0899659	0.0159546	0.0819886	0.14092	0.782548	1.45992	1.23155	0.993591	0.787268	0.738275	1.23227	0.991355	0.774218	0.73634	0.783142	0.476158	0.125039	0.0418131	0.782234	0.480985	0.140816	0.0581377	1.27976	2.24999	2.24899	2.08503	2.03202	2.01398	2.01601	2.38905	2.43298	2.43905	2.42497	2.17401	2.12699
0.103986	0.159981	0.163981	0.159986	0.198988	0.205983	0.176981	0.155983	0.205986	0.213988	0.140979	0.123973	0.0289826	0.113	0.138994	0.0959884	0.0189942	0.082	0.149983	0.781592	1.45844	1.22999	0.991973	0.785513	0.740316	1.23165	0.991599	0.775138	0.738436	0.782302	0.478166	0.12512	0.04182	0.781302	0.479952	0.138954	0.0581899	1.27806	2.248	2.24601	2.08201	2.033	2.012	2.01301	2.38601	2.42901	2.44	2.423	2.173	2.125
0.111039	0.16915	0.174126	0.166095	0.199047	0.209055	0.183111	0.163055	0.210024	0.224992	0.144071	0.130079	0.029	0.116	0.150047	0.11215	0.0180711	0.0820237	0.163095	0.780028	1.45724	1.22771	0.989983	0.782698	0.741649	1.23052	0.990688	0.777452	0.740751	0.780587	0.475391	0.125333	0.0400086	0.780059	0.479404	0.137649	0.0600937	1.27654	2.24896	2.24294	2.08195	2.02796	2.01198	2.01198	2.38398	2.42701	2.43899	2.42198	2.17198	2.12699
0.115932	0.187742	0.189782	0.177837	0.204918	0.215905	0.19681	0.169905	0.212959	0.224014	0.152878	0.139864	0.029	0.116	0.155918	0.130742	0.0268776	0.0849592	0.174837	0.778531	1.45311	1.22647	0.982968	0.775036	0.739086	1.23151	0.987918	0.777687	0.739655	0.778963	0.458209	0.125744	0.0398324	0.778669	0.47367	0.133794	0.0593109	1.27377	2.24407	2.2361	2.07608	2.02307	2.01003	2.00904	2.38203	2.42799	2.43801	2.41904	2.16904	2.12601
0.131975	0.200979	0.203978	0.187984	0.222971	0.23497	0.211976	0.182979	0.223982	0.237978	0.162984	0.153978	0.0369873	0.113005	0.176967	0.151967	0.0309936	0.0879952	0.191973	0.775095	1.45255	1.2258	0.981193	0.77467	0.741227	1.23342	0.989418	0.784789	0.741717	0.776514	0.461335	0.120518	0.03983	0.774117	0.430688	0.130605	0.0551466	1.27184	2.23801	2.23101	2.075	2.02	2.00002	2.00301	2.37202	2.42301	2.441	2.418	2.16501	2.125
0.141074	0.220074	0.218107	0.199132	0.238099	0.239132	0.215148	0.191082	0.23209	0.240107	0.174082	0.157082	0.037	0.111	0.183066	0.177321	0.0361398	0.0880987	0.203123	0.773472	1.44762	1.22064	0.980982	0.775016	0.729903	1.2321	0.984786	0.779159	0.738438	0.774031	0.455831	0.119995	0.048941	0.773355	0.431789	0.125173	0.0486547	1.26922	2.23395	2.22497	2.06596	2.01195	1.99096	1.99398	2.37092	2.41697	2.43102	2.41398	2.15797	2.12398
0.149895	0.228895	0.230848	0.214813	0.24986	0.254813	0.23279	0.200883	0.242871	0.252848	0.183883	0.166883	0.037	0.111	0.190907	0.215544	0.0528014	0.0998598	0.217825	0.770179	1.44505	1.21939	0.982364	0.775731	0.731461	1.22581	0.98313	0.779071	0.735801	0.770522	0.459546	0.118261	0.0454812	0.770425	0.42926	0.125526	0.0480275	1.26514	2.22807	2.22105	2.06106	2.00607	1.98606	1.99202	2.36112	2.41305	2.43396	2.41202	2.15405	2.12104
0.161977	0.246965	0.250962	0.234962	0.262975	0.266977	0.245975	0.207987	0.252981	0.261983	0.195977	0.172988	0.0389962	0.11599	0.200981	0.266902	0.0849386	0.134933	0.233969	0.765728	1.44225	1.21753	0.978258	0.77049	0.728735	1.22247	0.986553	0.783482	0.737068	0.764232	0.452504	0.119208	0.0435037	0.767715	0.424379	0.127267	0.0504154	1.26242	2.22301	2.21102	2.05801	2.00301	1.98201	1.98402	2.359	2.40302	2.43001	2.41599	2.15001	2.11801
0.171149	0.273158	0.270191	0.255199	0.286166	0.294191	0.264141	0.223058	0.263091	0.281058	0.205158	0.174199	0.045	0.115992	0.212133	0.309282	0.122224	0.157515	0.257183	0.762183	1.43771	1.21367	0.975188	0.767574	0.720715	1.21927	0.982195	0.776767	0.728999	0.760157	0.445914	0.12122	0.0443188	0.764939	0.445301	0.143615	0.0649644	1.25787	2.21694	2.20495	2.05096	1.99196	1.97697	1.96997	2.34898	2.39798	2.43	2.41	2.14295	2.11089
0.18875	0.291736	0.292681	0.278667	0.305722	0.316681	0.280764	0.229903	0.273847	0.287903	0.223736	0.197667	0.045	0.115014	0.227778	0.342528	0.148625	0.218139	0.278695	0.760149	1.43304	1.21127	0.971384	0.76338	0.69887	1.21832	0.982831	0.775271	0.728882	0.758602	0.468726	0.121181	0.0441819	0.762524	0.448938	0.144192	0.0654826	1.25326	2.2101	2.19908	2.04607	1.98707	1.97306	1.96606	2.34703	2.39603	2.43	2.41	2.13708	2.09818
0.201977	0.317955	0.31596	0.302958	0.347927	0.349942	0.300965	0.241979	0.27999	0.294988	0.235979	0.200995	0.045	0.115	0.240977	0.378937	0.22886	0.285883	0.300962	0.758942	1.42552	1.2075	0.97139	0.766315	0.701295	1.21699	0.977439	0.773573	0.725616	0.757612	0.471695	0.120162	0.0440402	0.761122	0.457545	0.146256	0.067796	1.24825	2.20601	2.19301	2.04201	1.985	1.96202	1.95003	2.34301	2.39101	2.428	2.408	2.13201	2.097
0.216221	0.338327	0.337409	0.329352	0.363499	0.387401	0.321287	0.26018	0.285213	0.299115	0.257254	0.204164	0.0440246	0.115	0.251172	0.419246	0.297671	0.362843	0.321237	0.757389	1.42452	1.20709	0.965876	0.758718	0.696084	1.21936	0.965115	0.761307	0.723636	0.755369	0.472272	0.123173	0.0442647	0.760162	0.469805	0.148606	0.0741425	1.24554	2.20398	2.18898	2.04094	1.97893	1.95594	1.944	2.34	2.39199	2.42995	2.40999	2.13197	2.09598
0.242682	0.377528	0.386411	0.371493	0.423281	0.435422	0.355587	0.281741	0.310694	0.312835	0.287635	0.223764	0.0469646	0.115	0.271752	0.448646	0.378033	0.463786	0.349658	0.752489	1.41386	1.19709	0.95337	0.750133	0.692967	1.21541	0.958569	0.740639	0.703986	0.750518	0.47973	0.123536	0.0436277	0.755585	0.462043	0.138492	0.0564824	1.2403	2.20202	2.18702	2.03408	1.97109	1.94908	1.944	2.34	2.39101	2.42407	2.40901	2.12805	2.09304
0.267954	0.407945	0.409958	0.411927	0.473909	0.47992	0.382951	0.293978	0.311		0.308962	0.227993	0.0499945	0.115998	0.302944	0.491922	0.46684	0.556832	0.384936	0.747269	1.41289	1.19241	0.950106	0.75022	0.689187	1.20807	0.95859	0.74042		0.744541	0.479041	0.125656	0.0429512	0.751228	0.503684	0.143231	0.0652037	1.23657	2.2	2.18401	2.03001	1.96401	1.94201	1.94699	2.33701	2.38701	2.424		2.128	2.095
0.293263	0.448288	0.442304	0.426543	0.525296	0.533444	0.410395	0.334181	0.315197	0.325197	0.335206	0.242173	0.0500247	0.115	0.32537	0.525206	0.544568	0.651667	0.416321	0.739576	1.40154	1.18651	0.953289	0.767155	0.700089	1.20032	0.935206	0.730688	0.705753	0.736013	0.477996	0.125633	0.0416718	0.744466	0.456705	0.148187	0.0699603	1.22742	2.20199	2.18699	2.02904	1.96596	1.94502	1.94902	2.33398	2.39002	2.42605	2.42298	2.129	2.093
0.324552	0.48251	0.478482	0.491075	0.560496	0.586243	0.457328	0.355692	0.338664	0.348664	0.35965	0.262706	0.052958	0.115	0.36937	0.54965	0.612033	0.730865	0.454454	0.731989	1.39408	1.18066	0.94841	0.749897	0.691661	1.18836	0.934707	0.731617	0.701392	0.730479	0.476324	0.130737	0.0454459	0.734542	0.451406	0.145499	0.0759344	1.21871	2.20101	2.18601	2.03393	1.96107	1.94697	1.95097	2.33104	2.39296	2.43192	2.42103	2.129	2.093
0.358937	0.52592	0.520922	0.519948	0.624881	0.647886	0.480957	0.379955	0.346985		0.395933	0.277972	0.059987	0.117994	0.397948	0.586931	0.664903	0.782905	0.499916	0.723027	1.37876	1.17267	0.957024	0.774583	0.704226	1.18485	0.930119	0.729833		0.718073	0.470671	0.13065	0.0449211	0.7292	0.457339	0.164524	0.0968012	1.20351	2.20499	2.188	2.033	1.961	1.949	1.95499	2.33399	2.391	2.43599		2.13	2.095
0.411225	0.567305	0.568313	0.571201	0.664337	0.699345	0.539241				0.447265	0.297313	0.0640883	0.118024	0.450177	0.638136	0.695056	0.816016	0.546273	0.712875	1.37128	1.16117	0.951934	0.76159	0.698237	1.16787				0.711237	0.454033	0.130008	0.0443926	0.716374	0.448695	0.15134	0.0855352	1.19432	2.201	2.19506	2.03809	1.95707	1.94899	1.95802	2.33906				2.12503	2.088
0.438681	0.604567	0.606555	0.595715	0.705521	0.74151	0.568658	0.450658	0.411635		0.479624	0.335555	0.0748745	0.120966	0.471749	0.654806	0.70192	0.817977	0.579612	0.709825	1.36952	1.15912	0.952444	0.77017	0.704023	1.16413	0.917695	0.71999		0.708413	0.443453	0.13345	0.0447064	0.713138	0.445655	0.146417	0.0788478	1.19293	2.201	2.20291	2.04887	1.9659	1.94801	1.96097	2.34592	2.40195	2.45198		2.12895	2.088
0.489994	0.645995	0.651995	0.631996	0.755994	0.782995	0.624994	0.505994	0.443996		0.519996	0.415991	0.133993	0.138998	0.528994	0.693996	0.716998	0.828999	0.630994	0.70717	1.3745	1.16218	0.933872	0.762311	0.699581	1.15851	0.911801	0.71772		0.70522	0.473967	0.181405	0.0760865	0.71134	0.451099	0.141501	0.0667114	1.19308	2.205	2.217	2.055	1.979	1.959	1.967	2.354	2.408	2.441		2.133	2.086
0.548194	0.706263	0.715215	0.68727	0.788235	0.827194	0.67427	0.556325	0.522242	0.495422	0.58718	0.43354	0.143395	0.158135	0.579249	0.737152	0.732062	0.838	0.683242	0.710286	1.38295	1.16778	0.95392	0.767867	0.70531	1.16623	0.916307	0.712852	0.674897	0.708746	0.416005	0.132667	0.053737	0.713714	0.449197	0.134698	0.0544188	1.20262	2.20901	2.22806	2.06405	1.98408	1.96197	1.96199	2.36208	2.40808	2.43121	2.44403	2.13401	2.08301
0.575595	0.743451	0.745552	0.725436	0.821508	0.854595	0.712436	0.60232	0.556494	0.555118	0.612624	0.509872	0.199176	0.318629	0.614479	0.758682	0.74087	0.838	0.717494	0.718203	1.38693	1.17396	0.956768	0.770274	0.708207	1.17107	0.917246	0.720192	0.712682	0.716722	0.411063	0.147796	0.102785	0.721308	0.452974	0.130157	0.0500151	1.20911	2.20999	2.23588	2.0709	1.99484	1.95707	1.96003	2.37284	2.41983	2.46155	2.44794	2.13499	2.08399
0.631826	0.793845	0.80083	0.784817	0.845926	0.88391	0.751879	0.659823	0.624789	0.611826	0.672814	0.587761	0.271777	0.392777	0.662851	0.782926	0.745985	0.838	0.770836	0.731549	1.40015	1.18895	0.956003	0.756523	0.706874	1.17837	0.929043	0.726331	0.675717	0.731823	0.408249	0.150562	0.106321	0.732346	0.442273	0.127957	0.0484546	1.22137	2.21798	2.24697	2.07698	1.99201	1.956	1.95302	2.39194	2.421	2.45203	2.44601	2.14597	2.09198
0.683333	0.843292	0.848224	0.822163	0.876075	0.898109	0.805252	0.713395	0.704449	0.686483	0.723299	0.685544	0.37166	0.488884	0.716347	0.799116	0.74902	0.838	0.819252	0.744867	1.40631	1.20008	0.975323	0.77546	0.714076	1.19051	0.927093	0.721817	0.669512	0.745882	0.424706	0.169789	0.125532	0.7451	0.443384	0.12564	0.0476418	1.22969	2.222	2.25402	2.08102	1.99699	1.952	1.94396	2.39103	2.42003	2.45596	2.444	2.14902	2.09705
0.73138	0.885456	0.880582	0.845696	0.886861	0.913797	0.841532	0.770266	0.769165	0.756101	0.766443	0.763987	0.466772	0.472215	0.766354	0.815785	0.751962	0.838	0.855532	0.751633	1.42146	1.20905	0.982932	0.779794	0.732255	1.20284	0.931809	0.724318	0.672649	0.754755	0.429942	0.155228	0.0768386	0.749464	0.435245	0.124238	0.0464553	1.24519	2.222	2.25696	2.08396	1.99503	1.952	1.93808	2.39495	2.42494	2.45008	2.444	2.15196	2.10391
0.768888	0.923885	0.922872	0.881891	0.897967	0.919982	0.878888	0.825833	0.847763	0.841742	0.809869	0.836781	0.570687	0.604596	0.7999	0.82597	0.752997	0.834012	0.898869	0.766016	1.43522	1.22753	0.991743	0.786779	0.740486	1.21283	0.954571	0.746941	0.697913	0.770433	0.433051	0.126726	0.0487537	0.7626	0.428062	0.123632	0.0447053	1.25763	2.22698	2.26498	2.083	1.99699	1.94402	1.93601	2.39998	2.42998	2.451	2.44599	2.15399	2.11098
0.820329	0.97728	0.968336	0.920301	0.926224	0.941168	0.943308	0.890463	0.924589	0.927652	0.850378	0.929617	0.703694	0.772862	0.854357	0.853147	0.755042	0.811336	0.951294	0.776182	1.44121	1.23823	1.00732	0.801898	0.754345	1.22376	0.979857	0.774116	0.71024	0.779111	0.439078	0.114162	0.0450213	0.77289	0.438645	0.122222	0.0475992	1.26368	2.23004	2.26402	2.08104	1.99394	1.94094	1.93599	2.39904	2.42906	2.45592	2.44394	2.15801	2.11001
0.866321	1.01642	1.01531	0.962379	0.957538	0.964653	0.986364	0.955047	1.00679	1.01866	0.90322	1.01573	0.80057	0.893223	0.904263	0.873697	0.760913	0.858307	0.992393	0.779225	1.44517	1.24051	1.0046	0.798756	0.761958	1.228	0.9934	0.788941	0.719986	0.783426	0.456986	0.120073	0.0479961	0.775639	0.443518	0.125295	0.0530693	1.2677	2.23493	2.26696	2.08593	1.98612	1.93312	1.93403	2.40491	2.43787	2.44417	2.43612	2.15997	2.11099
0.898903	1.05588	1.04491	0.976958	0.979933	0.984939	1.03485	1.00585	1.07081	1.09776	0.931915	1.0828	0.960518	1.04754	0.940891	0.879982	0.797888	0.857006	1.02092	0.779719	1.44036	1.24103	1.00873	0.805051	0.76535	1.22399	0.994617	0.793636	0.727737	0.784846	0.471008	0.140737	0.0502034	0.775042	0.436023	0.147014	0.0430806	1.2676	2.234	2.268	2.08999	1.98799	1.92502	1.93101	2.40899	2.438	2.44599	2.43301	2.161	2.11698
0.956353	1.11635	1.09929	1.0353	1.02325	1.02526	1.08636	1.06842	1.15456	1.19159	0.989353	1.15442	1.12093	1.22602	0.998332	0.950042		0.949111	1.08633	0.773849	1.43664	1.23593	1.00017	0.798293	0.771962	1.21645	0.991733	0.799657	0.740855	0.778957	0.471685	0.133024	0.0561697	0.769431	0.509161		0.166552	1.25971	2.23497	2.26797	2.08999	1.98108	1.91702	1.92397	2.40799	2.436	2.44097	2.42394	2.16197	2.117
1.00635	1.16635	1.14046	1.07745	1.05854	1.06153	1.13733	1.12723	1.23396	1.27491	1.03935	1.21323	1.25327	1.37012	1.04538	0.955923		0.964795	1.13338	0.766595	1.42476	1.228	1.0035	0.80445	0.766511	1.21158	0.980902	0.797775	0.738678	0.77433	0.458177	0.156197	0.0872733	0.759727	0.490968		0.193754	1.25054	2.23105	2.26405	2.08901	1.99285	1.91996	1.91906	2.40701	2.436	2.43705	2.41512	2.15805	2.117
1.05985	1.21686	1.19684	1.11589	1.11185	1.10887	1.19783	1.18683	1.30081	1.3468	1.09285	1.25389	1.35073	1.48368	1.09985	1.00287			1.18685	0.753886	1.41776	1.21237	0.981981	0.785304	0.751672	1.19818	0.977659	0.798767	0.737384	0.760409	0.522119	0.165375	0.118044	0.748541	0.49421			1.24071	2.23	2.264	2.08701	1.99001	1.90903	1.91003	2.39703	2.43301	2.43501	2.415	2.15401	2.09905
1.12334	1.27828	1.25425	1.18234	1.1682	1.17129	1.26036	1.25338	1.37928	1.41833	1.15236	1.33733	1.44811	1.58515	1.16735	1.06842		0.991425	1.24836	0.742025	1.40733	1.1982	0.963468	0.767814	0.737411	1.18686	0.96292	0.790246	0.736146	0.746897	0.41268	0.132516	0.0925059	0.738625	0.487673		0.148501	1.23041	2.237	2.25695	2.07796	1.97699	1.89603	1.90599	2.39195	2.43106	2.42503	2.40703	2.15799	2.12409
1.17136	1.31747	1.28953	1.23036	1.19662	1.21245	1.31033	1.30629	1.41847	1.46537	1.20332	1.38437	1.46379	1.60671	1.21634	1.12721		1.0512	1.29833	0.735754	1.40194	1.19095	0.954717	0.758475	0.726309	1.1796	0.964301	0.785494	0.731344	0.738029	0.401372	0.109469	0.0891154	0.735117	0.490867		0.15002	1.22144	2.237	2.25009	2.07208	1.97503	1.89995	1.90501	2.38509	2.43988	2.42895	2.41193	2.15701	2.13683
1.24079	1.38081	1.3558	1.28982	1.26679	1.26983	1.3778	1.36283	1.47084	1.51286	1.2698	1.45279	1.51983	1.64987	1.28579			1.07692	1.3638	0.734145	1.40348	1.18805	0.946923	0.745938	0.709281	1.17702	0.963024	0.780365	0.730273	0.738109	0.402237	0.107286	0.0595992	0.73188			0.167487	1.22239	2.23102	2.23804	2.06702	1.97201	1.90798	1.90699	2.37503	2.43103	2.42501	2.413	2.15202	2.14099
1.29839	1.43535	1.40936	1.35346	1.33053	1.33945	1.41941	1.39635	1.4933	1.54614	1.32839	1.50321	1.52503	1.65599	1.33939	1.29052		1.13959	1.41535	0.739646	1.40721	1.19099	0.950915	0.748559	0.710639	1.18721	0.965655	0.777487	0.731139	0.74279	0.402857	0.101585	0.0527012	0.738111	0.480858		0.185171	1.22607	2.23194	2.22995	2.05897	1.97103	1.91399	1.91101	2.376	2.43295	2.42707	2.41605	2.15691	2.14098
1.35424	1.48532	1.46031	1.41812	1.40597	1.40313	1.4782	1.44632	1.53543	1.56573	1.38325	1.5326	1.52993	1.65501	1.39524	1.364		1.22385	1.46532	0.746191	1.41079	1.19462	0.945967	0.74417	0.690603	1.19794	0.973523	0.781298	0.723968	0.751284	0.401015	0.0993998	0.0500363	0.742569	0.469209		0.162657	1.2304	2.22312	2.22309	2.05505	1.97593	1.91203	1.91297	2.376	2.42609	2.43687	2.42291	2.14417	2.13804
1.41387	1.54088	1.52586	1.48486	1.48184	1.48682	1.53089	1.47195	1.55496	1.58795	1.44387	1.55994	1.53898	1.65201	1.45487	1.47876		1.3198	1.52288	0.750172	1.42458	1.19708	0.949862	0.74401	0.708561	1.20776	0.975187	0.781679	0.727303	0.756369	0.436445	0.123718	0.051397	0.745384	0.431829		0.137313	1.24191	2.22001	2.221	2.057	1.974	1.92497	1.91899	2.37201	2.41702	2.44099	2.42599	2.144	2.14299
1.46845	1.59343	1.57444	1.55251	1.56764	1.57271	1.57738	1.52132	1.57915	1.60312	1.4985	1.57025	1.54302	1.64594	1.50845	1.53942		1.38781	1.57441	0.764709	1.43625	1.21269	0.970669	0.764175	0.715552	1.22125	0.988487	0.786131	0.73322	0.765796	0.434164	0.122375	0.0528983	0.764671	0.436052		0.129523	1.25481	2.22204	2.21698	2.05401	1.98304	1.93411	1.92908	2.37402	2.41703	2.44005	2.42704	2.14704	2.15018
1.52522	1.64825	1.63024	1.61712	1.64889	1.66277	1.62633	1.56145	1.59873	1.61879	1.56213	1.60256	1.54596	1.63811	1.56522	1.59228		1.49059	1.62629	0.777367	1.45162	1.22489	0.983317	0.777508	0.720887	1.2399	0.996994	0.791388	0.737018	0.77673	0.439763	0.123051	0.0475926	0.778747	0.431187		0.0802538	1.26926	2.22693	2.21503	2.05499	1.98793	1.94781	1.93887	2.37597	2.42095	2.44691	2.43193	2.15193	2.17368
1.5779	1.69191	1.6829	1.68187	1.72385	1.75482	1.67291	1.60092	1.62195	1.63197	1.6109	1.62496	1.548	1.63501	1.60991	1.66885	1.47576	1.50497	1.67291	0.784127	1.46032	1.23531	1.00275	0.795434	0.734942	1.24959	0.999705	0.792538	0.759375	0.780952	0.429132	0.121633	0.0452346	0.787802	0.433864	0.107703	0.0434327	1.27804	2.23299	2.21799	2.05101	1.99	1.96796	1.95397	2.375	2.421	2.449	2.43899	2.15699	2.17699
1.62647	1.74548	1.73746	1.73952	1.81159	1.83965	1.72242	1.62944	1.6492	1.6482	1.66642	1.63712	1.54905	1.63102	1.66344	1.76169	1.57812	1.6411	1.72348	0.790697	1.46623	1.23913	1.00615	0.807655	0.749604	1.25277	1.00028	0.793148	0.759421	0.785557	0.450087	0.120668	0.0442012	0.796237	0.463254	0.115578	0.0484273	1.28457	2.241	2.21699	2.05402	1.99896	1.9701	1.97111	2.37399	2.42201	2.44715	2.44409	2.16202	2.12995
1.68528	1.80626	1.7953	1.80421	1.8851	1.92101	1.77536	1.68532	1.6737	1.67369	1.71936	1.65182	1.55493	1.63396	1.71932	1.84795	1.71928	1.77932	1.78327	0.792864	1.46393	1.2447	1.02126	0.824653	0.768905	1.26036	1.0013	0.797981	0.782094	0.787733	0.459732	0.124148	0.0456029	0.798325	0.47637	0.141761	0.0593964	1.28231	2.241	2.21601	2.05696	1.99406	1.98284	1.98483	2.37301	2.42299	2.46577	2.45586	2.16496	2.12407
1.73689	1.86089	1.85588	1.86488	1.96084	2.00483	1.83188	1.72392	1.68997	1.69795	1.77189	1.67894	1.55899	1.63699	1.77688	1.92684	1.87967	1.9746	1.83789	0.783779	1.46203	1.23678	1.02051	0.82955	0.777373	1.25237	0.997169	0.796194	0.784655	0.777561	0.467125	0.124889	0.0456799	0.790606	0.491429	0.14691	0.0607375	1.27814	2.23401	2.218	2.058	1.994	1.99298	1.99797	2.371	2.42699	2.47199	2.46498	2.15702	2.12101
1.7874	1.91246	1.90645	1.92048	2.03856	2.0816	1.87947	1.7714	1.73415	1.73221	1.81941	1.70434	1.55906	1.636	1.82342	1.98744	2.02985	2.13992	1.89247	0.771451	1.4496	1.22629	1.01308	0.833382	0.777474	1.24138	0.987736	0.786531	0.765336	0.767729	0.46962	0.126055	0.0463598	0.776146	0.475867	0.131195	0.0603186	1.26598	2.23691	2.22203	2.05803	1.99903	2.00102	2.01106	2.37697	2.43302	2.47406	2.47112	2.16191	2.11996
1.83827	1.97017	1.96318	1.98113	2.10899	2.15692	1.93815	1.82128	1.75273	1.75862	1.87125	1.74738	1.56689	1.636	1.87624	2.0432	2.13646	2.25534	1.95115	0.756407	1.43889	1.21081	1.00229	0.831054	0.77675	1.2259	0.97592	0.786688	0.760993	0.754964	0.472084	0.12672	0.0463304	0.759283	0.456578	0.151981	0.0891251	1.25263	2.22615	2.22594	2.06194	2.00294	2.00396	2.01889	2.37306	2.43596	2.48189	2.48677	2.15017	2.11507
1.89189	2.02588	2.01988	2.04287	2.17885	2.22386	1.99688	1.87589	1.80589	1.79892	1.92489	1.78891	1.57399	1.636	1.92889	2.10886	2.2348	2.35679	2.00888	0.743896	1.42587	1.20211	0.993169	0.827098	0.770902	1.21109	0.963207	0.776452	0.768773	0.744023	0.460155	0.128187	0.0464597	0.745608	0.444455	0.162748	0.102413	1.23865	2.225	2.23099	2.06	2.00599	2.00799	2.02399	2.37799	2.438	2.49098	2.48999	2.149	2.117
1.95054	2.07947	2.08249	2.10143	2.23341	2.28139	2.05651	1.93552			1.98949	1.84352	1.59428	1.63823	1.98654	2.17148	2.26729	2.38725	2.06549	0.732335	1.42084	1.19312	0.984765	0.81472	0.76137	1.19557	0.947989			0.733503	0.446876	0.133078	0.0476778	0.733408	0.438721	0.150667	0.0923503	1.23243	2.22602	2.24105	2.07401	2.00704	2.01096	2.02597	2.38501	2.44299			2.14804	2.11898
2.02114	2.14124	2.14622	2.1583	2.28734	2.33238	2.12318	2.00416	1.92914		2.05322	1.91216	1.63056	1.66863	2.05714	2.23423	2.30553	2.4196	2.12922	0.727707	1.42096	1.18797	0.97492	0.802885	0.74826	1.19299	0.942606	0.756425		0.727365	0.443788	0.152483	0.060513	0.730505	0.450703	0.142381	0.0753183	1.23095	2.22896	2.24792	2.07598	2.01194	2.00507	2.02205	2.38599	2.44201	2.49018		2.15393	2.11604
2.09085	2.20386	2.20986	2.21588	2.33989	2.36892	2.18786	2.07185	1.99785		2.12285	1.98983	1.69187	1.69295	2.12685	2.29786	2.32396	2.44395	2.19486	0.726463	1.42643	1.19047	0.971328	0.795725	0.743779	1.19278	0.940425	0.755282		0.725334	0.428433	0.153039	0.0697003	0.730141	0.449703	0.110899	0.0533276	1.23437	2.23399	2.26197	2.08598	2.013	2.00201	2.01302	2.388	2.44	2.491		2.15799	2.114
2.15851	2.26346	2.27146	2.26444	2.36728	2.39724	2.24847	2.13856	2.08999		2.1905	2.09576	1.78471	1.9047	2.19453	2.3433	2.34105	2.447	2.25544	0.732153	1.43651	1.19982	0.979506	0.791912	0.73825	1.19617	0.939605	0.738882		0.730239	0.427641	0.165792	0.128158	0.736497	0.461604	0.119156	0.0491045	1.24354	2.24207	2.26906	2.097	2.01695	1.99895	2.00292	2.39605	2.44499	2.47684		2.16605	2.11903
2.2241	2.32219	2.33019	2.32122	2.4035	2.42758	2.30916	2.211	2.21725		2.25511	2.19365	1.87575	1.99476	2.26306	2.38147	2.34692	2.447	2.31222	0.737733	1.44759	1.20982	0.988013	0.792176	0.737007	1.20082	0.942786	0.732715		0.736484	0.423882	0.175013	0.138123	0.741284	0.440343	0.117315	0.0483997	1.25362	2.25088	2.27689	2.097	2.01108	1.99308	1.99215	2.40192	2.44401	2.45628		2.17192	2.12295
2.28587	2.38387	2.38489	2.36491	2.44292	2.45095	2.37087	2.28485	2.27389		2.31687	2.29878	1.96482	1.96906	2.32288	2.38799	2.35399	2.446	2.37487	0.751452	1.46559	1.22311	1.00899	0.81163	0.744834	1.21532	0.957709	0.752279		0.752347	0.41901	0.18478	0.0849707	0.752437	0.431198	0.114655	0.0467035	1.2708	2.25399	2.27999	2.099	2.01399	1.98302	1.97803	2.402	2.44001	2.47895		2.172	2.124
2.34448	2.44245	2.43941	2.41131	2.46138	2.47927	2.42648	2.35959	2.37678	2.37688	2.37647	2.40364	2.10296	2.11563	2.38447	2.41131	2.36102	2.44587	2.42944	0.767467	1.48033	1.23702	1.01825	0.813361	0.754018	1.2295	0.972092	0.762685	0.727386	0.770053	0.439787	0.168412	0.0908039	0.766236	0.412853	0.114065	0.0449817	1.28549	2.25798	2.28103	2.10198	2.00195	1.9779	1.9679	2.40799	2.43802	2.46802	2.45699	2.17898	2.138
2.40328	2.49832	2.49038	2.44953	2.50843	2.51259	2.48627	2.4331	2.47283	2.48568	2.4343	2.48303	2.22156	2.31655	2.4423	2.44953	2.36396	2.4292	2.48433	0.783159	1.49235	1.25184	1.02438	0.820898	0.767328	1.24046	0.985912	0.781807	0.756525	0.786539	0.438239	0.127874	0.0653302	0.780605	0.41205	0.115908	0.0414826	1.29809	2.25504	2.28495	2.09904	1.99607	1.96516	1.95614	2.40701	2.43998	2.47096	2.45601	2.17604	2.138
2.4549	2.55489	2.54389	2.48593	2.53195	2.54593	2.54987	2.50785	2.5708	2.59578	2.48091	2.59178	2.38666	2.45073	2.49489	2.47196	2.37198	2.43299	2.53889	0.789747	1.50019	1.25877	1.0268	0.82108	0.775055	1.24424	1.00458	0.805322	0.748357	0.792259	0.472031	0.121233	0.0525056	0.787806	0.420273	0.113954	0.0444139	1.30531	2.26199	2.283	2.098	1.998	1.96001	1.94802	2.406	2.438	2.46601	2.457	2.178	2.12403
2.51044	2.61249	2.6014	2.53836	2.56841	2.58133	2.61451	2.58563	2.6707	2.69678	2.53341	2.67667	2.54323	2.58759	2.55445		2.40126	2.50644	2.59649	0.790807	1.50072	1.25749	1.03219	0.824179	0.783777	1.24333	1.00979	0.817087	0.760293	0.792372	0.486728	0.106231	0.0404905	0.789795		0.125335	0.084718	1.30616	2.25701	2.28399	2.09899	1.99395	1.95085	1.93891	2.40798	2.446	2.46598	2.44997	2.17399	2.13104
2.5499	2.63298	2.62449	2.5669	2.60871	2.6123	2.63634	2.62799	2.72777	2.77211	2.57488	2.75831	2.70409	2.78858	2.59135	2.5264	2.58198	2.70046	2.61889	0.787908	1.47894	1.24247	1.02987	0.823184	0.777899	1.2328	1.00758	0.824983	0.762139	0.78867	0.469921	0.1237	0.0482871	0.787554	0.483173	0.111119	0.0807681	1.28223	2.23993	2.2499	2.0765	1.96796	1.91604	1.9114	2.38296	2.42962	2.44839	2.43435	2.16043	2.12046
2.61935	2.71034	2.69485	2.62887	2.6559	2.66339	2.70785	2.71831	2.84575	2.88776	2.64036	2.84132	2.86267	2.9791	2.66035	2.59685	2.64786	2.71497	2.68935	0.774428	1.4595	1.22742	1.01491	0.815436	0.772122	1.21054	0.987234	0.819153	0.771819	0.780053	0.464621	0.108971	0.0629535	0.769628	0.527155	0.140582	0.0641192	1.26445	2.23401	2.24651	2.0775	1.96052	1.90652	1.89703	2.3815	2.43848	2.44401	2.42452	2.15401	2.12299
2.6825	2.77597	2.757	2.68545	2.71091	2.71538	2.77604	2.79514	2.93062	2.97921	2.70497	2.90645	2.99035	3.10397	2.72451	2.62863	2.7115	3.07168	2.75802	0.75244	1.44103	1.21172	1.00268	0.803187	0.758535	1.19754	0.993256	0.830555	0.768218	0.758243	0.428882	0.113812	0.108977	0.748045	0.517672	0.182477	0.152844	1.24426	2.23702	2.24551	2.0775	1.96251	1.90042	1.88847	2.38249	2.43406	2.43852	2.42002	2.15901	2.14053
2.7388	2.82826	2.81271	2.73617	2.7562	2.75724	2.8363	2.86517	2.99944	3.0584	2.75728	2.95727	3.08534	3.20888	2.78095	2.69094	2.76486	3.13925	2.81518	0.73881	1.42996	1.19279	0.979043	0.787637	0.743	1.18669	0.984469	0.825241	0.769067	0.744117	0.429303	0.125734	0.105711	0.73578	0.511994	0.179965	0.127977	1.23267	2.23855	2.24653	2.07755	1.964	1.89156	1.8846	2.38108	2.44108	2.44063	2.4226	2.16006	2.14499
2.78356	2.86706	2.84957	2.77008	2.78357	2.78507	2.87806	2.90356	3.05605	3.11606	2.80106	2.99061	3.12003	3.24852	2.83205	2.7362	2.82302	3.19917	2.85157	0.73527	1.42597	1.18784	0.972958	0.780522	0.733574	1.17859	0.972666	0.826567	0.770552	0.74049	0.473346	0.15031	0.115766	0.73206	0.510277	0.191256	0.128273	1.22783	2.239	2.24899	2.07898	1.965	1.8925	1.887	2.38448	2.44399	2.44699	2.42648	2.15851	2.13404
2.87899	2.95742	2.94339	2.86999	2.87499	2.8755	2.97444	2.99179	3.14769	3.20671	2.89896	3.10088	3.16855	3.33495	2.92498	2.82462	2.89043	3.27436	2.9509	0.726117	1.42024	1.17929	0.950546	0.756449	0.725109	1.17028	0.95117	0.809692	0.762982	0.730383	0.465956	0.132295	0.0539198	0.724266	0.504296	0.184427	0.10282	1.2193	2.23403	2.23895	2.06997	1.96606	1.89559	1.88608	2.37097	2.43849	2.44448	2.41705	2.15552	2.14198
2.9418	3.01247	2.99427	2.93381	2.93837	2.94033	3.03185	3.02978	3.17277	3.23382	2.95878	3.15016	3.17451	3.32814	2.98686	2.90444	2.94558	3.32002	3.00327	0.732818	1.43028	1.18459	0.94815	0.75124	0.712304	1.17465	0.95942	0.803466	0.760668	0.736501	0.465412	0.12826	0.0490331	0.731509	0.492165	0.171439	0.0724129	1.22781	2.23848	2.23255	2.0661	1.97405	1.90662	1.89713	2.36709	2.43706	2.44263	2.42353	2.15751	2.13913
2.99288	3.06787	3.04339	2.99037	3.00136	3.00086	3.08438	3.06841	3.19295	3.25844	3.00839	3.18143	3.19498	3.2851	3.03838	2.97682	2.97942	3.321	3.0474	0.739664	1.44222	1.19176	0.949841	0.748686	0.714415	1.18771	0.967032	0.79649	0.756449	0.741613	0.482183	0.125845	0.0592352	0.739975	0.479371	0.169659	0.0715521	1.24135	2.237	2.231	2.07049	1.97899	1.91997	1.91346	2.3665	2.436	2.44599	2.42849	2.1565	2.14798
3.06505	3.13852	3.12459	3.08221	3.09234	3.08991	3.15308	3.12598	3.23472	3.27462	3.08207	3.20487	3.20505	3.3038	3.11152	3.1096	3.01483	3.33337	3.12109	0.745557	1.45528	1.19722	0.947999	0.7454	0.722227	1.20148	0.973161	0.79012	0.754474	0.745657	0.457023	0.0922824	0.0398973	0.747482	0.46058	0.16407	0.0695502	1.25229	2.24048	2.22796	2.06751	1.98115	1.93015	1.92764	2.36941	2.43254	2.44603	2.43555	2.15899	2.15904
3.09569	3.15413	3.19084	3.16091	3.18566	3.18953	3.21854	3.17785	3.25889	3.28736	3.14492	3.24425	3.21002	3.28295	3.16959	3.17019	3.05307	3.27001	3.14359	0.770103	1.44876	1.2081	0.956539	0.753573	0.734015	1.21268	0.980746	0.784999	0.754357	0.75573	0.453495	0.124186	0.050397	0.753618	0.475754	0.163667	0.0507528	1.2484	2.22018	2.18604	2.06913	1.99808	1.94782	1.9444	2.35909	2.43697	2.45003	2.44205	2.15857	2.16696
3.13	3.21	3.23393	3.21542	3.26291	3.2614	3.204	3.20695	3.26748	3.2845	3.18943		3.211	3.231	3.22393	3.229	3.116	3.221	3.173	0.78613	1.46672	1.22345	0.958521	0.753471	0.73603	1.2399	0.988262	0.785464	0.76317	0.754855		0.11209	0.04033	0.763295	0.48737	0.19201	0.10644	1.25985	2.229	2.188	2.08099	2.01299	1.97698	1.97898	2.349	2.44299	2.4545	2.448	2.17148
3.25209	3.28348	3.34003	3.34307	3.44086	3.48121	3.27345	3.21743	3.27202	3.28507	3.29503	3.30898	3.19317	3.2364	3.27128	3.3665	3.13902	3.18009	3.27745	0.789549	1.47374	1.21505	0.986229	0.803078	0.732048	1.24771	1.00697	0.806731	0.770298	0.786162	0.435614	0.118828	0.0366743	0.792869	0.453142	0.1171	0.0420251	1.2677	2.22002	2.18502	2.04699	2.00106	1.94732	1.93371	2.35402	2.41205	2.45005	2.43506	2.14898	2.14693
3.26557	3.34529	3.3456	3.35353			3.33155	3.27279	3.27435	3.29433	3.30049	3.30685	3.21511	3.28698	3.30835	3.43114	3.27039	3.32076	3.33535	0.792183	1.47803	1.22419	0.970244			1.25306	0.989561	0.78459	0.770279	0.787974	0.445337	0.121198	0.0473602	0.79527	0.454921	0.138492	0.0590083	1.27618	2.22376	2.18796	2.04661	2.00909			2.35561	2.41804	2.45611	2.44326	2.14781	2.13824
						3.40084	3.30792	3.28996	3.30897		3.34491	3.21999	3.286	3.36886	3.52678	3.42165	3.48861								1.24323	1.0012	0.801561	0.778282		0.518871	0.12559	0.0504928	0.798403	0.464767	0.140825	0.0575933								2.33804	2.42	2.46099	2.45497		2.14898
3.39674	3.47374	3.47991	3.51008	3.61324	3.64622	3.44875	3.35353	3.32028	3.33025	3.4288	3.35559	3.22704	3.282	3.42971	3.60276	3.59664	3.70176	3.45473	0.782227	1.4698	1.22343	0.994298	0.806584	0.78089	1.24188	0.994768	0.80083	0.783783	0.777441	0.466069	0.13317	0.0557773	0.787096	0.484387	0.143039	0.054032	1.26612	2.22704	2.19404	2.05001	2.011	2.00512	1.99709	2.35096	2.41897	2.47598	2.46609	2.15302	2.125
3.46918	3.54622	3.56905	3.61452	3.73477	3.76592	3.52216	3.40607	3.34805		3.50714	3.41256	3.23127	3.28212	3.4992	3.67728	3.75748	3.87377	3.52634	0.763292	1.4518	1.20323	0.969825	0.787826	0.765728	1.22988	0.992994	0.806973		0.75511	0.487262	0.134999	0.0554292	0.771921	0.479033	0.149646	0.0728289	1.24657	2.23108	2.19819	2.05106	2.01172	2.01673	2.00606	2.34721	2.41612	2.47406		2.15516	2.12502
3.52906	3.60807	3.62207	3.6411	3.82406	3.86307	3.58108	3.46006	3.40105		3.56506	3.44104	3.24503	3.28801	3.56007	3.74207	3.88308	4.01408	3.59407	0.748215	1.44249	1.19288	0.959476	0.842216	0.776718	1.20099	0.963382	0.776765		0.743459	0.490354	0.131894	0.0508435	0.753732	0.468572	0.148448	0.0879534	1.23522	2.23499	2.20801	2.05401	2.04795	2.00301	2.00901	2.358	2.42201	2.47701		2.16299	2.12601
3.58955	3.6775	3.69049	3.73536	3.87847	3.92939	3.65356	3.51856	3.45338		3.62155	3.4805	3.27308	3.29812	3.62255	3.81255	3.96033	4.09334	3.6615	0.734153	1.42641	1.18762	0.984232	0.819017	0.764917	1.18461	0.95593	0.771621		0.732466	0.446439	0.136131	0.0541656	0.736912	0.451134	0.155995	0.100538	1.22716	2.22498	2.21308	2.05905	2.00209	2.01401	2.01804	2.36203	2.42705	2.48401		2.15098	2.13199
3.66066	3.74236	3.75446	3.78258	3.93932	3.98032	3.72644	3.59146	3.5033		3.69264	3.54613	3.28434	3.31485	3.69366	3.8835	4.00301	4.13661	3.72644	0.721754	1.41787	1.17404	0.964086	0.806916	0.764047	1.173	0.946801	0.770534		0.720469	0.432498	0.136491	0.0539608	0.724382	0.445502	0.14012	0.0833248	1.21462	2.22314	2.22316	2.0662	2.01398	2.01504	2.02302	2.36614	2.434	2.48534		2.14814	2.1309
3.74294	3.80995	3.82695	3.86094	4.00495	4.04595	3.79795	3.66395	3.56795		3.77394	3.65192	3.35095	3.35697	3.77594	3.95794	4.05296	4.16698	3.79795	0.718992	1.41977	1.17013	0.959434	0.79428	0.742546	1.16851	0.938396	0.771729		0.718951	0.441363	0.148951	0.0718865	0.720493	0.459	0.139131	0.0626955	1.21511	2.22999	2.23099	2.07599	2.013	2.017	2.024	2.37299	2.434	2.50199		2.15499	2.126
3.80865	3.8676	3.89453	3.92848	4.0573	4.08129	3.85359	3.73969	3.65405		3.84663	3.75297	3.42887	3.55284	3.8386	4.0224	4.06506	4.175	3.85758	0.721204	1.42526	1.17763	0.956435	0.780821	0.742029	1.17484	0.930806	0.753971		0.72074	0.426052	0.153661	0.112329	0.723106	0.459071	0.130355	0.0523703	1.21781	2.23604	2.24509	2.08696	2.01505	2.01693	2.0159	2.38609	2.43702	2.49404		2.15905	2.12605
3.87329	3.92723	3.94719	3.97611	4.08751	4.1105	3.91223	3.80864	3.75794		3.90929	3.84918	3.51632	3.63732	3.89837	4.06142	4.07116	4.175	3.91533	0.729664	1.43463	1.19142	0.954261	0.764421	0.739884	1.18255	0.935571	0.743498		0.727928	0.420398	0.158399	0.117887	0.732673	0.45305	0.124808	0.0494507	1.23062	2.24012	2.25398	2.08308	2.02004	2.0099	2.00584	2.39494	2.43898	2.49782		2.16414	2.13126
3.93699	3.98799	4.00599	4.03099	4.113	4.135	3.97299	3.88999	3.85398		3.97299	3.95698	3.63098	3.75198	3.96599	4.082	4.079	4.175	3.98099	0.744198	1.45025	1.20188	0.968658	0.76645	0.735621	1.19777	0.948488	0.749339		0.745157	0.42228	0.149421	0.109331	0.744218	0.439672	0.114302	0.0480002	1.24465	2.246	2.253	2.087	2.022	2.005	1.998	2.392	2.438	2.489		2.171	2.144
3.99847	4.04348	4.06444	4.07537	4.15707	4.15119	4.03143	3.96964	3.95292	3.95493	4.03543	4.05775	3.74614	3.78277	4.02746	4.0963	4.08201	4.17821	4.03546	0.757382	1.47186	1.21658	0.976918	0.775648	0.732899	1.21059	0.955975	0.751113	0.732556	0.758038	0.432296	0.144252	0.0647101	0.757394	0.431063	0.106311	0.046172	1.26233	2.25003	2.25997	2.09302	2.01796	1.98998	1.99191	2.39008	2.43598	2.47991	2.47596	2.17005	2.14907
4.06004	4.10604	4.12113	4.1228	4.16655	4.17537	4.08723	4.05349	4.07211	4.07629	4.09104	4.1558	3.89536	4.01148	4.08713	4.13439	4.08308	4.20365	4.09509	0.773215	1.48383	1.22956	0.992139	0.781915	0.741821	1.22089	0.965818	0.75564	0.721966	0.773374	0.439501	0.130335	0.0645069	0.773371	0.431463	0.114087	0.0752389	1.27638	2.25406	2.25606	2.09488	2.01292	1.98696	1.97988	2.4	2.43298	2.46906	2.47092	2.17706	2.15788
4.11188	4.15788	4.17787	4.16291	4.19394	4.19396	4.14886	4.12783	4.17775	4.19073	4.14288	4.24579	4.0636	4.13571	4.14387	4.15395	4.08699	4.13616	4.14987	0.783466	1.49127	1.2408	1.00161	0.790161	0.748385	1.22782	0.976245	0.769647	0.731767	0.784564	0.443062	0.123087	0.0538451	0.782439	0.431091	0.116415	0.0476649	1.28595	2.25699	2.25899	2.08901	2.00901	1.985	1.97401	2.4	2.432	2.47199	2.46701	2.17999	2.15201
4.17062	4.22456	4.23554	4.20938	4.23629	4.22929	4.21173	4.21178	4.29605	4.31426	4.20157	4.34582	4.20964	4.26901	4.20266	4.18221		4.22043	4.20665	0.786286	1.49616	1.23991	0.997563	0.787043	0.764414	1.23271	0.983426	0.784189	0.752566	0.788176	0.461601	0.139023	0.0506593	0.784406	0.437056		0.0488856	1.29095	2.25501	2.25799	2.08399	2.00094	1.9629	1.96487	2.39994	2.43199	2.46794	2.45794	2.17402	2.14598
4.23126	4.28046	4.28924	4.24715	4.26493	4.25778	4.28333	4.28858	4.39897	4.4384	4.25826	4.42651	4.37166	4.46724	4.26733	4.20207		4.26213	4.27033	0.785654	1.49044	1.24254	0.992927	0.783486	0.767617	1.2274	0.994888	0.806769	0.746858	0.787551	0.472377	0.138193	0.0518586	0.783772	0.449152		0.114748	1.28404	2.25604	2.25696	2.08304	1.995	1.95278	1.95182	2.39402	2.43111	2.46189	2.45182	2.17604	2.14411
4.287	4.345	4.344	4.298	4.306	4.292	4.342	4.358	4.48599	4.54399	4.314	4.493	4.53299	4.65399	4.326	4.205		4.268	4.329	0.774791	1.48513	1.23393	0.99016	0.78289	0.76397	1.2249	1.00759	0.829199	0.769249	0.777911	0.47531	0.13083	0.0650191	0.771971	0.44485		0.0604336	1.2761	2.258	2.255	2.085	1.995	1.943	1.944	2.395	2.436	2.457	2.444	2.178	2.149
4.35147	4.41147	4.39644	4.34739	4.33943	4.33138	4.41349	4.44656	4.60861	4.66276	4.36948	4.57053	4.67671	4.81474	4.39746	4.31753	4.14817	4.26917	4.39349	0.760262	1.46895	1.22023	0.972352	0.766696	0.75464	1.1944	0.982919	0.830049	0.780429	0.762824	0.425851	0.11544	0.0819356	0.758383	0.515045	0.136201	0.0976573	1.26207	2.25306	2.25398	2.08498	1.98498	1.93488	1.93392	2.40297	2.44103	2.45102	2.43293	2.17702	2.16402
4.41444	4.47423	4.45631	4.40013	4.39709	4.38205	4.47936	4.52142	4.6908	4.7647	4.43438	4.64166	4.77227	4.91331	4.45952	4.38815	4.17157	4.29261	4.45932	0.747034	1.45692	1.20866	0.959183	0.75684	0.742527	1.19208	0.9826	0.837075	0.796444	0.75115	0.428331	0.125546	0.102334	0.743984	0.502472	0.148755	0.109687	1.24409	2.26098	2.25092	2.08298	1.9821	1.9189	1.92386	2.39896	2.44496	2.45308	2.42392	2.18002	2.16628
4.48584	4.53486	4.52085	4.45587	4.45088	4.43388	4.54684	4.59184	4.77979	4.84881	4.50284	4.72381	4.83486	4.97785	4.53483	4.44487	4.19993	4.32293	4.52485	0.735836	1.44383	1.1933	0.949462	0.750904	0.734459	1.18007	0.971206	0.861065	0.808492	0.739297	0.413035	0.102593	0.0936301	0.733784	0.504076	0.172256	0.133285	1.23406	2.26	2.24701	2.082	1.98699	1.91401	1.91702	2.397	2.443	2.45699	2.42001	2.181	2.17997
4.55577	4.59868	4.5907	4.5228	4.51087	4.49784	4.61477	4.65069	4.83067	4.91755	4.57579	4.79569	4.8763	5.00808	4.59879		4.25283	4.37285	4.58976	0.730014	1.43803	1.18491	0.947148	0.745541	0.723228	1.17655	0.967857	0.838308	0.816891	0.730245	0.413095	0.0961497	0.0614699	0.731403		0.19077	0.151966	1.22872	2.26192	2.24388	2.07395	1.986	1.92598	1.91602	2.39296	2.44102	2.45899	2.42603	2.18091	2.18392
4.63133	4.66525	4.65937	4.60155	4.59647	4.58061	4.69023	4.71805	4.89566	4.97079	4.65333	4.86307	4.90514	5.016	4.67629		4.33419	4.45617	4.66427	0.733383	1.43749	1.18386	0.946976	0.745618	0.718022	1.18703	0.967727	0.837883	0.813889	0.733739	0.415587	0.0933655	0.0450472	0.734595		0.198006	0.159783	1.23043	2.25412	2.232	2.06896	1.98604	1.92406	1.91804	2.38894	2.44286	2.45806	2.42916	2.17204	2.1759
4.69714	4.72714	4.72713	4.67817	4.6692	4.66021	4.75112	4.77009	4.92807	5.01005	4.71914	4.91604	4.91201	5.01599	4.74013		4.39329	4.51429	4.72713	0.7365	1.44199	1.18368	0.946319	0.744063	0.706335	1.1931	0.976994	0.824728	0.801443	0.73768	0.421354	0.100054	0.0424331	0.736838		0.224438	0.18606	1.23381	2.26002	2.23199	2.067	1.988	1.92702	1.92001	2.386	2.436	2.46099	2.43701	2.17402	2.171
4.75951	4.78948	4.78652	4.75558	4.76269	4.75673	4.80748	4.80944	4.96123	5.0321	4.78155	4.93418	4.91603	5.011	4.80049	4.85937	4.52571	4.64771	4.78547	0.745487	1.4543	1.19351	0.950293	0.745309	0.722102	1.20541	0.987703	0.828139	0.784368	0.747073	0.423307	0.101833	0.0392891	0.745199	0.46256	0.214113	0.176305	1.24369	2.26699	2.229	2.06802	1.99003	1.93504	1.92606	2.38798	2.43705	2.45705	2.44005	2.18201	2.17205
4.8262	4.85221	4.85431	4.83063	4.85286	4.85098	4.87008	4.86684	4.99137	5.04494	4.8522	4.95769	4.92	5.01094	4.86421	4.90841			4.84621	0.756801	1.46713	1.2047	0.963791	0.758236	0.725124	1.22026	0.988185	0.810031	0.76386	0.757823	0.423316	0.100994	0.0378969	0.756732	0.446978			1.25921	2.26594	2.22894	2.07006	1.99414	1.94027	1.93424	2.3852	2.44306	2.4641	2.44624	2.18294	2.17988
4.88586	4.91286	4.91985	4.91181	4.94579	4.94977	4.92388	4.9089	5.00996	5.04201	4.91186	4.99192	4.92	5.00801	4.92486	4.97884			4.90686	0.766817	1.48399	1.21543	0.982307	0.776009	0.733311	1.23577	0.991931	0.800612	0.770365	0.764973	0.44059	0.100681	0.0377404	0.769311	0.428892			1.27293	2.26301	2.22601	2.07299	2.00098	1.95397	1.94597	2.39498	2.44599	2.46899	2.45797	2.18001	2.2239
4.95609	4.9926	5.02217	5.0302	5.09795	5.08915	4.99908	4.9709	5.01709	5.03498	4.9836	5.00068	4.91907	4.99203	4.99456	5.10878	4.93047	5.00377	4.9836	0.777099	1.48407	1.22731	0.978992	0.771867	0.742622	1.24199	0.992928	0.786514	0.755997	0.774659	0.424069	0.116474	0.0483501	0.779799	0.450003	0.0990745	0.0404292	1.27734	2.25754	2.21802	2.07058	2.01054	1.98054	1.98549	2.38408	2.44507	2.49347	2.47864	2.18004	2.19169
5.01722	5.05532	5.09174	5.10237	5.19601	5.20939	5.0599	5.0118	5.02654	5.03312	5.0462	5.01962	4.926	4.99547	5.05279	5.18892	5.08325	5.13698	5.0458	0.777579	1.48708	1.22803	0.992508	0.794539	0.755327	1.24629	0.987456	0.775594	0.750014	0.775073	0.449849	0.116947	0.0474691	0.780261	0.46842	0.124836	0.0543437	1.27932	2.26157	2.22055	2.07897	2.01458	1.98458	1.98374	2.39236	2.45252	2.49018	2.4936	2.18406	2.16197
5.07459	5.12257	5.15109	5.17406	5.28111	5.30462	5.12707	5.06254	5.03802	5.04353	5.10359	5.04953	4.92901	4.9935	5.11258	5.2661	5.24917	5.32771	5.11159	0.777272	1.48224	1.22382	0.998467	0.813109	0.768848	1.24012	0.998435	0.78501	0.760078	0.772955	0.475409	0.119536	0.0558736	0.781814	0.498647	0.126078	0.0593759	1.275	2.26951	2.22651	2.08001	2.02402	2.00502	2.00253	2.3895	2.45253	2.50254	2.50952	2.1915	2.15601
5.13456	5.17971	5.21904	5.23524	5.3698	5.40032	5.19153	5.09948	5.05783	5.05931	5.16515	5.06802	4.93516	4.99355	5.16803	5.34018	5.39561	5.50166	5.17567	0.766074	1.46987	1.21375	0.994261	0.816972	0.775763	1.22012	0.967403	0.769779	0.737898	0.763069	0.471603	0.124347	0.0552703	0.769609	0.485212	0.134766	0.0703579	1.26407	2.26745	2.23261	2.08557	2.02998	2.01819	2.02069	2.38207	2.46902	2.52607	2.52808	2.18746	2.15696
5.19443	5.25536	5.27753	5.3144	5.45555	5.48811	5.24801	5.1509	5.09319	5.08977	5.23437	5.12275	4.95151	4.99849	5.22493	5.41237	5.51646	5.62791	5.24687	0.745431	1.46034	1.19731	0.98384	0.813968	0.779445	1.21856	0.970732	0.779883	0.734694	0.743214	0.473654	0.131294	0.0573224	0.748662	0.46558	0.147535	0.0934448	1.25122	2.26151	2.24403	2.09249	2.02804	2.03756	2.04109	2.38939	2.47105	2.53415	2.53594	2.18299	2.15248
5.26405	5.32155	5.34504	5.38104	5.53503	5.57354	5.31655	5.20354	5.13255		5.29506	5.18059	4.96258	5.00319	5.29555	5.48005	5.62196	5.73195	5.31205	0.730737	1.44466	1.18663	0.975204	0.816799	0.78501	1.19692	0.964457	0.781133		0.731562	0.473822	0.136159	0.0579816	0.731352	0.458043	0.143443	0.0861927	1.23813	2.26049	2.2535	2.09601	2.03351	2.04799	2.05151	2.38952	2.4765	2.54749		2.18199	2.151
5.33381	5.39071	5.41177	5.44877	5.60774	5.65209	5.38733	5.27076	5.19764		5.36729	5.25762	5.00723	5.0827	5.36482	5.55228	5.6655	5.78045	5.38422	0.718667	1.42945	1.17539	0.963243	0.805084	0.775623	1.18252	0.925519	0.740188		0.720978	0.472209	0.146092	0.0846256	0.718222	0.456575	0.156864	0.109261	1.22532	2.25855	2.2606	2.10259	2.03858	2.05406	2.06755	2.39649	2.47704	2.53797		2.17904	2.15355
5.40841	5.45589	5.48238	5.51937	5.67538	5.70538	5.46296	5.34329	5.2584		5.43987	5.31476	5.02811	5.0532	5.43987	5.62443	5.7425	5.85257	5.44988	0.710764	1.42938	1.16864	0.95447	0.792918	0.775132	1.1739	0.925391	0.739012		0.712641	0.431956	0.136388	0.0518893	0.711161	0.459861	0.129148	0.0585985	1.22503	2.26302	2.27008	2.11059	2.04654	2.05909	2.07205	2.39598	2.48096	2.53503		2.18299	2.15789
5.48062	5.52012	5.54763	5.58062	5.72811	5.76406	5.54013	5.42221	5.3393		5.51063	5.46531	5.10776	5.16932	5.50813	5.69058	5.74603	5.84802	5.51862	0.711151	1.43044	1.17061	0.950632	0.782424	0.756316	1.17114	0.926324	0.738979		0.713881	0.403202	0.156678	0.0887551	0.710827	0.458765	0.128928	0.0552424	1.22591	2.27202	2.28051	2.12051	2.05251	2.0665	2.07348	2.39651	2.47901	2.53599		2.18902	2.164
5.54513	5.5831	5.61158	5.64201	5.78177	5.80277	5.60595	5.49882	5.44906		5.57761	5.57891	5.24872	5.36721	5.57712	5.7383	5.75607	5.85393	5.58057	0.715277	1.43871	1.17875	0.947805	0.771391	0.745281	1.17534	0.927797	0.724138		0.717592	0.414717	0.174839	0.138441	0.715354	0.455448	0.124513	0.0453381	1.23283	2.28108	2.28805	2.12707	2.05802	2.06944	2.06893	2.40264	2.48192	2.53194		2.19859	2.16517
5.61447	5.64892	5.67587	5.69829	5.8113	5.83266	5.65561	5.58437	5.56019		5.64491	5.65394	5.32639	5.48331	5.64499	5.7722	5.76295	5.84705	5.64341	0.727345	1.45403	1.18753	0.954889	0.761472	0.733729	1.19734	0.940001	0.729153		0.727992	0.426399	0.176685	0.103709	0.728799	0.451286	0.117531	0.0472262	1.24631	2.28948	2.29349	2.13446	2.06051	2.06292	2.0609	2.41774	2.47406	2.52604		2.20796	2.2039
5.67902	5.71102	5.72954	5.74652	5.8455	5.85153	5.72502	5.6622	5.66526	5.66029	5.70552	5.7201	5.39617	5.49146	5.71052	5.79651	5.769	5.83899	5.70103	0.733993	1.46704	1.19914	0.962685	0.762733	0.725273	1.19914	0.951538	0.73505	0.697401	0.734543	0.420254	0.164971	0.069613	0.735586	0.441444	0.122169	0.0518008	1.26064	2.291	2.29749	2.1315	2.0585	2.05099	2.05448	2.40701	2.477	2.51602	2.52102	2.2085	2.18054
5.76155	5.79562	5.8155	5.81247	5.87737	5.8893	5.80057	5.74386	5.7731	5.77834	5.79752	5.88202	5.63345	5.67764	5.79162	5.82725	5.76906	5.83592	5.79053	0.766154	1.47362	1.22464	0.982313	0.767884	0.73992	1.22443	0.959208	0.743452	0.694193	0.767195	0.44803	0.123159	0.0467616	0.765591	0.428901	0.125815	0.0562143	1.26373	2.29003	2.28502	2.11898	2.05588	2.02592	2.0219	2.42307	2.47493	2.52289	2.52785	2.21304	2.18791
5.81447	5.85441	5.86352	5.85755	5.91265	5.91772	5.85545	5.82618	5.87796	5.90672	5.8475	5.97903	5.77162	5.83444	5.85041	5.85077	5.77494	5.82808	5.84149	0.778042	1.47848	1.23267	1.00552	0.790267	0.747574	1.22659	0.993429	0.779957	0.72029	0.779181	0.461407	0.136468	0.0660282	0.777175	0.438574	0.130107	0.0613984	1.28053	2.29297	2.28698	2.11702	2.04412	2.01808	2.0121	2.42993	2.46807	2.51211	2.51315	2.21696	2.17909
5.87415	5.91515	5.92413	5.90608	5.93711	5.94309	5.92315	5.92119	5.99927	6.03629	5.90913	6.06919	5.90151	6.0055	5.90716	5.86805		5.92813	5.90315	0.783498	1.48322	1.23744	1.00183	0.786048	0.760206	1.2302	1.00022	0.79178	0.749697	0.786572	0.470659	0.132816	0.0557904	0.780585	0.436305		0.0745846	1.28109	2.29097	2.28399	2.11799	2.04198	2.00596	2.00394	2.42802	2.47999	2.50198	2.49697	2.21098	2.18099
5.93857	5.97867	5.97853	5.94253	5.98531	5.9834	5.98773	6.00481	6.11706	6.16318	5.96358	6.14969	6.11959	6.22093	5.97461	5.88968		5.9841	5.96761	0.77835	1.47738	1.24098	1.00057	0.789286	0.754066	1.23048	1.01283	0.817438	0.756916	0.782928	0.486576	0.139359	0.0561674	0.774043	0.426306		0.115491	1.27329	2.28006	2.27801	2.112	2.03294	1.98686	1.97994	2.43497	2.47501	2.49492	2.48585	2.20302	2.17516
5.99459	6.04452	6.03062	5.99462	6.01578	6.02271	6.05947	6.08442	6.22124	6.27915	6.02058	6.2175	6.27586	6.41061	6.03456	5.95651		5.99393	6.02756	0.771451	1.46912	1.23069	0.988995	0.778092	0.756631	1.21974	0.997731	0.818264	0.767334	0.775852	0.427254	0.12841	0.0765408	0.767468	0.473058		0.172572	1.26479	2.28596	2.27899	2.112	2.02704	1.9731	1.97404	2.43202	2.47599	2.48706	2.47111	2.20499	2.19088
6.0622	6.11417	6.09715	6.04815	6.07514	6.07014	6.13519	6.1652	6.31524	6.38526	6.08519	6.28222	6.40229	6.5383	6.10619	6.01919		6.06219	6.10018	0.756766	1.45269	1.20782	0.976151	0.765622	0.749021	1.20244	0.989902	0.822388	0.776439	0.757924	0.452099	0.162699	0.111979	0.756329	0.501034		0.208155	1.25093	2.29897	2.27399	2.10799	2.01598	1.96999	1.96499	2.42698	2.47401	2.48098	2.45997	2.21897	2.17205
6.13768	6.18066	6.15668	6.10664	6.13054	6.1226	6.20773	6.2438	6.40893	6.48384	6.15966	6.36681	6.51452	6.65546	6.17872	6.09223		6.13627	6.1707	0.739914	1.43674	1.19447	0.964731	0.754738	0.730101	1.18843	0.979303	0.82546	0.791593	0.740279	0.398186	0.135335	0.103565	0.740652	0.502034		0.213273	1.23296	2.28798	2.26892	2.10495	2.01004	1.96588	1.96098	2.42093	2.47603	2.47391	2.44893	2.207	2.19005
6.20236	6.24338	6.22136	6.1674	6.18249	6.18043	6.27732	6.32025	6.49812	6.56421	6.22238	6.44424	6.56451	6.69957	6.24733	6.11379		6.16175	6.23735	0.728819	1.42241	1.18063	0.943815	0.737371	0.725376	1.18125	0.976706	0.838898	0.797631	0.728733	0.39203	0.119525	0.0772188	0.730272	0.433533		0.15524	1.22196	2.28602	2.26108	2.10005	2.01396	1.95412	1.95902	2.41407	2.47897	2.46509	2.44207	2.207	2.19495
6.27216	6.30915	6.28016	6.22816	6.24915	6.24216	6.34715	6.38012	6.55111	6.63112	6.29216	6.52014	6.60403	6.73002	6.32015	6.24221		6.28882	6.30814	0.725809	1.41845	1.18154	0.939488	0.730322	0.710782	1.17623	0.972182	0.829135	0.802364	0.728722	0.394458	0.115911	0.0538873	0.724366	0.479436		0.188176	1.21575	2.28	2.25299	2.09498	2.00402	1.961	1.96	2.40898	2.476	2.472	2.441	2.201	2.19498
6.34369	6.37572	6.35274	6.30183	6.31685	6.31685	6.41465	6.4366	6.60062	6.68537	6.36273	6.5844	6.61809	6.73704	6.38868	6.33687		6.2098	6.37371	0.729845	1.42016	1.17782	0.938629	0.73145	0.707406	1.17925	0.977461	0.826916	0.799378	0.729507	0.406981	0.116271	0.0481263	0.731593	0.473052		0.186228	1.22152	2.28099	2.24894	2.08801	2.01094	1.95904	1.95904	2.401	2.47483	2.47296	2.43905	2.19897	2.18701
6.40949	6.44348	6.42246	6.3804	6.39738	6.39738	6.47652	6.49356	6.65955	6.72073	6.43147	6.62271	6.62693	6.74097	6.4535	6.41937		6.28542	6.44049	0.734107	1.43098	1.18257	0.942292	0.733385	0.708899	1.19309	0.971913	0.824687	0.785011	0.735831	0.411793	0.117302	0.0411437	0.733734	0.448568		0.159516	1.22642	2.28001	2.24305	2.08899	2.00505	1.96297	1.96297	2.401	2.45912	2.46903	2.44396	2.19602	2.18799
6.46616	6.50116	6.48517	6.4552	6.48423	6.48025	6.53614	6.53315	6.6701	6.74101	6.48618	6.63506	6.634	6.729	6.51116	6.50025			6.49616	0.745284	1.44512	1.193	0.945047	0.738292	0.713127	1.20287	0.980892	0.806442	0.766121	0.74884	0.412908	0.114414	0.0381702	0.742828	0.430575			1.24034	2.27799	2.24499	2.085	2.01599	1.96605	1.96403	2.39902	2.46	2.46901	2.45102	2.19899	2.19106
6.52864	6.56063	6.54967	6.53285	6.57206	6.57706	6.58849	6.58833	6.70605	6.74311	6.5556	6.65722	6.63401	6.729	6.57257	6.59385			6.55761	0.758339	1.45924	1.20482	0.955537	0.746832	0.727255	1.21183	0.985639	0.79951	0.762425	0.760135	0.453207	0.119623	0.0382507	0.757338	0.435663			1.25466	2.27497	2.24198	2.08499	2.01405	1.98301	1.97701	2.40602	2.45897	2.47105	2.45807	2.19398	2.21312
6.58743	6.61843	6.6114	6.61123	6.66905	6.67405	6.63356	6.6187	6.71095	6.7529	6.61046	6.6778	6.63499	6.729	6.62449	6.67223			6.61345	0.773829	1.47818	1.21897	0.986497	0.779203	0.740619	1.23149	0.990146	0.793073	0.73991	0.772568	0.438266	0.118966	0.0383193	0.775532	0.400098			1.26901	2.27203	2.24002	2.08401	2.01895	1.98399	1.97799	2.40798	2.45603	2.47595	2.46493	2.19202	2.22389
6.64815	6.67817	6.68219	6.68721	6.76025	6.77521	6.69115	6.65911	6.72502	6.74101	6.67115	6.70603	6.63602	6.71202	6.68216	6.77223	6.56835	6.61938	6.67315	0.782359	1.48702	1.22993	1.00107	0.798058	0.754131	1.24298	0.991908	0.786702	0.754872	0.780644	0.42085	0.116875	0.037472	0.784303	0.454993	0.112381	0.040478	1.28136	2.27302	2.245	2.088	2.02501	1.99203	1.98707	2.41499	2.45502	2.47801	2.47301	2.19302	2.22491
6.70344	6.74061	6.75266	6.76474	6.85484	6.85512	6.74659	6.69946	6.73406	6.74502	6.72844	6.7192	6.64503	6.71811	6.7434	6.85877	6.69958	6.76169	6.73164	0.789329	1.49244	1.2349	1.00755	0.808807	0.76216	1.25233	0.987455	0.77638	0.740709	0.78579	0.443685	0.118823	0.0382297	0.792927	0.467324	0.135059	0.0621096	1.28948	2.27914	2.24501	2.08896	2.027	2.00311	2.01398	2.41097	2.46199	2.48209	2.47517	2.19914	2.19086
6.7457	6.79958	6.81654	6.83649	6.93642	6.96323	6.80359	6.74368	6.73996	6.74699	6.7707	6.73886	6.64798	6.72892	6.78173	6.93347	6.8529	6.92483	6.79356	0.788238	1.49093	1.23484	1.02193	0.827923	0.777659	1.24761	1.00345	0.793825	0.764818	0.783864	0.46742	0.120061	0.0391733	0.792682	0.482214	0.129112	0.0533625	1.28722	2.2929	2.24599	2.08503	2.027	2.01392	2.01201	2.40802	2.46101	2.49094	2.49188	2.2129	2.1771
6.79916	6.86415	6.87615	6.90521	7.02125	7.05926	6.86615	6.78612			6.82916	6.76109	6.64802	6.74896	6.83915	7.00718	7.01736	7.10743	6.85217	0.775856	1.48685	1.23112	1.02458	0.837686	0.78516	1.23601	0.989586			0.77225	0.471413	0.122355	0.0417485	0.779873	0.482539	0.132697	0.0464155	1.27834	2.28597	2.24901	2.08599	2.02101	2.01701	2.02602	2.40501	2.46102			2.20698	2.173
6.85955	6.92062	6.93268	6.9828	7.11391	7.15695	6.92358	6.83052			6.88856	6.79635	6.65507	6.734	6.89551	7.07372	7.15422	7.26931	6.91557	0.763024	1.47255	1.22139	1.01692	0.840047	0.781346	1.2206	0.976597			0.761	0.472581	0.124166	0.0411983	0.765833	0.466842	0.139342	0.0637026	1.26498	2.27585	2.25105	2.08403	2.02405	2.02106	2.03508	2.41002	2.46708			2.19788	2.17199
6.91248	6.97942	6.99736	7.05925	7.20114	7.2481	6.97945	6.88051			6.94247	6.82967	6.66193	6.734	6.94452	7.14232	7.27085	7.39477	6.97046	0.745265	1.45936	1.20774	1.00278	0.83596	0.780033	1.20363	0.967717			0.747661	0.463093	0.124764	0.0429527	0.744173	0.441242	0.155748	0.0888128	1.25122	2.26114	2.25595	2.08697	2.02895	2.02694	2.04292	2.41198	2.47492			2.18612	2.17101
6.98119	7.04418	7.06221	7.13319	7.28721	7.33318	7.04219	6.93418			7.01619	6.88615	6.67905	6.73405	7.01318	7.21519	7.36907	7.49009	7.03819	0.73079	1.44628	1.19142	0.983919	0.823631	0.774363	1.19275	0.947025			0.733134	0.450741	0.126513	0.0432674	0.730187	0.416023	0.131567	0.0693147	1.23654	2.26599	2.25904	2.09002	2.02901	2.033	2.04602	2.41201	2.47801			2.18599	2.17001
7.04877	7.10874	7.13475	7.20177	7.36055	7.39766	7.11073	6.99871			7.08181	6.93987	6.69553	6.75023	7.07777	7.28083	7.39257	7.52042	7.10571	0.720396	1.43548	1.18286	0.969412	0.817003	0.768479	1.1857	0.938401			0.724153	0.426489	0.124359	0.0459785	0.71875	0.441662	0.130269	0.0741625	1.22835	2.26104	2.27309	2.09713	2.03404	2.03302	2.05397	2.41706	2.4811			2.18206	2.17304
7.11853	7.17654	7.20353	7.27153	7.41066	7.45759	7.17755	7.06356			7.1555	7.01946	6.74367	6.77086	7.14753	7.35649	7.44465	7.55874	7.17056	0.720062	1.43543	1.17675	0.965934	0.804515	0.76113	1.18848	0.943078			0.72263	0.418167	0.135176	0.0558727	0.719674	0.450073	0.120189	0.0479484	1.22893	2.26497	2.28095	2.10892	2.03797	2.03499	2.05102	2.42296	2.48994			2.18796	2.17697
7.19721	7.23218	7.26816	7.32414	7.45712	7.50506	7.24318	7.13422			7.23221	7.1353	6.83827	6.95928	7.2252	7.42011	7.45603	7.559	7.23718	0.723967	1.43835	1.18626	0.966427	0.798702	0.752961	1.18942	0.940619			0.724694	0.424891	0.164248	0.125361	0.725359	0.468273	0.116538	0.0462861	1.23297	2.27803	2.29102	2.11603	2.04901	2.037	2.04598	2.42901	2.49098			2.19802	2.177
7.27067	7.29457	7.32656	7.37249	7.49825	7.52623	7.30754	7.2117			7.30762	7.24304	6.93392	7.05661	7.29568	7.46023	7.46604	7.558	7.30154	0.729927	1.44836	1.19632	0.968868	0.78879	0.756745	1.19258	0.947197			0.729859	0.421703	0.170785	0.132389	0.732003	0.462097	0.115626	0.0448859	1.24247	2.28904	2.29899	2.12601	2.052	2.03698	2.03793	2.43204	2.48303			2.20406	2.17605
7.34035	7.35444	7.38545	7.42352	7.52475	7.55077	7.36447	7.28531			7.3724	7.35198		7.01538	7.36733	7.48477	7.46996	7.558	7.35847	0.736945	1.46033	1.20675	0.979144	0.784569	0.750934	1.19793	0.954175			0.737053	0.424117		0.108186	0.738648	0.441829	0.109923	0.0434137	1.25581	2.29296	2.29801	2.12699	2.052	2.03502	2.03007	2.43596	2.48597			2.20995	2.18095
7.40716	7.41416	7.43716	7.4741	7.55006	7.56606	7.42716	7.36623			7.44315	7.45129	7.14039	7.15945	7.43315	7.50711	7.47601	7.5577	7.41516	0.753583	1.47892	1.21973	0.981868	0.777889	0.748168	1.21439	0.969689			0.754679	0.419028	0.167381	0.0768999	0.753786	0.416352	0.109279	0.0428135	1.27043	2.29804	2.299	2.11899	2.04598	2.02697	2.02097	2.436	2.47897			2.21104	2.18309
7.46354	7.47359	7.49454	7.51037	7.57121	7.5892	7.48363	7.44977	7.46416	7.4732	7.49653	7.55589	7.27968	7.32201	7.48663	7.54538	7.48003	7.45262	7.47455	0.769014	1.49634	1.23043	0.984729	0.777495	0.754473	1.22961	0.983677	0.772596	0.708276	0.768603	0.43979	0.14608	0.0695912	0.770219	0.421124	0.108998	0.0405178	1.28872	2.31096	2.29998	2.11406	2.03998	2.01592	2.00986	2.43493	2.46802	2.49893	2.50691	2.22492	2.21463
7.51661	7.53158	7.54761	7.54674	7.59185	7.60886	7.54555	7.52545	7.57718	7.59015	7.54862	7.64237	7.4438	7.51857	7.54855	7.58273	7.48298	7.51356	7.52861	0.782065	1.50589	1.2406	0.995422	0.785819	0.759692	1.24385	0.987314	0.77807	0.739115	0.782588	0.445667	0.116823	0.0550559	0.781875	0.453792	0.109794	0.0412844	1.30018	2.30703	2.29801	2.11996	2.03801	2.00806	1.9961	2.42805	2.46999	2.49205	2.49806	2.21706	2.17826
7.56264	7.59914	7.60811	7.5946	7.62259	7.63756	7.60967	7.60218	7.66575	7.69427	7.59462	7.73119	7.57689	7.62897	7.59564	7.60161	7.50654	7.58209	7.59263	0.791204	1.49131	1.24162	1.00654	0.798183	0.758117	1.23006	0.991471	0.791266	0.737198	0.79312	0.47653	0.124875	0.053814	0.789385	0.477006	0.122423	0.0682067	1.28881	2.29898	2.293	2.12249	2.04097	2.00497	1.98747	2.42948	2.46551	2.507	2.514	2.21448	2.176
7.61924	7.65966	7.6534	7.63735	7.66178	7.66047	7.6787	7.67957	7.77388	7.80693	7.6438	7.80907	7.74161	7.83276	7.65573	7.61931	7.52339	7.62067	7.64779	0.782584	1.48959	1.2427	0.990519	0.781159	0.748321	1.22584	0.995109	0.803009	0.756998	0.784819	0.482586	0.122894	0.0749892	0.780614	0.481162	0.126784	0.0732459	1.28441	2.29055	2.29154	2.11805	2.02861	1.99203	1.97653	2.42249	2.46999	2.50706	2.51402	2.20704	2.17555
7.67647	7.71647	7.71196	7.69249	7.70411	7.69369	7.74538	7.75431	7.87407	7.92887	7.6975	7.88133	7.89805	8.00391	7.71743	7.66361	7.53879	7.57162	7.71141	0.77628	1.47797	1.23288	0.984535	0.778817	0.746205	1.21376	1.00053	0.821964	0.767823	0.778866	0.48188	0.147592	0.0944734	0.774222	0.496733	0.13383	0.0431681	1.27264	2.28555	2.291	2.11701	2.02355	1.97119	1.96164	2.42151	2.47049	2.50601	2.50954	2.20254	2.17352
7.73614	7.77865	7.76864	7.74164	7.75163	7.73813	7.80564	7.8327	7.98122	8.04773	7.75414	7.93965	8.02019	8.14121	7.77865	7.68709	7.55621		7.77015	0.760381	1.46645	1.22404	0.976448	0.774478	0.750094	1.20262	0.99432	0.834924	0.783889	0.765152	0.4907	0.166073	0.109446	0.756577	0.492052	0.144335		1.26259	2.28601	2.28899	2.11699	2.02149	1.95748	1.95297	2.42601	2.479	2.50049	2.49997	2.204	2.17298
7.79781	7.84179	7.83027	7.8062	7.80935	7.79534	7.86879	7.91861	8.07366	8.14902	7.81629	8.00621	8.13784	8.2716	7.84376	7.74396	7.62653		7.83577	0.746	1.44924	1.21074	0.969182	0.769344	0.737098	1.1949	0.984523	0.833826	0.792794	0.752379	0.471612	0.168152	0.125908	0.741067	0.487111	0.168959		1.24554	2.28943	2.28453	2.1145	2.01702	1.94807	1.94157	2.42944	2.48095	2.49504	2.48904	2.20692	2.17091
7.86391	7.90741	7.89294	7.86795	7.86897	7.85843	7.9364	7.98839	8.1622	8.23424	7.88092	8.06994	8.22209	8.35313	7.90792	7.81621	7.67565		7.9024	0.734212	1.43986	1.19152	0.953788	0.7551	0.7236	1.17896	0.968655	0.840266	0.801759	0.738725	0.472738	0.16367	0.10624	0.731565	0.496842	0.18287		1.23442	2.2895	2.28301	2.11054	2.00907	1.93908	1.93357	2.42354	2.47605	2.49153	2.48255	2.206	2.17398
7.94016	7.97315	7.96565	7.93866	7.94817	7.93867	8.01015	8.05564	8.23363	8.29907	7.95765	8.14818	8.25307	8.39506	7.98266	7.86312	7.73619		7.97015	0.725751	1.42803	1.17987	0.943968	0.745817	0.709307	1.1692	0.966006	0.845866	0.812927	0.729454	0.479212	0.151785	0.0989236	0.724254	0.453032	0.196844		1.22505	2.28649	2.27597	2.10549	2.00949	1.93852	1.93101	2.41749	2.47251	2.49001	2.476	2.20299	2.1715
8.01112	8.04211	8.03268	8.00917	8.02368	8.01809	8.07815	8.12301	8.29653	8.3411	8.02467	8.23183	8.30884	8.44104	8.05559	7.95998	7.79869		8.03814	0.724462	1.431	1.17689	0.93216	0.730655	0.699464	1.17025	0.966832	0.84098	0.821215	0.727391	0.456573	0.132453	0.0625292	0.723888	0.462747	0.21107		1.22731	2.28301	2.26457	2.09906	2.00263	1.94649	1.9355	2.41056	2.47588	2.49779	2.47353	2.19704	2.17495
8.07788	8.10244	8.10434	8.0848	8.10673	8.10817	8.14538	8.17799	8.34951	8.38856	8.09138	8.28898	8.3209	8.44299	8.12238	8.06705	7.86338		8.10241	0.726729	1.43344	1.1772	0.928276	0.725042	0.691353	1.17524	0.962192	0.832558	0.809892	0.727117	0.464849	0.134954	0.0526225	0.728716	0.48073	0.217647		1.2296	2.27755	2.25608	2.0995	2.00746	1.95591	1.9464	2.40654	2.46907	2.48413	2.46855	2.19155	2.17946
8.12207	8.17107	8.17407	8.16408	8.18909	8.1941	8.19606	8.20705	8.37203	8.43801	8.14407	8.32901	8.341	8.44699	8.16606	8.15507	8.32003	8.45403	8.16407	0.739126	1.42737	1.17937	0.928395	0.728245	0.705188	1.18046	0.971187	0.839509	0.785558	0.739917	0.437933	0.145485	0.047591	0.739375	0.483566	0.14965	0.10565	1.22212	2.27899	2.246	2.099	2.01601	1.97302	1.96501	2.412	2.461	2.489	2.466	2.20099	2.18001
8.18092	8.22893	8.23193	8.23175	8.26559	8.27943	8.25001	8.25315	8.39557	8.45076	8.20586	8.34176	8.341	8.44013	8.22099	8.21293	8.34258	8.47855	8.22193	0.753181	1.44268	1.19007	0.941803	0.741034	0.711877	1.20345	0.968401	0.812488	0.765843	0.754923	0.440601	0.150262	0.0484934	0.752223	0.418224	0.114537	0.0705568	1.23657	2.2682	2.24305	2.099	2.0268	1.98871	1.97678	2.41004	2.46493	2.489	2.46502	2.19216	2.18687
8.2453	8.29429	8.29433	8.30521	8.34415	8.37497	8.31035	8.27774	8.41677	8.44507	8.26734	8.36475	8.34397	8.44198	8.28728	8.31093	8.343	8.43449	8.28037	0.761096	1.45506	1.20083	0.96746	0.765592	0.713128	1.21741	0.971357	0.812722	0.770337	0.761867	0.419038	0.118016	0.041972	0.760986	0.424794	0.114662	0.0392079	1.25168	2.27295	2.24102	2.09801	2.03788	2.00384	1.99085	2.41297	2.465	2.47911	2.46698	2.19892	2.24041
8.3071	8.35011	8.35811	8.37412	8.43414	8.46212	8.36009	8.34204	8.42201	8.437	8.3361	8.38906	8.346	8.44199	8.3431	8.39815	8.1722	8.317	8.3451	0.777482	1.46584	1.21759	0.976948	0.777044	0.731422	1.23168	0.990986	0.797707	0.76359	0.774231	0.425411	0.119789	0.0414301	0.781092	0.420628	0.107902	0.0761416	1.26223	2.28001	2.238	2.097	2.04501	2.02403	2.01206	2.41501	2.46999	2.48101	2.47601	2.20301	2.25096
8.36382	8.4127	8.41972	8.44453	8.51727	8.53057	8.40996	8.36355	8.4269	8.43896	8.39184	8.42231	8.34404	8.43416	8.39982	8.48715	8.29151	8.31602	8.40182	0.790156	1.4868	1.22532	0.998991	0.802862	0.750219	1.2453	0.99433	0.795976	0.757869	0.786426	0.426262	0.119212	0.041479	0.793991	0.442661	0.114679	0.0360745	1.27647	2.28686	2.23996	2.09896	2.05186	2.04065	2.04727	2.42088	2.46314	2.48688	2.48286	2.20692	2.22749
8.42547	8.47051	8.49139	8.51837	8.6112	8.64402	8.47147	8.4215	8.43295	8.43702	8.45645	8.42895	8.34697	8.43598	8.46147	8.5802	8.41693	8.46966	8.46149	0.795089	1.4906	1.235	1.01116	0.821324	0.771349	1.24611	1.00148	0.795742	0.756094	0.789069	0.442112	0.120281	0.0404688	0.80113	0.467358	0.137036	0.0534312	1.28074	2.28997	2.24397	2.10197	2.05101	2.04794	2.04205	2.41703	2.47093	2.49493	2.49787	2.21295	2.18933
8.47608	8.53609	8.55409	8.5871	8.7011	8.72911	8.53007	8.44307	8.43802	8.43801	8.51108	8.44504	8.35501	8.436	8.50508	8.6641	8.5862	8.66424	8.52408	0.793806	1.48536	1.23629	1.01473	0.83352	0.779823	1.25342	0.998044	0.796353	0.760583	0.788435	0.454407	0.120744	0.0403998	0.799338	0.475637	0.130993	0.0520316	1.28316	2.28599	2.24201	2.101	2.05899	2.053	2.05502	2.413	2.471	2.51201	2.51502	2.20699	2.184
8.53687	8.60375	8.62273	8.66456	8.77758	8.81246	8.58793	8.49405	8.45371	8.44684	8.57187	8.47544	8.36089	8.43796	8.56882	8.73764	8.74211	8.85153	8.58684	0.783148	1.47503	1.22628	1.02018	0.841365	0.781784	1.24521	0.993406	0.798863	0.763035	0.776796	0.459928	0.123931	0.0402724	0.789777	0.489022	0.148604	0.0609546	1.27542	2.28109	2.24985	2.101	2.05311	2.05398	2.06776	2.413	2.47296	2.52084	2.53267	2.20307	2.18204
8.60723	8.66731	8.6873	8.74018	8.86406	8.89906	8.64439	8.52467	8.46389	8.45887	8.64124	8.51161	8.36595	8.44097	8.63923	8.79538	8.87654	9.00138	8.65427	0.774533	1.46318	1.21235	1.00356	0.833518	0.783135	1.22247	0.983538	0.796971	0.761745	0.768312	0.463571	0.126562	0.0415953	0.781203	0.481348	0.152135	0.075936	1.26117	2.281	2.25198	2.10397	2.05893	2.0629	2.0769	2.41696	2.47795	2.53188	2.54685	2.19904	2.17508
8.65606	8.73306	8.75306	8.80606	8.94107	8.98007	8.70406	8.58205	8.50404		8.69206	8.55005	8.37401	8.441	8.68506	8.86107	8.99808	9.13309	8.72106	0.752013	1.44346	1.19755	0.995518	0.831115	0.775807	1.20492	0.971653	0.792622		0.749635	0.45553	0.12856	0.0421303	0.755331	0.456721	0.165131	0.100709	1.24254	2.27	2.25801	2.102	2.052	2.064	2.08	2.417	2.485	2.53701		2.195	2.174
8.71873	8.79475	8.81181	8.86481	9.01256	9.0545	8.76673	8.63689	8.54713		8.75571	8.60685	8.38674	8.44394	8.74577	8.9306	9.0872	9.2271	8.78373	0.733759	1.42776	1.18547	0.982699	0.826219	0.772458	1.19374	0.964495	0.794414		0.733212	0.445375	0.128374	0.0424339	0.735657	0.436871	0.155691	0.0993867	1.22785	2.27196	2.26486	2.10004	2.05494	2.06204	2.07804	2.41406	2.48598	2.54484		2.1999	2.17008
8.78544	8.85747	8.87645	8.92945	9.07448	9.12045	8.83542	8.69451	8.60352		8.82244	8.66749	8.41377	8.45292	8.81145	9.00735	9.11478	9.25379	8.84845	0.724695	1.41936	1.17619	0.973081	0.816126	0.759927	1.17601	0.952324	0.783623		0.726624	0.430635	0.136867	0.0455929	0.724344	0.446791	0.146845	0.0880672	1.21842	2.26506	2.27789	2.10496	2.05996	2.05803	2.07503	2.42193	2.48997	2.54599		2.19009	2.17
8.85911	8.91911	8.9491	9.00209	9.13907	9.18107	8.90711	8.77211			8.89411	8.74016	8.46611	8.48205	8.88911	9.0761	9.16403	9.29201	8.9161	0.71703	1.41314	1.17255	0.961626	0.794702	0.746242	1.17604	0.943629			0.717676	0.414231	0.138606	0.052605	0.718173	0.455669	0.135737	0.0635795	1.21446	2.26702	2.28402	2.11502	2.059	2.052	2.06698	2.428	2.484			2.19301	2.169
8.92675	8.9897	9.01283	9.05699	9.18024	9.22224	8.97868	8.83975			8.96372	8.83721	8.53572	8.51342	8.95675	9.14081	9.18167	9.29887	8.97884	0.723265	1.4236	1.17772	0.95944	0.78328	0.735036	1.17928	0.949286			0.721637	0.414878	0.167085	0.0619577	0.726585	0.45511	0.13359	0.0570012	1.22263	2.28075	2.29382	2.12678	2.059	2.05298	2.05718	2.42702	2.484			2.20184	2.17096
8.99835	9.04946	9.07246	9.11052	9.22262	9.25074	9.04342	8.91631	8.84712		9.03436	8.95791	8.646	8.77658	9.02142	9.19254	9.19191	9.299	9.0454	0.725867	1.43028	1.18683	0.965117	0.782545	0.737803	1.17722	0.935656	0.745995		0.723999	0.426117	0.184079	0.140747	0.729405	0.456576	0.1325	0.0581384	1.22647	2.28397	2.29598	2.12997	2.06395	2.04309	2.04511	2.43096	2.48499	2.52018		2.20497	2.16902
9.0571	9.10509	9.13008	9.15807	9.24804	9.27203	9.10009	8.99012	8.9791		9.0941	9.05115	8.73717	8.86401	9.08709	9.21102	9.205	9.299	9.10208	0.735976	1.44079	1.19461	0.972546	0.777606	0.732146	1.19059	0.938979	0.735263		0.735578	0.409293	0.166548	0.124913	0.737833	0.441714	0.124598	0.0575847	1.23762	2.284	2.304	2.133	2.05999	2.03499	2.03199	2.435	2.483	2.529		2.205	2.17501
9.12166	9.1628	9.1829	9.20405	9.27445	9.28963	9.1578	9.07132	9.04758		9.15768	9.15093	8.84771	8.86792	9.14872	9.22276	9.20794	9.30194	9.15784	0.75287	1.45641	1.20941	0.982768	0.781235	0.736363	1.20652	0.951422	0.750533		0.754184	0.418166	0.158918	0.0679123	0.752633	0.431149	0.123581	0.054112	1.25354	2.284	2.30694	2.13104	2.05216	2.03108	2.0222	2.435	2.483	2.53194		2.20206	2.17892
9.17267	9.21963	9.23864	9.24176	9.29288	9.31285	9.21761	9.15446	9.15629	9.14832	9.20867	9.25234	8.97616	9.0041	9.20364	9.26075	9.208	9.302	9.21165	0.770356	1.47567	1.22848	0.990749	0.784102	0.74407	1.22081	0.969701	0.763466	0.705007	0.77268	0.440126	0.154319	0.071111	0.768676	0.432549	0.122815	0.0512982	1.27018	2.28996	2.30799	2.12802	2.04803	2.02107	2.00809	2.43401	2.47803	2.52008	2.51902	2.20796	2.17999
9.23107	9.28208	9.29407	9.28206	9.32703	9.33903	9.27108	9.23411	9.27015	9.27517	9.26407	9.3501	9.12519	9.20717	9.25807	9.29101	9.21202	9.24908	9.27107	0.784562	1.48824	1.2413	0.998426	0.791493	0.755356	1.23491	0.980718	0.772647	0.715977	0.785993	0.455397	0.142724	0.0646828	0.78342	0.447072	0.125769	0.0510695	1.28496	2.29999	2.30899	2.12799	2.04299	2.00699	1.99999	2.439	2.47799	2.50601	2.51199	2.21899	2.178
9.28401	9.34189	9.34407	9.32422	9.3486	9.35962	9.33285	9.31745	9.37701	9.39968	9.31898	9.42461	9.26833	9.3307	9.312	9.30082	9.22378	9.30594	9.325	0.793209	1.49719	1.25089	1.00263	0.793728	0.76719	1.24742	0.994062	0.792432	0.735624	0.795817	0.460858	0.131126	0.0520551	0.790675	0.44866	0.125358	0.0507362	1.29192	2.29411	2.30507	2.11916	2.03613	2.00013	1.99018	2.43998	2.47015	2.51091	2.50415	2.20918	2.17996
9.33653	9.40047	9.39256	9.36464	9.38071	9.38874	9.39841	9.4062	9.49097	9.52586	9.36459	9.51122	9.42657	9.49352	9.37344	9.34658		9.37933	9.38347	0.791973	1.49544	1.25363	1.00064	0.791531	0.773682	1.244	0.999106	0.804403	0.7501	0.795822	0.482809	0.133992	0.0478565	0.788244	0.481785		0.0978761	1.29301	2.29202	2.30104	2.11801	2.03105	1.99009	1.98108	2.43802	2.47396	2.50605	2.49508	2.209	2.16811
9.39018	9.45718	9.44215	9.39914	9.41814	9.42013	9.4592	9.47924	9.59132	9.64138	9.41616	9.58522	9.58443	9.67457	9.4312	9.36718		9.41793	9.43719	0.784266	1.48695	1.24489	1.00372	0.797266	0.776174	1.23338	1.01113	0.826602	0.774377	0.788325	0.462762	0.133717	0.0680589	0.780528	0.495232		0.17078	1.28453	2.28599	2.30099	2.11999	2.02698	1.97495	1.96796	2.442	2.47502	2.48898	2.48096	2.20399	2.17003
9.44975	9.51381	9.49098	9.44406	9.46208	9.46114	9.52463	9.55638	9.69581	9.76442	9.46791	9.65651	9.72505	9.85913	9.49565	9.42675		9.39449	9.49773	0.776522	1.47517	1.23715	0.990409	0.7863	0.764426	1.22031	1.00932	0.843417	0.789571	0.78023	0.430986	0.132809	0.080646	0.77336	0.521862		0.119094	1.27212	2.28208	2.29806	2.11804	2.02014	1.95737	1.95429	2.44298	2.48186	2.4841	2.46729	2.20204	2.17882
9.51543	9.57348	9.55048	9.49952	9.51157	9.51057	9.58646	9.62738	9.79117	9.87504	9.53244	9.70558	9.85091	9.98987	9.55647	9.46269	9.27894	9.31173	9.55649	0.759599	1.46119	1.21989	0.97995	0.778002	0.749867	1.20878	1.00074	0.854524	0.805372	0.766679	0.467262	0.148768	0.112707	0.753575	0.485003	0.138885	0.0338975	1.25683	2.27605	2.29701	2.11503	2.01306	1.94511	1.94211	2.43804	2.48101	2.46913	2.44718	2.19308	2.16413
9.57811	9.6391	9.6131	9.55909	9.5701	9.56509	9.64911	9.70512	9.88913	9.96713	9.59611	9.76713	9.9221	10.0661	9.62611		9.31105	9.43706	9.61811	0.745421	1.44816	1.20667	0.966748	0.76437	0.739758	1.19555	0.991233	0.871947	0.820691	0.750387	0.474155	0.158942	0.122882	0.741955		0.164786	0.125476	1.24441	2.27402	2.29099	2.11299	2.009	1.941	1.93599	2.43599	2.48198	2.467	2.43599	2.19402	2.17
9.64967	9.70184	9.67682	9.61693	9.63186	9.62587	9.71871	9.7806	9.97442	10.0485	9.66767	9.84947	9.98582	10.1298	9.69767		9.34635	9.47333	9.68967	0.732902	1.43575	1.19327	0.95917	0.757959	0.718641	1.18373	0.980303	0.876555	0.834317	0.735368	0.483664	0.127768	0.0916979	0.732368		0.181569	0.14222	1.22682	2.28676	2.28511	2.10711	2.00802	1.94002	1.93109	2.42815	2.47218	2.46504	2.43207	2.20382	2.16902
9.71826	9.75938	9.74131	9.68131	9.69433	9.69129	9.78429	9.84926	10.0373	10.1123	9.73527	9.92024	10.0048	10.128	9.76626		9.40734	9.53434	9.75529	0.728476	1.42938	1.18422	0.946863	0.746791	0.713739	1.17885	0.970594	0.857727	0.841227	0.72871	0.485769	0.128209	0.0638491	0.73035		0.195382	0.15616	1.22142	2.29096	2.27808	2.10107	2.01295	1.93802	1.92803	2.42207	2.47596	2.46302	2.43299	2.20796	2.18186
9.79107	9.82406	9.80707	9.75808	9.76209	9.76909	9.85307	9.89405	10.082	10.156	9.80507	10.0281	10.058	10.158	9.83907		9.51806	9.64406	9.81907	0.726161	1.43406	1.18369	0.945027	0.744895	0.706549	1.18104	0.973392	0.862775	0.840263	0.73215	0.405004	0.1021	0.041266	0.722443		0.212723	0.174573	1.22512	2.276	2.26899	2.095	2.011	1.938	1.929	2.41499	2.473	2.457	2.438	2.193	2.191
9.85664	9.88474	9.8746	9.8354	9.84724	9.84934	9.91668	9.93809	10.1163	10.1913	9.8726	10.075	10.0629	10.1502	9.90072		9.57482	9.70082	9.88268	0.727414	1.43429	1.17983	0.942238	0.740217	0.705453	1.18431	0.975095	0.848457	0.824232	0.731846	0.436801	0.102335	0.0374882	0.725281		0.215111	0.177156	1.22618	2.276	2.2641	2.09108	2.00708	1.93996	1.93194	2.40912	2.47006	2.45994	2.44094	2.19006	2.18708
9.92145	9.94648	9.93747	9.91136	9.93228	9.93428	9.96956	9.97271	10.1448	10.2148	9.93844	10.0879	10.067	10.15	9.96347		9.62756	9.75058	9.9425	0.735173	1.44321	1.18765	0.943588	0.739783	0.711299	1.19538	0.977827	0.842191	0.799946	0.740148	0.434505	0.101388	0.0373109	0.7323		0.198365	0.161039	1.23583	2.27005	2.25904	2.09001	2.01196	1.9519	1.94489	2.41098	2.46603	2.45901	2.45091	2.18405	2.19097
9.9771	10.0051	10.0011	9.99013	10.0171	10.0212	10.0221	10.0271	10.168	10.225	10.0011	10.114	10.071	10.15	10.0171			9.88448	9.99909	0.746845	1.45855	1.19848	0.955959	0.749506	0.713457	1.21039	0.983268	0.818976	0.770784	0.749622	0.440478	0.102429	0.0385195	0.745808			0.158817	1.25191	2.27801	2.25499	2.091	2.01701	1.96503	1.95402	2.409	2.45999	2.46601	2.45902	2.193	2.19707
10.033	10.059	10.0639	10.0637	10.0975	10.1104	10.074	10.0604	10.1729	10.2152	10.056	10.1395	10.0739	10.15	10.07			10.159	10.052	0.755659	1.47356	1.20983	0.966693	0.758947	0.706154	1.22108	0.987748	0.805055	0.755608	0.756406	0.421949	0.101978	0.0382254	0.756367			0.0712343	1.26471	2.28193	2.25205	2.09296	2.02191	1.98268	1.96775	2.40998	2.45705	2.47091	2.47275	2.193	2.23726
10.0884	10.1144	10.1204	10.1362	10.187	10.205	10.1264	10.1035	10.175	10.2021	10.1124	10.1568	10.075	10.15	10.1224			10.1037	10.1084	0.767699	1.4913	1.22629	0.985248	0.779308	0.73875	1.23179	0.990877	0.790418	0.738643	0.765996	0.422609	0.101505	0.0368253	0.770457			0.0776419	1.28109	2.27903	2.24903	2.093	2.02793	1.99784	1.98877	2.40802	2.46096	2.48089	2.4908	2.193	2.23899
10.1451	10.1711	10.1791	10.2071	10.2832	10.3002	10.1921	10.1421	10.178	10.186	10.1671	10.168	10.079	10.15	10.1781	10.2711	10.0662	10.1222	10.1641	0.774627	1.50462	1.23738	1.00768	0.807252	0.754378	1.22952	0.98919	0.783958	0.732348	0.769369	0.408308	0.0998722	0.0327897	0.780696	0.451864	0.104138	0.0311722	1.29548	2.29001	2.253	2.097	2.038	2.01502	2.01303	2.39499	2.46002	2.50201	2.50602	2.204	2.20696
10.1822	10.2259	10.2407	10.2815	10.3722	10.4039	10.2459	10.1812	10.1721	10.1821	10.2082	10.1827	10.0819	10.15	10.2123	10.3523	10.2061	10.2386	10.2189	0.778931	1.50972	1.23896	1.02213	0.825818	0.764756	1.23994	0.989121	0.783088	0.77117	0.774279	0.430003	0.101114	0.032643	0.784276	0.477002	0.126078	0.0496592	1.29897	2.2949	2.253	2.09798	2.03604	2.02578	2.02966	2.39206	2.46882	2.5069	2.51482	2.20498	2.18544
10.2336	10.2796	10.3005	10.3564	10.4722	10.4992	10.3055	10.2187	10.1839		10.2645	10.2008	10.085	10.1629	10.2646	10.4224	10.3528	10.4304	10.2745	0.777225	1.50739	1.23439	1.01072	0.825932	0.786993	1.23793	0.997806	0.797081		0.774608	0.449875	0.103004	0.0399974	0.780592	0.501427	0.111974	0.0520727	1.29957	2.27913	2.25399	2.098	2.04096	2.04484	2.05082	2.38109	2.47495	2.52088		2.19211	2.17608
10.2861	10.3361	10.3651	10.4231	10.5571	10.5941	10.3591	10.2491	10.1921		10.3171	10.239	10.091	10.16	10.3151	10.4831	10.4952		10.3281	0.771724	1.50237	1.22495	1.01287	0.84237	0.790769	1.2419	1.00273	0.833245		0.771475	0.480054	0.108571	0.0412781	0.772964	0.505653	0.126498		1.29398	2.277	2.25501	2.10299	2.03901	2.06902	2.07503	2.38302	2.48401	2.58595		2.19	2.164
[truncated: 64 more columns]
