# Supplementary material for: Kinematic Validation of a Multi-Kinect v2 Instrumented 10-Meter Walkway for Quantitative Gait Assessments
Source: PLoS One. 2015 Oct 13;10(10):e0139913. doi: 10.1371/journal.pone.0139913 (PMC4603795; doi:10.1371/journal.pone.0139913)
Supplement: S1 Data — (ZIP) [file pone.0139913.s001.zip › S1_Data/pp17_trial1.xls]

## Sheet: Sheet1
Kinect(x) SpineBase	Kinect(x) Head	Kinect(x) ShoulderLeft	Kinect(x) ElbowLeft	Kinect(x) WristLeft	Kinect(x) HandLeft	Kinect(x) ShoulderRight	Kinect(x) ElbowRight	Kinect(x) WristRight	Kinect(x) HandRight	Kinect(x) HipLeft	Kinect(x) KneeLeft	Kinect(x) AnkleLeft	Kinect(x) FootLeft	Kinect(x) HipRight	Kinect(x) KneeRight	Kinect(x) AnkleRight	Kinect(x) FootRight	Kinect(x) SpineShoulder	Kinect(y) SpineBase	Kinect(y) Head	Kinect(y) ShoulderLeft	Kinect(y) ElbowLeft	Kinect(y) WristLeft	Kinect(y) HandLeft	Kinect(y) ShoulderRight	Kinect(y) ElbowRight	Kinect(y) WristRight	Kinect(y) HandRight	Kinect(y) HipLeft	Kinect(y) KneeLeft	Kinect(y) AnkleLeft	Kinect(y) FootLeft	Kinect(y) HipRight	Kinect(y) KneeRight	Kinect(y) AnkleRight	Kinect(y) FootRight	Kinect(y) SpineShoulder	Kinect(z) SpineBase	Kinect(z) Head	Kinect(z) ShoulderLeft	Kinect(z) ElbowLeft	Kinect(z) WristLeft	Kinect(z) HandLeft	Kinect(z) ShoulderRight	Kinect(z) ElbowRight	Kinect(z) WristRight	Kinect(z) HandRight	Kinect(z) HipLeft	Kinect(z) KneeLeft
0.06	0.106	0.108	0.103	0.156	0.156002	0.107	0.106	0.169	0.168999	0.095	0.06	0.012999	0.098997	0.098	0.0489985	0.007	0.081	0.094	0.82042	1.48003	1.26391	1.00443	0.78635	0.752941	1.26173	1.0029	0.78698	0.751589	0.81771	0.479401	0.13729	0.0532444	0.82295	0.47743	0.157801	0.0702308	1.30724	2.223	2.222	2.062	2.007	2.007	2.018	2.358	2.397	2.384	2.362	2.158	2.12
0.06	0.106	0.108	0.103	0.156	0.158936	0.107	0.106	0.169	0.167043	0.095	0.06	0.0110426	0.0931277	0.098	0.0460639	0.007	0.081	0.094	0.820303	1.48	1.26385	1.00407	0.786027	0.75526	1.2614	1.00335	0.787528	0.74929	0.817739	0.481357	0.136977	0.0617058	0.822607	0.477998	0.159846	0.0717079	1.30718	2.223	2.222	2.062	2.007	2.007	2.01409	2.358	2.397	2.384	2.36689	2.158	2.12
0.06	0.106	0.108	0.103	0.156	0.162961	0.107	0.106	0.169	0.168981	0.095	0.06	0.011	0.0969615	0.098	0.046	0.007	0.081	0.094	0.820627	1.47999	1.26408	1.00469	0.786515	0.753577	1.26185	1.003	0.787094	0.747022	0.818057	0.481786	0.13697	0.0549772	0.822976	0.476415	0.160138	0.0723144	1.30713	2.223	2.222	2.062	2.007	2.007	2.01598	2.358	2.397	2.384	2.36205	2.158	2.12
0.06	0.106	0.108	0.103	0.157999	0.163	0.107	0.106	0.169	0.176001	0.095	0.0599982	0.011	0.1	0.098	0.045	0.007	0.0820059	0.094	0.82046	1.48028	1.26431	1.00548	0.787291	0.752268	1.26144	1.00306	0.78701	0.748243	0.81792	0.482179	0.13728	0.0540502	0.82274	0.475187	0.15807	0.0721208	1.30717	2.223	2.222	2.062	2.007	2.011	2.016	2.358	2.397	2.384	2.36	2.158	2.12
0.06	0.106	0.108	0.103	0.156038	0.163	0.107	0.106	0.169	0.176981	0.095	0.0570574	0.011	0.1	0.098	0.045	0.007	0.0918088	0.094	0.82045	1.4802	1.2643	1.00708	0.788938	0.749386	1.26163	1.00309	0.78699	0.752546	0.818008	0.480669	0.137398	0.054462	0.822662	0.470413	0.15806	0.0733853	1.30725	2.223	2.222	2.062	2.007	2.00708	2.016	2.358	2.397	2.384	2.36294	2.158	2.12098
0.06	0.106	0.108	0.103	0.156	0.163	0.107	0.110953	0.169	0.177	0.095	0.057	0.0100094	0.1	0.098	0.045	0.007	0.0939813	0.094	0.82046	1.48004	1.26438	1.00691	0.788653	0.746715	1.26172	1.0021	0.78591	0.749034	0.818099	0.479164	0.136756	0.0534992	0.82264	0.47027	0.157258	0.0734496	1.30723	2.223	2.222	2.062	2.007	2.007	2.016	2.358	2.39997	2.384	2.363	2.158	2.121
0.06	0.107	0.109	0.103001	0.154002	0.164002	0.107002	0.111	0.169	0.173004	0.0950021	0.057	0.01	0.0999995	0.098	0.046	0.007	0.086	0.094	0.82113	1.48015	1.26557	1.0073	0.78897	0.749521	1.26242	1.00225	0.786029	0.749938	0.81876	0.47934	0.135271	0.0519212	0.82327	0.47209	0.15723	0.07081	1.30747	2.223	2.226	2.065	2.007	2.012	2.019	2.358	2.4	2.384	2.365	2.158	2.121
0.06	0.107	0.109	0.104957	0.157915	0.166936	0.110915	0.111	0.169	0.17985	0.0989145	0.057	0.01	0.0990214	0.098	0.046	0.007	0.086	0.094	0.821414	1.48071	1.26546	1.00729	0.789058	0.752084	1.26291	1.00156	0.784934	0.746143	0.819279	0.479125	0.137276	0.0542002	0.823387	0.471924	0.157093	0.0707806	1.30801	2.223	2.226	2.065	2.00994	2.01102	2.01802	2.35604	2.4	2.384	2.36206	2.15702	2.121
0.06	0.107	0.109	0.105	0.154038	0.161057	0.111	0.111	0.169	0.177029	0.0950381	0.057	0.01	0.099	0.098	0.046	0.007	0.086	0.094	0.82143	1.4804	1.26518	1.00798	0.789605	0.748654	1.26282	1.00101	0.784425	0.749953	0.819359	0.481418	0.136488	0.0532595	0.82341	0.472009	0.159002	0.0729888	1.30816	2.223	2.226	2.065	2.01	2.01199	2.01998	2.356	2.4	2.384	2.36299	2.15799	2.121
0.061	0.108002	0.109002	0.105	0.154	0.164002	0.112	0.112002	0.173	0.178001	0.0950026	0.058	0.013	0.099	0.099	0.046	0.00700263	0.0860026	0.0940026	0.82158	1.48031	1.26557	1.00788	0.7895	0.748902	1.26335	0.997929	0.78143	0.748672	0.81942	0.48311	0.136039	0.0527984	0.82362	0.472049	0.157478	0.0711298	1.30799	2.226	2.229	2.065	2.01	2.012	2.019	2.36	2.403	2.383	2.367	2.158	2.125
0.061	0.110947	0.111947	0.105	0.154	0.166947	0.112	0.114947	0.173	0.179965	0.0989292	0.058	0.013	0.099	0.099	0.046	0.0109292	0.0899292	0.0979292	0.821796	1.48093	1.26503	1.00785	0.78948	0.752122	1.26373	0.997164	0.7809	0.751519	0.819489	0.483513	0.134517	0.050413	0.823944	0.471195	0.153845	0.0708451	1.30863	2.226	2.22802	2.06402	2.01	2.012	2.01802	2.36	2.40202	2.383	2.36209	2.15702	2.125
0.061	0.114962	0.11299	0.10599	0.157962	0.165019	0.115962	0.115	0.17399	0.181981	0.0999905	0.0609715	0.013	0.101971	0.099	0.0489715	0.011	0.086038	0.098	0.821671	1.4801	1.26556	1.00723	0.788975	0.73028	1.26345	0.9972	0.781237	0.749589	0.819262	0.486006	0.134282	0.051202	0.823841	0.469457	0.153651	0.0723852	1.30872	2.226	2.22998	2.06796	2.01297	2.01101	2.02295	2.36198	2.402	2.38597	2.36893	2.15997	2.12401
0.064	0.116003	0.117	0.106	0.158	0.167998	0.12	0.115	0.177	0.184999	0.1	0.06	0.014	0.102	0.102	0.0570011	0.011	0.089	0.104002	0.82134	1.47968	1.26556	1.00661	0.78839	0.73331	1.26177	0.99443	0.77874	0.747358	0.81921	0.47997	0.13243	0.05001	0.82296	0.468651	0.15499	0.0703397	1.30725	2.225	2.233	2.07	2.013	2.011	2.022	2.364	2.402	2.385	2.368	2.16	2.127
0.064	0.124809	0.117	0.106	0.158979	0.162128	0.12	0.115979	0.177979	0.183043	0.1	0.06	0.014	0.102	0.102979	0.0599362	0.011	0.089	0.107915	0.821399	1.47768	1.26547	1.00688	0.788498	0.733251	1.26198	0.994136	0.778515	0.74182	0.819484	0.480459	0.13288	0.0498828	0.822872	0.469961	0.154148	0.0695962	1.30585	2.225	2.23789	2.07	2.013	2.01394	2.02396	2.364	2.40494	2.38794	2.37191	2.16	2.127
0.0649905	0.128962	0.125914	0.110952	0.15999	0.165962	0.128914	0.11699	0.181962	0.195876	0.10099	0.0679238	0.014	0.102	0.107952	0.0629714	0.0139714	0.089	0.111962	0.821192	1.47725	1.26625	1.00639	0.787609	0.731289	1.26069	0.997072	0.781452	0.741888	0.819559	0.478618	0.134019	0.0501474	0.822345	0.468366	0.153496	0.0681636	1.3053	2.22896	2.23998	2.07396	2.01894	2.01697	2.02598	2.36796	2.40797	2.38998	2.36804	2.16297	2.12799
0.0700022	0.135003	0.127003	0.116002	0.156003	0.169004	0.133004	0.121002	0.182003	0.187005	0.105002	0.0720081	0.0140027	0.102001	0.108003	0.067007	0.014	0.089	0.113005	0.82112	1.47657	1.26654	1.02401	0.803307	0.742071	1.26085	0.99711	0.78128	0.74086	0.81985	0.478058	0.133759	0.0493585	0.82194	0.465936	0.153241	0.0681098	1.30641	2.231	2.245	2.078	2.024	2.018	2.025	2.37101	2.41	2.39	2.374	2.166	2.13
0.0739242	0.139905	0.131905	0.119924	0.160905	0.176848	0.140848	0.124924	0.186905	0.196811	0.108924	0.0867159	0.0189053	0.102981	0.112905	0.0797537	0.014	0.089	0.12183	0.820688	1.47623	1.26324	1.01801	0.797443	0.744268	1.2559	0.997071	0.781319	0.741252	0.819536	0.474695	0.13169	0.0465542	0.821459	0.477094	0.155349	0.0677666	1.30628	2.23296	2.25089	2.08291	2.02596	2.01996	2.02598	2.38277	2.41294	2.39589	2.38185	2.16796	2.13196
0.0789521	0.148914	0.139923	0.125943	0.166943	0.185914	0.148923	0.130943	0.195914	0.205914	0.110981	0.106808	0.0219713	0.107952	0.119933	0.0780192	0.0199425	0.101876	0.131904	0.819907	1.47655	1.26275	1.02089	0.800747	0.742735	1.25266	0.995634	0.780339	0.74536	0.818965	0.478067	0.130897	0.0463514	0.82044	0.474745	0.144396	0.0609558	1.30482	2.23795	2.25793	2.08696	2.03194	2.02891	2.03392	2.38696	2.41795	2.39996	2.38596	2.17394	2.13992
0.0800041	0.158006	0.146006	0.131003	0.171001	0.187001	0.159005	0.136006	0.197003	0.208001	0.116002	0.121009	0.0250023	0.111	0.123003	0.0820029	0.0199983	0.101998	0.138005	0.82073	1.47414	1.26143	1.00855	0.787848	0.750282	1.25488	0.995348	0.779517	0.738623	0.819779	0.477263	0.129321	0.0446593	0.82127	0.476082	0.144109	0.0610892	1.30384	2.242	2.26301	2.09301	2.037	2.031	2.037	2.394	2.423	2.403	2.392	2.17601	2.139
0.086853	0.168769	0.15579	0.135895	0.172958	0.188958	0.166832	0.14579	0.201895	0.208979	0.118937	0.135685	0.028916	0.111	0.127895	0.086895	0.017063	0.099063	0.146811	0.82027	1.47099	1.25879	1.00442	0.783679	0.753481	1.25415	0.991777	0.774831	0.744455	0.81884	0.465747	0.130837	0.0435537	0.82128	0.478723	0.143023	0.0598075	1.3017	2.24983	2.27279	2.10377	2.04189	2.03785	2.04287	2.39889	2.43083	2.40887	2.39592	2.18579	2.14096
0.0919527	0.180887	0.161943	0.141943	0.177953	0.199896	0.171953	0.150953	0.206953	0.216924	0.123953	0.173641	0.0468298	0.114962	0.132953	0.0879905	0.0209622	0.099	0.155915	0.819012	1.46663	1.2584	1.01763	0.796596	0.742159	1.25208	0.990957	0.773799	0.732386	0.817829	0.479328	0.123481	0.0417866	0.819873	0.47769	0.143228	0.0630092	1.29927	2.25594	2.27993	2.10895	2.04794	2.03998	2.043	2.40395	2.43595	2.41395	2.39996	2.19194	2.13902
0.0970059	0.190009	0.167007	0.143005	0.185007	0.205009	0.190004	0.155013	0.213006	0.226006	0.133003	0.187013	0.0600059	0.119005	0.137007	0.0940072	0.0220026	0.0960007	0.170005	0.817789	1.4646	1.25678	1.01221	0.791561	0.742333	1.24736	0.98954	0.772928	0.728479	0.817739	0.48254	0.122053	0.0432815	0.817409	0.477393	0.14365	0.0627728	1.29614	2.261	2.284	2.11401	2.051	2.04101	2.049	2.416	2.43801	2.41901	2.40401	2.196	2.146
0.105829	0.202754	0.176811	0.150848	0.194811	0.218735	0.195886	0.174621	0.221829	0.234829	0.137905	0.20564	0.0688295	0.126848	0.146811	0.104792	0.0259242	0.0969811	0.177848	0.815975	1.46098	1.2555	1.01344	0.793758	0.747098	1.24636	0.988834	0.770056	0.727362	0.815837	0.467864	0.126425	0.0455757	0.815831	0.481187	0.142983	0.0669297	1.29382	2.26492	2.29087	2.12185	2.05492	2.04885	2.04802	2.42091	2.44585	2.42685	2.41185	2.20091	2.14992
0.110953	0.214886	0.183934	0.151991	0.198962	0.222962	0.203924	0.183915	0.226953	0.239953	0.142953	0.238687	0.0927722	0.14582	0.154924	0.110943	0.026	0.0900664	0.186915	0.814732	1.45637	1.25627	1.01505	0.795563	0.750865	1.24356	0.987196	0.767474	0.729143	0.815523	0.483448	0.1317	0.0556241	0.813631	0.48546	0.143594	0.0792131	1.29034	2.27094	2.29694	2.12596	2.05896	2.05098	2.04998	2.42595	2.44996	2.42898	2.41695	2.20694	2.15396
0.124007	0.231011	0.196012	0.161005	0.207007	0.234005	0.223007	0.192011	0.240002	0.255005	0.153007	0.251021	0.114025	0.189012	0.168007	0.114003	0.0260024	0.105009	0.207009	0.8126	1.45555	1.25522	1.00922	0.789903	0.757771	1.24376	0.98498	0.765888	0.734364	0.81409	0.487557	0.133681	0.0619951	0.81082	0.485071	0.141488	0.0650381	1.28731	2.277	2.303	2.129	2.063	2.055	2.05	2.43	2.455	2.439	2.42	2.214	2.157
0.134766	0.249596	0.215575	0.16883	0.217766	0.242809	0.234745	0.210596	0.243915	0.263809	0.164745	0.285255	0.156085	0.208575	0.179745	0.118894	0.0299149	0.119681	0.221681	0.812502	1.44958	1.25393	1.01433	0.795156	0.7596	1.24466	0.984403	0.763394	0.70863	0.814256	0.498424	0.135863	0.0539744	0.810497	0.470849	0.138436	0.0619472	1.2851	2.28091	2.30691	2.13683	2.06691	2.055	2.04706	2.43294	2.45891	2.44096	2.41315	2.21791	2.157
0.145893	0.263864	0.226893	0.179893	0.224932	0.24399	0.252826	0.221893	0.259845	0.276874	0.171932	0.302835	0.194632	0.24168	0.190893	0.126923	0.0359419	0.108116	0.231903	0.811797	1.44679	1.25396	1.01749	0.79833	0.761017	1.24328	0.98539	0.764578	0.71008	0.812755	0.498739	0.146635	0.0612175	0.810668	0.473333	0.140143	0.0612957	1.28395	2.281	2.30601	2.137	2.06799	2.05698	2.04997	2.43498	2.459	2.44595	2.41993	2.21899	2.15502
0.161006	0.283008	0.245005	0.197002	0.236005	0.256007	0.269006	0.241004	0.274004	0.291006	0.190006	0.329006	0.250024	0.327031	0.202006	0.134004	0.0390026	0.119	0.252007	0.81096	1.4441	1.25306	1.02112	0.800751	0.765365	1.23759	0.980741	0.759461	0.70568	0.81219	0.499493	0.142046	0.0523502	0.809619	0.468539	0.138079	0.0513434	1.27989	2.283	2.311	2.138	2.066	2.057	2.043	2.44	2.463	2.445	2.419	2.22	2.157
0.174746	0.301655	0.256782	0.200927	0.247782	0.270728	0.282746	0.248855	0.281855	0.304746	0.203746	0.342746	0.304002	0.396712	0.215746	0.142837	0.0448911	0.119	0.266728	0.809929	1.43876	1.25345	1.02148	0.802066	0.754658	1.23842	0.983038	0.761846	0.704669	0.811385	0.505705	0.133213	0.0527624	0.808334	0.465604	0.13485	0.0589297	1.27739	2.28202	2.31198	2.14095	2.06796	2.04915	2.03515	2.43902	2.46496	2.44598	2.42096	2.21902	2.15602
0.188867	0.325772	0.2778	0.224772	0.255924	0.27199	0.3038	0.270791	0.3028	0.323819	0.220838	0.3638	0.355515	0.454458	0.233829	0.156867			0.288791	0.807929	1.4351	1.25462	1.00951	0.788273	0.766712	1.23175	0.983288	0.762098	0.705898	0.810716	0.500511	0.149661	0.0751849	0.805101	0.466659			1.27435	2.28101	2.31101	2.141	2.06701	2.04306	2.02708	2.439	2.46797	2.44699	2.42199	2.21702	2.16095
0.206008	0.347011	0.296006	0.236009	0.272008	0.286007	0.326006	0.293007	0.31501	0.338008	0.232009	0.385007	0.424014	0.534014	0.250008	0.158017			0.31001	0.805278	1.42965	1.25137	1.00598	0.785734	0.740582	1.23567	0.985198	0.762949	0.706769	0.808828	0.497117	0.129622	0.0639224	0.801608	0.442219			1.27028	2.279	2.311	2.143	2.067	2.038	2.016	2.439	2.471	2.45	2.424	2.217	2.162
0.22949	0.378321	0.313618	0.263405	0.294512	0.305575	0.343618	0.314533	0.345342	0.360512	0.257448	0.405554	0.465108	0.575108	0.274469	0.208896			0.338384	0.798468	1.42246	1.24814	1.01694	0.796712	0.746805	1.23049	0.980306	0.759407	0.703178	0.801646	0.488223	0.164297	0.100849	0.795385	0.498215			1.26205	2.27802	2.31296	2.14398	2.06602	2.03408	2.01306	2.43998	2.471	2.44706	2.42302	2.21211	2.162
0.243865	0.392865	0.33975	0.276875	0.297971	0.310952	0.365789	0.332827	0.354914	0.374865	0.272856	0.418875	0.496702	0.613635	0.288865	0.207029			0.352865	0.795933	1.41581	1.24151	1.01861	0.797574	0.7428	1.22657	0.979517	0.757399	0.700277	0.800202	0.484732	0.166169	0.108652	0.791754	0.488546			1.25834	2.27701	2.31201	2.14598	2.06501	2.03004	2.00805	2.43901	2.47199	2.44601	2.42201	2.21398	2.15804
0.269018	0.423019	0.364027	0.30302	0.31501	0.335014	0.388024	0.353018	0.380023	0.397019	0.301016	0.455007	0.555009	0.673012	0.309021	0.197049			0.37902	0.79068	1.4105	1.23745	0.998039	0.776979	0.722573	1.22135	0.97467	0.75317	0.690949	0.796919	0.441257	0.158648	0.105831	0.784891	0.436524			1.25492	2.276	2.306	2.14	2.057	2.017	1.993	2.439	2.475	2.448	2.425	2.212	2.16
0.29549	0.451453	0.404226	0.332434	0.329717	0.355604	0.424302	0.380472	0.414339	0.425453	0.325528	0.464811	0.568736	0.691641	0.340396	0.270584			0.408434	0.790768	1.40692	1.23642	1.01201	0.790774	0.727211	1.2212	0.973983	0.753543	0.690136	0.795438	0.451414	0.17057	0.121783	0.786558	0.502			1.2525	2.27404	2.30011	2.13706	2.05111	2.01209	1.993	2.43409	2.47304	2.44702	2.42598	2.212	2.16098
0.326709	0.473794	0.42085	0.358756	0.366653	0.384728	0.448775	0.401803	0.431841	0.446803	0.35869	0.490756		0.696953	0.37369	0.247234			0.431784	0.793861	1.40684	1.2362	0.999709	0.778727	0.719524	1.22364	0.975367	0.754016	0.690903	0.797173	0.491532		0.132264	0.79084	0.446478			1.25328	2.27202	2.29307	2.13205	2.04506	2.00308	1.98309	2.43301	2.473	2.44502	2.426	2.20903	2.16298
0.361029	0.52402	0.473018	0.406017	0.398026	0.409018	0.490026	0.445017	0.465021	0.480018	0.389029	0.528006	0.615003	0.731999					0.481022	0.788482	1.41178	1.23296	1.0103	0.785097	0.721096	1.21631	0.974521	0.751631	0.693312	0.79316	0.433159	0.146654	0.104391					1.25331	2.269	2.28399	2.125	2.037	2.001	1.983	2.42699	2.463	2.449	2.43	2.206	2.158
0.407981	0.555321	0.502363	0.432427	0.440087	0.438363	0.531108	0.471427	0.499257	0.509363	0.435981	0.536809	0.619894	0.731021	0.451024	0.329127			0.516236	0.792287	1.41583	1.23374	1.00295	0.780549	0.713926	1.22334	0.959643	0.737546	0.680185	0.793855	0.495115	0.153041	0.0894737	0.790931	0.461067			1.25621	2.27487	2.27323	2.11913	2.03504	2.00394	1.97713	2.41623	2.46104	2.44802	2.43392	2.21187	2.15506
0.438715	0.597602	0.551535	0.478564	0.463782	0.470696	0.569639	0.516573	0.532687	0.537734	0.467706	0.548886	0.623962	0.737934	0.482706	0.404279			0.558602	0.796936	1.42263	1.2392	1.00276	0.780648	0.710511	1.23202	0.987352	0.764053	0.698819	0.800081	0.495291	0.151892	0.0907249	0.793943	0.500629			1.26257	2.27203	2.26309	2.11009	2.0241	2.00004	1.977	2.40411	2.45704	2.45097	2.43499	2.21002	2.15797
0.48801	0.631013	0.587018	0.526015	0.521015	0.512017	0.604019	0.537022	0.569018	0.573018	0.51601	0.58701	0.651	0.762	0.535009	0.438026		0.395018	0.595013	0.799392	1.43259	1.24432	1.0091	0.786498	0.71126	1.23763	0.988876	0.766996	0.706652	0.803001	0.494359	0.13779	0.0738003	0.795852	0.482096		0.152859	1.26783	2.26	2.256	2.099	2.019	1.992	1.974	2.39999	2.454	2.454	2.435	2.197	2.157
0.511546	0.662395	0.630168	0.5623	0.555338	0.551243	0.64913	0.588017	0.612168	0.615187	0.540527	0.609565	0.651	0.762	0.555603	0.499808		0.436206	0.626395	0.803128	1.43914	1.24466	1.0039	0.781055	0.711868	1.24327	1.00384	0.781206	0.710349	0.804933	0.467841	0.138516	0.0745064	0.801295	0.473555		0.151173	1.27576	2.25902	2.24913	2.09213	2.01409	1.992	1.97891	2.38823	2.45106	2.44713	2.435	2.197	2.15308
0.560541	0.69371	0.663691	0.618475	0.609494	0.607475	0.664859	0.609803	0.631822	0.639775	0.58855	0.628822	0.654963	0.762	0.607513	0.566382		0.501391	0.660681	0.808866	1.44743	1.24823	1.00854	0.785339	0.718616	1.24641	1.00873	0.785878	0.721396	0.809834	0.474304	0.138708	0.0735987	0.80777	0.485674		0.167149	1.28275	2.24711	2.24603	2.08804	2.0031	1.98507	1.979	2.38998	2.451	2.45096	2.43401	2.18412	2.14706
0.580033	0.724025	0.701022	0.648043	0.649043	0.65604	0.700024	0.640022	0.67902	0.684028	0.611032	0.642013	0.655004	0.759002	0.623033	0.63202		0.526997	0.689019	0.811834	1.45433	1.24782	1.01175	0.788336	0.726776	1.25744	1.01122	0.789945	0.725723	0.812604	0.464629	0.144452	0.0753003	0.810834	0.48455		0.162091	1.28945	2.25099	2.24	2.083	2.005	1.987	1.985	2.389	2.44499	2.446	2.437	2.18799	2.164
0.627958	0.760213	0.73232	0.71064	0.71164	0.713746	0.734256	0.672299	0.707384	0.724128	0.657001	0.660596	0.660872	0.761936	0.670958	0.661362		0.522106	0.716405	0.817654	1.45038	1.25835	1.02725	0.797158	0.735853	1.26652	1.00349	0.782384	0.729508	0.818247	0.462839	0.14767	0.0757894	0.816712	0.470564		0.120749	1.29509	2.23926	2.23511	2.083	2.00891	1.987	1.98304	2.389	2.43717	2.44698	2.43406	2.18017	2.16791
0.652781	0.787754	0.773627	0.752627	0.774435	0.785354	0.752836	0.696781	0.756554	0.763645	0.688718	0.684781	0.666945	0.763982	0.689836	0.720463	0.477344	0.501191	0.75069	0.819583	1.46012	1.26487	1.02475	0.801839	0.734881	1.27273	1.00533	0.78985	0.735129	0.818737	0.466516	0.149553	0.073293	0.819793	0.459182	0.135717	0.0603269	1.29903	2.23801	2.23401	2.08102	2.00305	1.98502	1.97408	2.38999	2.43304	2.44502	2.43598	2.17703	2.16701
0.695026	0.826023	0.806034	0.80203	0.835047	0.859045	0.785017	0.74401	0.775033	0.793029	0.731025	0.70301	0.669004	0.767996	0.736022	0.768051	0.550078	0.578112	0.786022	0.827561	1.46314	1.26609	1.03466	0.812738	0.738596	1.28265	1.02339	0.793707	0.736323	0.825541	0.465222	0.144179	0.0676853	0.828992	0.453964	0.113869	0.0483007	1.30372	2.239	2.232	2.081	2.004	1.987	1.97201	2.39	2.428	2.446	2.437	2.178	2.15799
0.724427	0.851503	0.844255	0.836331	0.887968	0.910007	0.804618	0.755771	0.812274	0.82537	0.759446	0.714771	0.673904	0.763096	0.760522	0.825873	0.638281	0.704536	0.810522	0.828825	1.46406	1.26707	1.0403	0.821882	0.745682	1.28395	1.0186	0.790424	0.739223	0.826315	0.46778	0.143111	0.0624226	0.830765	0.46937	0.124218	0.0602962	1.30395	2.24292	2.23396	2.08296	2.004	1.99092	1.98279	2.38706	2.43094	2.44502	2.43994	2.18192	2.15113
0.770572	0.890638	0.878684	0.886535	0.955377	0.992238	0.8476	0.793647	0.853619	0.863647	0.812507	0.747693	0.680935	0.766963	0.804591	0.888424	0.72421	0.789229	0.85261	0.832783	1.4662	1.27053	1.05398	0.840081	0.765426	1.28667	1.0133	0.79143	0.736546	0.830095	0.474824	0.141921	0.0581194	0.834753	0.479082	0.139915	0.0701299	1.30842	2.24597	2.23598	2.07904	2.00499	1.99001	1.98498	2.387	2.43001	2.44896	2.43901	2.18299	2.14407
0.801014	0.926014	0.91801	0.911019	1.00603	1.05502	0.875018	0.825015	0.864021	0.897011	0.839016	0.759013	0.694	0.774	0.835013	0.947015	0.822049	0.887058	0.885015	0.831668	1.46323	1.26581	1.0504	0.846474	0.777885	1.28426	1.01879	0.790838	0.735148	0.827917	0.476865	0.136069	0.0493895	0.834839	0.479894	0.160661	0.0680153	1.30462	2.251	2.235	2.08	2.005	2.006	1.99401	2.385	2.427	2.449	2.442	2.185	2.147
0.83428	0.95928	0.941492	0.956026	1.06669	1.10981	0.91709	0.859259	0.912942	0.921471	0.875217	0.788365	0.694	0.774	0.865344	0.981259	0.935545	1.02208	0.920238	0.82706	1.46441	1.26547	1.05008	0.855563	0.788598	1.27667	1.00808	0.78622	0.731479	0.821861	0.488244	0.133652	0.0481958	0.831669	0.466803	0.139087	0.0571745	1.30321	2.25687	2.24185	2.07902	2.00402	2.00992	2.00672	2.385	2.42602	2.45096	2.44102	2.19087	2.14113
0.874619	0.998629	0.991524	1.00157	1.11257	1.16647	0.942762	0.899619	0.9348	0.957657	0.914629	0.812772	0.697962	0.777962	0.908591	1.02657	1.04299	1.14386	0.960619	0.820037	1.45703	1.26013	1.04897	0.855909	0.794674	1.27133	1.00501	0.785139	0.721109	0.81446	0.489738	0.13356	0.048061	0.825261	0.461092	0.142849	0.0728768	1.29647	2.26195	2.24299	2.08098	1.9931	2.0199	2.01591	2.38797	2.42996	2.451	2.44298	2.19199	2.14001
0.916027	1.03802	1.02803	1.05402	1.17901	1.22203	0.998016	0.943023	0.978017	0.989023	0.956029	0.846026	0.712002	0.778	0.947026	1.06803	1.14005	1.25106	0.997029	0.808838	1.44828	1.2552	1.04454	0.857512	0.795338	1.25306	0.981817	0.762157	0.705262	0.802179	0.484161	0.13675	0.0471636	0.815358	0.450377	0.150288	0.0911439	1.29046	2.26	2.245	2.08401	2.001	2.02	2.026	2.395	2.43	2.45101	2.444	2.19	2.144
0.959164	1.07037	1.07018	1.0903	1.19764	1.26222	1.02351	0.980278	1.00449	1.02628	1.00211	0.887202	0.715924	0.778	0.988202	1.11411	1.22633	1.34321	1.04311	0.805662	1.45424	1.2454	1.03869	0.844022	0.791387	1.25306	0.992562	0.773186	0.707722	0.799973	0.486034	0.137093	0.0529576	0.811377	0.444916	0.146837	0.0974281	1.285	2.26294	2.25089	2.09283	1.9961	2.02687	2.03385	2.39696	2.42902	2.45983	2.4489	2.19196	2.144
1.00754	1.12151	1.11061	1.12467	1.24653	1.29865	1.07946	1.02458	1.06145	1.06364	1.04757	0.916721	0.726894	0.784933	1.04149	1.14867	1.26861	1.38164	1.08758	0.798499	1.44561	1.2456	1.03565	0.847622	0.7903	1.252	0.97425	0.757911	0.695687	0.792859	0.48097	0.138298	0.0533374	0.804575	0.443938	0.160229	0.104988	1.28082	2.26201	2.25892	2.09696	2.0059	2.02502	2.03598	2.39997	2.43197	2.46891	2.45494	2.192	2.14598
1.05603	1.15904	1.15104	1.16403	1.27502	1.32702	1.12903	1.05904	1.08204	1.10103	1.09303	0.962033	0.737026	0.791015	1.09102	1.19304	1.27202	1.38802	1.13103	0.795551	1.44383	1.24643	1.03339	0.838312	0.782515	1.23613	0.968734	0.747984	0.683265	0.789921	0.464578	0.135175	0.0520223	0.801251	0.464866	0.164633	0.110489	1.27495	2.259	2.264	2.102	2.01701	2.027	2.038	2.39801	2.442	2.466	2.46	2.19101	2.145
1.09417	1.21185	1.20679	1.21196	1.30338	1.35343	1.17109	1.11675	1.14562	1.14798	1.13313	1.01094	0.776151	0.813512	1.12428	1.24879	1.30528	1.41638	1.18092	0.797224	1.45296	1.24696	1.03121	0.825762	0.775688	1.23885	0.974838	0.754205	0.690307	0.792064	0.44615	0.142129	0.055524	0.802483	0.458244	0.153854	0.0942033	1.28488	2.25998	2.27085	2.10689	2.02875	2.03092	2.03604	2.4117	2.44004	2.46306	2.45804	2.19883	2.14696
1.1574	1.24668	1.24465	1.22885	1.3248	1.36688	1.22648	1.16851	1.19751	1.19852	1.19145	1.08629	0.815628	0.831829	1.19037	1.26783	1.31392	1.42195	1.21865	0.804451	1.45849	1.2542	1.03267	0.828402	0.765982	1.2428	0.97807	0.757113	0.690094	0.800311	0.449563	0.152234	0.0586011	0.808542	0.462795	0.15257	0.0909479	1.29146	2.2709	2.27694	2.11294	2.03494	2.031	2.03204	2.40804	2.44495	2.46696	2.45998	2.20494	2.14106
1.19404	1.29004	1.28803	1.27802	1.34902	1.37202	1.26505	1.22405	1.25805	1.25505	1.23503	1.16509	0.882088	0.998085	1.22705	1.30302	1.32501	1.42901	1.26903	0.810083	1.46771	1.25562	1.03236	0.817718	0.758525	1.25059	0.981989	0.76071	0.695259	0.809313	0.443201	0.156593	0.122213	0.810952	0.456945	0.150828	0.0839082	1.29387	2.267	2.281	2.116	2.036	2.03	2.02599	2.417	2.451	2.45801	2.459	2.198	2.143
1.23422	1.33218	1.31841	1.30252	1.3647	1.3926	1.31797	1.27207	1.30607	1.30895	1.26835	1.25329	0.970288		1.27409	1.32066	1.33089	1.43489	1.30235	0.812807	1.46829	1.25949	1.03143	0.815356	0.753419	1.25236	0.990534	0.770235	0.704363	0.812479	0.464291	0.179466		0.812784	0.451927	0.139088	0.0721189	1.29892	2.26406	2.28394	2.11698	2.03796	2.0251	2.01619	2.41994	2.45296	2.46977	2.45802	2.19702	2.14202
1.27957	1.38153	1.36159	1.34163	1.38679	1.40786	1.36456	1.3255	1.36445	1.36547	1.3106	1.32532	1.05124	1.16523	1.3166	1.34477	1.33793	1.43797	1.35946	0.820546	1.48085	1.26963	1.02838	0.808684	0.750121	1.25345	0.991136	0.770578	0.705402	0.821623	0.464225	0.171491	0.136826	0.818991	0.450849	0.140564	0.0708995	1.30586	2.26301	2.28598	2.11997	2.03998	2.01807	2.00808	2.42198	2.453	2.46505	2.45701	2.197	2.13606
1.31902	1.41202	1.38802	1.36901	1.40401	1.42701	1.41502	1.38103	1.41803	1.42203	1.35002	1.39703	1.13605	1.14806	1.35502	1.36802	1.341	1.441	1.38502	0.825203	1.47979	1.27549	1.03913	0.817483	0.753964	1.25416	1.00676	0.784673	0.718093	0.827303	0.46934	0.164094	0.0707569	0.822614	0.454402	0.14002	0.0675788	1.30918	2.264	2.283	2.115	2.038	2.016	2.002	2.424	2.459	2.465	2.456	2.198	2.131
1.35423	1.45016	1.42323	1.38857	1.41868	1.43874	1.4424	1.42992	1.4679	1.48364	1.38033	1.45375	1.22798	1.26542	1.3961	1.3954	1.34785	1.441	1.4261	0.831071	1.48929	1.27941	1.04559	0.823733	0.760888	1.26479	1.01118	0.790032	0.724127	0.832369	0.469516	0.135352	0.0651533	0.829127	0.458431	0.14	0.0653197	1.31544	2.26694	2.28398	2.11696	2.03506	2.01111	1.99809	2.42498	2.46096	2.46891	2.46383	2.19898	2.13589
1.39957	1.4926	1.45768	1.41772	1.44079	1.46673	1.49649	1.47458	1.52645	1.55037	1.43251	1.52235	1.33598	1.3928	1.4386	1.41086	1.35097	1.43902	1.46068	0.836212	1.48609	1.284	1.05535	0.832468	0.766795	1.27102	1.01718	0.798252	0.732531	0.837621	0.480673	0.125241	0.0613652	0.833836	0.456628	0.140406	0.0617537	1.3173	2.26601	2.28499	2.117	2.02906	2.00407	1.98909	2.41807	2.46694	2.46405	2.46301	2.199	2.14194
1.43404	1.53304	1.49304	1.43804	1.46003	1.48302	1.52205	1.53005	1.59205	1.61606	1.45805	1.58806	1.43908	1.4971	1.48303	1.44302	1.35803	1.44303	1.50304	0.834927	1.48642	1.28554	1.05127	0.828545	0.764994	1.27292	1.02585	0.809423	0.742865	0.836427	0.500169	0.126124	0.0567259	0.832618	0.45954	0.137001	0.0562349	1.31595	2.265	2.282	2.11599	2.026	1.99799	1.984	2.42	2.463	2.47099	2.45999	2.198	2.138
1.48115	1.58015	1.53229	1.47827	1.49438	1.50854	1.57995	1.58206	1.65094	1.67985	1.50809	1.65676	1.53035	1.60308	1.52033	1.46559	1.39434	1.48033	1.54622	0.832131	1.48364	1.28399	1.04547	0.823295	0.75889	1.26706	1.02599	0.81219	0.747919	0.833365	0.499276	0.141315	0.0630752	0.83042	0.459432	0.170681	0.0938007	1.31623	2.26402	2.27709	2.11011	2.02305	1.9872	1.97909	2.41804	2.46398	2.46216	2.45214	2.19604	2.13996
1.50578	1.60478	1.55975	1.50278	1.51085	1.52782	1.61171	1.62065	1.70451	1.73846	1.52981	1.69664	1.65783	1.76055	1.55171	1.4769		1.53846	1.57375	0.829593	1.47832	1.28083	1.04308	0.820535	0.755867	1.26689	1.02223	0.812309	0.7491	0.831289	0.47994	0.140887	0.0732561	0.826833	0.461253		0.134962	1.31053	2.26301	2.27601	2.10802	2.02201	1.98502	1.97206	2.41503	2.46202	2.462	2.44705	2.196	2.14396
1.55703	1.65503	1.61103	1.53304	1.54502	1.55102	1.66303	1.66604	1.76204	1.80104	1.58103	1.74103	1.76506	1.86607	1.60203	1.51102		1.59201	1.62303	0.820677	1.47108	1.27118	1.03451	0.812286	0.746805	1.25812	1.01819	0.813797	0.751648	0.822047	0.468935	0.152852	0.0839438	0.818837	0.458261		0.143121	1.30345	2.267	2.27	2.105	2.019	1.981	1.968	2.409	2.461	2.46099	2.44099	2.203	2.14101
1.59322	1.69415	1.64819	1.58096	1.56849	1.57743	1.70411	1.7169	1.81388	1.85679	1.62015	1.78015	1.84722	1.96192	1.63919	1.53253		1.6057	1.65726	0.816628	1.46575	1.26779	1.02856	0.806681	0.740379	1.25528	1.0141	0.809748	0.748273	0.818321	0.462039	0.169529	0.116357	0.814592	0.46013		0.157684	1.30096	2.26504	2.26413	2.10402	2.01802	1.98002	1.96702	2.409	2.45806	2.45121	2.43317	2.19713	2.15275
1.64748	1.74155	1.69852	1.62063	1.61159	1.61168	1.75452	1.76653	1.86848	1.91148	1.67349	1.8117	1.92626	2.05215	1.68952	1.56767		1.6367	1.71248	0.809854	1.46248	1.26109	1.01615	0.794308	0.728671	1.24792	1.00456	0.803668	0.745882	0.812684	0.448499	0.17095	0.138404	0.806824	0.46123		0.165448	1.29167	2.25906	2.25905	2.09806	2.01206	1.97307	1.96304	2.40009	2.45602	2.44704	2.42607	2.19106	2.15003
1.70002	1.79402	1.74902	1.67303	1.64303	1.64602	1.80902	1.81002	1.91402	1.95502	1.72302	1.86302	1.96901	2.091	1.74603	1.61407		1.68301	1.76102	0.801919	1.45627	1.25241	1.01539	0.795075	0.725986	1.24359	1.00723	0.80713	0.746947	0.808049	0.444617	0.163253	0.128535	0.795809	0.454471		0.158102	1.28884	2.248	2.249	2.088	2.009	1.973	1.962	2.393	2.449	2.443	2.419	2.181	2.147
1.74219	1.83815	1.78824	1.72009	1.69205	1.68328	1.84138	1.84826	1.95324	1.99228	1.76715	1.89832	1.97979	2.09689					1.8022	0.800439	1.45701	1.25038	1.00595	0.786054	0.719093	1.24613	1.00773	0.807522	0.742084	0.806578	0.439813	0.150997	0.10212					1.28839	2.25192	2.24508	2.08211	2.00704	1.96809	1.96004	2.38908	2.44017	2.43711	2.41802	2.18492	2.14896
1.80342	1.89051	1.84645	1.77647	1.74253	1.73154	1.90044	1.89952	1.98074	2.02668	1.82842	1.93664	2.0117	2.12374	1.84945	1.74398		1.70206	1.85649	0.802708	1.46038	1.24909	1.0052	0.785078	0.719356	1.25139	1.00469	0.794495	0.739009	0.807699	0.463294	0.143381	0.0843653	0.797728	0.444781		0.113661	1.29112	2.24606	2.23509	2.07705	1.99908	1.96899	1.95802	2.38405	2.43406	2.43502	2.41404	2.17906	2.14702
1.84903	1.93903	1.89703	1.83503	1.80004	1.79304	1.94703	1.93503	2.02402	2.05501	1.87502	1.96902	2.01501	2.12401	1.89303	1.90501		1.87303	1.90803	0.806621	1.46805	1.25661	1.00656	0.786518	0.720942	1.24962	1.00899	0.803112	0.738616	0.809901	0.454418	0.141346	0.080563	0.803131	0.461254		0.178144	1.29731	2.235	2.23	2.068	1.994	1.964	1.955	2.37599	2.422	2.436	2.415	2.17099	2.14699
1.89108	1.98402	1.94593	1.88784	1.86165	1.85563	1.99006	1.98002	2.05336	2.07849	1.91023	2.00619	2.03164	2.13476	1.93802	1.91772		1.92976	1.95008	0.808323	1.4739	1.25789	1.00645	0.783907	0.723915	1.25229	1.00242	0.790819	0.731711	0.812102	0.466877	0.134842	0.0691987	0.804295	0.467983		0.152354	1.30211	2.22815	2.22217	2.06213	1.98715	1.964	1.95598	2.36719	2.41417	2.43306	2.41402	2.16219	2.13526
1.93558	2.02561	1.98761	1.94645	1.92739	1.92832	2.03557	2.00874	2.07579	2.10674	1.96251	2.02384	2.03497	2.135	1.97664	1.98338		2.00232	1.99458	0.813828	1.48112	1.26645	1.0143	0.790883	0.728725	1.25412	1.00366	0.790144	0.731867	0.816815	0.436909	0.137256	0.0681477	0.810362	0.453589		0.129206	1.30869	2.22404	2.21903	2.05903	1.98205	1.96004	1.95303	2.36601	2.41202	2.42607	2.41202	2.16002	2.16373
1.97902	2.06402	2.03702	2.00303	2.01003	2.01204	2.06902	2.04301	2.11101	2.13501	2.00402	2.05001	2.04	2.14	2.02202	2.03903	1.78504	1.90604	2.02902	0.814022	1.48691	1.26976	1.02439	0.799725	0.738224	1.25641	1.00755	0.79419	0.733222	0.814481	0.455155	0.133999	0.0634486	0.813223	0.450442	0.139848	0.118628	1.31567	2.224	2.217	2.058	1.981	1.962	1.958	2.359	2.412	2.425	2.413	2.157	2.177
2.02118	2.10618	2.08213	2.05892	2.07867	2.0895	2.11216	2.07047	2.13454	2.15953	2.04618	2.06864	2.04392	2.14	2.06418	2.09982	1.88114	2.00312	2.07609	0.818042	1.49828	1.27365	1.0344	0.810443	0.746068	1.26501	1.00972	0.795004	0.73839	0.816903	0.444634	0.132381	0.0602715	0.818763	0.454492	0.114403	0.0920151	1.32475	2.21713	2.22092	2.05996	1.98394	1.96298	1.95309	2.35508	2.41004	2.42402	2.413	2.15013	2.17013
2.06063	2.14464	2.1246	2.11943	2.15923	2.17222	2.13974	2.09774	2.16669	2.18773	2.0886	2.08584	2.04004	2.13802	2.09967	2.14953	1.96124	2.07829	2.10869	0.821596	1.50014	1.27797	1.04884	0.827487	0.755035	1.2692	1.01041	0.79603	0.738886	0.819178	0.438121	0.125011	0.0539505	0.823317	0.443774	0.0982711	0.0721766	1.3292	2.21799	2.21902	2.06	1.98499	1.95805	1.94706	2.35302	2.40802	2.424	2.41399	2.15	2.15118
2.11002	2.19202	2.17802	2.17803	2.23204	2.25905	2.17602	2.13302	2.19502	2.22402	2.13502	2.10401	2.05101	2.13101	2.14902	2.22304	2.06305	2.12306	2.15402	0.826719	1.5027	1.28435	1.05332	0.834638	0.766277	1.27307	1.0114	0.794848	0.739859	0.823218	0.444631	0.15073	0.0693399	0.829439	0.460646	0.107623	0.0468555	1.33384	2.227	2.221	2.06	1.98	1.966	1.95	2.355	2.407	2.422	2.416	2.159	2.14099
2.14034	2.23017	2.21323	2.23183	2.30736	2.34219	2.21417	2.16725	2.22534	2.2563	2.17219	2.12553	2.06079	2.14177	2.1764	2.28661	2.14814	2.22478	2.19119	0.824322	1.50156	1.28065	1.06307	0.848928	0.778298	1.27039	1.00821	0.791943	0.738421	0.820323	0.446675	0.134122	0.0520569	0.827551	0.471562	0.129562	0.0561865	1.33276	2.227	2.22198	2.06294	1.97609	1.97285	1.95391	2.35598	2.40602	2.422	2.41991	2.15704	2.12436
2.18162	2.27062	2.25858	2.28352	2.38726	2.42622	2.25958	2.19673	2.25869	2.28177	2.20965	2.14086	2.06397	2.142	2.22059	2.34149	2.28274	2.39441	2.2346	0.820337	1.50196	1.27898	1.06567	0.862306	0.792419	1.26342	1.00511	0.789106	0.735161	0.816169	0.458488	0.132621	0.0498969	0.824023	0.484024	0.129555	0.100334	1.33152	2.23096	2.22596	2.06201	1.97303	1.96805	1.95895	2.35204	2.40798	2.42596	2.42198	2.16294	2.12499
2.22402	2.31702	2.30902	2.34503	2.46503	2.50804	2.28903	2.24202	2.28003	2.31502	2.26002	2.16601	2.063	2.142	2.25303	2.39903	2.40406	2.49806	2.27802	0.814554	1.49485	1.27338	1.06413	0.869774	0.801196	1.26143	0.999736	0.779707	0.726244	0.809946	0.469088	0.13175	0.0485794	0.818883	0.46612	0.1193	0.052934	1.32405	2.231	2.226	2.063	1.968	1.967	1.971	2.357	2.407	2.426	2.425	2.164	2.124
2.26618	2.3582	2.3502	2.39307	2.52484	2.57667	2.34099	2.27732	2.33003	2.34443	2.29434	2.1866	2.06987	2.142	2.30107	2.44903	2.51878	2.60689	2.3192	0.80473	1.4884	1.26843	1.06082	0.876549	0.811039	1.25651	0.991853	0.774314	0.715675	0.803681	0.466392	0.132574	0.0474813	0.80598	0.447844	0.118427	0.0599835	1.31748	2.22413	2.226	2.063	1.96604	1.97191	1.97885	2.357	2.40896	2.43091	2.42991	2.15615	2.124
2.31555	2.40953	2.40351	2.44949	2.5904	2.64339	2.39352	2.32952	2.36469	2.37572	2.34751	2.21772	2.07793	2.14497	2.34857	2.48369	2.60918	2.72096	2.36657	0.792848	1.48097	1.2568	1.05051	0.872667	0.814619	1.24398	0.979533	0.758714	0.70145	0.793236	0.444701	0.133551	0.0458053	0.793236	0.43994	0.131707	0.0839489	1.31163	2.21508	2.22996	2.063	1.96501	1.97497	1.98891	2.35403	2.40603	2.42704	2.43	2.14609	2.12499
2.36203	2.45403	2.45403	2.49702	2.64803	2.70403	2.44502	2.37302	2.40103	2.41303	2.39803	2.26003	2.09501	2.148	2.39403	2.53603	2.663	2.776	2.42002	0.787807	1.47626	1.25037	1.04268	0.874078	0.81785	1.23833	0.974719	0.754048	0.697321	0.789278	0.444873	0.133118	0.0442611	0.786737	0.430099	0.13704	0.0906066	1.30475	2.214	2.239	2.065	1.967	1.98801	1.997	2.35101	2.41	2.44	2.435	2.147	2.125
2.37466	2.5	2.44313	2.54006	2.69204	2.75294	2.41896	2.36782	2.4117	2.42566	2.44987	2.31677	2.10479	2.15485	2.40927	2.55567	2.65753	2.78113	2.45817	0.77102	1.4717	1.23663	1.03969	0.871017	0.817576	1.22597	0.967734	0.748235	0.695926	0.785766	0.450742	0.129244	0.0461588	0.769484	0.442992	0.153943	0.0894503	1.30357	2.20498	2.24389	2.05094	1.97385	1.99681	2.00189	2.34239	2.39542	2.42008	2.41802	2.14994	2.11913
2.42159	2.55449	2.48165	2.58359	2.7346	2.79362	2.48492	2.42202	2.44769	2.46614	2.45064	2.37002	2.13471	2.17085	2.46749	2.59862	2.67979	2.80132	2.51348	0.777329	1.47578	1.2367	1.03666	0.868187	0.813093	1.22383	0.965971	0.747309	0.689774	0.77941	0.472989	0.130834	0.050558	0.775397	0.436114	0.145044	0.0686011	1.3049	2.20748	2.25093	2.05447	1.97697	1.99799	2.00596	2.343	2.39599	2.42991	2.42395	2.1365	2.103
2.48902	2.55352	2.55502	2.58751	2.71701	2.78051	2.53552	2.52804	2.53405	2.56304	2.52252	2.44255	2.19703	2.28302	2.52302	2.65001	2.707	2.82299	2.52252	0.782816	1.46721	1.24021	1.04411	0.869558	0.805315	1.22876	0.973152	0.752981	0.697176	0.785005	0.445567	0.177996	0.109315	0.781066	0.448173	0.134365	0.0584831	1.28344	2.21001	2.2225	2.0515	1.96001	1.97551	1.9835	2.3535	2.422	2.45799	2.442	2.13951	2.108
2.5191	2.5831	2.58066	2.60959	2.74015	2.79464	2.56797	2.51503	2.55676	2.56842	2.5502	2.51734	2.24627	2.31512	2.55458	2.66565	2.71155	2.80215	2.54559	0.78358	1.47526	1.24544	1.04699	0.84933	0.796637	1.23249	0.969021	0.760708	0.69209	0.785148	0.438466	0.169165	0.105961	0.782441	0.44464	0.135864	0.0653918	1.28913	2.21927	2.22642	2.05939	1.96851	1.98542	1.98246	2.357	2.40447	2.43305	2.42351	2.14778	2.10102
2.59077	2.6523	2.64633	2.66642	2.77959	2.83013	2.63087	2.58578	2.62234	2.63137	2.62573	2.61353	2.33016	2.46304	2.62429	2.71054	2.72585	2.81833	2.61529	0.791865	1.4818	1.25238	1.03209	0.842913	0.783127	1.24048	0.971955	0.75483	0.692642	0.792197	0.443511	0.177672	0.142777	0.79175	0.433263	0.135196	0.0592228	1.2925	2.21802	2.22403	2.05455	1.97939	1.97709	1.97409	2.3565	2.40549	2.43202	2.42399	2.14405	2.09852
2.64652	2.70102	2.68802	2.71001	2.80551	2.83798	2.68253	2.64602	2.68605	2.70105	2.67701	2.70156	2.40912	2.4911	2.68202	2.73451	2.735	2.82201	2.67001	0.794999	1.48424	1.25433	1.03372	0.831943	0.773842	1.24275	0.979061	0.768014	0.702188	0.795964	0.446504	0.18385	0.117851	0.794089	0.433382	0.13148	0.0533977	1.2953	2.223	2.224	2.055	1.976	1.974	1.97002	2.3525	2.407	2.434	2.422	2.1495	2.09301
2.67148	2.72695	2.71344	2.72952	2.81696	2.83329	2.71638	2.67848	2.73347	2.74987	2.701	2.76322	2.50956	2.65116	2.71096	2.75286	2.73756	2.82899	2.69243	0.80283	1.49055	1.26258	1.03184	0.827803	0.768075	1.24998	0.988822	0.77355	0.709848	0.804187	0.453187	0.159062	0.117849	0.801449	0.437238	0.125817	0.0464595	1.30759	2.22545	2.22644	2.05697	1.97648	1.97199	1.97739	2.35546	2.41043	2.43445	2.42494	2.15388	2.10333
2.73504	2.78856	2.7686	2.77419	2.83984	2.87522	2.77408	2.75246	2.81191	2.82642	2.76653	2.84142	2.6122	2.67615	2.77404	2.78924	2.74942	2.84534	2.74859	0.813532	1.49599	1.26359	1.03485	0.823202	0.764036	1.25619	1.00172	0.791952	0.726441	0.814288	0.459351	0.14233	0.0706773	0.812349	0.443457	0.133692	0.0712744	1.31095	2.22995	2.22153	2.05253	1.97203	1.96604	1.95416	2.35699	2.40801	2.42557	2.42053	2.15398	2.09357
2.75405	2.81355	2.79054	2.78402	2.84603	2.86253	2.80404	2.78405	2.84907	2.88007	2.78205	2.89209	2.72108	2.78608	2.79505	2.81554	2.74801	2.81301	2.77205	0.816238	1.50025	1.27003	1.03856	0.822269	0.762052	1.26548	1.00784	0.799611	0.73479	0.816791	0.471163	0.117166	0.049343	0.814954	0.44802	0.128085	0.0451035	1.31498	2.228	2.2225	2.054	1.974	1.96399	1.955	2.356	2.412	2.429	2.4265	2.1525	2.09499
2.80692	2.85947	2.83251	2.81107	2.8735	2.89203	2.847	2.83799	2.91986	2.95731	2.83247	2.97826	2.81978	2.87584	2.84838	2.79534	2.77456	2.83969	2.82198	0.818723	1.50583	1.27523	1.04321	0.825418	0.762497	1.26777	1.01213	0.808032	0.742511	0.818008	0.489866	0.125786	0.0519486	0.818794	0.467501	0.127036	0.0590119	1.31831	2.22655	2.22099	2.05643	1.97044	1.95449	1.95197	2.35797	2.4135	2.42843	2.42296	2.15004	2.09243
2.85253	2.91097	2.88249	2.85405	2.89973	2.91971	2.9059	2.90333	2.99226	3.03075	2.88001	3.04235	2.94444	3.01046	2.89403	2.82469	2.81758	2.87051	2.87496	0.816871	1.5022	1.27054	1.038	0.821397	0.762276	1.26868	1.02032	0.819087	0.750168	0.817284	0.50318	0.142593	0.054073	0.815782	0.475425	0.123028	0.055793	1.31436	2.22155	2.21803	2.04858	1.9611	1.94411	1.93963	2.35553	2.41251	2.42355	2.41607	2.14455	2.08854
2.87807	2.94058	2.90408	2.87306	2.90953	2.92605	2.94157	2.93608	3.02759	3.07858	2.90007	3.08057	3.04818	3.14521	2.92357	2.86002			2.90008	0.814618	1.50198	1.26913	1.03337	0.816132	0.754187	1.26182	1.02407	0.82439	0.758581	0.815547	0.488783	0.140577	0.057143	0.813378	0.491542			1.31368	2.22199	2.2155	2.04849	1.95849	1.94099	1.93248	2.351	2.409	2.42149	2.41349	2.14449	2.09
2.93177	3.00169	2.96127	2.91726	2.93734	2.95842	2.99628	3.00367	3.09969	3.1477	2.95479	3.13322	3.15094	3.26603	2.97533	2.87173	2.7805		2.95876	0.808878	1.49383	1.26189	1.02664	0.806769	0.7422	1.25528	1.01477	0.816269	0.755358	0.809538	0.488773	0.150477	0.0762303	0.807785	0.430897	0.045203		1.30548	2.21312	2.2125	2.04353	1.95405	1.93352	1.91755	2.34703	2.40946	2.41507	2.40802	2.1341	2.0939
2.97364	3.03968	3.00116	2.94624	2.9608	2.97833	3.04311	3.04912	3.15554	3.20454	2.99515	3.1578	3.23043	3.35337	3.01962	2.93356	2.77702		2.99866	0.802382	1.4897	1.25355	1.0222	0.80111	0.741806	1.24509	1.00578	0.810849	0.749591	0.804038	0.492913	0.170546	0.10676	0.800543	0.502693	0.0473195		1.30151	2.2135	2.21052	2.04251	1.95499	1.92606	1.90907	2.34353	2.40851	2.4155	2.40503	2.13351	2.09103
3.02904	3.09054	3.06153	3.00153	3.00152	3.00602	3.10254	3.11404	3.22053	3.25905	3.04704	3.15309	3.29609	3.42508	3.07654	2.92804	2.778	2.869	3.05354	0.792562	1.48311	1.24649	1.00704	0.785846	0.735336	1.23649	0.99296	0.797708	0.743068	0.794143	0.50005	0.185327	0.130749	0.791635	0.436036	0.0470104	0.0254025	1.29313	2.20899	2.203	2.03999	1.944	1.918	1.9055	2.331	2.3975	2.4085	2.3975	2.13	2.088
3.06492	3.12737	3.09332	3.0319	3.02735	3.02938	3.14232	3.1518	3.25431	3.30033	3.08338	3.22986	3.34518	3.46914	3.11588	2.95353	2.77898	2.87489	3.09183	0.784785	1.47641	1.24082	1.00144	0.777254	0.728298	1.23064	0.99029	0.79338	0.736435	0.787352	0.503876	0.166582	0.107832	0.782592	0.42937	0.0476575	0.0293731	1.29082	2.20114	2.19805	2.03501	1.94451	1.91258	1.90156	2.32363	2.39551	2.40649	2.3965	2.12215	2.09386
3.12445	3.17357	3.14006	3.08105	3.06465	3.06369	3.19799	3.20205	3.29363	3.34311	3.11132	3.28451	3.36083	3.48186	3.17496	3.08855			3.146	0.782014	1.47061	1.23879	0.994583	0.779202	0.727732	1.23194	0.997543	0.795926	0.73223	0.783862	0.501191	0.157072	0.100093	0.782894	0.516497			1.28904	2.19852	2.19305	2.02658	1.94053	1.90705	1.90001	2.3121	2.39005	2.39857	2.39254	2.112	2.095
3.17555	3.22555	3.19604	3.13005	3.11206	3.10806	3.24855	3.24955	3.34203	3.38353	3.18904	3.30505	3.37505	3.49104	3.18508	3.13711	2.82803		3.19805	0.775743	1.47575	1.23853	0.991375	0.76297	0.720318	1.22525	0.98819	0.787784	0.72533	0.77911	0.496973	0.160684	0.0931225	0.783044	0.49673	0.0737041		1.29207	2.187	2.183	2.02349	1.9365	1.9035	1.898	2.29549	2.38449	2.395	2.3875	2.1075	2.099
3.19039	3.23644	3.23784	3.17725	3.16571	3.16225	3.29978	3.29563	3.37142	3.41578	3.22592	3.35315	3.40703	3.518	3.23634	3.2109	2.88183	2.92832	3.20551	0.790895	1.47705	1.23845	0.992579	0.770223	0.721065	1.22529	0.987167	0.77974	0.722452	0.776802	0.497745	0.144115	0.0690314	0.792306	0.483548	0.0818535	0.0223869	1.27808	2.17095	2.13093	2.01707	1.93352	1.90697	1.90149	2.28362	2.37805	2.39345	2.3855	2.10739	2.09166
3.22377	3.27473	3.28611	3.22709	3.21559	3.21557	3.28464	3.32923	3.40968	3.44278	3.2447	3.38027	3.40998	3.518	3.26579	3.28846	2.93551	2.97458	3.24969	0.791307	1.48391	1.23977	0.990699	0.772034	0.729625	1.23988	0.988232	0.781832	0.72118	0.789838	0.481621	0.142809	0.0639655	0.792846	0.466956	0.0828722	0.0222608	1.28051	2.16703	2.12504	2.01155	1.92904	1.91146	1.90646	2.2811	2.37751	2.38904	2.38352	2.09203	2.09348
3.32212	3.32714	3.34808	3.30714	3.30417	3.30768	3.32113	3.34509	3.43302	3.46112	3.35212	3.42404	3.41501	3.521	3.34714	3.37815	3.07303	3.24686	3.30015	0.798037	1.48701	1.23993	0.99334	0.774174	0.742335	1.25031	0.994194	0.794841	0.739643	0.793159	0.46759	0.1427	0.0612878	0.802855	0.495418	0.186812	0.143021	1.28838	2.16597	2.12499	2.0015	1.92549	1.91249	1.90599	2.28401	2.34298	2.35501	2.35297	2.08798	2.09203
3.35407	3.36548	3.36023	3.35903	3.36816	3.38014	3.35655	3.37122	3.43832	3.49306	3.38599	3.43401	3.41903	3.52097	3.38614	3.42082	3.15865	3.32411	3.34231	0.80005	1.49807	1.24348	1.00925	0.794295	0.74014	1.25627	1.00072	0.795301	0.732205	0.795732	0.462054	0.142727	0.0579306	0.804201	0.451745	0.139602	0.1116	1.29319	2.15798	2.122	1.97108	1.89999	1.88612	1.87928	2.28593	2.33706	2.35701	2.34593	2.08297	2.09903
3.35994	3.40658	3.3798	3.36197	3.38186	3.39188	3.40352	3.38981	3.46572	3.49795	3.38501	3.43499	3.42197	3.51803	3.39788	3.4903	3.29506	3.41805	3.36873	0.800872	1.50241	1.24856	1.01022	0.790508	0.743555	1.25646	1.00442	0.801319	0.734328	0.79674	0.459803	0.139087	0.0562867	0.804329	0.510812	0.183524	0.146437	1.30078	2.15602	2.122	1.97793	1.89901	1.8959	1.90276	2.28006	2.34195	2.35799	2.34006	2.08003	2.10197
3.4172	3.45318	3.43915	3.43225	3.47234	3.48342	3.43218	3.42809	3.50909	3.53211	3.43921	3.44412	3.42702	3.519	3.45916	3.53929	3.36641	3.41245	3.42014	0.80792	1.50954	1.25946	1.03583	0.80797	0.760274	1.26375	1.00231	0.797471	0.745287	0.804953	0.452229	0.138799	0.0534098	0.810617	0.46432	0.12993	0.0573255	1.30625	2.148	2.12401	1.976	1.907	1.90101	1.90394	2.28099	2.339	2.35102	2.33602	2.07598	2.08795
3.47015	3.50142	3.4786	3.49821	3.56022	3.5932	3.48045	3.45245	3.53244	3.56144	3.49408	3.474	3.43112	3.519	3.50128	3.61573	3.47432	3.53043	3.4565	0.810549	1.50603	1.26175	1.05472	0.83899	0.76397	1.25991	1.00167	0.800421	0.752193	0.808226	0.464834	0.138509	0.0533488	0.812379	0.472056	0.124959	0.0509037	1.30763	2.14798	2.12602	1.97705	1.90601	1.90318	1.88831	2.27898	2.33798	2.35706	2.34006	2.07101	2.075
3.4829	3.53673	3.52862	3.51587	3.57886	3.60987	3.51772	3.48972	3.56873	3.59773	3.50095	3.474	3.44093	3.519	3.52482	3.67654	3.58417	3.6491	3.49769	0.807979	1.50412	1.26044	1.05116	0.837352	0.777279	1.25649	1.00083	0.800509	0.751634	0.806265	0.464314	0.141775	0.0524171	0.808946	0.475891	0.136483	0.0462155	1.30701	2.14601	2.12799	1.98097	1.90699	1.91789	1.91381	2.27701	2.33601	2.36196	2.34496	2.07199	2.075
3.54408	3.5901	3.5761	3.61506	3.71208	3.74814	3.55511	3.52511	3.60111	3.63406	3.57007	3.51204	3.44502	3.52202	3.58208	3.73208	3.71224	3.80029	3.54012	0.802545	1.49933	1.25318	1.05448	0.84999	0.775885	1.25254	0.995275	0.793247	0.729236	0.799284	0.468277	0.139777	0.0538595	0.805637	0.471396	0.134208	0.0531513	1.30351	2.15101	2.13101	1.97601	1.89901	1.89702	1.88902	2.28199	2.33501	2.362	2.34701	2.07801	2.07199
3.58143	3.6346	3.62051	3.64466	3.74791	3.81189	3.60755	3.57541	3.64923	3.66142	3.60339	3.53224	3.45307	3.533	3.6165	3.76661	3.82408	3.93316	3.59344	0.795739	1.49317	1.24639	1.04774	0.85466	0.778444	1.24446	0.979409	0.773923	0.722931	0.791959	0.466893	0.138211	0.049142	0.799491	0.464814	0.14265	0.0675818	1.29661	2.15602	2.13406	1.98204	1.90294	1.90694	1.89905	2.27902	2.33895	2.35993	2.35302	2.08107	2.06896
3.61666	3.68353	3.6626	3.69848	3.82229	3.8843	3.65257	3.60868	3.66782	3.69567	3.63569	3.55181	3.45894	3.533	3.65761	3.81652	3.91215	4.02809	3.62965	0.785835	1.48457	1.24451	1.04944	0.867774	0.789434	1.23357	0.97936	0.771701	0.712361	0.782867	0.467138	0.13826	0.0501206	0.788931	0.446357	0.162242	0.0906287	1.29165	2.15798	2.13895	1.98497	1.89805	1.90205	1.90296	2.28098	2.33504	2.35406	2.35498	2.08694	2.06603
3.67606	3.72311	3.71607	3.75611	3.89013	3.94015	3.69911	3.66111	3.70911	3.72309	3.69706	3.61204	3.47103	3.53303	3.71406	3.85413	3.99414	4.12313	3.6851	0.779592	1.48035	1.23804	1.0427	0.864929	0.795808	1.22997	0.962937	0.755447	0.704729	0.774754	0.464805	0.137436	0.0507263	0.78476	0.428126	0.158913	0.102681	1.28259	2.16599	2.13902	1.98501	1.9	1.909	1.91001	2.28301	2.335	2.361	2.36001	2.091	2.05901
3.70277	3.77257	3.74876	3.80557	3.94755	4.00558	3.74761	3.70864	3.75765	3.76351	3.72578	3.62876	3.48249	3.54416	3.74075	3.90946	4.05299	4.18102	3.72965	0.776106	1.47495	1.23928	1.04729	0.873232	0.799503	1.22231	0.957286	0.750055	0.700072	0.77231	0.453708	0.131777	0.0448907	0.780274	0.422381	0.138605	0.0859515	1.27839	2.161	2.14806	1.9881	1.90112	1.91112	1.91607	2.28808	2.33704	2.35904	2.364	2.08895	2.065
3.76558	3.81869	3.81059	3.85169	3.9927	4.05269	3.79767	3.76066	3.81065	3.80473	3.78958	3.69059	3.52273	3.55692	3.8016	3.94675	4.05201	4.18299	3.78265	0.771699	1.47757	1.23081	1.0358	0.866107	0.802977	1.22266	0.958621	0.752126	0.699424	0.769042	0.436484	0.144555	0.0514565	0.774876	0.439576	0.140617	0.0868838	1.27775	2.161	2.15297	1.99595	1.91094	1.92094	1.92196	2.29495	2.33998	2.36198	2.364	2.08503	2.065
3.82111	3.86412	3.85611	3.89512	4.02809	4.09707	3.85208	3.80411	3.83912		3.84711	3.76218	3.54813	3.58233	3.85711	3.98907	4.07503	4.20102	3.83311	0.774834	1.47786	1.23319	1.03959	0.864434	0.799953	1.22392	0.96489	0.756765		0.773985	0.438	0.146552	0.062407	0.776132	0.424643	0.137839	0.0738939	1.28061	2.15902	2.16002	2.00201	1.91402	1.92001	1.928	2.29802	2.34302	2.37004		2.08701	2.06599
3.87061	3.91742	3.90746	3.94732	4.0683	4.12928	3.88862	3.85355	3.89266		3.89857	3.842	3.60676	3.73075	3.90763	4.01835	4.08808	4.20907	3.88341	0.78107	1.48504	1.23828	1.0443	0.861731	0.796913	1.2269	0.964868	0.759076		0.780784	0.433371	0.138584	0.101313	0.781675	0.430519	0.133124	0.0666676	1.28614	2.16895	2.17102	2.00701	1.92206	1.92406	1.92799	2.309	2.35006	2.38789		2.09198	2.06001
3.92149	3.95265	3.94562	3.97373	4.09374	4.15276	3.94048	3.89954	3.94745		3.94652	3.92516	3.67036	3.79337	3.96047	4.0477	4.09493	4.21494	3.91765	0.787772	1.49228	1.24592	1.04451	0.861799	0.798831	1.22993	0.970513	0.763733		0.786948	0.435994	0.15642	0.119932	0.788769	0.430451	0.130932	0.0622941	1.29258	2.16504	2.17298	2.00799	1.92695	1.92895	1.92701	2.309	2.35495	2.37909		2.09002	2.06099
3.95811	4.00409	3.9851	4.02506	4.12708	4.17103	3.98111	3.95412	4.01012	4.01013	3.98312	3.99819	3.7432	3.86896	3.99611	4.06806	4.09801	4.218	3.97508	0.794298	1.50118	1.25655	1.04215	0.851627	0.789364	1.23301	0.979887	0.767956	0.707355	0.793478	0.431054	0.149414	0.112074	0.795148	0.42702	0.128176	0.0572013	1.29441	2.17803	2.177	2.00901	1.931	1.93301	1.92902	2.314	2.35801	2.37602	2.376	2.10302	2.05501
4.00849	4.04354	4.02947	4.05331	4.16023	4.18237	4.0304	4.0086	4.06258	4.06671	4.03551	4.08088	3.83323	3.85241	4.04649	4.09223	4.10406	4.21805	4.00962	0.80245	1.50771	1.26029	1.04809	0.846053	0.777997	1.24615	0.987565	0.775177	0.718199	0.801467	0.450365	0.160011	0.0832427	0.803222	0.431396	0.126455	0.0533701	1.30241	2.18996	2.17799	2.01201	1.93302	1.93593	1.93883	2.31504	2.36201	2.38411	2.37611	2.11	2.0591
4.04875	4.08773	4.06776	4.07884	4.17888	4.21281	4.0628	4.05769	4.10971	4.12464	4.07674	4.15255	3.93338	3.96729	4.08675	4.11088	4.10897	4.22198	4.05969	0.811434	1.51264	1.26613	1.0481	0.839809	0.777791	1.25168	0.997767	0.79282	0.720595	0.812621	0.469451	0.157615	0.0793939	0.809908	0.432682	0.126023	0.0509351	1.30894	2.18702	2.17701	2.01299	1.93499	1.93004	1.92509	2.31798	2.36299	2.39295	2.38495	2.11	2.06695
4.09011	4.12612	4.10609	4.11307	4.20004	4.22704	4.11708	4.11211	4.16915	4.19116	4.11112	4.22115	4.04625	4.11424	4.13309	4.14406	4.11203	4.22197	4.09512	0.815232	1.51655	1.26561	1.04691	0.829477	0.767485	1.25554	1.00438	0.799717	0.727159	0.816282	0.469212	0.127716	0.0575252	0.813652	0.448964	0.127038	0.0492213	1.31061	2.184	2.175	2.011	1.93398	1.93	1.928	2.32101	2.36601	2.391	2.38402	2.106	2.05802
4.13645	4.17651	4.1454	4.14336	4.21731	4.24522	4.15069	4.15965	4.23266	4.26081	4.16135	4.28782	4.15348	4.21844	4.1716	4.16819	4.12318	4.2104	4.14546	0.816085	1.51861	1.26737	1.048	0.823767	0.765482	1.2575	1.00436	0.802786	0.730899	0.817237	0.474149	0.117452	0.0511155	0.814404	0.463065	0.122264	0.0499015	1.31063	2.18294	2.177	2.01294	1.92696	1.92793	1.92901	2.32489	2.37205	2.39207	2.39299	2.10693	2.06802
4.17267	4.21763	4.17771	4.17274	4.24277	4.26284	4.2065	4.21252	4.28651	4.32641	4.18974	4.3544	4.27391	4.33594	4.22056	4.18386	4.13787	4.24271	4.18266	0.812413	1.51603	1.26668	1.04335	0.821045	0.764826	1.25912	1.00883	0.808191	0.734071	0.813751	0.473228	0.116766	0.0458673	0.810674	0.424408	0.142954	0.0614063	1.30881	2.17804	2.177	2.00804	1.92403	1.92205	1.92999	2.31608	2.37596	2.39795	2.39201	2.10105	2.06998
4.21408	4.2631	4.22807	4.20507	4.26005	4.28804	4.24312	4.26211	4.35213	4.38715	4.23208	4.40313	4.38624	4.46531	4.25809	4.19913		4.32108	4.2251	0.808442	1.51052	1.25965	1.03616	0.819614	0.755333	1.26058	1.01172	0.816438	0.739918	0.80994	0.483355	0.132981	0.0542307	0.806714	0.425929		0.0922614	1.3041	2.174	2.17599	2.00999	1.924	1.91999	1.92099	2.31799	2.37301	2.39399	2.386	2.10099	2.07601
4.24868	4.30862	4.25966	4.23766	4.28335	4.30725	4.29463	4.31167	4.40667	4.45075	4.26664	4.4575	4.49028	4.59839	4.29664	4.25325		4.35734	4.26666	0.804998	1.50865	1.25932	1.02941	0.812457	0.743734	1.24925	1.00939	0.815587	0.739243	0.805701	0.464207	0.129502	0.0463375	0.804038	0.455507		0.144401	1.30333	2.17301	2.17097	2.00596	1.92396	1.91597	1.91492	2.31497	2.37594	2.38996	2.38594	2.09701	2.07901
4.30066	4.35569	4.30967	4.28767	4.30983	4.32588	4.34268	4.36266	4.45766	4.50763	4.31568	4.49575	4.58736	4.7043	4.34568	4.27188		4.38283	4.31667	0.799556	1.49994	1.25289	1.00929	0.799326	0.731848	1.24457	1.01388	0.820667	0.742479	0.79967	0.463187	0.144829	0.0750414	0.799311	0.456831		0.154325	1.29503	2.17399	2.16901	2.00302	1.92102	1.91401	1.90904	2.31301	2.37103	2.38702	2.38103	2.09799	2.07999
4.34611	4.39511	4.3541	4.31311	4.33407	4.34404	4.3991	4.41209	4.51512	4.56511	4.36311	4.54311	4.66813	4.79713	4.39012	4.32717		4.43485	4.3621	0.786197	1.49482	1.24581	1.0051	0.795337	0.722609	1.23019	1.0024	0.813312	0.740015	0.785917	0.444874	0.156441	0.100179	0.786687	0.459666		0.159357	1.28901	2.18	2.17098	2.00698	1.92	1.90998	1.89899	2.30199	2.36898	2.39	2.37898	2.103	2.08602
4.39565	4.44553	4.39761	4.36141	4.3663	4.36335	4.44358	4.45265	4.56848	4.61554	4.41364	4.59155	4.72518	4.85622	4.44461	4.40256		4.37036	4.40558	0.784717	1.49097	1.24388	0.985339	0.776076	0.713111	1.22643	0.998522	0.813876	0.737588	0.784636	0.410941	0.14324	0.0950538	0.78508	0.506969		0.162466	1.28689	2.18099	2.16099	1.99896	1.91799	1.90194	1.89296	2.29702	2.362	2.38796	2.37099	2.10494	2.09602
4.45043	4.48954	4.44847	4.39564	4.39173	4.39269	4.49249	4.50743	4.60858	4.66053	4.46744	4.63752	4.73985	4.87481	4.49547	4.44951		4.40068	4.45449	0.78282	1.48978	1.23926	0.99113	0.777446	0.709834	1.23591	0.991998	0.802637	0.732394	0.785946	0.408486	0.12987	0.083649	0.780033	0.50601		0.16632	1.28376	2.18001	2.16001	1.99603	1.91701	1.89705	1.89003	2.29898	2.362	2.38503	2.37001	2.10005	2.09798
4.50406	4.54105	4.50007	4.45206	4.44206	4.42805	4.54206	4.54705	4.65503	4.70004	4.52206	4.67005	4.76002	4.89001	4.54805	4.51413		4.4461	4.50706	0.778596	1.49243	1.23987	0.984022	0.776252	0.707723	1.2271	0.989361	0.802002	0.731345	0.781563	0.404352	0.122445	0.066544	0.776108	0.497506		0.160973	1.28681	2.17999	2.154	1.99299	1.91599	1.898	1.889	2.29999	2.36299	2.376	2.371	2.10399	2.10099
4.55644	4.59056	4.56154	4.50661	4.49464	4.47765	4.59351	4.59347	4.68351	4.73831	4.57547	4.71418	4.77703	4.902	4.59644	4.63046		4.53358	4.55846	0.783763	1.49653	1.23532	0.986226	0.778502	0.719356	1.2342	0.990109	0.79457	0.726524	0.784341	0.396798	0.109269	0.0520339	0.783417	0.475366		0.154495	1.29128	2.17397	2.15197	1.98601	1.90898	1.89494	1.88701	2.29295	2.35696	2.37802	2.36904	2.09796	2.09401
4.59669	4.6416	4.61062	4.56256	4.55255	4.53654	4.63964	4.63666	4.72964	4.76678	4.61866	4.73087	4.77998	4.902	4.63669	4.67267		4.58659	4.60067	0.785903	1.50016	1.24091	0.985883	0.777805	0.727199	1.23613	0.991866	0.797269	0.725994	0.787188	0.404857	0.115541	0.0505714	0.784948	0.458601		0.132224	1.29576	2.17102	2.14902	1.98699	1.90702	1.88905	1.88799	2.28804	2.35303	2.37998	2.37297	2.09403	2.09499
4.64105	4.68404	4.65506	4.62106	4.61407	4.60608	4.67604	4.66904	4.75803	4.79503	4.66305	4.76402	4.784	4.899	4.68805	4.70707		4.63406	4.65004	0.792507	1.50729	1.24389	0.994933	0.785766	0.727696	1.24688	0.994075	0.799291	0.733043	0.792965	0.463854	0.11925	0.0471379	0.792068	0.463738		0.124586	1.30378	2.167	2.149	1.983	1.90201	1.893	1.889	2.29	2.353	2.381	2.375	2.09	2.09801
4.68749	4.72648	4.70947	4.67957	4.68077	4.67881	4.71628	4.71028	4.79029	4.82329	4.70953	4.77934	4.78705	4.89904	4.73141	4.77153		4.69239	4.68454	0.799198	1.51386	1.25397	1.01671	0.800872	0.733934	1.2599	0.998731	0.800736	0.736419	0.798182	0.467782	0.119512	0.0450962	0.800088	0.461327		0.120648	1.31246	2.16894	2.14802	1.98602	1.90702	1.89203	1.88605	2.29409	2.34997	2.38101	2.37201	2.09196	2.11113
4.73449	4.7725	4.75451	4.73441	4.75421	4.75617	4.74272	4.73672	4.8177	4.8507	4.76045	4.81165	4.79195	4.90296	4.77058	4.82245		4.7296	4.73644	0.807609	1.52078	1.25873	1.02164	0.804867	0.743823	1.2716	1.00359	0.806073	0.743929	0.805996	0.446044	0.117789	0.040915	0.808529	0.413258		0.128129	1.32139	2.16306	2.14998	1.98798	1.90898	1.89497	1.89095	2.30291	2.34703	2.38199	2.37299	2.08804	2.12386
4.77505	4.81106	4.80406	4.79707	4.83009	4.83311	4.79303	4.76705	4.85003	4.88104	4.80006	4.82502	4.79301	4.89799	4.81005	4.90008	4.72712	4.76016	4.77206	0.814046	1.52811	1.26545	1.03411	0.811474	0.749487	1.28396	1.00649	0.808916	0.748661	0.811407	0.433537	0.114166	0.0402702	0.816114	0.455911	0.114235	0.0374122	1.32764	2.167	2.14801	1.989	1.906	1.898	1.89699	2.304	2.352	2.38199	2.36601	2.089	2.12296
4.81748	4.86153	4.85055	4.85665	4.90477	4.92088	4.81557	4.80341	4.87037	4.91028	4.84652	4.8403	4.80303	4.89199	4.84745	4.96275	4.82229	4.88692	4.81841	0.818463	1.52858	1.2688	1.03957	0.822801	0.754741	1.28404	1.00845	0.805701	0.749663	0.817205	0.43172	0.111328	0.040426	0.819	0.472813	0.117869	0.0474721	1.33409	2.16708	2.1521	1.98808	1.90401	1.89805	1.88609	2.307	2.35397	2.37808	2.37008	2.09205	2.09389
4.86067	4.90963	4.90062	4.91555	4.97447	5.0004	4.8676	4.84072	4.90375	4.93581	4.89364	4.86779	4.80598	4.89101	4.88869	5.03048	4.93911	5.06068	4.85572	0.817815	1.5267	1.26956	1.04349	0.836486	0.759375	1.28486	1.01009	0.807596	0.747219	0.815801	0.448989	0.112997	0.0400628	0.81902	0.477604	0.118724	0.0857688	1.33398	2.17395	2.16093	1.99495	1.90499	1.90296	1.89394	2.307	2.35102	2.38495	2.37695	2.09696	2.08407
4.90861	4.95812	4.94416	4.98913	5.0587	5.08924	4.90615	4.87504	4.93602	4.96703	4.94003	4.89302	4.81951	4.89001	4.93663	5.09763	5.09229	5.19034	4.91761	0.800706	1.49653	1.25268	1.03146	0.827871	0.764101	1.25908	1.00761	0.804418	0.747475	0.810604	0.468575	0.123279	0.0487716	0.801445	0.494077	0.138016	0.0596581	1.30482	2.16752	2.15251	1.99299	1.90801	1.91649	1.90802	2.3005	2.35	2.388	2.38501	2.09901	2.076
4.95003	5.00505	5.00245	5.03913	5.13337	5.18092	4.95958	4.92342	4.95748	5.00231	4.98057	4.9253	4.82461	4.89352	4.98102	5.14397	5.20653	5.3265	4.95912	0.78695	1.49054	1.24707	1.04487	0.84934	0.770163	1.25341	1.0095	0.802116	0.72756	0.7862	0.469811	0.12411	0.0458993	0.78793	0.455114	0.126921	0.061499	1.30056	2.17453	2.1561	1.99308	1.90951	1.91654	1.91309	2.30054	2.35501	2.38806	2.39404	2.10199	2.07452
4.99217	5.04914	5.0392	5.09008	5.20344	5.25539	5.00711	4.9657	5.00971	5.03128	5.02516	4.94979	4.83294	4.89499	5.02315	5.18267	5.2908	5.40734	5.0086	0.776694	1.48554	1.24391	1.04554	0.860119	0.784896	1.24635	0.978999	0.770845	0.705853	0.777188	0.469755	0.127198	0.0469289	0.776832	0.443245	0.15143	0.0821223	1.29096	2.17649	2.16394	1.99945	1.91098	1.92046	1.92043	2.30348	2.35151	2.38699	2.38997	2.10102	2.07648
5.03663	5.09562	5.09262	5.13663	5.26717	5.31919	5.05464	5.00713	5.04614	5.06312	5.06962	4.9871	4.84054	4.89652	5.06814	5.23163	5.37003	5.49006	5.04865	0.770765	1.47761	1.23694	1.04165	0.859074	0.790616	1.23577	0.967626	0.754519	0.69548	0.772139	0.466653	0.127727	0.0474029	0.769892	0.435403	0.145697	0.0974568	1.28458	2.17749	2.16951	2.00502	1.91704	1.92753	1.93152	2.3075	2.359	2.3905	2.394	2.102	2.07651
5.09254	5.14362	5.14457	5.19565	5.33815	5.39812	5.11862	5.06401	5.10639	5.11553	5.12406	5.03318	4.85793	4.90592	5.1275	5.289	5.38736	5.51875	5.11149	0.76743	1.47591	1.22909	1.02229	0.855768	0.795311	1.22963	0.969514	0.763589	0.677014	0.768829	0.445171	0.122374	0.0414693	0.766674	0.430706	0.146569	0.0898694	1.27863	2.17496	2.17561	2.01261	1.93055	1.93955	1.94013	2.30353	2.35954	2.39203	2.38616	2.09997	2.08096
5.13614	5.1931	5.19062	5.24658	5.38958	5.4476	5.16809	5.10467	5.13824	5.15367	5.16913	5.08706	4.89122	4.97243	5.16767	5.32917	5.41626	5.53884	5.15068	0.759436	1.47484	1.22966	1.02404	0.857198	0.800939	1.22187	0.968041	0.759771	0.671517	0.762001	0.440882	0.134403	0.0664569	0.757773	0.423433	0.138609	0.072686	1.27902	2.17202	2.18443	2.02143	1.93447	1.94297	1.94992	2.30598	2.36347	2.39348	2.3979	2.09802	2.07753
5.19316	5.24614	5.24314	5.28265	5.43013	5.48811	5.22064	5.16714	5.19164	5.20618	5.22715	5.15525	4.9197	4.95374	5.22665	5.37756	5.44903	5.56601	5.20864	0.76812	1.48037	1.2323	1.03634	0.866013	0.808716	1.22227	0.96923	0.761649	0.666977	0.771337	0.427482	0.133956	0.0530895	0.765612	0.431078	0.126711	0.0769125	1.28248	2.17754	2.19402	2.02851	1.93699	1.94701	1.95201	2.32053	2.37152	2.40006	2.39804	2.10203	2.07451
5.24955	5.29703	5.29301	5.33535	5.47181	5.52745	5.27213	5.21864	5.25484	5.25581	5.28153	5.24203	4.98891	5.05644	5.28203	5.40283	5.45806	5.56953	5.2596	0.775387	1.48502	1.23543	1.0366	0.864793	0.804684	1.2264	0.975034	0.749119	0.679461	0.778003	0.427513	0.145113	0.0820051	0.773337	0.443907	0.12572	0.0749081	1.28843	2.19057	2.20106	2.03305	1.93661	1.951	1.95449	2.32805	2.37763	2.41705	2.40897	2.11206	2.07698
5.29266	5.33769	5.3322	5.36229	5.49631	5.56174	5.32063	5.26813	5.31464	5.31365	5.32268	5.32237	5.05897	5.12895	5.32367	5.42831	5.46246	5.57247	5.30663	0.779331	1.49025	1.24131	1.03974	0.869413	0.805341	1.23149	0.978482	0.751178	0.683834	0.779051	0.432955	0.15754	0.101692	0.779942	0.4442	0.122809	0.0740016	1.29482	2.19645	2.20546	2.03697	1.94494	1.951	1.95351	2.33245	2.38792	2.42098	2.40701	2.11696	2.076
5.34112	5.3876	5.37411	5.41155	5.52159	5.58099	5.36115	5.32215	5.36424	5.37528	5.37111	5.40122	5.14727	5.27148	5.37263	5.44806	5.46551	5.546	5.34712	0.788208	1.49814	1.25081	1.04658	0.860276	0.796975	1.24685	0.987268	0.764545	0.696633	0.786966	0.451722	0.171348	0.135348	0.789625	0.437531	0.122835	0.0561122	1.29912	2.21502	2.212	2.04101	1.94951	1.95354	1.95804	2.33849	2.39101	2.43298	2.42202	2.13252	2.08203
5.38513	5.42758	5.41103	5.44029	5.55417	5.60512	5.41158	5.37526	5.41934	5.43647	5.41313	5.47883	5.24271	5.30403	5.42015	5.47001	5.47054	5.54563	5.39008	0.796193	1.50664	1.25788	1.05174	0.868319	0.802391	1.25607	1.00126	0.793194	0.71633	0.793886	0.456927	0.160154	0.0569971	0.798351	0.430584	0.120348	0.0536063	1.30938	2.22353	2.21451	2.0425	1.94702	1.95402	1.958	2.33609	2.39656	2.4275	2.42703	2.14303	2.09116
5.4341	5.47213	5.45217	5.47218	5.56639	5.60977	5.45663	5.43352	5.48447	5.51139	5.4621	5.54298	5.33723	5.45073	5.47059	5.50918	5.47397	5.51424	5.43464	0.805089	1.50813	1.2627	1.04465	0.844764	0.78578	1.26412	1.00358	0.798102	0.723034	0.803681	0.471075	0.150956	0.0769769	0.806099	0.442896	0.131147	0.0554864	1.31325	2.22598	2.215	2.043	1.95399	1.96251	1.95709	2.34344	2.40096	2.428	2.42948	2.14548	2.1044
5.46914	5.51864	5.49314	5.49862	5.59006	5.61558	5.49226	5.49169	5.55375	5.58228	5.49114	5.60879	5.47832	5.55529	5.51865	5.53118	5.47912	5.58711	5.48165	0.802413	1.51344	1.2619	1.0423	0.835378	0.776771	1.27181	1.00055	0.797765	0.734862	0.802107	0.466066	0.110795	0.0460546	0.811377	0.460779	0.127411	0.0667835	1.31457	2.21099	2.217	2.045	1.95201	1.95849	1.96744	2.35441	2.40501	2.43352	2.43451	2.136	2.09452
5.51349	5.55477	5.53153	5.53921	5.60631	5.6332	5.55659	5.55172	5.62995	5.67296	5.5365	5.69575	5.58171	5.64866	5.55554	5.5622	5.51106	5.59287	5.52367	0.803206	1.49485	1.25794	1.04078	0.821639	0.762494	1.24842	1.02146	0.819345	0.743447	0.804214	0.472272	0.131681	0.0538536	0.802236	0.518622	0.130775	0.0603507	1.29539	2.20703	2.20399	2.04497	1.95703	1.95889	1.95699	2.342	2.4051	2.43903	2.43897	2.13503	2.1041
5.54779	5.60867	5.56877				5.59775	5.60269	5.69659	5.74059	5.57178	5.74868	5.70226	5.76529	5.59377	5.57592	5.51498	5.58405	5.57071	0.798727	1.48962	1.25796				1.24668	1.01816	0.823932	0.752395	0.800304	0.487169	0.153527	0.0512956	0.797052	0.520836	0.131814	0.0611054	1.29075	2.20899	2.20301	2.04301				2.342	2.41196	2.44099	2.43701	2.13699	2.11096
5.60118	5.64823	5.6182	5.60113	5.6411	5.67107	5.6412	5.64922	5.75727	5.82026	5.62418	5.80314	5.82343	5.93451	5.6422	5.62813			5.6182	0.795023	1.48774	1.2551	1.01872	0.805247	0.742157	1.23883	1.02329	0.826714	0.75437	0.796203	0.479078	0.135602	0.0554426	0.794013	0.517262			1.28616	2.209	2.204	2.04401	1.96399	1.94698	1.94394	2.346	2.41399	2.43102	2.43099	2.134	2.11403
5.64372	5.70173	5.66479	5.63166	5.6643	5.68818	5.68776	5.70177	5.82169	5.88279	5.66676	5.83766	5.92421	6.05434	5.68866	5.65868		5.74765	5.66562	0.788713	1.4745	1.24661	1.01323	0.799787	0.727326	1.23318	1.01392	0.834732	0.76155	0.789867	0.478426	0.138694	0.0799571	0.787623	0.517589		0.192168	1.27559	2.20911	2.20404	2.04604	1.96093	1.94289	1.93083	2.34499	2.41103	2.43506	2.42803	2.13408	2.12025
5.69457	5.75356	5.72052	5.6786	5.68582	5.70089	5.74154	5.75653	5.87058	5.93852	5.72054	5.8846	6.01027	6.14919	5.7356	5.70659		5.79361	5.70962	0.783237	1.46938	1.23916	1.0066	0.799542	0.717811	1.23093	1.01428	0.832033	0.766537	0.78398	0.461128	0.161664	0.116607	0.78289	0.513961		0.20269	1.273	2.21693	2.20697	2.04897	1.95604	1.93507	1.9191	2.34401	2.41298	2.43897	2.42998	2.13995	2.13785
5.74123	5.79125	5.76721	5.71722	5.72708	5.71811	5.7952	5.79823	5.93019	5.99522	5.76523	5.93323	6.09003	6.22902	5.78324	5.74525		5.79822	5.76522	0.78274	1.47015	1.23204	0.998667	0.770627	0.709406	1.2314	1.00956	0.838112	0.766562	0.783507	0.447712	0.137403	0.0988705	0.782294	0.516994		0.241299	1.26655	2.21901	2.20199	2.03997	1.95695	1.93199	1.91699	2.34399	2.40998	2.43699	2.42899	2.147	2.13603
5.79585	5.85068	5.81875	5.77062	5.74671	5.74545	5.84377	5.8537	5.97696	6.04766	5.82179	5.98851	6.09862	6.23362	5.84079	5.80478		5.85168	5.8187	0.77811	1.46849	1.22611	0.990736	0.767631	0.70372	1.22096	1.00999	0.833563	0.759703	0.778018	0.434065	0.142685	0.0986765	0.77863	0.513154		0.231284	1.26729	2.22196	2.19992	2.03399	1.94614	1.92896	1.91504	2.34199	2.4059	2.43497	2.42597	2.14597	2.14307
5.85665	5.89971	5.87269	5.81474	5.7977	5.77781	5.89868				5.87867	6.02479	6.14274	6.27774	5.89767	5.86067		5.90071	5.86871	0.781659	1.46691	1.23268	0.991913	0.777691	0.704456	1.22424				0.782206	0.453765	0.127329	0.0755148	0.781464	0.519135		0.217272	1.27001	2.21902	2.19403	2.03301	1.95594	1.92602	1.91798	2.34101				2.14401	2.14797
5.91121	5.94922	5.92821	5.86424	5.84826	5.82626	5.93522	5.95221	6.06519	6.12911	5.93821	6.07811	6.14706	6.276	5.95021	5.92535		6.00329	5.92022	0.785964	1.47384	1.23272	0.99407	0.778246	0.713505	1.2334	0.995452	0.816566	0.749377	0.786968	0.44056	0.132184	0.0689933	0.785239	0.496906		0.176881	1.27371	2.215	2.192	2.02801	1.94599	1.91902	1.91598	2.343	2.39699	2.43698	2.42999	2.14198	2.13999
5.96369	6.00464	5.97965	5.92371	5.91291	5.89191	5.98969	6.00445	6.11238	6.15635	5.99068	6.10624	6.16104	6.277	6.00169	6.01188			5.97461	0.789376	1.4795	1.23626	1.00137	0.784656	0.719629	1.23402	0.995932	0.813061	0.738772	0.791422	0.482336	0.133307	0.0599305	0.787538	0.451798			1.27879	2.21492	2.19103	2.02993	1.94403	1.92304	1.91209	2.34192	2.39404	2.43201	2.42803	2.13792	2.13801
6.01358	6.05061	6.0266	5.97457	5.97844	5.95744	6.03958	6.03673	6.13977	6.18178	6.03958	6.12385	6.16398	6.277	6.05158	6.07546			6.01863	0.79411	1.48108	1.24029	0.994657	0.780009	0.72313	1.23474	0.997536	0.810998	0.734576	0.795148	0.478423	0.138109	0.0592458	0.793152	0.475469			1.28589	2.20905	2.19298	2.02504	1.94598	1.92598	1.91894	2.33605	2.39698	2.43299	2.42998	2.13205	2.13899
6.05823	6.09525	6.0802	6.04231	6.05233	6.04141	6.07818	6.08612	6.17409	6.21212	6.08623	6.16409	6.168	6.277	6.09622	6.14436			6.06323	0.800495	1.48865	1.24634	1.01198	0.782749	0.727472	1.25144	1.00078	0.807427	0.739313	0.799337	0.469595	0.139018	0.0582133	0.801793	0.460634			1.29798	2.20401	2.188	2.02502	1.94802	1.91603	1.91302	2.33301	2.398	2.429	2.427	2.13101	2.17602
6.10551	6.14551	6.12068	6.10484	6.11915	6.12416	6.11472	6.11053	6.19259	6.23622	6.13259	6.18329	6.16804	6.27689	6.14143	6.21686	6.01826	6.14312	6.10948	0.805649	1.49588	1.25477	1.02517	0.808506	0.734008	1.25753	1.00231	0.806674	0.736016	0.802722	0.456149	0.13838	0.054813	0.808397	0.461574	0.142402	0.104765	1.30575	2.20692	2.18908	2.02901	1.95192	1.92211	1.9171	2.33594	2.39697	2.42989	2.42592	2.1329	2.17985
6.14178	6.18178	6.1687	6.16463	6.2005	6.20649	6.16569	6.14777	6.23474	6.2519	6.17474	6.20387	6.17098	6.26905	6.17181	6.27763	6.10745	6.15195	6.14379	0.808393	1.49965	1.25959	1.03202	0.802586	0.742369	1.26026	1.00312	0.792805	0.738544	0.806387	0.430577	0.125589	0.0507749	0.810328	0.472463	0.138275	0.0569146	1.30866	2.20104	2.19496	2.02999	1.94604	1.92995	1.92396	2.33202	2.39501	2.42205	2.42004	2.12604	2.16907
6.19412	6.24012	6.22313	6.22921	6.27931	6.30235	6.20614	6.18716	6.26012	6.29009	6.22212	6.22003	6.18303	6.27105	6.23111	6.34325	6.20249	6.26946	6.20013	0.808701	1.50378	1.26132	1.03569	0.815129	0.749433	1.25786	1.0044	0.804926	0.740485	0.807954	0.431332	0.117077	0.048226	0.809197	0.472186	0.119984	0.0481959	1.31249	2.20101	2.2	2.033	1.949	1.939	1.92401	2.33701	2.39601	2.42501	2.41804	2.128	2.14299
6.22078	6.26875	6.25281	6.27589	6.34995	6.38106	6.23856	6.22349	6.28651	6.31042	6.25079	6.22636	6.19008	6.28299	6.25674	6.39893	6.31268	6.37497	6.2307	0.804341	1.50189	1.26093	1.04448	0.835159	0.763583	1.25622	0.99058	0.788319	0.734769	0.802035	0.436326	0.123074	0.0473378	0.806194	0.471182	0.127614	0.0539376	1.30915	2.20314	2.20104	2.03407	1.94804	1.94018	1.92625	2.34001	2.39799	2.42707	2.42606	2.12918	2.13993
6.27555	6.32156	6.30953	6.33848	6.41645	6.45538	6.27768	6.25772	6.3227	6.33976	6.30654	6.25179	6.19595	6.28201	6.30857	6.46446	6.43102	6.51385	6.27959	0.801632	1.49723	1.25869	1.04732	0.846337	0.775025	1.25723	0.985671	0.784026	0.723474	0.798886	0.447269	0.122644	0.0471813	0.804335	0.469187	0.130714	0.0509547	1.30616	2.21292	2.20398	2.03896	1.95098	1.95289	1.94385	2.34099	2.39701	2.43196	2.42997	2.14189	2.13504
6.31221	6.36221	6.35523	6.39321	6.49135	6.54836	6.32023	6.29422	6.3472	6.36918	6.35018	6.26713	6.20501	6.285	6.33824	6.49725	6.54342	6.65847	6.31624	0.794623	1.4938	1.25407	1.0591	0.865556	0.788603	1.24898	0.982915	0.779016	0.71681	0.792323	0.444328	0.126406	0.0515036	0.797187	0.463632	0.142402	0.0662128	1.30065	2.21504	2.20902	2.03802	1.94404	1.95301	1.94504	2.35203	2.399	2.43103	2.43402	2.14202	2.137
6.36052	6.4107	6.40666	6.44185	6.56998	6.62902	6.37273	6.34358	6.39144	6.40944	6.39059	6.29661	6.20812	6.284	6.39354	6.55452	6.63921	6.76425	6.37074	0.784006	1.48772	1.24414	1.05103	0.873678	0.800606	1.24069	0.963889	0.76028	0.694407	0.781754	0.44166	0.123325	0.0500689	0.787481	0.446083	0.149732	0.0871959	1.2927	2.22396	2.21406	2.04307	1.95192	1.95501	1.95319	2.359	2.4	2.437	2.438	2.14604	2.13794
6.39778	6.4607	6.45372	6.50264	6.63959	6.70157	6.42469	6.38476	6.42281	6.44081	6.43275	6.33974	6.21695	6.284	6.43177	6.59178	6.72549	6.85347	6.42369	0.776574	1.48037	1.24107	1.0555	0.884178	0.810989	1.23305	0.965958	0.76027	0.695653	0.774175	0.444493	0.121551	0.0499905	0.779	0.440612	0.160556	0.103275	1.28436	2.22102	2.21798	2.04797	1.94603	1.95599	1.96692	2.359	2.4	2.437	2.438	2.14898	2.13402
6.45719	6.50819	6.50023	6.55117	6.70219	6.76421	6.4782	6.43021	6.4662	6.47816	6.49118	6.37821	6.23108	6.29004	6.49019	6.6492	6.78006	6.91005	6.47115	0.770202	1.47453	1.23679	1.0478	0.88481	0.815876	1.22381	0.960305	0.754754	0.696866	0.767955	0.439202	0.121737	0.0462388	0.77316	0.44401	0.158812	0.104553	1.28013	2.21902	2.22402	2.05005	1.95401	1.96702	1.97404	2.362	2.40701	2.44002	2.44403	2.14402	2.13201
6.50579	6.55667	6.5586	6.59567	6.74964	6.8176	6.52872	6.48371	6.51775	6.51969	6.53687	6.43301	6.25155	6.29942	6.5378	6.70053	6.79553	6.92244	6.50982	0.768356	1.47349	1.23001	1.04522	0.889739	0.822423	1.23112	0.961656	0.755858	0.690901	0.766851	0.42966	0.128446	0.0509898	0.770618	0.43132	0.151509	0.0950512	1.281	2.22503	2.22912	2.06304	1.95697	1.97203	1.98504	2.36311	2.41006	2.44504	2.45101	2.15	2.13496
6.56154	6.60361	6.60065	6.64261	6.79463	6.85965	6.57958	6.53359	6.57056	6.5686	6.59849	6.50441	6.29068	6.32876	6.59453	6.73769	6.83269	6.95374	6.56752	0.775094	1.47929	1.23209	1.05047	0.888232	0.823362	1.23147	0.968434	0.762059	0.688163	0.776113	0.436732	0.130949	0.0523884	0.774686	0.422185	0.136643	0.0718616	1.28149	2.22698	2.23793	2.06598	1.95502	1.97398	1.98798	2.37094	2.41397	2.44798	2.45199	2.15	2.13202
6.62518	6.65622	6.66017	6.70213	6.84509	6.89912	6.62421	6.59221	6.63118	6.61924	6.65821	6.59139	6.34932	6.3618	6.65416	6.79104	6.83705	6.95501	6.62519	0.774325	1.48013	1.2288	1.04453	0.878778	0.822615	1.23162	0.965099	0.759204	0.677587	0.775147	0.430729	0.150409	0.0746712	0.774152	0.43429	0.141366	0.07011	1.28107	2.22703	2.23702	2.069	1.96703	1.986	1.988	2.38	2.41902	2.44901	2.45601	2.15202	2.12797
6.66668	6.70755	6.69955	6.73257	6.8664	6.92739	6.67264	6.64071	6.67282	6.67487	6.70649	6.682	6.42309	6.54708	6.69282	6.80132	6.84804	6.95804	6.6696	0.782385	1.486	1.23873	1.04919	0.875997	0.818933	1.23846	0.97192	0.76485	0.690764	0.78372	0.439653	0.1707	0.134471	0.781521	0.434148	0.140544	0.0654805	1.28505	2.23411	2.24106	2.07006	1.97411	1.98501	1.98897	2.38103	2.42404	2.4521	2.45799	2.15712	2.1219
6.71471	6.74677	6.73877	6.77276	6.89483	6.95484	6.71773	6.6907	6.73066	6.73663	6.7408	6.75258	6.50054	6.62354	6.75066	6.82387	6.85098	6.96098	6.71175	0.786953	1.48814	1.24401	1.05243	0.870851	0.806405	1.24022	0.9769	0.771192	0.696685	0.786533	0.437712	0.163612	0.128187	0.787276	0.431158	0.139387	0.0619809	1.2916	2.24195	2.24498	2.07398	1.98195	1.98599	1.98701	2.38299	2.42698	2.45896	2.45701	2.16595	2.11504
6.76215	6.79818	6.77714	6.81309	6.92505	6.96601	6.76515	6.7512	6.79528	6.80928	6.79414	6.83225	6.58338	6.70698	6.79618	6.85209	6.85802	6.96402	6.76314	0.797231	1.49716	1.25395	1.04513	0.858207	0.79946	1.2538	0.99414	0.786966	0.712948	0.797669	0.447345	0.16677	0.13118	0.797009	0.431398	0.137697	0.0572722	1.29814	2.24701	2.24898	2.072	1.986	1.99398	1.99004	2.38502	2.42802	2.45198	2.451	2.16901	2.12004
6.79861	6.84263	6.81159	6.83548	6.93841	6.96945	6.80276	6.79976	6.86379	6.877	6.82759	6.89397	6.67651	6.70334	6.83956	6.87344	6.86304	6.968	6.79871	0.807152	1.50473	1.26399	1.04703	0.854825	0.787409	1.25835	1.00149	0.786377	0.719869	0.807283	0.453614	0.147116	0.0684169	0.80656	0.431113	0.132198	0.0505001	1.30741	2.24904	2.24499	2.071	1.98597	1.98892	1.9997	2.38993	2.43289	2.44613	2.45201	2.172	2.12911
6.84068	6.88667	6.85269	6.86875	6.96678	7.00076	6.8556	6.8526	6.91858	6.94647	6.86869	6.96149	6.78121	6.86577	6.8787	6.90377	6.86598	6.968	6.84763	0.816311	1.50837	1.27242	1.04762	0.846156	0.782517	1.26389	1.01127	0.809783	0.733685	0.817205	0.462185	0.129523	0.0598747	0.814917	0.438226	0.129967	0.0470363	1.31248	2.25198	2.24401	2.071	1.98401	1.98304	1.97916	2.38504	2.42506	2.45493	2.45299	2.172	2.13694
6.87824	6.92223	6.88521	6.88725	6.97314	7.01011	6.90622	6.90026	6.98228	7.01431	6.90323	7.03331	6.89946	6.96349	6.92123	6.91617	6.87413	6.95418	6.87526	0.813315	1.51146	1.27266	1.05074	0.847861	0.777759	1.26187	1.01065	0.814417	0.742806	0.815529	0.466202	0.109236	0.042647	0.810553	0.420935	0.125095	0.0466755	1.31336	2.24695	2.242	2.07099	1.98496	1.98095	1.97496	2.37502	2.42997	2.455	2.45399	2.16795	2.127
6.9334	6.97542	6.93339	6.94414	7.00517	7.03514	6.95639	6.95854	7.04672	7.08496	6.9554	7.10375	7.0046	7.07583	6.9744	6.95551		6.99606	6.93344	0.809958	1.50985	1.27408	1.03907	0.8344	0.768428	1.25693	1.01713	0.822803	0.753283	0.812989	0.471413	0.108368	0.0420287	0.806627	0.42037		0.0547919	1.31251	2.23501	2.24196	2.06797	1.977	1.96994	1.96696	2.37897	2.42401	2.454	2.45196	2.15701	2.12804
6.96184	7.00483	6.96084	6.95394	7.01693	7.04494	6.98384	6.99678	7.09771	7.15261	6.98384	7.1567	7.11736	7.20526	7.00284	6.99179		6.99998	6.96482	0.808429	1.50837	1.27029	1.03855	0.833704	0.764035	1.26121	1.01493	0.825823	0.758411	0.80941	0.481532	0.107485	0.0461763	0.807117	0.456414		0.060577	1.30855	2.23599	2.23902	2.06601	1.977	1.96602	1.96402	2.37701	2.42499	2.454	2.44902	2.15799	2.13098
7.01517	7.06019	7.01317	7.00314	7.04309	7.06807	7.03919	7.04922	7.16025	7.21825	7.03517	7.2162	7.24347	7.35749	7.05817	7.05012		7.10619	7.01916	0.800727	1.50399	1.26337	1.02709	0.818821	0.754977	1.25304	1.01702	0.831699	0.763722	0.799983	0.446926	0.111189	0.0410137	0.801432	0.518063		0.193063	1.30487	2.23598	2.23498	2.06599	1.97398	1.95697	1.94894	2.375	2.42498	2.44997	2.44398	2.15499	2.13899
7.05656	7.1046	7.05465	7.03641	7.06534	7.08516	7.0847	7.10164	7.2187	7.27668	7.07651	7.26441	7.35404	7.4742	7.09956	7.07954		7.15068	7.05763	0.792976	1.49659	1.25923	1.01831	0.809474	0.744866	1.25104	1.01952	0.838402	0.766556	0.795965	0.431943	0.12985	0.0749301	0.790041	0.511765		0.217426	1.29859	2.23201	2.23	2.06299	1.97001	1.94983	1.9359	2.37397	2.42099	2.44397	2.43896	2.15201	2.13701
7.0947	7.14567	7.09964	7.06477	7.08881	7.09591	7.13262	7.14565	7.26662	7.32363	7.11172	7.29277	7.42543	7.55635	7.1377	7.1167		7.19763	7.10066	0.788565	1.49198	1.2532	1.00959	0.801533	0.736328	1.2455	1.01351	0.834402	0.764209	0.79219	0.425987	0.139444	0.0962407	0.785278	0.50796		0.239177	1.29398	2.23299	2.23	2.06201	1.97099	1.93809	1.92905	2.37202	2.42001	2.44202	2.43602	2.15299	2.13799
7.15622	7.20119	7.15117	7.12214	7.11816	7.12213	7.19219	7.20421	7.32716	7.38519	7.17322	7.35118	7.48305	7.61603	7.19923	7.15024	6.98114	7.10712	7.15522	0.781473	1.48583	1.24425	0.998517	0.791128	0.727404	1.24006	1.0016	0.824067	0.758423	0.787315	0.425907	0.143763	0.104921	0.776221	0.510003	0.173996	0.139166	1.28653	2.22699	2.22598	2.05797	1.962	1.93199	1.92297	2.35901	2.41399	2.44297	2.42898	2.14699	2.13601
7.20774	7.24569	7.19186	7.15676	7.15657	7.15253	7.23868	7.25361	7.36665	7.42954	7.22576	7.39444	7.49442	7.62436	7.25468	7.20785	7.0146	7.13661	7.20757	0.77993	1.48493	1.2425	0.995583	0.788281	0.721151	1.24014	0.997262	0.813941	0.751969	0.783928	0.427514	0.137095	0.0881932	0.77658	0.508377	0.187313	0.152621	1.28663	2.22399	2.22092	2.05194	1.96094	1.92994	1.91697	2.36101	2.41193	2.43592	2.42501	2.14397	2.13904
7.25973	7.29475	7.25269	7.21072	7.19679	7.18981	7.28675	7.29678	7.41276	7.4678	7.27972	7.42584	7.52385	7.64987	7.30275	7.26769	7.05678	7.17978	7.24779	0.784158	1.48678	1.2415	0.998644	0.791872	0.712007	1.24682	0.999558	0.818278	0.749085	0.788009	0.429241	0.11765	0.0629791	0.780798	0.508867	0.20092	0.166827	1.29168	2.22301	2.21503	2.04802	1.95702	1.92602	1.91501	2.36199	2.40703	2.43003	2.42599	2.14201	2.14198
7.31618	7.34818	7.3072	7.25823	7.25323	7.24224	7.34316	7.35016	7.46111	7.50514	7.3362	7.47806	7.53402	7.654	7.35417	7.34242	7.1142	7.23621	7.30818	0.789215	1.49532	1.24379	1.00115	0.793177	0.719347	1.25125	0.996252	0.811003	0.741853	0.792985	0.432893	0.117428	0.0541971	0.785794	0.505662	0.207182	0.172734	1.29436	2.22201	2.20699	2.04098	1.95099	1.925	1.91501	2.34999	2.39899	2.428	2.42299	2.14101	2.128
7.35763	7.38974	7.35276	7.31074	7.30683	7.29686	7.37961	7.3877	7.48649	7.53639	7.38158	7.4914	7.53904	7.655	7.39368	7.43651		7.28197	7.34967	0.792717	1.49967	1.24676	1.00568	0.797116	0.725459	1.25447	0.996629	0.807014	0.738096	0.796515	0.440321	0.119224	0.0512247	0.789146	0.440877		0.155459	1.30131	2.22493	2.20399	2.036	1.94796	1.92507	1.91801	2.34704	2.39696	2.42697	2.41997	2.14296	2.12701
7.40064	7.44058	7.40457	7.36158	7.36353	7.35551	7.42165	7.4356	7.51972	7.56278	7.42167	7.51877	7.54198	7.655	7.44061	7.47171		7.14315	7.39562	0.798651	1.50772	1.24994	1.00922	0.798875	0.732918	1.26314	0.997919	0.801803	0.736464	0.800269	0.443841	0.118139	0.0467472	0.797074	0.450252		0.149886	1.30868	2.22004	2.20301	2.036	1.94502	1.92996	1.91899	2.34998	2.39402	2.42502	2.41802	2.14002	2.12799
7.4452	7.48619	7.45321	7.41925	7.43131	7.42832	7.46417	7.45919	7.55611	7.59412	7.47218	7.54809	7.55001	7.656	7.4812	7.52628			7.44518	0.803183	1.51536	1.25682	1.01907	0.808578	0.73909	1.2746	1.00201	0.809724	0.746848	0.803586	0.468987	0.115883	0.0415669	0.802449	0.460638			1.31692	2.21598	2.202	2.03401	1.94701	1.93302	1.92302	2.34999	2.39	2.417	2.41399	2.13299	2.16003
7.48961	7.5287	7.49968	7.47591	7.49995	7.50009	7.50277	7.50147	7.58054	7.62137	7.51362	7.56837	7.553	7.656	7.52561	7.58789			7.48668	0.810392	1.52058	1.26448	1.0247	0.808122	0.743688	1.28218	1.00872	0.81067	0.753038	0.809306	0.450273	0.114272	0.040869	0.811147	0.453621			1.32591	2.21104	2.20201	2.03597	1.94904	1.93803	1.92714	2.34694	2.38993	2.41596	2.41193	2.13009	2.16703
7.53175	7.57672	7.54672	7.53863	7.56562	7.57556	7.55569	7.53381	7.61778	7.64685	7.55675	7.59385	7.553	7.656	7.56775	7.64964			7.53372	0.811205	1.52668	1.26947	1.03417	0.809611	0.75392	1.28165	1.01214	0.814806	0.757017	0.808346	0.41943	0.106108	0.0394185	0.813715	0.4537			1.33146	2.21398	2.20299	2.03401	1.95198	1.93999	1.93694	2.34302	2.38503	2.41302	2.40703	2.13597	2.16899
7.57117	7.62016	7.59018	7.59523	7.64329	7.65935	7.58218	7.57014	7.64214	7.67511	7.60216	7.60509	7.56102	7.65299	7.60417	7.71125	7.55144	7.58553	7.57116	0.813601	1.52624	1.27311	1.04555	0.821743	0.758545	1.28452	1.01162	0.810435	0.757407	0.811553	0.420148	0.102301	0.038226	0.815228	0.465062	0.120769	0.0425125	1.33527	2.21501	2.20602	2.03701	1.95099	1.93901	1.92602	2.34502	2.387	2.41201	2.40802	2.135	2.1509
7.61461	7.66071	7.63773	7.65485	7.71812	7.75009	7.62961	7.60554	7.67856	7.70252	7.64471	7.62715	7.56707	7.65107	7.64749	7.7768	7.66469	7.72176	7.6117	0.816253	1.52539	1.27356	1.05082	0.842911	0.767669	1.28658	1.00786	0.806509	0.759194	0.814679	0.44268	0.102715	0.0371874	0.817128	0.48084	0.122996	0.0532363	1.33652	2.21808	2.21006	2.039	1.94896	1.94211	1.93122	2.34994	2.38601	2.41406	2.41307	2.13406	2.12596
7.65765	7.7106	7.68859	7.71452	7.79637	7.82639	7.67265	7.64369	7.71769	7.73871	7.6946	7.63791	7.57196	7.65596	7.68172	7.83255	7.78305	7.84501	7.66061	0.812262	1.52104	1.26931	1.04921	0.84789	0.776043	1.27825	1.00924	0.807145	0.75176	0.80973	0.444069	0.10517	0.0363071	0.814164	0.486435	0.113596	0.0473672	1.33283	2.22395	2.21397	2.039	1.94602	1.94994	1.94687	2.34603	2.38699	2.41797	2.41796	2.13797	2.12302
7.70316	7.75419	7.73918	7.77124	7.8783	7.91835	7.70227	7.6872	7.7431	7.77213	7.73317	7.71698	7.58003	7.662	7.73117	7.88722	7.89943	7.96864	7.70123	0.805925	1.51637	1.26069	1.04811	0.856684	0.786101	1.28029	1.00463	0.800231	0.740655	0.803213	0.477877	0.121724	0.0454805	0.808498	0.491189	0.112071	0.0511112	1.328	2.23001	2.217	2.04302	1.945	1.951	1.94504	2.34999	2.39001	2.42001	2.42404	2.14702	2.14095
7.73874	7.79675	7.77975	7.82379	7.94486	7.99503	7.76188	7.73065	7.76577	7.80053	7.77071	7.71322	7.58714	7.66213	7.7697	7.93642	7.99511	8.11016	7.75164	0.79585	1.50907	1.25468	1.05613	0.870675	0.793024	1.26777	0.994861	0.787155	0.739229	0.79278	0.470487	0.109377	0.047713	0.799028	0.460319	0.141576	0.111252	1.32059	2.23186	2.2161	2.04804	1.94503	1.9501	1.95415	2.34686	2.39306	2.42308	2.43211	2.15181	2.12893
7.79067	7.84966	7.83266	7.87964	8.00561	8.06753	7.8236	7.7767	7.81965	7.83776	7.82068	7.7289	7.59694	7.67094	7.81868	7.96581	8.0735	8.19148	7.79671	0.783172	1.5017	1.24892	1.05559	0.874525	0.801038	1.25599	0.986504	0.779738	0.71591	0.781493	0.465323	0.108466	0.0430003	0.785547	0.468726	0.192641	0.162073	1.31528	2.22206	2.22296	2.05098	1.94699	1.95696	1.96493	2.33706	2.39697	2.42896	2.43995	2.13809	2.12403
7.82924	7.89519	7.88421	7.93516	8.0712	8.13122	7.86926	7.81425	7.87096		7.86323	7.78019	7.61509	7.67101	7.85624	8.01521	8.12608		7.84621	0.777934	1.49938	1.24041	1.04901	0.876747	0.807367	1.24666	0.99596	0.789715		0.778261	0.470709	0.130577	0.042979	0.778648	0.481504	0.206157		1.31023	2.223	2.22903	2.05802	1.95302	1.96403	1.97505	2.346	2.402	2.41531		2.13799	2.118
7.88675	7.93972	7.93563	7.97471	8.11968	8.18463	7.93261	7.87474	7.86313		7.91872	7.82587	7.63646	7.67416	7.91371	8.06671			7.89772	0.774189	1.49994	1.23774	1.04611	0.880684	0.813664	1.23902	0.996092	0.80728		0.776108	0.465492	0.141851	0.0452074	0.77343	0.475396			1.3096	2.22403	2.23512	2.06212	1.95705	1.97209	1.98611	2.34616	2.40312	2.48743		2.13608	2.11699
7.94259	7.99361	7.98266	8.02761	8.17063	8.23166	7.97767	7.9296	7.94739		7.97261	7.89053	7.67075	7.68591	7.96661	8.11961			7.95161	0.773346	1.4981	1.23661	1.03914	0.873552	0.813978	1.24871	0.997718	0.78943		0.775961	0.453726	0.14864	0.0524571	0.771971	0.478815			1.3098	2.22599	2.24394	2.07094	1.96097	1.97895	1.99394	2.35791	2.41194	2.44531		2.14196	2.11601
7.99628	8.03526	8.03523	8.06622	8.21217	8.27116	8.03416	7.9733			8.02628	7.96742	7.72629	7.84662	8.02627	8.1572			8.00026	0.773042	1.51023	1.23752	1.03647	0.871444	0.814791	1.25225	0.984638			0.775279	0.456073	0.168055	0.136068	0.772086	0.480655			1.3141	2.22905	2.25104	2.07805	1.96903	1.98703	1.995	2.35712	2.42604			2.14505	2.11403
8.05279	8.0878	8.08063	8.11046	8.24641	8.3024	8.06686	8.03288			8.08268	8.05016	7.78528	7.77611	8.0808	8.19748			8.05168	0.773402	1.50913	1.23864	1.031	0.858478	0.810961	1.26615	0.986364			0.774965	0.448804	0.181406	0.0860959	0.773143	0.473316			1.31578	2.23803	2.25807	2.08703	1.97504	1.99296	1.99501	2.37994	2.4329			2.155	2.119
8.10872	8.14471	8.12577	8.14284	8.27585	8.33086	8.12769	8.09568			8.13076	8.13258			8.13771	8.23183			8.09976	0.769281	1.50778	1.24043	1.03524	0.859744	0.803936	1.26032	1.00369			0.770334	0.447646			0.769807	0.445312			1.319	2.23999	2.26298	2.08899	1.97799	1.99001	1.996	2.37602	2.42603			2.155	2.119
													8.10167			8.25602	8.34303															0.0913011			0.127065	0.0499525
				8.28824	8.30531	8.25113	8.25403	8.32013	8.33317				8.15543		8.31099	8.264	8.34994						0.874915	0.786377	1.2655	1.00248	0.784831	0.72111				0.0986488		0.487251	0.118555	0.0466842						2.03584	2.04477	2.38598	2.431	2.46697	2.45203
8.2675	8.3163	8.27586		8.36443	8.40299	8.29019	8.2638	8.36115	8.38591	8.28806			8.2912	8.30893	8.30904	8.26302	8.33236	8.2854	0.818674	1.50243	1.2856		0.839069	0.772917	1.26242	1.00489	0.810266	0.736699	0.81937			0.0452211	0.817584	0.462569	0.13265	0.0511284	1.30906	2.24048	2.2368	2.07798		1.98603	1.97445	2.3811	2.431	2.4572	2.45984	2.16754
8.34039	8.37352	8.36128				8.34455	8.37803	8.45124	8.47129	8.38319	8.46839	8.35294	8.39911	8.36255	8.33181	8.27391	8.36472	8.35145	0.82019	1.50039	1.28239				1.2691	0.995708	0.802976	0.749465	0.813922	0.436782	0.112984	0.0430491	0.82605	0.430339	0.131244	0.0602435	1.29924	2.30642	2.23006	2.09783				2.38596	2.431	2.45502	2.45207	2.23045	2.15183
8.34907	8.40609	8.36308	8.34006	8.37907	8.40404	8.38009	8.38509	8.4801	8.52812	8.37207	8.53009	8.4512	8.50527	8.38908	8.34906	8.28803		8.36709	0.816841	1.50237	1.27967	1.04272	0.830418	0.776411	1.26284	1.02408	0.838598	0.760536	0.815294	0.478516	0.126202	0.0432975	0.817439	0.44283	0.122935		1.3004	2.26197	2.234	2.08698	1.989	1.99096	1.98396	2.38498	2.43999	2.457	2.45599	2.18897	2.137
8.3932	8.46002	8.41014	8.37437	8.42221	8.43052	8.435	8.43803	8.54187	8.59871	8.41325	8.585	8.57377	8.66705	8.43516	8.38337	8.30666		8.42003	0.811468	1.5021	1.26905	1.03089	0.80463	0.752633	1.26218	1.02275	0.843501	0.770498	0.811823	0.494292	0.157725	0.0722522	0.810919	0.436751	0.131936		1.29908	2.24138	2.23204	2.0762	1.989	1.96448	1.95846	2.37518	2.43411	2.45798	2.45207	2.16936	2.137
8.46442	8.50761	8.49034				8.46873	8.5114	8.61639	8.67042	8.5102	8.66733	8.696	8.80488	8.48559	8.44747			8.47654	0.805281	1.49133	1.26822				1.26482	1.01938	0.838205	0.77309	0.796864	0.450823	0.145883	0.0744065	0.813567	0.519493			1.28981	2.30051	2.22407	2.08592				2.38293	2.43598	2.45007	2.44407	2.22256	2.14394
8.47911	8.54709	8.4941	8.42415	8.44811	8.45009	8.53808	8.5331	8.6551	8.72209	8.49912	8.67107	8.77311	8.90112	8.52411	8.48307		8.50908	8.50211	0.799491	1.48444	1.26266	1.01185	0.797924	0.724758	1.24558	1.01524	0.843923	0.770182	0.800401	0.454775	0.164775	0.111697	0.798551	0.507556		0.200204	1.29018	2.23301	2.226	2.08197	1.99198	1.95599	1.95198	2.369	2.43699	2.44899	2.443	2.16001	2.14302
8.54278	8.59802	8.55287	8.51034	8.50883	8.502	8.58215	8.59285	8.71191	8.774	8.56572	8.70927	8.83678	8.9687	8.58483	8.52127		8.55512	8.5648	0.794398	1.47844	1.24049	1.00003	0.794623	0.718186	1.24292	1.01946	0.845372	0.777284	0.795347	0.452023	0.173493	0.127035	0.793517	0.510886		0.219499	1.2793	2.24085	2.22502	2.06434	1.98219	1.95208	1.94317	2.36998	2.43209	2.44508	2.44496	2.16785	2.15576
8.59059	8.64757	8.60456			8.49507	8.63653	8.64158	8.76455	8.82357	8.61062	8.76551	8.88459	9.01263	8.63259	8.61419		8.56988	8.61061	0.785864	1.4746	1.23352			0.810471	1.23776	1.00713	0.837916	0.770897	0.787557	0.439876	0.15992	0.107375	0.784498	0.489369		0.22324	1.27963	2.25785	2.21707	2.06896			1.97274	2.36405	2.42803	2.44797	2.43707	2.18584	2.15897
8.64411	8.69909	8.65711				8.68809	8.6921	8.80209	8.86007	8.66313	8.80708	8.91403	9.04502	8.68609	8.63414		8.64111	8.6641	0.785184	1.47325	1.23207				1.23744	1.01378	0.83507	0.763557	0.783555	0.442005	0.13244	0.0813828	0.787082	0.505103		0.224985	1.27504	2.23504	2.21199	2.05699				2.35899	2.42398	2.44399	2.43999	2.16303	2.15701
8.70882	8.74909	8.7228				8.73809	8.74798	8.85504	8.90223	8.74059	8.85611	8.9307	9.05384	8.74002	8.71356		8.70779	8.72391	0.781419	1.47496	1.2244				1.23716	0.995758	0.817372	0.749957	0.780879	0.445055	0.132636	0.0713721	0.782307	0.483493		0.158087	1.27253	2.25661	2.20709	2.05012				2.35409	2.41418	2.43811	2.43411	2.18068	2.16289
8.73182	8.78471	8.74185				8.77371	8.78172	8.87682	8.93077	8.75291	8.87386	8.93497	9.05499	8.77769	8.81417			8.7488	0.783254	1.47879	1.22697				1.23662	0.998177	0.816981	0.751217	0.782278	0.44628	0.132809	0.066787	0.784491	0.471656			1.27956	2.25105	2.20204	2.05198				2.354	2.41103	2.44197	2.43598	2.17703	2.16102
8.78908	8.83906	8.80908	8.76012	8.74715	8.73815	8.83605	8.82207	8.92104	8.96404	8.81508	8.90802	8.94401	9.059	8.83007	8.84408			8.80807	0.792171	1.48304	1.24049	1.0067	0.805192	0.727167	1.23639	1.00174	0.815064	0.741715	0.792321	0.464398	0.139205	0.0640483	0.792151	0.454956			1.28578	2.22599	2.196	2.03899	1.96798	1.95298	1.94798	2.33901	2.40599	2.43599	2.43	2.15099	2.158
8.83113	8.87035	8.85113	8.82467	8.83323	8.82129	8.86442	8.85825	8.9406	8.98752	8.86105	8.92172	8.94792	9.059	8.86625	8.89103			8.84425	0.798421	1.49145	1.24669	1.01506	0.811667	0.736478	1.24422	1.00509	0.817167	0.744297	0.798346	0.463332	0.142228	0.0631094	0.79844	0.46369			1.29233	2.22012	2.19698	2.03214	1.95526	1.94124	1.93526	2.3439	2.4011	2.43306	2.42902	2.14414	2.15996
8.86969	8.92456	8.88969	8.87361	8.88062	8.88052	8.91459	8.90066	8.98861	9.0118	8.89275	8.94878	8.95593	9.05999	8.91064	8.94754			8.88765	0.803102	1.4977	1.2535	1.01101	0.807119	0.740062	1.24995	1.00293	0.81722	0.745639	0.801336	0.46213	0.140287	0.0584385	0.805017	0.474512			1.30367	2.21901	2.19502	2.03101	1.95401	1.94199	1.93103	2.33904	2.40298	2.433	2.429	2.144	2.16992
8.91705	8.96106	8.94307	8.9361	8.96513	8.96715	8.94106	8.92507	9.00605	9.03805	8.94705	8.97003	8.957	9.06001	8.94507	8.98715	8.79418	8.92404	8.92706	0.808595	1.50343	1.25736	1.02459	0.820749	0.746856	1.26377	1.0098	0.820535	0.753219	0.804784	0.442142	0.140037	0.0565279	0.811107	0.462155	0.122067	0.0965516	1.30995	2.215	2.19799	2.03599	1.95301	1.944	1.93999	2.34201	2.402	2.431	2.42399	2.138	2.181
8.9445	8.99439	8.97934	8.98903	9.03276	9.04458	8.97341	8.96232	9.03252	9.06452	8.9745	8.98768	8.95896	9.06393	8.97937	9.06753	8.88926	8.94462	8.96039	0.811084	1.50734	1.26402	1.03691	0.830786	0.755364	1.26688	1.01158	0.817938	0.75267	0.807039	0.427655	0.127922	0.0502156	0.814989	0.464929	0.11552	0.0401139	1.31524	2.21304	2.19407	2.03207	1.95791	1.944	1.93705	2.34887	2.40102	2.43002	2.42007	2.13996	2.18198
8.98862	9.04358	9.02263	9.0475	9.10142	9.13523	9.01465	8.99671	9.07067	9.09177	9.01962	8.9999	8.96396	9.06003	9.02561	9.12155	8.96437	8.99953	8.99867	0.812558	1.5113	1.27167	1.04086	0.840746	0.764582	1.271	1.01087	0.817731	0.753513	0.808656	0.420162	0.123724	0.0471058	0.816032	0.463195	0.116074	0.0405275	1.31852	2.21003	2.19697	2.03597	1.95403	1.95094	1.937	2.34702	2.401	2.42901	2.41901	2.13703	2.17803
9.02207	9.07707	9.06507	9.08709	9.17712	9.21814	9.05406	9.02906	9.10503	9.12405	9.05607	9.02601	8.97301	9.06403	9.05208	9.18608	9.06418	9.12023	9.03707	0.811433	1.51066	1.27263	1.05588	0.860987	0.785393	1.26518	1.003	0.811975	0.743908	0.806182	0.443211	0.129052	0.0459204	0.816094	0.468846	0.13756	0.0629547	1.31983	2.21801	2.20101	2.037	1.959	1.95599	1.94401	2.34901	2.402	2.42901	2.42301	2.14401	2.146
9.06218	9.11815	9.10224	9.14089	9.24363	9.29737	9.08928	9.06232	9.12362	9.1534	9.0952	9.03286	8.97594	9.0787	9.09609	9.23303	9.16787	9.25424	9.0762	0.807432	1.5108	1.26606	1.0682	0.88191	0.804066	1.26416	1.00012	0.803524	0.737002	0.801888	0.443935	0.130187	0.0461454	0.812925	0.472515	0.149181	0.0542295	1.31497	2.22584	2.20492	2.03602	1.95704	1.95306	1.94694	2.35194	2.40298	2.4339	2.4279	2.1489	2.14698
9.10267	9.17057	9.1506	9.19853	9.31045	9.3714	9.13661	9.0987	9.1597	9.18573	9.13964	9.05878	8.98294	9.07702	9.13369	9.27664	9.28107	9.38295	9.11667	0.801271	1.50422	1.26195	1.06776	0.890978	0.819683	1.25912	0.996559	0.800563	0.73321	0.796703	0.453421	0.130498	0.044355	0.805611	0.471142	0.146772	0.0618548	1.3101	2.22104	2.20401	2.03501	1.95006	1.9649	1.95989	2.34803	2.40598	2.43698	2.43197	2.14602	2.14303
9.14208	9.20409	9.19807	9.2391	9.3791	9.44112	9.16609	9.13806	9.19107	9.21806	9.17508	9.08006	8.99001	9.073	9.17607	9.32406	9.38915	9.50916	9.16805	0.795935	1.49647	1.25763	1.06887	0.895382	0.832091	1.25724	0.990848	0.792041	0.721018	0.793016	0.454596	0.129965	0.0452734	0.798954	0.449068	0.139583	0.0720927	1.30244	2.223	2.20801	2.042	1.955	1.97199	1.97002	2.35301	2.40801	2.438	2.437	2.14601	2.14
9.18624	9.25316	9.23536	9.29405	9.43897	9.50687	9.21909	9.17241	9.22934	9.25241	9.22022	9.11638	8.99688	9.073	9.21729	9.35743	9.47453	9.60338	9.19946	0.787141	1.4907	1.25274	1.06464	0.896383	0.838618	1.2463	0.984145	0.786682	0.714345	0.78489	0.458021	0.132546	0.0529381	0.789552	0.442218	0.15293	0.0907883	1.29625	2.223	2.21292	2.04102	1.955	1.96708	1.98278	2.35792	2.41095	2.43997	2.437	2.14895	2.13902
9.22865	9.29664	9.28658	9.33963	9.49355	9.56255	9.26463	9.22457	9.26273	9.28771	9.25869	9.14576	9.00493	9.07598	9.26461	9.4066	9.55137	9.67641	9.25256	0.77978	1.48621	1.24558	1.06022	0.903382	0.843014	1.24344	0.974361	0.775324	0.706177	0.778978	0.452943	0.134048	0.0522964	0.781069	0.423673	0.139543	0.0763628	1.28877	2.22399	2.21796	2.04695	1.95599	1.97295	1.99093	2.358	2.41001	2.44793	2.43998	2.14801	2.14098
9.2701	9.33309	9.32609	9.3751	9.5211	9.60607	9.30211	9.26709	9.30508	9.32808	9.30709	9.18613	9.01705	9.07802	9.30011	9.44707	9.56502	9.69402	9.2911	0.776123	1.48157	1.24313	1.05701	0.903416	0.845954	1.23968	0.97834	0.778868	0.702002	0.776034	0.43468	0.132942	0.051885	0.776872	0.416913	0.129558	0.0735869	1.28956	2.222	2.22401	2.04902	1.95901	1.97901	1.99601	2.365	2.41401	2.44901	2.44501	2.14699	2.135
9.3239	9.38298	9.37304	9.42792	9.57294	9.6452	9.35982	9.316	9.35008	9.37308	9.35404	9.25362	9.04346	9.0878	9.36076	9.48228	9.57676	9.70478	9.34686	0.772445	1.4807	1.23873	1.05367	0.896129	0.837621	1.24085	0.972872	0.772393	0.69759	0.772973	0.44544	0.134087	0.0545847	0.772705	0.412882	0.128335	0.0719436	1.28593	2.22004	2.22988	2.0588	1.9639	1.9839	2.00188	2.36696	2.41988	2.45292	2.44892	2.14308	2.135
9.37559	9.43062	9.41268	9.44785	9.58888	9.67278	9.40067	9.35568	9.40654	9.41863	9.40459	9.32146	9.08665	9.11676	9.40862	9.52863	9.59089	9.71591	9.39363	0.776218	1.48194	1.24203	1.05079	0.894105	0.83138	1.23706	0.968068	0.770118	0.692739	0.774666	0.439778	0.137284	0.0576255	0.778373	0.418483	0.125592	0.0637171	1.28742	2.23885	2.23595	2.06396	1.96797	1.98698	2.00002	2.37295	2.42298	2.45697	2.449	2.15986	2.12508
9.42109	9.47406	9.45607	9.50404	9.62805	9.69802	9.44807	9.41009	9.45907	9.47008	9.45308	9.39015	9.13014	9.14611	9.45109	9.56202	9.60201	9.71901	9.43407	0.779301	1.48906	1.24382	1.04984	0.879426	0.81444	1.24082	0.976024	0.771158	0.700348	0.779571	0.430633	0.147127	0.0700429	0.779551	0.429418	0.126167	0.0583092	1.29208	2.22501	2.24401	2.07001	1.98101	1.989	1.99999	2.38001	2.43101	2.44902	2.45201	2.14801	2.12499
9.46912	9.51033	9.49626	9.52364	9.65549	9.70978	9.48531	9.46008	9.49631	9.51615	9.49817	9.47543	9.20659	9.20492	9.5001	9.57575	9.60789	9.72587	9.47524	0.785457	1.49407	1.24749	1.04991	0.871594	0.803197	1.24221	0.983885	0.775706	0.699073	0.785825	0.438044	0.161937	0.0716406	0.7855	0.428399	0.124275	0.052281	1.29956	2.23089	2.25087	2.07491	1.98886	1.98802	1.99313	2.38687	2.43395	2.45784	2.45495	2.15095	2.11714
9.51463	9.55662	9.53766	9.57161	9.66989	9.71099	9.52766	9.49968	9.55254	9.56957	9.54661	9.54147	9.26949	9.28039	9.54563	9.59782	9.61494	9.726	9.52262	0.791442	1.49862	1.25396	1.04273	0.856444	0.779087	1.25592	0.991002	0.785192	0.710386	0.791028	0.438775	0.162458	0.0640232	0.791977	0.419513	0.121711	0.0457232	1.30257	2.24191	2.251	2.07302	1.98801	1.98701	1.98507	2.38799	2.43598	2.458	2.45698	2.15794	2.11105
9.55007	9.59907	9.57305	9.59004	9.68702	9.726	9.57206	9.54908	9.60109	9.62311	9.58206	9.61113	9.35315	9.36819	9.58507	9.62204	9.61801	9.72196	9.55806	0.797566	1.50595	1.26265	1.04333	0.851658	0.779055	1.25242	0.99465	0.795205	0.721863	0.799746	0.445165	0.152896	0.0719298	0.795405	0.423534	0.12082	0.0422814	1.30821	2.24199	2.25201	2.073	1.99	1.98599	1.97699	2.393	2.435	2.458	2.461	2.158	2.11902
9.58724	9.63428	9.59946	9.61352	9.69582	9.72796	9.60238	9.59016	9.65	9.6818	9.61336	9.6796	9.4363	9.4709	9.6242	9.64552	9.62094	9.69848	9.5923	0.806213	1.51201	1.26852	1.04516	0.839832	0.770926	1.26078	1.00528	0.808812	0.73408	0.808619	0.458507	0.150724	0.0718026	0.803406	0.425696	0.120967	0.0376056	1.31433	2.23808	2.25592	2.07202	1.99	1.98306	1.97308	2.393	2.43304	2.45996	2.461	2.15898	2.12782
9.62668	9.68162	9.63868	9.64078	9.70294	9.73395	9.64962	9.63563	9.70952	9.74152	9.65467	9.74448	9.53917	9.6307	9.66666	9.66385	9.62199	9.68015	9.63466	0.813006	1.51447	1.27423	1.0495	0.838449	0.764997	1.2672	1.01422	0.82003	0.7465	0.815634	0.466893	0.131696	0.0545518	0.809957	0.407024	0.117171	0.0305175	1.31976	2.23998	2.25203	2.07398	1.98504	1.98102	1.96804	2.39697	2.433	2.45901	2.46001	2.15702	2.12998
9.65809	9.72108	9.66707	9.65506	9.71802	9.74302	9.68709	9.67409	9.7621	9.79811	9.68308	9.81511	9.65021	9.70918	9.69909	9.68504	9.62705	9.75191	9.67008	0.816648	1.51791	1.27577	1.04944	0.83207	0.762279	1.27441	1.02445	0.836322	0.760885	0.819108	0.484377	0.126705	0.0513502	0.813607	0.411555	0.118811	0.0848326	1.32166	2.24099	2.251	2.073	1.98499	1.97298	1.96498	2.392	2.43201	2.457	2.45999	2.15899	2.12399
9.70122	9.76127	9.70432	9.68447	9.72979	9.7538	9.73218	9.72017	9.81406	9.85595	9.72327	9.87099	9.75805	9.80231	9.7432	9.70366	9.65254	9.70878	9.71125	0.815422	1.51782	1.28	1.04593	0.832286	0.76171	1.27278	1.02929	0.842223	0.768443	0.818246	0.477976	0.109089	0.0363027	0.812029	0.40882	0.103998	0.0306813	1.32014	2.23511	2.24904	2.07202	1.97911	1.96514	1.9542	2.392	2.43495	2.45896	2.45705	2.15409	2.11712
9.73771	9.79672	9.73575	9.71079	9.74984	9.76987	9.76077	9.75572	9.85964	9.91056	9.76566	9.92755	9.87209	9.93791	9.77872	9.73177	9.69367	9.75164	9.74275	0.81661	1.51486	1.27734	1.04726	0.832637	0.756314	1.27893	1.02818	0.84478	0.772637	0.817079	0.464281	0.095032	0.0264481	0.815372	0.41369	0.0729411	0.00924681	1.31872	2.23798	2.249	2.07002	1.97503	1.95211	1.93615	2.39398	2.435	2.45602	2.45006	2.15499	2.12295
9.78407	9.84507	9.78806	9.74106	9.77203	9.78503	9.81308	9.80807	9.91808	9.96908	9.80905	9.98105	9.98217	10.0872	9.82208	9.81093		9.85496	9.79506	0.809743	1.50955	1.27117	1.04561	0.826387	0.749615	1.27163	1.01788	0.837219	0.768275	0.80824	0.435152	0.0965881	0.0362875	0.810876	0.510928		0.13533	1.31254	2.24199	2.24499	2.068	1.969	1.94198	1.92698	2.39199	2.43599	2.45199	2.44699	2.15999	2.125
9.82124	9.88126	9.8223	9.77236	9.78964	9.80264	9.85612	9.84818	9.9621	10.0131	9.8384	10.0094	10.0761	10.1938	9.86414	9.77474		9.8354	9.82538	0.80046	1.50411	1.26117	1.0342	0.819207	0.741516	1.26289	1.01955	0.842022	0.771024	0.802547	0.43613	0.128505	0.0623848	0.797798	0.454879		0.107853	1.30763	2.23808	2.24108	2.068	1.96998	1.93318	1.91818	2.38612	2.4311	2.44906	2.44308	2.15412	2.12696
9.86862	9.92564	9.86962	9.81168	9.81579	9.82085	9.89072	9.89661	10.0066	10.0646	9.88958	10.0437	10.1524	10.2833	9.90963	9.87616		9.94708	9.87262	0.79181	1.49645	1.25283	1.0201	0.810748	0.733028	1.25952	1.008	0.828363	0.763383	0.796588	0.438788	0.139485	0.0818939	0.787502	0.495159		0.183801	1.30176	2.23403	2.23802	2.06403	1.96207	1.92804	1.90907	2.38302	2.42703	2.44503	2.43804	2.14904	2.127
9.91009	9.97108	9.91807	9.85708	9.84807	9.84806	9.94807	9.94807	10.0561	10.1111	9.93208	10.0901	10.2021	10.3331	9.95409	9.89212	9.71205	9.85806	9.92108	0.785893	1.49175	1.24651	1.01351	0.7993	0.726856	1.25102	1.00217	0.822205	0.75715	0.792541	0.435394	0.156919	0.100512	0.779465	0.497538	0.152903	0.148262	1.29515	2.22799	2.23498	2.06098	1.95899	1.919	1.90499	2.376	2.42099	2.44499	2.431	2.14699	2.127
9.95715	10.0132	9.95729	9.90022	9.88631	9.87747	9.98631	9.98434	10.0953	10.1552	9.97718	10.1313	10.2324	10.3654	10.0002	9.95388	9.74049	9.88747	9.96422	0.781981	1.48836	1.24072	1.00746	0.7993	0.724493	1.24913	0.999626	0.819666	0.751846	0.787727	0.432227	0.129624	0.0800897	0.776838	0.49093	0.164981	0.154438	1.29109	2.22505	2.22518	2.05216	1.95605	1.91802	1.89911	2.37796	2.41707	2.43911	2.431	2.14012	2.12798
10.0106	10.0616	10.0116	9.94861	9.92965	9.91866	10.0465	10.0366	10.1406	10.1967	10.0316	10.1707	10.2608	10.3858	10.0516		9.77274	9.91577	10.0136	0.775156	1.48533	1.23726	1.00442	0.793706	0.714611	1.23896	0.991576	0.808353	0.742179	0.780043	0.431486	0.123	0.0654277	0.771107		0.171568	0.154976	1.28954	2.22897	2.22103	2.04605	1.95203	1.91205	1.89702	2.36411	2.41502	2.43602	2.42902	2.14496	2.13098
10.0531	10.1011	10.0591	9.9941	9.9821	9.97109	10.0931	10.0791	10.1771	10.2281	10.0741	10.2091	10.279	10.391	10.0971		9.80905	9.95105	10.0631	0.774573	1.48939	1.23373	1.00174	0.783533	0.713219	1.24075	0.992563	0.804919	0.73824	0.778573	0.433301	0.108566	0.0541962	0.771482		0.175011	0.155938	1.28981	2.22699	2.21299	2.04299	1.949	1.91001	1.89601	2.35398	2.406	2.431	2.426	2.14299	2.127
10.1	10.151	10.0992	10.0479	10.0388	10.0239	10.141	10.1241	10.2172	10.2623	10.1171	10.2404	10.2849	10.391	10.1401		9.83742	9.97942	10.1042	0.776158	1.4958	1.23837	0.999956	0.791066	0.712848	1.23799	0.98866	0.798668	0.732419	0.780491	0.42841	0.106473	0.0464586	0.772685		0.187014	0.160506	1.29402	2.22308	2.2081	2.03712	1.94704	1.91686	1.9009	2.34224	2.406	2.42904	2.426	2.14006	2.127
10.1407	10.1897	10.1506	10.1006	10.0986	10.0915	10.1867	10.1667	10.2528	10.2938	10.1617	10.2708	10.2959	10.391	10.1827		9.90156	10.0386	10.1457	0.777531	1.49891	1.24006	1.00184	0.793623	0.724161	1.23681	0.986643	0.795452	0.731148	0.781861	0.433295	0.1035	0.0431917	0.774001		0.183188	0.153768	1.29976	2.21803	2.20701	2.03203	1.94501	1.917	1.90497	2.33703	2.39905	2.429	2.42401	2.13404	2.12402
10.1761	10.2301	10.1901	10.1592	10.1642	10.1633	10.2161	10.1961	10.2811	10.3181	10.1991	10.2891	10.297	10.389	10.2181	10.2641		10.129	10.1831	0.78454	1.50428	1.24597	1.0048	0.796704	0.727755	1.24468	0.992222	0.80027	0.744202	0.787829	0.437852	0.10439	0.0409573	0.78178	0.454716		0.140968	1.30719	2.21799	2.20801	2.03499	1.94101	1.922	1.90801	2.33799	2.401	2.428	2.42399	2.129	2.14707
10.2173	10.2683	10.2303	10.2111	10.2288	10.2386	10.2563	10.2225	10.3046	10.3455	10.2412	10.3116	10.3009	10.3861	10.2573	10.2935		10.4257	10.2174	0.787359	1.51257	1.25114	1.01395	0.800669	0.734685	1.24488	0.998369	0.80581	0.750349	0.787673	0.44396	0.104351	0.0401938	0.787448	0.450732		0.123387	1.31561	2.21505	2.20996	2.03304	1.94296	1.92298	1.90996	2.33604	2.40002	2.42702	2.42204	2.12998	2.16763
10.2528	10.3038	10.2797	10.2676	10.3035	10.3175	10.2967	10.2578	10.3398	10.3778	10.2797	10.3339	10.304	10.386	10.2888	10.3506		10.2522	10.2597	0.790271	1.51692	1.25636	1.02597	0.818472	0.742648	1.24942	1.0022	0.809874	0.756182	0.788991	0.443693	0.10434	0.0393555	0.791693	0.442484		0.0438947	1.32273	2.215	2.21	2.03201	1.94399	1.92598	1.91397	2.32805	2.39901	2.427	2.42299	2.12901	2.16899
10.2921	10.3391	10.3191	10.3211	10.3841	10.4062	10.3241	10.2891	10.3681	10.403	10.3191	10.352	10.304	10.384	10.3281	10.3971	10.2211	10.2472	10.2921	0.794268	1.52231	1.26249	1.0331	0.829957	0.751713	1.25472	1.00191	0.808039	0.762362	0.792315	0.423662	0.096964	0.0372159	0.796341	0.435876	0.0827948	0.0126471	1.32886	2.21702	2.21	2.036	1.945	1.92502	1.91502	2.32702	2.397	2.426	2.426	2.13102	2.17098
[truncated: 64 more columns]
