# Supplementary material for: Kinematic Validation of a Multi-Kinect v2 Instrumented 10-Meter Walkway for Quantitative Gait Assessments
Source: PLoS One. 2015 Oct 13;10(10):e0139913. doi: 10.1371/journal.pone.0139913 (PMC4603795; doi:10.1371/journal.pone.0139913)
Supplement: S1 Data — (ZIP) [file pone.0139913.s001.zip › S1_Data/pp17_trial2.xls]

## Sheet: Sheet1
Kinect(x) SpineBase	Kinect(x) Head	Kinect(x) ShoulderLeft	Kinect(x) ElbowLeft	Kinect(x) WristLeft	Kinect(x) HandLeft	Kinect(x) ShoulderRight	Kinect(x) ElbowRight	Kinect(x) WristRight	Kinect(x) HandRight	Kinect(x) HipLeft	Kinect(x) KneeLeft	Kinect(x) AnkleLeft	Kinect(x) FootLeft	Kinect(x) HipRight	Kinect(x) KneeRight	Kinect(x) AnkleRight	Kinect(x) FootRight	Kinect(x) SpineShoulder	Kinect(y) SpineBase	Kinect(y) Head	Kinect(y) ShoulderLeft	Kinect(y) ElbowLeft	Kinect(y) WristLeft	Kinect(y) HandLeft	Kinect(y) ShoulderRight	Kinect(y) ElbowRight	Kinect(y) WristRight	Kinect(y) HandRight	Kinect(y) HipLeft	Kinect(y) KneeLeft	Kinect(y) AnkleLeft	Kinect(y) FootLeft	Kinect(y) HipRight	Kinect(y) KneeRight	Kinect(y) AnkleRight	Kinect(y) FootRight	Kinect(y) SpineShoulder	Kinect(z) SpineBase	Kinect(z) Head	Kinect(z) ShoulderLeft	Kinect(z) ElbowLeft	Kinect(z) WristLeft	Kinect(z) HandLeft	Kinect(z) ShoulderRight	Kinect(z) ElbowRight	Kinect(z) WristRight	Kinect(z) HandRight	Kinect(z) HipLeft	Kinect(z) KneeLeft
0.063	0.12	0.104	0.095	0.153	0.163029	0.114029	0.117	0.174951	0.17999	0.0929903	0.054	0.012	0.101	0.102	0.0470292	0.014	0.091	0.097	0.81698	1.49848	1.26231	1.00176	0.794408	0.743878	1.26023	0.988836	0.782093	0.743452	0.814356	0.482042	0.132818	0.0466676	0.81894	0.471196	0.134946	0.0605669	1.30622	2.233	2.232	2.074	2.024	2.019	2.02699	2.36599	2.408	2.38898	2.37297	2.16197	2.15
0.066	0.123	0.104	0.0979999	0.153	0.166	0.117	0.117	0.175	0.183	0.093	0.054	0.012	0.101	0.107	0.05	0.014	0.0939999	0.101	0.81609	1.49845	1.26238	1.00136	0.79385	0.7461	1.25852	0.98925	0.78263	0.74128	0.81304	0.4818	0.13349	0.0463501	0.81856	0.47217	0.13345	0.0600601	1.30489	2.232	2.231	2.074	2.023	2.019	2.026	2.365	2.408	2.389	2.372	2.162	2.15
0.066	0.12006	0.104	0.0960398	0.153	0.16306	0.117	0.117	0.175	0.183	0.093	0.054	0.012	0.0970797	0.107	0.05	0.014	0.0920398	0.101	0.81609	1.49902	1.26232	1.00062	0.793654	0.745894	1.25816	0.989299	0.782826	0.742584	0.813158	0.479409	0.133941	0.0496725	0.818452	0.471994	0.133117	0.0615791	1.30504	2.232	2.23198	2.074	2.02692	2.019	2.02698	2.365	2.408	2.389	2.372	2.162	2.15
0.066	0.12099	0.104	0.096	0.15399	0.16399	0.117	0.117	0.175	0.183	0.093	0.054	0.012	0.097	0.107	0.0509898	0.0169694	0.0890306	0.101	0.816288	1.49926	1.26256	1.00072	0.79361	0.745276	1.25825	0.988954	0.782424	0.74065	0.813497	0.479439	0.134029	0.049453	0.818569	0.473138	0.133021	0.0615308	1.30545	2.232	2.23497	2.074	2.027	2.02197	2.02997	2.365	2.408	2.389	2.372	2.162	2.15
0.066	0.124	0.111999	0.096	0.154	0.163	0.118	0.117	0.175	0.18	0.0969997	0.054	0.012	0.097	0.107	0.051	0.0140002	0.0919998	0.102	0.81659	1.49988	1.26196	1.00035	0.7932	0.74649	1.25843	0.98911	0.78252	0.74143	0.81413	0.47872	0.13375	0.04934	0.81866	0.4737	0.13865	0.06126	1.30586	2.232	2.234	2.075	2.027	2.022	2.027	2.368	2.408	2.389	2.373	2.161	2.15
0.066	0.124	0.112978	0.096	0.154	0.165934	0.120934	0.117	0.177934	0.182934	0.097	0.054	0.012	0.097	0.107	0.0539345	0.014	0.0910218	0.102	0.817128	1.49861	1.26201	1.00038	0.793161	0.746099	1.25913	0.988249	0.781532	0.741684	0.816507	0.478348	0.133809	0.0492715	0.818533	0.472125	0.138347	0.0603894	1.30519	2.232	2.234	2.07793	2.027	2.022	2.02602	2.36702	2.408	2.38802	2.37202	2.161	2.15
0.06699	0.12499	0.113	0.09699	0.154	0.16006	0.121	0.117	0.17503	0.183	0.09799	0.054	0.012	0.097	0.107	0.054	0.014	0.0959499	0.102	0.817318	1.49918	1.26203	0.999915	0.792586	0.748733	1.25914	0.988873	0.782015	0.740839	0.816689	0.478558	0.133909	0.0492304	0.818678	0.470664	0.139201	0.0600136	1.30608	2.23497	2.23796	2.078	2.02997	2.022	2.02798	2.367	2.408	2.38899	2.372	2.16496	2.15
0.067	0.128999	0.113	0.102999	0.154	0.162999	0.122	0.120999	0.178999	0.188999	0.098	0.054	0.012	0.097	0.107	0.054	0.014	0.096	0.103	0.81721	1.49703	1.26166	0.99977	0.79159	0.745501	1.25803	0.9903	0.78405	0.74282	0.81649	0.4779	0.13393	0.0486201	0.81856	0.46997	0.13983	0.0604299	1.3054	2.235	2.24	2.078	2.028	2.022	2.027	2.371	2.41	2.391	2.37	2.165	2.15
0.067	0.131941	0.113	0.103	0.15498	0.16398	0.124941	0.121	0.181941	0.189	0.098	0.054	0.012	0.097	0.10798	0.0579219	0.014	0.094039	0.105941	0.8172	1.49668	1.2617	0.999741	0.791502	0.743323	1.25772	0.991761	0.785383	0.744791	0.816529	0.478165	0.134234	0.0485514	0.818433	0.470647	0.136722	0.0604888	1.30552	2.235	2.23902	2.078	2.028	2.02592	2.02994	2.36904	2.41	2.39002	2.37	2.165	2.15
0.0709586	0.136948	0.116959	0.103	0.158959	0.170927	0.12599	0.12199	0.18299	0.193948	0.098	0.0569689	0.012	0.0989793	0.110969	0.0609689	0.014	0.0949896	0.109959	0.817368	1.49686	1.26211	0.999691	0.791272	0.746081	1.25773	0.992463	0.785974	0.752658	0.816698	0.478556	0.134319	0.0480651	0.81846	0.46878	0.13667	0.0600348	1.30561	2.23401	2.24098	2.08097	2.028	2.02501	2.03099	2.37296	2.41396	2.39297	2.37198	2.165	2.14901
0.071	0.140999	0.119999	0.106999	0.159	0.165001	0.131999	0.124999	0.183	0.190001	0.100999	0.0599993	0.012	0.0960007	0.113999	0.061	0.014	0.095	0.11	0.81747	1.49575	1.2614	0.99988	0.79122	0.74645	1.25781	0.99298	0.78598	0.748881	0.8167	0.473761	0.13434	0.0482999	0.81852	0.46806	0.13622	0.05991	1.30575	2.234	2.243	2.08	2.027	2.025	2.033	2.378	2.413	2.393	2.373	2.163	2.148
0.0739398	0.14492	0.12098	0.10798	0.15998	0.17088	0.139839	0.12892	0.18594	0.200779	0.101	0.0639197	0.012	0.096	0.114	0.0619799	0.014	0.0920602	0.11392	0.817362	1.49569	1.26262	1.00109	0.792396	0.744461	1.25664	0.992108	0.784961	0.744157	0.816729	0.473358	0.133781	0.0481334	0.818177	0.465708	0.13526	0.0597532	1.30521	2.23302	2.24496	2.08294	2.02994	2.02794	2.03104	2.37212	2.41104	2.39202	2.373	2.163	2.14702
0.0779602	0.14896	0.12595	0.11196	0.16	0.16902	0.14297	0.13296	0.18699	0.19704	0.10793	0.0679602	0.012	0.0999602	0.11796	0.0649701	0.01499	0.092	0.12291	0.816598	1.49269	1.26014	1.0129	0.803023	0.744628	1.25627	0.991823	0.784178	0.744634	0.816077	0.473875	0.133166	0.0467241	0.817229	0.46365	0.135012	0.0603341	1.3017	2.23498	2.24797	2.08498	2.03198	2.028	2.03496	2.37794	2.41397	2.39596	2.38191	2.16498	2.14898
0.0790002	0.161	0.134	0.119	0.161	0.177	0.148001	0.141	0.194	0.211	0.109	0.0820009	0.0170002	0.0990001	0.119	0.0730002	0.0150002	0.092	0.136	0.81622	1.49488	1.25878	1.02056	0.80258	0.74086	1.25644	0.98799	0.77986	0.74014	0.81597	0.47309	0.13241	0.0458	0.81652	0.46676	0.13765	0.06033	1.30186	2.238	2.251	2.089	2.034	2.031	2.037	2.384	2.418	2.393	2.381	2.168	2.148
0.0829218	0.168844	0.141844	0.124883	0.164922	0.180922	0.162707	0.145902	0.197922	0.21198	0.113902	0.0976873	0.0209218	0.0999805	0.126844	0.0759414	0.0179414	0.092	0.139922	0.815465	1.49274	1.25973	1.01038	0.798658	0.743537	1.25364	0.99099	0.782821	0.742719	0.815343	0.474747	0.129684	0.0459471	0.81554	0.465946	0.138532	0.0602516	1.3011	2.23996	2.25198	2.09096	2.0389	2.03296	2.03896	2.38596	2.41996	2.39594	2.38394	2.16996	2.15388
0.0919088	0.177909	0.149919	0.131929	0.168959	0.185949	0.171909	0.153919	0.206909	0.220909	0.118949	0.119777	0.0219899	0.1	0.131949	0.0868886	0.0189899	0.092	0.143959	0.815707	1.48753	1.25997	1.00498	0.793621	0.741878	1.25247	0.991357	0.783246	0.739682	0.815518	0.470573	0.128937	0.04595	0.815797	0.471849	0.137887	0.0602401	1.30042	2.24495	2.25992	2.09496	2.03999	2.03498	2.04395	2.38996	2.42396	2.39996	2.38796	2.17495	2.15697
0.0930002	0.186001	0.155	0.136	0.174	0.193	0.18	0.163	0.212	0.225	0.119	0.137001	0.0260005	0.103	0.135	0.0920002	0.022	0.091	0.152001	0.81465	1.48596	1.25802	1.00232	0.79106	0.7392	1.24756	0.98937	0.78088	0.73963	0.81486	0.46941	0.12835	0.04597	0.81425	0.47582	0.13796	0.06055	1.29787	2.248	2.261	2.1	2.042	2.041	2.042	2.395	2.429	2.405	2.39	2.175	2.155
0.0998468	0.20165	0.163803	0.140891	0.181825	0.201803	0.187825	0.167891	0.215912	0.228912	0.126825	0.170256	0.0396936	0.106912	0.140869	0.0978687	0.022	0.091	0.168628	0.812038	1.48388	1.2549	1.002	0.790806	0.740031	1.24407	0.987159	0.778444	0.740422	0.81217	0.478184	0.124271	0.046684	0.811775	0.476006	0.13797	0.0616748	1.29303	2.24898	2.26589	2.10489	2.04493	2.04198	2.04982	2.39891	2.43389	2.40793	2.39293	2.17989	2.15109
0.10594	0.21289	0.17489	0.14496	0.18596	0.21289	0.19691				0.13294	0.194761	0.0508903	0.11492	0.14793	0.10295	0.022	0.0949601	0.17593	0.809931	1.47945	1.25356	1.00123	0.790434	0.736813	1.24221				0.81008	0.4814	0.122933	0.0465317	0.809681	0.470901	0.138109	0.0609179	1.29153	2.25494	2.26897	2.10797	2.04698	2.04398	2.05	2.40296				2.18495	2.14704
0.112999	0.224998	0.183999	0.146	0.193999	0.218999	0.204999	0.179999	0.233	0.241999	0.136999	0.210998	0.0669978	0.130998	0.156999	0.105	0.022	0.0930003	0.187998	0.80919	1.47717	1.25257	1.00095	0.79054	0.732391	1.24016	0.98508	0.774237	0.730568	0.80972	0.456004	0.12276	0.04679	0.80853	0.47087	0.13752	0.0624998	1.28925	2.256	2.273	2.113	2.05	2.045	2.048	2.407	2.437	2.416	2.399	2.187	2.153
0.124763	0.243624	0.189881	0.157763	0.200861	0.229782	0.230486	0.198624	0.241822	0.251802	0.151703	0.238446	0.0758219	0.143743	0.167782	0.108921	0.0269011	0.0969209	0.206624	0.808974	1.47245	1.25196	1.00807	0.797264	0.759405	1.23829	0.983345	0.773328	0.722503	0.809691	0.470429	0.125387	0.0517009	0.808148	0.468057	0.139128	0.0612845	1.28571	2.25894	2.27692	2.11104	2.05294	2.04696	2.048	2.40994	2.4419	2.4209	2.399	2.18994	2.15398
0.13292	0.25588	0.20287	0.16592	0.21189	0.23396	0.23793	0.20593	0.24893	0.26091	0.15992	0.260781	0.0928304	0.169741	0.17988	0.11395	0.027	0.1069	0.2169	0.810683	1.46899	1.25059	1.00462	0.794232	0.762762	1.23638	0.98234	0.772191	0.720449	0.811611	0.483165	0.125777	0.0520871	0.809585	0.464674	0.139566	0.0626658	1.28377	2.26296	2.28096	2.11694	2.05795	2.047	2.04998	2.41099	2.44299	2.42199	2.40296	2.19396	2.154
0.141001	0.277001	0.214001	0.172001	0.216001	0.236001	0.254001	0.215001	0.261001	0.271	0.165001	0.279003	0.154003	0.197008	0.187001	0.124	0.03	0.109	0.230001	0.81144	1.46524	1.24868	1.00458	0.793921	0.75706	1.23916	0.9808	0.77063	0.7136	0.81314	0.491241	0.137131	0.0558635	0.80937	0.47238	0.13964	0.0630297	1.2834	2.265	2.281	2.117	2.056	2.049	2.046	2.416	2.447	2.425	2.4	2.196	2.155
0.15665	0.290694	0.22965	0.183737	0.225781	0.25165	0.265737	0.232606	0.271759	0.274912	0.175759	0.317147	0.201928	0.325134	0.207541	0.127912	0.03	0.105088	0.244672	0.810433	1.45761	1.24921	1.01423	0.803369	0.761403	1.23614	0.980458	0.769456	0.710861	0.812191	0.505481	0.152575	0.109265	0.80849	0.467216	0.134329	0.057846	1.27706	2.26989	2.28002	2.12287	2.05893	2.049	2.04111	2.41991	2.44798	2.42793	2.40196	2.19893	2.1462
0.17185	0.32268	0.25079				0.28679	0.25478	0.28289	0.29975	0.19085	0.32988	0.256459	0.33196	0.2179	0.13196	0.0398999	0.0990601	0.27371	0.806707	1.45971	1.24825				1.23407	0.979519	0.76741	0.709533	0.807636	0.501771	0.140981	0.0473086	0.805678	0.463754	0.126439	0.04982	1.27677	2.27198	2.28	2.12498				2.42	2.45196	2.428	2.40497	2.20197	2.14897
0.182	0.338	0.266	0.212	0.258	0.272	0.312	0.277	0.31	0.311	0.205	0.356	0.307001	0.434	0.232	0.143			0.29	0.80225	1.45251	1.24383	1.0124	0.80266	0.75846	1.22933	0.97895	0.76719	0.70266	0.80371	0.50916	0.13332	0.0897596	0.80079	0.46198			1.27118	2.272	2.282	2.127	2.057	2.039	2.027	2.419	2.455	2.434	2.405	2.201	2.15
0.199683	0.363541	0.283683	0.230665	0.260947	0.281824	0.330665	0.290753	0.318841	0.334577	0.222683	0.369753	0.370854	0.460524	0.249683	0.164612			0.307683	0.7961	1.43913	1.2421	1.01281	0.801295	0.755857	1.22857	0.977044	0.764587	0.702631	0.801058	0.508011	0.155295	0.0694349	0.790917	0.469377			1.26323	2.27396	2.27905	2.12896	2.06191	2.03802	2.02405	2.42293	2.45402	2.43007	2.40402	2.20198	2.14902
0.220784	0.388742	0.308742	0.246835	0.272876	0.301794	0.356732	0.313763	0.340773	0.354794	0.239825	0.40365	0.427423	0.543145	0.270784	0.182815			0.331753	0.791754	1.4335	1.23173	1.00997	0.79742	0.742588	1.22285	0.973437	0.760947	0.701858	0.794488	0.489532	0.152889	0.0749191	0.789305	0.475973			1.25791	2.27103	2.27801	2.12801	2.05705	2.03107	2.01113	2.42003	2.45697	2.43099	2.40301	2.20002	2.15593
0.241002	0.417002	0.329002	0.267001	0.292001	0.309001	0.378002	0.331002	0.368001	0.381001	0.264002	0.414002	0.480003	0.602003	0.287002	0.222001			0.359001	0.78722	1.42734	1.23239	1.00129	0.78895	0.727949	1.21955	0.97545	0.76429	0.69876	0.79188	0.49337	0.157121	0.083611	0.78307	0.49638			1.25352	2.268	2.279	2.127	2.054	2.024	2.001	2.421	2.455	2.431	2.409	2.196	2.152
0.268383	0.447317	0.363229	0.290471	0.305692	0.320736	0.406361	0.369141	0.386582	0.402515	0.292361	0.446273	0.527921	0.653833	0.318295	0.234714			0.382471	0.785469	1.41449	1.22384	0.997065	0.784373	0.719539	1.2148	0.971323	0.758432	0.697694	0.786912	0.49958	0.167467	0.0998248	0.78441	0.502277			1.24769	2.26604	2.27607	2.12504	2.05302	2.024	1.99415	2.42198	2.46185	2.43589	2.409	2.19698	2.14907
0.288795	0.467795	0.377856	0.312774	0.320846	0.334856	0.429764	0.390784	0.415702	0.430712	0.308836	0.485599	0.558692	0.693599	0.334836	0.222134			0.402795	0.784886	1.41159	1.22345	0.987201	0.774086	0.705058	1.21421	0.955028	0.743137	0.683319	0.786671	0.44389	0.159367	0.104337	0.78343	0.456031			1.24541	2.26303	2.27303	2.12401	2.04607	2.01509	1.99301	2.41804	2.45903	2.42907	2.40999	2.19205	2.14999
0.336	0.522	0.433001				0.470001	0.419001	0.452001	0.463001	0.359	0.497001	0.596	0.723	0.386	0.294			0.457	0.78164	1.40548	1.22468				1.20544	0.9672	0.75553	0.6879	0.78451	0.454231	0.17874	0.11227	0.77912	0.502099			1.23901	2.254	2.267	2.12				2.419	2.46	2.432	2.41	2.188	2.15
0.363451	0.544549	0.465353	0.386334	0.406628	0.386588	0.506275	0.466059	0.493177	0.508098	0.380569	0.536216	0.609726	0.737706	0.41051	0.274392			0.483471	0.779738	1.40835	1.21654	0.979502	0.766284	0.704407	1.20509	0.971063	0.758883	0.687449	0.781628	0.489417	0.187858	0.126447	0.778287	0.451345			1.2391	2.25694	2.26308	2.11314	2.04308	2.01912	1.9902	2.4141	2.4551	2.42906	2.41	2.19094	2.14412
0.408542	0.597461	0.509552	0.427583	0.417888	0.412735	0.546593	0.503623	0.532603	0.546613	0.430491	0.550857	0.650583	0.776603	0.458511	0.318542			0.535471	0.776008	1.40588	1.21824	0.979706	0.758313	0.702022	1.20536	0.950572	0.738025	0.678126	0.777631	0.488328	0.155514	0.0903046	0.774845	0.460783			1.23677	2.26393	2.2531	2.10904	2.04003	1.99821	1.98505	2.40806	2.45005	2.42999	2.40802	2.19298	2.14301
0.45199	0.637991	0.545992	0.461992	0.46099	0.447992	0.59099	0.529994	0.564993	0.580992	0.47499	0.588992	0.654999	0.777	0.50199	0.374988			0.576991	0.773511	1.40945	1.22411	0.977111	0.764789	0.696151	1.21053	0.958118	0.746448	0.686898	0.77642	0.48648	0.15549	0.0880504	0.771111	0.463929			1.23771	2.23601	2.247	2.101	2.036	2.001	1.984	2.401	2.452	2.43	2.414	2.16801	2.152
0.480366	0.673213	0.594907	0.511885	0.484475	0.478322	0.635016	0.579885	0.608038	0.614257	0.499454	0.627148	0.666738	0.793628	0.526454	0.416082			0.613191	0.782206	1.42	1.22975	0.989542	0.778161	0.704709	1.22001	0.980979	0.76793	0.703137	0.785223	0.420944	0.129716	0.0685947	0.779561	0.462512			1.2464	2.24774	2.23917	2.0922	2.03111	2.001	1.98107	2.38926	2.45689	2.43685	2.42085	2.18072	2.15396
0.52851	0.726459	0.64153				0.684499	0.608714	0.646612	0.66152	0.54553	0.650765	0.677888	0.794	0.577479	0.496183			0.663489	0.793109	1.42798	1.23549				1.23064	0.983074	0.771548	0.710755	0.79507	0.495951	0.145768	0.0714164	0.791024	0.46155			1.25595	2.24602	2.2291	2.08408				2.38702	2.44809	2.43205	2.42298	2.181	2.15004
0.555003	0.755002	0.680003	0.607003	0.588003	0.584003	0.706002	0.653002	0.681002	0.692002	0.578003	0.672001	0.684	0.799	0.603003	0.573004		0.549001	0.691002	0.79857	1.43095	1.2352	0.989039	0.776659	0.70487	1.23736	0.982301	0.769171	0.709691	0.79954	0.504688	0.1415	0.0637198	0.797591	0.48731		0.155669	1.26089	2.249	2.23	2.083	2.018	1.992	1.979	2.387	2.44	2.438	2.42	2.181	2.147
0.604997	0.796174	0.725095	0.659938	0.643879	0.640859	0.740312	0.684371	0.71139	0.733174	0.627997	0.693567	0.686941	0.796059	0.653977	0.646525		0.573508	0.725312	0.806864	1.43084	1.24034	0.97805	0.764288	0.705311	1.24447	0.998593	0.785375	0.718503	0.807167	0.460908	0.142069	0.0596026	0.806491	0.482948		0.146523	1.27078	2.24606	2.22706	2.08202	2.01114	1.99494	1.98488	2.387	2.44098	2.43898	2.42784	2.17806	2.14014
0.633726	0.831658	0.759668	0.713482	0.698472	0.696463	0.769717	0.712726	0.744678	0.761726	0.659697	0.699941	0.687	0.796	0.675795	0.662853		0.53241	0.763629	0.811139	1.43963	1.24782	1.01207	0.788825	0.72152	1.25891	1.0003	0.787482	0.722156	0.810974	0.461624	0.141238	0.0569256	0.811047	0.432418		0.117772	1.27413	2.24402	2.227	2.07804	2.01199	1.99896	1.99193	2.38799	2.44199	2.44197	2.42899	2.17602	2.15881
0.688007	0.878011	0.817009	0.759016	0.770019	0.773025	0.809011	0.744008	0.776011	0.79401	0.715008	0.717006	0.692001	0.792998	0.729008	0.743017	0.51802	0.63899	0.805013	0.82064	1.4409	1.24979	1.01499	0.795242	0.723252	1.2732	1.00679	0.7873	0.725553	0.81958	0.454721	0.140938	0.0535375	0.82136	0.479308	0.152036	0.107026	1.27972	2.238	2.229	2.081	2.011	1.99	1.979	2.389	2.439	2.439	2.43	2.172	2.168
0.712499	0.915238	0.847379	0.813877	0.832717	0.857276	0.845258	0.772419	0.813238	0.826338	0.741459	0.735619	0.6969	0.78516	0.754479	0.798857	0.584637	0.605682	0.847138	0.82113	1.45166	1.25704	1.02781	0.801257	0.729345	1.27446	1.00818	0.787927	0.73532	0.819903	0.458885	0.135668	0.0451712	0.821997	0.473999	0.140143	0.0595612	1.28267	2.23996	2.22802	2.08198	2.011	1.99392	1.97214	2.38116	2.43998	2.43704	2.43294	2.17004	2.16212
0.766453	0.944706	0.890565	0.869443	0.904281	0.932251	0.867777	0.803686	0.850625	0.859666	0.799413	0.757777	0.69997	0.785	0.804494	0.866322	0.679048	0.721805	0.873737	0.823169	1.445	1.257	1.03956	0.827047	0.748515	1.27291	0.998915	0.782812	0.736926	0.821801	0.466444	0.136461	0.044802	0.824148	0.471881	0.131605	0.0513639	1.28296	2.24396	2.22899	2.082	2.00704	1.98509	1.97299	2.38397	2.43703	2.44294	2.43597	2.17297	2.15408
0.799991	0.987988	0.92599	0.914987	0.978979	1.00798	0.90499	0.830992	0.877992	0.892991	0.832991	0.787992	0.712996	0.789999	0.834992	0.93698	0.774974	0.846965	0.915988	0.82446	1.44587	1.25999	1.04868	0.838597	0.757498	1.27959	1.00333	0.790638	0.731801	0.82257	0.475408	0.131072	0.0421907	0.82589	0.47326	0.149165	0.0582581	1.28315	2.247	2.233	2.081	2.007	1.986	1.977	2.39	2.435	2.448	2.44	2.18	2.148
0.846069	1.02133	0.971088	0.957148	1.02507	1.07563	0.934405	0.865306	0.910346	0.929267	0.88495	0.805643	0.716921	0.78902	0.874207	0.987969	0.905364	0.980305	0.952267	0.823431	1.44318	1.25763	1.05221	0.843089	0.772957	1.27866	1.00752	0.78769	0.734574	0.820022	0.481271	0.133089	0.0425135	0.826272	0.471045	0.137663	0.0470761	1.28132	2.25288	2.23888	2.08394	2.007	2.00266	1.9868	2.39392	2.43402	2.45192	2.4449	2.18	2.14996
0.880656	1.05863	1.00962	1.01541	1.10915	1.14728	0.982514	0.909555	0.938717	0.957717	0.910747	0.828767	0.71997	0.789	0.917565	1.04443	1.01887	1.12158	0.989626	0.8156	1.44303	1.25157	1.04717	0.854138	0.778506	1.26587	0.998879	0.784086	0.727958	0.811665	0.484963	0.13408	0.0424804	0.819371	0.483225	0.142587	0.0572141	1.27835	2.25993	2.24395	2.08202	2.00304	1.9931	1.99096	2.39202	2.43796	2.45299	2.45391	2.1899	2.14604
0.931996	1.097	1.054	1.05	1.162	1.20999	1.013	0.940997	0.978997		0.970995	0.863997	0.727999	0.793	0.963996	1.094	1.13199	1.24899	1.028	0.809241	1.43447	1.24236	1.04369	0.86031	0.785229	1.26039	0.99748	0.78436		0.804801	0.495889	0.13658	0.04286	0.81379	0.464922	0.14027	0.0655393	1.2753	2.265	2.246	2.095	1.999	2.001	1.999	2.397	2.435	2.454		2.192	2.145
0.976008	1.14981	1.09214	1.10477	1.2197	1.26672	1.05896	0.98403	1.00834		1.00816	0.896273	0.731912	0.795934	1.01094	1.13605	1.23175	1.34875	1.08081	0.796458	1.42663	1.23498	1.03638	0.852301	0.787509	1.25194	0.982126	0.770062		0.791069	0.49588	0.137069	0.043437	0.801878	0.455991	0.163428	0.0922383	1.2636	2.26109	2.24893	2.09598	2.00096	2.00198	2.0078	2.40287	2.44087	2.46182		2.19004	2.14891
1.0334	1.19553	1.14643	1.14954	1.27245	1.32242	1.10947	1.03843	1.05155	1.06256	1.0654	0.941527	0.745853	0.797979	1.06345	1.18746	1.29535	1.41532	1.1295	0.786621	1.4237	1.2319	1.03453	0.85492	0.789846	1.23785	0.968283	0.756976	0.698613	0.781518	0.480078	0.137387	0.0451025	0.792061	0.458392	0.185145	0.118705	1.25748	2.26397	2.25889	2.10293	2.00793	2.00992	2.01493	2.40399	2.44496	2.47288	2.47292	2.19297	2.14801
1.07799	1.23199	1.18799	1.19099	1.30799	1.35999	1.14799	1.06999	1.09799	1.10499	1.11399	0.980993	0.767996	0.808998	1.10799	1.23999	1.35199	1.47399	1.16299	0.780611	1.42351	1.2275	1.03445	0.85328	0.78739	1.22977	0.96564	0.75432	0.715367	0.776101	0.475371	0.143559	0.0472196	0.785611	0.446832	0.153126	0.0835462	1.25867	2.262	2.265	2.11	2.005	2.012	2.02	2.413	2.453	2.475	2.473	2.191	2.15
1.13395	1.29777	1.24395	1.23714	1.34628	1.40417	1.20788	1.13283	1.15395	1.15408	1.16701	1.03401	0.789597	0.83256	1.1669	1.2881	1.35593	1.47596	1.22779	0.779363	1.41973	1.2259	1.02693	0.838732	0.782433	1.22349	0.965326	0.752848	0.712818	0.777199	0.451849	0.139555	0.0550144	0.782027	0.466797	0.1574	0.0876826	1.25721	2.26494	2.27776	2.11294	2.02071	2.01396	2.01902	2.41693	2.45594	2.47696	2.47693	2.19493	2.15294
1.18846	1.34256	1.28163	1.27265	1.3767	1.42876	1.2585	1.19241	1.20153	1.20846	1.22443	1.10726	0.840486	0.848839	1.21948	1.32959	1.39758	1.5057	1.27652	0.785676	1.42887	1.23128	1.03154	0.842261	0.78036	1.23305	0.976803	0.764442	0.690734	0.783773	0.451846	0.160546	0.0600998	0.787939	0.463329	0.124703	0.060131	1.26138	2.27193	2.28493	2.12191	2.0309	2.02093	2.019	2.42888	2.46491	2.48987	2.48096	2.20094	2.15102
1.23899	1.38699	1.33999	1.32099	1.41299	1.45599	1.31999	1.24899	1.26599	1.26699	1.27499	1.18598	0.896988	0.902989	1.27099	1.37299	1.399	1.506	1.32299	0.789729	1.43162	1.23648	1.02348	0.828373	0.770442	1.22477	0.97685	0.76417	0.695419	0.789849	0.440072	0.174077	0.0850048	0.7899	0.453002	0.137937	0.0580204	1.2662	2.276	2.291	2.125	2.04	2.024	2.017	2.434	2.464	2.483	2.486	2.205	2.154
1.28106	1.43297	1.37032	1.34937	1.43061	1.47556	1.36597	1.30182	1.33153	1.33253	1.30728	1.27599	0.984053		1.31991	1.39061	1.40291	1.50893	1.37484	0.80045	1.4462	1.24726	1.03083	0.831295	0.765217	1.23885	0.976469	0.764581	0.698746	0.800169	0.454683	0.192371		0.800425	0.449674	0.137784	0.0569734	1.27271	2.27991	2.29687	2.12696	2.04391	2.02498	2.01407	2.43889	2.46693	2.48202	2.486	2.20891	2.15889
1.32258	1.47557	1.41356	1.37969	1.45179	1.48887	1.41253	1.35843	1.38942	1.39438	1.35848	1.35223	1.07508	1.19707	1.35366	1.4108	1.40597	1.509	1.40767	0.806352	1.44702	1.25179	1.03806	0.836141	0.767139	1.24451	0.987219	0.774913	0.707015	0.808595	0.466234	0.187059	0.145431	0.804293	0.446957	0.137364	0.0562275	1.27928	2.27703	2.297	2.12898	2.04796	2.025	2.01301	2.439	2.4769	2.48497	2.48006	2.20603	2.15504
1.373	1.519	1.453	1.418	1.463	1.506	1.456	1.409	1.45	1.455	1.399	1.424	1.161	1.283	1.411	1.438	1.412	1.516	1.456	0.81458	1.45878	1.25809	1.03629	0.82564	0.76161	1.25708	0.99308	0.78228	0.71856	0.81614	0.46504	0.171219	0.130309	0.81189	0.44945	0.13071	0.05112	1.28736	2.282	2.301	2.13	2.05	2.028	2.011	2.442	2.479	2.486	2.481	2.21	2.16
1.41524	1.56025	1.48738	1.44845	1.48264	1.5168	1.50118	1.46008	1.50599	1.51393	1.44713	1.48392	1.25333	1.28496	1.45324	1.45666	1.41495	1.516	1.49824	0.821583	1.46155	1.26927	1.04757	0.834883	0.765028	1.25802	1.00859	0.798359	0.730897	0.825108	0.459206	0.137971	0.0581842	0.818314	0.451071	0.128579	0.0506878	1.29143	2.28495	2.301	2.13196	2.04705	2.02505	2.011	2.44396	2.479	2.48895	2.48198	2.21196	2.15411
1.44965	1.60158	1.52363	1.47375	1.50874	1.53284	1.54753	1.50752	1.5654	1.5833	1.47176	1.56023	1.35992	1.4206	1.49062	1.47878	1.42094	1.51204	1.53958	0.826788	1.46962	1.27598	1.04926	0.838247	0.767861	1.26485	1.01123	0.803916	0.735871	0.828794	0.470671	0.132668	0.0580381	0.824003	0.444864	0.134617	0.0492052	1.29836	2.28104	2.301	2.13497	2.04898	2.02005	2.00902	2.44301	2.48098	2.48702	2.48794	2.21101	2.154
1.49999	1.63299	1.55799	1.51099	1.527	1.549	1.58999	1.55899	1.62399	1.64898	1.52499	1.62898	1.47097	1.52698	1.54099	1.50199	1.431	1.515	1.56799	0.830019	1.46671	1.28061	1.05089	0.829742	0.76583	1.26746	1.0114	0.806759	0.740929	0.832069	0.492455	0.128451	0.0508517	0.827309	0.44649	0.122063	0.0462007	1.2987	2.286	2.298	2.134	2.047	2.021	2.004	2.444	2.478	2.492	2.484	2.215	2.16
1.53032	1.67995	1.59223	1.52861	1.54656	1.56563	1.63108	1.61182	1.67779	1.70279	1.54945	1.69062	1.57859	1.6297	1.57523	1.52058	1.44176	1.53554	1.61593	0.828563	1.47058	1.28155	1.04824	0.829652	0.760226	1.2666	1.02404	0.81924	0.745419	0.830583	0.486171	0.137135	0.0547917	0.82595	0.422331	0.113824	0.0444786	1.29901	2.286	2.29702	2.13302	2.04896	2.01807	2.00204	2.444	2.48191	2.48809	2.48009	2.21402	2.16
1.58248	1.71961	1.64151	1.57652	1.5767	1.58877	1.67853	1.6625	1.73741	1.76637	1.60346	1.75437	1.6899	1.79239	1.6255	1.54377	1.51724	1.63797	1.65165	0.82853	1.46341	1.27718	1.04676	0.833006	0.761823	1.26821	1.01907	0.816946	0.747035	0.829738	0.476892	0.139478	0.0524643	0.826682	0.429591	0.141232	0.10203	1.29672	2.29392	2.29799	2.13498	2.04702	2.01602	1.99804	2.44598	2.48299	2.48602	2.47703	2.21994	2.16792
1.62	1.768	1.673	1.598	1.598	1.61	1.723	1.712	1.79299	1.82899	1.649	1.791	1.80799	1.90999	1.662			1.678	1.7	0.82374	1.46095	1.27246	1.04238	0.8285	0.751901	1.26031	1.01542	0.81407	0.74832	0.823951	0.491109	0.148999	0.0656987	0.8229			0.146416	1.29003	2.292	2.293	2.135	2.047	2.016	1.998	2.442	2.484	2.49	2.471	2.22	2.17
1.66707	1.80526	1.72301	1.64605	1.6284	1.63647	1.77007	1.75808	1.85183	1.88587	1.68626	1.84199	1.9139	2.03845	1.71201			1.76134	1.7353	0.813533	1.45289	1.26509	1.0312	0.818489	0.743752	1.25646	1.00648	0.810883	0.747741	0.817626	0.460763	0.140871	0.0797019	0.809879			0.137389	1.28287	2.29004	2.29104	2.12912	2.04504	2.01306	1.99604	2.4371	2.48302	2.48118	2.4661	2.21804	2.17784
1.71651	1.8555	1.76459	1.68165	1.67157	1.66769	1.81654	1.81246	1.89953	1.93947	1.73749	1.86973	1.98332	2.11129	1.7625			1.80755	1.79243	0.808429	1.4503	1.25762	1.02492	0.812795	0.737086	1.24549	1.00735	0.809513	0.743908	0.812025	0.466625	0.171401	0.117294	0.804561			0.147506	1.27953	2.28901	2.28506	2.12603	2.04797	2.00607	1.996	2.43601	2.47607	2.47605	2.45907	2.21503	2.17602
1.77401	1.89701	1.81301	1.73301	1.70701	1.70301	1.86701	1.85601	1.95101	1.98801	1.79201	1.93601	2.03301	2.16501	1.82001		1.549	1.697	1.84001	0.801299	1.44972	1.24783	1.01608	0.804918	0.726158	1.24233	1.00285	0.807478	0.740218	0.808189	0.4217	0.144809	0.101117	0.794449		0.133453	0.129142	1.27483	2.281	2.282	2.12	2.045	2.008	1.996	2.43	2.469	2.47	2.454	2.212	2.182
1.82095	1.94884	1.85897	1.78875	1.75395	1.74897	1.91884	1.90882	1.98523	2.03104	1.83504	1.98002	2.06723	2.19337	1.87086		1.57345	1.72047	1.89282	0.794688	1.44643	1.24447	1.0052	0.794014	0.718462	1.23549	0.997646	0.795576	0.732014	0.801226	0.423089	0.141602	0.0867514	0.788542		0.148063	0.139352	1.26853	2.27904	2.27222	2.11511	2.03718	2.00604	1.99111	2.42022	2.46215	2.46902	2.45009	2.20809	2.19178
1.87645	1.99356	1.90356	1.83554	1.80945	1.79851	1.96653	1.9496	2.03253	2.06764	1.89342	2.02456	2.08384	2.2138	1.92249		1.60271	1.74971	1.93657	0.795659	1.45289	1.24551	1.00051	0.788889	0.716122	1.23838	0.994154	0.796033	0.724712	0.801971	0.405636	0.117978	0.0663922	0.789539		0.162963	0.147847	1.27453	2.27504	2.26804	2.10807	2.03601	2.00204	1.99199	2.41505	2.45606	2.46405	2.45297	2.20305	2.19497
1.92499	2.04499	1.95799	1.89499	1.86999	1.85799	2.02299	2.00399	2.06799	2.09999	1.94099	2.05799	2.106	2.229	1.97399			1.79699	1.99099	0.79573	1.4597	1.24743	1.00007	0.78789	0.712741	1.2404	0.99314	0.787852	0.720921	0.80024	0.401931	0.112181	0.0503436	0.79145			0.142071	1.27753	2.27	2.262	2.104	2.034	2.004	1.99	2.404	2.449	2.463	2.453	2.198	2.191
1.97108	2.0852	2.00898	1.9499	1.93079	1.92663	2.06712	2.04322	2.09839	2.13137	1.98708	2.09035	2.10894	2.22704	2.0191			1.89897	2.0312	0.79824	1.46847	1.25314	1.00169	0.788939	0.720574	1.24216	0.99113	0.784438	0.718116	0.80227	0.408175	0.115219	0.0470947	0.794342			0.155777	1.28572	2.2749	2.25906	2.10106	2.03302	2.00106	1.98804	2.40008	2.44312	2.46006	2.453	2.19996	2.18414
2.0215	2.13154	2.05455	2.00644	1.9914	1.99433	2.11156	2.08261	2.13662	2.16269	2.03651	2.11872	2.11494	2.22304	2.06653	2.05094		1.901	2.07853	0.802824	1.4799	1.25846	1.00503	0.791197	0.723581	1.24454	0.992704	0.784608	0.720456	0.807131	0.457889	0.127675	0.0500495	0.79831	0.462864		0.15902	1.29454	2.26609	2.26098	2.10001	2.03201	2.00199	1.99097	2.39604	2.44498	2.45901	2.45399	2.19109	2.18499
2.062	2.174	2.108	2.066	2.075	2.081	2.148	2.115	2.176	2.195	2.082		2.123	2.227	2.108	2.118		1.968	2.117	0.80809	1.48461	1.26301	1.00958	0.794551	0.734051	1.25285	0.99475	0.78873	0.72561	0.80971		0.12752	0.0464999	0.80662	0.458938		0.15003	1.304	2.26	2.258	2.1	2.031	2.007	1.994	2.399	2.445	2.46	2.454	2.187
2.11099	2.21907	2.15601	2.12675	2.14849	2.1584	2.17641	2.14243	2.20343	2.22831	2.13393		2.12692	2.227	2.15209	2.15621		1.97976	2.16501	0.811745	1.49887	1.2676	1.03011	0.815342	0.748972	1.25988	0.999051	0.793002	0.729441	0.810847		0.128431	0.0451087	0.81194	0.412918		0.141868	1.31224	2.26392	2.26094	2.09902	2.02806	2.00994	1.99988	2.40292	2.44598	2.46098	2.45008	2.18994
2.15061	2.25861	2.20649	2.1864	2.22622	2.24513	2.21957	2.1826	2.25052	2.26464	2.17559		2.12997	2.22403	2.19161	2.21243		2.10176	2.20065	0.815681	1.4998	1.27307	1.03571	0.823293	0.751735	1.26619	1.00593	0.800722	0.73535	0.813642		0.125609	0.0429616	0.817534	0.407931		0.0248343	1.3185	2.26598	2.26199	2.10296	2.02602	2.01	1.99307	2.40399	2.45095	2.46397	2.45198	2.19495
2.19799	2.30099	2.24499	2.24399	2.30298	2.33298	2.25099	2.21399	2.27499	2.30099	2.22099	2.198	2.132	2.216	2.23599	2.29298	2.12098	2.18998	2.24699	0.821179	1.51163	1.277	1.04284	0.834977	0.766667	1.26943	1.0064	0.79947	0.738509	0.817249	0.406787	0.120961	0.0436898	0.824238	0.464147	0.105487	0.0375468	1.32298	2.268	2.262	2.101	2.028	2.006	1.992	2.404	2.448	2.463	2.455	2.194	2.19801
2.23526	2.34414	2.295	2.30087	2.37752	2.40948	2.29904	2.25518	2.31716	2.33728	2.2612	2.20879	2.14082	2.21796	2.27326	2.36457	2.22591	2.27432	2.28524	0.819474	1.50822	1.27863	1.05526	0.851511	0.777151	1.26649	1.00457	0.798313	0.741432	0.814995	0.431105	0.12048	0.0403466	0.823269	0.46869	0.128315	0.0499529	1.32368	2.26604	2.26494	2.1059	2.0231	2.01188	1.99494	2.40204	2.448	2.463	2.4599	2.19106	2.17055
2.27955	2.38162	2.34054	2.35941	2.44532	2.49612	2.34355	2.28767	2.34967	2.37066	2.30951	2.22187	2.14397	2.218	2.31161	2.43232	2.35371	2.4027	2.32757	0.814154	1.5094	1.27376	1.06633	0.867044	0.793484	1.25824	1.01107	0.805852	0.747429	0.809605	0.44322	0.120609	0.0405769	0.818489	0.479381	0.124256	0.0447164	1.32179	2.27194	2.27094	2.10501	2.01904	2.01497	1.99896	2.39804	2.448	2.46597	2.46693	2.19595	2.16604
2.31699	2.42999	2.38699	2.41999	2.52298	2.57398	2.38299	2.33699	2.37799	2.40799	2.34799	2.25199	2.147	2.221	2.35499	2.48099	2.47797	2.56097	2.37099	0.808801	1.50107	1.2683	1.06057	0.86896	0.801708	1.2547	0.992114	0.782255	0.729064	0.805811	0.460406	0.124219	0.0412599	0.811331	0.472941	0.12555	0.0510087	1.31823	2.267	2.269	2.104	2.009	2.011	2.008	2.399	2.45	2.475	2.472	2.194	2.163
2.36199	2.47206	2.43982	2.46402	2.59049	2.6454	2.43484	2.37124	2.41517	2.44224	2.39104	2.2833	2.15287	2.22296	2.39217	2.52795	2.5944	2.71261	2.41502	0.798872	1.49706	1.26091	1.05822	0.883358	0.811315	1.24721	0.989127	0.779638	0.720746	0.797584	0.473302	0.127321	0.0426685	0.80059	0.46039	0.12333	0.0886686	1.31216	2.26602	2.27389	2.10693	2.01585	2.00904	2.01583	2.39998	2.44902	2.47304	2.47102	2.19107	2.163
2.40556	2.51556	2.4796	2.52043	2.64941	2.71232	2.47361	2.41357	2.45163	2.47269	2.43555	2.30775	2.15795	2.22498	2.43952	2.57651	2.68707	2.79914	2.45856	0.792226	1.49262	1.25777	1.05866	0.883729	0.816578	1.24351	0.984022	0.773008	0.710811	0.793164	0.469938	0.127667	0.0436304	0.791472	0.436652	0.139631	0.0903315	1.30743	2.25907	2.27796	2.10898	2.01501	2.01494	2.0259	2.39703	2.45593	2.47597	2.47397	2.18704	2.16201
2.452	2.566	2.537	2.57	2.709	2.775	2.524	2.467	2.493	2.514	2.482	2.339	2.168	2.228	2.485	2.629	2.75	2.871	2.508	0.78476	1.48849	1.24752	1.04712	0.88037	0.81948	1.239	0.9742	0.76266	0.70109	0.78654	0.42895	0.12661	0.0447902	0.78374	0.42342	0.14986	0.0904394	1.30128	2.264	2.282	2.111	2.017	2.023	2.03	2.409	2.455	2.482	2.482	2.191	2.169
2.46436	2.54587	2.53135	2.57866	2.72021	2.79305	2.51874	2.47076	2.50183	2.52329	2.532	2.38802	2.18173	2.23094	2.49688	2.65071	2.747	2.87103	2.5058	0.772976	1.4697	1.23738	1.02688	0.863639	0.807621	1.22658	0.961459	0.754638	0.687943	0.783324	0.428852	0.127934	0.0478001	0.771504	0.439191	0.162365	0.0944476	1.27568	2.25001	2.25104	2.09245	2.01188	2.01096	2.01099	2.38705	2.44541	2.46707	2.46848	2.18806	2.16312
2.52289	2.6034	2.5889	2.60919	2.7586	2.81726	2.5764	2.52049	2.56336	2.56952	2.55246	2.43354	2.21857	2.25416	2.55885	2.68811	2.77817	2.89574	2.55895	0.772999	1.47203	1.23488	1.03179	0.872449	0.816089	1.22081	0.95529	0.749118	0.685751	0.775965	0.433886	0.148401	0.0530446	0.770697	0.43692	0.14946	0.0751069	1.27649	2.24604	2.25991	2.09448	2.00903	2.01397	2.01397	2.38749	2.44649	2.47294	2.47246	2.17503	2.15796
2.58801	2.66701	2.64701	2.65503	2.80649	2.867	2.63003	2.58401	2.61902	2.63352	2.61651	2.52805	2.27353	2.28014	2.62402	2.755	2.814	2.92949	2.62301	0.779331	1.47576	1.2375	1.01568	0.861977	0.804257	1.22614	0.953101	0.743818	0.686228	0.780947	0.43118	0.158148	0.0593263	0.778246	0.444374	0.133136	0.0588237	1.28323	2.249	2.262	2.1005	2.02748	2.00151	2.01151	2.398	2.448	2.4755	2.47251	2.1745	2.1495
2.62088	2.69491	2.67593	2.69634	2.81938	2.8784	2.67881	2.61842	2.66233	2.6724	2.64544	2.60708	2.33709	2.46884	2.66035	2.77048	2.81945	2.92649	2.65444	0.780656	1.4831	1.24173	1.03513	0.853413	0.792454	1.22184	0.958445	0.750258	0.687538	0.782726	0.446718	0.175732	0.137091	0.778917	0.44161	0.128889	0.0564014	1.28797	2.25249	2.26696	2.10297	2.015	2.01005	2.01497	2.39597	2.45098	2.47357	2.4769	2.17601	2.14448
2.68987	2.75744	2.73596	2.74655	2.85221	2.90129	2.735	2.65318	2.70922	2.71921	2.71536	2.69966	2.41529	2.54482	2.72788	2.81015	2.83139	2.92848	2.72189	0.786661	1.49076	1.24868	1.03759	0.840676	0.78706	1.23301	0.954147	0.748541	0.689209	0.788004	0.445422	0.183743	0.146406	0.785648	0.439902	0.124841	0.0519005	1.29196	2.26141	2.26898	2.1025	2.02095	2.01645	2.00905	2.39995	2.43198	2.44806	2.44512	2.1859	2.13558
2.72305	2.78905	2.76355	2.76954	2.86051	2.88454	2.77104	2.73455	2.78405	2.79655	2.74805	2.76707	2.49457	2.55508	2.76155	2.82552	2.8335	2.9315	2.75255	0.790969	1.49772	1.25382	1.03255	0.833206	0.773425	1.23789	0.975889	0.768013	0.699383	0.793362	0.446122	0.17618	0.105026	0.788611	0.432543	0.123714	0.0504999	1.29636	2.27	2.2725	2.106	2.03	2.015	2.01848	2.40051	2.457	2.47549	2.47	2.1915	2.139
2.77578	2.83687	2.80991	2.81234	2.87254	2.91347	2.81782	2.78982	2.83981	2.85632	2.80324	2.84664	2.59094	2.71187	2.81429	2.8459	2.83501	2.93148	2.80035	0.80262	1.5072	1.26138	1.03617	0.827384	0.770278	1.25418	0.991396	0.782534	0.711864	0.804609	0.452538	0.160572	0.118411	0.800504	0.429968	0.121844	0.0500576	1.30758	2.26949	2.27248	2.10453	2.02995	2.01348	2.00457	2.40791	2.45751	2.46759	2.469	2.192	2.13954
2.8141	2.88451	2.85404	2.84021	2.89427	2.92241	2.85957	2.84493	2.89938	2.9238	2.83913	2.9143	2.67958	2.70112	2.85409	2.87223	2.83995	2.93002	2.84454	0.811804	1.51127	1.26717	1.03011	0.820661	0.764817	1.26178	0.995202	0.782435	0.720693	0.813408	0.463342	0.148398	0.0728248	0.809803	0.426059	0.121831	0.0503369	1.3115	2.27296	2.2725	2.10598	2.02406	2.01152	2.00351	2.40652	2.45898	2.47047	2.46949	2.19447	2.15138
2.84404	2.91504	2.87054	2.91199	2.95299	2.974	2.90453	2.87955	2.95154	2.97905	2.86155	2.97605	2.79108	2.85914	2.89104	2.90703	2.8425	2.917	2.86804	0.816024	1.51531	1.2716	1.03687	0.82362	0.765752	1.2635	1.00538	0.802108	0.732351	0.816279	0.476375	0.13888	0.0655963	0.815449	0.439355	0.123374	0.0515625	1.31676	2.272	2.2735	2.1075	2.041	2.02	2.01	2.4055	2.46	2.47649	2.469	2.196	2.14949
2.89981	2.97274	2.92333	2.88808	2.92464	2.94507	2.95336	2.94134	3.01224	3.05224	2.91881	3.0536	2.91197	2.95901	2.94381	2.9002	2.85344	2.93135	2.92186	0.817072	1.51583	1.27426	1.03777	0.820892	0.76142	1.25846	1.01953	0.814286	0.742679	0.81638	0.490658	0.132248	0.0566154	0.817132	0.473821	0.115033	0.0496049	1.31911	2.26952	2.27001	2.10599	2.02737	1.99944	1.99246	2.40351	2.45897	2.46849	2.46594	2.19449	2.14436
2.94261	3.02056	2.96957	2.93358	2.95968	2.97374	3.00849	3.00244	3.08185	3.12731	2.96161	3.11939	3.021	3.13748	2.9876	2.91785	2.86672	2.95172	2.97699	0.813877	1.50961	1.27068	1.03537	0.812884	0.753051	1.25311	1.01061	0.809708	0.739863	0.815252	0.501852	0.139395	0.107774	0.811892	0.473007	0.0866111	0.0324932	1.31496	2.26058	2.26604	2.10302	2.01214	1.98909	1.97813	2.39558	2.45603	2.46503	2.45857	2.1841	2.14054
2.97854	3.05953	2.99754	2.95053	2.97103	2.98852	3.04054	3.03505	3.14203	3.18753	2.99104	3.16254	3.13606	3.21817	3.02704	2.96501		2.94702	3.00304	0.809434	1.50053	1.26668	1.03061	0.808515	0.748954	1.25183	1.00942	0.819518	0.75031	0.809916	0.506623	0.142442	0.0555759	0.808977	0.495554		0.0251174	1.31115	2.26499	2.266	2.1045	2.01351	1.984	1.97349	2.3995	2.4575	2.4625	2.4545	2.18699	2.1455
3.02936	3.1074	3.05127	2.99438	3.00728	3.01398	3.10129	3.1062	3.19923	3.24822	3.04287	3.2216	3.23714	3.35123	3.08028	2.96915	2.86796	2.96465	3.06082	0.800317	1.48998	1.25541	1.02334	0.801659	0.741466	1.24123	1.00288	0.807305	0.745684	0.802415	0.498537	0.14383	0.0759926	0.798139	0.420752	0.0589296	0.0273757	1.30219	2.26003	2.26399	2.10248	2.01646	1.97706	1.96455	2.39356	2.45698	2.45903	2.44905	2.18204	2.14841
3.07602	3.15253	3.09257	3.03755	3.02928	3.04567	3.15346	3.1545	3.25195	3.30442	3.08803	3.23932	3.33494	3.45685	3.12504	2.98186	2.868	2.96698	3.10751	0.791005	1.47671	1.24841	1.00667	0.793948	0.73189	1.23104	0.998998	0.805738	0.74503	0.791863	0.499197	0.15761	0.0977434	0.790274	0.425202	0.0577329	0.0282021	1.29285	2.25703	2.25955	2.09953	2.00908	1.97354	1.96054	2.38806	2.45502	2.45504	2.44455	2.18101	2.148
3.12804	3.20154	3.14503	3.08151	3.07501	3.07551	3.20853	3.21552	3.31253	3.36153	3.13554	3.29103	3.41005	3.53604	3.17954	3.08708	2.868	3.05905	3.16153	0.781427	1.47084	1.24087	0.996412	0.784896	0.727323	1.22167	0.99222	0.798304	0.739995	0.783521	0.489915	0.182249	0.128368	0.780218	0.512715	0.05762	0.105342	1.28587	2.2525	2.256	2.096	2.005	1.967	1.9585	2.3805	2.449	2.4555	2.4415	2.174	2.15749
3.1793	3.25473	3.19962	3.11523	3.10671	3.10377	3.26017	3.25825	3.35827	3.40881	3.15763	3.33893	3.44457	3.56858	3.19356	3.1457	2.87191	3.09479	3.21222	0.770172	1.46969	1.22936	0.990074	0.77043	0.708328	1.20917	0.987238	0.794542	0.739389	0.779742	0.467339	0.187844	0.133427	0.781434	0.508773	0.0631368	0.123827	1.28012	2.24217	2.24857	2.0916	2.00259	1.96698	1.95406	2.36039	2.4475	2.45104	2.43603	2.15799	2.15409
3.19753	3.26156	3.24755	3.16603	3.14465	3.13917	3.24848	3.3125	3.40359	3.44667	3.21253	3.39895	3.49457	3.61957	3.24258	3.20747	2.88784	3.12375	3.21855	0.776295	1.4604	1.22762	0.984899	0.763403	0.706168	1.22449	0.988708	0.792407	0.735195	0.778203	0.437744	0.143379	0.0892663	0.774727	0.498517	0.0687338	0.104612	1.25714	2.23301	2.19706	2.0915	2.00547	1.96353	1.9545	2.36103	2.44205	2.45199	2.43402	2.15701	2.1654
3.25505	3.31307	3.25605	3.17608	3.15708	3.15607	3.30907	3.31606	3.42501	3.47404	3.27205	3.41905	3.50902	3.63101	3.30504	3.22314		3.27908	3.27807	0.777813	1.46459	1.22829	0.977657	0.75576	0.6997	1.2255	0.983631	0.792061	0.722263	0.777698	0.434582	0.148079	0.0859927	0.778258	0.442587		0.0991422	1.26217	2.22805	2.18999	2.053	1.987	1.94403	1.941	2.35099	2.42199	2.42	2.411	2.15405	2.154
3.2897	3.36057	3.28977	3.23078	3.2099	3.20397	3.35854	3.35549	3.42969	3.49842	3.30573	3.45253	3.52017	3.63508	3.33573	3.31989		3.33579	3.32462	0.78647	1.4708	1.23829	0.988797	0.782303	0.699702	1.23288	0.997369	0.792693	0.724204	0.782884	0.49548	0.154114	0.0809508	0.790285	0.481044		0.113905	1.2682	2.26157	2.18497	2.05586	1.9899	1.96189	1.94299	2.34197	2.41183	2.42296	2.40998	2.18852	2.15674
3.35137	3.41049	3.35731	3.2993	3.28919	3.28913	3.40651	3.39856	3.49038	3.53562	3.37034	3.49952	3.53485	3.64193	3.40034	3.3982		3.40529	3.37944	0.787341	1.47425	1.23699	0.990314	0.781716	0.717488	1.2341	0.992876	0.794749	0.71928	0.786741	0.476049	0.148309	0.0686856	0.788102	0.495502		0.109901	1.27427	2.22339	2.18203	2.04313	1.98109	1.9521	1.94201	2.33903	2.39715	2.41904	2.40802	2.14643	2.13423
3.41303	3.46106	3.41805	3.38405	3.39306	3.39306	3.45405	3.45304	3.52206	3.56804	3.43603	3.52202	3.54001	3.649	3.45804	3.44909			3.42506	0.788523	1.48371	1.23588	0.993063	0.783361	0.716694	1.24052	1.00003	0.793945	0.722235	0.787421	0.474683	0.143586	0.0622325	0.789755	0.451138			1.28086	2.217	2.182	2.037	1.98099	1.946	1.93501	2.334	2.4	2.416	2.408	2.141	2.13703
3.43878	3.50953	3.4577	3.42802	3.44723	3.44545	3.49347	3.48353	3.57148	3.60341	3.45888	3.5374	3.54808	3.65303	3.48764	3.52401			3.47245	0.790796	1.49164	1.24266	0.995645	0.784961	0.736938	1.24526	1.00587	0.806487	0.734714	0.788027	0.460336	0.139947	0.0560505	0.793781	0.450139			1.28753	2.2192	2.18002	2.03799	1.97321	1.94527	1.94222	2.335	2.39702	2.417	2.40706	2.14418	2.16015
3.50741	3.5556	3.51947	3.51723	3.55507	3.5729	3.53464	3.5296	3.61364	3.63969	3.53633	3.5727	3.55494	3.65597	3.54352	3.61224			3.51166	0.800942	1.49578	1.24797	1.03903	0.828871	0.762172	1.24925	1.00066	0.800056	0.734224	0.792105	0.452974	0.137927	0.0517174	0.809663	0.49648			1.29579	2.23685	2.18198	2.03701	1.99184	1.9688	1.96183	2.335	2.39898	2.417	2.41196	2.15986	2.17289
3.54104	3.59908	3.55508	3.57901	3.62403	3.64403	3.58005				3.56704	3.58602	3.55901	3.656	3.58305	3.67908	3.49114	3.61004	3.54907	0.805762	1.49971	1.2565	1.02312	0.813276	0.764975	1.25632				0.801012	0.449949	0.132914	0.0480717	0.809823	0.515979	0.173378	0.136488	1.30184	2.21202	2.18501	2.03601	1.97502	1.96306	1.95208	2.33401				2.13602	2.15798
3.57064	3.64948	3.60654	3.58698	3.64738	3.66539	3.61156	3.60031	3.67155	3.69841	3.59367	3.59625	3.56408	3.65503	3.61457	3.72976	3.58413	3.63534	3.59551	0.807158	1.49513	1.26057	1.03598	0.811242	0.768058	1.25694	1.00242	0.798086	0.738249	0.802408	0.455821	0.13574	0.0491856	0.81153	0.469454	0.139493	0.0638122	1.30491	2.22393	2.18904	2.04001	1.98582	2.00454	2.00557	2.34097	2.39998	2.41906	2.40706	2.14793	2.14696
3.62735	3.69152	3.65445	3.67401	3.7696	3.78859	3.66143	3.62769	3.72044	3.73459	3.65332	3.61874	3.57092	3.65797	3.66542	3.79723	3.68386	3.75365	3.64049	0.807902	1.49455	1.25878	1.03681	0.838805	0.763443	1.25634	1.00503	0.788855	0.73996	0.803962	0.462088	0.13311	0.0470247	0.81155	0.473365	0.149486	0.0728468	1.30395	2.21807	2.19296	2.04099	1.97018	1.96347	1.96744	2.33803	2.39802	2.42394	2.41194	2.14207	2.14304
3.67107	3.73609	3.70307	3.73909	3.83214	3.88614	3.70407	3.68105	3.75605	3.77307	3.69407	3.65104	3.58001	3.65801	3.71007	3.85309	3.81522	3.89926	3.69006	0.801822	1.49118	1.25407	1.04513	0.848157	0.783507	1.2486	0.993551	0.771218	0.726388	0.798523	0.475874	0.132755	0.0465774	0.804942	0.481033	0.142362	0.0501902	1.29933	2.22101	2.196	2.04699	1.97	1.97701	1.96702	2.33801	2.39801	2.42202	2.42001	2.146	2.13499
3.70845	3.78249	3.74061	3.78758	3.90974	3.96383	3.7416	3.7106	3.7814	3.81037	3.73346	3.6712	3.58503	3.661	3.74945	3.90454	3.93516	4.03936	3.72361	0.797618	1.48601	1.25087	1.052	0.867985	0.798372	1.24138	0.983484	0.780676	0.71446	0.794457	0.477871	0.13002	0.0451849	0.800731	0.466202	0.137947	0.0558621	1.29536	2.22597	2.19807	2.04408	1.96792	1.98103	1.97712	2.34303	2.40204	2.43202	2.42607	2.147	2.13201
3.74864	3.82562	3.79452	3.83954	3.97542	4.03735	3.79453	3.76353	3.81669	3.8437	3.77463	3.68884	3.58797	3.661	3.78964	3.95257	4.03809	4.15993	3.77752	0.785854	1.47992	1.24195	1.04981	0.876415	0.8119	1.23265	0.97676	0.77058	0.702001	0.781763	0.46998	0.129138	0.044734	0.790114	0.448577	0.136751	0.0711641	1.28461	2.22303	2.20395	2.05094	1.96106	1.98397	1.9879	2.34597	2.40597	2.43398	2.43195	2.147	2.13299
3.80506	3.87108	3.84308	3.89408	4.04109	4.10708	3.83907	3.80507	3.86605	3.87706	3.83206	3.73306	3.59902	3.665	3.84105	3.98209	4.13407	4.26108	3.82507	0.77822	1.47444	1.23621	1.04298	0.878541	0.814574	1.22559	0.967686	0.762702	0.697715	0.774153	0.457019	0.127632	0.0459301	0.782658	0.457484	0.140895	0.0864114	1.27789	2.233	2.21101	2.05601	1.96801	1.98701	1.99701	2.35202	2.41001	2.43501	2.43501	2.159	2.136
3.84758	3.92354	3.89861	3.94753	4.10244	4.16458	3.88958	3.85558	3.90355	3.91551	3.87462	3.77172	3.61127	3.66819	3.87862	4.04157	4.18519	4.31317	3.87061	0.771585	1.46465	1.23009	1.0373	0.879063	0.817588	1.22424	0.964532	0.75693	0.700769	0.769213	0.449696	0.12897	0.0460061	0.774617	0.446205	0.14416	0.087295	1.273	2.23198	2.21906	2.06003	1.97202	1.99101	2.00609	2.36308	2.41409	2.4411	2.44411	2.15996	2.137
3.89846	3.9705	3.95144	3.99351	4.1406	4.21546	3.94046	3.90646	3.95149	3.95953	3.92843	3.83434	3.63475	3.68482	3.93243	4.09147	4.20182	4.32784	3.92344	0.767671	1.46606	1.22868	1.03535	0.87058	0.817432	1.21723	0.95603	0.748222	0.678911	0.766855	0.453708	0.126338	0.0456636	0.769128	0.434425	0.140647	0.0807591	1.26887	2.23002	2.22395	2.06297	1.97398	1.99199	2.01392	2.36993	2.42192	2.44991	2.4539	2.15604	2.137
3.95709	4.01908	4.00009	4.04406	4.18606	4.25804	4.00008	3.96109	4.00809	4.01308	3.98309	3.89413	3.66809	3.71105	3.99409	4.13806	4.21302	4.33502	3.98008	0.772363	1.46873	1.23392	1.03963	0.872934	0.813196	1.21903	0.956844	0.749585	0.687419	0.773262	0.442096	0.131832	0.0528657	0.772003	0.443478	0.14054	0.0763796	1.27463	2.236	2.23301	2.07201	1.98601	1.999	2.014	2.37601	2.42501	2.45201	2.45401	2.15901	2.136
4.01155	4.0706	4.05256	4.07866	4.22232	4.28521	4.04856	4.01461	4.06052	4.06059	4.03857	3.97299	3.72387	3.74595	4.04954	4.17727	4.22612	4.34508	4.03157	0.780097	1.48067	1.23583	1.04052	0.874887	0.810716	1.22676	0.965167	0.75854	0.680972	0.78077	0.439616	0.145033	0.0689599	0.779784	0.448583	0.140319	0.0700429	1.28332	2.23913	2.23708	2.07905	1.99201	2.00104	2.01192	2.38505	2.42911	2.46007	2.46003	2.16608	2.13795
4.06058	4.12454	4.10257	4.1375	4.25076	4.30384	4.09857	4.06953	4.10661	4.11355	4.08957	4.06125	3.80134	3.92051	4.09759	4.20179	4.23691	4.35194	4.08257	0.783422	1.48621	1.24286	1.04139	0.854057	0.803194	1.22994	0.96754	0.759422	0.695437	0.785202	0.444617	0.159656	0.121731	0.781912	0.453359	0.139309	0.0640411	1.28491	2.2509	2.24394	2.08396	1.99299	2.00497	2.00506	2.38996	2.43892	2.46595	2.46297	2.17294	2.13304
4.11207	4.16907	4.14506	4.16806	4.28002	4.32101	4.14606	4.12207	4.16908	4.17209	4.13807	4.14711	3.87513	3.99996	4.15307	4.22204	4.24401	4.355	4.13306	0.789444	1.49212	1.24879	1.04051	0.852873	0.790693	1.23601	0.972574	0.764867	0.691649	0.785948	0.449881	0.170953	0.133409	0.793081	0.448725	0.137269	0.0602958	1.29162	2.26601	2.247	2.084	1.99801	2.006	2.00301	2.395	2.446	2.463	2.462	2.189	2.136
4.16349	4.21849	4.18943	4.2122	4.2972	4.3262	4.19148	4.17462	4.22664	4.23472	4.18846	4.22289	3.96414	3.97445	4.20053	4.24821	4.24808	4.35602	4.17655	0.799729	1.50393	1.25642	1.04104	0.841178	0.778662	1.24692	0.989448	0.776983	0.718762	0.79886	0.450402	0.158811	0.083342	0.800554	0.438371	0.136611	0.0572967	1.29922	2.26996	2.24803	2.08698	2.00401	2.00401	2.00889	2.39503	2.44707	2.46503	2.45903	2.18997	2.13903
4.20653	4.26153	4.2266	4.22981	4.31481	4.34381	4.23355	4.22842	4.2824	4.29732	4.22857	4.30016	4.06293	4.10064	4.2465	4.2668	4.25493	4.35798	4.22448	0.808327	1.50979	1.26365	1.04332	0.834067	0.774465	1.25446	0.997998	0.791177	0.718978	0.808407	0.462727	0.150183	0.0722103	0.807821	0.438429	0.134938	0.0544013	1.30747	2.26604	2.25097	2.08502	2.00499	2.00499	1.99911	2.39797	2.45294	2.46797	2.46197	2.18703	2.14197
4.24806	4.31305	4.26904	4.26703	4.32802	4.35801	4.28906	4.28007	4.34908	4.37109	4.27005	4.3611	4.18315	4.26812	4.29106	4.30503	4.25801	4.348	4.26007	0.81512	1.51492	1.2742	1.03818	0.827296	0.767947	1.25516	1.00955	0.806018	0.729719	0.814961	0.459374	0.119919	0.0557392	0.81474	0.455455	0.13627	0.0504089	1.31165	2.26299	2.248	2.085	2.01099	2.004	1.998	2.394	2.45001	2.46701	2.47	2.184	2.15299
4.29246	4.35158	4.30441	4.29332	4.34528	4.36823	4.33853	4.33863	4.41067	4.44074	4.30846	4.43875	4.30141	4.36821	4.34043	4.32918	4.26644	4.34958	4.31341	0.815416	1.51483	1.27331	1.03718	0.824335	0.765179	1.26377	1.01586	0.812572	0.736891	0.815512	0.471024	0.111542	0.0471468	0.814742	0.467012	0.128384	0.0495801	1.31307	2.25897	2.24605	2.08402	2.00498	2.00191	1.99797	2.39494	2.45599	2.47099	2.46797	2.18197	2.14199
4.33264	4.40156	4.33969	4.32076	4.36978	4.38783	4.38459	4.39351	4.46849	4.50444	4.34864	4.50343	4.42391	4.47307	4.37767	4.34486	4.30466	4.39956	4.34869	0.811634	1.51504	1.2726	1.0386	0.81871	0.759887	1.26317	1.01632	0.814483	0.738724	0.812219	0.478325	0.117765	0.0460002	0.810607	0.425558	0.136548	0.0513245	1.31242	2.25603	2.24997	2.08598	2.00302	1.99407	1.99503	2.39004	2.45501	2.47001	2.46503	2.17903	2.14101
4.37605	4.44305	4.39104	4.35504	4.38603	4.40902	4.43105	4.44305	4.53207	4.56907	4.39306	4.56206	4.53113	4.62516	4.42306	4.38903		4.40709	4.39905	0.808344	1.51402	1.26652	1.03134	0.815696	0.75377	1.25256	1.02086	0.823218	0.747081	0.808951	0.494656	0.130489	0.0481703	0.807378	0.450056		0.0619154	1.30846	2.256	2.247	2.083	1.999	1.98899	1.98399	2.4	2.457	2.47	2.46299	2.175	2.15101
4.42657	4.48853	4.42757	4.39332	4.41233	4.42924	4.47954	4.49358	4.59568	4.63777	4.44449	4.62159	4.65721	4.77821	4.47753	4.41778		4.49361	4.44644	0.802798	1.50528	1.26042	1.02645	0.811972	0.744563	1.25661	1.01263	0.821049	0.748224	0.800423	0.453606	0.111743	0.0486634	0.804966	0.455859		0.141584	1.30298	2.26001	2.24603	2.08502	1.99701	1.9829	1.97088	2.39798	2.45797	2.46801	2.45694	2.17903	2.15909
4.47547	4.5345	4.47647	4.4207	4.44069	4.44978	4.52649	4.54346	4.65436	4.70427	4.48654	4.67244	4.76186	4.88286	4.5235	4.48526		4.54642	4.48458	0.794026	1.4983	1.25164	1.02328	0.807004	0.734421	1.24946	1.0112	0.820971	0.748606	0.793802	0.423073	0.131841	0.0662283	0.794227	0.5154		0.198054	1.29736	2.26099	2.24897	2.08698	1.99799	1.9741	1.96012	2.39602	2.45503	2.46899	2.45205	2.18197	2.16691
4.53008	4.58607	4.52409	4.47407	4.47106	4.47605	4.57608	4.59308	4.70609	4.76408	4.54408	4.72007	4.85007	4.97709	4.57608	4.53207	4.36403	4.50503	4.54007	0.788449	1.49167	1.24971	1.01293	0.804139	0.730826	1.24531	1.0056	0.819144	0.746005	0.792621	0.418422	0.139546	0.0847062	0.784467	0.514424	0.162873	0.152164	1.2909	2.254	2.24199	2.081	1.99799	1.971	1.955	2.39299	2.45099	2.46299	2.45	2.174	2.172
4.58363	4.63647	4.58358	4.51859	4.50941	4.50743	4.62865	4.64762	4.76847	4.8165	4.59866	4.76659	4.9002	5.03616	4.63259	4.57871	4.38348	4.52821	4.58962	0.780819	1.48809	1.24008	0.998113	0.789662	0.721319	1.24417	0.998353	0.814759	0.742594	0.786431	0.413019	0.130376	0.095409	0.775617	0.51016	0.171937	0.161334	1.28447	2.25399	2.236	2.08097	1.99399	1.96893	1.95197	2.38894	2.44694	2.459	2.44698	2.17398	2.174
4.63854	4.67765	4.63457	4.57056	4.54569	4.54468	4.68552	4.70154	4.80965	4.86063	4.65651	4.81856	4.91785	5.04988	4.68456	4.64048	4.42564	4.54684	4.64354	0.778956	1.48436	1.23461	0.994035	0.787181	0.711592	1.2414	0.998598	0.808503	0.736819	0.782136	0.415549	0.123875	0.0778189	0.776265	0.507552	0.182193	0.146833	1.28326	2.25301	2.236	2.07802	1.99301	1.96305	1.94902	2.38404	2.44204	2.459	2.44502	2.17202	2.174
4.69309	4.73008	4.68909	4.62209	4.60609	4.59109	4.73408	4.74708	4.85706	4.90306	4.71208	4.86604	4.94902	5.07401	4.73908	4.71021	4.48212	4.60312	4.69508	0.780388	1.48388	1.23302	0.997472	0.789792	0.715543	1.24553	0.990956	0.801608	0.731558	0.782458	0.408947	0.108677	0.0527488	0.778767	0.500442	0.184581	0.149211	1.28584	2.25899	2.23199	2.07399	1.99	1.964	1.951	2.38199	2.44098	2.454	2.445	2.17799	2.176
4.74856	4.78454	4.74457	4.68273	4.66377	4.65177	4.78851	4.8004	4.89354	4.9424	4.76656	4.89352	4.95905	5.07797	4.79151	4.84223	4.55934	4.68134	4.7475	0.785275	1.49073	1.23802	0.999033	0.791131	0.717421	1.24803	0.995051	0.800115	0.730586	0.787767	0.413407	0.106672	0.0456279	0.783088	0.476107	0.210413	0.175067	1.29079	2.25498	2.22498	2.06893	1.99091	1.96602	1.95202	2.37299	2.43098	2.45598	2.44599	2.17398	2.1739
4.79648	4.83149	4.79347	4.74532	4.73028	4.71828	4.83252	4.83463	4.94049	4.97663	4.81448	4.93851	4.96296	5.07503	4.83552	4.86179	4.58868	4.71068	4.79053	0.794321	1.49777	1.24164	1.0131	0.803287	0.730468	1.25572	1.00028	0.801406	0.732855	0.795248	0.420048	0.10941	0.0437208	0.793239	0.479325	0.202932	0.167878	1.2999	2.25302	2.22302	2.06306	1.98309	1.96798	1.95398	2.37201	2.42902	2.45402	2.44501	2.17202	2.1651
4.84405	4.88105	4.84705	4.80506	4.79708	4.79309	4.88404	4.88703	4.95905	5.00504	4.86205	4.95702	4.967	5.069	4.88804	4.92406		4.77217	4.84304	0.800565	1.50597	1.24794	1.01695	0.806123	0.732904	1.26215	1.00365	0.800984	0.736725	0.799944	0.465438	0.11222	0.041959	0.801006	0.475973		0.163441	1.30856	2.247	2.22	2.063	1.98101	1.966	1.954	2.365	2.429	2.455	2.446	2.166	2.18701
4.89051	4.92948	4.89759	4.86469	4.87587	4.87889	4.92243	4.91544	5.01123	5.04035	4.91546	4.97439	4.96803	5.07197	4.93048	4.98063			4.88455	0.805642	1.51778	1.25585	1.02152	0.809505	0.746468	1.26648	1.01004	0.814812	0.74208	0.803913	0.463527	0.112128	0.0409564	0.806872	0.469365			1.31792	2.24895	2.21803	2.064	1.99005	1.96811	1.95718	2.36309	2.42701	2.45195	2.44497	2.16597	2.1961
4.93463	4.97164	4.94857	4.9245	4.95136	4.95635	4.95969	4.95368	5.03083	5.07074	4.95566	5.00871	4.97098	5.06902	4.97264	5.03554	4.83595	4.87253	4.93259	0.811074	1.52458	1.26327	1.0294	0.815192	0.75236	1.28239	1.02038	0.817626	0.746463	0.808531	0.445006	0.111942	0.0406426	0.813097	0.456786	0.21152	0.104074	1.32617	2.24503	2.22098	2.064	1.99397	1.97792	1.97287	2.37093	2.42799	2.44803	2.44202	2.16302	2.20493
4.98206	5.01715	5.00264	4.99969	5.04921	5.05729	5.00314	4.98715	5.07211	5.1031	5.00506	5.0081	4.98252	5.06451	5.01717	5.1212	4.96928	5.01388	4.97568	0.815434	1.50343	1.25854	1.01335	0.800186	0.751819	1.26493	1.01154	0.808682	0.750602	0.811225	0.428427	0.103066	0.0407257	0.806132	0.464534	0.120999	0.0474177	1.31047	2.25	2.20901	2.06051	1.99349	1.98055	1.98298	2.3645	2.4235	2.44652	2.43403	2.171	2.16098
5.02149	5.06857	5.04901	5.06263	5.12195	5.15429	5.05386	5.03637	5.10693	5.13743	5.04649	5.03717	4.99004	5.06652	5.06838	5.1877	5.06895	5.14093	5.03203	0.817851	1.50341	1.26198	1.02199	0.811463	0.748883	1.25676	1.00915	0.803014	0.742193	0.814769	0.450294	0.109542	0.0432264	0.802512	0.472625	0.136762	0.0562763	1.31158	2.2511	2.21305	2.06103	1.99251	1.99501	1.97773	2.36102	2.42452	2.45058	2.44208	2.1681	2.15897
5.06517	5.11712	5.09264	5.11656	5.20286	5.2224	5.08523	5.06823	5.14418	5.1742	5.09414	5.05189	4.99347	5.06848	5.10121	5.24751	5.19204	5.26206	5.07715	0.811844	1.50515	1.26081	1.03233	0.828088	0.771564	1.25525	1.00466	0.801816	0.734912	0.811974	0.456774	0.110698	0.0429127	0.810783	0.476673	0.135496	0.0537226	1.30969	2.24742	2.21746	2.06348	1.99301	1.99597	1.99638	2.36249	2.42598	2.45746	2.44846	2.17192	2.15603
5.10565	5.16414	5.13866	5.17468	5.27525	5.3238	5.14366	5.11117	5.16867	5.20858	5.12867	5.09256	4.99902	5.07001	5.14513	5.29518	5.30586	5.40191	5.11965	0.802916	1.49889	1.25626	1.04645	0.851632	0.785396	1.2504	0.998351	0.79358	0.728818	0.802401	0.490086	0.117937	0.0433909	0.803397	0.483907	0.134759	0.0631082	1.30093	2.2505	2.22202	2.06401	1.98949	1.996	1.99003	2.36301	2.42601	2.46152	2.45503	2.17299	2.1495
5.15445	5.2086	5.18965	5.23461	5.35328	5.41626	5.19307	5.16204	5.21983	5.23391	5.18197	5.10842	5.00259	5.07349	5.18947	5.35002	5.42254	5.53456	5.16896	0.77652	1.49223	1.24767	1.04441	0.86066	0.790083	1.23742	0.986717	0.784186	0.735506	0.776322	0.485072	0.120136	0.049605	0.777197	0.461718	0.132585	0.0721565	1.29258	2.24854	2.22807	2.0666	1.98711	1.99813	1.99813	2.366	2.43004	2.46699	2.46253	2.16951	2.14953
5.19119	5.25758	5.24255	5.28457	5.41696	5.47847	5.23911	5.20563	5.24677	5.26622	5.22017	5.14221	5.00994	5.073	5.22718	5.39214	5.50678	5.62077	5.20618	0.776281	1.48606	1.23796	1.03656	0.861826	0.798726	1.23357	0.973786	0.76841	0.718308	0.776369	0.476731	0.121543	0.0498427	0.776599	0.450639	0.152556	0.0868305	1.28872	2.25147	2.23345	2.07493	1.99592	2.00841	2.00841	2.3655	2.43297	2.4665	2.46498	2.17	2.15198
5.24666	5.29817	5.29068	5.34266	5.47721	5.54717	5.27469	5.24917	5.28021	5.30463	5.27766	5.18017	5.02003	5.07754	5.28116	5.44016	5.56506	5.68906	5.26117	0.766954	1.48147	1.23257	1.0383	0.869181	0.806614	1.23164	0.963971	0.758219	0.694983	0.768466	0.464569	0.119853	0.0443233	0.766102	0.443039	0.161107	0.118013	1.28527	2.25547	2.24251	2.07801	1.98953	2.00752	2.01753	2.37703	2.43949	2.47305	2.47353	2.17698	2.15
5.29967	5.3551	5.3471	5.39612	5.54108	5.60365	5.3372	5.29964	5.33663	5.34682	5.3292	5.23375	5.03348	5.08578	5.3302	5.49455	5.58595	5.71135	5.31464	0.765915	1.47572	1.22864	1.03389	0.872754	0.810229	1.22648	0.965845	0.762624	0.693125	0.7681	0.45747	0.127365	0.0439308	0.764559	0.444362	0.155934	0.110802	1.28281	2.24961	2.24809	2.08263	1.99604	2.01408	2.02853	2.38053	2.4381	2.48435	2.48281	2.17209	2.15005
5.35211	5.40165	5.39365	5.44414	5.58614	5.65461	5.39208	5.34912	5.3861	5.41047	5.38409	5.29207	5.07123	5.10785	5.38508	5.53717	5.62125	5.73879	5.36462	0.767445	1.47829	1.22809	1.03438	0.869213	0.810133	1.22071	0.964701	0.757906	0.707921	0.767702	0.44268	0.125808	0.0405004	0.767953	0.446076	0.149238	0.095803	1.28162	2.25793	2.25495	2.09244	1.99898	2.02045	2.03048	2.38249	2.44594	2.47259	2.46814	2.17894	2.15397
5.40671	5.45069	5.4397	5.4807	5.62516	5.69612	5.43824	5.40172	5.44324	5.44126	5.43521	5.36582	5.12523	5.19238	5.43972	5.57813	5.63755	5.75902	5.4152	0.769148	1.48077	1.23072	1.03529	0.873415	0.808643	1.22337	0.968022	0.748109	0.675134	0.769374	0.440418	0.137767	0.0721111	0.769608	0.457997	0.148793	0.0668601	1.28093	2.26602	2.26201	2.09702	2.00305	2.02502	2.0345	2.38701	2.45152	2.47803	2.48201	2.18702	2.15351
5.46409	5.50254	5.49402	5.53441	5.66689	5.72922	5.49944	5.46109	5.49476	5.49769	5.4916	5.45343	5.18887	5.31093	5.49806	5.6143	5.65111	5.76298	5.46808	0.770852	1.48544	1.23535	1.02621	0.854944	0.802374	1.22606	0.961415	0.758554	0.678185	0.770032	0.436163	0.153376	0.117819	0.7724	0.456599	0.146458	0.0584341	1.28789	2.27012	2.2656	2.10204	2.0151	2.03002	2.03352	2.39161	2.46003	2.48496	2.48399	2.19157	2.15749
5.51213	5.54616	5.53617	5.56774	5.69826	5.74686	5.53473	5.50863	5.55553	5.55257	5.53963	5.52892	5.25945	5.26486	5.54365	5.63831	5.66043	5.76102	5.51514	0.776625	1.49821	1.23977	1.02788	0.854409	0.798202	1.2385	0.975729	0.760455	0.677783	0.77579	0.430767	0.153167	0.0667954	0.778071	0.452135	0.144356	0.0595612	1.29322	2.27992	2.27344	2.10498	2.02294	2.03149	2.03499	2.40043	2.46248	2.48202	2.48301	2.19745	2.15651
5.56118	5.59169	5.57667	5.60616	5.71864	5.76307	5.5842	5.56828	5.62729	5.62138	5.58518	5.61577	5.34537	5.3584	5.59669	5.66161	5.66852	5.761	5.56116	0.781246	1.49861	1.24666	1.02928	0.841881	0.786452	1.24269	0.965474	0.765338	0.69639	0.779861	0.449737	0.170954	0.0840667	0.782873	0.442503	0.135114	0.0590752	1.3008	2.2845	2.278	2.10401	2.02598	2.034	2.03703	2.40501	2.46399	2.48307	2.47798	2.20201	2.15752
5.60945	5.64651	5.62343	5.64822	5.75022	5.76928	5.63945	5.62361	5.68466	5.69478	5.63942	5.70289	5.48529	5.51292	5.65044	5.68223	5.673	5.76073	5.61548	0.793042	1.48709	1.25222	1.02909	0.832446	0.761159	1.23283	0.976002	0.778555	0.708123	0.792253	0.44712	0.125484	0.0497375	0.79395	0.42675	0.130648	0.0599863	1.28421	2.28198	2.258	2.09999	2.03001	2.03201	2.04682	2.40396	2.46301	2.49594	2.47404	2.20699	2.1681
5.6458	5.68777	5.65781	5.6659	5.7679	5.79188	5.6758	5.67273	5.73771	5.75766	5.67282	5.77461	5.58943	5.66715	5.68581	5.7009	5.673	5.73912	5.65379	0.800459	1.496	1.25624	1.02948	0.817641	0.763477	1.2423	0.976975	0.778998	0.715619	0.800545	0.456797	0.127429	0.065623	0.800365	0.442056	0.134479	0.0524513	1.29425	2.28001	2.258	2.09901	2.03099	2.03299	2.03208	2.40102	2.46399	2.49103	2.47698	2.20601	2.17596
5.70112	5.74116	5.71715	5.71607	5.78704	5.81504	5.73017	5.73114	5.79638	5.83332	5.73108	5.84729	5.71347	5.77145	5.74313	5.73806	5.69509	5.7511	5.71018	0.800872	1.49687	1.25601	1.03172	0.812959	0.754891	1.24767	1.00652	0.807844	0.730258	0.800923	0.470323	0.129027	0.0561758	0.800801	0.451555	0.128698	0.0533884	1.29608	2.27601	2.25901	2.09701	2.03299	2.02599	2.027	2.40501	2.458	2.486	2.481	2.201	2.17199
5.7266	5.77664	5.74952	5.73243	5.79631	5.82323	5.76669	5.7628	5.87755	5.90383	5.74959	5.90969	5.81654	5.86975	5.77155	5.75022		5.77396	5.7496	0.801344	1.49224	1.2559	1.0286	0.810588	0.750777	1.24802	1.01226	0.802457	0.738384	0.801552	0.473386	0.137015	0.0488905	0.801078	0.441597		0.0384495	1.28875	2.27798	2.26096	2.1	2.02999	2.0229	2.02793	2.40699	2.45809	2.48699	2.48194	2.20198	2.16899
5.77463	5.82761	5.79068	5.76674	5.82081	5.84186	5.82158	5.82651	5.92166	5.9695	5.79664	5.96458	5.93906	6.00893	5.81566	5.76786		5.85041	5.79763	0.797668	1.48696	1.24754	1.02469	0.801708	0.741799	1.24376	1.00548	0.816572	0.740295	0.7977	0.488167	0.145376	0.0537031	0.797706	0.418319		0.0742156	1.28626	2.27602	2.25802	2.1	2.02901	2.01506	2.02205	2.40601	2.46495	2.48601	2.47704	2.20002	2.16801
5.82917	5.87919	5.84613	5.82207	5.85106	5.86806	5.88215	5.89618	5.99123	6.04326	5.85217	6.0252	6.06649	6.17756	5.87517	5.81827			5.85216	0.78844	1.48434	1.24207	1.00588	0.800554	0.73103	1.23435	1.01045	0.81944	0.743668	0.789998	0.50155	0.147638	0.0775043	0.787092	0.444053			1.28268	2.27103	2.254	2.096	2.02499	2.008	2.00594	2.39901	2.46999	2.477	2.466	2.19602	2.16901
5.86682	5.92175	5.87484	5.83867	5.86454	5.88132	5.91576	5.93489	6.04092	6.09991	5.88982	6.06844	6.17375	6.29873	5.91179	5.87776			5.8878	0.784005	1.47904	1.23752	1.00014	0.794607	0.713623	1.22989	1.00449	0.817109	0.743074	0.785126	0.469206	0.143534	0.0919449	0.783176	0.500775			1.27561	2.277	2.25394	2.09695	2.02296	2.00686	1.9939	2.40197	2.46792	2.47787	2.46487	2.201	2.17195
5.9287	5.97873	5.93869	5.88976	5.9058	5.90588	5.97372	6.00267	6.11067	6.16867	5.9517	6.10184			5.97171	5.93572			5.94871	0.780616	1.4702	1.23356	0.989392	0.772416	0.706265	1.22504	0.998539	0.80871	0.737338	0.781796	0.475739			0.779816	0.499655			1.27037	2.277	2.24902	2.09302	2.02001	1.99605	1.98604	2.40001	2.46203	2.46805	2.45505	2.201	2.16802
5.98426	6.03027	5.98229	5.93427	5.93823	5.93219	6.02627	6.05921	6.16324	6.2222	6.00328	6.16627	6.28917	6.41818	6.02828	5.96836			5.99626	0.77832	1.46662	1.22585	0.986028	0.771072	0.700338	1.22278	0.988432	0.802149	0.729687	0.78017	0.451305	0.174645	0.119875	0.776909	0.507013			1.26541	2.265	2.24598	2.086	2.016	1.99596	1.98001	2.39698	2.46098	2.46799	2.455	2.18701	2.17103
6.03763	6.08558	6.04255	5.98951	5.9864	5.97041	6.08157	6.10363	6.21247	6.26443	6.06067	6.2213	6.32317	6.45409	6.08556	6.04267			6.05066	0.774187	1.46479	1.22484	0.991656	0.765366	0.697867	1.21591	0.982922	0.797838	0.725031	0.776224	0.431937	0.138776	0.0880097	0.772677	0.497267			1.26639	2.26496	2.24193	2.08687	2.016	1.98805	1.98295	2.39294	2.45588	2.46601	2.45499	2.18895	2.17799
6.08861	6.13264	6.08666	6.03069	6.01875	6.00375	6.12765	6.15461	6.25071	6.29874	6.11459	6.24581	6.3369	6.46095	6.13066	6.09659			6.1036	0.777961	1.46647	1.22518	0.983234	0.76668	0.700867	1.22274	0.993559	0.802534	0.72107	0.779743	0.437339	0.136041	0.0775101	0.776461	0.490541			1.27047	2.26202	2.23604	2.07608	2.016	1.99197	1.97903	2.38804	2.44607	2.46699	2.45401	2.18503	2.17701
6.14526	6.19324	6.14932	6.09534	6.08436	6.07135	6.1873	6.19729	6.29318	6.33718	6.16922	6.28521	6.35004	6.47002	6.1873	6.16748		6.24535	6.1543	0.783104	1.47573	1.22843	0.98412	0.776696	0.708449	1.22497	0.985312	0.793611	0.716421	0.785369	0.467937	0.137895	0.070626	0.781197	0.463643		0.147353	1.27451	2.25299	2.22699	2.07298	2.00894	1.98699	1.981	2.38498	2.44296	2.45599	2.45198	2.17798	2.17795
6.19444	6.23853	6.20836	6.15872	6.15187	6.13596	6.24253	6.2504	6.32747	6.37039	6.21057	6.32414	6.35809	6.47299	6.2424	6.25567		6.30959	6.20948	0.7857	1.47877	1.23643	0.989716	0.77784	0.708366	1.2298	0.989363	0.791891	0.71677	0.788842	0.470935	0.138735	0.064268	0.782554	0.456827		0.138562	1.28207	2.25095	2.22596	2.06997	1.99799	1.98603	1.981	2.38096	2.43496	2.45503	2.44805	2.17494	2.16818
6.22783	6.27879	6.23586	6.21372	6.21766	6.20862	6.28279	6.28084	6.36282	6.39985	6.25378	6.33494	6.36496	6.47201	6.27284	6.30674		6.35477	6.24581	0.79333	1.48719	1.24241	0.993212	0.78166	0.711066	1.24003	0.991837	0.793472	0.722868	0.793516	0.461459	0.137616	0.055764	0.793454	0.454313		0.128114	1.288	2.24702	2.22302	2.06801	1.99701	1.98799	1.981	2.37802	2.43202	2.45699	2.45198	2.17003	2.18193
6.28422	6.33222	6.29625	6.27326	6.29132	6.29036	6.32225	6.33113	6.39226	6.43018	6.3072	6.37409	6.37102	6.46101	6.32822	6.36828	6.14649	6.27121	6.29424	0.799735	1.496	1.25034	0.99672	0.778759	0.722069	1.24943	1.00411	0.80112	0.729407	0.79736	0.445021	0.134961	0.0472396	0.802088	0.444169	0.137385	0.101079	1.29815	2.24599	2.223	2.06898	1.99501	1.98502	1.98204	2.379	2.43599	2.45798	2.44899	2.17	2.201
6.33245	6.38151	6.35149	6.3308	6.3639	6.37086	6.37821	6.35939	6.45021	6.47136	6.35259	6.39515	6.37609	6.46398	6.3764	6.43185	6.25621	6.31908	6.34735	0.802993	1.50092	1.25266	1.01245	0.785317	0.730824	1.25515	1.00442	0.796741	0.733249	0.79969	0.442874	0.134995	0.0471398	0.806148	0.452698	0.118472	0.0474192	1.30282	2.24402	2.22405	2.06501	1.997	1.98906	1.99007	2.37801	2.434	2.45301	2.44601	2.16902	2.20081
6.36773	6.42169	6.3897	6.39351	6.43445	6.43848	6.39487	6.38976	6.46687	6.49978	6.39864	6.40691	6.38295	6.46202	6.40776	6.49848	6.35126	6.40434	6.37479	0.80561	1.50431	1.25586	1.02005	0.794519	0.742936	1.25658	1.00918	0.801533	0.737914	0.802865	0.436916	0.124352	0.0455523	0.808343	0.448592	0.113141	0.0402852	1.30834	2.24598	2.22797	2.06599	1.997	1.99396	1.99595	2.37899	2.434	2.45399	2.44699	2.17098	2.18611
6.41024	6.46225	6.44022	6.44927	6.51032	6.53043	6.44226	6.42328	6.51416	6.53519	6.43028	6.4221	6.38305	6.46404	6.45118	6.55939	6.45162	6.51459	6.42122	0.806239	1.50564	1.25561	1.0255	0.81358	0.746967	1.25956	1.0066	0.793262	0.739663	0.803556	0.441008	0.124805	0.0443807	0.808734	0.452399	0.135469	0.0559957	1.31133	2.24601	2.23202	2.07002	2.003	1.99705	1.98303	2.38098	2.43698	2.456	2.44603	2.17099	2.17796
6.45747	6.51251	6.48467	6.50279	6.57412	6.61708	6.49333	6.47839	6.54553	6.57245	6.48652	6.44132	6.39304	6.471	6.48757	6.63668	6.57547	6.63289	6.46464	0.803963	1.49926	1.25781	1.03347	0.831493	0.760354	1.25561	0.998576	0.793605	0.730274	0.802695	0.446678	0.123715	0.0425553	0.805475	0.464055	0.141224	0.0474131	1.30858	2.24815	2.2361	2.07407	2.00295	2.00696	1.98911	2.37806	2.43304	2.45604	2.45106	2.17013	2.17094
6.49581	6.55379	6.53873	6.56668	6.66454	6.70456	6.51987	6.50984	6.58878	6.60882	6.52879	6.46687	6.39599	6.471	6.53377	6.69172	6.6944	6.78622	6.51674	0.799324	1.4939	1.25248	1.03668	0.842305	0.770439	1.2548	0.999913	0.787561	0.724101	0.796601	0.457903	0.123312	0.0437937	0.801858	0.46199	0.147239	0.0598269	1.30289	2.25994	2.24396	2.07997	1.99902	2.00401	1.99796	2.38298	2.43599	2.45899	2.45598	2.18095	2.16602
6.53927	6.59725	6.58226	6.61727	6.71641	6.78435	6.56525	6.55025	6.61126	6.64018	6.56927	6.48913	6.40002	6.475	6.57028	6.72728	6.8065	6.9235	6.54731	0.792153	1.49081	1.24524	1.04051	0.848689	0.782156	1.24478	0.989022	0.780627	0.712	0.78901	0.462896	0.123046	0.044005	0.795726	0.46231	0.137869	0.0694225	1.29861	2.26301	2.24702	2.083	2.00006	2.01897	2.00304	2.393	2.44	2.46203	2.467	2.18501	2.16901
6.59361	6.64869	6.63576	6.6728	6.79889	6.85491	6.6157	6.60067	6.6646	6.67756	6.62362	6.51571	6.40418	6.47509	6.6266	6.78472	6.908	7.02613	6.60965	0.780552	1.4802	1.23639	1.03696	0.860551	0.791346	1.23687	0.977123	0.775682	0.709735	0.776896	0.455936	0.122309	0.045015	0.784682	0.448056	0.151711	0.0880232	1.28553	2.26603	2.25104	2.08304	2.01196	2.01197	2.01114	2.39399	2.44104	2.46803	2.46704	2.18803	2.17095
6.63965	6.70061	6.69356	6.73354	6.86649	6.92348	6.6686	6.65162	6.70966	6.71968	6.67065	6.56959	6.4179	6.48195	6.67166	6.83959	6.98343	7.11136	6.65863	0.770843	1.47609	1.23	1.03076	0.859141	0.793305	1.22576	0.966004	0.75843	0.694971	0.768245	0.448059	0.12227	0.0446329	0.774249	0.431058	0.141914	0.0859953	1.2799	2.26799	2.25398	2.08598	2.00902	2.01001	2.02192	2.39301	2.44398	2.46999	2.46998	2.18999	2.16703
6.69425	6.74625	6.73925	6.76628	6.91519	6.97925	6.70529	6.69526	6.73926	6.7652	6.72625	6.61332	6.43216	6.49206	6.73023	6.88426	6.99722	7.12113	6.70925	0.770525	1.46982	1.22404	1.02909	0.867277	0.800159	1.22723	0.961791	0.757159	0.680517	0.769169	0.445273	0.126515	0.0463489	0.772631	0.431405	0.145343	0.0868971	1.27532	2.26303	2.26303	2.09504	2.01201	2.01505	2.02803	2.40504	2.44705	2.47405	2.47603	2.18503	2.17
6.7467	6.7987	6.79162	6.82356	6.95453	7.03145	6.76476	6.74866	6.79266	6.80661	6.77867	6.67902	6.46568	6.50539	6.77871	6.93753	7.042	7.14702	6.7617	0.7675	1.47144	1.22339	1.03231	0.858489	0.800028	1.22804	0.96203	0.757082	0.680007	0.767063	0.443636	0.133725	0.0483393	0.768865	0.418048	0.121323	0.0595662	1.27587	2.27002	2.26999	2.10305	2.01407	2.02604	2.03502	2.41305	2.45704	2.484	2.48301	2.19204	2.17
6.80172	6.85372	6.84075	6.86778	6.99679	7.06682	6.8247	6.80074	6.84474	6.85476	6.83173	6.75959	6.51973	6.53585	6.83472	6.97979	7.042	7.14899	6.81672	0.77146	1.48069	1.23125	1.0368	0.863186	0.801413	1.22527	0.964428	0.759587	0.683751	0.770473	0.435432	0.145202	0.0617221	0.773218	0.409991	0.123121	0.0497797	1.28177	2.27199	2.269	2.10698	2.01997	2.02899	2.03699	2.41698	2.45999	2.484	2.484	2.19499	2.17
6.84529	6.89824	6.87425	6.9122	7.0302	7.09811	6.86828	6.8533	6.90027	6.90031	6.87725	6.84042	6.57838	6.58697	6.88228	7.00412	7.05004	7.15602	6.85829	0.776698	1.48791	1.23881	1.03185	0.849516	0.79562	1.22795	0.969148	0.764259	0.685383	0.775459	0.435679	0.166486	0.0752581	0.778567	0.441192	0.123973	0.0481849	1.28748	2.28301	2.27503	2.11002	2.02602	2.03202	2.037	2.42003	2.46699	2.49002	2.48998	2.20501	2.168
6.90261	6.94657	6.92439	6.95248	7.07021	7.11922	6.92354	6.91256	6.95366	6.96268	6.92764	6.92492	6.655		6.93857	7.02832	7.057	7.159	6.91544	0.786395	1.49387	1.24653	1.03378	0.852636	0.793572	1.2389	0.970783	0.766095	0.699846	0.785151	0.443363	0.179441		0.788016	0.443288	0.12846	0.049137	1.29341	2.28427	2.28006	2.114	2.03001	2.03598	2.03701	2.42594	2.46501	2.49302	2.48599	2.20621	2.16804
6.95163	6.99265	6.95576	6.99071	7.08687	7.13687	6.96667	6.95766	7.0066	7.01758	6.97861	6.99844	6.73539	6.75021	6.98465	7.05381	7.057	7.159	6.95073	0.794796	1.50409	1.25504	1.04155	0.848343	0.789709	1.24392	0.979871	0.776084	0.698758	0.790827	0.447618	0.177912	0.0815888	0.798888	0.419887	0.127636	0.047294	1.30054	2.30584	2.28496	2.114	2.03099	2.03401	2.03799	2.42104	2.46599	2.49499	2.48501	2.22287	2.17098
6.99719	7.03517	7.00518	7.01716	7.12203	7.15406	7.00723	7.00819	7.06228	7.07728	7.02517	7.07334	6.8405	6.85475	7.0302	7.0691	7.06502	7.16202	7.00116	0.804443	1.51166	1.26769	1.03945	0.8289	0.779212	1.25181	0.990578	0.787337	0.7152	0.804113	0.455047	0.158146	0.0797736	0.804661	0.414901	0.126001	0.0461936	1.31034	2.30497	2.28502	2.11501	2.03699	2.04398	2.036	2.42503	2.46699	2.49099	2.48201	2.22498	2.17405
7.03459	7.06873	7.04155	7.04934	7.12836	7.16529	7.05264	7.04672	7.11873	7.13388	7.05958	7.1409	6.94053	7.00463	7.0706	7.08943	7.06805	7.16472	7.03363	0.811038	1.51467	1.27094	1.04405	0.828935	0.775671	1.26269	1.00227	0.794971	0.735139	0.810776	0.458773	0.135577	0.0645297	0.810878	0.41125	0.12435	0.0448848	1.31675	2.29992	2.28794	2.11694	2.03597	2.04092	2.03595	2.43095	2.46501	2.48894	2.48396	2.22089	2.18305
7.08075	7.12569	7.08476	7.07585	7.15684	7.18788	7.10273	7.10269	7.17569	7.20262	7.10475	7.21161	7.06034	7.1323	7.11774	7.12282	7.07198	7.14312	7.08273	0.819494	1.51766	1.27282	1.0483	0.834012	0.771035	1.26718	1.0123	0.812235	0.741326	0.820636	0.483206	0.132248	0.0535701	0.817772	0.419047	0.127443	0.0413494	1.31951	2.29403	2.28303	2.11203	2.03401	2.03503	2.03202	2.42702	2.46599	2.48403	2.48102	2.21205	2.18698
7.12115	7.16815	7.12014	7.11608	7.18205	7.20508	7.14818	7.15519	7.23622	7.27324	7.14115	7.28823	7.18048	7.23258	7.16713	7.14812	7.09213	7.17231	7.1311	0.818051	1.51583	1.27418	1.04418	0.824833	0.766914	1.27358	1.01614	0.818639	0.746153	0.819764	0.467487	0.120377	0.0503922	0.815708	0.420572	0.121278	0.04741	1.31704	2.28799	2.28299	2.111	2.028	2.02598	2.02998	2.426	2.46601	2.484	2.482	2.20699	2.17503
7.15957	7.20661	7.15553	7.13744	7.19533	7.22525	7.19453	7.20266	7.29172	7.33476	7.17958	7.34778	7.30253	7.38078	7.19961			7.25057	7.15667	0.815707	1.51404	1.2731	1.04105	0.82556	0.760282	1.27007	1.0235	0.828303	0.754418	0.815587	0.466569	0.104462	0.0433105	0.815142			0.0528663	1.31597	2.28599	2.27997	2.11	2.02799	2.02194	2.02587	2.42499	2.46799	2.48303	2.4829	2.20499	2.183
7.20367	7.25365	7.19669	7.17174	7.22081	7.24485	7.23569	7.25362	7.34758	7.39356	7.22466	7.40854	7.42111	7.51897	7.24665			7.29467	7.20861	0.813149	1.51059	1.26704	1.02949	0.819347	0.750354	1.26828	1.01542	0.823139	0.751194	0.810697	0.451026	0.106167	0.0394787	0.815319			0.0843343	1.31136	2.28501	2.27801	2.11	2.02701	2.01704	2.01607	2.42401	2.46701	2.48499	2.47506	2.20401	2.183
7.25327	7.29927	7.25324	7.21722	7.25117	7.26812	7.29323	7.30328	7.4033	7.45131	7.27423	7.46217	7.53251	7.65451	7.29031	7.28113	7.16892	7.30395	7.25427	0.797965	1.50191	1.25676	1.02568	0.811232	0.738674	1.25713	1.01286	0.823312	0.748869	0.799363	0.43355	0.11442	0.0607698	0.797325	0.509937	0.144964	0.131442	1.30229	2.28495	2.27398	2.10798	2.02497	2.00995	2.00096	2.41599	2.46499	2.48297	2.46999	2.20396	2.18202
7.30367	7.34963	7.29763	7.25765	7.28239	7.29036	7.33572	7.35563	7.45868	7.50769	7.31772	7.4946	7.62548	7.74854	7.34765	7.30469	7.15544	7.29542	7.30464	0.791381	1.49333	1.2498	1.0103	0.795078	0.730049	1.2542	1.01004	0.821763	0.74494	0.796079	0.444713	0.133108	0.0848884	0.787163	0.511147	0.160341	0.151924	1.29594	2.27594	2.26991	2.10396	2.01895	1.99996	1.99289	2.41492	2.46391	2.47795	2.46795	2.19692	2.18497
7.35574	7.39875	7.34675	7.30874	7.31285	7.31886	7.39172	7.40475	7.51173	7.56173	7.37372	7.54176	7.66281	7.79079	7.39874		7.18983	7.32784	7.35475	0.782057	1.48816	1.24037	1.00173	0.786364	0.717484	1.24569	1.00605	0.818079	0.742612	0.78823	0.455844	0.168103	0.119903	0.776484		0.166698	0.160009	1.28946	2.27102	2.26303	2.10101	2.01502	1.99701	1.98404	2.40903	2.45703	2.47402	2.46402	2.19103	2.18301
7.4103	7.44628	7.39929	7.34629	7.34924	7.34919	7.4503	7.46426	7.56825	7.61025	7.42629	7.59522	7.70714	7.82414	7.4553		7.22019	7.35818	7.40528	0.776692	1.48399	1.23421	0.996954	0.783956	0.710528	1.24254	0.992939	0.804673	0.733135	0.782439	0.432146	0.135436	0.0745277	0.771747		0.175599	0.16335	1.28642	2.27397	2.25796	2.09794	2.01696	1.99099	1.98099	2.39592	2.45496	2.47197	2.46099	2.19097	2.18302
7.46765	7.4996	7.45459	7.40259	7.39555	7.38553	7.50864	7.51455	7.61545	7.65849	7.48163	7.63842	7.73315	7.85109	7.51364	7.47984	7.25713	7.39409	7.45865	0.773434	1.4872	1.23404	0.994028	0.783244	0.715802	1.23345	0.992649	0.803286	0.730186	0.778509	0.429553	0.119469	0.0568773	0.769297	0.491608	0.185614	0.163856	1.28669	2.26796	2.24994	2.08594	2.00894	1.98995	1.98	2.37996	2.44795	2.46701	2.45901	2.18592	2.18594
7.49301	7.53707	7.49253	7.44249	7.43108	7.41813	7.54106	7.54309	7.6426	7.68211	7.50903	7.64859	7.74563	7.86424	7.53902	7.53763	7.70449	7.66535	7.50404	0.772536	1.47114	1.22821	0.986019	0.77691	0.707031	1.22489	0.984794	0.794438	0.729353	0.775752	0.431756	0.113837	0.0561656	0.769929	0.49426	0.171242	0.159986	1.27275	2.26156	2.23559	2.08105	2.00409	1.98504	1.977	2.37954	2.44556	2.46602	2.4585	2.18306	2.17653
7.53864	7.58216	7.53816	7.48218	7.46469	7.46068	7.58615	7.58964	7.67463	7.72262	7.55665	7.69259	7.75204	7.86654	7.58165	7.59362	7.55912	7.70359	7.55064	0.783808	1.47545	1.23241	0.984254	0.774087	0.708489	1.23711	0.992702	0.795312	0.728931	0.785942	0.447453	0.115071	0.0529493	0.781829	0.460206	0.176073	0.114222	1.27791	2.25549	2.22798	2.07499	1.99949	1.983	1.97699	2.37048	2.44098	2.46599	2.45849	2.17649	2.16449
7.59656	7.64841	7.6059	7.55247	7.53857	7.52917	7.64454	7.64601	7.73289	7.76956	7.618	7.73596	7.77215	7.89485	7.63954	7.64842	7.60532	7.72922	7.60902	0.779413	1.48226	1.23535	0.991228	0.780133	0.716162	1.23667	0.988429	0.790793	0.727704	0.781167	0.45962	0.130652	0.0727065	0.778097	0.458443	0.167294	0.102366	1.28181	2.25297	2.21916	2.07104	1.99847	1.98201	1.97453	2.36359	2.43363	2.46058	2.45359	2.17298	2.15987
7.62091	7.67042	7.62892	7.58038	7.57683	7.56981	7.66939	7.66443	7.74995	7.77403	7.64142	7.72566	7.75764	7.85981	7.66091	7.68876	7.61554	7.74151	7.63092	0.787652	1.49027	1.24181	0.994169	0.781892	0.72436	1.2417	0.992746	0.794332	0.728758	0.789189	0.456467	0.111038	0.0450147	0.786563	0.466706	0.164268	0.092901	1.29238	2.25052	2.22098	2.0705	1.99602	1.98001	1.97648	2.36449	2.43598	2.46199	2.46193	2.17001	2.19527
7.66616	7.71764	7.67817	7.6417	7.65475	7.64777	7.71266	7.69862	7.77164	7.80663	7.68565	7.74711	7.75952	7.8565	7.71063	7.75222	7.75075	7.63386	7.67915	0.801728	1.50548	1.25339	0.995027	0.777959	0.729946	1.25535	0.998723	0.795115	0.739832	0.801634	0.44267	0.115267	0.0463158	0.801627	0.466344	0.141681	0.162363	1.30804	2.24449	2.22099	2.065	1.99747	1.978	1.97799	2.36648	2.4335	2.46451	2.459	2.16599	2.208
7.71628	7.76528	7.73322	7.70721	7.73372	7.73465	7.75784	7.75853	7.83146	7.8654	7.7358	7.78867	7.76892	7.85504	7.75481	7.82264	7.6394	7.80123	7.72779	0.800692	1.5091	1.25989	1.01668	0.794997	0.736325	1.2584	1.00838	0.810009	0.754154	0.799652	0.442652	0.125268	0.0478437	0.801666	0.473557	0.122058	0.0711331	1.31154	2.23767	2.21657	2.06498	1.99052	1.98188	1.9784	2.36252	2.432	2.46994	2.45899	2.15917	2.20898
7.76363	7.81511	7.78608	7.77397	7.81288	7.81983	7.80066	7.7921	7.86774	7.87828	7.78859	7.81876	7.77495	7.85748	7.80213	7.8865	7.71092	7.77642	7.77563	0.802248	1.51001	1.26064	1.02102	0.800332	0.741484	1.2621	1.00807	0.806019	0.747131	0.799695	0.428756	0.115619	0.0453953	0.804647	0.467435	0.108632	0.0405971	1.31494	2.23949	2.2165	2.06054	1.98703	1.97754	1.97849	2.35953	2.42705	2.46504	2.45502	2.1595	2.19958
7.79963	7.85265	7.8246	7.84932	7.88071	7.89571	7.8346	7.81512	7.90121	7.91558	7.82613	7.82851	7.78001	7.85901	7.83265	7.94622	7.80588	7.87604	7.81063	0.802546	1.51108	1.26514	1.04283	0.815518	0.749458	1.26026	1.00915	0.805102	0.74729	0.800788	0.438333	0.114373	0.0436667	0.804188	0.465196	0.107292	0.0340789	1.31689	2.2406	2.21702	2.06347	1.97799	1.98055	1.97907	2.36101	2.42651	2.46098	2.45552	2.1601	2.1645
7.8734	7.91757	7.88767	7.90876	7.91942	7.93942	7.89256	7.83675	7.93958	7.92442	7.89643	7.82412	7.78012	7.86007	7.91135	8.0043	7.90194	7.89205	7.86954	0.806654	1.52399	1.26976	1.04207	0.822809	0.767247	1.2646	1.00478	0.79811	0.746146	0.801891	0.453858	0.115959	0.0486994	0.811137	0.482775	0.132692	0.0568653	1.33726	2.267	2.23197	2.06404	1.97592	2.00252	2.00505	2.37011	2.43284	2.45803	2.46631	2.18297	2.1699
7.88855	7.95157	7.93977	7.96774	8.03274	8.08304	7.91663	7.8971	7.9848	7.98559	7.91605	7.88911	7.79441	7.87093	7.92158	8.07852	8.02277	8.0349	7.90555	0.80233	1.50584	1.26276	1.0481	0.840423	0.769892	1.26598	1.00185	0.791857	0.736479	0.797604	0.466618	0.129485	0.0546751	0.806937	0.48539	0.149156	0.0652401	1.31198	2.24728	2.22001	2.06699	1.97003	1.97768	1.97125	2.36747	2.42307	2.45999	2.4541	2.1663	2.16258
7.91315	7.98118	7.98628	7.97173	8.05932	8.11481	7.94309	7.9142	7.96968	7.99864	7.93719	7.9151	7.79254	7.8725	7.94963	8.10515	8.0712	8.18422	7.9257	0.805717	1.50128	1.2575	1.06566	0.864296	0.789826	1.2686	0.998591	0.794526	0.733188	0.802211	0.479812	0.124311	0.0549676	0.809578	0.510517	0.164762	0.0615337	1.31042	2.25149	2.22402	2.06902	1.98098	1.99348	1.98949	2.3646	2.42949	2.47299	2.47049	2.17151	2.15798
7.96925	8.0385	8.03315	8.06362	8.18968	8.23784	7.99543	7.99032	8.04291	8.0575	8.01037	7.92828	7.80841	7.87543	8.00139	8.16403	8.20162	8.33132	8.00889	0.782976	1.47688	1.24377	1.03387	0.852747	0.787502	1.24437	1.00511	0.782518	0.724725	0.784962	0.462276	0.126908	0.0517848	0.789306	0.470701	0.145855	0.0640148	1.27627	2.22541	2.212	2.06428	1.97069	1.97929	1.9812	2.35109	2.42464	2.45927	2.46121	2.1661	2.1501
8.01617	8.08617	8.07169	8.10268	8.23662	8.28859	8.04754	8.02026	8.07673	8.08974	8.04671	7.9538	7.81792	7.87699	8.04766	8.19673	8.28034	8.42124	8.03923	0.77577	1.48553	1.23677	1.03748	0.860754	0.80263	1.25278	0.980852	0.763901	0.70854	0.7737	0.461105	0.132982	0.0495044	0.778635	0.474487	0.1628	0.0977772	1.29484	2.2415	2.22998	2.06797	1.9705	1.97999	1.98397	2.37258	2.43045	2.45949	2.46447	2.16302	2.14702
8.05471	8.13865	8.10669	8.13968	8.29766	8.33772	8.10775	8.0647	8.09815	8.08608	8.08118	7.9812	7.82559	7.87503	8.09072	8.2532	8.36007	8.4871	8.07821	0.763812	1.48235	1.2329	1.03291	0.876932	0.810779	1.22991	0.975499	0.76642	0.70483	0.763801	0.456081	0.131548	0.0479411	0.765172	0.455295	0.155834	0.0975413	1.29011	2.23549	2.23402	2.07052	1.97601	1.97802	1.9945	2.35596	2.43552	2.46856	2.46099	2.15699	2.14499
8.11414	8.17847	8.16017	8.19365	8.34227	8.40929	8.17332	8.11884	8.14659	8.13497	8.13563	8.032	7.84268	7.88842	8.15023	8.30144	8.40015	8.5438	8.13913	0.753018	1.47619	1.22897	1.03211	0.868903	0.810487	1.21435	0.955965	0.749085	0.675117	0.754166	0.442919	0.134811	0.0525015	0.754083	0.450623	0.158024	0.0923496	1.27892	2.23153	2.23901	2.07595	1.9775	1.98831	1.99111	2.35008	2.44181	2.47977	2.4561	2.15252	2.14637
8.18453	8.2406	8.23349	8.25808	8.40905	8.47952	8.17859	8.15439	8.1845	8.19056	8.21347	8.10752	7.89762	7.90441	8.21508	8.37253	8.42382	8.56881	8.20259	0.744485	1.47178	1.22239	1.0198	0.860548	0.801937	1.22539	0.946746	0.735671	0.667774	0.7443	0.42345	0.167986	0.0581542	0.747004	0.437581	0.133398	0.0735497	1.27524	2.23347	2.24347	2.08245	1.98841	1.99148	1.99199	2.37597	2.42607	2.4551	2.45302	2.15248	2.14351
8.19612	8.27109	8.24211	8.29714	8.4566	8.5041	8.2221	8.17712	8.21812	8.23209	8.22712	8.16828	7.88114	7.92632	8.2371	8.41158	8.44102	8.58101	8.22011	0.767892	1.46592	1.2242	1.02797	0.880138	0.797104	1.22687	0.960913	0.753026	0.681542	0.76258	0.415561	0.126358	0.0601597	0.772856	0.428916	0.131348	0.0629901	1.26626	2.23201	2.22601	2.07899	1.97802	1.984	2.00099	2.39099	2.429	2.46201	2.451	2.15901	2.13847
8.26965	8.32697	8.30877	8.3321	8.48168	8.53708	8.28779	8.25261	8.29165	8.28699	8.30359	8.23562	7.97232	8.10734	8.29886	8.42426	8.45573	8.58787	8.2907	0.769432	1.4704	1.23022	1.03168	0.870648	0.797934	1.22831	0.962707	0.756722	0.682836	0.768845	0.433235	0.150074	0.10553	0.770562	0.434185	0.136417	0.056735	1.26923	2.23691	2.22993	2.07507	1.99071	1.97398	1.97764	2.38511	2.43096	2.47084	2.45198	2.16391	2.12547
8.29778	8.37461	8.33876	8.34788	8.48696	8.54494	8.33759	8.30358	8.32771	8.34552	8.32483	8.30444	8.03152	8.16653	8.33669	8.43492	8.47088	8.588	8.33861	0.775787	1.47267	1.23593	1.03347	0.86391	0.792589	1.22935	0.953329	0.744781	0.677505	0.77498	0.428345	0.150778	0.106215	0.776688	0.434946	0.132454	0.0520781	1.27169	2.23204	2.23298	2.07698	1.99398	1.97896	1.97602	2.38401	2.43596	2.471	2.44803	2.16102	2.12599
8.3441	8.42707	8.37908				8.38008	8.35009	8.39109	8.40509	8.37409	8.38813	8.11613	8.24996	8.38309	8.44707	8.47101	8.585	8.37608	0.783107	1.47935	1.25632				1.23622	0.988179	0.77967	0.702508	0.779923	0.446693	0.16481	0.121652	0.786581	0.440292	0.138401	0.0529984	1.27831	2.25997	2.23499	2.08198				2.38499	2.43998	2.46198	2.44799	2.18497	2.13797
8.41258	8.47403	8.43877	8.4619			8.43585	8.41173	8.45763	8.46967	8.44161	8.47814	8.21006	8.22159	8.44865	8.49403	8.47982	8.585	8.43381	0.788097	1.48374	1.24607	1.03343			1.24022	0.980264	0.772312	0.707889	0.789208	0.448728	0.1648	0.0801574	0.787187	0.427749	0.131963	0.0518537	1.28128	2.23649	2.23108	2.0673	1.98671			2.37912	2.42824	2.44534	2.4382	2.16051	2.1184
8.46262	8.52263	8.47771	8.51659			8.47471	8.46361	8.52052	8.5355	8.49857	8.56137	8.31718	8.33611	8.49465	8.50592	8.48794	8.56912	8.47072	0.803719	1.48574	1.25962	1.0113			1.26048	0.999271	0.787997	0.722239	0.806815	0.466095	0.158886	0.0715899	0.800338	0.429921	0.13439	0.0497263	1.29112	2.23798	2.22703	2.06601	1.99791			2.38098	2.42602	2.44401	2.43602	2.16	2.11403
8.49109	8.5641	8.52008	8.52709	8.58707	8.60208	8.52506	8.5201	8.58611	8.59814	8.5191	8.62112	8.4192	8.49317	8.53009	8.53204	8.48802	8.56001	8.52307	0.804809	1.48952	1.26529	1.04266	0.835637	0.764058	1.25939	1.00071	0.795285	0.734493	0.806746	0.461183	0.124159	0.0474512	0.803092	0.441554	0.135193	0.0516721	1.29276	2.237	2.225	2.06699	1.99897	1.98697	1.99295	2.37301	2.42701	2.438	2.43101	2.158	2.113
8.54107	8.61898	8.56418	8.57707	8.62627	8.64716	8.5574	8.57597	8.64687	8.67655	8.57398	8.68678	8.53289	8.5902	8.57811	8.55556	8.49782	8.56491	8.56326	0.810053	1.49537	1.2614	1.04321	0.834216	0.762705	1.26823	1.00779	0.803842	0.730769	0.810176	0.485225	0.129373	0.0481471	0.809619	0.454775	0.131008	0.0528777	1.29654	2.23504	2.225	2.06405	1.98329	1.97227	1.96256	2.37987	2.43093	2.43702	2.43493	2.158	2.11398
8.54597	8.65275	8.58286	8.54922	8.56746	8.57854	8.62051	8.60875	8.69662	8.73555	8.575	8.73563	8.64614	8.721	8.59091	8.61752	8.51884	8.62156	8.59774	0.809555	1.48955	1.26417	1.04327	0.823106	0.754295	1.26083	1.01698	0.819896	0.743858	0.810131	0.466707	0.135592	0.0525757	0.808331	0.511273	0.123736	0.0550731	1.2967	2.23401	2.22202	2.06598	1.98895	1.97994	1.98284	2.36908	2.42405	2.43998	2.43103	2.158	2.12392
8.63702	8.71107	8.65402	8.65593			8.65309	8.67106	8.76009	8.80009	8.66602	8.79907	8.77018	8.83127	8.67404	8.62401			8.65604	0.803895	1.48039	1.25737	1.04711			1.25709	1.02093	0.824348	0.751241	0.803443	0.476576	0.147448	0.0612235	0.804238	0.461931			1.28755	2.23701	2.215	2.061	1.98703			2.36899	2.42299	2.432	2.42699	2.15901	2.12299
8.65268	8.75313	8.66772	8.61387			8.70885	8.71117	8.81487	8.85683	8.67776	8.84113	8.8817	9.00442	8.69654	8.63282			8.68441	0.800951	1.47552	1.25777	1.05793			1.24924	1.02258	0.82966	0.752034	0.799256	0.473915	0.127531	0.0570953	0.803152	0.450251			1.28485	2.24288	2.21598	2.06002	2.00366			2.36214	2.4181	2.432	2.42308	2.16488	2.11712
8.70656	8.80062	8.72751	8.67449			8.7586	8.77349	8.87353	8.91553	8.73156	8.88366	8.97426	9.11313	8.75056	8.70937			8.74054	0.795713	1.46954	1.24975	1.0175			1.24467	1.00676	0.816737	0.744849	0.795312	0.466917	0.147938	0.0917336	0.796167	0.511473			1.27649	2.22713	2.20807	2.05306	1.96829			2.362	2.41998	2.42902	2.41903	2.14913	2.11799
8.75507	8.84707	8.76908	8.72407	8.73705	8.73304	8.80206	8.81805	8.91407	8.96607	8.78007	8.93306	9.05404	9.19504	8.79706	8.76		8.828	8.78607	0.788081	1.46163	1.24256	1.03065	0.822336	0.776977	1.23308	1.0002	0.807612	0.739352	0.787932	0.444044	0.153163	0.100991	0.78845	0.503933		0.146631	1.26841	2.22899	2.20099	2.04699	1.98095	1.94497	1.94295	2.356	2.41398	2.42399	2.41099	2.14799	2.11999
8.80509	8.89709	8.82203	8.77311	8.77334	8.76345	8.84227	8.85237	8.95918	9.01216	8.82911	8.97229	9.07855	9.2225	8.84021	8.75804		8.82898	8.83511	0.781667	1.45488	1.23625	1.00492	0.792219	0.727207	1.22733	0.995761	0.809309	0.740882	0.782293	0.447045	0.162215	0.114965	0.781752	0.471933		0.146974	1.26486	2.22409	2.19609	2.04111	1.94663	1.92241	1.91059	2.35404	2.4032	2.41614	2.40707	2.14309	2.11509
8.85558	8.94659	8.86861	8.82259	8.83647	8.82448	8.89952	8.90555	9.00759	9.04671	8.88156	9.02555	9.12461	9.25969	8.89752	8.81353		8.90634	8.88558	0.778912	1.45374	1.23202	1.00324	0.794952	0.723375	1.23108	0.995055	0.806812	0.736061	0.780881	0.428588	0.141548	0.0791873	0.777386	0.439502		0.134278	1.26126	2.21904	2.1841	2.03108	1.94501	1.91308	1.90603	2.34408	2.39804	2.416	2.40403	2.14102	2.11698
8.91205	8.99407	8.92207	8.87406	8.86904	8.86305	8.95207	8.95306	9.03906	9.08404	8.93804	9.07705	9.18699	9.295	8.95106	8.90607		8.99007	8.93906	0.778081	1.45549	1.23433	1.01314	0.804017	0.725114	1.22653	0.991121	0.795503	0.725427	0.780342	0.397254	0.0961951	0.0547353	0.77628	0.494616		0.167204	1.26224	2.20899	2.17999	2.02499	1.94398	1.92399	1.91897	2.33499	2.38999	2.41399	2.403	2.13099	2.12997
8.9502	9.04004	8.97098	8.91808	8.90035	8.8963	8.99804	8.99218	9.07818	9.11437	8.96837	9.1103	9.17916	9.29598	8.99606	8.95596		9.04192	8.97818	0.778932	1.46131	1.23676	0.995655	0.787544	0.713728	1.23124	0.992031	0.797488	0.72349	0.781986	0.442102	0.11387	0.0514389	0.776162	0.463442		0.134572	1.27041	2.20116	2.17314	2.01618	1.93029	1.91812	1.90137	2.32716	2.3851	2.40812	2.40104	2.12414	2.11139
8.9986	9.08464	9.02258	8.9795	8.9734	8.9694	9.04561	9.03565	9.10875	9.14178	9.01958	9.12885	9.179	9.29005	9.04064	9.02345		9.08862	9.02859	0.784583	1.4673	1.23563	1.00077	0.791286	0.720839	1.23776	0.991465	0.792393	0.721417	0.787425	0.46104	0.118574	0.0440111	0.781833	0.452178		0.112319	1.27758	2.19703	2.17002	2.01104	1.92504	1.9061	1.89307	2.32303	2.37905	2.40602	2.40001	2.11904	2.11298
9.04508	9.12609	9.06808	9.03511	9.04011	9.02713	9.07909	9.07008	9.14604	9.17303	9.07208	9.15904	9.179	9.287	9.08107	9.0921		9.1608	9.06509	0.79008	1.47509	1.24487	1.0032	0.792936	0.745714	1.23868	0.990775	0.793809	0.721387	0.790544	0.466445	0.131963	0.0442868	0.789545	0.45143		0.110587	1.28485	2.189	2.168	2.011	1.92199	1.903	1.896	2.327	2.376	2.40199	2.39699	2.109	2.10704
9.08625	9.17314	9.11219	9.09196	9.10187	9.09869	9.12614	9.11419	9.16564	9.19166	9.11325	9.1806	9.17998	9.287	9.12126	9.14601		9.05494	9.11214	0.795236	1.48063	1.24982	1.01813	0.807228	0.753065	1.24781	0.987814	0.782478	0.730464	0.792799	0.463573	0.133453	0.042542	0.797651	0.43505		0.0925995	1.29071	2.19096	2.16702	2.01198	1.91905	1.90496	1.89502	2.327	2.376	2.39905	2.39111	2.10998	2.12959
9.12666	9.21168	9.15662	9.14951	9.16744	9.17436	9.15476	9.13681	9.20764	9.22472	9.15068	9.2038	9.18	9.287	9.16562	9.20847	9.00026	9.05697	9.14374	0.801219	1.48813	1.26142	1.02775	0.817196	0.751108	1.25386	0.991914	0.791738	0.738542	0.797014	0.455073	0.132528	0.0423514	0.805405	0.435751	0.105048	0.026784	1.29618	2.18505	2.16601	2.00903	1.92594	1.90203	1.89302	2.32502	2.37303	2.40098	2.38803	2.10603	2.13694
9.17006	9.25507	9.20606	9.20408	9.24211	9.25614	9.20103	9.18203	9.23804	9.25805	9.20405	9.23002	9.18401	9.278	9.19707	9.28311	9.10217	9.15218	9.19306	0.801796	1.49311	1.26061	1.04028	0.827088	0.760029	1.25999	1.00101	0.797143	0.739768	0.800064	0.440484	0.13242	0.0408201	0.803937	0.454839	0.127765	0.047307	1.30206	2.186	2.17101	2.008	1.92	1.90801	1.89599	2.329	2.37	2.39499	2.38201	2.108	2.13197
9.20331	9.29713	9.24323	9.25103	9.30765	9.33635	9.22158	9.2016	9.26348	9.28642	9.23144	9.24078	9.19086	9.278	9.23815	9.34865	9.20292	9.2588	9.22729	0.805063	1.4921	1.26399	1.04506	0.837927	0.771141	1.26568	1.00191	0.799002	0.744542	0.802314	0.442616	0.12078	0.040869	0.80784	0.472173	0.124938	0.0455169	1.30708	2.186	2.17492	2.00702	1.91902	1.91192	1.89208	2.329	2.36706	2.39108	2.3869	2.10898	2.11436
9.24962	9.33866	9.28565	9.31051	9.37842	9.41932	9.27258	9.24365	9.29276	9.31973	9.28059	9.25588	9.19497	9.278	9.28065	9.4095	9.30516	9.36711	9.27263	0.804505	1.49227	1.26408	1.05429	0.850309	0.778253	1.26383	0.997755	0.792534	0.74702	0.801735	0.445665	0.123019	0.0410088	0.807137	0.47256	0.126774	0.0498138	1.30706	2.18997	2.17302	2.00799	1.91801	1.912	1.89894	2.32702	2.36799	2.39596	2.39097	2.109	2.10904
9.28408	9.37608	9.32808	9.35608	9.45213	9.49814	9.30108	9.27706	9.33105	9.35105	9.30809	9.26303	9.20201	9.27701	9.32207	9.45608	9.42919	9.52124	9.31108	0.802996	1.49002	1.26231	1.05295	0.858298	0.790072	1.26727	1.00628	0.800697	0.740077	0.799497	0.440074	0.123553	0.0410095	0.806556	0.462872	0.135259	0.0522986	1.30563	2.19699	2.179	2.009	1.915	1.912	1.90101	2.326	2.365	2.39501	2.392	2.11799	2.10699
9.32624	9.41725	9.3722	9.39725	9.52076	9.5756	9.34225	9.30843	9.35948	9.3785	9.35613	9.27872	9.20789	9.28388	9.35736	9.5002	9.53312	9.65262	9.35324	0.795624	1.48338	1.25899	1.05271	0.873485	0.807091	1.25737	0.998	0.793687	0.738273	0.792477	0.442231	0.125406	0.0407448	0.799125	0.453372	0.134602	0.0569261	1.29783	2.19111	2.17998	2.009	1.91598	1.912	1.90886	2.32698	2.36598	2.39991	2.39396	2.11014	2.10209
9.36173	9.45868	9.40773	9.45059	9.5865	9.64447	9.39162	9.35762	9.37786	9.4177	9.38875	9.31174	9.21197	9.284	9.39868	9.55061	9.64415	9.77407	9.39964	0.789527	1.47977	1.25512	1.06157	0.891481	0.820071	1.24906	0.993067	0.785731	0.717959	0.788212	0.449652	0.130074	0.0409484	0.790854	0.439775	0.134312	0.071318	1.29218	2.191	2.18099	2.009	1.91898	1.90902	1.91694	2.32998	2.36798	2.40198	2.39698	2.11099	2.09605
9.40307	9.50307	9.45806	9.49907	9.64508	9.71108	9.42808	9.38708	9.42105	9.44406	9.43407	9.32606	9.21601	9.28401	9.43408	9.59008	9.7291	9.8631	9.42808	0.779982	1.47385	1.24728	1.05227	0.890179	0.824957	1.24576	0.98623	0.780431	0.705747	0.778842	0.440739	0.129164	0.0413788	0.781802	0.42581	0.145891	0.0893164	1.28803	2.18901	2.18901	2.01601	1.918	1.91701	1.92501	2.333	2.37	2.40602	2.40301	2.11101	2.098
9.45101	9.54905	9.50111	9.54603	9.69497	9.76293	9.48189	9.43795	9.45627	9.48123	9.47907	9.36617	9.2258	9.29086	9.48593	9.64585	9.79857	9.93061	9.47993	0.767733	1.46799	1.24021	1.05607	0.895961	0.829487	1.23006	0.973169	0.767585	0.697461	0.766651	0.433441	0.125378	0.0405863	0.769807	0.406048	0.119837	0.0802863	1.2807	2.1939	2.19292	2.02384	1.91506	1.92288	1.9299	2.33398	2.37196	2.41678	2.40986	2.1159	2.09604
9.5006	9.59661	9.55159	9.59064	9.74856	9.81359	9.51275	9.47669	9.50659	9.52167	9.5286	9.39874	9.23988	9.291	9.5346	9.68766	9.80298	9.93696	9.5286	0.766339	1.46431	1.23491	1.04819	0.894503	0.829699	1.2329	0.971978	0.767062	0.693789	0.764843	0.401186	0.123991	0.0421965	0.768757	0.410103	0.122801	0.0762519	1.27756	2.19301	2.19895	2.02698	1.92194	1.92399	1.93298	2.34193	2.37993	2.42295	2.41496	2.11501	2.09699
9.55607	9.63807	9.59607	9.62906	9.77705	9.85604	9.57108	9.52407	9.55307	9.56906	9.58807	9.46113	9.26407	9.30506	9.59007	9.73505	9.81502	9.95101	9.57507	0.763337	1.46454	1.23381	1.04442	0.884645	0.825825	1.23176	0.96764	0.762239	0.683243	0.763108	0.39732	0.123852	0.0411133	0.764615	0.407686	0.120071	0.0612091	1.27675	2.191	2.20801	2.03401	1.93201	1.92601	1.934	2.34999	2.38601	2.423	2.41801	2.115	2.09699
9.60805	9.69103	9.64608	9.67221	9.81333	9.88742	9.62894	9.57703	9.60112	9.61123	9.63906	9.55429	9.31114	9.34526	9.6391	9.76741	9.83169	9.95787	9.62508	0.768004	1.46991	1.23522	1.04071	0.874005	0.81495	1.23346	0.975064	0.768682	0.685194	0.768668	0.425679	0.139611	0.0576759	0.768253	0.411863	0.120718	0.0534524	1.28061	2.19198	2.21291	2.03989	1.93986	1.93287	1.93498	2.34607	2.39091	2.42496	2.42291	2.11304	2.08914
9.65165	9.73267	9.6837	9.70276	9.8388	9.90883	9.66868	9.62561	9.66151	9.66556	9.67571	9.63337	9.36754	9.37675	9.68563	9.80371	9.84589	9.96098	9.66567	0.771611	1.47285	1.23896	1.03896	0.870567	0.805119	1.22812	0.974902	0.768463	0.68648	0.773501	0.42622	0.141775	0.0638122	0.770423	0.414162	0.118875	0.0468827	1.28418	2.19398	2.22193	2.04694	1.94496	1.93598	1.93599	2.36187	2.39695	2.425	2.42697	2.11598	2.08007
9.70009	9.78306	9.72607	9.74605	9.87203	9.92202	9.71706	9.67609	9.71808	9.71911	9.73109	9.70914	9.43614	9.56393	9.73508	9.82204	9.84901	9.964	9.71707	0.778707	1.48004	1.24681	1.04321	0.866577	0.79733	1.23755	0.971044	0.762768	0.691139	0.779171	0.420825	0.144551	0.107255	0.778842	0.421108	0.118259	0.0439397	1.28883	2.21399	2.22501	2.048	1.95	1.94	1.93199	2.36901	2.403	2.42501	2.428	2.12999	2.07399
9.74996	9.81533	9.76714	9.77343	9.88963	9.9318	9.75226	9.72694	9.76698	9.77973	9.78096	9.79031	9.51535	9.52286	9.78104	9.84355	9.85586	9.96302	9.75814	0.788378	1.48778	1.25206	1.04231	0.853581	0.791335	1.24361	0.984891	0.779168	0.702238	0.791385	0.429518	0.151054	0.0695179	0.78555	0.419954	0.117741	0.0437735	1.29483	2.21008	2.22892	2.04898	1.95196	1.94196	1.92906	2.37194	2.40104	2.43088	2.42702	2.1251	2.07106
9.78868	9.86756	9.79973	9.80672	9.89992	9.94092	9.79762	9.77064	9.82749	9.84149	9.81869	9.87232	9.61417	9.74014	9.81968	9.87276	9.85997	9.963	9.7947	0.798813	1.49613	1.25842	1.04446	0.849195	0.782901	1.25665	0.992141	0.788355	0.721756	0.802865	0.464266	0.168136	0.131516	0.794961	0.422756	0.117214	0.0418464	1.30285	2.20901	2.22702	2.04999	1.95597	1.93903	1.92603	2.37299	2.40497	2.43001	2.42898	2.12599	2.08488
9.82806	9.90207	9.84105	9.82905	9.90703	9.95101	9.83306	9.82206	9.88409	9.9081	9.85905	9.9351	9.71016	9.79215	9.86306	9.89306	9.859	9.96297	9.83706	0.808447	1.49974	1.26578	1.04744	0.844921	0.772758	1.26702	0.999805	0.797023	0.726663	0.812345	0.466333	0.145188	0.0657534	0.804038	0.421507	0.117029	0.0418231	1.30917	2.211	2.227	2.049	1.95999	1.93999	1.923	2.37601	2.411	2.431	2.43	2.12701	2.09399
9.86335	9.94422	9.87242	9.85846	9.92566	9.95689	9.87228	9.86226	9.93997	9.97379	9.88846	9.99784	9.81114	9.88528	9.9013	9.93228	9.86195	9.94533	9.8753	0.812692	1.50374	1.2684	1.04885	0.83897	0.771523	1.27404	1.00905	0.811425	0.741291	0.815777	0.474284	0.125071	0.0553614	0.809185	0.444673	0.116127	0.0374898	1.31304	2.21395	2.22798	2.04998	1.95509	1.93411	1.92104	2.38091	2.40904	2.43395	2.43098	2.13191	2.08614
9.90961	9.98267	9.91167	9.88279	9.93591	9.96394	9.90473	9.91257	9.99454	10.0315	9.93758	10.0654	9.91611	9.97623	9.94761	9.95085	9.87687	9.94797	9.91665	0.816587	1.50443	1.27133	1.04922	0.83537	0.767019	1.28077	1.02099	0.825481	0.753209	0.819409	0.480676	0.111415	0.0412006	0.813087	0.437357	0.11034	0.0382527	1.31677	2.21797	2.22701	2.05198	1.95401	1.93103	1.91902	2.38497	2.41098	2.43896	2.43397	2.13398	2.08997
9.94408	10.0251	9.95107	9.91405	9.95004	9.97702	9.96506	9.95209	10.0441	10.0911	9.97107	10.1191	10.0152	10.0882	9.98208	9.99407		9.97616	9.94909	0.815476	1.50523	1.27227	1.04719	0.833381	0.762126	1.27659	1.02523	0.835145	0.762379	0.81798	0.479198	0.097728	0.0294698	0.812352	0.426777		0.0194771	1.31663	2.214	2.22899	2.054	1.952	1.93098	1.91499	2.38399	2.413	2.441	2.434	2.128	2.09201
9.98907	10.0691	9.99117	9.94242	9.97058	9.98778	9.99831	10.0039	10.1028	10.1518	10.0092	10.169	10.1355	10.2281	10.029	10.0332		10.071	10.0009	0.813021	1.50177	1.26854	1.04403	0.828207	0.759847	1.27643	1.02163	0.832308	0.761655	0.812346	0.478171	0.0906851	0.0352117	0.813575	0.507017		0.111377	1.31325	2.21498	2.22606	2.05204	1.95396	1.92022	1.90814	2.38106	2.41398	2.44002	2.43498	2.12996	2.09788
10.0237	10.1077	10.0317	9.97274	9.98785	10.0009	10.0525	10.0466	10.1546	10.2055	10.0506	10.2186	10.2401	10.3361	10.0617	10.0796		10.1216	10.0327	0.805227	1.49582	1.2637	1.0384	0.823421	0.751532	1.26968	1.02056	0.835591	0.76393	0.805132	0.440339	0.0932861	0.0430826	0.805342	0.506529		0.104972	1.31032	2.21103	2.22501	2.05497	1.95202	1.91901	1.90403	2.37307	2.41499	2.44099	2.43599	2.12504	2.11089
10.0701	10.1501	10.0691	10.0121	10.012	10.018	10.0921	10.0961	10.2081	10.2591	10.0871	10.255	10.3301	10.4311	10.1141	10.0981	9.94905	10.075	10.0821	0.794917	1.49193	1.25816	1.02923	0.815069	0.745375	1.2617	1.01469	0.830714	0.76182	0.798739	0.44669	0.113915	0.0488748	0.791485	0.49813	0.134502	0.0996921	1.30306	2.215	2.226	2.05001	1.954	1.919	1.903	2.372	2.415	2.443	2.438	2.128	2.11501
10.1112	10.1912	10.1171	10.0464	10.0366	10.0386	10.1421	10.1471	10.2502	10.3042	10.1312	10.2805	10.387	10.4889	10.1523	10.1383	9.97453	10.1015	10.1193	0.787731	1.48613	1.24863	1.02175	0.809197	0.737229	1.24958	1.00336	0.816215	0.756026	0.792445	0.485119	0.155275	0.0846276	0.783182	0.49815	0.140903	0.106378	1.29798	2.21304	2.22404	2.05295	1.954	1.91802	1.903	2.37004	2.41304	2.44398	2.438	2.128	2.12187
10.1566	10.2336	10.1517	10.0956	10.0747	10.0668	10.1876	10.1886	10.3026	10.3506	10.1766	10.3127	10.4227	10.5445	10.1996		9.99185	10.1179	10.1676	0.782434	1.48175	1.24244	1.00876	0.80215	0.729545	1.24088	0.999858	0.817209	0.752024	0.789038	0.490886	0.190592	0.157558	0.776625		0.145868	0.11119	1.29195	2.213	2.224	2.05003	1.95301	1.91701	1.90201	2.36405	2.413	2.44202	2.438	2.12602	2.122
10.2081	10.2791	10.2071	10.1351	10.1171	10.1061	10.2471	10.2411	10.3391	10.3921	10.2291	10.3721	10.45	10.572	10.2521		10.0061	10.1321	10.2101	0.774696	1.47902	1.23634	1.00382	0.794858	0.723355	1.22562	0.988574	0.800217	0.744047	0.780627	0.471129	0.174114	0.142388	0.769716		0.156294	0.122114	1.28877	2.218	2.221	2.047	1.95599	1.91899	1.904	2.35	2.412	2.44599	2.436	2.12401	2.133
10.259	10.3192	10.255	10.185	10.1709	10.157	10.2852	10.2782	10.3811	10.4322	10.2751	10.4034	10.4647	10.5475	10.301		10.0354	10.1614	10.2639	0.772681	1.47739	1.2322	0.995717	0.787952	0.720665	1.22545	0.985435	0.798701	0.736936	0.778827	0.470522	0.170828	0.118511	0.767594		0.164148	0.129723	1.28681	2.21604	2.21904	2.047	1.9511	1.91606	1.90302	2.35196	2.41102	2.43914	2.43404	2.12694	2.13398
[truncated: 64 more columns]
