# Supplementary material for: Kinematic Validation of a Multi-Kinect v2 Instrumented 10-Meter Walkway for Quantitative Gait Assessments
Source: PLoS One. 2015 Oct 13;10(10):e0139913. doi: 10.1371/journal.pone.0139913 (PMC4603795; doi:10.1371/journal.pone.0139913)
Supplement: S1 Data — (ZIP) [file pone.0139913.s001.zip › S1_Data/pp17_trial3.xls]

## Sheet: Sheet1
Kinect(x) SpineBase	Kinect(x) Head	Kinect(x) ShoulderLeft	Kinect(x) ElbowLeft	Kinect(x) WristLeft	Kinect(x) HandLeft	Kinect(x) ShoulderRight	Kinect(x) ElbowRight	Kinect(x) WristRight	Kinect(x) HandRight	Kinect(x) HipLeft	Kinect(x) KneeLeft	Kinect(x) AnkleLeft	Kinect(x) FootLeft	Kinect(x) HipRight	Kinect(x) KneeRight	Kinect(x) AnkleRight	Kinect(x) FootRight	Kinect(x) SpineShoulder	Kinect(y) SpineBase	Kinect(y) Head	Kinect(y) ShoulderLeft	Kinect(y) ElbowLeft	Kinect(y) WristLeft	Kinect(y) HandLeft	Kinect(y) ShoulderRight	Kinect(y) ElbowRight	Kinect(y) WristRight	Kinect(y) HandRight	Kinect(y) HipLeft	Kinect(y) KneeLeft	Kinect(y) AnkleLeft	Kinect(y) FootLeft	Kinect(y) HipRight	Kinect(y) KneeRight	Kinect(y) AnkleRight	Kinect(y) FootRight	Kinect(y) SpineShoulder	Kinect(z) SpineBase	Kinect(z) Head	Kinect(z) ShoulderLeft	Kinect(z) ElbowLeft	Kinect(z) WristLeft	Kinect(z) HandLeft	Kinect(z) ShoulderRight	Kinect(z) ElbowRight	Kinect(z) WristRight	Kinect(z) HandRight	Kinect(z) HipLeft	Kinect(z) KneeLeft
0.049	0.137	0.104	0.098	0.146	0.153996	0.114994	0.106	0.162	0.169987	0.082	0.0220272	-8.37649e-06	0.0909937	0.089	0.03	0.003	0.0780063	0.098	0.8151	1.50901	1.26489	1.01469	0.80404	0.753668	1.25742	0.995631	0.787681	0.741489	0.81136	0.439478	0.138406	0.0436914	0.81813	0.464171	0.15214	0.0662674	1.30456	2.244	2.252	2.085	2.033	2.039	2.04401	2.38	2.419	2.404	2.387	2.17	2.18197
0.0490301	0.13703	0.104038	0.102	0.146	0.158977	0.116023	0.106023	0.16203	0.172045	0.083	0.0359774	-0.004	0.088	0.0890376	0.03	0.00102258	0.081	0.10303	0.81549	1.5089	1.26503	1.024	0.804909	0.754424	1.25723	0.99544	0.787431	0.742473	0.812149	0.469664	0.140711	0.0470512	0.818422	0.464119	0.156231	0.0654389	1.30357	2.24402	2.25202	2.08502	2.035	2.039	2.04603	2.38398	2.41899	2.40402	2.38998	2.173	2.17001
0.0529438	0.140944	0.10893	0.102	0.146	0.156042	0.118958	0.108958	0.165944	0.177916	0.083	0.0330422	-0.004	0.088	0.0939297	0.03	0.00395784	0.081	0.106944	0.81549	1.50773	1.26482	1.02595	0.804792	0.744493	1.25777	0.994158	0.786247	0.744136	0.812032	0.46755	0.139586	0.0472078	0.818657	0.464051	0.151173	0.0639908	1.30193	2.24696	2.25397	2.08697	2.035	2.039	2.04994	2.38203	2.41801	2.40597	2.38803	2.173	2.17099
0.053	0.143993	0.11299	0.10599	0.146998	0.162983	0.119	0.109	0.167995	0.17401	0.083	0.0359925	-0.004	0.088	0.094	0.0349875	0.004	0.081	0.107	0.81562	1.50756	1.26399	1.02995	0.804371	0.747462	1.25806	0.993142	0.785292	0.734734	0.812509	0.467929	0.138842	0.0457935	0.818431	0.469945	0.15116	0.0635012	1.30148	2.247	2.253	2.089	2.034	2.04299	2.048	2.382	2.418	2.40201	2.386	2.173	2.17
0.053	0.148008	0.113023	0.102031	0.15	0.159	0.124	0.109039	0.168	0.174008	0.0830077	0.038	-0.004	0.0909769	0.094	0.0340385	0.004	0.081	0.107031	0.81644	1.50776	1.26395	1.031	0.804653	0.747437	1.25747	0.994841	0.786659	0.734993	0.813501	0.472703	0.138908	0.0449901	0.819118	0.467956	0.147645	0.0635261	1.30131	2.247	2.25502	2.08899	2.03499	2.042	2.046	2.385	2.41802	2.402	2.38602	2.17302	2.166
0.053	0.148991	0.115972	0.105963	0.15	0.159	0.124	0.113953	0.168	0.174991	0.0839907	0.038	-0.004	0.088028	0.094	0.0389533	0.004	0.081	0.110963	0.81646	1.50774	1.26382	1.03108	0.805086	0.747004	1.25753	0.992423	0.783995	0.735366	0.813688	0.473047	0.138613	0.0462778	0.818912	0.477618	0.146976	0.0630347	1.30183	2.247	2.25797	2.08801	2.03401	2.042	2.046	2.385	2.41998	2.402	2.38897	2.17597	2.166
0.0569916	0.152992	0.120989	0.106	0.15	0.162992	0.127992	0.117992	0.168998	0.180987	0.0869937	0.038	-0.004	0.0870021	0.094	0.0380021	0.004	0.081	0.114992	0.81644	1.50765	1.26352	1.03198	0.805649	0.74706	1.25604	0.990624	0.781665	0.739501	0.81363	0.473499	0.13863	0.045352	0.81894	0.474457	0.153855	0.059697	1.30087	2.246	2.257	2.09299	2.034	2.042	2.048	2.387	2.422	2.40499	2.387	2.175	2.166
0.058	0.157023	0.121	0.109	0.150023	0.163008	0.131008	0.121008	0.172	0.181008	0.0870309	0.039	-0.004	0.09	0.098	0.035	0.004	0.0810309	0.119	0.815831	1.50846	1.26332	1.01409	0.802895	0.743068	1.25399	0.990093	0.781142	0.733148	0.81347	0.473522	0.138505	0.0448094	0.817683	0.470125	0.153001	0.059163	1.30007	2.249	2.25899	2.093	2.044	2.04199	2.04802	2.38602	2.42102	2.404	2.38702	2.17502	2.169
0.058	0.159958	0.121	0.109	0.152958	0.163986	0.131986	0.121986	0.172	0.181986	0.0909437	0.039	-0.004	0.09	0.098	0.035	0.004	0.0849437	0.119	0.817279	1.50829	1.26443	1.01096	0.799686	0.740231	1.2529	0.989252	0.780115	0.736689	0.814712	0.473766	0.139121	0.0447311	0.819346	0.469538	0.150624	0.0595445	1.30042	2.249	2.25801	2.093	2.044	2.04101	2.05096	2.38896	2.42396	2.404	2.38996	2.17697	2.169
0.0619999	0.164	0.125	0.113	0.154	0.164	0.136	0.125	0.177	0.185	0.091	0.039	-0.004	0.09	0.102	0.035	0.004	0.085	0.12	0.8172	1.50693	1.26311	1.00842	0.79716	0.74304	1.25347	0.98832	0.77898	0.74273	0.81469	0.47384	0.13927	0.04436	0.81924	0.4676	0.15243	0.05934	1.29986	2.251	2.26	2.092	2.046	2.044	2.051	2.391	2.423	2.406	2.389	2.177	2.169
0.062	0.169027	0.129027	0.113027	0.159	0.171	0.140027	0.126034	0.177	0.186034	0.0910067	0.043	-0.004	0.0909799	0.102	0.04	0.004	0.0820201	0.120027	0.817777	1.50474	1.26274	1.00764	0.796376	0.743773	1.25438	0.99105	0.781497	0.735929	0.815229	0.47388	0.139622	0.043296	0.819905	0.472653	0.152351	0.0590899	1.29973	2.251	2.26301	2.09501	2.04602	2.046	2.053	2.39001	2.42701	2.406	2.39202	2.17703	2.172
0.062	0.172952	0.132952	0.116952	0.159	0.171	0.143952	0.130941	0.177	0.190941	0.0919881	0.043	-0.004	0.0880357	0.102	0.04	0.004	0.0849643	0.123952	0.817335	1.50235	1.26214	1.00563	0.794295	0.751447	1.25346	0.99108	0.781016	0.738667	0.815032	0.473949	0.139916	0.047094	0.819218	0.473035	0.152558	0.0590801	1.29861	2.251	2.26498	2.09698	2.04896	2.046	2.053	2.39198	2.42898	2.406	2.39496	2.18095	2.172
0.0659913	0.184974	0.133998	0.119994	0.162991	0.171998	0.144998	0.134991	0.180991	0.197985	0.0959913	0.0439978	-0.004	0.088	0.105991	0.04	0.004	0.085	0.127991	0.81717	1.50187	1.26266	1.00937	0.797713	0.752209	1.25346	0.9909	0.781439	0.738361	0.814541	0.470597	0.140459	0.0465313	0.81936	0.471344	0.149107	0.0594692	1.29823	2.253	2.26799	2.09999	2.048	2.048	2.05599	2.39499	2.431	2.408	2.396	2.183	2.17499
0.0700155	0.193054	0.138046	0.129023	0.163008	0.182985	0.150031	0.139	0.189	0.198969	0.100015	0.0441007	7.74234e-06	0.091	0.111008	0.049031	0.008	0.085	0.137008	0.816682	1.49817	1.26319	1.02393	0.803409	0.755104	1.25058	0.9883	0.779419	0.744221	0.814422	0.470292	0.14405	0.0451157	0.818562	0.476568	0.155951	0.0592264	1.29671	2.25503	2.27301	2.10205	2.05199	2.04802	2.05603	2.40102	2.433	2.413	2.39898	2.18205	2.17497
0.0719719	0.199901	0.143916	0.131958	0.163986	0.181028	0.153944	0.139	0.189	0.195056	0.101972	0.0568171	0.000985928	0.091	0.111986	0.0529437	0.008	0.085	0.137986	0.816936	1.49492	1.26157	1.03505	0.803311	0.751798	1.25224	0.98831	0.779243	0.735545	0.814696	0.474391	0.142828	0.043306	0.818846	0.477526	0.156068	0.0587666	1.29557	2.25894	2.27399	2.10792	2.05101	2.05096	2.05994	2.40297	2.433	2.413	2.39703	2.18792	2.17106
0.0749938	0.201996	0.147992	0.131002	0.16899	0.183994	0.154998				0.102	0.0599938	0.00399376	0.091	0.114994	0.0559938	0.00700208	0.085	0.138998	0.817289	1.49355	1.2615	1.01306	0.800875	0.75157	1.25125				0.815319	0.47425	0.140994	0.0430405	0.81893	0.477081	0.154753	0.0583209	1.2945	2.258	2.27699	2.11	2.05799	2.05699	2.059	2.40599				2.188	2.17
0.0800383	0.2101	0.152077	0.138008	0.176031	0.188061	0.167069	0.149031	0.204015	0.208054	0.110031	0.081161	0.004046	0.091	0.123023	0.0680307	0.00700767	0.0850077	0.147069	0.816663	1.49133	1.26338	1.01626	0.804248	0.75195	1.25264	0.987048	0.773519	0.732938	0.814364	0.467101	0.137596	0.0421324	0.818743	0.481608	0.153818	0.0583467	1.29062	2.26304	2.28105	2.11206	2.06002	2.05502	2.06102	2.40904	2.44102	2.41505	2.40301	2.19202	2.167
0.0849409	0.222846	0.161882	0.138988	0.179953	0.195905	0.175894	0.152953	0.205976	0.214917	0.113953	0.101752	0.00992903	0.091	0.125965	0.0719527	0.00798817	0.0859882	0.155894	0.814476	1.48755	1.26143	1.00699	0.795061	0.75191	1.24637	0.986852	0.778539	0.735272	0.812305	0.467278	0.134567	0.0424363	0.816507	0.477539	0.152338	0.0566505	1.28889	2.26794	2.28792	2.11991	2.06296	2.05698	2.06298	2.41394	2.44298	2.42093	2.40399	2.19496	2.167
0.0889917	0.234975	0.169983	0.142992	0.18	0.192008	0.177996	0.153998	0.206998	0.215998	0.11899	0.113975	0.0209771	0.0939938	0.128994	0.0819792	0.008	0.086	0.169971	0.813292	1.4826	1.25958	1.00465	0.792555	0.746581	1.24519	0.98682	0.778021	0.734821	0.811382	0.463179	0.127215	0.0430787	0.815073	0.484156	0.145205	0.056171	1.28678	2.267	2.29099	2.12399	2.062	2.057	2.064	2.41999	2.44599	2.42499	2.40799	2.197	2.16999
0.0970322	0.246097	0.173064	0.147008	0.187008	0.206024	0.189121	0.16604	0.216016	0.225016	0.12304	0.154105	0.0360483	0.0990886	0.137064	0.0860242	0.013	0.0861288	0.178072	0.810353	1.4778	1.25657	1.00362	0.791781	0.729607	1.24102	0.984202	0.774808	0.722097	0.809051	0.464269	0.123855	0.0401769	0.811544	0.484621	0.145031	0.0564583	1.28427	2.27202	2.29403	2.12601	2.06402	2.05802	2.06299	2.42402	2.44905	2.42905	2.41205	2.19904	2.17505
0.100944	0.257831	0.180887	0.147986	0.187986	0.208958	0.203789	0.17093	0.217972	0.226972	0.12793	0.166817	0.0419156	0.109845	0.144887	0.0889578	0.013	0.101775	0.186873	0.80825	1.47347	1.25429	1.00256	0.790705	0.734046	1.24128	0.984466	0.774534	0.713208	0.807966	0.465335	0.124412	0.0422305	0.808346	0.476231	0.142664	0.0489678	1.27947	2.27397	2.29794	2.12699	2.06696	2.06096	2.06201	2.42597	2.45492	2.43492	2.41792	2.20393	2.18092
0.11397	0.275958	0.196963	0.156979	0.190993	0.218977	0.219963	0.18397	0.224984	0.244958	0.139972	0.215886	0.0629512	0.116984	0.160963	0.094986	0.0169907	0.099007	0.205956	0.806604	1.46797	1.25177	1.01473	0.802054	0.746312	1.23866	0.983143	0.772335	0.734849	0.806833	0.476574	0.130466	0.0429584	0.806215	0.469894	0.145004	0.051025	1.27554	2.27999	2.299	2.13199	2.06401	2.06	2.05901	2.43099	2.46099	2.437	2.419	2.20799	2.179
0.126114	0.292129	0.201145	0.16503	0.196091	0.216122	0.231145	0.195122	0.233183	0.247145	0.149107	0.241281	0.0842891	0.134205	0.172091	0.096	0.0180456	0.097213	0.216129	0.805808	1.46603	1.25161	1.02193	0.804206	0.752282	1.2356	0.984046	0.772385	0.733577	0.806212	0.469369	0.127679	0.0404012	0.805286	0.451474	0.135586	0.0532106	1.2737	2.28402	2.30398	2.13404	2.06502	2.06296	2.05996	2.43104	2.46405	2.43807	2.42603	2.21202	2.17102
0.140856	0.308837	0.219818	0.168962	0.207885	0.231847	0.249818	0.210847	0.25677	0.265818	0.162866	0.277646	0.121636	0.160741	0.183885	0.096	0.0239426	0.124732	0.232837	0.802997	1.4611	1.24719	1.02481	0.803735	0.761619	1.23285	0.977048	0.766636	0.721557	0.803823	0.486077	0.141733	0.0534727	0.8022	0.448152	0.13759	0.0636186	1.26938	2.28598	2.30202	2.13895	2.06698	2.05805	2.05505	2.43595	2.46994	2.44691	2.42996	2.21398	2.17397
0.147984	0.329953	0.231973	0.178977	0.215982	0.237986	0.270953	0.228959	0.264982	0.277973	0.170982	0.311923	0.163905	0.203903	0.198966	0.143892	0.0269932	0.121009	0.248964	0.801254	1.45616	1.24966	1.01895	0.803181	0.767996	1.22786	0.978626	0.76656	0.713189	0.803371	0.509158	0.160608	0.0634677	0.798788	0.485615	0.131544	0.0613653	1.26533	2.287	2.303	2.14199	2.06401	2.06	2.053	2.436	2.471	2.449	2.43399	2.216	2.17001
0.170085	0.356138	0.250115	0.194054	0.226092	0.246085	0.289146	0.244223	0.276085	0.294077	0.189115	0.326292	0.223338	0.353054	0.217085	0.145023	0.0271152	0.0980307	0.270123	0.800776	1.45546	1.2496	1.02341	0.810616	0.765709	1.228	0.977525	0.765221	0.70635	0.802333	0.506491	0.146663	0.0986954	0.79914	0.481707	0.131647	0.0510952	1.26363	2.28703	2.30601	2.14302	2.06701	2.05995	2.04295	2.43703	2.47301	2.452	2.428	2.21702	2.16902
0.180843	0.373742	0.264785	0.2009	0.237828	0.256843	0.307728	0.272585	0.286843	0.303857	0.203785	0.363456	0.26637	0.3599	0.227843	0.147957	0.0417853	0.101943	0.285771	0.800327	1.45276	1.24735	1.02399	0.811408	0.759245	1.23012	0.980713	0.766679	0.708912	0.801394	0.495185	0.129274	0.0446411	0.799199	0.463516	0.122326	0.036474	1.2632	2.29094	2.30699	2.14596	2.06799	2.0531	2.0361	2.44094	2.47399	2.452	2.428	2.21897	2.17196
0.194968	0.388966	0.283957	0.214968	0.242989	0.255005	0.322966	0.28597	0.312941	0.322957	0.217968	0.364998	0.321875	0.423855	0.242966	0.137025			0.302961	0.797676	1.44855	1.24454	1.01227	0.798559	0.775064	1.22992	0.979194	0.766211	0.709618	0.798167	0.497794	0.140973	0.0569003	0.797185	0.434984			1.26076	2.29	2.30999	2.14999	2.067	2.05799	2.03999	2.443	2.48098	2.454	2.43299	2.218	2.17499
0.224131	0.416262	0.316131				0.345255	0.312177	0.340255	0.354224	0.247131	0.404116	0.402471	0.491664	0.275131	0.191139			0.334162	0.791612	1.4397	1.23693				1.22615	0.970928	0.758884	0.700615	0.794178	0.491954	0.161767	0.0695243	0.789039	0.481715			1.25304	2.29098	2.30797	2.14998				2.44299	2.48603	2.45205	2.43204	2.21898	2.17702
0.240801	0.449601	0.332801				0.377613	0.33473	0.372613	0.38266	0.263801	0.418824	0.462285	0.575992	0.291801	0.208789			0.354754	0.788112	1.43074	1.23154				1.21794	0.974448	0.763248	0.707626	0.791324	0.491229	0.16262	0.0726131	0.785097	0.492491			1.24876	2.28902	2.30405	2.14802				2.44201	2.48995	2.45793	2.43694	2.21702	2.17898
0.268944	0.472954	0.36294	0.280966	0.30094	0.297964	0.399956	0.362944	0.396952	0.411942	0.290946	0.441954	0.510904	0.63688	0.31196	0.20401			0.38993	0.781643	1.42929	1.22781	1.01044	0.795984	0.738554	1.21298	0.975258	0.76315	0.694696	0.787418	0.482418	0.177281	0.0973504	0.776357	0.442441			1.24276	2.287	2.30001	2.148	2.064	2.06093	2.01898	2.44499	2.48202	2.457	2.438	2.215	2.17501
0.299229	0.498408	0.395278	0.318163	0.306286	0.313221	0.434253	0.403229	0.423229	0.440327	0.321253	0.48018	0.572245	0.70327	0.345261	0.215261			0.414384	0.777994	1.42592	1.22008	0.988067	0.773583	0.721132	1.20329	0.962574	0.749201	0.688922	0.782215	0.459955	0.170999	0.098066	0.774313	0.44369			1.23843	2.29201	2.29895	2.14097	2.05898	2.0559	2.01396	2.44098	2.48698	2.45902	2.43603	2.22002	2.18394
0.326605	0.547294	0.42852	0.337718	0.340506	0.339619	0.464563	0.430605	0.450605	0.479436	0.351563	0.50169	0.601577	0.735534	0.376548	0.246548			0.460337	0.776107	1.42204	1.22528	0.990111	0.775187	0.71418	1.20422	0.965389	0.751753	0.687993	0.779213	0.488094	0.175692	0.107159	0.773521	0.456919			1.23351	2.29299	2.29308	2.13706	2.05604	2.04417	2.00907	2.43804	2.48503	2.46097	2.43994	2.22197	2.1771
0.37091	0.577938	0.465924	0.379914	0.37493	0.369938	0.509908	0.46493	0.512873	0.519918	0.39092	0.528945	0.633934	0.770928	0.42091	0.32484			0.486947	0.77607	1.41813	1.22118	0.985639	0.771088	0.708412	1.20278	0.957217	0.747199	0.68782	0.777573	0.486245	0.169882	0.101911	0.775097	0.493356			1.23348	2.28701	2.28701	2.13201	2.056	2.04001	2.01299	2.43401	2.48101	2.46499	2.44499	2.22	2.17201
0.41526	0.630176	0.506374	0.432206	0.390512	0.404321	0.547351	0.507351	0.533305	0.555252	0.43426	0.576137	0.638221	0.776176	0.462252	0.36242		0.458397	0.540221	0.774055	1.42104	1.21877	0.98892	0.779369	0.70973	1.20583	0.954619	0.740905	0.679912	0.778172	0.435698	0.163333	0.0967331	0.770518	0.494123		0.189815	1.23373	2.27305	2.27397	2.12595	2.05296	2.03092	2.00901	2.42892	2.48099	2.46204	2.44402	2.20305	2.17801
0.448596	0.652726	0.554417	0.458679	0.456203	0.4455	0.592453	0.552453	0.572524	0.587608	0.467596	0.593786	0.666655	0.798726	0.494608	0.416346		0.509382	0.568655	0.782409	1.42587	1.22583	0.986371	0.753533	0.704563	1.21551	0.982719	0.768476	0.698198	0.7823	0.457328	0.157303	0.0830065	0.783107	0.497045		0.187844	1.23913	2.27992	2.27005	2.11908	2.04806	2.02013	2.00999	2.41813	2.48001	2.46694	2.44696	2.20992	2.17899
0.50289	0.709884	0.605896	0.520874	0.498915	0.486917	0.633917	0.592919	0.62689	0.639894	0.524884	0.618949	0.67698	0.805986	0.552882	0.467896		0.556905	0.624886	0.787709	1.44037	1.23273	0.997587	0.784955	0.704161	1.21809	0.971044	0.758182	0.690736	0.789565	0.490353	0.156152	0.0790976	0.786124	0.501561		0.186353	1.25105	2.27301	2.26202	2.11401	2.046	2.021	2.00701	2.41501	2.47401	2.45902	2.445	2.20202	2.18898
0.541241	0.743187	0.652241	0.574319	0.550296	0.539436	0.684171	0.638187	0.663195	0.68121	0.560288	0.635327	0.705	0.813	0.591179	0.535506		0.618428	0.657265	0.792698	1.44834	1.23669	0.998704	0.785756	0.706335	1.23098	0.98789	0.774112	0.707592	0.79428	0.47458	0.140435	0.0662442	0.791304	0.497258		0.173353	1.25694	2.27098	2.255	2.103	2.03598	2.01498	2.004	2.40503	2.46999	2.46199	2.44898	2.20096	2.19392
0.571562	0.766661	0.682562	0.61442	0.587463	0.594208	0.705689	0.661661	0.687646	0.707618	0.596477	0.676406	0.705	0.813	0.613675	0.599081		0.672222	0.690519	0.797422	1.45031	1.23732	1.0005	0.78781	0.715705	1.23674	0.991685	0.778073	0.711572	0.799248	0.444357	0.139858	0.0630068	0.795637	0.490724		0.158593	1.26202	2.26804	2.255	2.103	2.03304	2.01303	2.004	2.40894	2.46901	2.46101	2.44703	2.19607	2.18414
0.624921	0.82092	0.733924	0.666923	0.66189	0.659903	0.749934	0.699943	0.735929	0.751934	0.646926	0.691978	0.708994	0.810004	0.668918	0.659911		0.657024	0.741924	0.805169	1.4621	1.24889	0.998793	0.783986	0.720054	1.25313	0.997521	0.785399	0.719588	0.805191	0.458538	0.144393	0.0632895	0.805096	0.483421		0.152559	1.27358	2.26101	2.24801	2.09701	2.03	2.014	2.00799	2.40201	2.46401	2.46699	2.45099	2.19001	2.187
0.655395	0.850364	0.766324	0.722435	0.720545	0.719632	0.768308	0.727245	0.753466	0.7873	0.677419	0.718237	0.709055	0.81	0.701316	0.69364		0.710866	0.760379	0.812906	1.46419	1.25654	1.02101	0.791735	0.726861	1.26136	1.00599	0.789918	0.727777	0.812066	0.467861	0.144528	0.0600025	0.813599	0.439373		0.123626	1.27879	2.26593	2.24902	2.09798	2.02697	2.00996	2.00691	2.40301	2.46198	2.46407	2.45007	2.19492	2.19212
0.704408	0.895455	0.806514	0.776349	0.788183	0.798053	0.806538	0.757633	0.811301	0.82455	0.729372	0.747645	0.715917	0.81	0.740526	0.773041		0.694201	0.807432	0.818552	1.46938	1.264	1.02483	0.803458	0.735644	1.26645	1.00878	0.800808	0.734874	0.816506	0.460489	0.147959	0.0565912	0.819706	0.508021		0.131851	1.2879	2.25711	2.25196	2.09504	2.02305	2.00506	1.99514	2.40399	2.45904	2.47289	2.45889	2.18512	2.20682
0.731945	0.913964	0.852907	0.822907	0.854866	0.868858	0.831949	0.780953	0.831959	0.849949	0.761935	0.76297	0.718994	0.79503	0.771937	0.814917	0.607917	0.643103	0.838937	0.822762	1.47388	1.26276	1.04222	0.827302	0.748285	1.2777	1.00926	0.794663	0.743473	0.820871	0.457805	0.143858	0.0554622	0.82452	0.467594	0.152662	0.0637186	1.28812	2.255	2.253	2.094	2.02599	2.005	1.993	2.403	2.45501	2.47001	2.461	2.185	2.19902
0.78916	0.96414	0.901211	0.879361	0.928451	0.953752	0.874241	0.82711	0.867341	0.884241	0.822191	0.78906	0.72305	0.80306	0.820171	0.884582	0.706873	0.749043	0.885201	0.828416	1.48214	1.26989	1.043	0.831439	0.760187	1.28417	1.01271	0.801989	0.741923	0.82647	0.467851	0.14345	0.0529792	0.829872	0.469234	0.137317	0.0494786	1.29847	2.25806	2.25499	2.093	2.01502	2.00307	1.99104	2.40299	2.454	2.46896	2.45706	2.18705	2.17298
0.804774	0.977802	0.921703	0.914491	0.972364	1.02694	0.897661				0.840731	0.794915	0.727929	0.808915	0.83676	0.94118	0.79177	0.850529	0.904717	0.830017	1.48195	1.27234	1.04434	0.836201	0.764783	1.28077				0.827485	0.468875	0.141548	0.0480416	0.831989	0.473518	0.127256	0.0425307	1.29822	2.26392	2.25401	2.093	2.01697	2.0099	1.99494	2.40201				2.19193	2.17103
0.856887	1.02689	0.971891	0.97487	1.04883	1.09485	0.944898				0.892887	0.814957	0.728998	0.808002	0.892878	1.00087	0.903759	0.9897	0.953893	0.826358	1.48214	1.26892	1.05978	0.857075	0.785295	1.2808				0.82303	0.476663	0.139514	0.047052	0.829206	0.482201	0.150479	0.0553618	1.29571	2.26101	2.255	2.095	2.016	2.00601	1.99799	2.40499				2.18901	2.16801
0.887403	1.05632	1.00831	1.01337	1.10454	1.16348	0.963477				0.923395	0.831313	0.73606	0.813	0.915462	1.05238	1.01992	1.12498	0.980395	0.822028	1.48126	1.26127	1.05626	0.861715	0.794578	1.2782				0.817869	0.478171	0.13987	0.0486399	0.82572	0.471921	0.142855	0.0578603	1.29432	2.26602	2.25903	2.09702	2.01396	2.01598	2.00405	2.406				2.197	2.16298
0.940371	1.0985	1.04852	1.06242	1.17516	1.22724	1.02625	0.960417	0.986732	1.00259	0.975382	0.872511	0.743907	0.813	0.976277	1.10241	1.14057	1.25446	1.03238	0.813926	1.47424	1.25361	1.05375	0.869003	0.799571	1.25961	0.996713	0.782719	0.722997	0.809796	0.484831	0.141145	0.0512589	0.817824	0.468095	0.150064	0.0684245	1.28777	2.26897	2.26295	2.09997	2.00807	2.01303	2.01092	2.406	2.45299	2.48005	2.475	2.197	2.16003
0.976927	1.13193	1.08892	1.09394	1.2269	1.2779	1.05694	0.993933	1.02692	1.03294	1.01193	0.899945	0.750986	0.816992	1.00894	1.13893	1.25976	1.38274	1.05396	0.804389	1.47231	1.24718	1.05131	0.879679	0.814111	1.25403	0.994504	0.784237	0.714298	0.800359	0.491077	0.145841	0.0514397	0.808359	0.460226	0.130899	0.0753662	1.28479	2.27199	2.26599	2.10399	2.00501	2.01799	2.01499	2.404	2.45599	2.48399	2.47899	2.19999	2.158
1.03038	1.18623	1.13636	1.15316	1.28323	1.33333	1.11131	1.04034	1.06139	1.0664	1.06341	0.932392	0.765155	0.817046	1.06138	1.1894	1.32242	1.46226	1.11436	0.794975	1.46765	1.24571	1.04619	0.872687	0.804406	1.24622	0.986786	0.775592	0.704254	0.791669	0.484601	0.148524	0.0515769	0.798433	0.444531	0.151493	0.0924367	1.27922	2.265	2.27302	2.11001	2.01702	2.02102	2.02502	2.40805	2.45905	2.48704	2.48206	2.19399	2.15903
1.07149	1.2107	1.17453	1.17078	1.3077	1.36856	1.14459	1.07655	1.10348	1.10947	1.10746	0.97448	0.781794	0.821939	1.10249	1.23247	1.36744	1.48966	1.15352	0.789093	1.46295	1.24196	1.04307	0.874498	0.807156	1.23901	0.980932	0.769387	0.705712	0.787245	0.472895	0.150031	0.0523208	0.791249	0.452195	0.133512	0.0877875	1.27643	2.265	2.27498	2.11099	2.01898	2.02298	2.02698	2.41393	2.46394	2.49095	2.48892	2.19301	2.16196
1.12993	1.26893	1.22894	1.23593	1.36294	1.41095	1.20793	1.13194	1.16593	1.16294	1.16194	1.02994	0.813963	0.83898	1.16393	1.27895	1.367	1.49499	1.20694	0.787532	1.46478	1.2386	1.03869	0.861785	0.79833	1.23319	0.978333	0.766493	0.699128	0.784713	0.459475	0.152947	0.0538183	0.790681	0.459162	0.161927	0.0901672	1.27652	2.26999	2.28099	2.11799	2.02499	2.019	2.028	2.414	2.47099	2.488	2.489	2.19999	2.159
1.18243	1.30243	1.26543	1.27132	1.37732	1.43616	1.24348	1.18847	1.20059	1.21153	1.21542	1.09765	0.85452	0.869534	1.21346	1.32028	1.39904	1.523	1.25537	0.791765	1.46567	1.24358	1.04147	0.853662	0.789481	1.23155	0.978424	0.765697	0.694448	0.78998	0.457499	0.17404	0.0634031	0.793788	0.454148	0.135845	0.0605204	1.27793	2.27106	2.28707	2.12004	2.0351	2.02105	2.02995	2.42409	2.47006	2.49399	2.48704	2.20101	2.15899
1.23244	1.35244	1.31445	1.30858	1.41359	1.45479	1.29838	1.24239	1.26824	1.27232	1.26346	1.17216	0.914329	1.04602	1.26641	1.35264	1.40394	1.523	1.29852	0.80153	1.47526	1.24702	1.03826	0.848142	0.781519	1.24338	0.98113	0.768815	0.701165	0.800363	0.44592	0.172873	0.128193	0.80272	0.457413	0.138747	0.0605694	1.28367	2.27792	2.29491	2.12494	2.04687	2.02693	2.02407	2.43389	2.47692	2.49301	2.49194	2.20199	2.15801
1.26695	1.40193	1.36193	1.35094	1.43497	1.47897	1.35592	1.30391	1.33191	1.33491	1.29496	1.25688	0.989895	1.1179	1.30595	1.38496	1.41199	1.52999	1.35692	0.801011	1.48231	1.2521	1.03053	0.831583	0.770745	1.23707	0.978224	0.765255	0.702638	0.800101	0.448496	0.18699	0.141063	0.801931	0.442321	0.141147	0.0580635	1.28603	2.27401	2.293	2.128	2.047	2.027	2.023	2.436	2.48099	2.49	2.489	2.202	2.159
1.31433	1.43046	1.38639	1.37042	1.44614	1.48615	1.39245	1.34838	1.38956	1.39456	1.34236	1.32858	1.06567		1.34937	1.39821	1.41503	1.53	1.37848	0.810612	1.487	1.25836	1.03303	0.83097	0.768858	1.24431	0.986466	0.775835	0.711911	0.811406	0.456713	0.192672		0.809548	0.442503	0.140792	0.056312	1.29215	2.28001	2.29503	2.127	2.05102	2.03698	2.02398	2.43801	2.47703	2.49206	2.48706	2.208	2.15303
1.3515	1.4823	1.4304	1.41835	1.46179	1.50278	1.44331	1.39142	1.45314	1.45814	1.38344	1.39411	1.14197	1.13183	1.39143	1.42168	1.41796	1.53	1.43326	0.817596	1.49562	1.26683	1.03434	0.823008	0.764114	1.2532	0.99389	0.787759	0.723306	0.818839	0.453602	0.180406	0.0678581	0.816131	0.446289	0.138708	0.0542775	1.30046	2.28099	2.29796	2.127	2.05297	2.03503	2.02203	2.43899	2.48095	2.49891	2.49391	2.208	2.15596
1.39694	1.51796	1.46496	1.43598	1.47998	1.51199	1.47796	1.44393	1.49894	1.51593	1.42195	1.46491	1.23089	1.25284	1.43594	1.43998	1.42499	1.53	1.46496	0.825041	1.50027	1.26949	1.03505	0.823499	0.757129	1.26294	1.01038	0.802302	0.73121	0.82718	0.457894	0.16476	0.0763977	0.822192	0.448617	0.134006	0.0537207	1.30445	2.281	2.297	2.126	2.051	2.037	2.019	2.43501	2.481	2.498	2.496	2.206	2.157
1.42942	1.55647	1.49836	1.4712	1.50514	1.52314	1.52143	1.49446	1.55159	1.57952	1.45046	1.52369	1.33595	1.381	1.47443	1.46543	1.42805	1.51803	1.50932	0.828838	1.50536	1.27567	1.04637	0.830321	0.764333	1.26816	1.01891	0.806554	0.737883	0.830462	0.467732	0.142195	0.0564294	0.826634	0.44785	0.134266	0.0516369	1.30835	2.28101	2.29897	2.12901	2.04999	2.02898	2.01898	2.43801	2.48203	2.49505	2.49295	2.20803	2.16295
1.47747	1.61041	1.53955	1.49474	1.52182	1.53982	1.57046	1.54742	1.61926	1.63934	1.50342	1.60313	1.44579	1.49574	1.52346	1.51545	1.43394	1.52097	1.54659	0.828593	1.50678	1.27792	1.04249	0.825879	0.758949	1.26815	1.02859	0.816194	0.747465	0.82951	0.493318	0.149668	0.0575081	0.827065	0.46515	0.133766	0.0489793	1.31014	2.28199	2.29504	2.12999	2.04901	2.02702	2.01702	2.43899	2.48596	2.50094	2.48706	2.21097	2.15706
1.50297	1.63297	1.56097	1.51597	1.53498	1.55498	1.60596	1.58695	1.66295	1.69493	1.52398	1.65094	1.53389	1.59488	1.54797	1.51101	1.44599	1.53698	1.58196	0.830358	1.50616	1.27911	1.04516	0.823143	0.75915	1.27146	1.02149	0.819326	0.752834	0.831438	0.481475	0.122523	0.0415094	0.828608	0.41593	0.146125	0.0405901	1.31059	2.285	2.298	2.133	2.049	2.026	2.01201	2.438	2.487	2.49301	2.483	2.211	2.17398
1.55534	1.68835	1.60926	1.54924	1.55717	1.57718	1.65133	1.6443	1.7254	1.75548	1.57731	1.71848	1.63295	1.71127	1.60034	1.52331		1.60941	1.62729	0.827434	1.50447	1.27887	1.03913	0.824194	0.75804	1.26558	1.0233	0.823042	0.752796	0.829686	0.483669	0.133638	0.055787	0.824574	0.419643		0.0772104	1.30917	2.28504	2.29797	2.128	2.04601	2.01897	2.005	2.43801	2.48899	2.49099	2.48093	2.21204	2.16605
1.59447	1.72846	1.63959	1.57663	1.57674	1.59772	1.68949	1.67854	1.77138	1.81125	1.61253	1.77326	1.74252	1.85703	1.63947	1.55853		1.65637	1.66055	0.825595	1.50118	1.27387	1.03348	0.818882	0.751173	1.2676	1.02505	0.829029	0.760398	0.825753	0.468544	0.135732	0.0485377	0.825054	0.422255		0.116392	1.30528	2.28993	2.29504	2.128	2.04699	2.01604	2.005	2.43899	2.48801	2.49001	2.47311	2.21693	2.17192
1.64394	1.77794	1.69494	1.62594	1.62095	1.62097	1.74494	1.73893	1.83093	1.86694	1.66494	1.81395	1.86286	1.97886	1.69194			1.72392	1.71394	0.819127	1.49332	1.2665	1.02652	0.812228	0.743309	1.25554	1.01854	0.822078	0.756005	0.820027	0.463136	0.136299	0.0573596	0.817818			0.11699	1.2977	2.291	2.293	2.128	2.045	2.012	2.001	2.435	2.49	2.488	2.469	2.215	2.17699
1.68243	1.82239	1.73042	1.65443	1.6413	1.64826	1.77648	1.78742	1.87043	1.91841	1.70739	1.84749	1.94964	2.07466	1.72748	1.68325		1.77919	1.75438	0.809465	1.48764	1.25726	1.02318	0.810118	0.740922	1.2547	1.00719	0.807431	0.748437	0.815147	0.465414	0.160634	0.0822377	0.803624	0.511859		0.197328	1.29169	2.28898	2.28899	2.127	2.04598	2.00899	1.99898	2.43199	2.48399	2.48895	2.46597	2.21497	2.18004
1.73253	1.86758	1.77954	1.70453	1.67568	1.67872	1.83149	1.83555	1.92053	1.96556	1.75258	1.90447	2.02331	2.15128	1.78249	1.71272		1.68488	1.79859	0.808915	1.48436	1.25371	1.01785	0.806434	0.733063	1.24958	1.00478	0.805181	0.743466	0.812524	0.426533	0.156419	0.11437	0.805215	0.523353		0.141492	1.2883	2.28702	2.28801	2.127	2.04402	2.00801	1.99702	2.43101	2.48301	2.48306	2.46204	2.21104	2.18495
1.78594	1.91195	1.83094	1.75694	1.72394	1.71596	1.88494	1.88195	1.97394	2.01095	1.80294	1.96293	2.04897	2.19295	1.83694	1.76194		1.70398	1.84994	0.797663	1.47825	1.24319	1.00657	0.795593	0.725159	1.23935	1.00418	0.807907	0.740983	0.803101	0.413055	0.147251	0.100247	0.792355	0.512413		0.144656	1.28147	2.27601	2.284	2.12101	2.041	2.006	1.995	2.42101	2.47501	2.47601	2.461	2.20501	2.19099
1.84337	1.95843	1.87546	1.80643	1.77046	1.76042	1.93742	1.93031	2.01041	2.05231	1.85937	1.98645	2.08014	2.21412	1.8934	1.82159		1.73754	1.90341	0.801023	1.47936	1.24329	1.00675	0.795796	0.725429	1.24049	0.99855	0.797719	0.732311	0.802894	0.422347	0.142885	0.0768815	0.799193	0.514223		0.161632	1.28262	2.27894	2.27595	2.11694	2.04195	2.00794	1.99098	2.41792	2.46996	2.47896	2.45802	2.20397	2.19403
1.88642	2.00832	1.92828	1.85632	1.82328	1.80835	1.98535	1.96651	2.05736	2.08752	1.90242	2.0383	2.09579	2.22781	1.93938	1.89007		1.79916	1.95036	0.799047	1.48651	1.24333	1.00505	0.794182	0.721849	1.2381	0.995057	0.798776	0.727851	0.801006	0.403624	0.12964	0.0632351	0.797197	0.510017		0.161817	1.28487	2.27209	2.27008	2.11009	2.03608	2.00109	1.98903	2.40912	2.46507	2.47407	2.45997	2.20005	2.19696
1.93794	2.04995	1.97294	1.91293	1.87993	1.86892	2.03694	2.01694	2.07897	2.11796	1.95493	2.06397	2.10699	2.23	1.98494			1.84594	2.00194	0.796293	1.49118	1.2475	1.00088	0.789276	0.72141	1.23987	0.99531	0.789062	0.725393	0.800541	0.469107	0.123637	0.049677	0.792356			0.172337	1.28802	2.269	2.267	2.10601	2.035	2.001	1.99	2.40301	2.45901	2.474	2.46499	2.197	2.18601
1.98536	2.10227	2.02839	1.97145	1.94856	1.93863	2.08826	2.05824	2.13112	2.15321	2.00434	2.10802	2.11403	2.23497	2.03436	2.04529		1.89831	2.04929	0.797598	1.49897	1.25343	1.00729	0.794349	0.722575	1.24345	1.0018	0.798827	0.729694	0.802585	0.406784	0.125833	0.0450937	0.792818	0.454228		0.155205	1.29357	2.27094	2.264	2.10202	2.03	1.99599	1.98803	2.39701	2.45303	2.47102	2.46402	2.19495	2.18205
2.02752	2.13364	2.07349	2.02341	2.01425	2.01217	2.11866	2.08668	2.14484	2.17772	2.04355	2.10998	2.11697	2.23104	2.07652	2.07961		1.93459	2.08361	0.800843	1.50663	1.25739	1.006	0.791868	0.727771	1.2452	1.00203	0.795023	0.729037	0.806664	0.409618	0.125049	0.0443583	0.794956	0.450483		0.152323	1.30231	2.26408	2.264	2.10398	2.03	1.99501	1.99196	2.39799	2.45696	2.47298	2.46598	2.18907	2.18793
2.07495	2.18594	2.11995	2.08693	2.09891	2.09991	2.16595	2.12895	2.19395	2.21196	2.09395		2.12499	2.231	2.11696	2.13094		1.99893	2.12895	0.806444	1.51485	1.2627	1.01453	0.799222	0.73658	1.25051	1.00108	0.795829	0.730898	0.809597		0.123971	0.0438605	0.802831	0.452328		0.150452	1.31261	2.25901	2.265	2.104	2.031	2.00599	1.99899	2.4	2.457	2.472	2.462	2.18301
2.12144	2.22944	2.16942	2.1505	2.17471	2.18779	2.19444	2.15442	2.23029	2.25032	2.13746		2.12801	2.23097	2.16935	2.17854		2.01535	2.17333	0.812457	1.51913	1.26869	1.03954	0.824577	0.754214	1.25678	1.00609	0.803586	0.738279	0.811379		0.123725	0.0425021	0.813744	0.414099		0.145457	1.31902	2.25807	2.265	2.10501	2.03098	2.00898	1.99497	2.40097	2.45701	2.47397	2.45999	2.18603
2.17231	2.28031	2.21834	2.20822	2.2559	2.27877	2.24531	2.20235	2.26355	2.2875	2.19029		2.12899	2.22804	2.20946	2.24017		2.1709	2.21148	0.817916	1.52363	1.27302	1.04303	0.824235	0.756923	1.26152	1.01068	0.803136	0.738132	0.814764		0.115037	0.0427467	0.819986	0.433577		0.0541837	1.32462	2.26589	2.265	2.10599	2.02903	2.00703	1.99204	2.39804	2.45799	2.47005	2.45901	2.18995
2.20297	2.30997	2.25396	2.26694	2.33391	2.36091	2.27097	2.22897	2.30296	2.31797	2.22996	2.2	2.13699	2.229	2.24496	2.31891	2.15691	2.21595	2.25395	0.81829	1.52582	1.27625	1.04787	0.84167	0.771384	1.26678	1.00975	0.805827	0.743154	0.81489	0.399796	0.129044	0.041891	0.821119	0.458932	0.116617	0.0382964	1.32585	2.263	2.266	2.105	2.02401	2.006	2.00099	2.401	2.46	2.471	2.463	2.191	2.19403
2.25041	2.36138	2.30746	2.31755	2.40165	2.44577	2.31838	2.2734	2.32939	2.35134	2.27641	2.20434	2.14405	2.22904	2.28445	2.38655	2.26112	2.31629	2.29047	0.815483	1.5244	1.27623	1.05691	0.856701	0.790827	1.26365	1.01241	0.804756	0.741452	0.810823	0.402401	0.114104	0.0420089	0.819765	0.465974	0.133908	0.0533339	1.32536	2.27502	2.27099	2.10603	2.02597	2.01599	2.00108	2.40299	2.45603	2.47699	2.47001	2.19999	2.18586
2.29846	2.4055	2.3604	2.38128	2.47715	2.53499	2.3625	2.31948	2.37449	2.39056	2.32446	2.24356	2.14993	2.23394	2.33641	2.45028	2.39153	2.46631	2.34538	0.810061	1.51955	1.26794	1.05913	0.86375	0.800975	1.25982	0.999377	0.79144	0.733589	0.805342	0.446759	0.116928	0.0418814	0.814549	0.472229	0.124388	0.0491374	1.31989	2.27698	2.27001	2.10897	2.02204	2.01501	2.0099	2.40201	2.45897	2.47601	2.47099	2.19901	2.16919
2.32597	2.44895	2.39496	2.43794	2.55691	2.60692	2.39596	2.35096	2.39697	2.42796	2.35497	2.26198	2.15499	2.232	2.35997	2.50094	2.51486	2.61084	2.37597	0.803817	1.51488	1.26414	1.05787	0.875247	0.808891	1.24969	0.991569	0.781591	0.722003	0.800346	0.460455	0.120126	0.042729	0.807368	0.470642	0.123091	0.0503386	1.31534	2.27101	2.273	2.108	2.021	2.01001	2.02199	2.406	2.459	2.479	2.47699	2.196	2.17
2.3814	2.4964	2.45243	2.49349	2.62355	2.68157	2.44938	2.39836	2.44822	2.46234	2.41037	2.29813	2.16105	2.232	2.41534	2.55635	2.61982	2.73173	2.4294	0.792724	1.50654	1.25617	1.05672	0.882038	0.815616	1.24252	0.983612	0.774794	0.713353	0.793106	0.468517	0.123465	0.0432922	0.792664	0.457773	0.133963	0.0683342	1.30897	2.26792	2.28102	2.11101	2.01703	2.02703	2.03308	2.40605	2.462	2.48403	2.48203	2.19196	2.17203
2.42653	2.54153	2.50148	2.54941	2.68634	2.74632	2.49255	2.43957	2.47373	2.50159	2.45256	2.31285	2.16694	2.232	2.45459	2.59658	2.71302	2.81512	2.47453	0.785169	1.50103	1.24677	1.04759	0.878418	0.818579	1.23411	0.977059	0.766161	0.702326	0.786964	0.43522	0.124084	0.0435473	0.784041	0.436523	0.144588	0.0847476	1.30239	2.25909	2.28298	2.11199	2.01997	2.03096	2.04191	2.41194	2.462	2.48796	2.48596	2.18705	2.17497
2.43063	2.51861	2.48913	2.53665	2.73893	2.80293	2.48558	2.44112	2.4876	2.5031	2.46212	2.35594	2.17799	2.23652	2.4721	2.6186	2.75051	2.88502	2.46464	0.776225	1.4738	1.23475	1.04519	0.882305	0.821157	1.22475	0.96568	0.758076	0.691595	0.779067	0.429667	0.147613	0.0531846	0.773962	0.43734	0.163706	0.0934315	1.27826	2.25598	2.25499	2.09598	2.00499	2.03799	2.05199	2.393	2.44649	2.4755	2.47398	2.18049	2.178
2.49904	2.58147	2.55942	2.60952	2.74764	2.81056	2.54661	2.50639	2.55141	2.56041	2.52953	2.40074	2.19541	2.24621	2.53354	2.68041	2.77042	2.90873	2.53444	0.769769	1.46952	1.22951	1.03751	0.872417	0.815189	1.22645	0.959053	0.746306	0.690514	0.771056	0.432616	0.14543	0.0497234	0.769199	0.438452	0.157725	0.0840289	1.27258	2.25053	2.25505	2.09455	2.00708	2.02151	2.03207	2.39251	2.44807	2.47501	2.46908	2.17751	2.16448
2.54944	2.62594	2.59911	2.65814	2.8063	2.86137	2.60375	2.54403	2.59102	2.59987	2.57944	2.4696	2.23535	2.26832	2.58436	2.71892	2.80746	2.92943	2.57658	0.769561	1.47224	1.23053	1.02343	0.860954	0.8069	1.21613	0.952378	0.744984	0.686413	0.772634	0.431047	0.151829	0.0536332	0.767382	0.43252	0.130997	0.0634287	1.27303	2.2535	2.26005	2.09902	2.01395	2.02266	2.0379	2.39312	2.45447	2.47592	2.47641	2.17848	2.16194
2.60997	2.68498	2.66397	2.69198	2.8215	2.87899	2.65998	2.61147	2.65349	2.65599	2.63747	2.55649	2.29699	2.43844	2.64298	2.76948	2.81749	2.93099	2.64348	0.776858	1.47543	1.23172	1.02888	0.854892	0.804549	1.2207	0.95595	0.747244	0.680054	0.777665	0.422701	0.151518	0.109508	0.776677	0.44259	0.128485	0.0590827	1.27704	2.25501	2.2685	2.1035	2.01503	2.03	2.03201	2.399	2.455	2.47301	2.47401	2.17851	2.15451
2.63922	2.71327	2.68769	2.77332	2.84454	2.89589	2.69269	2.64277	2.69715	2.69468	2.6652	2.63403	2.36135	2.48308	2.67768	2.77996	2.82807	2.92853	2.67368	0.780207	1.48357	1.24225	1.0381	0.848639	0.795505	1.22631	0.959806	0.753522	0.698358	0.781664	0.442773	0.177477	0.121355	0.779012	0.441777	0.122017	0.0523964	1.28189	2.26111	2.27202	2.10997	2.04501	2.02948	2.0339	2.40401	2.45757	2.48008	2.4824	2.18559	2.15539
2.70498	2.78292	2.75091	2.77542	2.89015	2.92919	2.75504	2.71268	2.7572	2.75735	2.72848	2.72968	2.42521	2.5052	2.74008	2.82184	2.83405	2.932	2.736	0.78747	1.49193	1.24762	1.01925	0.831812	0.774147	1.231	0.964387	0.754631	0.689721	0.789264	0.448704	0.176391	0.115689	0.785998	0.430278	0.120811	0.0508898	1.28999	2.27238	2.27448	2.10853	2.03494	2.02808	2.0247	2.40604	2.46403	2.48827	2.47398	2.19541	2.14658
2.74554	2.81256	2.77804	2.79601	2.88849	2.92353	2.78858	2.76205	2.80605	2.81555	2.77053	2.79757	2.52661	2.53013	2.78204	2.83002	2.837	2.93399	2.77057	0.794843	1.49978	1.25358	1.03948	0.839607	0.770382	1.24508	0.983474	0.77329	0.70157	0.79627	0.4434	0.17528	0.078781	0.793356	0.427375	0.12283	0.0492534	1.29798	2.278	2.279	2.11149	2.0335	2.02899	2.02798	2.41449	2.469	2.48199	2.474	2.19949	2.14902
2.78733	2.86296	2.82078	2.82081	2.89909	2.93743	2.8399	2.80999	2.85561	2.86909	2.81178	2.86611	2.62317	2.70043	2.82539	2.85826	2.83855	2.93194	2.82322	0.805081	1.50815	1.26226	1.04523	0.839005	0.771882	1.25425	0.994303	0.784696	0.713689	0.806213	0.454851	0.157334	0.0995871	0.80384	0.432342	0.122673	0.0513259	1.30654	2.28552	2.28	2.11	2.03249	2.02347	2.01651	2.41299	2.46752	2.48058	2.47402	2.20554	2.15259
2.82007	2.90593	2.84861	2.85046	2.90784	2.93374	2.87846	2.85654	2.91298	2.92621	2.83965	2.92611	2.73479	2.78003	2.86353	2.8859	2.84411	2.92701	2.84814	0.812109	1.51255	1.27139	1.04153	0.82223	0.766283	1.2631	1.00046	0.792914	0.724026	0.813371	0.46646	0.130565	0.0504044	0.810177	0.438799	0.130795	0.054025	1.31004	2.28742	2.27997	2.1095	2.03089	2.02092	2.01605	2.41305	2.46889	2.48586	2.47448	2.2089	2.16083
2.87603	2.95953	2.90553	2.89052	2.93651	2.95202	2.93254	2.91554	2.97905	3.00905	2.89553	3.01005	2.84106	2.91107	2.91753	2.89201	2.85303	2.92702	2.90804	0.816289	1.51165	1.27289	1.045	0.820503	0.764413	1.26321	1.00973	0.804171	0.73529	0.816458	0.483028	0.106045	0.0446493	0.81554	0.452021	0.121693	0.0484433	1.31145	2.281	2.278	2.1105	2.0245	2.013	2.01349	2.414	2.4655	2.4745	2.4715	2.2025	2.1555
2.91962	3.00307	2.94513	2.91756	2.95748	2.98138	2.98111	2.96819	3.04082	3.07983	2.93713	3.08083	2.94562	2.9961	2.96262	2.91736	2.88755	2.9553	2.95757	0.814607	1.51045	1.27171	1.04577	0.819028	0.761155	1.2602	1.01533	0.812233	0.74273	0.813736	0.493088	0.133122	0.0430549	0.814989	0.472203	0.119975	0.042743	1.31211	2.27742	2.27447	2.10948	2.02292	2.00636	1.99783	2.4089	2.46599	2.47547	2.46942	2.19792	2.15347
2.97129	3.05147	2.99826	2.99052	3.00775	3.02779	3.03236	3.02581	3.11065	3.14991	2.98927	3.15043	3.0713	3.15863	3.01484	2.94522	2.90517	3.01127	3.00491	0.809651	1.50332	1.26565	1.03756	0.820392	0.767428	1.25332	1.01383	0.815358	0.7463	0.810148	0.501122	0.135722	0.0453045	0.80874	0.482163	0.118481	0.0479172	1.30611	2.27056	2.272	2.10753	2.03611	2.01708	2.00307	2.40008	2.46553	2.47304	2.46305	2.19102	2.15103
2.99561	3.0836	3.0221	2.98009	3.00703	3.01354	3.05914	3.11193	3.20391	3.23391	3.01112	3.18951	3.17243	3.27451	3.04311	2.95505	2.92497	2.95508	3.03459	0.806835	1.4979	1.26168	1.03704	0.81024	0.753428	1.25361	1.00892	0.811995	0.75182	0.807268	0.493698	0.142844	0.0609156	0.806176	0.409081	0.143654	0.0412299	1.30387	2.2695	2.272	2.10899	2.01599	1.98599	1.9735	2.40548	2.484	2.489	2.483	2.18851	2.156
3.05147	3.13698	3.07452	3.02397	3.02634	3.03685	3.12602	3.1172	3.21515	3.25712	3.06541	3.21505	3.27237	3.39251	3.09903		2.93926	2.97503	3.08509	0.797086	1.49051	1.25063	1.01878	0.803451	0.747397	1.23871	1.00659	0.814057	0.746995	0.7973	0.502426	0.143914	0.076276	0.797031		0.151065	0.0367772	1.29738	2.27045	2.27194	2.10547	2.01197	1.9794	1.96792	2.39545	2.46549	2.47055	2.46197	2.18996	2.1566
3.05142	3.17943	3.11982	3.06517	3.05662	3.06617	3.17287	3.17715	3.2721	3.31244	3.06751	3.26504	3.36828	3.49833	3.14595		2.96874	2.97797	3.13569	0.788334	1.4845	1.244	1.00728	0.792385	0.737917	1.22529	0.998756	0.805388	0.742744	0.788076	0.486082	0.156506	0.102164	0.783323		0.161983	0.0491109	1.28867	2.24791	2.26696	2.10298	2.00902	1.97	1.96151	2.38902	2.465	2.47493	2.45947	2.17489	2.16583
3.11304	3.23099	3.16799	3.098	3.08051	3.09499	3.22699	3.21949	3.313	3.36899	3.13303	3.30801	3.42403	3.55603	3.20199	3.11104		2.98699	3.1755	0.78372	1.47808	1.23591	0.995626	0.785814	0.730394	1.21645	0.994115	0.799597	0.74157	0.781819	0.488231	0.181119	0.124912	0.774888	0.508241		0.0701857	1.28365	2.244	2.26	2.101	2.007	1.967	1.9575	2.37651	2.462	2.4715	2.4565	2.17	2.16051
3.15991	3.22876	3.16089	3.10964	3.11134	3.09459	3.21367	3.22367	3.32864	3.38367	3.17201	3.35171	3.4576	3.59253	3.21474	3.16468			3.18879	0.782998	1.456	1.2304	0.988499	0.76636	0.705767	1.23178	0.998996	0.810195	0.740023	0.780642	0.42812	0.153641	0.101142	0.785694	0.509409			1.25909	2.24296	2.20793	2.06792	1.98808	1.94503	1.93595	2.36596	2.43792	2.44597	2.43096	2.16699	2.15904
3.22868	3.28706	3.22875	3.15908	3.1384	3.14015	3.26533	3.27499	3.3779	3.43468	3.2485	3.40538	3.5032	3.63209	3.27088	3.21749		3.26949	3.24904	0.775428	1.45889	1.22119	0.978606	0.761349	0.699759	1.22504	1.00026	0.809819	0.741041	0.775634	0.421315	0.141641	0.0763674	0.775585	0.502464		0.201578	1.25953	2.23986	2.20289	2.06191	1.99371	1.94709	1.93211	2.36271	2.43191	2.44384	2.42809	2.16584	2.16195
3.2584	3.33327	3.26142	3.20642	3.19935	3.19035	3.3233	3.31834	3.41726	3.46426	3.27045	3.42234	3.51212	3.63609	3.30936	3.28239		3.33454	3.2943	0.779249	1.46581	1.23295	0.977642	0.772646	0.709695	1.22843	1.00196	0.810168	0.742785	0.779731	0.419399	0.13861	0.0705601	0.778889	0.497452		0.194049	1.26349	2.23401	2.19796	2.05795	1.98102	1.95103	1.93703	2.34999	2.42792	2.43698	2.43197	2.15899	2.15989
3.33643	3.38668	3.34251	3.28868	3.26788	3.25899	3.38251	3.38342	3.46873	3.51545	3.35736	3.48709	3.53504	3.65392	3.37857	3.35896		3.43915	3.35255	0.784971	1.47253	1.23735	0.995279	0.791171	0.710849	1.23793	1.00278	0.805814	0.736053	0.783742	0.507516	0.132888	0.0571121	0.786389	0.501801		0.177991	1.26995	2.23589	2.19001	2.04797	1.98492	1.95595	1.94195	2.34797	2.41296	2.43391	2.42593	2.15693	2.13826
3.36929	3.43703	3.3814	3.33901	3.334	3.33322	3.4211	3.41508	3.52215	3.54883	3.38558	3.49475	3.53811	3.64807	3.42101	3.43049			3.39423	0.788081	1.47796	1.23684	0.995262	0.788541	0.718925	1.24068	1.00404	0.791144	0.737121	0.786109	0.482932	0.143644	0.0593626	0.790239	0.505016			1.27732	2.22842	2.19089	2.04607	1.97944	1.95196	1.9382	2.34585	2.41002	2.42702	2.42096	2.15239	2.15737
3.42702	3.48305	3.44402	3.38405	3.42302	3.43202	3.47004	3.46302	3.52906	3.58603	3.45601	3.52802	3.543	3.651	3.46603	3.49705			3.44903	0.794809	1.48665	1.24454	1.03189	0.830001	0.756139	1.24779	1.00937	0.806506	0.741616	0.787851	0.476329	0.141578	0.0550167	0.801776	0.513642			1.28307	2.24698	2.18601	2.049	1.99898	1.95002	1.94702	2.339	2.411	2.428	2.419	2.16999	2.17402
3.4468	3.5306	3.46783	3.43389	3.43927	3.45229	3.51151	3.48366	3.58538	3.61843	3.46487	3.54441	3.54609	3.65235	3.4967	3.54421	3.31376		3.47963	0.793618	1.48943	1.2456	1.00317	0.793646	0.745631	1.24631	1.01211	0.821562	0.747034	0.788413	0.465559	0.139939	0.0525247	0.797875	0.423358	0.135652		1.28735	2.22992	2.19099	2.045	1.97821	1.97308	1.96137	2.33601	2.40801	2.42701	2.41904	2.15984	2.18986
3.50813	3.57713	3.53126	3.50294	3.53744	3.55151	3.5509	3.53386	3.61504	3.65172	3.53122	3.57538	3.55309	3.67805	3.55011	3.63617	3.44754	3.47701	3.52817	0.800324	1.49576	1.25424	1.03338	0.804142	0.756026	1.25188	1.01691	0.819037	0.751006	0.794763	0.450047	0.13671	0.0969821	0.805774	0.511925	0.191172	0.0813491	1.29823	2.22384	2.19009	2.04498	1.99366	1.97873	1.9883	2.33709	2.40895	2.4278	2.42184	2.14791	2.17871
3.55715	3.62618	3.58618	3.58721	3.64323	3.66031	3.59019	3.57113	3.6602	3.68315	3.58414	3.5921	3.55706	3.63708	3.59815	3.68728	3.51451	3.56457	3.57915	0.803113	1.49924	1.25297	1.02229	0.816856	0.747656	1.25544	1.01293	0.802354	0.747348	0.799654	0.432295	0.129352	0.0520019	0.806402	0.475754	0.144418	0.0652211	1.30467	2.21701	2.19398	2.044	1.97899	1.96705	1.95803	2.341	2.40698	2.41904	2.41501	2.144	2.16594
3.59366	3.66763	3.62867	3.63682	3.69709	3.73395	3.63548				3.61674	3.61527	3.57108	3.65509	3.63461	3.75282	3.63345	3.6995	3.61365	0.806085	1.4979	1.25947	1.03479	0.829991	0.753906	1.25694				0.802787	0.459151	0.12525	0.0430936	0.809173	0.46977	0.123292	0.0493813	1.30397	2.21905	2.19012	2.04399	1.977	1.978	1.96509	2.34006				2.14403	2.151
3.64499	3.71681	3.6809	3.70028	3.78194	3.80852	3.67315	3.64188	3.72201	3.75181	3.67386	3.63659	3.57707	3.66198	3.6821	3.81631	3.74666	3.8174	3.66399	0.80408	1.496	1.25361	1.04138	0.842698	0.772159	1.25654	1.00075	0.787233	0.739978	0.801693	0.463997	0.123073	0.0396946	0.806318	0.470586	0.139677	0.0639386	1.30145	2.22316	2.19905	2.04311	1.97705	1.97807	1.97189	2.34493	2.40502	2.43098	2.42805	2.14618	2.15089
3.68805	3.75206	3.72005	3.75607	3.86608	3.91808	3.72304	3.68006	3.76603	3.78704	3.71106	3.66202	3.58001	3.661	3.73005	3.87306	3.86213	3.96515	3.70705	0.800581	1.48981	1.25177	1.05234	0.863021	0.783413	1.24948	0.997059	0.798624	0.734644	0.79703	0.473859	0.127123	0.0455405	0.804072	0.472123	0.150422	0.063028	1.29583	2.23	2.201	2.04801	1.97899	1.98099	1.96701	2.34201	2.40601	2.43001	2.43001	2.154	2.146
3.73449	3.80257	3.76864	3.81855	3.93575	3.99183	3.76074	3.7355	3.79168	3.81847	3.76043	3.68232	3.58608	3.66003	3.77351	3.92663	3.98151	4.10071	3.75066	0.792544	1.48531	1.24783	1.05597	0.872292	0.794742	1.24257	0.986937	0.784154	0.720043	0.788023	0.472938	0.129866	0.0460133	0.797243	0.466165	0.151629	0.0788326	1.28907	2.23207	2.20504	2.05301	1.96807	1.97617	1.97514	2.34699	2.41197	2.439	2.43704	2.15504	2.14299
3.77207	3.84616	3.818	3.8612	3.99349	4.05549	3.8168	3.77416	3.84358	3.85476	3.79411	3.70702	3.59218	3.66207	3.81296	3.97473	4.09649	4.23042	3.80096	0.785759	1.47874	1.23642	1.04457	0.871845	0.803286	1.23043	0.984078	0.767087	0.709599	0.781191	0.469644	0.130383	0.0455552	0.790434	0.454598	0.129735	0.0773426	1.28164	2.23696	2.20811	2.05409	1.97307	1.98898	1.9862	2.34624	2.41016	2.43913	2.4402	2.15811	2.14196
3.8192	3.89718	3.86225	3.91423	4.05925	4.12125	3.85225	3.82518	3.86922	3.88818	3.84323	3.75215	3.60005	3.66502	3.8552	4.00723	4.16219	4.2932	3.84323	0.772529	1.47007	1.23382	1.0435	0.879543	0.809252	1.22272	0.966393	0.762569	0.702015	0.767183	0.463634	0.132693	0.0475372	0.778714	0.456195	0.16063	0.101996	1.27546	2.23503	2.21303	2.05802	1.976	1.988	1.99504	2.357	2.41701	2.44508	2.44905	2.16301	2.14003
3.8677	3.94174	3.92368	3.97052	4.11951	4.18064	3.91275	3.86878	3.92168	3.93163	3.89868	3.78871	3.61331	3.67012	3.9047	4.06375	4.20716	4.34012	3.89868	0.769853	1.46686	1.22649	1.0365	0.877884	0.812094	1.22247	0.962309	0.762202	0.688812	0.76563	0.45485	0.133221	0.0468842	0.774717	0.440649	0.143992	0.0889665	1.26997	2.24096	2.22008	2.06207	1.97501	1.98912	2.00408	2.35813	2.42008	2.46292	2.46008	2.16596	2.146
3.92027	3.99692	3.97496	4.01009	4.15812	4.22896	3.96918	3.92712	3.97298	3.97903	3.9503	3.84259	3.63703	3.67983	3.95727	4.11994	4.21931	4.3492	3.95016	0.767274	1.46679	1.22726	1.03695	0.8781	0.813804	1.21511	0.960848	0.757993	0.681554	0.765744	0.439273	0.128437	0.0474503	0.769442	0.43805	0.139779	0.0812571	1.26788	2.23804	2.22618	2.06707	1.97642	1.99802	2.01007	2.3682	2.42611	2.45716	2.46604	2.16307	2.14602
3.97613	4.03714	4.01714	4.05811	4.20705	4.27107	4.02111	3.97614	4.01613	4.02412	4.00712	3.91219	3.68215	3.71636	4.01314	4.16108	4.23305	4.35804	4.00113	0.772278	1.46979	1.23085	1.03563	0.875466	0.810047	1.22047	0.962936	0.759458	0.680881	0.771155	0.435036	0.140136	0.0589763	0.77392	0.455139	0.141907	0.0771638	1.27269	2.24002	2.234	2.07003	1.99499	1.99901	2.013	2.37702	2.43101	2.46402	2.46801	2.16601	2.147
4.03175	4.09461	4.07855	4.10565	4.22948	4.29926	4.06672	4.03468	4.07273	4.07574	4.05772	3.99329	3.74507	3.86905	4.07173	4.19435	4.25409	4.37504	4.05568	0.775543	1.4772	1.23509	1.04246	0.865091	0.808543	1.22409	0.965565	0.762899	0.689766	0.773205	0.433339	0.155702	0.116545	0.778339	0.454716	0.136237	0.066086	1.27698	2.24707	2.23603	2.082	1.99001	2.00207	2.01096	2.38595	2.4361	2.47403	2.47303	2.17008	2.14499
4.09006	4.14208	4.12108	4.15581	4.26654	4.31941	4.12199	4.08722	4.12938	4.13333	4.11313	4.09283	3.82792	3.95099	4.12804	4.22154	4.26116	4.37807	4.10804	0.7828	1.48522	1.23887	1.04209	0.857458	0.800838	1.23517	0.970703	0.767579	0.694279	0.779107	0.444638	0.177624	0.138771	0.78679	0.445719	0.135219	0.0619321	1.2865	2.25229	2.23814	2.08195	1.99105	2.00698	2.00802	2.38216	2.44409	2.47586	2.47505	2.17627	2.14405
4.13616	4.18915	4.16812	4.19112	4.29007	4.33702	4.16517	4.14017	4.18919	4.19121	4.16216	4.17223	3.91123	4.03686	4.17317	4.24508	4.26801	4.38101	4.15317	0.789767	1.49492	1.24918	1.0446	0.853438	0.786876	1.24	0.97953	0.775814	0.706826	0.786821	0.444535	0.168299	0.129578	0.792862	0.430958	0.135191	0.0594164	1.29011	2.26501	2.24399	2.08001	1.99302	2.006	2.00902	2.38899	2.44801	2.47002	2.47699	2.18801	2.146
4.18354	4.23361	4.20459	4.22538	4.31124	4.3423	4.21363	4.19072	4.24478	4.2539	4.20943	4.23908	3.97949	3.99844	4.22359	4.26726	4.27204	4.38521	4.20346	0.800522	1.50174	1.25742	1.03922	0.844001	0.773932	1.24968	0.991183	0.788568	0.717395	0.798788	0.440246	0.167675	0.0882909	0.802122	0.433382	0.135359	0.0560332	1.29819	2.26696	2.24003	2.08195	2.00005	2.00603	2.0138	2.38697	2.45195	2.47697	2.47403	2.18995	2.14516
4.22508	4.2801	4.24986	4.25472	4.32938	4.36529	4.26206	4.24617	4.30444	4.32258	4.24313	4.32149	4.09359	4.11019	4.2691	4.28799	4.27518	4.39983	4.23924	0.807623	1.50847	1.26675	1.04288	0.832018	0.769418	1.25749	1.00002	0.798602	0.72489	0.806349	0.452984	0.148857	0.0729968	0.808443	0.438715	0.134567	0.0963694	1.30336	2.26395	2.24195	2.07795	2.004	2.00793	1.99891	2.38507	2.448	2.47509	2.47605	2.18602	2.15714
4.27202	4.32802	4.28702	4.28601	4.34601	4.37801	4.30802	4.29702	4.36703	4.39103	4.29201	4.38603	4.20605	4.29205	4.31701	4.33101	4.283	4.34901	4.29302	0.81599	1.51414	1.27143	1.03747	0.828908	0.762387	1.26279	1.01574	0.817344	0.740063	0.81455	0.467019	0.128321	0.0563745	0.8168	0.469701	0.136165	0.0486487	1.31041	2.262	2.24	2.076	2.004	2.005	1.995	2.388	2.448	2.479	2.478	2.187	2.163
4.3076	4.37068	4.32646	4.32034	4.37121	4.39522	4.36166	4.34971	4.42783	4.45781	4.32655	4.45987	4.32663	4.39945	4.3507	4.34637	4.29226	4.38311	4.32967	0.815418	1.51538	1.27169	1.04033	0.824207	0.756222	1.26648	1.0239	0.82657	0.747417	0.814384	0.464484	0.107714	0.0439952	0.815875	0.471002	0.124287	0.0457859	1.31278	2.26099	2.23996	2.07699	1.99993	1.99693	1.98497	2.38101	2.45595	2.48	2.47696	2.183	2.16295
4.35388	4.42292	4.3621	4.34679	4.38756	4.41254	4.41201	4.40428	4.49131	4.52051	4.36886	4.52658	4.45154	4.51145	4.40388	4.37533		4.39334	4.38077	0.811475	1.51528	1.27054	1.0392	0.820897	0.752606	1.26233	1.02824	0.826661	0.748807	0.810092	0.476332	0.115425	0.045801	0.812467	0.434975		0.0500103	1.31231	2.26002	2.23693	2.07602	1.99498	1.9918	1.98275	2.38198	2.45207	2.47989	2.47393	2.18295	2.15889
4.39224	4.4632	4.41015	4.38116	4.41213	4.4361	4.45619	4.46022	4.54828	4.5863	4.40625	4.59523	4.56259	4.66169	4.44224	4.43307		4.49515	4.41423	0.808601	1.51133	1.2652	1.03442	0.815958	0.751101	1.25617	1.02261	0.829286	0.752151	0.807107	0.489775	0.110036	0.0419758	0.809706	0.525913		0.149094	1.30877	2.26099	2.234	2.07699	1.99398	1.98298	1.97195	2.38102	2.45499	2.475	2.47097	2.181	2.15406
4.44361	4.50571	4.44173	4.41558	4.43948	4.45735	4.49675	4.50869	4.60869	4.65085	4.45959	4.64478	4.69024	4.8094	4.4946	4.44976		4.52889	4.46455	0.800201	1.50494	1.26021	1.02653	0.813235	0.742711	1.25306	1.02171	0.828445	0.752479	0.79577	0.467004	0.118067	0.0500365	0.804484	0.530757		0.171474	1.30158	2.25803	2.23391	2.07399	1.98993	1.97783	1.96093	2.38587	2.45297	2.47391	2.46393	2.18099	2.16601
4.49116	4.56012	4.49816	4.4598	4.47657	4.48459	4.55405	4.56219	4.66228	4.71625	4.50523	4.70491	4.78614	4.9173	4.54119	4.50759		4.59368	4.50723	0.794817	1.49781	1.25409	1.01445	0.803103	0.731443	1.24569	1.01626	0.827231	0.754517	0.791971	0.427155	0.141431	0.0836354	0.797706	0.518671		0.188181	1.29668	2.25993	2.22693	2.07293	1.98498	1.96498	1.95586	2.37605	2.45093	2.46698	2.45891	2.18002	2.16709
4.54106	4.60806	4.54806	4.49406	4.50105	4.51004	4.59907	4.61306	4.71707	4.77006	4.55806	4.74406	4.87804	5.01604	4.59207	4.53307	4.37204	4.49404	4.56006	0.788675	1.49299	1.24594	1.01161	0.804515	0.731568	1.24869	1.01217	0.825132	0.749225	0.790727	0.420938	0.150889	0.111737	0.786804	0.496888	0.15173	0.11451	1.29184	2.25699	2.224	2.07	1.984	1.964	1.95	2.378	2.44799	2.466	2.455	2.18099	2.171
4.59576	4.66059	4.60369	4.54668	4.54255	4.54052	4.65573	4.66372	4.77362	4.8216	4.61275	4.79766	4.91054	5.05143	4.64868	4.59087	4.40669	4.53164	4.61168	0.784516	1.48885	1.2403	0.998067	0.792066	0.720886	1.24895	1.00338	0.818643	0.745245	0.787733	0.419362	0.141539	0.109198	0.781611	0.520716	0.185784	0.148327	1.28975	2.25007	2.22395	2.06691	1.98493	1.96099	1.94701	2.37583	2.44095	2.46492	2.45199	2.17303	2.17101
4.65428	4.70612	4.65721	4.59926	4.58517	4.58101	4.7121	4.71904	4.82106	4.8679	4.67026	4.84782	4.95149	5.08437	4.70132	4.65748	4.45993	4.58093	4.66421	0.783544	1.48593	1.23634	0.993439	0.78814	0.716907	1.24381	1.00526	0.816592	0.741037	0.784973	0.412702	0.128348	0.0807338	0.782473	0.514365	0.187903	0.150653	1.28785	2.25489	2.21991	2.05991	1.98007	1.96	1.94804	2.36302	2.43689	2.45889	2.45091	2.17489	2.17193
4.71121	4.7562	4.7112	4.65521	4.63722	4.62621	4.76121	4.76518	4.8681	4.90815	4.72622	4.88417	4.97306	5.10106	4.76018	4.72327	4.50118	4.6222	4.71819	0.785498	1.49079	1.23826	0.999623	0.794381	0.722086	1.25129	1.00591	0.81534	0.738259	0.786448	0.410109	0.115385	0.0604545	0.784847	0.511474	0.200941	0.164162	1.29096	2.24999	2.21597	2.05598	1.98296	1.95999	1.95	2.36397	2.43198	2.454	2.44699	2.16999	2.16896
4.76762	4.81063	4.76676	4.71185	4.69685	4.68286	4.8175	4.81356	4.89669	4.94944	4.78563	4.93034	4.99009	5.11597	4.81058	4.79618	4.54965	4.67562	4.76967	0.790388	1.49708	1.24152	1.0033	0.797432	0.721099	1.25478	1.0047	0.80999	0.737997	0.791455	0.410048	0.108663	0.0481332	0.789468	0.506676	0.214945	0.178285	1.29841	2.24793	2.20897	2.05093	1.97093	1.95795	1.94897	2.35596	2.42591	2.45486	2.44399	2.16693	2.15693
4.81508	4.85912	4.82517	4.77739	4.7626	4.74973	4.85617	4.85701	4.94956	4.98372	4.83412	4.95654	4.99709	5.114	4.85506	4.88621		4.72344	4.82108	0.796399	1.50103	1.24613	1.01113	0.804547	0.732609	1.26152	1.01022	0.810029	0.737092	0.797979	0.420701	0.11123	0.0445607	0.794782	0.477564		0.18887	1.3032	2.24287	2.20702	2.046	1.96593	1.95402	1.94698	2.35293	2.41898	2.44404	2.443	2.16184	2.15245
4.86205	4.90805	4.87606	4.83807	4.83208	4.82509	4.90704	4.90104	4.97405	5.01504	4.88306	4.98002	5.001	5.114	4.90105	4.93906		4.78606	4.86806	0.802888	1.51247	1.25181	1.01907	0.810945	0.743471	1.26696	1.00977	0.81043	0.741072	0.802746	0.465083	0.11382	0.0428491	0.8027	0.471632		0.174495	1.31132	2.237	2.208	2.046	1.963	1.955	1.946	2.35	2.418	2.446	2.44299	2.155	2.17201
4.91352	4.96499	4.93814	4.91776	4.93045	4.93197	4.95643	4.94483	5.02175	5.05236	4.93852	5.00139	5.01242	5.10394	4.95353	5.01635	4.83322	4.86025	4.93054	0.798626	1.49986	1.24828	1.0058	0.792493	0.742422	1.25794	1.0084	0.805687	0.751169	0.796851	0.46784	0.118615	0.0427224	0.80025	0.451634	0.176256	0.123973	1.2996	2.22294	2.19305	2.04002	1.9646	1.94961	1.94967	2.34254	2.41151	2.43698	2.42847	2.14496	2.18305
4.95306	5.00225	4.98662	4.9754	5.00273	5.00578	4.98965	4.97001	5.04152	5.07981	4.97808	5.03161	5.00666	5.0996	4.99357	5.08086	4.92431	4.91863	4.9715	0.800264	1.50475	1.2562	1.01507	0.800992	0.749151	1.26185	1.01649	0.812402	0.75108	0.799581	0.449887	0.116857	0.0445984	0.800692	0.466572	0.124712	0.0770776	1.30389	2.21846	2.19658	2.04154	1.97195	1.95814	1.96197	2.34542	2.41196	2.4355	2.42603	2.14195	2.18718
5.00111	5.0586	5.0371	5.03864	5.05926	5.06732	5.04158	5.01558	5.08757	5.11658	5.0271	5.05653	5.01402	5.1045	5.0421	5.14165	4.99821	5.05924	5.01661	0.800127	1.50584	1.26238	1.01159	0.819243	0.758874	1.25979	1.01501	0.811374	0.746846	0.800467	0.424935	0.104191	0.0394482	0.799512	0.452355	0.112037	0.0381213	1.31172	2.21651	2.2	2.04351	1.9695	1.96302	1.956	2.342	2.41	2.4355	2.4275	2.13951	2.17392
5.04707	5.10215	5.07726	5.09995	5.15772	5.18153	5.07377	5.04406	5.11842	5.15334	5.07163	5.06774	5.02056	5.10601	5.08499	5.20791	5.09085	5.16129	5.06356	0.806302	1.50792	1.2628	1.02241	0.809392	0.75802	1.26147	1.00744	0.803684	0.738196	0.805913	0.439592	0.105613	0.0422089	0.806287	0.467908	0.129151	0.0528183	1.3089	2.22203	2.20156	2.04604	1.96846	1.97056	1.95528	2.34201	2.40949	2.43603	2.42753	2.14454	2.14889
5.08841	5.14887	5.1315	5.16772	5.2446	5.25581	5.12876	5.08446	5.14874	5.1777	5.11689	5.08496	5.02511	5.10656	5.12055	5.27259	5.22285	5.29009	5.10394	0.799028	1.50512	1.25959	1.02856	0.820039	0.770541	1.25268	1.00393	0.797645	0.745108	0.79839	0.454986	0.109362	0.04437	0.799699	0.471081	0.126825	0.051521	1.30814	2.22468	2.20605	2.04908	1.96539	1.97506	1.97483	2.34301	2.40851	2.43866	2.43015	2.14715	2.14142
5.12962	5.18815	5.17715	5.22312	5.31771	5.36122	5.16316	5.12813	5.18263	5.20961	5.15712	5.10562	5.03002	5.10951	5.16811	5.32213	5.32979	5.43132	5.14664	0.787201	1.50056	1.25553	1.03905	0.839778	0.772899	1.2471	0.992834	0.786012	0.740593	0.786926	0.464001	0.111016	0.0474011	0.787194	0.466658	0.124235	0.0579971	1.30387	2.23301	2.20851	2.05301	1.96051	1.97799	1.96703	2.3435	2.409	2.446	2.437	2.15401	2.13798
5.17213	5.2392	5.23163	5.27332	5.39582	5.44445	5.22204	5.17555	5.22845	5.24794	5.19764	5.13345	5.03709	5.11253	5.20663	5.37109	5.43967	5.55312	5.19904	0.775151	1.4917	1.24615	1.04561	0.862966	0.789579	1.23676	0.99262	0.787841	0.73298	0.791657	0.479166	0.116489	0.0517808	0.775845	0.460543	0.133328	0.0758401	1.29506	2.23352	2.21258	2.05604	1.96348	1.97361	1.97664	2.34354	2.40759	2.44638	2.43806	2.15891	2.13503
5.22065	5.29295	5.28018	5.33607	5.45938	5.51753	5.26368	5.21854	5.26297	5.28229	5.25261	5.16865	5.04433	5.11507	5.25504	5.41667	5.52995	5.63969	5.24078	0.768205	1.48623	1.23828	1.04496	0.867977	0.798308	1.23045	0.973233	0.766634	0.702709	0.768996	0.455603	0.120267	0.0533258	0.767993	0.446065	0.147966	0.0952243	1.29144	2.23505	2.21859	2.05906	1.96214	1.98217	1.98768	2.34715	2.41449	2.43803	2.44262	2.15711	2.13838
5.27212	5.33511	5.33263	5.38311	5.52013	5.58514	5.31612	5.26512	5.30557	5.3171	5.30212	5.22013	5.05906	5.11851	5.30163	5.46912	5.59456	5.71457	5.29762	0.762103	1.48124	1.23246	1.03444	0.869677	0.804706	1.22958	0.972537	0.765711	0.698175	0.76357	0.473549	0.127265	0.0530832	0.761427	0.436877	0.16565	0.119138	1.28415	2.2375	2.22252	2.06202	1.9685	1.98951	1.99552	2.354	2.41402	2.43957	2.44802	2.16199	2.13301
5.32282	5.38926	5.38622	5.43622	5.57766	5.64369	5.36684	5.31631	5.34772	5.36202	5.35382	5.26269	5.0777	5.12522	5.35627	5.51478	5.61501	5.73988	5.34932	0.764615	1.47703	1.22718	1.03551	0.873172	0.808771	1.22982	0.966407	0.763436	0.700217	0.765429	0.441099	0.135269	0.0488091	0.764562	0.435086	0.156647	0.111925	1.28168	2.23055	2.23109	2.06955	1.96857	1.9931	2.00657	2.35807	2.42353	2.46449	2.4546	2.15257	2.13958
5.38088	5.44312	5.43768	5.4874	5.62382	5.69241	5.42638	5.37378	5.39869	5.41532	5.41187	5.34673	5.12715	5.14402	5.41092	5.5695	5.65147	5.76649	5.40715	0.761965	1.47757	1.22716	1.03479	0.8663	0.810877	1.22593	0.966032	0.761822	0.668028	0.763117	0.450661	0.146035	0.0558814	0.761708	0.440019	0.151253	0.0988345	1.28204	2.23412	2.23756	2.0731	1.97415	2.00016	2.01108	2.363	2.42557	2.46352	2.45494	2.15755	2.1445
5.44261	5.49311	5.4906	5.52762	5.6606	5.73304	5.48808	5.43111	5.47522	5.47621	5.47309	5.42417	5.17865	5.30114	5.47461	5.61406	5.67202	5.78801	5.45859	0.764996	1.48445	1.23155	1.03465	0.86551	0.807154	1.2251	0.974096	0.745534	0.674401	0.765981	0.446464	0.160306	0.124528	0.764881	0.448166	0.153468	0.100422	1.28565	2.23951	2.24002	2.07751	1.98102	2.00751	2.0145	2.36302	2.4285	2.44903	2.45201	2.16001	2.14449
5.49516	5.54356	5.53852	5.58084	5.70582	5.75488	5.52573	5.48519	5.53477	5.53386	5.52068	5.4925	5.23644	5.3546	5.52867	5.64226	5.68213	5.79885	5.50521	0.769181	1.49247	1.23538	1.0304	0.854976	0.807488	1.2379	0.974656	0.749313	0.682734	0.769556	0.440066	0.159734	0.124424	0.76955	0.453052	0.153824	0.0580911	1.29097	2.24311	2.25152	2.08348	1.98659	2.01149	2.01601	2.37349	2.4321	2.45699	2.454	2.16508	2.13194
5.54563	5.58656	5.57866	5.60758	5.73032	5.78332	5.5809	5.53724	5.59128	5.59745	5.57209	5.56831	5.30763	5.3607	5.57966	5.66225	5.69218	5.78813	5.55905	0.771817	1.49738	1.24098	1.02987	0.851018	0.797857	1.23933	0.975868	0.753287	0.684793	0.770755	0.440296	0.164583	0.0979431	0.773578	0.454099	0.148509	0.0638113	1.29302	2.25121	2.25314	2.08211	1.99367	2.01053	2.01705	2.37289	2.43958	2.45608	2.45396	2.17121	2.12746
5.59804	5.64003	5.63402	5.66302	5.77001	5.78803	5.63003	5.60104	5.65104	5.66505	5.62804	5.66906	5.41709	5.43616	5.63903	5.69101	5.703	5.794	5.61803	0.778661	1.48587	1.24937	1.02407	0.838132	0.779907	1.23041	0.965726	0.761067	0.699375	0.777602	0.438662	0.154089	0.0808081	0.780119	0.422539	0.131558	0.0578151	1.28289	2.261	2.242	2.082	2.011	2.007	2.01899	2.374	2.438	2.46001	2.45201	2.186	2.13301
5.64653	5.68558	5.66264	5.68745	5.78023	5.82404	5.66659	5.65451	5.7068	5.72485	5.67653	5.74685	5.52937	5.64992	5.68162	5.70258	5.708	5.79753	5.65556	0.79257	1.49249	1.25306	1.03596	0.840854	0.775971	1.24109	0.974403	0.771114	0.706101	0.793563	0.453911	0.139236	0.103882	0.791482	0.421292	0.129584	0.0515832	1.29005	2.25803	2.238	2.07992	2.00995	2.00697	2.00308	2.38004	2.43797	2.46697	2.45996	2.18401	2.1431
5.68611	5.72811	5.71005	5.72086	5.79771	5.82748	5.7103	5.69238	5.76524	5.78757	5.71605	5.8097	5.63058	5.71827	5.72705	5.74429	5.70819	5.7648	5.69717	0.799818	1.49945	1.26098	1.04261	0.832137	0.763733	1.24592	0.997944	0.799021	0.724362	0.800276	0.454762	0.115836	0.0646776	0.799546	0.449325	0.13276	0.0658864	1.29425	2.25983	2.23808	2.0741	2.00594	2.00492	2.00892	2.38294	2.43613	2.46494	2.45706	2.18487	2.14981
5.73809	5.78013	5.75912	5.76106	5.83105	5.85005	5.77114	5.75716	5.82323	5.86125	5.76507	5.88921	5.75142	5.82458	5.77612	5.75812	5.71703	5.80198	5.75213	0.801585	1.50008	1.25945	1.0408	0.816097	0.761553	1.24502	1.01265	0.812133	0.735689	0.802864	0.456288	0.112032	0.0410067	0.800267	0.441612	0.133248	0.0512996	1.29606	2.25201	2.24199	2.079	2.00299	2.00098	2.00498	2.38001	2.44198	2.46202	2.46002	2.179	2.14101
5.76474	5.81875	5.79471	5.7786	5.84649	5.86546	5.8117	5.80489	5.89001	5.93391	5.78681	5.95094	5.87169	5.9905	5.81171	5.79374	5.72723		5.79067	0.80019	1.49679	1.25631	1.03808	0.812277	0.762407	1.25191	1.02496	0.815662	0.741281	0.801189	0.470458	0.146668	0.110614	0.79929	0.446024	0.132668		1.29196	2.25395	2.23895	2.07795	2.00093	1.99489	1.99993	2.38396	2.43708	2.46899	2.46497	2.17897	2.14497
5.81892	5.87396	5.8469	5.82279	5.8825	5.89958	5.86304	5.87013	5.96431	6.00148	5.84588	6.02011	5.99642	6.10169	5.8639	5.84731			5.84	0.79646	1.4908	1.25412	1.02981	0.809805	0.753211	1.24485	1.0038	0.812231	0.746273	0.797404	0.497454	0.137833	0.0606023	0.795589	0.509947			1.29108	2.25006	2.23504	2.07408	1.99596	1.98675	1.99458	2.38102	2.44306	2.468	2.46285	2.177	2.143
5.86202	5.91902	5.88902	5.86002	5.90601	5.92701	5.91202	5.92302	6.02602	6.07102	5.88702	6.07201	6.11004	6.22804	5.90602	5.86202			5.88702	0.791309	1.48353	1.24866	1.02338	0.805822	0.737756	1.2452	1.02077	0.815551	0.73939	0.791949	0.482631	0.136588	0.07386	0.790828	0.513069			1.28783	2.253	2.237	2.078	1.994	1.975	1.97499	2.382	2.446	2.468	2.456	2.177	2.143
5.91676	5.97084	5.93073	5.90461	5.93844	5.9424	5.95884	5.97387	6.07993	6.13194	5.93979	6.10287	6.21222	6.33638	5.95979	5.91373			5.94375	0.787862	1.48004	1.2422	1.00218	0.786158	0.727641	1.23755	1.00277	0.816796	0.738623	0.790294	0.48441	0.155728	0.099227	0.785671	0.510649			1.27621	2.24899	2.23392	2.07396	1.98994	1.96792	1.95893	2.3849	2.447	2.46789	2.45689	2.17403	2.147
5.97224	6.03216	5.98414	5.94901	5.97063	5.97161	6.02016	6.03732	6.14705	6.20007	5.99718	6.16569	6.29955	6.4354	6.01722	5.96716			5.99818	0.782161	1.47083	1.23645	1.00335	0.780831	0.716728	1.23139	0.990836	0.806345	0.732213	0.783293	0.465177	0.158047	0.11768	0.781392	0.509881			1.26814	2.24796	2.22792	2.07085	1.98598	1.96192	1.95387	2.37792	2.44694	2.46002	2.44894	2.17581	2.14706
6.0302	6.08618	6.03721	5.99619	6.00016	6.00012	6.0742	6.09918	6.19619	6.25017	6.05221	6.19825	6.32519	6.45418	6.0742	6.02122			6.05319	0.777075	1.4643	1.22879	0.984648	0.772501	0.704049	1.22261	0.987859	0.79772	0.724002	0.777828	0.468215	0.172224	0.122174	0.776792	0.509457			1.26479	2.24596	2.22397	2.06398	1.98499	1.95797	1.94799	2.37399	2.44397	2.46099	2.44601	2.16697	2.15002
6.08674	6.13676	6.09576	6.04781	6.04369	6.03458	6.12987	6.14969	6.24776	6.29758	6.10974	6.26632	6.37808	6.50407	6.13078	6.08034			6.10573	0.773034	1.46533	1.22826	0.99218	0.770399	0.703935	1.22303	0.993079	0.800305	0.727144	0.777447	0.442447	0.135025	0.0769349	0.769199	0.501891			1.26767	2.23404	2.21694	2.05893	1.98197	1.95101	1.944	2.36985	2.43692	2.45694	2.448	2.15904	2.15506
6.1411	6.1921	6.15122	6.10718	6.09405	6.07718	6.19293	6.20005	6.30267	6.33982	6.16401	6.29022	6.38457	6.50942	6.1881	6.10749			6.15912	0.7784	1.46942	1.22827	0.990094	0.785868	0.71149	1.22168	0.988774	0.791468	0.722368	0.780879	0.447734	0.136418	0.0753354	0.776389	0.413318			1.27254	2.23694	2.21294	2.05389	1.97998	1.95202	1.94396	2.35906	2.43079	2.453	2.44802	2.16187	2.15911
6.19204	6.24304	6.20805	6.16205	6.14305	6.13206	6.23605	6.24904	6.33403	6.37803	6.21105	6.34703	6.411	6.52899	6.23904	6.22308			6.21105	0.781632	1.47584	1.23238	0.991685	0.776467	0.713354	1.22829	0.991731	0.795567	0.721833	0.783614	0.40339	0.116376	0.0514244	0.780061	0.456902			1.27843	2.234	2.21	2.049	1.97899	1.953	1.94201	2.362	2.421	2.453	2.449	2.156	2.16399
6.23477	6.2848	6.25967	6.21091	6.19312	6.18801	6.28767	6.29168	6.36568	6.40858	6.25781	6.37226	6.41106	6.52304	6.27878	6.3039			6.25474	0.784115	1.48338	1.23866	0.996538	0.774154	0.717131	1.23424	0.993053	0.793207	0.724853	0.787207	0.469653	0.131736	0.0556053	0.781478	0.458669			1.28443	2.2339	2.20697	2.05293	1.9729	1.95403	1.94901	2.35903	2.42097	2.45293	2.44594	2.15887	2.15517
6.28888	6.34069	6.30705	6.27515	6.27238	6.25951	6.33482	6.33961	6.41363	6.44965	6.31482	6.39059	6.41508	6.52606	6.33386	6.36696			6.30676	0.796998	1.49158	1.24398	1.00078	0.784513	0.723479	1.24692	0.99967	0.800707	0.729365	0.79805	0.463301	0.131447	0.052455	0.795997	0.461138			1.29368	2.227	2.20508	2.04802	1.96613	1.95621	1.95008	2.36102	2.41902	2.44794	2.44194	2.15002	2.1674
6.33021	6.37325	6.35621	6.32925	6.33733	6.33035	6.3732	6.36818	6.4432	6.48017	6.35323	6.41812	6.41902	6.52898	6.37421	6.41226			6.34224	0.799275	1.49653	1.2495	1.01109	0.801896	0.724904	1.25477	1.00903	0.805241	0.736135	0.796682	0.446954	0.131233	0.0498604	0.801938	0.449311			1.29956	2.227	2.20902	2.049	1.97203	1.96598	1.95405	2.36201	2.42	2.44501	2.439	2.151	2.18599
6.37958	6.43161	6.40564	6.38777	6.4139	6.41203	6.41961	6.41037	6.48939	6.51939	6.40657	6.44519	6.42301	6.52391	6.42258	6.47406	6.30415	6.36342	6.39753	0.802884	1.50667	1.25423	1.01083	0.798884	0.74436	1.25907	1.01551	0.808025	0.739659	0.799516	0.436153	0.115704	0.0430095	0.806122	0.438251	0.103502	0.029858	1.30702	2.228	2.21399	2.05003	1.97803	1.96208	1.96608	2.36395	2.41997	2.44701	2.43992	2.151	2.18384
6.4228	6.4768	6.45292	6.44524	6.48059	6.48884	6.46454	6.43796	6.51898	6.54869	6.44875	6.45936	6.42413	6.517	6.46565	6.55242	6.39056	6.46909	6.4369	0.806795	1.5083	1.26043	1.01703	0.808151	0.748133	1.26285	1.01539	0.817882	0.745883	0.804361	0.433072	0.116004	0.0429671	0.809137	0.456753	0.112731	0.0487549	1.31231	2.22796	2.21319	2.05215	1.97996	1.96813	1.97177	2.3601	2.41798	2.44787	2.43406	2.15104	2.17175
6.46006	6.51406	6.49606	6.50307	6.55509	6.57511	6.49006	6.48303	6.56503	6.58104	6.48407	6.47601	6.43001	6.51701	6.49606	6.61909	6.51015	6.56718	6.47905	0.807026	1.50695	1.26343	1.02608	0.818517	0.752983	1.26388	1.00783	0.785746	0.733886	0.805336	0.44718	0.116655	0.0428266	0.808547	0.467161	0.130076	0.0550635	1.31328	2.22601	2.222	2.059	1.978	1.974	1.96101	2.365	2.417	2.442	2.43701	2.153	2.15999
6.51164	6.56467	6.5477	6.56484	6.63413	6.66499	6.54343	6.5118	6.5917	6.61556	6.54168	6.48849	6.43714	6.52803	6.54857	6.69275	6.63273	6.71795	6.52267	0.803931	1.5031	1.25891	1.03632	0.832464	0.764022	1.26191	1.00594	0.798534	0.738711	0.802122	0.447121	0.120635	0.0400498	0.805642	0.467707	0.135656	0.0581208	1.31026	2.23314	2.22307	2.06301	1.98197	1.9771	1.96931	2.36511	2.41803	2.44506	2.443	2.15513	2.15499
6.55791	6.61305	6.59788	6.62535	6.71526	6.73685	6.5752	6.56891	6.64165	6.65584	6.59097	6.52342	6.44711	6.53013	6.58995	6.74705	6.75757	6.85893	6.57101	0.799517	1.49505	1.25234	1.0404	0.84289	0.767982	1.25977	1.00208	0.784531	0.733393	0.797044	0.454339	0.122362	0.0435117	0.802058	0.475418	0.156903	0.0716215	1.3047	2.24306	2.22808	2.064	1.97998	1.9844	1.99104	2.37304	2.42006	2.44906	2.44308	2.16404	2.15394
6.60017	6.66217	6.63922	6.6882	6.77428	6.82329	6.63116	6.61117	6.67217	6.69513	6.63615	6.54313	6.45203	6.53599	6.63418	6.79619	6.87739	6.9954	6.61817	0.788636	1.48949	1.24694	1.05387	0.853591	0.780168	1.24464	0.987576	0.777574	0.713981	0.784184	0.458454	0.120583	0.0408023	0.793062	0.449729	0.140811	0.0726653	1.29437	2.24601	2.23201	2.06403	1.97902	2.00302	1.99304	2.37501	2.42303	2.45202	2.44702	2.16602	2.15101
6.64478	6.70573	6.69574	6.7398	6.84594	6.89808	6.67175	6.65478	6.71661	6.72971	6.6758	6.57668	6.4592	6.53304	6.67974	6.8457	6.97584	7.09791	6.66178	0.777507	1.48298	1.23697	1.04478	0.856344	0.784885	1.23696	0.978859	0.768463	0.706373	0.774884	0.454425	0.121337	0.0414151	0.780889	0.436817	0.146213	0.084391	1.28463	2.24901	2.2351	2.071	1.98303	2.00697	2.00313	2.37804	2.43001	2.45708	2.4531	2.17103	2.15401
6.70102	6.75806	6.74904	6.79694	6.91338	6.97538	6.72604	6.71109	6.76113	6.781	6.73289	6.62617	6.47336	6.53636	6.73317	6.89611	7.0356	7.1626	6.71806	0.771547	1.47483	1.23189	1.03971	0.856817	0.789617	1.2395	0.970142	0.766329	0.689038	0.768781	0.450004	0.124098	0.0435179	0.775071	0.438538	0.16032	0.103967	1.27641	2.24996	2.24209	2.07117	1.98513	2.00513	2.01215	2.38123	2.43109	2.463	2.46004	2.17298	2.155
6.74807	6.80706	6.79706	6.84005	6.97704	7.03906	6.77406	6.76106	6.81305	6.82706	6.77407	6.68008	6.49004	6.553	6.78706	6.94705	7.06304	7.19004	6.76707	0.766829	1.47048	1.22632	1.03565	0.866332	0.796857	1.22899	0.961015	0.757075	0.692133	0.765629	0.456172	0.131409	0.0585915	0.769148	0.430659	0.151122	0.0922856	1.27485	2.24801	2.24601	2.07901	1.99101	2.01101	2.01901	2.39201	2.43501	2.46301	2.46201	2.17202	2.155
6.80184	6.85676	6.84571	6.88471	7.00989	7.08867	6.82093	6.80978	6.85587	6.87282	6.83182	6.74796	6.52371	6.55656	6.83884	6.99171	7.09808	7.22004	6.82073	0.766044	1.47497	1.22764	1.03666	0.859675	0.802275	1.22694	0.957028	0.753266	0.686858	0.765198	0.457818	0.154461	0.059953	0.767819	0.437743	0.128487	0.0644491	1.27676	2.25905	2.25408	2.0881	1.9971	2.02193	2.02701	2.40092	2.44007	2.473	2.47101	2.18501	2.154
6.86308	6.91197	6.89785	6.93682	7.07461	7.13768	6.88906	6.86716	6.9191	6.93308	6.89201	6.81863	6.57612	6.59772	6.90008	7.04355	7.10423	7.22308	6.87408	0.767935	1.47993	1.23262	1.03967	0.871494	0.803438	1.21898	0.962731	0.758818	0.688361	0.767389	0.435934	0.149708	0.0717845	0.769356	0.44732	0.129664	0.060674	1.27966	2.26308	2.26004	2.09508	2.00425	2.01708	2.028	2.39525	2.44513	2.47315	2.47208	2.18611	2.15398
6.91317	6.95719	6.93717	6.97516	7.10314	7.1691	6.93817	6.9212	6.97021	6.98321	6.93919	6.89433	6.62829	6.63125	6.95016	7.06915	7.11503	7.22701	6.92415	0.775147	1.48674	1.24223	1.04571	0.869335	0.807506	1.22436	0.967919	0.76384	0.697678	0.774767	0.425075	0.159417	0.0780185	0.776134	0.449971	0.128926	0.0548281	1.28689	2.26702	2.26203	2.09902	2.01599	2.021	2.02799	2.407	2.45101	2.48001	2.47599	2.191	2.15301
6.96077	7.00971	6.98464	7.02071	7.14247	7.19638	6.98468	6.97571	7.02783	7.03981	6.99277	6.98399		6.70061	6.99382	7.11021	7.1221	7.23	6.96674	0.782461	1.49554	1.24718	1.04223	0.862234	0.806344	1.2341	0.978606	0.774864	0.702642	0.782297	0.437151		0.080211	0.782816	0.417645	0.127887	0.0515719	1.29456	2.27222	2.26896	2.10399	2.01406	2.02194	2.02497	2.40801	2.45404	2.482	2.47407	2.19122	2.15506
7.01581	7.06077	7.03075	7.0713	7.17626	7.22313	7.03392	7.02698	7.08807	7.0983	7.04766	7.05569	6.7943	6.81748	7.05287	7.12549	7.12909	7.23	7.01998	0.789066	1.50427	1.25685	1.0333	0.844356	0.798676	1.24745	0.980064	0.777629	0.714251	0.786582	0.421481	0.149669	0.0710787	0.79186	0.414329	0.124765	0.0502657	1.30242	2.28796	2.26604	2.10304	2.01804	2.01806	2.02311	2.409	2.45704	2.48202	2.47909	2.207	2.15911
7.05305	7.09606	7.06505	7.08503	7.18804	7.22904	7.07606	7.07206	7.13707	7.15807	7.07805	7.13308	6.90012	6.93116	7.09305	7.14803	7.133	7.23002	7.06505	0.797594	1.51179	1.26299	1.04642	0.85653	0.790678	1.25511	0.996313	0.794556	0.720732	0.797215	0.447218	0.148204	0.0714647	0.797813	0.408783	0.120864	0.0491882	1.30768	2.286	2.268	2.10499	2.02	2.021	2.02798	2.409	2.459	2.483	2.483	2.207	2.16402
7.09957	7.14955	7.11049				7.12652	7.12663	7.19878	7.22285	7.1245	7.20113	7.00861	7.07274	7.13764	7.17742	7.13114	7.25026	7.10567	0.810002	1.51612	1.27283				1.26661	1.00796	0.808729	0.739648	0.810335	0.454069	0.125916	0.0581479	0.809238	0.411413	0.115729	0.0818118	1.31401	2.28496	2.26801	2.10003				2.41307	2.46199	2.48697	2.48506	2.20593	2.18371
7.14106	7.18908	7.14587	7.14872	7.23547	7.2784	7.16429	7.17212	7.25512	7.28438	7.16108	7.28246	7.12474	7.19746	7.184	7.20757	7.14202	7.19955	7.15387	0.816463	1.51656	1.27377	1.05442	0.839929	0.782005	1.27273	1.01619	0.820078	0.750789	0.816365	0.465691	0.118354	0.052832	0.816091	0.420701	0.118318	0.0446477	1.31745	2.28185	2.26892	2.10194	2.01698	2.01583	2.00787	2.41785	2.46098	2.48506	2.48892	2.20085	2.16319
7.19015	7.23918	7.18619	7.18213	7.25707	7.29706	7.22414	7.22419	7.30725	7.34824	7.21117	7.3503	7.25149	7.31155	7.23015	7.23417	7.18913	7.2713	7.19419	0.816594	1.51896	1.27413	1.05129	0.842629	0.774338	1.27796	1.0228	0.827375	0.752628	0.818427	0.452925	0.107437	0.0418196	0.814281	0.418103	0.111632	0.0473503	1.31698	2.27498	2.26501	2.09901	2.016	2.00799	2.00198	2.411	2.46001	2.48801	2.485	2.19399	2.17197
7.22768	7.28367	7.23367	7.21446	7.27431	7.31326	7.25975	7.27075	7.36879	7.40885	7.25263	7.42488	7.37471	7.44801	7.26877			7.34668	7.24068	0.81509	1.51365	1.2715	1.0493	0.83976	0.766425	1.27512	1.02268	0.833581	0.757119	0.815149	0.478497	0.0968	0.034419	0.814421			0.0575123	1.31578	2.27001	2.26797	2.10097	2.01604	2.0059	1.9969	2.41003	2.46204	2.49093	2.48494	2.19099	2.16414
7.27711	7.33207	7.28205	7.24807	7.29696	7.33243	7.31411	7.32515	7.42624	7.47024	7.29807	7.4879	7.49835	7.59273	7.32398			7.39376	7.28996	0.808533	1.50749	1.26404	1.04063	0.833677	0.758764	1.27127	1.02168	0.83286	0.756242	0.807143	0.452751	0.100968	0.0398215	0.809983			0.0751467	1.30868	2.27091	2.26591	2.09896	2.01885	1.99874	1.98979	2.41183	2.46489	2.48587	2.48089	2.18985	2.174
7.32806	7.38106	7.33005	7.29705	7.34101	7.35201	7.36506	7.37807	7.48306	7.52707	7.34706	7.52904	7.60611	7.71813	7.36907		7.19402	7.33689	7.33407	0.798599	1.4988	1.2562	1.03026	0.813834	0.746994	1.2608	1.01564	0.82871	0.752683	0.800855	0.448684	0.129763	0.0637586	0.796364		0.100025	0.0973583	1.30492	2.267	2.26199	2.097	2.01199	1.987	1.97999	2.404	2.46	2.48	2.47599	2.183	2.174
7.37573	7.42874	7.37073	7.33462	7.34559	7.36234	7.41179	7.42677	7.52875	7.57973	7.39175	7.5577	7.68821	7.81798	7.42173		7.20848	7.25427	7.38373	0.790413	1.49369	1.25164	1.0182	0.809027	0.735247	1.25825	1.01054	0.821362	0.74775	0.797021	0.459379	0.139234	0.0923176	0.784227		0.103922	0.0299464	1.29696	2.26395	2.25693	2.09689	2.00699	1.98595	1.97289	2.40287	2.45689	2.47897	2.47193	2.18197	2.17499
7.43022	7.48407	7.42515	7.38088	7.38953	7.38756	7.47128	7.48415	7.58513	7.634	7.44811	7.61037	7.77713	7.89041	7.47622		7.24475	7.27413	7.43811	0.783212	1.48756	1.24269	1.00919	0.80062	0.724636	1.24844	1.00289	0.814644	0.740951	0.789662	0.47689	0.126331	0.103972	0.777346		0.12425	0.033585	1.29193	2.26004	2.25187	2.08891	2.00594	1.98181	1.96489	2.39279	2.44889	2.47685	2.46689	2.18	2.17406
7.46263	7.52213	7.47062	7.41811	7.40659	7.41308	7.51913	7.52713	7.6196	7.66161	7.48213	7.63215	7.75854	7.89303	7.50663	7.34814	7.49763	7.56385	7.48264	0.778622	1.46813	1.23798	0.99446	0.785815	0.718321	1.23366	0.993827	0.798896	0.737169	0.783484	0.461979	0.150905	0.100953	0.774281	0.408405	0.165109	0.0939981	1.27191	2.2575	2.23698	2.08798	2.0015	1.97149	1.95949	2.37949	2.44898	2.46998	2.45999	2.179	2.16751
7.50133	7.56128	7.50823	7.45022	7.43318	7.43702	7.5573	7.56475	7.65018	7.69658	7.52133	7.68459	7.77398	7.9058	7.54532	7.40974	7.53554	7.65955	7.52772	0.77778	1.46811	1.23261	0.992476	0.782508	0.720557	1.23547	0.99251	0.794875	0.731162	0.779819	0.453627	0.137821	0.0852452	0.776428	0.432203	0.164308	0.126033	1.27167	2.25693	2.23093	2.08288	2.00341	1.96994	1.95694	2.37637	2.44333	2.46533	2.45741	2.17893	2.17199
7.56718	7.62322	7.5658	7.50725	7.4869	7.47695	7.62026	7.6242	7.70462	7.74261	7.58717	7.73107	7.81186	7.93034	7.61018	7.47347	7.58	7.7045	7.58425	0.783501	1.47395	1.23333	0.98901	0.779285	0.718357	1.2306	0.99005	0.78981	0.725249	0.785798	0.442956	0.1188	0.066621	0.781654	0.434204	0.159857	0.122049	1.27413	2.25203	2.2255	2.07355	1.99699	1.96501	1.95257	2.36695	2.43004	2.45155	2.44996	2.17353	2.1715
7.6071	7.6576	7.60761	7.54761	7.52512	7.52261	7.6636	7.66409	7.73659	7.77007	7.6236	7.75158	7.81602	7.928	7.6511	7.57315	7.69646	7.82196	7.62111	0.783143	1.47907	1.23307	0.994866	0.784717	0.719503	1.23495	0.98578	0.782374	0.719725	0.784639	0.45632	0.12839	0.0626285	0.782192	0.467232	0.152379	0.114754	1.27957	2.25149	2.22299	2.07399	1.99649	1.965	1.952	2.36099	2.42898	2.45348	2.44399	2.17399	2.17348
7.66957	7.72403	7.67861	7.61672	7.60138	7.59735	7.72808	7.72054	7.79451	7.81501	7.68858	7.80126	7.83115	7.92801	7.71355	7.6681	7.83313	7.79365	7.69145	0.791551	1.48686	1.23953	1.00462	0.792481	0.727843	1.24276	0.979957	0.776128	0.726001	0.793509	0.474966	0.134684	0.0615982	0.789792	0.480157	0.116922	0.131487	1.28729	2.2435	2.21595	2.06496	1.98845	1.96341	1.94897	2.35494	2.41846	2.44189	2.4354	2.16796	2.16113
7.71481	7.7658	7.72677	7.67287	7.67042	7.66403	7.77372	7.76416	7.83469	7.85572	7.73476	7.82219	7.84295	7.92849	7.7573	7.79154	7.84388	7.80338	7.72684	0.793657	1.49245	1.24651	1.00028	0.787122	0.731711	1.24114	0.98612	0.78024	0.724451	0.795879	0.466148	0.132398	0.0585907	0.791568	0.468401	0.117098	0.114349	1.2945	2.24345	2.2115	2.06203	1.98448	1.95557	1.94698	2.35048	2.41506	2.43304	2.42748	2.16495	2.17071
7.75412	7.80612	7.76565	7.72918	7.73372	7.73323	7.80362	7.79261	7.86114	7.88263	7.77164	7.84408	7.84701	7.9285	7.79561	7.83669	7.85901		7.76863	0.798137	1.49943	1.25564	1.01245	0.79668	0.736671	1.24738	0.992794	0.786069	0.731258	0.798368	0.471448	0.131169	0.0572406	0.797905	0.47174	0.0806635		1.30406	2.241	2.2125	2.06499	1.98049	1.95799	1.9455	2.3515	2.41599	2.43299	2.419	2.16199	2.195
7.80691	7.85793	7.83033	7.7975	7.81679	7.82036	7.85431	7.84288	7.92124	7.9387	7.83139	7.88464	7.85404	7.93102	7.84589	7.91155	7.81658		7.82583	0.802942	1.50875	1.25905	1.01516	0.799363	0.74375	1.25763	0.994456	0.789042	0.736947	0.801235	0.454433	0.125045	0.0550422	0.804463	0.477295	0.116863		1.31032	2.23554	2.21052	2.05903	1.97603	1.95462	1.94414	2.35157	2.41304	2.42949	2.41898	2.15556	2.19645
7.83585	7.88833	7.85397	7.83359	7.87417	7.88319	7.87675	7.86974	7.93836	7.95241	7.85893	7.89411	7.85661	7.93256	7.87381	7.95155	7.78138	7.87369	7.84938	0.806654	1.51225	1.26354	1.0198	0.803365	0.750582	1.26483	1.00231	0.793702	0.742641	0.804411	0.446808	0.123144	0.0527101	0.80897	0.478728	0.110583	0.0544416	1.3172	2.23806	2.21201	2.06153	1.97796	1.96353	1.95502	2.35621	2.41598	2.42901	2.41709	2.16004	2.19272
7.90407	7.94007	7.92007	7.92908	7.9941	8.0131	7.93107	7.91507	7.96309	8.01706	7.92707	7.92003	7.86401	7.92601	7.93907	8.05408	7.90615	7.92967	7.90007	0.813859	1.53477	1.27573	1.0459	0.83618	0.774756	1.28604	1.0073	0.772849	0.754811	0.810198	0.429505	0.102289	0.0501446	0.81667	0.480173	0.123554	0.0490567	1.34578	2.25701	2.22701	2.07101	1.976	1.972	1.95903	2.37699	2.42101	2.39455	2.43101	2.17201	2.17097
7.93727	7.98738	7.97036	7.97454	8.03933	8.05556	7.96864	7.96647	8.04141	8.05754	7.96232	7.9379	7.87504	7.93624	7.97374	8.09256	7.97143	7.97323	7.95028	0.808205	1.51188	1.26406	1.03045	0.819756	0.768949	1.27497	1.0005	0.791929	0.748255	0.805018	0.452741	0.123309	0.0496072	0.811033	0.482222	0.134859	0.0530041	1.32322	2.23905	2.22103	2.065	1.97696	1.97211	1.96703	2.36421	2.42493	2.43806	2.43513	2.16054	2.14611
7.93387	8.00081	7.99645	8.01551	8.10305	8.13646	7.96791				7.98637	7.96499	7.87751	7.95544	7.96891	8.13479	8.0081	8.07982	7.954	0.806247	1.49486	1.25905	1.03957	0.835312	0.78012	1.26573				0.805904	0.467341	0.129002	0.0540115	0.809087	0.486688	0.14149	0.0620498	1.30079	2.21897	2.20899	2.06504	1.97449	1.98051	1.9696	2.35599				2.16297	2.15342
8.00002	8.06804	8.06061	8.0916	8.18265	8.19721	8.02904		8.089	8.10601	8.04208	7.97405	7.87901	7.95998	8.02905	8.1926	8.14515	8.22222	8.03501	0.79861	1.49295	1.25448	1.04148	0.841959	0.793873	1.25885		0.791615	0.733929	0.793719	0.461808	0.124087	0.0567299	0.801289	0.480554	0.149844	0.0651917	1.29385	2.22001	2.21101	2.06851	1.97251	1.98004	1.99203	2.36199		2.43501	2.42302	2.16496	2.14949
8.01032	8.09425	8.12065	8.15272	8.22692	8.26871	8.05357		8.09213	8.1116	8.06356	7.99418	7.88155	7.94946	8.062	8.22312		8.3647	8.03939	0.798251	1.48581	1.24083	1.04357	0.854125	0.795778	1.24724		0.796102	0.729259	0.782031	0.488912	0.122632	0.054521	0.800722	0.478168		0.0667414	1.29272	2.22881	2.21717	2.08099	1.97506	1.99709	2.00275	2.35594		2.43981	2.43702	2.15652	2.14723
											7.96309	7.87502	7.954		8.24653		8.42549													0.409706	0.117652	0.0487424		0.477095		0.104295													2.19954
8.1051			8.18513	8.33214	8.38113	8.15407	8.12608	8.17908	8.18908	8.13211	8.03108	7.89504	7.95301	8.1391	8.29508	8.43207	8.56506		0.775517			1.04907	0.880659	0.830502	1.24312	0.955691	0.746089	0.703475	0.772545	0.436999	0.129369	0.0498928	0.778909	0.43085	0.152456	0.0940208		2.228			1.984	1.99899	1.998	2.36801	2.42001	2.45999	2.447	2.157	2.14799
8.16861	8.24662	8.22154	8.26431	8.41725	8.46453	8.1976	8.17646	8.23041	8.23852	8.20257	8.08364	7.92109	7.9601	8.20257	8.34362	8.47531	8.60436	8.19863	0.773376	1.46866	1.23813	1.0382	0.873761	0.825501	1.23751	0.956419	0.745384	0.682031	0.769295	0.436234	0.134954	0.0516212	0.777909	0.437066	0.156184	0.0943605	1.27272	2.2299	2.22405	2.06708	1.9811	1.99017	1.99716	2.37208	2.42607	2.45505	2.446	2.15991	2.144
8.22043	8.29942	8.2675	8.29071	8.43876	8.50951	8.24844	8.21557	8.26561	8.28252	8.25146	8.1384	7.92891	7.9689	8.25146	8.39642	8.50171	8.63467	8.25241	0.765368	1.46371	1.23848	1.03474	0.868775	0.820475	1.23203	0.954659	0.743204	0.679547	0.76378	0.430631	0.132764	0.0491669	0.767573	0.425675	0.136911	0.0790875	1.26844	2.2211	2.22796	2.07392	1.9899	2.00484	2.01085	2.37892	2.43194	2.45896	2.446	2.15209	2.144
8.28207	8.34706	8.31905	8.35706	8.52703	8.58003	8.30808	8.26907	8.30809	8.32607	8.31506	8.20812	7.97708	7.99606	8.31108	8.44904	8.51903	8.65202	8.30707	0.768394	1.46783	1.2403	1.03679	0.889043	0.820792	1.22139	0.951118	0.738892	0.67695	0.768802	0.425567	0.128591	0.0456462	0.768556	0.426086	0.128755	0.0689392	1.26953	2.237	2.23501	2.08	2.00099	1.999	2.01099	2.37901	2.43601	2.463	2.451	2.164	2.14398
8.33354	8.39061	8.35773	8.40128	8.54727	8.60216	8.36546	8.3207	8.37953	8.37859	8.35761	8.30095	8.03687	8.04623	8.37246	8.48232	8.54208	8.66603	8.35648	0.771445	1.47104	1.23914	1.03813	0.868733	0.814807	1.2305	0.949573	0.740434	0.677026	0.770385	0.430944	0.144611	0.0656689	0.772884	0.430636	0.132306	0.0607899	1.27585	2.23595	2.23906	2.07806	1.99515	1.99611	2.00399	2.3831	2.44199	2.46595	2.45199	2.16493	2.12595
8.3806	8.44355	8.42047	8.42579	8.5708	8.61588	8.40566	8.38148	8.42561	8.42957	8.41055	8.3833	8.11236	8.23936	8.41266	8.50977	8.54894	8.66897	8.39765	0.777052	1.47563	1.23547	1.03071	0.862057	0.812797	1.23229	0.961945	0.750316	0.681889	0.777757	0.424386	0.132553	0.0932653	0.776688	0.428518	0.126787	0.0564569	1.28004	2.23203	2.24396	2.08296	2.00789	2.00592	2.00301	2.39192	2.44101	2.46203	2.45101	2.15905	2.12203
8.44105	8.48808	8.46604	8.48304	8.64398	8.68698	8.45108	8.43509	8.47808	8.48909	8.47005	8.47312	8.18717	8.31616	8.47306	8.53603	8.55101	8.67599	8.45107	0.782346	1.48393	1.24688	1.00971	0.858738	0.803883	1.23687	0.981912	0.769144	0.705607	0.784074	0.438633	0.1607	0.121769	0.780938	0.424037	0.121207	0.0518105	1.286	2.24501	2.241	2.083	2.02599	1.99101	1.995	2.392	2.446	2.461	2.45	2.16901	2.11601
8.47373	8.53554	8.49461	8.50949	8.63049	8.67242	8.49958	8.49064	8.53089	8.54778	8.50078	8.54777	8.29108	8.41513	8.51264	8.5543	8.55501	8.67187	8.49659	0.792466	1.48854	1.25551	1.04046	0.857238	0.78677	1.24778	0.995744	0.784094	0.722718	0.792621	0.45254	0.147535	0.108047	0.792548	0.428219	0.125452	0.0520745	1.29117	2.24938	2.24395	2.08206	2.01793	1.99599	1.99714	2.39091	2.44301	2.46202	2.45005	2.17437	2.1222
8.53534	8.58151	8.54644				8.54848	8.54541	8.60619	8.61429	8.56729	8.6133	8.38302	8.42588	8.56741	8.57973	8.55599	8.66112	8.54647	0.804897	1.49318	1.26393				1.26816	1.00966	0.79806	0.733623	0.802009	0.43388	0.111456	0.0313216	0.807658	0.430713	0.129843	0.0490623	1.29667	2.28165	2.24004	2.08695				2.38308	2.44399	2.46398	2.45396	2.20566	2.13882
8.55708	8.61709	8.56609	8.56504	8.63702	8.65803	8.58909	8.59008	8.66809	8.68211	8.58009	8.68909	8.50919	8.59016	8.60406	8.60802	8.56202	8.65801	8.57109	0.810121	1.49942	1.26618	1.04609	0.835987	0.772965	1.26834	1.02266	0.821796	0.744867	0.80802	0.473492	0.111675	0.0413785	0.811331	0.448233	0.141165	0.0504382	1.30132	2.25902	2.23999	2.081	2.00803	2.00402	2.01502	2.38898	2.441	2.46999	2.458	2.18501	2.131
8.60953	8.67151	8.62144	8.59259	8.64771	8.67559	8.64538	8.63858	8.72565	8.75175	8.6375	8.74981	8.62933	8.69538	8.64461	8.62369	8.57725	8.66655	8.62655	0.816884	1.50121	1.27222	1.06421	0.833922	0.776085	1.26675	1.02384	0.825977	0.755445	0.814584	0.455853	0.115008	0.0467539	0.818331	0.450797	0.131413	0.0493217	1.30852	2.27076	2.23397	2.07799	2.02782	2.01371	2.02667	2.37908	2.44007	2.46306	2.45898	2.19177	2.13294
8.65463	8.71464	8.65869				8.67773	8.68759	8.78055	8.81547	8.67965	8.81843	8.74207	8.81303	8.69657	8.68251	8.59882	8.71361	8.67361	0.81211	1.50105	1.26713				1.27039	1.03147	0.835898	0.76269	0.811555	0.473087	0.131821	0.0479402	0.812478	0.518589	0.124051	0.0511647	1.30453	2.25017	2.23102	2.07701				2.38594	2.44595	2.46796	2.45702	2.17216	2.12804
8.68107	8.75905	8.69705	8.66403	8.709	8.73898	8.73805	8.74206	8.84206	8.88008	8.70007	8.86107	8.84215	8.9202	8.73006	8.71001		8.70116	8.70508	0.809255	1.49582	1.2655	1.03309	0.815706	0.755829	1.26695	1.03298	0.841554	0.772713	0.808825	0.481321	0.129235	0.0620042	0.809386	0.518692		0.0432911	1.30299	2.245	2.23199	2.07599	2.002	1.98899	1.97299	2.378	2.451	2.463	2.452	2.169	2.13002
8.73448	8.79659	8.73465	8.68592	8.71181	8.7227	8.77359	8.78659	8.89167	8.93968	8.75551	8.91162	8.9591	9.07434	8.77854	8.71561		8.82058	8.76342	0.805605	1.48988	1.26079	1.01603	0.804728	0.747018	1.26107	1.03268	0.844862	0.774644	0.80462	0.473962	0.140893	0.0655498	0.80643	0.459261		0.136589	1.29506	2.24598	2.22694	2.07197	2.00279	1.9837	1.96372	2.37799	2.44898	2.46597	2.451	2.16897	2.14593
8.77556	8.84647	8.78942	8.76417	8.78027	8.78236	8.82347	8.83647	8.9484	8.99739	8.79854	8.96444	9.05201	9.18779	8.82451	8.76745		8.86948	8.79862	0.797536	1.48577	1.25375	1.01872	0.807936	0.734988	1.25496	1.03381	0.845048	0.773275	0.798693	0.443623	0.147935	0.0918004	0.796268	0.515244		0.182264	1.28979	2.24402	2.22205	2.06903	1.98519	1.95827	1.94025	2.37701	2.44702	2.46303	2.451	2.16603	2.14006
8.82808	8.88908	8.83208	8.77709	8.78009	8.77707	8.86909	8.88507	8.99808	9.05007	8.85107	9.01208	9.13209	9.26108	8.86909	8.82007	8.67603	8.82203	8.84708	0.79221	1.47903	1.24339	1.02074	0.810314	0.739623	1.251	1.02659	0.84237	0.771991	0.793779	0.41321	0.128743	0.122688	0.790941	0.510788	0.13919	0.13371	1.28315	2.24199	2.22399	2.07	1.991	1.966	1.95598	2.37699	2.443	2.46499	2.453	2.16499	2.147
8.87951	8.94251	8.8875	8.83736	8.83607	8.82008	8.92559	8.93358	9.04937	9.09846	8.89854	9.06539	9.18809	9.3133	8.92746	8.86761	8.69325	8.84222	8.90151	0.785782	1.47201	1.23514	1.02217	0.812416	0.721388	1.24219	1.01729	0.835831	0.765762	0.786654	0.406551	0.123784	0.107621	0.785251	0.509401	0.152128	0.147062	1.27697	2.23697	2.21792	2.06792	1.99385	1.96586	1.9459	2.37094	2.44294	2.46006	2.45207	2.16095	2.14813
8.92264	8.98564	8.92965	8.86775	8.84195	8.82694	8.97559	8.9826	9.08074	9.13768	8.94462	9.09873	9.19594	9.33879	8.96668	8.91957	8.71482	8.86085	8.94464	0.779145	1.47376	1.23302	0.991592	0.784867	0.704212	1.23512	1.00949	0.819713	0.756606	0.781026	0.403198	0.111333	0.0796507	0.777673	0.499274	0.159648	0.142151	1.27627	2.23402	2.21106	2.06106	1.98111	1.9541	1.93707	2.36604	2.43804	2.46496	2.45795	2.15703	2.15891
8.97608	9.03009	8.98609	8.92009	8.8991	8.88609	9.02609	9.02309	9.12906	9.17707	8.99907	9.13706	9.20003	9.32401	9.02108	8.99122		8.90114	9.00009	0.779516	1.47421	1.23046	0.988479	0.781377	0.706776	1.23212	1.01348	0.827926	0.75757	0.779777	0.456915	0.154296	0.0877376	0.779694	0.492841		0.151661	1.27357	2.23899	2.20799	2.051	1.97899	1.947	1.936	2.361	2.43299	2.464	2.46	2.16099	2.14701
9.0206	9.08157	9.03453	8.96966	8.9517	8.93471	9.07559	9.07445	9.1615	9.21436	9.03962	9.17036	9.21417	9.33213	9.06562	9.10829		8.97553	9.04744	0.782657	1.48122	1.23568	0.987778	0.779672	0.710117	1.23729	1.00317	0.809645	0.747003	0.783818	0.448852	0.146465	0.0701254	0.781856	0.444792		0.136079	1.27804	2.23294	2.20295	2.04993	1.97096	1.94495	1.93599	2.3599	2.42794	2.46498	2.45894	2.15594	2.15098
9.06948	9.12751	9.07754	9.02343	9.0084	8.99239	9.12349	9.11062	9.20157	9.24369	9.08947	9.19969	9.22785	9.34289	9.11547	9.13175		9.01854	9.08263	0.786499	1.48513	1.24093	0.990066	0.781481	0.705024	1.23841	1.0028	0.810857	0.745625	0.78852	0.443329	0.139563	0.0584241	0.784739	0.453003		0.125443	1.28425	2.22805	2.19904	2.04406	1.96803	1.94104	1.93501	2.35208	2.42305	2.46302	2.45405	2.15105	2.14902
9.11307	9.17307	9.13007	9.0861	9.07614	9.07313	9.16206	9.14207	9.23505	9.27204	9.13607	9.22404	9.23101	9.33501	9.15506	9.17607		9.07607	9.13806	0.787853	1.49223	1.24493	0.996847	0.785108	0.719049	1.24376	1.00427	0.8117	0.749833	0.788316	0.463746	0.150565	0.0614919	0.787539	0.464924		0.123488	1.28888	2.232	2.199	2.045	1.967	1.945	1.93501	2.351	2.424	2.46	2.45599	2.154	2.15902
9.15455	9.21553	9.17252	9.14672	9.16082	9.15594	9.19835	9.18341	9.26635	9.29836	9.18155	9.24634	9.24008	9.34005	9.19357	9.22272		9.12129	9.17452	0.795684	1.49771	1.25258	1.00749	0.796215	0.749652	1.25098	1.01339	0.817892	0.751845	0.792056	0.460851	0.147612	0.0563597	0.799162	0.44862		0.109772	1.29714	2.22992	2.20005	2.047	1.96998	1.94703	1.94203	2.3541	2.423	2.45797	2.45098	2.15491	2.17319
9.20062	9.26063	9.21664	9.2075	9.23043	9.23535	9.22776	9.21772	9.29576	9.32875	9.22762	9.27477	9.24694	9.34397	9.24161	9.2835		9.23011	9.21864	0.801939	1.50589	1.25766	1.02167	0.810146	0.748152	1.25947	1.0132	0.816362	0.75313	0.797674	0.436399	0.135915	0.0495753	0.806084	0.443561		0.0879282	1.30536	2.22306	2.20397	2.047	1.96802	1.94998	1.94498	2.36293	2.423	2.45502	2.44902	2.14706	2.18887
9.23206	9.29707	9.26705	9.25908	9.30209	9.31611	9.28004	9.25305	9.32106	9.35404	9.26205	9.29402	9.24901	9.34099	9.27007	9.35208	9.17214	9.20616	9.25706	0.804741	1.50807	1.26163	1.03132	0.821534	0.758585	1.2687	1.01171	0.810673	0.754602	0.800603	0.410001	0.112986	0.0463101	0.808699	0.457867	0.097182	0.0251717	1.31036	2.223	2.207	2.049	1.97699	1.95701	1.945	2.361	2.426	2.458	2.452	2.147	2.19695
9.2784	9.34641	9.30453	9.31653	9.37088	9.40002	9.31151	9.28835	9.36521	9.38532	9.30349	9.31003	9.25707	9.33603	9.32225	9.41368	9.2761	9.32545	9.30045	0.805396	1.51149	1.26535	1.04074	0.832127	0.762164	1.27094	1.01227	0.813241	0.755699	0.802793	0.432911	0.125219	0.0463587	0.807639	0.470224	0.121292	0.0415411	1.3131	2.22403	2.20905	2.048	1.97003	1.96401	1.94407	2.362	2.42601	2.45502	2.45298	2.14505	2.15695
9.31264	9.38163	9.34953	9.36153	9.44621	9.48709	9.35554	9.31868	9.38282	9.41271	9.34556	9.31297	9.26294	9.33897	9.34377	9.47139	9.37001	9.4497	9.3386	0.809289	1.51016	1.27005	1.03894	0.838691	0.771928	1.27645	1.01241	0.809945	0.751346	0.807283	0.434691	0.122538	0.0462511	0.810975	0.468864	0.131681	0.0527523	1.31487	2.22697	2.21296	2.048	1.97297	1.96499	1.94994	2.362	2.42699	2.45698	2.45102	2.14896	2.15304
9.35706	9.42607	9.39307	9.41509	9.52011	9.56714	9.38908	9.36805	9.42803	9.45305	9.38007	9.33902	9.26801	9.346	9.39506	9.52207	9.49719	9.58723	9.37708	0.806197	1.50614	1.26737	1.05178	0.861421	0.794989	1.27015	1.00223	0.798451	0.729459	0.803927	0.447995	0.120659	0.0450031	0.808576	0.468388	0.12874	0.0491854	1.3122	2.23401	2.22001	2.053	1.97499	1.96502	1.95802	2.366	2.426	2.45701	2.45401	2.157	2.148
9.39349	9.46549	9.43249	9.46656	9.5858	9.64784	9.43839	9.39952	9.44747	9.48037	9.42248	9.35339	9.27103	9.34605	9.4285	9.56464	9.60627	9.72136	9.42534	0.798667	1.5034	1.26472	1.06242	0.879758	0.81169	1.2607	0.998887	0.793094	0.723221	0.79655	0.451084	0.120281	0.0467681	0.800523	0.461063	0.122869	0.0528265	1.30477	2.23805	2.22605	2.05507	1.971	1.974	1.96911	2.36801	2.42701	2.46202	2.46005	2.15805	2.14799
9.43564	9.50764	9.47464	9.51459	9.65441	9.71939	9.47172	9.44362	9.48766	9.51173	9.46365	9.38672	9.27397	9.34997	9.47163	9.61953	9.71507	9.838	9.45475	0.790728	1.4983	1.26152	1.05808	0.889834	0.823707	1.25567	0.992614	0.786556	0.713919	0.788826	0.45574	0.121222	0.044896	0.793113	0.438195	0.131328	0.0953272	1.30136	2.24197	2.22997	2.06095	1.971	1.974	1.97892	2.36899	2.42799	2.46398	2.46397	2.16197	2.14701
9.47708	9.55207	9.52508	9.56009	9.71309	9.7861	9.51607	9.48207	9.53405	9.54806	9.51108	9.41603	9.28402	9.353	9.51108	9.65909	9.81308	9.93508	9.50308	0.779826	1.48943	1.25033	1.05664	0.897906	0.832265	1.24716	0.978474	0.774388	0.703537	0.77692	0.457442	0.119779	0.0448025	0.782893	0.436777	0.122008	0.0810245	1.29415	2.243	2.23501	2.06701	1.97101	1.98101	1.99102	2.38201	2.43401	2.468	2.46701	2.166	2.14901
9.52764	9.59659	9.57357	9.61738	9.77151	9.84555	9.55959	9.52654	9.56365	9.58545	9.55763	9.43256	9.29507	9.35607	9.56164	9.71556	9.8631	9.98327	9.5505	0.771085	1.48507	1.24296	1.05096	0.895308	0.835243	1.23908	0.974527	0.76684	0.695847	0.770926	0.403828	0.125493	0.0463273	0.772223	0.428774	0.127014	0.0836696	1.28886	2.24597	2.24306	2.07303	1.97505	1.98809	2.00108	2.38606	2.43805	2.46901	2.47302	2.16893	2.15799
9.58149	9.64652	9.62154	9.64969	9.81459	9.89156	9.60952	9.57157	9.61848	9.62364	9.6105	9.47955	9.30094	9.36194	9.61549	9.76255	9.87192	10.0058	9.5926	0.766444	1.47969	1.23959	1.04657	0.901877	0.83631	1.23225	0.971737	0.765166	0.695632	0.766393	0.410348	0.123192	0.0469441	0.767436	0.429988	0.125712	0.0727242	1.28408	2.24303	2.24795	2.07597	1.97896	1.99593	2.00793	2.39095	2.44196	2.46999	2.47498	2.16306	2.15701
9.63407	9.69505	9.66807	9.70106	9.85805	9.93505	9.66008	9.62307	9.65508	9.67507	9.66507	9.54314	9.32109	9.37802	9.67007	9.80806	9.90301	10.016	9.64707	0.763593	1.48	1.23788	1.04471	0.891275	0.829596	1.22537	0.970505	0.763036	0.687811	0.763492	0.407178	0.121324	0.0439827	0.764762	0.431721	0.111811	0.0528897	1.2829	2.25201	2.25901	2.08701	1.98802	1.997	2.013	2.39701	2.44701	2.48301	2.481	2.16802	2.15599
9.68262	9.73259	9.71847	9.74359	9.88947	9.96729	9.71246	9.67354	9.71257	9.72158	9.71462	9.63881	9.38055	9.39168	9.71564	9.8505	9.91012	10.0281	9.69258	0.772039	1.48335	1.24104	1.04358	0.881328	0.819628	1.23701	0.973876	0.767	0.688416	0.771688	0.439704	0.137901	0.0593365	0.772983	0.439242	0.112817	0.0459244	1.28738	2.26206	2.2651	2.0931	2.00007	1.9981	2.014	2.40606	2.45303	2.48702	2.48402	2.18106	2.148
9.73556	9.78259	9.75867	9.79359	9.92967	9.9918	9.75168	9.71962	9.7606	9.7706	9.76756	9.70743	9.42761	9.44952	9.76956	9.89265	9.91992	10.034	9.7416	0.771088	1.488	1.23976	1.03771	0.869309	0.804167	1.23573	0.974346	0.767843	0.691465	0.770639	0.427302	0.143881	0.0641305	0.772395	0.42835	0.112572	0.0429049	1.29016	2.26696	2.27393	2.10193	2.00595	2.00693	2.014	2.41096	2.45598	2.48898	2.48598	2.18596	2.148
9.78607	9.81908	9.80605	9.82306	9.95103	10.003	9.79606	9.77007	9.81607	9.82408	9.81707	9.78812	9.49013	9.49811	9.81906	9.91403	9.92302	10.038	9.78905	0.780229	1.49418	1.24473	1.04117	0.863787	0.797697	1.24937	0.982706	0.771075	0.696475	0.78043	0.420455	0.157942	0.0807743	0.780518	0.441894	0.11304	0.0426808	1.29585	2.27001	2.27701	2.105	2.01101	2.005	2.006	2.41901	2.45901	2.48601	2.488	2.18601	2.14499
9.82958	9.8704	9.8375	9.8633	9.97212	10.0131	9.83655	9.81358	9.8636	9.87765	9.8605	9.87077	9.57993	9.56933	9.85961	9.93428	9.93402	10.038	9.82553	0.786441	1.50327	1.25065	1.03789	0.848387	0.788698	1.25519	0.987	0.781256	0.706136	0.78716	0.437215	0.1658	0.0638393	0.786183	0.424456	0.112804	0.0431822	1.30113	2.27403	2.283	2.10602	2.01703	2.00501	2.00293	2.42395	2.46302	2.48998	2.489	2.19002	2.14101
9.87848	9.90464	9.87956	9.88873	9.9819	10.0219	9.8835	9.86248	9.91446	9.93242	9.90256	9.93631	9.65916	9.68181	9.91145	9.95775	9.93598	10.038	9.87052	0.794149	1.50916	1.25846	1.03617	0.841364	0.780022	1.2616	0.989513	0.783496	0.71089	0.795601	0.43342	0.145445	0.0663237	0.792365	0.424975	0.111484	0.042517	1.30711	2.27697	2.283	2.10798	2.01997	2.00599	1.99706	2.42004	2.46498	2.48802	2.489	2.19198	2.14199
9.90908	9.94608	9.90707	9.91006	9.98903	10.028	9.91709	9.90508	9.96111	9.9911	9.94107	10.0081	9.7662	9.79128	9.94409	9.98306	9.94401	10.038	9.90308	0.8034	1.51617	1.26294	1.04105	0.840203	0.772477	1.2695	0.999482	0.794207	0.723318	0.806259	0.458481	0.138525	0.0596328	0.80078	0.411884	0.113693	0.0424524	1.31345	2.275	2.281	2.106	2.02099	2.00399	1.99498	2.424	2.46601	2.49099	2.48599	2.191	2.156
9.95536	9.98947	9.9454	9.94126	10.0051	10.0361	9.96931	9.95151	10.0236	10.0467	9.97932	10.0708	9.87825	9.94814	9.9924	10.0162	9.94706	10.023	9.94643	0.80907	1.51965	1.26728	1.04151	0.836101	0.7654	1.2741	1.00597	0.803772	0.744065	0.811213	0.464527	0.113509	0.0445836	0.806379	0.430905	0.115065	0.0437201	1.31902	2.27501	2.28298	2.106	2.01797	1.99897	1.98597	2.42199	2.46995	2.48602	2.48298	2.19002	2.15486
9.98674	10.0297	9.97972	9.96381	10.0139	10.0449	9.99578	9.99564	10.0756	10.1085	10.0068	10.1424	9.98611	10.0462	10.0267	10.0348	9.95196	10.022	9.98369	0.809953	1.52154	1.2703	1.04133	0.832728	0.764547	1.2735	1.0152	0.816862	0.743624	0.811498	0.479794	0.108273	0.03973	0.808036	0.431356	0.110369	0.0411512	1.31991	2.27599	2.28102	2.106	2.01502	1.99602	1.98302	2.42101	2.46603	2.48798	2.48102	2.19198	2.1431
10.0321	10.0741	10.0151	9.99505	10.034	10.06	10.0511	10.0381	10.1321	10.1711	10.0521	10.1951	10.0992	10.1553	10.0761	10.0741		10.0851	10.0251	0.806937	1.51946	1.26953	1.037	0.826395	0.762799	1.26777	1.02422	0.829468	0.75307	0.807673	0.45464	0.0918324	0.0232688	0.805981	0.43737		0.0336855	1.32009	2.276	2.278	2.106	2.013	1.99299	1.97499	2.41799	2.468	2.48801	2.482	2.189	2.152
10.0605	10.1164	10.0544	10.0194	10.0572	10.0722	10.0896	10.0846	10.1886	10.2266	10.0844	10.2585	10.2162	10.2904	10.1045	10.1215		10.1112	10.0644	0.805456	1.51418	1.26762	1.03732	0.823661	0.757166	1.26517	1.02441	0.833755	0.758468	0.804115	0.459818	0.0932611	0.0279885	0.806332	0.499587		0.0422794	1.3168	2.27493	2.276	2.10797	2.01193	1.98694	1.96791	2.4129	2.46795	2.49094	2.47998	2.18991	2.15003
10.1026	10.1506	10.0876	10.0517	10.0728	10.0868	10.1415	10.1315	10.2385	10.2775	10.1196	10.3045	10.3169	10.4078	10.1505	10.1616		10.1258	10.1006	0.79503	1.51047	1.26596	1.03153	0.819563	0.747512	1.25212	1.01922	0.82998	0.75661	0.796975	0.441949	0.108529	0.0430412	0.793001	0.495078		0.0886013	1.31188	2.26906	2.276	2.10503	2.00606	1.98205	1.96008	2.40409	2.46404	2.48605	2.47802	2.18208	2.15297
10.1421	10.2001	10.1261	10.0841	10.099	10.104	10.1841	10.1801	10.2811	10.3271	10.1561	10.332	10.3971	10.5181	10.1921	10.1751	10.022	10.146	10.1421	0.788651	1.50468	1.26049	1.02415	0.810058	0.741326	1.24406	1.01633	0.826795	0.755569	0.792023	0.447834	0.137934	0.107453	0.78556	0.494122	0.118808	0.0861475	1.30623	2.27099	2.27299	2.104	2.007	1.97399	1.95799	2.40798	2.466	2.48799	2.477	2.18499	2.16201
10.1925	10.2375	10.1754	10.1225	10.1254	10.1283	10.2365	10.2295	10.3356	10.3795	10.2045	10.3575	10.4575	10.5805	10.2424		10.0362	10.1592	10.1874	0.777809	1.49917	1.25186	1.01813	0.803273	0.733493	1.23363	1.00678	0.818303	0.749393	0.782454	0.467001	0.1741	0.143412	0.774113		0.128894	0.0961228	1.29935	2.26807	2.26897	2.10295	2.00598	1.96901	1.95399	2.39601	2.465	2.48199	2.47592	2.18106	2.16494
10.2317	10.2816	10.2117	10.1627	10.1567	10.1548	10.2787	10.2736	10.3836	10.4227	10.2437	10.3977	10.4997	10.6227	10.2787		10.0519	10.1739	10.2247	0.774318	1.4951	1.24473	1.01114	0.796722	0.725295	1.22827	0.998189	0.810909	0.749688	0.778541	0.467972	0.175777	0.145235	0.771005		0.133464	0.100594	1.29645	2.27395	2.26602	2.09903	2.00402	1.96999	1.95301	2.39699	2.465	2.48101	2.46905	2.18596	2.16004
10.2831	10.3291	10.2661	10.2011	10.1971	10.1921	10.3231	10.3221	10.4261	10.4741	10.2921	10.445	10.516	10.6389	10.3301		10.078	10.203	10.2731	0.772976	1.49257	1.23948	1.00234	0.79269	0.719432	1.2271	0.988493	0.798516	0.737524	0.777036	0.4746	0.174336	0.143983	0.770006		0.144294	0.111544	1.29297	2.26899	2.258	2.09399	2.003	1.965	1.94901	2.39399	2.46099	2.479	2.464	2.18198	2.16701
[truncated: 64 more columns]
