# Supplementary material for: Kinematic Validation of a Multi-Kinect v2 Instrumented 10-Meter Walkway for Quantitative Gait Assessments
Source: PLoS One. 2015 Oct 13;10(10):e0139913. doi: 10.1371/journal.pone.0139913 (PMC4603795; doi:10.1371/journal.pone.0139913)
Supplement: S1 Data — (ZIP) [file pone.0139913.s001.zip › S1_Data/pp17_trial4.xls]

## Sheet: Sheet1
Kinect(x) SpineBase	Kinect(x) Head	Kinect(x) ShoulderLeft	Kinect(x) ElbowLeft	Kinect(x) WristLeft	Kinect(x) HandLeft	Kinect(x) ShoulderRight	Kinect(x) ElbowRight	Kinect(x) WristRight	Kinect(x) HandRight	Kinect(x) HipLeft	Kinect(x) KneeLeft	Kinect(x) AnkleLeft	Kinect(x) FootLeft	Kinect(x) HipRight	Kinect(x) KneeRight	Kinect(x) AnkleRight	Kinect(x) FootRight	Kinect(x) SpineShoulder	Kinect(y) SpineBase	Kinect(y) Head	Kinect(y) ShoulderLeft	Kinect(y) ElbowLeft	Kinect(y) WristLeft	Kinect(y) HandLeft	Kinect(y) ShoulderRight	Kinect(y) ElbowRight	Kinect(y) WristRight	Kinect(y) HandRight	Kinect(y) HipLeft	Kinect(y) KneeLeft	Kinect(y) AnkleLeft	Kinect(y) FootLeft	Kinect(y) HipRight	Kinect(y) KneeRight	Kinect(y) AnkleRight	Kinect(y) FootRight	Kinect(y) SpineShoulder	Kinect(z) SpineBase	Kinect(z) Head	Kinect(z) ShoulderLeft	Kinect(z) ElbowLeft	Kinect(z) WristLeft	Kinect(z) HandLeft	Kinect(z) ShoulderRight	Kinect(z) ElbowRight	Kinect(z) WristRight	Kinect(z) HandRight	Kinect(z) HipLeft	Kinect(z) KneeLeft
0.0549996	0.128	0.118	0.103	0.158998	0.165	0.121999	0.112	0.170999	0.182999	0.0879996	0.0460017	0.00100128	0.097	0.0979996	0.0339996	0.001	0.081	0.107998	0.81763	1.46799	1.26407	1.0032	0.79223	0.754399	1.25793	0.99496	0.78503	0.748279	0.81456	0.480261	0.13609	0.0480001	0.82052	0.46131	0.13478	0.0643202	1.29981	2.239	2.247	2.084	2.028	2.025	2.033	2.371	2.414	2.401	2.383	2.168	2.149
0.0550289	0.131048	0.118029	0.104039	0.159	0.168029	0.123029	0.112029	0.171	0.184039	0.0880289	0.0480289	0.00102891	0.097	0.0980289	0.034	0.001	0.079	0.108029	0.818181	1.46809	1.26425	1.00251	0.79128	0.754494	1.2581	0.994854	0.785043	0.74636	0.814845	0.47836	0.136244	0.0482797	0.821286	0.461268	0.132191	0.0666006	1.30028	2.23899	2.24602	2.08399	2.03099	2.025	2.03199	2.37399	2.41399	2.401	2.38599	2.16799	2.15199
0.0580766	0.136057	0.121019	0.108	0.159	0.171	0.126057	0.115	0.171096	0.187923	0.091	0.051	0.00394257	0.097	0.101057	0.0340574	0.00101914	0.079	0.111019	0.81833	1.46743	1.26359	1.00172	0.790222	0.750861	1.25602	0.9942	0.784268	0.746315	0.815341	0.476325	0.135615	0.048249	0.820928	0.461038	0.134541	0.0666885	1.30029	2.23804	2.24798	2.08306	2.03	2.025	2.031	2.37311	2.413	2.40104	2.38502	2.167	2.151
0.0619895	0.138992	0.121997	0.108	0.159	0.171	0.128992	0.115	0.175987	0.184011	0.091	0.051	0.0010079	0.097	0.103992	0.0369921	0.00199737	0.079	0.111997	0.81832	1.46542	1.26336	1.00181	0.79035	0.753493	1.25722	0.993153	0.783642	0.745043	0.814891	0.476559	0.135889	0.0482001	0.821359	0.460402	0.146328	0.0681461	1.29916	2.23999	2.247	2.08599	2.03	2.025	2.031	2.37898	2.413	2.40299	2.386	2.167	2.151
0.062	0.143039	0.126029	0.115	0.160039	0.172	0.129068	0.122	0.179	0.19101	0.095	0.0510194	0.004	0.1	0.105	0.038	0.001	0.0968839	0.12	0.818645	1.46693	1.26278	1.00291	0.790539	0.75628	1.25754	0.991712	0.781485	0.747027	0.816098	0.475408	0.134122	0.0486999	0.821241	0.456926	0.141509	0.0603674	1.29935	2.24	2.25002	2.08499	2.031	2.02802	2.034	2.37901	2.414	2.402	2.38403	2.169	2.15096
0.0620191	0.147	0.129019	0.115057	0.164	0.172076	0.136019	0.122076	0.179	0.192	0.0950191	0.0529618	0.004	0.1	0.105	0.038	0.001	0.0849427	0.120076	0.818174	1.46547	1.26244	1.00414	0.791469	0.755261	1.25735	0.990896	0.780995	0.748766	0.815887	0.476192	0.134297	0.0487016	0.820347	0.457534	0.141364	0.0662219	1.29868	2.24008	2.252	2.08406	2.03098	2.03	2.03398	2.38008	2.41404	2.402	2.387	2.16906	2.14708
0.0629998	0.147	0.13	0.118	0.164	0.175999	0.137	0.125999	0.179	0.192	0.0959998	0.0510003	0.004	0.1	0.105	0.038	0.001	0.0820005	0.123999	0.81836	1.46521	1.26211	1.00428	0.79144	0.75426	1.25762	0.99118	0.78072	0.7465	0.81626	0.47627	0.13519	0.0492999	0.8202	0.45773	0.13951	0.0652901	1.29792	2.244	2.252	2.087	2.03	2.03	2.033	2.384	2.416	2.402	2.387	2.172	2.151
0.0660487	0.153068	0.134039	0.123039	0.164	0.176068	0.14201	0.128039	0.186234	0.199019	0.10001	0.055	0.004	0.0999903	0.110039	0.043107	0.00100973	0.0839708	0.129029	0.817797	1.46593	1.26347	1.01356	0.800104	0.755825	1.25413	0.988684	0.778056	0.745291	0.815877	0.472962	0.134988	0.0494304	0.819507	0.460743	0.139539	0.0645909	1.29761	2.24203	2.25701	2.08903	2.03302	2.03	2.03302	2.38603	2.41902	2.40296	2.38807	2.17103	2.153
0.0710191	0.160076	0.138095	0.127134	0.164134	0.183038	0.14321				0.101076	0.0550764	0.004	0.0990191	0.114	0.0540955	0.00205728	0.081	0.132115	0.818534	1.46304	1.26423	1.01809	0.804423	0.752277	1.25489				0.816628	0.473144	0.135799	0.0494534	0.820201	0.469246	0.140402	0.0646663	1.29747	2.24506	2.25804	2.09204	2.03502	2.03002	2.03511	2.38906				2.17404	2.15306
0.0719973	0.163989	0.142987	0.133981	0.170981	0.184995	0.15397	0.132997	0.197035	0.198008	0.104989	0.0589893	0.004	0.0999973	0.114	0.0589866	0.00499194	0.081	0.137984	0.818221	1.46195	1.26395	1.00911	0.794836	0.752649	1.25366	0.991386	0.782605	0.74039	0.8165	0.472332	0.13574	0.0486023	0.819761	0.473678	0.139971	0.0639619	1.29625	2.24799	2.25999	2.09399	2.036	2.031	2.04098	2.39199	2.42399	2.41396	2.396	2.17599	2.15599
0.07904	0.17008	0.14709	0.13605	0.17206	0.18608	0.15506	0.14001	0.19704	0.20208	0.10908	0.0631099	0.00502997	0.1	0.12205	0.06604	0.00500999	0.083	0.14109	0.817527	1.46062	1.263	1.00611	0.791847	0.753104	1.25208	0.989432	0.779539	0.738648	0.816185	0.470801	0.135051	0.0481116	0.818619	0.479033	0.13784	0.0637693	1.29594	2.24902	2.26604	2.09608	2.04203	2.03406	2.04401	2.39506	2.42504	2.41402	2.39801	2.17901	2.158
0.0831152	0.178173	0.156173	0.141019	0.178077	0.194077	0.161154	0.141173	0.201	0.210077	0.117038	0.0742496	0.00813437	0.0999808	0.127077	0.0700384	0.00607678	0.083	0.150173	0.816227	1.45975	1.25904	1.00432	0.790507	0.744583	1.25241	0.98769	0.777479	0.736475	0.814709	0.468853	0.136076	0.0472746	0.817506	0.479287	0.133891	0.0636846	1.2935	2.25112	2.2701	2.10408	2.04506	2.04004	2.04506	2.40108	2.42908	2.416	2.39904	2.18012	2.15812
0.0889976	0.186996	0.164996	0.142	0.181998	0.197998	0.168997	0.149996	0.201	0.213998	0.118999	0.0869948	0.0149972	0.0990004	0.130998	0.0719992	0.00999839	0.083	0.158996	0.81555	1.46087	1.25929	1.00213	0.788331	0.74574	1.2531	0.98869	0.77742	0.735181	0.81465	0.464912	0.133321	0.0470001	0.8163	0.475562	0.13396	0.0629003	1.29506	2.257	2.275	2.108	2.048	2.042	2.048	2.405	2.433	2.416	2.401	2.186	2.164
0.0930386	0.198087	0.182039	0.14901	0.189	0.20401	0.183077	0.155068	0.205058	0.218029	0.127	0.124241	0.0191158	0.100058	0.136048	0.079	0.01	0.084	0.171048	0.813923	1.45799	1.25472	1.01067	0.796622	0.743601	1.25129	0.991867	0.780074	0.739147	0.813443	0.46756	0.128454	0.0462011	0.814249	0.474404	0.133031	0.062894	1.29048	2.25902	2.27804	2.11702	2.04903	2.043	2.04603	2.41504	2.43802	2.41806	2.4031	2.191	2.159
0.0971719	0.207306	0.186172	0.150229	0.189153	0.205153	0.191306	0.162191	0.211115	0.221229	0.127115	0.149535	0.031191	0.106153	0.141153	0.0792865	0.0100573	0.084	0.176287	0.812196	1.45433	1.25383	1.01189	0.797877	0.743681	1.24531	0.988408	0.776294	0.741925	0.812727	0.47232	0.127814	0.0452963	0.81108	0.469818	0.13526	0.0622894	1.28871	2.26108	2.28211	2.11908	2.05208	2.04302	2.04902	2.41911	2.44013	2.42415	2.41306	2.1911	2.15896
0.105974	0.222955	0.194974	0.161966	0.196977	0.212977	0.206955	0.171972	0.216983	0.232966	0.132983	0.176921	0.0409717	0.113977	0.148977	0.0939575	0.0129915	0.084	0.190957	0.812011	1.45227	1.25479	1.01464	0.799276	0.741177	1.2418	0.987303	0.774475	0.743735	0.812551	0.455429	0.127999	0.0456191	0.81108	0.477408	0.139338	0.0627686	1.28635	2.26499	2.28798	2.12299	2.05599	2.044	2.05	2.42498	2.44698	2.43198	2.41599	2.19599	2.15701
0.114096	0.238183	0.205077	0.166068	0.204068	0.229058	0.222174	0.184222	0.226116	0.242096	0.141087	0.214309	0.0575113	0.132338	0.161125	0.0981254	0.0140289	0.0910096	0.210125	0.809274	1.45178	1.25135	1.00903	0.79487	0.745649	1.24287	0.985648	0.77243	0.732099	0.810543	0.46644	0.126821	0.0520434	0.807697	0.479043	0.141914	0.0616829	1.28436	2.27007	2.29005	2.12601	2.05801	2.04598	2.04498	2.42701	2.45007	2.44003	2.421	2.20005	2.16201
0.124346	0.257422	0.213518	0.17323	0.21125	0.235326	0.240576	0.207365	0.238365	0.252307	0.150365	0.246672	0.110768	0.167538	0.174346	0.111038	0.0170192	0.0920768	0.223442	0.807684	1.44916	1.25115	1.00563	0.791875	0.743452	1.23856	0.972295	0.757262	0.720674	0.808863	0.478018	0.12926	0.0515226	0.806355	0.481929	0.143286	0.0609832	1.28259	2.27704	2.29506	2.12712	2.05906	2.04398	2.04296	2.42808	2.45708	2.44308	2.4211	2.20508	2.16298
0.141993	0.278992	0.23999	0.184995	0.223995	0.251994	0.269989	0.225993	0.256993	0.267994	0.168993	0.280987	0.149985	0.194989	0.191993	0.112999	0.0179996	0.0959985	0.245991	0.8089	1.44459	1.24875	1.01173	0.797738	0.740981	1.23664	0.981766	0.766576	0.719341	0.811559	0.492225	0.143065	0.059317	0.80611	0.457359	0.140041	0.0626793	1.27909	2.279	2.298	2.133	2.062	2.043	2.041	2.432	2.461	2.447	2.426	2.209	2.162
0.152178	0.293257	0.254188	0.199138	0.229138	0.255079	0.290218	0.242425	0.269227	0.282237	0.183099	0.322237	0.202613	0.324089	0.199237	0.134812		0.0895044	0.263227	0.806281	1.44408	1.24711	1.01867	0.800605	0.739673	1.23432	0.98121	0.765712	0.704432	0.809242	0.502537	0.149629	0.106778	0.803361	0.47586		0.0631858	1.27513	2.27898	2.29702	2.13501	2.06199	2.04502	2.0399	2.429	2.467	2.45095	2.42499	2.208	2.15599
0.170422	0.319556	0.273479	0.213326	0.243326	0.263249	0.312364	0.285345	0.292633	0.30692	0.193422	0.346805	0.265169	0.335204	0.223364	0.116978			0.286613	0.800334	1.43554	1.24162	1.01835	0.800036	0.741034	1.2285	0.981161	0.764836	0.703485	0.804357	0.508016	0.154633	0.0585811	0.79639	0.425919			1.26974	2.27706	2.29904	2.13604	2.06096	2.04696	2.03	2.4291	2.46702	2.44608	2.42415	2.208	2.15512
0.191943	0.347925	0.297936	0.229956	0.259956	0.275967	0.330951	0.302954	0.324915	0.353876	0.214943	0.387892	0.324843	0.447704	0.241951	0.166869			0.317918	0.797966	1.43494	1.23948	1.01026	0.795233	0.746356	1.22728	0.976103	0.760551	0.696598	0.801158	0.497099	0.157353	0.113755	0.794884	0.482022			1.26597	2.27999	2.30099	2.13799	2.05901	2.04501	2.03	2.43399	2.468	2.44999	2.43198	2.208	2.16098
0.215333	0.381333	0.327422	0.254284	0.268069	0.276147	0.369265	0.328412	0.35852	0.377529	0.238343	0.418392	0.420676	0.536676	0.265363	0.181363			0.342343	0.792294	1.42473	1.23421	0.997808	0.782982	0.716468	1.2222	0.972798	0.758042	0.698375	0.796393	0.484884	0.127774	0.0547462	0.788372	0.491421			1.2599	2.27607	2.29796	2.13998	2.05802	2.02491	1.99791	2.43398	2.47003	2.44511	2.42804	2.2041	2.15494
0.249424	0.415675	0.370328	0.283386	0.275714	0.291405	0.396694	0.370675	0.411463	0.431752	0.273424	0.458482	0.490138	0.606234	0.302366	0.218174			0.377675	0.782412	1.41604	1.2206	0.988449	0.774523	0.705971	1.21383	0.970532	0.757164	0.685757	0.781466	0.481331	0.155746	0.0830234	0.783336	0.50763			1.2516	2.283	2.29398	2.13796	2.05994	2.01569	1.98902	2.43206	2.47298	2.45598	2.43202	2.214	2.14904
0.270991	0.449985	0.386993				0.431985	0.404985	0.43499	0.469983	0.294991	0.482989	0.547975	0.668973	0.320992	0.226996			0.411985	0.775423	1.40841	1.21413				1.20454	0.967561	0.752772	0.68613	0.776692	0.484429	0.170803	0.102512	0.774494	0.503032			1.24399	2.283	2.293	2.136				2.435	2.472	2.455	2.433	2.214	2.151
0.308454	0.486416	0.430367	0.340445	0.324464	0.3273	0.469435	0.456319	0.500483	0.514532	0.325483	0.535271	0.611541	0.733677	0.371358	0.24729			0.449493	0.769556	1.40012	1.20525	0.977296	0.752441	0.692656	1.19648	0.94844	0.735966	0.678001	0.769526	0.483719	0.182292	0.114411	0.770478	0.499303			1.23455	2.28893	2.28493	2.12899	2.05198	2.00405	1.99196	2.42996	2.47703	2.45901	2.43596	2.22193	2.14898
0.355746	0.529708	0.468861	0.386785	0.372517	0.35867	0.514842	0.490014	0.550478	0.569823	0.375727	0.563976	0.667287	0.803096	0.408804				0.500631	0.762006	1.39683	1.203	0.969559	0.756478	0.685026	1.18847	0.943507	0.734562	0.668977	0.761984	0.479922	0.157079	0.104235	0.763015				1.22682	2.28202	2.2779	2.12783	2.04975	2.0089	1.988	2.42585	2.47981	2.46004	2.43202	2.21496	2.14715
0.393897	0.565902	0.512881	0.426892	0.398929	0.392907	0.557884	0.54186	0.574934	0.611886	0.4129	0.613865	0.68196	0.807987	0.449889				0.532913	0.761312	1.3927	1.19918	0.962868	0.750217	0.684332	1.18877	0.953563	0.738769	0.672929	0.762179	0.448864	0.165198	0.104489	0.761205				1.22599	2.283	2.27301	2.11902	2.03703	2.00401	1.988	2.41802	2.47003	2.46199	2.433	2.21301	2.15498
0.444486	0.616496	0.564506	0.468525	0.430649	0.430458	0.612506	0.588477	0.635534	0.65941	0.463486	0.648448	0.701162	0.827172	0.497515				0.587486	0.756977	1.39762	1.19636	0.951937	0.742215	0.673061	1.18705	0.939961	0.727627	0.67113	0.759667	0.445237	0.158735	0.0966143	0.755245				1.22607	2.27388	2.26388	2.1129	2.03397	1.99303	1.98295	2.4109	2.46891	2.46099	2.43801	2.20685	2.15103
0.495927	0.668927	0.618022	0.524003	0.498795	0.47887	0.666022	0.638908	0.691662	0.702889	0.514927	0.695492	0.718473	0.845303	0.55187				0.638946	0.76615	1.40666	1.20501	0.959846	0.746803	0.681304	1.19705	0.954892	0.744236	0.676594	0.769881	0.427636	0.136394	0.0821939	0.763133				1.23537	2.26096	2.25083	2.10287	2.03081	1.99602	1.97806	2.40087	2.46009	2.45998	2.43904	2.19096	2.15391
0.543989	0.716989	0.670988	0.575988	0.539991	0.52399	0.718988	0.685989	0.725992	0.74899	0.562989	0.720994	0.742994	0.860996	0.59699				0.687989	0.771319	1.41857	1.21233	0.954471	0.742301	0.674272	1.21027	0.971596	0.757517	0.689237	0.774589	0.499004	0.13711	0.0652838	0.768479				1.24548	2.259	2.242	2.096	2.021	1.997	1.981	2.394	2.465	2.459	2.441	2.189	2.149
0.593466	0.771359	0.724534	0.641572	0.591757	0.597582	0.768359	0.730446	0.779417	0.792427	0.615495	0.735359	0.751	0.865	0.649398	0.579757		0.614757	0.738359	0.783684	1.42979	1.22451	0.961568	0.752174	0.68216	1.22639	0.983215	0.770088	0.712614	0.789771	0.503143	0.137399	0.0638221	0.77797	0.482785		0.170428	1.25977	2.25798	2.23496	2.08597	2.01399	1.99103	1.97799	2.39195	2.46099	2.45901	2.44404	2.18697	2.14806
0.641887	0.809003	0.779984	0.701273	0.670311	0.658543	0.805964	0.776444	0.822771	0.836771	0.666849	0.772193	0.751058	0.865039	0.690964	0.657984		0.691865	0.775984	0.794466	1.43836	1.22855	0.975801	0.761912	0.692389	1.23772	1.00017	0.781229	0.711243	0.795101	0.504737	0.135242	0.0618591	0.793491	0.490505		0.164194	1.26847	2.256	2.23094	2.08294	2.01298	1.99387	1.97698	2.38702	2.45992	2.46008	2.44808	2.18408	2.15413
0.686877	0.859861	0.829863	0.765823	0.736818	0.736786	0.854866	0.798938	0.861893	0.875893	0.709882	0.781973	0.753992	0.866995	0.739866	0.707863		0.685019	0.825863	0.803415	1.44936	1.23616	0.982422	0.768612	0.69587	1.25693	1.00651	0.786266	0.722529	0.802749	0.465019	0.132807	0.0552182	0.804181	0.43952		0.117737	1.27886	2.256	2.22801	2.08001	2.012	1.98702	1.976	2.388	2.45601	2.46399	2.45199	2.18799	2.16098
0.741494	0.908445	0.886484	0.835668	0.816842	0.81492	0.881542	0.848261	0.887436	0.912348	0.770542	0.795252	0.757039	0.867039	0.783532	0.726355		0.72771	0.870436	0.805018	1.45354	1.24015	0.992017	0.776482	0.706697	1.25994	1.01427	0.791899	0.729771	0.805062	0.457715	0.133487	0.0544109	0.804891	0.408311		0.113754	1.2859	2.24897	2.22303	2.08002	2.00806	1.99297	1.98591	2.39099	2.45395	2.46607	2.45513	2.179	2.17102
0.793115	0.955038	0.937134	0.905327	0.904634	0.910961	0.937634	0.875654	0.932404	0.948673	0.827096	0.821519	0.761096	0.870962	0.838961	0.866923	0.664365	0.700999	0.916019	0.819187	1.46322	1.25041	1.01225	0.79411	0.716663	1.27347	1.01637	0.808104	0.735945	0.817567	0.449204	0.130082	0.0502758	0.820447	0.447509	0.111725	0.0337526	1.29754	2.24606	2.22608	2.08196	2.01392	1.99008	1.97698	2.39006	2.44892	2.473	2.46798	2.17904	2.17277
0.849994	1.00799	0.994994	0.972993	0.987991	1.01099	0.969997	0.908996	0.952998	0.982996	0.882994	0.847997	0.765999	0.869	0.887995	0.96499	0.784987	0.853984	0.967995	0.82211	1.46592	1.25186	1.0165	0.79613	0.72142	1.27153	1.01759	0.80677	0.73418	0.81995	0.457569	0.12714	0.0434307	0.82385	0.457129	0.126258	0.0558177	1.30063	2.249	2.23	2.08	2.01	1.994	1.976	2.393	2.445	2.473	2.467	2.181	2.161
0.894572	1.04856	1.0495	1.03956	1.06205	1.09792	1.02342				0.928601	0.870359	0.773068	0.872	0.933572	1.04882	0.927532	1.00175	1.01059	0.819428	1.46386	1.2465	1.01913	0.801275	0.726189	1.26633				0.815433	0.472532	0.127753	0.0411855	0.823035	0.484797	0.126701	0.0567292	1.29768	2.25599	2.23406	2.08406	2.00906	2.00189	1.98403	2.39396				2.18798	2.15395
0.954175	1.10708	1.1021	1.09833	1.17037	1.1936	1.06706	0.990925	1.01964	1.03254	0.991137	0.907482	0.780077	0.872077	0.993079	1.13439	1.08675	1.18412	1.07202	0.807726	1.45413	1.23918	1.02514	0.813142	0.736492	1.25977	0.999394	0.78768	0.719708	0.804208	0.481842	0.122924	0.039694	0.811139	0.482352	0.139268	0.0580688	1.28796	2.25502	2.24004	2.09004	2.01496	1.99131	1.98715	2.38992	2.4471	2.48006	2.47602	2.18598	2.14898
1.01383	1.16184	1.15784	1.1658	1.2398	1.27476	1.12084	1.03786	1.05191	1.05992	1.04883	0.931928	0.783989	0.875989	1.04784	1.20479	1.22659	1.34254	1.12385	0.794818	1.44621	1.23236	1.02262	0.817288	0.744227	1.25198	0.987435	0.77396	0.706937	0.787858	0.476875	0.122601	0.0393909	0.801957	0.479937	0.149311	0.0783108	1.28124	2.256	2.24199	2.09199	2.01301	2.00695	1.99498	2.38601	2.45199	2.48299	2.477	2.185	2.148
1.06954	1.21059	1.21155	1.2275	1.3088	1.35181	1.1646	1.07653	1.07844	1.08145	1.10554	0.959447	0.791117	0.871942	1.10658	1.26552	1.36272	1.48081	1.17158	0.782626	1.43507	1.22745	1.02196	0.820025	0.747354	1.23561	0.96713	0.754655	0.688949	0.77635	0.474257	0.12809	0.0407094	0.789373	0.461365	0.147509	0.080574	1.26985	2.25503	2.25105	2.09603	2.0081	2.01195	2.00508	2.39697	2.45106	2.48906	2.48403	2.18402	2.146
1.12634	1.27205	1.26903	1.28018	1.39116	1.4353	1.22716	1.13218	1.12426	1.12788	1.16226	1.0062	0.803572	0.86621	1.16728	1.32018	1.4377	1.56451	1.23214	0.773964	1.43004	1.22273	1.01558	0.826607	0.75605	1.21944	0.953012	0.741025	0.679661	0.769194	0.467743	0.134516	0.0540517	0.779396	0.465909	0.175053	0.119902	1.26439	2.25796	2.25617	2.09911	2.01796	2.00708	2.01311	2.39429	2.45694	2.49479	2.48704	2.186	2.14602
1.19498	1.32598	1.32198	1.34098	1.45098	1.50198	1.28698	1.19298	1.18898	1.17298	1.22698	1.06798	0.83299	0.876996	1.23298	1.38098	1.52497	1.64197	1.29098	0.770071	1.42784	1.21836	1.01514	0.82645	0.761708	1.20978	0.963386	0.749497	0.68021	0.766331	0.464831	0.151804	0.0613375	0.774582	0.46533	0.129995	0.0758149	1.26181	2.256	2.265	2.105	2.016	2.011	2.019	2.409	2.454	2.484	2.489	2.186	2.147
1.25076	1.3867	1.38174	1.37879	1.50851	1.55958	1.34977	1.25579	1.2479		1.28679	1.14796	0.887779	0.905903	1.28772	1.44558	1.52819	1.65217	1.35078	0.773191	1.43307	1.22019	1.0173	0.839317	0.770336	1.21522	0.95334	0.740297		0.771588	0.461488	0.169779	0.0647236	0.775503	0.457354	0.130951	0.0724216	1.26305	2.25502	2.27708	2.11406	2.02398	2.01706	2.02196	2.41702	2.459	2.48894		2.18401	2.14196
1.32138	1.45218	1.45022	1.45192	1.55592	1.61377	1.4213	1.32947	1.33126		1.36032	1.23818	0.960894	1.08185	1.35538	1.49959	1.54606	1.668	1.42324	0.780835	1.44187	1.22856	1.02508	0.831748	0.774574	1.21635	0.963581	0.748447		0.78166	0.448603	0.17559	0.135026	0.780544	0.480447	0.131106	0.0679627	1.26804	2.25712	2.28418	2.12004	2.0222	2.02298	2.01796	2.41929	2.4591	2.48316		2.18514	2.13814
1.38783	1.50885	1.50885	1.49588	1.59988	1.6509	1.48384	1.39982	1.39184		1.42383	1.34273	1.05176	1.17077	1.42183	1.52793	1.54899	1.668	1.48284	0.792091	1.45033	1.23851	1.02441	0.832129	0.777632	1.22596	0.972247	0.757905		0.792681	0.454006	0.197184	0.156903	0.791771	0.473598	0.133304	0.0666534	1.27556	2.26298	2.29298	2.12199	2.03197	2.022	2.01601	2.43296	2.46399	2.49098		2.19198	2.14498
1.44454	1.57356	1.56648	1.55141	1.64126	1.68725	1.5506	1.46964	1.47375	1.45982	1.47555	1.44491	1.15998	1.28076	1.48452	1.55717	1.55604	1.669	1.54657	0.802765	1.46376	1.24948	1.03341	0.834301	0.775838	1.24168	0.983212	0.766762	0.690128	0.803864	0.464605	0.200326	0.159315	0.801663	0.460207	0.134104	0.0632351	1.28811	2.27299	2.29702	2.12501	2.031	2.01898	2.01095	2.42904	2.469	2.48199	2.48297	2.199	2.14697
1.50009	1.63111	1.61598	1.59365	1.66861	1.71352	1.61215	1.53643	1.55157	1.54468	1.53207	1.53872	1.26145	1.25902	1.53815	1.57454	1.56008	1.66906	1.60507	0.813639	1.47611	1.25998	1.04016	0.834739	0.776673	1.25207	0.992666	0.776177	0.705287	0.814671	0.462989	0.189074	0.100543	0.812331	0.458552	0.132413	0.0586572	1.29898	2.27231	2.29898	2.12594	2.03113	2.01702	2.0059	2.43304	2.46906	2.48089	2.47985	2.19925	2.14398
1.55598	1.68797	1.66598	1.62699	1.69999	1.73999	1.67097	1.60997	1.63196	1.63096	1.58698	1.62696	1.38694	1.41393	1.59697	1.60199	1.564	1.672	1.65998	0.823815	1.48429	1.27374	1.05643	0.850553	0.77733	1.2576	0.998118	0.781668	0.711797	0.825495	0.460351	0.152876	0.0755712	0.821586	0.440708	0.131021	0.0574905	1.3082	2.28799	2.298	2.123	2.038	2.018	2.001	2.435	2.472	2.475	2.472	2.21199	2.143
1.61161	1.74465	1.7086	1.67546	1.73541	1.75934	1.73169	1.68981	1.71193	1.71803	1.63957	1.71603	1.52237	1.55654	1.65564	1.62537	1.56719	1.67207	1.71165	0.829741	1.48695	1.27882	1.06236	0.852398	0.781168	1.26188	1.00374	0.787338	0.718676	0.830755	0.47592	0.136013	0.0592393	0.827997	0.444394	0.129651	0.0562588	1.31241	2.28497	2.29696	2.124	2.03595	2.00989	1.99789	2.43595	2.47801	2.48097	2.47597	2.20898	2.14608
1.67406	1.81106	1.76993	1.72272	1.77719	1.79442	1.80197	1.77333	1.80765	1.82384	1.69812	1.82163	1.6633	1.71508	1.72122	1.66351	1.58678	1.68027	1.77801	0.830838	1.48396	1.27901	1.0665	0.847098	0.776827	1.26981	1.01052	0.795327	0.726429	0.832244	0.489849	0.130482	0.0531721	0.828645	0.428786	0.150003	0.0641679	1.31135	2.28204	2.29298	2.12402	2.03096	1.99894	1.98687	2.43115	2.47904	2.47813	2.47294	2.20706	2.15406
1.72885	1.86585	1.81787	1.7599	1.78697	1.81594	1.85186	1.84181	1.89277	1.91874	1.75584	1.90577	1.78168	1.87357	1.78383	1.68993	1.62689	1.74582	1.82986	0.827659	1.47871	1.27541	1.05954	0.844407	0.773599	1.26625	1.01237	0.800346	0.727946	0.828829	0.477454	0.143983	0.0563713	0.825798	0.434784	0.152244	0.113526	1.3065	2.28399	2.292	2.125	2.02901	1.99601	1.98002	2.43898	2.48099	2.48498	2.47001	2.20999	2.15699
1.79858	1.92563	1.87052	1.81143	1.82433	1.84424	1.92366	1.91874	1.99082	2.02086	1.81857	1.98273	1.9622	2.06336	1.84762			1.81373	1.89262	0.821604	1.46823	1.26498	1.04469	0.82973	0.758368	1.2545	1.00724	0.800887	0.728408	0.821527	0.496164	0.136645	0.0562696	0.821136			0.136835	1.29641	2.28001	2.29096	2.122	2.02604	1.98396	1.96992	2.42992	2.47696	2.48197	2.46503	2.20698	2.16414
1.85914	1.99111	1.92412	1.85593	1.85859	1.86948	1.99224	1.99533	2.07554	2.1096	1.87809	2.05824	2.08642	2.20452	1.9122			1.78651	1.95711	0.806497	1.45569	1.25569	1.023	0.809258	0.742628	1.24202	1.00085	0.797476	0.727177	0.808872	0.431756	0.141613	0.0740896	0.804001			0.0809187	1.28236	2.28083	2.2869	2.12198	2.03002	1.97994	1.96198	2.42192	2.47298	2.47904	2.46794	2.20485	2.17806
1.91799	2.04799	1.98199	1.90399	1.889	1.894	2.05599	2.06399	2.15499	2.19199	1.93399	2.12199	2.21098	2.33398	1.97399			1.813	2.01399	0.791942	1.44795	1.24628	1.01663	0.804021	0.730192	1.22926	0.992961	0.79471	0.72754	0.801261	0.443408	0.161827	0.103406	0.782953			0.106586	1.27374	2.272	2.282	2.121	2.031	1.977	1.961	2.418	2.472	2.481	2.465	2.197	2.181
1.98869	2.10963	2.04363	1.95757	1.93524	1.92526	2.12263	2.13459	2.23761	2.27768	2.00068	2.17658	2.29056	2.41357	2.04765		1.68733	1.83537	2.0796	0.78715	1.44129	1.23786	0.99836	0.786627	0.715308	1.21924	0.990812	0.797544	0.728333	0.790707	0.453133	0.17229	0.116761	0.784076		0.127849	0.128503	1.26702	2.27001	2.27593	2.11496	2.03098	1.97902	1.96106	2.41397	2.47005	2.47497	2.45898	2.19598	2.17709
2.06035	2.17535	2.10942	2.01738	1.96121	1.95283	2.18835	2.19621	2.30119	2.34819	2.07138	2.23755	2.34842	2.47227	2.11536		1.72202	1.87387	2.14233	0.780003	1.43844	1.22785	0.988132	0.782229	0.705986	1.21108	0.990039	0.797	0.733833	0.783219	0.460626	0.128365	0.0797854	0.777511		0.15013	0.144091	1.26398	2.27089	2.26889	2.11087	2.02896	1.98102	1.96711	2.41083	2.47487	2.47202	2.457	2.19396	2.18608
2.12981	2.24481	2.1828	2.08881	2.02383	1.99589	2.25781	2.25883	2.36284	2.40984	2.14281	2.31779	2.36994	2.48596	2.18581		1.77486	1.91888	2.21082	0.776559	1.44213	1.22964	0.984599	0.780106	0.707835	1.2102	0.994658	0.802156	0.74122	0.779021	0.410853	0.118815	0.0594143	0.774957		0.150639	0.142574	1.26721	2.26502	2.26302	2.10402	2.02701	1.982	1.97298	2.40202	2.46802	2.473	2.457	2.19201	2.18999
2.19259	2.30861	2.2536	2.16068	2.0898	2.05584	2.32555	2.31545	2.40646	2.45137	2.20466	2.37125	2.38707	2.498	2.2476			2.07697	2.27061	0.779878	1.44969	1.23458	0.990241	0.786861	0.715478	1.21909	0.997641	0.798683	0.738884	0.781959	0.411972	0.111271	0.0471157	0.778575			0.190779	1.27515	2.27004	2.26	2.10197	2.02801	1.98812	1.98203	2.39402	2.467	2.47601	2.46108	2.19602	2.18995
2.25433	2.37235	2.31645	2.23152	2.17277	2.14302	2.38318	2.36202	2.45375	2.48975	2.27329	2.3975	2.39413	2.498	2.31029			2.17654	2.3342	0.788003	1.46068	1.24141	1.00359	0.796021	0.728911	1.22686	1.00294	0.806114	0.740271	0.790208	0.417537	0.109341	0.0446319	0.786304			0.182045	1.28771	2.2739	2.25996	2.09908	2.02892	2.00002	1.98515	2.39604	2.467	2.47704	2.46904	2.19785	2.18544
2.32201	2.44101	2.39001	2.30901	2.26301	2.24602	2.44301	2.41401	2.492	2.528	2.33901	2.42301	2.401	2.498	2.37601	2.39701		2.204	2.39501	0.795281	1.47223	1.24772	1.00451	0.792492	0.746778	1.23504	1.0082	0.80579	0.73777	0.799751	0.432123	0.11142	0.0442199	0.791082	0.472444		0.207717	1.30053	2.269	2.258	2.103	2.025	2.001	1.993	2.398	2.467	2.479	2.471	2.19	2.208
2.38659	2.50159	2.45868	2.38479	2.35898	2.34907	2.49857	2.46138	2.52138	2.55626	2.40556		2.406	2.49796	2.43456	2.45472		2.20988	2.4556	0.804988	1.48589	1.25866	1.01892	0.803016	0.73662	1.24659	1.01433	0.805172	0.739609	0.806644		0.113095	0.0436334	0.80325	0.433853		0.119137	1.31426	2.26197	2.26508	2.10604	2.02802	2.00202	1.98409	2.39602	2.47105	2.48305	2.47208	2.18601
2.4492	2.5642	2.53029	2.46745	2.46198	2.46204	2.55908	2.50201	2.56148	2.58359	2.46429		2.40619	2.49402	2.49326	2.53105	2.34959	2.4064	2.51918	0.808952	1.49675	1.2674	1.02349	0.803754	0.739811	1.25204	1.01228	0.802996	0.736177	0.808117		0.110555	0.042939	0.809546	0.420635	0.0879055	0.0219794	1.3241	2.25927	2.27302	2.11004	2.02992	2.00408	1.99308	2.39804	2.476	2.48817	2.48015	2.18711
2.51086	2.62586	2.59684	2.54183	2.56376	2.56675	2.61487	2.55388	2.58594	2.61393	2.53084	2.50598	2.41598	2.495	2.55785	2.63675	2.48269	2.52971	2.57986	0.810606	1.50275	1.26831	1.032	0.808599	0.742953	1.25468	0.99948	0.785272	0.725715	0.809018	0.417481	0.110799	0.0423713	0.811894	0.468717	0.110826	0.0399578	1.32828	2.27297	2.274	2.112	2.02601	2.00799	1.99699	2.4	2.476	2.49698	2.48798	2.19299	2.1901
2.57161	2.68767	2.66164	2.61986	2.66209	2.68021	2.67167	2.59363	2.6184	2.64238	2.59262	2.5363	2.42007	2.495	2.61363	2.73778	2.64566	2.71787	2.64065	0.81033	1.49855	1.2678	1.03628	0.820643	0.750502	1.25605	0.991999	0.777338	0.721815	0.80851	0.465271	0.113432	0.0425492	0.811836	0.491182	0.120888	0.0510452	1.32707	2.28504	2.2781	2.116	2.02493	2.00499	1.99803	2.40989	2.47698	2.50104	2.50008	2.20805	2.17694
2.5934	2.69596	2.67244	2.66453	2.73169	2.75974	2.67032	2.61031	2.62618	2.63529	2.61646	2.55071	2.4346	2.50454	2.63734	2.79302	2.79581	2.88445	2.64988	0.793548	1.47607	1.25079	1.03108	0.817076	0.744038	1.24341	0.972976	0.755855	0.707512	0.793101	0.474835	0.118266	0.0506133	0.794362	0.486565	0.132344	0.0599244	1.29638	2.25801	2.25252	2.08661	1.99595	1.99002	1.98404	2.38313	2.45603	2.49098	2.49162	2.18396	2.16153
2.65258	2.75806	2.73756	2.74257	2.83511	2.87711	2.72955	2.64707	2.64956	2.66755	2.67808	2.57754	2.4425	2.508	2.69357	2.86756	2.93661	3.05362	2.70857	0.784575	1.46729	1.2375	1.02483	0.817288	0.749898	1.2332	0.961128	0.743315	0.711246	0.783688	0.476821	0.124526	0.0475675	0.785868	0.477164	0.136587	0.0781626	1.28527	2.265	2.25451	2.0965	1.99251	1.99249	1.9855	2.39151	2.4615	2.49549	2.5035	2.188	2.163
2.71964	2.87765	2.80077	2.81675	2.93743	2.98397	2.78738	2.7097	2.6993	2.6681	2.74664	2.61995	2.44864	2.50658	2.75719	2.93223	3.05176	3.16813	2.82666	0.774265	1.47024	1.22902	1.02258	0.830829	0.762858	1.22097	0.952614	0.738754	0.661822	0.775105	0.467407	0.129313	0.0470214	0.774175	0.471093	0.15811	0.114735	1.29918	2.26046	2.3041	2.10047	1.99794	1.98812	1.98654	2.39694	2.463	2.50356	2.48298	2.18247	2.16
2.78009	2.8845	2.86254	2.87108	2.98727	3.04427	2.85064	2.76452	2.71674	2.71876	2.80709	2.67916	2.46412	2.51298	2.81855	2.98948	3.14164	3.27449	2.83154	0.772695	1.45253	1.2217	1.02528	0.834152	0.7721	1.21374	0.958924	0.727612	0.714786	0.774616	0.468196	0.139898	0.0485545	0.771683	0.481567	0.166433	0.0999996	1.2668	2.25846	2.27454	2.10856	1.99806	2.0055	2.00597	2.40289	2.46663	2.48495	2.48101	2.18095	2.15945
2.87096	2.96799	2.95495	2.96944	3.10642	3.16543	2.94198	2.84701	2.78626	2.78224	2.90194	2.77103	2.52752	2.59708	2.90499	3.07694	3.17303	3.29918	2.92595	0.755157	1.44765	1.20749	1.01181	0.835086	0.779123	1.19899	0.947626	0.717008	0.697504	0.757711	0.460744	0.154873	0.093527	0.753955	0.478626	0.165317	0.105097	1.25911	2.24702	2.27652	2.1095	1.99701	2.006	1.99702	2.40052	2.47249	2.48602	2.48401	2.17002	2.15401
2.92805	3.02944	3.00365	3.01115	3.1536	3.21503	3.00692	2.90691	2.85979	2.84989	2.95215	2.86089	2.58995	2.7116	2.96744	3.12318	3.22513	3.35016	2.97565	0.754709	1.45237	1.21481	1.01721	0.844497	0.787486	1.19503	0.941119	0.722185	0.681404	0.758608	0.454375	0.160452	0.123718	0.752	0.478364	0.135258	0.0754765	1.26443	2.253	2.28992	2.11795	2.00397	2.01	2.00689	2.40545	2.48095	2.49289	2.48597	2.17648	2.154
3.01485	3.05347	3.09422	3.1007	3.2272	3.28114	3.08482	2.99094	2.93153	2.9265	3.04333	2.98754	2.6891	2.81058	3.04738	3.20253	3.23395	3.351	3.02427	0.76593	1.43976	1.21735	1.01763	0.838683	0.792654	1.20116	0.94195	0.730297	0.659255	0.768059	0.458783	0.185805	0.149552	0.765078	0.480314	0.140959	0.0752682	1.24059	2.26158	2.24999	2.12204	2.01494	2.01205	2.00655	2.40598	2.481	2.49797	2.48501	2.18357	2.14958
3.07061	3.11322	3.14159	3.14709	3.27006	3.32755	3.14459	3.06311	3.03028	3.02428	3.09511	3.07966	2.77566	2.89616	3.10661	3.23107	3.24504	3.35803	3.07319	0.768023	1.45256	1.23001	1.02509	0.843234	0.793788	1.21216	0.957212	0.744581	0.676523	0.771061	0.45881	0.189009	0.153156	0.766021	0.471158	0.138495	0.0688006	1.2579	2.26952	2.25498	2.1275	2.0205	2.01401	2.0085	2.40601	2.48	2.48896	2.48399	2.18903	2.15551
3.09674	3.1778	3.20123	3.2002	3.30778	3.36279	3.2093	3.13821	3.11443	3.10843	3.16163	3.1814	2.87552	2.92774	3.17721	3.26575	3.2558	3.36585	3.13093	0.786024	1.46129	1.23377	1.03233	0.841588	0.787822	1.21847	0.968373	0.750843	0.698138	0.770554	0.454315	0.184328	0.118892	0.770306	0.437483	0.116165	0.0570977	1.26404	2.25278	2.25009	2.12703	2.02249	2.01695	2.00899	2.40326	2.47749	2.4782	2.48007	2.19885	2.15845
3.15859	3.24158	3.25477	3.24078	3.34658	3.39751	3.27494	3.21351	3.20242	3.20933	3.22131	3.26123	2.98648	3.01897	3.2435	3.25989	3.26196	3.36302	3.19259	0.794096	1.47561	1.25144	1.04586	0.854183	0.793997	1.21944	0.980176	0.769455	0.696613	0.773822	0.441044	0.140136	0.0641492	0.772458	0.446526	0.123955	0.0543471	1.27582	2.26393	2.25	2.12889	2.02395	2.0125	2.00797	2.38014	2.47793	2.47005	2.47106	2.20182	2.1591
3.23014	3.30717	3.26412	3.29047	3.38147	3.41546	3.2612	3.29051	3.28129	3.30329	3.25709	3.36998	3.14046	3.20846	3.31249	3.2991	3.26505	3.36297	3.25915	0.807265	1.4827	1.25578	1.04854	0.841164	0.780969	1.24739	0.985423	0.788872	0.713967	0.808711	0.45329	0.135599	0.0668968	0.777198	0.460024	0.126365	0.0521719	1.28508	2.25401	2.245	2.08602	2.01751	2.01151	2.00901	2.39698	2.4735	2.47197	2.46498	2.181	2.163
3.27231	3.35915	3.30041	3.26374	3.353	3.38018	3.32496	3.30785	3.37153	3.39451	3.28455	3.43283	3.28268	3.35363	3.3201	3.33147	3.28173	3.35513	3.30623	0.805843	1.48308	1.25728	1.05699	0.849122	0.767943	1.25384	0.999638	0.795817	0.725561	0.805965	0.461426	0.116688	0.050271	0.806259	0.483212	0.118675	0.0558796	1.29155	2.25695	2.245	2.09092	2.00692	1.991	1.989	2.39011	2.4421	2.46314	2.45811	2.18198	2.15589
3.34751	3.42358	3.37252	3.32062	3.36889		3.39454	3.40039	3.48426	3.51123	3.37639	3.53831	3.43997	3.49905	3.38358	3.36975	3.28597	3.36692	3.37356	0.815059	1.4877	1.25641	1.0693	0.862819		1.25344	0.99975	0.797639	0.735018	0.812983	0.474364	0.136963	0.0505563	0.81675	0.498362	0.119136	0.0571023	1.29479	2.28084	2.23805	2.08802	2.01991	2.00689		2.38801	2.44299	2.46101	2.458	2.20385	2.156
3.42321	3.48435	3.44122	3.41899	3.4799	3.51084	3.46436	3.45942	3.56052	3.61157	3.45114	3.63032	3.59778	3.68092	3.45929	3.41401			3.43834	0.800256	1.48006	1.24308	1.02853	0.827212	0.757003	1.24293	1.03346	0.843448	0.759295	0.799462	0.495361	0.153577	0.0672875	0.800957	0.510578			1.28659	2.25598	2.23895	2.07902	1.99703	1.97303	1.962	2.38199	2.43701	2.45301	2.44994	2.17501	2.13506
3.46325	3.54978	3.48322	3.41704	3.46135	3.48057	3.53174	3.53852	3.65719	3.71801	3.47653	3.68989	3.74328	3.85279	3.513	3.41498			3.50181	0.790237	1.46915	1.23656	1.02629	0.822066	0.74253	1.22801	1.0124	0.831837	0.756433	0.792372	0.480606	0.149221	0.0817598	0.789229	0.435433			1.27275	2.25207	2.23016	2.08195	2.00191	1.97889	1.962	2.38004	2.43798	2.45496	2.43822	2.17696	2.14678
3.54745	3.61756	3.5605	3.50641	3.53551	3.5565	3.60652				3.5694	3.76054	3.86125	3.98913	3.58951	3.48256			3.57155	0.780761	1.46116	1.22521	0.999396	0.796934	0.725102	1.22078				0.779036	0.464682	0.16591	0.11718	0.782771	0.474336			1.26137	2.252	2.22106	2.07306	1.99902	1.9641	1.94312	2.37106				2.17402	2.14799
3.61339	3.68337	3.62838	3.56643		3.56735	3.68238	3.70143	3.83633	3.89439	3.63239	3.81937	3.96133	4.09433	3.6594	3.57543			3.64241	0.770799	1.4513	1.21469	0.980266		0.707824	1.20835	1.00078	0.815672	0.74968	0.770731	0.448799	0.168665	0.120639	0.771376	0.520619			1.25326	2.248	2.21697	2.07197	1.99712		1.94311	2.36298	2.43397	2.43801	2.426	2.16998	2.14205
3.68581	3.75089	3.69786	3.6457		3.63293	3.75284	3.78168	3.89799	3.96681	3.70383	3.88788	4.02201	4.15599	3.73378	3.6547			3.71776	0.770534	1.45177	1.20861	0.977682		0.788055	1.20668	0.996362	0.817815	0.751618	0.767277	0.435715	0.149268	0.103796	0.774312	0.524221			1.24791	2.248	2.2111	2.0661	2.01865		1.96268	2.36005	2.4281	2.43898	2.426	2.16705	2.15184
3.75356	3.81856	3.75861	3.65495		3.58929	3.82454	3.84062	3.9596	4.02562	3.76958	3.94662	4.04188	4.17389	3.80256	3.73945			3.78556	0.767599	1.4573	1.21129	0.968311		0.690568	1.20536	0.990111	0.812873	0.749246	0.768114	0.435828	0.140823	0.0910517	0.767674	0.512458			1.25375	2.23906	2.20305	2.05607	2.00211		1.95406	2.35007	2.42204	2.44297	2.43196	2.16303	2.15697
3.81721	3.88522	3.83024	3.74429	3.70231	3.68928	3.88921	3.9012	4.02015	4.07512	3.83322	4.00711	4.088	4.205	3.8662	3.82728			3.85019	0.77341	1.4615	1.21759	0.966039	0.76974	0.703736	1.21254	0.991713	0.814954	0.743976	0.772613	0.442413	0.128232	0.0570309	0.774676	0.50337			1.26085	2.23898	2.19898	2.04899	1.98597	1.95797	1.948	2.344	2.42399	2.445	2.43302	2.16297	2.147
3.88083	3.95177	3.90267	3.83041	3.79627	3.77443	3.95185	3.96188	4.06419	4.11133	3.89977	4.04137	4.08702	4.20598	3.92688	3.91047			3.90695	0.782394	1.47206	1.22499	0.98394	0.784861	0.711693	1.22617	1.00167	0.816128	0.7429	0.782675	0.467566	0.128917	0.0573148	0.782398	0.470142			1.27283	2.23311	2.19409	2.04704	1.97716	1.95014	1.94702	2.34498	2.42105	2.44402	2.43889	2.15514	2.14602
3.94459	4.01459	3.96957	3.90254	3.8745	3.84852	4.0136	4.01267	4.1107	4.14478	3.96061	4.07081	4.09395	4.20898	3.99059	3.99446			3.96761	0.796141	1.48571	1.23751	0.995397	0.782944	0.716748	1.2433	0.999982	0.810457	0.73677	0.796391	0.476912	0.12585	0.0496306	0.795852	0.466937			1.28675	2.233	2.19897	2.04601	1.97601	1.95695	1.947	2.34897	2.42597	2.44599	2.44198	2.15599	2.14004
4.01027	4.07526	4.0373	3.97936	3.96943	3.95544	4.07124	4.05919	4.13322	4.17313	4.02828	4.09819	4.10102	4.20893	4.05427	4.05835			4.02927	0.8028	1.49638	1.24843	0.999031	0.793702	0.727234	1.24802	1.00971	0.806711	0.735713	0.800765	0.45644	0.125415	0.0461918	0.804654	0.424619			1.30196	2.22499	2.20001	2.04501	1.97199	1.954	1.944	2.35101	2.42801	2.45002	2.44304	2.148	2.16707
4.06805	4.13109	4.10293	4.05772	4.06248	4.05143	4.12413	4.10131	4.18023	4.20055	4.08802		4.10494	4.19424	4.11205	4.13377			4.08705	0.809244	1.50424	1.25453	1.00999	0.798492	0.72603	1.26118	1.01722	0.806867	0.73631	0.806162		0.11562	0.0422348	0.81197	0.426539			1.31209	2.22303	2.20197	2.04795	1.97003	1.954	1.94302	2.35395	2.43095	2.45492	2.45186	2.14898
4.13157	4.19656	4.17551	4.14343	4.1673	4.16822	4.18162	4.14868	4.1959	4.22782	4.15455	4.15489	4.11394	4.194	4.1716	4.26909	4.12807	4.18212	4.15256	0.814455	1.51161	1.2581	1.03423	0.812962	0.742865	1.25971	1.01132	0.805837	0.732486	0.813739	0.440315	0.116006	0.0418919	0.814692	0.470919	0.114245	0.0382682	1.31985	2.223	2.20895	2.05197	1.97	1.95797	1.95095	2.35698	2.43398	2.46096	2.46094	2.14801	2.15816
4.19721	4.26624	4.24724	4.23027	4.26231	4.27538	4.2362	4.19118	4.24809	4.2621	4.21624	4.19312	4.12002	4.202	4.2372	4.3693	4.28056	4.34069	4.22021	0.810211	1.50601	1.2588	1.02968	0.812563	0.744135	1.25847	0.998188	0.795137	0.721222	0.807677	0.461401	0.116632	0.040777	0.812366	0.471859	0.140871	0.0540877	1.31594	2.227	2.21402	2.05301	1.966	1.96602	1.954	2.36002	2.434	2.46801	2.46704	2.15201	2.14597
4.25591	4.33375	4.31377	4.3056	4.35037	4.38202	4.29295	4.24206	4.27255	4.28949	4.28277	4.2254	4.12687	4.20102	4.29198	4.45246	4.43808	4.53343	4.27891	0.80213	1.50055	1.25709	1.02959	0.81634	0.742746	1.24663	0.989138	0.782985	0.710617	0.801318	0.475646	0.11988	0.0455318	0.802748	0.485664	0.152278	0.0674424	1.31025	2.22798	2.21891	2.05496	1.96502	1.97091	1.95302	2.36491	2.434	2.47095	2.47878	2.15396	2.13815
4.31759	4.39658	4.37857	4.38745	4.45927	4.49425	4.36055	4.29564	4.32068	4.32675	4.34459	4.25083	4.13395	4.20398	4.35756	4.53048	4.59197	4.71082	4.34853	0.78576	1.49003	1.24419	1.02951	0.825707	0.74561	1.23314	0.974687	0.768716	0.722915	0.783977	0.474708	0.124509	0.04562	0.7878	0.472889	0.156235	0.0834329	1.29873	2.23197	2.22695	2.05897	1.96301	1.96703	1.95896	2.36401	2.43499	2.47597	2.48496	2.15897	2.13999
4.38623	4.46123	4.44623	4.46725	4.56131	4.60933	4.42518	4.35419	4.36812		4.41223	4.28322	4.14507	4.20503	4.42521	4.61223	4.73729	4.8603	4.4152	0.771211	1.47829	1.23323	1.02629	0.828508	0.751894	1.21778	0.955948	0.749928		0.770594	0.455811	0.128549	0.0453333	0.772489	0.452723	0.159743	0.0944552	1.2852	2.23399	2.23804	2.06803	1.96801	1.975	1.96202	2.36807	2.44001	2.48204		2.15799	2.14001
4.45782	4.53086	4.51782	4.54374	4.65742	4.71133	4.48207	4.41303	4.40637		4.48382	4.35187	4.16763	4.21386	4.48994	4.68284	4.82555	4.9515	4.47699	0.762208	1.47264	1.2248	1.02286	0.83398	0.762407	1.20567	0.952388	0.749448		0.762424	0.459273	0.134443	0.0463533	0.762917	0.447319	0.17314	0.1115	1.27825	2.23105	2.24981	2.07587	1.97095	1.97402	1.96692	2.38965	2.44197	2.49381		2.15505	2.14197
4.52755	4.60055	4.5955	4.61852	4.7514	4.8054	4.55553	4.48156			4.55852	4.42553	4.19582	4.24082	4.56054	4.7605	4.88065	5.00764	4.55251	0.753367	1.46831	1.21495	1.01947	0.83872	0.773866	1.2026	0.949866			0.755087	0.455863	0.139617	0.0492213	0.752845	0.43659	0.154285	0.0930525	1.27004	2.23994	2.25497	2.08792	1.97994	1.97797	1.97395	2.39596	2.44697			2.16295	2.13902
4.60728	4.67123	4.66525	4.69222	4.82922	4.89223	4.63227	4.55528			4.63728	4.52343	4.26633	4.26776	4.64127	4.82921	4.94003	5.04903	4.63125	0.755369	1.46467	1.21332	1.01997	0.848072	0.780722	1.20829	0.955499			0.757558	0.445565	0.151356	0.0665617	0.754358	0.444597	0.12353	0.0603767	1.26721	2.24202	2.26703	2.09601	1.98801	1.97701	1.97701	2.40201	2.45302			2.16502	2.134
4.6845	4.73673	4.73563	4.75478	4.89178	4.95773	4.70852	4.6325			4.7145	4.64464	4.35919	4.47987	4.71654	4.88688	4.94785	5.05881	4.70163	0.760588	1.46953	1.21638	1.0283	0.857134	0.789617	1.21373	0.955216			0.76272	0.449817	0.180984	0.142728	0.75951	0.457852	0.120774	0.0538372	1.26995	2.2469	2.27583	2.09992	1.99094	1.97994	1.97896	2.40396	2.4579			2.1699	2.13302
4.75552	4.80554	4.80156	4.82155	4.9506	5.01561	4.78052	4.71048			4.78751	4.75625	4.46429	4.58928	4.78752	4.92773	4.95495	5.05999	4.77252	0.770384	1.4796	1.22787	1.03686	0.857658	0.794408	1.21781	0.965132			0.771868	0.451956	0.190876	0.153884	0.769681	0.467227	0.119737	0.0514753	1.28103	2.25594	2.28097	2.10596	1.99001	1.98497	1.98099	2.40499	2.45701			2.17397	2.13499
4.82519	4.87119	4.86118	4.87615	4.99912	5.05412	4.8442	4.79223	4.83121		4.8572	4.87331	4.5744	4.69902	4.85519	4.95909	4.96201	5.06	4.84119	0.78403	1.49232	1.23988	1.04065	0.859547	0.80182	1.23481	0.978938	0.770228		0.784497	0.454042	0.201796	0.165322	0.783923	0.461068	0.118224	0.0498438	1.29047	2.26406	2.28399	2.10399	1.993	1.983	1.979	2.405	2.45801	2.47005		2.18205	2.134
4.88796	4.93199	4.91904	4.9242	5.03737	5.09237	4.90893	4.86578	4.89888		4.92193	4.97334	4.70189	4.70392	4.91599	4.98851	4.96594	5.06	4.90101	0.800261	1.50765	1.25498	1.04675	0.858714	0.795387	1.25314	0.984872	0.776044		0.799492	0.464271	0.181152	0.0790494	0.80085	0.447544	0.116184	0.0478333	1.30593	2.28466	2.28105	2.10203	1.99398	1.98398	1.97998	2.40402	2.46095	2.48574		2.19872	2.13498
4.95852	4.99756	4.97462	4.97367	5.08071	5.11982	4.97058	4.94943	4.98641	5.00726	4.98954	5.07233	4.84205	4.9215	4.98751	5.02674	4.97295	5.05901	4.9606	0.815139	1.51868	1.26307	1.04982	0.86011	0.796829	1.26057	0.998497	0.790521	0.711277	0.814349	0.475722	0.154253	0.0664965	0.815233	0.449306	0.11319	0.0451284	1.31639	2.28599	2.27703	2.09803	1.99201	1.98698	1.97801	2.40797	2.45802	2.48501	2.48505	2.20099	2.13401
5.02368	5.07269	5.04716	5.03312	5.1121	5.15157	5.05521	5.04572	5.1113	5.14929	5.05118	5.19725	5.04447	5.14253	5.05869	5.06404	4.99661	5.06668	5.03918	0.808748	1.49963	1.25444	1.03441	0.834763	0.776657	1.24457	0.998916	0.797234	0.722834	0.809667	0.496749	0.124938	0.043066	0.807408	0.461832	0.106947	0.0396626	1.2986	2.26799	2.26298	2.09749	1.99151	1.9805	1.97199	2.39699	2.45	2.4775	2.48048	2.18898	2.14302
5.08447	5.13641	5.1001	5.07331	5.14591	5.17558	5.12678	5.11973	5.21229	5.24733	5.11148	5.28106	5.2038	5.26824	5.12241	5.07877	5.03234	5.12743	5.09996	0.809783	1.49695	1.25744	1.0363	0.831002	0.765353	1.23592	1.00405	0.811912	0.735585	0.812304	0.498886	0.12476	0.0510662	0.806842	0.399504	0.0948346	0.0490809	1.29711	2.26456	2.25759	2.09258	1.99347	1.97952	1.96758	2.39307	2.45099	2.47651	2.47312	2.18409	2.15038
5.14713	5.20162	5.15816	5.12469	5.17731	5.20682	5.19808	5.20003	5.29501	5.3509	5.16965	5.35208	5.35311	5.44098	5.18761	5.13273	5.02114	5.09915	5.16114	0.802219	1.49022	1.24514	1.02597	0.81384	0.744731	1.22792	1.0038	0.815427	0.744477	0.802199	0.521231	0.129273	0.054976	0.801988	0.465692	0.115713	0.0717833	1.29206	2.25555	2.25502	2.09101	1.99201	1.97602	1.96054	2.39052	2.45249	2.477	2.47201	2.17654	2.15099
5.2142	5.27169	5.22518	5.17915	5.20562	5.23156	5.26269	5.28221	5.39526	5.45776	5.23319	5.43418	5.49532	5.61684	5.25819	5.16563	5.05605	5.17405	5.2287	0.790038	1.47946	1.23289	1.00965	0.80331	0.72844	1.22199	0.998806	0.818321	0.745586	0.788888	0.473397	0.139088	0.0916274	0.791278	0.480919	0.162477	0.129268	1.27979	2.26049	2.2465	2.08849	1.99551	1.9715	1.954	2.39199	2.45799	2.4765	2.46448	2.18049	2.15852
5.28086	5.33491	5.28645	5.2316	5.24434	5.25215	5.32739	5.35476	5.48202	5.54501	5.29937	5.49643	5.60413	5.7335	5.32289	5.20876	5.07174	5.18974	5.29536	0.777381	1.47275	1.22429	0.997954	0.785427	0.715356	1.21308	0.997805	0.82404	0.751173	0.781173	0.461005	0.168743	0.135715	0.774068	0.479045	0.164801	0.131808	1.26936	2.25755	2.24503	2.08457	1.99845	1.97248	1.954	2.38905	2.45456	2.47503	2.45909	2.17804	2.16588
5.35508	5.40609	5.36108	5.29514	5.28628	5.28382	5.40804	5.43902	5.571	5.63399	5.3696	5.5777	5.69149	5.818	5.40205	5.27264	5.36173	5.48422	5.36958	0.770037	1.462	1.21651	0.978909	0.77261	0.699266	1.20685	0.988955	0.812899	0.748097	0.774458	0.428026	0.165491	0.126475	0.76634	0.480877	0.200439	0.16343	1.26208	2.25651	2.24251	2.08102	1.99601	1.96902	1.95201	2.37757	2.4545	2.47202	2.45602	2.17552	2.17395
5.43072	5.47771	5.43124	5.35571	5.33867	5.32066	5.48323	5.51269	5.6402	5.70219	5.44222	5.61571	5.76506	5.90005	5.47722	5.35223	5.36368	5.45962	5.44321	0.765482	1.45912	1.2073	0.969091	0.757865	0.693779	1.20166	0.988615	0.81521	0.750978	0.768641	0.476046	0.135179	0.0791834	0.763163	0.481188	0.132444	0.0784116	1.25805	2.25598	2.23498	2.07299	1.99599	1.9675	1.95551	2.37198	2.45148	2.47149	2.4595	2.17748	2.17349
5.5028	5.54834	5.51068	5.42634	5.39557	5.37412	5.5617	5.57741	5.7059	5.76446	5.51725	5.68631	5.78767	5.91873	5.54979	5.42875	5.42648	5.50285	5.51432	0.764749	1.46445	1.20801	0.972737	0.768695	0.698749	1.19588	0.983481	0.810034	0.748933	0.767899	0.475194	0.1276	0.0657452	0.762538	0.476906	0.134313	0.0765433	1.26532	2.25109	2.23009	2.06858	1.99256	1.9675	1.96042	2.36611	2.44609	2.46855	2.46097	2.17062	2.16905
5.56712	5.61412	5.5791	5.49411	5.46112	5.44062	5.63109	5.64213	5.75024	5.81371	5.57864	5.74019	5.79297	5.91801	5.61611	5.60653	5.15556	5.54972	5.57763	0.770485	1.46812	1.21263	0.974356	0.771716	0.702192	1.20644	0.983498	0.798351	0.742739	0.771636	0.486233	0.143927	0.0683757	0.77019	0.502939	0.119681	0.0870789	1.27093	2.252	2.22751	2.06701	1.98703	1.97247	1.96448	2.36054	2.44799	2.47297	2.46945	2.16802	2.16999
5.63018	5.69418	5.66418	5.58622	5.55626	5.53229	5.69317	5.70512	5.80811	5.86507	5.65417	5.78607	5.81003	5.92601	5.67518	5.68822		5.961	5.65218	0.782949	1.45938	1.21795	0.980781	0.768987	0.700785	1.217	0.978099	0.79067	0.731591	0.781879	0.46192	0.137671	0.0516588	0.784319	0.458649		0.0793649	1.26718	2.25298	2.21401	2.06501	1.991	1.97599	1.96599	2.36402	2.445	2.47801	2.47301	2.18097	2.16807
5.69289	5.75689	5.72689	5.66559	5.64739	5.63419	5.75392	5.74922	5.84632	5.89055	5.71591	5.81253	5.81983	5.92895	5.73887	5.76759		5.96198	5.71489	0.793257	1.47492	1.23014	0.984838	0.778472	0.713171	1.23247	1.00615	0.815363	0.731934	0.79203	0.45852	0.134329	0.0476706	0.794608	0.433555		0.0279114	1.28371	2.24612	2.21695	2.06795	1.99198	1.97305	1.96305	2.37088	2.44402	2.47997	2.47497	2.17019	2.19453
5.76167	5.82268	5.79467	5.75358	5.75548	5.75044	5.81869	5.80374	5.89676	5.91588	5.78467	5.85679	5.82398	5.92104	5.80667	5.86951	5.66782	5.72118	5.78168	0.80167	1.48213	1.24249	1.00322	0.790731	0.721341	1.23872	1.00761	0.801261	0.731482	0.801385	0.442031	0.132708	0.0485255	0.801905	0.460545	0.107021	0.0255372	1.2926	2.24003	2.22397	2.06999	1.991	1.97599	1.963	2.371	2.44699	2.48398	2.47699	2.16502	2.21888
5.8202	5.87719	5.8592	5.82725	5.86129	5.85837	5.86516	5.83615	5.90115	5.94209	5.8432	5.87805	5.83302	5.916	5.86519	5.96029	5.78443	5.86939	5.83719	0.815259	1.48865	1.25257	1.0223	0.79921	0.731951	1.25594	1.01397	0.804998	0.728554	0.81423	0.465137	0.12595	0.0473152	0.815978	0.458701	0.106646	0.0389556	1.30311	2.24599	2.22702	2.073	1.991	1.98699	1.97697	2.38	2.44701	2.48601	2.48301	2.16999	2.17999
5.88802	5.94108	5.929	5.91376	5.9586	5.98419	5.92021	5.88825	5.95227	5.97256	5.91102	5.89377	5.84089	5.916	5.92908	6.0576	5.93188	6.00111	5.90207	0.818306	1.49224	1.25572	1.02975	0.809334	0.745988	1.26111	1.01385	0.81127	0.726588	0.817562	0.464046	0.129302	0.0456835	0.818681	0.482932	0.142978	0.0477042	1.3078	2.24107	2.23292	2.07399	1.99001	1.98306	1.96714	2.37901	2.45094	2.48896	2.48596	2.16803	2.17507
5.95069	6.00668	5.99866	5.99958	6.06946	6.09944	5.97871	5.94074	5.99579	6.00982	5.98265	5.92684	5.84797	5.92595	5.98771	6.15552	6.10316	6.16121	5.96569	0.812021	1.48721	1.25308	1.037	0.821461	0.748747	1.24973	0.978585	0.773468	0.717157	0.810625	0.466936	0.128305	0.0422867	0.813168	0.478185	0.148137	0.0515515	1.30296	2.241	2.23997	2.07699	1.98701	1.97802	1.97098	2.38497	2.45797	2.49199	2.49098	2.169	2.17002
6.01817	6.07121	6.0662	6.08121	6.16826	6.20434	6.04318	5.98719	6.02517	6.04112	6.04617	5.96802	5.85707	5.926	6.05417	6.22223	6.26442	6.38046	6.02819	0.798521	1.47771	1.24183	1.03742	0.836676	0.761766	1.23823	0.973332	0.765949	0.697383	0.796659	0.480378	0.1329	0.0542199	0.800404	0.492975	0.155765	0.0700907	1.29577	2.24001	2.243	2.07601	1.98801	1.98404	1.979	2.38401	2.456	2.49299	2.499	2.16901	2.16703
6.07403	6.14079	6.13186	6.15177	6.2545	6.31507	6.10296	6.04892	6.08201	6.07933	6.10203	5.9739	5.88059	5.92502	6.11003	6.29769	6.40161	6.53235	6.09091	0.78246	1.46599	1.23216	1.02943	0.835235	0.770282	1.22337	0.954292	0.745732	0.69511	0.779892	0.433634	0.149393	0.0542003	0.785392	0.474885	0.157569	0.0900523	1.28432	2.24197	2.24398	2.07797	1.99291	1.99678	1.97998	2.38891	2.456	2.48809	2.49998	2.17097	2.17585
6.14465	6.21066	6.20166	6.22862	6.3565	6.4175	6.16868	6.10771	6.10688	6.12279	6.17663	6.04564	5.88	5.92799	6.17767	6.36368	6.51346	6.65142	6.16762	0.769254	1.45517	1.22028	1.0276	0.847807	0.781316	1.21536	0.9459	0.739639	0.68104	0.768266	0.453965	0.135451	0.0507472	0.770891	0.462978	0.171272	0.107813	1.26777	2.243	2.24898	2.08298	1.98802	1.99103	1.98498	2.39497	2.45102	2.49795	2.50299	2.171	2.16903
6.20832	6.27428	6.26928	6.30027	6.4443	6.50831	6.23933	6.17728	6.18823	6.17726	6.23932	6.10533	5.90116	5.94712	6.24034	6.44027	6.59308	6.73007	6.23529	0.763672	1.44938	1.21451	1.02537	0.857302	0.789866	1.20432	0.938134	0.730912	0.680496	0.766428	0.442637	0.135467	0.0499532	0.761687	0.443367	0.156367	0.0925764	1.2603	2.24998	2.26001	2.09301	1.98902	1.99002	1.99	2.40301	2.45601	2.49903	2.506	2.17896	2.167
6.29276	6.34791	6.34291	6.36997	6.52284	6.58783	6.32573	6.25091	6.2491	6.24599	6.32277	6.19173	5.94338	5.97854	6.32968	6.50997	6.61271	6.74872	6.3099	0.759068	1.45055	1.20942	1.02115	0.855329	0.799232	1.19637	0.931439	0.726121	0.658642	0.763424	0.434096	0.129547	0.0429729	0.755619	0.43995	0.145214	0.083829	1.25548	2.24606	2.26296	2.09596	1.99393	1.99591	1.99099	2.40596	2.45896	2.5059	2.50699	2.16816	2.16601
6.36265	6.41765	6.40867	6.43467	6.58568	6.65566	6.39565	6.32164	6.31168		6.39265	6.3104	6.03354	6.16206	6.39865	6.57169	6.64882	6.77487	6.38164	0.760313	1.45405	1.21128	1.02096	0.859001	0.800942	1.20256	0.936096	0.735253		0.762375	0.448028	0.162571	0.1211	0.759142	0.45551	0.140662	0.0695324	1.25767	2.25097	2.26797	2.10197	2.00395	1.99302	1.99697	2.41097	2.46099	2.52092		2.17695	2.16202
6.43216	6.48317	6.48414	6.50511	6.65105	6.70411	6.47214	6.39919	6.42117	6.4042	6.45917	6.41525	6.12327	6.25294	6.46616	6.63202	6.66201	6.789	6.45917	0.767115	1.45918	1.21835	1.02151	0.854461	0.810268	1.21271	0.946373	0.738411	0.668291	0.76986	0.4379	0.162875	0.121311	0.76515	0.436107	0.127675	0.0592474	1.26507	2.24905	2.27502	2.106	2.00201	1.99501	1.99399	2.40602	2.45902	2.502	2.50401	2.17205	2.15899
6.49097	6.54492	6.53609	6.54432	6.66967	6.7443	6.52311	6.4678	6.48292	6.47772	6.52289	6.50739	6.22325	6.23039	6.52399	6.63888	6.66593	6.789	6.52092	0.779966	1.47564	1.23308	1.03938	0.858313	0.798682	1.22394	0.958331	0.749791	0.672428	0.78076	0.437792	0.157248	0.0778394	0.779637	0.438597	0.129596	0.0582868	1.2735	2.26767	2.28188	2.106	2.00593	1.99893	1.99105	2.41386	2.46785	2.502	2.50695	2.18969	2.15507
6.55966	6.60769	6.59869	6.59574	6.71875	6.76689	6.58768	6.5486	6.57653	6.57551	6.58867	6.61646	6.35236	6.38024	6.58967	6.66586	6.66898	6.79298	6.57971	0.792985	1.49239	1.24422	1.03556	0.851992	0.799176	1.2379	0.974012	0.764865	0.689176	0.793875	0.444267	0.142544	0.0594592	0.792257	0.438769	0.130068	0.0579815	1.28679	2.28093	2.27902	2.10202	2.01097	2.00696	1.99398	2.41698	2.46601	2.49504	2.50302	2.20293	2.15102
6.62418	6.6672	6.66116	6.64815	6.74208	6.79106	6.64519	6.62524	6.66827	6.6783	6.65618	6.72625	6.49351	6.54259	6.65619	6.69413	6.67301	6.78993	6.64117	0.807533	1.50256	1.25661	1.05203	0.854065	0.792755	1.25276	0.990872	0.783384	0.706893	0.809501	0.458863	0.129699	0.0492186	0.805365	0.429482	0.123139	0.0534215	1.30002	2.28398	2.27598	2.10399	2.01097	2.003	1.99299	2.419	2.46101	2.49099	2.49897	2.20498	2.16403
6.68015	6.73103	6.71222	6.69528	6.76564	6.8107	6.70509	6.69888	6.75271	6.77158	6.71313	6.8048	6.65159	6.72719	6.71412	6.73537	6.67694	6.76833	6.69321	0.817932	1.51016	1.26235	1.06315	0.855744	0.784811	1.26631	1.00699	0.800174	0.726649	0.819143	0.465922	0.116806	0.0456543	0.816244	0.464674	0.138595	0.0476184	1.31106	2.27809	2.27107	2.10104	2.00115	2.00201	1.99004	2.419	2.46297	2.48706	2.49112	2.20007	2.17188
6.74772	6.79673	6.77474	6.74679	6.81181	6.83888	6.78667	6.78266	6.85956	6.88454	6.77574	6.90459	6.80836	6.86146	6.78471	6.75193	6.70787	6.81182	6.76471	0.814893	1.50837	1.26543	1.04929	0.842824	0.778725	1.26433	1.00394	0.802721	0.730346	0.817418	0.475332	0.120594	0.043917	0.811978	0.422357	0.123842	0.0413755	1.30916	2.277	2.26702	2.09702	1.99702	1.99304	1.98801	2.40904	2.45902	2.486	2.48801	2.19701	2.16403
6.80822	6.86123	6.8272	6.78919	6.83513	6.8611	6.85226	6.85928	6.95034	6.98436	6.82922	6.99133	6.96154	7.04465	6.84923	6.81921		6.85823	6.82324	0.812252	1.50595	1.26456	1.04638	0.835058	0.767589	1.25776	1.00982	0.81276	0.746638	0.812929	0.493169	0.108614	0.0419061	0.811226	0.493165		0.0747903	1.30343	2.267	2.25899	2.09697	1.997	1.98596	1.97997	2.404	2.46496	2.48298	2.47898	2.18899	2.17
6.86999	6.92495	6.88308	6.84115	6.87239	6.88855	6.92481	6.9387	7.04544	7.08534	6.89	7.08447	7.11154	7.22701	6.91394	6.87803		6.92294	6.88991	0.804419	1.49714	1.25257	1.03113	0.820568	0.756099	1.24599	1.006	0.815525	0.746207	0.801517	0.442787	0.120967	0.051955	0.807186	0.528116		0.111094	1.29385	2.267	2.25506	2.08913	1.997	1.97616	1.97114	2.404	2.45516	2.47808	2.47211	2.18605	2.16902
6.9337	6.9887	6.94073	6.8848	6.8939	6.91388	6.99169	7.01067	7.13061	7.18354	6.94773	7.15766	7.25832	7.38129	6.9777	6.91881		6.96879	6.95271	0.793471	1.48913	1.2416	1.01711	0.806804	0.740652	1.23771	1.0066	0.824677	0.753953	0.792402	0.433201	0.13398	0.080934	0.794709	0.526311		0.119294	1.28598	2.267	2.25201	2.09099	1.99999	1.976	1.96204	2.40201	2.455	2.478	2.46702	2.18799	2.17298
7.00023	7.05421	7.00621	6.9422	6.94513	6.94511	7.06123	7.08824	7.21823	7.27425	7.01821	7.22423	7.36319	7.5022	7.04823	6.98821	6.78615	6.91116	7.02122	0.78391	1.48012	1.23427	0.99775	0.788554	0.719132	1.22633	1.00193	0.824552	0.756149	0.782363	0.432022	0.146425	0.109758	0.785908	0.522861	0.174457	0.135536	1.27378	2.26499	2.24698	2.08597	2.00199	1.96899	1.959	2.39597	2.45399	2.473	2.46398	2.18498	2.17201
7.07195	7.12003	7.07203	7.00606	6.98541	6.97851	7.13295	7.16389	7.28995	7.35186	7.08502	7.29792	7.42213	7.56508	7.12192	7.05403	6.83331	6.96126	7.09196	0.777642	1.47459	1.22587	0.985283	0.777266	0.707156	1.22467	1.00284	0.825102	0.759126	0.777058	0.426452	0.135362	0.106074	0.778883	0.523274	0.185961	0.147031	1.26861	2.26204	2.23912	2.07713	1.99806	1.96604	1.95801	2.38516	2.45203	2.47201	2.45809	2.18007	2.17496
7.1546	7.19165	7.14763	7.07367	7.0467	7.02876	7.21162	7.23565	7.36265	7.42863	7.1676	7.36766	7.47873	7.60282	7.2046	7.13461	6.88376	7.00678	7.16863	0.769599	1.47349	1.22339	0.976612	0.770771	0.696283	1.21921	0.998263	0.820841	0.757608	0.772751	0.423016	0.126005	0.0685344	0.767366	0.515598	0.202291	0.163699	1.26568	2.25503	2.23203	2.07003	1.99601	1.96998	1.959	2.37604	2.44503	2.46802	2.45601	2.17303	2.175
7.22727	7.26028	7.2213	7.14231	7.10829	7.0843	7.28325	7.30223	7.42722	7.4892	7.24029	7.42821	7.50904	7.62702	7.27626	7.23037	6.96529	7.09128	7.23328	0.770568	1.47488	1.22416	0.980849	0.775313	0.699866	1.22161	0.99384	0.815077	0.753893	0.773444	0.432659	0.109592	0.0507653	0.7686	0.501253	0.197853	0.159972	1.27213	2.25898	2.22299	2.06596	1.99099	1.97398	1.96499	2.36997	2.44397	2.471	2.45702	2.17697	2.17595
7.29679	7.33077	7.29669	7.22063	7.1827	7.15969	7.34787	7.36196	7.48204	7.53913	7.31372	7.48206	7.51883	7.63093	7.34284	7.32436	7.0397	7.16374	7.30377	0.777588	1.48107	1.22746	0.98313	0.778691	0.698848	1.22617	0.996454	0.816761	0.752131	0.779573	0.437506	0.107536	0.0470252	0.776325	0.497034	0.211276	0.173327	1.27681	2.2531	2.22005	2.05519	1.98805	1.97007	1.96303	2.36115	2.43712	2.47002	2.46093	2.17012	2.1642
7.35771	7.39271	7.35871	7.29764	7.26959	7.25057	7.4117	7.41376	7.52181	7.57583	7.37073	7.50888	7.52696	7.631	7.40471	7.44443	7.14152	7.26652	7.36073	0.790021	1.49671	1.23389	0.990575	0.783119	0.712634	1.2406	1.00269	0.814879	0.748189	0.792021	0.442934	0.107908	0.0458752	0.788353	0.439992	0.176965	0.140189	1.29335	2.24603	2.21602	2.055	1.98402	1.96502	1.96101	2.36	2.43302	2.47	2.46598	2.16403	2.15902
7.42323	7.45423	7.43025	7.3763	7.36437	7.35438	7.46724	7.46417	7.55314	7.6091	7.43724	7.54112	7.52703	7.631	7.47021	7.50629		7.59388	7.42422	0.801153	1.50516	1.24702	0.99528	0.785143	0.725837	1.25536	1.00751	0.812733	0.747486	0.800952	0.462948	0.108289	0.0448553	0.801313	0.454319		0.114061	1.30802	2.24099	2.21999	2.05901	1.98601	1.969	1.95401	2.36597	2.434	2.47	2.46899	2.16298	2.19802
7.48413	7.51513	7.49705	7.45685	7.46359	7.45556	7.53011	7.50837	7.59146	7.63562	7.50109	7.57354	7.5339	7.631	7.5262	7.5839		7.56245	7.48316	0.809945	1.5196	1.25768	1.01127	0.799151	0.735641	1.26449	1.01618	0.818695	0.748949	0.806817	0.449136	0.108014	0.0435979	0.812698	0.451411		0.034817	1.32383	2.23804	2.21704	2.06097	1.98994	1.96999	1.95597	2.3591	2.43301	2.47099	2.46604	2.15807	2.20392
7.54176	7.58172	7.55774	7.53268	7.56059	7.56653	7.5768	7.55879	7.62088	7.65791	7.56075	7.60088	7.533	7.62403	7.58475	7.68457	7.49077	7.54209	7.54374	0.821023	1.52942	1.27144	1.02008	0.808142	0.749421	1.28807	1.01515	0.811451	0.745774	0.818401	0.421777	0.0977341	0.0414392	0.822847	0.472559	0.111402	0.0372248	1.33373	2.24298	2.22596	2.06498	1.99299	1.97299	1.96098	2.37792	2.43698	2.472	2.46899	2.16597	2.20201
7.60462	7.65662	7.64163	7.63416	7.67923	7.69377	7.64809	7.60816	7.66513	7.68111	7.63062	7.61906	7.56549	7.63801	7.64711	7.7687	7.64232	7.6934	7.62411	0.809013	1.51256	1.26452	1.02677	0.808386	0.75122	1.27041	1.01375	0.808002	0.749294	0.808012	0.45988	0.109872	0.0381682	0.809615	0.483499	0.126788	0.0594702	1.31913	2.23302	2.22051	2.06551	1.9835	1.97199	1.959	2.36152	2.434	2.467	2.47202	2.15701	2.15499
7.65193	7.70146	7.69194	7.69938	7.77423	7.80769	7.68161	7.64702	7.69799	7.70797	7.67695	7.63707	7.55909	7.63547	7.68996	7.85173	7.77765	7.85838	7.6595	0.808166	1.51003	1.26299	1.03554	0.82626	0.757669	1.27114	1.0006	0.790664	0.740376	0.807181	0.478687	0.125369	0.0484971	0.808782	0.50669	0.133298	0.05984	1.31934	2.2389	2.22498	2.06999	1.98301	1.97104	1.95703	2.36794	2.43002	2.46953	2.47845	2.16043	2.15056
7.72544	7.77394	7.77287	7.78882	7.88964	7.93157	7.76139	7.71298	7.74014	7.75067	7.7539	7.68162	7.56891	7.6459	7.76095	7.9324	7.93384	8.01284	7.73689	0.800158	1.49915	1.25396	1.04428	0.845926	0.770245	1.2487	0.979096	0.768276	0.720731	0.7998	0.486192	0.121934	0.0467974	0.80042	0.50042	0.146216	0.0693705	1.31082	2.24149	2.22848	2.07347	1.97902	1.96752	1.96296	2.36352	2.43497	2.47695	2.48248	2.16249	2.14901
7.79462	7.84365	7.84911	7.87863	8.00016	8.0512	7.82167	7.76811	7.7706	7.78508	7.82562	7.71511	7.57351	7.64749	7.82564	8.0116	8.07526	8.19528	7.80812	0.784113	1.489	1.23879	1.03972	0.854569	0.785984	1.23346	0.973054	0.771263	0.688471	0.783389	0.484473	0.123307	0.0471446	0.785264	0.486359	0.159368	0.0878209	1.29884	2.2355	2.23602	2.07601	1.97301	1.96603	1.96654	2.369	2.43701	2.50302	2.478	2.15899	2.14749
7.83511	7.89499	7.88367	7.91971	8.0492	8.11861	7.87996	7.80557	7.8056	7.81969	7.86363	7.75215	7.57666	7.64263	7.87303	8.04117	8.18601	8.31607	7.84513	0.78522	1.48076	1.23353	1.0389	0.857967	0.79356	1.22427	0.976501	0.780592	0.692992	0.786064	0.483868	0.125474	0.0518693	0.784899	0.487408	0.162584	0.105275	1.29433	2.238	2.24549	2.07999	1.977	1.97744	1.98143	2.37107	2.44001	2.50885	2.47805	2.159	2.14355
7.91599	7.96755	7.97592	8.02285	8.16526	8.23328	7.95405	7.87706	7.88449	7.87556	7.94797	7.82901	7.60831	7.65392	7.94456	8.12398	8.26736	8.40233	7.93295	0.751747	1.47422	1.21993	1.02756	0.857801	0.805084	1.21598	0.961202	0.738398	0.668174	0.754578	0.478132	0.135542	0.0518372	0.750271	0.479882	0.157222	0.104863	1.28033	2.23006	2.25047	2.08547	1.97898	1.98199	1.98648	2.37746	2.44697	2.47599	2.48197	2.15106	2.14052
7.99368	8.03869	8.05217	8.09062	8.24068	8.30572	8.02969	7.9492	7.95317	7.93519	8.02566	7.90328	7.66019	7.67388	8.02419	8.19868	8.34699	8.45604	8.00819	0.75054	1.47303	1.21418	1.02292	0.859343	0.809444	1.20998	0.951856	0.726792	0.650423	0.754881	0.450153	0.147476	0.0544424	0.747697	0.471567	0.115491	0.0714172	1.27254	2.23152	2.25752	2.09053	1.98153	1.9915	1.9915	2.37754	2.45603	2.48401	2.482	2.15302	2.13549
8.05481	8.1043	8.10788	8.13097	8.30168	8.38354	8.09378	8.01833	8.02438	8.01294	8.08085	7.99781	7.72237	7.79545	8.09075	8.26216	8.34307	8.47096	8.07337	0.755456	1.48042	1.21823	1.02037	0.877118	0.822711	1.21172	0.953328	0.72358	0.65605	0.760485	0.444714	0.143554	0.0867884	0.751336	0.465652	0.128368	0.0702546	1.27922	2.23797	2.26498	2.10194	1.99292	1.99103	1.99104	2.39296	2.46641	2.4867	2.48305	2.15999	2.13302
8.126	8.17402	8.18047	8.19999	8.35068	8.41433	8.17099	8.08128	8.13687	8.08924	8.151	8.10819	7.8054	7.92692	8.15953	8.31368	8.34894	8.46803	8.14597	0.751532	1.48263	1.22099	1.02482	0.862855	0.814116	1.20825	0.932833	0.724392	0.669881	0.754694	0.436814	0.162267	0.126197	0.750237	0.460196	0.133112	0.0681907	1.27884	2.24146	2.27195	2.10648	1.99697	1.99794	1.99496	2.38401	2.44801	2.46224	2.48696	2.16395	2.13499
8.20019	8.23917	8.24413	8.26311	8.41956	8.47157	8.24469	8.15916	8.18017	8.16917	8.22567	8.20828	7.90128	7.94871	8.23469	8.35954	8.36401	8.48199	8.21366	0.753797	1.48393	1.22642	1.02893	0.86805	0.812826	1.20529	0.945302	0.734548	0.663595	0.756476	0.434659	0.166189	0.105049	0.753125	0.441497	0.118375	0.0549329	1.28142	2.24252	2.2795	2.10749	2.00149	1.98851	1.99299	2.35893	2.44901	2.47405	2.48401	2.15903	2.13304
8.26783	8.30481	8.29373	8.30001	8.43981	8.49827	8.28172	8.22999	8.25709	8.24829	8.2879	8.31339	8.00813	8.01806	8.30285	8.37252	8.36704	8.479	8.27879	0.748812	1.48856	1.24967	1.0384	0.862709	0.808037	1.22731	0.955198	0.747363	0.67482	0.75111	0.42452	0.163722	0.0841194	0.749097	0.42711	0.120799	0.0562113	1.28249	2.25252	2.266	2.0979	1.99849	1.99251	1.98956	2.40499	2.45205	2.49683	2.48895	2.17053	2.14636
8.32664	8.37049	8.35255	8.35366	8.46039	8.50846	8.33955	8.30939	8.34532	8.3522	8.34664	8.40624	8.14865	8.18985	8.36462	8.40431	8.36998	8.479	8.34251	0.756269	1.50283	1.25718	1.04207	0.849217	0.796873	1.24605	0.967932	0.758087	0.690171	0.758048	0.453797	0.163566	0.0550611	0.756967	0.413607	0.125533	0.0538979	1.29649	2.25599	2.266	2.09006	1.99701	1.99101	1.99297	2.40401	2.45597	2.48311	2.48503	2.17796	2.14296
8.38715	8.43314	8.41616	8.41206	8.50309	8.52909	8.39417	8.3912	8.44024	8.45726	8.42616	8.49928	8.31134	8.38333	8.41115	8.42306	8.37304	8.47201	8.39816	0.817781	1.50774	1.26621	1.05339	0.854028	0.798658	1.27371	0.998015	0.78984	0.710185	0.820081	0.466316	0.129837	0.0625157	0.815071	0.448507	0.136861	0.0539597	1.30742	2.26106	2.26499	2.092	1.99904	1.98801	1.98103	2.41296	2.44901	2.476	2.48499	2.18305	2.14999
8.44957	8.49183	8.48061	8.43851	8.53888	8.56789	8.46293	8.4739	8.5392	8.56427	8.49139	8.61696	8.45494	8.52022	8.47274	8.44663	8.39053	8.47815	8.4637	0.822187	1.50696	1.26278	1.06993	0.877209	0.809413	1.27935	1.00015	0.794	0.728666	0.820351	0.493529	0.124936	0.0445027	0.823549	0.45212	0.120844	0.0455143	1.30997	2.28366	2.26092	2.09294	2.01485	1.99088	1.99278	2.39502	2.45494	2.47694	2.47988	2.20471	2.14592
8.49554	8.55833	8.52951	8.47959	8.5291	8.55909	8.53824	8.54627	8.63603	8.66697	8.52269	8.69422	8.61143	8.6992	8.5324	8.49749	8.43357	8.48988	8.52043	0.810696	1.50049	1.26177	1.051	0.832846	0.764511	1.25414	1.00375	0.807673	0.733185	0.813964	0.496659	0.149553	0.0608259	0.808204	0.495593	0.110722	0.0386094	1.30612	2.25628	2.25407	2.08805	2.00312	1.9811	1.97518	2.39698	2.45005	2.47205	2.4701	2.18124	2.13907
8.56314	8.62316	8.59614	8.5341	8.55212	8.58406	8.60817	8.6212	8.72224	8.77323	8.58814	8.76315	8.76632	8.87336	8.60614	8.53609			8.58317	0.800506	1.49285	1.2511	1.03122	0.819543	0.749791	1.24213	1.00366	0.813363	0.746201	0.80214	0.503245	0.152198	0.0790216	0.798822	0.497833			1.29402	2.257	2.24898	2.08599	1.99699	1.97697	1.96697	2.39699	2.45199	2.46699	2.46299	2.17901	2.13899
8.62382	8.69186	8.65475	8.57892	8.60175	8.6097	8.68086	8.70392	8.82187	8.86911	8.64878	8.82785	8.90342	9.02561	8.66685	8.573			8.65485	0.790316	1.4816	1.23916	1.01419	0.803641	0.729076	1.23415	1.00502	0.822946	0.754886	0.78962	0.479877	0.155431	0.0968357	0.791194	0.478439			1.28233	2.25896	2.2419	2.08189	1.99401	1.96589	1.95587	2.39195	2.4479	2.46302	2.45895	2.18193	2.13304
8.69147	8.76245	8.71651	8.65441	8.66351	8.66755	8.75145	8.77941	8.89344	8.96028	8.7125	8.89745	9.02008	9.15796	8.73645	8.65535			8.72445	0.779287	1.47129	1.22572	0.997075	0.785632	0.71888	1.2191	1.00522	0.823426	0.752876	0.779748	0.452555	0.161254	0.127668	0.779244	0.515251			1.27081	2.25602	2.23406	2.07307	1.99499	1.95707	1.94508	2.38803	2.44006	2.46498	2.45503	2.17605	2.13598
8.75697	8.82397	8.77897	8.71198	8.70198	8.69399	8.82197	8.84797	8.97497	9.04496	8.77897	8.96797	9.10397	9.24596	8.80297	8.72997			8.79097	0.770804	1.46043	1.21865	0.992672	0.779383	0.708404	1.2101	0.995854	0.821271	0.756718	0.773902	0.437376	0.153043	0.129999	0.768325	0.505254			1.26096	2.25	2.229	2.069	1.988	1.956	1.941	2.381	2.437	2.458	2.447	2.169	2.139
8.82985	8.89185	8.84794	8.76787	8.73495	8.72384	8.89884	8.92078	9.04867	9.10872	8.85185	9.03874	9.15728	9.28935	8.87487	8.80214			8.86694	0.7667	1.45783	1.21526	0.979701	0.768916	0.694354	1.20735	0.989579	0.816718	0.757884	0.768202	0.409527	0.121567	0.0963878	0.765929	0.50528			1.25476	2.24488	2.21887	2.06188	1.97991	1.95685	1.94289	2.37287	2.43194	2.45701	2.44904	2.16787	2.15294
8.89831	8.96031	8.92324	8.8373	8.81123	8.79132	8.96632	8.98337	9.10246	9.16642	8.92031	9.0984	9.17977	9.31772	8.9443	8.89309			8.94224	0.76267	1.45655	1.20967	0.980561	0.774237	0.698677	1.20399	0.990313	0.813354	0.758236	0.764339	0.402867	0.105323	0.0601539	0.761841	0.49329			1.25109	2.2351	2.20811	2.0521	1.97307	1.94512	1.93409	2.36211	2.42705	2.45799	2.45197	2.15711	2.14805
8.96315	9.02814	8.98416	8.90618	8.87818	8.86017	9.03714	9.04313	9.1591	9.22008	8.98217	9.1461	9.20701	9.319	9.01215	8.96121			9.00313	0.769429	1.46043	1.21955	0.97873	0.772221	0.699818	1.20978	0.990057	0.810515	0.752998	0.770544	0.447207	0.116064	0.0527297	0.769004	0.451514			1.2588	2.229	2.202	2.04499	1.96899	1.946	1.93	2.35101	2.427	2.45801	2.45401	2.15199	2.14098
9.02679	9.08779	9.0498	8.98192	8.95498	8.93014	9.09474	9.0985	9.20256	9.25535	9.05172	9.18815	9.211	9.31898	9.07279	9.04914		9.1062	9.05669	0.77743	1.47217	1.2264	0.987172	0.780933	0.703186	1.22125	0.988689	0.804541	0.743974	0.780491	0.462596	0.121896	0.0484393	0.774877	0.436751		0.11392	1.27327	2.23096	2.20098	2.04201	1.96398	1.9439	1.93	2.35494	2.42698	2.46305	2.45706	2.14899	2.13122
9.09051	9.15151	9.1145	9.05643	9.03439	9.02229	9.15454	9.13869	9.24765	9.28378	9.10955	9.19991	9.211	9.31702	9.13651	9.14129		9.20325	9.11257	0.783086	1.48601	1.23693	0.990594	0.782815	0.714929	1.22885	0.994227	0.813481	0.747562	0.783824	0.461469	0.122347	0.0451553	0.782739	0.445671		0.104235	1.28622	2.22802	2.19902	2.04299	1.96202	1.93606	1.93	2.35004	2.42502	2.46697	2.46196	2.14801	2.14886
9.15314	9.20715	9.17816	9.13421	9.13224	9.12726	9.20513	9.18909	9.26011	9.30906	9.17515		9.21401	9.317	9.19414	9.22523	8.99929	9.02634	9.17213	0.797215	1.49796	1.25011	1.0063	0.796709	0.730919	1.24602	1.01038	0.811032	0.745119	0.792959		0.126209	0.0449666	0.801501	0.441342	0.11121	0.0322218	1.30193	2.223	2.207	2.04499	1.966	1.93502	1.92901	2.35601	2.431	2.46301	2.462	2.14599
9.2117	9.26964	9.24477	9.22185	9.23319	9.23735	9.25966	9.22751	9.30626	9.33331	9.23671		9.21805	9.31695	9.25369	9.32407	9.12473	9.17262	9.22766	0.807858	1.51025	1.26015	1.02814	0.817239	0.751447	1.26377	1.01538	0.819967	0.75286	0.805109		0.125784	0.0435235	0.810356	0.455192	0.12786	0.0621907	1.31523	2.22295	2.20506	2.04206	1.96407	1.9431	1.93401	2.36001	2.43002	2.46605	2.46207	2.141
9.26843	9.32148	9.30737	9.2913	9.33003	9.3469	9.31346	9.26859	9.32778	9.35875	9.29442	9.27686	9.22196	9.31304	9.30944	9.41113	9.26559	9.30468	9.28146	0.810969	1.51617	1.26491	1.03323	0.823666	0.760143	1.26669	1.01491	0.812406	0.741494	0.80909	0.444959	0.126938	0.0429953	0.812499	0.480526	0.127009	0.0500515	1.32302	2.21904	2.20995	2.04695	1.96994	1.95092	1.93499	2.36099	2.43198	2.46996	2.46794	2.141	2.15024
9.32514	9.38314	9.37113	9.37016	9.42724	9.46027	9.36113	9.31811	9.36808	9.39108	9.34814	9.3011	9.22502	9.313	9.36514	9.49819	9.41536	9.47746	9.34214	0.813438	1.51207	1.26713	1.03573	0.827906	0.757201	1.2751	1.00379	0.800308	0.731269	0.810858	0.460159	0.126792	0.0433826	0.815589	0.488233	0.13484	0.0535791	1.3226	2.22002	2.21602	2.04901	1.96402	1.95701	1.94101	2.36401	2.434	2.47602	2.47202	2.14201	2.139
9.38368	9.44171	9.42778	9.43895	9.53116	9.57534	9.41769	9.36363	9.40138	9.4244	9.40873	9.34324	9.2341	9.31304	9.42364	9.57984	9.57081	9.67498	9.40166	0.804004	1.50403	1.26253	1.04113	0.843471	0.783068	1.26221	0.991723	0.786615	0.718105	0.801512	0.480911	0.127683	0.0444956	0.806332	0.493586	0.134622	0.053336	1.3175	2.22704	2.22312	2.05304	1.9709	1.96204	1.9461	2.36796	2.43501	2.48301	2.48013	2.14802	2.13696
9.43859	9.49857	9.49053	9.51543	9.6243	9.68319	9.47358	9.41462	9.43177	9.45676	9.46756	9.36285	9.24194	9.31598	9.47561	9.64749	9.7169	9.8348	9.4546	0.788209	1.4928	1.25076	1.05244	0.862874	0.793392	1.24582	0.974251	0.768486	0.701594	0.78553	0.47696	0.129546	0.0441427	0.791174	0.476359	0.133945	0.0643076	1.3067	2.22998	2.23293	2.05598	1.96306	1.96498	1.95394	2.36502	2.43599	2.48399	2.49092	2.14999	2.13402
9.50015	9.56015	9.55816	9.59217	9.7322	9.78823	9.53214	9.47113	9.48813	9.49711	9.53315	9.40913	9.25203	9.31902	9.53415	9.71417	9.83922	9.96325	9.51616	0.772835	1.48243	1.2353	1.04188	0.871364	0.807726	1.23197	0.962777	0.756597	0.686327	0.77192	0.461521	0.126886	0.0434761	0.774482	0.448886	0.167287	0.133144	1.29436	2.226	2.23902	2.06002	1.961	1.96101	1.96202	2.37701	2.441	2.489	2.49701	2.148	2.13699
9.56386	9.6258	9.6278	9.66582	9.81695	9.88905	9.59382	9.52779	9.54467	9.54467	9.59685	9.46661	9.26732	9.329	9.59786	9.78688	9.93565	10.0695	9.58577	0.757907	1.47112	1.22691	1.03915	0.88183	0.814821	1.21344	0.952677	0.746437	0.676427	0.758983	0.45718	0.125166	0.0461191	0.758053	0.442848	0.144636	0.0959184	1.28069	2.22405	2.2481	2.06813	1.96001	1.96401	1.97007	2.38313	2.4421	2.4891	2.5001	2.147	2.13304
9.63331	9.69036	9.69236	9.73135	9.89324	9.97316	9.65935	9.59137	9.59846	9.59846	9.66532	9.51551	9.29275	9.329	9.66731	9.8573	9.98748	10.1056	9.64739	0.750405	1.46583	1.22048	1.03649	0.885018	0.825315	1.2058	0.942828	0.73738	0.667311	0.753623	0.421021	0.128903	0.0476547	0.748664	0.437889	0.135471	0.0724838	1.27324	2.22796	2.25592	2.07889	1.96099	1.96499	1.97594	2.39389	2.44992	2.49692	2.50792	2.147	2.13597
9.71415	9.75515	9.76216	9.80015	9.96513	10.0411	9.74114	9.66317	9.66821	9.66518	9.74615	9.63324	9.35621	9.36446	9.74815	9.92414	10.0061	10.1191	9.72515	0.750562	1.46731	1.21587	1.03272	0.8848	0.83002	1.20583	0.942794	0.73837	0.664917	0.753535	0.441426	0.153749	0.0554187	0.749118	0.437861	0.1243	0.0579375	1.26796	2.22801	2.26103	2.08703	1.96902	1.972	1.981	2.39702	2.453	2.50398	2.50799	2.14701	2.128
9.78285	9.8228	9.83578	9.86665	10.0256	10.1006	9.80369	9.74086	9.76369	9.74887	9.8149	9.74532	9.45112	9.57313	9.8168	9.98754	10.037	10.158	9.79386	0.751469	1.46973	1.21886	1.03648	0.884773	0.829776	1.20691	0.949357	0.74283	0.668019	0.755966	0.430736	0.162699	0.127601	0.748529	0.41609	0.115136	0.0522546	1.27109	2.23213	2.27311	2.10002	1.97702	1.97207	1.98001	2.40613	2.45399	2.49613	2.50404	2.15112	2.12599
9.85048	9.88651	9.89852	9.9186	10.0716	10.1457	9.85858	9.80947	9.81858	9.81846	9.88645	9.85118	9.54031	9.6633	9.88051	10.0307	10.04	10.158	9.86247	0.759389	1.47857	1.22448	1.04287	0.885018	0.82464	1.21392	0.959472	0.754788	0.669578	0.762847	0.43203	0.181783	0.146852	0.757253	0.435282	0.11644	0.0494218	1.27673	2.24292	2.28193	2.10198	1.97898	1.97795	1.98099	2.41692	2.45301	2.50692	2.50698	2.16092	2.12501
9.91698	9.94698	9.95698	9.97898	10.11	10.18	9.92198	9.87997	9.90297	9.90297	9.95497	9.95696	9.64696	9.62801	9.94598	10.044	10.048	10.158	9.92798	0.770236	1.48949	1.23559	1.04625	0.871905	0.814264	1.22763	0.968207	0.758319	0.672479	0.772886	0.440307	0.191726	0.0929999	0.768566	0.423205	0.114641	0.0437321	1.28811	2.251	2.285	2.098	1.982	1.977	1.978	2.419	2.453	2.495	2.506	2.168	2.123
9.97571	10.0077	10.0126	10.0166	10.1513	10.2002	9.9847	9.94892	9.98405	9.99319	10.0147	10.0501	9.75472	9.7598	10.0027	10.0684	10.0511	10.1434	9.9867	0.784012	1.50718	1.24693	1.04287	0.870552	0.812246	1.24639	0.973314	0.76663	0.688224	0.786369	0.442248	0.171377	0.0851705	0.782166	0.418256	0.111553	0.0415704	1.30172	2.26209	2.28704	2.09602	1.98799	1.97604	1.97498	2.41391	2.45693	2.49494	2.49899	2.17905	2.12909
10.0324	10.0674	10.0645	10.0665	10.1738	10.2168	10.0404	10.0223	10.0682	10.0881	10.0704	10.1411	9.89164	9.90358	10.0594	10.1017	10.0569	10.1777	10.0424	0.804933	1.51693	1.26332	1.05053	0.861123	0.808735	1.27017	0.993579	0.788147	0.709282	0.806996	0.474035	0.155943	0.0684555	0.802618	0.416339	0.111817	0.0799005	1.31792	2.26893	2.28997	2.09798	1.98701	1.97897	1.97302	2.40707	2.45106	2.49005	2.49801	2.18296	2.13593
10.0881	10.1292	10.1171	10.1021	10.1901	10.233	10.1102	10.0952	10.1642	10.1922	10.1221	10.2342	10.0503	10.1093	10.1152	10.1541	10.0651	10.1411	10.0951	0.812167	1.5291	1.27251	1.05823	0.858889	0.797695	1.26003	1.00445	0.803406	0.727761	0.813406	0.498916	0.139636	0.0511652	0.810408	0.482294	0.10841	0.0388868	1.329	2.27697	2.286	2.096	1.987	1.97799	1.968	2.403	2.447	2.484	2.49399	2.18896	2.12901
10.1477	10.1937	10.1696	10.1485	10.2173	10.2532	10.1768	10.1648	10.249	10.2831	10.1767	10.3179	10.1936	10.236	10.1817			10.2033	10.1547	0.814935	1.53016	1.27572	1.0595	0.854261	0.787209	1.25837	1.01742	0.822384	0.748889	0.815685	0.501538	0.113206	0.0450237	0.813529			0.0420688	1.33055	2.26293	2.28596	2.09399	1.98699	1.97295	1.96589	2.40288	2.44605	2.483	2.49091	2.17195	2.13502
10.2056	10.2476	10.2206	10.1857	10.2438	10.2719	10.2455	10.2305	10.3314	10.3773	10.2316	10.3904	10.324	10.4007	10.2425			10.3082	10.2106	0.809601	1.52699	1.27081	1.05234	0.843621	0.77801	1.24423	1.02157	0.831788	0.762854	0.80781	0.499744	0.0947308	0.0362469	0.81093			0.0766564	1.32899	2.25704	2.28302	2.09301	1.98601	1.96903	1.95707	2.39307	2.44997	2.483	2.48306	2.16803	2.13699
10.2582	10.3062	10.2791	10.2321	10.2731	10.2921	10.3061	10.3032	10.4192	10.4772	10.2771	10.4621	10.4563	10.5793	10.2992		10.1441	10.2681	10.2661	0.798088	1.52041	1.2612	1.04021	0.829854	0.771443	1.24245	1.02165	0.839841	0.776414	0.80168	0.479756	0.156877	0.127358	0.794776		0.128912	0.0976721	1.32264	2.255	2.27599	2.091	1.98999	1.96298	1.95397	2.396	2.456	2.48099	2.47399	2.16799	2.141
10.3207	10.3687	10.3357	10.2776	10.3064	10.3163	10.3667	10.3739	10.5061	10.5671	10.3367	10.5226			10.3648		10.1754	10.2964	10.3248	0.788975	1.51171	1.25152	1.02565	0.810932	0.752155	1.24066	1.01646	0.844343	0.786354	0.793324	0.494442			0.785021		0.150414	0.119041	1.31295	2.2539	2.27095	2.091	1.98704	1.95396	1.9429	2.39494	2.45599	2.47598	2.46793	2.16491	2.14304
[truncated: 64 more columns]
