# Supplementary material for: Kinematic Validation of a Multi-Kinect v2 Instrumented 10-Meter Walkway for Quantitative Gait Assessments
Source: PLoS One. 2015 Oct 13;10(10):e0139913. doi: 10.1371/journal.pone.0139913 (PMC4603795; doi:10.1371/journal.pone.0139913)
Supplement: S1 Data — (ZIP) [file pone.0139913.s001.zip › S1_Data/pp17_trial5.xls]

## Sheet: Sheet1
Kinect(x) SpineBase	Kinect(x) Head	Kinect(x) ShoulderLeft	Kinect(x) ElbowLeft	Kinect(x) WristLeft	Kinect(x) HandLeft	Kinect(x) ShoulderRight	Kinect(x) ElbowRight	Kinect(x) WristRight	Kinect(x) HandRight	Kinect(x) HipLeft	Kinect(x) KneeLeft	Kinect(x) AnkleLeft	Kinect(x) FootLeft	Kinect(x) HipRight	Kinect(x) KneeRight	Kinect(x) AnkleRight	Kinect(x) FootRight	Kinect(x) SpineShoulder	Kinect(y) SpineBase	Kinect(y) Head	Kinect(y) ShoulderLeft	Kinect(y) ElbowLeft	Kinect(y) WristLeft	Kinect(y) HandLeft	Kinect(y) ShoulderRight	Kinect(y) ElbowRight	Kinect(y) WristRight	Kinect(y) HandRight	Kinect(y) HipLeft	Kinect(y) KneeLeft	Kinect(y) AnkleLeft	Kinect(y) FootLeft	Kinect(y) HipRight	Kinect(y) KneeRight	Kinect(y) AnkleRight	Kinect(y) FootRight	Kinect(y) SpineShoulder	Kinect(z) SpineBase	Kinect(z) Head	Kinect(z) ShoulderLeft	Kinect(z) ElbowLeft	Kinect(z) WristLeft	Kinect(z) HandLeft	Kinect(z) ShoulderRight	Kinect(z) ElbowRight	Kinect(z) WristRight	Kinect(z) HandRight	Kinect(z) HipLeft	Kinect(z) KneeLeft
0.062	0.134989	0.121	0.11	0.158	0.167	0.12	0.116	0.167989	0.175057	0.092	0.043	-0.002	0.096	0.102	0.0400456	0	0.0800342	0.111	0.819025	1.47503	1.2625	1.0031	0.792578	0.747181	1.25581	0.991017	0.781848	0.741438	0.815752	0.477971	0.141431	0.0506397	0.821206	0.472256	0.149344	0.0656945	1.30217	2.23	2.23495	2.072	2.026	2.021	2.029	2.364	2.405	2.39097	2.37794	2.159	2.15
0.062	0.137994	0.124991	0.110998	0.158998	0.170991	0.12	0.116	0.168	0.176996	0.0929979	0.043	-0.002	0.0930064	0.102	0.04	0	0.08	0.111998	0.81915	1.47513	1.26242	1.00219	0.791522	0.747499	1.25618	0.990112	0.780682	0.743436	0.81592	0.475954	0.14131	0.0522465	0.82138	0.473208	0.156854	0.0664883	1.30239	2.23	2.233	2.071	2.02899	2.02499	2.031	2.364	2.405	2.391	2.37401	2.16199	2.15
0.0630237	0.139024	0.126024	0.111024	0.162	0.170047	0.123008	0.116	0.16804	0.177047	0.0930317	0.043	-0.00497626	0.093	0.102008	0.04	3.95645e-05	0.0770079	0.112024	0.819571	1.47528	1.26335	1.00191	0.791294	0.745769	1.25575	0.990531	0.781116	0.740318	0.818319	0.476329	0.141145	0.0509096	0.821322	0.471309	0.156166	0.0730519	1.30269	2.23299	2.23699	2.07399	2.02899	2.024	2.02804	2.36302	2.405	2.39102	2.37398	2.16199	2.15
0.0659573	0.141957	0.128957	0.113957	0.162	0.175915	0.123986	0.116	0.172929	0.182915	0.0969431	0.043	-0.00204266	0.093	0.102986	0.04	0.0049289	0.0779858	0.114957	0.819718	1.4743	1.26315	1.00124	0.79058	0.746864	1.25528	0.990638	0.781869	0.743799	0.818231	0.476222	0.140509	0.0508607	0.821527	0.46995	0.142114	0.0683385	1.30263	2.23201	2.23601	2.07301	2.02801	2.024	2.03293	2.36596	2.405	2.39297	2.37203	2.16101	2.15
0.0669978	0.142998	0.132991	0.114	0.162	0.171011	0.128989	0.119991	0.173	0.184996	0.0979978	0.0439978	-0.002	0.093	0.103	0.0409978	0.005	0.087978	0.115998	0.820359	1.47531	1.26298	1.00104	0.79039	0.74706	1.25543	0.991777	0.782928	0.751363	0.819108	0.476729	0.143593	0.0512092	0.821839	0.469471	0.143906	0.0626524	1.30322	2.23499	2.23899	2.075	2.028	2.024	2.031	2.368	2.407	2.393	2.37799	2.16499	2.15299
0.0670319	0.14604	0.133	0.117008	0.166	0.179008	0.129032	0.120008	0.177	0.187032	0.101008	0.048	-0.002	0.0920319	0.107008	0.044008	0.012984	0.103872	0.120032	0.820212	1.47408	1.26273	1.00166	0.790979	0.745771	1.2552	0.99233	0.783629	0.741892	0.818872	0.475469	0.14293	0.051879	0.821692	0.462592	0.130443	0.0534603	1.30174	2.23499	2.23802	2.075	2.02702	2.026	2.03203	2.36802	2.40702	2.396	2.38202	2.16303	2.152
0.0709545	0.150943	0.133	0.117989	0.166	0.179989	0.132954	0.120989	0.177	0.190954	0.101989	0.048	-0.002	0.0959545	0.107989	0.0449886	0.0110228	0.088182	0.123954	0.819261	1.47406	1.26172	1.00157	0.790911	0.745839	1.25504	0.994811	0.785993	0.744618	0.817852	0.47291	0.142979	0.0517515	0.820751	0.462847	0.13818	0.0633255	1.30118	2.23401	2.23998	2.075	2.02997	2.026	2.03595	2.37097	2.40997	2.396	2.38398	2.16695	2.152
0.0719979	0.154992	0.13799				0.136992	0.123994	0.177998	0.188006	0.104994	0.0509937	0.00099373	0.096	0.111992	0.0479937	0.011	0.0999749	0.127992	0.817184	1.47396	1.26071				1.25549	0.994291	0.785331	0.744151	0.814347	0.473459	0.141743	0.0505924	0.819702	0.460535	0.139877	0.0534509	1.30136	2.23699	2.242	2.08099				2.373	2.409	2.39899	2.385	2.166	2.151
0.0760318	0.15904	0.14204				0.14304	0.13	0.184008	0.197976	0.106032	0.0570238	0.001	0.096	0.115032	0.054135	0.0100159	0.0999682	0.128079	0.817105	1.47225	1.26026				1.25542	0.991603	0.78274	0.741234	0.814249	0.475052	0.141615	0.0501753	0.819661	0.462031	0.138421	0.0533777	1.30094	2.23902	2.24405	2.08004				2.37805	2.415	2.39702	2.38501	2.16902	2.14899
0.0799438	0.16393	0.14693	0.132944	0.170958	0.18793	0.14793	0.13	0.184986	0.195042	0.109944	0.0599578	0.001	0.096	0.118944	0.070761	0.0119719	0.0960562	0.137859	0.817701	1.4726	1.26034	1.01221	0.799404	0.743627	1.25274	0.990723	0.781518	0.742985	0.815344	0.475237	0.138505	0.0495983	0.819837	0.479381	0.142275	0.0555586	1.3004	2.24196	2.24992	2.08493	2.03297	2.03101	2.03993	2.38392	2.415	2.39996	2.38599	2.17097	2.14801
0.0809983	0.168991	0.150993	0.136993	0.171998	0.188998	0.151993				0.114991	0.0649914	0.00399482	0.0920069	0.119998	0.0719983	0.012	0.0910086	0.141993	0.818239	1.47278	1.26025	1.00911	0.796375	0.742153	1.25262				0.816358	0.473603	0.136993	0.0483921	0.81994	0.480558	0.139665	0.0578661	1.30045	2.24499	2.252	2.087	2.035	2.03399	2.04299	2.386				2.173	2.15
0.0900493	0.177092	0.160056	0.143056	0.178049	0.194035	0.163049	0.143056	0.200007	0.210028	0.123028	0.0680563	0.00400704	0.093	0.129028	0.0720282	0.012007	0.091	0.151063	0.818931	1.47257	1.261	1.00761	0.79463	0.749842	1.25285	0.993968	0.781287	0.737564	0.817153	0.470769	0.137283	0.0497708	0.82049	0.479901	0.139647	0.0581402	1.2998	2.24901	2.25605	2.09203	2.04004	2.04001	2.04504	2.39701	2.42401	2.41302	2.39901	2.17801	2.14904
0.0969183	0.189848	0.167907	0.150907	0.184918	0.198942	0.169918	0.150907	0.200988	0.213953	0.126953	0.0759066	0.00498832	0.093	0.132953	0.0759533	0.0129883	0.091	0.159895	0.817695	1.46892	1.26075	1.00235	0.789037	0.744494	1.25217	0.992231	0.782308	0.739477	0.816132	0.469288	0.136341	0.0484853	0.819027	0.480078	0.137871	0.0581696	1.29788	2.24999	2.26292	2.09595	2.04494	2.04099	2.05093	2.39799	2.42598	2.41596	2.40098	2.17998	2.15394
0.100992	0.197984	0.177979	0.158984	0.185998	0.202992	0.181975	0.15599	0.203994	0.21899	0.13199	0.0779959	0.005	0.093	0.136992	0.0799918	0.013	0.0919979	0.171975	0.817141	1.4716	1.25841	1.0122	0.797642	0.742833	1.25187	0.989965	0.779186	0.737314	0.815761	0.465298	0.13621	0.0484101	0.818301	0.479192	0.135764	0.0568128	1.29806	2.252	2.26699	2.10398	2.046	2.04399	2.053	2.40099	2.43099	2.415	2.40599	2.182	2.15999
0.11004	0.208121	0.198032	0.16704	0.199049	0.215065	0.195073	0.161049	0.20904	0.226049	0.13704	0.0972591	0.0160243	0.0930243	0.15004	0.0820324	0.013	0.0919352	0.180121	0.812799	1.47037	1.25619	1.00488	0.791432	0.733667	1.24351	0.990997	0.780019	0.742656	0.812881	0.462653	0.134991	0.0479708	0.812229	0.480506	0.136634	0.0579706	1.29671	2.25704	2.27502	2.11202	2.05005	2.05098	2.05604	2.40706	2.43605	2.41705	2.40407	2.18705	2.16101
0.114931	0.222793	0.201945	0.171931	0.204917	0.22289	0.203876	0.166917	0.213931	0.231917	0.141931	0.128559	0.0189587	0.0959587	0.154931	0.0859449	0.013	0.0841102	0.194793	0.811479	1.4674	1.25527	1.0004	0.786854	0.734518	1.24527	0.990596	0.779912	0.736191	0.811805	0.466614	0.133964	0.0456527	0.81084	0.477611	0.135861	0.059252	1.29348	2.26193	2.27697	2.11397	2.05592	2.04903	2.06093	2.41489	2.44192	2.42292	2.41288	2.19292	2.16199
0.118992	0.235974	0.214974	0.180982	0.21498	0.236972	0.21897	0.183966	0.222982	0.242978	0.145992	0.160937	0.0339703	0.109972	0.15999	0.0959802	0.0169921	0.0869941	0.211966	0.810382	1.46623	1.25248	0.998554	0.785303	0.736776	1.24508	0.988963	0.777126	0.730321	0.811231	0.470263	0.132283	0.0467677	0.809273	0.479606	0.136109	0.0593997	1.2889	2.264	2.28399	2.12099	2.05999	2.05599	2.06	2.417	2.44998	2.42999	2.413	2.195	2.162
0.129094	0.255126	0.231118	0.192094	0.225087	0.244134	0.239142	0.195126	0.236142	0.249118	0.159063	0.189236	0.049307	0.123071	0.168118	0.104118	0.0170157	0.0870236	0.224181	0.807726	1.45996	1.24813	0.998874	0.785136	0.735279	1.24158	0.985745	0.773726	0.718765	0.808302	0.467414	0.126195	0.0499284	0.806989	0.479311	0.134177	0.0589232	1.28713	2.27202	2.28805	2.12603	2.06402	2.057	2.06098	2.42501	2.45404	2.43709	2.42202	2.20102	2.16304
0.140858	0.270811	0.245822	0.203858	0.23587	0.260799	0.256787	0.210811	0.253787	0.263822	0.166905	0.218645	0.0875382	0.131893	0.182822	0.118822	0.0189763	0.0899645	0.246728	0.806001	1.4628	1.24515	1.00681	0.793321	0.733956	1.23955	0.981353	0.769501	0.713138	0.807322	0.476629	0.113177	0.0310481	0.804411	0.480723	0.13256	0.0568352	1.28591	2.27496	2.29393	2.12995	2.06696	2.057	2.05902	2.42599	2.45894	2.44787	2.42398	2.20298	2.16794
0.147985	0.289959	0.260967	0.217969	0.253961	0.274969	0.276956	0.229959	0.256993	0.266993	0.174983	0.262904	0.104963	0.155948	0.19198	0.12798	0.0199978	0.100976	0.261967	0.804383	1.45687	1.24274	1.01069	0.794887	0.735776	1.23501	0.982278	0.768243	0.738804	0.805654	0.481679	0.136169	0.0542289	0.802993	0.483434	0.134037	0.0624178	1.28139	2.276	2.29799	2.13299	2.066	2.058	2.058	2.42999	2.46299	2.447	2.43398	2.20699	2.16102
0.171122	0.322137	0.285144	0.235115	0.26413	0.287094	0.31213	0.252216	0.273187	0.295065	0.194101	0.293425	0.165396	0.206016	0.217122	0.132921	0.023	0.113791	0.293108	0.801408	1.45524	1.23983	1.01205	0.796022	0.738337	1.2284	0.971738	0.757096	0.703298	0.802598	0.482327	0.139067	0.0550045	0.800297	0.481442	0.133396	0.0631326	1.27932	2.27999	2.29804	2.13203	2.06404	2.05501	2.05097	2.42901	2.46403	2.45301	2.43106	2.21099	2.16495
0.187753	0.340724	0.304709	0.250767	0.281738	0.299811	0.329738	0.281564	0.298622	0.303869	0.207796	0.351142	0.2192	0.343949	0.233753	0.12216	0.023	0.0854219	0.307782	0.799745	1.44858	1.23842	1.00172	0.788157	0.739325	1.22905	0.966094	0.751148	0.712464	0.802314	0.492834	0.163093	0.115343	0.797157	0.426014	0.134267	0.0553458	1.27522	2.27803	2.30293	2.13594	2.06991	2.05599	2.04706	2.43097	2.46794	2.45497	2.43888	2.21001	2.1581
0.205952	0.375907	0.332926	0.267955	0.290976	0.310971	0.367899	0.303942	0.316952	0.328934	0.229942	0.373942	0.293804	0.390881	0.24896	0.162891	0.0319761	0.0919814	0.338918	0.795591	1.44547	1.23632	0.997581	0.783352	0.738712	1.22578	0.974148	0.759089	0.700821	0.79868	0.49288	0.141778	0.0532975	0.792662	0.469921	0.136893	0.056736	1.26929	2.279	2.303	2.13799	2.06801	2.05301	2.04002	2.431	2.47099	2.456	2.438	2.211	2.16199
0.226177	0.411191	0.364149	0.286149	0.312085	0.322099	0.389205	0.342205	0.367113	0.366255	0.25017	0.425241	0.36763	0.462778	0.27317	0.191028			0.371212	0.79151	1.43247	1.22695	0.993108	0.779847	0.743404	1.22118	0.958935	0.745281	0.690997	0.792446	0.500183	0.164177	0.0669814	0.790914	0.494594			1.26224	2.27607	2.30199	2.14	2.06901	2.04295	2.02892	2.43104	2.48005	2.45304	2.43901	2.20806	2.15597
0.250692	0.437667	0.384741	0.306741	0.323852	0.335827	0.417642	0.370642	0.382803	0.401556	0.273704	0.458581	0.454903	0.570644	0.296704	0.194951			0.40063	0.78041	1.42558	1.22121	0.991431	0.778033	0.739845	1.21501	0.965172	0.750919	0.680828	0.783631	0.490867	0.131916	0.056087	0.777568	0.495192			1.25325	2.28588	2.30101	2.14	2.06999	2.03609	2.01814	2.43594	2.48691	2.45794	2.44098	2.21689	2.15205
0.290887	0.481876	0.425884	0.351873	0.353915	0.359932	0.457887	0.413878	0.424881	0.448867	0.311893	0.508859	0.537768	0.662743	0.340876	0.248847			0.438893	0.777548	1.40951	1.21524	0.980461	0.767041	0.71141	1.20066	0.969907	0.754899	0.678337	0.776809	0.483929	0.166232	0.0933739	0.778966	0.508243			1.24197	2.29099	2.29402	2.13801	2.06501	2.02902	1.99207	2.437	2.487	2.46598	2.44299	2.22298	2.15399
0.317365	0.513358	0.460222	0.375301	0.384086	0.375122	0.494344	0.453179	0.487294	0.491286	0.334372	0.54338	0.614466	0.748523	0.369315	0.261301		0.275294	0.479294	0.770957	1.40797	1.20408	0.97796	0.76494	0.706436	1.19489	0.961945	0.748964	0.67583	0.769295	0.484438	0.158851	0.0977589	0.773361	0.510258		0.228664	1.23353	2.29296	2.29394	2.13398	2.06093	2.02297	1.98599	2.43896	2.48799	2.47395	2.45096	2.22694	2.15003
0.367261	0.562275	0.490551	0.416391	0.395826	0.391754	0.541304				0.385246	0.595232	0.678058	0.819942	0.412362	0.302391		0.315406	0.519406	0.765057	1.39616	1.2027	0.964253	0.751302	0.6963	1.1847				0.765871	0.44459	0.168566	0.119468	0.76527	0.504574		0.230641	1.22853	2.28807	2.28513	2.13104	2.05114	2.01906	1.98501	2.43407				2.21813	2.15394
0.409882	0.609868	0.545846	0.450905	0.442868	0.424908	0.593854	0.542818	0.580852	0.585846	0.421899	0.619933	0.712905	0.830972	0.464854	0.35286			0.571854	0.759984	1.39907	1.19714	0.965735	0.756345	0.696828	1.18556	0.938564	0.726112	0.66839	0.763696	0.498926	0.168401	0.11613	0.756614	0.499514			1.22582	2.289	2.27702	2.12701	2.04701	1.98908	1.97702	2.42104	2.48301	2.468	2.45198	2.22099	2.15001
0.46832	0.664313	0.606291	0.505269	0.464364	0.460211	0.645378	0.590356	0.634371	0.645371	0.487276	0.660255	0.724167	0.864102	0.515393	0.409393		0.418385	0.627291	0.762955	1.39781	1.19399	0.963975	0.759605	0.703104	1.19442	0.941308	0.729462	0.669153	0.762845	0.496311	0.167355	0.114286	0.763705	0.5017		0.224553	1.22615	2.28397	2.26995	2.12396	2.03996	1.97909	1.97701	2.42491	2.47507	2.47896	2.45004	2.21399	2.154
0.511459	0.706471	0.645508	0.541545	0.513385	0.488643	0.69636	0.638397	0.684373	0.695373	0.524533	0.694569	0.746717	0.877828	0.568336	0.462336		0.470348	0.666508	0.767641	1.40261	1.19595	0.960662	0.75083	0.691545	1.19414	0.94373	0.732443	0.672241	0.766149	0.511312	0.161355	0.0975994	0.769764	0.507053		0.224896	1.23243	2.28005	2.26309	2.11807	2.03506	1.99085	1.97799	2.41216	2.48389	2.47307	2.45494	2.21202	2.154
0.571011	0.767009	0.707014	0.603013	0.551015	0.546011	0.758012	0.702009	0.728013	0.744012	0.586013	0.746005	0.782001	0.903	0.62301	0.536017		0.536017	0.728008	0.77583	1.41597	1.20885	0.96299	0.75783	0.707736	1.20275	0.973063	0.758664	0.691033	0.775582	0.433832	0.14076	0.0649093	0.776569	0.508286		0.217875	1.24334	2.276	2.255	2.11	2.03	1.986	1.981	2.406	2.481	2.476	2.46	2.207	2.169
0.611457	0.801472	0.761427	0.652503	0.606434	0.587434	0.802282	0.734381	0.778389	0.788396	0.634449	0.766229	0.785008	0.902985	0.660434	0.59964		0.601914	0.758449	0.776452	1.41946	1.21445	0.964021	0.756643	0.692183	1.21793	0.984932	0.772985	0.702156	0.783048	0.443016	0.139761	0.0621661	0.771188	0.492023		0.198833	1.24969	2.27001	2.25098	2.10299	2.02798	1.99295	1.97802	2.39904	2.47401	2.47704	2.46405	2.20198	2.16598
0.670161	0.862133	0.816217	0.717077	0.662203	0.643203	0.838483	0.783301	0.828287	0.839273	0.692175	0.795581	0.785986	0.901028	0.716203	0.681826		0.719322	0.816175	0.797322	1.43117	1.22062	0.965459	0.759657	0.699003	1.23369	0.99542	0.783914	0.715736	0.796892	0.457927	0.138547	0.0565305	0.797869	0.484695		0.163199	1.26366	2.27099	2.24804	2.10201	2.02504	1.9861	1.98096	2.40393	2.47499	2.48193	2.4709	2.20003	2.16304
0.719924	0.908929	0.871915	0.789888	0.73988	0.72088	0.884929	0.81595	0.862947	0.882933	0.744919	0.807981	0.791991	0.904994	0.760932	0.744904			0.859933	0.798878	1.44202	1.22662	0.996392	0.789054	0.711481	1.23925	1.00393	0.793505	0.723638	0.799976	0.464231	0.133717	0.0507089	0.797901	0.467966			1.27499	2.27	2.248	2.099	2.02999	1.99598	1.981	2.403	2.476	2.48899	2.47499	2.198	2.16699
0.778411	0.963373	0.93038	0.854487	0.82554	0.806646	0.932251	0.869221	0.905357	0.934236	0.804418	0.830266	0.798038	0.908	0.82038	0.848395	0.622548	0.744932	0.916373	0.810309	1.45132	1.24126	0.998834	0.787288	0.714603	1.25307	1.0085	0.796416	0.72926	0.810714	0.466346	0.134976	0.0477911	0.809762	0.509486	0.192808	0.143914	1.28562	2.26495	2.25201	2.10504	2.03403	1.99712	1.98211	2.40902	2.47601	2.48902	2.47906	2.19598	2.18108
0.831357	1.01142	0.979405	0.917238	0.895155	0.889989	0.964607	0.897655	0.951441	0.964631	0.858346	0.864584	0.802941	0.908	0.869405	0.899381	0.693143	0.736107	0.964417	0.81529	1.45884	1.24822	1.00199	0.788367	0.720172	1.25552	1.01354	0.803672	0.731858	0.816441	0.450315	0.131887	0.0440652	0.81389	0.457461	0.130615	0.0490315	1.2897	2.25808	2.25299	2.10994	2.03795	2.01281	1.99682	2.41196	2.47699	2.49098	2.4869	2.19304	2.19088
0.883889	1.05491	1.03688	0.990844	0.977825	0.987793	1.01589	0.93991	0.967966	0.993938	0.913882	0.885955	0.803998	0.905006	0.917897	0.996793	0.814741	0.870712	1.00791	0.819701	1.45776	1.24884	1.00982	0.794926	0.718923	1.27028	1.01786	0.805007	0.732139	0.818566	0.467173	0.131331	0.0406273	0.820217	0.462388	0.139709	0.0517218	1.29362	2.26698	2.25599	2.11299	2.03501	2.015	1.99401	2.41699	2.477	2.49699	2.49199	2.19999	2.17004
0.9364	1.10736	1.09038	1.05648	1.05678	1.08575	1.05523	0.966339	0.998302	1.02115	0.967437	0.901324	0.81103	0.907977	0.971369	1.09056	0.967184	1.03828	1.05938	0.81527	1.45513	1.24631	1.01576	0.799711	0.732225	1.2605	1.01114	0.798739	0.727157	0.814216	0.467257	0.131543	0.0395252	0.816086	0.480824	0.150678	0.0570609	1.291	2.26708	2.26407	2.11804	2.03902	2.02798	2.00105	2.41903	2.47999	2.50104	2.49706	2.20105	2.17195
0.988256	1.15433	1.1393	1.1191	1.15854	1.1836	1.08458	1.01037	1.03744	1.04072	1.02419	0.943396	0.814944	0.905042	1.01931	1.16296	1.1208	1.20461	1.1083	0.807531	1.44991	1.24334	1.00882	0.795954	0.72246	1.25815	0.985932	0.773985	0.713762	0.80587	0.483684	0.133265	0.0402003	0.8091	0.491724	0.14651	0.0597711	1.28404	2.27785	2.27287	2.12293	2.04196	2.02603	2.00692	2.42294	2.47901	2.50593	2.50489	2.20692	2.1651
1.04988	1.21388	1.19988				1.15187	1.05791	1.05796	1.07493	1.08388	0.975937	0.822984	0.905	1.08387	1.23287	1.28169	1.39962	1.1619	0.79207	1.438	1.2382				1.24159	0.972426	0.760067	0.701374	0.787576	0.491425	0.133579	0.0401302	0.796784	0.479055	0.142528	0.0677644	1.27613	2.27201	2.274	2.125				2.42599	2.481	2.51299	2.51099	2.205	2.166
1.11345	1.27043	1.2574	1.25739	1.32258	1.36172	1.20347	1.10641	1.10636	1.10834	1.14248	1.00038	0.833126	0.906024	1.14647	1.30043	1.42383	1.52985	1.21647	0.780739	1.43044	1.22325	1.01104	0.80422	0.738081	1.23233	0.965546	0.753123	0.686892	0.774194	0.482905	0.140728	0.04452	0.787746	0.463016	0.122059	0.0802745	1.27124	2.28304	2.28408	2.12706	2.04602	2.04302	2.03409	2.43007	2.48698	2.51799	2.51402	2.21403	2.16505
1.16933	1.32435	1.3074	1.30542	1.39513	1.45093	1.26131	1.15739	1.15047	1.15049	1.20228	1.04744	0.848812	0.908965	1.20431	1.35435	1.52677	1.63573	1.27431	0.770681	1.42289	1.21532	1.01199	0.814171	0.75057	1.21899	0.96136	0.749711	0.685852	0.765939	0.464955	0.141698	0.04452	0.776109	0.45386	0.131803	0.0994503	1.26048	2.28794	2.29388	2.13491	2.04798	2.04596	2.04586	2.43889	2.48404	2.51701	2.51696	2.21795	2.17093
1.23198	1.37599	1.36199	1.36798	1.48698	1.53298	1.32598	1.22098	1.20799	1.20599	1.26798	1.10798	0.875993	0.916998	1.26299	1.42198	1.546	1.68099	1.32899	0.764661	1.41515	1.21051	1.00809	0.825457	0.762587	1.20485	0.943105	0.734524	0.673203	0.762611	0.457632	0.148228	0.0463095	0.767542	0.45238	0.1335	0.0817945	1.25243	2.275	2.302	2.139	2.056	2.048	2.051	2.442	2.484	2.53	2.524	2.204	2.172
1.29948	1.44348	1.42048	1.42145	1.55136	1.60044	1.38851	1.28655	1.27177		1.33249	1.19268	0.926568	0.942429	1.33051	1.48643	1.55919	1.68905	1.39748	0.762742	1.41494	1.21186	1.00735	0.831407	0.771203	1.2015	0.939521	0.731366		0.76243	0.454895	0.171204	0.056222	0.763944	0.452978	0.134248	0.0753574	1.2477	2.28801	2.31508	2.14808	2.05905	2.05204	2.05302	2.45008	2.49103	2.53796		2.21803	2.17302
1.36112	1.50512	1.48212	1.47819	1.59735	1.65621	1.45407	1.357	1.36961		1.39511	1.27877	0.998969	1.12441	1.39508	1.54122	1.58365	1.69492	1.45814	0.769395	1.41836	1.21708	1.01768	0.836103	0.780557	1.20593	0.948542	0.737187		0.771314	0.442733	0.172995	0.127801	0.768239	0.460365	0.133974	0.0699372	1.25258	2.28899	2.32585	2.15885	2.06492	2.05693	2.05596	2.45986	2.49494	2.53307		2.22194	2.17596
1.42604	1.56703	1.54003	1.53601	1.64302	1.70302	1.51104	1.42904	1.43305	1.42105	1.45804	1.38606	1.09905	1.22106	1.45904	1.58501	1.596	1.695	1.52103	0.779398	1.42591	1.22636	1.02596	0.836645	0.784453	1.21704	0.953702	0.741251	0.672869	0.781847	0.452974	0.199697	0.155537	0.777488	0.463597	0.13298	0.0696383	1.26079	2.30301	2.33	2.164	2.06701	2.057	2.048	2.47	2.497	2.53	2.527	2.23301	2.183
1.48543	1.62144	1.5834	1.56044	1.67637	1.73424	1.57242	1.49451	1.51361	1.50864	1.51742	1.48371	1.19183	1.31484	1.5194	1.60119	1.59605	1.69702	1.57942	0.7923	1.434	1.23836	1.02873	0.845815	0.789437	1.22867	0.973151	0.76025	0.688454	0.793909	0.460233	0.210696	0.166807	0.790928	0.458384	0.133046	0.0667583	1.26612	2.31505	2.337	2.16798	2.07696	2.05998	2.04798	2.47403	2.50303	2.52894	2.52295	2.24205	2.19002
1.53935	1.67634	1.63439	1.61633	1.72344	1.76464	1.62537	1.55824	1.59008	1.58904	1.57037	1.57293	1.29575	1.42073	1.5694	1.62571	1.60193	1.69996	1.63237	0.801085	1.44585	1.24999	1.0363	0.847717	0.785329	1.23541	0.975788	0.76278	0.696533	0.802655	0.468135	0.200107	0.156335	0.799547	0.444981	0.131251	0.061503	1.27837	2.32192	2.337	2.16504	2.07206	2.05802	2.04504	2.47795	2.50695	2.52109	2.51707	2.24892	2.19198
1.59289	1.72989	1.68689	1.65691	1.73398	1.78795	1.68587	1.63085	1.66684	1.67681	1.62488	1.65882	1.40876	1.422	1.63187	1.64695	1.603	1.7	1.68289	0.814332	1.45514	1.26187	1.04748	0.844836	0.788124	1.24902	0.986627	0.774036	0.711498	0.817019	0.45897	0.162611	0.0808824	0.811375	0.443842	0.130162	0.0584065	1.2914	2.32499	2.33999	2.165	2.07699	2.058	2.04101	2.479	2.50401	2.51701	2.51401	2.25199	2.19599
1.65136	1.79139	1.73839	1.69919	1.76026	1.80614	1.74639	1.70752	1.75257	1.7647	1.67936	1.7517	1.53504	1.5691	1.68839	1.67429	1.60611	1.69702	1.73641	0.819238	1.46034	1.26681	1.05943	0.850863	0.790198	1.25302	0.996983	0.785129	0.727705	0.820618	0.475017	0.152589	0.0660315	0.817458	0.424558	0.130973	0.0567492	1.29664	2.32098	2.33798	2.16301	2.07702	2.05992	2.04195	2.48003	2.51102	2.51405	2.50902	2.24799	2.19702
1.69832	1.84128	1.78828	1.72365	1.79451	1.82473	1.79727	1.77503	1.82693	1.85471	1.72632	1.84171	1.66907		1.73828	1.71245	1.6198	1.69996	1.78924	0.826791	1.46261	1.27108	1.06145	0.857771	0.784748	1.27146	0.999918	0.790138	0.728321	0.828063	0.491434	0.142111		0.824903	0.452794	0.123606	0.0514659	1.30004	2.31903	2.33504	2.16399	2.07897	2.04915	2.03608	2.48394	2.51297	2.51992	2.51097	2.24701	2.19897
1.76188	1.90088	1.8409	1.78089	1.81097	1.84097	1.86587	1.84486	1.91782	1.94582	1.78289	1.8949			1.80687	1.74094	1.68787	1.78783	1.84988	0.82189	1.46054	1.26749	1.05677	0.843059	0.776466	1.26356	1.01292	0.808574	0.740895	0.823419	0.483346			0.81986	0.429178	0.149758	0.0568991	1.29839	2.31601	2.333	2.164	2.078	2.04401	2.03101	2.47701	2.50801	2.51601	2.50701	2.246	2.22694
1.82143	1.95942	1.89234	1.81739	1.84025	1.86314	1.93047	1.91753	2.00159	2.03461	1.83844	1.99954	1.95311	2.05326	1.86645	1.81843		1.89244	1.90941	0.817705	1.45401	1.26392	1.04865	0.835544	0.762653	1.24964	1.01236	0.813259	0.742646	0.818476	0.483582	0.127318	0.0484984	0.816526	0.514774		0.173702	1.29092	2.31399	2.32797	2.15797	2.07998	2.03795	2.02293	2.46998	2.50202	2.513	2.50599	2.24196	2.20309
1.87634	2.01335	1.93548	1.8674	1.87261	1.88079	1.99127	1.98617	2.07709	2.11305	1.89531	2.06916	2.09627	2.21505	1.9243			1.94931	1.96236	0.805468	1.44496	1.25412	1.02564	0.812893	0.741179	1.23349	1.00605	0.809308	0.738342	0.809014	0.437585	0.1232	0.0572841	0.801857			0.193254	1.28189	2.31301	2.32405	2.15405	2.07704	2.03108	2.01411	2.46704	2.50398	2.513	2.50501	2.23706	2.21486
1.93387	2.07087	1.99187	1.91688	1.89595	1.89796	2.05485	2.05284	2.15282	2.18683	1.94888	2.13285	2.21273	2.32973	1.98187			2.01185	2.02386	0.79702	1.4385	1.24587	1.00734	0.796458	0.727322	1.22544	0.996991	0.804531	0.737851	0.800769	0.44122	0.152152	0.0833189	0.793429			0.213333	1.27127	2.30502	2.31602	2.153	2.076	2.02701	2.012	2.45702	2.50001	2.51699	2.50201	2.23002	2.21201
1.99653	2.12849	2.04751	1.96248	1.92043	1.92124	2.11452	2.10952	2.21153	2.26055	2.00853	2.18946	2.31837	2.45135	2.04556		1.77234	1.91834	2.08149	0.786166	1.42904	1.23374	0.994425	0.786267	0.714809	1.21755	0.99526	0.804424	0.741545	0.790881	0.450737	0.141489	0.105613	0.781913		0.18483	0.174992	1.26224	2.30202	2.30792	2.14997	2.07495	2.02597	2.008	2.45191	2.499	2.51202	2.49899	2.22802	2.21198
2.06206	2.19012	2.11109	2.02215	1.97423	1.95157	2.17908	2.17408	2.27805	2.32902	2.07505	2.24717	2.36434	2.49537	2.11501		1.81538	1.96138	2.14312	0.778194	1.42501	1.22974	0.98881	0.782188	0.709733	1.21319	0.989	0.798692	0.742132	0.78108	0.462798	0.138917	0.0909694	0.776004		0.198593	0.183942	1.25745	2.30496	2.29814	2.14606	2.06908	2.02206	2.008	2.44115	2.499	2.51397	2.49801	2.23096	2.21003
2.13786	2.25687	2.17887	2.08289	2.0279	1.99592	2.24388	2.23688	2.34288	2.38889	2.14786	2.31886	2.4179	2.52694	2.19385			1.99594	2.20788	0.77787	1.42676	1.22428	0.98367	0.777399	0.705698	1.21425	0.991236	0.801514	0.738836	0.778565	0.464607	0.116772	0.0694706	0.777926			0.24155	1.25945	2.29801	2.28702	2.13402	2.06002	2.022	2.01199	2.43401	2.49301	2.50701	2.496	2.22501	2.22098
2.20149	2.32249	2.24353	2.15055	2.08959	2.06056	2.31152	2.29942	2.3973	2.43531	2.2105	2.38831	2.42414	2.54408	2.25346		1.92655	2.06556	2.27247	0.777596	1.43222	1.22881	0.982707	0.777582	0.712127	1.21129	0.983722	0.79165	0.730765	0.776584	0.406287	0.111795	0.0494951	0.779379		0.232456	0.203871	1.26604	2.295	2.27995	2.12697	2.05895	2.02697	2.01498	2.42294	2.48997	2.51101	2.49902	2.22197	2.20895
2.26326	2.38525	2.31119	2.22017	2.16411	2.13215	2.37722	2.35336	2.43554	2.47453	2.27424	2.42753	2.44179	2.55388	2.31131		1.99617	2.13715	2.33229	0.77588	1.44074	1.23121	0.992464	0.785476	0.715539	1.21423	0.985192	0.786561	0.727568	0.779644	0.411004	0.109873	0.0412582	0.772966		0.230711	0.197644	1.27367	2.295	2.27308	2.12305	2.05307	2.02305	2.01204	2.41509	2.48605	2.51199	2.50196	2.21805	2.20307
2.32501	2.44801	2.37901	2.29301	2.24402	2.21602	2.43401	2.39501	2.47401	2.51001	2.33601	2.445	2.445	2.551	2.37301	2.39001			2.39301	0.784622	1.45116	1.23566	0.994842	0.784222	0.717191	1.22406	0.994141	0.7949	0.7293	0.788642	0.423122	0.11042	0.0409199	0.781182	0.479297			1.28632	2.289	2.27	2.12	2.047	2.028	2.01	2.415	2.484	2.509	2.501	2.212	2.20101
2.38247	2.50453	2.44255	2.37257	2.34075	2.31785	2.48749	2.44634	2.51321	2.54222	2.39843	2.46237	2.44801	2.54798	2.43043	2.4455			2.44949	0.794031	1.46428	1.24848	1.00783	0.793649	0.724425	1.23744	1.00176	0.797492	0.730923	0.798452	0.432387	0.111899	0.0406062	0.789899	0.463225			1.29846	2.28096	2.27499	2.12102	2.04202	2.02195	2.00494	2.41395	2.48799	2.51002	2.50098	2.20596	2.2331
2.43918	2.56907	2.50904	2.442	2.43169	2.42151	2.54714	2.48741	2.53863	2.56862	2.45025	2.50735	2.44899	2.54603	2.48324	2.50613			2.50914	0.801453	1.47666	1.2577	1.00958	0.793542	0.726204	1.24598	1.00996	0.801414	0.734893	0.802295	0.457479	0.111732	0.038934	0.800665	0.434611			1.30935	2.27607	2.27401	2.12297	2.04397	2.01608	1.9981	2.40808	2.48701	2.51197	2.49903	2.20107	2.24483
2.49689	2.62689	2.57387	2.52584	2.52981	2.53178	2.60489	2.53491	2.57792	2.59395	2.51288	2.52696	2.448	2.53802	2.54089	2.58185		2.47203	2.57288	0.807708	1.48702	1.26454	1.02476	0.807303	0.739294	1.25535	1.01034	0.798835	0.734451	0.806113	0.419157	0.109704	0.0398382	0.809124	0.426395		0.0234364	1.31697	2.28398	2.27699	2.12599	2.04101	2.02299	2.00798	2.41099	2.49299	2.50701	2.501	2.20898	2.23901
2.51209	2.63661	2.58565	2.56429	2.59051	2.60863	2.58961	2.5744	2.60128	2.62526	2.5336	2.51729	2.45858	2.53583	2.55606	2.66587	2.52543	2.57215	2.57214	0.801076	1.4781	1.25902	1.02518	0.808538	0.740868	1.25554	1.00603	0.791832	0.733595	0.799708	0.449538	0.115935	0.0446333	0.802315	0.472652	0.130685	0.0501642	1.3004	2.26801	2.24952	2.10151	2.01895	2.00696	1.98302	2.39898	2.49398	2.51004	2.50908	2.19399	2.18346
2.5718	2.69874	2.65133	2.6438	2.69444	2.72463	2.65071	2.58557	2.60898	2.6221	2.59386	2.54602	2.46513	2.5635	2.61279	2.75424	2.67272	2.74162	2.63635	0.801492	1.47254	1.25299	1.02159	0.80861	0.744071	1.25043	1.00098	0.774112	0.722709	0.7995	0.467374	0.120459	0.0453162	0.803385	0.486848	0.138862	0.0554858	1.29664	2.27089	2.25154	2.10249	2.01348	2.00202	1.98493	2.3965	2.47111	2.49806	2.49953	2.19493	2.17904
2.62992	2.75592	2.71541	2.7179	2.79586	2.84284	2.70243	2.62844	2.63446	2.65046	2.65692	2.57346	2.47549	2.54152	2.66992	2.8259	2.8253	2.90328	2.69642	0.794444	1.46556	1.24815	1.02716	0.81732	0.752446	1.24742	0.977706	0.760313	0.74123	0.793183	0.47775	0.119395	0.043861	0.795769	0.488024	0.12861	0.0647586	1.28847	2.272	2.25749	2.104	2.00801	2.0035	1.9845	2.40249	2.47799	2.50399	2.504	2.19849	2.17701
2.68777	2.81727	2.77932	2.79086	2.90989	2.95837	2.75187	2.67633	2.68067	2.64067	2.71481	2.61753	2.48113	2.54405	2.7252	2.9057	2.96819	3.08947	2.75381	0.782148	1.45599	1.23398	1.03076	0.842488	0.769098	1.23866	0.970144	0.75624	0.686708	0.78048	0.481671	0.126271	0.0449393	0.784263	0.480328	0.139213	0.0878043	1.28059	2.27286	2.26354	2.10797	2.00544	1.99069	1.99013	2.40897	2.47443	2.51196	2.49307	2.19886	2.17447
2.75501	2.88592	2.85232	2.86784	2.99302	3.04259	2.82805	2.74823	2.73786	2.69005	2.78691	2.66183	2.49301	2.54747	2.78712	2.96923	3.07716	3.19688	2.82533	0.773505	1.44313	1.22133	1.0237	0.838093	0.774929	1.22879	0.965261	0.754357	0.673484	0.772346	0.469365	0.127905	0.0482893	0.775388	0.474294	0.154641	0.0960816	1.26607	2.25974	2.26911	2.10661	2.00072	2.00692	2.00105	2.40655	2.47005	2.51005	2.49796	2.18571	2.17252
2.80705	2.93404	2.89755	2.91903	3.0645	3.12303	2.88354	2.78705	2.76908	2.7362	2.83654	2.70306	2.51501	2.55202	2.84255	3.00656	3.15244	3.27904	2.87005	0.770985	1.44266	1.21969	1.02109	0.851276	0.787011	1.22206	0.963993	0.755269	0.698096	0.772725	0.4733	0.148335	0.0501904	0.769791	0.480075	0.167345	0.130648	1.26519	2.2615	2.2795	2.11451	2.00999	2.00901	2.0095	2.40753	2.47451	2.518	2.496	2.18651	2.16952
2.88231	3.00284	2.97137	2.9844	3.13132	3.19825	2.95539	2.85533	2.84158	2.79795	2.91033	2.7827	2.55236	2.5724	2.9158	3.07826	3.16372	3.29071	2.94193	0.77052	1.44495	1.21711	1.02569	0.857725	0.792594	1.21608	0.955916	0.747355	0.681498	0.773604	0.453343	0.141253	0.0471956	0.768373	0.482086	0.170747	0.105003	1.26488	2.26151	2.28704	2.12405	2.00666	2.01546	2.013	2.41744	2.48401	2.52575	2.49704	2.18749	2.16945
2.95954	3.08167	3.05187	3.06675	3.20663	3.26818	3.0411	2.93335	2.89273	2.87286	2.98744	2.89589	2.63483	2.75766	2.99215	3.1488	3.21915	3.345	3.02789	0.759099	1.45088	1.21921	1.02537	0.855789	0.80495	1.20204	0.952065	0.764896	0.678296	0.762632	0.459301	0.163111	0.122273	0.756772	0.482651	0.149035	0.0791233	1.26198	2.26208	2.29203	2.129	2.02098	2.01354	2.01404	2.41019	2.48607	2.55771	2.49991	2.18606	2.16552
3.01605	3.14303	3.09558	3.16589	3.29889	3.3519	3.10054	3.00505	2.95923	2.9562	3.03707	2.99756	2.71806	2.84056	3.05254	3.18156	3.22606	3.34505	3.07608	0.768496	1.45974	1.22512	1.02599	0.850416	0.804263	1.2118	0.953781	0.728838	0.712993	0.771414	0.466658	0.184454	0.144953	0.765815	0.478386	0.14874	0.076093	1.27195	2.27199	2.29999	2.13199	2.038	2.03699	2.037	2.41849	2.49248	2.51296	2.49599	2.19249	2.16499
3.10158	3.20963	3.1859	3.1789	3.29986	3.35878	3.17715	3.09372	3.05207	3.03629	3.128	3.11787	2.82449	2.9462	3.13266	3.24209	3.24806	3.36496	3.16701	0.767426	1.45867	1.22587	1.0313	0.850015	0.798276	1.21597	0.969853	0.748078	0.710172	0.768621	0.463507	0.192049	0.152202	0.767427	0.446232	0.128822	0.0573869	1.27516	2.27509	2.30253	2.13053	2.01908	2.01796	2.01048	2.41091	2.48549	2.49595	2.49389	2.19609	2.16049
3.15891	3.27177	3.22796	3.22041	3.33497	3.38541	3.24229	3.1644	3.1381	3.13912	3.17854	3.20406	2.92184	2.91742	3.19772	3.2534	3.25298	3.36184	3.21933	0.771181	1.46262	1.23909	1.0348	0.84758	0.795664	1.21755	0.978738	0.763769	0.701129	0.77249	0.448123	0.163849	0.0767097	0.770877	0.439512	0.129161	0.0563758	1.28865	2.28245	2.30641	2.13287	2.02542	2.01456	2.00852	2.40057	2.48497	2.49162	2.48493	2.20393	2.16002
3.19114	3.28816	3.2936	3.27656	3.35953	3.40054	3.23518	3.1942	3.23023	3.23229	3.24858	3.29965	3.04727	3.10947	3.2641	3.27802	3.25201	3.35496	3.23417	0.799302	1.47873	1.24828	1.04297	0.840071	0.79085	1.24591	0.984642	0.7734	0.710741	0.775865	0.446264	0.135947	0.0482608	0.768814	0.474397	0.138827	0.0570848	1.27829	2.26399	2.252	2.12656	2.02203	2.0155	2.007	2.40297	2.45499	2.47501	2.48199	2.2155	2.16001
3.2399	3.3448	3.29485	3.26772	3.33466	3.38477	3.2989	3.26508	3.31344	3.33444	3.26298	3.37664	3.20584	3.27566	3.28086	3.28676	3.25617	3.34132	3.29481	0.806902	1.48302	1.25802	1.0646	0.85755	0.787937	1.25168	1.00291	0.794028	0.718198	0.806863	0.460486	0.125325	0.0554915	0.806187	0.463191	0.141136	0.0621828	1.28901	2.26125	2.25095	2.09999	2.00613	1.99805	1.98801	2.39197	2.453	2.47996	2.47996	2.18622	2.15791
3.31029	3.40738	3.36111	3.32405	3.38549	3.44422	3.36954	3.34987	3.42589	3.44743	3.33907	3.50332	3.35068	3.40773	3.34836	3.34538	3.26933		3.35832	0.812897	1.47847	1.25451	1.05799	0.85165	0.791609	1.25397	1.01049	0.781759	0.725227	0.811421	0.485802	0.143604	0.0530102	0.814028	0.493184	0.134544		1.287	2.27964	2.24693	2.09887	2.01564	2.0016	1.98853	2.38996	2.45293	2.47684	2.47675	2.20271	2.15093
3.36705	3.46804	3.41004	3.37005	3.40706	3.45405	3.43704	3.43205	3.50907	3.55407	3.38605	3.56106	3.51209	3.6151	3.40805	3.36202			3.41604	0.800037	1.47786	1.2477	1.03501	0.826193	0.760409	1.24556	1.02229	0.821192	0.739118	0.80007	0.503	0.124475	0.03988	0.799905	0.496399			1.28695	2.264	2.244	2.093	2	1.98399	1.96799	2.388	2.45	2.47	2.46599	2.19	2.148
3.4437	3.5378	3.48265	3.4589	3.50364	3.52831	3.50593	3.51001	3.61932	3.66437	3.46759	3.66267	3.66686	3.77791	3.48574	3.38674	3.28317		3.48781	0.795601	1.46743	1.23372	1.0363	0.830349	0.757996	1.23434	1.01087	0.824197	0.7527	0.800297	0.485931	0.148336	0.0729574	0.790893	0.432496	0.149613		1.27174	2.26291	2.23796	2.08605	2.00212	1.97199	1.953	2.38991	2.44903	2.46887	2.45687	2.19088	2.14609
3.4986	3.6006	3.53347	3.4524	3.47685	3.47712	3.57866	3.58882	3.7219	3.77101	3.51455	3.71568	3.81128	3.92682	3.54368	3.39678	3.30469		3.55168	0.782516	1.45703	1.22838	1.00442	0.799244	0.725196	1.22235	1.01053	0.816421	0.74598	0.782299	0.481169	0.150341	0.108982	0.783359	0.426896	0.157517		1.26204	2.25598	2.23476	2.08982	2.011	1.97085	1.95285	2.38291	2.45093	2.45891	2.44687	2.18202	2.15298
3.57021	3.67221	3.59921	3.51523	3.51517	3.52711	3.65323	3.67022	3.80721	3.86124	3.58423	3.79118	3.9132	4.05318	3.61921				3.62721	0.773836	1.45038	1.21902	0.979584	0.776622	0.705795	1.21141	1.00488	0.821371	0.751804	0.771517	0.435999	0.152237	0.124255	0.776576				1.25181	2.25499	2.22397	2.08198	2.01099	1.96399	1.946	2.37896	2.44799	2.45499	2.44099	2.18298	2.152
3.64393	3.74283	3.67186	3.59365	3.57335	3.56529	3.73292	3.74698	3.87993	3.94191	3.66288	3.85187	3.98167	4.11558	3.69197	3.61498			3.70092	0.765818	1.44456	1.20905	0.970788	0.770599	0.703918	1.20138	0.992724	0.821567	0.753213	0.763632	0.44574	0.167851	0.122125	0.768604	0.517027			1.2436	2.25196	2.21494	2.0749	2.00591	1.95906	1.94704	2.36692	2.44397	2.45309	2.43906	2.17496	2.15318
3.71752	3.80849	3.73963	3.646	3.60235	3.59022	3.80552	3.82438	3.95327	4.01334	3.73252	3.92027	4.03375	4.16057	3.76845	3.69328			3.77347	0.765724	1.44444	1.20395	0.96536	0.768258	0.701622	1.20579	0.988415	0.815139	0.753348	0.762357	0.431359	0.141315	0.0886379	0.769712	0.518767			1.24014	2.24893	2.20985	2.06682	1.99878	1.96391	1.94996	2.36091	2.44202	2.45998	2.44409	2.17196	2.16687
3.78504	3.87504	3.81204	3.73504	3.70703	3.68903	3.87304	3.88603	4.01003	4.07302	3.80004	3.97702	4.067	4.186	3.83304	3.79504			3.83903	0.768155	1.45214	1.21004	0.972026	0.769979	0.710598	1.2085	0.990448	0.813765	0.749242	0.767565	0.442457	0.124191	0.0591447	0.769345	0.504789			1.24833	2.246	2.203	2.059	1.989	1.96	1.948	2.357	2.443	2.459	2.448	2.17	2.161
3.85188	3.9479	3.88302	3.80318	3.76016	3.73621	3.94091	3.94487	4.06054	4.1075	3.86491	4.02141	4.07009	4.18109	3.89791	3.86727			3.89982	0.777264	1.46384	1.21934	0.982713	0.785186	0.706571	1.2233	1.00536	0.822982	0.753079	0.777029	0.454518	0.125055	0.0496227	0.777906	0.468225			1.26252	2.24499	2.19607	2.05497	1.99094	1.96007	1.95006	2.34906	2.43797	2.46007	2.45509	2.17096	2.15697
3.9124	4.00935	3.95256	3.88374	3.84013	3.81927	4.0034	4.00408	4.0975	4.14157	3.92751	4.04957	4.07609	4.18693	3.96042	3.95407			3.95647	0.789267	1.47625	1.22933	0.982035	0.781272	0.716227	1.23619	1.01138	0.819093	0.74645	0.789284	0.461233	0.122031	0.0437247	0.789392	0.463355			1.27873	2.24386	2.20095	2.05305	1.98689	1.96502	1.954	2.35311	2.43614	2.46509	2.46107	2.16789	2.1553
3.97229	4.0673	4.01932	3.95836	3.93145	3.91648	4.06325	4.05018	4.11927	4.16612	3.99227	4.07418	4.07998	4.18393	4.02128	4.04252			4.01928	0.803628	1.48802	1.24315	1.00226	0.797097	0.72592	1.25116	1.0191	0.817957	0.753268	0.802241	0.468465	0.122499	0.0413694	0.804814	0.471109			1.2941	2.23799	2.199	2.05501	1.982	1.96602	1.954	2.35801	2.442	2.46902	2.46402	2.16299	2.16809
4.03492	4.13179	4.08793	4.03611	4.02944	4.02061	4.11772	4.08953	4.17715	4.19236	4.05189	4.11215	4.07609	4.17004	4.08285				4.07985	0.809642	1.50326	1.25308	1.00507	0.796594	0.72818	1.26119	1.0199	0.817274	0.750637	0.806729	0.439532	0.120052	0.0412573	0.812202				1.3083	2.23507	2.19911	2.05701	1.98107	1.97008	1.95517	2.36104	2.44307	2.47405	2.46908	2.16104	2.18685
4.10449	4.19163	4.15875	4.12001	4.13842	4.14271	4.17244	4.13029	4.18898	4.21967	4.11968	4.1241	4.0835	4.1731	4.14741	4.23133	4.05408	4.10886	4.14456	0.816419	1.5115	1.25975	1.02126	0.810283	0.742192	1.26781	1.02321	0.818064	0.745882	0.81408	0.435339	0.118747	0.0418151	0.818237	0.482902	0.125918	0.054083	1.31569	2.23993	2.20707	2.05819	1.986	1.97595	1.96786	2.36402	2.44807	2.47817	2.47529	2.16395	2.17554
4.1651	4.2581	4.2301	4.20212	4.23714	4.25317	4.23108	4.18307	4.22906	4.24705	4.1881	4.16905	4.104	4.17703	4.2051	4.32613	4.22025	4.26632	4.2081	0.816775	1.50918	1.2618	1.03326	0.815285	0.740661	1.26518	1.01335	0.806786	0.743102	0.815695	0.47072	0.120252	0.0424674	0.817306	0.483779	0.135219	0.0493334	1.31792	2.23701	2.21002	2.066	1.98601	1.97401	1.96201	2.36501	2.451	2.485	2.48701	2.16201	2.157
4.23092	4.3219	4.2989	4.28315	4.33255	4.36958	4.28693	4.22972	4.26744	4.27739	4.2549	4.20039	4.1061	4.19697	4.2709	4.41414	4.38622	4.47737	4.2719	0.806898	1.50142	1.25675	1.02783	0.818946	0.741501	1.25883	0.998961	0.790672	0.730838	0.805372	0.483739	0.121393	0.0669856	0.808119	0.483354	0.147381	0.0581129	1.31006	2.24112	2.22006	2.06806	1.99194	1.98197	1.96607	2.37206	2.45301	2.48315	2.49117	2.1681	2.15401
4.29747	4.38747	4.36452	4.36672	4.44557	4.48464	4.35468	4.28226	4.29983	4.30583	4.32047	4.22887	4.11316	4.19493	4.33656	4.4967	4.54694	4.64938	4.33742	0.794299	1.49192	1.25002	1.0273	0.825149	0.751909	1.23982	0.987435	0.779275	0.726502	0.793706	0.476205	0.125205	0.0559289	0.794912	0.476948	0.13464	0.0537912	1.30195	2.25	2.22432	2.07221	1.98809	1.98018	1.97114	2.37589	2.45414	2.4943	2.5033	2.175	2.15495
4.36035	4.45033	4.42935	4.44036	4.55542	4.5975	4.42625	4.33629	4.33519	4.34123	4.38336	4.26627	4.12005	4.192	4.40333	4.56937	4.67261	4.79362	4.39832	0.777599	1.48495	1.23836	1.01828	0.828595	0.767231	1.22973	0.977759	0.771378	0.698976	0.77603	0.461923	0.127118	0.0524742	0.779641	0.465707	0.165241	0.103161	1.29139	2.25002	2.23806	2.08104	1.99205	1.98803	1.97704	2.37112	2.46001	2.50711	2.51601	2.17501	2.15303
4.43308	4.51908	4.50319	4.51534	4.64253	4.7025	4.47914	4.39705	4.37497		4.45914	4.32234	4.1306	4.19205	4.47208	4.64619	4.79983	4.92285	4.46611	0.765012	1.47379	1.22715	1.02394	0.842044	0.775849	1.21648	0.958942	0.762488		0.763582	0.454452	0.126902	0.0513059	0.767266	0.444372	0.156909	0.0949563	1.28205	2.25502	2.25112	2.08917	2.00297	1.99403	1.98509	2.39514	2.46208	2.52951		2.178	2.15994
4.50388	4.58956	4.58054	4.60252	4.74175	4.80007	4.5537	4.46568	4.43849		4.53381	4.41007	4.17033	4.19617	4.54279	4.72365	4.85406	4.97755	4.53881	0.758688	1.46525	1.21438	1.01276	0.840045	0.78672	1.21793	0.957595	0.752663		0.759155	0.465722	0.141807	0.0537397	0.759245	0.439017	0.143065	0.084559	1.27244	2.25602	2.2593	2.1003	2.00114	1.99591	1.99111	2.40425	2.46718	2.49841		2.17807	2.15595
4.58409	4.65608	4.64608	4.66708	4.81607	4.88807	4.62609	4.53709	4.50211		4.61109	4.49814	4.22711	4.24623	4.61909	4.79408	4.89902	5.00102	4.61609	0.754356	1.46245	1.20605	1.01414	0.851745	0.79097	1.21061	0.949748	0.747669		0.756396	0.450059	0.146796	0.0597635	0.753496	0.450373	0.127943	0.0594067	1.26599	2.25701	2.27201	2.113	2.007	1.992	1.996	2.41501	2.475	2.51597		2.18101	2.15401
4.66196	4.72691	4.71891	4.73478	4.88074	4.9527	4.70295	4.61305	4.59693		4.691	4.6225	4.32527	4.44827	4.69593	4.86458	4.91409	5.02105	4.692	0.759749	1.46711	1.21354	1.02369	0.856488	0.799561	1.21847	0.956675	0.74728		0.761731	0.449321	0.169683	0.132353	0.758844	0.453209	0.122029	0.0478786	1.26853	2.26715	2.28412	2.11703	2.00907	1.99508	1.999	2.42101	2.47703	2.4935		2.18614	2.15907
4.73349	4.79447	4.78649	4.79313	4.93604	5.00466	4.77352	4.69188	4.66747		4.76549	4.73444	4.42033	4.54077	4.76549	4.90754	4.92116	5.025	4.76654	0.767965	1.4748	1.22472	1.02875	0.858667	0.799001	1.21873	0.959638	0.75771		0.767914	0.446446	0.182429	0.14355	0.76884	0.463814	0.124765	0.0462806	1.27443	2.27823	2.29314	2.11914	2.01427	2.00105	1.99902	2.42198	2.47891	2.52948		2.19623	2.16398
4.79823	4.85822	4.85121	4.84221	4.9811	5.0331	4.83919	4.77326	4.77431		4.83021	4.84035	4.52149	4.53155	4.83022	4.9311	4.92803	5.02498	4.83321	0.778173	1.48663	1.23707	1.03539	0.863719	0.804188	1.22916	0.976848	0.767266		0.778474	0.445033	0.187446	0.0817751	0.77841	0.450575	0.121494	0.0445672	1.28713	2.28808	2.299	2.12499	2.02598	2.00301	2	2.42101	2.47501	2.50706		2.20607	2.16299
4.86706	4.925	4.91386	4.90384	5.01154	5.0614	4.89712	4.8493	4.86557		4.89408	4.94557	4.66842	4.69642	4.89508	4.96174	4.938	5.01859	4.8969	0.793986	1.49996	1.24983	1.04806	0.85736	0.797808	1.25091	0.985083	0.77793		0.791744	0.457799	0.153363	0.0770375	0.79625	0.443336	0.116758	0.0407024	1.30117	2.31086	2.29795	2.12194	2.01889	2.00711	2.00098	2.4229	2.4779	2.52552		2.22686	2.16032
4.9433	5.00031	4.97786	4.96795	5.05049	5.08849	4.98193	4.95365	4.99363	5.00497	4.97077	5.07699	4.89226	4.97525	4.9774	5.00896	4.93823	4.99378	4.96684	0.798721	1.49604	1.25562	1.05262	0.840077	0.780674	1.24107	0.984619	0.782043	0.714576	0.801388	0.484866	0.109278	0.0394719	0.795883	0.452996	0.115992	0.0344599	1.29792	2.29149	2.2834	2.11404	2.01358	2.01388	2.00099	2.41495	2.46402	2.49333	2.48944	2.2125	2.17185
5.00165	5.05916	5.03913	5.01062	5.07258	5.11055	5.04616	5.02773	5.08926	5.11579	5.02765	5.16617	5.03789	5.09844	5.04015	5.02958			5.02716	0.808267	1.5006	1.25612	1.03201	0.827265	0.765179	1.24842	0.996835	0.792745	0.720913	0.809158	0.487309	0.112382	0.0426035	0.806992	0.45216			1.30255	2.29098	2.279	2.116	2.01699	2.00848	2.00049	2.41251	2.46501	2.4855	2.48697	2.21248	2.16552
5.06184	5.12438	5.09178	5.06005	5.10797	5.13334	5.11448	5.11554	5.19118	5.22786	5.08432	5.24453	5.19706	5.26654	5.10039	5.04704			5.08935	0.80387	1.4996	1.25668	1.03706	0.829417	0.76551	1.24298	1.00074	0.800403	0.728104	0.804848	0.511358	0.127263	0.049011	0.802574	0.415563			1.30056	2.27998	2.27849	2.11449	2.01601	2.00142	1.9949	2.41438	2.46798	2.48298	2.47843	2.20246	2.17448
5.12494	5.18987	5.15027	5.10109	5.14258	5.16067	5.18796	5.19319	5.27971	5.32974	5.14546	5.32176	5.35087	5.45488	5.16692	5.12425	5.02744	5.14548	5.15286	0.803319	1.49238	1.25167	1.03054	0.818794	0.764987	1.23184	1.01213	0.817496	0.746	0.803707	0.517846	0.118463	0.0634607	0.802666	0.497619	0.141259	0.107253	1.29361	2.2786	2.27789	2.11399	2.01652	1.99541	1.99179	2.40554	2.46658	2.48148	2.47331	2.19957	2.17336
5.18916	5.25114	5.20715	5.14962	5.16861	5.18912	5.25315	5.26868	5.37872	5.42974	5.21065	5.40062	5.47924	5.5838	5.23016	5.18306	5.25063	5.37063	5.21365	0.794068	1.48216	1.239	1.02075	0.811149	0.752425	1.22668	1.00814	0.819051	0.746722	0.792995	0.455576	0.139212	0.0850032	0.795118	0.5257	0.18079	0.144891	1.2838	2.28299	2.273	2.1135	2.01751	1.99149	1.98297	2.40749	2.47	2.48049	2.46498	2.20249	2.18952
5.26087	5.3194	5.27638	5.20386	5.21341	5.21986	5.32399	5.35206	5.47575	5.53912	5.27682	5.46271	5.59187	5.71787	5.30444	5.24596	5.3222	5.66668	5.27992	0.774948	1.47175	1.22798	1.00053	0.791052	0.724213	1.21558	1.00057	0.818923	0.746527	0.778835	0.466174	0.165355	0.131546	0.771574	0.514506	0.185567	0.166401	1.27395	2.27893	2.27088	2.11142	2.02592	1.98703	1.97595	2.40337	2.472	2.47451	2.455	2.19848	2.1955
5.32666	5.3871	5.34309	5.26842	5.24478	5.24738	5.39826	5.43158	5.56911	5.62325	5.33868	5.51668	5.6565	5.78254	5.37524	5.31888	5.5997	5.71879	5.34984	0.768933	1.46542	1.22023	0.984727	0.778917	0.710229	1.20813	0.99097	0.816315	0.752347	0.77331	0.482596	0.172474	0.138043	0.765277	0.521526	0.190367	0.151143	1.26536	2.27417	2.26186	2.10535	2.01999	1.98888	1.97197	2.39391	2.47192	2.475	2.45505	2.19709	2.1956
5.40116	5.45864	5.41417	5.33215	5.30213	5.28712	5.47715	5.50215	5.64113	5.70163	5.41365	5.59164	5.70152	5.80753	5.45316	5.40545	5.67821	5.80123	5.43215	0.769569	1.46504	1.21256	0.981372	0.774787	0.701004	1.20289	0.993281	0.822255	0.758464	0.773131	0.478278	0.160332	0.113759	0.766746	0.517637	0.166214	0.123611	1.26325	2.28199	2.25549	2.09849	2.0195	1.98352	1.97052	2.38998	2.46849	2.475	2.45751	2.20149	2.19999
5.48483	5.5399	5.51085	5.40699	5.36688	5.34383	5.56083	5.58275	5.71553	5.78147	5.50083	5.67357	5.74114	5.87491	5.53283	5.53494		5.86737	5.52477	0.770797	1.44975	1.20438	0.961375	0.763524	0.69503	1.20256	0.990888	0.816824	0.754796	0.771529	0.431639	0.106273	0.0542536	0.770574	0.504707		0.0864567	1.24583	2.28495	2.23401	2.08799	2.01989	1.99397	1.97708	2.38004	2.46597	2.47414	2.4622	2.21095	2.20595
5.55031	5.61123	5.5784	5.48559	5.43698	5.40994	5.62625	5.64154	5.75794	5.81877	5.56638	5.71844	5.752	5.86794	5.59829	5.6094		5.89635	5.58611	0.7755	1.45795	1.21478	0.969849	0.772534	0.705339	1.21345	0.999415	0.818003	0.75665	0.776372	0.454177	0.129218	0.0529479	0.775053	0.459016		0.0853476	1.25441	2.281	2.23496	2.08704	2.01115	1.992	1.98294	2.38302	2.46404	2.48513	2.47813	2.20698	2.202
5.61205	5.66906	5.64406	5.56007	5.53008	5.50109	5.68505	5.66706	5.80203	5.85502	5.63105	5.73903	5.75201	5.865	5.65905	5.67508			5.63805	0.787694	1.47587	1.22598	0.982948	0.779749	0.715611	1.232	1.00624	0.822827	0.750092	0.788682	0.458727	0.137557	0.0514397	0.786926	0.443405			1.27567	2.281	2.233	2.089	2.018	1.99201	1.98001	2.384	2.46601	2.49101	2.48401	2.206	2.20203
5.67484	5.73383	5.71098	5.64514	5.6254	5.60255	5.74172	5.73652	5.83622	5.87324	5.69484	5.7765	5.75892	5.865	5.71884	5.76792			5.70181	0.804559	1.48285	1.24108	1.00357	0.790461	0.71726	1.24598	1.01211	0.819057	0.751957	0.802893	0.465993	0.145567	0.0510277	0.806134	0.518218			1.2889	2.27796	2.23607	2.08805	2.018	1.99907	1.98605	2.38615	2.47412	2.50107	2.49615	2.20596	2.23922
5.73737	5.79531	5.78335	5.72971	5.72926	5.71757	5.7952	5.77512	5.85261	5.89151	5.75739	5.81359	5.75338	5.86475	5.78143	5.83709		5.73592	5.76235	0.807598	1.49501	1.24756	1.00374	0.793661	0.731339	1.2505	1.01083	0.810315	0.753773	0.805542	0.438132	0.127788	0.0493261	0.8095	0.453001		0.074468	1.2998	2.27489	2.24115	2.09208	2.01802	2.00436	1.9904	2.39704	2.483	2.50625	2.50721	2.20292	2.25414
5.80121	5.8562	5.84623	5.80927	5.83434	5.83738	5.85119	5.82715	5.88113	5.91509	5.82224	5.84104	5.77109	5.85303	5.84819	5.93434		5.82551	5.8252	0.817737	1.4996	1.25973	1.02398	0.804876	0.742905	1.26182	1.02877	0.817527	0.74602	0.81633	0.449877	0.12116	0.0454064	0.818784	0.467068		0.0442601	1.30673	2.27002	2.24801	2.096	2.01901	2.02099	2.009	2.39902	2.48301	2.51801	2.51703	2.19903	2.21397
5.86686	5.91787	5.91694	5.89221	5.93943	5.95275	5.90981	5.8735	5.92132	5.94336	5.89482	5.85262	5.79804	5.86209	5.90689	6.03822	5.92331	5.98372	5.88692	0.819672	1.49447	1.25682	1.02305	0.807048	0.744497	1.26698	1.02445	0.816283	0.739972	0.816054	0.45825	0.11505	0.0383125	0.822903	0.490659	0.140858	0.0623342	1.31199	2.27689	2.25209	2.09703	2.02289	2.01792	2.00788	2.40501	2.48507	2.52213	2.52615	2.20691	2.20589
5.93136	5.98359	5.98742	5.98273	6.04634	6.08322	5.97017	5.91123	5.94598	5.97059	5.95636	5.89844	5.80113	5.869	5.97332	6.12955	6.09624	6.18676	5.95525	0.806358	1.48793	1.24587	1.02876	0.822518	0.750165	1.25052	1.0026	0.796271	0.73386	0.804289	0.478811	0.118188	0.0422392	0.808291	0.484989	0.146831	0.0550528	1.30147	2.26915	2.25913	2.09904	2.01508	2.01202	1.99923	2.40619	2.4901	2.53217	2.53723	2.20015	2.198
5.99506	6.05806	6.05407	6.06406	6.15609	6.1871	6.02506	5.96906	5.99203	5.99803	6.02006	5.91906	5.80701	5.86901	6.03505	6.20207	6.24813	6.36314	6.01406	0.794055	1.4785	1.24516	1.03126	0.833208	0.752747	1.24396	0.982375	0.775247	0.716983	0.789256	0.479799	0.129324	0.0459499	0.798953	0.496604	0.158126	0.0772186	1.29534	2.276	2.26501	2.10101	2.019	2.013	2.01	2.415	2.495	2.54	2.54801	2.20699	2.198
6.06094	6.12902	6.13098	6.13724	6.25641	6.30445	6.09708	6.03283	6.02975	6.03365	6.09288	5.98146	5.81719	5.87503	6.09501	6.2759	6.38848	6.51749	6.086	0.776781	1.46224	1.22259	1.02885	0.842375	0.771403	1.22621	0.965089	0.760957	0.68746	0.773679	0.478788	0.13381	0.0458023	0.780356	0.467566	0.164185	0.097777	1.28317	2.27211	2.27408	2.10809	2.01601	2.01213	2.01008	2.41612	2.49396	2.54499	2.55793	2.20009	2.19508
6.13146	6.20532	6.2044	6.2294	6.36161	6.4129	6.17757	6.09542	6.08632	6.08215	6.15855	6.01673	5.83165	5.87742	6.1704	6.34348	6.49819	6.62823	6.16057	0.767912	1.45412	1.21753	1.01464	0.837781	0.776238	1.21248	0.953199	0.748904	0.685267	0.76622	0.445648	0.130276	0.0461023	0.770287	0.454187	0.159893	0.0958449	1.27034	2.27996	2.28023	2.11523	2.01721	2.02198	2.01619	2.42506	2.49104	2.544	2.55298	2.207	2.20094
6.20028	6.26726	6.27027	6.29525	6.43727	6.50227	6.25127	6.16225	6.14826	6.13625	6.23127	6.09832	5.86218	5.89717	6.23627	6.41326	6.55406	6.68605	6.23427	0.760972	1.44731	1.21464	1.01534	0.845797	0.785105	1.20592	0.948924	0.744885	0.686949	0.76296	0.445496	0.136626	0.0522861	0.759835	0.458214	0.147359	0.0843239	1.26133	2.278	2.29102	2.12603	2.027	2.021	2.02502	2.42802	2.493	2.544	2.55201	2.20699	2.19797
6.28193	6.34396	6.34792	6.3669	6.51486	6.58178	6.33089	6.23604	6.22319	6.20903	6.30901	6.19162	5.9143	5.94757	6.31489	6.48985	6.57241	6.70032	6.31297	0.758873	1.4491	1.20967	1.01973	0.853559	0.795189	1.20452	0.947195	0.743447	0.672235	0.762909	0.432973	0.132831	0.0492153	0.755755	0.447826	0.138225	0.0736889	1.25699	2.27907	2.29716	2.13503	2.02803	2.02015	2.02993	2.43308	2.49299	2.54403	2.55595	2.20505	2.18804
6.35142	6.41551	6.41634	6.43428	6.57886	6.6399	6.39746	6.31357	6.31157	6.28584	6.38444	6.31213	6.01103	6.13431	6.38144	6.5525	6.60213	6.7241	6.38561	0.764339	1.45324	1.21439	1.02541	0.854987	0.802433	1.20897	0.945571	0.740502	0.673677	0.765909	0.438926	0.159202	0.116786	0.763576	0.443922	0.129061	0.0560216	1.26326	2.28413	2.30908	2.13706	2.03002	2.03094	2.02496	2.43902	2.49206	2.54585	2.55181	2.2091	2.19094
6.41807	6.48607	6.47907	6.49406	6.61906	6.68204	6.46607	6.38708	6.38511	6.3721	6.45207	6.41211	6.10613	6.10215	6.44907	6.57603	6.60801	6.729	6.46107	0.771804	1.46805	1.22551	1.03829	0.856266	0.804428	1.21383	0.955475	0.748093	0.691318	0.772424	0.434088	0.157859	0.0819536	0.771833	0.444962	0.128192	0.0532887	1.26721	2.29001	2.313	2.13999	2.031	2.028	2.023	2.44	2.495	2.53899	2.54299	2.21401	2.188
6.48784	6.54785	6.54178	6.5487	6.6713	6.72043	6.52976	6.46514	6.48525	6.46643	6.52182	6.51444	6.22494	6.24623	6.51784	6.60438	6.61407	6.72496	6.52374	0.784905	1.47887	1.24214	1.04584	0.861699	0.802858	1.22512	0.969559	0.760216	0.689434	0.785974	0.441839	0.147657	0.0666656	0.784191	0.446894	0.129934	0.052073	1.28059	2.29521	2.31692	2.13403	2.02705	2.03004	2.02095	2.4401	2.49396	2.52988	2.53681	2.21916	2.186
6.54936	6.61038	6.59921	6.59973	6.69377	6.75148	6.58542	6.54859	6.57686	6.57122	6.58242	6.62003	6.3673	6.41001	6.57934	6.63288	6.61913	6.722	6.57832	0.800562	1.49518	1.24979	1.05701	0.857471	0.792633	1.24776	0.98208	0.771864	0.698741	0.801582	0.448501	0.144141	0.0632976	0.799526	0.441704	0.12674	0.0522087	1.29627	2.31006	2.31094	2.13598	2.03098	2.0329	2.01692	2.44694	2.49092	2.52077	2.52273	2.23104	2.18636
6.61323	6.67522	6.65622	6.63423	6.73012	6.7741	6.65222	6.62331	6.66437	6.67539	6.64921	6.71537	6.5226	6.59853	6.64225	6.67412	6.62502	6.72196	6.64023	0.811455	1.50671	1.25477	1.06183	0.864524	0.790413	1.25081	1.00084	0.791294	0.716182	0.812953	0.460794	0.122562	0.0546638	0.809667	0.454568	0.13234	0.0483777	1.30296	2.31298	2.30798	2.13499	2.02998	2.02797	2.01298	2.44401	2.487	2.50995	2.50995	2.233	2.20295
6.67585	6.73299	6.71571	6.69445	6.76243	6.8003	6.70986	6.70608	6.76335	6.78059	6.70481	6.81422	6.68306	6.74003	6.70885	6.70622	6.63137	6.71288	6.70085	0.818134	1.50867	1.26428	1.06345	0.857631	0.785835	1.27265	1.00883	0.79531	0.730046	0.819052	0.480344	0.099631	0.0320499	0.816746	0.464234	0.129631	0.0428548	1.31052	2.30796	2.3029	2.133	2.02604	2.02081	2.00789	2.446	2.48592	2.49797	2.49589	2.23196	2.19093
6.73834	6.80534	6.76822	6.72816	6.79355	6.8225	6.77372	6.78576	6.86223	6.89729	6.76432	6.90374	6.83434	6.89001	6.77149	6.72337		6.77791	6.76345	0.817508	1.51222	1.26554	1.06306	0.850864	0.780948	1.26457	1.01437	0.811888	0.73714	0.821835	0.491251	0.118522	0.0426254	0.812727	0.434428		0.0707544	1.30653	2.30483	2.29585	2.13287	2.02898	2.00687	1.99977	2.44585	2.48	2.49583	2.48773	2.22879	2.18615
6.80106	6.86806	6.82505	6.78204	6.81904	6.84602	6.85407	6.86807	6.96608	7.0041	6.82605	6.98508	6.99014	7.07718	6.84106	6.78703		6.86704	6.83106	0.808104	1.4994	1.25942	1.0438	0.834239	0.77244	1.24947	1.01044	0.815998	0.745524	0.809952	0.482855	0.125131	0.0671272	0.806036	0.439054		0.11623	1.2995	2.297	2.289	2.12699	2.028	2.00099	1.98899	2.43899	2.48	2.48799	2.47499	2.21899	2.193
6.86384	6.93488	6.88175	6.82867	6.85831	6.8684	6.92589	6.94598	7.05919	7.11335	6.88486	7.07191	7.13974	7.27181	6.90686	6.81943		6.90537	6.89286	0.801013	1.49413	1.25365	1.03345	0.821865	0.750964	1.2383	1.01256	0.824474	0.760558	0.800773	0.434639	0.126569	0.0753446	0.801225	0.497758		0.169568	1.29196	2.29395	2.28788	2.12094	2.02699	1.99199	1.98096	2.43192	2.47794	2.47791	2.46282	2.21299	2.196
6.92957	7.00334	6.94047	6.88117	6.88296	6.89961	6.99549	7.02249	7.15184	7.21788	6.95142	7.14236	7.27355	7.41159	6.97363	6.92909	6.73367	6.85769	6.95942	0.794763	1.48406	1.24284	1.01451	0.806076	0.734233	1.23485	1.00384	0.825916	0.765195	0.79393	0.431719	0.139734	0.106444	0.795735	0.529365	0.170609	0.132169	1.28174	2.28983	2.27883	2.11594	2.02598	1.99104	1.97787	2.42585	2.47285	2.47081	2.44887	2.21187	2.19606
7.00329	7.06627	7.00927	6.93624	6.92821	6.92816	7.0653	7.09232	7.2383	7.30632	7.01828	7.20633	7.34625	7.48621	7.0503	6.98032	6.76521	6.89019	7.02629	0.777548	1.47528	1.23228	1.0056	0.797874	0.720764	1.22743	1.00783	0.842549	0.776197	0.784087	0.44142	0.153849	0.119113	0.77165	0.518841	0.173426	0.135466	1.27424	2.282	2.27098	2.11297	2.02497	1.99298	1.972	2.41895	2.46599	2.46199	2.44298	2.20599	2.19902
7.08104	7.13797	7.08001	7.00097	6.98379	6.97072	7.14596	7.17587	7.31892	7.39187	7.0921	7.29283	7.41251	7.54142	7.13101	7.06418	6.82189	6.94194	7.10394	0.769081	1.47212	1.22565	0.992217	0.785754	0.71127	1.2192	1.00745	0.839558	0.778185	0.772756	0.420387	0.124499	0.0801304	0.766317	0.516305	0.190895	0.152745	1.26486	2.28104	2.26492	2.1039	2.01792	1.98799	1.97106	2.40592	2.46294	2.46007	2.4381	2.20303	2.20501
7.15546	7.20744	7.1525	7.07048	7.04042	7.02236	7.21457	7.23842	7.38425	7.45419	7.17042	7.3524	7.44832	7.57108	7.2035	7.1491	6.88567	7.00967	7.17144	0.769307	1.46922	1.22318	0.986393	0.781809	0.706989	1.22239	0.999497	0.836463	0.781189	0.773255	0.425864	0.111669	0.051365	0.766296	0.50676	0.19644	0.158975	1.26638	2.28387	2.25889	2.09687	2.01202	1.98704	1.97506	2.39977	2.45898	2.46517	2.44519	2.20481	2.20575
7.22305	7.27405	7.22206	7.13906	7.10606	7.08506	7.28705	7.30405	7.44203	7.50903	7.23605	7.41703	7.463	7.575	7.27305	7.24607	6.96306	7.08706	7.23805	0.775197	1.47232	1.22606	0.986073	0.781783	0.702807	1.2244	0.998901	0.830603	0.775101	0.777198	0.428358	0.105613	0.0465085	0.773976	0.501664	0.208908	0.171668	1.27369	2.27799	2.254	2.091	2.013	1.989	1.978	2.389	2.458	2.473	2.45401	2.196	2.19399
7.2879	7.33988	7.29894	7.21919	7.18736	7.16741	7.35381	7.36567	7.48849	7.55035	7.3049	7.45233	7.46907	7.575	7.33493	7.33641		7.17109	7.30188	0.784409	1.48035	1.23371	0.989934	0.785434	0.712223	1.2322	0.999939	0.821494	0.763233	0.787825	0.438622	0.109862	0.0444814	0.781496	0.479974		0.154738	1.28431	2.27099	2.24894	2.08599	2.00706	1.98596	1.97894	2.38801	2.45401	2.47509	2.46113	2.19099	2.1851
7.35035	7.40148	7.36442	7.30174	7.28209	7.26518	7.41021	7.41206	7.52263	7.57459	7.36729	7.47585	7.47408	7.575	7.39927	7.43357		7.24815	7.36329	0.796779	1.49478	1.24157	1.00266	0.791378	0.720129	1.25097	1.00813	0.820388	0.75584	0.797862	0.453926	0.110046	0.043213	0.795799	0.450351		0.0898855	1.29877	2.26983	2.24502	2.08504	2.01102	1.98319	1.975	2.38904	2.45502	2.48108	2.47017	2.18987	2.19289
7.41323	7.47024	7.43026	7.38229	7.37938	7.36642	7.46623	7.46117	7.5521	7.60206	7.42725	7.51512	7.47798	7.57497	7.45822	7.50636		7.39415	7.42324	0.807433	1.51005	1.25581	1.01376	0.802875	0.729858	1.26178	1.01322	0.817962	0.75028	0.805382	0.463815	0.111231	0.0428857	0.809223	0.450448		0.112954	1.31557	2.26202	2.24602	2.08701	2.01202	1.99202	1.97505	2.391	2.45602	2.48502	2.47802	2.18401	2.234
7.47394	7.53192	7.49798	7.4592	7.47944	7.4766	7.52691	7.50566	7.57842	7.61833	7.49188	7.5462	7.47422	7.567	7.51594	7.59911	7.39586	7.43587	7.48694	0.818671	1.52279	1.26645	1.02706	0.812066	0.74502	1.27548	1.02027	0.81832	0.752887	0.816238	0.439186	0.106325	0.0417658	0.820424	0.462716	0.106642	0.0313406	1.32842	2.26593	2.25004	2.08909	2.01796	1.99709	1.98812	2.39199	2.46203	2.49006	2.48309	2.18591	2.23342
7.53924	7.59637	7.56641	7.54264	7.5801	7.58857	7.59014	7.55212	7.60772	7.64144	7.55345	7.56061	7.48917	7.567	7.58118	7.67698	7.52633	7.56766	7.55228	0.820225	1.52606	1.2735	1.0371	0.817019	0.761539	1.27563	1.01583	0.809303	0.749252	0.820226	0.428843	0.104718	0.0414808	0.819451	0.46187	0.109188	0.0351988	1.33425	2.26119	2.25313	2.09504	2.01489	2.00311	1.99596	2.39106	2.46398	2.49413	2.48923	2.18017	2.19366
7.59707	7.66007	7.63208	7.6191	7.67813	7.70814	7.64307	7.60406	7.64103	7.66204	7.62107	7.58904	7.49701	7.567	7.63607	7.76909	7.68118	7.73822	7.61207	0.824193	1.52535	1.27307	1.0479	0.838851	0.76754	1.28353	1.01246	0.804335	0.750253	0.821912	0.469004	0.111166	0.0415207	0.825534	0.499079	0.124444	0.0537451	1.3369	2.27001	2.259	2.09701	2.01	2.008	1.99401	2.39399	2.463	2.50001	2.50001	2.18801	2.178
7.62584	7.69533	7.67587	7.6696	7.73795	7.75919	7.67732	7.63064	7.65851	7.68342	7.65134	7.60487	7.5111	7.58204	7.66333	7.81	7.76184	7.83471	7.64937	0.810076	1.50346	1.26507	1.03573	0.821637	0.764085	1.26858	1.01311	0.803599	0.735059	0.808906	0.486133	0.122637	0.049186	0.810863	0.498416	0.130957	0.0573231	1.31815	2.26296	2.25153	2.09744	2.00996	2.00893	1.99844	2.385	2.463	2.50171	2.5041	2.18595	2.17301
7.69422	7.76183	7.74682	7.75829	7.85521	7.89723	7.74285	7.68231	7.70124	7.70158	7.71927	7.63637	7.51953	7.58548	7.73116	7.89063	7.90983	7.92084	7.71976	0.793652	1.49563	1.25256	1.03668	0.839228	0.772587	1.25208	0.995954	0.791444	0.723485	0.791521	0.474664	0.122187	0.0492267	0.795907	0.493481	0.144826	0.0600983	1.30689	2.25986	2.25307	2.09261	2.00649	2.00301	1.99268	2.38501	2.46209	2.51609	2.50293	2.18238	2.17397
7.75164	7.82364	7.80765	7.83066	7.9402	7.99621	7.80214	7.72563	7.73462	7.71803	7.77714	7.68461	7.52455	7.59452	7.78514	7.94515	7.97609	8.08111	7.77365	0.799189	1.48761	1.24321	1.0406	0.850638	0.782618	1.23917	0.985945	0.781292	0.706345	0.799728	0.482944	0.12185	0.0435582	0.79884	0.503742	0.167732	0.090816	1.30157	2.2555	2.26101	2.09701	2.0035	2.00701	2.00152	2.38651	2.46551	2.52048	2.509	2.1775	2.16698
7.81874	7.89028	7.87483	7.9013	8.03749	8.09805	7.8669	7.78568	7.78656	7.76042	7.84429	7.72941	7.54203	7.60046	7.85326	8.01835	8.10101	8.23104	7.84127	0.783503	1.47746	1.23183	1.03435	0.860478	0.798695	1.22869	0.974091	0.768011	0.700131	0.785261	0.481465	0.129368	0.0466867	0.782343	0.478395	0.169702	0.111763	1.29197	2.25553	2.26609	2.10359	2.00902	2.00958	2.01109	2.38994	2.46761	2.51971	2.51006	2.17852	2.16297
7.87714	7.95244	7.94146	7.96588	8.1179	8.18383	7.93849	7.839	7.79474	7.79865	7.90753	7.80187	7.58261	7.66858	7.9131	8.08652	8.19316	8.32613	7.90206	0.757286	1.47037	1.22559	1.02855	0.86653	0.813782	1.20784	0.9617	0.739058	0.672761	0.762494	0.478383	0.148615	0.0879168	0.753365	0.466943	0.164418	0.105596	1.28232	2.25952	2.27401	2.11056	2.01106	2.01605	2.01802	2.38658	2.4766	2.51395	2.51595	2.18102	2.1609
7.96453	8.02503	8.01903	8.04052	8.19603	8.26552	8.01053	7.90905	7.84997	7.85097	7.99153	7.90256	7.63906	7.65965	7.99504	8.16853	8.24497	8.38797	7.98653	0.752439	1.46858	1.21831	1.02117	0.862487	0.816676	1.21057	0.962673	0.740219	0.665854	0.756474	0.482933	0.174294	0.0673969	0.749899	0.461242	0.140543	0.0952657	1.27374	2.26101	2.27901	2.1135	2.01051	2.019	2.02349	2.4	2.4835	2.522	2.514	2.18251	2.151
8.03232	8.09235	8.08325	8.09922	8.26311	8.33445	8.07853	7.98692	7.93288	7.91184	8.0543	8.00744	7.71927	7.84163	8.06685	8.22866	8.29216	8.42412	8.05437	0.749683	1.47019	1.21741	1.0192	0.868367	0.818505	1.2096	0.966388	0.728766	0.662037	0.754085	0.470766	0.180682	0.142834	0.746919	0.459976	0.138114	0.0732024	1.27402	2.2605	2.28458	2.12203	2.01554	2.02597	2.02594	2.40776	2.48496	2.51809	2.51699	2.18002	2.15249
8.0964	8.15929	8.1418	8.15571	8.31106	8.36912	8.15889	8.05899	8.00919	7.98523	8.11736	8.07978	7.7787	7.77327	8.13345	8.28142	8.30586	8.43489	8.12281	0.749195	1.47514	1.21996	1.02083	0.862192	0.822701	1.20568	0.969183	0.732817	0.660021	0.752209	0.432603	0.157345	0.0745235	0.748023	0.451805	0.127987	0.0612067	1.27437	2.26052	2.291	2.12448	2.01802	2.02397	2.02146	2.3911	2.48089	2.52592	2.51601	2.1815	2.15156
8.17169	8.22431	8.21465	8.21912	8.36507	8.42355	8.22768	8.13721	8.09113	8.06916	8.19418	8.19382	7.89687	7.94704	8.20819	8.31909	8.32301	8.44101	8.19718	0.748297	1.47244	1.22342	1.02444	0.856874	0.809684	1.20141	0.967214	0.728997	0.658506	0.750319	0.430374	0.183293	0.119332	0.748385	0.443252	0.132915	0.0559394	1.27176	2.26153	2.29447	2.12399	2.01551	2.01949	2.01149	2.37443	2.47649	2.50104	2.51099	2.18103	2.15307
8.19377	8.26069	8.26661	8.25561	8.38535	8.43828	8.21882	8.15303	8.16403	8.16299	8.25632	8.29863	8.02026	7.94208	8.27486	8.31831	8.33	8.44397	8.22968	0.784313	1.47589	1.23711	1.03358	0.853904	0.801333	1.22411	0.947707	0.73884	0.667553	0.756466	0.433375	0.169405	0.0582686	0.758965	0.439726	0.124459	0.0499794	1.27119	2.26813	2.282	2.11942	2.01948	2.01645	2.00846	2.42705	2.47494	2.5248	2.50798	2.19271	2.16981
8.25946	8.31951	8.30447	8.29344	8.40667	8.46968	8.28843	8.24028	8.25128	8.2473	8.29147	8.33912	8.07191	8.11854	8.29347	8.34478	8.33	8.44102	8.28752	0.793068	1.48873	1.24494	1.04992	0.860486	0.795001	1.23642	0.954236	0.743095	0.672073	0.794847	0.446959	0.12712	0.0487982	0.79139	0.430913	0.117607	0.0550283	1.28401	2.27891	2.282	2.11499	2.02102	2.01402	1.99506	2.43097	2.47004	2.50814	2.50602	2.20293	2.15298
8.31797	8.38497	8.35997	8.35497	8.42799	8.477	8.34297	8.31396	8.34595	8.35994	8.34997	8.42695	8.21693	8.29191	8.34997	8.36999	8.337	8.437	8.34597	0.803635	1.49511	1.25705	1.04359	0.837332	0.792841	1.24827	0.979527	0.767088	0.694248	0.805944	0.464321	0.120493	0.0567058	0.801215	0.434478	0.124137	0.0459747	1.29481	2.275	2.279	2.112	2.016	2.015	1.993	2.428	2.472	2.49701	2.497	2.199	2.16499
8.37858	8.44072	8.41664	8.3802	8.46997	8.50976	8.41074	8.40082	8.44424	8.46137	8.41351	8.53692	8.36684	8.44091	8.40766	8.4053	8.34615	8.42408	8.40266	0.81452	1.5037	1.262	1.04913	0.850743	0.78338	1.25708	1.00295	0.792019	0.71955	0.816354	0.465623	0.130377	0.0454962	0.812355	0.453816	0.119105	0.0477212	1.30354	2.27794	2.27698	2.11297	2.01898	1.99205	1.986	2.42893	2.46695	2.48495	2.48399	2.20092	2.15597
8.42748	8.50136	8.47043	8.39682	8.46703	8.48922	8.47334	8.47026	8.54889	8.57678	8.45654	8.61418	8.52235	8.60229	8.46341	8.43073	8.35887	8.43093	8.45841	0.816242	1.49884	1.26702	1.05381	0.849266	0.774128	1.24974	1.0092	0.806279	0.730563	0.818408	0.492861	0.157117	0.0578392	0.813597	0.456828	0.124592	0.049511	1.30503	2.27305	2.27502	2.11003	2.01702	1.99596	1.986	2.42306	2.46304	2.48104	2.48301	2.19407	2.15303
8.49312	8.57312	8.5331	8.46609	8.49501	8.51003	8.54114	8.55513	8.64918	8.69119	8.51812	8.68812	8.67625	8.78826	8.53113	8.45705			8.53012	0.811567	1.49834	1.25991	1.04673	0.823094	0.756993	1.25817	1.01341	0.81622	0.744229	0.811439	0.494698	0.139107	0.06563	0.811405	0.432517			1.30044	2.27799	2.26799	2.10899	2.014	1.984	1.97598	2.41699	2.46499	2.47499	2.46599	2.19999	2.15201
8.56081	8.64174	8.58783	8.51491	8.50299	8.52867	8.6168	8.62691	8.75197	8.79715	8.58283	8.75769	8.81536	8.93548	8.60377	8.48737			8.59474	0.79889	1.48711	1.25216	1.02463	0.813954	0.736274	1.24141	1.01442	0.832745	0.760229	0.800002	0.482329	0.154323	0.0881041	0.797769	0.430657			1.28751	2.271	2.26093	2.10294	2.01297	1.98483	1.96679	2.41195	2.45797	2.46991	2.45985	2.19494	2.15491
8.62944	8.70448	8.65842	8.59236	8.58731	8.58553	8.68444	8.70436	8.83432	8.89519	8.65342	8.81652	8.93105	9.06097	8.66946	8.51874			8.65748	0.791213	1.47496	1.23476	1.01292	0.801512	0.732323	1.22697	1.0133	0.838265	0.764416	0.792541	0.486535	0.175823	0.119055	0.790034	0.43554			1.2779	2.271	2.25505	2.09804	2.01002	1.97012	1.94915	2.40803	2.45502	2.46206	2.4471	2.19004	2.14706
8.69095	8.76795	8.71995	8.61698	8.59599	8.586	8.76094	8.78693	8.91294	8.98393	8.70895	8.89194	9.02392	9.16392	8.73695	8.65889			8.72694	0.77917	1.46404	1.22572	0.996593	0.789939	0.715594	1.22285	1.00369	0.82574	0.767547	0.779531	0.44953	0.173442	0.134897	0.779229	0.50835			1.26663	2.266	2.25	2.094	2.006	1.971	1.953	2.39601	2.452	2.459	2.441	2.187	2.152
8.75885	8.83178	8.78479	8.68963	8.65037	8.62458	8.83081	8.85572	8.99477	9.06378	8.77685	8.9697	9.09716	9.21734	8.80385	8.7359		8.81992	8.79888	0.769346	1.45872	1.21762	0.987602	0.779587	0.707397	1.21028	0.999376	0.832289	0.770818	0.771513	0.403143	0.131162	0.0956396	0.76782	0.497191		0.186042	1.25672	2.26386	2.24088	2.08492	2.00193	1.96801	1.95202	2.39587	2.44898	2.45201	2.43805	2.18386	2.16704
8.83025	8.89731	8.8513	8.74244	8.68167	8.67348	8.89829	8.91636	9.05932	9.12931	8.84825	9.02838	9.11086	9.2457	8.87525	8.8112		8.89718	8.87223	0.76649	1.45697	1.21049	0.979416	0.779343	0.704649	1.20766	0.992374	0.828896	0.76985	0.767591	0.396708	0.112873	0.065439	0.766118	0.497309		0.182844	1.25123	2.25212	2.2311	2.07807	1.99606	1.96899	1.95398	2.38511	2.44702	2.45299	2.44196	2.17212	2.16997
8.89211	8.96512	8.92212	8.81416	8.76217	8.74017	8.96712	8.97811	9.11507	9.18008	8.91311	9.0701	9.12802	9.25001	8.94011	8.89615		8.98214	8.94012	0.768309	1.46071	1.21571	0.975437	0.773875	0.703968	1.21454	0.995254	0.827689	0.765328	0.76977	0.440949	0.138267	0.0663861	0.767547	0.480411		0.163044	1.25312	2.25798	2.22499	2.07098	1.987	1.96399	1.95499	2.379	2.44299	2.46101	2.44802	2.17699	2.154
8.95471	9.03167	8.98672	8.90092	8.856	8.83109	9.03273	9.0366	9.15337	9.22129	8.97371	9.12212	9.14105	9.25401	9.00071	8.97697		9.05957	9.00358	0.77301	1.46753	1.2206	0.989796	0.787165	0.708053	1.2212	0.997281	0.816089	0.758849	0.775417	0.451267	0.136716	0.0588261	0.771201	0.448545		0.132816	1.26117	2.24594	2.22195	2.06198	1.98497	1.95998	1.94699	2.37694	2.43902	2.46401	2.45703	2.16891	2.15513
9.01451	9.08854	9.0475	8.97837	8.94031	8.92325	9.0945	9.08758	9.18474	9.2458	9.03351	9.13192	9.14497	9.25499	9.06051	9.05933		9.10761	9.0526	0.782354	1.47894	1.23654	0.990266	0.785057	0.709181	1.22201	0.999046	0.808383	0.751976	0.784476	0.460296	0.137186	0.0551103	0.780603	0.437113		0.112138	1.28001	2.24104	2.21803	2.06002	1.98202	1.95802	1.94601	2.37204	2.44098	2.46499	2.45998	2.16106	2.16591
9.07397	9.14797	9.11197	9.05296	9.03595	9.02895	9.14697	9.12398	9.23198	9.26399	9.09697	9.16498	9.152	9.251	9.11997	9.13696		9.04603	9.10797	0.793664	1.49271	1.24348	0.992879	0.782941	0.721913	1.23941	1.00235	0.814917	0.753779	0.790927	0.453494	0.13758	0.0496129	0.796512	0.438319		0.085194	1.29279	2.24	2.221	2.065	1.984	1.961	1.949	2.37	2.444	2.472	2.465	2.163	2.18399
9.13367	9.20566	9.17076	9.1379	9.14518	9.14631	9.18865	9.16159	9.24737	9.28622	9.15567	9.20606	9.15906	9.25585	9.17861	9.22703	9.02934	9.0675	9.16463	0.804864	1.50283	1.25587	1.01536	0.803114	0.743502	1.2573	1.0102	0.813925	0.746709	0.801522	0.436924	0.134472	0.0462446	0.808034	0.452882	0.125275	0.0466692	1.30705	2.23995	2.22505	2.06497	1.98606	1.96317	1.95608	2.37805	2.44307	2.47706	2.46906	2.15895	2.19278
9.1904	9.26141	9.23532	9.2142	9.24495	9.25782	9.24342	9.21147	9.27867	9.3048	9.2124	9.21095	9.16395	9.24313	9.23045	9.31408	9.1428	9.19466	9.21843	0.811985	1.51087	1.26206	1.02704	0.81451	0.746211	1.26965	1.0145	0.811802	0.748323	0.810199	0.432991	0.132125	0.0449338	0.813423	0.464953	0.134196	0.0542402	1.31612	2.23604	2.22896	2.06203	1.99095	1.97785	1.96293	2.38196	2.44894	2.48195	2.47395	2.15504	2.1742
9.24811	9.31912	9.30012	9.28914	9.34619	9.37619	9.29411	9.24011	9.30105	9.32805	9.27311	9.24105	9.16801	9.248	9.28811	9.40615	9.28429	9.34834	9.27711	0.814342	1.5091	1.26199	1.02835	0.819789	0.747898	1.27782	1.01401	0.809616	0.733576	0.812721	0.458677	0.134186	0.045369	0.815523	0.477693	0.122627	0.0512741	1.31878	2.24001	2.23602	2.06701	1.996	1.978	1.96203	2.385	2.451	2.48601	2.48101	2.16101	2.15699
9.30564	9.38166	9.36174	9.36287	9.44421	9.47543	9.34966	9.29552	9.32732	9.35428	9.33163	9.26445	9.17205	9.248	9.34264	9.48477	9.43178	9.52193	9.33563	0.810089	1.50586	1.26212	1.04118	0.839525	0.76744	1.27146	1.00074	0.792149	0.721318	0.807941	0.472654	0.132309	0.0448386	0.811911	0.494169	0.13637	0.0483316	1.31701	2.24709	2.24503	2.07306	1.99494	1.9771	1.97601	2.38605	2.452	2.49215	2.48716	2.16809	2.15402
9.35955	9.43753	9.42447	9.43638	9.54614	9.59598	9.40553	9.33963	9.35477	9.3778	9.38455	9.30268	9.17597	9.248	9.39655	9.54945	9.58173	9.68463	9.38855	0.799043	1.4956	1.25377	1.04922	0.859373	0.788572	1.25685	0.988186	0.781073	0.71186	0.797042	0.478084	0.130545	0.044721	0.801012	0.483113	0.137203	0.0535361	1.30983	2.25493	2.24798	2.07796	1.99004	1.98593	1.97699	2.38997	2.452	2.50489	2.50088	2.17593	2.15598
9.41797	9.49097	9.48497	9.51496	9.63995	9.70794	9.46397	9.38997	9.39198	9.40898	9.44697	9.33798	9.184	9.247	9.45397	9.61996	9.70893	9.82792	9.45297	0.782729	1.4848	1.2412	1.04516	0.863578	0.801623	1.23581	0.973948	0.767467	0.700056	0.781988	0.471963	0.13078	0.0453996	0.783909	0.463021	0.160298	0.09081	1.29465	2.251	2.253	2.082	1.985	1.993	1.986	2.394	2.458	2.511	2.51299	2.172	2.156
9.47975	9.55871	9.55085	9.58579	9.73494	9.80601	9.52864	9.4437	9.44261	9.44658	9.50883	9.39374	9.2063	9.25316	9.51769	9.68481	9.81168	9.93765	9.51575	0.767978	1.47525	1.23281	1.04157	0.879512	0.814758	1.22118	0.963874	0.758783	0.68855	0.768172	0.470217	0.133467	0.045803	0.768648	0.447624	0.165034	0.105252	1.28542	2.25002	2.26808	2.09112	1.98505	1.99201	1.99611	2.39922	2.46008	2.51702	2.51912	2.17004	2.15601
9.54233	9.61836	9.62224	9.65229	9.81316	9.8901	9.58242	9.50237	9.49346	9.49548	9.57826	9.45534	9.23173	9.26685	9.57538	9.75228	9.86839	9.99241	9.57833	0.757749	1.46996	1.22635	1.03849	0.887218	0.825465	1.21304	0.95081	0.74567	0.682722	0.759107	0.456615	0.144057	0.0477294	0.757588	0.436232	0.15284	0.0887169	1.27423	2.25198	2.27493	2.1009	1.98896	1.99299	2.00491	2.4178	2.46693	2.51898	2.5289	2.17297	2.15699
9.62009	9.68608	9.68808	9.72007	9.88407	9.96507	9.66008	9.56509	9.56709		9.65209	9.54313	9.2891	9.30423	9.65309	9.81807	9.91501	10.034	9.65109	0.754484	1.4678	1.21949	1.03489	0.88723	0.83272	1.21111	0.948864	0.741106		0.756746	0.43974	0.14917	0.0603927	0.753543	0.435288	0.113488	0.0540935	1.26956	2.25301	2.28601	2.10901	1.99301	2.004	2.007	2.41802	2.476	2.51801		2.17201	2.15599
9.69379	9.75168	9.75075	9.77971	9.9436	10.0225	9.72378	9.63681	9.64494		9.72583	9.65423	9.37602	9.49609	9.72676	9.87946	9.92613	10.0401	9.72381	0.758214	1.47091	1.22257	1.03581	0.8874	0.832636	1.21095	0.952447	0.746205		0.76159	0.43968	0.173857	0.13685	0.756097	0.458479	0.111752	0.0487073	1.26882	2.26308	2.29512	2.11906	2.00407	2.00299	2.01097	2.431	2.47903	2.52876		2.18207	2.15103
9.76046	9.80954	9.81449	9.83952	9.99459	10.0666	9.78947	9.70545	9.72436		9.79643	9.75817	9.46231	9.58826	9.79148	9.91869	9.93691	10.0469	9.79245	0.762813	1.47549	1.22868	1.03921	0.884007	0.827194	1.21816	0.961527	0.750843		0.764983	0.433718	0.187104	0.150371	0.761784	0.457538	0.112772	0.0459422	1.27466	2.26994	2.30492	2.12396	2.00995	2.00201	2.00802	2.431	2.48198	2.50817		2.18795	2.15398
9.82796	9.86797	9.87397	9.88498	10.03	10.098	9.84597	9.77996	9.77797		9.86496	9.85795	9.56395	9.55102	9.85397	9.94698	9.94	10.047	9.85197	0.771475	1.48739	1.23806	1.0383	0.873136	0.817035	1.22972	0.974553	0.773848		0.773206	0.437138	0.185941	0.0843458	0.770645	0.427146	0.11216	0.0449006	1.2852	2.28199	2.312	2.124	2.018	2.002	2.006	2.432	2.483	2.54698		2.196	2.148
9.89262	9.92769	9.9296	9.93454	10.0612	10.1102	9.90173	9.84985	9.86803	9.86321	9.92765	9.96498	9.68542	9.68775	9.91662	9.96945	9.94605	10.047	9.90466	0.789206	1.50381	1.25109	1.04896	0.869811	0.814626	1.24632	0.987418	0.778831	0.689507	0.790633	0.458686	0.188324	0.0834153	0.788081	0.428066	0.111405	0.0439732	1.30065	2.28722	2.312	2.12099	2.01992	2.00015	2.00194	2.44285	2.48002	2.51692	2.52187	2.20217	2.15116
9.94544	9.98638	9.98047	9.98052	10.0749	10.1258	9.96335	9.92224	9.95508	9.96592	9.98242	10.0481	9.80573	9.83644	9.96944	10.0076	9.94996	10.043	9.96041	0.807537	1.51996	1.26324	1.05297	0.857193	0.810038	1.26259	0.992328	0.783145	0.706195	0.806998	0.471901	0.162383	0.080471	0.807733	0.435353	0.113557	0.0442471	1.31608	2.3058	2.312	2.12001	2.01307	2.01287	1.99705	2.43013	2.48198	2.51007	2.51111	2.21685	2.16486
10.0041	10.0461	10.0331	10.0131	10.099	10.142	10.0291	9.99915	10.0492	10.0712	10.0411	10.1472	9.96928	10.0153	10.0311	10.0491	9.95709	10.0371	10.0171	0.81743	1.53059	1.27511	1.05565	0.855651	0.800613	1.26372	1.00295	0.796053	0.719812	0.818559	0.497006	0.145393	0.0464209	0.81561	0.477884	0.116847	0.0426446	1.32655	2.29898	2.31099	2.118	2.014	2.00899	1.99199	2.43497	2.476	2.503	2.507	2.20998	2.15601
10.0646	10.1047	10.0896	10.0525	10.1243	10.1622	10.0988	10.0759	10.1441	10.1792	10.0946	10.2339	10.1126	10.1473	10.0918			10.0903	10.0757	0.817151	1.53434	1.27502	1.05572	0.850781	0.781947	1.26052	1.02081	0.818094	0.74106	0.818075	0.504977	0.126333	0.0417929	0.815519			0.0447101	1.32982	2.28785	2.30792	2.11895	2.01598	2.00191	1.98691	2.42105	2.47402	2.50202	2.50498	2.20086	2.16102
10.1186	10.1615	10.1366	10.0957	10.1498	10.1769	10.1635	10.1484	10.2392	10.2772	10.1426	10.3064	10.2509	10.3404	10.1555			10.1198	10.1335	0.812984	1.52734	1.27213	1.05187	0.842467	0.781722	1.2591	1.02296	0.826909	0.754581	0.811761	0.4963	0.0986935	0.0403517	0.813744			0.0227773	1.32485	2.2751	2.30106	2.11503	2.01402	1.99406	1.97906	2.42497	2.47598	2.50398	2.50302	2.1891	2.16298
10.18	10.225	10.193	10.131	10.174	10.201	10.23	10.226	10.331	10.3819	10.199	10.383	10.3939	10.4649	10.219			10.168	10.194	0.800606	1.523	1.26325	1.04149	0.831955	0.766947	1.24867	1.02032	0.832277	0.765025	0.802424	0.473241	0.131034	0.0481562	0.798687			0.0781531	1.31744	2.281	2.297	2.115	2.014	1.98301	1.96701	2.41101	2.48	2.504	2.499	2.19	2.168
10.2457	10.2827	10.2557	10.1876	10.2172	10.2243	10.2977	10.2979	10.4231	10.4901	10.2616	10.4446	10.5041	10.6241	10.2898		10.0694	10.1915	10.2537	0.787112	1.51168	1.2492	1.03106	0.811644	0.747154	1.23751	1.01689	0.839031	0.776409	0.791239	0.4788	0.183052	0.153015	0.783429		0.127926	0.0959324	1.30761	2.28386	2.28991	2.11493	2.01399	1.97299	1.96094	2.41199	2.48293	2.50099	2.49097	2.19484	2.17402
10.3073	10.3424	10.3114	10.2385	10.2338	10.2497	10.3593	10.3722	10.518	10.581	10.3154	10.4964	10.601	10.722	10.3543		10.1066	10.2326	10.3163	0.776989	1.50102	1.23482	1.0088	0.798303	0.731251	1.22872	1.00867	0.846836	0.786591	0.782642	0.484796	0.199484	0.169642	0.77224		0.152388	0.120071	1.29498	2.27213	2.28208	2.10906	2.01301	1.97201	1.95605	2.41101	2.47706	2.50001	2.48803	2.18115	2.17598
[truncated: 64 more columns]
