# Supplementary material for: Kinematic Validation of a Multi-Kinect v2 Instrumented 10-Meter Walkway for Quantitative Gait Assessments
Source: PLoS One. 2015 Oct 13;10(10):e0139913. doi: 10.1371/journal.pone.0139913 (PMC4603795; doi:10.1371/journal.pone.0139913)
Supplement: S1 Data — (ZIP) [file pone.0139913.s001.zip › S1_Data/pp17_trial6.xls]

## Sheet: Sheet1
Kinect(x) SpineBase	Kinect(x) Head	Kinect(x) ShoulderLeft	Kinect(x) ElbowLeft	Kinect(x) WristLeft	Kinect(x) HandLeft	Kinect(x) ShoulderRight	Kinect(x) ElbowRight	Kinect(x) WristRight	Kinect(x) HandRight	Kinect(x) HipLeft	Kinect(x) KneeLeft	Kinect(x) AnkleLeft	Kinect(x) FootLeft	Kinect(x) HipRight	Kinect(x) KneeRight	Kinect(x) AnkleRight	Kinect(x) FootRight	Kinect(x) SpineShoulder	Kinect(y) SpineBase	Kinect(y) Head	Kinect(y) ShoulderLeft	Kinect(y) ElbowLeft	Kinect(y) WristLeft	Kinect(y) HandLeft	Kinect(y) ShoulderRight	Kinect(y) ElbowRight	Kinect(y) WristRight	Kinect(y) HandRight	Kinect(y) HipLeft	Kinect(y) KneeLeft	Kinect(y) AnkleLeft	Kinect(y) FootLeft	Kinect(y) HipRight	Kinect(y) KneeRight	Kinect(y) AnkleRight	Kinect(y) FootRight	Kinect(y) SpineShoulder	Kinect(z) SpineBase	Kinect(z) Head	Kinect(z) ShoulderLeft	Kinect(z) ElbowLeft	Kinect(z) WristLeft	Kinect(z) HandLeft	Kinect(z) ShoulderRight	Kinect(z) ElbowRight	Kinect(z) WristRight	Kinect(z) HandRight	Kinect(z) HipLeft	Kinect(z) KneeLeft
0.071	0.149092	0.129069	0.121	0.162092	0.174184	0.134138	0.120069	0.173	0.187161	0.0980689	0.053	0.003	0.0870689	0.108069	0.049	0.007	0.079	0.116161	0.813782	1.48323	1.26189	1.03241	0.808168	0.753038	1.25723	0.99863	0.79541	0.744903	0.810284	0.473895	0.145635	0.050696	0.817051	0.475762	0.155677	0.0700598	1.30134	2.245	2.24795	2.08398	2.029	2.03405	2.04102	2.37411	2.41798	2.407	2.39593	2.17498	2.158
0.071	0.153	0.132				0.14	0.123	0.173	0.194	0.101	0.053	0.003	0.0899999	0.111	0.049	0.007	0.079	0.123	0.81345	1.48184	1.2621				1.25661	0.99822	0.79499	0.7408	0.81004	0.47412	0.14542	0.0501	0.81666	0.47586	0.15554	0.07005	1.30035	2.245	2.246	2.083				2.379	2.417	2.407	2.393	2.174	2.158
0.0740569	0.157085	0.136	0.1201	0.166043	0.179043	0.140043	0.126	0.177043	0.191085	0.101043	0.0530142	0.003	0.09	0.114057	0.053	0.008	0.082	0.127043	0.812804	1.47996	1.2615	1.01742	0.806311	0.753444	1.25595	0.997573	0.79379	0.74096	0.809556	0.475599	0.144911	0.0498061	0.815881	0.477394	0.15563	0.0714419	1.29904	2.24403	2.24897	2.085	2.03697	2.03599	2.04299	2.37899	2.416	2.40599	2.39496	2.17399	2.15804
0.078	0.163118	0.136	0.127071	0.169024	0.182071	0.143165	0.126118	0.180094	0.196953	0.104094	0.054	0.00302362	0.0900236	0.118	0.0530236	0.008	0.0819764	0.130118	0.811669	1.47984	1.26102	1.02123	0.806327	0.752315	1.25445	0.997081	0.792414	0.743793	0.808616	0.475499	0.147037	0.0502078	0.814572	0.477679	0.155577	0.0708701	1.29843	2.246	2.24705	2.085	2.03498	2.03509	2.04198	2.37802	2.41605	2.40505	2.39212	2.17305	2.161
0.078007	0.168009	0.136019	0.130002	0.170007	0.185007	0.150002	0.131009	0.184	0.195007	0.108	0.054	0.004	0.091	0.118007	0.054	0.008	0.081	0.135009	0.811639	1.47897	1.26029	1.00885	0.803304	0.752113	1.25364	0.997113	0.792149	0.746377	0.808469	0.474221	0.147309	0.0492899	0.81464	0.477627	0.154607	0.0704609	1.29804	2.246	2.249	2.085	2.03401	2.039	2.041	2.37901	2.418	2.407	2.397	2.175	2.161
0.0810138	0.172097	0.144097	0.131055	0.173014	0.188014	0.151111	0.135055	0.184055	0.198111	0.108055	0.0540138	0.004	0.091	0.121014	0.054	0.008	0.0810138	0.139055	0.811407	1.47965	1.25916	1.00622	0.800529	0.753332	1.2538	0.998453	0.791616	0.740833	0.808182	0.474645	0.142594	0.0492599	0.814472	0.476325	0.153541	0.0708304	1.29828	2.24504	2.25101	2.08601	2.03703	2.03804	2.04004	2.38301	2.42003	2.40704	2.39601	2.17504	2.16104
0.082116	0.179116	0.151093	0.135093	0.174093	0.189139	0.159162	0.13907	0.188186	0.206162	0.112116	0.0551392	0.004	0.0909304	0.122093	0.054116	0.008	0.082	0.143186	0.811158	1.4792	1.25969	1.00372	0.797633	0.749714	1.25043	0.995119	0.790587	0.747403	0.808309	0.475048	0.143611	0.0492618	0.813878	0.475263	0.153596	0.0694813	1.29844	2.24805	2.25205	2.08707	2.03905	2.04098	2.04314	2.38402	2.42198	2.41002	2.39702	2.17805	2.16395
0.0870008	0.184002	0.155001	0.139001	0.178	0.195	0.166	0.142002	0.196001	0.213	0.117	0.061	0.004	0.0880004	0.126001	0.0590005	0.008	0.082	0.151001	0.81067	1.47869	1.25881	1.00369	0.79732	0.74274	1.25145	0.99507	0.79002	0.74583	0.80785	0.47581	0.14451	0.0497599	0.81338	0.4758	0.15428	0.0716404	1.29811	2.25	2.254	2.09	2.041	2.04	2.049	2.385	2.421	2.411	2.398	2.18	2.162
0.0930127	0.195102	0.159102	0.147038	0.178064	0.196038	0.167114	0.154013	0.200038	0.215975	0.120051	0.0610635	0.00403811	0.0909873	0.133	0.0630508	0.008	0.0819873	0.158089	0.810835	1.47721	1.2599	1.00166	0.794615	0.744742	1.25281	0.993257	0.788777	0.745648	0.808427	0.476613	0.147842	0.0490403	0.813034	0.477601	0.154541	0.0743045	1.29696	2.24804	2.25801	2.08905	2.04299	2.04006	2.05199	2.38805	2.42405	2.41299	2.39705	2.17903	2.16203
0.0941647	0.203188	0.167306	0.150259	0.183141	0.199165	0.176259	0.155259	0.203588	0.214282	0.124188	0.0662353	0.00707059	0.0900706	0.133212	0.0672823	0.00809411	0.081	0.165212	0.810396	1.47418	1.2586	1.00212	0.795042	0.745656	1.25108	0.992968	0.787697	0.742553	0.808148	0.473602	0.141064	0.0482825	0.812526	0.478508	0.154677	0.0770232	1.29434	2.25102	2.25909	2.09316	2.042	2.04495	2.05102	2.39209	2.428	2.41198	2.40084	2.18102	2.164
0.101023	0.21104	0.180028	0.16102	0.189013	0.206008	0.187023				0.132013	0.0760278	0.0100025	0.0929924	0.142018	0.0790076	0.0120051	0.081	0.17404	0.808998	1.47256	1.25584	1.00402	0.796394	0.743845	1.25051				0.806816	0.469535	0.142471	0.0479714	0.811129	0.479662	0.156216	0.0784056	1.29339	2.25201	2.26302	2.10001	2.04201	2.04301	2.052	2.39601				2.18201	2.164
0.110051	0.227101	0.191114	0.169	0.194089	0.209089	0.196114	0.171101	0.226013	0.231076	0.137089	0.0874436	0.0111141	0.0900887	0.149051	0.0821901	0.0140634	0.0810507	0.190051	0.808097	1.47276	1.25425	1.01313	0.801812	0.74206	1.25043	0.989395	0.774467	0.732408	0.805405	0.467564	0.1389	0.0484667	0.810689	0.480581	0.154526	0.0805622	1.2922	2.25703	2.26901	2.10305	2.046	2.04503	2.05097	2.40009	2.43301	2.41504	2.39911	2.18703	2.164
0.114213	0.235379	0.200284	0.169402	0.201166	0.216166	0.205355	0.179189	0.227355	0.23726	0.144213	0.122592	0.020213	0.0970946	0.153213	0.0972839	0.0190237	0.0850237	0.194284	0.807834	1.46874	1.25237	1.00991	0.800212	0.741159	1.24792	0.98746	0.776941	0.731244	0.805772	0.464109	0.133421	0.0450995	0.809846	0.483838	0.158167	0.0752104	1.29016	2.25909	2.27012	2.10709	2.04621	2.04702	2.04902	2.40707	2.43412	2.41807	2.408	2.18909	2.16398
0.123001	0.251001	0.212001	0.186	0.208	0.223	0.220001	0.187001	0.242	0.248	0.153	0.147003	0.0290009	0.101001	0.162001	0.109	0.0200004	0.0860009	0.206002	0.80718	1.46001	1.2504	0.99936	0.79081	0.73534	1.24639	0.98748	0.758821	0.72067	0.80503	0.469838	0.1314	0.0454903	0.80928	0.4879	0.15926	0.0723398	1.28461	2.263	2.275	2.111	2.055	2.048	2.05	2.41	2.439	2.421	2.408	2.193	2.163
0.130063	0.266279	0.221089	0.186101	0.212127	0.228165	0.233279	0.196152	0.244114	0.25119	0.156063	0.184444	0.0392791	0.108101	0.170114	0.109038	0.024	0.0958985	0.223228	0.804875	1.45541	1.24883	0.99909	0.790876	0.731369	1.24331	0.985648	0.769171	0.723224	0.803236	0.452106	0.131691	0.0483077	0.806481	0.486641	0.155143	0.0701031	1.27915	2.26408	2.27705	2.11803	2.05501	2.047	2.05199	2.41605	2.44604	2.4271	2.41704	2.19206	2.15813
0.13535	0.288513	0.22863	0.194257	0.222257	0.241327	0.25535	0.208443	0.253303	0.26635	0.16128	0.220003	0.0618401	0.116933	0.179327	0.112397	0.0240933	0.0881867	0.241443	0.800526	1.44984	1.24623	1.00059	0.792807	0.73492	1.23741	0.984689	0.776233	0.721153	0.8006	0.472069	0.128205	0.0482446	0.800281	0.460379	0.154541	0.0625843	1.27446	2.27005	2.28107	2.12012	2.05607	2.047	2.051	2.42005	2.44912	2.43514	2.42005	2.19709	2.168
0.150029	0.310039	0.255018	0.205029	0.233008	0.255003	0.270068	0.22707	0.266018	0.281023	0.173031	0.262102	0.0970469	0.15607	0.193029	0.129013	0.0280078	0.0960339	0.260039	0.798249	1.44154	1.23993	0.997754	0.789767	0.724869	1.2321	0.983318	0.775895	0.719593	0.799737	0.474549	0.141375	0.0530595	0.796552	0.466637	0.153756	0.0636015	1.26848	2.272	2.28401	2.125	2.059	2.047	2.05098	2.42201	2.45401	2.441	2.42202	2.20101	2.16798
0.1612	0.325363	0.262338	0.216088	0.236175	0.256163	0.296313	0.254175	0.273238	0.290138	0.185188	0.301438	0.115851	0.18454	0.20425	0.134013	0.0310376	0.1091	0.275288	0.79409	1.43548	1.24029	1.00304	0.792519	0.72835	1.22754	0.959421	0.750894	0.716782	0.794914	0.485751	0.143357	0.0610811	0.793315	0.469099	0.152316	0.0641517	1.2639	2.27208	2.28703	2.12508	2.06001	2.04599	2.04295	2.42403	2.45899	2.44205	2.429	2.20403	2.15899
0.177508	0.354823	0.289508	0.223581	0.250387	0.269315	0.321847	0.268799	0.292654	0.301775	0.20046	0.336872	0.184695	0.306508	0.224581	0.135291	0.0341211	0.116782	0.298654	0.789988	1.42961	1.2327	1.00256	0.790938	0.72464	1.22908	0.957587	0.749222	0.716621	0.791966	0.493273	0.151256	0.104296	0.788063	0.466531	0.147775	0.0619248	1.25969	2.278	2.2889	2.131	2.0609	2.04488	2.0389	2.42605	2.4581	2.44615	2.429	2.20612	2.15793
0.198	0.387999	0.31	0.246999	0.266	0.282	0.355999	0.300999	0.318999	0.332999	0.219	0.371999	0.252998	0.327	0.247999	0.147	0.0389999	0.108	0.324999	0.78507	1.4202	1.23075	1.00854	0.79409	0.73472	1.2177	0.97479	0.76583	0.70455	0.78818	0.50748	0.16278	0.062201	0.78213	0.46134	0.13711	0.06212	1.25536	2.278	2.285	2.131	2.057	2.04	2.035	2.428	2.462	2.452	2.429	2.211	2.155
0.220299	0.424411	0.341374	0.265249	0.276449	0.290187	0.380436	0.334312	0.333536	0.352524	0.243262	0.420399	0.320197	0.383783	0.263349	0.161975			0.367349	0.778862	1.4174	1.22433	1.00666	0.792259	0.730402	1.21637	0.957453	0.748134	0.693546	0.783085	0.497327	0.160289	0.0574508	0.775203	0.463698			1.2474	2.27799	2.28795	2.12804	2.05796	2.0399	2.02889	2.42699	2.46506	2.45094	2.426	2.20996	2.15001
0.244642	0.45788	0.371666				0.415619	0.359975	0.376928	0.39488	0.264738	0.453261	0.417022	0.527236	0.291619	0.160262			0.395738	0.772472	1.40398	1.22006				1.21021	0.965667	0.757124	0.693681	0.776114	0.498871	0.136926	0.0565693	0.769648	0.432089			1.23971	2.27714	2.28388	2.13095				2.42605	2.47017	2.44629	2.42614	2.20717	2.15083
0.271113	0.494123	0.399128	0.31107	0.317013	0.311028	0.44113	0.400115	0.415158	0.431155	0.295085	0.505085	0.50021	0.619233	0.317138	0.171221			0.42612	0.762288	1.39089	1.21266	0.985108	0.776672	0.7108	1.20002	0.967095	0.755586	0.680145	0.764801	0.443623	0.156472	0.0828494	0.760536	0.442049			1.2295	2.28299	2.27899	2.12899	2.05	2.02399	2.00797	2.42799	2.47697	2.45799	2.43198	2.21399	2.14399
0.316314	0.543414	0.450402	0.339502	0.322188	0.322238	0.49354	0.446653	0.478728	0.493527	0.329389	0.539364	0.584941	0.712904	0.372314	0.259326			0.474489	0.761243	1.37754	1.20195	0.976119	0.769394	0.694864	1.1897	0.933401	0.726004	0.666185	0.76112	0.492393	0.16933	0.102714	0.762603	0.501064			1.21688	2.27903	2.27691	2.12595	2.04891	2.01889	1.99692	2.4259	2.4661	2.45494	2.426	2.21003	2.14003
0.342362	0.577222	0.483034	0.379869	0.338081	0.341587	0.537104	0.498869	0.536963	0.536245	0.361292	0.569691	0.660409	0.785668	0.398292	0.285658			0.514198	0.749625	1.37081	1.18981	0.959454	0.756187	0.691053	1.17377	0.936643	0.72336	0.660318	0.751528	0.48955	0.181965	0.116757	0.748624	0.48998			1.20601	2.28093	2.26969	2.12184	2.04188	2.00972	1.99095	2.41781	2.47386	2.45019	2.426	2.21193	2.14186
0.399006	0.628006	0.526007	0.416007	0.383005	0.366005	0.583007	0.535008	0.577005	0.588007	0.415006	0.640002	0.719001	0.855	0.452006	0.313008			0.564007	0.74651	1.36809	1.18799	0.95546	0.751471	0.682461	1.17305	0.936363	0.730413	0.662303	0.74602	0.425539	0.150163	0.0971015	0.74798	0.506179			1.20336	2.278	2.257	2.115	2.037	1.998	1.989	2.41	2.468	2.458	2.426	2.209	2.136
0.444694	0.674682	0.58267	0.467459	0.417422	0.403546	0.637719	0.595608	0.611918	0.642632	0.459694	0.658632	0.726186	0.856174	0.50067	0.375471			0.614707	0.745272	1.36805	1.18288	0.955761	0.755367	0.686245	1.17465	0.958194	0.749068	0.682957	0.744433	0.489378	0.170437	0.108003	0.74713	0.497644			1.20038	2.274	2.24883	2.10391	2.03094	1.994	1.98495	2.4029	2.46984	2.45384	2.42993	2.205	2.13706
0.501052	0.730216	0.63724	0.505286	0.452193	0.447795	0.69631	0.645263	0.685959	0.694146	0.516076	0.709631	0.741655	0.870421	0.554959	0.413842			0.672123	0.750332	1.37266	1.18371	0.945578	0.744966	0.684128	1.17943	0.940258	0.73387	0.665753	0.748012	0.449905	0.16433	0.0989649	0.753581	0.512852			1.20226	2.27374	2.2347	2.09677	2.02593	1.99386	1.98091	2.39472	2.45709	2.44116	2.42419	2.20474	2.14195
0.545129	0.781141	0.689141	0.559157	0.502149	0.481147	0.751147	0.698129	0.726149	0.742126	0.561119	0.736078	0.769018	0.888023	0.595139	0.449258			0.719147	0.756685	1.38	1.18996	0.950939	0.751479	0.680303	1.18609	0.944422	0.736454	0.688044	0.756063	0.436917	0.151363	0.0782862	0.758207	0.470006			1.21117	2.26298	2.22197	2.08697	2.02296	1.988	1.97699	2.38299	2.46098	2.44802	2.43201	2.19399	2.13999
0.596653	0.837678	0.745752	0.621702	0.561739	0.539776	0.809555	0.749604	0.785493	0.792653	0.60869	0.767456	0.776173	0.897074	0.650641	0.552171			0.777641	0.762841	1.3893	1.19481	0.958495	0.759157	0.689317	1.20076	0.969127	0.761672	0.701554	0.765153	0.50251	0.148602	0.0765992	0.761159	0.495973			1.2194	2.25688	2.21095	2.07593	2.00604	1.98685	1.97198	2.37788	2.45498	2.45393	2.434	2.18886	2.13707
0.650269	0.893222	0.80734	0.679645	0.622504	0.603786	0.855293	0.798893	0.82634	0.846058	0.665434	0.804188	0.790094	0.902859	0.703199	0.64687			0.830175	0.772143	1.39619	1.20212	0.957364	0.758239	0.689336	1.21276	0.981179	0.772595	0.704576	0.776049	0.461727	0.14154	0.061871	0.768801	0.485257			1.22788	2.24709	2.20693	2.06984	2.00881	1.97484	1.96993	2.36793	2.45288	2.44805	2.43416	2.17805	2.14312
0.703008	0.944007	0.863009	0.748012	0.685015	0.678012	0.909005	0.836006	0.882004	0.890006	0.725009	0.812002	0.794	0.897	0.753007	0.683006			0.879007	0.787642	1.41427	1.21353	0.960422	0.764031	0.69872	1.2371	0.993621	0.788181	0.717302	0.785962	0.4641	0.14031	0.0519397	0.789611	0.429467			1.24714	2.251	2.204	2.063	2.001	1.968	1.967	2.365	2.448	2.45	2.441	2.18	2.148
0.757649	0.989662	0.919699	0.827886	0.781049	0.758198	0.940662	0.875499	0.905524	0.930412	0.783637	0.826449	0.797037	0.90005	0.799624	0.721086		0.721964	0.923624	0.798294	1.42616	1.2221	0.974545	0.771549	0.700305	1.24253	1.00055	0.793109	0.727206	0.797998	0.464258	0.139349	0.049934	0.798679	0.41299		0.100171	1.26086	2.244	2.20401	2.062	1.99302	1.96898	1.96193	2.373	2.44893	2.4571	2.44517	2.17496	2.14742
0.810315	1.04317	0.976503	0.899832	0.866207	0.855466	0.993963	0.915704	0.947352	0.963681	0.835362	0.862587	0.800117	0.903953	0.850315	0.810194		0.643264	0.974245	0.807331	1.43675	1.23727	0.99075	0.784816	0.707105	1.25369	1.01325	0.807366	0.737971	0.80572	0.456118	0.139149	0.049363	0.808852	0.415709		0.0952933	1.27069	2.24374	2.20509	2.06202	1.99481	1.96695	1.95595	2.37293	2.44286	2.46505	2.45912	2.17184	2.18055
0.865141	1.09212	1.03913	0.976197	0.958241	0.958246	1.03412	0.94508	0.962105	0.992061	0.892146	0.887051	0.805017	0.902	0.905136	0.943251	0.737327	0.779363	1.02613	0.806972	1.44126	1.23352	0.989947	0.781364	0.70983	1.25835	1.01964	0.812614	0.739242	0.805309	0.452313	0.134129	0.0453294	0.808554	0.464366	0.135482	0.0547304	1.27502	2.23301	2.209	2.063	1.987	1.96501	1.95403	2.36999	2.43701	2.46701	2.46402	2.165	2.16195
0.923737	1.14172	1.09372	1.05781	1.0579	1.06035	1.08437	0.978496	1.00536	1.01733	0.952788	0.908394	0.812114	0.902038	0.961648	1.04722	0.873097	0.930377	1.07867	0.811723	1.4487	1.23624	1.00905	0.799123	0.721965	1.26309	1.01555	0.809876	0.735988	0.809132	0.466149	0.133849	0.0450825	0.814143	0.47516	0.152653	0.075101	1.27959	2.23595	2.21004	2.06506	1.98905	1.9682	1.96491	2.36506	2.44003	2.47011	2.47406	2.16597	2.14096
0.982346	1.19899	1.15135	1.12263	1.13043	1.1672	1.11435	1.01799	1.03343	1.04345	1.01535	0.939614	0.821142	0.904906	1.01332	1.14382	1.0398	1.11927	1.13213	0.808465	1.43983	1.23374	1.01043	0.793201	0.718376	1.2608	1.00799	0.80247	0.727113	0.805848	0.477797	0.13542	0.0460878	0.81096	0.480931	0.135771	0.0555062	1.27523	2.23205	2.21326	2.07007	1.99298	1.98386	1.95819	2.37005	2.442	2.47902	2.47902	2.16407	2.13788
1.03801	1.24001	1.20701	1.19001	1.23101	1.25801	1.17001	1.059	1.051	1.062	1.07101	0.965003	0.827001	0.901001	1.06801	1.21901	1.19701	1.29601	1.17901	0.794219	1.43895	1.22734	1.00757	0.79654	0.71575	1.25196	1.00187	0.797098	0.720189	0.791298	0.48096	0.13874	0.0476499	0.797309	0.495448	0.168049	0.0772603	1.27089	2.234	2.224	2.073	1.992	1.978	1.966	2.372	2.442	2.48	2.48	2.167	2.133
1.10373	1.30451	1.2706	1.26148	1.32403	1.3601	1.23261	1.11061	1.10433	1.09736	1.13571	1.00525	0.834112	0.90905	1.14069	1.29576	1.35333	1.46945	1.24061	0.777488	1.43031	1.21921	0.994421	0.792148	0.719831	1.23386	0.988303	0.778585	0.708506	0.772647	0.479788	0.135202	0.0458435	0.782842	0.471948	0.156688	0.0807558	1.26277	2.23002	2.22714	2.0741	1.98615	1.98298	1.96807	2.37012	2.43601	2.47998	2.48201	2.16004	2.13496
1.16349	1.34638	1.31929	1.30169	1.40778	1.44989	1.2822	1.16036	1.13227	1.12729	1.19349	1.02631	0.843378	0.913067	1.19742	1.35742	1.46136	1.58754	1.29033	0.766806	1.4285	1.21339	0.995548	0.811413	0.739344	1.22422	0.976332	0.774761	0.700393	0.762692	0.473664	0.139415	0.0469598	0.771694	0.457321	0.157861	0.0956269	1.2531	2.23204	2.23818	2.08213	1.99798	1.98104	1.97409	2.38013	2.43704	2.47807	2.48289	2.16304	2.13198
1.22917	1.40715	1.37616	1.37618	1.48618	1.5332	1.33518	1.22017	1.18816	1.18416	1.25918	1.08419	0.860131	0.916061	1.26017	1.42016	1.56503	1.699	1.34916	0.758708	1.42234	1.20771	1.00515	0.824305	0.753177	1.21317	0.963659	0.76246	0.707568	0.754416	0.456698	0.141437	0.0487233	0.763959	0.453439	0.147818	0.0985682	1.24976	2.23399	2.24602	2.08801	1.997	1.98302	1.97801	2.38601	2.439	2.48099	2.478	2.16498	2.13099
1.29793	1.46984	1.44381	1.44969	1.55884	1.61585	1.40789	1.28988	1.25499	1.2509	1.33388	1.16318	0.915018	0.943177	1.3309	1.4859	1.57861	1.70056	1.41487	0.757731	1.41934	1.20706	1.01127	0.830376	0.76011	1.20642	0.954906	0.754303	0.706273	0.756968	0.455661	0.160721	0.0551032	0.759503	0.465403	0.159141	0.0974309	1.24611	2.23014	2.25413	2.09108	1.99508	1.99	1.98303	2.39111	2.43706	2.47703	2.47801	2.15811	2.12596
1.37141	1.53624	1.50835	1.50378	1.62485	1.68298	1.47835	1.3595	1.33376	1.32272	1.40344	1.25715	0.995697	1.11372	1.40239	1.55691	1.62609	1.744	1.48335	0.761108	1.42765	1.2104	1.00422	0.830238	0.771121	1.197	0.948628	0.745411	0.679417	0.760888	0.450154	0.171206	0.12704	0.762285	0.461173	0.138293	0.0664352	1.24908	2.24091	2.26413	2.09717	2.00128	1.99002	1.98498	2.40017	2.44198	2.47904	2.47889	2.167	2.12307
1.43501	1.59201	1.56901	1.53901	1.66301	1.727	1.53901	1.42701	1.41301	1.40001	1.46801	1.35401	1.07201	1.19101	1.46501	1.598	1.63	1.744	1.54401	0.770022	1.44101	1.22556	1.01025	0.838251	0.77701	1.21599	0.957511	0.753081	0.683351	0.770222	0.443121	0.186322	0.142322	0.770591	0.468937	0.13796	0.0644196	1.25992	2.237	2.27	2.105	2.014	1.991	1.984	2.408	2.441	2.481	2.474	2.167	2.126
1.49482	1.64778	1.62365	1.60768	1.71645	1.76738	1.5968	1.49997	1.49616	1.48419	1.53076	1.46929	1.17841	1.30036	1.52883	1.63622	1.63409	1.74409	1.60374	0.784344	1.4521	1.23441	1.02887	0.847957	0.781468	1.22827	0.967627	0.760364	0.691385	0.785525	0.454593	0.203715	0.160133	0.783599	0.441292	0.138502	0.0603788	1.2698	2.24604	2.27597	2.10896	2.01004	1.99499	1.98106	2.41	2.44495	2.47485	2.47192	2.17501	2.12499
1.55944	1.7094	1.67529	1.66098	1.75179	1.79768	1.66038	1.5767	1.5879	1.57816	1.59135	1.57103	1.29027	1.40631	1.59442	1.65359	1.64109	1.751	1.6624	0.795696	1.47018	1.24699	1.052	0.861592	0.786028	1.23994	0.976169	0.767904	0.695129	0.796235	0.459958	0.197467	0.153436	0.795332	0.440669	0.1363	0.0563443	1.28655	2.24922	2.274	2.10596	2.01298	1.99404	1.98593	2.40993	2.44107	2.46298	2.46583	2.17624	2.124
1.62415	1.77215	1.73313	1.70512	1.78707	1.82806	1.72217	1.6532	1.67324	1.67525	1.65216	1.66227	1.3924	1.42042	1.65816	1.68009	1.64502	1.751	1.72515	0.805859	1.47744	1.25941	1.05475	0.857645	0.787702	1.24767	0.986874	0.778835	0.707641	0.806777	0.448718	0.177097	0.086046	0.80485	0.440622	0.134955	0.0533971	1.29205	2.25901	2.27399	2.10398	2.01199	1.99599	1.983	2.407	2.44399	2.46198	2.45797	2.187	2.12401
1.68375	1.83173	1.78463	1.75246	1.81439	1.8523	1.7867	1.72991	1.764	1.77227	1.71572	1.76825	1.54582	1.58087	1.72184	1.71351	1.65108	1.75089	1.78175	0.816868	1.4863	1.26659	1.05832	0.851722	0.784754	1.26225	0.995948	0.788283	0.7196	0.816973	0.467045	0.152886	0.0727136	0.816401	0.433883	0.132998	0.0522179	1.30431	2.26097	2.27195	2.09801	2.00704	1.99396	1.98199	2.40808	2.44001	2.45394	2.44704	2.18799	2.12809
1.74344	1.8903	1.83528	1.78919	1.84582	1.87655	1.8425	1.80272	1.84428	1.87316	1.7733	1.86801	1.69147	1.73221	1.78837	1.75368	1.65791	1.74321	1.8413	0.820602	1.49052	1.27186	1.06461	0.847242	0.778044	1.25939	1.00288	0.795805	0.725214	0.821142	0.4823	0.135064	0.0456876	0.819602	0.450027	0.12953	0.0471376	1.30736	2.25893	2.26796	2.09889	2.00985	1.99073	1.98082	2.41391	2.44107	2.44904	2.44976	2.18696	2.13498
1.807	1.948	1.892	1.842	1.882	1.901	1.909	1.879	1.945	1.969	1.831	1.957	1.84501	1.96301	1.849	1.784		1.797	1.899	0.8207	1.48755	1.27071	1.0569	0.84954	0.7769	1.26237	1.00776	0.80622	0.73382	0.82122	0.48318	0.11887	0.0792283	0.81971	0.42822		0.070939	1.305	2.256	2.266	2.094	2.003	1.979	1.973	2.41	2.444	2.451	2.439	2.185	2.134
1.86567	2.00463	1.94161	1.88352	1.89934	1.92626	1.97286	1.95986	2.02803	2.05908	1.88662	2.03897	1.99864	2.09579	1.90871			1.80812	1.95865	0.814617	1.48201	1.2666	1.04985	0.839773	0.766511	1.25567	1.00099	0.800247	0.731619	0.814307	0.478655	0.117071	0.0445914	0.8146			0.051769	1.29871	2.25104	2.26496	2.09598	2	1.97684	1.96388	2.40685	2.44294	2.44498	2.43495	2.18101	2.13512
1.9204	2.05642	1.99129	1.92611	1.92713	1.94765	2.04251	2.02961	2.11185	2.14709	1.93744	2.11768	2.1321	2.24162	1.96648			1.97488	2.01142	0.803006	1.47428	1.25894	1.02854	0.819157	0.751176	1.2394	0.998012	0.803303	0.733234	0.805134	0.436825	0.149142	0.0733294	0.800863			0.114931	1.28983	2.25385	2.26185	2.09396	2.00009	1.96396	1.95387	2.39489	2.438	2.443	2.43087	2.18176	2.14498
1.98317	2.12015	2.04916	1.97612	1.97805	1.97707	2.11016	2.10216	2.19518	2.24119	2.00215	2.1931	2.27123	2.40423	2.03317		1.73108	1.88008	2.07515	0.794277	1.46492	1.24925	1.01911	0.81092	0.737965	1.23019	0.996714	0.806544	0.737454	0.797237	0.432636	0.155508	0.10831	0.791558		0.0954891	0.096729	1.2796	2.247	2.25498	2.09199	2.004	1.96199	1.94799	2.38999	2.438	2.44298	2.42499	2.171	2.14401
2.05389	2.18485	2.11486	2.02579	1.9987	2.00639	2.17886	2.16887	2.27098	2.32098	2.06589	2.23685	2.36565	2.5016	2.1049		1.76367	1.91266	2.1399	0.780607	1.45853	1.23964	1.00356	0.798397	0.723264	1.22301	0.985975	0.799953	0.739183	0.787754	0.464369	0.154553	0.120421	0.774094		0.140943	0.146153	1.27221	2.24499	2.2479	2.0879	2.00497	1.95895	1.94196	2.3849	2.43794	2.436	2.42	2.17099	2.14713
2.12467	2.2524	2.18347	2.08845	2.05399	2.03788	2.24762	2.23836	2.34818	2.39823	2.13664	2.30478	2.41681	2.54864	2.1766		1.81716	1.96512	2.21134	0.772604	1.45768	1.23216	0.988076	0.784992	0.711063	1.21594	0.98812	0.80577	0.744987	0.778632	0.475735	0.143376	0.0994606	0.767496		0.15943	0.152789	1.26948	2.24391	2.23978	2.07982	2.00291	1.95498	1.93909	2.37671	2.43293	2.43609	2.42011	2.16985	2.15702
2.19899	2.31499	2.24899	2.15299	2.098	2.077	2.31999	2.29899	2.40099	2.45299	2.20999	2.38399	2.453	2.577	2.24799		1.86899	2.01499	2.27099	0.77324	1.46095	1.23372	0.98745	0.78731	0.71031	1.21459	0.995719	0.81067	0.751109	0.77649	0.428685	0.122242	0.0647035	0.7709		0.175478	0.161669	1.27224	2.24	2.23	2.072	1.999	1.954	1.943	2.364	2.43	2.44	2.425	2.163	2.158
2.26883	2.38388	2.32187	2.22302	2.16692	2.13197	2.39372	2.36277	2.46163	2.50656	2.28378	2.44735	2.46613	2.58405	2.32181			2.07296	2.34278	0.775074	1.46804	1.2315	0.989414	0.790381	0.713939	1.21634	0.994361	0.808771	0.746807	0.77895	0.413996	0.116303	0.0523859	0.772075			0.174982	1.27763	2.23804	2.22494	2.06594	1.99694	1.95606	1.94708	2.35105	2.42801	2.44012	2.42908	2.16005	2.148
2.3344	2.45329	2.39049	2.30369	2.23988	2.20895	2.45029	2.42294	2.51061	2.55068	2.34547	2.47453	2.47613	2.588	2.3854	2.38169		2.22569	2.40429	0.783252	1.47481	1.23636	0.997562	0.798172	0.727814	1.225	0.993907	0.802823	0.741217	0.783812	0.427691	0.11576	0.0466532	0.783317	0.48968		0.194147	1.28749	2.24085	2.22009	2.06107	1.992	1.96113	1.95307	2.35498	2.42904	2.44902	2.43518	2.16382	2.148
2.39728	2.51131	2.45731	2.37935	2.32442	2.29646	2.50829	2.46525	2.53822	2.58115	2.41127	2.49817	2.48202	2.588	2.44828	2.45727		2.30127	2.4623	0.789615	1.48794	1.24486	1.00259	0.798741	0.731113	1.23175	1.00587	0.808794	0.743315	0.793768	0.434126	0.116663	0.0463464	0.785912	0.481082		0.181409	1.29935	2.23398	2.22401	2.06401	1.992	1.96701	1.95599	2.354	2.43102	2.45004	2.44301	2.156	2.1482
2.4588	2.57885	2.52492	2.45699	2.41727	2.3984	2.57183	2.51955	2.58633	2.61339	2.47084		2.48705	2.58792	2.50975	2.51787		2.362	2.52879	0.797452	1.50202	1.25558	1.00849	0.801057	0.731661	1.24514	1.01292	0.81404	0.744315	0.799911		0.115133	0.0455296	0.79517	0.459184		0.158034	1.3125	2.23001	2.22604	2.06606	1.99104	1.96904	1.95404	2.35396	2.43505	2.45903	2.4461	2.15699
2.52237	2.64633	2.59759	2.53584	2.51817	2.50932	2.63735	2.56311	2.61286	2.64469	2.53733		2.49115	2.58202	2.56939	2.58728	2.40379	2.51857	2.59139	0.804595	1.51332	1.26949	1.00898	0.79782	0.731123	1.25291	1.0184	0.814659	0.74544	0.802336		0.114409	0.0431658	0.806793	0.420914	0.0874692	0.0616415	1.32591	2.23102	2.22904	2.07109	1.99393	1.9722	1.95718	2.35093	2.43909	2.46109	2.45415	2.15604
2.58309	2.7051	2.66809	2.61712	2.61416	2.61218	2.69708	2.61206	2.65104	2.67504	2.5961	2.58105	2.498	2.583	2.63108	2.68815	2.52724	2.58822	2.65309	0.804823	1.52129	1.27072	1.01954	0.802699	0.738763	1.25111	1.01565	0.809307	0.742792	0.803502	0.414233	0.107732	0.0429791	0.806054	0.464428	0.107777	0.0383061	1.33033	2.23202	2.23101	2.07501	1.99101	1.981	1.96501	2.348	2.44301	2.46502	2.46102	2.15801	2.16596
2.64378	2.77177	2.73286	2.69703	2.72333	2.73446	2.7547	2.65567	2.68142	2.70441	2.66277	2.61332	2.49809	2.583	2.68873	2.79006	2.6889	2.74225	2.71377	0.806947	1.51589	1.27283	1.03676	0.815995	0.747889	1.2505	1.00721	0.800614	0.737153	0.804919	0.470835	0.109053	0.0423928	0.808819	0.497206	0.118819	0.0492195	1.32976	2.24414	2.2411	2.07906	1.99598	1.98105	1.97107	2.35112	2.44704	2.48009	2.47617	2.1681	2.13794
2.70739	2.83439	2.80255	2.78079	2.83131	2.85353	2.8112	2.7102	2.71587	2.73768	2.72548	2.63989	2.5053	2.583	2.74833	2.87565	2.84335		2.77639	0.797692	1.51058	1.25969	1.03581	0.828348	0.757321	1.24423	0.999669	0.792812	0.732869	0.795852	0.481519	0.11742	0.0418204	0.799722	0.495624	0.106097		1.3228	2.25485	2.24907	2.08411	1.99387	1.98507	1.97724	2.36122	2.45015	2.48709	2.49	2.17589	2.13296
2.72717	2.83169	2.81968	2.81822	2.89676	2.9238	2.80116	2.71414	2.72259	2.7316	2.75317	2.66911	2.51804	2.57551	2.76567	2.92918	2.97838	3.10037	2.78467	0.777201	1.47963	1.23826	1.01516	0.808143	0.742807	1.23531	0.980884	0.769233	0.740906	0.776725	0.483158	0.131283	0.0503166	0.778232	0.474653	0.152779	0.0812548	1.29111	2.22648	2.21802	2.061	1.96999	1.9755	1.97151	2.35002	2.4335	2.47651	2.47703	2.15099	2.123
2.79513	2.90707	2.89458	2.90547	3.00387	3.04475	2.86527	2.77135	2.75759	2.77142	2.82262	2.71248	2.53559	2.58147	2.8326	3.00312	3.12878	3.24882	2.85268	0.77331	1.4674	1.22649	1.01425	0.815292	0.747734	1.22975	0.966489	0.756336	0.709248	0.772366	0.480467	0.136574	0.0510594	0.775046	0.479859	0.140239	0.0831494	1.27902	2.21955	2.22652	2.06204	1.96659	1.97506	1.97508	2.3589	2.43546	2.48106	2.49043	2.14698	2.12103
2.86845	2.9739	2.96993	2.975	3.09203	3.14847	2.93601	2.83495	2.78723	2.77649	2.89648	2.77607	2.56741	2.59904	2.90194	3.07091	3.20427	3.33021	2.92396	0.767673	1.45944	1.21394	1.00822	0.820238	0.75864	1.22144	0.962427	0.725511	0.679794	0.767385	0.476323	0.151025	0.0582956	0.768958	0.482336	0.168414	0.11004	1.26956	2.21846	2.2331	2.06761	1.96551	1.98302	1.98155	2.36193	2.43808	2.47197	2.47199	2.14393	2.11793
2.93702	3.03852	3.03402	3.03602	3.17102	3.22602	3.01252	2.89752	2.87502	2.82503	2.96602	2.83903	2.59752	2.67304	2.96852	3.13352	3.24601	3.36701	2.99552	0.752891	1.45796	1.20901	1.00849	0.832655	0.774049	1.20737	0.956349	0.754389	0.672813	0.755521	0.462343	0.150737	0.0934089	0.751736	0.483563	0.156696	0.0889265	1.2664	2.2185	2.2465	2.0795	1.968	1.988	1.9895	2.363	2.4415	2.5	2.473	2.142	2.116
3.01715	3.10918	3.11558	3.11405	3.25453	3.29924	3.09033	2.98066	2.94735	2.9055	3.04464	2.95444	2.6841	2.80282	3.05065	3.20576	3.27545	3.39743	3.07465	0.753212	1.45714	1.20709	1.00353	0.834897	0.787313	1.20221	0.954122	0.750682	0.679397	0.75636	0.464376	0.17118	0.132882	0.751683	0.475267	0.146932	0.0798688	1.26483	2.22007	2.25103	2.08505	1.97841	1.98711	1.98802	2.36676	2.45042	2.50106	2.47005	2.14406	2.11459
3.08007	3.16901	3.16898	3.16946	3.30692	3.36472	3.16299	3.05445	2.98526	2.98524	3.10506	3.05671	2.76812	2.88767	3.11555	3.2701	3.29383	3.41087	3.13847	0.745136	1.45616	1.2149	1.01488	0.845422	0.796654	1.19883	0.957517	0.723566	0.673657	0.748837	0.456623	0.180466	0.143151	0.743399	0.459569	0.136827	0.0677464	1.26797	2.23101	2.26158	2.09743	1.98355	1.98899	1.98893	2.36088	2.44956	2.47898	2.46802	2.15252	2.11993
3.11603	3.19004	3.23109	3.22158	3.35405	3.42553	3.2361	3.13414	3.08905	3.07805	3.17909	3.16065	2.85216	2.97645	3.19011	3.29705	3.31101	3.415	3.16603	0.758036	1.45674	1.22243	1.01786	0.842047	0.793091	1.19651	0.963147	0.736694	0.696487	0.747882	0.438509	0.176561	0.13987	0.745118	0.452433	0.138853	0.0646279	1.24724	2.21101	2.221	2.098	1.995	1.989	1.98251	2.35947	2.45099	2.462	2.462	2.15251	2.11902
3.17474	3.25461	3.28924	3.27181	3.38391	3.42354	3.30226	3.1535	3.17025	3.17002	3.23925	3.25198	2.95857	2.95102	3.25924	3.33375	3.32275	3.415	3.22474	0.768456	1.46837	1.2354	1.0283	0.839828	0.784742	1.21397	0.958393	0.744032	0.691625	0.750604	0.435516	0.162472	0.0657057	0.750531	0.429685	0.127485	0.0609786	1.26627	2.22177	2.22002	2.09987	2.00085	1.98943	1.99913	2.34581	2.42589	2.46298	2.46298	2.16381	2.13333
3.2483	3.32335	3.30332	3.28134	3.42206	3.49173	3.29827	3.24215	3.2641	3.26807	3.28026	3.34683	3.09646	3.13719	3.28436	3.33972	3.32597	3.415	3.29236	0.783347	1.48366	1.24917	1.05094	0.87425	0.788992	1.24118	0.976436	0.762086	0.689678	0.783429	0.455994	0.124607	0.0485771	0.783479	0.442682	0.126784	0.0610783	1.28308	2.21903	2.22198	2.06107	1.98013	1.96012	1.95139	2.36204	2.42501	2.45607	2.45904	2.14108	2.12502
3.31703	3.38703	3.36603	3.34902	3.43402	3.47402	3.35703	3.32804	3.36605	3.38405	3.34703	3.44205	3.25707	3.32906	3.35303	3.37102	3.32801	3.41101	3.35403	0.789732	1.49189	1.24989	1.05079	0.846284	0.777877	1.24512	0.990115	0.776827	0.704165	0.79074	0.458163	0.127698	0.0630317	0.788833	0.442995	0.133241	0.0627456	1.28739	2.22401	2.222	2.058	1.971	1.96399	1.957	2.36699	2.417	2.444	2.445	2.14701	2.121
3.37978	3.45468	3.42191	3.39903	3.4801	3.50931	3.42861	3.41334	3.47194	3.49386	3.41174	3.54598	3.411	3.46829	3.41578	3.41808	3.34173	3.42375	3.41285	0.793958	1.49519	1.25237	1.05739	0.854019	0.792476	1.25039	1.00011	0.790965	0.715705	0.791721	0.465429	0.12411	0.0452464	0.796216	0.496851	0.135133	0.0532058	1.29375	2.2446	2.22004	2.05996	1.97492	1.94831	1.95896	2.35621	2.41308	2.4391	2.44304	2.16662	2.12394
3.44141	3.51938	3.47945	3.41386	3.48298	3.52287	3.50031	3.49423	3.56709	3.60989	3.47044	3.64208	3.5784	3.69482	3.48038	3.43385	3.36181	3.43885	3.48134	0.792852	1.49066	1.25385	1.0611	0.856418	0.791126	1.24105	1.00639	0.800767	0.721615	0.79075	0.489348	0.141401	0.104409	0.794993	0.496048	0.137913	0.0744013	1.28837	2.24896	2.21208	2.06198	1.9849	1.95097	1.96494	2.35699	2.41102	2.4291	2.42914	2.17195	2.11707
3.52301	3.58901	3.55301	3.52401	3.55601	3.58801	3.57601	3.58801	3.67302	3.72902	3.55401	3.72201	3.74402	3.84602	3.55601	3.506			3.55501	0.786248	1.48087	1.23745	1.04321	0.828297	0.763647	1.23484	1.01087	0.810912	0.737271	0.781519	0.494328	0.140673	0.0643345	0.791158	0.5361			1.27777	2.25	2.207	2.051	1.979	1.951	1.95	2.353	2.405	2.415	2.414	2.168	2.122
3.58662	3.66143	3.61173	3.57392	3.62745	3.64184	3.65039	3.65652	3.78752	3.83765	3.61175	3.78954	3.87223	3.9938	3.62941	3.51872			3.61862	0.773251	1.47231	1.22865	1.01959	0.807891	0.739982	1.21817	1.00383	0.827834	0.743026	0.772965	0.482222	0.158994	0.0963379	0.774001	0.467689			1.26925	2.22553	2.19917	2.05198	1.9653	1.92947	1.91868	2.34811	2.40206	2.41794	2.40128	2.14549	2.11613
3.65351	3.72752	3.67752	3.59187		3.6559	3.72942				3.67156	3.85949	3.99014	4.12405	3.69849	3.62123			3.69147	0.767273	1.46286	1.21293	1.00836		0.739301	1.21706				0.764502	0.462436	0.172184	0.129437	0.770642	0.529457			1.25736	2.23393	2.19503	2.04803	2.00173		1.9448	2.34006				2.15294	2.12295
3.71718	3.79516	3.73818	3.67908	3.66302	3.67199	3.79817	3.81417	3.94717	4.01818	3.73518	3.92716	4.09203	4.231	3.76219	3.6503			3.76517	0.765719	1.45919	1.21632	0.97688	0.773783	0.7164	1.20932	1.00002	0.828589	0.7646	0.761904	0.433467	0.142759	0.113984	0.770185	0.48497			1.25081	2.223	2.18598	2.03797	1.962	1.92501	1.91102	2.33398	2.396	2.40501	2.388	2.143	2.12801
3.79254	3.86171	3.81354	3.71432	3.67085	3.66808	3.8706	3.8866	4.0196	4.09256	3.81152	3.99371	4.10279	4.23198	3.84146	3.77851			3.83858	0.761168	1.45851	1.21311	0.968551	0.770876	0.703637	1.21076	0.990455	0.819555	0.76049	0.759202	0.432391	0.14225	0.0901324	0.763892	0.518676			1.25253	2.22202	2.17815	2.02623	1.96396	1.92892	1.91983	2.32517	2.396	2.40892	2.388	2.14496	2.13389
3.8653	3.93331	3.8972	3.79522	3.72943	3.7086	3.94627	3.95237	4.09032	4.15243	3.88232	4.05937	4.14459	4.27062	3.9143	3.86716		3.89017	3.91031	0.763536	1.46734	1.21543	0.972866	0.780644	0.7034	1.21598	0.995578	0.827342	0.762153	0.764557	0.432984	0.128187	0.0680709	0.763245	0.512457		0.208293	1.25798	2.21705	2.16909	2.02105	1.9541	1.93692	1.92693	2.31807	2.39204	2.40702	2.39592	2.13609	2.12608
3.932	4.003	3.966	3.884	3.839	3.811	4.01	4.013	4.134	4.19	3.948	4.11	4.152	4.271	3.981	3.946		3.975	3.976	0.77494	1.47825	1.22666	0.98599	0.7863	0.71844	1.22403	1.00529	0.8264	0.75749	0.77433	0.46443	0.1295	0.06252	0.77603	0.48006		0.175	1.27102	2.216	2.167	2.015	1.95	1.929	1.928	2.318	2.386	2.41	2.402	2.139	2.114
3.99562	4.06466	4.0306	3.96132	3.91143	3.88147	4.06579	4.07075	4.18294	4.22621	4.01358	4.12468	4.16179	4.27491	4.04364	4.03409		4.0719	4.03179	0.786284	1.48953	1.24055	0.993781	0.793885	0.719252	1.23696	1.00379	0.817728	0.749092	0.786476	0.469578	0.132691	0.0574403	0.786297	0.466661		0.153419	1.2854	2.20817	2.16406	2.01109	1.94511	1.93291	1.92898	2.31996	2.39481	2.41489	2.40787	2.13019	2.11596
4.06137	4.12839	4.09439	4.04123	4.01005	3.985	4.12444	4.11854	4.20282	4.24978	4.08036	4.16857	4.16596	4.275	4.10739	4.12711			4.09143	0.799364	1.50208	1.24495	1.00233	0.794367	0.724261	1.2538	1.01842	0.819491	0.74794	0.797999	0.469779	0.133711	0.0537452	0.800631	0.463488			1.30061	2.20404	2.164	2.011	1.94005	1.93201	1.92306	2.32198	2.39698	2.41896	2.41394	2.12604	2.12887
4.12602	4.19003	4.16703	4.12103	4.11904	4.10504	4.18402	4.16602	4.23401	4.27001	4.14402		4.174	4.259	4.17102	4.18505	4.02505	4.10304	4.15002	0.805083	1.51392	1.26024	1.01561	0.80573	0.735691	1.26421	1.01493	0.811392	0.747007	0.801993		0.12722	0.0428402	0.807912	0.438591	0.099688	0.0371738	1.31574	2.197	2.168	2.016	1.945	1.928	1.91901	2.32	2.403	2.427	2.422	2.12
4.18585	4.25378	4.23765	4.20244	4.22006	4.21391	4.24385	4.20427	4.26638	4.30042	4.2068	4.22174	4.17792	4.259	4.22987	4.31648	4.15942	4.19229	4.20887	0.811634	1.519	1.26488	1.01672	0.804778	0.737387	1.27137	1.0198	0.815246	0.740632	0.808858	0.437897	0.126121	0.0433797	0.813984	0.466995	0.12003	0.0468641	1.32298	2.19798	2.17094	2.01992	1.94206	1.93291	1.9347	2.32491	2.40398	2.43289	2.42887	2.12294	2.13917
4.25236	4.3164	4.30634	4.28917	4.32203	4.33286	4.30838	4.26046	4.30463	4.32576	4.27138	4.24973	4.18493	4.26593	4.29636	4.41705	4.30956	4.37128	4.27536	0.806501	1.51479	1.26249	1.02817	0.81097	0.739074	1.26238	1.00457	0.797612	0.726734	0.80384	0.457013	0.125635	0.0421421	0.808861	0.486426	0.139217	0.0554978	1.32251	2.19701	2.17892	2.02198	1.94596	1.93795	1.93104	2.31708	2.40301	2.44191	2.44187	2.12399	2.12018
4.31803	4.38203	4.36803	4.36703	4.42305	4.45506	4.36703	4.30803	4.33502	4.35501	4.34003	4.28601	4.194	4.272	4.35903	4.50404	4.48107	4.58208	4.33703	0.801524	1.50808	1.26268	1.03612	0.824005	0.750116	1.25717	0.991803	0.783173	0.713792	0.799754	0.47467	0.12777	0.0457502	0.803124	0.488812	0.135331	0.0541638	1.31877	2.2	2.182	2.027	1.945	1.944	1.933	2.323	2.409	2.447	2.454	2.125	2.115
4.37478	4.44661	4.43457	4.43945	4.52971	4.57738	4.4277	4.36282	4.38003	4.38339	4.39776	4.30852	4.19792	4.272	4.42068	4.58428	4.63568	4.74549	4.39868	0.788294	1.50239	1.25565	1.03615	0.83568	0.762945	1.23909	0.976489	0.768035	0.717755	0.78576	0.474797	0.126683	0.0461024	0.79101	0.471482	0.137552	0.0625207	1.31332	2.20587	2.19179	2.02896	1.945	1.94302	1.93692	2.32692	2.40802	2.44896	2.4589	2.1299	2.11794
4.44433	4.51435	4.51225	4.52319	4.63994	4.69586	4.49238	4.41946	4.41863	4.42757	4.4703	4.35653	4.21384	4.27596	4.48538	4.6672	4.77269	4.88962	4.46635	0.771046	1.48702	1.24139	1.03027	0.840168	0.771548	1.22063	0.963227	0.759431	0.68926	0.769814	0.464234	0.131552	0.0453178	0.772965	0.467089	0.175656	0.107471	1.29971	2.20402	2.2019	2.0389	1.94896	1.95191	1.93997	2.33096	2.41097	2.46782	2.47286	2.12703	2.11602
4.508	4.589	4.588	4.611	4.74699	4.80699	4.548	4.485	4.475	4.474	4.537	4.407	4.231	4.279	4.544	4.739	4.89999	5.02499	4.534	0.759581	1.47818	1.22861	1.02035	0.84271	0.77961	1.21552	0.96124	0.75745	0.68614	0.758491	0.45888	0.13628	0.0475099	0.761721	0.446151	0.160931	0.10272	1.28797	2.211	2.209	2.044	1.948	1.944	1.945	2.348	2.414	2.468	2.475	2.133	2.117
4.58649	4.65768	4.65963	4.67968	4.82549	4.8953	4.62355	4.54681		4.53679	4.61746	4.48451	4.26632	4.30157	4.61955	4.81651	4.93532	5.06228	4.61347	0.755734	1.47139	1.22097	1.0251	0.85623	0.793592	1.21446	0.955991		0.676211	0.75641	0.459351	0.145091	0.0546136	0.756245	0.442176	0.160096	0.101709	1.27683	2.20609	2.22077	2.05087	1.95585	1.94204	1.94991	2.35683	2.41498		2.47892	2.13202	2.11209
4.67122	4.72835	4.73728	4.75431	4.90526	4.97823	4.69831	4.62329			4.70222	4.592	4.34724	4.46645	4.70322	4.88933	4.99544	5.09767	4.69524	0.751291	1.47153	1.21768	1.02667	0.863385	0.802538	1.21222	0.953671			0.753497	0.454347	0.158366	0.121303	0.750464	0.443497	0.125417	0.0645601	1.27138	2.206	2.22893	2.06091	1.956	1.94695	1.95396	2.3679	2.41896			2.13101	2.11002
4.74503	4.79903	4.81003	4.82503	4.97703	5.04502	4.77303	4.70203	4.68804		4.78103	4.71605	4.43704	4.56104	4.77403	4.95502	5.003	5.113	4.77103	0.757623	1.47637	1.21739	1.02646	0.862847	0.805669	1.21808	0.956163	0.756138		0.760932	0.449187	0.183002	0.146143	0.755524	0.451982	0.118269	0.0464398	1.27268	2.21301	2.238	2.068	1.957	1.948	1.953	2.371	2.421	2.48298		2.133	2.111
4.82136	4.86655	4.87951	4.89451	5.03672	5.10276	4.84251	4.7813	4.7859		4.85639	4.82957	4.53784	4.66086	4.84547	4.99612	5.01377	5.11887	4.84443	0.764698	1.48361	1.22749	1.02851	0.856144	0.80288	1.22688	0.963513	0.752312		0.766364	0.442141	0.1886	0.152259	0.764047	0.457091	0.115	0.046019	1.28032	2.22573	2.24583	2.06898	1.95798	1.95192	1.95104	2.37198	2.42198	2.44678		2.14279	2.111
4.89033	4.93533	4.94239	4.95244	5.0786	5.1446	4.90935	4.86024	4.8791		4.9293	4.94389	4.65486	4.64122	4.91929	5.02275	5.02093	5.119	4.91135	0.775673	1.49591	1.23808	1.03473	0.851584	0.799443	1.23845	0.977929	0.772737		0.77659	0.44709	0.194671	0.0974331	0.77541	0.441465	0.115049	0.0442672	1.28985	2.23095	2.24798	2.06603	1.95998	1.95992	1.94803	2.37002	2.42398	2.47769		2.14696	2.10407
4.9701	5.0141	5.01658	5.01256	5.12105	5.17354	4.98662	4.95963	5.00414	5.00866	5.0036	5.08014	4.85274	4.86281	4.9986	5.05752	5.0355	5.116	4.9886	0.795888	1.49466	1.24603	1.03697	0.847604	0.788241	1.24093	0.978768	0.758221	0.702433	0.797641	0.45479	0.150491	0.0605976	0.794146	0.435966	0.126344	0.0479132	1.29195	2.229	2.23	2.05949	1.961	1.96	1.949	2.36449	2.42047	2.44252	2.45001	2.1475	2.111
5.03041	5.07686	5.07003	5.05424	5.15391	5.201	5.06116	5.04201	5.09339	5.11115	5.06391	5.16889	5.0023	5.06779	5.06284	5.08401	5.03746	5.11404	5.05038	0.797991	1.50046	1.25232	1.03927	0.844486	0.778641	1.23779	0.996821	0.794231	0.714307	0.800003	0.463875	0.140864	0.0569541	0.795853	0.446538	0.12603	0.0480198	1.29876	2.2344	2.22754	2.05508	1.96247	1.96049	1.94851	2.35664	2.40969	2.44546	2.45393	2.15339	2.11542
5.09603	5.14302	5.13206	5.10861	5.18876	5.22483	5.129	5.12441	5.19379	5.22916	5.12507	5.2807	5.16533	5.21199	5.13001	5.11181	5.06531	5.16474	5.1215	0.801753	1.50504	1.25375	1.02659	0.827329	0.768082	1.23708	0.996814	0.797682	0.723414	0.803503	0.480113	0.130359	0.0453077	0.799778	0.437195	0.100364	0.0499198	1.29922	2.23551	2.22353	2.05898	1.96052	1.95404	1.94552	2.35651	2.412	2.4455	2.44902	2.15401	2.10807
5.16066	5.20817	5.19168	5.15709	5.22558	5.25007	5.20217	5.2022	5.28578	5.32781	5.18666	5.36368	5.31737	5.40141	5.19667	5.15918		5.23199	5.17969	0.792151	1.49544	1.24918	1.02884	0.816234	0.753298	1.23048	1.00185	0.808338	0.738225	0.793111	0.489312	0.112704	0.0379744	0.791167	0.481475		0.0774003	1.29247	2.22649	2.221	2.0535	1.95251	1.94699	1.94598	2.35351	2.41052	2.44299	2.44798	2.144	2.11201
5.22336	5.27528	5.25978	5.19576	5.25594	5.27702	5.26831	5.28011	5.39112	5.44834	5.24937	5.43569	5.46335	5.56453	5.26427	5.21418		5.22613	5.25172	0.783996	1.48718	1.23568	1.0138	0.807555	0.741724	1.22348	0.993918	0.80998	0.74519	0.78507	0.484875	0.127418	0.0601742	0.783151	0.497946		0.0888935	1.28349	2.21917	2.2215	2.05301	1.95495	1.94209	1.93667	2.35744	2.41592	2.44005	2.43867	2.13961	2.11545
5.294	5.34502	5.32652	5.25658	5.28428	5.30331	5.34545	5.36489	5.4853	5.55372	5.31553	5.51146	5.59903	5.72181	5.33401	5.27173	5.06719	5.16361	5.3195	0.779914	1.47715	1.22751	0.998888	0.787504	0.720315	1.21557	0.99335	0.813992	0.748991	0.781351	0.474124	0.162414	0.110438	0.77892	0.508898	0.0645136	0.0236927	1.27616	2.22098	2.21753	2.04653	1.9555	1.93753	1.93154	2.35105	2.41749	2.4405	2.43155	2.14098	2.115
5.36262	5.42062	5.39462	5.31811	5.32457	5.32705	5.42262	5.44162	5.57915	5.65412	5.38062	5.5726	5.71516	5.86015	5.40612	5.28712	5.14601	5.26701	5.38563	0.767216	1.46891	1.21731	0.984041	0.770667	0.703993	1.20841	0.989449	0.821401	0.755711	0.771055	0.467108	0.168059	0.107155	0.764227	0.483088	0.171827	0.138247	1.26884	2.22049	2.21099	2.04298	1.9545	1.931	1.9235	2.34399	2.41299	2.43749	2.426	2.13949	2.124
5.43766	5.49468	5.46573	5.38284	5.36527	5.35844	5.49766	5.50356	5.64245	5.70645	5.45664	5.63391	5.77299	5.91209	5.48116	5.35627	5.16171	5.28369	5.4641	0.7611	1.46545	1.21039	0.97291	0.766106	0.697946	1.20254	0.99377	0.824846	0.771297	0.765352	0.471321	0.153612	0.08421	0.757933	0.48306	0.192413	0.158587	1.26172	2.21412	2.20707	2.03416	1.95548	1.93002	1.91957	2.3381	2.41505	2.43509	2.42807	2.13115	2.12105
5.51553	5.56658	5.54502	5.45607	5.42316	5.40423	5.57305	5.59356	5.73111	5.80109	5.53255	5.70159	5.82081	5.95881	5.55904	5.44252	5.21359	5.89854	5.54254	0.764441	1.46629	1.21067	0.972699	0.76912	0.700647	1.20599	0.987519	0.819922	0.766157	0.766876	0.476835	0.126053	0.0521407	0.763121	0.482385	0.212048	0.14279	1.26334	2.2145	2.19905	2.02903	1.94904	1.92851	1.9185	2.32657	2.40354	2.43151	2.42748	2.132	2.12448
5.59027	5.65825	5.63429	5.54332	5.50728	5.46835	5.65925	5.6682	5.78921	5.86812	5.61228	5.77118	5.82303	5.954	5.63127	5.59935		5.95605	5.63424	0.774939	1.45533	1.21583	0.96515	0.763197	0.697406	1.20561	0.983194	0.806565	0.760413	0.774663	0.464997	0.129946	0.0469279	0.775675	0.460442		0.0891395	1.25228	2.21697	2.18298	2.021	1.94798	1.93497	1.92299	2.32598	2.39701	2.43499	2.42901	2.14099	2.12098
5.66293	5.726	5.71383	5.63071	5.58387	5.56261	5.72602	5.72122	5.84715	5.90052	5.6869	5.82028	5.8299	5.954	5.70492	5.6946		5.9698	5.69905	0.785613	1.46622	1.22098	0.984012	0.783994	0.715227	1.2198	0.989635	0.813281	0.750516	0.786368	0.464221	0.134237	0.0463584	0.785111	0.463633		0.0348005	1.26536	2.20912	2.17807	2.02199	1.94307	1.92712	1.91906	2.32009	2.39996	2.43204	2.43196	2.13706	2.11509
5.7247	5.79466	5.78266	5.71359	5.67853	5.65654	5.78471	5.76976	5.85994	5.9219	5.74571	5.83394	5.83299	5.94703	5.7657	5.79053			5.75572	0.796128	1.47525	1.23271	1.00941	0.797504	0.726605	1.23721	1.00563	0.811678	0.741644	0.795973	0.458319	0.135136	0.0471659	0.796355	0.452774			1.28576	2.20303	2.18298	2.02399	1.94698	1.927	1.91303	2.32597	2.39801	2.43598	2.432	2.13202	2.13391
5.79024	5.85621	5.85023	5.79927	5.78035	5.76938	5.84918	5.82716	5.91404	5.95405	5.81724	5.8801	5.84302	5.94591	5.83122	5.88735	5.69838		5.82021	0.807085	1.48827	1.25319	1.01229	0.792861	0.722264	1.24931	1.00639	0.809413	0.73631	0.806296	0.448806	0.132425	0.0469937	0.807734	0.456375	0.0996631		1.29893	2.19903	2.18701	2.02602	1.94	1.92501	1.91402	2.32902	2.4	2.431	2.43201	2.12303	2.16494
5.86178	5.91893	5.9208	5.8816	5.88718	5.88503	5.90308	5.87518	5.92482	5.96875	5.88878	5.91147	5.84792	5.91945	5.89885	5.99418	5.81304		5.88293	0.817768	1.49312	1.25791	1.01897	0.796272	0.732496	1.25515	1.0051	0.798191	0.724079	0.817175	0.438525	0.127927	0.0481109	0.818005	0.473154	0.118863		1.31016	2.20687	2.19093	2.03092	1.94	1.92697	1.92088	2.3349	2.40098	2.431	2.43397	2.13283	2.1473
5.92371	5.9837	5.99167	5.96959	6.00446	6.01042	5.96073	5.92875	5.97178	5.99289	5.9527	5.9339	5.86193	5.92796	5.95673	6.09852	5.96828	6.02331	5.95367	0.817472	1.49077	1.26096	1.02699	0.79425	0.729117	1.25344	0.993833	0.785151	0.711538	0.816633	0.461461	0.128009	0.0480902	0.817951	0.487484	0.140858	0.0558373	1.31303	2.20003	2.19399	2.03598	1.94398	1.93198	1.91901	2.34097	2.401	2.43299	2.433	2.133	2.11615
5.98617	6.05416	6.06016	6.05721	6.11823	6.14227	6.02116	5.98213	6.00112	6.02406	6.02216	5.95708	5.86602	5.93101	6.01917	6.18419	6.14638	6.22946	6.01616	0.805858	1.48144	1.24893	1.0337	0.819792	0.736152	1.24312	0.973645	0.765219	0.696483	0.805415	0.466536	0.129228	0.0481843	0.806162	0.489282	0.154052	0.0618085	1.30816	2.19999	2.202	2.03801	1.95	1.93303	1.92102	2.342	2.40101	2.445	2.44102	2.13098	2.116
6.05795	6.12398	6.13096	6.14669	6.21952	6.26027	6.08999	6.03917	6.05521	6.05061	6.09198	5.9915	5.87586	5.93396	6.09193	6.26679	6.31158	6.43105	6.08499	0.787568	1.47136	1.24484	1.04235	0.825201	0.745848	1.23079	0.9586	0.743153	0.693257	0.785679	0.469221	0.13264	0.0500527	0.789721	0.481277	0.146047	0.0611694	1.29243	2.19704	2.20299	2.04293	1.94803	1.94483	1.93086	2.34003	2.40691	2.44401	2.44888	2.1241	2.11501
6.1217	6.19865	6.19669	6.22165	6.32152	6.36849	6.1537	6.09872	6.10775	6.10176	6.1547	6.02186	5.88496	5.94097	6.15769	6.33468	6.44039	6.57134	6.15368	0.773267	1.45677	1.22719	1.03325	0.836924	0.761366	1.20817	0.951413	0.741377	0.670529	0.772522	0.453784	0.134223	0.0508861	0.774581	0.465117	0.16262	0.0890364	1.28203	2.197	2.21395	2.04897	1.948	1.95296	1.93697	2.34995	2.40501	2.44101	2.45298	2.12898	2.12296
6.19723	6.26624	6.26624	6.30422	6.42628	6.47833	6.22923	6.16124			6.22326	6.08926	5.9071	5.95503	6.23422	6.41124	6.56817	6.6962	6.21624	0.763737	1.44997	1.21805	1.02834	0.84344	0.775434	1.20709	0.939972			0.76378	0.451263	0.141652	0.0552744	0.764485	0.449229	0.165181	0.124368	1.27319	2.20004	2.22703	2.05404	1.95202	1.94703	1.94702	2.35405	2.41199			2.13103	2.12198
6.26682	6.33877	6.33877	6.37185	6.51155	6.57732	6.2998	6.23278			6.30167	6.16963	5.9365	5.96287	6.29988	6.48377	6.62012	6.75598	6.28778	0.75377	1.44411	1.20826	1.02126	0.849517	0.788714	1.19013	0.934582			0.757733	0.458202	0.154393	0.0657321	0.750832	0.448915	0.156252	0.0903191	1.25917	2.2118	2.23683	2.06482	1.95692	1.95585	1.95192	2.36875	2.40905			2.13887	2.11512
6.34766	6.42066	6.41269	6.4447	6.59266	6.66862	6.3727	6.30669			6.38565	6.25863	5.99276	6.01478	6.37967	6.56167	6.66282	6.79285	6.37165	0.753719	1.44432	1.20428	1.01859	0.853762	0.798609	1.18898	0.933683			0.758417	0.436114	0.141157	0.0543291	0.750092	0.445007	0.137469	0.0665882	1.25263	2.21698	2.24596	2.07297	1.96198	1.96197	1.96395	2.37597	2.41597			2.14398	2.114
6.42026	6.48726	6.48324	6.50924	6.66119	6.73418	6.44927	6.3793			6.45426	6.36447	6.07443	6.20641	6.45125	6.62617	6.67406	6.80003	6.45426	0.754655	1.4543	1.21127	1.02978	0.865576	0.808062	1.19679	0.929404			0.756688	0.431382	0.156614	0.113755	0.753671	0.456151	0.140328	0.0641033	1.25245	2.22502	2.25602	2.08101	1.96502	1.97003	1.97	2.38201	2.423			2.14902	2.11403
6.48803	6.55503	6.5461	6.57407	6.71128	6.78329	6.51998	6.45984			6.52203	6.48822	6.18836	6.31642	6.51705	6.67135	6.68879	6.8069	6.52203	0.763907	1.45825	1.22016	1.03677	0.861814	0.80596	1.19885	0.946307			0.766765	0.4453	0.179038	0.136306	0.761912	0.448569	0.139867	0.0570021	1.254	2.22993	2.26093	2.08396	1.97092	1.97789	1.97099	2.38594	2.42399			2.15393	2.12189
6.5527	6.61572	6.60971	6.61481	6.75281	6.81983	6.58271	6.54262	6.55274		6.59168	6.59153	6.30248	6.30108	6.57872	6.6929	6.69995	6.808	6.58272	0.776044	1.47033	1.23269	1.04556	0.870768	0.804845	1.21145	0.957181	0.747969		0.776804	0.442852	0.163703	0.0750463	0.775866	0.449455	0.134057	0.0528588	1.27003	2.2509	2.262	2.08101	1.97498	1.97402	1.97299	2.39396	2.42898	2.45696		2.16993	2.123
6.62526	6.68025	6.67821	6.68117	6.79907	6.84208	6.63925	6.61629	6.64635	6.64642	6.67023	6.70734	6.43951	6.4547	6.64826	6.72311	6.70302	6.808	6.64624	0.796941	1.48291	1.24052	1.04923	0.864026	0.805641	1.24717	0.966991	0.757888	0.681924	0.796809	0.449217	0.146332	0.0644449	0.797153	0.442059	0.131677	0.0518034	1.28833	2.26599	2.264	2.081	1.97801	1.984	1.976	2.39302	2.436	2.461	2.472	2.18599	2.12407
6.6899	6.74195	6.72913	6.72328	6.8167	6.86265	6.70193	6.68877	6.73352	6.75122	6.72802	6.79058	6.56684	6.62904	6.7129	6.74955	6.70693	6.808	6.70697	0.807205	1.49359	1.25045	1.05687	0.860461	0.796014	1.24597	0.987118	0.779807	0.702716	0.808865	0.443537	0.129437	0.0507725	0.805351	0.444213	0.130815	0.0501776	1.29837	2.26403	2.264	2.081	1.98095	1.98498	1.976	2.3989	2.43502	2.46198	2.47298	2.18403	2.1417
6.7537	6.80272	6.79171	6.77675	6.84487	6.8849	6.76371	6.7756	6.83453	6.86547	6.78971	6.89651	6.73919	6.80319	6.78068	6.79976	6.71596	6.79705	6.77468	0.814884	1.50081	1.26082	1.05806	0.852955	0.784434	1.26865	0.995552	0.791606	0.715262	0.816097	0.475359	0.105124	0.0387558	0.813263	0.464066	0.128879	0.0457906	1.30379	2.25305	2.265	2.07702	1.98	1.986	1.97899	2.39203	2.43699	2.46598	2.473	2.17803	2.142
6.8122	6.87218	6.84918	6.81816	6.88509	6.90907	6.84521	6.85327	6.93431	6.97134	6.84716	6.98227	6.89249	6.94168	6.84222	6.81828		6.87217	6.83919	0.812286	1.50352	1.26131	1.0444	0.838653	0.776391	1.24614	1.00284	0.803909	0.730133	0.81613	0.477618	0.108661	0.0329882	0.808103	0.421393		0.0497646	1.30457	2.24798	2.25901	2.07898	1.97701	1.97898	1.978	2.393	2.436	2.46701	2.472	2.16898	2.14401
6.87115	6.92523	6.90223	6.86729	6.91063	6.9297	6.9071	6.93285	7.02863	7.07451	6.89629	7.06382	7.03789	7.14604	6.90903	6.9008		6.92326	6.89716	0.808239	1.49642	1.26254	1.03704	0.827531	0.767844	1.24738	1.0074	0.815748	0.743102	0.810255	0.495087	0.124037	0.0474505	0.805991	0.521076		0.126074	1.29954	2.24209	2.26196	2.0721	1.98094	1.97407	1.978	2.39201	2.436	2.46996	2.472	2.16309	2.14794
6.94268	6.99071	6.96572	6.91877	6.94784	6.96086	6.98764	7.00867	7.12159	7.18551	6.9647	7.1546	7.20725	7.3292	6.98367	6.94182		7.01161	6.96271	0.795706	1.48846	1.25104	1.02153	0.811192	0.75192	1.226	1.00147	0.819902	0.754729	0.794241	0.436214	0.117112	0.0536433	0.797279	0.525616		0.191055	1.29021	2.242	2.25802	2.071	1.98498	1.96803	1.96406	2.38901	2.43899	2.47	2.46304	2.164	2.15596
7.00725	7.06227	7.02624	6.97919	6.97417	6.9871	7.05426	7.08127	7.21132	7.28331	7.02823	7.22712	7.34331	7.47334	7.05523		6.81009	6.83941	7.03125	0.786024	1.47733	1.23906	1.00706	0.797925	0.736443	1.22125	1.00809	0.834249	0.767599	0.785222	0.43235	0.139312	0.09786	0.787216		0.164941	0.0524597	1.27717	2.24499	2.25096	2.07198	1.986	1.963	1.95899	2.38798	2.43499	2.46399	2.45797	2.16399	2.15995
7.07877	7.14066	7.09679	7.03406	7.02316	7.0165	7.12872	7.15966	7.30342	7.37247	7.09584	7.26338	7.43444	7.5723	7.12186		6.83753	6.95993	7.10277	0.778371	1.46822	1.2285	0.993237	0.784874	0.714014	1.22013	1.00162	0.836924	0.773047	0.780098	0.496638	0.157459	0.11537	0.77729		0.176925	0.136952	1.26927	2.24205	2.23822	2.0661	1.98502	1.96398	1.95507	2.38308	2.43205	2.46105	2.45013	2.16203	2.14525
7.15664	7.21565	7.1627	7.10069	7.06879	7.05184	7.19768	7.23366	7.37766	7.4586	7.17663	7.34363	7.48776	7.62178	7.20064		6.91464	7.04063	7.16969	0.768725	1.46246	1.22261	0.974377	0.769531	0.702054	1.21657	0.994423	0.831088	0.774175	0.775441	0.504966	0.137545	0.0867655	0.762966		0.185531	0.147736	1.26315	2.241	2.22805	2.06102	1.984	1.963	1.954	2.37703	2.42901	2.46	2.45	2.16001	2.15296
7.23624	7.28725	7.24125	7.16924	7.12725	7.10323	7.27625	7.30122	7.44818	7.52616	7.25525	7.44222	7.53904	7.65703	7.27923		6.97921	7.1062	7.24524	0.765995	1.45894	1.21748	0.974585	0.771891	0.699146	1.2137	0.987978	0.827295	0.774203	0.771464	0.435469	0.111126	0.0502168	0.761625		0.205517	0.168038	1.26005	2.23501	2.22098	2.05299	1.978	1.96798	1.95801	2.36898	2.42998	2.46001	2.45102	2.15101	2.16797
7.306	7.35996	7.31199	7.239	7.19799	7.16906	7.34699	7.36509	7.50124	7.57234	7.32599	7.5051	7.54985	7.66489	7.34604		7.03816	7.16417	7.31303	0.775987	1.46468	1.21999	0.978957	0.775104	0.703665	1.21751	0.990169	0.822873	0.769211	0.775473	0.440991	0.112914	0.046444	0.777276		0.216039	0.178865	1.26905	2.23894	2.21607	2.04906	1.97899	1.9611	1.95997	2.36308	2.42507	2.46296	2.45593	2.15494	2.16011
7.3717	7.43366	7.38168	7.31963	7.28261	7.26057	7.40871	7.42771	7.55077	7.61381	7.39269	7.54183	7.55398	7.666	7.4117	7.40058	7.11863	7.24562	7.37471	0.784112	1.47319	1.22692	0.987002	0.782943	0.712787	1.23617	0.992798	0.818242	0.761347	0.78622	0.446226	0.108461	0.0456933	0.782526	0.490021	0.209014	0.172262	1.28206	2.23701	2.21301	2.05099	1.97601	1.961	1.95801	2.36101	2.42201	2.464	2.46297	2.156	2.15204
7.43019	7.50521	7.44922	7.39426	7.37432	7.35534	7.4722	7.47714	7.58013	7.64308	7.4472	7.56311	7.56401	7.66897	7.4732	7.5212		7.34499	7.4402	0.795798	1.48424	1.24009	1.00074	0.79275	0.725726	1.24849	0.999528	0.81277	0.755227	0.798778	0.460034	0.110592	0.0449669	0.792957	0.458703		0.16049	1.29842	2.23197	2.217	2.05302	1.97601	1.95902	1.95403	2.36099	2.42201	2.465	2.46401	2.15198	2.15214
7.48508	7.56697	7.51589	7.47072	7.46843	7.4573	7.53003	7.5193	7.61738	7.66759	7.507	7.59448	7.56695	7.66015	7.53103	7.57903		7.63909	7.49902	0.80718	1.49706	1.25496	1.01316	0.798533	0.733372	1.26393	1.00194	0.81276	0.748365	0.80718	0.467181	0.111298	0.041075	0.806917	0.456713		0.125023	1.31441	2.22315	2.21602	2.05792	1.97895	1.9649	1.96187	2.35903	2.42495	2.465	2.46597	2.1461	2.19233
7.54776	7.63175	7.58474	7.5487	7.56463	7.56559	7.58579	7.56781	7.64091	7.68892	7.56876	7.62289	7.56899	7.66	7.58679	7.65969		7.59619	7.57073	0.816604	1.50524	1.26605	1.03175	0.80648	0.744716	1.27662	1.01017	0.811256	0.743289	0.81507	0.447567	0.110194	0.0408606	0.81751	0.457347		0.0632375	1.32507	2.22997	2.21899	2.05999	1.98099	1.965	1.96798	2.36797	2.42998	2.46799	2.466	2.14899	2.194
7.60571	7.68772	7.65871	7.63676	7.66787	7.67988	7.65021	7.61265	7.67707	7.70655	7.63471	7.63711	7.57952	7.66851	7.6427	7.7433	7.58999	7.64401	7.64319	0.803515	1.49019	1.25857	1.03704	0.811536	0.74939	1.26103	1.00707	0.805845	0.742289	0.802815	0.441275	0.111642	0.042326	0.80397	0.476508	0.126603	0.0580568	1.3068	2.22402	2.21352	2.05802	1.975	1.97399	1.96449	2.357	2.43049	2.46902	2.46852	2.14651	2.15945
7.66792	7.75449	7.72292	7.71444	7.77928	7.79393	7.7124	7.657	7.69948	7.72253	7.69843	7.6714	7.58698	7.67047	7.70295	7.83386	7.73779	7.79799	7.70196	0.805016	1.49025	1.26098	1.03397	0.825196	0.762952	1.26165	1.00304	0.796298	0.740273	0.804403	0.484606	0.11551	0.0426318	0.805324	0.490682	0.131728	0.0640428	1.30674	2.22848	2.21997	2.06296	1.9745	1.96955	1.96146	2.35653	2.42853	2.47401	2.47399	2.1505	2.14366
7.72817	7.81815	7.78566	7.79505	7.87499	7.90986	7.7672	7.70822	7.7368	7.75085	7.76066	7.71031	7.59446	7.6705	7.76168	7.91356	7.8847	7.97154	7.76266	0.800982	1.48072	1.25468	1.0457	0.84205	0.772547	1.25676	0.992379	0.784585	0.73057	0.800217	0.4969	0.123639	0.0423218	0.801611	0.513958	0.130618	0.060933	1.3032	2.23198	2.22398	2.06449	1.97152	1.97049	1.96448	2.35848	2.43099	2.47599	2.48245	2.15497	2.14948
7.78964	7.88414	7.85566	7.87367	7.97821	8.02324	7.83265	7.75562	7.77156	7.78596	7.82113	7.73811	7.59654	7.6705	7.82114	7.99014	8.03728	8.14909	7.82815	0.78747	1.47095	1.24217	1.04971	0.856373	0.789232	1.24075	0.986585	0.783776	0.735304	0.784979	0.496812	0.124171	0.0437822	0.790241	0.492075	0.161101	0.0900147	1.29443	2.23697	2.233	2.06851	1.96449	1.96951	1.96202	2.3545	2.43001	2.49003	2.4871	2.15697	2.14297
7.84848	7.94645	7.91939	7.94885	8.07385	8.13228	7.89536	7.80743	7.80108	7.80843	7.87851	7.78103	7.61347	7.67201	7.87996	8.04507	8.16566	8.29644	7.88941	0.776253	1.45866	1.22984	1.04105	0.85877	0.795084	1.22264	0.972616	0.772185	0.675253	0.777383	0.497544	0.133152	0.0444451	0.775711	0.514312	0.187271	0.0977635	1.28424	2.23058	2.23754	2.072	1.9665	1.97444	1.96947	2.35557	2.43445	2.49637	2.48496	2.1506	2.13612
7.91806	8.01607	7.98807	8.02005	8.16144	8.2269	7.95711	7.86962	7.8596	7.84071	7.95054	7.84359	7.63786	7.67847	7.94708	8.12397	8.27111	8.40402	7.95509	0.766626	1.45004	1.2222	1.03691	0.866536	0.806801	1.21594	0.96343	0.740974	0.668729	0.769372	0.494089	0.142559	0.0474797	0.764823	0.467194	0.151356	0.0928052	1.27611	2.22554	2.24645	2.07796	1.96602	1.976	1.97795	2.36892	2.43351	2.476	2.48203	2.14852	2.13152
7.98726	8.09123	8.05673	8.08571	8.24123	8.30773	8.03871	7.92721	7.89926	7.90821	8.01925	7.95373	7.70014	7.71102	8.01627	8.18825	8.31515	8.44714	8.02625	0.75526	1.44534	1.21526	1.03311	0.876674	0.823129	1.20272	0.933702	0.733115	0.663018	0.760347	0.497515	0.177237	0.0581846	0.751534	0.480695	0.166509	0.111438	1.26631	2.22301	2.26052	2.08353	1.96602	1.97702	1.98201	2.35757	2.43201	2.48901	2.48301	2.14401	2.1495
8.06344	8.15902	8.12499	8.14847	8.30946	8.37707	8.10203	7.99103	7.97713	7.97181	8.09398	8.02211	7.74261	7.72056	8.09542	8.26385	8.36023	8.48918	8.10047	0.746442	1.4387	1.21088	1.02995	0.879261	0.827159	1.20628	0.928274	0.725761	0.65931	0.752107	0.448347	0.158015	0.0333268	0.742452	0.470486	0.148086	0.0867317	1.25597	2.22498	2.2665	2.09148	1.97206	1.98339	1.98643	2.3784	2.43405	2.49083	2.48499	2.14696	2.15097
8.13609	8.23408	8.19312	8.20816	8.37413	8.4466	8.15071	8.06848	8.06243	8.03259	8.16559	8.10549	7.80911	7.9137	8.1671	8.33163	8.37788	8.50291	8.17409	0.753974	1.43959	1.21218	1.02938	0.883647	0.829679	1.23855	0.935382	0.728879	0.654036	0.757368	0.444042	0.162051	0.0911803	0.752151	0.476238	0.147037	0.0778101	1.25693	2.23495	2.27744	2.09747	1.98045	1.98002	1.98153	2.40984	2.43797	2.47809	2.48401	2.15894	2.12562
8.2141	8.30409	8.27107	8.28057	8.44654	8.50852	8.21806	8.14006	8.13608	8.11607	8.24508	8.21813	7.90664	8.02299	8.23761	8.39054	8.40701	8.516	8.2461	0.747954	1.4309	1.20752	1.02547	0.878894	0.824623	1.19922	0.938546	0.733144	0.674356	0.75092	0.443547	0.178829	0.124042	0.74692	0.469517	0.142052	0.0630977	1.24786	2.24199	2.28149	2.099	1.981	1.9805	1.978	2.403	2.434	2.47999	2.483	2.16549	2.125
8.26594	8.37778	8.30606	8.31253	8.46011	8.51275	8.2819	8.21097	8.22195	8.20022	8.28903	8.2991	7.9957	8.0139	8.29982	8.41243	8.41308	8.51595	8.30387	0.739919	1.43811	1.21862	1.03317	0.871288	0.816052	1.21627	0.945019	0.737671	0.670397	0.742172	0.427493	0.153547	0.0602656	0.739667	0.441075	0.133392	0.0605779	1.24681	2.24111	2.26404	2.09095	1.98202	1.98097	1.97993	2.40496	2.4341	2.47217	2.482	2.16166	2.12846
8.33625	8.43645	8.38625	8.39023	8.52837	8.59129	8.34937	8.28431	8.29333	8.29214	8.37519	8.41786	8.13671	8.15666	8.35834	8.42972	8.41894	8.51204	8.36939	0.779022	1.44403	1.23205	1.04508	0.875922	0.805557	1.21298	0.948725	0.74305	0.673214	0.781522	0.460345	0.152874	0.0757546	0.776881	0.441665	0.126019	0.0596685	1.26037	2.24794	2.26697	2.08704	1.98401	1.97004	1.95812	2.40203	2.44193	2.48488	2.482	2.16995	2.12209
8.38819	8.4932	8.43617	8.41521	8.52814	8.57309	8.40719	8.36525	8.40226	8.40032	8.4282	8.50128	8.28446	8.35047	8.41219	8.45707	8.42202	8.515	8.43317	0.795826	1.45754	1.24889	1.05272	0.861542	0.803111	1.22318	0.95595	0.749482	0.704306	0.798882	0.465882	0.132701	0.0633363	0.792821	0.445056	0.132649	0.0584845	1.27012	2.24297	2.26698	2.08898	1.984	1.97696	1.96398	2.398	2.44201	2.47299	2.48098	2.16796	2.13197
8.45565	8.56477	8.49773	8.48827	8.576	8.6049	8.47481	8.45295	8.4953	8.51435	8.49752	8.60009	8.44802	8.5162	8.47775	8.48235	8.43022	8.51401	8.49483	0.801563	1.45943	1.25909	1.06824	0.858526	0.785905	1.22518	0.984096	0.778572	0.710017	0.806443	0.470144	0.112425	0.0447251	0.796612	0.454028	0.135684	0.0565381	1.27381	2.23407	2.25999	2.08101	1.983	1.963	1.95695	2.39899	2.44399	2.46996	2.47499	2.15407	2.12003
8.50467	8.62262	8.55264	8.50886	8.576	8.59705	8.5356	8.52452	8.59335	8.61632	8.53674	8.68245	8.59999	8.6819	8.53462	8.50882	8.44689	8.51499	8.55758	0.803328	1.46546	1.2651	1.06295	0.853732	0.783238	1.22951	1.00037	0.801289	0.727117	0.807414	0.487048	0.152723	0.0586675	0.799054	0.441821	0.121683	0.0541359	1.28227	2.23897	2.25901	2.08199	1.983	1.963	1.95303	2.39801	2.44301	2.46702	2.47401	2.15897	2.12199
8.56806	8.68606	8.61505	8.53806	8.58103	8.59302	8.60607	8.59907	8.69009	8.7261	8.59906	8.76306	8.75012	8.85014	8.60106	8.54404			8.62206	0.803553	1.46494	1.25846	1.04145	0.834998	0.769659	1.2467	1.01722	0.826562	0.752182	0.806753	0.498998	0.159864	0.076913	0.800234	0.429829			1.28038	2.23799	2.25	2.07999	1.978	1.95799	1.95099	2.39	2.435	2.463	2.46599	2.158	2.12
8.6328	8.75081	8.66983	8.60174	8.61236	8.6173	8.67893	8.67602	8.78509	8.83218	8.6618	8.83181	8.88855	9.01072	8.66981	8.58758			8.68485	0.796172	1.45678	1.25002	1.03661	0.821529	0.757476	1.23321	1.00972	0.828289	0.754882	0.799079	0.496427	0.153857	0.0915718	0.793307	0.440099			1.26844	2.23199	2.24888	2.07394	1.97591	1.94503	1.93991	2.38595	2.43597	2.4669	2.45991	2.15299	2.11697
8.69345	8.81244	8.73243	8.65749	8.63975	8.6398	8.74936	8.7533	8.86725	8.92119	8.72245	8.89344	9.00593	9.14081	8.73144	8.6316			8.74941	0.787995	1.45012	1.23859	1.02966	0.819905	0.743567	1.22046	1.00873	0.8305	0.7626	0.790677	0.495469	0.166495	0.119704	0.785541	0.461218			1.25928	2.23101	2.24008	2.06904	1.96906	1.94698	1.93306	2.38204	2.43402	2.45907	2.45306	2.15201	2.11502
8.75623	8.87623	8.79122	8.71916	8.69409	8.68506	8.81423	8.82522	8.94725	9.01824	8.78123	8.96523	9.10018	9.23917	8.79524	8.69507			8.81121	0.780004	1.43809	1.22861	1.00889	0.805516	0.734819	1.21601	0.999428	0.826183	0.764144	0.781525	0.452172	0.174706	0.146596	0.778874	0.470943			1.24861	2.23298	2.22695	2.06197	1.96498	1.94097	1.92299	2.37597	2.42898	2.45599	2.449	2.15098	2.11101
8.82799	8.94596	8.85891	8.7688	8.72076	8.70254	8.88592	8.89379	9.0238	9.09081	8.85299	9.03689	9.15662	9.2917	8.86797	8.71651			8.87495	0.775229	1.43092	1.22444	0.995216	0.798214	0.719333	1.21232	0.998636	0.832998	0.771412	0.776956	0.440191	0.160864	0.132753	0.774023	0.43866			1.24506	2.22793	2.21284	2.05186	1.95893	1.93288	1.92097	2.366	2.42289	2.45395	2.44797	2.14593	2.11409
8.90151	9.01752	8.92655	8.8286	8.77762	8.74273	8.95454	8.95261	9.0836	9.1516	8.92651	9.10356	9.20269	9.34365	8.94052	8.82925			8.94553	0.769935	1.42731	1.21699	0.988981	0.794048	0.717313	1.20883	0.991597	0.826165	0.772334	0.770721	0.405213	0.122366	0.0859214	0.769798	0.43717			1.23889	2.22303	2.20108	2.04107	1.95403	1.92406	1.91901	2.366	2.41505	2.45003	2.44601	2.14103	2.12095
8.96905	9.08206	8.99706	8.89407	8.84307	8.80607	9.02506	9.01706	9.14604	9.21204	8.98806	9.15704	9.23001	9.351	9.01105	8.94808			9.01606	0.769883	1.43591	1.21851	0.977428	0.780778	0.712805	1.20591	0.984087	0.821247	0.76808	0.771603	0.442798	0.132937	0.0666016	0.768823	0.48252			1.24181	2.213	2.19599	2.03	1.941	1.921	1.912	2.35799	2.41	2.452	2.449	2.136	2.112
9.02682	9.14685	9.06285	8.97096	8.91409	8.8832	9.08484	9.07871	9.19147	9.25241	9.04782	9.20441	9.24009	9.355	9.06586	9.03497			9.07677	0.773388	1.43789	1.22062	0.985949	0.789222	0.718199	1.21966	0.980859	0.807375	0.757232	0.775125	0.440969	0.130168	0.0578273	0.772239	0.460886			1.24886	2.21688	2.18992	2.02697	1.93899	1.92084	1.90896	2.34688	2.40492	2.4519	2.44697	2.13588	2.10796
9.08843	9.21041	9.12641	9.04234	8.99524	8.97316	9.14742	9.13151	9.22667	9.28272	9.10943	9.23472	9.24694	9.355	9.1304	9.10733			9.13446	0.779226	1.4462	1.22867	0.991072	0.791628	0.721143	1.22646	0.99049	0.807003	0.74544	0.780005	0.458081	0.13448	0.0553828	0.778908	0.434406			1.26122	2.20808	2.18405	2.02502	1.93801	1.90911	1.90603	2.33808	2.39905	2.44407	2.44502	2.12708	2.10503
9.1452	9.27417	9.19021	9.12727	9.10334	9.08738	9.20817	9.18114	9.25816	9.31208	9.1692	9.25313	9.25002	9.36	9.19018	9.20127			9.18919	0.791958	1.45698	1.24229	1.01036	0.8063	0.733388	1.23795	0.995022	0.801883	0.740073	0.793037	0.459859	0.134509	0.0531198	0.791039	0.433101			1.27748	2.19699	2.18599	2.023	1.93998	1.90799	1.89899	2.34099	2.40199	2.44198	2.43998	2.11799	2.12106
9.20374	9.32572	9.25277	9.20598	9.20436	9.19851	9.2597	9.22268	9.30423	9.33526	9.22774	9.29121	9.25707	9.35997	9.24273	9.28032	9.0627	9.08471	9.24481	0.803223	1.46706	1.2541	1.02269	0.815152	0.738766	1.253	1.00455	0.811443	0.740869	0.801007	0.445071	0.133995	0.0500781	0.805297	0.442642	0.125951	0.0469514	1.28911	2.19404	2.1841	2.02204	1.9341	1.90613	1.89704	2.33907	2.40003	2.43503	2.43296	2.11504	2.13793
9.25963	9.37964	9.31062	9.27951	9.30633	9.31225	9.31265	9.27366	9.32188	9.35487	9.28363	9.3069	9.26197	9.35801	9.29764	9.37934	9.19016	9.21315	9.3056	0.809459	1.47521	1.25523	1.03341	0.825064	0.758003	1.26577	1.01114	0.808698	0.73778	0.807517	0.438354	0.127622	0.0439307	0.811112	0.47283	0.13505	0.0583247	1.30299	2.19698	2.19195	2.02498	1.94195	1.91594	1.89998	2.34397	2.40199	2.43699	2.43002	2.11798	2.13303
9.31305	9.43506	9.36906	9.35007	9.39711	9.42612	9.36306	9.30906	9.35702	9.37903	9.33506	9.32402	9.269	9.358	9.35205	9.46408	9.31515	9.36615	9.36406	0.814582	1.48408	1.26094	1.04659	0.83963	0.768751	1.2764	1.01213	0.808841	0.733796	0.813281	0.446302	0.127976	0.04329	0.815432	0.484183	0.132251	0.0570287	1.30777	2.19101	2.19301	2.02101	1.942	1.92701	1.908	2.349	2.402	2.437	2.43001	2.117	2.11299
9.36569	9.49075	9.43176	9.41698	9.50117	9.54445	9.41971	9.36347	9.3786	9.40539	9.38976	9.34654	9.27309	9.35814	9.40364	9.54592	9.45587	9.51145	9.42168	0.816207	1.48704	1.26165	1.05632	0.858839	0.789231	1.28005	1.00598	0.800054	0.729715	0.814456	0.458473	0.12434	0.0432343	0.817471	0.496234	0.1427	0.0651949	1.30896	2.20007	2.20405	2.03012	1.94295	1.93207	1.91212	2.34997	2.39904	2.441	2.43612	2.12107	2.10597
9.41758	9.54655	9.48854	9.49041	9.5883	9.65312	9.47257	9.39872	9.42364	9.43476	9.44654	9.38668	9.27994	9.36891	9.45161	9.61445	9.59587	9.69453	9.47259	0.808502	1.48207	1.25848	1.06613	0.87371	0.811719	1.26931	1.00275	0.797362	0.724859	0.806693	0.482616	0.125054	0.0413155	0.81003	0.496538	0.13894	0.0535935	1.30433	2.20496	2.20797	2.03893	1.93903	1.93696	1.92093	2.34802	2.40198	2.441	2.44493	2.12596	2.10402
9.48021	9.60621	9.55322	9.55824	9.69931	9.76133	9.5302	9.45917	9.45616	9.46913	9.50821	9.41416	9.28405	9.36897	9.51122	9.68222	9.75237	9.85641	9.5292	0.796148	1.47129	1.25114	1.05967	0.893281	0.828735	1.25427	0.996043	0.792064	0.747974	0.795524	0.485283	0.124262	0.0421292	0.796824	0.484707	0.143184	0.0617531	1.299	2.20299	2.21802	2.04102	1.93998	1.932	1.93104	2.352	2.40302	2.45001	2.44904	2.12499	2.103
9.54174	9.66883	9.61782	9.6309	9.79091	9.86024	9.58978	9.51075	9.50257	9.50858	9.56974	9.46061	9.29915	9.35904	9.57575	9.74693	9.86448	9.98054	9.58983	0.783634	1.46192	1.23959	1.05352	0.905364	0.842155	1.23938	0.982035	0.778567	0.710643	0.784704	0.47998	0.127919	0.0448558	0.78299	0.456857	0.17941	0.109863	1.28976	2.199	2.22417	2.04612	1.93492	1.93315	1.94413	2.35115	2.40805	2.4532	2.46209	2.121	2.10405
9.59664	9.73059	9.6786	9.69756	9.85855	9.95239	9.64762	9.56663	9.54472	9.55171	9.62464	9.5057	9.30993	9.36198	9.63163	9.81554	9.97427	10.0942	9.65159	0.770636	1.44868	1.23274	1.05618	0.913089	0.849154	1.22476	0.974242	0.776146	0.703458	0.773177	0.465168	0.130056	0.0460223	0.768904	0.439595	0.146111	0.101227	1.27542	2.199	2.23692	2.05494	1.92904	1.94393	1.95393	2.36193	2.41197	2.4679	2.46895	2.121	2.10797
9.67008	9.79207	9.74707	9.76207	9.93407	10.0291	9.71707	9.62907	9.59807		9.70208	9.57109	9.33906	9.37203	9.70008	9.88408	10.033	10.16	9.71807	0.758912	1.44399	1.22386	1.04697	0.914465	0.854708	1.2113	0.95867	0.759831		0.763133	0.457764	0.144254	0.0522625	0.755902	0.441977	0.136345	0.0818238	1.2639	2.195	2.24301	2.06001	1.934	1.949	1.963	2.36901	2.421	2.46901		2.119	2.102
9.7489	9.85885	9.81686	9.83094	10.0028	10.0937	9.7858	9.69787	9.668		9.77995	9.65945	9.39918	9.40763	9.77985	9.9608	10.0564	10.1752	9.78889	0.75139	1.43964	1.21401	1.04294	0.909268	0.852102	1.20613	0.948307	0.750454		0.756389	0.451415	0.158405	0.065751	0.747883	0.438744	0.131567	0.065371	1.25692	2.20018	2.2551	2.07015	1.93899	1.95412	1.96803	2.38012	2.42509	2.47901		2.1211	2.10105
9.81738	9.92342	9.88241	9.90236	10.0635	10.1455	9.84645	9.7644	9.74431		9.85235	9.77001	9.48919	9.6082	9.84442	10.0215	10.0877	10.1938	9.85639	0.749874	1.43817	1.20982	1.03821	0.893869	0.842328	1.20344	0.950391	0.749261		0.755518	0.447238	0.179391	0.142044	0.745809	0.449751	0.122224	0.0471539	1.2547	2.21388	2.26293	2.08189	1.93801	1.96292	1.96998	2.38892	2.43194	2.47999		2.12893	2.10496
9.89121	9.98921	9.95018	9.95519	10.1101	10.1881	9.90723	9.83624			9.92622	9.87131	9.5703	9.68931	9.91521	10.0771	10.096	10.2	9.9262	0.754726	1.4426	1.21203	1.0352	0.8843	0.826508	1.21491	0.950232			0.758181	0.443241	0.196913	0.160356	0.75274	0.443015	0.107708	0.0429809	1.25563	2.22402	2.27203	2.086	1.96103	1.96699	1.96799	2.39199	2.435			2.13803	2.103
9.95279	10.0517	10.0027	10.0104	10.1443	10.2112	9.97371	9.90683			9.99178	9.9632	9.65821	9.77753	9.97778	10.0994	10.1031	10.2021	9.98475	0.759359	1.44702	1.22278	1.03865	0.869698	0.80833	1.21526	0.965342			0.761541	0.435008	0.194992	0.158196	0.758511	0.441591	0.11008	0.0432852	1.26186	2.23017	2.28107	2.08501	1.96905	1.964	1.96495	2.38907	2.43403			2.14713	2.10401
10.0116	10.1046	10.0547	10.0418	10.1659	10.2239	10.0266				10.0496	10.0524	9.7484	9.74223	10.0356	10.1288	10.107	10.208	10.0406	0.771162	1.45929	1.23182	1.0363	0.85914	0.794224	1.22936				0.77351	0.437106	0.194404	0.0939867	0.769775	0.440885	0.10862	0.0459026	1.2742	2.24292	2.28597	2.08599	1.97297	1.964	1.96103	2.39397				2.15693	2.10499
10.0671	10.1631	10.0991	10.095	10.19	10.229	10.0811	10.0341	10.0761	10.0891	10.1001	10.1511	9.87516	9.87429	10.0941	10.161	10.113	10.211	10.0941	0.790442	1.47628	1.25067	1.04589	0.852576	0.78874	1.25206	0.976358	0.77297	0.69874	0.792932	0.462608	0.184279	0.0814258	0.788242	0.42381	0.107431	0.0443345	1.28998	2.252	2.283	2.084	1.975	1.96399	1.955	2.38701	2.44099	2.477	2.484	2.163	2.11703
10.1207	10.2206	10.1527	10.1166	10.1992	10.2321	10.1429	10.1069	10.166	10.1872	10.1507	10.2391	10.0227	10.1418	10.1517	10.1879	10.1182	10.198	10.1507	0.801491	1.48843	1.2616	1.04721	0.848824	0.779844	1.24952	0.993288	0.791688	0.726475	0.803865	0.487794	0.156282	0.122043	0.798945	0.416242	0.108221	0.0394023	1.30145	2.25293	2.281	2.08503	1.976	1.95799	1.95092	2.39297	2.43599	2.47401	2.48496	2.16589	2.14171
10.1706	10.2646	10.2045	10.1616	10.2119	10.2399	10.2064	10.1734	10.2413	10.2752	10.1996	10.3223	10.1479	10.2025	10.2055	10.2544	10.1339	10.201	10.2035	0.805256	1.49317	1.26753	1.05035	0.843934	0.778621	1.24141	1.00351	0.805684	0.740236	0.807923	0.494747	0.136339	0.0486898	0.80232	0.507806	0.127606	0.0417984	1.30923	2.24804	2.281	2.08698	1.976	1.95701	1.94505	2.39102	2.43501	2.47499	2.48203	2.15807	2.12019
10.2302	10.3213	10.2582	10.2022	10.2321	10.2491	10.2673	10.2363	10.3204	10.3634	10.2532	10.3973	10.2846	10.3279	10.2682	10.2783		10.2854	10.2562	0.809686	1.49914	1.26784	1.05543	0.845589	0.778668	1.24575	1.02107	0.828205	0.761119	0.810556	0.493449	0.109539	0.0422542	0.808345	0.504882		0.0380973	1.31421	2.24599	2.27799	2.08899	1.971	1.95396	1.93895	2.393	2.442	2.476	2.47999	2.15799	2.122
10.2867	10.3798	10.3137	10.2376	10.2513	10.2632	10.3277	10.2999	10.4041	10.4572	10.3097	10.4678	10.4187		10.3237			10.3707	10.3118	0.810936	1.49723	1.26533	1.05494	0.840837	0.771324	1.25317	1.02305	0.838425	0.774397	0.809604	0.51116	0.1232		0.81173			0.0893705	1.31514	2.24303	2.27495	2.08699	1.97096	1.94492	1.92689	2.393	2.44304	2.47504	2.47697	2.15499	2.12209
[truncated: 64 more columns]
