# Supplementary material for: Kinematic Validation of a Multi-Kinect v2 Instrumented 10-Meter Walkway for Quantitative Gait Assessments
Source: PLoS One. 2015 Oct 13;10(10):e0139913. doi: 10.1371/journal.pone.0139913 (PMC4603795; doi:10.1371/journal.pone.0139913)
Supplement: S1 Data — (ZIP) [file pone.0139913.s001.zip › S1_Data/pp18_trial1.xls]

## Sheet: Sheet1
Kinect(x) SpineBase	Kinect(x) Head	Kinect(x) ShoulderLeft	Kinect(x) ElbowLeft	Kinect(x) WristLeft	Kinect(x) HandLeft	Kinect(x) ShoulderRight	Kinect(x) ElbowRight	Kinect(x) WristRight	Kinect(x) HandRight	Kinect(x) HipLeft	Kinect(x) KneeLeft	Kinect(x) AnkleLeft	Kinect(x) FootLeft	Kinect(x) HipRight	Kinect(x) KneeRight	Kinect(x) AnkleRight	Kinect(x) FootRight	Kinect(x) SpineShoulder	Kinect(y) SpineBase	Kinect(y) Head	Kinect(y) ShoulderLeft	Kinect(y) ElbowLeft	Kinect(y) WristLeft	Kinect(y) HandLeft	Kinect(y) ShoulderRight	Kinect(y) ElbowRight	Kinect(y) WristRight	Kinect(y) HandRight	Kinect(y) HipLeft	Kinect(y) KneeLeft	Kinect(y) AnkleLeft	Kinect(y) FootLeft	Kinect(y) HipRight	Kinect(y) KneeRight	Kinect(y) AnkleRight	Kinect(y) FootRight	Kinect(y) SpineShoulder	Kinect(z) SpineBase	Kinect(z) Head	Kinect(z) ShoulderLeft	Kinect(z) ElbowLeft	Kinect(z) WristLeft	Kinect(z) HandLeft	Kinect(z) ShoulderRight	Kinect(z) ElbowRight	Kinect(z) WristRight	Kinect(z) HandRight	Kinect(z) HipLeft	Kinect(z) KneeLeft
0.163	0.176	0.211982	0.189003	0.205	0.208006	0.176	0.154003	0.180044	0.202015	0.213	0.111988	0.063	0.147982	0.18	0.086	0.0420117	0.129006	0.164997	1.00158	1.75624	1.48839	1.2893	0.998738	0.901177	1.49162	1.20001	0.982692	0.878837	1.01217	0.554893	0.138101	0.0521243	0.987629	0.51956	0.166408	0.0701521	1.53815	2.279	2.264	2.15601	2.04298	2.006	1.98401	2.428	2.47801	2.49401	2.49801	2.213	2.142
0.16299	0.179067	0.212048	0.189038	0.208057	0.212048	0.176134	0.154019	0.180029	0.20199	0.21599	0.111981	0.06	0.151019	0.180019	0.086	0.053	0.136029	0.168	1.00142	1.75606	1.48851	1.29014	0.998145	0.906984	1.49062	1.19875	0.981759	0.879502	1.01189	0.554751	0.138242	0.0497505	0.987527	0.518614	0.131816	0.0580787	1.53722	2.27896	2.26298	2.15595	2.04299	2.00505	1.98305	2.42789	2.47796	2.49399	2.49796	2.21196	2.14197
0.161981	0.186	0.216925	0.192473	0.213492		0.189944	0.156	0.183	0.200981	0.215	0.11	0.06	0.152944	0.181925	0.086	0.0529435	0.138774	0.168075	1.00109	1.75586	1.49331	1.29424	1.01819		1.49093	1.20252	0.985822	0.893139	1.0116	0.554815	0.142572	0.0498077	0.987164	0.519031	0.137828	0.0643442	1.53855	2.27494	2.261	2.15094	2.04104	2.00889		2.41602	2.474	2.493	2.49394	2.208	2.139
0.161001	0.186	0.213003		0.187019		0.187002	0.156	0.183	0.200001	0.215	0.11	0.06	0.150002	0.178003	0.086	0.0500021	0.127008	0.171997	1.0008	1.75616	1.49431		1.11921		1.49151	1.20254	0.98593	0.889433	1.01201	0.551952	0.141091	0.0502097	0.985801	0.51906	0.147593	0.0734135	1.53955	2.272	2.261	2.148		1.95104		2.417	2.474	2.493	2.491	2.208	2.139
0.163	0.191035	0.212993		0.187		0.187	0.156014	0.186084	0.208014	0.216	0.109993	0.062979	0.153014	0.180014	0.085021	0.048979	0.127972	0.177021	1.00159	1.7565	1.5012		1.1192		1.4913	1.20165	0.985111	0.892918	1.01283	0.551992	0.140863	0.0497414	0.986624	0.520782	0.149482	0.0716391	1.54106	2.268	2.25496	2.13797		1.951		2.417	2.47397	2.49195	2.49197	2.201	2.13898
0.163038	0.196132	0.212189		0.187		0.187567	0.158094	0.198057	0.210057	0.216038	0.109076	0.0601133	0.155113	0.182057	0.088	0.0460567	0.124019	0.180019	1.00046	1.75541	1.5025		1.10725		1.49137	1.2014	0.969567	0.868588	1.01152	0.550875	0.142654	0.04852	0.985761	0.522523	0.152657	0.0729512	1.5402	2.26772	2.24996	2.13377		1.951		2.41628	2.46989	2.48498	2.48798	2.20072	2.13598
0.164994	0.202979	0.22197		0.187		0.216909	0.162985	0.200991	0.212991	0.217994	0.112988	0.0659818	0.160982	0.184991	0.088	0.0489909	0.124997	0.180997	0.998666	1.75653	1.51155		1.10498		1.47678	1.20029	0.960628	0.866427	1.00966	0.552674	0.141803	0.0480016	0.984255	0.521114	0.155082	0.0740466	1.54241	2.25305	2.24801	2.12204		1.951		2.37912	2.46402	2.484	2.487	2.18605	2.135
0.168029	0.211086	0.221933	0.175125	0.214048	0.22299	0.218	0.165096	0.201096	0.222086	0.217048	0.133942	0.074885	0.14699	0.188038	0.0910383	0.047	0.125019	0.185096	0.998486	1.75715	1.51156	1.25736	0.963906	0.876001	1.48098	1.20348	0.959263	0.858306	1.00923	0.633888	0.197906	0.087216	0.984404	0.521288	0.164675	0.0718825	1.54258	2.24888	2.24193	2.12147	1.97719	1.94606	1.95407	2.371	2.45997	2.48397	2.48096	2.18285	2.14581
0.171019	0.220095	0.214981	0.187943	0.218943	0.222038	0.218132	0.175095	0.211114	0.231076	0.221981	0.128549	0.0633973	0.147249	0.192132	0.0952081	0.0470568	0.126981	0.195208	0.997983	1.75701	1.52637	1.23625	0.943481	0.882711	1.47942	1.19914	0.954405	0.854766	1.00895	0.570609	0.164913	0.0738097	0.983709	0.521172	0.160005	0.0731725	1.54345	2.23685	2.23491	2.06655	1.99641	1.95202	1.96092	2.37096	2.45689	2.48094	2.47698	2.16692	2.12585
0.171999	0.224996	0.214001	0.185002	0.216002	0.223998	0.224994	0.179996	0.216995	0.234997	0.221001	0.156976	0.0839826	0.211945	0.198994	0.105991	0.0499975	0.126001	0.205991	0.995542	1.75234	1.51401	1.27344	0.978271	0.904522	1.47997	1.19891	0.953101	0.854031	1.00575	0.624984	0.190468	0.149956	0.982121	0.526466	0.159221	0.0732999	1.54101	2.22901	2.23	2.04302	1.96603	1.953	1.957	2.369	2.451	2.478	2.476	2.163	2.11801
0.177014	0.234106	0.215163	0.185014	0.216014	0.223028	0.228064	0.187043	0.227035	0.237043	0.219014	0.156865	0.0808936	0.14805	0.208014	0.110121	0.0499929	0.126021	0.211071	0.995656	1.75353	1.51258	1.25197	0.956982	0.873442	1.47968	1.19794	0.946033	0.84829	1.0049	0.623847	0.189633	0.0764579	0.983471	0.524681	0.159502	0.0736968	1.54434	2.22397	2.22394	2.03497	1.96597	1.95297	1.95399	2.36798	2.44899	2.47496	2.47199	2.15697	2.11789
0.179094	0.249094	0.238038	0.187	0.218019	0.227019	0.237094	0.193188	0.232132	0.243188	0.221038	0.138753	0.066301	0.154812	0.210169	0.127715	0.0490753	0.129	0.221132	0.990966	1.75835	1.46564	1.22561	0.941869	0.87227	1.47886	1.19767	0.943613	0.851037	0.999422	0.564879	0.153565	0.0506517	0.9795	0.527866	0.159875	0.0704603	1.54766	2.21983	2.21491	2.03092	1.962	1.94885	1.95287	2.36504	2.44694	2.46996	2.46994	2.15291	2.10144
0.183985	0.253985	0.239994	0.187	0.218997	0.227997	0.241985	0.20297	0.238979	0.25297	0.222994	0.177879	0.0819517	0.14503	0.218973	0.164885	0.0529879	0.129	0.227979	0.991807	1.75079	1.46871	1.22682	0.940235	0.869668	1.47861	1.20014	0.943241	0.849824	0.9995	0.651134	0.220902	0.106886	0.981075	0.54068	0.163279	0.0709983	1.54121	2.21103	2.21002	2.02701	1.962	1.94102	1.94602	2.36699	2.44401	2.46801	2.46701	2.14802	2.07209
0.187076	0.264199	0.242095	0.188019	0.221019	0.236028	0.249076	0.202142	0.245104	0.263133	0.226047	0.147028	0.0659621	0.152972	0.221076	0.181492	0.0592177	0.132256	0.234123	0.993223	1.74979	1.47306	1.22017	0.938829	0.864971	1.4788	1.19935	0.940275	0.847579	0.999692	0.572365	0.156167	0.0520019	0.983904	0.526479	0.160622	0.0710293	1.5349	2.20994	2.2069	2.02297	1.95495	1.93696	1.93899	2.36802	2.44091	2.466	2.46699	2.14395	2.08499
0.195114	0.28519	0.252152	0.19019	0.223247	0.239303	0.257152	0.217095	0.256057	0.277133	0.23119	0.150626	0.0623603	0.14981	0.229076	0.233266	0.0822086	0.159114	0.247114	0.995698	1.75299	1.47699	1.21722	0.936646	0.855707	1.47765	1.1935	0.940964	0.847492	1.00092	0.574404	0.16434	0.0594737	0.987441	0.550491	0.142229	0.0575171	1.53146	2.20391	2.19594	2.01987	1.94994	1.93292	1.93791	2.36987	2.43191	2.46598	2.46596	2.13894	2.08368
0.200996	0.294994	0.259995	0.199994	0.235992	0.25499	0.264995	0.221997	0.258998	0.283996	0.240994	0.18298	0.0809887	0.140006	0.232998	0.246992	0.0929935	0.164996	0.252996	0.996629	1.75266	1.47805	1.21873	0.93646	0.858678	1.4768	1.19949	0.946846	0.850198	1.00075	0.653702	0.225843	0.110849	0.989039	0.554697	0.154563	0.0661548	1.52904	2.199	2.193	2.013	1.947	1.929	1.933	2.363	2.427	2.465	2.464	2.136	2.06701
0.207093	0.308164	0.276093	0.216135	0.2551	0.269149	0.279043	0.225085	0.26805	0.291071	0.247064	0.187021	0.0780071	0.136979	0.242085	0.287199	0.138278	0.198456	0.268142	0.9977	1.75116	1.47877	1.21556	0.937849	0.860615	1.47568	1.20014	0.953195	0.859539	1.00108	0.654654	0.227863	0.112742	0.990931	0.569321	0.153549	0.0649541	1.52691	2.19696	2.18897	2.00797	1.94196	1.922	1.93201	2.36199	2.42594	2.45801	2.46498	2.13395	2.06899
0.22019	0.331323	0.289456	0.235361	0.269969	0.29057	0.28519	0.237057	0.275057	0.301076	0.256247	0.190152	0.079095	0.134076	0.254114	0.315532	0.178007	0.262912	0.288247	0.999059	1.75278	1.48085	1.21192	0.940396	0.864155	1.47647	1.2114	0.959549	0.866397	1.00221	0.656567	0.25842	0.143171	0.992446	0.54256	0.148329	0.0614225	1.52728	2.19194	2.18496	2.00398	1.93589	1.92209	1.93308	2.35994	2.41798	2.45898	2.46204	2.12698	2.06802
0.229973	0.347953	0.312934	0.253948	0.31986	0.319918	0.294973	0.239992	0.277992	0.304989	0.268964	0.197978	0.0839863	0.137989	0.259984	0.342923	0.229855	0.309869	0.300964	0.99902	1.75129	1.47814	1.20989	0.938655	0.864409	1.47562	1.20943	0.962073	0.868285	1.00163	0.656929	0.231665	0.115408	0.992779	0.594066	0.173529	0.0656681	1.52592	2.18901	2.18301	2.003	1.93002	1.92699	1.93699	2.35701	2.417	2.458	2.46399	2.126	2.069
0.244153	0.37122	0.330258	0.27922	0.331459	0.366344	0.313172	0.251105	0.286115	0.303096	0.283182	0.184449	0.0771626	0.14699	0.274124	0.372344	0.302669	0.369128	0.32221	1.00018	1.74992	1.47689	1.21181	0.948627	0.87468	1.47415	1.20623	0.963283	0.864498	1.00116	0.576818	0.195336	0.0831921	0.995662	0.592092	0.156318	0.0764158	1.52353	2.18806	2.18403	2.00204	1.92896	1.93715	1.94712	2.35801	2.417	2.45904	2.468	2.12505	2.08092
0.260288	0.394422	0.357403	0.302786	0.379825	0.402786	0.331326	0.262173	0.298326	0.312981	0.302307	0.230386	0.0937507	0.146077	0.287288	0.408326	0.37317	0.487112	0.344307	0.997315	1.74829	1.47448	1.21356	0.956512	0.879863	1.47428	1.19925	0.95146	0.853442	0.998575	0.652705	0.234451	0.117907	0.992635	0.537434	0.138897	0.0565876	1.52283	2.1941	2.18708	2.00602	1.92496	1.95308	1.96015	2.35896	2.41694	2.46315	2.46815	2.1301	2.07319
0.274988	0.415983	0.377984	0.342968	0.421967	0.442968	0.347987	0.270993	0.314987	0.312001	0.317988	0.199025	0.0810101	0.149997	0.301988	0.424987	0.432953	0.543955	0.359988	0.993983	1.74173	1.47035	1.21446	0.951504	0.877952	1.469	1.19694	0.915189	0.82849	0.995782	0.574242	0.192583	0.0809792	0.988823	0.53713	0.158175	0.0712884	1.51627	2.199	2.191	2.007	1.923	1.957	1.96799	2.357	2.414	2.47099	2.47599	2.135	2.08299
0.299107	0.449156	0.404242	0.361306	0.445369	0.490199	0.368227	0.297078	0.324957	0.320028	0.348099	0.202021	0.0811137	0.149957	0.322114	0.474149	0.501377	0.625398	0.397107	0.988508	1.73603	1.46822	1.21607	0.954756	0.882966	1.46672	1.19021	0.90223	0.831072	0.988264	0.566832	0.190202	0.0778991	0.985182	0.539483	0.155998	0.0794491	1.50985	2.20601	2.19403	2.00905	1.93103	1.96414	1.98116	2.363	2.416	2.47094	2.47701	2.14003	2.08199
0.314795	0.471738	0.438549	0.404322	0.497757	0.519211	0.400378	0.308416	0.319132	0.324227	0.362719				0.338795	0.495927	0.555438	0.682192	0.4127	0.98527	1.73048	1.45933	1.19956	0.948708	0.881166	1.46148	1.1914	0.958146	0.858042	0.985916				0.981141	0.527026	0.173641	0.102913	1.50723	2.20825	2.19823	2.01609	1.93515	1.98308	2.00408	2.36315	2.41608	2.46302	2.47906	2.14417
0.355874	0.509883	0.466913	0.420949	0.53688	0.581809	0.41994	0.329934	0.325979	0.335964	0.399886	0.250862	0.0900209	0.149982	0.379874	0.543853	0.629773	0.743812	0.448889	0.977015	1.71368	1.45364	1.20023	0.955858	0.889225	1.45143	1.1834	0.960513	0.862815	0.977436	0.601871	0.191769	0.07783	0.973424	0.51079	0.163341	0.0942764	1.49596	2.22096	2.20996	2.02099	1.94298	1.98699	2.00799	2.37098	2.41999	2.464	2.48199	2.15297	2.08
0.374218	0.52937	0.494285	0.467133	0.577247	0.628304	0.452237	0.346285	0.350161	0.352047	0.41918	0.248047	0.09	0.154	0.398266	0.569237	0.659304	0.787285	0.468389	0.973786	1.71316	1.45145	1.19487	0.95713	0.891481	1.44118	1.17822	0.952921	0.852915	0.973915	0.566416	0.160898	0.0663636	0.970483	0.513802	0.169935	0.102998	1.49417	2.22207	2.21412	2.02608	1.95402	2.00302	2.0181	2.37413	2.425	2.46519	2.48215	2.15804	2.08106
0.397564	0.568601	0.524751	0.481902	0.60362	0.660714	0.477639	0.376545	0.367413	0.357545	0.438545	0.253413	0.0901127	0.154	0.426601	0.594827	0.691094	0.817056	0.509488	0.956566	1.70647	1.43955	1.19952	0.959264	0.89676	1.43421	1.17504	0.908465	0.815227	0.947219	0.560591	0.161759	0.0563	0.96125	0.521028	0.173631	0.0997319	1.48293	2.22908	2.22721	2.03428	1.9563	2.00513	2.02917	2.38813	2.42523	2.48506	2.49804	2.16209	2.08706
0.426971	0.599969	0.563961	0.528954	0.635968	0.697963	0.510967	0.404972	0.388979	0.385972	0.466972	0.274979	0.0959942	0.154	0.457969	0.637958	0.695995	0.819997	0.534975	0.950086	1.69978	1.43912	1.19588	0.962087	0.89674	1.43083	1.17374	0.926442	0.836449	0.941406	0.549711	0.162739	0.0563	0.956045	0.508402	0.176317	0.101918	1.48077	2.233	2.23799	2.04899	1.97198	2.01199	2.03799	2.39499	2.43699	2.488	2.5	2.167	2.09
0.46032	0.636284	0.592291	0.556277	0.663348	0.730256	0.547277	0.44717	0.41427	0.408199	0.505263	0.307227	0.109071	0.157078	0.486341	0.652156	0.699092	0.820078	0.574327	0.948876	1.69946	1.44033	1.19271	0.962151	0.894987	1.42668	1.17577	0.961605	0.871897	0.939079	0.546428	0.153023	0.0612059	0.955742	0.528554	0.176682	0.101925	1.47864	2.24005	2.25111	2.05806	1.97109	2.01809	2.04201	2.40809	2.44806	2.47614	2.50306	2.17304	2.102
0.505959	0.676696	0.633902	0.595827	0.712282	0.766414	0.586827	0.472015	0.452489	0.436808	0.54294	0.340109	0.119545	0.168113	0.535015	0.674489	0.712282	0.831113	0.620696	0.948347	1.69902	1.44341	1.19643	0.95253	0.888828	1.42345	1.16939	0.939939	0.840861	0.940433	0.541953	0.160649	0.0578753	0.953311	0.529303	0.172735	0.0925837	1.47866	2.24709	2.26632	2.06638	1.98326	2.03004	2.04408	2.42026	2.45728	2.49609	2.51206	2.17809	2.10215
0.555836	0.712881	0.680845	0.638858	0.726952	0.787929	0.629858	0.524826	0.477916	0.478861	0.591839	0.39781	0.147906	0.173981	0.587826	0.699916	0.726952	0.836981	0.656881	0.952337	1.70637	1.44663	1.20157	0.95254	0.884036	1.42424	1.17692	0.94303	0.851306	0.943211	0.540525	0.175172	0.0602322	0.958573	0.540383	0.168305	0.0823737	1.48385	2.25198	2.28295	2.08594	1.99695	2.03199	2.04799	2.43395	2.47195	2.50098	2.51499	2.18298	2.10997
0.580509	0.764273	0.715377	0.657396	0.754151	0.802141	0.683217	0.570301	0.536226	0.517396	0.62349	0.458669	0.207396	0.335443	0.60848	0.730085	0.730038	0.841	0.693433	0.956104	1.71424	1.45697	1.20757	0.950486	0.881947	1.43522	1.17795	0.938273	0.841815	0.947636	0.542829	0.179084	0.133138	0.961648	0.518387	0.167946	0.0800754	1.48669	2.26213	2.29811	2.09314	1.99811	2.03798	2.04692	2.44506	2.4781	2.51409	2.5211	2.19118	2.11202
0.63461	0.793906	0.755647	0.699499	0.770628	0.817222	0.706943	0.603035	0.561091	0.559813	0.675591	0.530405	0.250164	0.383146	0.659628	0.739555	0.734129	0.841129	0.739536	0.970262	1.72471	1.46951	1.21217	0.951005	0.883598	1.44126	1.18068	0.930581	0.843834	0.967314	0.544765	0.200726	0.15523	0.969928	0.518961	0.165274	0.0762735	1.5018	2.27607	2.31022	2.10818	2.01015	2.03593	2.03885	2.4513	2.48918	2.52417	2.53211	2.21	2.11413
0.666967	0.841952	0.789965	0.725973	0.803966	0.828988	0.75695	0.657945	0.618942	0.602957	0.706968	0.604925	0.311938	0.443939	0.692966	0.76897	0.740993	0.847993	0.767971	0.974096	1.73312	1.47212	1.21783	0.945456	0.877117	1.44741	1.17862	0.893527	0.809045	0.971756	0.541843	0.21061	0.16532	0.973007	0.565173	0.155919	0.0674389	1.50673	2.28	2.32199	2.11799	2.01799	2.032	2.03101	2.46698	2.49899	2.53299	2.53799	2.21	2.12099
0.707218	0.866385	0.819327	0.757211	0.811123	0.838102	0.788349	0.700334	0.676465	0.65553	0.749211	0.673494	0.383545	0.507567	0.73024	0.776051	0.741029	0.852	0.806247	0.983627	1.73882	1.47856	1.22276	0.947067	0.886093	1.45756	1.1851	0.891816	0.806795	0.984248	0.537658	0.2095	0.164308	0.979643	0.529324	0.153585	0.0648595	1.5155	2.28511	2.32901	2.11908	2.02604	2.02999	2.02799	2.47407	2.50999	2.54303	2.54604	2.22109	2.12408
0.737971	0.919533	0.864438	0.786514	0.828438	0.852286	0.836686	0.746914	0.741162	0.729085	0.779009	0.742638	0.460038	0.586999	0.764009	0.783152	0.745	0.852	0.840895	0.988803	1.75271	1.48789	1.21843	0.949371	0.885264	1.46161	1.18359	0.889934	0.807512	0.989643	0.536789	0.20297	0.157583	0.984239	0.53147	0.146078	0.060706	1.52423	2.29994	2.33002	2.13	2.0311	2.02792	2.02685	2.48304	2.50932	2.54723	2.55104	2.23302	2.13508
0.787862	0.946924	0.886938	0.812927	0.850938	0.866959	0.871903	0.79387	0.800835	0.784846	0.830857	0.826767	0.56471	0.689716	0.815857	0.790978	0.745	0.852	0.886873	0.997705	1.75609	1.49757	1.23168	0.951484	0.889089	1.46951	1.18699	0.892692	0.806603	1.0006	0.574755	0.221967	0.177276	0.990872	0.540694	0.14596	0.0615277	1.53039	2.29701	2.331	2.13	2.03599	2.02401	2.01902	2.48499	2.52595	2.55897	2.55299	2.234	2.13899
0.815493	0.987332	0.924313	0.842152	0.86018	0.878123	0.911436	0.843455	0.868655	0.872693	0.853484	0.889712	0.63912	0.682053	0.846484	0.801076	0.746019	0.851972	0.915455	0.999212	1.76552	1.4994	1.23775	0.950407	0.890617	1.47881	1.19271	0.901957	0.826514	1.00268	0.534285	0.172753	0.0752212	0.991673	0.533449	0.150713	0.0619562	1.53674	2.30308	2.33599	2.13604	2.04106	2.02094	2.01196	2.49403	2.53805	2.55806	2.55997	2.23705	2.14705
0.867458	1.02262	0.95744	0.858696	0.879183	0.891238	0.95788	0.891989	0.938484	0.946448	0.904403	0.965228	0.757961	0.794272	0.897531	0.809257	0.748128	0.84911	0.963513	1.00147	1.76836	1.50294	1.23718	0.949267	0.887056	1.48346	1.19723	0.908054	0.831223	1.00479	0.542074	0.15454	0.0650841	0.994045	0.528199	0.150874	0.0625762	1.54021	2.31104	2.33496	2.13998	2.04696	2.01495	2.00791	2.49691	2.54326	2.56402	2.55705	2.24207	2.15218
0.891986	1.05598	0.980986	0.895978	0.888994	0.903993	1.00497	0.944969	1.01795	1.02395	0.925987	1.03096	0.862939	0.915929	0.925983	0.822992	0.754996	0.854997	0.990984	1.00127	1.76768	1.50421	1.23474	0.960883	0.883622	1.48415	1.20122	0.913637	0.839955	1.00463	0.537453	0.166333	0.0744045	0.99377	0.534596	0.141426	0.0613007	1.53881	2.313	2.333	2.139	2.045	2.012	2.003	2.492	2.55699	2.565	2.56	2.246	2.16199
0.946255	1.09724	1.03118	0.918213	0.920163	0.925106	1.04131	0.995361	1.08433	1.09954	0.98022	1.09347	0.988963	1.07708	0.977276	0.830305	0.76505	0.863035	1.03923	0.998816	1.76508	1.49738	1.23811	1.00213	0.903473	1.47995	1.19339	0.925944	0.853583	1.00209	0.532399	0.147449	0.0635433	0.991407	0.534142	0.136194	0.0564913	1.53597	2.31702	2.32999	2.14099	2.04804	2.01997	2.00401	2.49402	2.55903	2.56796	2.55897	2.25	2.16001
0.982793	1.13177	1.05698	0.948623	0.943189	0.94034	1.08577	1.04694	1.13261	1.17651	1.01179	1.16066	1.12655	1.23076	1.01681	0.874341		0.868019	1.07187	0.995342	1.75871	1.49185	1.22701	0.961997	0.874282	1.47513	1.20131	0.97094	0.883224	0.998369	0.560563	0.129345	0.048807	0.988232	0.551691		0.0599855	1.52946	2.32021	2.32894	2.14002	2.05308	2.016	2.00602	2.49694	2.56315	2.563	2.55498	2.25019	2.16219
1.02387	1.17188	1.10784	0.980902	0.95297	0.957946	1.12588	1.09585	1.21575	1.25476	1.05287	1.1949	1.2586	1.37356	1.05887	0.943788			1.11686	0.991322	1.75336	1.47843	1.22116	0.959268	0.866105	1.46653	1.18871	0.946076	0.868904	0.986915	0.575734	0.139988	0.0600457	0.99145	0.650668			1.52143	2.33097	2.32601	2.141	2.05699	2.016	2.007	2.49401	2.57098	2.563	2.554	2.25997	2.17197
1.07542	1.21932	1.13555	1.02033	1.00431	0.996208	1.17148	1.1465	1.29337	1.33253	1.10842	1.24027	1.35169	1.47874	1.10844	0.98135			1.15845	0.985289	1.739	1.47183	1.20902	0.976764	0.879434	1.45939	1.18877	0.930152	0.866669	0.979403	0.577295	0.151483	0.0830466	0.987163	0.654689			1.51087	2.32696	2.32096	2.13895	2.05809	2.02093	2.00603	2.49294	2.565	2.56202	2.55299	2.25597	2.17105
1.12002	1.25407	1.19394	1.05596	1.03749	1.01868	1.22296	1.19996	1.33323	1.38913	1.15302	1.27006	1.42462	1.55657	1.15604	1.01875			1.20698	0.980831	1.73528	1.45875	1.20271	0.922672	0.839923	1.44603	1.18434	0.964567	0.881128	0.980557	0.588261	0.177608	0.115793	0.976823	0.652193			1.5011	2.32292	2.31692	2.13389	2.06694	2.01409	2.00904	2.48689	2.56489	2.56392	2.55204	2.25292	2.17619
1.17297	1.30997	1.24297	1.10597	1.06299	1.05398	1.27297	1.24997	1.39696	1.44797	1.20597	1.32497	1.45698	1.58598	1.20997	1.05798			1.25797	0.969427	1.72792	1.44491	1.18779	0.918602	0.833304	1.43703	1.17826	0.949329	0.875803	0.967947	0.58882	0.21287	0.14977	0.967126	0.63519			1.49462	2.319	2.313	2.128	2.064	2.019	2.011	2.481	2.559	2.56	2.554	2.249	2.18599
1.2254	1.36037	1.29537	1.16344	1.11835	1.09933	1.32839	1.29334	1.43629	1.49128	1.2544	1.3724	1.48217	1.60912	1.26143	1.12125			1.3094	0.968815	1.72359	1.44318	1.183	0.907112	0.825199	1.43361	1.1841	0.956713	0.88	0.970908	0.591049	0.208652	0.13918	0.962891	0.648549			1.49174	2.31597	2.30396	2.12597	2.05593	2.01499	2.01099	2.47993	2.55196	2.56101	2.55699	2.24697	2.19097
1.28006	1.41099	1.34606	1.22408	1.16719	1.1451	1.38195	1.34091	1.47604	1.52978	1.31004	1.42701	1.50552	1.62526	1.31993	1.15672			1.36397	0.966795	1.72637	1.44295	1.18015	0.908645	0.827783	1.43211	1.18557	0.959566	0.883906	0.965356	0.600026	0.208776	0.132054	0.96439	0.596205			1.4919	2.31185	2.29787	2.12185	2.04696	2.01289	2.00996	2.46989	2.54696	2.56198	2.555	2.24285	2.18707
1.33582	1.46283	1.40182	1.28082	1.2298	1.20281	1.43184	1.38885	1.53082	1.57087	1.36482	1.47983	1.53291	1.63896	1.36884	1.24671			1.41484	0.970189	1.73196	1.44268	1.1774	0.905211	0.825338	1.43972	1.18372	0.949373	0.874271	0.969875	0.579386	0.200726	0.113908	0.966513	0.623712			1.49963	2.30403	2.29102	2.11403	2.04501	2.00702	2.00801	2.46402	2.54501	2.561	2.555	2.23503	2.19099
1.38747	1.51448	1.45554	1.34364	1.29367	1.26873	1.48247	1.4294	1.54819	1.59615	1.42443				1.4215	1.31474			1.46945	0.974375	1.74219	1.44998	1.18038	0.901748	0.826623	1.44771	1.19309	0.947943	0.875806	0.972415				0.972162	0.590497			1.50892	2.30194	2.28497	2.10696	2.04295	2.00694	2.00792	2.45792	2.53893	2.55897	2.55398	2.23392
1.43794	1.56602	1.51402	1.41232	1.36562	1.34773	1.53285	1.47264	1.56843	1.61236	1.47102	1.54151	1.56689	1.6824	1.47488	1.39492			1.51796	0.981364	1.75456	1.46161	1.18662	0.908179	0.832367	1.45871	1.19363	0.955663	0.873337	0.980469	0.520152	0.13442	0.0535956	0.977734	0.58555			1.5163	2.29589	2.28192	2.10292	2.03783	2.00094	1.99991	2.44898	2.53192	2.55592	2.55189	2.22592	2.17791
1.48697	1.61897	1.56697	1.48096	1.44995	1.43794	1.57697	1.50598	1.59099	1.63099	1.52397	1.56798	1.561	1.65102	1.52097	1.49494			1.56797	0.986767	1.76263	1.47104	1.19382	0.92481	0.840555	1.46844	1.20127	0.95581	0.875259	0.986166	0.571358	0.207374	0.110704	0.982617	0.61788			1.52464	2.29	2.278	2.099	2.02901	1.998	1.995	2.448	2.528	2.552	2.546	2.222	2.173
1.53835	1.6713	1.62235	1.54947	1.54161	1.53273	1.6233	1.5403	1.61011	1.64406	1.57036	1.57506	1.575	1.683	1.57035	1.56556			1.61835	0.996108	1.77292	1.4803	1.19597	0.924178	0.850495	1.47696	1.20381	0.956046	0.872226	0.993185	0.562982	0.132831	0.0511315	0.994119	0.623078			1.53676	2.28401	2.276	2.09504	2.02494	1.989	1.98499	2.447	2.52293	2.54596	2.54196	2.21403	2.17403
1.58785	1.71395	1.67297	1.61725	1.62874	1.63803	1.66602	1.58251	1.62642	1.65328	1.62191	1.58313	1.575	1.683	1.62078	1.64502	1.38806	1.40165	1.66778	1.00582	1.78157	1.49201	1.21057	0.943937	0.864167	1.48952	1.22935	0.958547	0.870343	1.00103	0.525275	0.132982	0.0513387	1.00541	0.622099	0.265258	0.149603	1.54704	2.285	2.27609	2.09994	2.01698	1.98904	1.98292	2.44687	2.51296	2.54085	2.53589	2.21798	2.17796
1.63186	1.76285	1.72285	1.6818	1.71872	1.74268	1.71884	1.60892	1.64793	1.66795	1.66885	1.58998	1.575	1.683	1.66088	1.69784	1.49467	1.53858	1.70788	1.00982	1.78574	1.49661	1.2325	0.962891	0.877419	1.49256	1.2274	0.968709	0.878246	1.00364	0.528141	0.133588	0.0512702	1.01046	0.587956	0.196453	0.0816003	1.55079	2.285	2.28098	2.09701	2.016	1.99099	1.97901	2.44002	2.51101	2.53302	2.53002	2.217	2.17601
1.68646	1.81435	1.77747	1.74957	1.81181	1.84886	1.76148	1.65437	1.67326	1.6852	1.72349	1.62611	1.57803	1.67603	1.71449	1.7947	1.61818	1.65741	1.76341	1.01295	1.79265	1.4999	1.24379	0.981751	0.895445	1.49634	1.22731	1.0085	0.912254	1.00806	0.561783	0.148651	0.0561826	1.01225	0.603714	0.196268	0.0808636	1.55682	2.28095	2.28502	2.09698	2.00798	1.99497	1.98005	2.43701	2.49998	2.52198	2.528	2.21295	2.171
1.73398	1.85108	1.826	1.80904	1.89542	1.93874	1.81091	1.69294	1.70053	1.70649	1.77389	1.63757	1.58106	1.67913	1.76504	1.86717	1.74193	1.80446	1.80606	1.01631	1.79229	1.50359	1.25448	0.993725	0.907794	1.50382	1.23844	1.00053	0.913074	1.01099	0.569503	0.149921	0.0606174	1.01582	0.602864	0.176372	0.0648775	1.55797	2.27594	2.28704	2.095	2.00594	1.99208	1.98504	2.43791	2.49802	2.52002	2.52806	2.20791	2.17094
1.78496	1.90696	1.87796	1.86296	1.96894	2.02893	1.85796	1.74196	1.72798	1.73198	1.81997	1.66698	1.584	1.68599	1.81896	1.92795	1.89389	1.98387	1.86096	1.00792	1.78922	1.50041	1.26471	1.02672	0.942254	1.49998	1.23499	1.01693	0.931976	1.00066	0.583669	0.155706	0.0651566	1.00949	0.591638	0.160372	0.0631913	1.55394	2.273	2.289	2.095	2.003	1.996	1.987	2.433	2.499	2.521	2.531	2.203	2.168
1.83533	1.95733	1.93038	1.92238	2.06156	2.1256	1.91233	1.78536			1.86835	1.70538	1.59815	1.67899	1.8703	1.99238	2.03275	2.13882	1.91136	0.997394	1.78018	1.49373	1.26406	1.03651	0.954466	1.48598	1.22842			0.991529	0.604491	0.177413	0.076477	0.998148	0.545925	0.165911	0.0796854	1.54423	2.27501	2.29101	2.09206	2.00095	1.98699	1.99004	2.43701	2.49901			2.20799	2.16698
1.88198	2.00404	1.98287	1.97604	2.13934	2.20949	1.959	1.83598			1.91698	1.75743	1.61802	1.67809	1.91304	2.04494	2.13766	2.25394	1.96094	0.986793	1.7724	1.48479	1.258	1.04973	0.969131	1.47648	1.21505			0.981532	0.642253	0.22381	0.112472	0.9867	0.509638	0.195623	0.121216	1.53652	2.27694	2.29311	2.10004	1.99392	1.98604	1.99509	2.43902	2.49996			2.20594	2.16392
1.93284	2.05783	2.02786	2.02983	2.20878	2.28675	2.01083	1.88684			1.96784	1.77993	1.619	1.68298	1.96683	2.09384	2.27556	2.40651	2.00984	0.974489	1.7626	1.47338	1.25053	1.05262	0.977473	1.46322	1.20328			0.970196	0.603504	0.194255	0.0845296	0.973732	0.505882	0.165676	0.108052	1.52508	2.27401	2.29898	2.10199	1.99001	1.98799	1.99998	2.44	2.49801			2.20301	2.16001
1.98256	2.10952	2.07951	2.07458	2.26917	2.34846	2.06255	1.94654			2.01356	1.80538	1.61715	1.68599	2.01853	2.15968	2.35798	2.47796	2.06455	0.966528	1.75494	1.47154	1.2524	1.057	0.98485	1.45129	1.18884			0.964161	0.560693	0.162001	0.0611525	0.964134	0.492958	0.150839	0.112065	1.5198	2.27198	2.30406	2.10703	2.00394	1.98901	2.00498	2.44406	2.49603			2.20199	2.16894
2.04225	2.16501	2.1341	2.13574			2.1211	2.0041			2.07327	1.84662	1.63403	1.68536	2.07527	2.23208	2.35678	2.47468	2.12305	0.96108	1.74801	1.46577	1.24803			1.44535	1.17968			0.957965	0.537429	0.163708	0.0648052	0.959343	0.487802	0.157575	0.0892236	1.51326	2.26998	2.31021	2.1101	1.99821			2.45011	2.4991			2.20098	2.16287
2.10696	2.21697	2.19096	2.17397			2.17796	2.06096			2.13896	1.92994	1.68696	1.70399	2.14096	2.28796	2.39697	2.50998	2.17696	0.96056	1.74996	1.46475	1.24396			1.44379	1.17357			0.95822	0.559026	0.192491	0.0779713	0.957941	0.501321	0.130518	0.0677442	1.5159	2.269	2.32099	2.115	2.00899			2.456	2.504			2.2	2.156
2.17246	2.27839	2.25337	2.22931	2.39041	2.48125	2.23441	2.12941	2.10253		2.20348	2.01473	1.74465	1.87163	2.20841	2.34527	2.39702	2.51	2.23542	0.96355	1.75253	1.46565	1.24741	1.06188	0.977773	1.44363	1.17486	0.956165		0.961229	0.545313	0.19962	0.160002	0.960678	0.504979	0.137364	0.0642045	1.52085	2.27304	2.32505	2.12301	2.01602	1.99501	2.00399	2.46604	2.50704	2.5189		2.20302	2.14594
2.23822	2.33413	2.30607	2.27281	2.447	2.51617	2.29324	2.18833	2.1783		2.27216	2.11899	1.83663	1.96167	2.26724	2.38362	2.40008	2.51002	2.2952	0.97056	1.75745	1.47243	1.24297	1.02551	0.954323	1.4442	1.17675	0.95559		0.966827	0.548715	0.216876	0.177498	0.968758	0.539785	0.139335	0.0620432	1.52535	2.27908	2.33202	2.12504	2.01921	1.997	2.00289	2.47094	2.51302	2.50551		2.20613	2.13687
2.3018	2.39281	2.36182	2.31487	2.447	2.52497	2.35779	2.25778	2.24578		2.33281	2.22267	1.92173	2.04872	2.33179	2.4159	2.40399	2.511	2.3578	0.975793	1.76136	1.47901	1.24273	1.02688	0.945638	1.45198	1.18513	0.965508		0.973957	0.561449	0.245299	0.206019	0.97176	0.544216	0.140616	0.0616911	1.53134	2.28299	2.333	2.12699	2.02997	1.997	1.99702	2.46801	2.514	2.53192		2.21298	2.13002
2.35854	2.44747	2.41045	2.36139	2.47413	2.53103	2.41553	2.32067	2.32869		2.39151	2.32288	2.02396	2.14996	2.39054	2.43415	2.418	2.517	2.40748	0.986799	1.77712	1.49114	1.2472	1.01092	0.930918	1.4607	1.17958	0.959798		0.985856	0.565969	0.246141	0.207536	0.981377	0.543136	0.131888	0.0544726	1.54563	2.29199	2.33699	2.12203	2.032	2.00299	1.99499	2.46995	2.51098	2.53396		2.21899	2.12299
2.4179	2.49896	2.46002	2.4049	2.48851	2.53406	2.47411	2.39407	2.40577	2.411	2.4479	2.41945	2.12992	2.25385	2.4499	2.45025	2.41806	2.517	2.46096	0.99657	1.7879	1.50016	1.25038	1.00422	0.91948	1.47247	1.19976	0.979641	0.90912	0.99861	0.567901	0.239127	0.199733	0.987672	0.54047	0.13051	0.0547494	1.55792	2.291	2.33594	2.12494	2.03198	2.00196	1.99398	2.46396	2.50902	2.52992	2.52498	2.218	2.12198
2.41703	2.48601	2.45603	2.402	2.47399	2.5025	2.47352	2.41503	2.47803	2.49403	2.44653	2.49952	2.22993	2.24601	2.46502	2.4465	2.421	2.519	2.45102	0.991719	1.78496	1.50482	1.23941	0.963266	0.895784	1.47771	1.1988	0.933613	0.85413	0.996132	0.560337	0.209312	0.0958657	0.981961	0.535057	0.135325	0.057344	1.55168	2.273	2.2915	2.09399	2.0015	1.9815	1.9725	2.4375	2.4925	2.514	2.5085	2.194	2.114
2.47452	2.53271	2.51695	2.43484	2.47851	2.50251	2.53109	2.48406	2.57829	2.59731	2.5025	2.57464	2.37244	2.44198	2.51719	2.45755	2.42452	2.51852	2.50657	0.998951	1.78599	1.50755	1.23743	0.961118	0.887203	1.48548	1.20985	0.940187	0.86085	1.00212	0.542279	0.164707	0.0677265	0.990073	0.531192	0.136196	0.0565351	1.55674	2.26901	2.28556	2.0871	1.99752	1.97949	1.96705	2.43255	2.49698	2.51206	2.51095	2.1895	2.11197
2.52878	2.58636	2.56631	2.47275	2.50004	2.50958	2.58681	2.55388	2.663	2.70052	2.55228	2.66251	2.51835	2.57423	2.57133	2.47278	2.43083	2.52074	2.56033	1.00327	1.78939	1.50945	1.22664	0.956392	0.8873	1.48891	1.22173	0.962689	0.881528	1.00504	0.550367	0.153318	0.0583125	0.995593	0.51397	0.137961	0.0569463	1.5569	2.26894	2.27851	2.08348	1.99746	1.9695	1.96096	2.42656	2.50252	2.51201	2.50852	2.18895	2.11298
2.57946	2.63995	2.61745	2.52697	2.51849	2.5205	2.63896	2.65781	2.77076	2.81473	2.60396	2.74291	2.67137	2.75534	2.62494	2.49247	2.43101	2.52302	2.61395	1.00372	1.78362	1.50283	1.22545	0.951892	0.882151	1.48711	1.22297	0.994793	0.912362	1.00423	0.551505	0.134047	0.0530149	0.997348	0.5124	0.147952	0.0561239	1.55462	2.265	2.2725	2.0785	1.9925	1.96151	1.95201	2.42849	2.52599	2.528	2.524	2.18451	2.109
2.62786	2.69481	2.66586	2.56538	2.54097	2.53792	2.69629	2.67725	2.81512	2.87984	2.65085	2.81025	2.81394	2.91829	2.6724	2.51854	2.44182	2.53578	2.66829	0.999532	1.77602	1.49515	1.21602	0.944456	0.87071	1.47612	1.22966	1.01025	0.932679	1.00014	0.552453	0.139143	0.0511372	0.993062	0.513668	0.149612	0.0676551	1.54551	2.26101	2.26702	2.07451	1.99001	1.95947	1.95147	2.42546	2.50198	2.51149	2.50551	2.18101	2.10555
2.68186	2.75135	2.72177	2.61074	2.57223	2.55923	2.75135	2.74285	2.89591	2.97638	2.70482	2.8742	2.9563	3.07247	2.72834	2.56525	2.46086	2.54394	2.72585	0.990181	1.76764	1.4811	1.20259	0.933345	0.862698	1.46648	1.22338	1.01703	0.94195	0.990674	0.523961	0.142305	0.070103	0.983977	0.513814	0.132645	0.0596503	1.53793	2.25689	2.26045	2.07045	1.98598	1.95252	1.94648	2.41453	2.49999	2.51246	2.50346	2.17738	2.10457
2.74351	2.80851	2.77502	2.65351	2.60452	2.59101	2.80851	2.804	2.97999	3.05651	2.76201	2.91206	3.06108	3.20209	2.78901	2.632	2.46605		2.78251	0.981151	1.75367	1.46854	1.1955	0.926047	0.854159	1.45817	1.22017	1.02783	0.955164	0.98304	0.511884	0.180204	0.118061	0.973743	0.572099	0.137711		1.52381	2.251	2.252	2.065	1.982	1.949	1.945	2.4095	2.497	2.506	2.496	2.171	2.097
2.76391	2.80183	2.79576	2.668	2.62887	2.60715	2.80691	2.80519	2.98936	3.10766	2.78891	2.96498	3.13557	3.28442	2.81091	2.61977	2.50917		2.78589	0.962612	1.7399	1.45253	1.16513	0.897119	0.83955	1.44636	1.21556	1.03237	0.953811	0.96233	0.516089	0.183742	0.137889	0.959575	0.503414	0.0914791		1.50559	2.23817	2.19613	2.02615	1.94808	1.91911	1.91909	2.37898	2.46221	2.48796	2.46906	2.15117	2.097
2.82358	2.86257	2.85161	2.7246	2.68361	2.66261	2.87551	2.8745	3.03766	3.17353	2.85056	3.0345	3.19558	3.34259	2.87356	2.73815	2.56758		2.85153	0.965734	1.73397	1.44533	1.16659	0.90666	0.841038	1.44012	1.21426	1.01558	0.949789	0.965186	0.506599	0.155018	0.10228	0.962853	0.594621	0.175993		1.49761	2.23204	2.19004	2.01806	1.94403	1.91801	1.91106	2.36411	2.46299	2.48304	2.469	2.14802	2.09799
2.89006	2.92706	2.91406	2.79206	2.74606	2.71407	2.93905	2.92905	3.12505	3.22004	2.91606	3.09905	3.20303	3.34502	2.93806	2.75809			2.91505	0.96013	1.72762	1.44035	1.15499	0.90027	0.832411	1.43321	1.20478	1.03306	0.950598	0.959676	0.513636	0.154885	0.0940606	0.957214	0.509351			1.49224	2.22699	2.17899	2.01099	1.939	1.911	1.912	2.35999	2.45199	2.47099	2.46799	2.13999	2.09499
2.95785	2.99387	2.97792	2.85788	2.81582	2.7907	2.99997	2.988	3.17908	3.26228	2.98385	3.1521	3.23152	3.36663	3.00683	2.85535			2.974	0.960041	1.72863	1.44035	1.14715	0.900604	0.82237	1.43904	1.20497	1.00455	0.936892	0.954724	0.520169	0.149432	0.0722692	0.96194	0.521956			1.49431	2.21815	2.1672	2.00018	1.93408	1.90903	1.90708	2.35017	2.4461	2.46412	2.46112	2.13115	2.08812
3.01764	3.05066	3.0446	2.93453	2.89552	2.87648	3.05964	3.03671	3.19988	3.28387	3.05358	3.18878	3.23498	3.367	3.06366	2.9544			3.03662	0.963896	1.73846	1.4454	1.15219	0.884062	0.819606	1.44164	1.20508	1.00256	0.928073	0.958874	0.562142	0.152004	0.0688786	0.965359	0.520083			1.50139	2.21204	2.16203	1.99205	1.92605	1.90701	1.90302	2.34404	2.44004	2.46102	2.461	2.12106	2.08303
3.07313	3.11412	3.10111	3.01716	2.98921	2.97221	3.1181	3.09309	3.23005	3.30304	3.10612	3.22004	3.24503	3.371	3.11714	3.05425	2.7613	2.9043	3.09413	0.96558	1.74478	1.45496	1.16652	0.889758	0.825993	1.4536	1.20188	0.985731	0.906987	0.964419	0.565817	0.153856	0.064783	0.96311	0.512328	0.151087	0.106656	1.5075	2.20399	2.159	1.98701	1.92299	1.89298	1.89599	2.33501	2.43497	2.457	2.45399	2.11699	2.079
3.12791	3.16401	3.14807	3.08662	3.07823	3.06221	3.16017	3.13124	3.25059	3.31869	3.15601	3.23667	3.25579	3.371	3.17584	3.1599	2.89142	3.03344	3.15185	0.978288	1.75819	1.46576	1.16107	0.90186	0.827373	1.46337	1.20217	0.977788	0.892851	0.976824	0.568624	0.148016	0.0617796	0.975788	0.579909	0.188419	0.143519	1.52072	2.20008	2.159	1.98994	1.91712	1.88417	1.89012	2.33794	2.42225	2.457	2.4491	2.11112	2.07704
3.18559	3.22457	3.20757	3.15253	3.16736	3.17122	3.21461	3.17171	3.28376	3.33091	3.2116	3.26281	3.256	3.371	3.22763	3.25532	3.00519	3.15315	3.19966	0.987842	1.76827	1.475	1.17736	0.90214	0.846044	1.48086	1.19608	0.965985	0.877629	0.984566	0.55349	0.147414	0.0601315	0.986911	0.585569	0.174735	0.129825	1.53168	2.19106	2.15999	1.98702	1.92097	1.89393	1.88603	2.33403	2.42399	2.45005	2.44503	2.10703	2.07204
3.23414	3.27714	3.26515	3.23618	3.27231	3.28432	3.26314	3.21409	3.29406	3.33703	3.26215	3.27104	3.26001	3.373	3.27614	3.34225	3.11032	3.14737	3.25514	0.995911	1.77817	1.48523	1.21488	0.933826	0.858173	1.48702	1.19479	0.956973	0.865949	0.990889	0.551283	0.148854	0.0592136	0.996323	0.589415	0.168363	0.0781679	1.541	2.18499	2.16002	1.98901	1.91699	1.89099	1.88699	2.339	2.41299	2.44997	2.44299	2.1	2.07601
3.28709	3.33107	3.32104	3.30384	3.38703	3.40395	3.31412	3.24743	3.3176	3.34683	3.31706	3.28575	3.26295	3.373	3.32811	3.4354	3.23093	3.28563	3.30711	1.00003	1.7869	1.49379	1.22649	0.962212	0.885265	1.48826	1.19531	0.954237	0.865704	0.99436	0.55247	0.150453	0.0568211	1.00109	0.598927	0.161901	0.0736378	1.54815	2.18107	2.1659	1.99097	1.91503	1.88608	1.88405	2.339	2.40907	2.4382	2.43907	2.09902	2.07797
3.33366	3.3866	3.37362	3.36953	3.46147	3.51619	3.36563	3.30161	3.32495	3.35494	3.36565	3.2999	3.27392	3.373	3.3697	3.51046	3.36304	3.43194	3.36161	1.00312	1.79047	1.49857	1.24079	1.00254	0.907182	1.49197	1.21537	0.966916	0.871984	0.996793	0.551765	0.151066	0.0600758	1.00464	0.608292	0.164172	0.075466	1.55246	2.18001	2.17196	1.991	1.91103	1.91181	1.88896	2.34297	2.40106	2.43601	2.44396	2.09701	2.07701
3.39027	3.43927	3.4293	3.43933	3.55452	3.62745	3.40929	3.32331	3.36711		3.42326	3.31128	3.27903	3.37601	3.42825	3.58027	3.5158	3.60301	3.41229	1.00083	1.79082	1.4974	1.25297	1.00606	0.922214	1.4925	1.20439	0.960514		0.99408	0.541972	0.154645	0.0611791	1.00281	0.609137	0.184408	0.0671251	1.54719	2.18205	2.17902	1.99701	1.90802	1.91593	1.89403	2.34601	2.40098	2.436		2.09904	2.08003
3.44199	3.49099	3.48785	3.50276	3.65601	3.71528	3.46491	3.38381	3.3876		3.47401	3.36495	3.2839	3.37796	3.47704	3.63199	3.67194	3.79916	3.46889	0.997123	1.7823	1.49233	1.25299	1.03765	0.950241	1.48115	1.21056	0.967071		0.992138	0.594952	0.161506	0.0629552	0.997455	0.614426	0.154761	0.0661687	1.54452	2.19181	2.18194	1.99798	1.91094	1.90227	1.8989	2.34796	2.39806	2.436		2.10587	2.08589
3.49673	3.54772	3.54572	3.56171	3.73462	3.81153	3.52272	3.42381	3.42283		3.52873	3.38292	3.28898	3.378	3.53372	3.69569	3.78645	3.91644	3.52373	0.982532	1.76926	1.47969	1.24494	1.05678	0.969358	1.46975	1.18011	0.937208		0.977223	0.592915	0.161282	0.0662638	0.983349	0.548725	0.18664	0.0982713	1.53254	2.19499	2.19195	1.99999	1.91697	1.90001	1.90995	2.34999	2.40994	2.44595		2.10899	2.08401
3.55215	3.60615	3.60117	3.63017	3.8142	3.90419	3.58115	3.47413	3.4571		3.58215	3.39609	3.29903	3.37802	3.59014	3.76015	3.91636	4.06829	3.58015	0.969055	1.75202	1.47048	1.24055	1.06285	0.985244	1.45657	1.18169	0.942444		0.966519	0.528431	0.162886	0.0661014	0.967341	0.498817	0.160326	0.0972141	1.5202	2.18303	2.19703	2.00702	1.91101	1.90602	1.91803	2.35501	2.41101	2.45199		2.10201	2.08301
3.60706	3.66204	3.66589	3.69292	3.89069	3.97676	3.63802	3.52414	3.49436		3.63902	3.43139	3.3108	3.3839	3.64407	3.81702	4.05168	4.17713	3.63801	0.955797	1.74363	1.46127	1.23509	1.06215	0.994088	1.44426	1.16945	0.932668		0.954998	0.52492	0.165092	0.0666113	0.952583	0.482579	0.10611	0.087477	1.51006	2.19283	2.20978	2.01585	1.91395	1.91485	1.92881	2.35992	2.41493	2.45003		2.10692	2.08497
3.6626	3.72455	3.72061	3.7357	3.95752	4.04749	3.69062	3.58457	3.54464		3.6946	3.49057	3.32589	3.39194	3.6996	3.87161	4.03712	4.19191	3.69757	0.952046	1.73482	1.45451	1.22624	1.06562	0.99696	1.43801	1.16255	0.929502		0.950491	0.524145	0.16518	0.0705812	0.9496	0.491572	0.158025	0.102589	1.50038	2.19896	2.21695	2.01898	1.92492	1.92195	1.93793	2.37092	2.41599	2.46191		2.11296	2.08301
3.72405	3.78305	3.77805	3.79706	4.00806	4.10404	3.75205	3.64805	3.61605		3.75305	3.56607	3.35103	3.40102	3.76405	3.93604	4.05902	4.215	3.76105	0.948653	1.73461	1.45448	1.22936	1.06749	0.99706	1.43243	1.1665	0.933811		0.946874	0.529135	0.167476	0.0741253	0.946451	0.490256	0.143111	0.0836581	1.49654	2.203	2.22901	2.03201	1.929	1.92301	1.94801	2.38101	2.42401	2.473		2.118	2.086
3.79184	3.84494	3.83601	3.87762	4.08076	4.15218	3.81788	3.70994	3.68188		3.82182	3.65154	3.39131	3.42755	3.82889	3.99008	4.08456	4.21992	3.82196	0.951904	1.73707	1.45738	1.18761	1.02954	0.984485	1.42613	1.14626	0.910312		0.951668	0.534931	0.161954	0.0682012	0.947994	0.510612	0.156658	0.0686367	1.50093	2.20792	2.23982	2.03987	1.92703	1.93382	1.95587	2.39083	2.43383	2.47202		2.11898	2.08502
3.85058	3.89961	3.90054	3.90581	4.08001	4.17782	3.8736	3.7805	3.78824		3.88753	3.77908	3.48631	3.63053	3.8846	4.03865	4.09791	4.22397	3.87661	0.958592	1.74302	1.45792	1.22707	1.04131	0.979098	1.43823	1.14749	0.907398		0.956853	0.583825	0.214468	0.168034	0.955942	0.545876	0.159302	0.0649152	1.50659	2.22488	2.25489	2.04794	1.95381	1.93797	1.95799	2.39696	2.44294	2.48292		2.13786	2.08798
3.90915	3.95915	3.95214	3.95413	4.11908	4.20404	3.92914	3.85314	3.8412		3.94515	3.8812	3.58019	3.72219	3.94316	4.05808	4.10503	4.227	3.93314	0.966786	1.75074	1.46728	1.22831	1.03719	0.960551	1.45017	1.19295	0.953686		0.964568	0.588919	0.222924	0.177266	0.964324	0.550952	0.157769	0.0614698	1.5138	2.23803	2.26002	2.05601	1.97	1.95001	1.96101	2.40403	2.44702	2.48301		2.15102	2.09402
3.96406	4.01603	4.0051	4.00218	4.1485	4.21875	3.98013	3.9061	3.91376		4.00006	3.95376	3.65178	3.7928	4.00101	4.0875	4.11582	4.227	3.9861	0.976534	1.75821	1.47634	1.23102	1.02377	0.938595	1.45688	1.19295	0.952333		0.974766	0.57369	0.205842	0.161106	0.973277	0.559062	0.157308	0.0613913	1.5244	2.24783	2.2659	2.05895	1.97098	1.95393	1.96297	2.41482	2.45388	2.48693		2.15985	2.10187
4.02273	4.07274	4.05676	4.04381	4.17189	4.21701	4.03574	3.96274	3.98865		4.05574	4.0396	3.74656	3.76215	4.05973	4.11288	4.11998	4.227	4.04473	0.988922	1.77312	1.48968	1.2356	1.00081	0.917776	1.46579	1.19225	0.950618		0.991024	0.568493	0.188799	0.0963834	0.981373	0.551506	0.157429	0.0616587	1.53525	2.25298	2.265	2.06398	1.97498	1.97092	1.97793	2.42097	2.46395	2.487		2.16697	2.10499
4.06916	4.12616	4.10615	4.09212	4.18307	4.23101	4.09216	4.02422	4.07226	4.07731	4.10417	4.12625	3.85442	3.90346	4.10616	4.13104	4.12401	4.22701	4.09415	0.999321	1.78298	1.50189	1.23713	0.989278	0.900958	1.48105	1.19657	0.950955	0.844906	1.0018	0.560433	0.164862	0.0750543	0.991028	0.54529	0.154171	0.0614113	1.54826	2.26302	2.26499	2.06101	1.98401	1.97102	1.96902	2.42101	2.46801	2.49504	2.50102	2.17203	2.11902
4.11902	4.17602	4.15111	4.12731	4.20556	4.23394	4.14104	4.09069	4.15144	4.17213	4.155	4.20152	3.98149	4.04324	4.15504	4.14179	4.12694	4.23092	4.13911	1.00566	1.79028	1.50773	1.23592	0.964322	0.885152	1.49446	1.21792	0.946419	0.852893	1.00874	0.555184	0.153308	0.0672146	0.996473	0.542191	0.151561	0.0587622	1.55786	2.26987	2.26206	2.06394	1.98596	1.97787	1.97488	2.42492	2.47094	2.50677	2.50787	2.17985	2.1239
4.17063	4.22862	4.20362	4.17267	4.21692	4.23896	4.19461	4.15156	4.23539	4.26731	4.19968	4.28936	4.12695	4.19292	4.20961	4.16582	4.13395	4.22802	4.19361	1.00779	1.79635	1.51024	1.22931	0.957834	0.880264	1.5029	1.21285	0.968477	0.873162	1.01114	0.558197	0.152226	0.0664942	0.998039	0.549009	0.152681	0.056943	1.5638	2.27496	2.25902	2.06102	1.99196	1.978	1.98096	2.425	2.48291	2.51494	2.51594	2.18596	2.12499
4.21515	4.28215	4.24715	4.20113	4.23304	4.24304	4.25015	4.21818	4.32225	4.35926	4.24813	4.36319	4.26642	4.33853	4.25615	4.18218	4.16103	4.26901	4.24515	1.00876	1.79985	1.50998	1.22556	0.953195	0.875054	1.50268	1.22296	0.976488	0.886789	1.01261	0.558165	0.146422	0.0557631	0.998588	0.537026	0.126409	0.0503977	1.56383	2.26998	2.25899	2.06399	1.99401	1.972	1.972	2.42501	2.49302	2.52201	2.51701	2.18099	2.12801
4.26514	4.33214	4.29812	4.24426	4.24578	4.25676	4.30309	4.2819	4.4095	4.45043	4.29421	4.42887	4.41248	4.51988	4.30811	4.24295	4.16985	4.27195	4.29711	1.01175	1.7955	1.50722	1.21863	0.951607	0.872986	1.50446	1.22474	0.97938	0.89666	1.01207	0.573663	0.136904	0.0499501	1.00486	0.621918	0.13625	0.0599554	1.55943	2.2641	2.25605	2.06105	1.99695	1.97102	1.97102	2.42795	2.49988	2.52495	2.52192	2.17608	2.12997
4.31874	4.38176	4.35273	4.27983	4.27685	4.27989	4.36271	4.34768	4.48463	4.53459	4.34276	4.49667	4.56923	4.70011	4.36572	4.26589		4.34961	4.34775	1.00711	1.78703	1.49608	1.21466	0.942247	0.864303	1.49287	1.21777	0.989589	0.90886	1.00428	0.627123	0.127188	0.045661	1.00335	0.628037		0.18971	1.5543	2.264	2.25401	2.06399	1.996	1.96801	1.96702	2.42601	2.50597	2.52799	2.52996	2.17401	2.13995
4.36829	4.43827	4.39925	4.32217	4.30516	4.30413	4.41927	4.40729	4.5533	4.61737	4.3893	4.54031	4.70331	4.85134	4.41628	4.31424	4.17811	4.3171	4.40726	0.996099	1.77854	1.4865	1.20395	0.948735	0.85662	1.48452	1.22278	1.00466	0.921292	0.993355	0.61537	0.131632	0.0720764	0.992742	0.636661	0.171228	0.127569	1.54179	2.26501	2.25297	2.06599	1.996	1.96901	1.96602	2.42599	2.50499	2.529	2.53201	2.173	2.14302
4.42783	4.49489	4.45	4.35633	4.33737	4.33048	4.47589	4.46781	4.61479	4.69351	4.45079	4.60474	4.76774	4.92162	4.47485	4.36402	4.20056	4.33858	4.46095	0.987646	1.76767	1.47817	1.19346	0.931233	0.844272	1.4697	1.21854	1.00372	0.921761	0.984082	0.537183	0.191702	0.139311	0.984953	0.632688	0.177046	0.133562	1.53126	2.26696	2.24711	2.06306	1.99502	1.97194	1.9709	2.42404	2.50206	2.529	2.53396	2.173	2.14692
4.48062	4.54861	4.50262	4.40564	4.38367	4.36972	4.53061	4.52459	4.67259	4.76151	4.50461	4.65266	4.84345	4.99249	4.53259	4.41464	4.21688	4.35488	4.51759	0.981772	1.7609	1.46635	1.18084	0.913537	0.83715	1.46132	1.21015	1.00761	0.92454	0.979611	0.599433	0.204852	0.147113	0.977722	0.631885	0.190651	0.146923	1.52332	2.267	2.24799	2.06002	1.99599	1.97101	1.97299	2.42698	2.50101	2.53099	2.53599	2.173	2.14899
4.54714	4.60414	4.56215	4.45814	4.43013	4.40913	4.58913	4.58212	4.74112	4.82311	4.57214	4.73017	4.88905	5.03702	4.59414	4.47516	4.24806	4.38577	4.57014	0.974116	1.75353	1.45856	1.17774	0.917952	0.828332	1.45601	1.20136	0.994738	0.918937	0.974971	0.598789	0.180482	0.119224	0.96713	0.623305	0.198332	0.155232	1.51913	2.26201	2.24299	2.05999	1.99299	1.97398	1.97399	2.41999	2.50099	2.536	2.54	2.169	2.15099
4.60402	4.66102	4.62197	4.51502	4.48308	4.46307	4.64307	4.63214	4.78917	4.86822	4.62705	4.79783	4.90768	5.04683	4.65102	4.53988	4.27258	4.29556	4.628	0.972468	1.74887	1.45737	1.1727	0.902753	0.825076	1.45573	1.1982	0.993973	0.913838	0.971421	0.598554	0.177344	0.10478	0.967317	0.617432	0.219317	0.0959056	1.51549	2.2679	2.23808	2.0541	1.98808	1.96614	1.97007	2.41607	2.49805	2.53403	2.53902	2.17097	2.1451
4.67052	4.72554	4.68058	4.58152	4.55846	4.52952	4.70357	4.6886	4.82773	4.90772	4.69551	4.87544	4.93183	5.07083	4.71454	4.63134	4.34349	4.48064	4.69154	0.975557	1.7491	1.45817	1.16978	0.908625	0.820979	1.45611	1.19339	0.983863	0.905292	0.971459	0.513797	0.144072	0.0747268	0.973187	0.611036	0.226093	0.182284	1.51662	2.26701	2.23006	2.04804	1.98601	1.96898	1.96901	2.41699	2.49701	2.53201	2.53999	2.17299	2.15393
4.73515	4.78215	4.74016	4.64719	4.62421	4.60422	4.76714	4.73615	4.87511	4.94207	4.75516	4.91606	4.983	5.097	4.78015	4.71623	4.42603	4.56369	4.74815	0.974721	1.75319	1.46011	1.17574	0.915304	0.822972	1.46089	1.1943	0.976225	0.894427	0.972651	0.571717	0.106789	0.0535343	0.97019	0.599822	0.218455	0.175484	1.52141	2.26699	2.229	2.04599	1.98099	1.96498	1.96799	2.406	2.49099	2.526	2.53899	2.171	2.13699
4.78895	4.83693	4.80081	4.7186	4.70149	4.68541	4.81898	4.79289	4.9162	4.96848	4.81385	4.93856	4.98398	5.097	4.83493	4.80035	4.43875	4.44826	4.80293	0.978781	1.76345	1.46645	1.18551	0.920488	0.831042	1.46754	1.19382	0.963097	0.882347	0.976769	0.585392	0.106417	0.0514116	0.973868	0.589345	0.283428	0.16221	1.53061	2.26504	2.22802	2.04306	1.97806	1.95911	1.96408	2.406	2.4861	2.526	2.5341	2.17198	2.13308
4.84472	4.88974	4.85672	4.78965	4.78558	4.77555	4.87273	4.82783	4.9369	4.99089	4.86972	4.9778	4.984	5.097	4.88774	4.88657	4.53352	4.67086	4.85574	0.98674	1.77457	1.4765	1.19496	0.91668	0.839607	1.47934	1.19517	0.961119	0.874339	0.98469	0.554229	0.108848	0.0502556	0.981412	0.596214	0.276163	0.232741	1.54279	2.26102	2.228	2.04201	1.97601	1.95602	1.95604	2.39904	2.48202	2.52302	2.52604	2.16703	2.13399
4.91463	4.96212	4.93864	4.89019	4.91126	4.91278	4.93664	4.88859	4.97554	5.01602	4.94762	4.98403	4.98999	5.09498	4.95611	4.98973	4.74233	4.80136	4.92815	0.991775	1.77373	1.4857	1.21065	0.929209	0.850464	1.48617	1.20831	0.954875	0.870215	0.989011	0.533619	0.124614	0.0488512	0.988793	0.596796	0.258651	0.109355	1.54185	2.24749	2.22102	2.043	1.97249	1.9455	1.945	2.39451	2.47498	2.50799	2.51248	2.15799	2.1415
4.95399	5.00149	4.98048	4.9469	4.99281	5.00139	4.97998	4.91505	4.98653	5.02058	4.98451	4.99146	4.98549	5.08905	4.99057	5.0609	4.84862	4.93698	4.97442	0.989312	1.77728	1.49304	1.21602	0.953751	0.872769	1.49339	1.21753	0.965554	0.873483	0.986866	0.532672	0.134267	0.0549789	0.9858	0.590129	0.228206	0.073481	1.54876	2.24302	2.22846	2.04297	1.96848	1.94609	1.94501	2.39747	2.4695	2.50398	2.50656	2.15401	2.14246
5.01155	5.05856	5.0445	5.01894	5.07983	5.10619	5.03359	4.96313	5.01478	5.04531	5.04354	5.00043	4.98351	5.08503	5.05302	5.14436	4.97105	5.03138	5.02809	0.995079	1.77945	1.49977	1.22134	0.973977	0.886163	1.50065	1.23109	0.988371	0.889603	0.992257	0.530446	0.136682	0.05443	0.991783	0.585956	0.15797	0.0707975	1.55252	2.23953	2.23396	2.04102	1.96056	1.95543	1.945	2.397	2.46355	2.49656	2.50203	2.15152	2.143
5.06364	5.12915	5.10163	5.08268	5.18075	5.21478	5.08864	5.00414	5.0426	5.06957	5.09263	5.02904	4.99501	5.08901	5.10264	5.22419	5.10793	5.17798	5.09911	0.985189	1.7777	1.49795	1.2361	0.981036	0.893355	1.49954	1.21832	0.974726	0.903822	0.981721	0.549004	0.141397	0.05679	0.982896	0.584568	0.155559	0.0674644	1.54008	2.24001	2.23501	2.04651	1.9605	1.95349	1.94751	2.39249	2.46251	2.49751	2.501	2.15151	2.1445
5.10981	5.17863	5.1464	5.14229	5.26472	5.3076	5.13683	5.05043	5.07671	5.09831	5.13739	5.04149	4.99851	5.09199	5.15126	5.28875	5.25042	5.33605	5.13572	0.995754	1.77288	1.49895	1.24644	0.996241	0.91336	1.49182	1.22512	0.968872	0.88398	0.992806	0.556804	0.145471	0.0615615	0.992641	0.585624	0.147099	0.0576008	1.54145	2.244	2.23705	2.0505	1.9615	1.95156	1.95095	2.39011	2.46448	2.48902	2.49311	2.154	2.14503
5.16151	5.22846	5.21836	5.22336	5.39197	5.42812	5.20529	5.11143	5.1324	5.12273	5.20247	5.05981	5.00593	5.10097	5.19951	5.37232	5.43667	5.56744	5.19238	0.983168	1.76483	1.49017	1.24936	0.995938	0.935744	1.47909	1.21381	0.910088	0.860396	0.983752	0.551238	0.157846	0.0658796	0.979019	0.542862	0.163976	0.08483	1.53547	2.24198	2.24096	2.05099	1.96399	1.95993	1.95393	2.39798	2.45204	2.49098	2.5019	2.15596	2.14699
5.21515	5.27914	5.26916	5.27617	5.46014	5.51319	5.24417	5.14516	5.1561	5.1521	5.25715	5.10209	5.01104	5.101	5.24716	5.41521	5.55046	5.69542	5.24416	0.974881	1.75497	1.48174	1.25059	1.01128	0.94413	1.47114	1.18981	0.920552	0.841322	0.975648	0.547168	0.156529	0.0666893	0.970735	0.540389	0.187216	0.115638	1.52273	2.242	2.25102	2.059	1.967	1.962	1.962	2.40601	2.46602	2.498	2.50602	2.158	2.14702
5.27265	5.33171	5.32971	5.34275	5.51371	5.58395	5.30766	5.20469	5.19565	5.18964	5.3136	5.1366	5.02515	5.10104	5.30769	5.49474	5.7231	5.85536	5.30568	0.937397	1.75152	1.46477	1.23937	1.04034	0.963145	1.45965	1.17694	0.93241	0.845887	0.937102	0.542632	0.163592	0.0663849	0.934725	0.491107	0.122223	0.107449	1.50696	2.2421	2.25816	2.06016	1.96615	1.96206	1.96309	2.40914	2.47397	2.49909	2.51205	2.15711	2.15397
5.32363	5.3876	5.3856	5.40157	5.5696	5.65846	5.35962	5.25861	5.24663	5.23964	5.36066	5.18366	5.03691	5.10398	5.36161	5.55258	5.73094	5.88379	5.35862	0.924652	1.74043	1.45967	1.23605	1.03706	0.96587	1.44327	1.1727	0.924587	0.844897	0.927083	0.537328	0.153523	0.0644143	0.91947	0.486156	0.178125	0.120714	1.49991	2.24994	2.27091	2.07291	1.97791	1.96696	1.96995	2.41992	2.47201	2.50595	2.51597	2.16594	2.15201
5.39413	5.45314	5.45015	5.45713	5.64113	5.72415	5.42217	5.32413	5.29018		5.43314	5.24018	5.06603	5.12602	5.42913	5.61314	5.7501	5.89907	5.41916	0.938258	1.73049	1.45358	1.2296	1.04065	0.961782	1.43719	1.16999	0.938971		0.936414	0.539687	0.149979	0.0597758	0.937033	0.493649	0.168471	0.104472	1.49558	2.25801	2.27702	2.07603	1.98404	1.96802	1.97601	2.42703	2.47902	2.51204		2.17002	2.151
5.44492	5.50875	5.50674	5.50882	5.68963	5.78145	5.48569	5.37584	5.35885		5.48588	5.30917	5.0798	5.13394	5.47992	5.66864	5.78713	5.92408	5.4798	0.933988	1.72164	1.45422	1.22643	1.03861	0.958657	1.42992	1.1635	0.93168		0.930621	0.538823	0.15744	0.0666228	0.934332	0.512258	0.157586	0.0898918	1.49251	2.2621	2.28415	2.0861	1.99895	1.97701	1.97803	2.43808	2.48613	2.52794		2.17703	2.15196
5.51625	5.56739	5.5644	5.57234	5.73849	5.81663	5.53944	5.44132	5.42531		5.55429	5.40005	5.14235	5.28443	5.55125	5.71848	5.7969	5.92994	5.54235	0.944738	1.73293	1.45676	1.22871	1.03458	0.95767	1.4373	1.15573	0.921585		0.944663	0.553833	0.180727	0.135263	0.941515	0.509806	0.156531	0.0752629	1.4996	2.26992	2.29588	2.09392	1.99504	1.97799	1.97998	2.44394	2.4959	2.52305		2.17898	2.14903
5.56918	5.62417	5.62217	5.59721	5.75808	5.83707	5.60218	5.50523	5.48925		5.60219	5.50329	5.21724	5.36022	5.60719	5.75807	5.81503	5.94402	5.60016	0.950118	1.74175	1.46001	1.22985	1.03053	0.941778	1.43491	1.14728	0.913424		0.94901	0.557805	0.200201	0.154984	0.947616	0.543407	0.149572	0.0624714	1.50839	2.27802	2.30501	2.107	2.00502	1.98203	1.98802	2.45201	2.50599	2.54101		2.19102	2.15002
5.63173	5.6816	5.67862	5.6675	5.78541	5.86031	5.66367	5.58481	5.57497		5.66777	5.60116	5.29811	5.43515	5.67068	5.78227	5.82607	5.95004	5.65468	0.959731	1.74661	1.47185	1.22587	1.01048	0.927616	1.45183	1.17508	0.891745		0.959392	0.559479	0.210487	0.166319	0.956346	0.532369	0.146969	0.0595489	1.51246	2.28511	2.30711	2.10606	2.01306	1.99117	1.99402	2.45604	2.50107	2.54402		2.19809	2.15606
5.68956	5.72864	5.72762	5.7067	5.81775	5.88481	5.71659	5.64851	5.65141		5.72853	5.6923	5.38533	5.52531	5.72459	5.80383	5.83195	5.95298	5.70859	0.970835	1.75865	1.47921	1.23184	1.01252	0.925705	1.46693	1.18407	0.938599		0.972936	0.557019	0.201618	0.158391	0.964726	0.528371	0.146901	0.0563149	1.52807	2.29393	2.31593	2.11096	2.01796	2.00489	1.99598	2.45898	2.50695	2.54598		2.20495	2.16096
5.74411	5.79015	5.77714	5.74813	5.8401	5.892	5.76116	5.70719	5.72825	5.72828	5.7831	5.76322	5.47033	5.48241	5.78212	5.82202	5.83603	5.95801	5.75915	0.982309	1.77315	1.49263	1.23331	1.00131	0.910674	1.4776	1.19793	0.923686	0.827646	0.985231	0.538121	0.173279	0.0788372	0.975076	0.524127	0.146563	0.0547015	1.53781	2.29701	2.31001	2.10801	2.02501	2.00803	2.00503	2.46601	2.51303	2.55201	2.55202	2.20902	2.16203
5.78477	5.84459	5.82652	5.7944	5.87525	5.89226	5.81869	5.77386	5.81717	5.82527	5.81776	5.84111	5.58765	5.62781	5.82575	5.82926	5.84502	5.9619	5.81357	0.988972	1.78179	1.50452	1.24072	0.960777	0.898129	1.48957	1.21283	0.936347	0.836785	0.992617	0.531522	0.155536	0.0708586	0.980704	0.519585	0.137137	0.0518124	1.54831	2.3011	2.31294	2.11	2.027	2.01796	2.016	2.46807	2.52207	2.55509	2.55901	2.21505	2.17107
5.84541	5.89055	5.8676	5.8257	5.89481	5.9128	5.87248	5.84134	5.90911	5.92503	5.87742	5.92815	5.71674	5.76962	5.88443	5.8498	5.84698	5.95408	5.85856	0.997725	1.78603	1.50816	1.21643	0.955026	0.896506	1.49844	1.21391	0.9353	0.852854	1.00027	0.52228	0.15446	0.0676116	0.990406	0.527018	0.143944	0.0582771	1.54893	2.30892	2.30805	2.11	2.027	2.01503	2.016	2.47394	2.52794	2.56193	2.55999	2.21896	2.17694
5.89805	5.94206	5.91506	5.87303	5.94101	5.947	5.93406	5.90708	6.01312	6.03313	5.93005	6.0231	5.86817	5.92817	5.94304	5.86702	5.85003	5.94604	5.91406	1.00115	1.7913	1.51239	1.24333	0.967687	0.886142	1.5006	1.21998	0.945161	0.870379	1.00282	0.555162	0.148137	0.0640644	0.994546	0.534931	0.14707	0.0551846	1.55886	2.309	2.305	2.112	2.033	2.00601	2.011	2.46801	2.534	2.561	2.558	2.21901	2.17301
5.93876	5.99365	5.96565	5.89944	5.94713	5.95023	5.98665	5.97371	6.11009	6.13923	5.97075	6.10591	6.00988	6.07355	5.97981	5.88336	5.87559	5.98066	5.96073	0.997853	1.78531	1.5038	1.23143	0.957148	0.879149	1.49536	1.22336	0.962897	0.88635	0.999797	0.524001	0.153739	0.0511796	0.991009	0.519695	0.138534	0.050904	1.5526	2.31305	2.30096	2.10996	2.03503	2.01106	2.01501	2.47396	2.53603	2.56395	2.55499	2.22401	2.17796
5.99857	6.04463	6.01663	5.93375	5.95693	5.96787	6.03763	6.0296	6.19538	6.2353	6.02957	6.17748	6.15693	6.27355	6.04354	5.91179	5.92167	6.03262	6.01759	0.995775	1.78132	1.4925	1.22577	0.947569	0.8791	1.4961	1.23701	0.97125	0.905958	0.993307	0.542109	0.14819	0.0574148	0.993284	0.532597	0.0973483	0.0676686	1.54775	2.31697	2.29802	2.10702	2.03699	2.01596	2.01599	2.47102	2.53799	2.56003	2.55401	2.22499	2.17502
6.04919	6.09719	6.07017	5.98413	5.99508	5.9901	6.09919	6.10318	6.25319	6.32425	6.08118	6.23516	6.31639	6.4355	6.09419	5.98709			6.07218	0.989922	1.77773	1.49084	1.21291	0.933777	0.856329	1.48686	1.23397	1.01362	0.929152	0.993022	0.539978	0.127217	0.0566404	0.981953	0.631717			1.54005	2.32198	2.28799	2.10698	2.04298	2.01402	2.019	2.46499	2.54498	2.56201	2.55601	2.22897	2.177
6.11066	6.15676	6.12472	6.02468	6.02169	6.0214	6.15871	6.16074	6.3151	6.40307	6.13866	6.28553	6.44129	6.59336	6.15569	6.01514			6.12969	0.98423	1.76439	1.47905	1.19531	0.923413	0.855776	1.47561	1.23698	1.04194	0.945624	0.980868	0.611486	0.145295	0.0979544	0.982765	0.589091			1.52682	2.31496	2.28497	2.10204	2.03604	2.01895	2.019	2.46299	2.53997	2.56599	2.55804	2.22	2.17813
6.16152	6.21544	6.18047	6.0775	6.07549	6.0527	6.21348	6.21845	6.40019	6.48621	6.18952	6.32661	6.54105	6.699	6.20949	6.0259			6.18349	0.973383	1.75443	1.46489	1.1805	0.914356	0.83995	1.46524	1.23085	1.03894	0.947492	0.970607	0.597176	0.153443	0.120803	0.971517	0.517014			1.5176	2.31203	2.28302	2.10497	2.03897	2.01504	2.019	2.46201	2.53802	2.56501	2.56097	2.22	2.18791
6.21718	6.27317	6.23515	6.12515	6.09115	6.08711	6.27717	6.28116	6.46112	6.55716	6.24516	6.3862	6.57314	6.72813	6.26618	6.1402	5.96507	6.10207	6.24518	0.966346	1.74358	1.45606	1.1739	0.913406	0.835804	1.45477	1.21976	1.03182	0.952914	0.962753	0.594037	0.181213	0.142526	0.965419	0.618938	0.183534	0.140554	1.50982	2.31798	2.27799	2.09699	2.034	2.01701	2.01501	2.45099	2.54199	2.56601	2.55901	2.22697	2.18603
6.27875	6.33166	6.28774	6.1788	6.14281	6.12478	6.33669	6.33864	6.50484	6.61165	6.3028	6.45676	6.62256	6.77446	6.32774	6.2109	5.98932	6.12637	6.30667	0.965061	1.7397	1.45436	1.16628	0.901805	0.826693	1.45401	1.22352	1.03581	0.957597	0.960347	0.596402	0.160924	0.113153	0.965195	0.628395	0.209029	0.166076	1.50513	2.31211	2.27295	2.09394	2.034	2.02091	2.01992	2.44895	2.53687	2.56895	2.56203	2.2181	2.19487
6.33657	6.38262	6.34458	6.24054	6.20553	6.18455	6.3896	6.38763	6.56952	6.66163	6.36454	6.51556	6.66568	6.80974	6.38458	6.28048	6.01382	6.15479	6.35861	0.963611	1.7431	1.45123	1.15942	0.902207	0.823047	1.44991	1.2208	1.02308	0.948101	0.959328	0.598107	0.113415	0.0763848	0.963274	0.618027	0.218986	0.175807	1.50669	2.32093	2.26903	2.08904	2.034	2.01405	2.01404	2.44503	2.52707	2.56503	2.56399	2.22594	2.18507
6.40617	6.44717	6.40619	6.3042	6.2752	6.25519	6.44817	6.44016	6.60816	6.7001	6.43316	6.58813	6.66702	6.807	6.45317	6.37124	6.06408		6.42218	0.966342	1.74408	1.45291	1.16019	0.895759	0.820057	1.45464	1.21734	1.02039	0.941041	0.961026	0.513809	0.130898	0.0624641	0.966857	0.609188	0.233933		1.50895	2.31498	2.26199	2.082	2.03099	2.00898	2.01199	2.43899	2.52699	2.56298	2.56199	2.21999	2.18999
6.46373	6.50671	6.46971	6.37395	6.34405	6.3211	6.50664	6.49567	6.6633	6.73327	6.48872	6.63239	6.67409	6.80704	6.5107	6.45204			6.48363	0.967034	1.75051	1.45985	1.16198	0.898919	0.825748	1.4571	1.21786	1.00559	0.927737	0.96334	0.51738	0.137015	0.057028	0.965823	0.598142			1.51121	2.30692	2.25999	2.08199	2.0289	2.00296	2.00695	2.43405	2.523	2.55697	2.557	2.2159	2.185
6.52046	6.56148	6.52448	6.4473	6.42522	6.40619	6.55652	6.5475	6.68678	6.7538	6.54447	6.66271	6.68093	6.80997	6.56449	6.53223			6.53253	0.979758	1.75704	1.46555	1.17837	0.895711	0.826334	1.46935	1.21622	0.994229	0.915903	0.977257	0.563826	0.140487	0.053781	0.976914	0.589037			1.52238	2.30106	2.25901	2.08101	2.02107	2.00003	2.00304	2.43796	2.523	2.55502	2.557	2.20807	2.185
6.57615	6.61817	6.58316	6.51822	6.51127	6.49932	6.60613	6.57418	6.71405	6.77002	6.60415	6.68105	6.689	6.80699	6.62015	6.6192		6.28758	6.58416	0.988045	1.76719	1.47549	1.18035	0.91532	0.837674	1.47845	1.21499	0.985359	0.903981	0.985253	0.557505	0.14046	0.0540361	0.985166	0.60311		0.165701	1.53057	2.29698	2.25802	2.076	2.01898	1.99999	1.99699	2.439	2.51801	2.553	2.55199	2.20598	2.18601
6.62362	6.67062	6.63372	6.58692	6.59524	6.59735	6.64563	6.6283	6.72814	6.77616	6.65167	6.69616	6.68878	6.804	6.66763	6.68013	6.43239	6.46562	6.63464	0.992634	1.77926	1.48713	1.19863	0.930759	0.848267	1.48556	1.21716	0.978953	0.89223	0.989271	0.549813	0.140309	0.0528434	0.990081	0.58184	0.181558	0.0932715	1.54236	2.2919	2.26405	2.07704	2.01394	1.99696	1.99293	2.44	2.52093	2.5519	2.54895	2.19995	2.18898
6.67265	6.71965	6.6906	6.65948	6.6933	6.70424	6.69564	6.65183	6.73892	6.78891	6.70462	6.70891	6.67113	6.804	6.71764	6.76937	6.54222	6.59409	6.68564	1.0032	1.78558	1.5004	1.21641	0.944929	0.863839	1.50591	1.22084	0.98317	0.885875	0.997233	0.538192	0.130768	0.0523237	1.00285	0.585832	0.224882	0.102882	1.55022	2.28406	2.26797	2.07998	2.00903	1.99402	1.98704	2.44	2.51504	2.54406	2.54503	2.19603	2.18701
6.71721	6.76919	6.74519	6.72622	6.78629	6.80834	6.73919	6.69512	6.7521	6.79504	6.7502	6.71404	6.68308	6.80199	6.7582	6.86127	6.67245	6.7335	6.73619	1.00639	1.79435	1.5056	1.23409	0.972609	0.887253	1.50805	1.23616	0.983179	0.880123	0.99864	0.53546	0.132697	0.0501898	1.0076	0.593189	0.154365	0.0687805	1.55838	2.28998	2.27701	2.08301	2.008	1.99802	1.99101	2.44301	2.50699	2.53999	2.543	2.20198	2.19001
6.77557	6.82365	6.79974	6.78977	6.87017	6.90535	6.7937	6.72856	6.77936	6.80623	6.80751	6.72523	6.70504	6.7991	6.81561	6.93778	6.79999	6.87727	6.79069	1.00564	1.79681	1.50818	1.24104	0.981102	0.896712	1.50874	1.23652	0.999678	0.898128	0.998626	0.53571	0.151594	0.0501773	1.00603	0.60417	0.139114	0.0605151	1.56108	2.28504	2.27906	2.08603	2.00797	2.00494	1.99395	2.44504	2.50303	2.53797	2.54301	2.197	2.19301
6.81862	6.87257	6.85551	6.84749	6.95822	7.0071	6.84653	6.77063	6.80676	6.82384	6.84566	6.74284	6.70797	6.80693	6.86159	6.99648	6.94968	7.04849	6.84254	1.00164	1.79522	1.50634	1.24202	1.00231	0.917199	1.50006	1.2319	0.992751	0.925806	0.994566	0.543967	0.152621	0.054492	1.00209	0.607154	0.154504	0.0608966	1.55951	2.28797	2.28396	2.08798	2.00602	2.00004	1.99003	2.44797	2.50498	2.53602	2.54399	2.197	2.19399
6.86017	6.92515	6.90514	6.90417	7.03823	7.10325	6.89616	6.81713	6.82713	6.84311	6.88817	6.7611	6.71102	6.807	6.90017	7.06017	7.08539	7.20242	6.89615	0.995695	1.78955	1.5	1.24989	1.03047	0.941186	1.49858	1.21387	0.974466	0.944081	0.989116	0.544902	0.153438	0.054965	0.995765	0.581112	0.164065	0.0703721	1.55319	2.29501	2.29102	2.08902	2.004	1.99398	1.99	2.44901	2.515	2.54301	2.54799	2.20501	2.19501
6.92168	6.98068	6.9577	6.96477	7.124	7.1961	6.95374	6.8637			6.94966	6.79746	6.71908	6.80604	6.9627	7.12174	7.22998	7.35685	6.9517	0.986576	1.78154	1.49413	1.26054	1.04557	0.957962	1.48507	1.20468			0.980393	0.549436	0.152814	0.0568418	0.98637	0.534576	0.154486	0.071315	1.54664	2.299	2.29713	2.09608	2.00501	1.98701	1.99108	2.45105	2.51595			2.20899	2.19703
6.97363	7.03263	7.01162	7.02358	7.20046	7.2804	7.0106	6.91762			7.00064	6.83275	6.72496	6.80898	7.01662	7.1786	7.38192	7.49899	7.00562	0.976253	1.77135	1.48409	1.25433	1.05448	0.972715	1.47589	1.19701			0.972973	0.551466	0.157735	0.0608218	0.973352	0.505844	0.125039	0.0862838	1.53623	2.299	2.30693	2.10196	2.00599	1.98799	1.99696	2.45497	2.51203			2.20801	2.19899
7.02318	7.08317	7.06517	7.08316	7.27912	7.35818	7.05917	6.97217			7.05418	6.87417	6.73304	6.80902	7.06019	7.22819	7.46908	7.58406	7.05616	0.968096	1.7644	1.47675	1.25238	1.05086	0.978552	1.46761	1.19692			0.966309	0.556327	0.1612	0.0635853	0.964302	0.500293	0.124599	0.0874088	1.53113	2.3	2.31104	2.10502	2.00403	1.99001	2.00301	2.46301	2.51401			2.20799	2.19499
7.08677	7.14076	7.12477	7.13963	7.31964	7.41974	7.11674	7.03076			7.11678	6.93382	6.7473	6.81514	7.1258	7.29482	7.49603	7.60625	7.11178	0.95982	1.75809	1.46853	1.24375	1.06934	0.989636	1.45961	1.19214			0.958901	0.562209	0.154285	0.0653421	0.954839	0.501435	0.124437	0.0800301	1.52603	2.3001	2.32407	2.1131	2.01307	1.99412	2.00703	2.46516	2.51907			2.20514	2.193
7.14442	7.19743	7.18242	7.18653	7.36752	7.47544	7.17244	7.08743			7.17541	6.99538	6.76977	6.82589	7.1854	7.35638	7.49798	7.62481	7.17041	0.954563	1.75269	1.46542	1.24156	1.0716	0.990066	1.44679	1.19211			0.953712	0.572625	0.147152	0.061756	0.949553	0.506291	0.12946	0.0695552	1.51856	2.30792	2.32895	2.12092	2.01795	2.00291	2.00898	2.47688	2.52395			2.21589	2.193
7.21119	7.25816	7.24416	7.24515	7.4261	7.52309	7.23617	7.15018			7.2412	7.07928	6.81721	6.85249	7.24719	7.41015	7.50503	7.63201	7.23317	0.95545	1.74972	1.46417	1.24042	1.06718	0.98288	1.44979	1.19753			0.954739	0.57533	0.1594	0.0701554	0.950119	0.530546	0.135132	0.06281	1.51851	2.31401	2.33702	2.13002	2.02302	2.00801	2.01401	2.484	2.53101			2.21901	2.18898
7.27973	7.31772	7.30373	7.2996	7.46247	7.55537	7.29973	7.21778			7.31272	7.1834	6.89406	7.03206	7.31577	7.46332	7.51509	7.63605	7.29568	0.962675	1.75432	1.46857	1.23997	1.05533	0.971869	1.45187	1.20101			0.961817	0.589782	0.195851	0.155725	0.95706	0.53637	0.143168	0.0591742	1.52652	2.31915	2.34505	2.13806	2.02926	2.01006	2.01701	2.48405	2.53304			2.22315	2.18297
7.33561	7.37262	7.35961	7.34568	7.49875	7.5838	7.35561	7.27758			7.36762	7.29025	6.97543	7.11343	7.37459	7.48783	7.52195	7.63997	7.34764	0.966891	1.76598	1.47428	1.23873	1.04227	0.955763	1.45448	1.19953			0.96614	0.589204	0.211223	0.171371	0.960853	0.548614	0.143776	0.0579684	1.53481	2.33092	2.34897	2.14297	2.04886	2.01497	2.01799	2.48797	2.53598			2.23492	2.18101
7.39317	7.43016	7.41315	7.38914	7.52213	7.60005	7.41118	7.33918	7.3522		7.42615	7.37325	7.04928	7.18686	7.42918	7.51407	7.53202	7.643	7.40216	0.973951	1.77302	1.48209	1.24207	1.03327	0.941501	1.46577	1.19367	0.951436		0.972773	0.578834	0.211008	0.171282	0.967907	0.550877	0.14292	0.0537682	1.54582	2.33503	2.351	2.143	2.05202	2.02103	2.02401	2.49397	2.548	2.54609		2.24002	2.181
7.44868	7.48269	7.46264	7.43755	7.56416	7.61804	7.4717	7.39882	7.41906	7.436	7.47764	7.45803	7.14434	7.14391	7.48868	7.53816	7.54004	7.64309	7.45664	0.980968	1.78283	1.49292	1.24519	1.00508	0.918517	1.4728	1.19747	0.95687	0.880777	0.980543	0.570178	0.193301	0.0791021	0.973736	0.539829	0.136148	0.0531503	1.55551	2.34509	2.35099	2.144	2.057	2.03204	2.02808	2.48408	2.54799	2.57591	2.57299	2.2471	2.18006
7.49952	7.53451	7.51054	7.47861	7.57589	7.62097	7.5245	7.46041	7.49924	7.51128	7.52554	7.53526	7.24504	7.28763	7.53952	7.54989	7.54297	7.64993	7.50454	0.989073	1.78654	1.50001	1.24312	0.998948	0.908486	1.48577	1.20989	0.969668	0.880542	0.989079	0.560245	0.159532	0.0762472	0.980931	0.535264	0.133703	0.0509113	1.56241	2.35193	2.35001	2.144	2.057	2.03497	2.03394	2.48994	2.54701	2.56907	2.57201	2.25493	2.18495
7.5211	7.57211	7.55309	7.51257	7.60753	7.63101	7.56261	7.49914	7.55119	7.5627	7.55009	7.58316	7.3138	7.36282	7.56511	7.56053	7.55401	7.66499	7.5396	0.992342	1.78512	1.50755	1.23733	0.975611	0.903654	1.48881	1.20409	0.944827	0.851177	0.99511	0.551406	0.157729	0.0741281	0.98334	0.523321	0.141133	0.0525875	1.55556	2.33498	2.342	2.14449	2.06201	2.041	2.03851	2.49199	2.54852	2.56851	2.57151	2.24348	2.18852
7.56873	7.62478	7.5943	7.54713	7.6187	7.63568	7.61374	7.56939	7.64678	7.6639	7.59118	7.65824	7.46114	7.52463	7.61921	7.57186	7.55889	7.66184	7.58826	0.992605	1.78677	1.51063	1.2325	0.96913	0.900777	1.49619	1.21698	0.943994	0.862966	0.994321	0.538462	0.14387	0.0663437	0.984769	0.522129	0.139718	0.0532372	1.55752	2.33047	2.34242	2.13999	2.06355	2.04251	2.04749	2.48743	2.55795	2.57157	2.57454	2.23899	2.2013
7.62122	7.68087	7.65121	7.59161	7.63251	7.64799	7.66796	7.63405	7.73911	7.76522	7.63923	7.74762	7.61595	7.67743	7.67075	7.59847	7.5874	7.68786	7.64293	0.992265	1.78916	1.51191	1.22777	0.962407	0.892606	1.49926	1.2243	0.961275	0.883259	0.991925	0.556846	0.131034	0.0574019	0.986878	0.532274	0.137942	0.0533885	1.56103	2.32755	2.33643	2.13952	2.06701	2.04304	2.04691	2.48205	2.55458	2.57652	2.57697	2.23804	2.18704
7.62925	7.71422	7.67722	7.61417	7.64503	7.65804	7.69821	7.67319	7.77442	7.80049	7.65925	7.78332	7.66365	7.72779	7.67525	7.58007	7.58501	7.67998	7.67724	0.999674	1.78919	1.51288	1.2327	0.964851	0.895231	1.49693	1.24938	0.980462	0.900569	1.00077	0.563886	0.152919	0.0616484	0.99458	0.521051	0.128321	0.0541439	1.55388	2.32897	2.32398	2.14198	2.06902	2.046	2.04199	2.49	2.55702	2.583	2.57499	2.24297	2.191
7.68661	7.76574	7.72867	7.65444	7.65276	7.66742	7.74779	7.71698	7.87242	7.91427	7.71661	7.85691	7.81396	7.90945	7.73266	7.59747	7.58835	7.67545	7.73176	1.00751	1.78545	1.511	1.2265	0.962705	0.883863	1.49379	1.24871	0.987874	0.916613	1.00943	0.535611	0.141314	0.0547347	1.00146	0.528214	0.14395	0.0750733	1.55217	2.32201	2.31893	2.13685	2.07397	2.04697	2.03903	2.48996	2.56191	2.58199	2.57203	2.23601	2.18999
7.72937	7.81737	7.77542	7.68514	7.70433	7.6964	7.8023	7.78454	7.96873	8.00206	7.7593	7.91925	7.94879	8.07791	7.7783	7.62992	7.61214	7.70588	7.78423	1.00579	1.78148	1.50723	1.21732	0.955915	0.873762	1.48462	1.25388	0.996409	0.941005	1.00869	0.541118	0.144406	0.0749565	0.998741	0.528531	0.100914	0.0429352	1.54605	2.32293	2.31393	2.12707	2.07191	2.04498	2.04095	2.48695	2.55619	2.58102	2.57395	2.23695	2.18902
7.7861	7.8741	7.83407	7.73205	7.71804	7.71304	7.85609	7.84811	7.99919	8.08717	7.8131	7.97109	8.06426	8.19829	7.83209	7.66811		7.70107	7.8351	1.00239	1.77441	1.49076	1.19401	0.941669	0.866377	1.48191	1.25335	1.05827	0.965162	1.00243	0.543514	0.178501	0.116517	0.998277	0.529414		0.0443559	1.53742	2.32	2.31099	2.12999	2.06801	2.044	2.039	2.48499	2.564	2.58199	2.57198	2.235	2.19
7.83284	7.92173	7.86883	7.75781	7.73881	7.73457	7.90081	7.90089	8.08884	8.17191	7.86283	8.01663	8.19104	8.33707	7.87779	7.72169			7.88576	0.966157	1.75736	1.47952	1.19473	0.936173	0.840904	1.47208	1.24524	1.04875	0.966172	0.965941	0.550252	0.169376	0.12004	0.962945	0.545987			1.51888	2.32	2.30393	2.12494	2.07086	2.0419	2.03893	2.4819	2.56297	2.57599	2.56407	2.23394	2.19107
7.89228	7.9733	7.92733	7.81535	7.79564	7.77495	7.95833	7.96314	8.14842	8.23642	7.9213	8.06166	8.26371	8.41188	7.93335				7.93933	0.954328	1.74975	1.46873	1.17563	0.916195	0.843058	1.46117	1.23706	1.04581	0.96697	0.954532	0.559203	0.18201	0.131172	0.950872				1.51628	2.31986	2.29869	2.12076	2.06083	2.03488	2.03388	2.47476	2.56067	2.57481	2.56883	2.22995	2.196
7.94527	8.02727	7.98225	7.87126	7.82231	7.81426	8.01325	8.01024	8.20722	8.29525	7.97528	8.13026	8.29324	8.44821	7.98928				7.99427	0.958383	1.74764	1.46698	1.17808	0.909442	0.835947	1.45894	1.23298	1.04123	0.964934	0.96367	0.551887	0.174484	0.135167	0.949715				1.50896	2.31396	2.28597	2.11097	2.05397	2.02995	2.029	2.46498	2.54696	2.56698	2.562	2.22794	2.19597
8.00902	8.08983	8.04083	7.93182	7.8956	7.87482	8.07282	8.06676	8.25815	8.35459	8.04191	8.19086	8.34819	8.49618	8.05599	7.92229			8.05872	0.961446	1.73603	1.46559	1.16956	0.918862	0.832821	1.46099	1.2327	1.03934	0.965612	0.965873	0.548917	0.147384	0.0855085	0.953526	0.592533			1.50593	2.30497	2.2789	2.10387	2.046	2.01797	2.02785	2.46085	2.53697	2.563	2.56093	2.21494	2.188
8.07974	8.1474	8.09845	7.98895	7.93813	7.93166	8.12953	8.11935	8.26893	8.39452	8.10484	8.2511	8.36136	8.50829	8.12479	8.01079			8.1085	0.969317	1.73945	1.4614	1.17241	0.895168	0.826928	1.45499	1.22501	1.03329	0.955387	0.962231	0.557255	0.14079	0.0722286	0.972689	0.597374			1.50677	2.30274	2.27184	2.09474	2.04582	2.01582	2.01784	2.45071	2.53469	2.56279	2.55584	2.21082	2.18743
8.14511	8.20011	8.15311	8.06211	8.01814	7.99416	8.18709	8.17011	8.30411	8.41406	8.1741	8.33001	8.37501	8.51898	8.19211	8.07821			8.16511	0.972191	1.74068	1.46392	1.17618	0.910068	0.829828	1.46478	1.23142	1.03125	0.945096	0.970531	0.550338	0.136291	0.0579107	0.970021	0.570151			1.5078	2.293	2.26599	2.08499	2.039	2.009	2.01199	2.44	2.523	2.55499	2.55	2.204	2.16601
8.19881	8.25475	8.20788	8.11507	8.08635	8.06827	8.22975	8.22166	8.35895	8.44126	8.22388	8.33551	8.37909	8.51004	8.24476	8.1782			8.21778	0.97289	1.75139	1.46878	1.17707	0.890797	0.824372	1.47	1.21735	1.01572	0.933388	0.971134	0.558465	0.141233	0.0581563	0.970743	0.579941			1.51414	2.29381	2.25997	2.07903	2.03682	2.0109	2.00882	2.44193	2.521	2.54981	2.54887	2.20584	2.172
8.25425	8.30642	8.26837	8.18863	8.179	8.15636	8.2813	8.26677	8.42317	8.45912	8.28423	8.37007	8.3851	8.513	8.29725	8.26121	7.97157	8.11555	8.27132	0.980472	1.76215	1.47604	1.1855	0.909015	0.837557	1.4783	1.21428	0.972583	0.912959	0.979621	0.527696	0.140712	0.0511326	0.977199	0.561284	0.196393	0.151529	1.53056	2.28071	2.2579	2.08083	2.02486	2.00364	1.99678	2.43686	2.52078	2.53695	2.53981	2.19462	2.17198
8.30531	8.36427	8.32431	8.25546	8.26058	8.25259	8.33429	8.29828	8.43009	8.46405	8.33433	8.37306	8.38902	8.513	8.34831	8.35155	8.07671	8.2197	8.32528	0.987937	1.76986	1.48404	1.19645	0.920582	0.848026	1.48979	1.21071	0.968586	0.907557	0.985788	0.521824	0.139627	0.0492189	0.985735	0.565316	0.184404	0.13938	1.53737	2.26898	2.254	2.07397	2.01894	1.98896	1.98796	2.43099	2.51195	2.53497	2.53196	2.17898	2.17098
8.36048	8.41273	8.37878	8.33583	8.36302	8.3564	8.38557	8.3485	8.44609	8.47204	8.39254	8.38306	8.39304	8.513	8.40242	8.44907	8.20152	8.34352	8.37572	0.997966	1.78393	1.49828	1.20181	0.919495	0.856342	1.49908	1.21128	0.955699	0.892887	0.994161	0.520713	0.146142	0.050769	0.997127	0.59956	0.193638	0.149604	1.54694	2.2659	2.25403	2.06803	2.0079	1.98216	1.98093	2.42903	2.50394	2.52997	2.52494	2.17593	2.16803
8.39452	8.46321	8.43231	8.39371	8.43456	8.45366	8.42533	8.383	8.45236	8.47519	8.43054	8.38755	8.39609	8.513	8.43247	8.52295	8.30647	8.44676	8.42521	1.00309	1.79493	1.50681	1.232	0.946178	0.877805	1.50412	1.21334	0.954211	0.880398	0.998303	0.515207	0.144917	0.0500355	1.00294	0.60692	0.180279	0.135051	1.55637	2.25888	2.25595	2.06993	2.00091	1.99245	1.97579	2.43102	2.49979	2.52781	2.52086	2.17088	2.16993
8.45711	8.51311	8.48611	8.46414	8.54019	8.56325	8.48008	8.42407	8.46706	8.48302	8.49411	8.41002	8.40002	8.513	8.49312	8.60314	8.40832	8.47829	8.47511	1.00295	1.79267	1.5013	1.23981	0.978234	0.896968	1.51189	1.21753	0.952189	0.874971	0.999247	0.529487	0.145219	0.050266	1.00176	0.60359	0.16376	0.0799292	1.55964	2.25398	2.254	2.067	1.99697	1.97002	1.96698	2.432	2.49099	2.51999	2.515	2.16598	2.167
8.50767	8.5628	8.53876	8.52786	8.63038	8.68046	8.51884	8.45461	8.49415	8.4942	8.54355	8.41745	8.40712	8.51423	8.5467	8.6699	8.55617	8.61584	8.52576	1.00605	1.79217	1.51108	1.25588	0.998855	0.914694	1.50777	1.21908	0.94265	0.875479	1.00233	0.528373	0.14522	0.0531212	1.00475	0.589671	0.15031	0.0612815	1.55655	2.246	2.25312	2.06897	1.98499	1.97772	1.9589	2.43096	2.48601	2.51501	2.51504	2.15699	2.16796
8.55423	8.61821	8.5914	8.5874	8.72573	8.78104	8.5774	8.4969	8.5045		8.58242	8.44883	8.415	8.52991	8.59509	8.73237	8.7062	8.81183	8.57828	0.999367	1.78872	1.50731	1.26253	1.0274	0.937264	1.49612	1.21743	0.943376		0.996386	0.533623	0.160981	0.0593125	0.997637	0.587592	0.169236	0.0618598	1.55547	2.24602	2.26098	2.06698	1.98374	1.95886	1.95188	2.42798	2.48698	2.516		2.15607	2.165
8.60519	8.66824	8.64921	8.64528	8.79729	8.86534	8.63522	8.53424	8.52516		8.64117	8.48309	8.41501	8.526	8.64022	8.78921	8.8385	8.97059	8.63122	0.990517	1.78007	1.49839	1.26059	1.04801	0.96475	1.4857	1.20989	0.94567		0.987112	0.547322	0.168442	0.0602344	0.989631	0.527826	0.169442	0.0817393	1.54792	2.24703	2.26	2.066	1.973	1.95299	1.947	2.427	2.48602	2.516		2.15902	2.16499
8.64979	8.72476	8.69882	8.71172	8.86742	8.94622	8.68678	8.59072	8.56362		8.68179	8.50385	8.41806	8.52593	8.69179	8.83975	8.95593	9.11089	8.68283	0.977986	1.77329	1.49367	1.26297	1.06859	0.983524	1.47706	1.20639	0.945641		0.975857	0.538953	0.168956	0.0589295	0.975717	0.515278	0.162647	0.102389	1.53579	2.25491	2.26007	2.06501	1.97391	1.94997	1.94699	2.42601	2.48999	2.51503		2.16391	2.16294
8.7042	8.77734	8.75536	8.76139	8.96381	9.02975	8.74044	8.64022	8.60636		8.73612	8.56148	8.42233	8.52093	8.7462	8.89146	9.08691	9.23898	8.74022	0.965361	1.75848	1.47963	1.25413	1.05767	0.993958	1.46842	1.19528	0.937756		0.965206	0.564934	0.170118	0.0597554	0.961151	0.512231	0.152288	0.0921088	1.52503	2.24898	2.2651	2.0661	1.96793	1.948	1.94605	2.4269	2.48895	2.51707		2.15798	2.15893
8.75312	8.83212	8.8111	8.8181	8.99711	9.10112	8.79912	8.69013	8.66211		8.78212	8.58113	8.43604	8.51801	8.79512	8.95112	9.12407	9.27907	8.79013	0.953963	1.7518	1.47227	1.24921	1.07442	0.997533	1.45988	1.17605	0.941669		0.951964	0.547511	0.172892	0.0673444	0.951813	0.504124	0.175826	0.115279	1.51596	2.24799	2.26901	2.07	1.965	1.948	1.94801	2.42301	2.48701	2.52001		2.15699	2.156
8.80889	8.8868	8.86083	8.86787	9.05083	9.15882	8.85679	8.75395	8.71596		8.84095	8.64485	8.45331	8.52115	8.85385	9.00883	9.15909	9.31006	8.8498	0.950899	1.74549	1.46675	1.24413	1.07645	0.999036	1.45218	1.17319	0.941469		0.948981	0.533888	0.178287	0.0787087	0.948675	0.510648	0.160082	0.095909	1.5098	2.24493	2.27416	2.07206	1.9672	1.9501	1.952	2.42712	2.49097	2.5249		2.15391	2.15494
8.87049	8.94244	8.91835	8.92803	9.10777	9.21475	8.91137	8.81927	8.78276		8.90637	8.704	8.47525	8.53175	8.91247	9.06615	9.16577	9.31451	8.90537	0.949525	1.74085	1.4618	1.23648	1.06992	0.993918	1.44672	1.1772	0.944374		0.949138	0.5297	0.17286	0.0780843	0.945728	0.508452	0.159958	0.0885436	1.50589	2.24022	2.28507	2.0761	1.9811	1.95702	1.95202	2.4351	2.48912	2.51798		2.14817	2.15078
8.93126	9.00126	8.97325	8.97023	9.13923	9.24512	8.96724	8.87127	8.85428		8.96227	8.78541	8.52629	8.56278	8.97227	9.11322	9.19703	9.33501	8.96126	0.952609	1.74284	1.4661	1.2413	1.06315	0.988909	1.44561	1.16297	0.926678		0.951934	0.53011	0.152213	0.0566218	0.948934	0.506573	0.150535	0.0667638	1.51058	2.24905	2.28803	2.08004	1.98504	1.95802	1.95303	2.43902	2.49401	2.51702		2.15506	2.14197
8.98985	9.05981	9.02877	9.02157	9.18922	9.27122	9.02097	8.93196	8.91816		9.02282	8.87861	8.59137	8.73631	9.03184	9.16138	9.2041	9.33806	9.01981	0.959243	1.74736	1.47263	1.23855	1.05184	0.972999	1.45154	1.16518	0.928256		0.957315	0.528152	0.162239	0.117211	0.956556	0.523103	0.149422	0.0631394	1.51458	2.2601	2.29496	2.08801	1.99403	1.96304	1.95904	2.44401	2.49696	2.52212		2.16806	2.13493
9.04829	9.11527	9.08108	9.06117	9.20489	9.28636	9.0871	8.99751	8.99789	8.98196	9.07936	8.9883	8.68537	8.82642	9.08929	9.18733	9.2111	9.34207	9.07522	0.968348	1.75717	1.48215	1.24002	1.04204	0.958331	1.4573	1.1857	0.908939	0.833859	0.967265	0.544812	0.193282	0.148399	0.964473	0.549378	0.149555	0.060354	1.52278	2.2671	2.29212	2.08893	1.99607	1.96622	1.96205	2.4451	2.49405	2.53	2.5349	2.1721	2.12988
9.10112	9.16711	9.1251	9.10907	9.24102	9.30101	9.13211	9.05913	9.07517	9.0622	9.13511	9.08217	8.78217	8.92489	9.14212	9.20106	9.21501	9.345	9.1251	0.977266	1.76719	1.49157	1.24545	1.02182	0.935082	1.46445	1.18888	0.895448	0.828542	0.977271	0.563611	0.206803	0.162067	0.971971	0.549285	0.14895	0.0576561	1.53038	2.27101	2.29699	2.086	1.99902	1.97501	1.96401	2.44901	2.49602	2.53	2.53099	2.17601	2.12499
9.15462	9.2187	9.17067	9.14069	9.25037	9.30593	9.18273	9.11692	9.15225	9.15244	9.18563	9.16013	8.85958	8.87694	9.19566	9.22816	9.2181	9.345	9.17273	0.984748	1.77412	1.50127	1.24637	1.01398	0.922162	1.47392	1.19289	0.895117	0.834279	0.987035	0.545999	0.189719	0.0880887	0.976874	0.538011	0.148686	0.0559035	1.54174	2.27601	2.29199	2.08606	2.0071	1.98004	1.97012	2.45493	2.50319	2.52809	2.52809	2.18107	2.12109
9.19727	9.26723	9.21699	9.18775	9.27517	9.30112	9.2332	9.18061	9.238	9.25133	9.22918	9.23778	8.96889	9.01022	9.24127	9.23924	9.22514	9.34495	9.22311	0.99478	1.78623	1.51031	1.23811	0.988242	0.907335	1.49178	1.20044	0.945818	0.850888	0.997627	0.552634	0.165005	0.0728732	0.985919	0.53002	0.145715	0.0568194	1.55188	2.27705	2.29088	2.08995	2.01402	1.98302	1.97814	2.45007	2.51612	2.53407	2.53395	2.18598	2.12712
9.24919	9.3172	9.25724	9.21823	9.28205	9.30601	9.28223	9.24628	9.31946	9.34645	9.27718	9.31035	9.08665	9.14169	9.29321	9.24906	9.231	9.34297	9.26822	0.999687	1.79312	1.51352	1.2448	0.983055	0.901019	1.50107	1.22227	0.966466	0.8728	1.00442	0.550771	0.146937	0.0587869	0.988733	0.529623	0.143888	0.0571829	1.55916	2.279	2.28599	2.08799	2.01501	1.98399	1.98398	2.45298	2.52101	2.53699	2.53199	2.18501	2.132
9.29162	9.36169	9.3096	9.26824	9.29225	9.30904	9.33271	9.30882	9.42004	9.44637	9.31662	9.38819	9.23103	9.29485	9.33962	9.26321	9.23137	9.33757	9.31772	1.00337	1.79677	1.51821	1.24292	0.981778	0.892065	1.50847	1.2294	0.97265	0.890632	1.00669	0.553257	0.141818	0.0557541	0.993683	0.527867	0.143259	0.0533589	1.56008	2.28001	2.28294	2.08597	2.01697	1.98097	1.97899	2.44799	2.523	2.53494	2.52994	2.18701	2.13294
9.33425	9.4093	9.35122	9.28518	9.30941	9.31231	9.38127	9.36551	9.49168	9.53999	9.3592	9.46966	9.37031	9.42344	9.38225	9.2788	9.25636	9.376	9.36713	1.00262	1.79767	1.51296	1.23687	0.973222	0.888846	1.50884	1.24024	1.00466	0.916743	1.00543	0.554238	0.131339	0.043983	0.993305	0.516928	0.134271	0.047262	1.56172	2.28102	2.27893	2.08395	2.015	1.97905	1.978	2.44705	2.52305	2.53098	2.52598	2.18788	2.1289
9.38509	9.4621	9.40109	9.33305	9.32604	9.32503	9.43312	9.42712	9.56018	9.6212	9.40808	9.53717	9.50535	9.60435	9.43309	9.35201		9.37598	9.41311	1.00317	1.79472	1.50856	1.22461	0.957056	0.87932	1.50253	1.24446	1.02428	0.937251	1.00292	0.574225	0.120802	0.044937	0.99676	0.625659		0.04784	1.55989	2.282	2.27599	2.082	2.015	1.981	1.978	2.44899	2.525	2.53001	2.525	2.183	2.12502
9.42382	9.50775	9.44275	9.35759	9.3435	9.3393	9.48571	9.48169	9.63871	9.70905	9.44384		9.65951	9.76109	9.47484	9.35668			9.46173	1.0022	1.78896	1.50416	1.21504	0.955047	0.874693	1.4959	1.24754	1.03633	0.955534	1.00107		0.147882	0.0529201	0.99667	0.560012			1.55598	2.28096	2.27299	2.07999	2.01397	1.979	1.97701	2.44399	2.52299	2.53399	2.52299	2.18294
9.48125	9.56015	9.49506	9.39892	9.37882	9.36075	9.53522	9.53032	9.68853	9.78262	9.50225	9.63129	9.76443	9.90564	9.53325	9.40443			9.51315	0.994675	1.77941	1.49469	1.20459	0.945127	0.861782	1.48693	1.24875	1.0587	0.973101	0.993741	0.612844	0.142417	0.0882089	0.988953	0.602428			1.5463	2.27802	2.27198	2.07895	2.01205	1.979	1.97802	2.44295	2.52193	2.53288	2.52191	2.17912	2.13319
9.53333	9.60831	9.53934	9.43731	9.41327	9.39223	9.58627	9.58527	9.75231	9.85036	9.55435	9.68528	9.82436	9.97435	9.5853	9.46427	9.30713	9.44814	9.56128	0.984053	1.77118	1.4862	1.19657	0.938678	0.856383	1.47313	1.24316	1.06013	0.981855	0.981326	0.562528	0.194004	0.133589	0.980339	0.62562	0.179967	0.13725	1.53885	2.27899	2.27097	2.077	2.01398	1.97901	1.97899	2.44098	2.51898	2.52799	2.518	2.18396	2.14102
9.58882	9.6598	9.59574	9.48873	9.45861	9.43064	9.63176	9.62976	9.80377	9.9107	9.61276	9.73303	9.8836	10.0325	9.63485	9.50995	9.32938	9.47136	9.60886	0.981155	1.76237	1.47544	1.18836	0.92516	0.845298	1.47135	1.23614	1.05868	0.979295	0.980653	0.596679	0.2222	0.154295	0.975167	0.623886	0.187916	0.145629	1.53051	2.27696	2.26596	2.07693	2.01103	1.98101	1.97797	2.43797	2.51597	2.52601	2.51799	2.17699	2.1439
9.64549	9.71537	9.6473	9.53944	9.50159	9.47551	9.6843	9.68208	9.85691	9.95887	9.66559	9.80447	9.92453	10.0664	9.69359	9.57563	9.3562	9.49723	9.66832	0.976653	1.754	1.46753	1.1788	0.918899	0.838328	1.46763	1.22669	1.0519	0.976139	0.975989	0.596413	0.201224	0.124626	0.970835	0.616069	0.199231	0.15647	1.52533	2.27398	2.26286	2.07188	2.01281	1.98195	1.97595	2.43586	2.51393	2.52698	2.51707	2.17593	2.13714
9.70622	9.77121	9.70021	9.59821	9.56623	9.53727	9.7372	9.72621	9.89419	9.99414	9.73022	9.86424	9.94624	10.0822	9.75819	9.64227	9.405	9.54653	9.72221	0.973077	1.74714	1.46412	1.17214	0.912756	0.835805	1.45928	1.21757	1.03982	0.971983	0.971053	0.589567	0.199812	0.114084	0.968562	0.612708	0.202263	0.159543	1.5186	2.273	2.25699	2.06699	2.00499	1.97998	1.97399	2.42999	2.51098	2.526	2.52	2.173	2.14298
9.7628	9.82681	9.75584	9.65398	9.62509	9.6071	9.7898	9.78052	9.94328	10.0293	9.7868	9.92674	10.007	10.13	9.80878	9.7132	9.40523	9.42898	9.77678	0.967311	1.74785	1.46467	1.17014	0.906543	0.83204	1.45986	1.21258	1.02731	0.957102	0.969289	0.575326	0.113406	0.056123	0.958848	0.594231	0.241373	0.112868	1.51857	2.27396	2.25396	2.06396	2.0029	1.97588	1.97097	2.42796	2.50488	2.52491	2.52	2.17396	2.13799
9.8182	9.88324	9.81424	9.72268	9.70099	9.68413	9.84515	9.81712	9.96274	10.0504	9.84222	9.97772	10.0071	10.1309	9.8632	9.79682	9.49106	9.63408	9.83115	0.97216	1.75196	1.4663	1.16976	0.909768	0.829551	1.46395	1.21352	1.01673	0.940393	0.971955	0.526159	0.113791	0.0501409	0.965561	0.589775	0.234747	0.192324	1.52339	2.27081	2.25098	2.06095	1.996	1.96798	1.96888	2.4249	2.49707	2.51895	2.51998	2.17088	2.13686
9.86724	9.93426	9.86525	9.79132	9.78238	9.77143	9.89219	9.86315	9.99311	10.0671	9.89225	10.0071	10.01	10.128	9.91223	9.87134	9.57561	9.71962	9.87826	0.973013	1.75748	1.4723	1.1935	0.920693	0.838605	1.47064	1.20889	1.00116	0.92046	0.971349	0.585096	0.114258	0.0477289	0.967665	0.572073	0.205415	0.163687	1.52891	2.26299	2.25	2.05899	1.99599	1.96698	1.96398	2.421	2.49999	2.51698	2.51898	2.16599	2.13101
9.9196	9.99066	9.92081	9.86099	9.86631	9.8654	9.93469	9.89655	10.0172	10.0801	9.94763	10.0331	10.0111	10.1248	9.96355	9.94715	9.71021	9.85521	9.93456	0.978022	1.76338	1.48045	1.19675	0.917081	0.846351	1.47599	1.20656	0.985752	0.900586	0.975522	0.553766	0.115936	0.0475239	0.973147	0.58372	0.328231	0.284813	1.53875	2.26097	2.25006	2.05601	1.99296	1.96301	1.95999	2.42194	2.49694	2.51297	2.51496	2.16396	2.13401
9.96218	10.0369	9.9772	9.93054	9.95804	9.96319	9.98301	9.93482	10.0343	10.09	9.9922	10.0401	10.0151	10.1139	10.0022	10.0277	9.79394	9.93646	9.9742	0.981724	1.76246	1.48667	1.2104	0.929117	0.852167	1.48621	1.20671	0.976075	0.885744	0.977778	0.548538	0.118476	0.0505278	0.9779	0.586554	0.325913	0.280643	1.54329	2.25907	2.25414	2.05707	1.98988	1.96407	1.95902	2.41802	2.4929	2.511	2.512	2.16105	2.13507
10.0101		10.0261	9.99314	10.0412	10.0522	10.0241	9.96808	10.047	10.09	10.0411	10.044	10.018	10.111	10.0501	10.0972	9.83235			0.986777		1.4928	1.21441	0.943704	0.864277	1.49247	1.21396	0.966972	0.879004	0.981375	0.541158	0.120338	0.050442	0.983998	0.591186	0.229825			2.262		2.06	1.98499	1.96699	1.95999	2.41902	2.489	2.511	2.51201	2.16301	2.138
10.0538		10.0797	10.0589	10.1273	10.1545	10.0687	10.0065	10.0615	10.0952	10.0847	10.0513	10.0091	10.111	10.0967	10.1711	9.99101			0.989961		1.50063	1.22769	0.972952	0.890162	1.499	1.22191	0.985778	0.890253	0.983878	0.540411	0.124192	0.0513898	0.987776	0.589382	0.26625			2.26297		2.06106	1.97896	1.96197	1.95693	2.42687	2.488	2.51012	2.51706	2.16794	2.13907
10.106		10.1263	10.1174	10.215	10.2552	10.1194	10.0421		10.1067	10.1329	10.0706	10.0173	10.108	10.1482	10.2465	10.0622	10.1087		0.99191		1.50522	1.24088	1.00108	0.91097	1.4966	1.22271		0.929403	0.986289	0.552316	0.12998	0.0547565	0.988816	0.601592	0.156382	0.069598		2.26112		2.06505	1.97598	1.96	1.95217	2.4179	2.488		2.52088	2.16407	2.144
10.1482		10.1782	10.1763	10.2974	10.3464	10.1752	10.0862			10.1682	10.0951	10.029	10.109	10.1962	10.3083	10.1906	10.2607		0.987419		1.50317	1.25415	1.02305	0.933295	1.4957	1.22416			0.98011	0.571219	0.142517	0.0558292	0.986193	0.60166	0.132204	0.0553505		2.266		2.067	1.97497	1.95998	1.959	2.41401	2.48801			2.16701	2.144
10.1955		10.2217	10.2338	10.3872	10.4483	10.2257	10.1258			10.2214	10.1163	10.0351	10.112	10.2345	10.3687	10.3298	10.4138		0.975737		1.49696	1.26363	1.03698	0.948292	1.48331	1.22728			0.968833	0.577668	0.139634	0.0556855	0.975376	0.594642	0.142004	0.0555139		2.26697		2.06809	1.96797	1.95599	1.95907	2.417	2.49012			2.16896	2.14403
[truncated: 64 more columns]
