# Supplementary material for: Kinematic Validation of a Multi-Kinect v2 Instrumented 10-Meter Walkway for Quantitative Gait Assessments
Source: PLoS One. 2015 Oct 13;10(10):e0139913. doi: 10.1371/journal.pone.0139913 (PMC4603795; doi:10.1371/journal.pone.0139913)
Supplement: S1 Data — (ZIP) [file pone.0139913.s001.zip › S1_Data/pp18_trial2.xls]

## Sheet: Sheet1
Kinect(x) SpineBase	Kinect(x) Head	Kinect(x) ShoulderLeft	Kinect(x) ElbowLeft	Kinect(x) WristLeft	Kinect(x) HandLeft	Kinect(x) ShoulderRight	Kinect(x) ElbowRight	Kinect(x) WristRight	Kinect(x) HandRight	Kinect(x) HipLeft	Kinect(x) KneeLeft	Kinect(x) AnkleLeft	Kinect(x) FootLeft	Kinect(x) HipRight	Kinect(x) KneeRight	Kinect(x) AnkleRight	Kinect(x) FootRight	Kinect(x) SpineShoulder	Kinect(y) SpineBase	Kinect(y) Head	Kinect(y) ShoulderLeft	Kinect(y) ElbowLeft	Kinect(y) WristLeft	Kinect(y) HandLeft	Kinect(y) ShoulderRight	Kinect(y) ElbowRight	Kinect(y) WristRight	Kinect(y) HandRight	Kinect(y) HipLeft	Kinect(y) KneeLeft	Kinect(y) AnkleLeft	Kinect(y) FootLeft	Kinect(y) HipRight	Kinect(y) KneeRight	Kinect(y) AnkleRight	Kinect(y) FootRight	Kinect(y) SpineShoulder	Kinect(z) SpineBase	Kinect(z) Head	Kinect(z) ShoulderLeft	Kinect(z) ElbowLeft	Kinect(z) WristLeft	Kinect(z) HandLeft	Kinect(z) ShoulderRight	Kinect(z) ElbowRight	Kinect(z) WristRight	Kinect(z) HandRight	Kinect(z) HipLeft	Kinect(z) KneeLeft
0.0670575	0.119	0.121077	0.0840766	0.151	0.156057	0.118057	0.095	0.156	0.169943	0.111	0.0350766	0.006	0.112828	0.12	0.027	0.00101916	0.09	0.108	0.981245	1.7773	1.49456	1.2193	0.943688	0.897009	1.48821	1.20542	0.929893	0.85126	0.981688	0.529335	0.150448	0.0543985	0.977943	0.529086	0.144952	0.0647966	1.53969	2.26698	2.286	2.09298	2.02298	2.002	2.01792	2.45398	2.494	2.509	2.50802	2.174	2.14604
0.0699997	0.119	0.125	0.0879996	0.151	0.159	0.121	0.095	0.156	0.167	0.111	0.0389996	0.006	0.104001	0.12	0.027	0.00199989	0.09	0.108	0.98152	1.77688	1.49444	1.2195	0.94356	0.89389	1.48801	1.20569	0.93007	0.85077	0.98159	0.537279	0.159039	0.0671186	0.97862	0.52888	0.1466	0.0641101	1.53933	2.266	2.286	2.092	2.022	2.002	2.014	2.453	2.494	2.509	2.509	2.174	2.148
0.0700441	0.123037	0.128037	0.0900147	0.153015	0.160022	0.127051	0.0950147	0.156029	0.173051	0.110051	0.041	0.00599264	0.103	0.122029	0.031	0.001	0.089	0.114022	0.981588	1.77601	1.49578	1.22109	0.9452	0.896995	1.48588	1.20565	0.930014	0.84759	0.98111	0.535378	0.156031	0.0628599	0.979056	0.529045	0.150121	0.0642129	1.53799	2.26596	2.28496	2.09096	2.01797	1.99797	2.00599	2.45099	2.49397	2.50899	2.50699	2.17099	2.144
0.0760572	0.128191	0.133114	0.0920381	0.155076	0.163133	0.134095	0.0970572	0.160057	0.180057	0.117038	0.0410572	0.005	0.103	0.126	0.0310572	0.001	0.0890191	0.117191	0.982606	1.77453	1.49536	1.22146	0.945239	0.897603	1.48605	1.20601	0.930541	0.844833	0.983823	0.53519	0.157601	0.064199	0.978525	0.529765	0.150308	0.0646121	1.53776	2.26098	2.27894	2.08596	2.01392	1.99398	2.00504	2.4489	2.48998	2.50798	2.50498	2.16892	2.14398
0.0789917	0.137972	0.138983	0.0939945	0.158989	0.169981	0.138986	0.0999917	0.162992	0.182992	0.118994	0.0439917	0.005	0.103	0.126	0.0339917	0.001	0.0899972	0.126972	0.981373	1.77573	1.49386	1.22049	0.944143	0.893631	1.48596	1.2053	0.929563	0.844471	0.982424	0.536726	0.159176	0.0641501	0.977244	0.530039	0.154329	0.0647197	1.53922	2.26	2.27601	2.08401	2.01001	1.993	2.00699	2.44401	2.489	2.507	2.504	2.16501	2.143
0.0820566	0.147057	0.145047	0.100028	0.161028	0.171991	0.142057	0.107057	0.163094	0.190028	0.125019	0.0510189	0.00502829	0.103	0.131047	0.037	0.00196228	0.0939528	0.134057	0.980794	1.77312	1.4941	1.22051	0.943937	0.88969	1.48761	1.20512	0.928848	0.84428	0.982332	0.539809	0.157325	0.0636417	0.975909	0.527436	0.156421	0.0646628	1.53981	2.25894	2.27295	2.07895	2.00799	1.98799	2.00197	2.44294	2.48697	2.507	2.50199	2.16295	2.14095
0.0880377	0.153151	0.150188	0.103113	0.164038	0.171151	0.148207	0.11332	0.173132	0.193169	0.127075	0.0530753	0.008	0.103132	0.136056	0.0370377	-0.0019435	0.089	0.140113	0.978072	1.77292	1.49452	1.22074	0.943623	0.893854	1.48889	1.20427	0.92875	0.844299	0.981487	0.54068	0.15675	0.0637272	0.970567	0.525949	0.157519	0.0649536	1.53734	2.25292	2.26789	2.07394	2.00689	1.98672	1.99883	2.43687	2.48377	2.50696	2.50094	2.15798	2.13585
0.0899993	0.160997	0.159996	0.108998	0.165999	0.178997	0.158996	0.129994	0.179997	0.201997	0.130999	0.0569985	0.008	0.109997	0.138999	0.0389993	0.000998897	0.089	0.145998	0.97716	1.77318	1.49343	1.22051	0.94379	0.889891	1.4884	1.20958	0.933448	0.84475	0.979251	0.538581	0.15676	0.0588918	0.97093	0.523811	0.152782	0.0646201	1.53645	2.249	2.262	2.071	2.001	1.97201	1.99	2.43	2.472	2.505	2.498	2.157	2.128
0.0980442	0.179022	0.168037	0.127015	0.171044	0.189	0.168044	0.138044	0.188088	0.214052	0.139044	0.0610221	0.008	0.109963	0.148015	0.0520442	-0.002	0.089	0.155044	0.97619	1.77151	1.4924	1.21906	0.939808	0.885691	1.48476	1.20784	0.931099	0.84128	0.977645	0.540173	0.156809	0.0588805	0.970756	0.522602	0.162273	0.0648404	1.53432	2.24296	2.25199	2.06396	1.99197	1.96696	1.979	2.42299	2.47299	2.49894	2.48999	2.15096	2.12399
0.104114	0.182229	0.173229	0.129114	0.177171	0.189229	0.174286	0.144095	0.200114	0.221171	0.145152	0.0640953	0.00805716	0.105095	0.150171	0.0585144	-0.002	0.089	0.161171	0.976175	1.76979	1.49444	1.22093	0.942137	0.884411	1.48381	1.20746	0.930962	0.845271	0.976969	0.541842	0.157818	0.061537	0.971509	0.521496	0.161293	0.0648904	1.53271	2.23696	2.25087	2.05887	1.98796	1.96194	1.97887	2.42085	2.47089	2.4909	2.48794	2.14587	2.1219
0.109982	0.193965	0.184965	0.134982	0.185973	0.200965	0.188956	0.148985	0.205982	0.229973	0.152976	0.0689853	0.0109912	0.109985	0.158973	0.0849205	-0.002	0.089	0.169973	0.974375	1.77048	1.49156	1.21815	0.939398	0.880372	1.48315	1.20887	0.932625	0.844273	0.974368	0.538889	0.14439	0.0557375	0.970453	0.519257	0.160921	0.0649099	1.53431	2.23501	2.24402	2.05202	1.98601	1.95901	1.97202	2.41302	2.46502	2.48601	2.48501	2.13902	2.11701
0.119094	0.206157	0.204094	0.154094	0.203115	0.215125	0.204063	0.164063	0.220084	0.245146	0.163125	0.0750627	0.0129687	0.11299	0.165094	0.119397	0.00711491	0.089	0.186125	0.972359	1.76858	1.48601	1.21451	0.935148	0.882995	1.48349	1.20935	0.933257	0.846351	0.97145	0.535235	0.14499	0.0540954	0.969299	0.520055	0.158796	0.0648234	1.53157	2.22897	2.23592	2.04593	1.96894	1.95689	1.95993	2.40395	2.45694	2.48493	2.47599	2.13593	2.11198
0.128111	0.221296	0.213166	0.16324	0.214018	0.227111	0.210166	0.170092	0.228148	0.259074	0.175055	0.081037	0.01	0.111908	0.174166	0.157555	0.0183515	0.089259	0.198203	0.971243	1.76672	1.48449	1.21305	0.933979	0.876768	1.48286	1.20609	0.931067	0.845425	0.97047	0.53671	0.147028	0.0536996	0.968187	0.524531	0.159153	0.0650246	1.53039	2.22591	2.22791	2.03894	1.96293	1.94587	1.95296	2.39894	2.45091	2.47804	2.47506	2.12898	2.10993
0.133987	0.236966	0.221981	0.175972	0.214998	0.232987	0.218981	0.174989	0.235983	0.262991	0.177994	0.0829957	0.01	0.107011	0.182981	0.186935	0.0369591	0.10297	0.208976	0.969274	1.76162	1.48318	1.21176	0.931296	0.874545	1.47969	1.20641	0.931978	0.840421	0.968883	0.539893	0.156449	0.0557954	0.965895	0.535167	0.147156	0.0583846	1.52668	2.22101	2.22301	2.03601	1.95901	1.93902	1.951	2.39601	2.44601	2.48	2.47799	2.128	2.10601
0.146099	0.254183	0.241169	0.192155	0.242078	0.253127	0.235127	0.188042	0.242042	0.274021	0.188113	0.0930634	0.0120211	0.110028	0.193092	0.218247	0.0742114	0.160183	0.225148	0.968396	1.75897	1.48234	1.21184	0.931599	0.866401	1.47839	1.20577	0.930911	0.843116	0.967294	0.541735	0.157216	0.0524958	0.965798	0.531111	0.147208	0.0598618	1.52375	2.21599	2.22094	2.02997	1.95394	1.927	1.93701	2.38999	2.44199	2.47699	2.47799	2.12496	2.10298
0.1602	0.28028	0.265341	0.214401	0.253661	0.271401	0.25318	0.1942	0.2481	0.27702	0.20428	0.1022	0.01502	0.11406	0.2062	0.253801	0.105382	0.187442	0.246361	0.966374	1.75702	1.47743	1.20782	0.927183	0.862472	1.47698	1.20607	0.931097	0.841205	0.965049	0.541134	0.155294	0.0490646	0.964029	0.529107	0.154968	0.0655517	1.52142	2.21494	2.21198	2.02596	1.94594	1.92706	1.93916	2.38794	2.43992	2.47504	2.47608	2.11998	2.09994
0.169959	0.293943	0.28193	0.233918	0.285865	0.290918	0.261963	0.203959	0.25298	0.277996	0.217943	0.111959	0.0159959	0.116988	0.215959	0.292836	0.172718	0.257705	0.263926	0.965583	1.75622	1.47753	1.20663	0.927807	0.868883	1.47887	1.20881	0.9334	0.840971	0.964014	0.542793	0.155509	0.0483132	0.963482	0.56499	0.13585	0.0558905	1.52085	2.21201	2.211	2.02401	1.94301	1.92999	1.94697	2.38501	2.43602	2.47699	2.47998	2.119	2.09701
0.184207	0.315345	0.30031	0.25725	0.306491	0.319413	0.290103	0.219146	0.260034	0.287034	0.228215	0.119095	0.0190345	0.110034	0.230215	0.308525	0.228629	0.319637	0.284258	0.964818	1.75219	1.47862	1.20627	0.927166	0.878136	1.47179	1.20588	0.929985	0.837128	0.963159	0.541464	0.15619	0.052826	0.962844	0.566345	0.150751	0.0715618	1.51766	2.21099	2.21106	2.02602	1.95002	1.93818	1.95505	2.38303	2.43898	2.47902	2.48402	2.11999	2.098
0.208295	0.355412	0.336491	0.286393	0.36353	0.367884	0.302589	0.236393	0.264177	0.291059	0.253236	0.130196	0.023	0.114	0.255295	0.369491	0.302335	0.394669	0.314275	0.957683	1.7468	1.4725	1.20044	0.925567	0.86965	1.47105	1.19885	0.922385	0.829833	0.95034	0.541836	0.165423	0.05581	0.960932	0.55544	0.148634	0.0694618	1.51099	2.21006	2.218	2.02804	1.95194	1.95916	1.9612	2.38594	2.43692	2.48108	2.4862	2.11906	2.098
0.222975	0.375964	0.360958	0.305966	0.389954	0.411924	0.331949	0.255966	0.272985	0.293995	0.26498	0.139983	0.023	0.114	0.269975	0.393958	0.368885	0.477856	0.327976	0.956851	1.74361	1.46766	1.19739	0.925899	0.86964	1.46635	1.19238	0.916161	0.821524	0.950819	0.540163	0.166548	0.0553109	0.959063	0.554462	0.151805	0.0690507	1.50926	2.21299	2.218	2.03	1.94901	1.96699	1.97098	2.38301	2.43301	2.48499	2.49598	2.12199	2.098
0.251148	0.411207	0.391194	0.358155	0.431329	0.452148	0.357136	0.274103	0.277077	0.295032	0.294155	0.155071	0.026	0.114	0.296142	0.445213	0.4394	0.559394	0.380077	0.948263	1.73514	1.4639	1.18997	0.917891	0.874701	1.45746	1.18832	0.912001	0.817305	0.940012	0.546511	0.167659	0.0565097	0.952936	0.5312	0.153844	0.0718492	1.5021	2.22204	2.22803	2.03403	1.95299	1.98603	1.98325	2.38801	2.43503	2.48702	2.49904	2.12506	2.10001
0.274601	0.443679	0.42166	0.382795	0.482582	0.475931	0.378679	0.290504	0.289407	0.300349	0.318679	0.166369	0.0260388	0.113981	0.318698	0.479009	0.502339	0.621455	0.392757	0.942344	1.72153	1.45716	1.18617	0.923895	0.875012	1.45116	1.18338	0.907339	0.813244	0.932373	0.546567	0.167082	0.0564663	0.948999	0.5336	0.158879	0.0732509	1.49692	2.22816	2.23219	2.03919	1.95216	1.9911	2.02217	2.38917	2.44004	2.49021	2.50502	2.1351	2.10108
0.304887	0.477873	0.454877	0.422851	0.511891	0.522826	0.412873	0.315906	0.309924	0.317935	0.352873	0.184931	0.0279927	0.113004	0.353869	0.529811	0.569749	0.694728	0.430858	0.930434	1.7112	1.45044	1.17872	0.912084	0.880131	1.43848	1.17302	0.897736	0.805867	0.91895	0.540901	0.145012	0.0562807	0.938878	0.500354	0.151278	0.0727917	1.48197	2.23597	2.24196	2.04896	1.95997	1.99598	2.03097	2.39797	2.44199	2.50096	2.506	2.13998	2.10499
0.33926	0.509335	0.492253	0.446383	0.569369	0.594321	0.436307	0.345184	0.31328	0.328137	0.390219	0.203198	0.0390205	0.10402	0.381273	0.566273	0.619109	0.751219	0.456348	0.927713	1.70668	1.44015	1.17159	0.919046	0.876682	1.43708	1.16774	0.895031	0.803095	0.915774	0.544884	0.16499	0.0762773	0.936654	0.504538	0.161327	0.0837607	1.48044	2.253	2.24906	2.05504	1.967	2.0091	2.02212	2.40207	2.44308	2.50007	2.51305	2.15601	2.10601
0.377687	0.558801	0.529668	0.502401	0.623611	0.641897	0.481611	0.372706	0.354134	0.34842	0.422687	0.23242	0.0422481	0.107134	0.421592	0.606668	0.635744	0.783305	0.507515	0.920803	1.70591	1.43458	1.16406	0.912829	0.875584	1.42578	1.16077	0.886542	0.799524	0.90903	0.545386	0.163223	0.0740516	0.929856	0.504688	0.15965	0.08811	1.47438	2.25306	2.25823	2.06119	1.96721	2.02308	2.03904	2.41219	2.4551	2.50996	2.5211	2.15704	2.10808
0.41298	0.599977	0.563981	0.522988	0.654982	0.687974	0.512982	0.408979	0.360996	0.369988	0.45798	0.253988	0.0549928	0.113996	0.451983	0.640981	0.673978	0.798991	0.533985	0.919431	1.69589	1.43295	1.16483	0.918927	0.881457	1.42311	1.16313	0.891287	0.805886	0.90954	0.540573	0.144341	0.054611	0.926572	0.530805	0.168915	0.0819435	1.47076	2.256	2.26999	2.07099	1.97799	2.027	2.041	2.42199	2.46	2.508	2.526	2.159	2.112
0.460352	0.636366	0.61138	0.572194	0.690266	0.724337	0.557373	0.445409	0.411251	0.407287	0.506323	0.306495	0.0683876	0.12023	0.50438	0.662222	0.681043	0.799108	0.589301	0.919601	1.69936	1.43515	1.16827	0.915749	0.879962	1.422	1.16212	0.88849	0.850602	0.910823	0.536372	0.159174	0.0673431	0.925508	0.537354	0.165678	0.0807461	1.47324	2.26206	2.28311	2.0841	1.98706	2.03704	2.05397	2.44006	2.47309	2.52299	2.52104	2.16507	2.12004
0.50996	0.687922	0.664615	0.600037	0.72748	0.771058	0.609826	0.502653	0.447133	0.447807	0.552018	0.376095	0.122826	0.154996	0.557787	0.693519	0.687154	0.814058	0.63196	0.922691	1.70118	1.43911	1.17999	0.930689	0.883207	1.42269	1.16513	0.892523	0.853617	0.914355	0.546252	0.177817	0.0623218	0.928102	0.538302	0.163985	0.0704589	1.47484	2.27123	2.29833	2.09821	1.99606	2.04304	2.05038	2.44821	2.48613	2.52233	2.52613	2.17523	2.125
0.558866	0.734872	0.695914	0.652856	0.751933	0.773992	0.651885	0.535909	0.504842	0.488888	0.603858	0.431848	0.164885	0.307583	0.59789	0.719928	0.694979	0.816992	0.680866	0.933441	1.70943	1.44506	1.18311	0.921455	0.891727	1.43036	1.1624	0.887593	0.852932	0.929389	0.540745	0.185818	0.137285	0.933794	0.55674	0.162704	0.0668399	1.48759	2.28297	2.31495	2.10897	1.99899	2.04499	2.06995	2.45897	2.49298	2.53895	2.53298	2.18697	2.125
0.581511	0.774511	0.741443	0.682434	0.777356	0.792539	0.697491	0.589414	0.549462	0.529511	0.62652	0.50879	0.220723	0.365723	0.627443	0.732193	0.698067	0.817	0.709482	0.938479	1.71751	1.45774	1.19838	0.933549	0.888836	1.43546	1.17196	0.894926	0.832991	0.935252	0.540663	0.202398	0.153319	0.93864	0.557705	0.161887	0.0637609	1.49349	2.28612	2.32711	2.12004	2.01111	2.04406	2.07076	2.46815	2.50413	2.53515	2.53811	2.19014	2.12905
0.634531	0.827708	0.787511	0.727433	0.814374	0.848236			0.598219	0.5832	0.680433	0.591416	0.296239	0.4412	0.67357	0.752216	0.705059	0.817	0.759669	0.950803	1.72631	1.46535	1.20581	0.937648	0.887443			0.885784	0.806752	0.949907	0.542943	0.210495	0.161535	0.947996	0.56026	0.159145	0.063793	1.50279	2.29831	2.33806	2.12412	2.02228	2.04988	2.04592			2.55088	2.54902	2.20528	2.1341
0.660943	0.862924	0.812945	0.748953	0.83296	0.859975	0.786917		0.658869	0.642871	0.701953	0.661848	0.357867	0.500871	0.701939	0.762977	0.707994	0.817	0.792928	0.956917	1.7352	1.4762	1.21375	0.942519	0.889585	1.44931		0.910337	0.827745	0.955228	0.537612	0.215709	0.16626	0.954775	0.560779	0.139493	0.0609561	1.50922	2.31397	2.34099	2.12999	2.03597	2.04401	2.04201	2.485		2.54501	2.55	2.21897	2.13899
0.705408	0.91331	0.860196	0.790249	0.856098	0.871128	0.829378				0.751355	0.732567	0.44271	0.453906	0.750408	0.776091	0.712015	0.817	0.838393	0.968677	1.75641	1.48838	1.22612	0.947052	0.890404	1.46703				0.969908	0.53705	0.201254	0.0817518	0.963382	0.565835	0.146653	0.0611214	1.52208	2.32095	2.34603	2.13205	2.04402	2.03997	2.04199	2.49309				2.22794	2.14903
0.759637	0.954697	0.886956	0.823577	0.869557	0.888358	0.879836				0.798617	0.807995	0.537991	0.575508	0.804697	0.788239	0.714	0.81694	0.890697	0.973677	1.7633	1.49452	1.22267	0.942344	0.889789	1.46917				0.977642	0.536587	0.185545	0.0870332	0.965078	0.563965	0.149654	0.0613158	1.53043	2.314	2.35	2.13812	2.04704	2.03582	2.0408	2.505				2.22	2.15304
0.790907	0.988898	0.93386	0.851915	0.896918	0.905948			0.853802	0.850776	0.82891	0.856854	0.635709	0.698633	0.838898	0.799965	0.714	0.814009	0.924898	0.98042	1.76856	1.50861	1.237	0.957266	0.901036			0.900795	0.834914	0.984589	0.515353	0.165181	0.0768803	0.97186	0.565685	0.151305	0.0615992	1.53599	2.314	2.35	2.14398	2.04899	2.02703	2.03103			2.56999	2.57098	2.22	2.15499
0.842301	1.04125	0.962432	0.889169	0.907188	0.92115	0.973319		0.934724	0.935742	0.881273	0.939883	0.760316	0.825466	0.895338	0.80716	0.717094	0.814028	0.968366	0.981203	1.77202	1.50769	1.24278	0.96075	0.89835	1.48506		0.913124	0.840059	0.98445	0.519985	0.148313	0.0626958	0.973266	0.56364	0.148662	0.062565	1.53761	2.32201	2.35	2.145	2.05402	2.02397	2.02295	2.50207		2.57896	2.57103	2.22802	2.16008
0.874955	1.06894	1.00861	0.907859	0.927248	0.937267	1.00801				0.910917	1.03395	0.90131	0.982883	0.931897	0.824191	0.727668	0.817382	1.00761	0.982614	1.77529	1.50658	1.23927	0.957499	0.895014	1.48945				0.986571	0.597269	0.171553	0.0539294	0.973828	0.567297	0.138018	0.0605744	1.54027	2.32304	2.34996	2.145	2.05598	2.02092	2.01783	2.50892				2.22996	2.16804
0.923978	1.11698	1.03999	0.95198	0.939994	0.950994	1.05998	1.01097	1.08197	1.09696	0.957979	1.08298	1.01995	1.13093	0.977979	0.833996	0.761984	0.836991	1.03899	0.98282	1.7746	1.50147	1.23516	0.953872	0.888033	1.48486	1.20396	0.924965	0.853927	0.989209	0.53096	0.156297	0.0595474	0.971661	0.538893	0.122497	0.0397495	1.53975	2.325	2.348	2.145	2.055	2.017	2.009	2.505	2.564	2.582	2.574	2.228	2.17
0.97033	1.1623	1.09723	0.978338	0.977128	0.976135	1.11029	1.07042	1.15957	1.18161	1.0043	1.15327	1.171	1.30304	1.02535	0.854105		0.850766	1.09426	0.983047	1.76707	1.49749	1.22711	0.946369	0.879827	1.48159	1.2067	0.929913	0.856839	0.99124	0.567367	0.152794	0.069383	0.969908	0.540987		0.0515515	1.53251	2.32711	2.34698	2.148	2.05799	2.01198	2.00901	2.49901	2.56907	2.58197	2.57402	2.22811	2.17202
1.015	1.20283	1.12904	1.02364	0.994923	0.994603	1.15	1.12698	1.23639	1.26343	1.04507	1.19	1.30398	1.44226	1.072	0.870052		0.950399	1.13004	0.979735	1.75336	1.48914	1.20495	0.926419	0.864735	1.46837	1.18956	0.9277	0.863355	0.980319	0.571187	0.139918	0.0802071	0.974688	0.509789		0.14237	1.52467	2.34189	2.34392	2.14794	2.05709	2.01004	2.00987	2.50002	2.57794	2.578	2.57592	2.24289	2.17408
1.06685	1.24587	1.18284	1.0569	1.04286	1.02591	1.20185	1.17785	1.30879	1.33778	1.10084	1.24185	1.35485	1.50781	1.12385	0.97669			1.18384	0.967515	1.75111	1.47522	1.20464	0.924825	0.859814	1.45607	1.18402	0.931878	0.863091	0.965184	0.584043	0.201112	0.140844	0.965227	0.625095			1.51233	2.33602	2.34001	2.14501	2.06199	2.01199	2.00302	2.501	2.57501	2.578	2.57201	2.23702	2.17799
1.11651	1.29152	1.22151	1.09653	1.06054	1.05543	1.24951				1.14552	1.2757	1.47027	1.62434	1.17152	1.01646			1.22554	0.960394	1.74171	1.46598	1.1928	0.916254	0.847551	1.44643				0.959882	0.584483	0.18151	0.12448	0.956379	0.622743			1.50752	2.33396	2.33996	2.14593	2.06392	2.00903	2.00399	2.49593				2.23396	2.18408
1.17113	1.347	1.27596	1.153	1.11792	1.10092	1.30408	1.28108	1.43608	1.46702	1.20119	1.34912	1.49865	1.66044	1.22713	1.06529			1.28312	0.951498	1.73543	1.46102	1.18666	0.908396	0.844497	1.4431	1.17282	0.933773	0.861846	0.95286	0.58061	0.159555	0.116635	0.945835	0.613602			1.49973	2.32998	2.33581	2.13888	2.05594	2.01196	2.00298	2.48898	2.566	2.57898	2.576	2.22994	2.19196
1.22897	1.39797	1.32497	1.20397	1.16498	1.14798	1.35897	1.33597	1.49097	1.51897	1.26197	1.40597	1.53198	1.68299	1.28497	1.13097			1.33997	0.95141	1.73447	1.45698	1.18634	0.90868	0.841282	1.43937	1.16847	0.930382	0.855543	0.95339	0.58059	0.151654	0.0888742	0.94505	0.608093			1.49563	2.329	2.32601	2.133	2.053	2.01	2.002	2.488	2.566	2.578	2.576	2.227	2.19
1.28646	1.45037	1.3784	1.25543	1.21945	1.2104	1.41537	1.3873	1.5263	1.56327	1.31943	1.4614	1.56502	1.705	1.34445	1.20964			1.3904	0.951064	1.73505	1.4568	1.17905	0.900858	0.840049	1.4377	1.16937	0.923826	0.868604	0.949915	0.575514	0.140211	0.0666799	0.947753	0.600871			1.49871	2.32401	2.32293	2.126	2.04995	2.00599	1.99903	2.47599	2.55995	2.57695	2.57199	2.22202	2.19692
1.34704	1.49986	1.43106	1.31311	1.27915	1.26415	1.46386	1.42779	1.5664	1.59858	1.37706	1.51367	1.5681	1.7049	1.404	1.29435			1.44392	0.950306	1.7424	1.45909	1.17475	0.895476	0.837296	1.44614	1.17835	0.931117	0.866609	0.946653	0.534345	0.124669	0.056166	0.949438	0.590241			1.50528	2.32494	2.31398	2.12592	2.04296	2.00502	2.00302	2.47492	2.55296	2.571	2.57094	2.22498	2.18698
1.39985	1.54387	1.48484	1.36983	1.33783	1.32283	1.50787	1.46788	1.58694	1.62791	1.43084	1.5479	1.57299	1.70001	1.45485	1.3628			1.49086	0.950091	1.74789	1.46079	1.18113	0.901363	0.834558	1.45207	1.1852	0.928936	0.869093	0.947827	0.533572	0.12462	0.052401	0.947785	0.569949			1.51111	2.32201	2.313	2.12201	2.04101	2.006	2.004	2.47101	2.55101	2.571	2.56801	2.224	2.186
1.45648	1.6064	1.5435	1.44864	1.41075	1.39876	1.56344	1.51833	1.62225	1.65712	1.48751	1.5891	1.57903	1.701	1.51147	1.45568			1.54741	0.952969	1.75363	1.46449	1.18592	0.906713	0.838041	1.45692	1.18904	0.926048	0.865326	0.950471	0.536203	0.122386	0.0473964	0.950713	0.572069			1.51378	2.32094	2.311	2.12001	2.04399	2.00395	2.00095	2.46699	2.54099	2.56995	2.56896	2.22393	2.18697
1.50695	1.64807	1.59597	1.51533	1.48962	1.47878	1.60893	1.55287	1.64847	1.66946	1.54097	1.59942	1.58202	1.70098	1.56097	1.52692			1.59005	0.965348	1.76466	1.47588	1.19447	0.914305	0.846428	1.46915	1.1979	0.93097	0.858763	0.964029	0.542666	0.121962	0.046001	0.961409	0.578231			1.52501	2.31496	2.31108	2.12096	2.04306	1.9991	1.99598	2.4661	2.53986	2.56492	2.56486	2.21702	2.184
1.55398	1.70098	1.64398	1.58097	1.56997	1.56696	1.65498	1.59598	1.67199	1.69199	1.58898	1.61999	1.583	1.7	1.60898	1.62196			1.64198	0.974166	1.77589	1.48646	1.20419	0.922487	0.853747	1.47848	1.20128	0.929501	0.85842	0.971427	0.544449	0.12258	0.04605	0.971246	0.582218			1.53573	2.313	2.315	2.119	2.046	2.004	1.995	2.471	2.533	2.561	2.558	2.218	2.184
1.60727	1.7414	1.69437	1.64448	1.66368	1.66674	1.70131	1.63526	1.68421	1.70512	1.64133	1.63106	1.58601	1.697	1.66122	1.67468	1.42989	1.46689	1.68335	0.982231	1.78183	1.49471	1.21382	0.93284	0.864838	1.48644	1.21834	0.939962	0.857779	0.976743	0.527925	0.128904	0.0469609	0.981769	0.578253	0.20529	0.0826699	1.54396	2.31401	2.31902	2.12399	2.049	2.00202	1.99004	2.47003	2.53396	2.55701	2.55696	2.21502	2.18701
1.64592	1.79671	1.74698	1.71119	1.75936	1.77088	1.74492	1.67162	1.71317	1.72133	1.68787	1.63954	1.58813	1.69688	1.69302	1.76935	1.55417	1.59263	1.73288	0.989426	1.79555	1.50276	1.22487	0.946741	0.877292	1.49503	1.22848	0.949872	0.858033	0.985529	0.525268	0.13789	0.0472005	0.987249	0.584463	0.189969	0.0824678	1.55648	2.31498	2.32212	2.1221	2.04888	2.00542	1.99519	2.47404	2.52902	2.55794	2.55215	2.21798	2.18802
1.69287	1.8329	1.79686	1.77183	1.8288	1.86673	1.79187	1.70291	1.72197	1.73795	1.73187	1.66692	1.59498	1.69102	1.74485	1.8378	1.66468	1.72662	1.77787	0.994306	1.79885	1.50935	1.23255	0.953411	0.891111	1.4992	1.22956	0.948444	0.878053	0.989568	0.566891	0.147572	0.0528239	0.992296	0.595808	0.181793	0.0731965	1.55857	2.314	2.32798	2.12699	2.04302	2.02694	2.00497	2.47599	2.53	2.55501	2.55998	2.217	2.189
1.75339	1.88842	1.84954	1.83353	1.93385	1.95805	1.84641	1.75236	1.77016	1.76832	1.7884	1.68513	1.60203	1.69999	1.79842	1.9056	1.81638	1.88376	1.8325	0.993863	1.80053	1.50866	1.23233	0.964816	0.909899	1.50026	1.2248	0.944265	0.909323	0.989382	0.578915	0.160391	0.0538624	0.991706	0.59676	0.172133	0.0617491	1.55908	2.31204	2.33403	2.12706	2.03696	2.02209	2.02103	2.47208	2.52406	2.55705	2.56103	2.21304	2.19099
1.79382	1.93198	1.9049	1.888	2.02182	2.06566	1.88907	1.79007	1.78665	1.80157	1.82986	1.69848	1.60502	1.6989	1.84182	1.96694	1.95855	2.06508	1.88398	0.984831	1.79555	1.50414	1.23157	0.978866	0.916501	1.49502	1.21944	0.938855	0.892195	0.977262	0.579473	0.159499	0.0531378	0.986027	0.579722	0.156137	0.0667705	1.55331	2.31621	2.3371	2.13306	2.03294	2.03102	2.02419	2.47998	2.52998	2.56213	2.5641	2.21719	2.19004
1.83597	1.98196	1.95096	1.93896	2.11493	2.15093	1.94396	1.84496	1.81997	1.83098	1.87397	1.72298	1.606	1.694	1.88397	2.01496	2.0889	2.22288	1.93396	0.973119	1.78848	1.49432	1.2229	0.994538	0.947306	1.48546	1.22391	0.946294	0.880689	0.966618	0.584236	0.15891	0.0555881	0.97356	0.536314	0.149315	0.0698675	1.54535	2.32699	2.342	2.136	2.03	2.032	2.03399	2.479	2.529	2.56899	2.569	2.22699	2.192
1.87938	2.0274	2.00333	1.9954	2.19455	2.23667	1.98838	1.89134	1.85342	1.86438	1.91438	1.74341	1.61009	1.69099	1.92738	2.05939	2.20381	2.34294	1.97842	0.960837	1.77683	1.48584	1.21718	1.01112	0.963078	1.47389	1.20871	0.931812	0.86504	0.955629	0.572416	0.158463	0.059805	0.960188	0.521282	0.154682	0.0831748	1.53577	2.32998	2.35103	2.14305	2.02903	2.03403	2.04507	2.48606	2.53107	2.5721	2.57499	2.23098	2.19895
1.93199	2.08201	2.04801	2.05003	2.27006	2.32825	2.04093	1.93799	1.91089		1.96693	1.79942	1.62208	1.69011	1.98003	2.11329	2.31238	2.46919	2.03593	0.949479	1.76659	1.47885	1.21002	1.02141	0.964236	1.46072	1.18596	0.909013		0.94589	0.576928	0.166766	0.0605444	0.947601	0.521275	0.130954	0.0944407	1.5241	2.32715	2.35519	2.15019	2.03306	2.03817	2.05417	2.49415	2.54115	2.5849		2.22817	2.19206
1.98285	2.13385	2.09985	2.10285	2.32484	2.39281	2.08886	1.98885	1.95687		2.01486	1.82094	1.62599	1.69598	2.03285	2.17981	2.33194	2.47897	2.08386	0.941683	1.75899	1.46884	1.2038	1.01951	0.971738	1.45209	1.17517	0.896796		0.938661	0.557268	0.159332	0.0638603	0.939414	0.509694	0.141459	0.0877895	1.51704	2.33498	2.36497	2.15997	2.03599	2.04697	2.06297	2.50198	2.54898	2.58001		2.23697	2.19499
2.04463	2.18753	2.15555	2.14748	2.38543	2.45545	2.1425	2.04857	2.01851		2.07868	1.9066	1.67143	1.71542	2.09163	2.24355	2.35132	2.48521	2.13959	0.93825	1.75627	1.46546	1.19629	1.03174	0.973832	1.44606	1.1709	0.891154		0.936123	0.573956	0.193775	0.0708914	0.935104	0.512917	0.154483	0.0818774	1.51507	2.33903	2.37914	2.16709	2.05308	2.04906	2.06802	2.51315	2.55805	2.58227		2.23706	2.19901
2.10928	2.24215	2.21213	2.19707	2.42982	2.50163	2.19416	2.10724	2.07155		2.14828	1.96872	1.71637	1.86035	2.15622	2.30007	2.38406	2.506	2.20007	0.940351	1.75822	1.46456	1.19622	1.02518	0.969752	1.4466	1.1716	0.8965		0.938573	0.56045	0.193572	0.151271	0.936632	0.50306	0.137569	0.0623676	1.51781	2.34219	2.39323	2.17617	2.06119	2.05521	2.07008	2.5281	2.56308	2.60924		2.24317	2.19996
2.17495	2.30096	2.26996	2.25196	2.47197	2.53398	2.25396	2.17096	2.15094		2.21395	2.05694	1.78695	1.92995	2.21896	2.35496	2.387	2.506	2.25496	0.945516	1.76082	1.46891	1.20022	1.01568	0.958578	1.448	1.17249	0.888805		0.943327	0.561969	0.210108	0.168278	0.941896	0.533389	0.13754	0.0607012	1.52556	2.35199	2.40499	2.18499	2.07099	2.06599	2.074	2.533	2.567	2.57003		2.25199	2.198
2.23943	2.35643	2.33037	2.30028	2.49311	2.5531	2.30947	2.22447	2.27509		2.27343	2.15776	1.8647	2.0107	2.28246	2.37422	2.39003	2.506	2.31141	0.951609	1.76835	1.47609	1.20853	0.99707	0.942928	1.45566	1.1813	0.900402		0.947479	0.565483	0.231159	0.189732	0.949556	0.534738	0.138624	0.0595975	1.53285	2.37307	2.41204	2.19304	2.07607	2.06601	2.07799	2.54002	2.57803	2.56541		2.27104	2.20104
2.29815	2.41496	2.38096	2.33892	2.50846	2.56673	2.37407	2.28928	2.28866		2.33207	2.26174	1.96087	2.10584	2.34513	2.40342	2.39411	2.506	2.36709	0.961046	1.78092	1.48467	1.21713	0.986156	0.927957	1.46476	1.18939	0.908648		0.95955	0.573857	0.245589	0.2046	0.955823	0.535948	0.139236	0.0578716	1.54463	2.38223	2.418	2.19802	2.0851	2.06819	2.07721	2.543	2.58198	2.61973		2.27717	2.20596
2.35684	2.46387	2.42987	2.38587	2.53194	2.55304	2.42885	2.35482	2.37377		2.38685	2.35075	2.05674	2.19974	2.40284	2.42494	2.39998	2.506	2.42285	0.969038	1.78855	1.49352	1.22343	0.975739	0.927292	1.47334	1.20126	0.903943		0.968236	0.569622	0.240404	0.199983	0.962641	0.541455	0.140048	0.0553968	1.55213	2.39397	2.418	2.199	2.08999	2.07797	2.08797	2.543	2.581	2.60604		2.28598	2.20401
2.40547	2.51747	2.47647	2.4254	2.53511	2.56399	2.48855	2.41658	2.4488	2.45188	2.43148	2.42974	2.14811	2.14854	2.45151	2.44014	2.40206	2.51	2.47248	0.976517	1.80497	1.503	1.23123	0.967423	0.911849	1.48223	1.2093	0.925664	0.839247	0.977832	0.547529	0.206356	0.0885185	0.967212	0.539141	0.140093	0.0537195	1.56569	2.3999	2.41802	2.20401	2.10208	2.077	2.07807	2.53903	2.5861	2.60508	2.60398	2.28996	2.20609
2.455	2.56692	2.52594	2.46685	2.54615	2.56312	2.54608	2.47729	2.53275	2.54385	2.4819	2.50671	2.26498	2.3089	2.50504	2.45437	2.40812	2.51002	2.52304	0.982476	1.80685	1.51133	1.23865	0.963512	0.905418	1.49149	1.21121	0.932204	0.841499	0.986253	0.535548	0.165739	0.0658508	0.970619	0.522798	0.138344	0.0536211	1.57357	2.38994	2.41996	2.20496	2.11012	2.07708	2.08496	2.54219	2.59617	2.61296	2.60213	2.2859	2.21492
2.47302	2.55751	2.52302	2.46352	2.526	2.539	2.55051	2.50901	2.59702	2.61552	2.49702	2.59251	2.43903	2.49603	2.52401	2.4505	2.4145	2.508	2.5295	0.985512	1.79038	1.50631	1.22684	0.943007	0.887471	1.48703	1.20513	0.9364	0.862424	0.98796	0.561986	0.156213	0.0633705	0.977003	0.519566	0.141758	0.0660249	1.55703	2.362	2.367	2.1705	2.09	2.065	2.06599	2.51949	2.586	2.5975	2.595	2.2655	2.2095
2.52858	2.61314	2.57859	2.51058	2.53151	2.54449	2.60668	2.57366	2.68987	2.70599	2.55105	2.6785	2.58024	2.64678	2.57817	2.46849	2.41794	2.53353	2.57482	0.994152	1.7838	1.49998	1.2168	0.937782	0.877363	1.48858	1.21013	0.936995	0.874111	0.994605	0.531257	0.134512	0.051003	0.987401	0.514023	0.151317	0.069622	1.55443	2.355	2.36405	2.1695	2.08903	2.06104	2.05713	2.51803	2.5895	2.60001	2.59503	2.25949	2.20904
2.57786	2.66734	2.62682	2.55074	2.55015	2.5556	2.66334	2.64283	2.77447	2.80498	2.57071	2.75244	2.73921	2.83586	2.63334	2.49177	2.4319	2.53879	2.63826	0.99004	1.77747	1.49547	1.20448	0.926947	0.862672	1.48186	1.21875	0.944339	0.874598	0.995623	0.547403	0.14063	0.0511326	0.982616	0.484247	0.147111	0.0577046	1.54727	2.35309	2.36101	2.16799	2.08999	2.05697	2.05147	2.51554	2.59307	2.60055	2.59607	2.24999	2.21109
2.63096	2.72146	2.68046	2.58997	2.57298	2.57349	2.71996	2.69997	2.84692	2.88993	2.63206	2.80907	2.86791	2.98989	2.68546	2.5414		2.548	2.68796	0.982857	1.76914	1.48641	1.20209	0.917746	0.855192	1.47509	1.21922	0.954385	0.883654	0.989151	0.499582	0.141195	0.0695358	0.975358	0.540593		0.0440703	1.53913	2.35699	2.3585	2.166	2.091	2.0525	2.049	2.516	2.59349	2.60099	2.59699	2.251	2.201
2.68187	2.77882	2.72987	2.62889	2.59796	2.59397	2.77535	2.76725	2.91003	2.96286	2.68119	2.86311	2.98894	3.11595	2.73889	2.5765		2.52564	2.73988	0.974313	1.75576	1.47186	1.18745	0.913804	0.8505	1.46398	1.21078	0.975987	0.90338	0.98189	0.500839	0.158939	0.101526	0.967671	0.54089		0.0630474	1.52696	2.35193	2.3555	2.16548	2.09047	2.05152	2.04555	2.51195	2.5935	2.60296	2.60144	2.24805	2.20395
2.74384	2.83788	2.78729	2.66939	2.63721	2.62576	2.83337	2.83185	2.98593	3.04579	2.74456	2.91961	3.08707	3.2633	2.80183	2.66573		2.53217	2.80134	0.960757	1.74361	1.45989	1.16833	0.898581	0.843129	1.44676	1.19615	0.972596	0.898883	0.973528	0.507364	0.188094	0.123237	0.953258	0.601353		0.0925894	1.51489	2.34394	2.352	2.15602	2.08744	2.04702	2.04395	2.50493	2.59248	2.60056	2.59804	2.24403	2.20996
2.80553	2.89653	2.84054	2.72903	2.67104	2.66353	2.89503	2.88504	3.04754	3.10304	2.80708	2.98908	3.14653	3.28506	2.86503	2.65506		2.541	2.85654	0.955237	1.73602	1.45325	1.16772	0.892968	0.840706	1.4444	1.19496	0.977449	0.915146	0.974323	0.502066	0.162391	0.12859	0.947576	0.551895		0.0389597	1.50584	2.34149	2.34799	2.1525	2.08	2.0465	2.0405	2.493	2.58449	2.60499	2.5985	2.24499	2.211
2.84092	2.89692	2.86579	2.74413	2.71172	2.68806	2.90092	2.90675	3.05381	3.14272	2.86685	3.04885	3.18608	3.32621	2.88798	2.7706			2.87377	0.969923	1.72348	1.44221	1.15405	0.902916	0.826431	1.43765	1.20781	1.0038	0.919726	0.969218	0.499392	0.166976	0.0997064	0.967166	0.604606			1.49176	2.32223	2.27823	2.11306	2.05402	2.02204	2.01606	2.45802	2.54115	2.57713	2.57202	2.23519	2.20904
2.91053	2.95858	2.92262	2.81154	2.77656	2.74561	2.96457	2.96163	3.12452	3.19763	2.93256	3.11158	3.21382	3.35779	2.95753	2.84848			2.9326	0.966771	1.7291	1.44434	1.14812	0.89733	0.826956	1.44433	1.2125	0.991126	0.907027	0.960787	0.498168	0.14482	0.0726418	0.969294	0.606615			1.49609	2.32299	2.27502	2.09711	2.04903	2.022	2.01501	2.45105	2.541	2.57104	2.57498	2.23401	2.20205
2.97406	3.02106	2.99006	2.88107	2.84207	2.81608	3.02306	3.00705	3.15502	3.23302	2.99606	3.16703	3.231	3.367	3.01706	2.93508			2.99306	0.96905	1.73121	1.44948	1.15506	0.891232	0.830368	1.44589	1.20183	0.994256	0.900482	0.963775	0.522054	0.138863	0.0637281	0.970776	0.601536			1.49789	2.31599	2.26799	2.092	2.04	2.02099	2.009	2.441	2.53599	2.57199	2.574	2.22999	2.19399
3.03105	3.08198	3.05197	2.95772	2.91676	2.89469	3.083	3.05716	3.17959	3.25562	3.05305	3.19749	3.23395	3.36307	3.07503	3.01861			3.05005	0.969443	1.74147	1.45789	1.1673	0.893286	0.827842	1.45087	1.21031	0.990316	0.902182	0.96857	0.556634	0.142126	0.0618021	0.966698	0.576999			1.50651	2.30715	2.26111	2.08905	2.03508	2.01018	2.00998	2.43903	2.52616	2.56315	2.57007	2.22115	2.18318
3.08958	3.14356	3.11356	3.03147	3.00933	2.99627	3.13959	3.11359	3.21971	3.28578	3.11158	3.21885	3.24095	3.36002	3.13953	3.10935	2.85029		3.11553	0.982246	1.75831	1.46512	1.16761	0.891364	0.832545	1.4633	1.21364	0.986269	0.888818	0.97683	0.566135	0.142527	0.0596456	0.983745	0.599681	0.229054		1.51979	2.29807	2.25901	2.08602	2.02805	1.9961	2.00107	2.43404	2.52104	2.55704	2.56305	2.21207	2.183
3.14506	3.18607	3.16006	3.10007	3.0991	3.09011	3.18905	3.15004	3.27902	3.30402	3.17307	3.23302	3.245	3.36	3.19306	3.18811	2.94013	3.08913	3.16506	0.986774	1.76846	1.47769	1.1804	0.907191	0.841146	1.47436	1.20334	0.935162	0.875103	0.984324	0.561251	0.145781	0.0596893	0.985144	0.586508	0.202917	0.155548	1.53087	2.28999	2.25801	2.089	2.027	2.002	1.998	2.43201	2.52	2.555	2.55699	2.20199	2.18199
3.19993	3.24191	3.21395	3.16082	3.18434	3.18809	3.2302	3.18728	3.29666	3.3197	3.22891	3.24771	3.24892	3.36	3.24401	3.28119	3.04987	3.19788	3.21699	0.998718	1.77899	1.48896	1.21176	0.958953	0.863387	1.48677	1.20433	0.936494	0.869332	0.996297	0.562035	0.147045	0.0591211	0.996735	0.584725	0.183027	0.136913	1.54286	2.28215	2.26389	2.08508	2.02406	2.00494	1.99702	2.43985	2.51804	2.55598	2.5521	2.19415	2.1771
3.25563	3.29961	3.27459	3.23748	3.28731	3.30223	3.28563	3.22773	3.32084	3.33887	3.28463	3.26588	3.25297	3.36	3.29764	3.37338	3.17118	3.20596	3.26667	1.00349	1.78399	1.49241	1.21627	0.956047	0.882254	1.4939	1.20823	0.931465	0.864095	0.998914	0.559686	0.150576	0.0592292	1.0035	0.595605	0.176512	0.0843276	1.54775	2.28001	2.26599	2.08599	2.02301	2.00599	1.99799	2.43503	2.51105	2.54408	2.54505	2.19201	2.17799
3.30006	3.35406	3.33107	3.31507	3.38411	3.41313	3.33905	3.26506	3.34702	3.36202	3.33406	3.28102	3.255	3.36002	3.34206	3.45708	3.28517	3.33818	3.32106	1.00551	1.7899	1.49911	1.2206	0.976516	0.886371	1.49614	1.20927	0.922554	0.853309	1.00028	0.571899	0.150793	0.0612853	1.00603	0.597058	0.159057	0.0689677	1.55488	2.276	2.269	2.088	2.011	2.009	1.992	2.438	2.506	2.539	2.541	2.19	2.18001
3.35506	3.40218	3.38705	3.37695	3.47741	3.52706	3.38227	3.31318	3.36667	3.3797	3.38513	3.30067	3.25795	3.37967	3.3951	3.52878	3.42758	3.49139	3.37508	1.0055	1.79213	1.50086	1.24383	0.981997	0.895367	1.49586	1.22172	0.917368	0.860714	0.9997	0.536885	0.153061	0.0572781	1.00655	0.603707	0.165028	0.0755284	1.55718	2.27502	2.26998	2.08997	2.011	2.009	1.992	2.44193	2.50403	2.53605	2.54198	2.19	2.18688
3.40564	3.45463	3.44459	3.44651	3.56141	3.6263	3.43662	3.3557	3.39778	3.40582	3.43862	3.33476	3.26594	3.37603	3.44068	3.59057	3.58489	3.68464	3.43061	1.0011	1.78669	1.49623	1.24936	1.00858	0.918982	1.48957	1.20353	0.920507	0.878285	0.99547	0.577882	0.155304	0.0579348	1.00213	0.592719	0.159967	0.0643707	1.55095	2.27599	2.27695	2.09199	2.00901	2.00602	1.99101	2.44498	2.504	2.53203	2.53704	2.19	2.18303
3.46405	3.50505	3.50605	3.52006	3.67706	3.72309	3.49305	3.40405	3.43104		3.49905	3.34702	3.277	3.375	3.50206	3.66006	3.72712	3.85314	3.48705	0.986958	1.77958	1.48219	1.25003	1.01093	0.933133	1.47484	1.18996	0.912178		0.983188	0.549752	0.164271	0.05821	0.986227	0.576318	0.174296	0.0822733	1.5412	2.281	2.278	2.096	2.006	1.995	1.997	2.44401	2.502	2.536		2.19101	2.189
3.51895	3.56191	3.56193	3.58084	3.74274	3.81131	3.54697	3.45404	3.47025		3.55297	3.37251	3.28191	3.375	3.56087	3.72574	3.84769	3.99528	3.54293	0.974165	1.76421	1.47754	1.24734	1.0311	0.947103	1.46147	1.18405	0.940655		0.970895	0.541783	0.165742	0.0582296	0.97316	0.501473	0.159739	0.0856553	1.5275	2.28296	2.28291	2.09796	2.00208	1.99696	2.00191	2.44989	2.50592	2.53992		2.19689	2.19096
3.57661	3.61961	3.62259	3.65252	3.82246	3.89941	3.60759	3.5136	3.51073		3.60863	3.41769	3.29491	3.37798	3.61663	3.77467	3.95329	4.10725	3.60061	0.962081	1.75343	1.46793	1.23788	1.03918	0.959487	1.44963	1.17164	0.930056		0.959923	0.528847	0.166485	0.0594318	0.960157	0.494478	0.176315	0.115099	1.51704	2.28499	2.29591	2.09899	2.00597	2.00197	2.00597	2.45099	2.51097	2.54397		2.19601	2.19001
3.63306	3.68007	3.68306	3.70806	3.89609	3.97707	3.66407	3.57107	3.56507		3.66606	3.46707	3.31002	3.38201	3.67007	3.84006	4.056	4.18502	3.65906	0.955974	1.74348	1.45593	1.22778	1.03952	0.96562	1.44004	1.15884	0.918768		0.954992	0.520865	0.16314	0.0613981	0.952946	0.485506	0.140688	0.0993373	1.51052	2.28401	2.29601	2.11	2.013	2.007	2.01501	2.461	2.51301	2.54701		2.19801	2.191
3.69395	3.74193	3.74198	3.76305	3.98349	4.04188	3.73085	3.63785	3.62693		3.72302	3.5309	3.32966	3.3938	3.73488	3.89997	4.05207	4.20761	3.71798	0.950141	1.74085	1.4562	1.22976	1.02263	0.965905	1.43506	1.15598	0.917315		0.947254	0.525353	0.163602	0.0690086	0.949077	0.491428	0.148299	0.087347	1.50347	2.29088	2.30681	2.11098	2.01202	2.00897	2.02188	2.46297	2.5189	2.55486		2.20292	2.18707
3.7556	3.80062	3.80162	3.81964	4.0009	4.09168	3.78962	3.70358	3.67966		3.7856	3.61545	3.37173	3.4099	3.7966	3.96359	4.07783	4.2229	3.78457	0.952514	1.7406	1.45526	1.22774	1.04892	0.970232	1.43681	1.14609	0.912929		0.950637	0.533845	0.155652	0.0602283	0.950311	0.496269	0.148052	0.0710254	1.50464	2.29497	2.31197	2.11895	2.02094	2.00403	2.02299	2.46797	2.52198	2.57288		2.20995	2.18303
3.81907	3.86206	3.86406	3.87705	4.04405	4.13204	3.85206	3.77108	3.75708		3.85207	3.73611	3.46808	3.61109	3.85307	4.01605	4.09001	4.228	3.84206	0.955789	1.74658	1.45923	1.23289	1.04546	0.967622	1.43621	1.14426	0.907816		0.953988	0.585168	0.21352	0.166801	0.953349	0.537668	0.152126	0.0669264	1.51029	2.30201	2.32501	2.13101	2.03101	2.00701	2.027	2.47201	2.531	2.57101		2.21701	2.17799
3.88178	3.91301	3.92188	3.92507	4.0901	4.16731	3.9089	3.83869	3.82959		3.91478	3.8341	3.54255	3.69046	3.9197	4.06309	4.10275	4.23094	3.89791	0.963588	1.74978	1.46499	1.23806	1.04573	0.96042	1.44929	1.16818	0.895637		0.961053	0.583728	0.222437	0.176501	0.9616	0.553414	0.157113	0.063683	1.51686	2.31475	2.33285	2.13689	2.03983	2.01975	2.02994	2.48181	2.52904	2.58179		2.22779	2.17211
3.93663	3.97061	3.97961	3.96175	4.11384	4.19084	3.95668	3.90058	3.90847		3.97162	3.91843	3.62445	3.7655	3.97463	4.07592	4.10598	4.23199	3.94866	0.975579	1.75912	1.47381	1.24024	1.03453	0.946663	1.46418	1.18004	0.940203		0.972135	0.578476	0.219591	0.174475	0.974115	0.556491	0.156276	0.0603822	1.52692	2.3289	2.33499	2.13899	2.05291	2.02596	2.03298	2.48697	2.53794	2.57107		2.23793	2.17697
3.99605	4.02705	4.02904	4.01804	4.16402	4.217	4.01406	3.95607	3.98308	3.98009	4.02805	4.00009	3.70911	3.852	4.03705	4.10701	4.11301	4.232	4.00706	0.983772	1.77201	1.48356	1.24102	1.00236	0.92593	1.46757	1.18314	0.942583	0.83893	0.983283	0.559605	0.192556	0.148126	0.97904	0.555307	0.154747	0.0588217	1.5407	2.337	2.334	2.14	2.05201	2.038	2.03802	2.49001	2.545	2.57201	2.58301	2.248	2.17801
4.04517	4.07813	4.06932	4.05438	4.1817	4.21307	4.07103	4.02582	4.05478	4.06457	4.07717	4.0826	3.81127	3.85298	4.08518	4.12077	4.1189	4.22905	4.05912	0.994675	1.78234	1.49946	1.24321	0.996912	0.916392	1.47671	1.2009	0.954783	0.848075	0.995208	0.554831	0.170484	0.0789041	0.988559	0.552144	0.152134	0.0604228	1.55311	2.33798	2.334	2.13705	2.05692	2.03898	2.05668	2.49492	2.54598	2.57888	2.58988	2.24898	2.18587
4.09762	4.1326	4.11864	4.0957	4.1949	4.23881	4.12461	4.08855	4.14733	4.1613	4.13061	4.17235	3.93808	4.00488	4.14159	4.1349	4.12297	4.22602	4.10765	1.00463	1.79645	1.50705	1.2421	0.987459	0.903812	1.49289	1.21186	0.957819	0.853154	1.00793	0.555802	0.155617	0.0696694	0.995351	0.547692	0.150998	0.060043	1.55953	2.338	2.32705	2.13501	2.06494	2.04595	2.04112	2.49599	2.55394	2.58396	2.59397	2.249	2.18799
4.15107	4.18508	4.16108	4.14205	4.21702	4.24602	4.18008	4.16009	4.23114	4.26015	4.17907	4.25512	4.09021	4.16022	4.19408	4.14903	4.13003	4.22603	4.16108	1.01237	1.80424	1.51419	1.24973	0.9737	0.895792	1.50572	1.22323	0.963163	0.864563	1.01643	0.555652	0.13864	0.0558447	1.00201	0.545867	0.152032	0.0600331	1.56647	2.33899	2.324	2.135	2.064	2.049	2.05	2.495	2.55901	2.59201	2.593	2.24699	2.193
4.1981	4.237	4.21202	4.1734	4.23172	4.25581	4.23495	4.22083	4.32519	4.35615	4.22217	4.33447	4.22835	4.30619	4.24502	4.1696	4.14766	4.24562	4.21104	1.01485	1.80483	1.51394	1.24281	0.96744	0.884036	1.50942	1.22795	0.971568	0.879356	1.01507	0.563587	0.144939	0.0654062	1.0084	0.543819	0.140178	0.055556	1.56704	2.33311	2.324	2.13206	2.06694	2.05096	2.05	2.49402	2.56587	2.59592	2.59594	2.24308	2.19398
4.24666	4.28863	4.26165	4.21768	4.24789	4.26692	4.29458	4.28951	4.41437	4.45232	4.27165	4.41145	4.39382	4.49068	4.29068	4.22758	4.16885	4.25394	4.26561	1.00771	1.80373	1.50972	1.23379	0.967479	0.878032	1.50623	1.22884	0.98002	0.895158	1.01159	0.552988	0.127179	0.0464783	0.997609	0.626749	0.145311	0.0633927	1.56434	2.33101	2.32102	2.13299	2.06998	2.04604	2.05	2.49201	2.56898	2.59799	2.59699	2.24101	2.19698
4.30105	4.34005	4.31405	4.25004	4.27502	4.28902	4.34706	4.35306	4.48807	4.54108	4.32105	4.47806	4.55212	4.67214	4.35105	4.26603		4.28311	4.32105	1.00933	1.79851	1.4994	1.22603	0.950423	0.870906	1.49945	1.24221	1.00081	0.915288	1.00551	0.633952	0.142762	0.0504595	1.00658	0.64942		0.0535075	1.55696	2.324	2.314	2.13	2.07	2.044	2.043	2.492	2.569	2.596	2.599	2.23101	2.207
4.35116	4.39508	4.36514	4.29426	4.29959	4.30572	4.40503	4.41004	4.55586	4.62066	4.36821	4.5439	4.67297	4.82051	4.40018	4.29551		4.39905	4.37509	0.999161	1.78805	1.48931	1.20538	0.943044	0.856256	1.48649	1.24234	1.00781	0.923178	0.995655	0.513098	0.145219	0.0806829	0.996499	0.649479		0.245823	1.54873	2.32793	2.31302	2.12705	2.06902	2.04302	2.04103	2.49102	2.56802	2.59207	2.59802	2.2369	2.20602
4.40264	4.45062	4.41863	4.33671	4.33376	4.32983	4.46062	4.47654	4.63942	4.71336	4.42064	4.57876	4.7455	4.89053	4.45264	4.34863		4.34837	4.43062	0.990371	1.77568	1.48195	1.19858	0.920815	0.842852	1.47805	1.22965	1.00756	0.922774	0.98699	0.614682	0.216053	0.15102	0.987522	0.64098		0.144345	1.53697	2.32502	2.30903	2.127	2.069	2.04201	2.04001	2.48703	2.57396	2.59895	2.59899	2.23303	2.20203
4.46204	4.51003	4.47004	4.38603	4.36503	4.35902	4.52104	4.53903	4.70603	4.78704	4.48104	4.63604	4.83103	4.98202	4.51104	4.40104	4.22502	4.36402	4.49104	0.981279	1.76479	1.47113	1.18131	0.912624	0.827859	1.46577	1.21729	1.01127	0.928694	0.980379	0.609089	0.204775	0.149851	0.976098	0.632969	0.193641	0.150021	1.5257	2.331	2.307	2.124	2.067	2.039	2.041	2.481	2.571	2.598	2.599	2.235	2.215
4.52576	4.56297	4.52395	4.43308	4.41012	4.39333	4.57593	4.58903	4.75112	4.84978	4.54476	4.70368	4.87024	5.01927	4.57574	4.4628	4.24952	4.38852	4.54495	0.979308	1.76105	1.46259	1.17163	0.919339	0.826487	1.46212	1.21687	1.01965	0.934566	0.978801	0.607521	0.196619	0.136147	0.973638	0.631616	0.21006	0.166852	1.5232	2.3261	2.30308	2.124	2.06504	2.04096	2.04002	2.47806	2.5661	2.59702	2.599	2.2301	2.20911
4.58957	4.62458	4.59154	4.49259	4.45072	4.4377	4.63559	4.63965	4.81754	4.90264	4.61254	4.7765	4.90179	5.04483	4.63857	4.53252	4.30065	4.44163	4.60658	0.975496	1.7586	1.45924	1.16462	0.907841	0.82359	1.45934	1.21261	1.00904	0.9289	0.974351	0.604759	0.180541	0.111956	0.970432	0.624926	0.21183	0.169047	1.51998	2.326	2.29704	2.11705	2.06301	2.03405	2.03503	2.47502	2.56004	2.59601	2.599	2.23	2.20602
4.65507	4.68707	4.65407	4.56507	4.51808	4.49308	4.69707	4.69106	4.86304	4.94504	4.67507	4.84906	4.91604	5.05302	4.70407	4.61309	4.34505	4.48505	4.66807	0.977058	1.76057	1.45964	1.17569	0.909617	0.823244	1.45711	1.20675	1.00084	0.929809	0.97226	0.54775	0.179906	0.103518	0.975436	0.621497	0.232873	0.189873	1.52193	2.333	2.29299	2.11399	2.05899	2.03299	2.031	2.46899	2.56399	2.594	2.599	2.237	2.20999
4.71598	4.74405	4.71301	4.62795	4.58488	4.56382	4.75306	4.74116	4.89644	4.97942	4.73598	4.90309	4.95239	5.07169	4.76498	4.69365	4.39123	4.52926	4.728	0.975417	1.76129	1.45946	1.17311	0.90665	0.826653	1.46273	1.20256	0.996798	0.920476	0.972447	0.547445	0.185221	0.0929569	0.97186	0.609953	0.252993	0.209639	1.52474	2.32907	2.28808	2.10416	2.05212	2.0271	2.02707	2.46015	2.55712	2.59007	2.59703	2.23405	2.20508
4.7746	4.80657	4.77657	4.69454	4.65949	4.63849	4.81259	4.79066	4.93374	5.00284	4.79857	4.93777	4.95797	5.072	4.8236	4.78339	4.48237	4.62335	4.78759	0.97828	1.76752	1.46592	1.18078	0.920503	0.832192	1.46459	1.20951	0.987425	0.907946	0.976045	0.55316	0.190832	0.094359	0.973727	0.599124	0.237222	0.194329	1.52962	2.32403	2.28403	2.104	2.05001	2.02005	2.02005	2.45801	2.54806	2.58503	2.59303	2.22705	2.19408
4.83603	4.86403	4.83603	4.77104	4.74905	4.72806	4.86903	4.83203	4.97001	5.02601	4.85603	4.97601	4.986	5.103	4.88103	4.86305	4.52911	4.51719	4.84303	0.985535	1.77455	1.47292	1.19357	0.916312	0.832706	1.46997	1.20643	0.974155	0.890053	0.984504	0.580929	0.11676	0.0516696	0.979335	0.588495	0.261522	0.144163	1.54028	2.317	2.286	2.102	2.046	2.01099	2.01099	2.457	2.544	2.579	2.58899	2.222	2.191
4.88799	4.92286	4.89486	4.83868	4.83532	4.82707	4.91412	4.88203	4.98569	5.04071	4.91093	4.99169	4.986	5.10006	4.93201	4.94246		4.85444	4.89891	0.993946	1.78449	1.48379	1.20117	0.919782	0.843147	1.48694	1.19795	0.966048	0.877671	0.991661	0.560978	0.11676	0.0510128	0.988502	0.597917		0.288639	1.55139	2.317	2.28698	2.10298	2.0411	2.00217	1.99825	2.45896	2.54106	2.5741	2.58017	2.22004	2.19689
4.93965	4.97862	4.95162	4.91449	4.93334	4.93527	4.96764	4.91677	5.01083	5.05093	4.96364	5.00392	4.986	5.1	4.98067	5.02246		4.80737	4.95264	0.999255	1.78457	1.49493	1.21104	0.929752	0.854265	1.5025	1.21202	0.958362	0.866843	0.995276	0.547421	0.118001	0.0512185	0.994877	0.598904		0.208879	1.55975	2.31402	2.29395	2.10201	2.03603	1.99803	1.99403	2.459	2.53703	2.56506	2.57007	2.21702	2.19998
5.0061	5.04865	5.02714	5.00866	5.06622	5.07929	5.03364	4.9801	5.04405	5.06004	5.0366	5.01302	4.99202	5.0925	5.04709	5.13769	4.99153	4.99185	5.02113	0.994068	1.78338	1.49731	1.22238	0.948313	0.871318	1.49953	1.22536	0.94716	0.869268	0.99071	0.538207	0.134992	0.0547287	0.991386	0.590215	0.168726	0.142129	1.55292	2.293	2.28951	2.102	2.02647	2.009	1.99699	2.452	2.517	2.55446	2.55599	2.20301	2.2015
5.04795	5.12166	5.08287	5.07182	5.15434	5.19169	5.08874	5.0193	5.06872	5.07498	5.07751	5.02095	5.007	5.09299	5.08843	5.21227	5.12694	5.12897	5.09158	0.997402	1.77821	1.50048	1.23517	0.972188	0.894041	1.49864	1.21586	0.976235	0.901226	0.994281	0.540395	0.155807	0.0569715	0.994378	0.601965	0.170061	0.0769664	1.54897	2.29354	2.28501	2.10104	2.01709	2.00703	1.99259	2.44959	2.51799	2.54402	2.55252	2.20453	2.20251
5.10264	5.16972	5.13615	5.13111	5.24838	5.29333	5.13022	5.05377	5.08396	5.0929	5.13065	5.03788	5.007	5.10342	5.14364	5.27707	5.26818	5.27903	5.13375	0.997083	1.77567	1.50052	1.25039	1.00191	0.916025	1.49794	1.21177	0.965216	0.882367	0.993223	0.552657	0.155591	0.0597957	0.994609	0.583144	0.157772	0.0616065	1.53975	2.29598	2.28599	2.10249	2.01651	2.00353	1.99647	2.45695	2.51701	2.53299	2.54799	2.20599	2.202
5.16721	5.23123	5.21124	5.21923	5.39023	5.4284	5.20523	5.11323	5.13607	5.13309	5.20122	5.07707	5.01104	5.09701	5.20723	5.37118	5.41853	5.53865	5.2022	0.997852	1.76772	1.4972	1.25211	1.01214	0.936917	1.48104	1.2029	0.953314	0.877202	0.999628	0.550177	0.156155	0.0682562	0.992108	0.544191	0.162965	0.0748058	1.53459	2.28704	2.29802	2.10801	2.019	1.99306	2.00101	2.45599	2.50501	2.54101	2.54203	2.20004	2.19901
5.21653	5.28377	5.2667	5.2738	5.44487	5.52106	5.25975	5.16751	5.15186		5.25156	5.09244	5.0201	5.10004	5.25951	5.414	5.54245	5.68842	5.24786	0.970669	1.75359	1.48072	1.25663	1.05273	0.970919	1.46985	1.18308	0.946287		0.971475	0.544765	0.152662	0.069642	0.966354	0.543678	0.157475	0.0970321	1.52413	2.29603	2.30308	2.11007	2.01793	2.00696	2.00308	2.454	2.50803	2.54306		2.21006	2.20111
5.25369	5.33755	5.31559	5.32953	5.50549	5.59439	5.31157	5.20271	5.2115		5.29067	5.12275	5.02694	5.10298	5.29471	5.48342	5.64316	5.78717	5.3075	0.962935	1.74278	1.47011	1.25106	1.0736	0.993104	1.45665	1.17898	0.878667		0.964211	0.539583	0.148644	0.0670021	0.958278	0.489306	0.177948	0.114553	1.51169	2.29798	2.30895	2.11496	2.01304	2.00402	2.00895	2.454	2.50998	2.54697		2.21397	2.20893
5.33028	5.39527	5.38129	5.4152	5.57932	5.68046	5.3603	5.26531	5.22735	5.23725	5.37126	5.17828	5.03521	5.1031	5.36728	5.52934	5.73441	5.86438	5.36429	0.948792	1.73889	1.46038	1.24081	1.0554	0.986669	1.4423	1.17071	0.86861	0.832503	0.951295	0.531798	0.149354	0.0670918	0.9431	0.534019	0.161083	0.112957	1.5016	2.29802	2.31105	2.11801	2.01305	2.00399	2.01995	2.46303	2.51302	2.55999	2.56	2.21203	2.20399
5.39185	5.45578	5.44581	5.4607	5.64963	5.78117	5.42682	5.33482	5.30587	5.2929	5.42985	5.24081	5.081	5.12404	5.42881	5.60468	5.82445	5.94768	5.42771	0.936216	1.73214	1.45481	1.23743	1.07538	0.997369	1.43432	1.17051	0.943355	0.863876	0.939351	0.531368	0.158923	0.0696699	0.930076	0.505316	0.109577	0.0751709	1.4975	2.302	2.32308	2.12119	2.02309	2.00221	2.01023	2.46905	2.51807	2.55708	2.56089	2.218	2.201
5.45363	5.51266	5.50464	5.51169	5.69572	5.79392	5.48664	5.39464	5.36961	5.3586	5.49163	5.29964	5.081	5.12698	5.48764	5.6547	5.78424	5.92414	5.47968	0.951249	1.72245	1.45395	1.2413	1.06197	0.992927	1.4313	1.16738	0.942277	0.851187	0.954777	0.53631	0.157678	0.0689345	0.944393	0.506463	0.158265	0.0876543	1.49468	2.302	2.32896	2.13492	2.02996	2.0179	2.0269	2.47298	2.52297	2.56296	2.55305	2.218	2.201
5.52323	5.58124	5.57125				5.54925	5.45931	5.44231	5.44327	5.55925	5.40345	5.15032	5.28534	5.55625	5.71222	5.80204	5.93902	5.55026	0.949454	1.72767	1.45404				1.43525	1.16441	0.938985	0.86917	0.947043	0.536365	0.162083	0.118972	0.948504	0.512021	0.14911	0.0761574	1.5006	2.30702	2.33403	2.14401				2.48102	2.526	2.568	2.56003	2.22002	2.19399
5.57774	5.63678	5.62871	5.62751	5.81901	5.89401	5.60778	5.53072	5.51604	5.50604	5.6177	5.50828	5.22503	5.36498	5.61372	5.76413	5.81115	5.94304	5.61174	0.955118	1.73209	1.46343	1.22958	1.02652	0.963107	1.43246	1.18074	0.953205	0.875625	0.954806	0.555999	0.195325	0.15183	0.951906	0.523821	0.149194	0.0685717	1.50627	2.31123	2.34008	2.147	2.04901	2.02604	2.03304	2.48607	2.52708	2.56816	2.56816	2.22525	2.19105
5.63155	5.69352	5.68056	5.66469	5.81999	5.89499	5.66452	5.58356	5.59236	5.58236	5.66857	5.60221	5.30037	5.4364	5.66656	5.77392	5.82191	5.94598	5.66555	0.963718	1.73994	1.47065	1.22906	1.02729	0.954076	1.44747	1.16122	0.889903	0.837947	0.963318	0.554483	0.205911	0.162768	0.960359	0.526785	0.14804	0.0635721	1.51371	2.32786	2.34595	2.147	2.04999	2.02898	2.03598	2.49096	2.53295	2.5799	2.5799	2.24384	2.19497
5.69221	5.7512	5.73519	5.72814	5.86613	5.9211	5.7172	5.65329	5.67829	5.67031	5.73221	5.67345	5.3625	5.37452	5.7272	5.81802	5.82903	5.94901	5.7192	0.97643	1.75467	1.48097	1.23886	1.01378	0.928047	1.46294	1.18848	0.895927	0.819708	0.976166	0.522075	0.178004	0.0809591	0.972612	0.527044	0.149959	0.0620318	1.52197	2.32903	2.348	2.143	2.05702	2.04203	2.03802	2.49103	2.53902	2.57301	2.579	2.24402	2.19598
5.74768	5.80377	5.78568	5.76458	5.89997	5.94665	5.76975	5.72976	5.75415	5.75234	5.78758	5.79172	5.49556	5.51203	5.77976	5.82219	5.83619	5.95204	5.77269	0.989491	1.7727	1.49391	1.23437	0.983873	0.903726	1.4766	1.20841	0.929107	0.832353	0.99089	0.554126	0.19161	0.0753813	0.983673	0.527998	0.147012	0.0572322	1.54106	2.33803	2.34789	2.14391	2.06289	2.04905	2.04308	2.49908	2.54503	2.57604	2.58003	2.25004	2.19214
5.7967	5.85966	5.8347	5.80674	5.89801	5.92115	5.82367	5.78467	5.8375	5.84941	5.82974	5.84369	5.60832	5.65911	5.83467	5.83592	5.84992	5.95498	5.8227	0.995325	1.77645	1.50448	1.24145	0.971783	0.891852	1.49128	1.20896	0.939	0.844139	0.996685	0.518367	0.148919	0.0653408	0.988968	0.519909	0.137756	0.053771	1.54718	2.33999	2.34005	2.13704	2.05505	2.05298	2.04896	2.50496	2.54699	2.57898	2.58199	2.25298	2.20194
5.85318	5.91119	5.88915	5.85816	5.92509	5.94705	5.88519	5.85122	5.93137	5.95737	5.88618	5.94135	5.74754	5.81355	5.88819	5.85605	5.84902	5.955	5.87718	1.00149	1.78261	1.507	1.2385	0.961744	0.895676	1.5	1.2214	0.95013	0.865828	1.00468	0.526723	0.151783	0.070812	0.993481	0.522629	0.138108	0.0535217	1.55356	2.33802	2.33598	2.14097	2.059	2.05099	2.05396	2.499	2.55302	2.58298	2.58	2.25202	2.20897
5.90365	5.96481	5.93271	5.90332	5.95008	5.96019	5.9408	5.91295	6.03836	6.06337	5.93665	6.04004	5.90109	5.97143	5.94371	5.86925	5.85618	5.95514	5.92869	1.00859	1.78441	1.50825	1.23039	0.940246	0.880383	1.49638	1.22534	0.958658	0.888001	1.01004	0.561136	0.149919	0.0656014	1.00212	0.522204	0.151513	0.0539297	1.55454	2.34297	2.32897	2.133	2.05795	2.04697	2.04388	2.49786	2.558	2.57803	2.57993	2.25692	2.19995
5.94963	6.02254	5.98359	5.92582	5.95595	5.97389	5.99755	5.98046	6.13523	6.16122	5.98263	6.11441	6.04981	6.14462	5.99459	5.88686	5.8689	5.96492	5.97761	1.00427	1.7833	1.50971	1.21538	0.940686	0.878485	1.49944	1.2338	0.967033	0.90304	1.004	0.530247	0.149831	0.0571476	0.999729	0.51966	0.145339	0.0482058	1.55307	2.34102	2.32702	2.133	2.05403	2.04502	2.03507	2.48808	2.558	2.57998	2.57504	2.25105	2.19603
6.01322	6.07823	6.03922	5.98509	5.9971	6.00207	6.05722	6.04629	6.21531	6.26038	6.04422	6.19121	6.21957	6.3486	6.05424	5.95608		5.98906	6.03225	1.00081	1.77408	1.50404	1.22792	0.934038	0.870842	1.49478	1.22532	0.997873	0.927296	0.999364	0.509509	0.117662	0.0429824	0.997249	0.617686		0.0617552	1.54288	2.33797	2.32298	2.129	2.057	2.03101	2.03299	2.48599	2.56399	2.57501	2.57397	2.24499	2.192
6.06669	6.13388	6.09278	6.00692	6.02068	6.01958	6.10985	6.11688	6.29088	6.35107	6.09668	6.24172	6.35659	6.49186	6.11168	5.97495			6.09275	0.996113	1.76939	1.48898	1.21919	0.92855	0.861577	1.49146	1.24233	1.0107	0.931395	0.995308	0.611461	0.137124	0.0725773	0.991939	0.58848			1.53454	2.33009	2.31791	2.12893	2.057	2.03393	2.03091	2.48297	2.56191	2.57791	2.56806	2.24207	2.1929
6.11373	6.19366	6.1457	6.06965	6.06674	6.05878	6.16767	6.17666	6.35066	6.42359	6.14274	6.29072	6.46439	6.61829	6.15774	6.03964			6.14371	0.978002	1.75492	1.481	1.19832	0.916369	0.850483	1.47711	1.23848	1.02953	0.951427	0.98297	0.61152	0.138741	0.108358	0.968781	0.606777			1.5273	2.33597	2.31203	2.12403	2.057	2.02903	2.02503	2.48101	2.55603	2.57203	2.57198	2.24697	2.18604
6.17923	6.25223	6.20122	6.09726	6.07824	6.0732	6.22725	6.23424	6.43412	6.50823	6.20425	6.33331	6.55422	6.71318	6.22623	6.10027			6.20225	0.975732	1.74427	1.4693	1.18878	0.914293	0.835402	1.4664	1.23285	1.02321	0.951607	0.973069	0.599665	0.14481	0.126052	0.973746	0.627103			1.51419	2.331	2.30698	2.11897	2.05397	2.02897	2.02697	2.47896	2.54999	2.56806	2.568	2.24098	2.18601
6.23983	6.31079	6.2587	6.16464	6.13977	6.12472	6.29083	6.29677	6.46485	6.56872	6.26781	6.4129	6.61132	6.75832	6.28681	6.16983			6.26779	0.968523	1.73275	1.46049	1.17775	0.909846	0.833162	1.45926	1.22089	1.04404	0.960936	0.96505	0.598286	0.175176	0.121414	0.967437	0.625042			1.50779	2.33187	2.30089	2.11092	2.04599	2.02194	2.01996	2.46786	2.54694	2.58281	2.569	2.23693	2.1881
6.29851	6.36654	6.30759	6.20963	6.19355	6.17558	6.34951	6.35055	6.5245	6.61958	6.32453	6.47647	6.63381	6.78081	6.34353	6.22851			6.32354	0.963849	1.73204	1.45643	1.16518	0.903215	0.824859	1.44822	1.21913	1.02682	0.954325	0.961529	0.597992	0.161563	0.109737	0.961628	0.61185			1.50021	2.32307	2.29307	2.10505	2.04501	2.01803	2.01702	2.45808	2.54303	2.56911	2.569	2.23204	2.19494
6.36427	6.42725	6.36925	6.26727	6.23034	6.22029	6.40724	6.40522	6.5832	6.66616	6.39426	6.55027	6.66211	6.79909	6.40829	6.30339			6.37925	0.960781	1.72606	1.45061	1.16104	0.887798	0.817828	1.44935	1.20637	1.01717	0.940596	0.9582	0.597712	0.152618	0.0864451	0.958821	0.601823			1.49898	2.32595	2.28298	2.09798	2.036	2.01296	2.01296	2.45297	2.53598	2.56399	2.56599	2.22995	2.19197
6.4308	6.4888	6.4308	6.33398	6.3119	6.29095	6.46477	6.4597	6.63236	6.70436	6.45773	6.61447	6.68806	6.821	6.4788	6.39899			6.44077	0.965793	1.72785	1.45232	1.16391	0.894493	0.815062	1.45155	1.20458	0.997093	0.924947	0.960697	0.52215	0.135276	0.0659564	0.966127	0.616498			1.50125	2.31393	2.27693	2.09192	2.03488	2.0029	2.00293	2.44497	2.53092	2.56189	2.56392	2.219	2.18394
6.48767	6.54567	6.48767	6.40359	6.37563	6.3586	6.51968	6.50971	6.65785	6.72985	6.5097	6.6478	6.69198	6.821	6.53567	6.46959			6.49568	0.96745	1.7372	1.45507	1.16523	0.894689	0.818758	1.45235	1.20629	0.988799	0.907691	0.964766	0.56983	0.135688	0.05574	0.965235	0.588584			1.50577	2.30903	2.27203	2.08603	2.02605	1.99604	1.99803	2.44301	2.52503	2.55405	2.55803	2.219	2.18002
6.54227	6.60125	6.54126	6.47037	6.45343	6.43845	6.56924	6.55326	6.69211	6.74605	6.57025	6.67111	6.69601	6.821	6.58627	6.56038			6.55225	0.977729	1.74978	1.46501	1.17357	0.88832	0.824022	1.46937	1.20079	0.973681	0.889639	0.976517	0.565249	0.135798	0.0535551	0.973679	0.594029			1.51771	2.30098	2.267	2.08597	2.02496	1.99496	1.99295	2.44499	2.518	2.54998	2.55296	2.20999	2.17901
6.59767	6.65368	6.59578	6.54601	6.54219	6.53136	6.61863	6.60641	6.71526	6.75712	6.62272	6.69314	6.69904	6.821	6.64163	6.63896			6.6047	0.987788	1.75792	1.47641	1.18538	0.900818	0.832713	1.48084	1.19685	0.959495	0.876997	0.986123	0.550737	0.1354	0.0525545	0.983797	0.595776			1.52828	2.29688	2.26605	2.079	2.017	1.98595	1.98293	2.44197	2.51795	2.5459	2.54492	2.20689	2.18196
6.64562	6.70261	6.65156	6.61843	6.62732	6.62922	6.66364	6.63577	6.73385	6.76593	6.67459	6.70292	6.70198	6.821	6.68664	6.70746		6.49243	6.6546	0.996967	1.76762	1.49007	1.20388	0.920752	0.847989	1.4971	1.2083	0.945541	0.866037	0.992787	0.543378	0.136114	0.0521631	0.995041	0.583993		0.100469	1.53934	2.28807	2.26997	2.079	2.017	1.98203	1.97804	2.44002	2.51403	2.53905	2.53905	2.19906	2.17902
6.69416	6.75622	6.70824	6.68829	6.73437	6.73943	6.71719	6.67913	6.74308	6.77104	6.72319	6.71403	6.711	6.81799	6.73714	6.79236		6.61762	6.70721	1.0038	1.77964	1.4997	1.21646	0.945465	0.863904	1.50722	1.22356	0.952951	0.865533	0.99769	0.529237	0.134327	0.0501954	1.0036	0.584567		0.10173	1.55091	2.284	2.27002	2.07801	2.00998	1.98103	1.97199	2.44	2.50198	2.53596	2.53399	2.197	2.182
6.73381	6.80774	6.76579	6.75786	6.82213	6.84144	6.76377	6.70972	6.76124	6.78029	6.76872	6.72225	6.71128	6.81628	6.76986	6.87898	6.69481	6.76588	6.75674	1.00647	1.78537	1.50624	1.23442	0.963437	0.88164	1.51068	1.22671	0.977027	0.878488	1.00004	0.52861	0.135971	0.0490938	1.00634	0.588626	0.168003	0.0758074	1.55792	2.28493	2.27404	2.08001	2.00494	1.987	1.97006	2.44094	2.49796	2.52597	2.53099	2.19594	2.18301
6.79067	6.8597	6.82168	6.81865	6.90154	6.94242	6.81769	6.76071	6.7779	6.80088	6.81971	6.7399	6.73089	6.83589	6.83065	6.94761	6.82227	6.89824	6.8087	1.00444	1.78919	1.50973	1.24559	0.98081	0.895013	1.50923	1.22599	0.988096	0.917059	0.998012	0.529316	0.140961	0.0479565	1.0043	0.59042	0.146424	0.0706993	1.5575	2.28003	2.27698	2.08099	2.00102	1.987	1.97398	2.43702	2.49502	2.52401	2.53001	2.19202	2.18399
6.83023	6.9102	6.87521	6.87525	6.99234	7.04839	6.87319	6.79721	6.81408	6.82912	6.86222	6.76511	6.729	6.83497	6.87023	7.01526	6.97858	7.0677	6.86123	1.00305	1.78908	1.50386	1.25273	1.00675	0.917296	1.50344	1.22505	0.987179	0.931692	0.995807	0.546847	0.148328	0.0573003	1.00367	0.602885	0.160817	0.0647435	1.55915	2.28103	2.27802	2.081	1.99999	1.98499	1.973	2.44299	2.49702	2.52602	2.52802	2.19202	2.18601
6.88568	6.95762	6.9247	6.93472	7.07324	7.14134	6.91879	6.84768	6.8338		6.91368	6.79039	6.72904	6.82899	6.92575	7.07587	7.11564	7.23182	6.91673	0.996228	1.78359	1.49995	1.26609	1.02977	0.942262	1.49787	1.20585	0.970573		0.990211	0.558018	0.157149	0.0643794	0.995708	0.568518	0.160235	0.0705219	1.55242	2.28701	2.28308	2.08206	1.998	1.98292	1.97408	2.44103	2.50096	2.53007		2.19601	2.18797
6.93361	7.00164	6.97459	6.98559	7.16129	7.23623	6.97455	6.89561	6.89054		6.96161	6.81778	6.73198	6.82801	6.97857	7.1375	7.23205	7.36095	6.96858	0.985457	1.77554	1.49283	1.26334	1.04017	0.957972	1.48075	1.21059	0.975054		0.98035	0.564269	0.156396	0.0650446	0.984243	0.533653	0.166261	0.0912021	1.54443	2.28799	2.28895	2.08597	1.998	1.97705	1.97995	2.44298	2.49802	2.53496		2.19699	2.18602
6.98823	7.06021	7.02923	7.04624	7.2402	7.32026	7.02921	6.9512	6.93921		7.01824	6.8462	6.73906	6.828	7.03122	7.19423	7.39933	7.52728	7.02222	0.973399	1.76503	1.4815	1.25547	1.05113	0.972587	1.47124	1.20589	0.971007		0.970453	0.551182	0.156315	0.0661515	0.970266	0.49959	0.126093	0.0981634	1.53352	2.28999	2.29403	2.09201	1.99897	1.979	1.98702	2.44601	2.49703	2.53303		2.196	2.187
7.04783	7.11273	7.08685	7.10773	7.28976	7.38688	7.08279	7.0009	6.99172		7.07879	6.89687	6.75308	6.82803	7.08783	7.25394	7.48208	7.59839	7.07779	0.96317	1.75854	1.4706	1.24805	1.0771	0.986984	1.46181	1.18001	0.945373		0.96123	0.541905	0.164928	0.0665545	0.95923	0.496919	0.129458	0.0913814	1.52343	2.28792	2.30208	2.09409	1.99218	1.98008	1.99308	2.44905	2.50497	2.54014		2.19692	2.18789
7.10766	7.1657	7.14865	7.1607	7.34469	7.45064	7.13968	7.06563	7.0437		7.13568	6.95964	6.75897	6.82999	7.14766	7.32161	7.48797	7.62684	7.13468	0.956647	1.74832	1.46445	1.23852	1.07578	0.990162	1.45461	1.19489	0.963636		0.956179	0.56464	0.163359	0.0690458	0.951305	0.483129	0.130782	0.0828089	1.51948	2.28203	2.30797	2.10096	2.00493	1.98597	1.99897	2.45298	2.50301	2.54994		2.19103	2.18004
7.16834	7.22825	7.20331	7.21928	7.4033	7.50923	7.19629	7.12232			7.19834	7.02348	6.79029	6.85009	7.20734	7.3753	7.49408	7.63202	7.19031	0.952431	1.74378	1.45973	1.23543	1.07208	0.988129	1.4454	1.19251			0.951432	0.559761	0.14176	0.0577748	0.947609	0.512869	0.14003	0.0757427	1.51367	2.29302	2.31203	2.10803	2.011	1.99106	2.00502	2.46204	2.51201			2.19802	2.17996
7.2379	7.27984	7.2668	7.27673	7.46348	7.5565	7.25588	7.18784	7.18991		7.2679	7.12046	6.84919	6.8718	7.27686	7.43669	7.51118	7.63611	7.2528	0.954674	1.74796	1.46005	1.23681	1.0607	0.977765	1.44814	1.19033	0.952881		0.953867	0.574094	0.170343	0.0739605	0.949436	0.522981	0.14604	0.0681489	1.51878	2.29808	2.31915	2.11507	2.01215	2.00303	2.01003	2.47	2.51506	2.54199		2.20308	2.1719
7.30151	7.33954	7.32356	7.3286	7.49774	7.59173	7.31852	7.24754	7.2545		7.33151	7.2242	6.93335	7.07047	7.33753	7.48562	7.5239	7.64394	7.30956	0.960644	1.75011	1.46477	1.24067	1.04877	0.966785	1.45113	1.18567	0.947263		0.958643	0.584271	0.195337	0.15548	0.956218	0.546469	0.14603	0.0609853	1.52595	2.30395	2.32992	2.11996	2.02292	2.00498	2.01198	2.47	2.51897	2.54101		2.20895	2.16505
7.35828	7.39523	7.37323	7.36725	7.53414	7.61709	7.37526	7.30926			7.39026	7.33334	7.0233	7.1573	7.39828	7.50114	7.53505	7.65105	7.36424	0.966141	1.76223	1.47161	1.24335	1.03657	0.951743	1.45532	1.17811			0.965207	0.59347	0.221551	0.182294	0.960294	0.547618	0.145275	0.0590407	1.5337	2.31602	2.331	2.124	2.038	2.00702	2.01402	2.47101	2.52302			2.21702	2.163
7.41976	7.44777	7.42573	7.4235	7.56452	7.63604	7.4328	7.36692	7.39308		7.44871	7.41024	7.09146	7.22262	7.45971	7.5322	7.54604	7.661	7.41777	0.97318	1.77005	1.4819	1.24204	1.02446	0.934528	1.46558	1.18808	0.949886		0.971332	0.573492	0.208128	0.168548	0.967802	0.542798	0.137458	0.0503868	1.54434	2.32015	2.331	2.12401	2.03699	2.01119	2.01815	2.47299	2.52699	2.55003		2.22216	2.16203
7.47071	7.49971	7.47472	7.45681	7.5998	7.63898	7.4867	7.42865	7.46559		7.49673	7.49353	7.18945	7.19714	7.50773	7.54592	7.54898	7.661	7.46971	0.981284	1.78052	1.48945	1.24427	0.992699	0.918938	1.47638	1.19649	0.959068		0.980876	0.565535	0.183081	0.0721921	0.974015	0.539946	0.135312	0.0508474	1.5573	2.32994	2.331	2.12499	2.03601	2.02393	2.02794	2.47201	2.52601	2.55199		2.23294	2.16399
7.49063	7.53915	7.51813	7.50408	7.61406	7.66501	7.51915	7.46618	7.51175	7.52127	7.52063	7.56839	7.29665	7.34374	7.53114	7.56302	7.5645	7.67697	7.50714	0.982523	1.7754	1.49718	1.24081	0.98634	0.909195	1.47868	1.19831	0.920057	0.841863	0.984126	0.555585	0.149948	0.0675384	0.975025	0.526157	0.141884	0.0522639	1.54639	2.32197	2.32798	2.126	2.0405	2.0245	2.02051	2.4755	2.52751	2.5515	2.54802	2.23197	2.167
7.53766	7.59558	7.56362	7.53354	7.63174	7.66558	7.57376	7.53636	7.60112	7.61719	7.56558	7.61207	7.36685	7.41847	7.58166	7.56977	7.56754	7.67144	7.55715	0.98853	1.7825	1.50636	1.23505	0.976798	0.903147	1.49048	1.21214	0.936622	0.845851	0.991125	0.546114	0.151026	0.0651895	0.979649	0.5201	0.134851	0.0509639	1.55455	2.31394	2.32199	2.12498	2.04353	2.02401	2.02201	2.47238	2.53358	2.54761	2.55456	2.22441	2.16744
7.58985	7.64083	7.61238	7.57584	7.65106	7.67164	7.63337	7.60441	7.68875	7.71085	7.61235	7.69561	7.51209	7.57427	7.63391	7.58948	7.57001	7.66648	7.60887	0.988033	1.79114	1.51103	1.23338	0.96896	0.897319	1.49037	1.21049	0.945155	0.862703	0.991148	0.547904	0.139976	0.0608579	0.978916	0.528784	0.135813	0.0538329	1.55995	2.31003	2.32142	2.12395	2.04545	2.02496	2.02345	2.46358	2.53997	2.55602	2.55946	2.21805	2.16307
7.60999	7.67599	7.65099	7.61299	7.667	7.688	7.66199	7.64099	7.73598	7.76297	7.63999	7.73098	7.57996	7.65296	7.65599	7.579	7.582	7.683	7.64599	0.990719	1.79043	1.51516	1.24568	0.966311	0.896392	1.5001	1.22849	0.962785	0.878623	0.9923	0.537138	0.138516	0.0611435	0.985318	0.52269	0.13983	0.0556301	1.54782	2.303	2.311	2.122	2.045	2.025	2.025	2.473	2.542	2.559	2.558	2.217	2.172
7.64768	7.72954	7.68576	7.63565	7.67352	7.69222	7.71665	7.69192	7.82002	7.84226	7.68164	7.80883	7.71865	7.80113	7.69072	7.59225	7.60004	7.69106	7.69164	0.996493	1.79233	1.51207	1.24451	0.962761	0.88298	1.4953	1.25109	0.968454	0.912309	0.998751	0.538843	0.141535	0.0631052	0.990679	0.523295	0.115565	0.0414758	1.55376	2.30905	2.30201	2.12098	2.04905	2.02288	2.01689	2.46698	2.53801	2.55907	2.56292	2.22502	2.17
7.70482	7.77517	7.74893	7.6895	7.71606	7.7103	7.77097	7.76887	7.9061	7.9479	7.73476	7.87823	7.85773	7.97985	7.75089	7.61352	7.60363	7.6963	7.74499	1.00332	1.7788	1.50879	1.2295	0.934751	0.870413	1.49102	1.24187	0.992738	0.928889	1.00539	0.529936	0.148152	0.0583566	0.997184	0.52619	0.116407	0.0455877	1.54617	2.31298	2.30287	2.11887	2.05285	2.01298	2.00798	2.46494	2.53889	2.56498	2.55602	2.227	2.16978
7.74212	7.82811	7.79111	7.71209	7.71906	7.72403	7.81511	7.80812	8.00106	8.03417	7.76913	7.93412	7.9813	8.10935	7.79112	7.6371	7.63197	7.70999	7.79012	1.0026	1.78007	1.50305	1.20973	0.931173	0.860124	1.48522	1.25802	0.995922	0.936126	1.00468	0.527522	0.169437	0.0848835	0.996439	0.525743	0.0969435	0.0238303	1.54522	2.31198	2.29699	2.113	2.046	2.012	2.007	2.46198	2.53401	2.564	2.55699	2.22698	2.16001
7.80264	7.87964	7.84361	7.75353	7.74934	7.73837	7.86865	7.8667	8.03268	8.11689	7.83264	7.99031	8.12615	8.27625	7.84864	7.68561	7.61804	7.70606	7.8467	0.992667	1.7734	1.48576	1.19527	0.922821	0.852179	1.48611	1.25065	1.04466	0.948923	0.990656	0.542937	0.14432	0.082205	0.990751	0.532194	0.146648	0.0527654	1.5345	2.30399	2.29185	2.1109	2.04405	2.00999	2.00693	2.45306	2.54093	2.56483	2.55299	2.21799	2.163
7.85518	7.93212	7.89418	7.79707	7.77771	7.76864	7.92201	7.92395	8.08959	8.19033	7.88516	8.01655	8.2196	8.37764	7.9011	7.7365		7.71115	7.90395	0.975964	1.76057	1.47409	1.18688	0.911785	0.836526	1.46814	1.23628	1.02736	0.959629	0.975648	0.563538	0.173225	0.118077	0.972633	0.543663		0.0549929	1.52348	2.30294	2.27996	2.10294	2.04783	2.00885	2.00096	2.45791	2.53494	2.55111	2.55198	2.21687	2.16315
7.90899	7.98299	7.94799	7.84599	7.80999	7.79799	7.96799	7.96699	8.16198	8.25098	7.93799	8.08698	8.24699	8.40699	7.95099	7.80498		7.718	7.94699	0.962923	1.75572	1.46515	1.17505	0.882877	0.827222	1.45961	1.23467	1.05126	0.95821	0.969202	0.555722	0.199403	0.149372	0.953205	0.572953		0.136619	1.5171	2.3	2.278	2.1	2.04	2.002	1.999	2.454	2.532	2.556	2.551	2.211	2.17
7.96676	8.04371	8.00372	7.90563	7.86462	7.84262	8.02863	8.02863	8.25595	8.30944	8.00074	8.15068	8.34078	8.4977	8.01079	7.88759			8.00472	0.961725	1.74578	1.46181	1.16638	0.901878	0.822388	1.45739	1.22676	1.00435	0.951385	0.96646	0.529966	0.143351	0.0890893	0.95351	0.604609			1.50946	2.29295	2.26989	2.08696	2.02898	1.99594	1.99194	2.44396	2.51693	2.54498	2.54691	2.20591	2.17201
8.02934	8.10217	8.06313	7.95858	7.91649	7.89441	8.08128	8.08117	8.2525	8.3458	8.06226	8.20743	8.32311	8.47294	8.07636	7.93684			8.0643	0.963104	1.74227	1.46061	1.16592	0.896134	0.819779	1.45771	1.22828	1.02921	0.955397	0.966499	0.557354	0.175128	0.103485	0.956154	0.580214			1.50987	2.28885	2.26087	2.08374	2.02674	1.991	1.98696	2.44076	2.51096	2.54294	2.53998	2.19894	2.17272
8.09012	8.15511	8.11411	8.03011	7.98412	7.95813	8.13911	8.13407	8.27504	8.38202	8.11912	8.2721	8.32809	8.47008	8.13812	8.02017			8.12311	0.969594	1.74721	1.4652	1.17791	0.900372	0.819293	1.45929	1.2205	1.02379	0.93446	0.968723	0.566927	0.181325	0.0977754	0.966724	0.578538			1.51075	2.28199	2.25498	2.07199	2.01499	1.99099	1.98499	2.42998	2.50898	2.53999	2.53899	2.19598	2.15999
8.15169	8.21163	8.16871	8.0827	8.04393	8.024	8.19152	8.16672	8.29501	8.39434	8.18069	8.32017	8.37416	8.50906	8.19764	8.10208		8.00179	8.17859	0.971403	1.75104	1.46455	1.17066	0.896476	0.820907	1.46748	1.22335	1.01917	0.934341	0.97022	0.516434	0.154179	0.0612919	0.968743	0.557886		0.214565	1.51649	2.27692	2.24498	2.06599	2.01195	1.98687	1.97898	2.41806	2.4989	2.53387	2.53186	2.18792	2.15602
8.20922	8.26428	8.22826	8.14163	8.12193	8.108	8.23511	8.22672	8.37817	8.4222	8.2383	8.33469	8.387	8.514	8.25122	8.19217	7.91937	8.06837	8.22822	0.979169	1.75931	1.47501	1.1796	0.894753	0.824909	1.472	1.21059	0.972867	0.911953	0.977786	0.514205	0.13693	0.0540151	0.976507	0.556723	0.199152	0.152513	1.52232	2.26978	2.243	2.06493	2.00789	1.97587	1.97685	2.42289	2.49087	2.52285	2.51987	2.18083	2.15778
8.26397	8.32197	8.28497	8.21496	8.20895	8.19795	8.28497	8.25898	8.386	8.431	8.29697	8.36598	8.387	8.514	8.30597	8.28995	8.02594	8.17494	8.28297	0.986336	1.76842	1.47477	1.19643	0.904345	0.831626	1.49216	1.21198	0.970031	0.89318	0.985736	0.510832	0.13691	0.0506418	0.982657	0.592921	0.222658	0.175648	1.52951	2.26001	2.243	2.062	2.003	1.97	1.97	2.418	2.485	2.516	2.514	2.173	2.14801
8.31757	8.36369	8.34359	8.28177	8.30688	8.30105	8.32762	8.2985	8.41407	8.43707	8.3506	8.38005	8.38799	8.50998	8.35653	8.37304	8.11626	8.26126	8.33856	0.991695	1.77651	1.48848	1.19855	0.918931	0.852659	1.4923	1.21549	0.951299	0.879257	0.989758	0.514141	0.139058	0.0507078	0.989166	0.588884	0.208187	0.162067	1.53968	2.25092	2.24104	2.05799	1.98993	1.96802	1.96298	2.41898	2.47693	2.50493	2.50094	2.1639	2.14802
8.36513	8.42103	8.39318	8.34654	8.38123	8.38946	8.37898	8.33979	8.42024	8.44302	8.40116	8.38421	8.38683	8.50798	8.40111	8.45971	8.22116	8.36402	8.38509	1.00038	1.78936	1.49836	1.20463	0.927409	0.864612	1.50354	1.20998	0.939937	0.867388	0.997085	0.515836	0.148662	0.052191	0.998757	0.59355	0.196388	0.149765	1.55034	2.24402	2.24398	2.05694	1.98391	1.96994	1.961	2.41702	2.47091	2.49885	2.49583	2.15609	2.14994
8.41709	8.46811	8.44711	8.41712	8.48318	8.50224	8.42411	8.37608	8.43102		8.4541	8.39407	8.37903	8.507	8.45209	8.53817	8.32026	8.3653	8.4351	1.00521	1.7928	1.50694	1.24118	0.976339	0.89078	1.50349	1.20865	0.948497		1.00144	0.51479	0.147832	0.0536071	1.00408	0.603187	0.192171	0.085039	1.56002	2.24499	2.243	2.054	1.97998	1.967	1.96099	2.418	2.46698	2.49199		2.15998	2.14699
8.46061	8.52149	8.50063	8.47474	8.56701	8.61314	8.47558	8.41544	8.44034		8.50254	8.42805	8.39407	8.508	8.49462	8.61661	8.44472	8.50581	8.48061	1.00357	1.79555	1.51132	1.25132	0.994454	0.909542	1.50782	1.22414	0.956563		1.00165	0.542789	0.15325	0.0523463	1.00075	0.615414	0.178508	0.0752086	1.56111	2.2389	2.24506	2.05601	1.9729	1.96599	1.955	2.41595	2.45907	2.48602		2.14893	2.14402
8.511			8.53641	8.65076	8.70782	8.52413	8.45211	8.46865		8.54708	8.43237	8.40015	8.50852	8.546	8.66734	8.58714	8.65736		1.00331			1.26613	1.00831	0.926344	1.50173	1.2162	0.956788		1.00048	0.537796	0.152573	0.0593552	1.0012	0.584796	0.155856	0.0678713		2.23107			1.96493	1.965	1.95493	2.41204	2.46489	2.48811		2.14311	2.14596
8.55599	8.61499	8.60399	8.59998	8.72998	8.78998	8.57499	8.50199	8.49799		8.59599	8.449	8.407	8.53199	8.59099	8.72799	8.72897	8.85395	8.58499	0.996822	1.78973	1.50614	1.27094	1.03197	0.945475	1.49631	1.22459	0.95578		0.994382	0.5376	0.158139	0.0595899	0.993962	0.581021	0.166517	0.0715391	1.55339	2.234	2.255	2.056	1.962	1.965	1.952	2.414	2.46	2.493		2.148	2.144
8.60662	8.66665	8.65762	8.65569	8.81376	8.8809	8.62763	8.53069			8.64563	8.46958	8.41304	8.52695	8.64167	8.78062	8.85848	8.99759	8.63467	0.989524	1.77748	1.49554	1.26752	1.04759	0.965556	1.4866	1.20483			0.987242	0.533811	0.154787	0.0615403	0.987197	0.507376	0.144939	0.0671125	1.54458	2.23698	2.25306	2.05698	1.96004	1.94802	1.95202	2.41202	2.46205			2.14699	2.14199
8.65801	8.72112	8.70917	8.71327	8.87781	8.95568	8.68019	8.58782	8.55036		8.69784	8.5173	8.41615	8.523	8.69706	8.8321	8.98107	9.12922	8.6901	0.974114	1.76904	1.4854	1.2552	1.06693	0.980723	1.47007	1.20044	0.967748		0.971695	0.544288	0.157037	0.0639904	0.972028	0.503733	0.169749	0.1061	1.53299	2.23506	2.25811	2.05504	1.96289	1.95006	1.95411	2.41394	2.46598	2.49202		2.14604	2.14098
8.70411	8.77211	8.76211	8.77111	8.96012	9.03213	8.73411	8.62514	8.61208		8.73612	8.53114	8.42303	8.52299	8.7451	8.88214	9.07504	9.23004	8.7401	0.961153	1.75721	1.47563	1.25136	1.05486	0.982222	1.46163	1.19003	0.953557		0.959683	0.535124	0.159625	0.063109	0.958752	0.501168	0.153417	0.0911801	1.522	2.238	2.26301	2.057	1.958	1.953	1.959	2.41101	2.46501	2.49301		2.14801	2.13999
8.7557	8.82561	8.81459	8.82261	9.0166	9.09559	8.7877	8.68972	8.64919		8.7917	8.59668	8.43617	8.519	8.79271	8.9467	9.09528	9.25121	8.78775	0.953115	1.75463	1.46616	1.24441	1.05552	0.988033	1.45398	1.17439	0.942876		0.951884	0.532237	0.16672	0.067296	0.950215	0.509593	0.161174	0.100386	1.51671	2.23995	2.26807	2.05812	1.95621	1.95302	1.96099	2.41605	2.47004	2.49698		2.15091	2.13401
8.81326	8.87626	8.8633	8.87315	9.06554	9.14393	8.84522	8.74941	8.74572		8.84928	8.65341	8.45093	8.51952	8.85126	9.00422	9.11852	9.26839	8.84917	0.950292	1.74583	1.46807	1.24363	1.05416	0.988881	1.44463	1.17138	0.934618		0.948183	0.53512	0.171007	0.0665747	0.948248	0.508966	0.163763	0.0891723	1.51371	2.23593	2.27413	2.06807	1.97302	1.955	1.96009	2.42009	2.47298	2.49498		2.144	2.13493
8.87003	8.93303	8.92203	8.92502	9.09002	9.18601	8.90003	8.81303	8.77804		8.90703	8.71705	8.49302	8.543	8.90803	9.05902	9.14201	9.286	8.90203	0.952174	1.75034	1.46307	1.23899	1.05476	0.979027	1.4498	1.17252	0.939953		0.950134	0.529286	0.143855	0.0487816	0.949953	0.506549	0.15716	0.0730578	1.5127	2.23301	2.28	2.071	1.97401	1.955	1.964	2.424	2.472	2.49401		2.14401	2.132
8.92769	8.98472	8.9727	8.96364	9.12373	9.21039	8.95473	8.87676	8.85785		8.9627	8.81023	8.539	8.55458	8.96174	9.10346	9.15217	9.28912	8.95666	0.959459	1.74981	1.47254	1.23763	1.05268	0.973728	1.45079	1.18013	0.945939		0.95808	0.539999	0.171992	0.0717435	0.956306	0.523939	0.156516	0.0688554	1.52118	2.24708	2.289	2.07608	1.98405	1.96204	1.96401	2.43204	2.47402	2.50487		2.15508	2.12288
8.98519	9.04417	9.03097	9.01678	9.18302	9.24228	9.01514	8.94004	8.92855		9.02114	8.91209	8.62188	8.76686	9.02319	9.14139	9.16615	9.29909	9.01119	0.962711	1.7585	1.47504	1.22956	1.0226	0.952109	1.45259	1.19256	0.956646		0.961398	0.545799	0.193631	0.148073	0.9593	0.54187	0.152882	0.0610626	1.52471	2.25417	2.28911	2.08302	1.98809	1.96506	1.96498	2.43511	2.47622	2.49422		2.16211	2.11298
9.03911	9.09711	9.07509	9.05211	9.18406	9.25503	9.06711	8.98714	8.99916	8.99118	9.07311	9.00718	8.7072	8.8512	9.07711	9.15906	9.17301	9.30299	9.0651	0.965955	1.76485	1.48117	1.23359	1.02384	0.938413	1.45254	1.16547	0.92839	0.85146	0.964533	0.555278	0.208634	0.163176	0.962486	0.546848	0.151135	0.0571	1.52727	2.262	2.29399	2.084	1.992	1.96802	1.96401	2.44	2.486	2.504	2.514	2.16701	2.11199
9.09161	9.1476	9.11658	9.10445	9.21423	9.26706	9.1206	9.05377	9.07602	9.07811	9.1276	9.09406	8.80118	8.94453	9.12968	9.18621	9.17809	9.3	9.11163	0.977901	1.77216	1.49129	1.23672	1.0043	0.915954	1.46502	1.18923	0.952309	0.841924	0.980339	0.559219	0.205876	0.160429	0.970158	0.545749	0.148547	0.0571222	1.53288	2.26304	2.28899	2.08194	1.99307	1.97706	1.96806	2.44204	2.48702	2.50504	2.51205	2.17104	2.10701
9.14193	9.19708	9.16498	9.14187	9.23346	9.27204	9.17006	9.11726	9.16082	9.1701	9.17685	9.18158	8.89917	8.90882	9.18587	9.20333	9.18507	9.30007	9.16404	0.988653	1.78044	1.50046	1.23918	0.987466	0.899098	1.47713	1.19605	0.960229	0.848078	0.990918	0.562163	0.196776	0.0821168	0.980674	0.536577	0.14913	0.0596836	1.54496	2.26609	2.28789	2.07702	1.99913	1.982	1.97315	2.44483	2.48924	2.50807	2.51598	2.17404	2.10804
9.18398	9.24598	9.20898	9.18098	9.25399	9.274	9.21798	9.17397	9.24296	9.26496	9.21498	9.25297	8.99696	9.03594	9.22498	9.21799	9.188	9.303	9.21098	0.993318	1.79118	1.50456	1.23986	0.967869	0.892693	1.49121	1.21222	0.955692	0.854307	0.995808	0.553284	0.166354	0.0738538	0.984908	0.529203	0.14911	0.0571412	1.55384	2.27	2.283	2.078	2.005	1.982	1.98	2.437	2.5	2.511	2.515	2.176	2.11
9.23342	9.28755	9.25545	9.21632	9.26019	9.28208	9.2685	9.23864	9.33291	9.36297	9.26537	9.32569	9.12343	9.17751	9.27746	9.23018	9.1911	9.30003	9.25652	0.999837	1.79492	1.51238	1.23647	0.966821	0.888097	1.4988	1.21327	0.959545	0.870557	1.00349	0.552924	0.160834	0.0714827	0.989954	0.526043	0.149716	0.0559387	1.55758	2.27298	2.28094	2.08097	2.00801	1.97994	1.98391	2.442	2.50502	2.52198	2.51699	2.18195	2.11608
9.27494	9.34189	9.3	9.24889	9.27935	9.29026	9.31804	9.30216	9.42361	9.45969	9.30294	9.39465	9.26566	9.32929	9.32294	9.2483	9.20135	9.30322	9.30781	1.00147	1.80005	1.51099	1.23526	0.965915	0.884799	1.50616	1.23031	0.973199	0.890282	1.00525	0.549821	0.142595	0.0559695	0.991311	0.532963	0.148155	0.0537787	1.55907	2.27098	2.275	2.0779	2.009	1.97404	1.97492	2.44188	2.50706	2.51998	2.51596	2.17692	2.12386
9.32198	9.38598	9.34998	9.29298	9.29699	9.30299	9.36998	9.35998	9.50397	9.54397	9.34998	9.47697	9.39795	9.54292	9.36998	9.26299	9.21899	9.314	9.34798	0.999971	1.80009	1.50799	1.23276	0.96519	0.881751	1.50265	1.23319	0.995571	0.91479	1.00366	0.568323	0.138851	0.0972836	0.989851	0.524653	0.138924	0.0497316	1.55866	2.27	2.275	2.073	2.009	1.976	1.971	2.436	2.51	2.519	2.514	2.173	2.117
9.36053	9.43745	9.39542	9.31746	9.31734	9.31923	9.41555	9.41255	9.5577	9.61983	9.38453	9.52858	9.53338	9.6445	9.40853	9.33125		9.42231	9.40049	0.998744	1.79624	1.50571	1.22535	0.962755	0.872869	1.5007	1.24487	1.02763	0.942123	1.00168	0.573504	0.113282	0.0464641	0.989312	0.620175		0.106469	1.55596	2.26897	2.26996	2.07297	2.00896	1.973	1.96896	2.43598	2.509	2.51999	2.51598	2.17297	2.12193
9.41604	9.48508	9.44002	9.36553	9.35259	9.34355	9.473	9.47002	9.63108	9.70643	9.44002	9.58835	9.67733	9.801	9.46404	9.35757			9.452	0.997937	1.78952	1.49795	1.21477	0.955807	0.866386	1.48659	1.24267	1.0373	0.955998	0.997835	0.627142	0.154627	0.0589425	0.991441	0.62953			1.55154	2.2661	2.26594	2.07	2.00496	1.97296	1.96504	2.4339	2.50896	2.51894	2.5139	2.17002	2.11502
9.46788	9.53887	9.49088	9.39194	9.38193	9.37094	9.52288	9.52088	9.68487	9.77783	9.49088	9.60596	9.74385	9.90077	9.51588	9.38593			9.50188	0.989799	1.78115	1.48893	1.20663	0.941194	0.856194	1.47979	1.2418	1.04388	0.964371	0.98913	0.609272	0.147018	0.0944773	0.983987	0.609576			1.54294	2.27099	2.26301	2.07	2.003	1.971	1.967	2.42901	2.507	2.51601	2.50901	2.171	2.116
9.51955	9.58456	9.53359	9.44353	9.42356	9.40945	9.57553	9.57343	9.73756	9.8376	9.54355	9.6637	9.82643	9.99119	9.56756	9.44858	9.25548	9.39749	9.55051	0.980947	1.77395	1.48002	1.19377	0.929867	0.846712	1.4687	1.23461	1.0521	0.971385	0.982507	0.602864	0.148436	0.113591	0.973059	0.621704	0.200719	0.156963	1.53555	2.26594	2.26097	2.06796	1.998	1.96499	1.96598	2.42698	2.50498	2.51398	2.508	2.16994	2.12014
9.57416	9.64005	9.59207	9.49607	9.47881	9.45401	9.62795	9.61593	9.79297	9.89669	9.59816	9.7332	9.86836	10.0103	9.62309	9.50613	9.30267	9.44565	9.60101	0.971813	1.76467	1.47199	1.18324	0.922574	0.83806	1.45787	1.22645	1.04719	0.96978	0.971515	0.59258	0.194797	0.120274	0.965959	0.614107	0.197751	0.154325	1.5283	2.25994	2.25782	2.06388	1.99788	1.96396	1.9639	2.42498	2.50284	2.51198	2.508	2.16392	2.1339
9.63198	9.69198	9.64498	9.54898	9.51898	9.50398	9.67498	9.66198	9.84098	9.93099	9.65598	9.79298	9.88599	10.024	9.67698	9.56198	9.33599	9.47799	9.65098	0.968971	1.75975	1.46807	1.18103	0.916343	0.836581	1.45985	1.22059	1.04206	0.964342	0.974759	0.597068	0.190192	0.108075	0.956984	0.604054	0.199769	0.156569	1.52381	2.257	2.249	2.058	1.992	1.962	1.959	2.424	2.495	2.511	2.508	2.16	2.129
9.68859	9.74759	9.69658	9.60663	9.58165	9.5627	9.73051	9.70647	9.86448	9.9692	9.7146	9.85751	9.90354	10.0335	9.73555	9.64184	9.37135	9.51633	9.70955	0.971822	1.7581	1.4651	1.1738	0.914561	0.827298	1.4589	1.21192	1.02505	0.950686	0.971404	0.5682	0.190977	0.101296	0.965787	0.603225	0.227354	0.183862	1.523	2.25697	2.24593	2.05393	1.98496	1.95794	1.95296	2.41795	2.49193	2.50696	2.50598	2.15696	2.13089
9.74705	9.80603	9.75411	9.66937	9.64655	9.63253	9.78195	9.75403	9.9124	9.98932	9.77405	9.90846	9.957	10.0837	9.79105	9.72549	9.40677	9.54684	9.76503	0.973008	1.75885	1.46714	1.1724	0.916436	0.829139	1.4615	1.20796	1.01272	0.936224	0.972839	0.530407	0.105448	0.0479569	0.966502	0.592689	0.26165	0.216306	1.52731	2.25402	2.23898	2.04694	1.98094	1.95182	1.94882	2.41298	2.48496	2.50294	2.5039	2.1531	2.11994
9.79885	9.85686	9.80885	9.73681	9.72279	9.70779	9.82887	9.80486	9.93194	10.005	9.82585	9.93094	9.957	10.067	9.84285	9.79879	9.44489	9.4403	9.81586	0.974885	1.7643	1.47015	1.1853	0.907375	0.831045	1.46734	1.21155	1.00228	0.919188	0.974286	0.552897	0.111254	0.048299	0.968594	0.580813	0.289242	0.163917	1.53124	2.255	2.238	2.04401	1.97801	1.94302	1.94002	2.412	2.48301	2.50001	2.49901	2.15799	2.11701
9.85147	9.90649	9.86053	9.80267	9.80188	9.79692	9.87148	9.84039	9.97307	10.0221	9.87454	9.95315	9.957	10.054	9.89543	9.87869	9.63487	9.77882	9.86548	0.981862	1.77224	1.47839	1.19174	0.91463	0.841966	1.47379	1.20557	0.973213	0.894928	0.980524	0.559678	0.115691	0.0484912	0.975883	0.590113	0.321522	0.277486	1.5389	2.25392	2.24	2.04301	1.97494	1.93694	1.93097	2.40999	2.48291	2.49501	2.49694	2.15394	2.12102
9.89887	9.95587	9.91399	9.87129	9.89163	9.89093	9.91983	9.87962	9.98018	10.031	9.92895	9.96822	9.95688	10.0529	9.93885	9.94945	9.72279		9.91385	0.986135	1.77817	1.48715	1.20473	0.923885	0.849794	1.48318	1.21061	0.971492	0.878543	0.983084	0.549332	0.120862	0.0506455	0.981315	0.58836	0.330561		1.5493	2.24594	2.24014	2.04406	1.96888	1.93106	1.9279	2.40896	2.47396	2.49588	2.491	2.14792	2.12302
9.942	9.999	9.963	9.935	9.972	9.98599	9.961	9.91	9.989	10.031	9.976	9.979	9.951	10.05	9.981	10.021	9.762		9.956	0.99232	1.78405	1.49619	1.21067	0.935479	0.862349	1.48968	1.21483	0.97061	0.8708	0.9887	0.54251	0.12246	0.0523999	0.988	0.58587	0.224436		1.55665	2.243	2.247	2.047	1.963	1.934	1.923	2.407	2.472	2.49	2.491	2.144	2.124
9.98451	10.0435	10.0155	10.0006	10.0609	10.0811	10.0105	9.95032	9.99929	10.0342	10.0155	9.98925	9.95206	10.047	10.0245	10.0988	9.91979		10.0094	0.993581	1.78389	1.50244	1.22293	0.958024	0.878088	1.49766	1.22003	0.973572	0.877695	0.988637	0.533902	0.124377	0.0515276	0.990302	0.588232	0.267528		1.56234	2.24099	2.25206	2.04502	1.95796	1.93891	1.92297	2.40599	2.46601	2.49002	2.49006	2.14596	2.124
10.0358		10.0689	10.059	10.1505	10.1858	10.0588	9.98296	10.0288		10.0668	10.0143	9.95818	10.05	10.0759	10.1742	9.9994	10.0526		0.995639		1.50419	1.23675	0.986554	0.899975	1.50097	1.22369	0.987153		0.991206	0.553946	0.128159	0.0522968	0.991499	0.597442	0.158226	0.068152		2.24002		2.04708	1.95404	1.93004	1.92008	2.40504	2.46698	2.49196		2.14202	2.12398
10.0779		10.1139	10.1109	10.2258	10.2758	10.0969	10.0309	10.0689		10.1089	10.027	9.96698	10.051	10.1199	10.2329	10.1197	10.1847		0.994064		1.50588	1.24917	1.02233	0.926259	1.49822	1.22664	0.970758		0.989025	0.565244	0.1366	0.0536369	0.990472	0.605072	0.142476	0.0532245		2.241		2.05099	1.956	1.932	1.92399	2.407	2.466	2.49		2.143	2.123
10.1244		10.1605	10.1666	10.3069	10.3719	10.1585	10.0635	10.0772		10.1494	10.0481	9.97007	10.054	10.1714	10.2925	10.2603	10.3474		0.986696		1.50233	1.26434	1.03819	0.944813	1.49036	1.2312	0.994225		0.981817	0.575101	0.138307	0.0548314	0.983118	0.602571	0.1383	0.0553365		2.24499		2.05104	1.95301	1.93202	1.92711	2.40195	2.46702	2.50497		2.148	2.124
[truncated: 64 more columns]
