# Supplementary material for: Kinematic Validation of a Multi-Kinect v2 Instrumented 10-Meter Walkway for Quantitative Gait Assessments
Source: PLoS One. 2015 Oct 13;10(10):e0139913. doi: 10.1371/journal.pone.0139913 (PMC4603795; doi:10.1371/journal.pone.0139913)
Supplement: S1 Data — (ZIP) [file pone.0139913.s001.zip › S1_Data/pp18_trial3.xls]

## Sheet: Sheet1
Kinect(x) SpineBase	Kinect(x) Head	Kinect(x) ShoulderLeft	Kinect(x) ElbowLeft	Kinect(x) WristLeft	Kinect(x) HandLeft	Kinect(x) ShoulderRight	Kinect(x) ElbowRight	Kinect(x) WristRight	Kinect(x) HandRight	Kinect(x) HipLeft	Kinect(x) KneeLeft	Kinect(x) AnkleLeft	Kinect(x) FootLeft	Kinect(x) HipRight	Kinect(x) KneeRight	Kinect(x) AnkleRight	Kinect(x) FootRight	Kinect(x) SpineShoulder	Kinect(y) SpineBase	Kinect(y) Head	Kinect(y) ShoulderLeft	Kinect(y) ElbowLeft	Kinect(y) WristLeft	Kinect(y) HandLeft	Kinect(y) ShoulderRight	Kinect(y) ElbowRight	Kinect(y) WristRight	Kinect(y) HandRight	Kinect(y) HipLeft	Kinect(y) KneeLeft	Kinect(y) AnkleLeft	Kinect(y) FootLeft	Kinect(y) HipRight	Kinect(y) KneeRight	Kinect(y) AnkleRight	Kinect(y) FootRight	Kinect(y) SpineShoulder	Kinect(z) SpineBase	Kinect(z) Head	Kinect(z) ShoulderLeft	Kinect(z) ElbowLeft	Kinect(z) WristLeft	Kinect(z) HandLeft	Kinect(z) ShoulderRight	Kinect(z) ElbowRight	Kinect(z) WristRight	Kinect(z) HandRight	Kinect(z) HipLeft	Kinect(z) KneeLeft
0.0560387	0.097	0.107	0.08	0.145	0.161974	0.112	0.085	0.140052	0.163	0.098	0.015	-0.008	0.0979613	0.103052	0.023	-0.011	0.079	0.0939613	0.971528	1.78161	1.49284	1.22357	0.960709	0.884216	1.4876	1.20241	0.965269	0.861626	0.971742	0.528502	0.161163	0.0538341	0.966285	0.531868	0.150998	0.0650806	1.53984	2.26399	2.282	2.091	2.021	1.993	1.99205	2.449	2.486	2.50399	2.496	2.175	2.138
0.056	0.097	0.107	0.08	0.144001	0.160002	0.109003	0.085	0.14	0.164998	0.098	0.015	-0.008	0.0920054	0.103	0.023	-0.011	0.079	0.094	0.97156	1.78146	1.49284	1.22381	0.961319	0.88469	1.4882	1.20225	0.96485	0.866516	0.97175	0.530358	0.162818	0.0586756	0.96654	0.53148	0.152509	0.06508	1.53978	2.264	2.282	2.091	2.021	1.99	1.996	2.45	2.486	2.504	2.492	2.175	2.138
0.056	0.097	0.107028	0.08	0.144	0.162009	0.109	0.085	0.14	0.163057	0.098	0.015	-0.0108774	0.0920283	0.103	0.0339245	-0.0139811	0.079	0.094	0.97171	1.78137	1.49284	1.2227	0.961595	0.883858	1.48826	1.20202	0.964453	0.863138	0.971909	0.531268	0.165009	0.0592421	0.96684	0.557362	0.152601	0.0648898	1.53964	2.264	2.282	2.09099	2.021	1.99	1.99203	2.45	2.486	2.504	2.49598	2.175	2.138
0.056	0.097	0.109969	0.08	0.144	0.16299	0.109	0.085	0.14	0.168939	0.098	0.015	0.00186758	0.0949694	0.103	0.0260815	-0.0120204	0.079	0.094	0.97167	1.78126	1.49286	1.22212	0.961105	0.886799	1.48802	1.20248	0.964796	0.862942	0.971821	0.531062	0.143028	0.0573794	0.96687	0.540921	0.153728	0.0659094	1.53955	2.264	2.282	2.09001	2.021	1.99	1.99497	2.45	2.486	2.504	2.49402	2.175	2.138
0.056	0.097	0.11	0.08	0.144	0.164995	0.109	0.085	0.14	0.163015	0.098	0.015	0.002	0.095	0.103	0.026	-0.012	0.0750098	0.094	0.97173	1.78134	1.49274	1.22205	0.961439	0.88285	1.48875	1.20188	0.964311	0.865234	0.97177	0.530082	0.143448	0.0562926	0.967279	0.537488	0.15385	0.0659	1.53956	2.264	2.282	2.09	2.021	1.99	1.99101	2.45	2.486	2.504	2.496	2.175	2.138
0.056	0.0970291	0.11	0.08	0.144	0.162039	0.109029	0.085	0.14	0.160058	0.098	0.015	-0.002	0.098	0.103	0.026	-0.0139613	0.0750387	0.0930291	0.971437	1.78156	1.49276	1.22217	0.961578	0.883098	1.48874	1.20323	0.965628	0.862934	0.971881	0.529667	0.142474	0.0522785	0.965969	0.536829	0.156849	0.0659151	1.5403	2.264	2.28199	2.09	2.021	1.99	1.99202	2.44999	2.486	2.504	2.49797	2.175	2.138
0.056	0.099961	0.11	0.08	0.144	0.165948	0.111961	0.085	0.14	0.165922	0.098	0.015	-0.002	0.098	0.103	0.026	-0.0100521	0.0789479	0.095961	0.971134	1.78107	1.4929	1.22158	0.961402	0.889988	1.48923	1.20314	0.965403	0.858321	0.971939	0.529404	0.142865	0.052132	0.964845	0.534718	0.158764	0.0654166	1.5399	2.264	2.28101	2.09	2.021	1.99	1.99397	2.44901	2.486	2.504	2.49504	2.175	2.138
0.056	0.1	0.11	0.08	0.144	0.163003	0.112	0.085	0.14	0.166	0.098	0.015	-0.002	0.098	0.106995	0.026	-0.0129966	0.079	0.096	0.97117	1.78053	1.4925	1.22011	0.96131	0.884976	1.48911	1.20259	0.96497	0.862275	0.97179	0.5294	0.144978	0.0528492	0.965549	0.533581	0.159939	0.0660293	1.53907	2.264	2.281	2.09	2.021	1.99	1.995	2.449	2.486	2.504	2.495	2.175	2.138
0.056	0.1	0.11	0.083	0.144	0.166033	0.112	0.085	0.144	0.169043	0.098	0.018	-0.00203251	0.091	0.107	0.0259675	-0.013	0.0750433	0.096	0.971162	1.78055	1.49279	1.22254	0.961726	0.884747	1.4888	1.2028	0.965546	0.861518	0.971603	0.535653	0.153329	0.0678642	0.965703	0.532956	0.158648	0.0661193	1.53898	2.264	2.281	2.09	2.02	1.99	1.99399	2.449	2.486	2.503	2.49399	2.175	2.137
0.056	0.1	0.11	0.083	0.144	0.168967	0.112	0.085	0.144	0.172957	0.098	0.018	-0.00496739	0.091	0.107	0.0230326	-0.013	0.0789565	0.096	0.971348	1.78053	1.49286	1.22203	0.963154	0.884433	1.48952	1.20372	0.966124	0.864942	0.971847	0.535027	0.155921	0.0655359	0.965977	0.531734	0.158502	0.0660607	1.53896	2.264	2.281	2.09	2.02	1.99	1.99301	2.449	2.486	2.503	2.49301	2.175	2.137
0.0589892	0.102989	0.112989	0.083	0.144	0.165014	0.112	0.0879892	0.143004	0.166025	0.098	0.018	-0.005	0.0939892	0.107	0.023	-0.0100108	0.079	0.096	0.97128	1.78044	1.492	1.22218	0.962712	0.883404	1.48964	1.20343	0.965891	0.86233	0.97172	0.534073	0.155771	0.0611756	0.96602	0.531571	0.147091	0.063848	1.53882	2.263	2.28	2.089	2.02	1.99	1.99101	2.449	2.485	2.50001	2.49499	2.175	2.137
0.059	0.107	0.113	0.083	0.147	0.167968	0.115	0.088	0.146	0.171947	0.101	0.0180213	-0.00501067	0.094	0.107043	0.023	-0.01	0.079	0.097032	0.971341	1.78043	1.49308	1.22242	0.962836	0.887868	1.4882	1.20322	0.96604	0.86401	0.971689	0.533847	0.150598	0.0606112	0.966446	0.531804	0.147211	0.0642448	1.53873	2.263	2.279	2.089	2.02	1.989	1.98902	2.448	2.485	2.499	2.48998	2.174	2.13696
0.059	0.107	0.113	0.083	0.147	0.165033	0.115	0.088	0.146	0.167055	0.101	0.0199778	-0.0059889	0.094	0.110956	0.023	-0.01	0.079	0.0999667	0.972388	1.78055	1.49463	1.22238	0.962454	0.888641	1.488	1.20332	0.96602	0.865869	0.97253	0.535432	0.15593	0.0616383	0.967874	0.531246	0.148209	0.0656046	1.5394	2.263	2.279	2.089	2.02	1.989	1.99098	2.448	2.485	2.499	2.48802	2.174	2.13304
0.0590022	0.110002	0.116	0.083	0.15	0.169	0.119001	0.092	0.149	0.177996	0.101	0.0469971	-0.00499193	0.0940044	0.111	0.023	-0.02	0.079	0.1	0.97256	1.77976	1.49458	1.22236	0.96246	0.891889	1.48791	1.20165	0.96446	0.867583	0.9725	0.570164	0.162424	0.0625101	0.968431	0.53144	0.165658	0.0656101	1.53976	2.263	2.278	2.088	2.02	1.988	1.993	2.447	2.484	2.497	2.488	2.174	2.128
0.0620319	0.113032	0.116021	0.0830319	0.15	0.169	0.121032	0.0920319	0.149032	0.172064	0.101032	0.0431065	0.006	0.1	0.111021	0.0230745	-0.02	0.079	0.100075	0.97315	1.77898	1.49541	1.22142	0.962606	0.890741	1.48803	1.20245	0.965007	0.85864	0.972975	0.54787	0.126794	0.0490763	0.96923	0.531818	0.163128	0.0657297	1.53977	2.26199	2.27699	2.08796	2.01999	1.988	1.993	2.44299	2.48399	2.49699	2.48998	2.17399	2.12897
0.0649722	0.115972	0.117981	0.0859722	0.15	0.169	0.123972	0.0949722	0.151972	0.177944	0.103972	0.0529073	0.006	0.1	0.112981	0.0299351	-0.02	0.079	0.106935	0.975874	1.77792	1.49595	1.22154	0.963115	0.890829	1.48834	1.20534	0.966575	0.857719	0.974317	0.557113	0.128999	0.0505758	0.973856	0.547304	0.173116	0.064779	1.5402	2.26101	2.27601	2.08404	2.01901	1.988	1.993	2.44201	2.48301	2.49601	2.48802	2.17301	2.12603
0.0669934	0.122977	0.12099	0.086	0.15	0.169	0.12699	0.0979901	0.152	0.178	0.105993	0.053	0.00500331	0.0970099	0.11599	0.03	-0.0160132	0.079	0.108993	0.974844	1.77755	1.49617	1.22125	0.962771	0.887471	1.48758	1.20448	0.965952	0.855597	0.973812	0.543505	0.132548	0.0542678	0.972146	0.539736	0.168954	0.0647301	1.53871	2.25602	2.27401	2.083	2.019	1.988	1.993	2.44001	2.482	2.496	2.488	2.16901	2.12201
0.0700275	0.130027	0.124073	0.0889908	0.152	0.167982	0.139027	0.104119	0.155064	0.184037	0.108027	0.0530275	0.00495421	0.0969908	0.118046	0.0299817	-0.016	0.0789908	0.115046	0.974488	1.77611	1.49529	1.219	0.960379	0.890517	1.48819	1.20828	0.965566	0.857393	0.97355	0.542013	0.134919	0.0514988	0.971696	0.53929	0.172107	0.064321	1.53846	2.25496	2.26399	2.07894	2.01497	1.984	1.98905	2.43299	2.47996	2.49498	2.48599	2.16499	2.12196
0.0729608	0.132961	0.131895	0.0880131	0.152	0.166026	0.141961	0.11683	0.161909	0.187948	0.110961	0.0559608	6.53156e-05	0.0960131	0.122935	0.0280261	-0.016	0.0780131	0.119935	0.974243	1.77635	1.49371	1.21984	0.959216	0.885902	1.48727	1.2101	0.966182	0.855614	0.973501	0.540244	0.14016	0.0524375	0.971246	0.531849	0.158985	0.062297	1.53866	2.25105	2.26301	2.07209	2.01204	1.984	1.99393	2.43201	2.47605	2.49303	2.48501	2.16401	2.11805
0.0779942	0.137994	0.133998	0.0899977	0.151001	0.166999	0.147993	0.119997	0.164997	0.199986	0.115994	0.056	0	0.0989965	0.128993	0.0349919	-0.016	0.078	0.124994	0.975818	1.77606	1.4944	1.21996	0.960369	0.887788	1.48799	1.21297	0.965471	0.857488	0.97368	0.539721	0.145164	0.0511315	0.974316	0.53158	0.159679	0.0638482	1.53862	2.24601	2.25501	2.068	2.008	1.97002	1.97602	2.42701	2.472	2.492	2.48001	2.15501	2.118
0.0790939	0.148094	0.142073	0.0940104	0.152979	0.17	0.157125	0.126094	0.180136	0.207063	0.121042	0.0560209	-0.0039687	0.0949896	0.131115	0.0452921	-0.0099687	0.083	0.137104	0.975595	1.77505	1.49578	1.22014	0.961312	0.886447	1.48995	1.21344	0.954332	0.859466	0.974113	0.539157	0.14418	0.0565575	0.973514	0.529382	0.158985	0.062654	1.53799	2.23794	2.24394	2.0589	1.99893	1.96593	1.97489	2.41292	2.46894	2.48395	2.47798	2.14991	2.11796
0.0879015	0.156902	0.148923	0.0949891	0.151022	0.17	0.168869	0.134902	0.192858	0.212934	0.124956	0.0579781	-0.00103282	0.0940109	0.14188	0.0726937	-0.00703282	0.083	0.146891	0.973207	1.77162	1.49261	1.21754	0.968065	0.887103	1.48887	1.21309	0.947042	0.852508	0.972538	0.537044	0.145119	0.0563226	0.970108	0.528609	0.153828	0.0649048	1.53692	2.23207	2.23807	2.04911	1.99208	1.95908	1.96412	2.40509	2.46307	2.47905	2.47602	2.1411	2.11404
0.0899932	0.170953	0.157969	0.101976	0.154986	0.171993	0.175976	0.136993	0.19599	0.222966	0.12799	0.0599932	-0.001	0.094	0.14499	0.0979153	-0.00500678	0.0810068	0.151983	0.972512	1.76997	1.49052	1.21991	0.96521	0.874622	1.48869	1.21371	0.951235	0.862815	0.972201	0.533841	0.140067	0.0557519	0.969163	0.512016	0.152275	0.0668734	1.53529	2.22801	2.22604	2.04302	1.98203	1.95103	1.94905	2.40301	2.45901	2.478	2.47301	2.13701	2.11001
0.0980318	0.187223	0.171127	0.114021	0.157021	0.179064	0.190032	0.145064	0.210064	0.240117	0.136032	0.0670212	-0.00101061	0.09	0.147053	0.153255	0.0111485	0.0920849	0.167064	0.970099	1.76607	1.48962	1.21561	0.963446	0.866403	1.48431	1.21031	0.950418	0.854383	0.969164	0.534807	0.139044	0.0563907	0.967342	0.549423	0.14887	0.0624811	1.52794	2.22096	2.22088	2.03093	1.96396	1.94296	1.93598	2.39099	2.45195	2.47698	2.471	2.13099	2.09996
0.100961	0.207726	0.182843	0.115974	0.158974	0.184922	0.192961	0.150922	0.215922	0.250856	0.138961	0.0689739	-0.00198693	0.09	0.151935	0.176686	0.0248171	0.0998955	0.172922	0.969054	1.76057	1.48395	1.21602	0.965808	0.874087	1.48269	1.2097	0.951121	0.854637	0.968647	0.536399	0.13757	0.0564591	0.965672	0.534016	0.155343	0.067187	1.52581	2.21705	2.21014	2.02409	1.96005	1.93905	1.93403	2.39001	2.44707	2.47503	2.471	2.13001	2.09605
0.110988	0.222981	0.197981	0.133978	0.175979	0.195986	0.207981	0.162985	0.225988	0.259989	0.148988	0.072995	-0.002	0.0929963	0.15999	0.226938	0.0569603	0.126966	0.193974	0.968081	1.7601	1.48221	1.21954	0.956462	0.866649	1.48323	1.20878	0.951549	0.859584	0.966682	0.535162	0.135792	0.0542627	0.96556	0.56606	0.154761	0.0649628	1.52368	2.217	2.20201	2.01601	1.95101	1.92701	1.92401	2.38201	2.443	2.472	2.468	2.126	2.095
0.123059	0.242206	0.218167	0.153206	0.185167	0.205147	0.222098	0.169098	0.229108	0.268069	0.163059	0.0790588	-0.0019608	0.0949902	0.172098	0.241304	0.1135	0.20351	0.204216	0.967888	1.75781	1.48052	1.21898	0.957369	0.859509	1.48398	1.20786	0.951407	0.857626	0.965605	0.537482	0.13528	0.0533593	0.966442	0.537499	0.166485	0.0635824	1.52446	2.20998	2.19597	2.01298	1.94397	1.92398	1.92102	2.37396	2.43697	2.471	2.46901	2.12298	2.09298
0.128935	0.262771	0.234815	0.173771	0.201815	0.219836	0.231891	0.178891	0.23988	0.274924	0.168935	0.0849345	0.00195636	0.0940109	0.181891	0.271662		0.254433	0.22576	0.966733	1.75802	1.47819	1.21896	0.956223	0.86044	1.48283	1.20867	0.950114	0.858273	0.964117	0.540665	0.136249	0.0532908	0.965649	0.587355		0.0728171	1.52096	2.20802	2.19303	2.01102	1.94103	1.92202	1.92298	2.37004	2.43403	2.471	2.46999	2.12102	2.09102
0.138966	0.293895	0.262905	0.200908	0.227912	0.240929	0.251932	0.197935	0.24598	0.275997	0.181956	0.0869932	0.002	0.094	0.191966	0.303891	0.232765	0.328748	0.243939	0.962793	1.75211	1.47521	1.2216	0.948257	0.864277	1.48136	1.20854	0.957395	0.860502	0.956556	0.53477	0.13918	0.0549942	0.964833	0.543651	0.14716	0.0689037	1.51783	2.20501	2.19001	2.00901	1.94	1.92399	1.93396	2.36701	2.42802	2.46901	2.47299	2.11701	2.08701
0.159158	0.312317	0.29019	0.224264	0.271158	0.274359	0.27319	0.204116	0.250084	0.279021	0.198201	0.097	0.00498944	0.096	0.214084	0.334338	0.301655	0.405908	0.27618	0.959525	1.74917	1.473	1.22077	0.939878	0.856958	1.48007	1.20995	0.964793	0.864772	0.949654	0.535146	0.142537	0.0558964	0.965868	0.571904	0.157587	0.0685153	1.51196	2.20103	2.19105	2.00702	1.93599	1.92814	1.94807	2.36402	2.426	2.46804	2.47207	2.11204	2.083
0.173803	0.341605	0.307763	0.248671	0.285803	0.307552	0.290763	0.214855	0.257895	0.280974	0.21675	0.097	0.00401317	0.096	0.221895	0.365579	0.362184	0.489868	0.292776	0.957261	1.73945	1.46926	1.21128	0.947991	0.866985	1.47621	1.20636	0.959511	0.861287	0.950923	0.534785	0.145934	0.056492	0.961065	0.556596	0.173042	0.0764036	1.50934	2.20396	2.19593	2.00897	1.93501	1.94083	1.95491	2.36597	2.426	2.47195	2.47891	2.11595	2.083
0.202983	0.368984	0.344979	0.284979	0.338969	0.355972	0.318984	0.235988	0.260998	0.291994	0.248982	0.111991	0.004	0.096	0.246986	0.408975	0.453947	0.578949	0.328979	0.951183	1.73714	1.4644	1.21753	0.947111	0.871428	1.46939	1.19438	0.957181	0.857552	0.945703	0.533311	0.14611	0.0566999	0.953834	0.540419	0.148624	0.0804077	1.50341	2.205	2.199	2.015	1.938	1.96299	1.97099	2.367	2.426	2.471	2.479	2.117	2.086
0.221315	0.411171	0.367405	0.314351	0.383477	0.40254	0.339351	0.254252	0.265072	0.287072	0.26727	0.122135	0.00505402	0.096	0.270315	0.433477	0.512513	0.647684	0.347324	0.942377	1.72594	1.45888	1.20687	0.950108	0.869865	1.46112	1.19549	0.957242	0.86026	0.933928	0.531762	0.144573	0.0548118	0.947316	0.525853	0.160714	0.092005	1.4983	2.20609	2.20704	2.01409	1.93911	1.9662	1.98112	2.37102	2.42698	2.47301	2.48404	2.11807	2.08602
0.255647	0.429808	0.411546	0.352607	0.435465	0.461395	0.377607	0.281718	0.272919	0.294919	0.296697	0.136849	0.0109395	0.096	0.304647	0.485465	0.568425	0.722233	0.382637	0.924563	1.71835	1.45138	1.18998	0.941132	0.867098	1.4492	1.18933	0.951984	0.843928	0.904295	0.533057	0.143758	0.0560968	0.940302	0.519683	0.172053	0.102354	1.48882	2.2159	2.21096	2.0239	1.95088	1.98778	1.99387	2.37298	2.42502	2.47399	2.48796	2.12592	2.08798
0.286906	0.474863	0.437921	0.404842	0.479866	0.513842	0.399933	0.296954	0.303906	0.300982	0.333887	0.163918	0.0149878	0.0830396	0.332915	0.527872	0.638787	0.771851	0.41889	0.927142	1.70459	1.44581	1.19166	0.94417	0.861198	1.44754	1.17928	0.897925	0.815536	0.914578	0.538424	0.162662	0.0720613	0.937468	0.491227	0.160346	0.0894298	1.47955	2.22398	2.22097	2.02699	1.95898	1.99498	2.01294	2.37798	2.42699	2.49294	2.49697	2.12999	2.09398
0.315469	0.502359	0.47146	0.424496	0.522561	0.56057	0.428414	0.330267	0.31323	0.315156	0.361432	0.178359	0.0200644	0.101037	0.367414	0.557322		0.833046	0.448267	0.924513	1.70237	1.44388	1.19037	0.946829	0.874226	1.44013	1.17971	0.942785	0.834807	0.912566	0.540532	0.151442	0.0611117	0.933739	0.514359		0.0823665	1.47705	2.23308	2.22711	2.03312	1.96403	2.00605	2.03707	2.39006	2.43106	2.47918	2.49608	2.14106	2.09302
0.365336	0.540492	0.520349	0.477297	0.582206	0.621193	0.472414	0.358623	0.337675	0.331779	0.407388	0.216492	0.0269089	0.104948	0.411414	0.591545	0.697948	0.837935	0.476623	0.920592	1.70334	1.43764	1.1877	0.948883	0.87276	1.43219	1.16875	0.909286	0.813188	0.907863	0.543964	0.144206	0.0570343	0.930493	0.534443	0.10352	0.0862483	1.47377	2.24188	2.23884	2.04583	1.96696	2.01093	2.0449	2.39691	2.43791	2.49874	2.50488	2.14692	2.09497
0.404964	0.582961	0.546976	0.517963	0.629957	0.673952	0.496978	0.383977	0.368971	0.360973	0.449961	0.253966	0.0419862	0.107997	0.447967	0.618975	0.688009	0.818018	0.532948	0.919791	1.69933	1.4378	1.19487	0.953786	0.881162	1.43436	1.16149	0.924825	0.826288	0.909788	0.545039	0.153531	0.0567003	0.927113	0.536708	0.178271	0.0915052	1.47211	2.244	2.24999	2.051	1.972	2.02499	2.05299	2.40599	2.45099	2.502	2.508	2.148	2.10099
0.449421	0.619394	0.601377	0.566237	0.672447	0.728412	0.548482	0.437465		0.380298	0.491465	0.2975	0.0702279	0.112088	0.496412	0.655324	0.690061	0.827061	0.571421	0.918461	1.70203	1.44159	1.199	0.959099	0.888089	1.42381	1.16009		0.802644	0.910628	0.547491	0.166431	0.0568584	0.923304	0.528437	0.174175	0.0870925	1.47412	2.24808	2.26316	2.06612	1.98908	2.02514	2.05702	2.42205	2.4611		2.51206	2.15211	2.10498
0.496493	0.663525	0.643546	0.592715	0.722462	0.774504	0.602419				0.54344	0.353398	0.0957255	0.121894	0.542504	0.691609	0.696926	0.833926	0.618493	0.924208	1.70498	1.44682	1.20039	0.96006	0.893561	1.43224				0.91712	0.540941	0.175522	0.0678714	0.928267	0.503489	0.16581	0.0784233	1.47914	2.2569	2.28081	2.07985	1.9979	2.04083	2.05898	2.42794				2.16387	2.10302
0.538872	0.716838	0.696838	0.649826	0.76886	0.813881	0.645869	0.523896	0.478826	0.463847	0.580887	0.424783	0.163792	0.309426	0.587863	0.702966	0.702982	0.835994	0.657881	0.930381	1.70886	1.45153	1.2167	0.957298	0.900768	1.44082	1.16609	0.931273	0.838468	0.9238	0.547599	0.18546	0.135752	0.933863	0.507716	0.163527	0.0736244	1.48665	2.26498	2.29197	2.09097	1.99999	2.04299	2.06099	2.43897	2.47898	2.51499	2.52398	2.16898	2.10798
0.581423	0.757395	0.728322	0.678331	0.792368	0.846156	0.696349	0.581377	0.533542	0.51157	0.627395	0.509662	0.220597	0.373588	0.626413	0.727257	0.706046	0.836037	0.705312	0.939987	1.72068	1.4665	1.22592	0.962082	0.910362	1.44598	1.17223	0.937707	0.838523	0.933918	0.546339	0.205979	0.156008	0.942515	0.517519	0.160818	0.069422	1.49558	2.27609	2.30803	2.09909	2.00903	2.04694	2.05398	2.45505	2.49205	2.52906	2.52605	2.1831	2.10605
0.6264	0.799439	0.762544	0.71353	0.831478	0.862778	0.733504	0.621465	0.59123	0.572191	0.669439	0.580061	0.284152	0.436165	0.670413	0.754635	0.710935	0.839948	0.738557	0.951378	1.73351	1.47184	1.23009	0.963314	0.912669	1.45181	1.18188	0.93318	0.834533	0.947519	0.538761	0.208023	0.158961	0.951609	0.562155	0.158442	0.0675056	1.50344	2.28587	2.31096	2.10887	2.01196	2.04108	2.05203	2.45993	2.49693	2.53492	2.53093	2.19386	2.11093
0.659976	0.844968	0.80497	0.758968	0.848988	0.868996	0.778968	0.679958	0.645961	0.629959	0.706973	0.656945	0.360945	0.504951	0.700978	0.758997	0.717995	0.84	0.786965	0.960563	1.74696	1.48357	1.22657	0.998814	0.917297	1.46105	1.18282	0.899124	0.818831	0.958372	0.536352	0.20838	0.158291	0.958825	0.56247	0.15871	0.0671402	1.51839	2.29299	2.31799	2.11	2.02199	2.02801	2.057	2.46999	2.502	2.539	2.54399	2.2	2.11899
0.710247	0.877406	0.838326	0.774203	0.859088	0.896026	0.814353	0.723406	0.716538	0.705608	0.753256	0.735599	0.450749	0.453987	0.75422	0.766141	0.719	0.836974	0.809485	0.973521	1.75783	1.4964	1.23909	1.00535	0.917158	1.47454	1.18895	0.893571	0.821231	0.973992	0.542375	0.204941	0.0810452	0.96871	0.563355	0.157224	0.066377	1.52522	2.29399	2.32199	2.11305	2.02406	2.02797	2.03399	2.48004	2.51311	2.54704	2.54705	2.20202	2.12206
0.737706	0.922517	0.874612	0.796759	0.868895	0.898969	0.85358	0.768517	0.77636	0.773276	0.781696	0.802287	0.534108	0.563825	0.778738	0.781832	0.719	0.834031	0.863423	0.976963	1.7662	1.50279	1.24556	1.0001	0.918001	1.48354	1.18404	0.903712	0.830204	0.979798	0.546308	0.192859	0.0782895	0.969858	0.569524	0.157665	0.0671517	1.53422	2.29301	2.32101	2.11894	2.03093	2.02503	2.03301	2.48396	2.52586	2.55195	2.55294	2.20398	2.12893
0.79084	0.957894	0.911888	0.832891	0.882958	0.906976	0.911825	0.826825	0.856758	0.853758	0.826864	0.880764	0.654638	0.688625	0.836825	0.79197	0.722988	0.834	0.904876	0.981177	1.77322	1.51429	1.25001	1.00878	0.916076	1.48967	1.18759	0.913949	0.831815	0.985822	0.558902	0.177626	0.0807026	0.971585	0.528953	0.15778	0.0664621	1.542	2.293	2.321	2.12498	2.03299	2.01403	2.02403	2.47602	2.53198	2.55798	2.55898	2.203	2.13199
0.823444	1.00036	0.946368	0.861302	0.892236	0.915085	0.946548	0.880585	0.932765	0.945793	0.863397	0.954557	0.763171	0.822397	0.871472	0.795057	0.733104	0.834104	0.943397	0.982352	1.77793	1.51123	1.24874	1.00572	0.911773	1.49485	1.19912	0.921346	0.844832	0.986676	0.573165	0.171246	0.0690142	0.973338	0.530705	0.148103	0.0629831	1.53907	2.29702	2.32098	2.12399	2.035	2.01089	2.00684	2.48295	2.54305	2.56198	2.55698	2.206	2.14098
0.869392	1.03751	0.984495	0.892586	0.916676	0.923883	1.00325	0.941197	1.01195	1.02791	0.904456	1.01224	0.884395	0.967084	0.920353	0.800922	0.743858	0.844858	0.984456	0.981541	1.7739	1.50793	1.24549	0.968947	0.888311	1.49354	1.20452	0.922001	0.853347	0.985259	0.530209	0.152202	0.0601277	0.973182	0.528104	0.125598	0.0519166	1.54179	2.29897	2.31903	2.12301	2.035	1.99916	1.99022	2.47806	2.54794	2.56003	2.55503	2.206	2.13903
0.912973	1.07897	1.01898	0.915986	0.921997	0.927998	1.04198	0.999964	1.07396	1.10495	0.948973	1.07796	1.01592	1.11991	0.964973	0.825984	0.752994	0.845999	1.02398	0.980031	1.77478	1.50304	1.23214	0.967421	0.885941	1.49084	1.21656	0.976696	0.883221	0.983371	0.530509	0.148162	0.0566221	0.971891	0.538603	0.149115	0.0576863	1.53853	2.303	2.318	2.122	2.031	1.994	1.98101	2.476	2.553	2.56	2.557	2.21	2.144
0.955441	1.11938	1.06128	0.953285	0.937147	0.940046	1.08544	1.0554	1.15566	1.19171	0.990441	1.13446	1.14913	1.27828	1.01139	0.847239		0.856092	1.07229	0.9753	1.76849	1.49421	1.2131	0.950934	0.876923	1.48618	1.2099	0.967957	0.882064	0.978382	0.518874	0.149264	0.0579704	0.967648	0.54639		0.0560128	1.53485	2.31098	2.31197	2.12397	2.03697	1.98595	1.97395	2.47598	2.54504	2.55798	2.55	2.21795	2.13611
1.0025	1.15957	1.09069	0.983678	0.952834	0.944948	1.1325	1.09854	1.22625	1.2672	1.0375	1.18348	1.26972	1.41456	1.05256	0.87273		0.865896	1.10367	0.968918	1.76178	1.48871	1.21115	0.943944	0.869786	1.47816	1.21577	0.952662	0.872907	0.972156	0.567267	0.151773	0.0772063	0.96102	0.54635		0.0680426	1.52679	2.30902	2.30903	2.12103	2.03403	1.98105	1.96905	2.47402	2.54896	2.55602	2.55	2.21305	2.14788
1.05384	1.21284	1.14782	1.03584	0.97892	0.968926	1.17985	1.15981	1.29878	1.34277	1.08685	1.2159	1.35075	1.50173	1.10384	0.928827		0.973667	1.15484	0.963666	1.74844	1.47357	1.19992	0.93083	0.859801	1.46606	1.20594	0.961911	0.883547	0.961583	0.573791	0.183143	0.120277	0.961239	0.567873		0.207628	1.51331	2.30501	2.30202	2.11602	2.03201	1.97602	1.96501	2.46602	2.54302	2.55002	2.54601	2.214	2.15099
1.10547	1.2505	1.18948	1.06054	1.01341	0.999395	1.22251	1.1995	1.36624	1.41042	1.13052	1.27049	1.45039	1.61636	1.15947	1.00845			1.1995	0.963078	1.74439	1.46744	1.18684	0.923667	0.850204	1.45948	1.21115	0.961245	0.888722	0.962203	0.58324	0.175511	0.126916	0.959356	0.624392			1.50826	2.31288	2.29693	2.11394	2.03002	1.97203	1.96194	2.46593	2.5439	2.54898	2.54496	2.21789	2.15796
1.15633	1.30528	1.24231	1.11923	1.05841	1.04244	1.27827	1.25428	1.39265	1.4564	1.18726	1.32429	1.49245	1.65549	1.21033	1.05736			1.25428	0.951956	1.73675	1.46258	1.18184	0.91684	0.847357	1.4509	1.20755	0.977013	0.899815	0.948322	0.576666	0.16254	0.114483	0.951266	0.618073			1.50184	2.30017	2.2891	2.10709	2.03197	1.97496	1.95509	2.4581	2.53314	2.54703	2.54006	2.20615	2.15405
1.21397	1.35598	1.29298	1.16998	1.10298	1.08198			1.43998	1.49998	1.24597	1.39097	1.51199	1.67699	1.26897	1.11897			1.30697	0.943344	1.73406	1.45586	1.17775	0.911393	0.84748			0.97759	0.89924	0.934247	0.563746	0.133924	0.0880828	0.948291	0.611933			1.49499	2.295	2.28	2.101	2.026	1.971	1.961			2.542	2.54	2.201	2.154
1.26952	1.40646	1.34644	1.22552	1.16469	1.1456	1.37751	1.34149	1.47538	1.54227	1.30353	1.44047	1.52337	1.68297	1.32151	1.19167			1.35848	0.942251	1.74048	1.45222	1.17751	0.909314	0.843882	1.44815	1.20332	0.98038	0.903353	0.932042	0.560209	0.120385	0.0757183	0.948258	0.603044			1.50071	2.29095	2.27494	2.09389	2.02195	1.96506	1.96096	2.44689	2.52891	2.54097	2.53994	2.19298	2.15488
1.32539	1.45546	1.39348	1.28139	1.23819	1.2093	1.4324	1.39343	1.51556	1.57069	1.36038	1.49045	1.56257	1.68003	1.3764	1.26321		1.27852	1.40944	0.944456	1.74462	1.45764	1.1734	0.936343	0.842011	1.44904	1.20253	0.98037	0.898375	0.941813	0.567579	0.126295	0.0520796	0.94276	0.579983		0.238356	1.50318	2.28605	2.26906	2.08213	2.01705	1.97192	1.95704	2.43513	2.51911	2.53803	2.53406	2.19102	2.14214
1.38083	1.50585	1.44983	1.3458	1.29682	1.27978	1.47686	1.41992	1.55488	1.59592	1.41583	1.5219	1.56101	1.68498	1.43183	1.35572		1.36573	1.45985	0.95105	1.75195	1.46287	1.17506	0.902904	0.833795	1.4543	1.20456	0.966453	0.888251	0.946944	0.525181	0.112782	0.0457986	0.950536	0.581824		0.229676	1.50837	2.28301	2.26302	2.081	2.01102	1.96702	1.95899	2.43101	2.51302	2.539	2.533	2.18701	2.14898
1.42847	1.54851	1.5035	1.40474	1.37584	1.35994	1.52146	1.46935	1.57637	1.61712	1.46644	1.54606	1.55797	1.67797	1.4755	1.4328		1.3692	1.50449	0.956291	1.75868	1.46635	1.18452	0.90352	0.831951	1.46487	1.20751	0.961527	0.878058	0.954312	0.568833	0.121691	0.0442272	0.953327	0.57598		0.189081	1.51862	2.27794	2.26296	2.07401	2.00598	1.96299	1.95795	2.42699	2.51194	2.53594	2.53299	2.18195	2.14897
1.47736	1.6023	1.55533	1.48199	1.46385	1.45773	1.56938	1.50553	1.61549	1.62983	1.5124	1.55192	1.55504	1.67504	1.52733	1.51592		1.38973	1.55534	0.96474	1.76585	1.47636	1.19515	0.91812	0.840459	1.47387	1.20678	0.939299	0.866382	0.961812	0.564931	0.121759	0.0449802	0.962441	0.579099		0.192318	1.52607	2.27208	2.25905	2.07499	2.00403	1.96201	1.95306	2.42601	2.50608	2.53008	2.53201	2.17706	2.14604
1.52398	1.65397	1.60697	1.54796	1.55295	1.55295	1.61498	1.55198	1.621	1.64899	1.55898	1.57299	1.557	1.675	1.57398	1.57497		1.34702	1.60797	0.972676	1.77543	1.48686	1.20494	0.925366	0.850025	1.48457	1.21057	0.951873	0.862062	0.969066	0.512298	0.123459	0.0452099	0.970856	0.573823		0.108106	1.53635	2.264	2.257	2.072	2.001	1.964	1.954	2.425	2.498	2.525	2.526	2.169	2.147
1.56843	1.69444	1.65349	1.61358	1.65379	1.65892	1.65846	1.58245	1.63126	1.65915	1.60447	1.57321	1.558	1.67101	1.61545	1.6627	1.43406	1.47409	1.6504	0.981887	1.78731	1.49812	1.21403	0.949016	0.864559	1.48962	1.20898	0.949747	0.860849	0.977947	0.512523	0.128935	0.0473857	0.979836	0.590329	0.208805	0.0821725	1.547	2.26001	2.26104	2.074	1.997	1.96005	1.955	2.42797	2.49197	2.52495	2.52298	2.168	2.14699
1.61651	1.7435	1.70745	1.67834	1.74111	1.76096	1.70948	1.63249	1.6607	1.67583	1.65647	1.59676	1.558	1.67199	1.66549	1.74021	1.5518	1.59576	1.69455	0.987146	1.7958	1.50244	1.24162	0.958543	0.88219	1.49731	1.22057	0.958253	0.865196	0.983127	0.537347	0.133939	0.0469049	0.984997	0.593557	0.190457	0.0702217	1.55168	2.26099	2.26595	2.074	1.997	1.96594	1.955	2.42503	2.48903	2.51906	2.52102	2.168	2.14601
1.65489	1.78288	1.75586	1.72885	1.81578	1.85971	1.75586	1.65992	1.68094	1.69694	1.69389	1.60697	1.56199	1.672	1.6979	1.81478	1.65768	1.72761	1.74385	0.985017	1.79771	1.50378	1.26006	0.983924	0.900705	1.49641	1.21929	0.965518	0.873495	0.977078	0.552884	0.136742	0.0468003	0.986476	0.598784	0.177748	0.0801198	1.55645	2.26	2.267	2.07898	2.00099	1.97996	1.96497	2.424	2.48402	2.51601	2.521	2.167	2.146
1.70944	1.83843	1.81146	1.79046	1.89683	1.94888	1.80241	1.71237	1.71335	1.72525	1.7524	1.64413	1.566	1.68803	1.76037	1.88056	1.80627	1.88749	1.79246	0.985943	1.7974	1.50207	1.25732	1.01587	0.92555	1.49542	1.22074	0.971612	0.883507	0.980025	0.583396	0.149109	0.0572564	0.985532	0.594325	0.174989	0.0648689	1.55333	2.26605	2.27402	2.07505	1.99514	1.97798	1.97506	2.42399	2.48401	2.51598	2.52202	2.16906	2.14099
1.75639	1.88441	1.86136	1.84036	1.98585	2.04377	1.84643	1.75248	1.75151	1.75166	1.79544	1.65782	1.566	1.69096	1.80048	1.94122	1.94323	2.04793	1.84236	0.978733	1.79026	1.49697	1.20914	1.00997	0.938444	1.492	1.2271	0.98476	0.90364	0.970829	0.586164	0.153286	0.0611794	0.980396	0.562501	0.151227	0.0625993	1.54844	2.27192	2.27597	2.07994	2.00981	1.97603	1.98191	2.42301	2.48499	2.51403	2.52397	2.17591	2.14001
1.80597	1.93497	1.91197	1.89896	2.05596	2.12395	1.90396	1.80697	1.78898	1.78798	1.84597	1.67899	1.569	1.689	1.85397	1.99297	2.05193	2.19091	1.89597	0.96344	1.78231	1.48721	1.25302	1.04195	0.961226	1.48049	1.21884	0.967141	0.899933	0.958018	0.579564	0.155099	0.0575723	0.963091	0.495212	0.169168	0.087814	1.53765	2.273	2.28	2.081	1.98701	1.974	1.987	2.425	2.481	2.519	2.526	2.177	2.14
1.84947	1.98347	1.9625	1.95452	2.1256	2.20066	1.95546	1.85148	1.82848	1.82739	1.88251	1.72142	1.57714	1.68199	1.89945	2.03357	2.19092	2.3289	1.94646	0.953768	1.77355	1.47942	1.24686	1.05065	0.974033	1.47065	1.20239	0.962468	0.866048	0.949824	0.577548	0.155883	0.0573453	0.952096	0.492197	0.150188	0.0790556	1.53007	2.274	2.28606	2.08506	1.98303	1.98006	1.99406	2.43005	2.485	2.52001	2.52803	2.17899	2.14003
1.90044	2.03444	2.01641	2.01039	2.19029	2.27222	2.00546	1.90343	1.88043	1.86954	1.9374	1.76651	1.59184	1.68101	1.94748	2.09533	2.28992	2.42594	1.99646	0.942819	1.76423	1.4702	1.24024	1.05335	0.978689	1.45905	1.19146	0.948205	0.86694	0.939493	0.580597	0.170253	0.0622268	0.940932	0.483218	0.134847	0.0893676	1.51957	2.274	2.29293	2.09193	1.98597	1.98693	2.00093	2.43495	2.485	2.52099	2.53097	2.17801	2.14297
1.95683	2.08983	2.06186	2.05985			2.05385	1.95784	1.93284	1.92085	1.99383	1.80189	1.60197	1.67502	2.00782	2.15681	2.30795	2.44993	2.05183	0.938234	1.7582	1.46992	1.23794			1.45209	1.17644	0.937702	0.854029	0.93624	0.560661	0.162993	0.0647026	0.935067	0.477188	0.152974	0.0851731	1.51522	2.273	2.29998	2.09798	1.99398			2.44298	2.48899	2.52898	2.53598	2.177	2.142
2.01365	2.14355	2.12154	2.11945	2.30226	2.38436	2.10754	2.01755	1.99951	1.98861	2.05162	1.85286	1.61872	1.68351	2.06461	2.21648	2.31724	2.4522	2.10752	0.93472	1.75966	1.46591	1.234	1.04584	0.972331	1.44808	1.17687	0.935851	0.847438	0.932155	0.538664	0.161792	0.0706692	0.932143	0.476213	0.158593	0.0820638	1.51281	2.27208	2.31011	2.10705	2.00307	1.99201	2.00701	2.45406	2.49801	2.52806	2.535	2.18002	2.14295
2.08209	2.20222	2.17824	2.16736	2.32963	2.42249	2.16424	2.07622	2.05328	2.05314	2.11712	1.94378	1.69498	1.84287	2.12914	2.26732	2.34266	2.47371	2.16227	0.936802	1.76152	1.46499	1.23252	1.04364	0.966113	1.44663	1.18075	0.941228	0.86838	0.934765	0.564475	0.194779	0.151046	0.933482	0.501936	0.153656	0.0729419	1.51722	2.28088	2.32184	2.11193	2.0109	1.99299	2.00799	2.45992	2.49899	2.53491	2.535	2.18197	2.13807
2.14197	2.25797	2.23497	2.22297	2.38597	2.45798	2.22496	2.13597	2.12596	2.11696	2.18196	2.03695	1.76296	1.90896	2.18996	2.32597	2.35499	2.482	2.22097	0.942816	1.76694	1.47053	1.23806	1.02248	0.94847	1.45108	1.1798	0.937932	0.881053	0.940517	0.561352	0.215788	0.172808	0.939416	0.505078	0.150082	0.0649047	1.5227	2.289	2.328	2.12199	2.018	2.00299	2.008	2.46899	2.50799	2.539	2.542	2.19299	2.132
2.20954	2.3145	2.2954	2.25844	2.4013	2.4781	2.28251	2.19154	2.18965	2.1887	2.24458	2.13987	1.84979	1.99778	2.25555	2.35222	2.36111	2.48303	2.27853	0.950966	1.77215	1.47577	1.24114	1.01484	0.936275	1.4583	1.18809	0.944783	0.888531	0.94794	0.565193	0.228874	0.18648	0.947807	0.526755	0.147037	0.0557756	1.53162	2.29908	2.33803	2.12503	2.02708	2.00503	2.005	2.47106	2.51505	2.54008	2.54704	2.20007	2.12997
2.26736	2.36742	2.33754	2.30548	2.43364	2.48888	2.33641	2.24837	2.25824	2.26318	2.30632	2.23198	1.93407	2.08108	2.31435	2.37574	2.37287	2.48597	2.33438	0.959001	1.77868	1.48367	1.24096	0.996581	0.917754	1.46731	1.18374	0.940824	0.852557	0.958553	0.56974	0.242065	0.200238	0.952785	0.533703	0.144577	0.0521203	1.54087	2.3079	2.34097	2.12797	2.0359	2.00797	2.005	2.47792	2.51995	2.5489	2.55096	2.20791	2.12703
2.32182	2.42182	2.39182	2.35284	2.44496	2.49498	2.39281	2.3068	2.33474	2.33974	2.35683	2.3227	2.02868	2.17469	2.36882	2.4069	2.37699	2.486	2.38483	0.966385	1.78882	1.49335	1.24324	0.992872	0.909288	1.47471	1.18607	0.943062	0.846609	0.966414	0.571295	0.241672	0.20031	0.959238	0.542172	0.141869	0.05208	1.54987	2.31099	2.34499	2.13099	2.03799	2.01199	2.00301	2.477	2.52299	2.54501	2.54701	2.21199	2.126
2.37448	2.47044	2.43742	2.38643	2.47406	2.50302	2.45047	2.37757	2.41174	2.42075	2.4094	2.40964	2.13101	2.12859	2.42344	2.42514	2.38601	2.486	2.43841	0.975243	1.80182	1.50193	1.2403	0.968791	0.891134	1.48311	1.20148	0.944762	0.846587	0.977373	0.56281	0.217963	0.0965138	0.965458	0.540066	0.130104	0.0520104	1.56052	2.30797	2.34498	2.13005	2.04205	2.01298	2.00405	2.47996	2.52405	2.55206	2.55603	2.20896	2.12904
2.42532	2.51737	2.4824	2.43239	2.48091	2.50497	2.50033	2.43819	2.49094	2.50093	2.45243	2.47809	2.23856	2.29873	2.47037	2.4398	2.38699	2.486	2.48241	0.979858	1.811	1.50852	1.23988	0.967843	0.887242	1.49285	1.21541	0.946003	0.8548	0.98408	0.554274	0.181892	0.064833	0.967404	0.530014	0.130524	0.0520495	1.56988	2.30504	2.34303	2.13493	2.04693	2.01103	2.00992	2.47605	2.52893	2.55891	2.55896	2.20505	2.13295
2.46997	2.56596	2.52997	2.46498	2.49699	2.51299	2.55896	2.49696	2.57894	2.59393	2.49797	2.55594	2.3759	2.4379	2.52396	2.45299	2.39	2.486	2.53196	0.985096	1.8094	1.51327	1.23756	0.959316	0.881624	1.49436	1.21626	0.948578	0.863494	0.988347	0.534235	0.12659	0.043985	0.973336	0.521426	0.132149	0.0517502	1.57362	2.307	2.342	2.13	2.047	2.009	2.004	2.471	2.533	2.559	2.561	2.207	2.132
2.49445	2.55948	2.53598	2.45997	2.48765	2.49463	2.56247	2.56554	2.65466	2.6827	2.52191	2.64162	2.54083	2.6081	2.54449	2.45367		2.50575	2.53651	0.990812	1.78956	1.50304	1.21832	0.942529	0.871228	1.49318	1.22125	0.971161	0.885032	0.991295	0.561206	0.14075	0.0552094	0.983983	0.508714		0.0569153	1.55683	2.28747	2.287	2.09698	2.02097	1.9845	1.97849	2.4415	2.53907	2.56299	2.56401	2.19548	2.13151
2.54516	2.61419	2.5902	2.5131	2.50512	2.50964	2.61514	2.62636	2.72921	2.76216	2.5682	2.71216	2.69082	2.78893	2.59962	2.47302		2.53436	2.59359	0.989312	1.78699	1.49863	1.20652	0.940151	0.864839	1.48699	1.22169	0.983717	0.897657	0.989662	0.556651	0.139685	0.0469014	0.982682	0.496844		0.0638906	1.55222	2.28454	2.28646	2.0945	2.018	1.98401	1.977	2.44151	2.54692	2.56201	2.56499	2.19303	2.13294
2.59491	2.66791	2.64142	2.54843	2.53246	2.53197	2.66691	2.64341	2.77837	2.82937	2.59699	2.77299	2.83226	2.9582	2.64791	2.51937		2.515	2.64091	0.986579	1.77661	1.49174	1.19891	0.933108	0.861227	1.48473	1.22655	0.993402	0.908239	0.99157	0.494305	0.122932	0.0592577	0.980499	0.548573		0.0602797	1.54636	2.28749	2.2845	2.095	2.017	1.98151	1.975	2.442	2.52	2.5445	2.54649	2.184	2.123
2.65149	2.72595	2.69454	2.59142	2.5748	2.56182	2.72748	2.71106	2.85312	2.90518	2.65452	2.82252	2.93445	3.0631	2.70599	2.4921	2.46811		2.69752	0.980472	1.76379	1.47868	1.187	0.928366	0.852742	1.47181	1.21628	0.991105	0.909785	0.991692	0.506862	0.169143	0.109192	0.973734	0.483917	0.182245		1.53233	2.28496	2.2775	2.09196	2.01702	1.98	1.97198	2.436	2.52302	2.5465	2.548	2.183	2.13011
2.70121	2.77175	2.74907	2.63422	2.60534	2.59472	2.77671	2.76812	2.91659	2.97408	2.70606	2.87406	3.03095	3.17529	2.75624	2.60026	2.47985		2.75017	0.96466	1.75655	1.46795	1.17364	0.921584	0.846194	1.46234	1.20647	0.990197	0.91245	0.971547	0.501291	0.196096	0.143558	0.958555	0.60071	0.178528		1.52333	2.28051	2.27792	2.08752	2.01838	1.97998	1.97002	2.43546	2.52495	2.54652	2.54852	2.18296	2.14107
2.75847	2.83546	2.79747	2.68497	2.66047	2.63997	2.83796	2.82547	2.97696	3.03696	2.76498	2.93298	3.09096	3.24046	2.78898	2.66998	2.50698		2.80697	0.957982	1.74798	1.46042	1.16094	0.911691	0.838654	1.44791	1.20127	0.990047	0.914414	0.976379	0.505779	0.200793	0.152467	0.973349	0.606798	0.17875		1.51323	2.274	2.2725	2.084	2.01	1.976	1.969	2.42751	2.522	2.5475	2.55	2.181	2.145
2.79566	2.83764	2.81763	2.71161	2.68064	2.67156	2.84253	2.82863	2.98747	3.07142	2.81873	3.00067	3.192	3.31927	2.84659	2.72841			2.81565	0.971545	1.72821	1.44641	1.14891	0.891608	0.825515	1.44469	1.20086	0.994994	0.917194	0.970189	0.498164	0.126503	0.0891234	0.969441	0.6076			1.49818	2.26292	2.20996	2.04393	1.97697	1.948	1.94395	2.39296	2.48303	2.52891	2.52097	2.17693	2.14395
2.86226	2.90215	2.88124	2.7733	2.74548	2.72846	2.89624	2.89199	3.03493	3.11387	2.89217	3.06809	3.19212	3.346	2.90632	2.77127			2.88111	0.973912	1.73099	1.44356	1.14764	0.884624	0.819991	1.44428	1.20729	0.990374	0.907579	0.971881	0.497781	0.128803	0.0599162	0.972384	0.551535			1.49478	2.25492	2.20582	2.03686	1.9739	1.94792	1.93892	2.38886	2.48574	2.51996	2.518	2.16988	2.13884
2.92485	2.95886	2.94285	2.83784	2.81882	2.80083	2.95785	2.94088	3.08089	3.1569	2.94986	3.12187	3.19799	3.346	2.97184	2.88373			2.93587	0.967076	1.73324	1.44848	1.1453	0.891274	0.813615	1.44675	1.2024	0.985641	0.896636	0.962044	0.506728	0.131932	0.0577452	0.968629	0.599345			1.4978	2.25101	2.19702	2.03002	1.96901	1.94401	1.93501	2.38202	2.47303	2.518	2.518	2.16401	2.13102
2.98457	3.01567	3.00262	2.91079	2.88895	2.8779	3.02655	2.98942	3.10946	3.17828	3.01156	3.15541	3.20704	3.336	3.03452	2.97284			2.99366	0.969341	1.73687	1.44565	1.1544	0.891684	0.812523	1.44981	1.21231	0.986936	0.90173	0.962258	0.515309	0.145516	0.0586736	0.972854	0.598241			1.49797	2.24497	2.19196	2.02402	1.96597	1.93498	1.93493	2.37	2.46698	2.51588	2.51794	2.16196	2.12998
3.03787	3.07885	3.06096	2.98524	2.97842	2.96258	3.07776	3.02899	3.15239	3.20437	3.06392	3.193	3.211	3.33595	3.08387	3.05221			3.05585	0.970633	1.75101	1.45635	1.16224	0.897619	0.813994	1.46135	1.20606	0.980738	0.890208	0.968832	0.558711	0.14521	0.0580777	0.968847	0.585341			1.51013	2.24195	2.18804	2.02598	1.96289	1.93284	1.92791	2.37	2.46491	2.50505	2.512	2.15788	2.128
3.086	3.126	3.114	3.05399	3.05699	3.04999	3.12	3.084	3.174	3.225	3.115	3.193	3.211	3.333	3.132	3.11899			3.103	0.984109	1.76172	1.46823	1.16818	0.89755	0.827489	1.46773	1.19979	0.962881	0.865692	0.982229	0.55986	0.14633	0.05795	0.981999	0.58208			1.52574	2.239	2.19	2.025	1.957	1.924	1.923	2.37	2.46	2.508	2.512	2.151	2.128
3.14152	3.17853	3.16053	3.1296	3.15688	3.15696	3.17343	3.11247	3.19325	3.24414	3.17453	3.21108	3.21507	3.333	3.18948	3.20798	2.98601	3.13275	3.15954	0.992667	1.77391	1.47797	1.19235	0.900982	0.844953	1.48187	1.19762	0.958215	0.861282	0.98787	0.55239	0.146432	0.0575292	0.993252	0.580481	0.199619	0.152797	1.53268	2.23097	2.19707	2.029	1.95309	1.9161	1.91603	2.37304	2.45696	2.50191	2.50599	2.14497	2.12501
3.19286	3.23081	3.21304				3.2159	3.15846	3.21849	3.25835	3.22686	3.21923	3.22198	3.333	3.23674	3.30439	3.08608	3.11032	3.21276	1.00018	1.78493	1.4924				1.4917	1.20983	0.964742	0.865407	0.994711	0.554348	0.145745	0.0574259	1.00122	0.584722	0.195425	0.0794399	1.54647	2.22795	2.20404	2.02914				2.37707	2.45291	2.49296	2.50495	2.14202	2.12598
3.24088	3.27589	3.27086	3.25484	3.32979	3.35973	3.26588	3.18394	3.24593	3.27795	3.27488	3.23197	3.221	3.333	3.2779	3.38181	3.20172	3.23968	3.2549	1.00222	1.79362	1.49673	1.24191	0.974334	0.8877	1.49251	1.22177	0.978237	0.870268	0.997543	0.556485	0.149351	0.0560833	1.00239	0.597618	0.184587	0.0705219	1.55382	2.22501	2.206	2.03698	1.961	1.94595	1.921	2.38099	2.44801	2.491	2.50201	2.143	2.125
3.28753	3.33549	3.33151	3.32256	3.42102	3.47206	3.31452	3.24032	3.27635	3.30232	3.32153	3.25625	3.23003	3.33333	3.3275	3.45368	3.31939	3.39057	3.31747	1.00432	1.79399	1.50099	1.23956	0.992433	0.90236	1.49562	1.22522	0.979434	0.873412	0.999737	0.561452	0.149217	0.0587114	1.00427	0.602488	0.166392	0.0669619	1.55362	2.22708	2.21505	2.03801	1.95206	1.94298	1.93007	2.38704	2.447	2.48799	2.501	2.14507	2.12802
3.33996	3.3839	3.38183	3.37805	3.52221	3.5774	3.36592	3.27298	3.31151	3.33439	3.37396	3.28143	3.23307	3.36604	3.37698	3.52099	3.45752	3.54682	3.36389	1.00334	1.79056	1.49956	1.26192	0.996531	0.911756	1.49332	1.21694	0.971668	0.871384	0.996403	0.571556	0.152954	0.0696678	1.00558	0.609838	0.152129	0.0594064	1.55237	2.23491	2.22012	2.03909	1.95802	1.94104	1.93709	2.391	2.44711	2.48702	2.50105	2.15186	2.12998
3.39313	3.43413	3.42815	3.43614	3.58926	3.65521	3.41712	3.32711	3.34012	3.35609	3.42714	3.30507	3.23702	3.36797	3.43113	3.57614	3.59731	3.70338	3.41314	0.997165	1.77875	1.49304	1.25583	1.04192	0.946975	1.48705	1.19963	0.953807	0.858869	0.990985	0.580718	0.162058	0.0728271	0.998696	0.595872	0.162121	0.0642675	1.54748	2.23002	2.22702	2.04401	1.95901	1.94301	1.94202	2.39102	2.45302	2.48803	2.50401	2.14402	2.12901
3.44554	3.48656	3.48956	3.49365	3.69248	3.73878	3.46655	3.3726	3.38644	3.39334	3.48154	3.33124	3.24511	3.358	3.48254	3.63369	3.72213	3.85328	3.46953	0.987169	1.77624	1.48526	1.25173	1.02607	0.961014	1.47095	1.18585	0.941155	0.846772	0.980893	0.579582	0.161316	0.0559652	0.988956	0.587861	0.186033	0.0948408	1.53742	2.23803	2.2341	2.0481	1.96096	1.94708	1.94913	2.39907	2.46001	2.50092	2.50907	2.15103	2.13109
3.49988	3.54299	3.54602	3.55913	3.74113	3.81725	3.52192	3.43281	3.43084	3.42779	3.53586	3.3554	3.25619	3.35798	3.53688	3.70283	3.83537	3.98151	3.52295	0.972965	1.76273	1.4722	1.24334	1.05174	0.971485	1.46316	1.19829	0.955129	0.847673	0.969154	0.534956	0.161896	0.0565303	0.972539	0.490795	0.162746	0.10293	1.52473	2.24107	2.24416	2.05809	1.95718	1.95505	1.96216	2.40612	2.46116	2.49328	2.51611	2.15414	2.13993
3.54888	3.59786	3.60286	3.62184	3.80384	3.88682	3.57287	3.47789	3.47788	3.47189	3.58388	3.37794	3.26697	3.357	3.58588	3.74888	3.91181	4.06579	3.57587	0.962646	1.74812	1.46376	1.23359	1.0561	0.982342	1.45082	1.17429	0.932827	0.830035	0.959884	0.524726	0.160573	0.0593329	0.961339	0.488865	0.173652	0.107389	1.51483	2.24499	2.25298	2.06299	1.96698	1.95799	1.97098	2.41298	2.46998	2.50896	2.52199	2.16198	2.13601
3.60958	3.65562	3.65958	3.67955	3.86657	3.95453	3.6346	3.53764			3.64262	3.44063	3.28519	3.35907	3.64955	3.81055	3.93928	4.1012	3.63458	0.955074	1.74284	1.45924	1.23271	1.05463	0.979493	1.43933	1.16518			0.95393	0.520287	0.154948	0.0601095	0.952247	0.482788	0.157259	0.0991867	1.50641	2.24612	2.26614	2.07213	1.96914	1.97109	1.98008	2.42508	2.47907			2.16011	2.14297
3.66713	3.71708	3.71699	3.73383	3.92264	4.00679	3.69423	3.60116	3.59023		3.70404	3.50361	3.30478	3.36616	3.70411	3.8649	3.96797	4.1216	3.69218	0.95554	1.74197	1.45927	1.23262	1.04854	0.976783	1.43776	1.15084	0.910975		0.953052	0.523069	0.157751	0.0620075	0.953976	0.496503	0.163909	0.090637	1.50578	2.25819	2.28009	2.08516	1.98328	1.98004	1.98816	2.43314	2.48616	2.52514		2.17116	2.13996
3.73001	3.77701	3.77201	3.78001	3.958	4.051	3.76301	3.66601	3.65901		3.76201	3.59302	3.34801	3.37503	3.76601	3.91501	4.022	4.155	3.75801	0.958891	1.74028	1.46071	1.23205	1.04653	0.974719	1.43488	1.14932	0.90733		0.956501	0.530836	0.159487	0.0618835	0.957081	0.509473	0.157171	0.0676399	1.5085	2.269	2.285	2.094	1.999	1.982	1.997	2.441	2.495	2.533		2.18	2.138
3.78362	3.83452	3.82857	3.83246	3.98858	4.08423	3.81554	3.73268	3.73077	3.72682	3.82057	3.70606	3.44683	3.59479	3.8206	3.96822	4.03008	4.15504	3.8145	0.963905	1.74807	1.46671	1.23891	1.03937	0.96457	1.44228	1.14449	0.905714	0.836923	0.96079	0.573303	0.207267	0.159184	0.962627	0.529322	0.162076	0.0668922	1.5127	2.28212	2.29713	2.10407	2.00615	1.98713	2.00103	2.44911	2.50209	2.54506	2.55401	2.19511	2.13808
3.84504	3.88608	3.88502	3.87775	4.0452	4.10731	3.86908	3.80022	3.80747	3.80841	3.8771	3.81057	3.52936	3.67336	3.88012	3.99069	4.03822	4.159	3.8641	0.970384	1.75475	1.47355	1.23678	1.02457	0.947703	1.45169	1.15212	0.911619	0.845907	0.967875	0.583924	0.233939	0.186622	0.968247	0.548069	0.157681	0.0651478	1.5209	2.29424	2.31014	2.11116	2.02116	2.00014	2.0041	2.4602	2.51102	2.55096	2.55518	2.2062	2.14612
3.89688	3.93987	3.93588	3.91491	4.05498	4.12296	3.92287	3.86086	3.88083	3.87883	3.93187	3.88881	3.59684	3.74084	3.93587	4.02492	4.04897	4.159	3.91887	0.978541	1.76089	1.4773	1.23134	1.01974	0.934422	1.46036	1.18329	0.941938	0.84179	0.979103	0.566681	0.219923	0.173282	0.973059	0.552519	0.150756	0.0645414	1.52662	2.30597	2.31698	2.11898	2.02898	2.00698	2.00899	2.46998	2.512	2.549	2.56398	2.21598	2.15199
3.94451	3.99253	3.98243	3.96336	4.07921	4.12023	3.97058	3.91759	3.95073	3.95985	3.98044	3.96585	3.69204	3.83408	3.98553	4.04415	4.05304	4.16297	3.9665	0.988866	1.77359	1.48911	1.23237	1.00396	0.917061	1.47565	1.20103	0.957534	0.856915	0.989957	0.564725	0.199829	0.153467	0.982515	0.550808	0.149972	0.0616114	1.53913	2.31904	2.317	2.121	2.03502	2.01707	2.03185	2.47206	2.52209	2.55811	2.57306	2.23203	2.15814
3.99585	4.04596	4.02585	3.99961	4.10024	4.14305	4.02887	3.97708	4.02557	4.04662	4.02485	4.05232	3.79795	3.84411	4.03887	4.05923	4.05705	4.16	4.01692	0.999549	1.78633	1.5016	1.24091	0.988127	0.903071	1.48545	1.20825	0.9381	0.838614	1.00083	0.557174	0.175579	0.0820976	0.992037	0.54654	0.149141	0.063743	1.5501	2.32302	2.31693	2.12102	2.03716	2.02403	2.01716	2.47807	2.53114	2.56916	2.57909	2.23502	2.17212
4.044	4.1	4.074	4.034	4.114	4.146	4.078	4.038	4.114	4.138	4.073	4.127	3.908	3.963	4.088	4.072	4.06	4.16	4.069	1.00342	1.79487	1.5122	1.24401	0.98005	0.89639	1.49405	1.20614	0.94376	0.85068	1.00857	0.55571	0.16482	0.07238	0.99244	0.54318	0.14753	0.06335	1.55858	2.324	2.313	2.122	2.046	2.026	2.026	2.482	2.539	2.578	2.584	2.236	2.179
4.0945	4.14153	4.11554	4.08029	4.1301	4.15406	4.1395	4.10462	4.20184	4.22391	4.12344	4.2068	4.04842	4.11343	4.13853	4.09216	4.06619	4.1631	4.11948	1.01061	1.7992	1.51549	1.2398	0.97476	0.88645	1.49833	1.21979	0.954908	0.865533	1.01579	0.547118	0.152511	0.0633603	0.999237	0.548225	0.143856	0.0608783	1.56455	2.32598	2.30997	2.119	2.04901	2.03197	2.02698	2.47602	2.54904	2.58398	2.58798	2.23696	2.18402
4.14377	4.19384	4.16877	4.10972	4.1403	4.16011	4.18889	4.16596	4.28516	4.31444	4.16784	4.28631	4.19051	4.25715	4.1907	4.10903	4.08533	4.17337	4.16789	1.01469	1.80417	1.51391	1.23882	0.971601	0.881496	1.50456	1.2277	0.972892	0.888707	1.01565	0.56203	0.154826	0.0632805	1.00762	0.539559	0.136092	0.0559644	1.56488	2.32411	2.30696	2.11905	2.05012	2.02895	2.02496	2.47807	2.55312	2.58198	2.58589	2.23309	2.18607
4.18698	4.24098	4.21198	4.14998	4.15699	4.166	4.23898	4.21998	4.34997	4.39496	4.21498	4.35997	4.33094	4.43392	4.22998	4.16697	4.10399	4.19399	4.21798	1.01124	1.80158	1.51048	1.23122	0.961594	0.876812	1.50969	1.23035	1.00104	0.909291	1.01522	0.642154	0.166955	0.0571427	1.00109	0.62915	0.161399	0.0646162	1.56215	2.33	2.305	2.122	2.057	2.026	2.023	2.482	2.56	2.581	2.58	2.238	2.19
4.24553	4.29056	4.26452	4.18538	4.18126	4.18419	4.29255	4.27663	4.42279	4.47678	4.26752	4.41442	4.44936	4.56463	4.29252	4.19938		4.23216	4.27054	1.01515	1.79823	1.50484	1.22389	0.957201	0.871111	1.50192	1.2408	1.01412	0.92501	1.01163	0.638213	0.233244	0.127182	1.01207	0.640444		0.146727	1.55888	2.32501	2.303	2.12198	2.05602	2.02503	2.02401	2.48597	2.55902	2.57804	2.58203	2.23501	2.19316
4.29588	4.3439	4.31399	4.22197	4.20669	4.20257	4.34501	4.33704	4.49806	4.55126	4.31688	4.45522	4.57951	4.72065	4.34194	4.23597	4.1058		4.32199	1.00524	1.78862	1.49348	1.21434	0.949498	0.85881	1.49104	1.23439	1.01075	0.930882	1.0013	0.600667	0.184179	0.10597	1.00277	0.653827	0.209307		1.55039	2.32607	2.30293	2.11998	2.05793	2.02802	2.02502	2.48304	2.56096	2.58198	2.58498	2.23604	2.20809
4.345	4.394	4.369	4.276	4.245	4.234	4.401	4.395	4.557	4.621	4.366	4.523	4.719	4.868	4.394	4.29	4.15		4.377	0.99586	1.77755	1.48345	1.20137	0.933279	0.85047	1.47909	1.23348	1.01802	0.94156	0.99268	0.535495	0.151872	0.118212	0.9928	0.64309	0.200241		1.53926	2.33	2.299	2.119	2.054	2.029	2.026	2.485	2.559	2.581	2.584	2.238	2.213
4.40059	4.45055	4.41752	4.31059	4.28739	4.26546	4.45258	4.44757	4.60568	4.68064	4.42055	4.56369	4.76053	4.91655	4.45058	4.33659	4.17021	4.31123	4.42959	0.98838	1.76754	1.47416	1.18935	0.92253	0.843678	1.4712	1.22951	1.02797	0.945449	0.985476	0.610082	0.192492	0.142686	0.985126	0.642291	0.210822	0.165483	1.52848	2.32598	2.29895	2.11697	2.05298	2.02601	2.02599	2.48195	2.55903	2.57905	2.58203	2.22999	2.22498
4.46016	4.50592	4.46999	4.36992	4.32704	4.3119	4.51097	4.50495	4.67376	4.74481	4.47622	4.63316	4.81314	4.97098	4.50916	4.39618	4.19199	4.33493	4.48892	0.979547	1.76244	1.4663	1.1812	0.911888	0.836572	1.46394	1.21735	1.01298	0.940245	0.980166	0.607246	0.153251	0.111381	0.972925	0.633545	0.220018	0.174796	1.52299	2.32412	2.29395	2.11398	2.05095	2.02696	2.02493	2.47689	2.56188	2.584	2.58504	2.22911	2.22298
4.52484	4.55688	4.52487	4.42088	4.38486	4.36188	4.56487	4.55787	4.7159	4.78989	4.54384	4.69784	4.82098	4.97	4.57384	4.46184	4.24687	4.38687	4.53988	0.980498	1.76041	1.46314	1.17657	0.921806	0.8367	1.4617	1.212	1.01232	0.9322	0.978823	0.605923	0.15721	0.0925259	0.975983	0.633829	0.224918	0.180686	1.52293	2.33098	2.29101	2.113	2.04801	2.025	2.02101	2.47101	2.55502	2.584	2.587	2.23499	2.222
4.5837	4.61165	4.58872	4.48387	4.44088	4.41888	4.6187	4.59962	4.7506	4.8284	4.60471	4.77162	4.87809	5.00105	4.62973	4.54105	4.28765	4.43265	4.5957	0.980481	1.76329	1.46152	1.17124	0.908327	0.829584	1.46406	1.20772	1.00419	0.923888	0.97809	0.536309	0.118117	0.0672798	0.976548	0.621782	0.236294	0.192183	1.52468	2.32902	2.287	2.10798	2.04491	2.02096	2.02091	2.4739	2.55205	2.58298	2.58504	2.23306	2.22879
4.64102	4.66502	4.64797	4.55514	4.51346	4.49153	4.67592	4.65081	4.79963	4.86137	4.66302	4.82249	4.88502	5.00496	4.6899	4.62739	4.34104	4.48597	4.65297	0.983814	1.76702	1.46638	1.17226	0.921694	0.831518	1.47026	1.20213	0.991159	0.908915	0.978192	0.540866	0.11215	0.0582964	0.982852	0.61749	0.257618	0.213455	1.53076	2.33089	2.28689	2.10591	2.03793	2.01791	2.01396	2.46595	2.55586	2.58104	2.588	2.23791	2.21182
4.69799	4.72199	4.70199	4.61899	4.59499	4.57699	4.72699	4.69599	4.835	4.882	4.71999	4.85	4.886	5.003	4.73999	4.70499	4.39899	4.53999	4.70699	0.98516	1.77346	1.47064	1.18026	0.915221	0.83253	1.47587	1.20128	0.971032	0.896911	0.982789	0.575206	0.1105	0.0547504	0.98074	0.594073	0.25641	0.2126	1.53564	2.325	2.281	2.101	2.034	2.013	2.012	2.463	2.548	2.583	2.588	2.233	2.202
4.75153	4.77256	4.75858	4.69174	4.68098	4.66809	4.78153	4.74138	4.85424	4.90216	4.77554	4.86427	4.88803	5.003	4.79255	4.78284	4.43519	4.4485	4.76056	0.991844	1.78258	1.47914	1.19375	0.915679	0.834947	1.48267	1.19613	0.962536	0.880686	0.989518	0.570872	0.124983	0.051462	0.986995	0.591107	0.30051	0.175309	1.54541	2.32489	2.28199	2.10002	2.03796	2.00592	2.00685	2.45797	2.54694	2.57995	2.58494	2.2309	2.20109
4.80389	4.82787	4.81606	4.76537	4.77781	4.77604	4.83383	4.77885	4.87817	4.91812	4.82887	4.89121	4.891	5.00294	4.84689	4.86652		4.78736	4.81589	0.997191	1.79197	1.48876	1.207	0.931618	0.853419	1.49052	1.20764	0.958378	0.870554	0.994313	0.556264	0.126367	0.0506885	0.992542	0.601447		0.294843	1.5576	2.31398	2.28112	2.10198	2.03388	1.99794	1.99185	2.45506	2.54092	2.57494	2.57896	2.22096	2.21
4.84891	4.87191	4.86989	4.83486	4.86981	4.87979	4.87591	4.82191	4.88698	4.92399	4.87291	4.90198	4.891	5.00001	4.89191	4.94384	4.68992		4.86091	1.00387	1.80596	1.49948	1.21215	0.952826	0.864517	1.50011	1.22563	0.963859	0.868744	1.00004	0.548875	0.130771	0.0511191	0.999775	0.597728	0.2091		1.56819	2.313	2.28699	2.101	2.02801	1.99501	1.98402	2.45799	2.53701	2.57201	2.577	2.219	2.21
4.9065	4.93042	4.92655	4.91068	4.96498	4.98709	4.93144	4.8654	4.92324	4.94328	4.93153	4.91211	4.88307	4.998	4.94746	5.01592	4.78855	4.85448	4.91547	1.0083	1.80293	1.50602	1.22258	0.964042	0.875924	1.50748	1.22921	0.947493	0.878874	1.00379	0.536557	0.129463	0.0513609	1.0045	0.589613	0.232317	0.110164	1.57481	2.30401	2.29307	2.10003	2.01999	2.01285	1.987	2.45403	2.52902	2.56296	2.57098	2.21397	2.21
4.9559	4.97205	4.98098	4.97708	5.06166	5.09399	4.97499	4.90496	4.9467	4.97033	4.98389	4.92354	4.89029	4.99802	4.99292	5.10617	4.94026	4.99933	4.96198	1.00968	1.80841	1.51005	1.24019	0.984141	0.896129	1.51421	1.22938	0.986015	0.906009	1.00512	0.54361	0.132788	0.050512	1.00571	0.607392	0.167027	0.0688814	1.57797	2.30502	2.30009	2.10305	2.01902	1.99782	1.98691	2.45693	2.53098	2.55922	2.56902	2.21102	2.20993
4.99668	5.04362	5.03469	5.04072	5.17828	5.23128	5.03665	4.95266	4.98159	4.99407	5.02918	4.94159	4.91003	5.00503	5.03767	5.18171	5.12537	5.20741	5.01867	1.00481	1.79394	1.50654	1.26413	1.00617	0.921633	1.50376	1.22341	0.966753	0.871788	1.002	0.555941	0.143428	0.0548464	1.0013	0.577042	0.142685	0.0592907	1.56467	2.2965	2.29501	2.1065	2.02248	1.99748	1.9865	2.44999	2.52248	2.55601	2.55701	2.20699	2.2075
5.0689	5.09491	5.11194	5.12741	5.29333	5.34497	5.10016	5.01608	5.01731	5.01859	5.09941	4.97765	4.9199	5.01889	5.10649	5.2654	5.27887	5.37982	5.08608	0.994342	1.78699	1.49863	1.26499	1.02753	0.950719	1.49173	1.22703	0.986217	0.856612	0.99116	0.562444	0.140779	0.0549413	0.991687	0.573137	0.152635	0.0665997	1.55256	2.29503	2.29701	2.10502	2.01255	1.99012	1.98855	2.44701	2.51557	2.55846	2.55897	2.20403	2.20602
5.10782	5.15857	5.16181	5.18479	5.40154	5.45449	5.14974	5.05876	5.0568	5.05077	5.14286	5.00287	4.93894	5.01896	5.14877	5.31388	5.44819	5.59899	5.13379	0.950986	1.76857	1.48675	1.26083	1.04934	0.986419	1.48041	1.19102	0.921395	0.849223	0.952071	0.547551	0.169615	0.0863942	0.946489	0.536842	0.164952	0.101624	1.52859	2.28899	2.29296	2.10996	2.01299	1.996	1.99894	2.44899	2.50998	2.55694	2.559	2.20497	2.20599
5.15315	5.21014	5.21317	5.22218	5.42524	5.50526	5.21015	5.11515	5.08914	5.08413	5.18616	5.01019	4.93104	5.01703	5.19713	5.3392	5.54818	5.69716	5.19415	0.962183	1.75548	1.48219	1.26477	1.0559	0.991881	1.46664	1.20101	0.915778	0.838791	0.963856	0.539478	0.15091	0.0718251	0.956982	0.537171	0.183269	0.120904	1.52413	2.29502	2.29802	2.11499	2.01803	2.01298	2.01101	2.45001	2.512	2.557	2.56202	2.20902	2.20701
5.20695	5.26198	5.27675	5.28968	5.51426	5.6021	5.26591	5.16993	5.14	5.1301	5.24387	5.08062	4.94669	5.02779	5.2431	5.41452	5.61568	5.75487	5.24795	0.930354	1.75539	1.46892	1.24892	1.07614	1.00336	1.45066	1.17732	0.896704	0.839271	0.933083	0.53129	0.154411	0.0700253	0.924801	0.541054	0.179259	0.122234	1.51077	2.30187	2.30585	2.11304	2.02977	2.00417	2.01296	2.4549	2.51102	2.557	2.56788	2.21685	2.2119
5.27948	5.3176	5.33458	5.36545	5.54082	5.64272	5.31763	5.2256	5.20751	5.19255	5.31648	5.13858	4.95693	5.03197	5.31647	5.49045	5.66366	5.81656	5.30856	0.933612	1.7425	1.46323	1.24994	1.08198	1.01356	1.4387	1.16968	0.926201	0.83523	0.937692	0.543033	0.154708	0.065761	0.926602	0.542569	0.158819	0.101095	1.50704	2.30399	2.31196	2.11896	2.01511	2.01293	2.02491	2.46294	2.51696	2.55601	2.56403	2.21998	2.20307
5.33615	5.37812	5.38615	5.39814	5.57613	5.70711	5.37413	5.28511	5.26615	5.25516	5.37315	5.18618	4.96315	5.03106	5.37615	5.54912	5.69102	5.83901	5.36414	0.942547	1.73899	1.4592	1.24117	1.0827	1.01766	1.44269	1.16257	0.917371	0.831157	0.944669	0.534608	0.152363	0.0644535	0.937275	0.502321	0.145981	0.0807246	1.50619	2.303	2.31402	2.12503	2.03699	2.00501	2.02801	2.47201	2.52003	2.56699	2.56699	2.219	2.198
5.39794	5.43011	5.44892	5.45502	5.63007	5.75419	5.42709	5.33121	5.3299	5.32382	5.43494	5.26268	5.0269	5.05754	5.43794	5.59816	5.69788	5.8449	5.42102	0.953836	1.74009	1.46376	1.24065	1.0729	0.999679	1.4441	1.16045	0.926198	0.850792	0.956713	0.533981	0.145184	0.0533707	0.947524	0.506852	0.146442	0.0784885	1.51113	2.303	2.32383	2.13876	2.0311	2.0109	2.0339	2.47495	2.53278	2.56208	2.56405	2.219	2.198
5.4675	5.49155	5.51254	5.51655	5.68858	5.77684	5.4955	5.40149	5.40148	5.38953	5.5045	5.38412	5.09947	5.24363	5.50551	5.65261	5.71587	5.85592	5.48851	0.947597	1.74257	1.4646	1.22654	1.05449	0.98843	1.43659	1.14925	0.896738	0.816515	0.94599	0.545277	0.184748	0.139882	0.945844	0.521523	0.147324	0.0681855	1.50813	2.30101	2.32896	2.139	2.04589	2.02688	2.03698	2.48096	2.53399	2.57391	2.57095	2.21701	2.18311
5.5281	5.55015	5.57011	5.57206	5.73706	5.83097	5.55316	5.47917	5.48325	5.48423	5.56409	5.49023	5.19022	5.33222	5.56512	5.68803	5.72501	5.856	5.54416	0.955279	1.75112	1.47498	1.23878	1.04243	0.960738	1.44439	1.17774	0.942057	0.839664	0.953131	0.554388	0.202319	0.158248	0.953867	0.525722	0.149974	0.0653983	1.51141	2.31301	2.334	2.14099	2.053	2.033	2.033	2.48301	2.533	2.56402	2.568	2.22502	2.18299
5.56429	5.60395	5.61022	5.5926	5.7576	5.82119	5.60891	5.5408	5.57128	5.56639	5.59735	5.57141	5.26749	5.40949	5.60718	5.69879	5.72794	5.85502	5.59991	0.962244	1.76064	1.4776	1.23479	1.03081	0.949107	1.45202	1.18399	0.897942	0.826674	0.960653	0.550192	0.194728	0.150286	0.959932	0.526554	0.151284	0.0648017	1.52553	2.3179	2.33302	2.13806	2.053	2.033	2.033	2.48496	2.533	2.57283	2.56702	2.23187	2.18006
5.64245	5.65664	5.66363	5.6635	5.78878	5.86966	5.65866	5.6125	5.65045	5.65638	5.67843	5.68124	5.38518	5.52519	5.6785	5.74468	5.73396	5.85599	5.64568	0.981098	1.77896	1.49159	1.24094	1.03604	0.94611	1.47431	1.20477	0.913941	0.828148	0.983331	0.560864	0.194014	0.152205	0.974647	0.527394	0.151528	0.0640254	1.53976	2.31999	2.33002	2.138	2.05697	2.033	2.02307	2.48599	2.53399	2.57499	2.57296	2.23299	2.17106
5.69513	5.70415	5.69718	5.71308	5.8071	5.86397	5.71316	5.67718	5.73426	5.75627	5.72813	5.77015	5.49738	5.53246	5.73413	5.75203	5.74201	5.856	5.69716	0.99343	1.79321	1.50584	1.23746	1.01836	0.920218	1.48692	1.21288	0.93028	0.840668	0.996773	0.559819	0.170139	0.0813372	0.985537	0.526136	0.150196	0.0646572	1.55109	2.31701	2.32499	2.13399	2.05501	2.03398	2.02501	2.48899	2.53704	2.572	2.57501	2.23101	2.18101
5.73728	5.75119	5.75501	5.73758	5.84043	5.85417	5.76412	5.73599	5.81659	5.8435	5.77028	5.81916	5.61793	5.67948	5.77628	5.76085	5.74495	5.856	5.74714	0.996714	1.7953	1.50837	1.2456	0.955264	0.903704	1.50233	1.21729	0.949431	0.859349	1.00085	0.527407	0.153673	0.0708108	0.987909	0.527978	0.148902	0.0637555	1.55527	2.31995	2.32205	2.13203	2.05697	2.02908	2.02795	2.48605	2.5488	2.572	2.57697	2.23395	2.18493
5.7936	5.80263	5.80862	5.78764	5.84497	5.86691	5.81663	5.79061	5.90139	5.94229	5.8256	5.91034	5.74906	5.83886	5.83557	5.77589	5.745	5.84706	5.79565	1.00396	1.80223	1.50984	1.24491	0.951956	0.888965	1.50648	1.23102	0.973617	0.88168	1.00549	0.526125	0.138667	0.0555693	0.99754	0.539328	0.149734	0.0659936	1.56051	2.32993	2.31604	2.132	2.05799	2.03198	2.02403	2.486	2.55198	2.58193	2.57899	2.24095	2.18301
5.83908	5.85416	5.85115	5.81207	5.85399	5.87093	5.86717	5.85017	5.99821	6.03625	5.86808	5.9932	5.90342	5.95457	5.88109	5.78705	5.76004	5.86007	5.84916	1.00463	1.79731	1.51068	1.23684	0.946723	0.880732	1.502	1.23558	0.973477	0.905455	1.00533	0.529745	0.153392	0.0557397	0.999009	0.53881	0.146385	0.0647838	1.55845	2.32901	2.31297	2.13199	2.05701	2.02799	2.01601	2.48699	2.55001	2.577	2.57499	2.24101	2.18699
5.86745	5.90991	5.90397	5.83652	5.85008	5.84844	5.92487	5.90983	6.07059	6.1233	5.89645	6.06068	6.04719	6.15312	5.91141	5.80564	5.77275	5.88256	5.90295	1.00159	1.7973	1.50333	1.20398	0.947819	0.870941	1.49888	1.23949	0.989791	0.921085	0.99972	0.538371	0.147113	0.0556419	0.9985	0.538879	0.144507	0.0937737	1.55434	2.33292	2.30417	2.12808	2.05896	2.02604	2.01992	2.48504	2.5549	2.577	2.5701	2.24492	2.18504
5.93055	5.95766	5.95365	5.88068	5.87284	5.86686	5.97763	5.96759	6.12363	6.20443	5.95458	6.12256	6.20985	6.34564	5.97753	5.86954	5.79286	5.883	5.94669	1.00087	1.78624	1.49386	1.20571	0.936829	0.856225	1.49278	1.24813	1.04016	0.952307	1.00144	0.542184	0.122278	0.0564641	0.995323	0.598569	0.157526	0.0891971	1.55153	2.34094	2.30201	2.12601	2.05503	2.02203	2.01305	2.48103	2.55202	2.56608	2.56702	2.25294	2.18897
5.98915	6.01114	6.00115	5.92509	5.89608	5.89706	6.03313	6.02615	6.20912	6.28317	6.02115	6.16112	6.32821	6.47522	6.03515	5.90619			6.00913	0.98462	1.77897	1.48756	1.19016	0.925542	0.852252	1.48649	1.23427	1.03062	0.954953	0.986719	0.615164	0.146154	0.0919972	0.977822	0.604154			1.53682	2.33099	2.30198	2.12298	2.051	2.01801	2.01001	2.477	2.557	2.57699	2.56901	2.239	2.18702
6.04705	6.06708	6.05806	5.95845	5.92847	5.91864	6.08416	6.08503	6.25622	6.34695	6.08003	6.20822	6.40966	6.55961	6.09206	5.9788			6.05819	0.980822	1.76608	1.47315	1.18254	0.914826	0.841595	1.47227	1.22851	1.04616	0.959928	0.978535	0.601269	0.178449	0.137206	0.97843	0.632818			1.52934	2.32903	2.29413	2.1171	2.051	2.02095	2.01394	2.47602	2.55798	2.57503	2.57294	2.23998	2.1929
6.10856	6.13154	6.11956	6.02254	6.01537	5.98254	6.15152	6.14656	6.32749	6.41055	6.13759	6.26956	6.48943	6.63645	6.15356	6.0346			6.12254	0.97251	1.75558	1.46028	1.17011	0.91884	0.832882	1.46067	1.21932	1.02724	0.958243	0.968015	0.596334	0.171484	0.122383	0.972444	0.637321			1.52041	2.32304	2.28606	2.11104	2.04405	2.01405	2.01102	2.46508	2.55204	2.57599	2.573	2.23106	2.19697
6.1612	6.18719	6.17617	6.06023	6.01732	5.99234	6.20718	6.19917	6.36521	6.45715	6.19318	6.3352	6.51713	6.66512	6.20918	6.09822	5.88608		6.17819	0.965257	1.74931	1.45355	1.16878	0.914991	0.833334	1.45494	1.21433	1.03311	0.963918	0.963631	0.597327	0.156889	0.104147	0.962412	0.625679	0.193938		1.51272	2.31999	2.28198	2.10997	2.04898	2.01698	2.01497	2.46397	2.54799	2.58098	2.575	2.22699	2.19998
6.22672	6.24978	6.23191	6.13651	6.1249	6.10579	6.2688	6.25491	6.43465	6.50899	6.25382	6.40072	6.56212	6.7062	6.2708	6.17255	5.91347		6.24078	0.964103	1.74584	1.44781	1.15907	0.905162	0.831408	1.4535	1.21441	1.02473	0.946333	0.960462	0.599704	0.12973	0.0728504	0.963224	0.615175	0.203248		1.50763	2.31804	2.27513	2.10117	2.04115	2.00915	2.00421	2.45321	2.5431	2.57511	2.575	2.22406	2.19215
6.28757	6.30263	6.28761	6.19558	6.17168	6.15268	6.3256	6.30763	6.4499	6.53482	6.31556	6.46256	6.56598	6.70501	6.33554	6.25541	5.94875		6.29561	0.960873	1.74954	1.45304	1.15894	0.901535	0.823278	1.45035	1.2149	1.01465	0.935843	0.95896	0.600872	0.128138	0.0632847	0.958266	0.611644	0.234208		1.51092	2.31999	2.27202	2.09703	2.03504	2.00701	2.00301	2.45201	2.54002	2.57401	2.57699	2.22797	2.18505
6.34814	6.36114	6.35014	6.25917	6.23118	6.21617	6.38012	6.35313	6.51303	6.57703	6.37614	6.51606	6.57702	6.705	6.39513	6.3352			6.35413	0.968814	1.75205	1.45581	1.16344	0.900177	0.82689	1.46209	1.20941	0.994738	0.91272	0.964475	0.554598	0.130117	0.0595617	0.968333	0.606802			1.51481	2.32098	2.26601	2.09399	2.035	2.00501	2.003	2.44499	2.53897	2.57399	2.57699	2.22898	2.18502
6.40112	6.41412	6.4041	6.3249	6.29789	6.27895	6.42722	6.40218	6.5248	6.58979	6.42912	6.53862	6.58389	6.705	6.44517	6.41074			6.40417	0.974072	1.76135	1.46061	1.1662	0.902649	0.8233	1.4664	1.2138	0.990137	0.9013	0.969998	0.554	0.12894	0.0526649	0.97311	0.588672			1.52151	2.31313	2.26895	2.09007	2.03402	2.00697	2.003	2.44205	2.52916	2.56908	2.57307	2.22113	2.19189
6.44769	6.46566	6.46162	6.39652	6.38343	6.37039	6.47071	6.4477	6.55579	6.60689	6.47867	6.5678	6.584	6.70103	6.49169	6.48451			6.45764	0.982682	1.77521	1.47356	1.17709	0.901021	0.831196	1.47578	1.20912	0.980415	0.888933	0.979337	0.542756	0.134423	0.0510005	0.980461	0.577871			1.53501	2.30505	2.26602	2.09199	2.02804	2.00005	2.00101	2.44597	2.52801	2.56602	2.57002	2.21206	2.19299
6.50313	6.52315	6.51215	6.47019	6.48128	6.47432	6.52411	6.48014	6.58502	6.62302	6.53114	6.57503	6.588	6.701	6.54613	6.56521		6.34533	6.50614	0.989	1.78514	1.48411	1.19898	0.919818	0.844177	1.4791	1.20694	0.966874	0.870704	0.986431	0.54261	0.134025	0.049967	0.985967	0.584261		0.188595	1.54344	2.3	2.26801	2.093	2.02501	1.99601	1.99498	2.44602	2.52098	2.55999	2.56799	2.209	2.194
6.54716	6.57305	6.56303	6.53379	6.57522	6.58294	6.56129	6.52711	6.59187	6.62889	6.58007	6.5858	6.588	6.70198	6.58918	6.63566		6.45688	6.55507	0.999039	1.79358	1.4944	1.20476	0.93613	0.856526	1.4959	1.21948	0.968283	0.868845	0.993594	0.529146	0.135836	0.0489493	0.998325	0.57796		0.156519	1.55558	2.29902	2.27291	2.093	2.02794	1.99894	1.98911	2.45385	2.51511	2.55804	2.56309	2.20998	2.194
6.59962	6.62165	6.61364	6.59854	6.67032	6.6952	6.61462	6.56175	6.6059	6.64091	6.63163	6.59593	6.59296	6.69902	6.63865	6.72238	6.53412	6.59501	6.60365	1.00839	1.80045	1.50459	1.23105	0.955978	0.873002	1.5052	1.22707	0.978297	0.87025	1.00415	0.533109	0.138094	0.0493569	1.00629	0.591818	0.139195	0.0565839	1.56234	2.29602	2.27796	2.09399	2.02006	2.00198	1.98999	2.454	2.51401	2.54907	2.55903	2.20702	2.194
6.64412	6.66615	6.66316	6.66119	6.76322	6.80426	6.65416	6.60012	6.63209	6.66004	6.67613	6.61502	6.59501	6.69703	6.68013	6.79918	6.65243	6.72445	6.64914	1.00784	1.80176	1.50973	1.24677	0.974127	0.895402	1.5105	1.22756	0.989272	0.897743	1.00333	0.551511	0.14652	0.0534049	1.00591	0.59307	0.150139	0.0697581	1.56331	2.29201	2.28302	2.10001	2.023	2.003	1.98902	2.45101	2.512	2.54401	2.55001	2.20201	2.198
6.68729	6.72012	6.71909	6.72693	6.83975	6.89649	6.71107	6.64133	6.66349	6.67574	6.72225	6.62287	6.59795	6.70782	6.72723	6.86394	6.80255	6.88143	6.6982	1.00432	1.80097	1.50698	1.25685	1.01169	0.920844	1.50606	1.22715	0.989801	0.916543	0.996777	0.548234	0.146638	0.0586444	1.00538	0.60349	0.160333	0.0620559	1.56107	2.29692	2.2889	2.10197	2.02202	2.00398	1.99589	2.45494	2.512	2.54892	2.55492	2.20692	2.19898
6.73963	6.76767	6.76964	6.78857	6.92242	6.99332	6.76164	6.69065	6.6918		6.77066	6.65179	6.60197	6.708	6.77963	6.9216	6.94003	7.05279	6.75262	0.999206	1.79837	1.50113	1.26409	1.04252	0.950769	1.50293	1.23114	0.994089		0.992371	0.557106	0.146074	0.0586307	0.99975	0.579016	0.164293	0.0675895	1.55758	2.30395	2.29396	2.10299	2.01505	1.99804	1.99898	2.44904	2.51498	2.54999		2.21196	2.20297
6.77917	6.82315	6.82315	6.83916	7.00621	7.08026	6.80915	6.73212	6.72916	6.73513	6.81315	6.67008	6.60602	6.706	6.81917	6.97716	7.06837	7.19243	6.80416	0.988779	1.7875	1.49374	1.26537	1.05189	0.970681	1.49043	1.21239	0.975899	0.91675	0.983826	0.553336	0.147395	0.0598337	0.987333	0.536315	0.167653	0.0787061	1.54671	2.30501	2.30102	2.10602	2.01901	2.00499	2.00502	2.46102	2.52201	2.55502	2.56301	2.21201	2.204
6.83489	6.87398	6.87398	6.89195	7.07463	7.16432	6.859	6.77122	6.78293	6.77814	6.863	6.69745	6.61384	6.706	6.87391	7.03093	7.19056	7.33417	6.85597	0.975191	1.77926	1.48517	1.25592	1.06902	0.99072	1.47493	1.20241	0.965645	0.890651	0.972555	0.548683	0.152459	0.0610458	0.971957	0.498662	0.152071	0.0839846	1.53816	2.30696	2.30786	2.11286	2.02194	2.00304	2.01088	2.46786	2.52592	2.56088	2.56594	2.21592	2.20498
6.87472	6.92564	6.92464	6.94165	7.14252	7.24245	6.91361	6.83157	6.79393		6.9057	6.7397	6.62095	6.706	6.91769	7.08065	7.32406	7.44026	6.90962	0.967732	1.76847	1.47683	1.25087	1.07312	1.00101	1.46831	1.19009	0.96131		0.967237	0.543417	0.153513	0.0635819	0.962426	0.507729	0.123166	0.0809129	1.52865	2.30799	2.31495	2.11697	2.02299	2.00399	2.01994	2.47098	2.52699	2.57093		2.216	2.205
6.93516	6.98614	6.98014	7.00213	7.21406	7.31311	6.96916	6.88715	6.86614		6.96617	6.79316	6.63206	6.70802	6.97715	7.14816	7.33903	7.46404	6.96715	0.960309	1.76101	1.46755	1.24448	1.07409	1.00564	1.46092	1.18033	0.947093		0.960237	0.546356	0.159176	0.0641623	0.954761	0.491226	0.124489	0.0812913	1.52147	2.30901	2.32303	2.12303	2.02404	2.016	2.02801	2.47702	2.53302	2.57503		2.21701	2.20501
6.99206	7.03716	7.03116	7.04922	7.23466	7.35334	7.02704	6.94209	6.91519		7.02601	6.84908	6.65266	6.71685	7.03209	7.20604	7.34884	7.47679	7.02209	0.960015	1.75659	1.46787	1.24189	1.07364	1.01012	1.45762	1.16848	0.937282		0.959286	0.548446	0.14704	0.0613858	0.955016	0.496847	0.127756	0.0709901	1.52139	2.31392	2.33284	2.13481	2.03974	2.016	2.03194	2.48487	2.54185	2.58582		2.22094	2.20697
7.05654	7.09558	7.0876	7.10361	7.29556	7.40265	7.07863	7.00356			7.08756	6.92843	6.6808	6.73388	7.09555	7.25763	7.35893	7.47501	7.07562	0.961668	1.75888	1.46922	1.24464	1.07943	1.00289	1.45506	1.16944			0.961573	0.566668	0.147604	0.0604365	0.955834	0.520301	0.132387	0.0616663	1.52342	2.31698	2.34591	2.14394	2.04298	2.0299	2.03994	2.4989	2.54597			2.22497	2.20104
7.12016	7.14716	7.14716	7.15112	7.35705	7.44005	7.13816	7.06917			7.15316	7.02229	6.75321	6.89221	7.15517	7.30309	7.37101	7.48701	7.13216	0.964508	1.76563	1.47055	1.2445	1.05151	0.98443	1.45785	1.18819			0.962923	0.579962	0.173588	0.132668	0.959942	0.529163	0.15017	0.0585014	1.53035	2.33404	2.35303	2.15202	2.05802	2.03801	2.04601	2.50702	2.55202			2.23804	2.19799
7.17595	7.20197	7.20099	7.19419	7.37565	7.45865	7.19199	7.12691			7.20895	7.12114	6.82662	6.96562	7.21488	7.33343	7.37394	7.48994	7.18599	0.970743	1.77097	1.47776	1.24799	1.04275	0.970738	1.46241	1.18723			0.967533	0.59112	0.20386	0.163097	0.967439	0.540379	0.150072	0.0590006	1.53752	2.34676	2.36183	2.15789	2.06389	2.04193	2.04993	2.51289	2.55985			2.25076	2.19506
7.23557	7.2576	7.24965	7.24563	7.39982	7.4729	7.24958	7.18458	7.2025		7.26261	7.21433	6.90841	7.04641	7.27457	7.35782	7.38393	7.49794	7.23862	0.977918	1.77773	1.48369	1.2506	1.03015	0.951173	1.4716	1.19901	0.961107		0.976623	0.58732	0.207517	0.167402	0.972315	0.54333	0.1474	0.0547515	1.54592	2.35494	2.36796	2.16693	2.06797	2.05193	2.05199	2.51499	2.56099	2.59388		2.26093	2.19599
7.28916	7.30815	7.29715	7.27416	7.42205	7.47502	7.30718	7.24418	7.28022	7.29921	7.31416	7.29922	6.98927	7.12592	7.32717	7.38405	7.39201	7.498	7.28917	0.983879	1.78851	1.49355	1.25403	1.01108	0.929888	1.47425	1.1964	0.958557	0.855098	0.983583	0.581267	0.202647	0.162905	0.976914	0.53978	0.138779	0.053919	1.55504	2.36502	2.369	2.169	2.07702	2.05501	2.05799	2.516	2.56902	2.59201	2.59603	2.26803	2.19601
7.33919	7.35425	7.34522	7.32419	7.43676	7.48189	7.36211	7.30107	7.34987	7.36395	7.36517	7.36887	7.07264	7.1014	7.38112	7.40073	7.39495	7.49898	7.34214	0.989725	1.79457	1.50312	1.25127	0.997846	0.916675	1.48423	1.20173	0.963726	0.85755	0.990665	0.564808	0.173672	0.0862486	0.981171	0.533483	0.135454	0.0535953	1.56476	2.37189	2.369	2.16998	2.08389	2.05697	2.05603	2.51698	2.57392	2.59495	2.60387	2.27784	2.19895
7.38368	7.40663	7.39266	7.35975	7.45686	7.48001	7.41463	7.36355	7.42943	7.44939	7.41068	7.44545	7.1842	7.24694	7.42965	7.41887	7.395	7.499	7.38569	0.995499	1.80418	1.50893	1.24731	0.969882	0.903921	1.4939	1.21096	0.964356	0.861184	0.998474	0.557064	0.141808	0.0616794	0.984496	0.524117	0.135549	0.0530936	1.57197	2.37001	2.36602	2.16702	2.08599	2.06395	2.05997	2.517	2.57996	2.59996	2.60698	2.27701	2.20893
7.43414	7.45215	7.43814	7.39511	7.46002	7.484	7.46515	7.42817	7.51925	7.54725	7.45414	7.52024	7.3284	7.39142	7.48015	7.43309	7.40104	7.48802	7.43913	1.00274	1.81115	1.51448	1.24005	0.96515	0.890783	1.50111	1.21569	0.959378	0.868351	1.00717	0.559134	0.129767	0.0506836	0.989515	0.520609	0.133628	0.0499039	1.57812	2.36299	2.36399	2.16599	2.08801	2.063	2.062	2.51798	2.58302	2.60103	2.61201	2.26898	2.21896
7.48112	7.50206	7.48512	7.43427	7.46687	7.484	7.51703	7.48592	7.6044	7.63437	7.50308	7.60442	7.46445	7.53432	7.53105	7.46343	7.41376	7.49585	7.48317	1.00985	1.8101	1.51399	1.23741	0.961734	0.8849	1.50064	1.21789	0.965525	0.886019	1.00916	0.564107	0.132008	0.0553721	1.00164	0.530691	0.125954	0.0512449	1.57926	2.36104	2.36106	2.16306	2.09291	2.06398	2.062	2.51015	2.59085	2.60983	2.61691	2.26311	2.20428
7.52465	7.56568	7.55065	7.48131	7.49496	7.49699	7.57809	7.55407	7.68585	7.72629	7.54321	7.68143	7.60092	7.71306	7.57662	7.4764	7.44235	7.54472	7.54911	1.01213	1.79681	1.51049	1.23554	0.956485	0.880167	1.49855	1.2381	0.986125	0.909026	1.01158	0.565309	0.135369	0.0699341	1.00618	0.517773	0.13951	0.0635486	1.5669	2.35498	2.35153	2.165	2.094	2.06103	2.05706	2.51002	2.586	2.6115	2.61252	2.26151	2.21396
7.5776	7.62011	7.60061	7.52207	7.51255	7.51254	7.6341	7.60763	7.76216	7.81316	7.6001	7.73812	7.74574	7.84577	7.62412	7.52058	7.44701	7.53301	7.60111	1.00814	1.79019	1.50256	1.22364	0.938117	0.871481	1.49527	1.23973	1.00116	0.925321	1.00724	0.549382	0.124708	0.0430781	1.00254	0.581989	0.134876	0.0726794	1.56318	2.35449	2.34949	2.163	2.09449	2.0605	2.05549	2.50799	2.58799	2.6135	2.615	2.26299	2.215
7.6217	7.6696	7.65206	7.55784	7.5346	7.53214	7.67526	7.66986	7.84203	7.89107	7.64224	7.79496	7.86776	7.98347	7.67508	7.55733	7.46073	7.56714	7.64913	0.983336	1.78233	1.49431	1.2049	0.943893	0.866719	1.48676	1.24919	1.0074	0.937419	0.980864	0.533284	0.129671	0.0608906	0.97977	0.584612	0.128906	0.0925307	1.55105	2.35351	2.34557	2.16202	2.09008	2.0605	2.05255	2.50456	2.58554	2.61252	2.61255	2.26152	2.20862
7.67654	7.72355	7.70407	7.60114	7.56673	7.5558	7.73698	7.72653	7.91391	7.9639	7.69258	7.83963	7.96966	8.09607	7.72806	7.55963		7.56996	7.70355	0.98541	1.77006	1.48483	1.19886	0.927282	0.856357	1.47431	1.23768	1.01306	0.95534	0.98602	0.547293	0.173242	0.102236	0.978855	0.541165		0.105496	1.53847	2.35003	2.33707	2.15407	2.08851	2.05703	2.05547	2.49905	2.58451	2.61052	2.61349	2.25952	2.2209
7.71303	7.78903	7.75603	7.64903	7.62502	7.59502	7.79103	7.78203	7.94403	8.03403	7.74303	7.88203	8.03505	8.18804	7.75903	7.59401			7.76103	0.972765	1.75851	1.47985	1.19011	0.950204	0.854593	1.47158	1.24972	1.02477	0.962873	0.972513	0.543723	0.216166	0.145585	0.969556	0.543978			1.52781	2.356	2.32999	2.15	2.09299	2.059	2.054	2.501	2.584	2.605	2.606	2.27	2.221
7.76977	7.8399	7.8157	7.6999	7.65338	7.63317	7.83798	7.83094	7.99196	8.0849	7.79977	7.93877	8.13288	8.26532	7.81773	7.6077			7.81385	0.962904	1.75413	1.46439	1.17987	0.901655	0.840976	1.4729	1.23332	1.05018	0.96841	0.959424	0.549524	0.172107	0.118166	0.963071	0.46664			1.51884	2.35208	2.31728	2.14217	2.08125	2.05313	2.05596	2.49708	2.57911	2.60794	2.60404	2.26315	2.22785
7.83143	7.89152	7.86752	7.75053	7.7065	7.68254	7.88853	7.86865	8.03659	8.13355	7.8644	8.00934	8.15382	8.30662	7.87348	7.66942			7.86651	0.983225	1.74968	1.45892	1.172	0.90482	0.830328	1.46249	1.22665	1.04999	0.968253	0.980537	0.544489	0.158282	0.0939546	0.982157	0.474707			1.51668	2.34507	2.31205	2.13705	2.08298	2.05498	2.05501	2.49205	2.57504	2.60503	2.60301	2.25706	2.228
7.88801	7.94901	7.92101	7.80401	7.76201	7.74001	7.93601	7.92801	8.108	8.17401	7.91801	8.06201	8.193	8.332	7.93301	7.79701			7.92701	0.987399	1.74497	1.46051	1.17223	0.892861	0.82745	1.45974	1.21626	1.01587	0.950629	0.985729	0.55324	0.130999	0.0741389	0.985228	0.569443			1.51156	2.335	2.306	2.128	2.074	2.052	2.048	2.485	2.565	2.597	2.598	2.248	2.224
7.94883	8.00394	7.9779	7.87464	7.82577	7.80769	7.99781	7.98	8.13056	8.21717	7.98177	8.12871	8.20968	8.32317	7.99383	7.88726			7.97507	0.977275	1.74581	1.45963	1.16998	0.900856	0.824929	1.45825	1.22156	1.01315	0.941486	0.980844	0.551916	0.12221	0.0655163	0.969994	0.589797			1.51489	2.33304	2.29619	2.12211	2.07008	2.04611	2.04506	2.47715	2.56598	2.59406	2.59211	2.24309	2.21026
8.00552	8.06151	8.03551	7.93549	7.9083	7.89228	8.04659	8.02264	8.14984	8.23287	8.03455	8.14884	8.21	8.32003	8.04655	7.97724			8.03152	0.985933	1.74803	1.46471	1.17606	0.905402	0.828419	1.46239	1.22824	1.0215	0.937602	0.985479	0.551969	0.125371	0.070317	0.98245	0.594324			1.51589	2.32011	2.29402	2.11506	2.06207	2.03113	2.03608	2.47303	2.55708	2.58508	2.58407	2.2311	2.21496
8.06103	8.11504	8.08804	8.01105	7.98506	7.96907	8.09904	8.06803	8.21701	8.25901	8.09103	8.17401	8.213	8.321	8.10203	8.06105	7.79805		8.09204	0.991734	1.75378	1.47292	1.18956	0.90603	0.82685	1.47873	1.22946	0.984646	0.918859	0.989954	0.546694	0.129532	0.0650605	0.989433	0.578846	0.218948		1.52203	2.315	2.285	2.111	2.056	2.02899	2.03099	2.47099	2.543	2.578	2.57999	2.229	2.214
8.09818	8.16882	8.13986	8.07167	8.06915	8.06196	8.15086	8.11106	8.22581	8.26976	8.12818	8.18672	8.213	8.31806	8.14212	8.13439	7.87041		8.13995	0.996427	1.76684	1.48151	1.19875	0.906177	0.839757	1.48527	1.22528	0.979757	0.904084	0.994872	0.538187	0.132661	0.0656667	0.993745	0.559808	0.189076		1.52989	2.31402	2.28206	2.11296	2.05013	2.02215	2.02121	2.46219	2.54006	2.57213	2.56924	2.22802	2.214
8.15453	8.21958	8.18364	8.1434	8.16024	8.16217	8.18274	8.15067	8.25376	8.28289	8.18354	8.20386	8.213	8.32395	8.19655	8.21433	7.96818	8.10916	8.18364	1.00712	1.78275	1.49442	1.20951	0.921044	0.855756	1.49353	1.22059	0.961544	0.893051	1.00267	0.527003	0.133841	0.0630226	1.00706	0.578726	0.187865	0.143763	1.54569	2.30408	2.28795	2.10705	2.04504	2.01903	2.01505	2.46299	2.53207	2.56407	2.56503	2.21511	2.21202
8.20101	8.25502	8.23701	8.21102	8.25803	8.27203	8.23401	8.18201	8.263	8.294	8.23401	8.214	8.214	8.327	8.24201	8.30302	8.06903	8.209	8.22701	1.01286	1.78855	1.5034	1.22252	0.950253	0.865705	1.50697	1.22679	0.95765	0.872461	1.00828	0.514929	0.135814	0.057959	1.01276	0.594916	0.193291	0.149079	1.55283	2.304	2.288	2.108	2.035	2.018	2.006	2.468	2.529	2.557	2.555	2.217	2.209
8.24719	8.31102	8.28811	8.26899	8.35235	8.37422	8.26742	8.23311	8.27578	8.29597	8.28413	8.22481	8.21891	8.32503	8.28525	8.37377	8.17122	8.21686	8.27516	1.01705	1.79314	1.51056	1.24075	0.961759	0.884797	1.51195	1.23207	0.957886	0.876912	1.01193	0.51265	0.148587	0.0543529	1.01726	0.580875	0.16006	0.0712973	1.55953	2.30007	2.29095	2.10898	2.035	2.01309	2.006	2.468	2.52802	2.55405	2.55107	2.21503	2.21195
8.2946	8.36058	8.34055	8.32651	8.42935	8.48803	8.32848	8.24986	8.28889	8.30889	8.3316	8.23888	8.22495	8.325	8.33656	8.44837	8.28206	8.35481	8.3226	1.01588	1.7957	1.51107	1.24703	0.999238	0.915071	1.50986	1.22867	0.961846	0.879687	1.01223	0.512392	0.145727	0.0550137	1.01462	0.606467	0.166579	0.0754722	1.55875	2.29306	2.29397	2.10801	2.02806	2.02093	2.00005	2.46403	2.52304	2.55301	2.55001	2.20806	2.212
8.35002	8.40804	8.39104	8.38505	8.51306	8.58607	8.36504	8.30703	8.32601	8.33301	8.38603	8.28101	8.228	8.32801	8.38402	8.51804	8.4181	8.49812	8.37404	1.01354	1.79287	1.51004	1.2519	1.02512	0.936238	1.50904	1.24117	0.953502	0.886569	1.01038	0.569445	0.149018	0.0593122	1.01183	0.609129	0.14448	0.0680622	1.55796	2.29	2.297	2.11	2.024	2.00999	1.998	2.467	2.516	2.54899	2.547	2.202	2.213
8.3774	8.45987	8.44091	8.44666	8.59032	8.67115	8.42176	8.34419	8.3446	8.34964	8.42417	8.29079	8.23094	8.34268	8.40945	8.57281	8.55208	8.65655	8.42489	1.00815	1.78751	1.507	1.26915	1.0642	0.972158	1.50154	1.23476	0.994987	0.924122	1.00353	0.576301	0.158758	0.0621287	1.00772	0.607936	0.157673	0.0838365	1.55193	2.29196	2.29798	2.10804	2.02302	2.00315	1.99604	2.46309	2.51796	2.54019	2.54504	2.20396	2.21006
8.43748	8.50759	8.4876	8.50153	8.67131	8.75033	8.47158	8.38366	8.38763	8.37875	8.47655	8.30785	8.23695	8.34498	8.46849	8.62952	8.68586	8.82556	8.47061	1.00113	1.77593	1.49847	1.27236	1.06727	0.986264	1.49249	1.22086	0.963145	0.89275	0.995717	0.568995	0.165751	0.0601081	1.00181	0.528055	0.17062	0.0998139	1.54803	2.30489	2.30494	2.108	2.01705	2.003	1.996	2.46597	2.52097	2.54694	2.54996	2.2159	2.20802
8.48704	8.56104	8.54404	8.55605	8.75105	8.82206	8.51704	8.43402	8.43001		8.52704	8.33903	8.24101	8.341	8.52204	8.67903	8.81007	8.95507	8.52503	0.98645	1.77334	1.49194	1.2684	1.06935	0.999015	1.48505	1.19981	0.950087		0.982711	0.561572	0.173491	0.0665707	0.9857	0.506697	0.164935	0.0942923	1.53372	2.294	2.30601	2.112	2.014	1.996	2.002	2.466	2.526	2.549		2.208	2.209
8.54193	8.6071	8.595	8.61485	8.81181	8.89458	8.56997	8.46539	8.44177		8.58095	8.3802	8.24885	8.341	8.57693	8.72216	8.90122	9.0472	8.57012	0.973748	1.75584	1.47529	1.25324	1.07453	1.00526	1.47371	1.19724	0.946657		0.970901	0.564473	0.175167	0.0675116	0.972321	0.515537	0.171178	0.110366	1.52696	2.294	2.31287	2.11004	2.014	1.99502	2.00396	2.4709	2.52698	2.55194		2.20506	2.20704
8.5945	8.66148	8.64948	8.67641	8.87935	8.95938	8.62646	8.52839	8.49746		8.63052	8.41764	8.2589	8.341	8.6295	8.7844	8.9129	9.06484	8.62547	0.962577	1.74902	1.467	1.24845	1.07069	1.00281	1.46099	1.18006	0.947788		0.959034	0.528295	0.173645	0.067738	0.962028	0.497578	0.167497	0.109828	1.51565	2.29301	2.31795	2.11495	2.00905	2.00886	2.00895	2.47199	2.52898	2.55596		2.20401	2.20304
8.65012	8.72211	8.70312	8.7201	8.89316	9.00609	8.68012	8.59111	8.54613		8.68911	8.47314	8.27906	8.34603	8.68513	8.83611	8.97601	9.125	8.68212	0.957764	1.74002	1.46928	1.24519	1.07104	1.00304	1.45484	1.18117	0.953699		0.955405	0.529688	0.168832	0.0669694	0.956083	0.519565	0.144339	0.0761673	1.51066	2.29	2.32002	2.11601	2.02401	2.009	2.013	2.47601	2.52801	2.56301		2.20101	2.19999
8.70873	8.7729	8.76271	8.76992	8.96837	9.05005	8.73873	8.64288	8.60767		8.74186	8.5425	8.30934	8.3597	8.74667	8.88788	8.97992	9.125	8.73975	0.959561	1.74497	1.45987	1.23653	1.05783	0.988837	1.45169	1.17271	0.943755		0.957573	0.528555	0.164827	0.0714628	0.957382	0.512405	0.148441	0.0748583	1.51248	2.29196	2.32979	2.12285	2.02889	2.00998	2.013	2.47894	2.53289	2.56789		2.20492	2.19608
8.76253	8.83049	8.81653	8.81461	9.00965	9.07479	8.79947	8.70446	8.68433		8.7985	8.6451	8.38136	8.52155	8.79557	8.93856	8.98892	9.12599	8.79948	0.965041	1.74557	1.46657	1.24312	1.04337	0.979332	1.45286	1.16862	0.937286		0.963081	0.544824	0.165186	0.119729	0.962643	0.525085	0.155954	0.0743344	1.51396	2.30488	2.33694	2.13291	2.03693	2.01496	2.013	2.48693	2.52804	2.56602		2.21194	2.18609
8.82006	8.88705	8.86506	8.85506	9.01004	9.09302	8.85906	8.77306	8.7581		8.85206	8.73111	8.43609	8.57609	8.85906	8.96802	8.99602	9.12901	8.85206	0.969944	1.75341	1.47754	1.24443	1.04358	0.960875	1.45313	1.17677	0.943826		0.967684	0.531785	0.175724	0.131364	0.967654	0.541015	0.15716	0.0702075	1.51854	2.30801	2.337	2.132	2.04201	2.015	2.014	2.487	2.538	2.571		2.21701	2.177
8.87405	8.93221	8.91414	8.90512	9.04145	9.10971	8.90912	8.82804	8.83957		8.90605	8.82142	8.51561	8.65659	8.91109	8.98864	9.00976	9.13588	8.90114	0.97339	1.76086	1.48096	1.23928	1.02184	0.939367	1.46028	1.17311	0.914976		0.970845	0.536212	0.187395	0.143379	0.971208	0.545246	0.148846	0.0596255	1.52978	2.31979	2.33995	2.13397	2.05085	2.01893	2.01302	2.48503	2.53898	2.57002		2.22781	2.177
8.92851	8.9875	8.95959	8.94068	9.06281	9.1209	8.95658	8.88648	8.91532	8.91728	8.96051	8.91021	8.60619	8.75016	8.96551	9.00585	9.01396	9.136	8.95155	0.983172	1.7727	1.48981	1.23944	0.999618	0.914483	1.47101	1.19148	0.956379	0.854362	0.982088	0.55168	0.195201	0.151706	0.979188	0.547312	0.150008	0.0594103	1.53563	2.32396	2.33802	2.134	2.051	2.03089	2.01597	2.49194	2.53801	2.56505	2.57199	2.23295	2.17105
8.96607	9.04006	9.01104	8.97905	9.07402	9.11599	9.00906	8.94409	8.98512	9.00513	8.99606	8.99511	8.70116	8.73218	9.00807	9.02401	9.021	9.137	9.00106	0.990642	1.78126	1.50154	1.23138	0.9911	0.904537	1.48083	1.2109	0.976601	0.867144	0.991175	0.540742	0.174838	0.0841697	0.98458	0.537373	0.148811	0.0563998	1.54852	2.32299	2.33599	2.133	2.053	2.031	2.02101	2.49	2.54201	2.56501	2.573	2.23299	2.173
9.01603	9.0861	9.04141	9.01431	9.08675	9.11208	9.0502	9.00776	9.0723	9.09721	9.0421	9.07053	8.81283	8.86345	9.05803	9.03087	9.021	9.137	9.04122	0.99937	1.79	1.50641	1.23575	0.970069	0.888394	1.48764	1.20447	0.955863	0.863128	1.00161	0.556278	0.165972	0.0768229	0.991417	0.532456	0.14932	0.0562921	1.55329	2.3181	2.33208	2.13006	2.05594	2.03002	2.02983	2.49196	2.55083	2.57285	2.57594	2.22908	2.17398
9.05962	9.13458	9.09354	9.05267	9.0979	9.11497	9.10552	9.06748	9.16123	9.18524	9.08761	9.13247	8.94089	9.00477	9.10162	9.03992	9.02695	9.13601	9.09354	1.0041	1.79284	1.51224	1.23306	0.959014	0.879674	1.49521	1.21871	0.96675	0.877522	1.00836	0.528895	0.153053	0.0684131	0.994048	0.528177	0.147873	0.0551104	1.55785	2.32296	2.32804	2.12901	2.05501	2.03099	2.02901	2.492	2.55397	2.57796	2.57798	2.229	2.17995
9.10206	9.17807	9.12707	9.07906	9.10701	9.11701	9.15606	9.12608	9.2351	9.27611	9.12707	9.2221	9.07617	9.1432	9.14805	9.05703	9.03104	9.14202	9.13407	1.00601	1.79565	1.51241	1.23655	0.956909	0.881071	1.49669	1.23092	0.98662	0.898339	1.00953	0.555185	0.148226	0.0614093	0.996541	0.525442	0.148692	0.0514708	1.56017	2.324	2.32199	2.125	2.061	2.028	2.02499	2.484	2.561	2.58099	2.57899	2.231	2.177
9.14617	9.22708	9.17608	9.11924	9.11682	9.12191	9.19624	9.18391	9.30861	9.35648	9.17804	9.2966	9.20065	9.28336	9.18726	9.07859	9.06143	9.15378	9.18504	1.00664	1.79611	1.50812	1.2335	0.956135	0.874975	1.50248	1.23548	1.0011	0.919432	1.00957	0.559037	0.152529	0.0609094	0.997531	0.533989	0.121257	0.044894	1.55935	2.324	2.31709	2.12304	2.05904	2.02506	2.01911	2.48204	2.56394	2.57511	2.57507	2.22904	2.17504
9.1966	9.27363	9.22064	9.15075	9.13783	9.13589	9.24759	9.23559	9.36654	9.43041	9.21768	9.36148	9.35575	9.46157	9.24156	9.10479	9.07787	9.17285	9.22964	1.00259	1.79059	1.50354	1.22256	0.949018	0.867202	1.50276	1.24566	1.03541	0.943309	1.00454	0.537863	0.127644	0.0453865	0.994941	0.49856	0.124668	0.0444526	1.5544	2.32598	2.317	2.12002	2.05702	2.025	2.019	2.48101	2.55904	2.57202	2.56607	2.23495	2.16607
9.24113	9.32513	9.27011	9.18212	9.16908	9.16007	9.29512	9.28812	9.43617	9.50716	9.26813		9.49823	9.62227	9.28213	9.18204			9.28113	1.00008	1.7836	1.49824	1.21278	0.946705	0.863417	1.49204	1.24681	1.03806	0.95166	0.999275		0.139236	0.0522925	0.994376	0.621541			1.54689	2.32299	2.31498	2.11899	2.05798	2.02299	2.01801	2.47699	2.56097	2.569	2.56399	2.22699
9.29096	9.37398	9.3131	9.22804	9.19839	9.18841	9.34202	9.336	9.50359	9.56774	9.31796	9.43167	9.58813	9.72682	9.33098	9.19669			9.32998	0.990255	1.77537	1.49021	1.20293	0.948669	0.854525	1.48415	1.24007	1.04511	0.963317	0.993461	0.603169	0.141444	0.111408	0.981126	0.598569			1.54202	2.3181	2.30716	2.11606	2.05016	2.02006	2.01996	2.47308	2.54924	2.56802	2.56204	2.2221	2.1581
9.34455	9.42557	9.36754	9.26271	9.24659	9.22271	9.39357	9.39947	9.56548	9.63444	9.3656	9.49248	9.65841	9.8113	9.38852	9.25054			9.38058	0.983813	1.76658	1.48095	1.19804	0.929128	0.847915	1.47445	1.23392	1.04227	0.964323	0.982523	0.551629	0.201516	0.148067	0.979224	0.596365			1.53119	2.31205	2.30204	2.11005	2.05	2.01603	2.02	2.47102	2.55098	2.56304	2.56002	2.21803	2.17783
9.39008	9.47507	9.41806	9.31307	9.28007	9.26706	9.44507	9.44307	9.60407	9.68006	9.41408	9.55308	9.74002	9.89303	9.43408	9.31708	9.10407		9.43307	0.975988	1.75631	1.4709	1.18563	0.922354	0.843526	1.46439	1.23021	1.04499	0.965947	0.974718	0.547733	0.166637	0.119301	0.971507	0.607776	0.192026		1.52233	2.309	2.29399	2.10199	2.04199	2.013	2.014	2.46599	2.54499	2.56199	2.557	2.213	2.17798
9.44695	9.52507	9.46022	9.36209	9.334	9.31413	9.499	9.49406	9.65407	9.72713	9.46997	9.61387	9.75571	9.91362	9.49389	9.37493	9.158		9.48209	0.974193	1.75257	1.46723	1.17887	0.918207	0.8403	1.46283	1.2187	1.03275	0.956711	0.973463	0.586335	0.120946	0.0834831	0.969104	0.604982	0.189458		1.51839	2.309	2.28909	2.09709	2.03415	2.01005	2.01302	2.45716	2.53616	2.55709	2.55602	2.21005	2.16622
9.50458	9.57563	9.5146	9.41263	9.38463	9.36463	9.55261	9.53868	9.69173	9.76969	9.52758	9.67655	9.78876	9.9408	9.55357	9.43258	9.17091	9.30991	9.53263	0.97007	1.74821	1.46251	1.17736	0.909037	0.820595	1.45727	1.21606	1.02624	0.944628	0.969866	0.584082	0.110143	0.0644355	0.964444	0.598805	0.214356	0.171874	1.51535	2.30205	2.28106	2.09104	2.02904	2.00206	2.00506	2.44807	2.53004	2.55303	2.55401	2.20305	2.16104
9.56415	9.63013	9.56814	9.47416	9.45118	9.42819	9.59813	9.58612	9.73807	9.80705	9.59115	9.7331	9.83199	9.94599	9.60915	9.51422	9.20916	9.34916	9.58614	0.969109	1.75028	1.46195	1.1693	0.905104	0.823612	1.45731	1.20665	1.00695	0.926217	0.969366	0.582559	0.10663	0.0561005	0.962931	0.588566	0.2363	0.19378	1.51665	2.30197	2.27498	2.08199	2.02199	1.99299	1.99598	2.44799	2.52199	2.542	2.54899	2.20097	2.15101
9.6189	9.67901	9.61799	9.5338	9.51864	9.4976	9.64505	9.62913	9.76251	9.82661	9.6459	9.76829	9.82808	9.94208	9.66291	9.59438	9.26978	9.40978	9.63599	0.975922	1.75685	1.46587	1.17545	0.910148	0.824375	1.46488	1.20181	0.991002	0.910585	0.975065	0.5563	0.103121	0.0526104	0.970478	0.58708	0.25465	0.212208	1.52282	2.28926	2.26716	2.0771	2.0171	1.99006	1.98914	2.44408	2.51906	2.542	2.54704	2.1912	2.15394
9.66963	9.72169	9.6726	9.60548	9.59346	9.5804	9.69365	9.66971	9.80668	9.84288	9.69663	9.78985	9.82204	9.93902	9.71363	9.66946		9.49339	9.68465	0.981252	1.76255	1.47141	1.17986	0.904602	0.830207	1.47238	1.2045	0.962508	0.89274	0.97923	0.553844	0.128144	0.0506738	0.976645	0.570344		0.204162	1.53104	2.29099	2.26799	2.07104	2.01005	1.97809	1.98205	2.44003	2.51106	2.53902	2.54204	2.19398	2.15499
9.71205	9.77705	9.72405	9.66807	9.6731	9.6671	9.72906	9.70705	9.81002	9.85601	9.74106	9.81202	9.822	9.93599	9.75705	9.74908			9.72805	0.987346	1.77059	1.47805	1.18726	0.911619	0.839141	1.47932	1.20069	0.964433	0.876834	0.984436	0.556014	0.12635	0.0499316	0.983326	0.585844			1.54121	2.28199	2.265	2.066	2.00499	1.97599	1.96699	2.43899	2.50599	2.53399	2.53799	2.18799	2.155
9.76108	9.82117	9.77308	9.73475	9.76232	9.76123	9.78201	9.75313	9.82472	9.86385	9.79204	9.82967	9.822	9.93011	9.8051	9.8236			9.7761	0.993053	1.77985	1.48846	1.2082	0.920071	0.849319	1.48759	1.21251	0.966933	0.871225	0.989996	0.541552	0.126586	0.0513729	0.988738	0.589148			1.54846	2.27415	2.26206	2.06894	1.99911	1.96618	1.95915	2.43311	2.49913	2.52615	2.52818	2.17524	2.15696
9.80766	9.86369	9.81767	9.79555	9.85234	9.86325	9.82469	9.77286	9.83691	9.86896	9.83866	9.83596	9.82696	9.93298	9.8467	9.88654	9.63661	9.68821	9.82266	1.0013	1.79133	1.49821	1.21559	0.939883	0.860061	1.49637	1.21986	0.969303	0.870594	0.996512	0.530024	0.122183	0.0500997	0.998359	0.574321	0.238996	0.116282	1.56131	2.274	2.26399	2.06602	1.99106	1.95607	1.94907	2.43101	2.49304	2.52203	2.52304	2.17897	2.15501
9.85207	9.90706	9.87107	9.86108	9.94411	9.96714	9.86707	9.82004	9.86003	9.88903	9.88706	9.84305	9.82101	9.93	9.88408	9.97212	9.76218	9.81018	9.86308	1.00575	1.79722	1.5071	1.23597	0.959467	0.8799	1.5018	1.23616	0.962281	0.877883	1.0006	0.527984	0.131496	0.0500308	1.00273	0.586657	0.160693	0.0752398	1.569	2.27098	2.268	2.068	1.986	1.957	1.94299	2.432	2.485	2.515	2.52	2.17498	2.156
9.89608	9.94912	9.91606	9.91488	10.0184	10.0581	9.91108	9.84351	9.88057	9.90663	9.92814	9.87337	9.82884	9.93	9.93592	10.0504	9.88053	9.93048	9.91198	1.00831	1.80146	1.50964	1.25085	0.990178	0.906122	1.50101	1.23938	0.969597	0.90612	1.00416	0.556308	0.141638	0.0505198	1.00391	0.610423	0.162659	0.075142	1.57227	2.25729	2.26996	2.068	1.98306	1.95504	1.93908	2.432	2.485	2.51598	2.52196	2.16227	2.15404
9.9367	9.99565	9.96563	9.96959	10.1004	10.1573	9.96162	9.88866	9.90978		9.97168	9.88789	9.83595	9.93099	9.97273	10.1086	10.011	10.0829	9.95171	1.00728	1.79461	1.50959	1.26315	1.02791	0.934508	1.50603	1.24086	0.972975		1.00175	0.566924	0.145026	0.0539242	1.00416	0.606702	0.133869	0.0554003	1.57068	2.26295	2.27298	2.06701	1.97705	1.94508	1.93801	2.42406	2.485	2.51798		2.16696	2.15301
9.99005	10.0361	10.0081	10.0221	10.1641	10.2451	10.0011	9.91808			10.0211	9.91103	9.842	9.931	10.0261	10.1621	10.1532	10.2432	10.0011	0.999696	1.78431	1.50489	1.2709	1.0596	0.964387	1.50098	1.23855			0.994738	0.57634	0.151108	0.0544112	0.996394	0.593686	0.14225	0.0543698	1.56375	2.264	2.279	2.069	1.97599	1.94699	1.93701	2.426	2.487			2.166	2.15
10.0215	10.0812	10.0601	10.0692	10.2308	10.3217	10.0501	9.96322	9.96571		10.0525	9.92771	9.842	9.93002	10.0604	10.2141	10.2769	10.3747	10.0423	0.991286	1.77284	1.49681	1.26828	1.08332	0.98632	1.4878	1.22745	0.989601		0.987613	0.576487	0.150186	0.0551276	0.98661	0.549309	0.141955	0.0602383	1.55559	2.26498	2.279	2.06998	1.97207	1.94012	1.94093	2.42797	2.48995	2.51803		2.16698	2.14803
10.0686	10.1286	10.0997	10.1235	10.2955	10.4003	10.0996	10.0037	9.99773		10.0956	9.95477	9.84993	9.93	10.1076	10.2586	10.4049	10.5386	10.0926	0.97709	1.76335	1.49108	1.26675	1.09002	1.00107	1.48294	1.21787	0.980774		0.977049	0.564562	0.149952	0.0562009	0.969783	0.525041	0.13378	0.0973034	1.54474	2.25806	2.28594	2.07297	1.96605	1.94595	1.94794	2.42701	2.49198	2.52197		2.16105	2.15395
10.1151	10.1761	10.1531	10.1591	10.3481	10.4671	10.1491	10.0571	10.0511		10.1461	9.98107	9.85601	9.933	10.1571	10.2951	10.48	10.618	10.1351	0.963235	1.75463	1.48129	1.25694	1.09494	1.01417	1.46938	1.21446	0.976837		0.964166	0.550815	0.14839	0.057171	0.954356	0.52609	0.159098	0.123177	1.53697	2.24799	2.28901	2.074	1.96599	1.94401	1.95602	2.42699	2.497	2.52301		2.15299	2.15
10.161	10.2269	10.1941	10.2197	10.4185	10.5317	10.2048	10.106	10.0941		10.1832	10.0261	9.86286	9.933	10.205	10.3557	10.5064	10.6425	10.1879	0.952974	1.7458	1.47388	1.25372	1.08582	1.0107	1.4577	1.20469	0.967769		0.954491	0.554395	0.148625	0.0578655	0.944877	0.512444	0.171355	0.135072	1.52558	2.24408	2.29586	2.07596	1.96208	1.95282	1.96776	2.4221	2.49896	2.53084		2.1481	2.15
10.2106	10.2746	10.2456	10.2895	10.4805	10.5836	10.2566	10.1636	10.1615		10.2386	10.0697	9.87292	9.93598	10.2536	10.4106	10.5199	10.6529	10.2396	0.942171	1.7372	1.46404	1.23199	1.07092	1.00794	1.44128	1.19082	0.951871		0.943235	0.552912	0.140225	0.0568777	0.934528	0.525508	0.178557	0.142296	1.51628	2.24102	2.30295	2.08195	1.93719	1.95498	1.97296	2.43093	2.50595	2.52405		2.14502	2.14405
10.2651	10.3251	10.2961	10.3091	10.543	10.621	10.3051	10.2151	10.2131		10.2901	10.1391	9.89906	9.94202	10.3111	10.4601			10.2901	0.937593	1.73332	1.458	1.22656	1.04777	0.99855	1.44285	1.18447	0.947252		0.937323	0.568762	0.158655	0.0629525	0.931034	0.54231			1.51074	2.24601	2.31602	2.089	1.94206	1.965	1.98	2.43801	2.51502	2.54297		2.15101	2.14099
[truncated: 64 more columns]
