# Supplementary material for: Kinematic Validation of a Multi-Kinect v2 Instrumented 10-Meter Walkway for Quantitative Gait Assessments
Source: PLoS One. 2015 Oct 13;10(10):e0139913. doi: 10.1371/journal.pone.0139913 (PMC4603795; doi:10.1371/journal.pone.0139913)
Supplement: S1 Data — (ZIP) [file pone.0139913.s001.zip › S1_Data/pp18_trial4.xls]

## Sheet: Sheet1
Kinect(x) SpineBase	Kinect(x) Head	Kinect(x) ShoulderLeft	Kinect(x) ElbowLeft	Kinect(x) WristLeft	Kinect(x) HandLeft	Kinect(x) ShoulderRight	Kinect(x) ElbowRight	Kinect(x) WristRight	Kinect(x) HandRight	Kinect(x) HipLeft	Kinect(x) KneeLeft	Kinect(x) AnkleLeft	Kinect(x) FootLeft	Kinect(x) HipRight	Kinect(x) KneeRight	Kinect(x) AnkleRight	Kinect(x) FootRight	Kinect(x) SpineShoulder	Kinect(y) SpineBase	Kinect(y) Head	Kinect(y) ShoulderLeft	Kinect(y) ElbowLeft	Kinect(y) WristLeft	Kinect(y) HandLeft	Kinect(y) ShoulderRight	Kinect(y) ElbowRight	Kinect(y) WristRight	Kinect(y) HandRight	Kinect(y) HipLeft	Kinect(y) KneeLeft	Kinect(y) AnkleLeft	Kinect(y) FootLeft	Kinect(y) HipRight	Kinect(y) KneeRight	Kinect(y) AnkleRight	Kinect(y) FootRight	Kinect(y) SpineShoulder	Kinect(z) SpineBase	Kinect(z) Head	Kinect(z) ShoulderLeft	Kinect(z) ElbowLeft	Kinect(z) WristLeft	Kinect(z) HandLeft	Kinect(z) ShoulderRight	Kinect(z) ElbowRight	Kinect(z) WristRight	Kinect(z) HandRight	Kinect(z) HipLeft	Kinect(z) KneeLeft
0.0909995	0.146	0.134	0.101	0.155	0.165	0.126	0.1	0.142	0.161	0.127	0.0399998	0.007	0.0990003	0.128	0.036	0.00500015	0.088	0.117	0.97378	1.76883	1.48866	1.22499	0.95116	0.876901	1.48297	1.20174	0.9616	0.856709	0.97145	0.53533	0.155689	0.0576995	0.97209	0.52293	0.16708	0.06869	1.53208	2.252	2.27	2.079	2.011	2.004	2.012	2.437	2.478	2.496	2.49	2.169	2.13
0.0910299	0.14904	0.13704	0.10104	0.15504	0.172	0.129	0.1	0.145	0.16007	0.12704	0.0430499	0.00697005	0.0990299	0.12803	0.0360299	0.005	0.088	0.12103	0.972599	1.76924	1.48819	1.22415	0.951346	0.882616	1.48258	1.20272	0.959134	0.858584	0.969864	0.537384	0.156418	0.0584568	0.971484	0.522392	0.166109	0.0681101	1.53166	2.25199	2.26899	2.07799	2.01099	2.00399	2.013	2.436	2.478	2.495	2.48701	2.16899	2.12902
0.094	0.153116	0.141116	0.105058	0.158981	0.171981	0.129077	0.100058	0.145116	0.167058	0.131	0.0480581	0.00405808	0.102	0.130981	0.039	0.005	0.088	0.124058	0.97249	1.7687	1.48824	1.223	0.952028	0.878307	1.48281	1.20286	0.958503	0.854793	0.970305	0.53678	0.155194	0.0550889	0.970859	0.521546	0.165995	0.0681045	1.53219	2.251	2.26796	2.07696	2.00998	2.00294	2.01294	2.43598	2.47798	2.49496	2.48798	2.168	2.13098
0.094	0.158985	0.146985	0.107993	0.158002	0.171002	0.13299	0.102993	0.150985	0.169993	0.131	0.0509926	0.00699258	0.102	0.130002	0.039	0.005	0.088	0.126993	0.971991	1.7679	1.48885	1.22319	0.954963	0.878669	1.48273	1.20088	0.957123	0.844835	0.970071	0.534266	0.152856	0.0514991	0.970311	0.521321	0.166269	0.067322	1.53248	2.251	2.266	2.075	2.009	2.00001	2.01001	2.435	2.477	2.493	2.487	2.168	2.13
0.0970598	0.16207	0.15307	0.11303	0.163	0.17502	0.13605	0.10703	0.15107	0.17206	0.13403	0.0570299	0.007	0.10201	0.13604	0.0390299	0.005	0.08899	0.13304	0.971908	1.76816	1.4877	1.22209	0.957674	0.881944	1.48271	1.20157	0.957811	0.843155	0.970532	0.534579	0.156674	0.0543051	0.969745	0.521643	0.166238	0.0675553	1.53402	2.24995	2.26498	2.07298	2.00399	1.995	2.00896	2.43395	2.47599	2.49298	2.48998	2.16699	2.12799
0.103058	0.169117	0.160039	0.116058	0.163097	0.177039	0.141136	0.110195	0.158175	0.178058	0.137175	0.0601364	0.00705844	0.103	0.140058	0.0420779	0.005	0.088	0.137039	0.971688	1.76654	1.48755	1.22641	0.958081	0.888258	1.48413	1.20209	0.957877	0.847539	0.970717	0.534388	0.15605	0.0538223	0.969278	0.521932	0.166058	0.0690801	1.53412	2.24498	2.26296	2.0709	2.00298	1.99488	2.0049	2.42896	2.47494	2.49094	2.48798	2.16588	2.12688
0.105998	0.174996	0.161999	0.118998	0.167997	0.178999	0.147996	0.119994	0.166994	0.180998	0.145994	0.0669956	0.00999812	0.103	0.142998	0.0459975	0.005	0.088	0.138999	0.97159	1.76679	1.48764	1.22863	0.956131	0.88866	1.48295	1.20349	0.956721	0.844482	0.971559	0.532251	0.153512	0.0539399	0.96868	0.52154	0.16547	0.0695897	1.53433	2.244	2.261	2.066	2.002	1.989	2	2.427	2.472	2.488	2.487	2.16	2.121
0.11406	0.18903	0.168089	0.12405	0.16803	0.180069	0.15706	0.122079	0.17	0.191069	0.15105	0.0740496	0.0129901	0.10304	0.147099	0.0490893	0.005	0.088	0.15105	0.97074	1.76353	1.48749	1.22619	0.967853	0.88307	1.48232	1.20443	0.960635	0.853189	0.97131	0.532779	0.15363	0.0532489	0.96716	0.519324	0.162966	0.0692597	1.53304	2.23794	2.24899	2.06394	1.99295	1.97888	1.9929	2.42295	2.46694	2.487	2.48401	2.15395	2.11895
0.120098	0.192215	0.177137	0.129118	0.171118	0.187098	0.163333	0.130196	0.170196	0.198118	0.156039	0.0791175	0.012	0.106902	0.157098	0.0583134	0.005	0.0881567	0.156157	0.97072	1.76187	1.48672	1.22756	0.96903	0.887088	1.48173	1.2113	0.961059	0.858782	0.971309	0.532723	0.157673	0.0522262	0.967119	0.516772	0.163568	0.0691526	1.53204	2.2319	2.24778	2.0578	1.98775	1.9669	1.98284	2.41775	2.46094	2.48694	2.48488	2.14892	2.11396
0.124986	0.20297	0.183981	0.134983	0.176983	0.191986	0.179953	0.139972	0.179972	0.203983	0.157994	0.0849835	0.012	0.102014	0.161986	0.073956	0.005	0.095978	0.163978	0.97074	1.76064	1.48462	1.21897	0.964513	0.88701	1.48291	1.20839	0.95751	0.846395	0.971769	0.533887	0.160841	0.0565279	0.966552	0.518366	0.162992	0.0652909	1.53105	2.22701	2.23703	2.04803	1.97504	1.96201	1.97502	2.40504	2.45801	2.48401	2.47902	2.14501	2.11201
0.136019	0.219068	0.202049	0.144039	0.188078	0.202088	0.188088	0.148058	0.199039	0.217039	0.172029	0.0900097	0.015	0.108	0.173049	0.105409	0.00809735	0.096	0.188049	0.966941	1.76089	1.48143	1.2196	0.959011	0.879656	1.48278	1.20635	0.947313	0.852033	0.969022	0.530515	0.157878	0.0534546	0.961929	0.515452	0.159434	0.0653389	1.52426	2.21596	2.2319	2.03895	1.96891	1.9549	1.96394	2.39893	2.45095	2.47699	2.47799	2.13296	2.10392
0.138171	0.226342	0.207342	0.148285	0.196209	0.211323	0.197342	0.154095	0.20319	0.22138	0.175171	0.0912089	0.014981	0.107924	0.178171	0.147988	0.0183609	0.0962659	0.193304	0.965937	1.75645	1.48001	1.21839	0.950936	0.878151	1.48028	1.20606	0.946655	0.850231	0.967174	0.533109	0.152537	0.0519373	0.96181	0.524407	0.157879	0.0652395	1.52332	2.21194	2.22183	2.03383	1.95985	1.94487	1.95777	2.39183	2.44591	2.476	2.47694	2.12894	2.09587
0.147	0.243999	0.224999	0.162999	0.207	0.227999	0.214999	0.159	0.213	0.240999	0.184	0.102	0.014	0.104	0.187	0.198998	0.0369993	0.11	0.208999	0.96373	1.75144	1.47686	1.21954	0.94714	0.87254	1.47678	1.20577	0.94793	0.84512	0.96377	0.53721	0.15236	0.0543799	0.96076	0.555759	0.16043	0.06573	1.51977	2.209	2.213	2.025	1.952	1.938	1.946	2.383	2.441	2.476	2.474	2.126	2.089
0.156097	0.264213	0.238213	0.187145	0.224252	0.242213	0.222107	0.172068	0.221058	0.245029	0.193097	0.105058	0.016	0.0979806	0.190087	0.219397	0.066446	0.130475	0.226136	0.962378	1.747	1.47371	1.21545	0.944749	0.86832	1.4743	1.21134	0.938536	0.844868	0.961846	0.538662	0.150976	0.0594551	0.959921	0.562168	0.16304	0.0705597	1.5175	2.20296	2.20692	2.01993	1.94091	1.92492	1.9369	2.38093	2.43598	2.47698	2.47599	2.11997	2.08795
0.166234	0.286468	0.260409	0.202526	0.25074	0.264721	0.233604	0.179234	0.227058	0.248097	0.203253	0.111058	0.0160779	0.0960779	0.199312	0.260312	0.113111	0.180539	0.24039	0.960137	1.7473	1.47416	1.21448	0.935351	0.859051	1.47599	1.20626	0.948429	0.845683	0.958304	0.538851	0.151613	0.0569063	0.958993	0.532422	0.164822	0.0744856	1.51813	2.19892	2.19892	2.01294	1.9319	1.91696	1.9269	2.37373	2.43392	2.47498	2.47504	2.11692	2.08298
0.177972	0.309944	0.280951	0.228937	0.287911	0.300914	0.263928	0.190972	0.229993	0.252988	0.21597	0.113993	0.0199907	0.0999907	0.214963	0.275963	0.168867	0.257816	0.259953	0.959492	1.74597	1.47034	1.21407	0.928377	0.853094	1.47396	1.21003	0.950405	0.847845	0.956973	0.537882	0.152757	0.0567204	0.95915	0.53654	0.151362	0.0677361	1.51776	2.19501	2.19501	2.01001	1.92701	1.915	1.92201	2.36003	2.43001	2.474	2.477	2.11301	2.082
0.191243	0.331321	0.301341	0.253496	0.317555	0.339681	0.272263	0.198126	0.235088	0.250078	0.229263	0.120068	0.0200292	0.0999903	0.225233	0.32736	0.229642	0.312778	0.27736	0.957307	1.74372	1.4705	1.21128	0.933397	0.854707	1.47192	1.20534	0.95484	0.852372	0.951445	0.532639	0.154197	0.0558446	0.959584	0.545099	0.157654	0.0761402	1.51454	2.19099	2.19498	2.00799	1.92694	1.91719	1.92105	2.36098	2.42796	2.47597	2.48201	2.10898	2.07998
0.216352	0.364411	0.336548	0.30447	0.375038	0.409822	0.299333	0.211255	0.244255	0.258059	0.256352	0.127176	0.0230587	0.0990587	0.249411	0.364822	0.296488	0.393899	0.314411	0.956846	1.73572	1.46422	1.2236	0.932153	0.848578	1.46532	1.20531	0.950238	0.848222	0.951823	0.53154	0.156846	0.0583136	0.958862	0.548897	0.152278	0.0781001	1.50608	2.19002	2.19302	2.00694	1.92098	1.93708	1.92643	2.35896	2.42398	2.47314	2.4832	2.10704	2.07792
0.233991	0.38499	0.363987	0.327988	0.426974	0.45098	0.315992	0.223994	0.256994	0.260999	0.273991	0.135996	0.0259986	0.101999	0.26999	0.40598	0.370963	0.488953	0.33499	0.950153	1.73051	1.45832	1.21859	0.933779	0.860994	1.46307	1.19559	0.925102	0.833317	0.942964	0.53102	0.150653	0.0564909	0.954452	0.540244	0.168182	0.0731025	1.50276	2.191	2.194	2.004	1.92	1.941	1.94799	2.357	2.423	2.48	2.493	2.109	2.074
0.264209	0.424258	0.393318	0.383328	0.477666	0.522586	0.345219	0.248149	0.25801	0.25895	0.308169	0.144099	0.027	0.10204	0.293258	0.445527	0.441775	0.565735	0.367209	0.950886	1.72096	1.45292	1.2076	0.958688	0.876253	1.45688	1.19046	0.925336	0.831353	0.949325	0.532059	0.149837	0.0548587	0.95062	0.538	0.150123	0.0707149	1.49455	2.19611	2.19503	2.009	1.92393	1.94321	1.9502	2.359	2.41803	2.48303	2.49708	2.11608	2.076
0.285677	0.450827	0.42562	0.416489	0.545222	0.582353	0.367733	0.26347	0.259207	0.254188	0.32594	0.154282	0.027	0.106	0.319564	0.498677	0.520109	0.64024	0.388677	0.941551	1.71684	1.44328	1.20484	0.951635	0.890561	1.45307	1.19469	0.933118	0.830807	0.932018	0.538112	0.150562	0.0537415	0.948577	0.531982	0.151914	0.0853503	1.49341	2.20704	2.19811	2.00908	1.91709	1.96413	1.97036	2.35904	2.42104	2.486	2.50515	2.12402	2.07604
0.32091	0.49389	0.457918	0.441935	0.608838	0.65282	0.405903	0.287938	0.269973	0.263975		0.168963	0.027	0.106	0.348925	0.53391	0.577853	0.704835	0.42391	0.942627	1.70282	1.43828	1.20402	0.95552	0.895807	1.43994	1.18408	0.944491	0.838441		0.545521	0.151208	0.0543385	0.94475	0.531571	0.176577	0.0957834	1.48428	2.209	2.20399	2.01299	1.92199	1.97098	1.98895	2.361	2.423	2.486	2.51298		2.078
0.36425	0.523471	0.50531	0.50225	0.661461	0.718581	0.44037	0.32132	0.2903	0.28016	0.40522	0.20222	0.0341101	0.0990501	0.39525	0.590411	0.68015	0.79923	0.4684	0.936269	1.69906	1.42676	1.2014	0.971385	0.908887	1.43495	1.18148	0.945011	0.839125	0.934237	0.553693	0.161228	0.0662528	0.935632	0.497633	0.125514	0.0836423	1.47368	2.21502	2.20606	2.01908	1.93202	1.97903	2.00317	2.36809	2.42603	2.49429	2.51806	2.12703	2.08203
0.389797	0.570603	0.536972	0.528011	0.707214	0.776913	0.477855	0.353525	0.320155	0.29633	0.427816	0.22468	0.0452332	0.104097	0.420875	0.631408	0.695078	0.822058	0.50868	0.930179	1.68627	1.42291	1.19488	0.991167	0.92178	1.42046	1.17608	0.877776	0.806827	0.929898	0.552981	0.166216	0.0606023	0.927884	0.532651	0.152632	0.0898189	1.46585	2.2171	2.21216	2.02729	1.93416	1.982	2.02012	2.37708	2.42937	2.52302	2.52416	2.13002	2.085
0.429996	0.600997	0.585995	0.578995	0.717999	0.822995	0.520995		0.327999	0.312998	0.468996	0.258996	0.0569988	0.108999	0.464995	0.651998	0.699	0.825	0.542996	0.9266	1.68877	1.42315	1.20413	1.01624	0.936928	1.41682		0.872031	0.799601	0.923731	0.55301	0.176599	0.06072	0.92709	0.538749	0.15528	0.0907699	1.46099	2.222	2.22	2.042	1.942	1.982	2.026	2.381		2.524	2.532	2.131	2.085
0.470324	0.659452	0.630482	0.612472	0.771354	0.868334	0.570482	0.431551	0.360501	0.344403	0.515265	0.306541	0.0813244	0.114079	0.498364	0.682118	0.710069	0.835088	0.595472	0.920463	1.68422	1.42362	1.20462	1.02921	0.947569	1.41834	1.15746	0.869785	0.797002	0.913389	0.552184	0.188378	0.0703553	0.924558	0.53078	0.15417	0.0793244	1.46332	2.22692	2.2361	2.04612	1.94906	1.98313	2.03307	2.39012	2.4531	2.52905	2.53999	2.14098	2.08806
0.504042	0.706042	0.679752	0.660868	0.807675	0.902502	0.620023	0.488003	0.412138	0.386119	0.543042	0.362331	0.115003	0.125434	0.536061	0.694772	0.717116	0.844	0.643926	0.916861	1.69216	1.42715	1.20517	1.02336	0.946434	1.42066	1.16574	0.872303	0.794141	0.912447	0.553376	0.203339	0.0774529	0.918433	0.534535	0.156105	0.0726735	1.46473	2.21908	2.24629	2.05823	1.95498	1.99598	2.0399	2.40221	2.46315	2.53412	2.53912	2.13908	2.0939
0.556866	0.758866	0.717903	0.704888	0.841913	0.927935	0.671868	0.538871	0.469853	0.442856	0.595866	0.429828	0.165871	0.299557	0.589863	0.7339	0.722985	0.844	0.690881	0.922984	1.69876	1.43835	1.21805	1.02656	0.947138	1.41938	1.17056	0.870445	0.793153	0.919402	0.544054	0.20734	0.154664	0.924145	0.570299	0.153806	0.070316	1.47453	2.22299	2.26096	2.06997	1.954	1.995	2.03501	2.41297	2.47098	2.53999	2.54499	2.14299	2.08901
0.617384	0.799509	0.767433	0.737279	0.852327	0.936163	0.7205	0.585654	0.531702	0.513644	0.655384	0.514894	0.242759	0.38275	0.648375	0.74526	0.727106	0.846962	0.735442	0.935221	1.71048	1.45288	1.22619	1.02362	0.943725	1.43493	1.1572	0.92744	0.822887	0.929622	0.549839	0.221345	0.170648	0.938118	0.565632	0.154199	0.0590812	1.48784	2.24615	2.27611	2.07911	1.96502	1.99497	2.02788	2.42908	2.49103	2.53407	2.54299	2.16014	2.08005
0.657998	0.85292	0.812861	0.767018	0.886255	0.952961	0.772803	0.654175	0.605762	0.581879	0.696018	0.608684	0.322645	0.461566	0.688116	0.772274	0.73802	0.843	0.781979	0.944796	1.72388	1.46024	1.23187	1.02389	0.935721	1.43946	1.17543	0.887481	0.801793	0.94043	0.551849	0.235376	0.184002	0.946277	0.563519	0.147971	0.0581943	1.49579	2.26188	2.28712	2.09006	1.96722	1.9919	2.01567	2.43716	2.49402	2.54065	2.54202	2.17494	2.08508
0.708003	0.899003	0.856003	0.818001	0.899	0.951	0.813003	0.713004	0.694005	0.676006	0.747003	0.693006	0.405006	0.539996	0.744003	0.786001	0.739	0.843	0.831003	0.956621	1.74055	1.46974	1.23184	1.01048	0.92373	1.44851	1.18388	0.95263	0.844031	0.955931	0.556319	0.243199	0.192093	0.95413	0.54945	0.15001	0.05941	1.51027	2.256	2.293	2.093	1.978	1.987	1.999	2.445	2.495	2.523	2.543	2.172	2.089
0.747539	0.941459	0.900349	0.831339	0.899279	0.945	0.858569	0.763569	0.756828	0.760898	0.785519	0.772808	0.495067	0.490336	0.783539	0.79419	0.739	0.84	0.867519	0.966261	1.74726	1.48548	1.23968	1.01364	0.917365	1.4613	1.18615	0.954591	0.85258	0.969146	0.546566	0.223978	0.101529	0.960082	0.55265	0.150103	0.059251	1.52038	2.25704	2.30103	2.1	1.98506	1.98691	1.9899	2.45103	2.49713	2.53104	2.54303	2.17108	2.09499
0.801836	0.987816	0.935894	0.865564	0.927117	0.944961	0.916127	0.821322	0.840924	0.851807	0.837758	0.854671	0.603663	0.625876	0.837913	0.813117	0.739058	0.84	0.919913	0.974281	1.75935	1.49218	1.24232	0.971216	0.893878	1.47177	1.18631	0.953104	0.852331	0.978724	0.539756	0.195821	0.0744024	0.966207	0.569224	0.150388	0.0593418	1.52991	2.26108	2.30394	2.10004	1.9911	1.9779	1.97967	2.4539	2.51025	2.53521	2.54588	2.17902	2.09416
0.843885	1.02889	0.980877	0.893923	0.932984	0.943005	0.972845	0.887818	0.937736	0.942752	0.875896	0.93877	0.737634	0.770605	0.883875	0.818984	0.741992	0.84	0.965875	0.97435	1.76798	1.50179	1.23935	0.956909	0.883708	1.47815	1.19092	0.922613	0.840283	0.978939	0.565709	0.189318	0.0639585	0.96605	0.555847	0.147767	0.0589311	1.5347	2.26499	2.30101	2.10199	1.99599	1.97301	1.96305	2.44901	2.52297	2.54597	2.54002	2.18	2.10198
0.891485	1.07342	1.02045	0.929273	0.935	0.93696	1.01554	0.953596	1.02996	1.044	0.925455	1.02556	0.864414	0.926717	0.927525	0.844101	0.745111	0.84003	1.01048	0.976409	1.77319	1.49692	1.22903	0.958451	0.88184	1.47929	1.1929	0.926944	0.855509	0.9802	0.58812	0.191991	0.0712241	0.96878	0.570834	0.154523	0.0646703	1.53378	2.26806	2.29901	2.10104	1.99506	1.96889	1.95387	2.45601	2.52698	2.53297	2.53188	2.18207	2.10605
0.939953	1.11597	1.06572	0.9568	0.935191	0.932962	1.06891	1.01326	1.12516	1.14381	0.970953	1.08126	1.00588	1.09839	0.980029	0.854286	0.756267	0.843229	1.0588	0.974286	1.77005	1.49021	1.22222	0.950542	0.878736	1.47996	1.19776	0.931974	0.868446	0.977233	0.552261	0.156697	0.0569264	0.967707	0.573917	0.164475	0.0645796	1.53626	2.27408	2.29994	2.10504	2.001	1.95781	1.94089	2.45696	2.52506	2.52989	2.51981	2.18902	2.11098
0.988979	1.16598	1.10298	0.997983	0.944996	0.931001	1.11598	1.07797	1.18497	1.23696	1.01998	1.14597	1.15394	1.27293	1.03298	0.868994	0.769994	0.854995	1.09998	0.969452	1.76319	1.48279	1.2223	0.941924	0.869254	1.47427	1.20543	0.969234	0.883144	0.974301	0.521433	0.148823	0.0567401	0.960883	0.561915	0.154934	0.0583826	1.52802	2.278	2.297	2.107	2.001	1.948	1.935	2.455	2.528	2.524	2.51	2.19	2.11
1.04055	1.21352	1.14855	1.03037	0.963375	0.949294	1.16956	1.13971	1.28274	1.32687	1.06561	1.21354	1.31289	1.4341	1.08255	0.899619		0.869329	1.15554	0.961819	1.75076	1.47462	1.21587	0.933729	0.860805	1.46141	1.20171	0.963721	0.888333	0.969142	0.526457	0.119621	0.0678765	0.951087	0.556677		0.055302	1.51627	2.28295	2.29197	2.10593	2.00205	1.93795	1.92494	2.45496	2.53201	2.51997	2.50593	2.19991	2.11311
1.09515	1.26497	1.20292	1.06699	1.00084	0.978649	1.22505	1.20974	1.35626	1.4132	1.12599	1.26682	1.40076	1.5418	1.13715	0.96107			1.20888	0.944174	1.7418	1.46071	1.20208	0.919967	0.853368	1.44798	1.19272	0.974577	0.898508	0.951625	0.579811	0.175115	0.105481	0.933451	0.574106			1.50295	2.27804	2.28889	2.09896	2.00696	1.93289	1.91892	2.45092	2.53283	2.517	2.499	2.19102	2.12406
1.15384	1.31486	1.24987	1.11786	1.04388	1.01191	1.27885	1.24789	1.42082	1.47483	1.17686	1.30888	1.43989	1.58289	1.19584	1.01585			1.25387	0.945915	1.73283	1.4567	1.19858	0.920838	0.848643	1.43745	1.19964	0.97799	0.905072	0.943712	0.581914	0.215827	0.150604	0.944758	0.584152			1.50025	2.27999	2.28302	2.09701	2.00501	1.92702	1.91501	2.44701	2.52402	2.517	2.499	2.192	2.12699
1.21061	1.37255	1.3065	1.16853	1.09259	1.06162	1.34058	1.31256	1.47738	1.54249	1.2346	1.38657	1.55508	1.69014	1.25761	1.10565			1.31856	0.942104	1.73124	1.44831	1.18704	0.917177	0.845408	1.43336	1.20085	0.988613	0.906489	0.939296	0.577999	0.186673	0.113566	0.941562	0.625156			1.49191	2.27197	2.27789	2.08895	1.99896	1.92902	1.919	2.44088	2.51402	2.51601	2.49805	2.18397	2.12699
1.27326	1.42903	1.35814	1.22318	1.15341	1.12549	1.40012	1.37014	1.51736	1.59295	1.2962	1.4451	1.56329	1.70419	1.32028	1.17257			1.37608	0.940553	1.7312	1.44916	1.17595	0.91484	0.844042	1.43104	1.19139	0.992713	0.91521	0.940916	0.581011	0.171748	0.102845	0.936838	0.619617			1.49211	2.26894	2.26686	2.08383	1.99488	1.931	1.91906	2.4289	2.51596	2.51696	2.50296	2.18096	2.12604
1.337	1.481	1.416	1.283	1.225	1.201	1.457	1.428	1.586	1.641	1.357	1.501	1.578	1.714	1.385	1.252			1.431	0.94275	1.73611	1.45031	1.1728	0.91182	0.83652	1.43258	1.19847	0.98071	0.90152	0.93918	0.58613	0.16608	0.09296	0.94282	0.61641			1.49564	2.266	2.26	2.075	1.989	1.931	1.922	2.424	2.514	2.515	2.501	2.179	2.128
1.40355	1.53655	1.47163	1.3477	1.2928	1.27181	1.51255	1.47537	1.60535	1.6683	1.42956	1.55034	1.61101	1.74395	1.44656	1.32695			1.48656	0.941868	1.74233	1.451	1.17629	0.904331	0.831536	1.43643	1.20384	0.97898	0.903305	0.939825	0.509538	0.121959	0.0502309	0.940359	0.590358			1.49987	2.26492	2.25692	2.07093	1.98195	1.93402	1.92404	2.41989	2.50895	2.51999	2.50905	2.17592	2.12996
1.46014	1.59314	1.53618	1.41956	1.37485	1.355	1.569	1.51306	1.64094	1.6986	1.48714	1.5846	1.61206	1.739	1.50412	1.42347			1.54414	0.947712	1.74718	1.45402	1.17612	0.922301	0.830219	1.44474	1.20664	0.977742	0.89659	0.945389	0.529122	0.121887	0.0473073	0.946272	0.596546			1.50615	2.25696	2.24896	2.06396	1.97702	1.93592	1.92796	2.409	2.50392	2.51902	2.514	2.16796	2.126
1.51786	1.65086	1.59586	1.49881	1.46877	1.45676	1.61988	1.56687	1.68888	1.72893	1.54486	1.61493	1.61499	1.739	1.56086	1.49782			1.60186	0.950872	1.75354	1.45835	1.18024	0.916264	0.832215	1.4551	1.2093	0.964631	0.885447	0.9494	0.518585	0.12175	0.0466615	0.948425	0.563868			1.51218	2.255	2.247	2.062	1.978	1.93201	1.926	2.409	2.50001	2.52	2.514	2.166	2.126
1.57655	1.70656	1.65359	1.57874	1.56402	1.55811	1.67752	1.61547	1.71234	1.75118	1.60256	1.6391	1.61803	1.735	1.61558	1.5888		1.53599	1.65755	0.961995	1.76611	1.47342	1.1924	0.923629	0.841141	1.46628	1.20041	0.95681	0.878004	0.962028	0.536558	0.122809	0.0464766	0.957679	0.583065		0.153933	1.5248	2.25102	2.24603	2.06402	1.97704	1.93308	1.92505	2.41101	2.49894	2.52299	2.52101	2.16202	2.125
1.63302	1.76405	1.71423	1.6545	1.66905	1.67227	1.73098	1.66382	1.74612	1.76929	1.66009	1.64921	1.62108	1.73494	1.67502	1.67109		1.43781	1.71404	0.973707	1.77946	1.48488	1.20754	0.930009	0.851555	1.47858	1.21178	0.948801	0.870272	0.969978	0.530319	0.127006	0.0461968	0.972761	0.584726		0.113724	1.53753	2.2528	2.24908	2.066	1.98104	1.94108	1.93008	2.41202	2.49302	2.52204	2.52204	2.16384	2.125
1.68398	1.81698	1.77598	1.72997	1.77196	1.78596	1.77998	1.70498	1.752	1.78399	1.71498	1.66	1.625	1.732	1.72598	1.77596		1.57895	1.76598	0.980587	1.7879	1.49205	1.23438	0.951022	0.867384	1.49003	1.21735	0.951359	0.865872	0.977417	0.527741	0.139325	0.049049	0.978808	0.592067		0.0953567	1.54765	2.243	2.253	2.066	1.983	1.945	1.934	2.413	2.494	2.524	2.524	2.156	2.125
1.73761	1.86859	1.83165	1.79573	1.85503	1.89107	1.83157	1.74652	1.78425	1.79523	1.77057	1.68117	1.62904	1.72805	1.78053	1.85876	1.67951	1.72639	1.82057	0.985755	1.79736	1.49904	1.25132	0.978864	0.891403	1.49412	1.22048	0.949259	0.858952	0.982126	0.549019	0.149505	0.0493644	0.984205	0.587239	0.197247	0.0729613	1.55247	2.24404	2.26006	2.07204	1.98997	1.96705	1.95214	2.41703	2.49093	2.52403	2.52803	2.16002	2.12498
1.799	1.92806	1.89712	1.86912	1.95878	1.99909	1.88906	1.79876	1.80941	1.81851	1.82802	1.69853	1.63308	1.73325	1.83404	1.93539	1.8329	1.96621	1.87812	0.984157	1.79618	1.49822	1.25578	0.994617	0.907069	1.49205	1.21785	0.950181	0.857258	0.979491	0.559047	0.151	0.0498544	0.983576	0.593903	0.177686	0.132383	1.55098	2.24816	2.26606	2.07604	1.98704	1.97218	1.96627	2.42008	2.48404	2.527	2.5311	2.16216	2.12298
1.84887	1.98086	1.95286	1.92486	2.04777	2.10373	1.94186	1.8369	1.82995	1.84393	1.87887	1.72493	1.63699	1.74597	1.88587	2.00482	1.97763	2.07671	1.93386	0.97652	1.79105	1.49394	1.26101	1.01597	0.930998	1.48425	1.20979	0.952733	0.860162	0.969027	0.567368	0.150003	0.052573	0.978882	0.584554	0.156505	0.0660715	1.54851	2.25598	2.26899	2.07799	1.98899	1.98098	1.97996	2.42399	2.48599	2.527	2.53599	2.16998	2.122
1.90252	2.03954	2.01052	1.98868	2.13688	2.20495	2.00254	1.8965	1.88438	1.88134	1.92755	1.74851	1.64413	1.74095	1.94252	2.06757	2.12237	2.24548	1.99256	0.9649	1.78072	1.48188	1.25876	1.03221	0.952339	1.47463	1.20385	0.966808	0.868612	0.957743	0.550525	0.153563	0.05109	0.967169	0.539649	0.154692	0.0737451	1.53652	2.26694	2.27411	2.08008	1.98992	1.99	1.99615	2.42511	2.48409	2.53006	2.54206	2.17793	2.128
1.95407	2.09321	2.06215	2.05615	2.22462	2.29972	2.05611	1.94619	1.92221	1.916	1.98203	1.7987	1.6571	1.736	1.99407	2.12437	2.25867	2.39261	2.04819	0.952922	1.77009	1.47635	1.24955	1.04502	0.968078	1.4595	1.18532	0.956666	0.859353	0.950015	0.575748	0.173166	0.0569233	0.951196	0.516865	0.159268	0.0870365	1.52497	2.26092	2.28516	2.0881	1.9821	1.99008	2.01125	2.43604	2.4931	2.53616	2.5481	2.171	2.12808
2.00798	2.15398	2.11998	2.11398	2.30598	2.38598	2.11198	2.00598	1.98298	1.96599	2.03399	1.83399	1.662	1.736	2.04798	2.19298	2.39296	2.52396	2.10798	0.939464	1.75751	1.46548	1.24708	1.04627	0.980537	1.44625	1.17667	0.948432	0.875595	0.937683	0.544489	0.161923	0.0555804	0.936924	0.503044	0.135557	0.0923885	1.51428	2.257	2.293	2.093	1.987	1.994	2.024	2.438	2.498	2.544	2.553	2.171	2.132
2.07068	2.21062	2.18059	2.17259	2.3417	2.44866	2.1666	2.06262	2.02761	2.01363	2.10268	1.90572	1.69649	1.73741	2.10965	2.25371	2.44402	2.58298	2.16658	0.931752	1.75353	1.45926	1.2427	1.07329	0.997317	1.43864	1.16842	0.924844	0.852676	0.931754	0.573685	0.2013	0.0763492	0.927569	0.508844	0.13888	0.0837522	1.50911	2.26401	2.30213	2.10508	1.99307	1.99308	2.02806	2.45307	2.50704	2.55803	2.56907	2.17701	2.13593
2.14233	2.27629	2.24325	2.23513	2.41501	2.51795	2.23023	2.12825	2.09234	2.08025	2.17431	1.98168	1.74831	1.88431	2.17838	2.32821	2.44637	2.58125	2.22829	0.929954	1.7495	1.45759	1.2382	1.07229	0.995908	1.43638	1.16641	0.93877	0.86643	0.93125	0.576046	0.218947	0.173592	0.924413	0.487471	0.147071	0.0827117	1.50842	2.26525	2.31619	2.11319	2.00012	2.00116	2.03402	2.46021	2.51127	2.56131	2.57627	2.17819	2.12908
2.20884	2.34084	2.30585	2.29186	2.46588	2.56588	2.29185	2.19085	2.15984	2.14285	2.23984	2.0658	1.81384	1.94984	2.24783	2.38885	2.46495	2.59397	2.29284	0.933651	1.74948	1.45726	1.2431	1.06761	0.991301	1.43704	1.16459	0.939269	0.84985	0.934741	0.566314	0.220317	0.175186	0.928081	0.484527	0.140596	0.0707491	1.50999	2.27797	2.32598	2.12298	2.00599	2.00898	2.035	2.47097	2.52497	2.57696	2.58997	2.18798	2.13299
2.2877	2.40562	2.37065	2.34752	2.52051	2.60535	2.36265	2.25772	2.23384	2.22483	2.3187	2.17916	1.89608	2.03405	2.32666	2.44832	2.47508	2.59803	2.36063	0.938921	1.75303	1.46265	1.23784	1.05689	0.979272	1.43814	1.16675	0.939907	0.851206	0.939129	0.570337	0.250732	0.206437	0.93394	0.511979	0.142066	0.0652547	1.51552	2.29122	2.33613	2.1281	2.0231	2.01211	2.03699	2.48007	2.53208	2.58501	2.59901	2.20122	2.13104
2.35929	2.46919	2.43711	2.40109	2.57222	2.64031	2.42917	2.33154	2.31966	2.3098	2.39021	2.29707	2.00607	2.14111	2.39423	2.48057	2.48312	2.60102	2.42511	0.94523	1.76297	1.46661	1.244	1.03124	0.956181	1.44695	1.1689	0.937516	0.843649	0.943176	0.57723	0.268069	0.224269	0.942146	0.525118	0.141536	0.0576846	1.52434	2.31314	2.3491	2.13808	2.03314	2.023	2.0359	2.487	2.54012	2.58608	2.60002	2.22308	2.135
2.424	2.529	2.493	2.456	2.583	2.656	2.488	2.409	2.403	2.4	2.451	2.401	2.11	2.247	2.456	2.509	2.489	2.602	2.481	0.95378	1.77164	1.47705	1.2414	1.02802	0.943209	1.45467	1.19042	0.9318	0.83456	0.95251	0.58424	0.274059	0.230739	0.94949	0.53507	0.13583	0.05641	1.53375	2.32	2.354	2.142	2.04	2.023	2.031	2.487	2.546	2.59	2.601	2.227	2.135
2.48263	2.5896	2.55156	2.51353	2.62321	2.66909	2.55465	2.47573	2.50098	2.50404	2.5096	2.4919	2.21818	2.35393	2.52068	2.53125	2.49603	2.605	2.54158	0.963908	1.78104	1.48884	1.25008	0.998772	0.914629	1.46527	1.18647	0.935142	0.840523	0.965282	0.570133	0.245717	0.202643	0.956452	0.536719	0.134693	0.0548873	1.54813	2.33097	2.35601	2.148	2.04211	2.027	2.02993	2.48604	2.55107	2.59199	2.60095	2.23799	2.14606
2.54511	2.64911	2.60711	2.56595	2.64427	2.67814	2.61925	2.54846	2.59883	2.60806	2.56903	2.58158	2.33576	2.35033	2.58809	2.55637	2.49916	2.60506	2.59915	0.966785	1.77958	1.49772	1.24771	0.978287	0.901565	1.47279	1.19937	0.936633	0.846085	0.970447	0.55563	0.20929	0.0864649	0.956765	0.530624	0.134104	0.0545988	1.5541	2.32784	2.35706	2.14804	2.05296	2.02698	2.02302	2.49008	2.55808	2.59096	2.59586	2.23686	2.15204
2.56295	2.64795	2.61945	2.57596	2.63149	2.6545	2.62544	2.58843	2.67242	2.69041	2.58895	2.66243	2.51917	2.59024	2.60745	2.55098	2.50549	2.6	2.60545	0.980164	1.77507	1.50068	1.23233	0.969978	0.883438	1.48015	1.20539	0.940602	0.862701	0.98336	0.546065	0.159128	0.0723009	0.971775	0.529337	0.140078	0.057017	1.54806	2.30151	2.31749	2.118	2.029	2.005	2.00449	2.46999	2.53999	2.5745	2.5755	2.21201	2.1525
2.61924	2.71028	2.67577	2.6257	2.65437	2.66098	2.69169	2.65777	2.77151	2.7945	2.63878	2.76111	2.68207	2.82184	2.66726	2.57498	2.51088	2.62261	2.66872	0.984795	1.77242	1.49918	1.22342	0.941481	0.872778	1.47778	1.21958	0.951725	0.877479	0.987081	0.56623	0.147411	0.10237	0.97703	0.524381	0.155806	0.053193	1.54928	2.30589	2.31406	2.11898	2.02954	2.0045	1.99858	2.46704	2.54056	2.56955	2.57057	2.21636	2.15651
2.67786	2.77288	2.73134	2.66284	2.67273	2.67563	2.75585	2.72688	2.86391	2.89351	2.69832	2.84343	2.8348	2.95496	2.72789	2.59073	2.52489	2.64654	2.72839	0.989026	1.7658	1.49377	1.20759	0.935402	0.86682	1.47398	1.2234	0.967	0.890926	0.990495	0.551205	0.143996	0.0491718	0.98197	0.501788	0.15604	0.0529793	1.5437	2.30095	2.315	2.11803	2.03347	1.99996	1.99746	2.46597	2.54745	2.56699	2.56451	2.20945	2.16212
2.73505	2.83405	2.79005	2.70902	2.69653	2.69552	2.81505	2.79504	2.93955	2.98806	2.75205	2.91705	2.9972	3.14123	2.78705	2.58517		2.58802	2.79004	0.974336	1.75429	1.48041	1.19268	0.923084	0.856851	1.46546	1.21001	0.987522	0.904123	0.97578	0.524327	0.15252	0.0703917	0.967596	0.472101		0.119161	1.53342	2.303	2.3125	2.1185	2.034	1.9975	1.9945	2.4635	2.55099	2.5615	2.5575	2.2115	2.1725
2.76371	2.83079	2.80683	2.70339	2.69931	2.69451	2.81981	2.81781	2.99265	3.06032	2.79069	2.97071	3.10776	3.26941	2.81073	2.6791			2.79583	0.987373	1.74574	1.46157	1.18188	0.907547	0.842362	1.45283	1.22853	1.00205	0.921194	0.987474	0.514939	0.180347	0.110362	0.983521	0.617412			1.51265	2.29802	2.26498	2.0899	2.00806	1.97702	1.97104	2.4429	2.52512	2.54004	2.52808	2.21396	2.16402
2.82948	2.90343	2.87447	2.77047	2.7496	2.73766	2.89342	2.8815	3.02376	3.12549	2.85946	3.03549	3.20424	3.36922	2.87648	2.74647			2.86942	0.963531	1.73487	1.4521	1.16803	0.897361	0.825901	1.44194	1.2197	1.01258	0.939785	0.964167	0.514636	0.199878	0.148024	0.959542	0.607424			1.49845	2.29701	2.265	2.08504	2.00304	1.97402	1.971	2.43506	2.52897	2.54099	2.52403	2.21301	2.17094
2.88901	2.96401	2.93601	2.81801	2.78901	2.76901	2.94701	2.937	3.095	3.196	2.91501	3.11101	3.30001	3.466	2.93601	2.809			2.92701	0.97275	1.72467	1.44264	1.15912	0.901279	0.82744	1.44086	1.21426	1.01943	0.94604	0.97134	0.50486	0.168447	0.108446	0.97059	0.624358			1.49005	2.292	2.259	2.082	2.004	1.972	1.968	2.432	2.521	2.549	2.529	2.205	2.181
2.96171	3.03278	3.00773	2.88973	2.85385	2.83484	3.0207	2.99497	3.15592	3.25594	2.98673	3.18764	3.37075	3.52496	3.00184	2.87189			2.99578	0.967031	1.71885	1.43845	1.15802	0.893105	0.823775	1.43373	1.21303	1.01982	0.950884	0.966329	0.50035	0.124723	0.0578645	0.964232	0.596306			1.48468	2.30576	2.2531	2.07512	1.99417	1.96414	1.96309	2.42807	2.5151	2.549	2.53391	2.21876	2.17903
3.03342	3.11335	3.0824	2.96737	2.93038	2.90741	3.09441	3.06345	3.23337	3.32246	3.05842	3.2624	3.37597	3.52402	3.08037	2.94838			3.07932	0.963786	1.7271	1.43613	1.15524	0.897909	0.821141	1.43476	1.21144	1.01107	0.941071	0.96018	0.51486	0.121907	0.0564046	0.963882	0.561462			1.49009	2.29211	2.24705	2.07103	1.98904	1.96598	1.96002	2.42106	2.51302	2.53809	2.52904	2.20611	2.179
3.126	3.2	3.166	3.073	3.03001	3.01001	3.184	3.141	3.299	3.38	3.158	3.323	3.387	3.521	3.175	3.09701	2.94601		3.165	0.963211	1.72764	1.43894	1.17703	0.88842	0.82163	1.43305	1.20909	1.00507	0.934419	0.955741	0.57792	0.15815	0.0553898	0.96711	0.60588	0.34522		1.48907	2.289	2.239	2.066	1.99	1.958	1.954	2.409	2.505	2.53	2.531	2.2	2.158
3.18677	3.25881	3.22481	3.14259	3.11038	3.09626	3.23105	3.17237	3.31566	3.39666	3.21289	3.35535	3.39484	3.521	3.22793	3.18326	3.02246		3.21989	0.971306	1.73528	1.4479	1.17011	0.893125	0.82261	1.45117	1.22026	1.01809	0.926226	0.964356	0.572049	0.151093	0.0529885	0.974461	0.605557	0.351885		1.50052	2.28606	2.23998	2.06698	1.98706	1.95506	1.95596	2.4139	2.505	2.53882	2.53982	2.19902	2.16486
3.24851	3.32944	3.29842	3.21543	3.21219	3.19224	3.29549	3.23351	3.35766	3.41882	3.27848	3.38675	3.39897	3.51902	3.28951	3.28023	3.02499		3.29143	0.971996	1.74696	1.45635	1.18067	0.900115	0.821578	1.45868	1.20702	0.994095	0.904315	0.970065	0.560889	0.135961	0.0530293	0.970057	0.600015	0.296031		1.51084	2.27906	2.24099	2.067	1.99196	1.96095	1.96394	2.414	2.49905	2.539	2.54298	2.19503	2.16103
3.31201	3.39901	3.36201	3.30301	3.32701	3.32302	3.35701	3.28901	3.424	3.448	3.34401	3.404	3.402	3.516	3.35201	3.37401	3.15801	3.30701	3.35901	0.984831	1.75972	1.46619	1.18748	0.900553	0.842741	1.46954	1.19672	0.93797	0.877049	0.983421	0.55846	0.13829	0.0520394	0.982041	0.59246	0.228978	0.176358	1.52377	2.279	2.246	2.066	1.987	1.968	1.966	2.418	2.505	2.545	2.544	2.19	2.159
3.376	3.46004	3.43289	3.39063	3.44909	3.45493	3.42001	3.34807	3.4368	3.46572	3.40603	3.41483	3.40298	3.49828	3.41304	3.48526	3.28501	3.43106	3.42201	0.991368	1.76968	1.47397	1.22303	0.926749	0.848667	1.47625	1.20725	0.935706	0.867697	0.990115	0.555536	0.13894	0.0469498	0.988194	0.59374	0.212656	0.161513	1.53404	2.26423	2.25388	2.06994	1.99192	1.97883	1.97683	2.42095	2.50303	2.54402	2.54498	2.17917	2.16195
3.44049	3.52549	3.50841	3.47236	3.56013	3.5949	3.4835	3.39166	3.45783	3.46997	3.47446	3.43683	3.40598	3.50098	3.48047	3.59514	3.41399	3.44987	3.48947	0.998107	1.77647	1.48695	1.23624	0.956079	0.872272	1.47728	1.2068	0.921344	0.854078	0.993395	0.564617	0.145706	0.0475942	0.998141	0.606369	0.207053	0.0781638	1.542	2.25706	2.25995	2.07298	1.99299	1.99487	1.98295	2.42894	2.49506	2.544	2.54698	2.17404	2.16597
3.50599	3.59599	3.57299	3.55699	3.67299	3.71199	3.54699	3.44899	3.475	3.488	3.54199	3.46	3.408	3.51	3.54199	3.67099	3.57098	3.64098	3.55599	1.00022	1.77849	1.48996	1.24396	0.977868	0.896127	1.48201	1.20983	0.91926	0.85773	0.99347	0.587648	0.160968	0.0544693	1.00216	0.6085	0.173244	0.0671111	1.54282	2.27	2.268	2.077	1.993	2.003	2.004	2.429	2.498	2.542	2.548	2.183	2.169
3.57265	3.66265	3.64651	3.63835	3.77493	3.83354	3.62247	3.50193	3.50342	3.5125	3.60473	3.48352	3.41584	3.5149	3.60963	3.76313	3.76016	3.86447	3.62461	0.992252	1.77027	1.48411	1.24986	1.01067	0.930973	1.4664	1.19395	0.916604	0.865855	0.983639	0.590385	0.162989	0.0566067	0.996142	0.60951	0.161429	0.0597199	1.53454	2.2749	2.2729	2.07994	1.99006	2.00986	2.0187	2.42802	2.50094	2.54298	2.54996	2.18594	2.16802
3.63352	3.73344	3.71546	3.71539	3.86926	3.95405	3.68451	3.56351	3.55062	3.54078	3.6685	3.50682	3.41997	3.51798	3.67052	3.83147	3.90189	4.04062	3.69048	0.980255	1.75877	1.47121	1.24921	1.0511	0.97389	1.4557	1.19416	0.96128	0.876833	0.975246	0.540254	0.166224	0.0577313	0.980723	0.558034	0.177062	0.082436	1.52481	2.27599	2.28094	2.08496	1.98504	2.00107	2.03388	2.43891	2.49406	2.54796	2.55893	2.186	2.16304
3.68501	3.80201	3.78501	3.78601	3.97401	4.06601	3.75901	3.62401	3.59401	3.58801	3.72101	3.53901	3.438	3.521	3.72101	3.92001	4.06001	4.19802	3.75801	0.962559	1.74481	1.46314	1.24236	1.07199	1.00085	1.44659	1.17377	0.945089	0.911729	0.963759	0.538879	0.1595	0.0583802	0.957159	0.500291	0.176421	0.11283	1.51391	2.252	2.287	2.09	1.986	2.006	2.05	2.439	2.506	2.559	2.561	2.172	2.166
3.7577	3.86291	3.84493	3.86263	4.0575	4.16129	3.8258	3.68687	3.64508	3.63024	3.79075	3.59598	3.45077	3.521	3.79664	3.9868	4.17101	4.32964	3.8248	0.952628	1.72964	1.45773	1.23985	1.08519	1.02413	1.43236	1.16151	0.934814	0.900452	0.954231	0.531424	0.158282	0.0596964	0.946963	0.511391	0.181695	0.109853	1.4988	2.26182	2.30272	2.09393	1.98502	2.01975	2.06375	2.44096	2.51681	2.56588	2.57475	2.17593	2.17189
3.83043	3.93047	3.91743	3.93642	4.17606	4.25526	3.89446	3.7634	3.70255		3.86045	3.70712	3.49862	3.52695	3.86744	4.0624	4.22558	4.3816	3.89048	0.941765	1.72518	1.44843	1.23703	1.08617	1.03916	1.42814	1.15235	0.911753		0.943286	0.594187	0.204996	0.0661585	0.936373	0.506094	0.177177	0.105008	1.49123	2.26597	2.31292	2.1069	1.98202	2.0448	2.07888	2.44695	2.52295	2.5789		2.18195	2.16605
3.90314	4.00812	3.99212	4.0081	4.22709	4.3231	3.96512	3.83615	3.78615	3.76616	3.93914	3.76023	3.53418	3.68218	3.94314	4.13512	4.27703	4.42402	3.96513	0.941016	1.72004	1.44557	1.23376	1.10053	1.05151	1.42529	1.1466	0.901132	0.852934	0.943356	0.548605	0.16794	0.115801	0.934715	0.523164	0.150367	0.0747828	1.4892	2.27202	2.32202	2.11801	1.99401	2.035	2.078	2.45902	2.52701	2.58299	2.59699	2.18502	2.166
3.9873	4.08054	4.06356	4.06583	4.28287	4.38083	4.0346	3.92618	3.87814	3.86304	4.02036	3.89429	3.64182	3.78786	4.02338	4.20558	4.29562	4.43478	4.04146	0.944549	1.72394	1.44869	1.23752	1.10424	1.05198	1.42251	1.1638	0.938162	0.879238	0.947212	0.593111	0.227438	0.17565	0.937739	0.525758	0.148341	0.0645469	1.49041	2.28572	2.33278	2.12486	2.00282	2.03696	2.07604	2.47174	2.53288	2.57712	2.59308	2.1997	2.16306
4.05843	4.14846	4.12947	4.13445	4.32764	4.42564	4.10246	3.99644	3.96134	3.9513	4.09441	3.99123	3.70153	3.84951	4.09443	4.25362	4.3079	4.43798	4.10847	0.956136	1.72889	1.45415	1.24509	1.08791	1.03824	1.42903	1.17195	0.944425	0.882319	0.958399	0.565542	0.223363	0.172744	0.949306	0.549308	0.15815	0.0619495	1.49943	2.29493	2.34292	2.12698	2.00498	2.03303	2.07203	2.48489	2.54193	2.59287	2.60292	2.20694	2.163
4.14101	4.22401	4.19801	4.18901	4.37901	4.463	4.17501	4.07901	4.06101	4.05001	4.17301	4.11601	3.81501	3.95702	4.17601	4.291	4.319	4.442	4.18101	0.962522	1.73904	1.46813	1.25436	1.07887	1.01783	1.4326	1.16407	0.933241	0.87032	0.962202	0.571811	0.237029	0.187299	0.957982	0.55661	0.155089	0.0599599	1.51143	2.31	2.346	2.13	2.019	2.037	2.066	2.489	2.546	2.595	2.603	2.22	2.168
4.20883	4.29379	4.25796	4.24798	4.42127	4.48856	4.23791	4.16452	4.16028	4.15616	4.24378	4.22806	3.92805	4.07594	4.24186	4.31852	4.32981	4.43905	4.2449	0.975771	1.75607	1.48375	1.25921	1.05373	0.987377	1.45807	1.18837	0.943542	0.873898	0.973947	0.57584	0.229834	0.181481	0.972253	0.557505	0.148907	0.0594488	1.52859	2.32573	2.34698	2.13393	2.01998	2.04093	2.06108	2.49293	2.546	2.59402	2.60202	2.23475	2.17193
4.27264	4.36161	4.32462	4.3007	4.44288	4.5059	4.30661	4.24653	4.26938	4.27035	4.30764	4.31948	4.05528	4.08595	4.30763	4.34485	4.33398	4.44298	4.31261	0.989711	1.77256	1.49829	1.2637	1.03438	0.95749	1.47881	1.20227	0.931033	0.838585	0.987284	0.55681	0.182921	0.0879205	0.98627	0.545519	0.150928	0.058913	1.54203	2.3439	2.34601	2.13002	2.02795	2.041	2.04807	2.49897	2.54699	2.59301	2.60697	2.25389	2.17797
4.33798	4.42698	4.38498	4.34998	4.46199	4.51	4.37398	4.32697	4.37496	4.39496	4.36598	4.42696	4.20695	4.27693	4.37598	4.359	4.337	4.443	4.37598	0.999627	1.78608	1.50676	1.26427	1.01607	0.934088	1.49238	1.2089	0.966208	0.86713	1.00111	0.566487	0.158718	0.069986	0.991848	0.540952	0.147361	0.0565108	1.55479	2.34	2.342	2.131	2.036	2.034	2.04	2.498	2.556	2.594	2.602	2.248	2.181
4.39874	4.49068	4.44378	4.40192	4.48159	4.51392	4.44845	4.40929	4.49158	4.51745	4.42282	4.52496	4.38725	4.45921	4.44457	4.39035	4.3468	4.44594	4.44261	1.00271	1.78736	1.51208	1.26586	0.99586	0.908619	1.4929	1.21489	0.965534	0.873576	1.00522	0.562973	0.145652	0.0579306	0.993643	0.54816	0.154237	0.0537866	1.5604	2.33706	2.33808	2.13198	2.036	2.03106	2.03118	2.49702	2.55698	2.594	2.59906	2.2431	2.18688
4.46146	4.55644	4.50349	4.45257	4.50678	4.52094	4.52237	4.48931	4.60701	4.64193	4.48447	4.6301	4.56448	4.70587	4.50548	4.4138	4.3589	4.46979	4.50844	1.00586	1.79169	1.51012	1.24956	0.968278	0.887451	1.4954	1.22216	0.972776	0.890215	1.0063	0.563247	0.136627	0.0908694	0.998627	0.538783	0.151466	0.0591922	1.5589	2.33105	2.33403	2.13002	2.03798	2.02307	2.02208	2.49403	2.56295	2.58805	2.5871	2.23705	2.18799
4.53395	4.62195	4.57295	4.50396	4.51899	4.527	4.59595	4.56894	4.71592	4.7749	4.55795	4.72093	4.75186	4.87887	4.57695	4.49694		4.51197	4.57695	1.00334	1.78467	1.50321	1.23037	0.961105	0.874389	1.48893	1.22349	0.995044	0.915032	1.00201	0.587612	0.137269	0.0484414	0.997761	0.650108		0.117087	1.55653	2.327	2.33	2.133	2.035	2.01501	2.00901	2.493	2.566	2.584	2.57401	2.234	2.186
4.6037	4.68777	4.63779	4.55504	4.54649	4.54172	4.66471	4.63575	4.79846	4.88396	4.62671	4.80051	4.90513	5.04588	4.65259	4.5451			4.64277	0.998039	1.77755	1.49091	1.21306	0.943097	0.85835	1.48111	1.22804	1.03303	0.954983	0.994824	0.64535	0.168368	0.0875966	0.994324	0.657611			1.54613	2.33878	2.32804	2.12809	2.03402	2.00617	2.00115	2.49006	2.57091	2.5732	2.55829	2.24185	2.17618
4.67852	4.76252	4.71153	4.60866	4.58376	4.57379	4.74051	4.70555	4.88544	4.98932	4.69556	4.87552	5.01331	5.1255	4.72851	4.61455			4.71553	0.986674	1.75794	1.47641	1.21537	0.93822	0.850489	1.46701	1.23666	1.06275	0.981144	0.984278	0.564814	0.225471	0.166141	0.982318	0.652137			1.53167	2.33205	2.32105	2.128	2.034	2.00302	1.99206	2.48305	2.56603	2.56903	2.54409	2.23703	2.19686
4.74996	4.83196	4.78196	4.66797	4.62897	4.60798	4.81296	4.78196	4.96695	5.08894	4.76996	4.93596	5.11394	5.26292	4.79996	4.67896	4.47598	4.51105	4.78996	0.973888	1.75273	1.46693	1.20909	0.930055	0.845333	1.45396	1.23354	1.06919	0.989615	0.974066	0.608154	0.246538	0.173686	0.967199	0.641896	0.222596	0.0902263	1.52113	2.332	2.315	2.126	2.031	1.98801	1.988	2.48	2.562	2.57	2.536	2.237	2.198
4.83032	4.90645	4.85253	4.73853	4.68679	4.65894	4.88745	4.8584	5.0581	5.16442	4.84934	5.02612	5.21195	5.3492	4.88032	4.7554	4.50049	4.51884	4.86249	0.967062	1.74292	1.45574	1.19867	0.930314	0.844527	1.44808	1.22526	1.07335	1.00333	0.968339	0.615478	0.158401	0.119022	0.959285	0.636189	0.248039	0.116275	1.51361	2.32612	2.31108	2.12404	2.02806	1.98604	1.97723	2.4751	2.56396	2.56314	2.53404	2.2272	2.17743
4.9123	4.98632	4.9343	4.81931	4.75838	4.72939	4.96137	4.9284	5.12146	5.23044	4.93427	5.11127	5.25762	5.3857	4.9623	4.85019	4.57138	4.71429	4.94232	0.964283	1.73753	1.4522	1.19548	0.927197	0.842091	1.44356	1.22143	1.06293	1.01001	0.964225	0.610307	0.138111	0.0719811	0.957712	0.627039	0.253695	0.206367	1.51093	2.32699	2.30505	2.11508	2.02602	1.97906	1.97502	2.47203	2.56103	2.57093	2.54094	2.227	2.1879
4.99296	5.06396	5.01396	4.90296	4.83996	4.81096	5.03596	5.00196	5.19596	5.27997	5.01196		5.28099	5.39899	5.03796	4.95594	4.64696	4.79096	5.01896	0.956394	1.733	1.44998	1.19237	0.924302	0.840161	1.43908	1.21616	1.06334	1.00505	0.953396		0.109995	0.0552988	0.952813	0.611318	0.266783	0.220553	1.50814	2.324	2.304	2.109	2.019	1.97	1.96501	2.464	2.558	2.563	2.545	2.225
5.06675		5.09267	5.07251	5.01868	4.98579	5.1539	5.11715	5.29827	5.37324	5.08575	5.29026	5.3258	5.43189	5.1588	5.12608	4.72567			0.954128		1.45034	1.18191	0.911996	0.835252	1.44348	1.22122	1.04892	0.978581	0.952603	0.547351	0.127844	0.0449484	0.95539	0.580074	0.272778			2.32695		2.10703	2.01172	1.96068	1.95713	2.45599	2.53474	2.54928	2.53971	2.22795	2.18131
5.13148		5.16343	5.0958	5.06711	5.04701	5.18425	5.12244	5.29947	5.35959	5.1475	5.27064	5.28034	5.38684	5.18776	5.17411	4.88315	4.94321		0.960418		1.45818	1.20041	0.923894	0.840208	1.456	1.23114	1.01626	0.953084	0.959989	0.550958	0.129289	0.0568463	0.956748	0.575806	0.187177	0.0386628		2.32998		2.10799	2.0254	1.97241	1.96494	2.46146	2.55237	2.57183	2.56382	2.23197	2.19192
5.25011	5.33515	5.30715	5.26216	5.27828	5.26731	5.27916	5.22506	5.352	5.40293	5.28908	5.318	5.29598	5.39202	5.28414	5.33423	5.08141	5.14943	5.28815	0.986774	1.75739	1.4782	1.20314	0.931972	0.860108	1.48217	1.22458	1.00089	0.912112	0.984078	0.546789	0.149577	0.0573405	0.985717	0.560425	0.101774	0.00126953	1.52523	2.30201	2.30001	2.10703	2.01801	1.97306	1.97004	2.46201	2.53501	2.56203	2.55604	2.21902	2.191
5.29324	5.3929	5.36411	5.32459	5.38614	5.38737	5.34194	5.24816	5.35257	5.37639	5.32045	5.31853	5.28755	5.39927	5.33708	5.4228	5.2406	5.3186	5.34792	0.99542	1.7638	1.50154	1.2261	0.940868	0.863476	1.49112	1.22284	0.975049	0.893365	0.994346	0.550204	0.144685	0.0460951	0.991849	0.61166	0.141848	0.047303	1.53996	2.30684	2.30505	2.11693	2.02294	1.99502	1.98709	2.46599	2.53786	2.57289	2.57196	2.22578	2.19104
5.39106	5.46332	5.45116	5.44979	5.55438	5.5742	5.41628	5.33912	5.39757	5.40671	5.4349	5.3606	5.33059	5.42079	5.42218	5.56463	5.44503	5.52303	5.4203	0.963161	1.76595	1.5005	1.2437	0.961927	0.887588	1.49514	1.2095	0.976546	0.880405	0.962556	0.545	0.138777	0.0520031	0.960274	0.576251	0.155102	0.0577692	1.53527	2.29412	2.30896	2.11106	2.01805	1.99698	1.99393	2.46501	2.5271	2.56408	2.56903	2.20817	2.19397
5.4063	5.52822	5.51125	5.48636	5.58845	5.59756	5.47224	5.36023	5.40002	5.40803	5.44332	5.3561	5.31401	5.41795	5.44726	5.59237	5.60554	5.71363	5.48323	0.963591	1.76787	1.49991	1.26855	0.980378	0.921628	1.47795	1.21569	0.965123	0.876716	0.964876	0.545638	0.142681	0.05263	0.957819	0.571179	0.151542	0.0641971	1.53656	2.30397	2.32302	2.133	2.02798	2.04696	2.05497	2.47103	2.53402	2.578	2.58302	2.21996	2.2
5.49813	5.59781	5.58886	5.59768			5.54592	5.43306	5.40737		5.54212	5.38777	5.3171	5.403	5.52812	5.70818	5.77419	5.90933	5.554	0.952038	1.75691	1.48764	1.25116			1.46688	1.20671	0.963103		0.954949	0.551342	0.15219	0.0649247	0.945707	0.579304	0.173411	0.078906	1.52673	2.2946	2.32907	2.1321	2.02387			2.47904	2.5389	2.57906		2.2086	2.20009
5.58736	5.66154	5.65651	5.65161			5.61848	5.5164	5.43679		5.63036	5.44856	5.32494	5.403	5.61636	5.80133	5.94676	6.09268	5.63243	0.987306	1.74787	1.48026	1.21424			1.45435	1.23509	0.961789		0.991119	0.57353	0.160103	0.0700232	0.979308	0.515023	0.1609	0.103006	1.52226	2.34166	2.33496	2.13994	2.09251			2.48198	2.53106	2.58396		2.25566	2.20695
5.65627	5.73923	5.73224	5.73826		6.01642	5.68924	5.55123	5.49215		5.69627	5.52326	5.36	5.40701	5.69027	5.86531	6.11215	6.25421	5.69923	0.978537	1.72878	1.46306	1.23931		1.01008	1.43834	1.16878	0.951652		0.982129	0.556684	0.166938	0.0719701	0.970877	0.503198	0.168114	0.121099	1.50897	2.31602	2.34503	2.14402	2.02497		2.08508	2.49002	2.55902	2.61102		2.23101	2.197
5.74341	5.81395	5.80897	5.8222		6.15306	5.7659	5.62541	5.54033		5.78249	5.60914	5.36207	5.4142	5.77927	5.96421	6.16068	6.32065	5.77515	0.942866	1.71406	1.44892	1.24852		1.02494	1.42868	1.16309	0.927488		0.944012	0.556021	0.166925	0.0733331	0.938312	0.489686	0.105674	0.091963	1.49059	2.32289	2.35512	2.15006	2.01494		2.11068	2.49722	2.56583	2.61672		2.23481	2.19759
5.85497	5.8893	5.88629	5.91712		6.23722	5.83734	5.73697	5.64602		5.90091	5.77943	5.52648	5.66865	5.88007	6.06011	6.2145	6.37252	5.86616	0.968761	1.71693	1.44087	1.25229		1.04987	1.42498	1.21029	0.98369		0.97751	0.659345	0.22532	0.179974	0.955977	0.491711	0.133017	0.0802879	1.49226	2.39335	2.36491	2.15495	2.01005		2.08524	2.51484	2.55213	2.59421		2.2994	2.24457
5.91831	5.96626	5.95725	5.98619	6.16824	6.28217	5.91623	5.79031	5.70729	5.6863	5.96133	5.86334	5.54933	5.68833	5.94229	6.12121	6.21909	6.374	5.93325	0.951563	1.71752	1.44631	1.23166	1.08429	1.05627	1.4272	1.1751	0.968877	0.931715	0.963297	0.628567	0.234163	0.188501	0.936088	0.507146	0.126487	0.0740664	1.48636	2.32419	2.37502	2.16703	1.98802	2.05497	2.09897	2.52003	2.571	2.61698	2.625	2.23718	2.19613
6.0147	6.0499	6.03591	6.04769	6.24259	6.33464	5.98997	5.88897	5.79815	5.78208	6.06569	5.97237	5.65217	5.7922	6.03474	6.18766	6.24605	6.37304	6.01186	0.968204	1.71869	1.4517	1.25166	1.10795	1.05666	1.43966	1.20494	1.00527	0.951662	0.977935	0.649195	0.244494	0.201239	0.954281	0.530795	0.137809	0.0697716	1.49061	2.38299	2.38206	2.177	1.9937	2.0452	2.08891	2.53004	2.57009	2.61119	2.62421	2.29495	2.23704
6.06956	6.12044	6.10743	6.10157	6.28863	6.3846	6.06639	5.96539	5.88828	5.86732	6.11957	6.08014	5.74427	5.88625	6.09254	6.23959	6.24997	6.37598	6.07946	0.970889	1.72283	1.4539	1.25753	1.10039	1.04157	1.44616	1.20393	0.997998	0.918048	0.97915	0.632334	0.233795	0.190129	0.958318	0.525711	0.127542	0.0651866	1.497	2.38201	2.38696	2.177	2.04856	2.06088	2.08205	2.53298	2.57695	2.62588	2.64087	2.29103	2.23998
6.11521	6.19121	6.17318	6.14918	6.35004	6.41008	6.14023	6.03525	5.98535	5.96534	6.14722	6.13333	5.79144	5.79852	6.14821	6.25105	6.25401	6.376	6.1452	0.960926	1.73074	1.46031	1.25622	1.06526	1.01628	1.45142	1.17234	0.958876	0.868805	0.964961	0.571984	0.182708	0.0799324	0.955453	0.541013	0.14251	0.064577	1.50947	2.36005	2.38799	2.17998	2.06201	2.07298	2.08397	2.53298	2.58203	2.634	2.64799	2.27802	2.20801
6.19178	6.26884	6.23775	6.21365	6.36555	6.4381	6.22287	6.12711	6.11258	6.08876	6.22777	6.25119	5.9514	5.98677	6.22584	6.26922	6.25704	6.37679	6.21888	0.974109	1.752	1.48106	1.26061	1.06084	0.985703	1.46188	1.18882	0.953244	0.841761	0.972792	0.53751	0.149994	0.0629723	0.97086	0.538316	0.142291	0.063518	1.52752	2.37696	2.38594	2.17202	2.0651	2.06704	2.07501	2.52611	2.59106	2.63304	2.64493	2.28596	2.21112
6.25345	6.33541	6.29648	6.26455	6.40862	6.44593	6.29139	6.21422	6.23689	6.22776	6.28846	6.34516	6.14031	6.20505	6.29241	6.28684	6.25997	6.36015	6.28838	0.986618	1.76621	1.50046	1.26694	1.03044	0.952843	1.47112	1.18188	0.918054	0.834753	0.987945	0.528847	0.151873	0.0686692	0.980326	0.527784	0.136066	0.0633614	1.53609	2.37403	2.38104	2.17398	2.07293	2.06997	2.07599	2.53492	2.59596	2.63597	2.63905	2.28303	2.22091
6.32216	6.40617	6.35619	6.30418	6.4141	6.45803	6.37119	6.30923	6.37734	6.38637	6.35116	6.44625	6.32648	6.39566	6.36516	6.30705	6.2701	6.36311	6.35717	0.994063	1.77421	1.50994	1.26204	1.02051	0.933998	1.48172	1.19525	0.93201	0.853792	0.997992	0.548564	0.156393	0.0633493	0.984884	0.535429	0.147994	0.0591783	1.54718	2.36899	2.37898	2.171	2.07401	2.06498	2.06098	2.52899	2.603	2.63099	2.63598	2.27699	2.227
6.38196	6.47193	6.42791	6.37269	6.45003	6.46987	6.44492	6.39805	6.50651	6.52785	6.41091	6.54223	6.50832	6.6452	6.42596	6.32715	6.30665	6.40361	6.42197	0.995155	1.77911	1.50679	1.26124	0.98583	0.910408	1.48576	1.21923	0.940232	0.870079	0.998568	0.555029	0.142758	0.100144	0.986351	0.518183	0.13059	0.0472265	1.54768	2.36607	2.37197	2.17204	2.07596	2.05693	2.05291	2.52597	2.60207	2.62695	2.62684	2.27507	2.22701
6.4525	6.54051	6.49453	6.42364	6.45199	6.46007	6.51252	6.47545	6.61721	6.66403	6.47753	6.63236	6.67879	6.80685	6.4965	6.4114	6.35466	6.44868	6.49349	0.995557	1.77316	1.49983	1.23193	0.977023	0.890392	1.4816	1.23051	0.994008	0.908249	0.994002	0.647512	0.147764	0.0673532	0.991583	0.653627	0.129845	0.0432979	1.54163	2.37097	2.37001	2.17498	2.07302	2.05203	2.04605	2.52401	2.60697	2.62303	2.61508	2.27997	2.22799
6.52122	6.6072	6.56121	6.47217	6.45814	6.46208	6.5852	6.5602	6.7272	6.79633	6.54623	6.69826	6.81844	6.94452	6.5682	6.44524			6.5672	0.990514	1.76707	1.48563	1.21396	0.966963	0.874369	1.47249	1.23824	1.03045	0.943107	0.989752	0.642715	0.255366	0.165225	0.985767	0.64399			1.53292	2.376	2.36898	2.17399	2.07002	2.04995	2.04197	2.52799	2.607	2.61901	2.60597	2.28199	2.23405
6.59995	6.67695	6.63495	6.53083	6.50861	6.49056	6.65588	6.63196	6.7991	6.91321	6.62698	6.78888	6.97017	7.12604	6.64	6.52992	6.36661		6.63592	0.978057	1.75199	1.4713	1.21054	0.929935	0.863499	1.46021	1.23364	1.05621	0.977091	0.976381	0.548515	0.184915	0.139233	0.974413	0.654337	0.160638		1.51911	2.37503	2.36094	2.16995	2.07594	2.03294	2.03191	2.52401	2.60796	2.62294	2.59494	2.28001	2.25197
6.67329	6.75029	6.70829	6.59537	6.55555	6.53358	6.72434	6.70628	6.88418	7.00709	6.70326	6.85734	7.06112	7.20622	6.71725	6.60131	6.41355		6.70731	0.97082	1.74161	1.46127	1.19735	0.927969	0.854883	1.44831	1.23015	1.06406	1.00042	0.968714	0.626366	0.196934	0.135625	0.967675	0.65334	0.162779		1.50827	2.37698	2.35605	2.16604	2.07105	2.02805	2.02507	2.52499	2.60503	2.61805	2.59005	2.28099	2.25002
6.75322	6.82522	6.78222	6.66723	6.60621	6.57821	6.79619	6.78119	6.97225	7.08618	6.77922	6.93623	7.12012	7.2721	6.79722	6.68626	6.43711	6.57711	6.78622	0.964951	1.72918	1.45041	1.18716	0.921531	0.850765	1.44753	1.22571	1.07735	1.02271	0.961658	0.623752	0.147625	0.1	0.963023	0.651748	0.191955	0.148116	1.50057	2.37003	2.35599	2.16298	2.07	2.02099	2.01999	2.52498	2.59399	2.61598	2.59102	2.27603	2.241
6.8349	6.90494	6.86489	6.75198	6.68502	6.65602	6.86791	6.85185	7.06591	7.15271	6.86189	7.02121	7.16518	7.30706	6.87785	6.78116	6.47962	6.61959	6.86592	0.961533	1.72523	1.44562	1.18836	0.921853	0.849014	1.44669	1.21387	1.09458	1.0383	0.957385	0.623367	0.134697	0.0705599	0.960419	0.643145	0.219456	0.175886	1.4952	2.38195	2.35094	2.15596	2.06984	2.01895	2.01495	2.518	2.59096	2.6089	2.59706	2.28795	2.24111
6.90649	6.97947	6.9355	6.83045	6.76643	6.73743	6.94049	6.91952	7.13849	7.2096	6.9325	7.11732	7.1799	7.31197	6.94552	6.87335	6.52865	6.66667	6.93948	0.962573	1.72989	1.45126	1.18908	0.922913	0.847739	1.44693	1.22176	1.07965	1.04036	0.959366	0.544268	0.124909	0.0593987	0.96036	0.605267	0.216739	0.173189	1.49953	2.37803	2.34603	2.15302	2.05709	2.01503	2.01103	2.518	2.58802	2.60106	2.60197	2.28403	2.24994
6.9792	7.05519	7.01021	6.91224	6.8643	6.83631	7.01919	6.98715	7.17512	7.2581	7.0052	7.16808	7.19901	7.313	7.01921	6.98027	6.62809	6.76581	7.01618	0.963941	1.7374	1.45572	1.18374	0.924441	0.848472	1.44907	1.20776	1.05631	1.0224	0.962408	0.526567	0.113531	0.0546038	0.959843	0.572859	0.183449	0.139798	1.50985	2.37499	2.34901	2.153	2.058	2.01099	2.00999	2.50902	2.58998	2.62399	2.61002	2.278	2.244
7.0498	7.12288	7.08488	6.99719	6.96951	6.94565	7.08478	7.04167	7.21642	7.29224	7.07585	7.19721	7.20204	7.31295	7.09275	7.07636	6.6645		7.08083	0.97492	1.75224	1.46733	1.19383	0.921438	0.849217	1.46376	1.22132	1.05583	0.993659	0.975629	0.567133	0.124195	0.0524379	0.968073	0.57263	0.256907		1.52388	2.37195	2.35101	2.15304	2.05802	2.00706	2.00798	2.51509	2.58204	2.62094	2.61605	2.27893	2.2451
7.11339	7.19234	7.15434	7.0911	7.08886	7.07576	7.14641	7.0945	7.24968	7.31082	7.14336	7.21384	7.20497	7.30904	7.15243	7.18397	6.94136		7.14637	0.986747	1.7677	1.48059	1.20863	0.935506	0.858462	1.47518	1.22224	1.03698	0.96747	0.985862	0.540514	0.125418	0.0522716	0.980927	0.594016	0.290648		1.5393	2.36804	2.35199	2.15597	2.05998	2.01195	2.00602	2.52193	2.58497	2.61605	2.61996	2.27306	2.25293
7.18019	7.2612	7.2272	7.18024	7.21834	7.21939	7.2132	7.15115	7.288	7.331	7.20819	7.21703	7.19802	7.31	7.22218	7.28328	7.07136	7.10946	7.22018	0.99352	1.7802	1.49586	1.22484	0.960034	0.875915	1.48719	1.22206	1.00156	0.928128	0.992376	0.524001	0.121495	0.0514381	0.987553	0.594191	0.271218	0.144167	1.55764	2.35599	2.35702	2.16001	2.05901	2.02804	2.01103	2.51998	2.58401	2.614	2.617	2.26599	2.25201
7.24989	7.33179	7.29991	7.26607	7.33937	7.3586	7.28486	7.20472	7.28834	7.33114	7.2779	7.2295	7.20413	7.31001	7.28788	7.38325	7.20133	7.27525	7.28585	1.00079	1.78915	1.50705	1.25471	0.98341	0.895645	1.49794	1.22787	1.00254	0.913257	0.998213	0.528453	0.130434	0.0507666	0.995776	0.601632	0.146001	0.0648976	1.56771	2.3541	2.36503	2.164	2.062	2.0409	2.02014	2.51305	2.58603	2.61397	2.617	2.26304	2.25501
7.31851	7.39256	7.37049	7.34841	7.44524	7.48212	7.35152	7.2606	7.31481	7.34192	7.3475	7.26773	7.21393	7.31099	7.35552	7.47931	7.38072	7.44876	7.35153	1.0032	1.79583	1.5111	1.26506	1.01886	0.92074	1.49854	1.24169	0.98997	0.922275	0.998428	0.564164	0.140766	0.0520508	1.00008	0.608729	0.14456	0.0623979	1.57055	2.36194	2.36699	2.164	2.062	2.03306	2.03092	2.51697	2.58799	2.61201	2.617	2.26598	2.25599
7.39122	7.46123	7.44226	7.42628	7.55536	7.61444	7.42723	7.32421	7.33509		7.42123	7.28919	7.22401	7.311	7.42523	7.5683	7.58462	7.66765	7.42324	0.999546	1.79121	1.50471	1.27861	1.05089	0.954086	1.4883	1.24308	1.0043		0.99553	0.569922	0.147363	0.0521238	0.995552	0.596979	0.149475	0.0585504	1.56693	2.36	2.372	2.16799	2.05697	2.03502	2.04305	2.51001	2.58799	2.62396		2.26598	2.25597
7.4578	7.52989	7.51994	7.51097	7.66323	7.74641	7.49601	7.38799	7.3617		7.48978	7.34774	7.22814	7.31	7.49378	7.65894	7.77173	7.86519	7.49493	0.9861	1.78201	1.4897	1.26829	1.07755	0.982997	1.47626	1.24065	1.01194		0.983469	0.594498	0.145337	0.0532861	0.980985	0.56364	0.127532	0.0653627	1.55495	2.35877	2.37314	2.16604	2.04703	2.04103	2.05915	2.51384	2.58594	2.61329		2.26082	2.24596
7.5204	7.59934	7.5933	7.58628	7.75909	7.85596	7.57425	7.46526	7.41648		7.55042	7.40545	7.2389	7.31	7.55442	7.7323	7.90671	8.03538	7.56731	0.970509	1.76219	1.47521	1.26474	1.09022	1.01154	1.46118	1.26058	1.04216		0.972465	0.611439	0.143517	0.0553206	0.961159	0.544978	0.161179	0.120851	1.53967	2.34117	2.3839	2.16897	2.04898	2.04298	2.07089	2.50112	2.58105	2.63579		2.24713	2.24303
7.58417	7.68266	7.67016	7.67467	7.85719	7.9557	7.64716	7.50325			7.61766	7.43515	7.26305	7.33054	7.62567	7.79419	7.99266	8.14908	7.64116	0.941731	1.74038	1.46511	1.26124	1.09931	1.0377	1.44263	1.22306			0.946396	0.557886	0.16096	0.0689987	0.932277	0.541223	0.176306	0.105131	1.51463	2.34349	2.38901	2.17702	2.04401	2.05201	2.08152	2.51201	2.61696			2.25199	2.2435
7.66247	7.75593	7.74384	7.75287	7.94706	8.052	7.72196				7.69345	7.50713	7.28855	7.35143	7.70345	7.88495	8.09039	8.17743	7.71592	0.940234	1.7289	1.4539	1.25298	1.10794	1.05889	1.43047				0.944716	0.554788	0.146737	0.0569208	0.931001	0.532084	0.144149	0.139074	1.50356	2.33753	2.39208	2.18554	2.04699	2.05713	2.09012	2.51947				2.24702	2.24346
7.74188	7.8319	7.81295	7.82443	8.03285	8.13483	7.80087				7.77089	7.59879	7.33218	7.42401	7.78138	7.96239	8.07914	8.22216	7.7914	0.935495	1.72137	1.44692	1.245	1.09628	1.06601	1.43172				0.938556	0.558393	0.164328	0.0931409	0.927655	0.544573	0.175577	0.120361	1.49804	2.33998	2.39846	2.18897	2.0465	2.06693	2.10041	2.51653				2.24849	2.24002
7.81085	7.89787	7.89185	7.93279	8.12777	8.20187	7.85288				7.85484	7.68777	7.40884	7.41991	7.84086	8.03984	8.13489	8.26095	7.86985	0.933603	1.72104	1.45313	1.2247	1.09283	1.07207	1.42238				0.938999	0.529519	0.156427	0.0557069	0.925367	0.499035	0.151525	0.0800033	1.48815	2.34399	2.40596	2.19699	2.01708	2.09592	2.098	2.55595				2.25699	2.23702
7.89491	7.97596	7.9668	7.94468	8.15532	8.25166	7.92991	7.79208	7.71924	7.69421	7.93881	7.81938	7.49716	7.6372	7.92795	8.10044	8.14306	8.268	7.94085	0.942571	1.73028	1.45619	1.2378	1.11093	1.06069	1.43612	1.15652	0.937202	0.869799	0.945637	0.542011	0.186016	0.13942	0.936431	0.564212	0.153414	0.0712555	1.50153	2.35411	2.407	2.19901	2.0217	2.07995	2.09696	2.55401	2.606	2.65788	2.65901	2.26708	2.22905
7.9692	8.05515	8.0323	8.0004	8.18172	8.30542	8.0042	7.88104	7.82091	7.79393	8.00529	7.93278	7.59198	7.73594	8.00616	8.13661	8.14795	8.268	8.01025	0.960725	1.73272	1.47121	1.26265	1.09243	1.03916	1.44461	1.17324	0.949706	0.867228	0.965081	0.543761	0.187316	0.140281	0.952903	0.567633	0.155399	0.0692416	1.50631	2.36291	2.407	2.19999	2.07938	2.07604	2.09403	2.55499	2.606	2.64811	2.65999	2.27393	2.23296
8.0361	8.12511	8.10009	8.0571	8.22208	8.32103	8.07712	7.97215	7.92619	7.91019	8.0771	8.05116	7.71123	7.72328	8.07411	8.15503	8.158	8.272	8.0821	0.960006	1.75318	1.48633	1.27553	1.0927	1.02099	1.45945	1.18471	0.957836	0.875003	0.964424	0.547311	0.179306	0.0901828	0.952056	0.568305	0.153999	0.0669101	1.52023	2.374	2.40299	2.20199	2.089	2.081	2.086	2.55099	2.607	2.65499	2.66	2.286	2.234
8.09975	8.18973	8.15771	8.11762	8.26824	8.34206	8.15281	8.06695	8.0403	8.02565	8.13772	8.1489	7.8539	7.89523	8.13875	8.17228	8.16113	8.272	8.14576	0.975704	1.76302	1.50051	1.25727	1.06129	0.988	1.47618	1.20933	0.925811	0.834784	0.979348	0.541703	0.158582	0.0676393	0.968157	0.558787	0.153007	0.0669611	1.53248	2.37598	2.39798	2.19498	2.09209	2.08401	2.08594	2.54594	2.60706	2.64888	2.65697	2.28893	2.23311
8.16543	8.25344	8.21946	8.17153	8.28882	8.34696	8.22339	8.15027	8.15401	8.16974	8.20045	8.22732	8.01956	8.0903	8.20443	8.19679	8.1729	8.272	8.21242	0.985683	1.7812	1.51326	1.26822	1.0502	0.962691	1.4868	1.20963	0.972196	0.871807	0.98966	0.521843	0.164845	0.0667081	0.977518	0.528811	0.138814	0.0661867	1.54872	2.37402	2.39602	2.19302	2.09993	2.08499	2.08104	2.54104	2.61196	2.63809	2.65403	2.28305	2.24291
8.23197	8.32397	8.28197	8.22898	8.31799	8.36299	8.29297				8.26597	8.34095	8.18993	8.26993	8.26897	8.203	8.176	8.272	8.28097	0.994816	1.79523	1.52136	1.26329	1.02775	0.933042	1.50421				0.996507	0.543981	0.155134	0.0661702	0.988666	0.52817	0.143358	0.0649705	1.55574	2.378	2.385	2.181	2.093	2.076	2.076	2.541				2.288	2.237
8.29872	8.38884	8.34874	8.2895	8.34414	8.35808	8.36282	8.309	8.39407	8.43462	8.33068	8.44302	8.37508	8.46651	8.33875	8.21766	8.19807	8.28214	8.34872	1.00162	1.78957	1.51836	1.26362	0.987621	0.907184	1.50609	1.23842	1.01159	0.908777	1.00347	0.528999	0.154029	0.0570642	0.99508	0.517212	0.121431	0.0456139	1.55711	2.37202	2.37892	2.17897	2.09597	2.07192	2.0709	2.54095	2.61706	2.64289	2.6378	2.28203	2.22697
8.36034	8.46122	8.41232	8.33254	8.35587	8.36493	8.43324	8.39507	8.48601	8.5745	8.38937	8.53105	8.55408	8.68268	8.40331	8.27439	8.20394	8.29387	8.41034	1.00167	1.78664	1.51359	1.23842	0.979962	0.889451	1.50214	1.24464	1.01839	0.937828	1.00434	0.514278	0.146224	0.064322	0.994249	0.570794	0.118036	0.0459464	1.5508	2.37398	2.37207	2.17603	2.09303	2.06507	2.06209	2.53704	2.62195	2.63311	2.62019	2.28497	2.22403
8.42311	8.5281	8.4781	8.37808	8.37304	8.37003	8.50609	8.46012	8.61115	8.70917	8.45711	8.61709	8.72616	8.86117	8.46711	8.33605			8.4821	0.99351	1.77162	1.50016	1.20474	0.966976	0.874412	1.49453	1.25767	1.06091	0.972966	0.999701	0.572954	0.166732	0.0936402	0.98266	0.610956			1.54134	2.37901	2.37199	2.171	2.09299	2.06298	2.05299	2.533	2.613	2.631	2.61099	2.28601	2.21602
8.50483	8.60283	8.55475	8.4356	8.40437	8.39232	8.57576	8.54679	8.71892	8.83419	8.53986	8.68175	8.84501	8.98815	8.54584	8.37611			8.55584	0.978915	1.75942	1.48891	1.20327	0.934888	0.868465	1.48097	1.25308	1.07676	0.992542	0.977969	0.583513	0.197655	0.130636	0.975434	0.579623			1.52897	2.38294	2.3639	2.16793	2.08593	2.04993	2.0469	2.53297	2.61194	2.63	2.60096	2.29189	2.23093
8.57739	8.67539	8.62045	8.48856	8.43673	8.42076	8.64244	8.61642	8.79933	8.93813	8.61537	8.74745	8.93326	9.08916	8.61939	8.47319			8.62939	0.962666	1.74632	1.47186	1.1915	0.933839	0.864563	1.46486	1.24036	1.07296	1.00935	0.965584	0.595153	0.206873	0.148699	0.955626	0.631635			1.51027	2.37804	2.35507	2.16205	2.08005	2.04405	2.03807	2.53002	2.60704	2.63	2.59703	2.28208	2.22505
8.65991	8.75192	8.70191	8.56392	8.49993	8.47095	8.71992	8.69392	8.88191	9.02691	8.69092	8.83191	9.01392	9.17091	8.69792	8.54592			8.70792	0.957435	1.73237	1.45905	1.18273	0.92405	0.857717	1.45804	1.23336	1.07556	1.0254	0.955361	0.592133	0.156943	0.0995122	0.95542	0.598496			1.50286	2.37101	2.353	2.15101	2.07501	2.03501	2.03001	2.52001	2.59501	2.629	2.59101	2.27701	2.23099
8.74283	8.82786	8.77683	8.63803	8.56582	8.53187	8.79586	8.76277	8.97456	9.09165	8.76687	8.92591	9.06312	9.20414	8.78287	8.6404			8.78088	0.949961	1.72887	1.44894	1.17385	0.923805	0.853136	1.44791	1.22444	1.09408	1.04523	0.947645	0.582878	0.127451	0.0742316	0.948266	0.590744			1.49454	2.36291	2.34498	2.1489	2.063	2.02886	2.02189	2.51685	2.59497	2.61119	2.59699	2.2679	2.21592
8.81523	8.9022	8.84923	8.72705	8.63724	8.60719	8.8702	8.82929	9.02348	9.14839	8.84219	9.00515	9.07388	9.21587	8.85819	8.7617			8.85718	0.950049	1.72701	1.44836	1.18391	0.925086	0.851933	1.44376	1.21197	1.06135	1.03906	0.948056	0.518539	0.124917	0.048347	0.947934	0.605819			1.49704	2.35508	2.34302	2.14009	2.063	2.01713	2.0121	2.50414	2.59203	2.62782	2.59601	2.25909	2.20907
8.88808	8.97109	8.91909	8.8091	8.73912	8.70213	8.93608	8.89207	9.07207	9.17904	8.91508	9.05303	9.084	9.216	8.93108	8.87609			8.92708	0.956769	1.73127	1.4573	1.18338	0.922072	0.848767	1.45029	1.2313	1.06931	1.02539	0.954173	0.530915	0.126892	0.0489403	0.955005	0.600693			1.50028	2.35099	2.339	2.137	2.052	2.00698	2.00099	2.502	2.579	2.62798	2.602	2.254	2.205
8.95272	9.04179	8.99181	8.89303	8.83829	8.8094	8.99874	8.94862	9.12644	9.21024	8.98073	9.07719	9.08803	9.214	8.99475	8.95409			8.9918	0.964571	1.74314	1.46689	1.19562	0.931635	0.854137	1.45754	1.22884	1.06298	1.00524	0.964879	0.535188	0.128291	0.0491644	0.95959	0.570238			1.51338	2.3449	2.339	2.13503	2.05197	1.99393	1.98893	2.50098	2.57998	2.6109	2.603	2.2519	2.20101
9.01447	9.10942	9.06141	8.98125	8.94906	8.92997	9.06246	9.00155	9.16467	9.23082	9.04347	9.09386	9.09097	9.214	9.05945	9.0482			9.06041	0.974148	1.75591	1.48064	1.20573	0.93637	0.85647	1.46893	1.23174	1.04825	0.976644	0.973368	0.530678	0.127517	0.0495467	0.969902	0.574375			1.5242	2.33608	2.339	2.13797	2.04903	1.98805	1.98305	2.49902	2.57802	2.60208	2.603	2.24308	2.20199
9.07694	9.17694	9.12794	9.06692	9.06988	9.05988	9.12294	9.05795	9.18898	9.24798	9.10894	9.10499	9.095	9.214	9.11794	9.14091	8.88389	8.94397	9.12194	0.992173	1.77522	1.50139	1.22366	0.942774	0.870636	1.48467	1.22928	1.02502	0.94565	0.990464	0.529981	0.12751	0.0480315	0.988242	0.571663	0.170788	0.0691232	1.54558	2.332	2.343	2.139	2.044	1.993	1.985	2.502	2.578	2.602	2.602	2.24	2.203
9.14166	9.24169	9.19484	9.15093	9.19329	9.20151	9.18863	9.11356	9.22403	9.25801	9.17369	9.11918	9.09408	9.211	9.17964	9.2511	9.04774	9.10389	9.18968	0.998476	1.78449	1.51159	1.24497	0.960698	0.882273	1.4979	1.22366	0.992974	0.907597	0.993606	0.536389	0.133657	0.0484017	0.997405	0.592985	0.156098	0.0686497	1.55335	2.32595	2.34807	2.14002	2.04295	1.99824	1.98809	2.49905	2.57891	2.60199	2.60203	2.23494	2.20507
9.19839	9.30136	9.26722	9.23114	9.3048	9.33259	9.24341	9.16247	9.22697	9.25899	9.23336	9.13483	9.10093	9.211	9.2354	9.34598	9.19838	9.26724	9.24837	0.999885	1.79084	1.51513	1.25328	0.990855	0.906776	1.50214	1.23388	0.988112	0.896114	0.994965	0.528505	0.137706	0.0502798	0.998706	0.59951	0.160216	0.0703517	1.55821	2.32204	2.35394	2.14198	2.03904	2.01878	1.99592	2.50296	2.57108	2.60101	2.60497	2.23005	2.21094
9.2631	9.3661	9.3361	9.31211	9.40219	9.4572	9.30211	9.2091	9.23404	9.25802	9.2951	9.15706	9.11201	9.22	9.29611	9.43411	9.37627	9.46931	9.31611	0.995807	1.7895	1.51141	1.26654	1.02614	0.939441	1.50009	1.229	0.984286	0.88985	0.990038	0.534753	0.149295	0.0563206	0.995456	0.596812	0.159439	0.0563432	1.55633	2.327	2.35901	2.149	2.039	2.025	2.01301	2.514	2.574	2.60202	2.61301	2.236	2.215
9.32669	9.43072	9.40275	9.38281	9.52025	9.5834	9.37278	9.27263	9.26139	9.27031	9.36066	9.19343	9.12005	9.22	9.36373	9.50585	9.5457	9.6669	9.38673	0.987496	1.7824	1.49959	1.26921	1.05233	0.965468	1.49315	1.22419	0.987801	0.902482	0.982669	0.536822	0.152211	0.05674	0.986315	0.572361	0.165405	0.0712781	1.54898	2.32907	2.36407	2.15	2.03797	2.02207	2.02118	2.514	2.57601	2.61213	2.6201	2.23308	2.21799
9.38649	9.49248	9.46745	9.45241	9.62809	9.70398	9.44043	9.32654	9.29472	9.29678	9.41752	9.23068	9.12397	9.22	9.42647	9.57938	9.69176	9.83062	9.44947	0.976781	1.77062	1.49014	1.27036	1.06949	0.991133	1.48353	1.20547	0.974076	0.912099	0.973061	0.537822	0.154907	0.0584654	0.974678	0.529364	0.173591	0.0978255	1.5382	2.33495	2.36995	2.15	2.03502	2.02795	2.03687	2.514	2.57699	2.62291	2.62893	2.23994	2.21701
9.45298	9.56098	9.53298	9.51598	9.69898	9.80497	9.51198	9.39498	9.33799	9.32599	9.48498	9.28898	9.139	9.219	9.49198	9.65198	9.81796	9.96396	9.51698	0.963644	1.75949	1.48044	1.27019	1.10417	1.02728	1.46377	1.19936	0.97295	0.899294	0.964193	0.550016	0.165267	0.0687066	0.957536	0.511606	0.187006	0.119593	1.52813	2.329	2.378	2.159	2.034	2.028	2.045	2.524	2.585	2.616	2.64499	2.234	2.216
9.52986	9.62974	9.59783	9.58874	9.81361	9.90894	9.58381	9.46285	9.39575		9.5609	9.36891	9.16035	9.21908	9.56882	9.73495	9.95203	10.0692	9.58476	0.952713	1.74792	1.47217	1.26186	1.10353	1.04665	1.45334	1.1876	0.969957		0.954311	0.57949	0.161997	0.0716662	0.945745	0.499912	0.130008	0.0846055	1.51927	2.32409	2.38609	2.16411	2.04109	2.04693	2.06011	2.52616	2.58906	2.645		2.22905	2.213
9.6042	9.69332	9.66923	9.65232	9.86643	9.99013	9.65325	9.53621	9.46031		9.63817	9.44716	9.19067	9.22593	9.63924	9.81712	9.95497	10.0888	9.6503	0.948673	1.74118	1.46223	1.25318	1.12022	1.06217	1.44234	1.18644	0.972275		0.952687	0.580361	0.178067	0.0747864	0.93928	0.500909	0.130683	0.0738853	1.51198	2.33192	2.39392	2.17389	2.04892	2.04106	2.06989	2.53985	2.59395	2.645		2.23296	2.213
9.68112	9.76712	9.7391	9.75509	9.96209	10.0591	9.72212	9.6161	9.55611		9.71512	9.55119	9.26715	9.40815	9.71612	9.89311	9.98801	10.099	9.72311	0.947666	1.7352	1.45695	1.2215	1.09566	1.06943	1.44448	1.18705	0.962354		0.951068	0.581152	0.196406	0.152827	0.938734	0.526414	0.130014	0.0611716	1.50825	2.34102	2.40301	2.18101	2.00401	2.05401	2.078	2.547	2.60102	2.63303		2.24202	2.20699
9.75384	9.84274	9.80374	9.81337	10.0162	10.1125	9.79374	9.67975	9.62603		9.78784	9.66936	9.36014	9.49917	9.78887	9.95941	9.99406	10.1061	9.79177	0.951465	1.73603	1.46245	1.21959	1.08602	1.06364	1.44022	1.18987	0.96463		0.955917	0.588468	0.225131	0.182059	0.94119	0.547306	0.138541	0.055993	1.51192	2.35115	2.40806	2.18607	2.0112	2.05902	2.08001	2.55006	2.61314	2.654		2.25215	2.20302
9.82639	9.90646	9.86746	9.84573	10.0329	10.1546	9.85746	9.74446	9.71525		9.86039	9.78701	9.45917	9.60015	9.86436	9.9947	9.99896	10.1139	9.85844	0.95626	1.74239	1.46731	1.23832	1.0801	1.04606	1.443	1.18415	0.951649		0.959093	0.589174	0.240818	0.198402	0.947279	0.551277	0.138609	0.0536497	1.52038	2.36389	2.41296	2.19195	2.02885	2.06098	2.08099	2.55496	2.6249	2.654		2.26489	2.20498
9.89892	9.97293	9.92294	9.89894	10.073	10.175	9.92992	9.82491	9.8059		9.92593	9.89688	9.57188	9.71088	9.93692	10.023	10.009	10.114	9.91893	0.9659	1.75457	1.48288	1.26468	1.09006	1.02672	1.4572	1.19374	0.96047		0.966212	0.593955	0.243557	0.202406	0.958887	0.557284	0.137741	0.0530406	1.53544	2.36999	2.414	2.189	2.07695	2.063	2.078	2.55001	2.621	2.66199		2.27299	2.208
9.96271	10.0367	9.98363	9.95257	10.0974	10.1921	9.99372	9.90478	9.90719	9.91026	9.99467	9.99102	9.68445	9.82234	10.0057	10.0482	10.012	10.114	9.98365	0.974929	1.7678	1.4926	1.27556	1.07657	0.99912	1.47218	1.21388	0.953755	0.867609	0.974888	0.572436	0.203727	0.163533	0.967744	0.548003	0.135552	0.0527943	1.54917	2.3891	2.41194	2.192	2.08216	2.06311	2.07706	2.55201	2.61808	2.65899	2.66897	2.28812	2.20409
10.0243	10.0964	10.0384	10.0015	10.1346	10.1969	10.0563	9.97228	10.0099	10.0188	10.0524	10.0791	9.80967	9.85169	10.0693	10.0658	10.016	10.114	10.0394	0.980857	1.76904	1.50398	1.27153	1.06118	0.969693	1.4794	1.21348	0.955957	0.851986	0.981668	0.563426	0.164587	0.0790595	0.97242	0.530071	0.133967	0.053166	1.55659	2.39791	2.40705	2.192	2.09585	2.0729	2.08195	2.55299	2.62493	2.65801	2.66603	2.29889	2.21192
10.0831	10.1591	10.0981	10.0561	10.164	10.208	10.1161	10.0521	10.1372	10.1572	10.1051	10.1682	9.9733	10.0343	10.1291	10.0771	10.023	10.111	10.0991	0.989829	1.77156	1.51223	1.26375	1.01797	0.939999	1.49559	1.22305	0.956429	0.874026	0.992088	0.559162	0.127301	0.0476628	0.97937	0.531129	0.135271	0.0541738	1.56505	2.39398	2.408	2.19199	2.1	2.078	2.072	2.56398	2.63201	2.65797	2.65598	2.29698	2.21401
10.1437	10.2227	10.1577	10.1076	10.1713	10.208	10.1858	10.1359	10.2442	10.2803	10.1576	10.273	10.1498	10.2042	10.1997	10.1222		10.1277	10.1627	0.989466	1.77325	1.51526	1.24959	1.0126	0.921797	1.49877	1.22236	0.997051	0.907335	0.99082	0.572558	0.121988	0.043438	0.979669	0.542071		0.0506506	1.56742	2.3829	2.40699	2.189	2.09902	2.076	2.072	2.5549	2.63793	2.63999	2.64299	2.28388	2.21909
10.2015	10.2845	10.2205	10.1566	10.1948	10.208	10.2524	10.2124	10.3471	10.3941	10.2096	10.3613	10.3097	10.3954	10.2615	10.1408		10.1885	10.2235	0.98825	1.77024	1.50801	1.234	0.985693	0.901558	1.48828	1.22956	1.01971	0.935546	0.987389	0.605358	0.116615	0.0441342	0.980453	0.501309		0.0585147	1.56319	2.37407	2.40601	2.189	2.10098	2.076	2.072	2.54607	2.63205	2.63901	2.64201	2.27309	2.22693
[truncated: 64 more columns]
