# Supplementary material for: Kinematic Validation of a Multi-Kinect v2 Instrumented 10-Meter Walkway for Quantitative Gait Assessments
Source: PLoS One. 2015 Oct 13;10(10):e0139913. doi: 10.1371/journal.pone.0139913 (PMC4603795; doi:10.1371/journal.pone.0139913)
Supplement: S1 Data — (ZIP) [file pone.0139913.s001.zip › S1_Data/pp18_trial5.xls]

## Sheet: Sheet1
Kinect(x) SpineBase	Kinect(x) Head	Kinect(x) ShoulderLeft	Kinect(x) ElbowLeft	Kinect(x) WristLeft	Kinect(x) HandLeft	Kinect(x) ShoulderRight	Kinect(x) ElbowRight	Kinect(x) WristRight	Kinect(x) HandRight	Kinect(x) HipLeft	Kinect(x) KneeLeft	Kinect(x) AnkleLeft	Kinect(x) FootLeft	Kinect(x) HipRight	Kinect(x) KneeRight	Kinect(x) AnkleRight	Kinect(x) FootRight	Kinect(x) SpineShoulder	Kinect(y) SpineBase	Kinect(y) Head	Kinect(y) ShoulderLeft	Kinect(y) ElbowLeft	Kinect(y) WristLeft	Kinect(y) HandLeft	Kinect(y) ShoulderRight	Kinect(y) ElbowRight	Kinect(y) WristRight	Kinect(y) HandRight	Kinect(y) HipLeft	Kinect(y) KneeLeft	Kinect(y) AnkleLeft	Kinect(y) FootLeft	Kinect(y) HipRight	Kinect(y) KneeRight	Kinect(y) AnkleRight	Kinect(y) FootRight	Kinect(y) SpineShoulder	Kinect(z) SpineBase	Kinect(z) Head	Kinect(z) ShoulderLeft	Kinect(z) ElbowLeft	Kinect(z) WristLeft	Kinect(z) HandLeft	Kinect(z) ShoulderRight	Kinect(z) ElbowRight	Kinect(z) WristRight	Kinect(z) HandRight	Kinect(z) HipLeft	Kinect(z) KneeLeft
0.064	0.116	0.118989	0.0849684	0.139	0.159989	0.116968	0.094	0.157	0.17	0.106	0.023	-0.006	0.0940422	0.108	0.0259684	-0.006	0.087	0.105	0.973861	1.75893	1.49568	1.22694	0.954154	0.874347	1.48948	1.20437	0.933766	0.843001	0.973421	0.537084	0.168654	0.0625994	0.970711	0.526977	0.161733	0.0674217	1.53725	2.247	2.265	2.07597	1.99501	1.963	1.97397	2.43001	2.469	2.488	2.487	2.158	2.132
0.064	0.118997	0.121997	0.085	0.137002	0.155005	0.117	0.094	0.157	0.171998	0.106	0.0259971	-0.00699905	0.094	0.108	0.026	-0.0020038	0.087	0.105	0.973321	1.7578	1.49594	1.22695	0.95407	0.870034	1.48837	1.20436	0.93397	0.847136	0.97293	0.535771	0.165803	0.060522	0.970181	0.52678	0.159202	0.06738	1.5364	2.247	2.264	2.075	1.995	1.96	1.972	2.43	2.469	2.488	2.49	2.158	2.131
0.064	0.123887	0.12591	0.085	0.135045	0.159887	0.117	0.0969323	0.157	0.174932	0.106	0.026	-0.00406769	0.0959549	0.108	0.0269774	0.00190974	0.0909097	0.107932	0.972841	1.75915	1.49532	1.22716	0.953875	0.874937	1.48851	1.20472	0.934302	0.844335	0.972735	0.53446	0.161421	0.0565321	0.969388	0.522039	0.146308	0.0639199	1.53697	2.247	2.26693	2.07402	1.995	1.96391	1.97395	2.43	2.46802	2.488	2.48902	2.158	2.131
0.0669676	0.126968	0.128968	0.0889568	0.138957	0.161978	0.119968	0.097	0.162935	0.177968	0.108968	0.0299568	-0.004	0.0989676	0.110968	0.0309568	-0.000967609	0.0870432	0.110968	0.972454	1.75799	1.49475	1.22699	0.95388	0.870876	1.48836	1.2035	0.933637	0.845289	0.972631	0.533065	0.159619	0.0539571	0.968747	0.523196	0.154319	0.0678858	1.53646	2.24601	2.26601	2.07301	1.99401	1.96301	1.97004	2.42901	2.468	2.48602	2.48801	2.15701	2.13001
0.067	0.129998	0.131998	0.0929974	0.141998	0.163999	0.122998	0.097	0.163999	0.180998	0.112997	0.0359961	-0.004	0.096002	0.111	0.031	-0.00599674	0.087	0.116996	0.97247	1.7599	1.49454	1.22653	0.95327	0.871	1.48876	1.20367	0.9338	0.847249	0.97251	0.534609	0.15951	0.056998	0.96885	0.52379	0.157938	0.0680399	1.53733	2.246	2.264	2.072	1.996	1.962	1.966	2.428	2.468	2.489	2.487	2.156	2.128
0.0738534	0.136853	0.137874	0.0978953	0.144937	0.164979	0.129853	0.103853	0.166937	0.190791	0.118874	0.0467697	-0.004	0.101874	0.117853	0.0378534	-0.006	0.0879791	0.120916	0.973988	1.75839	1.49377	1.22609	0.952115	0.870187	1.48701	1.20211	0.931842	0.845889	0.972882	0.531829	0.156602	0.0556685	0.971523	0.526668	0.156902	0.0674917	1.53752	2.24404	2.26204	2.07004	1.9911	1.96102	1.96894	2.42506	2.46604	2.48802	2.48406	2.15404	2.12408
0.0769676	0.142935	0.144924	0.100968	0.146978	0.167968	0.132968	0.106968	0.167	0.196935	0.119	0.0499676	-0.0010324	0.101011	0.120968	0.038	-0.006	0.088	0.123968	0.97399	1.75627	1.49333	1.22632	0.952852	0.871683	1.4884	1.20321	0.932581	0.846552	0.973048	0.532502	0.153889	0.0532956	0.971263	0.527482	0.155386	0.0674602	1.53735	2.24301	2.26002	2.06802	1.99001	1.95704	1.96801	2.42401	2.46501	2.488	2.48202	2.154	2.12301
0.0800037	0.146005	0.148003	0.101003	0.151002	0.169003	0.142003	0.114005	0.181005	0.204004	0.123004	0.0580011	-0.000998902	0.0980018	0.128002	0.0410026	-0.009	0.088	0.127005	0.973699	1.75428	1.4916	1.22441	0.95097	0.865621	1.48852	1.20542	0.936551	0.84702	0.972979	0.53395	0.158669	0.056708	0.970739	0.52725	0.15771	0.0692699	1.53634	2.242	2.259	2.067	1.99	1.959	1.961	2.421	2.466	2.487	2.479	2.156	2.125
0.0897622	0.158691	0.156786	0.107834	0.156857	0.177786	0.148834	0.126691	0.193691	0.214738	0.132762	0.0609287	0.00192865	0.102881	0.133857	0.0478335	-0.009	0.088	0.139691	0.971611	1.75527	1.49038	1.2242	0.950697	0.868842	1.48747	1.20833	0.938629	0.846073	0.971613	0.534077	0.155829	0.0513994	0.968007	0.527719	0.15771	0.0691236	1.53559	2.2381	2.2551	2.06407	1.98707	1.95412	1.95417	2.41905	2.4621	2.4831	2.4829	2.15307	2.12402
0.0959274	0.168879	0.166879	0.115903	0.157	0.176024	0.157891	0.132927	0.207831	0.234758	0.138927	0.0639637	0.002	0.104976	0.140915	0.048	-0.009	0.088	0.148891	0.970582	1.75473	1.49124	1.22554	0.950423	0.865285	1.48541	1.2094	0.941654	0.845586	0.970987	0.533991	0.155533	0.0501537	0.966695	0.527987	0.160061	0.0690904	1.53513	2.23602	2.25204	2.06104	1.98107	1.954	1.94807	2.41604	2.46002	2.48201	2.47608	2.15102	2.12202
0.106006	0.178017	0.180016	0.127005	0.161011	0.180008	0.16802	0.14701	0.218032	0.253032	0.149006	0.0700073	0.00299896	0.105	0.14701	0.0510062	-0.00899688	0.0890042	0.159014	0.970597	1.75516	1.49339	1.21891	0.94299	0.868231	1.48618	1.2116	0.944376	0.853729	0.971378	0.535949	0.1551	0.0508695	0.966347	0.526138	0.160092	0.0710503	1.53451	2.233	2.24899	2.05699	1.97099	1.94599	1.93899	2.41299	2.459	2.482	2.477	2.148	2.12
0.111877	0.193671	0.194692	0.131897	0.171774	0.187836	0.18661	0.156794	0.248363	0.283363	0.154877	0.0768561	0.00202055	0.105	0.156794	0.0568767	-0.00606165	0.0929178	0.171733	0.968161	1.75057	1.48943	1.21829	0.943343	0.859562	1.48446	1.21195	0.949561	0.862466	0.969117	0.535235	0.154933	0.050439	0.963764	0.523995	0.161677	0.0713047	1.53124	2.23104	2.2441	2.04916	1.96512	1.93816	1.93312	2.40614	2.45606	2.47906	2.47406	2.14604	2.11804
0.124857	0.20389	0.206868	0.140901	0.177934	0.196901	0.19689	0.179746	0.269768	0.303779	0.167857	0.0829338	0.002	0.104011	0.165901	0.0728236	-0.006	0.0890441	0.186835	0.966735	1.75093	1.49016	1.2194	0.943528	0.866065	1.48403	1.20992	0.946832	0.859723	0.967804	0.535823	0.153674	0.0504597	0.962256	0.521487	0.162966	0.0713693	1.52936	2.22704	2.24004	2.04504	1.95907	1.93306	1.92707	2.40303	2.45106	2.47504	2.47103	2.14204	2.11602
0.137987	0.227975	0.225981	0.161978	0.185992	0.203993	0.214982	0.190989	0.295973	0.325977	0.179988	0.0969857	0.0059959	0.108995	0.181984	0.0969754	-0.0020041	0.0919969	0.208977	0.965132	1.75185	1.48999	1.22522	0.948175	0.859117	1.48086	1.2095	0.941615	0.865394	0.966331	0.537478	0.151282	0.0490814	0.960522	0.522549	0.16314	0.0695918	1.53086	2.223	2.22901	2.03801	1.94901	1.92701	1.91701	2.39401	2.451	2.47001	2.46401	2.13401	2.10501
0.150703	0.247542	0.241634	0.169817	0.19968	0.218657	0.241382	0.203703	0.306748	0.351405	0.192703	0.101886	0.00502288	0.104114	0.193725	0.14781	0.0146111	0.092	0.224634	0.963156	1.74688	1.48885	1.22139	0.945366	0.862022	1.48259	1.21392	0.94458	0.863397	0.962978	0.536141	0.147274	0.0497249	0.959856	0.523107	0.163296	0.0672351	1.52587	2.21909	2.22314	2.03311	1.94314	1.91527	1.90918	2.38814	2.44709	2.47	2.46107	2.13009	2.10011
0.1599	0.270746	0.264746	0.18879	0.21879	0.24669	0.257823	0.224768	0.320845	0.359912	0.204867	0.106945	0.005	0.104	0.203889	0.17669	0.0298341	0.0979336	0.244779	0.960727	1.73854	1.48387	1.21699	0.940909	0.85942	1.47377	1.20619	0.943869	0.863835	0.959993	0.53431	0.14628	0.0498389	0.958001	0.518492	0.152412	0.0616716	1.51989	2.21504	2.21904	2.02608	1.93608	1.90907	1.90702	2.38306	2.447	2.46901	2.46199	2.12604	2.0911
0.172987	0.30097	0.293971	0.213975	0.262956	0.273973	0.27798	0.23499	0.336984	0.37998	0.215989	0.118988	0.00799701	0.101003	0.217986	0.228948	0.0619681	0.124973	0.271973	0.956254	1.73563	1.47376	1.21026	0.936085	0.855524	1.46907	1.20233	0.94378	0.867436	0.955784	0.539615	0.150516	0.051808	0.953455	0.517061	0.153049	0.060621	1.51666	2.211	2.21201	2.02001	1.92501	1.90201	1.906	2.38	2.444	2.464	2.459	2.124	2.087
0.188668	0.328419	0.314564	0.251211	0.287481	0.310232	0.292689	0.24773	0.340917	0.376083	0.234606	0.120958	0.00702075	0.101	0.233668	0.273066	0.103128	0.179838	0.29746	0.953273	1.73074	1.47346	1.21232	0.936149	0.851299	1.46732	1.20273	0.941312	0.857226	0.952392	0.538464	0.147905	0.0506839	0.950924	0.559755	0.157897	0.0680917	1.51419	2.2061	2.21004	2.01706	1.92304	1.90494	1.91188	2.37217	2.44008	2.46596	2.46781	2.11812	2.08308
0.201856	0.357678	0.3595	0.286611	0.355245	0.363412	0.320689	0.253933	0.341989	0.361167	0.2439	0.127922	0.00996669	0.106933	0.2429	0.304656	0.164323	0.257145	0.327667	0.95058	1.72511	1.4622	1.2054	0.933144	0.852189	1.46475	1.2017	0.939421	0.855546	0.949442	0.538064	0.153071	0.050927	0.948516	0.562905	0.15712	0.0709002	1.5054	2.20204	2.20604	2.01601	1.923	1.91489	1.91892	2.37002	2.43802	2.46897	2.47591	2.11503	2.08102
0.224977	0.398959	0.394965	0.334952	0.39596	0.422941	0.348972	0.264989	0.341001	0.358003	0.268975	0.130997	0.01	0.110996	0.266976	0.359945	0.248916	0.335922	0.353974	0.937313	1.70819	1.4509	1.19174	0.918495	0.843039	1.457	1.19275	0.928471	0.849586	0.930339	0.537251	0.15304	0.0500309	0.940438	0.537475	0.143574	0.0598611	1.49888	2.198	2.203	2.015	1.918	1.92999	1.92899	2.371	2.438	2.47699	2.48799	2.114	2.08
0.242592	0.446888	0.436047	0.383866	0.459525	0.491412	0.388092	0.278682	0.332204	0.334545	0.286592	0.147614	0.0129319	0.115887	0.287524	0.418639	0.326208	0.428845	0.399934	0.931974	1.69366	1.43994	1.17864	0.911697	0.832788	1.4512	1.19368	0.912383	0.84009	0.923938	0.542283	0.155737	0.0555323	0.937029	0.553351	0.158405	0.073591	1.48378	2.19898	2.20202	2.01305	1.91995	1.94759	1.94855	2.36318	2.43702	2.49361	2.49973	2.11498	2.07805
0.275627	0.483593	0.471604	0.429491	0.539107	0.567152	0.407785	0.289876	0.311237	0.304339	0.322593	0.150966	0.013	0.100181	0.316672	0.462514	0.415005	0.525914	0.429672	0.925493	1.68587	1.42844	1.16473	0.912202	0.849654	1.44855	1.19022	0.922283	0.83289	0.915169	0.542588	0.156314	0.0618097	0.932847	0.562233	0.150929	0.0751656	1.4779	2.21284	2.20398	2.01498	1.92593	1.96481	1.97372	2.36695	2.43997	2.50488	2.51681	2.12686	2.07701
0.317971	0.536964	0.523965	0.484962	0.614949	0.651943	0.457966	0.311985	0.306003	0.280016	0.361973	0.171986	0.013	0.0990007	0.362969	0.529954	0.504939	0.624933	0.48796	0.909101	1.67028	1.41492	1.15339	0.916987	0.855756	1.42937	1.18853	0.920891	0.827374	0.901869	0.545798	0.159778	0.0631991	0.914143	0.549878	0.157605	0.079617	1.46123	2.22099	2.208	2.02299	1.923	1.98998	2.00698	2.369	2.44	2.51	2.52899	2.134	2.077
0.343465	0.56932	0.569053	0.522217	0.686497	0.746023	0.493259	0.331588	0.28935	0.256494	0.388444	0.175918	0.013	0.099	0.391403	0.589744	0.591188	0.713147	0.519341	0.905721	1.65807	1.3998	1.144	0.935138	0.880892	1.41393	1.1743	0.8938	0.82311	0.892379	0.545046	0.15976	0.0615742	0.916481	0.536246	0.165181	0.0811381	1.4495	2.22296	2.21192	2.03279	1.92104	2.00861	2.03149	2.37194	2.44784	2.53644	2.54369	2.13204	2.07602
0.405316	0.624393	0.613515	0.59025	0.77404	0.83404	0.54147	0.342879	0.284055	0.244132	0.443393		0.0367352	0.100978	0.452327	0.647371	0.673106	0.804996	0.571426	0.901605	1.63924	1.39137	1.13199	0.94361	0.907064	1.40079	1.15328	0.8968	0.833345	0.882013		0.169996	0.0626378	0.918904	0.535347	0.166181	0.0881126	1.43453	2.24674	2.21892	2.03992	1.92693	2.0268	2.06068	2.3809	2.46185	2.54194	2.55191	2.1498
0.41599	0.673953	0.649965	0.638954	0.847929	0.903933	0.584958	0.368975	0.280004	0.237007	0.461983				0.453	0.700949	0.708966	0.858949	0.614958	0.886594	1.62725	1.38507	1.12351	0.968966	0.934953	1.39073	1.14457	0.896231	0.837856	0.878833				0.889319	0.546269	0.168118	0.0970314	1.42296	2.21203	2.22799	2.043	1.93299	2.04598	2.08098	2.385	2.46999	2.55099	2.56099	2.13002
0.467797	0.727751	0.704729	0.680047	0.89491	0.959706	0.634842	0.413956	0.293682	0.254591	0.519661		0.0520681	0.110773	0.50382	0.727387	0.728546	0.870728	0.670706	0.886101	1.6266	1.38991	1.12921	0.986171	0.956197	1.38577	1.14393	0.906961	0.837948	0.88183		0.146221	0.052695	0.888332	0.543719	0.166547	0.0842472	1.42326	2.21298	2.24559	2.05277	1.94375	2.05577	2.09468	2.39966	2.4788	2.55295	2.56198	2.12805
0.514485	0.784374	0.766318	0.738351	0.939508	1.01242	0.687418	0.445653	0.340474		0.560553		0.0638658	0.119899	0.549497	0.765575	0.748776	0.877922	0.721441	0.883697	1.62101	1.39105	1.13494	0.976187	0.962257	1.38356	1.14111	0.899972		0.880545		0.13607	0.0429481	0.884859	0.544075	0.153428	0.0744673	1.41992	2.21498	2.25589	2.06882	1.94993	2.06193	2.10291	2.40791	2.48691	2.56585		2.13294
0.578919	0.848919	0.825926	0.782945	0.997927	1.05295	0.753917	0.512916	0.397928		0.625918	0.463767	0.185846	0.324742	0.616916	0.81394	0.753994	0.877001	0.783922	0.887465	1.62527	1.39566	1.14517	0.987536	0.961911	1.38406	1.14032	0.902896		0.886153	0.553745	0.211854	0.152162	0.886718	0.538317	0.153979	0.0727221	1.42433	2.216	2.26699	2.07799	1.95399	2.04402	2.102	2.41399	2.486	2.55901		2.13699	2.09598
0.640825	0.905918	0.87703	0.841881	1.02548	1.07851	0.802086				0.690769	0.55134	0.256657	0.399582	0.675881	0.832646	0.757925	0.874056	0.836993	0.902956	1.63563	1.40961	1.15982	0.975048	0.945669	1.39589				0.903167	0.55124	0.224119	0.165264	0.900302	0.534895	0.152459	0.0721606	1.4395	2.22778	2.28368	2.08585	1.95596	2.05578	2.09709	2.43363				2.14387	2.09207
0.708262	0.968317	0.935361	0.870691	1.03094	1.08889	0.867284	0.666449	0.556063	0.522997	0.752328	0.657832	0.349975	0.490997	0.745239	0.862669	0.771846	0.876967	0.899317	0.920765	1.64265	1.4275	1.18138	0.966849	0.93011	1.41333	1.14959	0.903169	0.85039	0.918522	0.546581	0.235061	0.176587	0.920102	0.541061	0.14796	0.0681743	1.44875	2.23789	2.29191	2.09193	1.96787	2.05106	2.07326	2.44092	2.50682	2.557	2.55406	2.14894	2.09299
0.763968	1.03396	0.983972	0.920971	1.04599	1.09	0.929964	0.75395	0.664938	0.630938	0.807968	0.76394	0.453941	0.592942	0.807964	0.866998	0.775998	0.877	0.958966	0.928276	1.65978	1.43707	1.19094	0.946452	0.896759	1.429	1.17095	0.913764	0.834149	0.922678	0.542652	0.237229	0.179099	0.930734	0.535493	0.149509	0.0655815	1.46674	2.26598	2.296	2.098	1.97	2.02102	2.05501	2.445	2.503	2.54301	2.547	2.17698	2.10199
0.818737	1.09167	1.03189	0.955211	1.04502	1.07338	0.994511	0.819489	0.768609	0.746338	0.859805	0.883248	0.586932	0.727887	0.862737	0.873842	0.776	0.877	1.01374	0.940664	1.66715	1.4546	1.21057	0.947515	0.884698	1.43509	1.16573	0.895472	0.819332	0.942033	0.550958	0.228062	0.169951	0.935803	0.535402	0.148845	0.0640845	1.47635	2.266	2.296	2.09995	1.97977	2.00732	2.01688	2.44109	2.51277	2.54398	2.54016	2.17798	2.11177
0.875403	1.15038	1.08346	0.994584	1.04698	1.04332	1.04646	0.905094	0.898625	0.889486	0.916403	0.969104	0.713667	0.759691	0.914456	0.880925	0.778968	0.868096	1.06447	0.950329	1.67163	1.46703	1.21589	0.941703	0.875635	1.44553	1.17281	0.896564	0.826074	0.95637	0.525635	0.170122	0.0772072	0.94052	0.531027	0.149523	0.0647623	1.49065	2.26501	2.29501	2.09901	1.99187	2.00007	2.01204	2.45683	2.513	2.53707	2.53307	2.178	2.11002
0.93097	1.21297	1.13997	1.04197	1.045	1.05399	1.11496	0.994951	1.03293	1.03492	0.97197	1.07594	0.887905	0.95989	0.977965	0.883998	0.783997	0.877994	1.12697	0.951669	1.67493	1.47063	1.22207	0.943809	0.872632	1.4552	1.1757	0.899818	0.829858	0.955291	0.553165	0.158166	0.0666453	0.944188	0.523804	0.145732	0.0591231	1.49404	2.272	2.292	2.102	1.987	1.96502	1.94804	2.452	2.516	2.52501	2.51701	2.185	2.119
0.990805	1.27477	1.1949	1.05965	1.0499	1.0442	1.17971	1.07931	1.16928	1.18696	1.02788	1.17208	1.07624	1.16	1.04271	0.892824	0.800667	0.890745	1.1868	0.956317	1.67138	1.47118	1.21669	0.940124	0.871003	1.45293	1.18053	0.91681	0.850841	0.961104	0.538582	0.151434	0.0606694	0.947474	0.517202	0.142652	0.0555709	1.49106	2.2769	2.292	2.10102	1.98896	1.94637	1.91663	2.44808	2.516	2.50735	2.49739	2.18696	2.119
1.05929	1.33735	1.25042	1.11047	1.05396	1.03608	1.2473	1.16412	1.29965	1.33942	1.10223	1.27394	1.28879	1.40347	1.10436	0.944456	0.827717	0.906833	1.25331	0.944219	1.66801	1.46335	1.2194	0.951449	0.877827	1.44269	1.18724	0.941522	0.869576	0.941924	0.582661	0.141207	0.0429957	0.942691	0.555563	0.13222	0.0474848	1.48239	2.27205	2.29002	2.10001	1.98603	1.92819	1.90116	2.44998	2.516	2.49315	2.47622	2.17809	2.11009
1.12496	1.38997	1.30297	1.13398	1.06199	1.04499	1.31496	1.24195	1.41692	1.46792	1.15397	1.33296	1.42991	1.57389	1.17795	0.977978		1.03092	1.30996	0.947957	1.65672	1.45289	1.22162	0.959055	0.886324	1.43128	1.17701	0.961857	0.901539	0.950904	0.579213	0.148365	0.0706715	0.941021	0.578365		0.164562	1.47157	2.279	2.29	2.101	1.982	1.922	1.89301	2.45	2.52599	2.48301	2.46601	2.185	2.12599
1.19246	1.45355	1.3597	1.18973	1.11284	1.08508	1.38148	1.32217	1.52161	1.58336	1.22146	1.41219	1.56394	1.72162	1.24644	1.06403			1.37257	0.932308	1.65074	1.44474	1.21929	0.962384	0.892704	1.41578	1.16037	0.969457	0.927517	0.930927	0.57573	0.162917	0.10569	0.930051	0.607465			1.46355	2.27704	2.28609	2.09611	1.97418	1.89169	1.87931	2.44511	2.53089	2.47616	2.45231	2.18402	2.12893
1.26029	1.51832	1.41937	1.2474	1.16545	1.13943	1.4483	1.39821	1.63184	1.68098	1.29127	1.48623	1.65308	1.818	1.31132	1.13328			1.43831	0.924955	1.64551	1.43815	1.22456	0.965972	0.897312	1.40883	1.15315	1.00641	0.953646	0.924098	0.572652	0.164328	0.115306	0.92229	0.600581			1.45599	2.27997	2.28006	2.09501	1.96905	1.88803	1.86515	2.44104	2.53397	2.46808	2.44507	2.18202	2.129
1.33396	1.58496	1.48796	1.31196	1.23696	1.20896	1.51696	1.45397	1.69097	1.74996	1.36396	1.55896	1.70397	1.84598	1.38496	1.21595			1.50596	0.9253	1.64219	1.43435	1.22235	0.9663	0.895711	1.41398	1.16397	1.02142	0.969551	0.92384	0.568712	0.153416	0.102797	0.923149	0.596662			1.4534	2.277	2.26901	2.09	1.962	1.883	1.864	2.436	2.53	2.474	2.447	2.18	2.137
1.41239	1.65457	1.55953	1.38157	1.30559	1.28837	1.59049	1.51965	1.75077	1.81369	1.44435	1.63053	1.72458	1.87834	1.46339	1.30517			1.57851	0.923154	1.64624	1.43256	1.21703	0.957942	0.890046	1.41757	1.17211	1.01804	0.973205	0.922321	0.563772	0.131363	0.074002	0.920338	0.585646			1.45739	2.26818	2.26312	2.0802	1.9571	1.88398	1.86498	2.42914	2.53	2.47498	2.45092	2.17412	2.13504
1.48821	1.72625	1.63818	1.47106	1.401	1.384	1.66027	1.58532	1.81137	1.85953	1.52318	1.68741	1.75073	1.88098	1.53822	1.41188			1.65124	0.927889	1.65884	1.44147	1.21138	0.948083	0.878601	1.42677	1.18289	1.01478	0.965879	0.926119	0.514375	0.129525	0.0687001	0.925781	0.573398			1.46577	2.27196	2.25706	2.07505	1.95205	1.88796	1.86896	2.42405	2.52604	2.48391	2.46089	2.17697	2.13698
1.55796	1.79996	1.71396	1.56395	1.50894	1.49294	1.72896	1.64996	1.84398	1.89098	1.58596	1.73098	1.751	1.879	1.60896	1.52594			1.71996	0.936965	1.66519	1.44561	1.2132	0.944212	0.866527	1.43565	1.19248	0.986586	0.950519	0.936904	0.555746	0.13014	0.0612642	0.932786	0.560657			1.47315	2.27	2.255	2.069	1.954	1.895	1.87899	2.419	2.519	2.49399	2.47899	2.177	2.13
1.63035	1.87822	1.7932	1.65982	1.63024	1.62011	1.79744	1.70182	1.86551	1.90762	1.6652	1.75838	1.75393	1.87802	1.6794	1.62084			1.79724	0.946757	1.67564	1.45335	1.21733	0.943438	0.85642	1.45008	1.20859	0.977291	0.923808	0.944194	0.556102	0.133337	0.0588157	0.94466	0.563828			1.48526	2.27391	2.25304	2.06998	1.95693	1.90282	1.89269	2.41704	2.50824	2.50769	2.48682	2.17896	2.12902
1.69827	1.94726	1.86919	1.75993	1.75269	1.75258	1.86527	1.76037	1.88084	1.90899	1.73129	1.77285	1.75598	1.87503	1.74925	1.72785			1.86527	0.957782	1.69049	1.46538	1.21445	0.936555	0.857159	1.46257	1.21656	0.963568	0.914842	0.957189	0.555398	0.133806	0.0587303	0.953249	0.564513			1.49814	2.26609	2.25498	2.07297	1.96293	1.92278	1.91278	2.417	2.50009	2.50998	2.50085	2.17504	2.13098
1.77097	2.02296	1.94397	1.85496	1.88294	1.89294	1.93397	1.80698	1.886	1.906	1.80197	1.79299	1.762	1.876	1.81897	1.85694		1.62499	1.93997	0.966736	1.70998	1.47463	1.22426	0.946056	0.864786	1.47747	1.20999	0.94176	0.87109	0.964047	0.551112	0.13477	0.056671	0.963865	0.572496		0.0780286	1.51548	2.25401	2.259	2.074	1.97	1.93999	1.93999	2.419	2.499	2.516	2.51299	2.16301	2.128
1.84055	2.08766	2.00963	1.93337	1.99272	2.02819	1.99474	1.85598	1.88012	1.8962	1.87449	1.81455	1.76592	1.876	1.89051	1.9677		1.81407	2.0027	0.973548	1.71428	1.48475	1.22643	0.952447	0.882854	1.48711	1.22202	0.945139	0.867347	0.968929	0.554735	0.137454	0.0561998	0.972246	0.582512		0.0730625	1.52249	2.26478	2.26782	2.07302	1.97882	1.98996	1.98212	2.42684	2.49312	2.51796	2.5228	2.17378	2.12604
1.91324	2.15728	2.08125	2.00921	2.14343	2.19031	2.05636	1.91538	1.89187	1.89897	1.94625	1.84864	1.81251	1.90272	1.96127	2.06598	1.94714	2.007	2.07524	0.974422	1.71976	1.48715	1.23067	0.98561	0.91911	1.48719	1.23538	0.959874	0.882182	0.963894	0.57364	0.135867	0.0509258	0.978842	0.591517	0.163982	0.0658454	1.52352	2.27984	2.27394	2.07696	1.97207	1.99793	2.00972	2.43195	2.49201	2.52394	2.53191	2.18587	2.12699
1.98096	2.22396	2.15096	2.10194	2.27192	2.31992	2.12695	1.97996	1.90799	1.91299	2.01596	1.87898	1.80001	1.88301	2.02596	2.16194	2.13188	2.23985	2.14296	0.967904	1.71869	1.48135	1.22515	1.01004	0.977722	1.4745	1.24353	0.978548	0.926052	0.961591	0.587641	0.153209	0.0494309	0.968167	0.589022	0.158773	0.0566659	1.52012	2.26201	2.28	2.083	1.96301	2.01899	2.03498	2.43	2.492	2.529	2.54199	2.17001	2.126
2.04941	2.29046	2.22332	2.18312	2.39612	2.46074	2.18369	2.02594			2.09223	1.92982	1.81075	1.88202	2.08855	2.24508	2.32161	2.44231	2.20848	0.958283	1.71135	1.47268	1.21587	1.0482	1.00776	1.4656	1.19326			0.956791	0.59198	0.167128	0.0501337	0.95391	0.562778	0.137288	0.0569141	1.5134	2.24929	2.28586	2.083	1.96007	2.0405	2.07116	2.43586	2.50764			2.16218	2.12698
2.12322	2.36026	2.30019	2.27008	2.50387	2.56194	2.25227	2.09922			2.16424	1.99036	1.82683	1.87903	2.16222	2.34099	2.50507	2.62903	2.28123	0.942726	1.70255	1.46264	1.20728	1.07985	1.0566	1.4518	1.23305			0.942384	0.601785	0.191945	0.0650986	0.937622	0.531946	0.123345	0.0866885	1.50261	2.24702	2.29095	2.08993	1.95703	2.06178	2.08486	2.43798	2.50602			2.15606	2.12898
2.20607	2.43506	2.37707	2.37306	2.60607	2.67106	2.33407	2.13709	2.01907		2.24707	2.03308	1.83505	1.88902	2.24507	2.41608	2.61505	2.74405	2.35507	0.932677	1.69645	1.45348	1.20026	1.0984	1.08596	1.43165	1.18964	0.94382		0.934467	0.561736	0.169287	0.055026	0.925626	0.540446	0.145657	0.08969	1.49538	2.251	2.30201	2.09701	1.955	2.078	2.105	2.43	2.522	2.564		2.158	2.13
2.29022	2.50355	2.45339	2.44547	2.6912	2.73955	2.41136	2.23591	2.10224		2.32632	2.12995	1.88984	1.90663	2.32922	2.50218	2.6718	2.79786	2.43236	0.928763	1.69598	1.44804	1.19853	1.11509	1.10853	1.43102	1.21488	0.978575		0.931434	0.579651	0.21183	0.0847511	0.920822	0.524086	0.130765	0.0782422	1.49256	2.25492	2.31571	2.10679	1.95598	2.078	2.10402	2.4349	2.5171	2.56792		2.15898	2.13196
2.38407	2.58519	2.53321				2.49121	2.31324	2.17627		2.42304	2.24188	1.97911	2.11984	2.42307	2.58716	2.67597	2.80989	2.51023	0.92672	1.69967	1.44844				1.42323	1.20828	0.975024		0.93138	0.587732	0.236479	0.187365	0.916671	0.526888	0.131361	0.0681896	1.49465	2.25896	2.32788	2.11195				2.44688	2.52393	2.57592		2.16296	2.12705
2.46906	2.67006	2.61706	2.60603	2.82904	2.87904	2.58006	2.41907	2.28908		2.50506	2.37109	2.08008		2.50906	2.65004	2.7	2.81	2.59405	0.933071	1.70651	1.45695	1.22092	1.09788	1.09757	1.42844	1.22376	0.986372		0.938851	0.581866	0.257944		0.921422	0.542497	0.125132	0.0613892	1.50186	2.27201	2.34	2.12	1.94902	2.07499	2.08699	2.45	2.522	2.574		2.17701	2.119
2.53039	2.70636	2.65341	2.6203	2.82058	2.89892	2.61379	2.46287	2.40039		2.58024	2.49803	2.19237		2.56838	2.68891	2.70748	2.82492	2.62547	0.935072	1.7006	1.45593	1.23848	1.08419	1.05536	1.42978	1.20133	0.978328	0.943698	0.940286	0.563148	0.24983		0.926388	0.549887	0.169661	0.113958	1.48828	2.26094	2.29993	2.089	1.95377	2.01467	2.04058	2.42952	2.50445	2.56911		2.18677	2.119
2.60621	2.7743	2.72129	2.6774	2.85712	2.93017	2.68624	2.55949	2.52164		2.64024	2.6155	2.3127	2.3168	2.64866	2.70978	2.71294	2.82004	2.7017	0.952524	1.70036	1.47405	1.24993	1.06797	1.02002	1.44846	1.2091	0.970602	0.889833	0.95634	0.545748	0.232896	0.122201	0.943773	0.54682	0.142107	0.0602853	1.50466	2.2709	2.3	2.09147	1.95994	2.00065	2.02219	2.43741	2.50598	2.56999		2.18239	2.11942
2.68546	2.85046	2.79296	2.73197	2.88449	2.94949	2.77246	2.65396	2.62844	2.59303	2.71546	2.73844	2.47793	2.55103	2.73095	2.74148	2.716	2.8215	2.78146	0.961348	1.71252	1.4845	1.25619	1.03986	0.979963	1.45846	1.20532	0.958013	0.875351	0.96422	0.547114	0.188609	0.0668192	0.953172	0.542625	0.141704	0.0574455	1.52225	2.27899	2.298	2.0855	1.9615	2.002	1.99951	2.4335	2.5045	2.5465	2.541	2.18799	2.1215
2.73561	2.88959	2.86361	2.79802	2.90391	2.94612	2.85793	2.7499	2.75677	2.75647	2.78701	2.85076	2.65599	2.76066	2.81194	2.76027	2.72049	2.81556	2.81265	0.976924	1.73883	1.49258	1.25278	1.01688	0.953323	1.47176	1.20129	0.949621	0.87019	0.963805	0.544833	0.154814	0.0622097	0.955031	0.517214	0.140866	0.0546726	1.5176	2.25499	2.24194	2.08602	1.96939	1.9817	1.98364	2.42514	2.50549	2.54451	2.55149	2.19536	2.126
2.8091	2.96112	2.93319	2.8588	2.8807	2.91695	2.88604	2.84145	2.88897	2.90923	2.85175	2.97754	2.84828	2.96252	2.89059	2.79165	2.73731	2.84121	2.89202	0.996855	1.74267	1.49544	1.24013	1.01805	0.924734	1.4737	1.19684	0.943725	0.861577	0.973174	0.559899	0.149668	0.0585352	0.96754	0.541195	0.133936	0.0489465	1.52456	2.25401	2.23508	2.07759	1.97	1.93723	1.93623	2.40599	2.5139	2.53758	2.54458	2.18957	2.13243
2.88802	3.04302	2.97802	2.87901	2.917	2.926	2.96902	2.90302	3.02003	3.07603	2.91502	3.08802	3.06904	3.17705	2.93502	2.78201		2.843	2.96702	0.998981	1.75038	1.48906	1.24111	0.974959	0.894947	1.47263	1.21567	1.00108	0.900029	1.00068	0.51407	0.161334	0.0695771	0.993211	0.523111		0.0433453	1.52522	2.26	2.229	2.05	1.941	1.925	1.918	2.403	2.489	2.51	2.506	2.176	2.116
2.97166	3.11564	3.05464	2.94251	2.93043	2.94328	3.06166	3.00376	3.13387	3.22089	2.99766	3.17979	3.2475	3.36966	3.01866	2.83019			3.04566	1.00213	1.73863	1.47485	1.23179	0.972087	0.881525	1.4629	1.23088	1.02296	0.93999	1.0028	0.51353	0.177653	0.0997938	0.997276	0.530112			1.512	2.25998	2.22895	2.04899	1.94494	1.92088	1.9059	2.39698	2.48392	2.50394	2.48885	2.17298	2.12205
3.05222	3.19324	3.13224	3.0044	2.98249	2.97766	3.14222	3.0961	3.23997	3.32895	3.07822	3.27606	3.43022	3.57104	3.09922	2.97459			3.12622	0.9949	1.72384	1.46152	1.21354	0.968119	0.870042	1.44672	1.23615	1.03938	0.991033	0.996224	0.514718	0.16221	0.11725	0.989466	0.644535			1.50108	2.25703	2.22306	2.04801	1.93807	1.90614	1.89411	2.39403	2.4741	2.49707	2.47018	2.17003	2.12794
3.13603	3.27902	3.20502	3.07002	3.03802	3.02902	3.22202	3.18602	3.35103	3.49803	3.16803	3.35303	3.54602	3.69102	3.18403	3.03203			3.21602	0.969757	1.71733	1.44886	1.19863	0.964618	0.868699	1.43604	1.22457	1.04055	0.983717	0.970815	0.525161	0.180137	0.133444	0.965008	0.607475			1.4871	2.26799	2.216	2.049	1.941	1.898	1.884	2.396	2.483	2.499	2.46	2.17899	2.134
3.23199	3.35982	3.28794	3.14486	3.10188	3.08477	3.3049	3.26084	3.45204	3.60084	3.26098	3.44901	3.62761	3.77059	3.27796	3.1438			3.30085	0.957255	1.70517	1.43675	1.19325	0.958899	0.864642	1.43336	1.22512	1.07865	1.01015	0.953987	0.528826	0.167265	0.112175	0.957003	0.624866			1.48013	2.24706	2.21295	2.04198	1.93397	1.895	1.87603	2.38996	2.47201	2.51376	2.45701	2.15903	2.13699
3.32586	3.43706	3.37692	3.22601	3.18499	3.15811	3.38997	3.34004	3.5508	3.68004	3.35387	3.54484	3.6853	3.82632	3.36889	3.21908			3.38103	0.953031	1.70104	1.43482	1.19107	0.968286	0.867663	1.43033	1.22648	1.10128	1.02056	0.949949	0.527516	0.136494	0.0710302	0.952594	0.567685			1.4753	2.25293	2.20806	2.04002	1.93104	1.895	1.87896	2.38605	2.47299	2.49127	2.45799	2.16196	2.13601
3.41302	3.51802	3.45802	3.32303	3.27503	3.24603	3.47102	3.41902	3.59902	3.73601	3.44102	3.63101	3.698	3.831	3.45402	3.34704			3.46502	0.960649	1.7046	1.4351	1.18447	0.948378	0.854337	1.43571	1.2232	1.05742	1.01341	0.953372	0.500245	0.133927	0.0603521	0.964156	0.553728			1.4797	2.245	2.206	2.03	1.937	1.89	1.878	2.383	2.472	2.504	2.465	2.157	2.128
3.48667	3.60569	3.54568	3.4279	3.38403	3.36403	3.54863	3.49052	3.66943	3.77726	3.5137	3.66828	3.70709	3.82606	3.52966	3.48788			3.54863	0.957792	1.7108	1.44516	1.18194	0.902785	0.843234	1.44815	1.23397	1.06797	1.00418	0.962019	0.598608	0.160587	0.0683025	0.949791	0.586588			1.48519	2.24491	2.20402	2.029	1.93406	1.88811	1.88105	2.38202	2.46602	2.50194	2.48008	2.1609	2.11502
3.5692	3.69018	3.62919	3.53793	3.50978	3.48978	3.62526	3.55438	3.72149	3.80869	3.59917	3.70267	3.7179	3.83293	3.61022	3.59595			3.62625	0.972705	1.72556	1.45451	1.1969	0.931501	0.847429	1.45981	1.23687	1.058	0.983154	0.972914	0.542059	0.130789	0.0526917	0.96828	0.586332			1.49972	2.2341	2.20697	2.029	1.94192	1.90187	1.88694	2.38398	2.46897	2.49408	2.4899	2.14911	2.11797
3.64203	3.76603	3.71003	3.64003	3.64304	3.63605	3.70203	3.62102	3.76302	3.82701	3.67203	3.711	3.718	3.834	3.68303	3.72404	3.46207	3.48011	3.70403	0.993823	1.74929	1.47568	1.21633	0.944524	0.857995	1.47484	1.22689	1.02822	0.948448	0.992323	0.543108	0.131621	0.0509098	0.990533	0.606431	0.278489	0.151447	1.52397	2.228	2.214	2.037	1.95	1.91001	1.89801	2.388	2.478	2.499	2.502	2.143	2.119
3.71465	3.83958	3.79065	3.73673	3.76613	3.78427	3.78063	3.68356	3.80903	3.84202	3.74465	3.72135	3.71508	3.83399	3.7576	3.82985	3.6475	3.78646	3.78261	1.00214	1.76541	1.49221	1.22976	0.957103	0.87153	1.49187	1.23113	0.989029	0.91357	1.00076	0.538185	0.135436	0.0502763	0.998397	0.608737	0.220003	0.171494	1.5371	2.22401	2.2211	2.03507	1.95307	1.9362	1.92718	2.39002	2.47198	2.50102	2.50405	2.13901	2.11906
3.79404	3.91015	3.87004	3.82592	3.90334	3.93814	3.85707	3.75118	3.81295	3.84398	3.82404	3.76349	3.72488	3.83301	3.83111	3.93275	3.82979	3.96385	3.8571	1.0095	1.77651	1.49828	1.2484	0.972118	0.893455	1.49581	1.22739	0.986501	0.897752	1.00706	0.584993	0.14951	0.0510407	1.00652	0.604689	0.177831	0.130615	1.54509	2.22499	2.23385	2.04389	1.96189	1.9607	1.94874	2.39198	2.47002	2.50298	2.50993	2.13999	2.12592
3.86515	3.98414	3.95515	3.93216	4.03223	4.08427	3.93014	3.82111	3.82106	3.84203	3.89814	3.78704	3.73502	3.85298	3.90614	4.03317	4.02235	4.1194	3.93314	1.00171	1.77505	1.49805	1.25763	1.02494	0.941445	1.49389	1.22995	0.989121	0.887046	0.993303	0.595921	0.158342	0.0576663	1.00475	0.594106	0.184377	0.0820249	1.5453	2.23502	2.24101	2.04401	1.95899	1.972	1.97904	2.39601	2.465	2.50402	2.51402	2.14802	2.13199
3.94368	4.06061	4.03569	4.01582	4.15298	4.22911	4.00565	3.87956	3.85534	3.85827	3.97371	3.80739	3.74318	3.843	3.98068	4.12298	4.20867	4.3358	4.01066	0.995617	1.76782	1.49319	1.2698	1.06464	0.981671	1.47997	1.22771	0.973595	0.890146	0.98965	0.538059	0.164654	0.0663272	0.996245	0.570033	0.1826	0.0899189	1.54035	2.24392	2.24806	2.05003	1.95299	1.97409	1.99923	2.40299	2.46308	2.51407	2.52409	2.15892	2.12902
4.02322	4.1323	4.11621	4.11206	4.26788	4.35873	4.08126	3.94536	3.89561	3.88969	4.05619	3.85256	3.7638	3.843	4.06022	4.23788	4.4031	4.54595	4.08725	0.982399	1.7524	1.4841	1.26792	1.0806	1.01913	1.46537	1.2153	0.968302	0.900192	0.98145	0.546082	0.166254	0.0683304	0.978196	0.50147	0.163913	0.0862855	1.52787	2.23509	2.25493	2.05396	1.95201	1.98489	2.02574	2.40201	2.4729	2.52192	2.53489	2.1491	2.13098
4.09603	4.21003	4.19203	4.20803	4.39403	4.48104	4.15803	4.02102	3.95102	3.93302	4.12903	3.91204	3.77901	3.846	4.13203	4.32603	4.52102	4.67102	4.16703	0.966057	1.74496	1.46727	1.25244	1.09933	1.05626	1.45091	1.2015	0.990917	0.901631	0.967216	0.535484	0.167229	0.0750909	0.960037	0.516873	0.177773	0.114192	1.51389	2.221	2.265	2.057	1.952	2.011	2.049	2.409	2.48	2.529	2.549	2.135	2.137
4.18773	4.29069	4.27665	4.28662	4.48974	4.58369	4.24269	4.09167	4.01169	3.99283	4.21973	4.02114	3.81987	3.85476	4.22475	4.4137	4.57644	4.72739	4.24769	0.957008	1.73625	1.46162	1.24895	1.12315	1.09198	1.43751	1.18875	0.981807	0.933781	0.956742	0.577388	0.193168	0.0787688	0.952504	0.525571	0.186772	0.118493	1.5066	2.23002	2.27406	2.06507	1.95406	2.02198	2.06	2.41009	2.48912	2.54109	2.55801	2.14002	2.13293
4.27492	4.37298	4.35503	4.36108	4.57791	4.66598	4.32498	4.17201	4.09398	4.09277	4.30692	4.15831	3.92471	4.0654	4.31489	4.49796	4.62935	4.77442	4.32998	0.954412	1.72956	1.45902	1.2409	1.12525	1.11349	1.42371	1.18859	0.98019	0.961508	0.958172	0.62271	0.251638	0.202067	0.945803	0.522063	0.160603	0.0864458	1.4999	2.23198	2.28092	2.07389	1.96092	2.01904	2.06	2.42087	2.50382	2.55187	2.55899	2.14296	2.1251
4.36403	4.45403	4.43402		4.64402	4.74402	4.40603	4.26603	4.18803		4.39403	4.26005	3.98904	4.13404	4.40103	4.57602	4.65801	4.794	4.42002	0.957572	1.72903	1.45836		1.13301	1.11843	1.432	1.18104	0.972073		0.960412	0.585204	0.236729	0.18811	0.949632	0.533647	0.155189	0.0702965	1.50038	2.242	2.29	2.083		2.022	2.059	2.441	2.509	2.557		2.157	2.12
4.45263	4.54159	4.50763	4.49243	4.70834	4.81334	4.49162	4.3678	4.29392		4.48167	4.40601	4.10793	4.24994	4.48963	4.64534	4.6791	4.80603	4.49859	0.963352	1.73535	1.46416	1.2566	1.13722	1.10583	1.43983	1.19158	0.98114		0.966734	0.597953	0.266656	0.219014	0.954516	0.557071	0.151102	0.0591945	1.50728	2.25213	2.29706	2.091	1.97068	2.014	2.04591	2.44404	2.51799	2.56801		2.16313	2.12202
4.53024	4.6133	4.58524	4.54449	4.7496	4.8546	4.56726	4.46604	4.40689		4.5632	4.52979	4.22188	4.36487	4.56625	4.6866	4.69088	4.80996	4.5703	0.972134	1.74276	1.47367	1.24253	1.12182	1.08291	1.44991	1.20508	0.989746		0.975732	0.600792	0.269849	0.22313	0.96265	0.55601	0.146396	0.0523967	1.51996	2.26785	2.30393	2.091	1.93139	2.014	2.03511	2.44895	2.51701	2.56899		2.17885	2.12497
4.602	4.691	4.653	4.617	4.795	4.893	4.645	4.548	4.526	4.516	4.635	4.647	4.358	4.5	4.637	4.705	4.695	4.81	4.646	0.98356	1.76061	1.48684	1.27192	1.1022	1.04865	1.46919	1.20022	0.95648	0.88357	0.98442	0.5851	0.23078	0.185419	0.9763	0.55219	0.14342	0.05247	1.53847	2.29	2.303	2.09	1.985	2.002	2.023	2.451	2.518	2.576	2.586	2.201	2.133
4.6828	4.76676	4.72376	4.68064	4.81846	4.90717	4.72887	4.639	4.65151	4.64583	4.71077	4.7633	4.50296	4.53226	4.72187	4.73223	4.70104	4.81	4.72372	0.996866	1.7755	1.5056	1.28812	1.0853	1.01364	1.48253	1.20149	0.949743	0.84636	0.995469	0.56719	0.187237	0.0963068	0.991197	0.540482	0.140865	0.0515967	1.55339	2.30899	2.29797	2.09096	1.98507	1.99796	2.01087	2.45489	2.52103	2.57793	2.58991	2.214	2.13996
4.75815	4.83819	4.79519	4.74131	4.86151	4.92282	4.81107	4.73293	4.79339	4.81805	4.78318	4.88561	4.6879	4.74558	4.80407	4.75376	4.70496	4.81	4.79123	1.00687	1.79145	1.51461	1.28909	1.06043	0.976046	1.49142	1.21019	0.95945	0.862408	1.00667	0.58128	0.161541	0.0658553	0.999427	0.540628	0.145062	0.0512836	1.567	2.30801	2.29503	2.08704	1.99192	1.99404	1.99814	2.44412	2.52397	2.57108	2.5811	2.214	2.13604
4.84102	4.92102	4.87402	4.81502	4.89501	4.937	4.89802	4.83902	4.95003	4.98404	4.86102	4.99402	4.90105	5.03904	4.89002	4.84101		4.83701	4.87602	1.00911	1.78858	1.51659	1.27831	1.0374	0.946682	1.49184	1.22515	0.971997	0.88228	1.00769	0.556291	0.128188	0.0877768	1.00251	0.640894		0.0579137	1.56926	2.291	2.288	2.089	1.989	1.986	1.986	2.44	2.524	2.561	2.568	2.195	2.139
4.91663	4.98767	4.95066	4.87754	4.9282	4.94316	4.98071	4.93675	5.08478	5.12902	4.93263	5.08775	5.10944	5.19461	4.96666	4.88248			4.95166	1.00923	1.78168	1.50931	1.26197	0.996652	0.916375	1.48847	1.24165	1.00117	0.920233	1.00701	0.601693	0.118719	0.0359424	1.00314	0.656916			1.56266	2.28302	2.29497	2.08801	1.98499	1.9719	1.97389	2.43398	2.53001	2.55196	2.55791	2.18502	2.14289
4.99325	5.0692	5.03022	4.94237	4.95276	4.96281	5.06617	5.02712	5.17908	5.25279	5.00925	5.17911	5.2833	5.39009	5.04622	4.94043			5.03122	0.995692	1.7686	1.49298	1.23688	0.976269	0.896346	1.47654	1.24869	1.05536	0.970232	0.99268	0.637203	0.158551	0.0665215	0.990612	0.654018			1.54825	2.28498	2.29104	2.08899	1.98401	1.96012	1.96013	2.43202	2.53099	2.54705	2.54711	2.18698	2.12913
5.07702	5.16002	5.11101	5.00601	4.99001	4.99001	5.15002	5.12102	5.30202	5.38202	5.08902	5.25101	5.38902	5.52102	5.12902				5.11502	0.982017	1.74981	1.47774	1.22977	0.961078	0.883508	1.46379	1.24305	1.07347	1.00427	0.982258	0.622907	0.228138	0.150887	0.973927				1.5321	2.292	2.289	2.087	1.984	1.947	1.947	2.437	2.539	2.549	2.539	2.192	2.151
5.55819	5.62192	5.60004				5.59978	5.54519		5.80468	5.58736		5.71188	5.85871	5.59619	5.58826			5.59187	0.975093	1.73813	1.46029				1.45122	1.23784		0.990592	0.975309		0.215638	0.163939	0.971083	0.577882			1.50748	2.29215	2.26412	2.07627				2.428	2.51495		2.55122	2.20417
5.64609	5.69935	5.6823				5.67132	5.63313		5.83202	5.68207		5.70689	5.80646	5.68409	5.71942	5.46853	5.62203	5.6673	1.02362	1.75728	1.47404				1.47078	1.23686		0.962372	1.02204		0.142311	0.0541071	1.02043	0.599521	0.222888	0.170076	1.52943	2.29859	2.26904	2.08709				2.428	2.51308		2.56008	2.21158
		5.74519					5.66107		5.83699			5.684			5.80754	5.58046	5.63157				1.49908					1.28375		0.919206			0.179795			0.662833	0.196866	0.0573438				2.10487					2.52868		2.57596
5.76753	5.84884	5.82696	5.77049		5.76602	5.80665	5.73427	5.81638	5.83641	5.80348	5.73641	5.68493	5.78762	5.7986	5.91325	5.75091	5.80939	5.80884	1.05639	1.78102	1.51009	1.28727		0.92221	1.50258	1.27882	0.985085	0.906768	1.05531	0.5909	0.18286	0.0779271	1.05203	0.59652	0.142043	0.0389511	1.55862	2.35937	2.28324	2.0961	2.02166		2.05669	2.45112	2.50726	2.56514	2.57295	2.27247	2.22352
5.83029	5.92421	5.90724	5.87227	5.90649	5.93057	5.87422	5.78621	5.83207	5.85303	5.8643	5.75314	5.72309	5.81326	5.86426	6.00528	5.95156	6.02971	5.88423	0.999868	1.7828	1.50747	1.26264	1.03743	0.969471	1.49824	1.22961	0.94979	0.876847	0.999716	0.572093	0.158072	0.0674019	0.995538	0.621577	0.136522	0.0455886	1.55315	2.2931	2.29303	2.10001	2.00798	2.04692	2.08495	2.45602	2.518	2.571	2.57102	2.21009	2.20404
5.92974	5.99824	5.99223	5.96742	6.07591	6.12943	5.95123	5.8608	5.85639	5.86228	5.9698	5.80044	5.75479	5.89968	5.95576	6.10138	6.14649	6.27783	5.96413	1.01865	1.77049	1.4966	1.2876	1.0792	0.966959	1.48855	1.22753	0.943261	0.848666	1.01788	0.556263	0.182597	0.13243	1.0144	0.545101	0.158254	0.0697135	1.54566	2.32632	2.3041	2.10506	2.0019	2.01894	2.06866	2.46206	2.5181	2.57007	2.57806	2.2413	2.21664
5.98076	6.08271	6.07598	6.06388	6.20548	6.29396	6.035	5.91571	5.88328	5.88192	6.02476	5.83137	5.74117	5.812	6.00769	6.19514	6.3153	6.46945	6.04095	0.940816	1.76093	1.4827	1.27209	1.08225	1.01365	1.47681	1.21048	0.957858	0.862792	0.940323	0.573671	0.176406	0.0720625	0.937829	0.545961	0.186448	0.108148	1.52822	2.28093	2.31129	2.1091	1.99505	2.01553	2.04646	2.46593	2.52517	2.57527	2.58222	2.19493	2.19329
6.05245	6.15239	6.15633	6.14042	6.30653	6.41449	6.11638	5.98534	5.93527	5.91927	6.09641	5.88742	5.74817	5.8121	6.07651	6.2824	6.44939	6.60943	6.12038	0.937095	1.75009	1.47576	1.27624	1.10674	1.04757	1.46138	1.20212	0.9268	0.852127	0.938501	0.571309	0.177048	0.0782112	0.932187	0.524066	0.186328	0.119811	1.51627	2.27803	2.32303	2.11302	1.99701	2.03708	2.06506	2.46305	2.53202	2.58598	2.59103	2.19203	2.20503
6.1474	6.23621	6.22621	6.23013	6.41837	6.51835	6.1983	6.0583	5.99422		6.18434	5.97764	5.78365	5.83331	6.18444	6.36741	6.53289	6.69971	6.20124	0.957017	1.73916	1.4672	1.26367	1.12415	1.0779	1.44682	1.18974	0.968762		0.959628	0.574895	0.174134	0.0718256	0.950326	0.512575	0.177137	0.117338	1.51398	2.28496	2.33013	2.11815	1.99909	2.05287	2.07712	2.4741	2.53609	2.58207		2.19797	2.2106
6.24198	6.3178	6.30787	6.3068	6.51077	6.60994	6.28596	6.14603	6.07694		6.27508	6.08999	5.83007	5.86002	6.28194	6.4628	6.59252	6.74735	6.28487	0.95215	1.72953	1.45826	1.25835	1.13008	1.09849	1.43606	1.1775	0.963584		0.954847	0.553372	0.153116	0.053435	0.945362	0.507276	0.158304	0.0830921	1.49758	2.28226	2.33914	2.12812	2.00517	2.04407	2.08505	2.48117	2.54214	2.58733		2.19621	2.18376
6.32422	6.39223	6.38521	6.38117	6.58417	6.69018	6.36723	6.23027	6.15731		6.36122	6.25527	5.9572	6.10919	6.36223	6.53716	6.61406	6.76203	6.36221	0.950123	1.72773	1.45479	1.25454	1.12602	1.10631	1.42525	1.16526	0.962902		0.95435	0.608341	0.231425	0.180488	0.941745	0.520405	0.153936	0.0682824	1.49949	2.29304	2.34502	2.13302	2.01189	2.04702	2.08698	2.48801	2.548	2.60103		2.20504	2.17401
6.40403	6.47611	6.45899	6.44296	6.64674	6.75568	6.45005	6.32625	6.26757		6.43997	6.35255	6.02836	6.17934	6.44401	6.59449	6.63616	6.77104	6.43911	0.958393	1.73114	1.46682	1.23715	1.12356	1.09832	1.43416	1.16281	0.952837		0.961617	0.587398	0.222462	0.172756	0.950685	0.539711	0.156144	0.0620534	1.50307	2.30619	2.35301	2.14007	1.97381	2.05388	2.0799	2.49199	2.54812	2.61096		2.21816	2.17701
6.47982	6.55778	6.53152	6.51338	6.70106	6.80565	6.52762	6.4181	6.38345	6.35756	6.51185	6.46665	6.1293	6.27609	6.51875	6.63069	6.64816	6.774	6.52066	0.96545	1.7456	1.47798	1.25986	1.10387	1.07533	1.4485	1.1705	0.94939	0.883841	0.968214	0.577802	0.216104	0.165718	0.957904	0.539261	0.15423	0.0608598	1.51546	2.32037	2.35398	2.14491	2.03228	2.04498	2.07279	2.49121	2.55702	2.60807	2.61318	2.23037	2.17816
6.55737	6.63337	6.59634	6.57229	6.74615	6.83308	6.59638	6.50746	6.48767	6.46669	6.59036	6.57953	6.26981	6.28102	6.59338	6.6601	6.65502	6.774	6.59136	0.98075	1.75994	1.49391	1.26707	1.0931	1.04631	1.46463	1.18886	0.933217	0.857028	0.982808	0.57356	0.185703	0.0918855	0.97338	0.548946	0.152526	0.0608496	1.53282	2.33606	2.35297	2.14101	2.04399	2.04401	2.06397	2.50001	2.55801	2.61102	2.62103	2.24604	2.18505
6.62897	6.70406	6.66297	6.6288	6.77437	6.8491	6.66905	6.59724	6.61673	6.60013	6.65997	6.68162	6.42653	6.47772	6.66604	6.67922	6.65906	6.774	6.66101	0.990526	1.77616	1.50935	1.27994	1.08312	1.01162	1.48015	1.19385	0.918059	0.824694	0.990316	0.552651	0.168793	0.0755946	0.985019	0.534784	0.151711	0.0607743	1.54717	2.34699	2.34799	2.14297	2.043	2.04497	2.05788	2.50193	2.56004	2.61376	2.62579	2.25401	2.19404
6.6996	6.78164	6.73369	6.68746	6.80151	6.85602	6.74585	6.68822	6.74301	6.75538	6.7305	6.79943	6.61158	6.6763	6.74162	6.69581	6.66369	6.77412	6.73469	1.00235	1.78843	1.51847	1.29727	1.06591	0.982594	1.4952	1.2125	0.967554	0.862566	1.00498	0.554219	0.150963	0.0621452	0.993531	0.531495	0.153652	0.0604292	1.55683	2.34588	2.34684	2.141	2.043	2.04298	2.04907	2.49695	2.56305	2.59695	2.61065	2.25482	2.19698
6.76722	6.85125	6.80523	6.74919	6.8231	6.85706	6.82427	6.7823	6.8704	6.89845	6.79419	6.90232	6.8056	6.85881	6.81024	6.73028	6.69304	6.77912	6.80625	1.00304	1.7923	1.51687	1.28102	1.04746	0.960684	1.50025	1.22458	0.981721	0.882778	1.00483	0.556416	0.142218	0.0526316	0.99487	0.53081	0.141926	0.062984	1.55907	2.34096	2.33999	2.14098	2.04299	2.04198	2.05196	2.49499	2.565	2.59497	2.59596	2.24697	2.196
6.83405	6.928	6.87497	6.80875	6.85535	6.87408	6.90807	6.87418	6.9944	7.03673	6.85404	7.0013	6.99182	7.1098	6.88502	6.81768		6.8163	6.88307	1.0052	1.78935	1.51071	1.26642	1.01612	0.924991	1.49632	1.23548	1.00404	0.913314	1.00592	0.598797	0.147558	0.0471514	0.997872	0.644221		0.080827	1.55665	2.32908	2.33594	2.13501	2.03994	2.03488	2.03882	2.49097	2.56599	2.58496	2.58381	2.23704	2.19494
6.91079	7.00069	6.94565	6.86325	6.88042	6.88037	6.98572	6.95995	7.09646	7.16336	6.92986	7.09551	7.19571	7.31232	6.95983	6.86755		6.91088	6.96065	1.00222	1.7813	1.50297	1.24276	0.980282	0.903937	1.48758	1.24536	1.0452	0.952852	0.999891	0.650529	0.13666	0.0600446	0.997849	0.659329		0.179148	1.55125	2.33521	2.33193	2.13602	2.03607	2.02579	2.02565	2.489	2.56498	2.58181	2.56958	2.24019	2.19091
6.98629	7.07225	7.01527	6.9162	6.89815	6.89609	7.05828	7.0423	7.20044	7.30542	7.00828	7.15928	7.31039	7.45242	7.03729	6.93326		6.98979	7.03026	0.995206	1.76965	1.49068	1.23399	0.968104	0.88354	1.48256	1.24709	1.0628	0.985092	0.993141	0.646108	0.224742	0.148776	0.990592	0.661367		0.246529	1.53929	2.34398	2.329	2.137	2.03901	2.01695	2.01098	2.489	2.56399	2.57404	2.55195	2.24798	2.18708
7.06929	7.14415	7.09318	6.97406	6.93978	6.92269	7.13715	7.12603	7.32411	7.42448	7.08823	7.23855	7.42018	7.57023	7.12029	7.00834	6.7892	6.92946	7.10323	0.982866	1.75964	1.47695	1.22127	0.957838	0.87235	1.46539	1.20231	1.06584	1.02236	0.982094	0.595426	0.241951	0.178126	0.977139	0.657773	0.200256	0.153168	1.53113	2.33798	2.32992	2.13597	2.04108	2.00295	2.00483	2.48992	2.56102	2.58377	2.53888	2.24297	2.21008
7.15398	7.21984	7.17075	7.04368	6.99161	6.96842	7.21291	7.19386	7.39693	7.52084	7.16907	7.34012	7.49768	7.65051	7.205	7.09607	6.80372	6.83543	7.18391	0.975297	1.74556	1.46432	1.20476	0.943447	0.866618	1.45897	1.23883	1.10135	1.05161	0.973183	0.60092	0.232463	0.166275	0.970965	0.65301	0.236406	0.105632	1.51834	2.33684	2.32488	2.13391	2.04593	1.99986	1.99384	2.48486	2.56195	2.56942	2.53093	2.24079	2.21442
7.23712	7.2971	7.24412	7.11411	7.0591	7.0281	7.2931	7.27209	7.47811	7.5981	7.25612	7.42911	7.56811	7.71407	7.28911	7.18314	6.87609	7.02109	7.2641	0.963445	1.74043	1.4573	1.1964	0.937432	0.86819	1.44594	1.2267	1.10057	1.07195	0.965352	0.626076	0.180932	0.109017	0.955257	0.634127	0.231236	0.184957	1.50832	2.33	2.31999	2.12999	2.04299	1.994	1.987	2.479	2.56	2.58698	2.528	2.232	2.18998
7.33017	7.37219	7.3332	7.20151	7.13747	7.10655	7.36722	7.34406	7.55931	7.67291	7.3512	7.51663	7.65281	7.771	7.37717	7.29473	6.94725		7.34123	0.959128	1.73554	1.44764	1.19305	0.931015	0.860461	1.44135	1.22235	1.10755	1.07322	0.958851	0.621083	0.106205	0.0535783	0.953029	0.624005	0.25812		1.50568	2.33003	2.31498	2.12394	2.03795	1.99289	1.98592	2.47792	2.55997	2.57371	2.52819	2.2311	2.17551
7.40374	7.44677	7.40886	7.29607	7.2306	7.20467	7.44372	7.41046	7.64053	7.72993	7.42663	7.61784	7.6413	7.77102	7.45072	7.40328	7.02665		7.41881	0.948676	1.73411	1.44716	1.18978	0.919061	0.856771	1.44023	1.21737	1.08506	1.05952	0.950393	0.485373	0.0932862	0.0496982	0.94077	0.586505	0.246211		1.50517	2.33207	2.31398	2.12002	2.03495	1.98595	1.98093	2.47298	2.55798	2.55616	2.54033	2.23702	2.20679
7.47736	7.52142	7.48743	7.38353	7.34064	7.31766	7.51638	7.47234	7.66334	7.76914	7.49536	7.65309	7.65403	7.77198	7.52336	7.49956	7.13842	7.28069	7.49539	0.952328	1.7431	1.45317	1.18927	0.919497	0.853879	1.44221	1.22276	1.07391	1.0285	0.953508	0.529217	0.106153	0.0458376	0.944614	0.546863	0.185098	0.140347	1.51463	2.33498	2.31303	2.12101	2.03299	1.98402	1.97801	2.47199	2.557	2.56303	2.55409	2.23799	2.19803
7.54295	7.59806	7.56604	7.4813	7.45866	7.43891	7.58602	7.53591	7.72541	7.79519	7.56193	7.66936	7.65905	7.76893	7.58997	7.60334		7.22684	7.56696	0.962941	1.74863	1.46608	1.19184	0.91734	0.852024	1.45828	1.21831	1.04548	0.989451	0.962302	0.533919	0.106711	0.0454122	0.956411	0.55693		0.0930092	1.52795	2.33096	2.31912	2.12303	2.032	1.98707	1.98008	2.46989	2.55699	2.56905	2.57012	2.23593	2.20308
7.61253	7.67586	7.64267	7.57704	7.58111	7.57953	7.66065	7.60242	7.75558	7.80902	7.63042	7.69519	7.66307	7.76398	7.66165	7.70227		7.43615	7.63765	0.972416	1.75454	1.48138	1.20529	0.937763	0.86649	1.46839	1.21717	1.01723	0.9455	0.969654	0.5227	0.112524	0.0461828	0.967351	0.582189		0.130744	1.54198	2.32772	2.32819	2.12502	2.03205	1.99235	1.98612	2.46177	2.55607	2.57305	2.57907	2.23084	2.20909
7.66505	7.76206	7.73306	7.67807	7.70311	7.70612	7.71606	7.66305	7.793	7.833	7.70105	7.717	7.68101	7.775	7.70405	7.77408	7.56115	7.61214	7.71706	0.987169	1.76904	1.5029	1.22956	0.964629	0.888146	1.49041	1.23794	0.999858	0.933653	0.98825	0.525617	0.153258	0.0644091	0.982397	0.566137	0.155543	0.0781801	1.53766	2.31099	2.32	2.129	2.039	2.00702	1.99502	2.481	2.557	2.577	2.583	2.223	2.204
7.72595	7.82887	7.80295	7.76211	7.8315	7.84795	7.78683	7.72059	7.79313	7.83084	7.76398	7.72011	7.69	7.78011	7.76889	7.87326	7.73643	7.78386	7.78894	0.985958	1.77976	1.51436	1.2455	0.987237	0.918842	1.49498	1.2365	0.996861	0.901895	0.988605	0.533568	0.150528	0.0633006	0.979538	0.586681	0.146678	0.0664416	1.54901	2.30304	2.32107	2.12904	2.03808	2.03401	2.01907	2.48117	2.55292	2.57715	2.58709	2.21799	2.20307
7.79755	7.89455	7.87465	7.84565	7.9447	7.9939	7.84953	7.76496	7.80302		7.83755	7.72859	7.69005	7.78779	7.83555	7.96813	7.91875	7.99855	7.85949	0.993047	1.78085	1.51576	1.27187	1.02453	0.944072	1.49957	1.22601	0.984264		0.994718	0.534965	0.151439	0.0629299	0.987396	0.593702	0.145735	0.0620208	1.55629	2.30618	2.32618	2.13216	2.04398	2.03518	2.02459	2.49402	2.54705	2.58807		2.21718	2.20814
7.86427	7.96131	7.94532	7.91636	8.06037	8.11854	7.91529	7.80627	7.80415		7.9043	7.75417	7.69206	7.77904	7.90225	8.05931	8.07964	8.19376	7.92327	0.9889	1.77624	1.51183	1.28299	1.05625	0.979441	1.4976	1.21801	0.976123		0.990204	0.538202	0.165478	0.0765794	0.983639	0.544859	0.17543	0.0882007	1.54829	2.31404	2.33403	2.13901	2.04298	2.04298	2.05003	2.49502	2.54902	2.59112		2.22504	2.214
7.92788	8.0339	8.01983	7.99992	8.14733	8.2464	7.98285	7.8708	7.84027	7.81727	7.97385	7.79357	7.70514	7.78918	7.96188	8.13293	8.23067	8.37174	7.98795	0.949322	1.76747	1.50232	1.28816	1.09318	1.0265	1.48571	1.21427	0.937609	0.865869	0.951467	0.543215	0.153348	0.0693895	0.943928	0.500495	0.168655	0.102695	1.53487	2.32281	2.34007	2.14101	2.03902	2.03808	2.05615	2.49907	2.55409	2.61892	2.61208	2.23479	2.21312
8.00359	8.11061	8.09059	8.07887	8.26116	8.36618	8.0558	7.93949	7.86395	7.8409	8.04649	7.84247	7.71752	7.80407	8.03768	8.21299	8.37617		8.06966	0.945104	1.75712	1.49039	1.27639	1.11443	1.06053	1.47184	1.20354	0.960181	0.880268	0.947653	0.530281	0.157572	0.0626865	0.939308	0.510619	0.193487		1.52499	2.30698	2.34617	2.14209	2.04119	2.04502	2.06933	2.50505	2.56205	2.61221	2.61938	2.217	2.22295
8.06918	8.17714	8.15615	8.15613	8.35023	8.45617	8.13016	8.00115	7.90316		8.10819	7.90317	7.73909	7.80701	8.10717	8.29517	8.58895	8.61414	8.13815	0.935839	1.74553	1.48563	1.26852	1.1208	1.09473	1.46439	1.19345	0.961036		0.939176	0.534014	0.167139	0.0646091	0.929381	0.497409	0.128755	0.0506852	1.51284	2.30603	2.35301	2.14601	2.04899	2.04603	2.08301	2.507	2.56402	2.62099		2.21703	2.22099
8.16123	8.25008	8.2321	8.2251	8.46788	8.54517	8.21406	8.07698	7.98308		8.20424	7.99075	7.78262	7.81356	8.1952	8.38306	8.56593	8.6871	8.21407	0.950326	1.73594	1.47169	1.26097	1.12668	1.11689	1.45553	1.18628	0.963911		0.952266	0.526415	0.176603	0.0693361	0.944895	0.496966	0.121524	0.0835359	1.50562	2.32003	2.35909	2.15112	2.04132	2.06209	2.08804	2.50614	2.5721	2.6182		2.22997	2.21594
8.24699	8.32577	8.30877	8.30147	8.52899	8.6267	8.28782	8.14627	8.05939	8.01053	8.29092	8.11341	7.82801	7.85768	8.27899	8.4567	8.56128	8.69414	8.28889	0.947275	1.73242	1.4696	1.24337	1.15001	1.11916	1.44694	1.17473	0.96829	0.876595	0.950579	0.544246	0.183394	0.0791836	0.940481	0.502104	0.135809	0.0809956	1.50397	2.32231	2.36512	2.15914	1.99628	2.06779	2.09091	2.51609	2.57914	2.63212	2.65105	2.22833	2.21181
8.32934	8.39933	8.3823	8.36229	8.57032	8.69714	8.36331	8.24031	8.15836	8.11541	8.37034	8.25458	7.95247	8.09245	8.36134	8.52719	8.57304	8.70002	8.3673	0.945877	1.74208	1.46957	1.26111	1.12796	1.10716	1.45548	1.18637	0.976086	0.886229	0.947267	0.561496	0.201864	0.159107	0.940945	0.528326	0.151861	0.0721401	1.5051	2.33502	2.37	2.16501	2.04884	2.05904	2.08697	2.52003	2.585	2.63703	2.65301	2.24203	2.204
8.40787	8.4768	8.45283	8.43069	8.64328	8.73044	8.4348	8.31297	8.24121	8.21023	8.44987	8.38816	8.06215	8.19719	8.44085	8.57124	8.58305	8.70404	8.43683	0.952085	1.74818	1.47161	1.25103	1.13088	1.08469	1.46251	1.19102	0.96554	0.869569	0.953579	0.576429	0.232366	0.190384	0.946837	0.541211	0.154322	0.0698464	1.50913	2.33915	2.37104	2.16799	2.01162	2.068	2.07992	2.52601	2.58408	2.64418	2.65613	2.24912	2.20502
8.48178	8.54478	8.52347	8.48949	8.66778	8.76736	8.50278	8.39613	8.34485	8.31618	8.52368	8.48747	8.16089	8.2965	8.51383	8.59174	8.58707	8.70702	8.50761	0.960975	1.75408	1.47941	1.26644	1.09578	1.05035	1.47267	1.19286	0.934012	0.83989	0.961968	0.562372	0.209277	0.166761	0.955936	0.547358	0.154528	0.0678361	1.52443	2.35212	2.37391	2.16698	2.06328	2.06783	2.07288	2.52695	2.59093	2.65838	2.66688	2.25914	2.20724
8.55519	8.61819	8.58418	8.55116	8.70011	8.78205	8.57621	8.48423	8.46239	8.44741	8.59318	8.58932	8.28049	8.31752	8.5892	8.62205	8.59003	8.708	8.57419	0.968605	1.76413	1.49559	1.27748	1.08572	1.0149	1.48372	1.20294	0.973103	0.853444	0.968063	0.53612	0.163087	0.0709359	0.964847	0.55669	0.155687	0.0660228	1.5362	2.35702	2.36998	2.16597	2.07499	2.06102	2.06798	2.52501	2.58801	2.63303	2.66199	2.26502	2.21698
8.62397	8.68698	8.65194	8.60987	8.74042	8.802	8.65407	8.56936	8.60587	8.6003	8.65896	8.70653	8.45974	8.50807	8.663	8.64232	8.60009	8.70706	8.64404	0.977848	1.77884	1.50568	1.26961	1.05789	0.976642	1.49354	1.21064	0.94218	0.848108	0.976506	0.532874	0.169208	0.0838476	0.974577	0.542139	0.158101	0.0633766	1.54749	2.36387	2.36291	2.15597	2.07203	2.06703	2.06204	2.52687	2.59104	2.64284	2.65873	2.27281	2.21013
8.69146	8.7557	8.71775	8.67049	8.76926	8.80222	8.72887	8.66423	8.73636	8.76038	8.72525	8.81316	8.65034	8.7217	8.73258	8.66455	8.60696	8.71179	8.71661	0.985218	1.78631	1.51343	1.26395	1.01974	0.941431	1.49582	1.22767	0.979809	0.877661	0.985789	0.553619	0.165036	0.0729884	0.979745	0.547352	0.157624	0.0607054	1.55072	2.35507	2.35681	2.15402	2.07398	2.06874	2.06486	2.51798	2.59407	2.63174	2.63962	2.26012	2.21902
8.75126	8.82526	8.78925	8.7312	8.7801	8.811	8.80528	8.75533	8.87341	8.89854	8.77627	8.90138	8.82779	8.91388	8.79726	8.68724	8.64603	8.74403	8.78228	0.984725	1.78824	1.50664	1.24341	0.99884	0.916135	1.49515	1.22685	0.98724	0.893751	0.987786	0.529178	0.138414	0.053334	0.976685	0.513981	0.135775	0.0446443	1.55334	2.35802	2.34899	2.155	2.073	2.05796	2.05894	2.51699	2.59698	2.62096	2.62394	2.26502	2.21997
8.81597	8.89077	8.85175	8.78065	8.80415	8.81013	8.87484	8.83802	8.97517	9.03341	8.84394	8.99681	9.02364	9.13298	8.86198	8.74746		8.75333	8.8518	0.983663	1.78931	1.50331	1.23155	0.974083	0.889987	1.49359	1.24564	1.02223	0.931364	0.991621	0.631803	0.134903	0.0426522	0.970649	0.59309		0.0474082	1.55022	2.36295	2.34696	2.15393	2.07196	2.04695	2.04488	2.51395	2.59302	2.61098	2.60781	2.26888	2.21212
8.89846	8.95654	8.91668	8.83632	8.81806	8.82143	8.94677	8.92558	9.07513	9.15467	8.92449	9.06646	9.16431	9.30261	8.94546	8.78784			8.92063	0.99348	1.78237	1.4992	1.2158	0.967849	0.873533	1.48546	1.24875	1.05732	0.974259	0.99121	0.606991	0.166791	0.0975169	0.990301	0.590356			1.54485	2.35895	2.34388	2.14783	2.06902	2.04274	2.03476	2.50988	2.59476	2.60869	2.59167	2.25905	2.22198
8.95915	9.02014	8.98614	8.89112	8.86208	8.83907	9.02013	8.99114	9.16316	9.2652	8.98615	9.12715	9.30117	9.45216	9.00615	8.86417			8.98815	0.97446	1.77156	1.48605	1.20151	0.94258	0.862474	1.47662	1.25291	1.08016	1.00072	0.971741	0.610316	0.191268	0.138351	0.972138	0.617527			1.53201	2.357	2.339	2.141	2.06999	2.03198	2.02499	2.50499	2.585	2.596	2.57797	2.26099	2.221
9.0361	9.09298	9.05998	8.95292	8.90178	8.87568	9.08602	9.06107	9.24731	9.36923	9.06308	9.20231	9.38843	9.53438	9.08208	8.95007			9.06699	0.963968	1.75983	1.46901	1.18826	0.93259	0.854546	1.46465	1.24406	1.08563	1.02876	0.962019	0.602997	0.209203	0.153338	0.961039	0.636086			1.52096	2.35497	2.33691	2.1429	2.06491	2.02391	2.0179	2.50194	2.58493	2.5949	2.56083	2.25793	2.22304
9.11295	9.16168	9.12885	9.01776	8.95654	8.92345	9.15761	9.13542	9.33785	9.45466	9.13904	9.29402	9.48617	9.62924	9.1579	9.02535			9.13668	0.955543	1.74877	1.45814	1.17735	0.940266	0.854835	1.45369	1.23321	1.09814	1.0473	0.954274	0.602675	0.1336	0.103949	0.952052	0.616817			1.5097	2.35291	2.33088	2.13586	2.05881	2.01786	2.01088	2.49786	2.57981	2.58809	2.54898	2.25295	2.22555
9.19331	9.23133	9.20531	9.09036	9.02037	8.98335	9.2243	9.19431	9.37344	9.52324	9.22331	9.37738	9.4931	9.63907	9.23629	9.12242			9.20632	0.950725	1.74196	1.45268	1.17794	0.920014	0.848877	1.44743	1.22799	1.06602	1.05993	0.946648	0.597958	0.136861	0.0742128	0.950051	0.622339			1.50587	2.34898	2.32598	2.12996	2.05098	2.01197	2.00597	2.49199	2.57197	2.59187	2.548	2.25097	2.20702
9.26476	9.30684	9.27786	9.17295	9.1051	9.06515	9.29276	9.26567	9.47536	9.5794	9.29476	9.46557	9.51533	9.65408	9.3028	9.2191			9.27981	0.949639	1.7444	1.45176	1.17091	0.934531	0.852582	1.44756	1.2253	1.09541	1.05622	0.948583	0.504231	0.12556	0.0587511	0.945853	0.59666			1.50505	2.34394	2.32094	2.11999	2.04691	2.00386	1.99789	2.48896	2.56393	2.56311	2.54908	2.24298	2.21186
9.33053	9.37961	9.35173	9.25513	9.20056	9.16464	9.35844	9.32341	9.50725	9.61372	9.36053	9.51474	9.54302	9.66093	9.37153	9.31442			9.34963	0.954022	1.74682	1.45844	1.17053	0.928611	0.846059	1.45157	1.2293	1.06812	1.03787	0.953291	0.542329	0.114593	0.0503598	0.949662	0.564849			1.51042	2.33886	2.3161	2.11898	2.03886	1.99198	1.98888	2.48607	2.55807	2.57195	2.55619	2.24086	2.20002
9.39313	9.44514	9.42214	9.34216	9.30521	9.27225	9.41713	9.38111	9.55808	9.64304	9.42314	9.54504	9.544	9.65799	9.43413	9.41319			9.41613	0.963485	1.75537	1.46684	1.18363	0.924194	0.848089	1.467	1.22655	1.05852	1.01079	0.963121	0.54718	0.11391	0.0479089	0.958338	0.574552			1.52045	2.333	2.32	2.118	2.03299	1.991	1.984	2.489	2.561	2.56999	2.56401	2.235	2.201
9.45896	9.51487	9.4899	9.42217	9.41067	9.39494	9.4819	9.43381	9.59929	9.6621	9.48991	9.56211	9.54406	9.654	9.49796	9.5062			9.4819	0.975837	1.77046	1.48033	1.19518	0.931246	0.857651	1.48037	1.22498	1.04308	0.980721	0.97346	0.54221	0.123486	0.0473953	0.972167	0.570518			1.5366	2.33086	2.32109	2.12003	2.02996	1.99111	1.98203	2.48801	2.55894	2.56697	2.56897	2.23587	2.19903
9.52635	9.57645	9.55357	9.50492	9.52885	9.53237	9.54535	9.49116	9.61917	9.66917	9.55452	9.57026	9.54802	9.65381	9.56535	9.59147	9.3652		9.54542	0.984877	1.78686	1.49632	1.21263	0.951743	0.874258	1.49286	1.23267	1.02587	0.951004	0.980668	0.534599	0.123446	0.0471457	0.982582	0.562799	0.250328		1.5532	2.32083	2.32714	2.12195	2.02702	1.99907	1.98414	2.48909	2.55498	2.56502	2.56702	2.22679	2.20107
9.58227	9.63625	9.61826	9.58429	9.64641	9.67153	9.60125	9.53921	9.62614	9.67603	9.61727	9.58106	9.54903	9.646	9.62127	9.69339	9.49759	9.56162	9.60425	0.996683	1.80038	1.51179	1.24882	0.983721	0.90026	1.50596	1.23704	1.01324	0.91979	0.993749	0.534995	0.134047	0.0502685	0.992555	0.591586	0.142055	0.0674049	1.56769	2.314	2.33301	2.12002	2.028	2.00204	1.99003	2.49299	2.55398	2.566	2.56801	2.218	2.204
9.64969	9.69771	9.6828	9.65787	9.74827	9.80344	9.66478	9.59061	9.66113	9.68312	9.68468	9.59546	9.55604	9.64605	9.68769	9.79001	9.64619	9.71623	9.66775	0.999824	1.80739	1.52068	1.26948	1.02399	0.937648	1.51074	1.23152	0.976728	0.897788	0.9959	0.543989	0.145705	0.0523637	0.996377	0.593107	0.143548	0.0660859	1.57875	2.31508	2.33604	2.12501	2.02699	2.01295	1.99711	2.49098	2.54907	2.56613	2.57008	2.21905	2.20402
9.70844	9.7584	9.75061	9.73171	9.85635	9.9258	9.73156	9.6423	9.67254	9.69452	9.74244	9.63488	9.55919	9.64998	9.74647	9.87589	9.832	9.90667	9.73152	0.99923	1.8088	1.52089	1.2859	1.07073	0.97994	1.50793	1.24516	0.995717	0.918195	0.994141	0.570872	0.148662	0.0526861	0.996799	0.60481	0.164977	0.0617293	1.5813	2.32191	2.339	2.12598	2.02588	2.00879	2.00624	2.489	2.55493	2.57691	2.57655	2.22291	2.20591
9.76813	9.81613	9.81713	9.80216	9.95321	10.0412	9.79613	9.69612	9.69511		9.80213	9.67107	9.56702	9.649	9.80713	9.95417	9.99734	10.0993	9.79413	0.994274	1.80844	1.5125	1.29434	1.10354	1.01667	1.50139	1.23423	0.99847		0.989635	0.587043	0.151655	0.0533527	0.991364	0.583719	0.164387	0.06749	1.57565	2.31797	2.33901	2.125	2.021	2.00002	2.01603	2.48899	2.552	2.573		2.21897	2.202
9.83098	9.88192	9.88104	9.88198	10.0543	10.1525	9.86199	9.75676	9.74835		9.86494	9.70675	9.57514	9.64903	9.87096	10.035	10.165	10.2693	9.85795	0.981548	1.79895	1.50966	1.28445	1.11218	1.04733	1.48951	1.22888	0.993443		0.982088	0.583546	0.15388	0.0546993	0.973713	0.549183	0.143664	0.0771873	1.56571	2.3029	2.34407	2.1271	2.0189	2.00903	2.03216	2.48296	2.55403	2.5743		2.20293	2.20197
9.89967	9.94652	9.9536	9.95081	10.1431	10.2573	9.93155	9.81038			9.93067	9.75943	9.58526	9.65117	9.93867	10.1059	10.3033	10.4294	9.92462	0.966732	1.78227	1.48954	1.27589	1.12521	1.07859	1.47511	1.21763			0.970042	0.584338	0.154474	0.0581403	0.956488	0.540003	0.143886	0.0810776	1.55079	2.296	2.34905	2.13402	2.01195	2.01126	2.04333	2.48019	2.55617			2.198	2.2
9.96833	10.0093	10.0193	10.0253	10.2314	10.3533	9.99535	9.86712			9.99934	9.81832	9.59611	9.65806	10.0073	10.1833	10.3993	10.5282	9.99128	0.955275	1.7712	1.47673	1.26426	1.13175	1.1029	1.45932	1.20561			0.959402	0.572788	0.150914	0.0606261	0.944449	0.520433	0.141172	0.107476	1.53873	2.29601	2.35102	2.13503	2.00998	2.02208	2.05703	2.48796	2.5631			2.19799	2.19998
10.0429	10.0738	10.0878	10.0987	10.3178	10.4258	10.0739				10.0758	9.89116	9.6208	9.6738	10.0789	10.2619	10.46	10.562	10.0558	0.940483	1.75577	1.46207	1.24633	1.1315	1.12183	1.44329				0.946207	0.572429	0.147758	0.065158	0.928434	0.512374	0.11694	0.0750135	1.52297	2.29802	2.35606	2.14201	2.00607	2.0401	2.06406	2.47798				2.19605	2.19482
10.1177	10.1427	10.1555	10.1605	10.3869	10.4914	10.1506				10.1448	9.98951	9.68872	9.82472	10.1588	10.3408	10.4607	10.5604	10.1276	0.926608	1.74135	1.44808	1.23067	1.13826	1.12971	1.42746				0.930172	0.585708	0.178142	0.141157	0.9171	0.530109	0.119796	0.0726982	1.51094	2.30019	2.3611	2.14305	2.01205	2.0481	2.06907	2.47624				2.2001	2.17974
10.1891	10.2101	10.2181	10.2221	10.4641	10.5501	10.2171		10.2611		10.2181	10.0922	9.75915	9.89515	10.2321	10.4131	10.488	10.6189	10.1941	0.924884	1.73713	1.44327	1.21929	1.12922	1.12153	1.42204		1.01084		0.927813	0.588856	0.206753	0.169983	0.915866	0.562275	0.133486	0.10151	1.50795	2.30799	2.365	2.14501	2.01402	2.052	2.07199	2.48599		2.45498		2.20401	2.16899
10.2559	10.2769	10.2758	10.2714	10.4952	10.5956	10.284		10.3306		10.2788	10.1964	9.84522	9.98316	10.302	10.4775	10.4911	10.563	10.2589	0.92158	1.73437	1.44305	1.22161	1.11126	1.09882	1.42091		1.0185		0.923644	0.575076	0.208328	0.171877	0.913384	0.570749	0.136774	0.0676543	1.5057	2.305	2.3661	2.14791	2.02374	2.05013	2.06897	2.48275		2.44128		2.20701	2.16297
[truncated: 64 more columns]
