# Supplementary material for: Kinematic Validation of a Multi-Kinect v2 Instrumented 10-Meter Walkway for Quantitative Gait Assessments
Source: PLoS One. 2015 Oct 13;10(10):e0139913. doi: 10.1371/journal.pone.0139913 (PMC4603795; doi:10.1371/journal.pone.0139913)
Supplement: S1 Data — (ZIP) [file pone.0139913.s001.zip › S1_Data/pp18_trial6.xls]

## Sheet: Sheet1
Kinect(x) SpineBase	Kinect(x) Head	Kinect(x) ShoulderLeft	Kinect(x) ElbowLeft	Kinect(x) WristLeft	Kinect(x) HandLeft	Kinect(x) ShoulderRight	Kinect(x) ElbowRight	Kinect(x) WristRight	Kinect(x) HandRight	Kinect(x) HipLeft	Kinect(x) KneeLeft	Kinect(x) AnkleLeft	Kinect(x) FootLeft	Kinect(x) HipRight	Kinect(x) KneeRight	Kinect(x) AnkleRight	Kinect(x) FootRight	Kinect(x) SpineShoulder	Kinect(y) SpineBase	Kinect(y) Head	Kinect(y) ShoulderLeft	Kinect(y) ElbowLeft	Kinect(y) WristLeft	Kinect(y) HandLeft	Kinect(y) ShoulderRight	Kinect(y) ElbowRight	Kinect(y) WristRight	Kinect(y) HandRight	Kinect(y) HipLeft	Kinect(y) KneeLeft	Kinect(y) AnkleLeft	Kinect(y) FootLeft	Kinect(y) HipRight	Kinect(y) KneeRight	Kinect(y) AnkleRight	Kinect(y) FootRight	Kinect(y) SpineShoulder	Kinect(z) SpineBase	Kinect(z) Head	Kinect(z) ShoulderLeft	Kinect(z) ElbowLeft	Kinect(z) WristLeft	Kinect(z) HandLeft	Kinect(z) ShoulderRight	Kinect(z) ElbowRight	Kinect(z) WristRight	Kinect(z) HandRight	Kinect(z) HipLeft	Kinect(z) KneeLeft
0.0419894	0.098	0.094	0.0639681	0.102	0.112989	0.091	0.072	0.13	0.134979	0.0839894	0.0109574	-0.02	0.0731916	0.089	0.007	-0.023	0.073	0.0839574	0.97242	1.77671	1.49544	1.2188	0.937642	0.895244	1.49196	1.20824	0.930528	0.849575	0.971799	0.542944	0.164939	0.0783595	0.969671	0.525158	0.160915	0.067193	1.53848	2.23296	2.243	2.052	1.98401	1.971	1.99297	2.417	2.455	2.461	2.43104	2.14397	2.09998
0.0410003	0.100999	0.0969991	0.0610009	0.105999	0.118998	0.091	0.072	0.13	0.136	0.084	0.011	-0.02	0.0839968	0.089	0.007	-0.023	0.073	0.0830003	0.97213	1.77669	1.4947	1.21824	0.93737	0.899589	1.49203	1.20799	0.9304	0.854189	0.97136	0.539871	0.163261	0.0598855	0.96947	0.52527	0.16208	0.0674499	1.53833	2.229	2.242	2.051	1.985	1.97	1.991	2.417	2.455	2.461	2.434	2.144	2.1
0.0419779	0.101	0.097	0.0639336	0.106	0.117044	0.0949115	0.0749336	0.142712	0.137956	0.084	0.011	-0.02	0.084	0.089	0.007	-0.023	0.073	0.0839779	0.97215	1.77691	1.49465	1.21812	0.93738	0.861424	1.49147	1.20641	0.920396	0.863274	0.971604	0.539792	0.164658	0.0611806	0.968932	0.525485	0.167214	0.0684181	1.5383	2.23291	2.242	2.051	1.98402	1.97	1.99491	2.41602	2.45402	2.44633	2.43009	2.144	2.1
0.0449683	0.105947	0.097	0.0630106	0.107979	0.123926	0.0959894	0.075	0.143	0.139979	0.0869683	0.0139683	-0.0160423	0.090926	0.0929577	0.0119471	-0.023	0.073	0.084	0.972566	1.77597	1.49441	1.21774	0.937222	0.861945	1.49067	1.20601	0.919923	0.865548	0.972095	0.537999	0.162127	0.0565696	0.969247	0.524966	0.165272	0.0694789	1.53837	2.23201	2.24398	2.051	1.98004	1.96604	1.99302	2.41897	2.454	2.446	2.43594	2.14301	2.09901
0.045	0.106	0.097	0.0639996	0.108	0.116003	0.096	0.075	0.143	0.139	0.087	0.014	-0.0150004	0.091	0.093	0.012	-0.023	0.073	0.084	0.97265	1.77576	1.4949	1.21818	0.93741	0.86308	1.49045	1.20723	0.918291	0.86692	0.97251	0.53756	0.159751	0.0555704	0.96912	0.52583	0.1656	0.0732586	1.53815	2.232	2.244	2.051	1.984	1.966	1.992	2.419	2.454	2.446	2.433	2.143	2.099
0.045	0.106	0.0999399	0.0669399	0.108	0.11894	0.0989399	0.0779399	0.14202	0.14292	0.087	0.014	-0.015	0.0939399	0.093	0.012	-0.023	0.0700601	0.0879198	0.971582	1.77587	1.49471	1.21811	0.937273	0.862992	1.49035	1.20763	0.930814	0.851182	0.971001	0.533875	0.153273	0.052199	0.968493	0.525614	0.166649	0.0733188	1.53767	2.232	2.244	2.05002	1.98302	1.966	1.99102	2.41802	2.45302	2.45286	2.43496	2.143	2.099
0.0479681	0.108968	0.103958	0.067	0.110968	0.125926	0.101968	0.0819575	0.145958	0.151904	0.0889788	0.0169681	-0.015	0.094	0.0959681	0.0149681	-0.023	0.07	0.088	0.970927	1.77601	1.49515	1.21951	0.938784	0.892632	1.49054	1.20989	0.932742	0.857054	0.970307	0.533355	0.153071	0.0521102	0.968015	0.526174	0.166838	0.0742005	1.53729	2.23101	2.24301	2.05297	1.983	1.96501	1.98902	2.41701	2.45498	2.45597	2.43995	2.13904	2.09801
0.0470002	0.114999	0.107999	0.067	0.111	0.126	0.104999	0.082	0.145	0.155999	0.089	0.017	-0.0120005	0.094	0.096	0.0179995	-0.023	0.07	0.0909995	0.9705	1.77451	1.49526	1.21976	0.93909	0.862975	1.49084	1.21045	0.93348	0.85681	0.97005	0.53179	0.144541	0.05205	0.96741	0.527	0.16775	0.07434	1.53666	2.227	2.241	2.052	1.983	1.965	1.989	2.416	2.455	2.463	2.442	2.139	2.098
0.0499345	0.122825	0.113869	0.072869	0.113934	0.131869	0.107934	0.0868908	0.152825	0.165782	0.089	0.0297161	-0.00906552	0.0949782	0.101869	0.018	-0.023	0.0739126	0.0978471	0.970138	1.77211	1.49678	1.21882	0.937613	0.865347	1.48967	1.20923	0.932629	0.851616	0.969688	0.531448	0.146907	0.0527151	0.967107	0.526863	0.166253	0.0727163	1.53559	2.22602	2.24198	2.05004	1.97713	1.96402	1.98704	2.41502	2.45696	2.46398	2.44885	2.139	2.09409
0.0539574	0.125968	0.119936	0.0789362	0.116968	0.130021	0.114926	0.0899681	0.153989	0.175894	0.0959255	0.0379149	-0.009	0.0940106	0.102	0.0219574	-0.023	0.074	0.101957	0.969655	1.77192	1.49656	1.22206	0.940983	0.882961	1.48854	1.20925	0.932956	0.851648	0.969601	0.531668	0.150166	0.0518396	0.966526	0.526702	0.166467	0.0738672	1.53675	2.22501	2.24101	2.04802	1.97502	1.96301	1.98007	2.41302	2.45601	2.46697	2.449	2.13702	2.09499
0.056998	0.131996	0.129993	0.0829973	0.122996	0.134997	0.127991	0.0969953	0.163993	0.186993	0.098998	0.0469939	-0.009	0.088004	0.104998	0.024998	-0.025998	0.074	0.113992	0.96903	1.77404	1.49552	1.22176	0.94056	0.880312	1.4873	1.20946	0.93271	0.871067	0.96933	0.536157	0.151059	0.0593749	0.965541	0.52632	0.16708	0.0747294	1.53804	2.224	2.239	2.044	1.978	1.958	1.975	2.408	2.458	2.467	2.45999	2.136	2.092
0.0628776	0.145714	0.140776	0.0849592	0.123	0.137939	0.133878	0.107776	0.191429	0.208551	0.104878	0.0499388	-0.00606121	0.102694	0.111857	0.025	-0.026	0.074	0.117918	0.968795	1.77072	1.49369	1.22169	0.940266	0.88033	1.49009	1.21215	0.940429	0.867054	0.969056	0.533966	0.151109	0.0523661	0.965217	0.525732	0.1695	0.0736524	1.5379	2.22204	2.23802	2.04498	1.9731	1.958	1.97402	2.40604	2.458	2.46504	2.45314	2.13404	2.09102
0.0728948	0.161832	0.148916	0.0939053	0.134874	0.141958	0.146863	0.121853	0.203874	0.232748	0.111926	0.0569264	-0.006	0.103	0.120905	0.0279684	-0.026	0.0789474	0.133832	0.968651	1.7694	1.49236	1.22069	0.94024	0.877322	1.49175	1.21243	0.94055	0.871997	0.969248	0.53295	0.150289	0.0513097	0.964626	0.525067	0.169184	0.069306	1.53845	2.21903	2.23305	2.03807	1.96706	1.94316	1.96213	2.40204	2.45701	2.46896	2.45894	2.13103	2.08902
0.0789971	0.171995	0.158995	0.094	0.135	0.146998	0.155996	0.135993	0.225989	0.25399	0.120996	0.0599985	-0.006	0.103	0.124998	0.0349966	-0.026	0.0799995	0.145994	0.967391	1.7697	1.48924	1.22002	0.93938	0.875561	1.49226	1.21491	0.946087	0.878357	0.967291	0.53345	0.15054	0.0517298	0.96389	0.5258	0.16895	0.0711591	1.53545	2.217	2.229	2.035	1.967	1.943	1.94601	2.399	2.456	2.472	2.459	2.128	2.088
0.0887778	0.183733	0.173667	0.104756	0.139889	0.152867	0.168711	0.1448	0.241645	0.275511	0.130778	0.0629334	-0.006	0.103	0.1338	0.0398889	-0.026	0.0790222	0.157733	0.966823	1.77049	1.48946	1.22254	0.94114	0.873194	1.49232	1.21519	0.947645	0.879758	0.966811	0.536031	0.150276	0.050762	0.963264	0.524861	0.169879	0.0713849	1.53614	2.21407	2.22216	2.03011	1.95624	1.93518	1.93427	2.39411	2.45209	2.46711	2.45216	2.12213	2.08702
0.101863	0.2028	0.1928	0.109947	0.145937	0.160916	0.197695	0.161821	0.259811	0.290842	0.139905	0.080811	-0.006	0.103	0.149832	0.0766114	-0.0230315	0.0799895	0.173832	0.965702	1.76836	1.48904	1.22502	0.94404	0.870409	1.48466	1.21247	0.946216	0.887399	0.966216	0.558215	0.150339	0.0517889	0.961588	0.517201	0.167604	0.0712515	1.533	2.21004	2.21606	2.02109	1.95105	1.92214	1.91421	2.38509	2.45002	2.46799	2.45398	2.11903	2.07809
0.113991	0.236973	0.214983	0.132982	0.159989	0.182983	0.213987	0.175989	0.279984	0.31598	0.159984	0.0829984	-0.00400158	0.0960055	0.16299	0.116968	-0.00201654	0.0829976	0.210971	0.961403	1.76844	1.48698	1.22588	0.94383	0.875436	1.48469	1.21282	0.948408	0.889388	0.961154	0.552715	0.15069	0.0566162	0.958123	0.515981	0.155569	0.0685821	1.52668	2.205	2.20101	2.01401	1.93701	1.91001	1.90601	2.38	2.449	2.465	2.453	2.113	2.074
0.125757	0.249737	0.233616	0.141818	0.176656	0.196717	0.230656	0.182858	0.297636	0.332656	0.171757	0.0849595	-0.004	0.0989393	0.172798	0.164029	0.0126965	0.0908381	0.217858	0.957736	1.76088	1.48189	1.22361	0.943007	0.873863	1.48001	1.21299	0.951477	0.890468	0.957358	0.543441	0.146849	0.0546311	0.95472	0.513942	0.151514	0.0608399	1.52415	2.19814	2.19708	2.00812	1.93014	1.89824	1.89522	2.36726	2.44704	2.46304	2.45104	2.10908	2.0691
0.135897	0.2787	0.249834	0.168721	0.194814	0.214814	0.240897	0.197845	0.298	0.33399	0.181897	0.0889586	-0.00103103	0.099	0.180917	0.204586	0.0545655	0.126628	0.239772	0.955097	1.75465	1.47659	1.21422	0.932252	0.860499	1.47862	1.20937	0.944088	0.885631	0.953806	0.542221	0.146651	0.0528086	0.952977	0.524479	0.159149	0.0679837	1.51861	2.19503	2.18809	2.00206	1.91812	1.8881	1.88609	2.36403	2.43908	2.463	2.45397	2.10603	2.06801
0.15398	0.305971	0.280966	0.204961	0.228963	0.236976	0.265973	0.203993	0.301996	0.335998	0.198981	0.0939946	-0.00199891	0.0999989	0.197981	0.251949	0.107942	0.179942	0.254984	0.949037	1.74615	1.46896	1.2094	0.927036	0.855026	1.46983	1.20657	0.941343	0.880276	0.947797	0.540971	0.150136	0.0539288	0.947056	0.524131	0.153906	0.0639145	1.51511	2.196	2.186	2	1.91001	1.885	1.87801	2.35601	2.436	2.465	2.46099	2.104	2.06301
0.170621	0.332398	0.30642	0.226509	0.251487	0.272197	0.282621	0.211822	0.299067	0.334045	0.215621	0.0998661	0.00191075	0.0990223	0.214621	0.294041	0.164706	0.257237	0.298018	0.947309	1.73946	1.46321	1.20238	0.920323	0.850102	1.47115	1.2094	0.942239	0.868636	0.945297	0.539347	0.149309	0.0548881	0.946082	0.559337	0.158906	0.0626781	1.50614	2.19404	2.18013	1.99511	1.91	1.88109	1.88093	2.35404	2.4272	2.46598	2.46491	2.10204	2.06104
0.190788	0.36565	0.337671	0.271522	0.315321	0.326427	0.31466	0.220904	0.299	0.320149	0.236777	0.110883	0.00496815	0.0950425	0.236766	0.337543	0.244161	0.329246	0.31483	0.94261	1.73335	1.45773	1.19206	0.911266	0.841086	1.4655	1.2067	0.93762	0.871091	0.939264	0.537252	0.153277	0.0570273	0.942755	0.527757	0.161098	0.074671	1.50096	2.19103	2.17901	1.99203	1.91	1.89188	1.88496	2.354	2.42403	2.466	2.46599	2.10299	2.061
0.214984	0.402975	0.372977	0.305977	0.382956	0.390958	0.331989	0.231993	0.292005	0.300013	0.253989	0.117995	0.005	0.095	0.261983	0.389965	0.311956	0.416942	0.350976	0.939322	1.72481	1.45123	1.18568	0.910111	0.827209	1.4666	1.20498	0.932473	0.864734	0.936422	0.535351	0.15328	0.0567402	0.939112	0.564725	0.153445	0.0741005	1.49493	2.187	2.174	1.991	1.906	1.90299	1.91398	2.352	2.424	2.468	2.469	2.101	2.062
0.235558	0.4402	0.417053	0.352989	0.436842	0.473232	0.364305	0.237874	0.2734	0.267695	0.282389	0.128768	0.005	0.095	0.276684	0.436989	0.399126	0.517832	0.390158	0.929795	1.71567	1.43863	1.17284	0.901662	0.82766	1.46043	1.20325	0.927889	0.841735	0.920561	0.53255	0.153025	0.054508	0.934744	0.561676	0.14275	0.0636155	1.48332	2.187	2.18281	1.99785	1.90894	1.93041	1.92575	2.35298	2.42204	2.47387	2.47585	2.10198	2.06298
0.273608	0.487515	0.461546	0.41536	0.506288	0.555164	0.413494	0.272639	0.264093	0.249186	0.316649	0.150773	0.005	0.095	0.322525	0.49837	0.484133	0.604123	0.419701	0.919525	1.69879	1.4309	1.16474	0.901539	0.841041	1.44962	1.18593	0.910619	0.828978	0.904316	0.536251	0.152169	0.0544402	0.932285	0.555672	0.156197	0.0751276	1.47428	2.19591	2.18498	2.00394	1.90603	1.95772	1.95965	2.35498	2.42101	2.48093	2.48887	2.10893	2.06597
0.313929	0.531922	0.490949	0.447943	0.608819	0.64085	0.440952	0.288972	0.245034	0.224044	0.357927	0.171963	0.00899292	0.095	0.362929	0.562887	0.573842	0.703825	0.47091	0.914688	1.68814	1.4204	1.15111	0.922443	0.878793	1.43657	1.19078	0.919734	0.837016	0.89839	0.543787	0.147299	0.0545798	0.928467	0.563426	0.168818	0.0953144	1.45866	2.20798	2.19199	2.006	1.91698	1.97098	1.99294	2.35999	2.42599	2.48699	2.49798	2.11599	2.066
0.361878	0.570107	0.540832	0.50858	0.681305	0.740664	0.47813	0.297794	0.226435	0.204458	0.402947	0.216947	0.0246336	0.0940229	0.406969	0.619672	0.64142	0.786076	0.504221	0.903736	1.67321	1.40695	1.13865	0.93313	0.895529	1.42054	1.14658	0.882884	0.822569	0.888531	0.576816	0.185973	0.0570032	0.916569	0.536003	0.160701	0.0919497	1.44719	2.23243	2.20373	2.01382	1.91505	2.01399	2.02622	2.36879	2.44066	2.50361	2.51461	2.13359	2.066
0.408524	0.623451	0.595441	0.556513	0.761182	0.831079	0.53541	0.327689	0.224021	0.206969	0.448534	0.219979	0.0210414	0.0979586	0.455503	0.680379	0.704358	0.847379	0.559431	0.894534	1.66011	1.40546	1.14183	0.968235	0.937475	1.40742	1.14995	0.898191	0.841627	0.878681	0.543378	0.155003	0.055051	0.908214	0.504602	0.176255	0.0977485	1.43667	2.2429	2.21588	2.02786	1.91698	2.02094	2.05174	2.37197	2.44595	2.50796	2.5249	2.1439	2.07293
0.419989	0.680943	0.648947	0.60695	0.840921	0.905926	0.582953	0.345982	0.246977	0.217989			0.022998	0.100997	0.461994	0.708972	0.716988	0.868979	0.603956	0.883361	1.65345	1.39834	1.13495	0.995833	0.966641	1.39619	1.14546	0.900178	0.837424			0.140714	0.0518632	0.884034	0.563791	0.180296	0.102435	1.42332	2.21403	2.22899	2.03999	1.93298	2.02699	2.07398	2.37799	2.447	2.53697	2.53499
0.469981	0.728041	0.701921	0.665801	0.904701	0.957941	0.638861	0.404801	0.294041	0.257201			0.0514204	0.1206	0.510021	0.755061	0.764041	0.88664	0.659861	0.880253	1.64704	1.39714	1.13599	1.00949	0.990269	1.39523	1.14336	0.898945	0.858931			0.13579	0.0439317	0.882021	0.506862	0.155251	0.0855935	1.42231	2.20812	2.24566	2.05372	1.93496	2.0417	2.08772	2.3878	2.46072	2.5419	2.5399
0.526421	0.783431	0.756442	0.717473	0.941628	1.01046	0.682555	0.445586	0.331617		0.574452	0.391366	0.125235	0.269449	0.567411	0.779752	0.765	0.895907	0.7184	0.883664	1.64858	1.39684	1.1418	1.00021	1.00098	1.38541	1.13627	0.894397		0.880449	0.565721	0.218495	0.15956	0.88487	0.532807	0.15478	0.0773228	1.42499	2.21889	2.26282	2.06884	1.93995	2.05487	2.09592	2.41274	2.47584	2.55783		2.13191	2.0938
0.581985	0.849982	0.819983	0.773985	0.989987	1.03499			0.393983		0.621987	0.454983	0.179985	0.321986	0.622985	0.827987	0.775997	0.897	0.777984	0.879611	1.65338	1.40081	1.15956	1.03545	1.00221			0.884073		0.868583	0.543386	0.205674	0.146654	0.889119	0.542387	0.15346	0.0752805	1.43296	2.226	2.281	2.08	1.929	2.07499	2.085			2.568		2.135	2.092
0.645495	0.910564	0.881541	0.824796	1.00954	1.0731	0.807611	0.603708	0.482893		0.69624	0.56343	0.268893	0.4148	0.681611	0.847537	0.779907	0.900907	0.836611	0.900368	1.6643	1.41302	1.17568	0.99708	0.975689	1.39752	1.16298	0.920272		0.901031	0.55645	0.235317	0.176659	0.897267	0.53478	0.155443	0.0750651	1.44046	2.23968	2.29956	2.09172	1.93681	2.06132	2.09184	2.43172	2.49077	2.55628		2.15258	2.09786
0.70934	0.977308	0.931487	0.859644	1.03969	1.08291	0.866392	0.702973	0.579004		0.756382	0.657036	0.35412	0.497151	0.74534	0.86878	0.792864	0.897042	0.895392	0.9103	1.67169	1.43117	1.19384	0.990876	0.947363	1.40756	1.18401	0.939139		0.907618	0.542877	0.234823	0.176727	0.910245	0.533482	0.151077	0.0740507	1.4524	2.26177	2.30693	2.10091	1.95382	2.04418	2.07815	2.44783	2.49793	2.55303		2.1718	2.09998
0.772949	1.03995	0.986956	0.914956	1.042	1.083	0.933946	0.76595	0.672925	0.649915	0.815952	0.767911	0.457917	0.601916	0.816943	0.877993	0.796997	0.897999	0.953953	0.924838	1.68734	1.44271	1.20512	0.963082	0.916215	1.42733	1.17648	0.917947	0.839455	0.921519	0.546657	0.243413	0.185923	0.924998	0.537617	0.15126	0.0707726	1.46342	2.28098	2.31499	2.10799	1.96099	2.04	2.05702	2.45799	2.50599	2.558	2.562	2.18899	2.11499
0.821963	1.10561	1.03596	0.937523	1.03906	1.05754	0.98688	0.836507	0.780718	0.765552	0.864963	0.872781	0.580407	0.72147	0.865963	0.885834	0.797	0.898	1.01569	0.937766	1.7092	1.45709	1.22413	0.961454	0.891904	1.43589	1.17186	0.891235	0.822156	0.938824	0.543615	0.224285	0.16611	0.933187	0.541958	0.150085	0.0694186	1.48157	2.2859	2.31892	2.1129	1.97765	2.02041	2.03154	2.47171	2.52167	2.56779	2.56592	2.1939	2.12969
0.87742	1.16934	1.09043	0.995389	1.03207	1.04513	1.05133	0.921114	0.906682	0.903556	0.918441	0.957125	0.693819	0.730926	0.92241	0.891937	0.797	0.898	1.07142	0.943245	1.71414	1.46807	1.2289	0.946796	0.886522	1.44119	1.17156	0.891303	0.825392	0.949579	0.522732	0.181126	0.087038	0.933221	0.537449	0.147923	0.0691426	1.49227	2.28204	2.31999	2.12092	1.99482	1.99823	1.99736	2.47299	2.52992	2.56305	2.56402	2.19499	2.13198
0.93897	1.22997	1.14697	1.03598	1.032	1.035	1.12296	1.01395	1.03993	1.04793	0.974972	1.07694	0.859918	0.933899	0.985969	0.898997	0.799999	0.897	1.13497	0.947898	1.72157	1.47124	1.23113	0.94702	0.883082	1.45026	1.17326	0.89087	0.823601	0.952479	0.531356	0.158641	0.0658101	0.939437	0.531953	0.146581	0.0667112	1.50035	2.29499	2.321	2.124	2	1.97601	1.96502	2.474	2.54199	2.555	2.555	2.205	2.141
1.00354	1.29161	1.20176	1.07609	1.032	1.02424	1.19536	1.09419	1.17593	1.20055	1.04247	1.18848	1.05166	1.14229	1.05152	0.911712	0.830314	0.91069	1.19367	0.953513	1.72089	1.47223	1.22582	0.947978	0.884156	1.45011	1.19091	0.91828	0.835452	0.959061	0.545803	0.150993	0.0646265	0.94386	0.534893	0.136214	0.0498709	1.49836	2.295	2.32198	2.12302	2.00685	1.96622	1.94055	2.474	2.53907	2.54718	2.53935	2.20011	2.14882
1.05644	1.34543			1.03497	1.0151	1.25734				1.09247	1.26915	1.23011	1.3587	1.10741	0.95058		0.926828	1.25435	0.942343	1.71933			0.947753	0.892331	1.44104				0.951751	0.578795	0.153995	0.0575467	0.929072	0.559206		0.0560289	1.4909	2.3039	2.32497			1.95413	1.92516	2.47895				2.21187	2.1579
1.13296	1.40397	1.30897	1.15097	1.05799	1.03299	1.32696	1.25595	1.43493	1.47892	1.16296	1.35395	1.41989	1.54989	1.18495				1.31496	0.936144	1.70806	1.45453	1.22089	0.962541	0.898376	1.43048	1.17016	0.948454	0.881669	0.929023	0.573483	0.141158	0.0612777	0.939484				1.48176	2.301	2.321	2.127	2.011	1.94101	1.91601	2.477	2.557	2.52601	2.51201	2.20301	2.159
1.19765	1.46179	1.36973	1.19704	1.0913	1.06532	1.39557	1.33436	1.53491	1.59752	1.22765	1.43334	1.55028	1.70085	1.25357	1.07377			1.37965	0.924013	1.69596	1.44509	1.22141	0.96926	0.905952	1.41641	1.15691	0.955111	0.909724	0.917549	0.568994	0.147546	0.0773444	0.926952	0.60501			1.46683	2.30296	2.32198	2.12504	2.0061	1.92925	1.91404	2.47504	2.56582	2.52796	2.50416	2.203	2.15998
1.26729	1.52733	1.42939	1.25639	1.15138	1.1234	1.46627	1.40626	1.64289	1.69501	1.2963	1.50922	1.63613	1.78515	1.32427	1.14526			1.44236	0.922078	1.68825	1.43439	1.21701	0.965451	0.9071	1.40486	1.14538	0.986701	0.930993	0.924267	0.579667	0.160902	0.0908719	0.916348	0.600891			1.46142	2.29904	2.31903	2.12599	2.00501	1.92009	1.90905	2.47401	2.56699	2.52107	2.49707	2.19805	2.16693
1.34495	1.59695	1.49595	1.31496	1.21596	1.19295	1.53295	1.47795	1.71695	1.77495	1.37495	1.58795	1.67997	1.82098	1.39895	1.23194			1.50895	0.912437	1.68363	1.43264	1.2191	0.964351	0.90748	1.40645	1.15177	1.00083	0.948708	0.906382	0.561982	0.133289	0.0887516	0.915141	0.590077			1.45665	2.301	2.317	2.123	2	1.924	1.907	2.473	2.57899	2.518	2.499	2.201	2.173
1.41443	1.66349	1.56934	1.38638	1.2952	1.26927	1.60438	1.53276	1.78154	1.83465	1.44834	1.64471	1.7064	1.82784	1.47332	1.32098		1.20614	1.58332	0.919128	1.68724	1.4356	1.22012	0.96125	0.900811	1.41149	1.15988	1.01177	0.957247	0.920891	0.54831	0.128968	0.073975	0.913751	0.576468		0.175742	1.45938	2.30589	2.31211	2.12202	2.00098	1.92596	1.91287	2.47007	2.57118	2.53169	2.50389	2.20784	2.17887
1.49514	1.74117	1.6452	1.47605	1.38604	1.36696	1.67327	1.5983	1.83049	1.88447	1.52519	1.70536	1.71392	1.84086	1.5492	1.43479		1.31187	1.6592	0.926304	1.69786	1.44411	1.21339	0.95006	0.892014	1.42165	1.17501	1.00493	0.956807	0.928363	0.511347	0.125981	0.0668436	0.920299	0.565693		0.169387	1.46927	2.30501	2.312	2.11508	1.99605	1.9349	1.91992	2.46505	2.57397	2.53002	2.51191	2.20404	2.17999
1.56797	1.81997	1.72597	1.56796	1.49995	1.47895	1.74797	1.66197	1.85999	1.91999	1.59897	1.74998	1.72	1.85599	1.62197	1.54595		1.42295	1.73297	0.928269	1.70287	1.44652	1.21161	0.941264	0.878985	1.43139	1.18392	0.974812	0.937298	0.92913	0.514888	0.12547	0.0472281	0.923329	0.550016		0.156855	1.47426	2.313	2.311	2.117	1.998	1.94	1.929	2.465	2.564	2.542	2.522	2.215	2.173
1.63266	1.89347	1.80731	1.67282	1.61854	1.60244	1.8156	1.71392	1.89135	1.93567	1.6666	1.77645	1.72294	1.856	1.6896	1.66748			1.80941	0.940575	1.72137	1.45513	1.21815	0.942514	0.868086	1.44282	1.19739	0.971156	0.919127	0.94214	0.558093	0.129046	0.0455644	0.93443	0.548541			1.48795	2.31202	2.31394	2.11798	2.00486	1.94882	1.94369	2.46794	2.5542	2.5518	2.53767	2.21402	2.17104
1.7082	1.97019	1.89111	1.77888	1.75455	1.74548	1.88823	1.7793	1.9108	1.93699	1.7422	1.7859	1.72696	1.84512	1.76322	1.76299			1.88816	0.950911	1.73708	1.46587	1.21742	0.935199	0.864981	1.45646	1.20685	0.953886	0.911231	0.951521	0.555458	0.131247	0.0473305	0.945265	0.556454			1.50177	2.30804	2.32093	2.12493	2.00797	1.9678	1.96082	2.47295	2.54312	2.55695	2.55185	2.21004	2.17496
1.78798	2.04498	1.97997	1.87697	1.88896	1.89296	1.95698	1.83198	1.913	1.934	1.82098	1.799	1.724	1.842	1.83398	1.88296		1.69294	1.96398	0.959417	1.7487	1.47564	1.22618	0.940378	0.876636	1.47121	1.20523	0.932257	0.863954	0.959148	0.538945	0.13184	0.0459804	0.954227	0.564628		0.0674514	1.51726	2.3	2.332	2.129	2.022	2.00799	1.98899	2.478	2.544	2.563	2.563	2.206	2.174
1.86032	2.11634	2.05037	1.96105	2.01409	2.04057	2.02443	1.87793	1.90811	1.92227	1.8943	1.82148	1.72986	1.83614	1.9073	2.00712	1.82973	1.97055	2.03827	0.967209	1.76006	1.48509	1.22796	0.946263	0.877207	1.47673	1.22092	0.938661	0.862582	0.964936	0.557186	0.142512	0.0513844	0.963612	0.578283	0.177921	0.12338	1.52748	2.31075	2.33884	2.13389	2.02884	2.03146	2.02614	2.48386	2.54595	2.56789	2.57766	2.21968	2.17791
1.93523	2.18727	2.12622	2.0491	2.16545	2.20234	2.09626	1.93442	1.91691	1.92794	1.96824	1.82893	1.73297	1.836	1.98322	2.10303	2.02896	2.11159	2.11125	0.961126	1.76343	1.48431	1.22593	0.965391	0.924178	1.47316	1.22809	0.946114	0.8731	0.952591	0.550861	0.142334	0.0519059	0.96385	0.580827	0.148415	0.0627784	1.52993	2.32189	2.34791	2.13697	2.02504	2.04981	2.05471	2.48598	2.54501	2.57592	2.58592	2.22693	2.17899
2.00995	2.25896	2.20595	2.13895	2.31891	2.3679	2.16096	1.99896			2.04895	1.88397	1.75898	1.834	2.04896	2.20494	2.21789	2.33586	2.18296	0.958831	1.75514	1.47571	1.21749	0.997081	0.950015	1.47585	1.23649			0.95249	0.590256	0.172302	0.0564372	0.959273	0.587166	0.158004	0.0624998	1.52609	2.31201	2.35999	2.143	2.021	2.06999	2.08898	2.489	2.549			2.21501	2.175
2.07759	2.32561	2.27947	2.23696	2.44732	2.49045	2.22859	2.04112	1.97526		2.12247	1.93592	1.77663	1.83792	2.11659	2.29218	2.42469	2.53877	2.25157	0.950396	1.74298	1.47089	1.21563	1.039	1.00646	1.45541	1.21014	0.939498		0.954273	0.597294	0.191118	0.0633459	0.940766	0.55361	0.135441	0.0751658	1.51589	2.28947	2.3649	2.14594	2.00533	2.09351	2.11447	2.49488	2.56957	2.61253		2.19835	2.175
2.16014	2.39923	2.35719	2.333	2.56478	2.61768	2.30619	2.12611	2.02053		2.20118	1.9746	1.78195	1.84493	2.19914	2.37811	2.55566	2.69439	2.33216	0.936397	1.73563	1.46031	1.20344	1.0684	1.0461	1.4406	1.23141	0.971169		0.940388	0.556029	0.165654	0.062926	0.927012	0.542738	0.141877	0.0931619	1.50631	2.29395	2.37292	2.15293	2.01292	2.11478	2.14271	2.495	2.57396	2.60212		2.19998	2.18391
2.25591	2.47393	2.44391	2.42691	2.67189	2.70292	2.4049	2.17395	2.06995		2.2979	2.08389	1.85593	1.99885	2.2989	2.47091	2.64791	2.77892	2.41092	0.92574	1.72457	1.45199	1.19791	1.1049	1.09178	1.42806	1.1809	0.919781		0.928851	0.585171	0.21594	0.164779	0.917449	0.536526	0.134807	0.0809323	1.49581	2.30099	2.38699	2.15999	2.011	2.12599	2.144	2.48401	2.59798	2.62498		2.204	2.183
2.34981	2.55315	2.51924	2.49638	2.74334	2.78899	2.48904	2.29322	2.14231		2.38595	2.18758	1.91854	2.06545	2.38988	2.55895	2.6607	2.78779	2.49211	0.921098	1.7228	1.4489	1.20077	1.11895	1.10824	1.42435	1.20726	0.976887		0.924491	0.585307	0.243547	0.193111	0.912534	0.531028	0.12793	0.0690763	1.49495	2.30491	2.39873	2.17173	2.01198	2.13675	2.14693	2.48595	2.58334	2.63575		2.20889	2.17616
2.44193	2.63702	2.60401	2.58793	2.81912	2.86018	2.57105	2.39779	2.24579		2.47299	2.32638	2.0376		2.47995	2.63611	2.67681	2.79195	2.57998	0.92353	1.72481	1.45167	1.21616	1.11799	1.10872	1.41543	1.2031	0.968683		0.930537	0.584272	0.261593		0.911036	0.539409	0.129747	0.0656475	1.49963	2.31389	2.40691	2.18287	2.00014	2.14095	2.13909	2.49786	2.58794	2.62711		2.21789	2.16908
2.52494	2.72094	2.68195	2.62797	2.86597	2.90897	2.64695	2.47994	2.36292		2.55994	2.45991	2.15992		2.56994	2.69496	2.68699	2.797	2.66194	0.931724	1.72609	1.46202	1.23513	1.11217	1.09291	1.43353	1.18485	0.929787		0.937695	0.567042	0.26134		0.919704	0.538191	0.132108	0.0568161	1.50626	2.33399	2.41499	2.186	2.001	2.11202	2.12701	2.52298	2.594	2.624		2.23599	2.167
2.55932	2.75803	2.72007	2.66462	2.86069	2.92103	2.68356	2.53765	2.48676	2.44557	2.59581	2.58981	2.29448	2.44158	2.59935	2.70241	2.69147	2.79502	2.6976	0.943035	1.72209	1.46592	1.25087	1.08512	1.04716	1.43325	1.17252	0.919316	0.833503	0.949499	0.583817	0.254702	0.211298	0.931859	0.581788	0.152472	0.072189	1.50108	2.32737	2.37289	2.15347	2.01465	2.07294	2.08156	2.49992	2.57293	2.63359	2.61991	2.23636	2.16894
2.66477	2.79305	2.79315	2.72035	2.90153	2.94769	2.72887	2.65316	2.6333	2.60905	2.69287	2.71406	2.44722	2.50228	2.71119	2.73512	2.69694	2.79994	2.74294	0.952345	1.73518	1.48109	1.25565	1.0554	1.0037	1.43914	1.19535	0.910511	0.816098	0.958009	0.572567	0.202657	0.0871711	0.9416	0.54281	0.141772	0.0621199	1.50778	2.33047	2.31707	2.15004	2.01253	2.05768	2.06766	2.46313	2.56608	2.6167	2.61012	2.23749	2.17197
2.72404	2.88104	2.8665	2.789	2.91751	2.9565	2.81205	2.75799	2.78049	2.77909	2.77249	2.84699	2.6225	2.72612	2.79649	2.76199	2.7065	2.80001	2.82204	0.989651	1.74589	1.48917	1.26482	1.02472	0.966643	1.45707	1.20077	0.918441	0.82793	0.968546	0.555247	0.164873	0.0656955	0.957794	0.532899	0.153815	0.0663549	1.51923	2.305	2.309	2.146	2.0125	2.0455	2.0505	2.467	2.567	2.607	2.59599	2.24799	2.178
2.80469	2.96272	2.91065	2.83846	2.91211	2.92607	2.90474	2.83483	2.93099	2.94837	2.83166	2.98495	2.87268	2.95195	2.8507	2.75027	2.72716	2.82212	2.89275	0.991585	1.74178	1.48577	1.26878	1.0015	0.928217	1.46185	1.20453	0.928827	0.865157	0.995151	0.548988	0.150415	0.0574697	0.984148	0.527292	0.144461	0.0588103	1.51888	2.30603	2.30295	2.11199	1.99796	2.00488	2.00383	2.46101	2.53801	2.57287	2.5778	2.22204	2.17793
2.88723	3.04919	2.98827	2.89349	2.92488	2.93393	2.99416	2.93506	3.04989	3.11346	2.91126	3.09893	3.07412	3.18581	2.93422	2.7827	2.74583	2.83686	2.98315	0.990936	1.739	1.48411	1.24834	0.989661	0.903808	1.46185	1.20627	0.994486	0.893554	0.994021	0.52228	0.158257	0.0646429	0.983952	0.52515	0.152931	0.0516371	1.51534	2.30996	2.29706	2.11101	1.99305	1.99014	1.98319	2.46199	2.53899	2.55715	2.55323	2.22695	2.17007
2.97505	3.12105	3.06405	2.95304	2.94802	2.94402	3.07905	3.03705	3.18804	3.27209	3.00105	3.19405	3.2661	3.39911	3.01705	2.90604			3.05805	1.00646	1.73596	1.47442	1.23963	0.986497	0.89435	1.45171	1.2265	1.00701	0.918293	1.00952	0.524143	0.154285	0.0827733	0.999152	0.664558			1.50956	2.319	2.295	2.11	1.998	1.98199	1.96199	2.455	2.537	2.546	2.53599	2.232	2.181
3.06676	3.21062	3.14661	3.02055	2.99029	2.9753	3.17063	3.13661	3.26018	3.42707	3.09276	3.28171	3.44594	3.59601	3.10978	2.98378			3.15165	0.992138	1.73151	1.46484	1.23095	0.927622	0.876908	1.44371	1.23056	1.025	0.960385	0.994899	0.530423	0.162669	0.107068	0.985327	0.660928			1.49998	2.31301	2.28897	2.10703	2.00396	1.95693	1.94793	2.45599	2.531	2.54701	2.51193	2.22601	2.18999
3.15806	3.28523	3.22024	3.08632	3.02563	3.01162	3.24622	3.21024	3.40253	3.55567	3.18406	3.36712	3.55883	3.71774	3.20304	3.07803			3.23019	0.98826	1.71771	1.4574	1.21964	0.925433	0.874257	1.43576	1.22627	1.08115	0.983808	0.991149	0.538021	0.178239	0.134447	0.981331	0.658287			1.4908	2.31399	2.28504	2.11096	1.99905	1.94809	1.93909	2.45501	2.531	2.54799	2.50408	2.22699	2.18901
3.25531	3.37226	3.30928	3.1603	3.09328	3.07428	3.33227	3.29926	3.4695	3.65128	3.28131	3.46231	3.60425	3.74827	3.29931	3.17427		3.2751	3.31928	0.969735	1.71246	1.44779	1.21356	0.924919	0.873848	1.43498	1.2278	1.05968	1.02057	0.970722	0.532134	0.206332	0.137796	0.964978	0.644093		0.302114	1.48446	2.30596	2.27998	2.10198	1.99998	1.94401	1.929	2.448	2.53002	2.55484	2.49299	2.21896	2.196
3.34992	3.45199	3.39496	3.25005	3.17722	3.158	3.41487	3.37873	3.61827	3.73579	3.37592	3.555	3.67933	3.82812	3.39393	3.25536		3.3064	3.40297	0.965281	1.70299	1.44711	1.2066	0.957376	0.879209	1.43053	1.22643	1.10514	1.03772	0.962435	0.541962	0.135282	0.0707889	0.964365	0.570068		0.234304	1.48088	2.29496	2.27496	2.09498	1.99502	1.94797	1.92901	2.44894	2.53586	2.50811	2.49012	2.20796	2.19688
3.43428	3.54322	3.48325	3.34717	3.29004	3.25022	3.49532	3.44642	3.64279	3.80838	3.46028	3.64722	3.70974	3.83891	3.47927	3.38093		3.4359	3.49224	0.967184	1.71166	1.44424	1.19662	0.953275	0.868075	1.43868	1.23345	1.09091	1.04217	0.961984	0.505262	0.136371	0.0587027	0.968505	0.546828		0.212585	1.48468	2.29103	2.27103	2.09302	1.99698	1.94503	1.92999	2.44305	2.52311	2.51792	2.50091	2.20403	2.18609
3.51911	3.63112	3.58012	3.45915	3.41318	3.37519	3.57811	3.5221	3.72006	3.84802	3.54911	3.69205	3.71301	3.82402	3.56211	3.52915			3.57711	0.965568	1.71697	1.44643	1.19808	0.931434	0.856837	1.44333	1.23341	1.09889	1.02037	0.96525	0.588948	0.177076	0.0694659	0.961935	0.595361			1.48952	2.29799	2.277	2.096	1.994	1.94202	1.93401	2.44701	2.526	2.538	2.51202	2.21299	2.18199
3.60384	3.71992	3.66897	3.57719	3.55256	3.52279	3.65992	3.59674	3.76758	3.86719	3.63384	3.72809	3.72	3.836	3.64382	3.64737			3.66193	0.979408	1.73094	1.45973	1.20368	0.949419	0.861817	1.45754	1.24071	1.07048	1.00008	0.980928	0.549418	0.143357	0.05115	0.973523	0.596127			1.50341	2.287	2.2791	2.09703	1.99708	1.95608	1.94117	2.45498	2.52603	2.54005	2.52823	2.202	2.17306
3.67521	3.79814	3.75208	3.67888	3.68553	3.67532	3.73814	3.6603	3.81745	3.88382	3.70521	3.73591	3.72	3.836	3.71422	3.7647			3.74113	0.992891	1.7487	1.48038	1.21511	0.939114	0.863294	1.47501	1.23177	1.0435	0.97295	0.994451	0.549282	0.133677	0.0502994	0.986556	0.601016			1.52363	2.287	2.2879	2.09997	2.00392	1.96292	1.95584	2.45302	2.52897	2.54396	2.54778	2.202	2.17795
3.75212	3.87711	3.83513	3.78115	3.82321	3.83325	3.81911	3.72709	3.86402	3.90101	3.78312	3.75504	3.72302	3.82303	3.79211	3.86718	3.71628	3.75443	3.82611	0.999105	1.7659	1.49128	1.23107	0.957353	0.880077	1.48726	1.23282	0.99856	0.933089	1.0013	0.550774	0.140743	0.0552639	0.991865	0.580587	0.196139	0.0727501	1.53975	2.282	2.29901	2.10501	2.009	1.99103	1.98103	2.458	2.528	2.55101	2.55601	2.201	2.18201
3.83073	3.9537	3.92677	3.88192	3.96511	4.00243	3.89561	3.79056	3.87804	3.90994	3.86176	3.78348	3.73417	3.84296	3.8667	3.99084	3.90683	4.04457	3.90169	0.996082	1.77064	1.49749	1.25142	0.99368	0.912043	1.4898	1.21967	0.978118	0.898539	0.992108	0.554016	0.142891	0.0512929	0.994944	0.61876	0.201922	0.152877	1.5432	2.28414	2.30506	2.11105	2.01195	2.00918	2.00418	2.45809	2.52504	2.56002	2.56408	2.20411	2.19007
3.90833	4.02836	4.0083	3.98015	4.08299	4.15469	3.96044	3.85048	3.88197	3.90306	3.94231	3.83456	3.75185	3.83903	3.94136	4.08023	4.10133	4.21156	3.97537	0.997319	1.76692	1.49384	1.26652	1.04049	0.956983	1.49432	1.22547	0.976831	0.882538	0.990831	0.603573	0.183381	0.0654184	0.998549	0.583712	0.171304	0.0685657	1.54189	2.29887	2.31194	2.11596	2.00704	2.02883	2.02284	2.46792	2.52897	2.56198	2.57292	2.2159	2.19793
3.98911	4.10711	4.09411	4.07613	4.23914	4.29919	4.03911	3.9131	3.90207	3.92003	4.02511	3.85207	3.75302	3.84201	4.0221	4.18014	4.27628	4.40331	4.06111	0.988627	1.76235	1.48704	1.27391	1.06523	0.999356	1.47748	1.21784	0.973223	0.896385	0.984437	0.54492	0.155845	0.0571244	0.987616	0.544655	0.194025	0.100871	1.53147	2.30696	2.32101	2.11901	2.00701	2.03101	2.05004	2.471	2.53101	2.57	2.58202	2.21997	2.19601
4.06782	4.19073	4.17781	4.17098	4.34511	4.43817	4.12083	3.98468	3.95141	3.94551	4.10577	3.90663	3.77129	3.852	4.09589	4.28589	4.48309	4.628	4.1438	0.971411	1.74324	1.4778	1.26789	1.10038	1.0404	1.45558	1.21321	0.990072	0.90075	0.975146	0.545143	0.152259	0.0604245	0.962768	0.519106	0.168665	0.0940318	1.52175	2.27812	2.32905	2.12306	2.01493	2.03812	2.08215	2.47198	2.5351	2.57117	2.59506	2.19706	2.19998
4.15504	4.26815	4.26405	4.27585	4.46369	4.56263	4.20903	4.0572	3.99551	3.99941	4.18809	3.97426	3.80167	3.852	4.19095	4.38095	4.59972	4.73482	4.22906	0.956554	1.73598	1.46891	1.25899	1.11281	1.08077	1.43667	1.20672	0.993522	0.94437	0.956565	0.532687	0.163922	0.0694209	0.95189	0.518724	0.15319	0.098481	1.51012	2.29086	2.33395	2.12894	2.00709	2.05086	2.09783	2.47002	2.54588	2.58881	2.60192	2.20392	2.19802
4.25214	4.35413	4.34712	4.35712	4.56914	4.66514	4.29214	4.14112	4.06512		4.28714	4.09919	3.87413	4.01513	4.28713	4.47312	4.61507	4.76705	4.31613	0.955208	1.72498	1.45961	1.24646	1.13298	1.11658	1.43939	1.20022	0.994084		0.957837	0.576939	0.213872	0.164552	0.947799	0.523172	0.155298	0.0935987	1.49891	2.29401	2.34501	2.13302	2.00601	2.06101	2.10701	2.48601	2.55401	2.59802		2.20301	2.18799
4.34282	4.43881	4.42875	4.43966	4.66065	4.75568	4.38284	4.2249	4.14394		4.37879	4.22435	3.96211	4.10312	4.37488	4.55571	4.66113	4.7971	4.40281	0.953836	1.72271	1.45555	1.24358	1.14239	1.13616	1.44065	1.19378	0.989727		0.955716	0.589288	0.248302	0.199116	0.947064	0.544171	0.153903	0.0727138	1.495	2.29909	2.35306	2.14505	2.01008	2.06997	2.11197	2.49208	2.56204	2.61106		2.21208	2.18198
4.42827	4.52328	4.50733	4.50842	4.72842	4.8264	4.47125	4.3192	4.24217		4.4613	4.3658	4.07802	4.22001	4.46722	4.63037	4.67488	4.80791	4.48728	0.955486	1.72438	1.45632	1.24676	1.14764	1.13465	1.43272	1.18417	0.979963		0.959448	0.592265	0.264175	0.215421	0.946406	0.551646	0.149993	0.0626356	1.49874	2.30892	2.35895	2.14996	2.01892	2.06703	2.10903	2.50092	2.56597	2.61695		2.21993	2.18002
4.51113	4.60313	4.58012		4.78808	4.89006	4.55713	4.43017	4.3562		4.54613	4.49019	4.19021	4.33021	4.54114	4.68505	4.69601	4.815	4.56312	0.965973	1.73558	1.4685		1.13698	1.11223	1.4434	1.21823	1.01325		0.968993	0.595579	0.270315	0.222617	0.957382	0.557336	0.150396	0.0546094	1.51052	2.32102	2.365	2.152		2.07598	2.09798	2.49901	2.561	2.61798		2.23001	2.18899
4.59586	4.68788	4.65776	4.63165	4.84022	4.9312	4.64093	4.53891	4.48132	4.46933	4.62782	4.6133	4.32262	4.46027	4.6299	4.71727	4.704	4.815	4.64186	0.974254	1.74933	1.48035	1.25117	1.12561	1.07542	1.45342	1.23354	1.01843	0.992794	0.977502	0.569692	0.228955	0.182275	0.964989	0.554667	0.147562	0.0542128	1.52882	2.33222	2.36493	2.15093	1.99453	2.06197	2.08378	2.50589	2.5611	2.60497	2.62	2.23923	2.18414
4.67118	4.76516	4.72427	4.68838	4.85979	4.94881	4.7231	4.61913	4.59773	4.58672	4.70021	4.72775	4.46544	4.48374	4.70914	4.74074	4.704	4.815	4.71718	0.987792	1.76476	1.49846	1.28124	1.10767	1.03907	1.47551	1.22979	1.00283	0.897301	0.987343	0.567217	0.198571	0.103607	0.981589	0.550031	0.145067	0.0535769	1.54714	2.35179	2.35906	2.14506	2.04149	2.05903	2.06421	2.49611	2.5699	2.60203	2.62	2.25978	2.19686
4.76011	4.8501	4.80011	4.75209	4.90302	4.961	4.81412	4.71115	4.73322	4.74323	4.78411	4.85717	4.65229	4.71129	4.79812	4.76905	4.71003	4.80902	4.80011	0.999134	1.78114	1.5143	1.28836	1.06605	0.990023	1.48404	1.21891	0.988277	0.885282	0.997767	0.571241	0.163301	0.0696304	0.99322	0.535653	0.145231	0.0522692	1.561	2.36098	2.348	2.138	2.04201	2.051	2.05598	2.493	2.571	2.603	2.61399	2.26698	2.19299
4.83682	4.92383	4.8758	4.81469	4.92033	4.96407	4.89895	4.81715	4.89068	4.9097	4.86074	4.97605	4.86221	4.92099	4.88288	4.8049		4.82327	4.87784	1.00888	1.79169	1.52301	1.28499	1.04245	0.956282	1.49771	1.21403	0.957827	0.865859	1.00969	0.572472	0.12891	0.0491655	1.00019	0.545915		0.0519638	1.5692	2.3488	2.34493	2.14094	2.04892	2.04885	2.0449	2.48989	2.57101	2.5999	2.60386	2.25179	2.18797
4.91649	5.00449	4.95351	4.88157	4.95279	4.97096	4.99141	4.92829	5.05396	5.07495	4.93254	5.07835	5.07663	5.21115	4.96846	4.89244		4.84983	4.95948	1.00598	1.7786	1.51498	1.27498	1.00262	0.925476	1.48866	1.21677	0.957492	0.881252	1.005	0.611462	0.135717	0.0952863	0.998858	0.655045		0.077557	1.56376	2.32913	2.33804	2.13504	2.04105	2.03409	2.03506	2.47907	2.57199	2.59006	2.59009	2.23113	2.18502
5.00313	5.08313	5.05439	4.95079	4.9612	4.96362	5.10085	5.05542	5.2249	5.28802	5.03638	5.19987	5.32906	5.48248	5.0679	4.96177	5.36085	5.51486	5.04013	0.999196	1.76597	1.49559	1.23432	0.970418	0.891038	1.47428	1.24443	1.0087	0.930677	0.997305	0.57042	0.120475	0.0789725	0.98973	0.657009	0.181457	0.124554	1.55248	2.332	2.33999	2.13597	2.04048	2.02147	2.01796	2.48298	2.56651	2.58145	2.57595	2.24746	2.20098
5.08899	5.17001	5.15034	5.02379	5.00986	4.9899	5.19126	5.16549	5.33262	5.42261	5.13141	5.29087	5.46616	5.61474	5.16833	5.04519	5.5011	5.65615	5.12799	0.989713	1.75356	1.47574	1.22373	0.954211	0.881334	1.46143	1.22993	1.03904	0.958589	0.99475	0.601697	0.198783	0.125774	0.990151	0.611299	0.258675	0.20132	1.53908	2.33494	2.33598	2.1299	2.03591	2.01186	2.00635	2.47744	2.56688	2.57189	2.56438	2.24044	2.19802
5.21102	5.28907	5.24396	5.11186	5.06755	5.0494	5.28099	5.26979	5.44607	5.53784	5.22999	5.386	5.55126	5.70325	5.26249	5.18001	5.57006	5.72803	5.25051	0.969682	1.73153	1.46239	1.20703	0.950267	0.874621	1.44941	1.21904	1.05596	0.981641	0.97069	0.591563	0.205931	0.140168	0.963143	0.654341	0.206246	0.151612	1.50919	2.32709	2.31555	2.1235	2.0305	2.00249	1.99653	2.47303	2.55908	2.5652	2.55654	2.23607	2.20053
5.32043	5.39833	5.35638	5.20444	5.15147	5.11745	5.38434	5.36837	5.57625	5.67631	5.34745	5.50654	5.63924	5.81105	5.36341	5.25746		5.80622	5.35937	0.95862	1.72099	1.44595	1.19715	0.958695	0.869483	1.4335	1.21933	1.09406	0.99217	0.959817	0.568887	0.134959	0.0751459	0.954202	0.607504		0.108898	1.48973	2.32898	2.29997	2.11894	2.02795	1.99593	1.98995	2.46895	2.55691	2.57203	2.545	2.24497	2.20895
5.43545	5.4873	5.45742	5.32281	5.27758	5.23777	5.4753	5.46585	5.64422	5.75772	5.46845	5.65014	5.70293	5.82295	5.47238	5.38231			5.45825	0.956035	1.72047	1.4376	1.17831	0.949022	0.859769	1.43965	1.22056	1.06338	0.994822	0.953895	0.567679	0.124184	0.0556403	0.954911	0.577543			1.48929	2.32292	2.29097	2.10298	2.01597	1.97793	1.9779	2.45597	2.53395	2.58059	2.5461	2.23692	2.19684
5.52394	5.56781	5.54471	5.43411	5.37577	5.34775	5.55573	5.51865	5.71846	5.80118	5.55659	5.71859	5.69913	5.82018	5.55735	5.52419			5.53599	0.964348	1.72427	1.44623	1.18795	0.922567	0.854646	1.44771	1.22381	1.05882	0.990225	0.962305	0.54251	0.128314	0.0572119	0.962931	0.611051			1.49599	2.31787	2.28913	2.10225	2.01413	1.97405	1.97197	2.45413	2.53115	2.55628	2.55251	2.2319	2.18733
5.5606	5.63752	5.61056	5.51575	5.48288	5.45398	5.62248	5.58237	5.73638	5.80819	5.57967	5.70309	5.70403	5.82703	5.60953	5.60887	5.28511	5.46442	5.61249	0.946932	1.74036	1.46137	1.19206	0.924031	0.846904	1.45695	1.22069	1.02216	0.972593	0.949688	0.53133	0.114588	0.0472727	0.942947	0.567875	0.126162	0.104217	1.50814	2.31322	2.29403	2.11202	2.01905	1.97603	1.971	2.459	2.53702	2.56704	2.57203	2.22819	2.20013
5.65304	5.71732	5.69633	5.63025	5.61888	5.60513	5.69712	5.63984	5.79413	5.83729	5.6821	5.71705	5.70882	5.83177	5.69104	5.74227	5.45705	5.53097	5.68812	0.986861	1.75929	1.47959	1.2081	0.930699	0.856936	1.48149	1.23816	0.994556	0.940679	0.984454	0.517707	0.102309	0.0387456	0.985155	0.579034	0.111656	0.0220191	1.52483	2.34571	2.29902	2.11506	2.02598	1.98052	1.97137	2.45915	2.54011	2.57306	2.57602	2.25676	2.21998
5.71762	5.79905	5.77913	5.70856	5.73647	5.73801	5.7668	5.69257	5.80296	5.85487	5.75065	5.72018	5.69846	5.81813	5.75567	5.82199	5.64649	5.71564	5.7581	0.992632	1.77407	1.49361	1.23258	0.955161	0.878348	1.49424	1.223	0.989165	0.910963	0.990419	0.521647	0.114323	0.0500635	0.990508	0.56914	0.135868	0.0403444	1.54521	2.32754	2.3003	2.119	2.02495	2.01228	1.99428	2.4683	2.54692	2.57723	2.57713	2.24162	2.21903
5.78035	5.87829	5.86132	5.80737	5.87034	5.89262	5.8363	5.75321	5.84002	5.85006	5.81436	5.72719	5.71601	5.82301	5.82033	5.93742	5.81983	5.89494	5.83931	1.00231	1.78107	1.50097	1.23693	0.96736	0.895745	1.49563	1.2251	0.953673	0.889196	1.00111	0.539689	0.136761	0.0528918	0.998891	0.576379	0.143537	0.0482616	1.54704	2.31011	2.31201	2.11902	2.02298	2.0232	2.00515	2.48002	2.54401	2.586	2.58202	2.22711	2.22006
5.87252	5.95629	5.94742	5.9059	5.96352	6.05803	5.91629	5.81001	5.84433	5.8661	5.90957	5.77931	5.71834	5.82502	5.90749	6.04964	6.04008	6.14283	5.92144	0.996519	1.7771	1.49664	1.27372	1.03037	0.939442	1.49143	1.23717	0.967337	0.893247	0.986907	0.567919	0.142593	0.0534515	1.0015	0.56057	0.161135	0.0645074	1.54845	2.33964	2.31421	2.123	2.01895	2.07517	2.04379	2.48502	2.54607	2.58511	2.58813	2.25557	2.23449
5.96605	6.03603	6.03521	6.02241	6.17759	6.24331	5.99623	5.87269	5.86497	5.87267	6.00597	5.85841	5.73959	5.82608	5.99903	6.15067	6.22933	6.37731	6.01008	0.991079	1.76627	1.48943	1.26873	1.06005	0.983081	1.48327	1.20881	0.961991	0.885641	0.988491	0.548537	0.1601	0.0584116	0.989028	0.558123	0.166159	0.0764969	1.53832	2.31795	2.32713	2.1231	2.01564	2.02492	2.03144	2.48597	2.54997	2.59223	2.59633	2.22997	2.20415
6.04445	6.11354	6.11952	6.11448	6.27682	6.3697	6.08154	5.93747	5.90235		6.08145	5.87461	5.76202	5.82902	6.07647	6.25251	6.39478	6.54186	6.08953	0.968195	1.75229	1.4736	1.26724	1.08141	1.01644	1.46236	1.19839	0.949642		0.964208	0.546054	0.177943	0.060778	0.967962	0.510719	0.14037	0.104024	1.51998	2.31596	2.33204	2.12704	2.00201	2.02219	2.04813	2.48499	2.54901	2.60099		2.22895	2.21009
6.12032	6.20437	6.2073	6.19634	6.4153	6.48777	6.17338	6.01729	5.96111		6.15727	5.9778	5.7668	5.83233	6.15638	6.3386	6.52634	6.68612	6.17937	0.958874	1.74017	1.46784	1.26673	1.10408	1.06046	1.44939	1.19334	0.974857		0.960482	0.5958	0.173308	0.0654456	0.953149	0.505531	0.15365	0.089864	1.51335	2.30884	2.33816	2.13315	2.00302	2.0538	2.06916	2.48305	2.55008	2.60003		2.22087	2.22479
6.2022	6.28905	6.28807	6.27905	6.49607	6.59726	6.25936	6.09739	6.02987		6.23626	6.02901	5.81606	5.8527	6.2422	6.43713	6.60736	6.75478	6.26418	0.951126	1.73324	1.46027	1.26187	1.13484	1.09518	1.43806	1.18581	0.971658		0.954363	0.536859	0.166393	0.0644844	0.943859	0.50286	0.147982	0.102585	1.50544	2.29908	2.34816	2.14213	2.00416	2.04192	2.0791	2.48621	2.55503	2.60239		2.21297	2.21171
6.28531	6.36629	6.36629	6.35625	6.57424	6.68227	6.3483	6.18738	6.10042		6.32131	6.14245	5.85633	5.87977	6.3253	6.51726	6.62112	6.78405	6.34629	0.944965	1.72746	1.45339	1.25661	1.13857	1.11739	1.4291	1.17561	0.972708		0.947369	0.546985	0.137681	0.0386373	0.938569	0.514637	0.13834	0.0719213	1.49717	2.30201	2.35402	2.14701	2.00984	2.03901	2.083	2.49401	2.55602	2.617		2.21202	2.20097
6.37541	6.45145	6.44929	6.42938	6.6435	6.76004	6.4354	6.29641	6.22065		6.41229	6.2744	5.95301	6.10106	6.4125	6.59195	6.65619	6.79802	6.42943	0.949311	1.73129	1.45588	1.25179	1.14413	1.12355	1.43086	1.18516	0.974617		0.95303	0.557314	0.172691	0.121156	0.941368	0.548059	0.152682	0.0636677	1.50172	2.30526	2.36105	2.15112	1.96402	2.04212	2.08188	2.49709	2.56212	2.6161		2.21729	2.19298
6.45913	6.53713	6.52588	6.51017	6.73096	6.82107	6.51805	6.38026	6.31881		6.48921	6.41589	6.0724	6.22327	6.50105	6.64791	6.66718	6.799	6.51398	0.956055	1.73711	1.46753	1.24619	1.15163	1.10933	1.43354	1.16717	0.948337		0.95909	0.571188	0.197503	0.146313	0.948508	0.550337	0.152713	0.0600441	1.51107	2.32025	2.36392	2.158	1.96551	2.04895	2.07472	2.50203	2.56908	2.62195		2.23418	2.1921
6.54148	6.61947	6.59839	6.55543	6.76827	6.86214	6.59743	6.4676	6.42768		6.57447	6.5277	6.20389	6.3494	6.58046	6.68308	6.67405	6.799	6.59045	0.968639	1.75505	1.48493	1.2616	1.13477	1.08318	1.44894	1.17025	0.943006		0.970702	0.562173	0.17173	0.121789	0.961603	0.550236	0.150507	0.059044	1.52417	2.33011	2.36095	2.15795	1.98534	2.04699	2.06393	2.50301	2.57198	2.61996		2.24109	2.19602
6.62317	6.6992	6.66517	6.62898	6.81346	6.8862	6.6702	6.56952	6.54309	6.52412	6.65414	6.64583	6.35499	6.41908	6.65923	6.69737	6.68206	6.799	6.66614	0.985425	1.77041	1.49921	1.28708	1.11496	1.0509	1.47238	1.2015	0.9699	0.8848	0.986256	0.545713	0.146583	0.0530111	0.979025	0.551091	0.149943	0.0580441	1.53716	2.34906	2.35292	2.14992	2.04312	2.04606	2.05309	2.50503	2.569	2.61406	2.62403	2.25615	2.19903
6.69988	6.77791	6.74196	6.69358	6.84333	6.89931	6.74921	6.66954	6.68049	6.6642	6.72886	6.76608	6.55206	6.62199	6.73996	6.72179	6.68623	6.799	6.74104	0.998068	1.78553	1.51177	1.29169	1.0796	1.0039	1.49011	1.20817	0.913648	0.843044	0.999064	0.534991	0.145484	0.0550332	0.991004	0.538542	0.14776	0.0582563	1.55269	2.35282	2.3478	2.14497	2.05092	2.04997	2.05862	2.50687	2.56913	2.61772	2.62577	2.26572	2.20113
6.77225	6.85128	6.81726	6.75423	6.85615	6.91104	6.8343	6.76736	6.81452	6.82554	6.80023	6.8844	6.74671	6.8138	6.81527	6.75226	6.69509	6.79906	6.81927	1.00412	1.79702	1.51549	1.29273	1.06631	0.977149	1.49943	1.21638	0.971327	0.866945	1.00685	0.5596	0.145563	0.0558795	0.994976	0.547774	0.155085	0.056243	1.55936	2.34596	2.33997	2.14399	2.048	2.04897	2.044	2.50197	2.57399	2.607	2.61697	2.25496	2.20598
6.84423	6.93029	6.89118	6.82092	6.89934	6.9221	6.92036	6.86955	6.96292	6.97831	6.86716	6.99678	6.94841	7.04257	6.89128	6.82684		6.81881	6.89534	1.00247	1.79659	1.51366	1.26928	1.01856	0.937215	1.49595	1.23383	0.951645	0.868834	1.00449	0.580368	0.129634	0.044676	0.993877	0.641739		0.0713212	1.5603	2.3361	2.33195	2.14098	2.04685	2.04084	2.04381	2.49398	2.57103	2.60597	2.60795	2.24406	2.1999
6.92104	7.01083	6.96496	6.87848	6.92043	6.92836	7.00504	6.96616	7.0828	7.12272	6.94004	7.10686	7.15913	7.2642	6.97104	6.87953		6.93027	6.97896	1.00665	1.7911	1.50547	1.25062	0.986924	0.905465	1.49293	1.23028	0.992803	0.901406	1.00498	0.658028	0.130337	0.0540373	1.00143	0.664265		0.256535	1.55538	2.34195	2.32892	2.13997	2.03813	2.03092	2.03177	2.49295	2.57308	2.60377	2.60462	2.24792	2.19392
6.99956	7.08154	7.04055	6.93543	6.93734	6.94215	7.08355	7.04957	7.19079	7.2659	7.01856	7.17853	7.27996	7.42596	7.04959	6.93853		6.97878	7.05454	0.999213	1.78213	1.49458	1.23432	0.979657	0.889467	1.48191	1.24443	1.04248	0.950895	0.9981	0.651046	0.195471	0.118787	0.993466	0.666361		0.232806	1.54675	2.33995	2.32596	2.13899	2.043	2.02788	2.02295	2.49098	2.57597	2.59499	2.58995	2.24496	2.19116
7.08257	7.16142	7.12142	6.99928	6.98783	6.96474	7.1644	7.13433	7.30681	7.39797	7.1015	7.25762	7.42157	7.56766	7.13652	7.01698	6.80481	6.94527	7.13443	0.98784	1.76679	1.4808	1.22157	0.95587	0.874383	1.47306	1.24987	1.07191	0.992901	0.98777	0.591069	0.223293	0.146153	0.981191	0.665715	0.194358	0.145029	1.53513	2.33302	2.3199	2.13688	2.043	2.01091	2.01586	2.488	2.57203	2.59397	2.58288	2.23897	2.21412
7.17426	7.24409	7.20406	7.07399	7.03647	7.00837	7.24604	7.21204	7.41231	7.51226	7.18926	7.35248	7.51239	7.66312	7.22524	7.0762	6.79638	6.85172	7.21806	0.979048	1.75411	1.468	1.20847	0.948314	0.86653	1.45838	1.24084	1.09766	1.02877	0.977351	0.599368	0.2292	0.157988	0.974078	0.623377	0.191991	0.0606472	1.52266	2.33395	2.3139	2.12993	2.04293	2.00595	2.0079	2.48785	2.574	2.5921	2.57602	2.23695	2.22093
7.26332	7.3263	7.28531	7.15233	7.09429	7.0623	7.32629	7.29229	7.5033	7.60127	7.27835	7.45042	7.56734	7.70726	7.31332	7.20239	6.89039	7.03739	7.2993	0.967931	1.7451	1.45853	1.20493	0.941749	0.864538	1.44925	1.23264	1.10306	1.05175	0.969507	0.591854	0.208025	0.123514	0.959834	0.64601	0.237163	0.188917	1.51401	2.332	2.30997	2.12698	2.03999	2.00398	2.00397	2.48197	2.574	2.59601	2.57701	2.23499	2.21802
7.35431	7.41035	7.37339	7.24455	7.17466	7.14555	7.40824	7.37298	7.58587	7.6769	7.37527	7.56811	7.66211	7.78015	7.40427	7.31284	6.99792		7.38334	0.959735	1.74105	1.44983	1.20079	0.933023	0.861147	1.44595	1.22597	1.09986	1.06063	0.957627	0.490755	0.104141	0.0554344	0.955361	0.634443	0.230085		1.51001	2.3309	2.30198	2.12094	2.03792	1.99789	1.99687	2.47398	2.57389	2.59992	2.57915	2.2329	2.22379
7.43588	7.49516	7.46016	7.3415	7.27885	7.24305	7.48601	7.43481	7.64064	7.73302	7.45481	7.63674	7.66912	7.78893	7.48388	7.42773	7.05705		7.46708	0.954619	1.7426	1.45289	1.19671	0.929932	0.856048	1.44413	1.22312	1.08967	1.04579	0.956923	0.487274	0.0918963	0.0483768	0.945795	0.600567	0.249595		1.51321	2.32515	2.30098	2.11698	2.03288	1.99093	1.98895	2.47275	2.567	2.59498	2.58817	2.22725	2.21065
7.5105	7.5806	7.54558	7.4407	7.39187	7.36392	7.56556	7.50648	7.7053	7.77316	7.52651	7.66613	7.67406	7.78599	7.55854	7.53572	7.17754	7.32255	7.54955	0.958577	1.74671	1.45986	1.19575	0.922165	0.855957	1.45422	1.21968	1.06605	1.01266	0.959469	0.555047	0.112969	0.0482401	0.950789	0.558083	0.187922	0.140808	1.52014	2.33095	2.30007	2.11603	2.02799	1.98801	1.98701	2.46296	2.56699	2.59399	2.59504	2.23696	2.19701
7.58213		7.62817	7.53948	7.51606	7.49536	7.64517	7.57399	7.7473	7.79609	7.59907	7.68437	7.682	7.78392	7.6351	7.63748	7.25695	7.40128		0.967972		1.47173	1.19821	0.927352	0.855886	1.46425	1.22147	1.02866	0.966535	0.967797	0.552888	0.110068	0.0468542	0.9606	0.571197	0.226584	0.177549		2.32383		2.12003	2.02698	1.98911	1.98906	2.45686	2.56494	2.59295	2.60097	2.23085	2.19826
7.78035	7.90831	7.87722				7.85432	7.73958	7.79792	7.81403	7.81734	7.72496	7.69999	7.80206	7.81937	7.92794	7.80133	7.87525	7.85534	0.988878	1.78132	1.51301				1.50712	1.21925	0.974849	0.888843	0.988414	0.537655	0.147826	0.0681286	0.985473	0.580537	0.171843	0.0723969	1.5488	2.2901	2.31094	2.12201				2.48194	2.551	2.59303	2.58809	2.20506	2.20897
7.86114	7.98417	7.95819	7.92221	8.03428	8.05938	7.92216	7.79913	7.80402	7.80603	7.90115	7.7491	7.70902	7.815	7.89314	8.02521	7.99244	8.11245	7.93316	0.997158	1.78055	1.51923	1.26272	1.03047	0.962124	1.49779	1.22249	0.969069	0.878102	0.999995	0.537628	0.147693	0.055752	0.990242	0.586755	0.158271	0.067825	1.54884	2.30101	2.31603	2.12401	2.02698	2.039	2.05002	2.48599	2.53701	2.59099	2.58402	2.21501	2.208
7.92096	8.05674	8.03762	8.01243	8.1549	8.22216	7.98982	7.85404	7.81383	7.81779	7.96391	7.79126	7.71686	7.81697	7.95492	8.11543	8.17875	8.30367	8.00082	0.957767	1.76563	1.50843	1.27777	1.06584	0.993798	1.49401	1.22002	0.968814	0.891595	0.959466	0.536795	0.149125	0.0566248	0.952655	0.546394	0.154466	0.0699529	1.53484	2.3069	2.32681	2.12793	2.02012	2.04097	2.05885	2.48305	2.54093	2.58805	2.59088	2.21991	2.20898
7.99827	8.13526	8.11924	8.09523	8.27091	8.37259	8.07124	7.92335	7.86848	7.85267	8.04226	7.83955	7.73483	7.81997	8.03029	8.20615	8.33257	8.48332	8.09016	0.949482	1.76225	1.50067	1.28272	1.10149	1.04147	1.47654	1.21381	0.979449	0.90338	0.953332	0.533075	0.148566	0.0576108	0.942312	0.509465	0.18377	0.117339	1.52688	2.29808	2.33096	2.12899	2.01108	2.0519	2.06593	2.48597	2.53803	2.58602	2.591	2.21108	2.209
8.08228	8.20728	8.19826	8.18528	8.39037	8.49731	8.14927	7.98229	7.9062		8.12827	7.90826	7.76607	7.81607	8.11728	8.29532	8.46643	8.61935	8.16626	0.948203	1.74697	1.49304	1.2797	1.13332	1.08651	1.46084	1.19283	0.965441		0.953966	0.542954	0.193912	0.0754415	0.93906	0.510199	0.195035	0.119127	1.52103	2.29099	2.33701	2.133	2.008	2.04011	2.08101	2.487	2.54798	2.596		2.19999	2.21299
8.1623	8.2873	8.27341	8.26726	8.4987	8.58612	8.22734	8.06622	7.96378		8.20537	7.98243	7.78657	7.83559	8.1973	8.38901	8.59135	8.72183	8.24141	0.940337	1.73782	1.48508	1.27128	1.16588	1.12046	1.46156	1.18963	0.933879		0.944138	0.529701	0.174169	0.0700934	0.933253	0.489607	0.141436	0.103883	1.50477	2.28708	2.33994	2.13398	2.00702	2.07232	2.08492	2.487	2.5431	2.59502		2.19706	2.21104
8.26213	8.37226	8.35529	8.35226	8.57435	8.68712	8.30929	8.17009	8.0661		8.30909	8.09898	7.82665	7.84889	8.29415	8.46831	8.59499	8.74977	8.32626	0.951014	1.72338	1.46843	1.26024	1.1545	1.13807	1.45197	1.21083	1.00519		0.95295	0.539183	0.177745	0.0766309	0.94548	0.52521	0.145048	0.0819023	1.49342	2.29196	2.34297	2.13697	2.00997	2.05417	2.09293	2.49394	2.54003	2.58905		2.20394	2.20208
8.35108	8.45708	8.43607		8.65905	8.75405	8.39807	8.28504	8.16107	8.13809	8.39708	8.25014	7.9531	8.0981	8.38308	8.54907	8.62102	8.76201	8.41307	0.941752	1.72561	1.46315		1.15118	1.14073	1.44297	1.2477	1.00584	0.949672	0.944581	0.566311	0.213411	0.164652	0.935472	0.522293	0.154997	0.0751244	1.49553	2.29301	2.345	2.138		2.05298	2.07699	2.49601	2.53701	2.588	2.59201	2.20201	2.19099
8.4343	8.53932	8.50754	8.49106	8.70506	8.80888	8.46856	8.3291	8.23744	8.22816	8.47736	8.38818	8.0559	8.2009	8.46728	8.61858	8.64158	8.76886	8.48748	0.943485	1.72944	1.47083	1.26121	1.14047	1.11971	1.44788	1.19531	0.985535	0.931325	0.945423	0.567349	0.234989	0.187052	0.937979	0.556011	0.162634	0.0693677	1.49781	2.29888	2.34402	2.13604	2.01874	2.03536	2.06622	2.50482	2.54778	2.5929	2.59886	2.20886	2.18316
8.51497	8.61899	8.58403	8.55123	8.7524	8.86035	8.54799	8.41786	8.34463	8.31194	8.55995	8.50749	8.16856	8.31258	8.54403	8.66047	8.65977	8.77196	8.56501	0.949956	1.73272	1.47474	1.25102	1.11937	1.08424	1.45313	1.19243	0.964774	0.873397	0.952123	0.557597	0.219477	0.172742	0.943993	0.560076	0.157321	0.0646004	1.50342	2.30887	2.34104	2.13403	1.97755	2.03796	2.05119	2.50204	2.5559	2.60583	2.60887	2.21492	2.18201
8.59503	8.69903	8.65603	8.61202	8.79201	8.88	8.63303	8.50504	8.45705	8.41806	8.63303	8.61205	8.29607	8.32608	8.63103	8.68901	8.667	8.772	8.64103	0.957235	1.74469	1.48118	1.26925	1.10045	1.04247	1.47165	1.19019	0.939626	0.844862	0.957354	0.53194	0.17086	0.0785908	0.953055	0.5607	0.14989	0.0636999	1.51657	2.317	2.338	2.127	2.025	2.029	2.034	2.494	2.554	2.604	2.612	2.225	2.178
8.66833	8.77527	8.71956	8.6648	8.81351	8.88098	8.71905	8.59887	8.58313	8.56565	8.69949	8.72445	8.47689	8.52547	8.70922	8.7154	8.667	8.772	8.71727	0.969022	1.76007	1.5002	1.27666	1.08103	1.0003	1.4756	1.20195	0.930077	0.849612	0.967128	0.53239	0.171104	0.0806629	0.966475	0.5352	0.150467	0.0634458	1.53463	2.32189	2.3292	2.12113	2.02989	2.02313	2.02716	2.4852	2.54911	2.60596	2.60809	2.22891	2.178
8.73728	8.85022	8.79224	8.72537	8.83478	8.89188	8.80411	8.69599	8.73739	8.73918	8.76235	8.84079	8.67394	8.74966	8.77927	8.73282	8.67393	8.772	8.79222	0.977285	1.77283	1.51388	1.26896	1.04402	0.959168	1.48815	1.21783	0.940447	0.864126	0.977601	0.555682	0.162472	0.0805715	0.972232	0.545306	0.152588	0.0636874	1.54254	2.31507	2.32009	2.11407	2.03198	2.023	2.01612	2.47807	2.54801	2.59512	2.60206	2.22306	2.17107
8.80405	8.92405	8.86205	8.78304	8.84902	8.884	8.88605	8.79507	8.8811	8.89411	8.83105	8.94307	8.86415	8.95817	8.85006	8.74604	8.69502	8.78403	8.86306	0.986221	1.77926	1.52005	1.2643	1.02671	0.933482	1.49194	1.22668	0.976216	0.884352	0.989849	0.54993	0.149296	0.0634284	0.977523	0.535187	0.144252	0.0612438	1.54555	2.313	2.30799	2.11399	2.022	2.01199	2.01199	2.471	2.553	2.59	2.597	2.217	2.17199
8.87457	8.99261	8.92865	8.832	8.87546	8.88204	8.95657	8.89007	9.01331	9.04199	8.89961	9.03709	9.05806	9.17656	8.92253	8.80383	8.71656	8.8183	8.93651	0.987641	1.78001	1.51185	1.24515	0.983087	0.91084	1.4944	1.23568	0.996939	0.912929	0.988184	0.626817	0.131717	0.0614012	0.981872	0.595357	0.133793	0.0531936	1.54706	2.31202	2.30016	2.10714	2.0171	1.99632	1.99436	2.47002	2.55496	2.58804	2.59308	2.21994	2.15632
8.94707	9.06804	8.9991	8.89025	8.88587	8.8899	9.03204	8.97492	9.11274	9.17135	8.97405	9.12587	9.23672	9.36559	8.9931	8.85041		8.8269	9.01204	0.98387	1.77656	1.50329	1.24226	0.978054	0.898771	1.49238	1.25106	1.04933	0.958829	0.98735	0.634905	0.143531	0.111181	0.975129	0.602621		0.0557249	1.5402	2.30805	2.29506	2.10009	2.01305	1.99304	1.98512	2.46506	2.55697	2.58208	2.58214	2.21112	2.14712
9.02711	9.1391	9.0711	8.94708	8.91606	8.90404	9.1101	9.06411	9.21914	9.29214	9.05111	9.19012	9.36417	9.52417	9.07511	8.91712			9.0881	0.978624	1.7636	1.4937	1.22565	0.967895	0.886059	1.48124	1.2588	1.06806	0.983477	0.977382	0.624904	0.194918	0.150255	0.974625	0.59903			1.53037	2.30499	2.28399	2.09199	2.01299	1.97999	1.97399	2.45599	2.55099	2.575	2.57399	2.20899	2.13802
9.10718	9.21233	9.14336	9.00567	8.96098	8.93627	9.18236	9.1432	9.31776	9.3976	9.13411	9.27702	9.48525	9.6472	9.15322	9.00402			9.15742	0.966867	1.75153	1.48055	1.21525	0.956978	0.8777	1.47194	1.24922	1.07645	1.01007	0.964611	0.613177	0.157403	0.124545	0.96407	0.621225			1.51666	2.30011	2.27911	2.0832	2.00518	1.97022	1.96716	2.45111	2.54416	2.57598	2.5652	2.20411	2.1556
9.19211	9.2882	9.22118	9.07725	9.02136	8.98449	9.25425	9.21129	9.3942	9.49003	9.2201	9.36903	9.55132	9.70837	9.24207	9.09801			9.23914	0.957062	1.74255	1.47078	1.2065	0.959955	0.872068	1.46035	1.24351	1.07923	1.02814	0.954604	0.608537	0.142006	0.0972962	0.954589	0.615596			1.50698	2.29208	2.27306	2.0741	1.99807	1.96208	1.95513	2.44308	2.53806	2.57105	2.55807	2.1951	2.14611
9.27611	9.36312	9.29213	9.15813	9.09113	9.05613	9.3251	9.2841	9.47809	9.56708	9.30611	9.44914	9.59701	9.725	9.32211	9.20315			9.31311	0.94537	1.73015	1.46021	1.19459	0.945207	0.86553	1.45227	1.23095	1.08112	1.03534	0.945969	0.598533	0.120831	0.056944	0.940051	0.607563			1.49903	2.28799	2.26499	2.06599	1.98699	1.94799	1.94798	2.43599	2.53399	2.562	2.556	2.18999	2.16697
9.34852	9.44042	9.37629	9.24719	9.18019	9.14519	9.39164	9.34868	9.5368	9.61894	9.3795	9.54113	9.60092	9.725	9.3955	9.30689			9.38944	0.945497	1.72783	1.45325	1.18868	0.943015	0.859062	1.44798	1.22621	1.06813	1.02963	0.945353	0.473165	0.107815	0.0529514	0.940775	0.596417			1.4953	2.28212	2.26108	2.0611	1.9772	1.94016	1.93722	2.42914	2.5242	2.562	2.55698	2.1851	2.14544
9.42107	9.51208	9.44907	9.33981	9.28268	9.25262	9.46407	9.40824	9.5913	9.66245	9.44812	9.59038	9.61087	9.725	9.46511	9.41857			9.4601	0.951146	1.73082	1.45859	1.19041	0.933632	0.853442	1.45053	1.22131	1.06193	1.00825	0.950858	0.545146	0.106208	0.0508267	0.946259	0.582943			1.49914	2.27805	2.25705	2.06001	1.97305	1.93013	1.92515	2.43295	2.51314	2.55608	2.55799	2.18105	2.12427
9.4861	9.5871	9.52311	9.42414	9.39618	9.3702	9.5301	9.46709	9.63105	9.68303	9.51311	9.61503	9.614	9.722	9.5341	9.51613			9.5311	0.961038	1.74476	1.47083	1.19599	0.929975	0.849566	1.46774	1.22174	1.04339	0.979468	0.961197	0.54258	0.111721	0.050309	0.955258	0.571613			1.51527	2.27298	2.26	2.06	1.972	1.92401	1.918	2.42999	2.51299	2.54699	2.55599	2.17498	2.127
9.55347	9.65544	9.59535	9.51689	9.51724	9.50689	9.59747	9.52664	9.66718	9.70451	9.58438	9.63553	9.614	9.722	9.59853	9.604	9.33178		9.59847	0.973183	1.75917	1.48323	1.20276	0.940051	0.860569	1.485	1.2165	1.01807	0.944545	0.972542	0.529332	0.11261	0.0496451	0.967628	0.560444	0.220144		1.53565	2.25931	2.26	2.06196	1.97298	1.92987	1.91898	2.42609	2.50518	2.53918	2.54916	2.16033	2.127
9.61932	9.72429	9.67022	9.61201	9.63973	9.65546	9.65738	9.57747	9.67691	9.71391	9.64735	9.64293	9.61301	9.72002	9.66333	9.71781	9.48538	9.52417	9.66531	0.988956	1.77646	1.50099	1.23406	0.96008	0.880689	1.50016	1.22385	1.00157	0.921724	0.985545	0.527635	0.119883	0.0492639	0.985474	0.585303	0.163992	0.0706043	1.55326	2.25306	2.26693	2.06497	1.973	1.93891	1.91999	2.43688	2.50698	2.53603	2.54306	2.15901	2.12898
9.68712	9.79311	9.74412	9.69714	9.77121	9.81023	9.72712	9.6321	9.68607	9.71504	9.71812	9.65805	9.61902	9.72	9.72712	9.82616	9.6373	9.69033	9.73712	0.997226	1.78954	1.51502	1.257	0.997748	0.911256	1.50758	1.23542	0.999175	0.896012	0.995261	0.53789	0.13026	0.0499665	0.9918	0.598238	0.15863	0.0715491	1.56767	2.254	2.27101	2.064	1.972	1.95299	1.93002	2.43299	2.50099	2.52999	2.53499	2.159	2.131
9.75561	9.85573	9.81261	9.77835	9.88862	9.94232	9.79463	9.68885	9.72423	9.73852	9.78661	9.68544	9.62978	9.72098	9.79659	9.91617	9.80852	9.88015	9.80267	1.00045	1.79174	1.51977	1.27792	1.04776	0.94868	1.50931	1.24575	0.973629	0.897098	0.995789	0.560736	0.141619	0.0536551	0.997396	0.608688	0.158601	0.0710207	1.57206	2.254	2.2759	2.064	1.97102	1.94516	1.93882	2.42908	2.49708	2.52216	2.53206	2.159	2.13296
9.82324	9.92423	9.88519	9.86107	9.99679	10.0676	9.8662	9.76712	9.75268	9.75877	9.85721	9.72555	9.63989	9.74275	9.86424	10.0001	10.0078	10.1055	9.8742	0.998493	1.79708	1.51628	1.28893	1.08128	0.989997	1.49875	1.26637	1.02931	0.977374	0.993388	0.573885	0.146447	0.0586933	0.995701	0.599705	0.161784	0.0599167	1.57029	2.25795	2.28094	2.06993	1.96408	1.95093	1.95779	2.43197	2.48711	2.52002	2.52903	2.159	2.13893
9.89498	9.99298	9.95898	9.93698	10.103	10.201	9.93298	9.81798	9.78599		9.93298	9.77598	9.643	9.735	9.92898	10.09	10.1849	10.2939	9.94098	0.988543	1.78159	1.50811	1.28927	1.10478	1.02416	1.49297	1.22886	0.99518		0.986142	0.591625	0.156217	0.0626388	0.983174	0.564221	0.16065	0.0845026	1.56308	2.251	2.285	2.069	1.959	1.955	1.97799	2.433	2.493	2.527		2.15	2.131
9.96442	10.0526	10.0284	10.0221	10.2115	10.3154	10.0093	9.89622	9.84467		10.0014	9.83467	9.65767	9.73402	9.99744	10.1633	10.3424	10.4573	10.0094	0.97049	1.76267	1.49288	1.27372	1.11284	1.05778	1.47693	1.23956	1.00906		0.973546	0.602415	0.160317	0.0658569	0.960104	0.534534	0.153864	0.09727	1.54511	2.24024	2.29087	2.07291	1.95802	1.9638	1.9956	2.42322	2.49007	2.51624		2.14022	2.13002
10.0304	10.1224	10.1014	10.0983	10.3191	10.424	10.0784	9.93665			10.0585	9.88357	9.67187	9.734	10.0704	10.2383	10.4818	10.6156	10.0794	0.953331	1.7439	1.47758	1.26222	1.13014	1.08981	1.45609	1.20242			0.959157	0.578974	0.157427	0.0670895	0.940651	0.529271	0.129657	0.0926444	1.52715	2.23802	2.29893	2.07895	1.95205	1.97787	2.01483	2.42696	2.50586			2.14	2.12604
10.1081	10.2001	10.1731	10.1801	10.4261	10.5091	10.1631				10.1381	9.95712	9.70308	9.74322	10.1441	10.3311	10.493	10.628	10.1501	0.9401	1.72806	1.45941	1.24644	1.15137	1.11706	1.439				0.945637	0.583006	0.172733	0.0708669	0.928013	0.525118	0.185379	0.114634	1.51457	2.236	2.30801	2.086	1.953	1.99702	2.02801	2.421				2.137	2.12299
10.1894	10.2706	10.2387	10.2477	10.5104	10.5796	10.2415				10.2165	10.0473	9.76186	9.89996	10.2343	10.4144	10.5195	10.628	10.2246	0.925454	1.71298	1.44521	1.22314	1.14098	1.13255	1.41999				0.929071	0.587405	0.196813	0.155225	0.915659	0.552323	0.184546	0.110294	1.4983	2.23502	2.31389	2.08698	1.953	2.0127	2.03389	2.41806				2.13406	2.11319
10.271	10.3401	10.313	10.3092	10.5426	10.6452	10.3121				10.294	10.1625	9.84691	9.99085	10.3179	10.4969	10.5842		10.2961	0.914904	1.70338	1.42862	1.21174	1.13361	1.13268	1.418				0.916835	0.595239	0.228029	0.188102	0.907029	0.570312	0.182566		1.49005	2.24388	2.32486	2.08996	1.95596	2.01399	2.03894	2.418				2.14486	2.10313
[truncated: 64 more columns]
