# Supplementary material for: Kinematic Validation of a Multi-Kinect v2 Instrumented 10-Meter Walkway for Quantitative Gait Assessments
Source: PLoS One. 2015 Oct 13;10(10):e0139913. doi: 10.1371/journal.pone.0139913 (PMC4603795; doi:10.1371/journal.pone.0139913)
Supplement: S1 Data — (ZIP) [file pone.0139913.s001.zip › S1_Data/pp19_trial1.xls]

## Sheet: Sheet1
Kinect(x) SpineBase	Kinect(x) Head	Kinect(x) ShoulderLeft	Kinect(x) ElbowLeft	Kinect(x) WristLeft	Kinect(x) HandLeft	Kinect(x) ShoulderRight	Kinect(x) ElbowRight	Kinect(x) WristRight	Kinect(x) HandRight	Kinect(x) HipLeft	Kinect(x) KneeLeft	Kinect(x) AnkleLeft	Kinect(x) FootLeft	Kinect(x) HipRight	Kinect(x) KneeRight	Kinect(x) AnkleRight	Kinect(x) FootRight	Kinect(x) SpineShoulder	Kinect(y) SpineBase	Kinect(y) Head	Kinect(y) ShoulderLeft	Kinect(y) ElbowLeft	Kinect(y) WristLeft	Kinect(y) HandLeft	Kinect(y) ShoulderRight	Kinect(y) ElbowRight	Kinect(y) WristRight	Kinect(y) HandRight	Kinect(y) HipLeft	Kinect(y) KneeLeft	Kinect(y) AnkleLeft	Kinect(y) FootLeft	Kinect(y) HipRight	Kinect(y) KneeRight	Kinect(y) AnkleRight	Kinect(y) FootRight	Kinect(y) SpineShoulder	Kinect(z) SpineBase	Kinect(z) Head	Kinect(z) ShoulderLeft	Kinect(z) ElbowLeft	Kinect(z) WristLeft	Kinect(z) HandLeft	Kinect(z) ShoulderRight	Kinect(z) ElbowRight	Kinect(z) WristRight	Kinect(z) HandRight	Kinect(z) HipLeft	Kinect(z) KneeLeft
0.047	0.128	0.1	0.079	0.144068	0.164051	0.095	0.068	0.123983	0.133966	0.086	0.041	-0.00394936	0.11	0.089	0.0430169	0.00201688	0.0910338	0.100051	0.978407	1.76962	1.48554	1.23489	0.964589	0.843934	1.47586	1.19724	0.944558	0.869217	0.978295	0.544003	0.153374	0.0480438	0.975523	0.55015	0.157324	0.0659617	1.54031	2.295	2.293	2.103	2.053	2.00698	1.99298	2.444	2.471	2.50914	2.48807	2.21	2.154
0.047	0.128	0.1	0.079	0.147998	0.166999	0.095	0.068	0.123	0.132001	0.086	0.041	-0.00100134	0.11	0.089	0.0439996	0.00299955	0.0929991	0.102999	0.97883	1.76959	1.48567	1.23392	0.96394	0.847688	1.47521	1.19669	0.933385	0.857425	0.97918	0.54361	0.153	0.0476802	0.97569	0.55013	0.154051	0.0654802	1.54057	2.295	2.293	2.103	2.053	2.006	1.992	2.444	2.471	2.517	2.492	2.21	2.154
0.0519861	0.128021	0.104	0.083	0.146	0.173951	0.098	0.072	0.126021	0.134035	0.089	0.041	-0.001	0.111021	0.089	0.043	0.00200694	0.0929861	0.103021	0.978895	1.7691	1.48547	1.23358	0.963297	0.846448	1.47478	1.19622	0.929357	0.861346	0.978787	0.543742	0.149108	0.0468011	0.976057	0.54895	0.152455	0.0628266	1.54011	2.29698	2.29299	2.102	2.052	2.002	1.99001	2.443	2.47	2.51599	2.48801	2.209	2.154
0.0500344	0.131052	0.104052	0.0830515	0.146069	0.167052	0.0980515	0.072	0.128983	0.138983	0.089	0.0410687	-0.001	0.113983	0.089	0.043	0.003	0.0910344	0.106	0.979584	1.7685	1.4853	1.23309	0.962893	0.848961	1.47548	1.19712	0.927432	0.863553	0.978416	0.544035	0.15177	0.0469552	0.978419	0.547515	0.154654	0.0651912	1.53946	2.29405	2.29198	2.10198	2.05198	2.00198	1.99193	2.44298	2.47	2.51495	2.48995	2.209	2.15398
0.0519996	0.133999	0.106999	0.0859993	0.149999	0.169999	0.100999	0.072	0.128	0.138	0.089	0.0449991	-0.001	0.113	0.089	0.043	0.003	0.0929996	0.106	0.97925	1.76879	1.48547	1.23118	0.96136	0.846181	1.47516	1.19688	0.92639	0.860301	0.97759	0.5449	0.154029	0.0466801	0.97835	0.544931	0.15546	0.0646901	1.53963	2.297	2.291	2.101	2.051	2.001	1.988	2.442	2.47	2.512	2.487	2.209	2.153
0.0520281	0.133028	0.107028	0.086	0.148037	0.174	0.101	0.075	0.127991	0.144963	0.092	0.045	0.002	0.113009	0.093	0.0430281	0.003	0.0929813	0.106037	0.979331	1.76818	1.48587	1.23181	0.961996	0.839029	1.47481	1.19638	0.926027	0.856505	0.97747	0.545271	0.153612	0.0466175	0.978511	0.543893	0.155543	0.0644092	1.53995	2.29699	2.28798	2.10099	2.051	1.99799	1.99	2.442	2.469	2.51196	2.48798	2.208	2.153
0.0549828	0.136017	0.11	0.0860517	0.152	0.174	0.101121	0.075	0.126948	0.141017	0.092	0.045	0.002	0.113983	0.0930517	0.046	0.003	0.091	0.110052	0.979434	1.76797	1.48699	1.23012	0.960445	0.841056	1.47529	1.19685	0.940591	0.867644	0.977499	0.543221	0.15384	0.046376	0.978574	0.543138	0.15592	0.0653881	1.54029	2.29593	2.28607	2.1	2.05098	1.997	1.99	2.44197	2.469	2.50802	2.48605	2.208	2.153
0.0540002	0.137	0.11	0.0889994	0.152	0.174	0.107998	0.075	0.124001	0.142	0.092	0.045	0.002	0.113	0.0959994	0.046	0.003	0.091	0.112999	0.97854	1.76836	1.4866	1.2285	0.95846	0.84025	1.47419	1.19644	0.945229	0.86615	0.97742	0.54387	0.15384	0.0478597	0.975981	0.54134	0.15648	0.0658499	1.5407	2.292	2.29	2.1	2.05	1.997	1.99	2.44	2.469	2.509	2.489	2.208	2.153
0.057	0.137043	0.113021	0.0880213	0.152021	0.173021	0.106028	0.078	0.125043	0.139035	0.0940213	0.0450213	-0.002	0.113	0.0959929	0.0450213	0.00297872	0.09	0.115	0.978764	1.76841	1.48745	1.22721	0.957177	0.858946	1.474	1.19639	0.930001	0.860812	0.977637	0.543893	0.154763	0.0475156	0.976198	0.542158	0.156506	0.0662482	1.54003	2.291	2.28996	2.09899	2.04699	1.99699	1.98699	2.43699	2.468	2.51299	2.48996	2.20399	2.15299
0.057017	0.143051	0.116051	0.0910509	0.155	0.176051	0.110102	0.0781017	0.131	0.144051	0.097017	0.0480509	-0.00194915	0.113	0.0950339	0.048	0	0.09	0.115102	0.979251	1.7688	1.4876	1.22701	0.956721	0.859772	1.47395	1.1962	0.924578	0.862366	0.981356	0.544342	0.155192	0.0468892	0.974477	0.543292	0.174101	0.0659886	1.53998	2.29088	2.28398	2.09798	2.04598	1.996	1.98598	2.43597	2.46795	2.511	2.48498	2.20288	2.15098
0.0579995	0.145999	0.118999	0.0939986	0.155	0.178999	0.115997	0.0839972	0.131	0.146999	0.0979995	0.0509986	0.000998594	0.113	0.0969991	0.048	0	0.09	0.120997	0.97872	1.769	1.48872	1.22946	0.958489	0.856412	1.47536	1.19809	0.926199	0.856333	0.9811	0.547359	0.157629	0.0462603	0.9737	0.54339	0.171811	0.0653303	1.53956	2.284	2.283	2.097	2.045	1.996	1.985	2.434	2.465	2.511	2.484	2.196	2.15
0.062	0.152028	0.125028	0.102028	0.161	0.185038	0.118028	0.086038	0.137905	0.153953	0.102	0.051	-0.002	0.113	0.0970285	0.0480285	0.003	0.089	0.124028	0.978979	1.76864	1.48895	1.22263	0.950291	0.851049	1.4754	1.19817	0.926878	0.86277	0.982247	0.54899	0.15787	0.046199	0.973182	0.54334	0.160639	0.0661664	1.53848	2.286	2.28099	2.09099	2.03796	1.994	1.98298	2.42899	2.46099	2.50783	2.48198	2.198	2.15
0.0620842	0.155084	0.128084	0.105	0.161084	0.18905	0.12105	0.0900337		0.148899	0.102034	0.051	-0.00194951	0.113	0.100084	0.051	0.00306733	0.089	0.127067	0.97882	1.76968	1.48736	1.22106	0.948227	0.852806	1.47759	1.20003		0.880457	0.981849	0.548989	0.157894	0.0460858	0.973368	0.54232	0.1595	0.0668283	1.53823	2.28592	2.27992	2.08992	2.034	1.99392	1.98098	2.42798	2.45993		2.48003	2.19792	2.15
0.0669956	0.159996	0.132996	0.105	0.165996	0.191997	0.123997	0.0919982		0.143005	0.103998	0.051	0.000997374	0.113	0.104996	0.051	0.0069965	0.089	0.130996	0.975883	1.7698	1.48504	1.21838	0.946292	0.836804	1.4766	1.19928		0.877952	0.979462	0.54892	0.1581	0.0458402	0.969733	0.542889	0.161828	0.0667301	1.53807	2.281	2.275	2.085	2.034	1.989	1.98	2.427	2.456		2.482	2.193	2.15
0.0690146	0.164044	0.136015	0.110044	0.166051	0.191022	0.131015	0.0949927	0.131971	0.148993	0.110022	0.0510219	0.001	0.113	0.104036	0.0540219	0.00699271	0.0919854	0.142	0.977926	1.76925	1.48647	1.21972	0.94677	0.852695	1.47442	1.19778	0.961723	0.883371	0.981274	0.548723	0.15552	0.0457209	0.971579	0.541406	0.162133	0.0655662	1.53809	2.27696	2.27399	2.08397	2.02899	1.98899	1.97699	2.42497	2.45498	2.49199	2.47998	2.18799	2.14999
0.0710688	0.170138	0.138086	0.116086	0.17312	0.194241	0.133	0.0940516	0.128103	0.148138	0.113	0.0539828	0.001	0.113	0.109052	0.0572753	0.0060172	0.0900344	0.142086	0.978742	1.76738	1.48519	1.22654	0.953669	0.831622	1.47507	1.19834	0.96499	0.892871	0.981741	0.551904	0.155434	0.045844	0.972723	0.540767	0.159835	0.0677446	1.5373	2.27198	2.27188	2.0799	2.0269	1.98702	1.97598	2.421	2.45198	2.48997	2.47702	2.187	2.14895
0.074997	0.177994	0.142996	0.120996	0.179995	0.20799	0.133	0.0969978	0.133996	0.155994	0.113	0.0530007	0.001	0.113	0.111998	0.0729881	0.00699925	0.0919985	0.146996	0.977701	1.76602	1.48512	1.23051	0.957047	0.83175	1.47551	1.19867	0.969537	0.880939	0.980661	0.550981	0.152212	0.0455003	0.971781	0.536573	0.157852	0.0657215	1.53613	2.271	2.26501	2.074	2.021	1.988	1.975	2.421	2.451	2.488	2.478	2.187	2.146
0.078068	0.182087	0.150078	0.128049	0.189087	0.211146	0.138049	0.102019	0.134214	0.161117	0.119049	0.0560194	0.001	0.113	0.117058	0.0864569	0.0100972	0.0950194	0.153058	0.977685	1.7645	1.48408	1.23131	0.958619	0.858523	1.4779	1.20111	0.96638	0.877367	0.977963	0.551147	0.152227	0.0455304	0.973996	0.535561	0.156184	0.0655212	1.53303	2.26991	2.26397	2.07194	2.01895	1.98097	1.97402	2.41594	2.44496	2.488	2.48303	2.18495	2.14496
0.0850837	0.191218	0.158117	0.133151	0.198167	0.226184	0.143167	0.104067	0.155766	0.172933	0.124134	0.0580502	0.00101673	0.11305	0.123067	0.133335	0.0202343	0.0970669	0.159067	0.976111	1.76178	1.48182	1.2294	0.957384	0.833742	1.47443	1.1985	0.928241	0.84902	0.977279	0.547735	0.152873	0.0455603	0.971579	0.556742	0.159649	0.0646426	1.53066	2.2609	2.26093	2.06597	2.01395	1.97795	1.97588	2.40995	2.44098	2.48785	2.48597	2.17983	2.14098
0.0899974	0.203993	0.164996	0.141995	0.207995	0.236994	0.152995	0.107998	0.142007	0.169002	0.131996	0.0609984	0.00199948	0.115998	0.126998	0.15299	0.0339927	0.100998	0.162998	0.97559	1.75763	1.47965	1.2234	0.951173	0.857337	1.472	1.19684	0.964701	0.878374	0.97781	0.54743	0.147793	0.0449903	0.970321	0.536331	0.159	0.0659693	1.52869	2.255	2.257	2.064	2.011	1.975	1.969	2.407	2.44	2.479	2.484	2.17001	2.14
0.0960362	0.210072	0.171043	0.146087	0.216123	0.250116	0.153072	0.11	0.142022	0.171051	0.136022	0.0630289	0.00299277	0.115971	0.130065	0.165311	0.0391808	0.105188	0.173051	0.973553	1.75703	1.47905	1.22134	0.950369	0.831517	1.47054	1.19546	0.963883	0.872381	0.974116	0.54691	0.147959	0.0450131	0.969632	0.530905	0.155947	0.0625537	1.52748	2.24996	2.25498	2.06199	2.00997	1.97899	1.97496	2.40698	2.436	2.47899	2.49101	2.16199	2.13599
0.101101	0.220168	0.177235	0.158168	0.233235	0.266319	0.16305	0.110101	0.145134	0.178067	0.139134	0.0670336	0.00198321	0.112	0.13905	0.208336	0.0645037	0.13147	0.180218	0.97544	1.75318	1.47847	1.22182	0.95164	0.858078	1.46888	1.19539	0.966942	0.871192	0.976304	0.545483	0.145093	0.0481829	0.971259	0.538645	0.153018	0.0604795	1.52602	2.24497	2.252	2.05998	2.00595	1.97698	1.97007	2.40398	2.43597	2.47802	2.49185	2.1599	2.13393
0.106998	0.229996	0.190995	0.167996	0.246995	0.284993	0.165999	0.115998	0.152997	0.181999	0.146997	0.0689993	0.00100037	0.112	0.141999	0.227993	0.0939888	0.15899	0.192995	0.977789	1.75425	1.47677	1.21987	0.95103	0.827552	1.47013	1.19616	0.960602	0.877767	0.979439	0.54624	0.146449	0.0477702	0.972949	0.547747	0.164606	0.0698164	1.52771	2.243	2.252	2.059	2.003	1.976	1.974	2.403	2.434	2.479	2.483	2.154	2.13
0.118108	0.250108	0.208118	0.188167	0.268256	0.309177	0.180098	0.122098	0.157069	0.18302	0.161118	0.0730591	0.00402954	0.112	0.152118	0.266177	0.124551	0.232532	0.203148	0.976688	1.75209	1.47661	1.21389	0.944415	0.852201	1.46973	1.19696	0.956914	0.86383	0.974959	0.545134	0.14395	0.0478798	0.974699	0.591925	0.163623	0.0673825	1.5267	2.24303	2.249	2.05703	1.99898	1.97702	1.97408	2.402	2.43196	2.48101	2.48604	2.15303	2.13198
0.129168	0.261286	0.220353	0.205168	0.294488	0.327589	0.19037	0.132151	0.164202	0.185168	0.173101	0.0797237	0.00706732	0.112	0.164219	0.284236	0.180757	0.286774	0.218303	0.977512	1.74893	1.4795	1.21702	0.951141	0.859107	1.4695	1.19702	0.937081	0.849684	0.97683	0.546355	0.152146	0.0478558	0.974638	0.541167	0.144068	0.0717278	1.52509	2.24595	2.24897	2.06	1.997	1.97907	1.98195	2.402	2.42795	2.48205	2.49	2.15597	2.13
0.138991	0.277986	0.240982	0.214991	0.322975	0.36197	0.211981	0.140992	0.17599	0.194991	0.178995	0.121963	0.0109966	0.112	0.176989	0.297988	0.224962	0.331961	0.235985	0.97705	1.74532	1.47632	1.22089	0.960562	0.846651	1.46921	1.19894	0.928997	0.844664	0.976221	0.595677	0.158924	0.0476102	0.97455	0.542719	0.159117	0.0756866	1.52321	2.243	2.247	2.06	1.997	1.983	1.979	2.402	2.425	2.485	2.49	2.154	2.13
0.148121	0.297157	0.253228	0.230157	0.332286	0.387257	0.222171	0.15215	0.189236	0.198071	0.187143	0.111	0.011	0.112	0.183136	0.323328	0.280435	0.385528	0.249178	0.975138	1.74444	1.47622	1.2309	0.969198	0.854531	1.46678	1.19714	0.928827	0.837241	0.97544	0.55535	0.152123	0.0472706	0.971608	0.550458	0.16039	0.0743874	1.51932	2.24006	2.25102	2.06308	2	1.98699	1.98101	2.40205	2.42501	2.48087	2.48897	2.15506	2.13
0.165259	0.319448	0.285172	0.252466	0.372534	0.423552	0.24631	0.173207	0.222069	0.208259	0.207276	0.111138	0.0110172	0.112017	0.202276	0.369121	0.342138	0.460345	0.274397	0.972074	1.74095	1.47718	1.2266	0.968835	0.851848	1.45928	1.18944	0.92559	0.835941	0.972592	0.55393	0.152366	0.0473479	0.968489	0.534885	0.161715	0.0726386	1.51881	2.24803	2.25405	2.074	1.99997	1.986	1.983	2.40902	2.42605	2.46303	2.48505	2.16309	2.13003
0.179993			0.278987	0.402985	0.454985	0.263991	0.184994	0.225998	0.222993	0.222992	0.118996	0.0119995	0.113	0.217992	0.375997	0.406968	0.536962		0.968342			1.22061	0.965692	0.853429	1.45944	1.19135	0.923871	0.829733	0.969841	0.552211	0.143574	0.0466603	0.963862	0.536889	0.159171	0.07256		2.25			1.998	1.986	1.983	2.41	2.429	2.465	2.488	2.168	2.132
0.202197	0.368244	0.32431	0.299272	0.432301	0.488338	0.292188	0.211179	0.241103		0.24716	0.129179	0.0120376	0.113028	0.234216	0.399169	0.460357	0.598489	0.320216	0.963117	1.7292	1.47	1.22344	0.972744	0.855262	1.45804	1.19077	0.924187		0.964133	0.54804	0.145882	0.0465042	0.959229	0.531013	0.163472	0.0747319	1.50548	2.261	2.26305	2.07501	2.00501	1.988	1.98702	2.41105	2.43104	2.46803		2.17798	2.13204
0.223274	0.394411	0.357205	0.328633	0.464531	0.524428	0.312565	0.230325			0.264274	0.148188	0.016	0.116	0.257325	0.417308	0.498907	0.651113	0.343462	0.957359	1.72441	1.46283	1.22063	0.971845	0.855372	1.44867	1.18287			0.959971	0.55017	0.145026	0.0469539	0.951726	0.531215	0.181313	0.105593	1.5001	2.2611	2.26812	2.0761	2.00588	1.988	1.98903	2.41605	2.43509			2.17609	2.136
0.239033	0.418029	0.369035	0.365012	0.495026	0.549027	0.345023	0.249033			0.280033	0.159025	0.0160054	0.116	0.276033	0.43502	0.551005	0.715002	0.370024	0.948669	1.7222	1.45999	1.2048	0.954912	0.852641	1.44184	1.18023			0.943948	0.551322	0.145387	0.04718	0.949192	0.52345	0.164834	0.110358	1.49812	2.267	2.275	2.08201	1.999	1.988	1.991	2.419	2.44001			2.181	2.136
0.281194	0.455161	0.414153	0.381266	0.528121	0.584242	0.375234	0.291153			0.322161	0.191129	0.023	0.116	0.318169	0.46125	0.558129	0.718105	0.401161	0.934583	1.71291	1.45264	1.21231	0.969946	0.854074	1.43596	1.16921			0.928698	0.554369	0.140962	0.0471708	0.938477	0.523187	0.170133	0.107484	1.48803	2.26705	2.28006	2.08903	2.00402	1.99102	1.99103	2.4241	2.44803			2.17806	2.13605
0.305415	0.475647	0.433614	0.414448	0.543614	0.614315	0.404415	0.310697			0.342448	0.207548	0.0232324	0.116	0.339564	0.492432	0.574349	0.731232	0.421515	0.936079	1.70942	1.44745	1.21436	0.964275	0.85085	1.43938	1.17511			0.929426	0.546861	0.142659	0.047267	0.940492	0.519224	0.167929	0.100441	1.48693	2.27305	2.28813	2.0931	2.0071	1.99408	1.99507	2.43622	2.45213			2.18617	2.14205
0.329972	0.513956	0.469958	0.440969	0.579958	0.632978	0.428972	0.351952				0.239963	0.0369841	0.116	0.372961	0.517971	0.594976	0.744984	0.451965	0.92714	1.70915	1.44519	1.1987	0.952164	0.849671	1.43347	1.16404				0.543973	0.155016	0.0470902	0.937663	0.525363	0.163745	0.0904615	1.48196	2.276	2.29599	2.09899	2.01299	1.99899	1.999	2.44899	2.45999				2.145
0.384227	0.552209	0.504279	0.466271	0.609157	0.66114	0.475271	0.387279			0.424236	0.288445	0.0414189	0.121052	0.418236	0.561192	0.609087	0.755	0.495253	0.940561	1.71262	1.44692	1.1947	0.9503	0.850712	1.43342	1.16811			0.939105	0.538611	0.160183	0.0496541	0.939409	0.534864	0.164398	0.0836398	1.48883	2.28902	2.30509	2.1051	2.01507	2.00002	1.99804	2.45906	2.4701			2.20205	2.15403
0.410712	0.576613	0.53658	0.497431	0.627132	0.677232	0.506613	0.419745			0.451646	0.339729	0.0895133	0.127315	0.445762	0.58353	0.61905	0.755	0.524646	0.94307	1.71183	1.45568	1.19893	0.949154	0.852034	1.43571	1.16912			0.942003	0.546452	0.17182	0.049109	0.941662	0.540255	0.160725	0.0779158	1.49085	2.29107	2.31522	2.11623	2.02308	2.00207	2.00303	2.4661	2.4811			2.20802	2.15813
0.452948	0.612956	0.570958	0.522969	0.63499	0.690983	0.542956	0.463946			0.489953	0.382947	0.119963	0.145977	0.490945	0.614962	0.621996	0.755	0.562953	0.947205	1.72184	1.46363	1.20528	0.947592	0.847536	1.43668	1.16842			0.945715	0.533506	0.168234	0.0567606	0.945925	0.561894	0.158643	0.0764818	1.50159	2.295	2.32798	2.12998	2.02799	2.006	2.005	2.47199	2.48699			2.209	2.16599
0.489217	0.647217	0.595217	0.542179	0.661038	0.701026	0.578243	0.4943			0.529217	0.453454	0.178358	0.324371	0.523262	0.634026	0.627026	0.752	0.588237	0.952595	1.72509	1.4683	1.20698	0.95095	0.851737	1.44494	1.17838			0.952822	0.538215	0.184266	0.131957	0.949687	0.542037	0.159479	0.0754719	1.50447	2.29704	2.33404	2.13604	2.03305	2.00806	2.01301	2.48206	2.49508			2.21004	2.16501
0.523549	0.681383	0.629433	0.570383	0.667133	0.705033	0.616516	0.541549	0.558682		0.563533	0.524932	0.234915	0.382899	0.564499	0.638083	0.631017	0.752	0.625449	0.958108	1.73741	1.47556	1.21399	0.949501	0.855943	1.44861	1.1795	0.909084		0.957825	0.543669	0.19923	0.147056	0.955383	0.543099	0.160812	0.074221	1.51476	2.30423	2.3411	2.14308	2.04112	2.01702	2.0151	2.49112	2.50807	2.54895		2.21735	2.166
0.555962	0.703974	0.65497	0.592974	0.674991	0.706998			0.598953		0.594963	0.579936	0.288937	0.435938	0.593966	0.642994	0.631999	0.752	0.651969	0.960967	1.73917	1.48331	1.22168	0.953076	0.859056			0.987239		0.962245	0.541223	0.198661	0.14683	0.956758	0.543629	0.159142	0.0742799	1.51846	2.31798	2.34699	2.14799	2.04799	2.018	2.02099			2.546		2.23798	2.166
0.584303	0.741267	0.682222	0.60924	0.683098	0.715973			0.66532	0.677498	0.618303	0.642552	0.354694	0.499537	0.629294	0.658071	0.633	0.75	0.690222	0.967646	1.7462	1.48975	1.23087	0.960436	0.863117			0.917321	0.829995	0.968482	0.546879	0.199789	0.146594	0.963451	0.55561	0.157132	0.0732691	1.52246	2.32606	2.35304	2.15402	2.05305	2.022	2.02501			2.54212	2.54609	2.24205	2.16998
0.618383	0.771765	0.707649	0.636333	0.694	0.713067	0.721466	0.656665	0.702148	0.734048	0.652399	0.704898	0.433264	0.449547	0.662399	0.66615	0.63305	0.74995	0.715499	0.96944	1.74998	1.49333	1.23413	0.960072	0.862733	1.45915	1.19218	0.930668	0.84599	0.972046	0.581982	0.223516	0.0879503	0.963572	0.553306	0.156221	0.073164	1.52832	2.3331	2.35705	2.15615	2.05912	2.022	2.02605	2.51002	2.52703	2.55528	2.55618	2.24817	2.16788
0.640969	0.816937	0.745947	0.655973	0.694	0.716995	0.748962	0.695945	0.769906	0.795914	0.675967	0.757926	0.507896	0.540873	0.685967	0.674988	0.635996	0.747004	0.744959	0.972386	1.75365	1.49513	1.24251	0.966082	0.861721	1.46428	1.18899	0.922312	0.834196	0.975375	0.557893	0.183705	0.0850141	0.966037	0.548926	0.155671	0.0728105	1.52927	2.33899	2.36	2.16499	2.06599	2.022	2.029	2.511	2.529	2.57198	2.56698	2.25799	2.16101
0.67522	0.835294	0.77024	0.678227	0.708047	0.71602	0.785234	0.73524	0.821294	0.852401	0.70822	0.815381	0.598648	0.653815	0.72022	0.683093	0.64102	0.747	0.781254	0.977055	1.75736	1.5016	1.24887	0.971028	0.859935	1.46886	1.19348	0.928274	0.833301	0.981317	0.561576	0.16689	0.0717078	0.969332	0.547642	0.153951	0.0716477	1.53571	2.33503	2.36102	2.16401	2.07004	2.03201	2.02499	2.51299	2.54101	2.57704	2.57401	2.24703	2.163
0.708411	0.879411	0.806497	0.712394	0.715188	0.719051	0.820617	0.771428	0.865891	0.912908	0.741377	0.872685	0.696747	0.777227	0.753462	0.697137	0.644051	0.747	0.819462	0.97933	1.76308	1.50325	1.24951	0.970712	0.859307	1.47168	1.1963	0.935001	0.851434	0.982417	0.561107	0.168095	0.0637524	0.972663	0.546413	0.152502	0.071235	1.53426	2.33898	2.36398	2.16603	2.07605	2.033	2.02398	2.51205	2.54303	2.58297	2.575	2.25105	2.16307
0.731973	0.902973	0.834967	0.734974	0.725987	0.721997	0.855959	0.795972	0.916941	0.96494	0.762975	0.911955	0.796884	0.904852	0.779969	0.704991	0.646997	0.747	0.845969	0.981078	1.75771	1.50378	1.25184	0.973697	0.863735	1.4694	1.19659	0.944819	0.860829	0.983978	0.570669	0.15059	0.0530024	0.974558	0.545451	0.145768	0.066935	1.5367	2.338	2.363	2.168	2.079	2.033	2.023	2.515	2.545	2.581	2.575	2.254	2.167
0.778236	0.947302	0.886227	0.775227	0.747094	0.736076	0.892321	0.848189	0.983142	1.02635	0.812198	0.961255	0.908982	1.05281	0.822245	0.722198	0.663038	0.758028	0.898189	0.97723	1.75644	1.49645	1.25019	0.973792	0.861133	1.46717	1.19415	0.947986	0.862578	0.979846	0.56469	0.156051	0.103556	0.971024	0.544583	0.132262	0.0543127	1.52786	2.33702	2.36693	2.17199	2.08399	2.033	2.02202	2.51696	2.55297	2.57702	2.56902	2.25201	2.16498
0.803622	0.979795	0.910795	0.799743	0.75738	0.744311	0.92676	0.868916	0.998968	1.06381	0.833674	0.988536	1.01388	1.13976	0.848622	0.743933	0.66719	0.761622	0.918743	0.976011	1.74636	1.49515	1.24917	0.973868	0.861344	1.46499	1.19296	0.943339	0.867462	0.978345	0.566903	0.148845	0.076178	0.970178	0.551004	0.136201	0.0567318	1.52515	2.33905	2.35998	2.17086	2.083	2.033	2.02402	2.51293	2.55002	2.57893	2.57093	2.25302	2.16297
0.838978	1.02497	0.955972	0.841973	0.778986	0.761989	0.969973	0.920967	1.05397	1.10997	0.871976	1.01898	1.12093	1.23994	0.883978	0.796967	0.677993	0.796978	0.960973	0.967525	1.74109	1.48447	1.23732	0.966924	0.856473	1.4577	1.18709	0.941591	0.861324	0.974672	0.575005	0.148001	0.0948183	0.957018	0.601248	0.166401	0.0585389	1.52015	2.342	2.359	2.163	2.083	2.033	2.025	2.509	2.551	2.575	2.567	2.254	2.161
0.876246	1.05335	0.986318	0.872339	0.812217	0.782188	1.00136	0.963195	1.08333	1.14925	0.912195	1.05029	1.18508	1.34406	0.918289	0.81513			0.999296	0.951231	1.73737	1.47953	1.23145	0.960394	0.848508	1.45151	1.17851	0.933431	0.863638	0.968276	0.584023	0.176615	0.114274	0.929814	0.567335			1.51192	2.33704	2.35696	2.15697	2.07994	2.02896	2.02196	2.50594	2.55096	2.57894	2.56797	2.24804	2.16809
0.91091	1.10153	1.03079	0.919525	0.842613	0.808543	1.05137	0.990578	1.12926	1.18342	0.939858	1.09089	1.19763	1.35459	0.958858	0.8344			1.04063	0.952825	1.72647	1.47295	1.22478	0.958107	0.844042	1.44251	1.17316	0.930705	0.849482	0.96082	0.591536	0.236782	0.168766	0.943083	0.570062			1.50264	2.34296	2.35188	2.15288	2.07195	2.02298	2.01695	2.49695	2.54586	2.57104	2.56398	2.25304	2.17995
0.961967	1.13098	1.07497	0.948981	0.876978	0.83898	1.07199	1.02298	1.14399	1.20698	0.987969	1.14097	1.28894	1.44394	1.00697	0.912949			1.07598	0.960425	1.7237	1.46414	1.22127	0.953443	0.837964	1.44312	1.17099	0.920916	0.843964	0.955793	0.602513	0.180777	0.113026	0.961738	0.606656			1.50059	2.341	2.345	2.146	2.069	2.022	2.014	2.494	2.53801	2.573	2.563	2.255	2.177
1.00948	1.18128	1.11243	0.996439	0.931468	0.889487	1.12925	1.06821	1.17709	1.23012	1.03849	1.2012	1.33216	1.48412	1.05447	0.930534			1.12529	0.9566	1.71981	1.4606	1.21311	0.943643	0.830801	1.43894	1.16952	0.918026	0.835595	0.95149	0.596475	0.164457	0.093411	0.958381	0.574457			1.4987	2.33297	2.33594	2.14089	2.06092	2.01491	2.00794	2.48595	2.53393	2.56597	2.55896	2.24595	2.175
1.05982	1.2109	1.15773	1.04292	0.981059	0.941233	1.15599	1.09096	1.18675	1.2433	1.08992	1.22322	1.34928	1.49714	1.10371	0.987111			1.15597	0.952338	1.71989	1.45239	1.20468	0.933538	0.826869	1.4351	1.16695	0.914299	0.834681	0.946257	0.588778	0.15569	0.0757074	0.955118	0.582486			1.49624	2.32991	2.32976	2.12893	2.05295	2.00584	2.00184	2.48086	2.52676	2.56288	2.55497	2.24083	2.17479
1.10597	1.26197	1.19898	1.09497	1.04096	1.01096	1.21197	1.14497	1.22897	1.25999	1.14197	1.29196	1.36499	1.505	1.14398	1.04996		1.079	1.21097	0.943715	1.7236	1.45498	1.20281	0.930592	0.835835	1.43645	1.16717	0.903516	0.813792	0.94608	0.593767	0.148314	0.0665155	0.939159	0.585668		0.158255	1.4977	2.325	2.31601	2.125	2.05	1.99701	1.99301	2.473	2.51301	2.556	2.553	2.23101	2.16301
1.15832	1.30233	1.24134	1.1414	1.1025	1.07156	1.25329	1.17726	1.2391	1.27109	1.18437	1.32512	1.36704	1.50498	1.20032	1.11865		1.13616	1.24436	0.951866	1.72587	1.45591	1.20004	0.924489	0.820896	1.44183	1.17584	0.906202	0.811246	0.947869	0.560374	0.122948	0.0623015	0.952275	0.573006		0.153156	1.50431	2.32195	2.30892	2.11496	2.04092	1.98999	1.98994	2.45996	2.50594	2.55294	2.54595	2.23096	2.15899
1.20252	1.3484	1.28857	1.19781	1.17312	1.15031	1.29336	1.21345	1.25328	1.28312	1.23553	1.34231	1.37305	1.50193	1.24547	1.21017		1.15991	1.29447	0.95276	1.73133	1.46185	1.204	0.925655	0.821773	1.44454	1.17963	0.906507	0.81364	0.950546	0.551173	0.121221	0.0624465	0.951637	0.580698		0.152515	1.50864	2.31493	2.29793	2.10986	2.02984	1.98788	1.98193	2.454	2.49791	2.54491	2.53883	2.22495	2.15702
1.23198	1.37099	1.32098	1.24397	1.23696	1.22495	1.31399	1.23898	1.26899	1.29	1.26598	1.35999	1.376	1.498	1.27198	1.27696		1.21197	1.32098	0.956198	1.73673	1.46467	1.20181	0.921962	0.824798	1.44936	1.18181	0.907499	0.822764	0.952579	0.547382	0.12125	0.0588323	0.956037	0.58004		0.151101	1.51245	2.311	2.294	2.102	2.02101	1.981	1.978	2.454	2.493	2.54	2.52901	2.222	2.158
1.28518	1.42619	1.3643	1.29438	1.30561	1.2977	1.35622	1.26926	1.29508	1.3091	1.31521	1.3741	1.37601	1.49797	1.32617	1.33652		1.26742	1.36922	0.960442	1.74812	1.47177	1.20701	0.927104	0.827975	1.45606	1.19105	0.925427	0.837166	0.957944	0.542681	0.122692	0.0582882	0.959179	0.583106		0.147515	1.52259	2.29005	2.28996	2.095	2.01494	1.976	1.972	2.45496	2.48698	2.52401	2.523	2.20104	2.15696
1.30487	1.44671	1.39662	1.33493	1.37027	1.37244	1.37967	1.29655	1.30349	1.32038	1.33793	1.38413	1.37695	1.49495	1.34485	1.39196	1.16216	1.31196	1.39275	0.962882	1.7534	1.47705	1.21065	0.931831	0.831797	1.46179	1.19545	0.926281	0.832771	0.959541	0.542735	0.142759	0.0570625	0.96235	0.585889	0.196987	0.146822	1.52723	2.29471	2.28604	2.09493	2.00889	1.97596	1.97191	2.45091	2.48489	2.52496	2.523	2.20469	2.15304
1.35205	1.48506	1.43009	1.38509	1.43915	1.45015	1.41607	1.32607	1.33007		1.38804	1.39103	1.374	1.492	1.39105	1.44412	1.2251	1.36411	1.43306	0.970027	1.7612	1.48464	1.21567	0.939997	0.841922	1.47123	1.20786	0.931232		0.967686	0.541925	0.147022	0.0572007	0.968279	0.592887	0.198476	0.139405	1.53462	2.27899	2.288	2.091	2.00299	1.97399	1.967	2.44599	2.479	2.523		2.18799	2.155
1.37537	1.51741	1.4754	1.43053	1.51164	1.52477	1.45041	1.36031	1.36545		1.40841	1.40522	1.37404	1.492	1.41537	1.50524	1.2767	1.41979	1.46144	0.973673	1.76225	1.49166	1.22281	0.953379	0.848039	1.47689	1.21337	0.937613		0.970483	0.534577	0.148244	0.0575209	0.97266	0.60135	0.210957	0.161128	1.53814	2.27395	2.28797	2.09001	1.999	1.96804	1.96696	2.44197	2.47797	2.52278		2.18496	2.15392
1.41258	1.55864	1.5157	1.48368	1.57622	1.60244	1.49154	1.3916	1.41054		1.44956	1.42714	1.378	1.49192	1.45256	1.53024	1.3479	1.40116	1.50548	0.976933	1.76693	1.49406	1.22973	0.963453	0.86903	1.47726	1.21716	0.983659		0.973817	0.551993	0.15061	0.0566092	0.975707	0.596371	0.183866	0.0878678	1.53854	2.26902	2.285	2.09098	1.99898	1.97202	1.9631	2.43896	2.47494	2.50096		2.18096	2.14602
1.44107	1.5901	1.55009	1.51712	1.63614	1.67316	1.51808	1.42109	1.43709		1.47708	1.43406	1.37801	1.48801	1.48008	1.59111	1.44123	1.50732	1.52911	0.979017	1.76732	1.49295	1.2365	0.979792	0.886215	1.47904	1.21862	1.00029		0.975626	0.548726	0.151112	0.056076	0.977989	0.595903	0.177749	0.0823248	1.54151	2.27001	2.285	2.09	1.998	1.97301	1.968	2.43701	2.472	2.49899		2.17902	2.147
1.47346	1.63235	1.58939	1.56738	1.69472	1.74083	1.55451	1.45932	1.47465		1.51143	1.45916	1.383	1.493	1.51346	1.63946	1.53947	1.64651	1.57639	0.977861	1.76463	1.49204	1.24137	0.989265	0.897094	1.47678	1.21434	1.00364		0.973871	0.564161	0.151847	0.0543425	0.977372	0.592508	0.164276	0.0671297	1.54094	2.27398	2.28501	2.092	1.99896	1.97796	1.97001	2.44	2.47004	2.49388		2.18599	2.14599
1.51168	1.66192	1.62178	1.59886	1.75404	1.80914	1.59682	1.48592	1.5272		1.54658	1.47234	1.38306	1.493	1.55176	1.6777	1.66096	1.77143	1.60878	0.972945	1.76032	1.4901	1.24006	1.00036	0.908907	1.473	1.21888	0.993755		0.968173	0.574975	0.154092	0.053721	0.973349	0.568729	0.147956	0.0536072	1.53534	2.27212	2.28604	2.09202	1.99606	1.97494	1.97106	2.43994	2.47304	2.48422		2.18508	2.14496
1.54508	1.70707	1.66009	1.64109			1.63708	1.53109	1.53707		1.57509	1.48905	1.386	1.493	1.58907	1.7121	1.75722	1.89124	1.64708	0.967294	1.75651	1.48483	1.24319			1.46723	1.21142	0.993986		0.962913	0.583089	0.156159	0.0532803	0.967405	0.565156	0.158585	0.0682407	1.53051	2.27802	2.288	2.09301	1.99901			2.43702	2.47501	2.49503		2.18901	2.143
1.57939	1.73646	1.69742				1.67149	1.56848	1.56965		1.61632	1.51124	1.38704	1.493	1.61943	1.75739	1.85169	1.99672	1.68339	0.960264	1.75085	1.47512				1.46447	1.20724	0.987237		0.955398	0.586906	0.155953	0.0534299	0.961024	0.528785	0.160981	0.0818289	1.52483	2.28504	2.28908	2.09804				2.44405	2.48102	2.50607		2.19403	2.14299
1.61986	1.78357	1.7408				1.72172	1.6179	1.63564		1.64888	1.53547	1.39116	1.493	1.66386	1.79772	1.92207	2.07007	1.72376	0.949459	1.74251	1.46842				1.45336	1.19448	0.937423		0.943973	0.584822	0.158196	0.0534097	0.951197	0.525008	0.184176	0.110809	1.5162	2.28906	2.29708	2.10206				2.44902	2.48298	2.51271		2.19714	2.14219
1.66298	1.81199	1.78098	1.76299	1.92499	1.99099	1.75799	1.66298	1.66799		1.69298	1.55899	1.399	1.493	1.70698	1.83399	1.97598	2.12398	1.76198	0.942883	1.7382	1.46462	1.23564	1.00177	0.91448	1.44755	1.18465	0.977284		0.937573	0.551234	0.156001	0.0528902	0.944503	0.514364	0.18397	0.107251	1.50988	2.292	2.301	2.105	2.004	1.986	1.993	2.45	2.482	2.49801		2.204	2.152
1.71345	1.86032	1.82138	1.80422	1.96221	2.02328	1.80538	1.70841	1.71632		1.74246	1.61743	1.41723	1.49603	1.75448	1.90145	2.04896	2.16524	1.80339	0.940028	1.73323	1.46025	1.22646	0.990538	0.901736	1.44296	1.18117	0.923485		0.935736	0.579826	0.17624	0.0517772	0.94059	0.499735	0.143482	0.086523	1.50278	2.294	2.30707	2.11001	2.01207	1.99203	1.99602	2.45505	2.49203	2.52496		2.202	2.14706
1.76076	1.89369	1.86066	1.82771	1.98436	2.05228	1.84571	1.75189	1.75004		1.79075	1.66292	1.44143	1.49919	1.80475	1.94862	2.04514	2.19005	1.84478	0.935685	1.72945	1.45412	1.21939	0.982982	0.89398	1.43771	1.17523	0.968855		0.932252	0.573119	0.181486	0.0536104	0.935436	0.495866	0.149865	0.0713317	1.50063	2.29405	2.31421	2.11116	2.01912	1.99519	1.99809	2.46014	2.49509	2.52121		2.20205	2.153
1.80398	1.93298	1.89798	1.86798	2.00499	2.06799	1.88598	1.80197	1.80897		1.83298	1.71497	1.46599	1.50999	1.84698	1.98398	2.053	2.193	1.88898	0.937119	1.73235	1.4564	1.22028	0.974025	0.883245	1.43681	1.16999	0.946531		0.934079	0.563425	0.189196	0.0570283	0.93637	0.539778	0.15014	0.0680317	1.50263	2.297	2.32599	2.12	2.026	2.00599	2.003	2.468	2.5	2.53299		2.205	2.153
1.85127	1.97422	1.93427	1.89424	2.02706	2.08199	1.92827	1.84236	1.89319		1.88131	1.78457	1.52243	1.53936	1.89523	2.01817	2.06403	2.197	1.93022	0.942925	1.73859	1.46117	1.2144	0.963923	0.865715	1.44033	1.17249	0.905403		0.940425	0.565876	0.203118	0.0690561	0.941464	0.528155	0.146531	0.061103	1.50738	2.30304	2.33306	2.12906	2.03202	2.00901	2.00504	2.47904	2.50404	2.52312		2.21103	2.15402
1.88876	2.00486	1.97258	1.92742	2.03526	2.08014	1.96579	1.89286	1.92002	1.93311	1.9246	1.86418	1.58204	1.72806	1.92781	2.04126	2.06807	2.19704	1.96181	0.950567	1.74521	1.46865	1.21347	0.95327	0.862299	1.4458	1.17362	0.948202	0.85739	0.950838	0.573389	0.223526	0.175823	0.946286	0.552017	0.146639	0.0587227	1.51618	2.30807	2.34116	2.13807	2.03518	2.01005	2.01002	2.48518	2.50916	2.53911	2.54602	2.21511	2.15704
1.93098	2.05298	2.00499	1.95099	2.04999	2.088	2.00998	1.94098	1.97698	1.99497	1.95799	1.92997	1.63998	1.78697	1.97298	2.05599	2.072	2.199	2.00698	0.955398	1.75411	1.47541	1.21244	0.947113	0.86224	1.44757	1.17311	0.932147	0.83341	0.955168	0.566073	0.22273	0.1749	0.951108	0.542914	0.144371	0.0566409	1.52273	2.312	2.35	2.142	2.045	2.013	2.011	2.495	2.518	2.545	2.547	2.221	2.159
1.96939	2.08246	2.03833	1.97432	2.05504	2.08198	2.04344	1.98045	2.03558	2.0536	1.99637	1.99565	1.70674	1.85372	2.01041	2.06819	2.07604	2.199	2.03548	0.963506	1.76082	1.48396	1.21921	0.949229	0.862335	1.45853	1.18368	0.924474	0.833861	0.964469	0.57044	0.225171	0.178186	0.957769	0.537708	0.141851	0.054847	1.53082	2.32002	2.35406	2.14507	2.05203	2.01802	2.01604	2.49902	2.52302	2.55102	2.55297	2.22998	2.16295
2.00946	2.13039	2.07249	2.00728	2.05909	2.07991	2.08946	2.02753	2.09574	2.11588	2.0344	2.06384	1.78418	1.92704	2.05353	2.08812	2.08	2.199	2.08539	0.969331	1.77046	1.49177	1.22683	0.950331	0.862711	1.46426	1.18839	0.924167	0.840351	0.971672	0.582611	0.229993	0.181328	0.961866	0.546672	0.139862	0.0545284	1.5395	2.32209	2.36005	2.15202	2.05511	2.02011	2.02011	2.50111	2.52514	2.55319	2.55028	2.22812	2.15811
2.03498	2.15199	2.09998	2.02299	2.064	2.075	2.11498	2.05698	2.13697	2.16497	2.05698	2.11097	1.84996	1.87304	2.08298	2.095	2.08	2.199	2.10699	0.974447	1.77683	1.49906	1.23671	0.958215	0.856594	1.46952	1.19283	0.942478	0.853851	0.976837	0.570928	0.205507	0.0916405	0.966697	0.542843	0.1394	0.0538804	1.54588	2.327	2.363	2.153	2.061	2.026	2.026	2.507	2.53299	2.56399	2.56599	2.235	2.164
2.07918	2.20016	2.1372	2.05316	2.07206	2.07304	2.16818	2.11218	2.18933	2.2274	2.10416	2.17035	1.93767	1.98287	2.1232	2.10305	2.085	2.19401	2.15416	0.979011	1.78295	1.50491	1.24343	0.962632	0.861355	1.47484	1.19834	0.956741	0.864986	0.982866	0.567026	0.180349	0.0849553	0.969735	0.537767	0.138138	0.0522365	1.55395	2.33401	2.36902	2.15801	2.06902	2.02703	2.02999	2.50704	2.54004	2.57502	2.57401	2.24003	2.16208
2.10577	2.22284	2.1668	2.07559	2.08014	2.07912	2.19473	2.1388	2.23686	2.28498	2.12782	2.21993	2.03389	2.10717	2.1527	2.11021	2.08505	2.19514	2.17687	0.98198	1.78761	1.50883	1.24976	0.968541	0.878985	1.47829	1.20166	0.962683	0.874493	0.985078	0.556451	0.155858	0.0699388	0.973316	0.521807	0.137835	0.0517075	1.55663	2.33612	2.37209	2.16003	2.07212	2.03107	2.02802	2.513	2.54603	2.57803	2.576	2.24409	2.17381
2.14898	2.26998	2.21198	2.10898	2.088	2.086	2.23598	2.18398	2.28498	2.33997	2.17398	2.27198	2.13995	2.22894	2.19198	2.12199	2.088	2.203	2.22598	0.984809	1.78914	1.50696	1.25217	0.971938	0.87869	1.47784	1.20074	0.969617	0.885865	0.98609	0.544126	0.129902	0.0535876	0.977568	0.520541	0.136411	0.0498808	1.55545	2.343	2.377	2.162	2.079	2.035	2.029	2.513	2.548	2.58	2.576	2.249	2.163
2.17434	2.29945	2.24545	2.13937	2.1062	2.09807	2.26842	2.21343	2.34321	2.39937	2.20327	2.34748	2.25114	2.33336	2.22135			2.27672	2.25146	0.983849	1.78814	1.50664	1.25186	0.972887	0.882392	1.47501	1.19947	0.963238	0.887228	0.984955	0.585722	0.145381	0.0452356	0.976844			0.0406985	1.55619	2.34506	2.37802	2.16502	2.08305	2.03703	2.03205	2.51399	2.55002	2.58595	2.57405	2.25005	2.15607
2.21153	2.34846	2.29445	2.17953	2.12843	2.1065	2.31355	2.2596	2.36696	2.43979	2.23255	2.3995	2.37482	2.47999	2.25948	2.18072		2.24528	2.30146	0.9837	1.78413	1.49924	1.24925	0.973584	0.858352	1.47483	1.2003	0.973692	0.899769	0.983277	0.56261	0.11051	0.0317439	0.978348	0.539685		0.0416621	1.55466	2.35095	2.37997	2.16703	2.088	2.03998	2.03702	2.513	2.552	2.581	2.5789	2.255	2.1639
2.24199	2.37499	2.31999	2.20999	2.15299	2.13499	2.34499	2.29399	2.42198	2.48499	2.26399	2.42799	2.47897	2.59396	2.28699	2.22199		2.14703	2.32799	0.98253	1.78193	1.49676	1.24333	0.968682	0.873895	1.46857	1.19552	0.975539	0.897421	0.980261	0.633007	0.182577	0.0806042	0.97878	0.598321		0.105869	1.55098	2.348	2.378	2.169	2.088	2.039	2.038	2.513	2.552	2.581	2.573	2.255	2.158
2.28423	2.42618	2.37119	2.25319	2.18524	2.16313	2.39024	2.33622	2.46515	2.52322	2.30525	2.46601	2.57822	2.70342	2.33122	2.2531			2.38119	0.972864	1.77334	1.4904	1.24119	0.968841	0.872086	1.45949	1.18738	0.95605	0.880313	0.975837	0.587302	0.147273	0.0888731	0.963724	0.603615			1.54163	2.34802	2.37202	2.16599	2.08799	2.04299	2.03903	2.51297	2.552	2.576	2.571	2.25202	2.17866
2.31786	2.45288	2.39988	2.2809	2.22085	2.18279	2.42479	2.36788	2.48679	2.55557	2.34188	2.46814	2.61141	2.7644	2.3629	2.26798	2.16093	2.30167	2.40981	0.968937	1.76892	1.48352	1.23303	0.958848	0.842921	1.45369	1.17841	0.95014	0.876105	0.976611	0.625873	0.197368	0.136421	0.955615	0.601316	0.167784	0.119487	1.53881	2.3509	2.37495	2.1639	2.08595	2.04197	2.04398	2.50891	2.5519	2.57598	2.57093	2.25488	2.13034
2.36697	2.50297	2.44997	2.33197	2.26897	2.22798	2.46998	2.41797	2.53198	2.58798	2.39197	2.53296	2.69196	2.84396	2.41397	2.32397	2.157	2.22604	2.45597	0.959635	1.76185	1.47466	1.22372	0.949605	0.836144	1.44698	1.1709	0.935348	0.859309	0.963597	0.610658	0.186976	0.139348	0.950203	0.594254	0.178264	0.0566643	1.5296	2.345	2.372	2.158	2.083	2.04	2.043	2.504	2.546	2.575	2.567	2.248	2.14999
2.37357	2.47689	2.43292	2.31748	2.27662	2.25263	2.45842	2.41431	2.52317	2.57968	2.40256	2.59456	2.72412	2.89006	2.42102	2.36156	2.17221	2.28942	2.43594	0.941427	1.72996	1.44679	1.17731	0.912712	0.825901	1.42518	1.1499	0.907399	0.828025	0.944802	0.609162	0.174031	0.113808	0.934252	0.568834	0.185252	0.121561	1.49847	2.33342	2.32444	2.13248	2.05841	2.022	2.02498	2.47243	2.51345	2.55147	2.54648	2.24191	2.16596
2.4278	2.51571	2.47431	2.36495	2.33612	2.31321	2.4993	2.44476	2.53934	2.59722	2.45579	2.63333	2.74233	2.89654	2.4713	2.40376	2.19458	2.32669	2.47935	0.938694	1.72722	1.44315	1.16557	0.895682	0.813466	1.42342	1.14472	0.904159	0.822188	0.941607	0.575967	0.165482	0.0957225	0.931997	0.607249	0.199974	0.181146	1.49719	2.32659	2.3184	2.1298	2.04995	2.02188	2.02235	2.4653	2.50837	2.54788	2.54443	2.23406	2.17803
2.43509	2.55402	2.51803	2.41553	2.39704	2.37904	2.54252	2.48551	2.55802	2.6095	2.46908	2.67802	2.78749	2.92599	2.51453	2.44554		2.33704	2.52502	0.926549	1.72809	1.44278	1.16538	0.885027	0.811302	1.42281	1.14444	0.899016	0.811743	0.929829	0.559083	0.154903	0.0690642	0.931151	0.573382	0.324169	0.176527	1.4986	2.31999	2.31299	2.119	2.0475	2.0155	2.0145	2.4545	2.5015	2.54149	2.54049	2.234	2.17999
2.52343	2.59286	2.56937	2.46703	2.46018	2.44524	2.58036	2.51198	2.58983	2.62258	2.55094	2.72687	2.80209	2.92901	2.56641	2.51412		2.37229	2.56541	0.936388	1.73053	1.44313	1.1577	0.884693	0.806313	1.42408	1.14774	0.891186	0.803341	0.938099	0.549686	0.150699	0.0622386	0.930871	0.561106	0.292859	0.168707	1.50106	2.33345	2.30545	2.11245	2.04447	2.0149	2.0124	2.451	2.49894	2.52893	2.53241	2.24343	2.1784
2.56979	2.63172	2.61033	2.52304	2.53279	2.5239	2.61918	2.60467	2.64731	2.66429	2.59828	2.7698	2.81358	2.93099	2.61037			2.54941	2.6086	0.938062	1.7332	1.44504	1.16532	0.886361	0.802067	1.43356	1.17061	0.892666	0.805806	0.939452	0.552073	0.151504	0.0563266	0.932679			0.208465	1.50467	2.32887	2.29996	2.10641	2.04032	2.00542	2.00292	2.45092	2.51885	2.54402	2.54197	2.23645	2.16605
2.61302	2.67102	2.65551	2.57952	2.60303	2.60003	2.65652	2.58702	2.6355	2.64701	2.64052	2.78651	2.818	2.93049	2.65802	2.68404	2.41502	2.57451	2.64202	0.936793	1.7354	1.45009	1.17003	0.888792	0.801678	1.43971	1.16393	0.889882	0.801368	0.938138	0.548775	0.142785	0.0541945	0.931576	0.575562	0.300165	0.21801	1.51069	2.32199	2.2975	2.1015	2.0305	2.001	1.9985	2.4465	2.486	2.5225	2.521	2.23349	2.169
2.65876	2.70696	2.69096	2.63001	2.67473	2.67731	2.69733	2.62781	2.64684	2.63317	2.68629	2.79704	2.79303	2.92501	2.70231	2.71834	2.43178	2.59608	2.68785	0.950407	1.74401	1.45843	1.17485	0.891496	0.808367	1.44785	1.18105	0.928199	0.791078	0.95155	0.523734	0.145773	0.0555785	0.944452	0.534751	0.223728	0.175865	1.51989	2.30489	2.29296	2.10098	2.02247	1.99542	1.99293	2.44045	2.48101	2.52448	2.50602	2.21639	2.1785
2.63892	2.68169	2.73509	2.67895	2.74489	2.75545	2.73074	2.65853	2.64059		2.71486	2.8007	2.796	2.92654	2.73322	2.75077	2.50099	2.59914	2.66277	0.950864	1.7364	1.46283	1.18811	0.89663	0.815313	1.45097	1.17918	0.884277		0.949149	0.518042	0.143477	0.0522007	0.943793	0.534768	0.179714	0.10714	1.50953	2.28369	2.24498	2.09896	2.01887	1.9879	1.98644	2.43495	2.48148	2.50708		2.20531	2.17909
2.68611	2.71712	2.76759	2.73058	2.8201	2.83408	2.77053	2.68757	2.6711		2.76155	2.81152	2.796	2.92847	2.72513	2.8196	2.60327	2.75226	2.70213	0.972026	1.74259	1.46774	1.19129	0.912337	0.831254	1.45728	1.18315	0.913374		0.960101	0.513558	0.143815	0.049907	0.967199	0.556625	0.186626	0.140129	1.51624	2.26798	2.24399	2.097	2.012	1.98201	1.98302	2.432	2.48049	2.51097		2.19549	2.184
2.71928	2.7524	2.76734	2.74249	2.86968	2.86905	2.73449	2.67029	2.69928		2.75828	2.79504	2.796	2.90101	2.76127	2.8646	2.6829	2.82598	2.74035	0.962258	1.74852	1.46387	1.19442	0.900706	0.830527	1.44795	1.18341	0.931576		0.960039	0.504941	0.145316	0.0595071	0.961297	0.573998	0.199583	0.153125	1.5179	2.26107	2.24204	2.06601	1.98595	1.96791	1.98569	2.40796	2.45098	2.50095		2.17707	2.17899
2.7437	2.78683	2.79678	2.78483	2.92846	2.95844	2.77656	2.69568	2.72448		2.78262	2.7986	2.79619	2.902	2.78472	2.91618	2.76096	2.8259	2.77089	0.963874	1.75064	1.46827	1.19408	0.913231	0.843267	1.45633	1.17716	0.925463		0.960895	0.506894	0.145637	0.0576503	0.963662	0.575681	0.181888	0.0693902	1.52073	2.26698	2.245	2.06702	1.982	1.96014	1.95994	2.40502	2.44892	2.49663		2.183	2.17753
2.77904	2.82906	2.83607	2.82705	3.00206	3.03108	2.80507	2.73005	2.79902		2.81405	2.82901	2.806	2.90199	2.82104	2.97606	2.86015	2.92219	2.81604	0.968607	1.75339	1.47108	1.20554	0.924418	0.861819	1.45694	1.18111	0.932659		0.965209	0.559118	0.137924	0.0612036	0.968825	0.582325	0.167646	0.0683671	1.5215	2.266	2.245	2.068	1.98199	1.96698	1.957	2.406	2.445	2.478		2.183	2.154
2.81161	2.87247	2.8863	2.86859	3.04862	3.0918	2.85535	2.76647	2.8162		2.8506	2.83623	2.809	2.898	2.84961	3.02145	2.97235	3.06256	2.84752	0.966325	1.74748	1.46584	1.20552	0.960706	0.88332	1.45029	1.17575	0.924748		0.964408	0.565074	0.1555	0.0639328	0.965251	0.586101	0.149873	0.0513972	1.5195	2.26493	2.24501	2.06902	1.97609	1.95495	1.95495	2.40305	2.44701	2.47619		2.18192	2.15505
2.86336	2.91269	2.91297	2.91845	3.10126	3.15988	2.88586	2.80694	2.83412		2.90134	2.85643	2.809	2.89794	2.90136	3.0602	3.08793	3.19616	2.89175	0.963395	1.74718	1.46542	1.2079	0.973868	0.896358	1.44879	1.1823	0.932937		0.963396	0.573138	0.156411	0.0642118	0.960243	0.578911	0.148441	0.0605043	1.51348	2.25907	2.24604	2.07107	1.98393	1.95098	1.95104	2.40698	2.44794	2.49176		2.17502	2.15891
2.88208	2.94907	2.96405	2.94207	3.11506	3.20608	2.93105	2.85603	2.89301		2.91908	2.87902	2.809	2.895	2.92008	3.12304	3.18913	3.30916	2.93107	0.963094	1.74215	1.46018	1.21564	1.01617	0.916156	1.44205	1.1784	0.92962		0.963183	0.579286	0.15806	0.0664	0.959856	0.549642	0.150049	0.0638913	1.51154	2.26301	2.24801	2.075	1.98	1.95001	1.953	2.40601	2.44501	2.47901		2.17601	2.154
2.93437	3.00033	3.00151	2.98951	3.15788	3.25861	2.96957	2.87582	2.90371		2.97233	2.89415	2.81208	2.895	2.97442	3.14845	3.27794	3.4221	2.98241	0.945148	1.73218	1.45197	1.20393	1.00075	0.913269	1.43302	1.17068	0.922778		0.944248	0.561733	0.157838	0.0664414	0.9432	0.537004	0.14916	0.0789557	1.50487	2.267	2.25201	2.07703	1.98103	1.95499	1.953	2.41098	2.44997	2.48593		2.184	2.15707
2.96672	3.02999	3.04569	3.03355	3.23434	3.31163	3.01978	2.94671			3.00172	2.90744	2.81913	2.895	3.01165	3.18792	3.3595	3.51732	3.01876	0.939728	1.72649	1.44238	1.19986	0.994972	0.908834	1.4251	1.18103			0.938807	0.506831	0.157685	0.0682411	0.937919	0.534356	0.15769	0.104997	1.49808	2.2671	2.25308	2.07998	1.98402	1.95402	1.95306	2.40908	2.44704			2.18411	2.16306
3.00407	3.08105	3.08106	3.06207	3.2521	3.34405	3.06007	2.98308			3.03906	2.93006	2.82602	2.895	3.04507	3.23507	3.38509	3.53408	3.05806	0.933942	1.71639	1.44073	1.19592	0.99453	0.904893	1.41981	1.14647			0.931963	0.503269	0.158993	0.0662398	0.933222	0.514588	0.199794	0.135132	1.49164	2.272	2.25701	2.07901	1.98501	1.95502	1.956	2.41301	2.44901			2.19	2.166
3.05359	3.11963	3.12255	3.11432	3.32307	3.38029	3.11244	3.03957	3.06775		3.08562	2.97335	2.8372	2.89809	3.09562	3.28641	3.45104	3.59513	3.1026	0.928454	1.71454	1.43433	1.19024	0.958707	0.88508	1.41284	1.14918	0.906169		0.927019	0.502569	0.161525	0.0660722	0.927359	0.513785	0.159803	0.100415	1.48673	2.26996	2.26209	2.08304	1.98907	1.96698	1.95804	2.41706	2.45506	2.50196		2.18796	2.16605
3.10411	3.1735	3.16978	3.14194	3.32936	3.40531	3.15095	3.08876	3.13224		3.13913	3.00422	2.85448	2.90642	3.14901	3.32216	3.45497	3.6069	3.15374	0.92543	1.7178	1.43386	1.18845	0.959237	0.875634	1.40889	1.1542	0.910433		0.92358	0.495722	0.165245	0.0654692	0.92471	0.563164	0.165462	0.100275	1.48364	2.267	2.2701	2.08608	1.99511	1.96508	1.9611	2.422	2.46002	2.49902		2.18498	2.16992
3.16107	3.19907	3.21007	3.19004	3.34808	3.42103	3.20004	3.12806	3.19604		3.19706	3.06708	2.87902	2.92803	3.20107	3.38204	3.50501	3.653	3.19207	0.925432	1.71982	1.42965	1.1809	0.956958	0.86808	1.411	1.13031	0.872578		0.924607	0.496318	0.161873	0.068504	0.923657	0.520218	0.141409	0.071235	1.48376	2.267	2.27501	2.09001	2.00101	1.96902	1.96601	2.42201	2.461	2.50001		2.184	2.16601
3.21342	3.25243	3.26047	3.22053	3.41305	3.444	3.2346	3.17562	3.22778		3.24548	3.12997	2.89378	2.95135	3.25242	3.41151	3.50908	3.65606	3.24348	0.926899	1.7254	1.43268	1.17845	0.901861	0.8452	1.41298	1.13254	0.893923		0.929839	0.495271	0.156332	0.0638416	0.921287	0.526682	0.140316	0.067344	1.49141	2.26415	2.28606	2.09408	2.00502	1.98302	1.97213	2.42808	2.46203	2.51102		2.18213	2.1699
3.25	3.28992	3.30179	3.26652	3.41715	3.44425	3.28682	3.22967	3.2959	3.30613	3.28792	3.21446	2.96221	2.98466	3.28896	3.45535	3.51621	3.66113	3.28577	0.931315	1.72918	1.4392	1.16505	0.900977	0.835619	1.41853	1.13291	0.874137	0.787816	0.932501	0.505515	0.15219	0.0614064	0.927237	0.555939	0.140785	0.0632687	1.49761	2.27713	2.29112	2.1011	2.0071	1.98508	1.98312	2.43508	2.46498	2.5129	2.51296	2.1931	2.16092
3.3012	3.33713	3.34217	3.29315	3.42507	3.45701	3.3292	3.26426	3.34228	3.36426	3.33519	3.28946	3.02447	3.17246	3.33823	3.47311	3.52703	3.668	3.32518	0.9403	1.73664	1.44621	1.17956	0.896721	0.828905	1.41755	1.14118	0.90046	0.80037	0.939734	0.498872	0.150407	0.105468	0.937835	0.55282	0.136958	0.0565286	1.50313	2.28403	2.297	2.10602	2.01202	1.98901	1.98905	2.43901	2.46401	2.50802	2.51105	2.19805	2.15698
3.34547	3.36558	3.3784	3.32538	3.44008	3.46006	3.37245	3.32155	3.40365	3.42064	3.37754	3.39082	3.12679	3.27373	3.38843	3.49717	3.53307	3.66803	3.36541	0.946921	1.73963	1.45534	1.17125	0.890298	0.827739	1.42984	1.15859	0.87436	0.789705	0.947197	0.560109	0.203935	0.159263	0.943422	0.548598	0.136546	0.0518584	1.50789	2.29009	2.29805	2.11099	2.01603	1.99101	1.99906	2.44201	2.46609	2.51215	2.52102	2.20902	2.15195
3.38673	3.41653	3.4136	3.35843	3.44726	3.46504	3.4117	3.36953	3.46111	3.47718	3.42462	3.46322	3.19641	3.33843	3.42685	3.5123	3.539	3.67094	3.40173	0.95398	1.74534	1.4593	1.17816	0.886609	0.82847	1.43754	1.1593	0.876932	0.805735	0.954849	0.560224	0.204364	0.160383	0.949708	0.557913	0.133572	0.049108	1.517	2.29802	2.30202	2.11	2.01911	1.99219	2.00406	2.44309	2.47402	2.52515	2.52313	2.21111	2.14808
3.42505	3.44406	3.44505	3.38105	3.46102	3.46702	3.44806	3.39708	3.51907	3.53909	3.45705	3.52709	3.27012	3.41297	3.47104	3.52803	3.53901	3.668	3.44006	0.958697	1.75286	1.46802	1.18625	0.881908	0.82535	1.44399	1.16161	0.876528	0.804464	0.95952	0.571909	0.201939	0.158318	0.954304	0.556486	0.133662	0.0484799	1.52136	2.299	2.303	2.11001	2.025	2.002	2.007	2.448	2.47501	2.533	2.53	2.217	2.152
3.46143	3.49045	3.48539	3.42029	3.47516	3.48117	3.49348	3.45633	3.57152	3.60263	3.49736	3.59769	3.3601	3.39527	3.50146	3.5492	3.543	3.667	3.48344	0.96382	1.76383	1.47133	1.18387	0.902284	0.825144	1.44518	1.15891	0.904539	0.822493	0.967125	0.578972	0.193765	0.0682133	0.957052	0.538748	0.13489	0.048434	1.52611	2.3011	2.30205	2.11395	2.02602	2.00099	2.00902	2.447	2.48401	2.53303	2.53002	2.21805	2.15301
3.4986	3.52957	3.51864	3.44572	3.48885	3.49584	3.53455	3.48469	3.61651	3.6574	3.52866	3.65735	3.45497	3.50481	3.54156	3.56681	3.543	3.667	3.52158	0.969023	1.76219	1.47566	1.18885	0.906989	0.823735	1.45216	1.16946	0.913987	0.836596	0.971047	0.593799	0.182977	0.0771329	0.963253	0.558406	0.136591	0.0487763	1.52984	2.3099	2.30596	2.11004	2.02798	2.00001	2.01098	2.447	2.48499	2.53597	2.53198	2.22196	2.15399
3.53105	3.57504	3.55806	3.47205	3.50304	3.50703	3.57106	3.53905	3.67803	3.71308	3.56405	3.71407	3.55817	3.64818	3.57305	3.57903	3.54701	3.667	3.55706	0.971483	1.76138	1.47893	1.19253	0.911927	0.827061	1.45205	1.16755	0.918492	0.847262	0.973161	0.539535	0.160842	0.0606751	0.965865	0.562892	0.140549	0.047706	1.52996	2.31	2.305	2.111	2.034	2.002	2.011	2.449	2.491	2.54	2.53899	2.221	2.15301
3.56437	3.60659	3.59643	3.50835	3.5322	3.52823	3.61043	3.57159	3.69978	3.76858	3.59738	3.76146	3.67624	3.77626	3.60539	3.59703	3.55212	3.66704	3.59742	0.973568	1.76342	1.47851	1.19089	0.909744	0.827903	1.4534	1.17194	0.933623	0.855333	0.973596	0.583738	0.148696	0.0504361	0.96943	0.576949	0.132782	0.0449197	1.52883	2.31296	2.302	2.10901	2.036	2.00301	2.011	2.45001	2.491	2.53998	2.535	2.22396	2.15797
3.59671	3.65854	3.63466	3.53873	3.54984	3.54882	3.64866	3.62354	3.76839	3.81955	3.6307	3.80164	3.78503	3.88701	3.63969	3.59997	3.5629	3.67097	3.63467	0.971617	1.7617	1.4773	1.18856	0.916242	0.82907	1.45155	1.15976	0.932966	0.854716	0.972371	0.511415	0.147471	0.0509752	0.966784	0.497687	0.131164	0.0448903	1.52895	2.30903	2.302	2.10999	2.036	2.00399	2.011	2.45099	2.491	2.53802	2.535	2.22003	2.15503
3.63604	3.69606	3.67604	3.57005	3.57505	3.57604	3.69204	3.66203	3.79205	3.85705	3.66603	3.85004	3.89014	4.02516	3.67604	3.62402		3.68401	3.67605	0.964389	1.75415	1.47097	1.17986	0.917428	0.825189	1.44218	1.162	0.943783	0.863302	0.963336	0.512731	0.142111	0.0649004	0.961422	0.535821		0.0426005	1.52058	2.31	2.29999	2.107	2.033	2.006	2.009	2.45499	2.492	2.534	2.538	2.222	2.15001
3.66948	3.74733	3.71546	3.61247	3.61753	3.60844	3.72847	3.69352	3.84019	3.90237	3.6966	3.88918	4.01653		3.71537	3.63934			3.7224	0.954898	1.75017	1.46212	1.1751	0.915632	0.824485	1.43706	1.16523	0.937619	0.855829	0.959905	0.515088	0.126068		0.944901	0.545574			1.51516	2.31296	2.29398	2.10801	2.03292	2.00595	2.00898	2.44893	2.48895	2.53105	2.537	2.22593	2.15689
3.71056	3.77592	3.75482	3.65286	3.6624	3.64661	3.76879	3.73775	3.85709	3.93473	3.74736	3.90467	4.06204	4.21219	3.74781	3.66882			3.75686	0.951253	1.74083	1.46027	1.15564	0.892172	0.811249	1.43362	1.16376	0.942094	0.85625	0.954356	0.621297	0.180323	0.122669	0.944037	0.556249			1.50763	2.31002	2.29196	2.10885	2.02592	2.002	2.007	2.44294	2.48502	2.53504	2.53696	2.22008	2.14806
3.73909	3.82306	3.79706	3.69706	3.68308	3.67806	3.80907	3.77606	3.91305	3.97205	3.76609	3.9391	4.11513	4.27312	3.78908	3.7111		3.80605	3.80106	0.945299	1.7377	1.4491	1.15512	0.892722	0.805059	1.4265	1.1504	0.915675	0.837279	0.949556	0.622167	0.20092	0.156318	0.937252	0.567531		0.16724	1.5004	2.31099	2.28999	2.10099	2.022	2.00199	2.007	2.43999	2.48599	2.537	2.53499	2.22399	2.15101
3.79055	3.85846	3.83451	3.73152	3.73056	3.71555	3.85039	3.81047	3.94021	4.00219	3.82155	4.00057	4.19034	4.34539	3.83644	3.76838		3.83271	3.83843	0.950474	1.73014	1.44848	1.14682	0.864524	0.798655	1.42337	1.1372	0.906792	0.825122	0.947328	0.620181	0.177362	0.125687	0.949859	0.615015		0.155665	1.49688	2.30806	2.28693	2.09594	2.02099	1.99697	2.00494	2.437	2.48194	2.53501	2.53198	2.22003	2.15505
3.8389	3.8989	3.87978	3.77811	3.77996	3.764	3.88494	3.85163	3.95888	4.01938	3.86982	4.0509	4.22052	4.37942	3.87607	3.80178		3.80863	3.87671	0.946431	1.72818	1.44136	1.13807	0.858872	0.792086	1.42079	1.13973	0.896059	0.818044	0.9419	0.582117	0.150395	0.113611	0.947158	0.614773		0.173744	1.49283	2.31281	2.2809	2.09094	2.0199	1.99389	1.99994	2.43683	2.47685	2.53585	2.52994	2.22287	2.15911
3.88513	3.94512	3.92016	3.83518	3.82922	3.81523	3.93311	3.88412	4.00403	4.03906	3.91217	4.09713	4.24703	4.40102	3.9311	3.84226		3.84122	3.91318	0.944393	1.72633	1.44041	1.14202	0.860511	0.78728	1.42126	1.1477	0.872425	0.803345	0.938825	0.582485	0.137803	0.0849167	0.946484	0.581663		0.1468	1.49276	2.30303	2.27597	2.08797	2.01496	1.98799	1.99697	2.42799	2.46899	2.52799	2.52699	2.21603	2.16499
3.92258	3.97851	3.96642	3.88652	3.89364	3.88068	3.96454	3.91743	4.01414	4.05603	3.9605	4.13548	4.25708	4.40805	3.96163	3.91667		3.90449	3.96439	0.939675	1.72789	1.43997	1.1333	0.855068	0.784321	1.42342	1.15062	0.87108	0.793503	0.940378	0.589664	0.133017	0.0753357	0.936367	0.593811		0.155354	1.49418	2.31106	2.26795	2.0799	2.00399	1.98399	1.98798	2.42493	2.46494	2.52494	2.52486	2.22503	2.16297
3.97297	4.0228	4.00295	3.93213	3.94924	3.9403	4.01171	3.9549	4.02636	4.05925	4.00411	4.17672	4.26421	4.412	4.01588	3.97537		3.94754	3.99888	0.947824	1.73461	1.44227	1.1389	0.863135	0.780232	1.43023	1.15039	0.868078	0.794665	0.940324	0.58378	0.131252	0.0681401	0.951421	0.57606		0.14451	1.49925	2.31589	2.26381	2.07089	2.00281	1.98292	1.9859	2.4189	2.4599	2.51968	2.51277	2.2279	2.15981
4.02305	4.06404	4.05204	3.99007	4.01309	4.00709	4.04805	4.00104	4.04503	4.07202	4.06104	4.21402	4.27501	4.412	4.06105	4.04608		4.02709	4.04404	0.951128	1.74062	1.44863	1.14579	0.850553	0.784469	1.43098	1.16018	0.88703	0.795446	0.946715	0.612588	0.141127	0.0676209	0.951471	0.579165		0.139917	1.50869	2.30999	2.254	2.06499	1.993	1.97899	1.98099	2.41399	2.45499	2.503	2.501	2.22299	2.15
4.05945	4.09554	4.0846	4.03962	4.08076	4.07586	4.08437	4.03131	4.06619	4.08625	4.09055	4.2313	4.28095	4.413	4.10138	4.10373		4.09141	4.07546	0.95709	1.74442	1.44968	1.15632	0.867782	0.790852	1.4383	1.1751	0.887266	0.792923	0.950554	0.610351	0.138706	0.0609211	0.959611	0.604843		0.152039	1.51306	2.3039	2.25394	2.05797	1.99491	1.96999	1.97595	2.409	2.44798	2.50298	2.50003	2.21685	2.14807
4.09885	4.1426	4.13664	4.09396	4.1473	4.15132	4.11666	4.05851	4.08368	4.10836	4.13875	4.25708	4.277	4.41298	4.13488	4.16815		4.12802	4.11575	0.96578	1.75719	1.45809	1.16967	0.880196	0.798906	1.44769	1.17998	0.897038	0.808788	0.961369	0.566367	0.130679	0.0575421	0.965783	0.585292		0.141563	1.52151	2.29438	2.249	2.05498	1.98694	1.96896	1.97196	2.40898	2.44596	2.50085	2.50289	2.20349	2.15398
4.14304	4.17408	4.17006	4.14407	4.2151	4.22011	4.15105	4.08504	4.11902		4.17805	4.26102	4.277	4.412	4.18104	4.22809		4.1811	4.15506	0.970472	1.7615	1.4649	1.17671	0.890426	0.806553	1.45327	1.17991	0.928748		0.968642	0.563599	0.13325	0.056609	0.967492	0.589041		0.139614	1.52961	2.26199	2.249	2.054	1.98399	1.96699	1.96999	2.40799	2.444	2.49301		2.17698	2.153
4.17143	4.22331	4.21244	4.19151	4.28071	4.29476	4.18344	4.11336	4.13225		4.20844	4.27115	4.28	4.409	4.20641	4.28596		4.24389	4.19244	0.971854	1.76994	1.46983	1.18601	0.901288	0.815099	1.46045	1.17784	0.933927		0.97013	0.556015	0.133031	0.055946	0.968685	0.5902		0.129373	1.53516	2.25294	2.24998	2.05398	1.97895	1.96297	1.96199	2.39998	2.442	2.50192		2.16298	2.15307
4.20861	4.25088	4.25086	4.23585	4.34319	4.36106	4.22161	4.14465	4.1549		4.24656	4.2841	4.28	4.40888	4.24269	4.36837	4.17908	4.31965	4.23079	0.975669	1.77362	1.47792	1.19606	0.919379	0.832473	1.4612	1.18431	0.938976		0.973612	0.528174	0.133208	0.0546712	0.972624	0.627168	0.203223	0.158749	1.53872	2.24806	2.24804	2.05198	1.97492	1.95994	1.96119	2.39808	2.44192	2.49485		2.16108	2.1589
4.24004	4.29605	4.29505	4.27905	4.40408	4.41511	4.25306	4.17804	4.20107		4.27506	4.28903	4.28001	4.403	4.27803	4.38708	4.23413	4.30214	4.27105	0.978704	1.77503	1.48074	1.20172	0.929566	0.845917	1.46066	1.19437	0.947431		0.976295	0.532502	0.135677	0.0511594	0.975912	0.586744	0.146237	0.0642853	1.54424	2.251	2.25	2.051	1.971	1.957	1.97098	2.40199	2.438	2.48697		2.165	2.15399
4.27242	4.3305	4.32948	4.31848	4.46063	4.49475	4.29842	4.20951			4.31734	4.31108	4.28504	4.40205	4.3025	4.44253	4.33137	4.40852	4.30649	0.981273	1.77636	1.48354	1.20889	0.941147	0.8582	1.46637	1.19736			0.980024	0.55587	0.140762	0.0507837	0.977353	0.589558	0.165788	0.0752739	1.54546	2.25106	2.24904	2.05008	1.97196	1.96004	1.95507	2.39694	2.43794			2.16506	2.14601
4.30856	4.37376	4.37068	4.35968	4.51513	4.55917	4.33468				4.34664	4.31821	4.288	4.40608	4.34554	4.48766	4.4491	4.53959	4.34862	0.978026	1.77157	1.48209	1.21305	0.953737	0.87189	1.467				0.975998	0.55757	0.144295	0.053654	0.975003	0.595133	0.162097	0.0586216	1.54185	2.25604	2.25204	2.05698	1.96904	1.96294	1.96102	2.39219				2.17006	2.14702
4.33704	4.41205	4.40505	4.39405	4.57205	4.61807	4.36905				4.37904	4.32902	4.288	4.41	4.37305	4.52107	4.55513	4.67015	4.38006	0.972288	1.76838	1.4798	1.21453	0.962693	0.88095	1.45913				0.969829	0.557071	0.14505	0.0543595	0.969577	0.586212	0.157391	0.0561846	1.53769	2.258	2.254	2.05601	1.971	1.96	1.962	2.40201				2.173	2.148
4.37248	4.45541	4.44143	4.43549	4.61463	4.67559	4.40949				4.40751	4.34222	4.28803	4.41002	4.41341	4.57269	4.659	4.78607	4.43035	0.962822	1.76338	1.47553	1.21483	0.972956	0.888423	1.44619				0.961321	0.549759	0.144847	0.0539251	0.959305	0.571247	0.150633	0.0600153	1.5302	2.26	2.25702	2.06198	1.96803	1.95999	1.965	2.40603				2.17399	2.14606
4.41486	4.49182	4.47982	4.4788	4.66934	4.7278	4.45276				4.45271	4.36174	4.29108	4.41198	4.44992	4.63348	4.74732	4.88058	4.46182	0.952468	1.75757	1.46875	1.21429	0.970125	0.889635	1.44115				0.948204	0.535223	0.144533	0.0534788	0.951757	0.506602	0.163367	0.0793212	1.52363	2.26019	2.25906	2.06006	1.97102	1.95904	1.965	2.40908				2.17311	2.15102
4.45905	4.53405	4.52205	4.52005	4.68708	4.76906	4.49206				4.48906	4.40003	4.29501	4.411	4.49705	4.65807	4.81507	4.96206	4.50405	0.945695	1.75062	1.45918	1.20682	0.97703	0.895029	1.43142				0.941714	0.551805	0.143659	0.0523899	0.945414	0.50411	0.17758	0.109174	1.51766	2.27001	2.26201	2.06301	1.97201	1.961	1.965	2.41301				2.17901	2.152
4.49964	4.57251	4.55759	4.55547	4.75049	4.81646	4.54245				4.53951	4.42448	4.30216	4.411	4.53269	4.71365	4.87049	5.00953	4.54461	0.941434	1.74636	1.45415	1.20003	0.969437	0.886296	1.42809				0.937184	0.547946	0.142951	0.0522758	0.941089	0.504543	0.177741	0.104483	1.51476	2.27398	2.26604	2.07302	1.98305	1.961	1.96801	2.41806				2.18299	2.15096
4.55375	4.61588	4.60779	4.59583	4.79223	4.85546	4.581	4.52179			4.58292	4.46613	4.31621	4.41104	4.59175	4.769	4.9126	5.0545	4.59665	0.936727	1.74435	1.45047	1.20005	0.95823	0.87746	1.42403	1.17035			0.933268	0.539431	0.14228	0.0519421	0.935979	0.509225	0.160002	0.089256	1.50964	2.27202	2.26919	2.07513	1.98708	1.96106	1.96898	2.42313	2.44908			2.1821	2.14802
4.59209	4.66107	4.64806	4.63805	4.80407	4.87904	4.63208	4.56209			4.63008	4.5241	4.32705	4.41301	4.63009	4.82005	4.94303	5.08003	4.63009	0.935546	1.74256	1.44829	1.19335	0.95619	0.872329	1.41804	1.1537			0.93215	0.550748	0.14637	0.0530761	0.934393	0.51971	0.148321	0.0711563	1.50955	2.27301	2.279	2.08201	1.991	1.96401	1.968	2.43	2.45302			2.187	2.149
4.64659	4.70746	4.68849	4.6714	4.84818	4.90417	4.68151	4.61868			4.6796	4.58777	4.35556	4.42126	4.68652	4.85058	4.96115	5.09808	4.68446	0.939626	1.74481	1.45117	1.19387	0.943756	0.859183	1.42646	1.14939			0.938385	0.555537	0.158586	0.0568962	0.936112	0.532277	0.142677	0.0626429	1.51241	2.277	2.28109	2.08703	1.99402	1.97106	1.97002	2.43108	2.46301			2.188	2.15194
4.69743	4.74755	4.73053	4.70561	4.86382	4.91883	4.7255	4.67734			4.73142	4.65425	4.40346	4.44375	4.73149	4.90044	4.97386	5.10492	4.72455	0.947066	1.74856	1.45787	1.19866	0.935641	0.849944	1.4302	1.15073			0.949169	0.559604	0.173779	0.0617454	0.939709	0.55186	0.140653	0.0559948	1.51874	2.277	2.28891	2.08997	1.99598	1.97594	1.97198	2.43792	2.46399			2.188	2.14706
4.74509	4.79108	4.77107	4.74306	4.88902	4.92702	4.77609	4.7281			4.77209	4.73815	4.46911	4.49135	4.78608	4.91907	4.98202	5.105	4.76907	0.952677	1.75579	1.46192	1.2025	0.926378	0.84294	1.43642	1.17085			0.955256	0.567783	0.194581	0.0688212	0.944398	0.555082	0.138314	0.0540188	1.5254	2.27902	2.29201	2.094	2.00201	1.97801	1.977	2.442	2.46502			2.19301	2.14398
4.79048	4.83145	4.81038	4.77636	4.9012	4.93809	4.82532	4.78032	4.83062	4.86361	4.81945	4.81687	4.52887	4.67385	4.83048	4.95426	4.995	5.10504	4.80644	0.956314	1.76283	1.47237	1.20359	0.925098	0.842786	1.44086	1.17258	0.909922	0.798403	0.958314	0.569518	0.210925	0.168469	0.94873	0.545462	0.129959	0.0533579	1.53226	2.28903	2.29606	2.09607	2.00503	1.98201	1.97704	2.44006	2.47304	2.50907	2.51204	2.19806	2.13602
4.83668	4.87725	4.85661	4.8139	4.92022	4.93961	4.86889	4.8137	4.91403	4.94172	4.86668	4.89522	4.60732	4.75035	4.87874	4.97764	4.99705	5.10853	4.85227	0.944774	1.75068	1.45712	1.18494	0.903323	0.824225	1.43324	1.1729	0.882021	0.800042	0.947296	0.572816	0.216483	0.174319	0.938194	0.539935	0.146325	0.0481821	1.5171	2.28876	2.29254	2.10201	2.00902	1.98449	1.98498	2.43655	2.46903	2.49977	2.50167	2.20325	2.13808
4.86859	4.91263	4.88613	4.83363	4.93053	4.94503	4.91162	4.86959	4.96366	4.99917	4.89859	4.98017	4.71771	4.86841	4.91359	4.98453	4.9995	5.11	4.88863	0.960752	1.75509	1.46545	1.18642	0.896217	0.825834	1.44414	1.16543	0.891932	0.81035	0.962936	0.571625	0.204147	0.157022	0.954224	0.537578	0.127774	0.0456543	1.52473	2.3005	2.2945	2.10251	2.01	1.98401	1.9845	2.43899	2.471	2.51103	2.50854	2.2145	2.14
4.90553	4.95893	4.93238	4.8782	4.94215	4.95611	4.95494	4.90567	5.02061	5.06422	4.93653	5.04762	4.80217	4.83639	4.94999	4.99712	5.00102	5.10893	4.93489	0.971772	1.75548	1.479	1.20399	0.896058	0.826704	1.44781	1.17826	0.906946	0.826793	0.976192	0.571574	0.179615	0.071129	0.962811	0.530271	0.127147	0.0451397	1.53222	2.304	2.29451	2.10798	2.01052	1.98549	1.98601	2.43705	2.47155	2.52194	2.52156	2.21649	2.13853
4.94814	4.99493	4.9639	4.8951	4.95427	4.96526	4.99197	4.96045	5.07036	5.12371	4.97905	5.09853	4.89771	4.9514	4.98918	5.00727	5.00253	5.10408	4.96793	0.965813	1.75879	1.48047	1.2036	0.904465	0.830509	1.45237	1.1752	0.938317	0.844695	0.969793	0.558483	0.156483	0.06849	0.957163	0.525731	0.126484	0.0480921	1.53188	2.30397	2.2954	2.10645	2.01205	1.98494	1.98648	2.44093	2.47562	2.51815	2.52656	2.21596	2.141
4.97902	5.03853	5.00653	4.92352	4.96701	4.97751	5.03753	5.00553	5.11254	5.18154	5.00602	5.14755	5.00259	5.08908	5.02203	5.02001	5.00401	5.10751	5.01153	0.96994	1.75838	1.47968	1.19965	0.909772	0.835758	1.45598	1.17586	0.947052	0.857416	0.971704	0.54925	0.132396	0.0557662	0.963476	0.522514	0.127663	0.0479581	1.53353	2.3025	2.291	2.104	2.0145	1.9825	1.986	2.4375	2.4815	2.525	2.5295	2.214	2.14149
5.01497	5.07557	5.04312	4.9549	4.98274	4.9907	5.06562	5.04201	5.18088	5.24354	5.04242	5.20176	5.11544	5.22506	5.05901	5.03185	5.01011	5.11383	5.04858	0.969729	1.75714	1.47945	1.19793	0.904678	0.83319	1.45316	1.17554	0.939785	0.856249	0.971311	0.54968	0.138945	0.0815116	0.963272	0.522311	0.123121	0.0452776	1.53107	2.30453	2.29449	2.10599	2.01652	1.98599	1.9885	2.44053	2.48348	2.53148	2.53451	2.21603	2.13952
5.05378	5.12131	5.09267	4.98725	5.00202	5.00696	5.11591	5.08396	5.21424	5.2886	5.07739	5.2626	5.23342	5.31478	5.10021	5.05978	5.01039	5.14217	5.09487	0.971485	1.75087	1.47355	1.19336	0.905162	0.832015	1.44994	1.17736	0.953796	0.869235	0.971615	0.559307	0.134044	0.0514753	0.966474	0.524952	0.145809	0.0514066	1.52845	2.30688	2.29347	2.10496	2.01796	1.98508	1.98853	2.44288	2.48206	2.53001	2.5355	2.21829	2.14153
5.09007	5.1596	5.1246	5.0221	5.02606	5.02804	5.15756	5.12856	5.27156	5.33907	5.11806	5.29208	5.34619	5.4677	5.13359	5.07307		5.15057	5.13607	0.962442	1.74671	1.46826	1.18463	0.89828	0.830768	1.44727	1.16884	0.950112	0.868094	0.961945	0.563915	0.117925	0.0466231	0.958641	0.514723		0.0383369	1.52158	2.3015	2.29249	2.1035	2.01651	1.9885	1.99	2.4375	2.48449	2.5305	2.536	2.2095	2.14301
5.13042	5.21241	5.1714	5.06987	5.05439	5.05036	5.19554	5.16164	5.30992	5.38093	5.1539	5.3358	5.44488	5.57089	5.17842	5.11552	5.0085	5.14751	5.17755	0.952622	1.72388	1.46115	1.18431	0.897302	0.825103	1.43988	1.1652	0.942737	0.864623	0.952745	0.557801	0.137047	0.0699006	0.94727	0.572481	0.167779	0.12593	1.49193	2.30049	2.27	2.10342	2.02141	1.98847	1.99146	2.43398	2.48195	2.53347	2.53793	2.21152	2.14555
5.16531	5.24524	5.20593	5.1014	5.08714	5.07967	5.23925	5.21418	5.34443	5.41725	5.18681	5.36135	5.51822	5.64476	5.21384	5.1347	5.05251	5.1925	5.22099	0.946066	1.71835	1.45226	1.16375	0.884708	0.822133	1.43241	1.15922	0.942174	0.860466	0.945749	0.554561	0.157916	0.102444	0.941601	0.542191	0.154537	0.111876	1.48179	2.29953	2.26986	2.09701	2.01458	1.98602	1.98848	2.43294	2.4785	2.53101	2.53247	2.21297	2.14942
5.20502	5.29901	5.26702	5.15902	5.11902	5.11002	5.28302	5.25001	5.391	5.46101	5.23102	5.40203	5.60101	5.75701	5.25502	5.16503			5.26402	0.934809	1.71313	1.43577	1.15727	0.860385	0.797067	1.41235	1.14586	0.909566	0.833689	0.936119	0.610066	0.172417	0.11988	0.931199	0.558245			1.47884	2.29	2.264	2.093	2.01999	1.988	1.984	2.419	2.465	2.519	2.516	2.207	2.147
5.25866	5.33662	5.31256	5.20466	5.17657	5.16162	5.33056	5.27478	5.40264	5.48532	5.28969	5.47671	5.62489	5.78679	5.30166	5.23973			5.30766	0.931332	1.70378	1.42675	1.14711	0.845693	0.787713	1.4063	1.14377	0.924807	0.831768	0.932388	0.569781	0.163006	0.11806	0.928144	0.599535			1.46907	2.28805	2.25792	2.0879	2.00506	1.97903	1.98392	2.41004	2.46087	2.51183	2.51488	2.207	2.14604
5.3101	5.38499	5.35608	5.25615	5.22156	5.2104	5.37413	5.33465	5.45192	5.51054	5.34313	5.53226	5.693	5.84707	5.3531	5.29588			5.35906	0.928431	1.70661	1.42568	1.11849	0.847187	0.780977	1.40211	1.14296	0.900312	0.811931	0.926888	0.563692	0.131501	0.0752272	0.927685	0.602662			1.47071	2.29193	2.25189	2.07989	2.00984	1.98091	1.97795	2.41277	2.45084	2.49891	2.50591	2.207	2.14895
5.35814	5.42813	5.4031	5.30614	5.28917	5.27118	5.4231	5.36313	5.49205	5.53401	5.39212	5.58708	5.69302	5.84999	5.40114	5.33417			5.40511	0.928947	1.70482	1.42488	1.15496	0.835331	0.775639	1.40811	1.15641	0.840126	0.785076	0.926379	0.562098	0.131082	0.0668567	0.929204	0.590609			1.47386	2.28901	2.24698	2.07498	2.00299	1.97698	1.97599	2.40299	2.44398	2.495	2.502	2.20701	2.14699
5.40965	5.47549	5.44065	5.35869	5.351	5.33797	5.46168	5.41146	5.51014	5.5371	5.43669	5.61863	5.70204	5.84796	5.4546	5.39594			5.44558	0.935223	1.71021	1.42841	1.1464	0.835758	0.775212	1.41023	1.15331	0.831505	0.779945	0.93339	0.575778	0.128296	0.062002	0.934298	0.582513			1.47643	2.29192	2.23797	2.06891	1.9989	1.96997	1.97094	2.39986	2.4379	2.49586	2.50078	2.2099	2.14301
5.46074	5.51385	5.49189	5.41289	5.42934	5.41461	5.51469	5.44798	5.52136	5.54529	5.49071	5.66722	5.70525	5.84498	5.50183	5.46956			5.49085	0.936373	1.71439	1.43085	1.14579	0.843031	0.783024	1.42133	1.14809	0.841961	0.790231	0.936592	0.567143	0.128728	0.0612592	0.933639	0.554628			1.47921	2.28582	2.23593	2.06184	1.99084	1.96778	1.96584	2.38893	2.42989	2.48473	2.48373	2.20182	2.14391
5.49302	5.55102	5.53102	5.45203	5.48803	5.48503	5.54502	5.49101	5.53701		5.52202	5.67701	5.716	5.844	5.53802	5.53803			5.52802	0.943502	1.71767	1.4375	1.1467	0.863209	0.780568	1.42263	1.17155	0.846393		0.941062	0.568137	0.12777	0.0555278	0.943652	0.571607			1.48545	2.278	2.233	2.055	1.984	1.958	1.959	2.386	2.425	2.473		2.194	2.14
5.54451	5.59838	5.57942	5.51878	5.56394	5.56403	5.5904	5.51667	5.56227		5.5775	5.70918	5.72	5.84699	5.58647	5.60395			5.57739	0.949171	1.73031	1.44552	1.14815	0.861466	0.797947	1.4291	1.16435	0.854357		0.946237	0.562028	0.127063	0.0505556	0.949233	0.564525			1.5002	2.27087	2.22405	2.049	1.97887	1.9569	1.95691	2.38396	2.42391	2.471		2.18883	2.13999
5.58398	5.62809	5.61219	5.57919	5.63655	5.64376	5.62175	5.56748	5.58352		5.61609	5.72323	5.72	5.84602	5.62298	5.67762	5.42969	5.57371	5.60789	0.954724	1.7329	1.45231	1.1681	0.870582	0.7964	1.43402	1.17617	0.925348		0.951493	0.538972	0.128077	0.0486783	0.954922	0.582	0.210562	0.164383	1.50384	2.26082	2.22786	2.04891	1.96891	1.94879	1.94989	2.38107	2.417	2.47091		2.17586	2.139
5.62608	5.67509	5.66311	5.63015	5.70324	5.71924	5.65412	5.58807	5.60613		5.66307	5.73302	5.72001	5.847	5.66509	5.7472	5.50229	5.64728	5.64611	0.961787	1.74466	1.461	1.17813	0.885677	0.804977	1.44392	1.18647	0.930823		0.958907	0.530878	0.128827	0.0473154	0.961457	0.568762	0.189212	0.143512	1.50961	2.25297	2.22202	2.04499	1.96501	1.94001	1.94499	2.38398	2.417	2.467		2.16997	2.13899
5.65165	5.70268	5.69869	5.67778	5.77898	5.79298	5.69135	5.60953	5.64565		5.68569	5.74009	5.72405	5.847	5.69459	5.80877	5.5912	5.73391	5.6806	0.967164	1.7481	1.4663	1.18563	0.890933	0.81348	1.45375	1.19087	0.928778		0.964307	0.518028	0.131103	0.0458936	0.966659	0.581983	0.180545	0.134217	1.52369	2.24387	2.22695	2.043	1.96686	1.94199	1.94099	2.37807	2.41596	2.46701		2.16186	2.13601
5.70138	5.75472	5.75174	5.73819	5.85484	5.86915	5.71901	5.65081	5.69531		5.7384	5.74709	5.72802	5.847	5.73938	5.86817	5.68402	5.72947	5.72663	0.971292	1.76036	1.4707	1.18241	0.901222	0.822813	1.4543	1.18623	0.929091		0.970169	0.520124	0.134398	0.0446334	0.968916	0.599098	0.178432	0.0815464	1.52517	2.23396	2.223	2.04304	1.956	1.94084	1.93966	2.38296	2.41296	2.46751		2.15102	2.13704
5.71802	5.78602	5.78402	5.79002	5.93502	5.96302	5.76301	5.68601	5.70901		5.75602	5.75101	5.729	5.847	5.75602	5.91901	5.77204	5.83705	5.75402	0.973581	1.762	1.47222	1.19472	0.910032	0.834301	1.46226	1.19706	0.950081		0.972751	0.520283	0.135181	0.0439126	0.97094	0.609056	0.169807	0.0735409	1.52554	2.232	2.223	2.045	1.956	1.934	1.925	2.381	2.411	2.446		2.152	2.139
5.76844	5.82853	5.83746	5.83377	5.99911	6.02424	5.79372	5.71054			5.80939	5.76835	5.73206	5.848	5.80248	5.95564	5.88362	5.96285	5.80953	0.975012	1.75784	1.47053	1.20562	0.916053	0.836923	1.4586	1.19541			0.974979	0.527027	0.136861	0.0504733	0.971424	0.623355	0.161182	0.0758758	1.5235	2.232	2.22207	2.04503	1.95497	1.92597	1.92496	2.38494	2.41015			2.15097	2.13699
5.80101	5.86703	5.87107	5.88996	6.07916	6.11427					5.83814	5.7932	5.73609	5.84791	5.83787	6.00223	6.00159	6.09844	5.84794	0.972158	1.75369	1.46949	1.20695	0.932219	0.854499					0.972593	0.537434	0.141263	0.0507585	0.967983	0.58583	0.162744	0.0728208	1.52364	2.23196	2.22702	2.04711	1.953	1.92416	1.92204					2.14907	2.13591
5.8451	5.91212	5.91813	5.93215	6.13002	6.17012	5.87213	5.8021	5.84006		5.8881	5.80203	5.74	5.844	5.87612	6.05608	6.1153	6.24932	5.88912	0.964627	1.74676	1.4627	1.21158	0.942846	0.864597	1.45177	1.17494	0.929712		0.964401	0.53539	0.14402	0.0528776	0.961523	0.550416	0.163802	0.0772629	1.51722	2.23002	2.228	2.052	1.953	1.931	1.92401	2.38603	2.41003	2.44599		2.15201	2.13201
5.88054	5.95257	5.96352	5.98354		6.21371	5.91865	5.83858	5.86059		5.92149	5.81427	5.74009	5.844	5.91758	6.08383	6.21807	6.3612	5.93053	0.956574	1.73929	1.45847	1.21651		0.897734	1.43807	1.16661	0.920024		0.95766	0.528334	0.144096	0.0520198	0.951924	0.552113	0.167862	0.088773	1.51189	2.23599	2.22808	2.05205	1.953		1.92708	2.39497	2.41912	2.44335		2.15501	2.135
5.92321	5.99696	6.00414	6.02599	6.21801	6.26905	5.96874	5.88399	5.90734		5.96028	5.83619	5.74709	5.84407	5.9631	6.14776	6.30123	6.45423	5.97223	0.94673	1.72791	1.45478	1.21237	0.95752	0.87206	1.43082	1.15158	0.90798		0.949087	0.523545	0.144609	0.0504562	0.941334	0.51859	0.16439	0.102261	1.50366	2.23507	2.23407	2.05607	1.95313	1.93598	1.93304	2.39313	2.42807	2.46996		2.15602	2.13498
5.97606	6.03906	6.05405	6.06906	6.26202	6.31504	6.00106	5.92705	5.96614		6.01605	5.88803	5.75101	5.847	6.01105	6.18107	6.35504	6.50803	6.02604	0.938447	1.72416	1.44714	1.20246	0.953158	0.871609	1.42557	1.14751	0.903645		0.940675	0.534211	0.145859	0.0494201	0.933228	0.512508	0.173974	0.114062	1.4964	2.238	2.23701	2.059	1.959	1.935	1.93501	2.39901	2.43101	2.46796		2.157	2.134
6.02365	6.08849	6.09457	6.11838	6.27738	6.35246	6.0535	5.97078	6.08492		6.0617	5.91379	5.75829	5.84708	6.05565	6.23764	6.38552	6.53652	6.05869	0.935719	1.72073	1.44262	1.20308	0.960305	0.871084	1.41906	1.13553	0.908028		0.936535	0.526619	0.145127	0.0495302	0.931886	0.527912	0.168458	0.107175	1.49252	2.23916	2.24507	2.06304	1.95605	1.93705	1.94001	2.40611	2.44097	2.4383		2.15613	2.13304
6.0731	6.12619	6.1381	6.14799	6.3077	6.38762	6.09226	6.03028	6.0795		6.11505	5.97421	5.78041	5.85325	6.10517	6.28603	6.42423	6.57518	6.11108	0.930435	1.71488	1.43694	1.19393	0.969852	0.875219	1.41618	1.13035	0.886172		0.930189	0.524861	0.144927	0.0525777	0.927801	0.529512	0.148942	0.0820671	1.48942	2.25086	2.25016	2.06611	1.96007	1.94123	1.94111	2.41414	2.43921	2.46148		2.16579	2.136
6.12013	6.17713	6.18513	6.19008	6.38004	6.41406	6.14615	6.08517	6.10117		6.16012	6.02624	5.79817	5.86408	6.15514	6.33012	6.43406	6.58303	6.15714	0.929385	1.71032	1.43534	1.18216	0.917467	0.849151	1.41534	1.12702	0.882458		0.929315	0.516824	0.144812	0.0546181	0.926573	0.526638	0.150724	0.0776521	1.48738	2.24503	2.25702	2.07102	1.96302	1.95101	1.94601	2.42001	2.44799	2.48195		2.15704	2.136
6.16669	6.22162	6.22949	6.21841	6.3952	6.43616	6.19762	6.14374	6.16234		6.20365	6.10805	5.85573	5.89169	6.20268	6.37341	6.45512	6.59309	6.20654	0.937952	1.71893	1.43882	1.19182	0.916295	0.84246	1.42427	1.14828	0.902357		0.937955	0.531824	0.152658	0.0576262	0.934727	0.536382	0.152095	0.0680665	1.49158	2.25705	2.26303	2.07703	1.97109	1.95303	1.94905	2.42403	2.44308	2.46501		2.17007	2.13588
6.21772	6.26763	6.26586	6.24883	6.41027	6.44811	6.24419	6.19881	6.26081		6.25172	6.18667	5.91035	5.94585	6.25283	6.40343	6.46409	6.6	6.24681	0.944696	1.73129	1.44661	1.18969	0.913149	0.83875	1.42609	1.14537	0.902476		0.944942	0.532904	0.168945	0.076337	0.941049	0.544581	0.153867	0.0662705	1.4984	2.26107	2.26518	2.07918	1.97811	1.95514	1.95311	2.426	2.44905	2.46652		2.17507	2.127
6.24901	6.29501	6.30301	6.28501	6.422	6.453	6.29601	6.23401	6.29602	6.31702	6.28301	6.25902	5.96902	6.11302	6.28901	6.422	6.468	6.6	6.28201	0.944952	1.73369	1.45475	1.18712	0.91788	0.83701	1.42599	1.14798	0.885789	0.794902	0.945472	0.536989	0.185217	0.139617	0.940992	0.54374	0.152447	0.0628178	1.50536	2.264	2.273	2.087	1.983	1.961	1.958	2.426	2.451	2.489	2.497	2.178	2.127
6.3034	6.34347	6.33652	6.30451	6.4313	6.46109	6.32959	6.28846	6.36446	6.37373	6.33744	6.34087	6.05703		6.34334	6.44025	6.47805	6.608	6.32254	0.952534	1.74081	1.46101	1.19282	0.917223	0.838262	1.43128	1.15423	0.883556	0.803325	0.953563	0.569326	0.210864		0.947853	0.542837	0.142875	0.0548707	1.51355	2.26709	2.28103	2.09005	1.988	1.96509	1.9621	2.43208	2.45401	2.49113	2.49897	2.18108	2.12703
6.33501	6.38008	6.37671	6.34346	6.45418	6.46814	6.3749	6.32413	6.40068	6.43043	6.37178	6.40843	6.13696	6.27624	6.37022	6.45939	6.482	6.608	6.3639	0.959117	1.74986	1.4691	1.19638	0.901401	0.837663	1.43948	1.15668	0.920475	0.829066	0.960774	0.574392	0.203988	0.157561	0.953638	0.54395	0.1402	0.0541672	1.5202	2.27414	2.28305	2.094	1.98818	1.97209	1.97021	2.43802	2.45521	2.50116	2.49716	2.18714	2.12907
6.37809	6.42611	6.4071	6.36309	6.46202	6.47402	6.41314	6.37212	6.47216	6.49118	6.40512	6.46919	6.22027	6.24432	6.42208	6.47602	6.482	6.60799	6.40211	0.967924	1.75526	1.47612	1.19747	0.893395	0.839058	1.45018	1.16993	0.895227	0.813634	0.967739	0.57913	0.188132	0.0879302	0.96331	0.535457	0.14018	0.0540463	1.53117	2.28003	2.28499	2.09399	1.99601	1.976	1.979	2.43899	2.46402	2.50801	2.50404	2.19303	2.132
6.40749	6.46358	6.44252	6.39324	6.47013	6.48112	6.4614	6.41359	6.52567	6.55279	6.44434	6.53271	6.31133	6.35357	6.44852	6.48415	6.482	6.60481	6.43853	0.972494	1.76139	1.48201	1.20146	0.894982	0.838302	1.45849	1.17538	0.901217	0.828372	0.97423	0.575647	0.165536	0.074643	0.966849	0.534242	0.140337	0.0528337	1.53435	2.29107	2.28204	2.09201	2	1.977	1.98005	2.43705	2.47099	2.51119	2.51615	2.20407	2.13204
6.44481	6.50792	6.4817	6.41183	6.48027	6.49022	6.49201	6.45912	6.57737	6.61335	6.47097	6.58721	6.41352	6.47417	6.48774	6.49531	6.48231	6.5912	6.47888	0.97585	1.76275	1.48349	1.19564	0.895274	0.836203	1.45758	1.19217	0.919697	0.840521	0.977248	0.572631	0.161624	0.0745461	0.969849	0.529175	0.142118	0.0544994	1.53796	2.29611	2.28491	2.09293	2.00011	1.97707	1.984	2.44096	2.47025	2.52509	2.52707	2.20907	2.13511
6.48002	6.54801	6.51202	6.44801	6.492	6.5	6.53602	6.50802	6.63702	6.67203	6.51301	6.64003	6.52304	6.61204	6.52002	6.509	6.49601	6.60002	6.51702	0.978449	1.76505	1.48586	1.1913	0.901972	0.836759	1.4587	1.17769	0.920441	0.843612	0.978469	0.548324	0.135719	0.0604676	0.97372	0.528533	0.130297	0.0501283	1.53632	2.301	2.281	2.09	2.005	1.98	1.984	2.439	2.481	2.529	2.53	2.212	2.14
6.51843	6.58458	6.55932	6.47335	6.50226	6.51215	6.57844	6.55055	6.6917	6.73373	6.54846	6.7047	6.6247	6.71115	6.56537	6.52112	6.50935	6.64483	6.56039	0.976028	1.76271	1.48553	1.19172	0.906587	0.83447	1.45722	1.17546	0.923476	0.849593	0.975039	0.556933	0.157494	0.0546889	0.972713	0.510448	0.123054	0.0461823	1.53145	2.2991	2.283	2.09493	2.00703	1.98006	1.987	2.439	2.48106	2.53407	2.534	2.21104	2.14094
6.55015	6.62703	6.58328	6.49906	6.52156	6.52338	6.61099	6.59097	6.74279	6.78712	6.58199	6.75585	6.74878	6.86783	6.59312	6.53099		6.63322	6.58921	0.974425	1.7606	1.48284	1.18422	0.909657	0.82868	1.4515	1.17207	0.929032	0.854814	0.972091	0.536029	0.142544	0.0550369	0.97214	0.510616		0.0528561	1.52948	2.30584	2.283	2.09004	2.00904	1.98396	1.98702	2.43896	2.48507	2.53904	2.53409	2.21389	2.13718
6.60008	6.67211	6.6391	6.54508	6.54608	6.54007	6.6541	6.63312	6.77711	6.83613	6.6251	6.79305	6.8703	6.99135	6.64209	6.57415		6.64324	6.6421	0.972883	1.75566	1.47642	1.17243	0.896079	0.824722	1.44761	1.17693	0.936082	0.855447	0.971662	0.643031	0.16408	0.0736806	0.969535	0.554635		0.0878227	1.52442	2.299	2.28299	2.09199	2.011	1.98199	1.988	2.437	2.488	2.54099	2.538	2.20901	2.14499
6.62869	6.7096	6.67464	6.57371	6.57343	6.56538	6.68967	6.6726	6.81581	6.88163	6.65869	6.80966	6.97197	7.10826	6.67269	6.62327			6.6747	0.96723	1.74978	1.46824	1.1714	0.905642	0.818701	1.44484	1.1732	0.939833	0.857818	0.965488	0.633292	0.170852	0.0942298	0.964316	0.626066			1.51895	2.29992	2.27999	2.08997	2.01199	1.98	1.987	2.43601	2.48799	2.53801	2.53703	2.21291	2.14301
6.67998	6.75494	6.72285	6.62687	6.60575	6.59378	6.73978	6.71785	6.8758	6.92887	6.70994	6.85896	7.04428	7.20224	6.72396	6.64424			6.72682	0.960526	1.73945	1.4553	1.16531	0.890118	0.814909	1.43546	1.15963	0.91865	0.847931	0.956419	0.622346	0.168068	0.118605	0.960274	0.594915			1.50882	2.29407	2.27893	2.08789	2.01095	1.97989	1.98691	2.43698	2.48686	2.53898	2.53895	2.206	2.144
6.72203	6.79503	6.75903	6.66403	6.63803	6.62702	6.77303	6.75402	6.91001	6.96602	6.75003	6.90004	7.09901	7.25501	6.76502	6.69703	6.56001	6.70101	6.76203	0.956508	1.73453	1.45386	1.15517	0.878496	0.805449	1.43167	1.15476	0.913965	0.839016	0.952968	0.619181	0.169702	0.125227	0.955728	0.625885	0.181151	0.136211	1.50525	2.297	2.27599	2.083	2.009	1.975	1.983	2.436	2.481	2.538	2.537	2.206	2.144
6.76268	6.83855	6.80359	6.70868	6.68756	6.66564	6.81563	6.79263	6.93031	6.99332	6.79369	6.95573	7.11545	7.27535	6.80272	6.74169	6.58231	6.72233	6.80663	0.953473	1.73093	1.44474	1.14997	0.872606	0.803831	1.42435	1.15093	0.906305	0.832009	0.950572	0.620814	0.157141	0.120116	0.952164	0.618612	0.183283	0.137999	1.50184	2.30096	2.26796	2.07795	2.00495	1.973	1.97997	2.43588	2.47893	2.53495	2.53499	2.20896	2.14984
6.8139	6.88006	6.84792	6.75999	6.7303	6.71424	6.86285	6.83974	6.95397	7.01738	6.84581	7.0118	7.1497	7.30156	6.85692	6.79428	6.60558	6.74754	6.85392	0.948537	1.72958	1.44247	1.14555	0.867826	0.794242	1.42601	1.14197	0.90563	0.825066	0.946974	0.616093	0.1504	0.0935643	0.945905	0.612842	0.189093	0.144265	1.49678	2.29809	2.26487	2.07391	2.00091	1.97293	1.97791	2.42702	2.47389	2.53082	2.53396	2.20611	2.1389
6.85317	6.92612	6.88812	6.80317	6.7872	6.7682	6.90017	6.87214	6.996	7.03404	6.88118		7.18005	7.32602	6.89717	6.85021	6.63111	6.77071	6.89416	0.949724	1.73111	1.43952	1.13989	0.86546	0.793027	1.4285	1.14112	0.893093	0.814877	0.943685		0.143869	0.076312	0.95178	0.613785	0.206674	0.161214	1.49684	2.30199	2.25898	2.06998	1.99698	1.96998	1.97399	2.42798	2.46897	2.52298	2.53197	2.21099
6.90466	6.9626	6.92468	6.8547	6.84584	6.82688	6.95153	6.91452	6.99753	7.04523	6.93369		7.19409	7.33309	6.9486	6.91284	6.66239	6.68619	6.94052	0.95369	1.73333	1.44609	1.14262	0.865369	0.78923	1.43031	1.14846	0.908143	0.816782	0.94812		0.137535	0.0621988	0.95475	0.609111	0.222482	0.0953595	1.50372	2.29911	2.25393	2.06491	1.99	1.96495	1.97095	2.42186	2.45897	2.51586	2.52384	2.20711
6.95399	7.0068	6.97492	6.90708	6.90856	6.89265	6.99087	6.95269	7.03618	7.06221	6.98485	7.15241	7.20118	7.34	6.99303	6.9754	6.69247	6.70452	6.97896	0.953884	1.7417	1.44905	1.14579	0.861673	0.790689	1.43752	1.16209	0.88439	0.802427	0.948958	0.485083	0.131365	0.0561997	0.954236	0.587617	0.227838	0.105312	1.50856	2.30707	2.24898	2.05786	1.98986	1.96089	1.96691	2.41195	2.45684	2.50586	2.51168	2.21511	2.16402
6.99604	7.04103	7.01404	6.95304	6.97505	6.96306	7.02802	6.98202	7.04401	7.07101	7.02104	7.17002	7.20901	7.34	7.03703	7.03505	6.75505	6.89705	7.02003	0.961713	1.74875	1.45467	1.15471	0.8631	0.791524	1.44513	1.16957	0.886973	0.805301	0.953994	0.485677	0.131562	0.0523484	0.964712	0.568751	0.202209	0.1587	1.51756	2.30999	2.248	2.052	1.984	1.956	1.963	2.41	2.45	2.49999	2.49799	2.21999	2.16499
7.04646	7.08645	7.0635	7.01073	7.04893	7.04401	7.06254	7.01253	7.06427	7.09036	7.07446	7.20104	7.22001	7.34	7.08452	7.09793		6.96296	7.0605	0.966032	1.75867	1.46195	1.16055	0.876411	0.797477	1.45493	1.17833	0.918637	0.820374	0.959278	0.55005	0.107392	0.050133	0.967602	0.584085		0.171759	1.52711	2.29273	2.24699	2.05296	1.97893	1.95501	1.96097	2.40896	2.44692	2.48596	2.49093	2.20075	2.15399
7.08172	7.12104	7.10204	7.06618	7.11966	7.12087	7.10374	7.05244	7.08479		7.10983	7.20421	7.22098	7.34	7.12365	7.16852		7.03571	7.09885	0.970729	1.76666	1.46836	1.17417	0.881979	0.804179	1.46198	1.19294	0.91959		0.966678	0.54254	0.108376	0.0488612	0.969354	0.579012		0.173933	1.53665	2.27277	2.24595	2.04998	1.97393	1.95591	1.95877	2.40598	2.44109	2.48291		2.18182	2.15293
7.11212	7.16511	7.14611	7.11616	7.19022	7.20024	7.13511	7.0711	7.11803		7.14512	7.21302	7.21999	7.34	7.15112	7.23319		7.10801	7.13513	0.97536	1.77402	1.47603	1.18368	0.893824	0.813051	1.46413	1.18427	0.939474		0.971697	0.53908	0.110745	0.0484883	0.973351	0.599842		0.172984	1.5445	2.26296	2.24401	2.049	1.97099	1.95199	1.94898	2.405	2.445	2.479		2.17396	2.15
7.15355	7.2016	7.18566	7.17163	7.26692	7.28199	7.17455	7.10661	7.12892		7.18556	7.22104	7.21497	7.34	7.19153	7.29874	7.06428	7.11247	7.18041	0.982013	1.77831	1.48394	1.20265	0.902156	0.82702	1.47093	1.18443	0.937873		0.980931	0.515377	0.112524	0.0479057	0.977153	0.607553	0.212641	0.0896715	1.55001	2.24895	2.24599	2.05001	1.96593	1.94796	1.94299	2.40596	2.44388	2.47855		2.15999	2.15099
7.19472	7.24683	7.23479	7.2191	7.33649	7.35671	7.2157	7.15265			7.22774	7.22445	7.21314	7.34	7.23174	7.35419	7.16139	7.22357	7.21201	0.982981	1.78386	1.48649	1.20893	0.927154	0.840547	1.47109	1.21453			0.982448	0.516229	0.118301	0.0475691	0.977373	0.611816	0.244619	0.121103	1.55353	2.24507	2.24511	2.05098	1.96102	1.9448	1.9418	2.403	2.43509			2.15907	2.14993
7.22604	7.28304	7.26906	7.26705	7.40106	7.43108	7.24605	7.18104			7.26004	7.24402	7.219	7.34	7.26404	7.40606	7.26513	7.33514	7.25604	0.983476	1.78395	1.48783	1.21644	0.936052	0.850857	1.46957	1.22588			0.982355	0.531407	0.132705	0.04666	0.978347	0.595586	0.15683	0.0708382	1.55496	2.24801	2.25	2.05	1.962	1.936	1.933	2.403	2.439			2.16201	2.147
7.26454	7.32358	7.31939	7.31065	7.45786	7.50191	7.2895	7.22143			7.29954	7.26433	7.221	7.33997	7.29758	7.45757	7.38366	7.46692	7.29264	0.979859	1.78237	1.48427	1.22665	0.955747	0.86623	1.46633	1.23358			0.977559	0.546835	0.137001	0.0466317	0.975833	0.592042	0.147769	0.0601349	1.554	2.25701	2.254	2.05396	1.96492	1.93796	1.93397	2.40603	2.44311			2.167	2.14299
7.30381	7.36592	7.34822	7.35804	7.52032	7.56852	7.3259				7.3389	7.28825	7.22107	7.33807	7.33976	7.49904	7.50452	7.60661	7.33881	0.973243	1.77809	1.48052	1.22711	0.960649	0.875657	1.4629				0.972358	0.567155	0.138536	0.0460345	0.968023	0.584697	0.142893	0.0563664	1.54877	2.25805	2.25409	2.05107	1.95905	1.93486	1.93198	2.40809				2.16702	2.14207
7.3466	7.42561	7.41209	7.41261	7.57716	7.63016	7.37812	7.30808	7.36704	7.456	7.38658	7.30903	7.236	7.34696	7.3801	7.53713	7.60828	7.72631	7.3916	0.972998	1.74747	1.46682	1.2215	0.955898	0.871208	1.44496	1.17481	0.93817	0.89793	0.974935	0.553801	0.148943	0.0460056	0.966689	0.573916	0.149663	0.0610209	1.52393	2.2465	2.25101	2.05601	1.9635	1.93599	1.9315	2.408	2.42599	2.447	2.41903	2.15901	2.1415
7.38157	7.465	7.44713	7.45309	7.63948	7.69507	7.42204	7.35154	7.38905	7.45493	7.41609	7.31852	7.23658	7.32531	7.41755	7.59084	7.71408	7.84571	7.42864	0.956204	1.74372	1.46088	1.21588	0.958287	0.875451	1.44153	1.17322	0.942763	0.907579	0.957042	0.544678	0.14838	0.0540359	0.951751	0.52319	0.148415	0.0765641	1.51843	2.24904	2.25453	2.05904	1.96253	1.9315	1.92952	2.40806	2.42007	2.44697	2.43392	2.16205	2.14197
7.42782	7.50593	7.49831	7.50129	7.67778	7.74034	7.46587	7.39864	7.4803	7.53538	7.46423	7.35922	7.24302	7.35229	7.46237	7.6181	7.7989	7.94227	7.48076	0.941448	1.7359	1.45229	1.20941	0.958415	0.874445	1.43408	1.16828	0.891952	0.857307	0.941758	0.544413	0.144983	0.043733	0.937246	0.515195	0.14968	0.0949459	1.5084	2.252	2.25704	2.06201	1.96457	1.93152	1.93102	2.41299	2.42595	2.44402	2.42705	2.16599	2.13951
7.47256	7.55405	7.54305	7.55054	7.72906	7.78806	7.50757	7.45009	7.45217		7.50806	7.39356	7.24851	7.352	7.50756	7.68856	7.86901	8.00452	7.52455	0.925789	1.73245	1.4468	1.19802	0.949214	0.865711	1.42963	1.1605	0.935092		0.926274	0.546216	0.140428	0.0441428	0.922068	0.50656	0.142186	0.0868094	1.50056	2.2515	2.26101	2.06501	1.966	1.92951	1.933	2.41351	2.43201	2.46299		2.164	2.139
7.51122	7.5861	7.57716	7.57814	7.76774	7.82235	7.54863	7.48672	7.52295		7.54723	7.43059	7.25767	7.35008	7.54622	7.72917	7.87733	8.01729	7.55714	0.923595	1.72639	1.44344	1.19445	0.940009	0.859713	1.42299	1.16144	0.93586		0.924015	0.544534	0.145143	0.0477575	0.919774	0.510317	0.152616	0.0918223	1.49972	2.25498	2.26659	2.07158	1.96806	1.93454	1.93405	2.42053	2.43504	2.4591		2.16747	2.13951
7.56783	7.63378	7.62966	7.6281	7.78628	7.84966	7.59833	7.54542	7.68241		7.60482	7.47859	7.27146	7.35662	7.60286	7.78221	7.90391	8.04066	7.60778	0.917673	1.7197	1.43926	1.186	0.93682	0.854089	1.41726	1.15083	0.943237		0.918172	0.533863	0.143161	0.0498937	0.913756	0.521122	0.141788	0.0891494	1.49586	2.25301	2.27402	2.07752	1.973	1.93755	1.938	2.42299	2.43797	2.38573		2.16502	2.14046
7.62263	7.67762	7.67109	7.66109	7.82805	7.87603	7.64162	7.57513	7.69495		7.66012	7.54718	7.30862	7.36604	7.65712	7.82809	7.92252	8.04657	7.65908	0.919156	1.72347	1.43992	1.18331	0.928402	0.844092	1.41635	1.14499	0.941051		0.921419	0.538833	0.1597	0.0524457	0.913368	0.534215	0.140287	0.0726786	1.49563	2.25101	2.28101	2.08201	1.97301	1.94151	1.93951	2.4285	2.44301	2.3992		2.16351	2.13899
7.67415	7.72501	7.70961	7.698	7.84818	7.88974	7.69116	7.6267	7.67482	7.68772	7.71061	7.61841	7.35821	7.38522	7.70765	7.86534	7.9316	8.07306	7.69114	0.923719	1.72956	1.44604	1.18217	0.921315	0.836876	1.42133	1.14889	0.921041	0.848634	0.926991	0.547645	0.1675	0.0555678	0.916713	0.540337	0.143284	0.0881963	1.50217	2.25615	2.2861	2.08553	1.97704	1.9441	1.94209	2.42847	2.45504	2.48013	2.48712	2.16716	2.13598
7.72428	7.7643	7.75721	7.7372	7.86269	7.90904	7.74232	7.68131	7.74048	7.74554	7.75776	7.68914	7.41305	7.55663	7.75785	7.89173	7.93957	8.07812	7.74125	0.929127	1.7296	1.44924	1.18274	0.916013	0.830368	1.4266	1.15301	0.875434	0.788093	0.932161	0.533919	0.162788	0.118459	0.922128	0.548033	0.143119	0.0881763	1.50434	2.26794	2.29408	2.08752	1.98055	1.95154	1.94903	2.42648	2.45809	2.49091	2.49692	2.17944	2.13441
7.75217	7.81213	7.79316	7.76607	7.87707	7.91803	7.77416	7.73213	7.79511	7.80417	7.78918	7.75828	7.47222	7.61971	7.79016	7.9031	7.94802	8.082	7.7911	0.935369	1.72757	1.44974	1.1794	0.906017	0.820357	1.42283	1.17094	0.883771	0.792379	0.937245	0.515584	0.148341	0.099955	0.93126	0.534005	0.138668	0.0613178	1.49809	2.26601	2.29	2.091	1.98202	1.95503	1.96002	2.43901	2.462	2.49903	2.504	2.18101	2.137
7.7986	7.84761	7.8365	7.78568	7.89722	7.92616	7.81754	7.76774	7.8269	7.84983	7.83856	7.83495	7.53212	7.54337	7.83462	7.93123	7.95405	8.08307	7.81865	0.945869	1.72944	1.45556	1.18024	0.899822	0.819562	1.43794	1.1713	0.924031	0.850894	0.94956	0.522099	0.164801	0.0714852	0.939299	0.53551	0.13531	0.0579598	1.50114	2.26913	2.29007	2.09198	1.98713	1.96302	1.96509	2.4431	2.46207	2.50815	2.50405	2.18417	2.13605
7.84652	7.89651	7.8766	7.84045	7.91482	7.93887	7.86057	7.82741	7.89928	7.91634	7.88355	7.91124	7.6221	7.65291	7.8845	7.94981	7.95796	8.08894	7.87048	0.948177	1.73894	1.46777	1.18814	0.903979	0.819709	1.44259	1.1503	0.884009	0.807888	0.952808	0.532437	0.156859	0.0614697	0.940805	0.53951	0.136092	0.0539301	1.51339	2.27989	2.29594	2.09002	1.99789	1.96498	1.97193	2.45092	2.46794	2.51988	2.50796	2.19786	2.13996
7.87908	7.93409	7.9061	7.85506	7.92804	7.94702	7.90012	7.86811	7.96213	7.98515	7.91707	7.98415	7.71124	7.76826	7.91709	7.97102	7.962	8.08701	7.9051	0.956162	1.74609	1.47279	1.18798	0.901868	0.823151	1.44461	1.17452	0.869189	0.803282	0.959727	0.545687	0.154318	0.0624946	0.949436	0.529301	0.134932	0.0543921	1.5187	2.28401	2.29202	2.092	1.99701	1.97101	1.97601	2.45301	2.47302	2.51898	2.51201	2.202	2.136
7.91249	7.97155	7.94552	7.8784	7.94315	7.95612	7.94746	7.91251	8.01646	8.04666	7.94657	8.04678	7.81134	7.87535	7.95341	7.97818	7.96204	8.08996	7.94449	0.957074	1.75235	1.48288	1.192	0.909164	0.831757	1.44908	1.18076	0.885575	0.816597	0.962722	0.54032	0.161477	0.0725082	0.948084	0.517879	0.135796	0.0512204	1.52195	2.28807	2.29896	2.09401	2.00105	1.97405	1.98113	2.45599	2.48098	2.51017	2.51811	2.20409	2.13491
7.9517	8.01566	7.98768	7.91075	7.95491	7.96592	7.98471	7.95368	8.05371	8.09959	7.99265	8.10952	7.91917	7.98417	7.98674	7.99289	7.96498	8.08702	7.9837	0.961427	1.75521	1.48264	1.19131	0.909468	0.831502	1.45623	1.18599	0.944637	0.858122	0.96528	0.545133	0.166075	0.0795956	0.954015	0.526623	0.136306	0.0528574	1.52832	2.29395	2.29602	2.09499	2.00497	1.97797	1.99192	2.45501	2.47902	2.52389	2.52693	2.21095	2.12805
7.96911	8.04316	8.01913	7.92211	7.96806	7.97405	8.02712	8.01108	8.13809	8.16916	8.00313	8.15413	8.02831	8.11732	8.0141	7.99602	7.96802	8.08601	8.02212	0.964526	1.75718	1.48409	1.19221	0.909834	0.832736	1.46197	1.1992	0.906318	0.842125	0.96593	0.547126	0.155454	0.0574442	0.960791	0.52816	0.132931	0.0590668	1.52731	2.29199	2.29499	2.09302	2.009	1.988	1.993	2.45598	2.48299	2.537	2.53501	2.20798	2.13599
8.01447	8.10528	8.07137	7.96544	7.99017	7.99519	8.07644	8.04262	8.17383	8.23271	8.05636	8.20669	8.15222	8.2447	8.05553	8.00418	7.97514	8.08815	8.06941	0.962982	1.7542	1.48138	1.18936	0.911326	0.83495	1.45974	1.20589	0.925094	0.851929	0.965699	0.549555	0.152831	0.0474453	0.957395	0.527995	0.133378	0.0577012	1.529	2.28996	2.293	2.10101	2.01007	1.98804	1.99407	2.44695	2.48005	2.53705	2.53704	2.20098	2.13408
8.05361	8.12877	8.1017	8.00164	8.00386	8.01084	8.11264	8.09349	8.24232	8.29142	8.08571	8.26344	8.253	8.38461	8.09956	8.01885	7.98688	8.10087	8.10366	0.959871	1.75284	1.48124	1.1874	0.90525	0.825058	1.45294	1.18612	0.924575	0.851831	0.961472	0.558184	0.142988	0.0577873	0.955291	0.528426	0.1283	0.0487192	1.51962	2.28703	2.293	2.10199	2.01594	1.99097	1.99994	2.44304	2.48396	2.54096	2.53997	2.19902	2.14093
8.08613	8.17411	8.14708	8.04108	8.04106	8.03306	8.14614	8.14007	8.27413	8.34714	8.12212	8.29816	8.35931	8.50134	8.12514	8.0401		8.11605	8.14709	0.957737	1.74443	1.47267	1.19	0.898622	0.823392	1.45183	1.18582	0.946545	0.865079	0.957396	0.563478	0.15833	0.0792669	0.954798	0.534787		0.0432377	1.51558	2.28803	2.28998	2.09898	2.01902	1.99403	2.00301	2.44799	2.48799	2.538	2.53799	2.20202	2.13802
8.13439	8.21756	8.17662	8.07252	8.06539	8.05538	8.20135	8.16849	8.32519	8.40145	8.16738	8.36018	8.47973	8.63278	8.17741	8.08048			8.18055	0.952646	1.74068	1.46762	1.17396	0.89178	0.812597	1.44177	1.18201	0.948521	0.864768	0.95214	0.487837	0.147187	0.0936966	0.950219	0.545506			1.50941	2.29801	2.28301	2.09295	2.02593	2.00401	2.00696	2.44494	2.48594	2.53694	2.53495	2.21001	2.1469
8.16576	8.26266	8.22662	8.11468	8.09676	8.08577	8.22978	8.2077	8.34088	8.43772	8.19777	8.37489	8.53855	8.69552	8.21075	8.11871			8.22466	0.947489	1.73192	1.4614	1.16698	0.89178	0.80995	1.43334	1.17337	0.9446	0.863003	0.945739	0.580128	0.18398	0.125617	0.946091	0.566103			1.5054	2.29899	2.28399	2.08903	2.02004	2.00499	2.00402	2.44004	2.48104	2.53204	2.53103	2.21099	2.13906
8.2171	8.30011	8.26911	8.15309	8.13308	8.11508	8.28008	8.24509	8.41212	8.47609	8.2521	8.40315	8.59809	8.75711	8.25711	8.12106			8.26812	0.936811	1.72805	1.44871	1.15689	0.891157	0.80813	1.42754	1.1675	0.93851	0.853158	0.940342	0.593478	0.182007	0.120343	0.93047	0.488076			1.49559	2.283	2.27898	2.08999	2.019	1.99699	2.00599	2.432	2.47699	2.52501	2.52998	2.191	2.13802
8.25979	8.34547	8.31452	8.18904	8.16802	8.14797	8.3116	8.28269	8.46195	8.51223	8.29181	8.46296	8.63372	8.80246	8.30373	8.1455			8.31646	0.933254	1.72425	1.44422	1.15499	0.881721	0.8001	1.41918	1.16674	0.906528	0.836359	0.937275	0.600856	0.152486	0.113015	0.92645	0.48383			1.49126	2.28502	2.26895	2.08688	2.01886	1.99386	1.99993	2.43299	2.47288	2.52784	2.52293	2.19301	2.14793
8.32235	8.38261	8.35557	8.27115	8.24916	8.2252	8.3595	8.33743	8.45804	8.53081	8.35633	8.53921	8.69041	8.83862	8.3614	8.26476			8.35262	0.940693	1.72095	1.44235	1.14736	0.874653	0.793746	1.42598	1.15897	0.933342	0.842605	0.947217	0.614835	0.155321	0.0832785	0.931191	0.589256			1.49006	2.28698	2.26504	2.0771	2.00811	1.98311	1.99406	2.43201	2.4631	2.51513	2.51706	2.19399	2.14206
8.36413	8.4261	8.40309	8.30014	8.28115	8.26912	8.4061	8.36514	8.49403	8.55703	8.40014	8.57408	8.696	8.84898	8.40313	8.31819			8.40012	0.93612	1.72415	1.44005	1.15181	0.864599	0.796066	1.42255	1.15366	0.918985	0.824755	0.938209	0.588563	0.125916	0.0640763	0.93102	0.579644			1.49207	2.28499	2.25898	2.06998	2.00697	1.97998	1.98798	2.42498	2.46199	2.50699	2.50898	2.19599	2.14898
8.4166	8.46652	8.43962	8.3535	8.33871	8.3168	8.44535	8.42033	8.50623	8.5691	8.45556	8.60749	8.697	8.84198	8.45563	8.39488			8.44929	0.939931	1.7324	1.43897	1.14576	0.860141	0.794342	1.42586	1.15246	0.920815	0.822613	0.937786	0.585498	0.136291	0.0625848	0.939045	0.585058			1.49682	2.28299	2.25289	2.06294	1.99699	1.97395	1.97998	2.41702	2.45994	2.50393	2.50193	2.19304	2.14293
8.46464	8.50869	8.48963	8.3937	8.39558	8.38152	8.47379	8.4468	8.52486	8.57694	8.50066	8.64671	8.697	8.84001	8.50662	8.46547			8.47282	0.941627	1.73309	1.44389	1.14411	0.860209	0.788881	1.43241	1.15394	0.923659	0.822888	0.937472	0.545101	0.137193	0.0597511	0.942693	0.571203			1.50004	2.28201	2.24407	2.05804	1.99601	1.97003	1.97801	2.41899	2.45504	2.49804	2.49604	2.19598	2.13704
8.51607	8.55112	8.53712	8.4711	8.49117	8.48518	8.51808	8.49005	8.55504	8.58606	8.55408	8.67003	8.701	8.83999	8.55107	8.54718			8.53009	0.94975	1.73913	1.44745	1.15592	0.878422	0.799042	1.44304	1.15865	0.924493	0.824744	0.94701	0.53394	0.139295	0.0576308	0.948931	0.594473			1.50834	2.27699	2.24499	2.051	1.98598	1.959	1.96398	2.41599	2.44898	2.49198	2.47998	2.18699	2.134
8.54258	8.59932	8.58259	8.51174	8.5577	8.55385	8.54957	8.50949	8.57034	8.60817	8.58459	8.68109	8.7	8.83596	8.57852	8.61591			8.5645	0.953736	1.74721	1.45444	1.16395	0.875617	0.799891	1.44795	1.1614	0.925484	0.826091	0.950781	0.533905	0.145247	0.0579168	0.953309	0.584103			1.51292	2.27291	2.24095	2.05095	1.9779	1.95988	1.95795	2.41391	2.44294	2.48485	2.47299	2.18195	2.13401
8.58854	8.62474	8.62953	8.57041	8.61344	8.62132	8.59455	8.54861	8.59772	8.62186	8.63153	8.68793	8.7	8.83303	8.61959	8.68827			8.6046	0.955037	1.75024	1.45556	1.16266	0.884936	0.803979	1.45222	1.16732	0.927411	0.823823	0.951631	0.53192	0.147378	0.0568706	0.954845	0.598614			1.51981	2.26607	2.23704	2.04704	1.97008	1.9501	1.95404	2.40707	2.43805	2.47312	2.47201	2.17804	2.13499
8.61811	8.68108	8.66511	8.63012	8.70417	8.7052	8.63506	8.57009	8.61514	8.64608	8.65611	8.70202	8.70001	8.83295	8.65211	8.74413		8.64419	8.65007	0.955836	1.75778	1.46215	1.18106	0.892836	0.81434	1.45731	1.1763	0.936034	0.834599	0.952319	0.527711	0.147949	0.0554766	0.955744	0.60002		0.163904	1.52444	2.25695	2.237	2.04699	1.959	1.94698	1.94996	2.40201	2.43898	2.47098	2.47199	2.16696	2.135
8.66325	8.71252	8.71242	8.67963	8.77481	8.78671	8.66171	8.60629	8.67138		8.70324	8.70908	8.70404	8.81302	8.69829	8.79834	8.57493	8.71985	8.68063	0.958486	1.75814	1.46867	1.1836	0.90379	0.822715	1.46113	1.18515	0.929698		0.956027	0.519819	0.151696	0.0459103	0.957195	0.607624	0.201798	0.156584	1.52916	2.23596	2.235	2.043	1.95799	1.93892	1.93512	2.40487	2.43199	2.46085		2.14896	2.13301
8.68384	8.75468	8.74674	8.73061	8.8405	8.84456	8.71956	8.62982	8.70177		8.72285	8.71595	8.70698	8.81499	8.72182	8.82579	8.65042	8.70809	8.73161	0.958182	1.76103	1.46939	1.20185	0.917585	0.833637	1.46088	1.17737	0.939217		0.955802	0.514868	0.150598	0.0467436	0.956793	0.565888	0.169288	0.0792004	1.52826	2.23302	2.235	2.043	1.95701	1.93205	1.94493	2.39408	2.43101	2.44909		2.14602	2.13399
8.72707	8.78812	8.79509	8.77214	8.91514	8.93917	8.74214	8.67109			8.76706	8.7321	8.70902	8.81901	8.75309	8.88914	8.7553	8.82733	8.75811	0.963531	1.76228	1.47637	1.20792	0.928632	0.844124	1.4596	1.17721			0.962973	0.52056	0.154143	0.0485061	0.96031	0.589845	0.169697	0.0732777	1.53121	2.22699	2.23899	2.03801	1.946	1.92399	1.92399	2.39798	2.426			2.144	2.12896
8.75542	8.83239	8.82846	8.82459	8.96776	9.00478	8.79336	8.70538			8.79152	8.76817	8.715	8.82207	8.78842	8.94231	8.86934	8.95268	8.79944	0.96029	1.75812	1.4751	1.22085	0.951991	0.860909	1.45772	1.17367			0.960309	0.57351	0.155322	0.050807	0.956372	0.58427	0.164828	0.0611204	1.52693	2.22509	2.23705	2.04294	1.94499	1.92199	1.92099	2.39002	2.42696			2.14401	2.11399
8.78867	8.86369	8.86464	8.87154	9.0284	9.06639	8.82172	8.7357			8.8326	8.78187	8.715	8.82794	8.82167	8.96676	8.97595	9.08569	8.83465	0.958725	1.7566	1.47277	1.21345	0.959248	0.872733	1.45512	1.17295			0.958656	0.58062	0.157885	0.0513645	0.954904	0.57716	0.163048	0.0611497	1.52584	2.23193	2.24096	2.03805	1.94401	1.92101	1.92001	2.39198	2.42403			2.14499	2.11301
8.83409	8.91308	8.91009	8.90711	9.07714	9.13014	8.87108	8.78906			8.8711	8.79004	8.71901	8.831	8.87108	9.01514	9.08325	9.21527	8.87709	0.951187	1.75101	1.46694	1.21622	0.967552	0.880647	1.44411	1.15718			0.951908	0.560964	0.157263	0.0509355	0.946765	0.567041	0.150822	0.0576469	1.51984	2.23199	2.24001	2.03901	1.94399	1.92001	1.92201	2.39402	2.423			2.144	2.11801
8.8685	8.9426	8.94262	8.94851	9.13045	9.18255	8.90065	8.81374			8.90945	8.80531	8.72304	8.83099	8.9015	9.06845	9.17687	9.317	8.91251	0.942358	1.74336	1.46209	1.21358	0.964718	0.883271	1.43496	1.15816			0.943638	0.551119	0.15823	0.0530342	0.93753	0.515213	0.151897	0.0679899	1.5142	2.22898	2.24504	2.04307	1.94201	1.92199	1.924	2.40001	2.42209			2.14295	2.12004
8.90872	8.99066	8.99265	8.98971	9.16674	9.22669	8.95263	8.87358			8.94574	8.82983	8.72598	8.83001	8.94172	9.10474	9.24651	9.39743	8.95371	0.933334	1.73555	1.45125	1.2045	0.96614	0.885762	1.42757	1.15722			0.935408	0.544646	0.157446	0.0565849	0.927898	0.512201	0.167708	0.0944826	1.50705	2.22701	2.24798	2.04896	1.94299	1.92101	1.924	2.40099	2.42895			2.13903	2.12298
8.95112	9.03411	9.02413	9.02014	9.20708	9.27009	8.98813	8.91813			8.99112	8.86212	8.73304	8.83	8.99111	9.14915	9.30306	9.46405	9.00211	0.928503	1.72718	1.44675	1.20262	0.965959	0.88203	1.4253	1.15205			0.93108	0.54414	0.15541	0.0563517	0.922576	0.50883	0.170475	0.106968	1.50408	2.229	2.25201	2.05	1.95201	1.92602	1.928	2.405	2.426			2.14	2.124
8.99659	9.07352	9.07245	9.06941	9.23645	9.30235	9.03649	8.9665			9.03361	8.90749	8.74717	8.83009	9.0326	9.20359	9.32668	9.48261	9.04348	0.925842	1.72616	1.44405	1.20325	0.96544	0.878181	1.42071	1.15303			0.927281	0.540394	0.158924	0.0570457	0.921134	0.523272	0.168347	0.0985272	1.49799	2.22912	2.25505	2.04907	1.9541	1.93207	1.92907	2.40407	2.42511			2.14107	2.1241
9.04354	9.11558	9.10864	9.10267	9.27264	9.33072	9.07561	9.0066			9.08252	8.94661	8.76086	8.83693	9.08053	9.25054	9.38146	9.53152	9.08162	0.92281	1.72366	1.44006	1.18977	0.953409	0.869416	1.41711	1.13523			0.923349	0.535865	0.163257	0.0631201	0.919021	0.523419	0.146426	0.0710214	1.4973	2.2389	2.25896	2.05494	1.96192	1.93794	1.93494	2.40994	2.43391			2.14694	2.13192
9.09214	9.15612	9.1551	9.13511	9.29505	9.35302	9.12609	9.05611			9.12815	9.00718	8.77809	8.84305	9.13014	9.28911	9.38903	9.538	9.12711	0.92163	1.72719	1.43941	1.1844	0.946663	0.861105	1.41116	1.12932			0.923192	0.532487	0.163563	0.0658853	0.916747	0.541133	0.146248	0.0641823	1.49709	2.23801	2.26802	2.05901	1.96602	1.94202	1.93801	2.41601	2.43701			2.14701	2.122
9.14555	9.20342	9.19445	9.17539	9.31522	9.3612	9.15949	9.09948			9.18552	9.07713	8.81199	8.86516	9.18259	9.33027	9.4001	9.53904	9.16949	0.929232	1.73156	1.4451	1.18732	0.932624	0.851421	1.41656	1.13202			0.931658	0.531902	0.165098	0.0688539	0.923242	0.531124	0.149402	0.0612243	1.50141	2.24	2.27509	2.06112	1.97205	1.95006	1.94307	2.42011	2.44202			2.15101	2.12191
9.18975	9.23681	9.23079	9.20682	9.3329	9.37691	9.19878	9.13778			9.22677	9.16749	8.89155		9.22973	9.35188	9.40796	9.54198	9.20878	0.935793	1.73723	1.45095	1.18748	0.925719	0.845931	1.42217	1.13203			0.93872	0.561711	0.191331		0.928997	0.553016	0.147968	0.0559698	1.50695	2.24	2.28196	2.07094	1.97598	1.95497	1.94897	2.42895	2.44399			2.15199	2.11504
9.22715	9.28712	9.27312	9.23711	9.35105	9.38401	9.24911	9.19113	9.24614	9.25322	9.26714	9.24421			9.26415	9.37408	9.41704	9.546	9.24814	0.940011	1.74247	1.46036	1.19092	0.921769	0.838817	1.42925	1.15713	0.877419	0.786261	0.943048	0.566172			0.932952	0.551712	0.142504	0.0520354	1.513	2.25004	2.28801	2.072	1.98102	1.95701	1.95005	2.43102	2.44901	2.49202	2.494	2.16103	2.11297
9.26941	9.31952	9.30538	9.2663	9.36612	9.38806	9.27863	9.22759	9.28568	9.31274	9.30541	9.30186	9.0178		9.30639	9.39522	9.428	9.546	9.28748	0.948385	1.74798	1.46746	1.19302	0.91602	0.835268	1.43522	1.14764	0.90731	0.803086	0.950624	0.552943	0.190056		0.941834	0.541408	0.132701	0.0507738	1.52111	2.26209	2.29201	2.07301	1.986	1.95901	1.96307	2.43698	2.452	2.49798	2.4939	2.1701	2.10605
9.30169	9.3606	9.3357	9.28977	9.3759	9.39295	9.32851	9.27454	9.33948	9.37143	9.33769	9.37033	9.08138	9.09564	9.33769	9.41283	9.428	9.546	9.32563	0.952787	1.75567	1.47397	1.19339	0.910454	0.836726	1.44743	1.16574	0.919194	0.821847	0.954948	0.547652	0.185009	0.0757019	0.946138	0.538043	0.131195	0.0502848	1.52588	2.26893	2.29299	2.07399	1.986	1.95999	1.96894	2.43502	2.452	2.49602	2.48608	2.17792	2.10996
9.33608	9.39709	9.37108	9.32204	9.38803	9.40402	9.3641	9.32507	9.41614	9.43713	9.37207	9.43215	9.16922	9.20227	9.37508	9.42802	9.42801	9.54699	9.36409	0.959432	1.76226	1.47925	1.19788	0.908775	0.838402	1.45676	1.17377	0.884727	0.807788	0.960667	0.566661	0.185199	0.0827324	0.953487	0.532818	0.131069	0.0488593	1.53296	2.277	2.297	2.074	1.987	1.96301	1.972	2.43501	2.45801	2.494	2.48403	2.185	2.10501
9.36736	9.43547	9.40247	9.33936	9.39919	9.41117	9.40343	9.35562	9.47442	9.49165	9.40227	9.49162	9.25827	9.31262	9.4074	9.43507	9.431	9.541	9.39946	0.964263	1.7676	1.48319	1.19895	0.910818	0.839268	1.46012	1.17661	0.888125	0.827431	0.967376	0.57911	0.176484	0.079597	0.95626	0.527981	0.130575	0.0445626	1.53684	2.27801	2.29595	2.07202	1.98802	1.96702	1.973	2.43804	2.46307	2.4961	2.4951	2.18305	2.10902
9.39579	9.47272	9.43972	9.36779	9.41389	9.4249	9.43775	9.40464	9.50775	9.54362	9.42384	9.54064	9.35925	9.44105	9.43877	9.44096	9.431	9.541	9.43573	0.96691	1.76932	1.48473	1.2014	0.911445	0.837483	1.46496	1.1863	0.94092	0.848931	0.96868	0.578296	0.161739	0.0738028	0.96026	0.524089	0.130987	0.0439743	1.54092	2.27899	2.29203	2.07399	1.98999	1.96899	1.973	2.44098	2.46896	2.50394	2.50294	2.18697	2.11099
9.42411	9.50811	9.46511	9.39008	9.42705	9.43205	9.47909	9.4411	9.5472	9.59817	9.46209	9.6011	9.4633	9.5463	9.46712	9.46303	9.43104	9.5421	9.4711	0.971157	1.772	1.48974	1.20221	0.915187	0.839211	1.46745	1.1873	0.962514	0.867204	0.972369	0.578023	0.155807	0.0624257	0.964594	0.528613	0.131172	0.0438719	1.54156	2.281	2.29201	2.08201	1.994	1.969	1.97401	2.44299	2.475	2.50302	2.50801	2.184	2.11101
9.46635	9.55139	9.50539	9.4213	9.44535	9.45025	9.51348	9.47848	9.6232	9.66258	9.4974	9.64035	9.57729	9.65889	9.5113	9.47312	9.44725	9.57799	9.51045	0.96996	1.7715	1.4874	1.20137	0.913896	0.835746	1.46777	1.18908	0.927211	0.861478	0.972074	0.559857	0.128671	0.0460992	0.962415	0.514535	0.120506	0.0408611	1.54305	2.28098	2.29396	2.08398	1.995	1.9701	1.97604	2.43999	2.47399	2.51094	2.51004	2.18401	2.11299
9.49377	9.58174	9.53574	9.4448	9.47277	9.46983	9.55167	9.51667	9.63887	9.70861	9.52873	9.66777	9.67913	9.80773	9.5348	9.48292	9.46683	9.57701	9.5457	0.96994	1.77119	1.48687	1.19785	0.915139	0.835403	1.46698	1.17928	0.96355	0.8779	0.971594	0.503629	0.151614	0.0641659	0.962817	0.491258	0.117069	0.0409492	1.54228	2.27902	2.29103	2.08202	1.995	1.97793	1.97897	2.43901	2.47301	2.50604	2.51297	2.18499	2.11201
9.53907	9.62009	9.58507	9.48709	9.49307	9.49107	9.58709	9.5521	9.68611	9.7581	9.57108	9.7281	9.79028	9.92131	9.58007	9.50509		9.58202	9.5771	0.96386	1.76652	1.47871	1.18686	0.916003	0.831588	1.46193	1.17319	0.962678	0.876491	0.964606	0.499557	0.150056	0.0656075	0.957923	0.492365		0.0384389	1.53952	2.28001	2.29	2.081	2.00199	1.975	1.98	2.439	2.473	2.50901	2.512	2.18601	2.112
9.56548	9.65255	9.61059	9.51842	9.51842	9.51633	9.61943	9.58742	9.72626	9.79639	9.60044	9.76661	9.89192	10.0351	9.60554	9.53948		9.58996	9.61245	0.960255	1.76169	1.47794	1.17958	0.906291	0.823561	1.45145	1.16505	0.95824	0.873051	0.959652	0.498355	0.163154	0.0903381	0.955521	0.530697		0.0350939	1.53477	2.28204	2.29096	2.08095	1.99896	1.97496	1.97899	2.439	2.47296	2.51101	2.51101	2.18804	2.11102
9.60371	9.69667	9.65765	9.55175	9.55175	9.5428	9.65374	9.62075	9.74685	9.82777	9.63574	9.81563	9.96545	10.1214	9.64868	9.57771		9.58702	9.64873	0.955823	1.7568	1.46945	1.1704	0.900821	0.817247	1.44987	1.16545	0.952682	0.872345	0.954201	0.496355	0.16983	0.116534	0.952433	0.560765		0.0897015	1.52914	2.28498	2.28802	2.07703	1.99602	1.97202	1.97801	2.439	2.47002	2.51199	2.51199	2.19098	2.11299
9.64414	9.72709	9.68412	9.59411	9.59011	9.5791	9.68511	9.66311	9.78811	9.86306	9.67912	9.86313	10.022	10.1601	9.68115	9.6181			9.69108	0.950727	1.75256	1.46469	1.16651	0.892459	0.811314	1.4456	1.15684	0.942693	0.860835	0.948157	0.501867	0.148827	0.103235	0.948189	0.577229			1.5235	2.28699	2.28299	2.07198	1.99398	1.97099	1.97798	2.43699	2.46799	2.50699	2.51199	2.19199	2.10305
9.69543	9.76151	9.72843	9.63752	9.63159	9.61555	9.72644	9.70333	9.82812	9.88725	9.72455	9.91049	10.0382	10.2021	9.73643	9.65773			9.72254	0.942265	1.74702	1.45863	1.15753	0.884414	0.801353	1.4398	1.14835	0.932435	0.847585	0.947059	0.489345	0.154993	0.101117	0.932706	0.57686			1.51981	2.282	2.27993	2.06596	1.98498	1.96595	1.96996	2.4319	2.46294	2.50196	2.50798	2.18896	2.12002
9.7297	9.80165	9.7627	9.67864	9.67859	9.65962	9.76169	9.72977	9.83791	9.90683	9.76862	9.94966	10.0568	10.2139	9.7707	9.7155			9.76562	0.942647	1.74487	1.45479	1.1581	0.879205	0.797613	1.43648	1.14578	0.924856	0.83843	0.945395	0.485008	0.144878	0.0825819	0.934792	0.583244			1.51616	2.282	2.27405	2.06303	1.98302	1.96203	1.96703	2.42407	2.45804	2.49903	2.50602	2.18603	2.12198
9.78309	9.83608	9.80708	9.72312	9.73013	9.71813	9.80308	9.76806	9.85705	9.92002	9.8141	9.99706	10.071	10.225	9.82307	9.78014			9.79609	0.939549	1.74456	1.45065	1.15607	0.878686	0.79474	1.43382	1.15429	0.924278	0.828936	0.942644	0.483021	0.134968	0.0680931	0.931642	0.584736			1.51719	2.28	2.27099	2.05998	1.977	1.95398	1.96098	2.41898	2.45399	2.49298	2.50199	2.18699	2.11498
9.82167	9.87038	9.84156	9.77655	9.78773	9.77679	9.8384	9.79443	9.88032	9.92916	9.85962	10.0234	10.0871	10.239	9.8557	9.84252		9.70942	9.83742	0.94355	1.74845	1.45332	1.15717	0.876917	0.794927	1.43911	1.15603	0.918694	0.822821	0.940273	0.475793	0.12541	0.0563654	0.941083	0.587144		0.17294	1.52049	2.27889	2.26798	2.05296	1.97793	1.94695	1.95389	2.409	2.44896	2.48591	2.49583	2.18386	2.1069
9.87462	9.90078	9.88568	9.81969	9.84558	9.83955	9.86977	9.82875	9.90582	9.94191	9.90865	10.0518	10.0969	10.239	9.9106	9.8837		9.74276	9.87076	0.94358	1.75163	1.45627	1.16195	0.877506	0.79626	1.44334	1.13816	0.900054	0.81028	0.943675	0.558176	0.117517	0.0536297	0.938181	0.571642		0.165851	1.52456	2.27006	2.26601	2.05002	1.97204	1.94303	1.94506	2.409	2.44602	2.47905	2.4821	2.17308	2.09906
9.90414	9.9391	9.91711	9.87114	9.91217	9.90818	9.90408	9.8491	9.91705	9.95305	9.94214	10.0621	10.101	10.239	9.93814	9.94816			9.9081	0.947108	1.76043	1.46022	1.16949	0.881361	0.801891	1.44609	1.14041	0.902759	0.8106	0.946452	0.563103	0.117017	0.0484388	0.942202	0.5856			1.53117	2.26095	2.261	2.04799	1.96699	1.93799	1.93899	2.40599	2.44299	2.47199	2.471	2.16594	2.09899
9.95423	9.97443	9.95843	9.92251	9.97474	9.97482	9.93531	9.88627	9.93542	9.97009	9.9922	10.0861	10.108	10.239	9.98826	10.0055			9.94342	0.949901	1.76549	1.46745	1.18141	0.889115	0.806119	1.4531	1.14765	0.906272	0.811849	0.950925	0.538687	0.115836	0.0479787	0.943085	0.574513			1.53682	2.24289	2.261	2.04596	1.96198	1.936	1.93598	2.40399	2.43901	2.46996	2.46989	2.14394	2.09502
9.97281	10.0087	9.99266	9.96359	10.0334	10.0403	9.95976	9.90779			10.0078	10.0929	10.109	10.239	10.0088	10.0436			9.97667	0.951554	1.7715	1.47139	1.18657	0.89912	0.814793	1.45787	1.15848			0.95288	0.524888	0.115513	0.047079	0.944258	0.567599			1.54208	2.23409	2.261	2.04303	1.96002	1.936	1.93402	2.40301	2.43999			2.13905	2.09698
10.0071	10.0351	10.0321	10.0151	10.0972	10.1102	9.99108	9.93106			10.0461	10.097	10.109	10.239	10.0391	10.0821		9.87923	10.0091	0.95444	1.77456	1.47636	1.19554	0.907882	0.824658	1.46125	1.17069			0.954279	0.521073	0.114315	0.0464484	0.94832	0.56086		0.139942	1.5483	2.231	2.26401	2.04502	1.956	1.93499	1.931	2.401	2.43601			2.138	2.09899
10.0324	10.0713	10.0664	10.0545	10.1617	10.1848	10.0184	9.95323			10.0714	10.104	10.112	10.235	10.0613	10.1227		9.9613	10.0374	0.957874	1.77452	1.48076	1.19808	0.922514	0.838201	1.46734	1.17291			0.957331	0.504472	0.112466	0.0458657	0.951995	0.554012		0.0912104	1.5526	2.23006	2.26707	2.052	1.95501	1.93304	1.93002	2.40002	2.44002			2.13805	2.09699
10.0608	10.0968	10.1008	10.0967	10.2206	10.2475	10.0468	9.97187			10.1038	10.107	10.113	10.235	10.0888	10.1766		10.0652	10.0698	0.96059	1.7725	1.48327	1.21124	0.930055	0.848674	1.46854	1.1761			0.959782	0.499863	0.111338	0.0447183	0.95482	0.569399		0.0568088	1.55462	2.23496	2.27296	2.052	1.95599	1.93598	1.93199	2.40199	2.44199			2.14197	2.09601
10.0881	10.1271	10.1341	10.1291	10.2751	10.3072	10.078	10.0021			10.1271	10.1111	10.113	10.227	10.1191	10.2201	10.0832	10.1532	10.0991	0.961129	1.77152	1.48522	1.21652	0.942829	0.858535	1.46941	1.18961			0.959177	0.504258	0.113988	0.0427805	0.956521	0.585919	0.147335	0.0626074	1.5556	2.24103	2.27903	2.05702	1.95701	1.94101	1.94302	2.39901	2.43599			2.14903	2.09802
10.1123	10.1564	10.1674	10.1793	10.3295	10.3697	10.0963	10.0287			10.1533	10.1311	10.114	10.2271	10.1434	10.2543	10.1682	10.2473	10.1293	0.956908	1.77086	1.48415	1.21688	0.953857	0.871805	1.46757	1.19882			0.954097	0.529661	0.117153	0.0429949	0.953201	0.588915	0.141689	0.0578971	1.55412	2.25215	2.2891	2.06405	1.95905	1.94611	1.9491	2.40107	2.43183			2.16117	2.10601
10.1397	10.1867	10.1997	10.2008	10.3706	10.4235	10.1227	10.0835			10.1778	10.1419	10.117	10.2349	10.1727	10.2748	10.2591	10.353	10.1567	0.952017	1.76529	1.4805	1.22728	0.962288	0.883229	1.46761	1.22166			0.948336	0.540019	0.119725	0.0441686	0.949318	0.575064	0.13134	0.0560876	1.55199	2.26389	2.29692	2.06796	1.96296	1.95491	1.95692	2.40694	2.41813			2.17487	2.10699
10.1611	10.2171	10.2321	10.2561	10.4211	10.4701	10.1541				10.2001	10.1551	10.118	10.262	10.1941	10.3081	10.3452	10.4482	10.1831	0.943705	1.76259	1.47509	1.21347	0.967368	0.890765	1.4635				0.940399	0.538821	0.119151	0.0583026	0.940952	0.53391	0.133712	0.0574676	1.54844	2.27001	2.30503	2.08003	1.96102	1.96103	1.97203	2.40797				2.179	2.10601
10.1903	10.2483	10.2633	10.2835	10.4595	10.5154	10.2032				10.2253	10.1743	10.122	10.2715	10.2233	10.3383	10.4217		10.2103	0.931357	1.75565	1.46854	1.21014	0.966469	0.89251	1.4573				0.929372	0.528652	0.115977	0.0693226	0.927697	0.506053	0.116927		1.54409	2.27205	2.31417	2.09211	1.96712	1.97116	1.98318	2.39698				2.17805	2.11111
10.2118		10.2898	10.3207	10.4977	10.5478					10.2468	10.2008	10.122	10.2293	10.2488	10.3588	10.4776			0.923966		1.46382	1.21431	0.960029	0.891696					0.922343	0.531985	0.114134	0.0431678	0.920276	0.501475	0.115064			2.27597		2.10093	1.97693	1.9839	1.99789					2.18197	2.11993
10.2461	10.2951	10.3241	10.3471	10.5151	10.5771	10.2421				10.2851	10.2231	10.127	10.229	10.2751	10.3951	10.499		10.2621	0.915524	1.75376	1.45706	1.2106	0.964429	0.88936	1.45474				0.914018	0.530985	0.114558	0.0436025	0.912131	0.503772	0.1271		1.53921	2.28301	2.34106	2.11904	1.98304	1.99303	2.01403	2.41				2.19102	2.12103
10.2794	10.3193	10.3464	10.3803	10.5364	10.5983	10.2914				10.3115	10.2536	10.1301	10.2291	10.3123	10.4253	10.5131		10.2863	0.906096	1.7481	1.45272	1.20508	0.967559	0.885559	1.4381				0.906051	0.529207	0.117515	0.0445468	0.901585	0.508319	0.134416		1.53653	2.28713	2.36226	2.1352	1.99816	2.00523	2.02518	2.40909				2.19712	2.132
[truncated: 64 more columns]
