# Supplementary material for: Kinematic Validation of a Multi-Kinect v2 Instrumented 10-Meter Walkway for Quantitative Gait Assessments
Source: PLoS One. 2015 Oct 13;10(10):e0139913. doi: 10.1371/journal.pone.0139913 (PMC4603795; doi:10.1371/journal.pone.0139913)
Supplement: S1 Data — (ZIP) [file pone.0139913.s001.zip › S1_Data/pp19_trial2.xls]

## Sheet: Sheet1
Kinect(x) SpineBase	Kinect(x) Head	Kinect(x) ShoulderLeft	Kinect(x) ElbowLeft	Kinect(x) WristLeft	Kinect(x) HandLeft	Kinect(x) ShoulderRight	Kinect(x) ElbowRight	Kinect(x) WristRight	Kinect(x) HandRight	Kinect(x) HipLeft	Kinect(x) KneeLeft	Kinect(x) AnkleLeft	Kinect(x) FootLeft	Kinect(x) HipRight	Kinect(x) KneeRight	Kinect(x) AnkleRight	Kinect(x) FootRight	Kinect(x) SpineShoulder	Kinect(y) SpineBase	Kinect(y) Head	Kinect(y) ShoulderLeft	Kinect(y) ElbowLeft	Kinect(y) WristLeft	Kinect(y) HandLeft	Kinect(y) ShoulderRight	Kinect(y) ElbowRight	Kinect(y) WristRight	Kinect(y) HandRight	Kinect(y) HipLeft	Kinect(y) KneeLeft	Kinect(y) AnkleLeft	Kinect(y) FootLeft	Kinect(y) HipRight	Kinect(y) KneeRight	Kinect(y) AnkleRight	Kinect(y) FootRight	Kinect(y) SpineShoulder	Kinect(z) SpineBase	Kinect(z) Head	Kinect(z) ShoulderLeft	Kinect(z) ElbowLeft	Kinect(z) WristLeft	Kinect(z) HandLeft	Kinect(z) ShoulderRight	Kinect(z) ElbowRight	Kinect(z) WristRight	Kinect(z) HandRight	Kinect(z) HipLeft	Kinect(z) KneeLeft
0.034	0.114102	0.100051	0.079	0.151	0.167068	0.099	0.068983	0.134983	0.140051	0.078	0.031	-0.017	0.0919489	0.080983	0.0359489	-0.007	0.0829489	0.103034	0.970203	1.7542	1.49099	1.21388	0.920795	0.844853	1.47656	1.17667	0.916698	0.856921	0.970838	0.545387	0.14334	0.0489315	0.9665	0.545789	0.15472	0.0669417	1.53781	2.277	2.28297	2.09198	2.032	1.994	1.99198	2.436	2.46295	2.50895	2.48298	2.188	2.143
0.034	0.119995	0.102997	0.079	0.151	0.170996	0.099	0.0680009	0.134001	0.142997	0.078	0.031	-0.017	0.0890026	0.0800009	0.0330026	-0.007	0.0800026	0.104998	0.96978	1.75399	1.4907	1.2138	0.919351	0.841543	1.47693	1.17706	0.918329	0.862715	0.970171	0.546369	0.14336	0.0490199	0.96651	0.543452	0.15474	0.0670399	1.53812	2.277	2.281	2.091	2.032	1.994	1.991	2.436	2.46	2.506	2.482	2.188	2.143
0.041	0.123	0.107014	0.0820208	0.154	0.165	0.101021	0.0710277	0.127014	0.145958	0.081	0.0340277	-0.017	0.09	0.083	0.036	-0.007	0.0829792	0.111	0.967859	1.75244	1.48829	1.21491	0.919492	0.846301	1.47627	1.17698	0.940108	0.855789	0.968216	0.545786	0.143948	0.0488737	0.964672	0.5442	0.15357	0.066975	1.53569	2.275	2.28	2.08997	2.03099	1.993	1.996	2.43099	2.45899	2.49804	2.48101	2.187	2.14201
0.041	0.123068	0.109	0.0849829	0.154051	0.165154	0.104034	0.075	0.129017	0.139966	0.0810342	0.038	-0.017	0.09	0.0830512	0.036	-0.007	0.0800171	0.111051	0.967767	1.75245	1.48721	1.21428	0.918297	0.842151	1.47631	1.17351	0.928266	0.867141	0.967639	0.548051	0.14516	0.0494003	0.964985	0.544142	0.15355	0.0662665	1.53586	2.275	2.27998	2.086	2.02995	1.99298	1.9959	2.42993	2.458	2.50388	2.48288	2.18693	2.144
0.041	0.126996	0.109	0.084001	0.156997	0.173991	0.105998	0.075	0.129999	0.138002	0.082998	0.038	-0.017	0.09	0.0859969	0.036	-0.007	0.080999	0.113997	0.96761	1.75142	1.48719	1.2201	0.91813	0.838734	1.4771	1.17468	0.923445	0.867799	0.966991	0.546362	0.14514	0.04942	0.96525	0.5437	0.151252	0.0666396	1.53517	2.275	2.279	2.086	2.027	1.992	1.99001	2.426	2.458	2.49701	2.47601	2.183	2.144
0.0430725	0.129045	0.112045	0.0870362	0.157	0.167018	0.110027	0.0800272	0.132118	0.148009	0.0830725	0.0410634	-0.017	0.09	0.0880815	0.0360272	-0.00799094	0.0809909	0.114045	0.966097	1.7521	1.48801	1.22315	0.918451	0.840928	1.47827	1.18048	0.9424	0.858125	0.966931	0.546341	0.145676	0.0492284	0.961505	0.543146	0.152012	0.0666028	1.53592	2.27095	2.27495	2.08495	2.02598	1.992	1.99203	2.42499	2.45299	2.49206	2.47703	2.18294	2.14298
0.0510514	0.134051	0.117051	0.0910514	0.157103	0.169034	0.113034	0.083	0.145	0.148983	0.0910685	0.0480514	-0.017	0.0900514	0.0970514	0.0391199	-0.007	0.0800171	0.119051	0.964636	1.75267	1.48694	1.22319	0.919626	0.841813	1.47739	1.17566	0.924899	0.86201	0.9649	0.547474	0.14626	0.0490384	0.960933	0.542718	0.152206	0.0658236	1.53632	2.26498	2.26898	2.07998	2.02398	1.99197	1.99493	2.42393	2.452	2.499	2.47995	2.17598	2.14098
0.0539969	0.136997	0.119997	0.0939969	0.162994	0.170998	0.114998	0.083	0.145	0.148001	0.0949958	0.0509969	-0.017	0.0929969	0.0999969	0.0459927	-0.007	0.080999	0.121997	0.96438	1.75234	1.48659	1.22228	0.91942	0.839692	1.47715	1.17687	0.92482	0.864328	0.966608	0.546551	0.145121	0.0483707	0.958812	0.543189	0.15255	0.0660298	1.53646	2.264	2.268	2.079	2.023	1.99	1.991	2.42	2.452	2.499	2.477	2.175	2.14
0.0560519	0.142045	0.129022	0.099	0.162022	0.175	0.121037	0.0850223	0.147	0.154993	0.101015	0.0540148	-0.017	0.0929777	0.102022	0.0550965	-0.00697774	0.08	0.130015	0.962264	1.75086	1.48451	1.21706	0.917417	0.839011	1.47731	1.17555	0.924399	0.862502	0.964934	0.543549	0.143638	0.0483374	0.956512	0.540847	0.151717	0.0657984	1.53447	2.25899	2.26296	2.07199	2.018	1.98699	1.993	2.41796	2.44699	2.495	2.47398	2.17297	2.13896
0.0630892	0.148107	0.132196	0.0991783	0.165178	0.175232	0.126107	0.088107	0.146982	0.154303	0.103178	0.056107	-0.017	0.09	0.105125	0.0683567	-0.0039465	0.08	0.132178	0.960033	1.74803	1.48216	1.21496	0.916957	0.839054	1.47389	1.17351	0.924378	0.845406	0.961422	0.542076	0.14199	0.0506295	0.955388	0.539101	0.155321	0.0669255	1.53144	2.25691	2.25796	2.07088	2.01782	1.98593	1.99293	2.41191	2.44591	2.49493	2.47096	2.16895	2.13396
0.0679971	0.153997	0.142994	0.108994	0.174994	0.187993	0.131997	0.0939966	0.146001	0.17099	0.112994	0.0619966	-0.017	0.09	0.111996	0.0879885	-0.00100172	0.08	0.141994	0.958571	1.74381	1.47816	1.21018	0.914601	0.834862	1.47296	1.17341	0.927028	0.847409	0.958772	0.539661	0.142	0.048951	0.95529	0.540259	0.153701	0.0672298	1.52652	2.252	2.256	2.064	2.00801	1.982	1.989	2.407	2.441	2.491	2.469	2.166	2.132
0.0740865	0.167135	0.153115	0.120096	0.183115	0.197096	0.134154	0.100058	0.147029	0.178048	0.119087	0.0640673	-0.0169808	0.0900288	0.119077	0.12726	0.0100577	0.0870865	0.151096	0.958827	1.74276	1.4794	1.21389	0.916056	0.834606	1.47355	1.17447	0.936063	0.84932	0.958274	0.540256	0.141082	0.0491083	0.956261	0.558007	0.152016	0.0638802	1.52703	2.24994	2.25092	2.06096	1.997	1.97593	1.98597	2.40295	2.42798	2.48399	2.47006	2.16396	2.12798
0.083242	0.18119	0.165156	0.130207	0.195277	0.207259	0.150138	0.106069	0.150242	0.183121	0.128277	0.0710864	-0.015	0.093	0.127225	0.154518	0.0163457	0.0962247	0.161259	0.956431	1.73839	1.47804	1.21614	0.911363	0.830946	1.47032	1.17328	0.937385	0.847168	0.955567	0.539832	0.142335	0.047894	0.954335	0.540151	0.149531	0.0617553	1.52557	2.24384	2.243	2.05688	1.99688	1.96891	1.9829	2.39788	2.42598	2.48279	2.47597	2.15972	2.12591
0.0969967	0.191997	0.173998	0.141997	0.210996	0.221997	0.157998	0.109999	0.163997	0.189998	0.143996	0.0759988	-0.015	0.093	0.139997	0.183993	0.0359953	0.108997	0.175997	0.95536	1.73763	1.47697	1.21375	0.903002	0.822762	1.46786	1.17291	0.93652	0.843051	0.95425	0.5411	0.14149	0.0475501	0.95348	0.536811	0.147341	0.0569411	1.52228	2.235	2.243	2.05	1.99	1.964	1.977	2.391	2.425	2.471	2.474	2.144	2.121
0.106031	0.208092	0.187099	0.162046	0.227191	0.243176	0.165046	0.116092	0.168176	0.194046	0.154023	0.0790306	-0.0100077	0.093	0.145046	0.235199	0.0572832	0.136153	0.190054	0.951802	1.73375	1.47497	1.21548	0.905565	0.818726	1.46569	1.16839	0.932053	0.846454	0.948414	0.541978	0.138661	0.0473318	0.952241	0.547564	0.148435	0.0607762	1.51921	2.22902	2.23797	2.04599	1.98698	1.96199	1.97397	2.38898	2.42295	2.47303	2.47598	2.14099	2.12002
0.110283	0.2203	0.200442	0.168495	0.252336	0.266424	0.171407	0.128265	0.191018	0.20023	0.1573	0.0831061	-0.011	0.0930707	0.15123	0.261424	0.094707	0.157538	0.197318	0.950782	1.73173	1.4722	1.21306	0.91016	0.819555	1.46529	1.18866	0.886323	0.831377	0.947558	0.5418	0.140139	0.0488616	0.951058	0.585697	0.158334	0.0641551	1.51996	2.23091	2.23395	2.04498	1.98496	1.96107	1.96998	2.38693	2.41589	2.47686	2.47391	2.13996	2.12296
0.125993	0.236993	0.224989	0.195988	0.270992	0.28999	0.19399	0.142993	0.192	0.212994	0.173993	0.0889974	-0.011	0.0969983	0.163994	0.28499	0.133983	0.242962	0.214992	0.948691	1.72862	1.47114	1.21206	0.912949	0.821479	1.46001	1.17318	0.920355	0.829551	0.945211	0.54291	0.14062	0.04895	0.949291	0.588879	0.166356	0.0627706	1.5161	2.226	2.231	2.044	1.983	1.965	1.969	2.383	2.41	2.469	2.469	2.138	2.121
0.132172	0.258201	0.237163	0.20623	0.30023	0.31323	0.202191	0.147096	0.195163	0.210201	0.180172	0.0960383	-0.008	0.0969713	0.173172	0.303344	0.190536	0.287498	0.232191	0.94878	1.72357	1.47011	1.21288	0.912983	0.824143	1.46166	1.17395	0.919354	0.83086	0.945163	0.543342	0.139905	0.0481305	0.949538	0.583357	0.165874	0.069866	1.51272	2.22302	2.228	2.03998	1.97899	1.96599	1.9721	2.38397	2.409	2.46798	2.471	2.13601	2.12199
0.150141	0.279441	0.254353	0.230353	0.324918	0.337883	0.222388	0.157371	0.212194	0.231124	0.198159	0.100229	-0.0079647	0.0939294	0.191141	0.339424	0.247059	0.339989	0.252318	0.947676	1.72114	1.46786	1.21604	0.910307	0.830635	1.46063	1.17351	0.919787	0.830821	0.943022	0.543559	0.141624	0.0502643	0.949325	0.571772	0.17257	0.0759071	1.5114	2.22502	2.22805	2.03807	1.97795	1.96504	1.98179	2.38105	2.40895	2.466	2.47096	2.13709	2.12098
0.157996	0.303988	0.273991	0.249991	0.375976	0.386977	0.24399	0.17799	0.222995	0.237997	0.206996	0.112994	-0.00600093	0.0900019	0.198996	0.362989	0.305972	0.394974	0.269992	0.941363	1.71768	1.46789	1.21749	0.916797	0.829231	1.45639	1.16126	0.92073	0.828081	0.923639	0.546309	0.148497	0.0510596	0.95018	0.580216	0.174249	0.0896535	1.50902	2.226	2.231	2.042	1.975	1.967	1.97001	2.384	2.406	2.466	2.469	2.142	2.12
0.186093	0.329236	0.305215	0.281193	0.390372	0.426286	0.269229	0.188257	0.258229	0.254093	0.228114	0.124279	-0.00105721	0.0900501	0.228114	0.412086	0.367472	0.503451	0.295229	0.934007	1.71366	1.46387	1.21169	0.915052	0.830028	1.45505	1.1607	0.921473	0.828948	0.922373	0.551891	0.146925	0.0505234	0.941114	0.537641	0.152808	0.0640051	1.50394	2.22704	2.23005	2.04204	1.97199	1.96906	1.97201	2.384	2.40602	2.45492	2.47399	2.14204	2.12001
0.199409	0.36232	0.335409	0.30848	0.442391	0.466641	0.30132	0.224267	0.290018	0.267356	0.244391	0.163071	-0.00880427	0.097	0.244338	0.424409	0.434174	0.567317	0.327338	0.925238	1.70553	1.45877	1.20781	0.906959	0.835272	1.44936	1.16825	0.921955	0.827275	0.909073	0.56048	0.125735	0.0496182	0.937433	0.548581	0.157983	0.0756422	1.49551	2.23307	2.23702	2.04705	1.97011	1.977	1.97304	2.38402	2.40904	2.44407	2.47307	2.14705	2.12098
0.221989	0.379992	0.357989	0.334987	0.46399	0.501983	0.318992	0.238993	0.291	0.286991	0.26599	0.166998	0.00199482	0.097	0.262991	0.446989	0.498969	0.639965	0.345991	0.92623	1.70538	1.45604	1.21401	0.90692	0.836499	1.44829	1.16334	0.92278	0.823682	0.915887	0.569836	0.14587	0.0500698	0.934272	0.529859	0.152623	0.0658347	1.49546	2.237	2.238	2.05	1.976	1.977	1.975	2.385	2.411	2.448	2.477	2.15	2.12
0.251297	0.42524	0.40023	0.375278	0.515441	0.544384	0.364192	0.279173	0.323365	0.309269	0.292297	0.175202	0.006	0.093	0.297259	0.461461	0.542461	0.690441	0.382297	0.914423	1.6908	1.45368	1.21004	0.913186	0.835923	1.4415	1.14169	0.903393	0.811628	0.899888	0.558604	0.143733	0.0499909	0.927007	0.532714	0.180909	0.0997124	1.48388	2.24108	2.24403	2.05799	1.97405	1.974	1.97604	2.39108	2.41212	2.45806	2.48109	2.15307	2.12396
0.28246	0.450601	0.424707	0.404513	0.561071	0.584513	0.384743	0.297955	0.361318		0.323442	0.196584	0.00619452	0.0931415	0.324601	0.509177	0.590053	0.736035	0.413548	0.910621	1.69233	1.45332	1.20652	0.910762	0.840396	1.43791	1.15229	0.875384		0.894493	0.554733	0.143096	0.0500611	0.92465	0.522868	0.16659	0.0877247	1.48383	2.24904	2.24711	2.05709	1.97902	1.97404	1.98002	2.39914	2.42402	2.46421		2.16005	2.12007
0.307975	0.483967	0.463961	0.432972	0.564996	0.612972	0.425959	0.350948	0.378983		0.347976	0.228968	0.0169894	0.100992	0.357967	0.51899	0.592997	0.737998	0.44397	0.909012	1.69109	1.4455	1.21068	0.912558	0.841849	1.43522	1.14756	0.908328		0.891903	0.548256	0.147336	0.049011	0.924121	0.528285	0.179887	0.0963116	1.48218	2.251	2.25299	2.062	1.98	1.976	1.981	2.40699	2.425	2.47599		2.163	2.124
0.345339	0.512376	0.479434	0.465214	0.596169	0.638258	0.449412				0.389331	0.257405	0.0271694	0.104044	0.388317	0.554317	0.61311	0.755096	0.474398	0.910985	1.69301	1.44638	1.20354	0.912847	0.832368	1.43996				0.894917	0.547025	0.147623	0.0494493	0.924985	0.52501	0.163135	0.0774647	1.48264	2.25709	2.26203	2.06404	1.99103	1.98305	1.98399	2.41307				2.17207	2.12502
0.391693	0.56352	0.538416	0.494451	0.619537	0.673381	0.505416	0.413572	0.452641		0.434641	0.312867	0.0508322	0.110243	0.431797	0.597381	0.628139	0.768121	0.528485	0.92382	1.69343	1.43964	1.20214	0.911053	0.837514	1.43341	1.14963	0.8673		0.918855	0.545081	0.156172	0.0547706	0.927018	0.534818	0.158374	0.0712705	1.48337	2.2689	2.26609	2.07016	1.99505	1.98995	1.98305	2.42312	2.44324	2.49509		2.18091	2.12812
0.430975	0.592981	0.561985	0.519984	0.64998	0.694986	0.528985	0.445979	0.488977		0.470977	0.361968	0.0979696	0.123991	0.476971	0.618986	0.635995	0.774996	0.555982	0.926079	1.69608	1.44315	1.19256	0.91181	0.83719	1.43692	1.14373	0.905246		0.921968	0.550217	0.161936	0.0559392	0.92748	0.559064	0.155202	0.0662033	1.48626	2.263	2.271	2.07899	1.998	1.987	1.986	2.43	2.45699	2.5		2.176	2.135
0.465338	0.627357	0.600232	0.54629	0.657212	0.706058	0.577328	0.48056	0.526463	0.520415	0.50827	0.421599	0.137473	0.149796	0.507444	0.638212	0.64901	0.781	0.590357	0.930662	1.70227	1.45145	1.19628	0.913745	0.840149	1.43455	1.14198	0.867156	0.798751	0.929269	0.54907	0.179052	0.0597743	0.929532	0.550152	0.148283	0.0555404	1.49348	2.2591	2.27706	2.08807	2.00305	1.988	1.98609	2.43907	2.46406	2.50606	2.50804	2.17109	2.13297
0.500874	0.664542	0.624665	0.576332	0.67928	0.712455	0.611874	0.53842		0.56384	0.536944	0.484189	0.186944	0.334979	0.553735	0.660262	0.650122	0.781	0.627577	0.935068	1.70864	1.46136	1.20331	0.918391	0.841142	1.4436	1.16457		0.78677	0.933366	0.542887	0.181524	0.130247	0.933891	0.527932	0.146467	0.0555767	1.49872	2.26902	2.28312	2.09514	2.00807	1.98797	1.99484	2.44602	2.4701		2.51209	2.18007	2.13005
0.549976	0.694985	0.661981	0.594991	0.694992	0.737987	0.660976	0.561988	0.61398	0.610977	0.589974	0.550967	0.239974	0.389973	0.594979	0.674993	0.656997	0.781	0.659984	0.941687	1.71536	1.466	1.19694	0.921808	0.845728	1.45022	1.16295	0.859469	0.799704	0.941586	0.5433	0.195213	0.145253	0.938448	0.537045	0.142952	0.0553901	1.50604	2.27	2.29	2.103	2.012	1.986	1.986	2.447	2.476	2.52699	2.517	2.184	2.133
0.575248	0.724299	0.68624	0.620124	0.720051	0.742051	0.678393	0.61824	0.655277	0.661401	0.615189	0.61443	0.308495	0.454556	0.623248	0.689058	0.660029	0.781	0.692218	0.948263	1.72405	1.4692	1.19973	0.92475	0.84719	1.45695	1.1697	0.856222	0.802944	0.948808	0.547972	0.195073	0.144125	0.944892	0.539711	0.141831	0.055048	1.51134	2.28005	2.29503	2.10203	2.01107	1.98501	1.98901	2.45602	2.48603	2.52399	2.51905	2.19304	2.12999
0.609564	0.76544	0.71937	0.63744	0.72707	0.749053	0.73244	0.651792	0.693933	0.716828	0.641687	0.674162	0.377514	0.395514	0.657546	0.697211	0.664	0.780965	0.722652	0.952742	1.72066	1.47882	1.19858	0.924806	0.847253	1.45711	1.17153	0.929587	0.838664	0.954074	0.550215	0.190267	0.075571	0.947873	0.526388	0.136555	0.0547654	1.51458	2.28718	2.29905	2.106	2.02004	1.98605	1.98993	2.45905	2.48998	2.52219	2.52609	2.19914	2.12891
0.640987	0.789989	0.739991	0.661989	0.730998	0.751999	0.756989	0.695981	0.745978	0.76298	0.679984	0.738972	0.461964	0.479964	0.687987	0.708995	0.664	0.779001	0.758984	0.955069	1.73297	1.48352	1.20602	0.927939	0.850199	1.46112	1.17477	0.900413	0.821058	0.957069	0.581706	0.205184	0.0901238	0.949699	0.535736	0.13738	0.0545101	1.51977	2.297	2.302	2.106	2.022	1.989	1.986	2.462	2.489	2.533	2.531	2.207	2.124
0.675242	0.834174	0.780174	0.681135	0.742029	0.75899	0.798203	0.729319	0.793561	0.818493	0.710252	0.794522	0.527919	0.594987	0.723222	0.720048	0.664029	0.778981	0.794232	0.957637	1.73117	1.48971	1.20741	0.923322	0.851336	1.46591	1.17862	0.914293	0.829992	0.959252	0.551226	0.170529	0.0788822	0.952533	0.538613	0.137038	0.0544877	1.5236	2.30402	2.30501	2.11002	2.02599	1.98899	1.98696	2.466	2.49204	2.54606	2.53805	2.21502	2.13192
0.700549	0.85269	0.798549	0.695496	0.745124	0.757947	0.819743	0.762602	0.851566	0.86985	0.736602	0.848885	0.623752	0.697929	0.746566	0.725071	0.667071	0.777018	0.818619	0.95945	1.73675	1.49321	1.20512	0.922511	0.852877	1.46851	1.19256	0.903731	0.830331	0.961493	0.554827	0.17248	0.0778391	0.953896	0.525395	0.133594	0.0511545	1.52411	2.30595	2.30604	2.11195	2.02504	1.98796	1.98302	2.46602	2.49612	2.552	2.54309	2.21693	2.12423
0.730986	0.890982	0.828986	0.722987	0.751997	0.755001	0.860981	0.795984	0.882985	0.916978	0.769984	0.897977	0.720954	0.80495	0.777985	0.728998	0.670998	0.778	0.852984	0.961139	1.73424	1.49348	1.20891	0.920891	0.849941	1.47092	1.18777	0.927059	0.839236	0.963319	0.609024	0.17305	0.0644763	0.955359	0.514005	0.126623	0.0497407	1.52461	2.303	2.308	2.109	2.027	1.986	1.984	2.467	2.503	2.552	2.548	2.213	2.13699
0.764281	0.916407	0.866288	0.749237	0.765133	0.762148	0.880407	0.83031	0.936274	0.969384	0.79931	0.929488	0.824887	0.912042	0.813274	0.733288	0.673052	0.779059	0.878399	0.963012	1.73585	1.49371	1.20508	0.930364	0.849439	1.47387	1.17851	0.930753	0.844304	0.965519	0.607913	0.150529	0.0548877	0.956786	0.514451	0.121705	0.0488475	1.52652	2.30699	2.30997	2.11401	2.029	1.98501	1.98598	2.47097	2.509	2.55296	2.54598	2.21798	2.13697
0.802374	0.971321	0.905499	0.781428	0.783196	0.782125	0.935446	0.872499	0.973571	1.02171	0.841321	0.99541	0.946069	1.05441	0.850499	0.772053	0.680285	0.787143	0.932446	0.95655	1.73318	1.4907	1.20226	0.921543	0.849338	1.4681	1.18975	0.93646	0.850235	0.961337	0.574648	0.140666	0.0467855	0.948239	0.554859	0.126234	0.049684	1.52332	2.305	2.30602	2.11596	2.02898	1.986	1.98295	2.46698	2.50898	2.548	2.54302	2.21502	2.13312
0.822988	0.98899	0.932984	0.804987	0.793994	0.788996	0.959986	0.899984	1.00498	1.06098	0.85899	1.01799	1.05994	1.18692	0.877984	0.774998	0.695991	0.794996	0.956986	0.95598	1.73148	1.48398	1.19106	0.920591	0.848141	1.46386	1.18723	0.934791	0.85104	0.958442	0.571212	0.120611	0.0614017	0.950399	0.5548	0.116016	0.0405452	1.51747	2.305	2.307	2.114	2.028	1.986	1.98	2.466	2.508	2.548	2.544	2.216	2.14
0.864326	1.03722	0.970394	0.834365	0.810173	0.802202	1.00624	0.948269	1.05436	1.10136	0.897278	1.0562	1.14367	1.29576	0.919288	0.799355			0.991336	0.955482	1.71767	1.48043	1.18308	0.918504	0.844922	1.4576	1.18136	0.930095	0.841849	0.951681	0.575157	0.155701	0.0881559	0.955971	0.561535			1.51192	2.30207	2.30199	2.10897	2.02899	1.98101	1.98	2.45802	2.50598	2.54598	2.53798	2.21405	2.13397
0.898705	1.06083	1.01167	0.872616	0.828775	0.82344	1.03158	0.976634	1.09248	1.13958	0.926845	1.0779	1.2137	1.37463	0.94974	0.837004			1.02674	0.951486	1.72004	1.47117	1.1767	0.915629	0.838622	1.4504	1.17066	0.909921	0.831387	0.946579	0.582418	0.164301	0.105493	0.952922	0.572953			1.50854	2.30889	2.30091	2.10596	2.02798	1.98193	1.97998	2.46002	2.50384	2.54391	2.53593	2.21891	2.13095
0.937973	1.10697	1.04897	0.906976	0.87197	0.847983	1.06398	1.01198	1.11898	1.17198	0.973967	1.12797	1.25297	1.40998	0.990971	0.892961			1.06797	0.948462	1.70455	1.46165	1.17248	0.906097	0.822581	1.44333	1.16902	0.908841	0.827862	0.943742	0.602916	0.176621	0.117392	0.949672	0.607136			1.49686	2.303	2.296	2.104	2.027	1.978	1.979	2.461	2.49501	2.539	2.532	2.214	2.128
0.987323	1.1403	1.09618	0.947301	0.903345	0.883271	1.1132	1.04822	1.14915	1.20015	1.02229	1.1722	1.31721	1.47814	1.03634	0.919352		0.961257	1.10232	0.943253	1.7005	1.45157	1.16119	0.904305	0.819209	1.4395	1.15897	0.909209	0.823382	0.93823	0.593122	0.144785	0.0888945	0.944877	0.589766		0.131685	1.49394	2.30102	2.28898	2.10293	2.02098	1.97496	1.97796	2.44899	2.49498	2.53598	2.52998	2.20901	2.14199
1.03197	1.18193	1.12208	0.989195	0.951176	0.9211	1.14104	1.07897	1.16985	1.22055	1.06206	1.20059	1.34523	1.49706	1.08397	0.968081		0.996929	1.14695	0.940836	1.70044	1.4501	1.15472	0.898067	0.816387	1.43959	1.15845	0.906271	0.815416	0.934097	0.585233	0.136959	0.0650801	0.944226	0.576983		0.121453	1.49052	2.30381	2.28575	2.09385	2.01781	1.96989	1.97291	2.44692	2.4917	2.53279	2.52689	2.21079	2.13994
1.08198	1.22998	1.17797	1.05097	1.01197	0.977974	1.19498	1.12898	1.21398	1.24899	1.11697	1.28296	1.35699	1.5	1.13398	1.02397		1.04498	1.19598	0.934423	1.70028	1.45054	1.15762	0.891693	0.81573	1.43532	1.16284	0.900093	0.812102	0.931361	0.582281	0.117279	0.0619814	0.934195	0.571982		0.118501	1.49019	2.294	2.27301	2.086	2.008	1.964	1.968	2.443	2.47601	2.522	2.521	2.2	2.137
1.11951	1.2575	1.21445	1.09846	1.05168	1.03362	1.22641	1.15636	1.22822	1.26209	1.1525	1.30034	1.35898	1.49695	1.17348	1.08979		1.08852	1.22644	0.925579	1.70768	1.45079	1.16185	0.89453	0.817581	1.43769	1.15385	0.895927	0.81023	0.929031	0.580879	0.114379	0.0604977	0.918122	0.570326		0.120074	1.49438	2.28892	2.2709	2.07795	2.00889	1.96493	1.96392	2.43293	2.47398	2.52096	2.51691	2.1989	2.13492
1.17355	1.31048	1.2615	1.1479	1.12408	1.09929	1.26955	1.19441	1.25134	1.27227	1.2056	1.33619	1.357	1.49195	1.2245	1.17331		1.14401	1.2725	0.934904	1.71132	1.45397	1.15896	0.89251	0.819858	1.43944	1.15424	0.889447	0.807163	0.932312	0.528589	0.139363	0.0602219	0.934095	0.576132		0.128788	1.5016	2.28095	2.25991	2.07295	1.99689	1.95789	1.95595	2.42595	2.47193	2.51689	2.50684	2.18793	2.12698
1.20398	1.33698	1.28898	1.19797	1.18396	1.17095	1.29998	1.21699	1.26999	1.28699	1.23898	1.34699	1.357	1.489	1.25198	1.24595		1.19996	1.29998	0.937368	1.71698	1.45645	1.17186	0.894709	0.821409	1.44427	1.15539	0.893737	0.813966	0.934069	0.536275	0.138421	0.0581114	0.937148	0.571253		0.126442	1.50504	2.278	2.255	2.07	1.991	1.952	1.953	2.423	2.468	2.511	2.49801	2.184	2.126
1.24421	1.37823	1.33328	1.2463	1.25346	1.24254	1.34911	1.26017	1.28921	1.3042	1.27925	1.36505	1.357	1.48898	1.29519	1.31146			1.34323	0.939284	1.72006	1.46146	1.17953	0.894293	0.82175	1.44617	1.15728	0.894604	0.808592	0.9357	0.53897	0.138145	0.0576498	0.939276	0.570866			1.50758	2.27196	2.25198	2.06599	1.98897	1.94698	1.94698	2.41402	2.46097	2.50496	2.49599	2.17797	2.12701
1.27378	1.4097	1.37175	1.28805	1.31631	1.31636	1.36471	1.28354	1.31842	1.33142	1.31366	1.37224	1.357	1.486	1.32184	1.37403			1.37466	0.943917	1.72981	1.46836	1.18842	0.893461	0.824672	1.45122	1.16172	0.920756	0.827747	0.939832	0.538976	0.140216	0.0548898	0.944188	0.575809			1.51524	2.26574	2.24907	2.06402	1.98479	1.944	1.94398	2.41695	2.45695	2.49893	2.49498	2.17377	2.128
1.31799	1.44899	1.41399	1.34698	1.38998	1.39297	1.40499	1.31399	1.34199	1.35499	1.35099	1.386	1.357	1.486	1.36898	1.43198			1.41199	0.949938	1.73674	1.47824	1.19573	0.903117	0.833817	1.45886	1.16251	0.92052	0.82813	0.946118	0.53933	0.14057	0.0531906	0.949698	0.582538			1.52389	2.251	2.253	2.065	1.973	1.944	1.943	2.414	2.454	2.495	2.494	2.161	2.128
1.34234	1.47741	1.44445	1.38753	1.46357	1.46971	1.43033	1.35217	1.37533	1.3813	1.3853	1.39603	1.35999	1.471	1.38631	1.45457	1.21192	1.25806	1.44234	0.952208	1.74418	1.48064	1.20286	0.907235	0.841774	1.4618	1.17673	0.930344	0.838263	0.950029	0.529661	0.14089	0.0556994	0.950602	0.567614	0.165595	0.074224	1.53005	2.24999	2.254	2.06103	1.97696	1.94099	1.93901	2.41596	2.45202	2.49107	2.49601	2.157	2.12799
1.37748	1.52049	1.49151	1.44274	1.52313	1.54416	1.46451	1.37071	1.40967	1.41256	1.41653	1.39919	1.359	1.471	1.41853	1.51402	1.30782	1.36901	1.47758	0.958227	1.74546	1.4857	1.21603	0.932534	0.848468	1.46863	1.16706	0.926556	0.841938	0.956137	0.524737	0.147121	0.0556402	0.955938	0.580606	0.172193	0.0808162	1.53508	2.24896	2.25404	2.06402	1.973	1.94005	1.94011	2.41204	2.45389	2.49777	2.497	2.15688	2.127
1.40399	1.54799	1.51999	1.48398	1.58597	1.60897	1.49299	1.40998	1.44698	1.44399	1.44599	1.41	1.359	1.471	1.44799	1.57097	1.40895	1.48095	1.50999	0.960299	1.74948	1.48752	1.22448	0.938297	0.852798	1.47268	1.18027	0.923561	0.857393	0.958179	0.529018	0.149419	0.05565	0.958029	0.593194	0.169601	0.0817196	1.53592	2.247	2.256	2.065	1.973	1.943	1.946	2.414	2.448	2.48501	2.497	2.15	2.127
1.45117	1.59819	1.57218	1.53626	1.66142	1.6915	1.5352	1.43227	1.48323	1.4822	1.48622	1.42429	1.367	1.474	1.49815	1.63221	1.51982	1.59802	1.55618	0.958715	1.74455	1.48728	1.22651	0.952255	0.866549	1.4695	1.17081	0.931429	0.864674	0.956521	0.531957	0.151432	0.0557754	0.956518	0.582192	0.169452	0.0743651	1.53314	2.24899	2.25701	2.06499	1.97002	1.94304	1.94003	2.41401	2.45096	2.48795	2.49501	2.15503	2.12595
1.47561	1.62469	1.59774	1.57281	1.72028	1.76211	1.56369	1.4695	1.51545	1.51057	1.51661	1.46409	1.367	1.474	1.51964	1.66192	1.6348	1.74101	1.58181	0.957882	1.74387	1.48418	1.23388	0.954356	0.877659	1.46939	1.16925	0.928455	0.84967	0.955101	0.578441	0.153088	0.0565231	0.956168	0.580634	0.157332	0.0625405	1.53215	2.24817	2.25907	2.06405	1.97303	1.94891	1.94407	2.41509	2.44609	2.48103	2.49607	2.15917	2.11903
1.50998	1.66397	1.63997	1.61897	1.79295	1.82496	1.60297	1.49798	1.54098	1.54298	1.55098	1.469	1.367	1.474	1.55598	1.71397	1.73693	1.85493	1.62797	0.950635	1.74125	1.4825	1.24086	0.959826	0.886674	1.4616	1.16871	0.927041	0.829833	0.947245	0.57849	0.15296	0.0566999	0.949804	0.558195	0.154022	0.0557644	1.52536	2.25799	2.263	2.067	1.975	1.944	1.948	2.42	2.451	2.483	2.5	2.16899	2.121
1.54839	1.70041	1.67742	1.65752	1.83456	1.88153	1.64245	1.54441	1.58149	1.58737	1.58444	1.4824	1.37004	1.478	1.59928	1.7505	1.82382	1.95691	1.65742	0.94044	1.73534	1.47222	1.23791	0.971679	0.8911	1.45566	1.15857	0.91648	0.846987	0.937736	0.571665	0.154559	0.056252	0.939124	0.536592	0.174662	0.0854758	1.52245	2.26602	2.26603	2.07303	1.97303	1.95206	1.95807	2.42103	2.45301	2.48797	2.49598	2.17203	2.12001
1.58878	1.74362	1.72167	1.71158	1.89258	1.93678	1.68969	1.58771	1.63228	1.62567	1.63058	1.52446	1.37412	1.478	1.6289	1.80264	1.90998	2.05171	1.70164	0.929982	1.72666	1.46276	1.22863	0.969521	0.893113	1.4454	1.16251	0.920445	0.82491	0.924882	0.58545	0.153436	0.0554367	0.931183	0.510993	0.178076	0.0952067	1.51199	2.26811	2.26907	2.07607	1.97607	1.95805	1.96511	2.42402	2.45407	2.48509	2.49416	2.17505	2.12104
1.63198	1.77798	1.75898	1.74399	1.92499	1.97998	1.72798	1.62698	1.64799	1.66298	1.66299	1.54999	1.381	1.478	1.67898	1.83798	2.01995	2.14696	1.73698	0.922873	1.72044	1.45985	1.22556	0.96959	0.89216	1.43891	1.15634	0.911844	0.813765	0.918883	0.578223	0.151561	0.0558098	0.923544	0.507242	0.128383	0.0883532	1.50588	2.274	2.273	2.08	1.98	1.961	1.971	2.425	2.458	2.49	2.503	2.178	2.123
1.67443	1.81927	1.80621	1.7872	1.9652	2.02023	1.76737	1.67236	1.71139		1.71442	1.57547	1.38916	1.481	1.71842	1.89529	2.0231	2.15916	1.77933	0.917976	1.71504	1.45175	1.21625	0.967369	0.889775	1.43633	1.13896	0.895456		0.912437	0.551378	0.155063	0.0567392	0.919857	0.489109	0.144973	0.0931679	1.50048	2.27402	2.28104	2.08601	1.98204	1.96607	1.97606	2.43204	2.46804	2.49107		2.18201	2.125
1.7329	1.85688	1.83587	1.81474	1.99265	2.0515	1.81783	1.72092	1.76453		1.77088	1.63899	1.41146	1.48118	1.77497	1.9349	2.03734	2.18102	1.82485	0.916113	1.71176	1.44886	1.21433	0.964388	0.887614	1.4304	1.14847	0.905644		0.911981	0.573837	0.165041	0.057998	0.916775	0.494483	0.148099	0.0780044	1.49544	2.27716	2.28721	2.08723	1.98719	1.97509	1.98402	2.43711	2.47418	2.50114		2.18407	2.12512
1.78297	1.90597	1.88397	1.85598	2.02898	2.07898	1.86397	1.77197	1.79398		1.81997	1.69397	1.43699	1.49099	1.82897	1.98497	2.05599	2.182	1.87197	0.91575	1.71449	1.45087	1.21644	0.954845	0.880064	1.42879	1.15407	0.909168		0.91149	0.569792	0.179522	0.0595491	0.91651	0.504624	0.153577	0.0699246	1.49638	2.28599	2.29899	2.09999	1.99799	1.98	1.985	2.443	2.48399	2.509		2.188	2.132
1.82057	1.94057	1.92057	1.88534	2.04025	2.09815	1.9045	1.81657	1.88115		1.85162	1.76087	1.48672	1.50711	1.86559	2.0174	2.06714	2.1952	1.90657	0.918183	1.72168	1.45307	1.21204	0.953343	0.87553	1.4328	1.14533	0.90461		0.914923	0.570019	0.191057	0.065362	0.917731	0.515094	0.149633	0.0597478	1.50193	2.292	2.30509	2.10209	2.00309	1.98407	1.98899	2.44811	2.488	2.48438		2.19603	2.1341
1.87259	1.99252	1.97246	1.91661	2.06314	2.11204	1.95057	1.86882	1.89632		1.90857	1.8412	1.55293	1.69995	1.91957	2.05421	2.08005	2.213	1.95859	0.926723	1.72586	1.45953	1.20427	0.943605	0.867152	1.43358	1.15009	0.905315		0.925228	0.571611	0.201824	0.156553	0.924235	0.539211	0.144412	0.0549743	1.50634	2.29207	2.31309	2.11009	2.01118	1.99002	1.98812	2.45805	2.48805	2.519		2.199	2.14298
1.90498	2.02099	1.99799	1.94998	2.071	2.114	1.98198	1.91398	1.96896		1.93998	1.90697	1.60398	1.75197	1.95098	2.06599	2.083	2.213	1.99098	0.929079	1.7319	1.46446	1.21225	0.94386	0.858444	1.43725	1.15906	0.895135		0.927889	0.565073	0.209166	0.163886	0.926159	0.548086	0.14454	0.0535607	1.51128	2.296	2.318	2.115	2.021	1.991	1.995	2.461	2.491	2.519		2.199	2.142
1.94231	2.06923	2.03822	1.97619	2.09003	2.12101	2.03024	1.95429	2.0133	2.01739	1.97732	1.97946	1.67251		1.99229	2.08915	2.094	2.21601	2.03524	0.93729	1.74098	1.47151	1.21324	0.932068	0.85663	1.44697	1.15976	0.895702	0.805701	0.936127	0.568337	0.212086		0.933932	0.562435	0.139996	0.0511231	1.52044	2.30103	2.32303	2.12003	2.02304	1.99601	1.99602	2.47003	2.49603	2.52606	2.52902	2.20405	2.147
1.98564	2.10185	2.0686	2.00246	2.09419	2.12209	2.06381	1.99485	2.05487	2.07204	2.02162	2.04309	1.74334		2.03171	2.1093	2.09407	2.21805	2.06881	0.944126	1.74815	1.47916	1.21081	0.931819	0.852557	1.45279	1.16325	0.924526	0.826463	0.945292	0.576108	0.214062		0.938363	0.549274	0.138047	0.0501652	1.52717	2.30504	2.32709	2.124	2.02811	1.998	1.99904	2.47405	2.50011	2.53404	2.53198	2.21098	2.14695
2.02098	2.14898	2.10198	2.02799	2.105	2.127	2.10898	2.04198	2.10298	2.12997	2.05598	2.10397	1.81797	1.84302	2.07098	2.12599	2.098	2.221	2.11398	0.950037	1.75622	1.48558	1.21069	0.929561	0.850191	1.45975	1.17275	0.92542	0.837195	0.951497	0.574311	0.201945	0.0930139	0.943508	0.535056	0.134572	0.0493404	1.53515	2.307	2.332	2.124	2.034	1.998	2.001	2.477	2.506	2.536	2.531	2.21	2.144
2.05831	2.1774	2.13438	2.05425	2.11304	2.127	2.13946	2.07835	2.15441	2.18051	2.08927	2.1625	1.89798	1.9532	2.10335	2.13611	2.09803	2.221	2.14435	0.955461	1.76228	1.49111	1.21249	0.930608	0.85172	1.46338	1.18371	0.933388	0.844117	0.957754	0.565309	0.176358	0.0862487	0.947846	0.536793	0.133555	0.0490923	1.54062	2.313	2.33404	2.12405	2.03606	2.00203	2.001	2.48099	2.51202	2.55104	2.54612	2.21401	2.14997
2.09079	2.21874	2.17364	2.08044	2.11719	2.12707	2.18753	2.11479	2.1979	2.23408	2.11792	2.21509	2.00077	2.07885	2.13972	2.14712	2.10107	2.221	2.18074	0.958697	1.76745	1.49638	1.21454	0.931449	0.851719	1.47254	1.19638	0.96082	0.86432	0.96125	0.571412	0.16035	0.0776386	0.950596	0.52654	0.133025	0.0482912	1.54662	2.31318	2.338	2.12904	2.04204	2.005	2.00105	2.48007	2.51419	2.55514	2.55807	2.21514	2.14695
2.13498	2.25998	2.20898	2.10499	2.12799	2.131	2.21698	2.15898	2.24797	2.29397	2.16897	2.27597	2.09895	2.18195	2.17998	2.154	2.105	2.221	2.22198	0.962958	1.77018	1.49912	1.21113	0.93082	0.85113	1.47391	1.1953	0.953584	0.861521	0.964019	0.57154	0.14035	0.0636573	0.955927	0.50817	0.131611	0.0478003	1.54897	2.32299	2.338	2.131	2.044	2.005	2.004	2.484	2.52499	2.563	2.562	2.223	2.144
2.15924	2.29528	2.24525	2.13615	2.13808	2.13806	2.26024	2.19528	2.29831	2.34734	2.18727	2.32332	2.21682	2.29626	2.21121	2.16306	2.11747	2.24698	2.25427	0.964343	1.77219	1.49855	1.20867	0.929163	0.851296	1.47546	1.19884	0.963416	0.871364	0.964713	0.532137	0.129497	0.0509789	0.958222	0.507053	0.127897	0.0450685	1.55004	2.32204	2.33701	2.133	2.041	2.005	2.00501	2.48799	2.52701	2.56502	2.56602	2.22404	2.14697
2.19374	2.3349	2.2808	2.15764	2.14934	2.14623	2.2949	2.23482	2.3418	2.39487	2.22469	2.36829	2.33227	2.4729				2.24579	2.29282	0.963359	1.76957	1.4983	1.20661	0.929513	0.850665	1.47207	1.19732	0.968409	0.877509	0.963681	0.477867	0.131297	0.0888685				0.0413567	1.54818	2.32802	2.33895	2.13298	2.04105	2.00507	2.00598	2.48689	2.52805	2.568	2.56902	2.22904	2.14295
2.23497	2.38497	2.32497	2.19298	2.16799	2.15899	2.34497	2.27997	2.38597	2.44297	2.26297	2.43995	2.45792	2.57793	2.28397	2.22796		2.34493	2.33797	0.964439	1.76408	1.49304	1.20636	0.928041	0.847622	1.46664	1.1918	0.96782	0.87746	0.962081	0.489322	0.103978	0.0461386	0.960967	0.550004		0.154155	1.5446	2.329	2.336	2.132	2.044	2.009	2.005	2.481	2.531	2.568	2.57	2.231	2.14
2.26442	2.41043	2.34947	2.22433	2.19226	2.17725	2.37647	2.31147	2.4215	2.48339	2.29044	2.47512	2.55669	2.68093	2.31443	2.25724			2.37045	0.959808	1.76286	1.48988	1.2	0.92751	0.842713	1.46446	1.18845	0.967034	0.877907	0.960571	0.499651	0.129	0.0695504	0.952977	0.593373			1.54	2.32996	2.335	2.13098	2.04399	2.00798	2.00602	2.48099	2.52802	2.56699	2.56697	2.22899	2.1411
2.30886	2.45556	2.39862	2.25967	2.21967	2.20353	2.42565	2.3606	2.47346	2.52456	2.33683	2.48928	2.62907	2.77909	2.35984	2.28255		2.16144	2.4176	0.952196	1.75453	1.48245	1.18894	0.923188	0.840824	1.45669	1.17908	0.945649	0.859916	0.954385	0.606213	0.158389	0.11042	0.944298	0.592673		0.0500966	1.5331	2.32596	2.335	2.12893	2.04296	2.00596	2.00795	2.47984	2.52993	2.56591	2.564	2.22791	2.15096
2.35698	2.48699	2.43298	2.29698	2.25698	2.23299	2.46198	2.39398	2.49899	2.55599	2.38298	2.56097	2.68897	2.83997	2.40698	2.31299		2.24196	2.45098	0.947522	1.75013	1.47669	1.17406	0.916393	0.836592	1.44876	1.16996	0.943921	0.857441	0.950732	0.518251	0.176741	0.127182	0.938623	0.59338		0.145865	1.52812	2.324	2.335	2.125	2.041	2.004	2.005	2.471	2.526	2.561	2.564	2.223	2.149
2.35687	2.47679	2.41882	2.29187	2.26582	2.24132	2.45333	2.39579	2.50468	2.56015	2.38535	2.57484	2.7064	2.85938	2.40738	2.32433	2.18216	2.62574	2.43981	0.943377	1.72129	1.44764	1.15413	0.895629	0.8227	1.42788	1.15543	0.912577	0.824045	0.946029	0.580953	0.177724	0.117896	0.936756	0.564412	0.14869	0.120436	1.49761	2.30696	2.28199	2.09697	2.02195	1.99196	1.99298	2.43696	2.49495	2.53949	2.54096	2.21447	2.14393
2.41047	2.51851	2.46548	2.34498	2.31213	2.2871	2.50049	2.43848	2.53247	2.58104	2.43653	2.62615	2.76465	2.91747	2.46197	2.37111	2.20337	2.66027	2.4845	0.930462	1.72118	1.44485	1.15201	0.880236	0.813724	1.41848	1.14269	0.904063	0.815486	0.934209	0.548809	0.102772	0.0935362	0.922937	0.568365	0.164238	0.123446	1.49424	2.30202	2.28045	2.09297	2.01502	1.98555	1.99047	2.43145	2.48702	2.5374	2.53549	2.21048	2.13718
2.46445	2.55547	2.50997	2.39346	2.36646	2.34196	2.52898	2.47897	2.55698	2.60398	2.49295	2.69245	2.79947	2.93948	2.51196	2.43145	2.22399	2.25105	2.52397	0.932411	1.71945	1.44169	1.14851	0.878703	0.805727	1.41946	1.14756	0.906128	0.809939	0.934548	0.475589	0.0684128	0.0737188	0.9264	0.562015	0.172526	0.0493751	1.49338	2.29651	2.2755	2.08301	2.01	1.9835	1.986	2.427	2.481	2.52601	2.52951	2.20401	2.15249
2.50792	2.6018	2.55637	2.44093	2.423	2.40647	2.58275	2.51379	2.57968	2.61964	2.5384	2.72579	2.80052	2.94498	2.55591	2.51971	2.26337	2.40539	2.5693	0.935727	1.7226	1.44357	1.14724	0.876014	0.80506	1.4231	1.14371	0.900009	0.804128	0.93793	0.479674	0.0713964	0.064167	0.929619	0.56954	0.177755	0.135537	1.49582	2.29443	2.26895	2.07694	2.00745	1.98045	1.97898	2.4165	2.47298	2.52046	2.52289	2.20143	2.15043
2.56145	2.6376	2.60203	2.49802	2.48905	2.4662	2.61415	2.54958	2.60111	2.63755	2.589	2.76001	2.80209	2.93914	2.60797	2.55826	2.30348	2.70968	2.60463	0.931252	1.72442	1.44401	1.14961	0.867986	0.799738	1.42307	1.13781	0.892011	0.802318	0.93491	0.479654	0.0776184	0.0552329	0.923716	0.533689	0.18983	0.100521	1.49761	2.28566	2.26253	2.07051	2.00103	1.97353	1.97746	2.4165	2.46995	2.51639	2.50951	2.1922	2.14241
2.59645	2.67993	2.64194	2.54743	2.55689	2.54637	2.65743	2.58893	2.63993	2.65747	2.62495	2.77897	2.81049	2.9395	2.64345	2.57587	2.38596	2.75247	2.64842	0.922787	1.72772	1.44512	1.153	0.87744	0.803081	1.43005	1.15416	0.883981	0.802091	0.92375	0.520275	0.0950759	0.0495762	0.917938	0.486131	0.203763	0.0938549	1.5019	2.29	2.25701	2.06401	1.99501	1.96552	1.96702	2.41301	2.46051	2.50552	2.49952	2.198	2.1365
2.64524	2.71083	2.68283	2.6054	2.62506	2.61659	2.69426	2.60938	2.65875	2.68317	2.67323	2.79015	2.81203	2.938	2.69176	2.69838			2.68829	0.934802	1.72765	1.45153	1.15639	0.872275	0.80381	1.44186	1.15443	0.88775	0.80422	0.933912	0.520478	0.0991155	0.0487283	0.931562	0.501977			1.50877	2.27593	2.25297	2.06347	1.98643	1.96045	1.96144	2.40348	2.45743	2.50295	2.4965	2.18344	2.13652
2.67768	2.75542	2.72762	2.65938	2.69967	2.69581	2.72956	2.65925	2.69236		2.70479	2.81023	2.81602	2.93798	2.72708	2.74908	2.44541	2.47575	2.7267	0.935688	1.72814	1.45344	1.16017	0.873843	0.805919	1.44515	1.16589	0.897418		0.934771	0.511206	0.102819	0.047171	0.932397	0.520722	0.142196	0.0565116	1.51391	2.26677	2.24904	2.0595	1.97693	1.95343	1.95289	2.40087	2.44796	2.49707		2.17527	2.13896
2.71794	2.78047	2.76445	2.71143	2.7694	2.77389	2.76295	2.67398	2.71397		2.75193	2.82398	2.817	2.9365	2.76145	2.81439	2.53478	2.58673	2.76844	0.938522	1.73559	1.46189	1.16975	0.88109	0.813595	1.44955	1.16416	0.919431		0.936225	0.531934	0.12228	0.0476572	0.936379	0.552317	0.152076	0.065498	1.52154	2.25352	2.251	2.0595	1.97251	1.9495	1.94651	2.39351	2.446	2.50001		2.16152	2.13651
2.71925	2.7782	2.81226	2.76645	2.84362	2.85366	2.80327	2.71277	2.73691		2.78678	2.81603	2.8195	2.93691	2.80026	2.87391	2.63371	2.69974	2.74633	0.955741	1.73548	1.46474	1.17615	0.902383	0.822574	1.45381	1.16484	0.918766		0.935569	0.50617	0.105845	0.0464902	0.938455	0.555581	0.124649	0.0484115	1.50639	2.22894	2.20202	2.05748	1.96448	1.94247	1.93946	2.38547	2.44598	2.50076		2.15899	2.12403
2.75257	2.80471	2.84374	2.8188	2.9161	2.93115	2.8346	2.70258	2.73715		2.82012	2.82948	2.81953	2.92601	2.79051	2.92314	2.71899	2.79131	2.79045	0.961176	1.74229	1.46707	1.1799	0.907873	0.836342	1.45482	1.16936	0.917004		0.936608	0.480794	0.10584	0.0453719	0.961622	0.555868	0.164532	0.0672381	1.51289	2.22088	2.20398	2.05448	1.9619	1.93845	1.93558	2.38197	2.40792	2.45711		2.15697	2.15159
2.78892	2.84991	2.88844	2.86694	2.98242	3.00041	2.87046		2.74698		2.85745	2.85847	2.8215	2.9265	2.82293	2.99142	2.83836	2.90086	2.81894	0.962817	1.74211	1.46672	1.19595	0.917757	0.847994	1.45385		0.958773		0.936858	0.52431	0.121516	0.0446302	0.963007	0.568655	0.138007	0.0522566	1.5137	2.21302	2.203	2.0535	1.95601	1.9355	1.94	2.3805		2.46399		2.15451	2.12703
2.81136	2.88732	2.87538	2.87336	3.03337	3.05253	2.84137	2.76235	2.81231		2.85033	2.84702	2.817	2.92303	2.84638	3.03426	2.95385	3.04888	2.86031	0.963966	1.74338	1.46482	1.18798	0.914287	0.851646	1.44554	1.1908	0.942093		0.961725	0.505771	0.115283	0.0449354	0.963148	0.571973	0.14825	0.0576101	1.5168	2.21601	2.205	2.027	1.92801	1.92093	1.91399	2.36898	2.40599	2.45305		2.13202	2.12099
2.85942	2.93056	2.92663	2.92145	3.08391	3.12411	2.89046	2.80951	2.85419		2.89448	2.85029	2.81705	2.92705	2.8974	3.06954	3.06859	3.16787	2.90256	0.963381	1.73944	1.45963	1.1968	0.943188	0.865752	1.44208	1.18244	0.936083		0.959638	0.507293	0.121156	0.0429843	0.964148	0.574889	0.15227	0.0524657	1.50893	2.21808	2.20503	2.02706	1.93002	1.91103	1.91198	2.36606	2.40505	2.45989		2.13512	2.12002
2.88594	2.96592	2.9669	2.94993	3.14186	3.19483	2.91993	2.84192	2.86597		2.92493	2.86896	2.81999	2.92999	2.92294	3.10392	3.16976	3.28672	2.93792	0.957713	1.73601	1.45713	1.19801	0.94754	0.869721	1.43732	1.19737	0.94899		0.955689	0.510004	0.12979	0.0426209	0.956997	0.567188	0.153557	0.0623666	1.5021	2.22299	2.207	2.03099	1.931	1.913	1.911	2.36999	2.40799	2.45302		2.14298	2.121
2.93524	3.00936	3.00836	3.01033	3.19355	3.24943	2.97337	2.87951	2.92255		2.96734	2.91603	2.82703	2.93	2.97719	3.15622	3.2657	3.41076	2.98537	0.950414	1.72871	1.45118	1.20066	0.961542	0.880159	1.43242	1.17582	0.927837		0.950258	0.556166	0.142102	0.0434697	0.948011	0.518105	0.141376	0.0740152	1.49963	2.22104	2.20704	2.03504	1.92802	1.91497	1.91401	2.36697	2.40902	2.44091		2.13904	2.11209
2.96284	3.05068	3.04956	3.04742	3.25522	3.29873	3.0157	2.93753	2.98485		3.0057	2.91934	2.83011	2.92974	2.99987	3.18165	3.34482	3.49679	3.0277	0.942937	1.72617	1.44358	1.19598	0.950797	0.882339	1.42585	1.16957	0.921596		0.941061	0.504236	0.140244	0.0437379	0.941366	0.517763	0.161451	0.0995821	1.49694	2.226	2.21105	2.03898	1.93009	1.91198	1.91503	2.36409	2.41094	2.43105		2.14394	2.122
3.01589	3.09391	3.08493	3.07394	3.26897	3.3449	3.05991	2.97093	3.03889		3.04991	2.94095	2.83699	2.91303	3.05489	3.22291	3.39689	3.5469	3.07191	0.938918	1.72003	1.43934	1.19513	0.968353	0.884176	1.42028	1.14838	0.904206		0.937956	0.506525	0.150658	0.0626506	0.937279	0.530623	0.181798	0.120666	1.48836	2.226	2.21399	2.038	1.93599	1.911	1.917	2.36999	2.40701	2.43399		2.14001	2.122
3.0574	3.13237	3.12938	3.12822	3.29971	3.38431	3.10826	3.01745	3.04455		3.09444	2.97337	2.84412	2.91302	3.09641	3.30025	3.44598	3.58109	3.10941	0.935126	1.71732	1.43838	1.19394	0.973281	0.885482	1.41742	1.15303	0.905659		0.934488	0.502766	0.160749	0.0639256	0.932885	0.50812	0.1538	0.107244	1.48756	2.23	2.21905	2.04105	1.93505	1.91807	1.91803	2.37205	2.41302	2.43912		2.14305	2.12102
3.10886	3.17969	3.17857	3.15669	3.39008	3.42445	3.14189	3.07579	3.11523		3.15077	3.02183	2.85935	2.91622	3.14979	3.33272	3.44405	3.59288	3.16162	0.933306	1.71779	1.43417	1.18841	0.931531	0.87292	1.4143	1.1446	0.900256		0.931685	0.500901	0.163148	0.0659425	0.932208	0.55131	0.175987	0.10837	1.48424	2.23006	2.22614	2.04709	1.94214	1.92708	1.92208	2.37912	2.41517	2.45519		2.15002	2.123
3.16386	3.22389	3.21491	3.20089	3.39499	3.45293	3.19885	3.12587	3.12996		3.19987	3.07486	2.88194	2.92996	3.19987	3.37888	3.51083	3.64886	3.2009	0.928592	1.71744	1.4311	1.19431	0.941784	0.868452	1.40762	1.13218	0.88855		0.927561	0.499025	0.161135	0.0680147	0.926964	0.546233	0.132502	0.0688919	1.48041	2.23399	2.23498	2.05298	1.95098	1.93199	1.92699	2.38698	2.42597	2.46697		2.151	2.123
3.21239	3.27231	3.26533	3.2313	3.42503	3.4721	3.24731	3.17342	3.20673		3.24641	3.13663	2.91236	2.97706	3.2514	3.42426	3.51206	3.65604	3.24937	0.931252	1.7173	1.4299	1.18834	0.932233	0.864927	1.41293	1.15162	0.907372		0.930207	0.495649	0.154494	0.0541344	0.929565	0.535305	0.135327	0.0608736	1.48675	2.23895	2.24103	2.05706	1.95507	1.93602	1.93105	2.39203	2.434	2.46903		2.15397	2.12892
3.26254	3.31268	3.3075	3.26951	3.4292	3.48517	3.28779	3.22648	3.29931		3.29846	3.21766	2.95932	2.98719	3.30254	3.45737	3.51917	3.66111	3.29653	0.936598	1.72286	1.43652	1.18491	0.933931	0.858076	1.41866	1.16272	0.87042		0.936203	0.501704	0.142855	0.052024	0.934091	0.544988	0.134848	0.0561745	1.49393	2.23315	2.24509	2.06406	1.96405	1.93811	1.93717	2.39612	2.434	2.47312		2.15012	2.11889
3.29699	3.35599	3.33899	3.30199	3.442	3.496	3.33799	3.25699	3.319		3.32799	3.32298	3.04298	3.18995	3.33699	3.48099	3.53	3.668	3.32999	0.941589	1.73004	1.44036	1.19012	0.939089	0.851432	1.42213	1.16116	0.91175		0.941459	0.570034	0.169244	0.123513	0.938639	0.558187	0.132181	0.0494616	1.49887	2.243	2.251	2.068	1.967	1.945	1.948	2.404	2.434	2.481		2.158	2.112
3.34827	3.40024	3.38222	3.33919	3.45418	3.50406	3.38327	3.31239	3.37839	3.40343	3.38225	3.39453	3.10048	3.24248	3.38728	3.50317	3.53702	3.668	3.38122	0.950435	1.73667	1.4511	1.1845	0.9402	0.851788	1.42954	1.15756	0.912505	0.825397	0.950143	0.573129	0.180381	0.134853	0.947477	0.560385	0.132694	0.0486727	1.5042	2.25802	2.25403	2.07101	1.97202	1.94807	1.95209	2.40302	2.44103	2.48203	2.48093	2.17202	2.10604
3.38473	3.43277	3.41177	3.36459	3.47811	3.51208	3.41963	3.36367	3.42996	3.45982	3.41576	3.46402	3.16436	3.17664	3.42473	3.52515	3.54005	3.668	3.41077	0.953855	1.74042	1.45585	1.18607	0.940174	0.845008	1.43548	1.16912	0.907613	0.831192	0.953246	0.566806	0.180472	0.093381	0.951102	0.544183	0.129289	0.0477377	1.50695	2.26008	2.25802	2.07202	1.97414	1.95702	1.96408	2.40511	2.44505	2.48611	2.47233	2.17512	2.11098
3.43089	3.48188	3.46088	3.40191	3.48498	3.51699	3.4599	3.4059	3.49086	3.51188	3.46389	3.52885	3.2508	3.28075	3.47089	3.53498	3.54299	3.668	3.45988	0.96245	1.74975	1.46668	1.18461	0.937257	0.841049	1.44383	1.17028	0.886241	0.811656	0.962488	0.582433	0.176809	0.0750434	0.958812	0.551383	0.128602	0.0482288	1.51354	2.26499	2.259	2.073	1.98298	1.958	1.96899	2.41198	2.44799	2.49298	2.49295	2.18298	2.11
3.45832	3.51234	3.48637	3.41825	3.51308	3.52404	3.50525	3.44534	3.52261	3.56353	3.48933	3.59244	3.34573	3.39283	3.50034	3.55111	3.54303	3.668	3.49134	0.965626	1.75308	1.46977	1.1927	0.905204	0.837615	1.45515	1.17814	0.942094	0.846292	0.965477	0.598495	0.16879	0.0771316	0.962064	0.552229	0.128592	0.0476696	1.5218	2.27003	2.26299	2.07501	1.98802	1.96702	1.97001	2.41105	2.4491	2.49019	2.4981	2.18604	2.11699
3.50047	3.55645	3.5344	3.45059	3.52386	3.52894	3.53858	3.49043	3.60299	3.63313	3.53246	3.65027	3.44081	3.50163	3.54445	3.56582	3.54695	3.668	3.53545	0.972948	1.75956	1.4749	1.19685	0.892578	0.835674	1.454	1.17014	0.91503	0.838695	0.97421	0.589928	0.163506	0.0773473	0.967808	0.563913	0.128896	0.0476206	1.5249	2.27395	2.26201	2.07599	1.99096	1.96996	1.97198	2.41791	2.46184	2.51568	2.51183	2.19193	2.11502
3.52993	3.59291	3.56692	3.48392	3.53198	3.53997	3.57791	3.52991	3.6449	3.69585	3.56093	3.70387	3.55273	3.63967	3.56894	3.58096	3.548	3.66401	3.57291	0.975434	1.76076	1.47511	1.1961	0.902805	0.835002	1.45523	1.17007	0.949027	0.850711	0.975916	0.584473	0.148815	0.0678928	0.970903	0.57256	0.131234	0.0475801	1.52772	2.275	2.264	2.076	1.99798	1.971	1.97499	2.419	2.463	2.51201	2.51998	2.19	2.11799
3.57223	3.63832	3.61035	3.5123	3.54306	3.54107	3.62626	3.58131	3.70044	3.75047	3.59929	3.75733	3.6679	3.76999	3.61421	3.59902	3.55409	3.66409	3.6183	0.976009	1.76062	1.47581	1.19256	0.913669	0.835436	1.45261	1.16864	0.942291	0.857823	0.975563	0.595295	0.15539	0.051399	0.972475	0.578172	0.129217	0.0474226	1.52629	2.27501	2.26301	2.079	1.99602	1.97398	1.97901	2.417	2.46998	2.522	2.52302	2.18799	2.11808
3.60054	3.67774	3.65346	3.54848	3.55048	3.54934	3.65874	3.6195	3.75373	3.80768	3.63448	3.79782	3.77761	3.89091	3.64067	3.60128	3.56514	3.67512	3.65465	0.97347	1.75551	1.47328	1.18046	0.913469	0.826424	1.44897	1.16818	0.943615	0.858235	0.97352	0.505582	0.128887	0.069169	0.969534	0.495804	0.121695	0.0429473	1.52217	2.27598	2.26392	2.07895	1.998	1.972	1.98005	2.41697	2.468	2.52208	2.52508	2.187	2.12802
3.63493	3.7249	3.68294	3.57894	3.58094	3.57095	3.7059	3.65093	3.7999	3.85091	3.66494	3.84989	3.87978	4.01174	3.68291	3.61896	3.57398	3.68298	3.69591	0.975346	1.74988	1.46921	1.17402	0.909608	0.822897	1.44164	1.1723	0.941395	0.864287	0.971644	0.510809	0.132512	0.0576942	0.975517	0.534089	0.129623	0.045315	1.51802	2.275	2.25901	2.07601	1.998	1.972	1.98299	2.415	2.468	2.52699	2.52999	2.187	2.129
3.67625	3.76428	3.73522	3.62527	3.6023	3.59122	3.7433	3.69926	3.83825	3.89732	3.70722	3.88315	3.99646	4.14052	3.72027	3.66511			3.74423	0.960142	1.74651	1.46148	1.16861	0.908614	0.821866	1.43276	1.17393	0.938555	0.86087	0.958814	0.567809	0.123865	0.0639376	0.957672	0.608341			1.51076	2.271	2.25996	2.07301	1.99699	1.97201	1.98001	2.40901	2.46597	2.52499	2.53198	2.18701	2.12704
3.7076	3.80054	3.76265	3.65957	3.64052	3.61865	3.78152	3.73258	3.8696	3.93749	3.73564	3.90176	4.05526	4.20716	3.75457	3.67883			3.77363	0.961661	1.74009	1.45868	1.1592	0.900187	0.816202	1.43025	1.16199	0.934116	0.857009	0.95799	0.617383	0.169029	0.112012	0.961758	0.563951			1.50451	2.271	2.25506	2.07399	1.99601	1.97299	1.98099	2.40999	2.46205	2.52401	2.52904	2.18799	2.13194
3.75089	3.84788	3.80689	3.69392	3.67791	3.64992	3.82489	3.78387	3.89394	3.96793	3.77889	3.92494	4.08892		3.7949	3.73586			3.8159	0.956443	1.73203	1.45108	1.15236	0.896599	0.812439	1.42554	1.15838	0.935496	0.859294	0.949222	0.60606	0.21795		0.959605	0.612787			1.50217	2.27499	2.24901	2.06702	1.994	1.96801	1.97801	2.40302	2.45901	2.522	2.52601	2.19099	2.12701
3.79432	3.8803	3.85034	3.74529	3.71728	3.69139	3.85931	3.81438	3.94637	4.00621	3.8253	4.01221	4.16849	4.32634	3.83729	3.75906			3.85434	0.950446	1.73043	1.44614	1.14258	0.861309	0.800327	1.4185	1.15194	0.920927	0.838071	0.943057	0.533755	0.171252	0.131766	0.954103	0.577942			1.49611	2.27798	2.24795	2.05896	1.98798	1.96896	1.97395	2.40298	2.45298	2.52298	2.52395	2.19	2.14005
3.8368	3.92066	3.89562	3.78383	3.7549	3.74279	3.90071	3.86445	3.99519	4.03329	3.86582		4.23212	4.37128	3.87585	3.76858			3.89866	0.942166	1.72826	1.44221	1.14032	0.86238	0.799736	1.42249	1.14086	0.891875	0.826335	0.94392		0.132328	0.106228	0.936377	0.496541			1.49237	2.27492	2.24188	2.05391	1.98589	1.96391	1.96795	2.39988	2.45091	2.51994	2.51795	2.18988
3.88788	3.9629	3.93491	3.83687	3.81186	3.79288	3.94589	3.89293	4.00697	4.05196	3.91788	4.09886	4.23998	4.38896	3.92987	3.86876			3.9409	0.944435	1.72574	1.43953	1.13483	0.85412	0.790562	1.41881	1.14639	0.889047	0.818409	0.940099	0.585452	0.129038	0.0857389	0.945079	0.604632			1.489	2.27001	2.23402	2.04801	1.97902	1.95801	1.96501	2.39202	2.44501	2.51601	2.51501	2.18202	2.13902
3.93337	4.00331	3.98524	3.89139	3.87851	3.86051	3.99523	3.9373	4.04006	4.06708	3.96337	4.15127	4.2551	4.39998	3.97835	3.92442			3.98727	0.938803	1.72642	1.43886	1.13647	0.854739	0.788566	1.42431	1.13669	0.876915	0.807724	0.94177	0.582301	0.122376	0.0616689	0.932024	0.588476			1.49375	2.26896	2.22793	2.04095	1.967	1.94896	1.95596	2.38198	2.4409	2.50895	2.50692	2.18096	2.13587
3.98237	4.04447	4.0166	3.94235	3.94515	3.92715	4.02561	3.97749	4.0479	4.07786	4.01237	4.18754	4.26784	4.39704	4.02441	3.9793			4.02354	0.951014	1.72959	1.44091	1.1394	0.850692	0.782794	1.4268	1.15673	0.877572	0.801638	0.944406	0.60885	0.103363	0.0628449	0.953643	0.577431			1.49586	2.26308	2.21813	2.03409	1.967	1.94406	1.95106	2.37904	2.42718	2.50209	2.49614	2.17508	2.11921
4.02392	4.07794	4.06491	3.99291	4.01088	3.99487	4.06892	4.01194	4.07695	4.09497	4.05792	4.21994	4.27299	4.397	4.06193	4.06584			4.06193	0.953496	1.73763	1.44492	1.14424	0.863885	0.782051	1.4351	1.15492	0.873917	0.800213	0.948522	0.60905	0.102222	0.0615125	0.954499	0.598001			1.50258	2.26001	2.21301	2.02901	1.96001	1.94001	1.94202	2.37501	2.42301	2.49302	2.48302	2.174	2.11102
4.06926	4.11931	4.10136	4.04741	4.07856	4.06965	4.10223	4.0522	4.09118	4.10918	4.09931	4.24108	4.265	4.39697	4.11223	4.12639			4.09534	0.960905	1.74501	1.44858	1.15172	0.849327	0.78615	1.44198	1.16386	0.889048	0.801561	0.953157	0.594918	0.127358	0.0603124	0.964422	0.605119			1.51034	2.26991	2.20998	2.02395	1.95297	1.93198	1.93495	2.37098	2.41596	2.48395	2.47499	2.18189	2.122
4.10371	4.16051	4.14859	4.10179	4.15208	4.15519	4.1325	4.0785	4.1144	4.1334	4.14068	4.25211	4.265	4.39294	4.14271	4.17791			4.13953	0.965479	1.75233	1.45431	1.16229	0.875015	0.794088	1.44943	1.17563	0.894101	0.803351	0.959372	0.575074	0.128419	0.0579888	0.967301	0.572703			1.5179	2.25771	2.20694	2.01797	1.94891	1.92886	1.92788	2.368	2.411	2.47692	2.47403	2.16777	2.12202
4.14889	4.19292	4.18591	4.15188	4.22083	4.23082	4.16392	4.10992	4.13994	4.15894	4.18389	4.25898	4.265	4.38901	4.18789	4.23586			4.17292	0.971116	1.75775	1.46406	1.1756	0.884856	0.806041	1.45501	1.17912	0.900524	0.822443	0.965834	0.565783	0.129607	0.0553764	0.9712	0.584312			1.52452	2.23905	2.20301	2.016	1.94301	1.92002	1.92002	2.368	2.411	2.47201	2.476	2.15304	2.123
4.17926	4.23628	4.22734	4.20339	4.29849	4.30741	4.20521	4.13424	4.17613	4.18522	4.21329	4.27206	4.24002	4.38002	4.22121	4.32417	4.07262	4.10584	4.21919	0.974597	1.76848	1.47193	1.19058	0.891954	0.820421	1.46267	1.17777	0.933593	0.854489	0.971188	0.543582	0.133112	0.0615608	0.97324	0.617549	0.197306	0.0758728	1.53374	2.22197	2.20699	2.01303	1.93995	1.92198	1.91617	2.36498	2.41	2.46298	2.47092	2.13695	2.11901
4.21249	4.2716	4.27052	4.25363	4.36096	4.36034	4.23271	4.16551	4.19259	4.21342	4.25048	4.27914	4.24323	4.38303	4.24752	4.34586	4.15245	4.21354	4.24369	0.980519	1.77292	1.47627	1.19805	0.9128	0.827124	1.46908	1.17924	0.93405	0.910233	0.977356	0.52145	0.133414	0.057782	0.978322	0.583548	0.151967	0.0676925	1.53932	2.218	2.20602	2.01698	1.93394	1.91895	1.93666	2.36288	2.40989	2.46097	2.46092	2.13102	2.11995
4.24398	4.30998	4.30398	4.29398	4.42197	4.44596	4.27798	4.19798			4.28098	4.288	4.25799	4.385	4.28098	4.40097	4.24495	4.31195	4.28798	0.984908	1.7781	1.48055	1.20863	0.925553	0.843961	1.47863	1.18331			0.982187	0.534223	0.135589	0.0508836	0.982268	0.587258	0.174788	0.085101	1.54532	2.218	2.207	2.016	1.93	1.916	1.91501	2.355	2.403			2.132	2.117
4.27627	4.34827	4.34924	4.33331	4.48347	4.5215	4.31328	4.23329			4.32119	4.30408	4.26605	4.38503	4.30632	4.45425	4.35682	4.44197	4.32329	0.985902	1.77708	1.48196	1.21557	0.946292	0.863695	1.47686	1.18468			0.982585	0.55538	0.144687	0.0552829	0.9836	0.59063	0.157124	0.064534	1.54371	2.22102	2.20799	2.015	1.93198	1.91303	1.91109	2.35398	2.40498			2.13602	2.111
4.31255	4.38366	4.38158	4.37452	4.54457	4.58787	4.35069	4.2716	4.30751		4.34652	4.31525	4.272	4.38898	4.34857	4.48772	4.46572	4.5699	4.3616	0.983474	1.77718	1.4826	1.21846	0.962453	0.876285	1.47616	1.18781	0.940837		0.980514	0.559455	0.146851	0.0569815	0.980966	0.598352	0.156382	0.0662608	1.54338	2.22408	2.20705	2.01502	1.92898	1.91712	1.92305	2.35198	2.40302	2.44726		2.13809	2.11097
4.34792	4.4259	4.41891	4.40792	4.58092	4.64387	4.3949	4.30991	4.33993		4.37992	4.33096	4.272	4.388	4.38492	4.53389	4.57575	4.69172	4.39991	0.978581	1.77258	1.48038	1.22268	0.981217	0.892583	1.47079	1.17383	0.930434		0.975631	0.566803	0.147528	0.0583568	0.976201	0.5895	0.159054	0.0605531	1.54156	2.22899	2.20999	2.016	1.928	1.92498	1.92599	2.351	2.404	2.46396		2.14399	2.109
4.38425	4.4603	4.45526	4.45127	4.63335	4.70237	4.42825	4.35722	4.38535		4.42222	4.34215	4.27504	4.38801	4.42028	4.58229	4.67466	4.80771	4.43828	0.966424	1.76596	1.4747	1.22543	0.986676	0.900156	1.46477	1.1759	0.936633		0.959637	0.562584	0.148154	0.0590086	0.967785	0.563787	0.154057	0.0712169	1.53284	2.23097	2.20904	2.01799	1.93101	1.92601	1.93104	2.35405	2.39809	2.47393		2.14498	2.10906
4.41659	4.49951	4.48957	4.48656	4.67942	4.75139	4.46059	4.38564	4.43142		4.45163	4.36175	4.28093	4.38998	4.45655	4.62052	4.76191	4.90083	4.47455	0.956455	1.7603	1.46745	1.21791	0.986196	0.902303	1.45402	1.16633	0.923919		0.951364	0.532922	0.14736	0.0575187	0.95664	0.531919	0.161546	0.0852442	1.52576	2.22705	2.21394	2.01701	1.93298	1.92798	1.93594	2.36091	2.40985	2.46511		2.14204	2.1169
4.46689	4.53991	4.5329	4.52591	4.72889	4.7949	4.5059	4.44187	4.46393		4.50288	4.41288	4.28499	4.39	4.50389	4.68785	4.84781	4.99479	4.51092	0.948548	1.75327	1.45731	1.21413	0.979775	0.899277	1.44636	1.16222	0.915259		0.941772	0.571401	0.149874	0.0574401	0.950643	0.486373	0.140458	0.0917057	1.52158	2.23897	2.21799	2.02398	1.93699	1.929	1.93899	2.36998	2.412	2.45802		2.14898	2.11401
4.50845	4.58229	4.57632	4.56432	4.76923	4.83927	4.54338	4.4784			4.54244	4.43448	4.29208	4.39002	4.54348	4.7264	4.89615	5.04614	4.5593	0.943711	1.74666	1.4505	1.20532	0.971742	0.893442	1.44021	1.15535			0.937492	0.566214	0.149562	0.0573241	0.945321	0.488358	0.147199	0.0912864	1.51365	2.23904	2.22104	2.03603	1.94804	1.93401	1.94299	2.37606	2.41406			2.15004	2.11401
4.56565	4.61867	4.61668	4.60462	4.79864	4.87345	4.59164	4.52967			4.59865	4.49443	4.30228	4.39306	4.60364	4.77671	4.91551	5.06434	4.59768	0.940046	1.74296	1.44673	1.20491	0.968065	0.886003	1.43528	1.15661			0.933885	0.566369	0.149847	0.0566167	0.941629	0.512126	0.15822	0.0942823	1.51083	2.244	2.22617	2.04011	1.95306	1.93512	1.94202	2.38411	2.42211			2.155	2.11502
4.60691	4.66091	4.65991	4.64392	4.83892	4.90194	4.63192	4.57191			4.63991	4.52194	4.31996	4.39699	4.64392	4.82191	4.94793	5.08596	4.64091	0.93537	1.74166	1.44488	1.19525	0.95827	0.875422	1.42699	1.14108			0.929749	0.546671	0.152185	0.0589352	0.936501	0.530222	0.150027	0.0748205	1.5076	2.244	2.23698	2.04699	1.95699	1.94298	1.943	2.39099	2.42899			2.155	2.116
4.66137	4.70828	4.69732	4.6753	4.85622	4.92313	4.67735	4.6284	4.69318		4.69438	4.59659	4.3534	4.41222	4.69738	4.87124	4.96311	5.09404	4.69029	0.937373	1.7433	1.44924	1.19672	0.95141	0.8675	1.43289	1.14545	0.895503		0.933396	0.556332	0.14404	0.0553885	0.936687	0.53668	0.147546	0.0645001	1.51181	2.24704	2.24207	2.05202	1.96505	1.94403	1.94301	2.39804	2.43103	2.47699		2.15903	2.11597
4.7104	4.74554	4.73948	4.7155	4.88564	4.94078	4.72343	4.68135	4.71671		4.74438	4.67405	4.40635	4.44065	4.74738	4.90261	4.97782	5.09993	4.72853	0.945638	1.74767	1.45329	1.20102	0.940811	0.85696	1.43639	1.15485	0.907799		0.946005	0.565803	0.162473	0.0578299	0.940217	0.552545	0.146967	0.0592348	1.51733	2.25194	2.25089	2.05496	1.97192	1.94795	1.94399	2.40294	2.43495	2.47601		2.16295	2.11205
4.75889	4.78691	4.78091	4.74693	4.90795	4.94699	4.76491	4.72889	4.78584		4.79289	4.75182	4.46487	4.47592	4.79589	4.93193	4.98498	5.11596	4.76891	0.952115	1.75315	1.45963	1.19857	0.930384	0.850983	1.43845	1.16333	0.917428		0.954551	0.566229	0.17568	0.0632276	0.944341	0.552521	0.141592	0.0555982	1.52488	2.25	2.25798	2.06298	1.972	1.95099	1.95298	2.41098	2.437	2.47101		2.161	2.111
4.80131	4.82331	4.81731	4.78717	4.92011	4.95807	4.8153	4.77031	4.83241	4.8554	4.83031	4.82846	4.52841	4.53351	4.84131	4.95415	4.99199	5.116	4.80929	0.957093	1.76107	1.46716	1.19607	0.927478	0.848401	1.44788	1.15992	0.907584	0.799858	0.958578	0.563748	0.183511	0.0623845	0.950025	0.539608	0.134934	0.0545783	1.53325	2.25704	2.26105	2.06504	1.97702	1.95402	1.95305	2.41201	2.44406	2.48408	2.49701	2.16705	2.10702
4.8417	4.8646	4.86701	4.81846	4.93463	4.95768	4.86311	4.81822	4.89027	4.92318	4.8776	4.92012	4.58331	4.64478	4.88119	4.97363	4.99203	5.1045	4.84762	0.943308	1.76803	1.46385	1.19103	0.90502	0.827494	1.43406	1.15813	0.911235	0.819854	0.947359	0.567193	0.186219	0.0883792	0.935223	0.536557	0.13342	0.0543235	1.54013	2.25716	2.26802	2.07244	1.98155	1.96001	1.96502	2.40609	2.43913	2.50097	2.49547	2.17264	2.1056
4.87797	4.90291	4.89399	4.84398	4.94199	4.96649	4.89598	4.85547	4.95397	4.98346	4.90948	4.97896	4.70097	4.73746	4.91648	4.98099	4.994	5.1045	4.88691	0.964315	1.77884	1.46914	1.19151	0.902585	0.828013	1.44654	1.1684	0.882121	0.813024	0.965778	0.567046	0.166938	0.0786598	0.957043	0.530811	0.130544	0.051953	1.54743	2.26549	2.269	2.07001	1.985	1.961	1.96649	2.41099	2.4455	2.50049	2.49401	2.1795	2.11
4.90884	4.9479	4.93927	4.87289	4.94958	4.96908	4.94037	4.89312	5.00455	5.03413	4.93934	5.04056	4.80411	4.85481	4.94985	4.99063	4.99403	5.10251	4.93281	0.955998	1.76357	1.47247	1.19369	0.901257	0.829197	1.45446	1.17184	0.907238	0.829574	0.958135	0.55841	0.1488	0.0634455	0.949054	0.527739	0.129255	0.0567769	1.53162	2.268	2.26349	2.07747	1.99	1.96199	1.9675	2.41053	2.45256	2.49757	2.50009	2.1835	2.10852
4.94129	4.9883	4.96709	4.90857	4.95795	4.97625	4.97749	4.95004	5.05722	5.09415	4.97178	5.09563	4.91088	4.98192	4.98384	5.00273	4.99704	5.10312	4.96494	0.972116	1.76293	1.47868	1.19332	0.902585	0.827277	1.45765	1.17857	0.925711	0.841916	0.976305	0.549017	0.140405	0.0615085	0.963399	0.520021	0.129571	0.0563804	1.53417	2.26804	2.26255	2.07556	1.99005	1.96097	1.96699	2.41403	2.45806	2.50506	2.50852	2.18355	2.11147
4.98001	5.02552	5.01899	4.93702	4.97851	4.98801	5.02499	4.97856	5.09453	5.15002	5.01051	5.15053	5.02706	5.10119	5.0245	5.0135	4.99855	5.10712	5.01001	0.965039	1.76245	1.47608	1.19084	0.90635	0.828162	1.45588	1.17615	0.936748	0.846292	0.967163	0.554469	0.128741	0.0516015	0.958234	0.519359	0.129381	0.0498289	1.53182	2.27001	2.265	2.079	1.9925	1.95951	1.96649	2.415	2.461	2.50802	2.51001	2.186	2.11002
5.00701	5.06258	5.04657	4.96748	4.99226	4.99774	5.05296	5.0259	5.14871	5.20011	5.03794	5.20605	5.13514	5.24454	5.04754	5.02479	5.02544	5.14487	5.04303	0.964771	1.7597	1.47398	1.18484	0.902785	0.823843	1.45303	1.17321	0.944277	0.859246	0.965985	0.551573	0.132131	0.0741367	0.958768	0.511	0.101054	0.0467818	1.53169	2.27498	2.26702	2.0805	1.99252	1.96348	1.96349	2.41452	2.46399	2.51447	2.51647	2.18699	2.116
5.05395	5.11459	5.09806	5.01104	5.01554	5.01934	5.09578	5.06472	5.20905	5.25638	5.07856	5.25856	5.2457	5.3455	5.09749	5.05496		5.14401	5.09207	0.962072	1.75706	1.46946	1.18123	0.902918	0.823349	1.44911	1.17222	0.927445	0.855835	0.963116	0.565007	0.135578	0.0514476	0.956322	0.530509		0.0615953	1.52926	2.27405	2.2695	2.08055	1.99453	1.96246	1.96303	2.41646	2.4635	2.51205	2.51454	2.18659	2.11555
5.07901	5.14751	5.12801	5.03951	5.0425	5.03651	5.1355	5.1015	5.24101	5.302	5.10901	5.28801	5.35851	5.47802	5.12401	5.07951		5.1435	5.12252	0.957569	1.75055	1.46572	1.17975	0.897207	0.81846	1.44556	1.16866	0.935237	0.85513	0.959504	0.566656	0.124655	0.0516416	0.950894	0.556524		0.0578023	1.52471	2.2755	2.27	2.083	1.9965	1.9605	1.964	2.415	2.4635	2.515	2.5165	2.19	2.1185
5.11604	5.19538	5.17147	5.07846	5.0645	5.06092	5.17356	5.13853	5.28051	5.33753	5.14356	5.3273	5.44183	5.57743	5.16248	5.11236		5.15655	5.17139	0.951483	1.74336	1.45789	1.17219	0.890282	0.816568	1.44036	1.16288	0.932421	0.853246	0.953074	0.558772	0.149928	0.0834631	0.945363	0.569904		0.0847086	1.51542	2.27394	2.27001	2.079	1.99596	1.96045	1.96547	2.41145	2.46149	2.515	2.51898	2.18543	2.12247
5.15992	5.22226	5.22475	5.12896	5.11478	5.10294	5.22371	5.18421	5.33416	5.39746	5.19775	5.3524	5.55003	5.70905	5.19914	5.12346			5.21003	0.929976	1.72037	1.43714	1.13172	0.848534	0.795946	1.41417	1.15961	0.900093	0.827658	0.93299	0.600699	0.160198	0.100656	0.92542	0.557128			1.48704	2.264	2.25684	2.07795	1.99198	1.95489	1.96209	2.40286	2.44798	2.50995	2.50691	2.18105	2.11721
5.19921	5.27612	5.25721	5.17019	5.1482	5.14318	5.2542	5.23606	5.3412	5.41712	5.23022	5.41222	5.59403	5.75404	5.24814	5.18605			5.25416	0.933627	1.71251	1.43468	1.12158	0.856746	0.792741	1.40985	1.12941	0.899339	0.830071	0.931256	0.574108	0.171629	0.117598	0.935198	0.593274			1.48206	2.264	2.25	2.07598	1.99098	1.95004	1.96598	2.397	2.44697	2.50796	2.503	2.183	2.12601
5.25356	5.30864	5.31241	5.21848	5.19873	5.1887	5.30439	5.25249	5.39315	5.44916	5.2876	5.47008	5.60306	5.764	5.28569	5.20104			5.29461	0.925111	1.71009	1.42711	1.1193	0.835652	0.777844	1.40696	1.13747	0.888963	0.812505	0.927728	0.559744	0.170796	0.123946	0.922037	0.57426			1.47849	2.26509	2.24992	2.07095	1.98604	1.96096	1.96099	2.39801	2.43993	2.497	2.50295	2.18308	2.12809
5.29624	5.35706	5.34429	5.25545	5.25454	5.24245	5.33438	5.29033	5.40459	5.46143	5.33324	5.55086	5.68225	5.83829	5.33817	5.27913			5.34095	0.926038	1.7094	1.42381	1.13179	0.854692	0.782371	1.40174	1.13691	0.886587	0.81132	0.923922	0.487992	0.130982	0.0661825	0.92636	0.599285			1.48175	2.27189	2.24386	2.0668	1.98898	1.9578	1.95986	2.39884	2.43468	2.49664	2.49884	2.18889	2.13493
5.35007	5.40305	5.40004	5.31807	5.32108	5.30509	5.39405	5.34803	5.43006	5.48003	5.38707	5.58804	5.693	5.85099	5.38907	5.32808			5.38206	0.929405	1.70775	1.42551	1.11683	0.837889	0.77161	1.40253	1.14135	0.902857	0.809123	0.92749	0.485616	0.122433	0.0533121	0.928959	0.589121			1.48013	2.26698	2.23799	2.05799	1.988	1.949	1.954	2.39199	2.421	2.48101	2.492	2.18398	2.13198
5.4054	5.44453	5.43361	5.37449	5.38887	5.37693	5.43647	5.3726	5.47844	5.50409	5.44137	5.61916	5.69105	5.84196	5.44444	5.38992			5.43433	0.933065	1.71429	1.42819	1.14913	0.83681	0.771635	1.41077	1.14237	0.85981	0.795389	0.935276	0.578831	0.140595	0.0549308	0.928374	0.581819			1.48529	2.25205	2.23092	2.04999	1.98593	1.94703	1.95096	2.38097	2.41993	2.48604	2.48787	2.16611	2.11904
5.43617	5.48496	5.48017	5.41247	5.45438	5.44756	5.47208	5.41815		5.51155	5.47022	5.63206	5.69516	5.83909	5.47817	5.45977			5.46029	0.934226	1.72286	1.43233	1.15548	0.842799	0.777895	1.41964	1.13995		0.770541	0.935801	0.574254	0.138486	0.048955	0.930198	0.562033			1.48686	2.25584	2.22498	2.04884	1.98072	1.94893	1.94802	2.37891	2.41502		2.47772	2.17382	2.12205
5.48615	5.52614	5.53012	5.47515	5.51325	5.51425	5.51811	5.4671	5.5241	5.53508	5.52214	5.67702	5.702	5.84299	5.52814	5.5352			5.51513	0.937492	1.72312	1.43513	1.15429	0.847045	0.776433	1.42141	1.15664	0.846845	0.785927	0.939686	0.564554	0.127251	0.0440581	0.932687	0.574467			1.48954	2.24894	2.22399	2.04199	1.96899	1.946	1.94899	2.375	2.41598	2.46598	2.46599	2.16595	2.12401
5.52934	5.56847	5.56569	5.51966	5.58791	5.588	5.55043	5.49638	5.55424	5.55835	5.56437	5.68318	5.701	5.83996	5.56839	5.59396		5.5208	5.55346	0.944088	1.73095	1.44093	1.15924	0.851748	0.789348	1.42714	1.16252	0.845882	0.797073	0.944572	0.53949	0.127479	0.0434901	0.940793	0.559072		0.159499	1.50069	2.23003	2.21999	2.04004	1.96496	1.94497	1.94499	2.374	2.40897	2.46001	2.46203	2.15097	2.12796
5.55515	5.60413	5.61657	5.56931	5.65556	5.66277	5.58317	5.52487	5.57253	5.58474	5.59208	5.69625	5.701	5.83698	5.5981	5.66579	5.43309	5.58116	5.58787	0.950688	1.74227	1.45822	1.16726	0.873049	0.805172	1.43061	1.15206	0.89194	0.813282	0.950712	0.537081	0.127433	0.0435071	0.947727	0.577013	0.208279	0.159371	1.50637	2.23177	2.21893	2.04282	1.96195	1.94302	1.94389	2.37384	2.40693	2.46089	2.46398	2.14879	2.12502
5.60403	5.65202	5.64105	5.62504	5.72207	5.73806	5.63302	5.56203	5.59504		5.63804	5.70702	5.701	5.836	5.64503	5.74205	5.52206	5.67294	5.62504	0.957404	1.74968	1.4587	1.17808	0.887054	0.803973	1.44614	1.15514	0.893695		0.958463	0.527742	0.127141	0.0438102	0.953125	0.590296	0.205247	0.156781	1.51299	2.222	2.216	2.035	1.95999	1.944	1.93902	2.367	2.404	2.456		2.14	2.126
5.63747	5.67477	5.69451	5.6697	5.78984	5.79421	5.6547	5.59667	5.63351		5.67847	5.72304	5.70204	5.83192	5.67148	5.79644	5.58622	5.61661	5.66455	0.961366	1.75191	1.46433	1.18338	0.901006	0.817353	1.44993	1.17444	0.928391		0.96151	0.519455	0.127809	0.0439279	0.95779	0.575901	0.181696	0.0581578	1.52211	2.22493	2.21897	2.03403	1.9549	1.9419	1.95467	2.3659	2.39996	2.45401		2.14393	2.12199
5.67204	5.73074	5.73215	5.7212	5.85157	5.88238	5.7056	5.64532	5.67131		5.71306	5.72625	5.70514	5.826	5.70701	5.82984	5.67598	5.73426	5.7049	0.966833	1.76337	1.46795	1.19336	0.91598	0.836535	1.4538	1.19662	0.929177		0.967947	0.517531	0.130705	0.0409104	0.962162	0.570531	0.147123	0.0525459	1.52445	2.21995	2.217	2.036	1.94791	1.93479	1.93093	2.35912	2.39698	2.45505		2.13895	2.121
5.71609	5.7622	5.78111	5.77212	5.91831	5.94137	5.73118	5.65918	5.72703		5.75807	5.7372	5.71102	5.826	5.75009	5.90812	5.76043	5.8305	5.74317	0.967826	1.75916	1.47055	1.20125	0.923272	0.849932	1.45564	1.18695	0.928206		0.967823	0.513261	0.133524	0.0413744	0.964369	0.583707	0.156168	0.065129	1.52625	2.21801	2.21698	2.03599	1.944	1.926	1.92796	2.36401	2.39599	2.457		2.13702	2.12096
5.73963	5.81441	5.80866	5.80468	5.99874	6.03783	5.77837	5.70464	5.73485		5.77771	5.78693	5.71701	5.82529	5.77357	5.94051	5.87171	5.95898	5.78751	0.969341	1.75922	1.46849	1.20526	0.944257	0.865904	1.45523	1.16754	0.924667		0.968574	0.599384	0.147246	0.0476324	0.966659	0.577799	0.158031	0.0748806	1.52504	2.22112	2.21304	2.03307	1.944	1.9259	1.91704	2.36607	2.39403	2.4579		2.1411	2.11119
5.78571	5.84492	5.85681	5.85487	6.05276	6.09901	5.8061	5.7516	5.79715		5.82964	5.78214	5.718	5.84588	5.81585	5.97824	5.9973	6.10497	5.8251	0.966392	1.75057	1.46594	1.21679	0.946495	0.873589	1.45611	1.18175	0.931414		0.966585	0.535341	0.13831	0.0492095	0.962832	0.577287	0.15142	0.0616352	1.52314	2.22991	2.21609	2.03795	1.94395	1.91907	1.92007	2.37109	2.39605	2.451		2.14793	2.12498
5.81607	5.88407	5.89106	5.89207	6.08507	6.14207	5.85305	5.77707	5.84603		5.85707	5.78802	5.718	5.841	5.85207	6.03107	6.09514	6.23116	5.87205	0.960517	1.74628	1.46127	1.21095	0.959875	0.879491	1.44648	1.16944	0.888275		0.960816	0.53494	0.139163	0.047489	0.956958	0.557585	0.173482	0.0801343	1.51445	2.226	2.22	2.036	1.942	1.922	1.923	2.375	2.39801	2.451		2.145	2.124
5.86647	5.93448	5.93562	5.93855	6.13519	6.18854	5.89051	5.82966	5.86768		5.90746	5.8034	5.72107	5.84	5.89957	6.07733	6.19408	6.34612	5.90472	0.950983	1.74242	1.4561	1.20886	0.963573	0.880271	1.43718	1.15681	0.912756		0.950603	0.527807	0.141355	0.046794	0.948299	0.518933	0.167916	0.0904046	1.51026	2.22707	2.22008	2.039	1.94	1.92499	1.92501	2.37707	2.40506	2.45097		2.14603	2.12501
5.90128	5.9701	5.9808	5.97917	6.15088	6.22824	5.92812	5.87776	5.91722		5.94135	5.83326	5.72625	5.84	5.94117	6.10268	6.27245	6.42742	5.95687	0.94385	1.73276	1.44872	1.20504	0.970718	0.888001	1.43379	1.16692	0.921938		0.944264	0.522057	0.143151	0.0471305	0.940193	0.518937	0.178766	0.106489	1.50211	2.23195	2.22595	2.03895	1.94009	1.92409	1.92605	2.38209	2.40907	2.44916		2.14802	2.12591
5.95617	6.01715	6.01519	6.02912	6.23106	6.28114	5.97618	5.91018	5.96931		5.99917	5.88705	5.73704	5.84	5.99116	6.17421	6.33406	6.48806	5.99418	0.937025	1.72762	1.44422	1.20402	0.960806	0.878204	1.42533	1.14917	0.897915		0.938445	0.53085	0.144488	0.0492801	0.932636	0.478431	0.165856	0.10731	1.49526	2.22999	2.22404	2.03704	1.94401	1.928	1.928	2.38601	2.41204	2.45595		2.14898	2.122
6.00571	6.05965	6.06855	6.06263	6.24975	6.32038	6.0275	5.96163	6.05485		6.04663	5.90179	5.74825	5.83999	6.03775	6.23438	6.3508	6.5058	6.04556	0.929972	1.72273	1.43691	1.18888	0.956651	0.870616	1.41594	1.13746	0.876827		0.931259	0.528015	0.146828	0.0493256	0.925848	0.504244	0.175439	0.106691	1.48858	2.22799	2.23407	2.04805	1.94703	1.92908	1.92901	2.39007	2.42303	2.44153		2.14303	2.12108
6.05815	6.10778	6.10899	6.10855	6.30428	6.34844	6.06497	6.00797	6.04541		6.09329	5.96036	5.76655	5.83948	6.09302	6.26308	6.40907	6.56388	6.08711	0.92576	1.71585	1.43339	1.17527	0.931304	0.857148	1.41334	1.11668	0.875117		0.926862	0.531897	0.145381	0.0513496	0.922085	0.519902	0.144422	0.0712991	1.48628	2.22702	2.23914	2.05205	1.94921	1.93507	1.93009	2.39525	2.42525	2.48009		2.14495	2.12693
6.10704	6.14106	6.15105	6.13205	6.31602	6.36701	6.10606	6.04906	6.10507		6.14804	6.01809	5.79006	5.86001	6.13605	6.30904	6.41202	6.55902	6.13404	0.924917	1.7148	1.43307	1.18183	0.928058	0.849851	1.41499	1.11826	0.87204		0.926516	0.527131	0.15223	0.0585333	0.920597	0.525942	0.151693	0.0712475	1.48479	2.22801	2.24501	2.05401	1.95801	1.93801	1.93401	2.40601	2.43601	2.48399		2.14302	2.124
6.1437	6.19258	6.19262	6.18031	6.33135	6.38014	6.16166	6.10575	6.16287		6.18172	6.09707	5.84082	5.8725	6.18066	6.34446	6.42815	6.5731	6.16972	0.93086	1.72252	1.43462	1.17972	0.917614	0.83311	1.41761	1.13236	0.889359		0.932245	0.536452	0.170051	0.0623775	0.926729	0.536772	0.145929	0.0603656	1.4909	2.24006	2.2521	2.06108	1.96304	1.95003	1.94011	2.41207	2.445	2.4751		2.15706	2.12293
6.19402	6.23404	6.23667	6.20302	6.35639	6.39025	6.20916	6.15913	6.22513		6.23288	6.17383	5.89953	6.04944	6.22813	6.3776	6.43925	6.58019	6.2209	0.934535	1.72617	1.44237	1.18213	0.905083	0.826701	1.41888	1.14026	0.861024		0.93695	0.537295	0.180915	0.133289	0.928945	0.537026	0.15134	0.0606084	1.49419	2.24432	2.25914	2.06702	1.96614	1.95221	1.94807	2.41702	2.445	2.48202		2.16119	2.11786
6.23714	6.27814	6.26516	6.24606	6.37304	6.40101	6.25814	6.20716	6.27319		6.27014	6.25129	5.96429	6.11029	6.27615	6.40308	6.45001	6.588	6.25914	0.941952	1.73273	1.44526	1.17634	0.896345	0.82253	1.43095	1.14544	0.881827		0.942446	0.538455	0.193439	0.146419	0.938008	0.542346	0.145833	0.0542094	1.49995	2.25799	2.26502	2.06802	1.97203	1.96101	1.95104	2.418	2.44501	2.48304		2.169	2.11199
6.27563	6.31558	6.30934	6.26345	6.38421	6.40507	6.29756	6.25169	6.32366	6.33177	6.30963	6.32895	6.04307	6.19009	6.31759	6.42426	6.453	6.588	6.29751	0.945133	1.73527	1.45473	1.1764	0.89212	0.822387	1.43046	1.14675	0.864982	0.801921	0.946744	0.561411	0.21187	0.164832	0.940099	0.538743	0.144096	0.0540509	1.50556	2.25503	2.26999	2.07403	1.98004	1.96403	1.96318	2.41811	2.44806	2.49496	2.49897	2.17001	2.11007
6.32165	6.35778	6.33501	6.2966	6.39921	6.41023	6.33892	6.30174	6.37169	6.38799	6.35574	6.39841	6.12194	6.2671	6.36074	6.44332	6.45307	6.588	6.33497	0.950542	1.74431	1.46059	1.1795	0.884257	0.819377	1.43428	1.15342	0.878525	0.799863	0.953633	0.567342	0.205056	0.157619	0.94378	0.541124	0.145181	0.0533945	1.51518	2.25725	2.26914	2.07607	1.98312	1.96609	1.976	2.42609	2.452	2.49209	2.49707	2.17125	2.11509
6.34904	6.39105	6.37804	6.32203	6.40801	6.42001	6.37804	6.33305	6.40108	6.43007	6.38704	6.45807	6.20411	6.22914	6.39204	6.45702	6.456	6.588	6.37604	0.957417	1.75257	1.46707	1.18374	0.884111	0.82392	1.44466	1.16785	0.929146	0.831331	0.959286	0.572094	0.190906	0.088075	0.951837	0.542145	0.142669	0.0531591	1.52091	2.26802	2.275	2.079	1.98801	1.97001	1.976	2.43	2.45201	2.49602	2.50001	2.18201	2.119
6.38738	6.43747	6.41348	6.35035	6.41716	6.42911	6.41462	6.37552	6.46572	6.48972	6.42334	6.52175	6.30326	6.35156	6.42644	6.47407	6.45907	6.58793	6.40763	0.963095	1.75547	1.47056	1.18368	0.885053	0.823496	1.45159	1.17028	0.908683	0.823727	0.964091	0.584018	0.179109	0.0836803	0.958006	0.529141	0.141534	0.0523801	1.52547	2.28401	2.27699	2.08103	1.99707	1.97704	1.98005	2.43203	2.463	2.51004	2.50903	2.19403	2.11799
6.41593	6.47298	6.44982	6.37677	6.42933	6.4373	6.46079	6.415	6.52021	6.54433	6.44886	6.57821	6.39875	6.46931	6.45991	6.47923	6.46414	6.58295	6.45482	0.969374	1.76226	1.47789	1.1866	0.888269	0.823144	1.45523	1.17792	0.910512	0.829492	0.970796	0.579697	0.160853	0.0716568	0.963659	0.527809	0.142525	0.0501627	1.53095	2.28509	2.27598	2.08295	2.00207	1.98005	1.98416	2.43388	2.46307	2.51316	2.5113	2.19612	2.11716
6.45512	6.51413	6.48414	6.40911	6.44306	6.45006	6.49416	6.45717	6.5712	6.60018	6.48512	6.62922	6.51437	6.60833	6.49811	6.48904	6.47003	6.58111	6.48916	0.971622	1.76421	1.48003	1.18293	0.889489	0.819969	1.45683	1.18351	0.916018	0.833373	0.972323	0.560362	0.137987	0.0598321	0.966531	0.530695	0.14019	0.0494464	1.5311	2.289	2.275	2.081	2.00501	1.98202	1.99102	2.429	2.46601	2.52002	2.524	2.201	2.12399
6.48744	6.54954	6.52344	6.43846	6.45925	6.46619	6.5394	6.50435	6.62642	6.65064	6.51755	6.68862	6.61566	6.70106	6.52942	6.50117	6.4791	6.61139	6.53339	0.972106	1.76364	1.48043	1.18337	0.889242	0.81966	1.44999	1.17955	0.912894	0.836891	0.973061	0.573849	0.153294	0.0684807	0.966685	0.526477	0.131873	0.0514738	1.53037	2.28804	2.27401	2.082	2.00904	1.98701	1.99603	2.42806	2.46803	2.52599	2.52506	2.20006	2.12099
6.52013	6.58897	6.55604	6.47174	6.47772	6.48053	6.56922	6.53025	6.65725	6.69716	6.55788	6.73409	6.73661	6.85126	6.56018	6.51346	6.48614	6.63842	6.56213	0.969555	1.76282	1.48023	1.17915	0.888659	0.815396	1.45445	1.17643	0.91733	0.837674	0.968113	0.527378	0.137907	0.0614488	0.96623	0.51867	0.131164	0.0708581	1.53017	2.29095	2.27498	2.08195	2.01198	1.98816	1.99807	2.432	2.47007	2.52507	2.52902	2.20395	2.12012
6.56804	6.63005	6.60005	6.50304	6.50803	6.50303	6.62103	6.58304	6.71004	6.74606	6.59505	6.78002	6.84711	6.98912	6.61004	6.53303		6.61401	6.61004	0.965127	1.76042	1.47366	1.17473	0.889037	0.816476	1.44602	1.16734	0.911398	0.837408	0.965295	0.552778	0.138678	0.0631418	0.960738	0.528832		0.0665742	1.52091	2.289	2.274	2.08	2.011	1.995	2.001	2.432	2.473	2.528	2.53	2.202	2.12501
6.59763	6.67255	6.64352	6.53967	6.53254	6.52548	6.6457	6.61466	6.74163	6.79158	6.63454	6.79769	6.93431	7.08939	6.63961	6.55792		6.62612	6.64166	0.962274	1.75325	1.46479	1.16964	0.886549	0.813036	1.44699	1.16251	0.909929	0.835506	0.960984	0.631743	0.169712	0.105325	0.958911	0.539651		0.0883077	1.51791	2.29297	2.27196	2.08293	2.01301	1.99401	2.00397	2.42994	2.47296	2.52799	2.529	2.20301	2.1369
6.64384	6.71302	6.68214	6.58886	6.57198	6.56077	6.69674	6.66281	6.7877	6.83381	6.67391	6.84772	7.02881	7.18981	6.68391	6.62479			6.68988	0.958146	1.74677	1.46012	1.16395	0.882924	0.809733	1.44069	1.14621	0.909029	0.82709	0.954722	0.58005	0.152522	0.106753	0.957445	0.621337			1.51521	2.29107	2.26888	2.07802	2.01386	1.99474	2.00191	2.426	2.46998	2.52693	2.52898	2.20402	2.12984
6.67919	6.75613	6.73013	6.6252	6.61318	6.59318	6.72818	6.69718	6.81718	6.86814	6.71218	6.87817	7.0632	7.22419	6.72219	6.65818			6.72718	0.952921	1.74074	1.4523	1.15717	0.884315	0.803558	1.43618	1.14911	0.903459	0.816958	0.948873	0.62375	0.176572	0.12199	0.952591	0.619534			1.50638	2.294	2.264	2.07897	2.00799	1.984	1.99798	2.42598	2.46898	2.52398	2.52798	2.20499	2.123
6.72861	6.79165	6.76565	6.67759	6.65969	6.64169	6.77559	6.74466	6.86435	6.90441	6.76066	6.92375	7.11636	7.27529	6.77157	6.70568	6.55232		6.77548	0.947963	1.73534	1.44646	1.14926	0.87519	0.800461	1.42906	1.14014	0.88761	0.808443	0.94181	0.616004	0.17178	0.119207	0.950105	0.617907	0.184483		1.50017	2.29494	2.26293	2.06992	2.00489	1.9829	1.99192	2.42089	2.46297	2.51799	2.52192	2.20296	2.12194
6.77306	6.83876	6.81272	6.72109	6.71018	6.69216	6.81874	6.79256	6.88951	6.93456	6.80897	6.97806	7.14251	7.29612	6.81306	6.75532	6.57544		6.81095	0.946773	1.73273	1.44283	1.14179	0.868662	0.79678	1.4266	1.14189	0.884751	0.804247	0.941809	0.617744	0.163737	0.103944	0.947616	0.612634	0.192864		1.49905	2.29105	2.25788	2.06393	1.99688	1.97593	1.98584	2.413	2.46091	2.51684	2.51598	2.2	2.11812
6.81807	6.87108	6.84308	6.76708	6.76009	6.7411	6.85009	6.81609	6.91107	6.95804	6.85007	7.02309	7.16403	7.30102	6.85808	6.81108	6.59403		6.85107	0.94649	1.73348	1.4427	1.13958	0.863672	0.79001	1.42754	1.14573	0.885201	0.79776	0.942179	0.61836	0.156836	0.0720478	0.94659	0.608588	0.204867		1.49809	2.293	2.25299	2.06099	1.99199	1.97299	1.97899	2.41298	2.45699	2.50998	2.51499	2.2	2.12298
6.86764	6.92242	6.89642	6.81772	6.81787	6.80588	6.90945	6.87246	6.96029	6.98326	6.89568	7.08033	7.18416	7.31214	6.91056	6.86703	6.61346		6.90051	0.946339	1.73518	1.44353	1.13918	0.864895	0.789653	1.4235	1.14641	0.879372	0.791223	0.941519	0.624568	0.154067	0.0639208	0.946904	0.600512	0.222923		1.50093	2.2901	2.2469	2.05291	1.9849	1.9639	1.97091	2.4	2.448	2.49996	2.50587	2.19907	2.11109
6.91215	6.95211	6.92615	6.86809	6.8785	6.86757	6.94104	6.90502	6.9806	7.00158	6.94315	7.10397	7.195	7.322	6.95015	6.93827	6.64528		6.93609	0.949026	1.73728	1.44705	1.14147	0.858445	0.785112	1.42923	1.14933	0.875394	0.792166	0.942881	0.615046	0.14295	0.0543468	0.950601	0.598146	0.250262		1.50326	2.29684	2.23995	2.04684	1.97788	1.95691	1.96486	2.39998	2.44791	2.49686	2.49679	2.20386	2.11739
6.96111	6.99911	6.97514	6.91419	6.94226	6.93428	6.98511	6.9481	7.00612	7.02611	6.9921	7.14505	7.19501	7.32201	6.99911	6.99222			6.98211	0.951856	1.74677	1.45022	1.15056	0.859528	0.785619	1.4354	1.157	0.875114	0.795402	0.946764	0.534492	0.112055	0.049972	0.952348	0.578882			1.51063	2.28999	2.238	2.03999	1.97299	1.95296	1.95897	2.39899	2.44398	2.49097	2.48798	2.198	2.134
6.99165	7.03054	7.01366	6.96576	7.01297	7.01198	7.01654	6.97452	7.03939	7.05639	7.02068	7.15922	7.199	7.325	7.03063	7.05388			7.01255	0.956366	1.75235	1.45619	1.15594	0.869849	0.790787	1.44469	1.16091	0.87339	0.801432	0.95065	0.537679	0.110793	0.047816	0.957278	0.568848			1.51811	2.28677	2.23801	2.03797	1.96894	1.943	1.9499	2.39601	2.43896	2.48401	2.48201	2.19772	2.13297
7.03882	7.06996	7.06191	7.02112	7.08361	7.08377	7.05582	7.01256	7.06782	7.08489	7.06984	7.17526	7.19907	7.325	7.07684	7.11847			7.05284	0.964021	1.76248	1.46169	1.16585	0.869446	0.795174	1.45399	1.17082	0.87434	0.807022	0.960065	0.540441	0.111043	0.0475295	0.962813	0.576052			1.52808	2.26956	2.23891	2.03602	1.96495	1.94295	1.94291	2.39698	2.43598	2.48498	2.48295	2.17756	2.131
7.07305	7.11006	7.10008	7.06808	7.15111	7.15813	7.09006	7.03606	7.10206	7.12206	7.10505	7.18601	7.202	7.325	7.11205	7.1801		6.94118	7.08807	0.965736	1.76677	1.46606	1.18435	0.886068	0.808369	1.45828	1.17189	0.885286	0.82555	0.963647	0.539208	0.11327	0.0475097	0.962524	0.584561		0.185375	1.5353	2.25099	2.235	2.037	1.96298	1.94099	1.93899	2.396	2.435	2.48399	2.481	2.159	2.131
7.10341	7.14956	7.14642	7.11762	7.21692	7.23596	7.12752	7.07429	7.13936	7.16131	7.13541	7.19315	7.20173	7.322	7.14338	7.24256	7.00611	7.05238	7.12949	0.969505	1.77365	1.47337	1.18698	0.897194	0.820254	1.46172	1.17527	0.901884	0.826613	0.96821	0.531931	0.113475	0.0473464	0.965279	0.597189	0.22218	0.0969839	1.54073	2.24495	2.236	2.038	1.95299	1.93589	1.93001	2.39397	2.433	2.47892	2.48193	2.15595	2.132
7.134	7.19084	7.17807	7.16298	7.28447	7.30663	7.16568	7.09621	7.16554	7.18491	7.16614	7.20423		7.32195	7.17184	7.28445	7.08852	7.15482	7.16591	0.972933	1.78007	1.47862	1.20394	0.918983	0.832536	1.4696	1.17779	0.935636	0.889639	0.969847	0.516685		0.0470643	0.970321	0.572845	0.230276	0.107706	1.54668	2.24107	2.23605	2.03805	1.95198	1.92798	1.93077	2.39202	2.43293	2.47291	2.47702	2.15202	2.132
7.17613	7.2262	7.22315	7.20423	7.34624	7.37529	7.19419	7.14711	7.18824	7.22318	7.21411	7.21413	7.19603	7.32	7.20718	7.34523	7.19443	7.27345	7.20415	0.979756	1.78151	1.48468	1.21443	0.943431	0.852547	1.47386	1.19431	0.947648	0.894194	0.978945	0.509972	0.128859	0.0459854	0.974557	0.583577	0.148071	0.0619377	1.5501	2.244	2.23801	2.04001	1.95097	1.92696	1.92099	2.393	2.43002	2.469	2.478	2.15301	2.13199
7.20748	7.27241	7.25963	7.25737	7.40279	7.44389	7.23945	7.17353	7.24459	7.26572	7.24053	7.24509	7.20203	7.32006	7.24931	7.39959	7.29668	7.38086	7.23959	0.978851	1.78132	1.48414	1.22208	0.957888	0.868486	1.47022	1.19654	0.953989	0.892276	0.977778	0.557207	0.131046	0.0449065	0.973915	0.592265	0.150545	0.0659884	1.55113	2.2442	2.24001	2.04204	1.94403	1.91809	1.91806	2.39199	2.43503	2.46806	2.47801	2.15523	2.12896
7.24091	7.30112	7.30291	7.28319	7.45714	7.5054	7.271	7.21005	7.28433	7.31395	7.27682	7.25133	7.204	7.324	7.271	7.43998	7.41273	7.50903	7.27991	0.973428	1.78147	1.47958	1.22978	0.96744	0.881947	1.46601	1.19275	0.942477	0.866294	0.970796	0.558351	0.132827	0.0446712	0.970084	0.589016	0.149535	0.0590592	1.55034	2.25802	2.24112	2.04502	1.94609	1.92402	1.92202	2.39109	2.43698	2.47205	2.47886	2.17098	2.12605
7.27906	7.34806	7.34106	7.33307	7.50509	7.56409	7.31306	7.25406			7.31107	7.26502	7.20401	7.324	7.31306	7.48108	7.52716	7.6362	7.31807	0.967895	1.77917	1.47622	1.22696	0.978332	0.892699	1.46297	1.19027			0.965605	0.559648	0.134388	0.0447208	0.964395	0.578325	0.148493	0.0552834	1.54649	2.25901	2.246	2.046	1.94999	1.925	1.92301	2.39501	2.43602			2.17001	2.12801
7.31554	7.3836	7.38054	7.37355	7.55768	7.61869	7.35261	7.29072	7.35028		7.35147	7.2773	7.212	7.32399	7.35058	7.52957	7.62627	7.75732	7.36158	0.958648	1.76934	1.47003	1.22568	0.979559	0.897924	1.45566	1.1597	0.914791		0.956233	0.552393	0.133297	0.0451835	0.955419	0.532442	0.150486	0.0696332	1.54071	2.264	2.24704	2.04701	1.94606	1.925	1.92806	2.39908	2.449	2.481		2.17399	2.13204
7.33991	7.42451	7.41538	7.40674	7.58722	7.6427	7.38444	7.32179	7.37578	7.36391	7.37537	7.29268	7.21207	7.30958	7.37644	7.54737	7.66833	7.80652	7.40081	0.949079	1.74862	1.4577	1.21399	0.965211	0.890587	1.44431	1.17325	0.898094	0.829738	0.948004	0.542358	0.149431	0.0583475	0.946295	0.51348	0.156606	0.0747162	1.51648	2.25451	2.24548	2.04807	1.94755	1.92564	1.92857	2.40402	2.43707	2.46927	2.48005	2.16653	2.12651
7.37812	7.4671	7.45262	7.43809	7.6386	7.69311	7.42415	7.35514	7.40861	7.40205	7.41213	7.32159	7.21951	7.33401	7.4161	7.58416	7.74517	7.89164	7.43513	0.931854	1.73832	1.45456	1.20776	0.967955	0.886882	1.44063	1.16797	0.924067	0.830853	0.932019	0.548618	0.141323	0.0392153	0.928049	0.511383	0.158074	0.103284	1.50948	2.25502	2.24451	2.05102	1.94952	1.93151	1.93151	2.40501	2.44002	2.48052	2.482	2.16801	2.12701
7.41621	7.50022	7.4956	7.47762	7.67286	7.73047	7.47162	7.40569	7.44899	7.43878	7.45611	7.35317	7.22362	7.33395	7.44881	7.63681	7.80078	7.94578	7.48158	0.933804	1.73276	1.44618	1.206	0.962525	0.884151	1.42916	1.1502	0.89108	0.80619	0.934255	0.544071	0.13825	0.0391947	0.929727	0.507062	0.163548	0.101574	1.50259	2.26256	2.24959	2.05759	1.95655	1.93309	1.93553	2.40907	2.44854	2.48391	2.48505	2.17355	2.1305
7.46471	7.54846	7.53653	7.51992	7.698	7.76215	7.51406	7.45237	7.51495	7.48901	7.49826	7.39854	7.23253	7.33107	7.50316	7.69167	7.81935	7.96397	7.52151	0.92788	1.72381	1.44231	1.19724	0.961552	0.880682	1.42484	1.13705	0.883814	0.796666	0.929403	0.545463	0.140534	0.0424365	0.923091	0.503804	0.16701	0.0967547	1.4963	2.26635	2.25566	2.06358	1.96013	1.93906	1.93767	2.41358	2.4511	2.47886	2.4882	2.17638	2.13
7.51415	7.58814	7.57859	7.55707	7.73853	7.78856	7.55765	7.4882	7.53371	7.52922	7.54963	7.44167	7.25455	7.33402	7.55066	7.73909	7.85303	7.98253	7.56262	0.917727	1.72156	1.43696	1.19178	0.947225	0.865961	1.42062	1.13765	0.885688	0.796746	0.917778	0.543945	0.147238	0.0439593	0.914529	0.51221	0.154488	0.0884279	1.49056	2.26051	2.26202	2.06703	1.96552	1.94152	1.94452	2.41651	2.45503	2.49353	2.49603	2.17151	2.13001
7.56426	7.63112	7.61326	7.5876	7.74956	7.80629	7.60215	7.5455	7.59548	7.57272	7.59434	7.49942	7.27706	7.34312	7.60174	7.77313	7.86621	7.98853	7.60622	0.921759	1.72264	1.43676	1.19063	0.941379	0.855972	1.42116	1.13571	0.859432	0.763495	0.921456	0.541225	0.156049	0.0479412	0.918476	0.530654	0.154316	0.0798766	1.49481	2.26199	2.26962	2.07559	1.97165	1.94766	1.95009	2.42258	2.46301	2.50015	2.50109	2.17299	2.13296
7.61661	7.67396	7.66486	7.6282	7.78669	7.82571	7.64769	7.58139	7.62943	7.62019	7.65192	7.56397	7.31703	7.42297	7.65276	7.81506	7.88073	7.99066	7.65541	0.922124	1.72485	1.44119	1.18921	0.925192	0.841659	1.42095	1.14048	0.878096	0.805742	0.924612	0.536061	0.158973	0.0879753	0.915958	0.539544	0.150309	0.0754592	1.49685	2.26162	2.27769	2.08215	1.98207	1.9586	1.95611	2.42801	2.46398	2.51035	2.50717	2.17263	2.13059
7.66115	7.71263	7.69962	7.65662	7.79454	7.83402	7.69565	7.63712	7.68714	7.66714	7.68916	7.64323	7.37866	7.46215	7.70364	7.83761	7.89002	7.99711	7.69213	0.929409	1.72938	1.44451	1.18727	0.921191	0.838204	1.42784	1.1589	0.903573	0.813642	0.931247	0.552375	0.181742	0.105898	0.923376	0.546002	0.148846	0.0681529	1.50115	2.26652	2.28552	2.08801	1.98502	1.96252	1.96052	2.42849	2.46303	2.50408	2.51401	2.17803	2.13399
7.68843	7.74655	7.73734	7.69923	7.80831	7.84102	7.72652	7.64886	7.71867	7.72481	7.72451	7.67706	7.39294	7.40575	7.72349	7.86905	7.89006	8.01798	7.73244	0.91968	1.71982	1.44522	1.17275	0.910332	0.822132	1.41958	1.15392	0.877843	0.786813	0.924529	0.516215	0.162717	0.0629326	0.912704	0.536705	0.150279	0.0654294	1.4923	2.2602	2.28106	2.09006	1.99203	1.96912	1.96321	2.43211	2.46317	2.50911	2.51802	2.17523	2.13017
7.71719	7.78291	7.76014	7.71477	7.8281	7.84225	7.76101	7.70489	7.76299	7.77799	7.75819	7.74668	7.45471	7.45613	7.75606	7.87237	7.89417	8.01712	7.76199	0.933358	1.72935	1.44962	1.17164	0.894371	0.815296	1.42793	1.15553	0.874617	0.792871	0.933648	0.519376	0.166547	0.0509197	0.931082	0.53767	0.149463	0.0646847	1.49801	2.27325	2.28515	2.094	1.9943	1.97705	1.97727	2.43922	2.47407	2.51615	2.51912	2.19025	2.14085
7.76411	7.81923	7.80513	7.7451	7.83203	7.85198	7.80113	7.7402	7.80225	7.81725	7.8051	7.81337	7.52241	7.54043	7.79814	7.88706	7.90102	8.02202	7.80116	0.939997	1.73425	1.45866	1.17251	0.892815	0.819063	1.4409	1.15354	0.890933	0.797318	0.940676	0.530368	0.172788	0.0769865	0.936708	0.537646	0.14564	0.0620992	1.50423	2.28302	2.29099	2.09402	2.00603	1.97903	1.98801	2.44803	2.47707	2.52205	2.524	2.20003	2.13504
7.78674	7.86451	7.8306	7.76563	7.83714	7.84909	7.82781	7.77969	7.85192	7.86685	7.82465	7.88594	7.60328	7.6248	7.82583	7.89918	7.90402	8.026	7.83272	0.941592	1.74509	1.45868	1.18171	0.888118	0.817732	1.44636	1.16118	0.868429	0.810464	0.942055	0.551113	0.181757	0.0856655	0.938525	0.53687	0.143651	0.060004	1.51017	2.28711	2.28911	2.09698	2.01112	1.98508	1.98912	2.45403	2.49	2.53203	2.52395	2.20503	2.14192
7.83456	7.89803	7.87003	7.80631	7.84626	7.85531	7.88077	7.82503	7.91177	7.92226	7.86669	7.94749	7.68772	7.74269	7.87949	7.91136	7.90508	8.02579	7.87972	0.955763	1.75029	1.47234	1.18041	0.890739	0.819954	1.45461	1.17922	0.876205	0.814228	0.956436	0.546369	0.161338	0.0664627	0.951497	0.53818	0.141802	0.0595525	1.52139	2.2941	2.29587	2.09615	2.0191	1.99	1.9971	2.45613	2.49015	2.53415	2.52133	2.20715	2.13692
7.85613	7.93712	7.90909	7.81807	7.85603	7.86701	7.91012	7.8641	7.94116	7.97014	7.89311	8.00415	7.79126	7.84531	7.89813	7.92502	7.90801	8.018	7.90709	0.952828	1.75066	1.47735	1.1842	0.899045	0.826962	1.45089	1.18004	0.906057	0.824832	0.956274	0.553904	0.170721	0.0779354	0.946453	0.538558	0.142617	0.056992	1.51936	2.29801	2.29102	2.102	2.02301	1.99002	2.00101	2.46101	2.49601	2.54004	2.53403	2.21301	2.13401
7.90639	7.98246	7.94448	7.8474	7.86634	7.87231	7.9564	7.90443	8.00574	8.02687	7.93648	8.06204	7.8927	7.96887	7.95028	7.93112	7.91106	8.01695	7.94463	0.956141	1.75966	1.47912	1.19001	0.897199	0.827862	1.45679	1.18877	0.916578	0.837333	0.957949	0.544174	0.155251	0.0683036	0.951372	0.537693	0.133844	0.0578003	1.52456	2.30105	2.29897	2.10195	2.02805	1.99805	2.00612	2.46405	2.49803	2.55502	2.54503	2.21802	2.13902
7.93169	8.01308	7.97623	7.87408	7.88826	7.89228	7.98336	7.93343	8.05387	8.08328	7.96764	8.12838	8.00377	8.09123	7.96882	7.93928	7.9152	8.01444	7.9859	0.956865	1.75238	1.48213	1.18142	0.903362	0.826046	1.45982	1.18665	0.919846	0.85086	0.958537	0.556473	0.146095	0.0630203	0.952182	0.537804	0.133381	0.0589512	1.52204	2.30397	2.29703	2.09918	2.03103	2.0012	2.01403	2.46677	2.5	2.5559	2.54715	2.219	2.14015
7.95822	8.05424	8.02324	7.91513	7.89821	7.90313	8.03518	7.98816	8.08727	8.13225	7.99221	8.14331	8.10952	8.21465	8.00021	7.95011	7.92306	8.03103	8.02027	0.958533	1.75331	1.48459	1.1855	0.898519	0.824727	1.46058	1.19328	0.928446	0.849678	0.959518	0.554354	0.157304	0.0471382	0.954509	0.535336	0.129241	0.0536784	1.5237	2.30301	2.29798	2.10603	2.03202	2.00901	2.01502	2.45801	2.49999	2.55201	2.55299	2.21899	2.14602
8.0014	8.10254	8.07043	7.94175	7.94032	7.92834	8.07072	8.01952	8.14037	8.18161	8.03344	8.20457	8.21453	8.34472	8.04248	7.97123	7.93515	8.03732	8.07449	0.953182	1.75039	1.47068	1.18263	0.904008	0.821978	1.45628	1.18626	0.925854	0.843492	0.953078	0.566917	0.152484	0.0650616	0.950248	0.542452	0.127403	0.0554364	1.51613	2.30409	2.294	2.11197	2.03498	2.00997	2.018	2.45994	2.49797	2.554	2.55209	2.21706	2.14909
8.02835	8.13793	8.09923	7.99093	7.96225	7.95086	8.11759	8.05428	8.1653	8.2221	8.06337	8.2424	8.31631	8.45829	8.07413	7.98774		8.05837	8.10713	0.948686	1.74459	1.4711	1.17524	0.88813	0.814705	1.44275	1.1771	0.934064	0.847239	0.948322	0.563316	0.172032	0.0927917	0.946147	0.54412		0.0605019	1.51033	2.31002	2.29398	2.1098	2.03398	2.00812	2.018	2.456	2.49605	2.55405	2.558	2.22102	2.15485
8.08206	8.17511	8.14806	8.02808	8.01207	7.98508	8.14113	8.10509	8.21708	8.2661	8.11805	8.29803	8.44811	8.58913	8.11908	8.05701			8.15208	0.942965	1.74019	1.46378	1.16434	0.901597	0.810922	1.43753	1.18333	0.919106	0.836869	0.942022	0.556436	0.122188	0.0675508	0.941237	0.60477			1.5016	2.31099	2.29298	2.102	2.03301	2.01299	2.01799	2.45599	2.49799	2.55599	2.558	2.22199	2.14901
8.10984	8.22144	8.17561	8.0617	8.04159	8.0197	8.19538	8.14268	8.25037	8.30747	8.14184	8.30958	8.49438	8.64656	8.15475	8.06306			8.18559	0.936695	1.73133	1.45508	1.15291	0.891877	0.807457	1.42911	1.1676	0.917361	0.832312	0.938652	0.5636	0.176559	0.118863	0.931261	0.549137			1.50035	2.30595	2.28603	2.10092	2.037	2.00797	2.01498	2.45005	2.49395	2.55195	2.55597	2.21795	2.15198
8.16521	8.25121	8.21634	8.10829	8.08124	8.06614	8.22146	8.18797	8.27526	8.33895	8.19719	8.3487	8.5206	8.68443	8.20424	8.06933			8.22521	0.933699	1.72681	1.44855	1.15473	0.887337	0.801227	1.42656	1.16559	0.914627	0.83468	0.937966	0.580774	0.187092	0.139087	0.926714	0.488023			1.49596	2.30307	2.28778	2.09593	2.03678	2.0059	2.01393	2.45273	2.49088	2.54878	2.55381	2.215	2.15127
8.21418	8.30021	8.27019	8.16019	8.13129	8.11228	8.28016	8.22722	8.32617	8.37714	8.24524	8.41718	8.58528	8.74225	8.25416	8.16322			8.27421	0.929193	1.72172	1.43696	1.14702	0.869139	0.793423	1.4208	1.15691	0.905963	0.820518	0.932137	0.593845	0.170936	0.111873	0.923612	0.590977			1.48831	2.30602	2.27895	2.09296	2.02798	2.00194	2.01098	2.44201	2.48598	2.53998	2.54599	2.21502	2.16189
8.25097	8.34273	8.30779	8.19784	8.1879	8.16807	8.31187	8.27149	8.36036	8.40446	8.29188	8.45304	8.64017	8.79122	8.28608	8.20802			8.31574	0.920244	1.719	1.43842	1.14031	0.872714	0.784283	1.42586	1.15361	0.885445	0.802654	0.927785	0.600442	0.142473	0.0790911	0.910582	0.578757			1.48107	2.30886	2.26989	2.08597	2.02391	1.99095	2.00778	2.44286	2.48286	2.53689	2.54491	2.21785	2.14036
8.31414	8.38984	8.35896	8.25243	8.24671	8.23778	8.36784	8.30436	8.38426	8.43464	8.34921	8.51987	8.6513	8.8052	8.35616	8.27483			8.36401	0.929439	1.72326	1.43736	1.14508	0.861794	0.78748	1.42369	1.14509	0.899946	0.809515	0.93062	0.591149	0.117283	0.0617523	0.925516	0.585628			1.48579	2.30002	2.26293	2.0837	2.0179	1.98793	1.9939	2.4339	2.47393	2.52998	2.5389	2.20805	2.16273
8.35915	8.42314	8.39712	8.30914	8.31417	8.30818	8.40111	8.35811	8.43407	8.46006	8.39715	8.55413	8.66301	8.81297	8.40213	8.34717			8.40412	0.931378	1.73089	1.4358	1.14471	0.847779	0.779991	1.42273	1.14277	0.88168	0.795133	0.928275	0.596203	0.119396	0.0531494	0.931679	0.587456			1.48911	2.30097	2.25997	2.07198	2.01397	1.98499	1.98998	2.42998	2.47098	2.52897	2.53497	2.20997	2.15198
8.4158	8.47554	8.44369	8.36498	8.38046	8.37758	8.44458	8.40163	8.45946	8.48149	8.4538	8.60459	8.66592	8.80295	8.4519	8.41239			8.45061	0.938067	1.73374	1.43925	1.14458	0.859059	0.776989	1.43279	1.14333	0.896993	0.803885	0.934064	0.577714	0.121812	0.0491329	0.939066	0.563606			1.49734	2.28988	2.24702	2.06492	2.00093	1.98175	1.98276	2.42395	2.46493	2.51798	2.5219	2.19988	2.144
8.4629	8.50827	8.48525	8.42302	8.46615	8.47022	8.4791	8.43882	8.4869	8.51082	8.50097	8.63915	8.66098	8.79993	8.50472	8.49467			8.48727	0.939781	1.73503	1.44286	1.15539	0.868403	0.793155	1.43814	1.15546	0.904499	0.813019	0.938486	0.532264	0.131459	0.0493628	0.937839	0.59202			1.49954	2.28283	2.24795	2.05988	1.99688	1.967	1.96898	2.42093	2.46085	2.5168	2.51585	2.1928	2.14395
8.49822	8.5582	8.53421	8.46337	8.51148	8.5185	8.52213	8.47117	8.52212	8.54319	8.53917	8.64504	8.66	8.79699	8.53324	8.56039			8.53716	0.945723	1.745	1.44879	1.15577	0.873271	0.791448	1.44801	1.15691	0.917776	0.819262	0.944213	0.538222	0.140423	0.0518126	0.944091	0.577962			1.50442	2.27595	2.24598	2.05501	1.99193	1.96695	1.96794	2.418	2.45502	2.50898	2.50996	2.18496	2.14201
8.54069	8.59664	8.57467	8.53267	8.60295	8.61303	8.5477	8.50351	8.54579	8.57958	8.57279	8.65217	8.66	8.796	8.57956	8.6339		8.57276	8.5677	0.951843	1.74632	1.45497	1.16441	0.882921	0.802627	1.45021	1.16107	0.919104	0.821688	0.948455	0.529224	0.140926	0.0504239	0.95181	0.580273		0.100787	1.51158	2.26574	2.24197	2.05691	1.97791	1.95692	1.95697	2.41802	2.45891	2.50592	2.50294	2.17775	2.143
8.58464	8.63809	8.61811	8.57636	8.66473	8.67988	8.59267	8.53691	8.59654	8.61679	8.62359	8.66315	8.66012	8.796	8.61581	8.6926	8.40484	8.43379	8.61284	0.951516	1.74704	1.46096	1.1632	0.887045	0.816116	1.45181	1.1662	0.927003	0.826798	0.9476	0.527302	0.141931	0.0500215	0.951911	0.58666	0.207166	0.0857585	1.5152	2.2489	2.23993	2.051	1.97195	1.952	1.95475	2.41895	2.4529	2.50085	2.49902	2.16193	2.14295
8.6101	8.68112	8.66213	8.63015	8.73322	8.75417	8.61915	8.57307	8.61815	8.64813	8.64711	8.66902	8.665	8.79598	8.64809	8.75606	8.51723	8.54436	8.64614	0.955312	1.75343	1.46669	1.1844	0.898347	0.831804	1.46081	1.17118	0.929091	0.834624	0.951934	0.51709	0.142762	0.0492845	0.955121	0.606278	0.189152	0.072661	1.52015	2.24499	2.237	2.05098	1.96997	1.95195	1.94502	2.41698	2.44898	2.49496	2.49999	2.15899	2.14099
8.64449	8.71957	8.70352	8.68041	8.805	8.81033	8.66946	8.59554	8.66764	8.68957	8.68443	8.67643	8.66506	8.79	8.67954	8.77698	8.59376	8.66285	8.69147	0.95615	1.75829	1.46828	1.20084	0.913889	0.842959	1.46136	1.17115	0.932343	0.835775	0.953221	0.511084	0.143571	0.0474798	0.955427	0.560325	0.163878	0.0729295	1.52315	2.24102	2.23605	2.04595	1.96098	1.93695	1.95265	2.40897	2.442	2.48303	2.49794	2.15503	2.13888
8.67687	8.75697	8.73812	8.70849	8.87029	8.89761	8.70037	8.63132	8.70952	8.72699	8.71287	8.70412	8.6692	8.79	8.71489	8.84124	8.70956	8.78488	8.72299	0.961198	1.75999	1.47221	1.20795	0.93369	0.857427	1.46345	1.17046	0.912362	0.825988	0.957729	0.552291	0.143758	0.0474889	0.960935	0.570582	0.160514	0.0684052	1.52678	2.242	2.23905	2.04298	1.9598	1.93398	1.92995	2.40678	2.44178	2.485	2.4938	2.157	2.13105
8.71118	8.7952	8.78215	8.76715	8.92127	8.96133	8.75415	8.68311	8.73032	8.7662	8.74716	8.7092	8.677	8.79	8.75015	8.89019	8.81058	8.89874	8.7622	0.958348	1.75812	1.47029	1.2114	0.95538	0.873882	1.45796	1.16852	0.927229	0.832144	0.954958	0.54471	0.149166	0.0482295	0.957977	0.581593	0.158751	0.068599	1.52929	2.24198	2.24099	2.04201	1.95201	1.93299	1.92801	2.39801	2.43302	2.48495	2.48599	2.15699	2.13294
8.74551	8.8336	8.81162	8.7958	8.97357	9.02482	8.78368	8.7058	8.79142	8.80454	8.77759	8.74703	8.677	8.79	8.77857	8.92756	8.92361	9.0429	8.80154	0.955958	1.75747	1.47156	1.21807	0.970973	0.885943	1.45509	1.16683	0.904305	0.821485	0.954463	0.586756	0.150405	0.0481653	0.953584	0.566615	0.166592	0.0664932	1.52217	2.23905	2.24003	2.04392	1.95397	1.93098	1.92903	2.39995	2.43692	2.47498	2.485	2.15498	2.12111
8.77896	8.87304	8.85209	8.84776	9.01138	9.07821	8.82779	8.75794	8.81869	8.83981	8.81599	8.7493	8.67707	8.79	8.81604	8.96411	9.02854	9.16674	8.83696	0.952353	1.74976	1.46506	1.2225	0.980637	0.897607	1.45038	1.1622	0.92175	0.823516	0.951201	0.581358	0.151337	0.0504225	0.949779	0.552786	0.160783	0.0669321	1.51652	2.24207	2.24202	2.0392	1.95202	1.93002	1.93107	2.3971	2.43198	2.47405	2.48493	2.15415	2.1282
8.81708	8.91409	8.89507	8.8781	9.06607	9.1261	8.85911	8.79513	8.8461	8.8721	8.85508	8.76104	8.68001	8.79001	8.85707	9.00813	9.12921	9.2752	8.87509	0.942186	1.73935	1.45892	1.21857	0.978148	0.896303	1.44193	1.16031	0.918968	0.814612	0.940558	0.555548	0.151609	0.0505185	0.940225	0.524122	0.153794	0.0761287	1.5091	2.245	2.24301	2.047	1.953	1.931	1.934	2.40101	2.43101	2.476	2.48199	2.16	2.136
8.84875	8.94966	8.92581	8.92069	9.09475	9.16864	8.90567	8.84946	8.88572	8.91264	8.88963	8.77941	8.68308	8.793	8.88573	9.06257	9.21393	9.35812	8.91272	0.936472	1.73655	1.45497	1.21244	0.981443	0.897347	1.43422	1.14932	0.90601	0.803339	0.935541	0.55077	0.147152	0.0498874	0.934067	0.504806	0.163757	0.0840319	1.50383	2.24598	2.24706	2.04502	1.95402	1.92905	1.93502	2.40495	2.43597	2.47795	2.47703	2.15997	2.13698
8.89809	8.99304	8.97889	8.96567	9.14379	9.21077	8.95001	8.88019	8.93338	8.95521	8.93119	8.80711	8.68825	8.793	8.93409	9.10063	9.27457	9.43067	8.95989	0.926192	1.72891	1.44528	1.19787	0.974977	0.8905	1.43109	1.15048	0.908255	0.806299	0.925181	0.545505	0.147301	0.0497178	0.924056	0.509613	0.168076	0.101298	1.49595	2.24493	2.25102	2.04617	1.95522	1.9321	1.93602	2.40222	2.434	2.475	2.47898	2.1579	2.136
8.94122	9.03421	9.01423	8.99223	9.17511	9.24111	8.99026	8.92725	8.98826	9.00325	8.97824	8.85119	8.69808	8.79304	8.97722	9.1652	9.2971	9.45706	8.99524	0.921126	1.72357	1.43925	1.19461	0.966539	0.882141	1.4255	1.13327	0.870527	0.799889	0.920843	0.541318	0.147739	0.0496494	0.918349	0.481495	0.143955	0.0925049	1.4909	2.24199	2.25203	2.05302	1.96402	1.93601	1.93701	2.41102	2.43404	2.47502	2.47805	2.154	2.136
8.9829	9.07462	9.0576	9.03545	9.19643	9.26229	9.03959	8.97466	9.03763	9.05077	9.02382	8.88693	8.71237	8.80009	9.01891	9.20362	9.31551	9.46942	9.04068	0.916679	1.72181	1.43389	1.18879	0.958697	0.870984	1.41978	1.13376	0.872053	0.792336	0.915856	0.533549	0.14963	0.0533163	0.914441	0.523288	0.166957	0.0894628	1.48738	2.24015	2.25814	2.05703	1.96803	1.9372	1.93808	2.41398	2.44106	2.47814	2.48805	2.15408	2.13605
9.04111	9.11491	9.09699	9.06514	9.22454	9.2813	9.07819	9.01814	9.07923	9.10106	9.07704	8.9476	8.73659	8.80625	9.07826	9.24404	9.34837	9.49627	9.08496	0.917356	1.72394	1.43483	1.19043	0.945389	0.856321	1.41925	1.12335	0.883952	0.793833	0.91641	0.531455	0.160966	0.0575684	0.915203	0.52517	0.159555	0.0734519	1.48749	2.24995	2.26715	2.05915	1.9701	1.95007	1.94307	2.41325	2.4451	2.48715	2.4911	2.15902	2.13895
9.08515	9.15114	9.13612	9.1101	9.24606	9.29303	9.12509	9.06313	9.1281	9.14312	9.11816	9.01127	8.76022	8.81648	9.12814	9.2851	9.36302	9.507	9.1231	0.921555	1.72563	1.44062	1.18559	0.931096	0.844468	1.41956	1.12589	0.867895	0.788051	0.922356	0.527818	0.155751	0.0589	0.917323	0.528736	0.150283	0.0628529	1.49221	2.24802	2.27302	2.06501	1.97402	1.95301	1.94601	2.42301	2.44901	2.49302	2.49502	2.16001	2.13695
9.13979	9.20156	9.17958	9.14638	9.26818	9.30408	9.15784	9.10964	9.16597	9.18689	9.17574	9.11124	8.84187	8.99386	9.17979	9.32321	9.37012	9.50705	9.15984	0.930601	1.73333	1.44766	1.18217	0.918748	0.832677	1.42265	1.13316	0.894835	0.79568	0.931992	0.570796	0.181903	0.13592	0.925617	0.534426	0.147789	0.0602277	1.49884	2.25598	2.27912	2.069	1.98013	1.95702	1.95008	2.4271	2.45303	2.49905	2.50308	2.16402	2.11912
9.18794	9.23604	9.21479	9.16996	9.27984	9.3091	9.20884	9.14919	9.22514	9.24126	9.22101	9.18678	8.89573	9.04673	9.22792	9.33654	9.3771	9.51	9.21077	0.932599	1.7373	1.45331	1.18178	0.914669	0.82818	1.42458	1.12776	0.867339	0.786307	0.934639	0.568878	0.197131	0.151015	0.926834	0.534363	0.147615	0.0582767	1.50659	2.25525	2.28612	2.06912	1.98805	1.95825	1.95532	2.433	2.45525	2.5021	2.50798	2.1652	2.12568
9.22516	9.2772	9.24619	9.20811	9.31302	9.31304	9.24219	9.1962	9.27026	9.29125	9.26116	9.25732	8.96434	9.11534	9.26416	9.35808	9.38104	9.51	9.24122	0.939323	1.74399	1.46044	1.18497	0.875266	0.822695	1.43319	1.14646	0.875959	0.792911	0.940942	0.573128	0.203443	0.15788	0.933724	0.541944	0.142652	0.0573568	1.51084	2.26504	2.29101	2.07402	1.99002	1.96799	1.96803	2.43304	2.46499	2.50602	2.50699	2.17306	2.11299
9.25568	9.3166	9.28254	9.23049	9.31606	9.32111	9.27974	9.23466	9.32074	9.34074	9.29255	9.32001	9.03121	9.18028	9.29566	9.37323	9.388	9.51	9.28463	0.947773	1.75478	1.46785	1.18985	0.884216	0.825551	1.44641	1.16344	0.87592	0.798985	0.949043	0.570904	0.196189	0.149034	0.942249	0.536862	0.139148	0.0567439	1.52126	2.27312	2.29303	2.07705	1.99406	1.96705	1.97302	2.43998	2.46408	2.50898	2.506	2.18509	2.11102
9.29962	9.35579	9.31804	9.26277	9.32027	9.32827	9.32764	9.27816	9.36934	9.38914	9.32872	9.38624	9.11098	9.13672	9.33864	9.38817	9.38807	9.50995	9.32579	0.953191	1.76244	1.47454	1.19149	0.888611	0.826945	1.45669	1.17011	0.889953	0.812442	0.954458	0.573529	0.186482	0.0765847	0.94741	0.53622	0.137693	0.0563064	1.52711	2.28107	2.29502	2.08002	1.99795	1.97	1.974	2.43917	2.46917	2.5082	2.50607	2.19105	2.11207
9.32408	9.38712	9.35909	9.29307	9.33106	9.33904	9.35315	9.32408	9.42208	9.43413	9.35708	9.43516	9.1893	9.24434	9.36409	9.39503	9.391	9.508	9.35712	0.957575	1.76609	1.48056	1.19043	0.895759	0.827537	1.46175	1.17747	0.887468	0.82323	0.958714	0.566439	0.161734	0.0684838	0.951745	0.531082	0.136225	0.0545887	1.53083	2.28401	2.296	2.08099	1.99601	1.97	1.97401	2.44599	2.47601	2.51599	2.50901	2.19301	2.115
9.3525	9.42953	9.39054	9.31839	9.35212	9.35417	9.40539	9.3527	9.45256	9.4797	9.38548	9.49379	9.29669	9.36586	9.39643	9.40512	9.39105	9.50797	9.3995	0.962994	1.77112	1.48374	1.19373	0.90603	0.833736	1.46597	1.18022	0.936709	0.844626	0.963813	0.576664	0.152296	0.0627338	0.957283	0.52805	0.134485	0.0540865	1.53705	2.28602	2.29697	2.07905	1.99903	1.97106	1.97706	2.44405	2.478	2.51405	2.51212	2.19502	2.11509
9.38479	9.4641	9.426	9.344	9.36072	9.36554	9.43136	9.39774	9.4889	9.5251	9.41679	9.54536	9.40687	9.48708	9.42497	9.41333	9.39428	9.50672	9.43205	0.966439	1.77378	1.48631	1.19161	0.908637	0.834731	1.46808	1.18501	0.93713	0.846053	0.967857	0.565171	0.148341	0.0619778	0.959998	0.525768	0.133995	0.0523767	1.53946	2.28703	2.29505	2.08218	2.00108	1.97505	1.981	2.44695	2.47813	2.517	2.5201	2.19595	2.12095
9.4152	9.50617	9.46417	9.38211	9.38812	9.3861	9.48314	9.42623	9.52321	9.56725	9.4472	9.59736	9.51667	9.605	9.46217	9.42605	9.40506	9.53419	9.47219	0.966403	1.77457	1.48792	1.19519	0.911954	0.834009	1.47139	1.18575	0.954624	0.860984	0.968513	0.578152	0.129558	0.0485719	0.959143	0.511176	0.127312	0.044389	1.53847	2.28796	2.29701	2.08901	2.004	1.97702	1.98101	2.44502	2.48299	2.51701	2.52402	2.19397	2.11901
9.45269	9.5387	9.4967	9.40361	9.4105	9.40447	9.50975	9.46961	9.56264	9.61467	9.48462	9.66444	9.64354	9.79129	9.49375	9.43547	9.41761	9.5698	9.5077	0.965052	1.77526	1.48608	1.19172	0.912687	0.835578	1.46876	1.18516	0.953376	0.857885	0.96719	0.646907	0.159985	0.114782	0.957775	0.49552	0.124347	0.0661611	1.53899	2.28108	2.29795	2.08995	2.00405	1.98102	1.98297	2.44794	2.48097	2.51908	2.52703	2.18808	2.11981
9.49669	9.58369	9.54177	9.44277	9.44284	9.43479	9.55752	9.50872	9.60394	9.65797	9.52489	9.69262	9.7435	9.87573	9.54152	9.46589		9.55712	9.55264	0.96066	1.76897	1.48109	1.18301	0.909296	0.833994	1.45689	1.17139	0.941088	0.849388	0.962025	0.513298	0.114552	0.0498723	0.954267	0.497432		0.0447065	1.53695	2.28605	2.29502	2.08695	2.00715	1.98215	1.98122	2.44402	2.47905	2.52398	2.52905	2.19307	2.10835
9.5241	9.61111	9.57213	9.47314	9.47612	9.4661	9.57812	9.53711	9.64109	9.69611	9.56008	9.71708	9.84221	9.98325	9.56212	9.50104		9.56203	9.57812	0.957516	1.76659	1.47683	1.18157	0.90676	0.827455	1.45691	1.16841	0.940572	0.849673	0.957108	0.630475	0.152827	0.0744271	0.952565	0.548665		0.0426579	1.53331	2.28801	2.29599	2.085	2.01299	1.988	1.98999	2.445	2.48099	2.523	2.531	2.19601	2.12198
9.56068	9.65254	9.62152	9.52448	9.52256	9.50469	9.62448	9.57859	9.67654	9.73554	9.58977	9.74669	9.92105	10.0773	9.60562	9.51696			9.62354	0.952205	1.76136	1.46918	1.16908	0.903152	0.821685	1.4457	1.16051	0.930143	0.839577	0.952576	0.628451	0.162794	0.099349	0.947013	0.543744			1.52712	2.29106	2.291	2.08395	2.00797	1.98788	1.98595	2.44497	2.47894	2.523	2.52998	2.19805	2.11312
9.60515	9.68807	9.6561	9.55642	9.5593	9.5501	9.6561	9.61695	9.71195	9.77077	9.64012	9.79225	9.9885	10.1584	9.64605	9.57935			9.659	0.947388	1.75751	1.4655	1.16557	0.899086	0.815963	1.44348	1.1554	0.92568	0.834029	0.9465	0.608469	0.152269	0.106822	0.943339	0.573916			1.52257	2.295	2.29078	2.08085	2.00575	1.9799	1.98293	2.44283	2.47498	2.52288	2.52895	2.20093	2.12053
9.65028	9.73015	9.69914	9.61217	9.61028	9.5933	9.69917	9.65423	9.74911	9.80113	9.68426	9.84125	10.0082	10.1761	9.6873	9.63225		9.59214	9.69821	0.944977	1.75158	1.45997	1.15669	0.885212	0.803928	1.43975	1.14999	0.918597	0.824193	0.943776	0.623213	0.155312	0.102114	0.941348	0.597161		0.113518	1.51793	2.29498	2.28199	2.07496	1.99598	1.97597	1.97997	2.43599	2.47397	2.51799	2.52698	2.19798	2.10206
9.70176	9.75883	9.72586	9.64388	9.66196	9.64901	9.73083	9.69564	9.76974	9.82446	9.73271	9.88805	10.0395	10.2021	9.74281	9.67806		9.61817	9.73674	0.946078	1.74852	1.45725	1.15655	0.874756	0.796397	1.43629	1.14603	0.909116	0.815588	0.94293	0.616523	0.144729	0.0828705	0.94423	0.597229		0.123717	1.51479	2.29095	2.2808	2.06692	1.99298	1.97083	1.97481	2.43381	2.46898	2.5159	2.52392	2.19397	2.11292
9.74719	9.80758	9.77671	9.69606	9.71953	9.70961	9.77979	9.73379	9.8135	9.85163	9.77527	9.94982	10.0683	10.2103	9.791	9.74172		9.68566	9.78069	0.935569	1.74634	1.45081	1.15714	0.873817	0.794876	1.43443	1.14784	0.910602	0.811352	0.938875	0.620037	0.139721	0.0726152	0.927	0.587775		0.114213	1.51288	2.28792	2.26903	2.06189	1.99176	1.96082	1.96379	2.42284	2.46784	2.50984	2.51889	2.19189	2.10795
9.79114	9.82912	9.80313	9.73516	9.77617	9.76919	9.80913	9.76311	9.83211	9.87507	9.82214	9.98014	10.081	10.221	9.82814	9.80516			9.80613	0.93958	1.74845	1.45194	1.15272	0.868917	0.78812	1.43776	1.15026	0.910645	0.809946	0.939431	0.613279	0.129044	0.058047	0.934371	0.585324			1.51592	2.28497	2.26998	2.05798	1.98299	1.95398	1.95597	2.41699	2.46199	2.504	2.51498	2.18797	2.10603
9.84055	9.87347	9.85055	9.79464	9.83797	9.83807	9.85433	9.80147	9.8713	9.90138			10.0702	10.2211	9.87858	9.86503			9.85147	0.939786	1.75302	1.45191	1.16065	0.875202	0.795289	1.4407	1.15145	0.901629	0.804833			0.119681	0.0533558	0.934859	0.57253			1.51878	2.27295	2.26391	2.04995	1.97992	1.94594	1.94591	2.41402	2.45791	2.50291	2.50783
9.87597	9.90377	9.88605	9.83635	9.90045	9.90662	9.87602	9.83165	9.89065	9.92567	9.90997	10.0493	10.083	10.2249	9.916	9.93127			9.8818	0.943378	1.75849	1.45612	1.1638	0.880691	0.797312	1.4447	1.15709	0.898798	0.805824	0.942191	0.558452	0.117856	0.0505383	0.939269	0.587877			1.52408	2.2698	2.25795	2.04702	1.97485	1.9419	1.93985	2.41488	2.4519	2.4968	2.49688	2.17278	2.11302
9.9142	9.93419	9.92718	9.88922	9.95733	9.97033	9.91613	9.85716	9.91622	9.95215	9.9482	10.0601	10.084	10.222	9.95516	9.98129			9.91319	0.947243	1.76242	1.45968	1.17375	0.892834	0.804495	1.44946	1.16254	0.914283	0.813021	0.945772	0.557687	0.116505	0.048903	0.943133	0.574872			1.53067	2.26192	2.25602	2.048	1.96897	1.93797	1.93399	2.40999	2.44799	2.48897	2.49199	2.16394	2.11399
9.95241	9.97044	9.96263	9.93071	10.0199	10.034	9.94055	9.88844	9.95731	9.98044	9.98736	10.0743	10.0871	10.222	9.98552	10.0375			9.95046	0.951546	1.76959	1.46748	1.18299	0.895595	0.815031	1.45412	1.16768	0.903887	0.811907	0.951838	0.549233	0.115527	0.0475718	0.945601	0.573223			1.5377	2.24687	2.25898	2.04805	1.96395	1.933	1.93291	2.40895	2.44597	2.48397	2.49098	2.15289	2.11292
9.97873	9.99893	10.0029	9.97606	10.0805	10.0997	9.97586	9.91647	9.97773	10.0088	10.0109	10.0898	10.0911	10.222	10.0185	10.0737		9.84614	9.97991	0.952596	1.77584	1.47346	1.19391	0.905804	0.82801	1.46006	1.18179	0.929622	0.852875	0.952368	0.523347	0.112114	0.0470517	0.946942	0.563846		0.0977125	1.5435	2.23897	2.25808	2.051	1.96095	1.93292	1.92695	2.40584	2.44405	2.48195	2.48992	2.146	2.10844
10.0061	10.0341	10.0371	10.0161	10.1352	10.1651	10.0081	9.93409	10.0051	10.0391	10.0451	10.081	10.095	10.222	10.0391	10.137		9.96421	10.0141	0.953938	1.77827	1.47886	1.20428	0.925145	0.843086	1.46321	1.17947	0.937957	0.867336	0.952657	0.486773	0.108892	0.0467377	0.948919	0.580563		0.0787115	1.55026	2.23801	2.26101	2.05102	1.95899	1.93	1.92504	2.4	2.44599	2.47999	2.48699	2.14601	2.12499
10.0354	10.0595	10.0744	10.0545	10.1957	10.2169	10.0294	9.96823	10.0463	10.0795	10.0744	10.0872	10.095	10.218	10.0713	10.1529		10.0427	10.0425	0.956881	1.77946	1.48216	1.21503	0.937865	0.856057	1.4674	1.18357	0.940527	0.862416	0.955176	0.484337	0.10952	0.0458824	0.952223	0.574681		0.100072	1.55393	2.24309	2.26406	2.05698	1.95508	1.93012	1.94094	2.40005	2.44205	2.47818	2.48208	2.14814	2.12288
10.0626	10.0927	10.1028	10.0849	10.2403	10.2794	10.0559	9.9838	10.0643	10.1097	10.1017	10.1026	10.095	10.218	10.0947	10.2096	10.0732	10.1571	10.0756	0.958883	1.78266	1.48425	1.22407	0.956767	0.872501	1.47239	1.17986	0.942796	0.856878	0.956857	0.498316	0.112273	0.0440718	0.954398	0.578688	0.135797	0.0577432	1.55722	2.24915	2.26815	2.0561	1.95998	1.93805	1.9371	2.40298	2.44502	2.48998	2.48712	2.15715	2.115
10.0881	10.1192	10.1352	10.1222	10.2922	10.3352	10.0931	10.0151	10.0782	10.1391	10.1281	10.127	10.096	10.2161	10.1241	10.2351	10.1585	10.2405	10.1002	0.958572	1.78183	1.48659	1.22857	0.967256	0.884332	1.47457	1.17981	0.938354	0.854031	0.956323	0.543198	0.11787	0.0437423	0.954311	0.580161	0.136055	0.0558826	1.55663	2.25504	2.27404	2.06003	1.959	1.94	1.94103	2.40197	2.44599	2.48896	2.492	2.16305	2.115
10.1164	10.1544	10.1715	10.1576	10.3356	10.3867	10.1234	10.0463	10.1186	10.1654	10.1494	10.1301	10.0961	10.2372	10.1504	10.2596	10.2613	10.3536	10.1334	0.954742	1.77972	1.48399	1.23075	0.976778	0.895194	1.47834	1.18191	0.9411	0.84996	0.950627	0.546756	0.119921	0.0425479	0.952392	0.573639	0.128888	0.0504074	1.55509	2.26411	2.28309	2.06608	1.95806	1.94111	1.94713	2.39609	2.44408	2.48116	2.49198	2.17309	2.11402
10.1426	10.1818	10.2017	10.1949	10.3729	10.4309	10.1506	10.0632	10.1541	10.1893	10.1765	10.1372	10.1	10.2522	10.1786	10.3007	10.3461	10.4541	10.1616	0.947153	1.77657	1.4809	1.23124	0.980531	0.902499	1.46976	1.18522	0.931162	0.846718	0.943995	0.540013	0.120613	0.0672919	0.944118	0.53928	0.135231	0.0623897	1.55156	2.27112	2.28925	2.07115	1.96207	1.94825	1.95525	2.40198	2.44883	2.49098	2.49102	2.1791	2.11502
10.1661	10.2151	10.2311	10.2301	10.4101	10.4681	10.1761	10.109	10.1601	10.2001	10.1981	10.1451	10.1	10.259	10.2041	10.3281	10.4272	10.5382	10.1871	0.939749	1.76757	1.47577	1.22699	0.983297	0.907166	1.46809	1.22372	0.936764	0.86705	0.93787	0.533452	0.121143	0.0803668	0.935731	0.503007	0.116774	0.0698761	1.54745	2.276	2.29902	2.07703	1.965	1.95803	1.96504	2.401	2.44204	2.49001	2.49202	2.18301	2.11601
10.1954	10.2463	10.2625	10.2793	10.4485	10.5045	10.2152	10.1202	10.1836	10.2264	10.2235	10.1733	10.104	10.2612	10.2324	10.3536	10.4864	10.5983	10.2165	0.928849	1.76301	1.4685	1.21097	0.978468	0.90213	1.46375	1.21136	0.938084	0.84565	0.927008	0.53745	0.122075	0.0821408	0.925214	0.491495	0.125413	0.0758016	1.54352	2.27707	2.30716	2.08822	1.96514	1.96816	1.97928	2.40012	2.45612	2.49309	2.49812	2.18602	2.11824
10.2179	10.2638	10.2909	10.2998	10.4758	10.5336	10.228		10.2153	10.2494	10.2528	10.1937	10.1041	10.218	10.255	10.3878	10.5105	10.6153	10.2447	0.922836	1.76551	1.46274	1.21139	0.973607	0.895684	1.46215		0.929253	0.838598	0.920944	0.530532	0.121189	0.0457964	0.919511	0.490859	0.14068	0.0901975	1.54142	2.281	2.31644	2.10127	1.9733	1.9773	1.99535	2.40705		2.49807	2.5053	2.18702	2.13212
10.2522	10.2961	10.3251	10.3302	10.5071	10.5581	10.2661		10.2273	10.2672	10.2842	10.2232	10.108	10.218	10.2932	10.4191	10.531	10.628	10.2711	0.912774	1.76039	1.45546	1.21193	0.964739	0.888297	1.45774		0.952647	0.85147	0.911181	0.526661	0.120768	0.0460548	0.909627	0.499972	0.152978	0.0936741	1.53861	2.28102	2.33407	2.11208	1.98505	1.98909	2.00907	2.40902		2.50116	2.51699	2.18802	2.137
10.2855	10.3213	10.3475	10.3684	10.5333	10.5803	10.2895		10.2793	10.3088	10.3174	10.2585	10.1152	10.2181	10.3226	10.4444	10.5383		10.2953	0.903963	1.75721	1.45118	1.20279	0.954983	0.880067	1.44711		0.87515	0.842561	0.901905	0.524948	0.120351	0.0469477	0.901484	0.513541	0.162135		1.53545	2.28511	2.34731	2.12824	1.99519	2.00617	2.0232	2.41325		2.53029	2.51459	2.19214	2.13702
[truncated: 64 more columns]
