# Supplementary material for: Kinematic Validation of a Multi-Kinect v2 Instrumented 10-Meter Walkway for Quantitative Gait Assessments
Source: PLoS One. 2015 Oct 13;10(10):e0139913. doi: 10.1371/journal.pone.0139913 (PMC4603795; doi:10.1371/journal.pone.0139913)
Supplement: S1 Data — (ZIP) [file pone.0139913.s001.zip › S1_Data/pp19_trial3.xls]

## Sheet: Sheet1
Kinect(x) SpineBase	Kinect(x) Head	Kinect(x) ShoulderLeft	Kinect(x) ElbowLeft	Kinect(x) WristLeft	Kinect(x) HandLeft	Kinect(x) ShoulderRight	Kinect(x) ElbowRight	Kinect(x) WristRight	Kinect(x) HandRight	Kinect(x) HipLeft	Kinect(x) KneeLeft	Kinect(x) AnkleLeft	Kinect(x) FootLeft	Kinect(x) HipRight	Kinect(x) KneeRight	Kinect(x) AnkleRight	Kinect(x) FootRight	Kinect(x) SpineShoulder	Kinect(y) SpineBase	Kinect(y) Head	Kinect(y) ShoulderLeft	Kinect(y) ElbowLeft	Kinect(y) WristLeft	Kinect(y) HandLeft	Kinect(y) ShoulderRight	Kinect(y) ElbowRight	Kinect(y) WristRight	Kinect(y) HandRight	Kinect(y) HipLeft	Kinect(y) KneeLeft	Kinect(y) AnkleLeft	Kinect(y) FootLeft	Kinect(y) HipRight	Kinect(y) KneeRight	Kinect(y) AnkleRight	Kinect(y) FootRight	Kinect(y) SpineShoulder	Kinect(z) SpineBase	Kinect(z) Head	Kinect(z) ShoulderLeft	Kinect(z) ElbowLeft	Kinect(z) WristLeft	Kinect(z) HandLeft	Kinect(z) ShoulderRight	Kinect(z) ElbowRight	Kinect(z) WristRight	Kinect(z) HandRight	Kinect(z) HipLeft	Kinect(z) KneeLeft
0.0589793	0.170969	0.129948	0.100969	0.165969	0.173041	0.113979	0.0690104	0.121959	0.145041	0.103969	0.0569689	-0.01	0.10399	0.0969689	0.05	-0.003	0.088	0.131	0.967805	1.724	1.48993	1.21671	0.916129	0.845662	1.47093	1.18056	0.926349	0.851063	0.974798	0.551234	0.147013	0.0462994	0.957047	0.543466	0.164157	0.0690192	1.52437	2.26604	2.27501	2.08605	2.02501	1.98901	1.98702	2.42705	2.45303	2.48201	2.46702	2.18301	2.14801
0.064999	0.179998	0.137999	0.112998	0.169999	0.184998	0.116999	0.0819978	0.124999	0.157998	0.112998	0.0599995	-0.01	0.104	0.100999	0.0579987	-0.003	0.0870002	0.138999	0.96646	1.72127	1.48757	1.21159	0.91595	0.839271	1.47184	1.17942	0.92552	0.854869	0.97439	0.55024	0.14679	0.04648	0.9551	0.54185	0.160941	0.0705198	1.52218	2.264	2.269	2.08	2.017	1.988	1.983	2.426	2.448	2.481	2.463	2.176	2.147
0.067062	0.186085	0.143078	0.115039	0.173078	0.184116	0.122093	0.0840543	0.126054	0.151109	0.115047	0.0600155	-0.01	0.099	0.104093	0.0621473	-0.00292249	0.087031	0.142132	0.96652	1.71937	1.48664	1.2108	0.91682	0.839924	1.47341	1.17728	0.925442	0.851803	0.971648	0.547941	0.147478	0.0461592	0.957754	0.540272	0.160938	0.0706401	1.52165	2.25895	2.26595	2.07398	2.01296	1.98691	1.97894	2.42095	2.44398	2.48401	2.46499	2.17198	2.14697
0.0749202	0.19689	0.1529	0.11995	0.1829	0.19885	0.13388	0.0909302	0.13293	0.16486	0.12094	0.0619801	-0.01	0.099	0.11588	0.0808105	0.00690027	0.0909601	0.15883	0.967817	1.71784	1.48527	1.21199	0.915553	0.83791	1.46834	1.17372	0.926974	0.850909	0.97264	0.545594	0.147193	0.046061	0.959492	0.537963	0.154307	0.0643142	1.51932	2.25306	2.25907	2.07103	2.00805	1.97611	1.97108	2.41407	2.44202	2.48499	2.46401	2.17002	2.14304
0.0859758	0.212965	0.164974	0.135965	0.19198	0.204987	0.139987	0.095989	0.139985	0.174978	0.134969	0.0709802	-0.0109978	0.0999978	0.122985	0.102952	0.0099934	0.0939934	0.171971	0.965136	1.71871	1.48308	1.21824	0.912018	0.8381	1.4685	1.17677	0.925374	0.849553	0.966404	0.545101	0.148357	0.0460301	0.959849	0.532193	0.15419	0.0644496	1.52064	2.253	2.25401	2.06402	2.00201	1.97001	1.969	2.41101	2.43701	2.483	2.46101	2.169	2.13701
0.0910383	0.216046	0.171038	0.142015	0.197069	0.213038	0.150038	0.104015	0.146077	0.173077	0.137031	0.07	-0.011	0.103969	0.129023	0.121176	0.0131073	0.099023	0.175038	0.962768	1.71643	1.4802	1.21907	0.915182	0.834574	1.46776	1.17646	0.923225	0.859441	0.963297	0.543642	0.148971	0.0460334	0.958559	0.526863	0.156231	0.0645485	1.51868	2.24802	2.25295	2.06196	1.99997	1.96497	1.95896	2.40796	2.42997	2.48098	2.465	2.16502	2.133
0.0959508	0.221941	0.175951	0.14398	0.205911	0.217951	0.154951	0.10598	0.155902	0.182902	0.140961	0.07	-0.011	0.100039	0.13197	0.143773	0.0268621	0.10197	0.179951	0.961196	1.71391	1.47896	1.21951	0.910368	0.833818	1.46728	1.17662	0.920052	0.855777	0.960389	0.5426	0.147762	0.0451885	0.958372	0.52986	0.15122	0.056669	1.51529	2.24998	2.24706	2.05705	1.99604	1.96104	1.95405	2.40305	2.42604	2.47803	2.465	2.16698	2.133
0.107001	0.234002	0.189001	0.157001	0.218001	0.232001	0.165002	0.119001	0.159001	0.192001	0.156001	0.0750009	-0.00800011	0.1	0.144002	0.183004	0.0360031	0.108001	0.186002	0.95751	1.70877	1.47812	1.21623	0.91111	0.82857	1.46516	1.18404	0.92099	0.847789	0.9577	0.54298	0.14107	0.04535	0.95416	0.529711	0.152911	0.0574402	1.51398	2.243	2.243	2.052	1.992	1.954	1.953	2.4	2.422	2.477	2.469	2.158	2.128
0.118045	0.250053	0.198129	0.170091	0.230076	0.244061	0.181045	0.125053	0.168061	0.20203	0.163068	0.0830303	-0.0090227	0.10003	0.159015	0.214272	0.0630832	0.121068	0.207061	0.955955	1.71148	1.47867	1.21655	0.912327	0.826312	1.46035	1.17195	0.924685	0.837971	0.955972	0.54552	0.142395	0.0454174	0.952915	0.538058	0.158464	0.0587859	1.51379	2.23198	2.23798	2.04898	1.98797	1.94998	1.94901	2.39498	2.41998	2.47302	2.46899	2.14895	2.12199
0.123941	0.256931	0.214833	0.181882	0.239902	0.251921	0.186941	0.131931	0.175921	0.205961	0.171912	0.0869607	-0.0119705	0.103961	0.16098	0.249647	0.073892	0.129912	0.214921	0.952673	1.70874	1.47538	1.21782	0.915805	0.823924	1.4593	1.16933	0.925324	0.835524	0.948415	0.546807	0.144341	0.0450734	0.952316	0.548159	0.160272	0.0608494	1.51083	2.23002	2.23602	2.04702	1.98404	1.94703	1.94999	2.39302	2.41802	2.47498	2.46801	2.14207	2.12101
0.128987	0.269967	0.224975	0.191975	0.248977	0.265964	0.192985	0.134992	0.186972	0.20999	0.174992	0.0899924	-0.00900761	0.0990127	0.169977	0.274937	0.0919544	0.171893	0.220985	0.946416	1.70457	1.47444	1.21468	0.9118	0.826194	1.46014	1.1706	0.924841	0.833405	0.933368	0.548286	0.14448	0.0463567	0.95242	0.549686	0.163442	0.0701464	1.50831	2.22501	2.235	2.04401	1.98001	1.95099	1.949	2.39001	2.417	2.475	2.47099	2.141	2.12
0.146065	0.294138	0.249089	0.211113	0.27317	0.290154	0.223	0.149073	0.20217	0.224113	0.191032	0.100032	-0.009	0.0990081	0.187065	0.306113	0.147421	0.240364	0.246089	0.94258	1.7024	1.47148	1.20782	0.908443	0.825763	1.46241	1.16914	0.935265	0.843197	0.927217	0.546891	0.145157	0.0466711	0.953928	0.589348	0.153824	0.0673455	1.5053	2.22202	2.23098	2.043	1.97399	1.95	1.94803	2.384	2.41598	2.46898	2.46999	2.13602	2.12002
0.153921	0.310832	0.259891	0.224862	0.293792	0.308812	0.223	0.157911	0.222792	0.237862	0.19496	0.10396	-0.009	0.0999901	0.194921	0.319862	0.198486	0.284555	0.256891	0.941382	1.69898	1.47244	1.21035	0.901549	0.821245	1.46301	1.16515	0.927419	0.8343	0.925606	0.547019	0.148407	0.0468086	0.953643	0.582984	0.161582	0.069231	1.50467	2.22398	2.22902	2.043	1.97301	1.95	1.95196	2.384	2.41303	2.46603	2.46901	2.13798	2.12297
0.174001	0.335002	0.290001	0.248002	0.326002	0.347003	0.252003	0.173003	0.232002	0.249002	0.215002	0.111001	-0.00399963	0.1	0.215001	0.344007	0.265006	0.344009	0.284002	0.93975	1.69822	1.46681	1.20307	0.90949	0.82411	1.46044	1.16375	0.928049	0.840749	0.921331	0.54185	0.15158	0.04816	0.95523	0.583134	0.170079	0.0755495	1.50179	2.22	2.228	2.04	1.969	1.95	1.95	2.386	2.415	2.463	2.472	2.135	2.124
0.185134	0.35123	0.301215	0.265238	0.344357	0.374186	0.273156	0.197156	0.246089	0.263089	0.233111	0.118134	-0.001	0.10003	0.222134	0.400134	0.31652	0.419587	0.303171	0.942055	1.69988	1.46676	1.20744	0.912195	0.823642	1.45851	1.15832	0.923199	0.82938	0.93085	0.543874	0.150366	0.0482011	0.952949	0.534193	0.158296	0.0715583	1.50104	2.22401	2.23301	2.04001	1.967	1.95102	1.95307	2.386	2.411	2.46203	2.47102	2.13602	2.12201
0.202819	0.381688	0.329708	0.296677	0.391516	0.398748	0.293788	0.217788	0.257879	0.274879	0.247849	0.135819	-0.001	0.10396	0.239819	0.417819	0.385295	0.497204	0.325768	0.941456	1.68898	1.46278	1.20502	0.908933	0.827877	1.45677	1.16103	0.923022	0.826727	0.932147	0.547018	0.148578	0.0483485	0.948803	0.534527	0.149886	0.0739752	1.49632	2.22499	2.23399	2.04099	1.967	1.95397	1.9629	2.386	2.411	2.46596	2.47397	2.13897	2.12299
0.220952	0.403942	0.353936	0.317944	0.407958	0.444878	0.319931	0.23296	0.283931	0.292952	0.265952	0.141984	0.00199206	0.104	0.262939	0.43695	0.445841	0.570807	0.347942	0.939146	1.68309	1.46056	1.21271	0.91258	0.828798	1.45403	1.16375	0.917225	0.829163	0.930494	0.548436	0.148321	0.049108	0.945279	0.554238	0.155774	0.0674574	1.49082	2.226	2.234	2.03801	1.967	1.95998	1.96499	2.38799	2.41299	2.47099	2.475	2.14	2.12101
0.244179	0.43521	0.376311	0.347272	0.463155	0.488257	0.342249	0.262148	0.311225	0.312187	0.284218	0.160117	0.00302332	0.104	0.285148	0.454187	0.512311	0.659303	0.376202	0.934463	1.67849	1.46099	1.20242	0.906229	0.8282	1.44898	1.15656	0.920361	0.821721	0.926522	0.552651	0.147418	0.0494182	0.939813	0.541106	0.150512	0.0689245	1.48738	2.22905	2.23404	2.04109	1.96806	1.96703	1.96602	2.39106	2.41404	2.46609	2.48005	2.14107	2.12202
0.266758	0.461716	0.41558	0.381632	0.48279	0.520653	0.373664	0.2808	0.339695	0.335748	0.311706	0.174842	0.0059685	0.104	0.3038	0.477748	0.55158	0.69759	0.401727	0.928484	1.67303	1.45238	1.19689	0.908565	0.833305	1.44422	1.1533	0.875035	0.809204	0.919198	0.555272	0.148459	0.0504589	0.93516	0.525467	0.182379	0.0896978	1.48217	2.23593	2.23895	2.05287	1.97592	1.97096	1.96897	2.39892	2.41895	2.47787	2.48594	2.14991	2.12398
0.299991	0.509987	0.448991	0.410992	0.543984	0.570987	0.407991	0.31999	0.362994	0.368991	0.344991	0.199993	0.0139979	0.104	0.337991	0.506992	0.595988	0.743988	0.447988	0.923461	1.6667	1.44849	1.19886	0.902911	0.83209	1.44047	1.15755	0.882288	0.806531	0.915451	0.550181	0.146321	0.0499301	0.929042	0.548744	0.191368	0.101127	1.47672	2.239	2.245	2.056	1.977	1.976	1.974	2.406	2.42	2.481	2.49	2.153	2.123
0.322361	0.524361	0.478346	0.449283	0.558298	0.604275	0.439306	0.356236	0.379369	0.39322	0.367283	0.22933	0.0201178	0.104024	0.364408	0.533361	0.611298	0.759377	0.465361	0.921458	1.66676	1.44153	1.19812	0.908029	0.836179	1.43627	1.16478	0.87892	0.796381	0.913688	0.553754	0.149761	0.0510922	0.926805	0.531942	0.187356	0.102095	1.47659	2.24307	2.24708	2.06102	1.9751	1.97506	1.97708	2.40607	2.43003	2.4871	2.49701	2.16102	2.124
0.367535	0.569535	0.521556	0.484636	0.595616	0.638646	0.477606	0.385697	0.425525	0.420717	0.402636	0.270576	0.0348485	0.10697	0.415475	0.578535	0.648616	0.806515	0.510535	0.911215	1.66289	1.43882	1.20091	0.91293	0.832241	1.43384	1.15291	0.865221	0.790204	0.895972	0.555492	0.157411	0.0513672	0.92487	0.525932	0.155597	0.0801853	1.46909	2.25191	2.2569	2.06397	1.98787	1.98292	1.9869	2.41491	2.43396	2.49987	2.49799	2.16298	2.124
0.416924	0.600952	0.544964	0.505968	0.636937	0.673946	0.514943	0.439916	0.462943	0.458941	0.456916	0.307943	0.0579644	0.112991	0.449947	0.614944	0.653992	0.806002	0.542951	0.92387	1.66389	1.44103	1.20106	0.90674	0.836513	1.43605	1.17132	0.861376	0.786985	0.916768	0.55538	0.16384	0.0543454	0.927995	0.53207	0.15495	0.0735699	1.47278	2.26099	2.26499	2.07099	1.988	1.99099	1.986	2.41999	2.44898	2.49501	2.50699	2.17398	2.12899
0.443405	0.647178	0.599219	0.546227	0.658235	0.703154	0.551308	0.462365	0.501348	0.495324	0.487405	0.369397	0.0943079	0.134113	0.486421	0.63417	0.676024	0.816024	0.589154	0.925119	1.67901	1.44753	1.2001	0.911919	0.839764	1.43391	1.1477	0.903227	0.79948	0.918827	0.558288	0.184145	0.0536426	0.928939	0.535882	0.144901	0.0611966	1.48163	2.26593	2.27403	2.08504	1.99306	1.99101	1.98704	2.43307	2.45206	2.50402	2.50901	2.18193	2.13598
0.492506	0.668783	0.625733	0.573723	0.686713	0.721812	0.588624	0.506555	0.543575	0.534605	0.536506	0.417516	0.131624	0.147862	0.537486	0.654792	0.67897	0.81897	0.607812	0.932308	1.67371	1.4508	1.20155	0.916623	0.843859	1.43308	1.1553	0.858025	0.787352	0.930611	0.544727	0.179883	0.0624414	0.931276	0.540969	0.140158	0.0535074	1.48159	2.25709	2.27796	2.08995	2.00092	1.99199	1.99195	2.44191	2.45893	2.50697	2.50999	2.17309	2.13402
0.525007	0.719004	0.660005	0.604003	0.718001	0.744	0.643003	0.552004	0.580007	0.581008	0.565008	0.490013	0.195012	0.343012	0.570005	0.684001	0.689999	0.815999	0.660004	0.936852	1.68524	1.45887	1.19993	0.917551	0.84623	1.44042	1.15866	0.858661	0.795021	0.935572	0.54774	0.190551	0.135141	0.935231	0.509181	0.135701	0.0529505	1.49159	2.268	2.29	2.097	2.006	1.989	1.995	2.446	2.469	2.51	2.513	2.181	2.128
0.556376	0.738352	0.683352	0.618235	0.722227	0.742337	0.656415	0.570446	0.614431	0.618415	0.602305	0.553493	0.251446	0.40047	0.593415	0.691117	0.686055	0.809023	0.679345	0.944914	1.6892	1.46641	1.20332	0.920249	0.847977	1.44353	1.16298	0.864206	0.801793	0.945341	0.545499	0.193652	0.139405	0.941579	0.512657	0.13967	0.0552282	1.49626	2.27598	2.29405	2.10305	2.00803	1.99201	2.00986	2.45209	2.4701	2.52697	2.51801	2.18701	2.12898
0.603521	0.782551	0.727551	0.647701	0.750711	0.784571	0.708471	0.626431	0.668451	0.670471	0.640611	0.615371	0.307431	0.459401	0.645471	0.70585	0.69293	0.81197	0.722561	0.952988	1.69526	1.47383	1.20642	0.921319	0.858899	1.45694	1.16872	0.864962	0.802137	0.954299	0.541639	0.195165	0.141271	0.947688	0.512323	0.133394	0.0462215	1.50225	2.27402	2.29994	2.10993	2.01196	1.99299	1.99218	2.46289	2.48287	2.52304	2.51899	2.18799	2.12603
0.631945	0.801963	0.743968	0.677941	0.762976	0.795978	0.731955	0.656941	0.72489	0.722898	0.668945	0.695842	0.402813		0.675941	0.71598	0.696992	0.812	0.743959	0.954188	1.69673	1.47898	1.20954	0.928256	0.8588	1.45718	1.16448	0.865818	0.811671	0.957015	0.58745	0.226119		0.94795	0.509795	0.129987	0.0465292	1.5037	2.28298	2.30499	2.108	2.01699	1.98901	1.992	2.46999	2.48799	2.522	2.52698	2.19698	2.13498
0.666235	0.837305	0.773258	0.685172	0.771094	0.801055	0.781172	0.709227	0.756352	0.768422	0.708211	0.748469	0.45361	0.478899	0.706274	0.74993	0.697	0.812	0.781266	0.963267	1.70489	1.48819	1.20921	0.933768	0.862393	1.46735	1.18389	0.874421	0.817597	0.967054	0.556762	0.19765	0.0851412	0.955742	0.562715	0.129975	0.0470469	1.51164	2.28912	2.30401	2.10903	2.01802	1.98997	1.98698	2.46803	2.49601	2.53008	2.53303	2.19813	2.13199
0.69571	0.875623	0.805681	0.706787	0.782884	0.807932	0.802787	0.73772	0.800565	0.821478	0.734739	0.80742	0.530246	0.591888	0.740662	0.741087	0.697	0.812	0.814671	0.964181	1.71301	1.49299	1.21152	0.939791	0.865301	1.46788	1.18522	0.912268	0.82974	0.967506	0.553245	0.180053	0.0815256	0.957305	0.504275	0.128148	0.0466638	1.52101	2.30385	2.30499	2.11296	2.02097	1.98604	1.98502	2.47196	2.49699	2.5399	2.53696	2.21385	2.13101
0.723981	0.900983	0.829984	0.729985	0.790995	0.810998	0.849969	0.776974	0.856963	0.868969	0.762981	0.861964	0.632932	0.69693	0.766983	0.744997	0.697	0.809002	0.84498	0.967318	1.71504	1.49465	1.21663	0.935243	0.866449	1.46975	1.1871	0.902347	0.834037	0.969269	0.548843	0.168188	0.072516	0.961497	0.505809	0.129579	0.0476893	1.51949	2.305	2.308	2.112	2.024	1.987	1.984	2.474	2.498	2.547	2.543	2.215	2.134
0.767153	0.941225	0.867289	0.757169	0.800024	0.812992	0.880265	0.819169	0.89641	0.925426	0.807145	0.928402	0.73286	0.813045	0.813145	0.756024	0.70004	0.812008	0.884257	0.970507	1.71907	1.50004	1.21608	0.93337	0.862381	1.47557	1.17654	0.921678	0.838828	0.971351	0.557576	0.156814	0.0630281	0.965912	0.509107	0.12283	0.0469639	1.52268	2.30603	2.30901	2.11702	2.023	1.98399	1.97997	2.47102	2.509	2.54804	2.542	2.21901	2.11913
0.785815	0.968727	0.902649	0.777795	0.802971	0.81201	0.912678	0.839795	0.946503	0.977484	0.824825	0.977513	0.837958	0.940733	0.830825	0.758971	0.704951	0.81299	0.915688	0.970084	1.72294	1.49819	1.21418	0.930964	0.864925	1.47223	1.18149	0.927601	0.847157	0.971429	0.575413	0.153641	0.0481278	0.964959	0.507545	0.119166	0.0462174	1.52349	2.30996	2.30999	2.11997	2.023	1.98301	1.97604	2.47397	2.509	2.55295	2.542	2.21999	2.13484
0.824912	1.01789	0.937921	0.807932	0.812977	0.821977	0.953907	0.89288	0.993894	1.02689	0.860919	1.02789	0.960724	1.11062	0.873903	0.797912	0.712982	0.823975	0.959901	0.966578	1.71765	1.49302	1.20722	0.931818	0.863793	1.46861	1.18905	0.914121	0.844217	0.969464	0.57102	0.141298	0.08767	0.959762	0.548088	0.116835	0.0442744	1.52107	2.311	2.309	2.119	2.02699	1.98001	1.976	2.47101	2.51	2.54801	2.541	2.222	2.136
0.859277	1.04628	0.969323	0.840208	0.830092	0.829046	0.985277	0.9243	1.03033	1.06836	0.896292	1.05242	1.07877	1.22375	0.908246	0.809223		0.843885	0.986292	0.964577	1.71433	1.48794	1.20051	0.93099	0.852243	1.46446	1.18414	0.921929	0.846565	0.965312	0.5691	0.143763	0.0577931	0.959964	0.551447		0.0338974	1.51939	2.30702	2.30998	2.116	2.02698	1.97796	1.97398	2.46802	2.50701	2.55	2.54496	2.22198	2.13202
0.894638	1.08263	1.01058	0.866728	0.841879	0.83494	1.02064	0.962607	1.07257	1.11453	0.933617	1.10546	1.17699	1.32001	0.939678	0.837708		0.829151	1.02362	0.956542	1.70229	1.4831	1.19642	0.9271	0.852666	1.45707	1.18324	0.926889	0.844699	0.961747	0.579296	0.15057	0.086288	0.947745	0.561269		0.0603786	1.50879	2.30997	2.30802	2.116	2.02502	1.97305	1.97202	2.47097	2.50799	2.55	2.54005	2.22002	2.13497
0.923998	1.114	1.038	0.900998	0.863999	0.851999	1.053	0.996998	1.114	1.158	0.962998	1.118	1.247	1.40899	0.971998	0.883997		0.867997	1.053	0.9521	1.7003	1.47678	1.18816	0.935429	0.84526	1.45225	1.17412	0.910801	0.827911	0.95759	0.593249	0.173588	0.107699	0.94314	0.589438		0.030162	1.5058	2.311	2.305	2.111	2.021	1.974	1.97	2.469	2.504	2.548	2.541	2.221	2.128
0.972263	1.16419	1.07838	0.940279	0.888215	0.870247	1.08638	1.03618	1.1364	1.19126	1.01124	1.15938	1.30124	1.45731	1.01529	0.898431			1.10122	0.946887	1.69214	1.46696	1.17334	0.920137	0.838631	1.44854	1.16411	0.918775	0.834649	0.953766	0.604468	0.187745	0.111606	0.936578	0.585067			1.49839	2.30903	2.29797	2.11196	2.02299	1.97298	1.97198	2.46496	2.50494	2.54795	2.537	2.21904	2.14596
1.00468	1.18776	1.12454	0.974657	0.914735	0.900696	1.13353	1.05877	1.18551	1.22269	1.04071	1.20653	1.33071	1.49562	1.05065	0.951471			1.12774	0.945286	1.68884	1.46053	1.17055	0.908655	0.836254	1.43999	1.16609	0.908334	0.823402	0.952077	0.600539	0.192017	0.132056	0.935105	0.587209			1.49439	2.31296	2.29404	2.10705	2.02201	1.97102	1.96903	2.46005	2.49807	2.54206	2.537	2.22395	2.14105
1.05987	1.23689	1.1689	1.03187	0.971867	0.935919	1.15994	1.10988	1.20595	1.25493	1.09887	1.25888	1.39784	1.5389	1.09989	0.980933			1.17788	0.937468	1.68367	1.45983	1.16474	0.90868	0.83184	1.4366	1.15562	0.904159	0.819658	0.940168	0.592728	0.146656	0.096633	0.931468	0.58288			1.48879	2.312	2.28502	2.10002	2.01402	1.97	1.968	2.45501	2.49201	2.53901	2.53002	2.22001	2.15896
1.11434	1.27133	1.21222	1.0714	1.02341	0.988443	1.21519	1.13735	1.23022	1.27317	1.15531	1.3112	1.40016	1.56608	1.15836	1.04947			1.21732	0.940686	1.68772	1.4489	1.15896	0.89909	0.825461	1.438	1.1602	0.90088	0.818651	0.937223	0.588627	0.139131	0.074541	0.940697	0.583015			1.49072	2.30491	2.27995	2.09295	2.01092	1.967	1.96796	2.44002	2.49096	2.53793	2.53095	2.20795	2.14598
1.15857	1.31458	1.24072	1.12349	1.07648	1.04643	1.23976	1.18355	1.25872	1.29479	1.19561	1.33774	1.4208	1.57689	1.20554	1.11041		1.20844	1.25959	0.933659	1.6867	1.45226	1.15413	0.900397	0.822935	1.43581	1.15465	0.896909	0.817452	0.938884	0.585629	0.127543	0.0602692	0.924538	0.573225		0.194352	1.49116	2.29312	2.27307	2.08607	2.0011	1.967	1.96305	2.44297	2.48605	2.52909	2.52407	2.20206	2.14402
1.20098	1.35199	1.28998	1.17898	1.13798	1.10898	1.28598	1.20999	1.271	1.31199	1.23898	1.39098	1.426	1.577	1.24898	1.17897		1.23199	1.29898	0.93352	1.69284	1.45076	1.15738	0.888875	0.819181	1.44115	1.156	0.899029	0.814151	0.93794	0.589089	0.123981	0.0595202	0.925699	0.568722		0.184124	1.49341	2.293	2.268	2.074	1.997	1.961	1.959	2.435	2.478	2.525	2.522	2.205	2.133
1.24131	1.39323	1.32926	1.22442	1.20749	1.18259	1.31734	1.24423	1.30417	1.32712	1.28028	1.41427	1.42414	1.57398	1.2814	1.25169		1.22695	1.33824	0.942494	1.70163	1.45428	1.16614	0.889855	0.815979	1.44215	1.15567	0.898143	0.816823	0.938833	0.542442	0.127029	0.0601904	0.942187	0.575397		0.130753	1.50189	2.29395	2.26495	2.07497	1.99595	1.95501	1.95597	2.43197	2.46602	2.51794	2.51393	2.20194	2.13991
1.2806	1.42171	1.36266	1.27746	1.26937	1.25724	1.36056	1.27271	1.32578	1.34185	1.31564	1.44865	1.44182	1.57103	1.33149	1.33911		1.34678	1.36869	0.944203	1.70358	1.45833	1.17191	0.885494	0.819583	1.44453	1.16078	0.889756	0.815899	0.939186	0.582977	0.116834	0.0577251	0.945625	0.573767		0.172682	1.50469	2.28806	2.25807	2.07104	1.98907	1.95599	1.95204	2.42804	2.46798	2.51008	2.50509	2.19408	2.12812
1.31692	1.46191	1.4059	1.32689	1.34184	1.33482	1.38195	1.30393	1.34396	1.35796	1.35591	1.44601	1.43103	1.571	1.36093	1.39887		1.39988	1.4139	0.947961	1.71837	1.46759	1.18057	0.892634	0.817794	1.44908	1.16882	0.912997	0.821028	0.942862	0.524036	0.122477	0.054188	0.949252	0.576474		0.161846	1.51381	2.28002	2.26	2.06302	1.987	1.95001	1.94801	2.428	2.45703	2.50102	2.503	2.18801	2.13997
1.35438	1.49233	1.4384	1.37447	1.41665	1.41573	1.41926	1.33337	1.36422	1.38318	1.39044	1.45107	1.434	1.568	1.39832	1.45558	1.22261	1.37854	1.43839	0.951241	1.71707	1.47339	1.18507	0.896721	0.826322	1.45407	1.17712	0.91833	0.825082	0.945782	0.517599	0.122424	0.052947	0.952647	0.580762	0.177946	0.132621	1.51773	2.27387	2.25698	2.06402	1.98196	1.94997	1.947	2.42298	2.45894	2.49796	2.503	2.18285	2.13401
1.39749	1.52956	1.48446	1.42837	1.49112	1.49902	1.44865	1.3755	1.3897	1.40376	1.44041	1.45891	1.434	1.568	1.43457	1.52123	1.29218	1.44027	1.48248	0.955945	1.72863	1.47729	1.20235	0.899102	0.8323	1.45962	1.18301	0.929706	0.835547	0.95169	0.517462	0.121738	0.052604	0.955734	0.587856	0.182062	0.12587	1.52538	2.25917	2.25502	2.06598	1.97706	1.94605	1.947	2.42102	2.45208	2.49306	2.503	2.1662	2.13499
1.42298	1.56198	1.51997	1.47796	1.56294	1.57994	1.48397	1.39598	1.42597	1.43098	1.46298	1.46599	1.438	1.568	1.46598	1.57096	1.37494	1.52693	1.50698	0.959577	1.72598	1.4826	1.2157	0.926419	0.845979	1.46494	1.18487	0.944379	0.87416	0.956227	0.51732	0.131003	0.0525301	0.958638	0.594805	0.170719	0.122503	1.52797	2.25101	2.255	2.065	1.975	1.947	1.945	2.42	2.449	2.496	2.501	2.15901	2.137
1.45425	1.60424	1.55334	1.51637	1.62852	1.65657	1.51231	1.43121	1.45229	1.46425	1.49824	1.48215	1.43801	1.565	1.49428	1.59044	1.41976	1.48587	1.55122	0.961358	1.73801	1.48421	1.22318	0.947677	0.860417	1.46811	1.1796	0.938228	0.875005	0.957658	0.533232	0.138552	0.0518609	0.960499	0.590157	0.158825	0.0650087	1.53378	2.24802	2.255	2.06102	1.97299	1.95002	1.952	2.41798	2.44801	2.49098	2.50398	2.158	2.13098
1.48665	1.63566	1.59653	1.56448	1.69527	1.7302	1.55256	1.4587	1.48959	1.49665	1.52966	1.50179	1.43899	1.565	1.52962	1.64738	1.51694	1.59778	1.57969	0.963705	1.73223	1.49005	1.23739	0.960184	0.875427	1.46884	1.18624	0.944442	0.871844	0.959965	0.554044	0.140064	0.0519787	0.962934	0.574411	0.164627	0.0751103	1.53263	2.25097	2.255	2.06397	1.97201	1.95297	1.952	2.41503	2.44899	2.48902	2.50103	2.158	2.12803
1.52489	1.67488	1.63289	1.59989	1.75881	1.80478	1.59587	1.49689	1.5229	1.53189	1.56888	1.50898	1.44199	1.566	1.56489	1.68987	1.61969	1.72163	1.62486	0.963431	1.74063	1.48696	1.23839	0.974926	0.891552	1.46645	1.18192	0.938717	0.891311	0.95985	0.5544	0.147049	0.0504845	0.962432	0.58435	0.157053	0.0658183	1.53582	2.24901	2.256	2.06599	1.971	1.94802	1.951	2.40802	2.448	2.48202	2.5	2.159	2.129
1.55235	1.70831	1.66038	1.64928	1.8204	1.8674	1.62139	1.52836	1.58928		1.59235	1.53905	1.445	1.566	1.59537	1.73825	1.72877	1.84891	1.65134	0.958731	1.73207	1.48487	1.24759	0.978806	0.901847	1.46573	1.18607	0.947356		0.953335	0.574353	0.148604	0.0509889	0.9597	0.57362	0.16151	0.0587321	1.53242	2.25504	2.25902	2.06404	1.97196	1.95301	1.95604	2.41098	2.44499	2.47088		2.16601	2.12301
1.59851	1.74956	1.71046	1.68561	1.87244	1.92043	1.67245	1.57549			1.63851	1.54593	1.445	1.566	1.64447	1.77164	1.82992	1.96872	1.69553	0.94844	1.72621	1.47449	1.24232	0.990099	0.910675	1.45878	1.18331			0.942259	0.577318	0.149085	0.0508416	0.950558	0.555326	0.164171	0.0720968	1.52435	2.25995	2.26197	2.06895	1.96705	1.95399	1.96194	2.40803	2.44302			2.16798	2.12399
1.625	1.78899	1.74	1.72699	1.91899	1.97199	1.699	1.609	1.627		1.664	1.574	1.449	1.566	1.672	1.82499	1.92399	2.06299	1.732	0.942441	1.72001	1.4705	1.235	0.99018	0.91311	1.45108	1.18404	0.93816		0.936791	0.586849	0.14855	0.05111	0.943901	0.510756	0.160461	0.0913474	1.51751	2.262	2.263	2.07	1.971	1.956	1.967	2.414	2.447	2.469		2.17	2.122
1.66631	1.81538	1.78627	1.77326	1.94732	2.01231	1.73931	1.65522	1.66634		1.70928	1.5953	1.45206	1.56599	1.70634	1.86739	2.03244	2.15846	1.75741	0.933642	1.71164	1.46316	1.22851	0.988744	0.913233	1.44461	1.17933	0.934578		0.928085	0.588425	0.148002	0.0511196	0.935399	0.489448	0.132372	0.0828204	1.5122	2.27001	2.26802	2.06802	1.96902	1.95404	1.97201	2.41803	2.44901	2.481		2.17699	2.12202
1.7046	1.86152	1.81866	1.80467	1.98659	2.0506	1.77661	1.68271	1.70757		1.74364	1.63162	1.45893	1.56501	1.74757	1.91451	2.08644	2.21442	1.80748	0.928969	1.7061	1.4579	1.2234	0.985524	0.908727	1.44094	1.17243	0.928236		0.923765	0.582957	0.151969	0.0498532	0.930353	0.464708	0.137566	0.0963092	1.50171	2.27099	2.27097	2.07097	1.97197	1.95895	1.97299	2.42196	2.44999	2.481		2.17601	2.12398
1.75089	1.89392	1.86289	1.84889	2.02391	2.08292	1.82488	1.73787	1.75488		1.78889	1.66592	1.47396	1.565	1.79189	1.95989	2.06505	2.214	1.84092	0.925907	1.70099	1.45497	1.219	0.976532	0.899592	1.43975	1.16277	0.919392		0.921406	0.585424	0.162384	0.0497602	0.926669	0.489139	0.159416	0.105548	1.49905	2.27	2.27399	2.07798	1.97898	1.96399	1.973	2.42799	2.45698	2.49397		2.177	2.123
1.80429	1.94228	1.90229	1.87524	2.04915	2.10813	1.87232	1.77934	1.80919		1.84327	1.71324	1.48813	1.56807	1.84436	2.00923	2.1011	2.25804	1.89129	0.921052	1.70302	1.45132	1.21713	0.970716	0.890833	1.42959	1.14852	0.906448		0.917805	0.573831	0.167346	0.0504642	0.920619	0.485807	0.152859	0.0805302	1.49576	2.26504	2.28007	2.07904	1.98105	1.96705	1.97601	2.43303	2.4611	2.50104		2.17004	2.12604
1.84359	1.97961	1.94159	1.90766	2.0688	2.12582	1.91456	1.82453			1.87962	1.74566	1.50582	1.5779	1.8925	2.03968	2.11486	2.26394	1.93059	0.921288	1.70347	1.44973	1.21558	0.960862	0.877924	1.4344	1.15194			0.917186	0.560627	0.162847	0.0550425	0.921798	0.492065	0.154097	0.0752151	1.4966	2.26995	2.28891	2.08395	1.98793	1.97393	1.97699	2.43696	2.47387			2.17594	2.13194
1.89097	2.02097	1.98197	1.93898	2.08699	2.13999	1.96397	1.87597	1.93993		1.92997	1.81995	1.55796	1.58799	1.93397	2.07697	2.13599	2.27	1.97397	0.926636	1.70995	1.45409	1.21672	0.949288	0.866488	1.43689	1.14834	0.90816		0.924005	0.559351	0.176241	0.0578581	0.925138	0.539928	0.150762	0.0645872	1.50118	2.275	2.296	2.088	1.99599	1.975	1.976	2.439	2.479	2.48302		2.181	2.135
1.9413	2.06926	2.02622	1.96826	2.09809	2.14303	1.99837	1.9274	2.00323		1.9803	1.89459	1.61351	1.62362	1.9863	2.11116	2.14705	2.274	2.02129	0.930496	1.72027	1.45838	1.2156	0.944112	0.862395	1.44198	1.15229	0.914835		0.928257	0.560954	0.192343	0.0692605	0.928493	0.530679	0.142568	0.0587964	1.50892	2.27701	2.30205	2.10301	2.00005	1.979	1.97502	2.44507	2.47604	2.47232		2.18201	2.13498
1.97961	2.10167	2.05372	2.00166	2.10889	2.14696	2.04552	1.97749	2.0327		2.01861	1.96924	1.67735	1.82791	2.02461	2.1308	2.15294	2.274	2.05763	0.937548	1.727	1.46548	1.2121	0.941814	0.855491	1.44524	1.14803	0.887737		0.936743	0.562692	0.201615	0.153844	0.933964	0.54438	0.141036	0.0558205	1.51555	2.27799	2.30893	2.10399	2.00693	1.979	1.97698	2.45391	2.48095	2.51259		2.18299	2.13203
2.0229	2.1439	2.09391	2.02794	2.11598	2.149	2.07992	2.01791	2.07391	2.08487	2.0619	2.04982	1.74485		2.0689	2.15195	2.15998	2.27799	2.09491	0.946021	1.73491	1.47541	1.21442	0.940064	0.850821	1.44626	1.16057	0.920574	0.818085	0.947595	0.576867	0.225675		0.939537	0.546755	0.134116	0.0529466	1.52407	2.28099	2.31598	2.10799	2.01299	1.98	1.98299	2.46098	2.48499	2.51001	2.521	2.18699	2.13
2.06036	2.1803	2.11933	2.05422	2.13506	2.15003	2.12025	2.06133	2.11542	2.1344	2.0993	2.10846	1.80949		2.10636	2.17011	2.16401	2.27902	2.13428	0.952719	1.74524	1.48086	1.21331	0.930521	0.850149	1.4574	1.16546	0.924482	0.831571	0.954321	0.581069	0.228009		0.945973	0.533812	0.134227	0.0515523	1.53226	2.28705	2.31903	2.11102	2.01503	1.98401	1.98702	2.46605	2.48903	2.51808	2.52201	2.19204	2.13303
2.10753	2.21961	2.16257	2.08272	2.14292	2.15396	2.15268	2.10358	2.17046	2.18649	2.13861	2.16841	1.87337	1.89563	2.15353	2.18386	2.16499	2.28197	2.17064	0.959077	1.75033	1.48843	1.21287	0.926767	0.850031	1.46073	1.17185	0.909241	0.827837	0.960994	0.564028	0.203195	0.0928409	0.951585	0.526344	0.132576	0.0505499	1.5395	2.29294	2.32296	2.11397	2.01896	1.98499	1.98898	2.47293	2.49296	2.5279	2.52299	2.19695	2.13696
2.13199	2.25599	2.19799	2.10899	2.15	2.157	2.20199	2.14699	2.21899	2.24898	2.16699	2.23698	1.97997	2.00897	2.17699	2.195	2.168	2.282	2.20699	0.963099	1.75572	1.49448	1.21255	0.92739	0.846681	1.46653	1.18606	0.923256	0.840996	0.965489	0.576906	0.190064	0.0849919	0.955039	0.514573	0.127741	0.0491704	1.54332	2.302	2.325	2.117	2.022	1.987	1.988	2.471	2.496	2.537	2.531	2.205	2.132
2.17124	2.29534	2.23428	2.14121	2.16209	2.16208	2.23533	2.18534	2.26736	2.30445	2.20916	2.27453	2.0579	2.13098	2.21329	2.20203	2.16802	2.27802	2.24036	0.969023	1.75784	1.49861	1.21613	0.929074	0.848169	1.47079	1.18617	0.944801	0.85364	0.972664	0.538704	0.144685	0.0558968	0.959455	0.500526	0.127836	0.0476205	1.54908	2.30405	2.32702	2.11902	2.02505	1.99002	1.99	2.475	2.50503	2.54599	2.54105	2.20609	2.13794
2.20169	2.33758	2.26965	2.16773	2.17289	2.1719	2.27659	2.22758	2.31255	2.36143	2.22979	2.34133	2.17087	2.25476	2.24964	2.20596	2.17097	2.27998	2.28555	0.970624	1.7639	1.50043	1.21427	0.929615	0.849279	1.47334	1.1926	0.962612	0.870046	0.97069	0.545462	0.139007	0.0592761	0.965183	0.494956	0.128612	0.046422	1.55075	2.31093	2.32997	2.12197	2.03094	1.99297	1.99	2.475	2.50896	2.54501	2.54694	2.21689	2.13008
2.23492	2.37292	2.30192	2.19793	2.19096	2.18397	2.31192	2.26391	2.35789	2.41288	2.2699	2.40884	2.28173	2.37571	2.27993	2.21797	2.22287	2.33686	2.31792	0.972356	1.76116	1.50031	1.20997	0.930229	0.851076	1.47337	1.1961	0.968736	0.878719	0.972037	0.539973	0.129653	0.0517483	0.966477	0.488126	0.0903627	0.029481	1.55062	2.31798	2.329	2.122	2.02801	1.994	1.99299	2.47799	2.51199	2.545	2.55199	2.22099	2.132
2.27125	2.41825	2.35122	2.22529	2.21319	2.20614	2.35829	2.30627	2.41626	2.47135	2.29927	2.46824	2.39791	2.4902	2.31826	2.24109		2.30734	2.36622	0.971773	1.76249	1.498	1.20825	0.931406	0.850522	1.47215	1.1892	0.968749	0.881693	0.970705	0.561503	0.104895	0.029816	0.966618	0.470671		0.0285191	1.54769	2.32	2.329	2.12298	2.03298	1.99799	1.99701	2.47698	2.51202	2.55098	2.549	2.22199	2.13306
2.30268	2.44968	2.37872	2.26261	2.23676	2.22382	2.39462	2.34064	2.44965	2.51554			2.51281	2.64243	2.35067	2.25288		2.35055	2.39471	0.976006	1.75381	1.49565	1.2034	0.92461	0.844383	1.47107	1.18898	0.968631	0.88463			0.141027	0.0508427	0.972687	0.480884		0.0246104	1.54468	2.32	2.329	2.12102	2.03102	1.99701	1.99799	2.47502	2.51398	2.54902	2.549
2.33301	2.48901	2.42401	2.29401	2.26701	2.25201	2.43101	2.38701	2.50201	2.56201			2.60602	2.74502	2.38401	2.26202			2.44001	0.967558	1.7551	1.48863	1.19366	0.92237	0.846088	1.46289	1.18847	0.961239	0.877858			0.145851	0.0700655	0.959128	0.474853			1.5397	2.314	2.331	2.12	2.032	2.001	1.999	2.478	2.514	2.55	2.551
2.38526	2.53431	2.45935	2.34329	2.30541	2.28535	2.47926	2.4323	2.53725	2.60028	2.41624	2.5655	2.70074	2.84565	2.43222		2.22604	2.37404	2.47534	0.958371	1.74472	1.48109	1.18385	0.919733	0.837061	1.45013	1.17904	0.953865	0.869584	0.96114	0.600969	0.15198	0.0998511	0.949514		0.152126	0.106269	1.5336	2.31498	2.32999	2.12001	2.02999	1.99902	2.003	2.469	2.51296	2.54898	2.54899	2.21594	2.14011
2.4157	2.57163	2.50059	2.37766	2.35451	2.32659	2.51069	2.46765	2.56671	2.63367	2.44472	2.62441	2.78912	2.92323	2.45874		2.23095	2.37895	2.5156	0.951409	1.74189	1.4744	1.18494	0.91775	0.835981	1.44619	1.16853	0.945018	0.864105	0.956348	0.521353	0.132999	0.126109	0.940549		0.149219	0.102606	1.52729	2.31203	2.32901	2.12099	2.02901	2.00098	2.003	2.469	2.50805	2.54603	2.54801	2.20907	2.15287
2.43343	2.56144	2.49594	2.38643	2.36244	2.34293	2.50794	2.45945	2.57045	2.63796	2.46493	2.64546	2.79296	2.93796	2.47843	2.38598	2.24896	2.31914	2.50745	0.938328	1.7128	1.44557	1.149	0.878085	0.817507	1.42215	1.14308	0.914674	0.8313	0.94185	0.516713	0.15551	0.109655	0.930817	0.584254	0.155385	0.0424918	1.49434	2.2945	2.28201	2.09351	2.012	1.988	1.9875	2.43301	2.47701	2.525	2.5255	2.2005	2.1485
2.48607	2.60515	2.53918	2.42627	2.4136	2.39706	2.54724	2.50851	2.60182	2.66332	2.51607	2.70425	2.81492	2.96849	2.52863	2.44574	2.2702	2.32003	2.55264	0.939426	1.70897	1.4399	1.14876	0.885037	0.811595	1.41963	1.12962	0.894372	0.818561	0.942047	0.531107	0.142973	0.0856539	0.932776	0.605207	0.162674	0.0413993	1.48872	2.28907	2.27708	2.08462	2.0086	1.98604	1.98503	2.42854	2.47649	2.52498	2.52251	2.19654	2.15053
2.53206	2.64759	2.58802	2.477	2.46599	2.449	2.59107	2.5392	2.62874	2.6843	2.56255	2.76442	2.84519	2.99178	2.57901	2.4688	2.29475	2.32396	2.59261	0.927802	1.7041	1.43848	1.14678	0.866062	0.795851	1.4165	1.12754	0.891307	0.805133	0.932397	0.484142	0.12153	0.0724714	0.919227	0.527996	0.173251	0.0400538	1.48684	2.28454	2.27155	2.07856	2.00602	1.98452	1.98649	2.42256	2.47303	2.51955	2.5225	2.19155	2.15694
2.58302	2.68751	2.62502	2.53403	2.53303	2.51853	2.62902	2.57702	2.64951	2.70151	2.61302	2.80251	2.8505	2.99	2.62952	2.54604	2.324	2.335	2.63701	0.927449	1.70932	1.43696	1.14215	0.864701	0.790107	1.41595	1.12552	0.883805	0.800876	0.931154	0.486106	0.1223	0.0638382	0.919875	0.550819	0.190211	0.0570114	1.48953	2.291	2.2675	2.0755	1.9975	1.978	1.9775	2.4225	2.4715	2.513	2.515	2.198	2.1535
2.62874	2.72187	2.67122	2.59013	2.60304	2.58958	2.67481	2.61727	2.67434	2.71395	2.6577	2.83133	2.85496	2.9871	2.67231	2.59801	2.34124	2.35527	2.67734	0.925529	1.70715	1.43743	1.15054	0.867778	0.791662	1.42404	1.13919	0.895026	0.80347	0.928267	0.488294	0.12097	0.0583983	0.918912	0.51465	0.219684	0.0874331	1.49273	2.29197	2.26497	2.07252	1.99103	1.97252	1.97351	2.41948	2.46158	2.50947	2.5095	2.20046	2.1495
2.67253	2.76007	2.70859	2.63996	2.66978	2.65974	2.71555	2.64767	2.69972	2.73131	2.70005	2.84931	2.86143	2.98898	2.72245	2.66521	2.49942	2.64609	2.7141	0.921052	1.70624	1.43901	1.14646	0.87049	0.793127	1.42864	1.14552	0.900472	0.809722	0.922174	0.498676	0.121841	0.0545175	0.916243	0.500027	0.221482	0.177419	1.49584	2.28607	2.25907	2.06706	1.98704	1.96607	1.96608	2.41307	2.45853	2.49961	2.49813	2.19605	2.15048
2.71499	2.78851	2.752	2.69549	2.7365	2.73599	2.75548	2.69047	2.73051	2.75349	2.74698	2.87199	2.8665	2.9855	2.75799		2.502	2.649	2.753	0.932753	1.70706	1.44882	1.16165	0.872971	0.800009	1.43365	1.1538	0.890089	0.80204	0.934378	0.523579	0.127381	0.053035	0.926374		0.213037	0.169648	1.50292	2.2795	2.259	2.0635	1.983	1.9605	1.9605	2.40501	2.45201	2.51047	2.4995	2.188	2.1485
2.75489	2.83467	2.79574	2.74182	2.80659	2.81157	2.78889	2.71344	2.7676	2.73571	2.78491	2.87901	2.86998	2.98453	2.79936	2.79073			2.79472	0.934801	1.71303	1.45211	1.16285	0.883073	0.809109	1.43913	1.15627	0.896499	0.791413	0.935845	0.518455	0.12676	0.0511657	0.929726	0.5013			1.50845	2.26798	2.25952	2.06249	1.97801	1.95502	1.95505	2.39947	2.45297	2.50182	2.48202	2.17548	2.14958
2.76058	2.8197	2.83612	2.795	2.87635	2.89027	2.83012	2.75907	2.77493	2.76078	2.83008	2.8998	2.87198	2.9845	2.84111	2.87454			2.77966	0.952129	1.72458	1.4575	1.169	0.895338	0.818945	1.43974	1.15821	0.896516	0.802731	0.930073	0.511196	0.126437	0.049773	0.934915	0.518219			1.5016	2.23614	2.21003	2.06151	1.96908	1.95302	1.95153	2.39207	2.44656	2.50695	2.48101	2.16757	2.1589
2.78806	2.86005	2.87652	2.84154	2.94704	2.96354	2.78906	2.77802	2.82003	2.78604	2.86153	2.88201	2.877	2.9845	2.82206	2.94704	2.72311	2.86999	2.81106	0.953435	1.73064	1.45967	1.18483	0.905741	0.832637	1.43942	1.16559	0.922925	0.818423	0.930393	0.502227	0.122961	0.0479583	0.953892	0.546704	0.202158	0.154842	1.50174	2.24099	2.21	2.059	1.9645	1.9505	1.952	2.37501	2.449	2.50399	2.483	2.17	2.143
2.83121	2.89535	2.8624	2.8541	2.98886	2.99699	2.83515	2.76139	2.80946	2.8135	2.87021	2.88887	2.87396	2.98504	2.86521	2.99392	2.80941	2.86116	2.85322	0.956936	1.73247	1.45689	1.19233	0.904346	0.83917	1.4404	1.16146	0.910176	0.83582	0.955359	0.50004	0.130871	0.0420548	0.955491	0.560562	0.185693	0.0732995	1.51071	2.23413	2.21196	2.03395	1.93804	1.93211	1.94589	2.38089	2.41609	2.46811	2.48005	2.15014	2.14104
2.84981	2.93854	2.91246	2.88666	3.05925	3.07318	2.86073	2.8075	2.8377	2.84961	2.88881	2.89988	2.87499	2.98302	2.88875	3.05534	2.89904	2.96289	2.88961	0.961115	1.73402	1.46372	1.20038	0.918408	0.859818	1.44656	1.20488	0.9588	0.856676	0.958022	0.501088	0.13	0.0447404	0.961366	0.576577	0.185133	0.0771418	1.50895	2.23499	2.212	2.03202	1.93701	1.93695	1.93611	2.38001	2.41204	2.46602	2.47901	2.15099	2.141
2.90203	2.97207	2.94907	2.93706	3.09208	3.1311	2.91405	2.84005	2.86805		2.94103	2.93301	2.89702	2.983	2.94103	3.09307	3.00916	3.09617	2.94004	0.965442	1.73538	1.46433	1.21639	0.935456	0.874079	1.44355	1.20218	0.957233		0.963933	0.555537	0.138957	0.0460584	0.963772	0.579014	0.15628	0.06328	1.51501	2.22801	2.212	2.03001	1.935	1.936	1.93401	2.377	2.41199	2.459		2.14501	2.121
2.92062	3.02099	2.99701	2.97913	3.14589	3.19567	2.94829	2.87331	2.90033		2.95962	2.94084	2.90974	2.98594	2.96256	3.13709	3.11776	3.21064	2.96744	0.966969	1.73413	1.45855	1.21493	0.946483	0.880174	1.44167	1.20118	0.959327		0.965743	0.560184	0.136677	0.0449724	0.964936	0.588162	0.156545	0.0565683	1.51278	2.23192	2.21298	2.03882	1.935	1.93894	1.93792	2.37504	2.4071	2.46194		2.14892	2.12198
2.9656	3.05867	3.02377	3.00874	3.19458	3.25548	2.98865	2.92058	2.98128		3.01055	2.9519	2.8991	2.986	2.99967	3.17368	3.22407	3.34483	3.01161	0.959596	1.73381	1.45885	1.22017	0.966573	0.885295	1.43604	1.17099	0.929169		0.955432	0.563412	0.141378	0.0438399	0.960341	0.573572	0.15882	0.0632592	1.50652	2.23497	2.21498	2.04098	1.93599	1.93206	1.93602	2.37203	2.41691	2.44614		2.14999	2.122
2.99505	3.10603	3.07804	3.06104	3.24502	3.29905	3.03705	2.96404	3.024		3.03305	2.96201	2.898	2.985	3.03205	3.22307	3.33509	3.46611	3.04906	0.952317	1.72765	1.45172	1.21875	0.974007	0.888462	1.43127	1.19455	0.952702		0.950276	0.512667	0.14687	0.0449203	0.951048	0.551143	0.158221	0.0713123	1.49801	2.236	2.217	2.04	1.94	1.933	1.93901	2.37401	2.416	2.44201		2.153	2.134
3.03425	3.13151	3.10646	3.08946	3.26266	3.33923	3.07233	2.99246	3.02694		3.06931	2.96887	2.898	2.985	3.07125	3.27599	3.40173	3.55039	3.09218	0.942595	1.718	1.44549	1.21464	0.979044	0.890187	1.42427	1.16601	0.924498		0.940212	0.510541	0.14686	0.0451261	0.942179	0.516187	0.174146	0.102652	1.49024	2.23698	2.21896	2.04098	1.94098	1.93398	1.94391	2.37989	2.41698	2.45181		2.15496	2.13498
3.07654	3.18145	3.15249	3.14044	3.27882	3.37363	3.12344	3.04542	3.06755		3.11253	2.99471	2.89701	2.98599	3.12046	3.30173	3.47619	3.63112	3.13553	0.933766	1.71183	1.4414	1.20108	0.988051	0.894374	1.41974	1.16066	0.924919		0.932662	0.505288	0.145634	0.0467322	0.932041	0.531483	0.163838	0.100332	1.4858	2.23403	2.22493	2.04792	1.94199	1.9429	1.94301	2.38099	2.42392	2.48365		2.155	2.13698
3.13106	3.22207	3.18906	3.17307	3.36001	3.41504	3.15907	3.09805	3.1111		3.16606	3.03505	2.90801	2.988	3.17305	3.35609	3.531	3.66602	3.17205	0.928628	1.69935	1.4355	1.19971	0.942481	0.870175	1.41472	1.15871	0.920621		0.927078	0.501914	0.142371	0.0487898	0.927548	0.519308	0.161923	0.103511	1.4786	2.23701	2.22901	2.05101	1.95001	1.951	1.947	2.38301	2.42801	2.47401		2.156	2.138
3.17319	3.27204	3.23315	3.22304	3.36589	3.44247	3.211	3.13823	3.18655		3.21113	3.07032	2.91487	2.99094	3.21225	3.42075	3.52904	3.68366	3.21321	0.92707	1.70581	1.43117	1.18169	0.951163	0.859084	1.4105	1.13398	0.898231		0.925893	0.489921	0.143047	0.0486232	0.925656	0.487532	0.171456	0.104315	1.47871	2.24191	2.23292	2.05689	1.95392	1.94904	1.94798	2.39281	2.43192	2.47792		2.15796	2.13702
3.23143	3.30667	3.27658	3.2438	3.37887	3.45686	3.24468	3.19049	3.24939		3.26646	3.1314	2.94669	3.00981	3.26944	3.4418	3.57653	3.72559	3.26747	0.924971	1.70473	1.4275	1.18407	0.971451	0.865841	1.40943	1.13817	0.866302		0.925365	0.500879	0.139515	0.0474516	0.921976	0.552817	0.144034	0.0744859	1.47808	2.23606	2.23894	2.05997	1.96192	1.94504	1.94701	2.39597	2.43497	2.48592		2.15404	2.13799
3.28199	3.34799	3.32199	3.29299	3.41999	3.476	3.29899	3.22999	3.272	3.29199	3.31799	3.19599	2.967	3.019	3.32199	3.50299	3.588	3.729	3.30399	0.92591	1.70556	1.42997	1.18503	0.956123	0.853072	1.4071	1.13065	0.875168	0.777944	0.92536	0.495621	0.146169	0.053089	0.92378	0.50108	0.14193	0.0684111	1.47771	2.241	2.247	2.07	1.973	1.952	1.951	2.403	2.436	2.499	2.496	2.158	2.142
3.3193	3.38137	3.35635	3.31852	3.47496	3.48287	3.3363	3.28889	3.34463	3.35285	3.3553	3.26961	3.02294	3.04354	3.35537	3.53244	3.5988	3.73783	3.34522	0.928226	1.70973	1.43453	1.17776	0.891981	0.825118	1.4092	1.13955	0.900462	0.793673	0.927509	0.500046	0.146062	0.0547585	0.926194	0.550732	0.141851	0.0605975	1.47933	2.24885	2.25289	2.06902	1.97496	1.96181	1.97259	2.41085	2.43698	2.47937	2.49306	2.16585	2.13513
3.37248	3.42458	3.3976	3.35167	3.47996	3.50478	3.3875	3.3306	3.39056	3.40846	3.40848	3.38486	3.12598	3.27173	3.40947	3.54686	3.60692	3.74097	3.39155	0.9383	1.71626	1.44319	1.17631	0.889661	0.819877	1.41614	1.1355	0.901514	0.798832	0.939847	0.583103	0.232775	0.186635	0.933755	0.555631	0.141296	0.0550142	1.48992	2.249	2.25696	2.07593	1.98193	1.96398	1.96607	2.41496	2.44492	2.48791	2.49993	2.166	2.12312
3.41701	3.46301	3.43401	3.38601	3.49301	3.512	3.42101	3.38101	3.45801	3.47002	3.45101	3.45802	3.19002	3.33502	3.45301	3.56601	3.614	3.745	3.42901	0.943572	1.72371	1.44561	1.17954	0.898255	0.82566	1.42292	1.14354	0.884834	0.794924	0.944572	0.580679	0.232838	0.187968	0.939422	0.566881	0.13852	0.0529998	1.50077	2.263	2.265	2.078	1.988	1.97	1.974	2.422	2.449	2.49	2.504	2.177	2.116
3.45321	3.50214	3.46923	3.41438	3.51355	3.51983	3.46895	3.42014	3.50497	3.52773	3.48721	3.52454	3.25165	3.39469	3.49214	3.58851	3.614	3.745	3.46618	0.950302	1.73004	1.45752	1.1828	0.882065	0.824535	1.4353	1.14396	0.896553	0.807426	0.952212	0.577735	0.227527	0.182833	0.945017	0.570148	0.139283	0.0522368	1.50683	2.26789	2.26891	2.07996	1.98898	1.98076	1.98868	2.42004	2.45291	2.50566	2.50204	2.18189	2.12676
3.49162	3.54161	3.50267	3.44668	3.52093	3.52792	3.4997	3.46555	3.55253	3.5894	3.52265	3.59531	3.33419	3.47719	3.53062	3.60385	3.61697	3.74896	3.50165	0.95844	1.74134	1.46515	1.19307	0.89373	0.833431	1.44252	1.16603	0.906859	0.823353	0.958746	0.599571	0.23637	0.191898	0.954605	0.571141	0.13932	0.0508339	1.51154	2.27691	2.26999	2.08297	1.99197	1.98199	1.98999	2.42693	2.45993	2.51095	2.50596	2.1919	2.12799
3.524	3.57501	3.53901	3.468	3.537	3.539	3.55	3.49901	3.61401	3.64501	3.559	3.65401	3.40901	3.42701	3.565	3.612	3.617	3.749	3.541	0.964371	1.7467	1.47127	1.19081	0.886833	0.82992	1.44643	1.16847	0.909403	0.836001	0.965891	0.58978	0.209237	0.0838587	0.959141	0.56802	0.13973	0.0506999	1.51656	2.28	2.274	2.086	2	1.987	1.993	2.428	2.466	2.516	2.512	2.194	2.125
3.55636	3.62697	3.58117	3.5033	3.55465	3.55371	3.58138	3.54999	3.66107	3.70972	3.58744	3.7099	3.49824	3.54174	3.59932	3.62279	3.617	3.74214	3.57925	0.969881	1.74754	1.47508	1.2015	0.914141	0.833843	1.45148	1.16175	0.934799	0.847778	0.970538	0.591751	0.185812	0.0735239	0.965367	0.568863	0.139534	0.0498763	1.52216	2.28294	2.274	2.08894	2.0049	1.98798	1.99594	2.43094	2.47286	2.5209	2.52181	2.19792	2.13579
3.59264	3.65275	3.61566	3.52875	3.56985	3.56984	3.62358	3.58664	3.70656	3.76051	3.62265	3.7615	3.59505	3.67767	3.63564	3.63686	3.617	3.73111	3.61564	0.973941	1.75034	1.47766	1.19974	0.913215	0.834474	1.45316	1.16343	0.945964	0.860188	0.973818	0.590661	0.16035	0.0665278	0.970054	0.571098	0.139956	0.0497016	1.52488	2.28498	2.27598	2.08405	2.00401	1.98998	2.00095	2.431	2.47597	2.52001	2.52596	2.19701	2.13996
3.618	3.706	3.655	3.571	3.596	3.597	3.663	3.625	3.766	3.825	3.652	3.812	3.70501	3.80001	3.659	3.655	3.624	3.748	3.658	0.97585	1.75065	1.47825	1.19999	0.92108	0.84075	1.45354	1.17742	0.94208	0.8604	0.97573	0.592176	0.162689	0.0628094	0.97187	0.58023	0.13718	0.0460101	1.52492	2.287	2.276	2.086	2.004	1.996	1.999	2.432	2.473	2.528	2.526	2.198	2.141
3.65226	3.73243	3.68241	3.59253	3.61656	3.61658	3.69726	3.66317	3.81886	3.86611	3.67941	3.85213	3.81561	3.8969	3.6962	3.66479	3.63085	3.74702	3.68932	0.974176	1.74868	1.47537	1.19511	0.917331	0.834074	1.44999	1.17647	0.940034	0.867731	0.974007	0.523153	0.151845	0.0521506	0.970294	0.578478	0.136514	0.0480753	1.52072	2.28602	2.27404	2.08698	2.00694	1.996	2.00585	2.43102	2.47789	2.53485	2.53481	2.19898	2.14394
3.68765	3.77458	3.73547	3.62963	3.64967	3.64472	3.74354	3.70657	3.85069	3.91254	3.71762	3.90151	3.90711	4.0287	3.73165	3.67391	3.64783	3.74997	3.73455	0.969635	1.74262	1.46879	1.19096	0.912616	0.830237	1.44224	1.17375	0.94303	0.869474	0.963941	0.508235	0.149174	0.0625435	0.970834	0.501184	0.156727	0.0545159	1.51878	2.28501	2.274	2.087	2.01195	1.99897	2.00402	2.43397	2.478	2.53104	2.53698	2.19702	2.14202
3.71601	3.82101	3.76001	3.66801	3.67901	3.67301	3.77801	3.74001	3.86501	3.94701	3.74701	3.94101	4.01601	4.15702	3.76301	3.69101			3.77001	0.956399	1.73593	1.46587	1.18047	0.911209	0.824419	1.43641	1.16694	0.954416	0.878307	0.957669	0.51561	0.150632	0.0757141	0.950179	0.50099			1.51083	2.286	2.273	2.086	2.01	2	2.005	2.429	2.474	2.529	2.536	2.198	2.146
3.75531	3.85048	3.80324	3.70534	3.71438	3.70445	3.81829	3.78815	3.93281	3.98827	3.79122	3.97343	4.09462	4.24348	3.79445	3.73719			3.81029	0.952106	1.73214	1.45807	1.16937	0.905894	0.819408	1.43078	1.16227	0.934186	0.864228	0.954221	0.56957	0.16368	0.0979877	0.946249	0.558006			1.50492	2.28698	2.26907	2.08109	2.00803	1.9941	2.005	2.42605	2.47105	2.53686	2.536	2.19702	2.14993
3.79763	3.89363	3.84167	3.74664	3.74771	3.74267	3.85766	3.81874	3.94292	4.02072	3.82769	3.99283	4.17431	4.32926	3.8406	3.78657			3.84867	0.94632	1.72736	1.45505	1.16389	0.893191	0.81022	1.42713	1.1546	0.932026	0.853522	0.948044	0.61264	0.169669	0.11895	0.941055	0.600496			1.5006	2.287	2.26801	2.07902	2.00503	1.99797	2.00302	2.42104	2.46803	2.53403	2.536	2.19898	2.14306
3.84106	3.92407	3.88507	3.78607	3.79108	3.78307	3.89205	3.85906	3.99506	4.05003	3.86907	4.03807	4.23403	4.39303	3.88006	3.81107			3.88407	0.946268	1.72486	1.45014	1.15768	0.890958	0.804919	1.42365	1.141	0.921085	0.837261	0.944295	0.585259	0.155343	0.11462	0.944661	0.609864			1.49398	2.291	2.26499	2.07799	2.00599	1.98999	1.99699	2.42	2.467	2.53099	2.52999	2.20199	2.14201
3.8831	3.97394	3.932	3.83496	3.84485	3.82902	3.92921	3.89817	4.03417	4.07252	3.91502	4.08696	4.25358	4.41258	3.92113	3.86094			3.93198	0.945134	1.71892	1.44245	1.14925	0.861879	0.797518	1.42047	1.13778	0.88964	0.823865	0.940716	0.584506	0.150484	0.107531	0.945688	0.605836			1.49053	2.28904	2.25912	2.0731	1.99719	1.98608	1.99112	2.41804	2.46406	2.52512	2.52608	2.1971	2.1469
3.93157	4.00771	3.96868	3.88754	3.89754	3.8855	3.97856	3.93171	4.05086	4.09183	3.96456	4.13458	4.29463	4.44769	3.97056	3.90164			3.96769	0.934723	1.71723	1.43916	1.14431	0.874858	0.78851	1.41961	1.14351	0.882776	0.810954	0.935516	0.588633	0.140152	0.0800856	0.930477	0.579893			1.48732	2.28702	2.25504	2.06804	1.98907	1.97807	1.98208	2.40908	2.45706	2.52302	2.51906	2.19799	2.14204
3.97804	4.05104	4.01104	3.93904	3.95206	3.93906	4.01704	3.98203	4.07301	4.108	4.00705	4.18703	4.30301	4.44201	4.01903	3.97107			4.02003	0.943129	1.72486	1.43729	1.148	0.853708	0.785735	1.42391	1.13438	0.874769	0.800945	0.938333	0.610196	0.14835	0.0722888	0.944545	0.600936			1.49196	2.28901	2.247	2.05699	1.98599	1.971	1.975	2.40699	2.45	2.51499	2.51399	2.19801	2.13101
4.01433	4.08438	4.05027	3.97827	4.00502	3.99202	4.05627	4.00556	4.08184	4.11193	4.04824	4.20958	4.30889	4.44887	4.04944	4.03187			4.04553	0.942266	1.72437	1.4443	1.1447	0.852276	0.781086	1.42793	1.14298	0.873867	0.796188	0.94102	0.606567	0.139651	0.0625208	0.940446	0.588559			1.49257	2.29784	2.24307	2.05111	1.98011	1.96707	1.97107	2.40013	2.44607	2.50911	2.50615	2.2088	2.13787
4.06752	4.13455	4.09064	4.04044	4.06645	4.05543	4.09367	4.05456	4.10182	4.12786	4.09954	4.26252	4.31792	4.45296	4.1055	4.10435			4.09654	0.950525	1.73338	1.44525	1.15513	0.862031	0.783894	1.43216	1.16324	0.887536	0.798548	0.945956	0.613764	0.141809	0.0573949	0.951043	0.59606			1.50313	2.298	2.23705	2.04505	1.97703	1.96105	1.96109	2.39504	2.43609	2.49513	2.49014	2.20603	2.1271
4.10105	4.16106	4.13804	4.09005	4.13008	4.12408	4.13203	4.07703	4.11603	4.14102	4.13805	4.287	4.315	4.456	4.14005	4.15608			4.12405	0.95524	1.73336	1.44794	1.15859	0.872806	0.791308	1.43883	1.16681	0.889396	0.797909	0.949521	0.577647	0.123253	0.0533787	0.956689	0.571207			1.50496	2.29397	2.232	2.03999	1.967	1.95	1.95499	2.393	2.429	2.494	2.485	2.20397	2.137
4.14999	4.21097	4.17327	4.13703	4.19761	4.19455	4.16139	4.10443	4.14245	4.16158	4.18405	4.28994	4.31794	4.456	4.18899	4.22361			4.16907	0.96442	1.74676	1.45291	1.17071	0.878473	0.798707	1.44334	1.16838	0.894426	0.823864	0.959122	0.575103	0.125846	0.0521945	0.965136	0.586122			1.51841	2.26755	2.22906	2.03412	1.96504	1.94804	1.94912	2.39006	2.42998	2.49204	2.485	2.17853	2.13602
4.18271	4.23875	4.21562	4.18754	4.25845	4.26635	4.19965	4.13869	4.16282		4.21671	4.30784	4.318	4.45303	4.22171	4.27752			4.20072	0.96783	1.75015	1.46126	1.18092	0.88508	0.808333	1.45005	1.17465	0.899256		0.964274	0.562505	0.127436	0.0512683	0.966628	0.591394			1.5225	2.2561	2.22702	2.03499	1.95905	1.94205	1.94305	2.38802	2.42604	2.48903		2.1671	2.13699
4.21504	4.28404	4.25705	4.23205	4.32206	4.33507	4.23004	4.17003			4.25004	4.31501	4.318	4.453	4.25603	4.33706		4.1321	4.24504	0.971815	1.75855	1.47024	1.19324	0.891939	0.817607	1.45902	1.17705			0.969275	0.552095	0.127541	0.0490784	0.969405	0.593382		0.0732405	1.53039	2.238	2.226	2.031	1.95499	1.942	1.938	2.384	2.426			2.15299	2.138
4.24837	4.31835	4.29822	4.28107	4.3799	4.39879	4.26337	4.20042			4.28926	4.32383	4.32094	4.453	4.27955	4.39392		4.22229	4.27739	0.976452	1.76268	1.47686	1.19758	0.909566	0.833116	1.46582	1.17466			0.973382	0.538655	0.128119	0.0476668	0.974209	0.604283		0.109895	1.53532	2.23407	2.22502	2.03198	1.94813	1.94004	1.93407	2.38007	2.42306			2.14613	2.13506
4.28271	4.36064	4.3337	4.31967	4.43652	4.45948	4.31357	4.22876	4.24883		4.31776	4.33094	4.31703	4.43912	4.32065	4.42672	4.27219	4.33503	4.32261	0.978979	1.76634	1.47915	1.20789	0.930045	0.844682	1.47211	1.17633	0.933683		0.975869	0.52802	0.130004	0.0461628	0.976699	0.582115	0.152878	0.0687836	1.53745	2.23301	2.225	2.03101	1.94602	1.93207	1.93797	2.3681	2.42399	2.47403		2.14699	2.13302
4.31603	4.39504	4.37203	4.35803	4.49705	4.53205	4.33205	4.26403	4.30902		4.35502	4.34601	4.321	4.443	4.34903	4.49004	4.36609	4.43811	4.35504	0.980278	1.76619	1.48204	1.21521	0.939394	0.855012	1.47327	1.18115	0.938085		0.977318	0.540019	0.133524	0.0452822	0.977869	0.593096	0.169894	0.0749809	1.53935	2.236	2.224	2.032	1.944	1.933	1.93201	2.372	2.423	2.46399		2.153	2.127
4.34636	4.44005	4.40726	4.3913	4.54792	4.58782	4.38292	4.29436	4.3325		4.38144	4.35775	4.32296	4.44692	4.38132	4.53799	4.46687	4.55846	4.39907	0.978537	1.76638	1.48215	1.22206	0.95451	0.867956	1.46958	1.18954	0.943789		0.975205	0.550097	0.138025	0.0476108	0.976548	0.59924	0.163241	0.0651772	1.53854	2.236	2.22596	2.03396	1.94302	1.933	1.93983	2.36906	2.423	2.45323		2.15104	2.13092
4.38368	4.47272	4.4427	4.44355	4.59857	4.64749	4.4068	4.33366	4.39744		4.42165	4.37584	4.32597	4.44898	4.41372	4.5737	4.57805	4.68393	4.43073	0.974892	1.76248	1.47817	1.22663	0.968739	0.88081	1.46587	1.17822	0.93589		0.971314	0.557517	0.140727	0.0504556	0.97313	0.595087	0.167839	0.0589625	1.5342	2.24195	2.226	2.03598	1.94003	1.93697	1.93802	2.37495	2.42399	2.44804		2.15497	2.13199
4.41904	4.51305	4.48104	4.47505	4.64805	4.70206	4.45604	4.36906			4.45304	4.38602	4.33	4.453	4.45903	4.61605	4.6841	4.80811	4.47104	0.968396	1.758	1.47332	1.21957	0.96934	0.884101	1.46125	1.1752			0.966233	0.556284	0.14052	0.0511485	0.965229	0.580944	0.15006	0.0582185	1.52871	2.244	2.231	2.034	1.941	1.938	1.942	2.379	2.433			2.15501	2.132
4.45432	4.55519	4.51926	4.51621	4.69706	4.75302	4.48838	4.42198			4.49225	4.40366	4.33294	4.45496	4.48843	4.66113	4.77132	4.90611	4.50926	0.955989	1.74984	1.46611	1.22368	0.96932	0.8846	1.44726	1.16664			0.950983	0.551002	0.140893	0.0498156	0.95586	0.548818	0.159008	0.0747126	1.52184	2.24596	2.22904	2.03498	1.941	1.93996	1.942	2.38292	2.42908			2.15991	2.13298
4.4976	4.59266	4.56161	4.5596	4.73565	4.79759	4.52863	4.45668			4.53164	4.41985	4.33597	4.455	4.53854	4.71055	4.85127	4.99617	4.54468	0.946824	1.74241	1.45726	1.21354	0.965902	0.882173	1.44138	1.16904			0.942576	0.535702	0.141782	0.0489875	0.946407	0.501606	0.168364	0.0982725	1.51724	2.24996	2.23395	2.04689	1.94595	1.93802	1.94497	2.38994	2.43594			2.16099	2.13795
4.53705	4.64404	4.60105	4.59305	4.76906	4.83704	4.57804	4.50606			4.57205	4.47005	4.34301	4.451	4.57605	4.74406	4.90305	5.04505	4.59005	0.940225	1.73325	1.45283	1.20421	0.962017	0.878475	1.42722	1.158			0.936376	0.548188	0.141514	0.0492299	0.939595	0.513786	0.184954	0.111956	1.50969	2.25101	2.239	2.04801	1.95001	1.944	1.947	2.39501	2.437			2.16001	2.132
4.58205	4.67828	4.64116	4.64001	4.81699	4.87128	4.61032	4.55595			4.61509	4.51505	4.35279	4.45394	4.62301	4.79787	4.94511	5.08907	4.63016	0.936205	1.72926	1.44967	1.20028	0.950728	0.865846	1.42872	1.14687			0.932923	0.563694	0.144781	0.0491027	0.934997	0.510675	0.17971	0.108317	1.505	2.2559	2.24096	2.05584	1.95784	1.94204	1.94896	2.40186	2.437			2.16686	2.13396
4.63453	4.72656	4.68956	4.66676	4.8398	4.90074	4.66154	4.59763			4.66852	4.53384	4.36291	4.45598	4.66859	4.85152	4.99455	5.13162	4.67757	0.934019	1.72816	1.44632	1.20338	0.940621	0.85578	1.42502	1.1395			0.930095	0.544163	0.147149	0.0491099	0.933513	0.519706	0.146435	0.0811095	1.50132	2.256	2.24595	2.06095	1.96395	1.94596	1.94999	2.40596	2.44493			2.167	2.13499
4.68505	4.76804	4.72705	4.71503	4.85504	4.92001	4.70805	4.65206	4.70702		4.71506	4.61207	4.39304	4.46201	4.72205	4.90104	5.01201	5.152	4.71805	0.937235	1.72663	1.44659	1.20822	0.938233	0.84773	1.42919	1.14141	0.898546		0.935988	0.562626	0.157927	0.0508443	0.933642	0.532762	0.142227	0.0681912	1.50326	2.257	2.25401	2.067	1.969	1.95101	1.954	2.40801	2.448	2.476		2.169	2.133
4.73601	4.81116	4.77605	4.74639	4.89914	4.93373	4.75312	4.70792	4.72466		4.76993	4.67674	4.43616	4.47573	4.76909	4.93632	5.02671	5.15592	4.76509	0.942125	1.73303	1.45108	1.20355	0.921103	0.837675	1.43225	1.16959	0.924084		0.943583	0.568467	0.175136	0.0550484	0.935622	0.544355	0.139307	0.0595282	1.50832	2.257	2.26087	2.07092	1.97194	1.95787	1.95694	2.41781	2.45094	2.47698		2.16802	2.13202
4.78657	4.85166	4.81765	4.78368	4.90793	4.9459	4.80258	4.75857	4.78448		4.81958	4.74641	4.49053	4.50673	4.82353	4.96476	5.03791	5.15897	4.80863	0.946334	1.73831	1.45438	1.20507	0.917489	0.837024	1.43788	1.17695	0.930727		0.949321	0.571663	0.188645	0.0626645	0.938119	0.548327	0.141808	0.0522915	1.51517	2.25799	2.26497	2.07893	1.97795	1.96197	1.95997	2.41899	2.45497	2.47799		2.16998	2.12704
4.84005	4.90357	4.87355	4.83303	4.93351	4.95351	4.85662	4.81061	4.87705	4.90617	4.85805	4.83607	4.55906	4.70106	4.87705	5.00352	5.04999	5.16099	4.86407	0.933628	1.72713	1.44687	1.18571	0.904282	0.821843	1.42746	1.16109	0.88807	0.797326	0.954507	0.586688	0.220902	0.177593	0.926515	0.539953	0.138553	0.0528888	1.4984	2.25903	2.26401	2.08749	1.98302	1.9725	1.97302	2.419	2.44802	2.48198	2.48598	2.17801	2.122
4.86932	4.93598	4.89841	4.85086	4.9399	4.95747	4.90279	4.84944	4.90995	4.94889	4.90182	4.93312	4.61582	4.75684	4.90881	5.01875	5.049	5.16044	4.89591	0.940307	1.73033	1.45599	1.18813	0.903682	0.823346	1.42969	1.15756	0.92064	0.832319	0.944451	0.604003	0.213954	0.171281	0.932167	0.536058	0.137359	0.0520735	1.50592	2.26898	2.26746	2.08748	1.99	1.97543	1.97986	2.42088	2.45784	2.48161	2.482	2.18401	2.12154
4.9062	4.98311	4.93619	4.8743	4.9509	4.96394	4.94167	4.89462	4.98042	4.99354	4.9382	4.99002	4.71205	4.85459	4.94719	5.02891	5.0495	5.1605	4.93915	0.946916	1.74285	1.46382	1.19466	0.90255	0.822879	1.44182	1.16958	0.87743	0.805035	0.949727	0.561098	0.195924	0.151487	0.940071	0.533241	0.137754	0.0522986	1.51788	2.27743	2.27047	2.09097	1.99595	1.97599	1.97999	2.41653	2.45899	2.49639	2.494	2.19243	2.12398
4.94659	5.01504	4.97062	4.90856	4.96705	4.97854	4.97962	4.92914	5.02662	5.04816	4.98007	5.06515	4.80824	4.89573	4.98462	5.03904	5.04901	5.16	4.97104	0.958355	1.76258	1.47327	1.19244	0.902293	0.830099	1.44948	1.17435	0.889826	0.813126	0.961406	0.579612	0.19273	0.127692	0.950914	0.528205	0.135366	0.0514405	1.54277	2.28652	2.28101	2.0915	1.99652	1.97752	1.984	2.42302	2.46501	2.50602	2.49702	2.19951	2.123
4.9789	5.05935	5.01331	4.93336	4.98295	4.99346	5.02377	4.98026	5.07294	5.10833	5.00698	5.11293	4.88861	4.94171	5.02336	5.05347	5.0505	5.15993	5.0183	0.956605	1.74785	1.4759	1.19503	0.899827	0.833211	1.45262	1.18082	0.900352	0.825503	0.96021	0.562046	0.161652	0.0762983	0.948602	0.52332	0.134566	0.0514137	1.52586	2.29296	2.27544	2.09297	2.00248	1.9825	1.98602	2.42945	2.46557	2.51303	2.50307	2.20447	2.124
5.00828	5.09275	5.04378	4.95782	4.99491	5.00541	5.05725	5.01673	5.12464	5.16063	5.04026	5.15965	4.9873	5.08643	5.05377	5.06194	5.05199	5.15503	5.04926	0.956813	1.7498	1.47809	1.19501	0.902445	0.835015	1.45463	1.17732	0.917879	0.835683	0.959731	0.549628	0.145268	0.0616844	0.949131	0.528287	0.135386	0.0576905	1.52627	2.29201	2.276	2.09498	2.00647	1.98548	1.99047	2.42901	2.46898	2.51847	2.51542	2.2055	2.12847
5.04211	5.14258	5.08063	4.98913	5.01607	5.02207	5.09461	5.05712	5.17859	5.22012	5.06813	5.22463	5.10025	5.16987	5.08808	5.07304	5.05406	5.16054	5.09161	0.956534	1.7504	1.47635	1.19828	0.908718	0.839295	1.45446	1.16072	0.921947	0.841088	0.959011	0.566654	0.137858	0.0579531	0.949353	0.529418	0.135265	0.0539062	1.52739	2.29151	2.2755	2.0985	2.01001	1.99053	1.99751	2.434	2.4785	2.522	2.52351	2.20351	2.12402
5.08129	5.17493	5.1253	5.03187	5.04238	5.04496	5.13682	5.10037	5.21526	5.26877	5.11174	5.2766	5.20221	5.29979	5.12231	5.09044	5.08305	5.18556	5.13136	0.963531	1.7467	1.4753	1.20069	0.908341	0.838432	1.45684	1.16904	0.946636	0.867968	0.966397	0.556433	0.131468	0.0542593	0.955089	0.523462	0.130515	0.0546291	1.52423	2.2974	2.2765	2.09898	2.01496	1.99943	2.00197	2.43398	2.47606	2.52151	2.52746	2.20793	2.12997
5.11471	5.21963	5.15623	5.06273	5.06382	5.06731	5.17716	5.13669	5.25863	5.31511	5.14025	5.31467	5.32099	5.41503	5.16464	5.12222	5.09936	5.21672	5.1727	0.957391	1.72754	1.46998	1.19225	0.90647	0.834343	1.4509	1.17145	0.943331	0.864078	0.959632	0.561623	0.129003	0.0472026	0.950344	0.55995	0.121533	0.0581626	1.49826	2.29205	2.26398	2.09801	2.01698	2.00049	2.00696	2.42904	2.47947	2.52497	2.53494	2.20403	2.13347
5.15117	5.24925	5.20524	5.10225	5.10113	5.09513	5.21124	5.15827	5.29322	5.37219	5.18516	5.36914	5.44347	5.58049	5.18922	5.11518			5.20725	0.938397	1.72539	1.45442	1.18199	0.891464	0.811769	1.42618	1.1598	0.949599	0.866484	0.938346	0.553348	0.152342	0.0795866	0.93522	0.535981			1.49183	2.27999	2.26499	2.095	2.018	2.008	2.01002	2.42796	2.467	2.52399	2.52601	2.198	2.145
5.19058	5.3055	5.25847	5.15843	5.13074	5.12552	5.26537	5.21937	5.34221	5.41531	5.22065	5.40133	5.54981	5.69102	5.2395	5.15567			5.26238	0.928806	1.71125	1.4478	1.17506	0.885431	0.807047	1.41314	1.15836	0.942492	0.860765	0.930619	0.544431	0.15723	0.0925732	0.92418	0.545602			1.48169	2.2781	2.26197	2.0959	2.01704	2.00894	2.01391	2.41803	2.46693	2.52203	2.528	2.19711	2.14409
5.23078	5.33982	5.29083	5.18784	5.18173	5.16181	5.29086	5.24486	5.35692	5.43688	5.26576	5.42388	5.6057	5.76162	5.27382	5.20175			5.28886	0.933366	1.71078	1.43793	1.17143	0.875145	0.808214	1.41211	1.15447	0.935686	0.861785	0.927805	0.572161	0.163447	0.116989	0.935937	0.572685			1.47979	2.28496	2.26001	2.08904	2.01998	2.00502	2.00803	2.41999	2.46203	2.52399	2.528	2.20496	2.14997
5.2692	5.38817	5.33918	5.23821	5.21527	5.20222	5.33421	5.28121	5.39019	5.47511	5.30515	5.47419	5.65018	5.80815	5.31022	5.24626			5.33621	0.924119	1.70251	1.42996	1.16268	0.860844	0.787725	1.40597	1.15182	0.930645	0.845894	0.924024	0.592155	0.168881	0.120065	0.922003	0.580798			1.47406	2.28803	2.25399	2.08598	2.02098	2.00395	2.00898	2.42296	2.46196	2.51598	2.52599	2.20204	2.14004
5.31491	5.42648	5.38171	5.28686	5.27794	5.25301	5.38163	5.3287	5.4346	5.49947	5.34107	5.5178	5.69248	5.84236	5.3618	5.30586			5.38344	0.923758	1.69743	1.42482	1.1597	0.870724	0.793261	1.40472	1.14735	0.924779	0.839685	0.924737	0.624811	0.180047	0.109378	0.920362	0.609777			1.4676	2.29389	2.25193	2.08186	2.01686	1.99197	2.00384	2.41393	2.45286	2.51084	2.5239	2.21089	2.14997
5.37749	5.45973	5.4306	5.34552	5.34247	5.32243	5.42465	5.37661	5.47566	5.53174	5.4144	5.57255	5.72573	5.8668	5.41655	5.36452			5.41375	0.920884	1.69807	1.4234	1.14862	0.870313	0.785762	1.40584	1.1533	0.905528	0.814001	0.918333	0.607076	0.155809	0.0790391	0.921213	0.60615			1.46509	2.28606	2.24704	2.07208	2.00708	1.99002	1.99309	2.40904	2.44308	2.50009	2.51706	2.20306	2.14802
5.43015	5.51713	5.4692	5.38428	5.38928	5.37729	5.46223	5.39725	5.51404	5.55402	5.46316	5.63715	5.73308	5.87904	5.47114	5.40831			5.47016	0.924185	1.70363	1.42624	1.14998	0.848074	0.780216	1.40731	1.1457	0.87172	0.791094	0.921543	0.56672	0.134225	0.0664618	0.924437	0.578149			1.46926	2.28196	2.23799	2.06996	2.00397	1.98797	1.99296	2.40297	2.43998	2.50497	2.50898	2.19696	2.15795
5.46377	5.54569	5.51274	5.44677	5.45212	5.44215	5.51345	5.45263	5.52276	5.55925	5.49979	5.66947	5.75004	5.8879	5.50277	5.47795			5.5057	0.929669	1.70661	1.42769	1.14483	0.844612	0.777237	1.4142	1.1437	0.871243	0.787575	0.926725	0.568986	0.137599	0.0580877	0.93028	0.58203			1.47291	2.27399	2.23491	2.0619	1.99684	1.98082	1.98387	2.39694	2.43499	2.4988	2.50381	2.18803	2.14699
5.51568	5.59172	5.5627	5.49868	5.52754	5.51953	5.54382	5.49474	5.57369	5.5759	5.55268	5.70081	5.75298	5.88104	5.55468	5.54161			5.55271	0.931618	1.7067	1.43039	1.14766	0.853456	0.778403	1.4167	1.16326	0.841232	0.790562	0.930418	0.576783	0.138872	0.057265	0.9303	0.563204			1.47876	2.27301	2.22904	2.05504	1.98607	1.96907	1.97505	2.39302	2.43401	2.48508	2.49108	2.18999	2.14601
5.55423	5.62022	5.59623	5.55123	5.59534	5.59236	5.58715	5.51417	5.56419	5.59412	5.59423	5.743	5.753	5.88099	5.59421	5.61629			5.58322	0.935383	1.71275	1.43901	1.15828	0.862872	0.790963	1.42121	1.16883	0.927766	0.828939	0.934827	0.565878	0.138939	0.0535417	0.933346	0.583369			1.4882	2.27097	2.22699	2.05695	1.98197	1.96698	1.96797	2.385	2.42799	2.47793	2.48099	2.18697	2.14601
5.60529	5.66945	5.6465	5.60249	5.66877	5.67188	5.61945	5.5526	5.60507		5.64529	5.74413	5.75303	5.87796	5.64034	5.67988			5.63245	0.946768	1.7229	1.44838	1.17209	0.878618	0.796023	1.42987	1.16183	0.922532		0.942795	0.565125	0.138729	0.0517318	0.94772	0.578705			1.49447	2.26385	2.224	2.04703	1.97497	1.96293	1.96094	2.385	2.4249	2.46308		2.17985	2.14906
5.62585	5.70076	5.68173	5.63674	5.72259	5.73354	5.65076	5.59468	5.60996		5.66585	5.75293	5.75499	5.87502	5.66382	5.74154			5.66376	0.946641	1.73096	1.45195	1.18375	0.886908	0.808139	1.43673	1.16475	0.925498		0.944567	0.536029	0.139335	0.0504596	0.945586	0.575564			1.50046	2.25308	2.224	2.04899	1.97301	1.95804	1.95703	2.385	2.41805	2.46896		2.16908	2.15297
5.67709	5.74018	5.72317	5.6942	5.80221	5.82317	5.68613	5.61314	5.65512		5.71708	5.76302	5.75499	5.87489	5.71509	5.80813	5.59127	5.73086	5.70411	0.957028	1.73648	1.45975	1.18659	0.895604	0.82359	1.44816	1.17338	0.927071		0.957137	0.530336	0.138903	0.0505323	0.95374	0.57716	0.183306	0.140426	1.51003	2.23598	2.22398	2.045	1.96399	1.95895	1.94804	2.383	2.418	2.47398		2.15099	2.153
5.70049	5.78549	5.76648	5.74349	5.856	5.86727	5.71852	5.64852	5.68555		5.73755	5.76712	5.75301	5.84712	5.73745	5.8421	5.65927	5.69838	5.73267	0.959157	1.74937	1.46169	1.19106	0.911575	0.833613	1.455	1.17904	0.939672		0.958836	0.521902	0.134806	0.0436899	0.956286	0.565222	0.150441	0.0674795	1.51441	2.23103	2.21903	2.04399	1.96089	1.94695	1.9577	2.38296	2.41692	2.46805		2.14805	2.15195
5.73579	5.82079	5.8008	5.77879	5.92758	5.95847	5.75578	5.68578	5.72477		5.77677	5.77595	5.75399	5.85595	5.76981	5.92054	5.75047	5.79742	5.78072	0.963962	1.75085	1.46732	1.20213	0.918351	0.843811	1.4577	1.18944	0.931975		0.963572	0.520598	0.134551	0.0443959	0.960973	0.604014	0.179879	0.0617235	1.52286	2.23299	2.22099	2.04301	1.95305	1.94302	1.93613	2.38002	2.41103	2.47198		2.15198	2.14802
5.77518	5.85523	5.8402	5.83319	5.98522	6.04915	5.79315	5.7311	5.7782		5.81717	5.79016	5.77003	5.86805	5.81017	5.96519	5.83954	5.92751	5.81419	0.968612	1.74787	1.46922	1.20875	0.966712	0.86738	1.46199	1.20093	0.939937		0.968238	0.52546	0.132593	0.0462285	0.965476	0.579912	0.145555	0.0622958	1.51969	2.233	2.21602	2.04301	1.95498	1.938	1.93001	2.38501	2.41001	2.44996		2.15199	2.14695
5.81536	5.90635	5.88445	5.87448	6.03444	6.0828	5.82659	5.75474	5.82099		5.85536	5.82531	5.77603	5.87803	5.84842	6.00649	5.9595	6.04202	5.85645	0.964606	1.74505	1.46536	1.22597	0.960804	0.876353	1.45656	1.19356	0.956812		0.963469	0.556857	0.139819	0.0437634	0.962272	0.578114	0.133863	0.0592207	1.51695	2.23406	2.22003	2.046	1.95094	1.93894	1.93303	2.38794	2.41299	2.44211		2.14907	2.13504
5.8408	5.93081	5.91575	5.90774	6.06476	6.13856	5.86767	5.80659			5.8808	5.84683	5.77798	5.87998	5.87777	6.04073	6.06417	6.18289	5.88775	0.963608	1.74261	1.46504	1.2196	0.979185	0.885617	1.45868	1.19915			0.963391	0.602648	0.145336	0.048185	0.960325	0.576304	0.154973	0.062752	1.51223	2.23797	2.22198	2.046	1.94703	1.93503	1.93498	2.38403	2.41201			2.15396	2.13798
5.88623	5.98314	5.96318	5.95527	6.13032	6.1923	5.91311	5.83818			5.92623	5.83626	5.78001	5.878	5.92323	6.09025	6.17645	6.30651	5.92624	0.956472	1.73586	1.45645	1.21725	0.968388	0.885447	1.45479	1.18049			0.95751	0.533796	0.143959	0.0482282	0.952094	0.55384	0.152191	0.0720843	1.50881	2.23401	2.21802	2.041	1.94497	1.94093	1.93796	2.38304	2.41902			2.15003	2.14595
5.93754	6.01378	6.00261	6.01339	6.19939	6.25747	5.93876	5.87867	5.92833		5.97752	5.89319	5.78309	5.87699	5.97255	6.1452	6.27476	6.41783	5.97951	0.945774	1.72602	1.45216	1.20965	0.980904	0.889042	1.44584	1.16033	0.924536		0.946265	0.528552	0.146043	0.0500721	0.942103	0.521337	0.152748	0.0886483	1.4992	2.23691	2.22203	2.04199	1.93907	1.92512	1.93004	2.39206	2.42313	2.47206		2.15593	2.13599
5.97381	6.06672	6.04378	6.03986	6.22586	6.28883	5.98973	5.92376	5.95088		6.01281	5.90593	5.78897	5.87601	6.0098	6.15893	6.32573	6.4737	6.01382	0.926453	1.71944	1.44195	1.20966	0.970366	0.884464	1.4296	1.14239	0.904009		0.91425	0.531415	0.149641	0.0542577	0.933536	0.520485	0.182303	0.120232	1.49284	2.23103	2.22399	2.04101	1.94397	1.93296	1.93298	2.39598	2.43195	2.47598		2.15103	2.13501
6.01222	6.09624	6.08224	6.08615	6.24723	6.32213	6.03023	5.96019	6.02904		6.04424	5.91529	5.79208	5.87603	6.05521	6.23124	6.39414	6.54912	6.05919	0.919597	1.71186	1.43672	1.19945	0.969969	0.877409	1.42073	1.13979	0.90472		0.910105	0.530606	0.15104	0.0554151	0.92632	0.532088	0.163429	0.114751	1.48565	2.22904	2.22803	2.05003	1.94601	1.933	1.936	2.4	2.43105	2.45707		2.14703	2.13901
6.06085	6.14857	6.13455	6.11968	6.29764	6.35041	6.07975	6.00285			6.09689	5.97972	5.80917	5.88216	6.10081	6.28365	6.42551	6.57645	6.10175	0.914636	1.70426	1.43199	1.19354	0.958277	0.863968	1.41945	1.13323			0.904849	0.527718	0.153295	0.054432	0.921998	0.510118	0.156478	0.10393	1.47992	2.23686	2.23506	2.057	1.94911	1.93413	1.93601	2.40099	2.44101			2.15384	2.14194
6.11956	6.18771	6.17272	6.16665	6.34167	6.37879	6.13161	6.06156			6.15854	6.02963	5.82091	5.89292	6.15659	6.32867	6.46074	6.60777	6.15361	0.919851	1.70145	1.42895	1.1826	0.919469	0.8452	1.41742	1.12971			0.921347	0.5331	0.152972	0.0600879	0.915667	0.523113	0.146693	0.0832339	1.4766	2.22707	2.23897	2.057	1.95694	1.94293	1.93699	2.40001	2.44199			2.14308	2.13803
6.15822	6.2342	6.20724	6.18919	6.35704	6.39404	6.16726	6.11327	6.17327		6.19723	6.09231	5.85619	5.91012	6.19124	6.36026	6.47205	6.61503	6.18823	0.92206	1.70549	1.43077	1.17737	0.913736	0.833747	1.41299	1.13156	0.894817		0.923179	0.532888	0.157463	0.0641751	0.91817	0.533369	0.143761	0.0750363	1.47991	2.23506	2.24103	2.06302	1.96003	1.94502	1.93902	2.41003	2.44597	2.47798		2.15106	2.13403
6.20561	6.27658	6.25744	6.23044	6.36523	6.40207	6.22264	6.17068	6.23158		6.24651	6.15927	5.89816	5.93855	6.24171	6.41421	6.48314	6.6221	6.23747	0.928459	1.71078	1.43521	1.18027	0.904325	0.822597	1.42502	1.14022	0.902488		0.929463	0.532928	0.160805	0.068593	0.924471	0.537349	0.14385	0.0699616	1.48377	2.24704	2.2481	2.0671	1.9671	1.94907	1.94308	2.41597	2.44007	2.47325		2.16301	2.13977
6.24778	6.31679	6.28784	6.26084	6.38092	6.40697	6.26677	6.21775	6.27179		6.28181	6.24753	5.97857	6.11507	6.29074	6.42892	6.49295	6.62896	6.26983	0.933921	1.71546	1.44291	1.17664	0.896322	0.818939	1.42532	1.15221	0.898213		0.93521	0.559151	0.197227	0.154108	0.929394	0.53726	0.141801	0.0638324	1.49279	2.24998	2.25496	2.07396	1.97396	1.95397	1.94897	2.41401	2.44497	2.49091		2.16399	2.12408
6.30113	6.35714	6.33014	6.29011	6.39005	6.41003	6.30421	6.25424	6.33123	6.34123	6.33613	6.31728	6.04023	6.18123	6.33718	6.45407	6.50002	6.63499	6.31912	0.941068	1.72662	1.45176	1.17546	0.894373	0.81829	1.43061	1.14293	0.881297	0.813203	0.942733	0.56154	0.204467	0.1621	0.935726	0.542284	0.138445	0.059294	1.50177	2.25005	2.259	2.074	1.97501	1.95803	1.95504	2.42002	2.44701	2.488	2.496	2.16704	2.11803
6.32969	6.38872	6.36255	6.31542	6.40211	6.41608	6.35156	6.30849	6.38166	6.39376	6.36468	6.37992	6.09324	6.23158	6.37656	6.46925	6.50404	6.632	6.34673	0.945263	1.73198	1.45819	1.17548	0.888417	0.820585	1.4348	1.15328	0.883235	0.798701	0.945804	0.535355	0.183916	0.141069	0.941517	0.541032	0.137266	0.0579559	1.50591	2.26111	2.25806	2.07401	1.9771	1.96501	1.96313	2.42506	2.45003	2.48907	2.49504	2.17511	2.12493
6.37764	6.43863	6.40071	6.34478	6.40994	6.42196	6.39071	6.34274	6.42766	6.4466	6.41165	6.44352	6.17936	6.20222	6.41571	6.48687	6.50698	6.632	6.39762	0.95588	1.74175	1.46572	1.18294	0.888896	0.822297	1.4411	1.15521	0.905146	0.818889	0.955795	0.558665	0.188506	0.068027	0.951714	0.541854	0.134937	0.0562825	1.51819	2.26894	2.26197	2.07499	1.98395	1.96599	1.97193	2.42897	2.45199	2.49396	2.49798	2.18294	2.12004
6.40218	6.47718	6.44013	6.36913	6.42106	6.42806	6.43716	6.39018	6.48324	6.50526	6.43616	6.51529	6.27741	6.30853	6.44816	6.50203	6.508	6.632	6.43514	0.958419	1.74584	1.4686	1.18675	0.88932	0.828419	1.44987	1.16795	0.89909	0.820346	0.958739	0.569831	0.178591	0.0709935	0.954107	0.533682	0.135122	0.0551468	1.5226	2.26804	2.26	2.075	1.99	1.96901	1.97703	2.427	2.45404	2.50007	2.50303	2.18203	2.12
6.44042	6.51659	6.46855	6.39743	6.43329	6.44014	6.47167	6.42856	6.53472	6.56081	6.47042	6.57869	6.36643	6.42278	6.48342	6.5091	6.50804	6.63178	6.46662	0.968915	1.75399	1.4786	1.18632	0.891817	0.832552	1.45675	1.18354	0.914146	0.834537	0.971464	0.578474	0.170084	0.07605	0.962006	0.534028	0.135531	0.0544402	1.52641	2.27601	2.26094	2.07597	1.99106	1.9721	1.98312	2.42599	2.46201	2.51506	2.50914	2.18801	2.12007
6.46885	6.55679	6.50581	6.42685	6.4529	6.44995	6.51676	6.4668	6.58374	6.61571	6.49885	6.62575	6.46349	6.54337	6.51185	6.51596	6.51098	6.61708	6.50878	0.971984	1.75507	1.48201	1.19307	0.914671	0.833376	1.45746	1.18718	0.921332	0.845891	0.974434	0.57466	0.15677	0.0787658	0.965154	0.532568	0.13559	0.0524205	1.52905	2.27699	2.25702	2.07401	1.99498	1.97896	1.99096	2.42501	2.46299	2.51898	2.51895	2.18899	2.12497
6.51013	6.59618	6.54815	6.45613	6.47209	6.4651	6.55119	6.51716	6.61732	6.66625	6.54313	6.68525	6.57553	6.67452	6.55413	6.53111	6.51703	6.63207	6.55113	0.974013	1.75515	1.48262	1.18881	0.899918	0.831978	1.46213	1.18176	0.957566	0.862943	0.973658	0.562004	0.142501	0.0757924	0.969798	0.528239	0.135663	0.0469913	1.52897	2.28402	2.25799	2.073	1.999	1.98302	1.99301	2.42402	2.46703	2.51107	2.52201	2.195	2.12198
6.53975	6.63463	6.58065	6.48557	6.49145	6.48738	6.59156	6.5516	6.68557	6.71973	6.5717	6.73972	6.68975	6.78705	6.58269	6.55422	6.52423	6.64613	6.58076	0.974552	1.75513	1.47976	1.18968	0.909914	0.831468	1.45969	1.17784	0.926646	0.854974	0.973205	0.534733	0.144692	0.0612642	0.971331	0.53834	0.13414	0.0493679	1.5297	2.2879	2.25501	2.07294	2.00001	1.9871	1.99607	2.42796	2.47296	2.52601	2.52501	2.19591	2.11796
6.58961	6.67667	6.62366	6.5237	6.52176	6.5128	6.62871	6.59168	6.7237	6.76861	6.61863	6.78762	6.80608	6.92392	6.62864	6.56888	6.53988	6.65493	6.6316	0.966662	1.75313	1.47579	1.18198	0.895514	0.826668	1.45761	1.16546	0.927047	0.855932	0.964856	0.520969	0.139471	0.0582141	0.964087	0.515669	0.128822	0.0465622	1.52249	2.28105	2.25599	2.06903	2.00099	1.99395	2.00096	2.42502	2.47002	2.52699	2.52599	2.19005	2.11502
6.61523	6.71423	6.66124	6.55525	6.54923	6.5412	6.66425	6.62524	6.76915	6.81122	6.64425	6.81721	6.90147	7.02655	6.65624	6.58137	6.55097	6.66083	6.66026	0.964636	1.74772	1.47378	1.17976	0.891355	0.823571	1.45606	1.16316	0.926121	0.858014	0.962218	0.518587	0.17331	0.0891928	0.962645	0.518472	0.135188	0.0407638	1.51991	2.283	2.25399	2.06997	2	1.99199	1.99799	2.423	2.47298	2.526	2.526	2.192	2.12598
6.66446	6.76254	6.71149				6.71649	6.67643	6.8007	6.85656	6.69739	6.86042	7.00004	7.1422	6.70746	6.65826			6.71445	0.957566	1.73859	1.46468				1.44903	1.15816	0.926112	0.850324	0.955562	0.574391	0.158743	0.0982836	0.955281	0.628972			1.51111	2.282	2.25191	2.06399				2.42294	2.46894	2.52591	2.52501	2.19197	2.12191
6.69585	6.79883	6.74484	6.64483	6.63681	6.61982	6.74984	6.70586	6.84777	6.89482	6.72387	6.88886	7.07066	7.22361	6.73885	6.67592			6.74485	0.953927	1.7349	1.45737	1.16791	0.883609	0.816782	1.44416	1.15535	0.916108	0.841134	0.952335	0.604267	0.158282	0.112074	0.951289	0.629079			1.50645	2.282	2.24603	2.063	1.99403	1.98303	1.99201	2.41902	2.46502	2.52003	2.526	2.19001	2.11603
6.74424	6.84617	6.79219	6.69522	6.68525	6.66826	6.79718	6.7582	6.87813	6.92813	6.76926	6.93124	7.13113	7.27914	6.79019	6.72615			6.79619	0.948613	1.72729	1.45138	1.15799	0.883	0.811626	1.43048	1.15142	0.908394	0.831418	0.945043	0.62862	0.185362	0.130222	0.948374	0.624888			1.49945	2.27895	2.24098	2.05699	1.98799	1.97697	1.98995	2.41298	2.46199	2.51698	2.51799	2.18896	2.11599
6.79364	6.88067	6.83061	6.74075	6.73575	6.72177	6.83467	6.79955	6.90451	6.95531	6.82262	6.97982	7.15837	7.30723	6.82975	6.75701			6.83458	0.943109	1.72387	1.44554	1.15446	0.876993	0.804634	1.43181	1.14378	0.901088	0.820823	0.941564	0.620688	0.169646	0.110343	0.941175	0.592848			1.49566	2.26899	2.23593	2.05489	1.98586	1.97089	1.97894	2.40793	2.45886	2.51187	2.51589	2.18094	2.11293
6.83765	6.92664	6.87267	6.79259	6.78759	6.77458	6.88064	6.8377	6.93972	6.97683	6.86566	7.03655	7.1838	7.32288	6.88159	6.82645			6.87468	0.941652	1.72182	1.43928	1.14794	0.871017	0.795254	1.42485	1.14601	0.890623	0.809976	0.93772	0.621256	0.160393	0.0912711	0.941517	0.616126			1.49421	2.26801	2.23104	2.04706	1.97608	1.96306	1.97503	2.40304	2.44908	2.50307	2.50806	2.17703	2.10804
6.88319	6.96217	6.9092	6.83424	6.84625	6.83627	6.92516	6.87521	6.95611	6.99606	6.91022	7.08418	7.21503	7.33802	6.92619	6.87831			6.92515	0.942661	1.72668	1.44043	1.14561	0.86449	0.790543	1.42508	1.12015	0.886619	0.802836	0.939141	0.624995	0.158292	0.0719501	0.941951	0.605536			1.49763	2.26701	2.22198	2.04195	1.97198	1.95696	1.96796	2.38801	2.44695	2.49796	2.50195	2.17202	2.10202
6.92664	6.99957	6.95459	6.88876	6.903	6.89604	6.96173	6.92139	6.9813	7.00924	6.96056	7.12474	7.22226	7.3431	6.96966	6.94872			6.95956	0.947251	1.72944	1.44537	1.15378	0.862412	0.786838	1.43512	1.15482	0.884103	0.795263	0.94372	0.626166	0.152153	0.0630353	0.94658	0.608731			1.50039	2.26999	2.21694	2.02994	1.96789	1.94886	1.95784	2.3899	2.43497	2.48886	2.48983	2.17601	2.10584
6.97077	7.03879	6.99479	6.94073	6.97164	6.96762	7.01174	6.94786	7.00189	7.02591	6.9988	7.17573	7.23991	7.34996	7.01476	6.99774			6.9978	0.948006	1.73694	1.44833	1.15584	0.867344	0.790819	1.43872	1.15674	0.88223	0.797548	0.943004	0.634088	0.155085	0.0586033	0.948629	0.586845			1.50818	2.26901	2.21302	2.02602	1.96004	1.93905	1.94706	2.38304	2.43301	2.47905	2.47806	2.17699	2.09506
7.01322	7.07619	7.04219	6.99125	7.03733	7.03833	7.03819	6.99311	7.02813	7.04313	7.04721	7.19503	7.227	7.353	7.05222	7.06332			7.03617	0.954308	1.74351	1.44968	1.16275	0.880359	0.793857	1.4459	1.17426	0.877081	0.796725	0.946537	0.56671	0.110441	0.0525308	0.957109	0.580276			1.51463	2.26789	2.20798	2.02099	1.95297	1.93397	1.93697	2.37798	2.42198	2.47296	2.47597	2.1749	2.11
7.06145	7.11758	7.08358	7.04571	7.10894	7.11105	7.08043	7.01644	7.05628	7.07235	7.09243	7.20228	7.227	7.353	7.10045	7.13288			7.07367	0.960449	1.75172	1.45799	1.17094	0.882433	0.804199	1.45276	1.18068	0.924959	0.833193	0.956766	0.564298	0.110755	0.0505368	0.95903	0.575335			1.52219	2.24474	2.20396	2.01794	1.9459	1.92699	1.93089	2.37296	2.41696	2.46396	2.46889	2.1528	2.11096
7.09276	7.15769	7.12369	7.09462	7.1735	7.18344	7.10977	7.04677	7.07585	7.09681	7.12177	7.22185	7.227	7.353	7.13176	7.19353			7.11965	0.962474	1.75702	1.46431	1.17964	0.888146	0.809628	1.45637	1.17051	0.92626	0.889209	0.959936	0.546934	0.111822	0.049627	0.959695	0.586008			1.52997	2.22714	2.20102	2.01403	1.93905	1.92601	1.92306	2.37002	2.41402	2.46102	2.46106	2.13911	2.10802
7.12715	7.1932	7.16717	7.14024	7.2443	7.25731	7.14222	7.07817	7.11417		7.16313	7.22506	7.22997	7.35297	7.16616	7.25629		7.04537	7.15021	0.967708	1.76233	1.47029	1.19259	0.899017	0.821322	1.46449	1.1845	0.935479		0.96731	0.544798	0.113199	0.0488915	0.962794	0.596998		0.108174	1.53685	2.21499	2.203	2.01701	1.93797	1.91597	1.91203	2.37495	2.414	2.45796		2.12099	2.10701
7.15863	7.23551	7.20272	7.19064	7.30879	7.32305	7.18941	7.11339	7.15039		7.19166	7.2371	7.22307	7.347	7.19957	7.31858		7.12612	7.19556	0.971492	1.76617	1.47696	1.20889	0.919544	0.830412	1.4694	1.20051	0.960405		0.969497	0.521339	0.113079	0.0470901	0.967951	0.612815		0.112351	1.54318	2.21204	2.20299	2.01897	1.93094	1.90893	1.91768	2.36401	2.41297	2.44997		2.11907	2.11001
7.20081	7.26985	7.25078	7.23381	7.36176	7.39368	7.21688	7.13988	7.17688		7.2358	7.24397	7.22798	7.347	7.23783	7.35782	7.18656	7.26836	7.23283	0.974327	1.77037	1.48121	1.21654	0.937927	0.850022	1.47194	1.20378	0.963446		0.971302	0.521917	0.118356	0.046423	0.971345	0.577589	0.153421	0.0594287	1.54773	2.21499	2.202	2.01701	1.92702	1.90402	1.8961	2.365	2.41101	2.44801		2.12398	2.111
7.23221	7.31219	7.2852	7.27622	7.41926	7.4563	7.25616	7.17525			7.27216	7.26411	7.22901	7.347	7.26423	7.42119	7.29254	7.35764	7.2682	0.977017	1.7733	1.48221	1.22198	0.954636	0.866456	1.46975	1.20453			0.975847	0.540751	0.127425	0.0454773	0.972316	0.59464	0.157328	0.0681808	1.54909	2.21501	2.205	2.016	1.92696	1.89801	1.896	2.366	2.40998			2.126	2.10798
7.27536	7.35157	7.32751	7.32242	7.4727	7.51983	7.29061	7.22662			7.30644	7.28709	7.23204	7.34804	7.31239	7.46168	7.40471	7.492	7.31052	0.97432	1.77089	1.48196	1.22886	0.960197	0.878115	1.46639	1.22311			0.973109	0.567681	0.130493	0.0449125	0.969461	0.592513	0.136559	0.055994	1.54701	2.21803	2.20501	2.01499	1.91796	1.90096	1.89503	2.365	2.40604			2.12506	2.10297
7.29981	7.38971	7.36174	7.35078	7.51964	7.57557	7.33169	7.26868			7.33578	7.29296	7.23498	7.35098	7.3388	7.50765	7.52012	7.62697	7.34573	0.969596	1.76853	1.47826	1.22913	0.973458	0.889245	1.46201	1.2342			0.967662	0.56641	0.132733	0.0444039	0.96549	0.581286	0.146563	0.0549182	1.54397	2.21999	2.20599	2.01401	1.91502	1.89802	1.89699	2.365	2.40898			2.12897	2.10101
7.35313	7.4322	7.40917	7.40115	7.57623	7.63423	7.37618	7.30219	7.32016		7.38414	7.30814	7.239	7.35099	7.38715	7.54426	7.62746	7.7495	7.39117	0.959013	1.76262	1.46998	1.22622	0.975271	0.892509	1.45829	1.21004	0.966999		0.957145	0.554048	0.134397	0.044291	0.955122	0.563492	0.150334	0.0698679	1.5364	2.21902	2.20602	2.019	1.915	1.89697	1.89402	2.36702	2.41304	2.43503		2.13	2.103
7.36648	7.47263	7.44362	7.42902	7.60837	7.66001	7.4027	7.32309	7.35216		7.40045	7.3247	7.24553	7.3565	7.40351	7.58131	7.66811	7.80019	7.42673	0.944805	1.75493	1.46437	1.21262	0.962906	0.88062	1.44312	1.1799	0.939661		0.946278	0.552078	0.135002	0.0396932	0.939409	0.514191	0.156716	0.0777081	1.53023	2.20755	2.21009	2.01804	1.91504	1.89156	1.89802	2.37097	2.40797	2.43755		2.11956	2.10001
7.40177	7.51019	7.47723	7.46772	7.63581	7.69822	7.45609	7.36816	7.44034		7.43279	7.33891	7.24749	7.3565	7.44075	7.60434	7.75285	7.89275	7.46968	0.933629	1.73026	1.45431	1.21165	0.964239	0.881807	1.43673	1.15496	0.920551		0.93495	0.546982	0.135148	0.0412251	0.928885	0.506218	0.158402	0.0895573	1.50592	2.21146	2.20749	2.02201	1.91799	1.89646	1.89949	2.36803	2.40552	2.40181		2.12446	2.1005
7.43819	7.54219	7.51667	7.49866	7.6811	7.73862	7.4882	7.38811	7.44225	7.42509	7.47368	7.37962	7.24953	7.35201	7.4762	7.6592	7.82567	7.96215	7.4977	0.926497	1.72349	1.44692	1.20462	0.960914	0.876038	1.43407	1.17481	0.896424	0.834657	0.927104	0.548055	0.13823	0.0424838	0.922299	0.502036	0.150395	0.0937992	1.49997	2.21951	2.21303	2.02852	1.92051	1.90001	1.90051	2.37303	2.40101	2.43299	2.44301	2.13301	2.09949
7.48317	7.593	7.55898	7.54047	7.70987	7.77181	7.53801	7.4347	7.49584	7.46562	7.51716	7.41119	7.25727	7.35354	7.52363	7.70562	7.89578	8.02494	7.54807	0.922191	1.71597	1.44172	1.19802	0.954542	0.872099	1.42254	1.16957	0.897937	0.774489	0.923896	0.547576	0.140698	0.0432136	0.916916	0.514184	0.132099	0.0855351	1.49395	2.223	2.21859	2.03256	1.92363	1.90157	1.90254	2.38255	2.40504	2.43123	2.44807	2.13594	2.09797
7.53265	7.62974	7.59474	7.57476	7.7373	7.79484	7.57524	7.49158	7.52379	7.51563	7.56615	7.46164	7.27636	7.35648	7.57017	7.75167	7.87714	8.01706	7.5902	0.92137	1.71108	1.4384	1.19102	0.945246	0.864171	1.41965	1.15016	0.895452	0.804341	0.9231	0.545013	0.144062	0.0449575	0.91614	0.51956	0.164986	0.112431	1.48869	2.2225	2.22545	2.03697	1.93293	1.90647	1.90548	2.38598	2.40798	2.44689	2.45396	2.13104	2.09552
7.58468	7.67316	7.63718	7.61811	7.77357	7.81654	7.62416	7.56412	7.56321	7.57211	7.61519	7.51571	7.29915	7.36757	7.62219	7.79665	7.89558	8.04306	7.63516	0.917653	1.71333	1.439	1.18823	0.926305	0.845486	1.41781	1.15764	0.891314	0.788396	0.919997	0.550345	0.157092	0.0487292	0.911899	0.526598	0.157866	0.106327	1.49006	2.22051	2.23453	2.04253	1.93702	1.91501	1.90751	2.3915	2.42001	2.44698	2.45502	2.13001	2.09799
7.63458	7.71745	7.68746	7.64452	7.7911	7.83009	7.66716	7.59826	7.64211	7.61373	7.66853	7.57001	7.33807	7.3838	7.67407	7.84188	7.91713	8.05863	7.68047	0.919825	1.71857	1.43749	1.18599	0.917575	0.837638	1.41614	1.1541	0.905031	0.779436	0.922923	0.534264	0.158582	0.0496224	0.91313	0.535119	0.151097	0.0994993	1.49378	2.22259	2.24214	2.04956	1.94059	1.91604	1.91006	2.39354	2.42158	2.46605	2.463	2.13409	2.09743
7.6762	7.74977	7.72076	7.68271	7.79795	7.83646	7.71514	7.65359	7.65187	7.67142	7.70623	7.64394	7.37873	7.47348	7.7152	7.86979	7.92643	8.06793	7.71426	0.924544	1.72038	1.44414	1.18386	0.918406	0.833075	1.41939	1.15701	0.902697	0.771984	0.92893	0.547595	0.173798	0.105225	0.916351	0.545607	0.148847	0.0930258	1.49557	2.22944	2.25193	2.05397	1.94744	1.91898	1.91496	2.39696	2.42794	2.50524	2.463	2.14045	2.09252
7.70412	7.78709	7.76106	7.71106	7.81404	7.84301	7.73512	7.66512	7.72613	7.72414	7.74211	7.67821	7.40516	7.41015	7.74012	7.88805	7.93001	8.079	7.75407	0.910515	1.71437	1.44604	1.176	0.910108	0.822166	1.41116	1.14487	0.840082	0.776717	0.917416	0.523167	0.152537	0.0560377	0.90163	0.531334	0.139878	0.0572077	1.48674	2.21306	2.24401	2.05501	1.952	1.92102	1.92301	2.40501	2.42601	2.46701	2.47201	2.13106	2.09401
7.74644	7.82058	7.78358	7.73247	7.82726	7.84817	7.77952	7.70868	7.77377	7.77577	7.78349	7.75407	7.46388	7.46668	7.78545	7.90731	7.93512	8.079	7.78169	0.930389	1.71674	1.45013	1.17362	0.905759	0.817178	1.42566	1.15547	0.876741	0.80096	0.930617	0.529454	0.166028	0.0561042	0.927021	0.532684	0.142867	0.0563583	1.4896	2.23604	2.24909	2.05805	1.95307	1.92814	1.92812	2.40901	2.4301	2.47102	2.47702	2.15106	2.09894
7.78175	7.86667	7.82967	7.76973	7.84785	7.8619	7.8207	7.76261	7.83555	7.83755	7.82272	7.83938	7.53449	7.68046	7.82174	7.93182	7.94493	8.079	7.8366	0.931869	1.7326	1.45368	1.17445	0.89052	0.817855	1.43058	1.15496	0.8768	0.796145	0.935157	0.540133	0.177041	0.128259	0.926315	0.529016	0.141053	0.056221	1.49698	2.23898	2.25595	2.06197	1.95896	1.93892	1.93793	2.40999	2.43794	2.47299	2.47899	2.15596	2.09404
7.82608	7.9021	7.85812	7.79206	7.85403	7.86602	7.85511	7.79413	7.86219	7.88619	7.86011	7.89617	7.59525	7.62232	7.87206	7.94401	7.94801	8.079	7.86511	0.936291	1.73343	1.46253	1.1712	0.892383	0.821488	1.43463	1.1725	0.919251	0.828059	0.938848	0.540083	0.171389	0.0781082	0.930945	0.516525	0.140762	0.0548022	1.50405	2.24704	2.25601	2.064	1.96302	1.93701	1.94103	2.41702	2.43605	2.489	2.48599	2.16304	2.095
7.85548	7.93856	7.90137	7.81553	7.86317	7.87218	7.89552	7.8416	7.92941	7.9526	7.89931	7.95677	7.68527	7.73538	7.89263	7.94815	7.95299	8.08004	7.90434	0.940084	1.74103	1.46887	1.17349	0.893629	0.82082	1.44278	1.15861	0.888483	0.80691	0.945422	0.530784	0.149688	0.0562677	0.932774	0.507798	0.137961	0.0519824	1.51452	2.26006	2.25901	2.06498	1.97019	1.94202	1.95002	2.42305	2.45304	2.49008	2.48307	2.17607	2.09402
7.89461	7.98356	7.9317	7.85857	7.87686	7.88686	7.93758	7.89052	7.96267	8.00152	7.92475	8.01938	7.78799	7.8469	7.9435	7.95988	7.95201	8.08297	7.93173	0.945249	1.74701	1.47152	1.19085	0.899175	0.82484	1.4498	1.17873	0.949418	0.848133	0.948856	0.53681	0.149522	0.0585079	0.938741	0.526238	0.136425	0.046514	1.51966	2.26495	2.25999	2.06302	1.98585	1.94398	1.95198	2.42696	2.45597	2.49693	2.48894	2.18194	2.09598
7.92809	8.0211	7.97908	7.86809	7.89905	7.90405	7.97906	7.92212	8.03013	8.07013	7.96709	8.08116	7.89527	7.96832	7.96708	7.97001	7.952	8.08299	7.98607	0.952179	1.75222	1.48546	1.1922	0.896893	0.830726	1.45446	1.18033	0.909801	0.830411	0.960594	0.535234	0.160678	0.0724068	0.941961	0.509521	0.13483	0.0470931	1.51823	2.25901	2.256	2.066	1.98301	1.95601	1.96101	2.42502	2.45301	2.49801	2.49502	2.17301	2.10099
7.96334	8.06242	8.01046	7.90453	7.92127	7.92327	8.00376	7.97249	8.08246	8.12164	8.00329	8.14646	8.00637	8.09818	7.99946	7.97413	7.95216	8.077	8.01663	0.959918	1.7557	1.48928	1.19252	0.906238	0.83692	1.45693	1.19588	0.926646	0.846782	0.966045	0.552915	0.156114	0.0590092	0.950516	0.518104	0.134588	0.0483203	1.5208	2.26199	2.256	2.06399	1.98605	1.95905	1.96605	2.43193	2.45907	2.50199	2.50402	2.17596	2.09611
7.9908	8.09675	8.04773	7.94769	7.94285	7.94485	8.06556	8.01172	8.11973	8.17363	8.02683	8.18373	8.11721	8.19332	8.03673	7.98492	7.96491	8.077	8.06764	0.958917	1.74879	1.48267	1.19787	0.901256	0.832839	1.44956	1.18659	0.941663	0.854227	0.96318	0.548492	0.16452	0.0524767	0.951831	0.523313	0.123926	0.0467314	1.51688	2.26101	2.256	2.06301	1.98997	1.96297	1.96997	2.42604	2.46496	2.50101	2.50599	2.17302	2.10494
8.01612	8.14211	8.08811	7.96316	7.96311	7.95809	8.09413	8.0441	8.18805	8.22313	8.0541	8.21715	8.22925	8.36228	8.06511	8.00305	7.96902	8.07904	8.09413	0.956824	1.74884	1.47798	1.19448	0.900396	0.828121	1.45049	1.18647	0.931574	0.859846	0.959213	0.546627	0.138116	0.0514198	0.951466	0.529085	0.124534	0.049487	1.51686	2.27498	2.25301	2.06701	1.99299	1.97101	1.977	2.42499	2.46499	2.51899	2.50801	2.184	2.11301
8.06248	8.18442	8.12751	8.02231	8.0034	7.99337	8.1414	8.08051	8.20563	8.27258	8.09254	8.27141	8.32453	8.46768	8.10543	8.02037		8.0933	8.1414	0.951046	1.7412	1.47141	1.17087	0.906135	0.839342	1.44473	1.18237	0.944019	0.862005	0.952813	0.56108	0.151433	0.0735935	0.946234	0.538398		0.0591769	1.51089	2.26702	2.25495	2.06998	1.98904	1.974	1.97706	2.42101	2.45998	2.51694	2.51104	2.18296	2.11791
8.10062	8.21767	8.16761	8.04676	8.03469	8.02271	8.17269	8.12061	8.25551	8.31855	8.13558	8.30368	8.44581	8.60069	8.13966	8.04971		8.11677	8.17269	0.948327	1.7343	1.46526	1.17049	0.901773	0.825259	1.44193	1.18392	0.946278	0.85999	0.945908	0.621119	0.153232	0.0817695	0.947369	0.550907		0.0383847	1.50336	2.26898	2.25104	2.06802	1.99197	1.974	1.98195	2.42199	2.45802	2.51205	2.51397	2.18003	2.11107
8.13113	8.25912	8.21411	8.10106	8.08305	8.06308	8.21609	8.17404	8.26917	8.3491	8.16713	8.33209	8.51415	8.67417	8.17412	8.09599			8.21014	0.939532	1.7294	1.45734	1.1624	0.894475	0.816172	1.43384	1.1771	0.948712	0.864314	0.942363	0.577714	0.168662	0.113381	0.933342	0.564269			1.49737	2.26401	2.24899	2.06799	1.996	1.98399	1.98699	2.416	2.46	2.512	2.512	2.178	2.124
8.18062	8.30462	8.25567	8.12587	8.10379	8.09164	8.24864	8.18879	8.33107	8.38729	8.21652	8.36802	8.57069	8.73665	8.21966	8.09515			8.26147	0.932773	1.7196	1.44483	1.16376	0.888873	0.809376	1.42953	1.16584	0.916083	0.836141	0.935937	0.587137	0.176863	0.132284	0.926932	0.48344			1.48949	2.26604	2.24594	2.06593	1.996	1.98185	1.98499	2.41699	2.4589	2.51094	2.51096	2.17701	2.12409
8.22965	8.35365	8.30862	8.19451	8.16556	8.14164	8.29864	8.25056	8.33696	8.40984	8.25771	8.44843	8.62462	8.78764	8.27163	8.18536			8.29873	0.940078	1.71285	1.43955	1.15852	0.877312	0.797266	1.42765	1.16042	0.933555	0.842475	0.940418	0.625328	0.167695	0.112183	0.936541	0.590963			1.48463	2.26898	2.24103	2.06004	1.996	1.97008	1.98401	2.41601	2.45106	2.50603	2.50802	2.17799	2.13095
8.28513	8.39011	8.3451	8.24512	8.23911	8.21712	8.3421	8.28212	8.38309	8.43805	8.32113	8.50406	8.64312	8.80709	8.32713	8.25212			8.3531	0.935408	1.7134	1.4341	1.14639	0.882747	0.801574	1.41976	1.14891	0.91343	0.819954	0.937012	0.591327	0.146874	0.0958257	0.930954	0.60487			1.48258	2.26601	2.23398	2.05299	1.98798	1.96899	1.975	2.406	2.45198	2.49899	2.50699	2.17701	2.11402
8.33954	8.43759	8.38661	8.29551	8.28369	8.26877	8.38359	8.33247	8.4201	8.45702	8.37452	8.52776	8.69219	8.84296	8.38154	8.3028			8.39365	0.92633	1.71099	1.43542	1.1461	0.848626	0.782631	1.42013	1.14633	0.884878	0.801206	0.925443	0.590498	0.1322	0.0611365	0.924535	0.600387			1.48186	2.27089	2.22691	2.0469	1.97998	1.96596	1.97394	2.40396	2.44399	2.49389	2.50081	2.18184	2.12107
8.38159	8.48355	8.43453	8.33561	8.33748	8.32941	8.42955	8.36964	8.42792	8.45898	8.4156	8.58742	8.70686	8.84003	8.42359	8.36539			8.44451	0.931034	1.72415	1.43384	1.14172	0.853047	0.782699	1.42326	1.15491	0.916076	0.821275	0.929619	0.613041	0.140856	0.0592979	0.92963	0.58605			1.48513	2.26209	2.22007	2.03908	1.97802	1.96303	1.96905	2.40103	2.44301	2.48509	2.48614	2.16912	2.12694
8.43815	8.51121	8.47617	8.39622	8.41926	8.41526	8.46417	8.41212	8.45511	8.47607	8.47316	8.62313	8.70395	8.83299	8.47715	8.42735			8.47717	0.935429	1.72494	1.43725	1.1475	0.860701	0.787205	1.43073	1.15165	0.907268	0.809774	0.934442	0.594724	0.115248	0.0569592	0.933446	0.574253			1.49123	2.26201	2.21796	2.03398	1.96999	1.95299	1.96096	2.39799	2.434	2.47001	2.47099	2.17302	2.11602
8.47765	8.5644	8.51965	8.45268	8.48594	8.48202	8.50853	8.44452	8.48337		8.51366	8.65624	8.69005	8.82996	8.51661	8.51677			8.5206	0.942928	1.73079	1.44556	1.1542	0.871316	0.78862	1.43843	1.157	0.914412		0.937608	0.547412	0.145439	0.0592969	0.945245	0.59067			1.49988	2.26385	2.20901	2.02798	1.96698	1.94985	1.95091	2.39489	2.43501	2.47194		2.17875	2.12093
8.52863	8.59577	8.57063	8.50661	8.56046	8.56242	8.5507	8.4857	8.51279		8.56563	8.67487	8.69397	8.82702	8.56465	8.57756			8.56766	0.946752	1.73564	1.44935	1.15949	0.876572	0.797278	1.43996	1.15802	0.91302		0.943805	0.573651	0.145351	0.0574731	0.946392	0.60729			1.50158	2.25208	2.20999	2.02601	1.96501	1.93808	1.94405	2.38606	2.43599	2.46704		2.15914	2.11504
8.56813	8.64809	8.60915	8.55916	8.62721	8.63721	8.57913	8.51512	8.52213	8.5391	8.60713	8.69501	8.694	8.82699	8.60712	8.65617		8.59991	8.60212	0.947834	1.74027	1.45139	1.16717	0.883963	0.807694	1.44469	1.16562	0.921159	0.843117	0.946716	0.533718	0.14581	0.0542265	0.945512	0.605805		0.134412	1.50824	2.23296	2.208	2.02501	1.95298	1.93499	1.93598	2.38799	2.428	2.46398	2.47297	2.14297	2.123
8.61617	8.68064	8.66244	8.61664	8.70299	8.71278	8.62622	8.5572	8.56936	8.57436	8.65612	8.6981	8.69401	8.82399	8.65121	8.71932		8.57012	8.64744	0.953112	1.74523	1.45702	1.17618	0.885133	0.816475	1.45741	1.17036	0.924414	0.893362	0.952564	0.532857	0.145899	0.0529452	0.950004	0.596192		0.174362	1.51679	2.21799	2.20899	2.02704	1.94598	1.92986	1.93015	2.38401	2.42894	2.45706	2.46194	2.13101	2.12201
8.62986	8.73149	8.69765	8.66749	8.78122	8.77438	8.64382	8.57284			8.6659	8.70592	8.69499	8.82301	8.66783	8.74475	8.50312	8.65911	8.68265	0.954061	1.75129	1.46493	1.1929	0.900387	0.827183	1.45919	1.17139			0.952085	0.522365	0.145811	0.0509797	0.952733	0.562349	0.153123	0.111222	1.52318	2.21701	2.20801	2.02997	1.94402	1.91911	1.94188	2.38499	2.42405			2.13199	2.12299
8.67808	8.75612	8.7461	8.71512	8.8372	8.85821	8.70107	8.61803	8.62413		8.71708	8.71202	8.69501	8.821	8.71607	8.80019	8.6093	8.66134	8.71812	0.95746	1.75393	1.4694	1.20286	0.927174	0.841644	1.46206	1.18335	0.939765		0.955943	0.509777	0.146773	0.0487281	0.955207	0.571754	0.156109	0.0622461	1.52476	2.21299	2.214	2.02899	1.93997	1.91897	1.91996	2.379	2.41401	2.45798		2.12699	2.12099
8.70444	8.79853	8.78153	8.75768	8.90761	8.93078	8.72563	8.63056	8.66845		8.74434	8.71859	8.69909	8.821	8.7394	8.86763	8.71429	8.77963	8.76044	0.960839	1.75765	1.47391	1.21037	0.935738	0.856893	1.46157	1.18199	0.937888		0.960275	0.509743	0.144348	0.0480831	0.957673	0.587072	0.166053	0.0745972	1.52957	2.20914	2.21503	2.02501	1.92992	1.90899	1.90499	2.37896	2.418	2.45208		2.12218	2.11877
8.73876	8.83971	8.82271	8.81062	8.95566	8.99157	8.77465	8.67469	8.70375		8.77081	8.76467	8.70595	8.821	8.77078	8.91665	8.81528	8.90709	8.79476	0.959182	1.75634	1.47436	1.22438	0.959839	0.869649	1.45592	1.17933	0.936202		0.957569	0.578055	0.145005	0.0475438	0.957134	0.591161	0.154591	0.0689005	1.52618	2.21992	2.21699	2.02599	1.92404	1.90801	1.90401	2.37602	2.418	2.45796		2.1359	2.10113
8.77511	8.86815	8.85812	8.84716	9.01017	9.05517	8.80714	8.70713	8.74423		8.81612	8.76805	8.709	8.82201	8.80811	8.94516	8.92835	9.03043	8.83411	0.955428	1.75624	1.47262	1.23353	0.962559	0.878321	1.45618	1.1745	0.930422		0.954908	0.580001	0.148559	0.0473064	0.952218	0.583604	0.170436	0.0573326	1.52139	2.219	2.21902	2.02601	1.92698	1.90499	1.902	2.37501	2.41899	2.44997		2.133	2.09999
8.80949	8.91544	8.89757	8.89748	9.0656	9.11067	8.85343	8.74868			8.85344	8.78515	8.70905	8.825	8.84353	8.99648	9.03914	9.16928	8.86954	0.951604	1.74823	1.46873	1.2239	0.971634	0.884973	1.44788	1.16419			0.951081	0.579976	0.151553	0.0493466	0.948397	0.565368	0.150379	0.0583752	1.51961	2.21903	2.225	2.029	1.92199	1.90295	1.90303	2.379	2.41689			2.132	2.09809
8.84763	8.94966	8.94157	8.93463	9.11155	9.16249	8.88667	8.80148			8.88766	8.79688	8.71296	8.825	8.8846	9.03363	9.12714	9.26803	8.91159	0.943391	1.74437	1.45923	1.22025	0.971135	0.88598	1.44292	1.15833			0.944198	0.551094	0.151788	0.049855	0.938933	0.523511	0.15957	0.0742143	1.51408	2.22098	2.225	2.029	1.92101	1.89904	1.90498	2.379	2.40809			2.132	2.10493
8.88314	8.9931	8.97415	8.97712	9.14915	9.20513	8.93311	8.84216			8.92612	8.82805	8.71402	8.825	8.91915	9.09107	9.21822	9.3682	8.94615	0.934175	1.73375	1.45331	1.21605	0.969457	0.885697	1.43616	1.15228			0.934838	0.561608	0.150881	0.0496518	0.930142	0.500103	0.158325	0.0851391	1.50588	2.22099	2.23001	2.03302	1.92301	1.905	1.906	2.38201	2.41401			2.13101	2.10301
8.93056	9.02864	9.02443	9.01664	9.2012	9.25043	8.96969	8.89557	8.96709		8.96571	8.84672	8.72115	8.82499	8.97048	9.11591	9.29172	9.43588	8.99643	0.928948	1.72992	1.44662	1.20778	0.954947	0.877772	1.42912	1.14166	0.9028		0.930672	0.550635	0.154427	0.050265	0.923918	0.504489	0.170199	0.0983087	1.49999	2.21697	2.23305	2.03901	1.9251	1.90408	1.90605	2.38612	2.41901	2.43567		2.13285	2.10801
8.97071	9.07466	9.05577	9.06266	9.21589	9.28177	9.01963	8.9367	9.04543		9.01663	8.89862	8.73192	8.82401	9.00475	9.18152	9.34362	9.49953	9.02777	0.922309	1.72546	1.44062	1.19606	0.956916	0.869957	1.42104	1.14316	0.9165		0.924346	0.548833	0.153487	0.0506273	0.917279	0.508739	0.162169	0.0946071	1.49516	2.21501	2.23697	2.03999	1.93195	1.90996	1.90997	2.39494	2.41999	2.41217		2.12208	2.10899
9.01528	9.10821	9.10617	9.08523	9.25607	9.30709	9.0612	8.9932			9.05329	8.92738	8.74113	8.82502	9.04928	9.23618	9.34916	9.51208	9.07816	0.919292	1.7219	1.4366	1.19676	0.946409	0.858544	1.41752	1.13053			0.921112	0.543044	0.155299	0.0530003	0.914392	0.522274	0.162952	0.098111	1.48928	2.22302	2.24402	2.04603	1.93603	1.91501	1.91002	2.39304	2.42102			2.138	2.11099
9.07261	9.15146	9.14058	9.13238	9.27134	9.3252	9.10254	9.03363	9.10188		9.11261	9.00383	8.76745	8.83029	9.10566	9.27363	9.38226	9.52918	9.11065	0.917771	1.72274	1.43952	1.18606	0.940021	0.849041	1.41543	1.13287	0.893006		0.919559	0.564028	0.159259	0.0552492	0.912831	0.52319	0.159267	0.0760324	1.49165	2.22704	2.24911	2.05305	1.94211	1.91811	1.91508	2.4021	2.42608	2.43404		2.13804	2.10901
9.12053	9.18765	9.18556	9.16171	9.29774	9.34085	9.14459	9.08252	9.17033		9.16053	9.06837	8.80266	8.85278	9.15749	9.32252	9.4028	9.54287	9.1615	0.919374	1.72674	1.43944	1.18454	0.927651	0.834264	1.41514	1.12736	0.893446		0.9226	0.564644	0.168579	0.0692333	0.912899	0.5263	0.150476	0.0613931	1.49077	2.22997	2.25791	2.05696	1.95091	1.92691	1.92094	2.40992	2.43194	2.43697		2.14097	2.10999
9.17412	9.23609	9.2251	9.20007	9.31302	9.34901	9.19209	9.12214	9.21202		9.2141	9.14519	8.86911	9.01573	9.21113	9.35604	9.41701	9.551	9.19913	0.92735	1.73218	1.44624	1.18715	0.917313	0.831098	1.41831	1.13021	0.893479		0.930849	0.567449	0.181065	0.135541	0.920301	0.549449	0.144051	0.0545838	1.49811	2.23401	2.26801	2.06202	1.96102	1.93301	1.92503	2.41701	2.43802	2.46004		2.14502	2.10799
9.21755	9.26956	9.26245	9.22645	9.32118	9.35205	9.2256	9.17443	9.2206		9.25162	9.21396	8.90908	8.91987	9.25845	9.37039	9.42108	9.552	9.24546	0.934726	1.73708	1.45617	1.18102	0.914779	0.826834	1.42278	1.14219	0.900328		0.937761	0.545626	0.183038	0.0757537	0.927866	0.556013	0.144288	0.0523178	1.50854	2.23919	2.2721	2.069	1.96704	1.93714	1.93517	2.42109	2.447	2.47622		2.15217	2.10494
9.25969	9.31269	9.29675	9.26075	9.3349	9.35597	9.27167	9.20776	9.26667		9.29965	9.28747	8.99239		9.29275	9.40078	9.42696	9.552	9.28074	0.942096	1.74646	1.46062	1.18131	0.906272	0.821757	1.43616	1.14588	0.90862		0.944729	0.563818	0.190565		0.935246	0.542389	0.140309	0.0506124	1.51375	2.25389	2.27994	2.069	1.96998	1.94792	1.94791	2.42795	2.447	2.49288		2.16491	2.10004
9.29414	9.34815	9.33213	9.28411	9.34703	9.35801	9.3072	9.25518	9.31427	9.33823	9.33014	9.35426	9.05532	9.06243	9.33114	9.41505	9.434	9.553	9.32016	0.948734	1.75229	1.46791	1.18401	0.903149	0.825117	1.44389	1.1509	0.911181	0.808484	0.950372	0.566251	0.198648	0.083418	0.942795	0.536595	0.136217	0.0499606	1.52232	2.26503	2.28302	2.072	1.97702	1.95402	1.95804	2.431	2.45403	2.48904	2.5	2.17303	2.10001
9.32839	9.38448	9.36443	9.31028	9.35516	9.3611	9.3564	9.29945	9.37969	9.39368	9.36337	9.41779	9.13325	9.16741	9.36642	9.42709	9.434	9.553	9.35944	0.954563	1.75942	1.47496	1.18992	0.900535	0.829378	1.4541	1.16421	0.884739	0.799986	0.95578	0.562002	0.178732	0.0828159	0.948765	0.533024	0.135433	0.0476838	1.5301	2.27201	2.28699	2.073	1.98305	1.95909	1.96805	2.43105	2.46204	2.49814	2.50106	2.18103	2.10204
9.3587	9.42163	9.39767	9.33178	9.36787	9.36892	9.38769	9.33465	9.43346	9.44647	9.39172	9.47938	9.23003	9.2769	9.39868	9.43393	9.434	9.553	9.39366	0.957936	1.76838	1.48054	1.19289	0.903223	0.836954	1.45602	1.17631	0.879205	0.821356	0.959651	0.583069	0.174987	0.0739686	0.951453	0.530248	0.135678	0.0472048	1.53499	2.27299	2.28601	2.073	1.98696	1.96593	1.97196	2.43496	2.46497	2.50889	2.50595	2.18298	2.10497
9.3871	9.46012	9.43011	9.36604	9.38006	9.37905	9.4331	9.3841	9.49007	9.50016	9.4191	9.53416	9.32733	9.39536	9.42711	9.45202	9.43401	9.54401	9.42913	0.96397	1.77647	1.48594	1.20637	0.905748	0.840927	1.46265	1.17969	0.889925	0.826695	0.966571	0.584431	0.157409	0.0686944	0.956348	0.518869	0.135618	0.0445393	1.54152	2.275	2.286	2.07402	1.99501	1.97204	1.98003	2.43502	2.46802	2.513	2.51002	2.18099	2.11001
9.41942	9.49944	9.46535	9.38033	9.40118	9.39524	9.46758	9.41748	9.51447	9.55264	9.45335	9.58745	9.43641	9.5156	9.46244	9.45815	9.43811	9.54729	9.4714	0.967236	1.77931	1.48899	1.20883	0.914839	0.846476	1.46376	1.17973	0.95051	0.85465	0.970205	0.577922	0.159967	0.0731181	0.959105	0.518555	0.134834	0.0442668	1.54437	2.27594	2.285	2.08197	1.99708	1.98403	1.98906	2.44	2.47603	2.51204	2.51808	2.17899	2.11204
9.45177	9.53376	9.49281	9.40582	9.4149	9.41387	9.51268	9.45474	9.55074	9.60265	9.48081	9.62275	9.54622	9.64012	9.49676	9.46992	9.44694	9.56984	9.50278	0.97005	1.78018	1.48876	1.20926	0.918663	0.847711	1.4681	1.18363	0.953658	0.863189	0.972921	0.565578	0.127779	0.0511559	0.96186	0.516614	0.118794	0.0401194	1.54602	2.27103	2.285	2.08001	2.00296	1.98599	1.99397	2.44	2.47799	2.51498	2.52396	2.17801	2.11498
9.49108	9.57209	9.5361	9.44208	9.4381	9.43609	9.5421	9.49311	9.60112	9.65315	9.52009	9.68313	9.65739	9.78233	9.53507	9.48905	9.4631	9.61592	9.54109	0.967752	1.78049	1.4874	1.20375	0.919194	0.848092	1.46531	1.18319	0.960077	0.866406	0.970186	0.570098	0.12068	0.0457117	0.960008	0.502693	0.11908	0.0597332	1.54619	2.27002	2.28401	2.082	2.00702	1.99403	1.99803	2.442	2.47702	2.51801	2.52601	2.18001	2.11398
9.51758	9.60256	9.57158	9.47048	9.47044	9.46544	9.57448	9.53048	9.64168	9.70358	9.54958	9.72713	9.78804	9.89357	9.55854	9.50548		9.58794	9.57058	0.964993	1.77707	1.48469	1.20093	0.920549	0.845388	1.45928	1.17189	0.948953	0.861797	0.965315	0.65285	0.164068	0.05671	0.959155	0.50412		0.0377285	1.54257	2.276	2.28896	2.082	2.01399	2.003	2.008	2.44199	2.48295	2.52305	2.529	2.182	2.10796
9.56253	9.64654	9.61653	9.50762	9.50465	9.49965	9.61162	9.56762	9.69445	9.74853	9.59453	9.7369	9.86916	10.0157	9.60057	9.54262		9.58305	9.61553	0.960536	1.77246	1.47723	1.19357	0.918095	0.848359	1.45438	1.16694	0.938241	0.856861	0.961005	0.635707	0.15924	0.0870956	0.954854	0.547788		0.0664429	1.53642	2.276	2.28603	2.082	2.01301	2.003	2.008	2.44101	2.47904	2.52696	2.529	2.182	2.10503
9.59124	9.6752	9.64521	9.55416	9.54722	9.5362	9.64421	9.59524	9.71918	9.78516	9.62322	9.78119	9.95526	10.1083	9.63622	9.57416			9.64422	0.957149	1.76792	1.47179	1.18322	0.90917	0.835492	1.44906	1.16443	0.93955	0.855533	0.957324	0.635811	0.170489	0.105962	0.951825	0.570817			1.53383	2.275	2.28499	2.07997	2.01297	2.001	2.01199	2.44197	2.478	2.524	2.53199	2.181	2.113
9.64051	9.7165	9.68943	9.58769	9.59361	9.57861	9.68849	9.64439	9.75724	9.81936	9.66857	9.82079	10.0104	10.1764	9.68153	9.60874	9.47924	9.62429	9.68949	0.950803	1.75866	1.46437	1.17724	0.902918	0.829295	1.44474	1.15275	0.931298	0.847768	0.951878	0.627783	0.168157	0.122816	0.944665	0.572613	0.11259	0.0686867	1.52654	2.27404	2.28294	2.07393	2.00694	2.00186	2.0099	2.43596	2.47693	2.52297	2.52899	2.18104	2.11211
9.67574	9.75075	9.71879	9.63466	9.63569	9.62069	9.72176	9.67081	9.77388	9.84382	9.70771	9.87461	10.0388	10.2068	9.71774	9.65963	9.49588	9.64386	9.72276	0.949619	1.75518	1.46132	1.16479	0.896636	0.809782	1.44102	1.15349	0.927736	0.842856	0.948326	0.630044	0.161786	0.112922	0.945722	0.600884	0.1523	0.108182	1.52353	2.27698	2.27903	2.06904	2.00303	1.99207	2.00305	2.43302	2.47204	2.52101	2.52801	2.18398	2.11994
9.72911	9.7881	9.76509	9.67315	9.68917	9.67518	9.76909	9.72009	9.81506	9.87005	9.7611	9.91816	10.0661	10.2251	9.77112	9.70817	9.52507	9.67307	9.76411	0.942109	1.75252	1.45272	1.16328	0.889726	0.804328	1.43306	1.14093	0.910576	0.825953	0.942439	0.621449	0.147827	0.0953717	0.936868	0.60489	0.162541	0.11922	1.51695	2.27901	2.27498	2.06898	1.99899	1.98297	1.99397	2.42599	2.47198	2.51597	2.52397	2.185	2.11102
9.76569	9.82144	9.79554	9.72164	9.74377	9.73279	9.79759	9.75048	9.83333	9.88514	9.7937	9.96972	10.1032	10.2431	9.80969	9.7637	9.54728	9.69526	9.79852	0.9416	1.75187	1.45056	1.15966	0.882106	0.797416	1.43635	1.14327	0.909378	0.817427	0.942046	0.627452	0.149997	0.0736327	0.936166	0.601668	0.175504	0.132153	1.51653	2.28192	2.26895	2.06391	1.99494	1.9739	1.98385	2.42391	2.46595	2.5069	2.51587	2.18596	2.11575
9.81955	9.85572	9.83765	9.77159	9.8035	9.79449	9.84362	9.78769	9.85879	9.89591	9.84855	10.0255	10.1149	10.247	9.86355	9.81855	9.56882	9.71583	9.83867	0.935391	1.75508	1.44912	1.15901	0.876308	0.790111	1.43793	1.14697	0.909231	0.813314	0.937855	0.626815	0.141223	0.0660528	0.928067	0.593756	0.185943	0.143308	1.51829	2.27605	2.26503	2.05706	1.99004	1.96606	1.9721	2.41706	2.46203	2.49906	2.50608	2.18302	2.09616
9.8631	9.89009	9.87311	9.81315	9.86217	9.86319	9.87812	9.8211	9.90202	9.91404	9.8951	10.0551	10.108	10.253	9.90411	9.87916	9.58908		9.86911	0.937818	1.75913	1.45115	1.15835	0.873253	0.79238	1.43962	1.15197	0.864709	0.802568	0.940638	0.487723	0.127717	0.0545478	0.929967	0.58025	0.198246		1.52309	2.267	2.26198	2.05398	1.98498	1.95998	1.96297	2.41398	2.45499	2.48999	2.49299	2.17299	2.12198
9.9015	9.92343	9.91245	9.86752	9.92681	9.93382	9.92128	9.85834	9.90926	9.93026	9.93259	10.0781	10.1201	10.258	9.94545	9.93969		9.7676	9.90939	0.944411	1.76304	1.45386	1.16551	0.881757	0.79977	1.44727	1.15276	0.864309	0.794622	0.943708	0.558398	0.111858	0.050039	0.939919	0.580064		0.183578	1.52962	2.26589	2.25595	2.046	1.97597	1.95089	1.95189	2.405	2.45095	2.48801	2.489	2.16887	2.11504
9.94072	9.95676	9.94774	9.90771	9.98955	9.99754	9.94284	9.88481	9.92985	9.95085	9.97867	10.082	10.124	10.258	9.98074	9.99361		9.81466	9.93978	0.946803	1.77191	1.45843	1.17394	0.8831	0.802858	1.44944	1.15841	0.870446	0.804141	0.946679	0.55977	0.112456	0.0484018	0.941389	0.568682		0.177206	1.53405	2.25706	2.25203	2.046	1.97401	1.94206	1.94306	2.405	2.44703	2.48899	2.489	2.15907	2.11798
9.9701	9.98911	9.98613	9.95912	10.0422	10.0592	9.98307	9.90908	9.95706		10.0011	10.096	10.124	10.258	10.0101	10.0641		9.9011	9.9781	0.95094	1.77723	1.46695	1.17854	0.895557	0.814796	1.45802	1.16673	0.923084		0.950017	0.542805	0.1125	0.0467073	0.946062	0.593713		0.194536	1.54009	2.24897	2.25299	2.045	1.96598	1.93698	1.93597	2.39999	2.44301	2.48402		2.15197	2.11701
10.0033	10.0273	10.0294	9.9995	10.0998	10.1239	10.0074	9.93434	9.97635		10.0334	10.104	10.1281	10.258	10.0423	10.0926		9.93549	10.0103	0.954214	1.78116	1.47252	1.18927	0.908041	0.82679	1.46063	1.17098	0.927914		0.95241	0.527836	0.112399	0.0458237	0.949934	0.588196		0.183157	1.54606	2.23895	2.24905	2.04603	1.9599	1.92994	1.92687	2.39603	2.44594	2.48885		2.14199	2.12099
10.0258	10.0488	10.0568	10.0387	10.1645	10.1905	10.0358	9.96078			10.0608	10.107	10.132	10.258	10.0658	10.1356		9.97369	10.0368	0.956829	1.78379	1.4765	1.19935	0.922144	0.840002	1.46788	1.17846			0.954771	0.525202	0.109176	0.045334	0.952578	0.584788		0.17829	1.55103	2.23503	2.25297	2.04798	1.95206	1.92504	1.91708	2.39798	2.44104			2.14101	2.12001
10.0541	10.0851	10.0971	10.0741	10.2171	10.2472	10.0671	9.98106			10.0891	10.115	10.129	10.254	10.0941	10.1562	9.96924	10.0333	10.0731	0.960001	1.78822	1.48121	1.2071	0.934261	0.85137	1.47395	1.18067			0.956893	0.496626	0.106039	0.0453354	0.956609	0.577254	0.221184	0.0960205	1.55547	2.23401	2.25601	2.05001	1.952	1.923	1.91799	2.396	2.43901			2.14002	2.122
10.0794	10.1213	10.1264	10.1134	10.2665	10.3027	10.0884	10.0047			10.1123	10.1183	10.133	10.243	10.1154	10.2175	10.0551	10.136	10.1014	0.960313	1.78543	1.48427	1.21956	0.948969	0.865617	1.47598	1.18457			0.957957	0.495611	0.109436	0.043697	0.956139	0.589297	0.207698	0.0853556	1.55602	2.23711	2.25904	2.05204	1.95103	1.923	1.91303	2.39601	2.44185			2.14708	2.12099
10.1068	10.1469	10.1608	10.1408	10.3018	10.3547	10.1198	10.0557			10.1389	10.1429	10.133	10.243	10.1448	10.2528	10.1375	10.2116	10.1328	0.959017	1.78853	1.48477	1.22069	0.958179	0.876261	1.47572	1.18542			0.95621	0.535986	0.114542	0.0434613	0.955275	0.591408	0.150965	0.0679566	1.55589	2.24595	2.26198	2.05498	1.95299	1.923	1.91499	2.39699	2.43007			2.15297	2.12001
10.1331	10.1851	10.1871	10.1801	10.3381	10.3991	10.155	10.0741			10.1641	10.146	10.133	10.2431	10.1701	10.2811	10.2232	10.2973	10.1611	0.957612	1.78237	1.48541	1.22401	0.977885	0.890636	1.47532	1.17906			0.95349	0.539298	0.121314	0.0434202	0.955154	0.586764	0.131766	0.0464098	1.55285	2.25202	2.26702	2.05801	1.95201	1.927	1.91902	2.39001	2.43201			2.16202	2.119
10.1583	10.2084	10.2164	10.2064	10.3833	10.4434	10.1735	10.0963			10.1903	10.1621	10.133	10.2711	10.1973	10.3064	10.312	10.4111	10.1864	0.950897	1.78239	1.48228	1.22676	0.979615	0.896472	1.47223	1.17882			0.946118	0.553223	0.122759	0.0473698	0.949279	0.561931	0.130147	0.0537	1.55106	2.26109	2.27406	2.06308	1.9551	1.92708	1.9271	2.39201	2.43504			2.16809	2.11801
[truncated: 64 more columns]
