# Supplementary material for: Kinematic Validation of a Multi-Kinect v2 Instrumented 10-Meter Walkway for Quantitative Gait Assessments
Source: PLoS One. 2015 Oct 13;10(10):e0139913. doi: 10.1371/journal.pone.0139913 (PMC4603795; doi:10.1371/journal.pone.0139913)
Supplement: S1 Data — (ZIP) [file pone.0139913.s001.zip › S1_Data/pp19_trial4.xls]

## Sheet: Sheet1
Kinect(x) SpineBase	Kinect(x) Head	Kinect(x) ShoulderLeft	Kinect(x) ElbowLeft	Kinect(x) WristLeft	Kinect(x) HandLeft	Kinect(x) ShoulderRight	Kinect(x) ElbowRight	Kinect(x) WristRight	Kinect(x) HandRight	Kinect(x) HipLeft	Kinect(x) KneeLeft	Kinect(x) AnkleLeft	Kinect(x) FootLeft	Kinect(x) HipRight	Kinect(x) KneeRight	Kinect(x) AnkleRight	Kinect(x) FootRight	Kinect(x) SpineShoulder	Kinect(y) SpineBase	Kinect(y) Head	Kinect(y) ShoulderLeft	Kinect(y) ElbowLeft	Kinect(y) WristLeft	Kinect(y) HandLeft	Kinect(y) ShoulderRight	Kinect(y) ElbowRight	Kinect(y) WristRight	Kinect(y) HandRight	Kinect(y) HipLeft	Kinect(y) KneeLeft	Kinect(y) AnkleLeft	Kinect(y) FootLeft	Kinect(y) HipRight	Kinect(y) KneeRight	Kinect(y) AnkleRight	Kinect(y) FootRight	Kinect(y) SpineShoulder	Kinect(z) SpineBase	Kinect(z) Head	Kinect(z) ShoulderLeft	Kinect(z) ElbowLeft	Kinect(z) WristLeft	Kinect(z) HandLeft	Kinect(z) ShoulderRight	Kinect(z) ElbowRight	Kinect(z) WristRight	Kinect(z) HandRight	Kinect(z) HipLeft	Kinect(z) KneeLeft
0.0700003	0.175999	0.135999	0.107998	0.165999	0.184	0.129997	0.0889985	0.128999	0.148999	0.112	0.066998	-0.012	0.106	0.107999	0.0489977	-0.0119988	0.0750015	0.133999	0.97036	1.75751	1.4836	1.21939	0.95815	0.831771	1.46854	1.20451	0.94748	0.86293	0.97264	0.541191	0.14882	0.05044	0.96551	0.532651	0.163538	0.0701083	1.53082	2.258	2.259	2.073	2.015	1.978	1.969	2.411	2.439	2.493	2.48	2.173	2.134
0.0798189	0.188765	0.145819	0.116837	0.168946	0.191855	0.135891	0.0958732	0.128018	0.156855	0.117891	0.0709275	-0.0159275	0.106982	0.117819	0.0519457	-0.012	0.075	0.148728	0.971617	1.75624	1.48399	1.22004	0.957217	0.83015	1.46804	1.20354	0.947608	0.863961	0.97263	0.543321	0.152649	0.0504105	0.967984	0.530539	0.16352	0.0706402	1.53003	2.25505	2.25507	2.07005	2.00911	1.97702	1.96998	2.40904	2.43704	2.49005	2.48098	2.17104	2.13695
0.0829762	0.197929	0.159889	0.12196	0.174952	0.195968	0.145921	0.101952	0.133952	0.16196	0.123952	0.0739762	-0.016	0.112952	0.123952	0.079778	-0.012	0.075	0.155945	0.971342	1.75283	1.47924	1.21648	0.952765	0.828989	1.46893	1.20522	0.948314	0.86397	0.971559	0.543271	0.152085	0.0494874	0.968526	0.542107	0.162677	0.0702631	1.52748	2.25401	2.25202	2.06206	2.00305	1.97204	1.97198	2.40602	2.43502	2.48802	2.47604	2.16902	2.13601
0.0999959	0.220994	0.172997	0.136996	0.186997	0.211996	0.164995	0.111998	0.139999	0.169998	0.139996	0.0789988	-0.0130007	0.0960041	0.137997	0.111992	-0.00500169	0.075	0.175995	0.968721	1.74697	1.47562	1.21391	0.950321	0.826211	1.46509	1.20364	0.942181	0.851283	0.967181	0.54267	0.146481	0.0540989	0.96733	0.530373	0.160461	0.0693202	1.52444	2.252	2.244	2.058	1.995	1.968	1.967	2.4	2.432	2.483	2.477	2.164	2.13
0.105894	0.230823	0.186752	0.148788	0.197805	0.217894	0.173841	0.123788	0.142947	0.17	0.145894	0.0858761	-0.013	0.096	0.143894	0.140487	0.00776991	0.0877699	0.186805	0.968121	1.74652	1.47262	1.21928	0.95474	0.82676	1.46353	1.20161	0.940255	0.846329	0.966316	0.54156	0.146087	0.0533142	0.967016	0.532747	0.14882	0.0573949	1.52116	2.25004	2.244	2.05702	1.99107	1.968	1.96504	2.39705	2.42709	2.48202	2.477	2.16204	2.12804
0.119884	0.246868	0.202868	0.162884	0.223785	0.23486	0.187884	0.133917	0.152917	0.174959	0.156909	0.0909587	-0.0100248	0.0950083	0.155901	0.188603	0.0159339	0.0949422	0.20386	0.96569	1.74251	1.47083	1.21778	0.955911	0.81594	1.4609	1.19918	0.938395	0.838594	0.963771	0.542036	0.145931	0.0534884	0.964719	0.564486	0.148779	0.0560197	1.51706	2.2381	2.23904	2.05105	1.99001	1.96304	1.96302	2.39601	2.42402	2.47902	2.48196	2.15109	2.12304
0.132015	0.280011	0.226012	0.189012	0.23802	0.261021	0.202014	0.148006	0.183	0.188007	0.17301	0.0970028	-0.0099979	0.0979993	0.171015	0.224019	0.0410266	0.124027	0.224013	0.963482	1.73947	1.46719	1.21246	0.947881	0.848194	1.45964	1.19844	0.936161	0.826168	0.961953	0.541602	0.145911	0.052959	0.962141	0.526455	0.146089	0.0565684	1.51299	2.23401	2.232	2.047	1.981	1.962	1.957	2.395	2.423	2.465	2.478	2.14601	2.121
0.152625	0.294732	0.242696	0.205696	0.265499	0.290464	0.221642	0.156839	0.183	0.197821	0.18675	0.100928	-0.00705364	0.0970179	0.191625	0.250517	0.0783206	0.162303	0.24266	0.966534	1.73458	1.46853	1.2119	0.949363	0.825955	1.45767	1.19945	0.937083	0.82395	0.966507	0.544487	0.146706	0.0515752	0.963544	0.533335	0.158975	0.0683553	1.51272	2.24186	2.23396	2.04504	1.97904	1.96004	1.96191	2.39205	2.42005	2.465	2.478	2.15484	2.12395
0.173835	0.321787	0.27078	0.23874	0.304693	0.32374	0.238866	0.17089	0.194906	0.204945	0.210811	0.106953	-0.007	0.097	0.211843	0.305567	0.129599	0.217567	0.266811	0.964179	1.73232	1.46562	1.21442	0.952237	0.824786	1.45973	1.20242	0.940146	0.82015	0.961233	0.545522	0.149647	0.0522048	0.963907	0.561736	0.155261	0.0664568	1.51255	2.242	2.23202	2.04599	1.97503	1.96099	1.96498	2.39002	2.41901	2.46798	2.47602	2.15401	2.12202
0.188997	0.354994	0.296995	0.267994	0.346992	0.37599	0.280992	0.201994	0.208997	0.221997	0.225997	0.116998	-0.00100114	0.100999	0.224998	0.335994	0.198987	0.300984	0.299994	0.9647	1.72911	1.46339	1.21116	0.95251	0.82305	1.45672	1.20165	0.93932	0.844385	0.964789	0.54592	0.15169	0.05228	0.96177	0.583736	0.178506	0.0734087	1.50687	2.233	2.235	2.049	1.977	1.968	1.967	2.387	2.416	2.467	2.474	2.146	2.119
0.196859	0.371701	0.328437	0.308279	0.393173	0.433962	0.291806	0.218701	0.218824	0.238701	0.232877	0.123877	-0.001	0.102965	0.235806	0.365472	0.270716	0.353068	0.32456	0.96361	1.72676	1.45753	1.20235	0.945289	0.822166	1.45388	1.19778	0.936314	0.849145	0.962079	0.54483	0.150383	0.050492	0.962526	0.580144	0.177194	0.086142	1.5034	2.23791	2.23304	2.049	1.98093	1.97881	1.97584	2.38995	2.41404	2.467	2.47204	2.14698	2.11998
0.221736	0.418503	0.367588	0.330767	0.439514	0.490408	0.32663	0.23681	0.243736	0.244937	0.265651	0.142799	-0.001	0.103	0.25381	0.421408	0.343239	0.463826	0.357651	0.963422	1.72083	1.45574	1.20956	0.959744	0.862202	1.44883	1.19793	0.935864	0.833449	0.962366	0.551073	0.151458	0.0503116	0.961857	0.586986	0.149021	0.0686296	1.49838	2.23701	2.23894	2.04702	1.98397	1.98098	1.97501	2.38901	2.41499	2.467	2.47992	2.14997	2.12
0.250996	0.461994	0.408994	0.388992	0.51099	0.558991	0.360995	0.267996	0.265997	0.270996	0.286997	0.152999	0.00299944	0.106	0.286995	0.460995	0.448985	0.563986	0.397994	0.958461	1.70761	1.44894	1.19387	0.952001	0.852601	1.44185	1.19042	0.929251	0.83178	0.96026	0.5512	0.146061	0.0491002	0.953431	0.563673	0.159449	0.0667102	1.4826	2.241	2.239	2.055	1.977	1.983	1.988	2.392	2.412	2.47	2.483	2.151	2.12
0.273599	0.494425	0.44339	0.420443	0.558164	0.621885	0.393425	0.297477	0.319059	0.281808	0.322373	0.164791	0.003	0.106	0.304686	0.505216	0.526624	0.669136	0.427477	0.945333	1.69832	1.43472	1.19109	0.958564	0.859252	1.43025	1.17995	0.931353	0.832537	0.939203	0.550011	0.147396	0.0488937	0.947033	0.527884	0.154331	0.0621508	1.47751	2.25476	2.24293	2.05402	1.977	1.98791	1.99881	2.39593	2.41691	2.45231	2.48595	2.17065	2.12295
0.32359	0.54459	0.494581	0.48745	0.639335	0.697384	0.444581	0.339655	0.324959		0.363664	0.200705	0.00696717	0.106	0.356573	0.543688	0.618253	0.764229	0.480565	0.932207	1.67807	1.42501	1.1714	0.948088	0.854094	1.42136	1.17475	0.933393		0.929725	0.550486	0.143155	0.0478189	0.933144	0.523759	0.177607	0.0895923	1.4605	2.25599	2.24399	2.05896	1.97601	1.98998	2.01388	2.39997	2.417	2.45398		2.17199	2.12598
0.351	0.589	0.531	0.525	0.688	0.761	0.483	0.375			0.397	0.219	0.014	0.106	0.387	0.592	0.692	0.844	0.521	0.92876	1.67406	1.41481	1.17883	0.96225	0.86969	1.41498	1.17292			0.92714	0.5477	0.14558	0.04756	0.92796	0.52422	0.18358	0.10363	1.45205	2.265	2.251	2.061	1.982	1.996	2.014	2.399	2.424			2.176	2.127
0.39914	0.63714	0.585035	0.57707	0.748912	0.829772	0.534088	0.419211			0.438263		0.0179298	0.106	0.43514	0.624421	0.761755	0.905895	0.565211	0.922354	1.6665	1.41076	1.1746	0.963792	0.871792	1.40763	1.16903			0.924478		0.143694	0.0479726	0.91787	0.530046	0.168322	0.103375	1.44418	2.26304	2.25984	2.06788	1.99281	1.99993	2.02284	2.40588	2.42989			2.17305
0.441652	0.68957	0.638561	0.628578	0.80752	0.88852	0.581611	0.47157			0.484619	0.303222	0.0507269	0.108975	0.477652	0.677561	0.765975	0.918901	0.620545	0.90789	1.66029	1.4034	1.17523	0.971575	0.880151	1.40064	1.16067			0.895541	0.549724	0.173848	0.0491701	0.917611	0.540166	0.171769	0.0985998	1.44092	2.27391	2.26694	2.07891	1.98705	2.00595	2.02598	2.41195	2.43793			2.18589	2.12697
0.499	0.739	0.689	0.674	0.85	0.941	0.635	0.513			0.535	0.365	0.1	0.116001	0.54	0.727	0.793	0.943	0.676	0.90193	1.66152	1.40383	1.1754	0.96982	0.88081	1.39131	1.15731			0.89186	0.5578	0.19132	0.0528103	0.91012	0.53688	0.18098	0.10037	1.43886	2.276	2.276	2.091	1.997	2.006	2.026	2.423	2.446			2.187	2.134
0.540245	0.785155	0.739083	0.730957	0.900083	0.983227	0.692939	0.570939			0.582137	0.432759	0.147137	0.289817	0.575353	0.776101	0.833263	0.982281	0.727065	0.905338	1.66503	1.41073	1.17649	0.966137	0.879003	1.3946	1.15914			0.895611	0.559823	0.205078	0.141977	0.913125	0.498434	0.140786	0.0592627	1.44491	2.28386	2.28877	2.09493	1.99896	2.01091	2.026	2.42889	2.45484			2.19289	2.13891
0.601559	0.837624	0.791624	0.780646	0.946668	1.01577					0.640581	0.522357	0.228415	0.373415	0.640531	0.818697	0.837971	0.986971	0.766718	0.914285	1.67513	1.41853	1.18544	0.97023	0.87903					0.904377	0.56817	0.223597	0.164071	0.922026	0.496717	0.139941	0.0561571	1.45168	2.28896	2.29694	2.10294	2.00099	2.01001	2.026					2.19896	2.12014
0.662982	0.896982	0.847983	0.819988	0.974992	1.04499	0.797982	0.688984			0.703981	0.604975	0.302978	0.447978	0.700982	0.844992	0.843998	0.987	0.829981	0.917979	1.68162	1.42784	1.19159	0.968431	0.87781	1.40453	1.16252			0.909578	0.563441	0.225449	0.16559	0.924089	0.555372	0.14057	0.0545205	1.4602	2.29	2.306	2.113	2.009	2.011	2.02	2.455	2.466			2.206	2.136
0.709174	0.947104	0.891227	0.853403	0.997596	1.06465	0.844174	0.744999	0.77793		0.749192	0.679665	0.368823	0.512841	0.747174	0.865631	0.851859	0.987	0.881087	0.935713	1.69763	1.44244	1.19869	0.971004	0.86497	1.42629	1.17733	0.912295		0.928698	0.560208	0.232818	0.172555	0.939956	0.525681	0.137888	0.0529579	1.47498	2.30277	2.30993	2.11693	2.01588	2.00707	2.02393	2.46089	2.46895	2.46826		2.21582	2.13993
0.765551	0.998591	0.945567	0.887727	1.01982	1.07889	0.901543	0.788655	0.780976		0.802575	0.780198	0.473166	0.617166	0.800575	0.877904	0.854976	0.987	0.932591	0.944115	1.71157	1.45304	1.2087	0.971159	0.859165	1.43351	1.19099	0.996767		0.94019	0.562928	0.230311	0.170666	0.94514	0.522124	0.137404	0.052801	1.48599	2.30201	2.31496	2.11998	2.01501	2.007	2.01606	2.46398	2.47198	2.51066		2.21699	2.14595
0.821988	1.05199	0.99199	0.926992	1.037	1.087	0.953989	0.855985	0.839987		0.856988	0.87398	0.571979	0.714979	0.858987	0.898995	0.858999	0.987	0.985988	0.955318	1.73061	1.46257	1.21561	0.968531	0.855011	1.449	1.20053	0.939143		0.956347	0.552392	0.213344	0.154294	0.951079	0.52103	0.13796	0.05276	1.50034	2.302	2.315	2.122	2.024	2.005	2.006	2.471	2.483	2.53799		2.22	2.148
0.86719	1.09916	1.03326	0.965313	1.05174	1.07816	1.00607	0.911014	0.906803	0.913504	0.905137	0.941785	0.663363	0.704194	0.909102	0.910789	0.861947	0.987	1.0253	0.964446	1.73634	1.47628	1.22862	0.972558	0.851336	1.4604	1.20985	0.94525	0.848329	0.967422	0.536259	0.179997	0.0797752	0.958045	0.521777	0.137577	0.0524849	1.51093	2.30396	2.31598	2.12004	2.02498	2.00696	2.01189	2.47198	2.48202	2.52326	2.531	2.22196	2.14604
0.916581	1.1466	1.08258	0.995744	1.05497	1.07503	1.06252	0.968513	0.98335	0.991342	0.950615	1.04215	0.800829	0.864615	0.961556	0.920915	0.865966	0.984026	1.08053	0.962568	1.74405	1.47812	1.23961	0.977448	0.853362	1.46064	1.21248	0.946599	0.856996	0.964854	0.56614	0.180887	0.0808393	0.956901	0.520283	0.132295	0.0522222	1.51538	2.30301	2.31897	2.12793	2.02897	2.00601	2.01299	2.46903	2.49489	2.52994	2.531	2.21803	2.14897
0.972001	1.203	1.129	1.047	1.074	1.087	1.115	1.034	1.066	1.086	1.006	1.125	0.940003	1.029	1.013	0.942	0.867	0.983	1.129	0.97011	1.74491	1.48131	1.24092	0.97342	0.85409	1.46666	1.21236	0.95052	0.85635	0.9701	0.54311	0.16424	0.0748097	0.96644	0.52847	0.13528	0.05341	1.51842	2.309	2.318	2.127	2.027	2	1.988	2.477	2.499	2.549	2.546	2.224	2.14
1.02406	1.25506	1.18303	1.07843	1.08382	1.08896	1.17001	1.09196	1.14557	1.17637	1.05708	1.20653	1.10994	1.22841	1.06408	0.956735	0.882717	0.988894	1.18499	0.968253	1.74263	1.48273	1.24988	0.981397	0.851487	1.45987	1.20442	0.946041	0.852823	0.968695	0.530359	0.161725	0.0576977	0.964141	0.524717	0.126626	0.0543236	1.51758	2.30998	2.318	2.12307	2.03388	2	1.98407	2.47602	2.50489	2.55096	2.54796	2.22302	2.14393
1.07548	1.31044	1.23349	1.12651	1.10182	1.09494	1.23138	1.15239	1.23609	1.27402	1.10848	1.27828	1.26841	1.39434	1.11746	0.996595	0.898838	1.00088	1.24143	0.956539	1.73562	1.4702	1.23824	0.97173	0.849312	1.45237	1.19966	0.94793	0.856937	0.962117	0.525883	0.156196	0.0555191	0.94751	0.552426	0.124441	0.0493114	1.50895	2.31693	2.31404	2.12399	2.03202	1.9901	1.97806	2.47006	2.50698	2.54704	2.54503	2.22795	2.14598
1.131	1.362	1.286	1.163	1.127	1.107	1.288	1.214	1.316	1.366			1.42	1.563	1.174	1.045			1.293	0.94925	1.72524	1.4644	1.23983	0.97528	0.84329	1.43791	1.18464	0.93813	0.841471			0.130293	0.0636928	0.93985	0.579551			1.4995	2.313	2.311	2.125	2.034	1.989	1.974	2.47	2.511	2.553	2.547
1.18994	1.41799	1.34003	1.21114	1.14959	1.11682	1.34792	1.26803	1.38771	1.44164	1.21901	1.39419	1.49761	1.64257	1.23294	1.09706			1.34899	0.937442	1.7183	1.45134	1.22869	0.96974	0.83884	1.42764	1.17482	0.937629	0.85541	0.943689	0.592709	0.225117	0.141424	0.928081	0.593843			1.48873	2.31398	2.31002	2.12107	2.03204	1.98507	1.97105	2.46411	2.50805	2.55398	2.547	2.223	2.14596
1.24455	1.46957	1.39157	1.26059	1.18669	1.14675	1.40652	1.33544	1.45147	1.51737	1.27752	1.45747	1.58726	1.75209	1.28755	1.15155			1.40553	0.927799	1.70623	1.44012	1.21615	0.961459	0.83761	1.41616	1.16312	0.927099	0.85092	0.934625	0.599401	0.247516	0.186562	0.918043	0.583827			1.47932	2.31797	2.30703	2.11406	2.03002	1.98004	1.96803	2.45904	2.51097	2.55103	2.55097	2.22796	2.14303
1.31599	1.521	1.444	1.314	1.219	1.176	1.459	1.394	1.501	1.578	1.34199	1.52599	1.70399	1.87099	1.35999	1.22499			1.46	0.93293	1.70204	1.43377	1.21025	0.96324	0.83777	1.40779	1.1522	0.941499	0.865699	0.93164	0.59732	0.177106	0.130094	0.931109	0.599289			1.47549	2.308	2.301	2.111	2.03	1.98	1.969	2.46	2.506	2.553	2.552	2.218	2.138
1.38574	1.58485	1.50981	1.37392	1.27696	1.22119	1.51794	1.45097	1.5678	1.63792	1.41469	1.60262	1.72561	1.88573	1.42876	1.29376			1.51894	0.930268	1.70231	1.43087	1.20882	0.960706	0.839597	1.40685	1.15257	0.931824	0.858274	0.927966	0.596406	0.174929	0.120277	0.92944	0.595066			1.47509	2.30996	2.29314	2.10019	2.02411	1.97804	1.96802	2.45116	2.50109	2.54809	2.54611	2.218	2.13702
1.45644	1.64254	1.56754	1.43353	1.33355	1.28053	1.57653	1.50656	1.60273	1.6757	1.48544	1.67542	1.77262	1.91278	1.50142	1.38626			1.58051	0.931946	1.70397	1.43046	1.20715	0.96067	0.864349	1.40745	1.15374	0.946053	0.87294	0.92796	0.59636	0.151678	0.0862942	0.932683	0.588989			1.47678	2.30802	2.28506	2.09206	2.02202	1.97701	1.96602	2.44604	2.49703	2.54403	2.55195	2.21602	2.13105
1.52598	1.69999	1.62898	1.50198	1.39798	1.34298	1.64598	1.56698	1.66099	1.71599	1.55698	1.74398	1.80199	1.926	1.57298	1.48697			1.64098	0.93342	1.71291	1.43463	1.20543	0.96004	0.862441	1.41794	1.168	0.949549	0.866872	0.9291	0.594241	0.143052	0.0717537	0.93438	0.578683			1.4839	2.295	2.276	2.085	2.014	1.97	1.963	2.434	2.489	2.539	2.546	2.199	2.126
1.59278	1.75303	1.69186	1.57271	1.47755	1.4088	1.70198	1.62887	1.69046	1.74939	1.62477	1.79409	1.81575	1.93484	1.63782	1.56459			1.70189	0.938989	1.7201	1.44149	1.20726	0.95728	0.835805	1.42937	1.17756	0.948165	0.864238	0.935248	0.592983	0.137786	0.0606227	0.939133	0.559902			1.49258	2.29795	2.27404	2.07813	2.00811	1.96804	1.963	2.42614	2.47918	2.53311	2.54502	2.20489	2.13287
1.6565	1.81253	1.75649	1.64047	1.56134	1.51615	1.75657	1.67266	1.74457	1.78175	1.6885	1.81782	1.80509	1.93698	1.69654	1.6791			1.75657	0.949179	1.73477	1.45557	1.21598	0.960881	0.862721	1.44133	1.1891	0.939588	0.854914	0.944675	0.566571	0.139565	0.0639121	0.949726	0.577348			1.50444	2.29502	2.27301	2.07403	2.00998	1.96502	1.95506	2.42501	2.47206	2.53002	2.53806	2.20103	2.13895
1.71801	1.86901	1.81901	1.71801	1.65601	1.60401	1.81101	1.729	1.771	1.814	1.75301	1.831	1.812	1.937	1.75601	1.75101			1.81701	0.958391	1.74704	1.4641	1.21933	0.9586	0.83175	1.45664	1.20633	0.946671	0.860081	0.954521	0.56197	0.13385	0.05973	0.957951	0.583571			1.51942	2.288	2.272	2.071	2.006	1.959	1.951	2.418	2.471	2.524	2.528	2.196	2.135
1.7779	1.92988	1.88381	1.79754	1.76107	1.72281	1.86893	1.77711	1.81224	1.84051	1.81192	1.85064	1.812	1.937	1.81393	1.84527			1.87493	0.969231	1.76346	1.47835	1.22789	0.96239	0.833999	1.47199	1.22493	0.961487	0.870646	0.965135	0.557718	0.135176	0.0594943	0.968604	0.590139			1.53131	2.2772	2.26905	2.06707	1.99618	1.95114	1.94707	2.41604	2.46805	2.51418	2.51229	2.18716	2.13205
1.83255	1.98356	1.94351	1.87337	1.86514	1.84797	1.92256	1.81866	1.84275	1.86877	1.86952	1.85794	1.80704	1.93997	1.87351	1.91047	1.71133		1.93054	0.974805	1.77333	1.48817	1.2335	0.964354	0.830867	1.481	1.23824	0.973174	0.88159	0.971191	0.55052	0.132493	0.0574373	0.973421	0.576476	0.167513		1.54089	2.27006	2.269	2.06601	1.98906	1.95199	1.94403	2.41699	2.46503	2.50706	2.51299	2.17907	2.13299
1.881	2.04399	2.00399	1.94299	1.96099	1.96299	1.976	1.87699	1.892	1.904	1.911	1.879	1.814	1.937	1.926	2.00499	1.82099	1.88499	1.99199	0.9775	1.7802	1.48932	1.23176	0.96194	0.838589	1.48722	1.24134	0.97547	0.897728	0.97341	0.55159	0.139339	0.0560101	0.97637	0.582739	0.16485	0.0712787	1.54489	2.264	2.271	2.067	1.987	1.956	1.949	2.42	2.46	2.498	2.512	2.176	2.133
1.93405	2.09901	2.05705	2.00784	2.06218	2.08383	2.03494	1.93005	1.94308	1.94133	1.96405	1.90356	1.81989	1.93798	1.97806	2.08457	1.96148	2.04611	2.04996	0.975211	1.777	1.48756	1.22852	0.962598	0.865369	1.48201	1.2375	0.971678	0.916797	0.971426	0.562926	0.142552	0.0560591	0.973796	0.597564	0.15761	0.072616	1.54451	2.25712	2.27002	2.07093	1.98307	1.95796	1.95096	2.41116	2.45312	2.49505	2.51102	2.16912	2.13202
1.98957	2.15655	2.11753	2.07646	2.16023	2.1991	2.09255	1.98259			2.02353	1.92682	1.82	1.938	2.03257	2.16934	2.11976	2.22163	2.10656	0.970269	1.77364	1.48215	1.22312	0.964505	0.865949	1.47414	1.2312			0.966568	0.568229	0.144416	0.0560898	0.968809	0.59281	0.154414	0.0638301	1.53631	2.257	2.27298	2.07199	1.97903	1.96494	1.95596	2.41398	2.45399			2.16702	2.12803
2.05198	2.21598	2.17898	2.14598	2.27097	2.31996	2.14998	2.04198			2.08498	1.95899	1.827	1.938	2.09098	2.24798	2.27195	2.39495	2.16398	0.958474	1.76033	1.46825	1.21176	0.969818	0.872688	1.46166	1.21758			0.954024	0.56673	0.147019	0.0551003	0.958033	0.575325	0.162538	0.0656394	1.52677	2.261	2.271	2.066	1.984	1.957	1.959	2.417	2.452			2.172	2.128
2.10604	2.27299	2.23599	2.21379	2.36336	2.42513	2.206	2.09407			2.13806	2.0042	1.83977	1.938	2.14799	2.32365	2.44885	2.56203	2.22295	0.942396	1.75	1.45596	1.2121	0.985069	0.887526	1.44799	1.20593			0.934203	0.578098	0.155676	0.0547954	0.946132	0.546601	0.12716	0.0775284	1.51508	2.26788	2.2769	2.0719	1.98302	1.95798	1.96293	2.41897	2.45298			2.17495	2.13095
2.16242	2.33734	2.30133	2.28427	2.45308	2.51607	2.27133	2.14943			2.19343	2.05349	1.85781	1.938	2.20343	2.3824	2.58659	2.70652	2.28635	0.928285	1.73809	1.44567	1.20064	0.98627	0.895766	1.43627	1.20148			0.921945	0.582951	0.174544	0.0543051	0.930541	0.541656	0.134724	0.092634	1.50246	2.26701	2.277	2.07893	1.98102	1.96097	1.97389	2.41603	2.4629			2.17104	2.12902
2.22699	2.40299	2.36499	2.35598	2.51899	2.59998	2.33399	2.20999			2.25999	2.10599	1.88299	1.941	2.26899	2.44099	2.66798	2.80898	2.34999	0.920242	1.72838	1.43504	1.20525	0.994338	0.906078	1.42195	1.18843			0.914642	0.577031	0.184078	0.0539301	0.921942	0.555387	0.161944	0.105737	1.49403	2.26	2.284	2.079	1.983	1.97	1.982	2.424	2.465			2.168	2.129
2.30362	2.46489	2.43867				2.40374	2.27778			2.33564	2.16494	1.90559	1.95377	2.34464	2.52646	2.7014	2.82275	2.41483	0.91471	1.72342	1.43079				1.41575	1.18271			0.911909	0.558896	0.189797	0.0566412	0.913679	0.548602	0.146587	0.100121	1.49164	2.26295	2.29284	2.08293				2.42891	2.47089			2.16702	2.12802
2.38931	2.53047	2.49554	2.47162	2.6485	2.74349					2.42131	2.27213	1.99824	2.14443	2.42733	2.61429	2.72382	2.85176	2.48444	0.90974	1.72218	1.42906	1.20224	1.0017	0.916344					0.908547	0.578605	0.216759	0.166655	0.907152	0.538948	0.143731	0.0763647	1.49193	2.263	2.29994	2.09689	1.99588	1.97296	1.98399					2.17097	2.12007
2.45999	2.59899	2.56699	2.53499	2.71699	2.79799	2.54199	2.41899			2.49599	2.37299	2.07299	2.21799	2.50199	2.68599	2.765	2.872	2.55399	0.9102	1.72665	1.43346	1.19713	0.995211	0.913	1.40444	1.17588			0.91079	0.568181	0.230748	0.181998	0.90569	0.531911	0.124592	0.0602219	1.49652	2.266	2.306	2.099	1.996	1.975	1.987	2.437	2.482			2.173	2.113
2.50122	2.59985	2.58525	2.55774	2.73735	2.80235	2.55681	2.4468			2.53626	2.47868	2.15455	2.30151	2.54075	2.71771	2.76299	2.86613	2.56633	0.904767	1.71216	1.43021	1.19277	0.966008	0.892671	1.40155	1.13938			0.906358	0.578034	0.17033	0.19153	0.900226	0.548849	0.131308	0.0610962	1.47909	2.25592	2.27641	2.07995	1.97353	1.96353	1.96849	2.41994	2.4545			2.16841	2.10402
2.56977	2.6714	2.64641	2.60395	2.77503	2.83353	2.62781	2.52298	2.51869	2.51369	2.60428	2.57591	2.25615	2.31265	2.60925	2.74304	2.76452	2.8784	2.63734	0.92663	1.71663	1.44304	1.19254	0.95699	0.886702	1.4115	1.1492	0.883093	0.79932	0.927934	0.562459	0.211117	0.151945	0.921807	0.535332	0.126573	0.0557308	1.49318	2.26356	2.27803	2.08047	1.97794	1.96548	1.96503	2.41756	2.45403	2.48389	2.48898	2.17458	2.10059
2.62699	2.73299	2.70499	2.66049	2.796	2.8495	2.68549	2.59849	2.59499	2.58999	2.65999	2.66248	2.36997	2.36398	2.66649	2.7605	2.769	2.8735	2.69649	0.933448	1.72856	1.4546	1.20105	0.949711	0.876967	1.42785	1.16745	0.878731	0.79887	0.935103	0.543937	0.176045	0.0502675	0.927889	0.532081	0.130809	0.0529756	1.50575	2.271	2.2825	2.081	1.9785	1.964	1.965	2.4265	2.4575	2.479	2.488	2.1825	2.111
2.68783	2.79872	2.76186	2.69544	2.82083	2.85308	2.75373	2.6732	2.68831		2.71787	2.76217	2.49682	2.55674	2.72881	2.78534	2.77047	2.87294	2.75782	0.938294	1.73852	1.46878	1.20948	0.944406	0.869365	1.43845	1.17931	0.948055		0.94138	0.553144	0.178535	0.0662238	0.931049	0.532403	0.133977	0.0545395	1.51821	2.27403	2.28393	2.07804	1.97752	1.96446	1.97091	2.41664	2.45408	2.50144		2.18649	2.10755
2.74789	2.79443	2.81987	2.75123	2.83266	2.87148	2.7603	2.74196	2.79003	2.78126	2.7779	2.85609	2.64111	2.70479	2.78989	2.79982	2.76957	2.8725	2.76734	0.946738	1.74122	1.47428	1.21175	0.938906	0.865281	1.43721	1.17824	0.917504	0.818389	0.949605	0.561912	0.1631	0.0771203	0.939446	0.523909	0.134597	0.0542617	1.5094	2.28142	2.23589	2.07449	1.97496	1.96393	1.96146	2.39602	2.45606	2.50153	2.48206	2.18846	2.10512
2.76806	2.86008	2.83208	2.75007	2.82501	2.84201	2.82008	2.76008	2.84911	2.88511	2.80506	2.94111	2.81119	2.87921	2.80707	2.81202	2.76902	2.866	2.82907	0.952304	1.74592	1.47209	1.20412	0.912947	0.844989	1.45518	1.16407	0.911748	0.826678	0.954606	0.571445	0.149833	0.0674785	0.947102	0.555128	0.141569	0.0584587	1.51383	2.25501	2.231	2.048	1.948	1.94399	1.942	2.397	2.439	2.487	2.485	2.16901	2.111
2.82274	2.92578	2.89681	2.80556	2.83724	2.8481	2.88887	2.83179	2.94715	2.97924	2.85972	3.03105	2.97077	3.06197	2.86474	2.8291	2.78803	2.86902	2.88781	0.972577	1.73743	1.46499	1.19671	0.901752	0.835432	1.44172	1.16313	0.918433	0.858678	0.976076	0.575514	0.16093	0.06634	0.965758	0.519492	0.149	0.057397	1.50969	2.265	2.23099	2.04406	1.9509	1.937	1.93992	2.39587	2.43599	2.48607	2.48595	2.17901	2.10998
2.88738	2.9934	2.96736	2.85408	2.85842	2.85729	2.96433	2.90029	3.04652	3.08698	2.92229	3.12169	3.12429	3.23388	2.92938	2.83896		2.87142	2.9584	0.968664	1.73367	1.45789	1.16603	0.89089	0.827956	1.43612	1.16864	0.91822	0.853608	0.972073	0.52873	0.163298	0.076889	0.961969	0.517121		0.0623978	1.50295	2.26483	2.2299	2.049	1.94208	1.93685	1.93298	2.38492	2.43508	2.492	2.48206	2.17985	2.10798
2.95199	3.05899	3.03099	2.905	2.878	2.871	3.02699	2.961	3.11799	3.17999	2.983	3.20099	3.27899	3.41599	2.99399	2.884		2.891	3.02399	0.957111	1.72099	1.44233	1.16948	0.89229	0.8292	1.43117	1.17873	0.937958	0.861499	0.958131	0.511351	0.155671	0.0928087	0.952991	0.5167		0.0693394	1.48875	2.257	2.225	2.049	1.946	1.93	1.932	2.381	2.439	2.492	2.485	2.173	2.107
3.00784	3.12476	3.09476	2.95664	2.89766	2.89533	3.09479	3.04075	3.20267	3.27394	3.03985	3.27255	3.42152	3.57459	3.05182	2.90148			3.08879	0.920852	1.70733	1.43416	1.15859	0.888481	0.82393	1.41416	1.15014	0.935446	0.862278	0.929156	0.511229	0.16856	0.123909	0.910146	0.468992			1.47545	2.26005	2.22492	2.04589	1.94994	1.92398	1.92789	2.37699	2.437	2.48794	2.48192	2.17897	2.10785
3.08144	3.1914	3.16144	3.01329	2.95506	2.92495	3.16442	3.1064	3.26085	3.35655	3.1145	3.32222	3.55302	3.7121	3.12338	3.03031			3.15842	0.925009	1.69652	1.41902	1.146	0.889488	0.820619	1.40164	1.14596	0.929629	0.857805	0.917609	0.592441	0.156116	0.115647	0.929893	0.593492			1.4642	2.26398	2.21792	2.03587	1.94496	1.92196	1.91792	2.37583	2.43681	2.48308	2.47494	2.17604	2.09515
3.14814	3.25611	3.22811	3.07311	3.0041	2.96909	3.23011	3.17111	3.30014	3.42809	3.18413	3.42512	3.60013	3.76313	3.18714	3.09114			3.22411	0.912011	1.68245	1.40933	1.1296	0.893998	0.824728	1.39186	1.1366	0.916177	0.857119	0.915237	0.537052	0.175776	0.133486	0.906475	0.578381			1.45572	2.263	2.21399	2.02999	1.94299	1.91999	1.914	2.36799	2.42799	2.48698	2.472	2.17799	2.102
3.23389	3.32381	3.30082	3.14388	3.06678	3.02379	3.30281	3.23877	3.38662	3.48252	3.26687	3.50318	3.68358	3.84442	3.2739	3.17986			3.2968	0.919022	1.68271	1.40339	1.12912	0.892552	0.817591	1.38586	1.13692	0.926715	0.856531	0.913632	0.56279	0.141628	0.0930963	0.921911	0.597766			1.4553	2.2609	2.20589	2.02393	1.93697	1.91299	1.91401	2.3609	2.41986	2.47195	2.47499	2.17194	2.10106
3.31272	3.39557	3.37361	3.2217	3.13591	3.09372	3.37448	3.30646	3.4412	3.5279	3.34376	3.6064	3.73398	3.88102	3.35365	3.25651			3.36755	0.916661	1.68514	1.40053	1.11835	0.888519	0.82352	1.38609	1.14283	0.926774	0.855492	0.912096	0.539417	0.124324	0.0641725	0.918722	0.575289			1.4522	2.25196	2.19594	2.01783	1.93389	1.91176	1.915	2.35196	2.40789	2.46798	2.474	2.16687	2.10583
3.39099	3.46699	3.44699	3.29899	3.22299	3.17199	3.44199	3.37299	3.49599	3.56899	3.42399	3.66999	3.733	3.882	3.42899	3.37098			3.43799	0.91989	1.68952	1.405	1.12785	0.893929	0.813941	1.39585	1.13328	0.910572	0.843302	0.91148	0.53839	0.130409	0.0588207	0.925669	0.589818			1.45823	2.25	2.193	2.01	1.929	1.901	1.915	2.35	2.403	2.467	2.474	2.161	2.098
3.46079	3.53478	3.51175	3.38004	3.31224	3.27423	3.50872	3.43869	3.54553	3.60639	3.49385	3.71609	3.73603	3.877	3.49784	3.44623			3.50477	0.928537	1.69693	1.41205	1.12588	0.873446	0.809879	1.40941	1.1339	0.904729	0.828831	0.921437	0.503586	0.132097	0.0600826	0.932763	0.543325			1.46736	2.24481	2.18498	2.00295	1.92397	1.89995	1.91292	2.34595	2.39898	2.46491	2.46899	2.15584	2.09005
3.52937	3.60241	3.57756	3.47077	3.4203	3.38157	3.57139	3.49812	3.59212	3.64059	3.56729	3.7247	3.73917	3.87708	3.57027	3.55315			3.57137	0.937035	1.71392	1.42426	1.14509	0.880653	0.808893	1.42239	1.13672	0.899367	0.817757	0.931726	0.511005	0.131832	0.0551211	0.939216	0.546381			1.47978	2.22885	2.18306	1.999	1.92094	1.89598	1.90587	2.34192	2.39683	2.45706	2.46775	2.14187	2.09385
3.59306	3.66807	3.65007	3.55309	3.52714	3.50115	3.63606	3.55005	3.64402	3.66803	3.62706	3.75701	3.747	3.881	3.62906	3.6531		3.5631	3.63507	0.949344	1.72837	1.44256	1.14889	0.876636	0.805345	1.43264	1.14826	0.891334	0.813896	0.945024	0.554354	0.132391	0.0514584	0.950183	0.587725		0.149559	1.49687	2.22199	2.186	1.999	1.918	1.895	1.89999	2.338	2.389	2.45999	2.45599	2.13599	2.087
3.64568	3.73268	3.71372	3.63791	3.65718	3.6404	3.69566	3.5997	3.66641	3.6993	3.68166	3.76311	3.74703	3.881	3.68367	3.74499	3.50924	3.65305	3.69971	0.961962	1.74017	1.45821	1.17087	0.890894	0.810268	1.44963	1.1605	0.904534	0.820009	0.957537	0.549028	0.132924	0.0500131	0.962544	0.583474	0.187048	0.139242	1.51315	2.2109	2.18601	1.99897	1.91798	1.89105	1.89301	2.33606	2.38693	2.45179	2.44494	2.12293	2.08495
3.7062	3.79331	3.77727	3.71867	3.76149	3.76475	3.7542	3.66112	3.70297	3.72599	3.7402	3.77332	3.75008	3.88094	3.74327	3.83269	3.62009	3.6608	3.76233	0.971784	1.75157	1.46918	1.18328	0.90021	0.818112	1.45961	1.19741	0.946159	0.853634	0.966141	0.545331	0.133279	0.0485329	0.973273	0.608273	0.196788	0.0863563	1.52378	2.20181	2.18706	1.99602	1.91589	1.89519	1.89402	2.34106	2.38106	2.43404	2.44004	2.11683	2.08104
3.76199	3.85399	3.83599	3.79598	3.87698	3.89197	3.80999	3.71299	3.74799	3.77199	3.79599	3.788	3.754	3.878	3.80199	3.91098	3.76297	3.83696	3.82399	0.976619	1.75964	1.47611	1.19625	0.915477	0.829298	1.46307	1.18545	0.934082	0.85244	0.976388	0.54445	0.13507	0.0477402	0.9725	0.578306	0.173105	0.0736826	1.53059	2.193	2.19	1.997	1.911	1.904	1.895	2.344	2.384	2.436	2.442	2.109	2.083
3.81869	3.91275	3.90176	3.87588	3.98818	4.01247	3.86771	3.76669	3.80342	3.82043	3.85767	3.82255	3.75804	3.88221	3.85373	3.99498	3.9129	3.99726	3.88169	0.972053	1.75583	1.47327	1.20837	0.922696	0.835514	1.45953	1.16759	0.915337	0.856796	0.968051	0.562378	0.138577	0.0466207	0.971736	0.603209	0.161598	0.0816764	1.5267	2.18105	2.19504	1.99907	1.90804	1.89909	1.898	2.34396	2.38398	2.43178	2.43987	2.09804	2.08198
3.87816	3.97723	3.96735	3.95156	4.09009	4.13935	3.92918	3.82618	3.84006		3.91512	3.86894	3.76117	3.89981	3.91608	4.07954	4.07632	4.19168	3.94135	0.963598	1.74824	1.46594	1.21225	0.941641	0.856635	1.45151	1.18461	0.930145		0.95944	0.600292	0.142606	0.0549831	0.96356	0.606737	0.174726	0.0713611	1.5214	2.18536	2.19796	2.00506	1.91108	1.90689	1.89819	2.34121	2.38206	2.41317		2.1013	2.08002
3.93212	4.03412	4.03012	4.02413	4.18713	4.24817	3.98412	3.88109			3.96712	3.86605	3.76901	3.89099	3.96612	4.15113	4.23026	4.36229	4.00411	0.951417	1.73907	1.45589	1.21269	0.975542	0.881933	1.4409	1.17555			0.946927	0.525782	0.146153	0.0481914	0.951968	0.580168	0.165749	0.0770156	1.51072	2.20201	2.19601	2.00801	1.915	1.90201	1.90701	2.35101	2.38499			2.115	2.08101
3.99681	4.09972	4.09476	4.09383	4.25899	4.34504	4.04867	3.9328			4.03481	3.89163	3.77217	3.883	4.03081	4.22595	4.3745	4.52162	4.06572	0.938584	1.72749	1.44361	1.20486	0.99847	0.905902	1.42558	1.15056			0.933952	0.527062	0.147708	0.0544641	0.939538	0.562034	0.17626	0.102293	1.49929	2.20605	2.203	2.01202	1.913	1.90699	1.91414	2.35401	2.3821			2.11705	2.08399
4.06837	4.16339	4.16249	4.16758	4.34668	4.43679	4.10851	4.00335			4.10637	3.94726	3.78753	3.88306	4.10243	4.3097	4.50535	4.6633	4.12949	0.926554	1.71498	1.4353	1.19749	1.00278	0.918397	1.41611	1.14905			0.921837	0.528161	0.148579	0.0540924	0.927816	0.511119	0.184164	0.12416	1.48742	2.20992	2.20321	2.01411	1.91306	1.90619	1.92606	2.35511	2.39106			2.12092	2.08302
4.13198	4.22798	4.23198	4.24098	4.42498	4.51998	4.17898	4.06598			4.16998	4.00598	3.81199	3.886	4.16898	4.38898	4.56798	4.72398	4.19898	0.915563	1.70408	1.42498	1.18985	1.00262	0.926648	1.40469	1.15086			0.912862	0.530999	0.157378	0.0607182	0.915044	0.505472	0.187609	0.121811	1.47624	2.206	2.213	2.019	1.916	1.915	1.929	2.36	2.394			2.117	2.084
4.21099	4.29088	4.30076	4.3057	4.49665	4.59468	4.25093	4.12392			4.24999	4.13778	3.89343	4.03548	4.24598	4.47571	4.60465	4.76051	4.26488	0.911677	1.69915	1.41684	1.18103	0.998633	0.929126	1.39696	1.14767			0.910278	0.600889	0.208273	0.159284	0.909877	0.509857	0.169137	0.106681	1.47185	2.20101	2.2201	2.0241	1.92302	1.91905	1.94204	2.36412	2.41004			2.11206	2.06805
4.29246	4.36344	4.36344	4.36322	4.55022	4.65104	4.32755	4.1997			4.33139	4.20341	3.92995	4.0759	4.32653	4.53442	4.65758	4.80246	4.33746	0.909078	1.70255	1.4179	1.187	1.00436	0.928663	1.38548	1.13518			0.91009	0.57266	0.196851	0.148754	0.904852	0.526365	0.164562	0.082941	1.47356	2.20246	2.22815	2.03213	1.92522	1.92342	1.94504	2.37402	2.41304			2.11735	2.07211
4.35713	4.42712	4.42711	4.41711	4.60408	4.69707	4.3961	4.27517			4.39313	4.31019	4.01617	4.16017	4.39412	4.59708	4.68303	4.82301	4.40211	0.910764	1.70729	1.42554	1.19272	0.998187	0.922159	1.3795	1.12629			0.909243	0.577107	0.217687	0.169758	0.908944	0.553989	0.153168	0.0670525	1.47899	2.22302	2.23501	2.038	1.93501	1.94199	1.947	2.37502	2.415			2.13302	2.07701
4.4308	4.4958	4.49079	4.47965	4.65161	4.73635	4.45576	4.37063			4.46884	4.42022	4.11315	4.25715	4.46476	4.64537	4.70213	4.82803	4.4678	0.924478	1.71614	1.435	1.18752	0.990442	0.909977	1.40045	1.17325			0.92255	0.580709	0.232626	0.185596	0.922539	0.559122	0.15216	0.0569636	1.49059	2.23413	2.24008	2.03811	1.94296	1.93708	1.94801	2.38714	2.41519			2.14713	2.08004
4.49441	4.55932	4.55332	4.53106	4.69956	4.76433	4.51641	4.42169			4.53541	4.51706	4.20535	4.3463	4.5255	4.6748	4.71207	4.83	4.53137	0.936272	1.7307	1.44691	1.19975	0.969378	0.892315	1.41459	1.1621			0.934547	0.561035	0.215488	0.167669	0.933645	0.553716	0.142716	0.0502348	1.50357	2.24404	2.24609	2.04711	1.94024	1.94311	1.94907	2.39809	2.43004			2.15702	2.08326
4.558	4.619	4.613	4.579	4.725	4.779	4.58	4.498	4.512		4.599	4.61	4.311	4.315	4.593	4.711	4.715	4.83	4.593	0.94942	1.74286	1.45799	1.20619	0.9603	0.87993	1.43738	1.15556	0.90681		0.94927	0.55587	0.19556	0.07619	0.94468	0.54905	0.13758	0.05045	1.51894	2.246	2.25	2.052	1.951	1.948	1.952	2.402	2.432	2.467		2.158	2.095
4.61777	4.68791	4.67381	4.62475	4.75219	4.79115	4.64603	4.58303	4.61735		4.65081	4.71523	4.45209	4.49977	4.65477	4.72929	4.718	4.83	4.65687	0.964715	1.75762	1.47443	1.22253	0.953278	0.877367	1.45229	1.17905	0.930503		0.965825	0.565005	0.172872	0.0662237	0.958097	0.543044	0.137005	0.0498529	1.53546	2.25515	2.253	2.05299	1.94996	1.94594	1.94794	2.39801	2.42901	2.46707		2.16313	2.09206
4.67136	4.75139	4.73039	4.67701	4.76544	4.8012	4.71745	4.65454	4.71111	4.73227	4.7073	4.80113	4.59781	4.69165	4.70839	4.74937	4.71822	4.83026	4.71739	0.977421	1.76984	1.48667	1.22524	0.95038	0.870934	1.46604	1.20608	0.907839	0.822199	0.977844	0.559035	0.140131	0.064208	0.970928	0.527696	0.137267	0.0486561	1.54626	2.26471	2.253	2.052	1.94704	1.94193	1.94393	2.39898	2.43004	2.47207	2.47209	2.17174	2.09613
4.73216	4.81317	4.79217	4.72214	4.78506	4.81004	4.78219	4.7232	4.80523	4.83328	4.76516	4.89626	4.76749	4.85449	4.77017	4.76608	4.72806	4.84215	4.77917	0.984576	1.77687	1.49578	1.2272	0.948126	0.867109	1.47178	1.20304	0.919844	0.838181	0.984678	0.550435	0.128602	0.0538797	0.977973	0.529236	0.133553	0.047208	1.55363	2.25202	2.253	2.05201	1.94901	1.939	1.94099	2.39801	2.43202	2.47503	2.47602	2.16002	2.10198
4.79182	4.87384	4.85284	4.77169	4.80642	4.8232	4.85084	4.79696	4.89016	4.93634	4.82481	4.99303	4.94704	5.0335	4.83081	4.79489			4.83986	0.986716	1.77781	1.4946	1.22128	0.942945	0.862994	1.47056	1.17776	0.943037	0.856796	0.983888	0.57318	0.126045	0.0467902	0.982813	0.514672			1.55479	2.26009	2.254	2.05403	1.95095	1.93891	1.93694	2.40089	2.43909	2.48601	2.48505	2.16904	2.0952
4.85744	4.94144	4.92044	4.82716	4.83959	4.83944	4.91844	4.87346	4.98277	5.04303	4.88942	5.07581	5.11016	5.23254	4.89546	4.86596		4.89952	4.90851	0.98391	1.77133	1.48582	1.20569	0.934519	0.855964	1.46517	1.17597	0.94617	0.86133	0.978833	0.52137	0.158529	0.0674836	0.982159	0.62937		0.0607364	1.54955	2.26691	2.25398	2.056	1.947	1.93196	1.93193	2.39215	2.44598	2.48704	2.48909	2.17191	2.11115
4.93212	5.02261	5.00113	4.88861	4.86658	4.85906	5.00011	4.93908	5.06209	5.13411	4.96462	5.17164	5.30718	5.4577	4.97312	4.90802	4.77805	4.94656	4.99112	0.953475	1.72804	1.45244	1.18405	0.904471	0.831411	1.4293	1.18045	0.956024	0.868936	0.953072	0.533514	0.160087	0.0916351	0.949439	0.617156	0.1791	0.160866	1.50481	2.25799	2.24	2.0535	1.949	1.92849	1.926	2.38999	2.445	2.489	2.49301	2.1695	2.11
5.00419	5.09028	5.07661	4.95165	4.91319	4.89527	5.06877	5.03118	5.18523	5.26311	5.03518	5.24771	5.41616	5.57759	5.04572	4.929	4.8189	4.98205	5.0617	0.94582	1.71114	1.4369	1.16503	0.892764	0.823291	1.41263	1.16133	0.936904	0.863536	0.946771	0.555714	0.189463	0.137766	0.940581	0.545497	0.170953	0.126522	1.49075	2.25452	2.23801	2.05248	1.94849	1.92007	1.92399	2.38646	2.43059	2.48951	2.49107	2.16698	2.1026
5.07208	5.15852	5.13796	5.00549	4.94942	4.93131	5.13752	5.10157	5.27446	5.34159	5.10107	5.35063	5.52652	5.69087	5.11663	5.02172	4.81166	4.94802	5.13054	0.937658	1.70078	1.42453	1.15933	0.893152	0.820673	1.40143	1.14353	0.924237	0.864181	0.940734	0.491559	0.16867	0.14556	0.930526	0.595428	0.192243	0.157936	1.48062	2.25333	2.23297	2.04795	1.94855	1.91997	1.91899	2.37804	2.43201	2.48767	2.49656	2.16436	2.11973
5.15219	5.22717	5.20666	5.07464	5.01166	4.98215	5.21067	5.17514	5.31763	5.39464	5.18119	5.39368	5.54971	5.70369	5.19619	5.10427		4.98335	5.19967	0.928061	1.69217	1.4138	1.15205	0.887107	0.819062	1.39153	1.13129	0.931194	0.880297	0.933355	0.601173	0.232591	0.183176	0.918921	0.583863		0.181669	1.4715	2.24247	2.2295	2.04248	1.95	1.9165	1.91749	2.37598	2.42649	2.4905	2.498	2.15348	2.10548
5.23293	5.30592	5.28413	5.14325	5.09298	5.06202	5.29097	5.23033	5.34848	5.43841	5.26792	5.47907	5.65777	5.80705	5.27685	5.20039		5.18151	5.27797	0.932685	1.67852	1.39814	1.12685	0.87417	0.81502	1.37934	1.15139	0.942516	0.89111	0.935859	0.629324	0.176591	0.0915338	0.927224	0.599332		0.276568	1.45057	2.23415	2.20811	2.0351	1.94803	1.91895	1.91303	2.36108	2.40307	2.474	2.48497	2.15411	2.09033
5.31539	5.37251	5.36738	5.22836	5.17836	5.13446	5.36842	5.30345	5.43138	5.51642	5.35237	5.59612	5.68381	5.84472	5.35542	5.3082		5.30706	5.3584	0.933763	1.68522	1.40207	1.12724	0.892214	0.804182	1.38635	1.13617	0.93057	0.858049	0.936159	0.557637	0.110944	0.0579089	0.929018	0.599521		0.260203	1.45741	2.24393	2.20304	2.02706	1.94701	1.91801	1.91598	2.35604	2.40796	2.47698	2.48599	2.16095	2.09893
5.39914	5.45215	5.43816	5.32018	5.26123	5.22823	5.43715	5.37613	5.51406	5.57605	5.43613	5.65202	5.69001	5.81598	5.44213	5.39322	5.1872	5.35418	5.42616	0.931111	1.69153	1.41569	1.14334	0.85747	0.794749	1.39713	1.13996	0.904271	0.828689	0.934115	0.563226	0.117796	0.0710017	0.925775	0.572799	0.311322	0.25902	1.46391	2.236	2.19699	2.02399	1.94599	1.91	1.91502	2.35698	2.401	2.47699	2.48099	2.153	2.094
5.4539	5.51377	5.50271	5.39157	5.3561	5.32114	5.49975	5.42796	5.53655	5.59561	5.48796	5.65984	5.69588	5.80816	5.49592	5.48124	5.26837	5.42851	5.49071	0.95159	1.70479	1.42455	1.14986	0.877597	0.79026	1.41563	1.13492	0.908897	0.828259	0.952237	0.569818	0.132437	0.0676374	0.948171	0.55631	0.304056	0.246903	1.48156	2.23404	2.19308	2.0191	1.9411	1.91196	1.92382	2.34916	2.401	2.47308	2.47708	2.15202	2.09498
5.52346	5.57949	5.57445	5.48131	5.46615	5.451	5.56252	5.49548	5.59356	5.62676	5.55746	5.68877	5.696	5.80998	5.56149	5.57825	5.3077	5.47465	5.56443	0.954659	1.72672	1.44379	1.15573	0.860993	0.796401	1.42673	1.13935	0.909744	0.825611	0.954217	0.537068	0.132899	0.0541155	0.952212	0.552706	0.182869	0.148986	1.49767	2.22805	2.19498	2.019	1.93902	1.91994	1.91805	2.35198	2.39902	2.45316	2.46609	2.14605	2.10591
5.59713	5.64021	5.63919	5.5772	5.58133	5.57435	5.62616	5.55417	5.61414	5.65209	5.63415	5.72301	5.69701	5.82899	5.63513	5.68821	5.43233	5.59503	5.62017	0.970723	1.73761	1.45417	1.16351	0.872458	0.806029	1.44988	1.17029	0.931336	0.838383	0.969991	0.533757	0.134388	0.0448081	0.968183	0.554221	0.165477	0.12482	1.50808	2.214	2.19502	2.01799	1.93801	1.91901	1.91801	2.34802	2.393	2.44996	2.45498	2.131	2.101
5.6393	5.70492	5.69999	5.64094	5.68625	5.68319	5.67715	5.60712	5.65925	5.68053	5.68023	5.72595	5.69995	5.82605	5.6773	5.75292	5.53528	5.60484	5.67213	0.981038	1.74631	1.46997	1.19239	0.887519	0.815286	1.4606	1.18002	0.936514	0.842619	0.979836	0.526471	0.133613	0.0442198	0.978714	0.535748	0.136237	0.0492301	1.52186	2.21302	2.2009	2.01407	1.93997	1.92097	1.92193	2.35489	2.39202	2.4382	2.44811	2.13198	2.10002
5.71735	5.77046	5.76844	5.74316	5.81494	5.81789	5.73849	5.66949	5.70661	5.72364	5.75835	5.74881	5.70397	5.826	5.75139	5.86011	5.70262	5.76467	5.74044	0.985256	1.75743	1.47353	1.19552	0.904401	0.825625	1.45964	1.20038	0.905172	0.832951	0.98484	0.517454	0.134998	0.0440811	0.981974	0.567492	0.146123	0.0519865	1.52945	2.19317	2.20298	2.01499	1.93603	1.92893	1.92795	2.355	2.38902	2.4499	2.448	2.11316	2.09603
5.78515	5.83817	5.83319	5.81921	5.94525	5.95434	5.80216	5.70918	5.74816		5.82915	5.78803	5.71002	5.826	5.82014	5.95923	5.85849	5.94859	5.80818	0.985454	1.7567	1.47534	1.20215	0.917412	0.844006	1.46157	1.18188	0.937243		0.984314	0.528836	0.139794	0.0447019	0.982814	0.586575	0.157067	0.0740929	1.52943	2.19102	2.20102	2.01402	1.93499	1.931	1.931	2.361	2.38901	2.436		2.11002	2.09601
5.839	5.89986	5.90271	5.8946	6.03631	6.07869	5.86091	5.77576	5.80691		5.88398	5.79978	5.71687	5.826	5.87302	6.04442	6.03964	6.16498	5.8728	0.975799	1.74638	1.46814	1.21975	0.940178	0.85369	1.4542	1.17191	0.927452		0.974748	0.534799	0.144984	0.0453971	0.973218	0.584823	0.155853	0.05685	1.52146	2.19689	2.20689	2.02185	1.93304	1.93002	1.93002	2.361	2.39096	2.436		2.11589	2.09895
5.90055	5.97247	5.97249	5.9774	6.12535	6.18423	5.92156	5.83954	5.84274		5.9386	5.82482	5.717	5.82401	5.93157	6.11648	6.20282	6.34172	5.93852	0.963986	1.73367	1.455	1.21342	0.960215	0.874825	1.44668	1.15986	0.915467		0.959581	0.532786	0.146787	0.0492714	0.96496	0.591937	0.172209	0.0817729	1.50985	2.20693	2.207	2.01704	1.93002	1.93893	1.93695	2.36894	2.39696	2.43501		2.12692	2.09801
5.9742	6.04122	6.04223	6.05324	6.24022	6.30429	5.98324	5.90116			6.01222	5.87607	5.72806	5.824	6.00621	6.2073	6.34142	6.49847	6.01121	0.944539	1.71801	1.44098	1.20249	0.986921	0.897728	1.42824	1.14736			0.937918	0.524076	0.145868	0.0494805	0.9481	0.52519	0.175868	0.107586	1.49773	2.22095	2.21201	2.02501	1.93199	1.93201	1.94502	2.377	2.39802			2.13695	2.101
6.03493	6.1088	6.11275	6.12474	6.30584	6.39244	6.05572	5.94915			6.07784	5.89664	5.74667	5.824	6.06987	6.29642	6.46776	6.64049	6.07389	0.93212	1.70556	1.42972	1.19995	0.999124	0.91526	1.41195	1.12482			0.928192	0.531892	0.157249	0.0496176	0.933213	0.492154	0.172411	0.130573	1.48559	2.20724	2.21593	2.02795	1.92905	1.93397	1.94991	2.37602	2.40488			2.12226	2.101
6.1154	6.18643	6.18348	6.19548	6.37946	6.47638	6.13045				6.15146	6.02802	5.78571	5.83095	6.15338	6.37939	6.56231	6.73233	6.15043	0.919116	1.69608	1.41909	1.188	1.00815	0.925039	1.39276				0.915951	0.584168	0.186512	0.0513272	0.91967	0.494012	0.168638	0.12437	1.47008	2.20402	2.21501	2.02899	1.93694	1.93996	1.95695	2.376				2.12101	2.10001
6.1832	6.25019	6.25219	6.25718	6.44319	6.55118	6.20221	6.09426			6.22122	6.09616	5.8341	5.85546	6.2152	6.43821	6.59016	6.75412	6.22019	0.915654	1.68636	1.41513	1.18852	1.01102	0.932833	1.3898	1.10715			0.913607	0.590723	0.203476	0.0665369	0.915122	0.522799	0.165591	0.107562	1.46263	2.21301	2.22502	2.04101	1.94002	1.94001	1.95601	2.39001	2.41303			2.12901	2.10097
6.25561	6.31869	6.31971	6.32176	6.51071	6.6138	6.2756	6.18722			6.30146	6.15488	5.87031	6.01887	6.28761	6.51356	6.64691	6.79521	6.28869	0.913639	1.68308	1.41275	1.18116	1.00731	0.930406	1.39598	1.12125			0.91254	0.538097	0.166507	0.115395	0.912167	0.526067	0.151627	0.0689293	1.46002	2.21496	2.23285	2.04591	1.94883	1.94491	1.95894	2.39294	2.42281			2.13293	2.09119
6.34031	6.38744	6.38646	6.39341	6.57547	6.66855	6.35138	6.25545			6.37738	6.21055	5.90174	5.92382	6.3733	6.58046	6.66089	6.80294	6.35843	0.9184	1.69129	1.41427	1.17393	0.994694	0.922446	1.39455	1.10114			0.916467	0.486868	0.140491	0.0436743	0.917565	0.532963	0.151856	0.0627453	1.47018	2.23285	2.23697	2.05493	1.94999	1.94698	1.96098	2.39598	2.42201			2.14589	2.09695
6.40616	6.45817	6.45816	6.44913	6.62113	6.71008	6.42117	6.35717			6.44816	6.37227	6.04926	6.19925	6.43817	6.62807	6.67302	6.81	6.43017	0.925812	1.6993	1.42272	1.17537	0.988086	0.909747	1.40548	1.1559			0.925403	0.543105	0.206936	0.158457	0.9232	0.54727	0.153148	0.0584847	1.47832	2.23801	2.245	2.05501	1.95602	1.95601	1.958	2.40103	2.41902			2.154	2.09502
6.46598	6.51995	6.51503	6.4962	6.66722	6.73753	6.48295	6.41797			6.507	6.46935	6.14537	6.29045	6.49995	6.65455	6.67988	6.81098	6.49097	0.94113	1.71462	1.43833	1.18681	0.975592	0.894047	1.40903	1.17546			0.940956	0.545086	0.205583	0.157536	0.937822	0.554468	0.152462	0.0565528	1.4911	2.24193	2.245	2.05992	1.96387	1.95797	1.95898	2.41083	2.42588			2.154	2.10385
6.53057	6.58457	6.57262	6.5407	6.6978	6.7529	6.55055	6.4786	6.57234		6.5666	6.57827	6.27811	6.4251	6.56358	6.68579	6.68795	6.811	6.55259	0.956001	1.7307	1.45342	1.20936	0.96358	0.875672	1.4305	1.15049	0.91909		0.956119	0.560377	0.193035	0.145799	0.951916	0.547707	0.146371	0.0561028	1.51014	2.25193	2.24699	2.06199	1.96996	1.95502	1.96099	2.40206	2.43792	2.44494		2.16195	2.10201
6.5832	6.6502	6.63219	6.59716	6.73105	6.75009	6.61318	6.54721	6.60418	6.60725	6.62119	6.67329	6.40145	6.44554	6.6202	6.70405	6.691	6.81099	6.6142	0.968704	1.75033	1.47044	1.2189	0.94084	0.866202	1.44519	1.17124	0.920724	0.819748	0.968375	0.560901	0.166918	0.0701667	0.964641	0.544415	0.14502	0.0559662	1.52201	2.26202	2.251	2.05899	1.96798	1.95799	1.98292	2.40902	2.44301	2.47305	2.48302	2.17503	2.10801
6.64482	6.71182	6.6899	6.64705	6.74768	6.77944	6.66991	6.61078	6.65993	6.68452	6.6789	6.76426	6.54034	6.61182	6.68084	6.72068	6.691	6.80707	6.6768	0.9854	1.7595	1.48398	1.21423	0.937896	0.860705	1.46621	1.18126	0.937293	0.837765	0.985502	0.561342	0.150926	0.0598573	0.980359	0.536796	0.145049	0.0547925	1.53363	2.26887	2.251	2.05606	1.96211	1.95604	1.95945	2.41391	2.44496	2.48772	2.48987	2.18383	2.11193
6.70655	6.77852	6.74858	6.69267	6.76289	6.78893	6.74049	6.67752	6.75828	6.78527	6.73658	6.85435	6.70282	6.78574	6.74553	6.7349	6.70093	6.80998	6.73955	0.988718	1.76669	1.48809	1.2161	0.934644	0.853552	1.47145	1.19001	0.923176	0.842269	0.988451	0.56131	0.142986	0.0589949	0.983837	0.534198	0.14375	0.0534001	1.54031	2.27396	2.24901	2.05401	1.96001	1.95004	1.95503	2.41102	2.45393	2.49693	2.49496	2.18599	2.11696
6.76118	6.8422	6.81319	6.74215	6.7801	6.79804	6.80422	6.74124	6.84029	6.88232	6.79318	6.94427	6.86249	6.94264	6.79919	6.76114		6.83013	6.80521	0.98694	1.76852	1.48821	1.21303	0.931584	0.850666	1.47385	1.19629	0.964445	0.865832	0.983964	0.564812	0.149992	0.0545253	0.984716	0.503177		0.0519969	1.5393	2.27702	2.24899	2.057	1.961	1.948	1.94899	2.41101	2.45403	2.49802	2.50902	2.18801	2.12197
6.81706	6.90297	6.87201	6.78626	6.81049	6.8098	6.86989	6.81378	6.92753	6.98035	6.84906	7.02661	7.0105	7.13476	6.85702	6.80427		6.86934	6.86892	0.98697	1.76131	1.48231	1.19287	0.923585	0.846284	1.46402	1.18649	0.965837	0.872429	0.982062	0.577358	0.147699	0.0470757	0.986569	0.556677		0.0752476	1.53477	2.28192	2.24605	2.05798	1.96002	1.948	1.94507	2.41297	2.46383	2.50292	2.51392	2.18997	2.11413
6.8736	6.96754	6.93257	6.82969	6.82391	6.82489	6.93256	6.88549	7.01339	7.07235	6.90461	7.10445	7.19569	7.32466	6.91757	6.84471			6.93255	0.981946	1.75393	1.47284	1.19156	0.919429	0.835974	1.45404	1.17829	0.963835	0.878586	0.974762	0.652253	0.162791	0.0660724	0.98385	0.581905			1.52548	2.28101	2.24898	2.05899	1.96298	1.94403	1.94699	2.42094	2.46797	2.51392	2.52194	2.18801	2.11301
6.93819	7.02718	6.99518	6.88415	6.85609	6.84707	6.99919	6.95419	7.1231	7.1732	6.96519	7.15021	7.33619	7.47125	6.98019	6.90314	6.76807	6.9138	6.99618	0.971501	1.73994	1.45823	1.18363	0.907315	0.829803	1.43993	1.17827	0.929721	0.878699	0.966988	0.64114	0.173766	0.0984833	0.970934	0.634199	0.176345	0.127548	1.51507	2.28399	2.249	2.058	1.966	1.93599	1.93899	2.41899	2.46301	2.52598	2.527	2.18899	2.10103
7.00569	7.09174	7.05974	6.93893	6.88641	6.87349	7.06669	7.02071	7.15831	7.24461	7.03269	7.22553	7.40271	7.56027	7.04769	6.95303	6.79252	6.84239	7.06074	0.957532	1.72684	1.44156	1.17035	0.901945	0.823787	1.42804	1.15964	0.951251	0.892462	0.95566	0.630566	0.218499	0.16015	0.954637	0.626833	0.178086	0.0484493	1.50356	2.28106	2.24802	2.05702	1.96698	1.93306	1.93704	2.4141	2.46496	2.51815	2.527	2.18704	2.11277
7.07153	7.1615	7.12652	6.99957	6.9426	6.90478	7.13154	7.0905	7.22353	7.33039	7.09555	7.29749	7.5142	7.68014	7.1175	7.02945	6.81782	6.96311	7.12355	0.960675	1.71912	1.43524	1.16451	0.900271	0.819222	1.42033	1.14767	0.941157	0.882782	0.951886	0.630896	0.1754	0.145912	0.964466	0.632001	0.205779	0.156879	1.49647	2.28696	2.24601	2.05501	1.96799	1.93499	1.937	2.41698	2.46301	2.52396	2.52998	2.19395	2.10704
7.14824	7.23119	7.19821	7.0672	6.9992	6.95819	7.20121	7.1672	7.2972	7.38419	7.17425	7.38429	7.58412	7.74108	7.19123	7.11026	6.86017	7.00318	7.1952	0.955912	1.71413	1.4311	1.15831	0.902948	0.822253	1.41572	1.14586	0.937658	0.884192	0.950158	0.637209	0.172817	0.129271	0.956686	0.619938	0.21625	0.168403	1.49238	2.28598	2.24299	2.04898	1.96998	1.933	1.93699	2.41498	2.458	2.52099	2.53	2.18799	2.08797
7.22865	7.29493	7.26881	7.13388	7.06785	7.02291	7.27181	7.23585	7.36486	7.44891	7.25858	7.48039	7.62531	7.76952	7.2687	7.19852	6.91606	7.063	7.26188	0.953264	1.71302	1.42663	1.15552	0.908979	0.826774	1.41405	1.13731	0.927019	0.86154	0.946088	0.640308	0.158304	0.0928222	0.955372	0.615927	0.233068	0.186172	1.48959	2.27912	2.23907	2.04212	1.9641	1.93398	1.93503	2.40812	2.45898	2.51805	2.52902	2.18407	2.07915
7.31047	7.36355	7.34053	7.20752	7.14549	7.09453	7.34651	7.29959	7.4117	7.48378	7.33649	7.58532	7.68859	7.81172	7.35444	7.28742	6.9776	7.12261	7.33651	0.944051	1.71657	1.42697	1.15473	0.907043	0.826622	1.42131	1.15329	0.935552	0.853928	0.945921	0.494126	0.105676	0.0667582	0.937269	0.598982	0.239917	0.193831	1.4947	2.27205	2.23304	2.03505	1.964	1.93599	1.93897	2.40105	2.44907	2.51005	2.52801	2.17506	2.14655
7.3822	7.4352	7.4062	7.28722	7.22928	7.1833	7.41418	7.35818	7.46016	7.52511	7.4112	7.64908	7.68303	7.80601	7.42219	7.3823		7.19531	7.4022	0.945934	1.72669	1.43458	1.15439	0.899561	0.820245	1.42675	1.158	0.93361	0.844974	0.945271	0.48774	0.12328	0.0652302	0.941446	0.589634		0.206332	1.50188	2.27298	2.22599	2.03099	1.95797	1.932	1.941	2.39499	2.44601	2.50699	2.52397	2.17798	2.13598
7.4487	7.50366	7.47368	7.36252	7.32414	7.28599	7.47481	7.42077	7.51591	7.56325	7.4777	7.67744	7.69183	7.80992	7.48772	7.48303		7.30191	7.47066	0.950608	1.73517	1.44259	1.15426	0.896402	0.821996	1.43313	1.13548	0.906393	0.825815	0.948938	0.480875	0.113109	0.0584921	0.946766	0.580882		0.18998	1.51057	2.26711	2.22404	2.02806	1.94917	1.93102	1.94002	2.39206	2.44894	2.5021	2.51517	2.17211	2.12913
7.51142	7.57997	7.55488	7.44716	7.41985	7.39232	7.54887	7.47288	7.55539	7.59525	7.54195	7.68811	7.692	7.81402	7.54942	7.60613		7.41719	7.5479	0.952129	1.72205	1.44366	1.14921	0.887336	0.813059	1.43433	1.15436	0.912618	0.826182	0.950415	0.551476	0.129865	0.050703	0.949608	0.552731		0.170924	1.50376	2.25696	2.22101	2.031	1.954	1.92907	1.93448	2.38854	2.43898	2.49007	2.50044	2.16946	2.122
7.57159	7.6451	7.61659	7.53161	7.52766	7.50669	7.6061	7.52458	7.59658	7.62756	7.60309	7.70003	7.69251	7.81551	7.6106	7.64212		7.46715	7.60759	0.955697	1.73686	1.45641	1.17454	0.897672	0.816635	1.45058	1.1718	0.912805	0.828129	0.953388	0.537839	0.127733	0.0481563	0.953521	0.550496		0.168371	1.52008	2.25846	2.22351	2.032	1.9525	1.93399	1.93249	2.38848	2.433	2.484	2.48799	2.17096	2.12202
7.63282	7.70839	7.67891	7.60941	7.63684	7.63183	7.6659	7.57641	7.64286	7.66689	7.66631	7.71343	7.69897	7.81747	7.67231	7.72749	7.48617	7.52834	7.66839	0.950437	1.7445	1.46876	1.18452	0.894636	0.823225	1.4627	1.17872	0.913605	0.843817	0.948281	0.52686	0.122657	0.04684	0.948023	0.547627	0.108532	0.0651465	1.52681	2.24113	2.2255	2.0325	1.94852	1.93059	1.92713	2.38011	2.43197	2.48094	2.47904	2.15113	2.12987
7.68793	7.77591	7.74298	7.69204	7.74939	7.7605	7.72836	7.63242	7.68432	7.6989	7.71992	7.7266	7.70004	7.81846	7.72691	7.8262	7.64052	7.73441	7.73149	0.961328	1.75123	1.47396	1.19052	0.915995	0.832341	1.4655	1.17262	0.909319	0.827077	0.959785	0.519603	0.122058	0.0447804	0.958004	0.569523	0.133106	0.0503303	1.53502	2.22652	2.23396	2.03353	1.94841	1.935	1.93091	2.37812	2.42992	2.48251	2.47596	2.13757	2.12746
7.73513	7.83613	7.81114	7.76918	7.85824	7.88025	7.78113	7.67912	7.72706	7.73909	7.77312	7.73208	7.702	7.81601	7.77014	7.91319	7.79736	7.87146	7.79914	0.968461	1.75058	1.47763	1.19084	0.912198	0.832733	1.46623	1.18137	0.932873	0.834937	0.969541	0.527306	0.134722	0.0440107	0.96429	0.565319	0.168397	0.0634006	1.52426	2.22097	2.223	2.036	1.946	1.93899	1.92902	2.394	2.41501	2.481	2.474	2.13996	2.11999
7.79389	7.89688	7.87595	7.84796	7.96752	7.9927	7.84089	7.73378	7.75608	7.77873	7.82887	7.7662	7.70307	7.82	7.83287	7.99827	7.96136	8.07651	7.86082	0.972973	1.7441	1.47301	1.21908	0.933842	0.852191	1.46063	1.16293	0.911884	0.833558	0.974265	0.534331	0.135708	0.0443245	0.968467	0.573692	0.153755	0.0594755	1.52214	2.20704	2.22303	2.03707	1.94694	1.93518	1.93807	2.39401	2.41901	2.47972	2.47597	2.12299	2.11699
7.85822	7.96031	7.94444	7.91768	8.07692	8.11534	7.90531	7.79036	7.83296	7.83122	7.8914	7.78103	7.70807	7.82	7.89527	8.08929	8.13108	8.25754	7.92031	0.951698	1.73575	1.46628	1.20604	0.949142	0.872565	1.45153	1.16065	0.908412	0.817602	0.953777	0.536619	0.135686	0.0453572	0.946765	0.556647	0.145404	0.0772562	1.51085	2.21031	2.22507	2.04193	1.94296	1.94826	1.94322	2.39507	2.41996	2.46033	2.47402	2.12244	2.11609
7.91299	8.01899	8.00899	7.99299	8.16299	8.21999	7.96399	7.85099	7.876	7.88599	7.95399	7.827	7.711	7.82	7.95199	8.14699	8.26899	8.41598	7.97899	0.936391	1.72794	1.4526	1.21244	0.962659	0.896048	1.44038	1.14747	0.897761	0.806061	0.937972	0.541949	0.13952	0.04568	0.932221	0.545761	0.165728	0.097668	1.50049	2.224	2.228	2.039	1.941	1.96	1.953	2.398	2.418	2.475	2.475	2.142	2.12
7.98287	8.08677	8.07582	8.06682	8.23504	8.33022	8.03195	7.91588			8.02388	7.86274	7.73108	7.82	8.01792	8.2371	8.41527	8.5642	8.04691	0.930414	1.71072	1.43907	1.20095	1.00212	0.920469	1.42967	1.14695			0.931298	0.538324	0.142335	0.0470827	0.927015	0.500033	0.179179	0.104496	1.48609	2.23203	2.23101	2.04704	1.95103	1.95197	1.95507	2.39899	2.42007			2.14995	2.11992
8.04676	8.14339	8.13656	8.12763	8.31174	8.41982	8.10148	7.98052			8.08872	7.91772	7.73774	7.82004	8.08569	8.31776	8.57883	8.72276	8.11339	0.913319	1.70214	1.43007	1.19389	1.01018	0.93772	1.41219	1.13617			0.91016	0.538111	0.146737	0.0504756	0.914271	0.506067	0.151767	0.104867	1.47404	2.23383	2.23211	2.05013	1.95313	1.95002	1.96007	2.39817	2.42524			2.14585	2.11385
8.1262	8.20618	8.20718	8.20115	8.3902	8.5022	8.16818	8.04921	8.0971		8.1662	7.99523	7.77106	7.82206	8.1622	8.3972	8.61599	8.757	8.17619	0.90472	1.69157	1.42119	1.18836	1.01556	0.943566	1.40141	1.12753	0.88181		0.902503	0.546716	0.167748	0.065136	0.904858	0.510005	0.148024	0.10336	1.46706	2.22599	2.23701	2.056	1.95904	1.95102	1.96301	2.406	2.43599	2.45906		2.13899	2.10703
8.20212	8.27499	8.27392	8.25879	8.46667	8.57671	8.23494	8.12802	8.13661		8.24211	8.08132	7.79515	7.84633	8.23812	8.47506	8.61139	8.75731	8.24792	0.90115	1.69081	1.41178	1.1774	1.01252	0.94213	1.39689	1.1193	0.878077		0.899952	0.548958	0.167274	0.0646392	0.900306	0.51574	0.149351	0.0882314	1.46445	2.22112	2.24101	2.05704	1.97295	1.95899	1.96496	2.40713	2.4321	2.4817		2.13408	2.11892
8.28955	8.35244	8.34535	8.32053	8.51913	8.63211	8.30842	8.20748	8.26181		8.32853	8.18454	7.88506	8.02708	8.32561	8.55737	8.64113	8.78107	8.31961	0.907482	1.69106	1.41781	1.18717	1.00966	0.937161	1.39832	1.12367	0.881887		0.906376	0.561081	0.185408	0.140624	0.906362	0.513408	0.138811	0.0706889	1.4631	2.23	2.24213	2.05991	1.96893	1.95811	1.96207	2.41711	2.44009	2.45915		2.14	2.11293
8.35799	8.41599	8.40499	8.38799	8.56899	8.68099	8.37099	8.27299	8.34198		8.39599	8.29698	7.97598	8.11898	8.39698	8.61799	8.647	8.784	8.39098	0.916418	1.69502	1.42985	1.18531	1.00496	0.919064	1.40264	1.12828	0.890598		0.913728	0.56203	0.196388	0.151848	0.916638	0.51287	0.143699	0.0688704	1.46623	2.23	2.248	2.056	1.966	1.963	1.965	2.422	2.444	2.466		2.14	2.11
8.42885	8.48585	8.47477	8.44575	8.63176	8.70832	8.4438	8.351	8.34517	8.37209	8.4669	8.42205	8.08407		8.46781	8.64042	8.66409	8.7901	8.45584	0.92581	1.70651	1.43197	1.18707	0.980547	0.899645	1.41058	1.13472	0.896145	0.765812	0.925628	0.580457	0.219647		0.923269	0.566078	0.137272	0.061767	1.48032	2.23005	2.24701	2.06294	1.969	1.962	1.963	2.42103	2.4461	2.49578	2.49197	2.14004	2.10695
8.49618	8.55326	8.5361	8.50482	8.69114	8.7331	8.50718	8.4303	8.43791	8.45868	8.53812	8.50589	8.16933	8.30798	8.53216	8.67338	8.671	8.79794	8.52216	0.938542	1.7175	1.44546	1.18796	0.946597	0.882103	1.4291	1.14774	0.90458	0.812748	0.938904	0.548625	0.181956	0.138028	0.935112	0.550112	0.14054	0.0584036	1.49413	2.2342	2.24798	2.05796	1.9689	1.96202	1.9629	2.423	2.45394	2.47928	2.49006	2.14322	2.103
8.5541	8.61511	8.59012	8.5451	8.69801	8.73802	8.56513	8.49412	8.53117	8.54118	8.5931	8.59816	8.28327	8.30731	8.58911	8.69203	8.671	8.79501	8.57912	0.950843	1.72803	1.45824	1.19864	0.934226	0.881238	1.44811	1.15943	0.919236	0.816544	0.950839	0.561535	0.174419	0.0704871	0.947428	0.536538	0.140516	0.0575952	1.50387	2.24402	2.24699	2.05599	1.964	1.96299	1.95801	2.423	2.45101	2.49298	2.49299	2.15402	2.103
8.61064	8.6767	8.65658	8.59748	8.70627	8.74718	8.63571	8.55867	8.62292	8.64099	8.6466	8.68706	8.42867	8.47679	8.64867	8.71016	8.67103	8.798	8.64667	0.952696	1.74362	1.46132	1.19802	0.937581	0.869407	1.45295	1.17469	0.906297	0.813777	0.950164	0.537072	0.163015	0.074464	0.951715	0.540567	0.138233	0.054993	1.51735	2.25493	2.24198	2.05298	1.96497	1.95692	1.9619	2.42294	2.45702	2.48302	2.48492	2.16593	2.10397
8.67208	8.74314	8.71224	8.64302	8.73234	8.76428	8.70348	8.62238	8.71089	8.73585	8.70408	8.78791	8.58821	8.64783	8.712	8.72528	8.67418	8.79802	8.71012	0.96178	1.74913	1.47425	1.20643	0.926512	0.85956	1.45682	1.18138	0.936003	0.846446	0.959971	0.550204	0.172485	0.0854969	0.959764	0.534489	0.138324	0.0533326	1.5263	2.24816	2.24006	2.05088	1.96192	1.94898	1.95276	2.4167	2.45894	2.48516	2.47704	2.15918	2.10092
8.7249	8.79889	8.77288	8.6929	8.74897	8.77797	8.77586	8.68987	8.80282	8.82583	8.7569	8.88082	8.7447	8.83464	8.76091	8.73897	8.68298	8.799	8.76489	0.966641	1.75376	1.47677	1.20118	0.928057	0.849819	1.45907	1.192	0.936619	0.855043	0.96492	0.541138	0.154675	0.0570651	0.964371	0.526136	0.129747	0.0500464	1.52748	2.25598	2.24299	2.04501	1.95801	1.948	1.94102	2.40203	2.45601	2.49298	2.479	2.16798	2.09701
8.77671	8.86073	8.82972	8.73267	8.76926	8.78316	8.84169	8.76384	8.86198	8.91018	8.80974	8.96802	8.896	8.98754	8.81865	8.74879	8.69356	8.82799	8.82474	0.965678	1.75292	1.47984	1.19832	0.925135	0.846643	1.46191	1.19908	0.971419	0.879039	0.96529	0.521938	0.137941	0.0499087	0.962016	0.509152	0.137237	0.0723479	1.52531	2.26005	2.23899	2.04595	1.95983	1.93696	1.93595	2.40001	2.45196	2.48901	2.48907	2.17004	2.09195
8.83419	8.92023	8.88829	8.78705	8.79057	8.79634	8.89817	8.83231	8.94157	9.00572	8.87011	9.05025	9.05732	9.19216	8.87133	8.81246		8.82863	8.88521	0.961401	1.7468	1.47566	1.18721	0.921416	0.834805	1.45533	1.19543	0.973585	0.885306	0.959512	0.620672	0.140897	0.0613177	0.959292	0.610412		0.0425292	1.52081	2.26406	2.23798	2.04196	1.9461	1.9339	1.93198	2.40098	2.44896	2.49016	2.49504	2.17308	2.08804
8.89299	8.98099	8.95199	8.83899	8.819	8.813	8.95599	8.89699	9.01899	9.09099	8.92499	9.11199			8.93699	8.835		8.90899	8.94499	0.956511	1.73984	1.45863	1.17593	0.913311	0.826151	1.43984	1.18533	0.967881	0.8846	0.949701	0.629659			0.95937	0.60905		0.11172	1.51012	2.267	2.237	2.04	1.951	1.929	1.931	2.4	2.447	2.498	2.497	2.177	2.09
8.9538	9.04571	9.01378	8.88969	8.85542	8.83528	9.01877	8.96276	9.09364	9.17177	8.98875	9.17181	9.32926	9.48429	8.99875	8.89776			9.01073	0.947881	1.72474	1.45	1.16218	0.897982	0.822173	1.42877	1.18507	0.964993	0.884202	0.940453	0.622668	0.178558	0.120636	0.951502	0.610312			1.49724	2.27294	2.23096	2.03494	1.943	1.92096	1.92395	2.3989	2.44387	2.49298	2.49704	2.17894	2.10383
9.01949	9.10431	9.07821	8.94619	8.89004	8.8589	9.08231	9.02533	9.14625	9.23533	9.05057	9.23853	9.43265	9.58975	9.06049	8.96029			9.07129	0.936552	1.71561	1.43603	1.14654	0.894073	0.818404	1.41966	1.17991	0.966441	0.887361	0.930939	0.618456	0.180584	0.125786	0.938596	0.608892			1.48807	2.26782	2.2279	2.02978	1.943	1.91796	1.91994	2.39094	2.43302	2.49098	2.50002	2.17382	2.08976
9.09186	9.16787	9.13688	9.00389	8.9409	8.90291	9.14587	9.08987	9.20688	9.29987	9.12685	9.31285	9.51284	9.67483	9.13286	9.02288			9.13388	0.929813	1.70817	1.42534	1.13487	0.892284	0.81858	1.40846	1.16134	0.94651	0.875713	0.926988	0.618749	0.170051	0.11586	0.929169	0.610926			1.47924	2.25902	2.22301	2.01902	1.943	1.916	1.91701	2.38801	2.434	2.49	2.501	2.16502	2.07802
9.16669	9.23158	9.20263	9.06569	8.99859	8.94662	9.20959	9.15259	9.26964	9.35549	9.1977		9.56902	9.71514	9.20865	9.10786	8.8346	8.9806	9.19963	0.92605	1.70365	1.41485	1.1278	0.889259	0.812924	1.40446	1.15144	0.935376	0.862786	0.920589		0.138585	0.0877539	0.92805	0.615314	0.205511	0.160034	1.47104	2.25396	2.21392	2.01591	1.93799	1.90896	1.91098	2.37999	2.43295	2.48894	2.49799	2.15799
9.23934	9.29232	9.26918	9.13838	9.0607	9.01264	9.27226	9.21432	9.33675	9.40675	9.27134	9.48816	9.57116	9.73016	9.27742	9.19876	8.89824	9.04424	9.26624	0.926063	1.70523	1.41488	1.12917	0.882094	0.813309	1.40657	1.14223	0.92747	0.845653	0.919459	0.484289	0.113071	0.0693928	0.929113	0.604723	0.213561	0.168448	1.47339	2.25002	2.20596	2.00692	1.93688	1.90484	1.90884	2.37892	2.42796	2.4829	2.49692	2.15702	2.1168
9.30403	9.35603	9.32603	9.20503	9.14304	9.09204	9.33303	9.27803	9.37303	9.44302	9.33603	9.54401	9.579	9.738	9.34603	9.28404		9.10404	9.32603	0.928123	1.70559	1.41698	1.12479	0.889065	0.813755	1.41143	1.14179	0.915379	0.833713	0.920394	0.479898	0.102997	0.0603458	0.932161	0.573497		0.155314	1.47514	2.251	2.204	2.003	1.931	1.897	1.901	2.375	2.426	2.478	2.49299	2.158	2.107
9.36172	9.41773	9.3847	9.27786	9.22917	9.18232	9.39066	9.33563	9.44525	9.48035	9.39375	9.57051	9.58729	9.74304	9.40676	9.37611		9.19732	9.38172	0.933657	1.71533	1.42427	1.13016	0.879262	0.803289	1.41771	1.14762	0.892324	0.818248	0.929118	0.477278	0.0968781	0.0514326	0.934251	0.566203		0.142066	1.48372	2.24396	2.19898	1.99901	1.926	1.89199	1.89594	2.36901	2.41895	2.47784	2.48085	2.15091	2.1028
9.42014	9.4772	9.44112	9.34732	9.32375	9.28915	9.44408	9.38682	9.46616	9.50858	9.4541	9.61124	9.61	9.74594	9.468	9.46554			9.44018	0.943973	1.72675	1.43612	1.1441	0.871548	0.801606	1.4321	1.15954	0.911829	0.819619	0.939506	0.555614	0.113409	0.0492361	0.94407	0.560381			1.49645	2.24082	2.197	2.00012	1.92602	1.8911	1.89098	2.36984	2.41496	2.46492	2.46862	2.1439	2.08706
9.4759	9.53589	9.4959	9.41188	9.40984	9.3948	9.4969	9.42692	9.52289	9.53695	9.5079	9.62298	9.61	9.74301	9.51691	9.54086			9.49789	0.955898	1.74325	1.45103	1.1532	0.874894	0.802379	1.44844	1.17553	0.87989	0.818093	0.951577	0.550889	0.113859	0.0480622	0.955359	0.573186			1.51335	2.23202	2.197	2.00599	1.927	1.89599	1.89	2.36201	2.413	2.46101	2.45003	2.13901	2.08999
9.5365	9.58668	9.55168	9.47397	9.51131	9.5145	9.55154	9.48144	9.53533	9.56249	9.57149	9.6391	9.6129	9.74297	9.58045	9.61891			9.55062	0.966483	1.7583	1.46549	1.16784	0.888661	0.811901	1.46438	1.19207	0.947977	0.848436	0.962604	0.525358	0.114844	0.0475429	0.965039	0.575273			1.52758	2.2209	2.19906	2.00405	1.93197	1.90405	1.89999	2.36405	2.415	2.44403	2.44904	2.1269	2.09606
9.5771	9.64104	9.60612	9.55132	9.61609	9.63444	9.59514	9.51691	9.56222	9.60173	9.61106	9.64755	9.60526	9.74098	9.6171	9.69177	9.50072	9.63769	9.6	0.972397	1.76715	1.47587	1.19454	0.920452	0.832058	1.47327	1.19643	0.951746	0.869465	0.967814	0.492956	0.120028	0.0469867	0.971323	0.563364	0.191076	0.119997	1.54115	2.21272	2.20402	2.00802	1.93002	1.90806	1.89902	2.36786	2.415	2.44592	2.45184	2.11882	2.10076
9.63202	9.69302	9.66202	9.61702	9.72003	9.75604	9.65202	9.56201	9.62301	9.63801	9.66402	9.67501	9.618	9.74	9.67202	9.78003	9.63605	9.72205	9.65002	0.980231	1.77335	1.48454	1.20544	0.93948	0.855399	1.4794	1.20137	0.958002	0.917533	0.978451	0.527656	0.127923	0.0468206	0.975971	0.583493	0.134588	0.0541204	1.54812	2.199	2.205	2.009	1.931	1.911	1.9	2.361	2.415	2.442	2.444	2.11	2.089
9.68468	9.74768	9.71563	9.6778	9.82007	9.86726	9.70167	9.60275	9.65868	9.66958	9.71568	9.70218	9.62604	9.74215	9.72468	9.85985	9.78705	9.88234	9.7047	0.982628	1.77711	1.4879	1.22548	0.969679	0.882824	1.48269	1.20829	0.963809	0.956826	0.980049	0.573474	0.137103	0.048522	0.978966	0.591886	0.156976	0.0552364	1.55106	2.20806	2.20706	2.01004	1.93103	1.91003	1.90206	2.37103	2.42	2.44187	2.442	2.11506	2.084
9.73905	9.80201	9.76607	9.7422	9.90562	9.96793	9.75499	9.66303	9.71293	9.71824	9.77009	9.71641	9.62908	9.75396	9.77911	9.92832	9.95074	10.069	9.76099	0.978262	1.77321	1.48422	1.23774	0.998389	0.911239	1.47854	1.21079	0.964601	0.960312	0.975047	0.572898	0.138159	0.0487023	0.975242	0.580071	0.160356	0.0569657	1.54746	2.21304	2.21212	2.0131	1.93306	1.91206	1.9072	2.37308	2.41996	2.43214	2.44103	2.1201	2.084
9.7909	9.8519	9.8189	9.80189	9.98585	10.0638	9.80391	9.7139	9.75891		9.8239	9.73696	9.63299	9.752	9.83389	9.99387	10.0867	10.2197	9.80991	0.966453	1.76622	1.47729	1.2356	1.02113	0.937959	1.47058	1.21603	0.96962		0.96451	0.569317	0.141593	0.0498079	0.962445	0.556316	0.147744	0.0785685	1.54183	2.215	2.21799	2.01799	1.93599	1.91499	1.91698	2.37699	2.418	2.43899		2.12499	2.084
9.84664	9.89967	9.87766	9.86774	10.0509	10.155	9.85565	9.76763			9.87869	9.78332	9.63609	9.74795	9.88559	10.0638	10.2091	10.3441	9.86067	0.953825	1.75863	1.46704	1.22822	1.04474	0.961554	1.4529	1.19347			0.954301	0.572214	0.141324	0.0508687	0.947735	0.510532	0.1553	0.0954096	1.53104	2.20898	2.2211	2.02205	1.93	1.91704	1.92109	2.38301	2.41907			2.11896	2.08404
9.89913	9.95497	9.93211	9.92813	10.1224	10.2376	9.90895	9.81907			9.93511	9.81013	9.64328	9.74406	9.93421	10.1303	10.3007	10.4364	9.91603	0.940279	1.74765	1.45437	1.21619	1.04774	0.973927	1.44647	1.18456			0.942833	0.547517	0.142449	0.0515696	0.932514	0.504972	0.160139	0.101359	1.52019	2.20696	2.22914	2.02616	1.93022	1.92	1.92818	2.38428	2.42524			2.11596	2.08702
9.95403	10.002	9.98603	9.98303	10.192	10.313	9.95503	9.87104			9.98903	9.86503	9.65701	9.747	9.99303	10.194	10.383	10.503	9.96603	0.926124	1.73519	1.44352	1.20361	1.0435	0.973299	1.42928	1.17065			0.929854	0.54542	0.14189	0.0515512	0.917615	0.501671	0.119686	0.0789227	1.50954	2.205	2.236	2.034	1.941	1.92001	1.937	2.398	2.437			2.114	2.088
10.0178	10.0576	10.0456	10.0456	10.2548	10.3746	10.0147	9.93867			10.0528	9.92694	9.67843	9.75025	10.0557	10.2568	10.3803	10.491	10.0207	0.915701	1.72375	1.4329	1.19365	1.03801	0.971327	1.41947	1.15756			0.919275	0.545506	0.142203	0.0538174	0.907627	0.522284	0.148824	0.0838832	1.50004	2.20307	2.24412	2.04111	1.94702	1.92998	1.94405	2.39805	2.43406			2.11209	2.07994
10.0792	10.1069	10.0981	10.096	10.3216	10.4216	10.0699	9.99293			10.1152	10.0038	9.71427	9.77044	10.1161	10.3199	10.4016	10.4916	10.076	0.911735	1.72203	1.42947	1.19136	1.0206	0.962015	1.41186	1.15174			0.914866	0.550106	0.144584	0.0521231	0.904143	0.544584	0.148151	0.0782078	1.49888	2.20928	2.25424	2.05016	1.9492	1.9281	1.94804	2.40214	2.43928			2.11922	2.07494
10.1389	10.1529	10.1509	10.1429	10.3499	10.4499	10.1159				10.1749	10.0928	9.77588	9.79196	10.1719	10.3659	10.4289	10.5708	10.1269	0.910522	1.71895	1.43	1.19186	1.0144	0.948667	1.40838				0.913193	0.557166	0.169021	0.057609	0.903312	0.561256	0.137541	0.101373	1.49894	2.22297	2.26598	2.05798	1.95898	1.93299	1.95	2.40899				2.12998	2.07201
10.1986	10.1986	10.1995	10.1946	10.4053	10.4792	10.1606				10.2366	10.1789	9.84376	9.83784	10.2297	10.3984	10.4331	10.5751	10.1735	0.912116	1.71904	1.43358	1.18952	0.994598	0.926363	1.40978				0.913408	0.555355	0.18171	0.0589078	0.906102	0.558217	0.138699	0.103174	1.5016	2.24206	2.27614	2.06506	1.96505	1.94209	1.95504	2.41698				2.14707	2.06405
10.25	10.2449	10.2439	10.2416	10.4284	10.4943	10.2129				10.2879	10.2506	9.90555	9.90703	10.2849	10.4305	10.4401	10.5851	10.218	0.913467	1.72196	1.43945	1.18395	0.97603	0.908839	1.41401				0.914082	0.546984	0.18004	0.0611777	0.907937	0.551467	0.139373	0.104241	1.50772	2.247	2.28722	2.07006	1.96904	1.94904	1.95798	2.41488				2.153	2.06802
10.298	10.289	10.289	10.27	10.446	10.508	10.256				10.333	10.327	9.98104	10.0061	10.33	10.453	10.443	10.588	10.268	0.916741	1.72991	1.44317	1.19136	0.97214	0.897585	1.42296				0.917101	0.546705	0.1776	0.0639922	0.91122	0.544498	0.13854	0.10332	1.51376	2.247	2.29801	2.073	1.971	1.951	1.957	2.409				2.153	2.069
[truncated: 64 more columns]
