# Supplementary material for: Kinematic Validation of a Multi-Kinect v2 Instrumented 10-Meter Walkway for Quantitative Gait Assessments
Source: PLoS One. 2015 Oct 13;10(10):e0139913. doi: 10.1371/journal.pone.0139913 (PMC4603795; doi:10.1371/journal.pone.0139913)
Supplement: S1 Data — (ZIP) [file pone.0139913.s001.zip › S1_Data/pp19_trial5.xls]

## Sheet: Sheet1
Kinect(x) SpineBase	Kinect(x) Head	Kinect(x) ShoulderLeft	Kinect(x) ElbowLeft	Kinect(x) WristLeft	Kinect(x) HandLeft	Kinect(x) ShoulderRight	Kinect(x) ElbowRight	Kinect(x) WristRight	Kinect(x) HandRight	Kinect(x) HipLeft	Kinect(x) KneeLeft	Kinect(x) AnkleLeft	Kinect(x) FootLeft	Kinect(x) HipRight	Kinect(x) KneeRight	Kinect(x) AnkleRight	Kinect(x) FootRight	Kinect(x) SpineShoulder	Kinect(y) SpineBase	Kinect(y) Head	Kinect(y) ShoulderLeft	Kinect(y) ElbowLeft	Kinect(y) WristLeft	Kinect(y) HandLeft	Kinect(y) ShoulderRight	Kinect(y) ElbowRight	Kinect(y) WristRight	Kinect(y) HandRight	Kinect(y) HipLeft	Kinect(y) KneeLeft	Kinect(y) AnkleLeft	Kinect(y) FootLeft	Kinect(y) HipRight	Kinect(y) KneeRight	Kinect(y) AnkleRight	Kinect(y) FootRight	Kinect(y) SpineShoulder	Kinect(z) SpineBase	Kinect(z) Head	Kinect(z) ShoulderLeft	Kinect(z) ElbowLeft	Kinect(z) WristLeft	Kinect(z) HandLeft	Kinect(z) ShoulderRight	Kinect(z) ElbowRight	Kinect(z) WristRight	Kinect(z) HandRight	Kinect(z) HipLeft	Kinect(z) KneeLeft
0.067	0.185952	0.144961	0.12	0.183	0.198904	0.137971	0.108	0.157	0.185029	0.11299	0.0539711	-0.005	0.111	0.107	0.05	0.001	0.094	0.145942	0.967304	1.72403	1.48914	1.2212	0.912506	0.834168	1.4734	1.17415	0.938657	0.84957	0.973056	0.552059	0.15471	0.0450783	0.956647	0.547483	0.157509	0.0648502	1.52391	2.27	2.26606	2.07801	2.018	1.987	1.98199	2.42601	2.451	2.502	2.48999	2.18697	2.14901
0.0689999	0.192	0.151	0.126	0.189	0.199	0.144	0.111	0.16	0.185	0.115	0.0569998	-0.00200019	0.11	0.11	0.0559996	0.00399981	0.105999	0.155999	0.96419	1.72358	1.48773	1.21987	0.91132	0.82863	1.47149	1.17471	0.93907	0.885208	0.96871	0.55012	0.15428	0.04548	0.95508	0.54465	0.149391	0.0588604	1.52059	2.266	2.264	2.076	2.016	1.981	1.982	2.421	2.45	2.501	2.49	2.183	2.148
0.0730319	0.195104	0.15708	0.13004	0.189048	0.206024	0.147072	0.117016	0.16308	0.195032	0.116048	0.0640717	-0.002	0.110024	0.113056	0.0611036	0.004	0.101	0.159048	0.963484	1.72248	1.48322	1.21716	0.91236	0.829308	1.47277	1.17147	0.936264	0.84462	0.965383	0.550542	0.152965	0.0452198	0.956811	0.542895	0.152873	0.0602884	1.51966	2.26799	2.26297	2.07298	2.01496	1.98098	1.97899	2.41998	2.44796	2.49998	2.49002	2.18598	2.14598
0.0769605	0.207872	0.166901	0.134951	0.194941	0.20897	0.155911	0.11898	0.172901	0.198961	0.121941	0.0729112	-0.002	0.11297	0.119931	0.0738717	0.004	0.101	0.164941	0.96148	1.71873	1.48235	1.21777	0.919716	0.83028	1.47335	1.17129	0.936795	0.844561	0.963232	0.54952	0.152346	0.0451903	0.955671	0.540999	0.156979	0.0625572	1.52057	2.26701	2.25904	2.07003	2.01005	1.97902	1.97801	2.41703	2.44305	2.49703	2.49198	2.18402	2.14303
0.0800008	0.211001	0.167001	0.138001	0.195001	0.206001	0.158001	0.121	0.17	0.189001	0.125001	0.0730007	-0.00200008	0.113	0.123001	0.0830014	0.00400034	0.0940003	0.167001	0.96051	1.71852	1.48287	1.21984	0.91882	0.82982	1.47387	1.17287	0.93856	0.85274	0.96235	0.54776	0.15144	0.0455099	0.95493	0.5536	0.15702	0.0631501	1.52031	2.266	2.258	2.07	2.009	1.979	1.979	2.413	2.439	2.498	2.492	2.183	2.143
0.0900768	0.224069	0.179092	0.146115	0.204031	0.215046	0.165046	0.125046	0.170015	0.201969	0.1331	0.0810461	-0.00299232	0.116	0.137023	0.100169	0.00803074	0.097	0.1801	0.959476	1.71503	1.48171	1.21562	0.917564	0.828025	1.47241	1.17298	0.938497	0.849605	0.958959	0.545158	0.150489	0.0446893	0.957072	0.557401	0.156115	0.0639627	1.51823	2.26598	2.25398	2.06595	2.00194	1.97599	1.97598	2.41098	2.43798	2.49797	2.48801	2.18397	2.13695
0.0999015	0.232911	0.190882	0.160852	0.207961	0.220941	0.170941	0.130941	0.17198	0.198039	0.145872	0.0869409	-0.00200985	0.116	0.13997	0.121783	0.0119606	0.097	0.192872	0.956381	1.7136	1.47755	1.20952	0.918015	0.827446	1.47071	1.17243	0.938074	0.843838	0.955019	0.544863	0.147866	0.0446009	0.954813	0.544796	0.159308	0.0643066	1.51337	2.26303	2.25103	2.05907	1.99408	1.97501	1.97402	2.40803	2.43602	2.49404	2.48899	2.18004	2.13106
0.110995	0.251991	0.209991	0.176993	0.219995	0.231995	0.189991	0.139996	0.177997	0.207995	0.156995	0.0899986	-0.002	0.112002	0.150995	0.154985	0.0259937	0.100998	0.209992	0.953081	1.70941	1.47404	1.21426	0.915411	0.826001	1.46448	1.16998	0.935001	0.843	0.950112	0.543091	0.14764	0.0452597	0.953081	0.536474	0.1597	0.0650197	1.51148	2.255	2.244	2.053	1.989	1.971	1.974	2.402	2.433	2.492	2.485	2.172	2.13
0.121054	0.262108	0.216154	0.183077	0.230116	0.243085	0.190054	0.144015	0.181031	0.205	0.165093	0.0960232	-0.002	0.112	0.158085	0.191263	0.036139	0.105093	0.215124	0.955362	1.70695	1.47445	1.21258	0.912452	0.821772	1.46529	1.16966	0.934383	0.83898	0.953226	0.545407	0.144653	0.0463007	0.954579	0.572152	0.157838	0.0610803	1.5105	2.24192	2.24099	2.04998	1.98698	1.96802	1.97403	2.40198	2.43196	2.49099	2.486	2.15495	2.12799
0.127929	0.275857	0.235796	0.192898	0.244847	0.253888	0.196929	0.14598	0.184959	0.205	0.176878	0.0989694	-0.002	0.112	0.168888	0.224653	0.0538163	0.116878	0.230837	0.95437	1.70642	1.47069	1.21255	0.908828	0.82077	1.46487	1.1683	0.93345	0.84283	0.952656	0.543787	0.142542	0.0463891	0.953155	0.53557	0.157612	0.0598528	1.51	2.2321	2.24001	2.04703	1.98403	1.96998	1.97796	2.40002	2.42705	2.49001	2.486	2.14807	2.12701
0.144002	0.308001	0.258003	0.228002	0.283003	0.291005	0.219002	0.157002	0.187006	0.214	0.193002	0.106001	0.003	0.111999	0.178002	0.267007	0.0910031	0.170005	0.259001	0.95223	1.70257	1.47073	1.2083	0.89836	0.81525	1.46387	1.16962	0.935061	0.836087	0.949141	0.54275	0.1487	0.0464201	0.95219	0.534179	0.172009	0.0696297	1.50702	2.227	2.233	2.047	1.983	1.968	1.972	2.393	2.42	2.485	2.483	2.143	2.125
0.155115	0.316246	0.275246	0.241231	0.297415	0.317223	0.230185	0.167108	0.220015	0.216085	0.205108	0.112077	0.003	0.106023	0.188138	0.303254	0.108454	0.195492	0.267215	0.954427	1.70138	1.47035	1.211	0.900594	0.816738	1.46367	1.16723	0.885089	0.819399	0.954043	0.543119	0.148769	0.0470832	0.952108	0.585077	0.164915	0.0680151	1.50618	2.22702	2.234	2.04501	1.97897	1.96701	1.97508	2.39299	2.41699	2.47797	2.479	2.14602	2.12298
0.169854	0.347688	0.306688	0.270707	0.350473	0.345717	0.253766	0.180863	0.22198	0.226893	0.218863	0.121902	0.003	0.108971	0.205824	0.335678	0.166424	0.258375	0.294727	0.947628	1.69569	1.46198	1.2156	0.904967	0.816532	1.45616	1.1624	0.883714	0.817994	0.939089	0.540437	0.148681	0.0462087	0.951882	0.598804	0.166781	0.0763274	1.50286	2.22898	2.234	2.04599	1.97504	1.96799	1.98589	2.39201	2.41601	2.47404	2.479	2.14798	2.12003
0.184999	0.366998	0.322999	0.298998	0.394996	0.400995	0.286997	0.202998	0.223	0.23	0.233999	0.131999	0.003	0.109	0.221999	0.385996	0.228995	0.313995	0.316998	0.936371	1.69416	1.45923	1.21551	0.90066	0.81373	1.45554	1.15722	0.88326	0.808551	0.918292	0.54185	0.14912	0.04623	0.94891	0.591661	0.176739	0.0806196	1.49712	2.234	2.239	2.043	1.973	1.971	1.98	2.385	2.409	2.477	2.478	2.15	2.12
0.21017	0.401277	0.367208	0.345162	0.42547	0.458401	0.302223	0.214262	0.258478		0.25917	0.143193	0.00302312	0.109	0.2442	0.424308	0.314663	0.417755	0.342316	0.932982	1.67921	1.45331	1.20229	0.898881	0.814949	1.45193	1.15109	0.915367		0.919876	0.544584	0.149047	0.0455934	0.942771	0.541778	0.151492	0.0698551	1.48998	2.23303	2.23802	2.04398	1.97298	1.97901	1.98206	2.38701	2.40897	2.46581		2.14903	2.12399
0.231784	0.436647	0.393735	0.365794	0.485401	0.509489	0.330715	0.247666	0.319391		0.280784	0.167755	0.00597054	0.109	0.269745	0.463607	0.399156	0.514038	0.382597	0.930683	1.67857	1.44811	1.20603	0.90285	0.817405	1.44725	1.1581	0.881805		0.919425	0.551531	0.148694	0.0460257	0.939067	0.573364	0.145401	0.0743253	1.48498	2.23696	2.23998	2.04202	1.97003	1.97999	1.98992	2.38799	2.40504	2.44125		2.15296	2.12301
0.253999	0.465998	0.423998	0.415997	0.537997	0.563997	0.368998	0.263999			0.301999	0.175	0.006	0.112	0.290999	0.509997	0.480996	0.606995	0.401999	0.92507	1.66361	1.44901	1.20087	0.89824	0.81361	1.42768	1.14663			0.91422	0.55295	0.1483	0.0476299	0.93342	0.532052	0.162789	0.0731401	1.47707	2.24	2.241	2.047	1.972	1.988	2.004	2.386	2.41			2.153	2.124
0.290267	0.506319	0.475245	0.458282	0.592475	0.63049	0.398371	0.312141			0.336282	0.196134	0.00902971	0.112	0.328238	0.539379	0.581572	0.712698	0.453215	0.917719	1.6588	1.43053	1.18457	0.904341	0.817602	1.42587	1.14235			0.907901	0.559724	0.147256	0.0462729	0.92518	0.534263	0.162958	0.0747588	1.46528	2.25001	2.246	2.05103	1.97199	1.99202	2.01105	2.38701	2.40504			2.15907	2.12398
0.325644	0.548574	0.507673	0.495624	0.655367	0.695347	0.447505	0.330812			0.373624	0.213822	0.0129604	0.112	0.359683	0.589495	0.657238	0.80507	0.481713	0.906998	1.63794	1.4208	1.18402	0.901796	0.821827	1.41099	1.13828			0.897416	0.557611	0.147993	0.0466561	0.914557	0.530716	0.179949	0.0917984	1.45808	2.25198	2.246	2.05496	1.97002	1.99497	2.01793	2.38898	2.40995			2.1689	2.12103
0.375992	0.599992	0.549993	0.551991	0.71799	0.763989	0.480995	0.384991			0.422992	0.238996	0.0199989	0.112	0.410992	0.623995	0.745986	0.892986	0.538991	0.899621	1.63544	1.41378	1.17442	0.908899	0.828559	1.40883	1.15536			0.890761	0.552361	0.14505	0.0473999	0.906631	0.537009	0.18239	0.116626	1.44515	2.257	2.251	2.055	1.98	2	2.02	2.392	2.42			2.168	2.124
0.396544	0.638392	0.598392	0.580488	0.778408	0.828464	0.529376	0.412384			0.442592	0.27128	0.031224	0.112024	0.440456	0.677224	0.816464	0.979352	0.575448	0.890015	1.62373	1.40677	1.17057	0.916412	0.841785	1.39802	1.13913			0.877769	0.54783	0.154647	0.047921	0.900431	0.487825	0.172342	0.106741	1.43746	2.2541	2.26006	2.06106	1.97804	2.00203	2.02405	2.40102	2.41805			2.16209	2.12499
0.463297	0.686493	0.646493	0.640369	0.828473	0.8854	0.575514	0.459504			0.515235	0.305638	0.0587105	0.114969	0.496411	0.704711	0.8734	1.02255	0.630421	0.896799	1.62198	1.3989	1.16234	0.932619	0.854615	1.39866	1.13014			0.893623	0.551491	0.162923	0.0504929	0.898045	0.541188	0.171311	0.114261	1.43055	2.26687	2.26792	2.06892	1.98295	2.00596	2.02994	2.40397	2.42394			2.17289	2.12401
0.512997	0.745996	0.699996	0.682997	0.881996	0.950996	0.632996	0.504997			0.562997	0.383995	0.104997	0.128999	0.549996	0.746997	0.869	1.018	0.682997	0.888421	1.61786	1.40214	1.17203	0.944559	0.865479	1.38258	1.12546			0.877451	0.566969	0.200258	0.0599194	0.89764	0.54717	0.17561	0.105661	1.43076	2.265	2.277	2.08	1.98	2.006	2.033	2.417	2.434			2.175	2.127
0.564454	0.804344	0.755461	0.745297	0.945313	1.00337	0.688438	0.558305			0.612461	0.426633	0.141508	0.286524	0.601422	0.803383	0.894039	1.04701	0.739391	0.893671	1.62773	1.40956	1.17862	0.944593	0.873418	1.39046	1.121			0.883918	0.559467	0.196992	0.137398	0.901364	0.509608	0.161081	0.0831602	1.43827	2.26905	2.29005	2.08707	1.98798	2.01404	2.04102	2.42408	2.44507			2.17605	2.12798
0.621409	0.847551	0.813399	0.782613	0.984592	1.04952	0.743429	0.596602			0.670399	0.506174	0.205337	0.352317	0.65445	0.8515	0.898949	1.04799	0.78849	0.89752	1.63106	1.4123	1.18738	0.949984	0.881942	1.39916	1.12269			0.888671	0.566626	0.218566	0.159698	0.904359	0.542043	0.171225	0.0844367	1.44056	2.27494	2.29693	2.09591	1.98602	2.01895	2.04298	2.4339	2.45391			2.18194	2.12602
0.685013	0.907016	0.865018	0.84601	1.04101	1.08901	0.800016	0.658019			0.733014	0.588029	0.280026	0.429026	0.721013	0.902004	0.920002	1.06	0.845016	0.907055	1.63588	1.42234	1.18902	0.95124	0.885102	1.40655	1.1149			0.898875	0.569271	0.227174	0.168844	0.912965	0.559784	0.16609	0.0710391	1.44749	2.27201	2.302	2.1	1.994	2.018	2.044	2.44	2.459			2.17901	2.128
0.723528	0.95445	0.91738	0.87738	1.06531	1.11623	0.848396	0.71352			0.775505	0.673714	0.357644	0.50566	0.760489	0.914326	0.92507	1.06102	0.892435	0.921466	1.64832	1.44136	1.20587	0.951069	0.890883	1.41002	1.11753			0.913984	0.573555	0.239686	0.180846	0.926317	0.57117	0.166817	0.0684212	1.4602	2.29202	2.30802	2.10798	2.00102	2.02395	2.03895	2.44904	2.46599			2.19805	2.12901
0.790311	1.01141	0.965504	0.925504	1.10459	1.14471	0.898483	0.779321			0.839342	0.764068	0.439159	0.589139	0.822362	0.955575	0.933909	1.06397	0.947433	0.926072	1.66058	1.44358	1.21658	0.952198	0.891306	1.42652	1.1524			0.919572	0.567888	0.240502	0.18282	0.929784	0.548336	0.165226	0.0635107	1.47124	2.29398	2.31097	2.10602	2.00298	2.01806	2.03306	2.45395	2.46501			2.20394	2.12999
0.831989	1.05699	1.00799	0.947994	1.115	1.161	0.951986	0.829987			0.878989	0.857975	0.539973	0.687974	0.873986	0.975995	0.941998	1.064	0.989989	0.936627	1.67344	1.45652	1.22086	0.9507	0.889271	1.4458	1.16379			0.931817	0.559142	0.226954	0.169594	0.938218	0.578072	0.160331	0.06348	1.48697	2.302	2.313	2.107	2.003	2.018	2.028	2.454	2.47			2.213	2.135
0.891426	1.10539	1.05833	0.998276	1.12314	1.17196	1.01035	0.887489	0.894552	0.876638	0.937402	0.927835	0.623048	0.640253	0.928449	0.998055	0.946039	1.061	1.04637	0.945021	1.69366	1.46786	1.24711	0.964118	0.88559	1.45287	1.17261	0.879606	0.807136	0.946499	0.529241	0.183675	0.0702089	0.940221	0.552727	0.157108	0.0634113	1.49974	2.29703	2.31098	2.11501	2.00699	2.00801	2.01706	2.44909	2.47998	2.52398	2.52199	2.20804	2.13001
0.944468	1.15352	1.09959	1.03266	1.14082	1.16705	1.05357	0.94839	0.963311	0.956203	0.987498	1.03196	0.753691	0.796435	0.984439	1.00493	0.950951	1.061	1.09254	0.950159	1.70168	1.47455	1.23867	0.95014	0.876867	1.45442	1.17212	0.877867	0.807883	0.951421	0.540646	0.170631	0.0688239	0.945388	0.544898	0.14815	0.0623308	1.50831	2.30096	2.30902	2.11599	2.00601	2.00899	2.02492	2.46088	2.47703	2.52202	2.52101	2.21295	2.13099
0.989997	1.207	1.156	1.062	1.157	1.18	1.111	1.004	1.037	1.04599	1.028	1.12499	0.888991	0.969989	1.038	1.014	0.951	1.056	1.143	0.95281	1.7091	1.47895	1.23548	0.94309	0.867991	1.46152	1.17212	0.922917	0.832148	0.95289	0.558509	0.160051	0.06946	0.94913	0.53769	0.14754	0.06262	1.51629	2.3	2.309	2.115	2.007	2.004	2.021	2.464	2.484	2.519	2.524	2.217	2.129
1.04535	1.26038	1.2004	1.09832	1.17804	1.19602	1.16446	1.06147	1.11562	1.12867	1.08832	1.20369	1.05029	1.13464	1.08337	1.02809	0.957055	1.05607	1.1954	0.955739	1.70959	1.48068	1.22671	0.9363	0.864247	1.46457	1.17521	0.924273	0.839	0.957223	0.527987	0.16493	0.0668584	0.950495	0.535451	0.152095	0.0625342	1.51648	2.29608	2.30898	2.11795	2.00895	1.99395	1.99491	2.46796	2.48308	2.53002	2.52503	2.20606	2.12799
1.08855	1.30751	1.24949	1.13759	1.18295	1.19897	1.22141	1.1194	1.1922	1.21213	1.12858	1.28911	1.21033	1.33887	1.12952	1.03988	0.963928	1.06491	1.24449	0.955582	1.70652	1.48033	1.22073	0.932519	0.86141	1.4588	1.17707	0.904714	0.831538	0.955102	0.525189	0.153776	0.0542318	0.95238	0.509511	0.147755	0.0593334	1.51209	2.3059	2.30702	2.11206	2.00306	1.98806	1.98312	2.46305	2.4929	2.53198	2.52896	2.21392	2.12701
1.14899	1.36699	1.30199	1.184	1.196	1.209	1.27899	1.17999	1.27899	1.30399	1.18499	1.36799	1.36898	1.49798	1.19199	1.10699		1.1	1.30199	0.95122	1.70068	1.46758	1.20222	0.923801	0.848441	1.4542	1.17088	0.914219	0.838339	0.948861	0.52577	0.15048	0.0507504	0.94984	0.596791		0.0487811	1.50741	2.304	2.302	2.109	2.002	1.977	1.972	2.465	2.494	2.537	2.528	2.213	2.127
1.20338	1.41541	1.35538	1.21636	1.21217	1.2171	1.34347	1.24954	1.36346	1.38861	1.23842	1.42249	1.525	1.6791	1.24337	1.1283		1.12303	1.35942	0.935304	1.69222	1.45781	1.18683	0.913945	0.838582	1.43954	1.16635	0.913737	0.839104	0.938063	0.60788	0.154222	0.0800879	0.92917	0.593871		0.127705	1.49279	2.30707	2.29998	2.10896	2.00199	1.97094	1.96597	2.45898	2.49005	2.53697	2.529	2.21309	2.12998
1.25053	1.46649	1.40253	1.26056	1.23378	1.22987	1.40142	1.31633	1.42043	1.46424	1.29048	1.48339	1.64876	1.81563	1.28954	1.16563		1.25171	1.41148	0.915934	1.67952	1.44692	1.17242	0.909544	0.826343	1.42398	1.14531	0.912077	0.83714	0.927209	0.599197	0.17314	0.115891	0.901765	0.571633		0.2204	1.47777	2.31591	2.29703	2.10405	2.00101	1.96407	1.96204	2.45702	2.49594	2.53304	2.529	2.22389	2.12703
1.316	1.526	1.461	1.299	1.254	1.249	1.457	1.378	1.484	1.536	1.351	1.547	1.764	1.931	1.362	1.169		1.292	1.47	0.91185	1.66961	1.4355	1.15936	0.89837	0.81815	1.40551	1.14038	0.90174	0.82674	0.91568	0.594	0.18104	0.12727	0.90518	0.516202		0.172322	1.46942	2.308	2.295	2.099	1.999	1.961	1.956	2.454	2.49	2.533	2.531	2.214	2.127
1.37258	1.58345	1.52247	1.35446	1.29433	1.28024	1.5155	1.44047	1.5583	1.60537	1.41154	1.62278	1.77059	1.93958	1.41957	1.28548		1.37625	1.52547	0.9157	1.6628	1.42306	1.14853	0.890249	0.814071	1.40205	1.12812	0.893796	0.818779	0.909613	0.602261	0.231099	0.173459	0.918789	0.593677		0.243507	1.46451	2.31786	2.28693	2.09193	1.99496	1.95498	1.953	2.44895	2.48702	2.53398	2.52902	2.22284	2.11616
1.44625	1.64042	1.5814	1.41241	1.33558	1.31069	1.57836	1.50039	1.59562	1.65153	1.4803	1.722	1.84524	2.01325	1.49127	1.34638		1.28096	1.58539	0.908176	1.66089	1.41928	1.14357	0.891408	0.810407	1.39617	1.11982	0.89576	0.817434	0.90373	0.563146	0.19054	0.130366	0.909751	0.592047		0.200198	1.45862	2.30018	2.27809	2.08309	1.99005	1.95203	1.953	2.44207	2.48898	2.53202	2.53197	2.2032	2.1358
1.52	1.705	1.649	1.478	1.399	1.367	1.643	1.56	1.662	1.704	1.554	1.781	1.909	2.046	1.563	1.43501		1.33901	1.653	0.91753	1.66567	1.41573	1.14077	0.89167	0.81264	1.40402	1.12774	0.89019	0.80874	0.915319	0.609939	0.163249	0.0998684	0.91655	0.5889		0.206219	1.46209	2.308	2.271	2.072	1.986	1.952	1.952	2.435	2.48	2.532	2.532	2.211	2.116
1.59558	1.77248	1.72453	1.55159	1.46461	1.43158	1.71053	1.62542	1.71921	1.74825	1.63358		1.95687	2.08306	1.64057	1.52374		1.42825	1.72153	0.913966	1.67078	1.41759	1.13996	0.893833	0.816583	1.40564	1.16052	0.891246	0.815831	0.905938		0.146628	0.0716743	0.918802	0.582502		0.195617	1.46591	2.30089	2.26495	2.06396	1.98292	1.94499	1.95198	2.4239	2.47294	2.5349	2.52902	2.2019
1.66728	1.8324	1.79034	1.62427	1.54024	1.50328	1.77634	1.67748	1.74573	1.77968			1.94116	2.09092	1.71129	1.61508		1.45869	1.78734	0.918385	1.67907	1.42441	1.143	0.892969	0.816917	1.41402	1.15902	0.925465	0.837046			0.109108	0.0660071	0.920245	0.576491		0.230013	1.47268	2.28714	2.25906	2.05905	1.9731	1.94401	1.94903	2.41113	2.46607	2.52213	2.53197
1.731	1.895	1.855	1.701	1.63299	1.59399	1.837	1.731	1.781	1.822	1.769	1.951	1.95	2.091	1.774	1.699		1.522	1.85	0.92649	1.69318	1.4356	1.14816	0.902829	0.81918	1.42766	1.16076	0.9253	0.83511	0.91973	0.530355	0.132329	0.0598104	0.929509	0.545032		0.218671	1.4845	2.284	2.256	2.052	1.969	1.935	1.944	2.413	2.467	2.521	2.529	2.191	2.12
1.79246	1.95845	1.91849	1.78866	1.73089	1.69893	1.89646	1.77348	1.83428	1.85831	1.83146	1.96721	1.95304	2.092	1.83248	1.80458		1.63357	1.90947	0.936715	1.70764	1.44868	1.15845	0.885302	0.820623	1.44047	1.15957	0.923843	0.837051	0.930604	0.531238	0.131584	0.0567732	0.938663	0.573904		0.222623	1.49848	2.28296	2.25302	2.05303	1.96398	1.93092	1.93791	2.41096	2.47296	2.51399	2.52392	2.18796	2.11805
1.84943	2.01443	1.97939	1.87117	1.84089	1.81384	1.95343	1.8334	1.86865	1.89661	1.88843	1.99373	1.95795	2.092	1.8924	1.87628		1.70429	1.96841	0.944749	1.72366	1.46148	1.17294	0.895497	0.815967	1.46037	1.18326	0.932968	0.842089	0.940985	0.555842	0.12959	0.0559285	0.943996	0.56693		0.210621	1.51135	2.27805	2.25597	2.05696	1.96103	1.9211	1.92612	2.40605	2.46805	2.51301	2.5141	2.18305	2.12394
1.902	2.075	2.039	1.946	1.937	1.93	2.01	1.882	1.914	1.93	1.938	2.004	1.958	2.089	1.944	1.959		1.784	2.026	0.95649	1.73877	1.47486	1.18814	0.89315	0.81891	1.47134	1.20361	0.95137	0.85764	0.95003	0.54486	0.12966	0.05486	0.95772	0.56349		0.19654	1.52606	2.275	2.257	2.056	1.962	1.925	1.924	2.406	2.466	2.502	2.507	2.182	2.124
1.94846	2.13247	2.09646	2.02357	2.05284	2.05197	2.06643	1.9394	1.97141	1.97537	1.98746	2.01505	1.96104	2.089	1.98748	2.04373		1.97067	2.08246	0.965637	1.74948	1.4826	1.20297	0.905389	0.823549	1.4811	1.21883	0.956989	0.871158	0.96075	0.514593	0.129602	0.053981	0.965191	0.568741		0.146724	1.5355	2.27782	2.26003	2.05802	1.96103	1.933	1.91907	2.405	2.45798	2.49391	2.50696	2.18282	2.12398
2.00642	2.1924	2.15541	2.09627	2.15993	2.17576	2.12145	1.99049	2.02348		2.04542	2.02094	1.96595	2.089	2.04839	2.13707	1.98445	2.05516	2.14141	0.966501	1.75709	1.48417	1.21083	0.921727	0.83355	1.48475	1.20045	0.956901		0.963314	0.513729	0.134996	0.0528414	0.964111	0.590404	0.15201	0.0609165	1.54193	2.25523	2.26396	2.05998	1.96496	1.933	1.92791	2.405	2.45503	2.48311		2.16023	2.12202
2.066	2.25	2.216	2.17	2.264	2.3	2.175	2.053			2.105	2.065	1.969	2.089	2.105	2.222	2.124	2.207	2.198	0.96705	1.75694	1.48332	1.21978	0.9324	0.84433	1.48094	1.20687			0.96493	0.567829	0.14043	0.05198	0.96344	0.5946	0.15061	0.06079	1.54204	2.253	2.267	2.061	1.973	1.938	1.93	2.408	2.452			2.158	2.115
2.11943	2.30744	2.27147	2.23355	2.37168	2.41474	2.2325	2.09943	2.17081		2.15543	2.06921	1.973	2.089	2.16243	2.30462	2.29332	2.4122	2.25347	0.959558	1.75028	1.47694	1.22006	0.942406	0.859751	1.47411	1.19989	0.960943		0.955981	0.565	0.141491	0.0518686	0.957579	0.589803	0.155493	0.0654159	1.53614	2.26408	2.26902	2.06801	1.97302	1.94204	1.93513	2.41097	2.45508	2.44929		2.17005	2.11698
2.17443	2.36342	2.33039	2.30328	2.45811	2.50803	2.29634	2.15443	2.14724		2.20944	2.09573	1.973	2.089	2.21743	2.38319	2.46027	2.56442	2.31239	0.942873	1.7407	1.46779	1.22801	0.963462	0.878842	1.45829	1.2153	0.968908		0.934631	0.559962	0.140411	0.0504249	0.946069	0.568629	0.139446	0.0661623	1.52402	2.2739	2.27197	2.06899	1.97498	1.94695	1.95183	2.40704	2.4649	2.48562		2.17693	2.11502
2.23503	2.42502	2.39102	2.37703	2.54502	2.61204	2.35502	2.22102	2.20502		2.27003	2.15502	1.98401	2.089	2.28103	2.45202	2.63305	2.77605	2.37302	0.928159	1.72796	1.45118	1.21434	0.974764	0.89261	1.44413	1.21146	0.96641		0.922717	0.580954	0.14902	0.05037	0.92899	0.556694	0.130696	0.0835164	1.51096	2.265	2.276	2.071	1.972	1.954	1.967	2.413	2.465	2.492		2.168	2.113
2.30555	2.47749	2.44945	2.44642			2.41354	2.27159	2.25156		2.34153	2.20541	2.0012	2.089	2.35351	2.50365	2.74565	2.88964	2.42951	0.92494	1.71749	1.43969	1.205			1.43195	1.18937	0.944006		0.916592	0.589555	0.171405	0.0502925	0.928671	0.565586	0.167935	0.121873	1.50066	2.27396	2.28506	2.07706	1.96705			2.41902	2.47	2.49393		2.16894	2.11498
2.37331	2.53838	2.50543	2.49847	2.71785	2.79005	2.48032	2.34426	2.32129		2.40733	2.25648	2.02575	2.089	2.41735	2.58418	2.82618	2.96919	2.49236	0.913773	1.71019	1.42929	1.1959	0.983312	0.913061	1.41547	1.18749	0.94102		0.909373	0.57774	0.176983	0.0506068	0.91388	0.550265	0.149992	0.104892	1.4917	2.26905	2.29292	2.08393	1.97294	1.97089	1.98886	2.42197	2.47	2.48509		2.16108	2.11203
2.433	2.604	2.575	2.557	2.762	2.857	2.551				2.467	2.32	2.054	2.09501	2.474	2.686	2.836	2.958	2.557	0.8982	1.70538	1.42254	1.19084	1.00714	0.9282	1.39888				0.90046	0.57101	0.193771	0.057924	0.89219	0.53101	0.13714	0.0836894	1.48277	2.256	2.301	2.093	1.978	1.974	1.996	2.431				2.161	2.112
2.50655	2.67055	2.63955	2.62045	2.82342	2.9174	2.62454				2.54452	2.40467	2.12152	2.2715	2.55055	2.7625	2.87517	3.01402	2.62553	0.894663	1.70859	1.42208	1.19116	1.00603	0.93307	1.39655				0.899671	0.575046	0.210364	0.160966	0.885934	0.534628	0.140432	0.0688271	1.48481	2.25807	2.31107	2.09607	1.9791	1.97902	2.00103	2.43107				2.16109	2.10204
2.55583	2.68386	2.66185	2.64697	2.84028	2.93361	2.63736	2.48934	2.53688	2.6468	2.59034	2.51107	2.18635	2.33437	2.59882	2.81689	2.89429	3.02294	2.64286	0.889206	1.69293	1.41043	1.18722	0.989863	0.921717	1.38561	1.1098	0.869896	0.819844	0.892959	0.58517	0.222151	0.173029	0.882788	0.523348	0.128047	0.0571172	1.46569	2.25491	2.27892	2.08042	1.97042	1.96649	1.98498	2.41894	2.42988	2.45211	2.42236	2.16642	2.09498
2.62351	2.74601	2.72651	2.70651	2.889	2.974	2.70301	2.56502	2.59302	2.57502	2.66051	2.60251	2.28901	2.46901	2.66651	2.8615	2.9025	3.0235	2.70851	0.91982	1.6962	1.42128	1.18615	0.986825	0.914354	1.39807	1.11091	0.88286	0.881255	0.922515	0.572034	0.238314	0.194589	0.913765	0.541125	0.12779	0.0534753	1.47961	2.2665	2.2835	2.0875	1.972	1.972	1.988	2.428	2.429	2.46601	2.475	2.177	2.1005
2.6995	2.80215	2.78562	2.75132	2.90792	2.99684	2.76667	2.62483	2.65773	2.66229	2.73303	2.68474	2.35551	2.51019	2.73956	2.87656	2.90744	3.0235	2.77165	0.921239	1.69916	1.43143	1.19309	0.989303	0.909434	1.40856	1.1197	0.881173	0.862528	0.922218	0.529575	0.195835	0.117061	0.91671	0.5404	0.127638	0.0556906	1.48869	2.27207	2.288	2.09047	1.97994	1.97592	1.98748	2.42791	2.43685	2.48954	2.48088	2.18006	2.10891
2.75842	2.86687	2.84195	2.80052	2.9481	3.02126	2.77541	2.6983	2.74912	2.74224	2.79192	2.78898	2.4778	2.63777	2.8004	2.91809	2.91146	3.02201	2.83389	0.922368	1.70989	1.44669	1.20198	0.981631	0.897067	1.40966	1.14154	0.85032	0.787387	0.923898	0.545895	0.190858	0.121938	0.917115	0.539505	0.126689	0.054992	1.50164	2.27893	2.29295	2.09	1.98347	1.97501	1.98651	2.40499	2.43007	2.48109	2.48298	2.18693	2.109
2.78102	2.87802	2.85702	2.81201	2.93801	2.98701	2.84303	2.76402	2.81403	2.82804	2.81902	2.87604	2.60406	2.64707	2.82202	2.91201	2.92	3.03	2.84302	0.953511	1.72434	1.45474	1.19084	0.968489	0.872021	1.42607	1.15247	0.914641	0.848151	0.95867	0.549343	0.147662	0.0542948	0.945502	0.544606	0.12115	0.050549	1.4975	2.261	2.243	2.068	1.97	1.959	1.975	2.4	2.441	2.48	2.479	2.178	2.101
2.83877	2.93577	2.91183	2.84333	2.9566	3.00756	2.90468	2.82079	2.88841	2.91906	2.87677	2.96216	2.74989	2.82226	2.87683	2.93256	2.92	3.03	2.89881	0.955409	1.73846	1.46191	1.19791	0.965602	0.873753	1.44021	1.15745	0.917156	0.850196	0.958856	0.510362	0.152389	0.0655009	0.949025	0.534261	0.1207	0.0481707	1.51561	2.2659	2.24496	2.0631	1.96902	1.95998	1.96423	2.40392	2.44198	2.48	2.47704	2.17996	2.10687
2.89447	2.99742	2.96946	2.89947	2.96889	3.01394	2.96444	2.88935	2.98508	3.01905	2.92851	3.05116	2.90058	2.98546	2.93644	2.94687	2.92297	3.03	2.96042	0.965196	1.75076	1.4757	1.18695	0.95203	0.858696	1.45024	1.18738	0.917745	0.836304	0.969388	0.515156	0.151153	0.0539338	0.957826	0.53199	0.121245	0.0483181	1.5212	2.26897	2.24599	2.06201	1.96504	1.95604	1.96994	2.39806	2.44101	2.48693	2.48195	2.18396	2.10898
2.95203	3.05803	3.03203	2.94402	3.00102	3.02301	3.02603	2.95303	3.08205	3.11804	2.98703	3.14904	3.06107	3.16308	2.99403	2.97401	2.934	3.033	3.02403	0.971922	1.75335	1.47038	1.1978	0.95851	0.860308	1.44983	1.19602	0.930637	0.860264	0.97491	0.56427	0.147373	0.0487349	0.965574	0.540599	0.115234	0.0454886	1.51913	2.268	2.243	2.063	1.965	1.953	1.956	2.399	2.445	2.494	2.492	2.186	2.109
3.0128	3.11586	3.08789	2.99303	3.03924	3.03575	3.08778	3.02066	3.17908	3.21214	3.04387	3.22745	3.21299	3.33166	3.05284	2.99067	2.94283	3.04183	3.08382	0.976705	1.7489	1.46688	1.1733	0.893085	0.834138	1.44548	1.18178	0.923482	0.867928	0.975067	0.522144	0.153263	0.0592616	0.974837	0.517311	0.124124	0.0425678	1.51936	2.26898	2.24496	2.06202	1.96598	1.95104	1.95208	2.40292	2.44696	2.49792	2.49396	2.18404	2.11488
3.07342	3.1784	3.14743	3.03361	3.04693	3.05383	3.15337	3.08241	3.22457	3.30412	3.10145	3.30922	3.36158	3.50039	3.11837	3.01279	2.9638	3.04596	3.14442	0.969234	1.73612	1.45388	1.16961	0.893543	0.828787	1.43452	1.18018	0.961468	0.874478	0.964899	0.520854	0.162412	0.0833469	0.970167	0.515226	0.139997	0.0516706	1.50718	2.27692	2.24698	2.05606	1.966	1.95199	1.94903	2.39805	2.447	2.49404	2.49202	2.1939	2.11599
3.13204	3.24404	3.21104	3.08803	3.07103	3.07001	3.21604	3.15604	3.28307	3.39405	3.16204	3.38904	3.52007	3.67707	3.17604	3.05006			3.21004	0.956822	1.72212	1.44191	1.16388	0.888736	0.822825	1.42445	1.1671	0.954031	0.877899	0.952443	0.529356	0.155732	0.099809	0.958012	0.51239			1.4942	2.279	2.243	2.061	1.966	1.947	1.944	2.395	2.447	2.499	2.487	2.196	2.111
3.19174	3.30276	3.2727	3.13599	3.11115	3.09253	3.27378	3.21084	3.38387	3.47137	3.22076	3.44874	3.62283	3.78375	3.23574	3.13912			3.2717	0.945137	1.70972	1.42975	1.15117	0.882384	0.814682	1.41174	1.15457	0.941122	0.87601	0.94109	0.537939	0.189351	0.143684	0.946189	0.618012			1.47878	2.27802	2.24104	2.061	1.9709	1.94112	1.94008	2.39304	2.44602	2.49312	2.4919	2.19698	2.11492
3.25738	3.36937	3.34036	3.19444	3.13577	3.12865	3.3473	3.27737	3.44641	3.55025	3.28935	3.52329	3.71414	3.8791	3.30435	3.20241			3.33738	0.93357	1.69801	1.41365	1.13967	0.887658	0.813916	1.3977	1.14225	0.954082	0.872751	0.930124	0.551362	0.20343	0.162378	0.934224	0.614565			1.46543	2.27305	2.24001	2.05308	1.97397	1.93902	1.93802	2.39003	2.44501	2.48706	2.49398	2.18908	2.115
3.32305	3.43803	3.41003	3.26903	3.20703	3.17303	3.41304	3.35004	3.49803	3.61602	3.36104	3.62004	3.78403	3.94703	3.36205	3.25604			3.40704	0.904235	1.68744	1.4081	1.13596	0.876391	0.806659	1.38868	1.1307	0.92851	0.86197	0.912908	0.546375	0.190574	0.142771	0.893353	0.577521			1.45706	2.277	2.231	2.047	1.974	1.935	1.939	2.386	2.439	2.494	2.49	2.19299	2.118
3.41027	3.50075	3.47569	3.32979	3.26779	3.23085	3.4836	3.42158	3.55095	3.64738	3.4414	3.68864	3.84479	4.00583	3.45025	3.33248			3.47858	0.913996	1.68798	1.3993	1.13122	0.878027	0.805483	1.38439	1.12495	0.909184	0.862607	0.90839	0.555263	0.161047	0.106501	0.917108	0.578942			1.45668	2.27112	2.22414	2.03916	1.97106	1.93206	1.93704	2.38306	2.439	2.48714	2.49	2.18319	2.11604
3.48926	3.56935	3.54634	3.40331	3.3314	3.29143	3.54839	3.47946	3.62431	3.69852	3.52323	3.76429	3.88463	4.04167	3.53025	3.42116			3.54537	0.918043	1.68612	1.40164	1.11844	0.872384	0.800498	1.38914	1.13086	0.915308	0.834539	0.912331	0.555925	0.12816	0.0680915	0.921126	0.564251			1.45708	2.26308	2.21806	2.03702	1.95713	1.932	1.93799	2.37607	2.43009	2.49492	2.49792	2.17409	2.11897
3.56402	3.64202	3.61902	3.47802	3.42202	3.37902	3.62702	3.55202	3.67701	3.73101	3.59902	3.83401	3.891	4.037	3.60802	3.52403			3.61602	0.921503	1.69269	1.40425	1.12066	0.885448	0.806639	1.39471	1.13753	0.890059	0.817776	0.914103	0.506542	0.130241	0.0722183	0.926122	0.550437			1.46388	2.263	2.212	2.03	1.957	1.927	1.934	2.366	2.424	2.495	2.498	2.177	2.117
3.63349	3.70757	3.67968	3.55825	3.50225	3.46708	3.68572	3.61072	3.71027	3.75742	3.66751	3.88	3.89687	4.037	3.67455	3.63459			3.68255	0.930905	1.70279	1.41643	1.13309	0.879157	0.803773	1.40447	1.13217	0.885715	0.801368	0.925394	0.513909	0.133147	0.0657315	0.933372	0.577343			1.46902	2.25321	2.21102	2.02706	1.95113	1.92015	1.93204	2.36698	2.42498	2.49011	2.49604	2.16819	2.10819
3.6994	3.77142	3.74639	3.64223	3.61199	3.57996	3.75338	3.67343	3.75955	3.78673	3.73142	3.90676	3.90394	4.037	3.7404	3.74004			3.74939	0.939472	1.71326	1.42766	1.13718	0.866061	0.797647	1.41612	1.12968	0.880934	0.800594	0.934378	0.560972	0.134785	0.0634797	0.941238	0.564733			1.48372	2.24904	2.211	2.02601	1.94803	1.91901	1.93002	2.36601	2.42203	2.48108	2.48609	2.16404	2.10305
3.75802	3.83202	3.81102	3.72103	3.70904	3.69204	3.81002	3.72802	3.77901	3.81101	3.79002	3.91801	3.914	4.043	3.79902	3.83003			3.81002	0.950814	1.72728	1.44229	1.14931	0.864016	0.797289	1.42808	1.14379	0.893835	0.800205	0.948504	0.551659	0.13116	0.0532296	0.949465	0.594741			1.49725	2.244	2.212	2.026	1.95	1.922	1.925	2.365	2.418	2.475	2.475	2.159	2.103
3.80607	3.88988	3.87084	3.79262	3.81005	3.79795	3.85415	3.78098	3.81824	3.83651	3.84298	3.93272	3.914	4.04006	3.84217	3.91143			3.86003	0.962671	1.74344	1.45462	1.1479	0.881904	0.794563	1.44564	1.16327	0.90882	0.814906	0.958203	0.549894	0.131082	0.0520822	0.962802	0.597801			1.51124	2.25185	2.21592	2.026	1.94706	1.92691	1.92402	2.37285	2.42094	2.46813	2.46911	2.16587	2.10496
3.86544	3.9534	3.93737	3.87918	3.92194	3.9248	3.91542	3.82855	3.86852	3.86968	3.89946	3.94687	3.91202	4.04	3.90045	3.97837	3.78987	3.84654	3.92439	0.970447	1.75217	1.4634	1.16487	0.88428	0.802315	1.45543	1.16619	0.909704	0.850222	0.965283	0.538668	0.130813	0.0511983	0.9713	0.565661	0.165469	0.0677512	1.52142	2.23516	2.216	2.02501	1.94502	1.927	1.92301	2.37399	2.41605	2.46701	2.46999	2.14916	2.10698
3.91812	4.01112	3.99412	3.95714	4.0272	4.04123	3.97112	3.88109	3.90109		3.95711	3.96605	3.91901	4.02901	3.95611	4.07118	3.92731	4.0093	3.98311	0.975858	1.75866	1.47006	1.18975	0.897789	0.815293	1.45856	1.17198	0.922675		0.975809	0.541987	0.14164	0.051406	0.971378	0.583018	0.158604	0.0733058	1.52849	2.225	2.22201	2.02801	1.94401	1.935	1.92301	2.37601	2.41701	2.46697		2.141	2.112
3.97577	4.07073	4.05373	4.02652	4.12687	4.15458	4.02877	3.92702	3.94702		4.01085	3.9895	3.9239	4.03292	4.01279	4.16108	4.08072	4.15783	4.03979	0.975057	1.75854	1.46831	1.19644	0.912467	0.821899	1.45623	1.16267	0.910108		0.97534	0.555374	0.146682	0.0544158	0.970185	0.602112	0.165385	0.076208	1.52693	2.22304	2.22592	2.03192	1.9489	1.93598	1.92692	2.3809	2.42287	2.45133		2.14002	2.11102
4.03345	4.12845	4.12234	4.09832	4.23299	4.26693	4.08942	3.98643			4.07241	4.01476	3.92796	4.03795	4.06748	4.2353	4.25137	4.35709	4.09745	0.967672	1.75031	1.45925	1.20366	0.924734	0.839094	1.45279	1.18311			0.967496	0.566009	0.148751	0.0589168	0.963356	0.600064	0.177196	0.0643064	1.52239	2.22795	2.22798	2.03695	1.95296	1.93996	1.93591	2.38199	2.42003			2.14495	2.11298
4.09903	4.19303	4.18503	4.17803	4.32204	4.37205	4.15003	4.04302			4.13403	4.02703	3.932	4.038	4.13303	4.31704	4.40306	4.53207	4.16103	0.951823	1.74288	1.44997	1.1955	0.944478	0.855408	1.43545	1.17528			0.947032	0.523707	0.15013	0.0596001	0.952464	0.57762	0.168449	0.0718988	1.51049	2.235	2.235	2.045	1.948	1.942	1.94701	2.383	2.42301			2.14901	2.116
4.1539	4.2528	4.24774	4.24172	4.40631	4.47493	4.20588	4.08908			4.18792	4.0819	3.93886	4.03702	4.19084	4.38464	4.5226	4.67023	4.22178	0.938841	1.73119	1.44045	1.19297	0.958655	0.870948	1.42775	1.14347			0.932913	0.573363	0.149277	0.0598353	0.940912	0.53926	0.184557	0.107025	1.49729	2.24382	2.23892	2.04794	1.95486	1.94886	1.95778	2.38888	2.43476			2.1588	2.11796
4.22631	4.32135	4.31833	4.31629	4.49912	4.57505	4.28029	4.16131			4.25932	4.13747	3.9598	4.03997	4.2643	4.45929	4.6795	4.8374	4.29035	0.923675	1.71928	1.42677	1.18756	0.959485	0.881342	1.39829	1.13895			0.917754	0.574182	0.15852	0.0596221	0.926072	0.518286	0.162923	0.108433	1.4848	2.25192	2.24494	2.04998	1.95797	1.95296	1.97286	2.389	2.43203			2.16296	2.11404
4.28518	4.38315	4.38013	4.37913	4.56414	4.65315	4.34814				4.31916	4.15815	3.96406	4.04003	4.32618	4.55316	4.74805	4.90004	4.35116	0.91109	1.70899	1.41705	1.18113	0.977327	0.894215	1.39179				0.90611	0.534642	0.150533	0.0594877	0.912841	0.484027	0.155961	0.0954079	1.47606	2.25001	2.24902	2.06501	1.966	1.96901	1.98202	2.39104				2.161	2.122
4.36237	4.44666	4.43582	4.43678	4.62374	4.72058	4.40872				4.39049	4.22558	3.9924	4.05175	4.40631	4.62156	4.76857	4.91959	4.41956	0.915663	1.70594	1.41535	1.18046	0.984577	0.900625	1.39127				0.910311	0.531105	0.152048	0.0584812	0.917541	0.508885	0.15644	0.090102	1.47324	2.25588	2.25586	2.0699	1.96698	1.9739	1.99081	2.40863				2.161	2.12004
4.42839	4.51338	4.50139	4.50437	4.68939	4.78937	4.47935				4.46135	4.36569	4.10891	4.2541	4.46546	4.69631	4.8324	4.96557	4.48539	0.916592	1.70767	1.41467	1.17734	0.987236	0.901186	1.39423				0.913679	0.598563	0.230164	0.180262	0.915936	0.527807	0.135686	0.0694932	1.47171	2.26194	2.26492	2.07693	1.97988	1.98093	1.99694	2.42089				2.17289	2.11207
4.50008	4.57808	4.56907	4.55907	4.74707	4.84205	4.54007	4.4301			4.53508	4.43413	4.14912	4.29511	4.53808	4.75406	4.83701	4.97	4.55108	0.919681	1.71425	1.42114	1.17842	0.983956	0.899011	1.39913	1.13842			0.917049	0.568266	0.220169	0.172009	0.918542	0.544608	0.143841	0.0642235	1.47961	2.27701	2.274	2.08701	1.996	1.98301	2.004	2.43301	2.47301			2.19102	2.125
4.57158	4.64467	4.63273	4.62175	4.80485	4.8871	4.60569	4.5153			4.60658	4.54872	4.25195	4.39599	4.60565	4.80695	4.84386	4.97098	4.61767	0.929142	1.72133	1.42552	1.18269	0.971361	0.891411	1.41225	1.15248			0.92509	0.582546	0.245702	0.197905	0.929002	0.552013	0.14484	0.0584842	1.49121	2.28975	2.27694	2.09386	1.99894	1.99182	2.00694	2.44182	2.47888			2.20473	2.12892
4.63341	4.70641	4.69144	4.66955	4.8367	4.91474	4.6694	4.58237			4.66742	4.63717	4.33521	4.47822	4.66841	4.81988	4.85489	4.97199	4.68041	0.942146	1.73501	1.44024	1.19872	0.965217	0.886268	1.42619	1.16424			0.935936	0.575105	0.242922	0.195558	0.94365	0.557053	0.141403	0.0563298	1.50389	2.30486	2.28096	2.09895	2.00098	1.99893	2.01195	2.44893	2.48494			2.21688	2.13791
4.69703	4.77103	4.75203	4.71502	4.88101	4.939	4.73803	4.66103	4.66804		4.73003	4.73805	4.44906	4.592	4.73603	4.84701	4.863	4.972	4.74203	0.959015	1.7482	1.45358	1.21782	0.955978	0.875137	1.43961	1.19502	0.946103		0.956865	0.571121	0.22548	0.178901	0.955745	0.555477	0.1378	0.0554684	1.51795	2.306	2.285	2.101	2.011	2.006	2.01101	2.444	2.477	2.517		2.21401	2.144
4.7518	4.83265	4.8068	4.75414	4.89861	4.94096	4.80552	4.72656	4.75411		4.78186	4.83292	4.56545	4.58319	4.79471	4.87538	4.863	4.97885	4.80071	0.969931	1.76659	1.467	1.21774	0.952389	0.868153	1.45205	1.17971	0.930922		0.967683	0.573459	0.205762	0.0789394	0.96625	0.550303	0.137164	0.0522798	1.53563	2.31481	2.285	2.10002	2.01589	2.00698	2.02764	2.43911	2.48581	2.52679		2.22476	2.14009
4.80848	4.89047	4.86645	4.80354	4.92575	4.95982	4.8704	4.79239	4.8511	4.87005	4.83748	4.9192	4.70075	4.75636	4.85346	4.89284	4.86597	4.979	4.86342	0.981661	1.77953	1.4814	1.22485	0.943087	0.867663	1.46751	1.18494	0.913799	0.838333	0.980065	0.573114	0.171242	0.064793	0.976783	0.533736	0.13607	0.051368	1.54743	2.32491	2.28698	2.09802	2.01699	2.00502	2.01116	2.44296	2.49293	2.54087	2.53395	2.23392	2.14396
4.88259	4.97009	4.94209	4.86756	4.94951	4.97001	4.95611	4.88311	4.96863	5.01065	4.91009	5.04663	4.93026	5.01729	4.9266	4.91752	4.87851	4.96553	4.9416	0.973481	1.76362	1.47666	1.2108	0.922604	0.844904	1.45904	1.18743	0.947953	0.855815	0.975257	0.547492	0.134603	0.0497905	0.966936	0.534771	0.142091	0.062303	1.52978	2.30501	2.277	2.09601	2.0155	2.0025	2.0045	2.43649	2.48901	2.53602	2.54101	2.21651	2.14552
4.93769	5.02779	5.0002	4.9082	4.95938	4.97539	5.02074	4.95264	5.05111	5.10652	4.96222	5.12701	5.08934	5.18547	4.9847	4.93634	4.88886	4.9941	4.99929	0.967858	1.75632	1.47394	1.20587	0.915444	0.838284	1.45609	1.18337	0.952785	0.867157	0.968985	0.555797	0.128364	0.0483689	0.962007	0.526377	0.134652	0.062148	1.52852	2.30701	2.27549	2.10103	2.01604	2.00103	2.00104	2.434	2.49204	2.54692	2.54895	2.2195	2.15156
4.98659	5.08602	5.05256	4.94568	4.97289	4.97698	5.07951	5.01696	5.14075	5.19873	5.01059	5.19691	5.24273	5.3645	5.03508	4.97565	4.89596	4.99946	5.059	0.963782	1.74983	1.46614	1.197	0.901005	0.833587	1.44676	1.1807	0.959276	0.871019	0.963455	0.578097	0.134461	0.0574025	0.9593	0.570574	0.139988	0.0968731	1.52083	2.3065	2.27649	2.10447	2.01749	1.99852	1.99654	2.43747	2.50043	2.55146	2.55693	2.21752	2.15349
5.0586	5.15309	5.1231	5.01258	5.01251	5.00601	5.14609	5.0926	5.2276	5.29812	5.0821	5.29663	5.4062	5.5487	5.1041	5.03253	4.91101	5.05198	5.12809	0.951337	1.73425	1.44796	1.18042	0.915773	0.828345	1.43335	1.17937	0.962407	0.88093	0.951021	0.562862	0.167917	0.118972	0.947078	0.583941	0.191381	0.14521	1.50636	2.30701	2.27899	2.102	2.01451	1.98451	1.98701	2.4395	2.49801	2.551	2.5545	2.21801	2.14949
5.12186	5.21528	5.18246	5.05943	5.02714	5.01712	5.21031	5.15984	5.30659	5.37906	5.14537	5.36799	5.52589	5.65771	5.16935	5.06327	4.93744	4.99422	5.18736	0.9555	1.71881	1.43258	1.17326	0.908	0.820217	1.42242	1.1658	0.955681	0.88568	0.954864	0.56444	0.178726	0.104628	0.951519	0.581087	0.196267	0.0735022	1.49728	2.31245	2.27697	2.10151	2.01801	1.9871	1.98851	2.43747	2.50338	2.5549	2.56035	2.22346	2.14159
5.19729	5.28435	5.25383	5.11646	5.07505	5.05167	5.2843	5.24371	5.38724	5.45875	5.21831	5.44329	5.59832	5.74567	5.2443	5.14473	4.9588	4.99993	5.25982	0.94114	1.70526	1.41538	1.143	0.890476	0.808956	1.40576	1.14823	0.942771	0.891078	0.941842	0.543115	0.239319	0.184291	0.936144	0.606694	0.204959	0.0806884	1.48185	2.31151	2.27898	2.09704	2.01949	1.99146	1.98751	2.42908	2.49904	2.55995	2.55852	2.21954	2.15785
5.28218	5.36418	5.34716	5.19714	5.14705	5.11007	5.37017	5.3281	5.47905	5.56802	5.30818	5.57404	5.71111	5.87309	5.32819	5.21923			5.33819	0.924545	1.67918	1.38865	1.10995	0.875182	0.795248	1.38418	1.15118	0.950532	0.877701	0.924504	0.484961	0.187605	0.127766	0.922416	0.588348			1.45178	2.30503	2.25599	2.08699	2.01401	1.98501	1.98402	2.41398	2.484	2.53802	2.546	2.22203	2.16196
5.34709	5.42689	5.40291	5.24601	5.16717	5.13501	5.42892	5.36403	5.49817	5.57629	5.37309	5.58825	5.75188	5.90596	5.39408	5.29948		5.40093	5.40589	0.922866	1.67205	1.39664	1.11529	0.879262	0.791056	1.37842	1.14218	0.930206	0.908664	0.925934	0.617034	0.209553	0.132695	0.917626	0.59133		0.278533	1.44614	2.31385	2.2519	2.08195	2.01889	1.98906	1.98996	2.40795	2.48291	2.54583	2.54691	2.23085	2.14717
5.43342	5.49752	5.47451	5.32546	5.25938	5.21446	5.50151	5.44545	5.59038	5.67831	5.45942	5.68733	5.82153	5.98149	5.47942	5.41621		5.4745	5.47652	0.931263	1.67677	1.39184	1.1143	0.862017	0.793086	1.38092	1.12681	0.918052	0.846581	0.932575	0.572353	0.146606	0.0770172	0.927583	0.595263		0.233704	1.45196	2.30208	2.24405	2.07803	2.01006	1.99397	1.98702	2.40403	2.47605	2.53209	2.54005	2.21908	2.16091
5.50022	5.56122	5.54421	5.40224	5.34627	5.30031	5.57022	5.50421	5.63813	5.71309	5.52922	5.75216	5.84002	5.985	5.54523	5.47837		5.57338	5.54621	0.920745	1.68909	1.39998	1.12589	0.888097	0.795966	1.38847	1.13738	0.915035	0.836644	0.918105	0.561972	0.127659	0.056936	0.921174	0.563951		0.21112	1.45533	2.29597	2.23999	2.07199	2.00498	1.98598	1.98799	2.39798	2.45898	2.52597	2.53497	2.21199	2.14999
5.56485	5.62381	5.60486	5.47211	5.4263	5.38946	5.63269	5.5658	5.67461	5.73849	5.59285	5.79716	5.84706	5.98497	5.61083	5.5842		5.68051	5.6058	0.930881	1.6989	1.41322	1.11718	0.866941	0.789126	1.40259	1.14964	0.921896	0.843373	0.928314	0.574016	0.135893	0.0528912	0.930984	0.572723		0.204651	1.46737	2.28797	2.23599	2.06887	1.99896	1.979	1.98494	2.39108	2.45196	2.51692	2.52687	2.20799	2.14808
5.63041	5.68644	5.6714	5.55823	5.52709	5.50298	5.68652	5.62745	5.72158	5.77666	5.65841	5.80989	5.85196	5.98302	5.67542	5.67716		5.64234	5.66745	0.944141	1.70515	1.4279	1.12031	0.85698	0.790349	1.41133	1.15963	0.906895	0.826532	0.941838	0.57293	0.125246	0.049887	0.943686	0.565237		0.147346	1.47998	2.28602	2.23501	2.05909	1.99603	1.979	1.98004	2.39695	2.44903	2.51105	2.51709	2.20701	2.15395
5.68824	5.75117	5.7352	5.63132	5.61642	5.60344	5.73916	5.65919	5.74415	5.79711	5.72324	5.8461	5.85501	5.98299	5.73322	5.77134	5.5174	5.67839	5.72519	0.951729	1.71929	1.43775	1.15524	0.849969	0.794929	1.43624	1.1643	0.920563	0.832382	0.951803	0.527967	0.121671	0.047694	0.948683	0.569408	0.207143	0.162775	1.49454	2.27696	2.23401	2.05799	1.996	1.97699	1.97797	2.403	2.445	2.50393	2.50295	2.19796	2.156
5.76631	5.80587	5.79884	5.73475	5.75095	5.74617	5.78974	5.71971	5.79244	5.83427	5.80135	5.878	5.85801	5.97999	5.80431	5.88065	5.64799	5.80294	5.7868	0.967397	1.74296	1.44995	1.16602	0.878774	0.807308	1.45357	1.17082	0.906008	0.823656	0.9656	0.520593	0.125297	0.0457372	0.965823	0.581174	0.194575	0.137472	1.51262	2.26497	2.23697	2.05404	1.99592	1.97304	1.96805	2.40397	2.44594	2.48017	2.487	2.18596	2.155
5.78983	5.87152	5.86253	5.79158	5.82248	5.83435	5.84559	5.77361	5.82576	5.85485	5.82781	5.878	5.85899	5.97901	5.82783	5.92964	5.72246	5.79804	5.84756	0.970984	1.74826	1.46011	1.17773	0.883634	0.804133	1.46313	1.19471	0.944369	0.851288	0.968628	0.520074	0.132616	0.0440126	0.969831	0.541441	0.136773	0.053018	1.51693	2.26301	2.23501	2.05698	1.99004	1.97598	1.97197	2.40201	2.44104	2.49291	2.487	2.18302	2.155
5.87017	5.93416	5.93218	5.88722	5.9843	6.01029	5.90016	5.81614	5.8581		5.90917	5.90704	5.86602	5.97701	5.90717	6.03624	5.88344	5.95148	5.90817	0.977362	1.74963	1.46605	1.18601	0.905772	0.819789	1.46559	1.1886	0.940745		0.976452	0.536554	0.141094	0.0476104	0.974562	0.57217	0.150848	0.0593141	1.52587	2.24996	2.23801	2.06099	1.98598	1.96699	1.96099	2.40499	2.43701	2.48599		2.16996	2.14601
5.93366	5.99181	5.99777	5.96792	6.09294	6.11519	5.95776	5.86765	5.89653		5.97262	5.92219	5.874	5.9805	5.96866	6.1229	6.04419	6.12764	5.96976	0.974212	1.74987	1.46243	1.19341	0.902924	0.823233	1.46331	1.17426	0.924435		0.973297	0.534574	0.142707	0.0478328	0.97144	0.590448	0.164515	0.0643444	1.52456	2.23505	2.23999	2.058	1.98	1.96509	1.95714	2.40297	2.441	2.48292		2.15406	2.14801
5.98353	6.05342	6.05645	6.03734	6.16433	6.20515	6.01546	5.91654	5.93662		6.01956	5.93686	5.874	6.01864	6.01853	6.19135	6.21043	6.32811	6.02746	0.96682	1.75111	1.4614	1.20326	0.919147	0.837079	1.45241	1.17455	0.924034		0.967039	0.539444	0.143998	0.0548636	0.963069	0.586517	0.160379	0.0570984	1.51793	2.23896	2.23901	2.058	1.98	1.97194	1.9679	2.40102	2.441	2.47706		2.15895	2.14899
6.03822	6.12218	6.12618	6.11224	6.28324	6.3323	6.0722	5.96716			6.07521	5.94534	5.87804	5.983	6.07522	6.2662	6.3644	6.50146	6.09219	0.940041	1.7289	1.44243	1.19076	0.928367	0.853059	1.44389	1.15942			0.927107	0.533811	0.147474	0.0603893	0.949936	0.569264	0.15173	0.0723965	1.50326	2.24503	2.24102	2.063	1.972	1.967	1.964	2.41001	2.44201			2.16502	2.153
6.11272	6.18481	6.18979	6.19481	6.36516	6.43514	6.14179	6.02199			6.14778	6.06005	5.89005	5.98304	6.14975	6.33691	6.50252	6.65956	6.15684	0.929995	1.71811	1.43224	1.19157	0.95478	0.873295	1.42638	1.13469			0.919109	0.591601	0.165716	0.0601564	0.938012	0.529329	0.158725	0.102077	1.48926	2.25403	2.24803	2.06308	1.97303	1.96696	1.96406	2.41496	2.44503			2.172	2.15289
6.16861	6.24756	6.25058	6.25756	6.45438	6.52339	6.20258	6.09847			6.20758	6.06397	5.89397	5.98598	6.2076	6.40751	6.62018	6.78016	6.22155	0.921886	1.7083	1.42152	1.18361	0.960183	0.882933	1.41937	1.16006			0.915207	0.539958	0.149224	0.0598819	0.925844	0.50915	0.177659	0.114196	1.47807	2.25599	2.24999	2.06896	1.97499	1.96402	1.96897	2.41202	2.44699			2.172	2.14406
6.23123	6.3072	6.31222	6.3232	6.51417	6.60523	6.2732	6.17317			6.26623	6.11019	5.90706	5.98504	6.26823	6.50022	6.69009	6.84409	6.28718	0.913546	1.69325	1.41298	1.17714	0.983734	0.901449	1.40817	1.13777			0.90741	0.538131	0.152867	0.0601428	0.917112	0.507216	0.179534	0.107507	1.46794	2.26298	2.25801	2.07302	1.98102	1.96201	1.96901	2.41202	2.44702			2.17698	2.146
6.30794	6.37284	6.38584	6.38974	6.57301	6.68082	6.33976				6.34204	6.1753	5.92907	5.99929	6.34488	6.57289	6.72066	6.87456	6.34885	0.908937	1.69121	1.40462	1.16971	0.984848	0.904565	1.3963				0.904313	0.532186	0.149109	0.0546327	0.911049	0.512607	0.174226	0.0997471	1.46491	2.25799	2.26111	2.08011	1.98706	1.96606	1.97204	2.41815				2.17201	2.14487
6.38031	6.43738	6.45038	6.44646	6.65026	6.7434	6.39844				6.42223	6.27505	6.01121	6.02178	6.41235	6.64135	6.77151	6.91759	6.41437	0.911763	1.69569	1.40718	1.16843	0.979343	0.901896	1.40184				0.909164	0.567156	0.195853	0.0694187	0.911714	0.519276	0.162403	0.0811082	1.46715	2.25701	2.26992	2.08892	1.99195	1.97095	1.97497	2.42989				2.17299	2.13509
6.45022	6.50318	6.5152	6.50818	6.69519	6.78613	6.46522				6.49121	6.35539	6.06336	6.21435	6.48122	6.70414	6.80303	6.94502	6.48021	0.914495	1.69931	1.41062	1.1728	0.97311	0.898196	1.40091				0.912644	0.538335	0.184584	0.136215	0.913565	0.537558	0.150164	0.0631054	1.473	2.27302	2.27502	2.08902	1.99501	1.977	1.97801	2.439				2.18802	2.13999
6.52278	6.56182	6.5807	6.5697	6.75833	6.82928	6.53673				6.5618	6.4851	6.18194	6.32894	6.5558	6.74936	6.81414	6.95309	6.54967	0.922804	1.70809	1.41821	1.18054	0.959689	0.883547	1.40094				0.920733	0.576053	0.225241	0.177273	0.92179	0.569834	0.148048	0.0582181	1.48163	2.28007	2.28007	2.09402	1.99902	1.9771	1.98107	2.43911				2.19607	2.13702
6.58457	6.62655	6.63661	6.62561	6.78482	6.85184	6.5946				6.62556	6.5724	6.25649	6.40349	6.61956	6.7778	6.82493	6.95995	6.60264	0.931818	1.7253	1.42755	1.18206	0.95243	0.871404	1.40835				0.932102	0.55567	0.213402	0.166395	0.928136	0.564566	0.145547	0.0525093	1.49113	2.28596	2.28596	2.09599	2.00099	1.98495	1.98696	2.44794				2.20196	2.13899
6.65117	6.69218	6.69317	6.6781	6.82605	6.86704	6.65818	6.57918			6.68717	6.67628	6.36237	6.51136	6.68617	6.81306	6.83601	6.96	6.67018	0.948722	1.73969	1.44497	1.19329	0.939381	0.859035	1.42231	1.14253			0.949565	0.553615	0.202031	0.155613	0.943928	0.555351	0.141713	0.0526681	1.50606	2.28301	2.29	2.09499	1.99702	1.99199	1.98901	2.446	2.48201			2.19601	2.143
6.70765	6.75176	6.74966	6.71167	6.84315	6.8821	6.71876	6.6408	6.69376		6.74562	6.77216	6.48765	6.63437	6.74364	6.83222	6.839	6.96	6.73071	0.963143	1.75178	1.46445	1.20708	0.933115	0.854046	1.44381	1.15354	0.910001		0.964984	0.562182	0.18534	0.139032	0.956847	0.552272	0.135985	0.0520349	1.52163	2.28518	2.29101	2.093	2.003	1.99004	1.99105	2.44701	2.48603	2.52		2.20114	2.14201
6.75753	6.81045	6.80052	6.76351	6.85489	6.88993	6.77745	6.70242	6.75245		6.79355	6.86116	6.6148	6.66273	6.79254	6.84884	6.839	6.96	6.78548	0.976484	1.76614	1.47564	1.21194	0.931941	0.852227	1.45834	1.17518	0.930814		0.977611	0.571572	0.163832	0.0691678	0.970442	0.540917	0.132552	0.0516437	1.53447	2.29887	2.29199	2.093	2.003	1.99297	1.99496	2.44799	2.48798	2.52		2.2119	2.14299
6.81116	6.87419	6.85618	6.79914	6.88202	6.89803	6.83921	6.76922	6.85026	6.86929	6.84514	6.94328	6.7675	6.8545	6.85016	6.85905	6.8421	6.96007	6.84918	0.983099	1.77039	1.48172	1.21292	0.919999	0.84709	1.46853	1.18957	0.935701	0.845203	0.983079	0.555226	0.145605	0.0664587	0.977918	0.528414	0.13309	0.0513305	1.54251	2.31301	2.29099	2.09201	2.00501	1.991	1.996	2.45299	2.494	2.52702	2.53102	2.227	2.14702
6.8627	6.93672	6.9137	6.84553	6.88929	6.90818	6.90576	6.83994	6.93402	6.9632	6.89071	7.03301	6.92791	7.01502	6.90172	6.87525	6.8743	6.98311	6.90578	0.982812	1.77393	1.48571	1.20913	0.919652	0.840744	1.46839	1.18722	0.949	0.855679	0.982886	0.573081	0.134457	0.0469394	0.977436	0.513715	0.104895	0.0419485	1.54171	2.31699	2.28806	2.09397	2.007	1.99195	1.99599	2.45101	2.495	2.53401	2.53814	2.22601	2.15196
6.91663	6.99261	6.96763	6.88671	6.91184	6.9219	6.96459	6.9125	7.01345	7.05635	6.94562	7.11145	7.07597	7.17191	6.95761	6.89486	6.89784	6.99194	6.96658	0.983744	1.76903	1.48228	1.20439	0.917455	0.837145	1.46792	1.19153	0.960609	0.86724	0.981053	0.576278	0.135006	0.0437919	0.980985	0.514872	0.135527	0.0418308	1.54106	2.31601	2.29297	2.09201	2.007	1.98803	1.99501	2.45199	2.495	2.53499	2.54893	2.22699	2.14902
6.97317	7.05218	7.02419	6.92913	6.9301	6.93506	7.02819	6.9842	7.09222	7.15327	7.00416	7.20215	7.2724	7.41137	7.01617	6.95319		7.07585	7.02318	0.980363	1.7652	1.47675	1.18468	0.909739	0.828015	1.45638	1.17157	0.944651	0.868894	0.974289	0.664126	0.170117	0.125595	0.980987	0.581665		0.175165	1.53421	2.32502	2.29099	2.091	2.00701	1.98901	1.994	2.45199	2.499	2.54801	2.55201	2.23201	2.136
7.02779	7.1108	7.08474	6.97264	6.96236	6.95327	7.09074	7.0508	7.164	7.24209	7.05775	7.2517	7.40215	7.53143	7.07279	7.01356	6.88759	7.02959	7.0808	0.971522	1.75467	1.46065	1.17187	0.896591	0.816715	1.45057	1.1746	0.951487	0.883021	0.964339	0.65314	0.172733	0.0832555	0.973417	0.634646	0.172046	0.125414	1.52391	2.33096	2.288	2.09196	2.01005	1.99196	1.995	2.44906	2.498	2.55203	2.55404	2.23497	2.13685
7.08846	7.17245	7.1415	7.02157	6.98976	6.97382	7.1475	7.11245	7.24032	7.32526	7.11549	7.30552	7.49022	7.64103	7.13346	7.05662	6.9326	7.0746	7.14245	0.965573	1.74129	1.44943	1.16719	0.888214	0.807938	1.43602	1.16391	0.948189	0.886182	0.958869	0.649274	0.212021	0.150353	0.967076	0.635116	0.170989	0.124191	1.51257	2.32803	2.288	2.08903	2.01397	1.98903	1.995	2.45396	2.498	2.55398	2.55697	2.23302	2.1251
7.15519	7.23818	7.20118	7.07816	7.04012	7.00513	7.21719	7.18321	7.31721	7.4192	7.18219	7.36426	7.57434	7.7283	7.20019	7.11919	6.93108	6.98501	7.21118	0.952779	1.73004	1.43724	1.14979	0.883561	0.803984	1.42618	1.15476	0.942107	0.868964	0.952745	0.636736	0.237907	0.181345	0.947893	0.61997	0.180687	0.0535945	1.4987	2.31598	2.28299	2.08699	2.01199	1.99299	1.99499	2.45199	2.49499	2.54902	2.56099	2.22097	2.12
7.22401	7.30388	7.26688	7.13681	7.08178	7.05066	7.2869	7.25994	7.39292	7.4917	7.25	7.45609	7.69462	7.83478	7.26998	7.18602	6.96161	6.99112	7.27584	0.94886	1.7227	1.4276	1.14699	0.884051	0.802039	1.41702	1.13779	0.926818	0.859494	0.947386	0.639024	0.190304	0.157634	0.945395	0.61986	0.201038	0.0743241	1.48953	2.30993	2.27893	2.08195	2.01001	1.98997	1.99297	2.44692	2.49101	2.55493	2.557	2.21191	2.12091
7.29749	7.36756	7.33056	7.19559	7.13861	7.09867	7.35255	7.32853	7.45954	7.54265	7.3225	7.53545	7.73969	7.89161	7.34151	7.26049	7.0057	7.14494	7.33658	0.94306	1.71585	1.42067	1.1402	0.886314	0.80342	1.411	1.13899	0.925926	0.852528	0.942037	0.637858	0.173903	0.119424	0.939213	0.61842	0.218341	0.172055	1.48552	2.30503	2.27403	2.07803	2.01099	1.98801	1.99101	2.44104	2.49199	2.55003	2.557	2.20505	2.11405
7.38124	7.43121	7.39721	7.26422	7.20123	7.16024	7.42122	7.39719	7.52118	7.59915	7.40224	7.50854	7.77712	7.92203	7.42724	7.62728	7.24614	7.38714	7.40721	0.937251	1.71395	1.41904	1.13536	0.885225	0.801642	1.41078	1.1359	0.91723	0.84022	0.940275	0.585405	0.153218	0.090446	0.929396	0.569909	0.307185	0.262397	1.48401	2.301	2.26298	2.06598	2.00498	1.98399	1.988	2.43597	2.48599	2.54298	2.55598	2.202	2.14488
7.45881	7.49984	7.46585	7.33593	7.27703	7.23911	7.49188	7.45884	7.57963	7.64653	7.47987		7.81428	7.93201	7.50481	7.71867	7.29293	7.43297	7.4758	0.934334	1.72046	1.41758	1.13231	0.880565	0.798977	1.41224	1.12986	0.907521	0.827228	0.935481		0.139799	0.0763471	0.928285	0.509132	0.318174	0.27414	1.48755	2.3	2.25794	2.05999	1.99796	1.97996	1.98895	2.42592	2.48295	2.53801	2.54996	2.20103
7.52042	7.5634	7.53039	7.40634	7.35527	7.32321	7.55838	7.5224	7.62755	7.68662	7.54539		7.8358	7.93299	7.56642	7.76952	7.36334	7.50631	7.53643	0.936926	1.72511	1.42063	1.13665	0.883998	0.798782	1.41852	1.12632	0.899238	0.819512	0.93552		0.136729	0.0731005	0.933184	0.528974	0.305588	0.262043	1.49504	2.3	2.25305	2.05901	1.99503	1.97703	1.98504	2.42006	2.47904	2.53899	2.54703	2.20298
7.55616	7.63668	7.60267	7.48371	7.43677	7.41179	7.62816	7.57516	7.67065	7.7216	7.58215	7.79604	7.82958	7.95657	7.60116	7.68868		7.55403	7.60918	0.934813	1.70812	1.41823	1.1246	0.863602	0.793092	1.41053	1.13456	0.892609	0.810295	0.933557	0.552756	0.165297	0.0868488	0.932439	0.546316		0.254848	1.48085	2.29897	2.245	2.05449	1.99148	1.97099	1.97598	2.41396	2.4695	2.53249	2.53948	2.20797	2.14702
7.61035	7.69628	7.66129	7.5548	7.52969	7.51074	7.68286	7.62876	7.72075	7.75435	7.63283	7.84052	7.85412	7.97866	7.65686	7.75116	7.3243	7.8699	7.66873	0.936362	1.71997	1.42858	1.12193	0.857608	0.794783	1.41932	1.12355	0.878696	0.805365	0.934756	0.611199	0.17	0.0925076	0.934252	0.570493	0.211555	0.1322	1.49429	2.29057	2.24354	2.0525	1.98602	1.96746	1.96948	2.39956	2.46996	2.52853	2.53201	2.19905	2.13191
7.67159	7.75461	7.72109	7.63645	7.63181	7.62026	7.73763	7.67659	7.73682	7.78081	7.69409	7.86583	7.86543	7.98745	7.71511	7.79667	7.4331	7.72667	7.72264	0.946043	1.72853	1.44017	1.15191	0.856154	0.79397	1.43503	1.13468	0.883646	0.803315	0.944588	0.589011	0.149926	0.0789232	0.943421	0.566815	0.137243	0.118428	1.50544	2.28852	2.24598	2.05448	1.98401	1.96055	1.96255	2.39751	2.46494	2.52403	2.52106	2.19503	2.12952
7.73115	7.82261	7.7757	7.71471	7.74229	7.73483	7.78965	7.71912	7.79204	7.82005	7.75516	7.87998	7.86393	7.98488	7.77665	7.8533	7.56632	7.60839	7.78065	0.934566	1.72921	1.44162	1.15533	0.872408	0.802929	1.44122	1.16273	0.893418	0.812398	0.93379	0.568734	0.133368	0.0635152	0.931462	0.547985	0.12329	0.0362474	1.51321	2.27347	2.25391	2.04913	1.97999	1.96199	1.95549	2.39998	2.455	2.52199	2.50901	2.18099	2.13
7.78671	7.87896	7.85284	7.78989	7.85028	7.85766	7.8449	7.7701	7.81067	7.84162	7.81266	7.87494	7.84141	7.94553	7.83072	7.96086	7.69964	7.77211	7.84406	0.932088	1.742	1.46052	1.16693	0.89624	0.815448	1.43558	1.17436	0.921867	0.824211	0.932762	0.546606	0.117927	0.0395	0.927598	0.56386	0.131682	0.0435509	1.51386	2.2658	2.24095	2.05098	1.97651	1.95659	1.95254	2.39442	2.45402	2.5161	2.51293	2.17679	2.13016
7.84463	7.93654	7.90855	7.86336	7.95658	7.96903	7.89853	7.81663	7.86655	7.87672	7.8794	7.8869	7.82898	7.94599	7.90434	8.05419	7.83789	7.92577	7.89856	0.963875	1.74599	1.46853	1.17462	0.901879	0.827251	1.43096	1.17883	0.910993	0.825025	0.934424	0.539043	0.144342	0.0508203	0.93079	0.581279	0.148543	0.0542932	1.51497	2.25208	2.24497	2.05596	1.97204	1.95749	1.95299	2.38806	2.454	2.516	2.513	2.16015	2.14338
7.90914	7.99415	7.97115	7.9292	8.05322	8.07828	7.94914	7.86115	7.90908	7.91813	7.94514	7.89306	7.83501	7.93203	7.94414	8.09424	7.99645	8.09248	7.95616	0.957156	1.7464	1.46858	1.19208	0.911886	0.83307	1.45261	1.15807	0.910736	0.823436	0.959316	0.527951	0.152712	0.0575786	0.952026	0.574792	0.146465	0.0537552	1.51818	2.243	2.24999	2.054	1.97498	1.96501	1.95702	2.417	2.451	2.51698	2.511	2.15899	2.15699
7.95994	8.05082	8.02684	8.00345	8.13528	8.18282	8.00092	7.91586	7.93741	7.966	7.99594	7.91553	7.83794	7.94473	7.99494	8.18412	8.16155	8.27224	8.01673	0.948138	1.74238	1.46385	1.19288	0.9291	0.851779	1.44738	1.14657	0.894607	0.814654	0.950485	0.532211	0.153503	0.0570608	0.942969	0.549567	0.14457	0.0593922	1.51239	2.24202	2.2451	2.05498	1.96912	1.96794	1.96386	2.41798	2.451	2.50818	2.51002	2.15704	2.15308
8.01268	8.11461	8.08564	8.07556	8.24334	8.29631	8.06262	7.96868	7.99465	8.00974	8.05166	7.9488	7.838	7.94202	8.05563	8.24265	8.30314	8.44297	8.07366	0.943021	1.73685	1.45446	1.19219	0.949039	0.876947	1.44584	1.14463	0.895055	0.806152	0.943661	0.542507	0.154345	0.060757	0.9396	0.526182	0.152431	0.0674806	1.50539	2.24399	2.24699	2.06096	1.97198	1.96303	1.96499	2.41601	2.44901	2.51198	2.51497	2.15601	2.14704
8.06716	8.16516	8.14517	8.13117	8.33113	8.38923	8.12115	8.02316	8.04914	8.06114	8.10816	7.97014	7.84403	7.937	8.10616	8.29825	8.4534	8.59736	8.13415	0.928023	1.72067	1.4396	1.19668	0.960915	0.894945	1.43004	1.13824	0.886993	0.787399	0.924721	0.537288	0.153597	0.0630399	0.928825	0.561151	0.166571	0.101292	1.48965	2.251	2.25	2.07099	1.98001	1.96199	1.96899	2.42399	2.454	2.503	2.51101	2.16799	2.14799
8.13286	8.22693	8.21184	8.20079	8.38113	8.48042	8.18096	8.08788	8.10503	8.11703	8.17288	8.02406	7.85481	7.937	8.17088	8.39826	8.61126	8.74248	8.19298	0.909207	1.70741	1.42685	1.18286	0.990584	0.916771	1.41542	1.1295	0.880139	0.783095	0.905386	0.540494	0.152293	0.062981	0.910862	0.497988	0.143265	0.110117	1.47892	2.25198	2.25197	2.0651	1.98295	1.95709	1.96507	2.41909	2.454	2.50103	2.51493	2.16505	2.14505
8.1995	8.28457	8.27453	8.26651	8.45445	8.55643	8.23956	8.14656	8.17845	8.1696	8.23553	8.07859	7.87088	7.94097	8.23551	8.46848	8.68347	8.82439	8.25255	0.901298	1.69933	1.41582	1.17738	0.993631	0.921755	1.40834	1.12686	0.884585	0.785769	0.899602	0.544272	0.155277	0.0629998	0.900963	0.505315	0.146661	0.109049	1.46628	2.25002	2.25498	2.07393	1.98102	1.96593	1.97095	2.42595	2.45102	2.52184	2.51698	2.16401	2.15195
8.2762	8.35716	8.34916	8.32816	8.56713	8.63917	8.30716	8.20917	8.22022	8.23715	8.31919	8.13922	7.91104	7.94707	8.31121	8.55216	8.68814	8.84511	8.32516	0.890963	1.68714	1.40567	1.16911	0.962584	0.910561	1.39478	1.117	0.875871	0.774447	0.888273	0.54446	0.171183	0.0636843	0.891812	0.494126	0.154624	0.109272	1.45788	2.24801	2.26202	2.07602	1.987	1.96801	1.97399	2.43101	2.45004	2.51999	2.52101	2.16001	2.14399
8.35248	8.41681	8.40881	8.38978	8.61603	8.70274	8.36976				8.39156	8.22431	7.92767	7.97544	8.39043	8.61279	8.74291	8.88814	8.38776	0.892009	1.68484	1.4052	1.17153	0.960384	0.895548	1.38849				0.889349	0.548343	0.17622	0.069171	0.892761	0.511809	0.144511	0.0793055	1.45514	2.25192	2.26788	2.08188	1.98602	1.9729	1.97204	2.4359				2.16196	2.14204
8.42448	8.48252	8.4775	8.44857	8.62097	8.72485	8.42957	8.35243	8.37648	8.37343	8.46745	8.33618	8.02429	8.16758	8.45751	8.67753	8.75889	8.89992	8.4565	0.899902	1.69564	1.41107	1.16651	0.970713	0.901007	1.39426	1.12252	0.877899	0.753932	0.899693	0.56465	0.198128	0.152155	0.897991	0.523228	0.134989	0.0706498	1.4639	2.24505	2.27296	2.08597	1.99295	1.97201	1.972	2.436	2.46599	2.51105	2.52599	2.15704	2.14001
8.49317	8.54717	8.54516	8.51516	8.6672	8.76309	8.49518	8.41621	8.43924	8.4382	8.53915	8.45521	8.12118		8.52217	8.71908	8.76703	8.90401	8.51818	0.909482	1.6964	1.41655	1.16532	0.962269	0.883975	1.39532	1.11231	0.870353	0.762256	0.91067	0.575422	0.220224		0.905904	0.551776	0.142745	0.0684602	1.46878	2.25902	2.27801	2.09098	1.991	1.96504	1.96301	2.444	2.46803	2.52001	2.53101	2.17101	2.13598
8.55295	8.60695	8.602	8.57298	8.74071	8.79543	8.56084	8.49069	8.5245	8.51072	8.59502	8.53165	8.18684	8.32884	8.5849	8.7475	8.77781	8.90695	8.58286	0.913942	1.71142	1.42681	1.16933	0.922097	0.853044	1.40353	1.11773	0.874998	0.786346	0.914277	0.539767	0.192724	0.148507	0.911069	0.557745	0.15181	0.0649223	1.47793	2.26588	2.28095	2.08412	1.99002	1.98072	1.96791	2.44498	2.47979	2.52197	2.53297	2.17493	2.1301
8.61454	8.66954	8.65957	8.61866	8.76284	8.80593	8.62056	8.54957	8.59746	8.59339	8.65754	8.63126	8.27236	8.27045	8.64952	8.7748	8.78396	8.90998	8.64256	0.928789	1.71761	1.44143	1.16956	0.911445	0.842595	1.42342	1.13895	0.895337	0.80002	0.929198	0.543328	0.204359	0.0965881	0.925432	0.543349	0.149251	0.0600662	1.49392	2.27196	2.28001	2.08797	1.99099	1.97405	1.968	2.445	2.47603	2.5081	2.53002	2.18393	2.13496
8.67114	8.73313	8.71315	8.6721	8.78604	8.81802	8.68517	8.61017	8.6672	8.66922	8.71013	8.72921	8.40834	8.41547	8.70914	8.79604	8.79201	8.91401	8.70214	0.9374	1.73606	1.44909	1.1823	0.907116	0.832235	1.43299	1.14868	0.872547	0.794314	0.938306	0.558728	0.179464	0.0817069	0.933273	0.535688	0.141788	0.0548658	1.50314	2.27201	2.27802	2.07898	1.992	1.971	1.97101	2.43999	2.47899	2.51799	2.52498	2.18202	2.13002
8.72296	8.77908	8.76594	8.70632	8.79973	8.82584	8.74579	8.66981	8.73759	8.7494	8.75804	8.80449	8.5286	8.58364	8.759	8.80973	8.79396	8.91694	8.752	0.948233	1.74599	1.45659	1.18193	0.905777	0.834005	1.4456	1.16136	0.921697	0.820801	0.947751	0.551024	0.159313	0.0698667	0.945172	0.531288	0.137349	0.0533601	1.51923	2.27396	2.28388	2.07214	1.992	1.97002	1.9759	2.43804	2.47508	2.51408	2.51912	2.18886	2.13588
8.77064	8.83756	8.8196	8.75464	8.82283	8.83592	8.80654	8.74047	8.81145	8.8294	8.80068	8.89135	8.69177	8.7567	8.81061	8.82588	8.79698	8.917	8.80758	0.956578	1.75272	1.47125	1.18468	0.901175	0.832204	1.45378	1.18568	0.917341	0.831125	0.953587	0.533295	0.160875	0.0759615	0.955423	0.526863	0.134819	0.051633	1.52463	2.28988	2.28003	2.07696	1.98406	1.96603	1.976	2.43502	2.475	2.51102	2.51602	2.20091	2.13402
8.82413	8.89315	8.86816	8.7981	8.83408	8.84606	8.86815	8.79916	8.88723	8.91423	8.85614	8.97125	8.8364	8.91339	8.86112	8.84105	8.8001	8.91505	8.86315	0.962193	1.76118	1.47792	1.19177	0.899945	0.834034	1.46134	1.17541	0.918725	0.8432	0.959374	0.52885	0.15229	0.067746	0.960991	0.529945	0.135206	0.0495106	1.52693	2.29202	2.281	2.073	1.988	1.967	1.973	2.431	2.46901	2.52001	2.51902	2.20102	2.131
8.87025	8.94811	8.92508	8.83539	8.86451	8.86667	8.92212	8.85804	8.96966	8.99765	8.9052	9.06055	8.98164	9.05274	8.9043	8.85871	8.83641	8.93271	8.91811	0.963115	1.75976	1.47871	1.19389	0.901741	0.831964	1.461	1.17291	0.92055	0.853965	0.960876	0.557505	0.148561	0.0627216	0.961266	0.510211	0.101576	0.0353401	1.53157	2.2979	2.28198	2.07202	1.98702	1.96798	1.97398	2.431	2.47195	2.52295	2.5249	2.2069	2.13198
8.92161	9.00358	8.98158	8.87967	8.88485	8.88288	8.97461	8.91656	9.01467	9.07145	8.95761	9.13643	9.12592	9.25249	8.95958	8.87091	8.83998	8.94789	8.97259	0.956133	1.75381	1.46851	1.18474	0.901492	0.830709	1.45575	1.18704	0.957945	0.869136	0.955074	0.533874	0.145255	0.0694183	0.953202	0.505662	0.140687	0.0413027	1.52407	2.29701	2.27902	2.07299	1.98402	1.96502	1.96904	2.43001	2.46902	2.52002	2.52698	2.20502	2.11711
8.97513	9.06213	9.03314	8.92911	8.91308	8.90508	9.03314	8.97616	9.08217	9.1392	9.01013	9.19609	9.2763	9.42132	9.01513	8.94211			9.03013	0.958451	1.74619	1.46809	1.18062	0.896687	0.826494	1.4458	1.18532	0.961202	0.874016	0.952299	0.63276	0.16114	0.0927507	0.960482	0.609822			1.51746	2.298	2.27598	2.06799	1.983	1.964	1.97299	2.42599	2.46899	2.525	2.532	2.20399	2.11703
9.02502	9.11398	9.08694	8.97313	8.9434	8.93442	9.08596	9.03681	9.14673	9.21452	9.06002	9.23033	9.39369	9.54555	9.066	8.98515			9.08198	0.951007	1.73782	1.4556	1.16317	0.895523	0.820449	1.4323	1.16855	0.946568	0.864919	0.944376	0.625209	0.184127	0.127662	0.953645	0.626099			1.50739	2.29702	2.27012	2.06604	1.98398	1.96498	1.97104	2.42404	2.46704	2.52598	2.53298	2.20204	2.12975
9.08457	9.17257	9.14458	9.02363	8.98073	8.96577	9.14259	9.08863	9.21352	9.28052	9.12056	9.29552	9.52504	9.68598	9.12656	9.00784			9.14057	0.939385	1.72718	1.44509	1.15347	0.8874	0.812935	1.41983	1.1513	0.93684	0.859082	0.93618	0.618876	0.166514	0.118245	0.938839	0.58584			1.49602	2.28608	2.26603	2.05905	1.97606	1.96004	1.96802	2.42499	2.46601	2.52699	2.53101	2.19505	2.11511
9.14617	9.22716	9.20317	9.07616	9.02815	9.00314	9.20117	9.14318	9.26516	9.33615	9.18117	9.36817	9.58511	9.75308	9.18817	9.08017	8.87506		9.19916	0.931068	1.71932	1.43363	1.14276	0.873822	0.805978	1.41434	1.15336	0.937305	0.857267	0.928377	0.617486	0.152965	0.127383	0.930168	0.617369	0.170847		1.48769	2.281	2.25998	2.05497	1.97698	1.95599	1.96399	2.42098	2.46001	2.522	2.529	2.187	2.11096
9.20695	9.28303	9.26395	9.13203	9.08109	9.05314	9.25998	9.20493	9.32202	9.39007	9.24195	9.42797	9.62432	9.78249	9.24895	9.14095	8.89564		9.25503	0.933773	1.71244	1.42585	1.13205	0.874469	0.8019	1.41098	1.13675	0.917787	0.842191	0.934209	0.630259	0.151112	0.114473	0.92959	0.613389	0.183777		1.48137	2.28002	2.2541	2.0432	1.97012	1.95108	1.95908	2.41412	2.46197	2.522	2.529	2.18602	2.09527
9.28543	9.34456	9.32258	9.19256	9.14355	9.11059	9.32056	9.25961	9.38356	9.43766	9.31547	9.50544	9.64088	9.78002	9.32247	9.2244	8.94564		9.31556	0.92696	1.70942	1.42092	1.1229	0.866935	0.799299	1.40799	1.11522	0.898111	0.824944	0.922318	0.618031	0.19348	0.11282	0.927952	0.608565	0.19078		1.47893	2.27107	2.24904	2.03903	1.96305	1.94901	1.95602	2.40606	2.46001	2.51704	2.52205	2.17409	2.09798
9.34516	9.39916	9.37915	9.26217	9.2082	9.1792	9.38315	9.32014	9.43109	9.47707	9.37915	9.57417	9.66109	9.7981	9.38617	9.31023		9.13023	9.37514	0.92649	1.71368	1.41953	1.12457	0.862789	0.792104	1.4075	1.11836	0.894709	0.813503	0.920172	0.620298	0.17787	0.0961235	0.929087	0.592715		0.168554	1.4839	2.274	2.24298	2.02899	1.95899	1.93999	1.94898	2.39398	2.45198	2.50998	2.51599	2.17601	2.09108
9.40285	9.45783	9.43293	9.32475	9.28154	9.25155	9.43889	9.37295	9.46532	9.50347	9.43489	9.63773	9.69532	9.83624	9.44973	9.39334		9.2153	9.42795	0.926353	1.7184	1.42559	1.12149	0.855054	0.786296	1.41298	1.13528	0.89069	0.810951	0.920817	0.488551	0.108652	0.0609623	0.92811	0.5727		0.1445	1.48421	2.27302	2.23418	2.02704	1.9541	1.9351	1.94116	2.38714	2.44612	2.50216	2.51208	2.17992	2.12041
9.46753	9.50963	9.47966	9.39052	9.3634	9.33241	9.49261	9.43157	9.49578	9.53179	9.50251	9.6658	9.70196	9.84395	9.50957	9.4754		9.29443	9.48955	0.933795	1.72587	1.4332	1.1304	0.858801	0.784602	1.42125	1.12475	0.884277	0.80008	0.930806	0.482227	0.100619	0.0529839	0.932666	0.562642		0.13181	1.49332	2.26605	2.22904	2.02501	1.95102	1.92805	1.93008	2.387	2.44302	2.49704	2.50009	2.16809	2.11604
9.52315	9.56215	9.53914	9.45818	9.44825	9.42828	9.53913	9.47713	9.53412	9.56008	9.55714	9.70003	9.71701	9.84401	9.56415	9.56523			9.53814	0.943785	1.73853	1.44175	1.14024	0.858461	0.787677	1.43284	1.14341	0.899928	0.806856	0.939316	0.558869	0.113354	0.0508148	0.943703	0.573858			1.50519	2.25996	2.22701	2.02101	1.95099	1.92	1.92199	2.387	2.43698	2.48497	2.48797	2.16197	2.09901
9.57708	9.6151	9.59111	9.5229	9.53846	9.53026	9.58718	9.52321	9.57923	9.59048	9.60911	9.71082	9.71995	9.84793	9.6171	9.64759			9.58913	0.952963	1.7514	1.45288	1.15667	0.873307	0.793796	1.44723	1.16606	0.877454	0.808905	0.948798	0.55479	0.111275	0.0489026	0.952146	0.576672			1.52014	2.24427	2.22897	2.02297	1.94903	1.91902	1.91807	2.38602	2.43012	2.47517	2.47522	2.1502	2.10293
9.62068	9.66463	9.64361	9.58454	9.63428	9.63819	9.62968	9.54583	9.60977	9.62871	9.65565	9.72589	9.72298	9.848	9.66068	9.71351			9.63565	0.961407	1.76351	1.4663	1.16942	0.884676	0.808608	1.45507	1.16885	0.923517	0.834268	0.957862	0.542672	0.115121	0.0485326	0.959624	0.573981			1.53359	2.23408	2.22801	2.02102	1.94106	1.919	1.91105	2.38402	2.43298	2.47004	2.47103	2.14008	2.10498
9.66911	9.71512	9.69312	9.64815	9.73323	9.75128	9.68511	9.6041	9.64215	9.66711	9.70411	9.73902	9.71801	9.84799	9.71011	9.78021		9.6274	9.68113	0.969781	1.77423	1.47734	1.18748	0.904773	0.827263	1.46872	1.19136	0.942874	0.871808	0.968091	0.5163	0.116458	0.0484903	0.96568	0.563823		0.118751	1.5429	2.21997	2.231	2.02	1.93999	1.91798	1.90898	2.38101	2.42599	2.46999	2.46998	2.12499	2.11199
9.71116	9.7601	9.7381	9.70585	9.82419	9.85984	9.72716	9.6442	9.69985	9.71014	9.74714	9.74488	9.72094	9.84506	9.75216	9.86335	9.69529	9.7829	9.73297	0.974133	1.78026	1.4838	1.21011	0.937371	0.852007	1.47232	1.19475	0.940635	0.902332	0.972492	0.516437	0.127216	0.0485979	0.969729	0.576831	0.143722	0.0645784	1.55039	2.21019	2.231	2.02098	1.93608	1.91114	1.90312	2.38296	2.4211	2.46706	2.46412	2.1201	2.11004
9.7646	9.80963	9.79656	9.76159	9.90937	9.96323	9.77365	9.69562	9.73276	9.73482	9.79862	9.78569	9.72894	9.84599	9.80759	9.94638	9.83695	9.92395	9.77965	0.976076	1.78175	1.48667	1.22891	0.971913	0.885172	1.4711	1.20387	0.954991	0.978289	0.975359	0.566371	0.139181	0.0484313	0.970535	0.590478	0.159555	0.063768	1.55253	2.20901	2.23001	2.02398	1.93302	1.91001	1.90102	2.383	2.41604	2.45708	2.45011	2.11504	2.09412
9.80714	9.85314	9.84214	9.81914	9.98714	10.0502	9.82611	9.73512	9.78813	9.78913	9.84214	9.79404	9.732	9.85	9.84315	10.0061	9.99336	10.0825	9.82713	0.971646	1.78015	1.48232	1.23317	0.999633	0.910771	1.46989	1.19897	0.951111	0.953837	0.969449	0.569071	0.140323	0.0473906	0.967513	0.587396	0.146158	0.0505631	1.55	2.21999	2.235	2.02201	1.93398	1.90801	1.90701	2.381	2.418	2.45099	2.45399	2.12599	2.095
9.86108	9.9061	9.8951	9.8721	10.0401	10.1306	9.86828	9.78023	9.83815	9.8362	9.89608	9.81072	9.732	9.85	9.90003	10.0611	10.1277	10.2531	9.87617	0.962545	1.77483	1.47622	1.23134	1.03079	0.940956	1.46169	1.19576	0.947777	0.94914	0.961682	0.565648	0.141588	0.0476162	0.957392	0.563329	0.152984	0.0666956	1.54432	2.21803	2.23598	2.02593	1.9281	1.91292	1.90995	2.38198	2.41898	2.44608	2.45105	2.12403	2.09402
9.90071	9.95266	9.94463	9.92461	10.1125	10.2174	9.91962	9.8346	9.88168	9.87769	9.93968	9.84276	9.73597	9.84901	9.93971	10.1186	10.2541	10.3731	9.92563	0.951046	1.7676	1.46763	1.22913	1.04269	0.959861	1.45085	1.19452	0.944206	0.956276	0.952588	0.564746	0.140608	0.0483247	0.943811	0.519557	0.149795	0.0804782	1.53537	2.21701	2.23997	2.026	1.92304	1.91598	1.91298	2.38796	2.41999	2.44799	2.44504	2.12499	2.09499
9.95514	10.0041	9.99515	9.97815	10.1792	10.2942	9.96715	9.88215			9.99014	9.87514	9.73903	9.846	9.99414	10.1722	10.3652	10.4902	9.97513	0.935038	1.75645	1.45752	1.21946	1.04442	0.964489	1.43805	1.17675			0.939767	0.560537	0.142459	0.0491909	0.92515	0.498297	0.150259	0.0978426	1.52435	2.21099	2.24201	2.02802	1.92502	1.91401	1.92201	2.39398	2.42701			2.11699	2.09599
10.006	10.0462	10.0489	10.0319	10.2359	10.3538	10.0209	9.93592			10.041	9.92598	9.74978	9.84502	10.044	10.2416	10.4405	10.5626	10.0221	0.923628	1.7471	1.44577	1.20681	1.03768	0.967666	1.42922	1.15533			0.927956	0.548834	0.14194	0.0495037	0.914474	0.497133	0.132153	0.0987616	1.51566	2.2061	2.2469	2.03584	1.93284	1.91792	1.92494	2.38812	2.43092			2.1121	2.09404
10.0586	10.0976	10.0976	10.0826	10.2906	10.4086	10.0716	9.99059			10.0976	9.97761	9.75893	9.84798	10.0956	10.3045	10.4341	10.5541	10.0736	0.914786	1.73681	1.4376	1.19933	1.03442	0.962242	1.42052	1.15039			0.918442	0.54465	0.142853	0.0506314	0.906549	0.518049	0.156976	0.103087	1.50694	2.20402	2.25196	2.04295	1.93498	1.92296	1.92996	2.39098	2.43596			2.11299	2.08904
10.1242	10.1461	10.1452	10.1302	10.3291	10.4481	10.1231	10.0352			10.1612	10.0402	9.78012	9.85105	10.1592	10.3561	10.4501		10.1251	0.906263	1.72633	1.43187	1.19384	1.02133	0.950763	1.40834	1.13663			0.908961	0.543662	0.138149	0.0531541	0.899216	0.543164	0.172705		1.50121	2.21003	2.25904	2.04602	1.93902	1.92201	1.93301	2.39601	2.44301			2.11402	2.08498
10.181	10.1893	10.1991	10.1851	10.3811	10.4736	10.1653	10.092			10.218	10.1137	9.82424	9.86771	10.216	10.4052	10.4824		10.1692	0.903861	1.72453	1.4307	1.18919	1.00786	0.934019	1.40652	1.12755			0.905627	0.548015	0.141286	0.0510758	0.897736	0.5623	0.185047		1.50201	2.2218	2.27178	2.05386	1.94686	1.92397	1.93595	2.40092	2.44693			2.12186	2.07615
10.2366	10.2307	10.2437	10.2237	10.4118	10.4948	10.2226	10.1258			10.2746	10.2063	9.88754	9.91069	10.2716	10.4457	10.4969		10.2186	0.903731	1.72931	1.4322	1.19016	0.98976	0.912683	1.40669	1.1279			0.902979	0.559199	0.170944	0.0529957	0.900003	0.567495	0.181885		1.50359	2.22994	2.27994	2.06194	1.95593	1.92896	1.936	2.39405	2.45097			2.13491	2.06905
10.2911	10.2731	10.2911	10.2701	10.4451	10.512	10.2711				10.3251	10.2822	9.95015	10.0928	10.3261	10.4681	10.505	10.646	10.2611	0.905927	1.7307	1.43633	1.18802	0.970017	0.891838	1.4096				0.906198	0.550879	0.17273	0.135446	0.900954	0.562531	0.178661	0.144631	1.50662	2.235	2.29203	2.06601	1.96002	1.93401	1.935	2.39003				2.13801	2.061
[truncated: 64 more columns]
