# Supplementary material for: Kinematic Validation of a Multi-Kinect v2 Instrumented 10-Meter Walkway for Quantitative Gait Assessments
Source: PLoS One. 2015 Oct 13;10(10):e0139913. doi: 10.1371/journal.pone.0139913 (PMC4603795; doi:10.1371/journal.pone.0139913)
Supplement: S1 Data — (ZIP) [file pone.0139913.s001.zip › S1_Data/pp19_trial6.xls]

## Sheet: Sheet1
Kinect(x) SpineBase	Kinect(x) Head	Kinect(x) ShoulderLeft	Kinect(x) ElbowLeft	Kinect(x) WristLeft	Kinect(x) HandLeft	Kinect(x) ShoulderRight	Kinect(x) ElbowRight	Kinect(x) WristRight	Kinect(x) HandRight	Kinect(x) HipLeft	Kinect(x) KneeLeft	Kinect(x) AnkleLeft	Kinect(x) FootLeft	Kinect(x) HipRight	Kinect(x) KneeRight	Kinect(x) AnkleRight	Kinect(x) FootRight	Kinect(x) SpineShoulder	Kinect(y) SpineBase	Kinect(y) Head	Kinect(y) ShoulderLeft	Kinect(y) ElbowLeft	Kinect(y) WristLeft	Kinect(y) HandLeft	Kinect(y) ShoulderRight	Kinect(y) ElbowRight	Kinect(y) WristRight	Kinect(y) HandRight	Kinect(y) HipLeft	Kinect(y) KneeLeft	Kinect(y) AnkleLeft	Kinect(y) FootLeft	Kinect(y) HipRight	Kinect(y) KneeRight	Kinect(y) AnkleRight	Kinect(y) FootRight	Kinect(y) SpineShoulder	Kinect(z) SpineBase	Kinect(z) Head	Kinect(z) ShoulderLeft	Kinect(z) ElbowLeft	Kinect(z) WristLeft	Kinect(z) HandLeft	Kinect(z) ShoulderRight	Kinect(z) ElbowRight	Kinect(z) WristRight	Kinect(z) HandRight	Kinect(z) HipLeft	Kinect(z) KneeLeft
0.0570037	0.175005	0.104004	0.0800037	0.143002	0.154007	0.102015	0.0580037	0.103	0.130996	0.094	0.0460037	-0.013	0.097	0.094005	0.039	-0.013	0.07	0.117004	0.964679	1.74077	1.48231	1.21594	0.912823	0.838354	1.46509	1.17087	0.938828	0.84586	0.966278	0.547431	0.15078	0.0459899	0.95975	0.543491	0.158019	0.0672598	1.52023	2.27	2.277	2.084	2.024	1.993	1.993	2.43499	2.46	2.52	2.511	2.183	2.145
0.059943	0.178924	0.106943	0.082943	0.144962	0.159886	0.113772	0.060943	0.103	0.128057	0.094	0.048943	-0.013	0.097	0.097924	0.039	-0.013	0.07	0.119943	0.96419	1.7413	1.4817	1.21687	0.915194	0.833985	1.4612	1.16915	0.937103	0.845929	0.965093	0.548077	0.150937	0.0458723	0.959907	0.544569	0.156911	0.0670834	1.51953	2.26902	2.27602	2.08302	2.02302	1.98908	1.99104	2.42715	2.45902	2.52	2.51198	2.183	2.14402
0.06	0.187913	0.113933	0.0859711	0.145	0.156039	0.11301	0.0659518	0.104981	0.128	0.0969711	0.0519711	-0.013	0.097	0.098	0.039	-0.013	0.0719807	0.126933	0.964031	1.7396	1.48001	1.21637	0.915567	0.833732	1.46052	1.17046	0.938734	0.842444	0.965456	0.547139	0.148939	0.0457413	0.959345	0.543114	0.157247	0.0658123	1.51836	2.269	2.27303	2.08102	2.02201	1.989	1.98902	2.42403	2.45405	2.51604	2.512	2.18201	2.14301
0.0659965	0.193996	0.118997	0.0929959	0.150996	0.164995	0.118996	0.0689982	0.107998	0.129999	0.0999982	0.0549982	-0.013	0.0999982	0.103996	0.0419982	-0.0159982	0.072	0.132996	0.96438	1.74075	1.47837	1.21372	0.910933	0.831062	1.45992	1.1705	0.93813	0.84181	0.966469	0.54762	0.14934	0.0456501	0.95921	0.541161	0.15739	0.0658	1.51835	2.267	2.271	2.075	2.02	1.987	1.986	2.422	2.453	2.515	2.507	2.181	2.142
0.0718839	0.206748	0.129787	0.100845	0.157865	0.171865	0.131748	0.0758646	0.110942	0.14569	0.109807	0.0608839	-0.013	0.1	0.106942	0.044942	-0.016	0.069058	0.144768	0.963262	1.74016	1.47909	1.2133	0.903879	0.830001	1.45694	1.16817	0.936022	0.840094	0.963852	0.548355	0.149595	0.0458854	0.959347	0.541405	0.159381	0.0660256	1.51684	2.26504	2.26708	2.075	2.01412	1.98504	1.98404	2.41808	2.45006	2.51402	2.5021	2.17708	2.14004
0.0819051	0.219877	0.143867	0.105953	0.161962	0.178934	0.134972	0.0789715	0.116943	0.143028	0.118915	0.0649621	-0.0159715	0.102972	0.116905	0.0568862	-0.0130285	0.0719715	0.149953	0.962824	1.73642	1.478	1.20962	0.904245	0.827524	1.4588	1.16897	0.936376	0.840664	0.962493	0.545963	0.151294	0.0466032	0.960123	0.539449	0.159271	0.0654258	1.51512	2.26203	2.26205	2.06708	2.00905	1.97609	1.97409	2.41701	2.44901	2.50806	2.50299	2.17403	2.13901
0.0879967	0.228995	0.153995	0.118993	0.165998	0.184997	0.150991	0.0879951	0.119998	0.148997	0.124997	0.0679984	-0.0169995	0.103	0.122997	0.0669946	-0.013	0.072	0.159995	0.960941	1.73382	1.47674	1.21266	0.907578	0.825481	1.45768	1.16759	0.934331	0.84078	0.960011	0.547679	0.1504	0.0471797	0.959011	0.537281	0.15973	0.0660696	1.51365	2.26	2.259	2.064	2.004	1.968	1.972	2.412	2.446	2.507	2.501	2.172	2.138
0.100754	0.254507	0.176564	0.129792	0.181697	0.197754	0.166697	0.0948674	0.124905	0.155867	0.134811	0.0738863	-0.0160189	0.103	0.135754	0.0954507	-0.00318943	0.0749432	0.175697	0.958536	1.72523	1.47133	1.20977	0.908669	0.828148	1.45607	1.16756	0.934065	0.840397	0.957008	0.542245	0.150184	0.0467287	0.957372	0.534582	0.153383	0.0633917	1.51242	2.25509	2.25115	2.06008	1.99713	1.96211	1.96808	2.40611	2.44404	2.50209	2.49904	2.16906	2.13604
0.104953	0.264883	0.187872	0.14186	0.195837	0.212825	0.175895	0.0999417	0.13093	0.156	0.144883	0.076965	-0.016	0.103988	0.140942	0.126639	0.0029301	0.077965	0.188849	0.955703	1.72566	1.4708	1.20667	0.899706	0.822122	1.45509	1.16925	0.935345	0.837721	0.953975	0.541863	0.15016	0.0461566	0.954849	0.529371	0.148546	0.0571628	1.50853	2.24709	2.251	2.06	1.99008	1.96101	1.96998	2.40303	2.43906	2.50002	2.499	2.15813	2.13501
0.115994	0.274994	0.193997	0.155992	0.21399	0.231989	0.179998	0.109994	0.134998	0.161997	0.155994	0.0799983	-0.0169994	0.103001	0.147996	0.172974	0.0119949	0.0809983	0.203991	0.954741	1.72412	1.46967	1.21101	0.892344	0.824659	1.45509	1.16776	0.93487	0.83696	0.951681	0.5423	0.14989	0.0464498	0.95503	0.543482	0.143983	0.0495743	1.50304	2.247	2.248	2.058	1.989	1.963	1.964	2.402	2.436	2.499	2.497	2.158	2.133
0.131697	0.300508	0.227356	0.181508	0.243432	0.261432	0.196678	0.121773	0.144811	0.171811	0.169735	0.0888295	-0.017	0.103	0.167621	0.224015	0.045356	0.100621	0.225583	0.951365	1.71733	1.46329	1.20935	0.896333	0.813201	1.45085	1.16404	0.931191	0.8302	0.949914	0.542104	0.149046	0.0509236	0.950154	0.552143	0.158588	0.058841	1.50128	2.23425	2.24211	2.05408	1.98409	1.95908	1.96792	2.40004	2.43208	2.499	2.49406	2.14721	2.12711
0.147845	0.318825	0.245825	0.206757	0.290544	0.301612	0.218787	0.130913	0.157874	0.181903	0.184854	0.105835	-0.017	0.103	0.180874	0.248767	0.0786798	0.112884	0.248777	0.947309	1.71342	1.4632	1.21063	0.903649	0.817615	1.445	1.16502	0.933031	0.835734	0.942879	0.549943	0.147792	0.0511387	0.948921	0.542823	0.162475	0.0596637	1.49715	2.22905	2.24398	2.05499	1.98301	1.96197	1.96206	2.39307	2.42507	2.49504	2.494	2.14106	2.12502
0.166991	0.345988	0.265991	0.230989	0.31399	0.331986	0.229995	0.144994	0.176991	0.192995	0.203991	0.108999	-0.0140014	0.103	0.199991	0.318968	0.119981	0.163977	0.265992	0.94776	1.70999	1.46152	1.20946	0.899382	0.81807	1.4467	1.16068	0.928452	0.826904	0.94307	0.54912	0.150919	0.0514299	0.9499	0.588759	0.186809	0.0849585	1.49453	2.233	2.238	2.052	1.982	1.965	1.97699	2.393	2.424	2.488	2.494	2.143	2.124
0.17779	0.360714	0.290523	0.272199	0.365008	0.385951	0.254523				0.216752	0.142351	-0.0110572	0.101038	0.213733	0.333714	0.164142	0.22776	0.285619	0.950271	1.705	1.45826	1.21586	0.903824	0.817766	1.44475				0.949485	0.577596	0.159091	0.0511553	0.948605	0.587564	0.171194	0.0740425	1.49077	2.233	2.24389	2.05102	1.97121	1.9699	1.97013	2.39496				2.14202	2.124
0.195791	0.400535	0.323616	0.294744	0.405535	0.440372	0.279709	0.180686		0.196942	0.238744	0.142012	-0.011	0.0980349	0.228826	0.391326	0.236163	0.306093	0.312686	0.949381	1.69981	1.45372	1.21484	0.903851	0.823621	1.43969	1.15237		0.819676	0.950223	0.561842	0.146223	0.0512686	0.946406	0.599776	0.177028	0.0812527	1.48709	2.2241	2.24499	2.05397	1.971	1.97494	1.97395	2.39401	2.41606		2.49594	2.13409	2.12103
0.219049	0.425072	0.35805	0.337059	0.467093	0.504093	0.304052	0.188059		0.210027	0.263044	0.14601	-0.0119985	0.099	0.24805	0.44204	0.304144	0.383186	0.34506	0.947238	1.69416	1.44665	1.21265	0.913035	0.832564	1.43071	1.15805		0.82397	0.946282	0.559447	0.145482	0.0509485	0.945704	0.554942	0.182525	0.0856645	1.48342	2.23001	2.244	2.04999	1.972	1.976	1.98202	2.393	2.417		2.492	2.14101	2.123
0.251379	0.473078	0.39136	0.376247	0.528814	0.565814	0.338341	0.227247		0.227661	0.292435	0.152868	-0.0110188	0.099	0.28136	0.468492	0.400155	0.506628	0.385228	0.939155	1.68668	1.44355	1.20087	0.916199	0.835396	1.4291	1.15125		0.843927	0.93431	0.557596	0.146687	0.049959	0.941618	0.583168	0.159463	0.0686764	1.47205	2.23392	2.24302	2.04608	1.97004	1.97698	1.99279	2.393	2.41798		2.49298	2.14492	2.12104
0.272802	0.495793	0.441529	0.429501	0.594387	0.637331	0.374661	0.26168			0.312812	0.17083	-0.00802827	0.099	0.301812	0.527444	0.504029	0.617963	0.418689	0.932541	1.67714	1.43019	1.19891	0.915586	0.848387	1.4214	1.14913			0.926096	0.551448	0.147829	0.0498409	0.936736	0.526049	0.15695	0.0725401	1.465	2.24093	2.24597	2.05789	1.97099	1.97997	2.00489	2.39102	2.41404			2.15292	2.12199
0.317991	0.551989	0.470994	0.471992	0.649989	0.706986	0.427989	0.293994			0.36399	0.195995	0.0039976	0.102999	0.347991	0.57599	0.607979	0.731977	0.46699	0.920542	1.66005	1.42252	1.18949	0.939255	0.863337	1.4108	1.14713			0.916852	0.554319	0.154159	0.0484903	0.922243	0.537388	0.167788	0.0818681	1.45173	2.251	2.245	2.06	1.971	1.987	2.011	2.392	2.415			2.162	2.124
0.356251	0.599078	0.520039	0.512212	0.698059	0.778598	0.46527				0.398328	0.212673	0.00694237	0.0990768	0.386251	0.612289	0.694309	0.836944	0.503289	0.9088	1.64708	1.40987	1.17699	0.959101	0.88068	1.3935				0.907052	0.550005	0.154091	0.0490589	0.908656	0.53741	0.171949	0.0955716	1.44114	2.25198	2.25088	2.06098	1.96806	1.98504	2.01787	2.39004				2.16102	2.12204
0.399576	0.627724	0.556645	0.559536	0.77128	0.848319	0.505605				0.436625	0.252605	0.0178915	0.0950395	0.434526	0.655576	0.783132	0.922171	0.552517	0.903015	1.63965	1.40164	1.17013	0.962896	0.895852	1.39224				0.902612	0.549346	0.168793	0.0503968	0.901588	0.528311	0.164782	0.0960083	1.42673	2.25299	2.25199	2.06298	1.96998	1.99292	2.02394	2.39396				2.15902	2.12398
0.458009	0.697019	0.621018	0.61102	0.796021	0.910024	0.562018				0.496009	0.307019	0.0600104	0.098003	0.493009	0.680022	0.836001	0.994	0.609018	0.890128	1.62901	1.39054	1.16313	0.998462	0.919844	1.37846				0.883829	0.553232	0.182588	0.0489057	0.894926	0.532455	0.175081	0.1062	1.42036	2.258	2.258	2.067	1.964	1.982	2.026	2.405				2.165	2.116
0.481546	0.746054	0.668092	0.662997	0.85094	0.97377	0.610073				0.520527	0.358016	0.0874701	0.105849	0.516546	0.737883	0.838943	0.994981	0.656092	0.883988	1.63515	1.39278	1.16332	1.0029	0.93071	1.36797				0.880936	0.558871	0.205047	0.0639202	0.884835	0.546774	0.177817	0.105503	1.42401	2.24721	2.26977	2.07289	1.97479	1.99083	2.03287	2.41285				2.15715	2.11404
0.546388	0.79752	0.725463	0.712539	0.908463	1.03642	0.669444				0.58836	0.42735	0.144463	0.281333	0.576435	0.793482	0.895463	1.02769	0.711482	0.885108	1.63697	1.39733	1.17282	1.01898	0.942649	1.37239				0.884397	0.564666	0.219774	0.157949	0.884373	0.550388	0.160396	0.0873029	1.42753	2.24007	2.27396	2.08588	1.97698	1.99397	2.03696	2.42192				2.15898	2.10905
0.586978	0.848972	0.780969	0.764971	0.956973	1.07498	0.731965				0.627978	0.483969	0.190974	0.328974	0.617977	0.851968	0.900997	1.032	0.76497	0.891406	1.63942	1.40052	1.18007	1.02196	0.950586	1.38062				0.891686	0.561782	0.227246	0.164767	0.889557	0.509733	0.162948	0.0824726	1.43142	2.244	2.28899	2.092	1.974	2	2.042	2.427				2.161	2.108
0.655675	0.906884	0.838884	0.829751	1.009	1.12307	0.793808	0.628902			0.699619	0.56641	0.260656	0.404543	0.682751	0.910865	0.926508	1.04475	0.822884	0.895648	1.64788	1.40911	1.18807	1.01703	0.947156	1.38476	1.11608			0.896743	0.56332	0.233127	0.17153	0.892876	0.556929	0.15468	0.0672241	1.4338	2.24302	2.29489	2.09789	1.98087	2	2.04298	2.43779	2.46089			2.15806	2.10604
0.724361	0.95753	0.88854	0.855765	1.05755	1.15372	0.835615	0.690427			0.765389	0.645267	0.331342	0.478314	0.756314	0.934784	0.927	1.04599	0.868577	0.902892	1.65862	1.41977	1.19784	1.01826	0.942692	1.38357	1.11778			0.899861	0.563241	0.240749	0.182042	0.904064	0.560217	0.153777	0.0646813	1.44373	2.26578	2.29995	2.09998	1.99388	2.00495	2.03706	2.45385	2.46199			2.18277	2.09808
0.787968	1.01897	0.944972	0.923965	1.07799	1.17799	0.896969	0.754967			0.826969	0.746949	0.424953	0.568954	0.820967	0.976979	0.936995	1.049	0.932967	0.916023	1.67048	1.43196	1.20801	1.01601	0.935254	1.39811	1.11543			0.910545	0.557333	0.245807	0.186808	0.919352	0.546567	0.149472	0.0630308	1.4565	2.28499	2.301	2.106	1.996	2.002	2.02501	2.458	2.466			2.19499	2.11399
0.839006	1.06412	0.994044	0.942637	1.14372	1.20056	0.95291	0.827585			0.874082	0.83626	0.522107	0.664146	0.872006	0.982885	0.939943	1.049	0.98891	0.921356	1.68057	1.43694	1.21566	0.978217	0.91064	1.41402	1.15388			0.916376	0.555349	0.236266	0.177364	0.924049	0.549826	0.150716	0.0627946	1.46715	2.29285	2.30689	2.1109	2.0009	2.00102	2.01127	2.46094	2.466			2.20383	2.11302
0.891508	1.11948	1.04552	0.986584	1.14698	1.20298	1.00155	0.874565			0.926508	0.909318	0.612158	0.752176	0.925498	1.01173	0.944953	1.049	1.03854	0.931405	1.69603	1.45297	1.22666	0.977787	0.898125	1.42517	1.1497			0.930536	0.533706	0.200025	0.141877	0.929746	0.553	0.150492	0.0627009	1.48189	2.29003	2.31294	2.11496	2.00397	1.99704	1.99614	2.46595	2.47591			2.20103	2.11795
0.947119	1.17611	1.09811	1.03106	1.16502	1.20598	1.05912	0.943123	0.940188	0.939188	0.980127	1.0092	0.729267	0.760328	0.982117	1.02903	0.948006	1.049	1.09112	0.9394	1.71297	1.45678	1.22404	0.963584	0.880568	1.42932	1.14549	0.904717	0.806014	0.941041	0.541051	0.193154	0.0780017	0.935018	0.540544	0.146721	0.0615102	1.49365	2.286	2.312	2.12	2	1.98699	1.984	2.466	2.48999	2.52298	2.52	2.201	2.12
1.00591	1.23098	1.15298	1.06242	1.1758	1.1952	1.11791	1.00387	1.03327	1.03227	1.04283	1.11012	0.861541	0.922976	1.03993	1.04274	0.950945	1.049	1.15285	0.94423	1.71606	1.46652	1.22528	0.955687	0.869457	1.44334	1.14933	0.888482	0.79796	0.946636	0.54644	0.175518	0.0788247	0.938937	0.537575	0.147368	0.0615885	1.49671	2.28698	2.31102	2.11902	2	1.98013	1.984	2.46796	2.48705	2.51318	2.52	2.20198	2.11902
1.05547	1.28739	1.20741	1.11048	1.17699	1.19797	1.17736	1.07523	1.12106	1.12995	1.09346	1.19806	1.02226	1.10405	1.09244	1.0519	0.953967	1.049	1.20642	0.952441	1.72323	1.47222	1.21638	0.954383	0.8674	1.44406	1.16831	0.898675	0.811826	0.95315	0.583178	0.172203	0.068088	0.948624	0.537866	0.14468	0.0608679	1.50663	2.29195	2.311	2.12197	1.99407	1.97209	1.96224	2.46701	2.48601	2.52784	2.52396	2.20398	2.12493
1.10902	1.34802	1.26302	1.14602	1.192	1.195	1.23703	1.13803	1.22103	1.23804	1.14602	1.29103	1.18707	1.28508	1.14402	1.06202		1.06101	1.26402	0.954216	1.72395	1.47395	1.21466	0.930811	0.864218	1.44794	1.16107	0.895204	0.813997	0.955779	0.540158	0.164966	0.0686429	0.949454	0.528326		0.0580372	1.50749	2.302	2.309	2.118	1.994	1.964	1.952	2.465	2.494	2.531	2.529	2.212	2.127
1.16201	1.40395	1.31797	1.18723	1.19691	1.19598	1.30179	1.20377	1.30444	1.33224	1.19901	1.36757	1.35879	1.4774	1.19995	1.11403		1.09045	1.31897	0.94457	1.7248	1.46769	1.20356	0.934236	0.858949	1.43991	1.15678	0.905439	0.831689	0.952118	0.534947	0.130063	0.0505779	0.933999	0.569716		0.050982	1.50124	2.29513	2.31096	2.11702	1.994	1.95909	1.94513	2.465	2.49302	2.53493	2.52507	2.20415	2.12994
1.22248	1.45953	1.37452	1.22865	1.21088	1.19699	1.36744	1.27043	1.38531	1.42918	1.25453	1.43146	1.50575	1.64954	1.26247	1.13879			1.38147	0.946254	1.71484	1.45731	1.19409	0.924961	0.846467	1.42343	1.15988	0.915068	0.838613	0.944416	0.594037	0.151806	0.0711687	0.944982	0.580136			1.4897	2.30392	2.30703	2.11601	1.99103	1.9471	1.93707	2.45806	2.493	2.53302	2.52996	2.21094	2.13
1.28302	1.51202	1.42602	1.26102	1.22501	1.20901	1.42302	1.34202	1.45202	1.50803	1.31102	1.49202	1.64902	1.80601	1.32302	1.20101			1.43402	0.938657	1.7057	1.44659	1.18168	0.918538	0.844408	1.41285	1.14469	0.92452	0.843891	0.934257	0.599437	0.178605	0.112052	0.940056	0.597221			1.48501	2.305	2.304	2.11	1.991	1.939	1.933	2.457	2.495	2.533	2.532	2.21	2.131
1.34681	1.56893	1.48293	1.31303	1.24954	1.2306	1.48288	1.4009	1.52562	1.59438	1.37382	1.55482	1.70201	1.85312	1.38779	1.23143			1.49093	0.928039	1.69352	1.43596	1.17081	0.911305	0.836655	1.40356	1.13942	0.925178	0.847257	0.925317	0.590478	0.262607	0.184974	0.927947	0.602069			1.47275	2.29813	2.29909	2.10509	1.991	1.93802	1.933	2.45209	2.49598	2.53693	2.532	2.20313	2.12118
1.40636	1.6333	1.54434	1.36741	1.28561	1.25869	1.54137	1.46135	1.58931	1.66128	1.43237	1.63117	1.80883	1.97467	1.44736	1.29728		1.2107	1.55135	0.918711	1.6834	1.42542	1.16334	0.906017	0.835096	1.39343	1.13934	0.925665	0.848487	0.915417	0.591368	0.179127	0.130208	0.919382	0.589173		0.151952	1.46468	2.3069	2.29109	2.09907	1.99397	1.93998	1.93399	2.44705	2.4871	2.53799	2.532	2.21586	2.12693
1.48402	1.69102	1.60902	1.43302	1.32802	1.29502	1.60002	1.52502	1.65302	1.71902	1.51502	1.72802	1.88	2.002	1.52302	1.36803	1.12202	1.26802	1.61402	0.910182	1.68044	1.41637	1.15194	0.899891	0.828779	1.3864	1.13823	0.918856	0.846918	0.907101	0.587742	0.164807	0.112291	0.910773	0.584208	0.213433	0.157463	1.46037	2.295	2.283	2.089	1.987	1.94	1.937	2.442	2.488	2.535	2.535	2.199	2.131
1.55272	1.74696	1.67183	1.49387	1.39476	1.34801	1.66676	1.5839	1.71878	1.77005	1.58667	1.80163	1.87804	2.00396	1.58878	1.4593	1.19072	1.33574	1.67683	0.915972	1.68017	1.41347	1.14688	0.901647	0.826767	1.39501	1.14099	0.907315	0.840872	0.910723	0.594494	0.24546	0.143568	0.918516	0.578889	0.223395	0.167876	1.46162	2.30384	2.27416	2.08115	1.98405	1.94196	1.93995	2.43415	2.47916	2.53795	2.535	2.20685	2.11922
1.62935	1.80848	1.74042	1.56936	1.47135	1.41642	1.73145	1.64647	1.7428	1.81264	1.66037	1.88033	1.94938	2.05754	1.6713	1.55816		1.38855	1.74145	0.916189	1.68573	1.41536	1.14207	0.900659	0.823875	1.39741	1.13561	0.917827	0.842148	0.911504	0.59814	0.154539	0.0785868	0.918095	0.570987		0.198348	1.46235	2.30003	2.27003	2.07307	1.97706	1.93803	1.94198	2.42805	2.47702	2.53403	2.535	2.20403	2.12594
1.70001	1.87001	1.80601	1.63901	1.54701	1.49501	1.79601	1.70301	1.78601	1.849					1.74101	1.65301			1.80401	0.916831	1.69581	1.42141	1.14081	0.893509	0.82076	1.40943	1.14728	0.92287	0.84018					0.920541	0.563399			1.46872	2.298	2.264	2.065	1.982	1.942	1.945	2.415	2.476	2.526	2.538
1.76677	1.92695	1.86393	1.7146	1.63635	1.5922	1.85393	1.75798	1.83313	1.88631	1.79875	1.96158	1.94689	2.073	1.80384	1.74726			1.86488	0.923644	1.70943	1.42645	1.13888	0.883937	0.821673	1.41584	1.15222	0.925285	0.841996	0.918832	0.528377	0.127585	0.056912	0.925341	0.554632			1.47841	2.28425	2.25909	2.06009	1.982	1.94004	1.94402	2.41402	2.47404	2.52502	2.53604	2.1912	2.12727
1.82933	1.98636	1.92633	1.80107	1.74285	1.70182	1.91336	1.80648	1.87357	1.9236	1.86232	1.98079	1.95096	2.07597	1.86929	1.84			1.92337	0.932099	1.72563	1.43836	1.14435	0.893681	0.814242	1.43135	1.15982	0.929099	0.845601	0.9281	0.53815	0.125902	0.0552177	0.932661	0.551493			1.49381	2.28103	2.25801	2.05703	1.9731	1.94	1.94301	2.41202	2.47301	2.51907	2.53105	2.18902	2.13195
1.8881	2.04311	1.98412	1.87715	1.8512	1.82723	1.96611	1.85512	1.90911	1.95609	1.92009	1.99603	1.95101	2.076	1.92411	1.92814		1.75325	1.98011	0.94427	1.73929	1.45663	1.16068	0.884775	0.805881	1.45031	1.17434	0.940547	0.855811	0.94016	0.535015	0.125343	0.0533196	0.94452	0.56453		0.20961	1.51065	2.27599	2.257	2.059	1.977	1.93901	1.94	2.41	2.46799	2.51797	2.52398	2.18	2.134
1.94106	2.09901	2.0459	1.95561	1.95515	1.94786	2.02397	1.91592	1.96599	2.0012	1.96716	2.01369	1.95395	2.076	1.98099	1.99973		1.88663	2.03896	0.95497	1.7541	1.46838	1.18154	0.892857	0.811815	1.46219	1.19381	0.944136	0.856596	0.95085	0.532455	0.126951	0.0531333	0.954837	0.559303		0.146147	1.52114	2.26912	2.25897	2.05998	1.97602	1.94293	1.94197	2.40803	2.46505	2.50228	2.51221	2.17902	2.13498
1.99754	2.15851	2.10254	2.0284	2.07006	2.07991	2.08351	1.96559	2.01758	2.04861	2.02552	2.02392	1.95797	2.07402	2.03654	2.09323	1.90262	1.93561	2.09851	0.961249	1.76317	1.47667	1.19868	0.90254	0.824892	1.46799	1.1788	0.942841	0.857899	0.956584	0.526618	0.128716	0.0521185	0.961387	0.568026	0.160018	0.0634217	1.53107	2.26801	2.25801	2.05901	1.97997	1.94796	1.94498	2.40602	2.45607	2.49605	2.50704	2.17404	2.135
2.05404	2.21304	2.16304	2.10705	2.17208	2.20309	2.13704	2.02504	2.06604	2.09303	2.08304	2.05201	1.963	2.077	2.08904	2.18507	2.04011	2.10013	2.15304	0.964818	1.76599	1.47932	1.21678	0.932505	0.840719	1.47273	1.18679	0.948694	0.861389	0.960908	0.549398	0.135374	0.0507601	0.963989	0.580304	0.154107	0.0604351	1.5385	2.257	2.261	2.061	1.983	1.958	1.955	2.41	2.454	2.495	2.514	2.165	2.133
2.10999	2.27194	2.22292	2.16888	2.28103	2.32186	2.18906	2.07903	2.11708	2.13426	2.14194	2.07165	1.96595	2.077	2.14597	2.28028	2.19029	2.2827	2.20801	0.962659	1.76624	1.47639	1.21155	0.939798	0.852723	1.46945	1.19808	0.954171	0.87303	0.958336	0.560205	0.141411	0.0509368	0.962202	0.585644	0.150702	0.067355	1.53728	2.25995	2.26296	2.06493	1.983	1.96389	1.96089	2.41098	2.45007	2.49205	2.51498	2.16696	2.13005
2.16246	2.32941	2.28338	2.24521	2.38988	2.43979	2.24839	2.11761	2.17837	2.1924	2.19149	2.09971	1.96996	2.077	2.20143	2.36018	2.35629	2.47304	2.26838	0.952249	1.75958	1.46894	1.21462	0.959059	0.87106	1.4631	1.1815	0.945383	0.851735	0.943901	0.570445	0.141965	0.0507718	0.956044	0.589174	0.168404	0.0672821	1.53185	2.26693	2.26498	2.06698	1.98003	1.96004	1.96496	2.40902	2.45891	2.48606	2.52094	2.17591	2.13099
2.223	2.391	2.341	2.317	2.49	2.544	2.31	2.184	2.189	2.239	2.251	2.134	1.98	2.077	2.262	2.435	2.552	2.662	2.329	0.93879	1.74781	1.45648	1.21969	0.96118	0.88281	1.45047	1.18516	0.94318	0.84773	0.92982	0.58232	0.16075	0.0503	0.94352	0.55689	0.12795	0.07235	1.51805	2.269	2.267	2.069	1.981	1.965	1.982	2.414	2.459	2.497	2.523	2.174	2.127
2.27506	2.45092	2.40386	2.38969	2.56662	2.63928	2.3709	2.23115	2.24106	2.29597	2.30601	2.16543	1.98982	2.077	2.31111	2.49492	2.68559	2.81523	2.38892	0.929488	1.73497	1.44565	1.20712	0.979155	0.900215	1.43623	1.15379	0.9155	0.809933	0.922954	0.582045	0.168579	0.0503196	0.931998	0.567862	0.160737	0.099627	1.50591	2.2582	2.27093	2.06998	1.98198	1.97089	1.98888	2.41105	2.46784	2.52156	2.52889	2.1632	2.12405
2.33948	2.5125	2.4655	2.45646	2.66223	2.73721	2.43548	2.30242			2.3675	2.22154	2.01083	2.07998	2.37449	2.55948	2.79314	2.93107	2.45249	0.916406	1.72404	1.43034	1.19466	0.982108	0.909784	1.42195	1.18723			0.912564	0.579908	0.184153	0.0524426	0.916575	0.56081	0.176585	0.128229	1.49462	2.25106	2.27695	2.07893	1.98101	1.98191	1.99594	2.41497	2.46998			2.15705	2.12301
2.40902	2.57702	2.53302	2.51602	2.72902	2.81902	2.50502				2.44102	2.27302	2.03602	2.083	2.44302	2.64903	2.864	2.98201	2.51502	0.904447	1.71783	1.42306	1.18967	0.98657	0.917901	1.40967				0.904658	0.568972	0.189067	0.0526274	0.900866	0.548825	0.152058	0.105606	1.48613	2.246	2.281	2.082	1.981	1.982	1.998	2.41				2.154	2.12
2.46012	2.57771	2.55817	2.54921	2.77368	2.85909	2.51918	2.36663		2.4206	2.49712	2.3555	2.09297	2.09675	2.49412	2.72202	2.85969	3.0065	2.53517	0.891875	1.68881	1.40324	1.17797	0.972073	0.908362	1.3854	1.08341		0.731013	0.895016	0.576169	0.212789	0.07742	0.886401	0.526506	0.151238	0.0910171	1.45841	2.239	2.24849	2.06893	1.97096	1.97248	1.98347	2.39847	2.42494		2.48501	2.15104	2.11804
2.538	2.64987	2.62787	2.62121	2.83562	2.90907	2.59037	2.4407	2.49429	2.49052	2.57246	2.44309	2.15535	2.29887	2.572	2.79094	2.90002	3.04531	2.60445	0.89863	1.69247	1.4033	1.16889	0.963285	0.903036	1.38001	1.09817	0.868354	0.760936	0.902994	0.56781	0.227747	0.177381	0.891784	0.53705	0.141614	0.0671261	1.46102	2.24249	2.25549	2.07251	1.97598	1.97142	1.98795	2.40355	2.41816	2.4572	2.48614	2.15696	2.10711
2.61456	2.71707	2.69307	2.67506	2.86554	2.94903	2.65757	2.5141	2.55014	2.55611	2.64506	2.52906	2.22905	2.37205	2.65056	2.85854	2.927	3.045	2.67456	0.901393	1.69333	1.40781	1.17653	0.968122	0.900826	1.38314	1.11309	0.879256	0.756459	0.904482	0.555092	0.232268	0.183499	0.895689	0.534004	0.125897	0.0596223	1.46533	2.24901	2.26151	2.07751	1.979	1.971	1.9875	2.409	2.425	2.46601	2.49201	2.16301	2.111
2.68016	2.78374	2.75822	2.73718	2.89509	2.9784	2.72624	2.57979	2.64272	2.62987	2.71215	2.64049	2.33399	2.48598	2.71718	2.8991	2.92955	3.0435	2.73873	0.897409	1.70304	1.41634	1.16701	0.964275	0.889599	1.39622	1.1094	0.869718	0.755666	0.898757	0.556287	0.244326	0.195081	0.89343	0.548321	0.127895	0.0572062	1.47163	2.26084	2.26745	2.08392	1.97997	1.96957	1.98649	2.41296	2.4281	2.47108	2.496	2.17432	2.10553
2.74631	2.84939	2.81791	2.78383	2.93952	3.00462	2.78786	2.64917	2.70613	2.70645	2.77733	2.72996	2.41424	2.55979	2.78383	2.91446	2.93504	3.04149	2.80038	0.911332	1.71108	1.4267	1.17805	0.960982	0.880484	1.40521	1.11245	0.875896	0.763604	0.91121	0.52014	0.203493	0.138753	0.908453	0.54332	0.129682	0.0546919	1.48031	2.26208	2.27645	2.08449	1.98004	1.97449	1.983	2.41406	2.43708	2.47809	2.49591	2.17261	2.11004
2.7661	2.84511	2.83609	2.79908	2.91704	2.98902	2.79311	2.71012	2.76513	2.78213	2.80509	2.81419	2.52524	2.54925	2.8061	2.944	2.935	3.047	2.81111	0.931207	1.71107	1.43934	1.18584	0.965356	0.877012	1.41396	1.12412	0.891794	0.790832	0.935565	0.504311	0.153758	0.0527292	0.924418	0.538529	0.13316	0.0548271	1.48189	2.24901	2.229	2.05701	1.96301	1.95999	1.96	2.40299	2.44099	2.48299	2.491	2.169	2.11098
2.82553	2.90665	2.89158	2.84353	2.94029	3.00014	2.85765	2.78063	2.83865	2.85572	2.86053	2.92793	2.66745	2.69776	2.86253	2.9442	2.93503	3.047	2.87659	0.94665	1.72724	1.45028	1.1844	0.956945	0.866663	1.42939	1.14851	0.882892	0.792132	0.949942	0.551298	0.169813	0.0752486	0.940596	0.538184	0.133087	0.0531113	1.49583	2.2541	2.22996	2.05995	1.966	1.95494	1.95999	2.39895	2.43507	2.47606	2.49196	2.17111	2.10203
2.88035	2.97446	2.95131	2.89769	2.97054	3.01426	2.92548	2.8455	2.9071	2.93091	2.91537	3.02414	2.8173	2.87973	2.91739	2.96432	2.938	3.04696	2.93735	0.951803	1.73009	1.4624	1.17937	0.943234	0.851602	1.44019	1.15618	0.918816	0.820749	0.955335	0.555379	0.146894	0.0578359	0.945359	0.540613	0.133797	0.0521802	1.50898	2.26415	2.22596	2.05502	1.96594	1.94898	1.95885	2.39404	2.44189	2.48206	2.48798	2.18215	2.10519
2.94196	3.04095	3.01096	2.92898	2.99498	3.02599	2.99295	2.91395	3.00293	3.01794	2.97795	3.12193	2.96789	3.04988	2.98095	2.97899	2.938	3.045	2.99896	0.956507	1.74101	1.46194	1.18013	0.941611	0.845325	1.44126	1.19157	0.884884	0.8207	0.959647	0.567172	0.152536	0.0562811	0.950326	0.54121	0.13411	0.0499116	1.51006	2.271	2.224	2.056	1.963	1.948	1.952	2.396	2.437	2.485	2.487	2.189	2.11399
2.9957	3.09991	3.07275	2.98263	3.03016	3.03024	3.05788	2.98183	3.07097	3.10605	3.0317	3.20912	3.131	3.21444	3.03967	2.99522	2.95317	3.05212	3.06377	0.963962	1.74203	1.45837	1.17703	0.886184	0.824947	1.44761	1.17081	0.917103	0.832859	0.958149	0.523994	0.162696	0.0539853	0.966538	0.522247	0.132006	0.0468758	1.51065	2.26807	2.22599	2.05298	1.96201	1.95394	1.95391	2.39596	2.44307	2.4912	2.49707	2.18507	2.11498
3.05241	3.17326	3.13335	3.03385	3.04343	3.04934	3.1293	3.04941	3.14952	3.1906	3.08841	3.29979	3.29391	3.41259	3.09443	3.01375			3.12637	0.951497	1.73725	1.45516	1.16935	0.888111	0.819844	1.43812	1.15765	0.909585	0.830643	0.953888	0.530444	0.158527	0.061572	0.946075	0.51196			1.50255	2.27406	2.22494	2.05111	1.96302	1.94894	1.94689	2.39287	2.44889	2.507	2.50306	2.19102	2.11294
3.11707	3.23108	3.19508	3.07306	3.06303	3.06502	3.18907	3.11408	3.21907	3.2641	3.15306	3.38208	3.47316	3.62317	3.16007	3.04811			3.18908	0.954578	1.72778	1.44446	1.16367	0.889999	0.816367	1.42685	1.15486	0.917141	0.843602	0.944153	0.51916	0.127714	0.0626508	0.961863	0.523074			1.49398	2.277	2.222	2.056	1.964	1.946	1.942	2.387	2.444	2.507	2.506	2.192	2.11001
3.17665	3.29761	3.26064	3.12555	3.09138	3.08427	3.25067	3.18063	3.27861	3.34672	3.20767	3.45058	3.60399	3.76695	3.21962	3.14049		3.22836	3.2586	0.94417	1.70934	1.42304	1.14305	0.889352	0.81363	1.41433	1.14974	0.917855	0.837052	0.93809	0.527452	0.164455	0.122061	0.947282	0.626445		0.230755	1.47436	2.27991	2.22099	2.05198	1.96799	1.94397	1.94294	2.39094	2.44298	2.50502	2.51005	2.1949	2.115
3.24838	3.3654	3.3314	3.18732	3.13402	3.11468	3.32549	3.25043	3.34668	3.4266	3.28232	3.51568	3.71357	3.87168	3.28849	3.19496		3.26928	3.32538	0.929893	1.6941	1.41204	1.13344	0.868876	0.807024	1.39832	1.13638	0.909444	0.833641	0.922756	0.543062	0.191275	0.14324	0.934311	0.622034		0.226205	1.46559	2.27015	2.21998	2.04996	1.96694	1.94083	1.936	2.38396	2.44104	2.50711	2.51509	2.18417	2.11511
3.31199	3.42999	3.39599	3.24799	3.18099	3.146	3.39399	3.31599	3.42399	3.49999	3.34299	3.59299	3.78599	3.94899	3.35699	3.239		3.32799	3.38899	0.924501	1.68652	1.39938	1.12508	0.86914	0.802141	1.38429	1.12317	0.899031	0.815302	0.917971	0.549609	0.196109	0.159318	0.928391	0.594603		0.244358	1.45436	2.277	2.219	2.048	1.964	1.933	1.936	2.382	2.443	2.512	2.519	2.192	2.12
3.39501	3.50682	3.47085	3.32679	3.24483	3.20775	3.46981	3.39779	3.52865	3.57563	3.42604	3.68281	3.84688	4.00875	3.43303	3.32317		3.43197	3.4669	0.922078	1.6774	1.39442	1.12881	0.875764	0.801709	1.37844	1.12127	0.866035	0.793404	0.916634	0.548204	0.17661	0.132955	0.924874	0.580192		0.226545	1.44802	2.26988	2.21494	2.03793	1.96589	1.93001	1.935	2.37802	2.43302	2.51995	2.525	2.18191	2.11502
3.4807	3.57653	3.54366	3.39466	3.31568	3.27179	3.5387	3.46546	3.58421	3.62925	3.51468	3.75174	3.92013	4.071	3.52072	3.42322		3.5153	3.54346	0.911968	1.67263	1.39346	1.11943	0.883431	0.80418	1.37667	1.11037	0.87156	0.788739	0.906909	0.55753	0.12156	0.0782566	0.914544	0.609432		0.250863	1.44367	2.26011	2.20987	2.03196	1.95698	1.93081	1.93494	2.37985	2.43483	2.51581	2.52489	2.17404	2.11702
3.55812	3.64612	3.6191	3.47012	3.39215	3.35314	3.61612	3.53211	3.63909	3.68607	3.59112	3.8311	3.92601	4.07102	3.59912	3.52414		3.6202	3.61012	0.914136	1.67656	1.38977	1.12049	0.874822	0.805063	1.38021	1.11383	0.876102	0.789602	0.902787	0.550256	0.121567	0.0730715	0.922896	0.604895		0.238192	1.44915	2.26498	2.204	2.02999	1.95599	1.922	1.932	2.37299	2.427	2.50699	2.51999	2.17599	2.11798
3.6326	3.71662	3.6806	3.54282	3.48099	3.43804	3.68763	3.60165	3.69349	3.73044	3.66263	3.89231	3.93507	4.08201	3.67263	3.61108		3.74427	3.68461	0.918142	1.6851	1.39882	1.11357	0.870143	0.800888	1.38985	1.11813	0.877264	0.784833	0.913012	0.553348	0.125936	0.0557996	0.920539	0.55346		0.18508	1.45663	2.25504	2.202	2.02404	1.94997	1.92098	1.92892	2.367	2.42499	2.49994	2.51588	2.16703	2.10803
3.69436	3.78047	3.74241	3.62677	3.58323	3.54542	3.75236	3.66828	3.74428	3.77604	3.7273	3.92448	3.94206	4.083	3.73736	3.72238		3.7718	3.74738	0.929816	1.69721	1.41064	1.12321	0.863651	0.801598	1.40299	1.12609	0.880635	0.796251	0.923755	0.517869	0.121568	0.0537525	0.932805	0.553374		0.195176	1.46843	2.25876	2.20204	2.02791	1.94702	1.91887	1.92096	2.367	2.42396	2.49394	2.50374	2.16978	2.11109
3.75609	3.84708	3.80609	3.7071	3.68414	3.65515	3.81407	3.72609	3.80207	3.82305	3.78609	3.94602	3.94501	4.083	3.79908	3.8301		3.80809	3.81008	0.946824	1.71386	1.43023	1.14114	0.874118	0.798809	1.41626	1.12285	0.877691	0.795838	0.943009	0.560363	0.123281	0.0543156	0.947089	0.594276		0.150641	1.48398	2.24798	2.20401	2.024	1.948	1.91301	1.919	2.367	2.42199	2.49099	2.49199	2.15999	2.115
3.82253	3.9067	3.87566	3.78189	3.78912	3.76833	3.86859	3.79163	3.85249	3.86451	3.85358	3.96316	3.95003	4.083	3.86252	3.90966		3.8783	3.86867	0.957763	1.72978	1.44741	1.1559	0.887836	0.797779	1.4353	1.15769	0.878461	0.801995	0.957259	0.555322	0.124118	0.050949	0.954374	0.598447		0.142767	1.49925	2.23303	2.20802	2.025	1.94795	1.91698	1.91695	2.36803	2.41795	2.48193	2.48291	2.14902	2.11302
3.87414	3.97423	3.93925	3.86764	3.89718	3.89639	3.92512	3.852	3.89979	3.91408	3.90912	3.97823	3.95308	4.08285	3.9131	3.9741	3.75991	3.81518	3.93316	0.968591	1.74241	1.45863	1.16221	0.880258	0.807209	1.45317	1.19528	0.89539	0.812523	0.962991	0.548778	0.125915	0.049894	0.969946	0.542986	0.205412	0.0763045	1.51362	2.23592	2.21002	2.02502	1.94296	1.91523	1.91202	2.37121	2.4131	2.47473	2.47392	2.1509	2.11506
3.92816	4.03217	3.99817	3.94521	4.00028	4.00933	3.97818	3.89916	3.93715	3.96513	3.96216	3.98906	3.95701	4.076	3.96516	4.07325	3.89742	3.96544	3.98817	0.974749	1.75147	1.46902	1.17041	0.896239	0.811926	1.4567	1.1853	0.934006	0.840535	0.969645	0.542585	0.129498	0.0491457	0.975382	0.570624	0.164523	0.0717724	1.52447	2.23199	2.211	2.02601	1.94101	1.92601	1.91301	2.38099	2.41799	2.462	2.47001	2.14599	2.11799
3.98552	4.09253	4.06158	4.02066	4.10302	4.13108	4.04349	3.95753	3.99358	4.01152	4.02055	4.00936	3.96203	4.077	4.02347	4.16579	4.05052	4.12575	4.04954	0.974233	1.75599	1.46818	1.19449	0.924563	0.835666	1.45817	1.18403	0.932744	0.882352	0.971399	0.544584	0.139639	0.0512418	0.972497	0.586564	0.158678	0.0583142	1.52554	2.22701	2.21207	2.03004	1.94502	1.93099	1.91803	2.37704	2.41597	2.46102	2.47294	2.14103	2.115
4.0463	4.15536	4.13038	4.09851	4.2229	4.2582	4.1013	4.02012	4.06127		4.08523	4.05128	3.96511	4.077	4.0794	4.25868	4.22948	4.33093	4.11336	0.972018	1.75007	1.46191	1.20409	0.924372	0.841436	1.45067	1.18444	0.93531		0.970993	0.572632	0.146497	0.0537786	0.968439	0.606443	0.184751	0.0703399	1.52103	2.22811	2.22006	2.03509	1.94702	1.93006	1.92226	2.38202	2.41317	2.46296		2.14511	2.11498
4.10499	4.21699	4.19299	4.16698	4.30898	4.35798	4.15999	4.07099	4.11899		4.14099	4.064	3.97	4.077	4.14299	4.33498	4.38696	4.50896	4.17499	0.960623	1.74236	1.45244	1.20619	0.952094	0.860296	1.43806	1.17542	0.926242		0.958903	0.57092	0.149079	0.0546198	0.957962	0.597062	0.173932	0.0712398	1.51216	2.233	2.223	2.039	1.948	1.933	1.934	2.383	2.421	2.461		2.15	2.114
4.17277	4.28181	4.26079	4.24486	4.39426	4.46324	4.22779	4.13466	4.16968		4.20677	4.11543	3.97012	4.07404	4.20781	4.40704	4.52314	4.66417	4.23881	0.942222	1.7272	1.43957	1.19928	0.961702	0.875724	1.42213	1.17188	0.921446		0.936461	0.576209	0.149521	0.0568969	0.944017	0.551231	0.183462	0.0981758	1.49782	2.24505	2.22702	2.04108	1.94706	1.94696	1.94521	2.38594	2.42111	2.47599		2.15704	2.11794
4.23746	4.3495	4.3265	4.3165	4.49841	4.56691	4.29357	4.19022			4.27137	4.15224	3.98061	4.077	4.27554	4.49337	4.70011	4.84411	4.30641	0.923296	1.71105	1.42795	1.18682	0.970318	0.888572	1.4057	1.14949			0.918342	0.578481	0.157133	0.0574659	0.924736	0.494385	0.154643	0.0944773	1.48358	2.24904	2.2292	2.04817	1.95217	1.94441	1.96222	2.38111	2.43022			2.16	2.11304
4.30315	4.41712	4.39413	4.38413	4.56213	4.65315	4.36412				4.33316	4.20817	4.00811	4.07702	4.34515	4.55518	4.79512	4.93911	4.37014	0.911875	1.7001	1.41909	1.17837	0.98285	0.9017	1.39139				0.907194	0.573188	0.165029	0.0577908	0.913307	0.507675	0.174924	0.127578	1.47363	2.25102	2.23801	2.05601	1.96	1.963	1.97201	2.38602				2.16002	2.11499
4.38464	4.48263	4.46268	4.45363	4.63367	4.73565	4.42861				4.41669	4.30145	4.06526	4.08816	4.42756	4.65266	4.85709	4.99815	4.44361	0.909465	1.69827	1.412	1.17745	0.98822	0.90722	1.38536				0.904004	0.609083	0.222543	0.0898617	0.911634	0.505364	0.129292	0.0895835	1.46736	2.26292	2.2441	2.06204	1.95909	1.96501	1.97705	2.39913				2.17094	2.11206
4.4528	4.54946	4.53455	4.52046	4.70444	4.80436	4.49355	4.37423			4.48991	4.35016	4.09359	4.10935	4.48682	4.72261	4.86657	5.01436	4.50859	0.912072	1.69408	1.40808	1.17286	0.986043	0.906069	1.39173	1.1222			0.908666	0.570194	0.197478	0.0684554	0.912025	0.530415	0.158322	0.0885567	1.46736	2.2553	2.25423	2.06634	1.96823	1.96613	1.98208	2.41317	2.46379			2.1653	2.11802
4.53593	4.61695	4.60594	4.58795	4.77095	4.86695	4.56494	4.47692			4.57793	4.44992	4.16694	4.30984	4.57093	4.79694	4.89298	5.03099	4.58194	0.913569	1.69846	1.41268	1.17631	0.980634	0.900504	1.39025	1.15684			0.912187	0.56994	0.214447	0.166952	0.911341	0.526943	0.157041	0.0722629	1.4725	2.26899	2.26499	2.08199	1.97899	1.972	1.986	2.42099	2.45401			2.17899	2.119
4.6119	4.69085	4.67577	4.64675	4.83071	4.91545	4.6329				4.65289	4.57229	4.2682		4.64287	4.86027	4.91424	5.04809	4.65189	0.922658	1.70447	1.42186	1.1877	0.971901	0.890403	1.39789				0.920057	0.588486	0.248605		0.921242	0.551001	0.153372	0.0636368	1.48402	2.27819	2.27306	2.09096	1.98501	1.98004	1.99107	2.42996				2.19015	2.12605
4.68439	4.75952	4.73848	4.70733	4.88789	4.95163	4.70544	4.61746			4.72433	4.67607	4.365		4.7135	4.88298	4.93333	5.05509	4.72348	0.934514	1.71402	1.43226	1.20077	0.957417	0.877022	1.41566	1.11156			0.930319	0.586293	0.255874		0.934179	0.556604	0.144683	0.0546548	1.49411	2.29307	2.27796	2.08804	1.98587	1.98315	1.99702	2.42715	2.47798			2.20211	2.13024
4.74712	4.82811	4.80511	4.7671	4.92803	4.98001	4.77013	4.68313	4.72411		4.78411	4.76921	4.45523	4.59697	4.78112	4.92704	4.948	5.059	4.79011	0.942361	1.72872	1.44298	1.21094	0.942868	0.868115	1.42098	1.12326	0.880714		0.941573	0.574295	0.246129	0.199253	0.938218	0.555891	0.136717	0.0535189	1.50476	2.296	2.27601	2.09001	1.98002	1.99	1.99803	2.43399	2.47701	2.53699		2.207	2.141
4.81064	4.88971	4.86663	4.82056	4.94635	4.98823	4.84171	4.75469	4.78578	4.79779	4.84364	4.88181	4.58126	4.58167	4.84764	4.94833	4.94802	5.059	4.85068	0.959164	1.7459	1.46044	1.21905	0.941886	0.860305	1.44334	1.14557	0.899474	0.843909	0.959314	0.577042	0.234304	0.108814	0.953338	0.556456	0.135184	0.0528936	1.52454	2.296	2.28097	2.09496	1.99102	1.99103	2.01288	2.42797	2.48102	2.53098	2.5449	2.20499	2.14194
4.87708	4.96332	4.9323	4.87797	4.98237	5.0123	4.9153	4.82627	4.86649	4.87962	4.91001	4.96581	4.71232	4.75523	4.91414	4.98215	4.95	5.059	4.92123	0.970928	1.75599	1.47299	1.22571	0.938416	0.861752	1.45443	1.17478	0.928333	0.85262	0.972092	0.563204	0.181061	0.0774057	0.963502	0.533371	0.132513	0.0522011	1.53854	2.29624	2.27809	2.09102	1.99298	1.99396	2.00098	2.42502	2.48317	2.52913	2.53509	2.20435	2.13602
4.93158	5.04057	5.00259	4.93057	4.99755	5.01753	4.98808	4.90356	4.95809	4.97662	4.96408	5.0841	4.93219	5.01672	4.97307	4.98852	4.95	5.05751	4.99258	0.96709	1.74882	1.47548	1.21133	0.921787	0.844112	1.45488	1.17685	0.914859	0.83484	0.969654	0.553152	0.138918	0.0615736	0.959825	0.530294	0.13267	0.0469713	1.52873	2.29849	2.2705	2.0915	1.99301	1.99349	2.00049	2.422	2.47699	2.53598	2.5385	2.21549	2.14201
4.99665	5.10531	5.07412	4.98874	5.03124	5.03687	5.05772	4.96785	5.03924	5.07352	5.0281	5.17867	5.10288	5.19921	5.03572	5.00473		5.06091	5.06368	0.962014	1.74512	1.47216	1.20557	0.918691	0.844325	1.45384	1.17826	0.930977	0.838273	0.962906	0.553732	0.132681	0.0461327	0.956404	0.525276		0.0440789	1.52538	2.29402	2.27052	2.0905	1.99399	1.98904	1.99407	2.42499	2.47456	2.5282	2.53903	2.20605	2.14495
5.03559	5.17107	5.12007	5.02101	5.04089	5.03832	5.12059	5.02066	5.11421	5.14723	5.06116	5.24025	5.25274	5.36986	5.08056	5.0415		5.06894	5.11461	0.974907	1.73922	1.47345	1.19969	0.92116	0.840662	1.45838	1.17424	0.925669	0.844158	0.973841	0.621087	0.145342	0.0564665	0.97101	0.567057		0.0504023	1.52337	2.30099	2.26952	2.09297	1.99945	1.98596	1.99246	2.42179	2.48354	2.54743	2.55006	2.21149	2.15302
5.10624	5.24722	5.19525	5.08023	5.06219	5.05117	5.18825	5.09327	5.2133	5.2513	5.14022	5.3304	5.46545	5.61253	5.14724	5.05507			5.18924	0.955546	1.70868	1.44867	1.17551	0.903564	0.818903	1.40983	1.1615	0.920114	0.846822	0.962934	0.63508	0.190239	0.0978783	0.94548	0.530353			1.48791	2.29201	2.25101	2.08799	1.99799	1.98998	1.98699	2.42196	2.48198	2.55	2.555	2.21001	2.13704
5.18367	5.31877	5.27661	5.15669	5.12296	5.10606	5.27059	5.18149	5.31132	5.34834	5.21374	5.46175	5.61445	5.78603	5.22566	5.0786			5.26962	0.931315	1.68959	1.42388	1.15843	0.868786	0.806788	1.4044	1.12853	0.905137	0.844077	0.934655	0.484058	0.163518	0.103887	0.925709	0.475353			1.46542	2.29397	2.25297	2.08308	1.99603	1.98312	1.98503	2.40922	2.4761	2.54902	2.55402	2.21295	2.15076
5.25944	5.38848	5.34748	5.21259	5.15477	5.14273	5.34247	5.2495	5.38049	5.44528	5.29242	5.49874	5.70931	5.89322	5.30045	5.12763			5.33948	0.935079	1.67625	1.40686	1.15722	0.877024	0.802808	1.38874	1.15094	0.907302	0.819822	0.938001	0.57707	0.202662	0.145339	0.929797	0.481765			1.4543	2.30194	2.24704	2.08002	2.0089	1.97903	1.97607	2.409	2.46508	2.55099	2.55301	2.21995	2.14901
5.31129	5.45521	5.40325	5.25427	5.18727	5.1712	5.40524	5.31323	5.43624	5.49721	5.33232	5.55731	5.78819	5.97519	5.35627	5.1795			5.40423	0.923937	1.67246	1.41061	1.11932	0.869933	0.798314	1.38227	1.113	0.891004	0.825966	0.930735	0.563921	0.191754	0.143348	0.916146	0.468514			1.45166	2.29499	2.24197	2.08494	1.99999	1.97897	1.97398	2.40198	2.47198	2.55596	2.55699	2.21698	2.15393
5.41004	5.52855	5.49027	5.34716	5.28016	5.2416	5.48933	5.39439	5.51837	5.56859	5.44379	5.66389	5.8537	6.03972	5.44916	5.35257			5.48539	0.926401	1.6695	1.39524	1.1393	0.867665	0.796378	1.37881	1.11475	0.885342	0.817606	0.929034	0.619557	0.172364	0.111374	0.921533	0.590904			1.4456	2.29108	2.23317	2.06539	1.9951	1.96919	1.96616	2.39416	2.46514	2.54227	2.55308	2.20916	2.13047
5.48446	5.59551	5.5595	5.38473	5.33659	5.29561	5.55949	5.45853	5.54283	5.62261	5.51846	5.78511	5.90761	6.07475	5.52545	5.45625			5.5535	0.933498	1.67028	1.39714	1.13696	0.877824	0.795268	1.38022	1.13091	0.891563	0.805757	0.936216	0.503989	0.173916	0.0935679	0.92833	0.588357			1.44829	2.29497	2.22804	2.06599	1.99699	1.97099	1.96799	2.38804	2.45408	2.53704	2.55201	2.21297	2.15581
5.58621	5.66418	5.63619	5.49321	5.43421	5.38128	5.63321	5.55318	5.63015	5.68111	5.61821	5.88615	5.94701	6.10599	5.62121	5.48943			5.62821	0.92577	1.67116	1.39605	1.13564	0.882245	0.785963	1.38145	1.14511	0.90722	0.812231	0.922314	0.572423	0.122126	0.0626362	0.926887	0.487465			1.44781	2.28799	2.22199	2.04999	1.981	1.96599	1.96698	2.38399	2.43899	2.52201	2.54599	2.20299	2.12802
5.65483	5.72595	5.7009	5.56281	5.50283	5.47343	5.70183	5.612	5.68015	5.71836	5.68978	5.93713	5.94995	6.10403	5.68983	5.63452			5.69781	0.925868	1.68152	1.40445	1.13338	0.857296	0.786884	1.39817	1.13102	0.89374	0.799301	0.916873	0.496663	0.124037	0.054666	0.932465	0.572577			1.45501	2.28505	2.21807	2.04508	1.981	1.96305	1.95913	2.38105	2.43605	2.52495	2.54403	2.19907	2.13488
5.72151	5.79946	5.7695	5.65036	5.61716	5.58915	5.76355	5.68844	5.73063	5.76764	5.7585	5.95487	5.95794	6.10201	5.75651	5.74222			5.76054	0.942487	1.69254	1.41746	1.14163	0.865536	0.789798	1.40815	1.1521	0.907466	0.805135	0.936732	0.536574	0.124973	0.0514926	0.945464	0.575241			1.47213	2.2721	2.21403	2.03607	1.97504	1.95208	1.95404	2.38398	2.43104	2.50813	2.5311	2.18907	2.12507
5.7852	5.86717	5.83817	5.73227	5.70939	5.6944	5.83115	5.74516	5.79119	5.82314	5.8192	5.96111	5.96501	6.102	5.82518	5.84627			5.82917	0.954781	1.71037	1.43137	1.14521	0.858726	0.791994	1.4284	1.15667	0.908909	0.803449	0.949748	0.53649	0.129354	0.049515	0.956724	0.570123			1.48773	2.26796	2.21199	2.037	1.97198	1.94798	1.94698	2.38298	2.43	2.49503	2.51496	2.18696	2.13
5.8596	5.93276	5.90474	5.83408	5.85623	5.84515	5.88891	5.80487	5.86363	5.87698	5.89654	6.00222	5.96794	6.102	5.89371	5.95102			5.8928	0.966626	1.7325	1.44726	1.16618	0.876426	0.808803	1.44947	1.17408	0.885581	0.814442	0.96407	0.52113	0.130763	0.0476257	0.965759	0.582683			1.50271	2.25328	2.21004	2.03798	1.96415	1.93917	1.93915	2.37711	2.43	2.50482	2.50028	2.17031	2.13
5.93347	6.00151	5.98145	5.93627	6.01486	6.01677	5.94559	5.86854	5.91365	5.92863	5.97246	6.02286	5.96899	6.09902	5.96251	6.05625	5.83803	5.98704	5.96449	0.974713	1.73867	1.45868	1.17502	0.882578	0.818492	1.45684	1.18487	0.913225	0.827089	0.971597	0.520731	0.134344	0.047173	0.97415	0.608831	0.208088	0.158112	1.51427	2.23811	2.21099	2.03502	1.95804	1.92709	1.92312	2.38593	2.41908	2.4911	2.4861	2.15809	2.12305
5.97622	6.07022	6.04422	5.99328	6.07035	6.08037	6.01121	5.92917	5.97817	5.98519	6.01222	6.02306	5.97503	6.09599	6.01122	6.13033	5.96259	6.04058	6.02522	0.976804	1.74154	1.46451	1.19385	0.890288	0.822992	1.46459	1.1851	0.918564	0.83575	0.97425	0.526361	0.140029	0.0471301	0.975479	0.567605	0.149633	0.0598449	1.51637	2.22696	2.21299	2.031	1.95297	1.94101	1.93701	2.38498	2.42602	2.474	2.48299	2.14796	2.12699
6.04091	6.13491	6.11088	6.07758	6.17523	6.19114	6.07493	5.98014	6.02718	6.04008	6.07789	6.0407	5.98287	6.09403	6.07788	6.22933	6.13805	6.21211	6.08991	0.969169	1.74276	1.45858	1.19259	0.90452	0.832382	1.45847	1.17164	0.919662	0.847532	0.968241	0.529605	0.142607	0.0501197	0.966422	0.574946	0.156485	0.0642558	1.5153	2.2152	2.21103	2.03198	1.94513	1.94297	1.94093	2.38008	2.43092	2.47498	2.48103	2.1362	2.12405
6.10058	6.20649	6.17951	6.15247	6.29416	6.32703	6.14252	6.04653	6.08856	6.10355	6.13956	6.05093	5.98598	6.12081	6.13659	6.30943	6.32071	6.43343	6.15752	0.967978	1.7381	1.45746	1.20462	0.920268	0.844266	1.45579	1.1627	0.910357	0.835051	0.966879	0.530762	0.144566	0.0456625	0.965357	0.596168	0.170023	0.0655413	1.51259	2.22294	2.211	2.03696	1.94699	1.94796	1.94398	2.38199	2.42901	2.46805	2.481	2.13898	2.12698
6.16814	6.27416	6.24718	6.22018	6.37422	6.42626	6.2072	6.1132	6.15418		6.20314	6.113	5.99601	6.102	6.20713	6.38426	6.47541	6.61845	6.22917	0.957769	1.72628	1.45226	1.20637	0.952853	0.866761	1.43994	1.15633	0.904274		0.956132	0.542643	0.151585	0.0506494	0.955857	0.58687	0.166062	0.0735998	1.50298	2.22104	2.213	2.03601	1.94602	1.943	1.94202	2.39196	2.42799	2.46401		2.13903	2.12
6.21804	6.33287	6.31078	6.28476	6.45347	6.52117	6.28059	6.18463	6.22072		6.25206	6.113	5.99894	6.102	6.2541	6.47721	6.62414	6.78186	6.28885	0.943014	1.71789	1.44304	1.19782	0.971972	0.885156	1.4326	1.14209	0.891447		0.938862	0.540276	0.153248	0.050444	0.94392	0.532987	0.174046	0.102357	1.48748	2.23572	2.21398	2.04091	1.95483	1.943	1.94789	2.37728	2.42408	2.46891		2.14979	2.12
6.28648	6.40247	6.37948	6.36241	6.54233	6.62323	6.34452	6.2644	6.28452		6.32048	6.16956	6.00595	6.102	6.33042	6.54946	6.74013	6.89813	6.35649	0.926277	1.7041	1.42704	1.18678	0.975873	0.893965	1.4172	1.14234	0.892182		0.91909	0.536945	0.15333	0.0503705	0.930551	0.510664	0.194702	0.122608	1.47912	2.23997	2.21797	2.04298	1.95302	1.94399	1.95197	2.38395	2.41904	2.46503		2.15496	2.12496
6.36422	6.46821	6.44921	6.43422	6.61222	6.70722	6.41621	6.34221	6.37816		6.39423	6.22627	6.02114	6.10503	6.40421	6.65322	6.871	7.01703	6.4252	0.91549	1.69203	1.41648	1.18122	0.984643	0.904072	1.40357	1.14231	0.895234		0.910295	0.543148	0.155583	0.0628944	0.917985	0.492686	0.173102	0.122549	1.46601	2.239	2.22401	2.05101	1.954	1.94901	1.959	2.38802	2.41702	2.47197		2.15099	2.12098
6.43676	6.53584	6.51979	6.50676	6.68574	6.77878	6.48483	6.40984	6.43011		6.46971	6.31449	6.06721	6.11483	6.47283	6.72478	6.87002	7.02782	6.49186	0.908844	1.68208	1.40768	1.17481	0.982359	0.904847	1.38944	1.12631	0.876962		0.905236	0.555587	0.17315	0.064355	0.909859	0.501332	0.17367	0.102552	1.45931	2.23802	2.22892	2.05493	1.95302	1.95195	1.959	2.39587	2.42487	2.46118		2.14903	2.11412
6.51445	6.59856	6.58752	6.57253	6.7565	6.84056	6.55451	6.46958	6.53028		6.55142	6.33586	6.09679	6.12989	6.54648	6.7816	6.92361	7.06672	6.5625	0.907737	1.67996	1.40408	1.17223	0.97406	0.899489	1.38827	1.11469	0.867178		0.904157	0.493936	0.135146	0.0341876	0.908678	0.55137	0.164238	0.0727027	1.45716	2.23601	2.23595	2.05599	1.95896	1.952	1.96297	2.40394	2.43294	2.44511		2.14999	2.12194
6.59321	6.6682	6.66019	6.64018	6.81515	6.89112	6.62419	6.54319	6.57329		6.62922	6.51033	6.22728	6.37728	6.62921	6.85413	6.94506	7.08502	6.6332	0.912938	1.68483	1.40552	1.17226	0.962437	0.888743	1.38584	1.11495	0.867685		0.908707	0.571489	0.211956	0.161739	0.914309	0.543213	0.15891	0.0649395	1.45754	2.248	2.24101	2.05999	1.96102	1.95701	1.967	2.409	2.44003	2.476		2.15801	2.104
6.6656	6.73765	6.72475	6.7018	6.86699	6.9322	6.68973	6.60873	6.67306		6.70552	6.62282	6.32118	6.47118	6.7016	6.89717	6.96658	7.09089	6.70167	0.919199	1.69486	1.41424	1.17343	0.951335	0.875978	1.39058	1.11301	0.869289		0.917794	0.578013	0.227616	0.178348	0.917498	0.56127	0.145245	0.0579653	1.46914	2.24898	2.24492	2.05804	1.96689	1.95994	1.96602	2.40998	2.44981	2.476		2.16094	2.104
6.73353	6.81049	6.78657	6.75761	6.91467	6.96279	6.75653	6.67454	6.72763		6.76955	6.72429	6.40839	6.55641	6.7735	6.9258	6.97097	7.09199	6.77052	0.935247	1.70998	1.42877	1.1838	0.937884	0.862703	1.40935	1.11459	0.870422		0.934969	0.571974	0.228466	0.179782	0.931878	0.560766	0.147452	0.056281	1.48583	2.25099	2.24897	2.06197	1.96601	1.96496	1.96302	2.40901	2.45496	2.49685		2.16001	2.10499
6.79418	6.87322	6.84319	6.80716	6.9371	6.97109	6.8212	6.74924	6.79925	6.79928	6.82718	6.81733	6.50143	6.64901	6.83318	6.96206	6.97401	7.092	6.83221	0.950849	1.727	1.44938	1.19538	0.936706	0.854738	1.42399	1.13496	0.875759	0.805026	0.950699	0.557729	0.209469	0.160872	0.946808	0.549292	0.142723	0.055535	1.50373	2.25106	2.249	2.06099	1.967	1.96899	1.97497	2.41201	2.458	2.50101	2.51199	2.16505	2.10899
6.84808	6.9379	6.90003	6.85617	6.9665	6.99853	6.88197	6.82177	6.87275	6.88357	6.8801	6.91534	6.63179	6.65097	6.8861	6.98068	6.97695	7.092	6.89493	0.968648	1.74349	1.46548	1.20741	0.935648	0.85707	1.44655	1.15943	0.902289	0.806731	0.968242	0.575439	0.197326	0.0656671	0.964254	0.54104	0.140498	0.0540256	1.51851	2.26772	2.24802	2.05903	1.96798	1.96507	1.96517	2.41593	2.458	2.50395	2.50807	2.17877	2.10605
6.9036	6.99559	6.95659	6.88579	6.99877	7.01687	6.94852	6.88455	6.95938	6.97038	6.9356	7.00734	6.77298	6.81679	6.94557	6.99887	6.98097	7.092	6.95556	0.98124	1.75728	1.47608	1.2118	0.932751	0.856078	1.45872	1.17974	0.899603	0.827846	0.978845	0.580227	0.166593	0.0702547	0.978339	0.540711	0.13915	0.0531859	1.53573	2.27693	2.24899	2.05701	1.97197	1.965	1.96599	2.41501	2.46495	2.51095	2.51098	2.18793	2.10699
6.96515	7.05616	7.01316	6.93813	7.02007	7.03406	7.01317	6.95418	7.0262	7.05223	6.99315	7.08726	6.92241	7.00642	7.00615	7.01307	6.98507	7.09203	7.01516	0.991495	1.76823	1.49177	1.22185	0.928601	0.860661	1.47133	1.18683	0.94523	0.845275	0.991224	0.551809	0.151688	0.0687264	0.986025	0.535918	0.140616	0.0525596	1.54476	2.281	2.25	2.059	1.97201	1.965	1.967	2.418	2.46302	2.50902	2.52202	2.19	2.11202
7.01895	7.11388	7.07186	6.98313	7.04354	7.0546	7.0748	7.01875	7.09761	7.13637	7.04794	7.18117	7.07111	7.15903	7.06094	7.03949	7.01149	7.10181	7.07092	0.996836	1.77383	1.4938	1.22156	0.936124	0.86117	1.48063	1.20445	0.966722	0.864977	0.996095	0.555116	0.12955	0.0494741	0.991523	0.506404	0.124797	0.0452422	1.55031	2.28002	2.25098	2.05998	1.97396	1.96402	1.967	2.418	2.46889	2.51685	2.52789	2.18902	2.11789
7.07858	7.17755	7.13654	7.03662	7.07478	7.08081	7.13855	7.09049	7.19729	7.23629	7.10658	7.28228	7.24675	7.33177	7.12058	7.06383	7.03285	7.10498	7.13455	0.997357	1.76961	1.49196	1.2187	0.934294	0.857586	1.47438	1.19532	0.94641	0.865132	0.992457	0.599876	0.137559	0.0541832	0.996038	0.515282	0.115088	0.0326105	1.54939	2.28794	2.251	2.06298	1.97301	1.964	1.96899	2.418	2.47297	2.52891	2.52999	2.19694	2.11204
7.14122	7.24122	7.19421	7.08616	7.09613	7.10109	7.2002	7.15122	7.26525	7.32628	7.16922	7.36628	7.43343	7.57146	7.17922	7.13016			7.1982	0.994728	1.76288	1.48337	1.20555	0.934304	0.852027	1.46583	1.18614	0.962482	0.882593	0.988766	0.670519	0.178277	0.13294	0.99441	0.617733			1.54264	2.285	2.25099	2.05701	1.974	1.96401	1.96902	2.42199	2.474	2.53101	2.53601	2.19398	2.08714
7.20591	7.30591	7.25694	7.13419	7.13534	7.12755	7.25802	7.21591	7.33876	7.40959	7.23292	7.44861	7.55986	7.7077	7.24391	7.1772			7.25799	0.985122	1.7511	1.46829	1.19231	0.91774	0.839325	1.45356	1.1888	0.96896	0.886425	0.978612	0.516298	0.159517	0.0973224	0.985511	0.639207			1.53171	2.28402	2.24903	2.05995	1.97498	1.96793	1.97392	2.42003	2.47302	2.53395	2.53797	2.18908	2.1283
7.27055	7.36956	7.32652	7.19855	7.17076	7.15878	7.32255	7.28155	7.42143	7.49838	7.30053		7.6752	7.83512	7.30955	7.22964	7.06379	7.12437	7.32454	0.975189	1.73798	1.45468	1.18034	0.90747	0.831394	1.43796	1.16744	0.957263	0.878615	0.969096		0.165297	0.141554	0.97535	0.634804	0.186144	0.057965	1.517	2.28599	2.249	2.05801	1.97798	1.96601	1.974	2.42298	2.47598	2.53102	2.53999	2.19099
7.33922	7.43521	7.39321	7.2622	7.21716	7.19412	7.3902	7.35022	7.48122	7.56922	7.36921	7.55725	7.75236	7.90429	7.37622	7.2962	7.08909	7.23209	7.3942	0.960472	1.72565	1.44006	1.1624	0.889779	0.821739	1.42625	1.15156	0.936577	0.870045	0.959814	0.627672	0.232158	0.173721	0.955541	0.61955	0.191075	0.144096	1.5039	2.281	2.24399	2.05299	1.97799	1.96799	1.973	2.41798	2.474	2.53899	2.541	2.18499	2.11397
7.41061	7.50563	7.46363	7.32675	7.26997	7.23422	7.45671	7.42259	7.55555	7.64159	7.43963	7.6394	7.8707	8.00112	7.45055	7.36173	7.11941	7.26339	7.46071	0.951249	1.71202	1.42785	1.15293	0.886268	0.817973	1.41784	1.1391	0.925525	0.858338	0.95109	0.624953	0.172	0.157672	0.945996	0.616274	0.205853	0.159128	1.49435	2.28002	2.24106	2.04908	1.97604	1.96408	1.97202	2.41211	2.474	2.53508	2.541	2.18206	2.10517
7.48943	7.57252	7.5325	7.3955	7.34049	7.29655	7.52948	7.49349	7.64634	7.70256	7.51446	7.73134		8.08639	7.53142	7.74023			7.53149	0.938631	1.70503	1.41718	1.14785	0.896008	0.820491	1.40912	1.13546	0.922332	0.84717	0.943653	0.630648		0.129892	0.928497	0.567458			1.48638	2.27107	2.23901	2.04404	1.97401	1.964	1.96902	2.40902	2.46407	2.53202	2.54497	2.17406	2.07423
7.53612	7.64119	7.60518	7.46822	7.41219	7.36123	7.60722	7.5612	7.67322	7.75211	7.56111		7.95815	8.09313	7.57514	7.81188			7.60119	0.930866	1.70418	1.41577	1.13859	0.895531	0.818799	1.40383	1.11623	0.895288	0.83355	0.929425		0.15722	0.114793	0.92689	0.585035			1.48474	2.284	2.23399	2.03999	1.96999	1.95797	1.96099	2.39695	2.46599	2.53799	2.54298	2.18699
7.60115	7.71344	7.67647	7.54001	7.47262	7.43043	7.68134	7.62335	7.73876	7.79142	7.62821	7.89283	7.99358	8.13199	7.64206	7.49589	7.95738	8.10932	7.67494	0.926324	1.68235	1.40605	1.11354	0.854549	0.797521	1.38859	1.10839	0.87966	0.817946	0.923446	0.538953	0.15203	0.104439	0.92604	0.527873	0.143744	0.0923045	1.46366	2.27653	2.2255	2.04047	1.966	1.94905	1.95848	2.38562	2.45789	2.5295	2.53551	2.18455	2.1249
7.69088	7.78097	7.74203	7.62321	7.56037	7.51508	7.74596	7.68499	7.79234	7.82725	7.71641	7.94952	8.01984	8.06689	7.73137	7.8207	7.98314	8.13069	7.74196	0.928624	1.69002	1.41064	1.11679	0.855615	0.797148	1.39662	1.11432	0.864653	0.803721	0.925828	0.529989	0.138129	0.0768516	0.927802	0.55999	0.124938	0.0749015	1.47141	2.26305	2.2275	2.03553	1.96056	1.94545	1.95086	2.37757	2.44651	2.52498	2.53139	2.17204	2.1181
7.7482	7.84428	7.80722	7.70129	7.66089	7.62295	7.80374	7.73966	7.82763	7.85711	7.77768	7.97118	7.99714	8.107	7.78723	7.75645	7.98905	8.118	7.80125	0.930059	1.7006	1.41966	1.14206	0.875044	0.803037	1.41271	1.11623	0.863465	0.800979	0.929114	0.542659	0.146143	0.0535961	0.92723	0.550182	0.122725	0.0446652	1.4846	2.27797	2.2349	2.03698	1.95947	1.93899	1.93898	2.38447	2.44794	2.52041	2.52145	2.18597	2.122
7.79514	7.91291	7.85911	7.77339	7.75542	7.73334	7.86327	7.78	7.86094	7.88598	7.81827	8.00715	8.03973	8.10695	7.84156	7.84725	7.99342	8.11324	7.86192	0.925947	1.71295	1.4165	1.13921	0.867643	0.803756	1.4076	1.15312	0.892523	0.808081	0.924729	0.54838	0.160129	0.0528231	0.92381	0.548433	0.107493	0.0442966	1.49333	2.27049	2.22117	2.03163	1.95205	1.93501	1.93301	2.37478	2.42982	2.49926	2.50853	2.17898	2.122
7.85897	7.9726	7.9446	7.87158	7.86852	7.86009	7.92249	7.82454	7.89987	7.92624	7.88353	8.06017	8.0425	8.104	7.9054	7.92937	7.6414	7.81327	7.93247	0.927031	1.72542	1.44987	1.20066	0.887097	0.819933	1.40434	1.17384	0.90092	0.815009	0.932649	0.590203	0.140347	0.0530105	0.917763	0.541006	0.0942997	0.0825322	1.50358	2.25747	2.23205	2.04202	1.97966	1.93	1.92349	2.36802	2.43993	2.50079	2.4905	2.17735	2.09566
7.93615	8.03517	8.00718	7.95221	7.9848	7.98283	7.98517	7.88166	7.93515	7.95311	7.94267	8.06748	7.99648	8.12249	7.96217	8.02224	7.77441	7.94114	7.99017	0.968869	1.73851	1.46627	1.20511	0.890984	0.82405	1.40129	1.19352	0.924316	0.818234	0.934292	0.545057	0.158308	0.100749	0.920423	0.542789	0.119694	0.0903046	1.51486	2.24198	2.234	2.04301	1.97146	1.92751	1.92603	2.353	2.44502	2.485	2.48599	2.17396	2.10651
7.98981	8.09796	8.07199	8.02455	8.09196	8.09846	8.04495	7.9365	7.98866		8.00382	8.06095	7.99126	8.11809	8.01992	8.11154	7.92355	7.99468	8.05389	0.964924	1.74907	1.47964	1.21429	0.911746	0.841667	1.40375	1.13673	0.898181		0.928294	0.521067	0.161351	0.0971788	0.917783	0.542791	0.139268	0.0489781	1.52369	2.23298	2.23505	2.04797	1.95873	1.93151	1.93795	2.35305	2.45134	2.48586		2.16014	2.11089
8.04245	8.15942	8.13537	8.10458	8.20253	8.21225	8.0855	7.99842	8.03087		8.0844	8.06423	8.00897	8.12548	8.07932	8.20994	8.08759	8.16711	8.11157	0.971609	1.75528	1.48067	1.21074	0.916496	0.855037	1.45086	1.15027	0.932835		0.976517	0.546136	0.173007	0.107059	0.963319	0.573711	0.155352	0.0677683	1.52597	2.23188	2.2381	2.0462	1.96112	1.93452	1.93702	2.40307	2.44762	2.47705		2.14302	2.10744
8.09928	8.21534	8.18935	8.16338	8.30842	8.34159	8.14429	8.04532			8.1393	8.08708	8.00902	8.108	8.13128	8.28638	8.22894	8.32905	8.17331	0.977434	1.75097	1.48269	1.21102	0.952595	0.868017	1.45711	1.18565			0.981442	0.584533	0.150976	0.0576886	0.969936	0.601083	0.151603	0.0700822	1.52713	2.22705	2.24203	2.05401	1.95998	1.94403	1.93802	2.40603	2.43298			2.14404	2.12101
8.15107	8.27691	8.25294	8.23311	8.38464	8.44872	8.19791	8.10277			8.19501	8.10233	8.01305	8.10798	8.18305	8.35655	8.39965	8.52093	8.22994	0.974286	1.74163	1.4756	1.22619	0.980617	0.896373	1.44688	1.16756			0.974331	0.561529	0.155732	0.059256	0.970765	0.589776	0.166157	0.0762072	1.52191	2.23595	2.24798	2.05609	1.95709	1.94906	1.94112	2.411	2.42909			2.15191	2.12302
8.2206	8.3367	8.31472	8.3056	8.49082	8.56029	8.25762	8.15375			8.2606	8.1245	8.0162	8.107	8.25165	8.45635	8.57221	8.71096	8.2917	0.960134	1.72973	1.46208	1.22398	0.988439	0.907918	1.4484	1.16091			0.95797	0.550812	0.157873	0.0603034	0.959058	0.518783	0.150455	0.0984231	1.50548	2.23305	2.2471	2.0622	1.96312	1.95298	1.94917	2.4112	2.435			2.14612	2.12407
8.28315	8.40315	8.38216	8.36818	8.56219	8.6502	8.32115	8.22212			8.32315	8.18307	8.02403	8.107	8.31616	8.50925	8.73751	8.86624	8.35815	0.938369	1.7165	1.44801	1.21317	1.00406	0.930518	1.42899	1.16501			0.936828	0.557912	0.162695	0.0616154	0.937061	0.562942	0.165449	0.103893	1.49464	2.235	2.251	2.06999	1.968	1.95205	1.95603	2.419	2.43501			2.15101	2.127
8.34707	8.467	8.44905	8.44193	8.63896	8.73311	8.38407	8.27213			8.38416	8.21116	8.03725	8.10906	8.38105	8.61137	8.94415	8.96505	8.42	0.921484	1.70362	1.4392	1.20444	1.00568	0.933947	1.41043	1.12869			0.919417	0.550711	0.164743	0.0638093	0.921033	0.506439	0.144331	0.0528458	1.47734	2.23732	2.25308	2.06712	1.96705	1.97098	1.97003	2.41812	2.43815			2.15425	2.12603
8.41707	8.53259	8.51759	8.50277	8.70192	8.80572	8.45357	8.34542			8.46007	8.28682	8.05367	8.1135	8.45004	8.70062	8.95405	9.09573	8.48584	0.913284	1.69292	1.41903	1.18973	1.01647	0.941824	1.39751	1.12873			0.911454	0.56225	0.164062	0.0643307	0.912736	0.498991	0.130662	0.0839923	1.46504	2.25765	2.25815	2.07505	1.97007	1.97007	1.97227	2.42605	2.44817			2.16965	2.12798
8.49845	8.59539	8.58037	8.57235	8.77726	8.87326	8.5154	8.40142			8.54145	8.35854	8.08036	8.13313	8.53046	8.76434	8.95597	9.08502	8.55836	0.906757	1.67853	1.41463	1.18431	1.003	0.932919	1.39117	1.10609			0.906099	0.563097	0.156009	0.0616947	0.905116	0.508495	0.11716	0.0910931	1.45786	2.24403	2.26402	2.07704	1.97303	1.97305	1.98305	2.42803	2.45502			2.15603	2.12698
8.58208	8.66697	8.64908	8.63699	8.82593	8.92167	8.58999	8.48021			8.62408	8.4598	8.14727	8.16029	8.61507	8.82689	8.95027	9.08916	8.62507	0.90092	1.6819	1.40871	1.17957	1.00074	0.925074	1.38024	1.09871			0.898746	0.57724	0.176478	0.0766884	0.900881	0.522579	0.141213	0.0842349	1.45647	2.25017	2.26714	2.08411	1.97816	1.98305	1.99306	2.4332	2.45919			2.16213	2.12402
8.65159	8.72944	8.71859	8.70002	8.88527	8.9647	8.65381	8.55774			8.69357	8.57499	8.22862	8.36859	8.68357	8.88462	8.96735	9.0995	8.69347	0.909226	1.68365	1.41273	1.17425	0.980714	0.907972	1.38959	1.11246			0.907437	0.584087	0.206158	0.160352	0.908569	0.543041	0.158672	0.0767965	1.4585	2.26105	2.27615	2.09085	1.9882	1.98615	1.99705	2.44598	2.4711			2.17015	2.1249
8.71415	8.78617	8.78117	8.74017	8.93506	8.99207	8.72519	8.6262	8.64628		8.75515	8.65327	8.29223	8.43123	8.74516	8.94805	8.98102	9.119	8.75117	0.914181	1.68703	1.41764	1.17299	0.958471	0.891122	1.38991	1.11246	0.870369		0.913233	0.557241	0.193103	0.147864	0.912489	0.536479	0.148166	0.0684178	1.46438	2.26302	2.28203	2.08501	1.996	1.99202	1.999	2.44499	2.47501	2.51796		2.17601	2.12102
8.76987	8.8489	8.84175	8.80075	8.95738	9.0162	8.79301	8.69812	8.74736		8.80981	8.7503	8.37546	8.51257	8.80386	8.96643	8.9892	9.11905	8.81387	0.92198	1.69732	1.42634	1.18092	0.944472	0.870446	1.40004	1.11585	0.873809		0.921552	0.543138	0.18683	0.140721	0.919531	0.553843	0.157269	0.0675482	1.47568	2.27011	2.291	2.08805	1.99503	1.999	1.99894	2.44302	2.47795	2.50505		2.18106	2.12815
8.82741	8.90836	8.89131	8.85006	8.98242	9.02912	8.85945	8.77155	8.83584		8.86341	8.83617	8.47213	8.48887	8.86048	8.99462	9.0021	9.12207	8.87131	0.936389	1.71211	1.43917	1.18429	0.93422	0.860359	1.41609	1.12621	0.883873		0.936739	0.533916	0.169245	0.0581249	0.932749	0.553207	0.147457	0.0615945	1.49039	2.2771	2.29102	2.09102	1.99712	1.99895	1.99515	2.444	2.47505	2.50827		2.1851	2.13805
8.88328	8.96233	8.94328	8.89224	8.99911	9.03403	8.91731	8.83329	8.86942		8.91928	8.92254	8.59686	8.64286	8.91928	9.01908	9.00602	9.125	8.92333	0.947895	1.72556	1.45254	1.19811	0.930633	0.852007	1.4332	1.14591	0.904119		0.947472	0.529056	0.159586	0.0682425	0.944666	0.545919	0.144171	0.0593919	1.50152	2.28105	2.29199	2.09197	2.00198	1.99697	2.00103	2.44401	2.47703	2.51904		2.18905	2.14001
8.9348	9.02189	8.9938	8.93669	9.01826	9.03915	8.97287	8.88692	8.94533	8.95838	8.97075	9.0202	8.75324	8.79855	8.97081	9.03326	9.00903	9.125	8.98281	0.961513	1.73941	1.46732	1.19918	0.92757	0.849768	1.44678	1.15307	0.891698	0.8164	0.960615	0.539208	0.164078	0.0740007	0.958364	0.538362	0.140716	0.0579262	1.51366	2.29002	2.29095	2.08698	1.99895	1.99197	2.00579	2.44506	2.48205	2.5272	2.53402	2.19805	2.14108
8.9872	9.08042	9.04622	8.98177	9.0353	9.04912	9.0303	8.94727	9.03265	9.04905	9.0202	9.099	8.90069	8.96619	9.0242	9.0501	9.01102	9.125	9.0363	0.972789	1.75364	1.48141	1.20046	0.924912	0.850867	1.45448	1.18247	0.910256	0.84114	0.973956	0.543881	0.155179	0.0698465	0.967185	0.527535	0.137918	0.057004	1.53082	2.29125	2.2881	2.08605	1.99602	1.9899	1.9918	2.44905	2.48522	2.54002	2.53525	2.20125	2.146
9.03415	9.13616	9.09417	9.01215	9.04706	9.05404	9.08117	8.9972	9.09718	9.12924	9.06715	9.17727	9.04544	9.13042	9.07115	9.05405	9.01211	9.12505	9.08716	0.980161	1.76069	1.48652	1.20446	0.921866	0.848802	1.46243	1.16397	0.937918	0.854878	0.980037	0.556825	0.139548	0.0564315	0.975585	0.524949	0.138943	0.055571	1.53204	2.30102	2.29199	2.08799	1.997	1.98598	1.98398	2.451	2.49399	2.541	2.54501	2.21102	2.146
9.08581	9.19083	9.14987	9.06159	9.06625	9.06619	9.13775	9.06283	9.15712	9.21125	9.11787	9.26817	9.19474	9.27241	9.12183	9.07204	9.04797	9.14331	9.13986	0.980561	1.75898	1.48918	1.2014	0.923728	0.852651	1.46013	1.19897	0.970468	0.880924	0.978968	0.563065	0.1551	0.0568553	0.977363	0.506703	0.113912	0.0459413	1.53584	2.30703	2.28903	2.086	1.99598	1.97992	1.97694	2.451	2.49208	2.54116	2.54902	2.217	2.14692
9.13832	9.24452	9.20655	9.10037	9.0829	9.07867	9.18655	9.11645	9.22989	9.29214	9.17422	9.34342	9.37184	9.49224	9.1755	9.13802			9.19552	0.979984	1.75294	1.48565	1.19208	0.922913	0.848247	1.45878	1.19297	0.9735	0.89201	0.977485	0.65242	0.124456	0.0519767	0.977621	0.629028			1.53152	2.30912	2.29088	2.08598	1.99502	1.97483	1.97288	2.45098	2.4969	2.55095	2.54995	2.21707	2.14183
9.1903	9.30429	9.26729	9.15425	9.11817	9.10511	9.24731	9.17334	9.30438	9.37643	9.22233	9.39925	9.52267	9.65877	9.23427	9.13933			9.25531	0.978868	1.74484	1.47353	1.18407	0.921414	0.84692	1.45441	1.18392	0.97304	0.897121	0.973659	0.653886	0.136947	0.0704533	0.979149	0.566331			1.52294	2.31401	2.28601	2.08499	1.99598	1.96798	1.96799	2.44998	2.49304	2.54902	2.54802	2.22	2.13506
9.24389	9.35686	9.31886	9.19887	9.14967	9.12553	9.30282	9.23492	9.3719	9.45404	9.28186	9.44396	9.6421	9.79712	9.28384	9.19836	9.03723		9.31189	0.964056	1.73373	1.46063	1.17246	0.913152	0.839664	1.43954	1.16853	0.962169	0.902623	0.957374	0.633527	0.158693	0.110962	0.966154	0.62644	0.134437		1.51079	2.31489	2.28795	2.08297	1.993	1.96491	1.96595	2.44708	2.49998	2.553	2.55102	2.21995	2.14591
9.30145	9.41262	9.37452	9.25537	9.19325	9.1601	9.3565	9.2946	9.43075	9.52152	9.33742	9.50712	9.71357	9.86942	9.33845	9.22282	9.05312		9.36945	0.948968	1.72111	1.44537	1.16445	0.90421	0.83216	1.42721	1.16131	0.952967	0.899396	0.951018	0.630196	0.219438	0.167594	0.942674	0.605851	0.115125		1.49728	2.30793	2.28483	2.08088	1.99295	1.95907	1.96293	2.4518	2.49888	2.55298	2.55207	2.21683	2.14005
9.35817	9.47616	9.43414	9.30914	9.24217	9.20314	9.41518	9.35718	9.49915	9.58114	9.39318	9.59021	9.77512	9.92512	9.39517	9.29416	9.09704	9.151	9.42616	0.938311	1.70989	1.43479	1.15092	0.896762	0.827059	1.41701	1.14686	0.941471	0.889415	0.941168	0.632379	0.236143	0.174771	0.931455	0.617589	0.1345	0.042041	1.48553	2.30499	2.27799	2.076	1.99099	1.962	1.95999	2.44399	2.494	2.55198	2.55501	2.20997	2.14196
9.42022	9.53487	9.48593	9.3609	9.30498	9.25498	9.48193	9.42396	9.55384	9.63177	9.46007	9.66804	9.81874	9.96754	9.45822	9.35348	9.11076	9.15233	9.48498	0.928018	1.70548	1.42943	1.13463	0.893665	0.819172	1.40364	1.14232	0.9272	0.872823	0.93672	0.63572	0.229978	0.164052	0.91555	0.602832	0.142294	0.0426018	1.48104	2.30016	2.27391	2.07594	1.98594	1.96097	1.95798	2.43894	2.49481	2.54602	2.55698	2.19922	2.12881
9.4979	9.59048	9.54563	9.41853	9.36763	9.31783	9.5415	9.4853	9.60695	9.681	9.52898	9.73473	9.8674	10.0029	9.53588	9.448	9.15908	9.17728	9.54748	0.937873	1.70073	1.42027	1.13279	0.89052	0.810389	1.40244	1.13229	0.916304	0.856007	0.931677	0.634963	0.217233	0.136875	0.939886	0.615456	0.182481	0.0573017	1.47868	2.30987	2.26792	2.07187	1.98203	1.95895	1.95697	2.43472	2.48287	2.54662	2.55587	2.21285	2.11682
9.57234	9.64832	9.60932	9.47841	9.43144	9.38944	9.60033	9.53638	9.64429	9.72019	9.60634	9.80252	9.96086	10.077	9.60934	9.52651	9.20138	9.34437	9.60532	0.937613	1.70129	1.42089	1.11966	0.876856	0.802098	1.40789	1.15351	0.929184	0.848766	0.930408	0.629661	0.112893	0.0688257	0.940517	0.615966	0.208236	0.164498	1.47984	2.30497	2.26498	2.06696	1.98299	1.95702	1.95603	2.42398	2.47798	2.53199	2.55098	2.20698	2.11023
9.63493	9.70693	9.66793	9.5531	9.51135	9.46953	9.65993	9.60572	9.69666	9.7555	9.66894	9.89694	9.93635	10.081	9.67198	9.61948	9.27121	9.41132	9.66398	0.939998	1.70628	1.42563	1.12369	0.872385	0.789012	1.41218	1.13517	0.904546	0.82798	0.933674	0.498655	0.10271	0.0607623	0.94181	0.597184	0.205656	0.162419	1.48407	2.3	2.26094	2.06	1.982	1.95992	1.96192	2.42098	2.475	2.53097	2.54784	2.20303	2.15165
9.69444	9.76632	9.72739	9.62377	9.59836	9.56754	9.71922	9.65217	9.73885	9.7877	9.72944	9.95615	9.95807	10.0841	9.73439	9.71359	9.34752	9.49109	9.72629	0.939461	1.71379	1.42958	1.12711	0.866333	0.785373	1.42243	1.12485	0.891043	0.814989	0.934111	0.501071	0.105233	0.0545614	0.940201	0.585892	0.205752	0.160681	1.48991	2.29983	2.25705	2.05993	1.982	1.955	1.95695	2.41998	2.47483	2.52865	2.5377	2.20485	2.12995
9.75115	9.81815	9.78215	9.69322	9.69129	9.66733	9.76714	9.69813	9.77211	9.81509	9.78615	9.96206	9.96102	10.089	9.78915	9.77623	9.36864		9.77715	0.948547	1.72695	1.43923	1.14368	0.862972	0.785907	1.43149	1.14912	0.910365	0.820438	0.942414	0.509493	0.106915	0.0510775	0.949658	0.550713	0.220486		1.50397	2.29299	2.25901	2.05699	1.98199	1.95498	1.95498	2.419	2.46798	2.51498	2.52595	2.19899	2.128
9.80379	9.87282	9.8349	9.7691	9.79371	9.78291	9.81682	9.74262	9.80956	9.84551	9.83879	9.98409	9.96906	10.092	9.84081	9.8581	9.59317		9.83075	0.95795	1.73786	1.45225	1.15948	0.874383	0.795566	1.4431	1.17188	0.912253	0.82341	0.9544	0.555521	0.108499	0.0467197	0.956002	0.562143	0.278196		1.51682	2.28777	2.26102	2.05506	1.977	1.94908	1.94897	2.41897	2.46191	2.50689	2.50991	2.19375	2.12897
9.85541	9.92626	9.89331	9.84063	9.90437	9.90672	9.87004	9.78282	9.84594	9.87884	9.89043	9.99037	9.973	10.092	9.89336	9.92966	9.6693		9.87934	0.968237	1.752	1.46429	1.18521	0.897971	0.814885	1.45649	1.19975	0.92562	0.837689	0.96598	0.551467	0.109105	0.0460643	0.964463	0.562871	0.274435		1.53233	2.27248	2.26215	2.05905	1.97695	1.95407	1.94705	2.41702	2.4561	2.4999	2.50393	2.17751	2.12707
9.91125	9.97628	9.9453	9.90533	9.99849	10.0146	9.91129	9.81527	9.8832	9.91222	9.94725	10.005	9.973	10.092	9.94727	9.99542	9.76069	9.8118	9.93228	0.974854	1.76378	1.47746	1.20109	0.922222	0.837324	1.46549	1.19905	0.946198	0.87609	0.974286	0.538517	0.109671	0.0458361	0.96897	0.560192	0.161387	0.045974	1.54405	2.252	2.26801	2.06102	1.97499	1.95701	1.94902	2.41797	2.46004	2.49602	2.50095	2.158	2.13003
9.9576	10.0267	9.99985	9.96592	10.0884	10.1217	9.96371	9.86365	9.91948	9.95229	9.99268	10.0104	9.97311	10.09	9.99651	10.0721	9.88603	9.95826	9.98272	0.980959	1.77093	1.48641	1.22651	0.949918	0.869051	1.47263	1.20596	0.960251	0.91077	0.978919	0.501113	0.108227	0.0451222	0.976234	0.567933	0.222302	0.0998257	1.5523	2.2522	2.27006	2.06508	1.974	1.95906	1.95211	2.413	2.46697	2.49897	2.49208	2.15823	2.13495
9.99716	10.0742	10.0552	10.0264	10.1781	10.2305	10.0103	9.90624	9.95178	9.97229	10.037	10.0341	9.98005	10.0931	10.0303	10.1466	10.0196	10.1068	10.0303	0.980873	1.7685	1.48686	1.23434	0.975686	0.896842	1.47654	1.21514	0.967661	0.949359	0.976879	0.557109	0.114507	0.0439674	0.977723	0.582873	0.1304	0.0547224	1.55507	2.2651	2.27417	2.07007	1.974	1.96283	1.95912	2.41315	2.46505	2.4968	2.49688	2.17305	2.13195
10.0431	10.1211	10.1041	10.0812	10.2622	10.3282	10.0601	9.95505			10.0751	10.04	9.982	10.0991	10.0831	10.2082	10.1604	10.2555	10.0831	0.979384	1.76475	1.48541	1.23819	1.01191	0.929754	1.47148	1.19955			0.97485	0.560997	0.116752	0.0435536	0.977017	0.584126	0.136738	0.0540402	1.55294	2.26899	2.28101	2.07301	1.97399	1.956	1.96403	2.41901	2.46706			2.17499	2.12999
10.0848	10.1698	10.1548	10.1409	10.3232	10.4123	10.1039				10.1178	10.0503	9.98207	10.1401	10.1228	10.2669	10.2922	10.413	10.1228	0.973734	1.75661	1.48199	1.24548	1.05086	0.961915	1.47218				0.971305	0.559902	0.120793	0.0722047	0.969004	0.568441	0.14597	0.0576974	1.54827	2.26385	2.2851	2.07807	1.97095	1.9561	1.97518	2.42297				2.17292	2.12708
10.1351	10.2212	10.2021	10.1964	10.3984	10.4938	10.1595				10.166	10.0697	9.9861	10.1464	10.1712	10.3202	10.4264	10.5335	10.1752	0.959688	1.74917	1.47319	1.24025	1.05663	0.980768	1.45925				0.960434	0.547837	0.120966	0.0883131	0.95244	0.530415	0.12213	0.0711497	1.53838	2.25493	2.29115	2.0821	1.96802	1.9621	1.98617	2.4208				2.1678	2.13202
10.1773	10.2683	10.2473	10.2524	10.4545	10.5644	10.2182				10.2053	10.0982	9.99002	10.084	10.2172	10.3663	10.5194	10.6313	10.2242	0.944614	1.73685	1.46267	1.22839	1.06575	0.99523	1.43702				0.949114	0.544906	0.120035	0.0440727	0.933932	0.531484	0.159546	0.106605	1.5261	2.25198	2.29705	2.08602	1.96901	1.96605	1.99306	2.41308				2.15999	2.133
10.2259	10.3128	10.2948	10.3168	10.5417	10.6379	10.2549				10.2579	10.1339	9.99322	10.089	10.2599	10.4191			10.2668	0.931127	1.72177	1.44546	1.21337	1.04951	0.995173	1.42854				0.935651	0.535778	0.12285	0.0445667	0.92179	0.546217			1.51309	2.24806	2.30519	2.08916	1.97067	1.97513	2.00308	2.42706				2.15802	2.13298
10.2803	10.3659	10.3472	10.3659	10.587	10.692	10.312				10.3124	10.1944	10.0071	10.0891	10.3164	10.4865			10.3191	0.917527	1.70774	1.4325	1.18986	1.04368	0.992047	1.41531				0.921591	0.555055	0.132798	0.0456705	0.908385	0.554358			1.50151	2.25212	2.31725	2.09925	1.95007	1.98315	2.00815	2.4312				2.1592	2.13193
[truncated: 64 more columns]
