# Supplementary material for: Kinematic Validation of a Multi-Kinect v2 Instrumented 10-Meter Walkway for Quantitative Gait Assessments
Source: PLoS One. 2015 Oct 13;10(10):e0139913. doi: 10.1371/journal.pone.0139913 (PMC4603795; doi:10.1371/journal.pone.0139913)
Supplement: S1 Data — (ZIP) [file pone.0139913.s001.zip › S1_Data/pp2_trial1.xls]

## Sheet: Sheet1
Kinect(x) SpineBase	Kinect(x) Head	Kinect(x) ShoulderLeft	Kinect(x) ElbowLeft	Kinect(x) WristLeft	Kinect(x) HandLeft	Kinect(x) ShoulderRight	Kinect(x) ElbowRight	Kinect(x) WristRight	Kinect(x) HandRight	Kinect(x) HipLeft	Kinect(x) KneeLeft	Kinect(x) AnkleLeft	Kinect(x) FootLeft	Kinect(x) HipRight	Kinect(x) KneeRight	Kinect(x) AnkleRight	Kinect(x) FootRight	Kinect(x) SpineShoulder	Kinect(y) SpineBase	Kinect(y) Head	Kinect(y) ShoulderLeft	Kinect(y) ElbowLeft	Kinect(y) WristLeft	Kinect(y) HandLeft	Kinect(y) ShoulderRight	Kinect(y) ElbowRight	Kinect(y) WristRight	Kinect(y) HandRight	Kinect(y) HipLeft	Kinect(y) KneeLeft	Kinect(y) AnkleLeft	Kinect(y) FootLeft	Kinect(y) HipRight	Kinect(y) KneeRight	Kinect(y) AnkleRight	Kinect(y) FootRight	Kinect(y) SpineShoulder	Kinect(z) SpineBase	Kinect(z) Head	Kinect(z) ShoulderLeft	Kinect(z) ElbowLeft	Kinect(z) WristLeft	Kinect(z) HandLeft	Kinect(z) ShoulderRight	Kinect(z) ElbowRight	Kinect(z) WristRight	Kinect(z) HandRight	Kinect(z) HipLeft	Kinect(z) KneeLeft
0.077	0.135065	0.124	0.113	0.155	0.16	0.151	0.136065	0.187	0.186044	0.109065	0.0699782	0.0290218	0.118196	0.117065	0.077	0.039	0.110022	0.107065	0.761158	1.46407	1.21024	0.974163	0.774657	0.712992	1.20463	0.962202	0.768209	0.727683	0.759235	0.477444	0.142154	0.0512219	0.763253	0.463046	0.144944	0.0737576	1.26205	2.236	2.24898	2.082	2.042	2.039	2.045	2.376	2.41198	2.402	2.38091	2.16498	2.14593
0.0770019	0.138	0.124003	0.113005	0.155002	0.160002	0.151	0.139	0.187002	0.188002	0.112002	0.0690019	0.03	0.126988	0.12	0.077	0.039	0.111	0.110001	0.760161	1.46355	1.20973	0.975219	0.77405	0.714419	1.20513	0.96184	0.76772	0.722444	0.758131	0.478092	0.142798	0.0504227	0.76247	0.46287	0.143781	0.0732013	1.26142	2.236	2.248	2.082	2.042	2.039	2.045	2.376	2.411	2.402	2.377	2.164	2.143
0.08	0.138027	0.129027	0.121	0.158	0.164	0.150982	0.139	0.19	0.191018	0.115	0.072	0.0300265	0.107088	0.12	0.0769912	0.039	0.111	0.111027	0.76142	1.46405	1.21027	0.973445	0.773748	0.713493	1.20503	0.961892	0.76805	0.728688	0.76039	0.48065	0.154933	0.0707804	0.763012	0.462431	0.145931	0.0753327	1.26145	2.235	2.24799	2.08399	2.043	2.038	2.044	2.376	2.411	2.401	2.38296	2.163	2.142
0.08	0.141	0.132	0.121066	0.157978	0.164066	0.14911	0.139	0.19	0.192846	0.115	0.072	0.0329122	0.117088	0.12	0.076	0.0389781	0.111044	0.114	0.761461	1.46431	1.20968	0.972924	0.773511	0.713814	1.20425	0.96217	0.768075	0.728423	0.76037	0.479574	0.152806	0.0616514	0.763191	0.462482	0.147108	0.0753845	1.26109	2.235	2.247	2.083	2.04298	2.03793	2.04398	2.37596	2.411	2.401	2.37904	2.163	2.142
0.08	0.141	0.132	0.123995	0.157002	0.166995	0.153992	0.139	0.19	0.186011	0.115	0.072	0.0290063	0.120994	0.12	0.076	0.0380016	0.112997	0.114	0.7615	1.46378	1.20944	0.973539	0.774898	0.714459	1.20446	0.96219	0.76787	0.726333	0.76039	0.47973	0.144184	0.0523649	0.76322	0.462141	0.145672	0.0644575	1.26121	2.235	2.247	2.083	2.042	2.035	2.043	2.374	2.411	2.401	2.381	2.163	2.142
0.085	0.148063	0.135063	0.124031	0.161021	0.170031	0.158	0.142	0.19	0.193073	0.115	0.0720315	0.0300315	0.118031	0.123	0.0761153	0.038	0.113021	0.118031	0.761653	1.46127	1.20931	0.973506	0.774766	0.719177	1.20465	0.961895	0.767782	0.728918	0.760955	0.479794	0.144772	0.0526313	0.762879	0.461687	0.146749	0.0699941	1.26089	2.237	2.24498	2.08198	2.04199	2.03696	2.04099	2.373	2.41	2.401	2.37901	2.163	2.14199
0.085	0.154	0.141045	0.127067	0.163	0.172933	0.158	0.142	0.190067	0.19991	0.115067	0.075	0.0329102	0.120933	0.123	0.087	0.038	0.114978	0.121045	0.761024	1.46197	1.20719	0.971219	0.77445	0.713243	1.20528	0.962359	0.768003	0.726617	0.759566	0.479237	0.138543	0.0490961	0.76276	0.469029	0.147617	0.0656782	1.26162	2.237	2.243	2.07989	2.04098	2.033	2.04002	2.373	2.41	2.40098	2.37996	2.16298	2.141
0.0850018	0.154002	0.143002	0.130002	0.163002	0.170004	0.158004	0.142002	0.193	0.195996	0.118	0.075	0.0290023	0.118002	0.123002	0.0870023	0.038	0.114	0.123002	0.760769	1.46212	1.20649	0.97203	0.77531	0.7138	1.20604	0.961869	0.767689	0.716912	0.758959	0.47997	0.14738	0.0541496	0.76275	0.470301	0.14749	0.0664703	1.26077	2.237	2.243	2.075	2.04	2.033	2.041	2.373	2.41	2.4	2.378	2.162	2.141
0.0880165	0.157058	0.146058	0.133049	0.166033	0.176025	0.164049	0.145	0.193	0.190049	0.118033	0.0750495	0.033	0.120893	0.126049	0.0909918	0.038	0.114	0.126049	0.759648	1.46023	1.20634	0.972703	0.775847	0.713101	1.20635	0.960946	0.766455	0.721062	0.757578	0.479714	0.14673	0.0536081	0.762059	0.471874	0.146791	0.0670417	1.2593	2.23597	2.24098	2.07398	2.03896	2.03199	2.03899	2.37098	2.406	2.4	2.37998	2.16199	2.14095
0.090065	0.16413	0.153065	0.139065	0.170022	0.179043	0.170087	0.145108	0.193022	0.196022	0.122043	0.081	0.033	0.108368	0.132	0.0900434	0.038065	0.114065	0.132152	0.758223	1.45915	1.20633	0.973137	0.775488	0.710827	1.20637	0.961622	0.767002	0.722505	0.756154	0.480164	0.152713	0.0628314	0.76076	0.468675	0.146941	0.0672036	1.25811	2.23198	2.23896	2.07198	2.03398	2.03091	2.03791	2.36898	2.40587	2.40007	2.37807	2.16089	2.135
0.0929951	0.16999	0.155995	0.141995	0.170998	0.180997	0.173993	0.149992	0.193998	0.196998	0.123997	0.081	0.033	0.124972	0.132	0.0919967	0.0409951	0.116995	0.138988	0.75835	1.45983	1.20494	0.973909	0.776289	0.712028	1.20773	0.961281	0.765732	0.72274	0.755431	0.479002	0.150154	0.0552328	0.761658	0.466194	0.146521	0.0651135	1.25736	2.231	2.237	2.071	2.033	2.02701	2.03401	2.368	2.40001	2.403	2.381	2.15601	2.135
0.0960854	0.178075	0.161107	0.147064	0.180064	0.187032	0.182064	0.150032	0.191021	0.2	0.127085	0.084064	0.033032	0.125064	0.135107	0.105117	0.0410534	0.117011	0.145085	0.758746	1.45895	1.2043	0.973975	0.776861	0.713427	1.207	0.96118	0.765521	0.71225	0.756194	0.474699	0.149035	0.0544919	0.761785	0.459054	0.145295	0.0653718	1.25761	2.22989	2.23098	2.06597	2.02798	2.01998	2.02899	2.36198	2.39999	2.40407	2.39119	2.15494	2.13398
0.10411	0.185198	0.171132	0.153286	0.18611	0.19011	0.18811	0.153022	0.192912	0.199758	0.13511	0.0900661	0.036	0.130934	0.14511	0.116683	0.0462643	0.118066	0.153154	0.75836	1.45879	1.20685	0.974255	0.776772	0.713015	1.20597	0.961171	0.765664	0.708552	0.756543	0.471821	0.146702	0.0537374	0.760403	0.46142	0.132733	0.0617263	1.25752	2.21989	2.22891	2.06296	2.02589	2.01789	2.02787	2.35987	2.39907	2.41118	2.40922	2.14889	2.13198
0.109003	0.194007	0.177007	0.165999	0.191002	0.195004	0.193002	0.154	0.188997	0.188994	0.140004	0.0930011	0.036	0.128002	0.150001	0.147019	0.0580032	0.121001	0.160006	0.75747	1.45872	1.20593	0.9678	0.769741	0.707469	1.20347	0.962121	0.766711	0.708663	0.75621	0.47322	0.147239	0.0536195	0.75922	0.466311	0.131069	0.0571183	1.25756	2.215	2.225	2.061	2.021	2.013	2.022	2.354	2.402	2.41901	2.41901	2.14399	2.131
0.114053	0.207139	0.190128	0.16517	0.195117	0.203032	0.197096	0.154	0.18284	0.176957	0.148021	0.0949361	0.036	0.131979	0.152064	0.183288	0.0642024	0.123149	0.172139	0.757763	1.45734	1.20636	0.968702	0.771215	0.705783	1.20339	0.963204	0.768502	0.715135	0.757011	0.47286	0.145586	0.0527336	0.759094	0.468816	0.129444	0.0539908	1.25538	2.20994	2.22096	2.05596	2.01786	2.00389	2.01587	2.35297	2.402	2.4322	2.4382	2.13396	2.12695
0.119108	0.220281	0.202216	0.181173	0.206043	0.206022	0.206194	0.153957	0.16787	0.17259	0.149935	0.089	0.036	0.129935	0.158173	0.210627	0.0831512	0.137367	0.185346	0.757041	1.45445	1.20372	0.967986	0.769843	0.702387	1.20287	0.965451	0.77337	0.719377	0.756142	0.471955	0.145185	0.0531834	0.758512	0.465865	0.130665	0.0522385	1.25372	2.20389	2.21698	2.05194	2.00481	1.99391	2.00385	2.34987	2.40211	2.45113	2.45737	2.12987	2.122
0.123992	0.232979	0.211984	0.188987	0.207997	0.206998	0.214985	0.152003	0.16201	0.154031	0.147005	0.089	0.036	0.127005	0.165987	0.238952	0.0899885	0.153972	0.200974	0.754844	1.45362	1.20001	0.96827	0.769541	0.704067	1.20318	0.968225	0.776515	0.724192	0.753504	0.47171	0.144032	0.0583114	0.756793	0.432197	0.126836	0.0535278	1.25045	2.19901	2.216	2.049	1.99601	1.99001	1.99701	2.34401	2.40699	2.45699	2.47397	2.12401	2.122
0.138063	0.251115	0.232063	0.208	0.214031	0.215031	0.235063	0.152979	0.137927	0.138916	0.162021	0.0980209	0.026	0.124	0.176073	0.286115	0.129407	0.1657	0.217115	0.752451	1.4502	1.19667	0.953725	0.754307	0.689913	1.19956	0.970194	0.785438	0.7515	0.752206	0.471743	0.141759	0.0597454	0.753315	0.473423	0.130915	0.0502995	1.24893	2.18698	2.206	2.04598	1.99	1.98689	1.99087	2.33998	2.41004	2.4791	2.48218	2.11595	2.11595
0.144218	0.26261	0.23861	0.208414	0.217392	0.218283	0.241436	0.151044	0.130869	0.130695	0.164305	0.100261	0.026	0.123935	0.183196	0.297828	0.169416	0.233307	0.228566	0.751594	1.44964	1.1954	0.953205	0.753993	0.691192	1.19784	0.969583	0.788093	0.749176	0.751774	0.476844	0.142572	0.0592499	0.751929	0.476811	0.132146	0.0585559	1.247	2.18493	2.20596	2.04396	1.98985	1.97578	1.97891	2.33793	2.41413	2.48911	2.49926	2.11098	2.11091
0.154007	0.29001	0.266006	0.227005	0.235001	0.231003	0.261008	0.153004	0.124997	0.116997	0.178007	0.112004	0.0260073	0.121002	0.192007	0.335009	0.23303	0.292066	0.25401	0.750859	1.45096	1.19316	0.950289	0.751429	0.692647	1.19671	0.967912	0.787764	0.731032	0.749719	0.480599	0.141779	0.0565482	0.752348	0.487642	0.12436	0.0485286	1.24659	2.182	2.204	2.042	1.983	1.966	1.97499	2.335	2.42	2.494	2.511	2.11	2.107
0.16718	0.3082	0.27724	0.23613	0.23712	0.23706	0.27521	0.16107	0.12006	0.11093	0.19015	0.12014	0.03904	0.125	0.20518	0.35123	0.286801	0.4094	0.27117	0.748693	1.44652	1.19449	0.948924	0.749824	0.686953	1.19463	0.971195	0.794359	0.752188	0.748351	0.479535	0.139743	0.0532627	0.749576	0.491738	0.16003	0.116718	1.24416	2.17801	2.20497	2.04199	1.97996	1.96196	1.96198	2.334	2.42201	2.49909	2.51599	2.10602	2.10799
0.185304	0.328477	0.301542	0.249412	0.249152	0.243195	0.29639	0.168304	0.125913	0.104173	0.205369	0.134065	0.0430651	0.124913	0.223304	0.37452	0.367258	0.450692	0.288477	0.74793	1.44492	1.19184	0.94822	0.749154	0.686133	1.19371	0.976655	0.80619	0.744069	0.747409	0.480985	0.1478	0.0545723	0.749083	0.491327	0.12386	0.0516842	1.24336	2.17898	2.20191	2.04098	1.97587	1.95778	1.95993	2.33402	2.42298	2.50796	2.51487	2.10796	2.10698
0.198976	0.349963	0.325958	0.267968	0.255988	0.251985	0.31397	0.181976	0.122007	0.111987	0.221971	0.136995	0.045995	0.121007	0.236976	0.39796	0.423903	0.526869	0.309963	0.745684	1.44179	1.19062	0.945065	0.746654	0.679961	1.19213	0.975971	0.809794	0.744489	0.745563	0.481649	0.142829	0.056926	0.746524	0.481307	0.143247	0.0712364	1.23994	2.178	2.19801	2.04	1.97001	1.94802	1.95701	2.335	2.422	2.506	2.50901	2.106	2.106
0.224341	0.374341	0.357351	0.284181	0.268117	0.269085	0.35116	0.210287		0.118181	0.248298	0.155128	0.0530106	0.121	0.263404	0.421149	0.48682	0.602841	0.341245	0.739705	1.43728	1.18359	0.945351	0.747811	0.682402	1.18187	0.971362		0.751167	0.737806	0.485955	0.149058	0.0572661	0.742388	0.481156	0.165976	0.0940517	1.23235	2.18011	2.197	2.03403	1.96398	1.94093	1.94394	2.32902	2.41895		2.50386	2.1081	2.10703
0.256369	0.406565	0.390478	0.301673	0.279239	0.277282	0.367108	0.23763	0.154739	0.13576	0.276478	0.167695	0.0540652	0.121109	0.301261	0.436065	0.564195	0.682369	0.364695	0.729848	1.43128	1.17613	0.943546	0.746989	0.673409	1.17841	0.957702	0.797049	0.731253	0.727124	0.482888	0.140591	0.0568976	0.733768	0.480879	0.1369	0.0674803	1.22914	2.18996	2.19704	2.03702	1.96193	1.934	1.93791	2.33087	2.41378	2.4837	2.49074	2.117	2.11
0.273022	0.432019	0.412018	0.332019	0.290012	0.290011	0.417011	0.266024	0.188022	0.170021	0.298021	0.199007	0.0570021	0.126002	0.313024	0.484007	0.618026	0.744022	0.396021	0.726597	1.42523	1.17316	0.942925	0.749175	0.679665	1.16786	0.960919	0.794247	0.726417	0.722818	0.491806	0.145588	0.0567877	0.731416	0.442566	0.142325	0.0778663	1.22034	2.188	2.199	2.038	1.959	1.934	1.934	2.325	2.404	2.46999	2.47899	2.117	2.11
0.31421	0.467268	0.445251	0.367168	0.313419	0.311168	0.438344				0.337268	0.213201	0.061067	0.129025	0.35821	0.497151	0.666142	0.785025	0.436176	0.720648	1.42107	1.1673	0.932821	0.740447	0.670202	1.16731				0.718101	0.48364	0.141201	0.0525128	0.724375	0.490924	0.152259	0.108332	1.21397	2.19202	2.199	2.03304	1.96007	1.92909	1.93403	2.32504				2.11801	2.10906
0.34011	0.499783	0.47587	0.388175	0.363457	0.331914	0.479936	0.346392			0.370088	0.237696	0.0693481	0.132	0.384001	0.516197	0.682935	0.788435	0.45811	0.716833	1.41663	1.16141	0.925613	0.729314	0.658629	1.1587	0.933881			0.713494	0.47768	0.142635	0.0540163	0.721432	0.483221	0.14519	0.10017	1.21364	2.19396	2.19904	2.03802	1.96807	1.94	1.93798	2.33007	2.39289			2.11902	2.116
0.389917	0.534941	0.514935	0.440912	0.383966	0.372931	0.52193	0.408895			0.418918	0.268948	0.0849738	0.132	0.428925	0.56991	0.680005	0.807967	0.507917	0.716071	1.42256	1.15646	0.916785	0.722741	0.660816	1.16034	0.925823			0.712781	0.474994	0.148261	0.053401	0.720631	0.488661	0.152807	0.094799	1.21316	2.192	2.201	2.039	1.971	1.94	1.937	2.333	2.38801			2.12	2.116
0.426749	0.579348	0.554682	0.460749	0.422682	0.409615	0.563749	0.456763	0.404111	0.38407	0.449843	0.316682	0.109428	0.144174	0.473696	0.590696	0.684281	0.804321	0.541669	0.716463	1.41782	1.15696	0.915431	0.721859	0.659251	1.15924	0.932692	0.730552	0.672713	0.713669	0.479796	0.167271	0.0657471	0.720407	0.476608	0.167505	0.0981811	1.21371	2.19409	2.20408	2.04007	1.97509	1.94507	1.93913	2.337	2.39004	2.43983	2.43593	2.12503	2.11807
0.48276	0.606259	0.605803	0.517042	0.473977	0.456042	0.619977	0.514389	0.487563	0.464758	0.512695	0.368194	0.142107	0.160365	0.525803	0.642586	0.70513	0.827935	0.591977	0.721871	1.43173	1.16734	0.919215	0.722498	0.672576	1.1682	0.936255	0.737194	0.669257	0.718821	0.477829	0.173023	0.089061	0.726105	0.414346	0.140979	0.0791371	1.21991	2.20098	2.21004	2.04511	1.98211	1.95037	1.94911	2.33713	2.39322	2.42709	2.43096	2.127	2.12291
0.517016	0.663006	0.642014	0.564014	0.518016	0.503016	0.664011	0.577018	0.558018	0.544024	0.544016	0.422012	0.192004		0.562016	0.66901	0.711005	0.825004	0.636008	0.724153	1.44083	1.17145	0.919463	0.7224	0.671052	1.17139	0.924754	0.730174	0.668201	0.722943	0.468317	0.163683		0.726334	0.439874	0.157138	0.0812575	1.22917	2.2	2.212	2.05	1.98701	1.967	1.954	2.343	2.403	2.431	2.429	2.127	2.119
0.570451	0.682426	0.689275				0.703426	0.637484	0.618935	0.627826	0.599434	0.463743	0.207668	0.332701	0.615417	0.702242	0.727033	0.837008	0.663426	0.735587	1.4492	1.18521				1.18375	0.939793	0.744239	0.673321	0.733398	0.422993	0.139482	0.0975447	0.738735	0.486254	0.150353	0.0727462	1.2378	2.20009	2.21604	2.06303				2.35203	2.41204	2.44013	2.43699	2.12808	2.11302
0.624723	0.733602	0.722943	0.661984	0.631385	0.624445	0.754602	0.695723	0.731445	0.727807	0.651723	0.553666	0.288746	0.417666	0.665783	0.73106	0.731	0.838	0.714562	0.743757	1.46604	1.19108	0.931587	0.738827	0.679145	1.19644	0.947435	0.755015	0.68674	0.741693	0.417397	0.14101	0.0994034	0.746618	0.433288	0.150736	0.0710881	1.25352	2.21104	2.22108	2.06606	2.01196	1.96526	1.9751	2.35608	2.41706	2.45588	2.4361	2.13804	2.1149
0.65994	0.76295	0.768921	0.709918	0.698884	0.694879	0.78395	0.73094	0.801879	0.815849	0.68694	0.634861	0.373854	0.498861	0.703935	0.733995	0.731	0.838	0.741953	0.752864	1.46768	1.1926	0.935833	0.738201	0.692078	1.19778	0.955496	0.76645	0.698899	0.753041	0.419197	0.145902	0.104931	0.753329	0.435127	0.15101	0.0700218	1.25653	2.213	2.22499	2.06899	2.01	1.97798	1.97999	2.35999	2.41999	2.45001	2.44099	2.14	2.11001
0.706455	0.804413	0.78654	0.747603	0.75273	0.762826	0.835318	0.802677	0.880847	0.909974	0.732402	0.713942	0.458217	0.457513	0.74454	0.74337	0.740032	0.845884	0.781423	0.757991	1.47036	1.19878	0.938994	0.741843	0.679829	1.20745	0.961827	0.776738	0.71177	0.759601	0.422037	0.145602	0.0381852	0.757016	0.438419	0.146596	0.0624535	1.2599	2.21203	2.22902	2.06704	2.01602	1.97905	1.989	2.36504	2.432	2.45205	2.44202	2.13906	2.11211
0.750047	0.84398	0.837646	0.805002	0.822403	0.841426	0.866091	0.867448	0.961648	1.0028	0.771091	0.803737	0.574294	0.602519	0.796025	0.779158	0.742911	0.834354	0.821802	0.762838	1.47357	1.2061	0.944591	0.747377	0.688614	1.21094	0.982328	0.805773	0.737453	0.76443	0.446974	0.146239	0.0656439	0.761441	0.445242	0.146113	0.0609619	1.26386	2.21529	2.23107	2.07102	2.01816	1.98418	1.989	2.36916	2.43231	2.45702	2.44409	2.14518	2.12204
0.796016	0.887017	0.866023	0.84902	0.884023	0.904026	0.914016	0.931024	1.03403	1.08204	0.819016	0.880035	0.675049	0.757049	0.841017	0.830004	0.739015	0.806009	0.857024	0.766689	1.4697	1.20648	0.970087	0.774017	0.707238	1.21245	0.989725	0.818189	0.757339	0.76837	0.44495	0.125987	0.0596653	0.765429	0.5024	0.142305	0.0632386	1.26505	2.228	2.234	2.072	2.025	1.992	1.989	2.376	2.446	2.458	2.448	2.153	2.124
0.831404	0.925404	0.917244	0.892362	0.935387	0.961463	0.950387	0.985337	1.10136	1.16259	0.854404	0.958598	0.785103	0.865951	0.879404	0.83921	0.772101	0.826614	0.909252	0.765568	1.4774	1.20605	0.96264	0.7681	0.703916	1.21294	1.00163	0.837323	0.778361	0.767281	0.444107	0.11935	0.0492623	0.764304	0.50315	0.131211	0.0602379	1.26502	2.23504	2.23204	2.07701	2.02503	1.99702	1.99097	2.37799	2.43804	2.45194	2.44598	2.16304	2.12403
0.87974	0.97392	0.947	0.93596	0.98192	1.01674	0.99674	1.02612	1.14562	1.2335	0.90282	1.03018	0.917681	0.981141	0.92762	0.86494		0.90026	0.94004	0.767522	1.47219	1.20752	0.97546	0.782071	0.715084	1.21858	1.01377	0.853472	0.789309	0.768512	0.470702	0.136002	0.0426255	0.766921	0.502117		0.0776268	1.26761	2.2399	2.237	2.07802	2.02812	1.99898	1.9872	2.37712	2.44282	2.44538	2.44392	2.16788	2.12712
0.915935	1.01892	0.995912	0.982916	1.02692	1.05293	1.03293	1.0809	1.22486	1.30687	0.942928	1.0879	1.04876	1.13472	0.957946	0.910917		0.961889	0.990909	0.759784	1.47242	1.20562	0.966646	0.772837	0.70941	1.21268	1.01512	0.876559	0.802476	0.76275	0.463463	0.145403	0.0502263	0.757677	0.511284		0.133699	1.26403	2.23501	2.237	2.079	2.03399	1.998	1.99698	2.38299	2.43402	2.46397	2.44001	2.16201	2.13299
0.968507	1.05656	1.04237	1.01848	1.05343	1.09238	1.07049	1.11757	1.28444	1.3695	0.987591		1.17705	1.28619	1.0105	0.926581		0.985802	1.0275	0.755605	1.45978	1.19123	0.964817	0.769866	0.702842	1.20611	1.01044	0.881052	0.804756	0.756222		0.153264	0.0724069	0.755977	0.5073		0.123803	1.2541	2.24295	2.243	2.08203	2.03303	2.00797	1.99803	2.38399	2.43596	2.454	2.43694	2.16896
1.01688	1.10984	1.07815	1.06376	1.09484	1.1285	1.11697	1.17197	1.32682	1.41686	1.04374	1.18797	1.27697	1.40013	1.05795	0.981704		1.06205	1.07497	0.747286	1.45148	1.18557	0.954	0.757994	0.688775	1.19725	1.005	0.875293	0.805184	0.745001	0.446256	0.170449	0.113363	0.750461	0.518108		0.182999	1.24748	2.23794	2.243	2.08504	2.03596	2.005	2.00124	2.38296	2.4321	2.45394	2.431	2.1649	2.14618
1.06002	1.15102	1.13402	1.10102	1.13601	1.15302	1.16402	1.21903	1.36703	1.45902	1.08002	1.23503	1.37301	1.50402	1.10402	1.01601		1.11296	1.12202	0.728599	1.43906	1.17475	0.943284	0.747943	0.677825	1.18113	0.995188	0.857416	0.800003	0.737229	0.411959	0.167493	0.113501	0.721749	0.497534		0.178547	1.2317	2.235	2.243	2.087	2.034	2.005	2.013	2.381	2.437	2.451	2.431	2.16	2.155
1.11262	1.20063	1.18458	1.15254	1.16656	1.19337	1.21851	1.2892	1.43532	1.49522	1.13862	1.29751	1.40125	1.54019	1.15659	1.0467	0.871339	1.01833	1.18156	0.726435	1.43681	1.1655	0.929687	0.731508	0.665173	1.17292	0.965056	0.824375	0.783879	0.733991	0.410444	0.150732	0.116106	0.72017	0.508122	0.180834	0.171077	1.22668	2.24184	2.24495	2.081	2.03098	2.00193	2.00699	2.38505	2.43889	2.44281	2.42597	2.16583	2.15237
1.17027	1.25886	1.23808	1.2021	1.21772	1.22766	1.26623	1.30746	1.46404	1.51534	1.19629	1.34539	1.42488	1.5579	1.21121		0.902723	1.04864	1.23319	0.720346	1.42885	1.15695	0.902315	0.705125	0.643042	1.16773	0.935026	0.804702	0.76523	0.723798	0.399606	0.132394	0.0837303	0.718348		0.201263	0.183648	1.2201	2.22722	2.24006	2.08092	2.029	1.9961	2.00586	2.38988	2.42912	2.42634	2.42296	2.15022	2.18596
1.2319	1.30093	1.29091	1.25591	1.25294	1.25995	1.3259	1.32996	1.466	1.53197	1.25889	1.41289	1.46793	1.60193	1.2699		0.937941	1.07995	1.2909	0.710876	1.43526	1.16069	0.904516	0.706338	0.653363	1.15801	0.943596	0.793589	0.74184	0.706669	0.383817	0.109718	0.0642629	0.716773		0.209666	0.190389	1.22227	2.23798	2.243	2.07701	2.029	2.00099	1.99901	2.38401	2.43499	2.44297	2.421	2.16098	2.184
1.28654	1.35949	1.34855	1.31555	1.30552	1.30553	1.38149	1.36439	1.48006	1.5298	1.31254	1.44928	1.47216	1.59701	1.32653		1.0144	1.15136	1.34254	0.725376	1.44176	1.16827	0.916971	0.718844	0.651867	1.16749	0.935969	0.771394	0.722485	0.730955	0.40209	0.122871	0.0966755	0.721183		0.216292	0.189533	1.23156	2.23008	2.24103	2.08	2.027	1.99802	1.99794	2.37903	2.43106	2.44208	2.42506	2.15408	2.18683
1.33807	1.40601	1.40111	1.36821	1.35529	1.35623	1.42787	1.40144	1.48582	1.51048	1.36415	1.47504	1.48716	1.598	1.37703			1.18639	1.39401	0.739067	1.44878	1.17679	0.921078	0.723212	0.654656	1.17695	0.929609	0.749367	0.693856	0.744544	0.449626	0.125849	0.0495731	0.734688			0.215661	1.23665	2.23822	2.24402	2.07992	2.02702	1.99986	1.99188	2.38206	2.43706	2.45008	2.43132	2.16226	2.17134
1.39002	1.45503	1.45502	1.42702	1.41803	1.41603	1.47002	1.42301	1.477	1.48499	1.42002	1.47701	1.495	1.598	1.42702		1.11905	1.25404	1.44302	0.743304	1.4573	1.1852	0.933172	0.735492	0.668596	1.18967	0.940743	0.748741	0.687327	0.746693	0.44503	0.128211	0.0487497	0.740926		0.241855	0.202082	1.24595	2.249	2.245	2.07601	2.028	1.993	1.986	2.385	2.44	2.454	2.44701	2.175	2.18801
1.43735	1.5084	1.5074	1.4775	1.4756	1.48458	1.52026	1.44425	1.47	1.46493	1.46736	1.49831	1.49902	1.59798	1.4704		1.21661	1.34832	1.49136	0.752343	1.46444	1.19168	0.938318	0.740535	0.681535	1.19911	0.947387	0.750713	0.70195	0.7527	0.445933	0.130119	0.0481587	0.752747		0.232329	0.185588	1.25317	2.25403	2.24802	2.08701	2.02198	1.988	1.98098	2.38609	2.44006	2.46309	2.46111	2.18003	2.19923
1.48089	1.55899	1.55801	1.54007	1.5503	1.55752	1.55299	1.47547	1.46996	1.45582	1.51195	1.53634	1.50194	1.59576	1.52081			1.50917	1.53699	0.755231	1.47739	1.20257	0.961375	0.76327	0.692093	1.20358	0.952112	0.755083	0.71191	0.752832	0.437217	0.131181	0.047986	0.75854			0.173681	1.26345	2.25792	2.25002	2.08808	2.01902	1.98786	1.97794	2.39722	2.44714	2.47408	2.47526	2.1839	2.22796
1.52392	1.60691	1.60691	1.59191	1.61289	1.63087	1.60091	1.49796	1.468	1.44702	1.55792	1.55297	1.49901	1.58402	1.55993		1.42798	1.46907	1.58491	0.760121	1.48211	1.20505	0.964524	0.768071	0.700914	1.20545	0.962352	0.768725	0.720604	0.759668	0.4149	0.13123	0.0473112	0.761415		0.106044	0.0275331	1.27045	2.25401	2.251	2.09199	2.02	1.98101	1.97501	2.40798	2.45399	2.47799	2.48798	2.17901	2.226
1.56552	1.66139	1.65853	1.6526	1.69075	1.71486	1.64836	1.53439	1.47806	1.45814	1.59655	1.56211	1.5031	1.58221	1.60147	1.67592	1.5181	1.57731	1.63442	0.761124	1.48282	1.20983	0.983256	0.788932	0.716288	1.2155	0.979761	0.795258	0.74688	0.758235	0.413197	0.12226	0.0475317	0.764702	0.443582	0.112679	0.0408097	1.27116	2.25101	2.25805	2.09704	2.02106	1.98301	1.972	2.40307	2.45605	2.49608	2.49918	2.17997	2.19089
1.61473	1.69919	1.70897	1.71039	1.76247	1.79647	1.68309	1.57181	1.48489	1.47197	1.64875	1.5724	1.51208	1.602	1.64581	1.76335	1.6243	1.70415	1.67499	0.761428	1.48054	1.20243	0.994114	0.80225	0.724606	1.21372	0.977204	0.789883	0.75506	0.759598	0.424297	0.130685	0.0449253	0.763916	0.457162	0.119571	0.057666	1.27052	2.25204	2.26302	2.10094	2.02688	1.98394	1.97194	2.41006	2.46108	2.50414	2.51596	2.1771	2.18094
1.65003	1.75702	1.75603	1.77802	1.83403	1.86803	1.73602	1.61102	1.52801	1.51902	1.68502	1.59201	1.516	1.602	1.68503	1.82903	1.78506	1.90605	1.72303	0.758385	1.47492	1.20346	0.991888	0.80178	0.727329	1.21398	0.984686	0.812902	0.790063	0.755625	0.43147	0.130443	0.0471324	0.761795	0.472312	0.142985	0.105115	1.26485	2.254	2.264	2.098	2.021	1.981	1.969	2.413	2.465	2.511	2.514	2.182	2.178
1.70346	1.80943	1.8104	1.83046	1.90061	1.93856	1.78832	1.65931			1.73742	1.61624	1.52507	1.59704	1.73944	1.88746	1.91792	2.01604	1.77937	0.748187	1.46785	1.18929	0.987498	0.801317	0.726109	1.20331	0.975947			0.745156	0.431759	0.137307	0.0522014	0.7522	0.45597	0.13231	0.0530153	1.25636	2.25799	2.27203	2.10202	2.02105	1.98003	1.96703	2.40808	2.46305			2.18301	2.17701
1.75899	1.86105	1.85807	1.88625	1.97309	2.00629	1.82733	1.69729			1.78807	1.64595	1.53326	1.60206	1.79201	1.94266	2.02825	2.14143	1.82407	0.73816	1.45404	1.18444	0.975499	0.797375	0.723469	1.19685	0.970674			0.736245	0.431589	0.141627	0.0699571	0.741344	0.45236	0.153353	0.0824254	1.24525	2.25702	2.276	2.10406	2.0271	1.98408	1.97	2.4169	2.46904			2.184	2.17812
1.80692	1.91191	1.90991	1.94689	2.02591	2.06889	1.89189	1.75989			1.83991	1.69192	1.54598	1.60499	1.84091	1.97494	2.13781	2.25979	1.87591	0.7265	1.44212	1.17301	0.976898	0.796182	0.717091	1.1821	0.958242			0.72481	0.428116	0.14147	0.0654379	0.72986	0.449904	0.143308	0.106518	1.23324	2.258	2.276	2.10699	2.03199	1.98799	1.97	2.41201	2.471			2.184	2.18399
1.86079	1.95775	1.95768	1.99862	2.07475	2.12758	1.94081	1.81793			1.88776	1.72393	1.55628	1.60708	1.89878	2.03784	2.1623	2.28229	1.92275	0.718679	1.4382	1.16443	0.961922	0.778203	0.705642	1.17328	0.942434			0.717347	0.424128	0.140879	0.0624051	0.721943	0.442536	0.165879	0.104112	1.22898	2.25812	2.28204	2.10911	2.03917	1.99603	1.97509	2.42096	2.47301			2.18607	2.18397
1.92107	2.01499	2.01007	2.04597	2.13148	2.17176	2.00315	1.88951			1.94621	1.79517	1.57764	1.61346	1.95809	2.10199	2.18572	2.30456	1.98005	0.714776	1.43282	1.16045	0.94844	0.773592	0.695091	1.16452	0.929828			0.713275	0.435155	0.142287	0.0635169	0.718291	0.443085	0.164128	0.0994209	1.22267	2.26706	2.28516	2.11722	2.0521	1.99834	1.98216	2.41804	2.47384			2.19104	2.1821
1.97303	2.06303	2.06203	2.09303	2.15503	2.20902	2.05903	1.96303			2.00503	1.85204	1.60903	1.63602	2.01103	2.15003	2.22102	2.33201	2.03103	0.711192	1.43664	1.15773	0.943549	0.755678	0.686377	1.1625	0.923896			0.710581	0.430059	0.14117	0.0624	0.713962	0.447247	0.154755	0.0819065	1.22438	2.27	2.293	2.128	2.057	2.015	1.99001	2.42	2.466			2.193	2.187
2.0386	2.11457	2.11954	2.14839	2.20324	2.24226	2.1195	2.02583			2.06661	1.93697	1.67077	1.67958	2.0756	2.20743	2.26303	2.35307	2.08957	0.714233	1.44354	1.16032	0.940997	0.750886	0.681488	1.16549	0.916707			0.713469	0.427534	0.161281	0.0816	0.717126	0.441174	0.125056	0.0558624	1.22893	2.27314	2.29704	2.13004	2.06405	2.02106	2.00409	2.42808	2.47305			2.19714	2.18701
2.09614	2.16906	2.17094	2.18592	2.22672	2.26736	2.16816	2.1052			2.12512	2.0298		1.73554	2.13314	2.24822	2.266	2.36	2.14398	0.722183	1.45193	1.17183	0.942636	0.748596	0.682217	1.17673	0.921213			0.721962	0.422783		0.0761009	0.724332	0.435675	0.122831	0.0504244	1.23649	2.28604	2.30106	2.13404	2.06904	2.02726	2.01324	2.4359	2.47818			2.20998	2.18812
2.1519	2.22091	2.21692	2.23092	2.26194	2.28497	2.2249	2.1639			2.1799	2.11784	1.82586	1.81087	2.1889	2.25898	2.266	2.36	2.19191	0.726722	1.46146	1.18078	0.94243	0.744966	0.679635	1.17567	0.92674			0.727919	0.403364	0.168547	0.083966	0.727355	0.427105	0.1229	0.0501505	1.24623	2.288	2.30399	2.136	2.071	2.03998	2.02498	2.43101	2.48698			2.209	2.19399
2.20354	2.27154	2.25952	2.25849	2.29129	2.30623	2.27658	2.23376	2.27415	2.27841	2.23251	2.20901	1.91933	1.92544	2.24155	2.28031	2.26908	2.35994	2.24249	0.733363	1.46826	1.19023	0.952903	0.756177	0.687586	1.18475	0.926971	0.731477	0.685592	0.735359	0.404604	0.164497	0.0757305	0.733032	0.405322	0.123559	0.0492366	1.25335	2.29205	2.30504	2.13701	2.07702	2.04108	2.03611	2.43496	2.48493	2.5071	2.50898	2.21598	2.18922
2.2551	2.32308	2.30884	2.30441	2.31865	2.32856	2.33206	2.30643	2.38294	2.41253	2.28106	2.30482	2.04564	2.0638	2.29412	2.30989	2.277	2.35346	2.28908	0.743101	1.47333	1.19583	0.955981	0.754064	0.693901	1.19108	0.941435	0.759898	0.705235	0.747611	0.414562	0.14046	0.063545	0.739849	0.420338	0.125364	0.0499271	1.26095	2.29709	2.30904	2.13802	2.07909	2.04911	2.04613	2.43102	2.47813	2.51591	2.50709	2.21419	2.20978
2.30502	2.37202	2.34702	2.32302	2.34801	2.35401	2.38002	2.37103	2.47104	2.52704	2.32902	2.38704		2.23605	2.34502	2.35001	2.27701	2.32904	2.33802	0.750413	1.48204	1.20425	0.956482	0.757401	0.699391	1.19506	0.960238	0.791496	0.739456	0.755801	0.427799		0.0587924	0.746145	0.41391	0.127354	0.0534305	1.26831	2.301	2.311	2.139	2.083	2.054	2.052	2.432	2.484	2.512	2.511	2.223	2.2
2.35235	2.42542	2.39737	2.37123	2.37821	2.38123	2.4364	2.44754	2.57574	2.6317	2.36937	2.48159		2.34677	2.39635	2.37426	2.30171	2.42221	2.38543	0.757588	1.48483	1.20965	0.96033	0.760708	0.700729	1.2033	0.979697	0.829598	0.777861	0.758094	0.47358		0.0646426	0.75838	0.414286	0.111651	0.0781199	1.27415	2.30592	2.31401	2.13999	2.08802	2.05802	2.05701	2.43102	2.49197	2.5189	2.51102	2.2269	2.20195
2.39494	2.47698	2.44286	2.39976	2.40354	2.40952	2.48596	2.51336	2.66654	2.71744	2.41484	2.55318		2.44214	2.43894	2.40602	2.39052	2.45268	2.4379	0.760836	1.48398	1.20842	0.960275	0.760349	0.705356	1.20485	0.990279	0.858614	0.819515	0.763275	0.48137		0.0637314	0.759387	0.418901	0.0940688	0.0251192	1.27424	2.29604	2.31504	2.1391	2.08996	2.05996	2.05804	2.4331	2.4881	2.5074	2.5141	2.2151	2.19616
2.44092	2.52491	2.48492	2.43693	2.42995	2.43495	2.53291	2.57988	2.74186	2.78787	2.45593	2.6109		2.59572	2.48492	2.45591	2.56269	2.68158	2.48192	0.752805	1.4797	1.20376	0.95466	0.754451	0.703693	1.20396	0.995141	0.877366	0.853987	0.759627	0.450097		0.0628217	0.747022	0.491748	0.169763	0.136508	1.26995	2.298	2.317	2.14399	2.088	2.058	2.06	2.43799	2.49299	2.52696	2.51899	2.21999	2.20399
2.47044	2.53042	2.49642	2.45378	2.44325	2.44474	2.53694	2.60303	2.786	2.85717	2.49092	2.65189	2.67173	2.75653	2.54254		2.67129	2.7943	2.49442	0.760512	1.46458	1.19552	0.946869	0.745911	0.701035	1.20364	1.00172	0.90212	0.864576	0.760134	0.455371	0.148381	0.0755488	0.747205		0.189564	0.134751	1.25798	2.28745	2.26851	2.11502	2.06599	2.0415	2.041	2.40751	2.46652	2.49211	2.49096	2.20946	2.19157
2.52072	2.57779	2.54426	2.48488	2.47076	2.47222	2.58778	2.66281	2.84043	2.93327	2.53925	2.69494	2.79862	2.91979	2.59406		2.76163	2.88619	2.54179	0.749567	1.4527	1.18314	0.939725	0.740446	0.691759	1.18975	0.995415	0.894542	0.880726	0.750417	0.45964	0.138853	0.0892372	0.736284		0.213757	0.175782	1.24472	2.28205	2.26901	2.11747	2.06499	2.04151	2.04103	2.40848	2.46902	2.50446	2.48554	2.2045	2.19897
2.57452	2.63201	2.59401	2.53201	2.50501	2.50551	2.64452	2.72002	2.90852	3.00152	2.59252	2.75502	2.89252	3.03102	2.61952		2.83402	2.96102	2.59652	0.742081	1.44221	1.17474	0.921708	0.724173	0.672161	1.17783	0.993906	0.910311	0.886899	0.743066	0.434448	0.140298	0.0953385	0.742336		0.172153	0.122389	1.23566	2.283	2.2715	2.115	2.065	2.044	2.0455	2.4115	2.473	2.5	2.4865	2.2035	2.199
2.62766	2.6826	2.64603	2.57659	2.55446	2.54696	2.69861	2.78162	2.97256	3.06346	2.64614	2.815	2.97647	3.09171	2.67266		2.94864	3.07363	2.65059	0.728653	1.43526	1.16373	0.915685	0.718573	0.65946	1.1675	0.98147	0.913372	0.884281	0.730163	0.409927	0.0998506	0.0898505	0.728739		0.168097	0.130886	1.22749	2.28347	2.27101	2.1125	2.0665	2.04399	2.04794	2.40996	2.47445	2.51344	2.48252	2.20595	2.20654
2.68891	2.73873	2.69491	2.63185	2.59741	2.58982	2.75479	2.83913	3.02476	3.10561	2.70539	2.86188	2.97424	3.1109	2.73438		2.96187	3.08573	2.70532	0.72519	1.42971	1.16281	0.912631	0.717612	0.663158	1.16362	0.973042	0.893184	0.874498	0.727196	0.442248	0.102222	0.0832427	0.724905		0.14282	0.0936448	1.21692	2.28107	2.27202	2.11252	2.06647	2.04297	2.04201	2.40597	2.47003	2.50854	2.48453	2.20104	2.21053
2.75096	2.78747	2.75997	2.68997	2.65797	2.64448	2.80947	2.81603	3.00702	3.11502	2.76696	2.91847	3.00599	3.1225	2.79646		3.03746	3.14497	2.75947	0.726358	1.4331	1.15759	0.910229	0.714988	0.658386	1.15993	0.973416	0.889483	0.852542	0.727663	0.455105	0.111429	0.0560857	0.726838		0.088649	0.0462003	1.22409	2.28399	2.2725	2.1145	2.0635	2.037	2.04	2.404	2.439	2.47901	2.456	2.204	2.214
2.81301	2.84247	2.82204	2.75763	2.7256	2.71112	2.86944	2.90185	3.07667	3.15762	2.83151	2.98373	3.01857	3.11998	2.85899	2.98148	3.03946	3.14908	2.81847	0.728162	1.43837	1.15672	0.913523	0.718219	0.664422	1.16491	0.961895	0.857865	0.824409	0.728086	0.420224	0.0943703	0.0549097	0.730057	0.473102	0.110871	0.0743336	1.22581	2.28043	2.27447	2.11049	2.06098	2.02947	2.03245	2.40202	2.46947	2.50799	2.48899	2.20143	2.21549
2.86626	2.89179	2.87779	2.82288	2.78759	2.77509	2.91436	2.93712	3.09344	3.16986	2.88428	3.008	3.02553	3.11844	2.90927	2.93564	3.03362	3.15628	2.86685	0.734535	1.44362	1.16474	0.92118	0.726603	0.66433	1.17094	0.959069	0.831468	0.781467	0.735354	0.441701	0.117165	0.0477983	0.73539	0.452574	0.134712	0.0991305	1.23277	2.27413	2.27103	2.11007	2.05945	2.02698	2.02741	2.40398	2.46653	2.5055	2.4885	2.19459	2.215
2.91803	2.94403	2.92703	2.88554	2.86554	2.85254	2.96752	2.97451	3.106	3.15949	2.93753	3.02001	3.0315	3.116	2.96102	2.98004	3.0445	3.114	2.92153	0.736986	1.45407	1.17303	0.929094	0.730627	0.669471	1.18322	0.950525	0.794667	0.745702	0.736141	0.445261	0.121254	0.0471214	0.739452	0.446	0.108395	0.044425	1.24117	2.2785	2.272	2.1135	2.055	2.0215	2.02	2.402	2.4685	2.502	2.49	2.19701	2.21452
2.96689	2.99894	2.98645	2.95555	2.95321	2.94079	3.01488	2.9983	3.10289	3.13874	2.98838	3.0497	3.03297	3.114	3.00837	3.04054	3.04338	3.11307	2.97393	0.73879	1.46094	1.18249	0.935286	0.734203	0.668656	1.18885	0.948874	0.774402	0.717628	0.736794	0.437229	0.119528	0.0490141	0.742379	0.442519	0.108378	0.0445919	1.24997	2.288	2.2735	2.11702	2.05347	2.02149	2.01495	2.40154	2.47154	2.50297	2.49103	2.20901	2.25106
3.01222	3.05065	3.03979	3.02032	3.0364	3.03402	3.05978	3.03311	3.09002	3.10855	3.03272	3.07279	3.02959	3.15098	3.05172	3.10377	2.97332	3.06343	3.02425	0.742792	1.47269	1.19202	0.943702	0.741145	0.686653	1.19524	0.956554	0.76049	0.70809	0.739513	0.428096	0.115167	0.0450821	0.74758	0.442428	0.121116	0.0668051	1.26085	2.28753	2.27306	2.11951	2.05052	2.02091	2.00897	2.40595	2.47648	2.50008	2.494	2.21054	2.2575
3.05099	3.08749	3.08598	3.08047	3.11496	3.12545	3.10897	3.05548	3.08451	3.091	3.07348	3.10497	3.035	3.12001	3.08899	3.16297	2.99507	3.02309	3.06498	0.748091	1.47277	1.19944	0.962852	0.759769	0.691659	1.1978	0.954612	0.754327	0.697678	0.742601	0.40295	0.105493	0.0393156	0.754946	0.443065	0.103636	0.0322919	1.2656	2.2905	2.279	2.122	2.0485	2.01301	2.00251	2.408	2.4775	2.5055	2.498	2.21349	2.25948
3.10586	3.14486	3.14691	3.14258	3.20378	3.22139	3.15849	3.09182	3.04592	3.03473	3.12683	3.12719	3.0461	3.12927	3.14438	3.23526	3.10119	3.13522	3.11992	0.750538	1.47237	1.20019	0.969657	0.768479	0.709071	1.20397	0.960808	0.760144	0.716313	0.746244	0.421053	0.110244	0.0469017	0.756352	0.449278	0.116068	0.0414468	1.26872	2.28701	2.28204	2.1255	2.04998	2.00952	2.00405	2.39892	2.47992	2.48102	2.47711	2.21048	2.23693
3.1427	3.18234	3.1888	3.20286	3.28446	3.31506	3.20981	3.06278	3.03708	3.00429	3.1607	3.14606	3.05597	3.15971	3.18369	3.31334	3.20302	3.27368	3.16382	0.748228	1.46833	1.19733	0.967368	0.779075	0.722968	1.19883	0.955733	0.756049	0.700728	0.745094	0.435934	0.118615	0.0493666	0.752934	0.468045	0.118602	0.0433519	1.26602	2.28752	2.28599	2.12553	2.04789	2.01199	2.00904	2.39129	2.44701	2.48298	2.48988	2.20852	2.23044
3.18353	3.19004	3.24203	3.26703	3.36954	3.41605	3.18203	3.09302			3.20352	3.173	3.0625	3.151	3.22502	3.37703	3.34509	3.41611	3.16903	0.742325	1.46166	1.19242	0.97688	0.795646	0.734736	1.21236	0.956052			0.738086	0.455814	0.116285	0.0516397	0.74849	0.494626	0.151669	0.0576531	1.25517	2.29	2.239	2.1295	2.043	2.0125	2.01	2.391	2.442			2.21	2.224
3.23234	3.24739	3.29691	3.33399	3.45811	3.50864	3.23154	3.13041			3.24835	3.17422	3.07154	3.14997	3.27184	3.43737	3.48711	3.59508	3.21945	0.730671	1.45315	1.1861	0.976714	0.808149	0.746434	1.20816	0.958771			0.728466	0.451717	0.125832	0.051245	0.735227	0.494317	0.134537	0.0627405	1.24932	2.28351	2.242	2.13101	2.03949	2.01405	2.01404	2.39392	2.44797			2.2045	2.21249
3.25159	3.2916	3.34578	3.39295	3.53149	3.58497	3.29343	3.17757			3.28964	3.20032	3.07656	3.14703	3.31175	3.45555	3.61285	3.71788	3.27053	0.752931	1.44911	1.17373	0.97403	0.816254	0.756911	1.19582	0.9555			0.717352	0.452474	0.12845	0.0586325	0.719979	0.464375	0.130794	0.0741656	1.23751	2.25797	2.242	2.13151	2.03807	2.02048	2.01907	2.38508	2.44503			2.20391	2.21143
3.30504	3.35004	3.39747	3.44847	3.60696	3.66395	3.35004	3.20405			3.33399	3.23798	3.085	3.155	3.36248	3.50705	3.69305	3.82605	3.32104	0.741035	1.44014	1.1651	0.961183	0.818676	0.763411	1.18215	0.963027			0.706437	0.439515	0.124297	0.0495699	0.703936	0.458772	0.158436	0.0981209	1.23111	2.259	2.249	2.1345	2.0445	2.0225	2.02749	2.385	2.451			2.20051	2.20651
3.36265	3.40459	3.40753	3.51556	3.6711	3.72598	3.40169	3.27563			3.3811	3.27806	3.09695	3.15924	3.3997	3.57763	3.766	3.89103	3.38158	0.73395	1.42983	1.16326	0.960164	0.820527	0.768791	1.1795	0.945644			0.697842	0.438337	0.12604	0.0493842	0.737736	0.433901	0.139011	0.0991768	1.21917	2.26302	2.25305	2.10302	2.04852	2.02506	2.03253	2.39002	2.45308			2.19442	2.20455
3.42146	3.45752	3.45556	3.51573	3.68167	3.75457	3.46344	3.33248			3.44552	3.32348	3.13305	3.1808	3.46243	3.63448	3.766	3.89397	3.43353	0.726775	1.42595	1.15768	0.965018	0.825709	0.769294	1.174	0.945145			0.721616	0.422836	0.138554	0.0506584	0.732904	0.450182	0.141775	0.0763877	1.21266	2.26498	2.25796	2.10498	2.02402	2.00091	2.00991	2.39198	2.45994			2.19196	2.20908
3.48605	3.51105	3.51405	3.58302	3.74203	3.81003	3.51806				3.50905	3.37607	3.14505	3.19413	3.52606	3.68704	3.78002	3.90501	3.49005	0.724291	1.42449	1.15928	0.965945	0.816717	0.75887	1.1678				0.720002	0.427024	0.124465	0.0425564	0.729621	0.453114	0.140109	0.0708947	1.21283	2.27	2.262	2.111	2.03801	2.01401	2.01701	2.39601				2.19301	2.203
3.54353	3.56548	3.56755	3.60963	3.77129	3.84034	3.57748	3.47762			3.56755	3.45278	3.20158	3.32758	3.58647	3.73337	3.80506	3.91106	3.54253	0.725872	1.4317	1.16263	0.9608	0.813062	0.758443	1.16566	0.922982			0.721939	0.421126	0.109076	0.0707981	0.730835	0.457761	0.149785	0.0652255	1.21796	2.27305	2.267	2.11303	2.05102	2.02606	2.02504	2.40603	2.46504			2.20004	2.19997
3.60346	3.6205	3.63043	3.68135	3.8047	3.87964	3.6325	3.54836			3.63043	3.5412	3.2674	3.3934	3.64051	3.77562	3.81194	3.91794	3.60246	0.735255	1.43919	1.16448	0.964169	0.785937	0.740602	1.17458	0.922039			0.730899	0.416135	0.125709	0.0876766	0.740472	0.45449	0.146906	0.0601561	1.22809	2.27895	2.267	2.11696	2.05298	2.03294	2.02996	2.40996	2.46996			2.20496	2.19703
3.65904	3.67404	3.67503	3.70303	3.83601	3.88901	3.68704	3.62505			3.68604	3.65406	3.35506	3.34707	3.70203	3.788	3.821	3.924	3.65203	0.744215	1.44741	1.17298	0.965516	0.792293	0.731066	1.18122	0.926793			0.741786	0.441134	0.171192	0.0715878	0.747324	0.446176	0.137616	0.0553685	1.23397	2.28701	2.271	2.114	2.06401	2.044	2.03801	2.414	2.479			2.21201	2.211
3.70825	3.72627	3.72026	3.74921	3.84811	3.90303	3.74229	3.69743	3.70576		3.73423	3.72953	3.44271	3.44788	3.74728	3.79416	3.82502	3.924	3.69932	0.751051	1.45706	1.18472	0.959552	0.769484	0.711362	1.18503	0.944325	0.739602		0.750106	0.419121	0.14609	0.0684778	0.752466	0.440108	0.131761	0.0533661	1.2467	2.29901	2.269	2.11402	2.074	2.04703	2.04803	2.41099	2.47704	2.52004		2.22201	2.21607
3.74961	3.77058	3.76359	3.78368	3.86583	3.90795	3.78956	3.76833	3.83083		3.77264	3.81619	3.55891	3.59264	3.79258	3.81976	3.82797	3.924	3.7525	0.762691	1.46531	1.19121	0.958252	0.760247	0.700224	1.19747	0.943547	0.743196		0.760919	0.420963	0.121382	0.0418399	0.764963	0.441438	0.133563	0.052726	1.25176	2.29999	2.269	2.11796	2.074	2.05195	2.05295	2.41001	2.48294	2.52594		2.22398	2.22789
3.79393	3.81793	3.81193	3.82594	3.89296	3.907	3.84292	3.83789	3.92785	3.95982	3.81893	3.89089	3.70478	3.74078	3.83094	3.85595	3.83499	3.924	3.79294	0.76946	1.47318	1.19932	0.956632	0.753181	0.707099	1.20382	0.966145	0.777018	0.721942	0.768389	0.448648	0.132932	0.0529027	0.770661	0.463806	0.132961	0.0515817	1.26158	2.297	2.27299	2.117	2.075	2.06099	2.05999	2.411	2.47901	2.53199	2.53599	2.224	2.23
3.84034	3.86741	3.84746	3.84733	3.90212	3.91412	3.88937	3.90759	4.01887	4.08391	3.86036	3.97061	3.83806	3.90676	3.88135	3.86231	3.83559	3.91359	3.84237	0.773561	1.4745	1.20501	0.958766	0.752445	0.703784	1.2111	0.984331	0.808712	0.767829	0.773582	0.448411	0.119775	0.0504069	0.773283	0.406563	0.106185	0.0443654	1.26113	2.297	2.27698	2.11702	2.07598	2.05799	2.06199	2.41403	2.47809	2.54194	2.53599	2.22201	2.22696
3.87964	3.91457	3.90051	3.88565	3.91587	3.92787	3.93161	3.97538	4.11908	4.18903	3.90162	4.04135	3.96087	3.99519	3.92163	3.89867	3.90338	3.98237	3.88461	0.769081	1.47426	1.20039	0.953736	0.744959	0.699678	1.20916	0.999421	0.84136	0.801203	0.76919	0.438134	0.124933	0.0465851	0.769019	0.434701	0.120677	0.0484623	1.26203	2.297	2.27502	2.11898	2.07402	2.05701	2.06101	2.41796	2.4889	2.53506	2.53501	2.22299	2.22205
3.92303	3.96902	3.94303	3.91402	3.93302	3.94001	3.97803	4.03704	4.20505	4.28505	3.94103	4.10303	4.05708	4.1481	3.96703			4.02303	3.93303	0.767177	1.47088	1.19835	0.951084	0.742594	0.691666	1.20754	1.01422	0.878449	0.830851	0.767786	0.463608	0.1219	0.0437515	0.766778			0.0840752	1.26266	2.301	2.279	2.119	2.072	2.056	2.057	2.418	2.494	2.537	2.526	2.225	2.216
3.97244	4.01145	3.99929	3.95929	3.96409	3.95714	4.03539	4.11255	4.29615	4.38161	3.9934	4.16444	4.20615	4.33027	4.01444			4.06947	3.98243	0.761987	1.46581	1.19	0.940042	0.732142	0.683963	1.19716	1.00983	0.894152	0.85113	0.760583	0.405872	0.103359	0.0468835	0.763742			0.0935878	1.25454	2.31008	2.27998	2.119	2.07197	2.053	2.05496	2.421	2.49895	2.53685	2.52096	2.23306	2.22204
4.02254	4.06253	4.03269	3.99269	3.97391	3.97286	4.0796				4.03958	4.21454	4.3378	4.47567	4.06454			4.12351	4.03155	0.757045	1.45663	1.18495	0.935739	0.730069	0.671692	1.19513				0.755229	0.40036	0.115776	0.0861011	0.75936			0.103608	1.24644	2.31892	2.27802	2.119	2.06804	2.053	2.05004	2.421				2.23994	2.22696
4.07291	4.11192	4.0879	4.03692	4.00694	4.00095	4.13291	4.2359	4.431	4.52687	4.09291	4.2729	4.43084	4.56485	4.11491			4.02717	4.08092	0.747756	1.44681	1.17061	0.93009	0.727534	0.668485	1.18485	1.00437	0.913553	0.870983	0.748611	0.396397	0.126532	0.120122	0.74758			0.0710966	1.23861	2.31002	2.28	2.11601	2.06501	2.04601	2.048	2.423	2.492	2.52599	2.51101	2.23002	2.22301
4.12452	4.16441	4.14442	4.08443	4.04435	4.03035	4.18147	4.29751	4.49452	4.58436	4.14452	4.32846	4.46832	4.61427	4.1665		3.88503	4.03501	4.13443	0.744161	1.44064	1.16784	0.915183	0.716158	0.666397	1.1774	1.00195	0.910022	0.87153	0.743193	0.396182	0.118059	0.109291	0.745951		0.0683879	0.0770462	1.23053	2.31496	2.27799	2.11602	2.06798	2.04197	2.04297	2.422	2.48703	2.51415	2.51195	2.23496	2.23307
4.18446	4.21256	4.19356	4.13455	4.08464	4.07064	4.2365	4.35647	4.55446	4.62662	4.20446	4.38251	4.50566	4.64572	4.22448		3.88896	4.03599	4.18455	0.736172	1.43154	1.16158	0.910919	0.714792	0.660265	1.16981	0.980365	0.894005	0.863354	0.7366	0.39175	0.108605	0.0826509	0.736753		0.0716307	0.076604	1.21908	2.31004	2.27701	2.11798	2.06602	2.03903	2.04003	2.422	2.48997	2.53184	2.50605	2.23004	2.24093
4.24506	4.26404	4.25205	4.19605	4.15105	4.12606	4.29005	4.38303	4.58102	4.66601	4.26805	4.42405	4.51702	4.64501	4.29105		3.90205	4.05305	4.24405	0.731911	1.4373	1.1598	0.923148	0.725598	0.659961	1.16284	0.974997	0.888057	0.844401	0.733841	0.426761	0.132787	0.0695069	0.731122		0.0781136	0.0790618	1.21815	2.30199	2.274	2.113	2.068	2.036	2.03699	2.42299	2.48499	2.516	2.497	2.22099	2.238
4.30839	4.31343	4.30343	4.25453	4.20963	4.19163	4.34343	4.41933	4.60613	4.68013	4.32936	4.48013	4.54207	4.65995	4.35141		3.96048	4.10948	4.29543	0.733659	1.43695	1.16056	0.91011	0.7125	0.661678	1.16563	0.972076	0.861545	0.822144	0.734685	0.405188	0.106761	0.0547307	0.73376		0.0828218	0.0816752	1.22376	2.29203	2.27298	2.10798	2.06392	2.03195	2.03097	2.41696	2.47795	2.51602	2.49596	2.21203	2.23796
4.35458	4.36454	4.35355	4.31644	4.28334	4.26633	4.39355	4.45865	4.62087	4.69586	4.37162	4.49586	4.54993	4.65405	4.39957		4.0165	4.1655	4.34555	0.740578	1.44953	1.16746	0.913688	0.71247	0.66614	1.17485	0.965668	0.825594	0.788463	0.741142	0.408461	0.109287	0.0501017	0.740826		0.163206	0.144772	1.23051	2.29497	2.27102	2.10602	2.05409	2.02605	2.02803	2.41204	2.47205	2.51798	2.49104	2.21596	2.23304
4.39793	4.41592	4.40093	4.37591	4.36288	4.34887	4.43693	4.47697	4.62599	4.68202	4.42093	4.52096	4.553	4.653	4.43595		4.16877	4.31278	4.38993	0.742377	1.46301	1.17647	0.927199	0.723014	0.67275	1.18088	0.963124	0.809524	0.759074	0.744345	0.445114	0.126524	0.0488119	0.741509		0.186226	0.154336	1.24211	2.29899	2.269	2.109	2.053	2.02201	2.02301	2.41599	2.474	2.51301	2.492	2.218	2.236
4.44741	4.45346	4.45046	4.43656	4.44482	4.43388	4.47936	4.50118	4.62698	4.66582	4.4734	4.53428	4.55303	4.65	4.48538	4.52352			4.43641	0.747902	1.46809	1.18552	0.934892	0.728318	0.675485	1.18749	0.961128	0.787678	0.729754	0.746484	0.445389	0.127595	0.0480365	0.750118	0.45159			1.25151	2.29797	2.27501	2.11101	2.05495	2.02501	2.024	2.41701	2.47301	2.51603	2.49699	2.216	2.26416
4.49358	4.50553	4.50253	4.50042	4.53816	4.5341	4.52063	4.52181	4.62502	4.64519	4.51859		4.55597	4.65	4.52861	4.58247		4.40753	4.48358	0.754996	1.47701	1.19298	0.944196	0.73724	0.687393	1.19695	0.952884	0.766977	0.706272	0.751515		0.128175	0.0476435	0.75904	0.413999		0.142459	1.26039	2.29404	2.27599	2.11199	2.04905	2.02599	2.024	2.41799	2.47399	2.51996	2.49601	2.216
4.53802	4.54903	4.55703	4.56304	4.61605	4.63706	4.55603	4.54001	4.60299	4.61499	4.56802		4.554	4.63601	4.56802	4.65205	4.48107	4.54607	4.52503	0.761671	1.48344	1.20086	0.964571	0.759606	0.701499	1.20778	0.94726	0.745927	0.702989	0.756831		0.12227	0.0436327	0.766701	0.417443	0.111773	0.0378038	1.26557	2.301	2.278	2.11	2.051	2.031	2.021	2.426	2.475	2.506	2.502	2.219
4.57044	4.59544	4.6084	4.6225	4.70171	4.73483	4.60237	4.55924	4.59085		4.59846	4.59813	4.5571	4.6479	4.60541	4.72653	4.58805	4.65392	4.56941	0.762946	1.48703	1.2044	0.983168	0.785769	0.716366	1.2083	0.94702	0.741897		0.757807	0.384031	0.090678	0.0318865	0.768453	0.454957	0.117074	0.0441361	1.27309	2.30304	2.28104	2.118	2.05103	2.02602	2.01902	2.42897	2.47801	2.51311		2.22403	2.23684
4.62054	4.64454	4.65358	4.67848	4.78225	4.82813	4.64362	4.58674	4.57415		4.65052	4.61286	4.5679	4.6371	4.65157	4.78644	4.7069	4.75803	4.61557	0.769252	1.48573	1.20472	0.998736	0.804843	0.731678	1.21858	0.949299	0.747221		0.764181	0.43038	0.124278	0.0472773	0.774435	0.464719	0.140047	0.0572286	1.27565	2.30795	2.28595	2.118	2.05397	2.02798	2.02098	2.42603	2.47899	2.52588		2.22796	2.21916
4.66492	4.68094	4.69992	4.74089	4.86286	4.91784	4.67994	4.60896	4.58199		4.69891	4.62797	4.57099	4.63999	4.69592	4.85987	4.86372	4.95166	4.66391	0.766425	1.48225	1.20414	1.0015	0.822619	0.750367	1.21669	0.951486	0.75274		0.762453	0.434394	0.125429	0.047959	0.770707	0.476988	0.136966	0.0568209	1.27205	2.30501	2.28899	2.12099	2.052	2.028	2.02499	2.43299	2.48299	2.52999		2.22401	2.221
4.71535	4.73942	4.75341	4.80361	4.94965	5.00665	4.73939	4.64921			4.74139	4.65627	4.57707	4.6738	4.74935	4.91645	4.99997	5.10411	4.70645	0.75974	1.47141	1.19374	0.996147	0.836363	0.764231	1.21211	0.968869			0.756288	0.442326	0.127575	0.0781648	0.764195	0.463051	0.121507	0.057887	1.26682	2.30697	2.29598	2.12205	2.04693	2.02198	2.02607	2.42899	2.48806			2.224	2.22003
4.75564	4.78757	4.80058	4.87338	5.02434	5.08134	4.78361	4.67279			4.78561	4.68772	4.58493	4.6512	4.78964	4.96854	5.11101	5.23087	4.75854	0.752831	1.4614	1.18663	0.999193	0.841306	0.771277	1.20591	0.965331			0.749134	0.446404	0.129324	0.0569285	0.756766	0.460879	0.127992	0.0873584	1.25672	2.30403	2.29402	2.12795	2.03907	2.02002	2.03393	2.42801	2.49494			2.224	2.22297
4.78004	4.83404	4.85403	4.93104	5.08904	5.15705	4.83403				4.81204	4.70903	4.59401	4.651	4.81104	5.00804	5.22103	5.34203	4.79704	0.741503	1.45379	1.1767	0.989824	0.842678	0.776421	1.19776				0.741174	0.42015	0.131469	0.0555789	0.743393	0.45913	0.137142	0.102583	1.24808	2.293	2.297	2.129	2.04201	2.024	2.038	2.431				2.216	2.224
4.84647	4.92458	4.94014	5.02048	5.18001	5.24902	4.91412		5.00598	5.08871	4.8745	4.8037	4.60213	4.6541	4.87647	5.11298	5.27006	5.38409	4.89654	0.731799	1.42667	1.16338	0.975376	0.836599	0.77644	1.18397		0.758845	0.694931	0.732086	0.421191	0.130204	0.053866	0.732954	0.439581	0.147621	0.104794	1.22127	2.29	2.28153	2.12851	2.0589	2.02867	2.03905	2.41954		2.40499	2.36618	2.214	2.21448
4.9015	4.97586	4.9943	5.09443	5.22527	5.29515	4.96701		5.07246	5.1372	4.93247	4.86223	4.61686	4.66589	4.9315	5.15892	5.27527	5.38916	4.94544	0.725855	1.42282	1.15842	0.968318	0.834244	0.776246	1.17484		0.753233	0.696538	0.726967	0.425	0.126008	0.0487469	0.72642	0.435755	0.144521	0.0855406	1.21486	2.29	2.284	2.13054	2.0691	2.04149	2.04305	2.42297		2.40417	2.37862	2.214	2.21345
5.0085	5.02751	5.04251	5.08791	5.25492	5.32193	5.03049		5.13215	5.18608	5.03851	4.92701	4.729	4.79852	5.0405	5.211	5.2925	5.40099	5.00101	0.717948	1.4226	1.15933	0.965751	0.825196	0.775866	1.17456		0.753795	0.677859	0.717235	0.4274	0.15994	0.104453	0.72029	0.425398	0.142538	0.0745571	1.2181	2.28549	2.285	2.132	2.06394	2.039	2.05798	2.42102		2.41102	2.404	2.2085	2.213
5.06309	5.08057	5.09547	5.14346	5.28922	5.36124	5.08472				5.09248	4.98861	4.76528	4.82978	5.09665	5.25218	5.31107	5.41052	5.05255	0.71915	1.42986	1.15867	0.962604	0.816784	0.758349	1.16713				0.719214	0.398877	0.143375	0.0889696	0.720753	0.412567	0.136265	0.0673122	1.22282	2.28561	2.28552	2.13252	2.05817	2.04659	2.05753	2.42495				2.2071	2.20754
5.11372	5.13029	5.13738	5.18632	5.31067	5.3831	5.14572	5.08852	5.05741	5.0531	5.13636	5.08202	4.82687	4.89186	5.15265	5.27145	5.31658	5.4121	5.10133	0.72545	1.43701	1.16563	0.964453	0.803702	0.744301	1.17367	0.937157	0.753954	0.748572	0.72323	0.408565	0.153725	0.0995647	0.728547	0.41772	0.135243	0.0642753	1.22781	2.29412	2.28647	2.13454	2.07737	2.05456	2.06102	2.42109	2.48331	2.52593	2.52695	2.21565	2.20839
5.16264	5.17765	5.18507	5.22256	5.33306	5.40097	5.19066	5.15035	5.15553	5.13862	5.18915	5.17571	4.92227	5.11546	5.19917	5.28807	5.32601	5.41599	5.15113	0.731186	1.44472	1.17418	0.952778	0.77859	0.721237	1.17722	0.924906	0.719023	0.680288	0.730464	0.418604	0.156696	0.120629	0.733786	0.416023	0.133371	0.0606133	1.23436	2.30652	2.28703	2.13799	2.0825	2.06102	2.06351	2.4295	2.496	2.52302	2.52503	2.22852	2.20256
5.21551	5.22952	5.21667	5.25691	5.35263	5.39752	5.24496	5.2239	5.26734	5.26854	5.24397	5.25438	5.01207	5.12722	5.25844	5.30581	5.32954	5.41296	5.19797	0.737621	1.45538	1.18049	0.958059	0.771527	0.715148	1.18391	0.928555	0.73251	0.676406	0.737033	0.41345	0.153566	0.121215	0.739546	0.41871	0.133085	0.0603104	1.24407	2.31359	2.29456	2.13707	2.08555	2.0675	2.06705	2.42955	2.49591	2.52826	2.53109	2.23558	2.21471
5.26073	5.27584	5.27209	5.29017	5.36463	5.39793	5.28384	5.28646	5.36039	5.37623	5.28572	5.33246	5.10471	5.13838	5.29781	5.33061	5.33307	5.40938	5.24036	0.746503	1.46297	1.1872	0.958325	0.763138	0.708124	1.19211	0.949441	0.76428	0.727754	0.74535	0.4211	0.134233	0.0508848	0.748701	0.441707	0.129774	0.0582041	1.25256	2.32294	2.30093	2.14144	2.08951	2.06891	2.07048	2.43447	2.49017	2.54595	2.53726	2.24496	2.23336
5.30301	5.31952	5.30502	5.325	5.38049	5.393	5.32752	5.32252	5.39909	5.50822	5.328	5.41052	5.23352	5.28148	5.33802	5.3585	5.33904	5.42903	5.286	0.753731	1.46384	1.19417	0.952381	0.750674	0.700885	1.19558	0.947303	0.760451	0.73374	0.75464	0.441067	0.128327	0.0593771	0.753701	0.449451	0.134195	0.0810796	1.25719	2.3275	2.304	2.142	2.09049	2.069	2.07049	2.44149	2.508	2.55339	2.54799	2.2475	2.23649
5.34201	5.3646	5.3545	5.3523	5.38418	5.39415	5.37648	5.38723	5.4942	5.61247	5.36302	5.4828	5.43753	5.42081	5.38243	5.39686	5.36359	5.46248	5.32268	0.757303	1.46465	1.19605	0.952426	0.74781	0.698145	1.20269	0.971677	0.795093	0.78172	0.757613	0.453505	0.135351	0.0489422	0.757906	0.485104	0.120592	0.0700196	1.26113	2.32755	2.30605	2.14452	2.08853	2.06943	2.0679	2.44003	2.512	2.55801	2.54397	2.24705	2.22702
5.38429	5.41541	5.39639	5.37876	5.39818	5.40567	5.41842	5.44743	5.59301	5.7122	5.40471	5.55077	5.54211	5.52401	5.41992	5.42872	5.3687	5.48704	5.37836	0.761282	1.46546	1.19786	0.950423	0.745424	0.695072	1.20491	0.985963	0.838358	0.814334	0.759729	0.461252	0.148389	0.0562521	0.763502	0.4939	0.0969055	0.0699211	1.2628	2.33109	2.31043	2.14653	2.09045	2.06488	2.06099	2.44204	2.51149	2.5591	2.54176	2.25059	2.22944
5.42765	5.46164	5.44112	5.41062	5.41555	5.41805	5.46514	5.5117	5.68117	5.80145	5.44517	5.60762	5.66857	5.66183	5.46862	5.39768		5.50559	5.42412	0.760156	1.45985	1.1938	0.942237	0.738231	0.692248	1.20023	0.997201	0.87597	0.843762	0.757705	0.465784	0.163235	0.0572536	0.763377	0.461543		0.11706	1.25945	2.333	2.30952	2.14751	2.0875	2.05949	2.05698	2.4475	2.5135	2.56403	2.53196	2.25149	2.22904
5.4745	5.51206	5.48556	5.44738	5.43431	5.43479	5.51356	5.58094	5.74957	5.88613	5.49497	5.65749	5.77665	5.88779	5.51057	5.45213	5.40289	5.55177	5.47001	0.754504	1.4516	1.18833	0.942204	0.740549	0.685142	1.19518	0.999068	0.879428	0.870414	0.750429	0.455038	0.149438	0.087078	0.759513	0.457194	0.116491	0.132601	1.25143	2.33894	2.31454	2.15298	2.08796	2.05345	2.04992	2.45007	2.51455	2.56854	2.52387	2.25497	2.24304
5.5189	5.5604	5.53274	5.4808	5.46051	5.45883	5.56184	5.65958	5.83912	5.96425	5.53793	5.69751	5.89014	6.01114	5.55993	5.46648	5.39111	5.57601	5.51444	0.74743	1.43896	1.18019	0.933113	0.732221	0.679206	1.18399	0.990394	0.887966	0.88854	0.746655	0.459352	0.157762	0.113601	0.748727	0.459557	0.121118	0.153754	1.24437	2.33548	2.31846	2.15151	2.08399	2.0484	2.04347	2.45693	2.51802	2.57003	2.51491	2.25346	2.24589
5.57102	5.61301	5.57652	5.51903	5.49951	5.48902	5.61002	5.70754	5.91526	6.01711	5.58952	5.74103	5.93805	6.05907	5.61252	5.51102	5.39	5.60155	5.56751	0.739364	1.43306	1.17268	0.926683	0.727003	0.671797	1.17292	0.989803	0.893929	0.894009	0.7395	0.453448	0.167951	0.115342	0.740602	0.455085	0.120561	0.155103	1.23485	2.32701	2.3185	2.153	2.08201	2.04201	2.037	2.457	2.52199	2.53196	2.511	2.24351	2.24201
5.62712	5.6651	5.62706	5.57156	5.53158	5.52449	5.66357	5.74741			5.64609	5.8036	5.96744	6.09448	5.66912	5.55554	5.39307	5.63048	5.61711	0.730145	1.42177	1.16405	0.920538	0.725625	0.666333	1.16271	0.981976			0.729406	0.447145	0.162477	0.116066	0.732577	0.453444	0.132145	0.161799	1.22767	2.3334	2.32149	2.153	2.08649	2.04296	2.03248	2.459	2.53599			2.25037	2.24667
5.68103	5.71837	5.67649	5.61948	5.58211	5.56763	5.7139	5.8164	6.02667	6.11674	5.6971	5.85733	5.99862	6.1282	5.72293	5.60188	5.40093	5.61174	5.67044	0.72558	1.41975	1.16105	0.916492	0.717339	0.662948	1.16208	0.973247	0.883524	0.871208	0.727626	0.43764	0.131367	0.0912104	0.725499	0.451737	0.143176	0.130075	1.22208	2.32321	2.32154	2.15249	2.08647	2.03911	2.03105	2.45851	2.51847	2.53947	2.50493	2.23873	2.25932
5.74217	5.77115	5.73368	5.6727	5.64219	5.62621	5.76867	5.88708	6.05311	6.1461	5.75817	5.9362	6.02305	6.13607	5.78168	5.67071	5.38302	5.64618	5.72465	0.726084	1.41623	1.15833	0.915121	0.718322	0.664826	1.15742	0.965146	0.848153	0.848078	0.726511	0.428278	0.126896	0.0616178	0.727742	0.451283	0.0891369	0.0981066	1.21952	2.32597	2.32399	2.15349	2.085	2.03899	2.03149	2.45649	2.49901	2.55783	2.50198	2.24147	2.25495
5.80063	5.82255	5.79306	5.73266	5.70225	5.69031	5.83063	5.90242	6.07427	6.16506	5.81508	5.97412	6.03305	6.149	5.84465	5.73841	5.41761	5.68502	5.77762	0.717219	1.41649	1.15231	0.912957	0.71562	0.662601	1.15016	0.966147	0.84274	0.812581	0.721286	0.433723	0.126164	0.0573531	0.715749	0.432912	0.11264	0.0944684	1.21895	2.31301	2.32347	2.15402	2.08292	2.03708	2.03058	2.4473	2.50102	2.52586	2.49898	2.2275	2.24638
5.85423	5.87043	5.84188	5.788	5.7647	5.75776	5.87803	5.9305	6.09202	6.16852	5.86439	5.98262	6.0361	6.14895	5.90017	5.81767	5.4884	5.76683	5.83175	0.714499	1.42181	1.1539	0.913161	0.71165	0.662385	1.17421	0.960677	0.823913	0.770165	0.717338	0.438851	0.129686	0.0561621	0.714603	0.42174	0.154563	0.10691	1.22274	2.31455	2.32051	2.15554	2.07757	2.04297	2.03651	2.44288	2.50193	2.51707	2.49807	2.22707	2.27112
5.90816	5.94013	5.91114	5.88319	5.88129	5.87929	5.92012	5.9511	6.09301	6.14894	5.94314	6.00809	6.04001	6.14701	5.94415	5.98312		6.12396	5.88815	0.745607	1.4213	1.17781	0.917455	0.716565	0.66202	1.18358	0.959718	0.803585	0.743798	0.744137	0.452724	0.130327	0.0525669	0.747967	0.433508		0.0951659	1.22264	2.32101	2.292	2.14399	2.077	2.042	2.03501	2.43801	2.49899	2.52001	2.50101	2.246	2.27605
5.96152	5.98568	5.95962	5.94798	5.98013	5.97934	5.96049	5.98422	6.09679	6.12852	5.99256	6.03848	6.04406	6.14999	5.9955	6.02602		6.10811	5.93956	0.75142	1.42982	1.18009	0.929489	0.728649	0.679013	1.19408	0.9487	0.771231	0.712447	0.746583	0.443537	0.129461	0.0481232	0.757285	0.409196		0.086283	1.23369	2.32299	2.29103	2.139	2.07603	2.04113	2.03812	2.4431	2.49403	2.52201	2.50412	2.24701	2.294
5.99722	6.03241	6.00234	6.01451	6.05723	6.0702	5.99453	5.99993	6.08295	6.09638	6.03115	6.07045	6.04795	6.14878	6.0302	6.09594	5.94111	5.98506	5.97824	0.756786	1.43632	1.18658	0.939193	0.737106	0.682157	1.20176	0.945149	0.752852	0.698362	0.751522	0.423027	0.128022	0.04559	0.762969	0.412826	0.111939	0.0363243	1.2409	2.32193	2.29302	2.13905	2.07807	2.05017	2.0461	2.45005	2.4961	2.5231	2.51212	2.24795	2.29393
6.04716	6.09019	6.05716	6.07626	6.14829	6.16039	6.05717	6.03806	6.08094	6.07091	6.07818	6.08904	6.04606	6.14002	6.07917	6.17533	6.02753	6.06961	6.0292	0.75909	1.43587	1.19711	0.957724	0.760645	0.693937	1.19964	0.93494	0.732158	0.674148	0.754903	0.407503	0.12001	0.04192	0.764167	0.437563	0.126924	0.0466831	1.24629	2.31898	2.294	2.141	2.08101	2.05705	2.05003	2.45199	2.5	2.52704	2.51708	2.24597	2.29083
6.08376	6.13277	6.09279	6.13373	6.21204	6.24621	6.09479	6.05141	6.06685		6.11869	6.09831	6.05915	6.14504	6.11774	6.24805	6.147	6.20603	6.07474	0.763512	1.438	1.19827	0.967492	0.770836	0.7088	1.20368	0.937111	0.734075		0.760032	0.428075	0.128845	0.0419668	0.767833	0.447493	0.117025	0.0454153	1.24691	2.314	2.29404	2.13994	2.08307	2.06806	2.05612	2.44994	2.49901	2.53604		2.23996	2.253
6.13596	6.18623	6.14727	6.18432	6.28389	6.32994	6.14886	6.07969			6.16598	6.11932	6.06917	6.14793	6.16893	6.32025	6.28494	6.34687	6.12593	0.760775	1.43246	1.19782	0.975039	0.787042	0.724176	1.20068	0.939842			0.759288	0.437923	0.137317	0.0462987	0.763145	0.473294	0.132976	0.0620847	1.24393	2.31402	2.2971	2.13625	2.08815	2.07205	2.0642	2.44605	2.50002			2.23712	2.25298
6.1741	6.23509	6.19809	6.2371	6.35914	6.40715	6.18311	6.10708			6.20509	6.13206	6.07601	6.14501	6.2061	6.37011	6.40224	6.50125	6.16311	0.754586	1.42741	1.18958	0.973426	0.797106	0.744336	1.19404	0.937162			0.75242	0.439231	0.139194	0.066134	0.757773	0.469835	0.137217	0.0662705	1.24005	2.31501	2.301	2.146	2.09401	2.074	2.07201	2.448	2.50101			2.242	2.25201
6.2275	6.28173	6.24761	6.2907	6.43694	6.48992	6.24268	6.15056			6.25451	6.16433	6.08214	6.14799	6.26245	6.42943	6.53036	6.63961	6.22454	0.746952	1.4199	1.17832	0.976638	0.816652	0.753201	1.19417	0.943531			0.741289	0.439629	0.141598	0.0628771	0.753819	0.450988	0.141322	0.0774951	1.23293	2.31807	2.30304	2.1471	2.09696	2.07607	2.07918	2.449	2.504			2.24307	2.25499
6.26417	6.3352	6.2922	6.34241	6.50529	6.55751	6.29193	6.19198			6.29215	6.18901	6.09217	6.14707	6.29625	6.46129	6.62968	6.75656	6.26432	0.738238	1.41315	1.17382	0.97498	0.818268	0.765468	1.18226	0.94724			0.734529	0.430824	0.141378	0.0626805	0.743406	0.450017	0.14812	0.0893835	1.22387	2.32302	2.30612	2.1541	2.09395	2.08114	2.09224	2.4491	2.50417			2.24802	2.254
6.31227	6.38426	6.3413	6.40022	6.55826	6.61929	6.3303	6.23233			6.33926	6.23026	6.09906	6.15002	6.34727	6.51428	6.69802	6.82003	6.31828	0.726705	1.4035	1.16636	0.972071	0.819795	0.767431	1.17832	0.95043			0.725056	0.425714	0.139615	0.0630663	0.730203	0.445436	0.155847	0.121179	1.21527	2.324	2.31102	2.15803	2.09203	2.08706	2.10204	2.45303	2.51102			2.24901	2.25401
6.36469	6.43463	6.39867	6.4437	6.6076	6.6756	6.38775				6.38875	6.27985	6.11145	6.15331	6.39969	6.56873	6.70219	6.82619	6.37169	0.716095	1.39775	1.15772	0.96071	0.818716	0.767481	1.1767				0.709167	0.42842	0.131147	0.0548132	0.724987	0.448601	0.155224	0.0999416	1.20516	2.32407	2.31504	2.16303	2.09828	2.0991	2.1101	2.45812				2.2501	2.25497
6.4128	6.47838	6.44531	6.49223	6.64908	6.71691	6.4395				6.44082	6.33826	6.14291	6.17548	6.44777	6.61945	6.71616	6.83976	6.41938	0.715869	1.39725	1.15614	0.954661	0.806222	0.761971	1.16835				0.715048	0.429798	0.144628	0.061573	0.718855	0.46125	0.156612	0.0961165	1.20699	2.32927	2.31805	2.16507	2.1171	2.10602	2.11712	2.4659				2.25707	2.25293
6.48411	6.53307	6.4971	6.54109	6.69205	6.75306	6.4991	6.41713			6.51311	6.38815	6.17909	6.234	6.51811	6.67709	6.76201	6.87001	6.47411	0.7194	1.398	1.158	0.95629	0.802308	0.754446	1.17001	0.94127			0.716171	0.403562	0.125562	0.0537933	0.72459	0.452132	0.147199	0.0737959	1.20793	2.34	2.32001	2.16801	2.12101	2.10701	2.12201	2.46201	2.51801			2.26	2.25
6.53988	6.56695	6.54779	6.58556	6.71846	6.78133	6.54979	6.48279			6.56686	6.46557	6.2274	6.23604	6.57482	6.72342	6.76915	6.8741	6.52774	0.724585	1.40506	1.16138	0.956608	0.786211	0.737216	1.17806	0.93589			0.721544	0.39455	0.137067	0.0664015	0.729495	0.448075	0.146848	0.0716908	1.21511	2.33912	2.32294	2.17204	2.12703	2.1131	2.125	2.46604	2.52409			2.26013	2.24904
6.59921	6.63099	6.60077	6.62421	6.74935	6.80317	6.60336	6.53665			6.62531	6.5723	6.32259	6.44064	6.63031	6.75125	6.77925	6.88115	6.57796	0.731821	1.4144	1.16669	0.962412	0.784616	0.726009	1.17938	0.925099			0.728743	0.401098	0.164195	0.130362	0.736624	0.442402	0.147895	0.067585	1.22054	2.34702	2.31902	2.175	2.12912	2.12005	2.12498	2.46895	2.53005			2.26898	2.25183
6.64717	6.67023	6.63125	6.67218	6.76311	6.81003	6.65716	6.60233	6.65318		6.67717	6.66346	6.4255	6.54551	6.68217	6.76106	6.789	6.887	6.61622	0.741782	1.42705	1.17209	0.961661	0.770557	0.714474	1.18414	0.943952	0.741989		0.740735	0.423989	0.169521	0.136341	0.74433	0.415978	0.142149	0.0606562	1.22912	2.34806	2.32	2.17499	2.13399	2.12201	2.12399	2.46703	2.53202	2.56008		2.26806	2.24501
6.6838	6.71975	6.68461	6.71061	6.78531	6.81601	6.69175	6.67109	6.69157	6.68282	6.71375	6.76009	6.53152	6.65206	6.7179	6.77438	6.78907	6.88707	6.66172	0.74867	1.43392	1.1812	0.951537	0.753275	0.704771	1.18942	0.927979	0.725414	0.703185	0.748106	0.436362	0.167468	0.133398	0.750602	0.411208	0.139848	0.0577234	1.23781	2.36088	2.3209	2.17196	2.13196	2.12397	2.12207	2.47307	2.537	2.57584	2.56799	2.2809	2.24831
6.73775	6.77091	6.72591	6.7517	6.80628	6.8173	6.74322	6.74566	6.79834	6.80685	6.76475	6.83473	6.63602	6.66009	6.77865	6.80082	6.794	6.8917	6.71091	0.758161	1.43719	1.18587	0.950578	0.747471	0.69963	1.20299	0.95016	0.749501	0.709624	0.759283	0.442844	0.15038	0.0684402	0.758167	0.406355	0.1357	0.0539596	1.24576	2.353	2.31402	2.169	2.12891	2.12191	2.12686	2.47793	2.53702	2.5653	2.56712	2.274	2.26874
6.76914	6.80915	6.76414	6.78108	6.81805	6.83004	6.79414	6.8152	6.89628	6.92634	6.79611	6.90717	6.76236	6.83126	6.80616	6.83506	6.79414	6.8791	6.74914	0.763664	1.44285	1.1946	0.947998	0.742526	0.704629	1.20916	0.961943	0.770534	0.714047	0.764863	0.4576	0.138991	0.060455	0.763493	0.459882	0.134829	0.0543562	1.25129	2.35299	2.315	2.16901	2.12499	2.11797	2.12095	2.47501	2.53799	2.57797	2.572	2.27399	2.25801
6.8185	6.85966	6.81151	6.80946	6.83628	6.84219	6.84166	6.88491	6.99231	7.04344	6.8346	6.966	6.88579	6.92307	6.86151	6.85422	6.84232	6.91499	6.79662	0.768374	1.44929	1.20222	0.950664	0.744469	0.700687	1.21281	0.990247	0.809555	0.74752	0.76931	0.450981	0.108883	0.0418873	0.767954	0.409627	0.117192	0.0530235	1.25636	2.35099	2.31599	2.17099	2.12096	2.10787	2.10278	2.47699	2.53306	2.56803	2.57194	2.27196	2.26288
6.85318	6.90511	6.84711	6.84072	6.85548	6.85558	6.88728	6.94754	7.082	7.14263	6.87601	7.03454	7.00894	7.06564	6.89728	6.86987		6.98228	6.83928	0.769242	1.44671	1.20424	0.948961	0.743121	0.695687	1.21242	1.00174	0.835332	0.783771	0.769898	0.455992	0.123713	0.0481728	0.769473	0.416699		0.0530821	1.25663	2.34993	2.31498	2.17005	2.1179	2.09866	2.08773	2.476	2.53707	2.56986	2.56773	2.269	2.25507
6.9012	6.95023	6.89219	6.87017	6.87515	6.87912	6.93921	7.01027	7.16341	7.24948	6.91721	7.09724	7.12867	7.21385	6.9492			7.03425	6.89118	0.766484	1.4459	1.203	0.949755	0.745975	0.692327	1.20381	1.01304	0.860653	0.812686	0.767353	0.437787	0.119769	0.0387025	0.766752			0.127304	1.25229	2.34702	2.31404	2.172	2.114	2.08493	2.07694	2.47601	2.54	2.56399	2.55694	2.269	2.258
6.94177	6.99872	6.93172	6.90562	6.9054	6.90343	6.98272	7.06699	7.24721	7.348	6.96071	7.14749	7.26623	7.3874	6.98971			7.08227	6.92775	0.761026	1.43922	1.19358	0.940621	0.73891	0.687513	1.19846	1.01014	0.890115	0.846884	0.757695	0.422932	0.11983	0.0642447	0.764931			0.148799	1.24625	2.35127	2.32197	2.17297	2.113	2.07093	2.06485	2.47897	2.53999	2.56087	2.54488	2.26927	2.2581
6.99426	7.04808	6.98138	6.94816	6.93321	6.93296	7.03223	7.13435	7.32921	7.41675	7.00935	7.18103	7.34926	7.48235	7.03826		6.84734	6.90012	6.97918	0.749763	1.42887	1.1833	0.940319	0.741896	0.678887	1.19129	1.00542	0.909636	0.876286	0.745854	0.423798	0.136095	0.105054	0.755163		0.116886	0.0399557	1.23708	2.36885	2.32015	2.17098	2.11278	2.06568	2.05478	2.47702	2.53888	2.5522	2.53678	2.2869	2.2649
7.04412	7.0911	7.0361	6.9941	6.98107	6.97108	7.08111	7.18812	7.37714	7.4861	7.06311	7.22214	7.39904	7.53602	7.08811		6.86109	6.905	7.02611	0.73682	1.41939	1.17623	0.925656	0.729078	0.673222	1.18151	1.001	0.903572	0.893975	0.738894	0.477873	0.145013	0.123389	0.736646		0.114412	0.0401872	1.22749	2.36299	2.326	2.17	2.104	2.053	2.04599	2.478	2.53398	2.55998	2.52798	2.28298	2.261
7.09981	7.14182	7.08277	7.04378	7.01682	7.00872	7.13474	7.24527	7.44438	7.53262	7.11785	7.28974	7.4184	7.54734	7.14086		6.90314	6.90616	7.07978	0.731983	1.41466	1.171	0.932988	0.732597	0.664507	1.17122	0.991167	0.919079	0.906107	0.735996	0.431521	0.141363	0.103534	0.73004		0.139601	0.0439021	1.2215	2.35789	2.32691	2.16794	2.10194	2.05193	2.03991	2.47796	2.52606	2.55179	2.5199	2.27487	2.2631
7.15745	7.20011	7.13738	7.09923	7.07533	7.06021	7.18723	7.26528	7.47218	7.57694	7.17838	7.34245	7.44689	7.57163	7.2024		6.91418	6.92099	7.13523	0.735054	1.41214	1.16837	0.920247	0.72535	0.663516	1.16821	0.977114	0.922823	0.906327	0.735052	0.436206	0.132881	0.0823326	0.737076		0.163686	0.064182	1.21913	2.34976	2.32098	2.16398	2.09793	2.04688	2.03402	2.47485	2.52976	2.53695	2.51276	2.26578	2.27007
7.21627	7.24523	7.19324	7.14932	7.12931	7.10933	7.23725	7.31709	7.52006	7.61513	7.23429	7.40116	7.48303	7.597	7.25924		6.96236	7.08236	7.18525	0.737654	1.41373	1.16788	0.916518	0.721344	0.660615	1.17245	0.979666	0.907141	0.89519	0.737589	0.425574	0.117972	0.0577833	0.739729		0.178869	0.146621	1.22201	2.33998	2.31999	2.16297	2.09501	2.04201	2.03502	2.46899	2.52	2.53498	2.50298	2.25698	2.27296
7.27172	7.29373	7.24378	7.21487	7.19405	7.17812	7.28872	7.33573	7.5327	7.64216	7.29366	7.43327	7.49012	7.59801	7.30975		7.03677	7.15675	7.23673	0.740583	1.42105	1.1743	0.924388	0.728331	0.67584	1.17398	0.974807	0.898912	0.870194	0.743478	0.42852	0.118354	0.052321	0.739647		0.179292	0.147418	1.22828	2.33591	2.31797	2.15596	2.09791	2.04512	2.04004	2.46593	2.52082	2.52973	2.49804	2.25193	2.26503
7.32012	7.34324	7.29636	7.27351	7.26495	7.2539	7.3369	7.38449	7.57893	7.65302	7.33829	7.45146	7.49807	7.59898	7.36002	7.41954	7.1539	7.27292	7.28622	0.744904	1.43068	1.18244	0.935546	0.735705	0.678512	1.18286	0.979195	0.874774	0.835275	0.748007	0.431358	0.119929	0.049715	0.743649	0.444018	0.216408	0.184246	1.23784	2.3301	2.31595	2.15307	2.09193	2.05295	2.04305	2.46105	2.50893	2.51227	2.50107	2.24712	2.26734
7.3651	7.3931	7.35112	7.33413	7.34317	7.3302	7.37312	7.4041	7.57602	7.65396	7.39009	7.47006	7.501	7.598	7.40111	7.44113	7.19016	7.31015	7.3351	0.75111	1.43867	1.18444	0.941421	0.739139	0.680997	1.19081	0.977759	0.848772	0.794471	0.750704	0.438902	0.120282	0.0479066	0.752838	0.441933	0.196638	0.164799	1.24711	2.334	2.314	2.156	2.08899	2.05101	2.04501	2.46299	2.506	2.52301	2.50402	2.252	2.28103
7.4077	7.43574	7.40473	7.3909	7.41914	7.41731	7.42559	7.44727	7.58391	7.63561	7.42981	7.49646	7.50205	7.59898	7.4495	7.49794	7.26275	7.37799	7.3787	0.755659	1.44568	1.19211	0.946608	0.743137	0.688704	1.19858	0.96422	0.801081	0.754835	0.752318	0.435285	0.121065	0.0463966	0.760861	0.438426	0.177101	0.144968	1.25679	2.33403	2.31397	2.15595	2.08602	2.05609	2.04909	2.46002	2.50602	2.52705	2.51408	2.253	2.29411
7.45409	7.48528	7.45328	7.45023	7.49467	7.50399	7.46502	7.46575	7.57769	7.60906	7.48307	7.5268	7.50505	7.59802	7.48326	7.56082	7.37854	7.44384	7.42521	0.758894	1.45335	1.19924	0.95783	0.754957	0.698999	1.20481	0.957522	0.778388	0.718666	0.75481	0.422675	0.119097	0.0455133	0.764176	0.411834	0.105675	0.0240842	1.26491	2.33617	2.312	2.153	2.0871	2.06212	2.0551	2.46102	2.507	2.5301	2.51922	2.25315	2.30107
7.49014	7.54269	7.50418	7.49776	7.55087	7.5664	7.50516	7.49859	7.57242	7.57888	7.52064	7.55451	7.51053	7.58652	7.52563	7.61532	7.45049	7.48858	7.48017	0.756	1.44393	1.1984	0.962849	0.76214	0.707487	1.20698	0.959611	0.763943	0.708362	0.75296	0.416564	0.112892	0.0464764	0.760074	0.447898	0.115259	0.0469217	1.25527	2.323	2.30148	2.14649	2.086	2.06052	2.05901	2.4535	2.50102	2.52403	2.52005	2.243	2.29031
7.52176	7.5838	7.5448	7.55575	7.63156	7.65524	7.54125	7.51838	7.56197	7.54976	7.55279	7.55615	7.51655	7.59215	7.55426	7.68494	7.55925	7.61692	7.51729	0.759245	1.44572	1.20237	0.967068	0.768839	0.72103	1.21338	0.953264	0.74897	0.687933	0.75631	0.430789	0.111242	0.0468501	0.76303	0.458618	0.113215	0.0520785	1.2561	2.32192	2.29754	2.14449	2.08555	2.06508	2.061	2.45453	2.50546	2.52207	2.51922	2.24244	2.2499
7.57247	7.63752	7.59843	7.60632	7.7027	7.7385	7.59154	7.54386	7.55969	7.53335	7.60591	7.56653	7.52015	7.6023	7.60548	7.74839	7.67731	7.77864	7.57005	0.761774	1.44616	1.20291	0.980925	0.789146	0.734536	1.212	0.955075	0.740964	0.728316	0.759206	0.444963	0.119015	0.0508598	0.765187	0.477527	0.128359	0.0764256	1.2581	2.31646	2.30051	2.14396	2.089	2.07052	2.06127	2.45627	2.50261	2.52707	2.5341	2.23842	2.24295
7.6116	7.6786	7.63614	7.65964	7.77117	7.81919	7.6336	7.55857	7.54697	7.507	7.64261	7.58805	7.52601	7.6145	7.6451	7.80464	7.8108	7.90534	7.61262	0.756692	1.44286	1.20406	0.985364	0.800079	0.738432	1.20712	0.953867	0.739162	0.711185	0.755616	0.455524	0.124066	0.0534563	0.758618	0.481004	0.127571	0.0793016	1.25552	2.315	2.30101	2.14251	2.08899	2.07152	2.07202	2.44701	2.50701	2.53001	2.53802	2.235	2.241
7.65371	7.72228	7.69222	7.71621	7.84103	7.89853	7.67487	7.5767	7.53479		7.68659	7.60759	7.53061	7.61504	7.68477	7.85911	7.93252	8.04158	7.66273	0.751081	1.43549	1.19438	0.989524	0.813163	0.752239	1.20529	0.960633	0.758965		0.749513	0.452896	0.124353	0.05003	0.753751	0.451334	0.129614	0.0802648	1.25045	2.31446	2.3035	2.14599	2.08543	2.07947	2.07863	2.45189	2.4979	2.53729		2.23397	2.23901
7.70073	7.77368	7.73969	7.78241	7.92055	7.98448	7.73172	7.62041	7.52294		7.72628	7.64603	7.5377	7.61749	7.73562	7.89919	8.03131	8.14432	7.71112	0.74302	1.42749	1.18731	0.991148	0.826144	0.763988	1.19854	0.963111	0.755624		0.742488	0.45031	0.123962	0.0536763	0.745115	0.449521	0.163575	0.119232	1.23922	2.31155	2.30353	2.14556	2.07312	2.07907	2.0921	2.4452	2.49215	2.55482		2.23204	2.23941
7.74927	7.82026	7.78676	7.82777	7.97077	8.02629	7.76031	7.63624	7.55917		7.77678	7.66729	7.5456	7.61701	7.77979	7.94626	8.10173	8.21522	7.75527	0.737877	1.42015	1.17736	0.976328	0.816187	0.763969	1.19698	0.957022	0.757049		0.736917	0.43309	0.125741	0.0523224	0.740483	0.445568	0.18388	0.152202	1.23213	2.3135	2.30451	2.14801	2.08349	2.07654	2.09052	2.45302	2.49801	2.54798		2.2335	2.23597
7.80423	7.87216	7.83883	7.88114	8.02477	8.08522	7.82359	7.68958	7.59667		7.8337	7.72545	7.56573	7.61807	7.83725	7.99928	8.14653	8.25904	7.80875	0.733315	1.41466	1.17349	0.973398	0.812815	0.76385	1.19216	0.957102	0.78252		0.733354	0.449257	0.139149	0.053953	0.735076	0.451429	0.180599	0.149009	1.22635	2.31249	2.30605	2.15007	2.08061	2.08451	2.09458	2.45666	2.50019	2.54427		2.23399	2.23054
7.85399	7.91727	7.89535	7.92483	8.0769	8.134	7.86479	7.72968			7.88146	7.75715	7.58167	7.62295	7.88902	8.05281	8.14917	8.2622	7.85987	0.731079	1.4128	1.1663	0.962192	0.804071	0.757177	1.19467	0.938722			0.729758	0.422433	0.136269	0.0529123	0.734334	0.464724	0.180666	0.140959	1.2232	2.31158	2.30951	2.15515	2.08808	2.08556	2.10002	2.46671	2.51305			2.23309	2.23298
7.91112	7.96559	7.94709	7.97558	8.11157	8.17205	7.93361	7.79213			7.93711	7.82013	7.60761	7.64007	7.94712	8.10258	8.17406	8.29104	7.91208	0.72315	1.41563	1.16007	0.957165	0.788382	0.744804	1.1865	0.939938			0.720659	0.419366	0.142131	0.0560881	0.727881	0.455747	0.155984	0.0960426	1.22392	2.3145	2.31	2.161	2.09101	2.08801	2.10049	2.45549	2.515			2.2365	2.23198
7.97379	8.01527	7.99765	8.01824	8.14582	8.20021	7.9953	7.8462			7.99877	7.8909	7.66546	7.68104	8.01036	8.14558	8.19816	8.30715	7.95829	0.722983	1.4222	1.16311	0.953704	0.779349	0.731577	1.18525	0.947361			0.719984	0.405705	0.136024	0.0543962	0.728287	0.45144	0.153396	0.0805523	1.22782	2.31754	2.3105	2.15951	2.09707	2.09053	2.09693	2.45249	2.51391			2.23654	2.22442
8.02792	8.06765	8.0421	8.06865	8.16828	8.2149	8.0498	7.92865	8.18097		8.05138	7.98635	7.73192	7.8524	8.06936	8.18473	8.20915	8.31702	8.01218	0.726727	1.43287	1.16877	0.957296	0.768423	0.725847	1.18568	0.949649	0.731833		0.723546	0.410095	0.148147	0.116297	0.732187	0.448113	0.147721	0.0732162	1.23471	2.32057	2.31052	2.15992	2.10165	2.09243	2.09196	2.45146	2.50802	2.43012		2.23954	2.21905
8.08524	8.11421	8.08673	8.11516	8.19957	8.23107	8.10227	7.99531	8.22023		8.10723	8.08145	7.82991	7.9494	8.12425	8.19413	8.21505	8.31803	8.05975	0.733668	1.43896	1.17982	0.943049	0.747786	0.714595	1.18782	0.956412	0.723524		0.732905	0.427028	0.159566	0.128327	0.73654	0.446138	0.146136	0.0698069	1.24544	2.32353	2.31149	2.15652	2.10749	2.0895	2.09049	2.44997	2.50905	2.43497		2.24103	2.221
8.1068	8.1538	8.13015	8.14555	8.21331	8.24462	8.15519	8.06106	8.14931	8.01471	8.15164	8.1681	7.87945	8.02656	8.1727	8.21839	8.22504	8.32401	8.10856	0.745459	1.42633	1.18813	0.94392	0.742194	0.706644	1.19752	0.946376	0.734123	0.671757	0.740946	0.433325	0.140531	0.140684	0.741873	0.430661	0.141207	0.0628701	1.2331	2.30607	2.29207	2.15902	2.10501	2.08901	2.08799	2.44431	2.51994	2.49253	2.54593	2.24698	2.22054
8.16093	8.208	8.16793	8.17717	8.23539	8.25117	8.1759	8.13359	8.14839	8.13186	8.18593	8.22066	7.97908	8.10249	8.20073	8.21859	8.2281	8.32502	8.1471	0.756789	1.4396	1.1922	0.941718	0.736631	0.700633	1.21308	0.948031	0.739356	0.673141	0.759122	0.423216	0.13273	0.0988237	0.755026	0.424084	0.140961	0.0628815	1.23981	2.31132	2.29695	2.147	2.11466	2.09388	2.08898	2.44817	2.51615	2.55007	2.54144	2.23724	2.21371
8.19808	8.24811	8.20511	8.22403	8.25104	8.25805	8.21213	8.19715	8.24423	8.24631	8.22308	8.28717	8.10229	8.20224	8.2301	8.24205	8.23202	8.32596	8.19108	0.759562	1.44328	1.19583	0.946438	0.734699	0.703549	1.20903	0.945355	0.738916	0.682456	0.76199	0.435855	0.110745	0.0494442	0.757665	0.430279	0.139755	0.0629034	1.24721	2.32401	2.29501	2.14701	2.101	2.08899	2.08797	2.455	2.52198	2.55299	2.559	2.24701	2.24199
8.23178	8.29577	8.25252	8.23855	8.26743	8.27828	8.2647	8.26208	8.3396	8.37388	8.25578	8.35718	8.22176	8.30329	8.27067	8.26233	8.23933	8.31174	8.22583	0.7647	1.44612	1.20257	0.949682	0.738541	0.702985	1.21913	0.980255	0.782932	0.718583	0.765939	0.446518	0.109153	0.047202	0.76396	0.442278	0.125181	0.0478009	1.2524	2.32803	2.29899	2.151	2.10296	2.08487	2.07491	2.45406	2.51399	2.55015	2.55791	2.25103	2.23885
8.28474	8.34815	8.2882	8.27576	8.29659	8.29761	8.31212	8.33553	8.44842	8.50191	8.30876	8.43773	8.34221	8.39349	8.31594	8.28451	8.26161	8.36092	8.28192	0.765911	1.4451	1.20299	0.949033	0.737842	0.699927	1.21756	0.977684	0.797307	0.754812	0.76637	0.461743	0.136603	0.0566087	0.765781	0.447362	0.117586	0.0481305	1.253	2.33015	2.298	2.1509	2.09985	2.07567	2.06875	2.45792	2.51308	2.55982	2.55185	2.25313	2.22885
8.31325	8.39222	8.33419	8.30516	8.31911	8.32113	8.35523	8.39426	8.54145	8.61351	8.33823	8.50427	8.4656	8.56566	8.35224			8.35798	8.31726	0.760215	1.4405	1.1986	0.945688	0.735203	0.696358	1.21429	0.993568	0.834513	0.784054	0.760646	0.46453	0.135714	0.0552154	0.760085			0.0584825	1.24537	2.33599	2.298	2.14701	2.09397	2.06297	2.05898	2.455	2.51601	2.55299	2.54596	2.25799	2.223
8.36557	8.43778	8.37378	8.33866	8.34254	8.34848	8.40178	8.44837	8.63328	8.71934	8.38563	8.56054	8.5895	8.70164	8.40162			8.35626	8.37165	0.759115	1.43418	1.20001	0.939066	0.729636	0.689834	1.20687	1.00546	0.887795	0.809642	0.759837	0.464396	0.163184	0.0933528	0.758954			0.0629394	1.24055	2.334	2.29898	2.14998	2.08797	2.05589	2.05386	2.45597	2.51803	2.55089	2.53689	2.25497	2.22406
8.40435	8.49017	8.42586	8.38271	8.37866	8.38074	8.4543	8.5395	8.71903	8.80908	8.42832	8.59674		8.81207	8.44337	8.39507		8.50519	8.41527	0.754647	1.42515	1.18564	0.934144	0.726673	0.682658	1.19905	1.00995	0.88287	0.838531	0.754203	0.454101		0.1232	0.755708	0.494257		0.188104	1.23667	2.33377	2.298	2.14892	2.08597	2.0489	2.04487	2.4539	2.5199	2.54364	2.52964	2.2528	2.22813
8.45614	8.53512	8.45913	8.41013	8.40411	8.40909	8.50412	8.59717	8.79713	8.88916	8.47913	8.62512		8.93004	8.49614	8.43611		8.55114	8.46411	0.745318	1.4129	1.17993	0.930455	0.72407	0.672614	1.1877	1.00276	0.908511	0.860488	0.745835	0.496313		0.105618	0.745641	0.491426		0.192533	1.2222	2.32498	2.29799	2.14599	2.08499	2.04498	2.03998	2.45001	2.51599	2.53004	2.51598	2.24498	2.23297
8.51282	8.58582	8.51378	8.46379	8.45167	8.44567	8.55578	8.66976	8.8512	8.95581	8.53288	8.67417		8.94881	8.55282	8.48369		8.60807	8.51179	0.736136	1.40109	1.1731	0.920182	0.71589	0.673981	1.17554	0.996761	0.880279	0.87635	0.735461	0.480209		0.133045	0.737862	0.485599		0.213641	1.2117	2.31596	2.29397	2.13999	2.08001	2.03801	2.03296	2.45599	2.51273	2.54536	2.50591	2.23596	2.21924
8.56853	8.64109	8.56653	8.5174	8.49729	8.49122	8.6084	8.7215	8.93145	9.01024	8.59253	8.75185	8.8761	9.00213	8.60866	8.53037		8.48224	8.56535	0.730449	1.40106	1.16305	0.919514	0.716445	0.658217	1.16911	0.966921	0.908382	0.882116	0.730161	0.433383	0.14135	0.0872175	0.731911	0.486101		0.153576	1.21035	2.31274	2.29195	2.139	2.08087	2.03879	2.02992	2.45484	2.49513	2.50339	2.49972	2.23272	2.23495
8.62629	8.68229	8.6243	8.5703	8.5463	8.53731	8.66128	8.77808	8.98614	9.05716	8.65029	8.78428	8.88009	9.00707	8.67125	8.5824		8.5294	8.61626	0.725909	1.39605	1.1545	0.913251	0.711334	0.656989	1.16421	0.957159	0.903106	0.875479	0.727175	0.434251	0.140992	0.0852191	0.725924	0.483433		0.147313	1.20479	2.30301	2.28997	2.13898	2.076	2.03101	2.02698	2.44897	2.49996	2.51787	2.48895	2.22201	2.23298
8.68273	8.73963	8.68269	8.62987	8.60588	8.59889	8.71581	8.79392	9.01312	9.08834	8.70667	8.83848	8.89822	9.02012	8.72069	8.66028		8.60688	8.66787	0.725871	1.39708	1.15522	0.909546	0.708311	0.660738	1.16429	0.957335	0.886164	0.859443	0.726353	0.432613	0.14525	0.0810238	0.726697	0.466599		0.129308	1.20522	2.30384	2.28399	2.1359	2.07596	2.032	2.02304	2.44388	2.49188	2.49222	2.47891	2.22288	2.23001
8.73187	8.7821	8.7291	8.68842	8.6656	8.65979	8.77018	8.85534	9.02184	9.11108	8.75189	8.87068	8.91316	9.02803	8.76705	8.74694		8.59987	8.72592	0.732612	1.40614	1.16399	0.913044	0.710786	0.662643	1.17393	0.975966	0.843271	0.835805	0.733874	0.435563	0.143293	0.0712794	0.732529	0.463773		0.178276	1.21445	2.29305	2.28303	2.12897	2.07287	2.03189	2.02613	2.436	2.48389	2.50647	2.47297	2.215	2.23089
8.76413	8.82312	8.77011	8.74112	8.72518	8.72616	8.8141	8.86806	9.05302	9.114	8.78513	8.89603	8.91902	9.02901	8.80612	8.81913		8.63213	8.76012	0.734941	1.41076	1.17115	0.905066	0.701376	0.665318	1.17172	0.969513	0.859184	0.809586	0.736288	0.43899	0.142998	0.0678877	0.734744	0.458287		0.212184	1.21873	2.295	2.28398	2.128	2.06798	2.02801	2.031	2.43599	2.47999	2.487	2.47198	2.21501	2.22705
8.81665	8.87367	8.81577	8.79283	8.7991	8.79119	8.85352	8.89125	9.06284	9.11181	8.83974	8.90937	8.92703	9.03506	8.85559			8.68592	8.81155	0.747736	1.41981	1.18357	0.912113	0.704363	0.648686	1.18641	0.966824	0.835934	0.774747	0.74762	0.43455	0.133562	0.0545745	0.748744			0.18925	1.23044	2.29712	2.27601	2.12897	2.06004	2.03309	2.032	2.431	2.47599	2.48696	2.46506	2.22009	2.24871
8.86095	8.91915	8.86797	8.84936	8.87392	8.87202	8.88928	8.90867	9.05192	9.09844	8.88995		8.92892	9.03874	8.89602			8.74774	8.84905	0.752872	1.42783	1.18831	0.935308	0.727612	0.682118	1.19434	0.969735	0.809069	0.747644	0.748405		0.115659	0.0475424	0.757733			0.183671	1.23771	2.30487	2.277	2.12705	2.06305	2.0392	2.03228	2.43087	2.47487	2.484	2.46918	2.2259
8.89718	8.96325	8.90525	8.90125	8.94731	8.94938	8.93815	8.93418	9.04899	9.0769	8.92618		8.92599	9.029	8.93516			8.77685	8.88925	0.756759	1.43313	1.19736	0.952755	0.747118	0.702615	1.19847	0.96871	0.787194	0.732382	0.752049		0.111318	0.0461079	0.762069			0.14662	1.24425	2.3	2.277	2.129	2.065	2.04699	2.04297	2.426	2.47	2.48404	2.47601	2.222
8.93548	9.01459	8.95756	8.95265	9.01299	9.02819	8.96969	8.9722	9.04685	9.05665	8.9635	8.96811	8.92432	9.02902	8.96954	9.06207	8.90875	8.95508	8.94162	0.760663	1.43477	1.20039	0.953894	0.751108	0.707879	1.20135	0.954317	0.75686	0.695908	0.756003	0.384742	0.0907597	0.04567	0.765972	0.430023	0.107451	0.0330988	1.24912	2.30006	2.27603	2.12789	2.06406	2.04502	2.03697	2.42706	2.46898	2.49215	2.47823	2.22106	2.26044
8.96812	9.05425	8.9951	8.99627	9.07981	9.10788	9.01608	8.98571	9.0368	9.03354	8.9971	8.97532	8.9451	9.03046	9.00615	9.13369	9.02591	9.09369	8.983	0.763392	1.43646	1.2019	0.960298	0.765843	0.720284	1.20392	0.954784	0.75224	0.71154	0.758133	0.424287	0.128685	0.0457492	0.769213	0.454641	0.120211	0.0489057	1.2509	2.30383	2.27795	2.12102	2.06798	2.0458	2.0351	2.43093	2.46815	2.50224	2.49339	2.22476	2.224
9.01312	9.1041	9.03911	9.04713	9.15215	9.18318	9.05909	9.01407	9.02898	9.01496	9.04111	8.98804	8.94901	9.049	9.05211	9.20113	9.14233	9.20142	9.02313	0.759874	1.4362	1.20328	0.970177	0.785137	0.723251	1.19817	0.955329	0.749419	0.687608	0.756659	0.432943	0.129693	0.0489122	0.763759	0.463473	0.131074	0.0567341	1.24889	2.29698	2.27601	2.12199	2.067	2.03801	2.039	2.428	2.47401	2.51202	2.50905	2.21499	2.224
9.06058	9.14466	9.08375	9.09876	9.21291	9.257	9.09776	9.0443	9.02222	8.99718	9.08563	9.00637	8.95206	9.0489	9.09854	9.25567	9.27767	9.37	9.07446	0.757325	1.43199	1.19851	0.968956	0.788087	0.731623	1.1956	0.94681	0.74522	0.690791	0.752225	0.434125	0.131115	0.0499007	0.763169	0.468285	0.152424	0.0624535	1.24293	2.29007	2.28196	2.11904	2.06499	2.04094	2.03807	2.42699	2.47901	2.52125	2.5291	2.21201	2.22504
9.10017	9.18919	9.13402	9.15032	9.27441	9.32427	9.14888	9.06476			9.12793	9.03176	8.9562	9.04195	9.13527	9.30102	9.39088	9.5051	9.10637	0.744872	1.42249	1.18525	0.970065	0.795291	0.736601	1.18817	0.945113			0.740468	0.425392	0.133415	0.0577747	0.750308	0.443281	0.13942	0.0674981	1.23731	2.29493	2.27907	2.12202	2.06385	2.03698	2.04302	2.42607	2.4802			2.21298	2.22795
9.14724	9.23722	9.17524	9.20324	9.33123	9.37528	9.18427	9.09515			9.16526	9.06212	8.96403	9.04009	9.18624	9.34221	9.50614	9.62916	9.16125	0.734902	1.41411	1.18035	0.972628	0.801303	0.742212	1.18098	0.929621			0.732319	0.431667	0.133991	0.0543349	0.739374	0.432128	0.136769	0.101901	1.22433	2.29201	2.28204	2.12301	2.058	2.03602	2.044	2.42899	2.48804			2.21201	2.22601
9.19672	9.28167	9.22481	9.25166	9.37773	9.43181	9.23864	9.12572			9.21778	9.08751	8.97025	9.05881	9.23472	9.38585	9.5353	9.66134	9.21167	0.723101	1.40516	1.16829	0.966029	0.791755	0.734361	1.17299	0.931704			0.719952	0.390561	0.128243	0.0492992	0.727883	0.433865	0.170788	0.114124	1.2166	2.294	2.29	2.12604	2.05712	2.04	2.04499	2.42607	2.49715			2.21399	2.229
9.24542	9.32735	9.27912	9.29627	9.4272	9.4862	9.28227	9.1742			9.27042	9.12244	8.98749	9.04607	9.28344	9.4432	9.55566	9.68446	9.2573	0.718514	1.39746	1.16166	0.957787	0.788984	0.726228	1.16546	0.922758			0.715432	0.390833	0.138376	0.0532535	0.723417	0.436415	0.159972	0.103441	1.20931	2.2939	2.28993	2.129	2.06498	2.0401	2.044	2.43105	2.50705			2.21298	2.229
9.30216	9.38112	9.3241	9.34711	9.4751	9.53409	9.33315	9.22216			9.32717	9.18017	9.00705	9.04905	9.34116	9.49109	9.58206	9.70303	9.30914	0.716684	1.39683	1.15708	0.948078	0.769576	0.714158	1.16403	0.923081			0.713135	0.397719	0.138191	0.0549985	0.722093	0.446176	0.154066	0.0878867	1.20752	2.29002	2.28701	2.12899	2.06403	2.044	2.044	2.43302	2.50901			2.21201	2.22899
9.35663	9.42271	9.35989	9.38474	9.51048	9.56626	9.38381	9.27899			9.38451	9.23905	9.02389	9.0665	9.39472	9.52281	9.60233	9.71426	9.35868	0.71807	1.39885	1.15924	0.943957	0.76459	0.703404	1.16504	0.920092			0.714772	0.39718	0.135385	0.0579771	0.72323	0.444759	0.149076	0.0729566	1.21036	2.29803	2.289	2.12708	2.07305	2.04402	2.04398	2.43895	2.51302			2.216	2.22489
9.39935	9.47003	9.41903	9.43428	9.54254	9.58371	9.43825	9.3454			9.41945	9.31046	9.08328	9.09983	9.44313	9.57659	9.62417	9.73107	9.40425	0.720223	1.40856	1.16627	0.9365	0.747962	0.704388	1.17233	0.921562			0.716439	0.388214	0.141213	0.0641356	0.725915	0.442599	0.136981	0.0562543	1.21458	2.29985	2.28902	2.13207	2.07607	2.0451	2.04305	2.43602	2.5142			2.21593	2.21795
9.45324	9.51124	9.46026	9.48519	9.56415	9.61204	9.48826	9.40137			9.47723	9.40843	9.13438	9.13343	9.48826	9.6001	9.63105	9.734	9.45419	0.7267	1.41237	1.17269	0.934949	0.73773	0.681296	1.16809	0.922509			0.725554	0.395944	0.126712	0.0564722	0.729296	0.43806	0.133788	0.0512583	1.22267	2.29401	2.29	2.13499	2.07901	2.04904	2.04502	2.43699	2.52193			2.213	2.216
9.50258	9.56073	9.51243	9.52466	9.59432	9.62023	9.54059	9.47798			9.52362	9.49619	9.21343	9.22234	9.54162	9.6212	9.64205	9.734	9.49372	0.730869	1.42465	1.17615	0.942775	0.741686	0.686393	1.17277	0.934527			0.730546	0.402836	0.145114	0.0689223	0.732664	0.415952	0.123314	0.0508981	1.23107	2.29615	2.28894	2.13298	2.08102	2.057	2.04905	2.43503	2.50702			2.21314	2.21485
9.54151	9.60903	9.54137	9.56782	9.61566	9.6354	9.58032	9.54251	9.5453		9.56543	9.57533	9.30883	9.31204	9.58351	9.63461	9.64503	9.734	9.541	0.73822	1.43064	1.18243	0.940017	0.733821	0.680849	1.18047	0.939603	0.732173		0.739016	0.399173	0.135268	0.0621503	0.739012	0.414619	0.122136	0.050111	1.23655	2.30608	2.28508	2.13195	2.08203	2.057	2.05205	2.43705	2.50782	2.53903		2.22213	2.20532
9.59709	9.64712	9.59207	9.59808	9.64007	9.65006	9.62911	9.59816	9.63025	9.63629	9.61808	9.66122	9.4133	9.42451	9.6391	9.65707	9.64601	9.73399	9.57813	0.74929	1.43601	1.19075	0.946555	0.739004	0.682648	1.19008	0.942338	0.73679	0.697204	0.751028	0.416264	0.121182	0.0452331	0.748672	0.40723	0.116086	0.0493994	1.24375	2.30902	2.288	2.13	2.08299	2.057	2.05399	2.43899	2.50099	2.53999	2.53399	2.22702	2.21696
9.63157	9.69362	9.62072	9.62947	9.66841	9.67341	9.67074	9.66099	9.72949	9.7488	9.64853	9.74819	9.52982	9.62329	9.67668	9.68348	9.64914	9.72977	9.62753	0.757062	1.44132	1.1966	0.948671	0.740701	0.685756	1.19736	0.961013	0.76401	0.721991	0.757901	0.433663	0.122847	0.0547347	0.75715	0.407213	0.118512	0.0459175	1.25081	2.31698	2.28797	2.12898	2.08097	2.05597	2.04994	2.43698	2.496	2.53691	2.53186	2.235	2.20211
9.67005	9.73502	9.66868	9.66066	9.69566	9.70083	9.71978	9.72744	9.82892	9.86948	9.68427	9.82729		9.71024	9.7218	9.71539	9.65968	9.78007	9.66312	0.762474	1.44418	1.20384	0.95468	0.746025	0.690145	1.20128	0.972625	0.788176	0.729427	0.762611	0.470566		0.0954162	0.76313	0.415276	0.117009	0.0832529	1.25315	2.31576	2.28602	2.12798	2.07888	2.0539	2.04593	2.43602	2.49598	2.53083	2.52273	2.23461	2.20905
9.71216	9.77623	9.69627	9.68719	9.72223	9.73419	9.75128	9.78531	9.90641	9.96948	9.73511	9.87937		9.80097	9.75421	9.73108		9.78295	9.70819	0.765027	1.44625	1.20414	0.955854	0.747386	0.693551	1.20662	0.984135	0.809818	0.761102	0.764647	0.469463		0.109708	0.765917	0.38989		0.0353057	1.25522	2.30599	2.28698	2.12701	2.07396	2.04996	2.04297	2.43698	2.49502	2.52393	2.51192	2.21901	2.21096
9.7439	9.82164	9.74953	9.72355	9.76641	9.77152	9.80664	9.84693	9.98734	10.0633	9.75697	9.95184	9.91808	9.99155	9.79488	9.74717	9.71645	9.77441	9.74571	0.764281	1.4432	1.19904	0.950789	0.742728	0.691766	1.20147	1.00236	0.838798	0.787064	0.763929	0.444847	0.0989235	0.0358141	0.765365	0.397246	0.112697	0.0412108	1.25394	2.30398	2.28402	2.128	2.067	2.04294	2.03791	2.434	2.49792	2.50986	2.49676	2.22003	2.20295
9.80306	9.8641	9.78537	9.75996	9.79396	9.80588	9.84913	9.90857	10.0759	10.1509	9.82101	10.0071	10.0556	10.16	9.85293	9.8244	9.68206	9.80215	9.79308	0.758891	1.43816	1.19493	0.949895	0.741751	0.689447	1.19655	0.998056	0.859102	0.81165	0.756551	0.437844	0.111607	0.0460794	0.762149	0.491841	0.134207	0.101227	1.24932	2.30305	2.28493	2.12775	2.06678	2.03878	2.0318	2.434	2.49302	2.50075	2.4809	2.22195	2.2001
9.84513	9.90811	9.84011	9.79811	9.83208	9.84108	9.89412	9.97116	10.1522	10.2282	9.86113	10.0521	10.1573	10.2803	9.89013	9.88	9.72402	9.84801	9.83611	0.748946	1.43092	1.18676	0.941729	0.733447	0.684948	1.18831	0.994686	0.873115	0.826005	0.749816	0.425607	0.142884	0.0826866	0.749357	0.474401	0.120588	0.0875995	1.24087	2.30501	2.282	2.11801	2.05799	2.02998	2.02398	2.43399	2.49397	2.49098	2.47697	2.22001	2.20399
9.8958	9.95077	9.88373	9.83976	9.86177	9.8736	9.94168	10.0337	10.2238	10.291	9.91279	10.1086	10.263	10.3878	9.9408	9.88089	9.73027	9.85329	9.87779	0.735911	1.4207	1.17813	0.937367	0.72848	0.676373	1.17664	0.985352	0.87891	0.839628	0.740638	0.394163	0.140541	0.111839	0.732907	0.474706	0.120189	0.0876157	1.23199	2.30686	2.28292	2.11994	2.05288	2.02188	2.01486	2.42995	2.48185	2.48494	2.46482	2.22482	2.20139
9.94926	10.0021	9.93228	9.89028	9.91279	9.91389	9.98726	10.0778	10.2768	10.3543	9.96533	10.1508	10.329	10.4372	9.99423		9.74879	9.87271	9.93016	0.731214	1.40955	1.16932	0.925858	0.717189	0.663961	1.16884	0.974841	0.887957	0.846023	0.735751	0.408153	0.12889	0.108672	0.728605		0.133286	0.100521	1.22238	2.29788	2.27793	2.11595	2.04495	2.01375	2.00575	2.42688	2.4717	2.48024	2.4527	2.21285	2.22651
9.99928	10.0462	9.98326	9.94127	9.94426	9.94921	10.0372				10.0183	10.1833	10.3291	10.4451	10.0433		9.78015	9.90117	9.97625	0.723012	1.40295	1.16074	0.917457	0.709232	0.654851	1.15876				0.727429	0.463248	0.128845	0.0884108	0.720865		0.139508	0.106959	1.21412	2.29298	2.27498	2.11397	2.04297	2.00396	1.99595	2.42196				2.20699	2.20702
10.0579	10.0977	10.0378	9.99683	9.99863	9.99265	10.0877	10.165	10.371	10.4454	10.0749	10.2411	10.3464	10.463	10.1028		9.8116	9.93557	10.0278	0.717154	1.39734	1.15478	0.912738	0.705514	0.644828	1.15085	0.952516	0.882481	0.840329	0.721045	0.458121	0.123568	0.0600642	0.715798		0.151414	0.119089	1.20813	2.28902	2.26992	2.10792	2.03692	1.99485	1.98592	2.41295	2.46098	2.46203	2.43194	2.20402	2.21089
10.1153	10.1392	10.0902	10.0484	10.0384	10.0333	10.1322	10.2261	10.4328	10.4725	10.1312	10.3097	10.3723	10.4641	10.1534		9.84889	9.97089	10.0752	0.711327	1.39633	1.14709	0.909501	0.703842	0.635212	1.14592	0.930096	0.859619	0.830716	0.714033	0.412819	0.116778	0.0548041	0.711445		0.160399	0.12833	1.20802	2.29	2.26493	2.1029	2.032	1.98595	1.98088	2.40993	2.45998	2.46353	2.42812	2.205	2.20388
10.1651	10.1851	10.1371	10.1032	10.0932	10.0832	10.1801	10.2291	10.425	10.491	10.1791	10.339	10.386	10.467	10.2081		9.88413	10.0061	10.1221	0.710413	1.40062	1.14851	0.906378	0.70117	0.642444	1.14859	0.939484	0.839741	0.812653	0.711392	0.415565	0.116303	0.0521821	0.712434		0.169881	0.137861	1.20998	2.28999	2.262	2.099	2.032	1.98399	1.97598	2.40698	2.459	2.44505	2.43302	2.20498	2.19901
10.2097	10.2208	10.1807	10.1638	10.1561	10.1421	10.2237	10.2514	10.4332	10.4999	10.2297	10.3503	10.3931	10.465	10.2496		9.93625	10.0612	10.1637	0.715464	1.40852	1.15198	0.90944	0.705069	0.644124	1.15444	0.944648	0.828388	0.790812	0.71595	0.417611	0.117331	0.0491637	0.717794		0.170001	0.138214	1.21655	2.28697	2.26195	2.09892	2.03197	1.97898	1.969	2.3979	2.46	2.46419	2.44022	2.19697	2.20303
10.2518	10.2688	10.2221	10.2144	10.2246	10.2089	10.2668	10.2727	10.4428	10.4927	10.2719	10.3656	10.397	10.465	10.2878		10.0112	10.1312	10.2048	0.720485	1.42003	1.162	0.919385	0.713158	0.656281	1.1619	0.946837	0.810628	0.766361	0.723041	0.417085	0.116826	0.0470175	0.720556		0.166279	0.13469	1.22721	2.285	2.259	2.094	2.02983	1.9781	1.96902	2.39202	2.46012	2.47529	2.45344	2.19505	2.20549
10.2862	10.3032	10.2672	10.2712	10.2914	10.2844	10.2982	10.3011	10.436	10.4799	10.3102	10.3911	10.397	10.465	10.3222	10.3852		10.2205	10.2382	0.72675	1.43093	1.17211	0.921701	0.713985	0.668027	1.16826	0.945508	0.779495	0.738514	0.727111	0.417282	0.117453	0.0457061	0.728858	0.4361		0.147188	1.23747	2.28498	2.259	2.09401	2.02302	1.98202	1.97003	2.393	2.46501	2.48706	2.47109	2.19698	2.22506
[truncated: 64 more columns]
