# Supplementary material for: Kinematic Validation of a Multi-Kinect v2 Instrumented 10-Meter Walkway for Quantitative Gait Assessments
Source: PLoS One. 2015 Oct 13;10(10):e0139913. doi: 10.1371/journal.pone.0139913 (PMC4603795; doi:10.1371/journal.pone.0139913)
Supplement: S1 Data — (ZIP) [file pone.0139913.s001.zip › S1_Data/pp2_trial2.xls]

## Sheet: Sheet1
Kinect(x) SpineBase	Kinect(x) Head	Kinect(x) ShoulderLeft	Kinect(x) ElbowLeft	Kinect(x) WristLeft	Kinect(x) HandLeft	Kinect(x) ShoulderRight	Kinect(x) ElbowRight	Kinect(x) WristRight	Kinect(x) HandRight	Kinect(x) HipLeft	Kinect(x) KneeLeft	Kinect(x) AnkleLeft	Kinect(x) FootLeft	Kinect(x) HipRight	Kinect(x) KneeRight	Kinect(x) AnkleRight	Kinect(x) FootRight	Kinect(x) SpineShoulder	Kinect(y) SpineBase	Kinect(y) Head	Kinect(y) ShoulderLeft	Kinect(y) ElbowLeft	Kinect(y) WristLeft	Kinect(y) HandLeft	Kinect(y) ShoulderRight	Kinect(y) ElbowRight	Kinect(y) WristRight	Kinect(y) HandRight	Kinect(y) HipLeft	Kinect(y) KneeLeft	Kinect(y) AnkleLeft	Kinect(y) FootLeft	Kinect(y) HipRight	Kinect(y) KneeRight	Kinect(y) AnkleRight	Kinect(y) FootRight	Kinect(y) SpineShoulder	Kinect(z) SpineBase	Kinect(z) Head	Kinect(z) ShoulderLeft	Kinect(z) ElbowLeft	Kinect(z) WristLeft	Kinect(z) HandLeft	Kinect(z) ShoulderRight	Kinect(z) ElbowRight	Kinect(z) WristRight	Kinect(z) HandRight	Kinect(z) HipLeft	Kinect(z) KneeLeft
0.0569908	0.129	0.11	0.103	0.137	0.141025	0.132	0.114	0.163012	0.171028	0.086	0.053	0.015	0.0920092	0.099	0.055	0.0170061	0.0930215	0.096	0.753979	1.4505	1.20965	0.96798	0.76779	0.713551	1.20099	0.955666	0.758057	0.713699	0.75423	0.478391	0.166324	0.0685939	0.754318	0.456539	0.133922	0.0670697	1.25599	2.261	2.262	2.111	2.071	2.049	2.051	2.399	2.441	2.449	2.42899	2.191	2.177
0.061	0.132028	0.114055	0.104	0.140028	0.145055	0.135028	0.114028	0.167028	0.177037	0.0880276	0.0530276	0.015	0.0920184	0.102028	0.0550368	0.0160092	0.0920184	0.0990276	0.753185	1.45034	1.20994	0.967762	0.767595	0.713656	1.20094	0.955741	0.758419	0.714147	0.752929	0.479403	0.166352	0.0688611	0.754112	0.455768	0.132074	0.0658604	1.25588	2.26	2.26099	2.10998	2.067	2.04799	2.04998	2.39799	2.44099	2.44799	2.42702	2.18599	2.17699
0.061	0.134962	0.119923	0.104	0.142962	0.150923	0.137962	0.116962	0.169962	0.180949	0.0909615	0.0559615	0.015	0.0939743	0.104962	0.0589487	0.0169872	0.0939743	0.101962	0.753733	1.45172	1.21039	0.967977	0.768103	0.713196	1.2013	0.956895	0.759348	0.719115	0.753848	0.477643	0.166597	0.0721666	0.754317	0.456658	0.132485	0.0637773	1.25651	2.26	2.26001	2.10803	2.067	2.04701	2.04803	2.39701	2.44001	2.44701	2.42897	2.18501	2.17601
0.0629984	0.137998	0.122998	0.107997	0.146997	0.151	0.138	0.119998	0.17	0.180001	0.091	0.0589976	0.015	0.0910024	0.108997	0.059	0.0189984	0.094	0.104998	0.75386	1.45178	1.20992	0.96856	0.768899	0.714579	1.20143	0.958129	0.760549	0.71953	0.75404	0.4778	0.167239	0.0718503	0.75432	0.45719	0.130751	0.06376	1.25648	2.255	2.259	2.107	2.066	2.046	2.048	2.397	2.439	2.447	2.426	2.185	2.175
0.066033	0.148033	0.126033	0.117022	0.153	0.154	0.144044	0.123077	0.172989	0.18	0.097044	0.058033	0.014989	0.091	0.111033	0.062033	0.019033	0.096	0.114	0.753424	1.45241	1.21054	0.968151	0.767994	0.71434	1.20172	0.958991	0.761148	0.715277	0.753431	0.478431	0.167548	0.072442	0.754028	0.457818	0.129601	0.0630892	1.25592	2.25399	2.25499	2.10599	2.06294	2.044	2.047	2.39499	2.43797	2.44597	2.426	2.18299	2.17099
0.0689685	0.150968	0.128968	0.118979	0.153	0.154	0.147958	0.129926	0.172011	0.18	0.100958	0.0609685	0.0140105	0.091	0.113968	0.0649685	0.0219685	0.096	0.114	0.752935	1.45204	1.21009	0.966438	0.765724	0.7143	1.20118	0.958179	0.759191	0.715023	0.752648	0.477658	0.167382	0.0726181	0.753812	0.457622	0.127928	0.0603494	1.25647	2.25301	2.25401	2.10501	2.05805	2.044	2.047	2.39401	2.43503	2.44303	2.426	2.18201	2.17001
0.0749814	0.156981	0.137972	0.125978	0.155991	0.161975	0.153981	0.132991	0.174991	0.181994	0.106981	0.061	0.0149969	0.091	0.116991	0.0679907	0.022	0.0950031	0.122972	0.752202	1.45227	1.20693	0.969819	0.769299	0.706973	1.20124	0.957642	0.758642	0.709188	0.751623	0.477162	0.167769	0.0733378	0.753341	0.45748	0.128229	0.0608484	1.25511	2.25101	2.25201	2.09902	2.05601	2.03204	2.04002	2.39201	2.434	2.442	2.42201	2.18001	2.17
0.0790363	0.164054	0.141073	0.131082	0.161054	0.170991	0.159064	0.136036	0.175009	0.180991	0.113036	0.0670363	0.017	0.0919819	0.120064	0.0740635	0.0249728	0.095	0.130054	0.750345	1.44849	1.20548	0.970588	0.770289	0.713312	1.20199	0.951399	0.751787	0.706308	0.750573	0.47795	0.167799	0.0751426	0.750914	0.457432	0.129848	0.0626558	1.25312	2.24993	2.24998	2.09794	2.05097	2.02697	2.03397	2.38598	2.43299	2.44203	2.42906	2.17792	2.16799
0.0829489	0.169923	0.148898	0.139885	0.166923	0.170013	0.165911	0.139949	0.175987	0.180013	0.116949	0.0709489	0.017	0.0900256	0.126911	0.0809106	0.0220383	0.095	0.135923	0.750843	1.44901	1.20442	0.972574	0.771277	0.714652	1.20283	0.952318	0.75257	0.711502	0.751942	0.476884	0.166586	0.0700367	0.750239	0.456591	0.129682	0.0622059	1.25296	2.2421	2.24803	2.09109	2.04804	2.02404	2.03104	2.38403	2.43201	2.44496	2.43591	2.16911	2.16701
0.0859974	0.179991	0.155994	0.141998	0.173994	0.174996	0.168997	0.138002	0.173003	0.174005	0.117	0.0739974	0.017	0.09	0.130997	0.088993	0.0249974	0.095	0.143993	0.75052	1.449	1.20402	0.970492	0.770641	0.705478	1.20457	0.954368	0.754109	0.701559	0.751221	0.473933	0.16605	0.0698301	0.75057	0.455311	0.131329	0.0629194	1.25213	2.241	2.245	2.089	2.044	2.01501	2.026	2.383	2.429	2.446	2.439	2.169	2.166
0.0940444	0.186115	0.165089	0.149124	0.183098	0.186107	0.174204	0.142009	0.162982	0.166938	0.125053	0.0760444	0.017	0.0919911	0.136044	0.11916	0.0290533	0.0999822	0.151107	0.750274	1.4475	1.2051	0.968548	0.769092	0.706042	1.20286	0.954544	0.753803	0.701211	0.75168	0.472464	0.163999	0.067518	0.749628	0.465284	0.125388	0.056393	1.25154	2.23396	2.24296	2.08597	2.04093	2.00893	2.01794	2.37796	2.42803	2.44904	2.44802	2.15998	2.16196
0.0989471	0.198862	0.174894	0.162852	0.193884	0.197873	0.196757	0.142989	0.161021	0.160074	0.130937	0.0809471	0.017	0.0910106	0.140947	0.13681	0.0349365	0.0980212	0.162873	0.750695	1.44951	1.20645	0.962832	0.763748	0.704091	1.19951	0.956064	0.755215	0.702397	0.75164	0.471758	0.163941	0.0672924	0.750471	0.460155	0.124044	0.0523041	1.25315	2.22905	2.23805	2.08303	2.03308	2.00108	2.01107	2.37404	2.43097	2.45395	2.44998	2.15802	2.15705
0.107972	0.210963	0.193941	0.177953	0.201975	0.216941	0.198994	0.143	0.153025	0.146044	0.138975	0.0909689	0.017	0.0919969	0.148975	0.180863	0.043972	0.0999938	0.172969	0.750879	1.44769	1.20551	0.953808	0.753552	0.693812	1.20006	0.959958	0.760025	0.697914	0.75169	0.472238	0.16391	0.0673897	0.750749	0.46979	0.124299	0.0489802	1.25269	2.22202	2.23401	2.07702	2.02502	1.99502	2.00402	2.37001	2.431	2.45998	2.46196	2.15102	2.15301
0.116065	0.225093	0.200065	0.191083	0.21725	0.233287	0.210056	0.143	0.140815	0.124833	0.145083	0.0930742	0.02	0.091	0.162019	0.207352	0.0721298	0.112083	0.189083	0.748972	1.44668	1.2037	0.964234	0.764546	0.70155	1.20052	0.960569	0.76142	0.704493	0.749088	0.47169	0.162151	0.0669612	0.749688	0.472799	0.127104	0.048842	1.25139	2.21598	2.23297	2.07401	2.01997	1.98595	1.99891	2.36998	2.431	2.46713	2.47308	2.14597	2.14894
0.122915	0.234878	0.206915	0.199891	0.243672	0.263623	0.215927	0.143	0.121243	0.107219	0.153891	0.100903	0.02	0.091	0.163976	0.244538	0.0858298	0.120891	0.197891	0.749207	1.44446	1.20172	0.959341	0.762061	0.700483	1.20024	0.960501	0.732865	0.68999	0.74991	0.479058	0.162249	0.0692022	0.749522	0.468434	0.131752	0.0532749	1.24781	2.21402	2.23004	2.07499	2.01704	1.98106	1.98912	2.36802	2.431	2.48083	2.48189	2.14304	2.14307
0.132993	0.254985	0.232981	0.215988	0.263985	0.283985	0.228991	0.143	0.109009	0.0930102	0.16799	0.106996	0.02	0.0969956	0.174992	0.279975	0.127969	0.169964	0.217985	0.747351	1.44157	1.19918	0.964456	0.767756	0.69997	1.19902	0.961279	0.771851	0.719868	0.747782	0.482617	0.164838	0.0683706	0.747841	0.473966	0.134168	0.0561679	1.24558	2.214	2.226	2.06701	2.012	1.978	1.986	2.364	2.431	2.48899	2.49399	2.141	2.141
0.144137	0.268166	0.243215	0.239166	0.282332	0.315254	0.239234	0.14301	0.105863		0.179166	0.114088	0.0250391	0.0962442	0.185107	0.312342	0.160791	0.206573	0.228205	0.747254	1.43721	1.19907	0.966152	0.768074	0.7058	1.19796	0.961345	0.772879		0.74627	0.481291	0.159916	0.0699417	0.748936	0.478765	0.138341	0.0606735	1.24395	2.21399	2.22198	2.067	2.00798	1.97896	1.98203	2.36395	2.43103	2.49001		2.14098	2.13797
0.157855	0.284824	0.264772	0.255824	0.315648	0.340731	0.262752	0.14399	0.0921448		0.195824	0.122907	0.0289586	0.120741	0.195886	0.346638	0.240162	0.364334	0.248783	0.745617	1.43586	1.19546	0.963369	0.769485	0.699764	1.19443	0.960865	0.775779		0.743262	0.474393	0.159475	0.0701082	0.748485	0.479304	0.130414	0.0901092	1.23935	2.21301	2.22002	2.067	2.00602	1.97504	1.98497	2.35905	2.43397	2.49099		2.13902	2.13503
0.171963	0.305945	0.273976	0.268966	0.326971	0.377903	0.291924	0.153974	0.092		0.204976	0.133971	0.0339869	0.111026	0.212955	0.367945	0.29785	0.423848	0.265955	0.742528	1.43384	1.1944	0.960248	0.764364	0.700717	1.18789	0.965268	0.785046		0.739809	0.473053	0.14813	0.0732019	0.746026	0.488506	0.139675	0.099546	1.23902	2.212	2.22	2.06401	2.00101	1.98597	1.98101	2.35302	2.43101	2.491		2.13601	2.135
0.197138	0.333147	0.300258				0.301294	0.160267		0.0691196	0.232129	0.142175	0.0371012	0.11	0.239138	0.407166	0.370672	0.442929	0.292184	0.740593	1.43213	1.19208				1.18737	0.963864		0.724606	0.738003	0.472976	0.153838	0.0709805	0.744011	0.49053	0.145124	0.0759714	1.23692	2.21402	2.21798	2.06598				2.357	2.42901		2.49796	2.14099	2.13901
0.211809	0.348796	0.327644	0.314733	0.385822	0.418796	0.332593	0.188631		0.0818346	0.245822	0.160758	0.04786	0.11	0.253809	0.424771	0.442071	0.541715	0.311745	0.736641	1.4284	1.18443	0.964318	0.768734	0.702033	1.18303	0.961057		0.730592	0.731929	0.479979	0.161017	0.0710294	0.742016	0.488378	0.140224	0.0739957	1.2313	2.21597	2.21603	2.06403	2	1.98601	1.98892	2.357	2.42999		2.49405	2.14001	2.13999
0.240009	0.391008	0.36701	0.341015	0.404005	0.454007	0.359011	0.213013	0.134007	0.117007	0.27001	0.174006	0.0480022	0.109	0.286007	0.454017	0.515025	0.612033	0.347009	0.729068	1.42105	1.17908	0.964032	0.76674	0.695745	1.17715	0.957815	0.78417	0.746867	0.724388	0.472739	0.157732	0.0700804	0.734848	0.488875	0.15059	0.0800397	1.22644	2.214	2.213	2.063	2.003	1.987	1.988	2.351	2.426	2.488	2.482	2.139	2.139
0.264342	0.412261	0.393279	0.381189	0.417396	0.472144	0.390351	0.248324	0.152477		0.296261	0.189126	0.054	0.109	0.304459	0.499108	0.583567	0.702585	0.37227	0.723864	1.41725	1.17346	0.941156	0.740344	0.681961	1.17062	0.944942	0.782566		0.719172	0.46923	0.162991	0.0711454	0.729742	0.420702	0.150059	0.079455	1.21994	2.21305	2.21301	2.06497	2.001	1.99303	1.98905	2.34802	2.41399	2.47797		2.14101	2.14099
0.301653	0.440735	0.423717	0.401808	0.460598	0.487854	0.428643	0.283671	0.204516		0.324735	0.202872	0.054	0.109	0.354534	0.51089	0.645424	0.766406	0.401726	0.713447	1.41278	1.16446	0.940704	0.742916	0.6734	1.169	0.944048	0.735241		0.713978	0.46707	0.16196	0.0717345	0.71365	0.434016	0.149981	0.0898136	1.21411	2.21795	2.21399	2.06203	2.001	1.99597	1.99395	2.34998	2.41301	2.47503		2.14199	2.14001
0.32293	0.479869	0.451906	0.434889	0.47595	0.50594	0.454913	0.326856	0.261809		0.353903	0.22393	0.0589832	0.109	0.365963	0.529936	0.696829	0.814839	0.441866	0.712553	1.40606	1.16259	0.929039	0.721841	0.664779	1.16567	0.930804	0.748723		0.710611	0.459017	0.159538	0.0712815	0.714696	0.488796	0.155063	0.112953	1.20687	2.218	2.21599	2.063	2.00499	1.99899	1.99599	2.35199	2.413	2.46304		2.14001	2.14
0.374268	0.51633	0.495312	0.458384	0.497187	0.527161	0.507312	0.385455	0.318589	0.296652	0.404241	0.282286	0.0742499	0.112054	0.417303	0.559437	0.703	0.831973	0.483321	0.711483	1.41154	1.16104	0.927494	0.716547	0.655195	1.16342	0.932917	0.73046	0.676566	0.709688	0.47134	0.162712	0.0727418	0.714667	0.479259	0.155611	0.10097	1.21009	2.21497	2.21802	2.06299	2.00803	1.999	1.99301	2.35899	2.41004	2.45898	2.45896	2.14098	2.142
0.403615	0.552525	0.52955	0.500448	0.51773	0.544769	0.54155	0.435345	0.383152	0.368062	0.430653	0.313589	0.10164	0.117923	0.450563	0.607371	0.703	0.829039	0.518538	0.711796	1.41101	1.15998	0.915902	0.712937	0.655723	1.16258	0.927156	0.738149	0.672829	0.710608	0.472485	0.16729	0.0729374	0.714295	0.485735	0.155719	0.0966172	1.20983	2.21204	2.21997	2.06201	2.01096	1.999	1.99399	2.35801	2.41494	2.45703	2.45505	2.13903	2.142
0.459938	0.604943	0.58494	0.522976	0.548966	0.57197	0.602933	0.496933	0.461914	0.44192	0.482943	0.365943	0.133965	0.258845	0.504941	0.648955	0.721979	0.841986	0.574938	0.713548	1.41633	1.1632	0.918787	0.716616	0.654322	1.16353	0.91771	0.696706	0.653791	0.713876	0.465468	0.171735	0.129308	0.71461	0.4313	0.13739	0.0717873	1.21274	2.208	2.22799	2.06899	2.012	1.996	1.992	2.36	2.416	2.44901	2.452	2.136	2.143
0.510415	0.628496	0.623415	0.55828	0.572226	0.586226	0.640379	0.549596	0.531776	0.525839	0.537415	0.427199	0.192964	0.313982	0.555415	0.667316	0.763792	0.85591	0.605478	0.715512	1.42691	1.16742	0.921799	0.718707	0.659133	1.16716	0.925558	0.726817	0.660407	0.716658	0.472816	0.184172	0.143361	0.715716	0.4364	0.110397	0.0575386	1.22045	2.21999	2.23403	2.07502	2.01097	1.99199	2.00099	2.36507	2.42405	2.45513	2.45704	2.14699	2.13694
0.555512	0.682416	0.668512	0.588671	0.596735	0.610735	0.681554	0.6143	0.616087	0.617013	0.582512	0.448767	0.189042	0.312021	0.600512	0.701629	0.741244	0.846106	0.657438	0.724424	1.43913	1.17809	0.928181	0.724883	0.661653	1.17403	0.931872	0.732973	0.681838	0.72404	0.411523	0.11485	0.0739415	0.726147	0.4429	0.145935	0.0660776	1.23145	2.21901	2.23697	2.07698	2.00803	1.99101	2.00001	2.37292	2.42994	2.46885	2.46096	2.14601	2.13007
0.608835	0.715897	0.706882	0.6209	0.626907	0.629941	0.72686	0.669829	0.702732	0.699745	0.635835	0.55168	0.29467	0.41468	0.650844	0.713963	0.743991	0.846997	0.698872	0.731478	1.45006	1.18466	0.938059	0.734999	0.671659	1.18083	0.945019	0.750286	0.683107	0.730949	0.414977	0.145263	0.10515	0.733099	0.437736	0.146799	0.0645052	1.23958	2.22997	2.24099	2.08198	2.01099	1.98801	1.99402	2.38496	2.42601	2.47199	2.462	2.15697	2.131
0.643509	0.753491	0.747419	0.661348	0.651134	0.649259	0.766375	0.723571	0.769759	0.787866	0.675491	0.629812	0.368875	0.490884	0.688509	0.734205	0.744027	0.847054	0.737419	0.742645	1.45455	1.19374	0.942815	0.740901	0.682267	1.19211	0.942798	0.748941	0.688321	0.743095	0.411507	0.146114	0.106169	0.743094	0.441934	0.146706	0.0648784	1.24574	2.23609	2.24596	2.08702	2.01201	1.98402	1.98795	2.387	2.4371	2.47801	2.46903	2.16506	2.12705
0.699263	0.807289	0.793392	0.699496	0.665806	0.677625	0.807457	0.786172	0.8529	0.882745	0.729289	0.718823	0.464732	0.587719	0.744263	0.756702	0.746961	0.852922	0.783392	0.749805	1.45907	1.20067	0.951002	0.751924	0.69288	1.2034	0.945899	0.755681	0.699374	0.750265	0.434151	0.160756	0.121369	0.750078	0.436857	0.140808	0.0592248	1.25268	2.24587	2.24205	2.08897	2.01299	1.98597	1.98208	2.387	2.44786	2.47899	2.47196	2.17191	2.13292
0.733973	0.827984	0.817981	0.728977	0.689981	0.698983	0.837976	0.843955	0.931939	0.965935	0.764972	0.801935	0.568919	0.69092	0.775976	0.775985	0.752995	0.851002	0.807981	0.757004	1.46598	1.20636	0.965009	0.767188	0.699095	1.20791	0.97109	0.787905	0.729616	0.757854	0.448349	0.156084	0.117533	0.756765	0.441656	0.135414	0.056622	1.25867	2.252	2.246	2.088	2.015	1.985	1.978	2.391	2.45	2.481	2.477	2.18199	2.15498
0.784241	0.886295	0.870295	0.772339	0.74125	0.737313	0.901223	0.899402	0.997625	1.04874	0.814214	0.875616	0.675982	0.761822	0.827268	0.799196	0.75508	0.85492	0.86325	0.762108	1.47106	1.20926	0.972535	0.773886	0.705736	1.21447	0.97742	0.802341	0.746879	0.76221	0.441921	0.126275	0.0536627	0.762507	0.439548	0.13778	0.0531801	1.26406	2.25404	2.24104	2.08504	2.01796	1.97898	1.97699	2.38802	2.44596	2.48401	2.47799	2.18005	2.14212
0.810719	0.918656	0.902656	0.809604	0.768708	0.771635	0.925739	0.943531	1.06627	1.13014	0.83775	0.943281	0.783854	0.852041	0.856687	0.820771	0.763906	0.846094	0.890708	0.76302	1.47062	1.21008	0.963249	0.766884	0.711914	1.21389	0.992797	0.833162	0.766571	0.76224	0.429987	0.127972	0.0462686	0.76441	0.438244	0.132269	0.0531899	1.26548	2.25895	2.24496	2.08896	2.01305	1.97702	1.97601	2.38998	2.44105	2.48499	2.47701	2.18594	2.15486
0.856856	0.968843	0.940881	0.856853	0.813859	0.809881	0.983818	1.00381	1.14974	1.20377	0.879868	1.03172	0.913596	0.962656	0.90485	0.882806	0.816834	0.937712	0.948818	0.762731	1.47187	1.20794	0.974714	0.777028	0.711452	1.21131	1.00116	0.851493	0.78588	0.762689	0.471659	0.137012	0.0439072	0.763234	0.50203	0.136128	0.0966535	1.26431	2.258	2.246	2.08701	2.01798	1.976	1.97401	2.39199	2.44299	2.48201	2.47401	2.186	2.13606
0.890511	1.01129	0.985397	0.89645	0.864459	0.856432	1.01248	1.05635	1.19053	1.27851	0.92345	1.08848	1.04806	1.14423	0.932511	0.903353		0.914559	0.97352	0.761324	1.4639	1.2048	0.964872	0.766412	0.70025	1.21065	1.00304	0.853068	0.79622	0.76268	0.459989	0.13419	0.056082	0.760748	0.506779		0.0647937	1.26322	2.26096	2.24304	2.08996	2.01604	1.97697	1.97298	2.39293	2.44195	2.48592	2.46696	2.18595	2.14403
0.947255	1.04358	1.02942	0.946345	0.915332	0.90437	1.06629	1.09549	1.24923	1.33525	0.973345	1.14131	1.16546	1.28021	0.989255	0.942486		0.865643	1.03124	0.7507	1.45988	1.19481	0.957309	0.759975	0.693588	1.20172	0.987119	0.858341	0.798391	0.752711	0.46985	0.14635	0.0773802	0.749458	0.500009		0.160621	1.25075	2.25606	2.24695	2.08605	2.02094	1.97404	1.97103	2.3851	2.43608	2.47712	2.46206	2.18008	2.14696
0.979986	1.09798	1.06698	0.988981	0.966977	0.953978	1.10898	1.13298	1.33096	1.38898	1.00599	1.17998	1.25996	1.38595	1.02498	0.952996			1.07098	0.746482	1.44879	1.1863	0.950013	0.747576	0.678957	1.19308	0.988959	0.842267	0.79744	0.746183	0.454657	0.170339	0.117742	0.747721	0.508326			1.24386	2.256	2.243	2.085	2.021	1.979	1.972	2.385	2.434	2.467	2.462	2.18	2.145
1.04332	1.1503	1.12239	1.04947	1.03154	1.02158	1.16134	1.19227	1.34522	1.42926	1.06632	1.23638	1.35429	1.47545	1.08044	1.00524			1.12237	0.728321	1.4385	1.17558	0.9438	0.737882	0.663092	1.17825	0.973641	0.83652	0.786557	0.733886	0.410684	0.16034	0.106	0.724034	0.490041			1.23214	2.25396	2.23999	2.08396	2.01597	1.97898	1.97101	2.38198	2.43195	2.46599	2.45594	2.17896	2.14701
1.07862	1.18364	1.16553	1.10044	1.09036	1.08531	1.19859	1.22168	1.36874	1.45769	1.10162	1.27755	1.38566	1.52447	1.12848	1.03171			1.16256	0.724066	1.43435	1.16706	0.937261	0.735882	0.657857	1.177	0.963886	0.825599	0.763313	0.732317	0.412263	0.158174	0.120215	0.716868	0.496707			1.22735	2.25004	2.23901	2.08004	2.01303	1.97702	1.97199	2.38002	2.42606	2.46501	2.44907	2.17405	2.14799
1.14778	1.24281	1.22381	1.1638	1.16377	1.16375	1.2608	1.28081	1.40289	1.48292	1.17477		1.44481	1.57883	1.1918	1.08981			1.2258	0.711839	1.42344	1.15596	0.921311	0.718885	0.649208	1.16451	0.946416	0.788459	0.743663	0.717079		0.13647	0.0927192	0.708297	0.492245			1.2145	2.23704	2.238	2.07502	2.00602	1.97501	1.97499	2.37701	2.42401	2.47098	2.44103	2.16104
1.19952	1.29638	1.27446	1.22454	1.23761	1.2367	1.31045	1.31426	1.43703	1.49596	1.22255	1.3734	1.45331	1.58324	1.24352	1.14666			1.27447	0.715194	1.42721	1.15818	0.922296	0.716354	0.651779	1.16514	0.939244	0.776933	0.724045	0.722732	0.442293	0.130486	0.0892347	0.709215	0.488424			1.21824	2.24188	2.23001	2.06897	2.00702	1.97504	1.97202	2.37194	2.42992	2.44899	2.43701	2.16588	2.14799
1.2564	1.33757	1.32447	1.28338	1.3043	1.3132	1.35949	1.3427	1.43997	1.49204	1.28336	1.41754	1.48764	1.60972	1.3004	1.21924			1.32645	0.71997	1.44155	1.166	0.929554	0.721179	0.653838	1.1686	0.941833	0.764105	0.706979	0.724066	0.44041	0.115794	0.0623127	0.717444	0.466926			1.22934	2.22913	2.23099	2.06603	2.00898	1.97995	1.97398	2.36507	2.42109	2.44801	2.43799	2.15313	2.14701
1.31295	1.39495	1.38095	1.35194	1.38294	1.39194	1.40896	1.37597	1.441	1.47601	1.34195	1.44098	1.488	1.607	1.35396	1.30293			1.37996	0.734598	1.44695	1.17592	0.933837	0.731731	0.662663	1.17694	0.942	0.7521	0.691922	0.737959	0.445646	0.120636	0.0607311	0.732478	0.447136			1.23627	2.228	2.22201	2.065	2.004	1.983	1.98	2.367	2.416	2.451	2.44	2.151	2.143
1.36944	1.4404	1.43147				1.45336	1.40035	1.44196	1.45788	1.39646	1.48007	1.491	1.60096	1.40946	1.37172		1.32172	1.42148	0.739422	1.45111	1.18756				1.18161	0.946013	0.750782	0.686088	0.743016	0.434506	0.124492	0.0529765	0.736979	0.43357		0.100382	1.24315	2.22001	2.22202	2.05903				2.36306	2.41504	2.45498	2.43901	2.144	2.14413
1.41846	1.4855	1.48441	1.47336	1.52919	1.5531	1.49355	1.43956	1.43804	1.44415	1.44743	1.48791	1.491	1.59704	1.46043	1.45211		1.40211	1.4754	0.741902	1.46428	1.19452	0.956899	0.759504	0.692938	1.19426	0.945278	0.745459	0.6825	0.744751	0.43178	0.125776	0.0503492	0.740175	0.416836		0.0815985	1.25147	2.22099	2.22398	2.06197	2.00202	1.98399	1.98302	2.36992	2.41995	2.45302	2.43999	2.144	2.15884
1.46386	1.53883	1.53683	1.53381	1.60177	1.62278	1.53288	1.45495	1.438	1.43104	1.49385	1.51591	1.49299	1.597	1.50386	1.52577		1.44188	1.51886	0.750961	1.47001	1.20352	0.972311	0.778978	0.707813	1.20036	0.947792	0.742499	0.698798	0.748319	0.42868	0.131312	0.050958	0.754574	0.439527		0.103489	1.25985	2.23097	2.22699	2.063	1.99602	1.98101	1.99097	2.37199	2.42199	2.453	2.44399	2.15696	2.19987
1.50946	1.59151	1.58258	1.5886	1.66882	1.71586	1.58139	1.49329	1.4481	1.43418	1.54341	1.54023	1.49701	1.59301	1.54158			1.42931	1.56058	0.755741	1.47593	1.209	0.996619	0.806961	0.729643	1.21233	0.960255	0.766503	0.723019	0.752706	0.42073	0.131127	0.0482212	0.759386			0.0638937	1.26895	2.23004	2.22406	2.06203	1.99999	1.97996	1.98198	2.37002	2.41998	2.45304	2.4501	2.15502	2.19846
1.55146	1.63742	1.63533	1.6433	1.74305	1.794	1.61655	1.51966	1.45689	1.45079	1.58053	1.56074	1.49799	1.59399	1.59433			1.54749	1.61333	0.76123	1.48169	1.21526	1.01282	0.826965	0.74616	1.21732	0.966994	0.772178	0.732894	0.756827	0.41444	0.128099	0.0465217	0.766272			0.0416139	1.2722	2.23395	2.22993	2.06496	1.99901	1.97605	1.98002	2.37198	2.41802	2.45695	2.45889	2.15698	2.14962
1.59397	1.68297	1.68497				1.66597	1.55897	1.49397	1.48997		1.563	1.51499	1.599		1.73094	1.60492	1.67391	1.65797	0.763019	1.48269	1.21415				1.22506	0.979521	0.794704	0.784194		0.417648	0.118197	0.0455207		0.455111	0.118973	0.0558896	1.2741	2.234	2.229	2.066				2.373	2.419	2.462	2.46		2.145
1.64338	1.73445	1.7365	1.77341	1.87657	1.92956	1.70951	1.5984	1.51541		1.67641	1.59021	1.51503	1.598	1.67938	1.81356	1.75824	1.82556	1.70839	0.754269	1.47363	1.20521	1.0136	0.830941	0.759504	1.2154	0.971762	0.794083		0.747842	0.427706	0.119794	0.0456432	0.762358	0.47212	0.134812	0.0606808	1.26466	2.23497	2.23397	2.07095	1.98706	1.98097	1.99204	2.37694	2.42003	2.46209		2.15699	2.13995
1.68357	1.78248	1.78943	1.81653	1.93734	1.98935	1.76342	1.64055	1.55952		1.72052	1.61276	1.51797	1.598	1.71957	1.87335	1.89057	1.99121	1.74956	0.749907	1.46617	1.20124	1.00431	0.833156	0.759906	1.20929	0.97087	0.795416		0.743754	0.435773	0.122372	0.0544846	0.7568	0.462504	0.130734	0.0543879	1.25941	2.23203	2.23103	2.06605	1.99294	1.97803	1.99596	2.37106	2.42297	2.47189		2.15601	2.13505
1.73983	1.83683	1.83985	1.86984	1.99183	2.04981	1.81385	1.69085	1.60087		1.77384	1.64091	1.52498	1.59501	1.77882	1.92684	2.01163	2.12858	1.80383	0.740768	1.45635	1.19148	0.995537	0.828325	0.755165	1.20528	0.969195	0.79533		0.736393	0.439618	0.127584	0.0614786	0.746412	0.446729	0.151874	0.0868691	1.25078	2.232	2.23399	2.067	1.994	1.98099	1.997	2.372	2.424	2.46901		2.157	2.13699
1.78348	1.88546	1.88944	1.92244	2.04645	2.10443	1.86246	1.73757			1.81644	1.67934	1.53512	1.59502	1.82447	1.96253	2.12876	2.24875	1.85547	0.728363	1.4455	1.17839	0.983658	0.818569	0.744653	1.18925	0.951397			0.724529	0.436845	0.131654	0.0613641	0.73384	0.440462	0.149631	0.115028	1.2372	2.23105	2.23901	2.06804	1.9941	1.985	1.99998	2.37703	2.42704			2.15703	2.13501
1.83729	1.93731	1.93934	1.97135	2.09733	2.15236	1.91431	1.80214			1.86634	1.71749	1.54882	1.59697	1.8773	2.02221	2.21387	2.33288	1.9083	0.719744	1.43799	1.17027	0.973268	0.810566	0.733705	1.18841	0.944324			0.715441	0.434047	0.136575	0.0606988	0.725955	0.439542	0.118246	0.0845148	1.22937	2.23692	2.23999	2.07294	2.00486	1.985	1.99803	2.37996	2.43194			2.16095	2.13599
1.89594	1.98995	1.99095	2.01995	2.13696	2.19196	1.97894	1.85195			1.92494	1.75796	1.57098	1.6	1.93394	2.08793	2.17804	2.29704	1.96095	0.716603	1.43537	1.16619	0.965008	0.794836	0.719404	1.17656	0.941733			0.713092	0.420074	0.143323	0.0612794	0.722164	0.435234	0.158119	0.0974564	1.22676	2.23201	2.24699	2.077	2.01099	1.986	2	2.38	2.43999			2.15601	2.14099
1.95852	2.03948	2.04252				2.04447				1.98652	1.8306	1.5964	1.63123	1.99856	2.1385	2.20437	2.31325	2.01351	0.713634	1.44083	1.16258				1.17188				0.709813	0.424307	0.136937	0.0601205	0.719635	0.442937	0.152151	0.0814331	1.22929	2.23605	2.24803	2.08105				2.37507				2.16004	2.13799
2.01538	2.09242	2.09938	2.10559	2.19387	2.24674	2.09544				2.04338	1.89628	1.64052	1.65672	2.05934	2.1934	2.24456	2.3407	2.06939	0.715134	1.44368	1.16452	0.95204	0.766755	0.694358	1.18157				0.710127	0.402132	0.118105	0.0448959	0.722331	0.431663	0.123848	0.0544738	1.23208	2.24194	2.25097	2.08694	2.0249	1.99497	1.99901	2.38291				2.16495	2.13701
2.07382	2.14284	2.14884	2.15983	2.2259	2.26395	2.15581				2.10082	1.98672	1.70679	1.71183	2.11682	2.21892	2.24998	2.34399	2.12383	0.720353	1.45239	1.17287	0.94891	0.755316	0.683853	1.18283				0.717477	0.391523	0.149928	0.0685344	0.725301	0.430892	0.123749	0.0504219	1.23734	2.24698	2.25299	2.088	2.02799	1.99899	1.99701	2.384				2.16799	2.13501
2.12944	2.19748	2.19835	2.19635	2.23827	2.27513	2.21743	2.14663	2.15388	2.15095	2.15347	2.11855			2.17044	2.24219	2.25303	2.344	2.1774	0.725371	1.46004	1.18466	0.948817	0.748825	0.679922	1.17953	0.930397	0.729076	0.668201	0.725753	0.43398			0.726958	0.420874	0.125434	0.0502404	1.24554	2.24301	2.25603	2.08601	2.03001	2.00204	1.99702	2.37704	2.43601	2.46602	2.45605	2.165	2.14497
2.17835	2.2503	2.23649	2.23449	2.26761	2.2898	2.26437	2.21607	2.25071	2.2556	2.20531	2.17919	1.91105	2.03202	2.21836	2.26273	2.25596	2.344	2.22141	0.7321	1.46847	1.1906	0.947429	0.743915	0.677927	1.1889	0.927814	0.728596	0.68923	0.733743	0.394299	0.137909	0.104474	0.7322	0.404745	0.122588	0.0491841	1.25505	2.24399	2.25896	2.08699	2.03099	2.00595	1.99897	2.38193	2.43699	2.46797	2.46192	2.165	2.14204
2.22696	2.29696	2.28995	2.26397	2.29198	2.30099	2.32095	2.28494	2.3609	2.38489	2.25096	2.28191	2.02989	2.038	2.27095	2.28798	2.26	2.341	2.27295	0.739653	1.47641	1.19926	0.951566	0.748516	0.679249	1.19227	0.946953	0.761061	0.703498	0.743811	0.413113	0.140627	0.0687612	0.737036	0.413132	0.126427	0.0479811	1.26211	2.242	2.261	2.087	2.036	2.005	2.002	2.381	2.439	2.47699	2.47599	2.164	2.15299
2.27853	2.34756	2.3296	2.30228	2.31733	2.32427	2.37055	2.34984	2.45401	2.49817	2.30248	2.37107	2.14867	2.23809	2.32557	2.33324	2.25427	2.33096	2.31952	0.749375	1.4825	1.20514	0.955095	0.750878	0.68693	1.19922	0.966781	0.794015	0.743317	0.753028	0.419279	0.121161	0.0509128	0.746992	0.404327	0.126473	0.0488667	1.269	2.24706	2.26202	2.088	2.03402	2.00701	2.00499	2.38198	2.44203	2.47811	2.48608	2.16803	2.14206
2.3245	2.39647	2.38144	2.32674	2.34569	2.34775	2.41848	2.42321	2.54205	2.5999	2.34454	2.46399	2.29442	2.33297	2.37546	2.35378	2.27775	2.32704	2.36451	0.755949	1.48651	1.20848	0.959858	0.755955	0.699979	1.20573	0.98343	0.822353	0.772652	0.757185	0.466202	0.156923	0.0607336	0.755844	0.414539	0.124966	0.0503242	1.27487	2.25195	2.26398	2.088	2.03598	2.00799	2.00401	2.38002	2.44497	2.48789	2.49293	2.17097	2.14695
2.37484	2.44983	2.42088	2.37086	2.36594	2.36893	2.46784	2.49776	2.64069	2.6937	2.39783	2.53777	2.42957	2.45162	2.41787	2.40583	2.31289	2.41073	2.41584	0.756299	1.48523	1.20926	0.962093	0.757336	0.70009	1.20559	0.988036	0.847999	0.801189	0.757469	0.479937	0.120967	0.0431967	0.756199	0.499956	0.139713	0.0791075	1.27419	2.253	2.26699	2.08999	2.02803	2.00501	2.004	2.38299	2.44998	2.49697	2.50097	2.171	2.147
2.42843	2.50147	2.46737	2.40234	2.39631	2.40327	2.51847	2.56355	2.71858	2.76466	2.44546	2.59451	2.56813	2.64535	2.47344	2.43228		2.47102	2.46743	0.754218	1.47987	1.20375	0.957481	0.752917	0.699663	1.20407	1.00081	0.870429	0.840112	0.754086	0.449587	0.103498	0.0350739	0.755663	0.487996		0.0935295	1.2688	2.25305	2.269	2.094	2.02901	2.00199	2	2.38703	2.45597	2.49999	2.50203	2.17404	2.15705
2.47636	2.5533	2.50845	2.44049	2.43054	2.43359	2.5703	2.62419	2.78313	2.83801	2.49632	2.65124	2.69332	2.79499	2.52234	2.46358		2.47297	2.51536	0.744076	1.47313	1.19743	0.950958	0.747019	0.694509	1.1972	1.0072	0.883652	0.859125	0.745939	0.430368	0.123274	0.0565712	0.74379	0.505288		0.13892	1.26355	2.25892	2.269	2.094	2.02999	2.00101	2	2.38996	2.45304	2.49901	2.50496	2.17893	2.16292
2.50154	2.55903	2.52304	2.45354	2.43456	2.44104	2.57954	2.64607	2.82355	2.89655	2.52204	2.68303	2.7841	2.9211	2.54704	2.49953	2.35398	2.68665	2.53102	0.744633	1.45459	1.19204	0.936477	0.731955	0.683315	1.18977	0.998044	0.891046	0.862017	0.747096	0.438046	0.126871	0.0913155	0.743345	0.505663	0.157631	0.13656	1.24452	2.232	2.226	2.0645	2.00649	1.983	1.9805	2.3595	2.427	2.47652	2.476	2.15451	2.15048
2.55288	2.60495	2.57287	2.4979	2.4798	2.48035	2.62889	2.71314	2.89913	2.96679	2.57287	2.71567	2.8819	3.02333	2.59839	2.52732	2.6217	2.75923	2.5745	0.731769	1.44551	1.17882	0.927094	0.722676	0.669268	1.17866	0.9855	0.874858	0.865622	0.73468	0.449325	0.130752	0.103155	0.730363	0.509993	0.183748	0.15871	1.23745	2.23003	2.22748	2.06451	2.00453	1.98246	1.9785	2.35801	2.42996	2.48536	2.47298	2.15201	2.13772
2.60702	2.663	2.62852	2.55054	2.52858	2.51916	2.68998	2.7995	2.97669	3.05635	2.62554	2.80122	2.94694	3.08002	2.65401	2.57071	2.65172	2.78675	2.63597	0.721617	1.43333	1.16841	0.918275	0.715259	0.66539	1.16664	0.973879	0.874306	0.863517	0.724623	0.414323	0.124732	0.0958503	0.720458	0.509582	0.182337	0.155161	1.22568	2.23694	2.22601	2.064	2.00649	1.97754	1.97651	2.35801	2.45505	2.50099	2.49206	2.15745	2.1578
2.66852	2.71751	2.68652	2.60302	2.55506	2.55904	2.74252	2.815	3.00447	3.07951	2.68851	2.85354	2.96055	3.10149	2.71451	2.62609	2.45788	2.82007	2.69302	0.721967	1.42924	1.16064	0.909385	0.710896	0.64853	1.16061	0.962982	0.851347	0.850035	0.723753	0.438048	0.118513	0.0750291	0.722105	0.517476	0.189081	0.143299	1.21957	2.23699	2.225	2.0645	2.004	1.9775	1.9795	2.3585	2.42501	2.46453	2.45999	2.157	2.16451
2.72982	2.76837	2.74682	2.66286	2.61973	2.61433	2.79979	2.86175	3.04032	3.11826	2.75033	2.89509	2.98584	3.10689	2.77336	2.64964		2.8713	2.74933	0.721823	1.43232	1.15774	0.91044	0.710925	0.655024	1.15826	0.958086	0.845556	0.825356	0.723606	0.42085	0.105169	0.0626095	0.722044	0.445391		0.1342	1.21954	2.23306	2.22598	2.06301	2.00599	1.9775	1.97751	2.35798	2.42594	2.46839	2.45255	2.15503	2.14579
2.78947	2.82104	2.8045	2.73041	2.68445	2.67149	2.85006	2.89075	3.07912	3.13338	2.80897	2.93883	3.00633	3.10258	2.83596	2.76155		2.91111	2.80303	0.72746	1.43799	1.16296	0.921791	0.723926	0.663696	1.16722	0.957326	0.828102	0.798749	0.728569	0.448248	0.115293	0.0688379	0.728262	0.499616		0.128961	1.22744	2.23497	2.225	2.06349	2.00649	1.97602	1.977	2.35901	2.42352	2.44915	2.45003	2.1555	2.13903
2.84508	2.8736	2.86408	2.79011	2.75262	2.74262	2.90308	2.93302	3.09149	3.14846	2.86359	2.95105	3.01399	3.09947	2.89007	2.83935		2.95689	2.8501	0.729978	1.45006	1.17092	0.921806	0.721049	0.659638	1.17105	0.950948	0.810907	0.75987	0.731386	0.449153	0.117608	0.06216	0.73046	0.482121		0.115066	1.23631	2.23299	2.22251	2.0675	2.00551	1.97348	1.975	2.35599	2.42399	2.454	2.441	2.15448	2.14606
2.89976	2.92974	2.91882	2.85926	2.83281	2.82779	2.95234	2.95293	3.08998	3.13601	2.92075	2.99397	3.01551	3.09212	2.94028	2.92465		2.97216	2.90724	0.737791	1.46094	1.18009	0.934684	0.732825	0.676886	1.18176	0.95388	0.795005	0.74113	0.738321	0.447323	0.120512	0.051284	0.738943	0.455688		0.120616	1.24783	2.23057	2.22599	2.07054	2.00549	1.96509	1.97049	2.35253	2.42153	2.45446	2.43651	2.14862	2.17404
2.94509	2.9716	2.97299	2.92836	2.92266	2.91964	2.99707	2.98968	3.0786	3.11569	2.97004	3.02027	3.01649	3.092	2.9841	2.98653	3.0291	3.00214	2.95456	0.740976	1.46954	1.19182	0.941506	0.7358	0.68661	1.1902	0.958476	0.769994	0.714832	0.739713	0.4373	0.120335	0.049052	0.743958	0.450665	0.12352	0.10855	1.25887	2.23644	2.22649	2.07594	2.00401	1.96797	1.96554	2.35201	2.42199	2.45253	2.43254	2.15692	2.20719
2.99749	3.02902	3.02452	2.99502	3.01403	3.01905	3.04401	3.013	3.08649	3.09898	3.02101	3.05201	3.01649	3.08999	3.03599		2.85438	2.92903	3.00602	0.746949	1.47738	1.19813	0.959807	0.753505	0.698124	1.1976	0.951458	0.75439	0.708329	0.746115	0.432204	0.119915	0.0471733	0.749344		0.101248	0.0739115	1.26484	2.23948	2.22552	2.07651	2.00449	1.968	1.96648	2.35501	2.423	2.44002	2.43052	2.16049	2.21145
3.03798	3.0769	3.08039	3.05744	3.10137	3.1183	3.09548	3.04001	3.07848	3.05034	3.06398	3.08353	3.01361	3.11507	3.075	3.17074	2.96986	2.99016	3.05591	0.747915	1.47956	1.20205	0.963103	0.759306	0.702219	1.2029	0.952007	0.7475	0.722486	0.744726	0.405548	0.112511	0.0448568	0.75269	0.44319	0.115446	0.0350651	1.27103	2.23704	2.23195	2.08196	2.00304	1.96847	1.96306	2.35484	2.42503	2.44602	2.41689	2.16053	2.20304
3.0781	3.12058	3.13549	3.12188	3.19416	3.21411	3.14354	3.06921	3.07308	3.04901	3.10361	3.10672	3.02787	3.11599	3.1161	3.22235	3.07655	3.12326	3.0971	0.748186	1.47645	1.20378	0.970656	0.768863	0.711405	1.20454	0.954985	0.748627	0.699976	0.745068	0.446954	0.115329	0.0457448	0.752934	0.448904	0.10868	0.0214864	1.27509	2.23799	2.23348	2.08645	2.004	1.96106	1.96399	2.34465	2.43093	2.45095	2.41402	2.15999	2.17323
3.12707	3.17056	3.1741	3.18609	3.27759	3.31115	3.20152	3.10602	3.07149	3.02205	3.14457	3.13454	3.03901	3.14488	3.17057	3.30708	3.20722	3.25957	3.15304	0.743553	1.4703	1.2019	0.976155	0.785452	0.731139	1.19721	0.965522	0.771647	0.691145	0.741286	0.462108	0.120001	0.0416657	0.747985	0.469035	0.143095	0.0458136	1.26892	2.237	2.2365	2.08501	2.0005	1.96849	1.96449	2.33352	2.435	2.48148	2.42902	2.15601	2.17302
3.16832	3.21391	3.23022	3.25231	3.35586	3.41513	3.24104	3.07474	3.03508	3.0348	3.18931	3.1564	3.04399	3.11349	3.20732	3.37125	3.33061	3.40869	3.19744	0.735948	1.4654	1.19793	0.988973	0.80391	0.745548	1.18384	0.949012	0.745353	0.700328	0.733387	0.45757	0.12266	0.0483465	0.740805	0.498119	0.15878	0.0571444	1.26218	2.23597	2.23652	2.08745	1.99697	1.96408	1.96455	2.33543	2.39902	2.42492	2.43491	2.15547	2.17494
3.2116	3.2675	3.28202	3.32037	3.45112	3.50715	3.29202	3.12659			3.23211	3.18523	3.05589	3.18939	3.2496	3.41954	3.46892	3.58859	3.24555	0.725769	1.45574	1.18477	0.979414	0.809955	0.75771	1.17519	0.94009			0.725347	0.455876	0.128307	0.1026	0.728643	0.496442	0.141632	0.0630148	1.25246	2.23551	2.24046	2.087	1.99453	1.97044	1.96895	2.33848	2.39702			2.15749	2.1745
3.2422	3.27922	3.33403	3.38405	3.53552	3.59054	3.26825	3.16022			3.27803	3.19066	3.05751	3.11409	3.29706	3.46258	3.56372	3.69371	3.25523	0.748719	1.44521	1.17477	0.972415	0.820809	0.770864	1.19585	0.943397			0.714671	0.455858	0.129908	0.0598685	0.713642	0.49048	0.162154	0.0944746	1.2356	2.20603	2.201	2.088	1.99551	1.96998	1.97052	2.34702	2.40103			2.15552	2.15855
3.28534	3.32628	3.38582	3.4512	3.60822	3.66519	3.32119	3.20728			3.31889	3.22829	3.06799	3.13271	3.3458	3.48994	3.71665	3.84468	3.30425	0.739915	1.43774	1.16469	0.962391	0.81852	0.774015	1.19276	0.942789			0.702637	0.452826	0.127971	0.0595548	0.69675	0.460911	0.139607	0.0997194	1.22875	2.21289	2.20002	2.091	1.9985	1.96808	1.97646	2.35094	2.40789			2.15791	2.15701
3.35164	3.38369	3.39369	3.505	3.66994	3.73189	3.38664	3.26469			3.37156	3.27107	3.08089	3.13996	3.39164	3.56559	3.75977	3.88678	3.3597	0.730501	1.43069	1.16643	0.96176	0.828686	0.781431	1.17549	0.932696			0.693101	0.435995	0.125408	0.0527675	0.733005	0.438181	0.12845	0.0900837	1.22456	2.21399	2.20398	2.06494	2.00246	1.97096	1.97947	2.34901	2.41098			2.15356	2.16097
3.41028	3.43426	3.45024	3.56203	3.72306	3.77362	3.44428	3.32732			3.43828	3.32213	3.10159	3.15314	3.45028	3.61928	3.75607	3.88704	3.41924	0.721822	1.43122	1.15878	0.953306	0.810079	0.788114	1.16681	0.924587			0.718296	0.419053	0.123442	0.04634	0.726438	0.435018	0.132648	0.0712865	1.21508	2.22	2.20902	2.06504	2.00551	1.98201	1.98201	2.35201	2.41003			2.14599	2.1655
3.47107	3.49014	3.50319	3.55761	3.7314	3.81704	3.50605	3.39693			3.49907	3.37793	3.14929	3.18353	3.51107	3.68105	3.77176	3.89586	3.47219	0.724479	1.43251	1.16114	0.964427	0.830015	0.777048	1.16518	0.928195			0.721865	0.431837	0.122322	0.0398395	0.728134	0.447558	0.140953	0.0705316	1.22055	2.21902	2.21294	2.07288	1.99391	1.96092	1.95892	2.35397	2.41591			2.14403	2.15695
3.53748	3.54755	3.57047	3.62745	3.79351	3.85967	3.56057	3.46844			3.56449	3.46233	3.20159	3.32884	3.57549	3.7316	3.78887	3.90691	3.53947	0.729074	1.43763	1.15953	0.968308	0.821708	0.767793	1.17787	0.921603			0.725958	0.414905	0.107656	0.068808	0.73317	0.455865	0.143759	0.0646866	1.22217	2.22594	2.21598	2.073	1.98309	1.96993	1.959	2.35797	2.41798			2.15194	2.14807
3.59122	3.59821	3.62317	3.65122	3.80813	3.88011	3.6212	3.5303			3.62022	3.56837	3.27341	3.27788	3.62822	3.75806	3.80102	3.916	3.5852	0.736652	1.44322	1.16761	0.962636	0.809834	0.755989	1.18025	0.925179			0.733982	0.419991	0.134645	0.0594104	0.740161	0.440045	0.12641	0.0524287	1.23009	2.23101	2.218	2.074	2.01002	1.96908	1.96703	2.36103	2.434			2.16001	2.161
3.64714	3.65217	3.6683	3.70714	3.84148	3.90758	3.67418	3.60879			3.67614	3.66353	3.38035	3.50548	3.68414	3.77474	3.80691	3.91698	3.6372	0.742263	1.45025	1.17472	0.966884	0.792843	0.737565	1.17437	0.932566			0.742301	0.433255	0.135999	0.0982991	0.742957	0.433669	0.118591	0.0546753	1.23976	2.23395	2.21898	2.074	2.01394	1.98968	1.97586	2.36789	2.434			2.16295	2.16002
3.68381	3.70273	3.71376	3.73486	3.85294	3.91795	3.71678	3.68659			3.71082	3.74855	3.46953	3.48811	3.72379	3.78793	3.81297	3.91402	3.68375	0.749273	1.45795	1.18445	0.965289	0.781878	0.723574	1.18621	0.939981			0.74792	0.436862	0.146444	0.0603772	0.751236	0.424787	0.110075	0.0540038	1.24616	2.25787	2.22099	2.074	2.02295	1.98901	1.98595	2.36899	2.43499			2.18389	2.16199
3.73918	3.75518	3.76017	3.7881	3.88506	3.92104	3.77319	3.76026	3.82041	3.82449	3.76915	3.82825	3.60157	3.64076	3.77919	3.81014	3.81101	3.914	3.74018	0.762164	1.46996	1.19417	0.958955	0.763097	0.716039	1.19397	0.946271	0.743594	0.684991	0.761421	0.421287	0.121848	0.0431301	0.763225	0.424803	0.111528	0.0531724	1.25697	2.255	2.222	2.078	2.02401	2.004	1.99602	2.37	2.434	2.47807	2.48004	2.18001	2.17901
3.78343	3.80042	3.80147	3.81268	3.89882	3.92989	3.82138	3.82517	3.9217	3.94742	3.80751	3.89119	3.74219	3.83056	3.82738	3.84554	3.81396	3.914	3.78542	0.768044	1.47625	1.2019	0.965239	0.764867	0.703363	1.20402	0.959075	0.771965	0.712644	0.766742	0.42048	0.108936	0.0456476	0.769499	0.455347	0.130901	0.0512744	1.26341	2.255	2.222	2.07899	2.02696	2.00301	1.99995	2.36901	2.434	2.49479	2.48987	2.18197	2.18097
3.82269	3.84663	3.83969	3.84871	3.91785	3.93198	3.86565	3.88651	4.00136	4.06605	3.84867	3.97631		3.92525	3.85875	3.85691	3.85169	3.92293	3.81675	0.771284	1.47871	1.20337	0.960231	0.755863	0.702168	1.20937	0.99489	0.813337	0.753689	0.770976	0.452361		0.045551	0.771812	0.415715	0.114178	0.0449214	1.26669	2.25698	2.22498	2.07702	2.02998	2.00796	2.00694	2.37495	2.43896	2.49103	2.48802	2.18002	2.18199
3.87414	3.89617	3.89115	3.87912	3.92512	3.94306	3.91219	3.94727	4.09437	4.16342	3.89218	4.03827	3.97062	4.03277	3.91714	3.87412		3.99328	3.87017	0.768216	1.47756	1.19969	0.958327	0.750085	0.70119	1.21683	1.0102	0.848586	0.799787	0.768872	0.463567	0.132714	0.0479114	0.767999	0.416527		0.051081	1.26554	2.257	2.225	2.076	2.027	2.009	2.01001	2.375	2.44103	2.47604	2.48297	2.181	2.17697
3.90846	3.93736	3.92842	3.90952	3.95356	3.95777	3.95926	4.01396	4.18656	4.26639	3.93729	4.10496	4.12361	4.22204	3.95146	3.90256		4.06291	3.91136	0.764882	1.4702	1.19819	0.947804	0.739102	0.691255	1.21299	1.01597	0.879586	0.83117	0.764331	0.460301	0.136274	0.045803	0.765273	0.413419		0.0882491	1.2623	2.25602	2.22598	2.07502	2.02798	2.00998	2.01295	2.37402	2.44789	2.48585	2.47512	2.18002	2.17011
3.96171	3.99469	3.98071	3.9468	3.9729	3.97988	4.01569	4.08064	4.26955	4.35949	3.98176	4.15473	4.25031	4.38014	4.0067	3.92488		4.08886	3.96869	0.756655	1.4614	1.18588	0.936731	0.726837	0.682995	1.20292	1.01169	0.898965	0.855528	0.756423	0.456471	0.147289	0.0899449	0.757742	0.418104		0.114856	1.25311	2.25699	2.22898	2.07599	2.02303	2.00403	2.00604	2.37499	2.45596	2.48202	2.46804	2.17702	2.17199
4.01117	4.04122	4.01921	3.98316	4.0031	4.00311	4.06519	4.14829	4.34526	4.43827	4.03317	4.19727	4.34337	4.48535	4.05717			4.13053	4.0172	0.747644	1.45426	1.17906	0.930372	0.720444	0.66604	1.19149	1.00579	0.903909	0.881208	0.748918	0.444816	0.162208	0.117678	0.747052			0.119309	1.24267	2.259	2.23199	2.074	2.02599	2.002	2.00198	2.377	2.45999	2.47603	2.46098	2.182	2.173
4.05335	4.09517	4.0712	4.02338	4.02762	4.02959	4.11326	4.21989	4.40901	4.50497	4.07436	4.26298	4.43459	4.57068	4.09836			4.01479	4.06624	0.741298	1.44639	1.17124	0.920985	0.711557	0.656192	1.18377	1.0031	0.888725	0.895479	0.743366	0.409122	0.141934	0.114824	0.740068			0.0745523	1.23502	2.25998	2.22905	2.07498	2.02305	2.00102	1.99708	2.37602	2.45803	2.48388	2.45706	2.18298	2.173
4.12147	4.14759	4.12657	4.0746	4.0657	4.06076	4.16956	4.2587	4.46556	4.56553	4.14147	4.3275	4.48461	4.60176	4.16448		3.86302	4.01399	4.12157	0.734662	1.4358	1.16354	0.910403	0.702282	0.648857	1.1767	0.993972	0.921479	0.899639	0.732545	0.395474	0.123127	0.10726	0.737817		0.0645639	0.0726297	1.22713	2.25603	2.22702	2.07202	2.01804	2.00001	1.997	2.376	2.45701	2.47309	2.45799	2.17606	2.18788
4.17125	4.19722	4.18021	4.12023	4.1042	4.10217	4.21823	4.31631	4.52135	4.61116	4.19126	4.37224	4.49804	4.63201	4.21625		3.90409	4.05409	4.17025	0.731281	1.43427	1.15705	0.910744	0.703781	0.647897	1.17275	0.990204	0.917506	0.896699	0.731554	0.393405	0.105592	0.0585293	0.732087		0.099722	0.0994518	1.22124	2.26499	2.22598	2.07297	2.018	1.99798	1.992	2.375	2.45	2.48095	2.45398	2.185	2.19501
4.23205	4.25116	4.23317	4.17809	4.15323	4.14336	4.27511	4.39182	4.60666	4.65039	4.25599	4.43108	4.50883	4.63495	4.27803		3.92665	4.07665	4.23203	0.736351	1.43682	1.16363	0.914157	0.708939	0.644789	1.17056	0.951693	0.90666	0.881557	0.735026	0.394759	0.093647	0.05342	0.738716		0.124847	0.117153	1.22264	2.26303	2.22206	2.06611	2.01702	1.99308	1.99298	2.37598	2.45098	2.46918	2.44908	2.185	2.19697
4.29168	4.29974	4.2877	4.2327	4.2087	4.1987	4.3297	4.39698	4.60104	4.67785	4.3117	4.46084	4.51795	4.62406	4.33768		3.97076	4.12175	4.28273	0.737285	1.44438	1.16575	0.916776	0.711447	0.651592	1.16952	0.972333	0.88846	0.853076	0.737208	0.431925	0.127034	0.0467365	0.738402		0.120098	0.109504	1.22986	2.25206	2.22101	2.06302	2.01004	1.99002	1.98902	2.37302	2.44205	2.45707	2.44701	2.17207	2.18805
4.3451	4.3551	4.34409	4.29912	4.27915	4.26415	4.38209	4.42607	4.61502	4.69199	4.35911	4.48303	4.52501	4.62699	4.39109	4.38316	4.10014	4.24615	4.33509	0.7372	1.45132	1.16909	0.919478	0.712536	0.658503	1.17579	0.975691	0.863832	0.821623	0.739076	0.428331	0.122154	0.0456684	0.736343	0.459757	0.180932	0.153767	1.23677	2.253	2.218	2.063	2.00701	1.98899	1.986	2.37099	2.43699	2.46701	2.447	2.17499	2.19203
4.3893	4.40323	4.38534	4.35511	4.34988	4.33291	4.42236	4.45652	4.62288	4.68905	4.41019	4.49875	4.52894	4.62405	4.43136	4.45781	4.16595	4.31392	4.37831	0.741669	1.46197	1.177	0.92765	0.719863	0.664505	1.18549	0.971369	0.832459	0.777069	0.741994	0.442455	0.123794	0.0449514	0.742217	0.430722	0.159078	0.129486	1.24245	2.25202	2.21702	2.06398	2.00995	1.98408	1.98502	2.36805	2.43405	2.47192	2.44798	2.17205	2.20775
4.43762	4.45162	4.43858	4.41057	4.42739	4.41635	4.4736	4.48081	4.61804	4.67213	4.45862	4.5367	4.53297	4.624	4.47962	4.51654			4.43257	0.747861	1.47338	1.18836	0.935151	0.725863	0.677914	1.18762	0.968562	0.798129	0.746596	0.743498	0.441916	0.12508	0.0444142	0.752985	0.450757			1.25151	2.24803	2.21502	2.06499	2.01	1.984	1.98401	2.37395	2.434	2.46605	2.44899	2.17101	2.23082
4.48712	4.49613	4.48912	4.47315	4.51321	4.51025	4.51113	4.51904	4.62198	4.65492	4.51211		4.53299	4.61499	4.52611	4.59021	4.38827	4.44418	4.46913	0.750662	1.47864	1.19259	0.941751	0.733209	0.690288	1.1895	0.95598	0.767369	0.707162	0.746687		0.119272	0.0418593	0.755278	0.424732	0.0783761	0.00103397	1.25871	2.24999	2.22301	2.067	2.00501	1.989	1.98998	2.37501	2.432	2.46798	2.451	2.17198
4.53139	4.54532	4.53635	4.53219	4.59389	4.60568	4.56032	4.53577	4.61312	4.62343	4.55442	4.59063	4.53004	4.61204	4.56842	4.66891	4.49059	4.51108	4.51931	0.759044	1.48412	1.20039	0.953518	0.747897	0.701101	1.20482	0.948257	0.748106	0.704092	0.753062	0.39416	0.101101	0.0377763	0.765913	0.456068	0.111158	0.0444509	1.26589	2.24704	2.22497	2.06601	2.00697	1.98801	1.98112	2.37796	2.43101	2.4611	2.45001	2.16608	2.23603
4.57078	4.58776	4.59168	4.58868	4.67951	4.70344	4.60176	4.56483	4.60107	4.59814	4.59079	4.59398	4.53994	4.62194	4.60877	4.72767	4.61628	4.65915	4.56574	0.762113	1.48536	1.20279	0.972879	0.777928	0.713887	1.20913	0.945257	0.738743	0.703563	0.756928	0.392289	0.0975292	0.0343196	0.767601	0.452225	0.125202	0.046084	1.26937	2.24998	2.22699	2.06699	2.01197	1.97905	1.97901	2.38297	2.43299	2.46796	2.45795	2.16898	2.19026
4.6191	4.64513	4.63913	4.65214	4.75522	4.79825	4.6571	4.59407			4.63912	4.61504	4.55001	4.63797	4.6581	4.79719	4.74441	4.8693	4.61114	0.764671	1.4838	1.2059	0.98155	0.789425	0.723924	1.21166	0.942193			0.760432	0.435011	0.121177	0.0447744	0.769321	0.477657	0.129882	0.0950112	1.27138	2.24801	2.23002	2.07	2.00199	1.98397	1.978	2.38001	2.43501			2.16801	2.179
4.65445	4.69128	4.68627	4.70321	4.83378	4.88761	4.69245	4.61862			4.68134	4.62879	4.55295	4.62717	4.69345	4.86298	4.88974	4.97633	4.66024	0.761578	1.4802	1.19992	0.995719	0.819758	0.746745	1.2094	0.950225			0.757584	0.439008	0.123612	0.0463455	0.76613	0.476695	0.137679	0.0527971	1.26765	2.25095	2.23591	2.06902	2.00003	1.97317	1.97702	2.38295	2.43795			2.17194	2.179
4.71056	4.74161	4.7376	4.76551	4.91437	4.97631	4.74856	4.65769			4.73657	4.65281	4.55697	4.62601	4.74956	4.92155	5.01999	5.13476	4.71358	0.756133	1.47157	1.19604	0.994095	0.828634	0.762409	1.20072	0.94653			0.75244	0.447067	0.12363	0.0473622	0.760464	0.455855	0.123344	0.0558904	1.25956	2.251	2.23798	2.07396	1.99802	1.96903	1.97799	2.383	2.43899			2.16902	2.17801
4.76112	4.78514	4.78714	4.82214	4.98716	5.05518	4.79714				4.78313	4.68106	4.56402	4.625	4.79912	4.96414	5.13416	5.25818	4.75813	0.749329	1.46079	1.18615	0.986087	0.83316	0.772527	1.19606				0.746562	0.447722	0.126379	0.0487811	0.752978	0.457314	0.137367	0.084947	1.25108	2.25399	2.24202	2.07601	1.998	1.968	1.982	2.382				2.169	2.18
4.81023	4.84211	4.84313	4.8801	5.05297	5.12787	4.85214				4.8342	4.70562	4.57286	4.625	4.84922	5.02013	5.19899	5.3289	4.81019	0.736993	1.45022	1.17535	0.976815	0.841086	0.779275	1.18505				0.735335	0.428136	0.129934	0.0492133	0.739934	0.455026	0.148191	0.0958695	1.24079	2.24809	2.24889	2.07994	1.998	1.968	1.98397	2.382				2.16998	2.17902
4.86372	4.89472	4.89871	4.94366	5.11567	5.19365	4.90572				4.88672	4.75673	4.58394	4.63097	4.90272	5.07969	5.22686	5.35487	4.8677	0.728475	1.44331	1.16529	0.971199	0.833869	0.778783	1.17708				0.726636	0.427542	0.131184	0.0513784	0.731912	0.457914	0.141149	0.0848301	1.23272	2.24899	2.24701	2.08696	1.99601	1.96601	1.98102	2.38299				2.16801	2.17701
4.96665	4.94513	4.99614	5.03613	5.19458	5.26958	4.95515				4.99215	4.8772	4.69854	4.64304	5.00314	5.17211	5.26456	5.38703	4.92113	0.723963	1.43988	1.15673	0.960246	0.821615	0.760647	1.17659				0.722745	0.429284	0.158702	0.0501842	0.726693	0.440484	0.129832	0.0681615	1.22953	2.23401	2.252	2.08051	2.0075	1.98151	1.981	2.39298				2.15851	2.16948
5.0258	5.03385	5.05081	5.08773	5.22778	5.30274	5.04133		5.18431	5.21268	5.05127	4.95826	4.7154	4.78313	5.05984	5.2167	5.2878	5.39733	5.01585	0.721378	1.42885	1.15541	0.962458	0.813323	0.755185	1.17113		0.756573	0.699029	0.718642	0.432389	0.136089	0.079703	0.725723	0.431901	0.12276	0.0605501	1.21906	2.23951	2.23849	2.08397	2.00807	1.98399	1.9825	2.37711		2.36507	2.34505	2.16203	2.16353
5.07952	5.08356	5.10303	5.12617	5.25625	5.32333	5.10097		5.20974	5.26843	5.10205	5.03086	4.76407	4.82413	5.11699	5.24724	5.30485	5.39998	5.06655	0.721391	1.43471	1.16787	0.959798	0.801755	0.740653	1.1708		0.731496	0.662156	0.720813	0.408484	0.12444	0.0720963	0.723514	0.425032	0.11339	0.0592222	1.22438	2.24644	2.238	2.08499	2.0189	1.98301	1.98845	2.37898		2.37094	2.34896	2.16844	2.16349
5.12863	5.12763	5.14861	5.1751	5.29105	5.34752	5.15514				5.15463	5.12073	4.85024	4.97312	5.16663	5.26207	5.309	5.398	5.11762	0.726873	1.44446	1.17086	0.960874	0.787573	0.716238	1.17654				0.725092	0.408284	0.122981	0.0882945	0.730089	0.430028	0.114726	0.0556385	1.23368	2.25351	2.238	2.086	2.026	1.99351	1.99351	2.37749				2.17402	2.15852
5.18235	5.1813	5.19139	5.21683	5.31242	5.35743	5.21082	5.18393	5.19741	5.19755	5.20489	5.21128	4.94756	5.0212	5.22036	5.2909	5.309	5.39788	5.16435	0.73604	1.45649	1.18199	0.956377	0.77089	0.70158	1.17915	0.924526	0.684757	0.656584	0.735883	0.42365	0.135468	0.0801597	0.737561	0.427174	0.11697	0.0549913	1.24387	2.259	2.23946	2.08598	2.02646	1.99741	1.99894	2.37503	2.44295	2.47404	2.47404	2.18099	2.16456
5.23219	5.22125	5.23474	5.25676	5.32989	5.36098	5.25821	5.25845	5.31116	5.32208	5.25717	5.29001	5.04984	5.0721	5.26919	5.30591	5.31447	5.38708	5.20773	0.740526	1.46248	1.18423	0.954902	0.75815	0.693454	1.18444	0.931489	0.734474	0.693995	0.740538	0.414989	0.129122	0.0485949	0.741695	0.420818	0.114633	0.0490074	1.24851	2.26148	2.239	2.08401	2.02749	1.99899	1.99801	2.37599	2.43903	2.47698	2.47698	2.18149	2.17345
5.27411	5.27311	5.27312	5.29807	5.34754	5.36352	5.29712	5.29515	5.35023	5.3673	5.29611	5.37468	5.27726	5.35821	5.31262	5.3376	5.31803	5.37961	5.25609	0.74788	1.4698	1.19074	0.949908	0.746386	0.684248	1.19554	0.946309	0.73955	0.693328	0.748169	0.428829	0.119455	0.0596352	0.748685	0.426269	0.125481	0.0508377	1.25726	2.26799	2.244	2.08251	2.03199	2.004	2.00051	2.3845	2.453	2.49152	2.48951	2.18949	2.177
5.31792	5.31841	5.32044	5.32595	5.36499	5.37306	5.34686	5.35593	5.44386	5.48769	5.3394	5.44683	5.28781	5.44522	5.35986	5.3782	5.32865	5.42324	5.29444	0.753902	1.47419	1.19592	0.948903	0.742888	0.685377	1.20065	0.96602	0.777859	0.71896	0.753952	0.442385	0.119801	0.0425396	0.754735	0.464128	0.121754	0.0701465	1.2628	2.26459	2.24498	2.08646	2.028	2.00495	2.00393	2.38253	2.45495	2.49778	2.49237	2.18558	2.177
5.35863	5.35962	5.36262	5.35672	5.38185	5.38786	5.39456	5.42091	5.54458	5.60047	5.37617	5.51985	5.40441	5.62512	5.39964	5.40229	5.3483	5.40611	5.34255	0.7599	1.47474	1.19638	0.946504	0.73973	0.685944	1.20262	0.981536	0.811729	0.755735	0.75944	0.464565	0.126326	0.10477	0.76113	0.488846	0.120856	0.054704	1.26478	2.26895	2.24549	2.08452	2.0285	2.00352	2.00153	2.38101	2.45302	2.49305	2.48556	2.18748	2.17303
5.40063	5.40913	5.40811	5.39409	5.40858	5.41457	5.44214	5.49069	5.64172	5.70575	5.42062	5.58163	5.6233	5.60945	5.44313	5.43804	5.43384	5.51295	5.39462	0.759564	1.47142	1.19571	0.943847	0.736831	0.683568	1.20377	0.997986	0.848652	0.792574	0.758489	0.461754	0.15936	0.0597436	0.761304	0.494055	0.10021	0.114034	1.26193	2.2695	2.2475	2.086	2.0255	1.99998	1.99797	2.384	2.45701	2.48999	2.47798	2.19099	2.174
5.45237	5.46237	5.45293	5.43146	5.44192	5.44203	5.49791	5.56622	5.73264	5.80717	5.46937	5.63438	5.7471	5.79093	5.4959	5.45599	5.369	5.49514	5.44293	0.754984	1.46518	1.19059	0.938545	0.732967	0.6767	1.19527	0.998292	0.865533	0.818647	0.753821	0.471376	0.135145	0.099571	0.756932	0.427111	0.116214	0.0996351	1.25643	2.27047	2.24749	2.08597	2.0235	1.992	1.98701	2.38599	2.46195	2.48695	2.46951	2.18752	2.17295
5.4987	5.51118	5.4992	5.46826	5.46734	5.47081	5.54767	5.62512	5.80851	5.87107	5.51272	5.68467	5.83533	5.96136	5.54567	5.5354	5.38888	5.55408	5.49268	0.747738	1.45624	1.18104	0.929341	0.725156	0.673636	1.18676	1.00076	0.888002	0.85791	0.747387	0.457656	0.167712	0.119946	0.749142	0.482706	0.120398	0.140995	1.24906	2.26951	2.248	2.08501	2.02052	1.98455	1.97955	2.387	2.46051	2.47508	2.46404	2.18751	2.174
5.55113	5.55663	5.54913	5.51162	5.50412	5.50359	5.59314	5.69216		6.01017	5.56613	5.72313	5.93202	6.05801	5.59563	5.56611	5.39787	5.57493	5.53963	0.739899	1.44961	1.17442	0.923924	0.719118	0.664673	1.18092	0.999255		0.873783	0.740773	0.455758	0.153785	0.105784	0.74043	0.489878	0.130355	0.150543	1.24202	2.26302	2.249	2.08449	2.0155	1.98096	1.96898	2.385	2.45649		2.43699	2.18102	2.17451
5.60004	5.60895	5.60045	5.55701	5.55138	5.54056	5.64946	5.75502	5.97477	6.07458	5.61506	5.77503	5.93858	6.06162	5.64552	5.60669	5.34571	5.5465	5.58901	0.733562	1.44239	1.16498	0.91775	0.716212	0.659973	1.17083	0.99325	0.922667	0.882287	0.734164	0.45862	0.159002	0.106763	0.734589	0.492988	0.0883775	0.115542	1.23497	2.27049	2.24998	2.082	2.01547	1.96706	1.96052	2.38399	2.45349	2.48407	2.43296	2.18798	2.17903
5.65799	5.65956	5.65254	5.60656	5.58422	5.5856	5.70254	5.81695	6.03738	6.12153	5.67348	5.83795	5.98553	6.1115	5.70051	5.58557	5.34996	5.57521	5.64303	0.726313	1.43779	1.16003	0.909653	0.71071	0.652728	1.16299	0.984383	0.899778	0.880448	0.726457	0.446625	0.133227	0.0745904	0.728171	0.457942	0.089874	0.114239	1.22786	2.26555	2.24901	2.07903	2.01104	1.96204	1.95108	2.38301	2.45251	2.48994	2.43003	2.18305	2.18446
5.71814	5.70414	5.70814	5.66264	5.64164	5.63464	5.75865	5.84962	6.05308	6.15905	5.73314	5.88815	6.00502	6.12901	5.76365	5.65516	5.35709	5.61059	5.69514	0.7228	1.43769	1.15417	0.905872	0.707021	0.654795	1.15807	0.976639	0.893675	0.862511	0.724491	0.455765	0.123202	0.0577431	0.72337	0.450252	0.0922771	0.110748	1.22723	2.25148	2.249	2.077	2.00549	1.95799	1.946	2.38296	2.45499	2.46101	2.42799	2.16749	2.18801
5.77336	5.7584	5.76288	5.71848	5.69906	5.69156	5.81529	5.8968	6.08617	6.17918	5.7859	5.94455	6.01209	6.13301	5.82034	5.71969	5.38852	5.64727	5.74792	0.719799	1.4382	1.15373	0.911184	0.712188	0.653075	1.15733	0.972514	0.853209	0.837068	0.721917	0.462085	0.124249	0.0547722	0.720288	0.440907	0.105378	0.10669	1.22779	2.24609	2.24849	2.07696	2.00353	1.95305	1.94499	2.36822	2.4515	2.46677	2.42502	2.16456	2.19247
5.82715	5.81116	5.81367	5.77811	5.7601	5.75607	5.87164	5.9299	6.0999	6.19389	5.86861	5.96588	6.01895	6.13399	5.87515	5.80791	5.43972	5.68076	5.80215	0.718192	1.4487	1.15832	0.908297	0.708339	0.657233	1.17261	0.980778	0.856366	0.807119	0.742154	0.437063	0.129847	0.0517233	0.719234	0.39934	0.0958632	0.0926883	1.23423	2.24103	2.24602	2.07452	1.99804	1.95101	1.94301	2.36801	2.43501	2.44814	2.42699	2.16505	2.19995
5.89213	5.87515	5.88814	5.87517	5.87823	5.87125	5.90911	5.94512	6.11902	6.19795	5.92011	6.00106	6.02601	6.134	5.92812	5.95013		5.93305	5.87413	0.750851	1.45145	1.18332	0.92699	0.72945	0.665755	1.1852	0.980065	0.836296	0.771225	0.749176	0.444143	0.12399	0.0490224	0.753307	0.434753		0.17283	1.23959	2.23799	2.227	2.06101	1.99101	1.94701	1.93601	2.36601	2.42998	2.44201	2.42902	2.16199	2.18108
5.93944	5.9305	5.94066	5.93876	5.96405	5.96308	5.95139	5.98815	6.12698	6.17875	5.96258	6.0224	6.02801	6.13264	5.97144			5.95315	5.92249	0.755044	1.45711	1.19274	0.934203	0.736682	0.671397	1.19448	0.974671	0.816354	0.750641	0.751574	0.43036	0.131482	0.0461584	0.759474			0.163828	1.24814	2.23294	2.226	2.064	1.99406	1.94899	1.93902	2.36998	2.42305	2.44605	2.43504	2.15894	2.21209
5.97465	5.9706	5.99347	5.99939	6.04815	6.04913	5.98269	5.99988	6.12502	6.1592	6.00854	6.05468	6.02899	6.10429	6.00665			5.96488	5.96161	0.759357	1.46929	1.19993	0.934438	0.739274	0.681528	1.19859	0.970799	0.801509	0.723612	0.756659	0.420796	0.130807	0.0404474	0.762985			0.0247582	1.2547	2.22805	2.226	2.064	1.99895	1.94801	1.94098	2.36802	2.42696	2.44996	2.43797	2.15405	2.21893
6.0241	6.02015	6.04714	6.06216	6.13121	6.14523	6.03509	6.03405	6.11998	6.13294	6.05511	6.07502	6.02404	6.10805	6.0561	6.14921	5.99634	6.05133	6.00913	0.760766	1.46943	1.20141	0.962846	0.768831	0.700804	1.20345	0.955446	0.765368	0.710151	0.757508	0.403384	0.126335	0.0414276	0.764895	0.429441	0.117087	0.0421453	1.25935	2.229	2.22701	2.06699	1.996	1.95502	1.94402	2.36801	2.42499	2.45501	2.44401	2.156	2.20488
6.06262	6.07664	6.09848	6.12175	6.21087	6.23106	6.06874	6.05423	6.11386	6.11072	6.09757	6.0841	6.04009	6.12839	6.09265	6.22685	6.12359	6.17759	6.05855	0.763157	1.46959	1.20255	0.976295	0.780521	0.713516	1.20467	0.946495	0.749737	0.680656	0.760559	0.427315	0.124411	0.0443636	0.766642	0.452142	0.127217	0.0516634	1.26083	2.22993	2.229	2.06401	1.99693	1.96105	1.95007	2.37093	2.42196	2.457	2.44805	2.15589	2.16001
6.11164	6.12763	6.13672	6.18156	6.28049	6.31539	6.12757	6.07286	6.10308	6.08816	6.14267	6.09194	6.04695	6.15977	6.14462	6.29451	6.25008	6.30408	6.10268	0.765324	1.46878	1.20388	0.984689	0.798092	0.726763	1.20174	0.942896	0.74153	0.67791	0.764491	0.43008	0.126068	0.0526099	0.766799	0.461889	0.135718	0.05989	1.26064	2.22404	2.229	2.06499	1.99104	1.96497	1.95596	2.36504	2.41902	2.457	2.45197	2.14706	2.16099
6.14612	6.18012	6.19309	6.22516	6.34419	6.39919	6.16213	6.09509	6.09597	6.06704	6.18012	6.11506	6.05302	6.136	6.1811	6.34711	6.38529	6.47238	6.1571	0.761533	1.46107	1.19585	0.985079	0.809586	0.742857	1.19627	0.939979	0.738377	0.676585	0.760849	0.433218	0.127028	0.0535323	0.762929	0.437387	0.133553	0.062912	1.25381	2.22001	2.229	2.067	1.99698	1.968	1.95602	2.36401	2.422	2.45602	2.463	2.14501	2.16
6.19658	6.22966	6.23166	6.29252	6.42377	6.47994	6.21753	6.13339			6.23054	6.14043	6.06309	6.13596	6.22267	6.39463	6.50445	6.62857	6.20066	0.750244	1.45083	1.19539	0.98879	0.820444	0.754171	1.18898	0.935382			0.748076	0.43639	0.138723	0.0544762	0.754104	0.4564	0.134822	0.0803602	1.24813	2.22403	2.23	2.065	1.98909	1.96605	1.96504	2.37004	2.42296			2.14905	2.16195
6.24156	6.2805	6.2825	6.33261	6.48341	6.55229	6.2586	6.1637			6.27259	6.17367	6.06993	6.13303	6.27449	6.44352	6.61689	6.74981	6.2515	0.739724	1.44289	1.18369	0.987216	0.83469	0.765053	1.17463	0.929359			0.740019	0.43637	0.140463	0.0549553	0.741266	0.44323	0.143475	0.0958375	1.23765	2.22598	2.23	2.065	1.99593	1.96996	1.96797	2.37297	2.42003			2.15296	2.15804
6.29515	6.32015	6.33714	6.40316	6.55717	6.62517	6.31914	6.21311			6.32215	6.20614	6.08004	6.136	6.33015	6.49715	6.67801	6.80303	6.30114	0.731427	1.43722	1.16918	0.983642	0.826199	0.767448	1.17173	0.929834			0.730425	0.42869	0.143525	0.0560026	0.734031	0.442084	0.152982	0.117161	1.22942	2.22901	2.23101	2.071	1.98602	1.97001	1.975	2.37399	2.42401			2.15401	2.16099
6.34872	6.3767	6.38963	6.4604	6.61745	6.68761	6.37072	6.25374			6.37872	6.25763	6.09331	6.13529	6.3847	6.55169	6.68217	6.81414	6.35175	0.723233	1.42586	1.16288	0.977053	0.826036	0.770313	1.1683	0.934941			0.721342	0.43244	0.14187	0.056935	0.726946	0.443673	0.153811	0.0994058	1.21991	2.23203	2.23299	2.07101	1.99213	1.974	1.97606	2.37103	2.4281			2.15603	2.15801
6.40362	6.43063	6.43767	6.49079	6.65176	6.73467	6.42562	6.31061			6.43362	6.30567	6.11684	6.15784	6.43863	6.60463	6.69491	6.82493	6.4096	0.721174	1.43149	1.16315	0.969641	0.828026	0.771313	1.16702	0.936579			0.719175	0.433175	0.142655	0.0573174	0.725083	0.446947	0.156928	0.0975528	1.21778	2.23399	2.23201	2.07199	2.00193	1.974	1.98097	2.37299	2.43595			2.15799	2.15899
6.45616	6.47814	6.48815	6.54908	6.71105	6.77307	6.48416	6.38216			6.48317	6.36123	6.1631	6.17913	6.49316	6.65814	6.74402	6.86201	6.46214	0.725429	1.43238	1.16617	0.969486	0.81902	0.768462	1.16888	0.925796			0.723887	0.402834	0.138222	0.0578208	0.728811	0.43846	0.146627	0.0743292	1.22093	2.23401	2.23701	2.07601	2.00703	1.98301	1.99001	2.37101	2.43201			2.15901	2.15799
6.51371	6.52856	6.54161	6.5766	6.73031	6.79933	6.54053	6.43888			6.54466	6.44226	6.20031	6.22554	6.5507	6.70722	6.7501	6.86705	6.5126	0.732229	1.43941	1.17247	0.971549	0.815424	0.758422	1.17988	0.934889			0.729931	0.397485	0.14959	0.0693387	0.736235	0.438348	0.145591	0.0705356	1.22836	2.23907	2.24102	2.07905	2.01613	1.98702	1.99506	2.37504	2.43396			2.16307	2.15595
6.57044	6.57356	6.59052	6.62453	6.75476	6.82574	6.58259	6.50931			6.59748	6.54301	6.30497	6.42801	6.60645	6.72483	6.75792	6.87096	6.56053	0.738508	1.44763	1.17352	0.96744	0.800566	0.741803	1.18294	0.935613			0.737189	0.422672	0.169514	0.133103	0.741419	0.431804	0.144837	0.0669948	1.23754	2.24494	2.24298	2.08296	2.02689	1.98898	1.99995	2.37797	2.43103			2.16894	2.15204
6.62114	6.62213	6.63612	6.66212	6.77905	6.838	6.63116	6.56419			6.65613	6.63327	6.40527	6.53127	6.65514	6.73305	6.76402	6.87401	6.60713	0.748235	1.45679	1.18014	0.970847	0.790415	0.724526	1.18914	0.944754			0.747343	0.429869	0.16395	0.128471	0.750437	0.422204	0.142404	0.061653	1.24383	2.24899	2.24102	2.08199	2.02701	2.009	2.006	2.379	2.43701			2.171	2.15
6.67055	6.66765	6.67942	6.7054	6.79724	6.83806	6.68845	6.63087	6.62527		6.70154	6.731	6.50334	6.62601	6.70462	6.74929	6.771	6.878	6.65446	0.757143	1.46202	1.18992	0.969694	0.778087	0.722875	1.20024	0.949756	0.747811		0.759004	0.440135	0.170829	0.134871	0.756449	0.430254	0.136591	0.0556406	1.25227	2.24621	2.24696	2.07995	2.03	2.01005	2.00602	2.38002	2.43909	2.47227		2.17016	2.15022
6.71369	6.71863	6.71276	6.73677	6.81587	6.84296	6.72375	6.69951	6.72528		6.7437	6.80944	6.60924	6.62699	6.75365	6.77184	6.771	6.878	6.69074	0.76128	1.47029	1.19635	0.965292	0.769214	0.715424	1.19929	0.948668	0.74788		0.763289	0.444459	0.151856	0.0554006	0.760322	0.40932	0.135071	0.0533266	1.26006	2.26288	2.24402	2.07603	2.03	2.01397	2.00799	2.38199	2.44595	2.49385		2.18291	2.16787
6.7601	6.76812	6.76711	6.77607	6.83004	6.84902	6.77713	6.7742	6.8343	6.8523	6.79007	6.88219	6.73337	6.82823	6.79712	6.81105	6.77606	6.83515	6.7471	0.768956	1.47422	1.20067	0.96725	0.764075	0.708793	1.20979	0.958418	0.763727	0.714469	0.768938	0.451923	0.126612	0.052217	0.769863	0.459993	0.134383	0.037983	1.264	2.262	2.24501	2.079	2.03101	2.01301	2.017	2.38201	2.44601	2.50004	2.50103	2.18201	2.16201
6.79544	6.81259	6.80648	6.80138	6.84509	6.85607	6.82362	6.84675	6.94206	6.95945	6.81552	6.95079	6.86434	6.9113	6.83841	6.82725	6.79831	6.88976	6.78362	0.771031	1.47505	1.20517	0.959998	0.755235	0.706094	1.21004	0.961626	0.780926	0.753216	0.771599	0.449791	0.123851	0.0445398	0.771095	0.464201	0.121321	0.0533996	1.26759	2.26102	2.24798	2.08001	2.03295	2.01501	2.01794	2.38401	2.45105	2.51404	2.51217	2.184	2.167
6.83066	6.85954	6.84463	6.8317	6.85193	6.86194	6.87252	6.90642	7.02618	7.07487	6.8566	7.01339	6.97096	7.09421	6.87068	6.84681	6.82276	6.95041	6.83252	0.770297	1.47417	1.20545	0.954266	0.747704	0.701624	1.21079	0.985873	0.817878	0.766371	0.770729	0.465764	0.115957	0.0810327	0.770704	0.438096	0.112665	0.0716216	1.26744	2.26298	2.24602	2.08099	2.02904	2.01599	2.01305	2.38499	2.45496	2.51697	2.52587	2.184	2.167
6.88314	6.90515	6.89112	6.86209	6.86907	6.87404	6.92114	6.97218	7.11324	7.18528	6.90316	7.08216	7.10042	7.20148	6.93011	6.89816		7.01088	6.87614	0.768463	1.47122	1.20242	0.953328	0.74704	0.692602	1.20783	0.996818	0.845375	0.798056	0.766849	0.439445	0.133388	0.0460118	0.771226	0.500254		0.131612	1.26393	2.26201	2.25199	2.08	2.026	2.01399	2.008	2.39002	2.45802	2.52099	2.52499	2.183	2.16801
6.93065	6.95659	6.93366	6.89456	6.89221	6.88829	6.96861	7.03468	7.19402	7.28019	6.9566	7.13561	7.24308	7.36434	6.9667	6.95241	6.8431	6.96902	6.92266	0.762567	1.46566	1.19765	0.949076	0.743474	0.686407	1.19831	1.00624	0.871136	0.834208	0.759587	0.424043	0.126229	0.0608889	0.766553	0.501655	0.160762	0.12463	1.2556	2.26396	2.24903	2.079	2.02595	2.00897	2.00695	2.39597	2.46604	2.51897	2.52196	2.18197	2.17111
6.98163	7.00267	6.98562	6.93868	6.90888	6.91084	7.01665	7.08762	7.27342	7.37332	7.00366	7.18365	7.32739	7.46924	7.0216	6.98476	6.85094	6.89256	6.97462	0.756087	1.45748	1.18918	0.940125	0.739112	0.680701	1.19152	1.00381	0.899007	0.854403	0.753881	0.418808	0.148856	0.121033	0.75974	0.501273	0.173398	0.0651919	1.24986	2.26102	2.25099	2.079	2.02203	2.00701	2.00303	2.39401	2.46898	2.51701	2.51902	2.18001	2.17994
7.03415	7.05914	7.03514	6.98212	6.95108	6.93808	7.06714	7.16214	7.34617	7.43314	7.05514	7.20422	7.39105	7.53204	7.07714	7.01813	6.87605	7.00005	7.02414	0.745988	1.45019	1.1811	0.932467	0.732072	0.676509	1.17991	0.999946	0.89364	0.87905	0.743697	0.485174	0.153054	0.118997	0.749929	0.501495	0.178346	0.143106	1.23989	2.26803	2.249	2.08001	2.025	1.99699	1.998	2.395	2.469	2.52097	2.517	2.18404	2.18702
7.09078	7.11269	7.08967	7.0277	6.98282	6.96965	7.12073	7.21582	7.41359	7.48656	7.10982	7.28879	7.41227	7.54622	7.12979	7.06648	6.89423	7.02123	7.07769	0.741179	1.44749	1.17369	0.919715	0.725041	0.668604	1.18054	0.998402	0.912368	0.890401	0.7386	0.429163	0.142913	0.098395	0.7456	0.498777	0.19235	0.157094	1.23525	2.27791	2.24904	2.08296	2.02394	1.993	1.99791	2.39503	2.469	2.51017	2.51794	2.1979	2.19409
7.15044	7.1655	7.14052	7.08149	7.04541	7.01953	7.17648	7.27841	7.45858	7.5296	7.17241	7.34943	7.43281	7.56284	7.19043	7.02638	6.91183	7.03883	7.1305	0.740348	1.44394	1.17185	0.920889	0.723623	0.671958	1.17487	0.989375	0.888534	0.89045	0.741622	0.425564	0.13551	0.0789033	0.740983	0.441251	0.203049	0.168097	1.23486	2.27106	2.25197	2.08003	2.01905	1.993	1.99106	2.39698	2.469	2.52288	2.51305	2.19007	2.20094
7.20618	7.21117	7.19418	7.13921	7.1022	7.07521	7.23215	7.31113	7.48912	7.56509	7.23119	7.40209	7.47902	7.595	7.24617	7.08021	6.87117	6.93607	7.18517	0.738522	1.44535	1.17437	0.925631	0.728959	0.672572	1.1793	0.989482	0.889087	0.877352	0.741139	0.420074	0.12262	0.0562639	0.737934	0.440056	0.0830539	0.012251	1.23483	2.27698	2.251	2.07999	2.02099	1.99199	1.987	2.39299	2.45899	2.51602	2.51299	2.19498	2.202
7.26469	7.26463	7.25366	7.2058	7.16795	7.14308	7.2816	7.35346	7.52638	7.59334	7.29364	7.43023	7.48705	7.596	7.30068	7.14973	6.92653	6.96167	7.24158	0.745576	1.45131	1.17696	0.929146	0.731779	0.676644	1.18905	0.980589	0.868535	0.855078	0.747198	0.424845	0.119297	0.0510887	0.745802	0.439275	0.0954978	0.0179504	1.24166	2.27194	2.25101	2.07799	2.01704	1.98794	1.98594	2.39097	2.45592	2.52179	2.51097	2.18891	2.20301
7.31862	7.31365	7.30563	7.26855	7.24247	7.2274	7.32866	7.38974	7.55579	7.61981	7.34364	7.44787	7.49097	7.596	7.35362	7.36348	7.12459	7.24895	7.28668	0.751528	1.45955	1.18556	0.938255	0.73877	0.683193	1.19583	0.976628	0.846964	0.819672	0.754071	0.435405	0.118247	0.0494219	0.750675	0.481926	0.222197	0.187928	1.25017	2.26703	2.25199	2.07701	2.01998	1.98303	1.98103	2.38901	2.45004	2.50512	2.50901	2.18205	2.20399
7.36909	7.36313	7.35914	7.33815	7.3312	7.31623	7.37114	7.42007	7.568	7.63197	7.3941	7.46709	7.49501	7.596	7.40508	7.44512	7.19415	7.32015	7.34111	0.756617	1.46727	1.19176	0.944932	0.742145	0.684542	1.20151	0.970731	0.825217	0.78162	0.757801	0.442168	0.11911	0.0483671	0.757003	0.439951	0.194005	0.160524	1.25994	2.262	2.25401	2.07901	2.014	1.98201	1.98001	2.393	2.44701	2.51197	2.50098	2.18	2.20807
7.40464	7.41351	7.41361	7.39779	7.40908	7.40815	7.42456	7.4463	7.56804	7.62175	7.43367	7.50131	7.499	7.59599	7.43663	7.49182	7.25462	7.37892	7.38554	0.759563	1.47513	1.19969	0.94614	0.740599	0.693328	1.20288	0.967319	0.796478	0.746511	0.758075	0.448999	0.119261	0.0472221	0.762302	0.444193	0.183558	0.149182	1.26837	2.2611	2.25796	2.08201	2.01404	1.98511	1.98205	2.393	2.44999	2.50095	2.4939	2.18104	2.23602
7.45551	7.45361	7.46153	7.46039	7.49417	7.49912	7.46857	7.46977	7.57097	7.60219	7.48649	7.52576	7.499	7.59501	7.48652	7.55637	7.38275	7.4513	7.42858	0.76372	1.48116	1.20522	0.965066	0.759516	0.69948	1.20764	0.959328	0.776583	0.716531	0.760021	0.429975	0.119319	0.0465961	0.768777	0.428661	0.117017	0.0403179	1.27502	2.26892	2.25503	2.08299	2.01697	1.99391	1.98596	2.393	2.44901	2.49704	2.48608	2.18397	2.23798
7.4906	7.51763	7.50914	7.51118	7.56424	7.57429	7.50962	7.49606	7.56549	7.57945	7.52012	7.55498	7.49354	7.59151	7.52509	7.61372	7.44883	7.50086	7.48464	0.757727	1.47302	1.20786	0.977953	0.775488	0.710389	1.20734	0.957903	0.764057	0.716641	0.757589	0.422512	0.110178	0.0467996	0.758843	0.449792	0.11987	0.0508259	1.26921	2.24751	2.24601	2.0845	2.015	1.99449	1.9865	2.38651	2.437	2.4785	2.47249	2.16951	2.22387
7.5256	7.56359	7.55755	7.57115	7.64652	7.67458	7.55103	7.51632	7.56188	7.5648	7.56204	7.54816	7.50761	7.59504	7.5576	7.68882	7.5631	7.62476	7.53108	0.760013	1.47466	1.20986	0.982493	0.785497	0.723854	1.21817	0.960369	0.759244	0.714597	0.757437	0.434053	0.109407	0.0449623	0.763084	0.460303	0.107857	0.0447812	1.27002	2.25248	2.24951	2.08499	2.01403	1.99156	1.9861	2.38999	2.43798	2.47802	2.46189	2.1725	2.18045
7.57364	7.61115	7.60167	7.62361	7.72889	7.76135	7.59368	7.54181	7.55207	7.54813	7.60518	7.56091	7.51693	7.59798	7.60564	7.75501	7.69154	7.80665	7.57765	0.765116	1.47135	1.2083	0.990352	0.802092	0.735822	1.21808	0.954554	0.751773	0.689957	0.762467	0.439397	0.112422	0.043114	0.768325	0.478472	0.122903	0.0923265	1.26836	2.25101	2.25	2.0845	2.01648	1.99646	1.99444	2.38901	2.43651	2.47949	2.45307	2.1725	2.17653
7.6206	7.66361	7.65361	7.69066	7.81319	7.85772	7.64661	7.57305			7.6516	7.58956	7.52152	7.60401	7.65361	7.81313	7.82628	7.91235	7.62711	0.764217	1.46504	1.2051	0.993554	0.811803	0.751893	1.21432	0.970137			0.762445	0.458073	0.11888	0.045552	0.76691	0.466568	0.128435	0.0569266	1.26138	2.25449	2.2515	2.08751	2.01598	2.00001	1.99803	2.3885	2.42899			2.17449	2.17451
7.66061	7.70816	7.6987	7.76668	7.90203	7.96496	7.69165	7.59661			7.69167	7.6156	7.52808	7.60753	7.69704	7.8656	7.94025	8.05335	7.67366	0.754957	1.45695	1.19593	1.00475	0.83688	0.770205	1.20526	0.968558			0.754396	0.459402	0.122952	0.0505374	0.756864	0.467795	0.144649	0.0950601	1.25619	2.25202	2.25305	2.08954	2.00807	2.00409	2.01411	2.39051	2.42513			2.17254	2.17695
7.70556	7.75553	7.7495	7.81194	7.9613	8.01778	7.73854	7.63759			7.74002	7.65907	7.53444	7.60998	7.73711	7.90858	8.02912	8.14905	7.72153	0.745845	1.45319	1.1872	0.992667	0.829294	0.775638	1.20629	0.942252			0.744374	0.461831	0.130872	0.0555659	0.748785	0.458403	0.180139	0.131885	1.24948	2.25349	2.25647	2.09247	2.01444	2.00696	2.01693	2.39149	2.43391			2.17498	2.17353
7.75915	7.81013	7.80115	7.86817	8.03066	8.09116	7.79411	7.67914			7.78865	7.68761	7.54555	7.61351	7.79613	7.95418	8.10911	8.22712	7.76865	0.741578	1.44327	1.17681	0.987454	0.834719	0.779831	1.19029	0.954177			0.742755	0.459872	0.132578	0.056428	0.742042	0.458875	0.185985	0.15294	1.24079	2.25501	2.2605	2.09901	2.01404	2.01203	2.02953	2.39202	2.43001			2.17751	2.17351
7.81424	7.85965	7.85564	7.92969	8.09117	8.15061	7.8353	7.72963			7.84521	7.73004	7.5642	7.61654	7.84474	8.02016	8.14966	8.27115	7.82416	0.735274	1.43885	1.16778	0.974308	0.830614	0.782055	1.19061	0.945759			0.73536	0.42976	0.132102	0.0537846	0.737099	0.453957	0.184386	0.140533	1.23496	2.26058	2.26207	2.10306	2.02843	2.02263	2.03909	2.39903	2.43311			2.18254	2.17801
7.87257	7.91112	7.90663	7.9841	8.14461	8.19914	7.89903	7.78062			7.90109	7.77269	7.58038	7.61997	7.90307	8.07262	8.16191	8.28292	7.87662	0.733671	1.43734	1.16323	0.969558	0.824285	0.778893	1.18708	0.929443			0.733022	0.420348	0.133415	0.0537601	0.736276	0.466983	0.18795	0.143782	1.23107	2.26695	2.26746	2.10747	2.02254	2.03292	2.04595	2.40148	2.44193			2.18597	2.1785
7.92865	7.95313	7.96412	8.02612	8.18758	8.24156	7.95914	7.81621			7.95765	7.84518	7.62561	7.63714	7.96266	8.12511	8.18708	8.31504	7.92414	0.725113	1.43933	1.1633	0.96706	0.815681	0.774444	1.18203	0.940359			0.724104	0.421338	0.137373	0.0504018	0.728398	0.452521	0.144677	0.0878085	1.23269	2.26552	2.2715	2.114	2.03652	2.0415	2.05202	2.397	2.45299			2.18602	2.177
7.99375	8.00964	8.01706	8.07577	8.21975	8.26835	8.01969	7.90664			8.02272	7.92413	7.67253	7.6988	8.03031	8.1728	8.22205	8.33304	7.98218	0.726492	1.44427	1.16788	0.956783	0.797264	0.767459	1.18086	0.944383			0.723703	0.411858	0.145287	0.0604279	0.731636	0.446317	0.139149	0.066025	1.23626	2.2746	2.27009	2.11298	2.04507	2.04361	2.05955	2.39759	2.44819			2.19408	2.17497
8.04896	8.05654	8.0581	8.0958	8.23782	8.29375	8.07001	7.95254			8.07548	8.00718	7.74776	7.86784	8.08991	8.19429	8.22596	8.33597	8.03201	0.730614	1.44985	1.17451	0.963895	0.802795	0.757523	1.18536	0.946014			0.727468	0.407968	0.14887	0.115723	0.736066	0.440076	0.133348	0.0635248	1.24379	2.28193	2.27644	2.11151	2.05045	2.05142	2.06346	2.40394	2.46186			2.19994	2.17302
8.10313	8.10762	8.10661	8.14161	8.26455	8.31452	8.12063	8.03416			8.12613	8.10523	7.84075	7.96106	8.13964	8.22054	8.23001	8.33599	8.08362	0.736244	1.45944	1.18355	0.961688	0.786778	0.7408	1.1919	0.959198			0.734391	0.421839	0.164403	0.132137	0.740315	0.439971	0.134242	0.0599562	1.25211	2.28302	2.27451	2.11401	2.06056	2.05351	2.06251	2.40799	2.46301			2.20202	2.17451
8.15413	8.15452	8.15049	8.16258	8.28319	8.32209	8.17311	8.10378	8.09824	8.07831	8.17558	8.16402	7.93731	8.0299	8.19364	8.23543	8.23604	8.33101	8.12952	0.741735	1.46702	1.19117	0.959316	0.769166	0.725546	1.20217	0.953833	0.750339	0.683505	0.740993	0.413343	0.161216	0.0982855	0.744508	0.413549	0.135319	0.0625885	1.25972	2.29171	2.27752	2.11752	2.06993	2.0565	2.06541	2.40221	2.46602	2.49227	2.49409	2.20769	2.177
8.18263	8.19572	8.18921	8.20865	8.29839	8.32895	8.18872	8.16652	8.19724	8.1832	8.22166	8.24538	8.04073	8.02206	8.21965	8.26975	8.23898	8.33199	8.16672	0.763215	1.45854	1.19727	0.95021	0.753702	0.717704	1.21229	0.941256	0.73985	0.675114	0.746011	0.416813	0.151505	0.0635556	0.764654	0.429244	0.144033	0.0640687	1.25249	2.2859	2.26202	2.11949	2.06404	2.0565	2.05805	2.41296	2.46799	2.51384	2.50095	2.22239	2.177
8.2192	8.25518	8.22618	8.24113	8.31305	8.32904	8.24522	8.23925	8.28348	8.30355	8.24517	8.32732	8.1475	8.23142	8.25821	8.26707	8.24503	8.32499	8.21718	0.767054	1.46347	1.20058	0.95494	0.755811	0.712953	1.21331	0.954289	0.741474	0.701455	0.768676	0.445437	0.124899	0.0759301	0.765623	0.438281	0.145029	0.0641414	1.25801	2.279	2.262	2.10701	2.06798	2.05397	2.05999	2.41398	2.475	2.50707	2.51505	2.205	2.18103
8.26543	8.29864	8.2685	8.27137	8.32523	8.33816	8.2965	8.29909	8.39719	8.43341	8.28648	8.40291	8.26546	8.33118	8.30843	8.28328	8.25115	8.32254	8.26052	0.767974	1.46539	1.20474	0.957241	0.753586	0.708611	1.21704	0.973228	0.789738	0.728957	0.770023	0.45187	0.127347	0.0594905	0.766253	0.440785	0.135653	0.055411	1.25885	2.28004	2.26302	2.10898	2.06298	2.04694	2.05683	2.41006	2.47506	2.52295	2.52598	2.20402	2.1869
8.29966	8.34949	8.3086	8.30071	8.34382	8.35087	8.3366	8.38613	8.49206	8.54588	8.32462	8.47528	8.38184	8.42507	8.34266	8.30578	8.26288	8.36557	8.30159	0.770653	1.46509	1.20496	0.952527	0.746897	0.686361	1.21813	1.00817	0.827059	0.764576	0.771872	0.469445	0.15345	0.0547472	0.769686	0.433186	0.145462	0.0810153	1.2587	2.28297	2.26498	2.10702	2.06102	2.04205	2.04314	2.41495	2.47995	2.51904	2.52402	2.20598	2.17908
8.35309	8.39212	8.35111	8.33308	8.35505	8.36104	8.39411	8.45516	8.59122	8.65728	8.37808	8.53515	8.51532	8.6133	8.39709	8.32414		8.40899	8.35511	0.766131	1.45906	1.20612	0.948364	0.741155	0.69246	1.21416	1.01529	0.855158	0.798321	0.767382	0.473992	0.158832	0.0757381	0.765301	0.417358		0.0428915	1.25467	2.28499	2.264	2.109	2.05198	2.03198	2.02997	2.40901	2.485	2.52101	2.51998	2.20798	2.17901
8.39065	8.44064	8.39652	8.36629	8.37318	8.37515	8.4367	8.5189	8.68006	8.76812	8.41063	8.59237	8.64326	8.73357	8.43472	8.38066			8.39866	0.762618	1.45071	1.19736	0.938259	0.731524	0.688387	1.2061	1.02141	0.881843	0.818638	0.764188	0.467031	0.156237	0.0913731	0.761539	0.448513			1.2511	2.28102	2.26299	2.10899	2.04599	2.0229	2.01891	2.41101	2.484	2.52389	2.51091	2.20207	2.18294
8.4426	8.49161	8.43769	8.38982	8.38789	8.38691	8.49257	8.59045	8.76436	8.85732	8.46062	8.62178	8.74423		8.49256	8.4336			8.4516	0.76004	1.44442	1.19323	0.93178	0.727084	0.686564	1.20379	1.02657	0.899634	0.842458	0.763991	0.459934	0.185576		0.756637	0.492702			1.24166	2.28299	2.26201	2.10801	2.04501	2.01506	2.01205	2.41199	2.484	2.51507	2.50405	2.20796	2.17804
8.49513	8.54812	8.49313	8.42813	8.40708	8.40705	8.54813	8.66115	8.84715	8.93118	8.51813	8.66516		8.93519	8.53813	8.46613		8.46504	8.50012	0.748754	1.43794	1.18088	0.928999	0.728179	0.677078	1.18585	1.01782	0.911166	0.863689	0.748219	0.487076		0.144091	0.750478	0.489291		0.159936	1.23026	2.282	2.263	2.109	2.04498	2.00998	2.00998	2.40899	2.48398	2.511	2.49598	2.202	2.18299
8.54693	8.5968	8.54876	8.48154	8.43944	8.42938	8.59971	8.72144	8.90873	9.00574	8.57187	8.73077	8.88615	9.0142	8.59187	8.52171		8.4807	8.54989	0.742143	1.42644	1.17035	0.920528	0.723771	0.66402	1.17589	1.01092	0.914148	0.879707	0.73973	0.460882	0.172485	0.123786	0.745488	0.485831		0.150011	1.22542	2.28088	2.26297	2.10697	2.0361	1.99997	2.00294	2.405	2.47691	2.50972	2.48683	2.20388	2.17825
8.60939	8.65047	8.5995	8.51764	8.46871	8.45475	8.64753	8.75071	8.95752	9.05551	8.63042	8.78249	8.8959	9.02787	8.65042	8.56953		8.52754	8.60941	0.738318	1.42409	1.16695	0.921768	0.729167	0.66404	1.17622	0.9997	0.942145	0.889593	0.73771	0.438233	0.155378	0.110114	0.739974	0.487236		0.144702	1.22167	2.27308	2.26102	2.10502	2.04293	1.99802	1.99904	2.405	2.47106	2.49118	2.47512	2.19608	2.19484
8.66315	8.70412	8.65415	8.58214	8.52214	8.49714	8.70714	8.80608	9.00308	9.10408	8.68615	8.82813	8.92305	9.05004	8.70614	8.63121	8.40414	8.54914	8.66114	0.735461	1.42304	1.16437	0.911986	0.721945	0.657962	1.17216	0.991963	0.917558	0.892746	0.735797	0.430116	0.139783	0.0864265	0.736235	0.478158	0.163594	0.151402	1.21672	2.27498	2.26201	2.09999	2.03799	1.99999	1.99699	2.40499	2.46698	2.47002	2.46397	2.19398	2.19501
8.72056	8.75158	8.71261	8.6377	8.5777	8.55279	8.76253	8.83846	9.03636	9.13522	8.74362	8.8774	8.94112	9.06613	8.76153	8.71285	8.45869	8.60266	8.71662	0.735938	1.42287	1.16555	0.91434	0.723906	0.662681	1.17092	0.98124	0.908709	0.8832	0.734761	0.432403	0.13705	0.0771116	0.738233	0.469368	0.169329	0.152118	1.21992	2.26798	2.26395	2.09687	2.03596	1.99796	1.99498	2.40196	2.45987	2.47793	2.45089	2.18795	2.19792
8.76566	8.79865	8.76163	8.69457	8.63457	8.61652	8.80568	8.87572	9.06578	9.15287	8.79362	8.90976	8.95093	9.07692	8.80468	8.78148	8.51458	8.6556	8.76662	0.739831	1.43013	1.17191	0.911134	0.720386	0.671633	1.17472	0.982034	0.887609	0.858952	0.741321	0.423775	0.124901	0.066738	0.739322	0.461976	0.178908	0.156815	1.22619	2.26601	2.26003	2.08608	2.03302	1.99502	1.99301	2.39902	2.44908	2.47204	2.44207	2.18403	2.19105
8.81212	8.8501	8.81011	8.74715	8.70318	8.6872	8.84712	8.89308	9.08202	9.15898	8.83812	8.92803	8.959	9.07099	8.85409	8.84618		8.71545	8.80712	0.747337	1.43959	1.18093	0.91829	0.723892	0.661529	1.18731	0.987593	0.866048	0.823425	0.74768	0.447589	0.133434	0.057314	0.747933	0.447094		0.140994	1.23267	2.25899	2.258	2.086	2.03198	1.99198	1.99398	2.398	2.44699	2.446	2.43999	2.18099	2.19603
8.86048	8.89167	8.85564	8.80878	8.77608	8.7671	8.8954	8.92531	9.08896	9.15084	8.88849	8.94028	8.95904	9.066	8.89156	8.92052	8.76863	8.89566	8.85748	0.750216	1.44459	1.18972	0.934495	0.736728	0.681182	1.1905	0.988649	0.852812	0.788866	0.747624	0.447003	0.135074	0.0548494	0.753225	0.432017	0.177853	0.133846	1.24165	2.2561	2.257	2.08602	2.02298	1.98298	1.98596	2.39696	2.44094	2.44701	2.43505	2.1771	2.21025
8.89962	8.94646	8.90749	8.87238	8.86414	8.85712	8.92768	8.95075	9.08603	9.13812	8.92861	8.96278	8.96197	9.066	8.93755	8.96259	8.7383	8.86827	8.89662	0.758825	1.45462	1.19706	0.943076	0.741424	0.687092	1.19957	0.982035	0.819547	0.762439	0.753631	0.428452	0.125643	0.0499085	0.765014	0.383635	0.0793866	0.0699374	1.24979	2.26392	2.257	2.08798	2.02102	1.98102	1.98303	2.39403	2.43605	2.44799	2.43896	2.18492	2.2308
8.93711	8.99214	8.95612	8.92916	8.95221	8.95225	8.98009	8.97908	9.09094	9.11492	8.96912	8.98704	8.965	9.063	8.97509	9.02027	8.87427	8.99314	8.9471	0.762221	1.4578	1.20578	0.958891	0.756033	0.696834	1.20714	0.974033	0.797564	0.730721	0.758883	0.407555	0.1085	0.0464655	0.766248	0.382707	0.10824	0.0681194	1.25547	2.25999	2.25799	2.08699	2.02099	1.98301	1.983	2.395	2.43499	2.45401	2.44301	2.17998	2.23096
8.97738	9.04348	9.0005	8.98766	9.03004	9.04326	9.01262	9.00917	9.07098	9.08569	9.01231	9.00312	8.96611	9.06413	9.00945	9.11882	8.97233	9.04506	8.98262	0.766009	1.46009	1.20825	0.966388	0.764447	0.705553	1.20338	0.956985	0.75939	0.716275	0.763452	0.40236	0.105009	0.0448186	0.769197	0.446202	0.104828	0.0393094	1.2602	2.25501	2.25604	2.08398	2.01796	1.98707	1.98296	2.39599	2.43299	2.45605	2.4481	2.17404	2.21566
9.00777	9.08171	9.04069	9.0406	9.11336	9.14423	9.06262	9.0229	9.06901	9.06119	9.03681	9.01293	8.97493	9.07492	9.04572	9.1845	9.07918	9.13035	9.03262	0.76596	1.46138	1.2117	0.973436	0.777034	0.715435	1.20818	0.946976	0.745764	0.68218	0.762795	0.426416	0.121752	0.0422992	0.769795	0.447947	0.12313	0.0464852	1.2601	2.25599	2.25898	2.08201	2.01502	1.99296	1.98002	2.39501	2.43201	2.45997	2.45594	2.17698	2.18821
9.05917	9.13017	9.09318	9.09928	9.19235	9.23936	9.1042	9.04814	9.054		9.09114	9.02512	8.98102	9.08898	9.08721	9.24726	9.21555	9.28578	9.0742	0.763794	1.45904	1.21077	0.983861	0.795272	0.735164	1.20516	0.943543	0.740513		0.760804	0.434327	0.124416	0.0449536	0.767564	0.46215	0.140938	0.0561932	1.25659	2.251	2.258	2.08399	2.01196	1.98697	1.973	2.39297	2.43499	2.46901		2.17198	2.18401
9.09764	9.16864	9.13456	9.16259	9.27386	9.32288	9.15058	9.08123			9.12465	9.05325	8.98509	9.0839	9.13564	9.30759	9.34241	9.46333	9.11958	0.760142	1.45206	1.20411	0.986491	0.807431	0.745498	1.20125	0.948858			0.757044	0.442682	0.125693	0.0481042	0.763726	0.47082	0.142668	0.106336	1.25134	2.25101	2.25702	2.08201	2.003	1.97991	1.97199	2.38595	2.43206			2.16802	2.18598
9.1485	9.2195	9.17956	9.20954	9.34233	9.39331	9.19655	9.09982			9.17649	9.07281	8.99193	9.07608	9.1865	9.35454	9.4549	9.56897	9.16555	0.74994	1.44446	1.19603	0.995373	0.831416	0.76287	1.19438	0.948721			0.747008	0.441234	0.125898	0.0532201	0.753817	0.443715	0.134569	0.0597744	1.24336	2.25199	2.25898	2.08299	2.003	1.97307	1.97101	2.38204	2.43695			2.16998	2.18402
9.18914	9.26811	9.22412	9.26915	9.40719	9.47917	9.24012	9.13607			9.21413	9.1081	8.99903	9.075	9.23114	9.39412	9.54312	9.67211	9.21113	0.741166	1.43244	1.18929	0.991498	0.831682	0.768615	1.18377	0.953865			0.739605	0.438598	0.12732	0.0542411	0.743817	0.440713	0.148702	0.0873129	1.23542	2.24698	2.25802	2.08	2.00298	1.968	1.97299	2.38699	2.44302			2.16899	2.18401
9.24361	9.30865	9.26965	9.32663	9.48178	9.54579	9.28465	9.16263			9.26564	9.14768	9.00926	9.07511	9.28463	9.43973	9.5896	9.71463	9.26058	0.731785	1.42517	1.17998	0.986805	0.8326	0.774305	1.17857	0.944185			0.730061	0.430191	0.127573	0.0546595	0.734962	0.437954	0.168101	0.107067	1.22588	2.24104	2.26401	2.08003	1.99608	1.96895	1.97097	2.38403	2.45008			2.16497	2.18597
9.29164	9.35962	9.32062	9.37563	9.54254	9.60754	9.33562	9.21163			9.31562	9.2006	9.02985	9.08393	9.33363	9.49657	9.63665	9.76363	9.30566	0.723542	1.41957	1.16991	0.973123	0.831042	0.773119	1.17032	0.940647			0.722279	0.43813	0.133287	0.0561885	0.726514	0.438268	0.139168	0.0801723	1.21992	2.24398	2.26499	2.08199	2.00196	1.96503	1.96901	2.38599	2.45596			2.16301	2.18401
9.34819	9.40816	9.37013	9.41323	9.58615	9.65316	9.3902	9.25922			9.37318	9.21926	9.0421	9.08709	9.38622	9.54118	9.64009	9.76704	9.35915	0.723936	1.41975	1.16827	0.966434	0.830631	0.771703	1.16979	0.945044			0.721621	0.394555	0.135643	0.0568828	0.727971	0.435538	0.137001	0.0759293	1.21712	2.24801	2.26199	2.085	2.00798	1.96901	1.97	2.38299	2.46201			2.167	2.18499
9.4018	9.45357	9.40599	9.4766	9.62644	9.69647	9.44558	9.31985			9.42192	9.29117	9.06874	9.11136	9.44561	9.5916	9.66425	9.77916	9.4008	0.72286	1.42058	1.1673	0.964805	0.814424	0.761609	1.16779	0.943156			0.719205	0.395985	0.128142	0.0494979	0.72831	0.435083	0.137204	0.0647551	1.21773	2.24997	2.25903	2.08501	2.00207	1.97112	1.97101	2.38112	2.46516			2.166	2.18081
9.45547	9.49163	9.47235	9.51661	9.65571	9.72769	9.48462	9.37645			9.4834	9.36924	9.11851	9.13576	9.4866	9.63161	9.68084	9.78989	9.45447	0.727544	1.42403	1.1736	0.965127	0.803992	0.750855	1.1694	0.932207			0.725588	0.393673	0.122267	0.0500248	0.731004	0.433961	0.136131	0.0570653	1.22158	2.24802	2.26098	2.08599	2.00695	1.97892	1.97199	2.38892	2.47589			2.166	2.16812
9.50614	9.54411	9.52209	9.54514	9.68007	9.74603	9.53812	9.4412			9.52914	9.46422	9.1922	9.3152	9.54414	9.66901	9.68802	9.79301	9.49812	0.731539	1.43297	1.17508	0.966493	0.804315	0.738915	1.17538	0.928594			0.729025	0.407592	0.129527	0.0947884	0.735543	0.409088	0.112468	0.0520413	1.2287	2.25	2.25901	2.086	2.02001	1.97903	1.97602	2.39099	2.46997			2.16601	2.158
9.55939	9.5866	9.55755	9.59644	9.70523	9.7591	9.58258	9.51575			9.58249	9.54905	9.26924	9.39224	9.59739	9.6731	9.69508	9.797	9.54349	0.738744	1.44077	1.17976	0.967576	0.787278	0.72554	1.18234	0.94853			0.738323	0.404878	0.132174	0.0978549	0.740607	0.408189	0.111592	0.0487812	1.23883	2.25097	2.26095	2.08492	2.025	1.99203	1.98305	2.387	2.45703			2.16799	2.15699
9.58977	9.63365	9.60068	9.63074	9.72287	9.76694	9.62766	9.57456			9.62071	9.63138	9.36627	9.48927	9.62777	9.68094	9.70096	9.797	9.58171	0.742978	1.45042	1.18953	0.962548	0.773801	0.709897	1.18467	0.943091			0.744782	0.415669	0.127773	0.0935522	0.742724	0.408895	0.111749	0.0480951	1.24516	2.24901	2.25703	2.07904	2.025	1.99399	1.98697	2.387	2.45899			2.16701	2.15601
9.64409	9.68009	9.64011	9.65609	9.73904	9.76602	9.67012	9.64317	9.67732	9.68836	9.66708	9.70822	9.45936		9.68211	9.69806	9.70101	9.79395	9.63009	0.753032	1.45721	1.19914	0.962382	0.768638	0.707483	1.18968	0.945105	0.744672	0.69899	0.756008	0.413655	0.113835		0.751106	0.404009	0.107223	0.0472073	1.25232	2.25401	2.257	2.08099	2.028	1.99901	1.995	2.38799	2.45199	2.49399	2.487	2.17001	2.15401
9.67654	9.71164	9.68134	9.68834	9.75416	9.7731	9.71554	9.70564	9.79209	9.81945	9.69753	9.78707	9.59055		9.72249	9.72033	9.70504	9.77586	9.66164	0.761009	1.46047	1.20388	0.96315	0.764326	0.701425	1.19663	0.965211	0.778346	0.7174	0.762409	0.43398	0.122627		0.760586	0.403534	0.108562	0.0426768	1.25808	2.25805	2.25798	2.07899	2.02898	2.00195	1.99601	2.38496	2.44698	2.48979	2.48584	2.17505	2.1588
9.71958	9.7625	9.70873	9.71573	9.76688	9.78092	9.75858	9.7565	9.87915	9.93488	9.73959	9.87217	9.7138		9.76162	9.74674	9.70797	9.7651	9.7125	0.763327	1.46408	1.20546	0.967121	0.764815	0.701054	1.20142	0.982006	0.812329	0.758817	0.763925	0.462631	0.104853		0.763472	0.407838	0.117463	0.0464037	1.26227	2.26196	2.25602	2.07801	2.02702	1.99804	1.99699	2.38203	2.44502	2.47316	2.47312	2.17896	2.14315
9.7551	9.79113	9.76008	9.73908	9.78106	9.79005	9.79511	9.80913	9.96018	10.0312	9.7751	9.92915	9.85629	9.86856	9.80309	9.76707	9.79094	9.91696	9.74511	0.765757	1.46551	1.2086	0.963179	0.759325	0.69683	1.2081	1.00148	0.853505	0.804285	0.765648	0.466014	0.0975969	0.0347505	0.766616	0.399906	0.111627	0.0791385	1.26415	2.26197	2.25499	2.073	2.02398	1.997	1.994	2.385	2.44301	2.46999	2.46197	2.17897	2.14299
9.79658	9.84648	9.79257	9.77235	9.80811	9.81123	9.84049	9.8667	10.0369	10.1189	9.8176	9.99165	9.97943	10.1041	9.84249	9.79519		9.89976	9.79052	0.764385	1.46434	1.20658	0.958327	0.752936	0.69238	1.21129	1.01207	0.885496	0.844902	0.764598	0.442535	0.113293	0.0810018	0.764929	0.394096		0.0611651	1.26151	2.24901	2.25199	2.07396	2.01699	1.99592	1.99189	2.38501	2.44601	2.46694	2.44891	2.16695	2.13897
9.84165	9.88371	9.83666	9.79979	9.81693	9.82886	9.8787	9.92158	10.1075	10.1924	9.86464	10.0426	10.0911	10.1864	9.8807	9.80989		9.88114	9.83069	0.764807	1.46046	1.2046	0.95577	0.749477	0.690802	1.20461	1.00764	0.903898	0.880167	0.762079	0.447641	0.120554	0.0468441	0.767947	0.394566		0.0272621	1.25926	2.24999	2.25101	2.07102	2.01601	1.99005	1.98307	2.38599	2.44699	2.46204	2.44205	2.16303	2.13702
9.88814	9.93011	9.88312	9.83211	9.84706	9.84907	9.91813	9.95708	10.1551	10.2511	9.90814	10.0741	10.1852	10.3082	9.93013				9.87712	0.759779	1.45342	1.19658	0.95022	0.743842	0.684965	1.1991	1.00258	0.92377	0.909167	0.757071	0.444154	0.153366	0.0889903	0.763518				1.2524	2.24999	2.25101	2.071	2.006	1.98398	1.97699	2.385	2.44999	2.45398	2.43498	2.16699	2.13799
9.94061	9.96968	9.92864	9.87156	9.87037	9.87533	9.9666	9.98595	10.2058	10.3048	9.96067	10.1265	10.2596	10.3986	9.97768				9.92156	0.74462	1.44341	1.18778	0.94647	0.740703	0.679442	1.18826	0.989118	0.945649	0.926574	0.749962	0.423744	0.15549	0.118441	0.740771				1.24286	2.24791	2.25294	2.07096	2.00489	1.97789	1.97191	2.38397	2.44786	2.44506	2.42587	2.1649	2.13596
9.98259	10.0165	9.97258	9.90963	9.89575	9.89778	10.0076	10.0514	10.2615	10.3565	10.0066	10.1617	10.3026	10.4376	10.0245				9.95963	0.737746	1.43496	1.1802	0.943033	0.738828	0.672051	1.1765	0.978027	0.935973	0.932315	0.744631	0.445965	0.15961	0.115736	0.732629				1.23756	2.24206	2.24904	2.06803	1.99708	1.97008	1.96606	2.38202	2.43809	2.44896	2.41708	2.15807	2.13303
10.0381	10.0551	10.0211	9.96213	9.93911	9.9291	10.0541	10.0691	10.2781	10.3911	10.0611	10.2311	10.342	10.477	10.0761				10.0111	0.733999	1.42938	1.1714	0.935972	0.73298	0.665068	1.17049	0.970825	0.935738	0.92679	0.738756	0.420756	0.132277	0.0930982	0.731203				1.23052	2.23599	2.248	2.06399	1.99199	1.95997	1.95298	2.37398	2.43595	2.44399	2.41399	2.15199	2.13
10.0906	10.1044	10.0736	10.0106	9.98161	9.96653	10.0954	10.1163	10.3222	10.4222	10.1127	10.2667	10.3524	10.4769	10.1286		9.78238	9.93037	10.0546	0.729957	1.42254	1.16611	0.929309	0.729132	0.660823	1.16779	0.965168	0.916644	0.90819	0.733583	0.426626	0.131286	0.077681	0.728483		0.120218	0.116637	1.22633	2.23399	2.247	2.06196	1.98794	1.9479	1.94489	2.36804	2.41788	2.44098	2.41104	2.14701	2.12996
10.1416	10.1387	10.1177	10.0606	10.0306	10.0087	10.1307	10.1378	10.3419	10.4369	10.1696	10.3216	10.3838	10.471	10.1757		9.81278	9.95979	10.0987	0.728094	1.42255	1.16378	0.923661	0.7237	0.657842	1.16294	0.957814	0.902642	0.880284	0.73225	0.420763	0.127786	0.06261	0.726296		0.132798	0.125178	1.22546	2.23301	2.247	2.05902	1.98304	1.94006	1.93606	2.37098	2.40807	2.43901	2.41398	2.14799	2.12702
10.1871	10.1781	10.1751	10.1161	10.0852	10.0652	10.1791	10.2081	10.39	10.458	10.2151	10.3481	10.398	10.4652	10.2181		9.94719	10.0892	10.1401	0.7259	1.42688	1.15838	0.921609	0.722896	0.662106	1.16059	0.948672	0.843721	0.835855	0.730489	0.424798	0.125277	0.0554117	0.723701		0.160722	0.140637	1.22841	2.23401	2.251	2.05999	1.97998	1.93398	1.92598	2.36601	2.40599	2.44601	2.41402	2.14501	2.12199
10.2236	10.2137	10.2147	10.1749	10.1551	10.1322	10.2016	10.2315	10.3976	10.4637	10.2556	10.3721	10.406	10.532	10.2536		10.0235	10.1635	10.1855	0.730005	1.43372	1.16233	0.925439	0.725393	0.664804	1.16862	0.941465	0.815691	0.78573	0.734208	0.428127	0.124076	0.0954472	0.727972		0.196729	0.162746	1.2364	2.23703	2.25105	2.05805	1.97298	1.92694	1.91989	2.37009	2.40202	2.45006	2.42315	2.15005	2.11918
10.2616	10.2595	10.2605	10.2314	10.2253	10.2122	10.2376	10.2627	10.3752	10.4422	10.2936	10.3789	10.409	10.533	10.2916	10.3508	10.0557	10.1967	10.2197	0.735456	1.44541	1.17147	0.933074	0.731361	0.676573	1.18132	0.937321	0.766507	0.737092	0.738557	0.427308	0.123209	0.0946281	0.734505	0.43758	0.185145	0.145214	1.24491	2.23898	2.25397	2.06097	1.97201	1.92304	1.91307	2.37594	2.40299	2.45396	2.4329	2.15297	2.13088
10.2941	10.2911	10.3001	10.2872	10.3022	10.2912	10.2661	10.285	10.37	10.4019	10.3261	10.402	10.412	10.465	10.3201	10.3861	10.1091	10.25	10.2551	0.740974	1.45185	1.17759	0.937787	0.733475	0.681395	1.18831	0.927355	0.741524	0.688527	0.74294	0.420821	0.122462	0.0528995	0.740857	0.45205	0.185436	0.142541	1.25774	2.24003	2.25502	2.06301	1.969	1.92302	1.90802	2.37801	2.407	2.451	2.438	2.15403	2.15202
[truncated: 64 more columns]
