# Supplementary material for: Kinematic Validation of a Multi-Kinect v2 Instrumented 10-Meter Walkway for Quantitative Gait Assessments
Source: PLoS One. 2015 Oct 13;10(10):e0139913. doi: 10.1371/journal.pone.0139913 (PMC4603795; doi:10.1371/journal.pone.0139913)
Supplement: S1 Data — (ZIP) [file pone.0139913.s001.zip › S1_Data/pp2_trial3.xls]

## Sheet: Sheet1
Kinect(x) SpineBase	Kinect(x) Head	Kinect(x) ShoulderLeft	Kinect(x) ElbowLeft	Kinect(x) WristLeft	Kinect(x) HandLeft	Kinect(x) ShoulderRight	Kinect(x) ElbowRight	Kinect(x) WristRight	Kinect(x) HandRight	Kinect(x) HipLeft	Kinect(x) KneeLeft	Kinect(x) AnkleLeft	Kinect(x) FootLeft	Kinect(x) HipRight	Kinect(x) KneeRight	Kinect(x) AnkleRight	Kinect(x) FootRight	Kinect(x) SpineShoulder	Kinect(y) SpineBase	Kinect(y) Head	Kinect(y) ShoulderLeft	Kinect(y) ElbowLeft	Kinect(y) WristLeft	Kinect(y) HandLeft	Kinect(y) ShoulderRight	Kinect(y) ElbowRight	Kinect(y) WristRight	Kinect(y) HandRight	Kinect(y) HipLeft	Kinect(y) KneeLeft	Kinect(y) AnkleLeft	Kinect(y) FootLeft	Kinect(y) HipRight	Kinect(y) KneeRight	Kinect(y) AnkleRight	Kinect(y) FootRight	Kinect(y) SpineShoulder	Kinect(z) SpineBase	Kinect(z) Head	Kinect(z) ShoulderLeft	Kinect(z) ElbowLeft	Kinect(z) WristLeft	Kinect(z) HandLeft	Kinect(z) ShoulderRight	Kinect(z) ElbowRight	Kinect(z) WristRight	Kinect(z) HandRight	Kinect(z) HipLeft	Kinect(z) KneeLeft
0.057	0.112997	0.104	0.093	0.138997	0.149996	0.122	0.115997	0.162	0.167	0.09	0.0459972	0.007	0.083	0.0979972	0.049	0.017	0.0919991	0.0879972	0.75557	1.46676	1.2097	0.97347	0.77589	0.722678	1.20152	0.955641	0.757742	0.71936	0.75432	0.464386	0.15593	0.0663595	0.75747	0.45066	0.13893	0.0625096	1.26067	2.268	2.267	2.113	2.074	2.055	2.066	2.402	2.436	2.425	2.409	2.193	2.19
0.0599311	0.115931	0.105954	0.0959311	0.142908	0.15	0.124931	0.116	0.162	0.167	0.09	0.0499081	0.007	0.083	0.098	0.049	0.017	0.091023	0.0909311	0.755502	1.46647	1.20952	0.972786	0.775529	0.720863	1.20128	0.955923	0.757779	0.721539	0.754086	0.465758	0.154054	0.0679232	0.757519	0.450767	0.136517	0.0613571	1.26064	2.26702	2.26602	2.10909	2.07302	2.05402	2.066	2.40102	2.436	2.425	2.409	2.193	2.18805
0.06	0.116	0.106	0.096	0.143	0.15	0.127967	0.118967	0.164967	0.173922	0.09	0.0519778	0.00996675	0.083	0.100967	0.0519667	0.017	0.091	0.091	0.755807	1.46676	1.20956	0.972968	0.775619	0.721502	1.20111	0.955376	0.757266	0.724488	0.75405	0.471743	0.153041	0.0675545	0.758608	0.451601	0.139674	0.060618	1.26118	2.267	2.266	2.109	2.073	2.054	2.066	2.40001	2.43501	2.42401	2.40702	2.193	2.18404
0.06	0.118997	0.106	0.0989969	0.143	0.151998	0.128	0.119	0.165	0.168006	0.09	0.052	0.01	0.084998	0.101	0.052	0.017	0.091	0.091	0.75595	1.46603	1.20987	0.972171	0.774381	0.723908	1.20109	0.954871	0.756361	0.727707	0.75391	0.472629	0.15315	0.0689386	0.75891	0.45192	0.13963	0.0617788	1.26043	2.267	2.265	2.109	2.072	2.054	2.062	2.4	2.435	2.424	2.41199	2.193	2.184
0.0629385	0.119	0.106	0.099	0.145938	0.152	0.129959	0.121938	0.165	0.173877	0.09	0.0510205	0.00902051	0.085	0.101	0.052	0.017	0.0900205	0.094918	0.755813	1.46566	1.20982	0.971504	0.77392	0.721608	1.20089	0.956447	0.75777	0.718689	0.753792	0.473756	0.152053	0.0677646	0.758753	0.45146	0.143127	0.0608593	1.26021	2.26602	2.265	2.109	2.072	2.05302	2.062	2.39608	2.43402	2.424	2.4071	2.193	2.18106
0.063	0.12196	0.11192	0.105907	0.146	0.153973	0.133947	0.122	0.171907	0.17696	0.09296	0.05396	0.01196	0.08796	0.10396	0.052	0.017	0.09	0.09796	0.755287	1.46507	1.20953	0.972743	0.774186	0.711466	1.20161	0.9565	0.74302	0.695659	0.753968	0.473563	0.152109	0.0686181	0.757388	0.452802	0.14247	0.0606131	1.25915	2.266	2.26401	2.10703	2.07003	2.053	2.05707	2.39501	2.434	2.42203	2.40601	2.19201	2.18001
0.0679943	0.128992	0.114997	0.106	0.148997	0.157995	0.136997	0.125995	0.173998	0.177	0.0969954	0.054	0.0110011	0.0870011	0.107995	0.0549966	0.017	0.09	0.103993	0.75542	1.46409	1.20865	0.97303	0.77432	0.7114	1.20204	0.95617	0.759211	0.717005	0.753261	0.473071	0.151471	0.0655635	0.758349	0.453429	0.14243	0.0603004	1.25845	2.26101	2.262	2.106	2.07	2.052	2.056	2.394	2.433	2.41701	2.406	2.191	2.18
0.068	0.131932	0.116954	0.108932	0.151932	0.162886	0.137	0.127954	0.174	0.177	0.0999316	0.0569316	0.011	0.087	0.107023	0.0589088	0.0199316	0.09	0.105954	0.754853	1.46399	1.20798	0.97474	0.776157	0.712905	1.20189	0.956444	0.758595	0.716942	0.752957	0.474673	0.153864	0.0712082	0.75751	0.453176	0.134544	0.0615117	1.25776	2.261	2.26102	2.10209	2.06902	2.05102	2.05111	2.394	2.42909	2.417	2.406	2.18905	2.17902
0.0709666	0.134967	0.123922	0.112955	0.154967	0.166955	0.139967	0.130967	0.176967	0.186889	0.101978	0.057	0.0129777	0.087	0.112933	0.0609777	0.02	0.0929666	0.108967	0.753367	1.46309	1.20737	0.974592	0.775617	0.71026	1.20118	0.958032	0.759737	0.720213	0.75209	0.474176	0.158874	0.0707961	0.755305	0.452765	0.134617	0.0642692	1.25721	2.26001	2.26001	2.10002	2.0601	2.05001	2.05298	2.39301	2.42801	2.41601	2.40204	2.18504	2.179
0.0769963	0.139997	0.126998	0.115998	0.156999	0.167	0.144997	0.135997	0.180998	0.184002	0.104998	0.0599981	0.013	0.0840019	0.114999	0.0659969	0.02	0.093	0.115996	0.751951	1.4632	1.2073	0.973561	0.774581	0.711649	1.19984	0.9574	0.739872	0.708397	0.752929	0.47392	0.15959	0.0710898	0.750923	0.454409	0.137518	0.0644999	1.25741	2.254	2.254	2.099	2.059	2.046	2.053	2.387	2.423	2.408	2.396	2.184	2.178
0.077	0.141959	0.129938	0.123836	0.159938	0.168959	0.148918	0.138938	0.181979	0.188897	0.106959	0.06	0.0110411	0.084	0.117938	0.0718767	0.02	0.0920205	0.118938	0.751147	1.46369	1.20691	0.970827	0.770535	0.712502	1.20081	0.957439	0.758871	0.716079	0.753204	0.473009	0.159766	0.0698363	0.749323	0.454821	0.138245	0.0632561	1.257	2.254	2.25694	2.09802	2.05312	2.04502	2.04908	2.38602	2.42202	2.41094	2.39796	2.18008	2.178
0.0829201	0.15088	0.134933	0.130907	0.163947	0.176893	0.15492	0.139	0.182987	0.189	0.110947	0.06	0.011	0.084	0.12096	0.0789068	0.02	0.092	0.12492	0.751604	1.46324	1.20636	0.971461	0.770904	0.711987	1.20194	0.957489	0.758994	0.717385	0.75319	0.471865	0.158813	0.0698988	0.750464	0.450844	0.137283	0.0631609	1.25732	2.25203	2.25404	2.09208	2.05103	2.04401	2.04999	2.38403	2.422	2.41396	2.398	2.18197	2.178
0.0859969	0.155995	0.14499	0.133997	0.166997	0.181995	0.16499	0.142996	0.189993	0.191997	0.116994	0.0659939	0.011	0.085998	0.127993	0.0909877	0.0229969	0.092	0.131993	0.75166	1.46163	1.20526	0.97124	0.77094	0.713039	1.20237	0.955402	0.73941	0.702635	0.751522	0.471001	0.161627	0.0641059	0.752168	0.453907	0.13741	0.0630201	1.25549	2.251	2.24901	2.089	2.05	2.043	2.04501	2.381	2.42	2.412	2.397	2.17701	2.176
0.0928409	0.169682	0.150864	0.135955	0.173841	0.186886	0.167932	0.145932	0.195864	0.193955	0.124818	0.0718636	0.0158863	0.0889318	0.131909	0.107614	0.0327727	0.0978636	0.140795	0.75164	1.46102	1.20484	0.971953	0.771761	0.712268	1.20174	0.955429	0.758398	0.717357	0.752136	0.469475	0.162187	0.0645202	0.751642	0.456422	0.131302	0.0586614	1.25575	2.2422	2.24802	2.08705	2.04609	2.04398	2.03914	2.38002	2.41902	2.41982	2.40286	2.17016	2.17014
0.0999209	0.175932	0.160887	0.142921	0.175977	0.187989	0.170966	0.147977	0.202921		0.130932	0.0769435	0.016	0.089	0.137932	0.136672	0.0359661	0.0999774	0.145944	0.753677	1.46085	1.20755	0.969251	0.768705	0.709136	1.20138	0.954876	0.731868		0.753089	0.468936	0.161686	0.0681091	0.754893	0.45561	0.127492	0.0545953	1.25691	2.23903	2.24602	2.08403	2.04699	2.03906	2.04295	2.37901	2.41505	2.41802		2.16802	2.16506
0.103996	0.18599	0.169991	0.151991	0.182993	0.191996	0.177993	0.150997	0.201002		0.134996	0.0819952	0.0179981	0.089	0.142995	0.177961	0.0439923	0.107992	0.15599	0.7537	1.458	1.20748	0.965943	0.765623	0.710389	1.19969	0.955479	0.756376		0.75272	0.470558	0.160171	0.0673008	0.75522	0.456	0.126451	0.0529515	1.25453	2.23101	2.243	2.081	2.04001	2.03001	2.03401	2.377	2.414	2.423		2.16001	2.16
0.108897	0.194815	0.182733	0.159836	0.191815	0.194938	0.192692	0.153938	0.198062	0.206938	0.140877	0.0839589	0.0199589	0.089	0.147897	0.201507	0.0684865	0.105062	0.164815	0.755355	1.45907	1.20476	0.966273	0.765463	0.704552	1.19757	0.954941	0.757056	0.711959	0.755629	0.470423	0.168868	0.0711395	0.755671	0.466676	0.129418	0.0509323	1.25502	2.2261	2.23908	2.0761	2.03412	2.02314	2.03302	2.3721	2.41302	2.42398	2.40979	2.15412	2.1551
0.117878	0.214729	0.191878	0.174796	0.196932	0.198946	0.204837	0.160905	0.200959	0.213905	0.149878	0.0869593	0.0209864	0.089	0.156878	0.250335	0.0916879	0.117824	0.177824	0.754926	1.45553	1.20207	0.959257	0.757519	0.694053	1.19822	0.953736	0.755541	0.710247	0.75567	0.470647	0.167018	0.0692175	0.754694	0.470925	0.145352	0.0651636	1.25316	2.22205	2.23308	2.07304	2.02611	2.01807	2.02511	2.36805	2.41103	2.42301	2.40803	2.15104	2.15401
0.124993	0.220994	0.207983	0.178996	0.202994	0.20899	0.211993	0.165995	0.201		0.157992	0.0959907	0.0229979	0.0969917	0.159997	0.276973	0.119971	0.169946	0.190987	0.754101	1.45452	1.1998	0.961398	0.759778	0.695329	1.19584	0.95416	0.75528		0.753672	0.472248	0.165422	0.0674818	0.75469	0.472538	0.144631	0.066299	1.2509	2.22	2.231	2.06801	2.028	2.016	2.021	2.366	2.40601	2.423		2.14501	2.14801
0.129886	0.240544	0.212886	0.190726	0.213749	0.211932	0.223726	0.17284	0.23227		0.16484	0.0950228	0.023	0.0960228	0.164886	0.30827	0.142475	0.182704	0.204681	0.752497	1.45093	1.19951	0.961293	0.759985	0.692252	1.19385	0.953036	0.745303		0.751012	0.471615	0.160847	0.0698448	0.754153	0.477514	0.15191	0.0717137	1.24917	2.21511	2.22807	2.06995	2.02018	1.99841	2.01025	2.36209	2.40307	2.4015		2.14305	2.14507
0.140878	0.260779	0.234757	0.203856	0.220923	0.223867	0.243779	0.188823	0.231022		0.174889	0.103901	0.0259668	0.0979779	0.175878	0.340646	0.202337	0.250248	0.221812	0.751936	1.44741	1.196	0.960311	0.758793	0.691517	1.19251	0.941261	0.73966		0.750258	0.472243	0.162757	0.0695736	0.754002	0.480785	0.149627	0.0711873	1.24655	2.215	2.22404	2.06308	2.01901	1.99602	2.00604	2.35508	2.39806	2.40594		2.143	2.14203
0.154987	0.273988	0.251985	0.217987	0.230991	0.233991	0.253991	0.201988			0.188987	0.109995	0.0289973	0.101996	0.189987	0.365978	0.268941	0.391874	0.236987	0.748753	1.44658	1.19429	0.954625	0.752606	0.682178	1.18884	0.935075			0.745125	0.470332	0.159063	0.0700596	0.752681	0.486965	0.138989	0.0983257	1.24405	2.214	2.22	2.061	2.018	1.996	2.002	2.355	2.394			2.141	2.139
0.168715	0.291634	0.265715	0.233675	0.244715	0.247715	0.274573	0.208858			0.203695	0.123715	0.031939	0.113756	0.204695	0.386573	0.330719	0.453719	0.253654	0.74585	1.4389	1.19078	0.950692	0.749328	0.683101	1.18456	0.930877			0.742044	0.473416	0.164233	0.0675814	0.750231	0.486666	0.145505	0.104786	1.23851	2.21596	2.22098	2.06002	2.0131	1.98424	2.00102	2.355	2.39498			2.14394	2.13802
0.187746	0.319625	0.289679	0.250772	0.255853	0.262799	0.298679	0.230705			0.223732	0.137813	0.032	0.10808	0.219799	0.410679	0.39613	0.475719	0.275705	0.744863	1.43827	1.18961	0.940063	0.73893	0.677842	1.18393	0.932773			0.740421	0.474595	0.164172	0.0689409	0.749884	0.486098	0.140135	0.0756571	1.23871	2.21699	2.21903	2.05901	2.01103	1.97709	1.99607	2.35105	2.395			2.14005	2.13701
0.202981	0.34397	0.311972	0.269976	0.280969	0.288967	0.32297	0.250975		0.265987	0.237982	0.149985	0.0409887	0.10001	0.239975	0.422985	0.46092	0.559895	0.300969	0.740236	1.43295	1.18708	0.945343	0.744113	0.673266	1.18037	0.933969		0.67437	0.735956	0.473741	0.159116	0.0706978	0.745326	0.488946	0.147211	0.0700166	1.23386	2.21201	2.218	2.059	2.00501	1.976	1.98801	2.35	2.392		2.404	2.139	2.14
0.22548	0.365502	0.333502	0.294434	0.298593	0.296819	0.346457	0.272502		0.28848	0.259502	0.169548	0.0439321	0.0960905	0.261502	0.434729	0.523552	0.636235	0.330321	0.734405	1.43229	1.1797	0.942564	0.740631	0.672507	1.17768	0.932641		0.67222	0.729089	0.472802	0.157703	0.0734464	0.740658	0.489009	0.152019	0.0890005	1.22903	2.21493	2.21409	2.05118	2.00402	1.97698	1.99191	2.34511	2.392		2.40791	2.139	2.13707
0.254677	0.39171	0.374543	0.323677	0.326688	0.320732	0.376666	0.295744		0.315699	0.287688	0.181866	0.044	0.096	0.289688	0.46961	0.570487	0.69832	0.346822	0.726241	1.42292	1.1716	0.939593	0.732837	0.665706	1.16982	0.931176		0.671646	0.723561	0.46744	0.157759	0.0749636	0.729841	0.44819	0.162374	0.10278	1.2245	2.21599	2.21598	2.05298	1.99708	1.9859	1.98804	2.34203	2.39793		2.41294	2.13999	2.13997
0.277974	0.429957	0.395976	0.35996	0.372948	0.364951	0.407965	0.321971		0.338974	0.307978	0.19998	0.0479955	0.0999955	0.317969	0.473996	0.637925	0.758933	0.386955	0.721086	1.41853	1.16872	0.932418	0.73317	0.661315	1.16852	0.928803		0.668743	0.720324	0.463824	0.154863	0.0752497	0.722728	0.470594	0.151602	0.109253	1.21678	2.212	2.214	2.053	2.001	1.95803	1.97501	2.339	2.4		2.416	2.137	2.141
0.309342	0.455465	0.441054	0.393301	0.383774	0.379691	0.434445	0.367054		0.364465	0.340321	0.219589	0.0558354	0.1	0.35228	0.487712	0.653671	0.77565	0.408547	0.716859	1.41172	1.16412	0.92336	0.722161	0.650624	1.16099	0.918183		0.658299	0.714316	0.461851	0.154693	0.0731344	0.720555	0.470561	0.155723	0.114392	1.21401	2.22179	2.21596	2.05202	1.99708	1.96877	1.97696	2.34781	2.40196		2.42384	2.14777	2.13806
0.344534	0.491521	0.466667	0.420641	0.417547	0.414534	0.485321	0.405494	0.392561		0.375534	0.256508	0.0648802	0.106907	0.384574	0.541281	0.65696	0.782907	0.458334	0.713741	1.41189	1.15869	0.915592	0.696473	0.644401	1.15746	0.910668	0.712195		0.712236	0.466526	0.157403	0.0738991	0.716563	0.437624	0.15657	0.0948846	1.20717	2.22101	2.21896	2.05496	1.99503	1.98577	1.97601	2.34899	2.41088	2.44367		2.14307	2.14293
0.385955	0.538949	0.510952	0.460956	0.440975	0.446965	0.507976	0.434968	0.424965		0.417954	0.297955	0.0929694	0.121984	0.422958	0.561978	0.66599	0.792989	0.490965	0.710474	1.40741	1.15952	0.912843	0.695581	0.645409	1.1577	0.903767	0.705178		0.709023	0.474032	0.174142	0.0654992	0.713294	0.436381	0.153374	0.0930217	1.20896	2.21101	2.221	2.058	1.996	1.982	1.976	2.352	2.412	2.444		2.14	2.13701
0.432911	0.574183	0.545206	0.495206	0.48107	0.478274	0.563707	0.48973	0.493412	0.473979	0.462957	0.325365	0.112546	0.128841	0.471866	0.589365	0.672841	0.794955	0.541821	0.712122	1.41477	1.15922	0.905188	0.703037	0.638989	1.16189	0.910494	0.708405	0.651948	0.711454	0.468372	0.172303	0.0721064	0.714062	0.435197	0.158638	0.0935282	1.20909	2.21589	2.22295	2.05702	1.996	1.98591	1.976	2.35395	2.4208	2.43129	2.44484	2.14293	2.14482
0.488381	0.613561	0.599392	0.544448	0.501775	0.509651	0.611471	0.544392	0.51082	0.512572	0.515414	0.392246	0.158482		0.531336	0.639437	0.699696	0.814775	0.576617	0.720386	1.42236	1.16335	0.922758	0.710556	0.644624	1.16722	0.910887	0.714185	0.65475	0.717264	0.471048	0.191748		0.724699	0.439135	0.160204	0.0869945	1.21834	2.21995	2.22399	2.06095	2.00391	1.97216	1.97699	2.35697	2.421	2.44682	2.45291	2.14695	2.14105
0.524962	0.66195	0.629969	0.566977	0.559939	0.542965	0.653956	0.596946	0.579928	0.573936	0.554959	0.456933	0.221934		0.564965	0.651987	0.711987	0.820994	0.627947	0.723986	1.43047	1.17174	0.917725	0.716464	0.651473	1.17713	0.919191	0.72427	0.678106	0.722734	0.472399	0.192899		0.726478	0.442586	0.156933	0.0812459	1.22464	2.222	2.22999	2.065	2.008	1.97799	1.98	2.36399	2.42899	2.47397	2.46499	2.148	2.141
0.574949	0.687464	0.674072	0.608134	0.582526	0.583155	0.695134	0.642052	0.62701	0.632763	0.60201	0.501072	0.249423	0.371485	0.616907	0.694113	0.722773	0.830794	0.652485	0.734959	1.44054	1.17969	0.9234	0.724736	0.658248	1.18037	0.921443	0.723927	0.66482	0.733131	0.421071	0.159346	0.11889	0.737645	0.441287	0.151494	0.0733853	1.23534	2.22592	2.23196	2.07186	2.01486	1.98094	1.98392	2.37184	2.44173	2.4789	2.46598	2.15388	2.13708
0.611521	0.735361	0.705588	0.656361	0.640228	0.626428	0.734481	0.694308	0.702002	0.708989	0.643454	0.577976	0.321042	0.444029	0.650561	0.705854	0.73188	0.83692	0.703321	0.737657	1.44757	1.18386	0.927043	0.727298	0.67172	1.18637	0.93852	0.741868	0.677584	0.736231	0.412935	0.152325	0.110958	0.740041	0.439296	0.146516	0.0659974	1.24014	2.22896	2.23792	2.072	2.02092	1.98692	1.98795	2.37891	2.43904	2.48295	2.46995	2.15795	2.137
0.652959	0.759976	0.75495	0.688968	0.662978	0.669957	0.777957	0.745948	0.764937	0.772936	0.679964	0.641936	0.388932	0.511932	0.698951	0.714991	0.734997	0.839997	0.725978	0.744004	1.45432	1.19359	0.931665	0.732535	0.670102	1.19308	0.9484	0.75192	0.689438	0.742454	0.402231	0.14206	0.102259	0.746194	0.43893	0.143703	0.0617342	1.24751	2.233	2.237	2.07999	2.021	1.987	1.988	2.37301	2.443	2.487	2.48099	2.16	2.134
0.700876	0.805922	0.776495	0.721243	0.723578	0.717876	0.802426	0.797784	0.828509	0.841394	0.724945	0.731889	0.492568	0.515908	0.745899	0.732587	0.735977	0.840977	0.765082	0.753292	1.45155	1.19701	0.934484	0.734221	0.679636	1.19715	0.963007	0.765218	0.700843	0.754116	0.432411	0.157761	0.0666264	0.75303	0.438686	0.144296	0.0612024	1.25009	2.25156	2.23895	2.08098	2.03468	1.99384	1.99679	2.38082	2.46059	2.48993	2.48882	2.17954	2.14182
0.730676	0.844576	0.817542	0.776386	0.761587	0.76943	0.842553	0.843497	0.898229	0.924084	0.757643	0.816073	0.590917	0.620816	0.775676	0.754754	0.736	0.838034	0.805553	0.759374	1.46192	1.20184	0.932108	0.731857	0.682955	1.20835	0.976907	0.783804	0.723013	0.759937	0.44017	0.151989	0.0719208	0.759341	0.445157	0.145655	0.0621492	1.25875	2.25299	2.24394	2.07803	2.03104	1.99697	2.00096	2.38594	2.46001	2.49593	2.48999	2.18099	2.14694
0.763966	0.879964	0.853963	0.820955	0.818941	0.820948	0.877964	0.874968	0.963933	0.99293	0.787969	0.878936	0.696892	0.798818	0.812962	0.763991		0.800039	0.835969	0.763496	1.45906	1.20172	0.954397	0.752059	0.686097	1.21182	0.99681	0.814119	0.736906	0.763796	0.440749	0.124398	0.0509816	0.763616	0.440355		0.0617304	1.26041	2.257	2.243	2.08	2.034	2.00999	2.00599	2.385	2.457	2.492	2.493	2.185	2.16198
0.802192	0.921129	0.889254	0.866046	0.871881	0.870943	0.924026	0.92886	1.0208	1.06351	0.826192	0.956362	0.797865	0.874404	0.849233	0.814922	0.761212	0.843088	0.884964	0.763285	1.46529	1.20673	0.966171	0.751962	0.686805	1.21101	1.00194	0.823385	0.752725	0.762977	0.454097	0.129785	0.0388758	0.764031	0.494024	0.136365	0.0515554	1.25991	2.25798	2.24398	2.08196	2.03596	2.01294	2.00992	2.38696	2.45308	2.49396	2.48908	2.18598	2.1571
0.845424	0.964424	0.937357	0.895612	0.915424	0.923304	0.957558	0.980317	1.08416	1.13702	0.872384	1.02016	0.939112	1.05951	0.890451	0.834746	0.810344	0.916023	0.914612	0.757913	1.45493	1.19946	0.973928	0.759103	0.684738	1.21249	0.99173	0.821627	0.758911	0.760868	0.462332	0.135208	0.095942	0.755466	0.499225	0.141353	0.0670074	1.25927	2.258	2.244	2.08792	2.03797	2.013	2.01789	2.38996	2.45695	2.49597	2.48604	2.18501	2.15404
0.885964	1.00396	0.977964	0.948952	0.972949	0.97895	0.996965	1.02896	1.14395	1.20294	0.909967		1.05889	1.15492	0.93496	0.860977		0.97195	0.961958	0.755172	1.45298	1.19773	0.957385	0.756083	0.680294	1.20628	0.992189	0.828634	0.767402	0.755675		0.153524	0.0665472	0.75546	0.473413		0.0954445	1.2531	2.25201	2.245	2.089	2.038	2.016	2.021	2.391	2.452	2.494	2.482	2.18
0.930955	1.04309	1.02198	0.988091	1.02577	1.03275	1.03707	1.0632	1.19286	1.2548	0.954955	1.11686	1.16259	1.27716	0.976046	0.909864		1.02282	1.00207	0.751202	1.4481	1.18277	0.943287	0.743952	0.677339	1.2015	0.987587	0.832598	0.768798	0.75095	0.459614	0.160381	0.0879714	0.752157	0.500099		0.123841	1.24668	2.25102	2.24598	2.08802	2.03898	2.01893	2.02784	2.39589	2.45689	2.48814	2.47418	2.17902	2.15889
0.978467	1.08552	1.05859	1.04733	1.0705	1.08047	1.08249	1.10849	1.2464	1.30642	1.00444	1.14865	1.24113	1.36799	1.0205	0.933739		1.05168	1.04156	0.743122	1.43405	1.18241	0.947834	0.74451	0.6747	1.19149	0.979818	0.830683	0.764411	0.742189	0.497855	0.184713	0.129351	0.74511	0.502668		0.137303	1.23616	2.25298	2.24699	2.09097	2.03702	2.02691	2.0369	2.39106	2.45305	2.47811	2.46807	2.17702	2.14812
1.02395	1.12096	1.10695	1.08596	1.12894	1.13694	1.12196	1.15595	1.28796	1.35595	1.04496	1.17897			1.06495	0.984946		1.09995	1.08895	0.728326	1.43538	1.16737	0.939199	0.72568	0.663832	1.18349	0.965285	0.812939	0.7547	0.735817	0.48856			0.722015	0.480424		0.124444	1.22848	2.24201	2.25	2.089	2.039	2.025	2.036	2.392	2.44801	2.474	2.45901	2.17101	2.14201
1.072	1.17487	1.1452	1.14281	1.18483	1.19871	1.17587	1.18832	1.32228	1.38441	1.09789	1.25834	1.36571	1.49867	1.11006	1.01928		1.13526	1.1321	0.724382	1.42438	1.16202	0.938965	0.724259	0.658678	1.16966	0.95235	0.797669	0.742721	0.726044	0.416822	0.16865	0.120864	0.723969	0.486551		0.126017	1.22642	2.25179	2.24608	2.08312	2.03802	2.02696	2.03698	2.38808	2.44408	2.47302	2.45214	2.17492	2.16355
1.12825	1.22039	1.19829	1.19925	1.24815	1.26117	1.22139	1.23734	1.36739	1.40868	1.15622	1.31229	1.41731	1.53552	1.17118	1.07821		1.02748	1.18627	0.721893	1.42497	1.16004	0.909788	0.712313	0.656153	1.16435	0.930712	0.774956	0.732131	0.721055	0.379676	0.130402	0.102729	0.724128	0.486068		0.169912	1.22193	2.25101	2.24501	2.083	2.03701	2.01713	2.02713	2.38701	2.44203	2.46215	2.45101	2.17007	2.15709
1.18794	1.27294	1.24895	1.25094	1.30993	1.32493	1.27894	1.26397	1.37599	1.42898	1.21494	1.35795	1.42499	1.56397	1.23293	1.12895	0.913966	1.05397	1.23794	0.721221	1.42657	1.16429	0.940935	0.734475	0.662903	1.16398	0.928422	0.760096	0.715668	0.72139	0.374215	0.113278	0.0828316	0.722492	0.491324	0.206328	0.186542	1.22294	2.24201	2.245	2.07701	2.034	2.02199	2.027	2.37801	2.43601	2.466	2.448	2.16501	2.16699
1.24565	1.32088	1.29883	1.30767	1.3696	1.39926	1.33079	1.30699	1.38675	1.43584	1.26874	1.40099	1.44357	1.56498	1.28674	1.20424	0.966764	1.10579	1.28881	0.730473	1.42857	1.16995	0.951386	0.745883	0.672681	1.16615	0.928029	0.743987	0.699567	0.731562	0.380307	0.114247	0.0819208	0.730629	0.485692	0.218515	0.193869	1.22354	2.24005	2.24305	2.07407	2.02911	2.01907	2.02309	2.37507	2.43209	2.466	2.44605	2.165	2.16309
1.29347	1.37045	1.34548				1.37748	1.33766	1.40282	1.42908	1.32043	1.42474	1.45389	1.56698	1.33546	1.2327		1.13765	1.34142	0.739629	1.44375	1.18175				1.17405	0.928257	0.736955	0.682499	0.739374	0.435585	0.129824	0.0588514	0.740797	0.404401		0.124934	1.2374	2.24494	2.24498	2.07301				2.38093	2.43694	2.46402	2.44798	2.16896	2.15904
1.34395	1.41596	1.39895	1.40796	1.49795	1.53992	1.42795	1.36897	1.407	1.426	1.37295	1.43799	1.45999	1.563	1.38096	1.39984		1.30084	1.38696	0.742547	1.4497	1.18483	0.975037	0.7896	0.714873	1.18483	0.935013	0.738209	0.68276	0.745504	0.43621	0.134486	0.0556728	0.74079	0.45431		0.151903	1.24394	2.247	2.244	2.077	2.024	2.01201	2.02302	2.37101	2.437	2.463	2.449	2.169	2.155
1.39002	1.46397	1.45089	1.46283	1.57045	1.62224	1.45835	1.39837	1.40994	1.42306	1.41706		1.46294	1.56398	1.42995	1.43623		1.27359	1.43497	0.75004	1.46049	1.1965	0.971114	0.797815	0.732974	1.19423	0.948443	0.749234	0.68884	0.749779		0.131161	0.0536139	0.751129	0.439507		0.190917	1.25362	2.2519	2.24498	2.077	2.02302	2.00515	2.01223	2.38177	2.43015	2.46202	2.44998	2.17879
1.43244	1.50841	1.49936	1.52517	1.6381	1.69207	1.5103	1.42662	1.42085	1.42103	1.46634		1.463	1.56301	1.46553	1.45673		1.35094	1.47842	0.755133	1.46648	1.19732	0.985523	0.816015	0.753674	1.20417	0.95459	0.755685	0.69629	0.750472		0.13038	0.0531063	0.760042	0.393857		0.104576	1.25959	2.26285	2.24105	2.07503	2.02004	1.99711	2.01101	2.382	2.43099	2.46496	2.45493	2.18788
1.48295	1.56294	1.54695	1.56196	1.68595	1.75593	1.54896	1.46096	1.42899	1.423	1.51595	1.51297	1.467	1.55601	1.51994		1.35486	1.39895	1.53095	0.760025	1.47187	1.2071	1.01271	0.847087	0.779233	1.20824	0.958146	0.761774	0.704332	0.754576	0.426154	0.128432	0.0480853	0.766104		0.0835542	0.0074712	1.26475	2.25701	2.244	2.07999	2.00502	1.999	2.01	2.38	2.43799	2.466	2.46099	2.17801	2.211
1.51133	1.59914	1.58803	1.61084	1.73289	1.81168	1.58319	1.48835	1.44268	1.44058	1.54042	1.52375	1.46993	1.556	1.54735		1.44389	1.49766	1.56324	0.763967	1.47431	1.21263	1.01355	0.849738	0.791158	1.21349	0.963777	0.769693	0.716981	0.758956	0.416948	0.121006	0.0462533	0.76948		0.113207	0.040515	1.26842	2.25798	2.24986	2.08098	2.01672	1.99705	2.01195	2.38879	2.43898	2.46795	2.47272	2.18093	2.18365
1.56342	1.6534	1.62658	1.63969			1.63345	1.5246	1.48552	1.4677	1.59341	1.52993	1.47396	1.56094	1.59942	1.68909	1.56072	1.61076	1.61839	0.766977	1.47465	1.21623	1.01757			1.2179	0.974521	0.783577	0.73513	0.762531	0.422466	0.120622	0.0456958	0.771884	0.451376	0.115769	0.0415571	1.26811	2.24811	2.24604	2.07902	2.01799			2.38999	2.44098	2.48976	2.47794	2.17408	2.17014
1.59995	1.69295	1.68193	1.69293			1.66895	1.56495	1.50697	1.49696	1.63195	1.55397	1.48399	1.561	1.62896	1.7659	1.68384	1.74982	1.65495	0.763185	1.47089	1.20831	1.01354			1.21742	0.971684	0.785398	0.740733	0.757267	0.440526	0.127551	0.0462193	0.769503	0.471324	0.128973	0.0586576	1.26551	2.25	2.247	2.08499	2.01101			2.393	2.44499	2.49	2.48998	2.172	2.15901
1.64603	1.74393	1.72999	1.74686	1.87613	1.94609	1.71503	1.60711	1.5403		1.67901	1.57359	1.48792	1.56394	1.68189	1.82672	1.81817	1.8969	1.70005	0.757069	1.46454	1.20097	1.00501	0.840742	0.784474	1.20917	0.964452	0.779867		0.753235	0.442176	0.1271	0.0511462	0.761763	0.466767	0.138666	0.0609619	1.26198	2.2451	2.247	2.08696	2.01688	2.005	2.02388	2.39496	2.44892	2.4851		2.17004	2.15508
1.68942	1.7894	1.7754	1.7993	1.91252	1.97956	1.76434	1.65634	1.59132		1.72242	1.59965	1.49096	1.56795	1.72246	1.87634	1.94038	2.05193	1.75428	0.746176	1.45867	1.19642	1.00024	0.829221	0.767122	1.20167	0.958676	0.774393		0.742396	0.43704	0.128747	0.0601292	0.750708	0.463325	0.138031	0.067847	1.25055	2.24796	2.24996	2.08503	2.01305	2.00697	2.02696	2.39204	2.44703	2.49289		2.17296	2.16092
1.73894	1.84093	1.82693	1.83895	1.94696	2.00896	1.81394	1.70394	1.63395		1.77294	1.63296	1.50298	1.568	1.77793	1.91395	2.06584	2.16386	1.79095	0.733346	1.44263	1.17891	0.983801	0.808896	0.744728	1.19019	0.947914	0.765641		0.728837	0.433175	0.131167	0.057134	0.739244	0.453223	0.138519	0.0912602	1.24199	2.25	2.25399	2.08899	2.014	2.01399	2.029	2.393	2.45199	2.493		2.174	2.164
1.7957	1.89086	1.87979	1.88593	1.98122	2.03637	1.86386	1.76266	1.68777		1.82384	1.67406	1.50887	1.568	1.82982	1.96386	2.14128	2.26177	1.84966	0.724267	1.43846	1.17095	0.96672	0.784761	0.719691	1.18177	0.935503	0.753174		0.721145	0.430941	0.132216	0.0565043	0.729062	0.445174	0.148668	0.113532	1.23362	2.24804	2.25791	2.09193	2.0228	2.01302	2.02998	2.39691	2.452	2.48909		2.17107	2.164
1.84646	1.94146	1.92651				1.91446	1.81445			1.87545	1.7027	1.52582	1.5769	1.88442	2.02732	2.14201	2.26598	1.90244	0.718866	1.43478	1.16578				1.17203	0.923478			0.715084	0.407603	0.133882	0.0539872	0.724497	0.440054	0.150839	0.0920195	1.2284	2.25196	2.25899	2.09497				2.40788	2.45596			2.17595	2.16598
1.90396	1.98797	1.97696	1.96696	2.02899	2.06499	1.97396	1.88395			1.93296	1.75596	1.54599	1.58999	1.94496	2.08096	2.148	2.269	1.95296	0.715163	1.43483	1.16193	0.93616	0.737958	0.670607	1.16471	0.91041			0.712062	0.405671	0.132451	0.0518516	0.720253	0.443607	0.153128	0.0916301	1.22628	2.254	2.262	2.096	2.03899	2.025	2.028	2.406	2.45			2.178	2.166
1.95691	2.03797	2.02893	2.00815	2.04566	2.07186	2.02887	1.94671			1.98493	1.82459	1.59499	1.61646	1.99497	2.11922	2.1872	2.29938	1.99905	0.716434	1.43499	1.15872	0.915935	0.715589	0.656852	1.16653	0.914408			0.714275	0.397498	0.131157	0.0525947	0.720593	0.446628	0.147172	0.0742078	1.22843	2.25694	2.26592	2.1058	2.04978	2.02304	2.02898	2.40502	2.45294			2.178	2.16404
2.01328	2.08934	2.0833	2.05342	2.06179	2.07792	2.0833	2.02302			2.04226	1.9257	1.66608	1.78579	2.05325	2.17528	2.2107	2.30987	2.0533	0.719362	1.44382	1.16501	0.915727	0.712978	0.649966	1.17848	0.92062			0.717587	0.41339	0.161266	0.125349	0.723087	0.444893	0.130733	0.0535258	1.23329	2.25601	2.26995	2.10995	2.05592	2.02892	2.02703	2.40796	2.44905			2.17997	2.16203
2.06996	2.13997	2.13597	2.09797	2.08798	2.08999	2.13597	2.08496			2.09896	1.99495	1.72296	1.71805	2.10696	2.20298	2.215	2.307	2.10696	0.722368	1.45341	1.17177	0.908235	0.706065	0.652488	1.18156	0.921639			0.722437	0.38312	0.14747	0.0661904	0.724209	0.426392	0.128082	0.0511314	1.24021	2.256	2.275	2.11	2.062	2.034	2.03	2.408	2.453			2.179	2.157
2.12082	2.18887	2.179	2.13318	2.11439	2.10368	2.18585	2.13973			2.14494	2.08785	1.80608	1.80498	2.15685	2.21082	2.21793	2.307	2.15685	0.729163	1.46384	1.18194	0.913166	0.711905	0.651913	1.1881	0.924914			0.733103	0.382592	0.153959	0.0798134	0.726947	0.412081	0.128275	0.0496151	1.24951	2.26284	2.27598	2.11293	2.06493	2.03205	2.02902	2.41191	2.46277			2.18389	2.16384
2.16454	2.24243	2.22353	2.17852	2.14468	2.13467	2.23646	2.20728	2.25603	2.26996	2.19546	2.2008	1.92671	1.93659	2.20153	2.23177	2.22097	2.307	2.20252	0.74032	1.46904	1.19155	0.926833	0.727403	0.679995	1.19306	0.929194	0.73425	0.678197	0.744538	0.401188	0.164833	0.0833055	0.737555	0.417082	0.127944	0.0494316	1.25825	2.26597	2.276	2.10904	2.06401	2.03596	2.029	2.41299	2.46102	2.49095	2.48194	2.18598	2.1729
2.21997	2.29197	2.26897	2.20698	2.18897	2.17098	2.29197	2.26796	2.34695	2.37294	2.24697	2.27596	2.04093	2.07392	2.25897	2.27098	2.222	2.306	2.25997	0.750414	1.47948	1.19969	0.932487	0.730738	0.690474	1.19596	0.948479	0.765032	0.708232	0.754394	0.400151	0.124404	0.0481907	0.747574	0.413782	0.129249	0.0489003	1.26559	2.27999	2.277	2.108	2.062	2.032	2.031	2.409	2.462	2.499	2.49099	2.19999	2.166
2.26605	2.33707	2.31015	2.25501	2.22819	2.21705	2.34491	2.33169	2.42636	2.46412	2.28619	2.36908	2.17719	2.24155	2.30995	2.30333	2.22494	2.29228	2.29821	0.756916	1.47864	1.20643	0.944747	0.743762	0.700474	1.20123	0.971565	0.795953	0.737252	0.759544	0.455754	0.142712	0.0547249	0.755291	0.40846	0.127702	0.0503795	1.26918	2.2751	2.27602	2.108	2.06298	2.0369	2.03296	2.4041	2.45808	2.49704	2.4959	2.19412	2.17286
2.30945	2.38637	2.34654	2.28956	2.26947	2.26242	2.39536	2.39519	2.50006	2.55287	2.32945	2.4401	2.30339	2.32594	2.35739	2.31683	2.26448	2.33445	2.34836	0.759241	1.48306	1.20651	0.946185	0.743991	0.695162	1.20589	0.981349	0.810528	0.755243	0.760302	0.468686	0.13005	0.0555806	0.759171	0.397887	0.115706	0.0521375	1.27212	2.27796	2.27699	2.10997	2.05905	2.03305	2.03201	2.40499	2.46491	2.49799	2.49797	2.19696	2.19176
2.35497	2.43997	2.40296	2.34097	2.32496	2.31796	2.44097	2.46496	2.59194	2.64194	2.37097	2.51595	2.43991	2.55685	2.40197	2.35498	2.28599	2.39696	2.39097	0.757751	1.47593	1.20291	0.948089	0.745169	0.700716	1.20475	0.98188	0.82578	0.766583	0.758691	0.473277	0.11497	0.0830722	0.757771	0.464567	0.108565	0.0647019	1.27089	2.274	2.277	2.11	2.053	2.029	2.028	2.404	2.47499	2.50699	2.5	2.194	2.17201
2.40193	2.48497	2.44113	2.38304	2.37877	2.37275	2.49086	2.51975	2.66043	2.7163	2.42086	2.57954	2.57589	2.64694	2.44697			2.48107	2.4389	0.749313	1.47192	1.19804	0.941256	0.738082	0.682527	1.19716	0.985742	0.839613	0.780355	0.752375	0.433775	0.10359	0.0366339	0.747525			0.0623931	1.26407	2.27204	2.277	2.11098	2.05593	2.02509	2.02702	2.40302	2.47402	2.50798	2.5	2.18813	2.17884
2.4505	2.53844	2.49147	2.43446	2.43244	2.43139	2.53752	2.58136	2.74512	2.79122	2.46752	2.64037	2.68982	2.7994	2.49649			2.32171	2.48947	0.738701	1.46002	1.18655	0.935203	0.731686	0.677667	1.19133	0.989254	0.827502	0.789872	0.740396	0.414733	0.12214	0.0532423	0.738711			0.0334073	1.25308	2.27497	2.277	2.11397	2.05303	2.025	2.02205	2.40498	2.47103	2.50107	2.50297	2.19493	2.19087
2.49896	2.58696	2.53996	2.48096	2.48396	2.48396	2.59096	2.64095	2.78497	2.85495	2.51596		2.79592	2.9219	2.54896		2.30799	2.324	2.54296	0.730337	1.44982	1.17558	0.925148	0.721718	0.663641	1.17721	0.976031	0.83934	0.795016	0.734974		0.13478	0.0888016	0.727709		0.139946	0.0404841	1.2427	2.26201	2.275	2.112	2.054	2.025	2.025	2.405	2.469	2.51199	2.503	2.18301
2.52478	2.58725	2.55379	2.50575	2.51578	2.52125	2.59527	2.64677	2.80367	2.88167	2.54673	2.69061	2.8687	3.00041	2.57029	2.69358	2.64746	2.71818	2.55327	0.726693	1.43441	1.16064	0.915215	0.713691	0.650536	1.17298	0.964934	0.8373	0.79346	0.727799	0.424539	0.143795	0.0993345	0.727166	0.422015	0.132203	0.0571451	1.2252	2.24548	2.23298	2.07905	2.0265	2.01086	2.0025	2.37547	2.43997	2.48489	2.47896	2.16703	2.14201
2.57917	2.64064	2.6061	2.56125	2.57681	2.57923	2.65167	2.70247	2.85944	2.93308	2.59377	2.7704	2.92187	3.05536	2.62371	2.74615	2.68707	2.81733	2.60653	0.718535	1.42362	1.1562	0.900575	0.700267	0.64511	1.16029	0.960727	0.830036	0.781833	0.721319	0.41433	0.118506	0.0804508	0.717726	0.417688	0.138816	0.0963656	1.2161	2.23409	2.23001	2.07797	2.0246	1.99869	2.00145	2.36803	2.438	2.47358	2.47499	2.15608	2.1731
2.63353	2.69202	2.65703	2.62203	2.64302	2.64202	2.70802	2.74153	2.89802	2.97201	2.65403	2.81603	2.92502	3.06151	2.68103	2.80509	2.67752	2.81149	2.65353	0.718396	1.4247	1.14998	0.895739	0.695647	0.636103	1.15423	0.952288	0.8257	0.776105	0.720877	0.435681	0.134928	0.0649256	0.717825	0.399247	0.161025	0.109672	1.21455	2.2375	2.2275	2.0745	2.02899	2.005	1.9965	2.3645	2.4345	2.475	2.4715	2.159	2.1795
2.69511	2.74127	2.7152	2.68661	2.70261	2.70121	2.76123	2.7957	2.93767	3.0003	2.71365	2.87571	2.93705	3.06051	2.74064	2.86268	2.7264	2.84137	2.71419	0.722001	1.42871	1.1537	0.90205	0.700647	0.643753	1.15438	0.941454	0.798907	0.755541	0.724595	0.439658	0.132332	0.0623024	0.721306	0.417018	0.155791	0.10616	1.21534	2.23845	2.22399	2.0715	2.02058	2.00148	1.99701	2.36298	2.43101	2.47507	2.46753	2.16142	2.17649
2.75468	2.79313	2.77222	2.7482	2.76373	2.77023	2.81901	2.83258	2.95369	3.02133	2.77416	2.93377	2.95651	3.05996	2.79814	2.91832	2.98092	2.92089	2.7677	0.723833	1.43751	1.15632	0.90443	0.70291	0.640722	1.16266	0.938767	0.779023	0.735349	0.725248	0.434707	0.132124	0.0586181	0.724299	0.419197	0.106575	0.125826	1.22254	2.2379	2.222	2.06852	2.02046	1.99499	1.99303	2.35507	2.4265	2.47879	2.46247	2.15793	2.17206
2.81052	2.84003	2.82752	2.80653	2.82904	2.83603	2.86152	2.85952	2.9715	3.01849	2.82852	2.94301	2.965	3.05	2.85002	2.83209	2.8195	2.94896	2.81602	0.727026	1.44636	1.16504	0.925365	0.72389	0.652938	1.16995	0.941245	0.771927	0.726852	0.727742	0.43874	0.132005	0.0507285	0.728111	0.453033	0.188765	0.149886	1.23113	2.234	2.2225	2.068	2.0175	1.9925	1.9925	2.3555	2.4235	2.4645	2.456	2.1545	2.17251
2.86119	2.89369	2.87865	2.86711	2.90061	2.90754	2.90977	2.89918	2.98143	3.01304	2.88167	2.95603	2.96895	3.05147	2.90218	2.93752	2.83717	2.9407	2.86515	0.730922	1.45556	1.17694	0.931218	0.730332	0.664149	1.18289	0.943446	0.757347	0.711087	0.731887	0.436479	0.131446	0.0487225	0.731683	0.433272	0.165083	0.110874	1.24263	2.23004	2.221	2.066	2.01703	1.98908	1.99006	2.35551	2.4225	2.45959	2.44957	2.15203	2.18068
2.91058	2.94068	2.92873	2.92422	2.97162	2.98233	2.95948	2.92831	2.99158	3.01598	2.93264	2.98915	2.973	3.0502	2.94807	2.9771	2.85794	2.9634	2.9132	0.736453	1.46592	1.18373	0.940153	0.737366	0.674165	1.18898	0.942356	0.748299	0.705158	0.736027	0.42844	0.131957	0.0499292	0.738362	0.429281	0.148962	0.0961307	1.24972	2.23539	2.22053	2.0675	2.01643	1.99241	1.99087	2.35205	2.42053	2.45256	2.44355	2.15639	2.22718
2.95202	2.98951	2.98402	2.98452	3.03502	3.06152	3.00002	2.96949	3.001	3.01251	2.98051	3.01851	2.97449	3.034	2.98752	3.04751	2.84811	2.98595	2.96202	0.744943	1.47197	1.19407	0.956569	0.754913	0.683843	1.19775	0.938314	0.736571	0.698086	0.742998	0.4284	0.132101	0.0506874	0.748388	0.427039	0.118203	0.06608	1.26199	2.23999	2.2225	2.07099	2.00801	1.9895	1.9845	2.3555	2.423	2.4495	2.44299	2.1605	2.22199
2.99525	3.03627	3.03226	3.04063	3.10255	3.13011	3.04969	2.99089	3.00892	3.02873	3.01931	3.04564	2.96769	3.03762	3.03372	3.11112	2.92941	2.98705	3.01216	0.748943	1.47691	1.19726	0.968634	0.761032	0.694826	1.20271	0.946521	0.743745	0.694204	0.74369	0.412642	0.118137	0.0456701	0.755515	0.453374	0.120071	0.0420988	1.26667	2.24488	2.22155	2.06899	2.01047	1.98753	1.98201	2.35409	2.42101	2.45243	2.43899	2.16737	2.21477
3.03973	3.08329	3.08405	3.09875	3.16726	3.20377	3.0873	3.0305	3.02067		3.07063	3.06342	2.9865	3.05439	3.07328	3.18389	3.05452	3.09473	3.05528	0.749535	1.47432	1.19828	0.969834	0.772396	0.704637	1.20557	0.949968	0.749131		0.744339	0.421759	0.119909	0.0441108	0.756099	0.450759	0.113412	0.0336024	1.2678	2.24201	2.2245	2.06799	2.00945	1.98603	1.981	2.35345	2.4225	2.4608		2.16351	2.18307
3.08802	3.13352	3.12804	3.15603	3.23055	3.27205	3.13502	3.07002	3.08599		3.10902	3.08502	2.9955	3.08446	3.12552	3.26102	3.17659	3.23427	3.10702	0.750211	1.46787	1.19869	0.97319	0.777052	0.716094	1.21045	0.979227	0.829614		0.745796	0.433156	0.125107	0.0467988	0.755875	0.486599	0.143446	0.0602798	1.26532	2.23901	2.226	2.0685	2.005	1.98799	1.98399	2.35201	2.41151	2.51399		2.16001	2.18
3.12393	3.16993	3.18126	3.2057	3.30409	3.34955	3.18459	3.10494			3.1459	3.11537	3	3.07778	3.16437	3.31669	3.29431	3.38755	3.15076	0.742381	1.46078	1.19227	0.967954	0.781467	0.717736	1.20087	0.961463			0.739157	0.453826	0.131162	0.0657289	0.747391	0.473794	0.13657	0.0547886	1.25832	2.23905	2.22501	2.07198	2.00453	1.98103	1.982	2.34764	2.43695			2.16104	2.17751
3.18004	3.2231	3.2331	3.25577	3.36634	3.41572	3.24064	3.08975			3.19905	3.13758	3.009	3.05783	3.21707	3.37347	3.43432	3.55365	3.19966	0.730091	1.45273	1.18411	0.965456	0.784717	0.71796	1.18335	0.942569			0.72499	0.45334	0.129503	0.0525254	0.737524	0.460914	0.134442	0.0693742	1.25078	2.23402	2.22654	2.06955	2.00495	1.98693	1.98405	2.32922	2.38704			2.15406	2.17602
3.21904	3.26753	3.27704	3.35596	3.46396	3.50396	3.29353	3.1281			3.23704	3.13855	3.01001	3.0835	3.26204	3.41303	3.50218	3.63818	3.24953	0.716644	1.44312	1.17309	0.932559	0.755827	0.701735	1.16757	0.937891			0.712873	0.43418	0.126268	0.0628737	0.72336	0.453915	0.188229	0.119186	1.23896	2.2315	2.23	2.07101	2.016	2.016	2.02	2.3275	2.38901			2.1525	2.15951
3.27275	3.28157	3.33369	3.37119	3.47881	3.53965	3.27167	3.18353			3.29029	3.18131	3.02345	3.07829	3.31478	3.46287	3.60362	3.74267	3.25855	0.706862	1.43259	1.15934	0.944641	0.762424	0.701647	1.1888	0.932712			0.703234	0.443794	0.130576	0.0553516	0.713784	0.452766	0.165024	0.0995711	1.22956	2.23053	2.18702	2.07935	1.99954	1.99145	1.99199	2.33604	2.395			2.151	2.15459
3.3011	3.33114	3.38326	3.41829	3.54421	3.58815	3.32912				3.33881	3.21877	3.03966	3.07659	3.36631	3.50122	3.6563	3.79919	3.30618	0.728172	1.42627	1.15189	0.922703	0.75126	0.688958	1.17648				0.693898	0.437588	0.132159	0.0538504	0.703781	0.449699	0.14928	0.0893704	1.22106	2.20192	2.18906	2.07608	2.00701	1.99196	1.99401	2.33898				2.14798	2.15299
3.35811	3.39009	3.43753	3.47104	3.59301	3.62903	3.38711				3.38511	3.26205	3.05853	3.10205	3.3981	3.56411	3.67206	3.80904	3.36709	0.721068	1.42365	1.14274	0.918884	0.745821	0.68413	1.17098				0.717626	0.405738	0.119495	0.0508765	0.725611	0.45523	0.146173	0.0816352	1.215	2.19801	2.19201	2.0815	2.01	1.99201	1.997	2.338				2.12301	2.155
3.42258	3.44153	3.46055	3.53059	3.62728	3.67373	3.45255	3.3696			3.4506	3.33716	3.10184	3.13351	3.45558	3.62537	3.70807	3.832	3.4206	0.725913	1.43006	1.15474	0.913457	0.725693	0.672878	1.16849	0.92308			0.721056	0.40206	0.126929	0.0433221	0.731789	0.420513	0.14802	0.0672387	1.21936	2.203	2.19698	2.04402	2.01148	2.0025	2.00147	2.33601	2.39006			2.13097	2.15547
3.47911	3.49307	3.51413	3.57818	3.63548	3.68831	3.50613	3.42834			3.50907	3.42549	3.16607	3.18637	3.51219	3.66167	3.71517	3.8321	3.47911	0.725361	1.4369	1.1617	0.895467	0.747088	0.67974	1.17116	0.926914			0.721828	0.391527	0.139739	0.0709263	0.729931	0.436913	0.152765	0.0651498	1.22249	2.20308	2.1951	2.04608	2.01609	1.98415	1.9751	2.3371	2.3961			2.1281	2.15043
3.53109	3.54309	3.56707	3.58507	3.65804	3.70303	3.55909	3.49111			3.55909	3.50816	3.26314	3.39114	3.56808	3.69301	3.72302	3.837	3.53108	0.732462	1.44366	1.16377	0.939646	0.73716	0.683029	1.17734	0.929445			0.730664	0.419356	0.14741	0.107301	0.735169	0.435167	0.152521	0.062325	1.23019	2.207	2.2	2.05	2.01	1.991	1.98001	2.342	2.40101			2.133	2.128
3.58463	3.59862	3.60855	3.62758	3.68252	3.72028	3.61358	3.56085			3.61463	3.60403	3.34723	3.47818	3.61865	3.69926	3.73516	3.83712	3.58158	0.745954	1.4516	1.17782	0.937506	0.73105	0.676578	1.18214	0.932684			0.745657	0.429218	0.165702	0.126249	0.746891	0.433483	0.14639	0.059163	1.24138	2.20905	2.19805	2.04795	2.01094	1.99009	1.98908	2.33902	2.40802			2.13306	2.12997
3.63869	3.65179	3.65581	3.67741	3.72739	3.74425	3.66395	3.63427	3.66374	3.65408	3.6686	3.69345	3.45391	3.57935	3.67487	3.7215	3.749	3.84673	3.63181	0.751625	1.46174	1.18768	0.938966	0.729445	0.675773	1.19012	0.925773	0.718581	0.663448	0.752337	0.427205	0.145911	0.106156	0.751444	0.422933	0.10789	0.0486282	1.24973	2.21312	2.20196	2.04402	2.006	1.99794	1.99619	2.34104	2.40994	2.453	2.44617	2.13815	2.1271
3.67409	3.6921	3.69707	3.69808	3.74707	3.75706	3.7121	3.69911	3.75216	3.7602	3.69908	3.76713	3.55126	3.59731	3.71908	3.74705	3.749	3.83294	3.67309	0.761041	1.46673	1.19702	0.945392	0.735283	0.688144	1.1978	0.94831	0.743571	0.704493	0.759813	0.420887	0.126184	0.0434833	0.762819	0.437864	0.14093	0.0627469	1.25556	2.21901	2.19999	2.045	2.006	1.995	2.00601	2.34299	2.407	2.45302	2.45503	2.146	2.132
3.72133	3.74738	3.7354	3.7403	3.78826	3.79035	3.76644	3.75861	3.84083	3.87003	3.74432	3.84167	3.69717	3.76704	3.76144	3.77315	3.74922	3.8025	3.72542	0.767181	1.47446	1.20344	0.951996	0.742178	0.69029	1.20149	0.970188	0.777071	0.717277	0.766804	0.430429	0.133904	0.0616807	0.767758	0.461912	0.141022	0.055639	1.26393	2.222	2.19702	2.04398	2.00698	1.99298	2.00992	2.337	2.40602	2.46504	2.46906	2.14604	2.13413
3.75604	3.78708	3.77702	3.7719	3.81604	3.82681	3.81198	3.82217	3.92658	3.97679	3.77806	3.91152	3.81942	3.8755	3.80677	3.78887	3.77213	3.8541	3.76887	0.769352	1.47587	1.20654	0.947559	0.737911	0.696018	1.20728	0.982406	0.800024	0.744955	0.769204	0.450927	0.127232	0.0534534	0.769612	0.464833	0.138904	0.0627464	1.26452	2.2221	2.199	2.04202	2.00492	1.99067	2.00187	2.33702	2.4081	2.46913	2.47492	2.15	2.14673
3.80905	3.84206	3.82906	3.81804	3.86905	3.86805	3.86205	3.88207	4.00711	4.06812	3.83205	3.98907	3.94317	4.00322	3.84606	3.83302		3.91005	3.81307	0.768442	1.47825	1.20452	0.947992	0.739473	0.674503	1.21012	0.991379	0.819653	0.767647	0.76789	0.459461	0.132985	0.0465204	0.769213	0.500154		0.0662104	1.26639	2.227	2.199	2.043	2.00099	1.97401	1.99499	2.338	2.41301	2.47599	2.471	2.15	2.13299
3.84759	3.88559	3.87257	3.84565	3.90232	3.90539	3.89763	3.93672	4.08584	4.15503	3.87258	4.0436	4.06752	4.16291	3.89158			3.94435	3.86449	0.762245	1.47062	1.19715	0.94206	0.733925	0.683779	1.20735	0.998037	0.843658	0.795161	0.760373	0.459962	0.151304	0.0687726	0.763966			0.125664	1.25996	2.22508	2.20097	2.03998	1.99591	1.98098	1.98984	2.34105	2.41698	2.46907	2.46793	2.14906	2.1261
3.89897	3.93688	3.92197	3.90178	3.9308	3.93976	3.95199	3.99909	4.15839	4.24451	3.92292	4.09563	4.1987	4.32787	3.94196			3.97507	3.90697	0.754063	1.4629	1.18761	0.93505	0.723973	0.671566	1.19764	0.995175	0.85397	0.807424	0.753716	0.440572	0.14032	0.0715969	0.755001			0.173536	1.25324	2.23169	2.198	2.03796	1.98796	1.97881	1.97583	2.34496	2.41508	2.47483	2.46192	2.15371	2.13492
3.94913	3.98213	3.97212	3.94215	3.97209	3.97911	4.00314	4.05517	4.23019	4.32218	3.97014	4.12822	4.28621	4.42423	3.99115	3.93712		4.0299	3.95713	0.749062	1.45193	1.17821	0.926765	0.716885	0.659529	1.18686	0.992328	0.868361	0.818419	0.750417	0.442087	0.169557	0.117645	0.748358	0.493526		0.20755	1.24435	2.21601	2.198	2.03599	1.98598	1.96899	1.96699	2.34299	2.41899	2.46601	2.45797	2.13901	2.131
3.99849	4.03046	4.0175	3.99646	4.00647	4.01933	4.05545	4.11644	4.29849	4.3895	4.0205	4.20951	4.3644	4.5084	4.04545	3.98037	3.83814	3.99215	4.00545	0.738992	1.44467	1.17014	0.906929	0.697025	0.644578	1.17613	0.98047	0.865131	0.825174	0.742028	0.401161	0.153709	0.115535	0.736859	0.488514	0.145659	0.142448	1.23468	2.21796	2.19698	2.03303	1.97898	1.96591	1.96196	2.33998	2.41396	2.4699	2.44796	2.14093	2.13006
4.0542	4.08303	4.07514	4.04916	4.05989	4.05691	4.10703	4.16703	4.35489	4.44681	4.0782	4.26812	4.40981	4.55349	4.0972	4.02309	3.85463	4.00955	4.05703	0.730284	1.43682	1.16273	0.899008	0.689867	0.638743	1.16683	0.970424	0.862768	0.822161	0.733951	0.394435	0.138408	0.0953118	0.727747	0.486797	0.157128	0.148103	1.22864	2.21384	2.19496	2.03592	1.97698	1.956	1.95684	2.33796	2.40896	2.4588	2.4439	2.1329	2.13712
4.11413	4.13411	4.13212	4.10713	4.10412	4.10211	4.15812	4.21812	4.39912	4.48707	4.13812	4.3241	4.45002	4.578	4.15713	4.07716	3.88609	4.03709	4.10813	0.729474	1.43339	1.15663	0.902902	0.694734	0.637887	1.16901	0.973084	0.852191	0.814723	0.732998	0.39119	0.110494	0.0651082	0.72712	0.491083	0.176408	0.160189	1.22533	2.20601	2.193	2.03198	1.976	1.95598	1.94899	2.336	2.40699	2.44901	2.439	2.12801	2.143
4.17172	4.1826	4.18564	4.16371	4.15869	4.1507	4.21062	4.26949	4.45036	4.51737	4.19276	4.37052	4.45911	4.58001	4.21472	4.14697	3.92555	4.07554	4.16656	0.726845	1.43604	1.15708	0.912579	0.705134	0.636674	1.16659	0.952609	0.834841	0.79797	0.727807	0.386909	0.107786	0.0685813	0.727142	0.483628	0.189064	0.16865	1.22255	2.21191	2.19095	2.02198	1.97591	1.94896	1.945	2.33393	2.4009	2.4538	2.43693	2.13194	2.14301
4.23005	4.23109	4.23725	4.22115	4.21439	4.20741	4.26109	4.30903	4.47946	4.54732	4.25413	4.41246	4.46808	4.58096	4.27305	4.22692		4.12	4.21215	0.733632	1.44113	1.16064	0.908652	0.701607	0.642082	1.17374	0.951666	0.82397	0.77293	0.735496	0.395694	0.114682	0.0551494	0.732878	0.478687		0.187651	1.22962	2.20508	2.18694	2.01996	1.9689	1.94598	1.9449	2.32794	2.3928	2.43814	2.43092	2.12706	2.14392
4.28212	4.28512	4.29911	4.27814	4.28315	4.27716	4.31512	4.36005	4.50203	4.56301	4.31011	4.43505	4.47202	4.579	4.32512	4.37107		4.21903	4.26913	0.735227	1.44809	1.16762	0.915186	0.706397	0.657484	1.17744	0.948003	0.792309	0.749181	0.736286	0.401455	0.11875	0.0516554	0.735278	0.439019		0.187745	1.23621	2.20899	2.184	2.018	1.96399	1.94498	1.93999	2.325	2.383	2.44496	2.42698	2.12998	2.14002
4.33341	4.33749	4.34442	4.33656	4.34672	4.34671	4.36739	4.38045	4.51506	4.56695	4.35939	4.45812	4.479	4.579	4.37538	4.40049		4.23254	4.32339	0.742732	1.46049	1.1755	0.917983	0.709493	0.659221	1.18198	0.94927	0.783113	0.728097	0.743159	0.454617	0.123159	0.0496737	0.743225	0.434184		0.202652	1.24708	2.20394	2.18198	2.01698	1.95997	1.93602	1.93599	2.32298	2.38093	2.42998	2.41795	2.12198	2.14724
4.37401	4.38591	4.38611	4.39209	4.41843	4.41763	4.40621	4.42442	4.52114	4.56168	4.39811	4.47067	4.47908	4.57894	4.41299	4.44929		4.28808	4.36209	0.749758	1.46755	1.18301	0.931061	0.721651	0.671135	1.18856	0.948273	0.761848	0.705676	0.744987	0.440352	0.124028	0.047073	0.755492	0.438677		0.187051	1.25283	2.1981	2.18006	2.015	1.95694	1.93796	1.9349	2.32064	2.37402	2.42776	2.41288	2.12	2.17164
4.42409	4.4311	4.44109	4.44612	4.48915	4.49817		4.44507	4.528	4.54599	4.45308		4.483	4.57599	4.46209	4.51314		4.44005	4.41608	0.75265	1.47525	1.19468	0.940516	0.732103	0.679788		0.948407	0.753329	0.712396	0.745321		0.124894	0.0447456	0.760559	0.403985		0.0768917	1.26336	2.203	2.183	2.015	1.954	1.93599	1.92999		2.375	2.416	2.40699	2.12002
4.46644	4.48063	4.48666	4.5027	4.56384	4.58	4.48571	4.47932	4.52799	4.53995	4.49152	4.52906	4.48406	4.57302	4.5044	4.57982		4.46363	4.45554	0.757417	1.4838	1.20068	0.958074	0.752786	0.693327	1.19894	0.942285	0.738447	0.710612	0.750679	0.394035	0.121783	0.0425979	0.764765	0.411348		0.0394095	1.26944	2.20404	2.18198	2.01505	1.95296	1.93095	1.9259	2.32095	2.37502	2.41596	2.40098	2.12901	2.19451
4.50293	4.53295	4.54101	4.56003	4.63343	4.66263	4.54371	4.50548	4.52712		4.53487	4.5342	4.4892	4.575	4.53795	4.64751	4.52226	4.5981	4.49987	0.758032	1.48648	1.20193	0.967371	0.765659	0.708523	1.20274	0.941968	0.734277		0.751451	0.386877	0.111753	0.0408187	0.76516	0.436783	0.106993	0.0355857	1.27247	2.20694	2.18	2.01898	1.94996	1.9269	1.91792	2.31702	2.377	2.41296		2.12982	2.1545
4.54908	4.58009	4.59108	4.6111	4.70414	4.74315	4.57911	4.52907			4.57808	4.54405	4.49901	4.57502	4.58509	4.72213	4.63431	4.70243	4.54311	0.759587	1.48481	1.20058	0.97138	0.776516	0.710686	1.20744	0.946798			0.754479	0.414451	0.12328	0.0412529	0.765156	0.460166	0.124937	0.0487977	1.27326	2.20399	2.18	2.018	1.948	1.92199	1.91399	2.31801	2.37701			2.121	2.12999
4.58954	4.62555	4.63351	4.66258	4.77374	4.81976	4.6334	4.56241			4.61954	4.56713	4.50303	4.584	4.62854	4.78459	4.78731	4.91715	4.59748	0.758141	1.48039	1.19826	0.981092	0.794267	0.728701	1.20605	0.940824			0.753944	0.439671	0.128255	0.0427143	0.762901	0.462793	0.128523	0.0917693	1.27079	2.19797	2.18	2.01898	1.94596	1.91894	1.91101	2.32205	2.38105			2.11897	2.127
4.64497	4.68207	4.68597	4.72197	4.84917	4.89739	4.67407	4.60401			4.67497	4.58038	4.50614	4.58408	4.68395	4.84513	4.92038	5.03469	4.64695	0.752097	1.4712	1.19226	0.976288	0.798147	0.727968	1.19892	0.941112			0.749106	0.436316	0.130841	0.0434224	0.755834	0.451853	0.130667	0.0569933	1.26079	2.19498	2.18008	2.01704	1.94204	1.91298	1.91198	2.32694	2.38596			2.11596	2.12708
4.69311	4.73511	4.73411	4.77013	4.90713	4.96614	4.72711	4.65415			4.7231	4.59907	4.51301	4.58803	4.73112	4.90111	5.03823	5.16822	4.69412	0.743009	1.46205	1.18161	0.974722	0.805437	0.735292	1.19413	0.937257			0.739471	0.412343	0.132861	0.0574226	0.747598	0.441091	0.123094	0.0735305	1.25233	2.194	2.184	2.019	1.94399	1.912	1.911	2.324	2.38396			2.114	2.131
4.74563	4.78564	4.78468	4.83177	4.96966	5.02975	4.77766	4.72335			4.77168	4.63068	4.51913	4.60295	4.78463	4.95072	5.14264	5.26961	4.74866	0.733342	1.45164	1.17269	0.97543	0.803954	0.731487	1.18418	0.949129			0.730511	0.413788	0.13332	0.0676696	0.737547	0.436794	0.134046	0.0920205	1.2419	2.19498	2.18605	2.021	1.93898	1.91005	1.91207	2.32605	2.36435			2.113	2.129
4.79819	4.83901	4.84115	4.89481	5.02403	5.09197	4.83207				4.82817	4.68689	4.53022	4.599	4.83713	5.01019	5.19496	5.31912	4.80313	0.726145	1.44207	1.16335	0.966851	0.791876	0.722945	1.1757				0.724041	0.416943	0.129973	0.0569121	0.729902	0.439606	0.136171	0.0846387	1.23088	2.19304	2.19012	2.02114	1.93738	1.91396	1.91804	2.3301				2.113	2.129
4.89913	4.88912	4.89812	4.98809	5.11707	5.17357	4.92563		5.07013	5.1281	4.93113	4.80268	4.54109	4.59901	4.93462	5.10909	5.22403	5.34201	4.85912	0.718134	1.43524	1.15752	0.939588	0.765919	0.700877	1.16498		0.681056	0.611146	0.716994	0.418926	0.146768	0.0486191	0.720859	0.426621	0.125312	0.0709194	1.22627	2.178	2.19601	2.02801	1.95301	1.91452	1.91951	2.32499		2.294	2.268	2.102	2.12349
4.95871	4.94651	4.95559	5.02946	5.14853	5.20844	4.98477		5.13073	5.17502	4.99072	4.88787	4.58446	4.60534	4.99224	5.15142	5.23999	5.34802	4.91755	0.710586	1.43502	1.15235	0.938585	0.758304	0.692415	1.16436		0.692882	0.627448	0.709656	0.435419	0.169052	0.0576165	0.713313	0.424474	0.128363	0.0612222	1.22588	2.17999	2.19898	2.03102	1.95698	1.92247	1.92395	2.32154		2.29498	2.26898	2.10349	2.11704
5.01687	5.03338	5.05038	5.08081	5.18764	5.24159	5.04334	4.9464	5.18061	5.21469	5.04939	4.95875	4.70347	4.77432	5.05187	5.20217	5.25415	5.36097	5.01243	0.713006	1.42638	1.15802	0.925249	0.739408	0.680327	1.16872	0.950347	0.721265	0.65533	0.710899	0.40586	0.126792	0.0679374	0.716901	0.408219	0.113683	0.0499598	1.21969	2.18104	2.18406	2.02455	1.96704	1.93055	1.92952	2.324	2.38511	2.28508	2.26007	2.10554	2.11046
5.06909	5.08808	5.10458	5.12607	5.20505	5.25052	5.09658	5.01012			5.10209	5.04968	4.78368	4.84978	5.10659	5.21902	5.266	5.36299	5.06658	0.726723	1.43703	1.16605	0.938381	0.739152	0.679686	1.17501	0.947886			0.72599	0.404048	0.139467	0.0814157	0.728976	0.40907	0.117812	0.0477638	1.22717	2.18453	2.189	2.0275	1.97151	1.94102	1.93602	2.32401	2.39004			2.11002	2.10352
5.11595	5.13299	5.1445	5.16304	5.23387	5.26155	5.13952	5.06593			5.14795	5.1433	4.95917	5.083	5.15441	5.23	5.26752	5.35511	5.10803	0.730827	1.44565	1.17332	0.93629	0.733382	0.674818	1.18346	0.917475			0.730853	0.412423	0.11242	0.0739903	0.732216	0.415066	0.122541	0.0530211	1.23359	2.20075	2.18853	2.027	1.97545	1.95095	1.94448	2.32746	2.40784			2.12427	2.1163
5.16779	5.18626	5.19324	5.20678	5.25518	5.27708	5.19722	5.17034	5.24825	5.25515	5.19874	5.21868	4.98964	5.1128	5.19886	5.24772	5.26905	5.35341	5.1642	0.744279	1.45796	1.17887	0.941528	0.733891	0.672948	1.18626	0.934689	0.727237	0.713883	0.744742	0.411534	0.13133	0.0268364	0.745024	0.416677	0.124914	0.054154	1.24484	2.20415	2.19052	2.0275	1.98049	1.9575	1.95356	2.32305	2.38653	2.44184	2.41796	2.12616	2.11234
5.21011	5.23062	5.2241	5.23557	5.27306	5.29054	5.23662	5.23213	5.29018	5.30623	5.2371	5.30617	5.11025	5.2882	5.24561	5.27007	5.27153	5.36852	5.20261	0.747108	1.46465	1.1896	0.94679	0.736569	0.672308	1.19155	0.952319	0.753014	0.688692	0.748664	0.432042	0.136651	0.0557507	0.746548	0.415974	0.125637	0.0692063	1.25237	2.213	2.19551	2.0275	1.9815	1.96401	1.96351	2.329	2.38651	2.43151	2.43301	2.1355	2.12902
5.2597	5.28421	5.27171	5.26681	5.29986	5.31133	5.29413	5.29315	5.37319	5.41201	5.28321	5.38413	5.31288	5.3811	5.29719	5.30197	5.28476	5.37982	5.25418	0.751094	1.46909	1.19365	0.946629	0.736336	0.676028	1.19985	0.956814	0.764508	0.729457	0.750636	0.451798	0.10751	0.0378751	0.75249	0.425181	0.119495	0.0705142	1.25841	2.21251	2.19798	2.02606	1.98347	1.96757	1.96905	2.32802	2.38997	2.43454	2.43706	2.13501	2.1373
5.29534	5.32832	5.30784	5.29919	5.32665	5.33512	5.33789	5.35292	5.47159	5.52416	5.31737	5.45751	5.44197	5.39356	5.33583	5.33391	5.32115	5.42111	5.29584	0.758361	1.46853	1.19444	0.942141	0.731702	0.678153	1.19828	0.972142	0.794665	0.745734	0.75734	0.460538	0.141641	0.0586277	0.760474	0.454512	0.114948	0.0654553	1.26	2.21548	2.19804	2.03051	1.98555	1.97151	1.97602	2.33195	2.39394	2.43809	2.44043	2.13647	2.11951
5.34611	5.38161	5.3616	5.33958	5.36106	5.36357	5.3941	5.41816	5.56369	5.6267	5.3656	5.53162	5.55828	5.53245	5.38761	5.38843	5.35975	5.4838	5.3511	0.755675	1.46521	1.19539	0.94044	0.730296	0.68107	1.19659	0.981622	0.82601	0.772406	0.754447	0.446842	0.139098	0.0747194	0.757562	0.487708	0.125297	0.0923016	1.25828	2.2115	2.20001	2.03201	1.985	1.97099	1.97349	2.33151	2.39401	2.4455	2.43699	2.13001	2.12001
5.39339	5.43136	5.40542	5.37645	5.38606	5.39296	5.43988	5.4888	5.64633	5.71534	5.41085	5.58497	5.60563	5.72835	5.43689	5.35804		5.39877	5.39643	0.753229	1.46044	1.18852	0.933546	0.723966	0.676518	1.19407	0.986673	0.843839	0.79947	0.751096	0.460942	0.127931	0.0811843	0.756296	0.459184		0.0505981	1.25402	2.2135	2.20348	2.03547	1.98697	1.96802	1.96948	2.33404	2.39702	2.44445	2.43253	2.13398	2.12402
5.44481	5.47682	5.45675	5.41878	5.42267	5.4262	5.49282	5.55493	5.72447	5.80081	5.46081	5.66359	5.71755	5.9221	5.48781	5.40264	5.33508	5.46006	5.44481	0.748619	1.45029	1.18008	0.929075	0.720113	0.660453	1.18961	0.986169	0.853158	0.817428	0.745487	0.421923	0.170241	0.106604	0.752881	0.459312	0.141046	0.107546	1.24624	2.21646	2.20452	2.037	1.98401	1.965	1.96399	2.33654	2.40199	2.43853	2.42653	2.13795	2.11106
5.49512	5.52961	5.50062	5.4651	5.45461	5.4606	5.54212	5.62265	5.80017	5.86717	5.50813	5.71611	5.94398	6.06	5.54012	5.44461	5.33901	5.46301	5.49512	0.735219	1.44146	1.17328	0.923135	0.715639	0.659778	1.17825	0.98175	0.859765	0.833799	0.738662	0.404986	0.156016	0.119911	0.733217	0.446408	0.14036	0.10685	1.23596	2.213	2.2065	2.03501	1.98299	1.96199	1.96	2.33801	2.40151	2.43151	2.4235	2.13299	2.12204
5.54776	5.5773	5.55324	5.5083	5.50167	5.50175	5.59423	5.68573	5.87214	5.93953	5.56224	5.72729	5.93322	6.06098	5.59324	5.49268	5.34213	5.46614	5.54725	0.728509	1.43159	1.16399	0.912364	0.704553	0.650394	1.16566	0.971148	0.861923	0.833238	0.731076	0.451789	0.15847	0.111599	0.727659	0.445604	0.144736	0.111296	1.22639	2.21108	2.20704	2.03895	1.97954	1.95903	1.959	2.34247	2.40548	2.43454	2.42405	2.12956	2.14079
5.60778	5.63035	5.60627	5.55925	5.55124	5.54675	5.6494	5.73684	5.94267	6.03258	5.62422	5.79045	5.93697	6.06695	5.65133	5.53683	5.35534	5.6194	5.60233	0.721209	1.42851	1.15538	0.907775	0.689412	0.641767	1.15823	0.96583	0.872673	0.817142	0.723567	0.45484	0.157528	0.105598	0.720887	0.444167	0.159979	0.13953	1.22104	2.21838	2.20752	2.03952	1.97949	1.96047	1.95797	2.34397	2.40648	2.413	2.40101	2.13586	2.13464
5.66413	5.68311	5.65763	5.60912	5.59713	5.59163	5.70713	5.79108	5.97807	6.06606	5.67464	5.85661	5.98501	6.11499	5.70963	5.59615	5.3719	5.65044	5.65562	0.71983	1.42175	1.15482	0.902646	0.687197	0.637795	1.15146	0.960898	0.839138	0.800787	0.72146	0.432809	0.112683	0.057258	0.720446	0.441241	0.175597	0.124885	1.21688	2.21101	2.212	2.039	1.9805	1.958	1.956	2.341	2.4015	2.42399	2.397	2.12501	2.14902
5.72535	5.73484	5.71585	5.66434	5.65677	5.65125	5.76539	5.82853	6.01042	6.09351	5.73923	5.90747	5.98893	6.11107	5.76942	5.66438	5.33023	5.62695	5.71183	0.718022	1.42701	1.15092	0.898902	0.691481	0.642863	1.15211	0.95086	0.833343	0.779715	0.719564	0.461442	0.128882	0.0611803	0.71897	0.439811	0.0918691	0.0572062	1.21556	2.21536	2.21251	2.03904	1.98004	1.95654	1.95651	2.34182	2.39949	2.41909	2.39798	2.12834	2.15706
5.80852	5.80863	5.79751	5.76343	5.74749	5.74251	5.83457	5.86875	6.02588	6.10491	5.83649	5.96371	5.99991	6.11199	5.84554	5.83134		5.94839	5.79354	0.735938	1.42859	1.1601	0.908793	0.706534	0.640937	1.16089	0.956059	0.8118	0.755401	0.736059	0.431623	0.140396	0.0620533	0.737128	0.474965		0.0778016	1.21486	2.20302	2.193	2.02699	1.97499	1.949	1.95397	2.328	2.38502	2.42098	2.398	2.127	2.14404
5.8601	5.8651	5.85412	5.82514	5.81817	5.82216	5.8741	5.89608	6.02703	6.09898	5.88712	5.97606	6.00501	6.115	5.89509	5.91613		6.05105	5.8471	0.744513	1.43493	1.17022	0.900214	0.695343	0.653542	1.17533	0.959736	0.794119	0.736604	0.744559	0.437817	0.138168	0.0566516	0.745616	0.443221		0.0661947	1.22711	2.211	2.195	2.03001	1.97301	1.953	1.95199	2.33202	2.383	2.41401	2.40302	2.13501	2.14709
5.90705	5.91205	5.90596	5.88774	5.89544	5.89454	5.92007	5.93325	6.03876	6.08822	5.93896	6.00247	6.00794	6.115	5.93617	5.97482		6.07453	5.89111	0.750274	1.44635	1.18146	0.92905	0.72367	0.663529	1.18863	0.948957	0.76682	0.715828	0.74851	0.43187	0.137347	0.0529152	0.75259	0.443465		0.0951276	1.23338	2.21198	2.19598	2.03588	1.97888	1.95202	1.94906	2.34082	2.38398	2.41988	2.41084	2.13794	2.18621
5.95364	5.95864	5.96157	5.95845	5.98828	5.99026	5.9587	5.95186	6.04595	6.07411	5.98564	6.0278	6.01098	6.11897	5.98661			5.88549	5.9426	0.752841	1.45186	1.19139	0.927705	0.722077	0.673166	1.19086	0.94618	0.758055	0.697362	0.748421	0.422324	0.136983	0.0510144	0.758266			0.043848	1.24442	2.20704	2.20195	2.03997	1.98198	1.95398	1.94999	2.33802	2.38698	2.42099	2.41199	2.13701	2.1999
5.99711	6.01211	6.01812	6.02715	6.0742	6.07622	5.99909	5.98205	6.04698	6.05595	6.03211	6.06302	6.01304	6.10801	6.02611	6.12216	5.9493	5.98933	5.98112	0.759528	1.46144	1.19673	0.958372	0.75357	0.681296	1.20242	0.938185	0.737693	0.675914	0.755381	0.395929	0.124134	0.0448491	0.764565	0.441288	0.115704	0.0406328	1.25232	2.21	2.20501	2.042	1.97599	1.95	1.94599	2.34202	2.394	2.42401	2.41802	2.139	2.19093
6.04515	6.06113	6.0691	6.09087	6.15949	6.17033	6.0383	6.00558	6.03816	6.03438	6.07917	6.06988	6.0297	6.11095	6.07415	6.19373	6.0787	6.13443	6.03308	0.763097	1.46392	1.20101	0.963745	0.762344	0.692629	1.20683	0.940401	0.734841	0.673267	0.760204	0.404272	0.126085	0.044457	0.766771	0.440612	0.121969	0.046211	1.25614	2.21098	2.20893	2.042	1.97207	1.94902	1.94207	2.34986	2.39302	2.42695	2.42488	2.13703	2.15857
6.08272	6.11062	6.11862	6.15055	6.23542	6.25833	6.08762	6.0318	6.03205	6.02805	6.12168	6.07794	6.03198	6.14275	6.10874	6.26843	6.21596	6.33646	6.08461	0.762505	1.46192	1.19861	0.978913	0.776135	0.702545	1.20363	0.942127	0.738065	0.702494	0.760082	0.413569	0.123361	0.0468216	0.765798	0.468792	0.138205	0.101652	1.25369	2.20902	2.20999	2.04299	1.97299	1.94503	1.94101	2.35099	2.39796	2.4399	2.4379	2.137	2.15205
6.13513	6.16715	6.17015	6.21417	6.31123	6.34525	6.14411	6.0651	6.04599	6.0291	6.16314	6.10107	6.03803	6.11502	6.16414	6.33217	6.36235	6.45246	6.13215	0.758333	1.4572	1.19566	0.982406	0.790791	0.717452	1.19716	0.946928	0.744986	0.720038	0.757565	0.426872	0.13057	0.0558271	0.76023	0.45501	0.131634	0.0629558	1.25369	2.209	2.20902	2.05001	1.97299	1.95099	1.94	2.34901	2.40402	2.44203	2.45099	2.13699	2.14701
6.17911	6.21699	6.22196	6.27086	6.38746	6.43029	6.18223	6.09735	6.04306	6.06429	6.21005	6.12551	6.0478	6.12186	6.21105	6.38984	6.48258	6.60689	6.18298	0.749224	1.44641	1.18623	0.98788	0.797877	0.724802	1.19302	0.936187	0.743539	0.763523	0.745591	0.434173	0.127071	0.0582315	0.753447	0.451481	0.139668	0.0784575	1.2455	2.20802	2.21586	2.05294	1.97104	1.9461	1.93902	2.3539	2.41086	2.45376	2.4461	2.13504	2.14896
6.22466	6.26961	6.26766	6.33354	6.45848	6.5124	6.2366	6.14366			6.25169	6.15677	6.05495	6.11902	6.25964	6.4446	6.62296	6.74598	6.22966	0.736593	1.43692	1.17496	0.987375	0.811816	0.737625	1.18279	0.940099			0.735494	0.43163	0.132796	0.0592428	0.73992	0.44738	0.142718	0.107197	1.23443	2.21693	2.216	2.05201	1.96802	1.94699	1.94297	2.35996	2.41199			2.14195	2.149
6.27912	6.3211	6.32012				6.29213	6.17813			6.30913	6.19911	6.06204	6.11908	6.31112	6.48813	6.70001	6.82303	6.2871	0.729671	1.43006	1.16702				1.17712	0.934916			0.728401	0.430165	0.13419	0.0587233	0.732582	0.442804	0.163057	0.12752	1.22611	2.22401	2.224	2.063				2.36601	2.42201			2.14701	2.14901
6.33794	6.36914	6.37501	6.44568	6.58998	6.6568	6.35389	6.24087			6.36892	6.25205	6.0787	6.15731	6.36896	6.54891	6.70295	6.83675	6.33514	0.725613	1.4221	1.15622	0.96688	0.805163	0.741112	1.16657	0.923672			0.724323	0.4324	0.134102	0.0697024	0.728651	0.449313	0.161763	0.113532	1.22011	2.22793	2.22498	2.06104	1.98489	1.95786	1.95089	2.36895	2.42789			2.15093	2.15588
6.39556	6.42656	6.43057	6.49562	6.64557	6.71654	6.41652	6.31741			6.42259	6.30162	6.09984	6.15304	6.42854	6.60358	6.70895	6.83898	6.39752	0.716799	1.41946	1.14777	0.955181	0.800149	0.737866	1.16217	0.934394			0.713911	0.428967	0.123205	0.0464143	0.721694	0.454669	0.159765	0.106037	1.21055	2.22998	2.22996	2.07092	1.99691	1.96792	1.95894	2.36602	2.42602			2.15497	2.15699
6.45712	6.47611	6.48411	6.54906	6.6821	6.76506	6.47411	6.37414			6.48312	6.34716	6.12712	6.15709	6.49411	6.6611	6.74507	6.86506	6.44911	0.720409	1.42224	1.15019	0.954699	0.784768	0.728864	1.16889	0.92611			0.716761	0.396956	0.121909	0.0424254	0.726017	0.449434	0.161958	0.0923215	1.21201	2.23701	2.23101	2.07402	2.00704	1.97104	1.97503	2.371	2.42801			2.15902	2.156
6.51287	6.52892	6.5379	6.5784	6.73002	6.79342	6.52889	6.43967			6.54083	6.42443	6.18287	6.2011	6.54692	6.71098	6.7793	6.89244	6.50389	0.724575	1.42333	1.15182	0.949663	0.793345	0.726165	1.17715	0.930932			0.721797	0.390247	0.126046	0.0497901	0.729244	0.441746	0.146554	0.0691027	1.21539	2.2419	2.23688	2.08282	2.02464	1.98962	1.9897	2.37296	2.4329			2.16684	2.15404
6.56861	6.57865	6.58268	6.62963	6.76476	6.81882	6.58858	6.5105			6.59859	6.52429	6.26144	6.26256	6.60459	6.73384	6.78298	6.893	6.55464	0.731252	1.43194	1.16397	0.955835	0.785011	0.719299	1.17755	0.924785			0.728711	0.393674	0.142641	0.0686053	0.735565	0.439743	0.145545	0.0667138	1.22287	2.24895	2.23799	2.07903	2.03195	1.99894	2.00191	2.37598	2.43399			2.17196	2.15896
6.62012	6.62511	6.6341	6.67109	6.77804	6.83802	6.6321	6.57513			6.65411	6.63222	6.37723	6.49923	6.65711	6.76303	6.78902	6.89701	6.60312	0.739057	1.44424	1.16783	0.95927	0.773838	0.708334	1.18341	0.94203			0.737119	0.42341	0.164569	0.12947	0.742605	0.440264	0.143676	0.0618136	1.23442	2.25603	2.24	2.08599	2.03402	2.00504	2.01702	2.38201	2.44002			2.17803	2.15803
6.67307	6.67414	6.67921	6.71129	6.79766	6.84881	6.67819	6.63495			6.70314	6.72831	6.47823	6.60121	6.70712	6.77676	6.79686	6.89995	6.65509	0.751079	1.45286	1.17908	0.963879	0.76873	0.705549	1.19056	0.946374			0.749895	0.41885	0.150998	0.116164	0.753587	0.410778	0.128497	0.0545477	1.24216	2.26878	2.24098	2.08305	2.04088	2.02269	2.02683	2.38593	2.44688			2.18979	2.17078
6.72361	6.72163	6.72564	6.74772	6.81884	6.85495	6.73456	6.71835	6.76322		6.75361	6.81334	6.58715	6.59903	6.76059	6.78891	6.797	6.89702	6.69866	0.757372	1.46162	1.18712	0.964595	0.762885	0.701085	1.19412	0.945478	0.743306		0.757918	0.444874	0.155344	0.0711434	0.758007	0.405815	0.123656	0.0530111	1.25252	2.26999	2.24298	2.08201	2.04298	2.03391	2.03593	2.38501	2.44998	2.49195		2.19	2.19084
6.76509	6.7791	6.77509	6.78305	6.84403	6.86403	6.77912	6.79216	6.86724	6.89526	6.79208	6.87319	6.71129	6.8162	6.79811	6.83204	6.80203	6.92489	6.75308	0.765413	1.47111	1.19549	0.963615	0.757397	0.698783	1.20582	0.965894	0.771524	0.73028	0.764204	0.430065	0.121596	0.0526213	0.767631	0.456874	0.136182	0.101741	1.25969	2.27799	2.245	2.083	2.042	2.036	2.04301	2.388	2.447	2.49301	2.49101	2.19899	2.18898
6.80519	6.82311	6.81323	6.8075	6.8587	6.87674	6.83487	6.86159	6.97286	7.0136	6.82827	6.96024	6.8394	6.9052	6.84799	6.84866	6.81376	6.87599	6.78927	0.771163	1.47139	1.19997	0.961581	0.75593	0.700201	1.20859	0.976652	0.799954	0.748011	0.770483	0.463688	0.11075	0.0442693	0.772482	0.4633	0.128114	0.0530472	1.26596	2.27408	2.24402	2.08398	2.04396	2.03796	2.04888	2.38996	2.44798	2.49888	2.4959	2.19312	2.18018
6.83974	6.87362	6.86064	6.84769	6.87686	6.89288	6.88462	6.92353	7.06232	7.12714	6.86671	7.01955		7.01913	6.88274	6.86785	6.91522	6.99011	6.84458	0.770308	1.47226	1.20272	0.954316	0.74679	0.700637	1.21005	0.996091	0.834477	0.788896	0.770541	0.45793		0.0491906	0.770982	0.404089	0.1125	0.0463542	1.26593	2.27003	2.24499	2.08598	2.04499	2.03899	2.04404	2.38802	2.45296	2.49801	2.49104	2.19102	2.18496
6.88914	6.92114	6.90413	6.87512	6.89707	6.90905	6.92815	6.98419	7.14228	7.23025	6.90815	7.09015	7.08646	7.19547	6.93214			7.07879	6.88415	0.770521	1.47189	1.20333	0.94974	0.741791	0.694442	1.21204	1.01384	0.867714	0.827076	0.769039	0.437935	0.122002	0.0420933	0.773043			0.130462	1.26526	2.268	2.24701	2.089	2.04299	2.03599	2.03897	2.39202	2.45404	2.49299	2.48197	2.18801	2.18302
6.93714	6.97012	6.94919	6.91528	6.92058	6.92668	6.98204	7.05081	7.24123	7.31646	6.96105	7.14404	7.24811	7.35907	6.98211			7.00531	6.93705	0.76383	1.46531	1.19711	0.939218	0.731583	0.684812	1.19639	1.00373	0.896819	0.863989	0.761574	0.429147	0.11586	0.0537023	0.767175			0.0998871	1.25895	2.26898	2.25093	2.08802	2.04005	2.03109	2.02918	2.39789	2.46677	2.48809	2.47021	2.19095	2.18889
6.98955	7.02354	7.00254	6.9507	6.94777	6.95079	7.03257	7.10752	7.31041	7.40623	7.01553	7.19853	7.33031	7.46411	7.02959		6.85997	6.91874	6.97666	0.754282	1.45652	1.18558	0.929344	0.722517	0.675609	1.19219	1.00069	0.91917	0.889186	0.751784	0.415884	0.149803	0.104608	0.758277		0.112789	0.040324	1.25033	2.27594	2.25001	2.088	2.03901	2.02902	2.02801	2.39899	2.46601	2.48007	2.45909	2.19397	2.19197
7.04907	7.08007	7.05208	7.00307	6.97806	6.97305	7.08408	7.17808	7.38209	7.47508	7.07207	7.22907	7.39309	7.53009	7.08808		6.87203	6.91901	7.03608	0.745639	1.45094	1.177	0.925377	0.722051	0.667299	1.1827	0.992355	0.926976	0.908758	0.744779	0.449751	0.173596	0.137529	0.748179		0.130049	0.0402469	1.23876	2.284	2.24901	2.089	2.035	2.02299	2.02099	2.403	2.464	2.48098	2.45399	2.203	2.199
7.10099	7.12807	7.10497	7.05401	7.02018	7.01028	7.13893	7.23489	7.44282	7.52895	7.11908	7.28001	7.45774	7.59474	7.14391		6.89358	6.92489	7.09191	0.737842	1.43965	1.16751	0.916522	0.715606	0.659875	1.17388	0.988789	0.924047	0.914449	0.736943	0.485514	0.136306	0.102306	0.740696		0.143106	0.0381214	1.23171	2.284	2.25685	2.09194	2.03206	2.01515	2.01511	2.40202	2.46596	2.46432	2.45008	2.20104	2.19606
7.16252	7.18555	7.15759	7.10361	7.07159	7.05366	7.19754	7.28263	7.48765	7.58159	7.18151	7.36334	7.46594	7.59402	7.20155		6.95253	7.0748	7.14855	0.733712	1.43466	1.16404	0.913592	0.713089	0.659026	1.16436	0.974226	0.911708	0.907784	0.73428	0.437292	0.137782	0.0851917	0.735262		0.171197	0.136194	1.22675	2.28797	2.25898	2.08803	2.03299	2.00905	2.00806	2.39704	2.46104	2.47094	2.44702	2.20497	2.20394
7.22413	7.23511	7.21812	7.16115	7.11716	7.10315	7.25212	7.3271	7.52609	7.62405	7.24813	7.42512	7.51104	7.62802	7.26313		7.00209	7.12509	7.20512	0.734399	1.43685	1.16202	0.913081	0.716667	0.654762	1.16906	0.973214	0.898581	0.887326	0.7351	0.434256	0.127195	0.0594229	0.735847		0.187766	0.153787	1.22802	2.28898	2.26	2.089	2.035	2.00799	2.00599	2.40098	2.45298	2.47998	2.44401	2.20398	2.208
7.28291	7.28311	7.27298	7.22678	7.18867	7.16976	7.30502	7.37315	7.56429	7.64658	7.30789	7.47704	7.52965	7.63585	7.32289		7.04225	7.16624	7.26096	0.738278	1.43999	1.16637	0.922387	0.724269	0.66447	1.17822	0.979307	0.881193	0.858819	0.739705	0.432404	0.120318	0.0517426	0.738933		0.181546	0.148066	1.2315	2.27918	2.25804	2.08802	2.03402	2.00407	2.00011	2.39315	2.44515	2.47018	2.44989	2.19418	2.208
7.3406	7.3396	7.3296	7.29055	7.26149	7.24745	7.35962	7.41173	7.58784	7.66487	7.3646	7.50282	7.53496	7.636	7.37563		7.1264	7.24941	7.31462	0.744397	1.44899	1.17563	0.922024	0.722821	0.672266	1.17953	0.974694	0.852334	0.822774	0.745916	0.432797	0.116695	0.0482539	0.744808		0.212071	0.178591	1.24124	2.27006	2.25701	2.08701	2.03301	1.99804	1.99901	2.393	2.44301	2.47298	2.45199	2.18606	2.20999
7.39214	7.38917	7.38316	7.35319	7.34823	7.33227	7.40716	7.44311	7.59603	7.66997	7.41815	7.51509	7.54301	7.637	7.43211		7.19124	7.312	7.36315	0.748781	1.45732	1.1861	0.935805	0.731209	0.677938	1.18775	0.970429	0.823056	0.781724	0.75073	0.434691	0.113649	0.0464667	0.748671		0.212569	0.179069	1.25044	2.26901	2.25901	2.089	2.02899	2.001	1.995	2.39599	2.44001	2.47799	2.45702	2.18601	2.21408
7.43908	7.44491	7.43499	7.41774	7.42549	7.42028	7.46095	7.47831	7.60581	7.65921	7.46704	7.54443	7.54594	7.637	7.47025		7.27045	7.31102	7.41204	0.755891	1.46789	1.19232	0.940773	0.734192	0.680461	1.19302	0.96019	0.788379	0.743263	0.754153	0.438348	0.113454	0.0453812	0.758929		0.208813	0.102273	1.26025	2.2739	2.26096	2.08802	2.02704	2.00002	1.995	2.39208	2.44196	2.47506	2.46387	2.18992	2.24146
7.48858	7.48764	7.48756	7.48345	7.51524	7.51421	7.50562	7.50676	7.60798	7.63818	7.5146	7.57474	7.54699	7.637	7.52057			7.41312	7.46257	0.760125	1.47457	1.19848	0.950071	0.743015	0.696423	1.19869	0.950016	0.763954	0.709157	0.756659	0.433532	0.112825	0.0444974	0.765039			0.117159	1.26945	2.27499	2.261	2.088	2.02303	2.00496	2.00194	2.39795	2.44398	2.48095	2.46697	2.19198	2.24597
7.51662	7.55011	7.53664	7.52967	7.57872	7.58976	7.54062	7.53305	7.59998	7.60894	7.54961	7.59552	7.54602	7.63849	7.54913	7.6457	7.4653	7.51282	7.51512	0.757555	1.47024	1.20208	0.959797	0.746664	0.69434	1.20819	0.950042	0.74702	0.710382	0.755057	0.408623	0.114179	0.0451756	0.761053	0.435379	0.10269	0.0357534	1.26364	2.2585	2.2535	2.088	2.02701	2.00101	1.99199	2.39849	2.43801	2.46951	2.46501	2.1785	2.2424
7.56076	7.5918	7.58715	7.59146	7.65914	7.68342	7.58623	7.55513	7.59017	7.58736	7.58933	7.60288	7.55387	7.63653	7.59571	7.71434	7.57171	7.631	7.55926	0.761208	1.47187	1.20756	0.976199	0.772254	0.714589	1.21676	0.950074	0.742117	0.721063	0.757622	0.40781	0.110857	0.0430856	0.765741	0.460772	0.108773	0.0442762	1.26715	2.25998	2.25448	2.08948	2.02946	2.001	1.98954	2.39653	2.44095	2.47294	2.46844	2.17948	2.20415
7.60418	7.6456	7.63564	7.65354	7.74288	7.77979	7.62323	7.57981	7.59005	7.56317	7.63863	7.61094	7.55847	7.65089	7.63521	7.77902	7.70351	7.79575	7.61062	0.76225	1.4724	1.2078	0.987795	0.791027	0.728282	1.21541	0.952909	0.745455	0.718297	0.760569	0.432869	0.115703	0.0455841	0.764895	0.46708	0.120237	0.0722814	1.26904	2.25901	2.25897	2.09297	2.02404	2.00149	1.99248	2.39898	2.44596	2.46201	2.46595	2.18	2.18663
7.65612	7.69216	7.68516	7.72019	7.82974	7.87527	7.67864	7.61562	7.58201	7.55103	7.68215	7.63306	7.56451	7.67193	7.68961	7.84865	7.83639	7.92145	7.65715	0.762268	1.4683	1.20455	0.992092	0.804986	0.746342	1.21443	0.966685	0.754689	0.739094	0.759901	0.457486	0.120441	0.0490399	0.765372	0.470237	0.125582	0.0529899	1.26322	2.2605	2.26051	2.09201	2.02252	2.00348	1.99202	2.3995	2.44698	2.47104	2.47301	2.18249	2.1835
7.69574	7.74597	7.7375	7.78084	7.908	7.96282	7.72511	7.65524	7.58593	7.5618	7.73155	7.65361	7.56744	7.64944	7.72531	7.89904	7.96308	8.06966	7.70606	0.756766	1.4606	1.1991	0.992504	0.819582	0.755028	1.20614	0.978712	0.763572	0.737245	0.75522	0.459345	0.12227	0.048991	0.759493	0.46759	0.14003	0.0886359	1.25853	2.26197	2.26246	2.09593	2.02937	1.99565	1.9974	2.40048	2.44111	2.48376	2.47693	2.18054	2.18399
7.74215	7.79463	7.78514	7.8465	7.99138	8.04638	7.77959	7.66774	7.59097	7.59379	7.77121	7.68079	7.57445	7.6485	7.77711	7.94517	8.07419	8.18914	7.76059	0.748803	1.45448	1.19401	0.988762	0.825853	0.765539	1.19996	0.963014	0.75626	0.776346	0.749636	0.453015	0.123134	0.0474579	0.749637	0.459098	0.168509	0.125411	1.25058	2.25804	2.26498	2.09997	2.02454	2.00096	2.00296	2.39851	2.44	2.48996	2.47501	2.17901	2.18599
7.79715	7.84914	7.84365	7.91365	8.06119	8.12865	7.82215	7.68319			7.82865	7.72609	7.58504	7.66349	7.83014	7.99166	8.14713	8.26912	7.81015	0.741979	1.44464	1.17793	0.979469	0.818702	0.766725	1.19482	0.936119			0.74148	0.458361	0.124208	0.0577269	0.744093	0.45909	0.187188	0.145475	1.24146	2.26401	2.269	2.10651	2.0245	2.00952	2.01453	2.40253	2.456			2.186	2.17901
7.84961	7.89965	7.89808	7.96857	8.12738	8.18308	7.87412	7.73907			7.8821	7.75796	7.59828	7.65809	7.88016	8.04952	8.19175	8.31129	7.86409	0.737835	1.43831	1.16767	0.973255	0.820373	0.77422	1.19289	0.944776			0.736386	0.435964	0.129588	0.0571971	0.741126	0.459866	0.19025	0.156517	1.23508	2.26646	2.27048	2.10994	2.02401	2.01589	2.02433	2.4143	2.45698			2.18797	2.18293
7.9061	7.95412	7.95857	8.02709	8.18907	8.24954	7.92812	7.79165			7.93711	7.80616	7.62034	7.65949	7.9376	8.11405	8.212	8.34096	7.91961	0.730888	1.43301	1.15842	0.962392	0.811007	0.770209	1.19083	0.929097			0.730297	0.428515	0.13495	0.0539616	0.733489	0.466054	0.162469	0.106201	1.22664	2.267	2.27497	2.11546	2.03045	2.02146	2.02996	2.41698	2.45601			2.1885	2.1835
7.96778	8.00675	8.01376	8.05877	8.23115	8.29419	8.00026	7.84939			7.99829	7.86535	7.64925	7.68163	7.9988	8.16724	8.24514	8.36807	7.97375	0.721475	1.43315	1.15737	0.954842	0.816049	0.767979	1.17129	0.922558			0.720695	0.420338	0.136009	0.0505486	0.724655	0.463165	0.159376	0.0932958	1.22791	2.27203	2.27851	2.11406	2.04003	2.02903	2.03704	2.40904	2.46802			2.19104	2.18649
8.03028	8.06095	8.06991	8.11589	8.26484	8.33422	8.05739	7.91868			8.06127	7.94397	7.70491	7.82568	8.0657	8.21997	8.27052	8.37978	8.02746	0.72386	1.43949	1.16084	0.955196	0.797077	0.758547	1.17374	0.920371			0.722821	0.412355	0.133074	0.0982183	0.727344	0.45808	0.153354	0.0763909	1.23344	2.28034	2.28046	2.12627	2.0454	2.03538	2.04534	2.41685	2.47094			2.19934	2.18552
8.09007	8.11114	8.12163	8.15721	8.30174	8.35634	8.11856	8.00641			8.1171	8.04179	7.7869	7.91139	8.12507	8.25227	8.27895	8.38397	8.08657	0.724992	1.44648	1.16992	0.9535	0.793446	0.753905	1.17756	0.948906			0.722941	0.421849	0.163038	0.129213	0.729499	0.450025	0.152714	0.0733485	1.23753	2.28695	2.28249	2.1265	2.05742	2.04543	2.05245	2.41352	2.46703			2.20297	2.18203
8.14316	8.16314	8.16313	8.19117	8.32007	8.37803	8.1627	8.07324			8.16915	8.13774	7.86525	7.98759	8.17916	8.27205	8.28505	8.38803	8.13463	0.732797	1.4592	1.17874	0.958119	0.785372	0.738165	1.19405	0.955805			0.73093	0.42487	0.167552	0.134359	0.73698	0.450357	0.152696	0.0706344	1.24962	2.29301	2.28401	2.1245	2.06256	2.05202	2.05802	2.41942	2.468			2.2115	2.18752
8.17614	8.21324	8.20775	8.24657	8.34361	8.38833	8.19409	8.14186			8.21769	8.21816	7.95008	8.00718	8.2331	8.29019	8.29877	8.39685	8.17627	0.74632	1.45009	1.1866	0.948762	0.759193	0.723559	1.18922	0.957335			0.72923	0.417114	0.157143	0.0953223	0.733864	0.422038	0.142715	0.0602616	1.24101	2.27797	2.27389	2.12401	2.08659	2.05643	2.06489	2.42198	2.468			2.21199	2.19291
8.22568	8.26566	8.25169	8.27034	8.36038	8.39743	8.24467	8.2195	8.22535		8.26815	8.28238	8.05824	8.15631	8.28364	8.29982	8.299	8.39501	8.21972	0.7571	1.45657	1.19554	0.954781	0.75931	0.712761	1.19833	0.933139	0.72615		0.732674	0.424211	0.156156	0.101274	0.737314	0.426463	0.140831	0.057805	1.25063	2.29091	2.27301	2.1245	2.06716	2.06345	2.0655	2.41405	2.46999	2.50321		2.22193	2.18305
8.27811	8.31515	8.2911	8.30606	8.37305	8.399	8.29617	8.29121	8.33239	8.34646	8.31008	8.35629	8.17538	8.27332	8.31513	8.32305	8.29601	8.38001	8.27214	0.763845	1.46191	1.2007	0.94187	0.738415	0.71195	1.20747	0.933428	0.728123	0.671546	0.7656	0.435542	0.13218	0.0640437	0.762499	0.431861	0.14341	0.0583004	1.25614	2.28999	2.275	2.116	2.07699	2.068	2.06402	2.42001	2.47397	2.50701	2.50599	2.21399	2.20695
8.31137	8.36015	8.32143	8.32269	8.38674	8.39802	8.34802	8.35382	8.44979	8.48538	8.33552	8.44336	8.28984	8.37017	8.35426	8.33871	8.29894	8.38294	8.31323	0.768247	1.4643	1.20208	0.944913	0.740049	0.708868	1.21308	0.956829	0.768038	0.718377	0.768741	0.445169	0.117055	0.0531454	0.76832	0.426108	0.143469	0.055434	1.26055	2.28706	2.27598	2.11698	2.07504	2.06702	2.07087	2.42196	2.46517	2.50994	2.50306	2.21007	2.19228
8.35371	8.4047	8.3657	8.35379	8.39792	8.41588	8.39469	8.43247	8.54635	8.6042	8.37473	8.5036	8.41317	8.47032	8.39771	8.37177	8.33177	8.41577	8.36465	0.770058	1.46736	1.2078	0.953213	0.744579	0.685659	1.21781	0.989875	0.809559	0.758103	0.771422	0.458996	0.144837	0.0542112	0.768986	0.444602	0.155279	0.0794045	1.26155	2.28899	2.27401	2.11104	2.07301	2.06005	2.06206	2.42299	2.46997	2.50007	2.49704	2.21199	2.21286
8.40812	8.4552	8.42012	8.38708	8.41104	8.42004	8.45019	8.50121	8.65033	8.72837	8.42913	8.57124	8.55144	8.67241	8.45111	8.39803			8.41613	0.766675	1.4606	1.20624	0.939317	0.729747	0.692156	1.21101	1.00905	0.85136	0.795473	0.769043	0.45936	0.166398	0.131336	0.764708	0.391602			1.25603	2.29398	2.27599	2.117	2.06698	2.04598	2.03995	2.42099	2.475	2.49396	2.48898	2.21696	2.193
8.44342	8.51206	8.45345	8.40864	8.42281	8.43279	8.50411	8.56199	8.74641	8.83327	8.46638	8.63987	8.67692	8.79104	8.48346	8.40685			8.45437	0.762411	1.4528	1.20253	0.935454	0.725943	0.687999	1.20319	1.00393	0.879947	0.830717	0.764131	0.453684	0.157271	0.0900724	0.761139	0.392318			1.25075	2.28711	2.27305	2.117	2.0611	2.03911	2.02623	2.41805	2.47402	2.48318	2.4831	2.20618	2.19398
8.49665	8.56466	8.50268	8.44576	8.44287	8.44691	8.55467	8.64248	8.8245	8.91845	8.51767	8.68173		8.90427	8.54261	8.4974			8.50964	0.758406	1.44411	1.19394	0.929509	0.721568	0.676366	1.20219	1.01081	0.892004	0.854487	0.756112	0.446993		0.128612	0.761289	0.489073			1.24188	2.29892	2.27201	2.11601	2.05703	2.02708	2.01507	2.42098	2.47201	2.49591	2.47803	2.22289	2.19201
8.55319	8.6132	8.55817	8.48218	8.4571	8.45709	8.6092	8.71124	8.91221	9.00325	8.5732	8.73425	8.89616	9.02819	8.59621	8.52319			8.5632	0.748967	1.43565	1.18345	0.922489	0.718748	0.66764	1.1835	0.998946	0.912096	0.883247	0.746009	0.45111	0.157996	0.111855	0.752726	0.493006			1.23307	2.28997	2.272	2.11399	2.04999	2.01598	2.00498	2.41599	2.46598	2.48801	2.47	2.20997	2.19101
8.60797	8.67091	8.60708	8.53206	8.48645	8.48252	8.66691	8.77873	8.97286	9.07367	8.63091	8.80565	8.94115	9.081	8.65489	8.57797			8.61993	0.739646	1.42624	1.17665	0.919369	0.721007	0.66183	1.17655	0.994837	0.908164	0.899278	0.737304	0.382995	0.131303	0.104832	0.742994	0.486179			1.22163	2.28018	2.272	2.11007	2.04607	2.01011	1.99813	2.41306	2.46109	2.48996	2.46902	2.20018	2.19394
8.65967	8.71472	8.65966	8.57671	8.5178	8.50088	8.72264	8.85054	9.0346	9.13262	8.68267	8.86065	8.97379	9.11578	8.70369	8.62271			8.67067	0.729992	1.41726	1.16665	0.908819	0.716401	0.650355	1.16351	0.989614	0.885707	0.904319	0.731378	0.38021	0.114785	0.0867083	0.729835	0.477904			1.21248	2.27603	2.27299	2.10901	2.04302	1.99808	1.98906	2.41002	2.4461	2.49596	2.46602	2.19503	2.20195
8.7202	8.77315	8.71419	8.62821	8.56121	8.54217	8.7782	8.87619	9.0852	9.17013	8.74022	8.90418	8.99506	9.13102	8.76219	8.69014			8.72917	0.731035	1.4159	1.16327	0.90449	0.715478	0.662629	1.16182	0.971272	0.921257	0.897644	0.732078	0.382931	0.107421	0.0752934	0.731231	0.479254			1.21445	2.268	2.26799	2.10297	2.039	1.992	1.987	2.40796	2.44897	2.46604	2.46499	2.18899	2.207
8.7751	8.81334	8.76713	8.68605	8.61905	8.59021	8.83212	8.92717	9.13912	9.20641	8.80002	8.95418	9.01271	9.13789	8.81513	8.72837			8.77525	0.732289	1.41781	1.16492	0.907324	0.717802	0.656874	1.15952	0.947203	0.91206	0.879467	0.734294	0.385833	0.0995782	0.0624893	0.731525	0.417165			1.21536	2.26702	2.26603	2.09513	2.039	1.992	1.987	2.39816	2.44014	2.47781	2.46106	2.18605	2.20602
8.82766	8.86566	8.82562	8.74164	8.68159	8.65557	8.8787	8.94389	9.14695	9.22587	8.85166	8.98281	9.01995	9.13502	8.86666	8.82933			8.82567	0.739115	1.42812	1.17225	0.913867	0.721774	0.661896	1.17086	0.955502	0.896781	0.856203	0.740747	0.439979	0.137149	0.0582866	0.738583	0.462868			1.22433	2.26501	2.26401	2.09202	2.03701	1.992	1.98501	2.40197	2.43503	2.47899	2.45504	2.18401	2.19408
8.87924	8.91928	8.87332	8.80236	8.75946	8.7315	8.92324	8.98114	9.17695	9.23698	8.90426	9.00106	9.02802	9.13898	8.91826	8.89243			8.88024	0.746327	1.43904	1.17987	0.927468	0.728454	0.667158	1.17591	0.967529	0.86052	0.819069	0.748626	0.438504	0.138015	0.0556698	0.744968	0.436039			1.22976	2.26399	2.25899	2.08798	2.02499	1.98498	1.99096	2.39899	2.431	2.45206	2.44801	2.18298	2.19508
8.91924	8.96611	8.92698	8.86285	8.83555	8.81541	8.96324	9.00456	9.16915	9.23406	8.94718	9.0118	9.03094	9.13606	8.96118	8.96365			8.92024	0.750834	1.4447	1.19147	0.940522	0.737518	0.671821	1.18776	0.974027	0.83892	0.783937	0.749552	0.437578	0.137186	0.0489771	0.752958	0.435863			1.23972	2.26204	2.25802	2.08506	2.02304	1.98206	1.98511	2.39704	2.431	2.46181	2.44898	2.18006	2.20874
8.96768	9.01965	8.97866	8.92659	8.92343	8.91535	9.0087	9.0358	9.17297	9.22009	8.9937	9.03485	9.03398	9.13898	9.0067	9.03255			8.97464	0.755152	1.44986	1.19423	0.940025	0.732574	0.674314	1.19696	0.973246	0.810635	0.753726	0.750583	0.427377	0.130911	0.0471413	0.76059	0.419965			1.24791	2.26101	2.25999	2.08401	2.01505	1.98399	1.98997	2.397	2.43199	2.46399	2.44602	2.18298	2.22986
9.00317	9.06416	9.02019	8.98723	9.01528	9.01435	9.04917	9.05411	9.15997	9.1939	9.03516		9.03398	9.13796	9.04118			8.96138	9.01318	0.763796	1.45879	1.2056	0.948652	0.739768	0.692486	1.20825	0.971532	0.787383	0.725455	0.75858		0.11838	0.0457896	0.769462			0.0615165	1.25575	2.26097	2.257	2.082	2.018	1.99901	1.99499	2.396	2.43301	2.46498	2.45102	2.18098
9.05219	9.10827	9.07509	9.05193	9.09468	9.11237	9.09622	9.08548	9.15213	9.16449	9.08025	9.08285	9.02908	9.12718	9.09117			9.06921	9.06415	0.765502	1.4637	1.20819	0.963307	0.756138	0.708307	1.20617	0.957887	0.757162	0.70978	0.761442	0.387716	0.0986379	0.045672	0.77005			0.0350791	1.25883	2.25313	2.257	2.08298	2.01898	2.00195	1.99303	2.39502	2.43693	2.46008	2.45592	2.17411	2.22749
9.08479	9.15271	9.11673	9.10764	9.18143	9.21235	9.13773	9.09991	9.14604	9.12824	9.11279	9.08797	9.04489	9.13991	9.11982	9.24549	9.13629	9.19915	9.10076	0.766384	1.46509	1.21161	0.972729	0.77301	0.720024	1.20481	0.952842	0.748186	0.684496	0.763	0.433623	0.125519	0.045362	0.770308	0.446459	0.128073	0.0529087	1.26034	2.25797	2.25402	2.08101	2.01999	2.00101	1.98803	2.39301	2.437	2.46497	2.46295	2.17897	2.18627
9.13815	9.20517	9.16815	9.17122	9.26826	9.31228	9.18916	9.12708	9.12898		9.16914	9.09909	9.05203	9.16488	9.17316	9.32219	9.26247	9.38935	9.15614	0.763958	1.45981	1.20804	0.97939	0.787882	0.731121	1.2008	0.950772	0.744714		0.760153	0.438415	0.129744	0.0529897	0.768354	0.470208	0.12767	0.0906562	1.25629	2.25199	2.25601	2.07899	2.02197	1.99898	1.98602	2.38799	2.43602	2.47705		2.16899	2.187
9.18217	9.25408	9.21119	9.23579	9.34457	9.39249	9.23514	9.14958	9.12409		9.20925	9.1255	9.06083	9.13064	9.22012	9.37697	9.39746	9.49207	9.19723	0.757668	1.45438	1.20483	0.987949	0.802927	0.739983	1.19553	0.945578	0.745858		0.755193	0.442807	0.136611	0.0644839	0.760861	0.466667	0.13354	0.0519182	1.25314	2.24906	2.25894	2.07606	2.01218	1.99311	1.99287	2.38407	2.44287	2.49271		2.16704	2.18602
9.22771	9.29573	9.26466	9.29363	9.4225	9.48441	9.27574	9.17981			9.25471	9.14686	9.06398	9.13298	9.26273	9.42966	9.51326	9.63011	9.24867	0.747704	1.44048	1.19326	0.987802	0.816066	0.753274	1.19143	0.946841			0.744638	0.442771	0.138489	0.0658127	0.751739	0.449174	0.149507	0.0732363	1.24165	2.249	2.25701	2.07799	2.01597	1.98704	1.99598	2.38301	2.44101			2.167	2.186
9.27916	9.35016	9.31615	9.35618	9.51223	9.57025	9.33117	9.21611			9.30019	9.19007	9.07104	9.133	9.31716	9.47914	9.61937	9.75036	9.29717	0.741267	1.43481	1.18506	0.973453	0.816806	0.76034	1.186	0.944522			0.738912	0.441623	0.141786	0.0654377	0.745293	0.430065	0.139528	0.0808221	1.23377	2.248	2.255	2.07601	2.01498	1.98103	1.99801	2.38	2.44402			2.16799	2.18003
9.32328	9.39428	9.35733	9.4052	9.57399	9.63691	9.37823	9.24454			9.35117	9.20968	9.08084	9.133	9.36128	9.51738	9.71937	9.84742	9.34226	0.726983	1.42881	1.17595	0.974385	0.823944	0.768349	1.17244	0.942257			0.725902	0.407329	0.143384	0.0648102	0.729999	0.428742	0.125351	0.0895182	1.22502	2.248	2.255	2.07797	2.01008	1.98986	2.00194	2.37902	2.44892			2.16603	2.18787
9.37565	9.44367	9.41065	9.46262	9.62765	9.70157	9.43065	9.29864			9.39968	9.24576	9.09689	9.14293	9.41365	9.57462	9.72001	9.85695	9.39465	0.724386	1.42048	1.16983	0.966881	0.824527	0.772106	1.17157	0.941346			0.722631	0.407416	0.142387	0.0622273	0.727893	0.43024	0.127633	0.0744822	1.22106	2.24701	2.25798	2.08297	2.01596	1.99099	2.00399	2.38099	2.45695			2.166	2.18403
9.43023	9.4902	9.46821	9.50125	9.67121	9.75217	9.48521	9.33925			9.45425	9.30622	9.11119	9.15612	9.46823	9.6302	9.74206	9.87201	9.4472	0.720209	1.42213	1.16678	0.960442	0.824302	0.771032	1.16614	0.949364			0.717996	0.411388	0.139593	0.0591553	0.724303	0.43418	0.118577	0.0666005	1.21809	2.244	2.255	2.08101	2.02599	1.995	2.00601	2.379	2.466			2.161	2.17597
9.49184	9.54203	9.52395	9.56579	9.72695	9.79716	9.53997	9.40379			9.51977	9.3649	9.16106	9.18741	9.52886	9.68203	9.75672	9.87396	9.49903	0.717324	1.42322	1.16333	0.95831	0.814249	0.763727	1.16226	0.937316			0.714231	0.397697	0.145686	0.0657857	0.722435	0.436919	0.12819	0.0562344	1.21671	2.24302	2.25598	2.08493	2.02306	1.99598	2.00894	2.379	2.46698			2.16198	2.16913
9.54963	9.58672	9.57368	9.60575	9.75185	9.83079	9.58472	9.47952			9.57763	9.45045	9.18485	9.20688	9.58862	9.7297	9.77687	9.87698	9.54868	0.723341	1.43024	1.16781	0.961559	0.799455	0.754588	1.16614	0.953633			0.720221	0.395532	0.129684	0.0532818	0.728342	0.408564	0.11754	0.0508536	1.22445	2.24697	2.25302	2.08401	2.02499	1.996	2.01297	2.38297	2.45706			2.16498	2.16205
9.60516	9.64416	9.62515	9.65014	9.7781	9.85204	9.64112				9.63218	9.57031	9.28433	9.40833	9.64415	9.74107	9.78102	9.87399	9.59916	0.729585	1.4402	1.17335	0.964328	0.79185	0.739903	1.17407				0.726101	0.420092	0.161373	0.126165	0.734799	0.410524	0.118661	0.0482518	1.2311	2.255	2.25399	2.079	2.03001	2.00202	2.014	2.38301				2.17001	2.161
9.65026	9.68729	9.66731	9.68837	9.80457	9.86282	9.67544				9.6812	9.65659	9.37452	9.49852	9.68533	9.76068	9.78592	9.87203	9.64229	0.736615	1.44778	1.18097	0.969397	0.786232	0.726824	1.1812				0.734768	0.417906	0.153991	0.119224	0.740143	0.41723	0.118837	0.0459969	1.24111	2.255	2.25105	2.07998	2.03197	2.0079	2.014	2.38595				2.17295	2.16198
9.70366	9.72675	9.70476	9.72377	9.82487	9.86797	9.73362	9.68953	9.68461		9.72373	9.72953	9.46144	9.58445	9.74362	9.7759	9.78898	9.87498	9.68473	0.744509	1.45332	1.18966	0.969361	0.777884	0.711449	1.18687	0.946076	0.739942		0.74262	0.409594	0.130671	0.0970238	0.747105	0.414449	0.118582	0.0459898	1.24617	2.25599	2.25299	2.07603	2.032	2.01495	2.01996	2.37905	2.44503	2.48406		2.17399	2.15803
9.74325	9.77624	9.74327	9.76514	9.83812	9.87004	9.77921	9.75634	9.79765	9.80581	9.77019	9.82045	9.56978	9.59814	9.78227	9.80319	9.78902	9.87524	9.73023	0.751878	1.46012	1.19551	0.9633	0.761474	0.70708	1.19258	0.943409	0.737726	0.707235	0.753577	0.426784	0.129304	0.0504475	0.75217	0.409853	0.117313	0.04685	1.25489	2.25899	2.25197	2.07498	2.02699	2.01496	2.01596	2.379	2.44196	2.47496	2.465	2.17401	2.16589
9.78423	9.81625	9.78718	9.78856	9.85763	9.87589	9.81336	9.81196	9.90498	9.93851	9.80141	9.89363	9.6976	9.78548	9.82618	9.83441	9.79195	9.91525	9.7673	0.761431	1.46615	1.20236	0.960051	0.757289	0.698825	1.19925	0.9663	0.776521	0.717919	0.761216	0.430795	0.121762	0.0566043	0.761966	0.41358	0.11946	0.0862399	1.26151	2.25704	2.24709	2.07205	2.02602	2.00911	2.01011	2.379	2.43513	2.46813	2.465	2.17498	2.14735
9.82474	9.86569	9.82576	9.82079	9.87092	9.88494	9.86865	9.87858	9.9994	10.0533	9.84472	9.97647		9.87743	9.86972	9.85288	9.82379	9.94879	9.81271	0.766051	1.46883	1.20522	0.961639	0.754408	0.698253	1.20822	0.982916	0.806273	0.75846	0.76595	0.449231		0.0569485	0.766969	0.418081	0.111323	0.0788823	1.26496	2.25104	2.24601	2.07001	2.02699	2.00503	2.00801	2.37602	2.43202	2.46403	2.45804	2.16904	2.13905
9.86722	9.9102	9.86527	9.85115	9.88708	9.89906	9.90423	9.93936	10.0835	10.1555	9.8872	10.0423	9.98563	10.0039	9.90528	9.88409	9.83337	9.95817	9.85124	0.767169	1.46968	1.20669	0.958304	0.749556	0.690686	1.20947	1.00509	0.843745	0.796428	0.766958	0.458683	0.0953237	0.031926	0.768043	0.403019	0.108431	0.0579048	1.26669	2.24901	2.24299	2.06899	2.02096	1.99996	1.99295	2.37503	2.43402	2.45998	2.45395	2.16699	2.13399
9.90833	9.9474	9.91618	9.87954	9.90176	9.90983	9.94632	10.0059	10.1676	10.2416	9.9244	10.0932	10.1031	10.1723	9.95716	9.90171	9.90189	9.99048	9.89627	0.767042	1.46605	1.20397	0.951667	0.741441	0.686252	1.21112	1.01158	0.870762	0.831404	0.764647	0.457371	0.116507	0.0386412	0.770421	0.397175	0.0321455	0.00476072	1.26467	2.24998	2.24202	2.06802	2.01313	1.99213	1.98316	2.37992	2.43794	2.45606	2.44416	2.16503	2.13203
9.95768	9.99967	9.95078	9.90981	9.91988	9.92788	9.99867	10.0746	10.2614	10.3294	9.97766	10.1427	10.2212	10.3389	10.0027		9.80762	9.95324	9.94568	0.757015	1.46017	1.20003	0.945539	0.735259	0.681471	1.20142	1.00566	0.893933	0.857505	0.758907	0.431766	0.120496	0.0512192	0.75656		0.0347352	0.0450036	1.25882	2.23907	2.24001	2.06403	2.00704	1.98008	1.97406	2.37702	2.43403	2.44905	2.43208	2.15606	2.13498
10.0012	10.0402	10.0032	9.94515	9.93912	9.94408	10.0452	10.1412	10.3402	10.4043	10.0212	10.1911	10.3092	10.4383	10.0432		9.81506	9.96306	9.98419	0.748101	1.45081	1.19284	0.944085	0.734612	0.677189	1.18996	1.00097	0.91418	0.88189	0.750633	0.424953	0.143525	0.0910494	0.746801		0.0433168	0.0580516	1.25112	2.24299	2.242	2.06299	1.99598	1.97395	1.96596	2.37699	2.43099	2.45396	2.42396	2.15798	2.13502
10.0511	10.0871	10.0442	9.98525	9.96943	9.96461	10.0882	10.192	10.3979	10.4737	10.0711	10.2195	10.36	10.5057	10.0931		9.83071	9.97772	10.035	0.740582	1.43974	1.1851	0.937474	0.729997	0.671546	1.18355	0.997338	0.927381	0.892412	0.746262	0.465016	0.115851	0.109267	0.736622		0.0503476	0.0689744	1.24237	2.23907	2.242	2.06006	1.99109	1.96124	1.95618	2.37406	2.42806	2.4432	2.4132	2.15309	2.13991
10.0977	10.1297	10.0927	10.0317	9.99583	9.98984	10.1426	10.2546	10.4636	10.5296	10.1167	10.2756	10.4226	10.5368	10.1427		9.83994	9.98793	10.0807	0.735225	1.43436	1.17512	0.93437	0.730884	0.666781	1.17085	0.989651	0.923954	0.898839	0.741352	0.470876	0.150844	0.110186	0.731076		0.0612585	0.0781108	1.23399	2.239	2.24001	2.05603	1.991	1.95305	1.94507	2.37499	2.42701	2.43704	2.41002	2.15002	2.14
10.1522	10.1782	10.1422	10.0712	10.0382	10.0232	10.1842				10.1732		10.4271	10.5402	10.1932		9.84518	9.99517	10.1312	0.730537	1.42687	1.16926	0.927644	0.724643	0.662763	1.16417				0.737819		0.154046	0.0940241	0.725455		0.0679438	0.0831555	1.22863	2.23399	2.24001	2.05598	1.98298	1.94098	1.93797	2.37097				2.14698
10.2061	10.2174	10.1873	10.1251	10.0813	10.0624	10.2332	10.3696	10.5743	10.6133	10.2311		10.4555	10.5803	10.2471		9.89125	10.0403	10.1792	0.724479	1.42436	1.16506	0.923557	0.722869	0.660831	1.15783	0.96945	0.891505	0.882855	0.729791		0.155723	0.126088	0.721701		0.146451	0.138843	1.22512	2.23105	2.24197	2.05108	1.9771	1.9351	1.93013	2.36313	2.41319	2.42386	2.39908	2.14306
10.2626	10.2687	10.2426	10.1816	10.1396	10.1127	10.2747	10.373	10.579	10.6408	10.2856		10.4838	10.6068	10.3007		9.92975	10.0778	10.2237	0.720784	1.42841	1.15967	0.923669	0.724738	0.663214	1.15544	0.96624	0.887979	0.864409	0.72512		0.147752	0.119169	0.719196		0.155728	0.150619	1.22604	2.22901	2.23703	2.04901	1.977	1.92805	1.92205	2.35803	2.41201	2.41307	2.39403	2.13803
[truncated: 64 more columns]
