# Supplementary material for: Kinematic Validation of a Multi-Kinect v2 Instrumented 10-Meter Walkway for Quantitative Gait Assessments
Source: PLoS One. 2015 Oct 13;10(10):e0139913. doi: 10.1371/journal.pone.0139913 (PMC4603795; doi:10.1371/journal.pone.0139913)
Supplement: S1 Data — (ZIP) [file pone.0139913.s001.zip › S1_Data/pp2_trial4.xls]

## Sheet: Sheet1
Kinect(x) SpineBase	Kinect(x) Head	Kinect(x) ShoulderLeft	Kinect(x) ElbowLeft	Kinect(x) WristLeft	Kinect(x) HandLeft	Kinect(x) ShoulderRight	Kinect(x) ElbowRight	Kinect(x) WristRight	Kinect(x) HandRight	Kinect(x) HipLeft	Kinect(x) KneeLeft	Kinect(x) AnkleLeft	Kinect(x) FootLeft	Kinect(x) HipRight	Kinect(x) KneeRight	Kinect(x) AnkleRight	Kinect(x) FootRight	Kinect(x) SpineShoulder	Kinect(y) SpineBase	Kinect(y) Head	Kinect(y) ShoulderLeft	Kinect(y) ElbowLeft	Kinect(y) WristLeft	Kinect(y) HandLeft	Kinect(y) ShoulderRight	Kinect(y) ElbowRight	Kinect(y) WristRight	Kinect(y) HandRight	Kinect(y) HipLeft	Kinect(y) KneeLeft	Kinect(y) AnkleLeft	Kinect(y) FootLeft	Kinect(y) HipRight	Kinect(y) KneeRight	Kinect(y) AnkleRight	Kinect(y) FootRight	Kinect(y) SpineShoulder	Kinect(z) SpineBase	Kinect(z) Head	Kinect(z) ShoulderLeft	Kinect(z) ElbowLeft	Kinect(z) WristLeft	Kinect(z) HandLeft	Kinect(z) ShoulderRight	Kinect(z) ElbowRight	Kinect(z) WristRight	Kinect(z) HandRight	Kinect(z) HipLeft	Kinect(z) KneeLeft
0.125996	0.228988	0.207991	0.182995	0.204997	0.219997	0.217995	0.191997	0.257997	0.279996	0.154997	0.0999955	0.0409968	0.118	0.165996	0.0979982	0.037	0.111	0.19299	0.75317	1.46047	1.20563	0.966311	0.765701	0.712849	1.19462	0.96063	0.7678	0.734238	0.75399	0.456992	0.14915	0.0699281	0.753009	0.45294	0.13292	0.0590698	1.25492	2.245	2.264	2.097	2.058	2.04	2.043	2.388	2.429	2.422	2.403	2.174	2.179
0.134075	0.243128	0.219151	0.199045	0.215068	0.223068	0.238075	0.206023	0.268	0.28894	0.165053	0.106045	0.039	0.127925	0.172105	0.104023	0.037	0.111008	0.206136	0.752582	1.45711	1.20547	0.955562	0.754384	0.714336	1.19212	0.957834	0.764028	0.728117	0.751286	0.451983	0.147171	0.0565317	0.754288	0.450469	0.131221	0.0578645	1.25199	2.246	2.26298	2.09698	2.05298	2.03698	2.04195	2.38498	2.42799	2.418	2.39699	2.17398	2.17698
0.14425	0.260405	0.239539	0.20525	0.224289	0.232173	0.248597	0.209135	0.268096	0.281116	0.172328	0.112193	0.0391156	0.11775	0.18625	0.10725	0.0370578	0.111981	0.224482	0.751442	1.45925	1.20605	0.957067	0.756122	0.711138	1.1942	0.956969	0.762387	0.727682	0.750652	0.455023	0.147273	0.0566146	0.752646	0.449052	0.136568	0.0584619	1.25278	2.2459	2.26	2.09396	2.05092	2.03385	2.03494	2.38194	2.42696	2.41812	2.3961	2.17196	2.17492
0.156969	0.280949	0.266932	0.217969	0.238964	0.240978	0.278925	0.215983	0.272988	0.286986	0.188959	0.121976	0.0449855	0.105031	0.198969	0.119969	0.0399928	0.111002	0.24894	0.746971	1.45882	1.2044	0.954377	0.753706	0.711559	1.19315	0.952351	0.757143	0.723221	0.747218	0.453155	0.148956	0.049737	0.747353	0.448162	0.136969	0.0585598	1.24991	2.24101	2.26	2.092	2.04701	2.02602	2.03201	2.37901	2.425	2.42399	2.40099	2.17	2.17101
0.167195	0.301244	0.284312	0.244185	0.257215	0.264293	0.286244	0.216971	0.257678	0.274619	0.198166	0.131049	0.0479707	0.10501	0.208166	0.13942	0.0410586	0.109049	0.272205	0.746301	1.45907	1.20064	0.961059	0.761184	0.692243	1.19426	0.953675	0.755805	0.717856	0.746522	0.453815	0.161966	0.057626	0.746731	0.450496	0.135633	0.0574468	1.24715	2.23797	2.25699	2.08901	2.03094	1.99793	2.00693	2.37999	2.42801	2.43218	2.4193	2.16698	2.16802
0.187268	0.326882	0.316805	0.263882	0.280016	0.294805	0.311326	0.214	0.224329	0.234965	0.215326	0.136268	0.0450575	0.106153	0.225249	0.183093	0.0474985	0.114422	0.293729	0.744306	1.45434	1.1978	0.956056	0.756658	0.69463	1.19486	0.956185	0.75579	0.714301	0.743571	0.450402	0.149274	0.0561615	0.745732	0.450947	0.134775	0.0570082	1.24427	2.23498	2.2559	2.08994	2.02477	1.99094	1.99981	2.37896	2.429	2.45044	2.45042	2.16496	2.16985
0.200988	0.371959	0.357963	0.308959	0.331953	0.335963	0.327985	0.214	0.190031	0.182048	0.231985	0.149988	0.0479974	0.113993	0.237989	0.23895	0.0729771	0.135981	0.330966	0.740523	1.44543	1.18588	0.9671	0.764733	0.698736	1.19209	0.956959	0.728694	0.709265	0.739534	0.457164	0.144854	0.0536822	0.742273	0.445195	0.125838	0.0512951	1.23749	2.234	2.251	2.087	2.01301	1.988	1.99001	2.377	2.429	2.47298	2.47198	2.163	2.16201
0.218106	0.391355	0.390264	0.369363	0.402544	0.418702	0.357287	0.203992		0.11269	0.249106	0.16206	0.0510076	0.114053	0.252136	0.294385	0.131566	0.166786	0.350347	0.738987	1.4413	1.18295	0.967025	0.768595	0.692337	1.18241	0.964995		0.746772	0.737513	0.46481	0.147181	0.0572044	0.741231	0.458615	0.140683	0.0603869	1.23332	2.23199	2.25196	2.08699	2.00598	1.98009	1.98601	2.38093	2.43206		2.49105	2.15999	2.15395
0.232478	0.438612	0.425956	0.418032	0.475759	0.512873	0.395841	0.203516			0.263612	0.170191	0.0520573	0.120904	0.270401	0.346376	0.208122	0.27195	0.396401	0.737135	1.43045	1.17779	0.966354	0.76951	0.696083	1.17962	1.00024			0.73384	0.476693	0.155218	0.0594099	0.741342	0.435148	0.125299	0.0520593	1.22365	2.23104	2.247	2.08604	2.004	1.99204	1.98734	2.37192	2.43989			2.159	2.14794
0.256948	0.469933	0.474896	0.470887	0.565808	0.608795	0.438908	0.229944			0.294933	0.179979	0.0549937	0.11601	0.290956	0.41685	0.316768	0.371787	0.416956	0.732799	1.41612	1.16294	0.965512	0.779748	0.709561	1.17803	1.01857			0.726695	0.483007	0.159202	0.0752762	0.739404	0.475514	0.126807	0.0499744	1.21687	2.233	2.247	2.088	2.004	1.994	2.00496	2.36801	2.43401			2.159	2.14501
0.285498	0.510518	0.506488	0.539606	0.649889	0.710918	0.466449				0.320498	0.185932	0.055	0.115088	0.317586	0.452684	0.416967	0.509045	0.45943	0.730222	1.41135	1.15686	0.976496	0.788879	0.734816	1.17138				0.722461	0.48511	0.159406	0.0742755	0.738954	0.491731	0.127557	0.0637946	1.20779	2.24115	2.24801	2.09501	1.99904	1.99826	2.02125	2.37299				2.16908	2.14298
0.336039	0.563852	0.556775	0.602259	0.741568	0.805878	0.513007				0.371232	0.179136	0.0551162	0.124	0.376748	0.523181	0.516878	0.617149	0.503794	0.725302	1.39093	1.14396	0.962967	0.805395	0.753269	1.15697				0.716554	0.448624	0.157151	0.0667378	0.735089	0.453737	0.144667	0.0944322	1.19453	2.25509	2.24906	2.0961	2.00308	2.02517	2.04748	2.37194				2.1763	2.14104
	0.606983	0.595984	0.665974	0.820968	0.900962	0.56398				0.382995	0.185997	0.0609976	0.124		0.582976	0.611962	0.725956	0.543984		1.37505	1.13709	0.96381	0.826901	0.782578	1.14169				0.722837	0.44779	0.164287	0.0676396		0.425231	0.156175	0.0823948	1.17933		2.252	2.101	2.007	2.034	2.07199	2.369				2.14101	2.143
0.386481	0.657383	0.649436				0.614398				0.427466	0.212789	0.0653307	0.124053		0.633473	0.698218	0.812248	0.599391	0.718488	1.37385	1.13689				1.14509				0.71	0.45159	0.163544	0.0682137		0.486757	0.146689	0.0760641	1.17664	2.23901	2.25304	2.10904				2.37001				2.16603	2.14505
0.450923	0.709077	0.708115				0.667961				0.490115	0.318346	0.109942	0.133692		0.696212	0.727058	0.844942	0.652019	0.718542	1.37211	1.14072				1.14243				0.722087	0.496695	0.193573	0.0834774		0.428345	0.151824	0.0805337	1.17583	2.2399	2.25817	2.11404				2.37135				2.1699	2.15204
0.49789	0.763872	0.764867	0.816922	0.965986	1.03895	0.716885				0.546867	0.38684	0.157888	0.270679		0.706975	0.729993	0.842007	0.703878	0.732388	1.38077	1.14702	0.979957	0.845584	0.819406	1.15361				0.734122	0.508632	0.217135	0.163233		0.43269	0.153576	0.0786843	1.18526	2.23501	2.26698	2.116	1.98201	2.06401	2.11099	2.38896				2.16501	2.154
0.563681	0.824633	0.819594	0.854175	0.97901	1.04691	0.780574				0.605603	0.465866	0.235681	0.351671	0.590769	0.730311	0.736107	0.844971	0.764652	0.731752	1.38875	1.15204	0.987233	0.837742	0.804339	1.15528				0.727198	0.513937	0.224234	0.171233	0.737306	0.446359	0.151524	0.0716911	1.19143	2.24925	2.27603	2.12006	1.99801	2.06293	2.10485	2.39609				2.17825	2.16402
0.634138	0.890254	0.881177	0.872367	0.979768	1.03734	0.840293				0.668177	0.555428	0.306293	0.421216	0.670158	0.762386	0.747077	0.842116	0.832196	0.737173	1.40218	1.16035	0.995825	0.829547	0.782472	1.16797				0.730223	0.498158	0.225604	0.173576	0.745051	0.458584	0.151869	0.0707551	1.20287	2.27496	2.27908	2.12602	1.9991	2.05532	2.08927	2.40519				2.20402	2.16615
0.691986	0.953985	0.940986	0.890996	0.968003	1.00401	0.905985				0.727986	0.627983	0.371985	0.482986	0.728986	0.781995	0.750999	0.847999	0.892986	0.743928	1.41187	1.16806	1.00523	0.816703	0.761235	1.17325				0.740528	0.437574	0.172952	0.121032	0.748139	0.464369	0.1513	0.0689804	1.21332	2.273	2.283	2.127	2.004	2.02101	2.05201	2.415				2.205	2.174
0.751574	1.01653	0.979583	0.898111	0.948657	0.955574	0.963565	0.79887	0.693333	0.68349	0.782574	0.743	0.485287	0.600768	0.788611	0.792278	0.755	0.848944	0.952546	0.749573	1.42093	1.17755	1.00588	0.808598	0.744899	1.17594	0.974144	0.768515	0.738703	0.748783	0.433582	0.16979	0.11765	0.751064	0.439486	0.150884	0.0668205	1.22259	2.27914	2.28704	2.12507	2.00195	2.00569	2.01761	2.42405	2.48006	2.53298	2.53306	2.20814	2.19614
0.814191	1.07423	1.04311	0.910365	0.91127	0.909174	1.02531	0.89421	0.839382	0.846785	0.845115	0.852633	0.626113	0.686267	0.855153	0.822999	0.755307	0.843192	1.01217	0.747728	1.41798	1.17755	1.01046	0.808851	0.738009	1.16864	0.94193	0.754484	0.703939	0.74791	0.426209	0.135245	0.0629276	0.748307	0.441105	0.149009	0.0687829	1.22041	2.29429	2.29106	2.13306	1.99688	1.97148	1.97539	2.42896	2.4871	2.53112	2.53877	2.22325	2.21073
0.874898	1.1369	1.0999	0.928969	0.874062	0.86707	1.09189	1.00681	1.01171	1.03968	0.901905	0.986775	0.784734	0.852721	0.913902	0.873915	0.770974	0.852984	1.0719	0.745064	1.41709	1.17301	1.02149	0.831342	0.775677	1.16431	0.916463	0.721046	0.661072	0.743837	0.420569	0.119686	0.0541447	0.747112	0.492304	0.140275	0.0572094	1.21742	2.30898	2.294	2.136	1.99101	1.94504	1.94405	2.427	2.49199	2.53699	2.52702	2.23598	2.19702
0.933702	1.20065	1.15366	0.956464	0.857099	0.83596	1.16078	1.12131	1.18869	1.23383	0.960692	1.10905	0.989927	1.00981	0.978672			0.909049	1.13268	0.74299	1.40699	1.17042	1.0542	0.890565	0.824923	1.15763	0.931151	0.740655	0.680019	0.743747	0.441949	0.141609	0.0504847	0.743105			0.0717888	1.21021	2.30409	2.29499	2.14009	1.99723	1.93707	1.92598	2.42895	2.4948	2.51578	2.5037	2.23106	2.20104
1.00526	1.26722	1.22112	1.00391	0.867329	0.83229	1.24051	1.25507	1.36096	1.42015	1.03118	1.21555	1.18627	1.29442	1.04735				1.20237	0.731876	1.4037	1.1665	1.08371	0.952103	0.900378	1.14776	0.943415	0.770017	0.709176	0.729433	0.442907	0.139994	0.0635927	0.735441				1.2034	2.31294	2.294	2.14898	2.02025	1.94417	1.92425	2.4239	2.47492	2.49356	2.47328	2.2369	2.20496
1.06898	1.32898	1.27798	1.04998	0.883994	0.846995	1.31697	1.35996	1.51095	1.57995	1.09098	1.29397	1.35194	1.46794	1.11598				1.27198	0.727601	1.39959	1.15834	1.10443	0.998394	0.951992	1.145	0.952297	0.811976	0.76782	0.72956	0.447328	0.163512	0.0946694	0.726883				1.19669	2.31	2.294	2.148	2.033	1.953	1.937	2.419	2.471	2.47101	2.43701	2.232	2.203
1.15158	1.39755	1.3385	1.09748	0.908465	0.878457	1.39853	1.45172	1.64375	1.71165	1.16756	1.36853	1.46181	1.58977	1.20261				1.33656	0.737201	1.39968	1.17332	1.13696	1.04757	0.991504	1.14433	0.957096	0.873645	0.833671	0.738712	0.44812	0.190286	0.135625	0.73675				1.20552	2.2971	2.28901	2.13802	2.0321	1.97011	1.95516	2.40901	2.4691	2.4688	2.41082	2.2201	2.20617
1.2309	1.47135	1.40635	1.16236	0.97148	0.940403	1.47025	1.54788		1.79896	1.24394	1.44033	1.5691	1.69204	1.28475				1.41236	0.745269	1.40339	1.18485	1.14449	1.05239	1.01024	1.15245	0.976583		0.884306	0.746871	0.49951	0.15655	0.0978178	0.744578				1.20611	2.30985	2.29002	2.14083	2.04602	1.98519	1.97715	2.41013	2.48285		2.38683	2.23383	2.22896
1.32774	1.53981	1.47481	1.23181	1.04679	1.0118	1.53383	1.59288		1.84787	1.34273	1.50782	1.57399	1.69399	1.37376				1.48181	0.742657	1.41186	1.19274	1.13675	1.03878	0.989956	1.17005	0.982833		0.89528	0.745913	0.420127	0.154536	0.0921056	0.740381				1.21548	2.30202	2.291	2.13202	2.047	1.99497	1.98498	2.41698	2.47502		2.37802	2.22502	2.22701
1.41672	1.61668	1.55171	1.31485	1.13613	1.11616	1.60864	1.63917	1.81998	1.87698	1.43576	1.54932	1.59312	1.71705	1.46471				1.55768	0.74275	1.42184	1.19743	1.11007	0.984796	0.949001	1.17378	0.981985	0.900239	0.87067	0.748863	0.405825	0.135942	0.0759401	0.737647				1.22317	2.28601	2.28702	2.128	2.04492	2.00193	1.98395	2.41709	2.47701	2.40835	2.38925	2.20902	2.22396
1.49142	1.68746	1.6255	1.40404	1.25379	1.23785	1.67542	1.65758	1.8176	1.87469	1.51442	1.58277	1.60513	1.72198	1.53837				1.6285	0.744838	1.43196	1.19593	1.07571	0.930223	0.881355	1.18542	0.990641	0.842455	0.823694	0.749151	0.45221	0.134124	0.0686497	0.741514				1.23304	2.28685	2.28896	2.12806	2.03687	1.99488	1.97887	2.42602	2.4781	2.44481	2.41569	2.21087	2.22064
1.56395	1.76195	1.70195	1.50793	1.39591	1.38291	1.74795	1.68698	1.79701	1.85901	1.58695	1.62197	1.612	1.721	1.60796				1.70495	0.746249	1.43917	1.1935	1.03875	0.875365	0.806758	1.18891	0.987622	0.815737	0.771464	0.748191	0.451171	0.13384	0.0604853	0.745298				1.24062	2.27901	2.287	2.131	2.03	1.989	1.972	2.427	2.483	2.48597	2.45098	2.204	2.25298
1.63751	1.83758	1.77956	1.62107	1.56444	1.56256	1.81953	1.71424	1.77481	1.81162	1.65951	1.66107	1.61503	1.71	1.67949	1.70519	1.51727	1.56642	1.77356	0.747182	1.44263	1.1874	0.997521	0.807807	0.741198	1.19033	0.97052	0.777871	0.728494	0.747512	0.4007	0.131827	0.0500296	0.747833	0.391181	0.0905376	0.0187405	1.24323	2.27699	2.29101	2.13297	2.03109	1.98696	1.973	2.42603	2.4911	2.50419	2.48826	2.19799	2.24661
1.70742	1.91644	1.85658	1.7665	1.76023	1.77494	1.89246	1.74804	1.74856	1.76023	1.72942	1.67127	1.61917	1.71	1.74654	1.8674	1.69253	1.76142	1.84948	0.74474	1.44116	1.18341	0.981035	0.785397	0.707183	1.18813	0.973595	0.773436	0.729957	0.747726	0.454292	0.136855	0.0500489	0.742817	0.454903	0.130354	0.0616206	1.24111	2.27492	2.29306	2.12904	2.04298	1.98254	1.97346	2.42992	2.50502	2.52929	2.5235	2.196	2.19398
1.77981	1.98981	1.93679	1.89366	1.92456	1.97547	1.9668	1.80086	1.72606	1.7211	1.80181	1.68496	1.62798	1.71	1.82479	1.98968	1.92339	1.9864	1.9248	0.741698	1.43594	1.17756	0.955817	0.756217	0.697167	1.1829	0.992689	0.810412	0.779199	0.741925	0.451837	0.141188	0.0540693	0.74265	0.484073	0.128016	0.058598	1.23548	2.27101	2.29599	2.13099	2.042	2.00993	1.99694	2.42601	2.506	2.54396	2.54893	2.196	2.193
1.86462	2.06871	2.02288	2.01209	2.11961	2.19066	2.0497	1.85857	1.73221		1.8856	1.75261	1.63629	1.713	1.90961	2.09574	2.13065	2.23673	2.00472	0.734309	1.42822	1.17088	0.971623	0.799719	0.743196	1.17487	1.01771	0.8414		0.732711	0.472238	0.145397	0.0562544	0.737311	0.470878	0.145513	0.0703526	1.22719	2.27793	2.29808	2.13405	2.04488	2.01009	2.02223	2.42004	2.50798	2.55222		2.20097	2.192
1.92975	2.14272	2.11377	2.12543	2.28537	2.36131	2.12262	1.91852	1.75508		1.94893	1.8165	1.66664	1.7134	1.97366	2.17266	2.30035	2.41516	2.0797	0.72225	1.42818	1.16413	0.98363	0.851996	0.811188	1.17446	1.03335	0.871362		0.717964	0.486267	0.153561	0.0589583	0.728319	0.463386	0.169351	0.126898	1.22418	2.27096	2.30604	2.13904	2.0326	2.01902	2.04644	2.424	2.5061	2.57517		2.1979	2.19204
2.01895	2.22995	2.20395	2.24893	2.40594	2.47894	2.20496	1.99596	1.80997		2.04695	1.89296	1.69898	1.73399	2.05796	2.25696	2.41994	2.52494	2.16595	0.734434	1.42862	1.17172	1.00907	0.878736	0.877685	1.17329	1.04261	0.897396		0.738009	0.485081	0.17292	0.0705639	0.732358	0.453525	0.124164	0.0947969	1.22614	2.269	2.308	2.141	2.01201	2.02	2.06899	2.424	2.511	2.584		2.193	2.194
2.11674	2.31768	2.28665	2.35348	2.52057	2.58147	2.29771				2.14374	1.9868	1.7696	1.88561	2.15276	2.33245	2.41512	2.52603	2.25665	0.738212	1.43365	1.18081	1.02279	0.910278	0.922556	1.18065				0.739088	0.474282	0.178887	0.135405	0.738776	0.452224	0.153386	0.0876895	1.23231	2.27507	2.31501	2.14499	2.00903	2.03813	2.09093	2.424				2.19607	2.19895
2.2168	2.41065	2.37561	2.41879	2.59661	2.64461	2.39371	2.19298			2.24367	2.09584	1.85251	1.96953	2.25586	2.39417	2.43167	2.5304	2.34573	0.739798	1.4442	1.18785	1.01808	0.932263	0.924031	1.18493	1.04139			0.740183	0.447765	0.17603	0.133642	0.740875	0.448765	0.146935	0.0712441	1.23771	2.28515	2.31608	2.1441	2.01265	2.05487	2.08067	2.42413	2.51602			2.20612	2.19187
2.30882	2.49483	2.45784	2.45892	2.62794	2.67594	2.48083	2.2938			2.32883	2.24071	1.98075	2.09874	2.35081	2.45388	2.46593	2.55096	2.43383	0.737644	1.44955	1.18831	1.01209	0.907409	0.892452	1.18461	1.02626			0.739322	0.445445	0.186749	0.144988	0.737557	0.446994	0.114534	0.0530959	1.24274	2.29298	2.31999	2.14899	1.99503	2.04801	2.06403	2.43099	2.517			2.21199	2.18501
2.40487	2.58993	2.54381	2.50738	2.64384	2.70479	2.57286	2.40422	2.30078		2.42281	2.40237	2.13664	2.25172	2.44789	2.49148	2.46901	2.55193	2.52792	0.738541	1.45453	1.19127	1.00101	0.853767	0.834807	1.18426	0.998214	0.836816		0.740445	0.443205	0.190689	0.14916	0.738255	0.441956	0.114851	0.0516928	1.24942	2.3031	2.32001	2.14997	1.99349	2.04268	2.0468	2.43203	2.51598	2.5608		2.22705	2.18815
2.49464	2.68576	2.62753	2.54691	2.62788	2.68221	2.66184	2.53049	2.4845	2.4899	2.50658	2.54382	2.30708	2.3295	2.5397	2.54151	2.47056	2.545	2.62276	0.744837	1.46356	1.19369	0.99847	0.812673	0.777238	1.19043	0.971856	0.777019	0.723849	0.747156	0.434859	0.151479	0.0685931	0.743975	0.412607	0.115431	0.0490571	1.255	2.31329	2.32104	2.14696	2.0429	2.01004	2.02665	2.43485	2.51398	2.53979	2.54165	2.23223	2.20296
2.578	2.775	2.705	2.593	2.622	2.642	2.755	2.657	2.66199	2.68799	2.587	2.687	2.51399	2.55799	2.626	2.618	2.499	2.545	2.712	0.75079	1.46408	1.19962	1.00406	0.80219	0.756831	1.18144	0.952341	0.750041	0.7243	0.75051	0.44751	0.120981	0.0469207	0.75237	0.489587	0.139339	0.0555098	1.25536	2.328	2.323	2.145	2.038	2.012	2.009	2.427	2.513	2.529	2.524	2.244	2.201
2.66169	2.85462	2.79564	2.6384	2.61402	2.61495	2.84669	2.79186	2.84036	2.87976	2.66768	2.82884	2.74252	2.85342	2.71464	2.58234	2.62521		2.79764	0.757064	1.46367	1.198	1.02207	0.815535	0.76301	1.18034	0.964521	0.76943	0.713463	0.755526	0.474115	0.113841	0.0748931	0.759705	0.438091	0.0387747		1.25564	2.32503	2.32803	2.15102	2.03804	2.01104	2.00307	2.429	2.49999	2.52585	2.50862	2.24201	2.21408
2.76951	2.92904	2.88138	2.68631	2.6175	2.60267	2.93748	2.94217	3.08598	3.15745	2.78252	2.96545	3.02633	3.14495	2.81261	2.69801	2.517	2.87799	2.88497	0.757998	1.43863	1.19129	1.05414	0.856827	0.830807	1.17612	0.977721	0.833394	0.807191	0.757618	0.488681	0.127554	0.0721845	0.759211	0.50612	0.0929537	0.0805229	1.23596	2.30189	2.28248	2.12699	2.0176	2.01731	1.98908	2.40447	2.46804	2.47413	2.4238	2.22239	2.20096
2.86142	3.02342	2.96443	2.75395	2.64295	2.63598	3.03141	3.06138	3.25133	3.30984	2.87441	3.05642	3.17135	3.29434	2.91091	2.77893	2.517	2.93649	2.97642	0.749615	1.43294	1.19505	1.07817	0.895587	0.829669	1.17004	0.986664	0.899297	0.895341	0.751327	0.490625	0.167456	0.143342	0.748972	0.504869	0.0895564	0.0879186	1.23176	2.29701	2.28	2.126	2.03249	2.03297	2.00399	2.4	2.473	2.42204	2.38853	2.21751	2.2005
2.96758	3.11614	3.05859	2.84166	2.7128	2.70029	3.12957	3.16762	3.36231	3.42199	2.97808	3.14319	3.2968	3.43971	3.01807	3.16426		3.4591	3.07162	0.746643	1.43439	1.191	1.0921	0.940054	0.85636	1.16982	0.986277	0.948468	0.947741	0.748693	0.486536	0.138738	0.0950267	0.745824	0.461054		0.109121	1.22992	2.29252	2.2775	2.12552	2.04444	2.04897	2.01497	2.39952	2.47392	2.41345	2.36615	2.21251	2.19448
3.05172	3.20489	3.14858	2.93065	2.79729	2.79769	3.21211	3.24548	3.44147	3.48784	3.06268	3.23401	3.34458	3.47172	3.10124	3.24829		3.49867	3.15903	0.74368	1.43041	1.19189	1.08497	0.945204	0.845242	1.1712	0.98378	0.955035	0.951533	0.744845	0.483127	0.145706	0.0768889	0.743945	0.462086		0.0467987	1.22961	2.29231	2.27997	2.12501	2.05145	2.04571	2.01543	2.40172	2.47391	2.40054	2.37153	2.21179	2.20253
3.15103	3.28508	3.24203	3.03354	2.93805	2.92955	3.30752	3.331	3.51949	3.53899	3.15803	3.31551	3.36601	3.468	3.20002	3.33998	3.36091	3.48191	3.24208	0.73731	1.42192	1.18571	1.06834	0.897213	0.835312	1.16405	0.964261	0.89186	0.897948	0.73925	0.497246	0.195665	0.100599	0.737266	0.44668	0.131143	0.0580498	1.22253	2.28299	2.23101	2.1245	2.0425	2.0105	2.01	2.387	2.4605	2.41551	2.39052	2.20199	2.203
3.22549	3.38336	3.33535	3.15889	3.11149	3.12326	3.37953	3.35457	3.50898	3.52593	3.24743	3.38497	3.37682	3.46407	3.26549	3.31639	3.24985	3.36987	3.33741	0.753794	1.42887	1.17958	1.00232	0.8092	0.766403	1.16933	0.925381	0.776106	0.764532	0.756345	0.520838	0.213375	0.110908	0.751661	0.494719	0.20734	0.142611	1.22925	2.24548	2.23789	2.09298	2.00415	1.97721	1.97023	2.37205	2.4429	2.43343	2.42128	2.17643	2.18898
3.35121	3.48337	3.43339	3.318	3.29385	3.34759	3.46944	3.39177	3.46031	3.47135	3.37619	3.43071	3.39787	3.47294	3.39319	3.46803	3.31855	3.44252	3.43141	0.753034	1.43451	1.1797	0.980127	0.777864	0.718838	1.16861	0.916374	0.717187	0.702704	0.755743	0.496934	0.185281	0.07816	0.750775	0.489061	0.115544	0.069724	1.23499	2.23407	2.24297	2.09101	2.00797	1.977	1.97099	2.37995	2.4589	2.48666	2.46572	2.1611	2.20987
3.4361	3.58011	3.54311	3.47917	3.52623	3.58026	3.5641	3.42506	3.396	3.40797	3.45511	3.45302	3.40701	3.485	3.4831	3.58816	3.41726	3.47528	3.53011	0.734908	1.43969	1.18007	0.975911	0.767917	0.712399	1.17523	0.952801	0.756595	0.740571	0.736437	0.44731	0.133668	0.0499887	0.73419	0.446984	0.119325	0.0419399	1.23208	2.23601	2.24802	2.106	2.018	2	1.98703	2.389	2.46301	2.52399	2.50702	2.16801	2.18299
3.52551	3.68033	3.64431	3.63245	3.73158	3.81116	3.65351	3.47615	3.39698	3.38341	3.55041	3.47366	3.4129	3.48697	3.56759	3.73358	3.64914	3.72484	3.6264	0.75112	1.43842	1.17584	0.9855	0.792038	0.755896	1.18331	0.997732	0.814456	0.777259	0.751165	0.456477	0.140555	0.0576819	0.751571	0.477384	0.132963	0.0595763	1.23552	2.24682	2.26177	2.10895	2.01505	2.00197	2.01159	2.389	2.4748	2.51711	2.52766	2.17685	2.17316
3.62414	3.77418	3.75305	3.78368	3.95108	4.01423	3.75511	3.5444	3.39799	3.39291	3.64616	3.54933	3.42291	3.49493	3.66614	3.86089	3.88196	3.9877	3.72315	0.750676	1.43666	1.17906	0.986225	0.838669	0.81733	1.18276	1.03784	0.840834	0.831295	0.752708	0.516329	0.143624	0.0588607	0.749194	0.484075	0.14777	0.0738952	1.23492	2.24799	2.26101	2.11098	2.015	1.99704	2.03975	2.38999	2.47896	2.53088	2.53593	2.17898	2.16011
3.71511	3.86111	3.85211	3.93216	4.11916	4.18615	3.8441				3.74411	3.62408	3.45803	3.50504	3.75411	3.93713	4.07913	4.19814	3.81011	0.760533	1.43589	1.18062	1.01268	0.890641	0.898597	1.18276				0.764633	0.527688	0.160757	0.0592299	0.756784	0.540965	0.164974	0.0908914	1.23414	2.248	2.27101	2.12	1.996	2.01404	2.07103	2.394				2.177	2.16201
3.81137	3.95246	3.94837	4.06968	4.25569	4.30991	3.93054				3.84037	3.69284	3.48652	3.53942	3.84644	4.04616	4.18718	4.32093	3.90441	0.763431	1.43919	1.18022	1.03665	0.925432	0.963848	1.18504				0.766971	0.492081	0.149815	0.0677068	0.760183	0.460371	0.176948	0.117687	1.23392	2.24997	2.2769	2.12098	1.99797	2.04449	2.09362	2.39695				2.17798	2.17478
3.92221	4.04931	4.0463	4.1683	4.36423	4.40532	4.03029				3.95121	3.8042	3.57139	3.69289	3.95919	4.13834	4.26445	4.39845	4.00726	0.760551	1.43777	1.18357	1.04078	0.970239	1.00036	1.19332				0.763029	0.471257	0.145768	0.0996392	0.758443	0.461452	0.161106	0.104807	1.22917	2.25496	2.28196	2.12894	2.00594	2.07379	2.11386	2.40097				2.18296	2.17202
4.0331	4.1401	4.13909	4.23208	4.43105	4.45705	4.13111				4.05911	3.94718	3.67215	3.79316	4.0671	4.22009	4.31102	4.43701	4.1051	0.751561	1.4301	1.17386	1.01434	0.96206	0.980391	1.18412				0.75375	0.454365	0.161636	0.117327	0.749962	0.464782	0.143075	0.0766612	1.22403	2.25902	2.278	2.121	2.00698	2.08202	2.10899	2.40599				2.18801	2.177
4.12347	4.22949	4.21767	4.29788	4.47427	4.50125	4.22442				4.15537	4.10237	3.80475	3.9287	4.15747	4.29473	4.33067	4.44782	4.18957	0.743634	1.4304	1.17378	0.981624	0.919059	0.929414	1.18089				0.744743	0.450073	0.175298	0.132257	0.743323	0.457838	0.147053	0.06899	1.22454	2.27572	2.278	2.12002	1.98635	2.09872	2.09818	2.4001				2.19882	2.17995
4.22408	4.3271	4.30322	4.30594	4.46113	4.53569	4.31022	4.13798			4.24617	4.26352	3.96354	3.97757	4.26105	4.36337	4.3528	4.45295	4.2881	0.73702	1.43856	1.17144	0.976889	0.835749	0.845197	1.17443	0.987943			0.737991	0.439012	0.163581	0.0775026	0.737028	0.448991	0.138104	0.0601016	1.22701	2.28294	2.27602	2.11108	1.98699	2.05838	2.07323	2.41288	2.50493			2.2099	2.19684
4.32008	4.42209	4.38808	4.34705	4.46698	4.53195	4.40109	4.27115	4.2422	4.24622	4.34408	4.40313		4.20018	4.35709	4.41005	4.35702	4.45398	4.38608	0.739144	1.44878	1.1792	0.959555	0.77427	0.752077	1.17684	0.948886	0.748055	0.717235	0.738011	0.425418		0.058004	0.741246	0.427003	0.125068	0.0573743	1.23188	2.306	2.274	2.113	2.038	2.03099	2.03898	2.423	2.50599	2.554	2.55598	2.228	2.227
4.40359	4.51051	4.46963	4.40109	4.4434	4.48479	4.49541	4.42737	4.44853	4.47318	4.42858	4.53577		4.38096	4.44551	4.45721	4.37569	4.42843	4.47156	0.753213	1.45602	1.19077	0.964684	0.753873	0.707431	1.18248	0.944887	0.742926	0.691444	0.749467	0.464551		0.103376	0.757585	0.471177	0.133833	0.0514595	1.24408	2.31092	2.274	2.11103	2.03407	2.02117	2.01933	2.41808	2.49223	2.55793	2.53731	2.23292	2.22307
4.49636	4.59939	4.56136	4.44371	4.43307	4.45322	4.59729	4.572	4.65954	4.7193	4.51739	4.67404		4.6263	4.53736	4.51559	4.42962	4.54617	4.55542	0.765902	1.46503	1.19934	0.991701	0.780242	0.722995	1.19157	0.966289	0.770108	0.730045	0.761586	0.479003		0.0433377	0.770511	0.519754	0.110724	0.0573578	1.25438	2.31398	2.27599	2.11497	2.02506	2.02398	2.01801	2.41601	2.48008	2.52324	2.50522	2.23697	2.21406
4.59129	4.68928	4.65326	4.48518	4.44108	4.44508	4.70533	4.70046	4.87355	4.95451	4.60828	4.79132	4.81163	4.92263	4.6363	4.56633	4.42515	4.54615	4.65028	0.767037	1.4609	1.20357	1.03184	0.827801	0.778114	1.1982	0.992976	0.853263	0.820911	0.761714	0.469697	0.14301	0.0624787	0.772641	0.543319	0.149665	0.108007	1.25493	2.31402	2.28	2.11502	2.02201	2.02604	2.02803	2.41098	2.47201	2.48578	2.44587	2.23401	2.21604
4.68247	4.7785	4.7366	4.54401	4.46559	4.47156	4.81024	4.84557	5.04709	5.11727	4.69849	4.89427	5.01066	5.12363	4.73042	4.67222	4.47319	4.59518	4.73852	0.766096	1.45951	1.20889	1.06766	0.878922	0.814273	1.19561	0.995035	0.927485	0.9103	0.762831	0.443362	0.136755	0.0970697	0.76968	0.530239	0.157479	0.116527	1.25439	2.3199	2.27902	2.11992	2.02397	2.03879	2.03685	2.40608	2.47495	2.41715	2.40567	2.23695	2.22879
4.792	4.87016	4.83114	4.62426	4.52347	4.52253	4.9091				4.80403	4.99013	5.12893	5.25977	4.84		4.52552	4.64356	4.83908	0.764406	1.45547	1.20651	1.10209	0.925545	0.853937	1.19238				0.764247	0.454621	0.151096	0.133448	0.764934		0.190703	0.150536	1.25067	2.31009	2.28197	2.11901	2.03886	2.04494	2.04195	2.40699				2.22907	2.23098
4.90712	4.97213	4.94012	4.71813	4.60811	4.59312	5.01011	5.09106	5.28506		4.91913	5.0931	5.19706	5.33104	4.95212	4.75215	4.60307	4.72108	4.94411	0.75405	1.44787	1.20101	1.10278	0.934073	0.87675	1.18769	0.994855	1.02326		0.755448	0.442805	0.12976	0.0916992	0.753392	0.486745	0.212533	0.173633	1.24592	2.296	2.279	2.11699	2.045	2.051	2.049	2.401	2.467	2.379		2.214	2.234
5.00437	5.07429	5.03442	4.82029	4.70046	4.69333	5.09951	5.14215	5.33418		5.02031	5.17562	5.24224	5.36149	5.05134	4.87003	4.663	4.78297	5.03547	0.74569	1.44186	1.19189	1.08259	0.9203	0.852879	1.18222	0.983057	1.01736		0.745644	0.455252	0.121321	0.0588097	0.74681	0.458335	0.230844	0.192357	1.24099	2.29993	2.27802	2.1111	2.04107	2.05002	2.049	2.40002	2.46798	2.38097		2.21695	2.23203
5.09646	5.17242	5.13043	4.93929	4.83122	4.8272	5.19444	5.19171	5.38669		5.10848	5.25255	5.26884	5.36896	5.14445	4.99426	4.69879	4.73231	5.13342	0.7423	1.44486	1.18435	1.05125	0.883838	0.81264	1.17955	0.98125	0.990332		0.741027	0.446096	0.113407	0.0506359	0.744791	0.430107	0.134104	0.060326	1.24013	2.3	2.27601	2.11299	2.03901	2.04105	2.03906	2.39901	2.46701	2.37901		2.21799	2.23399
5.19471	5.28123	5.23825	5.08789	5.02946	5.043	5.27922	5.25559	5.39692	5.43181	5.2152	5.30515	5.28949	5.37548	5.23472	5.28581	5.06365	5.1238	5.24073	0.737567	1.43971	1.17563	0.992018	0.794358	0.737396	1.17868	0.961239	0.793749	0.767626	0.737167	0.432882	0.109025	0.049266	0.739223	0.453888	0.108482	0.107443	1.23242	2.28499	2.26951	2.11301	2.03348	2.02396	2.01797	2.4025	2.46655	2.48461	2.45016	2.206	2.25156
5.27737	5.37042	5.3359	5.23728	5.21001	5.23649	5.36789	5.29143	5.368	5.3853	5.29637	5.36156	5.28816	5.36917	5.32134	5.40099	5.22674	5.23057	5.33037	0.73261	1.44315	1.17563	0.975567	0.765233	0.706634	1.18247	0.944332	0.742312	0.709944	0.72953	0.416574	0.110418	0.0481493	0.737049	0.454476	0.106933	0.0709037	1.23723	2.2849	2.27746	2.11847	2.03102	2.01111	2.0076	2.39859	2.48687	2.52527	2.49044	2.20791	2.27775
5.36015	5.46514	5.43821	5.38507	5.42324	5.46432	5.46762	5.33331	5.3374	5.33634	5.37916	5.38619	5.31045	5.38296	5.40217	5.52133	5.42262	5.42774	5.42213	0.735492	1.44326	1.17499	0.967042	0.751751	0.698314	1.17714	0.954564	0.740282	0.709353	0.733559	0.413699	0.106909	0.0401584	0.738828	0.442554	0.13284	0.0478745	1.23973	2.28158	2.28454	2.12795	2.03729	2.01125	2.00468	2.39301	2.49702	2.53362	2.5215	2.20457	2.23419
5.45011	5.55563	5.54116	5.5307	5.61778	5.6718	5.55963	5.36012	5.29903		5.47011	5.42603	5.31802	5.40151	5.49261	5.64015	5.6018	5.73836	5.51413	0.740846	1.44413	1.17503	0.970001	0.764691	0.718751	1.17867	0.988718	0.77941		0.736641	0.453263	0.11853	0.0468978	0.746306	0.477213	0.126792	0.0613025	1.24701	2.28899	2.29001	2.13302	2.03098	2.0165	2.01803	2.3945	2.49599	2.545		2.21049	2.22847
5.52712	5.64931	5.6513	5.67329	5.8112	5.88149	5.65328		5.31757		5.54962	5.44567	5.32729	5.40856	5.56612	5.74623	5.81787	5.95475	5.60436	0.744397	1.44402	1.17127	0.985809	0.812168	0.779806	1.17415		0.822243		0.744794	0.466719	0.120567	0.0707101	0.745249	0.491881	0.163005	0.0928276	1.24627	2.27678	2.29696	2.14444	2.0181	2.01892	2.03845	2.39603		2.54615		2.19878	2.20671
5.63723	5.74381	5.7578	5.81893	6.0008	6.06824	5.74475		5.35978		5.65777	5.52458	5.36035	5.43517	5.67118	5.84424	6.04296	6.15017	5.69586	0.750938	1.43596	1.1687	0.993397	0.86242	0.852623	1.16971		0.893424		0.747113	0.518577	0.149888	0.0952644	0.753913	0.475112	0.150178	0.115494	1.24179	2.27191	2.29662	2.14462	2.01138	2.04092	2.0612	2.39117		2.55695		2.20444	2.19206
5.73039	5.84437	5.85836	5.95539	6.14943	6.21429	5.81738		5.43435		5.7644	5.61645	5.4203	5.44762	5.76239	5.94736	6.08321	6.19925	5.80038	0.742478	1.41891	1.17546	1.03021	0.912703	0.92852	1.18565		0.91181		0.740824	0.462647	0.137334	0.0678294	0.745253	0.448081	0.179411	0.126309	1.2256	2.26801	2.29298	2.14099	1.99007	2.02902	2.07705	2.417		2.555		2.201	2.201
5.83144	5.94028	5.95127	6.05641	6.26003	6.28878	5.91441				5.86831	5.73211	5.49871	5.60774	5.86337	6.03906	6.13656	6.26421	5.89931	0.736745	1.42257	1.16567	1.01396	0.915692	0.948401	1.18082				0.734006	0.436354	0.141283	0.10356	0.740767	0.3905	0.10905	0.0777558	1.22298	2.27006	2.28897	2.13789	2.00891	2.03486	2.09099	2.41609				2.20101	2.20203
5.93321	6.03138	6.041	6.15478	6.33133	6.34434	6.01431				5.96124	5.88165		5.73177	5.9604	6.11367	6.17526	6.27924	5.9925	0.726823	1.42318	1.16742	0.988667	0.888921	0.9207	1.18309				0.724211	0.434228		0.122431	0.730942	0.436089	0.142845	0.0779689	1.21908	2.27426	2.28702	2.12979	2.00284	2.09355	2.09005	2.42205				2.20231	2.20402
6.02515	6.13015	6.12413	6.18702	6.34499	6.40001	6.11014	5.91018	5.78127		6.05414	6.03323		5.88823	6.06015	6.18305	6.18601	6.28901	6.09615	0.731905	1.42788	1.17023	0.963696	0.832951	0.858838	1.17863	1.01609	0.8525		0.731737	0.421711		0.10255	0.733513	0.436034	0.139306	0.0700363	1.21847	2.28503	2.288	2.121	1.99607	2.07497	2.09196	2.42399	2.495	2.55698		2.21502	2.20501
6.12614	6.23128	6.21315	6.20251	6.33507	6.40477	6.20937	6.03802	5.96895		6.15314	6.18898	5.94256	6.05034	6.16415	6.2156	6.19011	6.2954	6.19725	0.735627	1.43253	1.1726	0.974829	0.799019	0.788214	1.17787	0.983435	0.796874		0.736598	0.422822	0.126697	0.0889278	0.736063	0.42532	0.130044	0.0606192	1.22656	2.30301	2.28596	2.12291	2.04303	2.05393	2.06577	2.41794	2.49401	2.54579		2.22801	2.20899
6.20696	6.32208	6.29503	6.23914	6.33988	6.38849	6.30629	6.18136	6.17798	6.20828	6.23389	6.32936	6.1253	6.21644	6.24596	6.25754	6.1991	6.25594	6.28606	0.74743	1.44242	1.18801	0.968573	0.772291	0.729382	1.18012	0.945711	0.737036	0.705223	0.745622	0.44167	0.133787	0.0730215	0.750434	0.426092	0.136011	0.0554946	1.23827	2.30407	2.28295	2.11698	2.04502	2.04888	2.04967	2.41386	2.49467	2.5307	2.52784	2.22909	2.20809
6.28939	6.40937	6.38037	6.2872	6.33497	6.36697	6.40239	6.32258	6.38682	6.42989	6.31339	6.47052	6.34783	6.40302	6.3284	6.28038		6.33732	6.37236	0.757485	1.45018	1.19206	0.970497	0.758214	0.717928	1.18957	0.946308	0.742136	0.711004	0.753238	0.471365	0.120809	0.0509854	0.762732	0.400736		0.0465208	1.24178	2.30705	2.281	2.11601	2.04598	2.044	2.036	2.408	2.48098	2.51792	2.52087	2.23303	2.21199
6.38435	6.49726	6.46838	6.33482	6.32835	6.3601	6.49638	6.46094	6.5839	6.64288	6.40731	6.59551	6.54798	6.64723	6.42444	6.37197			6.45937	0.763461	1.45254	1.19844	0.996201	0.783358	0.758053	1.19442	0.983907	0.801383	0.767727	0.75993	0.470327	0.144774	0.0648047	0.767891	0.511532			1.24952	2.31791	2.27999	2.118	2.04087	2.04299	2.03501	2.408	2.476	2.49985	2.49029	2.23993	2.20901
6.47746	6.58427	6.56313	6.39156	6.35309	6.36799	6.59153	6.59403		6.83925	6.49753	6.69942	6.75262	6.86895	6.52339				6.5532	0.762775	1.44839	1.19409	1.01959	0.813454	0.78693	1.19394	0.991134		0.850588	0.761267	0.474458	0.180446	0.111114	0.765224				1.24635	2.31174	2.27881	2.11791	2.03198	2.04186	2.036	2.40793	2.47638		2.44219	2.23474	2.21
6.57919	6.67817	6.65117	6.45616	6.39812	6.40911	6.69617	6.71919		6.97317	6.60218	6.79917	6.94313	7.07313	6.62219		6.34913	6.46712	6.64418	0.760478	1.44848	1.19596	1.04235	0.844145	0.80961	1.18793	0.992554		0.930111	0.760314	0.433144	0.148104	0.100608	0.761682		0.179621	0.140213	1.24421	2.301	2.27099	2.11399	2.031	2.036	2.03599	2.40499	2.49201		2.40895	2.22401	2.21001
6.69051	6.77736	6.74742	6.54753	6.46839	6.47334	6.79133	6.8274	7.01053	7.07112	6.70754	6.89713	7.01679	7.14869	6.7335		6.42306	6.53706	6.7473	0.75355	1.44597	1.19077	1.04902	0.863729	0.815299	1.18943	1.00031	0.904835	0.969817	0.751321	0.418593	0.127795	0.121335	0.757023		0.197382	0.158837	1.24027	2.30289	2.26689	2.10993	2.03192	2.03389	2.0289	2.40192	2.49589	2.4205	2.38286	2.22683	2.21607
6.7981	6.87412	6.8481	6.65681	6.56817	6.57027	6.88603	6.92586	7.11812	7.15064	6.81715	6.97786	7.07248	7.19726	6.84019		6.49976	6.61384	6.84019	0.745085	1.44079	1.1868	1.03093	0.850451	0.802019	1.18378	0.995039	0.974076	0.959482	0.745042	0.421213	0.11702	0.0698545	0.746653		0.206558	0.16902	1.2353	2.29481	2.25905	2.10498	2.02581	2.02557	2.02162	2.39607	2.48728	2.38662	2.3735	2.21488	2.22081
6.88438	6.96141	6.93442	6.77252	6.69865	6.70466	6.96936	6.9613	7.16414	7.21804	6.90539	7.05424	7.09203	7.208	6.93035	6.91251	6.6134	6.7304	6.93038	0.740385	1.44618	1.18267	1.01098	0.823289	0.775617	1.17969	0.979755	0.913715	0.887482	0.740629	0.434099	0.117461	0.0593728	0.741831	0.488388	0.20434	0.1673	1.2341	2.28699	2.261	2.104	2.01796	2.00795	2.00594	2.39901	2.45797	2.41216	2.39416	2.20997	2.21297
6.97626	7.06036	7.03434	6.89706	6.85467	6.86477	7.05626	7.03351	7.19731	7.22757	6.99927	7.11266	7.0981	7.20804	7.01526	7.03489	6.71128	6.82829	7.02134	0.739263	1.45458	1.17754	0.986395	0.787145	0.738718	1.17907	0.959494	0.814316	0.794354	0.740401	0.447777	0.12241	0.0552346	0.739924	0.435469	0.179006	0.142055	1.23938	2.28394	2.2601	2.10506	2.00793	1.99491	1.99193	2.4021	2.45213	2.45064	2.43355	2.20299	2.20764
7.06388	7.15513	7.12825	7.04138	7.04153	7.05893	7.14413	7.06936	7.14934	7.19645	7.08788	7.1591	7.10519	7.21098	7.10285	7.16698	6.93901	7.05593	7.11504	0.743727	1.45637	1.18079	0.967057	0.758983	0.69775	1.19386	0.95228	0.756456	0.724684	0.74132	0.424983	0.116453	0.0506816	0.747861	0.422235	0.0707605	0.0345879	1.24674	2.28019	2.26719	2.10907	2.00319	1.98888	1.98691	2.40895	2.46138	2.4943	2.47177	2.20219	2.25081
7.14216	7.24416	7.22219	7.18225	7.23031	7.26434	7.23317	7.12611	7.12198	7.13197	7.16616	7.20502	7.11302	7.21002	7.18016	7.29124	7.10642	7.17839	7.20016	0.749445	1.4591	1.1871	0.972806	0.766248	0.703229	1.19656	0.95191	0.74514	0.741122	0.747587	0.394401	0.0961877	0.0470005	0.752923	0.441666	0.0933175	0.0366059	1.25347	2.28798	2.27501	2.11201	2.01101	1.98399	1.98301	2.407	2.47702	2.50703	2.50405	2.20998	2.24291
7.23735	7.33826	7.33048	7.32673	7.41243	7.46075	7.33024	7.18843			7.26142	7.21457	7.12623	7.21999	7.27229	7.42968	7.35242	7.40686	7.29329	0.758055	1.46147	1.19006	0.99361	0.800251	0.732084	1.20074	0.980723			0.75715	0.441702	0.112347	0.0472611	0.760358	0.485371	0.126474	0.0516794	1.26162	2.2741	2.2791	2.11509	2.01899	1.98083	1.98621	2.40694	2.48867			2.19609	2.19391
7.33316	7.42825	7.43542	7.45011	7.58487	7.65627	7.41854				7.36216	7.25502	7.14247	7.21912	7.36418	7.54828	7.59427	7.68001	7.38525	0.764634	1.46462	1.19321	1.00635	0.840684	0.78735	1.21094				0.761398	0.478309	0.128276	0.0474167	0.769131	0.501737	0.135998	0.0673064	1.26698	2.28081	2.28598	2.12112	2.0176	1.96936	2.00138	2.40283				2.20179	2.18807
7.42245	7.52144	7.53539	7.5785	7.74457	7.83256	7.5234				7.45144	7.29742	7.16214	7.2241	7.45446	7.64242	7.7707	7.88668	7.47841	0.764388	1.46492	1.18862	1.01701	0.874348	0.850565	1.20493				0.764608	0.464715	0.135893	0.0506144	0.765489	0.48671	0.17439	0.140591	1.26868	2.27297	2.285	2.12603	2.00099	1.98405	2.01707	2.39597				2.19297	2.191
7.52657	7.62435	7.6265	7.69457	7.87582	7.96132	7.61735				7.5536	7.39561	7.19494	7.2498	7.56045	7.73941	7.93118	8.04315	7.57435	0.766254	1.46204	1.19288	1.03607	0.913246	0.916314	1.20418				0.768676	0.470189	0.129765	0.0612606	0.765147	0.466261	0.128687	0.0971483	1.26956	2.26606	2.28601	2.13397	1.99793	1.99635	2.03312	2.39001				2.18703	2.18988
7.6344	7.71702	7.72904	7.80173	7.99957	8.05154	7.71052				7.66333	7.50759	7.26059	7.37366	7.66059	7.83609	7.94407	8.05245	7.66719	0.760856	1.46094	1.17906	1.0245	0.936364	0.944322	1.20258				0.762729	0.460266	0.127831	0.0946709	0.760578	0.47296	0.136867	0.0851259	1.26438	2.26993	2.2871	2.13214	1.99324	2.01998	2.0409	2.39076				2.18898	2.18171
7.70465	7.79364	7.79813	7.87308	8.06406	8.11507	7.77966				7.73614	7.60319	7.33617	7.40176	7.73765	7.89463	7.98904	8.11	7.75014	0.741885	1.44433	1.17529	1.01071	0.904005	0.925427	1.18931				0.742101	0.434924	0.152148	0.0928854	0.743199	0.473099	0.144843	0.0791368	1.2466	2.25352	2.283	2.127	2.003	2.01897	2.03698	2.39751				2.17752	2.17099
7.80092	7.88734	7.88225	7.92325	8.10431	8.16141	7.88238				7.82892	7.72781	7.44905	7.57085	7.83298	7.98074	8.01608	8.1132	7.84392	0.732337	1.44472	1.17247	0.991881	0.866855	0.869992	1.1779				0.733331	0.399462	0.129007	0.0900061	0.733152	0.446752	0.130903	0.0769208	1.2395	2.26665	2.28006	2.12392	2.00373	2.0022	2.02476	2.40149				2.18962	2.16255
7.89776	7.97882	7.96755	7.97755	8.13546	8.18463	7.97639				7.92557	7.91663	7.62194	7.69499	7.93384	8.03043	8.02178	8.12595	7.94079	0.731492	1.45157	1.17341	0.956541	0.79915	0.797351	1.17504				0.731338	0.436507	0.16102	0.0904036	0.733633	0.446604	0.132313	0.0660631	1.2418	2.2773	2.28398	2.11834	2.00586	2.01231	2.01372	2.40032				2.19829	2.16669
7.98591	8.06895	8.04745	7.99826	8.11442	8.14983	8.06944				8.00641	8.05816	7.79602	7.85755	8.02493	8.06775	8.03253	8.12399	8.02995	0.739618	1.45665	1.18204	0.977053	0.786155	0.744159	1.17701				0.738644	0.439307	0.136474	0.0807961	0.742469	0.446393	0.127384	0.0647111	1.25093	2.28908	2.28349	2.11202	2.02046	2.00497	2.00297	2.39301				2.20957	2.19446
8.03938	8.15432	8.11938	8.04551	8.10485	8.12843	8.11956	8.04408	8.06633	8.09644	8.07329	8.14826	7.96088	8.05365	8.0813	8.07876	8.02846	8.12236	8.1113	0.752976	1.45724	1.19756	0.971879	0.751615	0.701185	1.19278	0.946403	0.727599	0.695566	0.75435	0.437332	0.130835	0.0687777	0.752229	0.443508	0.130726	0.0648819	1.24432	2.28615	2.26694	2.10709	2.01412	2	1.99706	2.41981	2.49175	2.53978	2.53754	2.21012	2.18888
8.12931	8.24066	8.20926	8.07925	8.09479	8.09187	8.22174	8.17975	8.28393	8.32106	8.15729	8.29538	8.15014	8.22851	8.16647	8.12854	8.05872	8.14585	8.19645	0.762597	1.46363	1.20441	0.983951	0.759749	0.746948	1.20651	0.975472	0.778272	0.732281	0.762343	0.469451	0.141103	0.0591704	0.763314	0.498162	0.123118	0.0630294	1.25045	2.29597	2.26287	2.11289	2.02192	2.00024	2.00121	2.40784	2.47573	2.52502	2.5068	2.21797	2.18111
8.21428	8.33825	8.29226	8.12513	8.08702	8.08706	8.32231	8.31737	8.50149	8.54357	8.24127	8.41932	8.37559	8.46772	8.25728	8.18522			8.28629	0.775668	1.46478	1.20894	1.0086	0.79023	0.757923	1.21106	0.986578	0.844191	0.806909	0.775283	0.47717	0.156637	0.0619091	0.776263	0.526463			1.25761	2.29501	2.25799	2.109	2.01902	2.00903	2.00901	2.40198	2.46602	2.48888	2.46285	2.21701	2.185
8.31057	8.42448	8.3804	8.17015	8.09402	8.10675	8.42657		8.66891	8.73565	8.33448	8.52844	8.57764	8.71275	8.3536	8.2614			8.38451	0.778082	1.46106	1.21099	1.03405	0.830549	0.782965	1.20555		0.948621	0.898431	0.779384	0.47353	0.172589	0.115488	0.776954	0.540931			1.25644	2.29788	2.25389	2.10802	2.0272	2.01812	2.01416	2.39598		2.44683	2.41339	2.22089	2.18495
8.41266	8.52053	8.47153	8.24532	8.16078	8.15568	8.5284		8.79218	8.84216	8.43077	8.62264	8.74764	8.8898	8.45772	8.35301			8.4824	0.765907	1.45252	1.20336	1.04407	0.845322	0.821184	1.20077		0.953732	0.982879	0.766604	0.455387	0.174829	0.130337	0.765635	0.540714			1.24673	2.28995	2.24711	2.10881	2.03979	2.02613	2.02397	2.39495		2.43507	2.3746	2.21395	2.18216
8.5106	8.61353	8.56453	8.33055	8.2265	8.21755	8.61652		8.87239	8.92134	8.53259	8.71938	8.84418	8.99216	8.55758	8.46364			8.57054	0.75695	1.44651	1.19771	1.06311	0.878222	0.839951	1.19955		0.97721	1.00787	0.753878	0.442169	0.165596	0.12207	0.760635	0.530546			1.24045	2.28794	2.25097	2.10197	2.03198	2.03093	2.02301	2.39298		2.40091	2.36001	2.21194	2.18806
8.62333	8.71417	8.66445	8.4357	8.32092	8.32309	8.71425		8.947	8.98487	8.64439	8.7923	8.87885	9.02245	8.66635	8.58492			8.67331	0.743822	1.4392	1.18416	1.04051	0.865012	0.83221	1.18365		0.979699	0.969697	0.742112	0.454777	0.15323	0.101026	0.746465	0.514241			1.23373	2.27598	2.24609	2.09691	2.02894	2.01792	2.02381	2.38906		2.38512	2.36223	2.19997	2.19888
8.71023	8.79142	8.75933	8.54776	8.44762	8.46037	8.79612	8.80629	9.01073	9.04013	8.7352	8.87642	8.93316	9.05113	8.75407	8.71027			8.75933	0.734316	1.42979	1.17919	1.01277	0.830239	0.799912	1.18018	0.96899	0.892881	0.873252	0.733988	0.439123	0.126907	0.0696652	0.735787	0.474296			1.22353	2.27484	2.25195	2.09105	2.02454	2.01257	2.01168	2.393	2.442	2.39461	2.37829	2.19773	2.19113
8.79123	8.87926	8.84426	8.68439	8.6155	8.61951	8.87323	8.8531	9.0009	9.04488	8.81524	8.92812	8.93901	9.05597	8.82923	8.82933			8.84422	0.730919	1.43162	1.1751	0.986586	0.787723	0.761007	1.18207	0.95953	0.795953	0.776678	0.733912	0.433381	0.119139	0.0734182	0.729185	0.432042			1.22326	2.269	2.25002	2.09301	2.00797	1.99694	1.99994	2.39301	2.44203	2.4531	2.42512	2.18801	2.19608
8.87526	8.97225	8.93945	8.82636	8.79622	8.8024	8.95729	8.88749	8.96354	9.00094	8.90322	8.97283	8.94402	9.04595	8.91325	8.94882	8.7106	8.70436	8.92532	0.737604	1.4402	1.17702	0.977835	0.767296	0.703086	1.18343	0.945299	0.743469	0.708849	0.734784	0.419183	0.108114	0.0514709	0.741572	0.418603	0.0804217	0.0169539	1.23336	2.26894	2.25711	2.09605	1.99698	1.97389	1.98	2.39603	2.45218	2.48925	2.46754	2.18995	2.22512
8.95802	9.05417	9.03428	8.98052	9.007	9.02575	9.04189	8.92022	8.93268	8.93184	8.98315		8.94531	9.043	8.99505	9.06829	8.88207	8.92451	9.01197	0.741441	1.44908	1.18375	0.966695	0.752631	0.690429	1.19047	0.943501	0.73274	0.729909	0.738059		0.107657	0.049581	0.745904	0.415922	0.0991235	0.0311625	1.24313	2.26492	2.26408	2.09913	1.99639	1.96749	1.98005	2.39808	2.46426	2.5056	2.50254	2.187
9.03445	9.13643	9.12055	9.11375	9.19611	9.24302	9.11349	8.96632	8.88307		9.06445	9.0282	8.95703	9.04302	9.07244	9.19267	9.07427	9.13348	9.08648	0.756923	1.45934	1.19323	0.991754	0.788269	0.728859	1.20391	0.97388	0.788355		0.755332	0.426202	0.1279	0.0485482	0.759264	0.453397	0.125292	0.0512553	1.25839	2.26202	2.26704	2.10403	2.01095	1.98599	1.9821	2.40097	2.47402	2.528		2.18702	2.18296
9.11629	9.21537	9.22052	9.25013	9.39785	9.43048	9.20229	9.02381	8.89602		9.14634	9.06487	8.96344	9.04698	9.15327	9.31452	9.30608	9.40333	9.17431	0.759353	1.46131	1.19452	0.999957	0.832086	0.815948	1.21395	1.01394	0.839536		0.755852	0.457721	0.135395	0.0590173	0.763563	0.479397	0.138333	0.0615302	1.25866	2.26583	2.27508	2.11008	2.00174	1.98522	2.00051	2.39505	2.4782	2.52822		2.18981	2.17584
9.20041	9.30423	9.31941	9.3883	9.58158	9.65438	9.28587				9.23341	9.12161	8.99152	9.04657	9.23626	9.41308	9.50505	9.61826	9.25936	0.764643	1.45789	1.19456	1.02231	0.889961	0.887704	1.20834				0.763651	0.500488	0.152127	0.0600602	0.766217	0.460131	0.149736	0.0842394	1.26128	2.255	2.27995	2.11518	1.9849	1.99973	2.0337	2.39826				2.178	2.16626
9.29127	9.38826	9.41026	9.51228	9.71631	9.78119	9.35628				9.32425	9.18225	9.01113	9.06807	9.32128	9.49127	9.65716	9.77818	9.34826	0.764736	1.45479	1.19123	1.03767	0.955363	0.970924	1.21407				0.766654	0.487977	0.149739	0.0581894	0.76343	0.456779	0.167201	0.128004	1.26038	2.25501	2.27801	2.12199	1.98103	2.02709	2.06005	2.408				2.17801	2.17598
9.37957	9.47141	9.49439	9.60403	9.81608	9.84284	9.4477				9.4066	9.26491	9.05526	9.09379	9.41263	9.58043	9.7096	9.8375	9.43241	0.753825	1.45527	1.20063	1.04032	0.988289	1.0201	1.2075				0.754941	0.470881	0.139608	0.0586057	0.753634	0.453472	0.157575	0.0936811	1.25337	2.25695	2.2821	2.11915	1.99198	2.05598	2.07617	2.4079				2.18195	2.16885
9.47156	9.55419	9.57611	9.66436	9.87865	9.89199	9.54703				9.50056	9.3771	9.12906	9.25198	9.50853	9.66403	9.74517	9.86663	9.51532	0.745447	1.44913	1.18386	1.01704	0.981677	1.01025	1.2004				0.74686	0.456632	0.131304	0.0914896	0.745228	0.462508	0.141638	0.0755629	1.24741	2.25431	2.28797	2.12784	1.99032	2.05563	2.08597	2.40247				2.17923	2.16
9.56745	9.63649	9.65539	9.71502	9.90296	9.92909	9.62349				9.59643	9.49386	9.20676	9.21482	9.60348	9.74035	9.78906	9.88998	9.60248	0.741973	1.44132	1.18129	0.996959	0.949394	0.953886	1.1977				0.742388	0.413881	0.124933	0.0490276	0.742908	0.454547	0.132903	0.0577177	1.24602	2.26605	2.28698	2.12197	1.96501	2.07876	2.08494	2.41998				2.18805	2.16003
9.65541	9.73131	9.73207	9.71962	9.89585	9.94529	9.71816	9.53356			9.68041	9.66121	9.35654	9.37492	9.69633	9.80862	9.80008	9.88689	9.69535	0.740603	1.4486	1.17982	0.994633	0.868181	0.861609	1.19324	0.999812			0.742044	0.438913	0.163452	0.0714394	0.740602	0.447736	0.1218	0.0514055	1.24593	2.27517	2.28305	2.11694	1.96762	2.03168	2.0724	2.41612	2.514			2.19817	2.16614
9.7471	9.81713	9.80202	9.75952	9.88534	9.89895	9.79455	9.63618	9.55664		9.77207	9.80518	9.52322	9.56706	9.78315	9.84902	9.80524	9.88147	9.78313	0.743745	1.45789	1.18903	0.986861	0.797374	0.788767	1.20024	0.976259	0.787786		0.743949	0.432082	0.132684	0.0567429	0.74493	0.417586	0.111062	0.0468986	1.24988	2.28629	2.28582	2.11295	2.00695	2.01063	2.03324	2.42358	2.51384	2.58095		2.20918	2.17513
9.82528	9.89624	9.87723	9.77913	9.86086	9.85986	9.88928	9.75439	9.72971	9.76674	9.84925	9.92343	9.71766	9.7925	9.86329		9.81404	9.93595	9.86224	0.759214	1.46868	1.20288	0.998881	0.788313	0.73304	1.2074	0.972589	0.766958	0.742467	0.759171	0.430759	0.120194	0.0560858	0.760196		0.113714	0.0790402	1.2596	2.29698	2.27899	2.111	2.005	1.99692	2.00492	2.40798	2.50797	2.57889	2.5709	2.21598	2.17997
9.9153	9.97414	9.95114	9.82249	9.81478	9.81371	9.97939	9.88288	9.9599	10.0079	9.9323	10.0647	9.9321	9.958	9.95636			9.92168	9.93919	0.776688	1.48293	1.21525	1.02825	0.809111	0.753214	1.21728	1.00143	0.795874	0.768102	0.775599	0.462884	0.111872	0.0483807	0.778155			0.0506818	1.27278	2.29098	2.27588	2.10998	2.00602	1.96985	1.97972	2.40074	2.49778	2.54358	2.53863	2.20898	2.16925
10.0002	10.0491	10.0258	9.85531	9.80084	9.79513	10.0703	10.0061	10.1492		10.017	10.1756	10.1354	10.2187	10.0452			10.0283	10.017	0.77909	1.48672	1.22196	1.04727	0.84018	0.815385	1.22091	1.01347	0.841792		0.775486	0.4748	0.109283	0.052377	0.782995			0.0819165	1.27962	2.29	2.26792	2.10892	2.00705	1.95976	1.96187	2.38381	2.48371	2.51681		2.20797	2.18508
10.0795	10.1274	10.0904	9.9033	9.79518	9.80014	10.1545	10.1186	10.3038		10.0885	10.2694	10.3327	10.4268	10.1265		9.88327	10.0013	10.0914	0.779036	1.48697	1.23116	1.07982	0.900805	0.839779	1.21585	1.02569	0.903116		0.773833	0.459366	0.104245	0.0572857	0.784541		0.13377	0.100231	1.28087	2.28996	2.26502	2.10599	2.00904	1.95104	1.95699	2.37698	2.47302	2.50982		2.20696	2.18803
10.1645	10.2021	10.1572	9.95889	9.82967	9.82559	10.2383	10.2217	10.4485		10.1754	10.3453	10.4595	10.5795	10.2136	10.0432	9.93116	10.0505	10.1672	0.76705	1.47598	1.22818	1.10177	0.940494	0.876596	1.20225	1.01128	0.989774		0.765017	0.498823	0.160934	0.110691	0.769861	0.464967	0.176178	0.14256	1.27053	2.28278	2.26789	2.10409	2.017	1.95803	1.95598	2.373	2.47612	2.47644		2.19875	2.19392
10.2594	10.2742	10.2382	10.0168	9.87362	9.86464	10.3201	10.3334	10.5435		10.2664	10.4325			10.3154	10.1203	9.88182	9.9629	10.2452	0.755209	1.46276	1.21332	1.10223	0.95529	0.895283	1.19199	1.00234	1.0783		0.756146	0.497799			0.755594	0.462467	0.0847396	0.0291546	1.25857	2.26922	2.26092	2.10995	2.01703	1.9597	1.95508	2.37305	2.48432	2.44049		2.18322	2.18927
[truncated: 64 more columns]
