# Supplementary material for: Kinematic Validation of a Multi-Kinect v2 Instrumented 10-Meter Walkway for Quantitative Gait Assessments
Source: PLoS One. 2015 Oct 13;10(10):e0139913. doi: 10.1371/journal.pone.0139913 (PMC4603795; doi:10.1371/journal.pone.0139913)
Supplement: S1 Data — (ZIP) [file pone.0139913.s001.zip › S1_Data/pp2_trial5.xls]

## Sheet: Sheet1
Kinect(x) SpineBase	Kinect(x) Head	Kinect(x) ShoulderLeft	Kinect(x) ElbowLeft	Kinect(x) WristLeft	Kinect(x) HandLeft	Kinect(x) ShoulderRight	Kinect(x) ElbowRight	Kinect(x) WristRight	Kinect(x) HandRight	Kinect(x) HipLeft	Kinect(x) KneeLeft	Kinect(x) AnkleLeft	Kinect(x) FootLeft	Kinect(x) HipRight	Kinect(x) KneeRight	Kinect(x) AnkleRight	Kinect(x) FootRight	Kinect(x) SpineShoulder	Kinect(y) SpineBase	Kinect(y) Head	Kinect(y) ShoulderLeft	Kinect(y) ElbowLeft	Kinect(y) WristLeft	Kinect(y) HandLeft	Kinect(y) ShoulderRight	Kinect(y) ElbowRight	Kinect(y) WristRight	Kinect(y) HandRight	Kinect(y) HipLeft	Kinect(y) KneeLeft	Kinect(y) AnkleLeft	Kinect(y) FootLeft	Kinect(y) HipRight	Kinect(y) KneeRight	Kinect(y) AnkleRight	Kinect(y) FootRight	Kinect(y) SpineShoulder	Kinect(z) SpineBase	Kinect(z) Head	Kinect(z) ShoulderLeft	Kinect(z) ElbowLeft	Kinect(z) WristLeft	Kinect(z) HandLeft	Kinect(z) ShoulderRight	Kinect(z) ElbowRight	Kinect(z) WristRight	Kinect(z) HandRight	Kinect(z) HipLeft	Kinect(z) KneeLeft
0.089	0.171211	0.156127	0.133063	0.174979	0.179979	0.182063	0.172127	0.243549	0.263655	0.118063	0.0730634	0.021	0.102127	0.135	0.081	0.0329366	0.107042	0.144084	0.754345	1.46764	1.208	0.969681	0.766854	0.72503	1.19993	0.962292	0.767378	0.731071	0.754159	0.473524	0.148737	0.0643523	0.754943	0.460508	0.151626	0.0729604	1.25944	2.25	2.26192	2.09996	2.05698	2.04694	2.04894	2.38996	2.43196	2.42983	2.40592	2.17998	2.16298
0.089	0.180995	0.161997	0.135999	0.174	0.179	0.184999	0.177997	0.268988	0.293986	0.120999	0.0759986	0.021	0.107997	0.135	0.081	0.0300014	0.108999	0.147998	0.75411	1.4641	1.20718	0.96926	0.76613	0.723651	1.20046	0.965608	0.776546	0.732499	0.75409	0.4737	0.14814	0.0607517	0.75462	0.45994	0.150041	0.068812	1.25831	2.25	2.258	2.098	2.056	2.044	2.046	2.388	2.43	2.422	2.402	2.179	2.162
0.0960303	0.192061	0.17502	0.14498	0.17802	0.18102	0.196071	0.192091	0.271111	0.314171	0.12705	0.0790303	0.0209899	0.112939	0.14	0.0810303	0.0300303	0.10997	0.157111	0.753278	1.46436	1.2053	0.969778	0.766445	0.724497	1.20069	0.962727	0.771053	0.742571	0.753937	0.472442	0.148471	0.0620496	0.753241	0.459743	0.14949	0.06671	1.25796	2.24799	2.25798	2.09296	2.04997	2.03496	2.04096	2.38798	2.42894	2.41693	2.39587	2.17694	2.16099
0.0991234	0.198288	0.177288	0.143185	0.179938		0.203247	0.201123	0.282494	0.331535	0.132082	0.0821234	0.0200411	0.106918	0.140144	0.0840617	0.033	0.107	0.168267	0.754012	1.46488	1.20496	0.969535	0.765928		1.20151	0.962431	0.77058	0.740865	0.755572	0.472688	0.15468	0.0630085	0.753289	0.461015	0.150472	0.0677032	1.25647	2.24696	2.25598	2.08898	2.04686	2.03065		2.38592	2.42294	2.40969	2.38296	2.17098	2.15996
0.105001	0.212002	0.191003	0.152001	0.177		0.215002	0.207002	0.306003	0.357002	0.136002	0.088001	0.0220002	0.103	0.147001	0.0870006	0.033	0.107	0.181003	0.7522	1.46076	1.20443	0.96786	0.76394		1.20085	0.96199	0.77868	0.749691	0.75281	0.47593	0.16468	0.06389	0.75229	0.46175	0.15057	0.06833	1.25223	2.245	2.255	2.088	2.04	2.014		2.382	2.42	2.395	2.381	2.17	2.158
0.110112	0.221173	0.208102	0.158051	0.175969	0.17498	0.228173	0.219193	0.322316	0.370224	0.145132	0.0930407	0.0230407	0.100949	0.150092	0.0900305	0.033	0.107	0.196122	0.751359	1.46313	1.20559	0.966673	0.762321	0.719488	1.1979	0.962103	0.780652	0.75418	0.753107	0.475017	0.16405	0.0639438	0.750537	0.46219	0.151429	0.0684251	1.25219	2.239	2.25198	2.086	2.03795	2.0109	2.01794	2.37798	2.41294	2.38988	2.37282	2.16696	2.16002
0.121118	0.238333	0.218353	0.163137	0.172902	0.172824	0.245255	0.238078	0.353059	0.39198	0.158059	0.0972353	0.027	0.096	0.159137	0.0931373	0.033	0.10702	0.208314	0.750232	1.46117	1.20694	0.969817	0.76531	0.71823	1.19447	0.961454	0.784681	0.753153	0.749888	0.473742	0.162943	0.0690694	0.75116	0.462232	0.151305	0.0678969	1.25238	2.23896	2.24996	2.08596	2.03296	2.00096	2.01171	2.37598	2.40698	2.37792	2.35494	2.16298	2.16206
0.126998	0.254995	0.235995	0.169998	0.168001	0.164003	0.257996	0.241999	0.355999	0.391	0.160999	0.108996	0.027	0.096	0.165998	0.0999979	0.033	0.108	0.223995	0.74935	1.45692	1.20579	0.96817	0.76379	0.714721	1.19291	0.96113	0.78375	0.749791	0.74879	0.47384	0.158591	0.0640415	0.75066	0.46233	0.15108	0.0652408	1.24935	2.237	2.248	2.084	2.031	1.999	1.997	2.375	2.406	2.374	2.352	2.162	2.165
0.140139	0.269268	0.263219	0.187268	0.174209	0.178229	0.278129	0.248	0.355702	0.391612	0.175139	0.115109	0.0270298	0.093	0.180119	0.116457	0.0330894	0.10897	0.238238	0.750327	1.45617	1.20585	0.974435	0.770116	0.719094	1.19037	0.965977	0.784249	0.749028	0.751658	0.472174	0.156592	0.063896	0.749744	0.461597	0.151972	0.0632519	1.24735	2.23299	2.24694	2.082	2.02085	1.99389	1.98496	2.37196	2.403	2.37407	2.35523	2.16099	2.163
0.154196	0.29653	0.285451	0.214432	0.196001	0.201805	0.291334	0.247686	0.325117	0.35194	0.189196	0.126177	0.03	0.0930589	0.192236	0.162628	0.0422355	0.106275	0.26251	0.748047	1.45504	1.20634	0.966929	0.762658	0.710349	1.18885	0.964591	0.772969	0.741831	0.747407	0.463669	0.152814	0.0654851	0.749162	0.471956	0.143059	0.0603784	1.24622	2.232	2.24096	2.08192	2.00584	1.98274	1.98094	2.36796	2.40312	2.38186	2.37873	2.16	2.16294
0.164001	0.323001	0.308002	0.236003	0.246003	0.242003	0.308001	0.231999	0.280996	0.298996	0.199001	0.135	0.0299999	0.096	0.204001	0.194003	0.054003	0.120006	0.288001	0.7464	1.45331	1.2011	0.96437	0.76004	0.69933	1.1886	0.96213	0.76242	0.740861	0.74528	0.46713	0.15249	0.0652401	0.74825	0.45875	0.13653	0.0568016	1.24528	2.232	2.239	2.078	1.998	1.97	1.978	2.366	2.409	2.425	2.415	2.16	2.16
0.180131	0.348293	0.343283	0.294424	0.300818	0.309979	0.325293	0.215738	0.200152	0.224132	0.215131	0.14105	0.0290303	0.0960606	0.219121	0.246495	0.113474	0.23802	0.314232	0.74351	1.4499	1.19032	0.971546	0.766117	0.696716	1.18749	0.959587	0.763039	0.751739	0.7428	0.469788	0.15562	0.0662633	0.745052	0.455255	0.133934	0.0882147	1.24153	2.22695	2.23797	2.07695	1.99297	1.96989	1.97398	2.36393	2.41409	2.46517	2.45032	2.15396	2.15395
0.193312	0.377874	0.372061	0.337622	0.382934	0.408059	0.354541	0.189958	0.116189	0.137357	0.228374	0.146166	0.032	0.101938	0.231395	0.296206	0.161893	0.242121	0.337811	0.740456	1.4452	1.18653	0.958561	0.756307	0.689543	1.18362	0.96965	0.791454	0.76736	0.738702	0.47369	0.154635	0.0646271	0.743263	0.438866	0.137591	0.0613554	1.23761	2.22204	2.23494	2.0721	1.98988	1.95931	1.97221	2.3569	2.42308	2.48221	2.4824	2.15002	2.14888
0.207976	0.418932	0.421918	0.413875	0.473851	0.504841	0.379958	0.188003	0.0780627	0.060127	0.245971	0.153987	0.032	0.0990048	0.249969	0.352907	0.250854	0.341836	0.375937	0.736506	1.43054	1.17302	0.967535	0.76839	0.695301	1.17831	0.994559	0.840529	0.812506	0.732211	0.484053	0.15439	0.0644902	0.741533	0.476259	0.151277	0.0681888	1.2251	2.224	2.232	2.07699	1.98401	1.97398	1.98198	2.35201	2.42699	2.49198	2.50097	2.151	2.14301
0.242321	0.449422	0.446502	0.477522	0.567633	0.611824	0.401552		0.0391909		0.277271	0.157131	0.0320301	0.0950603	0.281402	0.396613	0.344004	0.427195	0.403462	0.733032	1.42247	1.17164	0.963183	0.776026	0.717582	1.17809		0.909396		0.725642	0.482643	0.154343	0.0743031	0.74134	0.465392	0.161093	0.0814569	1.21851	2.2311	2.237	2.07601	1.98097	1.98608	2.00023	2.35896		2.49394		2.15806	2.14195
0.275004	0.491847	0.496827	0.530319	0.631949	0.695008	0.456748				0.305004	0.170591	0.0351378	0.101276	0.321945	0.457787	0.444752	0.54687	0.449728	0.73218	1.41117	1.16153	0.976172	0.795726	0.751616	1.1757				0.721741	0.482252	0.151872	0.0694491	0.744327	0.486492	0.141652	0.070784	1.20603	2.24165	2.237	2.07716	1.9782	1.99441	2.02359	2.35496				2.16457	2.13688
0.325	0.534001	0.538001	0.596001	0.729002	0.795002	0.494001				0.355001	0.2	0.0419999	0.115	0.369	0.497001	0.532002	0.640002	0.486001	0.7287	1.40193	1.15344	0.97179	0.812481	0.769341	1.1714				0.7148	0.499269	0.16345	0.0579501	0.74369	0.49505	0.14277	0.0943896	1.20029	2.274	2.237	2.085	1.988	2.015	2.053	2.353				2.193	2.131
	0.581413	0.584524	0.647634	0.795725	0.857504	0.540453				0.381423	0.194735	0.0393525	0.10705		0.543645	0.605292	0.725242	0.527514		1.3969	1.15761	0.983522	0.838362	0.805024	1.16528				0.729344	0.443039	0.152066	0.0625143		0.495408	0.151102	0.0758483	1.19637		2.23908	2.08705	1.98101	2.04223	2.07919	2.35207				2.156	2.14396
0.379039	0.623137	0.636765	0.710981	0.867353	0.907353	0.586157				0.424039	0.26802	0.0745687	0.112137	0.406196	0.607628	0.634118	0.749059	0.57902	0.734274	1.39852	1.15714	0.964195	0.847318	0.832231	1.16247				0.728702	0.497104	0.178669	0.0711344	0.740681	0.424363	0.151212	0.0727139	1.19397	2.228	2.24704	2.09202	1.98161	2.06524	2.09824	2.35896				2.156	2.14016
0.430948	0.679944	0.674962	0.759951	0.884982	0.924982	0.643943				0.475948	0.318949	0.102972	0.118993	0.465941	0.638969	0.639994	0.751997	0.629949	0.73399	1.39879	1.16336	0.969924	0.845242	0.845787	1.15822				0.727281	0.503294	0.200598	0.0878334	0.741709	0.421503	0.144816	0.0719108	1.19722	2.228	2.249	2.093	1.96202	2.07699	2.10999	2.357				2.156	2.14799
0.492494	0.731574	0.733544	0.77101	0.891889	0.941819	0.700574				0.534393	0.386766	0.167615	0.286605	0.528514	0.663071	0.64405	0.751	0.683524	0.739869	1.4042	1.17089	0.970029	0.844368	0.838558	1.1703				0.735576	0.50519	0.205099	0.1528	0.745078	0.491483	0.144819	0.0699156	1.20158	2.22909	2.2531	2.09801	1.96214	2.07779	2.11771	2.37408				2.15908	2.15103
0.542258	0.78912	0.787904	0.772098	0.880489	0.923371	0.757865	0.536317			0.574297	0.462609	0.227686	0.345705	0.580297	0.670589	0.649	0.750921	0.736081	0.737003	1.41809	1.17988	1.00838	0.849722	0.821053	1.17323	1.03958			0.729505	0.490132	0.20069	0.148549	0.745988	0.485226	0.143727	0.0675139	1.21535	2.23835	2.26306	2.09904	1.9761	2.05633	2.08837	2.38228	2.4462			2.16733	2.1538
0.604977	0.84498	0.832984	0.776998	0.855009	0.892011	0.800984	0.601976			0.638977				0.644977	0.699989	0.649	0.747001	0.789981	0.745647	1.42736	1.17747	1.01757	0.830887	0.789781	1.18178	1.00901			0.740736				0.751378	0.454581	0.1446	0.0672101	1.22502	2.25599	2.266	2.101	1.981	2.02301	2.05701	2.396	2.456			2.18399
0.659569	0.90362	0.882467	0.787183	0.835675	0.847502	0.869569	0.696935	0.600534		0.693599	0.642148	0.382392	0.502284	0.700508	0.703264	0.654041	0.74697	0.856589	0.74915	1.42844	1.18425	1.02709	0.826564	0.77247	1.17469	0.974744	0.806064		0.748042	0.433089	0.167744	0.115542	0.751017	0.453925	0.146299	0.0663574	1.22791	2.26009	2.26804	2.10999	1.97801	1.99667	2.01051	2.39909	2.46012	2.51799		2.18805	2.15226
0.716076	0.965076	0.929076	0.805078	0.803042	0.798061	0.926174	0.790054	0.752934	0.757677	0.752939	0.756132	0.521012	0.533795	0.751134	0.729998	0.658098	0.743707	0.915076	0.751012	1.43107	1.1843	1.04109	0.825493	0.767097	1.17362	0.944727	0.750509	0.711365	0.751082	0.439948	0.155259	0.0736353	0.751664	0.463689	0.142174	0.0659418	1.22842	2.26908	2.27208	2.10912	1.97904	1.96447	1.96228	2.40818	2.47194	2.51686	2.52588	2.19312	2.17759
0.769954	1.01895	0.982954	0.808997	0.755041	0.75104	0.98495	0.892913	0.899875	0.941844	0.79996	0.862909	0.671872	0.723839	0.807952	0.779958	0.662996	0.729012	0.968954	0.746594	1.4236	1.17995	1.04528	0.850679	0.791	1.16471	0.93304	0.732415	0.673053	0.746184	0.398805	0.145668	0.06188	0.747833	0.489158	0.135845	0.0580167	1.21917	2.273	2.276	2.115	1.981	1.93802	1.92603	2.41699	2.469	2.51001	2.52	2.199	2.15702
0.829667	1.08166	1.03661	0.841344	0.734111	0.72698	1.0578	1.02616	1.11571	1.16796	0.856687	1.00107	0.857112	0.867082	0.876647	0.806647		0.782111	1.02764	0.737682	1.41521	1.18111	1.07278	0.908884	0.85041	1.15348	0.923619	0.739501	0.676996	0.740275	0.439912	0.141489	0.0489178	0.73612	0.490881		0.0575531	1.21292	2.28896	2.27396	2.11601	1.98107	1.91703	1.90893	2.40595	2.47093	2.49672	2.48663	2.21592	2.17498
0.896231	1.14735	1.09725	0.876094	0.745078	0.72541	1.13756	1.14283	1.28656	1.3632	0.925114	1.10786	1.06738	1.17265	0.941368	0.870391			1.09143	0.735977	1.40668	1.18347	1.09866	0.932153	0.899139	1.15007	0.938999	0.788209	0.734961	0.733152	0.447955	0.154435	0.0717815	0.739891	0.496273			1.20603	2.285	2.26996	2.11708	1.98833	1.91998	1.90221	2.40096	2.46367	2.46843	2.4492	2.20804	2.17308
0.958001	1.215	1.16				1.216	1.285	1.465	1.524	0.981001	1.201	1.237	1.356	1.01	0.890001			1.163	0.73883	1.40759	1.19161				1.15362	0.92994	0.819771	0.811751	0.74378	0.448221	0.16873	0.0989501	0.73491	0.51802			1.20389	2.285	2.268	2.121				2.399	2.447	2.44	2.409	2.21	2.177
1.03877	1.28769	1.22965	0.99255		0.80466	1.30272	1.37577	1.58254	1.63868	1.0548	1.26579	1.37495	1.50876	1.0868	0.97173			1.23572	0.743492	1.40849	1.18381	1.15526		0.998294	1.15478	0.970887	0.924577	0.896434	0.74665	0.522496	0.16793	0.112428	0.741302	0.523725			1.20648	2.27993	2.26499	2.11896	2.00911		1.93717	2.38497	2.4521	2.43274	2.37163	2.20491	2.18006
1.11673	1.35738	1.29532	1.04836		0.871515	1.37528	1.45377	1.63761	1.70662	1.13579	1.34466	1.46853	1.58384	1.16779	1.04596			1.30832	0.749735	1.41782	1.19709	1.16211		0.999398	1.16118	0.984881	0.900727	0.952463	0.754722	0.441758	0.103125	0.0716807	0.745586	0.539975			1.21721	2.2729	2.26402	2.1149	2.02017		1.95419	2.38212	2.46161	2.40558	2.33465	2.19588	2.18598
1.2039	1.42692	1.36193	1.11692	0.962915	0.947914	1.43993	1.5429	1.71891	1.73796	1.2259	1.37796	1.44503	1.57601	1.2579	1.14489			1.37493	0.757072	1.42186	1.2111	1.15264	1.03704	0.984667	1.18138	1.00461	0.960573	0.963727	0.761403	0.435097	0.130619	0.0742371	0.753431	0.537703			1.22465	2.26801	2.265	2.11001	2.02899	1.97698	1.96399	2.38799	2.44202	2.33408	2.31702	2.19001	2.185
1.29173	1.50673	1.44272	1.20087	1.06215	1.05329	1.50964	1.55503	1.72589	1.75697	1.31475	1.41334	1.44902	1.57008	1.33972	1.26014			1.45176	0.754927	1.43206	1.21454	1.13154	0.993253	0.94274	1.18336	0.992356	0.950311	0.93474	0.761105	0.461303	0.152083	0.0838659	0.749508	0.511205			1.23575	2.25697	2.26297	2.10798	2.01889	1.9799	1.96589	2.38611	2.45609	2.34332	2.32132	2.18193	2.18396
1.36551	1.58055	1.51549	1.289	1.17862	1.1837	1.57437	1.5582	1.71463	1.75339	1.39049	1.44747	1.45114	1.57792	1.41251	1.3746			1.52851	0.760598	1.4449	1.21401	1.09852	0.932072	0.890075	1.19712	1.00493	0.899049	0.877172	0.766468	0.473168	0.140367	0.0762956	0.755377	0.475652			1.24335	2.25384	2.25998	2.10592	2.00782	1.96969	1.95473	2.39702	2.46494	2.37586	2.35404	2.17498	2.18041
1.441	1.658	1.59	1.38901	1.31001	1.31901	1.643	1.568	1.696	1.723	1.465	1.471	1.458	1.574	1.488	1.455	1.20901	1.24701	1.604	0.76148	1.45263	1.21391	1.05859	0.872018	0.826687	1.20168	1.01166	0.851898	0.814608	0.76287	0.456008	0.1347	0.0640497	0.76073	0.40407	0.130539	0.0506495	1.24845	2.246	2.259	2.102	1.999	1.954	1.941	2.398	2.462	2.419	2.406	2.174	2.201
1.51069	1.72878	1.67292	1.50942	1.47293	1.493	1.7127	1.5872	1.6526	1.68555	1.53569	1.52309	1.4591	1.56397	1.55767	1.55758	1.39385	1.46864	1.67474	0.759873	1.44621	1.19975	1.01948	0.820419	0.760348	1.20063	1.00467	0.808265	0.766868	0.761159	0.41156	0.132126	0.0568742	0.75929	0.398947	0.10134	0.0387369	1.25063	2.24395	2.26802	2.10601	1.99103	1.94696	1.93308	2.40294	2.47708	2.48735	2.46151	2.17195	2.20044
1.57945	1.80661	1.76472	1.65186	1.66553	1.69284	1.78247	1.60804	1.61239	1.64008	1.60449	1.53227	1.46924	1.56104	1.62453	1.71572	1.5796	1.63537	1.74843	0.752212	1.43891	1.18627	1.00175	0.799495	0.730593	1.19395	1.00637	0.804781	0.760019	0.756885	0.441907	0.135735	0.0572414	0.748453	0.453914	0.118503	0.0435932	1.23818	2.23902	2.27008	2.10704	1.99392	1.94327	1.94151	2.39706	2.485	2.52261	2.51272	2.167	2.14498
1.65198	1.88697	1.85097	1.79495	1.84194	1.88494	1.85598	1.65998	1.58201	1.59402	1.67898	1.546	1.481	1.563	1.70098	1.85196	1.80992	1.90391	1.81998	0.744792	1.42747	1.179	0.988924	0.787754	0.723712	1.18716	1.02739	0.852854	0.821	0.745614	0.435762	0.138499	0.0548108	0.745111	0.466626	0.140153	0.0562659	1.23062	2.24	2.274	2.109	1.99	1.957	1.96699	2.4	2.485	2.55299	2.54899	2.167	2.144
1.73182	1.96677	1.93082	1.92924	2.01881	2.0876	1.92691	1.71576	1.59918	1.59329	1.75782	1.61779	1.49528	1.56304	1.78076	1.96285	2.01176	2.12987	1.90379	0.736517	1.41809	1.17442	0.981918	0.794464	0.753985	1.17352	1.04333	0.89154	0.861766	0.736612	0.47775	0.145028	0.0547776	0.737823	0.473621	0.155152	0.0811358	1.22224	2.2449	2.27907	2.11094	1.98805	1.97332	2.01021	2.40087	2.49384	2.55112	2.56404	2.16894	2.13805
1.81474	2.04461	2.0138	2.05451	2.19976	2.24796	2.01853		1.61829		1.84084	1.69765	1.52396	1.56741	1.85773	2.0489	2.18643	2.3152	1.98365	0.733308	1.40962	1.17865	0.999809	0.846832	0.826621	1.16602		0.899588		0.737874	0.493346	0.167782	0.0577245	0.730291	0.457798	0.149878	0.0922774	1.2159	2.23504	2.28608	2.10524	1.99286	2.0052	2.03196	2.38804		2.56298		2.16294	2.14322
1.90199	2.12499	2.10399	2.17999	2.33799	2.39599	2.09499		1.683		1.93299	1.77999	1.572	1.588	1.94399	2.14399	2.258	2.375	2.06599	0.73569	1.41527	1.17186	1.01824	0.878918	0.882666	1.16889		0.908469		0.74055	0.485121	0.178899	0.0689493	0.73235	0.4527	0.172259	0.127648	1.21875	2.237	2.29	2.117	1.986	2.015	2.08	2.39		2.562		2.16	2.154
1.99999	2.21993	2.195	2.28962	2.45163	2.49656	2.19				2.03595	1.87032	1.63906	1.64524	2.03604	2.2206	2.28621	2.40418	2.15897	0.742715	1.42157	1.17447	1.01157	0.902974	0.918075	1.17532				0.7459	0.464092	0.175242	0.0705007	0.740903	0.440845	0.14291	0.0761822	1.2223	2.24406	2.28701	2.11507	1.98801	2.05998	2.11589	2.38699				2.16904	2.15699
2.09787	2.31287	2.29381	2.35091	2.51366	2.55176	2.28891				2.12985	2.00178	1.74441	1.86539	2.13883	2.28009	2.30733	2.4221	2.25487	0.733345	1.43047	1.17298	1.00942	0.902969	0.916837	1.17076				0.734096	0.458029	0.19199	0.146586	0.734308	0.433585	0.133131	0.0607112	1.22671	2.25021	2.28808	2.12194	1.98836	2.05812	2.10482	2.38596				2.17321	2.15618
2.1919	2.4069	2.3849	2.39695	2.54696	2.58996	2.3849				2.2229	2.14185	1.86587	1.98587	2.2309	2.33494	2.32398	2.42699	2.3489	0.729564	1.43458	1.17253	0.979432	0.88426	0.877373	1.17654				0.729345	0.436313	0.194018	0.148878	0.731703	0.435358	0.130173	0.0557354	1.22858	2.26099	2.292	2.119	1.95603	2.06399	2.09601	2.384				2.18399	2.16499
2.29094	2.50402	2.46792	2.42846	2.55286	2.58384	2.46999	2.28538	2.20687	2.21512	2.31588	2.30754	2.03094	2.15074	2.33598	2.35376	2.3311	2.42533	2.44496	0.729126	1.43922	1.17155	0.992522	0.829698	0.824583	1.17501	1.00554	0.820788	0.785243	0.7308	0.421551	0.177689	0.133051	0.72945	0.426811	0.129473	0.0521048	1.23346	2.28117	2.29295	2.12195	2.00192	2.02379	2.05166	2.39596	2.47787	2.51493	2.52672	2.20313	2.1703
2.3827	2.60389	2.55766	2.47272	2.53879	2.56851	2.56714	2.41953	2.39041	2.42284	2.40158	2.45796	2.221	2.22652	2.43175	2.42731	2.3416	2.45657	2.53881	0.734528	1.44193	1.17033	0.983402	0.785552	0.767091	1.17006	0.95634	0.759109	0.75797	0.734682	0.441856	0.159672	0.0696218	0.736252	0.407321	0.127034	0.0836128	1.23585	2.29692	2.28792	2.11708	1.9939	2.00379	2.01861	2.39171	2.46508	2.50757	2.49943	2.21592	2.19851
2.46803	2.69903	2.64103	2.50902	2.528	2.544	2.67503	2.54705	2.61206	2.66606	2.48103	2.60704	2.42207	2.45408	2.52003	2.49299		2.43502	2.63003	0.738941	1.44098	1.17264	0.994581	0.787172	0.749549	1.15739	0.941234	0.744992	0.720753	0.73778	0.448674	0.126593	0.0531135	0.741881	0.482803		0.0571034	1.23683	2.293	2.284	2.121	1.989	1.993	1.999	2.377	2.469	2.486	2.47099	2.212	2.17401
2.55918	2.79115	2.7251	2.56268	2.52928	2.53524	2.77219	2.69766	2.81543	2.85977	2.57119	2.75052	2.6558	2.70235	2.61518	2.46774			2.72116	0.740693	1.43986	1.17562	1.03235	0.826826	0.781073	1.15873	0.955169	0.784462	0.766026	0.738688	0.463535	0.103667	0.0322359	0.7445	0.428059			1.23463	2.29209	2.28596	2.11799	1.98199	1.97904	1.98396	2.38411	2.458	2.48166	2.44928	2.20712	2.19106
2.65727	2.88597	2.81597	2.61962	2.55302	2.5561	2.87136	2.83522	3.01572	3.08722	2.67025	2.87614	2.88659	2.97781	2.71327	2.52986	2.387	2.45346	2.81725	0.740884	1.43606	1.18151	1.07522	0.879464	0.844758	1.16033	0.969594	0.861587	0.882735	0.73774	0.480987	0.109343	0.0547221	0.745893	0.450756	0.0953585	0.0302396	1.23266	2.29878	2.28304	2.11702	1.9813	1.98213	1.98117	2.39268	2.45815	2.45298	2.39052	2.21672	2.19604
2.76352	2.96803	2.91203	2.70203	2.61804	2.62154	2.97801	3.02098	3.20697	3.23448	2.78002	2.99302	3.09945	3.22094	2.81251	2.81952	2.788	2.87103	2.91702	0.750938	1.42106	1.187	1.11174	0.927236	0.898997	1.16556	0.986971	0.975554	0.998683	0.753093	0.481809	0.167851	0.102339	0.749943	0.448764	0.124001	0.0600339	1.22125	2.26503	2.2365	2.09049	1.9725	1.963	1.9635	2.35202	2.4375	2.35702	2.33151	2.18603	2.17101
2.87026	3.06963	3.01017	2.7868	2.69978	2.7058	3.07026	3.12119	3.29771	3.31873	2.88822	3.07718	3.1738	3.34315	2.91284	3.11058	3.19195	3.32874	3.01865	0.742637	1.42352	1.19225	1.14174	0.964872	0.918155	1.17864	0.995151	1.01971	1.02597	0.746557	0.466916	0.177958	0.0904318	0.740062	0.477551	0.154409	0.081821	1.22461	2.27823	2.23454	2.08706	1.98195	1.97689	1.96947	2.35744	2.44492	2.33802	2.32399	2.19872	2.17038
2.96761	3.16598	3.1061	2.88918	2.81674	2.82634	3.16216	3.17609	3.36025	3.40005	2.98454	3.15505	3.2278	3.36481	3.01559	3.16947	3.25344	3.36764	3.11404	0.74527	1.42583	1.196	1.12336	0.938442	0.889008	1.16647	0.976923	1.01015	1.01511	0.75214	0.494354	0.161849	0.0764163	0.739865	0.481925	0.135514	0.052637	1.22632	2.2595	2.23644	2.08456	1.98251	1.97433	1.96789	2.36184	2.47004	2.37047	2.35333	2.18046	2.1665
3.0791	3.26116	3.20708	3.00361	2.95463	2.97565	3.25508	3.22453	3.40399	3.42849	3.0931	3.23552	3.25002	3.36801	3.1281	3.14224	3.14292	3.26793	3.20717	0.734878	1.41506	1.18934	1.09818	0.903483	0.854982	1.16982	0.977713	0.896361	0.894963	0.739648	0.483521	0.160117	0.0620406	0.732098	0.461855	0.210968	0.129272	1.22036	2.25048	2.18901	2.09	1.97749	1.95799	1.957	2.3615	2.44551	2.38953	2.36904	2.16898	2.164
3.19917	3.36256	3.32045	3.15498	3.16365	3.20031	3.3306	3.25645	3.37514	3.38724	3.22418	3.27954	3.26282	3.37293	3.24217	3.29483	3.08877	3.2256	3.31349	0.760861	1.4232	1.18647	1.03095	0.825434	0.776647	1.1794	0.933399	0.754641	0.749986	0.762576	0.481863	0.164843	0.0624048	0.759438	0.44572	0.158359	0.111385	1.22849	2.20838	2.1959	2.05899	1.9391	1.9261	1.93196	2.35204	2.43083	2.42937	2.42223	2.13836	2.15196
3.28643	3.46433	3.41637	3.30402	3.35772	3.41459	3.43134	3.27985	3.29255	3.33237	3.30448	3.32271	3.27194	3.37002	3.33539	3.4311	3.24594	3.30248	3.40242	0.74899	1.42568	1.1778	1.0326	0.830273	0.774995	1.18514	0.983252	0.780875	0.734792	0.747532	0.445433	0.151659	0.057314	0.750958	0.446195	0.136014	0.0554222	1.22765	2.20601	2.20693	2.07191	1.95589	1.92898	1.95385	2.34902	2.43795	2.48265	2.46671	2.13403	2.14604
3.38621	3.57421	3.53125	3.49838	3.58052	3.66342	3.5452	3.34716	3.29605	3.30304	3.40722	3.3601	3.28702	3.37998	3.43121	3.59429	3.49961	3.56168	3.50423	0.734076	1.42617	1.17329	1.00793	0.813684	0.791638	1.18116	1.03439	0.840396	0.7936	0.732623	0.476758	0.138389	0.0473959	0.736349	0.473449	0.130894	0.0509293	1.22514	2.20999	2.21203	2.06802	1.94901	1.98704	1.99611	2.34202	2.43801	2.47504	2.48702	2.13799	2.13099
3.4805	3.66752	3.63929	3.66437	3.80839	3.85004	3.63261	3.41689	3.31963	3.32269	3.50544	3.40627	3.29684	3.37016	3.52255	3.72197	3.76775	3.86223	3.6054	0.750086	1.42281	1.17522	0.995921	0.837532	0.843714	1.18833	1.06031	0.891608	0.85095	0.747258	0.506685	0.146885	0.0631895	0.753439	0.49932	0.150312	0.0769867	1.22434	2.20508	2.22381	2.07588	1.95294	2.00275	2.04522	2.34988	2.44391	2.49469	2.49389	2.13505	2.12706
3.58737	3.7694	3.74737	3.81213	3.96807	4.01205	3.73838	3.50945	3.38958	3.38662	3.61138	3.48156	3.33378	3.37298	3.62937	3.8244	3.94397	4.07476	3.7084	0.756265	1.41891	1.17471	1.01495	0.877603	0.913946	1.17441	1.07321	0.915612	0.889018	0.755045	0.522141	0.175689	0.0619787	0.757895	0.473337	0.190592	0.121596	1.22486	2.21096	2.23493	2.08097	1.94306	2.02686	2.07582	2.34901	2.44798	2.495	2.49599	2.13699	2.13197
3.69528	3.86525	3.85026	3.94923	4.10422	4.14319	3.83025			3.45228	3.72827	3.57332	3.38219	3.42439	3.72829	3.92421	4.11403	4.24105	3.80526	0.766116	1.42517	1.18176	1.03208	0.951816	0.987956	1.18727			0.893742	0.769114	0.480887	0.16296	0.0767645	0.763338	0.457424	0.155537	0.105326	1.22583	2.20903	2.23801	2.085	1.952	2.08602	2.11298	2.36301			2.504	2.14004	2.13502
3.80622	3.96244	3.95138	4.03857	4.1916	4.21977	3.92941			3.56125	3.83627	3.69899	3.45877	3.5805	3.84119	4.00766	4.12581	4.2597	3.90638	0.760441	1.42726	1.1851	1.03716	0.973995	1.0024	1.1915			0.898661	0.762801	0.463971	0.170922	0.122094	0.758429	0.471042	0.142607	0.0877418	1.22666	2.22278	2.24194	2.085	1.95102	2.09289	2.10513	2.36891			2.504	2.15476	2.14189
3.92134	4.05944	4.04447	4.10164	4.2616	4.28264	4.03042			3.70716	3.95134	3.86107	3.60615	3.72716	3.95236	4.09251	4.17472	4.2948	4.00742	0.752406	1.42835	1.18158	1.01697	0.942277	0.975459	1.18513			0.859887	0.752082	0.457327	0.166795	0.121428	0.75327	0.450998	0.137001	0.06517	1.22858	2.23095	2.24697	2.09097	1.95995	2.08902	2.10003	2.37596			2.50897	2.15798	2.15194
4.02318	4.16118	4.13715	4.16404	4.28502	4.31801	4.12518	3.92625	3.88033	3.88233	4.05318	4.0223	3.73931	3.86213	4.05719	4.1651	4.18702	4.295	4.10818	0.745565	1.43285	1.18274	0.997249	0.881266	0.908386	1.18174	1.021	0.827101	0.807716	0.747043	0.457313	0.187975	0.143256	0.744828	0.458287	0.133188	0.0607166	1.2323	2.24105	2.24699	2.08299	1.92305	2.0639	2.06791	2.379	2.46201	2.51501	2.51101	2.16904	2.16102
4.12833	4.26239	4.22461	4.18763	4.29878	4.32292	4.22836	4.06775	4.06999	4.07199	4.15341	4.19132	3.91521	3.9378	4.16528	4.22406	4.1998	4.29303	4.21235	0.742971	1.43672	1.18996	1.014	0.833341	0.831983	1.17623	0.975177	0.770439	0.742741	0.743053	0.436363	0.156657	0.0727688	0.743698	0.428158	0.126565	0.0588004	1.23222	2.26758	2.23912	2.07611	1.95352	2.00789	2.0178	2.37802	2.46594	2.51795	2.51395	2.19263	2.1738
4.22542	4.36638	4.32341	4.24068	4.30099	4.33692	4.33834	4.22208	4.26285	4.30262	4.24744	4.34409	4.13668	4.23024	4.26739	4.28365	4.20596	4.25722	4.31439	0.745982	1.4418	1.1868	1.0037	0.795792	0.752066	1.17096	0.946638	0.742036	0.703441	0.743437	0.439996	0.109065	0.0502196	0.749286	0.44594	0.124323	0.056454	1.23374	2.27595	2.23502	2.07699	1.95798	1.97122	1.9842	2.37204	2.46501	2.51502	2.49909	2.19896	2.18593
4.32321	4.46721	4.4172	4.29712	4.29805	4.31904	4.45125	4.39233	4.48448	4.53853	4.3452	4.49629	4.37647	4.3887	4.36822	4.35115		4.35505	4.41822	0.753398	1.44916	1.19297	1.02959	0.816914	0.765434	1.17823	0.953981	0.757652	0.723717	0.750067	0.474028	0.117803	0.0567116	0.757339	0.491947		0.0608139	1.23793	2.284	2.228	2.082	1.948	1.95098	1.95099	2.36702	2.44699	2.47494	2.45788	2.207	2.188
4.4234	4.56346	4.50953	4.35507	4.32359	4.33869	4.56616	4.54752	4.70842	4.78506	4.43753	4.6338	4.59845	4.71479	4.47037	4.42187		4.37961	4.51938	0.761894	1.44984	1.198	1.05869	0.851586	0.80485	1.18057	0.973095	0.819374	0.816242	0.757836	0.482613	0.128637	0.0574581	0.766356	0.513791		0.0157695	1.24112	2.284	2.22997	2.08102	1.94702	1.94313	1.94509	2.37586	2.44109	2.44449	2.39993	2.20602	2.18997
4.53336	4.67137	4.6124	4.41764	4.36277	4.38274	4.68232	4.69713	4.96649	4.99478	4.54935	4.7543	4.84953	4.97648	4.57837			4.43666	4.6224	0.75864	1.44785	1.2079	1.0867	0.887202	0.830373	1.1798	0.980309	0.920547	0.895828	0.754938	0.469528	0.142081	0.0843111	0.762852			0.115714	1.23976	2.27704	2.22801	2.07802	1.95197	1.94499	1.95196	2.37004	2.44498	2.35453	2.35625	2.19606	2.19199
4.64629	4.77525	4.71627	4.50426	4.43424	4.44924	4.78926	4.76948	4.98839	5.08518	4.6583	4.83432	5.01216	5.14418	4.69428		4.38023	4.49523	4.72726	0.76118	1.44686	1.20901	1.1046	0.911007	0.872673	1.18841	0.992819	0.968825	1.00869	0.764074	0.496698	0.128818	0.143534	0.758746		0.189782	0.146515	1.2414	2.27602	2.23201	2.08099	1.96001	1.961	1.95201	2.364	2.43696	2.39681	2.31698	2.19403	2.17802
4.76218	4.87543	4.82529	4.60738	4.53049	4.54352	4.89238	4.96099	5.14553	5.15786	4.77812	4.96396	5.076	5.21489	4.80723		4.47353	4.58755	4.83235	0.76115	1.44154	1.20463	1.11573	0.92565	0.861919	1.18915	0.988439	1.02267	1.03304	0.757592	0.428028	0.12821	0.101205	0.765189		0.214482	0.172541	1.2398	2.28388	2.23495	2.07805	1.96591	1.961	1.95692	2.36302	2.42223	2.3202	2.30814	2.20483	2.18588
4.88424	4.97935	4.94127	4.72725	4.65522	4.6702	4.99138	5.05641	5.23246		4.90322	5.05643	5.13463	5.24979	4.92626	4.86613	4.58828	4.70626	4.94032	0.748013	1.43469	1.19283	1.09953	0.907189	0.842472	1.18344	0.939958	0.991523		0.748954	0.431581	0.123063	0.0555657	0.748	0.511163	0.216847	0.176458	1.23324	2.26015	2.24096	2.078	1.96401	1.94808	1.95104	2.36399	2.42796	2.31006		2.17718	2.18501
4.99119	5.08921	5.0522	4.87129	4.80937	4.83336	5.10121	5.06013			5.00319	5.1361	5.16601	5.261	5.03519	5.02329		4.85026	5.0472	0.739653	1.43414	1.18169	1.06218	0.8675	0.800025	1.17829	0.988829			0.740718	0.451972	0.119039	0.0487668	0.739867	0.48589		0.156046	1.23528	2.26199	2.24201	2.082	1.95499	1.93497	1.93199	2.355	2.42703			2.18099	2.18206
5.08253	5.18938	5.14845	5.0137	4.99008	5.00719	5.2004	5.12397			5.09453	5.18619	5.17092	5.26198	5.12948	5.16472		4.974	5.14345	0.736048	1.4432	1.17988	1.02431	0.818973	0.749161	1.17194	0.959493			0.735042	0.438645	0.113883	0.0471954	0.738522	0.447273		0.129843	1.2377	2.25806	2.24495	2.08298	1.94811	1.92024	1.92905	2.355	2.44176			2.17706	2.21054
5.1912	5.30826	5.27584	5.2136	5.25193	5.28638	5.30773	5.17242	5.226	5.23379	5.21119	5.25888	5.1911	5.27084	5.23324	5.32766	5.19436	5.20379	5.2657	0.72777	1.43653	1.17276	0.991537	0.782755	0.726726	1.17092	0.960934	0.755725	0.721989	0.727427	0.411029	0.107661	0.0416874	0.729613	0.430434	0.102666	0.0426969	1.23096	2.234	2.24852	2.08304	1.96402	1.94436	1.95437	2.35949	2.44962	2.47811	2.4755	2.15805	2.19931
5.28865	5.40917	5.39319	5.36928	5.46533	5.53227	5.41167	5.21509	5.20759	5.22404	5.30816	5.27059	5.20202	5.26953	5.33114	5.47221	5.37589	5.42895	5.36517	0.728992	1.43577	1.17003	0.989766	0.792504	0.774988	1.17056	0.989688	0.778925	0.760189	0.727388	0.429165	0.130998	0.0568158	0.732151	0.457627	0.116733	0.0468208	1.2339	2.23698	2.25852	2.09802	1.98098	1.96709	2.00109	2.3525	2.457	2.50852	2.49902	2.16248	2.16446
5.38243	5.51229	5.51025	5.54103	5.66945	5.76186	5.50019	5.28809	5.26181	5.26165	5.40739	5.32636	5.21156	5.28852	5.41848	5.60105	5.61364	5.69947	5.47127	0.735738	1.43709	1.16924	0.994602	0.815496	0.825432	1.18094	1.01363	0.799464	0.794189	0.73953	0.498627	0.13509	0.0756029	0.733336	0.486732	0.134801	0.0693926	1.23602	2.22811	2.26894	2.10791	1.96918	2.0187	2.07933	2.37395	2.46099	2.51892	2.51194	2.1551	2.14068
5.49317	5.61921	5.6288	5.69889	5.86536	5.9266	5.6133		5.30153	5.31932	5.52465	5.38243	5.23601	5.32104	5.52416	5.70978	5.82197	5.98618	5.57624	0.755002	1.43692	1.1722	1.00605	0.895577	0.929215	1.17617		0.877509	0.858228	0.757612	0.480477	0.139194	0.0802477	0.753224	0.48768	0.185825	0.108627	1.24362	2.22601	2.275	2.1086	1.98141	2.07451	2.10845	2.35442		2.51312	2.50706	2.15101	2.14255
5.59456	5.72158	5.74254	5.84155	6.01654	6.04204	5.71205		5.37392	5.38193	5.62255	5.48905	5.29353	5.36455	5.62657	5.80908	6.01683	6.13683	5.68256	0.751204	1.43318	1.17429	1.0217	0.95499	0.990799	1.18635		0.896409	0.878028	0.752516	0.494273	0.161657	0.0996525	0.750895	0.466047	0.150533	0.105633	1.23509	2.232	2.27851	2.114	1.983	2.103	2.139	2.36102		2.51899	2.51	2.1575	2.13951
5.72023	5.83715	5.84177	5.94699	6.10661	6.13409	5.81523	5.59329	5.49049	5.49049	5.7269	5.60118	5.35885	5.42097	5.75722	5.91502	6.02165	6.14547	5.79921	0.736473	1.41543	1.17648	1.0279	0.996296	1.03708	1.18621	1.05667	0.895918	0.880697	0.725609	0.456787	0.153858	0.0931887	0.73718	0.461255	0.155803	0.0965858	1.21569	2.22302	2.26805	2.11695	1.98398	2.12925	2.14582	2.37447	2.45208	2.50801	2.50801	2.16402	2.14344
5.82922	5.93922	5.94022	6.01605	6.17713	6.20028	5.9041	5.70712	5.62308	5.62317	5.85916	5.78159	5.52346	5.63938	5.86499	6.01051	6.07838	6.18619	5.90614	0.729023	1.41464	1.17616	1.02125	0.974448	1.02229	1.17967	1.0237	0.853259	0.854125	0.729147	0.426547	0.161609	0.118846	0.730319	0.450792	0.153357	0.0760514	1.2134	2.22521	2.27185	2.09998	1.96987	2.09941	2.11643	2.391	2.45902	2.50929	2.5091	2.15908	2.14698
5.93319	6.0432	6.04417	6.06507	6.23006	6.26006	6.00219	5.80624	5.76731	5.77133	5.96019	5.94926	5.6853	5.79715	5.9582	6.08111	6.09602	6.19501	6.0062	0.732431	1.42237	1.16793	1.00967	0.927583	0.957385	1.17029	1.00628	0.814391	0.800145	0.732725	0.429644	0.161956	0.120402	0.733538	0.461114	0.148528	0.0667675	1.21689	2.23502	2.265	2.09899	1.964	2.07193	2.0899	2.39099	2.46	2.52299	2.51398	2.16303	2.14601
6.04108	6.15816	6.14301	6.10662	6.26478	6.29307	6.11222	5.94687	5.94653	5.96582	6.06809	6.10073	5.85876	5.88718	6.07711	6.14357	6.1091	6.20065	6.12117	0.733268	1.42688	1.177	1.0183	0.882673	0.873039	1.16962	0.971015	0.768635	0.762592	0.735621	0.420292	0.131026	0.0580838	0.732355	0.43453	0.141504	0.0595239	1.21713	2.24827	2.26492	2.09094	1.96395	2.03149	2.03251	2.3851	2.46192	2.51489	2.50472	2.18023	2.1522
6.137	6.26114	6.23291	6.16207	6.24598	6.29837	6.22061	6.11353	6.17179	6.21571	6.16498	6.25428	6.10365	6.16846	6.17596	6.19355	6.11918	6.17259	6.22504	0.740257	1.43235	1.18608	1.01595	0.818414	0.7901	1.16808	0.951558	0.753086	0.724109	0.739308	0.426137	0.124929	0.0522792	0.742523	0.438663	0.125957	0.0574352	1.22561	2.27206	2.25787	2.08608	1.95992	1.98626	1.98918	2.39377	2.45468	2.50426	2.4795	2.2	2.17
6.2299	6.36089	6.3219	6.21195	6.245	6.26903	6.34187	6.27782	6.39476	6.43476	6.2569	6.40683	6.31976	6.37577	6.2669	6.21897	6.17394	6.29287	6.3199	0.748021	1.43773	1.19359	1.02487	0.815353	0.784057	1.17624	0.956594	0.777573	0.749622	0.746192	0.446448	0.140713	0.0503821	0.751031	0.389953	0.113743	0.0660505	1.22907	2.275	2.25201	2.09	1.956	1.95204	1.95104	2.38301	2.44002	2.47004	2.45603	2.2	2.17
6.33421	6.45812	6.42504	6.26586	6.26159	6.28448	6.45829	6.42869		6.6649	6.3582	6.54942	6.55921	6.66758	6.37428	6.32498		6.40346	6.42314	0.754283	1.43747	1.19639	1.05474	0.846659	0.804511	1.18487	0.982589		0.83209	0.751004	0.463173	0.159537	0.0861388	0.758651	0.506826		0.195562	1.23324	2.27215	2.24799	2.09101	1.95908	1.94708	1.95303	2.37598	2.43107		2.41154	2.19812	2.17501
6.44035	6.55609	6.51619	6.34147	6.31349	6.32764	6.57113	6.57868		6.83068	6.46323	6.67315	6.75272	6.89268	6.48627	6.41115	6.24527	6.35829	6.52315	0.758867	1.43981	1.20473	1.08665	0.884433	0.851226	1.19227	0.993739		0.929732	0.756554	0.431813	0.146826	0.131924	0.7622	0.519519	0.182607	0.141403	1.23822	2.285	2.2468	2.0919	1.96614	1.95422	1.95618	2.37394	2.43706		2.37096	2.20804	2.17614
6.55317	6.65614	6.62115	6.41212	6.38513	6.40613	6.67314	6.8031		6.9591	6.57018	6.77613	6.93106	7.06905	6.59517		6.30612	6.42013	6.62614	0.759656	1.43928	1.20696	1.09405	0.889386	0.863996	1.19677	0.957772		1.00171	0.758168	0.438639	0.126066	0.10912	0.762175		0.213119	0.172722	1.23712	2.28498	2.237	2.087	1.97302	1.965	1.965	2.371	2.43998		2.32102	2.20998	2.18301
6.67629	6.76021	6.73117	6.50443	6.48442	6.50452	6.77821				6.70026	6.87201	6.97866	7.10948	6.71929		6.39832	6.51528	6.73021	0.749493	1.43399	1.19811	1.09364	0.886528	0.867948	1.1917				0.74925	0.423385	0.137811	0.0939063	0.751089		0.219923	0.181411	1.23428	2.273	2.23799	2.08401	1.984	1.96695	1.96392	2.36799				2.19502	2.19299
6.78995	6.86702	6.83406	6.63102	6.6103	6.63942	6.88506		7.06983		6.81087	6.96068	7.03615	7.151	6.83308	6.78448	6.51433	6.62835	6.83702	0.741868	1.43454	1.19185	1.07727	0.871957	0.847193	1.18136		0.960875		0.741395	0.435953	0.119751	0.0537746	0.743945	0.49794	0.212997	0.175263	1.23292	2.27287	2.23706	2.08513	1.98383	1.96275	1.95685	2.36698		2.37759		2.19681	2.19196
6.88089	6.96088	6.92988	6.77182	6.76381	6.7988	6.98088		7.15489		6.89789	7.0389	7.04299	7.151	6.92988	6.9468	6.62286	6.73786	6.93088	0.738055	1.44425	1.18853	1.05199	0.845264	0.813313	1.17593		0.839083		0.739283	0.437009	0.120259	0.0511932	0.738587	0.435968	0.201674	0.164703	1.23462	2.26701	2.24	2.09099	1.97601	1.95101	1.95001	2.366		2.40497		2.18801	2.19
6.98009	7.07116	7.03721	6.92089	6.94249	6.9808	7.07508		7.09583	7.14267	7.00012	7.09161	7.05505	7.15893	7.02505	7.05359	6.83086	6.89538	7.03513	0.742907	1.45045	1.18566	1.02522	0.816633	0.788655	1.18433		0.770888	0.7467	0.743015	0.435185	0.118446	0.0452221	0.744499	0.415413	0.0778977	0.014228	1.24395	2.26203	2.24914	2.09403	1.97303	1.9524	1.96037	2.38509		2.47022	2.45443	2.18502	2.21815
7.07699	7.17405	7.14546	7.08938	7.16416	7.2284	7.1712		7.08141	7.11394	7.10009	7.14539	7.05923	7.15304	7.11893	7.19521	6.9977	7.02159	7.13603	0.748088	1.45947	1.19083	1.00503	0.803601	0.771239	1.19332		0.756689	0.725814	0.747141	0.409786	0.115562	0.0428066	0.750661	0.426277	0.109255	0.0499168	1.25269	2.26506	2.26125	2.09719	1.97625	1.98708	1.99341	2.39286		2.48958	2.49246	2.1871	2.23001
7.17113	7.27113	7.26216	7.24919	7.36124	7.38929	7.27513		7.10104		7.19913	7.16407	7.07002	7.155	7.21012	7.34717	7.22035	7.28638	7.23213	0.757005	1.4634	1.19426	1.01916	0.834894	0.833662	1.19856		0.794954		0.756667	0.426236	0.119934	0.0435951	0.758742	0.475831	0.116132	0.0540399	1.26191	2.26799	2.27301	2.10602	1.98799	1.99103	2.01308	2.386		2.51703		2.19199	2.18298
7.27126	7.37217	7.38835	7.40279	7.55401	7.61577	7.3801		7.13676		7.29933	7.21948	7.0842	7.15414	7.30218	7.48022	7.49636	7.58364	7.33818	0.768544	1.46665	1.1996	1.02803	0.869941	0.8833	1.21496		0.798576		0.769914	0.501186	0.123214	0.0476463	0.768259	0.499871	0.141908	0.0704478	1.26746	2.259	2.2791	2.11907	1.98392	2.0177	2.07733	2.38688		2.5382		2.184	2.16812
7.38126	7.4742	7.50624	7.55882	7.72896	7.76984	7.47628		7.21067		7.41524	7.26303	7.10207	7.16664	7.40532	7.58714	7.7017	7.81366	7.44118	0.784127	1.46889	1.19448	1.0409	0.950448	0.958915	1.2304		0.857842		0.783799	0.48025	0.122742	0.0507788	0.785083	0.501617	0.174132	0.140336	1.27713	2.2591	2.28806	2.12506	1.97721	2.07843	2.10668	2.37727		2.5491		2.18398	2.17806
7.48889	7.57889	7.61289	7.69286	7.86986	7.90486	7.58489		7.62358		7.52189	7.3599	7.15295	7.19697	7.51589	7.6889	7.87782	7.98782	7.5449	0.774949	1.46963	1.19893	1.04817	0.98986	1.01488	1.22054		1.00651		0.777087	0.475974	0.12283	0.0521486	0.773801	0.458164	0.126149	0.0939469	1.27487	2.264	2.291	2.128	1.98699	2.09898	2.13897	2.38999		2.26828		2.183	2.181
7.60228	7.68211	7.71412	7.78973	7.96578	7.98184	7.69031		7.92303		7.6303	7.49195	7.23561	7.34862	7.63227	7.798	7.90542	8.00605	7.65113	0.763162	1.46654	1.19658	1.04068	1.00196	1.02754	1.2224		1.04419		0.76521	0.454833	0.141685	0.10695	0.762598	0.452609	0.119482	0.0694925	1.27073	2.27309	2.29207	2.13311	1.99303	2.11993	2.135	2.39793		2.17608		2.19705	2.18295
7.7152	7.78018	7.81286	7.85397	8.03385	8.05566	7.80622		7.84163		7.74505	7.66456	7.37805	7.4894	7.74435	7.88684	7.94219	8.01017	7.7512	0.756147	1.46217	1.18069	1.0183	0.985175	0.996681	1.20126		0.973565		0.758011	0.466923	0.178626	0.143985	0.756116	0.461928	0.122051	0.0660223	1.26693	2.28138	2.29802	2.14296	1.99604	2.11364	2.13441	2.39194		2.27025		2.20136	2.17915
7.78724	7.86974	7.8817	7.89906	8.07301	8.08605	7.86876	7.60443	7.75329		7.81573	7.79385	7.4794	7.52973	7.82075	7.95166	7.95952	8.04756	7.84025	0.742189	1.45053	1.18283	0.997357	0.902113	0.925406	1.19257	1.01435	0.880137		0.741688	0.462491	0.169569	0.10602	0.744295	0.441625	0.102237	0.0566304	1.24771	2.28253	2.294	2.132	1.99801	2.09696	2.10698	2.40501	2.51003	2.42943		2.20553	2.18054
7.8908	7.97079	7.9706	7.93701	8.08738	8.12218	7.97877	7.73519	7.82824	7.7437	7.91525	7.94991	7.65462	7.66273	7.92985	8.01889	7.97615	8.078	7.94524	0.729145	1.44779	1.17658	0.986333	0.839609	0.846939	1.17939	0.991545	0.892522	0.762573	0.728324	0.43387	0.140061	0.073429	0.732044	0.440833	0.106295	0.0543701	1.24142	2.29624	2.29451	2.131	2.00851	2.10138	2.10511	2.40656	2.51797	2.38061	2.55791	2.21874	2.20411
7.96617	8.06917	8.03901	7.96641	8.08072	8.09405	8.03573	7.90168	7.9225	7.94932	7.9971	8.06444	7.82299	7.86576	8.00229	8.06116	7.97283	8.07821	8.03329	0.734371	1.43985	1.18876	0.99757	0.799546	0.787595	1.19124	0.977574	0.759001	0.73437	0.734389	0.413714	0.133124	0.0632706	0.735303	0.411106	0.112348	0.0529083	1.22783	2.29412	2.282	2.12209	2.01291	2.05584	2.07512	2.43475	2.51586	2.55572	2.55047	2.22195	2.20695
8.0581	8.16109	8.1241	8.02606	8.06902	8.09601	8.15111	8.05717	8.15522	8.17424	8.0861	8.21016	8.03424	8.10926	8.0991	8.11006	8.00803		8.1301	0.756818	1.44569	1.19647	1.00392	0.786721	0.767506	1.19236	0.967599	0.766698	0.727232	0.758038	0.431266	0.119387	0.0540242	0.756148	0.445215	0.12281		1.23724	2.29902	2.28199	2.126	2.00901	2.04897	2.03799	2.42399	2.50998	2.54396	2.52797	2.22002	2.20501
8.15947	8.25429	8.22031	8.08369	8.08648	8.11036	8.26453	8.2288	8.37351	8.41588	8.18145	8.36964	8.27018	8.36744	8.1985	8.17284			8.22536	0.764723	1.4549	1.20708	1.02817	0.808391	0.764073	1.20163	0.977242	0.804991	0.779983	0.766203	0.476804	0.155471	0.078021	0.76366	0.50943			1.25183	2.31813	2.27604	2.12997	2.01699	2.01618	2.02693	2.41601	2.49185	2.50859	2.4963	2.24212	2.21108
8.27157	8.35336	8.32031	8.1364	8.12269	8.13798	8.38163	8.3668	8.56515	8.63439	8.2925	8.49441	8.51331	8.63063	8.31366	8.23815			8.32943	0.774829	1.46486	1.21815	1.07281	0.857854	0.820994	1.21512	1.00962	0.904377	0.875906	0.775583	0.472589	0.162288	0.0952031	0.774311	0.539811			1.25703	2.32779	2.27886	2.12802	2.01616	2.02995	2.02211	2.41695	2.48116	2.47688	2.44276	2.25084	2.21707
8.38137	8.45432	8.41929	8.19623	8.15224	8.18021	8.49433	8.52954	8.74246	8.77928	8.39937	8.59725	8.74043	8.87138	8.42737	8.33037			8.43331	0.782017	1.46719	1.22066	1.0983	0.892204	0.87878	1.21464	1.01419	0.963338	0.973246	0.783405	0.471013	0.161786	0.123522	0.780729	0.55907			1.25807	2.31898	2.273	2.12897	2.02303	2.02804	2.02702	2.41497	2.48791	2.42876	2.38986	2.24398	2.21998
8.50255	8.55936	8.51451	8.27242	8.2332	8.24923	8.60328	8.7071	8.89047	8.87266	8.52055	8.6797	8.88164	8.99574	8.54856	8.45362		8.33492	8.53639	0.78087	1.46114	1.22693	1.11511	0.906624	0.894878	1.2089	0.993877	1.04049	1.04992	0.784917	0.519952	0.16998	0.133566	0.776966	0.562269		0.191643	1.2545	2.31177	2.27403	2.11907	2.03205	2.03997	2.03505	2.40409	2.45993	2.3518	2.34323	2.23677	2.21412
8.61941	8.66212	8.62871	8.37964	8.32446	8.34253	8.70005	8.78989		8.92485	8.63746	8.8071	8.93059	9.05137	8.66619	8.57605		8.40548	8.64144	0.769173	1.45011	1.22224	1.12779	0.922591	0.887833	1.20306	1.00214		1.04121	0.773679	0.458138	0.157377	0.106341	0.76505	0.550262		0.205696	1.24646	2.29486	2.27611	2.12409	2.03584	2.03807	2.03898	2.41093	2.45473		2.35859	2.21986	2.22316
8.72308	8.7531	8.74508	8.49314	8.43015	8.45114	8.78809	8.871		9.08999	8.74309	8.89709	8.99901	9.11001	8.76009	8.70716			8.74609	0.742685	1.43378	1.19196	1.10213	0.898135	0.876733	1.18116	0.954048		1.02913	0.744464	0.428488	0.122487	0.0604744	0.741876	0.514265			1.22908	2.28901	2.28101	2.128	2.02899	2.04098	2.038	2.40801	2.443		2.2981	2.21401	2.23
8.8082	8.85036	8.82735	8.63291	8.57935	8.59732	8.87425	8.86849	9.07067	9.07683	8.8332	8.98348	9.00713	9.11492	8.8462	8.86328			8.83623	0.737661	1.43238	1.19023	1.07777	0.87227	0.819049	1.18218	0.961439	0.881765	0.876954	0.738713	0.445951	0.128776	0.0646727	0.737719	0.488348			1.22737	2.3	2.29007	2.12905	2.01679	2.02172	2.03377	2.41804	2.44428	2.39987	2.39481	2.22201	2.22951
8.89885	8.95317	8.92924	8.77738	8.75746	8.77378	8.96885	8.9058	9.04506	9.06329	8.92385	9.02028	9.01716	9.109	8.9369		8.71798	8.75962	8.92913	0.737008	1.43631	1.18899	1.04072	0.827515	0.771921	1.17964	0.951865	0.782312	0.778171	0.736712	0.421449	0.104813	0.0544695	0.738454		0.0826461	0.0118997	1.23311	2.29984	2.29514	2.13305	2.00095	2.00084	2.01691	2.42107	2.46532	2.46535	2.45635	2.22284	2.26734
8.97828	9.04629	9.02533	8.92253	8.94869	8.97873	9.04832	8.94018	9.0049	9.03284	9.00329	9.07508	9.02403	9.109	9.01828		8.88868	8.95765	9.02028	0.738228	1.44888	1.19005	1.02654	0.811089	0.751101	1.18447	0.956828	0.75252	0.715517	0.735127	0.412912	0.105882	0.0523124	0.742487		0.0953706	0.0499326	1.23942	2.29298	2.30104	2.13503	1.99902	1.99405	2.01304	2.42399	2.47906	2.52309	2.51412	2.21598	2.28177
9.06311	9.13314	9.12531	9.08095	9.15667	9.19851	9.14398	8.99461	8.9748	8.98572	9.08911	9.10013	9.03208	9.11029	9.1011	9.20667	9.09314	9.15466	9.10511	0.749499	1.45936	1.19442	1.02414	0.817185	0.773118	1.19479	0.968537	0.762226	0.756488	0.74924	0.428354	0.127354	0.0530517	0.750675	0.433855	0.116735	0.0539138	1.25141	2.28599	2.31308	2.14407	2.00388	2.00899	2.02504	2.42017	2.49819	2.55039	2.55047	2.21099	2.21401
9.14693	9.21913	9.22427	9.22861	9.35797	9.38918	9.21766	9.04136	8.96023	8.96516	9.17288	9.11125	9.03816	9.13186	9.184	9.33266	9.33022	9.43067	9.189	0.755465	1.4608	1.20237	1.0413	0.859513	0.854943	1.2047	1.00088	0.819698	0.789192	0.756793	0.43867	0.129951	0.0553614	0.754934	0.453816	0.146696	0.0731489	1.25915	2.28466	2.31907	2.1492	1.99493	2.00868	2.02893	2.43305	2.51239	2.5795	2.5855	2.20975	2.2147
9.23008	9.31108	9.32209	9.38414	9.52919	9.61215	9.28909	9.10007	8.97002	8.97199	9.25409	9.16505	9.04502	9.126	9.27008	9.4471	9.55517	9.67517	9.27509	0.762579	1.46103	1.20368	1.05809	0.883849	0.918004	1.2211	1.03466	0.888932	0.867223	0.763372	0.489053	0.13344	0.0541324	0.762425	0.469143	0.14829	0.0942689	1.25884	2.27	2.322	2.158	1.992	2.03801	2.06902	2.43499	2.52901	2.60105	2.60705	2.199	2.202
9.31818	9.39523	9.41705	9.53483	9.72803	9.77078	9.38378		8.98885	8.96669	9.34814	9.22065	9.06623	9.12814	9.3542	9.54745	9.73691	9.85192	9.36618	0.760922	1.44736	1.20106	1.08892	0.996398	1.00601	1.20251		0.901585	0.881025	0.765501	0.491994	0.143588	0.0567471	0.757056	0.472259	0.20011	0.165544	1.25192	2.27201	2.32196	2.16107	1.99192	2.05177	2.09127	2.42814		2.65007	2.65712	2.19608	2.19914
9.40613	9.48685		9.67102	9.87843	9.90338	9.44299				9.43313	9.27049	9.08421	9.13859	9.44417	9.6557	9.87955	9.99555	9.45378	0.751277	1.43457		1.1087	1.04271	1.08214	1.22138				0.758	0.468228	0.144036	0.0655588	0.745555	0.463248	0.219942	0.185048	1.24133	2.27286	2.31907		1.98582	2.03642	2.11139	2.43809				2.20186	2.20866
9.49736	9.56633		9.80037	9.98236	10.0053	9.52832				9.5244	9.37731	9.13622	9.16451	9.53733	9.77135	10.031	10.147	9.53033	0.739097	1.4197		1.13067	1.12513	1.13748	1.20941				0.744619	0.50053	0.169043	0.077234	0.734968	0.456291	0.133336	0.101145	1.2442	2.26701	2.32198		1.97804	2.09704	2.12801	2.442				2.19603	2.194
9.60147	9.66017		9.90532	10.084	10.0909	9.62065			9.16262	9.63737	9.46565	9.19833	9.31137	9.63148	9.87132	10.0315	10.1505	9.62525	0.706894	1.41469		1.12015	1.15012	1.16471	1.20314			0.895015	0.710254	0.477425	0.167006	0.131918	0.705953	0.439131	0.131723	0.0740258	1.21514	2.27014	2.31508		1.98793	2.10814	2.13	2.44192			2.69993	2.20401	2.19293
9.71007	9.74712		10.0016	10.1554	10.1594	9.74237			9.2823	9.73907	9.5885	9.2979	9.41397	9.74102	9.9692	10.0692	10.1862	9.71807	0.689021	1.40611		1.08842	1.14447	1.16081	1.16631			0.858086	0.692386	0.446884	0.156614	0.123119	0.688738	0.408038	0.10563	0.0517693	1.19346	2.28022	2.32112		1.983	2.11723	2.12943	2.43573			2.69463	2.20515	2.18798
9.79107	9.83008	9.87004	10.026	10.2091		9.83506			9.37213	9.82007	9.72513	9.41112	9.53013	9.82007	10.055	10.115	10.196	9.79908	0.687892	1.40075	1.13131	1.053	1.07955		1.1552			0.846623	0.690702	0.429461	0.157558	0.124268	0.688302	0.40995	0.0970416	0.0439325	1.21924	2.28901	2.32601	2.19197	1.983	2.08699		2.42501			2.68	2.21101	2.187
9.87109	9.92111	9.916				9.90392	9.71333		9.52165	9.89718	9.87281	9.55613	9.67709	9.907	10.0941	10.115	10.193	9.89304	0.714004	1.41905	1.18196				1.17381	1.02564		0.872333	0.716504	0.430757	0.154771	0.121313	0.713956	0.433621	0.110469	0.0468488	1.21202	2.2971	2.334	2.15497				2.44205	2.56697		2.68463	2.21908	2.18197
9.95187	10.0027	9.98964	10.0546	10.2388		9.97155	9.81128	9.7138	9.71838	9.98371	10.0058	9.71397	9.83003	9.98108	10.1021	10.115	10.1931	9.96959	0.734596	1.42984	1.17544	1.02857	0.914544		1.18795	0.999455	0.839833	0.818444	0.736348	0.433329	0.129972	0.0964549	0.734681	0.432351	0.109982	0.0473508	1.22865	2.30458	2.33388	2.15284	1.99523	1.99691		2.446	2.56502	2.65468	2.65765	2.2256	2.18076
10.0313	10.0763	10.0592	10.0781	10.2309	10.2908	10.0374	9.90839	9.91776	9.94678	10.0562	10.1254	9.88277	9.91688	10.0693	10.1482	10.115	10.1962	10.0372	0.739122	1.44608	1.18133	1.01207	0.858266	0.809602	1.19815	0.981069	0.783753	0.756074	0.739265	0.430008	0.114787	0.0424625	0.740697	0.40674	0.0923656	0.0420496	1.24399	2.32903	2.329	2.146	2.00502	1.99298	2.00693	2.44588	2.56593	2.6408	2.64283	2.25101	2.21308
10.1048	10.1509	10.1299	10.0942	10.1956	10.2312	10.1401	10.0186	10.1323		10.1249	10.2314	10.1013	10.1664	10.1449		10.1267	10.2436	10.1079	0.750983	1.45579	1.19304	1.00926	0.817564	0.759382	1.19804	0.994797	0.816132		0.749252	0.457884	0.102682	0.0402575	0.754042		0.118644	0.0891946	1.25596	2.33809	2.32797	2.14611	2.01108	1.98703	1.98601	2.41089	2.54564	2.58396		2.25504	2.23472
10.1678	10.2186	10.1976	10.1094	10.1671	10.1728	10.2186	10.1416	10.3058		10.1887	10.3379	10.2763	10.3473	10.2127		10.1783	10.2846	10.1735	0.757143	1.46864	1.19582	1.01459	0.808561	0.742885	1.19855	0.996234	0.868192		0.751672	0.473724	0.0913123	0.0336388	0.763752		0.0782113	0.0543006	1.26564	2.34502	2.32612	2.15432	2.01712	1.98912	1.98718	2.40325	2.51877	2.57937		2.25807	2.2143
10.2441	10.2851	10.2671	10.128	10.127	10.124	10.2871	10.2501	10.4671		10.2611	10.4201	10.4572		10.2841		10.15	10.1831	10.2391	0.76023	1.46862	1.19735	1.02799	0.816704	0.749947	1.20976	1.00574	0.962684		0.753895	0.481558	0.129233		0.767626		0.118203	0.0484371	1.26795	2.34599	2.331	2.168	2.02201	1.99401	1.99501	2.41399	2.50899	2.50994		2.26099	2.227
10.322	10.3489	10.3309	10.1564	10.1149	10.0949	10.368	10.3528	10.5608		10.339	10.485			10.366	10.2296	10.1662	10.2842	10.3069	0.751033	1.46028	1.19327	1.0438	0.839869	0.785153	1.19308	1.00509	1.05191		0.748879	0.507292			0.754673	0.44076	0.130984	0.102203	1.26194	2.33397	2.33303	2.17005	2.03117	2.00119	2.0042	2.40319	2.49608	2.4564		2.24793	2.22901
[truncated: 64 more columns]
