# Supplementary material for: Kinematic Validation of a Multi-Kinect v2 Instrumented 10-Meter Walkway for Quantitative Gait Assessments
Source: PLoS One. 2015 Oct 13;10(10):e0139913. doi: 10.1371/journal.pone.0139913 (PMC4603795; doi:10.1371/journal.pone.0139913)
Supplement: S1 Data — (ZIP) [file pone.0139913.s001.zip › S1_Data/pp2_trial6.xls]

## Sheet: Sheet1
Kinect(x) SpineBase	Kinect(x) Head	Kinect(x) ShoulderLeft	Kinect(x) ElbowLeft	Kinect(x) WristLeft	Kinect(x) HandLeft	Kinect(x) ShoulderRight	Kinect(x) ElbowRight	Kinect(x) WristRight	Kinect(x) HandRight	Kinect(x) HipLeft	Kinect(x) KneeLeft	Kinect(x) AnkleLeft	Kinect(x) FootLeft	Kinect(x) HipRight	Kinect(x) KneeRight	Kinect(x) AnkleRight	Kinect(x) FootRight	Kinect(x) SpineShoulder	Kinect(y) SpineBase	Kinect(y) Head	Kinect(y) ShoulderLeft	Kinect(y) ElbowLeft	Kinect(y) WristLeft	Kinect(y) HandLeft	Kinect(y) ShoulderRight	Kinect(y) ElbowRight	Kinect(y) WristRight	Kinect(y) HandRight	Kinect(y) HipLeft	Kinect(y) KneeLeft	Kinect(y) AnkleLeft	Kinect(y) FootLeft	Kinect(y) HipRight	Kinect(y) KneeRight	Kinect(y) AnkleRight	Kinect(y) FootRight	Kinect(y) SpineShoulder	Kinect(z) SpineBase	Kinect(z) Head	Kinect(z) ShoulderLeft	Kinect(z) ElbowLeft	Kinect(z) WristLeft	Kinect(z) HandLeft	Kinect(z) ShoulderRight	Kinect(z) ElbowRight	Kinect(z) WristRight	Kinect(z) HandRight	Kinect(z) HipLeft	Kinect(z) KneeLeft
0.104001	0.203005	0.176005	0.147001	0.175998	0.178999	0.209003	0.215001	0.289006	0.319007	0.131003	0.0800018	0.025	0.105999	0.149	0.0990014	0.042	0.117	0.170006	0.75501	1.45723	1.20378	0.971619	0.769399	0.72371	1.19826	0.966	0.775302	0.749969	0.755871	0.47823	0.154211	0.062252	0.754809	0.476029	0.14355	0.0685788	1.25696	2.242	2.251	2.086	2.046	2.03899	2.046	2.384	2.422	2.397	2.38	2.168	2.153
0.107053	0.214095	0.186074	0.149989	0.170989	0.176	0.21517	0.217127	0.302032	0.335201	0.138	0.0840742	0.0250424	0.103021	0.149117	0.102032	0.0420212	0.117	0.184095	0.754693	1.45925	1.20279	0.969928	0.767645	0.722799	1.19789	0.966623	0.779563	0.748335	0.757285	0.479236	0.156333	0.0667274	0.75318	0.474551	0.143706	0.0660199	1.25589	2.24094	2.25097	2.08598	2.04496	2.02696	2.039	2.38195	2.41693	2.39299	2.37382	2.166	2.15498
0.112202	0.223404	0.193343	0.149182	0.16998	0.175879	0.231222	0.229202	0.305162	0.353899	0.138242	0.091303	0.0290606	0.105061	0.160141	0.105141	0.0440606	0.117	0.193283	0.754006	1.45826	1.20171	0.968862	0.766226	0.721919	1.19834	0.962272	0.771471	0.733257	0.75679	0.476075	0.159384	0.0673449	0.752237	0.472714	0.143418	0.0661035	1.25456	2.23494	2.24794	2.08396	2.04094	2.02274	2.03868	2.377	2.41	2.39186	2.3571	2.16592	2.1529
0.122002	0.243004	0.210004	0.158001	0.169	0.169997	0.24201	0.239002	0.313004	0.349002	0.150004	0.106002	0.0320012	0.108006	0.167002	0.112001	0.0469996	0.117	0.207005	0.753349	1.45541	1.20297	0.96942	0.767	0.730592	1.19448	0.961869	0.771009	0.74814	0.755349	0.475818	0.157614	0.0636968	0.75211	0.470979	0.14865	0.0706403	1.25334	2.232	2.245	2.082	2.038	2.01	2.023	2.377	2.41	2.385	2.362	2.162	2.148
0.128156	0.254156	0.220145	0.160045	0.167855	0.162833	0.267111	0.245033	0.322978	0.354033	0.159111	0.111089	0.035	0.124	0.173123	0.115033	0.0460111	0.116989	0.220111	0.751742	1.45557	1.20262	0.968556	0.765996	0.710554	1.19222	0.958993	0.76917	0.748001	0.753306	0.4701	0.142724	0.0556767	0.750878	0.468878	0.148574	0.0714609	1.25297	2.22999	2.24498	2.08196	2.03391	2.00593	2.02178	2.37197	2.40399	2.38189	2.35699	2.155	2.15004
0.14228	0.26844	0.23348	0.1642	0.1549	0.1479	0.27728	0.24808	0.32108	0.3568	0.1693	0.11916	0.035	0.1238	0.1843	0.11826	0.04704	0.11604	0.23048	0.751103	1.45363	1.20079	0.975365	0.772791	0.717308	1.1923	0.959267	0.76736	0.75338	0.752093	0.470211	0.143076	0.0564904	0.750762	0.468729	0.14811	0.0724428	1.25223	2.22898	2.24286	2.0779	2.02578	1.99996	2.00174	2.36898	2.40306	2.37204	2.35622	2.15504	2.15402
0.155989	0.289983	0.256981	0.173992	0.150004	0.143004	0.290989	0.251997	0.324997	0.347008	0.183988	0.126994	0.035	0.114008	0.198988	0.13099	0.0489984	0.117998	0.253981	0.752729	1.45429	1.20098	0.976569	0.774818	0.725064	1.19419	0.95962	0.76685	0.752411	0.753709	0.473687	0.144329	0.0672813	0.752339	0.470139	0.152037	0.0730695	1.25087	2.228	2.23601	2.073	2.01501	1.998	1.98901	2.368	2.406	2.374	2.36699	2.157	2.155
0.163246	0.305336	0.272504	0.183313	0.154179	0.152336	0.304269	0.251933	0.313508	0.324821	0.195201	0.130067	0.035	0.111966	0.205235	0.15156	0.0491343	0.117078	0.268481	0.751881	1.45196	1.20045	0.975253	0.774362	0.727639	1.19643	0.959651	0.765082	0.746724	0.751732	0.473206	0.148677	0.0697834	0.752332	0.473807	0.153199	0.0753459	1.24978	2.229	2.23793	2.07587	2.00889	1.98883	1.98284	2.36694	2.40602	2.37864	2.37434	2.15701	2.15398
0.185201	0.335564	0.317503	0.211926	0.171208	0.182926	0.328403	0.245698	0.268833	0.307953	0.213342	0.136101	0.035	0.109	0.226161	0.201523	0.0618453	0.124684	0.311282	0.749232	1.45031	1.19971	0.977217	0.778845	0.729001	1.19709	0.963977	0.764347	0.725038	0.749166	0.473843	0.152031	0.0692056	0.749867	0.474366	0.15196	0.0738146	1.24237	2.229	2.23188	2.0642	1.99878	1.9736	1.96878	2.36194	2.40816	2.4356	2.40493	2.15796	2.1519
0.195027	0.363076	0.342094	0.2571	0.230145	0.228145	0.348051	0.230967		0.25683	0.230027	0.141027	0.034998	0.109	0.234025	0.227133	0.103114	0.158094	0.325059	0.746414	1.44282	1.19824	0.973175	0.773258	0.711516	1.196	0.957056		0.726963	0.743606	0.47888	0.157919	0.0694801	0.749204	0.429927	0.137373	0.0599485	1.23928	2.22899	2.226	2.07399	1.98796	1.95398	1.95798	2.35898	2.41601		2.45008	2.15599	2.14699
0.208116	0.400369	0.388359	0.306686	0.301918	0.300097	0.373306	0.214979		0.173283	0.243074	0.154032	0.034	0.109232	0.246148	0.292506	0.159875	0.205308	0.354327	0.743591	1.43637	1.18518	0.970451	0.767305	0.699758	1.1895	0.975016		0.753085	0.741546	0.48887	0.157489	0.0695466	0.746101	0.458043	0.153144	0.0738121	1.2348	2.224	2.22799	2.06996	1.96805	1.94395	1.94793	2.35002	2.42204		2.48923	2.15201	2.14299
0.219564	0.435745	0.422846	0.372389	0.389973	0.405134	0.402483	0.21302		0.104671	0.250503	0.157201	0.0340604	0.13094	0.260503	0.341107	0.243872	0.329852	0.385765	0.741739	1.42581	1.17852	0.95823	0.756469	0.689125	1.18204	1.0005		0.797468	0.738228	0.48793	0.157342	0.072822	0.74614	0.472472	0.128663	0.0676641	1.22819	2.22402	2.2271	2.06622	1.9729	1.93914	1.94122	2.35198	2.42606		2.51094	2.15298	2.14192
0.247002	0.472005	0.464005	0.440008	0.486013	0.509014	0.426006			0.0399973	0.275003	0.166999	0.037	0.128	0.285002	0.395005	0.335012	0.420013	0.423004	0.73733	1.41855	1.17199	0.952901	0.754013	0.683553	1.1801			0.882088	0.731799	0.489384	0.156	0.0651301	0.74373	0.476949	0.150721	0.0785706	1.22052	2.225	2.232	2.077	1.968	1.946	1.952	2.351			2.508	2.152	2.138
0.265353	0.513417	0.501567	0.50578	0.587962	0.622037	0.47131				0.300363	0.156545	0.0370428	0.126947	0.303342	0.438428	0.433877	0.523919	0.457267	0.735824	1.40977	1.16629	0.964655	0.775744	0.70823	1.1743				0.727246	0.442645	0.155566	0.0658119	0.744867	0.472824	0.15699	0.0832468	1.21302	2.22612	2.23701	2.07207	1.97097	1.95129	1.96926	2.34704				2.15415	2.13804
0.298985	0.553025	0.554944	0.579286	0.678648	0.72003	0.501206				0.334924	0.206719	0.041221	0.1221	0.336005	0.479165	0.515944	0.610467	0.483306	0.732538	1.39703	1.15922	0.971887	0.792316	0.745846	1.1708				0.724068	0.491194	0.151462	0.071445	0.741911	0.487269	0.16348	0.0904135	1.21087	2.23716	2.23808	2.07912	1.96802	1.97824	1.99376	2.35096				2.16812	2.14218
0.347036	0.603049	0.601041	0.642058	0.759063	0.819065	0.560046				0.380052	0.193094	0.0520398	0.126997	0.38502	0.536044	0.562035	0.682019	0.547043	0.735386	1.39771	1.15665	0.984426	0.817015	0.776406	1.17342				0.724483	0.445647	0.148206	0.0668252	0.747301	0.496888	0.164922	0.0934988	1.20345	2.24499	2.24201	2.085	1.96899	1.99003	2.03103	2.34901				2.17399	2.151
0.382537	0.651516	0.641495	0.699516	0.821474	0.883358	0.605621				0.431284	0.285274	0.0911895	0.124084		0.579158	0.596042	0.701053	0.589558	0.741694	1.39044	1.16821	1.0099	0.85145	0.822089	1.16611				0.737487	0.520946	0.192806	0.0815958		0.417448	0.137269	0.0824342	1.20138	2.23694	2.24798	2.08603	1.96009	2.01618	2.06029	2.35598				2.16795	2.15202
0.434268	0.701187	0.689147	0.748121	0.866141	0.917201	0.665187				0.459469	0.312469	0.110067	0.134898	0.472167	0.594161	0.600081	0.70606	0.643248	0.739593	1.39852	1.17383	1.00964	0.852732	0.851384	1.16792				0.731079	0.506496	0.183298	0.0760071	0.751097	0.488619	0.153171	0.074342	1.20457	2.231	2.2461	2.08904	1.9689	2.03296	2.08792	2.3541				2.16294	2.15402
0.495918	0.758923	0.744926	0.753992	0.872991	0.926987	0.722923				0.530905	0.383905	0.161931	0.275813	0.528925	0.60199	0.603995	0.708996	0.703919	0.756268	1.40877	1.18817	1.02277	0.868889	0.865172	1.16947				0.751463	0.505352	0.197291	0.14345	0.761626	0.486623	0.154179	0.0729818	1.21291	2.231	2.25099	2.091	1.96401	2.031	2.08401	2.35899				2.16	2.155
0.54369	0.809711	0.782626	0.755064	0.867777	0.89983	0.773626				0.566743	0.456753	0.230584	0.344584	0.583732	0.639138	0.610064	0.715011	0.749647	0.751142	1.41172	1.18897	1.02849	0.868271	0.854311	1.18296				0.741052	0.499004	0.194158	0.141259	0.763127	0.46328	0.149109	0.0668212	1.21872	2.25215	2.25299	2.09606	1.9671	2.02888	2.05775	2.37112				2.18017	2.15899
0.608786	0.876907	0.841444	0.761081	0.846597	0.883234	0.832806				0.636726	0.529359	0.287016	0.401056	0.652927	0.652403	0.616081	0.716	0.810907	0.758805	1.41854	1.19052	1.04031	0.858032	0.811554	1.19435				0.755306	0.445563	0.152581	0.100672	0.762816	0.463766	0.151814	0.0659927	1.22863	2.26602	2.25212	2.10206	1.97604	2.0175	2.03342	2.3823				2.19604	2.15822
0.647138	0.921123	0.863129	0.765022	0.826895	0.845877	0.872149	0.696204	0.576333		0.672138	0.644211	0.385226	0.501033	0.698125	0.67205	0.619993	0.715993	0.855136	0.760495	1.42061	1.1892	1.03987	0.81005	0.766992	1.18784	0.999327	0.850416		0.75947	0.456803	0.180745	0.127829	0.761612	0.487796	0.152976	0.0656376	1.22839	2.26702	2.258	2.10501	1.97802	1.99294	2.00491	2.39701	2.47101	2.52505		2.19802	2.16898
0.710582	0.977592	0.922402	0.775116	0.778524	0.789418	0.940603	0.790248	0.729703		0.735561	0.741248	0.489872		0.755582	0.69555	0.617	0.712968	0.917561	0.753631	1.41259	1.18412	1.02753	0.823748	0.754614	1.17743	0.96579	0.784723		0.754709	0.425893	0.142118		0.753184	0.463428	0.146175	0.0643987	1.21811	2.27503	2.25799	2.11098	1.985	1.96582	1.96575	2.40002	2.47504	2.54592		2.206	2.16212
0.766271	1.03421	0.961351	0.786616	0.733901	0.734583	0.99847	0.909423	0.892575		0.789251	0.860821	0.668575	0.704761	0.811271	0.747715	0.617497	0.710914	0.971271	0.744987	1.40282	1.17691	1.02956	0.835516	0.774464	1.16311	0.947161	0.756031		0.746848	0.397944	0.144634	0.0617678	0.743933	0.482021	0.124324	0.051792	1.21035	2.27822	2.2571	2.10904	1.98516	1.9489	1.94178	2.40186	2.4791	2.53784		2.20616	2.1732
0.829023	1.09402	1.02802	0.817016	0.729002	0.713999	1.07103	1.02905	1.06907	1.10808	0.851024	1.00004	0.84508	0.841118	0.874025	0.78302		0.756005	1.03402	0.730539	1.39427	1.17353	1.04897	0.871834	0.811702	1.14557	0.903277	0.710193	0.655742	0.730959	0.436136	0.141401	0.0503127	0.73124	0.484032		0.0819937	1.20135	2.289	2.262	2.111	1.993	1.944	1.931	2.395	2.48399	2.52998	2.52098	2.214	2.183
0.888772	1.15775	1.08185	0.858687	0.733123	0.712233	1.13996	1.15532	1.25497	1.32105	0.91276	1.09707	1.05412	1.14842	0.93876				1.09675	0.728423	1.38588	1.17461	1.083	0.933491	0.869303	1.14452	0.921773	0.744257	0.687556	0.727919	0.45036	0.143327	0.0577089	0.730097				1.19326	2.28696	2.26293	2.11507	2.00022	1.94609	1.93518	2.39002	2.46285	2.48561	2.48149	2.21493	2.18699
0.952472	1.21947	1.15129				1.21867	1.26402	1.41662	1.4887	0.975271	1.18471	1.2275	1.34582	1.00151				1.15851	0.727883	1.38383	1.16918				1.14476	0.928911	0.788761	0.749933	0.728031	0.444576	0.164169	0.0977142	0.728933				1.19026	2.28372	2.257	2.12092				2.39172	2.4509	2.45339	2.43901	2.2088	2.18608
1.02421	1.29118	1.21417				1.30018	1.36222	1.54424	1.6202	1.03722	1.26817	1.34915	1.48314	1.0752				1.23218	0.730436	1.38876	1.17112				1.13608	0.952802	0.849197	0.820682	0.736823	0.439487	0.170901	0.127493	0.72522				1.19391	2.27	2.25699	2.11699				2.37799	2.44602	2.42391	2.3909	2.199	2.19001
1.11189	1.36772	1.28375	1.04472	0.862981	0.854949	1.37476	1.45654	1.64647	1.70441	1.13188	1.34028	1.41219	1.54011	1.15989			0.909633	1.30875	0.729004	1.39037	1.17777	1.13089	0.981504	0.956301	1.14774	0.974425	0.910559	0.880041	0.729992	0.429837	0.158905	0.103462	0.729254			0.164041	1.19447	2.271	2.25295	2.11194	2.02491	1.98102	1.97695	2.375	2.45397	2.38599	2.34982	2.19697	2.19498
1.19664	1.43652	1.35554	1.11382	0.957244	0.946424	1.44736	1.5085	1.69164	1.74322	1.2157	1.36822	1.4305	1.55048	1.24468			0.970703	1.38056	0.736048	1.40156	1.1843	1.12054	0.958067	0.927408	1.16458	0.982674	0.905146	0.891759	0.739726	0.430833	0.154238	0.0900373	0.733488			0.18503	1.20432	2.27088	2.24798	2.10584	2.01582	1.9829	1.97178	2.37512	2.45126	2.38482	2.3332	2.19386	2.19288
1.27709	1.51109	1.43109	1.20312	1.06716	1.06516	1.51408	1.582	1.72298	1.75399	1.29908	1.42801	1.45501	1.574	1.32708			1.05397	1.45708	0.742313	1.40944	1.18804	1.08643	0.93924	0.884653	1.17131	0.996086	0.87216	0.862282	0.746382	0.445636	0.134587	0.0688719	0.739243			0.196308	1.21223	2.265	2.247	2.098	2.00699	1.97799	1.96099	2.38101	2.464	2.37604	2.34304	2.18701	2.187
1.35081	1.58786	1.50885	1.30724	1.20768	1.20276	1.58374	1.57804	1.70564	1.74156	1.36784	1.43828	1.46299	1.57796	1.3978	1.39672		1.03214	1.52877	0.744907	1.41774	1.18483	1.05155	0.878475	0.809754	1.18027	0.992808	0.838077	0.803603	0.748514	0.451034	0.140448	0.0703889	0.742259	0.464322		0.202709	1.22229	2.26596	2.24302	2.09702	2.00196	1.9669	1.95197	2.38601	2.46202	2.40953	2.37956	2.19295	2.18713
1.42742	1.66942	1.58964	1.42567	1.36776	1.37121	1.65431	1.58232	1.67107	1.69977	1.44742	1.46505	1.46206	1.57374	1.47348	1.4661		1.14297	1.6024	0.748327	1.42741	1.18309	1.00922	0.8175	0.744959	1.18421	0.99349	0.807572	0.753093	0.750723	0.451688	0.137417	0.0635362	0.746832	0.445679		0.157441	1.23338	2.26182	2.24502	2.09902	1.99796	1.9581	1.9491	2.38708	2.46432	2.46003	2.43313	2.1878	2.19922
1.49615	1.73817	1.6692	1.55532	1.55042	1.57547	1.71815	1.59807	1.62589	1.63987	1.51616	1.516	1.46501	1.56101	1.54515	1.56826	1.36138	1.38446	1.67016	0.748688	1.42793	1.17597	0.979807	0.777268	0.705688	1.18949	0.990127	0.790251	0.731534	0.74893	0.422037	0.134351	0.052684	0.749366	0.435022	0.117184	0.0475035	1.23497	2.25299	2.24601	2.1	1.99603	1.96305	1.95405	2.391	2.48002	2.51008	2.4881	2.178	2.20988
1.56782	1.81582	1.76191	1.70553	1.74603	1.79516	1.78976	1.62947	1.57693	1.57873	1.58884	1.51739	1.46807	1.56499	1.61383	1.68953	1.53844	1.59942	1.74385	0.747479	1.4198	1.16592	0.987306	0.776326	0.718668	1.18878	0.998276	0.814322	0.779701	0.748548	0.425368	0.135012	0.0499209	0.747373	0.449747	0.119322	0.0491767	1.22882	2.24724	2.24902	2.10099	2.01096	1.98701	1.97746	2.38997	2.48799	2.54821	2.53636	2.1762	2.15295
1.64633	1.89459	1.84976	1.85238	1.94153	2.00287	1.86339	1.67505	1.57006	1.55312	1.66947	1.55448	1.47548	1.56404	1.69319	1.8359	1.77304	1.83288	1.82551	0.741708	1.41326	1.15885	0.970964	0.786316	0.73574	1.18449	1.02965	0.881892	0.836511	0.734225	0.455503	0.140033	0.0500274	0.750333	0.472514	0.138232	0.0544666	1.22268	2.26964	2.25118	2.10004	2.00684	1.98873	2.02189	2.38702	2.4872	2.56818	2.57038	2.19464	2.1482
1.71204	1.97304	1.93705	1.97007	2.11607	2.19407	1.93204				1.74204	1.57805	1.49901	1.566	1.75204	1.93004	1.9731	2.0741	1.90004	0.739151	1.40893	1.15954	0.976592	0.832096	0.795617	1.18144				0.736961	0.413657	0.145632	0.0508913	0.742591	0.491484	0.177876	0.0978117	1.21903	2.252	2.26	2.102	1.99899	2.02502	2.06602	2.38799				2.177	2.158
1.80309	2.05289	2.03496	2.11027	2.27037	2.34616	2.02084				1.8351	1.67992	1.51451	1.56829	1.83908	2.02587	2.18374	2.29476	1.98295	0.74139	1.40826	1.1553	1.00132	0.88728	0.874163	1.17816				0.738671	0.491051	0.150915	0.0537567	0.745335	0.456784	0.168778	0.122376	1.21568	2.24207	2.26501	2.1091	1.98515	2.0593	2.1044	2.37611				2.16807	2.15604
1.90389	2.13579	2.12373	2.22763	2.39663	2.45345	2.09875				1.93691	1.76608	1.56241	1.59806	1.93885	2.10651	2.25128	2.36442	2.07085	0.7551	1.41327	1.15989	1.01392	0.925099	0.939668	1.19578				0.755245	0.485309	0.166054	0.0611311	0.755834	0.450838	0.161047	0.115885	1.21919	2.24794	2.26604	2.11792	1.99916	2.08742	2.1413	2.38612				2.174	2.16002
1.9962	2.22319	2.20818	2.30708	2.47609	2.52411	2.18421				2.0302	1.86728	1.63123	1.74723	2.02921	2.18013	2.26507	2.38505	2.16118	0.758497	1.42643	1.17175	1.01021	0.950301	0.970196	1.19779				0.75985	0.469184	0.171167	0.124909	0.757954	0.452676	0.146763	0.0854458	1.23047	2.24502	2.26801	2.114	2.007	2.10801	2.15599	2.39199				2.17401	2.16099
2.09106	2.31294	2.28988	2.34326	2.51616	2.57422	2.282				2.12397	1.99666	1.73939	1.85438	2.12705	2.23964	2.29819	2.40818	2.24698	0.75247	1.43567	1.17694	0.998859	0.946142	0.963445	1.20396				0.750781	0.46163	0.18809	0.142951	0.755181	0.445995	0.129708	0.0650367	1.23788	2.25214	2.27402	2.11604	2.00873	2.11292	2.14978	2.38799				2.17813	2.15704
2.19183	2.40287	2.37353	2.36826	2.53114	2.5951	2.37773				2.21681	2.15506	1.87341	1.98747	2.22695	2.30101	2.3162	2.42508	2.34079	0.746755	1.44387	1.18029	0.972449	0.924716	0.923364	1.20189				0.747108	0.444875	0.196108	0.151989	0.747636	0.443373	0.1258	0.0552993	1.24346	2.26518	2.27604	2.11996	1.98292	2.10446	2.12848	2.38716				2.1901	2.16084
2.28104	2.49404	2.44803	2.38102	2.538	2.6	2.46203	2.28105	2.18507	2.18107	2.30503	2.30406	2.03907		2.32204	2.35002	2.326	2.429	2.42804	0.743111	1.44693	1.18293	0.969971	0.875902	0.863736	1.19622	1.0221	0.841496	0.815251	0.74505	0.447528	0.175118		0.742582	0.427478	0.127269	0.0523498	1.24595	2.27401	2.278	2.118	1.97902	2.07799	2.10299	2.395	2.479	2.52899	2.537	2.19501	2.153
2.37987	2.58793	2.53185	2.43842	2.54689	2.59567	2.54907	2.41345	2.36831	2.37863	2.39582	2.46054	2.22638		2.42493	2.4137	2.33536	2.4261	2.52295	0.745229	1.44749	1.18295	0.999951	0.829564	0.801315	1.19028	0.973145	0.779583	0.73775	0.744693	0.443079	0.144019		0.747154	0.448208	0.125201	0.0518253	1.24494	2.3009	2.275	2.11498	2.01989	2.05381	2.07262	2.39498	2.47094	2.51086	2.53169	2.22188	2.16008
2.46281	2.67683	2.61255	2.47897	2.53676	2.56472	2.65104	2.55186	2.58929	2.62907	2.47477	2.60756			2.51383	2.47833		2.43593	2.61373	0.747919	1.44911	1.18865	1.00627	0.80984	0.768747	1.18256	0.94767	0.750669	0.710471	0.745927	0.443625			0.751271	0.478672		0.05062	1.24599	2.29198	2.27502	2.11306	2.00974	2.03572	2.03646	2.3928	2.46474	2.49742	2.50242	2.21098	2.16828
2.55119	2.76616	2.68816	2.5261	2.52505	2.55102	2.75019	2.69125	2.79831	2.82744	2.56118	2.73222			2.60319	2.44611			2.69817	0.748336	1.44917	1.19639	1.03641	0.832756	0.802673	1.17213	0.962285	0.786652	0.75196	0.745765	0.472563			0.752308	0.422451			1.2454	2.291	2.27601	2.116	1.997	2.02198	2.00999	2.38301	2.452	2.46899	2.47389	2.21	2.18203
2.65003	2.85194	2.77295	2.58174	2.5504	2.56438	2.84999	2.82438	2.96494	3.0597	2.65508	2.84993			2.70205	2.50583	2.46419	2.5738	2.79095	0.74636	1.45038	1.19953	1.08105	0.878595	0.841524	1.17325	0.975683	0.82563	0.831898	0.743095	0.474118			0.751156	0.444252	0.165281	0.123489	1.24377	2.28993	2.28003	2.11698	1.9971	2.01402	2.00602	2.386	2.45105	2.46225	2.41354	2.2079	2.196
2.74287	2.93002	2.86816	2.66314	2.58549	2.60698	2.93964	2.98607	3.16268	3.22083	2.75884	2.95562	3.11128	3.23438	2.79134	2.78079	2.81409	2.87637	2.87868	0.751231	1.43372	1.20317	1.12007	0.94758	0.890571	1.1749	1.00152	0.969755	0.923121	0.753719	0.474498	0.178668	0.120146	0.749733	0.458211	0.12053	0.0493829	1.23148	2.26448	2.235	2.08755	1.98554	1.97862	1.9841	2.35899	2.43441	2.34864	2.36982	2.18799	2.17769
2.84707	3.02306	2.96156	2.75057	2.68608	2.69657	3.03206	3.09004	3.27456	3.31004	2.86207	3.04605	3.16002	3.29302	2.89407	2.87655	2.80254	2.88003	2.97606	0.74916	1.43449	1.20642	1.12474	0.933863	0.887733	1.1843	1.00786	1.00106	0.993919	0.756247	0.467054	0.157253	0.0982998	0.743208	0.462841	0.117375	0.0497609	1.23643	2.27999	2.2385	2.087	1.9935	1.99699	1.9935	2.3625	2.43051	2.3405	2.361	2.20199	2.17001
2.95119	3.11728	3.06078	2.85627	2.80421	2.81086	3.1243	3.16248	3.3656	3.38586	2.96718	3.1199	3.19047	3.32249	2.99823	3.12499	3.21814	3.33231	3.07027	0.754864	1.43691	1.20919	1.11191	0.922123	0.88068	1.17381	0.995056	0.990801	1.01098	0.764757	0.463934	0.148857	0.0722748	0.746091	0.516071	0.134658	0.0472307	1.23919	2.2612	2.23507	2.08604	1.99103	1.98702	1.98651	2.36248	2.44232	2.33407	2.35421	2.18465	2.1869
3.04807	3.21206	3.16325	2.97747	2.93873	2.96659	3.21381	3.19412	3.40651		3.061	3.18743	3.20688	3.32995	3.09759	3.11607	3.21503	3.33796	3.16464	0.744893	1.43783	1.19865	1.08642	0.894196	0.829546	1.17438	0.99694	0.935338		0.752798	0.460195	0.157426	0.0762179	0.738476	0.4646	0.121387	0.0434741	1.24243	2.25554	2.23905	2.08857	1.9809	1.97377	1.97734	2.36464	2.43945	2.37021		2.17753	2.17589
3.1521	3.30209	3.26719	3.11128	3.10887	3.13336	3.30519	3.25859	3.41939	3.40795	3.15968	3.2416	3.21601	3.32897	3.19509	3.25513	3.14307	3.24804	3.24909	0.764294	1.43603	1.19013	1.05079	0.849844	0.797687	1.16932	0.965869	0.848645	0.799597	0.741076	0.471768	0.15961	0.0618581	0.763976	0.484855	0.239088	0.147429	1.23966	2.209	2.198	2.09602	1.971	1.95953	1.96958	2.35092	2.43254	2.41966	2.40205	2.16002	2.20551
3.25023	3.39532	3.3623	3.29406	3.34954	3.36863	3.37424	3.25466	3.30808	3.35987	3.27132	3.26954	3.2268	3.3015	3.29028	3.38564	3.20979	3.29417	3.34526	0.747729	1.44171	1.18728	1.02059	0.824645	0.759662	1.19407	0.987518	0.800965	0.745262	0.746393	0.427112	0.129337	0.0496998	0.749619	0.438527	0.113922	0.044078	1.23772	2.20605	2.19996	2.06986	1.95186	1.96263	1.99817	2.34911	2.42491	2.46417	2.45406	2.13409	2.15564
3.3493	3.49926	3.47817	3.45883	3.55057	3.61921	3.4733	3.31358	3.2931	3.31234	3.36831	3.30773	3.23494	3.33873	3.39128	3.53394	3.46615	3.53923	3.44727	0.762958	1.43805	1.17393	1.01293	0.832432	0.789265	1.18745	1.01587	0.830821	0.763014	0.75993	0.490185	0.13702	0.0507508	0.766238	0.461974	0.126294	0.0518005	1.23492	2.20699	2.20695	2.07	1.96094	1.96399	1.99503	2.34999	2.43394	2.48585	2.49074	2.13896	2.13316
3.43208	3.59708	3.5861	3.63212	3.75913	3.79914	3.57608		3.29904	3.29203	3.45809	3.35406	3.24703	3.35399	3.47408	3.65509	3.71115	3.82416	3.54408	0.747203	1.4303	1.17106	1.01405	0.859863	0.849526	1.1865		0.847918	0.811387	0.743695	0.504854	0.148651	0.0743927	0.751281	0.487519	0.154091	0.0649419	1.23054	2.21299	2.215	2.07601	1.964	1.991	2.02703	2.34301		2.49501	2.51499	2.14299	2.12601
3.53513	3.6962	3.70387	3.7754	3.91812	3.965	3.67422		3.34222	3.32638	3.56703	3.4316	3.28138	3.34712	3.57026	3.76403	3.8986	4.02339	3.64517	0.750903	1.42682	1.16562	1.02915	0.887401	0.906194	1.17867		0.906194	0.868712	0.749328	0.509653	0.162538	0.0655305	0.752999	0.461599	0.191502	0.140482	1.22984	2.2022	2.21598	2.09073	1.964	1.99591	2.06531	2.35086		2.50188	2.50714	2.13318	2.13288
3.64224	3.79331	3.79635	3.916	4.06099	4.09905	3.77528		3.40058		3.67523	3.50647	3.32568	3.35693	3.67327	3.85833	4.09461	4.2206	3.75323	0.761514	1.42808	1.18387	1.04196	0.963781	0.959839	1.18043		0.92661		0.764332	0.464904	0.138784	0.0515103	0.759007	0.458837	0.126247	0.0770886	1.22821	2.20796	2.22394	2.08405	1.94811	2.06351	2.11862	2.34802		2.49803		2.13896	2.14491
3.75209	3.89208	3.90107	4.02005	4.15405	4.19205	3.87808		3.49609		3.78509	3.63713	3.40109	3.4062	3.78409	3.95107	4.05405	4.18704	3.84908	0.758217	1.42853	1.18394	1.06244	0.988064	0.992268	1.18511		0.940131		0.759906	0.460972	0.157074	0.05731	0.756918	0.464275	0.168735	0.0976022	1.22944	2.21301	2.223	2.087	1.94399	2.07001	2.13198	2.35701		2.501		2.14401	2.137
3.85806	3.97842	3.98153	4.08187	4.20801	4.25092	3.96344		3.60009		3.88909	3.78136	3.50608	3.6299	3.89104	4.03447	4.11489	4.23316	3.94033	0.754616	1.43174	1.18801	1.04919	1.00348	0.990011	1.19507		0.930497		0.755285	0.440672	0.17291	0.124872	0.754435	0.447006	0.140576	0.0662446	1.23441	2.22184	2.22693	2.08209	1.93418	2.07786	2.11334	2.36486		2.50591		2.15284	2.14093
3.96327	4.07732	4.07535	4.1396	4.27454	4.31059	4.07125		3.744		3.99328	3.95778		3.90708	3.99727	4.10551	4.13387	4.24194	4.04825	0.753239	1.44117	1.18581	1.03499	0.952769	0.949922	1.19357		0.897491		0.75379	0.453865		0.187002	0.753228	0.459401	0.135939	0.0564548	1.23335	2.23193	2.22799	2.07703	1.93698	2.05317	2.09115	2.36301		2.50401		2.15896	2.14894
4.05908	4.17109	4.16308	4.16804	4.29702	4.33901	4.15909	3.99111	3.92414		4.08608	4.10313	3.84518	3.87723	4.09609	4.15803	4.144	4.24198	4.14308	0.754214	1.45547	1.1917	1.033	0.902513	0.885382	1.20588	1.04636	0.813619		0.75549	0.427598	0.142162	0.0587127	0.753467	0.436342	0.127294	0.0539173	1.24239	2.24402	2.223	2.07499	1.93601	2.01398	2.04696	2.37099	2.438	2.50799		2.17301	2.16001
4.16126	4.27621	4.25346	4.2211	4.32256	4.35178	4.26519	4.11981	4.08722		4.18433	4.25934	4.06722	4.15232	4.20318	4.19733	4.14007	4.21447	4.24231	0.758792	1.45967	1.19628	1.01562	0.845373	0.81612	1.19561	1.01674	0.836028		0.755844	0.43698	0.145159	0.0619253	0.762172	0.391041	0.108048	0.0386008	1.24663	2.26367	2.21808	2.06713	1.9537	1.98549	1.99784	2.36117	2.44292	2.49522		2.18972	2.17672
4.25533	4.3743	4.34237	4.27462	4.32399	4.34306	4.38117	4.25702	4.28459	4.32237	4.27337	4.41489	4.31126	4.36946	4.30031	4.23473	4.17574	4.27853	4.3403	0.762265	1.46627	1.20341	1.02142	0.825219	0.763404	1.18868	0.993902	0.80467	0.75683	0.759821	0.468979	0.143721	0.0533725	0.76508	0.40273	0.126663	0.0590795	1.2512	2.26996	2.21502	2.07097	1.95499	1.95323	1.95828	2.34611	2.443	2.48706	2.4961	2.19397	2.16707
4.35007	4.47306	4.43406	4.33003	4.329	4.332	4.47707	4.4011	4.49914	4.56116	4.36507	4.53808	4.52616	4.63517	4.39906			4.39697	4.44106	0.766022	1.4697	1.20033	1.01691	0.821312	0.750782	1.19275	0.974873	0.800545	0.766829	0.761706	0.487787	0.145004	0.0592846	0.770609			0.193679	1.25097	2.27899	2.216	2.07	1.951	1.94799	1.937	2.362	2.445	2.47697	2.47297	2.20399	2.167
4.44629	4.56438	4.52046	4.38011	4.33588	4.33397	4.57427	4.54052	4.70631	4.78895	4.46424	4.65001	4.75689	4.87965	4.49234			4.35475	4.53041	0.754888	1.46083	1.19566	1.02088	0.824719	0.76874	1.1854	0.99284	0.86517	0.836628	0.755766	0.469053	0.150453	0.0802372	0.754605			0.134257	1.24957	2.26917	2.21207	2.07393	1.9569	1.93916	1.93209	2.36397	2.44205	2.4377	2.42289	2.19319	2.16405
4.55522	4.66329	4.62127	4.45446	4.38961	4.37073	4.68619	4.68695	4.92245	4.96276	4.56825	4.77411	4.90594	5.05078	4.60618		4.29951	4.41853	4.63127	0.75609	1.45483	1.19546	1.03339	0.854731	0.804014	1.19069	1.00204	0.92514	0.924199	0.757387	0.426777	0.151354	0.121809	0.755372		0.196928	0.152846	1.24312	2.26801	2.21299	2.07201	1.96097	1.94297	1.93796	2.36102	2.43406	2.38538	2.37931	2.19002	2.1779
4.67306	4.76605	4.72305	4.54705	4.46805	4.43805	4.78205	4.80304	5.03705		4.68606	4.88804	4.99403	5.13102	4.72105	4.61706	4.37905		4.73105	0.752135	1.4485	1.1937	1.04388	0.87038	0.809178	1.19167	1.00304	0.979911		0.749606	0.415581	0.125434	0.0858632	0.755404	0.523274	0.210923		1.23991	2.27399	2.216	2.072	1.964	1.946	1.949	2.363	2.433	2.36399		2.19599	2.182
4.78706	4.86335	4.83018	4.65811	4.57911	4.55108	4.87836	4.88756	5.14123		4.80793	4.97748	5.04907	5.1723	4.82916	4.7468	4.47733		4.83326	0.742199	1.43962	1.1867	1.041	0.869672	0.804057	1.18771	0.990572	1.00318		0.742048	0.416986	0.113906	0.0512084	0.743433	0.510684	0.216918		1.2321	2.25532	2.22092	2.07298	1.96105	1.94305	1.94212	2.36398	2.42808	2.34532		2.1783	2.182
4.89223	4.96426	4.94417	4.79599	4.72493	4.69594	4.98025	4.96047	5.15888		4.90827	5.06238	5.07084	5.17598	4.93324	4.89789	4.60605		4.93625	0.738337	1.43797	1.17236	1.0173	0.840576	0.770479	1.19007	0.984305	0.945641		0.73783	0.434629	0.110077	0.0478804	0.740103	0.483401	0.205426		1.23277	2.25103	2.22497	2.07697	1.95306	1.92613	1.92413	2.364	2.42304	2.3857		2.17204	2.17307
4.98306	5.06707	5.04007	4.93911	4.89813	4.88115	5.07907	5.03604	5.18698		5.00006	5.10104	5.078	5.177	5.03006	5.06109	4.74416	4.86212	5.03607	0.735078	1.44197	1.16961	0.99521	0.80234	0.726432	1.18486	0.955921	0.816365		0.736786	0.441038	0.10822	0.0454993	0.734791	0.450478	0.190854	0.151626	1.23742	2.25099	2.228	2.079	1.95802	1.90701	1.90601	2.36499	2.43801	2.44003		2.171	2.18202
5.07043	5.16819	5.14021	5.08341	5.07975	5.07847	5.17921	5.09102	5.1536		5.08351	5.15209	5.08193	5.177	5.11743	5.18282	4.95915	5.03196	5.12835	0.732801	1.45062	1.17131	0.981653	0.774764	0.702155	1.18402	0.957403	0.768507		0.731436	0.424447	0.107866	0.0445176	0.735753	0.434339	0.0874426	0.0232007	1.24383	2.24412	2.23389	2.08195	1.97863	1.91682	1.91288	2.35419	2.44881	2.48519		2.16609	2.21147
5.17523	5.28521	5.27325	5.26811	5.34589	5.36783	5.29028	5.13653	5.11715	5.12432	5.19572	5.18042	5.1145	5.18696	5.21921	5.34543	5.19015	5.25438	5.22434	0.73226	1.44337	1.166	0.969875	0.773906	0.712699	1.17496	0.973827	0.771649	0.746497	0.732033	0.406788	0.115736	0.0469478	0.733916	0.45076	0.108284	0.0417113	1.25025	2.22169	2.23502	2.0881	1.98329	1.94021	1.94101	2.35447	2.45149	2.49395	2.49128	2.1472	2.15404
5.27512	5.38314	5.38265	5.42368	5.5512	5.57975	5.39461	5.17913	5.14114	5.13908	5.29613	5.22459	5.12054	5.18602	5.31811	5.47963	5.43128	5.51532	5.34612	0.738041	1.44438	1.16997	0.984619	0.804629	0.751668	1.17806	1.00392	0.787529	0.77928	0.734166	0.475423	0.125535	0.0575033	0.743186	0.48095	0.120199	0.0580572	1.24132	2.25049	2.24052	2.10301	1.9715	1.96055	1.99007	2.35401	2.45202	2.50592	2.50403	2.1735	2.13749
5.36383	5.48758	5.49651	5.56484	5.70931	5.76658	5.47206	5.246	5.29038	5.17859	5.39323	5.2924	5.14604	5.19754	5.39794	5.58152	5.65157	5.76529	5.44218	0.744956	1.441	1.17531	1.00678	0.841502	0.823653	1.18702	1.0222	0.820365	0.809856	0.747624	0.515489	0.141228	0.0609017	0.743439	0.481542	0.157579	0.111489	1.24246	2.23083	2.25046	2.1085	1.96709	2.00361	2.04711	2.37598	2.46389	2.36799	2.519	2.15975	2.13061
5.47463	5.58764	5.59867	5.69015	5.86903	5.91289	5.58529		5.25486	5.24201	5.5191	5.36374	5.18088	5.27831	5.50611	5.67057	5.7921	5.9071	5.55014	0.762512	1.44282	1.17614	1.02233	0.913388	0.915415	1.1813		0.884072	0.857078	0.74999	0.490416	0.146725	0.0985157	0.760705	0.4654	0.178956	0.133756	1.24715	2.22853	2.25848	2.11147	1.97241	2.02946	2.07468	2.35799		2.51804	2.51909	2.14713	2.14112
5.57702	5.68652	5.70502	5.79802	5.98752	6.00752	5.68902		5.33998	5.33398	5.60252	5.47705	5.24803	5.31954	5.61002	5.75903	5.88998	6.00798	5.65152	0.749688	1.43425	1.17388	1.02583	0.955158	0.97226	1.18486		0.88464	0.85791	0.750368	0.483452	0.158175	0.101844	0.749993	0.471606	0.161132	0.103722	1.23744	2.2375	2.2615	2.112	1.97101	2.06651	2.09601	2.36651		2.52	2.523	2.1645	2.14501
5.68019	5.79113	5.79921	5.88486	6.06498	6.08258	5.78225	5.57532	5.46498	5.46804	5.70225	5.63986	5.36042	5.47444	5.71469	5.85503	5.94244	6.04726	5.75123	0.727257	1.43191	1.16687	1.00752	0.953863	0.979205	1.18615	1.02419	0.865361	0.834003	0.7289	0.453972	0.170088	0.131759	0.727671	0.449989	0.142234	0.0748973	1.23001	2.24258	2.26445	2.10947	1.97939	2.08652	2.10718	2.37981	2.46111	2.52804	2.52302	2.16906	2.1696
5.78916	5.89714	5.89305	5.92967	6.11809	6.14783	5.87799	5.68678	5.63186	5.64001	5.82209	5.79147	5.52471	5.63581	5.82318	5.94112	5.97906	6.069	5.86905	0.731678	1.42735	1.16841	0.992967	0.898086	0.922929	1.17858	1.0027	0.810046	0.774229	0.730235	0.435646	0.150508	0.109	0.734492	0.439727	0.131706	0.0590157	1.21638	2.24226	2.24789	2.091	1.96641	2.04916	2.08777	2.38613	2.47026	2.53122	2.52491	2.1713	2.15819
5.88712	5.99414	5.98612	5.96007	6.122	6.14001	5.96815	5.81322	5.8073	5.82231	5.91712	5.9492	5.69327	5.71832	5.92213	5.99206	5.98201	6.06899	5.96213	0.730253	1.43193	1.17837	0.995563	0.842532	0.853866	1.17667	0.966699	0.760858	0.738793	0.731392	0.426832	0.128645	0.0527599	0.730533	0.437781	0.124275	0.0574566	1.22206	2.25401	2.24299	2.091	1.985	2.01101	2.03197	2.39199	2.48199	2.54096	2.52097	2.18501	2.16699
5.98394	6.10101	6.07889	6.01637	6.11998	6.14783	6.08309	5.98168	6.04218	6.06444	6.00894	6.10235	5.90432	5.96929	6.02291	6.03842	5.98918	6.06243	6.06301	0.747951	1.43909	1.17606	0.99017	0.797665	0.78045	1.17515	0.951047	0.744067	0.717843	0.748749	0.420686	0.117247	0.0526183	0.748262	0.430599	0.1359	0.0548516	1.22724	2.26403	2.23794	2.08794	1.98397	2.01473	2.00482	2.38098	2.47078	2.50671	2.49856	2.19204	2.15813
6.08003	6.20407	6.16877	6.0541	6.11785	6.131	6.19448	6.15226	6.26342	6.31159	6.10488	6.23989	6.13968	6.20176	6.11616	6.08095		6.1056	6.16603	0.751108	1.43902	1.18601	0.997608	0.789572	0.756288	1.17839	0.97674	0.790575	0.737693	0.750713	0.449265	0.115715	0.0476994	0.752571	0.430302		0.0549841	1.23547	2.26722	2.23191	2.08194	1.98094	1.98774	1.98676	2.37883	2.44872	2.47716	2.45403	2.19626	2.17111
6.17193	6.29793	6.24894	6.10396	6.11101	6.131	6.30691	6.29988	6.46384	6.51984	6.18993	6.3709	6.35183	6.41783	6.21392	6.12397		6.13298	6.25793	0.755986	1.44371	1.19057	1.01838	0.806457	0.787026	1.18255	0.981746	0.834795	0.811292	0.753548	0.452198	0.148584	0.0581018	0.759415	0.423156		0.0538109	1.24078	2.27699	2.228	2.079	1.978	1.97601	1.97601	2.37101	2.43601	2.43903	2.41003	2.20799	2.176
6.27233	6.39411	6.34317	6.1638	6.14871	6.16663	6.41716		6.63629	6.69845	6.28929	6.4804	6.5522	6.69019	6.31438				6.35818	0.758122	1.44339	1.20013	1.04892	0.840255	0.819796	1.18642		0.959527	0.908337	0.757146	0.464367	0.17037	0.131883	0.760079				1.2381	2.27188	2.221	2.07602	1.97606	1.9741	1.97504	2.3629		2.40206	2.35951	2.19986	2.17807
6.38426	6.48813	6.44207	6.23192	6.20862	6.22072	6.5152		6.74479	6.81966	6.39835	6.59818	6.7357	6.87272	6.43033		6.13587	6.25085	6.45805	0.756645	1.44566	1.20469	1.08059	0.874393	0.847629	1.18886		0.930404	0.973587	0.757611	0.430147	0.159241	0.125114	0.756729		0.211046	0.168111	1.23744	2.26209	2.22087	2.07791	1.98113	1.98191	1.97802	2.35502		2.40566	2.31853	2.18811	2.18411
6.4872	6.58518	6.53619	6.3192	6.2822	6.2992	6.61517				6.5052	6.69717	6.81312	6.95109	6.53619		6.22117	6.33517	6.55118	0.756829	1.43973	1.20182	1.0741	0.869053	0.85162	1.19313				0.75581	0.42549	0.141565	0.105697	0.758939		0.222199	0.179531	1.23669	2.266	2.215	2.07399	1.98699	1.97801	1.979	2.35599				2.193	2.189
6.59998	6.68591	6.64299	6.43133	6.39536	6.41239	6.70883	6.73152	6.91541	6.94927	6.62098	6.79284	6.88132	7.00014	6.64298	6.58615		6.43099	6.65395	0.745004	1.43163	1.18741	1.05831	0.853484	0.828384	1.18126	0.98734	0.950785	0.935475	0.744277	0.430888	0.133221	0.0649376	0.747143	0.50582		0.179654	1.22591	2.26687	2.217	2.06995	1.98389	1.98195	1.97997	2.34906	2.43572	2.32548	2.30041	2.19287	2.18796
6.70311	6.78219	6.74717	6.57119	6.53898	6.55998	6.79602	6.78613	6.95796	6.97711	6.72408	6.88006	6.91417	7.01509	6.74611	6.70832		6.53451	6.75402	0.737081	1.43203	1.1812	1.03056	0.826378	0.769304	1.18318	0.979458	0.844469	0.82991	0.737694	0.427714	0.117846	0.0533004	0.738142	0.43524		0.117788	1.225	2.25381	2.217	2.06502	1.97279	1.97674	1.97696	2.355	2.40723	2.37598	2.34411	2.17974	2.18409
6.79994	6.88293	6.84693	6.7179	6.72188	6.74288	6.88894	6.83797	6.956	6.982	6.81994	6.92897	6.92199	7.019	6.84294	6.8609		6.60395	6.84694	0.732993	1.43715	1.17706	1.00074	0.790434	0.731305	1.17416	0.946722	0.761675	0.737052	0.733743	0.432487	0.11859	0.0505618	0.734083	0.409048		0.0487062	1.23069	2.24501	2.217	2.066	1.96301	1.96501	1.975	2.355	2.41799	2.42097	2.39497	2.16801	2.188
6.8901	6.97721	6.94829	6.88088	6.91364	6.94476	6.98207	6.87561	6.92087	6.93878	6.91012	6.97842	6.92127	7.02605	6.93214	6.99363	6.78564	6.83699	6.93814	0.737485	1.44854	1.18015	0.990743	0.780417	0.722805	1.18282	0.953567	0.746641	0.72743	0.734315	0.40628	0.104238	0.0473066	0.742434	0.401202	0.0883518	0.0235131	1.24088	2.24693	2.22102	2.068	1.96794	1.96828	1.98937	2.35607	2.43427	2.46413	2.44438	2.16998	2.22742
6.9808	7.07715	7.05443	7.03523	7.13049	7.1716	7.07004	6.92645	6.91033	6.9212	7.00184	7.01215	6.94317	7.02993	7.02571	7.12795	7.0034	7.08362	7.03206	0.745389	1.45933	1.18472	0.988088	0.793417	0.748068	1.19294	0.980715	0.772985	0.745454	0.74307	0.411378	0.113063	0.0454335	0.749344	0.429744	0.106591	0.0465331	1.25037	2.2407	2.22304	2.06817	1.96304	1.99117	2.01933	2.36191	2.45598	2.47574	2.47554	2.16776	2.1808
7.06227	7.17425	7.16432	7.18144	7.33344	7.37948	7.16225		6.92514		7.08528	7.01915	6.95104	7.02702	7.10326	7.26133	7.24761	7.33769	7.12527	0.755314	1.46625	1.18958	1.00431	0.846606	0.817608	1.20686		0.830541		0.755282	0.421714	0.119537	0.0460509	0.756756	0.475819	0.12335	0.0562051	1.25942	2.22699	2.22502	2.07602	1.96494	1.99904	2.03409	2.35799		2.509		2.15697	2.17199
7.16394	7.26884	7.28389	7.34413	7.49634	7.55619	7.2539				7.188	7.07477	6.96524	7.03404	7.19989	7.38472	7.4745	7.59256	7.22386	0.768119	1.4686	1.19315	1.0318	0.893581	0.89838	1.22517				0.767022	0.445462	0.129416	0.050108	0.770273	0.442524	0.141949	0.0804386	1.26667	2.22196	2.23203	2.08202	1.94303	2.01507	2.06915	2.35596				2.14694	2.1669
7.27331	7.3662	7.38708	7.47425	7.65159	7.69327	7.3582				7.30331	7.16418	6.99319	7.04	7.30335	7.46946	7.6468	7.77159	7.32425	0.78266	1.46718	1.20585	1.05525	0.949353	0.976774	1.2331				0.783033	0.478365	0.140087	0.0544395	0.78294	0.470725	0.162853	0.110512	1.27444	2.21706	2.23594	2.08398	1.94604	2.02347	2.08613	2.35108				2.14006	2.15585
7.37984	7.46785	7.48286	7.57785	7.77082	7.79784	7.45985				7.40984	7.26485	7.04792	7.08593	7.41184	7.58283	7.72988	7.84489	7.42785	0.778496	1.47099	1.21136	1.05522	1.00392	1.03092	1.22918				0.780404	0.464311	0.130255	0.0553387	0.777418	0.440066	0.137158	0.0912487	1.27012	2.22	2.233	2.083	1.948	2.04497	2.09199	2.35499				2.143	2.14901
7.48208	7.57007	7.57793	7.65655	7.84658	7.85559	7.57515				7.50504	7.40483	7.14162	7.14748	7.52212	7.66583	7.74635	7.85137	7.52714	0.756722	1.46066	1.19867	1.03369	1.01666	1.04417	1.21765				0.759588	0.45236	0.150547	0.0794456	0.755489	0.444107	0.1345	0.0629523	1.26148	2.21807	2.23004	2.07196	1.94001	2.04788	2.06477	2.34892				2.14004	2.13093
7.58015	7.66715	7.66192	7.70552	7.89871	7.90901	7.67917				7.59915	7.57008	7.2884	7.2822	7.62302	7.74036	7.77715	7.884	7.63017	0.753421	1.45982	1.19137	1.00851	1.00646	1.01831	1.20582				0.75678	0.462666	0.175228	0.0777866	0.751903	0.453515	0.122849	0.0516357	1.26025	2.22411	2.23381	2.06789	1.94096	2.03638	2.04342	2.34174				2.14411	2.12494
7.67817	7.76519	7.74915	7.72912	7.93102	7.95507	7.77819	7.60922			7.69717	7.71029	7.44336		7.71519	7.80211	7.78403	7.88395	7.72918	0.754358	1.46642	1.18813	1.00686	0.942665	0.960722	1.1986	1.01986			0.757223	0.448853	0.143727		0.753383	0.450143	0.11461	0.0505166	1.26195	2.22903	2.22499	2.06299	1.93899	2.00797	2.01697	2.32998	2.452			2.14902	2.12206
7.74454	7.85705	7.81846	7.79632	7.94296	7.99467	7.85104	7.73339	7.6991		7.76696	7.82555	7.59589	7.59581	7.78607	7.83756	7.79767	7.86768	7.81505	0.755568	1.4551	1.19204	1.00191	0.845529	0.861395	1.19677	0.996427	0.800782		0.754298	0.44304	0.130063	0.0772184	0.758092	0.441448	0.122288	0.0515374	1.24875	2.22763	2.21242	2.05292	1.93117	1.99266	1.99968	2.33298	2.45097	2.51496		2.14913	2.13732
7.83832	7.95189	7.90489	7.81887	7.94579	7.97712	7.94617	7.83333	7.86377	7.84574	7.85379	7.9664	7.81211	7.83051	7.88286	7.88738	7.79633	7.88519	7.90996	0.758007	1.4632	1.19881	1.00416	0.825778	0.811713	1.19632	0.986862	0.781787	0.752224	0.756016	0.455964	0.117812	0.0569103	0.76112	0.469823	0.125333	0.0430462	1.2569	2.23949	2.20539	2.04551	1.95101	1.96731	1.97256	2.3314	2.44475	2.49692	2.47634	2.16043	2.12003
7.89412	8.03113	7.98012	7.84508	7.94897	7.963	8.01915	7.95119	8.03628	8.08627	7.91612	8.06915	7.96827	8.05929	7.93912	7.89906	7.81306	7.88405	7.98913	0.760849	1.45242	1.20412	0.987978	0.792834	0.763154	1.20515	0.991621	0.790589	0.755053	0.760941	0.459397	0.144045	0.0706349	0.761208	0.482278	0.123951	0.0858679	1.24411	2.234	2.19099	2.04101	1.95399	1.96199	1.95099	2.33699	2.43398	2.45893	2.44294	2.157	2.128
7.98817	8.12807	8.0729	7.90659	7.92853	7.9613	8.13321	8.099	8.25342	8.29544	8.00818	8.18436	8.17697	8.28619	8.03417	7.94497		7.92412	8.08704	0.768014	1.45074	1.20408	1.02461	0.811046	0.774293	1.19984	1.00053	0.844081	0.834806	0.7692	0.464441	0.162872	0.0974196	0.767177	0.504332		0.0765975	1.24632	2.23101	2.18394	2.04792	1.95	1.95096	1.94405	2.33299	2.41905	2.40855	2.39611	2.156	2.1259
8.08507	8.21701	8.14781	7.95648	7.97315	7.98731	8.23405	8.26442	8.45238	8.49628	8.10601	8.29689	8.42204	8.5491	8.13109	8.0262			8.17407	0.768969	1.45238	1.21313	1.02771	0.816669	0.8193	1.20177	1.0121	0.905686	0.913829	0.771487	0.458654	0.14314	0.101271	0.766783	0.528892			1.24311	2.23192	2.17888	2.04094	1.95031	1.94835	1.94818	2.3318	2.4229	2.37075	2.32306	2.15594	2.118
8.18933	8.31829	8.2393	8.03129	8.03118	8.05322	8.33729	8.38644	8.57228	8.61131	8.20732	8.39229	8.57502	8.70503	8.23634	8.13734			8.27829	0.760332	1.44535	1.20537	1.03961	0.831197	0.820799	1.19682	1.01429	0.971267	0.974139	0.762293	0.45186	0.16575	0.132968	0.758872	0.528467			1.23846	2.22798	2.17299	2.03799	1.96606	1.96594	1.95698	2.32199	2.41804	2.30793	2.27589	2.15298	2.118
8.29919	8.41503	8.33904	8.12998	8.09355	8.12827	8.43403	8.53394	8.66651	8.7146	8.31418	8.49002	8.58387	8.71473	8.35215	8.2534			8.37507	0.754421	1.44101	1.20469	1.03627	0.836733	0.8139	1.19584	1.03886	0.950161	0.98675	0.75671	0.4616	0.168546	0.121788	0.752773	0.527262			1.23548	2.22076	2.16896	2.033	1.98694	1.94599	1.94889	2.31796	2.43076	2.28434	2.2392	2.14582	2.11902
8.41079	8.51185	8.43694	8.22308	8.23959	8.24874	8.53072	8.62153	8.71549	8.77134	8.42492	8.5857	8.66433	8.78213	8.46072	8.38465			8.47579	0.752441	1.42607	1.19839	1.03673	0.827447	0.811976	1.18195	0.973104	0.949782	0.942557	0.756409	0.442894	0.134038	0.066931	0.749168	0.510914			1.22513	2.19904	2.16504	2.03298	1.98082	1.9448	1.93889	2.31407	2.40884	2.31544	2.25804	2.12893	2.1208
8.50797	8.61197	8.54197	8.33597	8.37996	8.39696	8.62398	8.64999	8.79598	8.84398	8.52897	8.67798	8.682	8.789	8.55398	8.47398			8.57297	0.740023	1.42432	1.18303	1.01504	0.809415	0.809041	1.17737	0.981968	0.87461	0.855733	0.741704	0.434962	0.139898	0.0621113	0.739303	0.417934			1.22098	2.201	2.167	2.032	1.971	1.934	1.933	2.318	2.4	2.28501	2.26	2.125	2.11
8.60693	8.71491	8.63905	8.48474	8.55697	8.57889	8.71375	8.6945	8.80901	8.85065	8.62098	8.73644	8.69816	8.79604	8.64993	8.62651		8.52739	8.6709	0.738407	1.43258	1.18076	0.983603	0.784357	0.784791	1.17451	0.97824	0.806052	0.766238	0.738517	0.445244	0.138981	0.0527613	0.739307	0.419463		0.0662467	1.22637	2.19295	2.17215	2.02895	1.9629	1.93904	1.93238	2.32316	2.3951	2.34138	2.30756	2.12397	2.10738
8.69646	8.8026	8.7398	8.65158	8.74604	8.76026	8.78546	8.7424	8.81005	8.81764	8.71455	8.77842	8.71305	8.79993	8.7394	8.77146	8.54198	8.65986	8.75755	0.742974	1.43783	1.1788	0.9795	0.788407	0.758617	1.18517	0.96408	0.762748	0.711342	0.740226	0.42104	0.128665	0.0509549	0.746679	0.422961	0.117603	0.0768096	1.23293	2.18809	2.18609	2.02402	1.95264	1.94311	1.96796	2.33807	2.40507	2.37782	2.36089	2.12087	2.14245
8.77517	8.88918	8.83721	8.79128	8.91034	8.93639	8.86417	8.76409	8.81298	8.79801	8.79818	8.80108	8.71604	8.79602	8.81516	8.90425	8.7034	8.76044	8.84119	0.750218	1.44351	1.18638	0.998952	0.821226	0.815218	1.18951	0.963576	0.757866	0.709892	0.746516	0.415711	0.12791	0.048519	0.75474	0.444125	0.116143	0.0530589	1.24301	2.19299	2.19101	2.02501	1.93298	1.94898	1.96604	2.34199	2.40902	2.42205	2.40906	2.11399	2.11299
8.86496	8.98385	8.95009	8.93853	9.08862	9.14371	8.95378	8.81249	8.80334	8.80528	8.89199	8.84153	8.73907	8.8081	8.89992	9.03414	8.91438	8.9917	8.93993	0.764978	1.45324	1.19884	1.01582	0.861322	0.866907	1.20958	0.993307	0.78753	0.753408	0.765381	0.458043	0.148747	0.0483371	0.765074	0.467651	0.117919	0.0578285	1.25291	2.188	2.19415	2.02909	1.9238	1.93811	1.98527	2.33614	2.41904	2.44639	2.4423	2.11099	2.10791
8.95598	9.06482	9.0531	9.08281	9.24212	9.30467	9.02766	8.85932	8.83563	8.83167	8.986	8.89207	8.74665	8.81728	8.98696	9.14184	9.13864	9.24578	9.02774	0.773286	1.4545	1.2067	1.03961	0.902331	0.935452	1.21895	1.02515	0.828146	0.807579	0.771185	0.477541	0.150159	0.0802014	0.775724	0.476006	0.148186	0.0714238	1.25896	2.18784	2.20802	2.03722	1.90506	1.94883	2.01047	2.349	2.42322	2.48324	2.47036	2.1099	2.1001
9.05198	9.15298	9.15498	9.21898	9.39297	9.43398	9.10799	8.92299	8.86599	8.86399	9.08298	8.94399	8.77799	8.831	9.08198	9.23098	9.31497	9.42897	9.11198	0.779389	1.45945	1.20843	1.05377	0.949311	0.99268	1.22143	1.05424	0.867183	0.834615	0.778709	0.465012	0.141882	0.0652627	0.780259	0.4734	0.179944	0.108393	1.26483	2.18	2.209	2.048	1.908	1.98899	2.033	2.349	2.434	2.495	2.488	2.105	2.105
9.1501	9.24495	9.25283	9.32472	9.51888	9.54969	9.20309	9.00602	8.93173	8.92784	9.17807	9.02727	8.82973	8.85773	9.18413	9.32693	9.50305	9.60531	9.20098	0.770404	1.45711	1.20203	1.03826	0.982476	1.02274	1.23178	1.07276	0.898834	0.873108	0.77004	0.462987	0.130548	0.053093	0.771201	0.432055	0.122737	0.0817889	1.25901	2.18203	2.21301	2.04997	1.91222	2.01399	2.04586	2.34903	2.43113	2.50615	2.50415	2.10805	2.09098
9.25568	9.33648	9.33244	9.39417	9.60298	9.61637	9.30781	9.10384	9.00301	9.00882	9.28061	9.14966	8.90106	9.02304	9.29268	9.41659	9.50891	9.6358	9.29559	0.761094	1.44914	1.19826	1.01565	0.962403	0.9971	1.2118	1.06702	0.909265	0.877185	0.760355	0.451213	0.149663	0.112366	0.762521	0.452399	0.129262	0.0765548	1.24994	2.18515	2.21411	2.04715	1.93327	2.01282	2.03285	2.35191	2.44309	2.52024	2.51822	2.11309	2.08884
9.34622	9.41621	9.41021	9.45712	9.65604	9.69009	9.4052	9.20326	9.11132	9.10734	9.36723	9.29333	9.01235	9.13311	9.38322	9.50217	9.55802	9.67894	9.3812	0.746775	1.44768	1.18414	0.99675	0.920415	0.938231	1.19961	1.05089	0.888953	0.853669	0.748216	0.442702	0.171828	0.135115	0.746425	0.452315	0.140132	0.105204	1.24587	2.19303	2.22	2.05499	1.94799	2.00294	2.02491	2.34702	2.44802	2.53304	2.53003	2.11801	2.08001
9.43697	9.50498	9.49492	9.50565	9.67322	9.72636	9.48595	9.31033	9.24292	9.24807	9.46398	9.43067	9.15811	9.17933	9.47395	9.57158	9.56812	9.655	9.46394	0.744824	1.44903	1.17999	0.984442	0.844143	0.85174	1.20336	1.0162	0.844818	0.819723	0.746502	0.426986	0.146498	0.0635959	0.744345	0.446012	0.132649	0.0496338	1.24588	2.20413	2.21893	2.04895	1.94444	1.97785	1.98985	2.35394	2.45797	2.55001	2.54401	2.12411	2.08415
9.52842	9.59759	9.58131	9.56686	9.69411	9.75969	9.5755	9.43537	9.42367	9.44289	9.55637	9.58743		9.39912	9.56355	9.62527	9.57905	9.65584	9.55259	0.749105	1.45678	1.18435	0.972546	0.793153	0.756005	1.20016	0.984789	0.796507	0.755415	0.748766	0.420291		0.0569311	0.750547	0.436627	0.127875	0.0489502	1.25209	2.21607	2.21198	2.04391	1.98482	1.96396	1.97578	2.34805	2.45476	2.5504	2.54453	2.13409	2.09822
9.60494	9.68294	9.65195	9.61297	9.7	9.74301	9.65594	9.5629	9.62085	9.65184	9.62994	9.7179		9.62083	9.64694	9.63999	9.582	9.70097	9.63794	0.76227	1.46964	1.1987	0.968053	0.767519	0.723485	1.21237	0.985789	0.793123	0.758917	0.763059	0.430003		0.0666626	0.762231	0.417654	0.126511	0.0924971	1.26371	2.22	2.211	2.039	1.97501	1.962	1.96401	2.351	2.44201	2.51802	2.51902	2.139	2.10999
9.68403	9.76092	9.72788	9.64839	9.69516	9.73802	9.75504	9.70336	9.84684	9.89705	9.70695	9.87225	9.79833	9.91913	9.72705			9.75467	9.71492	0.773338	1.47767	1.21301	0.991204	0.78047	0.734881	1.21874	1.01199	0.851432	0.81195	0.774206	0.489733	0.132232	0.0982462	0.772907			0.0603782	1.2724	2.22103	2.21202	2.04104	1.96388	1.95688	1.95784	2.33895	2.42685	2.46932	2.46141	2.13702	2.09211
9.77974	9.8465	9.80944	9.6847	9.71044	9.74054	9.85163	9.83044	10.018	10.0872	9.79574	9.98876	10.0151	10.1177	9.82474			9.72481	9.80063	0.779516	1.48095	1.22336	1.01783	0.80491	0.777292	1.22209	1.02954	0.916402	0.897041	0.775743	0.46056	0.139409	0.0660484	0.783549			0.0259458	1.27735	2.22393	2.214	2.04502	1.95298	1.94574	1.94278	2.33404	2.41276	2.40637	2.4063	2.13893	2.10224
9.87221	9.9262	9.88619	9.72212	9.73403	9.76907	9.93821	9.96026	10.178	10.2042	9.88821	10.0822	10.1812	10.3142	9.91721		9.65006	9.76785	9.88718	0.77875	1.47729	1.22676	1.05083	0.83887	0.790153	1.22079	1.01794	1.00139	0.991574	0.777476	0.452176	0.170187	0.124882	0.780314		0.0866763	0.0537799	1.27531	2.22	2.214	2.046	1.952	1.93199	1.93095	2.336	2.40001	2.37298	2.36891	2.135	2.11503
9.96403	10.0149	9.97087	9.77567	9.74661	9.80149	10.0299	10.0741	10.2006	10.292	9.98004	10.1491		10.4172	10.012		9.67851	9.70215	9.9689	0.769681	1.46628	1.21996	1.07265	0.865086	0.817814	1.21055	1.01224	1.03773	1.05939	0.771259	0.485296		0.164774	0.768739		0.116053	0.0407036	1.26587	2.21999	2.21499	2.04503	1.95398	1.92778	1.91086	2.3359	2.40296	2.36242	2.32867	2.13499	2.126
10.0619	10.0994	10.0537	9.8395	9.80536	9.8481	10.1195	10.1754	10.3484	10.3822	10.079	10.2569	10.3959	10.5257	10.1078		9.72734	9.71972	10.0545	0.755402	1.44688	1.20731	1.07788	0.874909	0.825557	1.19166	0.995306	1.08723	1.09642	0.757703	0.486238	0.158249	0.117475	0.754267		0.149212	0.0518327	1.25172	2.21895	2.21413	2.04807	1.95187	1.90678	1.8978	2.32691	2.39869	2.30846	2.29804	2.13385	2.1262
10.165	10.173	10.144	9.91997	9.87797	9.90698	10.198	10.253	10.37	10.444	10.185	10.359	10.446	10.563	10.206		9.79897	9.91892	10.137	0.734608	1.42835	1.18421	1.07192	0.872151	0.818443	1.16835	0.967771	1.02205	1.05618	0.734839	0.457202	0.142676	0.115611	0.736427		0.160575	0.129638	1.23254	2.216	2.221	2.052	1.945	1.895	1.887	2.322	2.38201	2.33299	2.3	2.126	2.137
10.2477	10.2519	10.2418	10.0271	9.96327	9.98511	10.2758	10.2865	10.5271		10.2707	10.4438	10.5091	10.5338	10.2848		9.87243	9.99541	10.2148	0.712488	1.41622	1.15321	1.05111	0.859033	0.798067	1.14619	0.940254	0.964302		0.713378	0.44899	0.143159	0.0641404	0.714632		0.155196	0.125042	1.21866	2.22303	2.22504	2.06695	1.93389	1.88383	1.87392	2.31999	2.37206	2.32145		2.13207	2.13599
10.3191	10.3345	10.3183	10.1333	10.0868	10.0929	10.349	10.3364	10.5346		10.3401	10.5173			10.3602		10.0091	10.1279	10.2954	0.709643	1.42046	1.15338	1.02042	0.823922	0.781119	1.14532	0.924297	0.834351		0.711388	0.441329			0.711173		0.179423	0.147847	1.21909	2.22611	2.22913	2.06218	1.92287	1.868	1.86596	2.31933	2.37833	2.36525		2.13913	2.13506
[truncated: 64 more columns]
