# Supplementary material for: Kinematic Validation of a Multi-Kinect v2 Instrumented 10-Meter Walkway for Quantitative Gait Assessments
Source: PLoS One. 2015 Oct 13;10(10):e0139913. doi: 10.1371/journal.pone.0139913 (PMC4603795; doi:10.1371/journal.pone.0139913)
Supplement: S1 Data — (ZIP) [file pone.0139913.s001.zip › S1_Data/pp20_trial1.xls]

## Sheet: Sheet1
Kinect(x) SpineBase	Kinect(x) Head	Kinect(x) ShoulderLeft	Kinect(x) ElbowLeft	Kinect(x) WristLeft	Kinect(x) HandLeft	Kinect(x) ShoulderRight	Kinect(x) ElbowRight	Kinect(x) WristRight	Kinect(x) HandRight	Kinect(x) HipLeft	Kinect(x) KneeLeft	Kinect(x) AnkleLeft	Kinect(x) FootLeft	Kinect(x) HipRight	Kinect(x) KneeRight	Kinect(x) AnkleRight	Kinect(x) FootRight	Kinect(x) SpineShoulder	Kinect(y) SpineBase	Kinect(y) Head	Kinect(y) ShoulderLeft	Kinect(y) ElbowLeft	Kinect(y) WristLeft	Kinect(y) HandLeft	Kinect(y) ShoulderRight	Kinect(y) ElbowRight	Kinect(y) WristRight	Kinect(y) HandRight	Kinect(y) HipLeft	Kinect(y) KneeLeft	Kinect(y) AnkleLeft	Kinect(y) FootLeft	Kinect(y) HipRight	Kinect(y) KneeRight	Kinect(y) AnkleRight	Kinect(y) FootRight	Kinect(y) SpineShoulder	Kinect(z) SpineBase	Kinect(z) Head	Kinect(z) ShoulderLeft	Kinect(z) ElbowLeft	Kinect(z) WristLeft	Kinect(z) HandLeft	Kinect(z) ShoulderRight	Kinect(z) ElbowRight	Kinect(z) WristRight	Kinect(z) HandRight	Kinect(z) HipLeft	Kinect(z) KneeLeft
0.0559789	0.103	0.09	0.071	0.141	0.149063	0.107011	0.097	0.175	0.187	0.0890106	0.0199683	-0.00997889	0.0960633	0.103	0.013	-0.0159894	0.0819789	0.074	0.903722	1.7024	1.43787	1.19247	0.933367	0.855552	1.43799	1.16853	0.922608	0.845942	0.903229	0.538941	0.145408	0.0535763	0.901476	0.535156	0.144342	0.0618112	1.47444	2.31004	2.323	2.13	2.07	2.058	2.06898	2.49003	2.543	2.546	2.528	2.22003	2.20401
0.056	0.105	0.09	0.071	0.141	0.154	0.107	0.097	0.175	0.183	0.089	0.02	-0.00700016	0.0999998	0.103	0.0159998	-0.016	0.0800001	0.0769998	0.90341	1.70273	1.43792	1.19356	0.93325	0.85661	1.43796	1.16741	0.92533	0.84725	0.9028	0.53917	0.14395	0.0495702	0.9014	0.53509	0.14314	0.06177	1.4745	2.31	2.318	2.13	2.07	2.058	2.064	2.49	2.543	2.546	2.526	2.22	2.204
0.056	0.105	0.0929413	0.0739413	0.143941	0.157922	0.109941	0.0999413	0.175	0.191824	0.0919413	0.02	-0.007	0.0950979	0.103	0.016	-0.016	0.08	0.0789608	0.903371	1.70259	1.43804	1.19356	0.939289	0.856169	1.43652	1.16453	0.925291	0.844946	0.903065	0.539582	0.147744	0.0566976	0.901273	0.5351	0.14416	0.0621033	1.47597	2.31	2.318	2.12902	2.06902	2.05604	2.06596	2.48902	2.54202	2.546	2.52306	2.21902	2.204
0.056	0.10797	0.093	0.074	0.14301	0.15701	0.11297	0.0990102	0.17698	0.186061	0.092	0.02	-0.007	0.0969797	0.103	0.016	-0.016	0.08	0.079	0.903429	1.70223	1.43987	1.19442	0.938539	0.854547	1.43714	1.16553	0.91456	0.844573	0.903278	0.539204	0.14786	0.0533162	0.90127	0.535189	0.145615	0.0617042	1.47548	2.31	2.31701	2.129	2.069	2.05303	2.06303	2.48801	2.53903	2.54204	2.52498	2.219	2.204
0.0589999	0.108	0.0989997	0.0769999	0.146	0.16	0.113	0.102	0.181	0.192	0.0949999	0.0229999	-0.007	0.097	0.106	0.016	-0.016	0.0879997	0.0829998	0.90298	1.70202	1.43873	1.19432	0.93755	0.85649	1.43702	1.16444	0.91379	0.84404	0.90312	0.53979	0.14771	0.05267	0.90059	0.53558	0.1452	0.0600401	1.47452	2.309	2.317	2.127	2.068	2.052	2.062	2.488	2.538	2.541	2.523	2.218	2.203
0.059	0.111912	0.099	0.077	0.148934	0.16	0.113	0.102	0.181	0.189066	0.0979343	0.023	-0.007	0.0989562	0.106	0.016	-0.016	0.088	0.083	0.903136	1.70191	1.43871	1.19231	0.93442	0.854739	1.43669	1.16314	0.913976	0.8427	0.903599	0.539761	0.146028	0.0501074	0.900561	0.536069	0.144594	0.0595999	1.47479	2.309	2.31896	2.127	2.068	2.05102	2.062	2.488	2.538	2.541	2.52398	2.21702	2.203
0.0649391	0.116949	0.102959	0.0809594	0.149	0.166929	0.119929	0.10497	0.181	0.19197	0.10097	0.0269594	-0.007	0.099	0.10897	0.0219391	-0.0130304	0.088	0.089929	0.903001	1.70011	1.43808	1.19166	0.93435	0.855472	1.43555	1.16352	0.921325	0.845491	0.903412	0.540423	0.142684	0.049951	0.900461	0.538495	0.143214	0.0595702	1.47221	2.30603	2.31405	2.12601	2.06701	2.051	2.06002	2.48602	2.53701	2.541	2.52301	2.21601	2.20498
0.065	0.117	0.105999	0.0839994	0.151	0.162001	0.122999	0.105	0.18	0.188001	0.101	0.027	-0.007	0.099	0.109	0.022	-0.0159994	0.0810014	0.09	0.90297	1.70075	1.43791	1.19651	0.93335	0.8571	1.43431	1.16253	0.908013	0.841221	0.90334	0.53946	0.14257	0.0493101	0.90046	0.53823	0.1432	0.0632093	1.47297	2.306	2.314	2.125	2.066	2.047	2.058	2.485	2.537	2.538	2.521	2.216	2.205
0.0689205	0.130722	0.112861	0.0869404	0.157861	0.172781	0.128881	0.10794	0.188821	0.200742	0.10492	0.027	-0.007	0.099	0.11194	0.0249404	-0.00913914	0.081	0.0958807	0.903107	1.70094	1.43705	1.19412	0.930106	0.853826	1.43432	1.16065	0.921653	0.842925	0.903536	0.540048	0.142384	0.0483495	0.900499	0.538602	0.14123	0.0629944	1.4737	2.30502	2.31302	2.12598	2.06502	2.04504	2.058	2.48304	2.53602	2.53408	2.5161	2.21502	2.205
0.0719744	0.131	0.112009	0.0899744	0.160974	0.172009	0.131974	0.115932	0.191974	0.200009	0.107974	0.0299744	-0.007	0.099	0.115966	0.025	-0.009	0.0849659	0.0989744	0.902991	1.70064	1.43774	1.19356	0.929703	0.852392	1.43392	1.15843	0.914038	0.840729	0.903332	0.539356	0.153167	0.0484291	0.90045	0.538342	0.141378	0.0624744	1.47313	2.30401	2.313	2.12303	2.06401	2.04401	2.05403	2.48201	2.53699	2.53301	2.51303	2.21401	2.20401
0.0749997	0.134	0.117999	0.09	0.161	0.172	0.137	0.119	0.192	0.2	0.111	0.0329997	-0.007	0.099	0.119	0.0319994	-0.009	0.085	0.105999	0.90312	1.70032	1.43791	1.19369	0.9297	0.85626	1.43649	1.15795	0.91445	0.83967	0.90345	0.54065	0.15442	0.04873	0.9006	0.54027	0.14468	0.06215	1.47254	2.303	2.312	2.121	2.064	2.044	2.054	2.484	2.536	2.533	2.513	2.213	2.203
0.0779348	0.137913	0.118	0.0958695	0.165891	0.174935	0.14287	0.121935	0.194935	0.202935	0.113935	0.0359348	-0.007	0.101935	0.121935	0.0349348	-0.009	0.077174	0.108935	0.902993	1.70068	1.43771	1.19154	0.929084	0.856201	1.43623	1.15763	0.911026	0.839093	0.903382	0.53929	0.153813	0.0479278	0.900395	0.540211	0.143115	0.063138	1.47286	2.30202	2.31102	2.121	2.06204	2.03911	2.05302	2.48204	2.53502	2.53202	2.51202	2.21202	2.19811
0.0918567	0.146908	0.127898	0.108867	0.172928	0.188857	0.159826	0.130908	0.201928	0.216857	0.130826	0.039959	-0.007	0.102	0.136846	0.0478669	-0.009	0.0819488	0.115928	0.901684	1.69816	1.43733	1.18934	0.927625	0.852627	1.43407	1.15955	0.906061	0.839763	0.902143	0.537399	0.152731	0.0478506	0.899064	0.539497	0.141615	0.0616061	1.47201	2.30101	2.30803	2.12199	2.05705	2.03603	2.05201	2.48002	2.52906	2.53002	2.51101	2.21002	2.20097
0.0939998	0.156999	0.134999	0.118999	0.179999	0.192	0.16	0.140999	0.208999	0.22	0.133	0.0449995	-0.007	0.102	0.14	0.0559992	-0.009	0.0800002	0.125999	0.90119	1.69871	1.43756	1.18911	0.92725	0.85407	1.43363	1.16142	0.902	0.8365	0.90171	0.5369	0.1523	0.04768	0.89853	0.53874	0.14085	0.0621	1.47177	2.297	2.305	2.12	2.054	2.038	2.051	2.48	2.529	2.531	2.51	2.205	2.195
0.100863	0.162882	0.139902	0.11998	0.182941	0.194941	0.165882	0.148843	0.218804	0.229804	0.136922	0.0518629	-0.00503918	0.10102	0.149804	0.0814907	-0.00605877	0.0849021	0.131882	0.902337	1.69801	1.43788	1.18933	0.92776	0.849207	1.43554	1.16027	0.898706	0.83502	0.902259	0.536518	0.150025	0.0460917	0.900422	0.530387	0.141321	0.0614921	1.47237	2.29798	2.30304	2.1151	2.05694	2.03702	2.05002	2.47804	2.52998	2.52806	2.51	2.20696	2.19598
0.110898	0.173888	0.153858	0.130888	0.188939	0.207868	0.175898	0.151969	0.219	0.23	0.146898	0.057939	-0.005	0.101	0.155939	0.0988272	-0.0030305	0.0840102	0.137939	0.902449	1.69618	1.43884	1.19058	0.929789	0.852624	1.43406	1.15853	0.899511	0.835416	0.902399	0.535352	0.147832	0.0453275	0.90042	0.525538	0.13746	0.0569367	1.47052	2.29503	2.303	2.11401	2.05007	2.03403	2.04604	2.47503	2.52901	2.528	2.51	2.20403	2.19105
0.117	0.18	0.163	0.144	0.205	0.217	0.189	0.155	0.229	0.248	0.153	0.0689999	-0.00100004	0.101	0.17	0.137	0.00599992	0.088	0.155	0.90064	1.69417	1.43664	1.18861	0.92843	0.85599	1.43203	1.15885	0.90001	0.83929	0.90072	0.53212	0.14542	0.04538	0.89848	0.51563	0.13633	0.05252	1.46858	2.293	2.301	2.111	2.046	2.029	2.043	2.47	2.528	2.528	2.511	2.202	2.184
0.123845	0.195647	0.173757	0.156713	0.215757	0.226779	0.191934	0.161845	0.232912	0.25289	0.155934	0.081713	-0.001	0.100022	0.172934	0.181985	0.0138234	0.0968013	0.164779	0.899985	1.69341	1.433	1.18646	0.916607	0.853213	1.4319	1.15727	0.898856	0.835897	0.900084	0.534741	0.145215	0.0449693	0.897805	0.525595	0.13632	0.0535957	1.4675	2.29104	2.29513	2.111	2.04209	2.029	2.04007	2.46902	2.52898	2.52702	2.51296	2.20102	2.17911
0.129937	0.225684	0.19379	0.169863	0.23579	0.244811	0.201895	0.178821	0.244874	0.259926	0.165895	0.0849684	-0.001	0.0990105	0.179926	0.24039	0.0466527	0.109863	0.173905	0.899881	1.68624	1.43072	1.18812	0.919368	0.845214	1.43072	1.16562	0.892745	0.834029	0.899338	0.53384	0.145279	0.0462463	0.898196	0.527215	0.14383	0.0537585	1.46567	2.28902	2.29203	2.10803	2.04101	2.02603	2.03011	2.469	2.52702	2.53393	2.51498	2.19803	2.17801
0.142999	0.242999	0.214998	0.211997	0.267997	0.274998	0.215999	0.183	0.255999	0.274999	0.178999	0.0989989	0.00599945	0.104	0.188999	0.289996	0.0879968	0.132998	0.192999	0.89638	1.67724	1.42541	1.19124	0.91915	0.836251	1.43031	1.16321	0.89184	0.82949	0.89448	0.53623	0.14228	0.0451201	0.89599	0.52905	0.155439	0.0616994	1.45786	2.284	2.29	2.108	2.027	2.016	2.017	2.468	2.526	2.534	2.517	2.194	2.177
0.148881	0.259663	0.225782	0.224742	0.285643	0.315186	0.231682	0.189861	0.25796	0.27794	0.187821	0.099	0.00207941	0.10596	0.198801	0.311563	0.114464	0.182988	0.206722	0.894106	1.67334	1.42206	1.19138	0.912554	0.836456	1.42474	1.1594	0.895917	0.830431	0.892726	0.536514	0.144809	0.0430813	0.893304	0.533657	0.154921	0.0657088	1.4536	2.28204	2.28804	2.108	2.02602	2.01698	2.00328	2.4631	2.52698	2.53988	2.52582	2.19106	2.177
0.162857	0.294642	0.249755	0.252714	0.341428	0.330847	0.239918	0.200888	0.25899	0.278	0.208785	0.104939	0.00496935	0.101051	0.205928	0.360499	0.183295	0.247346	0.229765	0.891675	1.66383	1.42076	1.19338	0.909263	0.833451	1.42263	1.15332	0.898296	0.832608	0.890265	0.541865	0.144326	0.0474643	0.891181	0.541549	0.151614	0.0603165	1.44729	2.28101	2.28701	2.10701	2.02402	2.00512	2.01587	2.46399	2.527	2.54297	2.53689	2.191	2.17502
0.186999	0.319999	0.285999	0.295999	0.361	0.386999	0.274999	0.208	0.267	0.29	0.231	0.122	0.005	0.104	0.233999	0.411999	0.252999	0.328998	0.257999	0.88366	1.65901	1.41379	1.18527	0.90467	0.82902	1.41553	1.15199	0.90045	0.82754	0.88176	0.54995	0.14516	0.04674	0.88415	0.55515	0.16492	0.0768696	1.43998	2.28	2.286	2.109	2.024	2.007	2.009	2.464	2.528	2.544	2.54	2.191	2.173
0.197761	0.338587	0.30263	0.305782	0.407956	0.447651	0.288695	0.214848	0.268956	0.289022	0.240782	0.128848	0.005	0.104	0.240848	0.426674	0.311695	0.387695	0.272674	0.883435	1.65377	1.41188	1.18441	0.912271	0.831808	1.41229	1.14935	0.900646	0.820448	0.8813	0.54994	0.1456	0.0466813	0.883945	0.553017	0.177823	0.090223	1.43948	2.28	2.29089	2.10704	2.024	2.01287	1.99628	2.46302	2.52604	2.55085	2.54783	2.191	2.17104
0.216851	0.376702	0.338718	0.351639	0.457616	0.489678	0.317773	0.233851	0.285867	0.285031	0.255882	0.138922	0.00797647	0.104	0.262827	0.480576	0.389396	0.487224	0.305741	0.877249	1.64763	1.40328	1.1831	0.915129	0.835878	1.40061	1.14855	0.881918	0.81652	0.874285	0.551041	0.145937	0.0467098	0.878622	0.540717	0.15529	0.0738914	1.43394	2.28496	2.29894	2.11692	2.02102	2.01102	2.00394	2.46697	2.52997	2.55993	2.55594	2.19298	2.171
0.235998	0.408997	0.361998	0.375998	0.476998	0.536995	0.333998	0.254998	0.288	0.285	0.277998	0.150999	0.0089999	0.0910013	0.281998	0.499998	0.465992	0.577991	0.331997	0.87436	1.63974	1.39981	1.18661	0.920239	0.83595	1.39654	1.14633	0.889669	0.81574	0.87117	0.55066	0.1491	0.0626084	0.87594	0.545759	0.176918	0.0756598	1.42806	2.289	2.299	2.113	2.02	2.015	2.006	2.472	2.531	2.566	2.567	2.196	2.174
0.267367	0.437427	0.394347	0.411288	0.545616	0.586992	0.37909	0.275585	0.28996	0.295782	0.305446	0.174525	0.0109605	0.0939407	0.308466	0.550972	0.542458	0.657398	0.364347	0.865793	1.62929	1.39117	1.17828	0.920309	0.836685	1.38751	1.14399	0.882269	0.803399	0.86124	0.550631	0.151119	0.0547682	0.868853	0.541869	0.171568	0.0963624	1.41828	2.29978	2.30292	2.11594	2.02196	2.00618	2.0109	2.47886	2.531	2.57188	2.57778	2.20482	2.17302
0.300645	0.486473	0.437537	0.462451	0.591516	0.638451	0.41957	0.31458	0.309785	0.310839	0.338645	0.193796	0.0159462	0.103892	0.341645	0.575742	0.628085	0.752978	0.40457	0.857647	1.61711	1.38298	1.17344	0.918569	0.838837	1.37983	1.14192	0.863681	0.796789	0.852226	0.546307	0.146333	0.0501782	0.861766	0.542116	0.172964	0.0960776	1.40792	2.30297	2.3119	2.11699	2.01606	2.01292	2.01496	2.47306	2.52902	2.57695	2.57998	2.20797	2.17795
0.324999	0.516999	0.473999	0.484999	0.627999	0.675999	0.447999	0.334999	0.322	0.324	0.363999	0.210999	0.016	0.104	0.373999	0.628998	0.689998	0.818998	0.440999	0.84723	1.60662	1.37333	1.16362	0.91691	0.84176	1.36749	1.09318	0.85529	0.79064	0.84287	0.54194	0.1451	0.0482801	0.85043	0.54101	0.16978	0.10257	1.39253	2.302	2.316	2.119	2.02	2.015	2.021	2.482	2.547	2.583	2.586	2.211	2.176
0.370972	0.567862	0.521928	0.537818	0.670059	0.718059	0.493972	0.38195	0.363081	0.358234	0.411928	0.243278	0.0199125	0.108891	0.416059	0.652475	0.742818	0.884534	0.488928	0.838437	1.59773	1.36543	1.15758	0.913839	0.833387	1.35938	1.12168	0.858498	0.780145	0.834439	0.54195	0.145843	0.0482018	0.8415	0.537459	0.178397	0.102736	1.38739	2.30396	2.32382	2.13172	2.02293	2.01891	2.02393	2.48787	2.53918	2.58887	2.59382	2.21002	2.17893
0.418538	0.617518	0.559636	0.564744	0.692784	0.751676	0.531636	0.414686	0.393705	0.387715	0.454587	0.282617	0.0417838	0.111971	0.465518	0.690627	0.760833	0.901843	0.531587	0.831319	1.58486	1.35817	1.15321	0.90972	0.829566	1.35007	1.07794	0.837568	0.768474	0.828418	0.542861	0.157197	0.04618	0.833448	0.544539	0.18467	0.106087	1.37754	2.31687	2.33291	2.13695	2.02498	2.019	2.02796	2.49295	2.55385	2.59296	2.59796	2.2199	2.17999
0.45101	0.664009	0.60301	0.623005	0.713008	0.782005	0.584008	0.455009	0.42501	0.422008	0.492009	0.321009	0.0630055	0.115001	0.499009	0.731006	0.776005	0.919001	0.57601	0.826278	1.57917	1.35794	1.14372	0.906978	0.821448	1.34062	1.07525	0.830782	0.765291	0.822748	0.54255	0.167173	0.0485613	0.829019	0.50763	0.171916	0.0915185	1.37031	2.32	2.343	2.141	2.031	2.026	2.032	2.501	2.555	2.604	2.605	2.226	2.186
	0.716938	0.66182	0.65143	0.761037	0.812391	0.632037	0.506958	0.48382	0.471017		0.375899	0.0953512	0.120882	0.553899	0.764332	0.80541	0.924882	0.63286		1.57954	1.35282	1.14599	0.894343	0.810284	1.33569	1.07846	0.843044	0.768917		0.540854	0.183522	0.0560302	0.824491	0.51011	0.148755	0.0827754	1.37075		2.35672	2.14884	2.04276	2.03482	2.032	2.50982	2.555	2.60204	2.60598		2.18894
0.55652	0.76353	0.715459	0.682684	0.765959	0.823888	0.68249	0.5565	0.539438	0.529408	0.597438	0.445296	0.148459	0.292234	0.594592	0.804592	0.806	0.925	0.684479	0.827867	1.58727	1.35999	1.14293	0.891695	0.80809	1.33495	1.06921	0.837282	0.761557	0.827538	0.553281	0.20907	0.156891	0.82726	0.517217	0.148557	0.0796306	1.38168	2.31005	2.36591	2.15989	2.043	2.03698	2.03299	2.52188	2.56688	2.60893	2.61194	2.21604	2.19494
0.606997	0.817997	0.768997	0.730998	0.783999	0.828	0.738997	0.608997	0.604997	0.603996	0.651997	0.524996	0.225996	0.368996	0.647997	0.838998	0.814	0.929	0.736997	0.83511	1.59679	1.368	1.15332	0.88975	0.80533	1.34896	1.08363	0.83387	0.76845	0.83543	0.55102	0.2086	0.15741	0.83386	0.542689	0.14962	0.0738403	1.39043	2.322	2.381	2.171	2.059	2.039	2.035	2.521	2.565	2.616	2.613	2.23	2.198
0.659812	0.865922	0.819856	0.756428	0.795736	0.828	0.785944	0.678438	0.67835	0.684197	0.704812	0.609109	0.288592	0.434526	0.699834	0.865406	0.824758	0.929	0.781988	0.845193	1.60475	1.37566	1.14907	0.888244	0.812176	1.35524	1.11447	0.82985	0.770582	0.848164	0.545475	0.224248	0.173567	0.841039	0.532509	0.15275	0.0728913	1.39996	2.32591	2.38882	2.17882	2.06193	2.04193	2.035	2.53763	2.56598	2.60915	2.6042	2.23391	2.20191
0.709482	0.917461	0.85662	0.79262	0.799958	0.814148	0.829546	0.73244	0.761134	0.767134	0.753493	0.696091	0.379049	0.52307	0.748493	0.879852	0.828958	0.929989	0.83544	0.857808	1.6232	1.39063	1.15721	0.886795	0.812973	1.36457	1.1122	0.855505	0.785284	0.861135	0.544934	0.222087	0.17109	0.852984	0.522306	0.152434	0.0719102	1.41236	2.3349	2.39395	2.18098	2.06398	2.04398	2.04292	2.54097	2.57688	2.6001	2.59806	2.23895	2.19804
0.753991	0.96699	0.907989	0.808997	0.806999	0.815	0.884988	0.796986	0.841983	0.856981	0.793992	0.782982	0.461983	0.605983	0.798989	0.895997	0.83	0.932999	0.877991	0.870417	1.63353	1.40558	1.15954	0.892389	0.824538	1.3794	1.12385	0.872167	0.796448	0.874447	0.547919	0.227709	0.177169	0.864498	0.52141	0.1521	0.0697904	1.42487	2.338	2.395	2.186	2.069	2.045	2.057	2.548	2.578	2.598	2.59	2.244	2.202
0.809873	1.01307	0.939367	0.839387	0.817782	0.820881	0.935971	0.859734	0.924339	0.949141	0.848892	0.845734	0.534536	0.679517	0.851932	0.902862	0.832941	0.933	0.929952	0.877703	1.64365	1.41733	1.16387	0.900408	0.844713	1.38822	1.13512	0.890961	0.810202	0.881988	0.527747	0.197323	0.147636	0.871411	0.521263	0.152786	0.0686333	1.43602	2.35074	2.39794	2.186	2.06998	2.045	2.04426	2.54506	2.59172	2.59604	2.57628	2.26066	2.202
0.856647	1.06362	0.992594	0.866793	0.835862	0.824969	0.993563	0.927486	1.01233	1.04329	0.89267	0.93631	0.642179	0.785195	0.901624	0.921854	0.836969	0.930023	0.980617	0.89469	1.66028	1.43457	1.17238	0.912031	0.861057	1.40199	1.15085	0.920475	0.838761	0.89897	0.532202	0.187809	0.13794	0.887844	0.520069	0.151024	0.0679948	1.4506	2.36092	2.398	2.18699	2.07496	2.04599	2.03606	2.54798	2.59101	2.59203	2.57104	2.26497	2.19803
0.899998	1.112	1.016	0.889999	0.843	0.831	1.043	0.994998	1.088	1.134	0.940998	1.016	0.750996	0.781	0.942999	0.928	0.84	0.923	1.023	0.90248	1.67053	1.4383	1.1825	0.92141	0.86695	1.41009	1.15197	0.936129	0.856889	0.90728	0.54145	0.172371	0.0786921	0.89505	0.52104	0.15082	0.0645701	1.45298	2.364	2.396	2.183	2.082	2.047	2.041	2.546	2.591	2.584	2.563	2.27	2.204
0.950881	1.15505	1.07079	0.930117	0.880182	0.851548	1.09584	1.05664	1.18193	1.22598	0.984053	1.11091	0.892878	0.943426	1.00073	0.937785	0.842935	0.925935	1.07486	0.905308	1.67466	1.44445	1.18998	0.964296	0.881216	1.41578	1.15982	0.937471	0.87687	0.909149	0.538984	0.169767	0.0781616	0.898572	0.515698	0.148335	0.0643547	1.46273	2.37183	2.39209	2.17909	2.07906	2.04602	2.041	2.546	2.59785	2.57813	2.55322	2.27391	2.19813
0.99259	1.21045	1.12051	0.96367	0.89882	0.8817	1.14848	1.12334	1.25924	1.31908	1.03252	1.19022	1.04549	1.10045	1.03962	0.95186	0.85587	0.93887	1.12253	0.906103	1.6809	1.44465	1.19803	0.959835	0.893291	1.41584	1.17014	0.966052	0.8931	0.911645	0.538752	0.151237	0.0583401	0.897927	0.504819	0.141875	0.0600633	1.45977	2.36903	2.38903	2.17999	2.08197	2.04699	2.03803	2.54699	2.59701	2.57404	2.54409	2.27202	2.19998
1.049	1.26	1.166	1.016	0.936998	0.910999	1.203	1.192	1.325	1.404	1.085	1.261	1.19799	1.30699	1.095	0.973999	0.881999	0.949999	1.178	0.90653	1.67566	1.44029	1.18801	0.96608	0.8921	1.41437	1.18029	0.987099	0.905759	0.91016	0.53519	0.162889	0.0626198	0.90002	0.502	0.168249	0.0579801	1.45893	2.369	2.379	2.176	2.079	2.045	2.039	2.54	2.6	2.571	2.535	2.271	2.198
1.09704	1.29823	1.21894	1.05619	0.979154	0.945311	1.25692	1.24886	1.40245	1.4785	1.12911	1.31296	1.33623	1.47071	1.14696	1.04949		0.961764	1.22309	0.901962	1.67039	1.43177	1.1845	0.950228	0.882081	1.40769	1.18295	0.995384	0.917494	0.90367	0.531455	0.157733	0.0707763	0.897491	0.593337		0.0564409	1.452	2.36312	2.38096	2.16914	2.0839	2.045	2.039	2.53608	2.59608	2.5661	2.53108	2.26022	2.20878
1.15538	1.36034	1.27144	1.11438	1.03738	1.0014	1.31439	1.30837	1.44258	1.55024	1.18936	1.37039	1.48443	1.62932	1.20637	1.06584		1.09853	1.2794	0.892462	1.66135	1.42276	1.17279	0.940838	0.876943	1.3971	1.17991	0.995886	0.919956	0.893192	0.535476	0.14278	0.0878179	0.88913	0.587532		0.215503	1.44271	2.35805	2.36913	2.16603	2.07806	2.04005	2.03801	2.53204	2.59402	2.56798	2.52506	2.25802	2.20109
1.208	1.404	1.32	1.168	1.099	1.062	1.366	1.37	1.521	1.621	1.24	1.429	1.551	1.71599	1.255	1.129			1.325	0.88494	1.65848	1.4101	1.15519	0.93947	0.864721	1.3921	1.17357	1.00245	0.91703	0.8864	0.559908	0.170708	0.126428	0.881031	0.59515			1.43777	2.355	2.361	2.164	2.079	2.041	2.036	2.526	2.588	2.571	2.524	2.251	2.224
1.26375	1.43726	1.36597	1.22865	1.16062	1.12362	1.41589	1.42575	1.56599	1.67284	1.29673	1.47399	1.61556	1.77078	1.31662	1.18671			1.37586	0.878455	1.65397	1.40339	1.14573	0.912463	0.847866	1.38567	1.17025	0.988678	0.914252	0.87878	0.581459	0.167228	0.10853	0.875826	0.593203			1.42946	2.35793	2.35709	2.15617	2.07215	2.041	2.036	2.52013	2.59093	2.57002	2.52498	2.25393	2.21617
1.33132	1.49343	1.41946	1.29731	1.24416	1.21012	1.47144	1.47847	1.61748	1.7225	1.36036	1.53637	1.63977	1.7918	1.38333	1.25927		1.16235	1.42946	0.874727	1.65364	1.39448	1.12825	0.897735	0.827337	1.38138	1.16141	0.979867	0.901896	0.873651	0.575051	0.154223	0.0906597	0.873552	0.586013		0.204081	1.42744	2.35701	2.34512	2.14511	2.06705	2.03506	2.02907	2.50911	2.5811	2.56703	2.52599	2.254	2.21303
1.4	1.546	1.472	1.365	1.321	1.291	1.523	1.518	1.675	1.753	1.431	1.608	1.694	1.824	1.452	1.34799		1.224	1.482	0.87319	1.65748	1.38987	1.12073	0.881101	0.805991	1.38196	1.15744	0.969041	0.89489	0.8701	0.5722	0.123502	0.0636216	0.87403	0.574831		0.20541	1.42843	2.359	2.332	2.134	2.066	2.031	2.027	2.503	2.582	2.56	2.534	2.252	2.214
1.46666	1.59403	1.53082	1.43558	1.41315	1.39001	1.57495	1.56995	1.69657	1.77653	1.49668	1.66682	1.70478	1.82204	1.51768	1.42152		1.29948	1.5369	0.869112	1.66343	1.38302	1.1138	0.872366	0.793403	1.38454	1.14944	0.958688	0.884215	0.865914	0.563995	0.108355	0.0593068	0.870128	0.553411		0.181903	1.42903	2.35116	2.3222	2.12224	2.06012	2.02806	2.0221	2.49614	2.5722	2.56294	2.54282	2.25102	2.21204
1.52342	1.63855	1.5805	1.51024	1.50704	1.48899	1.6245	1.60168	1.7356	1.79086	1.55639	1.70066	1.69807	1.81903	1.57343	1.5002		1.37424	1.58847	0.869812	1.67135	1.38913	1.1266	0.862827	0.787519	1.38667	1.14067	0.939686	0.86962	0.870056	0.514256	0.119501	0.060566	0.867328	0.531414		0.162111	1.43733	2.33912	2.31507	2.12299	2.06099	2.02206	2.02101	2.49402	2.57299	2.56399	2.5529	2.23912	2.20804
1.579	1.691	1.638	1.587	1.608	1.60099	1.666	1.659	1.754	1.8	1.612	1.719	1.698	1.816	1.624	1.588		1.451	1.638	0.87425	1.67735	1.3946	1.12663	0.85846	0.78778	1.39521	1.1449	0.924541	0.857911	0.87422	0.5116	0.12153	0.06042	0.87185	0.52483		0.15776	1.44439	2.335	2.312	2.122	2.057	2.025	2.016	2.492	2.565	2.569	2.561	2.234	2.209
1.63768	1.73403	1.68984	1.66231	1.71363	1.71934	1.71392	1.68247	1.7716	1.81174	1.66775	1.74736	1.70289	1.816	1.68268	1.66918		1.5312	1.6869	0.880862	1.68593	1.40343	1.14536	0.871771	0.796299	1.40626	1.14708	0.917596	0.845841	0.879834	0.513272	0.123662	0.0568208	0.879205	0.529984		0.152801	1.45246	2.3262	2.30809	2.122	2.05602	2.02109	2.01893	2.49298	2.56402	2.56998	2.56393	2.22618	2.20998
1.69556	1.78362	1.74558	1.7414	1.82118	1.84306	1.75469	1.72368	1.79185	1.81795	1.72953	1.75892	1.70598	1.81302	1.73858	1.73649		1.63719	1.73761	0.889454	1.69832	1.41202	1.16869	0.894357	0.820166	1.41511	1.15084	0.913659	0.842444	0.887352	0.512	0.126806	0.054686	0.888549	0.524097		0.112721	1.46573	2.31707	2.31098	2.12101	2.05501	2.02398	2.01702	2.49399	2.56102	2.57794	2.57293	2.22005	2.21595
1.751	1.83	1.807	1.822	1.91899	1.929	1.803	1.751	1.805	1.826	1.788	1.774	1.709	1.804	1.794	1.826	1.58299	1.729	1.786	0.89869	1.71011	1.42092	1.18304	0.917829	0.845529	1.42925	1.14994	0.91281	0.84226	0.89331	0.50548	0.12823	0.0507602	0.900699	0.53151	0.14461	0.10404	1.4752	2.329	2.313	2.122	2.049	2.031	2.042	2.492	2.559	2.577	2.577	2.228	2.218
1.79415	1.87609	1.85898	1.88771	1.99746	2.04963	1.84419	1.78042	1.82363	1.84169	1.83213	1.78381	1.71194	1.79812	1.83911	1.91623	1.6899	1.73979	1.82523	0.906094	1.71944	1.42981	1.20279	0.945614	0.871676	1.43489	1.15465	0.920891	0.848282	0.899439	0.505107	0.133408	0.0519663	0.909065	0.55236	0.154525	0.0643603	1.48142	2.33488	2.31594	2.122	2.04802	2.03983	2.03023	2.492	2.55606	2.5819	2.58288	2.23781	2.21506
1.84154	1.92552	1.91149	1.94841	2.08712	2.15399	1.89451	1.81665	1.84182	1.8618	1.87459	1.80677	1.71695	1.798	1.88456	2.00513	1.82567	1.86773	1.88442	0.908775	1.72232	1.43642	1.2142	0.988985	0.904915	1.43673	1.15927	0.928684	0.864272	0.901194	0.524388	0.145768	0.0549209	0.912547	0.571316	0.166998	0.076264	1.48888	2.33797	2.31699	2.12596	2.04998	2.03505	2.03495	2.49695	2.55897	2.58299	2.59092	2.238	2.21104
1.88	1.966	1.965	2.014	2.17599	2.24599	1.938	1.853	1.876	1.885	1.921	1.833	1.719	1.797	1.923	2.065	1.97499	2.06699	1.935	0.90903	1.72556	1.43747	1.22055	1.01716	0.932678	1.43789	1.15858	0.93536	0.879239	0.90296	0.553688	0.14868	0.0615996	0.91131	0.562381	0.1603	0.0653706	1.48739	2.336	2.322	2.126	2.046	2.035	2.044	2.498	2.561	2.59	2.597	2.237	2.205
1.92988	2.02273	2.01684	2.07366	2.25718	2.33696	1.99473	1.89701	1.90143	1.91336	1.96501	1.84963	1.72193	1.79993	1.97288	2.12662	2.11095	2.20197	1.98586	0.905577	1.72284	1.438	1.22498	1.03404	0.954862	1.42922	1.15801	0.93447	0.883739	0.902471	0.562356	0.150753	0.0616098	0.904855	0.561285	0.153512	0.0522152	1.48319	2.32231	2.32689	2.12698	2.03622	2.04282	2.05182	2.49604	2.561	2.59489	2.60189	2.22624	2.20304
1.96168	2.07151	2.0665	2.13934			2.03955	1.94353	1.94951	1.9437	1.99668	1.86188	1.72497	1.80396	2.00765	2.1864	2.23476	2.37327	2.0355	0.899284	1.71737	1.42902	1.22575			1.42112	1.16043	0.936529	0.886028	0.898847	0.554384	0.153463	0.0695386	0.895752	0.532337	0.154617	0.075389	1.47593	2.31903	2.33294	2.13888	2.03303			2.49996	2.56298	2.59401	2.60596	2.22303	2.20696
2.016	2.124	2.12	2.195			2.092	1.994	1.986	1.981	2.051	1.917	1.732	1.807	2.061	2.245	2.365	2.498	2.087	0.88631	1.7075	1.42548	1.22641			1.40975	1.13718	0.89288	0.87996	0.88991	0.573619	0.15791	0.07189	0.87944	0.49073	0.157719	0.09079	1.46743	2.312	2.341	2.139	2.029			2.5	2.565	2.607	2.612	2.215	2.203
2.06796	2.17008	2.16804	2.25578	2.47894	2.5637	2.14004	2.04008	2.02815	2.02217	2.10688	1.93955	1.73984	1.807	2.10904	2.29794	2.4699	2.59603	2.13308	0.876056	1.70195	1.41766	1.22831	1.04724	0.993095	1.4014	1.12545	0.903546	0.884411	0.880656	0.542092	0.157332	0.0720861	0.86849	0.489877	0.122918	0.0896234	1.46137	2.31298	2.3459	2.14782	2.02606	2.06247	2.0848	2.50882	2.57088	2.61092	2.61298	2.21794	2.20888
2.12937	2.22345	2.22343	2.3045	2.54038	2.61943	2.19048	2.09741	2.08838	2.0804	2.16738	1.9974	1.75583	1.81294	2.1674	2.3564	2.49773	2.62868	2.18546	0.868368	1.69653	1.41185	1.22089	1.0385	0.996051	1.39667	1.12571	0.89035	0.88068	0.872622	0.544568	0.160764	0.0719119	0.861372	0.473115	0.123279	0.0853543	1.45601	2.31696	2.35689	2.15493	2.03194	2.06498	2.09193	2.51395	2.57298	2.61199	2.61894	2.21899	2.20405
2.18999	2.27999	2.28099	2.36199	2.543	2.66199	2.24899	2.15899	2.14399	2.13999	2.22499	2.05599	1.79199	1.833	2.23299	2.41499	2.514	2.643	2.24399	0.863101	1.69122	1.40624	1.21386	1.0484	0.992591	1.38381	1.10688	0.886381	0.88273	0.868201	0.531572	0.16227	0.0714201	0.855391	0.482148	0.130379	0.0783412	1.45131	2.319	2.367	2.157	2.034	2.061	2.092	2.52	2.578	2.619	2.62	2.222	2.199
2.26043	2.33282	2.3348	2.44123	2.59973	2.69624	2.30867	2.21867	2.20954		2.29738	2.1323	1.85069	1.9944	2.30049	2.47467	2.53943	2.65963	2.30073	0.861153	1.69135	1.40318	1.18126	1.02812	0.979747	1.38056	1.09749	0.875053		0.866703	0.536823	0.180444	0.138864	0.853003	0.503151	0.130673	0.0616917	1.45112	2.32291	2.38069	2.16385	2.01444	2.06589	2.09102	2.52489	2.58289	2.62193		2.222	2.19117
2.32138	2.38844	2.38846	2.47269	2.63564	2.72273	2.37037	2.28829	2.29414		2.35541	2.23099	1.93118	2.07718	2.36534	2.52945	2.54792	2.66099	2.3594	0.854459	1.69637	1.40814	1.17268	1.01458	0.958497	1.38365	1.09849	0.874196		0.85031	0.526607	0.186214	0.14611	0.856186	0.517892	0.136371	0.0567771	1.45471	2.32498	2.38793	2.16697	2.01994	2.066	2.08605	2.52995	2.58201	2.6121		2.22497	2.191
2.39599	2.44499	2.44299	2.485	2.642	2.727	2.42599	2.36199	2.37999		2.42999	2.32799	2.00899	2.15399	2.43799	2.558	2.558	2.664	2.41599	0.867378	1.69895	1.41332	1.17366	1.01109	0.940613	1.38239	1.10079	0.877839		0.870267	0.52778	0.205657	0.166437	0.861479	0.525889	0.13567	0.0559301	1.46042	2.336	2.398	2.171	2.023	2.063	2.078	2.54	2.579	2.616		2.236	2.184
2.45483	2.49697	2.48516	2.51343	2.6469	2.727	2.48287	2.43063	2.46334		2.48785	2.42605	2.0943	2.24126	2.49683	2.58153	2.56584	2.66106	2.46601	0.871175	1.70641	1.41691	1.19597	1.00903	0.921294	1.38725	1.1112	0.844111		0.872486	0.529368	0.219554	0.180893	0.866608	0.517664	0.134866	0.0549887	1.46946	2.34875	2.39898	2.1759	2.06614	2.0581	2.06721	2.53804	2.58096	2.60816		2.2458	2.1791
2.51254	2.54561	2.53064	2.53384	2.67081	2.72204	2.54153	2.50044	2.54634	2.55831	2.54753	2.51827	2.20611	2.35112	2.55851	2.60283	2.56898	2.661	2.51561	0.880525	1.71869	1.42642	1.19411	0.967199	0.891776	1.39841	1.11544	0.891708	0.797348	0.881229	0.547463	0.224849	0.186864	0.876104	0.512104	0.134295	0.0548113	1.47995	2.3619	2.40694	2.176	2.07394	2.05701	2.06204	2.53304	2.57802	2.59114	2.59511	2.2589	2.17999
2.567	2.604	2.584	2.577	2.679	2.711	2.597	2.57	2.642	2.659	2.599	2.602	2.305	2.451	2.609	2.621	2.572	2.661	2.573	0.88805	1.72624	1.434	1.19381	0.939401	0.870971	1.40335	1.12633	0.89579	0.81004	0.89084	0.53705	0.198181	0.160971	0.88114	0.50162	0.13204	0.05426	1.48873	2.366	2.402	2.177	2.078	2.058	2.051	2.54	2.577	2.592	2.579	2.264	2.178
2.55643	2.57636	2.57123	2.56186	2.64798	2.65868	2.58825	2.58815	2.68069	2.70958	2.58895	2.63885	2.37493	2.41762	2.60041	2.60796	2.57897	2.67076	2.55432	0.893117	1.71569	1.4346	1.1815	0.929781	0.857126	1.41209	1.15696	0.908802	0.818442	0.896684	0.535991	0.14872	0.0703425	0.886117	0.502108	0.131891	0.055794	1.48139	2.33506	2.35795	2.14703	2.05893	2.03954	2.03948	2.50846	2.55248	2.56954	2.56148	2.23808	2.172
2.59856	2.63193	2.61208	2.58526	2.64751	2.65157	2.64294	2.65283	2.77255	2.80799	2.62909	2.72461	2.52792	2.58031	2.64553	2.6278	2.58048	2.64626	2.60547	0.903448	1.72006	1.43878	1.18185	0.925459	0.857851	1.42081	1.16703	0.930948	0.849919	0.906137	0.546579	0.1362	0.0540641	0.897324	0.508514	0.135606	0.0610693	1.4856	2.33352	2.35404	2.14799	2.05851	2.03802	2.03851	2.50256	2.55052	2.56356	2.55408	2.23701	2.172
2.64353	2.67904	2.66655	2.61103	2.65199	2.639	2.69705	2.72705	2.85907	2.90008	2.67203	2.80506	2.66361	2.73065	2.69053	2.64202	2.60151	2.6965	2.65654	0.90758	1.71706	1.43959	1.17616	0.919556	0.85305	1.4246	1.17437	0.950251	0.873277	0.910351	0.553186	0.129316	0.0429313	0.900935	0.507925	0.130055	0.0514631	1.48451	2.34	2.3505	2.1445	2.0605	2.03449	2.019	2.5025	2.5545	2.55999	2.54649	2.242	2.1705
2.68923	2.73274	2.71727	2.64382	2.64949	2.63652	2.75225	2.78971	2.94119	2.9971	2.71674	2.87618	2.80378	2.90601	2.73672	2.68001	2.6021	2.7362	2.70924	0.916381	1.71022	1.4383	1.16388	0.918579	0.848444	1.42305	1.18237	0.972021	0.898558	0.917641	0.578769	0.161484	0.0953114	0.911184	0.540468	0.128132	0.110103	1.48445	2.33902	2.34852	2.14349	2.06001	2.02851	2.01157	2.5	2.55601	2.55399	2.53502	2.24005	2.17348
2.73755	2.7865	2.76059	2.66976	2.65346	2.63699	2.8065	2.85341	3.02324	3.09757	2.76257	2.94239	2.93776	3.04074	2.78653	2.63589	2.61093	2.72809	2.76152	0.908294	1.70525	1.43205	1.15721	0.916605	0.845975	1.41598	1.18922	0.991283	0.91492	0.910876	0.528089	0.149365	0.0722831	0.901937	0.492986	0.122874	0.0916578	1.4796	2.33751	2.34503	2.14152	2.05703	2.02503	2.00803	2.49802	2.55798	2.54607	2.51964	2.239	2.18142
2.78753	2.84054	2.81104	2.70403	2.66352	2.64652	2.85854	2.90954	3.08656	3.17956	2.81403	2.99503	3.05859	3.18918	2.83803		2.636	2.674	2.81103	0.90661	1.69686	1.42457	1.15275	0.912216	0.84475	1.41119	1.19226	1.01585	0.938592	0.910659	0.550054	0.192369	0.0917037	0.89877		0.181819	0.0794425	1.4726	2.3265	2.341	2.138	2.0595	2.02199	2.01	2.49449	2.559	2.54099	2.50799	2.228	2.18751
2.8382	2.89423	2.86126	2.75166	2.69528	2.67338	2.91272	2.96226	3.15518	3.25907	2.86224	3.04036	3.16485	3.30798	2.88675		2.65263	2.67791	2.86077	0.899406	1.68568	1.4119	1.14813	0.909447	0.843104	1.40306	1.18912	1.01203	0.947866	0.903762	0.548309	0.204159	0.11463	0.891541		0.218337	0.11272	1.46407	2.3256	2.338	2.13356	2.05802	2.0185	2.00998	2.48757	2.55747	2.53551	2.49853	2.22613	2.19059
2.88946	2.94893	2.91048	2.79109	2.72766	2.70467	2.96396	3.02633	3.21488	3.32234	2.91049	3.10087	3.23628	3.3911	2.94242				2.91493	0.889216	1.67869	1.3998	1.14253	0.905715	0.837435	1.39622	1.178	1.0182	0.958682	0.89177	0.540432	0.186468	0.13593	0.883612				1.4515	2.32599	2.33355	2.12954	2.05553	2.01504	2.01	2.48206	2.55552	2.53451	2.49553	2.226	2.20386
2.94756	3.00505	2.96605	2.85055	2.79005	2.75504	3.01755	3.07354	3.25005	3.38154	2.9321	3.16805	3.26814	3.42014	2.99656				2.96955	0.86857	1.6708	1.38763	1.13224	0.908965	0.836884	1.39017	1.1758	1.02132	0.961722	0.889159	0.540892	0.194855	0.134106	0.858325				1.44465	2.3235	2.32549	2.11999	2.0515	2.014	2.0055	2.47549	2.5455	2.53899	2.4935	2.232	2.208
2.96469	2.98567	2.9677	2.86266	2.80384	2.7688	3.0146	3.07748	3.25251	3.39754	2.99274	3.19559	3.34808	3.50101	3.00772	2.92551			2.96567	0.891968	1.66238	1.38454	1.13547	0.897542	0.829243	1.38683	1.17956	1.02145	0.949434	0.888528	0.510788	0.145201	0.0905996	0.893199	0.583914			1.43133	2.32097	2.25991	2.08398	2.03086	1.99392	1.98793	2.43492	2.50995	2.50303	2.46502	2.22995	2.19897
3.02351	3.04253	3.0275	2.91854	2.87541	2.83743	3.06558	3.11866	3.29564	3.44362	3.05548	3.24559	3.35494	3.50199	3.06949	2.96864			3.02253	0.889262	1.65961	1.38301	1.11915	0.897728	0.822665	1.38806	1.18065	1.02785	0.939572	0.889234	0.529346	0.145309	0.0760705	0.88712	0.545013			1.43379	2.31802	2.25207	2.08202	2.0191	1.98706	1.98205	2.42806	2.50603	2.50598	2.46698	2.22603	2.19602
3.0911	3.09709	3.08509	2.99812	2.95514	2.91915	3.1261	3.16407	3.34505	3.46302	3.1191	3.30207	3.38401	3.52399	3.1371	3.04516			3.07909	0.894624	1.66582	1.38174	1.11777	0.873811	0.806665	1.39231	1.18646	1.01847	0.932112	0.89269	0.525623	0.13513	0.0600773	0.894228	0.51354			1.43988	2.31399	2.24098	2.06999	2.017	1.98599	1.97699	2.41599	2.49999	2.50699	2.47102	2.22299	2.195
3.15162	3.14858	3.14062	3.06678	3.04006	3.00713	3.18335	3.20433	3.37464	3.47614	3.17766	3.34132	3.39	3.51901	3.19663	3.13702			3.13157	0.902872	1.6681	1.38363	1.10666	0.862971	0.792062	1.39915	1.18158	0.997366	0.915508	0.898488	0.533273	0.135139	0.0584651	0.904715	0.508183			1.44301	2.30891	2.23098	2.062	2.01589	1.97888	1.96897	2.41003	2.49397	2.50098	2.48107	2.21893	2.19601
3.20732	3.20037	3.19632	3.13714	3.13484	3.10876	3.21462	3.23364	3.4323	3.48884	3.23727	3.36965	3.39	3.51999	3.25331	3.22888			3.18238	0.90938	1.67358	1.39134	1.11223	0.860352	0.785945	1.40534	1.17464	0.950335	0.895593	0.904605	0.530859	0.136879	0.0562273	0.911448	0.530912			1.44856	2.3011	2.22902	2.062	2.00612	1.96813	1.96604	2.41296	2.49104	2.49902	2.48693	2.21307	2.19699
3.26202	3.25602	3.25202	3.22403	3.24304	3.23005	3.27002	3.28302	3.43701	3.491	3.29502	3.39801	3.394	3.521	3.30302	3.30903			3.23602	0.914712	1.68183	1.39529	1.1176	0.859506	0.782928	1.41715	1.17613	0.945701	0.878863	0.912081	0.527659	0.14396	0.0551494	0.914492	0.526048			1.45473	2.294	2.225	2.058	2.007	1.969	1.963	2.409	2.489	2.501	2.493	2.205	2.198
3.3145	3.30454	3.3126	3.29976	3.35421	3.36031	3.31552	3.32817	3.45309	3.48301	3.34854	3.41213	3.39398	3.52099	3.35549	3.38202	3.14332		3.27958	0.919095	1.68896	1.40186	1.1377	0.874228	0.802221	1.42561	1.15963	0.924067	0.860628	0.915811	0.525178	0.144288	0.0535973	0.919386	0.521313	0.160937		1.46203	2.2939	2.22301	2.05899	1.99993	1.96412	1.9581	2.40801	2.48795	2.50601	2.50003	2.20493	2.19703
3.36057	3.35354	3.36748	3.36934	3.46496	3.47987	3.36355	3.34385	3.46093	3.48399	3.39754	3.42389	3.39202	3.52001	3.40058	3.47512	3.26386		3.3325	0.925926	1.70178	1.41259	1.15962	0.890507	0.81604	1.43029	1.16454	0.919245	0.850367	0.920516	0.521316	0.14319	0.0515196	0.928138	0.561868	0.178108		1.47301	2.28508	2.22399	2.05801	1.99306	1.9749	1.96692	2.40899	2.48305	2.50699	2.50297	2.19806	2.19997
3.40911	3.39413	3.41714	3.44716	3.57023	3.61127	3.40312	3.39305	3.47103	3.48503	3.44612	3.44006	3.39703	3.521	3.44611	3.56017	3.35628	3.40231	3.37912	0.933641	1.7032	1.41955	1.17629	0.924551	0.838443	1.43551	1.1601	0.914364	0.849072	0.927772	0.509041	0.144619	0.051029	0.936	0.571348	0.17891	0.0672634	1.477	2.27202	2.22801	2.059	1.992	1.98	1.96601	2.41001	2.484	2.51801	2.51602	2.18202	2.19797
3.45856	3.44868	3.47771	3.5149	3.66919	3.72627	3.45449	3.41449	3.48323	3.4982	3.49764	3.46509	3.4081	3.51894	3.49156	3.6348	3.4788	3.53497	3.43266	0.934218	1.71045	1.42171	1.20652	0.955523	0.874504	1.43624	1.16268	0.911869	0.84976	0.928791	0.531062	0.156894	0.0548884	0.936174	0.570487	0.153146	0.060215	1.48204	2.28099	2.23104	2.06003	1.99092	1.979	1.97011	2.41403	2.48401	2.52101	2.5231	2.19005	2.18701
3.50247	3.50137	3.53333	3.58515	3.76188	3.82481	3.49254	3.45254	3.50079	3.51381	3.5474	3.47192	3.41591	3.51406	3.53547	3.69725	3.61931	3.68816	3.48438	0.93171	1.70858	1.42561	1.21284	0.992357	0.909064	1.43277	1.1486	0.907157	0.852843	0.925747	0.532809	0.152542	0.0563227	0.934144	0.576517	0.152814	0.0637178	1.48091	2.28001	2.23396	2.06198	1.98507	1.979	1.97889	2.41598	2.48499	2.52199	2.53091	2.19395	2.18799
3.54107	3.55308	3.58708	3.6511	3.85407	3.92213	3.54607	3.48606	3.52004		3.58607	3.49303	3.41501	3.514	3.57008	3.75308	3.76218	3.86423	3.53707	0.925954	1.70409	1.42471	1.21869	1.01032	0.943097	1.42372	1.14094	0.909721		0.920917	0.535632	0.160012	0.0575933	0.927842	0.568894	0.160791	0.0610342	1.47293	2.27799	2.23901	2.062	1.98099	1.982	1.98802	2.419	2.48799	2.526		2.19199	2.188
3.59245	3.60849	3.64149	3.7185	3.90382	4.01378	3.59649	3.5294	3.54542		3.63445	3.51133	3.422	3.514	3.62545	3.80651	3.88383	4.02288	3.58549	0.915026	1.69536	1.41779	1.21937	1.05787	0.975586	1.41517	1.15304	0.924047		0.911605	0.53711	0.161327	0.0598339	0.915338	0.550504	0.161449	0.0779498	1.46914	2.27095	2.24507	2.06505	1.97197	1.98403	2.00012	2.42007	2.48107	2.52803		2.18694	2.18896
3.63856	3.65852	3.69152	3.76951	3.9872	4.09324	3.64652	3.56962	3.5876		3.68056	3.54468	3.422	3.514	3.67156	3.8585	3.96819	4.11215	3.63552	0.906561	1.68807	1.41198	1.2183	1.06288	0.99648	1.40356	1.12798	0.907498		0.906063	0.541141	0.163083	0.0602262	0.903949	0.510374	0.184698	0.105298	1.46124	2.26605	2.25193	2.06995	1.96903	1.98697	2.01189	2.42693	2.48793	2.53097		2.18106	2.18504
3.68601	3.71001	3.74501	3.83402	4.04102	4.15901	3.70601	3.62001	3.61901		3.72601	3.56901	3.434	3.518	3.72201	3.91001	4.08202	4.23501	3.69301	0.892989	1.68087	1.40104	1.21044	1.07019	1.01759	1.396	1.12653	0.890532		0.893479	0.515623	0.166599	0.0604303	0.889879	0.512286	0.174621	0.107628	1.45135	2.268	2.257	2.073	1.972	1.987	2.018	2.425	2.492	2.539		2.18	2.183
3.73752	3.76657	3.79753	3.93208	4.12004	4.22254	3.75859	3.67664	3.6845		3.77455	3.63035	3.44613	3.52112	3.77154	3.97252	4.17188	4.30107	3.74461	0.888971	1.67203	1.39724	1.19022	1.0613	1.02657	1.39111	1.11534	0.897814		0.889979	0.531275	0.160766	0.0616671	0.885413	0.494966	0.132827	0.100089	1.44574	2.27593	2.26607	2.08008	1.95326	1.99602	2.02904	2.43302	2.49108	2.53511		2.18592	2.18796
3.7874	3.82035	3.84839	3.93991			3.81433	3.73727	3.73242		3.82737	3.6636	3.45885	3.53286	3.82338	4.0224	4.16014	4.30792	3.80231	0.885255	1.67204	1.39788	1.21155			1.38341	1.10552	0.890607		0.886037	0.507041	0.158497	0.0651976	0.881873	0.505049	0.158235	0.0866417	1.44131	2.26908	2.27292	2.08791	1.97771			2.43498	2.49891	2.54587		2.17809	2.18405
3.85501	3.87101	3.90301	3.98401	4.17302	4.31201	3.87401	3.80001	3.79301		3.89201	3.73702	3.50701	3.55001	3.89101	4.07801	4.186	4.328	3.85401	0.884961	1.67183	1.39803	1.2072	1.07409	1.02003	1.38347	1.10736	0.88982		0.885811	0.503822	0.139045	0.0435754	0.881451	0.495704	0.15411	0.0741184	1.44099	2.267	2.283	2.09	1.985	1.999	2.038	2.441	2.496	2.547		2.177	2.18
3.90965	3.92057	3.95554	4.0085	4.24599	4.34305	3.91757	3.86359	3.86273		3.95061	3.82396	3.55978	3.57713	3.94465	4.13037	4.20507	4.34204	3.90256	0.889632	1.67373	1.4022	1.203	1.05011	1.00098	1.38426	1.10594	0.890946		0.891356	0.514009	0.162451	0.0699554	0.885085	0.513301	0.153001	0.0662228	1.44691	2.28103	2.29509	2.09803	1.99511	2.01796	2.03795	2.4541	2.50109	2.55405		2.19304	2.17596
3.97241	3.97548	4.00751	4.05655	4.24501	4.34795	3.97248	3.92046	3.93333		4.00945	3.91712	3.63529	3.78306	4.00741	4.16567	4.21194	4.34596	3.95649	0.895574	1.68305	1.40626	1.20274	1.05027	0.983118	1.39233	1.10843	0.871226		0.896789	0.51294	0.175101	0.131341	0.891321	0.512478	0.151128	0.061663	1.45369	2.28397	2.30392	2.10097	2.0059	2.01404	2.03305	2.46391	2.50992	2.55895		2.19696	2.17204
4.02902	4.03002	4.04702	4.08801	4.25802	4.354	4.03302	3.98802	4.01903		4.06702	4.01603	3.72403	3.86903	4.06302	4.19701	4.223	4.349	4.01102	0.899732	1.68726	1.41475	1.19749	1.03816	0.955456	1.39796	1.10856	0.880679		0.899231	0.536059	0.208689	0.165609	0.897033	0.531717	0.15082	0.0573596	1.45975	2.297	2.311	2.102	2.014	2.013	2.031	2.465	2.512	2.551		2.21	2.171
4.08557	4.08052	4.09349	4.12733	4.304	4.36085	4.08057	4.04976	4.09989	4.09797	4.11958	4.09797	3.81101	3.95238	4.12458	4.21516	4.22603	4.346	4.06154	0.905317	1.69493	1.41824	1.20479	0.992257	0.915137	1.40106	1.1075	0.878893	0.800807	0.902674	0.534477	0.204895	0.161642	0.904536	0.522145	0.150055	0.0562151	1.46715	2.31014	2.31502	2.10405	2.01801	2.016	2.02892	2.47006	2.51602	2.54907	2.55691	2.22109	2.16503
4.13444	4.12548	4.13551	4.15567	4.304	4.34815	4.12944	4.11524	4.17612	4.18104	4.16942	4.18104	3.898	3.89961	4.17442	4.22884	4.22897	4.346	4.10747	0.914474	1.70269	1.42598	1.20657	0.975672	0.88575	1.4046	1.11964	0.856825	0.794523	0.913277	0.545344	0.207876	0.0845606	0.911954	0.523415	0.150515	0.0557949	1.47563	2.32186	2.31698	2.10795	2.01899	2.016	2.02208	2.47494	2.51798	2.55493	2.54909	2.22891	2.16797
4.1781	4.17914	4.1841	4.19406	4.308	4.33495	4.18614	4.18718	4.27021	4.28127	4.20711	4.2662	4.00531	4.02538	4.22209	4.25202	4.235	4.346	4.15712	0.922726	1.71074	1.43716	1.19846	0.939129	0.86931	1.41518	1.14115	0.874178	0.802923	0.924192	0.555936	0.19984	0.0712551	0.916901	0.519327	0.142128	0.0563508	1.48238	2.314	2.31699	2.106	2.021	2.01799	2.01302	2.47401	2.51901	2.54799	2.54101	2.223	2.169
4.21643	4.23049	4.22249	4.21525	4.30699	4.31589	4.23955	4.25469	4.34993	4.38099	4.24935	4.33958	4.12226	4.1685	4.25753	4.26011	4.23503	4.34597	4.2025	0.928779	1.71701	1.44245	1.194	0.934779	0.854376	1.42118	1.1549	0.914368	0.826482	0.932498	0.550588	0.162427	0.0582599	0.92087	0.514292	0.141548	0.0566279	1.48782	2.31504	2.31402	2.10698	2.02102	2.01496	2.01889	2.47696	2.52201	2.54597	2.54295	2.22303	2.16905
4.25859	4.27853	4.27053	4.23976	4.30601	4.3051	4.29348	4.32333	4.4421	4.47905	4.28367	4.39645	4.24679	4.31656	4.30949	4.2709	4.23797	4.34303	4.25152	0.929701	1.72044	1.44562	1.1843	0.925788	0.856935	1.41976	1.16007	0.924066	0.847466	0.932332	0.54646	0.144366	0.0572597	0.92289	0.510527	0.141302	0.0544413	1.49218	2.31896	2.31598	2.10502	2.02298	2.01104	2.0081	2.47304	2.52299	2.54303	2.53805	2.22597	2.17395
4.30002	4.32902	4.31202	4.26801	4.301	4.29	4.33902	4.38702	4.53003	4.57403	4.32802	4.47202	4.38005	4.44506	4.34502	4.29101	4.25603	4.36804	4.30002	0.93283	1.72217	1.44384	1.17104	0.920898	0.84567	1.42751	1.17571	0.939968	0.865037	0.93524	0.541155	0.133334	0.0463901	0.925951	0.502195	0.133066	0.0617568	1.49107	2.316	2.309	2.105	2.021	2.006	1.992	2.472	2.523	2.542	2.53	2.222	2.17
4.34948	4.3846	4.36446	4.30026	4.30302	4.28794	4.3986	4.4447	4.60898	4.67111	4.37846	4.53671	4.51665	4.62798	4.39848	4.31522		4.47892	4.35556	0.933839	1.71718	1.4391	1.1691	0.91485	0.844884	1.42565	1.18982	0.963372	0.885589	0.935629	0.583973	0.145184	0.046964	0.927421	0.487485		0.108482	1.48807	2.31701	2.30498	2.10198	2.024	2.00195	1.98598	2.46998	2.51399	2.53694	2.5229	2.22298	2.1631
4.38754	4.43144	4.40057	4.32075	4.30498	4.28306	4.44544	4.49934	4.68607	4.75795	4.41457	4.59233	4.64644	4.78313	4.43654	4.33279		4.39402	4.39947	0.93301	1.7088	1.43447	1.16054	0.911718	0.838151	1.42086	1.20184	0.984762	0.903564	0.931628	0.569257	0.139963	0.0606354	0.929861	0.498063		0.0418524	1.48183	2.31799	2.30302	2.10002	2.024	1.99805	1.98402	2.46802	2.51301	2.53206	2.51509	2.22102	2.17091
4.43902	4.48202	4.45302	4.35302	4.31101	4.29301	4.50302	4.56302	4.74203	4.84403	4.46702	4.63702	4.77303	4.91604	4.48902	4.40202		4.52102	4.45402	0.922454	1.70284	1.423	1.15123	0.91008	0.836848	1.41265	1.19467	1.00079	0.917606	0.919426	0.601825	0.152398	0.0812717	0.921062	0.59513		0.19743	1.47072	2.315	2.297	2.097	2.027	1.992	1.98	2.459	2.516	2.528	2.508	2.218	2.167
4.49449	4.5325	4.49747	4.39846	4.3473	4.3143	4.55251	4.62247	4.80968	4.91673	4.52049	4.68065	4.85256	5.00655	4.54351	4.45053		4.5681	4.50545	0.907261	1.69225	1.41456	1.14489	0.91107	0.832825	1.40204	1.18143	1.01256	0.931443	0.910259	0.588804	0.196493	0.134753	0.900244	0.595836		0.221945	1.46055	2.311	2.29092	2.09294	2.02698	1.987	1.98103	2.45296	2.52494	2.51894	2.5019	2.21003	2.17006
4.5456	4.58459	4.54661	4.44662	4.37875	4.34575	4.60558	4.67161	4.88044	4.9924	4.5716	4.74846	4.91054	5.06355	4.59658	4.50556		4.47474	4.55263	0.903192	1.68492	1.40206	1.14068	0.91102	0.83025	1.39715	1.18095	1.0123	0.930676	0.904902	0.589237	0.200965	0.14239	0.897502	0.59337		0.141248	1.45291	2.311	2.28306	2.08705	2.02502	1.987	1.98398	2.44903	2.51905	2.51305	2.49109	2.21298	2.17595
4.6121	4.63408	4.59909	4.49809	4.4341	4.3901	4.65709	4.72607	4.90504	5.04408	4.6311		4.97506	5.13102	4.6621	4.5651	4.36106	4.50105	4.60709	0.891018	1.68147	1.39342	1.12931	0.898228	0.82362	1.39506	1.17824	1.0162	0.934525	0.90048		0.14701	0.097976	0.877885	0.582141	0.184525	0.142435	1.44731	2.302	2.27398	2.08399	2.021	1.98599	1.98	2.44299	2.512	2.512	2.48799	2.21101
4.67658	4.68753	4.6535	4.55765	4.49974	4.45377	4.71153	4.76844	4.93367	5.09229	4.69269		5.01304	5.14611	4.72754	4.62588	4.39643	4.53451	4.66253	0.889779	1.68095	1.39141	1.12737	0.89067	0.817524	1.39455	1.17294	1.01054	0.931619	0.900438		0.14065	0.0764493	0.875412	0.582589	0.20038	0.158541	1.44647	2.30503	2.2629	2.07691	2.021	1.98206	1.97996	2.43589	2.51193	2.50996	2.48301	2.21592
4.73233	4.73839	4.70142	4.61926	4.57015	4.52711	4.76239	4.81049	4.99723	5.11967	4.75821		5.01695	5.15687	4.77937	4.70998	4.4375	4.58341	4.71339	0.90879	1.68623	1.39137	1.12008	0.88492	0.804527	1.39789	1.1719	1.00619	0.924842	0.903118		0.120583	0.0591986	0.909992	0.592955	0.238598	0.196867	1.45276	2.30796	2.25312	2.06811	2.021	1.98793	1.97605	2.42513	2.50508	2.50605	2.48399	2.20809
4.79002	4.78902	4.75702	4.68503	4.66004	4.62004	4.81802	4.85301	5.02902	5.139	4.81302	4.99101	5.028	5.161	4.83802	4.79203	4.50303	4.64603	4.76802	0.911181	1.6922	1.3954	1.11972	0.883424	0.796907	1.40793	1.1722	0.995382	0.915954	0.904582	0.490136	0.114201	0.0547386	0.91311	0.573095	0.232569	0.191259	1.45856	2.3	2.244	2.064	2.017	1.984	1.979	2.421	2.494	2.503	2.488	2.2	2.177
4.84865	4.83958	4.81565	4.76391	4.7542	4.73139	4.87139	4.88845	5.07311	5.14708	4.87264	5.01125	5.03505	5.15393	4.89164	4.8748	4.57467	4.71569	4.81957	0.914185	1.70054	1.3982	1.11954	0.868997	0.789249	1.41001	1.17019	0.975813	0.901511	0.909588	0.506754	0.116078	0.0512442	0.913877	0.559522	0.229396	0.188592	1.46499	2.29395	2.23698	2.05895	2.00887	1.97789	1.97396	2.41104	2.49298	2.49896	2.48901	2.19792	2.174
4.90248	4.88753	4.86948	4.83927	4.85403	4.84687	4.90369	4.92564	5.08191	5.15393	4.92548	5.0318	5.03896	5.14806	4.94448	4.94135	4.63046	4.77344	4.86654	0.919548	1.70751	1.40471	1.12729	0.861275	0.791696	1.41834	1.16581	0.965223	0.884139	0.915275	0.524517	0.119249	0.0499328	0.918584	0.545586	0.229093	0.188778	1.47424	2.29004	2.23502	2.05504	1.9981	1.96909	1.97103	2.41397	2.49102	2.49603	2.48999	2.19107	2.174
4.96316	4.95513	4.95218	4.94827	5.01984	5.03188	4.97015	4.98057	5.10853	5.143	4.99116	5.04754	5.03551	5.12999	5.00764	5.05529		5.00705	4.93215	0.916941	1.69891	1.40727	1.14157	0.872216	0.797284	1.41585	1.16374	0.920266	0.848695	0.914668	0.51674	0.12708	0.0446457	0.915549	0.545018		0.0428227	1.46817	2.2635	2.2185	2.054	1.99699	1.97851	1.973	2.40549	2.47049	2.49401	2.49151	2.1715	2.17001
5.00949	4.99466	5.00561	5.02678	5.1207	5.14489	5.01353	5.00146	5.11659	5.14355	5.03955	5.05871	5.03796	5.12757	5.04996	5.1398	4.97382	4.9415	4.9776	0.914811	1.70343	1.40716	1.16291	0.892591	0.811516	1.42186	1.16216	0.912992	0.843939	0.910202	0.515163	0.135246	0.0531389	0.915628	0.550278	0.155859	0.125124	1.4719	2.26209	2.21998	2.05348	1.99393	1.98046	1.97346	2.40346	2.46899	2.49697	2.49351	2.17109	2.17153
5.05205	5.05092	5.05844	5.09429	5.22391	5.26425	5.05951	5.04108	5.12491	5.14747	5.087	5.07681	5.03208	5.1305	5.09056	5.20779	5.1088	5.06819	5.02847	0.923194	1.7078	1.41588	1.17455	0.920169	0.839509	1.42604	1.1603	0.908437	0.834088	0.918086	0.507408	0.127286	0.0529285	0.924355	0.547728	0.143936	0.0904429	1.47993	2.27041	2.21802	2.05152	1.98855	1.97704	1.97053	2.40003	2.46752	2.49453	2.49351	2.17892	2.17397
5.09807	5.09361	5.11259	5.16014	5.32619	5.38121	5.1006	5.06857	5.13302	5.15452	5.13258	5.08956	5.0465	5.1315	5.13307	5.28412	5.1483	5.20589	5.0766	0.925099	1.70694	1.41674	1.1913	0.950399	0.869387	1.42595	1.15649	0.908525	0.845544	0.918681	0.512106	0.134824	0.0563806	0.927373	0.554268	0.148454	0.064724	1.48064	2.27452	2.22501	2.05251	1.9875	1.9765	1.97251	2.40051	2.4655	2.49301	2.50351	2.18552	2.17
5.13166	5.15009	5.16112	5.2347	5.42317	5.48803	5.15263	5.10603	5.14739	5.15332	5.16713	5.11531	5.0505	5.13751	5.16867	5.35117	5.29402	5.41133	5.12712	0.926192	1.6972	1.41725	1.2022	0.975735	0.897604	1.4224	1.16265	0.921917	0.84303	0.91984	0.525784	0.144905	0.0599319	0.928437	0.565446	0.141601	0.0832118	1.47505	2.28233	2.22948	2.05398	1.98301	1.97298	1.9791	2.40596	2.46545	2.50034	2.51108	2.19133	2.16698
5.18557	5.1996	5.21308	5.29549	5.482	5.57528	5.20508	5.14966	5.16685	5.17684	5.21958	5.1408	5.0505	5.13899	5.22357	5.40754	5.42294	5.51867	5.17908	0.907435	1.69115	1.41425	1.20661	1.01748	0.927138	1.4154	1.1633	0.909343	0.827642	0.904128	0.536907	0.145253	0.0605103	0.906886	0.553771	0.14001	0.0638463	1.468	2.26812	2.22801	2.05202	1.983	1.972	1.98743	2.40351	2.46104	2.49898	2.51696	2.17761	2.16502
5.2226	5.25559	5.2691	5.3626	5.55363	5.66913	5.25408	5.1886	5.21508	5.20511	5.2591	5.16455	5.05701	5.138	5.25759	5.4611	5.54116	5.66318	5.22909	0.902527	1.68426	1.40761	1.20448	1.03961	0.951454	1.40767	1.14562	0.908001	0.837474	0.901194	0.539289	0.145927	0.0609201	0.900251	0.539282	0.155961	0.0845301	1.45855	2.26049	2.23302	2.0575	1.97691	1.97452	1.99502	2.40401	2.46602	2.49705	2.518	2.17198	2.16599
5.2757	5.30528	5.32523	5.42224	5.64298	5.7474	5.29826	5.23325	5.23884		5.31319	5.19161	5.06268	5.13703	5.30821	5.5181	5.65226	5.79081	5.27623	0.887642	1.67242	1.39773	1.21868	1.03682	0.971547	1.39913	1.14154	0.891251		0.888243	0.53962	0.144759	0.0614357	0.883629	0.521579	0.161565	0.114513	1.45016	2.25545	2.24413	2.06062	1.95114	1.98558	2.0061	2.4075	2.47447	2.50997		2.16595	2.16046
5.32796	5.36389	5.38043	5.47792	5.71577	5.81529	5.35541	5.28941	5.30044		5.36496	5.23704	5.07587	5.13898	5.36145	5.56352	5.70939	5.85185	5.33094	0.883894	1.66214	1.39014	1.21125	1.0504	0.990248	1.38849	1.13794	0.897939		0.884504	0.53823	0.146611	0.0615267	0.880011	0.542676	0.199103	0.152609	1.44489	2.25154	2.25389	2.06941	1.96141	1.99194	2.01391	2.40701	2.47252	2.50802		2.16204	2.15704
5.40725	5.4322	5.4532	5.60914	5.84711	5.90414	5.42623	5.35427	5.33725	5.32925	5.44326	5.30728	5.09615	5.15805	5.44325	5.65419	5.79207	5.94004	5.40421	0.875955	1.65629	1.38493	1.16733	1.02855	1.00749	1.37084	1.13515	0.902769	0.840482	0.877801	0.524654	0.157451	0.0725708	0.872619	0.498184	0.162989	0.106239	1.4278	2.237	2.24903	2.07501	1.96499	2.01301	2.01402	2.41201	2.45804	2.50903	2.52599	2.154	2.15898
5.47581	5.48581	5.50773	5.64732	5.87675	5.94245	5.48877	5.42677	5.40593	5.39686	5.51278	5.38423	5.13691	5.17329	5.51181	5.70674	5.81146	5.95137	5.46279	0.874736	1.65202	1.38471	1.16668	1.0295	1.00866	1.3677	1.12832	0.891071	0.834958	0.875481	0.531264	0.155318	0.0682749	0.872499	0.515231	0.162581	0.0975677	1.42756	2.23815	2.25615	2.07704	1.96297	2.01671	2.01896	2.41616	2.46905	2.51811	2.52417	2.15511	2.15389
5.53562	5.54562	5.56166	5.67085	5.85812	5.97579	5.54564	5.48364	5.47456	5.46059	5.57063	5.47542	5.20457	5.34292	5.57162	5.76165	5.84578	5.97882	5.52162	0.880374	1.65818	1.39133	1.16551	1.03822	0.996498	1.37082	1.09753	0.842222	0.793276	0.881511	0.535264	0.172977	0.13241	0.877617	0.510113	0.151521	0.0773789	1.43244	2.24893	2.26693	2.07998	1.96101	1.99514	2.01602	2.42792	2.47297	2.52595	2.53692	2.16295	2.14605
5.59723	5.5962	5.61116	5.70014	5.91798	5.99703	5.60221	5.55025	5.55435		5.63221	5.57127	5.27519	5.4122	5.63623	5.80711	5.86403	5.992	5.57819	0.886041	1.66101	1.39281	1.16475	1.02292	0.975408	1.37325	1.09405	0.882227		0.886288	0.532503	0.189631	0.148996	0.884024	0.510057	0.144294	0.0629298	1.4367	2.26005	2.27702	2.08701	1.97301	2.01295	2.01498	2.43598	2.47899	2.51899		2.17305	2.14199
5.65972	5.65167	5.65467	5.73805	5.91284	6.00492	5.66073	5.62079	5.65012		5.69177	5.64503	5.32707	5.46707	5.69872	5.83724	5.873	5.992	5.62961	0.889306	1.66464	1.40115	1.16568	1.01863	0.952552	1.37876	1.12715	0.837567		0.888724	0.50865	0.178763	0.139403	0.888034	0.520226	0.145413	0.0601084	1.44181	2.27304	2.28311	2.09	1.97731	1.99796	2.00889	2.43017	2.47605	2.51509		2.18803	2.13797
5.71253	5.70057	5.70357	5.74197	5.9011	5.99905	5.71452	5.67849	5.73227		5.7485	5.72033	5.40531	5.54531	5.75153	5.85484	5.873	5.992	5.6746	0.897785	1.6725	1.40919	1.19025	1.02555	0.933618	1.38661	1.11843	0.847641		0.897096	0.500582	0.165815	0.127178	0.896406	0.519962	0.146401	0.0585241	1.44653	2.27597	2.29093	2.09	1.9998	1.99503	2.00107	2.44289	2.47997	2.52194		2.18998	2.13602
5.76513	5.75412	5.75511	5.77309	5.946	5.99994	5.76514	5.7552	5.82226	5.82427	5.80111	5.81825	5.52933	5.66905	5.80812	5.86907	5.881	5.992	5.72615	0.909218	1.68263	1.42149	1.19164	0.950383	0.885762	1.39888	1.12395	0.844376	0.76627	0.911133	0.523011	0.159405	0.121228	0.904943	0.519886	0.142841	0.0566476	1.46075	2.28201	2.29	2.094	2.00701	2	1.99298	2.444	2.48599	2.523	2.51901	2.196	2.137
5.81257	5.80083	5.79572	5.8074	5.94596	5.97669	5.81872	5.829	5.91928	5.92644	5.84356	5.91205	5.65072	5.68796	5.8546	5.89316	5.88204	5.992	5.78367	0.916097	1.69281	1.42496	1.18332	0.943796	0.871361	1.4086	1.14865	0.865316	0.792411	0.919619	0.538126	0.150248	0.0651401	0.909933	0.514816	0.14325	0.0557696	1.46847	2.28389	2.29091	2.09389	2.00995	1.99992	1.98711	2.44304	2.48199	2.52191	2.52295	2.19595	2.13696
5.85473	5.86162	5.84867	5.83681	5.94302	5.95414	5.87167	5.90254	6.01341	6.03233	5.88474	5.98951	5.7772	5.83209	5.89872	5.90493	5.88498	5.992	5.83269	0.92395	1.69895	1.43657	1.17933	0.909655	0.842035	1.41654	1.16187	0.884907	0.811639	0.9291	0.535646	0.145679	0.0622085	0.916002	0.513757	0.144691	0.0557402	1.47559	2.27605	2.28404	2.08605	2.00602	1.99404	1.99495	2.44598	2.48101	2.51504	2.51902	2.19202	2.13402
5.90715	5.90819	5.89719	5.87209	5.94196	5.94091	5.92619	5.96525	6.11034	6.1454	5.93516	6.0623	5.9195	5.99553	5.95113	5.91905	5.88803	5.99102	5.88419	0.922547	1.69899	1.43598	1.17408	0.907242	0.83538	1.42159	1.17271	0.912824	0.833911	0.92521	0.548424	0.137493	0.0536596	0.917145	0.506476	0.14445	0.0569309	1.47582	2.29	2.282	2.09099	2.00401	1.99096	1.97695	2.438	2.48601	2.51096	2.50894	2.203	2.138
5.94673	5.96073	5.94956	5.89546	5.93097	5.91787	5.97769	6.03277	6.20326	6.25333	5.97873	6.14383	6.05616	6.14058	5.98778	5.93323	5.89623	5.99646	5.93473	0.924489	1.69941	1.43504	1.16402	0.899629	0.829932	1.42615	1.17651	0.930169	0.85597	0.927761	0.536194	0.14114	0.0536756	0.918437	0.49998	0.147054	0.0549229	1.47363	2.29009	2.28193	2.08692	2.00708	1.98091	1.96391	2.43909	2.48803	2.50084	2.49388	2.20203	2.13796
5.99952	6.01352	5.99063	5.9287	5.92902	5.90809	6.02755	6.0885	6.29517	6.35013	6.03152	6.20445	6.21358	6.32831	6.04449	5.94985	5.91285	6.0297	5.98752	0.923707	1.70053	1.42881	1.15225	0.89736	0.824955	1.42065	1.17996	0.952628	0.882204	0.925629	0.534337	0.154222	0.0635411	0.918926	0.494916	0.140063	0.0864261	1.46937	2.29694	2.27704	2.08105	2.01295	1.97406	1.95706	2.44594	2.48998	2.48911	2.48508	2.20398	2.13503
6.05616	6.0722	6.05018	5.98107	5.93102	5.91002	6.0912	6.15621	6.37513	6.4383	6.08815	6.25317	6.36038	6.49345	6.09817	6.03003			6.04619	0.917212	1.69097	1.42038	1.14855	0.89496	0.829953	1.4095	1.19217	0.978017	0.906161	0.919392	0.606189	0.14305	0.067957	0.912304	0.593651			1.46119	2.28401	2.27198	2.07798	2.01001	1.96999	1.95302	2.43499	2.49101	2.48402	2.47297	2.19201	2.13901
6.09974	6.12777	6.10075	6.00073	5.93775	5.91639	6.14674	6.21381	6.41301	6.52094	6.12873	6.29975	6.46516	6.61912	6.14569	6.03898			6.09775	0.90948	1.67863	1.40895	1.14496	0.895094	0.830687	1.39309	1.18476	1.00753	0.925838	0.908674	0.600217	0.165291	0.12206	0.907777	0.583262			1.45191	2.28695	2.26688	2.07197	2.01389	1.96795	1.95801	2.43093	2.49301	2.48889	2.46597	2.19595	2.14112
6.15367	6.18366	6.15567	6.05368	5.99267	5.94483	6.20067	6.27264	6.48656	6.58959	6.18168	6.35467	6.54949	6.70051	6.1957	6.11057			6.15267	0.899252	1.67224	1.39881	1.13744	0.905626	0.831197	1.39026	1.18436	1.01359	0.94249	0.898024	0.591234	0.176333	0.12203	0.898088	0.598697			1.44186	2.28302	2.25805	2.07001	2.00605	1.96402	1.95899	2.42603	2.49399	2.48105	2.46401	2.19202	2.14995
6.20821	6.24218	6.21417	6.10518	6.02524	5.98818	6.2582	6.38311	6.51245	6.65818	6.23621	6.41522	6.58521	6.74318	6.25121	6.16921		5.99658	6.21318	0.893325	1.66335	1.38933	1.12911	0.902383	0.830726	1.38468	1.13741	0.948733	0.951437	0.89123	0.589439	0.181663	0.140029	0.89314	0.594765		0.101371	1.43578	2.27801	2.25196	2.06398	2.00297	1.963	1.958	2.41798	2.49498	2.51186	2.457	2.184	2.15097
6.26587	6.29176	6.26275	6.15682	6.09195	6.03898	6.31276	6.41216	6.63515	6.70763	6.29387	6.4769	6.64215	6.79403	6.30886	6.22707	6.01545	6.15545	6.26476	0.894796	1.65917	1.38489	1.12142	0.897523	0.821429	1.38375	1.13509	0.993719	0.950579	0.891246	0.594695	0.146702	0.0984413	0.895986	0.593311	0.176496	0.134911	1.4339	2.28003	2.24189	2.05888	1.99591	1.962	1.95899	2.41288	2.48889	2.473	2.45803	2.18508	2.14412
6.32943	6.3475	6.31751	6.21647	6.16138	6.11036	6.3685	6.4239	6.6459	6.75359	6.35743	6.54242	6.6529	6.79598	6.37144	6.3053	6.0487	6.1887	6.3205	0.894522	1.66319	1.38336	1.11665	0.892584	0.816236	1.38953	1.17226	1.01051	0.941739	0.890943	0.589932	0.149029	0.0882905	0.895722	0.589028	0.190802	0.149609	1.43426	2.28198	2.23407	2.05008	1.98906	1.962	1.95801	2.40408	2.48107	2.473	2.45998	2.19095	2.15292
6.39121	6.40419	6.37622	6.28327	6.23434	6.19135	6.42421	6.47313	6.65108	6.78001			6.69301	6.83196	6.43223	6.37533		6.22731	6.37522	0.899275	1.66479	1.38682	1.115	0.878095	0.805432	1.39417	1.16605	1.00905	0.927645			0.107356	0.0588672	0.900025	0.570797		0.157489	1.43979	2.28595	2.22098	2.04398	1.988	1.95501	1.95598	2.39998	2.47198	2.47703	2.46504
6.4468	6.4547	6.43474	6.35507	6.32329	6.28242	6.47858	6.50757	6.67154	6.78316	6.47681	6.65134	6.69504	6.82101	6.49176	6.46103		6.30703	6.4337	0.903324	1.67032	1.3845	1.11267	0.874203	0.79565	1.39779	1.17153	0.999442	0.9185	0.90002	0.522449	0.144942	0.063262	0.903905	0.551812		0.136638	1.4432	2.27396	2.21495	2.03795	1.98792	1.95699	1.94999	2.395	2.467	2.48505	2.47504	2.176	2.16199
6.50464	6.50568	6.48867	6.43252	6.41642	6.38536	6.52074	6.54874	6.71076	6.79493	6.53563	6.67585	6.69798	6.82199	6.54666	6.53554		6.38154	6.48468	0.907931	1.67651	1.39048	1.11342	0.867144	0.78765	1.4041	1.16751	0.97856	0.899647	0.905089	0.526008	0.145079	0.0605071	0.907875	0.543999		0.12853	1.44998	2.27102	2.21102	2.03402	1.98204	1.95601	1.94901	2.395	2.467	2.48898	2.47798	2.176	2.16101
6.56119	6.55521	6.55021	6.50932	6.51446	6.50149	6.57015	6.58217	6.74203	6.80298	6.59219	6.69907	6.69901	6.822	6.60021	6.61323			6.5302	0.91667	1.68373	1.40031	1.12075	0.854304	0.779586	1.41108	1.16186	0.937636	0.871629	0.912761	0.526968	0.143448	0.0568205	0.917388	0.555711			1.46082	2.26996	2.20899	2.037	1.977	1.95099	1.94499	2.396	2.47	2.489	2.48202	2.17497	2.16702
6.61165	6.61058	6.60672	6.59404	6.63743	6.63268	6.60964	6.62732	6.75011	6.79789	6.64368	6.71808	6.702	6.822	6.65653	6.67616		6.41902	6.58255	0.919313	1.69542	1.40664	1.13663	0.860711	0.792065	1.41528	1.15703	0.928454	0.852911	0.915701	0.510512	0.142801	0.0542824	0.919579	0.527065		0.0796359	1.46833	2.25993	2.20701	2.03599	1.97697	1.94818	1.94304	2.39705	2.46897	2.49005	2.48808	2.16792	2.17097
6.65859	6.65263	6.65855	6.66934	6.7411	6.75394	6.6556	6.6508	6.75793	6.79007	6.69257	6.72395	6.702	6.822	6.69467	6.76027		6.56473	6.62265	0.927499	1.70384	1.41714	1.15288	0.87451	0.810529	1.42507	1.15485	0.919339	0.844295	0.9237	0.505613	0.140678	0.0515637	0.927471	0.538292		0.0533191	1.47769	2.25504	2.20799	2.03501	1.97502	1.96089	1.94597	2.40097	2.46702	2.49397	2.49395	2.16205	2.16902
6.70819	6.70519	6.71619	6.74225	6.84436	6.87144	6.70616	6.68215	6.76502	6.78401	6.7402	6.74006	6.70304	6.811	6.74818	6.85525	6.6435	6.69948	6.67619	0.931612	1.71147	1.42105	1.17499	0.911383	0.8318	1.43071	1.15407	0.907133	0.829649	0.92546	0.502712	0.128343	0.0488382	0.933963	0.553592	0.161546	0.0772805	1.48312	2.25601	2.20701	2.03698	1.97199	1.96201	1.94904	2.40201	2.467	2.49501	2.49902	2.16701	2.16699
6.76231	6.75975	6.76976	6.81283	6.94844	6.99861	6.75276	6.72437	6.77024	6.787	6.7973	6.75733	6.71303	6.81204	6.79831	6.92793	6.7869	6.83911	6.73169	0.93496	1.71407	1.42324	1.19035	0.941166	0.863568	1.42973	1.14891	0.911273	0.841773	0.928321	0.506363	0.143227	0.0483516	0.937559	0.557138	0.152132	0.0668951	1.48474	2.2592	2.21004	2.03004	1.96901	1.9649	1.9591	2.40389	2.46593	2.49713	2.506	2.16914	2.16493
6.78387	6.81168	6.82268	6.87065	7.04839	7.11032	6.80568	6.74984	6.7869	6.787	6.81787	6.77986	6.71499	6.81498	6.81987	6.99261	6.9182	7.05469	6.77971	0.935636	1.71413	1.42608	1.20768	0.980391	0.90294	1.43613	1.1615	0.942669	0.911217	0.927018	0.523903	0.145069	0.0491551	0.940293	0.571522	0.158481	0.120583	1.4862	2.27292	2.21298	2.03298	1.96999	1.95804	1.96596	2.39605	2.46103	2.50595	2.506	2.17894	2.16003
6.83815	6.8642	6.87219	6.9332	7.11331	7.20837	6.86118	6.79214	6.81108	6.81111	6.87416	6.79408	6.71701	6.81797	6.87614	7.0562	7.06147	7.17052	6.83519	0.929323	1.71096	1.42692	1.21108	1.03364	0.949535	1.4209	1.15647	0.93744	0.935173	0.92187	0.529072	0.150653	0.0517734	0.932866	0.568363	0.150612	0.0537341	1.48227	2.26795	2.22	2.03301	1.96596	1.961	1.97504	2.39503	2.46103	2.50505	2.50503	2.17794	2.159
6.87973	6.91973	6.92272	6.98905	7.19824	7.30815	6.91071	6.83071			6.91769	6.81537	6.72004	6.81	6.91473	7.1118	7.18777	7.31183	6.88672	0.921987	1.70436	1.42322	1.21522	1.0526	0.980799	1.41937	1.1417			0.919193	0.534873	0.154089	0.0607372	0.920984	0.547311	0.161883	0.0816179	1.47716	2.25399	2.21908	2.03708	1.95379	1.96109	1.98708	2.40404	2.469			2.16295	2.15901
6.93352	6.97352	6.97553	7.06631	7.28919	7.39225	6.96254	6.88254			6.96855	6.84276	6.72297	6.81	6.96852	7.17048	7.31784	7.4458	6.93953	0.91298	1.69834	1.41445	1.2242	1.06226	1.01006	1.41532	1.14108			0.912103	0.538735	0.157648	0.0634656	0.910296	0.508536	0.164298	0.0858621	1.46803	2.25301	2.22495	2.04295	1.93814	1.96794	1.99295	2.40697	2.469			2.15903	2.15999
6.98222	7.02222	7.02724	7.11424	7.34113	7.46524	7.01422	6.93022			7.01722	6.87325	6.72707	6.81301	7.01922	7.22624	7.4312	7.56819	6.99022	0.907859	1.68982	1.41379	1.2215	1.08845	1.03767	1.40475	1.14893			0.909074	0.535009	0.15909	0.0633642	0.903135	0.499204	0.142454	0.100096	1.46083	2.251	2.23304	2.04703	1.94302	1.96398	2.00003	2.41102	2.47502			2.15701	2.15697
7.03986	7.07779	7.08969	7.17579	7.37467	7.52772	7.06979	6.98573			7.07386	6.93772	6.74431	6.81615	7.07487	7.28876	7.4812	7.61714	7.04579	0.899903	1.68371	1.40481	1.21614	1.10163	1.05712	1.40106	1.14079			0.902436	0.550061	0.156392	0.0669699	0.894091	0.490048	0.148353	0.111529	1.45385	2.252	2.24307	2.0551	1.94697	1.96001	2.00703	2.41707	2.48104			2.159	2.14904
7.10158	7.13461	7.13966	7.23261	7.42267	7.57965	7.12661	7.03864			7.13558	6.98965	6.76685	6.82693	7.13757	7.34363	7.4959	7.62693	7.10261	0.893613	1.67903	1.40095	1.21152	1.08597	1.06318	1.39123	1.11626			0.896411	0.547279	0.150073	0.0662449	0.887684	0.497102	0.142112	0.091258	1.45071	2.252	2.24797	2.06195	1.94501	1.96099	2.00899	2.42197	2.48398			2.159	2.15198
7.17023	7.19421	7.2002	7.2662	7.47314	7.62813	7.18222	7.11223			7.20423	7.06933	6.81918	6.85656	7.20623	7.39921	7.52205	7.65801	7.16421	0.892281	1.67458	1.39582	1.20337	1.10294	1.05651	1.38823	1.13564			0.894385	0.549269	0.147441	0.0616491	0.886996	0.507685	0.136885	0.0696469	1.45152	2.25704	2.25605	2.06302	1.94802	1.95406	2.007	2.43203	2.48403			2.16404	2.14599
7.23388	7.25076	7.25475	7.32053	7.51062	7.66239	7.2418	7.17496			7.26788	7.1605	6.87019	7.00815	7.26888	7.45565	7.53615	7.66105	7.22079	0.897997	1.68294	1.402	1.21021	1.08797	1.03746	1.39418	1.11688			0.901213	0.543776	0.169655	0.131941	0.891299	0.522729	0.138281	0.0633176	1.45565	2.26808	2.26912	2.06908	1.9543	1.97001	2.00591	2.44012	2.49101			2.17408	2.14396
7.29745	7.30552	7.30853	7.35867	7.55561	7.69075	7.2995	7.24439			7.33145	7.26905	6.95625	7.09127	7.33245	7.50259	7.54691	7.66497	7.27751	0.898496	1.6849	1.40693	1.2027	1.06594	1.00605	1.39225	1.12208			0.901448	0.549262	0.192382	0.155078	0.891954	0.530591	0.136932	0.0566482	1.45897	2.27395	2.27792	2.07495	1.97581	1.97099	1.99906	2.44892	2.49199			2.17995	2.14103
7.35824	7.35823	7.35219	7.39318	7.60004	7.70696	7.35621	7.31524	7.33734		7.39223	7.36836	7.04734	7.18036	7.39724	7.52212	7.55801	7.669	7.32922	0.902991	1.68995	1.41287	1.20154	1.02638	0.967409	1.40074	1.12641	0.906047		0.903526	0.557919	0.212326	0.17551	0.898604	0.532357	0.136728	0.0536758	1.46545	2.28406	2.28402	2.075	1.97504	1.977	1.99397	2.451	2.493	2.52499		2.19205	2.14297
7.41973	7.41668	7.40172	7.43846	7.61122	7.69691	7.40972	7.376	7.42429		7.44975	7.46106	7.13437	7.26961	7.45869	7.55328	7.561	7.669	7.38466	0.908328	1.69861	1.41813	1.19728	1.01181	0.933908	1.40963	1.13147	0.894916		0.907667	0.552614	0.206122	0.169101	0.904853	0.523912	0.133741	0.0526196	1.47566	2.29919	2.29005	2.07504	1.98408	1.97697	1.98599	2.45004	2.49404	2.523		2.20412	2.13603
7.47267	7.46569	7.45368	7.47179	7.6269	7.69004	7.46168	7.44855	7.51742		7.50366	7.53752	7.23338	7.24118	7.50869	7.57387	7.561	7.669	7.4327	0.915396	1.7075	1.42652	1.19728	0.975437	0.892548	1.41499	1.13179	0.87579		0.913971	0.552193	0.18528	0.0758329	0.912303	0.518285	0.129457	0.0518647	1.48487	2.31291	2.29398	2.07798	1.98996	1.97501	1.98501	2.45298	2.49698	2.523		2.21294	2.13799
7.51317	7.51819	7.50021	7.50911	7.631	7.65197	7.52123	7.52429	7.61437	7.63842	7.53916	7.61034	7.35059	7.3927	7.55518	7.58808	7.56401	7.654	7.4862	0.92228	1.71663	1.43503	1.18976	0.947105	0.858469	1.4208	1.14394	0.896434	0.80733	0.923128	0.544341	0.141352	0.0585407	0.916231	0.510774	0.128672	0.0593145	1.49353	2.30896	2.29301	2.08	1.995	1.977	2.00587	2.45098	2.5	2.51903	2.51804	2.21194	2.13501
7.54386	7.56698	7.55436	7.53901	7.63753	7.64849	7.57437	7.58972	7.69408	7.72056	7.57334	7.67976	7.47108	7.52773	7.58838	7.60211	7.57308	7.66269	7.53881	0.918363	1.70487	1.43487	1.18603	0.931566	0.848709	1.42001	1.16097	0.907301	0.825525	0.921227	0.546947	0.140054	0.0664824	0.911744	0.51322	0.135343	0.0575392	1.48317	2.29391	2.28849	2.08446	1.99499	1.98047	1.97708	2.44848	2.50043	2.52796	2.52844	2.19943	2.139
7.59156	7.622	7.59909	7.5712	7.63502	7.62818	7.629	7.65342	7.79409	7.82951	7.61958	7.75631	7.61569	7.67417	7.63607	7.61588	7.57895	7.67291	7.58905	0.927552	1.70644	1.43851	1.17796	0.912714	0.838963	1.42383	1.17235	0.924112	0.851011	0.930041	0.540145	0.130705	0.0541154	0.921131	0.511383	0.131553	0.0547586	1.48598	2.28558	2.288	2.08351	1.99847	1.97802	1.97304	2.44503	2.50446	2.528	2.53048	2.19207	2.14098
7.63962	7.67563	7.65062	7.59807	7.6305	7.61298	7.68363	7.72815	7.86422	7.93276	7.66512	7.82963	7.75682	7.81249	7.68312	7.65108	7.6084	7.7188	7.64113	0.926538	1.70217	1.4372	1.17502	0.908699	0.841453	1.42442	1.19532	0.976183	0.888988	0.926664	0.569905	0.129804	0.0501754	0.922401	0.553406	0.122974	0.0551584	1.48449	2.2915	2.28551	2.083	1.999	1.9755	1.96549	2.445	2.50702	2.525	2.52197	2.195	2.142
7.68893	7.72789	7.69744	7.627	7.62854	7.60314	7.73784	7.78786	7.96045	8.03773	7.71489	7.88585	7.88846	8.00132	7.73243	7.63272	7.58708	7.67927	7.69385	0.924582	1.69893	1.43083	1.16618	0.906041	0.840404	1.41957	1.19537	0.999203	0.917211	0.923697	0.566224	0.169896	0.109397	0.921405	0.510428	0.134789	0.0468765	1.48099	2.2949	2.28651	2.08347	1.99606	1.97452	1.96105	2.445	2.51396	2.52351	2.51248	2.19839	2.14552
7.74013	7.77912	7.74911	7.65926	7.628	7.60498	7.78714	7.84606	8.03098	8.13429	7.76414	7.94456	8.00611	8.11509	7.78412	7.65382	7.60685	7.68347	7.74066	0.91733	1.68981	1.42319	1.15627	0.904562	0.836587	1.41241	1.20456	1.01566	0.937533	0.91873	0.559735	0.190111	0.120302	0.912043	0.51042	0.141882	0.0560799	1.4731	2.29202	2.28402	2.08052	1.99997	1.97301	1.96101	2.44153	2.51499	2.52052	2.50158	2.19651	2.14948
7.79413	7.83363	7.80162	7.6961	7.64308	7.61607	7.84313	7.90714	8.12115	8.21718	7.81912	7.98914	8.13708	8.27409	7.84014	7.69606	7.6121	7.66302	7.79663	0.910002	1.68077	1.41121	1.14838	0.903525	0.834527	1.40334	1.19654	1.03322	0.964653	0.912491	0.568382	0.149431	0.0906576	0.90384	0.526798	0.165376	0.0618701	1.46224	2.28449	2.2825	2.07449	2.0005	1.97	1.962	2.44098	2.513	2.5175	2.495	2.18799	2.15701
7.84492	7.88392	7.85036	7.73499	7.67264	7.64259	7.89488	7.96235	8.16855	8.29176	7.86742	8.04398	8.21544	8.36714	7.89292	7.75777		7.67049	7.84642	0.900381	1.66652	1.39887	1.14399	0.906397	0.834933	1.39746	1.19277	1.04697	0.980905	0.903089	0.569093	0.171127	0.119014	0.894309	0.576136		0.0823845	1.45368	2.28188	2.28198	2.06904	1.99998	1.97046	1.96395	2.43305	2.51246	2.51756	2.49214	2.1849	2.15857
7.90206	7.93908	7.89913	7.78661	7.73006	7.68468	7.94859	8.01907	8.20074	8.33173	7.92407	8.11098	8.25872	8.4127	7.95056	7.8037		7.77807	7.90158	0.894852	1.66227	1.38879	1.13362	0.91099	0.836177	1.38944	1.18741	1.04346	1.00008	0.89654	0.570544	0.189975	0.1357	0.889943	0.561645		0.129524	1.44756	2.27208	2.27505	2.06354	1.99355	1.96951	1.9645	2.42804	2.51002	2.53338	2.49547	2.17409	2.16396
7.94201	7.99101	7.96001	7.83401	7.76801	7.72201	8.00101	8.06501	8.22102	8.41901	7.97601	8.15701	8.285	8.435	7.98301	7.887		7.94601	7.95101	0.890761	1.65056	1.38286	1.12476	0.905956	0.827577	1.38437	1.18095	1.01736	0.983388	0.89078	0.556681	0.172131	0.109739	0.888741	0.585242		0.191002	1.43417	2.283	2.251	2.061	1.997	1.967	1.963	2.426	2.503	2.537	2.478	2.192	2.156
8.00091			7.90175	7.82986	7.776	8.05795	8.11606	8.31329	8.46318	8.03098	8.21296	8.31053	8.4566	8.04191	7.88405		8.0216		0.89452			1.11684	0.886353	0.813874	1.38131	1.17492	1.0584	0.975074	0.891222	0.560715	0.175046	0.103171	0.895711	0.490787		0.148712		2.28595			1.99307	1.96602	1.96104	2.41422	2.49122	2.5262	2.478	2.192	2.15993
8.06538	8.10046	8.07047	7.96836	7.90329	7.8582	8.10951	8.14671	8.32391	8.49074	8.09637	8.27243	8.36349	8.50057	8.10638	7.97412		8.02795	8.06742	0.900997	1.65646	1.383	1.10818	0.868303	0.803727	1.39116	1.17708	1.03559	0.960848	0.897697	0.570426	0.139875	0.0642897	0.902019	0.480454		0.128738	1.43533	2.28006	2.23411	2.04803	1.99102	1.96105	1.95308	2.40905	2.48605	2.52006	2.47701	2.18903	2.14911
8.12507	8.15606	8.13005	8.04207	7.9921	7.95311	8.16405	8.19604	8.37605	8.51301	8.15607	8.31505	8.36701	8.498	8.16806	8.11509		8.21405	8.12505	0.903355	1.66322	1.39111	1.10954	0.869687	0.795255	1.39722	1.17746	1.02624	0.940901	0.898937	0.564272	0.14016	0.0614359	0.905424	0.556296		0.189292	1.4368	2.27999	2.22099	2.04399	1.986	1.95201	1.95	2.40399	2.475	2.49699	2.481	2.18799	2.15799
8.18672	8.2089	8.18094	8.11254	8.09095	8.05979	8.20907	8.23617	8.42107	8.52672	8.22066	8.36007	8.37484	8.49898	8.22678	8.20219		8.26396	8.17692	0.908415	1.66911	1.38893	1.09866	0.85715	0.781545	1.41012	1.17333	0.98913	0.91345	0.905239	0.518608	0.140131	0.057531	0.909084	0.552479		0.172763	1.44499	2.26824	2.21512	2.03224	1.98208	1.95984	1.94804	2.39714	2.47304	2.4872	2.48002	2.17526	2.15016
8.2445	8.25361	8.24147	8.18933	8.19509	8.17202	8.25361	8.26773	8.4557	8.52304	8.2785	8.37587	8.375	8.49504	8.2835	8.28428		8.31654	8.22657	0.912088	1.67293	1.3901	1.12909	0.857594	0.770457	1.40831	1.16634	0.968339	0.894603	0.908195	0.51652	0.142975	0.0573509	0.913362	0.546076		0.14663	1.45295	2.27097	2.21203	2.03497	1.98002	1.95306	1.94602	2.40493	2.47399	2.487	2.47802	2.17896	2.15297
8.29405	8.31605	8.29705	8.27507	8.3091	8.30411	8.29904	8.30904	8.46001	8.51399	8.32905	8.39201	8.375	8.492	8.33405	8.34209	8.08211	8.24309	8.27904	0.916604	1.68178	1.39688	1.14117	0.847561	0.783173	1.42129	1.16728	0.953795	0.871987	0.912944	0.513898	0.143683	0.0571804	0.917494	0.507068	0.158344	0.126305	1.45917	2.24899	2.207	2.032	1.972	1.947	1.942	2.405	2.472	2.489	2.484	2.15999	2.159
8.34605	8.37001	8.35199	8.34865	8.41997	8.43068	8.34614	8.35908	8.46687	8.50123	8.38105	8.40575	8.37598	8.492	8.38507	8.4461	8.20181	8.3471	8.32516	0.921284	1.68961	1.40642	1.15879	0.87161	0.798264	1.42535	1.15809	0.925763	0.846595	0.917379	0.511396	0.147068	0.0575925	0.922273	0.538269	0.174023	0.131917	1.46926	2.24016	2.20405	2.03298	1.96709	1.95191	1.94102	2.40107	2.46709	2.48802	2.484	2.15116	2.15802
8.40054	8.41859	8.40357	8.42734	8.539	8.56983	8.39856	8.37388	8.46997	8.48712	8.43554	8.42385	8.37897	8.48903	8.43855	8.55112	8.33091	8.35098	8.37954	0.927775	1.69461	1.41976	1.16469	0.891791	0.823566	1.43373	1.15904	0.91471	0.838842	0.924262	0.50205	0.148786	0.0579768	0.92819	0.582258	0.198989	0.0709627	1.47103	2.23405	2.20003	2.02804	1.96006	1.94803	1.93505	2.40001	2.467	2.48701	2.48499	2.14505	2.15998
8.44203	8.46803	8.46203	8.49304	8.66004	8.69007	8.45002	8.42702	8.47101	8.482	8.47803	8.43901	8.387	8.486	8.47803	8.61405	8.43909	8.4941	8.43203	0.93235	1.69725	1.41863	1.19543	0.933981	0.852819	1.4362	1.16074	0.923088	0.837795	0.925809	0.507799	0.154071	0.0625731	0.935661	0.558004	0.147664	0.0572472	1.47685	2.243	2.203	2.024	1.965	1.94301	1.937	2.398	2.461	2.49	2.49301	2.154	2.155
8.49498	8.52196	8.51498	8.55481	8.72573	8.7989	8.48924	8.45349	8.48572	8.48298	8.53392	8.45273	8.387	8.48208	8.52902	8.68758	8.58223	8.65391	8.484	0.932752	1.70111	1.42438	1.19561	0.984082	0.90046	1.43236	1.1485	0.903528	0.846149	0.924721	0.506868	0.155277	0.0676028	0.937485	0.564828	0.154125	0.0689833	1.47554	2.24791	2.20006	2.02891	1.95715	1.95379	1.93798	2.40389	2.46689	2.49196	2.50673	2.15792	2.15402
8.54652	8.57352	8.56751	8.62535	8.8112	8.89907	8.54548	8.48669	8.50086		8.58552	8.48668	8.39493	8.49389	8.58349	8.74646	8.73063	8.82937	8.53651	0.925974	1.69773	1.42542	1.21519	1.01894	0.940471	1.42487	1.14429	0.923012		0.9183	0.528773	0.161848	0.0696912	0.930447	0.568388	0.161799	0.0611164	1.47034	2.24305	2.20594	2.02702	1.9461	1.94112	1.94295	2.404	2.46403	2.49794		2.15305	2.15103
8.58505	8.63106	8.62505	8.69806	8.90205	8.99908	8.59405	8.52504	8.54203		8.63005	8.49803	8.39501	8.493	8.61805	8.79505	8.8561	8.99311	8.59005	0.91765	1.68728	1.41633	1.21358	1.04102	0.968453	1.41935	1.14023	0.919198		0.912683	0.531167	0.162551	0.0680607	0.919787	0.53346	0.15294	0.0716311	1.4639	2.24199	2.21	2.031	1.94199	1.93899	1.951	2.404	2.463	2.49601		2.14999	2.151
8.63996	8.68989	8.67996	8.76376	8.95402	9.08831	8.65191	8.56328	8.5685		8.68202	8.53431	8.40187	8.49202	8.67296	8.85193	8.962	9.10587	8.64398	0.906775	1.67805	1.40894	1.21176	1.06975	0.992427	1.40598	1.13564	0.916579		0.904907	0.528304	0.163963	0.0687765	0.905834	0.522998	0.173855	0.104479	1.45702	2.23219	2.21294	2.03198	1.93415	1.92919	1.95493	2.404	2.46496	2.50581		2.14117	2.14707
8.68262	8.74253	8.74046	8.83239	9.04419	9.16829	8.70651	8.61454	8.5908		8.72066	8.56968	8.40894	8.492	8.7176	8.91048	9.07598	9.21205	8.70248	0.893281	1.66819	1.39778	1.20814	1.06668	1.01408	1.39285	1.12263	0.906115		0.892888	0.527705	0.165239	0.0720107	0.891112	0.510294	0.162854	0.105496	1.44299	2.23002	2.22192	2.03497	1.92805	1.92999	1.96293	2.40895	2.47095	2.506		2.14001	2.147
8.73807	8.79506	8.79407	8.92607	9.10113	9.23307	8.75708	8.66608	8.64208		8.77307	8.61108	8.42304	8.49201	8.76707	8.96807	9.16	9.28802	8.75407	0.883993	1.66027	1.3937	1.18801	1.03481	1.02599	1.38673	1.11167	0.897741		0.884082	0.516274	0.168326	0.074828	0.881544	0.497916	0.15888	0.0991521	1.43703	2.227	2.23001	2.03501	1.91401	1.93103	1.968	2.408	2.47	2.51499		2.142	2.14499
8.79389	8.84893	8.85382	8.9868	9.21083	9.29184	8.82074	8.73366	8.71162		8.8338	8.67474	8.4534	8.50181	8.82878	9.02389	9.16	9.30173	8.80989	0.877852	1.65712	1.38968	1.18008	1.06494	1.02583	1.37912	1.11459	0.898721		0.877049	0.519231	0.165182	0.0731532	0.876422	0.51101	0.159204	0.0924822	1.43154	2.22994	2.23784	2.04088	1.92283	1.95944	1.97094	2.40604	2.46706	2.50814		2.14102	2.13912
8.85745	8.89857	8.90357	9.0336	9.21895	9.33166	8.87255	8.80042	8.77842		8.90042	8.74638	8.4877	8.53273	8.89245	9.07654	9.17189	9.31389	8.86453	0.877383	1.65246	1.38809	1.17593	1.03651	1.0167	1.37576	1.11814	0.90099		0.877386	0.513977	0.167301	0.0753701	0.875091	0.505273	0.155592	0.0831117	1.42806	2.23198	2.25089	2.04397	1.91606	1.94414	1.97298	2.41492	2.46502	2.50701		2.14199	2.13206
8.92108	8.95906	8.96206	9.04208	9.22606	9.36002	8.93107	8.86808	8.8531		8.96108	8.84013	8.56111	8.7051	8.95508	9.12907	9.20301	9.33101	8.91907	0.876375	1.65626	1.38405	1.19277	1.05075	0.997759	1.37787	1.10687	0.888261		0.877355	0.515695	0.173702	0.132023	0.873095	0.511334	0.14895	0.0641735	1.43148	2.23401	2.25801	2.05101	1.94199	1.94201	1.975	2.42201	2.466	2.499		2.14501	2.13298
8.98188	9.00908	9.01109	9.10386	9.27608	9.37669	8.98599	8.92888	8.93155		9.02188	8.94114	8.64446	8.78355	9.01588	9.18202	9.21282	9.33689	8.97497	0.880219	1.66336	1.3924	1.17259	1.01714	0.973753	1.3782	1.1179	0.896969		0.88113	0.519883	0.191069	0.149802	0.87686	0.521787	0.149245	0.0591134	1.43674	2.24284	2.26684	2.05689	1.93316	1.95084	1.97304	2.42593	2.46796	2.499		2.15384	2.11729
9.04242	9.06051	9.06152	9.13075	9.29879	9.38294	9.04246	8.99437	9.01421		9.07846	9.02817	8.71928	8.85828	9.07939	9.2038	9.21993	9.33799	9.02651	0.884311	1.66693	1.39655	1.16909	1.00825	0.942006	1.37909	1.11137	0.8879		0.88328	0.519197	0.19755	0.157023	0.882713	0.525436	0.149507	0.0569205	1.44268	2.25984	2.27195	2.05898	1.93894	1.95496	1.97201	2.42699	2.46305	2.5089		2.16885	2.11502
9.10308	9.11308	9.10008	9.14504	9.30005	9.37998	9.10107	9.0661	9.09414	9.09714	9.13908	9.11614	8.80716	8.94816	9.14008	9.22503	9.22401	9.338	9.07908	0.893915	1.67218	1.40327	1.18165	0.998935	0.911963	1.38255	1.1068	0.861042	0.782303	0.893156	0.520945	0.196784	0.157024	0.891744	0.52505	0.150744	0.0559298	1.44843	2.26301	2.274	2.062	1.96302	1.96101	1.972	2.434	2.469	2.507	2.51599	2.172	2.11699
9.15206	9.165	9.15102	9.17149	9.32943	9.36921	9.14908	9.12781	9.1823	9.1853	9.19002	9.20626	8.91394	9.05396	9.19004	9.24462	9.22989	9.338	9.12904	0.90378	1.68176	1.41258	1.18512	0.950297	0.868487	1.39179	1.10235	0.855575	0.777601	0.903668	0.530486	0.192591	0.153145	0.900629	0.518388	0.147159	0.0558025	1.45868	2.26889	2.27596	2.06004	1.97281	1.96689	1.972	2.43694	2.47096	2.50798	2.50717	2.17298	2.11013
9.1966	9.21654	9.1956	9.20668	9.32901	9.35314	9.20252	9.20134	9.27913	9.28709	9.23163	9.28331	9.01113	9.03519	9.23857	9.25788	9.23297	9.338	9.16964	0.911105	1.69214	1.42366	1.18894	0.942176	0.857265	1.4032	1.11332	0.861644	0.788361	0.912462	0.531195	0.172304	0.0578189	0.906092	0.511194	0.145257	0.0551955	1.46558	2.26603	2.27402	2.05703	1.973	1.96304	1.96308	2.43105	2.47397	2.50305	2.49709	2.17102	2.10802
9.23904	9.26905	9.24104	9.23702	9.325	9.33099	9.25605	9.27107	9.37509	9.3951	9.27103	9.35607	9.14013	9.18314	9.28004	9.27201	9.23301	9.332	9.22604	0.917603	1.69899	1.43197	1.17811	0.929246	0.842111	1.41226	1.13331	0.89149	0.814835	0.919963	0.547156	0.160889	0.0699137	0.911423	0.510267	0.14486	0.0568695	1.47371	2.267	2.272	2.057	1.97	1.961	1.96999	2.43299	2.474	2.49899	2.49599	2.174	2.107
9.27932	9.3221	9.2882	9.26158	9.32107	9.32117	9.3091	9.34377	9.4753	9.50514	9.30738	9.42975	9.27767	9.33345	9.32327	9.28577	9.23988	9.33102	9.27222	0.920914	1.7019	1.43438	1.17276	0.913467	0.842661	1.41553	1.15366	0.913202	0.841715	0.922851	0.531643	0.149257	0.0629972	0.915088	0.506936	0.144703	0.0563095	1.47803	2.26208	2.27003	2.05307	1.97295	1.95903	1.95918	2.4271	2.47597	2.49212	2.48715	2.16908	2.11192
9.32164	9.37356	9.33659	9.28679	9.31604	9.30018	9.36255	9.40647	9.55433	9.61011	9.34667	9.50436	9.42177	9.56204	9.36564	9.29988	9.25685	9.34191	9.32455	0.920782	1.70316	1.43113	1.16257	0.908005	0.834907	1.42346	1.17054	0.951333	0.871357	0.921978	0.550832	0.137738	0.0990964	0.915596	0.483165	0.126061	0.0540693	1.4786	2.26696	2.26504	2.053	1.97597	1.95305	1.94809	2.42105	2.47501	2.48308	2.47312	2.17197	2.10803
9.36805	9.42606	9.38505	9.31203	9.311	9.28899	9.41805	9.46806	9.62709	9.7111	9.39505	9.56507	9.55817	9.67018	9.40906	9.31903		9.38702	9.37606	0.91857	1.69934	1.42824	1.15573	0.902138	0.833904	1.41195	1.18779	0.984753	0.903346	0.917861	0.589392	0.129524	0.0509642	0.915228	0.486927		0.0173597	1.47533	2.26699	2.26299	2.049	1.979	1.951	1.94399	2.419	2.477	2.478	2.46399	2.17099	2.10799
9.41902	9.48192	9.43503	9.34045	9.311	9.28017	9.47	9.52785	9.71333	9.80715	9.44602	9.62681	9.71792	9.83973	9.46885	9.34843		9.4076	9.42898	0.918168	1.69182	1.41891	1.14338	0.900472	0.828534	1.41002	1.18606	1.01557	0.92823	0.918645	0.610493	0.152477	0.0644398	0.913631	0.484046		0.0549737	1.46811	2.25817	2.25515	2.04704	1.98096	1.951	1.93909	2.41802	2.47994	2.47702	2.45223	2.15923	2.09623
9.47252	9.53353	9.46969	9.37865	9.32091	9.2909	9.52252	9.58746	9.77544	9.90214	9.50249	9.67457	9.83594	9.98271	9.51954	9.40845		9.53186	9.48053	0.910838	1.68437	1.41388	1.14009	0.902095	0.832175	1.40304	1.18469	1.03305	0.944683	0.911734	0.598693	0.157191	0.0967642	0.906109	0.557829		0.133512	1.45809	2.25701	2.25005	2.04898	1.98001	1.94803	1.93999	2.41602	2.47604	2.46907	2.43813	2.15801	2.10987
9.52406	9.58505	9.52305	9.41205	9.35205	9.31304	9.57405	9.63806	9.85902	9.97907	9.55505	9.71307	9.92702	10.086	9.57006	9.47605		9.58291	9.53405	0.893975	1.67567	1.40251	1.13179	0.905875	0.831178	1.39046	1.17996	1.034	0.964143	0.898195	0.578662	0.158065	0.126269	0.886306	0.578008		0.17091	1.44861	2.253	2.245	2.04	1.977	1.949	1.944	2.408	2.47899	2.45401	2.43199	2.156	2.10899
9.58006	9.63615	9.57808	9.46118	9.40216	9.35431	9.6281	9.69406	9.88359	10.0469	9.61008	9.78185	9.95159	10.1165	9.62606	9.52518		9.48858	9.58613	0.889161	1.66768	1.39215	1.1222	0.910985	0.839019	1.38645	1.17444	1.03499	0.977625	0.892918	0.580775	0.142992	0.115116	0.882061	0.57623		0.171195	1.44254	2.253	2.24008	2.03705	1.97798	1.94408	1.94498	2.40505	2.46916	2.46384	2.4261	2.15305	2.09523
9.64046	9.68953	9.63549	9.51651	9.45652	9.40158	9.67855	9.74852	9.94049	10.0966	9.66947	9.85436	9.99363	10.1438	9.68547	9.58943	9.35963	9.52763	9.64151	0.887326	1.66203	1.38845	1.11986	0.908582	0.828724	1.38198	1.17009	1.03901	0.985303	0.891938	0.586588	0.13828	0.0868032	0.879344	0.573009	0.184799	0.173004	1.4384	2.253	2.23108	2.02709	1.97205	1.94796	1.94104	2.39707	2.46305	2.45706	2.42501	2.153	2.08806
9.70506	9.74705	9.69005	9.57806	9.52207	9.47207	9.73705	9.79303	9.97303	10.142	9.73206	9.92006		10.1101	9.75106	9.66608	9.41005	9.57605	9.69905	0.887342	1.66281	1.38338	1.11248	0.899722	0.825378	1.38179	1.16865	1.01957	0.979596	0.88898	0.587001		0.125286	0.882224	0.568843	0.195357	0.177179	1.43759	2.25799	2.22099	2.02099	1.964	1.94199	1.93999	2.38999	2.457	2.458	2.422	2.15899	2.08204
9.76877	9.79703	9.74592	9.64275	9.59558	9.5495	9.789	9.82636	10.0054	10.1685			10.0438	10.1689	9.81084	9.75135	9.46592	9.62898	9.751	0.88942	1.6667	1.38677	1.11061	0.891617	0.81243	1.38567	1.17125	1.01977	0.964708			0.111521	0.0579418	0.886507	0.561129	0.213293	0.186981	1.44191	2.24917	2.21315	2.01119	1.96204	1.93415	1.93411	2.37823	2.45308	2.46192	2.42396
9.82353	9.85054	9.80152	9.71934	9.68225	9.6422	9.8356	9.87161	10.0476	10.1908	9.85254	10.0197	10.045	10.167	9.86553	9.82437	9.52648	9.68849	9.80355	0.895279	1.67177	1.38835	1.11609	0.87444	0.797807	1.39249	1.16669	1.01239	0.94289	0.893379	0.496158	0.124647	0.0529525	0.893222	0.527891	0.190722	0.166115	1.44599	2.24305	2.20408	2.00604	1.95704	1.92607	1.92409	2.378	2.45003	2.4501	2.42797	2.14008	2.1121
9.88003	9.89803	9.85603	9.79205	9.78207	9.75308	9.88803	9.91002	10.075	10.199	9.91003	10.034	10.045	10.154	9.92103	9.90705	9.59909	9.76108	9.85503	0.898542	1.67806	1.39139	1.11029	0.858128	0.784049	1.39949	1.16574	0.999227	0.918494	0.896592	0.507452	0.1253	0.049389	0.896322	0.522714	0.192972	0.163441	1.45332	2.24099	2.197	2	1.949	1.917	1.91499	2.376	2.446	2.445	2.429	2.14099	2.111
9.93212	9.94914	9.91107	9.87264	9.88723	9.87397	9.93127	9.9454	10.0976	10.196	9.96114	10.0547	10.0499	10.151	9.97312	9.98371		9.88393	9.90122	0.901304	1.68527	1.39446	1.11886	0.854413	0.781945	1.4051	1.15959	0.978981	0.893019	0.899383	0.510302	0.125526	0.047846	0.898828	0.528473		0.229587	1.45915	2.22822	2.19208	1.99705	1.94212	1.90913	1.9032	2.36813	2.43912	2.44205	2.43392	2.12822	2.11198
9.98059	9.99858	9.96653	9.95134	10	9.99795	9.98455	9.98764	10.1228	10.1901	10.0066	10.0699	10.05	10.151	10.0216	10.0643	9.80456		9.95356	0.905247	1.69315	1.40059	1.13331	0.85323	0.783863	1.41279	1.1515	0.949243	0.868874	0.901859	0.508	0.125877	0.0479588	0.904026	0.534073	0.270358		1.46882	2.21412	2.19101	1.99403	1.93308	1.90702	1.90102	2.36701	2.43702	2.44101	2.43499	2.11511	2.11398
10.0261	10.0481	10.0211	10.0231	10.1001	10.1241	10.0271	10.019	10.13	10.174	10.0561	10.078	10.053	10.149	10.0661	10.1201	9.8991	9.92113	10.0021	0.910818	1.70033	1.40584	1.15123	0.881085	0.801181	1.41815	1.14894	0.933382	0.847511	0.906176	0.498783	0.126424	0.0481583	0.910439	0.525325	0.267224	0.141397	1.4755	2.21101	2.19	1.996	1.93199	1.90899	1.895	2.368	2.43399	2.443	2.44	2.115	2.115
10.0692	10.0961	10.0749	10.0897	10.2147	10.2485	10.0751	10.0514	10.1339	10.1642	10.0992	10.0937	10.0373	10.1353	10.1101	10.2043	9.98726	10.0308	10.0471	0.917312	1.70422	1.41191	1.16865	0.911157	0.827746	1.42273	1.14771	0.926868	0.839763	0.910946	0.492641	0.113054	0.046738	0.918266	0.546551	0.151208	0.0626331	1.48239	2.21885	2.19	1.99306	1.92612	1.89919	1.89598	2.36702	2.42812	2.44202	2.44294	2.11892	2.11108
10.1176	10.1466	10.1275	10.1604	10.3211	10.3759	10.1206	10.0827	10.138		10.1525	10.1138	10.0647	10.139	10.1536	10.2843	10.1168	10.258	10.1005	0.921186	1.70108	1.41827	1.18728	0.946683	0.864849	1.42485	1.15249	0.928623		0.91432	0.506503	0.127566	0.0482659	0.922384	0.557703	0.147097	0.110641	1.48349	2.22495	2.19198	1.99201	1.92204	1.89603	1.89402	2.36403	2.42602	2.44398		2.12396	2.10803
10.1531	10.1941	10.1831	10.2241	10.4031	10.4841	10.1731	10.123	10.147		10.1861	10.138	10.065	10.142	10.1901	10.3501	10.2512	10.3082	10.1491	0.916173	1.69305	1.41662	1.19701	1.00147	0.910073	1.42029	1.16088	0.937779		0.908257	0.533167	0.128212	0.0490111	0.918559	0.576523	0.141719	0.0577199	1.48057	2.23099	2.19401	1.99599	1.92198	1.887	1.89801	2.367	2.42001	2.45102		2.13098	2.104
10.1982	10.2402	10.2331	10.2977	10.4935	10.5784	10.2172	10.1495	10.1637		10.2391	10.1537	10.065	10.1381	10.2342	10.4041	10.3769	10.4614	10.1942	0.910536	1.68207	1.4184	1.2087	1.0139	0.942448	1.4177	1.15815	0.936885		0.90589	0.538735	0.129665	0.0498556	0.909907	0.571043	0.133176	0.057661	1.47542	2.22117	2.19793	1.99207	1.90332	1.88798	1.90488	2.36405	2.4259	2.46673		2.1192	2.10203
10.2406	10.2945	10.2875	10.3604	10.5525	10.6662	10.2695	10.2035			10.2777	10.1718	10.07	10.138	10.2736	10.4456	10.4959	10.6314	10.2465	0.899551	1.6742	1.40678	1.20879	1.04674	0.975736	1.40974	1.16625			0.897517	0.53671	0.131295	0.0508509	0.896404	0.562072	0.17185	0.136211	1.46804	2.20812	2.20196	1.99695	1.88517	1.88404	1.91392	2.36301	2.42402			2.1081	2.10398
10.285	10.344	10.344	10.429	10.6151	10.747	10.322	10.237			10.322	10.208	10.073	10.141	10.318	10.493			10.298	0.890915	1.67078	1.40247	1.21462	1.0738	1.0055	1.40339	1.1584			0.891115	0.548176	0.131631	0.0508201	0.885985	0.537622			1.46037	2.202	2.21201	1.99801	1.879	1.89101	1.922	2.361	2.42801			2.102	2.094
[truncated: 64 more columns]
