# Supplementary material for: Kinematic Validation of a Multi-Kinect v2 Instrumented 10-Meter Walkway for Quantitative Gait Assessments
Source: PLoS One. 2015 Oct 13;10(10):e0139913. doi: 10.1371/journal.pone.0139913 (PMC4603795; doi:10.1371/journal.pone.0139913)
Supplement: S1 Data — (ZIP) [file pone.0139913.s001.zip › S1_Data/pp20_trial2.xls]

## Sheet: Sheet1
Kinect(x) SpineBase	Kinect(x) Head	Kinect(x) ShoulderLeft	Kinect(x) ElbowLeft	Kinect(x) WristLeft	Kinect(x) HandLeft	Kinect(x) ShoulderRight	Kinect(x) ElbowRight	Kinect(x) WristRight	Kinect(x) HandRight	Kinect(x) HipLeft	Kinect(x) KneeLeft	Kinect(x) AnkleLeft	Kinect(x) FootLeft	Kinect(x) HipRight	Kinect(x) KneeRight	Kinect(x) AnkleRight	Kinect(x) FootRight	Kinect(x) SpineShoulder	Kinect(y) SpineBase	Kinect(y) Head	Kinect(y) ShoulderLeft	Kinect(y) ElbowLeft	Kinect(y) WristLeft	Kinect(y) HandLeft	Kinect(y) ShoulderRight	Kinect(y) ElbowRight	Kinect(y) WristRight	Kinect(y) HandRight	Kinect(y) HipLeft	Kinect(y) KneeLeft	Kinect(y) AnkleLeft	Kinect(y) FootLeft	Kinect(y) HipRight	Kinect(y) KneeRight	Kinect(y) AnkleRight	Kinect(y) FootRight	Kinect(y) SpineShoulder	Kinect(z) SpineBase	Kinect(z) Head	Kinect(z) ShoulderLeft	Kinect(z) ElbowLeft	Kinect(z) WristLeft	Kinect(z) HandLeft	Kinect(z) ShoulderRight	Kinect(z) ElbowRight	Kinect(z) WristRight	Kinect(z) HandRight	Kinect(z) HipLeft	Kinect(z) KneeLeft
0.0909529	0.130941	0.131965	0.109976	0.180941	0.192965	0.150929	0.136953	0.203	0.216906	0.127	0.047	0.0150118	0.126	0.136965	0.05	0.036	0.138	0.112906	0.906563	1.70453	1.43518	1.18185	0.924388	0.846761	1.43353	1.16687	0.907126	0.843808	0.905732	0.536194	0.142988	0.0485481	0.904943	0.530979	0.124474	0.0494727	1.4745	2.25896	2.26998	2.08201	2.01796	2.00898	2.01501	2.43302	2.48401	2.491	2.47207	2.168	2.17
0.091	0.14	0.132003	0.113001	0.184	0.193001	0.154	0.138	0.209	0.217	0.131	0.0500003	0.0150011	0.127	0.14	0.0500009	0.036	0.138001	0.116001	0.9063	1.70504	1.43583	1.18195	0.92258	0.84805	1.4332	1.16655	0.90557	0.841941	0.90565	0.53718	0.14272	0.0486299	0.90454	0.53051	0.12451	0.0493795	1.47488	2.259	2.267	2.082	2.017	2.008	2.015	2.432	2.487	2.489	2.472	2.167	2.169
0.0910404	0.140081	0.141	0.11603	0.18403	0.198	0.154051	0.137071	0.209	0.217071	0.13104	0.0510202	0.019	0.127	0.14003	0.053	0.0360303	0.142	0.119061	0.906604	1.70403	1.43487	1.17964	0.922115	0.846446	1.43379	1.16471	0.90564	0.84387	0.906114	0.537786	0.142285	0.0484499	0.904704	0.53037	0.125293	0.0474784	1.47462	2.25898	2.26701	2.079	2.01599	2.00799	2.018	2.43202	2.48401	2.489	2.47198	2.16702	2.17196
0.0949681	0.147936	0.141	0.118976	0.186976	0.198	0.15896	0.143944	0.209	0.223944	0.134968	0.052984	0.019	0.127	0.142976	0.053	0.0389761	0.142	0.124952	0.905975	1.70369	1.43455	1.18003	0.921604	0.847987	1.43405	1.16095	0.90568	0.838047	0.905515	0.538415	0.140832	0.0484401	0.904095	0.53035	0.122671	0.0473213	1.47343	2.25702	2.26799	2.079	2.01501	2.00701	2.018	2.43398	2.48499	2.489	2.47002	2.16898	2.16803
0.101001	0.157001	0.149002	0.122002	0.193001	0.207	0.166001	0.150001	0.212002	0.227	0.138001	0.0560009	0.018	0.126999	0.146001	0.0530007	0.0390007	0.142	0.133001	0.90466	1.70247	1.43385	1.17807	0.92061	0.84628	1.43427	1.15969	0.90571	0.8395	0.90417	0.53865	0.143711	0.04881	0.90296	0.52883	0.122879	0.0476095	1.47266	2.255	2.265	2.08	2.014	2.005	2.014	2.435	2.483	2.488	2.469	2.168	2.166
0.104	0.160111	0.158101	0.13003	0.197	0.20703	0.16904	0.15503	0.22	0.22703	0.14404	0.06	0.018	0.12399	0.14905	0.0560302	0.042	0.142	0.13906	0.90387	1.7016	1.4332	1.18077	0.919818	0.846431	1.43447	1.15971	0.905871	0.840068	0.904186	0.537536	0.146547	0.0487503	0.901632	0.528137	0.119507	0.0456744	1.47308	2.254	2.264	2.07697	2.01499	2.007	2.01399	2.43402	2.48499	2.489	2.46898	2.16599	2.165
0.104	0.170884	0.167894	0.132968	0.197	0.209968	0.172958	0.157968	0.22	0.229968	0.147958	0.06	0.018	0.123011	0.153947	0.0589683	0.042	0.142	0.144937	0.90383	1.70053	1.43317	1.18182	0.919632	0.84555	1.43576	1.1609	0.906909	0.836914	0.904813	0.538084	0.146283	0.0487797	0.900898	0.527893	0.119233	0.0451259	1.47327	2.254	2.264	2.07403	2.01401	2.007	2.01301	2.43598	2.48401	2.489	2.46702	2.16501	2.165
0.113999	0.177999	0.177999	0.148998	0.203999	0.217999	0.183999	0.162	0.223	0.239999	0.151	0.0659993	0.018	0.123	0.159999	0.0619997	0.042	0.142	0.152999	0.90284	1.69949	1.43165	1.18401	0.91621	0.84602	1.43416	1.15985	0.90909	0.83844	0.90448	0.53823	0.14645	0.04879	0.89914	0.52653	0.127479	0.0473698	1.47439	2.251	2.265	2.074	2.009	2.005	2.014	2.436	2.486	2.488	2.464	2.164	2.163
0.117099	0.189227	0.192109	0.153128	0.207138	0.221128	0.200069	0.165168	0.226099	0.244049	0.157109	0.0700988	0.0179901	0.123	0.163099	0.0691186	0.0390296	0.13803	0.162178	0.902723	1.69905	1.43179	1.18525	0.916378	0.845272	1.43228	1.1601	0.908676	0.836285	0.904047	0.539771	0.14659	0.0484709	0.899317	0.5295	0.127024	0.049248	1.47212	2.25	2.26496	2.073	2.01096	2.00399	2.01296	2.43101	2.48498	2.48697	2.46694	2.162	2.16497
0.126905	0.211781	0.202895	0.165876	0.220867	0.233876	0.206933	0.181838	0.235905	0.248952	0.167895	0.0799047	0.0170095	0.123	0.172905	0.0808856	0.0419714	0.140971	0.179828	0.902007	1.69418	1.43294	1.18214	0.914231	0.844507	1.43331	1.15962	0.906263	0.837756	0.902743	0.54187	0.14759	0.0485591	0.899043	0.52952	0.129437	0.0490519	1.46857	2.25	2.26104	2.073	2.00704	2.00301	2.00904	2.43199	2.48302	2.48403	2.46106	2.162	2.16203
0.134001	0.219001	0.210001	0.173001	0.227001	0.237001	0.217001	0.186001	0.243001	0.253001	0.174001	0.0820006	0.017	0.126	0.179001	0.0860021	0.042	0.141	0.190001	0.90272	1.69546	1.43379	1.1815	0.91513	0.8427	1.43183	1.15965	0.906689	0.83395	0.9034	0.54134	0.15421	0.04885	0.89979	0.52995	0.12943	0.04869	1.46839	2.248	2.259	2.074	2.008	2.001	2.008	2.429	2.482	2.485	2.463	2.16	2.158
0.140161	0.229173	0.220247	0.186247	0.237124	0.24621	0.23121	0.192173	0.254074	0.264111	0.180161	0.0881732	0.0170371	0.125988	0.186161	0.106297	0.0420371	0.141	0.19921	0.903344	1.69581	1.43403	1.16782	0.910741	0.840254	1.43161	1.15733	0.897364	0.831093	0.903423	0.538548	0.153549	0.0488889	0.901055	0.529558	0.128636	0.0485769	1.46926	2.24595	2.25899	2.07095	2.00396	1.998	2.00498	2.42798	2.47999	2.48498	2.46293	2.15695	2.15599
0.152846	0.242834	0.239763	0.205763	0.246882	0.262799	0.247799	0.205834	0.259929	0.272894	0.192846	0.101834	0.0199645	0.125012	0.198846	0.129716	0.0449645	0.141	0.215799	0.902085	1.69457	1.43271	1.18063	0.908487	0.839766	1.42934	1.15758	0.897686	0.829756	0.902096	0.539933	0.153431	0.0488011	0.899864	0.52545	0.125192	0.048333	1.46913	2.24205	2.25801	2.06705	2.00104	1.998	2.00302	2.42602	2.47901	2.48302	2.45707	2.15305	2.15501
0.163001	0.278001	0.249002	0.219001	0.265002	0.281002	0.261001	0.218	0.266001	0.281	0.199001	0.117	0.023	0.126	0.212001	0.160005	0.049001	0.149	0.230002	0.90065	1.69453	1.43097	1.18262	0.90863	0.841189	1.42773	1.15456	0.89528	0.83306	0.90098	0.54129	0.14947	0.04819	0.89806	0.520039	0.12192	0.0455198	1.46781	2.242	2.247	2.064	1.996	1.988	1.994	2.422	2.475	2.481	2.461	2.151	2.146
0.172131	0.289242	0.266172	0.228323	0.281303	0.300383	0.270303	0.222071	0.273101	0.286121	0.212131	0.122111	0.023	0.125	0.218141	0.211504	0.0592522	0.14803	0.247212	0.898011	1.69021	1.42729	1.17735	0.9094	0.835497	1.42659	1.15433	0.893888	0.83287	0.89842	0.54098	0.14599	0.0482735	0.895473	0.514613	0.124246	0.043495	1.46301	2.23499	2.24699	2.06198	1.9929	1.98294	1.98688	2.41894	2.47401	2.478	2.46703	2.14696	2.14093
0.184875	0.312769	0.282837	0.259693	0.310712	0.337635	0.299712	0.228933	0.282904	0.297885	0.224875	0.132894	0.023	0.125	0.231865	0.26052	0.0837598	0.150971	0.267798	0.894257	1.68074	1.42505	1.18066	0.90943	0.830341	1.42181	1.15173	0.893662	0.829998	0.894538	0.54297	0.14602	0.0486166	0.891905	0.523671	0.13647	0.0468967	1.4573	2.23401	2.24601	2.06002	1.9831	1.97706	1.97512	2.41306	2.47499	2.478	2.46997	2.14304	2.13407
0.201997	0.333997	0.306996	0.285996	0.345994	0.378993	0.313998	0.241998	0.289999	0.308998	0.240997	0.150997	0.0259995	0.125	0.248997	0.314991	0.111995	0.170997	0.284997	0.888941	1.6708	1.41728	1.18819	0.905511	0.824941	1.41578	1.14735	0.89277	0.823201	0.889181	0.54545	0.1456	0.0499598	0.886721	0.530949	0.13858	0.0458602	1.44956	2.232	2.246	2.056	1.978	1.976	1.966	2.412	2.471	2.476	2.47	2.137	2.124
0.215198	0.359247	0.331297	0.307435	0.386405	0.413475	0.334178	0.255089	0.301049	0.314059	0.258158	0.154109	0.030267	0.124	0.258237	0.363564	0.144574	0.204514	0.303227	0.885312	1.66016	1.41116	1.18599	0.901576	0.824061	1.40848	1.14227	0.889105	0.824817	0.885225	0.545925	0.145589	0.0495485	0.883472	0.544205	0.148234	0.0545942	1.44435	2.22797	2.24799	2.05502	1.9779	1.96697	1.96198	2.40798	2.46696	2.48002	2.47506	2.13498	2.12301
0.234778	0.383723	0.360667	0.350512	0.426545	0.460468	0.3518	0.2639	0.305945	0.319933	0.273823	0.164878	0.0567005	0.124	0.281734	0.419368	0.201357	0.255423	0.325745	0.879615	1.65161	1.40876	1.18739	0.899177	0.822201	1.40307	1.13913	0.890563	0.820568	0.878763	0.54943	0.14648	0.0494017	0.878753	0.542717	0.149624	0.0550053	1.43681	2.22503	2.24701	2.05698	1.96811	1.96403	1.96002	2.40602	2.46304	2.48198	2.48093	2.13302	2.12399
0.253007	0.423006	0.389009	0.382011	0.469014	0.508016	0.367008	0.272006	0.307002	0.322001	0.297006	0.194003	0.049	0.127	0.295007	0.458016	0.25802	0.310027	0.356006	0.876349	1.64358	1.40655	1.18113	0.907688	0.82079	1.39852	1.14169	0.891711	0.81878	0.873429	0.56394	0.14994	0.0508003	0.87718	0.55537	0.164004	0.0692763	1.42677	2.226	2.249	2.058	1.965	1.961	1.963	2.409	2.465	2.485	2.487	2.137	2.118
0.277312	0.444433	0.421312	0.421362	0.518584	0.564493	0.396282	0.292211	0.315091	0.32607	0.319352	0.203141	0.049	0.12603	0.319282	0.515322	0.330885	0.407976	0.379402	0.874369	1.637	1.40022	1.17991	0.900153	0.822247	1.39562	1.14183	0.894658	0.818104	0.870514	0.564486	0.151222	0.0518169	0.876499	0.555435	0.179365	0.0918489	1.42268	2.23307	2.24903	2.05797	1.96603	1.96302	1.96209	2.41298	2.46101	2.48905	2.48902	2.14011	2.12198
0.307739	0.486638	0.451739	0.456697	0.575512	0.612587	0.423764	0.312823	0.323924	0.332941	0.353705	0.216882	0.049	0.128975	0.346764	0.54673	0.417259	0.503183	0.418663	0.874251	1.63236	1.39641	1.1788	0.910184	0.826801	1.39275	1.14045	0.896405	0.818487	0.865989	0.554337	0.150427	0.0524942	0.880307	0.569598	0.172092	0.0858911	1.41892	2.23994	2.25197	2.05503	1.96897	1.96498	1.97092	2.41102	2.46199	2.49396	2.49098	2.15091	2.12002
0.328087	0.524091	0.476109	0.486109	0.619107	0.664109	0.445103	0.333077	0.335059	0.343047	0.370087	0.232043	0.0490122	0.129006	0.369085	0.603113	0.501199	0.596239	0.440107	0.871793	1.63419	1.39434	1.17006	0.910696	0.832351	1.3887	1.14363	0.898431	0.819157	0.865156	0.550457	0.150727	0.0526623	0.87649	0.575603	0.176306	0.0955183	1.41709	2.23701	2.24701	2.05401	1.96999	1.969	1.97501	2.41101	2.45901	2.49402	2.49801	2.149	2.122
0.371259	0.569419	0.530209	0.540419	0.672399	0.718468	0.496279	0.371269	0.36412	0.36613	0.413249	0.253259	0.0550996	0.13204	0.411309	0.659169	0.599767	0.714837	0.493279	0.863234	1.62215	1.38462	1.17034	0.913783	0.837843	1.37965	1.10918	0.88392	0.817653	0.858259	0.549239	0.149484	0.053806	0.86661	0.547741	0.179119	0.0947089	1.41073	2.24105	2.254	2.058	1.963	1.96905	1.97906	2.41601	2.46406	2.50603	2.50206	2.15002	2.12302
0.396724	0.610555	0.550777	0.581555	0.711576	0.764502	0.523703	0.397714	0.375873	0.378862	0.437735	0.278724	0.064894	0.135958	0.441671	0.67582	0.675184	0.79711	0.520703	0.862627	1.6111	1.38436	1.16218	0.917055	0.8489	1.37743	1.10969	0.884929	0.817927	0.856242	0.55205	0.156791	0.0543936	0.867599	0.555674	0.187905	0.0985287	1.40755	2.24595	2.254	2.058	1.963	1.97395	1.98494	2.41699	2.46994	2.50897	2.50794	2.15198	2.12498
0.436995	0.648996	0.601994	0.612996	0.750996	0.816994	0.565995	0.433996	0.416995	0.407997	0.481995	0.296998	0.0679997	0.139	0.479996	0.717995	0.739993	0.88899	0.569994	0.852221	1.60243	1.37314	1.15409	0.930478	0.8517	1.36954	1.10421	0.873961	0.808911	0.846701	0.54915	0.16115	0.0559398	0.856481	0.55561	0.18761	0.109449	1.39686	2.248	2.26	2.063	1.971	1.975	1.992	2.425	2.472	2.506	2.51	2.156	2.126
0.47455	0.701406	0.646562	0.652634	0.808383	0.869478	0.619502	0.470574	0.439586	0.442502	0.510574	0.331418	0.0882869	0.142084	0.526502	0.753526	0.826681	0.984622	0.612646	0.849206	1.59788	1.36946	1.1491	0.922087	0.844556	1.3638	1.116	0.87543	0.810021	0.842524	0.547832	0.168089	0.0566494	0.85486	0.553447	0.158585	0.111909	1.39082	2.2529	2.26708	2.06607	1.97213	1.98504	2.00006	2.4181	2.47511	2.51011	2.51601	2.15694	2.12205
0.519639	0.734733	0.692631	0.704584	0.839749	0.908686	0.660671	0.517624	0.487616	0.483671	0.557624	0.365725	0.111812	0.148945	0.567671	0.796655	0.882553	1.03559	0.665576	0.839895	1.59715	1.369	1.1549	0.919401	0.840969	1.35601	1.10038	0.867236	0.807629	0.833026	0.549665	0.178695	0.0590607	0.845802	0.549075	0.186913	0.115114	1.38854	2.24506	2.27395	2.07195	1.98291	1.98798	2.00496	2.42594	2.48393	2.51893	2.51699	2.15204	2.12597
0.57401	0.797012	0.74701	0.743009	0.899005	0.947007	0.71601	0.568011	0.530011	0.52401	0.61401	0.422013	0.147012	0.294012	0.62201	0.847006	0.909006	1.05901	0.714011	0.83716	1.59002	1.35705	1.14422	0.909179	0.837218	1.34571	1.09011	0.873429	0.791681	0.83197	0.552852	0.196343	0.143663	0.84135	0.506638	0.175148	0.100367	1.38152	2.259	2.282	2.075	1.981	1.994	2.01	2.432	2.485	2.519	2.521	2.162	2.126
0.627561	0.860421	0.801571	0.792511	0.924301	0.983241	0.768581	0.625601	0.587581	0.577601	0.667531	0.492652	0.211401	0.357401	0.675561	0.881551	0.939271	1.08619	0.770531	0.835741	1.58468	1.36009	1.13967	0.902659	0.826984	1.3459	1.08583	0.868152	0.795972	0.829855	0.564462	0.213461	0.160362	0.840661	0.548241	0.16348	0.0850468	1.37985	2.259	2.2901	2.0791	1.99005	1.99605	2.012	2.44006	2.48709	2.51806	2.52102	2.16201	2.11996
0.682415	0.901561	0.857405	0.842467	0.953687	1.00675	0.825394	0.684373	0.644394	0.636373	0.719446	0.556321	0.250582	0.396582	0.730415	0.935426	0.965718	1.1048	0.822446	0.826113	1.58621	1.36084	1.13808	0.895674	0.81857	1.34129	1.08153	0.847817	0.785393	0.81857	0.550024	0.219387	0.166415	0.832893	0.511165	0.146847	0.0622629	1.378	2.259	2.2999	2.0889	1.99495	2.00095	2.012	2.44594	2.49591	2.52394	2.52298	2.16299	2.11604
0.735015	0.959014	0.916013	0.874013	0.975006	1.026	0.878015	0.743016	0.71702	0.70602	0.776018	0.634024	0.318022	0.465022	0.783014	0.97601	0.977001	1.108	0.881014	0.826823	1.59085	1.35994	1.13918	0.885529	0.810518	1.33578	1.07111	0.845197	0.774958	0.817535	0.531641	0.212494	0.159434	0.83531	0.516931	0.146359	0.0579796	1.3853	2.256	2.31	2.094	1.995	2.001	2.005	2.454	2.502	2.529	2.529	2.162	2.116
0.791587	1.01161	0.963506	0.920364	0.995111	1.0381	0.932526	0.802809	0.790809	0.78085	0.840536	0.722911	0.39985	0.54485	0.832597	1.01226	0.981172	1.10801	0.932556	0.837217	1.59375	1.36965	1.13491	0.880183	0.804782	1.34304	1.07552	0.834312	0.766153	0.836716	0.535688	0.226233	0.173526	0.836646	0.521095	0.143667	0.0566201	1.38659	2.25503	2.31797	2.10001	2.00502	1.998	1.9979	2.45708	2.50006	2.53698	2.52898	2.16201	2.11496
0.848444	1.07043	1.01252	0.955655	1.00589	1.0479	0.983502	0.881234	0.869234	0.863195	0.892492	0.811138	0.482195	0.627195	0.890435	1.03775	0.997837	1.10899	0.986473	0.840755	1.60177	1.37211	1.13889	0.874674	0.804027	1.34327	1.11064	0.822832	0.761614	0.844068	0.526737	0.222675	0.170242	0.836284	0.515742	0.142412	0.0556594	1.39548	2.25797	2.31503	2.10099	2.00698	1.998	1.9881	2.46492	2.50594	2.53502	2.52702	2.16299	2.11104
0.898982	1.11898	1.05099	0.986989	1.02499	1.049	1.03198	0.933982	0.958969	0.961966	0.942982	0.906967	0.578966	0.726965	0.940982	1.05899	1.003	1.109	1.02998	0.850347	1.61327	1.38266	1.1475	0.880148	0.806599	1.35345	1.10007	0.832896	0.759961	0.854496	0.523571	0.215293	0.163672	0.844777	0.509682	0.14154	0.0539206	1.40475	2.259	2.321	2.107	2.004	1.992	1.98	2.471	2.514	2.527	2.526	2.164	2.119
0.946604	1.16859	1.09058	1.00151	1.03617	1.0442	1.07372	0.996802	1.0511	1.06022	0.990569	0.970278	0.661406	0.807429	0.989616	1.06916	1.006	1.10497	1.07957	0.86067	1.62734	1.39486	1.15051	0.884898	0.817753	1.36257	1.0862	0.846456	0.768716	0.865929	0.518995	0.193753	0.142407	0.853725	0.51327	0.141692	0.0558087	1.41383	2.26509	2.31892	2.10801	2.00295	1.98378	1.98472	2.47598	2.52203	2.5329	2.51886	2.17009	2.11599
0.997452	1.21846	1.13947	1.04454	1.05084	1.06082	1.13435	1.06427	1.144	1.16289	1.03848	1.07784	0.779725	0.927704	1.04144	1.08285	1.006	1.10203	1.12748	0.874946	1.63583	1.40784	1.15899	0.9007	0.833985	1.3717	1.11189	0.866306	0.790258	0.880147	0.542962	0.206631	0.155657	0.86764	0.515753	0.141858	0.057383	1.4282	2.27292	2.31207	2.10899	1.99904	1.9652	1.96125	2.47402	2.52497	2.52409	2.50713	2.17792	2.11501
1.04902	1.26502	1.19001	1.06302	1.06101	1.066	1.19402	1.13502	1.23503	1.26503	1.08702	1.15803	0.893049	0.934056	1.09502	1.09701	1.009	1.102	1.18102	0.883463	1.64922	1.41532	1.16602	0.910424	0.844035	1.38446	1.12244	0.892579	0.820708	0.888023	0.535033	0.17282	0.0778708	0.876334	0.50994	0.140699	0.0571402	1.43877	2.28	2.315	2.111	2	1.961	1.945	2.472	2.516	2.512	2.495	2.185	2.121
1.09746	1.31449	1.21663	1.10538	1.07531	1.07016	1.24756	1.20269	1.31579	1.3609	1.13542	1.23591	1.03262	1.09167	1.14449	1.11109	1.01127	1.1024	1.22459	0.892541	1.66365	1.42542	1.18638	0.922234	0.856921	1.39202	1.13967	0.918223	0.842153	0.896307	0.515207	0.143896	0.0523356	0.88631	0.510336	0.138535	0.0576064	1.44431	2.28503	2.31298	2.10505	1.99698	1.95286	1.93687	2.47299	2.52596	2.50993	2.48892	2.19	2.12798
1.14256	1.36154	1.27741	1.14264	1.1057	1.08585	1.30147	1.26935	1.39225	1.44815	1.1766	1.32414	1.18947	1.25342	1.19154	1.11991	1.03774	1.14162	1.28144	0.896501	1.6683	1.43178	1.19016	0.956554	0.870646	1.40186	1.15175	0.944691	0.871543	0.900856	0.531372	0.153159	0.0586978	0.889212	0.470203	0.117684	0.0494993	1.45124	2.28797	2.31102	2.10995	1.99502	1.93913	1.92412	2.47201	2.52204	2.50307	2.48108	2.19	2.12602
1.19301	1.41401	1.32201	1.18101	1.11901	1.10201	1.36301	1.33602	1.46302	1.53002	1.22901	1.39202	1.35004	1.45704	1.23901	1.14601		1.16303	1.32701	0.896831	1.67232	1.42978	1.19078	0.95434	0.875981	1.40076	1.16601	0.958164	0.884153	0.9019	0.532299	0.122122	0.0482968	0.888972	0.49828		0.0453258	1.45358	2.289	2.308	2.106	1.993	1.938	1.919	2.466	2.521	2.501	2.472	2.187	2.126
1.24166	1.45262	1.37447	1.2235	1.15931	1.1284	1.41558	1.40068	1.54684	1.60891	1.27462	1.45668	1.49833	1.62569	1.29166	1.20338		1.2751	1.3796	0.899805	1.66671	1.4238	1.1873	0.956158	0.878729	1.39574	1.1761	0.974608	0.897817	0.900387	0.529513	0.130799	0.0769793	0.896431	0.57963		0.194701	1.44808	2.28394	2.30596	2.10301	1.993	1.92894	1.91094	2.46398	2.52204	2.49889	2.46495	2.18296	2.12912
1.2954	1.50343	1.41258	1.26454	1.18472	1.16064	1.46248	1.45638	1.61524	1.68317	1.32543	1.51238	1.60679	1.76346	1.3454	1.23465		1.28291	1.42846	0.894479	1.66646	1.41969	1.18269	0.951927	0.879492	1.3937	1.17529	0.976904	0.909796	0.895287	0.582677	0.159243	0.0980848	0.890842	0.585366		0.207003	1.44511	2.27905	2.30303	2.10399	1.993	1.92405	1.90605	2.46202	2.52497	2.4901	2.46104	2.18003	2.13889
1.353	1.555	1.467	1.314	1.232	1.203	1.515	1.51	1.644	1.749	1.385	1.568	1.70199	1.86499	1.403	1.282		1.274	1.479	0.89031	1.66144	1.41089	1.16605	0.923492	0.871291	1.38699	1.17222	0.986829	0.9122	0.89074	0.58531	0.176469	0.120378	0.88711	0.58761		0.173063	1.44095	2.282	2.296	2.097	1.991	1.918	1.903	2.459	2.528	2.499	2.457	2.178	2.135
1.41358	1.60347	1.51858	1.37358	1.27963	1.25253	1.56653	1.56357	1.71442	1.80554	1.44658	1.62965	1.74327	1.90716	1.46362	1.33268	1.11746	1.29544	1.53058	0.881798	1.65788	1.39957	1.1613	0.91957	0.863322	1.37981	1.16736	0.996749	0.915741	0.883573	0.577157	0.18202	0.128115	0.877443	0.58429	0.194262	0.183643	1.4317	2.27206	2.29095	2.08995	1.98895	1.92097	1.905	2.45393	2.52892	2.50096	2.45504	2.17205	2.14993
1.47045	1.64955	1.57545	1.43045	1.3414	1.3045	1.6185	1.61946	1.7556	1.85849	1.50345	1.69338	1.76974	1.92285	1.52441	1.39935	1.16256	1.33858	1.58745	0.876699	1.65533	1.3973	1.14726	0.908804	0.84889	1.37673	1.15805	0.975189	0.906093	0.879024	0.575922	0.171314	0.103221	0.871894	0.575465	0.195389	0.181946	1.4313	2.27794	2.28605	2.08505	1.98405	1.91803	1.905	2.44707	2.52108	2.49704	2.45896	2.17695	2.14307
1.54012	1.7061	1.63611	1.49814	1.42016	1.37917	1.67511	1.66311	1.80809	1.89905	1.57213	1.7611	1.838	1.965	1.59411	1.49118	1.21815	1.39414	1.64311	0.874354	1.65973	1.39196	1.13644	0.901511	0.832412	1.37334	1.15066	0.97421	0.898213	0.873009	0.568443	0.121407	0.0640073	0.873228	0.56293	0.209696	0.186938	1.43245	2.28302	2.274	2.07599	1.983	1.92	1.905	2.44599	2.51399	2.49701	2.46403	2.18001	2.15801
1.59964	1.75455	1.69155	1.5697	1.50092	1.462	1.72755	1.71534	1.85224	1.92424	1.63567	1.81232	1.83907	1.96603	1.64765	1.57975	1.29052	1.46152	1.69656	0.876213	1.66605	1.3902	1.13068	0.88723	0.818663	1.38231	1.14124	0.959607	0.889938	0.872739	0.500865	0.129764	0.062626	0.877128	0.55302	0.212858	0.185926	1.43652	2.292	2.27396	2.07196	1.98398	1.91802	1.90603	2.44295	2.51099	2.50399	2.4771	2.18703	2.16289
1.66225	1.80836	1.74536	1.63818	1.59092	1.55983	1.78136	1.7486	1.87572	1.94772	1.70122	1.84363	1.84592	1.96896	1.71124	1.65312	1.34139	1.51239	1.75134	0.874589	1.67092	1.39112	1.13022	0.874512	0.807158	1.38749	1.14827	0.956369	0.878003	0.872661	0.499358	0.128149	0.0563551	0.873958	0.5305	0.213601	0.183598	1.43647	2.292	2.27005	2.06805	1.98202	1.91998	1.90896	2.43806	2.51001	2.50301	2.48688	2.18996	2.15213
1.72002	1.85902	1.80602	1.71903	1.69404	1.67504	1.82402	1.79401	1.906	1.958	1.75602	1.86801	1.85	1.969	1.76402	1.74202			1.80202	0.877252	1.68009	1.39886	1.13382	0.877239	0.802121	1.39251	1.1472	0.940847	0.865527	0.876432	0.508723	0.125931	0.0538304	0.875362	0.522562			1.44453	2.295	2.272	2.065	1.981	1.918	1.913	2.438	2.509	2.508	2.495	2.195	2.151
1.77556	1.90744	1.86057	1.80375	1.81102	1.80517	1.8744	1.82834	1.91615	1.96702	1.81256	1.88917	1.85301	1.969	1.82059	1.82068			1.85451	0.88422	1.69034	1.4085	1.14271	0.873006	0.804868	1.40409	1.14616	0.932199	0.855009	0.883492	0.517472	0.12952	0.0550754	0.881964	0.529644			1.45413	2.28496	2.27007	2.0681	1.977	1.92109	1.91212	2.44005	2.50496	2.50802	2.50207	2.18396	2.15109
1.82948	1.95058	1.91547	1.8763	1.91004	1.9189	1.91362	1.86168	1.93086	1.96898	1.86648	1.90584	1.85399	1.969	1.87745	1.88636			1.90352	0.892925	1.7027	1.41952	1.16312	0.895908	0.812456	1.41439	1.14996	0.92916	0.849127	0.891423	0.515717	0.133353	0.0536637	0.891091	0.517448			1.46668	2.28104	2.27693	2.0779	1.977	1.92991	1.92389	2.44495	2.50104	2.50998	2.50893	2.18004	2.15991
1.88198	2.00198	1.97498	1.95197	2.00996	2.03696	1.96698	1.90698	1.95399	1.982	1.91998	1.916		1.961	1.92898	1.97897	1.74396	1.77	1.95398	0.897858	1.71565	1.42652	1.17255	0.903827	0.831803	1.42094	1.14785	0.920043	0.847061	0.895808	0.508423		0.0483419	0.896328	0.529985	0.144563	0.0530714	1.47552	2.268	2.281	2.077	1.981	1.95399	1.93899	2.448	2.501	2.517	2.515	2.17	2.16
1.92757	2.04354	2.0225	2.0177	2.11501	2.15413	2.00752	1.92448	1.96626	1.99024	1.96556	1.93026	1.867	1.95793	1.97553	2.07378	1.8704	1.9085	2.00447	0.905577	1.72093	1.43457	1.19629	0.93641	0.851611	1.4248	1.14342	0.921167	0.845477	0.902554	0.504991	0.134701	0.0497816	0.904679	0.54974	0.144747	0.0528609	1.48343	2.27813	2.28903	2.07905	1.98809	1.96306	1.95313	2.45297	2.49909	2.52006	2.5201	2.1801	2.15902
1.98333	2.09637	2.07141	2.08618	2.21381	2.26467	2.05839	1.97144	1.99169	2.01372	2.02034	1.95569	1.867	1.95108	2.02738	2.15008	2.00736	2.05524	2.05045	0.908238	1.72536	1.43728	1.20371	0.975491	0.883902	1.42987	1.14367	0.918897	0.85295	0.902945	0.519743	0.141627	0.0538413	0.909463	0.556608	0.155244	0.06369	1.4857	2.29085	2.29196	2.08394	1.99689	1.96893	1.96585	2.45004	2.50789	2.52593	2.52988	2.18988	2.16098
2.03101	2.14901	2.12902	2.15802	2.30903	2.37703	2.10301	2.02101	2.01501		2.06902	1.97501	1.866	1.954	2.07102	2.22402	2.14705	2.23205	2.10501	0.904889	1.72265	1.43524	1.21748	0.995027	0.911868	1.42588	1.1595	0.935178		0.89797	0.535303	0.143751	0.0543405	0.907658	0.572263	0.143791	0.058139	1.48424	2.293	2.3	2.086	1.991	1.98	1.98301	2.457	2.506	2.533		2.195	2.155
2.07944	2.19356	2.18454	2.22077	2.40252	2.46798	2.15055	2.05452	2.0604		2.12145	1.99726	1.86904	1.95099	2.12242	2.28366	2.30157	2.40575	2.15551	0.901237	1.72176	1.43165	1.21668	1.01743	0.938915	1.42082	1.15299	0.928949		0.897318	0.546346	0.146137	0.0560586	0.901176	0.546874	0.145256	0.0548736	1.48184	2.29082	2.30707	2.093	1.99585	1.98506	2.00118	2.46304	2.51305	2.54305		2.19582	2.15894
2.12159	2.24747	2.23649	2.29527			2.20348	2.10451	2.09962		2.16458	2.02275	1.87296	1.95001	2.1636	2.34738	2.45352	2.57534	2.20452	0.892208	1.71449	1.42984	1.22489			1.4133	1.14596	0.922067		0.894171	0.5576	0.150715	0.0568919	0.886206	0.517249	0.117709	0.0775089	1.47565	2.27317	2.31393	2.093	1.98114			2.46696	2.51795	2.54795		2.17817	2.15306
2.17501	2.30301	2.29301	2.35902			2.25801	2.15501			2.21701	2.07301	1.884	1.953	2.21701	2.41101	2.56601	2.68702	2.25901	0.884838	1.70495	1.42244	1.22692			1.4052	1.13345			0.888858	0.574486	0.164779	0.0583308	0.877318	0.51653	0.130243	0.0901914	1.46645	2.274	2.32	2.107	1.982			2.471	2.522			2.178	2.155
2.23659	2.35853	2.35058	2.45661	2.63456	2.71965	2.31461	2.21061	2.18736		2.27462	2.11055	1.89032	1.96109	2.2766	2.4767	2.63428	2.77417	2.31756	0.874756	1.69565	1.41428	1.19134	1.04987	0.993167	1.39179	1.11994	0.895285		0.878432	0.553481	0.159537	0.0624376	0.867882	0.518307	0.143569	0.0969219	1.45865	2.27806	2.32711	2.10906	1.96905	2.01999	2.04504	2.47305	2.52905	2.56935		2.18104	2.15996
2.29431	2.41038	2.40732	2.51628	2.68934	2.78323	2.37428	2.27028	2.22258		2.33527	2.16435	1.92162	1.96989	2.33529	2.54518	2.66167	2.7908	2.37234	0.866549	1.69031	1.40818	1.18678	1.04483	0.999691	1.38415	1.10761	0.901624		0.871829	0.555506	0.176861	0.0709969	0.858355	0.505326	0.136604	0.0892919	1.4529	2.28393	2.33787	2.11493	1.97394	2.01901	2.04895	2.47794	2.53394	2.60359		2.18495	2.15605
2.37208	2.46507	2.46307	2.57603	2.74604	2.84004	2.43507	2.34108			2.41308	2.24311	1.98008	1.99524	2.41108	2.60107	2.67903	2.812	2.43107	0.860689	1.68477	1.40088	1.17679	1.03055	0.995946	1.37609	1.10402			0.866888	0.553165	0.188133	0.071612	0.851719	0.514747	0.134755	0.0721597	1.44863	2.284	2.35301	2.12701	1.972	2.02199	2.05099	2.491	2.53601			2.185	2.15899
2.44363	2.52155	2.52254	2.60073	2.77942	2.87726	2.49762	2.4117	2.39888		2.48066	2.33701	2.04974	2.19673	2.47969	2.65848	2.70603	2.81605	2.48759	0.859525	1.68791	1.4002	1.1689	1.03022	0.98361	1.37267	1.09253	0.876716		0.865613	0.540239	0.191265	0.150309	0.850626	0.504022	0.1301	0.0633301	1.45074	2.28809	2.3631	2.13707	1.97115	2.0151	2.04595	2.49108	2.54501	2.60677		2.1891	2.15295
2.5054	2.57548	2.57549	2.67132	2.8206	2.90275	2.55841	2.47934	2.48417		2.54537	2.43505	2.12131	2.26732	2.54635	2.70554	2.70897	2.82095	2.54544	0.861956	1.69424	1.4047	1.17119	1.00153	0.963208	1.37287	1.09419	0.871471		0.868789	0.536219	0.215139	0.174535	0.852135	0.520778	0.131051	0.058477	1.45635	2.29691	2.3729	2.14393	1.98586	2.0249	2.04105	2.49892	2.54599	2.58422		2.1989	2.14805
2.53008	2.55909	2.56956	2.61903	2.77308	2.87202	2.55409	2.49911	2.52214	2.53414	2.60701	2.52801	2.20701		2.57159	2.70453	2.722	2.85442	2.54158	0.864863	1.6794	1.40314	1.19032	1.02052	0.945952	1.37391	1.0958	0.860687	0.798202	0.867351	0.531111	0.222071		0.858637	0.523104	0.158178	0.0966132	1.44702	2.28703	2.3355	2.11949	1.98752	1.9975	2.00949	2.47401	2.51901	2.56051	2.5635	2.215	2.156
2.5882	2.6152	2.61566	2.63944	2.80574	2.88045	2.61225	2.57235	2.62062	2.63079	2.62467	2.60739	2.3063		2.6297	2.72619	2.72702	2.82797	2.59474	0.868209	1.68837	1.41318	1.2078	1.00065	0.92086	1.38323	1.11462	0.842199	0.779222	0.871552	0.558346	0.230418		0.862276	0.515264	0.143516	0.0578341	1.45552	2.3056	2.33855	2.11856	2.0141	1.9976	2.00293	2.481	2.52446	2.55998	2.55845	2.21256	2.14412
2.64368	2.67123	2.66828	2.67435	2.82456	2.87626	2.67179	2.63991	2.7096	2.73301	2.67764	2.67901	2.38183	2.49704	2.68574	2.74114	2.7285	2.826	2.65308	0.880289	1.70112	1.42412	1.20239	0.967746	0.888415	1.39506	1.12279	0.868201	0.787448	0.883429	0.522771	0.201476	0.143359	0.874082	0.509699	0.143112	0.0593177	1.46843	2.31341	2.34248	2.12299	2.02192	2.00544	1.99774	2.48102	2.52163	2.55839	2.55396	2.21745	2.15347
2.69052	2.71802	2.71652	2.71351	2.8355	2.859	2.72902	2.71353	2.80203	2.83054	2.71852	2.76554	2.50155	2.58354	2.73852	2.75801	2.7295	2.826	2.69703	0.896599	1.70377	1.43464	1.194	0.945809	0.866455	1.405	1.14191	0.892804	0.818675	0.900829	0.526371	0.170323	0.102249	0.888139	0.503947	0.13803	0.0597393	1.47631	2.3125	2.345	2.1245	2.0245	2.002	2.00299	2.483	2.5285	2.5545	2.55	2.218	2.1535
2.73064	2.77966	2.76568	2.74885	2.83802	2.85285	2.79021	2.78978	2.88412	2.93232	2.75859	2.8531	2.63232	2.67105	2.78115	2.77728	2.73112	2.81907	2.75806	0.905675	1.70789	1.44137	1.19134	0.93184	0.86353	1.4117	1.15371	0.927982	0.846312	0.910466	0.551897	0.161233	0.0778488	0.897262	0.517274	0.138124	0.0574775	1.48252	2.31359	2.34196	2.12601	2.02398	1.99899	1.99105	2.47901	2.52853	2.54844	2.54288	2.21563	2.15306
2.78037	2.83142	2.81832	2.77695	2.83951	2.84153	2.84536	2.85103	2.97117	3.03478	2.76823	2.93903	2.77359	2.82963	2.8313	2.80001	2.74093	2.82495	2.80252	0.909695	1.70717	1.43849	1.18403	0.926637	0.855619	1.41599	1.16914	0.954518	0.875357	0.927185	0.557832	0.141703	0.054817	0.902887	0.515636	0.133152	0.0501208	1.48478	2.31992	2.33904	2.12647	2.02206	1.99846	1.99435	2.47952	2.53103	2.54391	2.53335	2.21275	2.15794
2.83006	2.88511	2.86711	2.81602	2.8405	2.83898	2.9006	2.91961	3.0591	3.14215	2.82113	3.01911	2.92228	3.0284	2.87957	2.77904	2.77802	2.88501	2.86059	0.919289	1.71216	1.4386	1.17997	0.921809	0.849191	1.4188	1.17907	0.970137	0.896607	0.940722	0.552484	0.144761	0.0753585	0.913134	0.516418	0.130358	0.0613103	1.48637	2.3055	2.34249	2.1245	2.02301	1.99649	1.9865	2.47749	2.53648	2.53949	2.51749	2.20201	2.16051
2.82091	2.86672	2.86468	2.78964	2.81004	2.8	2.88876	2.9248	3.07835	3.17924	2.85486	3.04581	3.04405	3.17805	2.86691	2.7904		2.84303	2.8428	0.938865	1.705	1.43454	1.18279	0.91395	0.841046	1.41726	1.20561	1.0022	0.921734	0.941127	0.520771	0.137687	0.0998751	0.933455	0.511149		0.0835592	1.47594	2.29096	2.28895	2.09795	2.00601	1.97399	1.966	2.44494	2.50405	2.5099	2.48881	2.20495	2.15605
2.89192	2.92326	2.91817	2.83943	2.81331	2.80034	2.94821	2.98719	3.18234	3.27557	2.92196	3.10908	3.20326	3.33749	2.93785	2.82194			2.90519	0.934779	1.69583	1.42282	1.16142	0.912253	0.839219	1.40914	1.20221	1.00727	0.927244	0.936573	0.506788	0.126077	0.0699173	0.929968	0.512803			1.46965	2.28834	2.28489	2.09387	2.00702	1.97298	1.96607	2.43998	2.50791	2.50227	2.47396	2.20122	2.1602
2.93203	2.97803	2.96903	2.85803	2.82702	2.81502	3.00103	3.03904	3.19703	3.34405	2.96403	3.15603	3.30206	3.44606	2.97503	2.86305			2.95703	0.907275	1.68803	1.4105	1.162	0.904949	0.839189	1.40223	1.19493	1.03187	0.952279	0.916629	0.530231	0.166062	0.116453	0.895861	0.521238			1.46071	2.303	2.28	2.088	2.008	1.972	1.969	2.43899	2.504	2.514	2.472	2.211	2.169
2.99273	3.04168	3.0327	2.92264	2.85573	2.84439	3.06467	3.11173	3.24904	3.42976	3.02281	3.21983	3.4074	3.55348	3.03773	2.95567			3.01873	0.898281	1.67494	1.40438	1.15289	0.902479	0.836972	1.3929	1.19113	1.01116	0.950687	0.896927	0.531871	0.169798	0.121454	0.897286	0.592698			1.44685	2.29995	2.27395	2.084	2.00707	1.96908	1.96901	2.42501	2.50492	2.51097	2.46493	2.21287	2.16618
3.04947	3.09442	3.0872	2.97231	2.91227	2.87522	3.11636	3.16818	3.32942	3.48802	3.08538	3.28429	3.43866	3.59059	3.09454	3.00765			3.07538	0.890864	1.66889	1.39428	1.15242	0.900863	0.834723	1.3868	1.18379	1.02367	0.954191	0.892874	0.525968	0.181442	0.132484	0.886612	0.585948			1.44233	2.296	2.26982	2.08368	2.01182	1.97491	1.97	2.42584	2.49893	2.50877	2.4602	2.20302	2.18005
3.11331	3.15621	3.13926	3.02929	2.96728	2.92831	3.17525	3.21918	3.39111	3.53225	3.14531	3.34031	3.46735	3.61633	3.16128	3.07928		3.1692	3.13527	0.894061	1.66328	1.38474	1.13598	0.899281	0.828802	1.37793	1.17638	1.03322	0.951107	0.890019	0.529348	0.166214	0.106522	0.895763	0.593501		0.244454	1.43617	2.29602	2.26196	2.06998	2.00397	1.97099	1.96998	2.41897	2.49596	2.49903	2.469	2.20402	2.18198
3.17979	3.20275	3.19579	3.09286	3.02911	2.99498	3.22981	3.25845	3.41445	3.58509	3.21289	3.40674	3.542	3.68692	3.22177	3.14099		3.21343	3.19467	0.889902	1.66479	1.38806	1.13405	0.899415	0.829157	1.38128	1.1776	1.0153	0.93118	0.88987	0.528799	0.126329	0.0639019	0.887654	0.563183		0.206186	1.4355	2.29987	2.25289	2.06588	1.99701	1.96891	1.96591	2.41192	2.48684	2.50495	2.46916	2.20788	2.17789
3.24047	3.2604	3.25637	3.15882	3.11401	3.07016	3.29125	3.2935	3.44957	3.59256	3.28028	3.4631	3.54198	3.68061	3.28052	3.21709		3.32245	3.24633	0.889804	1.66996	1.38996	1.13058	0.893968	0.821942	1.38819	1.17909	1.01733	0.933293	0.898932	0.527607	0.130535	0.0597028	0.878354	0.526647		0.180884	1.43941	2.28995	2.24478	2.05698	1.99773	1.96198	1.95883	2.40593	2.47485	2.50107	2.48115	2.19893	2.17015
3.2991	3.3161	3.3111	3.23112	3.19416	3.15619	3.34109	3.35306	3.5121	3.61502	3.3311	3.50705	3.54101	3.66501	3.3411	3.30016		3.42	3.2991	0.909034	1.67421	1.39376	1.12879	0.870442	0.809677	1.39532	1.17573	0.989135	0.900007	0.903784	0.542194	0.153385	0.064969	0.911513	0.518211		0.164719	1.44379	2.288	2.23599	2.05599	1.987	1.96099	1.952	2.403	2.469	2.50399	2.48701	2.196	2.176
3.35881	3.37465	3.36975	3.30304	3.29237	3.26956	3.39464	3.3888	3.57005	3.62803	3.39083	3.53431	3.54405	3.669	3.40277	3.39815			3.35771	0.911331	1.68073	1.39716	1.12634	0.871821	0.801843	1.3993	1.17334	0.938927	0.88057	0.906215	0.538899	0.150205	0.0584803	0.913575	0.5248			1.44936	2.28592	2.23097	2.05099	1.98789	1.95592	1.94991	2.40297	2.46816	2.49903	2.49309	2.19396	2.17395
3.42018	3.42424	3.42633	3.38177	3.39662	3.38784	3.44311	3.44867	3.5744	3.63002	3.45324	3.55733	3.54807	3.669	3.46115	3.48488			3.41115	0.918194	1.68559	1.40132	1.12711	0.869066	0.794942	1.40817	1.15216	0.932518	0.856637	0.914142	0.534949	0.151386	0.0562141	0.919182	0.528049			1.45767	2.27976	2.22898	2.05002	1.97996	1.95007	1.94307	2.40102	2.47993	2.50102	2.50007	2.19073	2.17004
3.47223	3.47925	3.48524	3.46035	3.51252	3.51359	3.49217	3.47819	3.59204	3.631	3.50822	3.57207	3.55098	3.66887	3.51224	3.56843	3.33246		3.46223	0.924133	1.69819	1.41306	1.14365	0.874664	0.806565	1.4169	1.15209	0.921814	0.845862	0.92218	0.526916	0.152934	0.0532984	0.922824	0.540956	0.192299		1.46573	2.26896	2.228	2.05098	1.978	1.95301	1.94602	2.40202	2.477	2.50202	2.50303	2.17898	2.172
3.52163	3.53164	3.53678	3.53497	3.62228	3.63824	3.52877	3.51733	3.60015	3.63004	3.55566	3.58619	3.5471	3.64113	3.56257	3.65903	3.42953	3.56924	3.51172	0.930989	1.70458	1.42093	1.15973	0.886336	0.820313	1.42587	1.15058	0.916387	0.837846	0.926386	0.517591	0.14337	0.05094	0.932111	0.575465	0.21662	0.173126	1.47584	2.25997	2.22801	2.04701	1.97794	1.95517	1.95022	2.40701	2.47803	2.50604	2.50999	2.17396	2.17103
3.5711	3.58228	3.59837	3.61171	3.72313	3.73696	3.58908	3.54383	3.61243	3.63338	3.60812	3.60129	3.55518	3.65107	3.60812	3.74059	3.55101	3.5913	3.56819	0.933235	1.70993	1.42645	1.18601	0.92298	0.840354	1.4269	1.1477	0.914594	0.832974	0.928386	0.510618	0.145791	0.055628	0.934503	0.571164	0.184217	0.0661409	1.48138	2.25802	2.22904	2.04811	1.97291	1.96784	1.96671	2.40813	2.47996	2.50909	2.5092	2.17102	2.17298
3.61903	3.63803	3.65803	3.68603	3.81606	3.86606	3.63603	3.58002	3.63101	3.65001	3.65703	3.61401	3.563	3.654	3.65703	3.81003	3.68208	3.7351	3.62003	0.93257	1.71302	1.42561	1.20146	0.949575	0.861898	1.42887	1.14712	0.915196	0.837516	0.928659	0.507493	0.150626	0.0577199	0.932881	0.568716	0.154037	0.0653118	1.48185	2.25901	2.231	2.053	1.969	1.961	1.954	2.414	2.478	2.513	2.518	2.17201	2.172
3.67245	3.69569	3.71466	3.74992	3.91716	3.97032	3.69367	3.61661	3.64345	3.66726	3.70645	3.63224	3.569	3.66003	3.70949	3.86682	3.82968	3.92003	3.67771	0.931801	1.71077	1.42317	1.20947	0.977709	0.895161	1.42625	1.15331	0.926467	0.848673	0.925897	0.512443	0.162031	0.0575201	0.934087	0.579923	0.16707	0.0686135	1.48006	2.26909	2.23311	2.05205	1.96897	1.95803	1.96108	2.40511	2.48003	2.51712	2.52609	2.18408	2.17301
3.70717	3.74828	3.76515	3.82033	4.00607	4.07111	3.74512	3.66281	3.67776	3.68767	3.74124	3.65047	3.56907	3.662	3.74717	3.9293	3.95792	4.07526	3.73215	0.92417	1.70282	1.42364	1.21896	0.999538	0.922742	1.42219	1.14969	0.921921	0.869163	0.918024	0.515695	0.160544	0.0567968	0.926869	0.552518	0.167785	0.070678	1.47291	2.27593	2.24104	2.05609	1.96709	1.96011	1.96725	2.41302	2.48204	2.52613	2.53318	2.18991	2.174
3.75815	3.80415	3.81519	3.87821	4.0961	4.16326	3.79418	3.69819	3.71113		3.79514	3.67109	3.57203	3.66201	3.79815	3.9862	4.08528	4.21729	3.78216	0.913684	1.6956	1.41885	1.21613	1.00918	0.946363	1.41293	1.14738	0.930634		0.909908	0.517194	0.1568	0.057544	0.914171	0.521064	0.165909	0.0841839	1.46503	2.273	2.24302	2.06001	1.97098	1.965	1.97803	2.41402	2.48401	2.53202		2.18601	2.174
3.80766	3.85368	3.8747	3.94681	4.12773	4.24691	3.85166	3.7597	3.75164		3.84172	3.70087	3.58018	3.66504	3.84761	4.05079	4.17403	4.31012	3.83468	0.902264	1.68564	1.40952	1.21489	1.05273	0.963528	1.4006	1.13231	0.915988		0.899757	0.51565	0.153629	0.0620373	0.901713	0.512818	0.197381	0.117267	1.45497	2.2739	2.25009	2.06409	1.96596	1.96499	1.98616	2.41912	2.48804	2.53714		2.18788	2.1749
3.85925	3.90623	3.92932	4.00928	4.18502	4.31732	3.90319	3.81425	3.80125	3.80323	3.89719	3.76756	3.59431	3.66809	3.89532	4.11246	4.2535	4.3967	3.88723	0.89252	1.67847	1.40449	1.21559	1.06465	0.978715	1.39269	1.12238	0.909616	0.863635	0.892544	0.553386	0.160972	0.0648472	0.88966	0.50261	0.198089	0.122517	1.44825	2.26598	2.25722	2.0712	1.96304	1.9642	1.99825	2.42807	2.49118	2.54818	2.5512	2.179	2.1672
3.91406	3.96005	3.98706	4.06504	4.27301	4.37505	3.95506	3.86906	3.85606	3.85707	3.94906	3.79208	3.60805	3.67202	3.95305	4.17604	4.31901	4.471	3.94106	0.885117	1.67115	1.39259	1.2078	1.04738	0.988082	1.38551	1.11414	0.90243	0.859035	0.885737	0.513091	0.154532	0.0642904	0.881797	0.492154	0.160508	0.0974913	1.4425	2.265	2.26701	2.08	1.96501	1.973	2.00901	2.43101	2.49901	2.55601	2.56001	2.179	2.17599
3.97597	4.0158	4.04572	4.10977	4.28479	4.42359	4.01483	3.93492	3.922	3.92693	4.01197	3.87497	3.65572	3.69028	4.01097	4.21775	4.33142	4.47631	4.00082	0.88183	1.66755	1.39328	1.20263	1.05434	0.989746	1.37733	1.10316	0.891531	0.842588	0.88251	0.545123	0.177515	0.0654509	0.878478	0.496593	0.158188	0.0882738	1.4377	2.26913	2.27718	2.08511	1.97114	1.97614	2.01504	2.44011	2.5051	2.56306	2.56814	2.17913	2.16513
4.04543	4.07324	4.09731	4.16488	4.34067	4.46539	4.07415	4.00057	3.99391	3.99384	4.08154	3.94524	3.70761	3.8515	4.08043	4.27115	4.36135	4.49816	4.05929	0.884771	1.67216	1.39319	1.2	1.04816	0.979508	1.3801	1.10188	0.873591	0.80901	0.885445	0.517337	0.162922	0.119185	0.881282	0.509522	0.148957	0.0708468	1.44153	2.27825	2.29014	2.09312	1.98121	1.98609	2.01795	2.44835	2.51212	2.56693	2.57795	2.1883	2.17391
4.10628	4.12621	4.1532	4.20217	4.36915	4.48208	4.12323	4.06724	4.07533	4.07234	4.14726	4.04046	3.77638	3.91538	4.14128	4.32014	4.37603	4.505	4.11421	0.889928	1.67848	1.40123	1.19835	1.03664	0.97169	1.38333	1.09784	0.881671	0.816921	0.889923	0.517786	0.182257	0.139109	0.886923	0.513497	0.148858	0.0626443	1.44684	2.28905	2.29605	2.09802	1.99005	1.99005	2.016	2.46302	2.51703	2.56401	2.57601	2.20105	2.16998
4.17781	4.18076	4.20471	4.24544	4.40835	4.50312	4.18176	4.13006	4.16119	4.16131	4.21476	4.1582	3.87415	4.01319	4.21285	4.35526	4.38414	4.50604	4.16776	0.8972	1.6851	1.40493	1.18737	1.01988	0.945821	1.38714	1.09885	0.879282	0.784003	0.895768	0.552416	0.232421	0.189899	0.895349	0.533022	0.150747	0.0586402	1.45674	2.30115	2.31003	2.103	2.00419	2.00207	2.01605	2.46804	2.52503	2.56699	2.5779	2.21414	2.16603
4.23733	4.23746	4.25716	4.27806	4.4343	4.5119	4.23841	4.20883	4.24949	4.25861	4.27128	4.24711	3.95934	4.10131	4.27538	4.3746	4.394	4.509	4.22438	0.901728	1.69196	1.41267	1.19411	0.999347	0.917766	1.39578	1.10775	0.867831	0.784166	0.899454	0.549112	0.233538	0.191628	0.900524	0.525988	0.143357	0.0572097	1.46172	2.31228	2.31215	2.10305	2.018	2.0071	2.02005	2.47123	2.527	2.5658	2.57065	2.22418	2.16803
4.28905	4.29406	4.30206	4.31903	4.44602	4.50799	4.29307	4.28008	4.3461	4.36012	4.32105	4.32909	4.05012	4.19112	4.32906	4.39802	4.394	4.509	4.27806	0.9098	1.70131	1.42292	1.19354	0.981704	0.890805	1.40183	1.1177	0.866736	0.780953	0.908553	0.543771	0.217898	0.176408	0.907267	0.529015	0.144399	0.0572014	1.47235	2.323	2.318	2.105	2.018	2.01101	2.02199	2.47999	2.527	2.558	2.557	2.231	2.169
4.33448	4.34375	4.35159	4.34845	4.465	4.50274	4.35478	4.35095	4.43136	4.46535	4.36352	4.41106	4.15466	4.29634	4.37749	4.41616	4.39704	4.509	4.32972	0.918879	1.71291	1.43513	1.1875	0.942245	0.869172	1.40857	1.13485	0.906416	0.809838	0.919714	0.544531	0.198672	0.156533	0.913677	0.524593	0.143138	0.0583743	1.48049	2.32203	2.31899	2.10605	2.02204	2.018	2.0161	2.47403	2.52797	2.55793	2.55392	2.23097	2.17303
4.3702	4.39927	4.39518	4.38166	4.46509	4.48377	4.41234	4.42163	4.53204	4.56534	4.402	4.49002	4.27842	4.32456	4.41425	4.42854	4.40016	4.50898	4.38318	0.930502	1.72384	1.44255	1.18381	0.936694	0.851163	1.42357	1.15191	0.91897	0.834885	0.934604	0.54364	0.163761	0.0583756	0.922267	0.519193	0.142953	0.0579704	1.49106	2.32384	2.31798	2.11	2.02511	2.01798	2.02298	2.47602	2.52593	2.55293	2.54786	2.22891	2.17502
4.42215	4.45416	4.44612	4.41008	4.469	4.47396	4.47017	4.4922	4.62029	4.66634	4.44516	4.57725	4.42643	4.47844	4.46815	4.45206	4.40704	4.50808	4.43417	0.936628	1.72642	1.44518	1.18182	0.930408	0.850416	1.42814	1.16897	0.940561	0.858444	0.939962	0.564761	0.151287	0.0641998	0.928194	0.52652	0.141777	0.0584457	1.49393	2.31703	2.317	2.11001	2.03001	2.017	2.02197	2.47699	2.52302	2.54997	2.54196	2.22503	2.176
4.46781	4.50382	4.48281	4.43551	4.46908	4.46303	4.52282	4.55385	4.70904	4.7713	4.49381	4.655	4.56016	4.61579	4.51385	4.47134		4.53219	4.48578	0.936008	1.72668	1.44688	1.18036	0.926742	0.849282	1.42959	1.18599	0.953441	0.878303	0.937614	0.559287	0.144261	0.0578726	0.929412	0.490342		0.0670623	1.49312	2.32697	2.3179	2.11197	2.03207	2.01697	2.01195	2.47396	2.53011	2.54195	2.52886	2.2339	2.17497
4.52723	4.5642	4.54218	4.47288	4.47521	4.465	4.58329	4.61653	4.7859	4.86731	4.55325	4.72836	4.71984	4.82169	4.57618	4.49649		4.61502	4.54325	0.93578	1.72261	1.44106	1.16463	0.917311	0.844181	1.42615	1.19244	0.982077	0.903214	0.937031	0.576066	0.134601	0.045169	0.92956	0.495066		0.126641	1.48977	2.32505	2.31102	2.11009	2.03705	2.01493	2.008	2.47098	2.53814	2.53786	2.51863	2.22707	2.1727
4.57907	4.61506	4.59206	4.51004	4.48402	4.46502	4.63806	4.68107	4.86607	4.96509	4.60606		4.88212	5.02013	4.62607	4.51705		4.48899	4.59606	0.931974	1.71597	1.42996	1.15751	0.90765	0.834507	1.42187	1.19744	1.00099	0.911845	0.930312		0.179032	0.139335	0.928695	0.504632		0.0809671	1.4835	2.327	2.312	2.114	2.039	2.012	2.008	2.47	2.544	2.532	2.50299	2.23
4.63871	4.67079	4.6447	4.5487	4.50556	4.48237	4.69582	4.7469	4.93285	5.04318	4.66074	4.83396	4.99219	5.1354	4.68673	4.5604		4.48219	4.64981	0.926076	1.70727	1.41938	1.14871	0.907949	0.83168	1.41134	1.19534	1.01455	0.934713	0.923305	0.612003	0.180943	0.116983	0.923973	0.507989		0.00865097	1.47452	2.32501	2.30792	2.11097	2.03707	2.01196	2.00497	2.47286	2.53995	2.52796	2.4919	2.22605	2.1664
4.69141	4.72923	4.69625	4.60012	4.54707	4.50996	4.75632	4.81334	4.99518	5.12955	4.71539	4.90416	5.07907	5.23693	4.74039	4.66241		4.64066	4.7093	0.911932	1.69542	1.41041	1.14482	0.910787	0.829587	1.39886	1.18678	1.02177	0.938637	0.913433	0.554997	0.172512	0.138551	0.905945	0.599849		0.152858	1.46338	2.32593	2.30184	2.10891	2.04195	2.00909	2.00302	2.46289	2.53595	2.52493	2.48489	2.22984	2.19423
4.75227	4.78224	4.75024	4.64824	4.59319	4.5512	4.81323	4.87122	5.04629	5.19623	4.77526	4.95439	5.12523	5.27719	4.80026	4.72328		4.66917	4.76523	0.904734	1.68809	1.40213	1.14077	0.913166	0.831163	1.39257	1.18166	1.02497	0.944087	0.908381	0.601261	0.172916	0.126427	0.896746	0.59081		0.157553	1.45539	2.323	2.29498	2.10498	2.03999	2.01299	2.00401	2.45798	2.53398	2.52199	2.48001	2.22298	2.16122
4.81995	4.84379	4.81188	4.70794	4.64198	4.60186	4.8718	4.92574	5.11848	5.25357	4.84197	5.05384	5.1831	5.3241	4.86697	4.79495		4.71255	4.82384	0.905608	1.6863	1.39528	1.13459	0.894731	0.82682	1.38963	1.17225	1.01888	0.943315	0.905996	0.496227	0.144376	0.0928939	0.900729	0.593284		0.176062	1.4531	2.32197	2.28889	2.0989	2.03793	2.01088	2.00597	2.45293	2.5299	2.51999	2.48211	2.21903	2.21592
4.88947	4.90133	4.87643	4.77678	4.71399	4.66503	4.93043	4.98019	5.15391	5.29465	4.91247	5.11519	5.19084	5.33154	4.93747	4.8651	4.61738	4.75338	4.88543	0.904644	1.68741	1.39157	1.1354	0.893357	0.818099	1.38979	1.16628	1.01079	0.935476	0.904174	0.473137	0.141627	0.0791025	0.900524	0.596004	0.237827	0.197128	1.45248	2.31977	2.28088	2.09186	2.03293	2.00184	2.00372	2.44786	2.52286	2.51902	2.49019	2.22074	2.2096
4.95105	4.95705	4.96706	4.88658	4.8466	4.80811	5.01405	5.04404	5.21606	5.32301	5.00156	5.17703	5.2275	5.349	5.02156	4.98509	4.67506	4.81106	4.94505	0.900205	1.69175	1.38511	1.11026	0.876573	0.805023	1.38635	1.16684	0.987194	0.909008	0.907378	0.519049	0.144213	0.060693	0.906378	0.5637	0.244811	0.204561	1.45529	2.31	2.27599	2.082	2.0235	1.9895	1.98599	2.43099	2.5055	2.513	2.49551	2.21	2.1865
5.03425	5.03525	5.02427	4.96206	4.94197	4.91259	5.06068	5.08449	5.27105	5.33606	5.0583	5.2049	5.23206	5.34743	5.07671	5.06812	4.77399	4.92305	5.02423	0.90585	1.68301	1.38971	1.12404	0.865991	0.794784	1.39517	1.16381	0.950592	0.889266	0.902319	0.523606	0.142364	0.0586072	0.906008	0.550237	0.24272	0.200508	1.44995	2.30144	2.25001	2.08093	2.01948	1.98589	1.97746	2.42599	2.50248	2.51301	2.50205	2.20845	2.18453
5.08962	5.09073	5.08137	5.04036	5.04985	5.02974	5.1106	5.12097	5.275	5.3406	5.11712	5.23387	5.23656	5.3424	5.12917	5.15049	4.84727	5.00079	5.07811	0.907356	1.68684	1.39837	1.12871	0.865302	0.794029	1.40128	1.15791	0.948689	0.874463	0.905236	0.524945	0.140451	0.0576509	0.90598	0.528266	0.182245	0.151218	1.45706	2.29694	2.25099	2.07606	2.01782	1.97806	1.9745	2.42563	2.50087	2.51365	2.50567	2.20491	2.18652
5.13719	5.14316	5.1397	5.11926	5.14989	5.14596	5.15718	5.16212	5.29603	5.34501	5.1647	5.24956	5.23899	5.33798	5.17869	5.23476	5.00639	5.09792	5.12519	0.912269	1.6945	1.40411	1.13963	0.86501	0.797176	1.40835	1.15157	0.92596	0.854622	0.909952	0.526417	0.137536	0.056196	0.91086	0.543514	0.124754	0.146201	1.46796	2.29445	2.25051	2.0785	2.00999	1.98053	1.97449	2.431	2.4955	2.52	2.51302	2.20095	2.18752
5.19122	5.18877	5.19532	5.19357	5.26157	5.27621	5.20908	5.19602	5.30566	5.34647	5.22072	5.26768	5.23759	5.3335	5.23172	5.30699	5.11487	5.21808	5.17864	0.912048	1.69876	1.41541	1.15129	0.894071	0.811584	1.41665	1.15672	0.918674	0.838305	0.910582	0.525506	0.13634	0.0550829	0.909706	0.544834	0.123713	0.185623	1.47085	2.28058	2.25455	2.0795	2.00799	1.98993	1.97106	2.43101	2.49505	2.52057	2.51761	2.18764	2.19349
5.2447	5.24576	5.25583	5.27279	5.3772	5.40242	5.25207	5.23422	5.31762	5.34414	5.27381	5.28154	5.24412	5.33366	5.28461	5.38	5.25239	5.227	5.2263	0.917697	1.70548	1.4221	1.16779	0.90669	0.832271	1.42254	1.1506	0.903862	0.830744	0.914655	0.514646	0.134155	0.0550601	0.916687	0.561203	0.158923	0.0532476	1.47702	2.28676	2.25823	2.07958	2.00738	1.98499	1.97557	2.4316	2.49845	2.52558	2.52567	2.19821	2.19248
5.30406	5.30806	5.33107	5.37908	5.54711	5.58513	5.30806	5.26305	5.31902	5.33801	5.34405	5.30202	5.245	5.345	5.33606	5.50608	5.39616	5.5351	5.29506	0.922472	1.70259	1.4234	1.19722	0.955321	0.876556	1.42432	1.15918	0.898623	0.826617	0.921124	0.528644	0.144687	0.0709682	0.921401	0.557532	0.157797	0.115922	1.47245	2.27602	2.25	2.082	1.99899	1.983	1.97701	2.428	2.48201	2.526	2.53001	2.19202	2.185
5.3527	5.35887	5.39383	5.44895	5.64184	5.6934	5.36178	5.30848	5.3344	5.34928	5.38876	5.32019	5.2471	5.343	5.39165	5.57483	5.53593	5.62127	5.34683	0.915752	1.70274	1.42311	1.21923	0.982117	0.916291	1.41937	1.15426	0.901179	0.832471	0.915706	0.540462	0.150629	0.0694906	0.913687	0.541921	0.163921	0.0755626	1.47313	2.2909	2.2501	2.085	1.99306	1.986	1.9891	2.42703	2.48797	2.52815	2.54011	2.20493	2.18599
5.40413	5.42217	5.45429	5.51834	5.70354	5.79621	5.41927	5.34408	5.36358	5.36946	5.44404	5.33485	5.25425	5.34298	5.4391	5.6354	5.67681	5.78775	5.40727	0.906562	1.69443	1.42064	1.21849	1.03419	0.957824	1.40875	1.15071	0.909658	0.82832	0.908227	0.537834	0.15593	0.0702369	0.902826	0.528539	0.159624	0.0740765	1.46513	2.28393	2.25707	2.08514	1.99686	1.98618	1.99621	2.42905	2.48605	2.53905	2.54816	2.19995	2.18512
5.45219	5.47224	5.50922	5.57531	5.76927	5.89037	5.47322	5.39022	5.38811	5.38916	5.48818	5.37113	5.26503	5.34201	5.4862	5.69522	5.79642	5.94739	5.46121	0.907028	1.68487	1.41029	1.21692	1.06238	0.983531	1.40456	1.14421	0.907445	0.830517	0.905948	0.540556	0.169504	0.069679	0.906019	0.505983	0.157295	0.0943676	1.45655	2.28097	2.26003	2.091	1.99099	1.99397	2.00502	2.43101	2.488	2.54102	2.55498	2.19798	2.18999
5.50279	5.53571	5.5667	5.65722	5.84234	5.98897	5.53079	5.44777	5.41886	5.43153	5.53682	5.40664	5.27212	5.34505	5.53888	5.75288	5.90612	6.05074	5.51677	0.895979	1.67703	1.4041	1.22068	1.07591	0.999762	1.39321	1.13437	0.903526	0.853149	0.897605	0.542038	0.167959	0.0694478	0.892633	0.503939	0.174258	0.111979	1.44744	2.27403	2.26708	2.09205	1.98786	1.98707	2.01115	2.43307	2.48908	2.5451	2.55115	2.19296	2.18803
5.56147	5.58833	5.61838	5.74626	5.94133	6.06038	5.5894	5.50442	5.48216		5.59745	5.45461	5.28136	5.34914	5.60338	5.8174	5.9874	6.1054	5.57345	0.887967	1.66967	1.40466	1.19294	1.06122	1.01673	1.38268	1.1125	0.900802		0.889911	0.532014	0.162855	0.07145	0.884243	0.489394	0.167291	0.108415	1.44333	2.27607	2.27314	2.09602	1.97798	1.99264	2.02212	2.43809	2.495	2.55217		2.19007	2.19002
5.62207	5.64306	5.67506	5.79807	6.03707	6.11705	5.64705	5.56306	5.53007		5.65707	5.52108	5.29605	5.35503	5.66007	5.87505	6.00402	6.16301	5.63306	0.885786	1.66683	1.39714	1.19171	1.06402	1.02749	1.38059	1.13153	0.860978		0.885028	0.541225	0.163082	0.0714512	0.884765	0.486274	0.152534	0.111921	1.44054	2.279	2.27901	2.09701	1.97699	2.01901	2.02701	2.44201	2.495	2.55901		2.193	2.191
5.69291	5.70177	5.7348	5.87017	6.10171	6.16943	5.70084	5.62585	5.59899		5.72793	5.60396	5.34852	5.38137	5.72792	5.92381	6.0236	6.17231	5.69077	0.882358	1.66384	1.38859	1.18222	1.05464	1.02667	1.37415	1.12739	0.869553		0.883534	0.545712	0.165147	0.0725698	0.879461	0.509461	0.166189	0.102395	1.43439	2.27601	2.29105	2.10411	1.97008	2.02483	2.03404	2.45209	2.49913	2.57085		2.19005	2.19089
5.76147	5.76031	5.79529	5.88457	6.08097	6.20167	5.76427	5.69064	5.6737	5.66857	5.79847	5.67735	5.389	5.41375	5.79759	5.98513	6.06823	6.19516	5.74941	0.884593	1.66675	1.38916	1.18258	1.05532	1.01658	1.37856	1.11903	0.896865	0.857459	0.886229	0.513435	0.157175	0.069612	0.881153	0.504617	0.154154	0.0774232	1.43836	2.27723	2.29521	2.11212	1.97595	2.01223	2.03702	2.4593	2.509	2.56014	2.56528	2.19423	2.18293
5.82424	5.81621	5.8502	5.95087	6.12193	6.22997	5.81822	5.76024	5.74631	5.73535	5.86124	5.77738	5.47433	5.61532	5.86522	6.03312	6.07803	6.202	5.80922	0.891958	1.66889	1.39781	1.17734	1.0231	0.995437	1.38438	1.13386	0.885182	0.828544	0.893427	0.518743	0.173948	0.132921	0.888489	0.514272	0.147965	0.0703392	1.44399	2.28703	2.30401	2.11701	1.974	2.02196	2.03797	2.47201	2.50905	2.56601	2.577	2.20403	2.18001
5.89186	5.87482	5.90457	5.91498	6.10491	6.22331	5.87986	5.82605	5.83337	5.83245	5.92882	5.88234	5.56538	5.70337	5.92691	6.06628	6.08618	6.20304	5.86975	0.896971	1.67443	1.40259	1.22889	1.06148	0.983	1.38673	1.12037	0.877198	0.815297	0.898125	0.522308	0.184123	0.144	0.893666	0.523188	0.146479	0.0673072	1.44927	2.29525	2.30806	2.11994	1.97366	2.01004	2.029	2.47506	2.52189	2.56897	2.5759	2.21221	2.18293
5.95409	5.93418	5.94614	5.98477	6.16946	6.24505	5.94223	5.90176	5.93216	5.93723	5.98814	5.97911	5.66539	5.79951	5.99211	6.08658	6.09909	6.206	5.92421	0.902293	1.68412	1.40685	1.20106	1.01625	0.943214	1.3901	1.12858	0.864072	0.771378	0.901601	0.520186	0.173636	0.132937	0.900688	0.524972	0.145701	0.0614521	1.45448	2.31335	2.312	2.11591	2.02007	2.01316	2.02891	2.479	2.51409	2.56688	2.56893	2.22726	2.178
6.00006	5.98406	5.99406	6.01705	6.189	6.24699	5.99407	5.97608	6.02311	6.03112	6.03606	6.0681	5.76614	5.77916	6.03906	6.11102	6.103	6.206	5.97506	0.913801	1.69967	1.42627	1.19798	0.982833	0.904241	1.39944	1.13623	0.854068	0.778032	0.913014	0.526326	0.170488	0.0541424	0.911987	0.517891	0.145754	0.0615399	1.465	2.32799	2.312	2.112	2.023	2.02	2.025	2.479	2.518	2.56199	2.56599	2.23799	2.178
6.05759	6.04079	6.04767	6.06345	6.19308	6.23469	6.0597	6.055	6.12445	6.14259	6.09049	6.159	5.89897	5.93131	6.09667	6.1282	6.10604	6.206	6.02778	0.923816	1.70329	1.43437	1.20419	0.966583	0.876846	1.41396	1.14853	0.880066	0.789721	0.925919	0.54134	0.149717	0.0566136	0.918831	0.518818	0.149132	0.0614705	1.47317	2.319	2.31103	2.11097	2.024	2.02197	2.02196	2.47501	2.51896	2.55594	2.55694	2.22999	2.1819
6.10005	6.09829	6.09629	6.09568	6.19898	6.21272	6.11047	6.1278	6.22943	6.25764	6.12619	6.23175	6.04167	6.09874	6.14496	6.1423	6.10933	6.20609	6.08424	0.927215	1.71061	1.43659	1.18674	0.917133	0.855174	1.42267	1.16366	0.890247	0.808775	0.929509	0.547295	0.15914	0.0755676	0.921833	0.515794	0.146892	0.0620963	1.47914	2.31895	2.31288	2.10914	2.02409	2.01993	2.01893	2.47598	2.51621	2.55193	2.55277	2.22891	2.17507
6.14415	6.15223	6.15019	6.12415	6.198	6.20094	6.17225	6.20331	6.33139	6.36842	6.17613	6.3053	6.19557	6.25585	6.1852	6.15507	6.12305	6.21006	6.13622	0.932847	1.7145	1.43937	1.17685	0.908876	0.849037	1.4286	1.15972	0.914394	0.834519	0.934897	0.529261	0.148661	0.0593506	0.927388	0.514654	0.134821	0.0573361	1.48558	2.317	2.30798	2.11498	2.02803	2.01699	2.01594	2.47497	2.52499	2.54896	2.54296	2.22501	2.178
6.18374	6.21067	6.19879	6.1624	6.19699	6.18485	6.2368	6.28387	6.43118	6.47843	6.20977	6.38381	6.34389	6.4739	6.23766	6.17387		6.22632	6.19274	0.92946	1.70911	1.43741	1.16472	0.905144	0.842926	1.42988	1.17162	0.933497	0.855115	0.931613	0.562474	0.13851	0.0998372	0.924217	0.504255		0.0538739	1.48353	2.31804	2.30201	2.10903	2.03601	2.01396	1.99996	2.46792	2.522	2.53993	2.53381	2.22799	2.17897
6.23825	6.26037	6.25621	6.19192	6.19607	6.17405	6.29533	6.34737	6.51799	6.5833	6.26633	6.4433	6.48196	6.61319	6.28616	6.23697		6.24902	6.24733	0.925736	1.70873	1.43061	1.16028	0.901776	0.833236	1.42137	1.18785	0.956139	0.878263	0.925977	0.542809	0.134796	0.0618703	0.922455	0.599931		0.0597193	1.47959	2.32098	2.30286	2.11091	2.03702	2.01098	1.99691	2.46198	2.52186	2.53474	2.51969	2.22695	2.17695
6.29007	6.31707	6.30607	6.23003	6.19902	6.17602	6.35007	6.4041	6.60007	6.67812	6.32106	6.49705	6.60415	6.74516	6.33407	6.27703		6.25018	6.30207	0.92102	1.70168	1.4215	1.14481	0.899551	0.82979	1.41227	1.19187	0.983356	0.902349	0.920909	0.547392	0.158591	0.099047	0.918122	0.602044		0.0532751	1.46984	2.32001	2.297	2.107	2.038	2.00999	1.993	2.46099	2.516	2.524	2.50699	2.22501	2.175
6.34277	6.36685	6.3588	6.25575	6.21566	6.19139	6.40177	6.47581	6.6526	6.76424	6.36588	6.53592	6.71717	6.86324	6.3888	6.30288		6.38389	6.35277	0.913923	1.69176	1.40903	1.1395	0.900198	0.830139	1.40633	1.1902	1.01697	0.931289	0.912759	0.600482	0.174086	0.119179	0.912495	0.60527		0.189705	1.46435	2.32683	2.2949	2.10387	2.03989	2.00392	1.99501	2.45694	2.51693	2.52304	2.49889	2.23085	2.17308
6.39835	6.42828	6.41618	6.31025	6.26307	6.21998	6.45739	6.53444	6.69667	6.85367	6.42925	6.60253	6.80033	6.9513	6.44625	6.36644		6.44767	6.40835	0.906335	1.68358	1.40012	1.13218	0.903629	0.829346	1.39938	1.18834	1.01994	0.938355	0.902798	0.592822	0.181703	0.139713	0.907132	0.600155		0.232101	1.45244	2.31488	2.28772	2.09491	2.03181	1.99798	1.99598	2.45277	2.51191	2.52584	2.49091	2.21981	2.17898
6.45526	6.48221	6.4662	6.36321	6.30823	6.26122	6.51621	6.59524	6.76725	6.9242	6.48226	6.66727	6.8142	6.96413	6.49927	6.42724		6.47632	6.46521	0.904878	1.68186	1.39779	1.12997	0.904407	0.829135	1.3919	1.18298	1.02418	0.941528	0.901443	0.592888	0.188105	0.145557	0.905542	0.594077		0.216585	1.44946	2.30999	2.27597	2.09096	2.02397	1.99698	1.995	2.44297	2.50797	2.519	2.487	2.212	2.17796
6.52295	6.53677	6.51683	6.41684	6.36693	6.318	6.56984	6.65561	6.83045	6.97464	6.54896	6.73803	6.86493	6.99874	6.56993	6.48898		6.55825	6.51886	0.904339	1.67522	1.39421	1.12353	0.898469	0.820003	1.38706	1.17221	1.01885	0.943308	0.899703	0.59058	0.178256	0.106124	0.906155	0.59551		0.222541	1.44627	2.30809	2.26784	2.08087	2.01593	1.99088	1.99391	2.43491	2.5	2.519	2.4881	2.21109	2.16832
6.58849	6.59021	6.5743	6.47565	6.43182	6.38789	6.62826	6.69786	6.86247	7.01844			6.92816	7.04916	6.63447	6.55679		6.64442	6.57821	0.904334	1.67901	1.39135	1.12164	0.88599	0.811171	1.39317	1.17651	1.0082	0.932771			0.118991	0.0662354	0.905125	0.579463		0.202512	1.44657	2.31377	2.25674	2.07179	2.01074	1.98279	1.98777	2.42881	2.49988	2.51877	2.49509
6.65105	6.64104	6.62904	6.54505	6.50806	6.46707	6.68104	6.73403	6.92401	7.03701	6.67805	6.85302	6.935	7.05601	6.69605	6.63207		6.70406	6.62904	0.906202	1.68579	1.39328	1.11894	0.876749	0.802413	1.40004	1.17816	0.999844	0.922739	0.903653	0.502779	0.11275	0.0559584	0.905762	0.557743		0.181592	1.45023	2.30399	2.246	2.063	2	1.974	1.97799	2.421	2.495	2.509	2.499	2.20999	2.178
6.7147	6.69273	6.68869	6.61704	6.5954	6.56649	6.73568	6.77465	6.93544	7.048	6.74068	6.88629	6.93801	7.06896	6.7627	6.72123			6.68869	0.909493	1.69046	1.39592	1.12369	0.875357	0.793396	1.40064	1.17967	0.991555	0.908146	0.907379	0.515203	0.113128	0.0405882	0.908455	0.548655			1.45538	2.29296	2.2399	2.0579	1.99389	1.96882	1.96483	2.41696	2.48907	2.50904	2.502	2.19501	2.174
6.76623	6.74633	6.73935	6.69286	6.69731	6.67568	6.78505	6.82177	6.96765	7.04819	6.79023	6.90742	6.939	7.06584	6.81421	6.81072			6.73928	0.914153	1.69747	1.40265	1.12801	0.867964	0.794629	1.40594	1.16323	0.965716	0.888057	0.911697	0.5225	0.115231	0.0419536	0.913244	0.552441			1.46118	2.28981	2.23279	2.05095	1.98593	1.95579	1.95274	2.41398	2.49381	2.51195	2.50202	2.19584	2.17402
6.81818	6.8022	6.79619	6.77129	6.7944	6.78842	6.82921	6.85412	6.99508	7.05597	6.84219	6.92504	6.939	7.05899	6.86518	6.88329		6.80071	6.79319	0.921029	1.70754	1.41068	1.13443	0.866916	0.797971	1.41263	1.16584	0.944043	0.865646	0.917456	0.520802	0.118649	0.0446262	0.92097	0.545324		0.226227	1.47223	2.28197	2.224	2.049	1.98297	1.94697	1.94199	2.41301	2.48602	2.50998	2.50301	2.18896	2.17501
6.8647	6.85471	6.84677	6.84606	6.89751	6.89764	6.88364	6.88646	7.0151	7.04896	6.89173	6.93625	6.939	7.05596	6.9117	6.95925	6.71646	6.72872	6.84173	0.928551	1.71551	1.42252	1.1512	0.876473	0.806302	1.41814	1.15682	0.916553	0.846563	0.924217	0.510956	0.128808	0.0462373	0.928784	0.538826	0.240712	0.119665	1.48232	2.27292	2.22394	2.04899	1.97499	1.94013	1.93993	2.41603	2.48989	2.50601	2.50501	2.17896	2.17801
6.91494	6.90587	6.90217	6.92263	7.00623	7.01564	6.93003	6.91962	7.022	7.04598	6.94392	6.9543	6.93911	7.053	6.96178	7.04893	6.82203	6.85365	6.89417	0.93499	1.72361	1.42832	1.15903	0.8991	0.823718	1.43379	1.15453	0.907553	0.84095	0.929645	0.497308	0.130205	0.0467691	0.936113	0.553669	0.181893	0.076129	1.48749	2.26691	2.22021	2.04793	1.97402	1.94898	1.935	2.41798	2.48195	2.507	2.50618	2.17591	2.17889
6.95507	6.94307	6.95207	6.99209	7.10113	7.12815	6.97407	6.94605	7.02201	7.04501	6.98307	6.96703	6.944	7.053	6.99507	7.1311	6.95117	7.00917	6.94406	0.936272	1.72729	1.43248	1.18172	0.924246	0.838981	1.4369	1.15241	0.906406	0.832455	0.931151	0.499362	0.137242	0.0475819	0.937082	0.569366	0.161174	0.066727	1.4936	2.26301	2.229	2.045	1.975	1.94799	1.935	2.417	2.48	2.50701	2.51401	2.17201	2.174
7.00773	6.9997	7.00984	7.06193	7.19946	7.24553	7.02665	6.98446	7.02724	7.05317	7.03576	6.9913	6.94604	7.05396	7.04966	7.2068	7.08515	7.14255	6.99372	0.937743	1.73016	1.4324	1.19784	0.959623	0.870598	1.43678	1.15292	0.911469	0.843967	0.932156	0.523894	0.138644	0.0490903	0.938879	0.574439	0.148746	0.064393	1.49462	2.27114	2.22706	2.047	1.97199	1.94299	1.93407	2.41403	2.47804	2.51311	2.5251	2.17908	2.173
7.05996	7.05024	7.07021	7.12852	7.30399	7.35534	7.07317	7.01791	7.04454		7.08991	7.01233	6.949	7.05088	7.09698	7.26452	7.23932	7.325	7.04514	0.93493	1.72925	1.4342	1.21626	0.98276	0.896993	1.43468	1.15449	0.923988		0.928195	0.542943	0.143268	0.0519684	0.937235	0.583923	0.158178	0.0624568	1.49254	2.28093	2.23107	2.047	1.97072	1.94191	1.93919	2.41609	2.48102	2.52114		2.18502	2.17305
7.10021	7.10223	7.12124	7.19227	7.38735	7.45338	7.12223	7.05618	7.06714		7.12823	7.02613	6.94902	7.046	7.13823	7.32824	7.37854	7.49262	7.09323	0.926949	1.72443	1.43163	1.22538	1.00499	0.924815	1.4306	1.15801	0.924757		0.920833	0.5372	0.148635	0.0544218	0.928617	0.572195	0.154805	0.0607727	1.48847	2.27795	2.23402	2.04702	1.95904	1.93801	1.94702	2.42001	2.48202	2.52703		2.18595	2.175
7.1527	7.15773	7.17977	7.259	7.47333	7.54723	7.17973	7.10075	7.10178		7.18366	7.05868	6.95308	7.04596	7.19466	7.3879	7.51049	7.64453	7.14877	0.914505	1.71596	1.42454	1.21873	1.02084	0.95061	1.4179	1.1524	0.926236		0.911887	0.534926	0.152271	0.0573453	0.913176	0.531858	0.165799	0.0905221	1.47997	2.26681	2.24004	2.05203	1.96781	1.94012	1.95311	2.422	2.48799	2.53403		2.17384	2.1749
7.20435	7.21131	7.23645	7.33217	7.56956	7.63779	7.23331	7.15633			7.2324	7.109	6.95923	7.04307	7.2434	7.45442	7.6194	7.75649	7.20535	0.905997	1.70627	1.41934	1.22639	1.02582	0.973452	1.41306	1.15185			0.908566	0.538475	0.155229	0.062081	0.899704	0.500547	0.166513	0.0973218	1.47112	2.25312	2.24323	2.05416	1.95391	1.94898	1.96121	2.42205	2.48705			2.162	2.16784
7.2611	7.2661	7.29709	7.3811	7.59303	7.71311	7.2881	7.2121			7.2911	7.15109	6.96904	7.04602	7.3021	7.51409	7.67804	7.81903	7.26209	0.897505	1.69971	1.4082	1.21756	1.06225	0.993236	1.4027	1.13192			0.899187	0.547031	0.154355	0.0633763	0.892313	0.494143	0.168722	0.104076	1.4651	2.25799	2.25301	2.06101	1.95	1.948	1.97001	2.42401	2.48901			2.162	2.161
7.32396	7.32775	7.3518	7.44073	7.61495	7.77868	7.34687	7.27092			7.35499	7.20716	6.99263	7.05624	7.36395	7.57089	7.70059	7.83732	7.31982	0.894528	1.69505	1.40873	1.22386	1.066	1.00887	1.39617	1.12118			0.897314	0.535511	0.145394	0.0612177	0.88824	0.495857	0.157679	0.0891633	1.46094	2.25407	2.25713	2.06699	1.94799	1.94801	1.97611	2.42999	2.4941			2.16201	2.15892
7.39257	7.38146	7.40931	7.4928	7.6822	7.82694	7.40931	7.3365			7.4255	7.29028	7.03855	7.07699	7.43148	7.63413	7.74212	7.86016	7.37843	0.895155	1.69713	1.40731	1.22009	1.08075	1.01703	1.39957	1.1172			0.897663	0.545366	0.160863	0.0684799	0.889012	0.491938	0.147125	0.0683431	1.46145	2.25905	2.26619	2.06605	1.94716	1.94916	1.98409	2.42923	2.50105			2.16307	2.15272
7.45824	7.44222	7.46422	7.5262	7.73228	7.86611	7.46423	7.39926			7.48824	7.38539	7.10334	7.24333	7.49324	7.68114	7.74706	7.86702	7.43821	0.898284	1.70215	1.41028	1.21316	1.07713	1.01668	1.40208	1.11503			0.901932	0.545246	0.182747	0.144708	0.890775	0.513581	0.145662	0.0647051	1.46812	2.26103	2.27402	2.06802	1.95404	1.95603	1.988	2.439	2.50299			2.16603	2.14097
7.50918	7.5036	7.52361	7.57452	7.77375	7.88486	7.52262	7.4568	7.42293	7.41402	7.54366	7.48833	7.19215	7.32913	7.54471	7.7103	7.76109	7.86759	7.49616	0.894926	1.6876	1.40757	1.21489	1.0612	1.00605	1.39133	1.1211	0.880254	0.787509	0.898237	0.557197	0.210758	0.172945	0.888698	0.530872	0.157959	0.0696817	1.45837	2.2591	2.27553	2.07802	1.96899	1.96358	1.98502	2.44299	2.49755	2.54999	2.55296	2.1691	2.134
7.56593	7.55296	7.57427	7.61797	7.79893	7.91632	7.57298	7.52446	7.51606	7.51597	7.5984	7.56559	7.27402	7.41007	7.60398	7.73572	7.76798	7.87594	7.55087	0.897361	1.6916	1.4141	1.20821	1.0504	0.982237	1.39737	1.11821	0.887705	0.803459	0.89962	0.551237	0.218625	0.181318	0.892029	0.52562	0.14675	0.0572623	1.46423	2.26755	2.27707	2.07951	1.9686	1.97197	1.98697	2.44199	2.50198	2.54901	2.54904	2.17752	2.13503
7.6251	7.6096	7.6111	7.65457	7.83156	7.92351	7.6351	7.59063	7.62618	7.63618	7.65559	7.64416	7.33919	7.47469	7.66759	7.75854	7.76951	7.876	7.6021	0.899271	1.70197	1.41961	1.19722	1.02918	0.963121	1.4032	1.13981	0.879627	0.804936	0.901005	0.531142	0.202291	0.165132	0.894286	0.521394	0.139928	0.0570125	1.47151	2.28052	2.2855	2.08001	1.96104	1.974	1.9865	2.441	2.50351	2.5415	2.54498	2.18752	2.13649
7.67612	7.66512	7.66851	7.69227	7.86206	7.92938	7.69069	7.66291	7.72112	7.73671	7.70458	7.72952	7.44336	7.57606	7.71811	7.77821	7.773	7.87599	7.6566	0.905031	1.70368	1.4287	1.20719	1.00204	0.934361	1.40804	1.12508	0.874812	0.793382	0.906299	0.534442	0.180169	0.142716	0.90025	0.520833	0.138876	0.0558315	1.47751	2.29054	2.28354	2.08298	1.98548	1.976	1.98448	2.44299	2.50691	2.54094	2.53398	2.19656	2.12947
7.72729	7.71651	7.70998	7.71444	7.86752	7.91992	7.7479	7.73709	7.81523	7.83689	7.75273	7.814	7.55459	7.58259	7.76837	7.7957	7.77301	7.87522	7.7064	0.911524	1.70988	1.43825	1.2069	0.989204	0.905148	1.41831	1.15218	0.897344	0.810826	0.912945	0.545128	0.16338	0.0644178	0.906252	0.515335	0.137754	0.0544733	1.48439	2.2929	2.28646	2.0815	1.98404	1.97652	1.98242	2.44206	2.50006	2.53544	2.53192	2.20036	2.12706
7.7672	7.76971	7.75972	7.75563	7.87701	7.90844	7.80122	7.8073	7.90791	7.94245	7.78969	7.88885	7.68159	7.74608	7.81271	7.81359	7.77505	7.86358	7.75322	0.922013	1.71262	1.44464	1.19931	0.965817	0.88697	1.42373	1.16352	0.919211	0.831836	0.923322	0.544502	0.131987	0.0583787	0.916614	0.517271	0.137065	0.0537316	1.49063	2.28599	2.285	2.0795	1.98801	1.9785	1.97901	2.44449	2.502	2.52645	2.52394	2.19199	2.12798
7.79846	7.80969	7.81644	7.78733	7.88899	7.89989	7.84853	7.87477	7.99008	8.02727	7.83143	7.95489	7.78962	7.85563	7.84547	7.81708	7.77605	7.87608	7.80654	0.916449	1.71162	1.44614	1.18725	0.926224	0.866037	1.42854	1.17307	0.919144	0.83587	0.919164	0.544501	0.135772	0.0598097	0.911213	0.516206	0.14956	0.057014	1.4853	2.27991	2.27996	2.08395	1.99299	1.97996	1.98391	2.441	2.50298	2.51402	2.50985	2.19292	2.12317
7.83665	7.86648	7.85267	7.81475	7.88801	7.89108	7.8926	7.93842	8.07919	8.13205	7.86668	8.02833	7.92378	7.99077	7.88464	7.82394	7.77996	7.88294	7.85159	0.937062	1.71111	1.44097	1.18142	0.919947	0.839283	1.43497	1.18697	0.952556	0.868186	0.936056	0.552041	0.16329	0.06641	0.93545	0.51507	0.150392	0.0590019	1.48224	2.27207	2.27703	2.08004	1.99201	1.97703	1.97607	2.441	2.50102	2.51598	2.49712	2.18606	2.13688
7.89215	7.92017	7.91715	7.85213	7.88401	7.87299	7.9492	8.01818	8.17929	8.23032	7.92315	8.08618	8.07543	8.16655	7.93814	7.84409		7.89205	7.90717	0.918089	1.70614	1.43408	1.17303	0.915665	0.834338	1.43262	1.18226	0.958543	0.88476	0.917103	0.544524	0.156748	0.0737116	0.916485	0.517079		0.0595241	1.47628	2.29097	2.27898	2.08196	1.99801	1.97797	1.96299	2.44099	2.50497	2.49997	2.48495	2.19997	2.14196
7.93856	7.97457	7.96356	7.89137	7.88603	7.86898	8.01153	8.07454	8.27043	8.32985	7.96956	8.14245	8.21026	8.33747	7.98157	7.87254		7.90784	7.96055	0.911519	1.69854	1.42847	1.15743	0.904754	0.833591	1.4213	1.20013	0.978475	0.909732	0.91493	0.564568	0.14699	0.0776864	0.905549	0.523256		0.0615454	1.47268	2.28097	2.27301	2.07097	2	1.96999	1.96094	2.437	2.49705	2.49101	2.46886	2.18998	2.12918
7.99263	8.02963	8.01763	7.92676	7.88898	7.86701	8.06265	8.12665	8.31172	8.41145	8.02363	8.18571	8.33118	8.47805	8.03663	7.92465		7.98846	8.01364	0.906613	1.69014	1.41794	1.14621	0.901293	0.827908	1.41098	1.20183	1.02497	0.933877	0.911106	0.568215	0.164204	0.112793	0.899709	0.54395		0.133911	1.45948	2.27802	2.27399	2.06802	2	1.96901	1.95504	2.437	2.50197	2.49199	2.45509	2.18801	2.14688
8.04617	8.08717	8.07416	7.97911	7.91214	7.88309	8.11916	8.19317	8.4152	8.5052	8.07617	8.23917	8.39217	8.53717	8.09317	7.97503			8.06718	0.903227	1.68047	1.40867	1.14308	0.896412	0.834181	1.40513	1.20123	1.02245	0.940154	0.902341	0.567078	0.214148	0.159895	0.901723	0.557624			1.45406	2.28296	2.26996	2.06799	1.999	1.96599	1.94999	2.42798	2.49999	2.47797	2.44098	2.18797	2.14902
8.10468	8.14361	8.1296	8.01769	7.96056	7.91458	8.1736	8.25211	8.48302	8.57266	8.13268	8.2977	8.4486	8.59363	8.15266	7.98577		8.06257	8.1286	0.892125	1.67189	1.40098	1.13597	0.90062	0.831168	1.39341	1.19391	1.02877	0.951728	0.892625	0.566306	0.199765	0.137643	0.889433	0.494715		0.110886	1.44582	2.26807	2.25697	2.06494	1.99794	1.9619	1.94699	2.42193	2.49594	2.46878	2.435	2.17807	2.1559
8.16444	8.1975	8.18251	8.07843	8.00954	7.96552	8.22651	8.34909	8.57217	8.63046	8.19244	8.35942	8.50151	8.64849	8.21046	8.05337		8.11253	8.18151	0.893398	1.67139	1.39443	1.1254	0.903236	0.837154	1.38761	1.15107	0.997591	0.955941	0.89044	0.571184	0.17301	0.10979	0.894126	0.495166		0.112277	1.44161	2.27395	2.25403	2.06005	1.99305	1.95308	1.94601	2.41605	2.49105	2.44918	2.435	2.18395	2.14708
8.23121	8.25418	8.2432	8.13723	8.07825	8.02724	8.27819	8.3531	8.57702	8.6801	8.26121	8.41622	8.57896	8.71696	8.27521	8.13949		8.20049	8.2372	0.896117	1.67056	1.39099	1.12095	0.899117	0.826836	1.39162	1.18507	1.02402	0.952172	0.892674	0.574326	0.132646	0.0648185	0.897221	0.487131		0.130066	1.44223	2.28294	2.24394	2.04898	1.98897	1.95696	1.93801	2.41497	2.47998	2.46101	2.43403	2.18795	2.14797
8.29364	8.30569	8.30064	8.20475	8.15295	8.09902	8.33459	8.38361	8.58427	8.71018	8.32368	8.48054	8.566	8.70397	8.33664	8.28299		8.34281	8.2956	0.898318	1.67538	1.39272	1.12393	0.892343	0.814061	1.39824	1.18515	1.02062	0.938052	0.896668	0.569753	0.148849	0.0701273	0.897537	0.565588		0.189543	1.44485	2.26697	2.22787	2.04196	1.97893	1.94586	1.94085	2.40493	2.47389	2.46303	2.44305	2.17299	2.13899
8.35062	8.36759	8.35762	8.27155	8.23843	8.19039	8.38765	8.43863	8.60884	8.7259	8.38459	8.52868	8.566	8.70102	8.39362	8.37141		8.41551	8.34964	0.901717	1.68146	1.39532	1.12597	0.892578	0.809659	1.40047	1.1735	1.0166	0.92304	0.900047	0.528863	0.1488	0.0663055	0.900848	0.556441		0.17008	1.45117	2.26402	2.21608	2.03803	1.97304	1.93309	1.92709	2.39904	2.46407	2.46598	2.44797	2.17201	2.13801
8.41318	8.41818	8.41218	8.34726	8.32437	8.29738	8.43317	8.47111	8.62118	8.72405	8.44818	8.5511	8.57	8.702	8.45617	8.46021		8.50492	8.40616	0.910446	1.68792	1.40065	1.13457	0.871785	0.797291	1.41062	1.17749	1.00482	0.909755	0.908251	0.532988	0.150532	0.0641897	0.90986	0.57619		0.163466	1.45836	2.26197	2.21098	2.03198	1.96799	1.92798	1.91898	2.39999	2.465	2.469	2.45201	2.16997	2.14201
8.46659	8.4696	8.46368	8.42391	8.43123	8.40844	8.48153	8.50248	8.67312	8.73787	8.50163	8.57915	8.57108	8.70201	8.50659	8.52226		8.48067	8.45358	0.917968	1.69668	1.41097	1.13714	0.870244	0.78903	1.4186	1.17444	0.939616	0.870517	0.914351	0.52067	0.151192	0.0611843	0.918594	0.536179		0.101686	1.4645	2.25293	2.20598	2.02702	1.96587	1.92093	1.9139	2.39603	2.46598	2.46803	2.45508	2.16096	2.14399
8.51952	8.52351	8.52544	8.50625	8.54199	8.53881	8.52956	8.54561	8.6839	8.72611	8.55848	8.59287	8.57794	8.70299	8.55952	8.63596		8.36109	8.50553	0.921419	1.70104	1.41801	1.14531	0.870597	0.800793	1.42523	1.16278	0.928452	0.854873	0.916282	0.513466	0.148643	0.0570576	0.923436	0.573985		0.0949811	1.47312	2.24705	2.20402	2.02898	1.95411	1.91505	1.90508	2.39897	2.46402	2.47097	2.46194	2.15704	2.14301
8.57212	8.57316	8.57418	8.58423	8.66233	8.66336	8.57116	8.57209	8.688	8.70598	8.60812	8.60304	8.583	8.691	8.61113	8.69023	8.45339	8.48744	8.55816	0.928492	1.70917	1.42328	1.16053	0.886113	0.815922	1.43167	1.15189	0.901394	0.836404	0.923701	0.502611	0.151256	0.0526722	0.929943	0.547018	0.157137	0.0653125	1.4767	2.23498	2.203	2.025	1.95498	1.91399	1.907	2.39699	2.46698	2.47401	2.46503	2.14598	2.14
8.61358	8.62653	8.63365	8.66273	8.77296	8.7833	8.62347	8.60135	8.689	8.69898	8.64861	8.61632	8.58309	8.69104	8.65357	8.76883	8.58355	8.63563	8.6125	0.929114	1.71365	1.42621	1.17638	0.900935	0.826938	1.43319	1.15474	0.899489	0.834519	0.924045	0.503083	0.153373	0.0533906	0.930782	0.556364	0.155979	0.0661559	1.47975	2.23001	2.204	2.025	1.94901	1.91117	1.90803	2.39505	2.4609	2.477	2.4742	2.141	2.14002
8.66566	8.67468	8.69261	8.72857	8.85943	8.90023	8.66572	8.63279	8.689	8.69701	8.70364	8.64481	8.59095	8.69497	8.70467	8.84351	8.72309	8.78303	8.6577	0.926736	1.71022	1.42361	1.18755	0.940203	0.856566	1.43147	1.1519	0.900325	0.833556	0.922689	0.517794	0.158149	0.0525455	0.927382	0.569365	0.152294	0.0666865	1.48161	2.23099	2.204	2.025	1.94999	1.9269	1.91098	2.39997	2.45206	2.477	2.49188	2.141	2.14199
8.70915	8.73114	8.74516	8.79121	8.95825	9.01032	8.72516	8.66613	8.68904	8.69405	8.74616	8.66504	8.59501	8.698	8.74516	8.90119	8.85741	8.94554	8.71416	0.924061	1.70663	1.42301	1.21022	0.977728	0.889124	1.42574	1.15034	0.928932	0.83924	0.918911	0.530551	0.157657	0.052491	0.925821	0.574492	0.158587	0.0858723	1.47953	2.23602	2.20402	2.02598	1.94098	1.91801	1.91602	2.39997	2.45599	2.48702	2.50302	2.14302	2.139
8.75743	8.77657	8.79758	8.85974	9.03987	9.11402	8.7776	8.70746	8.70128	8.70921	8.79644	8.67935	8.59804	8.69804	8.79538	8.96267	8.99138	9.1195	8.76656	0.917741	1.70312	1.41954	1.21275	1.01257	0.925873	1.42056	1.14204	0.922953	0.848726	0.912695	0.533964	0.159939	0.0560459	0.91952	0.542611	0.157523	0.067509	1.47385	2.2419	2.21201	2.02005	1.93397	1.92109	1.92411	2.39101	2.45401	2.49403	2.50905	2.14895	2.13801
8.79566	8.82754	8.84953	8.9264	9.1173	9.20518	8.83152	8.74863	8.72677	8.72783	8.83565	8.71072	8.60196	8.70196	8.82969	9.02246	9.11489	9.25379	8.81655	0.903538	1.69397	1.41309	1.21311	1.02934	0.952114	1.41068	1.13244	0.916092	0.845667	0.900658	0.534347	0.158047	0.0583592	0.903435	0.509616	0.155122	0.0772624	1.46171	2.23308	2.21299	2.02496	1.93103	1.92893	1.93391	2.39199	2.45499	2.49697	2.51396	2.14404	2.13899
8.85118	8.87916	8.90519	8.99219	9.21206	9.29923	8.88416	8.79813	8.77707		8.88718	8.73516	8.60804	8.702	8.88917	9.06619	9.22717	9.3682	8.86618	0.894337	1.69018	1.40589	1.21049	1.03332	0.970698	1.40253	1.13354	0.918723		0.891924	0.528776	0.159143	0.0598211	0.893991	0.502901	0.158512	0.117576	1.45552	2.23098	2.21902	2.02204	1.92499	1.93197	1.94405	2.39001	2.45202	2.50101		2.13998	2.13899
8.90545	8.92963	8.96458	9.05065			8.93363	8.83763	8.79967		8.94146	8.7855	8.61923	8.70207	8.94245	9.12454	9.2781	9.43003	8.92058	0.88426	1.68225	1.3959	1.20813			1.39454	1.12133	0.910359		0.88379	0.524542	0.163056	0.0601804	0.882181	0.512216	0.171223	0.110168	1.44814	2.22498	2.22504	2.03305	1.92203			2.39308	2.45804	2.50408		2.13401	2.13504
8.94574	8.98563	9.01666	9.10862	9.28862	9.42663	8.98963	8.89363	8.85961		8.98273	8.8307	8.63986	8.70796	8.98274	9.17268	9.28694	9.43298	8.97266	0.877981	1.67933	1.39391	1.20923	1.06281	1.00584	1.38663	1.11287	0.902213		0.877541	0.51393	0.165355	0.062008	0.876001	0.50465	0.172402	0.106425	1.4422	2.22301	2.22897	2.03797	1.92498	1.923	1.96495	2.39995	2.46197	2.51095		2.13499	2.13897
9.01419	9.03716	9.06617	9.20909	9.38313	9.48414	9.04715	8.9532	8.92819		9.0502	8.89228	8.66618	8.72009	9.05119	9.22519	9.33705	9.48403	9.02916	0.879752	1.67547	1.39297	1.18175	1.03692	1.00775	1.38495	1.11314	0.881398		0.877627	0.503288	0.165267	0.0676424	0.879356	0.508747	0.14993	0.0738629	1.44252	2.23098	2.23802	2.04001	1.90803	1.95798	1.97801	2.40403	2.46101	2.50805		2.13899	2.13396
9.07871	9.09158	9.12352	9.23961	9.42635	9.53031	9.09861	9.02064	8.99287	8.98491	9.11868	8.98706	8.72672	8.75397	9.11666	9.28851	9.35513	9.49504	9.08457	0.883857	1.68174	1.39501	1.17982	1.0455	1.00192	1.38557	1.11043	0.8875	0.851012	0.883476	0.505829	0.140892	0.0491105	0.881545	0.507814	0.146706	0.0647306	1.44802	2.22513	2.24609	2.04399	1.91704	1.95115	1.98202	2.41404	2.46599	2.52392	2.52203	2.13614	2.12091
9.14342	9.14452	9.17058	9.2955	9.45772	9.55874	9.1545	9.07848	9.07228	9.06726	9.18044	9.08313	8.79241	8.93338	9.17646	9.33458	9.36689	9.49896	9.13653	0.889905	1.68691	1.4043	1.17696	1.02024	0.98645	1.39086	1.10727	0.891117	0.843964	0.890348	0.506682	0.164675	0.122755	0.886545	0.520872	0.149069	0.0611523	1.45317	2.23689	2.25393	2.04301	1.92096	1.96488	1.98398	2.41796	2.46501	2.51706	2.52497	2.14888	2.11307
9.2032	9.19516	9.22513	9.31115	9.47213	9.57605	9.20717	9.1462	9.15228	9.15127	9.23919	9.1873	8.87831	9.02329	9.2432	9.3461	9.37001	9.499	9.19016	0.895233	1.69356	1.40748	1.17678	1.01514	0.965099	1.3969	1.10723	0.888659	0.841909	0.894558	0.516692	0.188762	0.148014	0.892768	0.524613	0.149498	0.058758	1.45889	2.25002	2.25602	2.04801	1.92606	1.96401	1.982	2.41902	2.47301	2.51699	2.525	2.15902	2.10899
9.26445	9.24558	9.26454	9.35796	9.51183	9.58988	9.26056	9.20984	9.23902	9.23511	9.29747	9.28085	8.97398	9.11402	9.30545	9.37816	9.37403	9.499	9.24151	0.902551	1.7	1.41292	1.17115	0.996769	0.93678	1.40188	1.11145	0.872873	0.798348	0.900161	0.526632	0.198521	0.158365	0.901519	0.519396	0.148826	0.0581319	1.46578	2.25622	2.26202	2.05099	1.94425	1.96598	1.98097	2.42403	2.47507	2.51292	2.52382	2.16617	2.10601
9.30375	9.29667	9.3117	9.35403	9.49709	9.57907	9.30969	9.28353	9.32843	9.33238	9.33874	9.35552	9.06045	9.20343	9.34475	9.39191	9.37698	9.499	9.28671	0.907011	1.70948	1.42324	1.19797	1.016	0.921826	1.40534	1.12025	0.870535	0.79204	0.903767	0.524176	0.183715	0.143853	0.906677	0.512892	0.148512	0.0582989	1.47311	2.27587	2.26399	2.05001	1.96586	1.96401	1.97802	2.42698	2.48096	2.50604	2.5081	2.18091	2.10699
9.35612	9.3472	9.35418	9.37311	9.53401	9.57896	9.36519	9.35625	9.43036	9.44336	9.38812	9.43629	9.16546	9.20351	9.39613	9.40606	9.38101	9.49796	9.33916	0.915843	1.72227	1.4303	1.19778	0.956214	0.880427	1.41132	1.12791	0.879534	0.80242	0.915167	0.524121	0.161514	0.0572673	0.912558	0.508561	0.146591	0.0586409	1.48045	2.274	2.266	2.05102	1.97101	1.97	1.97797	2.42799	2.48	2.50696	2.493	2.18	2.10702
9.39051	9.40249	9.40445	9.40531	9.53697	9.56883	9.41758	9.42579	9.53198	9.54525	9.42255	9.51778	9.29556	9.34872	9.43257	9.42414	9.3841	9.48799	9.3856	0.922299	1.72535	1.43514	1.19031	0.946046	0.868249	1.41731	1.147	0.894818	0.813979	0.922689	0.541229	0.162341	0.0730095	0.917649	0.511456	0.14671	0.0616758	1.48889	2.27392	2.267	2.05698	1.97502	1.96901	1.97005	2.42599	2.47999	2.49693	2.49293	2.17989	2.11203
9.43658	9.4466	9.44463	9.43275	9.53403	9.55314	9.46953	9.49636	9.6202	9.65698	9.47155	9.58737	9.43572	9.5026	9.48354	9.43688	9.39292	9.48701	9.43951	0.922241	1.7276	1.43662	1.18261	0.927786	0.850214	1.42072	1.15792	0.916175	0.84257	0.923513	0.546492	0.131887	0.0478393	0.916649	0.507546	0.140407	0.0604016	1.48989	2.26706	2.267	2.05502	1.97698	1.96999	1.97496	2.42501	2.47901	2.49105	2.48705	2.17009	2.11497
9.47618	9.50114	9.49116	9.4621	9.53399	9.54495	9.52515	9.56316	9.71424	9.76631	9.50519	9.66418	9.57344	9.6336	9.52217	9.46306		9.50208	9.48816	0.921628	1.72755	1.43748	1.17292	0.915976	0.839815	1.42522	1.17337	0.942185	0.866647	0.923081	0.535277	0.136066	0.0524523	0.915835	0.472886		0.049391	1.49085	2.256	2.27	2.06001	1.98802	1.96998	1.96995	2.42201	2.48699	2.48398	2.47196	2.16398	2.11003
9.53655	9.54764	9.54455	9.49647	9.53202	9.52894	9.57556	9.61577	9.79388	9.86913	9.56654	9.72367	9.71964	9.83296	9.57858	9.48378			9.54251	0.924223	1.72444	1.43308	1.15657	0.904742	0.828484	1.42131	1.18688	0.973422	0.895179	0.923233	0.530557	0.099373	0.0372476	0.920693	0.489107			1.48615	2.25611	2.27001	2.06199	1.99598	1.96396	1.95394	2.42502	2.48504	2.47792	2.45885	2.15608	2.12011
9.58469	9.60364	9.59269	9.53773	9.53399	9.52403	9.62468	9.68356	9.8715	9.96836	9.61369	9.78262	9.86407	10.0049	9.62967	9.55255			9.58771	0.920097	1.71635	1.42483	1.14256	0.896136	0.826225	1.41549	1.19181	0.999024	0.911743	0.919117	0.4811	0.143554	0.0704153	0.916597	0.588119			1.47997	2.26594	2.27099	2.06101	1.99401	1.96003	1.94903	2.42699	2.48897	2.47104	2.44608	2.16296	2.12994
9.63118	9.65618	9.64417	9.56914	9.53806	9.51704	9.68117	9.74319	9.94511	10.0572	9.66019	9.84519	9.99325	10.1353	9.67319	9.5822	9.44607	9.59006	9.64019	0.911862	1.70875	1.41634	1.13106	0.892771	0.816135	1.40537	1.18857	1.01297	0.933459	0.915439	0.481453	0.165545	0.0923353	0.903895	0.590242	0.160152	0.120203	1.47363	2.26601	2.26899	2.05601	1.995	1.95899	1.94701	2.424	2.489	2.47001	2.43299	2.16601	2.13604
9.68866	9.71261	9.69858	9.61251	9.55855	9.53141	9.73367	9.80353	9.97868	10.1307	9.71862	9.90536	10.0701	10.2339	9.73367	9.64663	9.46734	9.60834	9.70059	0.899781	1.70216	1.40538	1.12251	0.893019	0.817796	1.39484	1.18367	1.03131	0.951895	0.905855	0.474439	0.164459	0.125449	0.889778	0.584487	0.170387	0.130479	1.46263	2.26992	2.26693	2.05794	1.99597	1.95599	1.95	2.42295	2.48805	2.474	2.42898	2.16993	2.14885
9.74549	9.76553	9.74855	9.6566	9.60657	9.56668	9.79148	9.84959	10.0375	10.1944	9.77252		10.0759	10.2241	9.79148	9.70151	9.49674	9.63774	9.75154	0.894656	1.69553	1.40055	1.12404	0.898174	0.824371	1.38745	1.17752	1.03966	0.96189	0.901965		0.207712	0.146174	0.883496	0.579852	0.178755	0.139053	1.4566	2.26306	2.26105	2.05304	1.99303	1.95501	1.95	2.41904	2.49196	2.474	2.42702	2.16405
9.81021	9.81817	9.80819	9.71318	9.65919	9.6082	9.84618	9.90215	10.0762	10.2491	9.83622	10.0332	10.1391	10.2931	9.85221	9.76522	9.5431	9.68609	9.80719	0.893836	1.69078	1.39551	1.12049	0.89943	0.822242	1.38638	1.17658	1.02351	0.963495	0.899659	0.469305	0.136766	0.0926655	0.884103	0.581894	0.186854	0.147625	1.45357	2.26501	2.25898	2.04898	1.98998	1.95399	1.94798	2.41299	2.48998	2.47301	2.43202	2.16599	2.16299
9.87467	9.87068	9.86661	9.76779	9.71584	9.67085	9.89963	9.94651	10.1374	10.2893	9.90368	10.0886	10.1683	10.314	9.91667	9.83301	9.57367	9.7147	9.86459	0.895741	1.69157	1.39101	1.11884	0.893514	0.822716	1.38848	1.17311	1.03523	0.95887	0.899281	0.464648	0.126524	0.0671157	0.8881	0.582857	0.21546	0.176432	1.45233	2.26695	2.25387	2.04194	1.98396	1.9509	1.94294	2.41097	2.48392	2.47501	2.43711	2.16398	2.16094
9.9356	9.93259	9.92263	9.83952	9.79249	9.74849	9.95662	9.99269	10.1698	10.3158	9.96559	10.1426	10.1958	10.318	9.9776	9.92539	9.6346	9.77858	9.91864	0.895819	1.69779	1.39299	1.12197	0.892934	0.815081	1.39437	1.17041	1.01862	0.946075	0.896608	0.464471	0.12051	0.0612489	0.890802	0.571674	0.226427	0.187516	1.45863	2.26203	2.24208	2.03604	1.98003	1.94206	1.93704	2.40802	2.47705	2.47599	2.44693	2.16201	2.15504
9.98917	9.98517	9.98317	9.90822	9.87128	9.83531	10.0111	10.0301	10.1981	10.334	10.0222	10.177	10.201	10.319	10.0342	10.0103	9.71021	9.85021	9.97816	0.894734	1.70098	1.39407	1.11576	0.873346	0.800611	1.3949	1.16992	1.01047	0.926216	0.895934	0.512573	0.125156	0.0566642	0.889244	0.555701	0.219443	0.180724	1.46057	2.264	2.24098	2.03499	1.97398	1.93199	1.92898	2.399	2.47199	2.47501	2.45902	2.16299	2.147
10.0456	10.0406	10.0396	9.98177	9.96605	9.94018	10.0605	10.0793	10.2342	10.34	10.0745	10.1912	10.204	10.309	10.0865	10.1104	9.77866	9.92165	10.0306	0.896236	1.70573	1.39626	1.11727	0.868637	0.794149	1.39859	1.15537	0.984681	0.90493	0.897424	0.51362	0.123748	0.0514524	0.890586	0.513388	0.203815	0.165447	1.4669	2.26499	2.23497	2.033	1.969	1.92899	1.92291	2.39799	2.46901	2.47803	2.46713	2.16101	2.14721
10.0946	10.0955	10.0945	10.0504	10.0592	10.0451	10.1086	10.1068	10.2489	10.336	10.1196	10.2069	10.205	10.306	10.1346	10.1467	9.83748	9.97948	10.0815	0.900363	1.71038	1.40036	1.11999	0.865736	0.791414	1.40457	1.15478	0.96783	0.884443	0.899571	0.51366	0.126218	0.050776	0.896458	0.527474	0.197169	0.158958	1.47517	2.26401	2.23203	2.033	1.969	1.92801	1.91507	2.39701	2.46999	2.48097	2.4789	2.16199	2.16583
10.1452	10.1422	10.1512	10.1263	10.1663	10.1654	10.1571	10.1511	10.2681	10.331	10.1732	10.225	10.208	10.306	10.1871	10.2212			10.1312	0.905052	1.71258	1.40925	1.1291	0.868774	0.79277	1.4105	1.15213	0.945225	0.86126	0.902119	0.504028	0.127055	0.05092	0.902895	0.529645			1.48196	2.25601	2.23601	2.03302	1.97197	1.92802	1.911	2.39602	2.47101	2.48502	2.48402	2.15901	2.16798
10.1896	10.1975	10.2026	10.2088	10.2672	10.2853	10.1986	10.1744	10.284	10.3219	10.2206	10.2342	10.209	10.3019	10.2305	10.287	10.0701	10.1161	10.1766	0.908612	1.70853	1.4161	1.1446	0.878713	0.804538	1.41763	1.14937	0.920882	0.84114	0.904694	0.494606	0.125432	0.0509007	0.907166	0.528439	0.227556	0.104137	1.48616	2.25807	2.23804	2.04	1.96404	1.93398	1.91107	2.40206	2.47499	2.491	2.4901	2.16207	2.162
10.2397	10.2437	10.2586	10.2795	10.3773	10.4042	10.2517	10.2118	10.284	10.3141	10.2707	10.2549		10.297	10.2757	10.3754	10.1654	10.2134	10.2287	0.909663	1.70927	1.41785	1.1553	0.899374	0.82126	1.42165	1.14443	0.921019	0.840286	0.903279	0.47031		0.0500754	0.910349	0.561194	0.154421	0.0648288	1.48787	2.26396	2.24197	2.04	1.96797	1.93201	1.91696	2.40697	2.47401	2.491	2.49894	2.16796	2.162
10.2921	10.2952	10.3122	10.3503	10.4843	10.5203	10.2912	10.2371	10.299		10.3251	10.286	10.222	10.301	10.3271	10.4502	10.2854	10.4251	10.2762	0.908335	1.70551	1.41616	1.17535	0.925374	0.844484	1.42331	1.14534	0.892874		0.900319	0.511425	0.122885	0.0472769	0.910732	0.568223	0.151323	0.115995	1.48651	2.27301	2.24701	2.04203	1.96796	1.936	1.92606	2.40901	2.47701	2.51806		2.17302	2.14901
10.3254	10.3486	10.3706	10.4307	10.573	10.6241	10.3446	10.2745			10.3555	10.2943	10.224	10.3029	10.3643	10.5176	10.4145	10.4704	10.3266	0.900834	1.70167	1.408	1.18023	0.965317	0.875867	1.42271	1.15039			0.891027	0.513111	0.124499	0.0493356	0.905306	0.578147	0.128655	0.0465243	1.48239	2.27699	2.2491	2.05007	1.955	1.93518	1.94423	2.41094	2.48013			2.17799	2.15098
[truncated: 64 more columns]
