# Supplementary material for: Kinematic Validation of a Multi-Kinect v2 Instrumented 10-Meter Walkway for Quantitative Gait Assessments
Source: PLoS One. 2015 Oct 13;10(10):e0139913. doi: 10.1371/journal.pone.0139913 (PMC4603795; doi:10.1371/journal.pone.0139913)
Supplement: S1 Data — (ZIP) [file pone.0139913.s001.zip › S1_Data/pp20_trial3.xls]

## Sheet: Sheet1
Kinect(x) SpineBase	Kinect(x) Head	Kinect(x) ShoulderLeft	Kinect(x) ElbowLeft	Kinect(x) WristLeft	Kinect(x) HandLeft	Kinect(x) ShoulderRight	Kinect(x) ElbowRight	Kinect(x) WristRight	Kinect(x) HandRight	Kinect(x) HipLeft	Kinect(x) KneeLeft	Kinect(x) AnkleLeft	Kinect(x) FootLeft	Kinect(x) HipRight	Kinect(x) KneeRight	Kinect(x) AnkleRight	Kinect(x) FootRight	Kinect(x) SpineShoulder	Kinect(y) SpineBase	Kinect(y) Head	Kinect(y) ShoulderLeft	Kinect(y) ElbowLeft	Kinect(y) WristLeft	Kinect(y) HandLeft	Kinect(y) ShoulderRight	Kinect(y) ElbowRight	Kinect(y) WristRight	Kinect(y) HandRight	Kinect(y) HipLeft	Kinect(y) KneeLeft	Kinect(y) AnkleLeft	Kinect(y) FootLeft	Kinect(y) HipRight	Kinect(y) KneeRight	Kinect(y) AnkleRight	Kinect(y) FootRight	Kinect(y) SpineShoulder	Kinect(z) SpineBase	Kinect(z) Head	Kinect(z) ShoulderLeft	Kinect(z) ElbowLeft	Kinect(z) WristLeft	Kinect(z) HandLeft	Kinect(z) ShoulderRight	Kinect(z) ElbowRight	Kinect(z) WristRight	Kinect(z) HandRight	Kinect(z) HipLeft	Kinect(z) KneeLeft
0.0960001	0.14	0.15	0.131	0.192	0.204	0.151	0.134	0.205	0.217	0.139	0.0730002	0.035	0.135	0.141	0.075	0.027	0.123	0.122	0.90741	1.70708	1.439	1.20105	0.9276	0.85573	1.43881	1.16823	0.91136	0.84091	0.90684	0.54432	0.15205	0.0519	0.9057	0.5423	0.16389	0.0697901	1.47803	2.261	2.267	2.083	2.018	2.012	2.026	2.433	2.488	2.497	2.482	2.171	2.154
0.0989343	0.14	0.15	0.131	0.192	0.205956	0.153934	0.137912	0.205	0.221891	0.139	0.0798468	0.035	0.135	0.141	0.075	0.027	0.118109	0.122	0.907087	1.70712	1.43935	1.20035	0.927463	0.85751	1.4388	1.16872	0.911331	0.842426	0.906361	0.559197	0.15204	0.0521347	0.905524	0.542183	0.164868	0.0720592	1.47795	2.26002	2.267	2.083	2.018	2.012	2.02209	2.43202	2.48702	2.497	2.48396	2.171	2.14422
0.099	0.146926	0.152968	0.134958	0.194968	0.208968	0.160926	0.138	0.207968	0.222	0.139	0.0770317	0.035	0.135	0.143968	0.075	0.0240317	0.115032	0.124968	0.907199	1.70707	1.43862	1.19268	0.926649	0.857471	1.43792	1.16852	0.910509	0.83966	0.906538	0.553178	0.152159	0.0526842	0.90552	0.542279	0.169105	0.0724365	1.47756	2.26	2.26502	2.08201	2.01998	2.01101	2.02101	2.43002	2.487	2.49601	2.484	2.171	2.14499
0.102	0.15	0.155	0.138	0.195	0.213	0.164	0.141	0.208	0.224	0.141	0.077	0.034	0.135	0.147	0.074	0.024	0.115	0.132	0.90718	1.70804	1.43758	1.19098	0.92544	0.85864	1.43801	1.1667	0.91021	0.84349	0.90668	0.55107	0.14953	0.05263	0.90533	0.54247	0.16939	0.07281	1.47799	2.259	2.264	2.078	2.019	2.011	2.02	2.429	2.486	2.496	2.48	2.167	2.145
0.104941	0.152941	0.155	0.140941	0.201861	0.215941	0.166941	0.146881	0.20996	0.226941	0.143941	0.077	0.034	0.135	0.150921	0.0769406	0.024	0.118921	0.132	0.90766	1.70846	1.43806	1.19118	0.922411	0.855366	1.43823	1.16332	0.908553	0.840696	0.907043	0.550639	0.149863	0.0522281	0.905899	0.54249	0.169419	0.0712907	1.47934	2.25802	2.26302	2.078	2.01802	2.00904	2.01902	2.42802	2.48404	2.49208	2.47902	2.16602	2.145
0.10698	0.161909	0.159949	0.144959	0.20497	0.21897	0.176898	0.153929	0.228807	0.233929	0.147959	0.077	0.034	0.135	0.15397	0.0760102	0.0269695	0.122959	0.140909	0.907314	1.70536	1.43861	1.18662	0.922588	0.855914	1.43674	1.16331	0.892722	0.837443	0.906931	0.547651	0.151968	0.0521408	0.905306	0.53668	0.169707	0.0699633	1.47829	2.25305	2.26003	2.07206	2.01701	2.00801	2.01801	2.42404	2.48202	2.48606	2.47009	2.16501	2.145
0.113999	0.168999	0.170998	0.151999	0.207999	0.223999	0.180999	0.156	0.229	0.240999	0.153999	0.0799994	0.034	0.135	0.158999	0.0829986	0.0260002	0.123	0.143999	0.90673	1.70397	1.43855	1.1828	0.92228	0.851851	1.43581	1.16086	0.896149	0.83783	0.90644	0.54588	0.15409	0.0524699	0.90468	0.53807	0.17036	0.0715697	1.47786	2.251	2.258	2.072	2.008	2.007	2.012	2.427	2.478	2.486	2.468	2.163	2.144
0.116934	0.174869	0.180781	0.154934	0.214847	0.225956	0.185891	0.158934	0.230956	0.244913	0.155956	0.0839125	0.034	0.135	0.161934	0.0859344	0.0308907	0.125934	0.152803	0.906397	1.70349	1.43707	1.18422	0.924696	0.852554	1.43509	1.16202	0.90063	0.841459	0.906323	0.543943	0.153523	0.0523135	0.904171	0.536221	0.169812	0.0706603	1.47892	2.25002	2.25604	2.06907	2.00702	1.99722	2.00809	2.42113	2.47702	2.48111	2.46996	2.15811	2.14302
0.119969	0.177969	0.183969	0.157969	0.218959	0.232929	0.189959	0.164939	0.237929	0.252919	0.158969	0.0859797	0.034	0.135	0.167939	0.0998576	0.031	0.121051	0.158939	0.905638	1.70274	1.4366	1.18517	0.922582	0.848482	1.43449	1.16165	0.900057	0.836007	0.905726	0.541376	0.153658	0.0523991	0.903249	0.537021	0.171245	0.0706202	1.47751	2.24901	2.25501	2.06801	2.00601	1.99601	2.00602	2.42298	2.47502	2.47902	2.46307	2.15701	2.13904
0.128	0.193999	0.189	0.171	0.224	0.236	0.197	0.171	0.242	0.257	0.169	0.0919998	0.034	0.135	0.175	0.112	0.031	0.124	0.17	0.90418	1.70258	1.43421	1.18649	0.91964	0.848	1.43434	1.16102	0.90151	0.83939	0.90414	0.53895	0.154	0.05236	0.90196	0.53561	0.1704	0.0687201	1.4755	2.243	2.249	2.063	2.002	1.991	2.005	2.421	2.469	2.481	2.462	2.154	2.137
0.130941	0.205762	0.197822	0.175901	0.226941	0.239921	0.204842	0.179822	0.246901	0.263861	0.171941	0.0978812	0.034	0.132059	0.180881	0.129644	0.0378614	0.124	0.172941	0.902778	1.70121	1.43248	1.1859	0.919718	0.846422	1.43206	1.15683	0.904617	0.839174	0.902817	0.539489	0.153392	0.0517523	0.900509	0.533512	0.166744	0.0691219	1.47392	2.24202	2.24214	2.06006	1.99612	1.99002	1.99716	2.41512	2.46606	2.4761	2.46298	2.15302	2.13504
0.140895	0.211937	0.207895	0.183916	0.235905	0.248905	0.207968	0.189895	0.249968	0.268947	0.179916	0.106905	0.034	0.134968	0.182979	0.182441	0.0459156	0.130926	0.188831	0.903086	1.69926	1.43286	1.18948	0.920076	0.84827	1.4332	1.15284	0.905244	0.836301	0.903285	0.541647	0.151757	0.0517895	0.900658	0.551528	0.15729	0.065192	1.47074	2.23804	2.24002	2.05703	1.99006	1.98703	1.99304	2.41401	2.46303	2.47501	2.45805	2.14706	2.12807
0.148998	0.227996	0.222996	0.193997	0.244998	0.258997	0.222996	0.194999	0.276993	0.280997	0.191997	0.111999	0.034	0.135	0.191998	0.204994	0.0529982	0.131	0.196998	0.900441	1.69439	1.42687	1.18722	0.916641	0.842931	1.42769	1.15289	0.887814	0.825853	0.900681	0.544059	0.15236	0.05161	0.898071	0.525906	0.15673	0.0670595	1.4668	2.232	2.235	2.048	1.987	1.981	1.99	2.406	2.458	2.47	2.451	2.139	2.123
0.155863	0.236824	0.225941	0.209687	0.250882	0.265863	0.229863	0.197941	0.27798	0.289824	0.194941	0.117882	0.0369412	0.135	0.197882	0.232451	0.0726082	0.135902	0.206804	0.899077	1.69017	1.42629	1.17658	0.917062	0.838018	1.42651	1.15208	0.887614	0.824772	0.899484	0.545531	0.150262	0.0513551	0.89655	0.526949	0.163024	0.0720699	1.46518	2.23004	2.23108	2.04702	1.9821	1.97904	1.99098	2.40404	2.45702	2.47294	2.45492	2.13802	2.12104
0.160949	0.255806	0.242827	0.221878	0.268817	0.278868	0.239898	0.206908	0.278	0.294949	0.203908	0.118	0.0340306	0.131041	0.203939	0.278532	0.0898269	0.146888	0.220857	0.896635	1.6852	1.42292	1.17654	0.910804	0.830932	1.42416	1.15138	0.897983	0.832906	0.896461	0.544976	0.15123	0.051736	0.894669	0.528059	0.157449	0.0649345	1.46271	2.22505	2.22506	2.04502	1.97705	1.9691	1.97714	2.404	2.45007	2.473	2.47084	2.13503	2.12199
0.173999	0.276999	0.259999	0.242999	0.282999	0.294999	0.252999	0.21	0.279	0.302	0.214	0.12	0.0369999	0.134	0.216999	0.305999	0.120999	0.173999	0.233999	0.89234	1.68197	1.41788	1.17526	0.90436	0.82609	1.42222	1.14946	0.90858	0.83327	0.89153	0.54699	0.15111	0.05213	0.89117	0.52903	0.14876	0.0556004	1.4598	2.22	2.222	2.043	1.974	1.968	1.971	2.399	2.449	2.476	2.472	2.132	2.118
0.183803	0.295625	0.277645	0.260645	0.305546	0.319506	0.265743	0.218822	0.281941	0.307882	0.229684	0.125882	0.037	0.134	0.225822	0.350111	0.166092	0.233795	0.250664	0.889938	1.67591	1.41537	1.17674	0.899214	0.817768	1.4182	1.1484	0.91006	0.834172	0.887687	0.549215	0.150532	0.0522868	0.889954	0.559349	0.145074	0.0550707	1.45612	2.22098	2.21612	2.04398	1.97498	1.96408	1.96316	2.39508	2.44606	2.47502	2.47788	2.1271	2.11604
0.193899	0.306888	0.291858	0.281787	0.317878	0.339797	0.275899	0.223949	0.290909	0.311959	0.235939	0.135899	0.037	0.134	0.235899	0.368817	0.200655	0.253807	0.266838	0.888564	1.67209	1.41501	1.1824	0.893121	0.816412	1.41877	1.14744	0.902914	0.829092	0.886313	0.54927	0.150223	0.0522207	0.888762	0.544776	0.16064	0.0678786	1.45152	2.21704	2.21897	2.04301	1.97599	1.96697	1.96003	2.395	2.44798	2.47995	2.47998	2.12502	2.11303
0.208	0.332	0.316	0.302	0.353999	0.380999	0.3	0.233	0.298	0.315	0.25	0.153	0.04	0.134	0.25	0.412999	0.254999	0.311999	0.283	0.88603	1.67133	1.41178	1.1858	0.89508	0.8137	1.41417	1.14857	0.90072	0.82592	0.88318	0.55289	0.15231	0.05204	0.88692	0.54873	0.1675	0.0746099	1.44986	2.216	2.218	2.042	1.972	1.956	1.951	2.391	2.445	2.481	2.489	2.124	2.111
0.220715	0.354496	0.333605	0.32743	0.368671	0.407408	0.321518	0.246693	0.298978	0.31989	0.264671	0.171583	0.04	0.134	0.263693	0.431583	0.31075	0.377531	0.302562	0.886206	1.67316	1.41169	1.18562	0.893789	0.80789	1.41425	1.15192	0.903801	0.820413	0.882779	0.561927	0.154041	0.0521965	0.887673	0.544299	0.180988	0.0907776	1.44996	2.21502	2.22485	2.04396	1.97493	1.95893	1.94904	2.39491	2.44402	2.48393	2.49193	2.12596	2.11491
0.246721	0.390614	0.364667	0.353721	0.420442	0.42185	0.339807	0.268764	0.306914	0.324946	0.285775	0.178925	0.0429678	0.134	0.288732	0.469592	0.389163	0.471991	0.326742	0.882451	1.66341	1.40764	1.17785	0.895531	0.808997	1.40956	1.145	0.910745	0.819904	0.878279	0.554315	0.156543	0.0533377	0.884782	0.529915	0.142758	0.0591965	1.44625	2.21797	2.22698	2.03806	1.96709	1.95603	1.96879	2.39599	2.44697	2.48499	2.49695	2.126	2.11599
0.261998	0.401999	0.379998	0.378997	0.441997	0.473993	0.362997	0.284998	0.317999	0.329999	0.304998	0.186999	0.0459996	0.134	0.304998	0.491997	0.440993	0.54899	0.350997	0.88025	1.66147	1.40639	1.17506	0.89571	0.81073	1.40838	1.14036	0.902111	0.815041	0.87587	0.547771	0.15332	0.05373	0.88281	0.5328	0.148979	0.0736081	1.44173	2.22	2.231	2.04	1.966	1.956	1.956	2.399	2.453	2.496	2.502	2.13	2.117
0.290433	0.451023	0.419218	0.406453	0.48416	0.51616	0.395355	0.30559	0.325844	0.345687	0.337355	0.20759	0.0509023	0.134	0.329511	0.526316	0.511593	0.633319	0.385316	0.875073	1.65532	1.39802	1.17093	0.881925	0.804563	1.40206	1.13613	0.904483	0.815971	0.870517	0.549221	0.15332	0.0539555	0.877898	0.535702	0.153549	0.0681587	1.43553	2.22392	2.23198	2.0449	1.96698	1.96679	1.95992	2.40194	2.45006	2.49992	2.50788	2.13392	2.117
0.306839	0.466849	0.438808	0.438677	0.505788	0.542738	0.417778	0.326788	0.355697	0.361839	0.349879	0.225818	0.051	0.13796	0.350788	0.551748	0.572395	0.698354	0.401839	0.870545	1.65025	1.39339	1.16722	0.88361	0.802678	1.39682	1.11302	0.888206	0.802498	0.86746	0.55415	0.153033	0.0537026	0.871742	0.535206	0.166618	0.0803447	1.43175	2.22994	2.23398	2.04896	1.967	1.967	1.96198	2.40596	2.46089	2.51188	2.50998	2.14192	2.11799
0.332001	0.505001	0.468002	0.463002	0.547001	0.582002	0.447002	0.354001	0.372001	0.372001	0.371002	0.241001	0.0580002	0.138	0.379001	0.595001	0.630003	0.768003	0.438002	0.86564	1.64024	1.38942	1.16563	0.8857	0.79895	1.39314	1.10846	0.85569	0.79377	0.86295	0.5509	0.1525	0.0546	0.86679	0.507161	0.17151	0.0880102	1.42066	2.229	2.243	2.05	1.967	1.964	1.963	2.407	2.466	2.518	2.518	2.142	2.12
0.361342	0.534342	0.511036	0.498211	0.569496	0.614277	0.484167	0.383342	0.396452	0.399386	0.404255	0.258605	0.0619123	0.138	0.405408	0.623364	0.688685	0.822773	0.48397	0.857757	1.63453	1.38027	1.15805	0.882785	0.7945	1.38292	1.10087	0.865285	0.787011	0.854431	0.547995	0.149067	0.0545707	0.85963	0.533842	0.17285	0.0912279	1.41236	2.23682	2.24691	2.05685	1.96896	1.96987	1.96691	2.4158	2.47089	2.51996	2.51898	2.14885	2.12
0.391695	0.584492	0.534766	0.524736	0.604644	0.638756	0.511725	0.413695	0.422736	0.429695	0.432715	0.284736	0.0669492	0.140969	0.437675	0.650725	0.713756	0.848746	0.501827	0.851978	1.62336	1.37716	1.14956	0.878355	0.791866	1.3747	1.09158	0.863431	0.778862	0.849073	0.546396	0.148881	0.0551144	0.85362	0.531045	0.172118	0.0946555	1.41003	2.24096	2.25888	2.06294	1.97098	1.97	1.96601	2.42095	2.47496	2.52297	2.52395	2.14702	2.12297
0.434	0.615	0.576	0.573	0.623	0.669	0.559	0.455	0.47	0.464	0.472	0.315	0.078	0.145	0.478	0.698	0.743	0.876	0.555	0.84772	1.62243	1.37423	1.14415	0.8768	0.78781	1.36692	1.09041	0.84773	0.77649	0.84688	0.54533	0.1593	0.05637	0.84732	0.50002	0.16791	0.09337	1.40499	2.241	2.264	2.068	1.977	1.971	1.97	2.427	2.483	2.528	2.53	2.148	2.127
0.467321	0.662041	0.618141	0.59162	0.651421	0.693501	0.591341	0.485381	0.496461	0.500261	0.506301		0.0829001	0.14794	0.511321	0.720541	0.785141	0.914221	0.584401	0.84676	1.62176	1.37315	1.1482	0.860022	0.78092	1.3642	1.08838	0.839576	0.769297	0.846547		0.147608	0.056272	0.845791	0.535742	0.136824	0.0801985	1.4026	2.23708	2.27968	2.08172	1.98092	1.98276	1.97196	2.42994	2.49084	2.53388	2.53588	2.14702
0.519476	0.704577	0.666516	0.641496	0.694567	0.713798	0.646446	0.547375	0.556395	0.550496	0.561446		0.135466	0.167798	0.563476	0.753667	0.786	0.915	0.638456	0.842533	1.61862	1.36993	1.1528	0.876885	0.781186	1.35832	1.07504	0.839648	0.771615	0.843293		0.177355	0.0593981	0.840672	0.534658	0.136259	0.0789995	1.39986	2.24492	2.2899	2.08695	1.99288	1.97607	1.96903	2.44782	2.49892	2.53499	2.53699	2.15393
0.562999	0.748999	0.704999	0.670999	0.709	0.738999	0.680999	0.584999	0.593999	0.597999	0.604999		0.131	0.175	0.604999	0.801999	0.795	0.915	0.675999	0.84669	1.6264	1.37527	1.14713	0.87462	0.7871	1.35818	1.0845	0.83777	0.76944	0.84848		0.143691	0.0495303	0.8437	0.512851	0.14	0.0760501	1.40736	2.256	2.304	2.096	1.998	1.975	1.969	2.455	2.504	2.541	2.543	2.165
0.617773	0.784211	0.749992	0.707189	0.730518	0.75954	0.735773	0.637817	0.648773	0.654729	0.659773	0.52613	0.239568	0.384311	0.656839	0.82743	0.805759	0.917934	0.726861	0.854789	1.62423	1.38669	1.14237	0.877163	0.789115	1.36783	1.08264	0.858212	0.772961	0.855209	0.548703	0.199783	0.149589	0.852972	0.524851	0.146798	0.0663376	1.41234	2.26578	2.31672	2.10578	2.00289	1.97793	1.969	2.46478	2.50791	2.54002	2.54593	2.17478	2.13993
0.659656	0.84053	0.797606	0.752623	0.749841	0.767933	0.771706	0.699488	0.702555	0.712522	0.701656	0.602379	0.296539	0.441555	0.702623	0.842874	0.809966	0.918992	0.767664	0.858817	1.63859	1.39196	1.15629	0.872193	0.801049	1.37068	1.12291	0.872007	0.776183	0.859545	0.545302	0.215151	0.16605	0.856571	0.524466	0.152701	0.0661101	1.41977	2.27294	2.32692	2.11889	2.00994	1.98197	1.97297	2.47492	2.50899	2.54099	2.54798	2.18194	2.14099
0.715999	0.875999	0.845999	0.769	0.784999	0.786	0.820999	0.724999	0.763999	0.772999	0.758999	0.689998	0.385998	0.530998	0.754999	0.865999	0.817	0.919	0.812999	0.86696	1.64331	1.40197	1.15689	0.88064	0.81057	1.37676	1.11177	0.841781	0.77853	0.8691	0.56206	0.2296	0.18139	0.8631	0.52361	0.1523	0.06608	1.43167	2.28	2.337	2.129	2.015	1.982	1.974	2.483	2.512	2.553	2.55	2.192	2.137
0.75717	0.928933	0.870506	0.804289	0.804605	0.805605	0.86315	0.794597	0.826735	0.838676	0.79919	0.77332	0.460498	0.606478	0.803032	0.886585	0.823862	0.919	0.860051	0.874508	1.65363	1.4086	1.15975	0.889109	0.819373	1.38094	1.12882	0.852729	0.78153	0.878128	0.557688	0.23306	0.184488	0.868707	0.519454	0.150947	0.0662564	1.43679	2.29078	2.33994	2.13096	2.01794	1.97808	1.97106	2.48692	2.52376	2.55594	2.54902	2.19984	2.14778
0.799575	0.965636	0.910595	0.822818	0.815889	0.822828	0.901616	0.845494	0.888383	0.909292	0.842565	0.852211	0.542181	0.689171	0.840626	0.894919	0.828949	0.919	0.890697	0.882371	1.6664	1.41885	1.16448	0.897051	0.826093	1.38658	1.14196	0.8774	0.786846	0.887714	0.557818	0.229002	0.181392	0.874937	0.5164	0.152751	0.0661907	1.44375	2.29892	2.34297	2.13595	2.01899	1.97899	1.96902	2.49294	2.53588	2.55006	2.54009	2.21089	2.15097
0.841	1.007	0.943	0.851	0.833	0.84	0.955999	0.905999	0.961999	0.982999	0.879	0.903999	0.598999	0.743999	0.889999	0.905	0.832	0.919	0.941999	0.89134	1.67142	1.42801	1.16648	0.90592	0.84387	1.39358	1.14788	0.8857	0.79738	0.89531	0.52563	0.1942	0.14651	0.88507	0.5137	0.15004	0.06585	1.4528	2.306	2.347	2.136	2.02	1.977	1.967	2.496	2.538	2.548	2.537	2.213	2.155
0.881101	1.04808	0.983101	0.884255	0.859408	0.86054	1.00197	0.960772	1.02753	1.05538	0.919101	1.00865	0.733975	0.879953	0.927167	0.915759	0.832	0.919	0.975255	0.897336	1.67876	1.43616	1.17305	0.915818	0.847909	1.39853	1.14946	0.888419	0.809225	0.901756	0.568998	0.210055	0.162932	0.890322	0.51234	0.14693	0.0656935	1.4557	2.31382	2.34798	2.13307	2.02685	1.97504	1.967	2.49111	2.53702	2.54702	2.53407	2.22082	2.15891
0.922567	1.08858	1.01665	0.906768	0.887704	0.881778	1.05049	1.02038	1.10222	1.1322	0.95562	1.05651	0.817145	0.869148	0.972525	0.925894	0.834968	0.919	1.02745	0.900517	1.68476	1.43816	1.17644	0.92911	0.858231	1.41035	1.1376	0.897425	0.820502	0.904393	0.533005	0.149639	0.0585679	0.894051	0.509045	0.144535	0.0631768	1.46233	2.31796	2.34503	2.13597	2.027	1.97302	1.96403	2.49397	2.54294	2.54403	2.53103	2.22298	2.15603
0.965	1.13	1.064	0.944	0.902	0.898	1.09	1.075	1.18	1.213	1	1.14	0.956999	1.008	1.011	0.934	0.846	0.937	1.053	0.90209	1.68658	1.44077	1.17976	0.93229	0.86271	1.41377	1.14344	0.90527	0.83324	0.9066	0.53079	0.15042	0.05944	0.89489	0.50006	0.13117	0.05632	1.46356	2.329	2.342	2.135	2.032	1.972	1.962	2.495	2.546	2.533	2.519	2.237	2.163
0.999314	1.18098	1.10518	0.974392	0.928471	0.92153	1.14392	1.13382	1.25059	1.29339	1.03333	1.21157	1.09916	1.19232	1.04924	0.941843	0.853843	0.950726	1.1128	0.901688	1.68675	1.43721	1.17954	0.926859	0.860298	1.41064	1.14628	0.918652	0.843064	0.906512	0.536202	0.155351	0.056587	0.894096	0.482668	0.12866	0.0567024	1.46194	2.32802	2.33906	2.135	2.03298	1.97004	1.95808	2.49206	2.53718	2.53104	2.51312	2.23308	2.16006
1.05049	1.22556	1.15747	1.02647	0.962657	0.949717	1.18955	1.18944	1.32525	1.37122	1.08646	1.2625	1.24554	1.37022	1.09455	1.0004		0.956939	1.14865	0.898592	1.68396	1.43194	1.17525	0.921969	0.858844	1.40881	1.14971	0.9199	0.849981	0.905659	0.520016	0.158984	0.0624892	0.888992	0.55293		0.0482364	1.4586	2.32206	2.33504	2.13203	2.03003	1.96604	1.95899	2.49101	2.54393	2.5211	2.50211	2.22409	2.16198
1.091	1.268	1.2	1.061	1.004	0.982999	1.237	1.245	1.391	1.441	1.124	1.313	1.389	1.519	1.14	1.041			1.205	0.89523	1.67751	1.42561	1.16782	0.91718	0.8545	1.40185	1.15637	0.92446	0.85344	0.89918	0.53441	0.126791	0.0564701	0.88876	0.586029			1.45193	2.33	2.335	2.133	2.033	1.963	1.952	2.486	2.54	2.517	2.498	2.23	2.163
1.14578	1.31398	1.24696	1.11285	1.04117	1.02017	1.28102	1.28511	1.44285	1.50361	1.18172	1.35604	1.48194	1.63444	1.19381	1.0498			1.24707	0.891552	1.66681	1.41355	1.16284	0.914803	0.848396	1.39408	1.15435	0.935485	0.861041	0.890327	0.579655	0.16191	0.0989957	0.890188	0.580483			1.44381	2.31924	2.32717	2.12713	2.033	1.96104	1.95004	2.486	2.53804	2.51798	2.49115	2.21728	2.16887
1.19055	1.35459	1.28957	1.16349	1.09445	1.06158	1.33346	1.34538	1.52021	1.56636	1.2216	1.40945	1.57109	1.72508	1.24251	1.03713			1.29946	0.878277	1.66023	1.40719	1.15263	0.90902	0.838541	1.38739	1.15251	0.922983	0.862813	0.885548	0.564845	0.163452	0.101959	0.868001	0.500145			1.43432	2.31405	2.32007	2.12403	2.02706	1.96001	1.94703	2.48303	2.53899	2.50711	2.48902	2.21799	2.16999
1.244	1.409	1.345	1.211	1.15	1.117	1.387	1.404	1.54	1.618	1.278	1.466	1.58	1.735	1.294	1.167			1.35	0.8712	1.65632	1.396	1.13717	0.90264	0.82861	1.38152	1.14163	0.93997	0.86686	0.87848	0.58939	0.17217	0.11192	0.86181	0.580609			1.42946	2.315	2.313	2.12	2.018	1.956	1.942	2.473	2.535	2.512	2.486	2.217	2.179
1.30577	1.45018	1.38618	1.27571	1.21765	1.17877	1.43896	1.44028	1.59	1.66114	1.33585	1.52189	1.6202	1.77716	1.35871	1.22681			1.40098	0.868955	1.6543	1.38925	1.13092	0.893228	0.81609	1.3772	1.14226	0.943951	0.868027	0.876735	0.585802	0.142835	0.0836342	0.859075	0.581796			1.42641	2.30422	2.30222	2.10922	2.01702	1.9511	1.93906	2.46614	2.5301	2.50906	2.48894	2.20523	2.18194
1.36736	1.50641	1.43944	1.33538	1.2754	1.24926	1.49046	1.49344	1.63058	1.69861	1.40527	1.57643	1.64969	1.79086	1.41244	1.31012			1.45147	0.874847	1.65806	1.39025	1.12275	0.884847	0.807014	1.3773	1.13966	0.93933	0.868901	0.872663	0.575559	0.12636	0.0684164	0.874722	0.580118			1.42969	2.31587	2.29112	2.09911	2.01205	1.95397	1.93801	2.46006	2.53	2.51395	2.49494	2.20995	2.18497
1.425	1.554	1.491	1.4	1.353	1.324	1.538	1.527	1.658	1.723	1.458	1.634	1.657	1.789	1.47	1.398			1.5	0.87683	1.666	1.38956	1.11094	0.87468	0.79834	1.38562	1.15178	0.93615	0.86897	0.87493	0.5771	0.12318	0.0648301	0.87632	0.56912			1.43467	2.308	2.282	2.085	2.005	1.95	1.938	2.455	2.526	2.519	2.505	2.207	2.184
1.48563	1.60192	1.54968	1.46846	1.44297	1.41397	1.58592	1.57101	1.68636	1.74549	1.51863	1.65943	1.65407	1.78998	1.52966	1.48308			1.55281	0.879666	1.67131	1.39455	1.10847	0.868754	0.794105	1.39031	1.14586	0.935084	0.864198	0.878128	0.514521	0.135786	0.062434	0.878677	0.562274			1.44092	2.30507	2.2732	2.08304	2.00304	1.95098	1.93898	2.45402	2.526	2.52389	2.51185	2.20407	2.17911
1.5355	1.65348	1.59752	1.54027	1.5321	1.51498	1.63649	1.59872	1.70877	1.75491	1.5685	1.67485	1.65697	1.78703	1.58247	1.53746			1.59854	0.884125	1.68146	1.40005	1.12338	0.866136	0.790932	1.40354	1.15133	0.932516	0.86502	0.882723	0.510744	0.136139	0.0609151	0.882798	0.530893			1.44727	2.30302	2.26706	2.07805	2.00399	1.95001	1.94197	2.44806	2.52105	2.52697	2.51794	2.20202	2.18098
1.59104	1.70603	1.65805	1.61507	1.63108	1.62709	1.67004	1.64203	1.72502	1.77201	1.62704	1.70301	1.66	1.787	1.63704	1.62206			1.65303	0.890713	1.69067	1.40692	1.13719	0.867143	0.793599	1.40934	1.15134	0.933425	0.858789	0.888682	0.514902	0.136581	0.0601081	0.889764	0.534521			1.45985	2.299	2.264	2.079	2.005	1.96001	1.94701	2.451	2.524	2.533	2.52701	2.197	2.182
1.64198	1.74424	1.70996	1.68951	1.72806	1.73386	1.72	1.67435	1.75049	1.78082	1.67798	1.71378	1.66294	1.78308	1.687	1.69063		1.38447	1.69124	0.894386	1.69854	1.40977	1.16171	0.870189	0.803531	1.41929	1.15408	0.927832	0.858172	0.891072	0.516959	0.137688	0.0579041	0.894564	0.535765		0.1129	1.46551	2.29606	2.26498	2.079	2.00108	1.9698	1.9568	2.44904	2.52792	2.5379	2.53484	2.19406	2.182
1.69447	1.79548	1.76643	1.76722	1.83493	1.85379	1.75763	1.7047	1.76288	1.79387	1.73146	1.72786	1.663	1.77409	1.74145	1.82167		1.70669	1.74644	0.900983	1.70683	1.42089	1.17307	0.897709	0.821142	1.42355	1.15763	0.933234	0.858833	0.896752	0.508764	0.139007	0.0528315	0.901807	0.578899		0.164903	1.47364	2.28214	2.26401	2.07405	1.99902	1.96901	1.96294	2.44999	2.52503	2.54394	2.54094	2.18311	2.18101
1.73905	1.83605	1.82505	1.83207	1.92908	1.94911	1.80805	1.73403	1.77902	1.80402	1.77905	1.73803	1.66401	1.771	1.78205	1.85309	1.63112	1.65814	1.78905	0.905242	1.71335	1.42379	1.19325	0.90795	0.835801	1.43374	1.16249	0.9343	0.862598	0.899429	0.508428	0.140633	0.0534519	0.907344	0.550025	0.154733	0.0639834	1.47818	2.28801	2.268	2.08	2.00299	1.98501	1.98201	2.451	2.526	2.55	2.552	2.191	2.18099
1.79086	1.89079	1.87979	1.89853	2.01412	2.05467	1.85496	1.76629	1.80052	1.82259	1.8289	1.76637	1.67183	1.771	1.83386	1.94008	1.75036	1.79791	1.84086	0.906757	1.71538	1.4267	1.2049	0.938133	0.857158	1.43389	1.15843	0.934603	0.860682	0.898256	0.526833	0.144084	0.0553383	0.911547	0.565214	0.157479	0.0674142	1.48168	2.29387	2.268	2.07902	1.99517	1.99478	1.99178	2.44904	2.52209	2.55294	2.55689	2.19589	2.17415
1.82664	1.93555	1.92653	1.96037	2.10705	2.15894	1.89757	1.80461	1.81684	1.83686	1.86167	1.77987	1.67794	1.771	1.87261	1.9994	1.89354	1.96331	1.88951	0.907671	1.71415	1.43077	1.20932	0.968679	0.883026	1.4351	1.15756	0.933917	0.862708	0.897725	0.541571	0.1509	0.0557858	0.913926	0.562848	0.149078	0.0618289	1.48215	2.3039	2.27097	2.07801	1.99896	1.99698	2.00784	2.44999	2.52002	2.55894	2.5669	2.20689	2.17301
1.86699	1.98799	1.97999	2.02199	2.17599	2.24899	1.94999	1.84599	1.85	1.861	1.90899	1.807	1.678	1.768	1.91	2.06199	2.02798	2.12498	1.93999	0.903681	1.71117	1.42859	1.21126	1.00411	0.911786	1.42997	1.15599	0.93306	0.86448	0.89587	0.560668	0.15104	0.0588096	0.907971	0.558761	0.1478	0.0559708	1.48015	2.297	2.272	2.082	1.993	2.003	2.022	2.447	2.517	2.562	2.577	2.202	2.168
1.911	2.03786	2.02889	2.07284	2.25226	2.33308	1.99791	1.89293	1.88324	1.89131	1.94615	1.8334	1.68191	1.77093	1.95791	2.11773	2.15413	2.28339	1.98791	0.895848	1.70844	1.42529	1.20853	1.01709	0.930602	1.42079	1.14944	0.928034	0.873817	0.89279	0.572178	0.155586	0.0596215	0.89526	0.526026	0.149755	0.0634399	1.47155	2.28624	2.27591	2.08298	1.99007	2.00593	2.02884	2.44896	2.51504	2.562	2.57407	2.18929	2.16604
1.94071	2.08553	2.07257	2.14232	2.32925	2.42015	2.04751	1.93261	1.92459	1.92665	1.98264	1.85083	1.68695	1.77001	1.98276	2.17643	2.26987	2.40977	2.03751	0.890046	1.70091	1.42073	1.21375	1.02007	0.936436	1.41619	1.14292	0.91995	0.863288	0.890116	0.571519	0.156977	0.0630261	0.886663	0.487261	0.16281	0.0846791	1.46606	2.27709	2.27897	2.08696	1.98505	2.01194	2.04286	2.44999	2.51698	2.55903	2.57598	2.18108	2.16402
2.00202	2.14002	2.13302	2.25602	2.41601	2.48702	2.10102	1.98902	1.97602	1.96902	2.04102	1.89601	1.69601	1.77	2.04402	2.23802	2.41101	2.53402	2.09102	0.875928	1.69141	1.41028	1.17256	1.00844	0.943591	1.40368	1.13276	0.911583	0.85843	0.878668	0.561427	0.156431	0.0642613	0.870268	0.483019	0.110825	0.0862035	1.45573	2.271	2.285	2.088	1.977	2.016	2.051	2.451	2.516	2.564	2.577	2.176	2.163
2.05776	2.19282	2.1868	2.30882	2.45415	2.54863	2.15089	2.04476	2.02491	2.02085	2.09676	1.93024	1.71361	1.77587	2.09878	2.29767	2.45404	2.58193	2.14382	0.869581	1.68562	1.40328	1.16729	0.999166	0.945468	1.39674	1.12515	0.890774	0.857882	0.872683	0.551951	0.158426	0.0682316	0.863745	0.47852	0.125914	0.0971952	1.44903	2.27296	2.28891	2.09485	1.97309	2.02578	2.051	2.45491	2.51893	2.56791	2.577	2.17796	2.16202
2.11543	2.24647	2.24146	2.36247	2.50549	2.5995	2.20843	2.09847	2.09233	2.07546	2.15443	1.98941	1.73677	1.7859	2.16138	2.34949	2.45797	2.59191	2.19945	0.862688	1.68212	1.39965	1.16075	0.990921	0.939491	1.38804	1.11853	0.893834	0.884769	0.866036	0.541741	0.16938	0.0743888	0.856789	0.486944	0.131121	0.0843223	1.44511	2.27597	2.29989	2.09896	1.973	2.02303	2.05298	2.46094	2.52296	2.55711	2.57007	2.18097	2.16101
2.18102	2.30302	2.29802	2.36301	2.537	2.63501	2.26502	2.15702			2.21802	2.06603	1.79702	1.94002	2.22202	2.40502	2.47801	2.622	2.25402	0.859011	1.68021	1.39638	1.19443	1.00795	0.928159	1.38577	1.11501			0.86212	0.552276	0.191913	0.148983	0.853422	0.494227	0.130409	0.0631585	1.44417	2.279	2.31	2.109	1.994	2.013	2.044	2.461	2.529			2.181	2.157
2.25062	2.36086	2.35291	2.40321			2.31991	2.21878			2.28762	2.15229	1.85584	1.99982	2.28966	2.4609	2.49761	2.62494	2.3148	0.862462	1.68306	1.3999	1.18887			1.38556	1.11412			0.863326	0.540267	0.201177	0.158943	0.858911	0.516549	0.127821	0.0582863	1.44765	2.2839	2.31883	2.10802	2.00184			2.47081	2.529			2.18296	2.15602
2.31536	2.42041	2.41142	2.44162	2.57968	2.66685	2.37842	2.2893	2.27529	2.28018	2.35335	2.2421	1.93026	2.07426	2.35436	2.50061	2.50592	2.625	2.37342	0.865282	1.68592	1.40323	1.18788	0.996021	0.902629	1.38732	1.11964	0.881979	0.850583	0.864201	0.52724	0.203181	0.161714	0.863495	0.522524	0.129334	0.057309	1.4539	2.29489	2.32791	2.11394	2.01091	2.00607	2.02309	2.47694	2.52801	2.57198	2.57695	2.19686	2.14808
2.38602	2.47202	2.45002	2.48801	2.622	2.68	2.43502	2.36202	2.37903	2.37803	2.42302	2.33603	2.01404	2.15904	2.42802	2.52401	2.516	2.625	2.42502	0.871133	1.69205	1.40938	1.17971	0.947716	0.871933	1.39431	1.12435	0.868186	0.81973	0.867923	0.533013	0.219271	0.178982	0.871152	0.519969	0.13063	0.0573803	1.46071	2.307	2.333	2.116	2.012	2.006	2.012	2.48	2.525	2.556	2.57399	2.206	2.143
2.43883	2.52189	2.49891	2.50659	2.62885	2.67315	2.49076	2.42069	2.45139	2.46017	2.47289	2.43187	2.11476	2.25976	2.4818	2.55139	2.51893	2.62207	2.47391	0.879259	1.70295	1.41741	1.18229	0.935795	0.851563	1.39924	1.12097	0.886454	0.819935	0.877751	0.541902	0.223339	0.183607	0.877156	0.517074	0.12973	0.0580941	1.47078	2.31091	2.33789	2.11796	2.01591	2.00404	2.00026	2.47511	2.52696	2.54817	2.55639	2.21187	2.14202
2.49446	2.5735	2.54753	2.53571	2.63395	2.66409	2.55042	2.4923	2.54607	2.56299	2.52648	2.52212	2.20908	2.3521	2.53647	2.58071	2.52197	2.62101	2.52748	0.886094	1.71115	1.42355	1.18287	0.922955	0.845615	1.40431	1.12441	0.882563	0.814435	0.887119	0.543011	0.222598	0.183393	0.881062	0.51797	0.128571	0.057506	1.48015	2.30803	2.33503	2.11602	2.01996	1.99905	1.98515	2.47302	2.52106	2.5381	2.5362	2.20507	2.14002
2.51602	2.57403	2.55203	2.53252	2.6095	2.62249	2.57253	2.54704	2.63005	2.65655	2.54702	2.61454	2.34457	2.37458	2.56452	2.58251	2.5335	2.64647	2.54152	0.895659	1.70352	1.42808	1.17607	0.907725	0.837114	1.41603	1.14457	0.912505	0.834203	0.897159	0.551615	0.169616	0.0647168	0.890879	0.521204	0.142351	0.0851745	1.47199	2.283	2.2885	2.0855	1.993	1.9745	1.96499	2.4395	2.4975	2.5155	2.51049	2.188	2.1275
2.55965	2.62353	2.59957	2.55898	2.6095	2.61171	2.62547	2.6186	2.71975	2.75508	2.59016	2.68316	2.47692	2.52653	2.6057	2.59672	2.53105	2.60677	2.58417	0.917705	1.71013	1.43373	1.17368	0.907941	0.836551	1.4214	1.16069	0.935118	0.85829	0.919347	0.521462	0.146978	0.0584278	0.912268	0.519552	0.144356	0.0624427	1.48198	2.27711	2.28458	2.08158	1.993	1.96861	1.9547	2.44097	2.49799	2.50961	2.5002	2.18064	2.13142
2.60706	2.67403	2.64309	2.57931	2.61148	2.60704	2.679	2.68191	2.79926	2.84714	2.63112	2.76473	2.61669	2.68105	2.65702	2.62127	2.53991	2.63127	2.63701	0.918485	1.71194	1.43295	1.17511	0.908535	0.839597	1.42589	1.17191	0.951478	0.876773	0.919193	0.544751	0.135461	0.0504356	0.913976	0.512441	0.140306	0.0584773	1.48246	2.28096	2.28054	2.08299	1.99003	1.96454	1.94658	2.441	2.49998	2.50702	2.49505	2.18496	2.12407
2.65309	2.72458	2.69358	2.60954	2.61351	2.60651	2.74058	2.75559	2.89461	2.94514	2.68008	2.84209	2.75919	2.88273	2.70358	2.64102	2.54502	2.66701	2.68808	0.914427	1.70445	1.43334	1.16912	0.909073	0.836363	1.42401	1.18605	0.96344	0.892009	0.914206	0.539327	0.142518	0.0732514	0.910429	0.518257	0.163634	0.0615178	1.47933	2.28549	2.273	2.079	1.985	1.9605	1.9435	2.433	2.501	2.502	2.48349	2.18849	2.12551
2.70781	2.77882	2.74341	2.63739	2.62084	2.61384	2.79139	2.81764	2.9679	3.03553	2.73285	2.90463	2.89258	3.00679	2.75733	2.67085	2.55185	2.63996	2.74232	0.916221	1.69581	1.42772	1.15531	0.910313	0.838224	1.42209	1.18637	0.980497	0.90824	0.91515	0.540146	0.145217	0.0539227	0.913229	0.537614	0.168778	0.0722863	1.47522	2.28158	2.2686	2.07655	1.98451	1.95659	1.94105	2.43398	2.50051	2.49809	2.4742	2.18507	2.12746
2.75608	2.83304	2.78564	2.6732	2.63587	2.62144	2.84206	2.87848	3.03441	3.12374	2.78109	2.9645	3.02091	3.22086	2.80558	2.70321		2.64794	2.79555	0.909456	1.68893	1.42296	1.15145	0.909694	0.839689	1.41598	1.19117	1.00118	0.925712	0.908847	0.522601	0.162232	0.0863705	0.90617	0.533489		0.0728369	1.47063	2.282	2.26552	2.07005	1.985	1.95353	1.93703	2.42607	2.5	2.49453	2.46111	2.18352	2.1275
2.80909	2.8821	2.84258	2.71808	2.66306	2.64155	2.89759	2.94359	3.11112	3.20262	2.83308	3.00915	3.10265	3.29627	2.86059	2.6971	2.61001	2.64806	2.8396	0.898414	1.67883	1.4108	1.14961	0.909306	0.840072	1.40551	1.18653	1.00699	0.93307	0.901068	0.532355	0.195225	0.117938	0.89218	0.492532	0.187681	0.0784747	1.46142	2.2695	2.26149	2.06849	1.98599	1.9475	1.9375	2.41949	2.502	2.4835	2.45399	2.1695	2.12004
2.8605	2.93742	2.89155	2.76411	2.6993	2.67191	2.95194	3.0004	3.18163	3.2746	2.88156	3.06492	3.19275	3.3941	2.91347	2.73526	2.63747	2.77258	2.89689	0.891131	1.67263	1.39896	1.1399	0.906862	0.836681	1.39775	1.18698	1.01144	0.942492	0.894046	0.508465	0.193798	0.113565	0.884837	0.500652	0.20986	0.169965	1.45253	2.26312	2.25758	2.05967	1.98306	1.94407	1.93554	2.41214	2.50004	2.48007	2.4491	2.1641	2.13471
2.91795	2.94649	2.91845	2.82343	2.75347	2.7131	3.00796	3.05844	3.22805	3.34136	2.93145	3.12246	3.2894	3.45147	2.95242	2.83703		2.80371	2.91645	0.880226	1.66023	1.38709	1.13475	0.905616	0.835901	1.39055	1.17892	1.00759	0.937836	0.896216	0.510991	0.145595	0.0867069	0.889588	0.553564		0.182393	1.43455	2.25854	2.1921	2.01909	1.98449	1.94053	1.93104	2.40556	2.49208	2.4805	2.44652	2.16208	2.13302
2.96705	3.00405	2.97904	2.86005	2.80805	2.76006	3.03304	3.08204	3.27302	3.38502	2.99604	3.17905	3.30101	3.46501	3.01405	2.90805			2.97604	0.890564	1.65635	1.38041	1.11385	0.902463	0.826109	1.38725	1.17873	1.00318	0.925956	0.890924	0.522432	0.141062	0.066058	0.888053	0.545148			1.42738	2.24899	2.17999	2.01299	1.953	1.918	1.91299	2.36399	2.45499	2.45	2.427	2.158	2.13299
3.0267	3.0637	3.03576	2.92655	2.87846	2.84221	3.08976	3.13191	3.30138	3.4124	3.05374	3.24261	3.30981	3.47283	3.07468	2.98042			3.03178	0.895698	1.65682	1.38064	1.10918	0.892684	0.824652	1.38892	1.17756	0.999862	0.920558	0.896694	0.524759	0.144182	0.0634274	0.892415	0.516525			1.42997	2.23921	2.17119	2.00517	1.95202	1.91506	1.90615	2.35617	2.44521	2.45098	2.42798	2.15311	2.12615
3.08248	3.10957	3.0895	2.99635	2.9632	2.91928	3.13953	3.16073	3.32577	3.43182	3.10453	3.27867	3.32981	3.47102	3.13246	3.06817			3.08451	0.901555	1.66439	1.38397	1.10665	0.8893	0.810178	1.39466	1.18395	0.994491	0.915052	0.897008	0.519491	0.139278	0.0611116	0.903663	0.511274			1.43627	2.24197	2.16605	2.00104	1.94309	1.90807	1.89808	2.35006	2.43807	2.45001	2.43196	2.153	2.12501
3.14103	3.16903	3.14203	3.07204	3.04805	3.02106	3.18503	3.21002	3.34701	3.43401	3.17303	3.30701	3.336	3.469	3.18903	3.15705			3.13603	0.908804	1.6641	1.39378	1.11346	0.856629	0.792336	1.40057	1.17103	0.979437	0.902364	0.904944	0.528651	0.13552	0.0594174	0.910043	0.509955			1.44138	2.23299	2.155	1.998	1.94	1.902	1.897	2.348	2.429	2.45	2.439	2.14599	2.126
3.19789	3.22099	3.19791	3.14459	3.14119	3.12792	3.22914	3.23648	3.36368	3.44773	3.22793	3.32858	3.33894	3.469	3.24393	3.2394			3.18701	0.915146	1.67043	1.39514	1.11757	0.854472	0.786121	1.40825	1.17163	0.97484	0.892061	0.911375	0.513054	0.136089	0.0548294	0.916131	0.518808			1.45027	2.22221	2.155	1.99408	1.93608	1.90592	1.89896	2.34604	2.42704	2.44804	2.43802	2.13521	2.12011
3.24656	3.26658	3.25547	3.21833	3.25297	3.25285	3.26864	3.27861	3.41453	3.45791	3.28052	3.34584	3.34296	3.46801	3.28859	3.33116	3.09707	3.25707	3.23556	0.921571	1.68114	1.40311	1.13706	0.862604	0.79463	1.41882	1.15894	0.929472	0.871133	0.91685	0.50734	0.138181	0.0499249	0.923175	0.52966	0.191453	0.141929	1.45698	2.22002	2.15401	1.99697	1.93105	1.89807	1.89801	2.34798	2.427	2.44503	2.438	2.13104	2.11802
3.29602	3.32102	3.31102	3.29504	3.35806	3.37906	3.32202	3.30601	3.415	3.454	3.32502	3.383	3.344	3.468	3.33802	3.41704	3.21104	3.36604	3.28502	0.928552	1.69137	1.40955	1.15007	0.885435	0.811439	1.42292	1.16469	0.928959	0.864574	0.923022	0.548885	0.142952	0.0478326	0.930912	0.563111	0.199566	0.149966	1.46425	2.208	2.157	1.996	1.927	1.916	1.906	2.348	2.422	2.445	2.446	2.118	2.113
3.34199	3.36993	3.36189	3.37035	3.47543	3.50328	3.36212	3.33242	3.41891	3.46281	3.37491	3.38789	3.34889	3.45821	3.38302	3.50116	3.30005	3.45505	3.33589	0.931965	1.69507	1.41627	1.17254	0.894932	0.829632	1.42804	1.16174	0.927433	0.851193	0.926298	0.517957	0.147031	0.0531242	0.934316	0.585011	0.211147	0.162144	1.47105	2.20213	2.15798	1.99209	1.92602	1.91502	1.906	2.34409	2.42004	2.44696	2.44306	2.11506	2.11789
3.39351	3.41656	3.41846	3.44232	3.58397	3.62188	3.40955	3.36766	3.44475	3.47488	3.42948	3.40187	3.35395	3.44909	3.43451	3.57431	3.41788	3.57089	3.3885	0.932575	1.6994	1.41786	1.18166	0.924604	0.846698	1.42772	1.15723	0.917159	0.847622	0.927162	0.51518	0.152993	0.0685217	0.934657	0.586787	0.186313	0.13866	1.47123	2.20695	2.15998	1.99101	1.92699	1.91104	1.90897	2.34697	2.41901	2.44898	2.44597	2.11797	2.11701
3.44102	3.47102	3.47602	3.51503	3.68303	3.73204	3.46202	3.39502	3.45601	3.489	3.47702	3.42001	3.367	3.456	3.47802	3.64403	3.55206	3.62108	3.44002	0.929579	1.69822	1.41645	1.19897	0.951196	0.871844	1.42365	1.14738	0.914748	0.846001	0.923299	0.511935	0.15343	0.0668806	0.93253	0.591568	0.16692	0.0706283	1.47257	2.209	2.163	1.993	1.92	1.92	1.918	2.347	2.417	2.452	2.455	2.12	2.118
3.48122	3.52103	3.52603	3.57778	3.75461	3.82421	3.49829	3.43424	3.47366	3.49489	3.52114	3.4406	3.367	3.45502	3.51429	3.70384	3.68639	3.79462	3.48414	0.927608	1.69256	1.41657	1.20479	0.985591	0.901493	1.4177	1.1349	0.910669	0.847511	0.920269	0.521847	0.154489	0.068116	0.931588	0.586312	0.146036	0.0669417	1.46921	2.21587	2.1679	1.9979	1.91313	1.91706	1.92585	2.3519	2.42092	2.45298	2.46383	2.12785	2.118
3.53647	3.57548	3.58246	3.64734	3.83325	3.91612	3.54951	3.47263	3.49975	3.51085	3.57251	3.45784	3.37096	3.45203	3.57046	3.75254	3.82468	3.94854	3.53749	0.923529	1.69039	1.41357	1.20518	1.00523	0.927453	1.4118	1.13626	0.913551	0.851502	0.916714	0.528309	0.164394	0.0731909	0.927103	0.558172	0.1549	0.0654538	1.46377	2.22293	2.17394	1.99701	1.91102	1.91898	1.92897	2.35596	2.41902	2.45894	2.46895	2.13295	2.11602
3.58615	3.62616	3.63814	3.72117	3.92911	4.0012	3.60914	3.52511	3.52112	3.5331	3.62015	3.4861	3.37402	3.451	3.62413	3.81016	3.91825	4.06724	3.59415	0.913	1.67982	1.40727	1.20872	1.01339	0.944047	1.40671	1.12618	0.905262	0.828173	0.906816	0.528436	0.168802	0.0754242	0.916403	0.534892	0.177618	0.0952187	1.45508	2.22398	2.17501	2.006	1.908	1.922	1.94002	2.354	2.41901	2.45905	2.48299	2.13497	2.11699
3.63888	3.6828	3.6899	3.78367	3.97013	4.07445	3.6609	3.56417	3.56605	3.56923	3.67386	3.52223	3.38183	3.451	3.67296	3.8668	4.00907	4.15514	3.64688	0.905607	1.67185	1.40047	1.20621	1.04069	0.960942	1.39604	1.12326	0.902273	0.847304	0.901738	0.530761	0.173207	0.0769281	0.906559	0.503144	0.176846	0.109242	1.44536	2.21617	2.1799	2.006	1.908	1.922	1.94685	2.354	2.42292	2.47859	2.4781	2.12521	2.1121
3.67771	3.73659	3.74756	3.82568	4.02855	4.14348	3.7136	3.61858	3.60768	3.61267	3.71172	3.58353	3.39292	3.45398	3.71568	3.92456	4.08542	4.2473	3.70258	0.894912	1.66743	1.39552	1.19456	1.04658	0.972622	1.39	1.1145	0.898906	0.857722	0.894009	0.565352	0.182727	0.0773272	0.892557	0.501101	0.174518	0.109818	1.43924	2.20409	2.19092	2.00798	1.91495	1.92002	1.95196	2.36194	2.42598	2.48595	2.48098	2.11905	2.10605
3.73608			3.88507	4.08604	4.19806	3.76508	3.67608	3.67408	3.66908	3.77308	3.60814	3.40708	3.47303	3.77309	3.98105	4.10203	4.26101		0.887935			1.19803	1.04507	0.979406	1.3836	1.10681	0.888072	0.866235	0.886825	0.509839	0.16423	0.0673466	0.886445	0.500899	0.17141	0.105403		2.198			1.91501	1.922	1.956	2.36901	2.42801	2.47501	2.48002	2.113	2.11499
3.79785	3.84201	3.85094	3.93703	4.11643	4.24611	3.82292	3.73589	3.73192	3.72496	3.83387	3.70912	3.46983	3.49263	3.8378	4.01831	4.12065	4.2718	3.81398	0.884111	1.66043	1.38981	1.19504	1.04036	0.976671	1.37988	1.10058	0.882082	0.833107	0.882972	0.568684	0.216193	0.0796607	0.88271	0.50733	0.164253	0.0851569	1.43235	2.198	2.21174	2.01898	1.91893	1.922	1.95698	2.37391	2.43291	2.48285	2.49178	2.11005	2.10616
3.86542	3.89157	3.91049	3.99748	4.16855	4.27872	3.87555	3.79747	3.80933	3.79737	3.90043	3.75759	3.5047	3.65161	3.90046	4.0765	4.15669	4.29579	3.86754	0.88635	1.66722	1.39098	1.17414	1.01766	0.966568	1.378	1.09655	0.875735	0.839945	0.886459	0.50378	0.159159	0.11179	0.883592	0.528366	0.161642	0.0673828	1.43717	2.20296	2.21894	2.02693	1.89917	1.9329	1.95997	2.37995	2.43697	2.48201	2.48903	2.11595	2.11096
3.92407	3.94907	3.96106	4.047	4.20999	4.302	3.93507	3.86508	3.87809	3.8751	3.96207	3.86712	3.5851	3.7341	3.95907	4.13004	4.17401	4.296	3.92307	0.893188	1.6692	1.39809	1.16508	0.996274	0.949653	1.38274	1.10155	0.879408	0.82513	0.893005	0.517277	0.191137	0.144908	0.890471	0.504228	0.15148	0.0655003	1.44579	2.22302	2.23201	2.032	1.91104	1.94099	1.95599	2.39201	2.44401	2.48501	2.49701	2.13602	2.10599
3.97981	3.99796	4.0031	4.047	4.20412	4.30298	3.98494	3.92473	3.94556	3.9504	4.01781	3.95415	3.66138	3.81038	4.01383	4.15644	4.1789	4.29698	3.97392	0.898977	1.67709	1.40127	1.1807	1.0069	0.937225	1.38578	1.09967	0.877706	0.795001	0.896486	0.52996	0.211173	0.165619	0.898362	0.532978	0.151343	0.0657056	1.45057	2.23475	2.2369	2.03494	1.94233	1.93219	1.94915	2.39592	2.44792	2.49088	2.50679	2.14873	2.1011
4.03651	4.04856	4.04861	4.07277	4.24563	4.3139	4.03854	3.99242	4.0263	4.03329	4.07451	4.04224	3.73735	3.88436	4.07547	4.16691	4.18197	4.297	4.02357	0.90701	1.68201	1.41209	1.18944	0.97987	0.908004	1.39533	1.10188	0.874766	0.792467	0.905561	0.514865	0.206079	0.161351	0.905082	0.535701	0.151053	0.0644312	1.45609	2.23797	2.24097	2.03401	1.94796	1.9429	1.949	2.39897	2.44998	2.49199	2.50006	2.15098	2.10298
4.08806	4.09207	4.08407	4.10804	4.24601	4.30199	4.08707	4.0601	4.11212	4.12413	4.12405	4.13012	3.84315		4.12306	4.19103	4.18601	4.297	4.06707	0.91641	1.69316	1.41979	1.19395	0.977973	0.88645	1.40489	1.11091	0.871665	0.793472	0.916051	0.547968	0.217987		0.913088	0.532293	0.152078	0.0642097	1.46614	2.242	2.24399	2.036	1.947	1.943	1.94499	2.405	2.452	2.495	2.49799	2.152	2.102
4.13025	4.14506	4.13509	4.13551	4.2519	4.29316	4.14104	4.13271	4.20142	4.22226	4.15937	4.21942	3.95403	4.10103	4.16918	4.21163	4.1919	4.297	4.11908	0.923848	1.70171	1.42922	1.19093	0.95769	0.871594	1.40841	1.13133	0.883156	0.810184	0.924451	0.55359	0.201159	0.157109	0.919172	0.527073	0.150577	0.0640135	1.47464	2.24495	2.24007	2.03305	1.94798	1.94103	1.93812	2.40402	2.452	2.49303	2.49309	2.15397	2.10397
4.17164	4.1906	4.17763	4.16672	4.25795	4.27615	4.19354	4.20041	4.28031	4.31816	4.20163	4.29038	4.0561	4.08813	4.2146	4.22588	4.18308	4.28312	4.15865	0.932226	1.70872	1.43621	1.18377	0.931977	0.85569	1.42225	1.14871	0.925393	0.837131	0.934551	0.546574	0.170581	0.0708303	0.925593	0.521222	0.147914	0.0595896	1.48068	2.245	2.23901	2.033	1.948	1.93902	1.93998	2.40004	2.45497	2.48804	2.48606	2.15499	2.10202
4.22304	4.24607	4.22407	4.19204	4.261	4.26698	4.24608	4.27309	4.37512	4.42113	4.24904	4.3601	4.18619	4.2472	4.26405	4.24402	4.19902	4.28304	4.21406	0.934906	1.71253	1.43981	1.17987	0.925147	0.851252	1.42145	1.15785	0.934585	0.853589	0.937166	0.552762	0.151594	0.0602924	0.928267	0.520655	0.150013	0.0596897	1.48548	2.25	2.235	2.036	1.95001	1.93799	1.93199	2.4	2.45101	2.48399	2.47599	2.16	2.10001
4.25336	4.29594	4.27492	4.22138	4.25904	4.25329	4.30084	4.33567	4.46216	4.51501	4.27936	4.42953	4.32604	4.38802	4.29925	4.26163	4.21467	4.31336	4.26003	0.932315	1.71763	1.4394	1.17577	0.916072	0.845756	1.41564	1.17607	0.952295	0.874086	0.934457	0.554131	0.147154	0.0548551	0.925822	0.524126	0.130356	0.0594941	1.48854	2.25	2.23206	2.036	1.9549	1.93114	1.92319	2.39902	2.45492	2.4791	2.46914	2.16	2.10392
4.30554	4.34359	4.31664	4.25372	4.259	4.24507	4.34859	4.39746	4.5423	4.61017	4.33451	4.50236	4.46479	4.55851	4.34559	4.27885	4.24077	4.32986	4.31056	0.93221	1.71515	1.43472	1.16463	0.913452	0.84229	1.42121	1.19131	0.970809	0.89705	0.934113	0.55977	0.137396	0.0522422	0.925849	0.486684	0.121247	0.0426994	1.48454	2.25	2.22704	2.03303	1.95797	1.931	1.91904	2.39404	2.45896	2.47404	2.46206	2.15604	2.10103
4.35012	4.3941	4.3621	4.27908	4.26202	4.24402	4.40412	4.45912	4.62213	4.70618	4.37511	4.55113	4.59726	4.73129	4.39611	4.30014			4.36212	0.934293	1.70762	1.43005	1.15723	0.90805	0.835437	1.42289	1.19157	0.993013	0.917859	0.934616	0.564137	0.13503	0.04964	0.92956	0.489703			1.48135	2.24599	2.221	2.03198	1.96	1.927	1.915	2.38999	2.45301	2.46499	2.45198	2.15	2.10701
4.40104	4.43817	4.4042	4.31335	4.26887	4.25087	4.45405	4.512	4.67892	4.7855	4.42309	4.60792	4.7079	4.85564	4.44507	4.36281			4.41205	0.926871	1.70048	1.42094	1.14676	0.907883	0.833929	1.41157	1.19649	1.02025	0.934897	0.924286	0.536945	0.169605	0.0972087	0.925026	0.577516			1.4702	2.24306	2.22002	2.02415	1.95902	1.92798	1.91598	2.38706	2.45889	2.46009	2.44219	2.15098	2.11191
4.45057	4.49352	4.45258	4.3586	4.30468	4.27182	4.50555	4.56553	4.74839	4.87621	4.47554	4.64072	4.83588	4.98983	4.49754	4.41951			4.46454	0.920287	1.69154	1.41287	1.14143	0.908683	0.831224	1.40691	1.19249	1.02832	0.94084	0.915823	0.593275	0.163738	0.103096	0.92042	0.601829			1.4632	2.24399	2.21604	2.02202	1.95801	1.92304	1.91699	2.38403	2.45504	2.45504	2.43011	2.151	2.10209
4.5032	4.54417	4.50318	4.39618	4.34017	4.30116	4.55417	4.6203	4.78434	4.9382	4.53119	4.70121	4.90808	5.07008	4.55118	4.45222		4.51521	4.50819	0.914323	1.68605	1.40567	1.13754	0.908309	0.829607	1.4005	1.18736	1.01707	0.952835	0.909546	0.589176	0.162293	0.115231	0.914861	0.590879		0.220252	1.45751	2.24398	2.20897	2.016	1.956	1.92199	1.92099	2.37798	2.44801	2.45399	2.42398	2.14697	2.10298
4.56174	4.59393	4.55783	4.45083	4.38993	4.348	4.60589	4.71007	4.88582	4.9987	4.58779	4.76366	4.93248	5.0935	4.60583	4.51858		4.57668	4.56577	0.912264	1.68173	1.39836	1.12754	0.905128	0.825753	1.3973	1.15331	0.994974	0.954191	0.908228	0.591011	0.148447	0.0975786	0.91204	0.599436		0.23285	1.45318	2.23715	2.19921	2.01698	1.95502	1.91906	1.91904	2.37115	2.44996	2.45106	2.41813	2.13721	2.09615
4.62148	4.64754	4.61253	4.50949	4.45246	4.40649	4.66152	4.74174	4.91774	5.04163	4.6455	4.8443	4.95282	5.1049	4.66548	4.59137		4.50465	4.61854	0.908424	1.68036	1.39424	1.12327	0.901759	0.823747	1.39579	1.15408	0.993043	0.949412	0.906921	0.464478	0.131289	0.0737867	0.905686	0.588924		0.16286	1.44965	2.23601	2.1881	2.01006	1.95004	1.91603	1.91404	2.36704	2.44604	2.45596	2.418	2.13997	2.12574
4.67907	4.70106	4.66207	4.57109	4.53209	4.4841	4.71107	4.76007	4.93904	5.07102	4.70308	4.89306	4.96103	5.113	4.72407	4.6651	4.39007	4.53508	4.67307	0.908896	1.68344	1.39517	1.11843	0.896151	0.814381	1.39921	1.17096	1.01537	0.938354	0.906183	0.459175	0.119332	0.0546561	0.907238	0.583615	0.232444	0.188705	1.45245	2.22999	2.18098	1.99999	1.94999	1.911	1.90501	2.35699	2.43699	2.445	2.422	2.13399	2.12399
4.73593	4.7491	4.71402	4.63873	4.60365	4.56351	4.76106	4.81006	4.96845	5.08867	4.76386	4.93717	4.98554	5.11594	4.78093	4.7396	4.44693	4.59389	4.726	0.913307	1.68894	1.39757	1.11959	0.881623	0.799961	1.40899	1.1772	1.00242	0.925904	0.908496	0.500728	0.113058	0.0516957	0.913483	0.549198	0.212456	0.169413	1.45659	2.22509	2.16824	1.99018	1.94509	1.91394	1.90991	2.35111	2.43111	2.44206	2.42396	2.12811	2.1132
4.79249	4.7936	4.76851	4.71035	4.69418	4.66607	4.81155	4.83379	4.98585	5.10089	4.8195	4.96674	4.99195	5.11303	4.83254	4.82325	4.53124	4.68022	4.77456	0.917562	1.6949	1.40023	1.11787	0.87593	0.794329	1.4131	1.17545	0.995927	0.91153	0.913088	0.534834	0.125445	0.0492717	0.917128	0.559609	0.222831	0.180089	1.46306	2.225	2.16404	1.98604	1.93905	1.91202	1.90108	2.34505	2.42704	2.44002	2.42697	2.12701	2.10408
4.84406	4.84606	4.82506	4.78809	4.79712	4.78114	4.85106	4.88303	5.01801	5.102	4.87106	4.97803	4.992	5.11299	4.88706	4.89809			4.82206	0.920582	1.70251	1.40346	1.11707	0.862837	0.789923	1.4176	1.16761	0.97466	0.897443	0.916152	0.538577	0.12395	0.04871	0.919872	0.554857			1.47078	2.218	2.16099	1.985	1.92799	1.903	1.895	2.346	2.425	2.44	2.43	2.121	2.107
4.89394	4.89496	4.87984	4.86536	4.90276	4.90047	4.90192	4.90552	5.03073	5.10298	4.91898	5.00738	4.99298	5.10712	4.93596	4.9734	4.75226		4.86998	0.922499	1.71097	1.41004	1.13544	0.859873	0.792104	1.42313	1.16791	0.966072	0.882741	0.917854	0.519416	0.123842	0.0487394	0.921809	0.551961	0.311833		1.4807	2.21506	2.15512	1.985	1.9231	1.90006	1.89402	2.34306	2.42108	2.43902	2.43294	2.12198	2.11092
4.94456	4.93466	4.93155	4.94233	5.00412	5.01401	4.94166	4.9397	5.05182	5.10498	4.97055	5.01395	4.99597	5.09907	4.98557	5.04141	4.81545		4.91461	0.924631	1.71759	1.4134	1.14656	0.879307	0.803469	1.42956	1.16951	0.95238	0.866264	0.918078	0.515908	0.125307	0.0500186	0.925626	0.544258	0.269845		1.48886	2.20608	2.15599	1.98203	1.91904	1.90595	1.89499	2.34399	2.42001	2.439	2.43895	2.11605	2.10902
4.97957	4.97807	4.98258	5.01361	5.11467	5.12722	4.98856	4.96156	5.05651	5.0895	5.01108	5.01952	4.98502	5.0875	5.01906	5.12912	4.92969	4.95973	4.95907	0.924276	1.70468	1.41096	1.16706	0.895671	0.824672	1.42694	1.16574	0.928647	0.849233	0.917863	0.506504	0.132064	0.052994	0.926669	0.556156	0.201717	0.0978248	1.47614	2.1945	2.144	1.981	1.914	1.898	1.89948	2.32901	2.407	2.43601	2.43951	2.1075	2.10499
5.02234	5.02096	5.03483	5.07878	5.22153	5.26002	5.02591	4.99635	5.06342	5.0905	5.05826	5.03396	4.99586	5.08607	5.0584	5.2027	5.04433	5.09966	5.00136	0.925183	1.70416	1.41561	1.18249	0.922424	0.844745	1.42691	1.16121	0.919323	0.84549	0.919544	0.510194	0.135915	0.0554215	0.926782	0.557036	0.155276	0.0675633	1.47748	2.19596	2.14598	1.97902	1.91346	1.89706	1.89202	2.33594	2.40549	2.44098	2.4475	2.11143	2.10202
5.06118	5.07604	5.08806	5.14148	5.31919	5.36711	5.07459	5.02476	5.07193	5.09695	5.0942	5.05829	5.00145	5.08997	5.10065	5.27242	5.17839	5.23984	5.0496	0.924998	1.69934	1.41715	1.19672	0.952121	0.87319	1.42722	1.16585	0.916212	0.84983	0.918431	0.529567	0.142939	0.0588958	0.927501	0.567128	0.142866	0.0552668	1.47626	2.20195	2.14798	1.98049	1.91152	1.897	1.89845	2.33501	2.40302	2.44497	2.4599	2.11299	2.10101
5.10958	5.12208	5.13709	5.21261	5.40514	5.46864	5.12808	5.07105	5.09053	5.10053	5.14208	5.07053	5.00251	5.09	5.14758	5.33058	5.31021	5.42523	5.10308	0.9191	1.69538	1.41728	1.20804	0.981849	0.904063	1.42204	1.15801	0.915716	0.871363	0.913486	0.535481	0.144936	0.0606902	0.920819	0.563747	0.154715	0.0961784	1.46955	2.20549	2.15201	1.987	1.902	1.89851	1.90352	2.3295	2.407	2.45651	2.46551	2.11699	2.1
5.15581	5.17072	5.18926	5.27331	5.48349	5.55458	5.17529	5.10491	5.11144	5.11697	5.18733	5.09095	5.00552	5.09002	5.19379	5.37982	5.43489	5.54842	5.15029	0.905775	1.68513	1.41256	1.2121	1.00278	0.934332	1.41385	1.15685	0.918849	0.867343	0.90375	0.540868	0.145616	0.0609428	0.903815	0.557782	0.15207	0.077859	1.46422	2.19714	2.15503	1.98652	1.90005	1.90144	1.91444	2.32957	2.40798	2.46685	2.47195	2.1101	2.09852
5.19711	5.22499	5.24596	5.34235	5.54741	5.64167	5.2275	5.15849	5.15856	5.1317	5.23406	5.12269	5.01095	5.09099	5.23015	5.43547	5.5509	5.67379	5.20052	0.892222	1.67534	1.40217	1.2135	1.02679	0.95355	1.4072	1.15534	0.90953	0.811188	0.890768	0.542268	0.145789	0.0613663	0.890538	0.515501	0.159384	0.0912634	1.45406	2.19007	2.16441	1.99244	1.89653	1.90299	1.92688	2.33297	2.40751	2.46204	2.47196	2.10307	2.09355
5.24614	5.29217	5.30818	5.41514	5.64508	5.71516	5.27414	5.20312	5.18656	5.16511	5.28264	5.15811	5.01854	5.09401	5.28313	5.48863	5.62714	5.76764	5.26216	0.887662	1.67958	1.39892	1.19029	1.01738	0.975075	1.39875	1.13515	0.885866	0.797263	0.887975	0.541004	0.147612	0.0628727	0.884169	0.509568	0.178878	0.134106	1.46038	2.1885	2.18805	1.99703	1.89149	1.92449	1.93802	2.34251	2.41201	2.47005	2.47501	2.10249	2.092
5.29789	5.33083	5.3568	5.47008	5.68036	5.7767	5.32636	5.25037	5.21276	5.21361	5.33537	5.201	5.03247	5.09802	5.33239	5.53783	5.68019	5.82265	5.30534	0.881103	1.6631	1.38663	1.18916	1.04013	0.990083	1.39166	1.13489	0.91746	0.807715	0.880757	0.530134	0.14761	0.0639121	0.87834	0.519509	0.190545	0.144666	1.44198	2.18651	2.18392	2.00744	1.88865	1.92304	1.94344	2.34602	2.41549	2.48371	2.48002	2.09706	2.09348
5.35354	5.37255	5.40555	5.48693	5.70504	5.82661	5.37056	5.28961	5.27363	5.26263	5.39356	5.25252	5.05187	5.10891	5.38954	5.58867	5.73478	5.87881	5.35058	0.873217	1.65207	1.38578	1.20149	1.06035	0.992465	1.38354	1.10909	0.877151	0.803284	0.871482	0.514325	0.151589	0.066772	0.873531	0.501146	0.146584	0.0883611	1.42639	2.18098	2.17492	2.01395	1.90589	1.92604	1.93896	2.35196	2.40894	2.47093	2.48199	2.09896	2.09403
5.41713	5.42912	5.46212	5.58309	5.80598	5.87506	5.42913	5.35314	5.33616	5.32717	5.45614	5.33121	5.08317	5.13736	5.45314	5.64211	5.75303	5.89301	5.41013	0.876781	1.6534	1.38442	1.16847	1.02054	0.986891	1.37684	1.09934	0.867651	0.788813	0.875015	0.516117	0.15058	0.0664108	0.877037	0.50195	0.140486	0.0775713	1.42541	2.188	2.18402	2.01202	1.89398	1.93999	1.94399	2.35602	2.41601	2.47501	2.481	2.10201	2.09198
5.47765	5.48363	5.51454	5.62313	5.79755	5.90214	5.48665	5.41579	5.40897	5.40404	5.51765	5.42524	5.15897	5.29795	5.51467	5.69047	5.76813	5.899	5.46762	0.881807	1.65952	1.39278	1.16586	1.01076	0.973593	1.37827	1.09439	0.841583	0.781313	0.881795	0.528214	0.173296	0.134211	0.880168	0.511013	0.143224	0.0691398	1.43346	2.18812	2.19312	2.01906	1.88712	1.93598	1.93795	2.36502	2.42006	2.47788	2.48294	2.10512	2.0849
5.53046	5.53547	5.55855	5.63389	5.84254	5.91388	5.53946	5.48034	5.48819	5.48913	5.57046	5.52696	5.23819	5.37521	5.56944	5.72861	5.77889	5.899	5.51848	0.886482	1.6666	1.3955	1.16703	1.00647	0.953427	1.38338	1.09379	0.872107	0.793862	0.886264	0.537495	0.191731	0.153107	0.884951	0.521087	0.14515	0.0650321	1.43824	2.1979	2.2029	2.02395	1.8969	1.93402	1.93404	2.36698	2.42495	2.4681	2.47805	2.1149	2.07708
5.5881	5.58707	5.60806	5.65304	5.85801	5.928	5.5941	5.54913	5.58216	5.58417	5.6281	5.59016	5.28716	5.41916	5.62611	5.75005	5.78301	5.89899	5.56908	0.8922	1.66994	1.403	1.19961	0.988609	0.924839	1.38615	1.09372	0.866435	0.790844	0.892507	0.511569	0.179014	0.141516	0.889994	0.519726	0.146437	0.0631451	1.4445	2.19904	2.20602	2.03199	1.92901	1.925	1.93299	2.369	2.42601	2.46801	2.47399	2.11604	2.08
5.64359	5.62664	5.64265	5.67366	5.86513	5.92589	5.64858	5.61876	5.66604	5.67221	5.68255	5.67704	5.3722	5.50521	5.68262	5.77622	5.79004	5.896	5.60961	0.897801	1.67733	1.40985	1.20083	0.977085	0.897637	1.39	1.09436	0.869128	0.797939	0.896279	0.506122	0.170542	0.133995	0.897268	0.517488	0.150175	0.0657915	1.45309	2.22198	2.214	2.02704	1.93594	1.926	1.92695	2.36905	2.43087	2.47094	2.46893	2.13498	2.08194
5.69162	5.67859	5.69559	5.72758	5.87592	5.91707	5.69563	5.68052	5.75133	5.77122	5.72765	5.76233	5.47023	5.60422	5.7336	5.79386	5.79298	5.896	5.65961	0.908526	1.68346	1.41876	1.195	0.947293	0.867208	1.40683	1.14894	0.861649	0.796184	0.909278	0.523424	0.173189	0.136858	0.905257	0.516518	0.149743	0.0650955	1.465	2.22002	2.214	2.02998	1.93104	1.926	1.92303	2.37297	2.42008	2.46604	2.46305	2.13302	2.07704
5.72811	5.72212	5.73512	5.74408	5.873	5.88	5.74512	5.74617	5.85517	5.87222	5.76111	5.84617	5.58928	5.6243	5.77111	5.80903	5.79301	5.896	5.70412	0.917215	1.6969	1.42775	1.18654	0.929505	0.849181	1.41585	1.15857	0.881863	0.815467	0.919185	0.535029	0.155142	0.0745443	0.912805	0.510361	0.150614	0.0655627	1.47157	2.22101	2.213	2.027	1.936	1.927	1.93896	2.37999	2.42202	2.46597	2.45598	2.13602	2.08
5.77944	5.77564	5.78847	5.78224	5.87293	5.87786	5.80062	5.82478	5.93306	5.97126	5.81342	5.92189	5.71657	5.76184	5.82243	5.82123	5.79614	5.89599	5.75856	0.919653	1.69665	1.43912	1.17793	0.922394	0.844863	1.41606	1.16381	0.924248	0.841398	0.921605	0.543609	0.146875	0.0675013	0.91508	0.506536	0.147722	0.0668352	1.47372	2.22501	2.21199	2.02601	1.93405	1.92694	1.92184	2.37595	2.43102	2.45399	2.44887	2.14298	2.07905
5.81564	5.82748	5.82662	5.8018	5.86706	5.86612	5.85149	5.88836	6.01913	6.07397	5.84766	5.99427	5.84471	5.91149	5.85765	5.83981	5.80788	5.89501	5.80454	0.921531	1.70568	1.43668	1.1734	0.913737	0.841048	1.42636	1.17385	0.945268	0.867269	0.924491	0.537046	0.153018	0.0724898	0.915931	0.510302	0.140572	0.0697011	1.47879	2.22599	2.21101	2.02699	1.93796	1.92205	1.90913	2.37204	2.43298	2.45301	2.43811	2.14102	2.08296
5.87008	5.87212	5.87509	5.82805	5.866	5.85299	5.9021	5.95111	6.11016	6.17219	5.90108	6.06512	5.99227	6.05737	5.91308	5.85809	5.81903	5.91004	5.8551	0.922342	1.69929	1.43458	1.16753	0.907021	0.831191	1.43062	1.18769	0.958811	0.882086	0.924021	0.535933	0.153722	0.0560307	0.917932	0.502843	0.125168	0.0629095	1.47455	2.229	2.207	2.021	1.943	1.91899	1.903	2.372	2.43701	2.43999	2.42597	2.14	2.08001
5.90968	5.92964	5.9177	5.85143	5.865	5.84698	5.94961	6.00574	6.19019	6.26395	5.94168	6.12658	6.12768	6.24187	5.95167	5.90016		5.92823	5.90664	0.923173	1.70171	1.43233	1.16365	0.902672	0.826996	1.43071	1.19257	0.974183	0.900189	0.924665	0.522712	0.159215	0.0760195	0.9189	0.567612		0.0628197	1.47538	2.22898	2.20499	2.0199	1.94502	1.916	1.90496	2.37395	2.43996	2.43389	2.41194	2.14093	2.08398
5.96558	5.98161	5.97458	5.88674	5.865	5.84501	5.99963	6.06655	6.28728	6.34142	5.99758	6.17365	6.26498	6.39486	6.00659	5.91291		5.94686	5.95861	0.92177	1.69298	1.42296	1.1542	0.901171	0.829124	1.41716	1.19833	0.985913	0.922196	0.920203	0.537589	0.144073	0.0816977	0.920538	0.526893		0.0766967	1.46804	2.22701	2.20401	2.01206	1.94699	1.916	1.90202	2.37003	2.43702	2.42507	2.40704	2.13504	2.08201
6.01512	6.03413	6.01913	5.91912	5.87907	5.85406	6.05513	6.12913	6.31712	6.41717	6.04612	6.21209	6.38718	6.52321	6.05712	5.94518			6.01014	0.912593	1.68243	1.41314	1.14634	0.902552	0.829089	1.40366	1.19171	1.01671	0.938731	0.910547	0.594653	0.145697	0.0921826	0.91202	0.536549			1.45643	2.22798	2.19998	2.00799	1.94698	1.915	1.906	2.36599	2.43301	2.42602	2.40198	2.13299	2.09
6.06661	6.08862	6.07467	5.97154	5.91162	5.8804	6.11367	6.18371	6.36946	6.49274	6.09861	6.25181	6.46641	6.61241	6.10866	6.02166			6.06956	0.901125	1.67182	1.40305	1.13798	0.903467	0.828573	1.39466	1.18424	1.03869	0.947959	0.900718	0.583001	0.148749	0.110666	0.899144	0.596027			1.44634	2.22095	2.192	2.00299	1.93899	1.91392	1.90704	2.35998	2.43598	2.43598	2.39396	2.12895	2.09101
6.1165	6.13949	6.12945	6.01556	5.96249	5.91267	6.16845	6.24142	6.40663	6.55339	6.1485	6.31833	6.49966	6.64566	6.16246	6.07546			6.11554	0.89417	1.66609	1.3959	1.13052	0.899114	0.823947	1.38555	1.17615	1.00956	0.954415	0.893998	0.584742	0.163333	0.128342	0.892081	0.592525			1.43879	2.21704	2.192	2.00201	1.93801	1.90707	1.90997	2.35802	2.43402	2.43402	2.39103	2.12504	2.09199
6.16809	6.19708	6.18406	6.0721	6.0161	5.9701	6.22408	6.32206	6.51006	6.60405	6.20009	6.38108	6.53004	6.67403	6.21409	6.13611			6.17508	0.892386	1.65873	1.38896	1.12142	0.897153	0.824011	1.38194	1.15101	1.01063	0.952651	0.888605	0.580965	0.151359	0.108687	0.893917	0.586485			1.4329	2.221	2.18298	1.99699	1.936	1.906	1.904	2.35399	2.43099	2.42697	2.391	2.129	2.089
6.22871	6.25062	6.22573	6.13475	6.07992	6.03696	6.27467	6.3621	6.55008	6.63939	6.2607	6.43475	6.55904	6.69399	6.27471	6.20592			6.22867	0.896552	1.66254	1.38766	1.1187	0.892393	0.81785	1.3851	1.13979	0.994739	0.94038	0.89216	0.583591	0.13787	0.0803732	0.898553	0.589596			1.43478	2.22197	2.17187	1.99294	1.93296	1.90595	1.90294	2.34686	2.42479	2.41006	2.39309	2.12994	2.0881
6.28358	6.29863	6.28257	6.19256	6.15145	6.11143	6.3266	6.36994	6.55596	6.66977	6.31459	6.49256	6.56198	6.69301	6.32958	6.27745			6.2806	0.899061	1.66826	1.38664	1.11508	0.889532	0.811687	1.3987	1.17735	1.00783	0.930327	0.896834	0.518556	0.138664	0.0720931	0.898798	0.584618			1.43944	2.22001	2.16207	1.98804	1.93002	1.90203	1.89804	2.33608	2.40813	2.41496	2.39995	2.12504	2.09594
6.34111	6.3531	6.34111	6.26315	6.22919	6.1952	6.37509	6.40707	6.56708	6.67901	6.37011	6.52407	6.57001	6.69801	6.38311	6.34816			6.3321	0.903528	1.67376	1.3927	1.11176	0.875147	0.802129	1.40343	1.17479	1	0.918369	0.902104	0.522314	0.142352	0.070044	0.902302	0.571167			1.44406	2.211	2.15399	1.98199	1.92799	1.89999	1.89399	2.333	2.413	2.41801	2.40701	2.11999	2.096
6.39362	6.40355	6.3966	6.33588	6.32019	6.29036	6.41749	6.43948	6.60423	6.68502	6.42559	6.56017	6.57405	6.701	6.4356	6.42578			6.38055	0.907479	1.67681	1.39433	1.11195	0.864202	0.787168	1.40742	1.17764	0.981324	0.90328	0.904041	0.533748	0.143172	0.0671431	0.908126	0.550453			1.45061	2.21092	2.14798	1.97701	1.92099	1.89402	1.89	2.33305	2.41205	2.42305	2.41208	2.11596	2.09799
6.4435	6.44855	6.44551	6.40729	6.41703	6.40089	6.4576	6.47861	6.62281	6.68698	6.47352	6.57386	6.57796	6.701	6.48451	6.48936			6.42555	0.91148	1.68631	1.39899	1.12418	0.857913	0.789447	1.41285	1.16291	0.958924	0.884656	0.908971	0.53278	0.143328	0.0649618	0.911041	0.548262			1.45766	2.20407	2.14602	1.97799	1.92001	1.89598	1.89	2.33696	2.41596	2.42696	2.41893	2.11303	2.09701
6.48914	6.49712	6.49813	6.48419	6.52327	6.51832	6.50908	6.50909	6.63202	6.68599	6.52214	6.59504	6.58101	6.701	6.52813	6.54622	6.31525		6.47911	0.918412	1.69427	1.40824	1.13136	0.860124	0.792355	1.42319	1.16676	0.948096	0.869892	0.916587	0.526427	0.143669	0.0613827	0.916967	0.527557	0.258728		1.46854	2.192	2.144	1.97799	1.915	1.89502	1.889	2.33301	2.41299	2.43201	2.42602	2.1	2.09601
6.54245	6.54462	6.54767	6.55893	6.6283	6.64223	6.54265	6.5433	6.64013	6.68195	6.57547	6.61007	6.58393	6.70088	6.57949	6.63306	6.41224	6.4444	6.52256	0.923137	1.69948	1.41196	1.15093	0.873677	0.802072	1.42566	1.16211	0.93471	0.85512	0.919349	0.505969	0.143321	0.0585247	0.923542	0.542178	0.145589	0.0630971	1.47314	2.19196	2.145	1.97499	1.91501	1.90099	1.89017	2.33604	2.40902	2.43602	2.4351	2.1	2.09798
6.57971	6.59561	6.60258	6.63541	6.73518	6.74322	6.59559	6.56781	6.65092	6.67803	6.61371	6.61595	6.57805	6.69108	6.61969	6.72033	6.51421	6.55912	6.56864	0.927784	1.70708	1.4162	1.17185	0.89308	0.816985	1.42896	1.1577	0.920787	0.845276	0.922575	0.501772	0.138457	0.0556323	0.929454	0.563327	0.158669	0.0743433	1.48001	2.18902	2.145	1.97401	1.91599	1.90001	1.90389	2.33898	2.41098	2.43798	2.44294	2.1	2.09602
6.62514	6.64117	6.65816	6.69922	6.82131	6.86435	6.63315	6.60008	6.65702	6.67501	6.66413	6.63406	6.58702	6.691	6.65914	6.79322	6.63843	6.69149	6.61816	0.931089	1.70868	1.41913	1.19068	0.928193	0.844568	1.43029	1.14041	0.916154	0.83862	0.926012	0.504457	0.144193	0.0550174	0.932455	0.567852	0.165661	0.075744	1.48223	2.19904	2.15101	1.979	1.91598	1.90599	1.89803	2.34401	2.41099	2.44302	2.45504	2.11203	2.097
6.66947	6.69461	6.71055	6.76769	6.92014	6.97621	6.68049	6.62439	6.66213	6.6791	6.70651	6.65222	6.592	6.691	6.70247	6.86466	6.77659	6.84776	6.66955	0.927472	1.70873	1.41645	1.19892	0.957912	0.872703	1.43265	1.14479	0.917442	0.842116	0.920428	0.516117	0.148387	0.057369	0.930905	0.568434	0.1536	0.067484	1.48042	2.21301	2.15405	1.97902	1.91006	1.90404	1.9061	2.3471	2.40907	2.44912	2.46805	2.12204	2.09801
6.70762	6.74451	6.75556	6.82444	7.01308	7.07503	6.7206	6.65668	6.67289	6.68692	6.74859	6.66983	6.592	6.691	6.74062	6.91847	6.90672	6.99158	6.71456	0.925173	1.70487	1.41925	1.2041	0.985072	0.90318	1.43007	1.14103	0.917579	0.864697	0.917786	0.523269	0.149756	0.0581028	0.92889	0.573629	0.162572	0.0612713	1.47674	2.21399	2.15796	1.98098	1.91495	1.90697	1.91392	2.35492	2.41494	2.4589	2.47196	2.12497	2.09899
6.75707	6.79913	6.81811	6.88713	7.09613	7.17022	6.78112	6.7011	6.69807	6.70506	6.79309	6.68805	6.59502	6.691	6.78908	6.97313	7.03629	7.15131	6.76812	0.90909	1.69887	1.41232	1.19953	1.00682	0.93144	1.41607	1.13338	0.914879	0.865457	0.904913	0.52905	0.15193	0.0587849	0.910544	0.546065	0.154347	0.0699253	1.46892	2.20399	2.16402	1.98801	1.91497	1.91101	1.92403	2.355	2.418	2.47201	2.48299	2.12098	2.10001
6.78766	6.85065	6.86162	6.94071	7.14983	7.25894	6.83067	6.7406	6.72754	6.72845	6.82857	6.71049	6.6021	6.69	6.82169	7.02578	7.15341	7.27732	6.81862	0.904776	1.69032	1.41362	1.20922	1.04053	0.955534	1.41169	1.13472	0.91817	0.900359	0.902238	0.529212	0.156102	0.0607658	0.90409	0.519656	0.160943	0.0881814	1.46301	2.20094	2.17212	1.99109	1.90398	1.91405	1.93611	2.35599	2.41913	2.47604	2.47906	2.11193	2.10291
6.84059	6.9026	6.91161	6.99756	7.21648	7.33441	6.88458	6.78863	6.77066	6.76472	6.87464	6.74969	6.60994	6.69	6.87657	7.08851	7.26612	7.38318	6.86861	0.894837	1.6824	1.40684	1.20865	1.04783	0.979067	1.39675	1.12648	0.909349	0.896242	0.897279	0.530143	0.157092	0.0620302	0.889682	0.496064	0.14677	0.101109	1.45472	2.19604	2.18192	1.99795	1.90202	1.91797	1.94493	2.35501	2.42992	2.47898	2.48396	2.10605	2.09605
6.89515	6.95613	6.95813	7.05909	7.25213	7.39614	6.93812	6.83315	6.80315	6.80416	6.92916	6.79617	6.62004	6.69802	6.93115	7.14011	7.322	7.45799	6.92114	0.889095	1.68013	1.40209	1.21462	1.06357	0.995941	1.38675	1.11686	0.90454	0.889744	0.892326	0.526971	0.159986	0.064037	0.883103	0.490485	0.152366	0.0948782	1.4497	2.19901	2.19604	2.01102	1.90502	1.91701	1.95202	2.36504	2.43702	2.49301	2.496	2.10901	2.098
6.9567	7.00764	7.0107	7.09659	7.30241	7.45044	6.98664	6.89277	6.86206	6.86798	6.99375	6.86285	6.63766	6.70725	6.9927	7.18565	7.3215	7.45636	6.97664	0.886981	1.67396	1.39808	1.20436	1.06435	1.0044	1.386	1.10919	0.896388	0.891258	0.890896	0.535387	0.162332	0.0668795	0.880295	0.504517	0.154594	0.0938301	1.44577	2.2031	2.21017	2.0181	1.91113	1.92107	1.95802	2.38113	2.44504	2.49802	2.49601	2.11208	2.09701
7.01344	7.05949	7.06744	7.14453	7.33567	7.48565	7.03849	6.95538	6.94815	6.94722	7.0544	6.93132	6.69147	6.7278	7.04944	7.23848	7.3616	7.48571	7.02849	0.887089	1.67562	1.39811	1.20096	1.05978	1.00348	1.38266	1.10272	0.884904	0.883814	0.891415	0.538341	0.154379	0.0700783	0.879914	0.505867	0.141935	0.0679464	1.44646	2.21092	2.22386	2.02592	1.92189	1.92694	1.95998	2.39189	2.44797	2.49998	2.49699	2.11893	2.09799
7.07815	7.11014	7.11713	7.23505	7.39209	7.51104	7.09214	7.02216	7.00419		7.11415	7.02523	6.76418	6.89618	7.11415	7.29709	7.37303	7.49301	7.08413	0.891728	1.67939	1.40075	1.1748	1.0076	0.992727	1.39129	1.11185	0.895		0.895495	0.550899	0.185251	0.148013	0.884891	0.505953	0.137309	0.0601702	1.45303	2.22503	2.23503	2.03402	1.89801	1.93999	1.96199	2.40202	2.45401	2.50599		2.13403	2.09401
7.13877	7.16664	7.16848	7.25433	7.42618	7.52807	7.14666	7.0868	7.08104		7.17471	7.11815	6.83791	6.96697	7.17277	7.33133	7.38315	7.49704	7.13762	0.895049	1.68302	1.40746	1.17608	1.02521	0.971475	1.39377	1.11876	0.898538		0.897397	0.54282	0.193811	0.157269	0.889437	0.531009	0.136701	0.056271	1.45773	2.23617	2.24812	2.04205	1.90211	1.93802	1.95998	2.40907	2.45699	2.50207		2.14613	2.09804
7.20154	7.21862	7.20771	7.28081	7.44089	7.53396	7.20061	7.15153	7.16538		7.23258	7.21132	6.91146	7.04543	7.23554	7.35781	7.39491	7.49998	7.18763	0.901453	1.6894	1.41456	1.18001	1.01222	0.947525	1.3957	1.1256	0.876461		0.902056	0.547684	0.213377	0.177443	0.897293	0.532559	0.132749	0.0531032	1.4652	2.2499	2.25793	2.04597	1.91094	1.93999	1.95801	2.41496	2.45601	2.50796		2.15692	2.10098
7.25811	7.26213	7.2571	7.29805	7.45301	7.52997	7.25311	7.21916	7.2582	7.26722	7.28811	7.29919	6.99824	7.12924	7.29311	7.37905	7.398	7.5	7.23512	0.908322	1.69786	1.42242	1.20358	0.996301	0.918399	1.4053	1.13046	0.880796	0.801896	0.907307	0.544677	0.213833	0.178753	0.905456	0.523345	0.127739	0.0515197	1.47346	2.27001	2.26101	2.04602	1.95102	1.947	1.95599	2.42201	2.458	2.49899	2.50597	2.17401	2.09901
7.30554	7.3166	7.30156	7.3184	7.45812	7.5178	7.30067	7.28779	7.34515	7.36228	7.33554	7.37993	7.10132	7.23107	7.34159	7.39922	7.39804	7.5	7.28653	0.917926	1.70852	1.4296	1.19966	0.979319	0.887453	1.41629	1.1315	0.87503	0.796095	0.919205	0.556331	0.206051	0.170421	0.912373	0.520917	0.12727	0.0513759	1.48266	2.27494	2.26696	2.05301	1.95807	1.949	1.95293	2.42699	2.45999	2.4939	2.49487	2.17895	2.10399
7.34858	7.36453	7.34656	7.35068	7.4679	7.50215	7.35447	7.35137	7.43709	7.46499	7.37858	7.45427	7.20696	7.23694	7.38854	7.41683	7.40097	7.5	7.32859	0.92405	1.71664	1.43581	1.19609	0.94482	0.864457	1.42301	1.14539	0.910263	0.816499	0.927627	0.556409	0.181343	0.0704748	0.915796	0.511097	0.12723	0.049449	1.49052	2.27005	2.26403	2.05399	1.96394	1.949	1.94706	2.42601	2.45901	2.48608	2.48411	2.17504	2.10301
7.39211	7.40814	7.39412	7.37609	7.465	7.48196	7.40913	7.42516	7.53021	7.57224	7.41911	7.52521	7.33635	7.37739	7.4351	7.43506	7.40103	7.49005	7.38112	0.925714	1.72064	1.43908	1.19039	0.937476	0.852186	1.42536	1.15609	0.921554	0.833444	0.930971	0.554092	0.14193	0.0643003	0.915498	0.511024	0.129731	0.0472001	1.49705	2.262	2.26699	2.056	1.96601	1.95	1.94798	2.42201	2.45901	2.487	2.48698	2.16799	2.10301
7.43761	7.46559	7.4426	7.41334	7.46499	7.46482	7.46366	7.49078	7.61792	7.67114	7.46364	7.61184	7.47976	7.53603	7.47761	7.45864	7.41371	7.50942	7.43062	0.927487	1.7232	1.43946	1.17506	0.931466	0.846341	1.4283	1.16724	0.943547	0.855677	0.931196	0.555297	0.125631	0.0562307	0.918745	0.505313	0.121741	0.0471321	1.49784	2.26105	2.26206	2.05401	1.97101	1.94996	1.93898	2.42494	2.46504	2.48594	2.47796	2.164	2.10896
7.48664	7.51265	7.49064	7.4408	7.46401	7.45011	7.51661	7.55353	7.69145	7.76232	7.51462	7.6795	7.62095	7.69879	7.52664	7.50962	7.47058	7.54275	7.48063	0.932066	1.72014	1.43702	1.16585	0.918328	0.839173	1.42654	1.18644	0.964941	0.882669	0.930862	0.579113	0.123327	0.0482692	0.927991	0.564043	0.106583	0.0392883	1.49725	2.26497	2.26696	2.05499	1.97199	1.94702	1.93701	2.42004	2.46798	2.48104	2.47502	2.164	2.10602
7.52063	7.56413	7.53963	7.47059	7.46701	7.4475	7.57013	7.61116	7.77368	7.84173	7.54514	7.72514	7.72329	7.8353	7.56613	7.5151		7.512	7.53711	0.928001	1.70127	1.42685	1.1608	0.90465	0.83324	1.41945	1.18524	0.974862	0.895717	0.927596	0.550497	0.141804	0.0831972	0.924706	0.557885		0.0650201	1.47795	2.26452	2.25949	2.05499	1.97801	1.946	1.93551	2.41799	2.469	2.48349	2.46797	2.16952	2.11703
7.57483	7.61834	7.59131	7.50542	7.46909	7.44515	7.61996	7.67431	7.84725	7.93573	7.60228	7.78176	7.8409	7.95547	7.61888	7.54895	7.46399	7.55303	7.58151	0.920016	1.69181	1.41899	1.14455	0.900462	0.831684	1.41104	1.19133	0.998848	0.917376	0.919642	0.546325	0.159873	0.0894242	0.916664	0.558948	0.161916	0.099081	1.47046	2.27141	2.25548	2.05251	1.98395	1.94699	1.93799	2.41597	2.47102	2.48098	2.45704	2.17641	2.12798
7.62511	7.67258	7.63864	7.53774	7.4814	7.46138	7.67607	7.73554	7.92046	8.02828	7.65163	7.82567	7.9557	8.08758	7.66612	7.53877	7.46301	7.52071	7.63906	0.91388	1.68267	1.41062	1.14343	0.896551	0.834442	1.40138	1.18475	1.01232	0.932701	0.91599	0.574089	0.18246	0.141169	0.908312	0.51445	0.168653	0.0650769	1.46148	2.26753	2.25103	2.053	1.98598	1.948	1.93998	2.41402	2.47596	2.47455	2.44857	2.17253	2.13295
7.67566	7.72566	7.68566	7.57866	7.52264	7.48413	7.73316	7.79275	7.97076	8.10469	7.70017	7.8707	8.02219	8.15221	7.72116	7.55409	7.48808	7.52403	7.68617	0.905489	1.67092	1.39991	1.13448	0.902954	0.835457	1.39076	1.17767	1.02251	0.948739	0.908274	0.570146	0.226086	0.175345	0.899495	0.46526	0.191654	0.0926279	1.45219	2.26398	2.24649	2.04649	1.98348	1.95	1.94501	2.408	2.479	2.4725	2.43899	2.16947	2.1415
7.73051	7.77793	7.74042	7.63293	7.56947	7.52702	7.78545	7.87472	8.05717	8.16629	7.75594	7.9374	8.08458	8.22152	7.77452	7.58159	7.51848	7.53782	7.74239	0.903347	1.66034	1.39169	1.12874	0.906844	0.832673	1.38616	1.15653	1.00645	0.956681	0.906003	0.562679	0.216457	0.172998	0.897388	0.465388	0.211407	0.114681	1.44606	2.25704	2.24201	2.04298	1.97654	1.95097	1.94846	2.40849	2.48048	2.472	2.43703	2.15859	2.14308
7.79162	7.8218	7.79317	7.68219	7.62266	7.58316	7.83967	7.92718	8.10221	8.21669	7.82754		8.10786	8.24734	7.83612	7.6218		7.75061	7.79175	0.89548	1.64605	1.38473	1.1224	0.895353	0.830018	1.38421	1.14817	0.988568	0.954039	0.895219		0.203901	0.15849	0.890703	0.449229		0.139908	1.42476	2.258	2.23401	2.03952	1.97402	1.94702	1.94452	2.40353	2.47404	2.4715	2.437	2.14902
7.82718	7.87521	7.84915	7.73219	7.67419	7.6382	7.87617	7.97408	8.17105	8.25509	7.85918	8.03618	8.17601	8.317	7.86717	7.69245		7.76053	7.84516	0.907394	1.64353	1.37686	1.10107	0.883411	0.812705	1.38842	1.15179	0.995131	0.936805	0.903461	0.553129	0.152284	0.0758112	0.909096	0.45018		0.113315	1.42761	2.27096	2.22494	2.03497	1.97399	1.94599	1.94299	2.39699	2.47596	2.45004	2.44301	2.18396	2.146
7.88696	7.9448	7.89913	7.7959	7.73888	7.70583	7.934	8.00152	8.18771	8.28449	7.91995	8.09695	8.17993	8.31798	7.925	7.84339		7.93695	7.8971	0.918832	1.65259	1.37711	1.09335	0.873551	0.811157	1.39301	1.14755	0.992161	0.928445	0.913899	0.542661	0.133505	0.066167	0.921299	0.550788		0.212169	1.43262	2.25724	2.20436	2.02615	1.96908	1.94403	1.93907	2.39307	2.4642	2.46278	2.44792	2.16925	2.146
7.94869	7.99077	7.95969	7.87161	7.82556	7.79156	7.9927	8.02389	8.21785	8.30291	7.98367	8.14376	8.18696	8.31402	7.99166	7.93653		7.99273	7.95769	0.906177	1.65289	1.38412	1.09264	0.855045	0.79579	1.3975	1.17066	0.97669	0.909189	0.903992	0.555174	0.137826	0.062329	0.9061	0.551664		0.190253	1.43487	2.25998	2.20499	2.01804	1.97099	1.93903	1.93104	2.38902	2.45704	2.46797	2.45297	2.17198	2.14898
8.00615	8.04515	8.02016	7.94624	7.91632	7.89333	8.03514	8.07407	8.22803	8.31001	8.03816	8.1721	8.191	8.308	8.04615	8.02123			8.00814	0.90613	1.65619	1.38363	1.09441	0.845857	0.784027	1.40205	1.16591	0.972107	0.896967	0.904771	0.554545	0.165397	0.0636872	0.905189	0.549787			1.43482	2.25297	2.19898	2.01802	1.96197	1.93299	1.92498	2.38999	2.45201	2.46801	2.46102	2.16596	2.148
8.05722	8.09425	8.07418	8.02579	8.02239	8.0053	8.0813	8.09863	8.23687	8.31493	8.09218	8.20648	8.191	8.308	8.09722	8.09882			8.0543	0.909489	1.66236	1.38788	1.0987	0.848362	0.779518	1.4105	1.16409	0.957788	0.87587	0.908513	0.526033	0.164504	0.0627345	0.908076	0.545288			1.44225	2.24315	2.19309	2.0249	1.95215	1.92807	1.91909	2.38606	2.45496	2.47293	2.46691	2.15418	2.148
8.10972	8.14672	8.12672	8.10557	8.13141	8.12137	8.13073	8.12784	8.25689	8.30704	8.14173	8.21396	8.19199	8.30502	8.14872	8.17857			8.10672	0.912583	1.67304	1.39868	1.14046	0.839061	0.781111	1.4124	1.1536	0.940106	0.8573	0.909306	0.520916	0.163147	0.060532	0.913351	0.542415			1.45387	2.24201	2.19101	2.02401	1.96692	1.93795	1.92994	2.386	2.45599	2.48394	2.47595	2.154	2.14899
8.1631	8.19313	8.18314	8.1762	8.24029	8.24528	8.17312	8.16208	8.272	8.30296	8.19911	8.23801	8.19598	8.27701	8.1991	8.26423	8.02629	8.17128	8.15513	0.920659	1.67983	1.40305	1.1564	0.869195	0.794722	1.42078	1.14812	0.913633	0.839904	0.917018	0.504175	0.15626	0.0531092	0.92162	0.555506	0.193656	0.149636	1.45974	2.233	2.195	2.02401	1.96698	1.93701	1.93106	2.38701	2.45699	2.487	2.48401	2.147	2.14601
8.20035	8.24117	8.23215	8.24972	8.34616	8.34723	8.21822	8.18952	8.272	8.29022	8.23734	8.24193	8.1901	8.27995	8.23635	8.34854	8.13118	8.27323	8.20218	0.927521	1.69022	1.41125	1.1648	0.899818	0.820807	1.43143	1.14983	0.911035	0.830611	0.923497	0.502224	0.149222	0.0528348	0.928658	0.579375	0.19939	0.155449	1.47126	2.23202	2.19402	2.02695	1.9611	1.93897	1.95263	2.39093	2.45503	2.487	2.48793	2.14602	2.14797
8.2587	8.29473	8.28971	8.32163	8.46838	8.49823	8.26178	8.21786	8.27001	8.28204	8.2967	8.25195	8.19895	8.28398	8.29172	8.41864	8.2285	8.37249	8.24976	0.931699	1.69265	1.41855	1.18148	0.923301	0.845763	1.43196	1.15853	0.909776	0.832271	0.927719	0.501066	0.149389	0.0569685	0.93268	0.576805	0.178598	0.136479	1.47295	2.22802	2.19599	2.02004	1.95404	1.93403	1.92813	2.39498	2.45699	2.49098	2.49695	2.14501	2.148
8.29715	8.34516	8.34017	8.3882	8.55824	8.61631	8.30818	8.2521	8.28104	8.288	8.34014	8.27607	8.20701	8.301	8.33315	8.48417	8.33946	8.40652	8.30315	0.932435	1.69187	1.42299	1.20032	0.97147	0.886634	1.43353	1.15847	0.903964	0.830578	0.927223	0.508647	0.149204	0.0577683	0.934558	0.570107	0.156628	0.0698148	1.47128	2.23799	2.19801	2.02601	1.95496	1.93901	1.93502	2.39899	2.454	2.49401	2.50603	2.15	2.145
8.34824	8.39722	8.39616	8.45303	8.63781	8.71749	8.3681	8.28649	8.29282	8.288	8.38532	8.29965	8.20996	8.30001	8.38128	8.54016	8.49172	8.57744	8.35424	0.927602	1.68786	1.42291	1.20949	1.00799	0.924237	1.42839	1.1572	0.931656	0.843211	0.921575	0.527459	0.15389	0.060509	0.930678	0.562553	0.146038	0.0647754	1.46936	2.23603	2.20293	2.02994	1.94219	1.94196	1.9419	2.39506	2.454	2.49794	2.51684	2.15	2.14401
8.39676	8.45471	8.45172	8.52364	8.70964	8.80655	8.41178	8.33675	8.30096	8.31188	8.43973	8.31691	8.21298	8.3	8.43175	8.60069	8.62732	8.74317	8.41171	0.918029	1.68294	1.4222	1.21086	1.03797	0.962298	1.4214	1.15199	0.934527	0.863637	0.913381	0.530675	0.155054	0.0620822	0.919835	0.537915	0.1556	0.0698536	1.46205	2.23202	2.20698	2.02702	1.942	1.94498	1.94598	2.39898	2.45002	2.50198	2.51601	2.14403	2.14301
8.43815	8.51316	8.50617	8.56221	8.76321	8.88925	8.46715	8.36716	8.35204	8.33311	8.47416	8.33116	8.21705	8.30001	8.47415	8.64918	8.74429	8.87932	8.46316	0.910585	1.67523	1.41417	1.20429	1.06792	0.995242	1.4148	1.14694	0.928041	0.870744	0.907595	0.527207	0.157636	0.0631216	0.910726	0.522179	0.17077	0.0899566	1.45176	2.22996	2.211	2.03202	1.94099	1.93898	1.95304	2.397	2.45503	2.511	2.51701	2.14097	2.14199
8.4891	8.56804	8.563	8.63276	8.83278	8.9745	8.51909	8.42105	8.36576	8.36838	8.52904	8.38505	8.23469	8.30393	8.5251	8.70993	8.8413	8.98809	8.51607	0.898807	1.66033	1.40769	1.20502	1.06788	1.00929	1.40545	1.13637	0.924866	0.865315	0.899089	0.529578	0.173079	0.0670313	0.896038	0.511822	0.180755	0.112307	1.44277	2.21821	2.211	2.03888	1.93707	1.93114	1.96578	2.39798	2.46581	2.511	2.51995	2.13117	2.13905
8.54569	8.62668	8.62068	8.70162	8.91157	9.03567	8.5737	8.46377	8.43263	8.41474	8.58569	8.41583	8.23997	8.30997	8.5787	8.7637	8.9683	9.0964	8.57667	0.886846	1.6565	1.39665	1.20426	1.0735	1.02611	1.39047	1.12525	0.90874	0.858458	0.887514	0.526418	0.170914	0.0707794	0.883926	0.501278	0.120051	0.0981217	1.43669	2.218	2.21796	2.04298	1.93004	1.93896	1.97197	2.40596	2.46699	2.51498	2.52398	2.131	2.13701
8.60318	8.68617	8.67417	8.79605	8.98009	9.09013	8.62918	8.52216	8.48317		8.64517	8.46525	8.24815	8.31507	8.63917	8.81315	8.96505	9.11505	8.63217	0.884013	1.64867	1.39498	1.17736	1.03891	1.03265	1.38985	1.11747	0.89558		0.883453	0.505485	0.170763	0.0746259	0.882354	0.51597	0.138218	0.0932442	1.43202	2.22201	2.22902	2.04401	1.89701	1.94598	1.977	2.41501	2.47401	2.51801		2.13101	2.13598
8.66309	8.74314	8.73015	8.81078	9.00955	9.13138	8.68811	8.57323	8.53915		8.70115	8.54578	8.29824	8.33864	8.69417	8.86324	8.98273	9.12978	8.68815	0.878631	1.64813	1.3915	1.17898	1.05852	1.02867	1.38472	1.11328	0.895432		0.878022	0.510455	0.165106	0.0733	0.877109	0.502986	0.13427	0.0750944	1.42831	2.22496	2.2359	2.04794	1.89897	1.94107	1.97799	2.41796	2.47597	2.52194		2.13494	2.1291
8.72371	8.79077	8.78275	8.87469	9.06374	9.1728	8.74572	8.65162	8.61862		8.7627	8.64552	8.36767	8.50818	8.75371	8.91575	8.99395	9.13299	8.74871	0.881416	1.65278	1.39146	1.17866	1.03974	1.00817	1.38205	1.11964	0.900127		0.8821	0.515396	0.172484	0.129158	0.878483	0.513558	0.134469	0.0602609	1.43025	2.22799	2.25192	2.04601	1.91791	1.95991	1.97601	2.42497	2.48098	2.51901		2.14197	2.12303
8.78318	8.84612	8.83514	8.91105	9.11297	9.18902	8.80616	8.71922	8.69629	8.68032	8.82318	8.74027	8.43726	8.57726	8.81817	8.96708	9.00703	9.13003	8.79815	0.883772	1.65441	1.39695	1.17589	1.03869	0.983155	1.38375	1.10373	0.88432	0.831541	0.884967	0.512431	0.194646	0.151959	0.880227	0.5178	0.149987	0.0618146	1.43588	2.23705	2.26002	2.05501	1.92204	1.96198	1.97099	2.42102	2.47099	2.52295	2.52798	2.14805	2.12296
8.84	8.88433	8.88021	8.92771	9.10416	9.1949	8.85809	8.79074	8.78838	8.78221	8.88	8.82747	8.52054	8.66054	8.87304	8.99255	9.01781	9.13983	8.84714	0.884448	1.65686	1.39982	1.17537	1.01627	0.952558	1.38178	1.11492	0.890757	0.822135	0.883899	0.512843	0.193304	0.151665	0.882588	0.517761	0.142561	0.053624	1.4403	2.25469	2.2659	2.05795	1.93379	1.95414	1.96903	2.42591	2.46805	2.50728	2.52309	2.16569	2.10924
8.90169	8.93475	8.92179	8.95685	9.10798	9.19003	8.91173	8.85667	8.87556	8.87454	8.93771	8.91954	8.61154	8.75353	8.93569	9.01688	9.02397	9.14	8.89576	0.894011	1.66888	1.40544	1.18759	0.995852	0.919635	1.3906	1.11499	0.875439	0.797724	0.891889	0.523665	0.198284	0.15754	0.893435	0.513333	0.138918	0.0544451	1.44836	2.26395	2.26799	2.05601	1.96086	1.95698	1.96303	2.42799	2.46601	2.50601	2.51703	2.17296	2.10999
8.94116	8.98713	8.97412	8.98808	9.12201	9.17394	8.96117	8.92023	8.96332	8.97135	8.97615	9.00026	8.71332	8.84801	8.97816	9.03904	9.02801	9.13696	8.93816	0.903178	1.67972	1.41862	1.19209	0.973535	0.885792	1.39815	1.11844	0.86112	0.789731	0.902006	0.529606	0.185453	0.144939	0.901329	0.512098	0.140502	0.0562492	1.45828	2.26699	2.26999	2.058	1.96202	1.95601	1.95798	2.431	2.46802	2.50799	2.51197	2.172	2.10998
8.99223	9.02739	9.01144	9.01361	9.12594	9.15627	9.01617	8.9929	9.06447	9.08134	9.02329	9.08374	8.81447	8.84997	9.03022	9.05181	9.03194	9.12321	8.98824	0.912036	1.68573	1.42431	1.18465	0.95296	0.864087	1.40434	1.12765	0.880271	0.802616	0.913566	0.537934	0.173559	0.0682859	0.907231	0.517686	0.144263	0.0623677	1.46614	2.26503	2.26803	2.05701	1.96791	1.95797	1.95307	2.431	2.47293	2.50504	2.50313	2.17101	2.10507
9.0298	9.07176	9.05675	9.04185	9.12401	9.13213	9.06971	9.07058	9.16446	9.18444	9.06179	9.16059	8.93236	8.98625	9.06879	9.06592	9.032	9.11902	9.02978	0.918147	1.69358	1.43507	1.18189	0.932381	0.842636	1.41418	1.14681	0.888457	0.822681	0.919926	0.546762	0.159029	0.0719038	0.91288	0.515642	0.146588	0.0621915	1.47371	2.26401	2.26502	2.057	1.96601	1.95203	1.95598	2.42603	2.47499	2.50301	2.50002	2.17001	2.10301
9.07614	9.12313	9.09417	9.06609	9.11998	9.11495	9.12412	9.13719	9.25529	9.29333	9.10416	9.23122	9.06841	9.12449	9.12112	9.07904	9.03504	9.11902	9.08314	0.921135	1.69917	1.4367	1.1754	0.919471	0.844413	1.42062	1.15709	0.920701	0.842614	0.92321	0.552543	0.147964	0.0666591	0.915411	0.513261	0.144852	0.0638163	1.47769	2.264	2.26	2.053	1.96601	1.94998	1.94396	2.42	2.476	2.49996	2.48895	2.17198	2.10599
9.12026	9.16333	9.14908	9.09354	9.11508	9.09828	9.16138	9.19798	9.34647	9.39726	9.15416	9.30182	9.20078	9.27941	9.15838	9.09179	9.0468	9.12589	9.12923	0.922841	1.70199	1.43407	1.16834	0.913411	0.842187	1.42291	1.17002	0.940076	0.869382	0.926475	0.563113	0.149239	0.0631881	0.915626	0.49775	0.13591	0.0594531	1.47925	2.26498	2.25902	2.053	1.96797	1.9441	1.9322	2.41902	2.47502	2.48623	2.47425	2.16708	2.10207
9.16478	9.21873	9.1908	9.11291	9.11002	9.08606	9.22071	9.26169	9.42164	9.49552	9.1958	9.35773	9.34331	9.45614	9.20676	9.10693	9.09775	9.18869	9.17179	0.919178	1.69882	1.43139	1.16377	0.910006	0.84205	1.41671	1.18443	0.976452	0.902538	0.921783	0.575201	0.124562	0.0471391	0.912953	0.489967	0.0867622	0.0387221	1.47337	2.26201	2.25601	2.052	1.97298	1.93902	1.92802	2.419	2.47699	2.48102	2.46604	2.16501	2.10001
9.21913	9.26916	9.24214	9.15009	9.11304	9.08503	9.26916	9.32118	9.50815	9.59127	9.25013	9.40912	9.49433	9.63035	9.25813	9.18705			9.22716	0.920727	1.6936	1.42567	1.15044	0.911053	0.839947	1.41719	1.19706	1.00196	0.925377	0.92167	0.537637	0.11784	0.0571422	0.915995	0.588719			1.4697	2.25599	2.25098	2.04697	1.96899	1.93799	1.92499	2.41797	2.477	2.469	2.45096	2.15899	2.109
9.25939	9.31924	9.28633	9.17955	9.12581	9.09485	9.32121	9.37814	9.55627	9.67671	9.29039	9.44841	9.59842	9.74132	9.30135	9.20276			9.27921	0.916652	1.68379	1.41776	1.14765	0.918428	0.842097	1.40969	1.19252	1.03377	0.946756	0.915375	0.587939	0.14027	0.0834616	0.914256	0.597931			1.46273	2.25403	2.24607	2.03616	1.96604	1.93406	1.92204	2.40913	2.477	2.46801	2.43918	2.15703	2.10801
9.31074	9.37074	9.33177	9.22577	9.16182	9.11888	9.37473	9.43273	9.61371	9.7566	9.33776	9.48681	9.67761	9.83752	9.35573	9.25673			9.32676	0.898929	1.6757	1.4067	1.14182	0.9225	0.841473	1.39363	1.18007	1.02407	0.964263	0.900743	0.569328	0.135257	0.115063	0.893843	0.580916			1.4497	2.25201	2.24202	2.03302	1.96699	1.92604	1.922	2.40403	2.48098	2.46899	2.43303	2.15302	2.11695
9.35718	9.42417	9.38514	9.26918	9.20319	9.16016	9.42516	9.48712	9.66416	9.82317	9.38318	9.5662	9.70714	9.85516	9.40218	9.31418			9.38216	0.897592	1.66819	1.39686	1.12795	0.912743	0.844342	1.38851	1.17365	1.01689	0.977851	0.896096	0.579509	0.188899	0.134357	0.895827	0.576057			1.44425	2.25298	2.23296	2.02698	1.96099	1.92397	1.91998	2.396	2.46799	2.48496	2.42699	2.154	2.11098
9.41697	9.47906	9.43121	9.32602	9.26494	9.21309	9.47711	9.52731	9.71611	9.87707	9.44101	9.62991	9.75321	9.90711	9.46197	9.37201			9.43411	0.894847	1.66613	1.39446	1.12873	0.9168	0.838638	1.38748	1.17161	1.02869	0.978047	0.894714	0.579058	0.123965	0.0914766	0.891691	0.57198			1.43882	2.24808	2.22022	2.02012	1.95707	1.91515	1.9141	2.39502	2.46603	2.47222	2.42405	2.15302	2.10608
9.47769	9.53173	9.48572	9.38271	9.32768	9.28065	9.53172	9.58271	9.76375	9.91779	9.50666	9.69168	9.8117	9.93486	9.52269	9.42672			9.48971	0.894143	1.66628	1.38936	1.11979	0.905699	0.828145	1.3829	1.16924	1.01546	0.971932	0.893735	0.577866	0.121248	0.0525512	0.891192	0.573611			1.43997	2.24899	2.20806	2.02	1.94705	1.91102	1.90704	2.38605	2.46103	2.47598	2.42599	2.14902	2.10799
9.53518	9.57617	9.53917	9.44521	9.40026	9.35229	9.57517	9.66105	9.83705	9.94404	9.56518	9.74311	9.80101	9.932	9.57818	9.50325	9.21424		9.53817	0.896783	1.67181	1.38983	1.11617	0.894463	0.816813	1.39481	1.14623	0.983532	0.956255	0.894991	0.4645	0.11032	0.0478985	0.895054	0.549778	0.199923		1.4435	2.24197	2.20197	2.01098	1.94601	1.91002	1.89999	2.37996	2.46198	2.46098	2.43201	2.14198	2.12498
9.59116	9.62921	9.59319	9.512	9.48474	9.44364	9.62821	9.67677	9.85277	9.95582	9.62215	9.77946	9.80396	9.93101	9.63515	9.5838	9.29086		9.59121	0.900987	1.67523	1.39172	1.11683	0.882518	0.805036	1.40278	1.14624	0.984318	0.9355	0.898636	0.477329	0.113571	0.0474172	0.899592	0.53972	0.194442		1.44812	2.23215	2.19313	2.00509	1.94797	1.91493	1.89606	2.36818	2.45707	2.45607	2.43594	2.13609	2.12007
9.64374	9.68274	9.64773	9.58464	9.57456	9.54749	9.66681	9.68894	9.852	9.96098	9.67375	9.80289	9.80798	9.91707	9.68376	9.66062			9.63877	0.902692	1.6784	1.39323	1.11453	0.866071	0.791496	1.40474	1.16357	0.99244	0.909309	0.900411	0.510447	0.116376	0.0462955	0.901063	0.525669			1.4528	2.231	2.18404	1.99903	1.94103	1.90903	1.89998	2.36402	2.45003	2.45301	2.44098	2.13102	2.11403
9.69216	9.72516	9.69617	9.65823	9.67634	9.66339	9.72011	9.72211	9.88002	9.95397	9.72316	9.82004	9.811	9.91299	9.73416	9.73723			9.68716	0.906785	1.68589	1.40076	1.12215	0.855064	0.785403	1.41126	1.16327	0.960175	0.887746	0.904639	0.511416	0.128606	0.0469232	0.904829	0.535052			1.45996	2.22297	2.18198	1.99501	1.937	1.90301	1.897	2.365	2.44299	2.452	2.44302	2.12697	2.112
9.74115	9.77514	9.74909	9.72976	9.78414	9.7849	9.75441	9.75542	9.88688	9.94614	9.77215	9.83376	9.811	9.91005	9.78315	9.80975			9.73812	0.911361	1.69548	1.40689	1.13499	0.865854	0.789381	1.41897	1.16237	0.949072	0.864482	0.907599	0.513248	0.133623	0.0479326	0.910758	0.535532			1.46932	2.21514	2.17708	1.99697	1.93602	1.90497	1.89798	2.365	2.44005	2.45298	2.4489	2.11914	2.11102
9.79783	9.81787	9.80483	9.80777	9.89567	9.91661	9.80186	9.78691	9.89099	9.93005	9.82484	9.84497	9.81499	9.91	9.83485	9.87979		9.66258	9.77988	0.917781	1.70271	1.41157	1.15268	0.876578	0.805063	1.427	1.15575	0.930605	0.848367	0.912745	0.502712	0.13373	0.0484884	0.918108	0.535171		0.0847532	1.47581	2.21301	2.17501	1.99401	1.93401	1.91098	1.898	2.36899	2.43801	2.45499	2.45398	2.118	2.11499
9.83915	9.86515	9.85517	9.87821	9.9993	10.0284	9.84513	9.8111	9.89199	9.91099	9.87415	9.85908	9.7951	9.907	9.87316	9.97127	9.74041	9.79168	9.82616	0.924049	1.71042	1.41326	1.17897	0.915375	0.82928	1.42837	1.15175	0.921687	0.843605	0.916666	0.495138	0.126486	0.0502166	0.926172	0.555611	0.157687	0.0563776	1.48303	2.22102	2.17901	1.99599	1.92999	1.90102	1.90301	2.36999	2.43399	2.458	2.46302	2.12702	2.11399
9.88631	9.91428	9.91019	9.94601	10.0946	10.1542	9.88541	9.84155	9.88904	9.90706	9.92131	9.88561	9.82555	9.90799	9.92425	10.0567	9.87207	10.0098	9.87725	0.930259	1.71156	1.4193	1.19366	0.945646	0.864306	1.43245	1.152	0.92712	0.858028	0.921834	0.507351	0.128422	0.0523093	0.933266	0.568797	0.156655	0.119356	1.48689	2.2279	2.18097	1.99403	1.92704	1.90691	1.90596	2.36803	2.43203	2.45899	2.47088	2.1339	2.11006
9.92478	9.96074	9.96072	10.0106	10.1984	10.2644	9.93472	9.87183	9.89298		9.96575	9.90986	9.826	9.91198	9.95582	10.1137	10.0072	10.0647	9.92076	0.924901	1.71044	1.41911	1.19934	0.98119	0.901591	1.43155	1.16359	0.932241		0.916232	0.537042	0.136315	0.0548159	0.928249	0.569109	0.13559	0.0536194	1.4862	2.22701	2.181	1.99599	1.91805	1.90799	1.91694	2.36701	2.42603	2.46099		2.12704	2.10602
9.96814	10.0152	10.0132	10.0722	10.2842	10.3633	9.97818	9.90514			10.0061	9.92009	9.82801	9.909	10.0041	10.1671	10.1504	10.2305	9.97316	0.919612	1.70791	1.42179	1.20539	1.01407	0.938725	1.42562	1.15751			0.914834	0.535849	0.139601	0.0565527	0.918872	0.56647	0.139874	0.051295	1.48458	2.21795	2.18601	1.99502	1.91093	1.911	1.93003	2.36897	2.42999			2.12295	2.10699
10.0112	10.0671	10.0631	10.1388	10.343	10.4524	10.034	9.94923			10.0492	9.94752	9.83193	9.90802	10.0453	10.2132	10.2719	10.3843	10.0221	0.910843	1.69975	1.41075	1.20909	1.04928	0.971204	1.41989	1.15317			0.909778	0.535496	0.139905	0.0573757	0.906997	0.54465	0.134789	0.0559391	1.47652	2.20129	2.18797	1.99991	1.89036	1.911	1.94081	2.35917	2.42705			2.10629	2.10503
10.0508	10.1158	10.1128	10.2475	10.4266	10.5306	10.0838	9.97986			10.0888	9.97686	9.83499	9.91099	10.0878	10.2658	10.3825	10.5025	10.0688	0.903404	1.69166	1.41276	1.1935	1.04529	1.00249	1.41246	1.14639			0.904126	0.547165	0.138676	0.0576289	0.897971	0.49729	0.141309	0.078425	1.47093	2.2	2.19397	2	1.87308	1.92095	1.94996	2.358	2.43496			2.105	2.09604
10.1072	10.1652	10.1682	10.2502	10.4562	10.5962	10.1372	10.0301	10.015		10.1412	10.0082	9.83704	9.91102	10.1442	10.3192	10.4611	10.5961	10.1232	0.894522	1.68173	1.40217	1.20437	1.08461	1.02626	1.39955	1.13908	0.915889		0.896869	0.542296	0.140695	0.0588551	0.887705	0.49698	0.166713	0.132094	1.46027	2.20099	2.20302	2.00799	1.89001	1.91301	1.95902	2.36	2.43801	2.48003		2.10298	2.09398
10.1563	10.2202	10.2202	10.3091	10.5161	10.6492	10.1873	10.0763	10.0288		10.1942	10.0583	9.85079	9.9179	10.1923	10.3712	10.4994	10.6305	10.1742	0.885652	1.66908	1.39553	1.20434	1.08769	1.04186	1.3908	1.14255	0.928314		0.887155	0.537738	0.142138	0.0604659	0.879956	0.500074	0.170907	0.136406	1.45005	2.19804	2.21088	2.00603	1.89296	1.91596	1.96393	2.35901	2.44096	2.48985		2.09807	2.08907
10.2097	10.2618	10.2708	10.3618	10.5946	10.6938	10.2398	10.1397			10.2517	10.1117	9.86991	9.92397	10.2467	10.4208	10.505	10.64	10.2268	0.880922	1.66107	1.39028	1.18736	1.073	1.04633	1.38749	1.13567			0.881924	0.535998	0.146738	0.0624904	0.875809	0.524742	0.183958	0.149488	1.44631	2.19999	2.21896	2.01197	1.89101	1.93192	1.96898	2.36796	2.44			2.10198	2.088
10.2672	10.3192	10.3212	10.3991	10.6061	10.7291	10.2922	10.2012			10.3052	10.1793	9.92025	9.95165	10.3032	10.4742	10.5391		10.2782	0.876285	1.65729	1.38664	1.18504	1.07196	1.03759	1.38118	1.14825			0.87665	0.537055	0.160566	0.0674752	0.871899	0.545551	0.18962		1.4445	2.20001	2.23304	2.01502	1.89501	1.93201	1.969	2.37704	2.43604			2.10401	2.08097
[truncated: 64 more columns]
