# Supplementary material for: Kinematic Validation of a Multi-Kinect v2 Instrumented 10-Meter Walkway for Quantitative Gait Assessments
Source: PLoS One. 2015 Oct 13;10(10):e0139913. doi: 10.1371/journal.pone.0139913 (PMC4603795; doi:10.1371/journal.pone.0139913)
Supplement: S1 Data — (ZIP) [file pone.0139913.s001.zip › S1_Data/pp20_trial4.xls]

## Sheet: Sheet1
Kinect(x) SpineBase	Kinect(x) Head	Kinect(x) ShoulderLeft	Kinect(x) ElbowLeft	Kinect(x) WristLeft	Kinect(x) HandLeft	Kinect(x) ShoulderRight	Kinect(x) ElbowRight	Kinect(x) WristRight	Kinect(x) HandRight	Kinect(x) HipLeft	Kinect(x) KneeLeft	Kinect(x) AnkleLeft	Kinect(x) FootLeft	Kinect(x) HipRight	Kinect(x) KneeRight	Kinect(x) AnkleRight	Kinect(x) FootRight	Kinect(x) SpineShoulder	Kinect(y) SpineBase	Kinect(y) Head	Kinect(y) ShoulderLeft	Kinect(y) ElbowLeft	Kinect(y) WristLeft	Kinect(y) HandLeft	Kinect(y) ShoulderRight	Kinect(y) ElbowRight	Kinect(y) WristRight	Kinect(y) HandRight	Kinect(y) HipLeft	Kinect(y) KneeLeft	Kinect(y) AnkleLeft	Kinect(y) FootLeft	Kinect(y) HipRight	Kinect(y) KneeRight	Kinect(y) AnkleRight	Kinect(y) FootRight	Kinect(y) SpineShoulder	Kinect(z) SpineBase	Kinect(z) Head	Kinect(z) ShoulderLeft	Kinect(z) ElbowLeft	Kinect(z) WristLeft	Kinect(z) HandLeft	Kinect(z) ShoulderRight	Kinect(z) ElbowRight	Kinect(z) WristRight	Kinect(z) HandRight	Kinect(z) HipLeft	Kinect(z) KneeLeft
0.0809762	0.175952	0.151952	0.112936	0.173968	0.185976	0.157984	0.131992	0.201968	0.233968	0.120976	0.0499682	-0.024	0.085	0.125976	0.045	-0.03	0.056	0.134936	0.906092	1.69645	1.44153	1.193	0.929483	0.845038	1.43595	1.15878	0.937838	0.855993	0.907471	0.541676	0.161165	0.0544254	0.902433	0.54635	0.168485	0.0638041	1.46923	2.25801	2.27002	2.08902	2.00698	1.97901	1.97501	2.44098	2.50298	2.50901	2.49801	2.17001	2.13701
0.0840072	0.183007	0.155017	0.113012	0.177	0.186007	0.164014	0.136014	0.202014	0.240014	0.124007	0.0500096	-0.0240024	0.085	0.129007	0.0450072	-0.0299928	0.056	0.135022	0.905507	1.6957	1.44301	1.19398	0.926211	0.845961	1.43467	1.16404	0.942647	0.856735	0.906957	0.541241	0.16174	0.0541403	0.901807	0.545875	0.16914	0.064578	1.46863	2.257	2.268	2.088	2.00699	1.978	1.975	2.439	2.502	2.509	2.496	2.169	2.137
0.0869416	0.185942	0.161864	0.117903	0.177	0.188942	0.169883	0.141883	0.207883	0.245883	0.126942	0.0539221	-0.0249805	0.085	0.131942	0.0479416	-0.0270584	0.056	0.143825	0.904441	1.69473	1.44009	1.19089	0.926789	0.84645	1.4318	1.16847	0.945689	0.858956	0.905891	0.537602	0.165829	0.0542675	0.900771	0.543939	0.173395	0.0637662	1.46784	2.25602	2.26604	2.08604	2.00112	1.978	1.97402	2.43704	2.50004	2.50704	2.49404	2.16802	2.13896
0.089977	0.191954	0.167954	0.120977	0.179977	0.189	0.174962	0.146962	0.213954	0.252946	0.127	0.059954	-0.0210306	0.085	0.135969	0.050977	-0.029977	0.0540153	0.147969	0.90318	1.69373	1.43912	1.1923	0.926582	0.84513	1.43324	1.17573	0.943349	0.856202	0.905364	0.536458	0.165205	0.0547463	0.898587	0.544555	0.173063	0.0642164	1.46728	2.25501	2.26402	2.08402	2.00001	1.97701	1.974	2.43898	2.49504	2.50502	2.49202	2.168	2.13702
0.0930244	0.206039	0.179027	0.125029	0.185037	0.195017	0.196015	0.157024	0.224024	0.265032	0.134022	0.0630244	-0.0209927	0.085	0.143015	0.0540122	-0.0270024	0.057	0.157041	0.901098	1.69101	1.43616	1.19227	0.921148	0.837882	1.42912	1.1769	0.947672	0.862146	0.903007	0.534794	0.15656	0.0541304	0.896869	0.544046	0.172035	0.0645783	1.46673	2.25399	2.26299	2.08398	2.00198	1.97198	1.96898	2.429	2.492	2.50199	2.48799	2.16599	2.13599
0.102829	0.221726	0.189812	0.136795	0.199743	0.20188	0.201897	0.166829	0.233829	0.277778	0.142846	0.072829	-0.0180513	0.085	0.148897	0.0589145	-0.0279829	0.057	0.173709	0.900245	1.69086	1.43561	1.18664	0.920364	0.838598	1.42703	1.16977	0.948486	0.860381	0.901889	0.536481	0.15656	0.0543069	0.896349	0.54232	0.169976	0.0638821	1.46569	2.25105	2.25809	2.07712	1.99512	1.96414	1.95917	2.42703	2.492	2.49807	2.48407	2.16305	2.13207
0.108954	0.227954	0.199924	0.144939	0.199008	0.204977	0.212916	0.176924	0.246901	0.287924	0.149947	0.0819315	-0.018	0.085	0.158924	0.0639619	-0.028	0.057	0.179954	0.89897	1.68936	1.43346	1.18102	0.920032	0.835782	1.42551	1.1706	0.948351	0.861918	0.901126	0.534694	0.154823	0.0533176	0.894544	0.541208	0.165812	0.0640288	1.46574	2.24902	2.25602	2.07402	1.98905	1.96003	1.95801	2.427	2.48803	2.49701	2.48102	2.16102	2.12902
0.123064	0.254044	0.206093	0.15601	0.20101	0.20402	0.238069	0.191084	0.271039	0.305054	0.159069	0.0860935	-0.0179803	0.088	0.173044	0.0700935	-0.028	0.0570148	0.200059	0.896666	1.68315	1.43229	1.1783	0.919552	0.834048	1.42204	1.16138	0.94315	0.862019	0.898036	0.533645	0.154653	0.0535103	0.893177	0.537313	0.162812	0.0639184	1.46482	2.24798	2.24798	2.07197	1.98898	1.95598	1.94396	2.418	2.48699	2.49297	2.47896	2.157	2.12797
0.135748	0.262825	0.224631	0.157961	0.202961	0.207922	0.251728	0.20767	0.278845	0.315786	0.172728	0.104631	-0.0140776	0.088	0.181825	0.0886312	-0.028	0.0599418	0.211767	0.893905	1.68023	1.42839	1.17704	0.918001	0.835717	1.41963	1.15952	0.939228	0.851813	0.895177	0.536689	0.151297	0.0535688	0.890552	0.527907	0.161212	0.0636062	1.4591	2.24408	2.24408	2.06514	1.98508	1.95208	1.93616	2.418	2.48504	2.48712	2.47116	2.15602	2.12212
0.141952	0.2878	0.243848	0.168912	0.203992	0.208992	0.27184	0.230816	0.289912	0.332864	0.17796	0.107976	-0.011024	0.088	0.19192	0.110824	-0.017088	0.06	0.233824	0.891678	1.68005	1.4265	1.17082	0.916422	0.837377	1.41662	1.16252	0.939547	0.849209	0.893086	0.539042	0.147322	0.0535303	0.888238	0.522125	0.156418	0.0634314	1.4574	2.24202	2.23606	2.05905	1.97706	1.94406	1.92906	2.41403	2.48103	2.487	2.46902	2.15104	2.12101
0.15702	0.312038	0.263056	0.190027	0.209007	0.208004	0.30002	0.243036	0.330007	0.345047	0.193029	0.110013	-0.00800666	0.0879933	0.206022	0.156131	-0.00695336	0.0670155	0.256049	0.885795	1.67395	1.42238	1.17265	0.917913	0.828058	1.40755	1.16783	0.914369	0.846712	0.887773	0.537693	0.146531	0.0535197	0.881857	0.503947	0.14891	0.0557912	1.45131	2.23299	2.232	2.053	1.96698	1.93898	1.91499	2.40199	2.47399	2.481	2.47299	2.14299	2.12099
0.165844	0.328706	0.287567	0.201792	0.211948	0.209965	0.308844	0.258723	0.332948	0.365637	0.205775	0.115896	-0.0109481	0.0850519	0.215827	0.213979	0.0136365	0.0738788	0.277619	0.883501	1.66418	1.41583	1.16441	0.910236	0.822577	1.40764	1.15796	0.914124	0.843359	0.884586	0.538967	0.151512	0.0533923	0.880425	0.506849	0.139938	0.0430548	1.44339	2.23005	2.23003	2.05202	1.95914	1.92819	1.91107	2.39905	2.46909	2.48002	2.47005	2.13809	2.11609
0.188822	0.372659	0.304868	0.229783	0.225892	0.23183	0.332814	0.278845	0.346892	0.383861	0.224853	0.121954	-0.011	0.085	0.23783	0.270566	0.0388063	0.0948373	0.307768	0.880106	1.65271	1.41028	1.15871	0.904454	0.822629	1.40397	1.1591	0.905577	0.831433	0.881186	0.54157	0.151699	0.0531419	0.877205	0.517517	0.134958	0.0377	1.43711	2.22305	2.22603	2.04208	1.95007	1.91609	1.90306	2.39503	2.46602	2.47901	2.47099	2.13205	2.11402
0.208045	0.396079	0.356042	0.266072	0.251121	0.253084	0.357045	0.285025	0.36302	0.390005	0.247045	0.137007	-0.0109926	0.085	0.255042	0.328126	0.0921411	0.151129	0.333074	0.874994	1.64278	1.3976	1.15963	0.901423	0.810213	1.39786	1.1455	0.901336	0.832202	0.874204	0.54673	0.152135	0.0532205	0.873835	0.528303	0.147972	0.0510316	1.4284	2.216	2.222	2.033	1.94899	1.908	1.90299	2.39	2.46399	2.48101	2.47901	2.125	2.105
0.225647	0.427373	0.372667	0.294432	0.29904	0.286334	0.374647	0.294804	0.370843	0.391961	0.264647	0.139941	-0.00805877	0.085	0.271667	0.378001	0.147883	0.201981	0.362412	0.868784	1.63401	1.39304	1.15428	0.874793	0.803504	1.38833	1.14123	0.884017	0.82123	0.867867	0.546554	0.150179	0.0534259	0.868075	0.537261	0.152656	0.0556279	1.41739	2.21796	2.222	2.03104	1.94312	1.90604	1.89908	2.39098	2.46008	2.4859	2.48292	2.12598	2.10402
0.248824	0.479603	0.42758	0.352557	0.359542	0.342572	0.407748	0.310878	0.371	0.387038	0.290801	0.159847	-0.008	0.0879771	0.294824	0.421672	0.227397	0.288343	0.394756	0.859699	1.61933	1.37631	1.13317	0.85612	0.786867	1.38229	1.13855	0.877577	0.815959	0.85738	0.547145	0.150329	0.0531025	0.860517	0.542412	0.15665	0.0609795	1.40686	2.21304	2.22002	2.03795	1.943	1.91195	1.90892	2.38405	2.45504	2.486	2.49094	2.12104	2.10102
0.269074	0.5191	0.45711	0.399139	0.412196	0.418203	0.436089	0.33405	0.372976	0.379978	0.316057	0.174024	-0.008	0.088	0.312079	0.496136		0.390337	0.435074	0.851572	1.60734	1.3632	1.13607	0.836602	0.766098	1.37119	1.10264	0.87729	0.806061	0.848476	0.54671	0.150479	0.0522777	0.853379	0.538646		0.073522	1.3907	2.20999	2.221	2.03901	1.94201	1.93003	1.91805	2.38501	2.46199	2.48903	2.50101	2.12	2.1
0.299516	0.560345	0.502282	0.456095	0.49272	0.501674	0.472423	0.354672	0.363156	0.37114	0.339626	0.183844	-0.008	0.088	0.344485	0.552111	0.439096	0.5288	0.465516	0.840073	1.58988	1.35178	1.0925	0.829139	0.744749	1.35546	1.12099	0.856618	0.794346	0.838646	0.53855	0.149948	0.051335	0.840455	0.540983	0.156515	0.0661373	1.37963	2.20705	2.221	2.04195	1.94791	1.94181	1.93867	2.39091	2.45905	2.50278	2.50395	2.12	2.1
0.333723	0.608609	0.548625	0.508577	0.572357	0.607145	0.501764	0.367894	0.363992	0.363065	0.372731	0.205821	-0.00502443	0.088	0.380707	0.610528	0.55308	0.663909	0.51956	0.819855	1.57368	1.33672	1.11591	0.819121	0.743478	1.34422	1.08057	0.854574	0.792186	0.808209	0.530604	0.15111	0.0514787	0.82923	0.550324	0.157987	0.0712669	1.36138	2.21394	2.22695	2.04101	1.95494	1.95886	1.95785	2.39199	2.46495	2.50598	2.51392	2.12694	2.1
0.367108	0.657082	0.582125	0.573153	0.678261	0.710273	0.547118	0.382071	0.362007	0.359	0.405115	0.170052	-0.000976494	0.0880071	0.414106	0.661115	0.658244	0.786242	0.550118	0.810465	1.55166	1.32258	1.07808	0.819147	0.749654	1.33126	1.08974	0.857677	0.787166	0.797695	0.454139	0.149831	0.0513815	0.823035	0.536987	0.164424	0.0740588	1.34958	2.231	2.23202	2.04503	1.95898	1.96703	1.97804	2.392	2.46401	2.51002	2.52203	2.138	2.101
0.412106	0.69132	0.63397	0.636737	0.786842	0.823745	0.596028	0.411417	0.364942	0.359	0.453048	0.191572	0.00880562	0.0909417	0.458125	0.709048	0.759978	0.886998	0.599028	0.800027	1.53612	1.31174	1.08675	0.817934	0.759445	1.31717	1.09327	0.848159	0.785395	0.787199	0.466102	0.146281	0.0519978	0.812431	0.502554	0.149614	0.0777075	1.32927	2.231	2.24181	2.05579	1.95214	1.97975	1.99663	2.39298	2.4689	2.51981	2.53279	2.13604	2.101
0.466586	0.760471	0.689578	0.713418	0.857471	0.931188	0.650586	0.457647	0.388816	0.383808	0.506594	0.233678	0.0159464	0.091	0.515563	0.763586	0.842379	0.973349	0.65954	0.789589	1.52311	1.29582	1.05495	0.872776	0.78948	1.30153	1.1147	0.830396	0.78404	0.776699	0.469625	0.14238	0.0498467	0.802584	0.539083	0.144755	0.0840813	1.31749	2.24489	2.24795	2.06195	1.95895	1.97901	2.00792	2.39697	2.4819	2.53687	2.54292	2.14692	2.101
0.525094	0.814316	0.754308	0.773431	0.925478	1.01943	0.707299				0.564111	0.285214	0.0291153	0.0980854	0.573064	0.820154	0.856026	0.979137	0.710273	0.78465	1.5139	1.28874	1.08773	0.909871	0.822414	1.28606				0.773331	0.469783	0.13885	0.0438442	0.796178	0.544995	0.138542	0.0785619	1.31391	2.2578	2.25905	2.07302	1.94698	1.96808	2.01507	2.40704				2.15983	2.106
0.54668	0.886924	0.824953	0.872531	1.03537	1.11853	0.775982	0.553909	0.479171	0.4712	0.589622	0.334273	0.0556073	0.117709	0.587782	0.855476	0.861913	1.01053	0.773069	0.789331	1.51227	1.29064	1.05856	0.896419	0.837161	1.29511	1.11373	0.861956	0.812662	0.787332	0.463503	0.127311	0.0310299	0.791076	0.550705	0.141408	0.0583299	1.31106	2.21267	2.26984	2.07793	1.94207	1.98672	2.03077	2.41587	2.49683	2.55697	2.5639	2.12058	2.10699
0.61368	0.955675	0.898651	0.918785	1.0778	1.17772	0.84368	0.62367	0.547675	0.534699	0.661656	0.508169	0.193341	0.336949	0.647713	0.904766	0.875933	1.011	0.850632	0.796187	1.51559	1.29483	1.09987	0.929659	0.862101	1.29212	1.11066	0.885759	0.821231	0.799174	0.538987	0.219417	0.153004	0.79315	0.556025	0.143202	0.0575622	1.31786	2.22195	2.28294	2.08596	1.95195	1.99098	2.02503	2.42595	2.51292	2.55999	2.57495	2.13592	2.11098
0.68125	1.03523	0.972204	0.990194	1.13711	1.23209	0.915253	0.700276	0.630348	0.627338	0.732213	0.610345	0.283335	0.426322	0.719253	0.946046	0.883046	1.008	0.922233	0.806713	1.52796	1.31374	1.12428	0.93537	0.869603	1.29425	1.10548	0.874164	0.810907	0.806412	0.525933	0.219291	0.153153	0.806713	0.520159	0.143318	0.0562371	1.32601	2.24205	2.296	2.09403	1.95298	1.98898	2.01795	2.438	2.52004	2.56504	2.57601	2.15502	2.10603
0.755729	1.10285	1.03296	1.04801	1.16945	1.25757	0.990712	0.782595	0.734227	0.728277	0.795913	0.713244	0.383294	0.522361	0.794712	0.959766	0.896766	1.008	0.991813	0.816562	1.53544	1.32313	1.13289	0.929313	0.864536	1.31129	1.11801	0.860474	0.801029	0.813047	0.514888	0.216684	0.151085	0.819541	0.513867	0.142661	0.0553649	1.33444	2.25577	2.29698	2.10187	1.94808	1.98212	2.00227	2.43702	2.53082	2.57582	2.57797	2.16188	2.11387
0.811742	1.17367	1.09471	1.07388	1.18493	1.259	1.05072	0.871588	0.838517	0.852424	0.856719	0.811546	0.475574	0.61756	0.854724	0.987869	0.904963	1.008	1.05969	0.828933	1.54895	1.33201	1.1456	0.92505	0.852954	1.31125	1.11944	0.871636	0.794958	0.827224	0.515417	0.223368	0.156634	0.829783	0.508953	0.139684	0.0536281	1.34466	2.26297	2.30596	2.10996	1.95994	1.97304	1.98408	2.44397	2.54195	2.57799	2.577	2.17096	2.11101
0.872195	1.24224	1.16118	1.10111	1.193	1.24392	1.12324	0.970314	0.972431	0.98949	0.910185	0.939418	0.614548		0.918217	1.00206	0.908	1.006	1.12623	0.837743	1.55251	1.34328	1.15371	0.918591	0.837841	1.31611	1.11371	0.862306	0.787394	0.839029	0.512037	0.211113		0.835366	0.506393	0.13985	0.0525875	1.35448	2.26401	2.30799	2.10898	1.95499	1.95598	1.96092	2.449	2.54898	2.57695	2.56395	2.17101	2.12201
0.931137	1.31395	1.21422	1.13451	1.19399	1.21837	1.19594	1.0656	1.10309	1.13783	0.96618	1.06614	0.780569	0.797338	0.984036	1.01974	0.908	1.006	1.19499	0.847724	1.562	1.353	1.15736	0.906635	0.822909	1.32249	1.11097	0.870214	0.788543	0.850995	0.523285	0.184894	0.0699679	0.843097	0.501314	0.139978	0.0518311	1.36473	2.26597	2.30504	2.1021	1.95106	1.9491	1.93735	2.44999	2.5421	2.56123	2.5502	2.17396	2.12594
1.00165	1.37967	1.27868	1.15888	1.18306	1.18517	1.27361	1.16351	1.24429	1.29919	1.03167	1.19038		1.02286	1.05266	1.05482	0.917949	1.00501	1.26764	0.84974	1.56791	1.35318	1.15097	0.899456	0.818153	1.32033	1.1115	0.873753	0.801056	0.853846	0.537668		0.0648705	0.844215	0.497778	0.135055	0.0500092	1.36399	2.28192	2.30102	2.102	1.95001	1.92811	1.91312	2.45	2.53902	2.54011	2.52612	2.18793	2.12401
1.06618	1.44516	1.34015	1.19906	1.16898	1.14895	1.35019	1.27426	1.37336	1.45341	1.09917	1.31128	1.18254	1.26766	1.11819			1.01306	1.33217	0.850844	1.56975	1.35242	1.14559	0.897189	0.823505	1.32136	1.10663	0.896641	0.823157	0.854368	0.528856	0.14892	0.0618708	0.845831			0.0475007	1.36325	2.28801	2.29399	2.09599	1.94399	1.90797	1.89295	2.44599	2.53399	2.52696	2.50391	2.18801	2.12799
1.13577	1.50593	1.39798	1.2216	1.16114	1.12935	1.42075	1.37227	1.50861	1.61023	1.16287	1.4191	1.38935	1.51758	1.18875	1.1411		1.03462	1.39587	0.841092	1.56438	1.33969	1.14097	0.904432	0.844529	1.30884	1.10455	0.916165	0.852551	0.845949	0.530973	0.126192	0.0545886	0.834991	0.469927		0.0401793	1.35324	2.28997	2.29105	2.09403	1.94007	1.89621	1.87433	2.44403	2.53007	2.51029	2.47059	2.19095	2.12603
1.21045	1.57151	1.46153	1.26468	1.16001	1.12602	1.49048	1.46134	1.62911	1.75096	1.24241	1.5133	1.56768	1.71653	1.26146	1.21743			1.46151	0.83162	1.55933	1.33122	1.14583	0.913771	0.870805	1.30212	1.09575	0.935209	0.896135	0.836054	0.521422	0.157908	0.0879574	0.826155	0.512372			1.34586	2.27908	2.28405	2.09102	1.94	1.89302	1.86507	2.43904	2.53	2.50007	2.44122	2.17512	2.13096
1.29325	1.63917	1.53418	1.31917	1.20815	1.16615	1.5712	1.56023		1.85721	1.32025	1.62325	1.71321	1.87723	1.35124	1.26516			1.5362	0.830166	1.56485	1.3342	1.16165	0.969479	0.905301	1.30726	1.10396		0.946681	0.835074	0.490214	0.168944	0.113223	0.824236	0.527798			1.34962	2.273	2.27497	2.08498	1.94298	1.88801	1.86902	2.42699	2.52999		2.41998	2.17499	2.131
1.38736	1.70486	1.60477	1.38486	1.26403	1.22399	1.64865	1.64748		1.93662	1.41633	1.71933	1.79163	1.9635	1.44438				1.6107	0.836087	1.57342	1.33878	1.177	0.988253	0.924771	1.31188	1.10704		0.985376	0.836613	0.491851	0.16662	0.125732	0.834354				1.35752	2.273	2.26419	2.0791	1.93514	1.88997	1.87785	2.42307	2.52509		2.41115	2.17107	2.13002
1.48522	1.77941	1.68338	1.46338	1.3394	1.29742	1.72638	1.72142		2.00843	1.51323	1.7825	1.8307	1.98385	1.54024	1.41034			1.68541	0.83745	1.5842	1.33996	1.1796	0.988868	0.919634	1.32139	1.12084		1.00636	0.836759	0.592519	0.164219	0.110346	0.836841	0.562196			1.36721	2.26903	2.24813	2.07106	1.93401	1.89298	1.88197	2.41506	2.52302		2.40207	2.16306	2.12901
1.58922	1.85719	1.77321	1.56826	1.44833	1.40436	1.8092	1.79113	1.98995	2.05909	1.61622	1.86214	1.88201	2.007	1.64323	1.52931			1.77421	0.840556	1.60032	1.34382	1.17235	0.962764	0.89373	1.33068	1.14587	1.03544	1.0023	0.837687	0.510079	0.126696	0.077311	0.841975	0.557754			1.37803	2.27102	2.23699	2.05798	1.93101	1.889	1.87501	2.411	2.54195	2.44105	2.40705	2.16503	2.13198
1.67334	1.93153	1.85244	1.66901	1.57549	1.54326	1.88746	1.84004	1.97235	2.09234	1.7023	1.91594	1.88494	2.007	1.73028	1.64865			1.8554	0.846718	1.61381	1.35035	1.15447	0.92983	0.851719	1.34841	1.15121	0.966461	0.970517	0.844192	0.513659	0.121179	0.058501	0.84757	0.544021			1.38806	2.27688	2.23308	2.04917	1.93296	1.889	1.87794	2.41002	2.52337	2.46061	2.42465	2.17481	2.12415
1.75738	2.01935	1.94432	1.804	1.73581	1.71969	1.96443	1.88467	2.0246	2.11087	1.79035	1.95472	1.88798	2.007	1.81339	1.77407			1.9374	0.85215	1.62567	1.35516	1.13036	0.875256	0.805869	1.35907	1.15097	0.965954	0.925603	0.850384	0.517899	0.119244	0.0556884	0.852007	0.527522			1.39658	2.277	2.22903	2.04701	1.92605	1.889	1.88396	2.40603	2.49719	2.47589	2.44783	2.17301	2.12301
1.8432	2.09221	2.02223	1.92434	1.91353	1.9235	2.03919	1.94012	2.04502	2.10896	1.87022	1.99909	1.891	2.00698	1.8962	1.90433			2.0182	0.858611	1.6378	1.36466	1.11447	0.85908	0.775888	1.37169	1.14437	0.937184	0.882164	0.857922	0.51345	0.121861	0.053883	0.85711	0.518654			1.40702	2.26597	2.234	2.04703	1.93703	1.90406	1.90111	2.41001	2.50401	2.49405	2.47707	2.16797	2.11899
1.91869	2.17162	2.10752	2.05178	2.11352	2.11271	2.10879	1.98521	2.05385	2.09327	1.95158	2.03242	1.891	2.00012	1.9707	2.02785		1.78824	2.0927	0.859003	1.64324	1.36246	1.12051	0.836739	0.771418	1.3752	1.14145	0.91996	0.861018	0.858529	0.502353	0.122076	0.0512656	0.857218	0.516232		0.059738	1.41274	2.25519	2.23498	2.05683	1.94978	1.92562	1.94327	2.41197	2.50695	2.51268	2.50256	2.15522	2.11507
2.01229	2.25834	2.19732	2.18003	2.29761	2.35119	2.18145	2.03661	2.06095	2.09002	2.0443	2.09056	1.90886	2	2.06032	2.19374	1.97243	2.01529	2.17934	0.860102	1.64069	1.35965	1.1293	0.887269	0.791108	1.37242	1.12882	0.899197	0.850726	0.855682	0.495402	0.13247	0.0524406	0.862132	0.551092	0.160621	0.0657563	1.41092	2.2808	2.23897	2.05998	1.96191	1.93692	1.95095	2.41994	2.51494	2.52491	2.52582	2.17782	2.11004
2.10019	2.33522	2.28824	2.29936	2.44338	2.51947	2.26222	2.09116	2.07806	2.09005	2.13221	2.14812	1.92504	2.007	2.14919	2.32832	2.1897	2.27373	2.25924	0.853478	1.63319	1.35304	1.13185	0.946806	0.850763	1.36145	1.13683	0.908456	0.84739	0.84436	0.504002	0.126099	0.0421157	0.860369	0.554922	0.138609	0.0570473	1.40421	2.29088	2.24601	2.06602	1.96896	1.94705	1.98006	2.41898	2.51801	2.54406	2.54806	2.1849	2.10099
2.17158	2.41835	2.37625	2.43432	2.58421	2.69159	2.34339	2.14984	2.10153	2.10961	2.20947	2.19409	1.93873	2.007	2.21862	2.44567	2.44788	2.54561	2.34627	0.830633	1.62452	1.34622	1.14355	0.971128	0.907211	1.35414	1.14451	0.917893	0.865981	0.822082	0.493518	0.129395	0.0405118	0.837749	0.555606	0.163977	0.0634628	1.39244	2.24687	2.24992	2.07483	1.95233	1.96465	2.00353	2.41312	2.51996	2.56459	2.56859	2.14872	2.0961
2.2623	2.50335	2.47028	2.54813	2.72988	2.84681	2.43331	2.22839	2.14665	2.1477	2.30724	2.24957	1.97968	2.007	2.30136	2.56409	2.66335	2.78219	2.43631	0.837076	1.62027	1.34521	1.15905	1.01513	0.974679	1.34148	1.1508	0.945584	0.885916	0.840095	0.522064	0.169129	0.0548472	0.832339	0.52755	0.13514	0.0906476	1.39093	2.25195	2.26191	2.08492	1.94505	1.97691	2.01293	2.40903	2.52298	2.57492	2.58884	2.15495	2.09203
2.36727	2.59723	2.57325	2.65227	2.85428	2.99321	2.53125	2.31923	2.22413		2.40528	2.31521	2.02418	2.16619	2.40927	2.66323	2.81518	2.93816	2.52925	0.840853	1.62015	1.34537	1.16637	1.04781	1.0242	1.35507	1.17343	0.962229		0.842169	0.536643	0.199677	0.14681	0.837576	0.526696	0.134973	0.0966847	1.39317	2.24899	2.27804	2.08602	1.93999	1.97901	2.029	2.40203	2.52202	2.58501		2.15099	2.09599
2.47218	2.68743	2.6713	2.75718	2.96114	3.07557	2.62635	2.40747	2.27315		2.51214	2.39659	2.09281	2.23776	2.51319	2.75343	2.88282	3.00189	2.62435	0.838	1.61991	1.3497	1.17303	1.06063	1.04836	1.34031	1.17044	1.0004		0.841718	0.545575	0.217874	0.166046	0.832351	0.528892	0.136159	0.0830471	1.39455	2.24409	2.29373	2.0919	1.93607	1.98195	2.029	2.41183	2.5279	2.58991		2.14609	2.09305
2.58218	2.7813	2.76033	2.84137	3.04041	3.14746	2.73022	2.51023	2.38813		2.61821	2.50618	2.18927		2.62318	2.85027	2.91278	3.0427	2.72326	0.835568	1.62233	1.35051	1.1762	1.05477	1.03393	1.33803	1.17389	0.986838		0.839844	0.547278	0.238763		0.829372	0.516892	0.129213	0.0549819	1.39962	2.24698	2.30988	2.09498	1.93402	1.97406	2.02007	2.41696	2.53296	2.5771		2.14699	2.09697
2.69258	2.84059	2.83658	2.88053	3.05751	3.161	2.79709	2.6046	2.54765	2.59091	2.72908	2.65413	2.3282	2.49709	2.73158	2.94155	2.94999	3.04549	2.79458	0.845886	1.62294	1.35742	1.18258	1.02585	0.976574	1.33661	1.1448	0.928063	0.840403	0.850391	0.522772	0.232821	0.18507	0.839711	0.512332	0.134109	0.0555089	1.4039	2.2335	2.27901	2.07099	1.91595	1.93149	1.96297	2.4055	2.50999	2.54301	2.52001	2.144	2.09551
2.78064	2.93109	2.92268	2.9319	3.08198	3.1703	2.89052	2.72152	2.70077	2.7553	2.81861	2.7818	2.45922	2.61729	2.82013	2.98265	2.95147	3.0455	2.88655	0.850757	1.63683	1.36934	1.17748	0.994508	0.929185	1.35141	1.14079	0.905054	0.819236	0.855311	0.514533	0.205801	0.143592	0.844371	0.540131	0.13274	0.0539411	1.4179	2.23742	2.28195	2.06806	1.89884	1.92709	1.94096	2.40551	2.50608	2.54056	2.50631	2.14743	2.09844
2.87011	2.99997	3.0117	2.9895	3.10825	3.16109	2.98912	2.84838	2.88139	2.95788	2.90623	2.91828	2.61212	2.69124	2.91963	3.01026	2.95497	3.04402	2.95904	0.891864	1.65554	1.38301	1.17763	0.946838	0.8828	1.36088	1.13421	0.910459	0.827625	0.865993	0.509553	0.175655	0.0746656	0.859415	0.527042	0.133157	0.0521185	1.43361	2.22096	2.22308	2.06751	1.92529	1.92401	1.92414	2.40004	2.49064	2.5187	2.47434	2.15792	2.098
2.95797	3.09597	3.08697	3.02598	3.089	3.09401	3.07797	2.99496	3.08795	3.14895	2.98898	3.09896	2.89693	2.96292	3.00197	3.02899	2.96	3.04	3.05897	0.912054	1.67169	1.41197	1.17747	0.917351	0.847195	1.3777	1.16087	0.938362	0.859931	0.918674	0.521046	0.141764	0.063463	0.902895	0.505571	0.150701	0.0606416	1.44956	2.224	2.217	2.034	1.902	1.906	1.89	2.367	2.452	2.44901	2.44001	2.139	2.09
3.03934	3.1793	3.1654	3.07794	3.08116	3.06362	3.17208	3.12338	3.235	3.33618	3.0674	3.23326	3.12436	3.18644	3.08432	3.04566	2.97764	3.0449	3.14328	0.923565	1.68195	1.41876	1.17143	0.914312	0.849679	1.39381	1.1718	0.966045	0.906137	0.927902	0.526097	0.150894	0.0619998	0.916404	0.506119	0.135245	0.0597384	1.45893	2.224	2.21112	2.02616	1.90886	1.89424	1.88314	2.35818	2.4373	2.43038	2.4008	2.14096	2.0949
3.12906	3.27401	3.25308	3.11264	3.08001	3.04321	3.27691	3.25265	3.39137	3.55373	3.15805	3.36166	3.3447	3.45123	3.17505	3.07371	3.00274	3.07864	3.23504	0.935436	1.68006	1.41653	1.18341	0.915477	0.864196	1.39381	1.18553	0.997561	0.940841	0.939113	0.524815	0.156611	0.0667393	0.928623	0.514926	0.143261	0.0608678	1.45595	2.22301	2.19715	2.02204	1.91197	1.89103	1.87805	2.35206	2.42513	2.42109	2.35448	2.13704	2.095
3.2329	3.37291	3.34492	3.17894	3.10697	3.06398	3.3879	3.39986	3.57183	3.72384	3.25791	3.49188	3.5628	3.70377	3.2839	3.14094			3.33491	0.939926	1.66755	1.40024	1.19039	0.986704	0.908059	1.389	1.17616	1.01989	1.00051	0.940898	0.53557	0.181357	0.118991	0.935674	0.543064			1.44834	2.218	2.18501	2.01201	1.90601	1.886	1.875	2.34301	2.41101	2.38903	2.30904	2.136	2.08301
3.3259	3.46004	3.42323	3.23963	3.11971	3.08551	3.48481	3.53006	3.72553	3.84526	3.3509	3.60544	3.73414	3.88296	3.3769	3.25444			3.41812	0.914621	1.6568	1.39138	1.19791	0.989234	0.931169	1.37943	1.17155	1.04777	1.05959	0.915924	0.540734	0.189536	0.130531	0.910489	0.627866			1.43082	2.22876	2.17033	2.00026	1.90209	1.88111	1.87793	2.33518	2.40904	2.39976	2.27673	2.14578	2.09376
3.43681	3.554	3.52293	3.32311	3.20705	3.14634	3.58691	3.64181		3.94494	3.45786	3.71187	3.8478	3.99087	3.49177	3.35493			3.52288	0.898747	1.64246	1.37464	1.20134	1.02828	0.955421	1.36801	1.16437		1.09713	0.891559	0.542789	0.194488	0.124291	0.903381	0.634459			1.41542	2.21317	2.15318	1.9911	1.89606	1.86715	1.87602	2.32214	2.40405		2.26809	2.12819	2.09103
3.55294	3.64795	3.62195	3.41795	3.29995	3.25594	3.68895	3.75994		4.03095	3.57194	3.80695	3.92096	4.06096	3.60494	3.45195			3.62295	0.891104	1.63619	1.36161	1.19214	1.02173	0.967524	1.36647	1.1745		1.10691	0.881715	0.549646	0.168234	0.093976	0.898013	0.582038			1.40958	2.21	2.13601	1.98001	1.88501	1.858	1.86201	2.31001	2.407		2.261	2.12	2.088
3.64999	3.73618	3.71507	3.52479	3.40973	3.36671	3.7713	3.84426		4.09762	3.67095	3.90301	3.98566	4.11097	3.69612	3.58328			3.71705	0.881332	1.63507	1.35585	1.16775	0.993083	0.938589	1.36377	1.1668		1.07192	0.878751	0.500624	0.116774	0.0555935	0.881599	0.551354			1.40696	2.20902	2.12522	1.96922	1.87422	1.84526	1.85318	2.30706	2.43443		2.27668	2.11804	2.08604
3.73806	3.82406	3.80603	3.64966	3.56038	3.51045	3.85115	3.87568	4.0587	4.14747	3.764	3.96633	3.98601	4.10903	3.78208	3.74031			3.8011	0.889548	1.6438	1.35503	1.15455	0.96322	0.903962	1.37188	1.16142	1.03248	1.00752	0.884922	0.517583	0.128273	0.0524358	0.891597	0.57817			1.41475	2.20801	2.12104	1.96405	1.86708	1.84104	1.84014	2.30997	2.42313	2.36752	2.30964	2.11899	2.07215
3.82715	3.91315	3.89715	3.77823	3.71829	3.67532	3.92515	3.89912	4.05305	4.17397	3.85615	4.00105	3.98901	4.10799	3.86815	3.84322			3.88515	0.903347	1.66131	1.36533	1.13955	0.930169	0.852039	1.39166	1.1753	1.00438	0.940214	0.900007	0.531786	0.131016	0.0513011	0.903686	0.524891			1.43095	2.20697	2.11901	1.964	1.86702	1.845	1.83499	2.31	2.408	2.38803	2.34708	2.11697	2.06799
3.91204	3.99902	3.98498	3.90801	3.88515	3.85975	4.01004	3.96645	4.08233	4.15934	3.94007	4.03033	3.99291	4.10507	3.95402	3.96714			3.97298	0.91854	1.68167	1.38857	1.14196	0.884297	0.800468	1.40798	1.18403	0.979278	0.902401	0.915083	0.529581	0.128909	0.0519158	0.918538	0.536913			1.45128	2.19136	2.12682	1.96302	1.87775	1.84304	1.83011	2.31	2.40604	2.4056	2.39001	2.10234	2.06507
3.99629	4.08527	4.07424	4.03889	4.08133	4.09004	4.08834	4.01856	4.10085	4.15008	4.02825	4.05182	3.98705	4.0931	4.03829	4.11375	3.90445	3.93335	4.05431	0.931035	1.69958	1.40288	1.14592	0.884539	0.799657	1.42017	1.16494	0.951922	0.868804	0.927337	0.525971	0.138655	0.0620423	0.930846	0.561519	0.174249	0.072311	1.46762	2.17712	2.12997	1.96498	1.88791	1.85985	1.84586	2.31892	2.41294	2.42781	2.42867	2.0901	2.065
4.08705	4.17206	4.17006	4.16808	4.27809	4.31612	4.17105	4.07903	4.10701	4.138	4.11905	4.09601	4.007	4.093	4.12506	4.25407	4.10014	4.16317	4.14306	0.938407	1.70731	1.41354	1.17476	0.920889	0.829181	1.42374	1.16299	0.940663	0.856282	0.935155	0.543268	0.154309	0.06524	0.937439	0.576297	0.155138	0.0691755	1.47536	2.175	2.13601	1.968	1.887	1.86101	1.85902	2.327	2.425	2.44702	2.45502	2.08901	2.071
4.17129	4.26021	4.26802	4.28758	4.42502	4.50909	4.25333	4.13291	4.11876	4.13212	4.20427	4.11756	4.007	4.093	4.21223	4.3677	4.32348	4.42078	4.23317	0.934333	1.70542	1.41469	1.18953	0.996939	0.908895	1.41924	1.17148	0.945443	0.858623	0.927887	0.555483	0.152761	0.0652106	0.936538	0.58716	0.167157	0.0622111	1.47297	2.18186	2.14482	1.97388	1.88602	1.8708	1.88448	2.327	2.43088	2.4715	2.48048	2.09782	2.07492
4.26083	4.35378	4.36375	4.41237	4.58886	4.69656	4.33987	4.19617	4.1417	4.15174	4.29383	4.16734	4.01588	4.09497	4.29591	4.48053	4.5382	4.67173	4.32382	0.92299	1.69407	1.41141	1.20865	1.04792	0.983459	1.40228	1.17586	0.946389	0.866239	0.920536	0.575171	0.155464	0.0658613	0.921391	0.577551	0.153051	0.075225	1.46526	2.16621	2.15289	1.97696	1.87218	1.88383	1.91066	2.32305	2.431	2.48878	2.49876	2.0832	2.06809
4.34295	4.44695	4.46195	4.53593	4.75691	4.86491	4.42995	4.26296	4.20197	4.19498	4.37396	4.20098	4.03699	4.10699	4.38495	4.59793	4.74489	4.88988	4.41795	0.913535	1.68103	1.39978	1.21721	1.08351	1.0562	1.38617	1.1753	0.955445	0.885779	0.914533	0.543068	0.159658	0.0672992	0.908627	0.535174	0.1527	0.094879	1.45168	2.16	2.16799	1.98699	1.86001	1.89899	1.92699	2.329	2.44099	2.49999	2.51299	2.07001	2.072
4.42706	4.53302	4.549	4.65036	4.86843	4.995	4.51211	4.33631	4.26163	4.25267	4.46197		4.10445	4.237	4.46515	4.71432	4.89358	5.03271	4.50695	0.903462	1.66909	1.3902	1.23921	1.12687	1.11194	1.37944	1.17703	0.949517	0.894187	0.906661		0.231407	0.183541	0.896538	0.511954	0.1436	0.106688	1.44102	2.15609	2.18071	2.00166	1.84925	1.89314	1.93873	2.33975	2.44686	2.50782	2.5218	2.06805
4.53583	4.62699	4.64497	4.75785	4.97387	5.08307	4.61094	4.42307	4.3451	4.33907	4.56589	4.39624	4.14952	4.28352	4.57779	4.81097	4.9425	5.07952	4.60297	0.893625	1.66473	1.38877	1.22776	1.13338	1.13534	1.37204	1.1749	0.976483	0.894993	0.896183	0.563212	0.184857	0.139788	0.887496	0.512745	0.174084	0.107979	1.43263	2.16589	2.19089	2.00596	1.85296	1.88014	1.93208	2.34396	2.45392	2.50503	2.52794	2.08086	2.05499
4.64117	4.71616	4.73914	4.83112	5.0461	5.16909	4.71216	4.52718	4.44124	4.44923	4.67117	4.54128	4.24923	4.38223	4.68316	4.91313	5.00604	5.12803	4.70016	0.885792	1.65644	1.38049	1.23756	1.13746	1.12536	1.36324	1.1624	0.96892	0.885473	0.890502	0.567964	0.224154	0.179535	0.877601	0.506103	0.149431	0.0684682	1.42687	2.16902	2.20401	2.01001	1.84701	1.88199	1.93598	2.35001	2.45801	2.515	2.52999	2.08901	2.046
4.74096	4.81106	4.8223	4.90058	5.10186	5.21898	4.80412	4.63284	4.58016	4.58032	4.769	4.70271	4.38228	4.51724	4.77904	4.9865	5.03148	5.1427	4.79212	0.892562	1.6612	1.38409	1.22163	1.09953	1.08562	1.362	1.14967	0.939961	0.881403	0.89738	0.581788	0.255392	0.211498	0.883882	0.530845	0.138385	0.0616198	1.43339	2.17782	2.21086	2.01392	1.8519	1.8771	1.92228	2.35784	2.46094	2.51304	2.52412	2.0939	2.046
4.83796	4.90104	4.90808	4.94256	5.13366	5.24671	4.89799	4.7537	4.72346	4.73138	4.86992	4.8435	4.51755	4.65057	4.87497	5.04636	5.04288	5.14003	4.88401	0.896864	1.67104	1.39154	1.21106	1.06848	1.02713	1.37155	1.1378	0.920734	0.87952	0.899211	0.578944	0.251668	0.209242	0.890341	0.537918	0.134619	0.0574442	1.44399	2.18492	2.21298	2.00708	1.85892	1.87403	1.90716	2.36196	2.46298	2.50904	2.51312	2.09994	2.04501
4.93313	4.99414	4.99112	5.00505	5.166	5.25197	4.99114	4.8822	4.90026	4.9223	4.96012	4.9812	4.66929	4.79915	4.97313	5.07504	5.045	5.13999	4.97513	0.905414	1.6916	1.4023	1.1894	1.01708	0.963386	1.38069	1.13505	0.909195	0.819849	0.905393	0.545857	0.200794	0.160298	0.900742	0.537754	0.130108	0.0546276	1.46279	2.20301	2.20699	2.001	1.83508	1.877	1.89098	2.35599	2.45297	2.48596	2.48895	2.11601	2.04299
5.01417	5.08103	5.06923	5.03923	5.16796	5.2344	5.08195	5.00913	5.06331	5.10976	5.03725	5.10617	4.85382	4.8919	5.0571	5.1014	5.04598	5.13609	5.05617	0.920293	1.70716	1.41814	1.19746	0.996965	0.916335	1.39005	1.14916	0.925051	0.838273	0.920195	0.56265	0.165303	0.064058	0.914949	0.533888	0.128712	0.0531045	1.48183	2.21082	2.19918	1.99904	1.88585	1.87993	1.88024	2.35013	2.4354	2.46253	2.45477	2.12187	2.03909
5.09235	5.1643	5.15032	5.09552	5.17891	5.2112	5.18018	5.13891	5.22068	5.26868	5.11138	5.24186	5.07712	5.13593	5.13832	5.1258	5.05691	5.13997	5.14426	0.929355	1.70126	1.42912	1.1871	0.953597	0.874211	1.40572	1.17981	0.962939	0.87844	0.93099	0.581353	0.132732	0.0604324	0.921685	0.530201	0.124516	0.0524949	1.48425	2.1991	2.19305	1.99801	1.89692	1.88297	1.87306	2.33612	2.41715	2.44316	2.43814	2.10911	2.04098
5.1753	5.24128	5.24426	5.13918	5.147	5.12897	5.2743	5.29538	5.45442	5.5705	5.20729	5.40633	5.39962	5.52072	5.22129	5.12916		5.16129	5.22629	0.921694	1.691	1.41758	1.1633	0.918204	0.836898	1.41077	1.20502	1.02551	0.943038	0.922157	0.547418	0.161101	0.0658551	0.91899	0.524834		0.0485745	1.46324	2.19896	2.15498	1.98698	1.90702	1.88	1.87901	2.32197	2.39401	2.39894	2.35989	2.11895	2.05299
5.27127	5.33322	5.32738	5.19899	5.14737	5.1193	5.37235	5.41982	5.59131	5.733	5.30027	5.5134	5.60019	5.75334	5.31529	5.17951		5.25345	5.32127	0.938736	1.67943	1.40123	1.1615	0.92024	0.856091	1.40308	1.20697	1.06034	1.0006	0.936987	0.559668	0.16188	0.0934773	0.937901	0.535158		0.100437	1.45433	2.1861	2.14988	1.98201	1.91193	1.88007	1.882	2.31296	2.3979	2.38118	2.3257	2.1031	2.0511
5.36145	5.42047	5.4254	5.26957	5.17384	5.14087	5.46841	5.54921	5.756	5.87513	5.39045	5.61339	5.75605	5.91998	5.40744	5.21578		5.2858	5.41145	0.916386	1.66345	1.38898	1.17324	0.964421	0.896027	1.38242	1.19136	1.09895	1.05378	0.916803	0.562354	0.188229	0.126051	0.913777	0.495134		0.0567761	1.43269	2.19296	2.14105	1.98299	1.90703	1.88497	1.882	2.31002	2.39104	2.39392	2.30413	2.10996	2.05796
5.45516	5.51314	5.51215	5.34115	5.2321	5.17711	5.56614	5.65014	5.87114	5.99906	5.48416	5.71315	5.88412	6.0431	5.50516	5.28619			5.50315	0.910113	1.6516	1.37266	1.17093	0.971499	0.90068	1.36627	1.17704	1.12716	1.08389	0.910498	0.566674	0.178695	0.106317	0.907618	0.497823			1.42658	2.18499	2.12999	1.974	1.90699	1.88599	1.88399	2.30199	2.381	2.3201	2.2931	2.10299	2.05601
5.55734	5.60318	5.60545	5.43344	5.29659	5.24465	5.65714	5.73906	5.9577	6.03873	5.58634	5.81023	5.95854	6.10856	5.60723	5.40968		5.46533	5.5963	0.905769	1.64333	1.35863	1.16036	0.964842	0.894463	1.36502	1.17913	1.19561	1.1544	0.903243	0.563086	0.156702	0.0856298	0.906233	0.494464		0.119494	1.41593	2.17911	2.12192	1.97088	1.89999	1.87684	1.8788	2.29495	2.37903	2.38176	2.3535	2.09611	2.06495
5.65418	5.68828	5.71011	5.53712	5.41103	5.36399	5.7393	5.81535	6.00857	6.16394	5.68318	5.89924	5.99767	6.14866	5.69624	5.60335		5.70596	5.6902	0.907109	1.64563	1.36257	1.16097	0.962787	0.894698	1.36758	1.18089	1.07332	1.05007	0.904886	0.5772	0.143839	0.0654018	0.907192	0.569126		0.208613	1.41846	2.18693	2.11605	1.96207	1.89901	1.8651	1.86412	2.29103	2.38098	2.36415	2.31731	2.10393	2.06103
5.74539	5.78138	5.80137	5.6535	5.55068	5.51572	5.82732	5.87729	6.0582	6.19802	5.7774	5.98721	6.00405	6.14598	5.78737	5.73955		5.79577	5.78335	0.903597	1.6499	1.36292	1.14021	0.943138	0.870135	1.38012	1.18077	1.04789	0.988634	0.898698	0.536095	0.147226	0.0596093	0.906365	0.566597		0.175126	1.42241	2.19799	2.11599	1.95499	1.89096	1.85297	1.84697	2.29601	2.37409	2.39002	2.3411	2.11398	2.04999
5.8373	5.8713	5.89041	5.77202	5.71377	5.68711	5.9041	5.94625	6.10596	6.20259	5.87331	6.0364	6.01506	6.14192	5.87629	5.86958	5.57992	5.74076	5.86726	0.910216	1.6674	1.37604	1.12845	0.897965	0.831047	1.39192	1.14673	0.984439	0.927924	0.905586	0.551023	0.148696	0.0571132	0.91252	0.567656	0.220685	0.181852	1.44026	2.1947	2.11407	1.95297	1.882	1.846	1.84097	2.29807	2.39607	2.39517	2.36435	2.10968	2.04801
5.92747	5.96147	5.98843	5.91218	5.90588	5.90274	5.98055	5.9639	6.10302	6.17417	5.96447	6.06384	6.01898	6.13603	5.96548	5.97936	5.71322	5.7241	5.95449	0.9273	1.68788	1.39605	1.13476	0.884449	0.803083	1.40666	1.15862	0.962836	0.886542	0.925434	0.526961	0.15049	0.0573387	0.926419	0.525029	0.156455	0.0681343	1.45974	2.17412	2.11897	1.95101	1.882	1.846	1.83901	2.30297	2.40097	2.40693	2.38886	2.08713	2.04899
6.02114	6.04814	6.08614	6.0662	6.12727	6.14131	6.06913	6.02406	6.11	6.14997	6.05714	6.08004	6.02401	6.13	6.05714	6.13221	5.89536	5.94438	6.04114	0.937975	1.70219	1.40877	1.1486	0.909431	0.825777	1.42023	1.15623	0.93715	0.858311	0.935407	0.513138	0.155753	0.0641522	0.937453	0.544003	0.160527	0.068328	1.47665	2.162	2.12801	1.95601	1.875	1.84701	1.83801	2.30403	2.413	2.41802	2.41204	2.079	2.05401
6.10914	6.1392	6.1783	6.19464	6.30022	6.34283	6.15016	6.06377	6.11007	6.13395	6.14618	6.10734	6.02911	6.131	6.14514	6.26568	6.12615	6.18835	6.13229	0.941089	1.70541	1.42085	1.17981	0.954957	0.869275	1.42462	1.16133	0.931094	0.846584	0.939445	0.524701	0.157993	0.0655486	0.939484	0.565366	0.159028	0.0609783	1.47848	2.16104	2.13316	1.96414	1.87701	1.85511	1.8441	2.32003	2.41299	2.42918	2.43526	2.07807	2.05903
6.19034	6.2253	6.27124	6.31204	6.45871	6.54535	6.23332	6.11855	6.11496	6.13003	6.23031	6.1318	6.03694	6.131	6.22634	6.38602	6.35117	6.42805	6.22425	0.934573	1.70362	1.41678	1.19627	1.01483	0.937583	1.42039	1.1689	0.930673	0.850468	0.931237	0.529779	0.16533	0.0654508	0.934729	0.582927	0.169594	0.0780211	1.4738	2.16398	2.1449	1.97392	1.87799	1.86294	1.85094	2.32198	2.41201	2.4419	2.45385	2.08296	2.06098
6.27535	6.31138	6.36541	6.4415	6.62054	6.73057	6.31634	6.17229	6.13224	6.14718	6.31834	6.17725	6.04306	6.13101	6.30435	6.49745	6.55473	6.68577	6.31237	0.923143	1.69841	1.40947	1.21945	1.06533	1.00802	1.41003	1.17391	0.95381	0.870777	0.921378	0.545889	0.164708	0.0655178	0.921918	0.562569	0.164939	0.0719996	1.4639	2.16298	2.15507	1.98106	1.8699	1.85791	1.86305	2.32602	2.41503	2.46104	2.47306	2.07799	2.05899
6.36213	6.40609	6.46725	6.5646	6.75457	6.87197	6.40123	6.24305	6.19275	6.19076	6.40217	6.23957	6.05809	6.13597	6.39013	6.60837	6.73564	6.87476	6.40319	0.911376	1.67744	1.39357	1.23983	1.10337	1.08071	1.39522	1.1715	0.944339	0.875246	0.913322	0.549983	0.167171	0.0685846	0.906654	0.540307	0.182057	0.0967224	1.45149	2.15912	2.17219	1.99623	1.84615	1.83697	1.87517	2.33205	2.42307	2.47212	2.48703	2.07516	2.05599
6.44552	6.48654	6.55947	6.68233	6.87034	7.01717	6.49148	6.32056	6.24769	6.24668	6.48851	6.28176	6.13854	6.28117	6.47352	6.70942	6.85631	7.00426	6.4905	0.89564	1.66609	1.39264	1.26396	1.12458	1.13313	1.3797	1.17006	0.961213	0.904393	0.898793	0.503168	0.203254	0.15422	0.890045	0.533469	0.196527	0.123368	1.44106	2.16795	2.18592	2.0129	1.85694	1.83501	1.88793	2.33598	2.42797	2.48095	2.48899	2.08693	2.05501
6.54417	6.57815	6.66415	6.79111	6.98111	7.11012	6.58417	6.40517	6.33718	6.33617	6.58818	6.41324	6.16417	6.18736	6.57217	6.81713	6.95507	7.09505	6.58316	0.887211	1.6584	1.39097	1.25512	1.12024	1.15055	1.37051	1.16511	0.926202	0.882433	0.891301	0.539719	0.165239	0.0713579	0.8808	0.511358	0.172757	0.0902154	1.43351	2.16702	2.19403	2.02001	1.85602	1.85098	1.891	2.34702	2.43801	2.49402	2.50102	2.08801	2.04901
6.6473	6.66923	6.75514	6.85781	7.04477	7.18469	6.6852	6.50743	6.44756	6.43683	6.69424	6.55922	6.26585	6.40489	6.67431	6.89295	6.99817	7.12615	6.68123	0.887581	1.65664	1.38867	1.25259	1.11216	1.12883	1.36437	1.15271	0.927551	0.878081	0.891715	0.545214	0.200753	0.153657	0.881038	0.528175	0.146997	0.0696083	1.43472	2.17711	2.21021	2.0281	1.86501	1.84003	1.89092	2.36022	2.44619	2.506	2.51311	2.09511	2.05597
6.73923	6.75627	6.83632	6.91552	7.09954	7.23359	6.77029	6.60915	6.55807	6.56691	6.78226	6.71668	6.3969	6.53887	6.76722	6.96043	7.0099	7.13691	6.76827	0.885547	1.66183	1.37685	1.23403	1.08442	1.07725	1.35981	1.13222	0.922661	0.854002	0.890629	0.563229	0.235032	0.18821	0.878045	0.54483	0.14819	0.0623906	1.43474	2.18493	2.22488	2.03494	1.86599	1.84198	1.88505	2.37587	2.45989	2.506	2.52093	2.10293	2.05402
6.82933	6.85036	6.91631	6.99602	7.14904	7.25894	6.86137	6.72251	6.70666	6.70771	6.86932	6.84351	6.5176	6.65903	6.85933	7.01312	7.02802	7.138	6.86035	0.894315	1.67456	1.39611	1.20358	1.02707	1.00875	1.36589	1.12045	0.900002	0.824758	0.898912	0.547734	0.220114	0.173888	0.886937	0.543204	0.149344	0.0596015	1.45178	2.20012	2.23201	2.03998	1.84202	1.882	1.876	2.38503	2.471	2.51497	2.52892	2.11909	2.06104
6.91014	6.93917	6.99212	7.00192	7.15932	7.24474	6.95323	6.84981	6.86921	6.8844	6.9491	6.96979	6.66754	6.6702	6.9422	7.04343	7.034	7.138	6.94612	0.91053	1.69704	1.41391	1.20327	1.02604	0.95235	1.37644	1.10928	0.88364	0.804895	0.911843	0.543748	0.193555	0.070481	0.905859	0.532011	0.140659	0.0575199	1.4717	2.22999	2.23404	2.03501	1.84874	1.88208	1.8771	2.39293	2.47088	2.50678	2.50877	2.14196	2.07103
6.99153	7.02251	7.07154	7.06762	7.18187	7.22611	7.04049	6.97825	7.02609	7.05501	7.02754	7.09726	6.84795	6.89768	7.0275	7.07382	7.034	7.138	7.02554	0.926915	1.72135	1.42842	1.20082	0.982155	0.898324	1.39507	1.13296	0.901407	0.820897	0.930551	0.544317	0.153394	0.063441	0.919282	0.534247	0.14059	0.0568042	1.49054	2.22901	2.23698	2.03599	1.90169	1.88797	1.88396	2.38803	2.46205	2.49109	2.4921	2.13902	2.07299
7.07314	7.10915	7.15413	7.11708	7.182	7.19595	7.13817	7.1032	7.18627	7.25433	7.10114	7.23022	7.06439	7.12745	7.11214	7.09807	7.03713	7.14203	7.11314	0.939605	1.73254	1.44229	1.18508	0.949505	0.872821	1.41469	1.17107	0.953185	0.865566	0.942857	0.556876	0.140006	0.056532	0.931792	0.517783	0.139756	0.0532655	1.50239	2.23001	2.23198	2.032	1.92102	1.90601	1.89702	2.38299	2.45498	2.47299	2.46795	2.13901	2.07999
7.15322	7.19816	7.23211	7.16269	7.18108	7.16885	7.23531	7.22264	7.34311	7.44851	7.18415	7.35661	7.29487	7.38817	7.19222	7.13841		7.15841	7.19619	0.948189	1.73325	1.44193	1.17992	0.946714	0.873596	1.4247	1.20519	1.00247	0.915932	0.946731	0.576423	0.114659	0.0463974	0.944644	0.513544		0.00467788	1.50682	2.23496	2.22299	2.03095	1.93011	1.91312	1.91024	2.37893	2.44308	2.4668	2.43772	2.14289	2.07415
7.24126	7.28229	7.31233	7.21258	7.18695	7.15809	7.3302	7.34101	7.49572	7.62948	7.2673	7.47302	7.50226	7.61708	7.28026	7.16775		7.26015	7.28228	0.948845	1.72443	1.43249	1.1816	0.949159	0.88194	1.41942	1.20108	1.02283	0.96012	0.948218	0.501528	0.141297	0.066432	0.944243	0.503732		0.0269136	1.4984	2.23202	2.22201	2.02703	1.93793	1.92193	1.92785	2.37404	2.44895	2.45212	2.41717	2.13507	2.08491
7.3374	7.37438	7.38938	7.25926	7.20916	7.17109	7.42142	7.46349	7.64561	7.76262	7.35938	7.59347	7.70966	7.84162	7.3844		7.08114	7.16104	7.37639	0.941896	1.7122	1.41656	1.17895	0.962436	0.896097	1.41055	1.19556	1.04227	1.02192	0.939676	0.498092	0.132455	0.109501	0.938917		0.0839303	0.00529867	1.48467	2.23496	2.21198	2.02198	1.939	1.93506	1.94805	2.37497	2.45705	2.46591	2.41091	2.13895	2.10803
7.42924	7.46119	7.47606	7.3199	7.24579	7.19281	7.51827	7.57636	7.78647	7.9063	7.44714	7.70127	7.86198	7.98306	7.47633		7.11398	7.17006	7.46718	0.924727	1.69346	1.39772	1.17769	0.970701	0.902482	1.39206	1.18678	1.07878	1.08079	0.92505	0.510193	0.161311	0.141836	0.919619		0.143517	0.0393634	1.46634	2.22481	2.20691	2.01795	1.94001	1.94796	1.959	2.3679	2.468	2.44596	2.39096	2.12674	2.11401
7.52343	7.55145	7.55651	7.38858	7.30563	7.25462	7.61441	7.67937	7.89832	8.0054	7.53347	7.79741	7.93654	8.06351	7.57738		7.18854	7.17497	7.55646	0.91005	1.6825	1.38674	1.18179	0.981425	0.917806	1.37883	1.18131	1.10129	1.11889	0.917436	0.531659	0.184976	0.154463	0.89825		0.162315	0.0525396	1.4533	2.21009	2.20004	2.01402	1.94099	1.94502	1.959	2.36005	2.468	2.44302	2.38802	2.10712	2.11499
7.62616	7.63914	7.64116	7.47417	7.38616	7.34914	7.70715	7.77112	7.99112	8.09512	7.63517	7.86716	7.96708	8.06713	7.68015		7.26114	7.39813	7.65014	0.903098	1.67047	1.37892	1.17375	0.976192	0.935822	1.37134	1.17902	1.10604	1.1316	0.906563	0.592148	0.193932	0.135481	0.895313		0.197315	0.156147	1.44415	2.221	2.18899	2.00599	1.94699	1.93398	1.94798	2.353	2.469	2.44701	2.39402	2.118	2.112
7.72425	7.72825	7.73821	7.57759	7.48769	7.43387	7.7981	7.84292	8.06291	8.16876	7.73718	7.96802	8.01715	8.14714	7.77526		7.34491	7.47891	7.73918	0.895619	1.66211	1.37025	1.16174	0.964903	0.90658	1.36978	1.17582	1.09861	1.11352	0.895912	0.573063	0.18321	0.147991	0.891106		0.200054	0.160284	1.44396	2.22011	2.18001	2.00101	1.93889	1.9209	1.9357	2.34997	2.46903	2.45099	2.40423	2.11512	2.10889
7.78226	7.80379	7.81628	7.66815	7.57615	7.53254	7.86083	7.90846	8.12747	8.22256	7.80179	8.01885	8.02445	8.15296	7.82825	7.71586	7.72754	7.54347	7.8098	0.89769	1.65579	1.35986	1.14794	0.956042	0.898804	1.37416	1.14875	1.07274	1.06878	0.895238	0.556027	0.150623	0.108942	0.896992	0.534991	0.143405	0.137775	1.43453	2.23591	2.179	2.00502	1.93906	1.92105	1.91964	2.35251	2.47098	2.45001	2.42086	2.1424	2.10357
7.83913	7.87414	7.89316	7.7532	7.67423	7.62124	7.92113	7.97804	8.15903	8.26702	7.87312	8.05302	8.03101	8.146	7.88213	7.8392	8.052		7.88613	0.909208	1.65422	1.35928	1.1211	0.928049	0.865021	1.38209	1.15663	1.02068	1.02361	0.903006	0.550403	0.148343	0.0682191	0.9132	0.529821	0.110798		1.43036	2.24297	2.176	2.00701	1.93998	1.91098	1.90197	2.36301	2.468	2.468	2.43603	2.15898	2.11301
7.91663	7.95949	7.98831	7.87484	7.81157	7.76446	7.99764	8.00257	8.1757	8.27977	7.9467	8.06577	8.03788	8.146	7.95963	7.9579	8.05397		7.96559	0.920313	1.67889	1.37993	1.11788	0.909322	0.835012	1.40845	1.15875	1.00355	0.9587	0.912757	0.552375	0.162204	0.0676992	0.925404	0.530724	0.12153		1.4482	2.22728	2.17502	2.0129	1.93017	1.90019	1.88235	2.36791	2.46702	2.46603	2.45565	2.14426	2.11988
8.00115	8.0392	8.08008	8.00964	7.99019	7.95309	8.08908	8.0614	8.17402	8.25822	8.03115	8.09866	8.04394	8.14303	8.04415	8.09066	7.80357		8.05312	0.908473	1.69222	1.39843	1.13704	0.89145	0.815752	1.417	1.18265	0.97987	0.909038	0.90319	0.527515	0.145741	0.0651857	0.911435	0.52979	0.144516		1.4596	2.22997	2.18292	2.0229	1.93198	1.89505	1.86715	2.36899	2.46898	2.47095	2.46293	2.14697	2.12396
8.08514	8.13014	8.16116	8.13321	8.17033	8.16439	8.16713	8.11408	8.18204	8.23099	8.11415	8.10904	8.05	8.137	8.12713	8.22021	8.00335	8.06238	8.12914	0.916646	1.70816	1.41842	1.15644	0.906857	0.826381	1.42598	1.17494	0.954592	0.870744	0.913764	0.519761	0.144692	0.0664611	0.916968	0.555636	0.152097	0.0712222	1.47921	2.228	2.19301	2.03101	1.93	1.89099	1.872	2.38201	2.481	2.48601	2.47801	2.141	2.12401
8.16664	8.21066	8.25543	8.25596	8.36279	8.39417	8.24176	8.15826	8.20364	8.22313	8.19958	8.13359	8.05	8.137	8.20569	8.34492	8.20563	8.28234	8.21163	0.91425	1.7135	1.42679	1.18779	0.934352	0.85639	1.43966	1.17553	0.914852	0.84374	0.910239	0.520429	0.151447	0.0670994	0.915672	0.576434	0.156369	0.0667052	1.47977	2.22702	2.19989	2.0369	1.92803	1.88411	1.87397	2.38987	2.47903	2.48993	2.4839	2.13903	2.12793
8.25041	8.29937	8.34437	8.37615	8.52386	8.60749	8.32441	8.21063	8.20499	8.22101	8.28341	8.17669	8.06291	8.137	8.28643	8.46416	8.42147	8.51535	8.29938	0.917903	1.71145	1.43114	1.20177	1.02025	0.935187	1.42398	1.16294	0.914349	0.844174	0.918222	0.550722	0.171377	0.0694134	0.914836	0.588674	0.162417	0.0753771	1.47975	2.22303	2.21191	2.04196	1.91906	1.87804	1.87698	2.39695	2.47999	2.49596	2.50187	2.13801	2.13197
8.33416	8.38617	8.43918	8.48624	8.66127	8.78734	8.40717	8.27311	8.23408	8.23607	8.36717	8.20613	8.07503	8.13803	8.37315	8.56021	8.62833	8.75236	8.39217	0.913363	1.6943	1.42081	1.23548	1.08043	1.01109	1.41477	1.17013	0.948242	0.86103	0.913565	0.549692	0.174186	0.0705727	0.910451	0.55185	0.1799	0.099605	1.46504	2.219	2.22102	2.05201	1.91096	1.87895	1.87801	2.404	2.47902	2.50904	2.51803	2.134	2.134
8.41552	8.47538	8.53034	8.61074	8.79851	8.95987	8.49245	8.33095	8.27427	8.27136	8.4554	8.27083	8.08973	8.15175	8.45059	8.66804	8.79792	8.93862	8.47942	0.904511	1.68287	1.39811	1.25141	1.10538	1.07097	1.39596	1.16283	0.913108	0.866235	0.905683	0.545712	0.177402	0.0771113	0.900756	0.521049	0.17496	0.1073	1.45093	2.219	2.2318	2.05888	1.89037	1.85346	1.88488	2.40596	2.4898	2.53061	2.53175	2.13204	2.13204
8.50805	8.573	8.62503	8.72384	8.91778	9.07483	8.57614	8.4082	8.33636		8.54805	8.36206	8.11771	8.16586	8.54602	8.766	8.91283	9.06076	8.56908	0.88902	1.66684	1.39588	1.25311	1.13516	1.13199	1.37852	1.14764	0.940696		0.890428	0.556131	0.181795	0.0859193	0.885309	0.519659	0.180689	0.121266	1.43873	2.22197	2.2419	2.06989	1.90485	1.81737	1.88203	2.4159	2.49099	2.53001		2.13596	2.132
8.61221	8.66819	8.72319	8.80924		9.16615	8.67422	8.49623	8.42023		8.65121	8.49134	8.19826	8.33426	8.64721	8.85022	8.97012	9.11212	8.6642	0.881858	1.6603	1.38708	1.2752		1.1553	1.3695	1.14682	0.943526		0.883232	0.570213	0.184593	0.139683	0.878274	0.519496	0.165221	0.0997182	1.42892	2.22702	2.25204	2.079	1.88203		1.87898	2.42501	2.50301	2.54002		2.14002	2.12898
8.70442	8.75255	8.80558	8.91223		9.23089	8.77133	8.59628	8.51832		8.74047	8.63946	8.31106	8.44706	8.7404	8.94537	9.02309	9.16214	8.7515	0.881024	1.66021	1.38503	1.26279		1.14328	1.36119	1.13607	0.933158		0.884262	0.584416	0.224996	0.180125	0.875547	0.513562	0.148468	0.077187	1.42993	2.23683	2.26773	2.08097	1.89576		1.86917	2.42795	2.50792	2.54787		2.15081	2.12113
8.7933	8.83336	8.88438	8.96459		9.28954	8.86129	8.69819	8.63904	8.62902	8.8293	8.75608	8.40129	8.53729	8.82632	9.00751	9.04483	9.16697	8.84129	0.889194	1.65837	1.3913	1.23935		1.10672	1.36421	1.12489	0.915511	0.882006	0.891353	0.552807	0.207348	0.163251	0.884537	0.537338	0.149519	0.0698162	1.43306	2.24791	2.29181	2.08497	1.90493		1.86602	2.43594	2.50899	2.55395	2.55696	2.15993	2.12398
8.88214	8.92115	8.96514	9.02005	9.19901	9.32301	8.94415	8.8082	8.78027	8.78127	8.91914	8.88921	8.54227	8.67926	8.91515	9.05805	9.05501	9.168	8.92315	0.89069	1.6724	1.39526	1.21809	1.07084	1.0488	1.36758	1.10875	0.889775	0.844419	0.89195	0.570525	0.209614	0.166736	0.886799	0.533419	0.144915	0.0685146	1.44347	2.26702	2.294	2.085	1.90305	1.85104	1.859	2.44301	2.512	2.55599	2.55999	2.17902	2.123
8.96173	9.00369	9.0408	9.04855	9.20589	9.32595	9.02669	8.9212	8.92864	8.92964	8.99381	9.00516	8.68966	8.82173	9.00064	9.08359	9.06091	9.168	9.00569	0.907394	1.69524	1.40944	1.23241	1.0635	0.983607	1.37988	1.11787	0.875782	0.805322	0.908733	0.551473	0.162115	0.120239	0.902924	0.521883	0.14238	0.0655078	1.46182	2.28078	2.29597	2.08697	1.93155	1.87364	1.85802	2.44595	2.51298	2.55305	2.55606	2.19081	2.12202
9.04023	9.08718	9.11725	9.11237	9.24659	9.30521	9.10622	9.03785	9.09041	9.10329	9.07322	9.13472	8.87121	8.91212	9.07824	9.1038	9.06496	9.168	9.08225	0.923749	1.70863	1.42694	1.22544	0.998984	0.919164	1.39718	1.12811	0.875639	0.791452	0.925149	0.543497	0.147083	0.0621733	0.918695	0.522522	0.140162	0.0647372	1.47807	2.28892	2.29501	2.08799	1.93794	1.88291	1.8679	2.446	2.50904	2.54607	2.5461	2.19793	2.13784
9.12213	9.16814	9.19514	9.17209	9.25	9.26894	9.18715	9.15719	9.23627	9.28531	9.15513	9.2642	9.07636	9.14139	9.15914	9.12404	9.07106	9.16803	9.16314	0.93406	1.72205	1.44157	1.20438	0.957705	0.875533	1.40674	1.14794	0.920549	0.834727	0.936038	0.543851	0.143119	0.0665183	0.928032	0.50947	0.137708	0.0599642	1.49189	2.29201	2.29599	2.089	1.94802	1.89603	1.88604	2.44699	2.509	2.54098	2.53297	2.20201	2.13701
9.19479	9.24865	9.27664	9.22216	9.24803	9.23752	9.27061	9.26323	9.38846	9.4591	9.22779	9.37515	9.28157	9.35936	9.23572	9.14662	9.10444	9.1857	9.24267	0.939824	1.72608	1.44006	1.19395	0.943428	0.860029	1.41533	1.18111	0.965529	0.883692	0.9408	0.538598	0.153634	0.0542549	0.934541	0.503883	0.114173	0.0453836	1.49444	2.2979	2.29207	2.089	1.95685	1.91075	1.90961	2.44208	2.51097	2.5292	2.51431	2.20692	2.14487
9.28134	9.33435	9.35441	9.26766	9.248	9.21715	9.36131	9.36821	9.50512	9.63467	9.31236	9.48715	9.49935	9.61209	9.31838	9.19463		9.20982	9.32934	0.940724	1.71914	1.43302	1.17765	0.94056	0.86366	1.41025	1.193	1.00234	0.940014	0.937407	0.540485	0.150863	0.0602325	0.939562	0.518219		0.0567608	1.48812	2.29304	2.28704	2.07908	1.96792	1.9239	1.93679	2.44002	2.51199	2.51808	2.49713	2.19906	2.14401
9.35911	9.42312	9.43011	9.31507	9.26206	9.22204	9.44713	9.47813	9.65418	9.81517	9.39011	9.58112	9.67822	9.80923	9.40013	9.2961			9.41412	0.929238	1.70363	1.41752	1.17484	0.946827	0.873496	1.39801	1.18608	1.03077	1.01089	0.926545	0.627086	0.189845	0.118607	0.927672	0.618871			1.47128	2.284	2.27799	2.07399	1.97501	1.94903	1.96403	2.43499	2.52001	2.529	2.47098	2.19	2.138
9.43768	9.50659	9.50573	9.36417	9.30232	9.24855	9.53649	9.57045	9.77497	9.93302	9.46868	9.66459	9.82749	9.96635	9.48654	9.36681		9.31381	9.49858	0.921068	1.694	1.40332	1.16435	0.951491	0.884396	1.38503	1.18044	1.06063	1.06924	0.916066	0.624169	0.206942	0.150965	0.921927	0.640132		0.144669	1.46047	2.28695	2.26817	2.06908	1.9809	1.97064	1.9876	2.4291	2.5259	2.53097	2.4592	2.18803	2.13702
9.53405	9.5872	9.5862	9.43034	9.36042	9.30939	9.62116	9.66903	9.89086	10.0192	9.56208	9.76699	9.95673	10.1027	9.57909	9.45413	9.2057	9.33874	9.58118	0.907089	1.68276	1.39218	1.16684	0.957986	0.899738	1.37632	1.17841	1.10169	1.11327	0.907871	0.616239	0.141164	0.118056	0.902455	0.627322	0.202778	0.161152	1.44917	2.2771	2.26503	2.06306	1.99189	1.96803	1.99394	2.42801	2.53491	2.51417	2.46197	2.18206	2.14789
9.62911	9.6731	9.67611	9.52012	9.43912	9.39312	9.7091	9.75014	9.97312	10.0991	9.66011	9.88413	9.98307	10.1121	9.67511	9.56714	9.2751		9.6751	0.907953	1.67547	1.38288	1.15546	0.951394	0.899829	1.37654	1.18111	1.11264	1.12127	0.904249	0.621252	0.171531	0.0996101	0.907648	0.620127	0.223708		1.44482	2.28401	2.25398	2.05699	1.99499	1.972	1.993	2.423	2.53201	2.503	2.46602	2.18801	2.15902
9.72433	9.7585	9.7674	9.61926	9.54317	9.49226	9.79155	9.86597	10.0762	10.1668	9.75533	9.98916	10.039	10.1788	9.76541	9.68591	9.35559		9.76247	0.902476	1.6745	1.37192	1.13672	0.929956	0.882229	1.37898	1.16258	1.06376	1.09435	0.894973	0.481632	0.105991	0.0497064	0.905999	0.60136	0.230628		1.4404	2.2899	2.24122	2.05012	1.99009	1.97003	1.98907	2.42202	2.5379	2.50005	2.47976	2.1939	2.17571
9.81231	9.84631	9.86027	9.73608	9.67397	9.62694	9.87237	9.90967	10.1177	10.2166	9.84331	10.0535	10.0579	10.177	9.8543	9.80209	9.43339		9.84733	0.900584	1.67873	1.37465	1.12577	0.912496	0.857277	1.386	1.15356	1.04127	1.04471	0.895306	0.513734	0.116279	0.0480661	0.901803	0.550751	0.210789		1.44652	2.28901	2.23604	2.05099	1.97909	1.95909	1.96717	2.41902	2.53899	2.53968	2.50381	2.19202	2.1641
9.89802	9.92802	9.94602	9.85503	9.82304	9.77905	9.94902	9.95401	10.142	10.238	9.93102	10.081	10.062	10.157	9.93802	9.91903			9.92802	0.905772	1.69088	1.38179	1.11691	0.895056	0.824795	1.39716	1.14847	1.00658	0.981944	0.903122	0.519968	0.116741	0.0466701	0.904022	0.522931			1.45642	2.288	2.237	2.053	1.972	1.947	1.942	2.414	2.533	2.547	2.526	2.187	2.159
9.97955	10.0135	10.0334	9.97978	9.98512	9.96764	10.0286	9.99134	10.1332	10.2449	10.0106	10.1124	10.0659	10.157	10.0195	10.0231			10.0076	0.914397	1.70965	1.39676	1.12429	0.8799	0.805287	1.40614	1.18204	1.00008	0.922154	0.911383	0.513279	0.119717	0.0470041	0.912489	0.527086			1.474	2.28407	2.23209	2.05497	1.96217	1.93619	1.92431	2.414	2.51924	2.54209	2.53779	2.187	2.15998
10.0602	10.0962	10.1191	10.0928	10.1553	10.1759	10.1121	10.0534	10.1518	10.2163	10.0882	10.1219	10.063	10.1402	10.1002	10.1438			10.0862	0.926852	1.72399	1.41318	1.14834	0.906214	0.827872	1.4233	1.17321	0.96338	0.882917	0.921358	0.502204	0.120225	0.0483659	0.926733	0.541936			1.49168	2.28103	2.23497	2.05698	1.96002	1.92016	1.90717	2.41004	2.51405	2.54398	2.54592	2.18502	2.16792
10.142	10.179	10.2	10.211	10.3211	10.3901	10.193	10.107	10.156	10.189	10.165	10.148	10.076	10.144	10.18	10.274	10.0851	10.1241	10.164	0.935669	1.71943	1.42782	1.18861	0.979241	0.883954	1.43069	1.16951	0.947355	0.856083	0.929469	0.509405	0.125143	0.0501311	0.935649	0.56742	0.159063	0.0585593	1.4993	2.281	2.247	2.057	1.96	1.91799	1.89	2.41	2.515	2.547	2.551	2.189	2.171
10.2236	10.2625	10.2816	10.3181	10.4723	10.5639	10.2677	10.165	10.1737	10.1743	10.2475	10.1902	10.0809	10.1578	10.2616	10.3949	10.2805	10.3264	10.2436	0.932634	1.71035	1.42037	1.21492	1.03725	0.948326	1.43255	1.18384	0.960192	0.94609	0.926316	0.549438	0.133413	0.0530383	0.932604	0.59387	0.140913	0.056703	1.49608	2.28198	2.24995	2.06486	1.94919	1.90424	1.8841	2.41884	2.5091	2.54798	2.55886	2.18802	2.171
10.2955	10.3454	10.3713	10.4351	10.608	10.7129	10.3464	10.2275			10.3274	10.2237	10.085	10.159	10.3335	10.4952	10.4755	10.5543	10.3274	0.920909	1.70179	1.42067	1.23604	1.08032	1.02008	1.42043	1.18545			0.916604	0.56581	0.137123	0.0557794	0.919152	0.595987	0.130606	0.0661972	1.48611	2.27505	2.25298	2.06698	1.92617	1.88217	1.89293	2.41999	2.51495			2.18205	2.16405
[truncated: 64 more columns]
