# Supplementary material for: Kinematic Validation of a Multi-Kinect v2 Instrumented 10-Meter Walkway for Quantitative Gait Assessments
Source: PLoS One. 2015 Oct 13;10(10):e0139913. doi: 10.1371/journal.pone.0139913 (PMC4603795; doi:10.1371/journal.pone.0139913)
Supplement: S1 Data — (ZIP) [file pone.0139913.s001.zip › S1_Data/pp20_trial5.xls]

## Sheet: Sheet1
Kinect(x) SpineBase	Kinect(x) Head	Kinect(x) ShoulderLeft	Kinect(x) ElbowLeft	Kinect(x) WristLeft	Kinect(x) HandLeft	Kinect(x) ShoulderRight	Kinect(x) ElbowRight	Kinect(x) WristRight	Kinect(x) HandRight	Kinect(x) HipLeft	Kinect(x) KneeLeft	Kinect(x) AnkleLeft	Kinect(x) FootLeft	Kinect(x) HipRight	Kinect(x) KneeRight	Kinect(x) AnkleRight	Kinect(x) FootRight	Kinect(x) SpineShoulder	Kinect(y) SpineBase	Kinect(y) Head	Kinect(y) ShoulderLeft	Kinect(y) ElbowLeft	Kinect(y) WristLeft	Kinect(y) HandLeft	Kinect(y) ShoulderRight	Kinect(y) ElbowRight	Kinect(y) WristRight	Kinect(y) HandRight	Kinect(y) HipLeft	Kinect(y) KneeLeft	Kinect(y) AnkleLeft	Kinect(y) FootLeft	Kinect(y) HipRight	Kinect(y) KneeRight	Kinect(y) AnkleRight	Kinect(y) FootRight	Kinect(y) SpineShoulder	Kinect(z) SpineBase	Kinect(z) Head	Kinect(z) ShoulderLeft	Kinect(z) ElbowLeft	Kinect(z) WristLeft	Kinect(z) HandLeft	Kinect(z) ShoulderRight	Kinect(z) ElbowRight	Kinect(z) WristRight	Kinect(z) HandRight	Kinect(z) HipLeft	Kinect(z) KneeLeft
0.108	0.173003	0.176002	0.146002	0.198002	0.218	0.181003	0.146003	0.208	0.250999	0.145	0.0740018	0.0150007	0.114	0.151	0.066	0.017	0.107	0.146002	0.90802	1.70356	1.43609	1.19454	0.93477	0.864479	1.43385	1.16715	0.95007	0.865249	0.90874	0.541119	0.14671	0.04724	0.90514	0.54496	0.16352	0.0706199	1.47723	2.256	2.271	2.085	2.01	1.989	1.986	2.437	2.491	2.507	2.496	2.169	2.157
0.108	0.185749	0.184826	0.152865	0.204865	0.219961	0.19473	0.157769	0.208	0.248058	0.145	0.0818457	0.0179421	0.112039	0.151	0.066	0.017	0.107981	0.155807	0.90803	1.70475	1.43663	1.18281	0.933171	0.858468	1.4339	1.16852	0.948913	0.8607	0.90875	0.53606	0.146465	0.0474067	0.90514	0.545137	0.162824	0.070061	1.47758	2.256	2.2661	2.08206	2.01098	1.98704	1.98208	2.43602	2.49492	2.507	2.5009	2.169	2.15798
0.114931	0.191941	0.187971	0.153	0.207971	0.22	0.200941	0.166912	0.213941	0.254931	0.151931	0.0919019	0.018	0.114971	0.159912	0.0729314	0.017	0.103049	0.166892	0.907406	1.7066	1.43659	1.18293	0.928892	0.854132	1.43302	1.172	0.951692	0.861541	0.90774	0.535782	0.147094	0.047212	0.90513	0.54618	0.162721	0.0704362	1.47638	2.25402	2.26402	2.08101	2.011	1.98601	1.982	2.43402	2.49203	2.50502	2.49902	2.16702	2.158
0.125003	0.212004	0.197005	0.162002	0.207002	0.221001	0.211007	0.181002	0.231002	0.260002	0.158004	0.0940021	0.0179997	0.115001	0.171003	0.0800039	0.017	0.103001	0.176003	0.90572	1.70472	1.43282	1.18587	0.9284	0.8513	1.43432	1.15946	0.93943	0.851179	0.90572	0.53248	0.144403	0.0465101	0.90377	0.545509	0.16056	0.0703496	1.47459	2.254	2.261	2.075	2.008	1.983	1.974	2.431	2.491	2.503	2.493	2.165	2.154
0.137722	0.226679	0.215593	0.170807	0.214829	0.222957	0.235465	0.189807	0.23785	0.268807	0.1717	0.101829	0.0170214	0.118914	0.183722	0.094679	0.017	0.106914	0.188722	0.904614	1.7016	1.43341	1.18366	0.927206	0.850175	1.4314	1.15885	0.938882	0.847677	0.904047	0.531707	0.154264	0.0468917	0.903163	0.540529	0.160296	0.06898	1.47381	2.25009	2.25317	2.06815	2.00213	1.97615	1.97009	2.42317	2.48415	2.50104	2.49789	2.16402	2.15498
0.151865	0.245817	0.224913	0.177933	0.21599	0.229933	0.244913	0.208817	0.247904	0.281875	0.184875	0.107942	0.017	0.11801	0.196875	0.117778	0.0199711	0.107	0.210788	0.903491	1.69847	1.43258	1.18338	0.927685	0.848952	1.43167	1.17492	0.952993	0.857563	0.903228	0.530769	0.154401	0.0472466	0.901694	0.531715	0.161241	0.0690094	1.47068	2.24901	2.24607	2.06503	1.9921	1.96907	1.95713	2.41607	2.47806	2.501	2.49701	2.16004	2.15302
0.164004	0.259009	0.242005	0.190003	0.217003	0.233004	0.264003	0.215003	0.267002	0.285004	0.197005	0.115004	0.0170007	0.118	0.210002	0.158018	0.0260069	0.107003	0.224005	0.899269	1.69209	1.42925	1.17958	0.92882	0.847421	1.42709	1.16263	0.927289	0.8523	0.899079	0.531031	0.153199	0.0471099	0.897449	0.523411	0.159487	0.0691056	1.46679	2.245	2.242	2.063	1.985	1.961	1.946	2.41	2.476	2.502	2.503	2.155	2.143
0.173807	0.283517	0.25671	0.197845	0.223865	0.242807	0.272826	0.221865	0.272884	0.295787	0.209749	0.126768	0.0189613	0.118	0.215884	0.207033	0.0446327	0.114845	0.237729	0.897073	1.68804	1.42651	1.17273	0.927633	0.851323	1.42327	1.16081	0.925917	0.850996	0.896118	0.534747	0.150474	0.0467962	0.89595	0.525871	0.151311	0.0572047	1.46413	2.24206	2.23415	2.05515	1.97814	1.95217	1.93521	2.40706	2.47404	2.50004	2.49614	2.15108	2.13614
0.184892	0.305784	0.275813	0.218794	0.238853	0.247951	0.290823	0.237843	0.277951	0.304912	0.217921	0.150764	0.019	0.118	0.228872	0.26345	0.0588626	0.126882	0.260774	0.894257	1.68362	1.41933	1.1703	0.922996	0.842597	1.42101	1.16408	0.9219	0.851485	0.892941	0.576665	0.151034	0.0483248	0.893613	0.531683	0.146704	0.0517517	1.45858	2.23408	2.22608	2.04906	1.9681	1.94408	1.93005	2.39809	2.46905	2.50495	2.49996	2.14506	2.11521
0.201006	0.325013	0.298009	0.255009	0.266015	0.281011	0.305006	0.241005	0.289003	0.310003	0.239007	0.149999	0.0190006	0.118001	0.248004	0.311017	0.108018	0.170019	0.283006	0.890709	1.67543	1.41399	1.1574	0.906045	0.826288	1.41731	1.15879	0.918098	0.84284	0.889299	0.560379	0.151801	0.0487702	0.890219	0.531361	0.152232	0.0567717	1.45102	2.229	2.22	2.041	1.949	1.931	1.923	2.397	2.468	2.505	2.505	2.142	2.122
0.21959	0.365116	0.327353	0.283375	0.314922	0.317202	0.325547	0.256655	0.299763	0.319784	0.260526	0.146086	0.0209569	0.119957	0.259741	0.365792	0.164749	0.230663	0.303547	0.886405	1.65889	1.40732	1.16263	0.890493	0.820615	1.41196	1.15636	0.912083	0.842321	0.884897	0.556231	0.153835	0.0493571	0.88615	0.536086	0.158658	0.0621808	1.44303	2.22313	2.21804	2.03513	1.94998	1.92219	1.91713	2.397	2.46213	2.505	2.50206	2.13417	2.12298
0.236827	0.382827	0.360664	0.316664	0.337776	0.364521	0.356684	0.268878	0.3	0.31802	0.276837	0.155898	0.0200102	0.12	0.278806	0.413521	0.230338	0.288419	0.327755	0.88051	1.65301	1.39432	1.15221	0.884746	0.805682	1.40553	1.15126	0.909109	0.841469	0.877743	0.559644	0.15877	0.0493898	0.881626	0.544514	0.166026	0.0689515	1.43707	2.22102	2.21602	2.02807	1.95297	1.92497	1.917	2.39007	2.45804	2.505	2.50596	2.12905	2.12003
0.250008	0.432009	0.396014	0.366016	0.41402	0.423024	0.379012	0.280011	0.308001	0.319	0.287009	0.159005	0.02	0.12	0.296009	0.467015	0.304035	0.378039	0.365013	0.870005	1.63874	1.3854	1.14152	0.891902	0.801467	1.39828	1.1482	0.903377	0.841496	0.858505	0.560479	0.15991	0.0500506	0.877457	0.53686	0.17243	0.0809412	1.42682	2.217	2.214	2.027	1.949	1.926	1.92	2.394	2.458	2.51	2.51	2.129	2.119
0.275499	0.459461	0.439153	0.413076	0.472845	0.494594	0.415287	0.314326	0.311923	0.319981	0.31348	0.17273	0.02	0.12	0.32248	0.512114	0.40992	0.493728	0.403249	0.855005	1.63381	1.3729	1.14368	0.869206	0.792153	1.38694	1.1452	0.893592	0.829957	0.842328	0.557244	0.159979	0.0518349	0.866946	0.537752	0.142488	0.0544307	1.41666	2.21112	2.21498	2.03092	1.95488	1.93483	1.92785	2.3891	2.45702	2.51196	2.51294	2.1241	2.11802
0.302732	0.514455	0.479603	0.464494	0.545286	0.580157	0.446693	0.325891	0.31695	0.31901	0.338752	0.192802	0.0229702	0.12	0.347752	0.568445	0.510018	0.606889	0.440633	0.846215	1.61227	1.36061	1.13229	0.862602	0.787297	1.3744	1.14364	0.890756	0.823611	0.832703	0.552804	0.152089	0.0513453	0.858404	0.538513	0.150949	0.0686919	1.3994	2.21694	2.21104	2.02506	1.95203	1.93995	1.93889	2.38603	2.457	2.51398	2.51993	2.12598	2.11503
0.333014	0.57201	0.526013	0.511019	0.629022	0.665026	0.486013	0.357008	0.324001	0.318002	0.369015	0.219008	0.0260009	0.119	0.379012	0.616012	0.606026	0.728028	0.482014	0.837487	1.59741	1.34953	1.12856	0.854363	0.789781	1.36243	1.13263	0.891727	0.815939	0.824706	0.550861	0.15526	0.0510798	0.849527	0.542211	0.157874	0.0771456	1.38386	2.221	2.211	2.035	1.951	1.948	1.95	2.387	2.455	2.515	2.528	2.136	2.117
0.37996	0.60722	0.570025	0.576548	0.703353	0.755985	0.531981	0.384393	0.328892	0.324848	0.418895	0.245415	0.028935	0.119	0.419112	0.658068	0.696006	0.822898	0.529938	0.826044	1.58427	1.33531	1.12065	0.864349	0.794036	1.34498	1.09972	0.881976	0.813915	0.812256	0.552807	0.156591	0.0505321	0.839287	0.546661	0.172799	0.0964033	1.3685	2.2298	2.21296	2.03402	1.95002	1.95093	1.96174	2.38211	2.46283	2.51989	2.52898	2.13991	2.11504
0.409715	0.666421	0.610607	0.639392	0.770352	0.851078	0.581519	0.416686	0.352764	0.342823	0.447725	0.19154	0.0339509	0.119	0.453666	0.7095	0.776225	0.93293	0.5815	0.817096	1.56376	1.32726	1.09355	0.893919	0.806121	1.33504	1.10506	0.877007	0.808889	0.805168	0.462951	0.156204	0.0507477	0.828247	0.534393	0.168813	0.0974142	1.35148	2.23198	2.22191	2.03796	1.94802	1.951	1.96992	2.38002	2.46399	2.52396	2.52999	2.13802	2.11896
0.455013	0.727014	0.672015	0.694017	0.850018	0.936021	0.636013	0.450011	0.378004	0.361007	0.496012	0.226011	0.0380027	0.119001	0.493015	0.766009	0.841007	0.988005	0.632013	0.808728	1.54823	1.31327	1.0966	0.911782	0.822943	1.3211	1.1082	0.877748	0.804312	0.798148	0.46748	0.154958	0.05137	0.819238	0.541651	0.161948	0.102975	1.33964	2.231	2.223	2.04	1.962	1.953	1.978	2.384	2.467	2.527	2.539	2.137	2.118
0.507958	0.781919	0.733784	0.760687	0.922572	1.01936	0.687977	0.496093	0.394672	0.38944	0.546016	0.271112	0.0487877	0.121942	0.552823	0.802286	0.870421	1.00859	0.685938	0.801738	1.5356	1.30345	1.09481	0.918331	0.833512	1.30682	1.09486	0.869718	0.810763	0.791972	0.469069	0.148811	0.0514779	0.811345	0.54419	0.152653	0.0844743	1.32764	2.23394	2.22986	2.05079	1.95415	1.95398	1.98192	2.39479	2.47288	2.53485	2.54096	2.14092	2.11702
0.567393	0.848321	0.798342	0.838208	0.99328	1.09325	0.752342				0.606383	0.314558	0.0707738	0.128928	0.609424	0.857435	0.881887	1.03077	0.749352	0.786586	1.5247	1.29986	1.09862	0.927981	0.845418	1.2953				0.776054	0.471079	0.14192	0.0445322	0.797265	0.513816	0.154806	0.0777263	1.3191	2.25083	2.2399	2.051	1.94311	1.95202	1.98596	2.395				2.16079	2.12096
0.628019	0.920026	0.873026	0.916022	1.07102	1.16802	0.815025				0.669018	0.379026	0.096014	0.145009	0.665019	0.912014	0.902005	1.038	0.823024	0.795104	1.52612	1.29895	1.10465	0.926488	0.849629	1.29406				0.784094	0.475138	0.138445	0.0394945	0.806093	0.54914	0.154419	0.0681791	1.32172	2.24199	2.249	2.062	1.942	1.961	1.986	2.403				2.14699	2.121
0.682791	0.995337	0.948337	0.981553	1.12775	1.2179	0.888381				0.721834	0.454337	0.137093	0.172395	0.721748	0.953093	0.915698	1.038	0.894424	0.805579	1.53194	1.31005	1.11231	0.92105	0.845609	1.29874				0.796526	0.468428	0.123236	0.0235324	0.814377	0.550275	0.152336	0.0655383	1.32972	2.22048	2.25878	2.062	1.942	1.95611	1.98013	2.40691				2.13037	2.11806
0.759253	1.06829	1.01535	1.04142	1.17455	1.2497	0.963273	0.757243	0.672017	0.648135	0.800233	0.63324	0.31425	0.451238	0.797263	0.996577	0.925902	1.03107	0.964322	0.817088	1.54466	1.32182	1.12452	0.914761	0.83951	1.31146	1.11723	0.893966	0.815325	0.808137	0.544493	0.226709	0.163378	0.825521	0.513931	0.147824	0.0611134	1.34299	2.23683	2.26593	2.06893	1.95091	1.95501	1.96911	2.407	2.48304	2.53594	2.537	2.14287	2.1081
0.826007	1.14701	1.08101	1.086	1.198	1.266	1.03501	0.837008	0.770011	0.753011	0.868006	0.745011	0.414011	0.554011	0.865007	1.023	0.932	1.031	1.03801	0.829681	1.5606	1.3353	1.13324	0.90973	0.82978	1.32041	1.1158	0.87449	0.80546	0.826731	0.533909	0.228369	0.164729	0.831811	0.5187	0.1467	0.06052	1.35435	2.234	2.268	2.072	1.953	1.951	1.954	2.409	2.489	2.529	2.531	2.143	2.101
0.891838	1.21284	1.14389	1.12236	1.20979	1.26502	1.09986	0.913648	0.875145	0.864041	0.93089	0.855058	0.525041	0.664058	0.930838	1.04757	0.935931	1.031	1.10482	0.839516	1.57767	1.34922	1.1383	0.907755	0.825692	1.33049	1.11104	0.873036	0.803052	0.838758	0.525518	0.217521	0.153842	0.839229	0.515035	0.145825	0.0602252	1.36953	2.23302	2.26702	2.072	1.94809	1.94412	1.94024	2.42374	2.49195	2.53293	2.52216	2.143	2.1069
0.959331	1.28429	1.20341	1.15072	1.21792	1.2551	1.17228	1.00608	0.996792	0.997672	0.997341	0.965902	0.648772	0.789752	1.0013	1.06582	0.93996	1.02803	1.17431	0.850481	1.59332	1.36801	1.14392	0.905443	0.822402	1.34012	1.10632	0.86308	0.791922	0.852286	0.515113	0.191124	0.127939	0.847349	0.515059	0.145414	0.060814	1.38628	2.233	2.26898	2.07002	1.94899	1.93707	1.92218	2.42202	2.49299	2.51815	2.51012	2.143	2.09908
1.03	1.353	1.263	1.185	1.221	1.24	1.25	1.101	1.125	1.14	1.058	1.106	0.809997	0.832999	1.077	1.087	0.943	1.03	1.243	0.86279	1.6048	1.37864	1.14977	0.90074	0.82195	1.34298	1.09825	0.86751	0.78952	0.86701	0.51908	0.17779	0.079291	0.85691	0.50811	0.14209	0.0566701	1.39748	2.241	2.26	2.068	1.945	1.926	1.909	2.422	2.499	2.505	2.49	2.148	2.103
1.09555	1.41659	1.31877	1.21435	1.221	1.22826	1.33022	1.21351	1.2649	1.29067	1.12355	1.23221	1.00371	1.06389	1.14548	1.11244	0.94887	1.03294	1.3154	0.866987	1.61356	1.38716	1.14708	0.899801	0.827331	1.34236	1.10364	0.874897	0.800928	0.870904	0.516712	0.1516	0.0576392	0.861283	0.498503	0.138216	0.0522772	1.40052	2.24589	2.25609	2.06017	1.93913	1.91524	1.8953	2.41613	2.48628	2.48348	2.46848	2.14996	2.09909
1.16727	1.48233	1.37444	1.24172	1.22298	1.21513	1.40623	1.31992	1.40063	1.43355	1.19131	1.3607	1.22871	1.3293	1.22024	1.13477	0.9876	1.05279	1.38034	0.866615	1.61659	1.38674	1.14904	0.910756	0.833883	1.34221	1.11047	0.884948	0.809345	0.870782	0.523638	0.14042	0.053102	0.860628	0.474536	0.106329	0.0134116	1.40021	2.25788	2.24907	2.05604	1.93603	1.90015	1.87817	2.41006	2.48699	2.46815	2.45018	2.1599	2.099
1.23802	1.54702	1.43702	1.27702	1.22601	1.21201	1.48603	1.42403	1.52004	1.57804	1.26202	1.47603	1.44407	1.56708	1.29203	1.21601		1.09303	1.45002	0.86524	1.61414	1.38004	1.14861	0.920745	0.849837	1.34428	1.10721	0.900998	0.82549	0.86861	0.51334	0.134385	0.0619097	0.86004	0.546325		0.0351233	1.39756	2.256	2.242	2.05	1.936	1.889	1.868	2.405	2.479	2.454	2.42799	2.158	2.101
1.30861	1.60977	1.50075	1.32407	1.24071	1.22671	1.56053	1.51717	1.62886	1.70451	1.32869	1.56524	1.63916	1.78864	1.36555	1.23856			1.51571	0.865524	1.61566	1.37419	1.16387	0.935912	0.870199	1.34662	1.11874	0.92284	0.855049	0.868904	0.514576	0.1486	0.0893796	0.860275	0.531041			1.39557	2.25012	2.23121	2.04608	1.93012	1.88312	1.8631	2.40206	2.48292	2.45008	2.40741	2.15015	2.09904
1.39912	1.67932	1.57627	1.37847	1.29249	1.25968	1.63924	1.62198	1.7419	1.82879	1.41615	1.65612	1.77767	1.93262	1.46008	1.31723			1.59622	0.856925	1.61643	1.36535	1.17492	0.962866	0.890899	1.34402	1.13417	0.942638	0.887911	0.860374	0.584191	0.183646	0.115873	0.851784	0.574378			1.39439	2.24406	2.21912	2.03808	1.92307	1.88003	1.86597	2.39408	2.47706	2.44208	2.39017	2.14901	2.10494
1.49201	1.74701	1.65201	1.44701	1.34501	1.32001	1.71801	1.70601	1.84501	1.93101	1.51201	1.74301	1.84301	2.00701	1.55201	1.41102			1.67101	0.862929	1.62324	1.36708	1.1738	0.957569	0.895948	1.3487	1.14371	0.963693	0.913132	0.859139	0.593119	0.185333	0.128473	0.864789	0.584897			1.40017	2.246	2.207	2.031	1.918	1.877	1.864	2.386	2.475	2.435	2.378	2.146	2.101
1.58497	1.81159	1.72344	1.52529	1.4272	1.39829	1.78846	1.76863	1.91742	2.0044	1.60399	1.83303	1.92129	2.04614	1.64203	1.51571			1.74244	0.857616	1.6261	1.36222	1.16494	0.949174	0.884667	1.35008	1.15127	0.982538	0.925734	0.855235	0.585183	0.138269	0.0821821	0.858175	0.568773			1.39891	2.23524	2.19819	2.01828	1.91311	1.87406	1.86302	2.37328	2.47794	2.42815	2.38191	2.13328	2.10883
1.6682	1.8843	1.81016	1.628	1.53891	1.50991	1.86823	1.84031	1.98832	2.06343	1.6872	1.90531	1.93587	2.05393	1.72619	1.63683			1.81827	0.857361	1.63077	1.35857	1.15343	0.934137	0.857813	1.35496	1.15212	0.981762	0.920376	0.85308	0.51007	0.119525	0.0624053	0.859763	0.55121			1.40319	2.23698	2.19206	2.00216	1.90409	1.86905	1.85805	2.36805	2.47899	2.4379	2.39883	2.13696	2.11395
1.74503	1.95803	1.89103	1.73905	1.67206	1.64807	1.94203	1.89602	2.02102	2.10301	1.76703	1.94601	1.939	2.051	1.79403	1.74504			1.89603	0.857914	1.63979	1.36011	1.13221	0.907944	0.821108	1.36215	1.15119	0.961268	0.904844	0.855643	0.510215	0.119161	0.0573985	0.858244	0.524749			1.40713	2.243	2.189	2.001	1.906	1.865	1.855	2.365	2.465	2.452	2.42501	2.142	2.107
1.8205	2.02664	1.96454	1.85961	1.82595	1.8147	2.00868	1.94111	2.0612	2.11771	1.84152	1.96757	1.94488	2.04806	1.87147	1.84698			1.96856	0.866941	1.65936	1.3713	1.11961	0.868423	0.792536	1.37867	1.1499	0.955475	0.89022	0.86371	0.521722	0.121964	0.0538013	0.867899	0.521838			1.42202	2.24496	2.19096	2.00492	1.90698	1.86108	1.85794	2.36794	2.45716	2.45984	2.44853	2.14886	2.10798
1.88832	2.10323	2.04123	1.97682	1.98341	1.98627	2.07731	1.99743	2.07586	2.12097	1.91229	1.98384	1.94401	2.048	1.94031	1.95689			2.04325	0.883571	1.67838	1.39061	1.13033	0.864542	0.788615	1.39672	1.15022	0.937236	0.874499	0.880786	0.528344	0.136174	0.0535122	0.883492	0.532816			1.43958	2.23708	2.19793	2.01193	1.91888	1.87684	1.87285	2.37295	2.45601	2.4699	2.4688	2.14009	2.10602
1.9609	2.1759	2.1209	2.09185	2.13181	2.17675	2.14791	2.04793	2.08499	2.119	1.9849	1.99798		2.03801	2.01191	2.07385		1.86571	2.11491	0.899489	1.69724	1.40436	1.15534	0.88702	0.812229	1.4148	1.15752	0.934553	0.86676	0.896529	0.514968		0.0527011	0.89897	0.550826		0.0675468	1.4607	2.23101	2.20199	2.01699	1.93797	1.91795	1.89597	2.37799	2.46099	2.47699	2.48398	2.13401	2.105
2.03829	2.25329	2.20221	2.19375	2.30518	2.35898	2.21453	2.0979	2.10359	2.11215	2.06425	2.01659	1.9512	2.03898	2.08929	2.1963	2.01496	2.05287	2.18838	0.911212	1.70699	1.41905	1.18016	0.95633	0.856787	1.4245	1.15835	0.933846	0.867044	0.904866	0.529508	0.149878	0.0552243	0.913588	0.576063	0.157334	0.0616394	1.4726	2.24665	2.20787	2.02189	1.94289	1.91311	1.91557	2.38387	2.46589	2.49265	2.49672	2.14574	2.10891
2.11723	2.32728	2.28222	2.29501	2.44069	2.50162	2.28531	2.14752	2.11489	2.11794	2.14026	2.04769	1.95101		2.1712	2.30098	2.19921	2.29463	2.26426	0.912341	1.70754	1.42192	1.20302	1.00916	0.926377	1.42413	1.17137	0.935404	0.875466	0.900941	0.556693	0.148944		0.919613	0.588324	0.149576	0.0646587	1.4739	2.26086	2.21592	2.02794	1.93805	1.92191	1.94273	2.38202	2.46699	2.50686	2.5168	2.16085	2.10603
2.18602	2.39702	2.36503	2.40903	2.55904	2.65805	2.36202	2.19902	2.14501	2.13801	2.21403	2.10301	1.959	2.045	2.22802	2.41203	2.41906	2.52406	2.33302	0.898336	1.6962	1.41431	1.20917	1.04394	0.975455	1.41247	1.17474	0.948366	0.890854	0.896867	0.592304	0.158557	0.0566102	0.896045	0.578486	0.154832	0.0564964	1.46132	2.221	2.222	2.033	1.919	1.932	1.96601	2.379	2.472	2.522	2.535	2.126	2.102
2.2615	2.46368	2.44442	2.50705	2.68451	2.8041	2.43064	2.25391	2.18814	2.1733	2.29146	2.12653	1.96194	2.045	2.30448	2.50613	2.61217	2.72207	2.40654	0.886436	1.67846	1.40288	1.21449	1.07004	1.02206	1.3948	1.17084	0.965411	0.902077	0.887575	0.574955	0.149931	0.0572375	0.881852	0.536033	0.131641	0.0761203	1.4473	2.22002	2.22886	2.04477	1.91998	1.93886	1.98365	2.37018	2.472	2.52886	2.54775	2.11718	2.10102
2.34124	2.53828	2.51829	2.61695	2.82961	2.94664	2.50132	2.32234	2.22564	2.21856	2.37421	2.19632	1.97983	2.04797	2.38424	2.59416	2.75465	2.89039	2.48525	0.873702	1.66011	1.39188	1.21079	1.08476	1.05777	1.38745	1.17202	0.966285	0.911005	0.875902	0.567133	0.166021	0.0613499	0.868428	0.537656	0.142787	0.097594	1.43325	2.21505	2.24088	2.05094	1.91208	1.95187	1.99786	2.36901	2.47794	2.54881	2.5579	2.11898	2.10001
2.43401	2.61701	2.60801	2.71701	2.92701	3.05101	2.58401	2.39201	2.29701		2.46301	2.27901	2.02801	2.05801	2.47001	2.69101	2.848	2.966	2.56601	0.857509	1.6524	1.38055	1.20274	1.10043	1.0777	1.36859	1.1605	0.96653		0.86075	0.570911	0.193432	0.064188	0.851729	0.513039	0.14028	0.0839187	1.41895	2.217	2.254	2.057	1.915	1.948	1.992	2.384	2.487	2.54		2.123	2.094
2.52597	2.69723	2.6941	2.80995	3.01408	3.13025	2.66716	2.47321	2.37723		2.55497	2.39739	2.11801	2.25857	2.56393	2.77025	2.86952	2.99829	2.65112	0.848978	1.64793	1.3774	1.19718	1.09341	1.07462	1.35806	1.15691	0.961755		0.854811	0.584627	0.227205	0.175141	0.84085	0.504137	0.142354	0.065663	1.41728	2.21896	2.26965	2.06678	1.90815	1.94017	1.98319	2.38791	2.48798	2.54489		2.123	2.08911
2.61411	2.7427	2.75071	2.84189	3.02647	3.15778	2.72316	2.56111	2.47798		2.64911	2.55039	2.2071	2.52352	2.6521	2.85674	2.90822	3.01783	2.70867	0.876018	1.64278	1.38301	1.22016	1.08266	1.03638	1.35645	1.14838	0.945883		0.881158	0.587597	0.240619	0.296597	0.868507	0.534764	0.130996	0.0623009	1.42284	2.20792	2.24537	2.04596	1.8989	1.89455	1.93553	2.37594	2.4979	2.54302		2.11793	2.07502
2.70705	2.82405	2.82805	2.90254	3.07601	3.18251	2.80205	2.65107	2.6041	2.61516	2.74355	2.66659	2.3376	2.47859	2.74455	2.90553	2.91501	3.0185	2.78555	0.871876	1.65266	1.39204	1.21986	1.05511	0.999771	1.36463	1.14232	0.920649	0.825698	0.876787	0.548103	0.229262	0.184653	0.864461	0.548643	0.128717	0.0562839	1.43665	2.2185	2.258	2.0525	1.9035	1.903	1.92399	2.391	2.4695	2.52249	2.49699	2.128	2.0755
2.79343	2.90503	2.90313	2.95946	3.10154	3.1933	2.88303	2.76149	2.75329	2.7662	2.82846	2.79565	2.47745	2.61108	2.83044	2.95313	2.92335	3.01555	2.86407	0.881456	1.66291	1.40145	1.22347	1.03904	0.961648	1.37437	1.14441	0.914877	0.805407	0.886391	0.540054	0.201814	0.159423	0.873791	0.524608	0.13204	0.05379	1.44642	2.22292	2.26046	2.04808	1.90743	1.90104	1.91221	2.39002	2.46803	2.5058	2.48522	2.13291	2.07648
2.87116	2.94222	2.97577	3.00603	3.13268	3.18905	2.96765	2.86249	2.89062	2.93132	2.91216	2.92619	2.59151		2.92554	2.97875	2.92647	3.01401	2.9142	0.91287	1.68648	1.41519	1.21941	1.0021	0.921896	1.38539	1.14262	0.903769	0.819658	0.889222	0.526368	0.194955		0.880408	0.517285	0.131516	0.0522948	1.4612	2.21391	2.211	2.04553	1.90106	1.90149	1.90507	2.38703	2.46453	2.49907	2.46916	2.14339	2.07254
2.9511	3.0191	3.0341	3.03106	3.123	3.14599	3.02612	2.97615	3.06118	3.0922	2.9831	3.08915	2.89228	2.96435	2.9961	3.00001	2.93201	3.027	3.0011	0.923804	1.69693	1.43194	1.19249	0.966795	0.87778	1.39954	1.15652	0.91439	0.832891	0.929562	0.529368	0.146115	0.0500285	0.915266	0.532109	0.141962	0.0602676	1.47086	2.21501	2.203	2.016	1.89702	1.87999	1.87299	2.36299	2.43	2.45498	2.45197	2.13401	2.06201
3.02544	3.09735	3.10746	3.07507	3.12496	3.13621	3.11415	3.09353	3.19714	3.24479	3.05646	3.20457	3.10454	3.22943	3.07044	3.00881	2.93984	3.027	3.08033	0.926954	1.70142	1.43312	1.19052	0.947829	0.877574	1.40978	1.1818	0.937612	0.864515	0.930833	0.566019	0.149763	0.110068	0.920167	0.523364	0.135839	0.0584482	1.47629	2.22479	2.20496	2.016	1.90973	1.87608	1.86516	2.35516	2.43294	2.43933	2.42751	2.14086	2.07277
3.10034	3.17927	3.18828	3.11465	3.12896	3.11618	3.20618	3.1951	3.34965	3.40756	3.12836	3.33088	3.32604	3.44213	3.15128	3.0427	2.98261	3.04484	3.16723	0.912373	1.69379	1.425	1.17405	0.92534	0.85322	1.40772	1.18887	0.957881	0.898439	0.915043	0.516921	0.153418	0.0789827	0.90703	0.52102	0.0972182	0.0284015	1.46785	2.23293	2.19707	2.01897	1.91793	1.87798	1.87194	2.35104	2.43003	2.43107	2.4052	2.14893	2.07696
3.1961	3.2661	3.27009	3.16306	3.13101	3.11801	3.29511	3.31111	3.45515	3.57417	3.2241	3.43812	3.55816	3.69316	3.2391	3.09014			3.2551	0.945382	1.6812	1.41148	1.15974	0.917818	0.849221	1.39247	1.1871	1.01057	0.925628	0.94798	0.538507	0.148098	0.101462	0.939375	0.543677			1.45759	2.22401	2.19299	2.009	1.92101	1.88101	1.87501	2.35	2.42701	2.418	2.38497	2.14	2.08
3.27845	3.35042	3.34853	3.21404	3.13591	3.12389	3.3912	3.4072	3.57966	3.71829	3.30449	3.54009	3.69248	3.83042	3.32636	3.20681			3.33942	0.913528	1.67027	1.39942	1.16296	0.916436	0.858358	1.37858	1.17991	1.03262	0.957551	0.906224	0.553175	0.196638	0.145434	0.918041	0.642219			1.44447	2.23382	2.18515	2.00704	1.92885	1.88591	1.88285	2.34902	2.43583	2.42094	2.36341	2.14393	2.08393
3.37501	3.43216	3.43412	3.28725	3.18944	3.15963	3.48207	3.51885	3.69977	3.84372	3.40101	3.64493	3.8098	3.94879	3.42004	3.2951			3.4271	0.903805	1.66246	1.3884	1.16089	0.918756	0.873039	1.37164	1.17371	1.03744	0.988642	0.897938	0.546344	0.196273	0.139501	0.907021	0.638656			1.4325	2.21619	2.17609	1.9971	1.92603	1.89491	1.90081	2.34306	2.43402	2.42991	2.3531	2.12619	2.09192
3.4681	3.52008	3.52709	3.3681	3.27709	3.2331	3.57408	3.61909	3.80509	3.92907	3.4951	3.72907	3.86006	4.00405	3.51609	3.39709			3.51909	0.900399	1.65425	1.37942	1.15815	0.973083	0.902546	1.37014	1.18072	1.04913	0.999948	0.893372	0.548582	0.177888	0.126867	0.904767	0.63357			1.42823	2.217	2.16399	1.987	1.924	1.89399	1.89799	2.33399	2.437	2.43799	2.36501	2.12999	2.096
3.56986	3.61011	3.62494	3.47378	3.37788	3.33584	3.66411	3.7189	3.89903	4.00344	3.60078	3.80834	3.92562	4.06081	3.61492	3.4969			3.61205	0.899665	1.65733	1.37825	1.14882	0.965627	0.90872	1.37562	1.16409	1.02368	0.987374	0.89526	0.551166	0.143571	0.0811209	0.901362	0.580495			1.43133	2.21406	2.15518	1.9821	1.9191	1.88812	1.88821	2.32421	2.43798	2.42527	2.37871	2.12021	2.09698
3.65532	3.70028	3.71528	3.58411	3.502	3.45008	3.74833	3.79936	3.95853	4.04765	3.68433	3.89332	3.96568	4.08382	3.69933	3.62794			3.70327	0.903865	1.66033	1.37496	1.1288	0.937727	0.875473	1.38036	1.15154	0.986589	0.955925	0.896728	0.503302	0.114829	0.0574658	0.908134	0.552421			1.43655	2.22194	2.14607	1.97605	1.91106	1.87511	1.87808	2.32102	2.43304	2.43294	2.4038	2.13091	2.09303
3.73714	3.79314	3.80715	3.71019	3.65527	3.6163	3.83212	3.8201	3.97105	4.05599	3.76614	3.93402	3.962	4.085	3.77914	3.77116			3.78814	0.91534	1.6727	1.3872	1.13352	0.919462	0.849429	1.39016	1.17744	1.00726	0.92314	0.909705	0.54561	0.1231	0.0542883	0.917744	0.583299			1.445	2.212	2.14801	1.974	1.90401	1.87698	1.86498	2.32601	2.42901	2.44702	2.42904	2.12301	2.087
3.81264	3.86864	3.88853	3.81707	3.80333	3.78103	3.8988	3.87403	3.99752	4.05011	3.84066	3.94775	3.962	4.085	3.8566	3.85843			3.86364	0.926509	1.69316	1.40565	1.14576	0.90947	0.821386	1.40754	1.18	0.960189	0.890086	0.923776	0.539903	0.128886	0.0533568	0.925657	0.549627			1.46306	2.21102	2.15291	1.974	1.90695	1.86816	1.85518	2.32895	2.43293	2.45584	2.45159	2.12693	2.08896
3.89124	3.95417	3.96922	3.93981	3.97929	3.98105	3.97922	3.92649	4.00097	4.03218	3.92023	3.96186	3.96002	4.08203	3.93425	3.97486	3.73944		3.94224	0.939266	1.70964	1.41979	1.15646	0.908934	0.824801	1.42456	1.17664	0.951973	0.867091	0.936437	0.527591	0.131327	0.0519834	0.938098	0.547129	0.212479		1.48062	2.19813	2.15597	1.98588	1.907	1.86899	1.85401	2.33791	2.44092	2.46491	2.47279	2.11215	2.08801
3.97429	4.0383	4.05032	4.05541	4.13663	4.18068	4.05828	3.9832	4.00403	4.01897	4.0033	3.98004	3.95801	4.076	4.0153	4.11846	3.9248	3.9788	4.02729	0.947502	1.72203	1.43126	1.17935	0.928104	0.849473	1.43062	1.16817	0.946386	0.865599	0.94354	0.530417	0.142971	0.0539242	0.947124	0.575645	0.153542	0.0682654	1.49151	2.19205	2.16403	1.98404	1.90398	1.88398	1.85903	2.34404	2.44	2.47503	2.48707	2.10603	2.08901
4.04946	4.11542	4.13232	4.15986	4.2977	4.35346	4.12954	4.03396	4.01086	4.01116	4.08042	3.99078	3.95996	4.076	4.09144	4.23658	4.12784	4.1838	4.1005	0.948088	1.71917	1.43326	1.21279	0.998104	0.909009	1.4335	1.17062	0.950388	0.87046	0.943462	0.52701	0.15856	0.0626412	0.948267	0.597237	0.159067	0.0568932	1.48782	2.20474	2.17184	1.99478	1.90008	1.87812	1.86684	2.3538	2.44	2.48284	2.50366	2.11482	2.09194
4.13331	4.20228	4.22424	4.26414	4.42694	4.53054	4.21331	4.09252	4.0348	4.02687	4.16232	4.06637	3.96297	4.06906	4.17134	4.34907	4.33628	4.43492	4.19026	0.934951	1.70949	1.42546	1.22339	1.05592	0.975501	1.42004	1.17328	0.962102	0.87767	0.930558	0.588681	0.165137	0.0643075	0.935111	0.596153	0.168462	0.0672609	1.47678	2.20203	2.17894	1.99599	1.89405	1.88197	1.8789	2.35103	2.44496	2.50283	2.52383	2.11599	2.08803
4.21014	4.29415	4.31814	4.38518	4.5662	4.6972	4.30014	4.15411	4.08509	4.06509	4.24213	4.13511	3.97605	4.064	4.24914	4.44918	4.5303	4.65732	4.27315	0.916321	1.68593	1.41105	1.23605	1.09529	1.03739	1.39742	1.16738	0.965037	0.893975	0.916076	0.634381	0.189827	0.0760222	0.912736	0.579	0.165142	0.0808182	1.45748	2.191	2.19102	2.00402	1.86799	1.87099	1.89801	2.35799	2.44901	2.50802	2.53201	2.104	2.083
4.28955	4.37944	4.40049	4.4891	4.68385	4.8119	4.38151	4.22078	4.13607	4.11901	4.32056	4.19982	4.00743	4.06498	4.33149	4.55604	4.70284	4.84555	4.36138	0.899223	1.66909	1.39267	1.24172	1.11523	1.09279	1.37376	1.1594	0.963076	0.908435	0.901909	0.628999	0.199748	0.077277	0.8931	0.53258	0.172044	0.108857	1.44022	2.19198	2.20082	2.0148	1.86113	1.86314	1.90095	2.35505	2.45489	2.51782	2.53887	2.10204	2.08202
4.37906	4.46609	4.48709	4.58401	4.78692	4.908	4.46611	4.30017	4.20131	4.1853	4.4061	4.28016	4.04659	4.07489	4.42106	4.65497	4.83166	4.97466	4.45106	0.88485	1.65774	1.38904	1.24422	1.12426	1.12231	1.36021	1.14495	0.951078	0.897668	0.888698	0.6186	0.212179	0.0876793	0.877879	0.511783	0.162365	0.101682	1.42809	2.19695	2.21782	2.02489	1.87485	1.8541	1.89111	2.36885	2.46292	2.53482	2.5479	2.10497	2.08398
4.47518	4.55417	4.57415	4.67312	4.87312	5.0141	4.55217	4.3912	4.29522	4.27521	4.50917	4.34323	4.08417	4.22016	4.51617	4.73517	4.89104	5.03103	4.53417	0.882766	1.65407	1.38974	1.24534	1.12599	1.12853	1.35921	1.13474	0.951779	0.906585	0.886527	0.568815	0.17686	0.13158	0.875834	0.518538	0.150825	0.0825088	1.42636	2.20101	2.23303	2.04001	1.878	1.85799	1.90298	2.38302	2.469	2.54	2.554	2.11002	2.09099
4.57114	4.64524	4.65543	4.73873	4.93677	5.06992	4.6452	4.50088	4.41469	4.39076	4.60024	4.46858	4.17524	4.30928	4.6092	4.82722	4.91455	5.04572	4.62818	0.886027	1.65848	1.38795	1.24263	1.11764	1.10414	1.35558	1.1378	0.951044	0.909209	0.890474	0.571351	0.203858	0.158588	0.878175	0.522876	0.153714	0.0764178	1.42941	2.20591	2.24772	2.04785	1.87996	1.85408	1.89417	2.39281	2.46998	2.53804	2.55302	2.12177	2.08708
4.66721	4.74121	4.74526	4.80942	4.99056	5.11761	4.74022	4.59721	4.53601		4.69621	4.62869	4.30394	4.44191	4.70521	4.90437	4.95169	5.06088	4.71926	0.895987	1.66517	1.39752	1.23831	1.09294	1.05719	1.36117	1.11838	0.907205		0.900051	0.59054	0.243623	0.198819	0.888058	0.547218	0.140917	0.0653215	1.44166	2.21691	2.25891	2.04998	1.88893	1.854	1.88904	2.40093	2.47595	2.55387		2.12597	2.09097
4.76115	4.82915	4.82914	4.8671	5.01608	5.14299	4.82615	4.7172	4.68827	4.67929	4.79015	4.75323	4.42326	4.55626	4.80215	4.95305	4.95901	5.064	4.80714	0.903713	1.68068	1.40335	1.23792	1.06298	0.999844	1.37243	1.12085	0.910665	0.889386	0.90623	0.576078	0.231485	0.187996	0.896905	0.544388	0.140905	0.0597166	1.45546	2.23204	2.269	2.05801	1.90201	1.86702	1.88099	2.41199	2.476	2.53498	2.53798	2.14104	2.09299
4.84353	4.91153	4.90957	4.92104	5.05825	5.13514	4.9105	4.82705	4.83931	4.84309	4.87253	4.8827	4.56744	4.7024	4.88453	4.98248	4.96195	5.06498	4.88757	0.916404	1.69726	1.41826	1.23878	1.03184	0.957876	1.3901	1.12513	0.896905	0.826135	0.917224	0.574773	0.2118	0.169342	0.910695	0.543466	0.138149	0.057804	1.47467	2.25263	2.269	2.06291	1.9079	1.88076	1.87707	2.40807	2.47403	2.52321	2.52523	2.16262	2.08907
4.93413	4.99519	4.99617	4.9834	5.08079	5.12312	5.00212	4.94585	5.00144	5.0292	4.95917	5.01176	4.73736	4.79413	4.97612	5.00974	4.962	5.065	4.97516	0.928415	1.71514	1.43463	1.22946	0.985726	0.913755	1.40285	1.13345	0.914277	0.820158	0.932987	0.551488	0.153468	0.0623948	0.918308	0.534527	0.136783	0.0565519	1.49175	2.25102	2.26603	2.05904	1.92583	1.89387	1.88393	2.40602	2.47004	2.50121	2.49925	2.15904	2.09593
5.01611	5.08012	5.07812	5.04107	5.09	5.10698	5.09214	5.06916	5.15617	5.19719	5.03711	5.13318	4.96931	5.0324	5.06112	5.03411	4.96808	5.06102	5.05713	0.9405	1.72467	1.44503	1.21155	0.963547	0.888627	1.40958	1.16419	0.942262	0.850608	0.944372	0.572529	0.134986	0.0580219	0.930377	0.531555	0.136194	0.0537468	1.50269	2.253	2.264	2.06	1.93902	1.89901	1.89701	2.401	2.46899	2.486	2.48299	2.158	2.098
5.09372	5.16213	5.16519	5.08635	5.08504	5.07966	5.18854	5.19056	5.32221	5.38819	5.11774	5.28237	5.22964	5.34474	5.14117	5.08054	5.01992	5.07765	5.14708	0.937948	1.70626	1.43514	1.18155	0.941355	0.879434	1.4053	1.19453	0.989198	0.920637	0.939394	0.57928	0.143906	0.0791095	0.931969	0.564029	0.125345	0.0448547	1.48705	2.24745	2.24599	2.058	1.95989	1.91497	1.91002	2.39203	2.4616	2.47439	2.45541	2.15846	2.10157
5.17772	5.24424	5.24724	5.14099	5.0959	5.08247	5.27173	5.29453	5.46813	5.58718	5.20023	5.39199	5.44301	5.56987	5.22324	5.13599			5.22924	0.932767	1.69526	1.41995	1.17652	0.943446	0.879131	1.40097	1.19953	1.02103	0.954934	0.933405	0.586329	0.150986	0.0712865	0.927609	0.591391			1.47367	2.24552	2.24105	2.05751	1.96941	1.9254	1.92783	2.3915	2.4729	2.46559	2.42428	2.15504	2.10893
5.27121	5.33121	5.33819	5.20019	5.12513	5.09812	5.37321	5.42625	5.59335	5.74425	5.29721	5.51323	5.65831	5.81333	5.31621	5.12436			5.32021	0.917515	1.66513	1.39152	1.16928	0.943005	0.877771	1.38118	1.19872	1.05938	1.03881	0.918757	0.569241	0.188456	0.131267	0.914104	0.490506			1.43897	2.24498	2.22497	2.05198	1.97403	1.95402	1.95003	2.38099	2.47902	2.47101	2.39499	2.16198	2.12102
5.36512	5.42309	5.42416	5.28303	5.18207	5.15381	5.46611	5.53599	5.749	5.85605	5.39112	5.61733	5.79518	5.95825	5.41117	5.28431			5.41209	0.91548	1.65573	1.38312	1.16275	0.958261	0.886809	1.36985	1.20105	1.14495	1.08529	0.917382	0.555519	0.19948	0.125177	0.911416	0.616119			1.42846	2.23804	2.21083	2.04289	1.98702	1.96304	1.96202	2.37492	2.48692	2.474	2.3891	2.15504	2.13013
5.45729	5.51231	5.51927	5.36735	5.27032	5.22049	5.5573	5.61737	5.83136	5.94233	5.48329	5.72616	5.89225	6.06121	5.50726	5.39217			5.50131	0.916264	1.64955	1.36907	1.15182	0.958359	0.886731	1.36581	1.19671	1.16164	1.10344	0.915911	0.481561	0.158447	0.0904578	0.914407	0.609501			1.42474	2.24098	2.19711	2.03407	1.98898	1.96598	1.96398	2.36805	2.48005	2.474	2.39694	2.15798	2.14092
5.55498	5.59798	5.61198	5.47698	5.36098	5.32798	5.63998				5.58398	5.79599	5.96099	6.09699	5.59998	5.51397			5.59098	0.902063	1.6502	1.36462	1.13269	0.926267	0.873393	1.36576				0.900793	0.568362	0.15958	0.066495	0.901343	0.593393			1.42353	2.253	2.185	2.024	1.986	1.97	1.957	2.357				2.169	2.135
5.6471	5.68705	5.7121	5.59046	5.51175	5.46885	5.72294	5.7694	5.97598	6.0695	5.67811	5.88469	5.97905	6.10896	5.69004	5.62957			5.67408	0.902533	1.65063	1.36938	1.12659	0.920438	0.850294	1.37514	1.18967	1.09124	1.04843	0.900278	0.568019	0.141801	0.0518486	0.902747	0.56369			1.42733	2.25004	2.18294	2.02096	1.97888	1.95687	1.94787	2.36796	2.4849	2.4473	2.42222	2.16899	2.12313
5.73613	5.77217	5.80113	5.70884	5.65361	5.61853	5.79925	5.80168	5.97402	6.10961	5.76812	5.94045	5.98296	6.10603	5.77417	5.75675			5.76115	0.905234	1.66401	1.37031	1.11141	0.903298	0.823958	1.38875	1.20207	1.06382	1.00026	0.900141	0.530716	0.128134	0.050117	0.908177	0.56776			1.43879	2.25297	2.17805	2.01803	1.9691	1.94611	1.93711	2.36503	2.47708	2.47176	2.43983	2.16801	2.13389
5.81824	5.85725	5.88424	5.82735	5.82151	5.80658	5.87521	5.87115	6.01212	6.11397	5.85224	5.97005	5.97999	6.09699	5.85424	5.84534		5.82483	5.84722	0.910298	1.68074	1.39278	1.12728	0.880702	0.810229	1.41065	1.18917	1.01817	0.953761	0.905324	0.52961	0.1328	0.0494197	0.91295	0.516281		0.0768237	1.45418	2.24299	2.184	2.018	1.96798	1.94196	1.92896	2.37501	2.47101	2.48002	2.46006	2.16099	2.13802
5.90601	5.95007	5.97408	5.95747	6.01108	6.02134	5.953	5.92561	6.05598	6.10387	5.94002	5.99013	5.97699	6.09391	5.94399	5.97286	5.74323	5.76436	5.92812	0.942652	1.70374	1.41284	1.15031	0.88936	0.817747	1.43067	1.19914	0.984396	0.924605	0.939815	0.522362	0.136445	0.0493862	0.942395	0.520862	0.157514	0.0601662	1.47645	2.2379	2.18406	2.01705	1.95888	1.92594	1.91593	2.37705	2.47401	2.48705	2.48113	2.1559	2.145
5.98737	6.03633	6.06132	6.07608	6.1787	6.20954	6.03337	5.97462	6.05402	6.09308	6.02236	6.00092	5.97601	6.08705	6.02338	6.12283	5.9226	5.95452	6.0183	0.953267	1.7116	1.42762	1.16591	0.930411	0.85376	1.442	1.19317	0.97924	0.8976	0.949852	0.520901	0.144081	0.0547185	0.953285	0.574989	0.189243	0.0856319	1.48595	2.23006	2.18896	2.02097	1.94908	1.92104	1.91005	2.38097	2.47499	2.49097	2.49192	2.14806	2.145
6.07698	6.12398	6.15198	6.18998	6.31597	6.39096	6.11898	6.03399	6.076	6.088	6.11298	6.03899	5.982	6.085	6.11398	6.24797	6.13495	6.19095	6.10798	0.95396	1.71371	1.43481	1.2058	1.01439	0.927614	1.43972	1.18198	0.943408	0.881723	0.95075	0.531078	0.156457	0.0733359	0.95367	0.57725	0.172454	0.0637349	1.48849	2.235	2.197	2.026	1.942	1.927	1.912	2.383	2.473	2.501	2.508	2.152	2.142
6.15293	6.21602	6.24308	6.28749	6.46249	6.57672	6.20705	6.09072	6.08225	6.09622	6.1919	6.07346	5.98908	6.08399	6.1879	6.3552	6.35907	6.44361	6.19799	0.940562	1.69951	1.42903	1.22948	1.05918	0.98484	1.43017	1.18503	0.955419	0.879956	0.935557	0.538751	0.161875	0.0774354	0.942292	0.57129	0.145319	0.0639743	1.47731	2.23686	2.20512	2.03405	1.94366	1.91965	1.91196	2.38899	2.472	2.51012	2.51914	2.15381	2.14096
6.22823	6.29915	6.3311	6.40876	6.58376	6.71657	6.29213	6.1494	6.10279	6.11382	6.26525	6.11062	5.99593	6.08301	6.26125	6.453	6.52728	6.65583	6.27818	0.924494	1.68923	1.41704	1.24267	1.0969	1.04903	1.40827	1.18083	0.955301	0.900777	0.923087	0.542908	0.167146	0.0762521	0.922918	0.572131	0.17858	0.0813921	1.46203	2.22512	2.2149	2.03796	1.91628	1.89129	1.90903	2.38801	2.472	2.5199	2.53088	2.13816	2.13803
6.31223	6.38622	6.42822	6.51727	6.70327	6.85728	6.37522	6.2222	6.16117		6.35422	6.18117	6.01408	6.08303	6.34523	6.56526	6.71228	6.86228	6.36523	0.90904	1.66935	1.39593	1.25142	1.11977	1.10099	1.39478	1.17827	0.932901		0.910979	0.551907	0.175415	0.0817076	0.904431	0.527324	0.17374	0.101	1.44693	2.22102	2.23102	2.05103	1.89701	1.88597	1.91799	2.392	2.476	2.53599		2.13601	2.136
6.407	6.475	6.51804	6.62795	6.81487	6.97189	6.464	6.30293	6.23204		6.44401	6.25366	6.04719	6.09822	6.439	6.67097	6.82707	6.978	6.46093	0.896691	1.65433	1.39574	1.26833	1.1416	1.13693	1.38376	1.17058	0.969671		0.898396	0.539186	0.177908	0.0818759	0.892558	0.512771	0.189608	0.120687	1.43639	2.22808	2.24012	2.06311	1.90107	1.87297	1.91389	2.39012	2.47414	2.533		2.14112	2.13593
6.49631	6.56431	6.61128	6.71334	6.8924	7.05139	6.55331	6.38636	6.32528		6.5343	6.40285	6.15417	6.29746	6.52831	6.75833	6.92326	7.06731	6.54436	0.886906	1.64886	1.38832	1.26672	1.12916	1.14115	1.37043	1.16033	0.963518		0.887256	0.598879	0.234215	0.184577	0.884304	0.514665	0.152675	0.0818498	1.42971	2.23495	2.25092	2.07292	1.90695	1.87002	1.90408	2.40092	2.4869	2.533		2.15192	2.13005
6.59497	6.65697	6.69698	6.78798	6.96498	7.11598	6.64397	6.47697	6.39598		6.63297	6.49197	6.21598	6.35898	6.62697	6.85597	6.941	7.083	6.63697	0.885051	1.64898	1.38493	1.25216	1.11416	1.11854	1.36354	1.15039	0.960481		0.88723	0.557722	0.207658	0.159617	0.880581	0.507092	0.156699	0.0760216	1.4274	2.234	2.26999	2.075	1.91	1.864	1.897	2.417	2.492	2.533		2.15	2.125
6.69316	6.75311	6.78298	6.87617	7.03621	7.16618	6.73512	6.57927			6.73011	6.64072	6.33264	6.47266	6.72915	6.91662	6.97116	7.09704	6.73209	0.895662	1.65618	1.39332	1.21576	1.04964	1.06622	1.36016	1.13542			0.899554	0.545553	0.219777	0.17247	0.889096	0.536469	0.152836	0.0619514	1.43809	2.24012	2.28301	2.07798	1.89038	1.8891	1.88994	2.42401	2.49998			2.15313	2.12702
6.78604	6.84208	6.86119	6.88986	7.05283	7.18085	6.82507	6.68095			6.81908	6.77858	6.46365	6.60563	6.82105	6.96649	6.98387	7.09997	6.8191	0.904637	1.66977	1.40618	1.22926	1.06785	1.00734	1.36412	1.13357			0.907102	0.549776	0.223541	0.17727	0.899156	0.537955	0.150088	0.0580602	1.45115	2.2499	2.28399	2.07602	1.92069	1.89692	1.88505	2.42499	2.49802			2.16389	2.12898
6.86018	6.9382	6.93118	6.93512	7.08604	7.15895	6.91521	6.80331	6.80239		6.89218	6.9083	6.61742	6.75721	6.89819	6.98606	6.98801	7.101	6.90719	0.924328	1.68972	1.42799	1.23695	1.03029	0.957647	1.38643	1.12833	0.910655		0.927744	0.56012	0.207244	0.160999	0.917231	0.534699	0.146992	0.055718	1.47025	2.26105	2.28399	2.073	1.93003	1.90303	1.89203	2.43	2.50297	2.53195		2.17104	2.12001
6.93802	7.02098	7.00796	6.98753	7.10098	7.13971	7.00405	6.93441	6.96576	6.97607	6.96603	7.03557	6.7947	6.84783	6.98002	7.0132	6.99107	7.101	6.98704	0.936299	1.70961	1.44033	1.22608	0.994463	0.914644	1.40562	1.14125	0.896585	0.825186	0.938003	0.539325	0.154846	0.0650144	0.930439	0.521825	0.143541	0.0548408	1.4862	2.27995	2.27992	2.07196	1.94107	1.91618	1.90626	2.42902	2.49198	2.51287	2.5098	2.18895	2.12606
7.02137	7.1014	7.08641	7.03068	7.09901	7.11618	7.09035	7.05013	7.10992	7.14572	7.05037	7.16403	7.01633	7.08025	7.06337	7.02987	6.99696	7.101	7.07236	0.947684	1.72277	1.45032	1.21705	0.978302	0.897717	1.41859	1.15887	0.938783	0.845398	0.949702	0.548749	0.1389	0.0530798	0.940991	0.519795	0.137883	0.052448	1.4983	2.27603	2.27305	2.06902	1.94696	1.93089	1.92784	2.43099	2.49001	2.50208	2.49313	2.18503	2.13096
7.09904	7.18704	7.16504	7.08002	7.098	7.099	7.18605	7.16906	7.27708	7.33909	7.12304	7.29205	7.23813	7.30316	7.14504	7.07004		7.14106	7.15604	0.95336	1.72307	1.44963	1.20977	0.960661	0.888278	1.42609	1.19456	0.979684	0.885769	0.95307	0.584077	0.122716	0.0310703	0.94863	0.510476		0.00959756	1.499	2.274	2.266	2.064	1.95801	1.949	1.95201	2.423	2.486	2.485	2.47099	2.181	2.11899
7.18713	7.27502	7.24898	7.12268	7.10131	7.08907	7.28608	7.2954	7.44263	7.52904	7.21004	7.40328	7.49501	7.63104	7.23414	7.14997		7.2524	7.24407	0.953677	1.71266	1.43909	1.19826	0.962231	0.883953	1.42182	1.20804	1.00889	0.923673	0.952607	0.657693	0.175516	0.131863	0.949529	0.603855		0.125516	1.49007	2.27287	2.2569	2.05996	1.96914	1.95828	1.97323	2.41501	2.48307	2.47487	2.44872	2.1759	2.08898
7.27906	7.35815	7.32918	7.17843	7.12674	7.09494	7.3741	7.40983	7.57565	7.69531	7.29513	7.50793	7.65933	7.79731	7.32705	7.22919		7.2035	7.33111	0.945285	1.69944	1.4222	1.19062	0.969654	0.895621	1.40736	1.19585	1.0361	0.954942	0.942552	0.653057	0.181687	0.120654	0.942898	0.642566		0.154584	1.47569	2.26211	2.24908	2.05703	1.98088	1.98077	1.99181	2.41599	2.48894	2.46411	2.42623	2.16808	2.08702
7.36724	7.44121	7.41023	7.2422	7.16615	7.12114	7.47023	7.52425	7.70726	7.83829	7.38224	7.59025		7.92325	7.41725	7.31397	7.11058	7.14284	7.42022	0.923563	1.6838	1.40408	1.18527	0.98706	0.911151	1.38761	1.18908	1.05582	1.00792	0.924757	0.626824		0.166789	0.91784	0.623671	0.200903	0.0752585	1.45648	2.25998	2.24196	2.04398	1.99103	1.993	2.005	2.40497	2.50001	2.46503	2.40997	2.16298	2.09797
7.46875	7.53113	7.50607	7.32419	7.229	7.178	7.56814	7.63007	7.8142	7.95795	7.48075			8.02834	7.51975		7.35291		7.51211	0.908165	1.67337	1.38961	1.18015	0.991272	0.923792	1.37899	1.19109	1.05946	1.04406	0.914988			0.142282	0.897183		0.276934		1.44525	2.25022	2.22583	2.03489	2.00289	1.99291	2.00691	2.39287	2.50289	2.47915	2.39806	2.15422
7.52953	7.6223	7.59234	7.42026	7.30938	7.25838	7.66029	7.71634	7.91125	8.03441	7.54153			8.05579	7.58053		7.42643		7.60131	0.902117	1.66833	1.38142	1.16089	0.984175	0.922341	1.37358	1.18712	1.06381	1.04746	0.90195			0.184376	0.898252		0.316803		1.44137	2.26786	2.21211	2.02607	1.99407	1.98605	2.00005	2.38208	2.49407	2.49091	2.40296	2.17186
7.73228	7.79206	7.77807	7.64644	7.54787	7.50894	7.82898	7.85853	8.03027	8.129	7.73736	8.00498	8.05214	8.03097	7.7942	7.77236	7.37516	7.36295	7.77703	0.892418	1.66201	1.36935	1.13385	0.937626	0.882424	1.3778	1.17424	1.02478	0.975363	0.898422	0.650841	0.167207	0.10528	0.882365	0.556947	0.323784	0.207701	1.44583	2.24229	2.19302	2.01506	1.97589	1.9527	1.94867	2.36801	2.49594	2.46917	2.44235	2.1453	2.0894
7.83595	7.87813	7.85432	7.73358	7.65829	7.62624	7.88987	7.89764	8.04977	8.13299	7.82868	7.99083	7.97584	8.10011	7.85476	7.82808	7.55023	7.68277	7.86016	0.903577	1.67854	1.37602	1.11822	0.910871	0.856541	1.39232	1.18112	1.0059	0.941801	0.906863	0.54824	0.15999	0.0974676	0.913411	0.535596	0.221306	0.179406	1.46151	2.26576	2.19498	2.019	1.97306	1.93716	1.92971	2.37648	2.49056	2.48045	2.46228	2.1704	2.12236
7.86605	7.93405	7.94205	7.83108	7.78012	7.74613	7.95205	7.93204	8.06201	8.13399	7.89905	7.99702	7.983	8.094	7.90905	7.89509	7.58711	7.72505	7.91605	0.924062	1.68122	1.39071	1.10787	0.884525	0.814333	1.41605	1.18989	0.988	0.913562	0.917033	0.542562	0.146799	0.0590392	0.928571	0.534499	0.108383	0.0626586	1.45483	2.25299	2.17901	2.028	1.966	1.93498	1.91699	2.381	2.489	2.48001	2.47901	2.16499	2.12501
7.94449	8.01249	8.01951	7.95757	7.95857	7.95008	8.03147	7.99283	8.0826	8.12321	7.97749	8.02153	7.98104	8.09106	7.98749	8.0304	7.76066	7.80153	7.99842	0.911865	1.69877	1.40857	1.13771	0.87675	0.804254	1.42565	1.17761	0.956829	0.885372	0.906856	0.515147	0.130376	0.0578234	0.914501	0.53292	0.12867	0.0450585	1.46957	2.23926	2.18685	2.02113	1.96208	1.91145	1.8964	2.38394	2.48409	2.49374	2.4996	2.15519	2.13579
8.02807	8.09805	8.11296	8.08954	8.14296	8.16067	8.11409	8.02663	8.08696	8.10223	8.06305	8.03387	7.98199	8.08111	8.07107	8.16155	7.9588	8.0156	8.08405	0.916129	1.71379	1.42476	1.15768	0.909865	0.832321	1.43757	1.17613	0.945966	0.876642	0.912089	0.513028	0.136754	0.0588581	0.917632	0.564879	0.147383	0.0661977	1.48286	2.239	2.19491	2.02792	1.9531	1.91199	1.89303	2.39092	2.48796	2.50685	2.50989	2.14907	2.13897
8.10991	8.17791	8.19191	8.21486	8.33279	8.38075	8.19791	8.08893	8.089	8.099	8.14191	8.07096	7.98999	8.09399	8.14991	8.29585	8.17376	8.22976	8.1699	0.914921	1.71624	1.43529	1.18856	0.964309	0.881994	1.4449	1.17054	0.934693	0.873823	0.911491	0.520312	0.156078	0.0665613	0.915752	0.577007	0.167897	0.0868868	1.48632	2.23101	2.20299	2.032	1.94801	1.90101	1.88701	2.39	2.489	2.51299	2.52099	2.14301	2.136
8.19637	8.26634	8.28917	8.33278	8.50673	8.58515	8.27161	8.13709	8.11059	8.1147	8.23132	8.11615	8.00374	8.09204	8.23539	8.40986	8.38502	8.49206	8.24852	0.922006	1.6994	1.43769	1.21489	1.01679	0.937633	1.43665	1.17697	0.945908	0.880897	0.920903	0.542394	0.163569	0.0662363	0.920294	0.541136	0.147151	0.0614497	1.47529	2.23198	2.21085	2.03396	1.93917	1.89707	1.88307	2.39883	2.49194	2.52772	2.52983	2.143	2.13993
8.28323	8.35918	8.38813	8.45492	8.64875	8.77632	8.35724	8.19647	8.1556	8.14077	8.31526	8.15863	8.02184	8.09795	8.32223	8.52399	8.5892	8.72396	8.34118	0.915391	1.69088	1.41713	1.22404	1.07537	1.00317	1.40868	1.17185	0.948766	0.885817	0.916115	0.555199	0.171629	0.0670923	0.911936	0.533136	0.171656	0.0987703	1.46232	2.22804	2.21496	2.04688	1.91323	1.8861	1.88102	2.40495	2.49101	2.5389	2.54685	2.13904	2.14099
8.36893	8.44693	8.48592	8.5789	8.78489	8.92588	8.43594	8.26095	8.20196	8.18996	8.41092	8.22095	8.03499	8.101	8.40394	8.62592	8.76286	8.90286	8.43293	0.901021	1.67165	1.41197	1.23615	1.10398	1.06083	1.40087	1.17252	0.955415	0.894543	0.902361	0.552592	0.180673	0.0698478	0.897192	0.534539	0.183421	0.119724	1.44759	2.21901	2.22399	2.045	1.907	1.86901	1.88899	2.409	2.497	2.542	2.549	2.13201	2.137
8.46127	8.54222	8.57925	8.68501	8.88807	9.02514	8.52827	8.34149	8.26482	8.24693	8.50033	8.2956	8.06739	8.11965	8.5002	8.73201	8.92202	9.04141	8.52233	0.884372	1.66457	1.39799	1.24123	1.11754	1.10765	1.38315	1.16631	0.958738	0.900145	0.885025	0.545611	0.167094	0.077752	0.881543	0.518726	0.157388	0.119495	1.43346	2.219	2.23283	2.05874	1.90602	1.83661	1.87918	2.409	2.50387	2.54789	2.55685	2.132	2.13504
8.56684	8.62806	8.67495	8.78985	8.98988	9.11502	8.619	8.43695	8.35204		8.60584	8.43644	8.14712	8.27823	8.60584	8.81312	8.94379	9.08554	8.61795	0.875891	1.65453	1.38709	1.22988	1.11046	1.11827	1.36531	1.14244	0.898959		0.878074	0.562065	0.180191	0.136337	0.871657	0.499749	0.153973	0.100908	1.42721	2.22197	2.24981	2.07186	1.90204	1.8271	1.89779	2.42087	2.50697	2.55987		2.132	2.12709
8.67091	8.72791	8.76892	8.87093	9.04795	9.17695	8.72191	8.5449	8.4659		8.70991	8.59586	8.27289	8.40389	8.70691	8.89792	8.99695	9.12496	8.71491	0.875171	1.64477	1.38862	1.23979	1.0752	1.10607	1.35882	1.13259	0.924846		0.87774	0.580024	0.218146	0.175465	0.870501	0.523758	0.157807	0.0849342	1.42117	2.226	2.26199	2.068	1.88102	1.86896	1.90699	2.425	2.51599	2.565		2.136	2.11801
8.75149	8.80751	8.84458	8.89161	9.09021	9.21332	8.81231	8.65592	8.5779		8.79147	8.70692	8.3476	8.48057	8.78553	8.98046	9.02547	9.14267	8.79549	0.881285	1.65153	1.39492	1.23146	1.09011	1.07146	1.35626	1.11215	0.9046		0.884336	0.542856	0.209846	0.167677	0.875948	0.520658	0.146207	0.0630496	1.4253	2.23876	2.27771	2.06898	1.8918	1.88372	1.91387	2.42598	2.51109	2.56206		2.14974	2.12193
8.8432	8.89226	8.92034	8.95048	9.13561	9.23482	8.89825	8.76902	8.72868		8.8832	8.84083	8.47984	8.61582	8.8772	9.02363	9.03294	9.14696	8.87927	0.887209	1.66405	1.39598	1.21568	1.05881	1.02226	1.36561	1.10692	0.880629		0.889079	0.541853	0.202642	0.161484	0.88283	0.521343	0.144652	0.0573964	1.43909	2.24296	2.28097	2.06702	1.892	1.90878	1.914	2.43195	2.49911	2.55506		2.15396	2.11605
8.92493	8.97593	8.99494	8.99596	9.15598	9.234	8.97893	8.8929	8.88787	8.88686	8.96094	8.95091	8.64087	8.65797	8.96193	9.04898	9.039	9.151	8.96093	0.903147	1.68509	1.4129	1.21072	1.02945	0.970042	1.38147	1.12145	0.88053	0.805153	0.905337	0.544997	0.155778	0.0571052	0.897948	0.520341	0.139744	0.0545623	1.45782	2.25799	2.28	2.069	1.90299	1.91699	1.92199	2.432	2.494	2.53701	2.54502	2.16899	2.111
9.00365	9.05367	9.07758	9.05302	9.16878	9.21925	9.06453	9.00803	9.04137	9.05217	9.03965	9.07586	8.82878	8.86446	9.04065	9.07456	9.04293	9.14707	9.0426	0.914682	1.70476	1.42456	1.21488	1.00532	0.930626	1.39244	1.12157	0.877325	0.806379	0.91585	0.515673	0.147452	0.0635283	0.910141	0.517931	0.138157	0.0549434	1.47175	2.27176	2.27705	2.07195	1.94822	1.93765	1.92987	2.43397	2.49302	2.5252	2.52927	2.17981	2.11788
9.08114	9.12916	9.15217	9.10641	9.18284	9.19823	9.15005	9.11877	9.1943	9.22607	9.11615	9.19369	9.00999	9.07862	9.12111	9.09478	9.04498	9.147	9.11816	0.931087	1.71845	1.44396	1.20636	0.969293	0.893957	1.40914	1.17115	0.916052	0.842383	0.932919	0.529686	0.137204	0.0604263	0.925321	0.512639	0.136765	0.0557015	1.49061	2.27299	2.27206	2.0631	1.96383	1.95085	1.94285	2.42906	2.48806	2.51116	2.50527	2.17802	2.1269
9.15994	9.21093	9.22794	9.16495	9.185	9.18801	9.23893	9.23391	9.35287	9.40186	9.19094	9.3199	9.18586	9.26885	9.19994	9.12298	9.07697	9.17498	9.19794	0.938504	1.72346	1.44966	1.18929	0.957419	0.8933	1.42444	1.18788	0.960335	0.883807	0.940404	0.538823	0.139508	0.055484	0.932334	0.498162	0.113099	0.0566892	1.49355	2.267	2.26501	2.058	1.97099	1.95799	1.96798	2.424	2.49999	2.49202	2.47003	2.173	2.127
9.23363	9.28758	9.30556	9.21212	9.18696	9.17916	9.32736	9.34003	9.48455	9.55515	9.26463	9.42603	9.38235	9.49775	9.27461	9.15834		9.16616	9.28047	0.939502	1.7201	1.4408	1.18178	0.953856	0.895214	1.42077	1.20842	1.01991	0.941528	0.939271	0.578807	0.145165	0.0628235	0.935325	0.503883		0.0665271	1.48989	2.26504	2.25911	2.05505	1.98082	1.96389	1.97389	2.42105	2.51571	2.47924	2.44742	2.16809	2.11718
9.31429	9.37324	9.3853	9.25859	9.19988	9.18197	9.41324	9.45102	9.61386	9.72153	9.34231	9.53405	9.57133	9.70121	9.35628	9.26505			9.36624	0.931978	1.70929	1.42586	1.16595	0.948042	0.887975	1.41353	1.21191	1.04953	0.986416	0.929438	0.550274	0.149016	0.0787776	0.930216	0.619778			1.48152	2.265	2.25404	2.055	1.98496	1.9749	1.98391	2.41704	2.5269	2.46116	2.41231	2.16998	2.12394
9.39493	9.46292	9.45693	9.31795	9.24096	9.20298	9.50791	9.5629	9.75087	9.86587	9.41893	9.62492	9.72985	9.86485	9.44392	9.32195			9.45592	0.922739	1.69788	1.40735	1.15787	0.9479	0.881926	1.39969	1.20915	1.07937	1.0309	0.91909	0.624681	0.183398	0.12178	0.922237	0.624417			1.46547	2.266	2.24701	2.053	1.988	1.98299	1.99499	2.41001	2.532	2.459	2.38602	2.168	2.121
9.47842	9.54347	9.5306	9.37688	9.28614	9.25305	9.59044	9.65231	9.87367	9.97395	9.50536	9.70744	9.90076	10.0456	9.52251		9.12913	9.17764	9.53647	0.904692	1.68658	1.39806	1.15515	0.953651	0.899487	1.39322	1.2048	1.1255	1.06424	0.912367	0.617105	0.13968	0.124852	0.893299		0.104704	0.0253448	1.45348	2.25913	2.23915	2.04417	1.99094	1.98693	1.99304	2.40902	2.52906	2.48353	2.37324	2.16015	2.11707
9.58086	9.62312	9.61704	9.45019	9.35523	9.30938	9.67704	9.73805	9.97291	10.067	9.60391	9.81283	9.9663	10.1123	9.63277		9.23481	9.3619	9.61908	0.905428	1.67757	1.38842	1.14962	0.949785	0.887143	1.38753	1.19916	1.16161	1.07442	0.901966	0.609643	0.119508	0.0989727	0.904992		0.206913	0.168047	1.4453	2.25603	2.23307	2.03906	1.99891	1.987	1.99399	2.40406	2.52109	2.49587	2.37794	2.15802	2.117
9.6759	9.70591	9.70491	9.53791	9.43691	9.38792	9.76191	9.8369		10.1419	9.6989	9.91789	10.0449	10.151	9.72191	9.63288	9.30393	9.43093	9.70691	0.901264	1.67217	1.37773	1.13282	0.937343	0.879019	1.38141	1.18846		1.05887	0.895057	0.606583	0.10957	0.0594019	0.903592	0.594482	0.22685	0.188989	1.43959	2.26699	2.22601	2.035	1.997	1.97601	1.98801	2.4	2.50602		2.39099	2.16499	2.11101
9.7644	9.7944	9.79438	9.64899	9.55094	9.49899	9.84058	9.92245		10.1941	9.79133	10.0113	10.0254	10.15	9.8104	9.75872	9.40713	9.53904	9.79245	0.896693	1.67353	1.37369	1.12696	0.926516	0.861409	1.38243	1.15941		1.02437	0.890856	0.465926	0.086026	0.0533292	0.898659	0.573215	0.216291	0.178628	1.44052	2.27093	2.22011	2.03205	1.98423	1.97502	1.9772	2.39705	2.50404		2.40573	2.17188	2.1444
9.84927	9.88026	9.8872	9.75806	9.68187	9.63582	9.91833	9.96564	10.1419	10.2228	9.8733	10.0527	10.0349	10.148	9.89131	9.87005	9.50417	9.63518	9.87826	0.901002	1.68244	1.3776	1.11841	0.907187	0.837328	1.39102	1.15141	1.00103	0.974709	0.898096	0.509437	0.111612	0.0504839	0.89973	0.539502	0.192249	0.154827	1.45015	2.271	2.21901	2.03597	1.98003	1.9641	1.96015	2.39799	2.50202	2.45679	2.4288	2.17299	2.13608
9.92794	9.96793	9.97293	9.87691	9.83788	9.80687	9.99894	9.971	10.136	10.224	9.95394	10.068	10.036	10.135	9.97294	9.98191			9.95994	0.908784	1.69671	1.39283	1.12156	0.899516	0.82421	1.39872	1.1602	0.993815	0.924289	0.906893	0.514067	0.115727	0.0498505	0.906035	0.53923			1.46443	2.26101	2.218	2.038	1.976	1.94901	1.94101	2.395	2.497	2.47199	2.45698	2.15901	2.139
10.0046	10.0495	10.0584	9.99677	9.99704	9.98862	10.0766	10.0309	10.1458	10.2034	10.0325	10.0857	10.0389	10.135	10.0496	10.088			10.0366	0.921709	1.71359	1.40835	1.13224	0.899785	0.827135	1.41371	1.17087	0.966263	0.890145	0.917453	0.513697	0.117713	0.0499285	0.920648	0.538494			1.48302	2.26198	2.22389	2.04389	1.97109	1.93918	1.92431	2.39893	2.48915	2.49262	2.47958	2.16685	2.14096
10.0782	10.1311	10.1441	10.1088	10.1582	10.1809	10.1541	10.0854	10.1529	10.1872	10.1042	10.1048		10.1271	10.1222	10.2087	10.0053	10.049	10.1151	0.933748	1.72061	1.42484	1.16051	0.931802	0.851498	1.42515	1.16093	0.938633	0.857617	0.929319	0.506955		0.0513244	0.932164	0.556004	0.150029	0.0616444	1.49587	2.25804	2.23488	2.04598	1.96606	1.9301	1.91312	2.40098	2.49394	2.49893	2.49582	2.15909	2.14496
10.1509	10.2139	10.2309	10.2249	10.3279	10.3818	10.2339	10.14	10.153	10.171	10.1789	10.146	10.054	10.127	10.1939	10.3329	10.2028	10.3308	10.1939	0.937097	1.71182	1.43249	1.19458	0.978154	0.88987	1.4296	1.16546	0.93773	0.892272	0.931988	0.555512	0.14297	0.0529287	0.935857	0.591572	0.147771	0.112669	1.49747	2.27299	2.24699	2.05499	1.963	1.91901	1.90001	2.405	2.495	2.52298	2.52498	2.17799	2.143
10.2335	10.3024	10.3115	10.332	10.4772	10.5538	10.3076	10.195	10.1726		10.2605	10.1666	10.054	10.1299	10.2725	10.4292	10.3994	10.4832	10.2725	0.925623	1.70269	1.41966	1.20786	1.02433	0.941662	1.42457	1.18134	0.96094		0.920434	0.55934	0.142843	0.0540395	0.924697	0.602361	0.131069	0.0615965	1.49115	2.26907	2.25485	2.05893	1.94925	1.90918	1.89705	2.41089	2.49304	2.5446		2.17407	2.14987
10.3054	10.3813	10.3982	10.4391	10.6138	10.7017	10.3804	10.2505			10.3363	10.2245	10.0609	10.13	10.3444	10.5242	10.5735	10.6981	10.3553	0.908073	1.69367	1.40691	1.21271	1.05537	1.00064	1.40695	1.17722			0.905708	0.578967	0.147449	0.0567265	0.904903	0.596464	0.19993	0.165069	1.47956	2.26107	2.2669	2.06594	1.92818	1.89116	1.90394	2.41695	2.51084			2.16508	2.14306
[truncated: 64 more columns]
