# Supplementary material for: Kinematic Validation of a Multi-Kinect v2 Instrumented 10-Meter Walkway for Quantitative Gait Assessments
Source: PLoS One. 2015 Oct 13;10(10):e0139913. doi: 10.1371/journal.pone.0139913 (PMC4603795; doi:10.1371/journal.pone.0139913)
Supplement: S1 Data — (ZIP) [file pone.0139913.s001.zip › S1_Data/pp20_trial6.xls]

## Sheet: Sheet1
Kinect(x) SpineBase	Kinect(x) Head	Kinect(x) ShoulderLeft	Kinect(x) ElbowLeft	Kinect(x) WristLeft	Kinect(x) HandLeft	Kinect(x) ShoulderRight	Kinect(x) ElbowRight	Kinect(x) WristRight	Kinect(x) HandRight	Kinect(x) HipLeft	Kinect(x) KneeLeft	Kinect(x) AnkleLeft	Kinect(x) FootLeft	Kinect(x) HipRight	Kinect(x) KneeRight	Kinect(x) AnkleRight	Kinect(x) FootRight	Kinect(x) SpineShoulder	Kinect(y) SpineBase	Kinect(y) Head	Kinect(y) ShoulderLeft	Kinect(y) ElbowLeft	Kinect(y) WristLeft	Kinect(y) HandLeft	Kinect(y) ShoulderRight	Kinect(y) ElbowRight	Kinect(y) WristRight	Kinect(y) HandRight	Kinect(y) HipLeft	Kinect(y) KneeLeft	Kinect(y) AnkleLeft	Kinect(y) FootLeft	Kinect(y) HipRight	Kinect(y) KneeRight	Kinect(y) AnkleRight	Kinect(y) FootRight	Kinect(y) SpineShoulder	Kinect(z) SpineBase	Kinect(z) Head	Kinect(z) ShoulderLeft	Kinect(z) ElbowLeft	Kinect(z) WristLeft	Kinect(z) HandLeft	Kinect(z) ShoulderRight	Kinect(z) ElbowRight	Kinect(z) WristRight	Kinect(z) HandRight	Kinect(z) HipLeft	Kinect(z) KneeLeft
0.0941093	0.163237	0.173164	0.141128	0.183964	0.186927	0.178109	0.125109	0.169182	0.204055	0.134109	0.0701275	0.0120547	0.117	0.142146	0.0662004	0.015	0.106	0.143073	0.912288	1.70487	1.43913	1.1938	0.922073	0.851573	1.43652	1.17145	0.949973	0.852324	0.912896	0.532456	0.145781	0.0480713	0.90926	0.53976	0.154025	0.0705074	1.4775	2.27595	2.28098	2.09695	2.01796	1.99695	1.98602	2.44896	2.50196	2.527	2.52598	2.18696	2.17596
0.0999996	0.175999	0.181999	0.148	0.182	0.183	0.184	0.131	0.178999	0.207	0.14	0.0769995	0.0149998	0.117	0.149999	0.0769993	0.015	0.106	0.147	0.91216	1.70524	1.43936	1.19406	0.92333	0.85063	1.43506	1.17164	0.94585	0.85094	0.91267	0.5306	0.14473	0.04814	0.90924	0.54674	0.15375	0.06983	1.47835	2.273	2.28	2.094	2.016	1.994	1.987	2.447	2.5	2.527	2.525	2.185	2.174
0.11006	0.189129	0.18807	0.148	0.18397	0.18693	0.201219	0.146219	0.184229	0.219239	0.14705	0.0840597	0.015	0.11703	0.15808	0.0830299	0.015	0.106	0.16406	0.912278	1.70598	1.44053	1.19337	0.925764	0.853114	1.43364	1.16696	0.945608	0.854453	0.912964	0.532711	0.147336	0.0481701	0.909064	0.548903	0.153742	0.0693687	1.47958	2.26998	2.27596	2.09198	2.016	1.9899	1.97789	2.44493	2.502	2.52896	2.51799	2.18295	2.17498
0.116233	0.202287	0.195108	0.148036	0.180856	0.179785	0.223287	0.168449	0.207413	0.243413	0.152161	0.0900718	0.015	0.12	0.166215	0.0861794	0.015	0.106	0.170305	0.911117	1.70561	1.43843	1.19299	0.923156	0.85742	1.43139	1.16147	0.940544	0.849795	0.91132	0.531815	0.146917	0.0481883	0.908426	0.548182	0.153942	0.0692425	1.47806	2.26793	2.27191	2.08995	2.01593	1.9798	1.96675	2.43789	2.50205	2.52493	2.51686	2.17793	2.17298
0.129007	0.218008	0.201007	0.15	0.172997	0.167995	0.239013	0.193011	0.230024	0.266016	0.161006	0.0940049	0.015	0.12	0.178011	0.0960098	0.0150015	0.106	0.187008	0.91041	1.70342	1.44044	1.19137	0.92293	0.853061	1.42878	1.16839	0.944608	0.853331	0.91024	0.531551	0.14674	0.0486407	0.90823	0.547188	0.15403	0.0693798	1.47624	2.264	2.267	2.087	2.012	1.969	1.95299	2.432	2.505	2.521	2.509	2.174	2.17199
0.144105	0.234221	0.216063	0.148989	0.166643	0.156632	0.266168	0.216231	0.280168	0.298336	0.174137	0.104063	0.0150315	0.119	0.201105	0.11621	0.0180315	0.106	0.20421	0.909895	1.70329	1.43848	1.19045	0.923539	0.855796	1.43008	1.17405	0.940733	0.855571	0.9095	0.533665	0.146908	0.0500084	0.90799	0.543149	0.154584	0.0689854	1.47603	2.25897	2.26089	2.07898	2.00888	1.95982	1.93189	2.42695	2.50001	2.51194	2.50189	2.16996	2.16098
0.154292	0.255237	0.222292	0.148	0.132763	0.121435	0.282364	0.238547	0.297184	0.330947	0.187292	0.110109	0.018	0.119	0.211237	0.136984	0.0212551	0.106146	0.224328	0.907481	1.70218	1.43553	1.18068	0.933926	0.850005	1.42634	1.17399	0.938163	0.857533	0.906621	0.532182	0.146721	0.0498598	0.906034	0.530662	0.153756	0.0683662	1.47369	2.25589	2.25098	2.07691	1.998	1.94289	1.92185	2.42195	2.50087	2.50564	2.49169	2.16591	2.15891
0.169978	0.267982	0.237978	0.148	0.120018	0.0910425	0.301973	0.267959	0.360911	0.381929	0.202978	0.115992	0.018	0.119	0.223982	0.189926	0.0349808	0.113989	0.241975	0.903795	1.69935	1.43132	1.17964	0.940171	0.864829	1.42109	1.17862	0.93831	0.856082	0.903434	0.530682	0.147878	0.04985	0.901956	0.522152	0.141707	0.0584738	1.47003	2.25001	2.25	2.07201	1.998	1.93701	1.91401	2.419	2.49401	2.48603	2.47502	2.16101	2.15401
0.180176	0.292453	0.257201	0.149	0.100761	0.068673	0.321239	0.28844	0.387528	0.43378	0.212176	0.145	0.0180377	0.119	0.236176	0.239755	0.0543521	0.121201	0.258365	0.900549	1.69013	1.42617	1.18052	0.941025	0.866136	1.41744	1.17819	0.949287	0.875548	0.900352	0.562573	0.146388	0.0498318	0.898585	0.520855	0.144674	0.0562956	1.4594	2.24999	2.24589	2.06494	1.99086	1.93186	1.90392	2.41291	2.49099	2.47974	2.4577	2.15799	2.137
0.19442	0.328511	0.273675	0.149055	0.081927	0.042635	0.340402	0.323402	0.429785	0.496004	0.226475	0.14511	0.0209817	0.119	0.25031	0.299967	0.0832045	0.138004	0.287475	0.898012	1.68063	1.42126	1.18153	0.975217	0.880217	1.41654	1.17509	0.97035	0.896218	0.896486	0.562078	0.151011	0.04998	0.897282	0.538232	0.152277	0.0606416	1.45485	2.24893	2.23704	2.05991	1.97998	1.92096	1.89773	2.406	2.49007	2.45882	2.43354	2.15689	2.13696
0.217012	0.356016	0.310011	0.152007	0.0779976	0.0229952	0.362016	0.345015	0.472032	0.550025	0.25201	0.151013	0.0200019	0.119	0.267011	0.352026	0.148026	0.192029	0.313014	0.892739	1.67266	1.41276	1.18305	0.978836	0.893004	1.41095	1.16593	0.976833	0.919799	0.890869	0.566269	0.153215	0.0505205	0.892529	0.563641	0.163941	0.0596568	1.44703	2.245	2.239	2.055	1.979	1.919	1.883	2.406	2.494	2.44899	2.40899	2.151	2.135
0.242182	0.390425	0.334486	0.167182	0.0728988	0.0131012	0.395253	0.376243		0.603668	0.274182	0.17799	0.0239595	0.11902	0.291182	0.407496	0.202618	0.25284	0.342375	0.890049	1.66223	1.40993	1.19063	0.991179	0.922044	1.40545	1.17553		0.960551	0.888524	0.584136	0.163865	0.0515425	0.889545	0.566667	0.166828	0.0740599	1.44106	2.24401	2.235	2.05403	1.9709	1.91293	1.883	2.39902	2.48799		2.39078	2.15201	2.13007
0.260435	0.432743	0.382562	0.185525	0.0632717	0.0229638	0.420688	0.400688		0.669779	0.292634	0.177127	0.0200181	0.121	0.309471	0.457051	0.264648	0.336757	0.379562	0.884936	1.6503	1.39886	1.19609	1.01783	0.969615	1.39705	1.17515		0.986761	0.882835	0.566112	0.152656	0.0508556	0.885057	0.572804	0.169227	0.0816405	1.43245	2.245	2.23495	2.05695	1.96084	1.90604	1.88289	2.40098	2.48696		2.36867	2.15298	2.13702
0.283952	0.472918	0.412938	0.213942	0.0779701	0.021004	0.457924	0.437924		0.711914	0.32693	0.183986	0.020998	0.121	0.334948	0.513884	0.353819	0.431807	0.409938	0.875519	1.63449	1.39132	1.20496	1.03809	0.982314	1.38557	1.17037		1.02415	0.871184	0.564064	0.154037	0.053325	0.877845	0.548669	0.153402	0.0692253	1.4223	2.245	2.23201	2.05401	1.95202	1.908	1.87701	2.4	2.485		2.35104	2.152	2.138
0.307313	0.523505	0.465464	0.242444	0.076	0.0291918	0.485505	0.468495		0.748343	0.342363	0.199252	0.0280404	0.121	0.358293	0.549646	0.4521	0.545312	0.461374	0.868742	1.61726	1.38065	1.20719	1.03928	0.99762	1.37816	1.15881		1.05695	0.864155	0.560755	0.149774	0.0529054	0.87181	0.543872	0.153636	0.0717936	1.4047	2.248	2.23302	2.054	1.95293	1.90182	1.87093	2.40501	2.4899		2.34296	2.15407	2.14
0.338638	0.573986	0.511696	0.286619	0.0775856	0.0485221	0.535696	0.517599			0.378541	0.223246	0.0323481	0.120942	0.387677	0.613889	0.562069	0.676398	0.498928	0.859861	1.6005	1.37048	1.20985	1.03691	1.00565	1.36147	1.13959			0.854665	0.557686	0.155437	0.0534352	0.86365	0.556765	0.155654	0.0723759	1.39104	2.24806	2.23508	2.05404	1.946	1.88402	1.8639	2.40606	2.48056			2.16096	2.14002
0.371021	0.624025	0.547031	0.31805	0.158015	0.0750275	0.571024				0.406021	0.185009	0.0500065	0.118	0.422021	0.659025	0.66704	0.798045	0.546025	0.847743	1.58042	1.35748	1.20464	1.0633	1.01593	1.34488				0.844244	0.475834	0.176585	0.0537025	0.849962	0.555006	0.176663	0.0838296	1.37155	2.251	2.239	2.056	1.946	1.885	1.859	2.409				2.159	2.141
0.416391	0.678518	0.614454	0.42618	0.190169		0.622528				0.45138	0.204391	0.0637676	0.118032	0.466391	0.712549	0.753771	0.894887	0.599518	0.831888	1.56839	1.33689	1.21209	1.06729		1.32974				0.830967	0.485012	0.186813	0.0589584	0.832021	0.546919	0.161497	0.0831708	1.35354	2.25102	2.2431	2.06603	1.94998	1.88473		2.41305				2.15803	2.14305
0.454016	0.728034	0.658016	0.443962	0.207524		0.672962				0.487998	0.241835	0.0422903	0.121	0.50398	0.764635	0.826925	0.97829	0.648962	0.825893	1.55452	1.32723	1.19523	1.03083		1.31589				0.824837	0.476743	0.155093	0.0541374	0.826252	0.541293	0.162794	0.0972069	1.34164	2.25318	2.25224	2.06918	1.94802	1.85933		2.4182				2.16111	2.14805
0.508894	0.783892	0.712894	0.4959	0.289841		0.7249	0.67492			0.541896	0.286913	0.0579697	0.121	0.556898	0.798934	0.876903	0.99397	0.7009	0.814702	1.53907	1.31766	1.1691	1.03316		1.30281	1.1027			0.81443	0.474195	0.146057	0.0545392	0.814503	0.545761	0.14734	0.0927187	1.33338	2.26298	2.26498	2.07898	1.949	1.87697		2.42898	2.50998			2.16699	2.15099
0.55764	0.85564	0.78767	0.562761	0.382036	0.327975	0.784599	0.713173			0.59567	0.432751	0.13968	0.148031	0.605589	0.843569	0.882102	1.02904	0.76667	0.812293	1.53595	1.31414	1.15481	1.01938	0.987953	1.29592	1.09507			0.811501	0.548746	0.214286	0.0893985	0.812743	0.550733	0.144814	0.0720086	1.32818	2.26097	2.27718	2.0871	1.96614	1.8802	1.86109	2.43509	2.49798			2.16796	2.144
0.621322	0.919382	0.854421	0.638717	0.484342	0.424796	0.844303	0.731263			0.662382	0.507875	0.207618	0.347638	0.664303	0.89977	0.892296	1.033	0.833322	0.817718	1.5428	1.31592	1.14687	1.00729	0.967769	1.30184	1.094			0.817735	0.547297	0.219824	0.160544	0.817136	0.517738	0.145228	0.0669605	1.33537	2.258	2.29518	2.0971	1.98014	1.90006	1.87018	2.44414	2.496			2.16398	2.14402
0.68711	0.988119	0.925129	0.724155	0.551257	0.514229	0.909121	0.794099	0.954987	0.964045	0.731106	0.601186	0.288172	0.429164	0.729112	0.938047	0.907019	1.033	0.899125	0.829583	1.55538	1.33165	1.14002	0.951445	0.919981	1.30989	1.0906	0.91175	0.833389	0.830947	0.543636	0.226	0.166689	0.827379	0.510684	0.145106	0.0649914	1.35032	2.258	2.30401	2.10201	1.98703	1.90306	1.87906	2.45101	2.49602	2.45306	2.41807	2.163	2.14499
0.746858	1.05286	0.994744	0.808085	0.690274	0.638627	0.974832	0.84782	0.948214	0.988126	0.788845	0.702412	0.381337	0.518324	0.789908	0.963542	0.917076	1.033	0.966794	0.842021	1.56907	1.34699	1.1333	0.95361	0.898252	1.32748	1.08898	0.884996	0.811455	0.845239	0.53613	0.23117	0.171282	0.83765	0.512965	0.143215	0.0603597	1.36189	2.25616	2.31103	2.10806	2.00305	1.93513	1.91032	2.45809	2.50709	2.48425	2.45737	2.16513	2.13699
0.81529	1.12122	1.05407	0.894399	0.792544	0.768707	1.04111	0.913072	0.965309	0.998073	0.856236	0.81469	0.487908	0.623944	0.862272	1.00615	0.923127	1.033	1.03022	0.850899	1.58305	1.35712	1.13224	0.905678	0.846951	1.33378	1.11692	0.867162	0.795935	0.853977	0.529614	0.229091	0.170181	0.846427	0.513424	0.142769	0.058774	1.3806	2.26922	2.31298	2.11291	2.00698	1.94551	1.93565	2.46504	2.51411	2.50435	2.48662	2.17524	2.13609
0.884868	1.18688	1.11189	0.969856	0.929739	0.914722	1.10089	0.97089	0.981968	1.00199	0.922873	0.905827	0.590804	0.728801	0.93087	1.01399	0.929987	1.033	1.09588	0.860023	1.59634	1.36888	1.13	0.89534	0.8152	1.34426	1.10861	0.850562	0.781108	0.862963	0.515287	0.203259	0.144898	0.855433	0.515786	0.140544	0.0589896	1.38854	2.28098	2.312	2.10801	2.006	1.97295	1.97093	2.467	2.51999	2.52296	2.51994	2.18798	2.14099
0.956733	1.25875	1.16867	1.05388	1.06338	1.08229	1.16778	1.0266	0.991392	0.994155	0.988743	1.03632			1.00574	1.03717	0.930041	1.02697	1.16069	0.868567	1.61273	1.38356	1.15053	0.899842	0.81367	1.35182	1.10723	0.85565	0.777444	0.872714	0.512805			0.862527	0.51679	0.139288	0.0587225	1.40117	2.28323	2.30297	2.10696	2.01	2.00721	2.01157	2.46597	2.52702	2.53831	2.54825	2.19217	2.138
1.02828	1.3321	1.2341	1.13943	1.1981	1.20853	1.24428	1.08526	1.02967	1.00949	1.06128	1.16522	0.909812	0.9803	1.07826	1.0532	0.934343	1.02418	1.2283	0.877952	1.62379	1.3963	1.17063	0.912397	0.851477	1.36437	1.11986	0.882975	0.813681	0.879874	0.520006	0.154164	0.067073	0.873847	0.502357	0.142728	0.0587851	1.41422	2.30509	2.29989	2.10302	2.01011	2.02713	2.06593	2.46284	2.52904	2.56823	2.57229	2.20802	2.13796
1.09803	1.39203	1.29403	1.21703	1.31204	1.34606	1.31403	1.15403	1.06602	1.03602	1.13103	1.28604	1.11709	1.21409	1.14703	1.06403	0.953013	1.034	1.29903	0.883522	1.63516	1.40189	1.18691	0.957365	0.874685	1.36887	1.13014	0.90827	0.833332	0.884991	0.518145	0.150578	0.0525651	0.879683	0.498977	0.130684	0.0492806	1.41753	2.31001	2.294	2.104	2.016	2.034	2.062	2.454	2.531	2.58101	2.58801	2.20901	2.136
1.17269	1.45363	1.35661	1.29069	1.41301	1.49417	1.38866	1.21461	1.11648	1.07752	1.2027	1.3839	1.32397	1.43024	1.22472	1.12634			1.36268	0.888132	1.63818	1.39874	1.18415	0.992013	0.934112	1.3765	1.14773	0.932689	0.861385	0.88799	0.531527	0.14643	0.0646972	0.885735	0.563836			1.42006	2.33184	2.28697	2.10094	2.01295	2.02906	2.05911	2.455	2.53312	2.59309	2.60208	2.23187	2.13206
1.24231	1.51722	1.41825	1.36036	1.51473	1.61185	1.45525	1.27629	1.16531	1.13025	1.27333	1.47476	1.52065	1.65405	1.29725	1.15973			1.43122	0.884339	1.63488	1.39404	1.18324	1.01422	0.980415	1.37357	1.15606	0.933915	0.871941	0.880987	0.584491	0.142101	0.07795	0.885202	0.581847			1.41396	2.31569	2.28385	2.09491	2.00787	2.035	2.07004	2.45496	2.54509	2.60209	2.60998	2.21856	2.13805
1.31289	1.5829	1.48589	1.43388	1.60785	1.71184	1.52289	1.34589	1.23589	1.19789	1.34489	1.56985	1.66377	1.81874	1.36489	1.14502			1.4969	0.880506	1.6242	1.3805	1.1738	1.02499	1.02007	1.36752	1.15456	0.954697	0.884969	0.877605	0.531145	0.17344	0.11572	0.880967	0.510982			1.40627	2.29903	2.27601	2.09001	2.00101	2.035	2.072	2.453	2.54999	2.60699	2.609	2.19504	2.141
1.37886	1.6447	1.55976	1.51279	1.71398	1.80589	1.59474	1.40778	1.28888	1.25781	1.41584	1.66958	1.76645	1.92132	1.42588		0.981032	1.06006	1.56479	0.858388	1.61684	1.3652	1.14798	1.03802	1.05681	1.35995	1.15899	0.937419	0.879609	0.870774	0.508475	0.168266	0.110417	0.844142		0.0947579	0.0142591	1.39353	2.29501	2.26691	2.08694	1.99292	2.04297	2.07201	2.44402	2.555	2.61501	2.618	2.19298	2.16507
1.46166	1.71233	1.63239	1.58819	1.80704	1.89133	1.6654	1.48237	1.37326	1.33539	1.4966	1.72571	1.80967	1.95135	1.5107		0.987701	1.0707	1.64033	0.858378	1.61404	1.35555	1.13938	1.06331	1.07816	1.35734	1.15883	0.958481	0.889722	0.872879	0.598733	0.159613	0.0880252	0.841989		0.100964	0.0229278	1.39092	2.29616	2.25798	2.08093	1.98396	2.04005	2.07295	2.4458	2.55489	2.61611	2.61813	2.19118	2.17257
1.55104	1.78404	1.70705	1.65206	1.86306	1.96304	1.74104	1.55604	1.44105	1.41005	1.58304	1.81802	1.846	1.97	1.60204	1.35013			1.71204	0.868478	1.61633	1.34876	1.09031	1.07016	1.0868	1.36306	1.165	0.928409	0.882857	0.8642	0.461642	0.12207	0.0624568	0.870476	0.528443			1.39352	2.305	2.257	2.077	1.92803	2.043	2.07	2.435	2.549	2.622	2.625	2.20101	2.203
1.63479	1.86479	1.79574	1.76574	1.97446	2.04385	1.81776	1.63979	1.53495	1.502	1.66878	1.86521	1.84904	1.971	1.6848	1.60423			1.7898	0.864945	1.62647	1.35681	1.14033	1.06003	1.07727	1.37133	1.16106	0.964119	0.895793	0.864507	0.504256	0.121633	0.0562672	0.863149	0.552264			1.40058	2.313	2.25604	2.07202	1.97909	2.04115	2.06802	2.43705	2.54594	2.61984	2.62393	2.212	2.19497
1.71035	1.94035	1.86648	1.83626	2.01926	2.12524	1.89021	1.71535	1.6257	1.59777	1.74337	1.88537	1.85305	1.971	1.76133	1.72195			1.86632	0.876959	1.63845	1.3694	1.15154	1.03032	1.05652	1.38713	1.16874	0.96576	0.892085	0.873861	0.50322	0.119219	0.054112	0.877398	0.550247			1.41229	2.31309	2.2602	2.07416	1.98732	2.05498	2.07011	2.4422	2.54007	2.60476	2.61674	2.21216	2.19195
1.78295	2.01295	1.94594	1.90395	2.08695	2.19195	1.95495	1.78795	1.71693	1.69293	1.81695	1.90499	1.856	1.971	1.83295	1.82692			1.93695	0.888721	1.66186	1.38795	1.14544	1.05166	1.03007	1.40014	1.17001	0.956657	0.880009	0.885731	0.518808	0.124516	0.0536803	0.888582	0.524849			1.43184	2.318	2.27099	2.08299	1.95103	2.054	2.076	2.45299	2.544	2.59201	2.60301	2.22099	2.189
1.85388	2.08489	2.01803	1.98189	2.15065	2.24657	2.02787	1.86793	1.81934	1.80348	1.88492	1.91519	1.86001	1.97095	1.90482	1.93446	1.7076	1.84335	2.01789	0.902124	1.68309	1.40647	1.18635	1.03251	1.00217	1.4125	1.17072	0.950113	0.871995	0.90075	0.518502	0.126423	0.0520854	0.899842	0.553442	0.167301	0.116793	1.45095	2.30902	2.28619	2.0981	2.00719	2.04001	2.079	2.46111	2.53895	2.58373	2.58873	2.21001	2.1889
1.9253	2.15737	2.10148	2.05444	2.20306	2.2928	2.09824	1.94337	1.92806	1.92328	1.95928	1.93071	1.86105	1.967	1.9713	2.05334	1.83858	1.87498	2.09039	0.912764	1.69607	1.42372	1.19774	1.0226	0.969371	1.42155	1.1699	0.94227	0.870021	0.911027	0.519455	0.12926	0.0509521	0.91038	0.565925	0.171998	0.0809161	1.46492	2.31102	2.30127	2.10618	2.02211	2.04109	2.07893	2.47011	2.53507	2.56185	2.56678	2.21102	2.18082
1.99503	2.23103	2.18103	2.13203	2.26002	2.33602	2.16503	2.01703	2.03905	2.04605	2.02803	1.96901	1.864	1.967	2.04103	2.17904	2.03108	2.0891	2.16503	0.911906	1.69869	1.42213	1.19577	1.00523	0.933894	1.41941	1.16202	0.936368	0.872737	0.908715	0.560046	0.138413	0.0526806	0.910898	0.587685	0.162185	0.065646	1.4695	2.312	2.316	2.116	2.028	2.046	2.075	2.476	2.539	2.554	2.555	2.212	2.171
2.06982	2.30878	2.26086	2.21177	2.30946	2.37329	2.23778	2.09486	2.14712	2.1664	2.10582	1.9994	1.86707	1.963	2.11482	2.281	2.2222	2.32239	2.23783	0.903596	1.69253	1.41652	1.1928	0.984565	0.897584	1.41247	1.15179	0.93105	0.865337	0.89795	0.573639	0.144956	0.0540509	0.905217	0.577086	0.151904	0.0568559	1.4617	2.31302	2.32612	2.12106	2.02298	2.04496	2.06986	2.48104	2.53902	2.54989	2.54377	2.211	2.17608
2.14856	2.38341	2.34247	2.28525	2.35398	2.40033	2.31241	2.17652	2.25408	2.3005	2.18456	2.03787	1.87431	1.963	2.19358	2.37678	2.43128	2.54932	2.31741	0.886043	1.67634	1.40087	1.17695	0.954308	0.862769	1.39398	1.14997	0.93566	0.870796	0.880879	0.575826	0.158787	0.0617555	0.887717	0.551107	0.183357	0.0931756	1.44742	2.31493	2.3372	2.12702	2.02096	2.04067	2.05682	2.48505	2.54102	2.54004	2.52169	2.21093	2.18416
2.23284	2.45985	2.42184	2.35287	2.4069	2.41797	2.38885	2.25884	2.36678	2.43574	2.26884	2.08491	1.89097	1.963	2.27883	2.47281	2.60865	2.72865	2.39385	0.869462	1.66063	1.38609	1.14901	0.916863	0.832988	1.37734	1.13392	0.933494	0.875441	0.868404	0.549112	0.16893	0.0685467	0.867559	0.533115	0.142061	0.101594	1.434	2.31101	2.34798	2.128	2.019	2.02303	2.04702	2.48799	2.542	2.542	2.50503	2.20701	2.19298
2.31593	2.53686	2.50382	2.4205	2.43119	2.44215	2.46995	2.34701	2.5021	2.55811	2.35095	2.16325	1.91905	1.97694	2.35793	2.57778	2.70424	2.8134	2.47485	0.859438	1.6549	1.37737	1.14245	0.892607	0.820924	1.3636	1.12532	0.952224	0.883499	0.862733	0.538815	0.169119	0.0717166	0.853494	0.510583	0.13735	0.0854372	1.42539	2.30192	2.35817	2.14314	2.01804	2.01089	2.01077	2.49009	2.54105	2.52475	2.48189	2.19795	2.19284
2.40474	2.61961	2.5825	2.46806	2.44964	2.45631	2.56076	2.44387	2.60677	2.66374	2.44166	2.28351	2.01999		2.44681	2.65226	2.72744	2.85118	2.55665	0.854698	1.65292	1.3776	1.13974	0.889792	0.818879	1.35755	1.12947	0.967775	0.903476	0.861293	0.567458	0.206102		0.845547	0.510161	0.138271	0.0745869	1.42514	2.29424	2.37416	2.15611	2.02211	2.00063	1.9886	2.49913	2.54607	2.50095	2.47187	2.19327	2.17763
2.4982	2.70618	2.66316	2.52511	2.48406	2.47304	2.65519	2.54421	2.70222	2.75718	2.53119	2.41827	2.12723		2.5442	2.72012	2.75103	2.86101	2.64519	0.861081	1.66335	1.38815	1.15417	0.905002	0.84201	1.36315	1.13564	0.974522	0.922114	0.86845	0.56681	0.230961		0.85078	0.520979	0.135616	0.0604485	1.43571	2.30703	2.38302	2.16202	2.02801	1.98099	1.96696	2.50602	2.55	2.49796	2.46499	2.20802	2.158
2.59076	2.74973	2.71513	2.55453	2.47639	2.45577	2.71672	2.64029	2.80925	2.86103	2.62272	2.57356	2.23732	2.36338	2.63676	2.7672	2.76903	2.86256	2.70517	0.886022	1.66594	1.40451	1.17314	0.947298	0.893185	1.37225	1.13703	0.974724	0.957387	0.892926	0.563467	0.208487	0.164692	0.876235	0.541528	0.141964	0.0689697	1.44208	2.29614	2.34704	2.14401	2.00707	1.95499	1.93297	2.48905	2.53352	2.46734	2.44244	2.20363	2.15104
2.6805	2.83706	2.79091	2.6182	2.52534	2.4902	2.80251	2.73376	2.89855	2.9799	2.70847	2.70049	2.39098	2.46431	2.72653	2.79133	2.77205	2.87089	2.78496	0.916668	1.67894	1.42546	1.21047	0.999998	0.938637	1.39379	1.16868	0.997491	0.987766	0.922316	0.556382	0.188182	0.124627	0.907311	0.519173	0.127682	0.0599692	1.45985	2.31278	2.35007	2.14453	2.01606	1.95455	1.92906	2.49444	2.53517	2.50223	2.43532	2.21877	2.15626
2.76032	2.91981	2.86582	2.68186	2.5699	2.52741	2.88282	2.82729	3.00776	3.08077	2.78632	2.83219	2.57505	2.66549	2.80782	2.80896	2.77449	2.86552	2.86232	0.915954	1.69018	1.44085	1.2403	1.03881	0.98158	1.40697	1.18667	1.04382	1.00752	0.922302	0.560777	0.181482	0.114091	0.905681	0.529682	0.141749	0.0656014	1.47583	2.32797	2.35399	2.146	2.01949	1.95749	1.9325	2.49151	2.54398	2.46108	2.42602	2.23297	2.16997
2.83982	2.96285	2.93385	2.72477	2.61462	2.56643	2.95187	2.91879	3.0889	3.18187	2.8708	3.00232	2.85506	2.9113	2.88084	2.8184	2.7765	2.88239	2.92584	0.959958	1.69322	1.45098	1.26454	1.08024	1.03436	1.41864	1.20206	1.05121	1.02083	0.96577	0.544994	0.145467	0.053356	0.950838	0.52056	0.156136	0.0689051	1.47972	2.31312	2.29601	2.121	2.006	1.94008	1.92407	2.45996	2.52706	2.44224	2.407	2.22809	2.17417
2.92078	3.0466	3.0176	2.80053	2.67624	2.60962	3.03774	2.99697	3.1777	3.26809	2.94974	3.13218	3.05825	3.13945	2.96374	2.85837			3.00868	0.953188	1.68503	1.44021	1.27122	1.0978	1.04593	1.41624	1.20828	1.06141	1.02952	0.957173	0.513831	0.167454	0.0555442	0.945969	0.50411			1.47214	2.32477	2.29706	2.12106	2.00608	1.94817	1.93112	2.45608	2.53308	2.46523	2.40696	2.23688	2.19125
3.00486	3.12187	3.09287	2.87288	2.7349	2.68587	3.11986	3.08984	3.25786	3.36683	3.03186	3.23482	3.25866	3.39656	3.04586	2.92289			3.08786	0.961566	1.67919	1.43065	1.2697	1.10886	1.06806	1.41307	1.20261	1.04004	1.02388	0.963898	0.530871	0.167151	0.0859279	0.955803	0.595593			1.46345	2.31402	2.29999	2.12399	2.00999	1.95599	1.93699	2.45999	2.53699	2.47598	2.405	2.23101	2.20298
3.08777	3.20573	3.18273	2.95474	2.81765	2.75761	3.20767	3.18779		3.46672	3.11778	3.34755	3.45332	3.59937	3.13174	3.0247		3.10545	3.17371	0.95111	1.66462	1.41335	1.25745	1.09824	1.06209	1.39381	1.18245		1.00997	0.953959	0.535256	0.192862	0.122637	0.944982	0.641578		0.274486	1.45094	2.31509	2.30197	2.12897	2.01502	1.95426	1.94501	2.46204	2.53813		2.41009	2.22712	2.21203
3.17919	3.29299	3.27013	3.04322	2.89528	2.83102	3.28804	3.28168		3.55279	3.21106	3.41271	3.60817	3.76013	3.22017	3.1152		3.04687	3.25795	0.938312	1.6475	1.39755	1.24593	1.09041	1.04579	1.37866	1.17056		0.99011	0.94103	0.607672	0.182042	0.12612	0.932501	0.630417		0.183172	1.43496	2.32498	2.29789	2.12507	2.01713	1.98487	1.94604	2.46687	2.55291		2.42149	2.24091	2.2138
3.27578	3.3808	3.36379	3.14078	2.99577	2.9198	3.37779	3.35583		3.63182	3.30179	3.48783	3.65988	3.80989	3.31578	3.52007		3.30541	3.3438	0.938819	1.63711	1.38765	1.22934	1.07541	1.0273	1.3749	1.16969		0.959301	0.940162	0.640335	0.207232	0.142423	0.934316	0.557198		0.230811	1.42503	2.324	2.29301	2.12799	2.02299	1.97901	1.948	2.46101	2.54901		2.44295	2.23701	2.16112
3.33065	3.46495	3.45298	3.23613	3.08695	3.02018	3.45994	3.42295	3.56396	3.68848	3.35863	3.60394	3.71074	3.84459	3.3746	3.61272	3.24086		3.43092	0.918045	1.63718	1.37637	1.20773	1.05629	0.993351	1.37149	1.16858	0.979797	0.922908	0.919239	0.614805	0.191793	0.107645	0.914082	0.558397	0.318786		1.42013	2.33109	2.28899	2.12197	2.028	1.98092	1.95406	2.46206	2.54802	2.52905	2.47432	2.24705	2.24296
3.39214	3.55378	3.54482	3.34224	3.17685	3.13191	3.54757	3.51124	3.65305	3.73348	3.41929	3.69124	3.77913	3.89894	3.43201	3.68024	3.41435	3.54212	3.51768	0.909466	1.64707	1.3749	1.17999	1.01889	0.95413	1.36282	1.13398	0.943217	0.888237	0.908149	0.619935	0.157603	0.0602723	0.908126	0.662043	0.51981	0.42584	1.42654	2.33862	2.2881	2.11917	2.02808	1.97408	1.96013	2.46808	2.54992	2.53433	2.50465	2.25164	2.23911
3.502	3.64501	3.63801	3.45701	3.32301	3.28101	3.62801	3.57501	3.707	3.758	3.537	3.755	3.786	3.896	3.535	3.744	3.53501	3.65101	3.60401	0.918471	1.65512	1.38657	1.1665	0.974478	0.919257	1.37581	1.12466	0.921529	0.863488	0.908122	0.5766	0.13672	0.0588498	0.925881	0.707341	0.466447	0.364787	1.43572	2.319	2.293	2.128	2.032	1.978	1.967	2.472	2.546	2.551	2.538	2.233	2.245
3.54796	3.73162	3.72064	3.57203	3.47632	3.43151	3.71364	3.63754	3.7273	3.77311	3.58195	3.77027	3.78598	3.89697	3.58594	3.7882	3.626	3.73115	3.68471	0.93475	1.6704	1.39844	1.14648	0.947539	0.880342	1.39464	1.1332	0.911068	0.84131	0.929772	0.572315	0.141297	0.0566863	0.936397	0.719907	0.434912	0.324372	1.45575	2.34705	2.29905	2.12905	2.036	1.99005	1.97307	2.47604	2.54305	2.55904	2.56107	2.26102	2.24702
3.66699	3.80852	3.80064	3.70023	3.64116	3.61951	3.79348	3.70435	3.76447	3.78735	3.69989	3.8031	3.78286	3.89271	3.70301	3.81534	3.6292	3.75249	3.77254	0.931292	1.68962	1.41055	1.14706	0.893729	0.846158	1.4105	1.12995	0.898567	0.835351	0.923038	0.601144	0.151935	0.0575527	0.936168	0.618314	0.329797	0.234784	1.46571	2.35282	2.30516	2.13506	2.03608	1.99618	1.9822	2.48108	2.54918	2.56439	2.57023	2.26392	2.25012
3.76679	3.88484	3.88283	3.81176	3.79967	3.79563	3.86784	3.77186	3.78795	3.80496	3.7948	3.80799	3.77601	3.87803	3.80379	3.93275	3.78966	3.92763	3.84984	0.942397	1.70245	1.42942	1.14632	0.901703	0.835053	1.42251	1.13294	0.895906	0.841926	0.940982	0.544709	0.154185	0.0622002	0.940072	0.631053	0.32011	0.267052	1.48033	2.34402	2.31298	2.13799	2.03999	2.00498	1.99198	2.48499	2.55798	2.58396	2.58198	2.26001	2.25599
3.86677	3.9678	3.97285	3.92607	3.96364	3.99083	3.95182	3.83263	3.82843	3.82944	3.90075	3.84156	3.78206	3.87803	3.90181	4.02912	3.92313	3.99345	3.93186	0.955589	1.70338	1.42994	1.17241	0.918931	0.837699	1.43377	1.16663	0.91564	0.860127	0.955158	0.559434	0.154735	0.0632998	0.951823	0.579189	0.16567	0.0650875	1.48503	2.3301	2.32106	2.14301	2.051	2.02403	2.01206	2.49301	2.55906	2.59913	2.60213	2.24511	2.24805
3.94364	4.04758	4.05668	4.03211	4.1256	4.17197	4.03351	3.89517	3.87076	3.87286	3.97554	3.89674	3.78823	3.881	3.98262	4.13995	4.13379	4.23632	4.01658	0.945569	1.6975	1.42414	1.19133	0.948587	0.857564	1.42249	1.16976	0.938963	0.886982	0.94207	0.615166	0.163231	0.0662313	0.945022	0.57896	0.16027	0.0662631	1.47574	2.34022	2.32708	2.14412	2.05098	2.02723	2.01833	2.49404	2.56523	2.61243	2.61539	2.25616	2.25296
4.02603	4.12703	4.14103	4.13804	4.25604	4.32104	4.10903	3.95402	3.90902	3.91602	4.05303	3.93401	3.8	3.881	4.06403	4.23804	4.32406	4.45306	4.09603	0.932971	1.68054	1.41142	1.19044	0.966491	0.882365	1.4086	1.16271	0.940097	0.885595	0.930011	0.613444	0.176319	0.0678002	0.932082	0.571401	0.181359	0.0884935	1.45958	2.351	2.331	2.15	2.04999	2.039	2.035	2.496	2.577	2.634	2.635	2.264	2.251
4.1078	4.21276	4.23281	4.25788	4.38803	4.46321	4.19073	4.0267	3.98872		4.13781	3.97452	3.81125	3.88114	4.1458	4.35391	4.50318	4.64817	4.1848	0.905377	1.66351	1.39188	1.18017	0.969422	0.899677	1.39095	1.15434	0.9296		0.902279	0.563076	0.173204	0.0683932	0.905248	0.511678	0.176959	0.0999048	1.44043	2.34502	2.3341	2.15108	2.031	2.03407	2.05112	2.49711	2.58409	2.63907		2.26399	2.26605
4.1968	4.29765	4.32363	4.35546	4.50286	4.59763	4.27275	4.10456	4.06893		4.22879	4.03269	3.83985	3.89646	4.2348	4.45561	4.6328	4.77674	4.27371	0.892903	1.64953	1.37602	1.16709	0.968778	0.909484	1.37703	1.13783	0.912154		0.890048	0.532933	0.168982	0.0761166	0.89276	0.509137	0.155048	0.103405	1.42677	2.347	2.34519	2.16013	2.03117	2.042	2.06392	2.50908	2.59413	2.64702		2.263	2.27189
4.28979	4.3828	4.40781	4.43083	4.59878	4.68181	4.36279	4.18482	4.11689		4.32079	4.1198	3.8839	3.91995	4.32779	4.53881	4.67391	4.81491	4.3618	0.885836	1.64408	1.36877	1.15934	0.978438	0.923598	1.37024	1.13302	0.917518		0.884782	0.528979	0.156189	0.0610046	0.88398	0.502266	0.163201	0.0871672	1.42107	2.347	2.35498	2.16698	2.03998	2.042	2.06001	2.51299	2.60098	2.648		2.263	2.26601
4.38394	4.47595	4.49085	4.50068	4.65752	4.75045	4.461	4.28408	4.20397		4.41097	4.25657	3.97526	4.11524	4.42191	4.62271	4.71127	4.84012	4.4539	0.889067	1.64576	1.37495	1.17084	0.980487	0.924658	1.3644	1.12426	0.917119		0.888779	0.535649	0.173929	0.124292	0.886259	0.508963	0.15313	0.0661117	1.42904	2.35505	2.37007	2.17103	2.03907	2.03705	2.05196	2.52005	2.6	2.66526		2.26804	2.25288
4.47681	4.56968	4.57452	4.56701	4.7083	4.79424	4.5596	4.39062	4.30104		4.50681	4.41058	4.09944	4.23744	4.51181	4.69189	4.73722	4.85208	4.54264	0.901644	1.66153	1.39067	1.18191	0.979143	0.916459	1.3703	1.11886	0.927158		0.90154	0.5645	0.225905	0.176618	0.898165	0.53759	0.145358	0.0584944	1.44219	2.36012	2.37708	2.17398	2.04616	2.0421	2.04792	2.52518	2.59982	2.68931		2.27214	2.2409
4.56699	4.653	4.65	4.617	4.723	4.806	4.639	4.52099	4.45199		4.59699	4.53899	4.22099	4.35899	4.60199	4.736	4.748	4.856	4.624	0.919259	1.68505	1.40966	1.19497	0.97284	0.904451	1.38947	1.16192	0.949429		0.917929	0.56102	0.22368	0.1755	0.916329	0.554969	0.14524	0.0557302	1.46218	2.366	2.381	2.173	2.054	2.047	2.044	2.534	2.591	2.655		2.279	2.236
4.64581	4.74779	4.72975	4.67255	4.76903	4.81295	4.73087	4.62203	4.58738		4.67079	4.6773	4.37881	4.38332	4.68783	4.76031	4.75103	4.856	4.71183	0.938762	1.70391	1.42933	1.21995	0.962492	0.887235	1.40952	1.15683	0.931746		0.938238	0.565587	0.202635	0.0793449	0.934302	0.547639	0.142233	0.0545392	1.48115	2.38713	2.37792	2.17898	2.06006	2.05698	2.04205	2.53494	2.59599	2.65091		2.2971	2.23203
4.73294	4.83296	4.81074	4.7312	4.77226	4.80776	4.82505	4.73242	4.73635	4.73783	4.75587	4.81694	4.57409	4.63331	4.77702	4.79348	4.75424	4.85609	4.80087	0.949827	1.71813	1.44334	1.22068	0.960361	0.879205	1.42017	1.1533	0.920802	0.827679	0.949817	0.556813	0.152017	0.063649	0.944313	0.52015	0.139243	0.0544639	1.49508	2.40089	2.36989	2.17696	2.06613	2.05491	2.047	2.52893	2.59496	2.64063	2.64359	2.30785	2.23487
4.81977	4.92077	4.8888	4.78486	4.78397	4.79703	4.91676	4.84072	4.88661	4.90955	4.83978	4.94866	4.8024	4.87138	4.86776	4.81494	4.76497	4.85999	4.88478	0.962716	1.72699	1.45021	1.21258	0.951005	0.87538	1.43138	1.15753	0.922675	0.83166	0.960003	0.554706	0.123614	0.0452183	0.959261	0.521068	0.133096	0.0546395	1.5025	2.39601	2.36501	2.17501	2.07198	2.05101	2.047	2.52601	2.59301	2.62404	2.62505	2.30102	2.22902
4.90891	5.00193	4.97289	4.85064	4.79525	4.78807	5.01192	4.95325	5.04753	5.09366	4.92687	5.07109	5.04923	5.1355	4.95491	4.86626		4.91156	4.97389	0.971382	1.72364	1.44665	1.21425	0.952203	0.873909	1.42885	1.16001	0.935287	0.85068	0.970237	0.611504	0.123448	0.0419216	0.965809	0.537895		0.0501802	1.50032	2.38498	2.36394	2.17203	2.07911	2.05103	2.05001	2.52302	2.59909	2.61689	2.60882	2.28596	2.22375
4.99977	5.09473	5.06167	4.91431	4.82097	4.79544	5.10377	5.07712	5.19954	5.25772	5.01371	5.17898	5.27045	5.38279	5.04583		4.83448	4.96654	5.06273	0.959571	1.70721	1.42956	1.21003	0.958831	0.88492	1.41936	1.17587	0.957739	0.87552	0.956022	0.648784	0.160372	0.0674515	0.956567		0.189308	0.144069	1.48712	2.38306	2.35792	2.17494	2.0902	2.05416	2.05108	2.52504	2.60814	2.60594	2.59102	2.28208	2.19916
5.09015	5.18114	5.15014	4.97164	4.86261	4.81959	5.19865	5.19866	5.3617	5.4332	5.10665	5.31767	5.55342	5.63774	5.13865	5.02932	5.14772	5.57945	5.15364	0.930342	1.66818	1.39534	1.17954	0.967269	0.905452	1.39781	1.17513	0.973485	0.895208	0.928483	0.564618	0.160788	0.105141	0.928111	0.613734	0.266905	0.275533	1.4468	2.3815	2.33998	2.169	2.09501	2.0615	2.05501	2.51847	2.60849	2.595	2.5765	2.2875	2.23401
5.1825	5.26618	5.23414	5.05313	4.92477	4.86989	5.2936	5.30211	5.48145	5.56898	5.19651	5.41759	5.68578	5.78258	5.23545	5.25865	5.30772	5.72063	5.24117	0.919865	1.64786	1.382	1.17364	0.978591	0.917131	1.38413	1.16859	0.981141	0.912076	0.922964	0.573062	0.135131	0.133429	0.912922	0.604671	0.272616	0.201081	1.43158	2.37605	2.33606	2.16353	2.09699	2.06348	2.05846	2.50859	2.60754	2.60199	2.57447	2.28303	2.24243
5.26655	5.35346	5.32841	5.14001	5.00584	4.95293	5.38098	5.39791	5.56923	5.67733	5.28056	5.51199	5.69415	5.83066	5.31359	5.34266	5.39429	5.80918	5.32986	0.910633	1.63769	1.36848	1.16881	0.990893	0.929472	1.37959	1.166	0.987468	0.918258	0.910624	0.596436	0.15845	0.124985	0.907006	0.565249	0.254519	0.14494	1.42386	2.38142	2.33147	2.16548	2.09993	2.06053	2.05556	2.50299	2.60757	2.60297	2.57559	2.28792	2.23768
5.34608	5.44403	5.42105	5.23456	5.0971	5.0451	5.47203	5.479	5.65948	5.74647	5.36208	5.63094	5.75683	5.83762	5.39408	5.46662	5.49841	5.89712	5.41954	0.903619	1.63387	1.36031	1.16504	0.973245	0.924109	1.37127	1.15742	0.981356	0.916994	0.901128	0.610841	0.224283	0.106815	0.902671	0.622267	0.256258	0.0960944	1.41903	2.37701	2.325	2.15899	2.098	2.06299	2.05799	2.49851	2.60849	2.60601	2.58751	2.284	2.25346
5.48724	5.53239	5.5362	5.34591	5.23082	5.18665	5.56341	5.54975	5.72582	5.79724	5.51222	5.70682		5.97388	5.53027	5.48329	5.78239	5.9333	5.52233	0.904912	1.64104	1.36102	1.1374	0.945496	0.898349	1.38184	1.15595	0.96342	0.890078	0.899312	0.562367		0.0899419	0.908573	0.572811	0.119183	0.0663277	1.4213	2.37406	2.30202	2.15008	2.09015	2.05415	2.05208	2.49089	2.58709	2.60389	2.59373	2.28808	2.26328
5.65627	5.71027	5.71627	5.59541	5.53756	5.5146	5.72624	5.67418	5.78301	5.82897	5.68029	5.78403	5.778	5.901	5.69727	5.7314		5.82156	5.69127	0.914704	1.68138	1.39189	1.13742	0.889436	0.829426	1.41331	1.16809	0.928757	0.841494	0.908906	0.519662	0.120955	0.0554048	0.918271	0.559893		0.102876	1.45689	2.37897	2.31502	2.159	2.075	2.04199	2.03699	2.50302	2.584	2.62001	2.61903	2.29398	2.27599
5.74254	5.79556	5.80353	5.72482	5.71501	5.70479	5.80271	5.73006	5.78693	5.82015	5.77244	5.79383	5.778	5.901	5.78256	5.85787		5.68137	5.77853	0.925596	1.70163	1.41627	1.15246	0.888289	0.82171	1.4345	1.17092	0.927826	0.842906	0.920386	0.514035	0.119209	0.0537381	0.928281	0.57354		0.0601214	1.47386	2.37015	2.3209	2.15998	2.075	2.04003	2.03307	2.51087	2.58498	2.62197	2.62785	2.28613	2.27305
5.82127	5.88517	5.89614	5.85479	5.90424	5.92198	5.89019	5.78945	5.80186	5.81505	5.84929	5.81877	5.77998	5.89307	5.85929	5.98383	5.81624	5.88704	5.86817	0.930169	1.70622	1.42971	1.16996	0.912204	0.835023	1.44389	1.17168	0.920558	0.842098	0.925751	0.519646	0.133416	0.052333	0.931907	0.548855	0.142584	0.0489289	1.47809	2.36802	2.32893	2.16693	2.06608	2.03802	2.02904	2.51694	2.58995	2.62695	2.63295	2.28105	2.27399
5.91134	5.96737	5.99336	5.98347	6.09559	6.1347	5.97336	5.85027	5.82718		5.94135	5.85518	5.78607	5.896	5.94934	6.10547	6.04086	6.12407	5.95436	0.94983	1.70697	1.42998	1.1802	0.947145	0.864522	1.43904	1.16484	0.915185		0.946921	0.532962	0.155832	0.0536857	0.94955	0.598733	0.158041	0.0638187	1.48254	2.35898	2.33604	2.172	2.04799	2.03496	2.02499	2.51898	2.59	2.63608		2.27796	2.27599
5.99636	6.06021	6.08523	6.10369	6.24414	6.31258	6.06425	5.91967	5.87214		6.03029	5.90014	5.80464	5.89502	6.03436	6.22372	6.25881	6.39577	6.04623	0.934672	1.68869	1.4232	1.20583	0.996461	0.915666	1.42329	1.16167	0.936824		0.932027	0.540937	0.171607	0.0551322	0.934382	0.58676	0.165948	0.0710803	1.46494	2.35311	2.34581	2.17102	2.04506	2.02519	2.02206	2.51508	2.59098	2.65562		2.26819	2.27404
6.08641	6.15836	6.18237	6.22124	6.38409	6.47594	6.15243	5.9816	5.91274		6.12339	5.97551	5.81394	5.89798	6.12441	6.33329	6.46864	6.60862	6.14039	0.912793	1.67521	1.39995	1.20608	1.01322	0.952145	1.39795	1.148	0.936306		0.910928	0.582386	0.168989	0.0567793	0.912145	0.549724	0.168534	0.105215	1.44833	2.35499	2.35097	2.17398	2.02613	2.02699	2.02001	2.52096	2.59696	2.66991		2.268	2.27996
6.17627	6.24927	6.27227	6.33027	6.51429	6.62231	6.24328	6.0743	5.98625		6.20926	6.03144	5.8332	5.90505	6.21827	6.44528	6.64812	6.77621	6.23127	0.898437	1.66084	1.38568	1.20932	1.03916	0.978045	1.38508	1.14998	0.942382		0.899568	0.536055	0.165224	0.0600307	0.895046	0.51791	0.136821	0.102671	1.43497	2.35899	2.36604	2.18601	2.02101	2.00396	2.00898	2.52901	2.60801	2.67001		2.27099	2.27498
6.2655	6.33752	6.36052	6.42147	6.61039	6.72626	6.33742	6.17235	6.06763		6.29555	6.17755	5.90086	5.9227	6.30652	6.53745	6.68931	6.84682	6.32149	0.887425	1.6494	1.38004	1.20885	1.04905	0.986203	1.36778	1.13864	0.943177		0.888919	0.594007	0.179854	0.0635903	0.883868	0.514714	0.153716	0.0931596	1.42808	2.35703	2.37879	2.18993	2.02493	1.99121	2.00113	2.53195	2.61292	2.67295		2.26903	2.26713
6.36605	6.42518	6.44719	6.49333	6.67738	6.78941	6.43211	6.2681	6.18985		6.39903	6.2642	5.9545	5.97154	6.40705	6.61626	6.74052	6.89059	6.40918	0.887547	1.64916	1.38211	1.20914	1.0456	0.978237	1.36409	1.11243	0.894674		0.889968	0.539104	0.150859	0.0545371	0.883006	0.509985	0.141232	0.0721987	1.42534	2.36096	2.39584	2.19594	2.02797	1.99694	1.99803	2.54884	2.62291	2.68092		2.27197	2.25809
6.45927	6.51626	6.53025	6.56215	6.73412	6.82104	6.52227	6.39431	6.32541	6.31141	6.49227	6.4284	6.0864	6.23339	6.50026	6.68816	6.75607	6.89403	6.50126	0.898392	1.66121	1.38936	1.20067	1.02178	0.9557	1.36909	1.13395	0.919968	0.890755	0.902535	0.570747	0.208042	0.158785	0.891768	0.52854	0.14616	0.065393	1.43806	2.37204	2.40401	2.199	2.00912	1.99901	1.99801	2.561	2.619	2.67402	2.68204	2.28304	2.25201
6.55122	6.6043	6.61339	6.614	6.77324	6.83277	6.61128	6.49701	6.46235	6.45031	6.58324	6.56339	6.22041	6.3625	6.58732	6.74196	6.78053	6.90479	6.58832	0.908995	1.6747	1.40118	1.21376	0.992388	0.92211	1.37891	1.12216	0.899113	0.832085	0.910751	0.573095	0.205499	0.157122	0.904415	0.541813	0.149358	0.0597001	1.44943	2.38672	2.40792	2.199	2.05021	2.00292	2.00094	2.56198	2.619	2.68185	2.69672	2.29674	2.25396
6.64437	6.68844	6.69346	6.67757	6.78393	6.82803	6.69246	6.60825	6.60007	6.59503	6.67538	6.69909	6.37496	6.40373	6.68335	6.76882	6.781	6.90599	6.67442	0.926621	1.69654	1.422	1.21116	0.976247	0.893889	1.39404	1.12747	0.893327	0.80467	0.929215	0.549492	0.163428	0.068189	0.920641	0.535952	0.146162	0.0586862	1.47113	2.39892	2.40403	2.20397	2.06093	2.01095	2.00597	2.562	2.61999	2.67803	2.69402	2.30594	2.25201
6.72528	6.77628	6.77327	6.73719	6.79301	6.80795	6.77626	6.72136	6.76248	6.77559	6.75628	6.83141	6.59173	6.65975	6.76327	6.79009	6.78402	6.903	6.75627	0.945013	1.71928	1.4417	1.21095	0.95176	0.868878	1.41765	1.14746	0.894289	0.811688	0.948114	0.54249	0.15531	0.0649636	0.93791	0.527195	0.143367	0.0579464	1.49055	2.40602	2.40298	2.20199	2.06904	2.01804	2.02005	2.559	2.613	2.67096	2.68094	2.31402	2.25702
6.80961	6.86061	6.85466	6.79603	6.79694	6.79226	6.85569	6.83217	6.90957	6.95602	6.84061	6.95594	6.81629	6.88921	6.84564	6.81755	6.7899	6.90202	6.83962	0.961212	1.7307	1.45401	1.20722	0.94265	0.865201	1.43685	1.17049	0.945829	0.844744	0.961676	0.566917	0.1523	0.0630122	0.956159	0.525655	0.139523	0.056858	1.50128	2.4119	2.39808	2.19806	2.07982	2.03079	2.03574	2.55998	2.61398	2.65919	2.66132	2.3199	2.26192
6.8863	6.94324	6.93823	6.84852	6.80493	6.78308	6.94914	6.93505	7.04377	7.11752	6.91234	7.07788	7.034	7.12979	6.92923	6.8824		6.97531	6.92323	0.968762	1.73111	1.45385	1.20371	0.944006	0.879892	1.43855	1.19741	0.983307	0.89768	0.966041	0.596448	0.158115	0.0546182	0.966556	0.570411		0.0952408	1.50434	2.40804	2.39206	2.19503	2.0909	2.0419	2.04987	2.55306	2.61499	2.64612	2.64614	2.31306	2.25705
6.97329	7.02925	7.01827	6.89818	6.84008	6.79709	7.0423	7.03631	7.18443	7.3185	6.99529	7.18931	7.24467	7.36578	7.01231	6.96618		7.07152	7.01127	0.96737	1.72063	1.44448	1.1941	0.96951	0.90004	1.43241	1.20746	1.01291	0.944288	0.962859	0.667326	0.216309	0.11684	0.966831	0.650437		0.230588	1.49614	2.40398	2.38401	2.192	2.10203	2.07304	2.07006	2.54699	2.62004	2.64103	2.61592	2.30698	2.25102
7.06033	7.10554	7.10043	6.95295	6.86453	6.82349	7.1313	7.1302	7.31451	7.46912	7.08135	7.2832	7.44516	7.59854	7.10424	7.01899		6.92775	7.09343	0.955311	1.70632	1.42509	1.19111	0.978478	0.912119	1.41834	1.19884	1.04083	1.00639	0.950526	0.663238	0.198099	0.146836	0.955252	0.664393		0.0624976	1.48337	2.39811	2.38596	2.192	2.11083	2.08478	2.08864	2.54406	2.63079	2.64885	2.59245	2.30111	2.25689
7.14742	7.19143	7.18245	7.01956	6.91466	6.86075	7.21544	7.23431	7.44513	7.58722	7.16743	7.37539	7.57415	7.73312	7.1944	6.9902	6.93257	7.072	7.17943	0.941065	1.69297	1.40891	1.18619	0.98748	0.916641	1.40919	1.19709	1.07723	1.05991	0.939483	0.650238	0.22868	0.188094	0.938095	0.569664	0.198419	0.152488	1.46728	2.39403	2.37905	2.18505	2.12093	2.0999	2.1039	2.54102	2.64491	2.62913	2.58405	2.29305	2.257
7.25434	7.28332	7.27132	7.10334	6.99335	6.93433	7.31431				7.27035	7.48348	7.71603	7.85604	7.29934		6.8635	6.93575	7.27133	0.924675	1.68323	1.39833	1.18588	0.991522	0.921042	1.40098				0.931158	0.641857	0.168848	0.146834	0.914		0.107507	0.024678	1.45659	2.39396	2.36398	2.17598	2.124	2.10202	2.115	2.529				2.29395	2.25219
7.34644	7.36855	7.35852	7.19544	7.0874	7.02349	7.39857	7.4353	7.66137	7.75565	7.36539	7.61379	7.72288	7.86682	7.39242		6.9987	7.13757	7.3595	0.928603	1.67994	1.39398	1.17908	0.984096	0.918896	1.3957	1.1775	1.09285	1.08921	0.93058	0.576136	0.173835	0.107341	0.922122		0.230895	0.18607	1.45479	2.38318	2.3581	2.17108	2.12302	2.1079	2.115	2.52802	2.64392	2.61568	2.5978	2.28122	2.30215
7.4531	7.45626	7.46212	7.30705	7.20004	7.14993	7.48527	7.5064	7.72645	7.82244	7.47011	7.70523	7.81025	7.92649	7.49612		7.06148	7.20247	7.4542	0.922315	1.67986	1.38811	1.1669	0.969227	0.919931	1.39765	1.17282	1.07105	1.06214	0.92595	0.515096	0.112845	0.0558572	0.914199		0.249438	0.206309	1.45471	2.38895	2.3461	2.16406	2.11408	2.09709	2.10409	2.52304	2.63409	2.63285	2.60692	2.28794	2.30003
7.54524	7.54527	7.55927	7.41736	7.33345	7.28845	7.57725	7.5592	7.76216	7.8751	7.56524	7.78009	7.822	7.92099	7.58725		7.16143	7.30293	7.54426	0.917923	1.68732	1.39034	1.15337	0.944834	0.894287	1.39922	1.18704	1.05161	1.01584	0.91787	0.505511	0.108489	0.0505619	0.913486		0.243684	0.201085	1.46043	2.39002	2.34101	2.15901	2.09097	2.08392	2.08492	2.51299	2.62301	2.627	2.618	2.28803	2.29299
7.62348	7.6323	7.64532	7.53275	7.47622	7.43122	7.65842	7.62472	7.81399	7.90639	7.64053	7.81041	7.822	7.91904	7.66646		7.29833	7.27946	7.62738	0.922236	1.69905	1.39872	1.14761	0.926919	0.858007	1.40826	1.17482	1.01764	0.963754	0.921019	0.509169	0.108127	0.0479803	0.91863		0.251213	0.138519	1.47502	2.39785	2.34296	2.16096	2.08217	2.05948	2.06048	2.51006	2.62496	2.62602	2.61898	2.29683	2.28908
7.70844	7.72142	7.73541	7.65718	7.62801	7.59791	7.74245	7.69752	7.83983	7.90998	7.72644	7.82093	7.82299	7.919	7.74946		7.49272	7.63264	7.71244	0.934082	1.70774	1.41347	1.14919	0.903315	0.832853	1.42937	1.17643	0.979053	0.911462	0.93154	0.508783	0.109203	0.0474532	0.931117		0.133168	0.0673467	1.49194	2.40098	2.34399	2.16597	2.07505	2.03913	2.03517	2.51695	2.62103	2.62799	2.62794	2.29998	2.289
7.72313	7.77812	7.79314	7.72219	7.70029	7.67533	7.78513	7.7261	7.85601	7.90397	7.76513	7.82601	7.805	7.92095	7.76214	7.8042	7.53531	7.57432	7.76313	0.924807	1.70159	1.41193	1.13782	0.890826	0.812505	1.43806	1.17688	0.956903	0.895566	0.917629	0.524535	0.139351	0.0465425	0.929445	0.526465	0.0897052	0.00841728	1.4741	2.387	2.339	2.172	2.077	2.04098	2.02797	2.52401	2.62697	2.63701	2.63301	2.297	2.29301
7.80773	7.85573	7.88379	7.84314	7.88368	7.88285	7.8687	7.79158	7.86404	7.88781	7.8447	7.83518	7.80801	7.89217	7.84874	7.92824	7.73193	7.78	7.84476	0.941968	1.71266	1.43082	1.17037	0.895187	0.816297	1.45168	1.16652	0.927642	0.855067	0.935984	0.52154	0.14647	0.0543795	0.945023	0.542138	0.143463	0.0570155	1.48782	2.386	2.34001	2.17009	2.07885	2.02791	2.01098	2.53001	2.60995	2.64199	2.63812	2.29402	2.29698
7.88865	7.93675	7.97083	7.96925	8.06945	8.08821	7.94681	7.85626	7.86842	7.86734	7.92265	7.85602	7.80914	7.91102	7.93065	8.06525	7.94511	8.00188	7.92881	0.93528	1.71143	1.43588	1.17945	0.937998	0.859276	1.45365	1.18508	0.940904	0.855376	0.929967	0.526364	0.146581	0.0554435	0.937732	0.569839	0.172887	0.0643502	1.48848	2.38586	2.34118	2.17984	2.06294	2.01786	2.00884	2.53094	2.60496	2.64122	2.65118	2.29586	2.2949
7.9692	8.02221	8.06021	8.07926	8.23829	8.29443	8.03521	7.91818	7.88906		8.00321	7.90606	7.81602	7.91201	8.01119	8.17526	8.14648	8.24059	8.01722	0.936254	1.70325	1.43398	1.20718	0.977164	0.909532	1.43955	1.17544	0.941148		0.933707	0.548044	0.150071	0.0570849	0.935872	0.552635	0.161519	0.0756165	1.47968	2.37898	2.35	2.172	2.05995	2.01098	2.00098	2.52801	2.603	2.65201		2.28898	2.29
8.05302	8.11014	8.14617	8.18654	8.35982	8.47213	8.12314	7.99181	7.91516		8.08803	7.9309	7.82428	7.91504	8.08902	8.28429	8.34228	8.48338	8.1081	0.925533	1.69078	1.424	1.22175	1.04847	0.967734	1.42472	1.17102	0.956269		0.9241	0.545567	0.158789	0.0591033	0.924191	0.517885	0.165459	0.0867857	1.46615	2.36991	2.3521	2.17409	2.04085	2.00276	1.99392	2.53097	2.60206	2.65491		2.2809	2.29004
8.13482	8.20064	8.23994	8.309	8.50408	8.64154	8.21364	8.05652	8.00648		8.1709	8.0023	7.84636	7.91818	8.17076	8.38702	8.52418	8.67336	8.19564	0.902731	1.6715	1.40276	1.22373	1.07777	1.01024	1.40536	1.14594	0.920253		0.901086	0.545046	0.171113	0.0610356	0.90204	0.514237	0.189049	0.11697	1.44746	2.363	2.36014	2.18098	2.02874	1.98372	1.9877	2.52914	2.60698	2.64842		2.27306	2.29296
8.22423	8.28124	8.33522	8.40721	8.60621	8.76623	8.29423	8.13122	8.03024		8.26423	8.06626	7.86412	7.92706	8.25724	8.48626	8.6801	8.83811	8.27624	0.887065	1.66451	1.39004	1.22636	1.09067	1.04362	1.39202	1.13997	0.925311		0.885697	0.531159	0.166824	0.0662095	0.886363	0.509599	0.160557	0.116948	1.43775	2.363	2.367	2.18002	2.016	1.96999	1.97298	2.536	2.60601	2.66901		2.27599	2.29098
8.32303	8.38386	8.42989	8.49775	8.69688	8.86172	8.39291	8.22289			8.36098	8.17658	7.9142	7.95528	8.35703	8.59371	8.72259	8.88639	8.37595	0.885011	1.65481	1.38476	1.23367	1.09781	1.05543	1.38294	1.13386			0.884507	0.53952	0.1649	0.0669493	0.883425	0.484508	0.159477	0.107327	1.42883	2.36193	2.36821	2.19002	2.01412	1.96694	1.96493	2.53811	2.61001			2.27195	2.28184
8.42598	8.47	8.51872	8.57296	8.78422	8.93288	8.48382	8.31205			8.45902	8.33405	8.03335	8.18021	8.45998	8.66468	8.78044	8.92408	8.47086	0.883218	1.65185	1.38788	1.22351	1.10972	1.0445	1.37086	1.12771			0.886182	0.562956	0.208254	0.160111	0.878152	0.520932	0.156335	0.0805312	1.42937	2.35504	2.38918	2.1921	2.02584	1.96062	1.95794	2.54908	2.61116			2.26702	2.26578
8.52325	8.56824	8.60322	8.66911	8.84414	8.97607	8.57326	8.41331	8.32632		8.55825	8.48428	8.14926	8.28926	8.55724	8.74716	8.80203	8.92801	8.56223	0.885616	1.65507	1.3896	1.20689	1.0464	1.02033	1.37462	1.12148	0.920412		0.88826	0.563663	0.229465	0.182689	0.88074	0.546569	0.159054	0.0732111	1.43207	2.35702	2.398	2.197	2.01806	1.94208	1.95501	2.55299	2.61898	2.67899		2.26802	2.25498
8.61999	8.66313	8.69098	8.71169	8.89846	9.00403	8.67405	8.53639	8.45484	8.44576	8.65506	8.59476	8.25104	8.39299	8.65209	8.8103	8.81514	8.93295	8.65413	0.895736	1.66639	1.40872	1.22739	1.0538	0.982559	1.38276	1.13611	0.93651	0.91744	0.896341	0.533957	0.196207	0.151068	0.892616	0.550029	0.160339	0.0697011	1.44112	2.36321	2.39791	2.196	2.03991	1.97211	1.95708	2.54801	2.60999	2.67601	2.67908	2.27416	2.24577
8.69968	8.75378	8.7695	8.7672	8.9354	9.00586	8.75872	8.64832	8.60318	8.58836	8.74046	8.73642	8.41548	8.55164	8.73976	8.83454	8.8261	8.9291	8.74456	0.908323	1.68218	1.4167	1.22526	1.01348	0.939747	1.39268	1.13484	0.901364	0.855563	0.909308	0.556883	0.19586	0.150698	0.904469	0.537196	0.150692	0.0673662	1.45745	2.38012	2.3909	2.1959	2.03334	1.98118	1.96326	2.54898	2.6089	2.67662	2.6846	2.28724	2.22832
8.78218	8.84118	8.84317	8.82612	8.95501	8.99895	8.84319	8.76225	8.75937	8.75338	8.81217	8.85526	8.58647	8.63252	8.82617	8.86104	8.83101	8.934	8.82118	0.922736	1.70397	1.43275	1.21708	0.978886	0.895916	1.41039	1.13362	0.882475	0.80475	0.923464	0.530591	0.1537	0.0647782	0.918687	0.532073	0.147339	0.0647272	1.47494	2.38601	2.38599	2.19099	2.05	1.99002	1.97605	2.548	2.60401	2.65797	2.66497	2.299	2.24399
8.8638	8.92382	8.91886	8.88256	8.96104	8.97779	8.92989	8.8751	8.92657	8.92882	8.88884	8.97632	8.80209	8.8721	8.90381	8.88027	8.83449	8.93416	8.90279	0.93444	1.71647	1.44558	1.20664	0.95855	0.866791	1.42121	1.14056	0.893771	0.813977	0.93428	0.535436	0.149079	0.0592718	0.930918	0.519708	0.146589	0.0631508	1.48771	2.39	2.38193	2.18595	2.05111	1.99817	1.99724	2.54591	2.60902	2.64592	2.65184	2.29999	2.23895
8.94348	9.00556	9.0045	8.9381	8.96502	8.95676	9.01772	8.98409	9.08223	9.10949	8.97242	9.10739	9.00965	9.08147	8.98456	8.90864		8.95207	8.98174	0.943263	1.71914	1.44861	1.19427	0.930219	0.853285	1.43444	1.16624	0.912081	0.839619	0.943006	0.539929	0.126784	0.0451292	0.939507	0.501227		0.0360408	1.49297	2.38984	2.37492	2.1809	2.06216	2.01528	2.02142	2.53692	2.61108	2.63766	2.6356	2.29886	2.23392
9.01618	9.08217	9.07817	8.99211	8.96605	8.94501	9.10218	9.08723	9.24129	9.28135	9.04218	9.22519	9.23847	9.3505	9.06118	8.98911			9.06717	0.944363	1.70956	1.43872	1.18205	0.926727	0.855038	1.42777	1.18804	0.945167	0.872064	0.94178	0.636181	0.135829	0.0589101	0.942797	0.606217			1.48444	2.382	2.37098	2.17598	2.07003	2.02905	2.04204	2.53299	2.61501	2.62098	2.61595	2.29199	2.23
9.10307	9.16406	9.16006	9.04478	8.9874	8.94824	9.18802	9.19333	9.37552	9.44684	9.12811	9.31602	9.46067	9.58708	9.14811	9.03897			9.14903	0.931848	1.69842	1.42145	1.17105	0.934716	0.86345	1.41443	1.19785	0.990534	0.911571	0.927607	0.627069	0.14489	0.0875187	0.932162	0.600556			1.47264	2.38095	2.3639	2.16894	2.08202	2.05419	2.06224	2.52795	2.61799	2.61186	2.59385	2.28693	2.22995
9.18986	9.24974	9.2456	9.10836	9.02016	8.96796	9.2708	9.30098	9.49874	9.59558	9.21782	9.399	9.5951	9.75416	9.23778	9.11772	8.92496		9.23276	0.919663	1.68603	1.40319	1.16153	0.950356	0.874816	1.40228	1.18625	1.02253	0.949549	0.916061	0.615592	0.179191	0.137587	0.919568	0.631981	0.179407		1.4584	2.37694	2.35582	2.1638	2.08416	2.06914	2.0812	2.5238	2.6169	2.60074	2.58192	2.28088	2.22586
9.28124	9.33523	9.32423	9.17521	9.07721	9.01519	9.35923	9.39825	9.63317	9.72226	9.30723	9.49728	9.69826	9.8602	9.32525	9.20225	8.97211	9.11111	9.31924	0.911959	1.67322	1.3873	1.15674	0.953106	0.885406	1.39456	1.18271	1.02039	0.976466	0.904794	0.601958	0.186427	0.145186	0.915515	0.630041	0.197944	0.153275	1.44485	2.37399	2.34697	2.15397	2.09199	2.076	2.091	2.51399	2.61196	2.58802	2.57801	2.27499	2.21901
9.37396	9.42292	9.41189	9.25495	9.15787	9.08896	9.44889	9.49576	9.7	9.82272	9.39799	9.60409	9.79796	9.93484	9.42095	9.30017	9.01575	9.15475	9.41289	0.900167	1.66449	1.37555	1.15358	0.951665	0.891683	1.38274	1.17044	1.04335	0.98242	0.894798	0.60508	0.13246	0.105612	0.902174	0.622414	0.22264	0.17833	1.4349	2.37001	2.33385	2.14192	2.08889	2.07588	2.08992	2.50893	2.59802	2.59601	2.58303	2.272	2.22196
9.46974	9.51468	9.50092	9.34994	9.2452	9.18565	9.53762	9.57188	9.79899	9.89401	9.4968	9.71294	9.79533	9.92023	9.51564	9.41742	9.0909		9.50164	0.899763	1.66056	1.37182	1.1399	0.941957	0.890013	1.37869	1.16456	1.02589	0.968178	0.893586	0.604958	0.216368	0.125901	0.90248	0.601638	0.229086		1.43273	2.37096	2.31884	2.13384	2.07782	2.06374	2.08147	2.50186	2.59998	2.59706	2.58612	2.27194	2.21846
9.5562	9.59821	9.59621	9.44627	9.3543	9.31726	9.61818	9.66504	9.84803	9.94404	9.5862	9.80912	9.861	9.98098	9.59719	9.53726	9.18521		9.58321	0.896469	1.6662	1.3686	1.12848	0.92346	0.891035	1.38346	1.13646	0.981141	0.939811	0.89042	0.500032	0.111351	0.0546721	0.899048	0.569287	0.208561		1.43504	2.36901	2.311	2.126	2.069	2.05097	2.05495	2.495	2.59898	2.60001	2.59201	2.26901	2.24098
9.64198	9.68705	9.68406	9.55844	9.48276	9.42786	9.69602	9.68082	9.86051	9.95996	9.67198	9.85725	9.861	9.97391	9.67903	9.64846		9.41444	9.672	0.9047	1.67786	1.37715	1.12426	0.911025	0.851057	1.39463	1.15037	0.976825	0.902156	0.899069	0.521643	0.11166	0.0513572	0.906484	0.530395		0.140538	1.44519	2.37191	2.309	2.12502	2.06788	2.03886	2.03573	2.49304	2.59098	2.60298	2.59701	2.27193	2.23396
9.72178	9.77174	9.76972	9.67542	9.62522	9.57862	9.77858	9.74716	9.901	9.95656	9.75174	9.8774	9.86102	9.96694	9.76276	9.76626		9.53096	9.7526	0.916831	1.69517	1.39186	1.12147	0.898247	0.821644	1.4103	1.15508	0.933525	0.864879	0.913497	0.524063	0.114884	0.050338	0.915754	0.531808		0.119371	1.462	2.36482	2.30896	2.12706	2.05784	2.02746	2.0134	2.49588	2.58886	2.601	2.59794	2.2659	2.23116
9.80919	9.85721	9.85421	9.7943	9.78345	9.75652	9.85619	9.80413	9.901	9.93496	9.83719	9.89704	9.86195	9.96395	9.84919	9.8773	9.62635	9.62746	9.8312	0.928177	1.71042	1.40967	1.13402	0.875585	0.792486	1.42603	1.15849	0.929834	0.842314	0.925617	0.513882	0.118994	0.0502362	0.925766	0.544468	0.26243	0.137827	1.47889	2.35601	2.30701	2.13001	2.04997	2.00095	1.98395	2.49	2.58199	2.601	2.59501	2.26101	2.23901
9.88475	9.94083	9.94085	9.91511	9.96862	9.97007	9.93482	9.85858	9.90117		9.91575	9.91239	9.84233	9.94401	9.92475	9.99835	9.76907	9.81801	9.91083	0.939314	1.72176	1.4249	1.14706	0.882335	0.807317	1.43671	1.1626	0.931763		0.932728	0.503079	0.112961	0.048712	0.940356	0.55219	0.141658	0.0566563	1.49434	2.36188	2.31304	2.13499	2.03792	1.98094	1.96287	2.491	2.576	2.60119		2.26488	2.24188
9.95968	10.0237	10.0258	10.0262	10.1302	10.1769	10.0168	9.91622	9.91862		9.99068	9.95158	9.87502	9.9451	9.99966	10.1321	9.97631	10.115	9.9937	0.944426	1.72457	1.43389	1.17231	0.939086	0.852377	1.44362	1.17988	0.949948		0.939156	0.544084	0.140491	0.0509359	0.94375	0.584835	0.15098	0.109955	1.49927	2.34992	2.31712	2.13402	2.02992	1.97482	1.94992	2.49096	2.57612	2.61976		2.25292	2.2301
10.0422	10.1092	10.1162	10.1323	10.2863	10.3684	10.1032	9.97618	9.94911		10.0732	9.98012	9.87601	9.95001	10.0812	10.2363	10.1875	10.2635	10.0772	0.935395	1.71773	1.42811	1.20571	1.00996	0.918441	1.43579	1.19211	0.963161		0.929608	0.545306	0.142982	0.0546526	0.935363	0.601148	0.138297	0.055405	1.49336	2.34599	2.32302	2.13502	2.02594	1.96597	1.94599	2.48903	2.582	2.60803		2.24901	2.23498
10.1199	10.1941	10.1971	10.2485	10.4216	10.5408	10.1781	10.0474			10.1479	10.0277	9.87914	9.95308	10.1569	10.3362	10.3731	10.4783	10.1641	0.917635	1.70159	1.41629	1.21973	1.05491	0.966393	1.42187	1.21543			0.913023	0.563416	0.143928	0.0557174	0.916942	0.576697	0.145431	0.0540887	1.47823	2.34391	2.33006	2.14203	2.00181	1.9547	1.944	2.49897	2.58239			2.25187	2.22792
10.1936	10.2836	10.2827	10.3713	10.5514	10.6854	10.2657				10.2206	10.0834	9.89034	9.95914	10.2326	10.4307	10.5367	10.6575	10.2496	0.90453	1.67384	1.40404	1.23199	1.07724	1.02527	1.40442				0.903683	0.574709	0.146904	0.0602367	0.900444	0.563141	0.18867	0.105876	1.45941	2.33694	2.3352	2.14418	1.98676	1.93092	1.94406	2.49698				2.24194	2.22188
10.2722		10.3682	10.4822	10.6713	10.8032	10.3482				10.2992	10.1512	9.9071	9.96605	10.3112	10.5142				0.892247		1.3965	1.23633	1.09292	1.0673	1.39566				0.893987	0.57026	0.14757	0.0620233	0.88592	0.5588				2.33399		2.153	1.97497	1.92699	1.94697	2.49597				2.23899	2.21599
[truncated: 64 more columns]
