# Supplementary material for: Kinematic Validation of a Multi-Kinect v2 Instrumented 10-Meter Walkway for Quantitative Gait Assessments
Source: PLoS One. 2015 Oct 13;10(10):e0139913. doi: 10.1371/journal.pone.0139913 (PMC4603795; doi:10.1371/journal.pone.0139913)
Supplement: S1 Data — (ZIP) [file pone.0139913.s001.zip › S1_Data/pp21_trial1.xls]

## Sheet: Sheet1
Kinect(x) SpineBase	Kinect(x) Head	Kinect(x) ShoulderLeft	Kinect(x) ElbowLeft	Kinect(x) WristLeft	Kinect(x) HandLeft	Kinect(x) ShoulderRight	Kinect(x) ElbowRight	Kinect(x) WristRight	Kinect(x) HandRight	Kinect(x) HipLeft	Kinect(x) KneeLeft	Kinect(x) AnkleLeft	Kinect(x) FootLeft	Kinect(x) HipRight	Kinect(x) KneeRight	Kinect(x) AnkleRight	Kinect(x) FootRight	Kinect(x) SpineShoulder	Kinect(y) SpineBase	Kinect(y) Head	Kinect(y) ShoulderLeft	Kinect(y) ElbowLeft	Kinect(y) WristLeft	Kinect(y) HandLeft	Kinect(y) ShoulderRight	Kinect(y) ElbowRight	Kinect(y) WristRight	Kinect(y) HandRight	Kinect(y) HipLeft	Kinect(y) KneeLeft	Kinect(y) AnkleLeft	Kinect(y) FootLeft	Kinect(y) HipRight	Kinect(y) KneeRight	Kinect(y) AnkleRight	Kinect(y) FootRight	Kinect(y) SpineShoulder	Kinect(z) SpineBase	Kinect(z) Head	Kinect(z) ShoulderLeft	Kinect(z) ElbowLeft	Kinect(z) WristLeft	Kinect(z) HandLeft	Kinect(z) ShoulderRight	Kinect(z) ElbowRight	Kinect(z) WristRight	Kinect(z) HandRight	Kinect(z) HipLeft	Kinect(z) KneeLeft
0.0760016	0.228007	0.150001	0.104	0.137001	0.149	0.160002	0.0930037	0.143002	0.146002	0.100001	0.0900021	0.023	0.107	0.122	0.078	0.026	0.0849979	0.144003	0.83369	1.51661	1.27663	1.04447	0.83067	0.786999	1.29375	1.01478	0.805059	0.777658	0.83188	0.505187	0.13302	0.0463796	0.83507	0.491741	0.14948	0.0702804	1.31767	2.234	2.234	2.086	2.024	2.009	2.01299	2.378	2.421	2.433	2.411	2.163	2.135
0.0791284	0.241128	0.152096	0.104096	0.139107	0.149257	0.163139	0.100128	0.147032	0.150139	0.10216	0.0940963	0.023	0.107	0.122118	0.0780856	0.026	0.0810321	0.15015	0.83323	1.51459	1.27716	1.04411	0.831126	0.785871	1.29492	1.01353	0.802989	0.773076	0.831347	0.499448	0.13227	0.0456482	0.834733	0.492769	0.148609	0.0709706	1.31601	2.23293	2.22984	2.08094	2.02397	2.00486	2.00199	2.37689	2.41896	2.43199	2.40999	2.15891	2.13397
0.0908763	0.252876	0.160907	0.112907	0.148897	0.172753	0.175866	0.111876	0.149969	0.162866	0.116845	0.102907	0.023	0.107	0.132887	0.0859175	0.026	0.0839691	0.163856	0.832339	1.51041	1.27986	1.03882	0.827132	0.771313	1.29129	1.01092	0.79922	0.773604	0.830162	0.495561	0.13226	0.0464021	0.834116	0.484408	0.152212	0.0719398	1.31362	2.22607	2.21515	2.07506	2.02103	1.99213	2.00101	2.3671	2.41504	2.43101	2.40901	2.15108	2.13103
0.091004	0.25601	0.163003	0.112009	0.147002	0.15401	0.178007	0.11201	0.150003	0.14901	0.117	0.103	0.0200016	0.104001	0.133004	0.0860104	0.026	0.0810024	0.16401	0.832069	1.50833	1.27954	1.03844	0.826875	0.769927	1.28955	1.01106	0.799311	0.771945	0.829709	0.497331	0.129591	0.0477199	0.834019	0.485125	0.15144	0.0711024	1.31294	2.226	2.21099	2.07099	2.01799	1.985	1.997	2.363	2.41499	2.431	2.417	2.151	2.131
0.096171	0.26916	0.167256	0.123118	0.15015	0.167107	0.187321	0.124214	0.154374	0.161246	0.11716	0.103118	0.0220748	0.104989	0.138171	0.0992778	0.0260321	0.0840321	0.176192	0.830522	1.49987	1.27504	1.02159	0.807885	0.753562	1.28827	1.0245	0.812468	0.765298	0.828077	0.498799	0.131109	0.047634	0.832658	0.491464	0.150992	0.0740532	1.30801	2.22095	2.1999	2.06287	2.00693	1.98381	1.99288	2.35685	2.40797	2.43287	2.41293	2.1509	2.131
0.111799	0.283812	0.190699	0.133862	0.163824	0.176875	0.216624	0.143749	0.188561	0.183712	0.131812	0.113862	0.0289122	0.104013	0.153799	0.124674	0.0289624	0.0869624	0.193774	0.827992	1.49483	1.27147	1.01803	0.805629	0.753748	1.29312	1.01947	0.809557	0.782479	0.825098	0.49959	0.132867	0.047087	0.830636	0.488143	0.148413	0.0697749	1.30315	2.21606	2.19111	2.05115	2.00009	1.96623	1.98214	2.34318	2.40504	2.42115	2.40609	2.14211	2.131
0.115005	0.310006	0.196005	0.139003	0.178002	0.181004	0.222007	0.151003	0.189	0.189001	0.138006	0.119	0.031001	0.107996	0.161003	0.140036	0.04201	0.090008	0.204006	0.824669	1.4865	1.2715	1.0173	0.805039	0.762133	1.29073	1.01781	0.80665	0.78627	0.82141	0.499502	0.134329	0.046803	0.827689	0.481239	0.140257	0.0602366	1.29844	2.21499	2.176	2.046	1.995	1.975	1.985	2.338	2.403	2.42101	2.41101	2.14	2.126
0.12	0.316128	0.201138	0.142075	0.18	0.185043	0.229064	0.154032	0.188979	0.189979	0.144	0.119064	0.0319468	0.103979	0.164	0.176245	0.0521277	0.0981809	0.210096	0.824027	1.48436	1.26948	1.01665	0.804308	0.76534	1.28959	1.01678	0.806472	0.766101	0.821056	0.501354	0.133747	0.0497765	0.826828	0.490234	0.137554	0.0568438	1.29576	2.209	2.17095	2.04096	1.99398	1.971	1.98402	2.33598	2.40099	2.43204	2.42504	2.135	2.12599
0.12	0.327877	0.213867	0.148928	0.18	0.188959	0.234938	0.156969	0.187021	0.188021	0.144	0.124938	0.0270513	0.102021	0.164	0.198764	0.063877	0.114826	0.218908	0.822842	1.47393	1.26704	1.0156	0.802271	0.757987	1.28978	1.01826	0.808528	0.766159	0.819813	0.505417	0.135284	0.048533	0.825731	0.492457	0.137006	0.0571963	1.2911	2.209	2.16605	2.03704	1.99202	1.971	1.98598	2.33402	2.40001	2.43596	2.42896	2.135	2.12501
0.134009	0.360027	0.234023	0.177019	0.190034	0.207026	0.257	0.17101	0.181008	0.194008	0.157013	0.125	0.031	0.102	0.173009	0.247024	0.115033	0.181074	0.25204	0.82054	1.4746	1.26232	1.01019	0.794736	0.73751	1.28598	1.0191	0.808227	0.770241	0.816549	0.506885	0.13664	0.0484534	0.82432	0.488107	0.130362	0.0564244	1.28535	2.208	2.163	2.034	1.98201	1.968	1.98699	2.327	2.399	2.438	2.427	2.134	2.125
0.142096	0.383287	0.254213	0.193138	0.219096	0.229149	0.257383	0.180159	0.188032	0.201053	0.168138	0.125053	0.031	0.102074	0.181096	0.268308	0.143765	0.245404	0.286032	0.820206	1.4658	1.26252	1.00547	0.790957	0.75505	1.28676	1.01646	0.806012	0.771412	0.815708	0.502809	0.136465	0.0513841	0.824424	0.494496	0.132709	0.0518209	1.29313	2.20996	2.15898	2.03097	1.98806	1.97204	1.9801	2.3269	2.39602	2.43899	2.42505	2.13396	2.12502
0.150886	0.409659	0.273748	0.205836	0.227886	0.242823	0.292546	0.194811	0.190962	0.205937	0.180836	0.129937	0.031	0.108912	0.189886	0.296634	0.214091	0.28252	0.288962	0.818008	1.46065	1.25563	1.00161	0.787011	0.749502	1.2785	1.01817	0.807994	0.773404	0.812748	0.504518	0.136045	0.0517651	0.822969	0.502408	0.157391	0.073954	1.28524	2.20605	2.15703	2.02804	1.99392	1.97595	1.98889	2.31811	2.39797	2.43801	2.42994	2.13005	2.12697
0.159028	0.42905	0.296041	0.230045	0.250029	0.262033	0.30804	0.209025			0.185026	0.133017	0.031003	0.109004	0.20103	0.327042	0.275072	0.353085	0.32804	0.816535	1.45391	1.25375	1.00157	0.786347	0.744326	1.27617	1.0167			0.811665	0.505993	0.136199	0.0512985	0.821174	0.507148	0.142982	0.0691506	1.28816	2.208	2.161	2.031	1.993	1.99	1.993	2.321	2.397			2.132	2.126
0.187054	0.479064	0.337054	0.275043	0.279161	0.295269	0.348118	0.234043			0.211118	0.15	0.033957	0.113	0.231	0.369086	0.347408	0.439687	0.368054	0.810998	1.44222	1.24548	0.999419	0.783653	0.740181	1.2657	1.01189			0.806539	0.509175	0.135521	0.0497988	0.815428	0.515367	0.145537	0.0698413	1.28154	2.20902	2.16305	2.02802	1.98902	1.99102	1.99702	2.32202	2.39998			2.13404	2.124
0.191954	0.484945	0.341954	0.278963	0.293861	0.319769	0.358898	0.237963			0.221898	0.15	0.030037	0.113	0.231	0.376926	0.384649	0.502409	0.372954	0.80992	1.43763	1.23674	0.999321	0.783967	0.722952	1.26478	1.01231			0.803697	0.509636	0.13656	0.049691	0.815222	0.515102	0.153485	0.0809057	1.27821	2.21098	2.16795	2.02998	1.99098	1.99298	1.99898	2.32398	2.39802			2.13796	2.124
0.207992	0.520982	0.368986	0.294992	0.337977	0.353983	0.37799	0.249994			0.232994	0.166991	0.03	0.106004	0.246992	0.405985	0.444969	0.552974	0.404984	0.800825	1.42251	1.23096	0.993503	0.781211	0.718532	1.25275	1.00397			0.797323	0.516227	0.139518	0.0656818	0.805195	0.518938	0.164025	0.0833788	1.26715	2.216	2.18099	2.036	1.997	1.989	1.992	2.328	2.405			2.138	2.122
0.243475	0.565302	0.411475	0.337454	0.359583	0.383519	0.416519	0.277573	0.2544		0.2694	0.183529	0.033108	0.11	0.282551	0.455465	0.495551	0.6074	0.455292	0.785441	1.42252	1.22319	0.98732	0.772695	0.708755	1.23908	0.997426	0.787477		0.776409	0.512201	0.143217	0.0602764	0.794288	0.515472	0.17357	0.0929007	1.25874	2.21504	2.1871	2.04308	2.00697	1.98703	1.99595	2.33705	2.41	2.44605		2.14002	2.11998
0.286446	0.592647	0.454446	0.378471	0.41232	0.430396	0.463396	0.329333	0.290534		0.305534	0.231383	0.0428741	0.11	0.332358	0.497458	0.545358	0.643534	0.48166	0.780109	1.41378	1.21888	0.988189	0.775	0.707378	1.23877	0.992553	0.786305		0.773646	0.504134	0.13934	0.0581475	0.786866	0.516596	0.159116	0.0884474	1.2498	2.21895	2.19589	2.04991	2.00404	1.98996	1.99106	2.34194	2.41	2.45094		2.14197	2.11803
0.296999	0.633996	0.466999	0.386999	0.416	0.440999	0.470999	0.331	0.297999		0.319999	0.236	0.0509993	0.11	0.338	0.532997	0.55	0.652999	0.509998	0.77912	1.39959	1.21332	0.98497	0.77117	0.70408	1.2314	0.986551	0.78122		0.7725	0.50768	0.14265	0.0536204	0.78608	0.457525	0.15612	0.0836604	1.2461	2.219	2.214	2.053	2.006	1.989	1.991	2.354	2.413	2.459		2.144	2.12
0.345347	0.645597	0.516521	0.428575	0.456239	0.472293	0.511369				0.375369	0.263532	0.0562279	0.110054	0.381315	0.55638	0.557195	0.661033	0.536553	0.75943	1.39243	1.20255	0.982066	0.769254	0.706737	1.21116				0.753029	0.50052	0.148871	0.0522018	0.767752	0.476653	0.154704	0.076681	1.23062	2.22396	2.22426	2.07221	2.013	1.98303	1.98798	2.36613				2.14796	2.12604
0.376675	0.699441	0.563512	0.480461	0.477776	0.498726	0.544654	0.403675	0.363614	0.360522	0.408654	0.311502	0.0767865	0.114949	0.409705	0.590644	0.574817	0.66397	0.586482	0.757629	1.3934	1.2081	0.997965	0.783166	0.711006	1.2013	0.957381	0.752806	0.710358	0.754742	0.493265	0.160697	0.0514577	0.761574	0.477867	0.148772	0.0650409	1.23371	2.22004	2.24776	2.09081	2.013	1.98597	1.98602	2.37788	2.428	2.47592	2.46698	2.14404	2.12996
0.433978	0.732987	0.608983	0.518985	0.520983	0.532987	0.59598	0.460978	0.412981	0.409981	0.465978	0.372977	0.124982	0.137991	0.466978	0.613991	0.587995	0.664	0.599995	0.75742	1.39058	1.21428	0.99922	0.78388	0.716898	1.19759	0.946784	0.746263	0.73751	0.7557	0.49394	0.168137	0.0558883	0.760021	0.473502	0.143732	0.0641103	1.22239	2.223	2.27299	2.098	2.012	1.99	1.982	2.39299	2.43	2.485	2.465	2.146	2.131
0.47757	0.780392	0.645546	0.549487	0.539427	0.55038	0.623629	0.511487	0.461771	0.463665	0.513582	0.408783	0.139736	0.15397		0.643249	0.588131	0.666	0.673107	0.7645	1.40546	1.22404	1.0082	0.793781	0.730907	1.20391	0.955983	0.749249	0.714667	0.765078	0.454323	0.149057	0.0509664		0.478536	0.143086	0.0610854	1.2426	2.23311	2.28517	2.11111	2.01906	1.99091	1.97992	2.40913	2.44205	2.46905	2.46499	2.15911	2.13
0.524398	0.812586	0.690423	0.589486	0.574549	0.581599	0.675335	0.551486	0.525185	0.518298	0.561386	0.473172	0.200223	0.315918	0.554323	0.663737	0.598862	0.666	0.681887	0.780968	1.41218	1.23155	1.01714	0.799625	0.746253	1.20718	0.953778	0.742605	0.693867	0.786287	0.443065	0.140589	0.0901267	0.776136	0.47001	0.141925	0.0598854	1.24211	2.24189	2.29882	2.11989	2.02394	1.9831	1.97309	2.41986	2.44595	2.47295	2.46401	2.16789	2.13
0.552988	0.83599	0.704994				0.689994	0.595981	0.588972	0.581972	0.582991	0.54197	0.267971	0.38597	0.584987	0.671997	0.599	0.667	0.716985	0.785798	1.42729	1.24003				1.21681	0.957358	0.74343	0.69276	0.790168	0.455445	0.152165	0.101985	0.781988	0.454427	0.1408	0.057491	1.25012	2.251	2.305	2.128				2.429	2.453	2.473	2.461	2.178	2.132
0.611253	0.897319	0.766286	0.650374	0.637231	0.637242	0.753352	0.663529	0.671606	0.666826	0.638352	0.633881	0.364079	0.373266	0.645198	0.683077	0.602011	0.666967	0.790077	0.802543	1.43941	1.2561	1.03394	0.818498	0.772534	1.2525	0.977824	0.762699	0.704514	0.806294	0.464746	0.161423	0.0793831	0.798905	0.452109	0.1364	0.0541255	1.27627	2.25596	2.31001	2.13203	2.02507	1.98	1.97003	2.437	2.45207	2.46396	2.45792	2.18492	2.13406
0.63376	0.925697	0.791728	0.683645	0.65778	0.65877	0.784665	0.710498	0.725425	0.740216	0.669665	0.712164	0.459975	0.485798	0.662812	0.689927	0.60299	0.664031	0.796927	0.80907	1.44563	1.26008	1.05434	0.845007	0.780861	1.25024	0.968361	0.752796	0.704846	0.814631	0.473259	0.152832	0.070772	0.803768	0.448449	0.131107	0.0537243	1.27556	2.25204	2.31099	2.13497	2.03094	1.98	1.97297	2.437	2.45794	2.46004	2.45107	2.17807	2.13895
0.695976	0.969983	0.847978	0.73498	0.686989	0.693986	0.843977	0.764979	0.804969	0.820969	0.72198	0.78997	0.587951	0.626946	0.730974	0.71599	0.604999	0.664	0.859976	0.814718	1.45884	1.2706	1.06342	0.857125	0.791816	1.26384	0.998018	0.785767	0.742475	0.818569	0.465763	0.143154	0.0622033	0.810767	0.451419	0.128581	0.0495016	1.27883	2.257	2.307	2.134	2.029	1.981	1.972	2.435	2.45	2.462	2.457	2.185	2.139
0.739412	1.01935	0.890435	0.7574	0.726294	0.730306	0.90047	0.831447	0.875706	0.902906	0.765447	0.873847	0.720541	0.769894	0.777388	0.734106	0.611118	0.685918	0.896529	0.822607	1.45988	1.2756	1.05343	0.846356	0.787892	1.26936	1.01726	0.805118	0.74038	0.826643	0.478985	0.144213	0.059323	0.818292	0.454888	0.128064	0.0456532	1.28488	2.25999	2.30596	2.13394	2.03207	1.97215	1.97407	2.43105	2.45698	2.46002	2.44795	2.18499	2.13594
0.773561	1.04862	0.926536	0.790574	0.750687	0.755674	0.939499	0.868524	0.934248	0.978035	0.802524	0.944098	0.848358	0.926982	0.809586	0.742887	0.620875	0.679088	0.940436	0.823212	1.46554	1.27351	1.05657	0.850141	0.798	1.2726	1.02411	0.817392	0.753659	0.828536	0.504305	0.137802	0.0446386	0.817668	0.436457	0.119243	0.0434286	1.28252	2.25901	2.30304	2.12906	2.03792	1.98484	1.97992	2.43495	2.45503	2.46197	2.44405	2.18401	2.13106
0.811985	1.08798	0.958987	0.833983	0.778989	0.787987	0.977985	0.906985	0.990978	1.03198	0.833988	0.996979	0.969953	1.07494	0.853983	0.751996	0.644991	0.684998	0.967989	0.820601	1.46009	1.26829	1.04334	0.841713	0.778448	1.27135	1.03004	0.829685	0.766235	0.825791	0.506349	0.142248	0.0567252	0.815261	0.444417	0.0715988	0.00176645	1.28014	2.257	2.292	2.124	2.039	1.983	1.98	2.433	2.46	2.468	2.444	2.184	2.138
0.877585	1.15352	1.02355	0.894617	0.854476	0.844541	1.04255	0.985671	1.07664	1.11176	0.903531	1.0736	1.115	1.22506	0.917606	0.820747		0.805715	1.03657	0.811219	1.45426	1.25493	1.03958	0.833391	0.771822	1.26298	1.03209	0.832477	0.769483	0.81762	0.512859	0.150671	0.0748109	0.804771	0.483409		0.0474065	1.27144	2.25403	2.27787	2.11696	2.03991	1.98696	1.97902	2.42294	2.46294	2.45797	2.4389	2.17901	2.13006
0.930438	1.2005	1.07347	0.950406	0.897542	0.893479	1.09247	1.04635	1.13439	1.18027	0.95149		1.20504	1.32098	0.972417	0.888281		0.870313	1.08845	0.803037	1.44873	1.24588	1.01944	0.814521	0.753901	1.25932	1.02162	0.82403	0.767966	0.805855		0.170608	0.10111	0.800327	0.523988		0.123926	1.26836	2.25697	2.26612	2.11304	2.03208	1.98304	1.98098	2.41706	2.45706	2.45503	2.43009	2.17999
0.980979	1.25198	1.11498	0.99698	0.951977	0.938981	1.13298	1.08199	1.18898	1.23398	1.00498	1.20197	1.27497	1.39297	1.01898	0.93698			1.13698	0.797932	1.44607	1.23467	1.00845	0.801116	0.747543	1.25571	1.02081	0.831857	0.771848	0.799023	0.470507	0.152148	0.0837375	0.797201	0.531657			1.26075	2.259	2.25301	2.10001	2.034	1.986	1.98	2.411	2.455	2.451	2.43	2.181	2.14
1.04258	1.29542	1.16645	1.05955	1.00859	0.999659	1.19043	1.14031	1.22845	1.27643	1.06559	1.25143	1.27928	1.39908	1.08458	1.00582			1.18546	0.794604	1.44204	1.22944	0.996463	0.791208	0.728843	1.24903	1.01908	0.820941	0.768444	0.794301	0.499623	0.149166	0.0797723	0.795187	0.530683			1.25601	2.25295	2.23589	2.08689	2.03097	1.98499	1.98104	2.39494	2.44994	2.452	2.43004	2.17796	2.14904
1.09532	1.33351	1.20747	1.10936	1.06231	1.05923	1.2295	1.16864	1.26947	1.3155	1.11931	1.2905	1.30467	1.40591	1.13732	1.08005			1.22746	0.792211	1.44769	1.22343	0.993123	0.786471	0.720092	1.25777	1.01979	0.828256	0.769684	0.793461	0.496273	0.137944	0.0646147	0.7913	0.517361			1.25501	2.24806	2.22613	2.07713	2.02804	1.98401	1.98495	2.38908	2.44408	2.452	2.43395	2.17405	2.15295
1.15997	1.38898	1.27197	1.18397	1.14896	1.14996	1.29497	1.23597	1.33097	1.36398	1.18297	1.34698	1.31999	1.41	1.20097	1.15197			1.28698	0.793489	1.44742	1.22145	0.983144	0.772856	0.714752	1.25557	1.02283	0.82747	0.767951	0.79438	0.479607	0.135151	0.061981	0.792919	0.472139			1.26133	2.241	2.215	2.07	2.019	1.981	1.984	2.37501	2.436	2.446	2.429	2.164	2.145
1.21156	1.42255	1.30954	1.24663	1.22285	1.22488	1.32557	1.27051	1.3463	1.38724	1.23456	1.3622	1.32604	1.406	1.25158	1.28932			1.32457	0.798772	1.46011	1.22938	0.992369	0.778673	0.716385	1.26774	1.02749	0.825271	0.768654	0.798772	0.475748	0.127853	0.0565863	0.798988	0.475924			1.26965	2.23497	2.20793	2.06501	2.01602	1.98899	1.9851	2.372	2.4319	2.44807	2.43503	2.16097	2.14812
1.26148	1.47149	1.3575	1.30242	1.29821	1.30318	1.37647	1.31553	1.37272	1.40877	1.28448	1.37982	1.32996	1.406	1.30346	1.3177			1.37547	0.807795	1.47577	1.24424	0.995863	0.780738	0.720388	1.28197	1.03366	0.82718	0.768145	0.808765	0.464904	0.126366	0.0544821	0.806848	0.457642			1.28218	2.23203	2.20206	2.06599	2.01798	1.98801	1.99391	2.372	2.42309	2.45394	2.43797	2.15803	2.15889
1.31097	1.50398	1.40098	1.35897	1.37696	1.38495	1.40798	1.33799	1.39699	1.42899	1.33697		1.33	1.403	1.34797	1.36497		1.24205	1.40498	0.819583	1.48923	1.25661	1.01389	0.79901	0.73746	1.29572	1.0467	0.840073	0.780223	0.817435		0.128709	0.0517316	0.821202	0.446886		0.0971464	1.29308	2.24099	2.206	2.07	2.021	1.991	1.995	2.376	2.427	2.453	2.445	2.166
1.3636	1.55847	1.45361	1.41974	1.45792	1.47603	1.45742	1.38942	1.43336	1.45834	1.38962		1.33407	1.404	1.40154	1.45289	1.24159	1.26988	1.46146	0.831655	1.50428	1.26758	1.02839	0.815381	0.751768	1.30971	1.05	0.84121	0.78106	0.828281		0.129571	0.0511481	0.834513	0.468393	0.117279	0.0374061	1.31006	2.24106	2.20906	2.06701	2.012	1.99302	1.99399	2.37702	2.42002	2.455	2.44606	2.16601
1.41335	1.59749	1.50434	1.4812	1.53401	1.56188	1.49254	1.42454	1.46361	1.48663	1.44133	1.43178	1.33992	1.404	1.44642	1.52704	1.37329	1.42597	1.49951	0.839498	1.5132	1.28123	1.04932	0.838736	0.772333	1.31498	1.04806	0.838752	0.78109	0.834983	0.464801	0.127161	0.050992	0.843098	0.497699	0.118001	0.0420595	1.31744	2.24594	2.21394	2.06799	2.012	1.99497	1.99301	2.37897	2.42197	2.455	2.45094	2.16699	2.16024
1.44898	1.62899	1.54598	1.52798	1.59697	1.64297	1.53298	1.44699	1.48299	1.50299	1.47898	1.441	1.34	1.404	1.48398	1.59297	1.50095	1.61992	1.54998	0.845058	1.522	1.28663	1.06898	0.8621	0.793031	1.3168	1.05165	0.841109	0.78015	0.840328	0.473166	0.12756	0.0516997	0.849097	0.504257	0.136132	0.0945072	1.32432	2.248	2.221	2.075	2.015	2.00999	2.002	2.383	2.426	2.459	2.456	2.172	2.153
1.5063	1.68233	1.5984	1.58447	1.67572	1.72584	1.58843	1.50727	1.52222	1.5323	1.53132	1.46911	1.346	1.407	1.54031	1.65958	1.63536	1.71563	1.60033	0.843643	1.52585	1.29035	1.07849	0.879633	0.812273	1.3118	1.05278	0.840061	0.788269	0.838821	0.483709	0.129108	0.0536749	0.847665	0.496236	0.1288	0.0515679	1.32483	2.25098	2.22504	2.07207	2.01392	2.00599	2.00707	2.37901	2.42702	2.46008	2.45709	2.17301	2.144
1.53277	1.71174	1.63468	1.62663	1.74043	1.80134	1.62667	1.53179	1.54183	1.55877	1.55975	1.47891	1.346	1.407	1.56776	1.71155	1.75694	1.86172	1.62974	0.840309	1.52658	1.29023	1.08044	0.891566	0.826902	1.30989	1.04933	0.837463	0.773846	0.836223	0.486317	0.131648	0.0550084	0.843635	0.487774	0.154823	0.0729037	1.3212	2.24902	2.22897	2.07795	2.00706	2.00501	2.01295	2.37999	2.42898	2.46694	2.46493	2.17399	2.144
1.58397	1.76397	1.68497	1.68397	1.81096	1.87096	1.68097	1.58997	1.58897	1.59098	1.61297	1.51398	1.35599	1.411	1.61697	1.76797	1.85495	1.96694	1.68597	0.830036	1.52232	1.27698	1.06797	0.888742	0.830978	1.29712	1.03289	0.820889	0.776049	0.826215	0.48549	0.133419	0.0579484	0.833356	0.499344	0.170382	0.0958275	1.31538	2.253	2.232	2.082	2.01	2.006	2.018	2.383	2.434	2.469	2.465	2.178	2.143
1.63758	1.80365	1.73658	1.7414	1.87442	1.93354	1.71669	1.63559	1.60866	1.62545	1.6646	1.54561	1.35925	1.41113	1.67457	1.82872	1.93427	2.04726	1.73656	0.821227	1.51488	1.27144	1.06591	0.888748	0.834111	1.29197	1.01926	0.810993	0.750706	0.819928	0.480451	0.133857	0.057604	0.822229	0.492989	0.159962	0.0890974	1.30368	2.24601	2.24112	2.08707	2.00509	2.00701	2.02195	2.39309	2.43303	2.47293	2.47097	2.17199	2.14091
1.68933	1.86225	1.78833	1.77754	1.91251	1.98237	1.77821	1.68832	1.66823	1.66548	1.71831	1.6003	1.38171	1.42285	1.72535	1.89317	1.95869	2.0707	1.78636	0.811999	1.50941	1.26455	1.0581	0.885837	0.835068	1.27842	1.01312	0.801423	0.753899	0.810768	0.470646	0.137148	0.0579654	0.813137	0.483887	0.156564	0.0834823	1.29861	2.24699	2.25186	2.09292	2.0129	2.00799	2.01706	2.4009	2.43596	2.46708	2.46804	2.17101	2.1331
1.74398	1.89799	1.83398	1.82998	1.96298	2.02299	1.82498	1.73998	1.71498	1.70699	1.77498	1.65498	1.40499	1.432	1.78398	1.93798	1.98599	2.081	1.83098	0.809401	1.50776	1.26647	1.05951	0.88689	0.833041	1.27059	1.00471	0.794562	0.742744	0.81002	0.459224	0.13794	0.05806	0.808752	0.480781	0.147803	0.0685652	1.2963	2.243	2.262	2.099	2.021	1.999	2.011	2.411	2.44	2.48	2.476	2.166	2.136
1.8096	1.95557	1.88662	1.87555	1.98759	2.05835	1.8807	1.79872	1.76774	1.76079	1.83559	1.731	1.46578	1.58575	1.84665	1.99633	2.00618	2.1001	1.89258	0.807841	1.50883	1.26909	1.05927	0.87349	0.828171	1.26823	0.998627	0.787327	0.734891	0.809323	0.459784	0.151167	0.111027	0.806378	0.471068	0.137386	0.0534938	1.29505	2.23907	2.27109	2.10603	2.02705	1.99792	1.99992	2.41703	2.44399	2.47495	2.47693	2.16404	2.13293
1.86343	2.00646	1.94241	1.92448	2.04044	2.08967	1.94334	1.86332	1.8343	1.83126	1.88844	1.82006	1.53527		1.90439	2.02569	2.02183	2.10891	1.94445	0.80971	1.51071	1.26958	1.05275	0.870788	0.815741	1.26373	0.999253	0.787983	0.722451	0.810508	0.462868	0.169685		0.808893	0.471792	0.134382	0.0475724	1.29924	2.24494	2.27892	2.10897	2.03195	1.99107	1.99307	2.41997	2.44301	2.47005	2.47106	2.16796	2.12706
1.91396	2.05097	1.97597	1.95298	2.042	2.096	1.98697	1.92195	1.90694	1.90694	1.93496	1.89095	1.60595	1.59305	1.95496	2.05198	2.026	2.109	1.98397	0.814596	1.52094	1.27616	1.06154	0.864775	0.81595	1.26422	1.00288	0.788659	0.742524	0.817025	0.46285	0.17019	0.0707959	0.811938	0.463397	0.132821	0.0464908	1.30896	2.246	2.285	2.112	2.03	1.994	1.98001	2.421	2.445	2.464	2.46401	2.17	2.129
1.95342	2.08744	2.01737	1.99431	2.06209	2.11102	2.04234	1.9755	1.9787	1.98774	1.97442	1.96668	1.69001	1.6953	1.99545	2.0651	2.02601	2.109	2.03827	0.82329	1.53225	1.28802	1.06491	0.859918	0.805823	1.27506	1.00857	0.794323	0.731102	0.825763	0.462567	0.16084	0.0699599	0.820491	0.46164	0.129491	0.0463358	1.32002	2.24697	2.287	2.10901	2.02703	1.99097	1.97196	2.41702	2.43801	2.46491	2.45192	2.17096	2.12495
1.99645	2.13242	2.05551	2.02659	2.07089	2.11297	2.07755	2.02734	2.05107	2.06402	2.01745	2.0371	1.79466	1.82928	2.04141	2.07586	2.02699	2.109	2.06565	0.834605	1.5461	1.29844	1.07292	0.862783	0.806087	1.27957	1.0145	0.79975	0.740569	0.838497	0.467438	0.142258	0.0637594	0.82989	0.45855	0.124415	0.0469324	1.32997	2.24404	2.287	2.10999	2.02996	1.98804	1.96805	2.41897	2.43899	2.45513	2.4441	2.16705	2.12006
2.05197	2.18697	2.11097	2.07997	2.10698	2.12299	2.13697	2.08897	2.12596	2.15195	2.07297	2.12296	1.92493	1.98092	2.09697	2.09899	2.031	2.105	2.12897	0.844315	1.55501	1.30837	1.07666	0.864099	0.809178	1.29185	1.03948	0.826556	0.761229	0.849105	0.481483	0.126178	0.0522359	0.838516	0.443558	0.1253	0.0459805	1.342	2.24	2.283	2.107	2.023	1.98	1.965	2.417	2.433	2.448	2.44	2.163	2.12
2.09339	2.23142	2.15242	2.10529	2.11511	2.13009	2.18437	2.13355	2.19967	2.23774	2.11436	2.19563	2.05207	2.10412	2.13838	2.1162	2.03709	2.10508	2.17042	0.850396	1.56015	1.31284	1.07125	0.858815	0.809679	1.30012	1.04884	0.841949	0.780939	0.854273	0.497559	0.116428	0.0427395	0.845348	0.452121	0.122357	0.0450956	1.34734	2.23697	2.27596	2.10396	2.02201	1.97393	1.95597	2.41201	2.43605	2.44601	2.43292	2.15999	2.12499
2.13357	2.27454	2.19554	2.13567	2.12687	2.13891	2.22259	2.19039	2.26925	2.31418	2.1516	2.26031	2.16281	2.21976	2.17758	2.13678	2.04591	2.11292	2.21354	0.851053	1.56338	1.31067	1.06312	0.852122	0.794097	1.30545	1.05817	0.856266	0.799392	0.855655	0.48922	0.120298	0.0478452	0.845192	0.455266	0.0972595	0.0301999	1.34868	2.23403	2.27204	2.10004	2.02299	1.96707	1.95303	2.41299	2.44095	2.44699	2.42508	2.15901	2.12401
2.16999	2.32198	2.23498	2.17099	2.14699	2.15299	2.27698	2.24398	2.33797	2.38997	2.18998	2.33097	2.29694	2.38593	2.21399	2.23496	2.07499	2.111	2.26098	0.847811	1.56061	1.30714	1.0598	0.849891	0.800297	1.30465	1.0682	0.871304	0.813974	0.852071	0.475586	0.116871	0.0443715	0.842371	0.450252	0.099409	0.0255219	1.34496	2.236	2.267	2.101	2.022	1.964	1.952	2.406	2.442	2.439	2.418	2.157	2.122
2.22065	2.36265	2.27571	2.20372	2.16861	2.16742	2.31573	2.28283	2.40382	2.45491	2.2337	2.38673	2.42807	2.52726	2.2647	2.19584		2.13097	2.2997	0.841699	1.5564	1.30009	1.0597	0.85161	0.7863	1.30432	1.06901	0.8867	0.82596	0.847042	0.475376	0.12585	0.0621014	0.835499	0.481963		0.0155093	1.34091	2.23687	2.26087	2.09493	2.02197	1.96397	1.95094	2.40487	2.43993	2.43493	2.41383	2.1569	2.11799
2.2754	2.4174	2.33535	2.26434	2.21944	2.20262	2.37733	2.35224	2.47225	2.53117	2.29236	2.44833	2.51802	2.63285	2.32336	2.26623		2.21211	2.35836	0.829879	1.54687	1.2887	1.0459	0.839878	0.777051	1.29304	1.06363	0.884168	0.824308	0.835476	0.464964	0.170314	0.101678	0.82363	0.546871		0.0834577	1.33069	2.22612	2.25012	2.08906	2.01903	1.96103	1.94605	2.39412	2.43406	2.42906	2.39916	2.1481	2.11701
2.31998	2.46298	2.38298	2.29898	2.24799	2.23299	2.42098	2.40198	2.52697	2.59297	2.33398	2.50097	2.58997	2.70497	2.36698	2.31098		2.31995	2.40598	0.823193	1.53876	1.27905	1.03774	0.831654	0.769194	1.28811	1.05963	0.885349	0.826869	0.829583	0.46387	0.173659	0.109906	0.816323	0.545691		0.196915	1.323	2.222	2.243	2.081	2.015	1.963	1.95	2.387	2.432	2.425	2.394	2.145	2.117
2.37852	2.51348	2.43147	2.35753	2.30352	2.27854	2.47348	2.4554	2.58247	2.64839	2.39252	2.5615	2.63832	2.74428	2.4235	2.36163	2.15336	2.29133	2.45448	0.816918	1.53113	1.26891	1.02575	0.820201	0.75963	1.28186	1.05039	0.873399	0.825215	0.822077	0.456913	0.135035	0.0826139	0.811492	0.547981	0.19539	0.180859	1.31656	2.21799	2.22687	2.06893	2.00993	1.95899	1.94903	2.37987	2.42793	2.42501	2.39301	2.13999	2.11903
2.43341	2.56346	2.48047	2.41339	2.35841	2.33538	2.52346	2.49754	2.63147	2.68955	2.44741	2.61443	2.67164	2.77368	2.47643	2.42729	2.1906	2.32563	2.50446	0.809392	1.52626	1.26192	1.02028	0.812998	0.748065	1.27719	1.04887	0.876407	0.823687	0.813364	0.44671	0.109388	0.0610139	0.805406	0.538641	0.204857	0.183867	1.31195	2.21701	2.21315	2.06108	2.00208	1.95801	1.95197	2.36615	2.42107	2.42599	2.39399	2.13901	2.12197
2.48598	2.61798	2.53198	2.46398	2.41898	2.40097	2.57898	2.54698	2.66599	2.72199	2.49598	2.65198	2.676	2.778	2.53198	2.49197	2.22798	2.36298	2.55398	0.8082	1.52592	1.2584	1.01033	0.800425	0.737474	1.27664	1.0453	0.862945	0.813854	0.811111	0.451658	0.10856	0.0529732	0.80531	0.528194	0.220624	0.193796	1.31156	2.218	2.19901	2.04801	1.994	1.959	1.948	2.355	2.412	2.426	2.397	2.138	2.121
2.53646	2.66749	2.57847	2.52056	2.48467	2.46874	2.63041	2.58642	2.70016	2.74718	2.54943	2.69919	2.69006	2.77806	2.58247			2.46917	2.60346	0.811649	1.52691	1.2581	1.00375	0.791024	0.729703	1.27971	1.04646	0.860956	0.808486	0.812272	0.459429	0.109422	0.049735	0.810924			0.181182	1.31315	2.21194	2.18994	2.03998	1.98594	1.953	1.94699	2.34196	2.40593	2.42201	2.39905	2.13095	2.116
2.58537	2.71933	2.62836	2.58023	2.55608	2.547	2.67345	2.63142	2.71679	2.76576	2.59541	2.71974	2.69592	2.78491	2.63236	2.67271		2.48677	2.65237	0.814701	1.53127	1.26655	1.00502	0.789282	0.728979	1.28397	1.04759	0.849951	0.799574	0.81776	0.460378	0.107524	0.0460276	0.811335	0.472534		0.186719	1.31807	2.20608	2.18408	2.03803	1.98008	1.953	1.94601	2.33805	2.3981	2.42299	2.40394	2.12606	2.116
2.62798	2.76198	2.66798	2.63797	2.63496	2.62996	2.71598	2.66298	2.73899	2.78099	2.64398	2.73499	2.697	2.782	2.67098	2.70298		2.50699	2.69398	0.819977	1.53879	1.27698	1.01934	0.801993	0.738535	1.28765	1.05035	0.84936	0.793753	0.822038	0.453394	0.108969	0.0460899	0.817447	0.47303		0.195366	1.3258	2.207	2.184	2.039	1.983	1.956	1.951	2.338	2.395	2.426	2.406	2.127	2.13699
2.68244	2.80548	2.71849	2.69455	2.7128	2.71985	2.75838	2.70233	2.76017	2.79408	2.69551	2.74813	2.7	2.77892	2.72542	2.74058		2.53281	2.73646	0.830406	1.55008	1.28903	1.04015	0.823634	0.757534	1.30141	1.05408	0.847354	0.790214	0.827891	0.451757	0.110007	0.0468759	0.832095	0.450513		0.177204	1.33727	2.21312	2.18705	2.04001	1.98499	1.95504	1.95602	2.33907	2.39999	2.42602	2.41204	2.13213	2.15399
2.72851	2.85547	2.76946	2.75238	2.79611	2.80905	2.79857	2.73663	2.77781	2.80192	2.74844	2.76185	2.7	2.77009	2.76953	2.80135		2.6171	2.78449	0.838385	1.55712	1.296	1.05044	0.836632	0.77254	1.31225	1.05518	0.844688	0.800006	0.833203	0.443063	0.110732	0.0464446	0.842024	0.465411		0.0377046	1.34708	2.22586	2.19195	2.04099	1.98401	1.95896	1.95798	2.34593	2.39901	2.42798	2.41596	2.14585	2.15301
2.76798	2.89498	2.81997	2.80497	2.87396	2.89995	2.83698	2.77198	2.79099	2.82199	2.79098	2.78099	2.701	2.766	2.80598	2.87196	2.69695	2.74493	2.82498	0.845186	1.56248	1.3025	1.06963	0.860816	0.796936	1.31874	1.05977	0.846989	0.791565	0.840576	0.454773	0.111679	0.0458703	0.848596	0.485349	0.113756	0.0416969	1.35367	2.231	2.196	2.042	1.981	1.96899	1.964	2.35499	2.399	2.434	2.424	2.147	2.12102
2.81034	2.9494	2.87144	2.86348	2.94566	2.98375	2.88531	2.8113	2.80834	2.84314	2.82737	2.79619	2.71	2.77004	2.8503	2.94157	2.82508	2.86937	2.8774	0.848058	1.56056	1.30238	1.08028	0.877277	0.813059	1.32691	1.06165	0.849552	0.798907	0.842026	0.469721	0.116713	0.0462444	0.85253	0.506301	0.11783	0.0455048	1.35471	2.23095	2.20004	2.03908	1.97898	1.97404	1.98202	2.35306	2.403	2.44298	2.43502	2.14897	2.11197
2.84653	2.99146	2.91839	2.91434	3.0151	3.06298	2.91758	2.8426	2.84453	2.85781	2.8665	2.81575	2.71	2.77395	2.8816	3.00123	2.93952	3.01413	2.91946	0.845691	1.55546	1.29853	1.08451	0.889621	0.827671	1.32834	1.0606	0.847674	0.845005	0.841645	0.482456	0.11595	0.0467041	0.848324	0.512747	0.10621	0.0512854	1.35044	2.22606	2.20395	2.04789	1.97703	1.97795	1.98397	2.35991	2.403	2.44103	2.43697	2.14604	2.10904
2.88698	3.03698	2.96098	2.96897	3.08696	3.14096	2.97097	2.88398	2.89198	2.91497	2.90698	2.83899	2.713	2.771	2.92398	3.05497	3.06094		2.96498	0.839283	1.54411	1.29548	1.08014	0.895107	0.837995	1.32504	1.05316	0.837725	0.78768	0.837302	0.490166	0.118749	0.0469999	0.839994	0.504694	0.123261		1.34275	2.22	2.213	2.048	1.973	1.98	1.99399	2.36	2.411	2.436	2.442	2.14	2.105
2.92748	3.08437	3.01544	3.02645	3.15553	3.21054	3.01548	2.93341	2.90509		2.95246	2.85928	2.71604	2.77403	2.96147	3.10541	3.16759		3.01641	0.828965	1.52726	1.28435	1.07154	0.894695	0.84513	1.31926	1.04293	0.832439		0.828002	0.488464	0.121941	0.052833	0.829024	0.503034	0.18255		1.33082	2.21797	2.21914	2.05205	1.97499	1.98602	2.00305	2.367	2.41206	2.45326		2.13994	2.10198
2.97852	3.12363	3.06157	3.07356	3.21148	3.26747	3.06652	2.9766	2.91491		3.00154	2.88872	2.71996	2.77697	3.01153	3.1486	3.23041		3.0596	0.815743	1.51451	1.27601	1.06329	0.892074	0.848281	1.30133	1.03341	0.839692		0.817676	0.476205	0.122039	0.0520969	0.813554	0.506577	0.214264		1.32093	2.21503	2.23386	2.05695	1.97401	1.98798	2.00795	2.367	2.41894	2.48074		2.13406	2.10002
3.03098	3.18198	3.11798	3.12798	3.26698	3.32098	3.11498				3.05098	2.93698	2.73	2.78	3.05998	3.21098			3.11398	0.809123	1.50271	1.26675	1.05218	0.884013	0.845131	1.29684				0.811652	0.472941	0.1214	0.0505706	0.806573	0.512827			1.31261	2.215	2.24999	2.067	1.977	1.995	2.012	2.378				2.135	2.098
	3.2347	3.17163	3.17551	3.31439	3.3584	3.16853				3.10662	3.04192	2.78067	2.79135		3.26361			3.16464		1.49818	1.25427	1.04382	0.873373	0.844699	1.27515				0.798466	0.4766	0.161758	0.0565441		0.522919			1.30632		2.26826	2.07816	1.98307	1.99995	2.00695	2.37823				2.13204	2.12511
	3.29325	3.22432	3.21845	3.34659	3.39157	3.21244				3.15834	3.11901	2.83629	2.82062		3.31435			3.21831		1.49436	1.2494	1.04581	0.866913	0.835478	1.27353				0.794758	0.479108	0.18743	0.0877589		0.525309			1.30907		2.28972	2.09182	1.98892	1.99605	2.00305	2.39775				2.13496	2.13389
	3.33997	3.27297	3.26197	3.36699	3.40999	3.25997		3.08801		3.21396	3.18795	2.885	3.01		3.35997	3.367	3.46601	3.26796		1.5007	1.25242	1.05082	0.858206	0.826556	1.2793		0.792619		0.786756	0.483417	0.142713	0.100243		0.513589	0.1397	0.0469404	1.3108		2.31398	2.09999	1.993	1.993	1.997	2.41399		2.42199		2.14199	2.129
								3.13205				2.89474	3.0187			3.36706	3.49066										0.836832				0.155391	0.113586			0.139271	0.0976372										2.39316
3.25704	3.33558	3.31481	3.31136	3.38191	3.39402	3.25934	3.23728	3.23243	3.23573	3.3057	3.32679	3.05968	3.17968	3.26645	3.41972	3.373	3.45891	3.28121	0.762039	1.47733	1.24884	1.03316	0.843725	0.789598	1.26193	0.994312	0.799345	0.72496	0.767781	0.447245	0.152126	0.111798	0.757128	0.453403	0.139378	0.045632	1.28337	2.18015	2.23096	2.04928	1.97036	1.94313	1.94602	2.35711	2.37519	2.40828	2.40704	2.10124	2.07321
3.259	3.36195	3.30602	3.28206	3.3321	3.34909	3.27497	3.24997	3.29786	3.31484	3.29203	3.31702	3.09094	3.21094	3.28696	3.40703	3.373	3.45501	3.29098	0.768836	1.48099	1.26764	1.07317	0.861323	0.789041	1.26395	0.996665	0.802334	0.748711	0.77744	0.461191	0.129537	0.0884086	0.768926	0.460395	0.139739	0.0525756	1.29275	2.18699	2.229	2.06197	1.98697	1.94899	1.947	2.36199	2.38398	2.42097	2.409	2.11198	2.08298
3.37565	3.47095	3.40177	3.39326	3.42702	3.43791	3.40286	3.38565	3.44946	3.49261	3.40358	3.48251	3.31728	3.36665	3.40971	3.43506	3.391	3.5116	3.40482	0.797237	1.50377	1.28866	1.06803	0.864388	0.810527	1.27971	1.03584	0.841247	0.775544	0.802668	0.473428	0.136389	0.0584745	0.791838	0.472847	0.154851	0.114615	1.3112	2.18632	2.22491	2.05204	1.97106	1.92809	1.91802	2.35209	2.38594	2.40683	2.39685	2.10734	2.08796
3.40502	3.51401	3.43702	3.405	3.42803	3.43403	3.44202	3.41502	3.51602	3.56602	3.43002	3.55102	3.42104	3.48705	3.44201	3.438	3.391	3.44802	3.44201	0.801671	1.51002	1.29034	1.06887	0.865667	0.801304	1.2894	1.05833	0.876125	0.801624	0.805771	0.470168	0.131322	0.0541301	0.797641	0.469998	0.148989	0.0557566	1.3172	2.20101	2.221	2.054	1.97401	1.93203	1.91903	2.356	2.383	2.399	2.39	2.12301	2.086
3.45322	3.55559	3.48339	3.41443		3.53393	3.48956	3.46959	3.5717	3.64181	3.48211	3.62062	3.55129	3.63449	3.48637	3.45054	3.39007	3.51051	3.48655	0.805527	1.51228	1.2907	1.04462		0.814467	1.29551	1.07457	0.89145	0.815307	0.80886	0.464779	0.136168	0.0546045	0.802051	0.465198	0.145236	0.105624	1.31621	2.2269	2.21392	2.05295	1.99886		2.00019	2.35103	2.38602	2.39499	2.38289	2.14792	2.08101
3.47561	3.61313	3.52144				3.54431	3.52746	3.6397	3.72079	3.49475	3.6812	3.67692	3.77949	3.52344	3.50187	3.39759	3.46483	3.5402	0.805103	1.50937	1.28491				1.2878	1.0698	0.892509	0.823626	0.807714	0.496702	0.152721	0.0665002	0.802923	0.498964	0.13952	0.0671534	1.31429	2.21698	2.20578	2.04798				2.35372	2.388	2.39383	2.3718	2.13989	2.08191
3.54785	3.66389	3.58587				3.60288	3.59286	3.71584	3.80083	3.57284	3.73489	3.80773	3.93567	3.58787	3.49601	3.42394	3.50192	3.59389	0.797197	1.50208	1.27627				1.28786	1.06738	0.897839	0.826145	0.799407	0.484695	0.135755	0.0691944	0.795007	0.402521	0.113105	0.028381	1.30276	2.216	2.19602	2.047				2.34103	2.388	2.38602	2.36302	2.13501	2.07801
3.60342	3.71654	3.64254				3.64766	3.64957	3.76291	3.85851	3.6314	3.79465	3.88962	4.01867	3.64041	3.54134			3.6555	0.800479	1.50109	1.2762				1.28298	1.07178	0.901803	0.829622	0.797435	0.448308	0.157166	0.0942731	0.803484	0.468858			1.29752	2.23311	2.18185	2.04596				2.3369	2.38696	2.38796	2.36498	2.15108	2.09295
3.64382	3.76872	3.69458	3.67794			3.71098	3.70462	3.84916	3.9079	3.66958	3.85672	3.95016	4.083	3.67996	3.57488			3.7037	0.799124	1.49184	1.27241	1.09836			1.27795	1.06022	0.897238	0.830568	0.797555	0.464928	0.176072	0.11663	0.800651	0.466127			1.28874	2.24312	2.16784	2.04168	1.95668			2.32674	2.38294	2.3841	2.36298	2.15824	2.08804
3.68401	3.80401	3.72301	3.675			3.75901	3.73501	3.85701	3.952	3.69801	3.89201	4.007	4.132	3.72701	3.61801		3.68001	3.73801	0.781611	1.48473	1.25039	1.08825			1.26518	1.0533	0.893669	0.82111	0.781081	0.451047	0.142729	0.0797397	0.782511	0.435945		0.146385	1.28392	2.2	2.16	2.026	1.941			2.314	2.38	2.389	2.362	2.121	2.09
3.73852	3.86743	3.77551	3.7067		3.64001	3.81236	3.79631	3.91218	3.9832	3.75651	3.94037	4.0172	4.13324	3.78152	3.65786		3.75287	3.79744	0.785803	1.48526	1.24228	0.997938		0.743552	1.26918	1.04978	0.885554	0.820502	0.785544	0.49943	0.138956	0.0776238	0.786341	0.403175		0.113365	1.2801	2.18494	2.1419	2.00194	1.96884		1.92792	2.30399	2.36797	2.38501	2.36904	2.10593	2.08502
3.78971	3.91005	3.82571	3.77559		3.73903	3.84807	3.82695	3.93067	4.00343	3.80665	3.97663	4.03716	4.157	3.83283	3.74337		3.83757	3.84095	0.788121	1.4854	1.24269	0.992753		0.733755	1.27567	1.0529	0.881091	0.815564	0.78798	0.479105	0.128827	0.0526556	0.788502	0.391077		0.0989219	1.28164	2.17904	2.13176	1.99582	1.9533		1.92069	2.30282	2.3649	2.38592	2.37306	2.09906	2.087
3.82493	3.96189	3.86093	3.80494		3.78989	3.90089	3.8739	3.96393	4.02495	3.83893	4.00793	4.04498	4.157	3.87391	3.86075		3.86594	3.8879	0.79262	1.4906	1.24981	1.033		0.71962	1.27548	1.05852	0.879184	0.803406	0.791443	0.483291	0.128191	0.0479799	0.794038	0.487016		0.175767	1.28836	2.181	2.12002	1.98702	1.96797		1.95493	2.29402	2.36001	2.38201	2.37599	2.10199	2.087
3.88753	3.99651	3.92742	3.89272	3.89408	3.89414	3.9424	3.90546	3.99611	4.04317	3.90657	4.05615	4.04908	4.157	3.92956	3.93458		3.9289	3.92654	0.797976	1.49686	1.25456	0.997209	0.80052	0.732271	1.2826	1.05444	0.871247	0.800669	0.797614	0.481283	0.126337	0.0457609	0.798356	0.483481		0.155624	1.29215	2.17094	2.11598	1.98293	1.94098	1.92297	1.92302	2.29101	2.35695	2.38204	2.37706	2.08896	2.08499
3.9387	4.04564	3.9678	3.96164	3.99797	4.00419	3.9816	3.94964	4.00766	4.05916	3.96176	4.07034	4.05706	4.15694	3.98356	3.99121	3.78133	3.91799	3.97864	0.805464	1.50727	1.2581	1.01068	0.808468	0.74027	1.29701	1.05439	0.86533	0.795799	0.804887	0.477716	0.124227	0.0458631	0.805873	0.456902	0.133694	0.107172	1.30296	2.16518	2.114	1.9761	1.939	1.92018	1.92524	2.29208	2.352	2.38606	2.38308	2.08516	2.0846
3.97301	4.07701	4.00701	3.99302	4.04602	4.06302	4.01101	3.98101	4.04	4.067	3.99901	4.087	4.06	4.154	4.01101	4.05102	3.84702	3.86803	4.01001	0.817493	1.51583	1.27378	1.02004	0.822153	0.755075	1.30484	1.05725	0.868289	0.797232	0.814622	0.473599	0.12653	0.04651	0.819833	0.456985	0.128962	0.0501022	1.31326	2.174	2.114	1.981	1.939	1.929	1.937	2.296	2.352	2.389	2.387	2.093	2.114
4.03239	4.13131	4.06345	4.06852	4.13871	4.1659	4.06133	4.01633	4.06119	4.08519	4.05743	4.09717	4.063	4.13303	4.06636	4.13477	3.94624	3.98426	4.06333	0.830443	1.52916	1.28256	1.05314	0.836509	0.77684	1.31545	1.06021	0.861888	0.804711	0.825353	0.470381	0.125559	0.0464581	0.834762	0.477981	0.138438	0.0604385	1.32271	2.18008	2.11704	1.98003	1.93204	1.93005	1.92399	2.297	2.351	2.38901	2.38801	2.09511	2.10988
4.07077	4.16199	4.10805	4.12005	4.2083	4.25436	4.09401	4.04875	4.07949	4.10343	4.09977	4.11436	4.06308	4.13606	4.10191	4.21029	4.06833	4.10859	4.09607	0.836581	1.5391	1.2892	1.06365	0.862932	0.807029	1.31667	1.06098	0.864603	0.803677	0.830487	0.471651	0.125527	0.0482255	0.841664	0.505984	0.144675	0.0658577	1.32715	2.18802	2.12112	1.983	1.936	1.93492	1.92332	2.29708	2.35096	2.39006	2.38908	2.10602	2.0978
4.10892	4.2109	4.15989	4.17189	4.27287	4.32186	4.1439	4.08592	4.10395	4.12496	4.13792	4.13196	4.06699	4.13899	4.14691	4.27387	4.18376	4.23674	4.14889	0.838097	1.54312	1.29356	1.07825	0.889266	0.823287	1.31517	1.06134	0.867734	0.796595	0.832805	0.483575	0.127356	0.0494874	0.842359	0.504194	0.131078	0.0553516	1.33277	2.189	2.12699	1.983	1.936	1.93101	1.93897	2.30099	2.349	2.39299	2.39299	2.107	2.08802
4.15844	4.25546	4.20549	4.22646	4.34159	4.40071	4.18648	4.12548	4.13931	4.1523	4.19039	4.15817	4.07005	4.141	4.18951	4.33759	4.32126	4.40744	4.1925	0.83516	1.53943	1.29203	1.08538	0.903889	0.842173	1.31253	1.05883	0.864915	0.803097	0.830777	0.496393	0.1274	0.0507473	0.838771	0.502616	0.144677	0.0499211	1.3306	2.18693	2.13006	1.98205	1.92906	1.93302	1.94106	2.30103	2.35002	2.39204	2.39805	2.10398	2.08298
4.2017	4.30096	4.25396	4.27206	4.39939	4.47031	4.23396	4.17274	4.1699	4.1816	4.22874	4.17534	4.07506	4.141	4.23968	4.39506	4.44509	4.54819	4.2419	0.828225	1.53734	1.28685	1.07787	0.912598	0.855114	1.30799	1.05431	0.853688	0.804633	0.825539	0.497619	0.128415	0.0514667	0.830037	0.496196	0.150214	0.0646042	1.32703	2.17998	2.13618	1.9871	1.935	1.93496	1.94712	2.3041	2.35212	2.39598	2.40308	2.1019	2.08094
4.23601	4.34801	4.30101	4.32401	4.46801	4.53501	4.28101	4.20901	4.214		4.26501	4.19201	4.078	4.141	4.27301	4.44701	4.54801	4.65601	4.28601	0.820578	1.5314	1.2817	1.07214	0.919891	0.860221	1.29994	1.05048	0.847661		0.818088	0.496578	0.12966	0.0522901	0.822497	0.484667	0.15237	0.071212	1.31882	2.179	2.145	1.992	1.935	1.933	1.953	2.309	2.358	2.395		2.097	2.078
4.29043	4.39152	4.3425	4.36055	4.51446	4.5865	4.3316	4.26357			4.31342	4.22733	4.08508	4.14506	4.32845	4.50061	4.63039	4.74742	4.33255	0.806615	1.52599	1.27589	1.07359	0.928644	0.867066	1.27948	1.04196			0.807642	0.486073	0.13002	0.0531309	0.805548	0.464248	0.154539	0.0843909	1.31217	2.17108	2.15515	2.00008	1.93711	1.93202	1.95298	2.31302	2.36106			2.09108	2.077
4.33304	4.443	4.39198	4.41379	4.55983	4.63575	4.38993	4.31906			4.35512	4.26016	4.09351	4.15118	4.37304	4.56006	4.66867	4.78857	4.38596	0.798271	1.51851	1.26933	1.06165	0.911819	0.861676	1.26485	1.02976			0.799935	0.469914	0.132021	0.0551538	0.796456	0.468963	0.166637	0.0956369	1.30555	2.179	2.1703	2.00824	1.94808	1.934	1.95102	2.31532	2.36706			2.09898	2.07696
4.38489	4.4929	4.4409	4.45292	4.60091	4.67292	4.4359	4.37189			4.41088	4.31788	4.11895	4.15998	4.42489	4.61289	4.70193	4.81694	4.4339	0.787892	1.51192	1.26492	1.06416	0.917708	0.854026	1.24589	0.996789			0.79026	0.466617	0.136052	0.0558386	0.785812	0.475576	0.150095	0.0765999	1.29796	2.179	2.18497	2.01998	1.95199	1.934	1.952	2.33097	2.36999			2.098	2.075
4.44361	4.54546	4.49151	4.51146	4.6374	4.70722	4.48645	4.42756	4.40371		4.4736	4.38278	4.15155	4.17643	4.48059	4.65949	4.72811	4.83807	4.48353	0.786359	1.50932	1.26122	1.05893	0.895303	0.839554	1.2507	0.995728	0.806287		0.788685	0.458105	0.140671	0.0575654	0.78438	0.477297	0.13452	0.056071	1.29885	2.18401	2.20316	2.03211	1.95402	1.93601	1.94792	2.34314	2.38107	2.42501		2.10498	2.07499
4.5039	4.591	4.542	4.5568	4.67628	4.72924	4.53078	4.4831	4.47446		4.53278	4.46082	4.20668	4.2219	4.53896	4.70734	4.73906	4.84492	4.53586	0.792178	1.51023	1.26297	1.05668	0.887559	0.825993	1.2508	0.999507	0.805693		0.795138	0.453178	0.152054	0.0626135	0.789407	0.478954	0.131603	0.0493166	1.30492	2.18534	2.21924	2.04316	1.9561	1.93704	1.93986	2.3573	2.38814	2.42596		2.1033	2.07404
4.54813	4.6401	4.59109	4.59608	4.69005	4.74101	4.56912	4.53712	4.54617		4.57114	4.55014			4.58612	4.72406	4.74202	4.841	4.57812	0.797501	1.51458	1.26478	1.05628	0.87426	0.812881	1.26738	1.0033	0.793155		0.799007	0.474572			0.796103	0.479641	0.131764	0.048168	1.3099	2.202	2.23103	2.05102	1.96101	1.93898	1.93299	2.37201	2.395	2.42399		2.118	2.076
4.60338	4.68642	4.6324	4.62942	4.71212	4.74599	4.62245	4.58956	4.62278	4.64083	4.63141	4.61376	4.348	4.36014	4.63935	4.74923	4.74903	4.84097	4.63138	0.806713	1.52128	1.27351	1.05613	0.865533	0.804428	1.26625	1.00637	0.808522	0.730717	0.811104	0.457993	0.16656	0.0760372	0.802081	0.48	0.129106	0.0472568	1.3186	2.20402	2.24404	2.05901	1.96704	1.932	1.92796	2.37803	2.396	2.41988	2.40995	2.11905	2.07597
4.6401	4.727	4.671	4.66972	4.7232	4.74512	4.66606	4.6432	4.69741	4.72067	4.67098	4.68669	4.44409	4.47035	4.67308	4.77132	4.752	4.838	4.66808	0.816755	1.53439	1.28629	1.05551	0.859126	0.798561	1.27897	1.03058	0.816854	0.74793	0.822138	0.465221	0.152385	0.0757521	0.810881	0.483758	0.124892	0.0459612	1.32889	2.20592	2.24802	2.06002	1.97104	1.932	1.92396	2.381	2.39602	2.4091	2.405	2.12396	2.07306
4.69388	4.77589	4.71989	4.70492	4.73298	4.75099	4.71789	4.70187	4.76685	4.80282	4.71889	4.76982	4.54677	4.58574	4.72588	4.78697	4.752	4.838	4.72088	0.830729	1.54571	1.2972	1.05789	0.856456	0.798121	1.29333	1.04404	0.846494	0.773454	0.836768	0.480496	0.150654	0.0748719	0.823692	0.482662	0.122066	0.0435653	1.34013	2.20201	2.249	2.061	1.973	1.932	1.922	2.381	2.397	2.41399	2.405	2.122	2.07599
4.72953	4.81753	4.75554	4.72946	4.75224	4.75415	4.75062	4.74654	4.82773	4.88081	4.7555	4.83578	4.65738	4.72726	4.76359	4.79927	4.75703	4.824	4.75457	0.840181	1.552	1.30483	1.05925	0.860757	0.802955	1.30507	1.05949	0.869613	0.792685	0.847188	0.484295	0.126092	0.0587153	0.831862	0.475785	0.12268	0.0390858	1.34696	2.20408	2.246	2.06003	1.97199	1.92496	1.92092	2.38401	2.403	2.41501	2.40395	2.12401	2.08196
4.78164	4.8699	4.8087	4.7745	4.7753	4.76934	4.81086	4.8	4.89935	4.96041	4.80468	4.91239	4.79251	4.85177	4.82064	4.82532	4.76044	4.82505	4.80978	0.845114	1.55452	1.30921	1.06161	0.866324	0.802495	1.31226	1.06817	0.885595	0.817532	0.849947	0.495194	0.115716	0.0447625	0.838778	0.475243	0.118778	0.03869	1.35138	2.212	2.24592	2.06298	1.97098	1.92104	1.91296	2.38506	2.40308	2.41588	2.39886	2.12506	2.07796
4.813	4.914	4.843	4.799	4.79	4.786	4.853	4.849	4.966	5.03	4.838	4.981	4.916	4.988	4.852	4.841	4.782	4.877	4.848	0.84578	1.55873	1.31223	1.06418	0.86946	0.80226	1.31139	1.07326	0.89912	0.82945	0.85126	0.48655	0.11699	0.0439	0.83868	0.426661	0.11524	0.03918	1.35444	2.212	2.242	2.062	1.97	1.923	1.911	2.388	2.407	2.41	2.392	2.128	2.076
4.86551	4.96254	4.89548	4.8444	4.82533	4.81433	4.90252	4.90055	5.0266	5.1027	4.89151	5.03955	5.04324	5.1424	4.90452	4.85974		4.9767	4.90151	0.842418	1.55454	1.30603	1.0642	0.87093	0.808757	1.31284	1.07691	0.908283	0.842979	0.847735	0.502202	0.109745	0.0450838	0.835623	0.430887		0.0549548	1.34981	2.21198	2.23897	2.06199	1.96901	1.92204	1.912	2.38594	2.41104	2.41095	2.38595	2.12798	2.07411
4.91499	5.01503	4.94201	4.88395	4.85783	4.84671	4.95293	4.95399	5.08513	5.17113	4.94097	5.09327	5.16394	5.27812	4.95491	4.93075		5.04226	4.95101	0.836247	1.54595	1.2966	1.06012	0.866047	0.797727	1.30246	1.07208	0.907618	0.846726	0.83944	0.502237	0.121107	0.0536704	0.831768	0.53359		0.146076	1.34195	2.21008	2.23594	2.06094	1.96996	1.926	1.91204	2.38004	2.41502	2.40604	2.38104	2.12602	2.08526
4.96391	5.0659	4.9919	4.93091	4.89892	4.88193	4.99891	5.00291	5.14089	5.22689	4.98891	5.15588	5.25982	5.3828	4.99991	4.96793		4.95617	5.0009	0.823265	1.53747	1.28511	1.05438	0.858974	0.788218	1.29382	1.06663	0.907031	0.849485	0.828581	0.449751	0.139744	0.0823349	0.817338	0.52322		0.142397	1.33284	2.21399	2.23301	2.05801	1.968	1.926	1.914	2.382	2.416	2.408	2.383	2.127	2.09798
5.00162	5.11058	5.03359	4.97062	4.93858	4.92951	5.05061	5.04758	5.19155	5.27347	5.02154	5.20854	5.32158	5.43554	5.04461	5.01643	4.8491	4.99507	5.04655	0.816925	1.52819	1.2783	1.04224	0.849774	0.789759	1.28176	1.05618	0.899079	0.846677	0.82426	0.464942	0.159413	0.0923791	0.808648	0.515183	0.148029	0.141371	1.32554	2.20802	2.22888	2.05491	1.96901	1.92699	1.91901	2.37789	2.41099	2.412	2.38799	2.123	2.10606
5.06211	5.16697	5.09095	5.03113	4.99513	4.97907	5.11001	5.10395	5.24461	5.31873	5.07417	5.26111	5.37754	5.48726	5.10413	5.05821	4.85971	5.00269	5.10007	0.804964	1.52109	1.26985	1.03099	0.839568	0.780686	1.27444	1.04708	0.890023	0.839512	0.813646	0.470821	0.132622	0.0767629	0.796064	0.509745	0.164469	0.152264	1.31749	2.20998	2.2168	2.04596	1.97006	1.92604	1.92008	2.36688	2.40996	2.41206	2.3871	2.12296	2.11226
5.11702	5.21501	5.13802	5.08702	5.05102	5.03202	5.16002	5.15101	5.27501	5.35501	5.13202	5.31602	5.404	5.5	5.16002	5.11798	4.89498	5.03698	5.15302	0.80119	1.51864	1.26396	1.02966	0.833069	0.760747	1.27042	1.03958	0.872368	0.830237	0.808	0.470885	0.1115	0.0630682	0.794281	0.511458	0.181671	0.165777	1.31307	2.209	2.207	2.044	1.973	1.928	1.924	2.361	2.408	2.415	2.392	2.121	2.125
5.17355	5.26053	5.19254	5.14764	5.11975	5.10082	5.21448	5.19643	5.31827	5.38128	5.18854	5.37339	5.41511	5.50101	5.21642	5.05655	4.83226	4.98016	5.20343	0.801935	1.51667	1.2622	1.02384	0.828504	0.751937	1.27045	1.0351	0.864464	0.821377	0.806884	0.455577	0.110226	0.0573079	0.796863	0.440157	0.0894958	0.0918936	1.31175	2.20705	2.1969	2.03692	1.97389	1.93307	1.92907	2.354	2.40693	2.41902	2.39805	2.12004	2.12707
5.22481	5.31002	5.24296	5.20722	5.18967	5.17775	5.25894	5.23679	5.34365	5.40726	5.23886	5.40959	5.42516	5.5021	5.25604		4.94802	5.087	5.24404	0.805174	1.5179	1.26034	1.01565	0.803315	0.743536	1.27605	1.03364	0.854709	0.807379	0.806377	0.467287	0.111652	0.0542935	0.803658		0.198718	0.176069	1.31475	2.21196	2.18786	2.03002	1.96402	1.93908	1.93514	2.35382	2.40108	2.421	2.40312	2.1239	2.13302
5.27399	5.37149	5.29598	5.27748	5.29498	5.29148	5.30701	5.27802	5.37299	5.41301	5.29498	5.43247	5.43149	5.5115	5.31449	5.3571	4.99692	5.13492	5.29999	0.814454	1.49997	1.25807	1.0117	0.803755	0.739949	1.28408	1.03302	0.847362	0.793251	0.81127	0.470333	0.120623	0.0483032	0.817234	0.490455	0.201506	0.169291	1.30467	2.206	2.168	2.027	1.9715	1.94901	1.95	2.336	2.39649	2.41949	2.408	2.1235	2.13652
5.31251	5.40988	5.32853	5.32345	5.35742	5.3624	5.35266	5.32857	5.39236	5.43235	5.3306	5.43815	5.43303	5.51152	5.35491	5.419	5.17126	5.25157	5.34183	0.822038	1.51144	1.26314	1.01304	0.803091	0.742914	1.29298	1.03821	0.840967	0.786789	0.818011	0.461434	0.117278	0.0462512	0.825417	0.484892	0.161214	0.127261	1.31428	2.2061	2.16456	2.02505	1.97797	1.96382	1.96388	2.33412	2.39304	2.41658	2.41099	2.12659	2.15335
5.35377	5.43877	5.37799	5.37534	5.42947	5.43512	5.38272	5.34993	5.40777	5.43862	5.37678	5.45313	5.43401	5.51495	5.38885	5.44156	5.24752	5.27025	5.3763	0.822276	1.5124	1.27777	1.00154	0.793931	0.744746	1.30571	1.05334	0.85348	0.786935	0.814017	0.45734	0.115112	0.0422781	0.829634	0.453303	0.137209	0.0477715	1.31017	2.23156	2.17152	2.03304	1.98247	1.97249	1.97746	2.3336	2.39157	2.42399	2.418	2.15205	2.1686
5.42405	5.50405	5.45157	5.45808	5.5296	5.55612	5.43207	5.40006	5.44603	5.46703	5.45406	5.50052	5.43601	5.512	5.45755	5.5371	5.36515	5.38968	5.43857	0.838799	1.51983	1.27522	1.04141	0.838763	0.778276	1.31474	1.0501	0.843341	0.79621	0.831609	0.465494	0.115233	0.0428846	0.84502	0.480625	0.116232	0.0376393	1.32831	2.23101	2.17601	2.031	1.97949	1.96602	1.96703	2.348	2.395	2.42501	2.4195	2.15101	2.15949
5.46236	5.54245	5.5028	5.51678	5.60124	5.63616	5.4823	5.44273	5.46641	5.49039	5.49286	5.51703	5.44143	5.5135	5.49189	5.6027	5.45898	5.51329	5.48824	0.833719	1.52594	1.27886	1.05939	0.861432	0.799105	1.32372	1.05172	0.847747	0.794017	0.825511	0.451731	0.115914	0.0413995	0.840767	0.478973	0.116249	0.0421582	1.33015	2.24192	2.18155	2.03057	1.97654	1.97896	1.99085	2.34803	2.39407	2.42906	2.4231	2.15845	2.15748
5.48786	5.564	5.5249	5.54698	5.64507	5.6961	5.51375	5.46381	5.49078	5.51785	5.51746	5.5153	5.43757	5.51615	5.51924	5.64152	5.57578	5.67321	5.50508	0.830638	1.5396	1.28583	1.06034	0.869519	0.813632	1.31822	1.0511	0.846585	0.781689	0.821508	0.439549	0.107683	0.0429859	0.838787	0.487843	0.123091	0.0680932	1.35161	2.24931	2.20924	2.04498	1.98439	1.98902	1.99652	2.35207	2.4036	2.43901	2.4299	2.1678	2.15092
5.53104	5.61293	5.56893	5.59392	5.6989	5.74294	5.56053	5.49505	5.51695		5.55699	5.52858	5.44153	5.52449	5.56402	5.71402	5.7502	5.79703	5.55792	0.838466	1.54325	1.28442	1.07077	0.886154	0.796636	1.30974	1.08485	0.863247		0.822766	0.448838	0.111147	0.0523973	0.858464	0.513466	0.189387	0.102809	1.34859	2.28608	2.22098	2.044	1.971	1.99299	2.01456	2.35349	2.41447	2.451		2.18505	2.16051
					5.73416		5.58807			5.59136	5.61863	5.47912	5.52594		5.81455	5.86661	5.98709							0.763066		1.03585			0.810363	0.511825	0.129396	0.0437733		0.524677	0.170076	0.0873333							2.10635		2.37352			2.25706	2.16592
5.57086	5.69482				5.81534	5.65895				5.59696	5.55057	5.45719	5.526	5.62064	5.81302	5.98704	6.11102	5.63494	0.834865	1.46102				0.753428	1.25022				0.805647	0.49423	0.130731	0.0513472	0.857659	0.466466	0.100642	0.0635237	1.26732	2.33698	2.21388				2.05344	2.36268				2.26296	2.17989
5.65306	5.77411			5.74513		5.71412	5.64911	5.63308		5.68008		5.46403	5.52502	5.68305	5.89113	6.03796	6.15798	5.70512	0.824355	1.46962			0.921185		1.25917	1.00222	0.800283		0.817352		0.129244	0.0488837	0.830928	0.439314	0.108291	0.0738898	1.27336	2.31009	2.21505			2.09099		2.36503	2.42699	2.45202		2.24208
	5.82994			5.81174		5.77485	5.7069	5.6752				5.47774	5.5358		5.95872	6.01837	6.1472	5.76781		1.45448			0.960611		1.24332	0.985664	0.791644				0.121026	0.0403618		0.462205	0.155719	0.0895035	1.25704		2.23953			2.08806		2.37874	2.42307	2.46378
5.79604	5.88355		5.85256	5.86654		5.81665	5.75262	5.75532		5.83205		5.51469	5.56971	5.82106	5.99867	6.08245	6.19162	5.82651	0.803058	1.47846		1.09771	0.908709		1.25518	0.994988	0.78329		0.804295		0.135347	0.054627	0.801779	0.437286	0.116076	0.0617789	1.28729	2.25387	2.24496		2.01575	2.09296		2.39486	2.43391	2.46499		2.1809
5.83612	5.93811	5.86715	5.8491	5.90713		5.87011	5.81315	5.80618	5.81615	5.86813	5.76238	5.54334	5.55959	5.86911	6.03113	6.09103	6.195	5.86713	0.803241	1.47773	1.27733	1.07127	0.876176		1.25576	1.00109	0.801242	0.72616	0.803548	0.412051	0.0976795	0.0173125	0.802973	0.431058	0.124215	0.0558882	1.28816	2.28008	2.26403	2.11803	2.06004	2.10196		2.40703	2.43803	2.46801	2.465	2.20408	2.16296
5.88696	5.98602	5.92972	5.89114	5.95992		5.91802	5.87572	5.8795	5.88068	5.92288	5.92174	5.6851	5.80498	5.91506	6.08392	6.10276	6.19696	5.92188	0.807738	1.48156	1.28827	1.09799	0.887126		1.25556	0.987606	0.785492	0.747043	0.81529	0.512886	0.180995	0.13949	0.80006	0.450963	0.126101	0.055155	1.29044	2.31234	2.27478	2.12976	2.07568	2.08534		2.41974	2.44976	2.47388	2.46598	2.23928	2.14634
5.95345	6.0465	5.9905	5.97034	6.02645		5.95966	5.93947	5.94546	5.95538	5.99143	5.99739	5.69891	5.69695	5.97847	6.10186	6.10796	6.19997	5.97655	0.806709	1.49123	1.26427	1.03368	0.83266		1.26763	1.00519	0.803298	0.733031	0.80722	0.447973	0.169779	0.0825992	0.806089	0.457727	0.133449	0.0534938	1.29452	2.27829	2.28591	2.11116	2.06113	2.07211		2.43091	2.44901	2.47896	2.47096	2.20331	2.1698
5.95918	6.08311	6.00713	5.97318	6.04811	6.0681	6.01309	5.98213	6.02016	6.03817	5.9912	6.00623	5.76126	5.78029	5.99517	6.11407	6.11202	6.201	5.99813	0.811598	1.49758	1.27398	1.03749	0.834819	0.786996	1.27205	1.00885	0.806002	0.733631	0.812005	0.452527	0.121987	0.041868	0.81139	0.470091	0.132641	0.0536579	1.30369	2.27305	2.289	2.117	2.05699	2.03104	2.02805	2.433	2.45599	2.476	2.46699	2.20005	2.16099
6.05334	6.13803	6.07186	6.06341	6.10205	6.12106	6.06017	6.0498	6.10254	6.12251	6.09222	6.12392	5.89464	5.92642	6.07951	6.15232	6.11986	6.20002	6.06482	0.825966	1.50841	1.28786	1.0918	0.854738	0.810406	1.27799	1.01979	0.817418	0.749676	0.829855	0.445966	0.120408	0.0408677	0.82159	0.460617	0.13323	0.0525889	1.31641	2.30051	2.28998	2.11503	2.05012	2.04967	2.05355	2.43202	2.45305	2.476	2.46307	2.22555	2.15609
6.10063	6.18364	6.11367				6.11357	6.10159	6.17046	6.20633	6.13269	6.19544	6.01802	6.06887	6.12961	6.15697	6.12	6.20496	6.10469	0.832628	1.51529	1.29154				1.2835	1.03964	0.842132	0.769661	0.838274	0.479438	0.139267	0.0565232	0.826343	0.462097	0.132694	0.0526593	1.31949	2.25934	2.28702	2.11302				2.43398	2.45895	2.47005	2.463	2.18632	2.14608
6.13703	6.2211	6.14809	6.13302	6.19093	6.19696	6.1601	6.15809	6.24513	6.28713	6.15704	6.25911	6.14024	6.20424	6.17704	6.16904	6.12302	6.205	6.15908	0.837505	1.52206	1.2978	1.09201	0.87393	0.816887	1.29377	1.05261	0.861662	0.790668	0.840335	0.480847	0.138765	0.05891	0.834604	0.463116	0.131532	0.0525613	1.32644	2.273	2.283	2.11	2.044	2.04097	2.04599	2.435	2.46001	2.473	2.461	2.197	2.14499
6.15366	6.2749	6.19308	6.14084	6.15474	6.17838	6.2139	6.20602	6.31066	6.35462	6.17758	6.31584	6.26544	6.3314	6.1966	6.18958	6.1328	6.205	6.19918	0.840195	1.52422	1.29676	1.07215	0.868481	0.82566	1.29705	1.05797	0.873243	0.810338	0.842868	0.494697	0.136085	0.0641135	0.836844	0.466266	0.117125	0.0480621	1.32779	2.27104	2.28104	2.11098	2.04596	2.02434	2.04208	2.43304	2.46294	2.47398	2.461	2.197	2.14206
6.20551	6.31265	6.23858	6.17072	6.14905	6.13837	6.26156	6.25951	6.3655	6.42733	6.22951	6.37347	6.38391	6.48557	6.24554	6.20882	6.14291	6.21193	6.24359	0.836743	1.52178	1.29452	1.05849	0.859137	0.814913	1.2958	1.06984	0.886983	0.821776	0.83978	0.497635	0.14455	0.0597026	0.832937	0.418956	0.112194	0.0409264	1.3238	2.27001	2.27704	2.111	2.04303	2.01806	1.99742	2.42904	2.46498	2.46905	2.45704	2.19601	2.14596
6.2471	6.3591	6.2791	6.22213	6.21222	6.19717	6.31309	6.3101	6.42612	6.49313	6.26112	6.4351	6.50316	6.62116	6.29009	6.21907		6.22818	6.29409	0.831304	1.51963	1.28383	1.05019	0.851711	0.835279	1.29454	1.06661	0.888923	0.832205	0.834654	0.485488	0.137362	0.0693248	0.827323	0.415809		0.0391466	1.31534	2.268	2.26999	2.10599	2.039	1.99599	2.00396	2.42499	2.46801	2.472	2.45199	2.19399	2.14901
6.30107	6.41307	6.33307	6.29376	6.3339	6.29236	6.36314	6.36309	6.49186	6.5628	6.3249	6.48809	6.59246	6.71242	6.34112	6.25734		6.32827	6.34315	0.822246	1.50798	1.27652	1.05366	0.857539	0.801336	1.28068	1.06525	0.896017	0.829634	0.826019	0.495536	0.160589	0.094112	0.818001	0.409951		0.070479	1.30641	2.26603	2.26508	2.10108	2.03802	1.99108	1.98237	2.42008	2.47292	2.47397	2.44905	2.18908	2.15392
6.33572	6.46656	6.36375	6.295	6.22394	6.21268	6.40069	6.39375	6.52771	6.6235	6.35278	6.52371	6.66838	6.80226	6.38564	6.31651			6.38863	0.817508	1.50049	1.26758	1.04096	0.842199	0.772298	1.27988	1.06136	0.894811	0.821151	0.821824	0.50175	0.169846	0.120146	0.812822	0.474192			1.3025	2.26302	2.25607	2.09902	2.038	1.99993	1.99588	2.41603	2.47102	2.474	2.449	2.18801	2.16491
6.39509	6.51507	6.42508	6.3481	6.30809	6.27909	6.45908	6.46208	6.59108	6.67206	6.41609	6.5981	6.72405	6.85904	6.43909	6.39001			6.44408	0.812102	1.49957	1.25565	1.00899	0.814165	0.740062	1.27756	1.04947	0.87956	0.817426	0.81365	0.473558	0.154389	0.108148	0.810305	0.511603			1.29375	2.263	2.24498	2.09099	2.02899	2.00299	2.00099	2.41298	2.46499	2.47599	2.446	2.187	2.16801
6.44694	6.55616	6.47498	6.40876	6.36386	6.33584	6.50898	6.50904	6.64098	6.7063	6.46794	6.6568	6.75732	6.88056	6.49094	6.39588		6.45866	6.49398	0.807415	1.48998	1.25079	1.00454	0.811396	0.747361	1.27086	1.04042	0.873768	0.815254	0.807564	0.447844	0.12932	0.0641068	0.807115	0.452503		0.14637	1.29006	2.26496	2.23324	2.08708	2.02508	1.99614	1.99414	2.40124	2.46108	2.47208	2.44894	2.18798	2.17682
6.50058	6.61157	6.52362	6.46159	6.42254	6.40049	6.55663	6.54869	6.66184	6.72684	6.51861	6.70463	6.76792	6.88794	6.54458	6.51009		6.5473	6.54163	0.810148	1.48972	1.24717	0.998239	0.803621	0.740357	1.27318	1.04119	0.862777	0.816043	0.80741	0.454999	0.127213	0.056553	0.812655	0.508296		0.194993	1.28884	2.26698	2.2201	2.07609	2.02401	1.99005	1.98904	2.39505	2.45306	2.47002	2.45694	2.19098	2.17006
6.5521	6.66409	6.57809	6.52312	6.48115	6.46515	6.60807	6.59804	6.70404	6.76003	6.5761	6.75005	6.78002	6.892	6.5961	6.56313		6.58916	6.59409	0.811909	1.49321	1.24563	0.999656	0.804197	0.734283	1.28395	1.03828	0.857178	0.801559	0.810278	0.461011	0.125249	0.0517676	0.813269	0.480097		0.144844	1.29296	2.262	2.20698	2.06999	2.02	1.997	1.991	2.38999	2.44599	2.471	2.461	2.185	2.17001
6.60306	6.71309	6.62415	6.58486	6.55857	6.54748	6.64433	6.62157	6.72462	6.77767	6.62706	6.77553	6.78982	6.892	6.64706	6.6337		6.67639	6.64113	0.816564	1.49796	1.24684	1.00275	0.802472	0.730559	1.29731	1.03949	0.856061	0.795708	0.814688	0.477426	0.119604	0.0504837	0.818052	0.478244		0.14703	1.29705	2.26102	2.19816	2.06313	2.01902	1.99504	1.991	2.38607	2.44207	2.471	2.46198	2.18304	2.17295
6.65161	6.75665	6.67856	6.64353	6.64332	6.63827	6.69261	6.67556	6.7488	6.79486	6.67561	6.8008	6.79397	6.88803	6.69065	6.70245			6.67969	0.820865	1.50074	1.25811	1.00999	0.805564	0.733138	1.30349	1.04022	0.844376	0.786485	0.819303	0.470539	0.120502	0.0504104	0.821939	0.472755			1.30178	2.25604	2.19205	2.06002	2.01503	1.99401	1.98902	2.38104	2.43803	2.471	2.46101	2.17903	2.17598
6.70308	6.79711	6.7241	6.71412	6.73915	6.74017	6.7271	6.70608	6.76005	6.80203	6.7251	6.81203	6.797	6.888	6.74108	6.76914		6.8107	6.7311	0.82744	1.50834	1.26817	1.01705	0.811023	0.743506	1.31246	1.05293	0.85291	0.789852	0.824724	0.459681	0.122751	0.0501879	0.829485	0.47119		0.120446	1.31298	2.251	2.18701	2.06	2.014	1.99601	1.99901	2.381	2.432	2.471	2.462	2.178	2.20002
6.74417	6.84994	6.77204	6.77184	6.81252	6.82431	6.77798	6.74325	6.78647	6.81867	6.77206	6.82867	6.797	6.888	6.78217	6.83762		6.66493	6.77806	0.837174	1.52281	1.27709	1.03307	0.827224	0.760861	1.32271	1.05497	0.852832	0.786135	0.831592	0.455102	0.123181	0.0491705	0.841763	0.47121		0.0549868	1.3225	2.25198	2.1919	2.05902	2.014	2.00188	2.00488	2.37904	2.43102	2.47002	2.46004	2.17702	2.20882
6.79062	6.88968	6.82159	6.82854	6.88441	6.91327	6.81966	6.77772	6.81179	6.83883	6.81763	6.84586	6.80097	6.88701	6.82564	6.91834	6.73716	6.781	6.8147	0.84575	1.5324	1.29064	1.0477	0.843973	0.775332	1.32026	1.05495	0.851174	0.786953	0.83896	0.453562	0.124757	0.0473649	0.851342	0.495427	0.138615	0.055822	1.33084	2.26588	2.19398	2.06198	2.01499	2.00498	1.99905	2.37702	2.431	2.46901	2.45802	2.18493	2.20702
6.82709	6.93807	6.86311	6.8801	6.96115	7.00618	6.87108	6.81308	6.83506		6.85109	6.86003	6.80101	6.887	6.86209	6.97313	6.85626	6.89931	6.86709	0.848174	1.53788	1.29188	1.0582	0.859922	0.79764	1.32061	1.06147	0.85645		0.841555	0.459723	0.123941	0.0464295	0.853544	0.487221	0.126612	0.0468986	1.33699	2.26901	2.20101	2.06001	2.013	2.01299	2.003	2.37401	2.431	2.466		2.192	2.18598
6.86925	6.97042	6.91311	6.92912	7.03076	7.08853	6.9103	6.85132	6.86251		6.89226	6.87375	6.80689	6.88602	6.90425	7.03588	6.97881	7.04441	6.90925	0.845527	1.53799	1.29438	1.07407	0.884265	0.816473	1.31244	1.05704	0.851921		0.839389	0.47034	0.124569	0.0461746	0.850494	0.497084	0.127779	0.0462221	1.33543	2.27293	2.20788	2.06491	2.01496	2.00907	2.00496	2.37695	2.43296	2.46796		2.19298	2.17519
6.90968	7.02457	6.95864	6.98456	7.09946	7.17234	6.95961	6.90061	6.89375		6.93764	6.89285	6.81097	6.88898	6.94468	7.09553	7.10898	7.19879	6.9596	0.841889	1.53777	1.29329	1.08168	0.899085	0.836125	1.312	1.05007	0.847495		0.837108	0.478754	0.126673	0.0465569	0.845569	0.49356	0.140369	0.0475195	1.33348	2.26804	2.21296	2.06599	2.01302	2.01297	2.01194	2.37601	2.43201	2.47594		2.19002	2.16905
6.95109	7.07708	7.00709	7.03609	7.17311	7.24412	6.99808	6.93708	6.93712		6.97909	6.91704	6.818	6.889	6.98909	7.15109	7.22915	7.33816	6.99709	0.831975	1.53224	1.28693	1.08515	0.915765	0.851622	1.30185	1.04339	0.838961		0.829678	0.484674	0.130259	0.0466307	0.833352	0.48538	0.148425	0.0683268	1.32797	2.26598	2.22101	2.07201	2.008	2.012	2.01801	2.38901	2.43502	2.46997		2.18798	2.16899
7.00684	7.12304	7.05892	7.08988	7.23668	7.31453	7.046	6.98402	7.00557		7.03386	6.94247	6.818	6.889	7.04092	7.20586	7.31815	7.43009	7.04892	0.823046	1.5234	1.28143	1.07963	0.918954	0.858977	1.29691	1.02967	0.821631		0.822764	0.486884	0.1298	0.0470512	0.822692	0.473752	0.163006	0.090028	1.31853	2.2562	2.22786	2.0769	2.008	2.00906	2.02388	2.39782	2.4448	2.44943		2.1782	2.1641
7.04868	7.1746	7.1106	7.12572	7.28364	7.36957	7.09561	7.03659	7.01791		7.07568	6.98467	6.82693	6.889	7.08268	7.26553	7.39838	7.52526	7.10457	0.815052	1.51533	1.27898	1.0772	0.927483	0.868198	1.28661	1.02555	0.822867		0.816558	0.471225	0.128937	0.0476057	0.813104	0.4597	0.144837	0.0876128	1.31255	2.25402	2.24387	2.08196	2.01891	2.01297	2.02301	2.40098	2.44302	2.47281		2.17602	2.16202
7.10215	7.22514	7.16314	7.19411	7.34908	7.42509	7.15114	7.08715	7.0772		7.13215	7.0232	6.83708	6.90202	7.13614	7.31814	7.43108	7.55007	7.15713	0.801549	1.51047	1.26653	1.07137	0.917257	0.863386	1.26796	1.01629	0.813999		0.804301	0.461193	0.128426	0.0481378	0.798787	0.47256	0.140782	0.0735838	1.30538	2.25601	2.26004	2.09402	2.01201	2.00701	2.024	2.40804	2.44901	2.48302		2.17701	2.161
7.157	7.27411	7.21408	7.23231	7.37847	7.45938	7.20011	7.14299	7.14772		7.18799	7.0947	6.86548	6.91084	7.18806	7.37006	7.46047	7.57456	7.20513	0.79769	1.50805	1.2641	1.0722	0.91618	0.858459	1.26164	1.00676	0.802744		0.801196	0.462251	0.134293	0.0509391	0.794272	0.469103	0.130654	0.0568931	1.30382	2.25895	2.27572	2.10284	2.01396	2.00995	2.024	2.42077	2.45195	2.48889		2.17995	2.16002
7.21556	7.32263	7.26561	7.28361	7.41373	7.48977	7.25459	7.2085			7.24557	7.16745	6.92852	7.04795	7.24358	7.42657	7.47092	7.58195	7.25661	0.801748	1.50582	1.26334	1.07124	0.904738	0.847682	1.2681	1.01624			0.804891	0.460097	0.141317	0.102415	0.798586	0.474081	0.126302	0.0498319	1.30676	2.26595	2.29287	2.11193	2.02293	2.01	2.01805	2.42894	2.44605			2.18397	2.15901
7.27312	7.37009	7.31409	7.32207	7.45104	7.51002	7.29912	7.26612	7.26318		7.30412	7.25614	6.99213	7.11385	7.30111	7.44708	7.47802	7.57896	7.2981	0.805204	1.50918	1.26715	1.07283	0.904	0.835731	1.27037	1.01482	0.811544		0.807903	0.474993	0.174811	0.137247	0.802364	0.475538	0.127296	0.0467243	1.31217	2.27003	2.30801	2.119	2.033	2.006	2.01598	2.433	2.45001	2.486		2.19102	2.15001
7.32495	7.41215	7.35223	7.35533	7.46864	7.52078	7.35291	7.31795	7.34142		7.35595	7.31873	7.04983	7.04735	7.34805	7.48425	7.48682	7.56038	7.34407	0.811405	1.51454	1.27421	1.07486	0.894914	0.822684	1.26793	1.01751	0.813157		0.81383	0.462816	0.166175	0.0694222	0.808643	0.479176	0.129917	0.0442109	1.31891	2.28176	2.31192	2.12096	2.03398	2.00698	2.00914	2.43398	2.4549	2.486		2.2008	2.1549
7.37362	7.45566	7.3907	7.39469	7.48884	7.52695	7.38971	7.37158	7.41641	7.42339	7.40462	7.39837	7.13532	7.14818	7.40059	7.5098	7.48998	7.56595	7.38766	0.823048	1.52702	1.28664	1.06929	0.879542	0.815892	1.27792	1.0235	0.819619	0.771336	0.826103	0.466052	0.164651	0.0812146	0.819266	0.479905	0.129087	0.046154	1.33143	2.28597	2.31696	2.121	2.03598	2.00502	2.00404	2.43698	2.45698	2.47806	2.46805	2.20001	2.14706
7.41106	7.50307	7.43756	7.42755	7.50301	7.5275	7.43757	7.41709	7.47662	7.49813	7.44206	7.47062	7.23825	7.24471	7.44107	7.52302	7.501	7.602	7.43357	0.830435	1.51503	1.28951	1.06688	0.844498	0.795184	1.27424	1.01545	0.81105	0.744756	0.83538	0.471469	0.137597	0.0532407	0.824586	0.475519	0.127354	0.071219	1.32285	2.2645	2.30999	2.122	2.0365	2.00899	1.9995	2.4375	2.4555	2.466	2.4575	2.1855	2.144
7.44881	7.54424	7.47531	7.45696	7.51134	7.52505	7.47825	7.47101	7.55063	7.57852	7.47735	7.54022	7.35591	7.37166	7.48323	7.53528	7.50297	7.602	7.47131	0.833367	1.52565	1.29665	1.06869	0.857201	0.799801	1.28135	1.03174	0.829913	0.769574	0.838086	0.480527	0.12885	0.0463907	0.827782	0.473882	0.126775	0.0708806	1.32937	2.26352	2.30607	2.12298	2.03797	2.00311	1.99704	2.43701	2.45795	2.46257	2.45701	2.18354	2.14155
7.49216	7.59311	7.51171	7.48776	7.52241	7.52698	7.53455	7.52259	7.614	7.65589	7.5157	7.60598	7.46247	7.51883	7.53162	7.55236	7.50598	7.59952	7.52011	0.838276	1.53521	1.3061	1.06069	0.843692	0.796155	1.29676	1.05688	0.861676	0.792737	0.842351	0.484956	0.114628	0.0386071	0.833118	0.468022	0.126363	0.0673882	1.33633	2.26102	2.30402	2.12002	2.03453	1.99953	1.99799	2.43601	2.4585	2.46597	2.4565	2.18251	2.14348
7.5276	7.6351	7.55359	7.51806	7.53153	7.53752	7.5811	7.5786	7.67914	7.73367	7.5511	7.67463	7.58576	7.6388	7.5686	7.56905	7.51157	7.56357	7.56261	0.841231	1.53689	1.30738	1.06134	0.845737	0.79463	1.29655	1.06185	0.870992	0.805447	0.845548	0.49267	0.136741	0.0573414	0.835959	0.456654	0.120398	0.044891	1.33911	2.26099	2.29799	2.11799	2.0345	1.995	1.98798	2.43249	2.45751	2.466	2.45149	2.18249	2.13849
7.57455	7.67862	7.59565	7.54495	7.54473	7.54583	7.62609	7.62506	7.74467	7.80946	7.59462	7.73331	7.70312	7.77621	7.61604	7.59399	7.51194	7.59584	7.612	0.841789	1.53957	1.30384	1.05879	0.851102	0.792469	1.29738	1.06711	0.885541	0.824665	0.844771	0.499541	0.125479	0.0579481	0.837715	0.469989	0.139348	0.0338502	1.34014	2.25855	2.29555	2.11555	2.0345	1.99304	1.98016	2.42907	2.46436	2.46698	2.44709	2.17956	2.13262
7.62064	7.73059	7.64065	7.57873	7.56633	7.5579	7.67958	7.68502	7.80949	7.88143	7.64014	7.79551	7.82107	7.91689	7.66214	7.62724	7.51894	7.57794	7.65814	0.838095	1.53442	1.29651	1.04998	0.846152	0.780764	1.2922	1.06785	0.89143	0.836195	0.840965	0.499551	0.142602	0.0595093	0.834243	0.488481	0.138755	0.0604843	1.33205	2.25503	2.28756	2.11104	2.035	1.99002	1.97504	2.42354	2.47442	2.46502	2.43807	2.17305	2.13548
7.6616	7.77111	7.6876	7.6191	7.58855	7.57456	7.7276	7.73011	7.86762	7.94761	7.6791	7.8401	7.92618	8.04769	7.7041	7.65858	7.54703	7.62502	7.70409	0.832041	1.52849	1.28707	1.0391	0.837454	0.7744	1.28622	1.06693	0.89856	0.841057	0.834548	0.49586	0.168073	0.117516	0.82857	0.475454	0.143775	0.0877	1.32426	2.254	2.28049	2.10949	2.0285	1.98849	1.97699	2.4215	2.47299	2.465	2.4305	2.17349	2.13601
7.70817	7.82356	7.73417	7.66518	7.61503	7.60103	7.77367	7.78256	7.92301	8.00104	7.72567	7.88814	8.01294	8.13641	7.75361	7.69632	7.56076	7.63286	7.74821	0.825246	1.52107	1.27987	1.03707	0.834601	0.77405	1.27553	1.05405	0.888928	0.842126	0.828782	0.505355	0.172287	0.127635	0.821196	0.483704	0.146178	0.0766517	1.3174	2.25204	2.27362	2.10557	2.02801	1.98555	1.97405	2.42003	2.46612	2.46549	2.43148	2.17006	2.14239
7.75563	7.86568	7.77965	7.70718	7.65767	7.63722	7.82361	7.83162	7.97956	8.05161	7.77363	7.94555	8.06808	8.18959	7.80014	7.7106	7.58978	7.60075	7.80109	0.815402	1.51643	1.26867	1.02421	0.827247	0.770755	1.26686	1.05082	0.88736	0.834491	0.818114	0.506613	0.182073	0.135242	0.81232	0.470225	0.153067	0.0305933	1.3102	2.25002	2.2611	2.09905	2.02106	1.98153	1.97747	2.41206	2.46352	2.45558	2.43051	2.17	2.15143
7.80867	7.91765	7.83265	7.76362	7.70362	7.68015	7.87763	7.88013	8.01613	8.0956	7.82217	8.00165	8.07512	8.20311	7.85616	7.76221	7.63308	7.75108	7.85267	0.810495	1.51019	1.26061	1.02157	0.814393	0.764863	1.26655	1.04228	0.87422	0.824236	0.814499	0.510067	0.172328	0.10967	0.806246	0.48927	0.168542	0.133431	1.30629	2.25	2.24744	2.08847	2.02049	1.98749	1.9805	2.40248	2.45948	2.4535	2.43151	2.1675	2.14901
7.86241	7.96504	7.88102	7.80663	7.74859	7.73146	7.92161	7.92215	8.0557	8.12638	7.87836	8.05198	8.10636	8.23044	7.90942	7.81591	7.67025	7.78923	7.9069	0.81074	1.51185	1.25641	1.00705	0.811009	0.755044	1.2729	1.03568	0.86386	0.814164	0.812814	0.508713	0.154052	0.0867953	0.808303	0.486653	0.183076	0.1478	1.30525	2.24902	2.22937	2.07919	2.01707	1.98407	1.98001	2.39466	2.45215	2.4535	2.43591	2.16799	2.15243
7.91708	8.01065	7.92962	7.86901	7.81845	7.79451	7.97459	7.96517	8.08081	8.14387	7.93258	8.10112	8.13775	8.25282	7.96209	7.89734	7.71269	7.83466	7.95612	0.812436	1.50808	1.25784	1.01365	0.807456	0.743443	1.27823	1.03614	0.852119	0.803753	0.813131	0.509994	0.142036	0.0657005	0.811331	0.507527	0.185425	0.150393	1.30724	2.24702	2.21759	2.0666	2.01452	1.98251	1.97901	2.38557	2.44406	2.45549	2.43997	2.16403	2.1525
7.97012	8.05362	7.98461	7.92565	7.89618	7.87221	8.0246	8.00162	8.11054	8.15752	7.98562	8.14208	8.15203	8.26401	8.01262	7.97512	7.75524	7.87623	8.00112	0.815778	1.50833	1.25775	1.0074	0.802564	0.739219	1.28243	1.03457	0.848268	0.793131	0.81472	0.506883	0.131403	0.0499451	0.816327	0.504983	0.194409	0.15977	1.30859	2.2475	2.20898	2.06049	2.00799	1.98199	1.979	2.37599	2.435	2.45501	2.444	2.164	2.15799
8.01618	8.10213	8.02822	7.98445	7.9687	7.956	8.06527	8.04768	8.12622	8.16487	8.03168	8.17491	8.16084	8.26793	8.06064	8.01331	7.86898	7.98703	8.04718	0.81663	1.51257	1.25868	1.00064	0.792692	0.736912	1.28735	1.0357	0.836329	0.786269	0.816036	0.476961	0.129052	0.0449889	0.816797	0.436341	0.208519	0.174105	1.31169	2.24701	2.20065	2.05804	2.00456	1.97905	1.97753	2.3706	2.435	2.45696	2.44547	2.164	2.15456
8.07006	8.14763	8.07859	8.05195	8.05183	8.04726	8.11162	8.08222	8.14733	8.17293	8.08358	8.1879	8.16199	8.26502	8.11208	8.09633	7.91364	8.03264	8.09164	0.814949	1.51837	1.26009	0.998523	0.787845	0.740847	1.29143	1.03578	0.832787	0.791323	0.81247	0.466821	0.129556	0.0438783	0.817187	0.441687	0.191792	0.158542	1.31899	2.25097	2.19951	2.05453	2.00152	1.98396	1.98196	2.36703	2.43351	2.45601	2.44996	2.16945	2.17731
8.0891	8.18511	8.10414	8.10012	8.11616	8.11919	8.1361	8.10606	8.14807	8.17402	8.1161	8.18904	8.16801	8.26497	8.1311	8.15915	7.91123	7.93729	8.12909	0.829024	1.52139	1.2702	1.01596	0.800806	0.744658	1.29677	1.04129	0.832446	0.789298	0.826981	0.457563	0.13069	0.0434095	0.830875	0.436935	0.103139	0.0242615	1.3176	2.23699	2.188	2.05	2.006	1.991	1.99001	2.36701	2.42799	2.461	2.453	2.159	2.179
8.13605	8.23695	8.16673	8.15489	8.19147	8.20624	8.18207	8.13541	8.18231	8.1838	8.16109	8.20664	8.17192	8.25324	8.17707	8.22957	8.01784	8.07227	8.17213	0.839821	1.53119	1.28564	1.03025	0.81708	0.757265	1.30787	1.04579	0.812406	0.77005	0.836634	0.459148	0.130827	0.043165	0.842122	0.462228	0.125781	0.0707579	1.32912	2.23308	2.18898	2.05196	2.00698	1.99198	1.9949	2.37092	2.4231	2.461	2.45398	2.159	2.18096
8.18164	8.26677	8.20768	8.2185	8.27335	8.30323	8.21772	8.16874	8.18598	8.19789	8.2116	8.22287	8.17299	8.253	8.21966	8.31036	8.14697	8.20693	8.21566	0.84627	1.53417	1.29009	1.0405	0.828996	0.766428	1.31343	1.04255	0.808845	0.767051	0.841691	0.461243	0.12956	0.0426541	0.849919	0.470805	0.109376	0.0482891	1.33002	2.24094	2.19098	2.04704	2.00601	1.99299	1.98706	2.371	2.42697	2.46001	2.45301	2.16198	2.16612
8.23007	8.32509	8.26111	8.27512	8.35816	8.40419	8.26407	8.1961	8.21704	8.21704	8.25708	8.23502	8.17701	8.25401	8.26906	8.38513	8.26729	8.32232	8.26311	0.850666	1.53316	1.29326	1.05613	0.852395	0.790172	1.31922	1.04409	0.832653	0.791777	0.845945	0.46052	0.128343	0.0459031	0.854297	0.48465	0.126804	0.0530652	1.33113	2.24	2.198	2.049	2.006	1.992	1.98501	2.374	2.426	2.46804	2.45802	2.16201	2.15898
8.26439	8.36627	8.31308	8.33002	8.43366	8.49145	8.29544				8.29532	8.24679	8.17995	8.25695	8.29946	8.44592	8.40259	8.47332	8.31311	0.848675	1.53663	1.28819	1.07188	0.878417	0.810086	1.31603				0.843494	0.465	0.129902	0.0473542	0.852806	0.498592	0.13358	0.0508003	1.3318	2.24	2.19898	2.04998	2.00698	1.99298	1.98991	2.37498				2.16495	2.15114
8.32054	8.40766	8.36756	8.38257	8.52029	8.57333	8.34856	8.27575	8.2737	8.26974	8.34757	8.27279	8.18298	8.257	8.35356	8.50452	8.52897	8.62675	8.35466	0.845377	1.53371	1.28986	1.07716	0.903853	0.834292	1.31403	1.04222	0.836213	0.791848	0.841546	0.478905	0.133867	0.0501371	0.848327	0.494595	0.145562	0.0646647	1.33121	2.23802	2.20495	2.05496	2.00502	1.98804	1.99	2.37996	2.42302	2.48303	2.46999	2.16302	2.14703
8.3521	8.4631	8.40711	8.44111	8.58215	8.65214	8.39909	8.32412	8.29412	8.30208	8.3801	8.29708	8.18701	8.25701	8.3891	8.5621	8.64622	8.75623	8.4091	0.836201	1.5254	1.28291	1.0731	0.903104	0.847941	1.30045	1.0284	0.826951	0.801697	0.833702	0.484992	0.135441	0.0511302	0.837941	0.47327	0.154805	0.0839748	1.31944	2.239	2.21302	2.05702	2.00199	1.99399	1.99401	2.38201	2.43299	2.49096	2.471	2.164	2.14699
8.40296	8.51102	8.46188	8.4949	8.65648	8.72158	8.44506	8.38476	8.35084	8.33924	8.43096	8.33718	8.19386	8.25994	8.43996	8.61296	8.75478	8.8687	8.45898	0.822088	1.51737	1.27589	1.07067	0.919535	0.858338	1.29281	1.07459	0.866365	0.800132	0.820157	0.49086	0.135803	0.0512476	0.823573	0.473201	0.133005	0.0912122	1.31022	2.23704	2.2228	2.06876	1.99906	1.9891	1.99792	2.38592	2.4281	2.47336	2.47002	2.16204	2.1421
8.45756	8.56258	8.52152	8.54163	8.70958	8.7835	8.49658	8.42468	8.39961	8.37967	8.48556	8.36875	8.20094	8.26198	8.49158	8.66558	8.78775	8.91464	8.51158	0.813945	1.5103	1.26619	1.06314	0.920634	0.867625	1.28124	1.02015	0.813491	0.772794	0.81384	0.47642	0.136058	0.0499606	0.813768	0.475709	0.147854	0.0905963	1.3038	2.23204	2.23193	2.07594	1.999	1.98801	1.99602	2.39195	2.44089	2.473	2.47496	2.15704	2.13902
8.51113	8.61412	8.57311	8.6041	8.77509	8.84009	8.5581	8.48612	8.45015		8.54214	8.42914	8.22906	8.27305	8.54612	8.72011	8.80007	8.92505	8.56512	0.807366	1.50563	1.26221	1.06511	0.918423	0.864538	1.26571	0.997246	0.792682		0.80727	0.462106	0.136974	0.0484328	0.807312	0.475425	0.154644	0.0886292	1.29633	2.23301	2.24802	2.08401	1.99502	1.98799	1.99299	2.39804	2.444	2.47501		2.157	2.142
8.57093	8.67	8.6231	8.64821	8.8143	8.88323	8.60221	8.54101	8.5168		8.60389	8.49089	8.25651	8.29461	8.602	8.76912	8.83045	8.9476	8.62198	0.805474	1.50471	1.26377	1.06486	0.915365	0.863666	1.26213	0.990953	0.78433		0.807299	0.46044	0.129514	0.0496973	0.803538	0.459398	0.151939	0.0791404	1.29891	2.23595	2.25881	2.08989	2.00581	1.98309	1.99005	2.41568	2.444	2.47893		2.15602	2.14102
8.62855	8.72061	8.67559	8.68472	8.8398	8.91277	8.65559	8.60451	8.5815		8.66155	8.56443	8.30463	8.31683	8.65955	8.8077	8.84489	8.95891	8.6736	0.808645	1.50233	1.2634	1.06616	0.905567	0.855187	1.26336	0.992745	0.786978		0.811547	0.443811	0.125034	0.0480035	0.805554	0.467653	0.151761	0.0730863	1.30107	2.23997	2.27488	2.09893	2.00898	1.983	1.98107	2.42791	2.44301	2.48098		2.15997	2.14001
8.67911	8.76608	8.72407	8.73107	8.86805	8.939	8.71109	8.66914	8.66418	8.6612	8.7111	8.65116	8.37016	8.36543	8.71411	8.85003	8.86101	8.96599	8.72108	0.815032	1.5037	1.26841	1.06996	0.899023	0.841787	1.26087	0.992177	0.782484	0.736111	0.817714	0.45461	0.153434	0.0549641	0.811998	0.476516	0.147268	0.0632342	1.30569	2.25299	2.28501	2.10601	2.01999	1.98399	1.97399	2.42501	2.448	2.47398	2.46499	2.16999	2.13499
8.72899	8.80227	8.75831	8.76139	8.89152	8.94096	8.75021	8.73369	8.74731	8.75118	8.75707	8.72451	8.44253	8.56495	8.76301	8.86274	8.86786	8.96306	8.75727	0.820313	1.50929	1.27321	1.07638	0.900265	0.831234	1.26984	0.995385	0.784431	0.736767	0.824306	0.454394	0.150901	0.111944	0.815724	0.474873	0.141673	0.0651805	1.30815	2.2481	2.29186	2.10894	2.01706	1.98106	1.9691	2.43088	2.44604	2.46616	2.45814	2.16608	2.1301
8.76572	8.85558	8.80662	8.79672	8.90192	8.94794	8.80755	8.79354	8.82639	8.84328	8.79768	8.80934	8.53924	8.55709	8.8017	8.89574	8.86998	8.96002	8.80364	0.826571	1.51738	1.28722	1.0806	0.891589	0.825722	1.2712	1.00653	0.796286	0.731819	0.830809	0.463557	0.147903	0.0698435	0.821882	0.473312	0.136391	0.064843	1.31976	2.24998	2.29299	2.10503	2.01601	1.97802	1.96702	2.431	2.44203	2.46005	2.4451	2.16798	2.12603
8.81609	8.89111	8.84311	8.83806	8.91502	8.949	8.85013	8.84711	8.90716	8.91922	8.84509	8.88715	8.65328	8.68731	8.85409	8.90703	8.87501	8.95999	8.84012	0.83902	1.52824	1.2969	1.08361	0.882927	0.814631	1.27797	1.02286	0.817143	0.763583	0.845049	0.476019	0.148451	0.0702944	0.832121	0.473206	0.134321	0.0639188	1.33071	2.242	2.293	2.108	2.022	1.97699	1.96	2.43198	2.444	2.45699	2.439	2.16001	2.12699
8.8553	8.93914	8.89114	8.86551	8.92384	8.949	8.90502	8.89416	8.97381	9.01135	8.88332	8.95184	8.77482	8.81963	8.89232	8.92075	8.87795	8.95607	8.89109	0.843215	1.53805	1.3036	1.08499	0.877468	0.806574	1.28577	1.04015	0.839893	0.773561	0.848832	0.483997	0.149069	0.0721665	0.836619	0.467227	0.1349	0.0633993	1.33644	2.24396	2.29202	2.10702	2.02396	1.97111	1.96	2.42218	2.44302	2.45111	2.439	2.16295	2.12307
8.90263	8.98365	8.92573	8.90469	8.93392	8.94801	8.94172	8.94957	9.04048	9.09733	8.93063	9.00757	8.89308	8.95693	8.94261	8.93687	8.88098	8.956	8.93367	0.849223	1.54321	1.30499	1.06911	0.864909	0.804555	1.29733	1.06928	0.873884	0.808891	0.853037	0.477364	0.129733	0.0520001	0.844349	0.468757	0.129086	0.0628443	1.34014	2.25094	2.28605	2.10303	2.02202	1.96802	1.95702	2.42498	2.44002	2.44108	2.43106	2.16895	2.13193
8.93115	9.03412	8.97112	8.93411	8.94002	8.94802	8.99312	8.98619	9.10819	9.17224	8.95615	9.07922	9.01539	9.07454	8.97414	8.94908	8.88505	8.959	8.97517	0.850288	1.54454	1.30429	1.07238	0.864901	0.80166	1.30539	1.074	0.893927	0.832368	0.854061	0.489762	0.138118	0.0563359	0.845365	0.461931	0.125059	0.0591387	1.3427	2.24899	2.278	2.1	2.024	1.96599	1.95699	2.421	2.444	2.44201	2.42297	2.16899	2.11998
8.97806	9.07223	9.00825	8.96831	8.94686	8.95388	9.03025	9.04482	9.16682	9.24455	9.00306	9.14566	9.13362	9.2387	9.01812	8.97449	8.90069	8.959	9.02696	0.849555	1.53967	1.30047	1.05689	0.85597	0.798533	1.30803	1.08492	0.905213	0.847016	0.854217	0.496485	0.143492	0.0642705	0.843723	0.43159	0.13102	0.0587479	1.33531	2.24508	2.27702	2.09902	2.024	1.96404	1.95504	2.42002	2.44302	2.44494	2.41516	2.16508	2.11412
9.01868	9.12459	9.05364	9.00471	8.96882	8.96194	9.08457	9.10056	9.22851	9.31346	9.04368	9.20255	9.25504	9.36799	9.05769	8.98294		8.97289	9.0647	0.842626	1.53528	1.29261	1.05991	0.859093	0.789145	1.30742	1.07473	0.900946	0.858877	0.845312	0.493475	0.148044	0.0760168	0.838899	0.433073		0.0558334	1.32876	2.25095	2.2641	2.09602	2.01706	1.96797	1.95599	2.41405	2.45391	2.44004	2.40806	2.16996	2.12094
9.0661	9.1751	9.10409	9.05105	8.99206	8.98205	9.12211	9.15405	9.30804	9.38112	9.09208	9.25212	9.35616	9.48617	9.10909	9.01711			9.1161	0.830954	1.52369	1.28119	1.03951	0.845341	0.785193	1.2975	1.06944	0.917212	0.865761	0.834172	0.488302	0.166932	0.106235	0.827147	0.427385			1.31928	2.244	2.25599	2.08799	2.017	1.964	1.95401	2.40998	2.45599	2.434	2.402	2.16599	2.124
9.10825	9.21823	9.14134	9.07163	9.01951	9.00362	9.16818	9.1766	9.32569	9.43209	9.12835	9.30407	9.42576	9.55772	9.14732	9.06514			9.15727	0.82423	1.51398	1.27113	1.02743	0.83302	0.773725	1.28905	1.06518	0.905302	0.866133	0.8263	0.484969	0.172147	0.116939	0.821452	0.459468			1.30894	2.24498	2.2501	2.08407	2.017	1.96302	1.95695	2.40312	2.45305	2.43597	2.40003	2.16207	2.12203
9.15959	9.27455	9.19755	9.1335	9.07258	9.04269	9.21959	9.2395	9.39346	9.48161	9.18158	9.36948	9.5133	9.64431	9.20256	9.12056			9.21256	0.815946	1.50752	1.26084	1.02886	0.83532	0.766705	1.28474	1.05592	0.902838	0.8599	0.819484	0.43168	0.135596	0.0891459	0.812005	0.480673			1.30117	2.24004	2.23611	2.07408	2.01303	1.96399	1.95601	2.39804	2.4411	2.43005	2.40496	2.16002	2.13093
9.21412	9.33011	9.24411	9.18312	9.12811	9.09913	9.2761	9.27111	9.42308	9.51905	9.23612	9.42609	9.51906	9.65401	9.25811	9.13615		9.1952	9.2661	0.808669	1.49761	1.25167	1.01257	0.817803	0.759584	1.2782	1.05014	0.893203	0.846366	0.809646	0.417972	0.115219	0.0784233	0.807462	0.428025		0.122767	1.29543	2.23399	2.21997	2.06297	2.00099	1.95799	1.957	2.38798	2.43897	2.43501	2.40801	2.15399	2.142
9.2689	9.38098	9.29498	9.23692	9.178	9.15782	9.32404	9.321	9.45927	9.54155	9.28992	9.46816	9.54547	9.65792	9.31094	9.20757		9.28617	9.31404	0.808121	1.49325	1.2472	1.00155	0.805429	0.747414	1.28112	1.04805	0.880466	0.830538	0.807581	0.446683	0.124268	0.0520496	0.80845	0.458224		0.135132	1.29075	2.23106	2.20726	2.04829	1.99512	1.9531	1.95602	2.37722	2.42331	2.4399	2.41486	2.15106	2.14004
9.31661	9.43357	9.34658	9.29453	9.24743	9.22446	9.37062	9.36167	9.48579	9.55093	9.33761	9.52156	9.56088	9.66494	9.36258	9.31115			9.36856	0.809013	1.4963	1.24591	0.99769	0.79797	0.73151	1.28889	1.04682	0.870996	0.82055	0.808909	0.418885	0.107005	0.044885	0.808877	0.49499			1.29126	2.22406	2.19212	2.04304	1.98806	1.95002	1.95402	2.36807	2.41804	2.44298	2.42293	2.14406	2.14099
9.36111	9.47909	9.3871	9.34413	9.31816	9.30118	9.42308	9.40808	9.50703	9.56402	9.37912	9.55707	9.56801	9.66399	9.41109	9.36823			9.40811	0.808563	1.49751	1.2456	0.990602	0.785265	0.720241	1.28448	1.04488	0.856646	0.798395	0.808093	0.421008	0.108371	0.0454765	0.808841	0.462226			1.29373	2.22099	2.18299	2.03399	1.98698	1.95	1.95099	2.35599	2.408	2.44301	2.43302	2.13899	2.138
9.41209	9.5183	9.43416	9.40393	9.39169	9.38255	9.46132	9.44632	9.52272	9.57383	9.43206	9.58844	9.57095	9.66105	9.45325	9.47116			9.45909	0.814514	1.50094	1.25464	1.00055	0.792128	0.720604	1.2898	1.03795	0.841304	0.782445	0.814221	0.456487	0.118057	0.0438589	0.814057	0.469353			1.30023	2.21609	2.1771	2.03007	1.97914	1.95197	1.94707	2.35305	2.40997	2.4489	2.44086	2.1331	2.13898
9.4507	9.57059	9.48163	9.4685	9.48031	9.47925	9.50665	9.48669	9.53788	9.57499	9.47566	9.59595	9.57497	9.661	9.49666	9.50376			9.49175	0.819214	1.50803	1.26407	1.00529	0.795336	0.724569	1.29756	1.04172	0.839194	0.776316	0.818457	0.460563	0.11826	0.0436514	0.819716	0.457147			1.30544	2.21898	2.17601	2.02305	1.97801	1.94605	1.94303	2.35002	2.40802	2.45198	2.44398	2.13796	2.13999
9.50309	9.61707	9.53509	9.52711	9.56414	9.57418	9.54609	9.51806	9.55303	9.58102	9.52809	9.61203	9.578	9.661	9.54608	9.55315	9.31323	9.35722	9.54507	0.82658	1.52009	1.27236	1.02067	0.810924	0.744393	1.30244	1.04156	0.837863	0.784356	0.823688	0.462439	0.122192	0.0439204	0.828631	0.407077	0.123935	0.0483432	1.31696	2.217	2.17601	2.024	1.971	1.952	1.94899	2.349	2.405	2.45401	2.45301	2.13599	2.16002
9.54417	9.65229	9.57715	9.57798	9.63262	9.66125	9.59011	9.54839	9.5677	9.58884	9.57211	9.62867	9.578	9.661	9.58325	9.6275	9.42378	9.46189	9.57931	0.836157	1.52784	1.2821	1.04731	0.837162	0.76032	1.31449	1.04375	0.839497	0.787242	0.832365	0.46192	0.123062	0.0441063	0.838943	0.444389	0.102109	0.0305579	1.3256	2.21504	2.17894	2.02498	1.96904	1.952	1.94312	2.349	2.40304	2.45694	2.45692	2.13306	2.16784
9.58468	9.70061	9.62661	9.62761	9.71237	9.75724	9.61977	9.58173	9.59181	9.60686	9.6097	9.6419	9.58197	9.65802	9.62368	9.70241	9.52619	9.57708	9.63158	0.842748	1.53663	1.29242	1.0653	0.860208	0.788058	1.31906	1.05377	0.848577	0.79101	0.837668	0.453905	0.121761	0.04411	0.84653	0.475445	0.117502	0.0457342	1.33456	2.22095	2.18495	2.02401	1.96801	1.95597	1.94201	2.35098	2.40697	2.45601	2.45898	2.13895	2.15411
9.62507	9.7411	9.67009	9.68109	9.78315	9.84117	9.66507	9.60908	9.61607	9.62806	9.65307	9.65503	9.58501	9.654	9.66007	9.77612	9.64827	9.68932	9.6641	0.846912	1.54207	1.29715	1.07615	0.883261	0.812079	1.31742	1.05799	0.852017	0.793487	0.842182	0.460458	0.121393	0.042984	0.850271	0.495176	0.126208	0.0480436	1.33965	2.22601	2.19101	2.029	1.969	1.95599	1.949	2.35801	2.40501	2.45199	2.459	2.14301	2.13597
9.6584	9.79111	9.71519	9.72619	9.85472	9.92058	9.70037	9.6483	9.6494	9.65846	9.68542	9.6717	9.58893	9.65498	9.6934	9.83593	9.77867	9.84325	9.71411	0.847765	1.53957	1.30122	1.09263	0.907497	0.835314	1.3159	1.05977	0.845988	0.796683	0.843349	0.4739	0.122707	0.0449155	0.850712	0.507401	0.134767	0.059338	1.33813	2.23288	2.19591	2.029	1.969	1.95109	1.949	2.36095	2.40795	2.44905	2.45704	2.14791	2.12323
9.70364	9.83267	9.76263	9.77759	9.92445	9.99343	9.74366	9.68075	9.67778	9.69174	9.73064	9.68986	9.589	9.655	9.73765	9.89652	9.91294	10.0047	9.74972	0.844129	1.5346	1.29722	1.09123	0.927235	0.854787	1.31208	1.05713	0.850285	0.787544	0.841465	0.486203	0.123186	0.0461008	0.845472	0.500775	0.123353	0.0495699	1.33584	2.23002	2.20493	2.03198	1.96404	1.94802	1.95495	2.36596	2.408	2.44801	2.46097	2.14403	2.12498
9.74709	9.88509	9.80609	9.83109	9.9881	10.0631	9.78309	9.72308	9.70709	9.73306	9.77509	9.70706	9.59301	9.655	9.78507	9.95211	10.0302	10.1332	9.80108	0.835623	1.52747	1.29373	1.08981	0.93695	0.867171	1.30579	1.04687	0.841916	0.781459	0.835556	0.491121	0.126472	0.0469514	0.83445	0.494334	0.140723	0.0646006	1.32633	2.22099	2.21301	2.03701	1.962	1.946	1.962	2.36802	2.40601	2.44902	2.45499	2.13799	2.12299
9.79306	9.93498	9.85304	9.87902	10.0429	10.1218	9.83102	9.76612	9.75404	9.7673	9.824	9.7364	9.59888	9.655	9.8242	10.0088	10.1309	10.2379	9.84608	0.82633	1.51369	1.28398	1.08276	0.93696	0.872961	1.2983	1.02342	0.818667	0.780794	0.828289	0.486397	0.127646	0.0476948	0.823622	0.485883	0.147785	0.0808862	1.31371	2.21316	2.21888	2.04288	1.96102	1.946	1.96396	2.37976	2.41384	2.4588	2.45206	2.13016	2.11712
9.82674	9.98561	9.9046	9.93556	10.0976	10.1706	9.88558	9.81264	9.79766	9.80372	9.85377	9.76379	9.60198	9.65798	9.86171	10.0675	10.2104	10.3273	9.89462	0.815236	1.50122	1.27144	1.07468	0.927554	0.871443	1.28109	1.01541	0.811394	0.783479	0.818576	0.481448	0.126618	0.0477993	0.811435	0.474836	0.153546	0.118238	1.30243	2.21697	2.2319	2.05193	1.96199	1.95096	1.96698	2.38496	2.414	2.45999	2.45498	2.13198	2.11303
9.88517	10.0392	9.95317	9.97713	10.1481	10.2161	9.93718	9.87117	9.87111	9.85318	9.91318	9.81317	9.60907	9.658	9.91717	10.1222	10.2541	10.3701	9.94717	0.801454	1.48905	1.26294	1.06469	0.92538	0.864899	1.27117	1.01102	0.802326	0.793348	0.805325	0.480499	0.126298	0.0476495	0.797545	0.475536	0.162128	0.127439	1.29245	2.21302	2.24405	2.05903	1.97	1.95301	1.96699	2.39002	2.417	2.44509	2.45397	2.12802	2.11199
9.93903	10.092	10.008	10.0192	10.1706	10.2523	9.99398	9.92601	9.90735	9.91194	9.96998	9.86801	9.63061	9.658	9.97103	10.1741	10.2776	10.3936	10.003	0.789977	1.47877	1.24734	1.05335	0.90595	0.85162	1.25707	1.0074	0.807477	0.831305	0.794063	0.480156	0.135347	0.047483	0.786244	0.470943	0.151796	0.117421	1.28406	2.22086	2.26168	2.06981	1.97098	1.95595	1.96307	2.39688	2.41798	2.47251	2.44319	2.13488	2.10905
10.0035	10.1446	10.0656	10.0706	10.2097	10.2838	10.0526	9.98657	9.96657		10.0345	9.93055	9.67071	9.79103	10.0345	10.2286	10.3137	10.4327	10.0556	0.779753	1.4707	1.24186	1.04886	0.892525	0.831991	1.23825	0.961959	0.755945		0.785223	0.473677	0.146619	0.110125	0.77501	0.460783	0.133809	0.10064	1.27761	2.22299	2.27987	2.0839	1.97994	1.95799	1.96002	2.40097	2.43091	2.45811		2.13599	2.10701
10.0501	10.2001	10.1151	10.1031	10.228	10.296	10.1081	10.0451	10.0241		10.0791	9.99216	9.71612	9.71439	10.0821	10.2811	10.328	10.4459	10.1101	0.775294	1.46681	1.23968	1.04906	0.880749	0.812476	1.21628	0.989752	0.78486		0.782034	0.461749	0.151137	0.0635421	0.769414	0.470357	0.126598	0.0932837	1.27586	2.23401	2.29803	2.09702	1.99201	1.96001	1.956	2.40802	2.42401	2.46201		2.14401	2.09899
10.0961	10.2422	10.1424	10.1559	10.2496	10.3029	10.1521	10.0989	10.0848		10.129	10.0606	9.76698	9.88458	10.1251	10.3271	10.3388	10.4068	10.1551	0.777064	1.46591	1.24351	1.05199	0.862536	0.788767	1.21247	0.986319	0.780517		0.783824	0.448085	0.154198	0.117397	0.771116	0.473614	0.121267	0.0464325	1.27797	2.23988	2.3127	2.10484	1.99592	1.96392	1.95502	2.41486	2.42792	2.4669		2.1489	2.09606
10.1456	10.2886	10.1906	10.1947	10.2718	10.301	10.1838	10.1516			10.1746	10.1483	9.85134	9.97134	10.1766	10.3459	10.345	10.4606	10.1927	0.778479	1.46784	1.24698	1.04253	0.834687	0.771869	1.21105	0.985069			0.78646	0.466443	0.176425	0.141231	0.771249	0.477133	0.119156	0.0866655	1.28237	2.24496	2.32689	2.11492	2.00195	1.95705	1.94805	2.42691	2.43693			2.15098	2.09402
10.1921	10.3261	10.2301	10.2311	10.275	10.3	10.2381	10.2041	10.2401	10.2502	10.2251	10.2042	9.91421	9.90924	10.2171	10.379	10.349	10.406	10.2401	0.784169	1.47482	1.25437	1.03513	0.829422	0.761691	1.21934	0.941675	0.734559	0.734242	0.792104	0.446846	0.159379	0.0673559	0.776783	0.476035	0.117168	0.0439296	1.28998	2.248	2.33301	2.11801	2.00501	1.956	1.945	2.431	2.44501	2.47297	2.44899	2.15699	2.09
10.2333	10.3653	10.2723	10.2674	10.2858	10.2961	10.2665	10.2423	10.3019	10.3237	10.2722	10.2787	10.0083	10.0161	10.2573	10.3937	10.3529	10.406	10.2714	0.792502	1.48398	1.26199	1.032	0.81702	0.762024	1.22276	1.00609	0.800549	0.744184	0.802849	0.463033	0.158849	0.0655422	0.782685	0.469388	0.116207	0.043763	1.30053	2.24603	2.3389	2.12193	2.0109	1.956	1.94303	2.43297	2.44795	2.46121	2.4431	2.15307	2.08803
10.2826	10.3948	10.3087	10.2958	10.2959	10.299	10.3027	10.2748	10.3625	10.4084	10.3097	10.3564	10.1132	10.142	10.3106	10.4059	10.353	10.406	10.3147	0.807088	1.49525	1.27165	1.03337	0.815768	0.768698	1.24824	1.02017	0.823809	0.764117	0.816297	0.480477	0.151219	0.0677229	0.796583	0.467891	0.114513	0.0440081	1.31533	2.24798	2.34098	2.12498	2.01298	1.956	1.94201	2.43895	2.45197	2.46298	2.45292	2.15895	2.08899
[truncated: 64 more columns]
