# Supplementary material for: Kinematic Validation of a Multi-Kinect v2 Instrumented 10-Meter Walkway for Quantitative Gait Assessments
Source: PLoS One. 2015 Oct 13;10(10):e0139913. doi: 10.1371/journal.pone.0139913 (PMC4603795; doi:10.1371/journal.pone.0139913)
Supplement: S1 Data — (ZIP) [file pone.0139913.s001.zip › S1_Data/pp21_trial2.xls]

## Sheet: Sheet1
Kinect(x) SpineBase	Kinect(x) Head	Kinect(x) ShoulderLeft	Kinect(x) ElbowLeft	Kinect(x) WristLeft	Kinect(x) HandLeft	Kinect(x) ShoulderRight	Kinect(x) ElbowRight	Kinect(x) WristRight	Kinect(x) HandRight	Kinect(x) HipLeft	Kinect(x) KneeLeft	Kinect(x) AnkleLeft	Kinect(x) FootLeft	Kinect(x) HipRight	Kinect(x) KneeRight	Kinect(x) AnkleRight	Kinect(x) FootRight	Kinect(x) SpineShoulder	Kinect(y) SpineBase	Kinect(y) Head	Kinect(y) ShoulderLeft	Kinect(y) ElbowLeft	Kinect(y) WristLeft	Kinect(y) HandLeft	Kinect(y) ShoulderRight	Kinect(y) ElbowRight	Kinect(y) WristRight	Kinect(y) HandRight	Kinect(y) HipLeft	Kinect(y) KneeLeft	Kinect(y) AnkleLeft	Kinect(y) FootLeft	Kinect(y) HipRight	Kinect(y) KneeRight	Kinect(y) AnkleRight	Kinect(y) FootRight	Kinect(y) SpineShoulder	Kinect(z) SpineBase	Kinect(z) Head	Kinect(z) ShoulderLeft	Kinect(z) ElbowLeft	Kinect(z) WristLeft	Kinect(z) HandLeft	Kinect(z) ShoulderRight	Kinect(z) ElbowRight	Kinect(z) WristRight	Kinect(z) HandRight	Kinect(z) HipLeft	Kinect(z) KneeLeft
0.0619999	0.273999	0.165	0.102	0.125001	0.126	0.175999	0.107999	0.117		0.0899997	0.0879998	0.0369997	0.111	0.104	0.0609998	0.01	0.077	0.170999	0.83571	1.48354	1.28457	1.025	0.813322	0.79366	1.29547	1.02317	0.81019		0.83429	0.51115	0.13393	0.04582	0.83661	0.49031	0.16033	0.07364	1.30308	2.225	2.212	2.067	2	1.975	1.996	2.357	2.413	2.417		2.153	2.129
0.0680684	0.276147	0.173068	0.109068	0.12498	0.122098	0.185088	0.111068	0.118156		0.0950586	0.0950293	0.0270293	0.111	0.114059	0.0610879	0.0130391	0.076	0.173117	0.833427	1.4798	1.28114	1.02125	0.809928	0.778242	1.29573	1.02469	0.811736		0.832015	0.508553	0.133312	0.0459851	0.83444	0.491455	0.15461	0.0736925	1.30118	2.22298	2.20784	2.0609	1.9979	1.96405	1.98597	2.35393	2.41198	2.41995		2.14698	2.12599
0.074915	0.290818	0.179915	0.115915	0.123024	0.131879	0.193891	0.117915	0.133806		0.100927	0.0979636	0.0299636	0.111	0.119927	0.0698907	0.0169514	0.076	0.184854	0.830151	1.4722	1.27704	1.02153	0.808745	0.80243	1.29394	1.02497	0.812362		0.827496	0.506802	0.133537	0.0464937	0.832425	0.493989	0.145631	0.068939	1.29912	2.22102	2.19219	2.05112	1.98812	1.96894	1.98304	2.34709	2.41002	2.41506		2.14502	2.12501
0.0810101	0.30401	0.186013	0.118007	0.12502	0.13702	0.207017	0.127017	0.139015		0.10801	0.105005	0.032	0.111	0.12401	0.0770151	0.017	0.077	0.19701	0.830639	1.46895	1.27318	1.01697	0.804233	0.796988	1.29333	1.026	0.813657		0.827859	0.508091	0.13316	0.0456598	0.832959	0.490989	0.145705	0.0691737	1.29825	2.219	2.178	2.04599	1.984	1.96399	1.97799	2.34298	2.40699	2.42001		2.143	2.128
0.0870579	0.310077	0.194125	0.122058	0.137029	0.149029	0.217077	0.137048	0.14801	0.157971	0.114019	0.108039	0.032	0.111	0.130087	0.0861544	0.0170676	0.0770483	0.203077	0.830037	1.46779	1.27075	1.01764	0.805886	0.801493	1.29309	1.02934	0.817935	0.795656	0.827267	0.508733	0.132875	0.0455603	0.832418	0.490516	0.148413	0.0712771	1.29556	2.21694	2.1759	2.03996	1.98595	1.95699	1.97099	2.33293	2.40394	2.42503	2.40411	2.14096	2.12699
0.0929417	0.317922	0.206874	0.127942	0.139971	0.151971	0.224922	0.141951	0.14899	0.155029	0.115981	0.111961	0.032	0.111	0.138913	0.101845	0.023932	0.0819514	0.210922	0.828713	1.46595	1.26922	1.01764	0.805494	0.788637	1.29208	1.02875	0.818395	0.810453	0.825923	0.506007	0.133385	0.0466096	0.831162	0.497243	0.141558	0.0638733	1.29421	2.21106	2.1661	2.03604	1.98105	1.95601	1.97001	2.32607	2.39806	2.42797	2.41489	2.13704	2.12601
0.100998	0.325998	0.214998	0.136998	0.148998	0.156999	0.233998	0.147999	0.155999	0.162998	0.127998	0.114999	0.032	0.111	0.147998	0.121996	0.0279992	0.0829998	0.217999	0.8264	1.46121	1.26825	1.01611	0.80403	0.79034	1.29062	1.02971	0.81956	0.797693	0.822791	0.503141	0.13378	0.0472199	0.82965	0.494161	0.138861	0.0606306	1.29309	2.205	2.16	2.03	1.978	1.953	1.965	2.32	2.396	2.429	2.419	2.13	2.125
0.107107	0.35219	0.220154	0.146166	0.159142	0.164178	0.243142	0.161047	0.155083	0.174964	0.13019	0.118071	0.034	0.111	0.150071	0.151463	0.041083	0.0901305	0.265047	0.824692	1.46835	1.26743	1.01428	0.802091	0.786776	1.29131	1.05509	0.845551	0.818148	0.82068	0.503287	0.136779	0.0472209	0.828355	0.49717	0.139192	0.059073	1.30414	2.20293	2.15194	2.02395	1.97499	1.94995	1.96589	2.31692	2.39202	2.42601	2.42202	2.12599	2.12398
0.115891	0.367807	0.232843	0.159831	0.170855	0.178819	0.254855	0.164952	0.161916	0.172036	0.145807	0.123928	0.034	0.111	0.155928	0.189529	0.0479155	0.100867	0.268952	0.823228	1.46529	1.26326	1.01534	0.803019	0.779826	1.28896	1.05764	0.848079	0.814683	0.819021	0.505503	0.136671	0.047299	0.827145	0.500489	0.139388	0.0601467	1.30372	2.19707	2.14706	2.02005	1.97401	1.94605	1.95711	2.31008	2.39398	2.42699	2.42398	2.12501	2.12202
0.125	0.386999	0.244999	0.175999	0.184999	0.191999	0.265999	0.175		0.186999	0.156	0.127	0.034	0.111	0.168999	0.222998	0.0729989	0.124999	0.282999	0.82261	1.4624	1.26046	1.01301	0.80041	0.78369	1.28777	1.03431		0.81677	0.81827	0.5056	0.13677	0.04665	0.82674	0.49452	0.14192	0.0624999	1.30422	2.194	2.14	2.016	1.969	1.945	1.953	2.31	2.391		2.426	2.122	2.121
0.142049	0.396078	0.259097	0.203107	0.206029	0.214136	0.278126				0.173039	0.129019	0.033	0.111	0.183068	0.24333	0.116466	0.201175	0.297058	0.819604	1.45906	1.25831	1.0066	0.793706	0.752185	1.28562				0.814349	0.506079	0.135265	0.0466125	0.82465	0.498132	0.127203	0.0511591	1.30096	2.19202	2.13701	2.01497	1.967	1.94499	1.96699	2.30596				2.12002	2.11703
0.14695	0.40392	0.2689	0.21389	0.20897	0.22786	0.29087	0.18694	0.19112		0.17696	0.13098	0.033	0.111	0.18993	0.276659	0.163519	0.21882	0.30294	0.820016	1.45615	1.25271	1.00302	0.790265	0.748666	1.28616	1.03669	0.829847		0.814211	0.506021	0.135785	0.0478771	0.825689	0.502386	0.140583	0.0561193	1.2982	2.19398	2.13799	2.01203	1.967	1.94401	1.96601	2.30204	2.39395	2.43793		2.12198	2.11997
0.167001	0.449	0.297001	0.234001	0.257001	0.249001	0.303001	0.199001	0.188		0.2	0.136	0.033	0.113	0.206001	0.310002	0.232004	0.303004	0.346001	0.81819	1.46024	1.24875	1.00668	0.79502	0.73407	1.28192	1.03197	0.82676		0.81128	0.50869	0.13688	0.04749	0.82477	0.506241	0.139961	0.0589914	1.30246	2.201	2.138	2.013	1.964	1.939	1.966	2.305	2.39	2.439		2.128	2.115
0.177239	0.453401	0.308429	0.252372	0.267153	0.260363	0.321334	0.214267	0.186143		0.204324	0.140258	0.0330382	0.116962	0.217229	0.33742	0.293792	0.368964	0.355305	0.813348	1.45745	1.24413	1.00267	0.789442	0.732827	1.27657	1.02713	0.823736		0.807313	0.508166	0.137237	0.0480042	0.819305	0.520273	0.151686	0.079735	1.29641	2.19802	2.14007	2.01296	1.96501	1.95705	1.97698	2.30602	2.39198	2.44303		2.12601	2.11698
0.201695	0.494488	0.352452	0.290525	0.282805	0.297537	0.355573	0.241659	0.200817		0.237586	0.166671	0.0369513	0.113049	0.240708	0.380464	0.374989	0.467769	0.38661	0.807009	1.43789	1.23482	0.996625	0.783524	0.740702	1.27049	1.02104	0.822318		0.800475	0.512852	0.137961	0.0463802	0.813641	0.516448	0.137902	0.0566674	1.28505	2.19998	2.14691	2.00905	1.96599	1.96194	1.97502	2.30798	2.39002	2.44596		2.12699	2.11502
0.217997	0.510997	0.364998	0.303997	0.316993	0.326994	0.366998	0.248999	0.231994		0.247998	0.180997	0.037	0.111	0.253997	0.404995	0.439988	0.552984	0.404997	0.802711	1.43197	1.2302	0.990001	0.776691	0.730102	1.26726	1.02173	0.817261		0.796021	0.51308	0.13983	0.0460901	0.809571	0.51684	0.147348	0.0700873	1.27869	2.206	2.153	2.013	1.973	1.969	1.979	2.308	2.391	2.443		2.129	2.114
0.239333	0.552257	0.404276	0.332409	0.341371	0.352352	0.402295	0.267409			0.272371	0.189257	0.0400285	0.111	0.279295	0.441457	0.495495	0.595599	0.447219	0.795782	1.4193	1.22311	0.990674	0.777223	0.720319	1.25832	1.01975			0.790658	0.513577	0.141211	0.0460419	0.801274	0.520708	0.16641	0.0779721	1.26621	2.20606	2.16009	2.02405	1.981	1.97798	1.97806	2.317	2.392			2.12809	2.11498
0.273652	0.578732	0.432712	0.374573	0.379613	0.388633	0.432692	0.309573			0.310613	0.215732	0.0429702	0.111	0.309692	0.488523	0.546484	0.657374	0.469772	0.794919	1.40977	1.21525	0.979711	0.766182	0.709925	1.25888	1.01417			0.790492	0.517431	0.141339	0.046238	0.799656	0.471023	0.161292	0.080247	1.26215	2.21194	2.16891	2.02895	1.981	1.97602	1.98394	2.317	2.392			2.13691	2.11302
0.302013	0.609016	0.467016	0.395016	0.404014	0.419014	0.466012	0.332011	0.288008		0.332015	0.239013	0.0460053	0.111001	0.345012	0.514016	0.570009	0.678009	0.503016	0.779818	1.40123	1.20889	0.980592	0.767232	0.701521	1.24973	1.00355	0.803327		0.773298	0.499839	0.132564	0.0457	0.786969	0.478552	0.1648	0.083299	1.25014	2.213	2.18301	2.035	1.989	1.975	1.988	2.338	2.396	2.442		2.137	2.119
0.346319	0.662155	0.521242	0.449155	0.45231	0.466252	0.5073	0.3693	0.314194		0.384261	0.282213	0.0641645	0.114029	0.385339	0.569203	0.602029	0.707981	0.556174	0.774471	1.40621	1.21165	0.988592	0.775085	0.706487	1.23468	0.994174	0.794121		0.766931	0.497584	0.144751	0.0455745	0.782806	0.486792	0.163751	0.0798141	1.25121	2.21699	2.20115	2.0491	1.99206	1.98093	1.98302	2.34607	2.40107	2.44407		2.14099	2.12003
0.378598	0.677805	0.545696	0.464805	0.48361	0.491683	0.537622	0.399622	0.333756		0.410671	0.303732	0.080793	0.116963	0.419574	0.589744	0.604963	0.706024	0.573781	0.773532	1.41042	1.21228	0.98377	0.771554	0.706213	1.22862	0.986515	0.790228		0.767078	0.501057	0.148938	0.0450169	0.78041	0.472834	0.162822	0.0761852	1.25218	2.21601	2.21681	2.05888	1.99793	1.97409	1.98498	2.35291	2.40791	2.45091		2.14001	2.12296
0.416102	0.708117	0.59109	0.502102	0.519083	0.525074	0.575065	0.43709			0.454093	0.363063	0.111056	0.120075	0.446111	0.614075	0.618023	0.708	0.587147	0.771854	1.40484	1.22096	0.984695	0.772983	0.721816	1.22468	0.981767			0.769523	0.49595	0.163838	0.0526815	0.775813	0.490731	0.15028	0.0698159	1.23879	2.21101	2.24203	2.07603	2.00301	1.973	1.98099	2.36903	2.41402			2.13301	2.118
0.473418	0.773218	0.641313	0.55937	0.565266	0.56637	0.611465	0.487503	0.440627		0.506484	0.398551	0.142332	0.163272	0.508399	0.656237	0.631104	0.708066	0.669066	0.779608	1.41826	1.2286	1.0209	0.802325	0.730783	1.21757	0.963292	0.759408		0.782202	0.456634	0.129216	0.048243	0.777545	0.480131	0.144613	0.0674797	1.26131	2.21406	2.25607	2.09103	2.00601	1.97498	1.97791	2.38508	2.42508	2.45107		2.14005	2.11695
0.516569	0.795775	0.673677	0.597618	0.592726	0.604618	0.65952	0.539481	0.505354		0.556501	0.455432	0.176657	0.294688	0.549589	0.680755	0.641892	0.714931	0.675931	0.777353	1.42047	1.23095	1.02932	0.808993	0.742473	1.21402	0.963528	0.756073		0.780339	0.435333	0.126755	0.0774682	0.774976	0.471971	0.139778	0.0633215	1.25454	2.21994	2.26293	2.09397	2.00699	1.97302	1.96909	2.39292	2.43292	2.45793		2.14495	2.11205
0.552987	0.809995	0.692993	0.609996	0.629987	0.629991	0.677994	0.573988	0.565979	0.568978	0.579992	0.523976	0.246976	0.365976	0.598983	0.688997	0.644999	0.715	0.692994	0.790625	1.42347	1.24017	1.03221	0.822715	0.751407	1.22232	0.960701	0.748952	0.725381	0.792996	0.448235	0.139895	0.0925948	0.788365	0.468891	0.13842	0.0616006	1.2571	2.223	2.272	2.098	2.013	1.968	1.968	2.405	2.439	2.456	2.444	2.151	2.115
0.604462	0.856332	0.749332				0.733474	0.640581	0.642841	0.642912	0.637415	0.616841	0.334114	0.453929	0.635592	0.71413	0.649071	0.715036	0.747332	0.804276	1.44396	1.25733				1.25981	0.998978	0.786467	0.737723	0.806937	0.463795	0.157823	0.109716	0.800069	0.457084	0.137359	0.0610205	1.26787	2.23711	2.28201	2.10798				2.41893	2.43502	2.45201	2.44199	2.16411	2.11693
0.642528	0.883661	0.776661	0.688674	0.696565	0.703504	0.772516	0.688408	0.712142	0.718069	0.671577	0.686142	0.425863	0.448073	0.684395	0.724867	0.654927	0.717964	0.774661	0.812162	1.44813	1.26253	1.04926	0.83877	0.779239	1.27137	0.997192	0.785423	0.743706	0.814141	0.460886	0.138272	0.0574771	0.810718	0.458255	0.135651	0.05941	1.27647	2.24589	2.28299	2.10602	2.01593	1.97098	1.96202	2.41307	2.43698	2.45299	2.44101	2.17289	2.11107
0.676992	0.930989	0.815991	0.725991	0.710997	0.728994	0.802993	0.738988	0.769986	0.793982	0.709991	0.757983	0.529975	0.581967	0.712993	0.732998	0.655	0.718	0.819989	0.818468	1.46608	1.27068	1.05275	0.842829	0.783359	1.27681	1.01187	0.801126	0.747409	0.821718	0.465409	0.143809	0.0646581	0.814899	0.45916	0.13446	0.0591701	1.28956	2.245	2.285	2.107	2.014	1.97	1.961	2.417	2.445	2.463	2.441	2.172	2.123
0.71835	0.955409	0.844457				0.854243	0.774555	0.834594	0.867681	0.747341	0.830701	0.659119	0.698226	0.763282	0.747078	0.658	0.717019	0.847496	0.82851	1.47025	1.27706				1.29313	1.02184	0.817152	0.761162	0.82938	0.47813	0.165224	0.0723441	0.827807	0.458143	0.130265	0.0553534	1.29347	2.25002	2.28401	2.10902				2.42103	2.44402	2.45601	2.43798	2.17699	2.11705
0.753642	0.996582	0.890533	0.780841	0.770682	0.783702	0.878751	0.830433	0.894394	0.936304	0.781652	0.901284	0.771857	0.821747	0.791712	0.75492	0.658	0.71898	0.897493	0.83053	1.48252	1.28052	1.06637	0.857105	0.792265	1.2937	1.04362	0.838474	0.781553	0.833399	0.491227	0.151499	0.0636878	0.827463	0.455428	0.127795	0.0516674	1.29999	2.25198	2.28499	2.11098	2.02102	1.971	1.96696	2.42397	2.44598	2.45699	2.43602	2.17601	2.12195
0.80299	1.03599	0.917994	0.838988	0.827988	0.822992	0.944986	0.883989	0.963985	1.00599	0.82899	0.955989	0.903972	0.987965	0.844989	0.778995	0.678996	0.724999	0.923994	0.82875	1.47483	1.27654	1.06175	0.853141	0.781032	1.28858	1.05522	0.856016	0.797907	0.83294	0.506657	0.148491	0.0560116	0.824201	0.447012	0.0938872	0.0156576	1.29856	2.253	2.276	2.109	2.023	1.974	1.969	2.42	2.447	2.452	2.431	2.179	2.134
0.836452	1.07354	0.956519	0.861481	0.845385	0.849404	0.973529	0.928548	1.01768	1.06169	0.864404	1.02155	1.0301	1.12634	0.87549	0.791192		0.81049	0.972452	0.828914	1.4766	1.27782	1.0498	0.840144	0.781182	1.28735	1.0586	0.863194	0.800946	0.833471	0.519053	0.165325	0.0755502	0.824003	0.432349		0.0961894	1.29166	2.24606	2.26892	2.10693	2.02605	1.98194	1.974	2.41796	2.45002	2.45201	2.42694	2.17107	2.12104
0.882427	1.12832	1.00934	0.910391	0.884513	0.890488	1.02733				0.905488		1.14161	1.26231	0.925379	0.810756		0.758646	1.01843	0.819122	1.46326	1.26229	1.0333	0.826293	0.771165	1.28439				0.82141		0.157725	0.0898124	0.817185	0.435264		0.044237	1.28809	2.25193	2.2611	2.10009	2.03094	1.97607	1.974	2.41405				2.17791
0.938003	1.17	1.047	0.949004	0.944003	0.936004	1.07	1.031	1.13	1.186	0.961003		1.23001	1.354	0.980003	0.912003			1.065	0.81443	1.46481	1.25629	1.02437	0.814278	0.762319	1.27323	1.05778	0.868428	0.811199	0.81683		0.172219	0.108359	0.81191	0.528351			1.28471	2.248	2.248	2.095	2.029	1.985	1.981	2.411	2.451	2.443	2.421	2.174
0.976578	1.20949	1.0875	0.99554	0.981443	0.985463	1.1066	1.07553	1.16067	1.22347	1.00156	1.19142	1.29216	1.41221	1.01861	0.949588			1.09758	0.814255	1.45031	1.24957	1.01731	0.795124	0.74589	1.27367	1.04443	0.847648	0.797835	0.81323	0.479117	0.163047	0.0976881	0.815091	0.53533			1.27828	2.24591	2.23887	2.0879	2.02799	1.99	1.98899	2.40587	2.45389	2.44698	2.41898	2.16791	2.13696
1.03541	1.2595	1.13849	1.05045	1.02655	1.03253	1.16739	1.12946	1.22832	1.27152	1.05843	1.23456	1.30883	1.43378	1.08038	1.0094			1.15641	0.808617	1.45054	1.2424	1.00462	0.794556	0.738752	1.27008	1.03623	0.845383	0.788158	0.807141	0.544946	0.159664	0.0964822	0.81009	0.53332			1.27196	2.23709	2.22613	2.0781	2.02701	1.99	1.98801	2.39214	2.44311	2.44502	2.41702	2.15909	2.13304
1.08699	1.30099	1.17599	1.09899	1.07399	1.07799	1.20399	1.164	1.243	1.295	1.10999	1.28699	1.34999	1.463	1.12899	1.06699		1.05099	1.19899	0.80578	1.45702	1.23763	0.994981	0.784091	0.721582	1.27432	1.04261	0.84364	0.79099	0.8057	0.441585	0.119146	0.0660342	0.805991	0.523341		0.188784	1.27544	2.24	2.213	2.073	2.025	1.995	1.997	2.384	2.439	2.444	2.423	2.167	2.154
1.14845	1.34647	1.23739	1.16352	1.14064	1.14363	1.26837	1.21441	1.30419	1.33126	1.17045	1.34229	1.35807	1.46804	1.18951	1.13753		1.11253	1.25839	0.801616	1.46457	1.23291	0.993734	0.783207	0.719917	1.27374	1.03548	0.839576	0.790538	0.802056	0.44776	0.119431	0.0596829	0.801335	0.476974		0.127464	1.27347	2.23396	2.20191	2.05994	2.01797	1.98399	1.99304	2.36998	2.43292	2.43807	2.42608	2.15795	2.15097
1.19443	1.3944	1.27651	1.21634	1.2052	1.20721	1.30554	1.25648	1.32376	1.35767	1.21643	1.37164	1.36491	1.47195	1.24136	1.29307			1.29751	0.802203	1.46499	1.23399	0.993128	0.78083	0.717579	1.27519	1.03461	0.832073	0.791301	0.802692	0.459949	0.121554	0.0518671	0.801854	0.468219			1.27697	2.23005	2.19311	2.05407	2.01504	1.98301	1.99695	2.36802	2.4251	2.44491	2.4339	2.15306	2.14804
1.241	1.422	1.315	1.274	1.266	1.265	1.34	1.286	1.343	1.37	1.268	1.387	1.368	1.473	1.285	1.32		1.29	1.332	0.80903	1.47342	1.24223	0.99766	0.78539	0.72156	1.28124	1.03582	0.83084	0.79671	0.80888	0.46851	0.12041	0.0491701	0.80909	0.46846		0.163068	1.28239	2.232	2.191	2.053	2.017	1.985	1.992	2.364	2.427	2.449	2.437	2.157	2.15
1.29137	1.46435	1.36135	1.32249	1.32956	1.33265	1.38824	1.3292	1.37118	1.39518	1.31344	1.40215	1.376	1.47197	1.33534	1.35534		1.33077	1.37334	0.817598	1.48387	1.25371	1.00211	0.789534	0.72774	1.29434	1.05307	0.846062	0.796353	0.81627	0.453257	0.121574	0.0462173	0.818586	0.461455		0.135654	1.29626	2.23302	2.19102	2.05502	2.01502	1.98506	1.99499	2.36202	2.419	2.45005	2.43904	2.15699	2.16213
1.32862	1.49964	1.39664	1.3715	1.38642	1.39833	1.41275	1.34979	1.38981	1.41381	1.35755	1.41685	1.376	1.46903	1.36965	1.38965		1.30724	1.40765	0.82548	1.49511	1.26546	1.01984	0.807092	0.742886	1.30097	1.05299	0.846248	0.798647	0.823368	0.459982	0.122996	0.0459428	0.827222	0.453907		0.0815592	1.3082	2.23498	2.19298	2.05698	2.01698	1.99094	1.99401	2.36398	2.419	2.45495	2.44296	2.15601	2.17487
1.389	1.554	1.456	1.433	1.463	1.479	1.467	1.401	1.435	1.457	1.415	1.443	1.378	1.464	1.43	1.465	1.274	1.345	1.462	0.83411	1.50721	1.27657	1.03297	0.8209	0.75469	1.30861	1.04664	0.84093	0.78478	0.83034	0.45331	0.11915	0.04183	0.8373	0.44864	0.0975101	0.02856	1.31622	2.236	2.197	2.056	2.011	1.987	1.986	2.368	2.416	2.461	2.443	2.158	2.17
1.42756	1.58062	1.49556	1.48353	1.52873	1.55085	1.4897	1.42758	1.45951	1.4764	1.4536	1.45336	1.38111	1.46404	1.46557	1.54584	1.38255	1.43737	1.49464	0.840516	1.51412	1.28432	1.04908	0.839275	0.768748	1.31489	1.0481	0.841127	0.78573	0.836344	0.452866	0.119675	0.0420989	0.843907	0.487827	0.117439	0.0414378	1.32331	2.23407	2.20209	2.05707	2.005	1.98409	1.98696	2.37099	2.41801	2.45992	2.44699	2.16005	2.1598
1.47343	1.63137	1.54143	1.52745	1.58925	1.62112	1.54728	1.4754	1.50148	1.50959	1.50338	1.48263	1.38989	1.46696	1.51242	1.61514	1.51041	1.63257	1.54734	0.845962	1.52338	1.2905	1.07004	0.857809	0.787506	1.31754	1.05172	0.842503	0.800585	0.841585	0.484703	0.128342	0.0428309	0.849441	0.49584	0.137994	0.098953	1.33036	2.23993	2.2099	2.06293	2.005	1.9919	1.98404	2.37001	2.41899	2.45309	2.44601	2.16395	2.14321
1.49799	1.65699	1.56599	1.56899	1.64499	1.68798	1.57099	1.495	1.514	1.529	1.52599	1.487	1.39	1.467	1.53899	1.66499	1.62997	1.70998	1.57299	0.848859	1.52446	1.29509	1.07707	0.874636	0.799757	1.31731	1.04893	0.838881	0.798571	0.843899	0.488749	0.129	0.0436898	0.852889	0.499359	0.140519	0.0544613	1.32995	2.246	2.212	2.062	2.002	1.991	1.991	2.376	2.424	2.456	2.451	2.167	2.145
1.55344	1.71239	1.62739	1.62844	1.71069	1.76566	1.62947	1.55241	1.57121	1.57134	1.58043	1.50725	1.39305	1.47	1.59444	1.72062	1.76105	1.85509	1.62847	0.839464	1.52233	1.29218	1.08376	0.877066	0.808325	1.30916	1.04303	0.831749	0.794296	0.835376	0.490593	0.128993	0.0439404	0.842784	0.49532	0.152893	0.0632708	1.32756	2.24599	2.21907	2.06605	1.99999	1.99405	1.99699	2.37605	2.426	2.45107	2.45099	2.17096	2.14203
1.59755	1.7516	1.6666				1.67652	1.59358	1.59179	1.60565	1.62356	1.53175	1.39795	1.47	1.63855	1.78237	1.86593	1.96389	1.67552	0.830927	1.51758	1.28526				1.29923	1.03395	0.823672	0.804813	0.828045	0.490917	0.130297	0.0449794	0.833257	0.480372	0.148247	0.0802772	1.31928	2.24501	2.22593	2.07095				2.38095	2.426	2.45793	2.45001	2.16704	2.14497
1.6369	1.79987	1.71587	1.71289	1.8189	1.88586	1.71191	1.64187	1.6309	1.64889	1.66389	1.57289	1.40398	1.47199	1.6779	1.83486	1.94679	2.06075	1.7139	0.823041	1.51451	1.2793	1.07366	0.882492	0.820004	1.28851	1.01883	0.809856	0.761525	0.822215	0.492037	0.132664	0.0459674	0.823466	0.469139	0.154793	0.0905134	1.31106	2.246	2.23398	2.07998	2.00399	2	1.99999	2.39097	2.43099	2.46897	2.45299	2.17199	2.14201
1.68853	1.84848	1.76748	1.76842	1.87638	1.93841	1.76544	1.6915	1.67552	1.68245	1.71755	1.5975	1.41411	1.47707	1.72854	1.89347	1.98913	2.10804	1.76653	0.81522	1.50739	1.27391	1.06773	0.879415	0.819251	1.28113	1.01761	0.807983	0.797493	0.813568	0.483842	0.134068	0.0472831	0.816702	0.47342	0.155072	0.116842	1.3019	2.25099	2.25011	2.08911	2.01307	2.00294	2	2.39912	2.43207	2.46503	2.45602	2.17498	2.14097
1.74233	1.89739	1.81639	1.81146	1.91551	1.98048	1.81044	1.74237	1.72834	1.72843	1.77429	1.64837	1.42487	1.48391	1.78332	1.9414	2.00283	2.11195	1.82033	0.81519	1.50313	1.2706	1.06322	0.875844	0.819369	1.27834	1.00844	0.798014	0.800888	0.813353	0.461538	0.129744	0.0496505	0.816858	0.476482	0.153272	0.0771545	1.30037	2.25001	2.26185	2.10085	2.01991	1.99707	2	2.41184	2.43891	2.46796	2.45798	2.17302	2.13804
1.804	1.949	1.871	1.86	1.969	2.022	1.867	1.804	1.792		1.833	1.721	1.47	1.5	1.844	1.993	2.04	2.147	1.873	0.81229	1.50777	1.26828	1.05663	0.87229	0.81278	1.27503	1.0082	0.79099		0.81287	0.46797	0.13665	0.0522409	0.81161	0.47285	0.13851	0.05804	1.29939	2.244	2.276	2.104	2.025	1.997	1.997	2.421	2.442	2.466		2.168	2.136
1.84455	1.99052	1.90951	1.89643	1.99031	2.04225	1.91652	1.85655	1.8447		1.86557	1.78985	1.51771	1.6387	1.88655	2.01837	2.04308	2.14704	1.91554	0.811799	1.50843	1.2747	1.05838	0.865506	0.818505	1.26949	0.999901	0.787341		0.81327	0.463539	0.149802	0.111114	0.810128	0.481743	0.13756	0.0559031	1.30449	2.2481	2.29111	2.11307	2.02707	1.997	1.99395	2.43	2.44899	2.46404		2.17205	2.13696
1.89945	2.04248	1.96049	1.93957	2.02169	2.06774	1.96848	1.91145	1.91529		1.92342	1.87514	1.58928		1.94145	2.05563	2.05092	2.15096	1.96946	0.814731	1.51516	1.2789	1.06369	0.866144	0.810976	1.26396	0.997999	0.78538		0.816319	0.4745	0.173136		0.812971	0.479998	0.13655	0.0521873	1.31054	2.2579	2.30189	2.11993	2.03393	1.997	1.98905	2.43	2.44801	2.46796		2.17695	2.13304
1.94	2.074	1.994	1.969	2.042	2.079	2.021	1.968	1.983		1.963	1.934	1.652	1.649	1.984	2.077	2.054	2.151	2.007	0.81981	1.52061	1.28604	1.06558	0.86653	0.81583	1.2642	1.00495	0.792949		0.82192	0.465551	0.162041	0.0695348	0.81736	0.469601	0.13485	0.0512201	1.31605	2.259	2.309	2.123	2.035	1.994	1.989	2.437	2.448	2.47		2.178	2.129
1.98738	2.12634	2.03735	2.01327	2.05725	2.09413	2.05741	2.02145	2.0526	2.0736	2.01138	2.01065	1.74093	1.7622	2.0294	2.08908	2.057	2.15071	2.05729	0.829215	1.5348	1.29736	1.07504	0.867429	0.815245	1.2733	1.01507	0.803709	0.747916	0.833135	0.474455	0.159765	0.0661694	0.824771	0.46547	0.131213	0.0501731	1.32803	2.25401	2.316	2.12702	2.04098	1.99606	1.98399	2.44003	2.44805	2.46597	2.44508	2.17602	2.12898
2.02553	2.16058	2.07256	2.04066	2.08269	2.10783	2.09948	2.06743	2.11325	2.13425	2.04953	2.07718	1.83583	1.88449	2.07049	2.0969	2.057	2.12136	2.08664	0.838851	1.54291	1.30808	1.08181	0.873416	0.812721	1.2815	1.0383	0.828049	0.764821	0.843818	0.477967	0.142	0.0671281	0.832988	0.459356	0.130528	0.0433642	1.33614	2.25499	2.316	2.12898	2.03902	2.00193	1.98301	2.44296	2.45294	2.46304	2.4529	2.17798	2.12702
2.07301	2.20901	2.12601	2.08401	2.10301	2.125	2.15201	2.12201	2.17602	2.20902	2.09301	2.15402	1.96603	2.01403	2.11901	2.115	2.06	2.121	2.14301	0.848001	1.55151	1.3161	1.08344	0.872388	0.812649	1.29413	1.04729	0.840234	0.779805	0.852901	0.481482	0.137438	0.0617689	0.841851	0.457319	0.12993	0.0429005	1.34672	2.257	2.314	2.129	2.043	1.999	1.981	2.44	2.457	2.47	2.453	2.178	2.123
2.11837	2.26043	2.15851	2.11345	2.13419	2.14218	2.19846	2.16358	2.2466	2.2847	2.13834	2.21673	2.08119	2.13929	2.15944	2.13138	2.06509	2.135	2.18544	0.850806	1.55671	1.31369	1.07825	0.866519	0.810287	1.30316	1.05319	0.8563	0.796875	0.855223	0.489798	0.130689	0.0576225	0.845049	0.455115	0.129669	0.0446996	1.34906	2.25701	2.30799	2.126	2.04395	1.99597	1.97905	2.44195	2.46101	2.469	2.44597	2.17699	2.1309
2.15661	2.30455	2.21047	2.15953	2.1538	2.16081	2.24552	2.2224	2.30837	2.35627	2.17265	2.29125	2.20277	2.27067	2.20454	2.1706	2.07391	2.135	2.23054	0.850424	1.55454	1.3129	1.07179	0.860253	0.808983	1.30406	1.06578	0.869605	0.81065	0.855517	0.49573	0.129542	0.0507298	0.843931	0.437211	0.144846	0.0446604	1.34918	2.25799	2.30701	2.126	2.03905	1.99303	1.98395	2.43705	2.46199	2.469	2.44303	2.17601	2.1211
2.188	2.336	2.239	2.176	2.172	2.176	2.282	2.267	2.359	2.416	2.205	2.334	2.31999	2.41699	2.233	2.172	2.097	2.144	2.265	0.84597	1.55551	1.30891	1.07017	0.85919	0.797381	1.30224	1.07112	0.87608	0.819169	0.85099	0.48886	0.114001	0.0417706	0.8398	0.43882	0.14193	0.0426201	1.34552	2.255	2.304	2.127	2.044	1.994	1.986	2.44	2.469	2.47	2.441	2.176	2.135
2.24466	2.39763	2.30259	2.23745	2.22134	2.21143	2.34658	2.32965	2.43172	2.48279	2.26061	2.40872	2.45115	2.55044	2.29557	2.2247		2.28183	2.3276	0.837033	1.54613	1.299	1.06022	0.850962	0.782608	1.29426	1.05914	0.867867	0.815536	0.840717	0.470497	0.117256	0.0519526	0.832453	0.482369		0.145541	1.3358	2.25399	2.29788	2.12398	2.04898	1.99501	1.98502	2.43289	2.46595	2.46401	2.43592	2.173	2.12806
2.29932	2.44936	2.35139	2.27454	2.24965	2.24656	2.39441	2.38333	2.49126	2.54819	2.31137	2.46826	2.54582	2.66952	2.34242	2.28228			2.37738	0.82654	1.53859	1.28913	1.04972	0.841231	0.782422	1.28462	1.05071	0.865944	0.813584	0.833026	0.446301	0.148334	0.0884959	0.819481	0.535124			1.32845	2.25301	2.28812	2.12202	2.04702	1.99599	1.98698	2.42411	2.46205	2.46499	2.42908	2.173	2.13294
2.335	2.488	2.393	2.324	2.286	2.276	2.437	2.427	2.535	2.592	2.348	2.518	2.62	2.745	2.382	2.315		2.269	2.418	0.8193	1.53219	1.28006	1.04106	0.83343	0.77048	1.27946	1.04554	0.86017	0.81235	0.82755	0.44602	0.15566	0.10145	0.81063	0.53184		0.156941	1.3224	2.252	2.284	2.119	2.045	1.999	1.991	2.421	2.462	2.468	2.432	2.175	2.141
2.38761	2.54351	2.44655	2.37456	2.33656	2.3205	2.48656	2.47047	2.58632	2.63738	2.40155	2.57556	2.66046	2.77438	2.43851	2.34871	2.14336	2.28735	2.47151	0.816302	1.52582	1.26938	1.03084	0.821683	0.752513	1.27721	1.04095	0.858881	0.804339	0.824793	0.449576	0.153115	0.0895756	0.807554	0.514326	0.156456	0.151692	1.31416	2.25294	2.2729	2.10891	2.03892	2.00002	1.99497	2.41792	2.46088	2.46504	2.43201	2.17493	2.14713
2.40185	2.53295	2.44434	2.37439	2.33989	2.32807	2.48631	2.51752	2.61867	2.67561	2.4174	2.60079	2.68681	2.81203	2.45094	2.41928	2.17963	2.32264	2.46177	0.810295	1.49316	1.25128	1.00694	0.789779	0.743821	1.26924	1.03532	0.846942	0.799242	0.811239	0.463164	0.130854	0.065624	0.80925	0.517884	0.179019	0.162866	1.29192	2.24493	2.23148	2.08555	2.0226	1.98704	1.98406	2.3855	2.44912	2.46896	2.43299	2.16847	2.14952
2.43501	2.56901	2.47551	2.40951	2.37701	2.37651	2.51651	2.50701	2.60601	2.6615	2.45501	2.63251	2.692	2.8015	2.48801	2.45951	2.47	2.614	2.49101	0.807515	1.49593	1.25015	1.00119	0.788679	0.728992	1.27008	1.03535	0.837354	0.790145	0.80689	0.46549	0.130582	0.0601721	0.808126	0.507951	0.162314	0.125275	1.29148	2.241	2.2195	2.079	2.022	1.9875	1.9855	2.377	2.4285	2.4535	2.4295	2.1645	2.153
2.51314	2.63213	2.54967	2.48691	2.46501	2.45856	2.5866	2.55653	2.64933	2.68596	2.53018	2.68405	2.7171	2.81153	2.55761	2.53566	2.50023	2.63668	2.56468	0.809911	1.50086	1.24917	0.994805	0.778721	0.73446	1.27532	1.03374	0.832255	0.786742	0.80668	0.471074	0.112948	0.0458086	0.813056	0.492546	0.166869	0.130088	1.29607	2.23594	2.20539	2.06292	2.01387	1.98789	1.97994	2.36294	2.42638	2.45297	2.43246	2.15697	2.15197
2.56874	2.68621	2.60673	2.56475	2.55138	2.54995	2.63881	2.60183	2.67694	2.72364	2.5887	2.73005	2.72594	2.81341	2.61078	2.57501		2.51704	2.62277	0.813465	1.49706	1.25179	0.99178	0.774807	0.737044	1.27472	1.03338	0.828129	0.771248	0.810972	0.474127	0.113739	0.0452326	0.81577	0.478033		0.195792	1.29625	2.2315	2.19605	2.05602	2.00358	1.98004	1.97506	2.35756	2.41657	2.45053	2.43017	2.15499	2.15018
2.5946	2.78999	2.63059	2.59713	2.60215	2.60614	2.66559	2.62309	2.69505	2.72255	2.6151	2.72856	2.72751	2.8085	2.6366	2.6746	2.71535	2.70104	2.72099	0.814567	1.53368	1.25693	1.00408	0.785842	0.741546	1.28429	1.0318	0.825321	0.767223	0.811552	0.460553	0.115557	0.0487681	0.817247	0.475175	0.133092	0.123325	1.32562	2.2355	2.224	2.0535	2.00548	1.9825	1.9795	2.35749	2.41649	2.4535	2.44099	2.15849	2.15952
2.65879	2.76286	2.69128	2.67587	2.69897	2.69918	2.72075	2.67917	2.72259	2.74703	2.67728	2.76059	2.73198	2.80841	2.69982	2.73387	2.47691	2.54934	2.70229	0.82024	1.51961	1.27181	1.01989	0.801694	0.747851	1.29408	1.04237	0.830923	0.781738	0.81549	0.463767	0.114958	0.0474018	0.824512	0.464572	0.169901	0.116044	1.31558	2.23853	2.19051	2.05302	2	1.98051	1.98056	2.35701	2.4135	2.45499	2.4386	2.15903	2.17852
2.68791	2.79682	2.72008	2.71315	2.7458	2.76268	2.7473	2.69889	2.73492	2.75324	2.70544	2.7707	2.73149	2.8032	2.73135	2.76838	2.54548	2.66773	2.73148	0.825855	1.53116	1.28195	1.02858	0.811557	0.758906	1.30424	1.0542	0.841486	0.793638	0.819622	0.45964	0.118628	0.0479178	0.831448	0.46079	0.107987	0.049123	1.32625	2.24136	2.19142	2.05389	1.99886	1.981	1.98385	2.35698	2.41289	2.45284	2.44538	2.16234	2.18068
2.7555	2.85951	2.79851	2.80201	2.8565	2.87301	2.80601	2.76051	2.79099	2.8	2.77901	2.81249	2.75349	2.851	2.79501	2.86851	2.68961	2.7491	2.80251	0.836546	1.53817	1.28508	1.04413	0.829865	0.775982	1.31511	1.04686	0.833799	0.805094	0.830422	0.456256	0.117053	0.0628777	0.841695	0.476318	0.113792	0.0418391	1.33317	2.238	2.19001	2.05	1.9915	1.98051	1.97701	2.36	2.4095	2.4485	2.44351	2.1605	2.1705
2.78111	2.8927	2.83052	2.83609	2.8963	2.92497	2.83824	2.78761	2.80738	2.81607	2.80358	2.81973	2.75084	2.84889	2.82412	2.91142	2.80373	2.85529	2.83306	0.841161	1.54036	1.29223	1.06079	0.846292	0.785342	1.32211	1.06376	0.847447	0.802539	0.834738	0.464428	0.115667	0.0614751	0.846485	0.488331	0.125963	0.0485496	1.33708	2.24223	2.19457	2.05227	1.99268	1.98672	1.98835	2.36198	2.41117	2.45024	2.45065	2.16323	2.15267
2.7952	3.00355	2.84043	2.85196	2.93096	2.97402	2.94748	2.80106	2.80244	2.82619	2.81629	2.80342	2.73956	2.80455	2.83858	2.95337	2.91166	3.0148	2.93853	0.850858	1.56085	1.32037	1.07758	0.870713	0.807186	1.33305	1.07096	0.859461	0.813003	0.844902	0.480718	0.124329	0.0521829	0.855724	0.496017	0.126518	0.0651801	1.35574	2.25829	2.23793	2.07161	2.0052	2.00203	2.01329	2.38709	2.42393	2.4687	2.46278	2.17976	2.16317
2.88057	2.99359	2.93709	2.9541	3.0691	3.12159	2.93009	2.85612	2.82713	2.88657	2.90357	2.85204	2.74554	2.80701	2.91706	3.05808	3.05969	3.16247	2.92761	0.83786	1.53124	1.28836	1.07034	0.878521	0.80958	1.31983	1.04946	0.826994	0.811273	0.833542	0.48112	0.126548	0.0528635	0.841164	0.501919	0.128741	0.049092	1.33077	2.24601	2.203	2.057	1.98999	1.98401	1.98701	2.36651	2.42499	2.43905	2.45351	2.16801	2.143
2.91683	3.03532	3.03234	3.0117	3.13416	3.18331	2.97928	2.91375	2.90122		2.94331	2.88192	2.75613	2.81463	2.95139	3.10832	3.17089	3.29088	2.98115	0.831484	1.52344	1.29005	1.06635	0.87895	0.8181	1.31399	1.03684	0.827847		0.826488	0.486702	0.127757	0.0547781	0.835568	0.504238	0.161989	0.0791523	1.32326	2.24844	2.20557	2.08101	1.98706	1.99159	1.99466	2.36948	2.42565	2.47495		2.16993	2.14111
2.95238	3.07017	3.07855	3.03852	3.16026	3.22221	3.01136	2.94074	2.92723		2.97739	2.91887	2.76742	2.85957	2.99182	3.14381	3.3066	3.42576	3.00413	0.844148	1.51675	1.28012	1.06342	0.878715	0.82561	1.30705	1.05895	0.848192		0.839315	0.474655	0.140298	0.0860027	0.848127	0.49897	0.118885	0.0707341	1.31774	2.27563	2.21363	2.08298	1.99237	1.9994	2.00839	2.3696	2.43733	2.4716		2.19809	2.14401
3.02249	3.12798	3.08899	3.11899	3.25349	3.31448	3.08298	3.00448	2.9795		3.04898	2.955	2.76752	2.82251	3.05749	3.212	3.33207	3.45807	3.08449	0.806504	1.50619	1.25821	1.04945	0.875134	0.824298	1.29148	1.02058	0.813454		0.804837	0.468822	0.122717	0.0486319	0.8081	0.498961	0.172709	0.100875	1.30538	2.2375	2.22749	2.06949	1.98949	2.00148	2.00899	2.3775	2.43748	2.48049		2.1585	2.1325
3.08454	3.18062	3.15692	3.18681	3.33536	3.39239	3.13961	3.06351	3.00876		3.11054	3.02026	2.78939	2.83364	3.11603	3.28309	3.3891	3.50916	3.1455	0.797282	1.49988	1.2487	1.04183	0.87086	0.8292	1.27734	1.00856	0.79013		0.796657	0.471675	0.126515	0.0503491	0.798207	0.490599	0.133407	0.0734756	1.29654	2.23488	2.24015	2.07406	1.99013	2.02106	2.03404	2.37999	2.43904	2.44907		2.15638	2.12639
3.13084	3.28338	3.23536	3.21375	3.37155	3.43152	3.19129	3.10802	3.06524		3.15733	3.0926	2.82825	2.84757	3.16195	3.33469	3.39648	3.52116	3.23036	0.804589	1.50985	1.24905	1.05507	0.87088	0.826138	1.26451	1.01969	0.782142		0.804833	0.458445	0.150886	0.059841	0.804718	0.498045	0.138976	0.0691875	1.31071	2.26276	2.30082	2.11287	2.0003	2.02693	2.03795	2.38015	2.44165	2.45382		2.18423	2.15979
3.12119		3.284	3.21857	3.414	3.35757	3.2301	3.15361	3.11819		3.19159	3.12469	2.88655		3.2016	3.36959	3.41704	3.52801		0.820094		1.2503	1.07392	0.86329	0.8305	1.25404	1.01507	0.812827		0.798271	0.457028	0.184076		0.792839	0.484629	0.13751	0.0541741		2.25497		2.121	2.01802	2.027	2.04897	2.37852	2.44402	2.44603		2.17198	2.16048
3.17804		3.19446	3.32454	3.43831	3.38777	3.21404	3.21901	3.17412		3.23642	3.20275	2.90496	3.02323	3.2601	3.42366	3.42826	3.53107		0.81564		1.28689	1.04584	0.8595	0.827363	1.26013	0.99459	0.797188		0.789158	0.443092	0.150361	0.11158	0.784801	0.471604	0.134411	0.0493981		2.24547		2.10042	2.02804	2.02597	2.0396	2.3789	2.45338	2.45503		2.16675	2.12797
		3.30108	3.37747	3.4687	3.411		3.29918	3.25692		3.29845	3.27627	2.98386	3.11438	3.30923	3.47445	3.44709	3.536				1.32185	1.03433	0.835044	0.82635		0.986918	0.789053		0.835386	0.443328	0.143801	0.0782609	0.791314	0.479356	0.128058	0.0434928				2.12975	2.03196	2.02303	2.04558		2.44448	2.45668		2.20357	2.12503
	3.37203	3.34701	3.40194	3.48696	3.48594	3.32504	3.34844	3.33806	3.33808	3.36001	3.35042	3.07843	3.21497	3.35702	3.48098	3.45101	3.536	3.33803		1.50885	1.26033	1.03257	0.831738	0.790194	1.26508	0.991777	0.784961	0.745964	0.816616	0.44736	0.163526	0.101992	0.808043	0.454078	0.130063	0.0431874	1.30038		2.247	2.07703	2.031	2.01701	2.00355	2.37701	2.44102	2.443	2.433	2.14311	2.121
	3.39972	3.35246			3.3924	3.36272	3.32975	3.38593	3.40508		3.36041		3.19539		3.45625	3.456	3.53597	3.36249		1.52149	1.31326			0.799006	1.27591	1.02615	0.803241	0.749587		0.428977		0.086447		0.507794	0.115475	0.0410404	1.3199		2.245	2.10279			2.05463	2.383	2.42879	2.44493	2.43189		2.12901
3.36942	3.45311	3.38732				3.41621	3.38542	3.45428	3.48481	3.38958	3.46363	3.28588	3.37062	3.41335	3.47426	3.45607	3.534	3.39937	0.834161	1.53312	1.29778				1.28312	1.03452	0.831853	0.763604	0.835407	0.455492	0.127865	0.0567248	0.832232	0.456917	0.115852	0.0403507	1.32476	2.24558	2.24486	2.08805				2.38293	2.41409	2.43991	2.42381	2.17253	2.13044
3.42907	3.50014	3.44309	3.39114			3.46714	3.44517	3.50831	3.56127	3.45607	3.53222	3.40741	3.48134	3.47005	3.48514	3.459	3.534	3.45711	0.841399	1.54127	1.30886	1.04926			1.29511	1.0556	0.849258	0.785702	0.841203	0.457726	0.136516	0.0602922	0.840758	0.459045	0.11676	0.0403794	1.33246	2.27	2.23898	2.09	2.03389			2.37999	2.418	2.43595	2.416	2.195	2.14901
3.44768	3.53773	3.4688	3.43011			3.50565	3.49177	3.593	3.63602	3.47464	3.594	3.52177	3.57634	3.48568	3.52396	3.45905	3.53405	3.48672	0.849505	1.54092	1.31296	1.12955			1.30092	1.07424	0.859905	0.802769	0.852895	0.472755	0.148993	0.0607909	0.845604	0.503165	0.116455	0.0401243	1.33383	2.27115	2.23391	2.08912	2.00405			2.37807	2.41803	2.42315	2.41591	2.19616	2.15247
3.49887	3.59222	3.52859				3.55424	3.54975	3.66775	3.71177	3.523	3.66889	3.65446	3.7505	3.53684	3.52146	3.46337	3.53823	3.54043	0.855413	1.5418	1.31571				1.30117	1.07501	0.886054	0.813241	0.858858	0.458317	0.140546	0.0536216	0.850765	0.435036	0.0976865	0.0328763	1.33628	2.28154	2.22675	2.09747				2.38284	2.41991	2.43368	2.40875	2.20749	2.11386
3.57802	3.64405	3.596	3.59296			3.60706	3.62403	3.74203	3.78706	3.60801	3.74903	3.80111	3.89913	3.61502	3.54103		3.548	3.60104	0.844955	1.53092	1.30156	1.12545			1.29972	1.07667	0.896838	0.828146	0.848185	0.448864	0.113649	0.0558287	0.840774	0.433158		0.0212667	1.32441	2.26199	2.216	2.075	1.96802			2.37599	2.416	2.42	2.398	2.18599	2.10801
3.59406	3.68967	3.60115	3.55941			3.66168	3.65387	3.76688	3.84099	3.61806	3.77496	3.90576	4.02381	3.63503	3.56748		3.54963	3.64077	0.839539	1.52768	1.30002	1.12559			1.28426	1.07448	0.895045	0.833708	0.84347	0.453283	0.113705	0.0741163	0.834704	0.422088		0.0189274	1.32148	2.25361	2.21484	2.07376	1.98611			2.36688	2.4169	2.41895	2.39786	2.17961	2.11688
3.67123	3.7389	3.68567	3.66198			3.71201	3.7179	3.83222	3.9139	3.69521	3.84578	3.96259	4.08457	3.71037	3.60318			3.69785	0.818321	1.51759	1.26962	1.0793			1.27875	1.06554	0.889621	0.828486	0.819464	0.498389	0.173486	0.116467	0.816747	0.416853			1.30461	2.22493	2.20277	2.05586	1.99432			2.35791	2.41002	2.41502	2.38805	2.15093	2.10809
3.68122	3.7772	3.7142	3.6612	3.64617	3.63012	3.75519	3.75617	3.88415	3.95216	3.70421	3.87926	4.03009	4.15109	3.72621	3.65338			3.7342	0.814534	1.51308	1.26194	1.04166	0.843876	0.75193	1.27403	1.05564	0.889245	0.829964	0.816626	0.491132	0.167774	0.106548	0.811963	0.417273			1.30417	2.22195	2.19295	2.04996	2.00793	1.97794	1.97296	2.35395	2.41098	2.41599	2.38999	2.14794	2.11202
3.74383	3.83164	3.77076	3.71814	3.69631	3.66453	3.80759	3.80459	3.9256	3.99744	3.76288	3.95183	4.05642	4.17742	3.78586	3.75765			3.78865	0.810205	1.50973	1.25252	1.01696	0.821006	0.741519	1.27226	1.0552	0.884979	0.820039	0.80998	0.488692	0.154898	0.0946346	0.81017	0.503173			1.29704	2.20805	2.1788	2.03785	1.98896	1.96233	1.96235	2.3399	2.4059	2.41295	2.38604	2.13204	2.1169
3.80522	3.8792	3.82722	3.80231	3.86384	3.84747	3.85113	3.8479	3.96948	4.02953	3.82822	4.01287	4.08725	4.20821	3.84922	3.80643		3.85093	3.83717	0.809109	1.50631	1.24641	1.02982	0.831802	0.78665	1.27295	1.0498	0.878202	0.81552	0.807777	0.465117	0.130742	0.069446	0.810202	0.474749		0.15125	1.29411	2.21186	2.16368	2.02659	1.98556	1.98549	1.98722	2.33268	2.39879	2.409	2.38907	2.13484	2.11021
3.85704	3.93003	3.87903	3.85801	3.85701	3.82504	3.89905	3.88603	3.99004	4.05202	3.88003	4.05004	4.09801	4.21699	3.90104	3.86707		3.93306	3.88704	0.809084	1.50649	1.24824	1.00966	0.80889	0.736949	1.27816	1.0517	0.871488	0.812093	0.807634	0.474329	0.127404	0.0633139	0.810294	0.458151		0.135103	1.29199	2.20599	2.14999	2.009	1.967	1.96399	1.954	2.31899	2.38999	2.409	2.39201	2.128	2.11899
3.88783	3.95583	3.90284	3.87009	3.86811	3.86109	3.93674	3.91178	4.01929	4.07129	3.90784	4.08334	4.10511	4.212	3.93184	3.92898		3.98539	3.91877	0.81223	1.51059	1.24862	0.998687	0.776289	0.720219	1.27648	1.04725	0.870035	0.806277	0.810804	0.481427	0.122752	0.0501012	0.813344	0.458764		0.129395	1.29743	2.19986	2.14088	2.00488	1.96989	1.95282	1.95178	2.3139	2.38189	2.41	2.397	2.12486	2.11114
3.94816	4.0159	3.96414	3.94941	3.95004	3.94134	3.99081	3.96863	4.04079	4.09242	3.9693	4.10851	4.11316	4.212	3.99304	4.00046		4.01189	3.97495	0.818186	1.52185	1.25327	0.994374	0.793581	0.726895	1.28545	1.05549	0.863989	0.7975	0.816333	0.471016	0.123619	0.0494304	0.819574	0.462535		0.121385	1.30804	2.19002	2.13195	1.99593	1.96184	1.93998	1.93612	2.30698	2.37395	2.40991	2.39702	2.11498	2.12107
3.99716	4.05415	4.01216	4.00917	4.03626	4.0403	4.02516	3.99514	4.07405	4.11004	4.02414	4.13004	4.12001	4.212	4.03716	4.0622	3.83426	3.96489	4.01514	0.827312	1.52856	1.26455	1.00266	0.80043	0.740227	1.29204	1.05685	0.866442	0.799606	0.824929	0.463664	0.123161	0.0477537	0.828628	0.456862	0.118659	0.100696	1.31228	2.19101	2.13	1.993	1.95498	1.93899	1.941	2.30601	2.37199	2.406	2.398	2.11401	2.12402
4.04065	4.09654	4.05765	4.05777	4.10998	4.12323	4.0695	4.03348	4.08739	4.12029	4.06469	4.14229	4.12306	4.21199	4.08154	4.11902	3.90732	3.93739	4.05468	0.83902	1.54237	1.27964	1.03832	0.822806	0.753336	1.30588	1.05883	0.861626	0.803891	0.835604	0.462022	0.123507	0.0460275	0.84196	0.457734	0.104786	0.0309128	1.32875	2.19404	2.13001	1.99203	1.94999	1.93601	1.94189	2.30903	2.36999	2.40497	2.398	2.11801	2.129
4.08785	4.13601	4.10513	4.11424	4.18179	4.21289	4.10597	4.06881	4.11587	4.14158	4.11492	4.16321	4.12702	4.211	4.12092	4.19373	4.0046	4.04011	4.10399	0.844885	1.55019	1.28361	1.05119	0.8479	0.774346	1.31206	1.06091	0.862423	0.800416	0.83964	0.467852	0.12475	0.0458548	0.848573	0.482894	0.116183	0.0421475	1.33478	2.19712	2.13107	1.99395	1.94882	1.93705	1.93409	2.311	2.36898	2.40295	2.39798	2.11909	2.12888
4.12405	4.17905	4.15305	4.16707	4.25808	4.29308	4.14705	4.10304	4.15302	4.16602	4.15404	4.17202	4.128	4.211	4.16004	4.26707	4.11515	4.17214	4.14605	0.852303	1.55682	1.29127	1.06625	0.864919	0.79753	1.32089	1.06044	0.847253	0.801522	0.846023	0.466669	0.124731	0.04606	0.857633	0.506843	0.126529	0.0556326	1.34066	2.202	2.134	1.992	1.941	1.93901	1.93802	2.311	2.368	2.401	2.39701	2.123	2.12398
4.16345	4.21959	4.19559	4.22263	4.32181	4.36203	4.18945	4.13938	4.16832	4.18632	4.19045	4.19218	4.13101	4.21108	4.19656	4.32571	4.23968	4.28714	4.18845	0.855074	1.55876	1.29609	1.07683	0.880689	0.814354	1.32224	1.06359	0.850028	0.811666	0.848787	0.482665	0.125538	0.046078	0.85989	0.501296	0.134231	0.0577045	1.34354	2.20304	2.13804	1.99205	1.93699	1.94697	1.95104	2.31104	2.37001	2.40408	2.40508	2.12704	2.10995
4.19713	4.26297	4.2392	4.26922	4.38134	4.43761	4.22338	4.16808	4.19174	4.20964	4.22406	4.20539	4.13207	4.217	4.23801	4.37822	4.36267	4.44416	4.22229	0.853678	1.55751	1.29618	1.08681	0.900198	0.831428	1.32092	1.06099	0.852149	0.817255	0.847673	0.48811	0.125427	0.046653	0.858224	0.503838	0.145093	0.0539162	1.34218	2.20595	2.14118	1.99616	1.936	1.94512	1.95421	2.31395	2.37105	2.41007	2.41102	2.12998	2.10595
4.24513	4.3042	4.29015	4.3212	4.43824	4.50623	4.28218	4.21415	4.22318	4.23714	4.26913	4.22208	4.13501	4.217	4.28114	4.43019	4.4764	4.57843	4.27715	0.84466	1.5567	1.28895	1.08473	0.908188	0.842825	1.30867	1.05631	0.856299	0.822514	0.839726	0.492356	0.127413	0.0467791	0.848603	0.503253	0.145658	0.062281	1.33888	2.204	2.14903	2.003	1.936	1.94999	1.96303	2.31199	2.37301	2.41298	2.41201	2.129	2.104
4.28064	4.35665	4.33068	4.37464	4.50181	4.56779	4.33068	4.25369	4.2713		4.30464	4.24345	4.13815	4.216	4.31965	4.48075	4.58211	4.69418	4.31672	0.833945	1.54628	1.2853	1.08524	0.915664	0.849353	1.29904	1.04941	0.842906		0.83074	0.491267	0.1284	0.0465481	0.83591	0.482706	0.147918	0.0733319	1.33152	2.20293	2.15608	2.00405	1.93607	1.94705	1.97007	2.31001	2.37507	2.40819		2.12791	2.10391
4.3279	4.40483	4.381	4.42207	4.56202	4.62607	4.38114	4.30516	4.29407		4.35188	4.27663	4.14907	4.216	4.36795	4.53621	4.66414	4.78116	4.37009	0.822455	1.53987	1.27903	1.0761	0.913692	0.848774	1.28765	1.04553	0.848107		0.821075	0.492924	0.134173	0.0471509	0.823345	0.471921	0.153715	0.0880531	1.32049	2.19795	2.16228	2.00825	1.94123	1.95114	1.97507	2.31119	2.38009	2.42207		2.12095	2.09693
4.36607	4.44007	4.42306	4.46706	4.60505	4.67105	4.42906	4.35406	4.33906		4.38907	4.30306	4.15202	4.21601	4.40807	4.58706	4.71204	4.83004	4.41606	0.813821	1.53522	1.27258	1.07383	0.910804	0.846409	1.27682	1.03275	0.834908		0.812831	0.480853	0.13305	0.0476095	0.81428	0.459346	0.157685	0.0898538	1.31601	2.196	2.17402	2.01901	1.95101	1.95701	1.978	2.31902	2.384	2.42499		2.119	2.094
4.42672	4.49566	4.4757	4.51267	4.64267	4.71547	4.4765	4.40767	4.39281		4.44973	4.35078	4.16545	4.22226	4.46666	4.63667	4.74719	4.86414	4.46363	0.806128	1.53244	1.26764	1.07235	0.905556	0.837518	1.26896	1.02441	0.82504		0.805568	0.459043	0.133324	0.0472437	0.806469	0.463991	0.145164	0.0765925	1.31291	2.1971	2.19122	2.02621	1.95707	1.96301	1.98099	2.33233	2.38511	2.41428		2.11717	2.09703
4.47915	4.54418	4.52718	4.56206	4.69148	4.74969	4.51327	4.45727	4.45224		4.50334	4.40887	4.19883	4.24158	4.51518	4.68594	4.76141	4.87439	4.51027	0.803902	1.53081	1.26424	1.06031	0.89117	0.824857	1.26618	1.00319	0.803614		0.803342	0.45004	0.134284	0.0490928	0.80431	0.46843	0.141836	0.071607	1.31308	2.20428	2.20732	2.04125	1.96205	1.964	1.97984	2.35621	2.39316	2.43407		2.12918	2.09895
4.52821	4.59416	4.57714	4.60712	4.71212	4.77906	4.56713	4.51119	4.50521		4.56021	4.48832	4.23424	4.26616	4.56521	4.72614	4.77904	4.89101	4.56416	0.806539	1.5319	1.26544	1.05552	0.871681	0.812015	1.26963	1.0073	0.80719		0.805972	0.454369	0.132466	0.0556544	0.806867	0.472696	0.139576	0.0651157	1.3152	2.21599	2.22104	2.05201	1.96402	1.964	1.97297	2.36503	2.40001	2.437		2.13698	2.09699
4.5887	4.64052	4.61758	4.64151	4.74717	4.79611	4.60562	4.56479	4.5651	4.57804	4.61865	4.57804	4.30402	4.31204	4.62469	4.76519	4.7891	4.89406	4.60959	0.812045	1.53442	1.26962	1.05855	0.874493	0.807858	1.2698	1.01079	0.809918	0.745551	0.812107	0.473937	0.168	0.0794054	0.811579	0.479935	0.143965	0.0637845	1.32146	2.21306	2.23111	2.05601	1.97008	1.96304	1.96386	2.37407	2.40403	2.43597	2.43193	2.13207	2.09504
4.64001	4.6791	4.65992	4.67873	4.75969	4.80425	4.65098	4.62228	4.64565	4.65379	4.6661	4.65347	4.37883	4.38836	4.67494	4.77962	4.79607	4.89807	4.65287	0.818408	1.53986	1.27678	1.05869	0.864708	0.806243	1.27581	1.0124	0.809997	0.752916	0.819333	0.477716	0.174405	0.083746	0.816791	0.477405	0.138493	0.0554325	1.32852	2.21714	2.23921	2.05709	1.97607	1.96568	1.95384	2.37907	2.40598	2.43384	2.42682	2.13711	2.09784
4.68304	4.72604	4.69904	4.71004	4.78901	4.81501	4.69305	4.67705	4.71607	4.73008	4.71304	4.71607	4.4571	4.48912	4.71504	4.80602	4.799	4.901	4.69004	0.830699	1.55119	1.28821	1.06418	0.864187	0.80296	1.28489	1.02108	0.81843	0.758747	0.83314	0.465154	0.14431	0.0694839	0.827517	0.475049	0.134766	0.0512669	1.34031	2.22299	2.248	2.061	1.979	1.952	1.94699	2.382	2.405	2.427	2.41899	2.14199	2.091
4.72355	4.76562	4.74144	4.74529	4.80322	4.82721	4.74654	4.72966	4.78297	4.80913	4.74959	4.78804	4.55762	4.61283	4.75955	4.82122	4.803	4.9017	4.73454	0.839826	1.55886	1.29723	1.06766	0.861001	0.803216	1.29696	1.03932	0.838852	0.765694	0.843649	0.469436	0.134266	0.0633514	0.83449	0.474251	0.130707	0.0481793	1.34956	2.21706	2.24899	2.06104	1.978	1.95093	1.93889	2.38201	2.40507	2.42601	2.41007	2.13404	2.09504
4.76402	4.81097	4.77404	4.76691	4.81951	4.84235	4.78609	4.77821	4.85346	4.89169	4.79288	4.8636	4.67616	4.74609	4.80018	4.83756	4.80314	4.88	4.77414	0.851786	1.5693	1.30669	1.07075	0.860432	0.803783	1.30891	1.05234	0.856618	0.781538	0.85585	0.47987	0.120431	0.0569151	0.846115	0.470064	0.130468	0.0438242	1.35824	2.22091	2.248	2.06391	1.97802	1.94581	1.93088	2.38312	2.41	2.427	2.41491	2.13695	2.09795
4.80714	4.85218	4.81813	4.80509	4.84108	4.85708	4.83218	4.82918	4.91523	4.96326	4.83015	4.93126	4.80946	4.87646	4.85013	4.86107	4.80905	4.88001	4.82215	0.858341	1.57251	1.31379	1.0706	0.863903	0.80852	1.31803	1.07077	0.878868	0.804638	0.860884	0.480337	0.119624	0.0520599	0.853917	0.471354	0.128258	0.0427397	1.36259	2.217	2.24798	2.06001	1.979	1.93799	1.926	2.38798	2.41003	2.427	2.41098	2.135	2.09597
4.84663	4.90061	4.85368	4.82954	4.86431	4.87829	4.88048	4.87872	4.9799	5.03499	4.87253	5.00276	4.93673	5.00507	4.88567	4.87916	4.82471	4.88353	4.86467	0.858509	1.57803	1.31504	1.07385	0.864626	0.808565	1.32274	1.07466	0.889249	0.820718	0.861948	0.490509	0.115263	0.0465774	0.85317	0.42879	0.12449	0.0422178	1.3632	2.21799	2.24299	2.06201	1.9779	1.93395	1.92585	2.38303	2.41904	2.42699	2.40496	2.13501	2.08703
4.90491	4.96488	4.93241	4.88933	4.9053	4.91474	4.94153	4.9564	5.08831	5.13539	4.93145	5.08691	5.12493	5.22552	4.94884	4.89627			4.92835	0.841631	1.54289	1.29587	1.0553	0.851828	0.795041	1.2944	1.06045	0.882544	0.829381	0.845507	0.50054	0.131971	0.0621365	0.836833	0.415989			1.33653	2.20249	2.22795	2.05751	1.968	1.91941	1.90697	2.37343	2.41252	2.41544	2.39345	2.12348	2.08751
4.95655	5.01905	4.98305	4.93455	4.94304	4.94305	4.99807	5.01605	5.12861	5.2021	4.98505	5.13856	5.22762	5.34563	4.99755	4.95904			4.97957	0.831824	1.53401	1.28606	1.03867	0.836171	0.78204	1.28598	1.06472	0.88167	0.830929	0.833917	0.508091	0.139562	0.0739424	0.82888	0.483276			1.32388	2.2035	2.223	2.05499	1.9645	1.91401	1.907	2.3665	2.41499	2.41101	2.38949	2.124	2.08701
4.99061	5.05467	5.01715	4.97007	4.96508	4.97041	5.04153	5.05218	5.19273	5.26234	5.01808	5.17727	5.30405	5.42805	5.03164	4.98468			5.02303	0.82451	1.52857	1.27585	1.03349	0.831341	0.779309	1.27754	1.05327	0.888467	0.830557	0.826179	0.503492	0.161237	0.0987999	0.821879	0.481705			1.31871	2.20496	2.21996	2.05152	1.96748	1.91741	1.90749	2.3645	2.41202	2.41542	2.3846	2.12397	2.09349
5.04281	5.10836	5.0713	5.01443	5.00483	4.99831	5.09246	5.10585	5.24089	5.30896	5.06782	5.2439	5.37587	5.50779	5.08533	5.01067	4.87069	4.99158	5.07091	0.815719	1.52045	1.26338	1.02223	0.821637	0.772702	1.26412	1.04141	0.873709	0.821675	0.818724	0.477449	0.149412	0.0989493	0.812288	0.438344	0.13772	0.103319	1.31178	2.203	2.21242	2.04697	1.96952	1.91749	1.90749	2.35989	2.40951	2.41456	2.38748	2.12249	2.10504
5.07868	5.14568	5.10618	5.05766	5.03618	5.02866	5.13817	5.13666	5.27361	5.34112	5.09669	5.28268	5.4091	5.53655	5.12418	5.10512	5.1361	5.0161	5.11317	0.810663	1.51307	1.2581	1.01374	0.812388	0.759439	1.26043	1.0376	0.871258	0.821041	0.814332	0.470394	0.144397	0.0906273	0.806678	0.501876	0.16668	0.110086	1.30406	2.20749	2.20346	2.04248	1.9695	1.91801	1.91	2.35048	2.40848	2.419	2.3925	2.12749	2.11851
5.14373	5.21456	5.17166	5.11827	5.10267	5.08969	5.19974	5.19759	5.31287	5.38475	5.16611	5.34761	5.44378	5.55725	5.18776	5.16003	5.17138	5.04451	5.17669	0.806579	1.50965	1.25255	1.01001	0.81011	0.750388	1.26107	1.03417	0.853578	0.810764	0.808321	0.463058	0.136553	0.0719102	0.804619	0.504769	0.165102	0.123075	1.30066	2.20454	2.18714	2.03748	1.97146	1.92147	1.90854	2.34204	2.39957	2.41898	2.39304	2.12254	2.1196
5.18847	5.24802	5.20552	5.16446	5.14556	5.13907	5.23788	5.225	5.34183	5.40921	5.204	5.39294	5.4546	5.55105	5.23238	5.22052	5.20734	5.08194	5.21192	0.808014	1.5108	1.24957	1.00457	0.798024	0.742337	1.2621	1.03318	0.85387	0.798275	0.808273	0.487241	0.136225	0.0679531	0.807503	0.495991	0.159332	0.135177	1.30062	2.20594	2.18041	2.0319	1.97096	1.92252	1.91202	2.33847	2.39996	2.4205	2.40296	2.12643	2.12303
5.24861	5.3111	5.26311	5.22711	5.21813	5.21112	5.29509	5.28158	5.38455	5.43055	5.26361	5.44158	5.46703	5.55151	5.28861	5.30417	5.24055	5.12206	5.27509	0.814364	1.51179	1.24763	1.00401	0.801202	0.741364	1.26968	1.02786	0.839193	0.786073	0.812937	0.470518	0.133029	0.0662874	0.81539	0.512203	0.161211	0.146521	1.30037	2.19901	2.16999	2.02399	1.969	1.92401	1.91752	2.33099	2.396	2.41901	2.4045	2.1205	2.12351
5.30756	5.36667	5.32406	5.29019	5.28971	5.27979	5.3472	5.32425	5.40882	5.45473	5.32604	5.48507	5.48235	5.55397	5.34812	5.37948	5.2722	5.1717	5.32923	0.812794	1.51534	1.24977	0.9995	0.79341	0.734464	1.27715	1.02448	0.828125	0.774819	0.812411	0.468946	0.130097	0.0620037	0.812676	0.495802	0.153223	0.147463	1.30228	2.20249	2.16103	2.02005	1.96995	1.92953	1.92598	2.32554	2.39453	2.42395	2.40461	2.123	2.12594
5.3335	5.39493	5.34853	5.32515	5.34964	5.34968	5.36751	5.34444	5.41773	5.44667	5.35206	5.49424	5.48605	5.55501	5.3769	5.40779	5.13731	5.26169	5.35548	0.817338	1.51876	1.25611	1.00163	0.793026	0.740445	1.28358	1.02975	0.829279	0.768477	0.816032	0.468038	0.128277	0.0584908	0.818142	0.436341	0.143838	0.105694	1.30995	2.20503	2.15948	2.02097	1.96996	1.94397	1.94007	2.328	2.39498	2.42849	2.41549	2.12504	2.12961
5.38114	5.44413	5.39166	5.38867	5.41771	5.42023	5.41811	5.38061	5.43305	5.45754	5.39965	5.49907	5.49001	5.559	5.42213	5.48313	5.24164	5.35907	5.40012	0.830333	1.5258	1.26866	1.02008	0.805499	0.750325	1.29798	1.03896	0.834458	0.78804	0.827764	0.470152	0.127543	0.0526975	0.831905	0.500916	0.16999	0.13194	1.32345	2.20952	2.16301	2.023	1.96951	1.95202	1.95452	2.331	2.3945	2.4325	2.4225	2.13102	2.15554
5.42986	5.48936	5.44727	5.44736	5.49088	5.50033	5.45936	5.41691	5.45153	5.4715	5.45182	5.51458	5.493	5.559	5.46645	5.52947	5.29528	5.37646	5.4424	0.834579	1.53023	1.27615	1.02634	0.814328	0.757195	1.30573	1.04241	0.832034	0.786968	0.829611	0.456874	0.126558	0.0520351	0.83823	0.471951	0.15397	0.0964657	1.32811	2.21663	2.16456	2.02302	1.97393	1.96043	1.96095	2.33056	2.395	2.43006	2.42159	2.13764	2.15525
5.48765	5.53481	5.51465	5.5242	5.59465	5.62351	5.50572	5.46018	5.4867	5.49676	5.51754	5.58923	5.50047	5.55747	5.51917	5.61118	5.42504	5.46844	5.50018	0.843474	1.53703	1.28472	1.04344	0.839493	0.778361	1.31207	1.04695	0.829468	0.783836	0.835888	0.534391	0.127007	0.0516319	0.849707	0.474956	0.131951	0.0494015	1.33028	2.24435	2.17012	2.03193	1.97648	1.95815	1.95325	2.33201	2.39209	2.43195	2.41903	2.16482	2.12333
5.51612	5.58212	5.55014	5.57114	5.64822	5.68728	5.54611	5.47912	5.48711	5.51406	5.55211	5.58	5.503	5.575	5.55211	5.66419	5.59129	5.71815	5.52915	0.854246	1.53009	1.28575	1.07051	0.863402	0.793032	1.30615	1.04118	0.829812	0.791358	0.846723	0.530422	0.134496	0.0560339	0.863952	0.469788	0.136517	0.0969542	1.31495	2.23795	2.16002	2.03998	1.986	1.97002	1.972	2.32002	2.386	2.43203	2.42801	2.16494	2.13198
5.56698	5.63592	5.61078	5.63178	5.74603	5.80954	5.596	5.52998	5.53307	5.53949	5.602	5.57902	5.50496	5.57304	5.60003	5.74536	5.71942	5.7827	5.59468	0.843693	1.53082	1.28504	1.05179	0.859861	0.798049	1.29857	1.04651	0.839446	0.808093	0.839319	0.470438	0.132588	0.0577161	0.847354	0.486376	0.14395	0.0639646	1.32469	2.21643	2.17078	2.02922	1.98796	1.97882	1.97396	2.3298	2.38502	2.4467	2.43388	2.14049	2.1222
				5.6369								5.49806	5.56407				5.7473						0.924884								0.13621	0.06023				0.227157						2.04943
												5.49802	5.56906		5.85915	5.93019	6.05619														0.128143	0.0525329		0.47556	0.158798	0.0873493
												5.51274	5.6083		5.9543	6.05084	6.17979														0.104749	0.0671579		0.44373	0.138543	0.0804929
							5.70599					5.54773	5.5961	5.74448	5.97485	6.14329	6.25046									1.01148					0.135266	0.0558315	0.830263	0.457705	0.117642	0.0811935									2.40986
							5.76113					5.54311	5.59505	5.79712	6.00913	6.12311	6.25108									1.0076					0.170409	0.0592654	0.829579	0.452909	0.154346	0.0875081									2.415
		5.90472					5.81883					5.59103	5.61657	5.85189	6.06782	6.17005	6.28727				1.31144					1.01032					0.205354	0.0928323	0.846714	0.479101	0.108006	0.059966				2.15104					2.415
	5.97554	5.95561				5.93168	5.88946					5.69718	5.81942		6.11961	6.17795	6.29197	5.93956		1.49453	1.30572				1.26951	1.00906					0.175716	0.131782		0.46931	0.110215	0.0588345	1.28477		2.24989	2.12619				2.39585	2.42591
	6.01511	5.97613	5.99414			5.9671	5.93012			5.98113				5.97712	6.14606	6.18601	6.29199	5.98209		1.49956	1.29993	1.1093			1.25921	0.985352			0.812254				0.828676	0.447976	0.123877	0.0560484	1.3012		2.26303	2.12395	2.03597			2.41101	2.43102			2.27679
6.00888	6.06807	6.04184	6.06181			6.01712	5.987			6.04389	6.01695	5.74076	5.74587	6.03793	6.17745	6.18993	6.28807	6.02426	0.830418	1.50662	1.27528	1.06566			1.26241	0.996287			0.833643	0.449759	0.14698	0.0565935	0.826616	0.480055	0.132144	0.0552638	1.30876	2.24882	2.27872	2.09943	2.02322			2.4169	2.43984			2.17578	2.13447
6.0397	6.11849	6.05983				6.06749	6.04838	6.07623		6.07074	6.09223	5.81425	5.83804	6.07266	6.18097	6.19	6.28503	6.05569	0.838172	1.51186	1.2859				1.2705	1.0147	0.810415		0.835643	0.456115	0.152778	0.0726635	0.839953	0.481056	0.134072	0.0555074	1.3183	2.30837	2.28197	2.10791				2.41997	2.44693	2.47001		2.2324	2.16962
6.09713	6.1671	6.1251				6.12411	6.11313	6.16019	6.1832	6.12713	6.17317	5.9293	5.96432	6.12913	6.21103	6.19301	6.281	6.11811	0.843158	1.52516	1.28705				1.27325	1.02326	0.820962	0.74945	0.846999	0.469833	0.13999	0.0603841	0.838438	0.47949	0.133529	0.0564478	1.32403	2.26699	2.278	2.103				2.421	2.44201	2.46698	2.453	2.19099	2.13901
6.14995	6.20818	6.16913				6.17107	6.16889	6.23943	6.26831	6.18093	6.24556	6.05451	6.09932	6.18587	6.22571	6.19692	6.28002	6.16507	0.850896	1.53313	1.29039				1.28378	1.03763	0.838914	0.770375	0.854883	0.475439	0.135676	0.0578993	0.845853	0.470861	0.132932	0.0512825	1.32965	2.2621	2.27996	2.10398				2.421	2.44592	2.46014	2.45202	2.1861	2.14194
6.15993	6.25268	6.18787				6.21568	6.2117	6.30057	6.34049	6.18498	6.29167	6.16422	6.21716	6.19991	6.22997	6.197	6.27404	6.19678	0.854465	1.54037	1.29831				1.28994	1.05763	0.866313	0.798399	0.856976	0.4865	0.139601	0.0629031	0.851133	0.468953	0.13298	0.0570273	1.34034	2.25902	2.27702	2.10499				2.42497	2.44401	2.46298	2.45498	2.18501	2.13902
6.21211	6.28713	6.23511	6.18814	6.21813	6.23113	6.26012	6.27211	6.37511	6.41917	6.23011	6.36315	6.29627	6.4182	6.25411	6.24504	6.20203	6.27801	6.24611	0.861625	1.5402	1.30505	1.08544	0.882357	0.800834	1.30022	1.06425	0.878908	0.815567	0.864077	0.495119	0.162888	0.124517	0.857405	0.455456	0.132475	0.0500127	1.34093	2.25801	2.274	2.098	2.03097	2.00498	2.02196	2.42299	2.44701	2.466	2.45	2.18501	2.132
6.25819	6.34105	6.28021	6.24992	6.27402	6.28702	6.31012	6.31721	6.42021	6.49074	6.27914	6.42786	6.41099	6.5035	6.30019	6.26269	6.21576	6.28291	6.29121	0.855242	1.54517	1.30026	1.07183	0.868208	0.794	1.29939	1.08843	0.903784	0.83554	0.858311	0.494874	0.127805	0.0460466	0.850865	0.43666	0.121955	0.0468947	1.33424	2.26095	2.27203	2.09898	2.02019	1.99812	2.00529	2.41809	2.45093	2.46698	2.44902	2.18795	2.13003
6.29562	6.37269	6.3196	6.26585	6.27995	6.28404	6.34565				6.31564	6.4775	6.52386	6.63665	6.33466	6.28181		6.37011	6.32961	0.85225	1.53937	1.29336	1.06836	0.865782	0.789792	1.3008				0.855706	0.488307	0.139821	0.0616461	0.847721	0.434707		0.0882657	1.33444	2.25704	2.26903	2.10098	2.02198	1.99305	1.98223	2.41899				2.18107	2.13297
6.33515	6.4351	6.35815	6.27422	6.27822	6.2622	6.40011	6.40515	6.53117	6.63715	6.35016	6.51316	6.63019	6.75221	6.38813	6.3151		6.33229	6.38213	0.839712	1.52706	1.28689	1.06032	0.858208	0.778725	1.2885	1.08168	0.910648	0.835883	0.842821	0.495264	0.150716	0.0846598	0.835952	0.428353		0.0284526	1.32348	2.25998	2.26499	2.10098	2.027	1.99699	2.00197	2.41301	2.46101	2.46201	2.43798	2.18798	2.14301
6.39087	6.47421	6.41681	6.35928	6.3623	6.33748	6.44117	6.46381	6.59667	6.69385	6.41273	6.57279	6.70058	6.83238	6.43701	6.35323		6.44374	6.43101	0.832829	1.51953	1.27027	1.04387	0.842449	0.76538	1.28616	1.07393	0.905975	0.844672	0.835743	0.49281	0.175557	0.122494	0.829187	0.444778		0.131837	1.3134	2.25314	2.2601	2.09316	2.02602	1.99308	1.99024	2.41496	2.46394	2.4669	2.43212	2.18016	2.14692
6.42574	6.5276	6.45472	6.38085	6.34911	6.32908	6.4946	6.51164	6.65953	6.74462	6.4398	6.64347	6.78437	6.91935	6.47571	6.36889		6.48967	6.47864	0.827678	1.511	1.26325	1.02873	0.832632	0.764812	1.27629	1.05205	0.897563	0.840037	0.830618	0.43376	0.142208	0.122188	0.824167	0.433062		0.121197	1.30731	2.25002	2.25206	2.08903	2.02302	1.99002	1.98206	2.40607	2.45705	2.46303	2.43398	2.17603	2.15792
6.48213	6.5761	6.50212	6.43613	6.38915	6.36615	6.5441	6.56409	6.6991	6.78406	6.49913	6.70109	6.82102	6.93702	6.53212	6.49113		6.54213	6.52808	0.8239	1.50401	1.25658	1.0121	0.820731	0.756777	1.2752	1.04143	0.877609	0.833431	0.824438	0.427163	0.129713	0.104255	0.822822	0.524181		0.225139	1.30223	2.251	2.23698	2.08198	2.02098	1.98199	1.97798	2.39798	2.449	2.46498	2.43601	2.17599	2.16799
6.54095	6.62022	6.55702	6.49299	6.45483	6.43183	6.58625	6.60232	6.74322	6.81249	6.55697	6.7403	6.82788	6.94683	6.58408	6.54701			6.56534	0.823929	1.5049	1.25315	1.00665	0.812467	0.750865	1.27375	1.04104	0.881422	0.82948	0.823428	0.459593	0.139889	0.070952	0.823881	0.524504			1.30233	2.251	2.22717	2.07316	2.01412	1.9761	1.96916	2.38916	2.44802	2.45517	2.44091	2.17207	2.1621
6.59359	6.67557	6.60761	6.55155	6.51255	6.48856	6.63859	6.64765	6.76682	6.83185	6.61356	6.79656	6.8538	6.96784	6.63659	6.59959		6.6397	6.62553	0.820388	1.50582	1.24785	1.00502	0.810663	0.746632	1.27483	1.0396	0.864067	0.815966	0.819501	0.458076	0.130962	0.0551398	0.820804	0.505986		0.164133	1.30098	2.25001	2.21013	2.06506	2.01102	1.97699	1.96999	2.38106	2.43808	2.46195	2.44596	2.17299	2.16299
6.6421	6.7221	6.65512	6.60415	6.57219	6.55319	6.67512	6.67012	6.78407	6.84404	6.6641	6.83405	6.86202	6.97099	6.6821	6.6552		6.69521	6.66611	0.826293	1.50877	1.25125	1.00702	0.809971	0.744645	1.29209	1.04308	0.86438	0.810953	0.82715	0.463947	0.127121	0.0479273	0.824895	0.465769		0.129534	1.30221	2.24899	2.20299	2.05999	2.01	1.977	1.972	2.37898	2.42899	2.46	2.449	2.17199	2.15901
6.68611	6.76513	6.70793	6.6687	6.65434	6.63534	6.72597	6.72391	6.81537	6.86066	6.71007	6.85557	6.87278	6.96806	6.72807	6.74224		6.78518	6.71501	0.827476	1.51357	1.25213	1.0066	0.805971	0.742395	1.29281	1.03765	0.851079	0.790189	0.827101	0.462695	0.123101	0.0467635	0.827223	0.461153		0.131324	1.30551	2.24508	2.19712	2.05412	2.01	1.97602	1.972	2.37214	2.42606	2.46098	2.45096	2.16808	2.16292
6.73367	6.80572	6.74971	6.72859	6.73246	6.73034	6.7558	6.74883	6.81997	6.86597	6.75966	6.87487	6.87399	6.96701	6.77369	6.79961			6.75671	0.833418	1.51953	1.26131	1.0125	0.80868	0.739232	1.30237	1.04804	0.853253	0.787655	0.831737	0.466334	0.122802	0.0456278	0.834082	0.473115			1.31305	2.24103	2.19203	2.05201	2.00603	1.97699	1.97101	2.37399	2.426	2.46299	2.45299	2.16701	2.16697
6.77711	6.85509	6.79113	6.78115	6.81118	6.81821	6.80609	6.78408	6.83804	6.87303	6.80111	6.88806	6.876	6.96698	6.8151	6.86217		6.80186	6.79812	0.839682	1.5296	1.272	1.03076	0.825853	0.755198	1.31142	1.04761	0.848682	0.783927	0.836806	0.46177	0.124286	0.0444848	0.841646	0.464836		0.0911114	1.32272	2.24201	2.194	2.05001	2.00799	1.98102	1.98002	2.369	2.42599	2.465	2.45401	2.16501	2.18803
6.81926	6.88939	6.83915	6.838	6.87881	6.89563	6.84039	6.81348	6.85176	6.88479	6.84326	6.90864	6.87502	6.96012	6.85333	6.92588		6.7509	6.8432	0.847728	1.53741	1.28426	1.04348	0.838153	0.769065	1.31221	1.05079	0.849299	0.782741	0.842784	0.457938	0.119023	0.0425836	0.851319	0.47449		0.043628	1.33159	2.24691	2.194	2.05295	2.00407	1.98886	1.98688	2.369	2.42403	2.46402	2.45793	2.16991	2.19881
6.85662	6.93651	6.88255	6.88947	6.9562	6.98606	6.8885	6.84171	6.86981	6.89292	6.88062	6.9189	6.87599	6.96	6.8916	6.99231	6.81909	6.86479	6.88259	0.853184	1.54461	1.29227	1.05483	0.853056	0.78355	1.31282	1.05003	0.847628	0.800394	0.847373	0.456603	0.119771	0.0426885	0.857675	0.505635	0.132882	0.0537647	1.33754	2.25294	2.19697	2.05399	1.99905	1.98999	1.98799	2.36504	2.42202	2.46598	2.46196	2.17594	2.19603
6.8901	6.9731	6.92511	6.94013	7.02416	7.06121	6.92111	6.87408	6.89108	6.90805	6.9151	6.93403	6.88301	6.96001	6.92511	7.04913	6.93827	6.99327	6.92409	0.857946	1.5507	1.29705	1.07773	0.873043	0.802623	1.31252	1.05065	0.847548	0.816577	0.852576	0.458849	0.119853	0.0429712	0.861745	0.489738	0.130453	0.0557395	1.3428	2.26	2.20101	2.05501	2.002	1.99401	1.99999	2.369	2.42601	2.46601	2.46502	2.18299	2.17697
6.93215	7.01515	6.97303	6.9949	7.09066	7.14923	6.96903	6.90635	6.92629	6.93055	6.95813	6.94772	6.88594	6.96392	6.96911	7.10488	7.05171	7.10475	6.96321	0.856078	1.55013	1.2974	1.08206	0.886911	0.820686	1.30873	1.04643	0.842639	0.807101	0.850845	0.46679	0.121036	0.0434798	0.85978	0.501346	0.135714	0.0555341	1.34444	2.26098	2.20492	2.05794	2.002	1.99792	1.99706	2.369	2.42992	2.46894	2.47186	2.18006	2.16622
6.9727	7.0557	7.01767	7.04364	7.16842	7.22841	7.00871	6.94273	6.95082	6.95879	7.00366	6.96487	6.88898	6.964	7.00771	7.16456	7.1721	7.27076	7.00271	0.847157	1.54733	1.29504	1.0841	0.896271	0.835292	1.30353	1.04289	0.839017	0.813708	0.843158	0.474582	0.122509	0.046656	0.849964	0.499655	0.134689	0.0526121	1.3397	2.25604	2.20996	2.06495	2.002	1.99899	2.00196	2.37098	2.43298	2.469	2.47299	2.18	2.16501
7.01509	7.10311	7.0641	7.09012	7.22814	7.30014	7.04809	6.97809	6.9641		7.04309	6.98905	6.89301	6.96401	7.0461	7.21411	7.29222	7.39626	7.05209	0.841466	1.54194	1.28875	1.08378	0.916364	0.849876	1.30102	1.04136	0.838617		0.839249	0.484733	0.125056	0.0464404	0.842612	0.484876	0.138791	0.059424	1.33486	2.257	2.21702	2.06502	2.00499	1.999	2.00801	2.38103	2.43301	2.46503		2.183	2.164
7.05529	7.15116	7.11019	7.14405	7.28991	7.36093	7.08633	7.02026	7.00921		7.08133	7.00964	6.89595	6.96793	7.08924	7.26216	7.39028	7.51098	7.09426	0.835004	1.53377	1.28303	1.08382	0.922817	0.857015	1.3026	1.04782	0.846403		0.834395	0.481674	0.127566	0.0465972	0.834561	0.47409	0.139429	0.074672	1.32637	2.25503	2.22683	2.07188	2.00205	1.99998	2.01095	2.39279	2.43693	2.47876		2.18202	2.16498
7.0966	7.20251	7.15061	7.1856	7.33953	7.41845	7.14048	7.06754	7.04466		7.12557	7.0407	6.90293	6.96701	7.1306	7.31053	7.45934	7.57836	7.14848	0.827057	1.52854	1.27777	1.07788	0.926436	0.861963	1.29348	1.03103	0.830824		0.827279	0.471697	0.12963	0.0469169	0.826062	0.473474	0.142352	0.104887	1.31956	2.25302	2.23492	2.07695	2.01091	2	2.01496	2.39795	2.44393	2.479		2.17903	2.16302
7.14913	7.24212	7.20711	7.24107	7.38509	7.46508	7.19212	7.12212	7.10912		7.18113	7.09212	6.91305	6.97003	7.18013	7.36811	7.48603	7.59303	7.19412	0.819702	1.52401	1.27191	1.07287	0.915758	0.85859	1.28712	1.02479	0.820714		0.820823	0.469304	0.129169	0.0484182	0.818221	0.470981	0.137455	0.0764369	1.31385	2.25202	2.24803	2.08802	2.01901	2.005	2.019	2.40601	2.448	2.47301		2.17601	2.161
7.20293	7.29396	7.25406	7.26943	7.42226	7.49932	7.242	7.17396	7.159		7.23394	7.14396	6.93457	6.98275	7.23393	7.4131	7.50071	7.60673	7.24302	0.816484	1.52162	1.26572	1.06736	0.918907	0.854453	1.28315	1.02066	0.818328		0.817879	0.462398	0.124435	0.0476552	0.814622	0.467009	0.135538	0.0667339	1.3139	2.25984	2.25977	2.0978	2.0239	2.00696	2.019	2.41188	2.44996	2.47888		2.1809	2.16198
7.26055	7.34461	7.30659	7.32754	7.45772	7.53175	7.28765	7.23453	7.22846		7.29155	7.2075	6.97369	6.99689	7.29056	7.46261	7.52481	7.63081	7.29162	0.81515	1.52084	1.26677	1.06694	0.902213	0.842455	1.28126	1.0227	0.817923		0.816977	0.458738	0.134321	0.0564402	0.812873	0.471176	0.124656	0.0508049	1.31434	2.26298	2.27587	2.10693	2.03094	2.007	2.01999	2.42192	2.45198	2.47801		2.18398	2.16398
7.31511	7.38411	7.3471	7.36409	7.48007	7.55203	7.34211	7.28913	7.2931		7.34511	7.2672	6.99421	7.03811	7.34511	7.50406	7.53902	7.631	7.34109	0.815644	1.5201	1.26757	1.06912	0.888595	0.829155	1.27352	1.01672	0.811017		0.817434	0.433604	0.129861	0.05263	0.813373	0.472731	0.121562	0.0480383	1.31723	2.26802	2.28602	2.114	2.028	2.011	2.01698	2.42701	2.457	2.48004		2.18902	2.16099
7.36318	7.4312	7.3883	7.40235	7.51147	7.56282	7.38723	7.34407	7.33627		7.39318	7.35157	7.08152	7.08225	7.39122	7.53055	7.54588	7.631	7.37837	0.821451	1.52457	1.27436	1.06639	0.882376	0.818855	1.27216	1.0202	0.818208		0.823497	0.460268	0.155505	0.0693955	0.81867	0.473232	0.126713	0.0473222	1.32151	2.27783	2.29583	2.11498	2.02997	2.01198	2.01012	2.43093	2.457	2.4977		2.19687	2.15707
7.40359	7.47555	7.42365	7.42973	7.5219	7.56597	7.43056	7.39449	7.41619		7.43063	7.44308	7.1612	7.16318	7.43456	7.55575	7.54897	7.63001	7.42156	0.829004	1.53442	1.28331	1.06589	0.874668	0.811602	1.28218	1.0248	0.82025		0.830499	0.476647	0.179539	0.0757974	0.826649	0.472676	0.126374	0.047013	1.32988	2.28394	2.29996	2.11797	2.03594	2.012	2.00604	2.43496	2.46393	2.49899		2.20294	2.157
7.44158	7.51959	7.46908	7.46956	7.54251	7.5695	7.4706	7.4411	7.48115	7.49116	7.46957	7.49664	7.24829	7.25072	7.47459	7.57152	7.558	7.66356	7.46908	0.834353	1.52089	1.28216	1.0528	0.850594	0.797895	1.27426	1.01591	0.806312	0.757367	0.837299	0.478226	0.140287	0.0561887	0.830497	0.471568	0.128765	0.0664197	1.32286	2.27099	2.29649	2.1205	2.0365	2.0075	1.99949	2.43749	2.464	2.48551	2.4785	2.19099	2.15001
7.47629	7.55968	7.50477	7.49449	7.54348	7.56901	7.51851	7.49146	7.55987	7.57477	7.50086	7.56509	7.34506	7.36367	7.51321	7.58179	7.55996	7.68409	7.50428	0.838365	1.53364	1.29035	1.05998	0.851551	0.79548	1.29291	1.02714	0.822464	0.769351	0.84042	0.485173	0.143877	0.0613763	0.835419	0.464022	0.131588	0.0924528	1.33038	2.26757	2.29454	2.1205	2.03895	2.00701	1.99803	2.43211	2.46743	2.49236	2.47899	2.18659	2.1549
7.52262	7.60117	7.54269	7.5198	7.5554	7.57396	7.56315	7.54855	7.61954	7.65734	7.54415	7.62701	7.44207	7.50041	7.56111	7.59589	7.56199	7.62499	7.55112	0.844764	1.54134	1.30045	1.06225	0.852874	0.799801	1.30268	1.04937	0.845893	0.781824	0.846089	0.481947	0.124954	0.0479309	0.842231	0.460837	0.133161	0.0507605	1.33682	2.26899	2.29103	2.11752	2.04049	2.00551	1.99849	2.4325	2.46502	2.48903	2.47751	2.18948	2.15946
7.55457	7.64257	7.57957	7.54305	7.56603	7.58002	7.60009	7.59209	7.69161	7.73762	7.57557	7.69559	7.56569	7.61571	7.59508	7.60803	7.56204	7.62258	7.58308	0.850179	1.54685	1.30626	1.06055	0.851785	0.795514	1.30936	1.06237	0.869522	0.802428	0.850915	0.493146	0.130018	0.0582049	0.848108	0.461576	0.130397	0.0540511	1.34248	2.27	2.28749	2.1175	2.04249	1.99899	1.98949	2.43199	2.46601	2.48801	2.4745	2.189	2.148
7.60066	7.69062	7.62173	7.57443	7.57926	7.59179	7.655	7.64847	7.76172	7.80871	7.6192	7.74707	7.67649	7.74367	7.64656	7.6247	7.58165	7.65591	7.63554	0.85065	1.54808	1.31027	1.0559	0.846744	0.796054	1.30982	1.06249	0.874247	0.815027	0.852195	0.485781	0.12381	0.0541501	0.847706	0.453443	0.120651	0.0539872	1.34308	2.27	2.28308	2.11505	2.03857	1.99311	1.98262	2.4261	2.47288	2.49291	2.47057	2.19096	2.14996
7.63616	7.72666	7.65815	7.60917	7.60427	7.60339	7.69809	7.7015	7.82044	7.87933	7.65268	7.80594	7.79438	7.88169	7.67919	7.65718	7.56302	7.6857	7.67513	0.848214	1.54596	1.3032	1.05804	0.84316	0.790869	1.30269	1.08052	0.897057	0.837567	0.849264	0.50135	0.124677	0.0527019	0.845844	0.477444	0.132065	0.083611	1.34224	2.26455	2.27953	2.11302	2.03652	1.98904	1.98052	2.42204	2.47795	2.48408	2.46456	2.18506	2.14604
7.68157	7.77758	7.70758	7.64607	7.62006	7.61704	7.74658	7.75658	7.8926	7.94912	7.70106	7.85808	7.90666	8.01068	7.72308	7.68755	7.58101	7.70346	7.72058	0.843078	1.54145	1.2933	1.04903	0.841293	0.783991	1.29589	1.06946	0.898833	0.84592	0.843566	0.499192	0.154705	0.101365	0.841365	0.496911	0.0930395	0.0754466	1.33482	2.2615	2.27349	2.107	2.03099	1.988	1.978	2.41949	2.478	2.49249	2.45799	2.18249	2.15
7.71727	7.82061	7.74963	7.68078	7.64744	7.63905	7.79108	7.80108	7.94786	8.01171	7.73285	7.89817	7.99713	8.11386	7.76611	7.71298	7.5859	7.6883	7.76214	0.833949	1.53125	1.2834	1.04505	0.832418	0.774891	1.28451	1.06657	0.903087	0.8486	0.836099	0.499867	0.167075	0.121927	0.830607	0.476275	0.0926679	0.0590561	1.32852	2.2615	2.26909	2.10455	2.02757	1.988	1.97849	2.4146	2.47947	2.48466	2.45114	2.18005	2.15147
7.7666	7.8701	7.79811	7.72961	7.68172	7.66975	7.83316	7.85258	7.99859	8.07052	7.78408	7.9471	8.06693	8.1783	7.81014	7.76209	7.61331	7.64255	7.8111	0.818589	1.52381	1.27351	1.02608	0.824976	0.769621	1.28112	1.06186	0.898762	0.849996	0.820007	0.508881	0.18881	0.118577	0.816537	0.490457	0.113052	0.0470496	1.31919	2.25753	2.25809	2.09706	2.02502	1.98503	1.97652	2.41252	2.47306	2.4726	2.44753	2.17553	2.15101
7.81109	7.91608	7.84209	7.77159	7.72759	7.70759	7.87858	7.8916	8.04157	8.11407	7.8266	7.9986	8.09405	8.21906	7.85659	7.76706	7.65307	7.70224	7.8556	0.819791	1.51693	1.26528	1.02162	0.81787	0.761477	1.27689	1.05749	0.897099	0.843586	0.823507	0.50952	0.184572	0.130607	0.8156	0.49085	0.155595	0.051127	1.31167	2.258	2.24948	2.09098	2.0245	1.985	1.977	2.40599	2.46849	2.47249	2.445	2.177	2.15801
7.86355	7.95971	7.89013	7.82405	7.77906	7.75809	7.92368	7.94454	8.08423	8.15133	7.87955	8.05596	8.14111	8.26906	7.91003	7.81706	7.68151	7.79834	7.91001	0.816826	1.51225	1.25842	1.01468	0.814546	0.758903	1.27774	1.05101	0.881748	0.834104	0.818174	0.482025	0.150954	0.101695	0.814874	0.49987	0.16954	0.133362	1.30934	2.25604	2.23428	2.0802	2.02254	1.98549	1.97602	2.39716	2.4626	2.46808	2.44402	2.17602	2.16536
7.91256	8.01054	7.93955	7.87653	7.83053	7.81944	7.97553	7.97572	8.10779	8.17677	7.93054	8.10209	8.15389	8.27099	7.98052		7.72063	7.83764	7.95559	0.818926	1.50878	1.25507	1.00972	0.808938	0.753771	1.28495	1.05135	0.877301	0.824637	0.8192	0.506085	0.167339	0.0987117	0.822315		0.179349	0.144498	1.30839	2.25005	2.22261	2.06861	2.01606	1.98203	1.97501	2.38858	2.45358	2.46453	2.44549	2.17005	2.16104
7.96509	8.05358	7.98757	7.9291	7.90112	7.88664	8.02606	8.02356	8.14352	8.18402	7.98058	8.15655	8.18302	8.29201	8.00809	7.94909	7.76111	7.87811	8.00408	0.817111	1.50655	1.25153	1.00108	0.796105	0.740911	1.2813	1.04503	0.863633	0.823771	0.81632	0.49398	0.153207	0.0786401	0.817283	0.512436	0.180668	0.145859	1.30812	2.24849	2.20899	2.05949	2.00898	1.97551	1.9745	2.37549	2.44448	2.461	2.4505	2.16599	2.15001
8.0135	8.10102	8.03159	7.98828	7.974	7.96489	8.06372	8.05829	8.15771	8.19723	8.029	8.18736	8.20356	8.30669	8.05602	8.04301	7.80414	7.92114	8.04858	0.81896	1.5096	1.25383	1.00155	0.792658	0.742802	1.28576	1.04036	0.849108	0.812919	0.817568	0.489527	0.140421	0.05883	0.819591	0.498907	0.187631	0.153429	1.30943	2.24409	2.20312	2.05313	2.00116	1.97893	1.97303	2.37256	2.43519	2.46296	2.44952	2.16159	2.15098
8.05864	8.13622	8.08011	8.04256	8.0479	8.04584	8.1131	8.09222	8.17585	8.20494	8.07413	8.20684	8.21193	8.30799	8.10609	8.08762	7.9221	8.03712	8.08669	0.818145	1.51422	1.25613	0.996285	0.78547	0.741693	1.28701	1.04375	0.847424	0.805609	0.81667	0.483579	0.138802	0.0570224	0.818969	0.452632	0.212847	0.179094	1.3138	2.23656	2.19606	2.04903	1.99753	1.97702	1.97201	2.36655	2.42707	2.45903	2.45099	2.15555	2.15546
8.08504	8.18603	8.11303	8.08705	8.10407	8.10907	8.13404	8.12102	8.17801	8.20901	8.11203	8.21402	8.215	8.308	8.12304	8.13205	7.87907	8.00197	8.12703	0.825297	1.51533	1.26054	1.00487	0.7917	0.738322	1.2987	1.04058	0.835641	0.795691	0.822426	0.455978	0.137051	0.0535	0.827238	0.448488	0.131082	0.0922467	1.31122	2.23499	2.18	2.04399	2	1.977	1.979	2.36099	2.42	2.466	2.453	2.157	2.15802
8.1331	8.22232	8.15128	8.14491	8.18252	8.1885	8.1821	8.14358	8.1937	8.21783	8.15126	8.23363	8.21794	8.30604	8.17502	8.18893	7.95556	7.96765	8.16332	0.833044	1.51982	1.26985	1.0158	0.803724	0.751708	1.30811	1.0436	0.837171	0.797241	0.828859	0.465569	0.138002	0.0534902	0.835966	0.434238	0.0988173	0.0305119	1.31937	2.2242	2.17607	2.03615	1.99607	1.97406	1.98293	2.3502	2.41706	2.46109	2.45104	2.15209	2.17567
8.16671	8.25769	8.20156	8.20051	8.25536	8.28019	8.20481	8.17869	8.20688	8.22593	8.20057	8.24986	8.22196	8.306	8.20772	8.26434	8.07296	8.09188	8.20166	0.840108	1.52951	1.28009	1.03817	0.827044	0.765826	1.3127	1.04684	0.837259	0.794931	0.835918	0.46458	0.136523	0.052152	0.843831	0.468085	0.131869	0.0686093	1.32449	2.22796	2.176	2.03897	1.99303	1.97995	1.97309	2.35297	2.417	2.461	2.45199	2.15101	2.18195
8.20905	8.30005	8.23606	8.25505	8.33008	8.36109	8.24903	8.19903	8.21603	8.23602	8.23605	8.26201	8.221	8.298	8.25105	8.32907	8.16912	8.22811	8.24105	0.846962	1.5329	1.28496	1.04642	0.841036	0.790841	1.32036	1.05875	0.847773	0.797699	0.840913	0.467758	0.133748	0.0535155	0.851712	0.467488	0.122031	0.0617584	1.33345	2.229	2.17399	2.036	1.988	1.972	1.97	2.35001	2.414	2.455	2.452	2.151	2.16799
8.25405	8.35288	8.29672	8.30592	8.40443	8.44424	8.28132	8.22642	8.2444	8.25559	8.28203	8.27571	8.22394	8.30192	8.29507	8.39265	8.2826	8.33278	8.28996	0.849222	1.53227	1.28842	1.06297	0.866011	0.80125	1.31961	1.06139	0.850796	0.80666	0.844044	0.46587	0.132301	0.0491719	0.85361	0.484392	0.133076	0.0601931	1.3364	2.22998	2.16812	2.03404	1.98604	1.97004	1.97196	2.3549	2.41302	2.45696	2.45004	2.15492	2.15723
8.2887	8.39166	8.33071	8.35557	8.47439	8.53124	8.32858	8.2607	8.26978	8.27979	8.3167	8.29087	8.22697	8.30398	8.32673	8.45446	8.40295	8.4688	8.32569	0.852699	1.54039	1.29295	1.08173	0.895818	0.823701	1.32146	1.04958	0.83851	0.811122	0.846479	0.471608	0.13671	0.0549575	0.857734	0.488546	0.141418	0.0537572	1.33595	2.22604	2.16701	2.02805	1.9751	1.96703	1.96804	2.34806	2.41003	2.44907	2.44604	2.15104	2.14907
8.32914	8.43115	8.37712	8.40513	8.53719	8.60518	8.36711	8.28915	8.30416	8.30609	8.35614	8.30407	8.23102	8.30601	8.37013	8.50216	8.52332	8.62135	8.3781	0.846559	1.5387	1.2884	1.07954	0.899896	0.838966	1.31645	1.05065	0.839355	0.803319	0.840621	0.470978	0.136299	0.0543487	0.851358	0.485712	0.142255	0.0577217	1.32898	2.23198	2.17	2.02799	1.967	1.97297	1.96701	2.34701	2.40899	2.44593	2.45198	2.15398	2.14499
8.37808	8.48303	8.41725	8.45016	8.60277	8.66685	8.40529	8.33907	8.35897	8.3384	8.40508	8.32952	8.23787	8.30895	8.41319	8.55599	8.63098	8.74175	8.41334	0.842683	1.52578	1.28498	1.07658	0.915567	0.847814	1.31594	1.05402	0.841117	0.809936	0.837567	0.473817	0.136094	0.0573243	0.847129	0.479634	0.154255	0.082123	1.32631	2.22415	2.17098	2.02604	1.967	1.96318	1.96896	2.34896	2.40409	2.42244	2.44611	2.14615	2.14009
8.4117	8.52562	8.47251	8.50848	8.66247	8.72647	8.44961	8.37865	8.37487	8.36972	8.44663	8.34982	8.24196	8.30801	8.44571	8.60952	8.73706	8.85004	8.46355	0.831748	1.51845	1.27146	1.06768	0.90918	0.852995	1.30658	1.05359	0.848048	0.812706	0.827501	0.472582	0.139648	0.0600657	0.835118	0.469907	0.152984	0.0923713	1.31628	2.21706	2.17298	2.03393	1.96403	1.963	1.96504	2.35296	2.40598	2.45867	2.44402	2.14402	2.13802
8.45705	8.57705	8.50806	8.54505	8.70505	8.78504	8.50005	8.42805	8.39207	8.40805	8.48106	8.38804	8.25201	8.312	8.49805	8.66105	8.79603	8.91603	8.50705	0.820992	1.51088	1.26874	1.06472	0.911995	0.853885	1.29191	1.03035	0.830014	0.802296	0.819361	0.469863	0.141826	0.0623365	0.822951	0.468668	0.159772	0.0954631	1.30839	2.21799	2.17801	2.03401	1.96701	1.96399	1.964	2.356	2.405	2.45799	2.443	2.14099	2.13399
8.50791	8.62791	8.56479	8.59493	8.75493	8.82514	8.54504	8.47891	8.4576	8.45304	8.53974	8.42716	8.26081	8.31298	8.54597	8.71191	8.82243	8.94341	8.55889	0.812903	1.50406	1.26307	1.05943	0.906694	0.849435	1.28505	1.05714	0.853194	0.79808	0.811048	0.462635	0.138374	0.0589133	0.814511	0.466937	0.16164	0.0984265	1.30018	2.20625	2.18681	2.04085	1.97287	1.95225	1.96204	2.35894	2.40402	2.44821	2.443	2.13317	2.1291
8.55657	8.67459	8.61556	8.63069	8.79168	8.86267	8.59952	8.52757	8.50856	8.50256	8.58758	8.47161	8.2838	8.32489	8.5916	8.76256	8.8448	8.9668	8.60262	0.807963	1.49764	1.25788	1.05527	0.899137	0.840668	1.27658	1.01959	0.814412	0.774857	0.805716	0.448337	0.133473	0.0562234	0.810019	0.457019	0.150768	0.0838313	1.29671	2.21195	2.1979	2.04397	1.973	1.952	1.95506	2.36396	2.41391	2.45097	2.44201	2.13597	2.12603
8.61904	8.73203	8.66803	8.67706	8.81504	8.89001	8.65105	8.59106	8.57107	8.56507	8.64903	8.54608	8.32704	8.35015	8.65704	8.80804	8.86901	8.98001	8.66504	0.81124	1.49759	1.25967	1.05304	0.881857	0.830163	1.2709	1.00284	0.795296	0.755044	0.81232	0.450082	0.140827	0.0617824	0.80992	0.465336	0.150367	0.0752107	1.29898	2.19701	2.212	2.053	1.98399	1.948	1.94999	2.37001	2.412	2.43601	2.44099	2.12101	2.11699
8.65237	8.76243	8.6945	8.72902	8.85131	8.89785	8.69909	8.64204	8.63381	8.6288	8.67844	8.61274	8.3643	8.48348	8.69037	8.84137	8.88176	8.98687	8.70426	0.811112	1.49738	1.26347	1.06051	0.878788	0.82381	1.27152	0.999444	0.791688	0.749701	0.812291	0.451444	0.138504	0.0990066	0.809675	0.470699	0.147681	0.0670934	1.29778	2.20485	2.21593	2.05104	1.97517	1.94407	1.94411	2.37981	2.41102	2.44091	2.43609	2.12689	2.11111
8.7075	8.81452	8.75643	8.74783	8.85993	8.91286	8.74657	8.6965	8.70139	8.70332	8.73746	8.67939	8.42841	8.54743	8.7445	8.87965	8.89191	8.98997	8.75454	0.812735	1.50252	1.26408	1.0564	0.869307	0.803319	1.26661	0.999103	0.789856	0.745894	0.814321	0.448141	0.136459	0.0986399	0.810869	0.467728	0.14542	0.0596475	1.30106	2.21293	2.22492	2.05694	1.97599	1.94499	1.93607	2.37505	2.41496	2.44199	2.42708	2.13394	2.10109
8.75405	8.85106	8.78506	8.79803	8.87102	8.918	8.79106	8.75707	8.77909	8.7811	8.78105	8.73811	8.48711	8.60699	8.79005	8.89604	8.89901	8.99399	8.78905	0.818859	1.50765	1.2722	1.05795	0.856771	0.791462	1.26761	1.00781	0.798505	0.732178	0.821293	0.435144	0.123837	0.0869263	0.815956	0.463937	0.136806	0.0493191	1.3074	2.20599	2.228	2.055	1.974	1.94499	1.92799	2.376	2.41099	2.43899	2.42199	2.12299	2.09499
8.78925	8.89898	8.83298	8.81954	8.88863	8.91898	8.83898	8.80988	8.84559	8.8613	8.81723	8.82418	8.57024	8.59721	8.82623	8.92342	8.90488	8.9891	8.82915	0.826146	1.51434	1.28397	1.05813	0.857769	0.793144	1.27431	1.01805	0.809997	0.74585	0.831269	0.453815	0.137354	0.060676	0.820504	0.461267	0.133373	0.0486443	1.31406	2.2011	2.228	2.05402	1.97498	1.93619	1.92017	2.376	2.4061	2.43312	2.41808	2.11908	2.08521
8.83856	8.93964	8.86076	8.85766	8.89495	8.91404	8.87469	8.86253	8.92925	8.93733	8.86656	8.90429	8.682	8.7288	8.87556	8.93094	8.90797	8.989	8.87261	0.837062	1.52577	1.29041	1.06024	0.85338	0.792209	1.28823	1.02923	0.825938	0.777991	0.840786	0.473465	0.13324	0.058029	0.832403	0.463787	0.130495	0.0487687	1.32433	2.201	2.22205	2.05301	1.97401	1.93402	1.91504	2.376	2.40699	2.42904	2.41304	2.11801	2.07905
8.87704	8.97906	8.90904	8.87903	8.90701	8.91701	8.92403	8.91406	8.99208	9.02307	8.90204	8.96407	8.80012	8.85113	8.91804	8.94202	8.908	8.99	8.91304	0.842466	1.53019	1.30318	1.05901	0.852441	0.793789	1.29595	1.06274	0.863978	0.790837	0.845626	0.47429	0.129383	0.0550518	0.838416	0.461436	0.128741	0.0480106	1.33238	2.199	2.221	2.049	1.974	1.92699	1.91399	2.367	2.40201	2.428	2.41499	2.118	2.078
8.91528	9.03004	8.94434	8.90648	8.91583	8.92583	8.95541	8.96406	9.05973	9.08974	8.94028	9.02387	8.90404	8.96486	8.95432	8.95672	8.91094	8.98902	8.95128	0.848153	1.53971	1.30398	1.05996	0.853529	0.793123	1.30359	1.07398	0.880096	0.806259	0.850861	0.474476	0.132226	0.0566401	0.84424	0.467211	0.129957	0.0485793	1.33784	2.19802	2.21904	2.049	1.97302	1.92111	1.90811	2.36798	2.40789	2.42506	2.40911	2.11702	2.08094
8.9507	9.06074	8.98168	8.93773	8.92988	8.93195	9.00755	9.01952	9.11057	9.16436	8.97272	9.08845	9.02001	9.07704	8.99664	8.9679	8.91199	8.98999	8.99364	0.849469	1.54086	1.30357	1.06483	0.85818	0.792337	1.30827	1.08367	0.888856	0.822769	0.852259	0.494823	0.148201	0.0698451	0.84551	0.466626	0.128671	0.0516236	1.33749	2.198	2.21404	2.04503	1.97003	1.92001	1.90602	2.36602	2.40602	2.41707	2.40008	2.117	2.07208
8.98705	9.11403	9.02304	8.97003	8.94902	8.94902	9.05204	9.07403	9.17506	9.23906	9.00905	9.14906	9.13711	9.22714	9.03105	8.98702	8.92101	8.99101	9.03504	0.847252	1.53724	1.29847	1.05629	0.851755	0.793434	1.30524	1.08393	0.893486	0.835088	0.850482	0.500001	0.139104	0.0661804	0.842903	0.454102	0.114393	0.049002	1.33448	2.191	2.20499	2.039	1.961	1.915	1.904	2.36	2.41	2.411	2.39199	2.11	2.061
9.03498	9.14631	9.06217	8.99742	8.96565	8.96858	9.08823	9.10729	9.23864	9.3046	9.05502	9.20481	9.25254	9.36702	9.08192	9.00952	8.93079	8.99785	9.07808	0.839417	1.53382	1.29109	1.04904	0.846982	0.78734	1.305	1.07482	0.89959	0.842962	0.84203	0.481299	0.133323	0.0666108	0.835929	0.425882	0.107781	0.040932	1.32737	2.19002	2.19815	2.0341	1.95904	1.91304	1.90106	2.3551	2.40706	2.4061	2.38319	2.11294	2.06394
9.07069	9.20349	9.10958	9.04458	9.00267	8.99576	9.14351	9.16449	9.2955	9.37339	9.09267	9.24763	9.34717	9.47109	9.1167	9.02982	8.94686	9.00494	9.12558	0.833363	1.52024	1.28563	1.04005	0.839229	0.784197	1.29324	1.06975	0.895984	0.843298	0.834784	0.488046	0.165767	0.10217	0.831033	0.424368	0.11991	0.0430891	1.32216	2.19	2.18809	2.02706	1.95206	1.90904	1.89704	2.34905	2.40006	2.40699	2.37606	2.10904	2.06202
9.11804	9.24005	9.14904	9.08305	9.03805	9.02404	9.18005	9.20005	9.34203	9.42104	9.14004	9.29705	9.41808	9.54907	9.16404	9.05804			9.16205	0.820793	1.51113	1.26972	1.03685	0.837969	0.776181	1.29091	1.06596	0.900607	0.842857	0.821894	0.488155	0.169249	0.113285	0.819283	0.419224			1.31176	2.183	2.17998	2.01499	1.95099	1.90499	1.895	2.34199	2.39999	2.4	2.37	2.102	2.061
9.15529	9.29103	9.18826	9.13305	9.08707	9.06424	9.22613	9.24907	9.37537	9.46124	9.18122	9.34607	9.49161	9.61868	9.19835	9.09431			9.21107	0.814352	1.50193	1.26517	1.02461	0.82686	0.767396	1.28783	1.06367	0.888283	0.83967	0.816168	0.483017	0.13863	0.0889607	0.812194	0.413469			1.30123	2.18104	2.16528	2.01009	1.94609	1.89715	1.89304	2.33513	2.39215	2.39607	2.37393	2.10004	2.06394
9.21349	9.33957	9.23757	9.17761	9.1326	9.11753	9.27457	9.28568	9.42754	9.4957			9.5039	9.63487	9.25946	9.17231			9.25957	0.809017	1.49558	1.25471	1.01015	0.811069	0.756684	1.28463	1.05279	0.886385	0.831156			0.121587	0.0759422	0.808759	0.460132			1.29592	2.17406	2.15013	1.99513	1.94005	1.897	1.89102	2.32013	2.38506	2.39501	2.37103
9.26204	9.38803	9.28404	9.23104	9.19105	9.17905	9.32503	9.32602	9.44802	9.51601	9.28404	9.45205	9.52801	9.648	9.30603	9.23605			9.30604	0.808773	1.49287	1.25353	0.998123	0.79669	0.742274	1.28035	1.05576	0.878026	0.830434	0.807912	0.418345	0.120029	0.0601141	0.809394	0.475249			1.2933	2.17	2.13299	1.98499	1.927	1.89	1.887	2.30899	2.37099	2.392	2.374	2.08999	2.067
9.30313	9.42522	9.32513	9.28193	9.2527	9.2407	9.36222	9.3544	9.47053	9.52873	9.32415	9.50684	9.53486	9.65192	9.34517	9.29574			9.34615	0.812139	1.49482	1.24844	1.00131	0.797101	0.724054	1.29052	1.05671	0.873868	0.82382	0.810398	0.423746	0.119354	0.053431	0.813533	0.463165			1.29581	2.16804	2.11733	1.97521	1.92504	1.88902	1.88504	2.29725	2.36219	2.39102	2.37498	2.08412	2.06406
9.35158	9.47358	9.3716	9.32959	9.31943	9.31734	9.40959	9.39465	9.49182	9.54486	9.36961	9.5417	9.54392	9.65299	9.39854	9.38324			9.3926	0.815075	1.49609	1.25201	0.998317	0.790449	0.733514	1.29397	1.05676	0.866276	0.823412	0.812789	0.463204	0.120688	0.04874	0.816951	0.483043			1.29749	2.16403	2.1061	1.96509	1.91806	1.88603	1.88004	2.29006	2.35704	2.38902	2.37599	2.08103	2.06103
9.39205	9.52303	9.41305	9.38406	9.38809	9.39509	9.44304	9.42504	9.51602	9.56201	9.41405	9.55401	9.552	9.653	9.43505	9.46602			9.43604	0.819387	1.50268	1.25798	1.00337	0.794209	0.729613	1.30109	1.05929	0.866197	0.81639	0.817046	0.462658	0.119921	0.0468305	0.821187	0.4519			1.3044	2.15899	2.09499	1.95999	1.912	1.88	1.878	2.283	2.35099	2.388	2.374	2.07799	2.06401
9.43519	9.55343	9.4611	9.43898	9.47144	9.48139	9.48325	9.46034	9.53269	9.5728	9.46308	9.56676	9.55495	9.65005	9.48408	9.48662			9.47429	0.825732	1.50794	1.2653	1.01236	0.802652	0.741753	1.30628	1.06221	0.863795	0.816135	0.822753	0.460726	0.120921	0.0472914	0.827934	0.451498			1.31037	2.15311	2.08911	1.95215	1.90905	1.87804	1.87505	2.283	2.34609	2.38702	2.37793	2.07113	2.07382
9.47565	9.60554	9.50759	9.49451	9.54536	9.5613	9.52166	9.48479	9.55084	9.58688	9.5086	9.57989	9.55896	9.64901	9.51275	9.54251	9.32056	9.43959	9.51861	0.83479	1.52201	1.27537	1.02941	0.822455	0.756005	1.3172	1.06522	0.865118	0.818202	0.831463	0.458965	0.120325	0.046963	0.836931	0.448507	0.108513	0.0734867	1.32207	2.15201	2.08702	1.952	1.90702	1.87701	1.87203	2.28201	2.346	2.38799	2.37701	2.06704	2.08391
9.51704	9.63205	9.54905	9.54605	9.61106	9.64208	9.55104	9.51302	9.57002	9.60202	9.54005	9.59501	9.559	9.649	9.56302	9.60907	9.4091	9.45311	9.55504	0.840037	1.52934	1.28276	1.04751	0.842564	0.772137	1.31765	1.06882	0.868045	0.820925	0.83412	0.454688	0.120242	0.0463496	0.845064	0.463558	0.117713	0.0461816	1.33081	2.146	2.093	1.95	1.90099	1.882	1.869	2.284	2.345	2.39	2.38	2.065	2.087
9.55226	9.68097	9.59797	9.59693	9.66682	9.71545	9.59213	9.5365	9.59057	9.62061	9.58799	9.60773	9.56292	9.64606	9.58455	9.67756	9.50889	9.55485	9.59515	0.84665	1.53686	1.28993	1.06007	0.856281	0.788652	1.32689	1.07448	0.872809	0.825719	0.843385	0.453035	0.121729	0.0459778	0.849115	0.490727	0.120276	0.0477372	1.33824	2.14894	2.09496	1.95196	1.8961	1.88494	1.87096	2.28498	2.34402	2.39	2.38392	2.06402	2.08308
9.58868	9.70678	9.63072	9.63864	9.73936	9.78935	9.62769	9.56971	9.61578	9.64181	9.61675	9.62485	9.56696	9.646	9.63158	9.73847	9.61705	9.67197	9.63168	0.850745	1.54304	1.29579	1.07048	0.877066	0.80569	1.32777	1.07181	0.86848	0.827356	0.845671	0.464051	0.122107	0.0456925	0.854433	0.493609	0.136287	0.0520318	1.34186	2.15296	2.09797	1.95299	1.89402	1.87806	1.86902	2.28104	2.34796	2.39297	2.38499	2.06598	2.06714
9.62505	9.75904	9.68104	9.69105	9.79707	9.86107	9.66405	9.60104	9.64104	9.66703	9.65804	9.63602	9.571	9.646	9.66105	9.78606	9.74115	9.81018	9.67404	0.850674	1.54372	1.2946	1.07915	0.888822	0.818105	1.3272	1.07036	0.865934	0.824144	0.846065	0.471555	0.123291	0.0465903	0.853863	0.501342	0.134025	0.0493258	1.34198	2.156	2.107	1.955	1.892	1.88099	1.869	2.285	2.346	2.392	2.385	2.071	2.057
9.66427	9.7914	9.7134	9.73027	9.85787	9.92285	9.70524	9.63634	9.67438	9.69547	9.69334	9.65269	9.571	9.64207	9.70322	9.83705	9.86863	9.9612	9.70836	0.845388	1.53928	1.29246	1.08343	0.906816	0.830951	1.32042	1.06653	0.86107	0.810503	0.84178	0.475958	0.124066	0.0468453	0.847655	0.486427	0.13834	0.05417	1.33917	2.15796	2.11093	1.95893	1.89396	1.87609	1.86998	2.28598	2.34895	2.38905	2.38598	2.07395	2.05504
9.70365	9.83858	9.76454	9.77262	9.90558	9.98148	9.74168	9.67565	9.69383	9.72375	9.73959	9.67679	9.57397	9.64596	9.73869	9.88954	9.97704	10.0829	9.75855	0.836103	1.53125	1.28616	1.08089	0.90824	0.837275	1.31217	1.06011	0.853775	0.803114	0.83283	0.482353	0.125438	0.0473654	0.838214	0.485942	0.134228	0.0638437	1.32936	2.15998	2.11794	1.96495	1.89598	1.87996	1.87396	2.28897	2.34801	2.39396	2.38798	2.07796	2.05104
9.74605	9.88205	9.80605	9.82805	9.96403	10.0311	9.78404	9.71905	9.74003	9.75304	9.77505	9.70104	9.57701	9.646	9.78504	9.94306	10.0651	10.1681	9.80005	0.82672	1.52319	1.2803	1.07496	0.904538	0.834366	1.30403	1.04764	0.841141	0.799302	0.825499	0.481495	0.127351	0.0478906	0.827091	0.469938	0.144809	0.0796942	1.32203	2.16101	2.13002	1.97301	1.903	1.876	1.876	2.29701	2.352	2.394	2.39	2.078	2.051
9.78615	9.92705	9.85203	9.87598	9.98946	10.076	9.82219	9.76209	9.76546	9.78434	9.82103	9.7343	9.58483	9.646	9.82025	9.99294	10.1365	10.2512	9.84407	0.818181	1.51458	1.27122	1.06852	0.885337	0.830404	1.29863	1.04023	0.833492	0.783054	0.816168	0.476721	0.127938	0.0484384	0.819481	0.45956	0.153114	0.118713	1.31264	2.1659	2.14371	1.97985	1.90202	1.87894	1.87698	2.30973	2.35592	2.39694	2.39098	2.08094	2.04806
9.83854	9.9736	9.89761	9.90773	10.0406	10.1127	9.87058	9.80562	9.81754	9.82465	9.87354	9.77068	9.59392	9.64897	9.87354	10.0475	10.1707	10.2827	9.88267	0.810159	1.50684	1.26739	1.06435	0.892226	0.823034	1.28484	1.0221	0.814239	0.78384	0.810865	0.468611	0.125948	0.0486284	0.80912	0.458725	0.145994	0.0813575	1.30673	2.16402	2.15788	1.98793	1.91092	1.88396	1.87997	2.31991	2.36096	2.39502	2.39298	2.07902	2.05097
9.89105	10.0231	9.94706	9.97003	10.076	10.148	9.91106	9.85706	9.86408	9.87606	9.92605	9.82408	9.61004	9.65902	9.92605	10.097	10.183	10.294	9.93606	0.802655	1.49878	1.26204	1.05859	0.870822	0.808507	1.27895	1.00825	0.801525	0.757242	0.803976	0.452953	0.113907	0.0416531	0.801245	0.461658	0.145405	0.0776113	1.29911	2.16201	2.17902	2.00102	1.90902	1.88401	1.87901	2.33601	2.36601	2.40499	2.398	2.07701	2.04899
9.93517	10.0701	9.9951	9.99454	10.1025	10.1529	9.96204				9.96723	9.8878	9.64632	9.67176	9.96723	10.1382	10.2075	10.3068	9.98213	0.79892	1.49532	1.2538	1.05271	0.864401	0.798008	1.2738				0.800898	0.455227	0.128162	0.0524567	0.79698	0.460011	0.149562	0.0703958	1.29906	2.16985	2.19863	2.01376	1.92274	1.89283	1.88391	2.34385				2.08583	2.04311
9.98457	10.1116	10.0376	10.0426	10.1308	10.1629	10.0086	9.95754	9.96666	9.98154	10.0186	9.9574	9.70053	9.81871	10.0166	10.1886	10.2298	10.3199	10.0276	0.79889	1.49272	1.25626	1.04686	0.852365	0.795718	1.26828	1.0105	0.804738	0.738435	0.801316	0.4575	0.144251	0.109521	0.796513	0.470062	0.138528	0.0550237	1.29873	2.18289	2.21783	2.02193	1.92895	1.89201	1.88499	2.3549	2.37697	2.42277	2.40099	2.09393	2.03903
10.0251	10.153	10.088	10.073	10.139	10.177	10.05	10.009	10.0291	10.0421	10.0621	10.0311	9.75907	9.87808	10.0531	10.22	10.243	10.323	10.071	0.798861	1.49479	1.25625	1.04397	0.847278	0.785232	1.26587	1.02082	0.813021	0.743593	0.802823	0.458994	0.155634	0.120835	0.795109	0.469946	0.127898	0.0504399	1.30089	2.185	2.23502	2.038	1.93701	1.896	1.884	2.36401	2.38201	2.41501	2.4	2.096	2.035
10.0769	10.1892	10.1125	10.1161	10.1586	10.1868	10.0892	10.0521	10.075	10.0988	10.1139	10.1064	9.82462		10.1049	10.2513	10.2499	10.323	10.1063	0.800035	1.49769	1.26077	1.03941	0.837045	0.778541	1.25859	1.01316	0.805518	0.737459	0.805827	0.471037	0.176569		0.794258	0.474788	0.126323	0.0503812	1.30664	2.18598	2.25165	2.04094	1.9419	1.89306	1.884	2.3689	2.38984	2.42088	2.40392	2.09698	2.03598
10.1108	10.2208	10.1517	10.1458	10.1788	10.1989	10.1247	10.0996	10.1415	10.1476	10.1428	10.1666		9.90236	10.1348	10.2699	10.254	10.323	10.1427	0.80271	1.50222	1.26607	1.03856	0.826727	0.773914	1.25447	0.969749	0.765017	0.765813	0.809542	0.480937		0.0820291	0.795887	0.469352	0.122092	0.0504197	1.31156	2.18997	2.26391	2.0539	1.94696	1.90094	1.88797	2.369	2.39298	2.42993	2.40995	2.10494	2.03501
10.157	10.256	10.18	10.173	10.196	10.213	10.158	10.137	10.189	10.205	10.189	10.2191	9.9791	10.0081	10.184	10.288	10.257	10.322	10.179	0.809739	1.50972	1.27246	1.03264	0.822052	0.771662	1.25566	1.02731	0.811779	0.760498	0.81743	0.465588	0.148083	0.0699233	0.801647	0.463515	0.119749	0.0497195	1.3199	2.199	2.27401	2.05501	1.95201	1.903	1.887	2.37101	2.4	2.41801	2.41401	2.10901	2.03601
10.1884	10.2864	10.2203	10.2025	10.2215	10.2307	10.1914	10.1625	10.2224	10.2492	10.2224	10.2838	10.0762	10.1278	10.2125	10.2998	10.2599	10.322	10.2124	0.817741	1.51691	1.28079	1.03804	0.824318	0.7738	1.26697	1.03244	0.829108	0.777406	0.826305	0.463302	0.12333	0.0544084	0.808581	0.45921	0.118965	0.0492782	1.32856	2.19998	2.28578	2.06384	1.95691	1.90496	1.88896	2.37885	2.40196	2.4288	2.42382	2.11587	2.04484
10.2347	10.3198	10.2577	10.2407	10.2498	10.2528	10.2218	10.2067	10.2677	10.2907	10.2677	10.3475	10.1902	10.2501	10.2577	10.3199	10.264	10.319	10.2527	0.823092	1.52413	1.28326	1.0426	0.835003	0.787104	1.27767	1.03301	0.829897	0.794458	0.831206	0.465355	0.115394	0.054815	0.814031	0.443474	0.118742	0.0460335	1.33635	2.2139	2.28997	2.06996	1.95899	1.90699	1.89198	2.38694	2.40895	2.43595	2.43294	2.12692	2.07081
10.2571	10.351	10.2971	10.2701	10.283	10.279	10.257	10.23	10.295	10.325	10.2971	10.4071	10.2972	10.3471	10.2771	10.336	10.2671	10.3211	10.2781	0.828194	1.53136	1.28628	1.04704	0.839601	0.789677	1.28494	1.03163	0.829994	0.807669	0.835621	0.484061	0.108995	0.0465956	0.819637	0.439498	0.117746	0.0423917	1.3425	2.21701	2.29801	2.07301	1.961	1.91101	1.89901	2.387	2.41601	2.44601	2.44301	2.12801	2.07001
10.2962	10.3872	10.3362	10.318	10.3085	10.3113	10.2844	10.2604	10.3312	10.3583	10.3362	10.4648	10.4125	10.4332	10.3162	10.3585	10.314	10.3719	10.3211	0.831225	1.53036	1.28929	1.04805	0.840354	0.787781	1.29548	1.03282	0.833094	0.814171	0.836119	0.477481	0.119789	0.0582113	0.825034	0.437904	0.0998041	0.0362319	1.34582	2.22287	2.30681	2.0779	1.96394	1.91687	1.90585	2.38896	2.42481	2.45481	2.44985	2.1329	2.07979
[truncated: 64 more columns]
