# Supplementary material for: Kinematic Validation of a Multi-Kinect v2 Instrumented 10-Meter Walkway for Quantitative Gait Assessments
Source: PLoS One. 2015 Oct 13;10(10):e0139913. doi: 10.1371/journal.pone.0139913 (PMC4603795; doi:10.1371/journal.pone.0139913)
Supplement: S1 Data — (ZIP) [file pone.0139913.s001.zip › S1_Data/pp21_trial3.xls]

## Sheet: Sheet1
Kinect(x) SpineBase	Kinect(x) Head	Kinect(x) ShoulderLeft	Kinect(x) ElbowLeft	Kinect(x) WristLeft	Kinect(x) HandLeft	Kinect(x) ShoulderRight	Kinect(x) ElbowRight	Kinect(x) WristRight	Kinect(x) HandRight	Kinect(x) HipLeft	Kinect(x) KneeLeft	Kinect(x) AnkleLeft	Kinect(x) FootLeft	Kinect(x) HipRight	Kinect(x) KneeRight	Kinect(x) AnkleRight	Kinect(x) FootRight	Kinect(x) SpineShoulder	Kinect(y) SpineBase	Kinect(y) Head	Kinect(y) ShoulderLeft	Kinect(y) ElbowLeft	Kinect(y) WristLeft	Kinect(y) HandLeft	Kinect(y) ShoulderRight	Kinect(y) ElbowRight	Kinect(y) WristRight	Kinect(y) HandRight	Kinect(y) HipLeft	Kinect(y) KneeLeft	Kinect(y) AnkleLeft	Kinect(y) FootLeft	Kinect(y) HipRight	Kinect(y) KneeRight	Kinect(y) AnkleRight	Kinect(y) FootRight	Kinect(y) SpineShoulder	Kinect(z) SpineBase	Kinect(z) Head	Kinect(z) ShoulderLeft	Kinect(z) ElbowLeft	Kinect(z) WristLeft	Kinect(z) HandLeft	Kinect(z) ShoulderRight	Kinect(z) ElbowRight	Kinect(z) WristRight	Kinect(z) HandRight	Kinect(z) HipLeft	Kinect(z) KneeLeft
0.0500069	0.244035	0.141007				0.176038	0.112021	0.134021		0.0730069	0.063	0.012	0.096	0.0960069	0.0560069	0.015	0.082	0.150042	0.838424	1.47382	1.27774				1.30406	1.06385	0.844272		0.833563	0.500525	0.139309	0.0497099	0.842785	0.487395	0.153555	0.0721297	1.30072	2.21099	2.13796	2.01899				2.30697	2.38396	2.40499		2.13699	2.126
0.051959	0.253795	0.142959	0.097959	0.116938	0.118815	0.186774	0.117877	0.139877		0.074959	0.063	0.012	0.096	0.097959	0.057959	0.015	0.082	0.161754	0.836677	1.47007	1.27652	1.03172	0.820527	0.766997	1.30378	1.06627	0.856121		0.831611	0.502068	0.141905	0.0496806	0.841282	0.488849	0.152042	0.0720516	1.29718	2.20708	2.12723	2.01508	1.9661	1.99202	1.99806	2.29721	2.37225	2.40206		2.13308	2.126
0.0539823	0.292655	0.149938	0.100973	0.118982	0.125938	0.197903	0.120973	0.153876		0.0789646	0.063	0.0149735	0.096	0.100973	0.058	0.0140088	0.082	0.212549	0.834886	1.479	1.27489	1.02126	0.810053	0.759703	1.29954	1.06053	0.847568		0.829935	0.502833	0.140949	0.04968	0.839416	0.487552	0.152258	0.0740125	1.31732	2.20304	2.11213	2.00509	1.96501	1.98704	1.99602	2.29006	2.37101	2.3911		2.13201	2.126
0.054003	0.276002	0.152003	0.101006	0.117001	0.121008	0.201012	0.131006	0.153011		0.078003	0.063002	0.015	0.0910041	0.101006	0.0580051	0.0150051	0.082	0.186	0.834887	1.46576	1.27476	1.01663	0.804827	0.762393	1.29966	1.06449	0.854059		0.830087	0.50335	0.140672	0.0530589	0.839287	0.48738	0.151712	0.0746789	1.29419	2.203	2.114	2.001	1.965	1.981	1.994	2.28899	2.37099	2.39799		2.128	2.126
0.0569452	0.277963	0.154945	0.10689	0.117982	0.128854	0.212781				0.0809452	0.0649635	0.015	0.0949269	0.10689	0.0629087	0.0199087	0.082	0.186	0.831758	1.46248	1.27404	1.01353	0.801914	0.755842	1.29938				0.82686	0.503448	0.142339	0.052039	0.836266	0.487095	0.162872	0.0736197	1.29215	2.20202	2.11007	2.00002	1.96304	1.98395	1.99498	2.28115				2.12702	2.12207
0.0589821	0.279982	0.161937	0.107	0.121964	0.130982	0.213				0.0869464	0.065	0.015	0.0910358	0.108982	0.0620089	0.0180179	0.082	0.186	0.83166	1.45969	1.2732	1.01319	0.801137	0.763867	1.29841				0.827117	0.505006	0.142618	0.0513956	0.835645	0.487962	0.158818	0.074373	1.292	2.19804	2.10604	1.99802	1.963	1.97607	1.99104	2.281				2.127	2.122
0.0660038	0.315	0.167004	0.112	0.14299	0.127003	0.225004	0.150014	0.167013	0.168009	0.090005	0.0650088	0.015	0.095	0.113011	0.0690126	0.0180063	0.0859987	0.243	0.830927	1.47674	1.27119	1.01286	0.801279	0.781372	1.29711	1.06047	0.835624	0.798331	0.826199	0.504777	0.142411	0.0505395	0.835195	0.486818	0.159574	0.0696684	1.31327	2.196	2.095	1.993	1.958	1.95501	1.97102	2.274	2.365	2.39001	2.373	2.126	2.122
0.0689378	0.315	0.169938	0.112	0.135166	0.128959	0.227938	0.160772	0.176793	0.174855	0.093917	0.0718548	0.015	0.095	0.121813	0.0787926	0.0228963	0.0850207	0.243	0.828942	1.47609	1.27225	1.01266	0.800252	0.759758	1.29645	1.06454	0.85399	0.814507	0.825466	0.502743	0.143526	0.0501385	0.831449	0.48538	0.155075	0.0684361	1.31285	2.19502	2.095	1.99202	1.958	1.96088	1.98373	2.27302	2.365	2.39685	2.37398	2.12502	2.12494
0.0739561	0.306079	0.178921	0.124886	0.138965	0.139904	0.236921	0.169921	0.185921	0.177974	0.10193	0.0759649	0.0140088	0.0959912	0.126956	0.107746	0.0299386	0.0889649	0.215246	0.825292	1.45896	1.26549	1.0104	0.797544	0.751856	1.29472	1.06331	0.839135	0.805205	0.821208	0.502522	0.13681	0.0455902	0.828763	0.484012	0.148626	0.0647821	1.28475	2.18905	2.09797	1.98903	1.95404	1.96298	1.97706	2.27003	2.36896	2.39105	2.37995	2.11905	2.12401
0.0770146	0.30604	0.183019	0.125009	0.145004	0.13802	0.237011				0.102019	0.0820079	0.015	0.096004	0.127011	0.132065	0.0330185	0.0930265	0.215058	0.823968	1.4569	1.26354	1.01055	0.797899	0.785125	1.29172				0.819356	0.505133	0.13684	0.0456965	0.827999	0.494001	0.144257	0.0645798	1.28429	2.188	2.098	1.988	1.954	1.961	1.97099	2.27				2.119	2.122
0.0877988	0.335451	0.196744	0.131872			0.244854	0.173945	0.184945	0.193835	0.115744	0.0878902	0.015	0.0989451	0.134854	0.180104	0.0467439	0.112634	0.258195	0.822183	1.46781	1.25989	1.01027			1.29119	1.06341	0.851817	0.808817	0.816395	0.507044	0.136722	0.043069	0.827303	0.502119	0.127503	0.0496093	1.30034	2.188	2.09505	1.98996	1.95498			2.27098	2.37102	2.39789	2.38493	2.11802	2.12004
0.100883	0.347892	0.204928	0.148848			0.252928	0.177964	0.185	0.198955	0.127892	0.0909731	0.015	0.099	0.143919	0.198839	0.0628566	0.155615	0.262964	0.822091	1.46486	1.25601	1.00976			1.29083	1.06347	0.851932	0.818979	0.816617	0.504176	0.136343	0.0429704	0.827131	0.50446	0.126962	0.0668119	1.30195	2.18404	2.09797	1.99099	1.95302			2.27496	2.37298	2.398	2.38996	2.11404	2.11901
0.113013	0.354005	0.226025	0.160027	0.168032	0.184024	0.265016	0.181015	0.189021	0.205008	0.146011	0.0950121	0.015	0.099	0.159015	0.249035	0.135082	0.217066	0.255007	0.820977	1.45532	1.25232	1.00753	0.794283	0.745537	1.29001	1.06371	0.852582	0.818279	0.814778	0.504204	0.13615	0.0433804	0.826766	0.504536	0.130184	0.0587885	1.28625	2.187	2.1	1.99101	1.95301	1.95701	1.97301	2.27801	2.37201	2.40001	2.395	2.115	2.11799
0.122794	0.357918	0.244609	0.179588	0.191506	0.20163	0.276753	0.191774	0.204671	0.210877	0.153835	0.103815	0.015	0.099	0.169774	0.274465	0.194745	0.264992	0.259897	0.818737	1.4522	1.25173	1.00261	0.789315	0.75029	1.28752	1.05872	0.839368	0.803021	0.813174	0.507266	0.136081	0.043664	0.823949	0.501416	0.147584	0.0722958	1.28248	2.187	2.10196	1.99492	1.96084	1.96386	1.98084	2.28192	2.37788	2.40588	2.39304	2.11598	2.11408
0.141835	0.386748	0.265818	0.219652	0.222731	0.230748	0.298809	0.201913	0.211939	0.219922	0.171844	0.114904	0.015	0.104948	0.188835	0.325557	0.269357	0.34927	0.283791	0.816301	1.44361	1.24816	0.996661	0.783143	0.724209	1.27854	1.05254	0.836126	0.803701	0.810077	0.508371	0.135971	0.0462078	0.822314	0.518579	0.156198	0.0737993	1.27655	2.19196	2.1139	1.995	1.96497	1.964	1.98596	2.28497	2.37899	2.40699	2.39697	2.11699	2.11499
0.167024	0.401023	0.292026	0.231029	0.25702	0.260029	0.314016	0.216016			0.197024	0.125011	0.018	0.104999	0.210026	0.341045	0.335094	0.444096	0.299024	0.814734	1.44239	1.24706	0.994809	0.782529	0.72672	1.27664	1.04848			0.807975	0.502029	0.135448	0.0477143	0.821334	0.520411	0.152376	0.0633393	1.27347	2.191	2.11602	1.99801	1.965	1.97	1.987	2.287	2.377			2.119	2.115
0.184671	0.41769	0.310653	0.251617	0.271726	0.280617	0.325781	0.227781			0.214671	0.132854	0.018	0.104018	0.228653	0.373398	0.402741	0.513704	0.316671	0.810676	1.43792	1.24475	0.994447	0.781637	0.719396	1.2728	1.04583			0.804406	0.501647	0.13436	0.0508025	0.816893	0.514098	0.156925	0.0772706	1.26931	2.19198	2.12974	2.00193	1.965	1.97196	1.987	2.28995	2.37504			2.11998	2.11598
0.219689	0.482423	0.356592	0.303539	0.321556	0.327583	0.374565	0.262689			0.246716	0.171654	0.0209734	0.104	0.266663	0.421574	0.472388	0.581406	0.388361	0.802929	1.42865	1.24133	0.987076	0.774563	0.724275	1.2612	1.03831			0.797362	0.51168	0.135291	0.0499383	0.808544	0.51515	0.172491	0.090494	1.27793	2.19101	2.14388	2.00101	1.97293	1.98389	1.98204	2.3009	2.37996			2.12	2.11699
0.230123	0.501123	0.36713	0.31114	0.336185	0.357175	0.379123	0.282072	0.246144		0.260133	0.179082	0.0210205	0.104	0.272103	0.432188	0.532127	0.651164	0.408116	0.800852	1.43889	1.23769	0.988111	0.775816	0.724038	1.2595	1.00377	0.803503		0.797152	0.513228	0.136213	0.0504986	0.805072	0.515635	0.15111	0.0992351	1.28311	2.19801	2.14504	2.00903	1.97401	1.98298	1.97999	2.30304	2.384	2.44093		2.127	2.118
0.265259	0.536259	0.404218	0.351156	0.388889	0.40695	0.414259	0.302568	0.287136		0.298197	0.202506	0.0268765	0.104	0.301383	0.485868	0.568239	0.698012	0.4413	0.79279	1.43177	1.23134	0.988404	0.777534	0.717841	1.2522	0.999343	0.784462		0.789119	0.512613	0.14283	0.0500984	0.797	0.51421	0.162519	0.100699	1.27411	2.20094	2.15773	2.01684	1.97792	1.97614	1.97706	2.31573	2.384	2.42141		2.12798	2.11702
0.300689	0.587547	0.457529	0.399573	0.422707	0.456564	0.466538	0.350573	0.317733		0.333689	0.245618	0.0488044	0.106973	0.33768	0.520698	0.596751	0.720804	0.494529	0.78932	1.4238	1.22917	0.982681	0.770196	0.709335	1.24712	0.995514	0.788292		0.785332	0.505454	0.146627	0.0495052	0.793658	0.521058	0.168449	0.0975585	1.26779	2.20001	2.17287	2.0279	1.97304	1.97996	1.97601	2.32393	2.38896	2.42496		2.12701	2.117
0.327069	0.599047	0.473066	0.418066	0.465048	0.494042	0.488064	0.377059	0.342049		0.354069	0.253058	0.0520386	0.107008	0.373066	0.548055	0.607025	0.729013	0.493054	0.782227	1.41801	1.22819	0.985129	0.775437	0.717408	1.23912	0.984354	0.776776		0.775805	0.501584	0.146478	0.0494278	0.789578	0.518837	0.167178	0.092309	1.25083	2.202	2.18303	2.03002	1.97401	1.96899	1.97099	2.33103	2.39401	2.42401		2.127	2.11799
0.382947	0.63728	0.526984	0.471984	0.504261	0.528353	0.540021	0.425095	0.382243		0.409947	0.300113	0.0834088	0.113871	0.426984	0.59315	0.627612	0.739797	0.537169	0.77957	1.4149	1.22782	1.00904	0.797534	0.731858	1.22662	0.971011	0.765709		0.779883	0.504652	0.161114	0.047624	0.779785	0.475958	0.157335	0.0752024	1.24149	2.20102	2.20459	2.04669	1.98087	1.96311	1.96315	2.35161	2.40283	2.43087		2.12896	2.11309
0.405755	0.663711	0.552722	0.497722	0.525766	0.562622	0.5677	0.4527	0.404755	0.423555	0.431766	0.338577	0.102789	0.119933	0.448766	0.609822	0.640855	0.751866	0.562722	0.780183	1.41726	1.23062	1.01808	0.806168	0.739952	1.22644	0.971788	0.76643	0.730651	0.777903	0.501081	0.170626	0.0545418	0.783031	0.475209	0.146292	0.0607985	1.24132	2.20397	2.21786	2.05986	1.98298	1.96399	1.95904	2.3609	2.40794	2.431	2.42499	2.129	2.11102
0.462054	0.714042	0.607035	0.538043	0.578029	0.591041	0.622047	0.516073	0.479079	0.478076	0.488059	0.416041	0.163014		0.505058	0.655021	0.657001	0.755	0.613046	0.79286	1.42738	1.23977	1.02826	0.819796	0.75375	1.23206	0.97103	0.763899	0.72806	0.794814	0.50533	0.186073		0.791197	0.473119	0.134939	0.0561895	1.25452	2.203	2.24001	2.07401	1.988	1.94999	1.949	2.37202	2.41601	2.44201	2.42802	2.129	2.108
0.502156	0.745341	0.633444	0.570321	0.599547	0.621362	0.657259	0.570847	0.537765	0.534806	0.532074	0.446362	0.173774	0.179264	0.548094	0.670671	0.657979	0.755	0.64728	0.793154	1.439	1.24584	1.0328	0.824393	0.761154	1.23113	0.993262	0.785221	0.735866	0.797464	0.460777	0.158833	0.0575903	0.789133	0.472297	0.133912	0.0557982	1.26217	2.20006	2.25077	2.0789	1.99094	1.94314	1.94606	2.38669	2.42579	2.45081	2.44073	2.12802	2.10506
0.542638	0.781674	0.672647	0.606674	0.624774	0.647765	0.691692	0.612629	0.603412	0.606358	0.56372	0.513394	0.249312	0.372218	0.589629	0.690819	0.660973	0.755	0.685656	0.805567	1.45066	1.26265	1.04968	0.840851	0.776531	1.24934	1.00261	0.788682	0.726418	0.80958	0.469759	0.16378	0.114456	0.801526	0.4679	0.133246	0.0556909	1.27226	2.21189	2.26388	2.09089	1.99298	1.94498	1.94105	2.39295	2.42996	2.45397	2.44298	2.13494	2.09707
0.574048	0.803034	0.700028	0.633028	0.642025	0.664018	0.715048	0.663037	0.668066	0.679072	0.604035	0.589066	0.326079		0.61106	0.699012	0.661004	0.758	0.707036	0.815451	1.457	1.27121	1.06	0.846246	0.787417	1.2578	1.01369	0.800824	0.730783	0.823897	0.485661	0.178958		0.807673	0.467186	0.132001	0.0484008	1.27867	2.21201	2.27101	2.096	1.999	1.943	1.93601	2.40001	2.442	2.45401	2.447	2.14001	2.101
0.61621	0.832449	0.724541	0.657541	0.663596	0.679706	0.75721	0.695394	0.725916	0.741824	0.63443	0.646916	0.394714	0.407753	0.663026	0.709798	0.664927	0.758	0.738412	0.825197	1.47093	1.28125	1.06952	0.860002	0.793869	1.27857	1.02381	0.813218	0.741833	0.830143	0.477562	0.15975	0.0700213	0.819341	0.463283	0.132648	0.0491068	1.29112	2.2228	2.27787	2.09796	1.99802	1.94693	1.94189	2.4108	2.44494	2.46283	2.447	2.14687	2.09904
0.663584	0.880575	0.779513	0.693681	0.695717	0.710725	0.780796	0.755469	0.79638	0.822291	0.690504	0.721344	0.482229	0.515034	0.699681	0.724867	0.665	0.758	0.789548	0.837591	1.48645	1.29138	1.07493	0.865969	0.801176	1.28707	1.03849	0.828476	0.759514	0.84262	0.481256	0.153047	0.0692071	0.830651	0.464191	0.132928	0.0489515	1.3049	2.22796	2.28395	2.10494	1.99998	1.947	1.942	2.41695	2.45392	2.46102	2.45295	2.15691	2.09999
0.695043	0.910051	0.802063	0.720047	0.721039	0.729037	0.833037	0.796051	0.852074	0.887084	0.721043	0.785058	0.59214	0.641152	0.741039	0.733021	0.665008	0.744002	0.816063	0.840022	1.49215	1.29757	1.08154	0.873354	0.807604	1.29546	1.05577	0.848707	0.779005	0.844291	0.476895	0.13805	0.0558392	0.835362	0.461573	0.130815	0.0452612	1.3111	2.236	2.285	2.108	2.006	1.949	1.94301	2.421	2.458	2.464	2.456	2.161	2.11003
0.730257	0.952112	0.853906	0.759174	0.753319	0.75936	0.86336	0.838112	0.91272	0.956534	0.756257	0.832988	0.707564	0.766357	0.773319	0.750628	0.671855	0.745959	0.867906	0.841587	1.50284	1.30124	1.07579	0.868365	0.80241	1.29702	1.06485	0.86293	0.79179	0.845436	0.464237	0.130059	0.0469477	0.837015	0.464018	0.126824	0.0462394	1.31245	2.23796	2.28892	2.10898	2.00992	1.95292	1.94986	2.421	2.458	2.46106	2.45404	2.16394	2.13448
0.781551	0.987692	0.890683	0.802622	0.776798	0.791719	0.918516	0.883604	0.968516	1.02342	0.803587	0.922217	0.821015	0.871094	0.825543	0.76785	0.685877	0.758886	0.899727	0.837625	1.50024	1.29734	1.08235	0.877419	0.809189	1.2916	1.05751	0.860514	0.804847	0.842635	0.495114	0.13668	0.0419328	0.832163	0.448528	0.118057	0.0453084	1.31085	2.24296	2.28801	2.11098	2.0209	1.95895	1.95099	2.42496	2.45701	2.46794	2.45301	2.16896	2.11121
0.806048	1.03603	0.93005	0.832045	0.824025	0.821035	0.956027	0.931033	1.03902	1.08005	0.833051	0.986058	0.93614	1.04215	0.852043	0.779088			0.948022	0.836477	1.50014	1.29193	1.06981	0.858505	0.806987	1.28981	1.05638	0.868397	0.806413	0.842067	0.511785	0.147821	0.0578983	0.830357	0.432493			1.30828	2.242	2.286	2.11201	2.025	1.96101	1.95501	2.42	2.45901	2.473	2.449	2.17	2.11201
0.844289	1.06054	0.969271	0.867344	0.843635	0.84849	0.977599	0.957508	1.05274	1.11927	0.873253	1.03214	1.04694	1.15785	0.886362	0.848706			0.965672	0.834212	1.48845	1.28402	1.05221	0.846719	0.79677	1.28844	1.06419	0.873966	0.808835	0.839616	0.515422	0.148419	0.0644777	0.828328	0.529614			1.30686	2.24298	2.28698	2.11691	2.02696	1.96885	1.96384	2.42295	2.46489	2.47202	2.45293	2.16705	2.12378
0.894557	1.12146	1.01361	0.915575	0.894548	0.888646	1.03449	1.01747	1.11742	1.18046	0.915628	1.08751	1.15902	1.27497	0.938539	0.881716			1.02646	0.824764	1.47911	1.27258	1.04851	0.842417	0.781634	1.2751	1.04028	0.852542	0.799137	0.828687	0.511753	0.174606	0.0999441	0.820856	0.528466			1.29872	2.24399	2.28105	2.11304	2.03295	1.97296	1.96796	2.42498	2.46599	2.46804	2.44705	2.16799	2.13193
0.937184	1.16218	1.05819	0.964181	0.923253	0.926199	1.07718	1.05516	1.16015	1.22612	0.963173		1.23422	1.3632	0.980202	0.921043			1.06621	0.820543	1.47088	1.26403	1.0299	0.827657	0.778978	1.27114	1.0277	0.840955	0.788644	0.82401		0.179853	0.115237	0.816737	0.527416			1.28867	2.24501	2.27497	2.11497	2.031	1.97403	1.97303	2.42199	2.46797	2.468	2.446	2.17003
0.98695	1.20999	1.10991	1.01297	0.991559	0.979868	1.12499	1.09712	1.20114	1.25734	1.01001	1.20739	1.29277	1.41785	1.03485	0.932753		0.875996	1.12183	0.807858	1.46819	1.25576	1.02362	0.816084	0.756905	1.27324	1.03125	0.842341	0.786956	0.818731	0.466119	0.164425	0.0954865	0.797104	0.529016		0.12536	1.27853	2.24892	2.26619	2.10814	2.03198	1.98281	1.97986	2.42004	2.46114	2.468	2.446	2.17881	2.15851
1.04252	1.25958	1.1566	1.06357	1.03265	1.03156	1.16665	1.13964	1.22778	1.27783	1.06552	1.23973	1.31085	1.43585	1.08656	0.996447	0.78668	0.906715	1.17059	0.803238	1.46475	1.24632	1.01675	0.809912	0.756271	1.27083	1.02976	0.833834	0.776937	0.81398	0.457352	0.158578	0.0935929	0.792616	0.525392	0.184581	0.137856	1.27835	2.24503	2.25708	2.10007	2.03597	1.98796	1.98496	2.41009	2.461	2.46998	2.45393	2.17008	2.1699
1.10306	1.30905	1.20605	1.12007	1.09108	1.08808	1.22405	1.19204	1.26502	1.30302	1.12706	1.29604	1.356	1.47	1.14706	1.0621	0.840047	0.963047	1.21905	0.796765	1.46948	1.2388	1.00523	0.797173	0.735392	1.26642	1.0211	0.820923	0.763697	0.806871	0.436407	0.117858	0.0542057	0.786909	0.515828	0.181492	0.135902	1.28117	2.24601	2.24499	2.09099	2.03599	1.993	1.994	2.402	2.45	2.468	2.45601	2.175	2.179
1.15307	1.34925	1.25116	1.17694	1.15678	1.15083	1.26425	1.22636	1.28365	1.31871	1.17511	1.33331	1.35895	1.46804	1.19707	1.14153	0.879272	1.00227	1.26122	0.809337	1.47285	1.23931	1.00156	0.791171	0.729058	1.2734	1.02735	0.823031	0.76155	0.807479	0.450489	0.116073	0.0506363	0.811179	0.52283	0.21595	0.170576	1.28207	2.25287	2.23518	2.08315	2.03109	1.99595	1.99793	2.39905	2.44902	2.47193	2.46091	2.17598	2.17802
1.20059	1.38866	1.29264	1.2345	1.21946	1.21445	1.31159	1.26467	1.30184	1.33387	1.22754	1.36968	1.36396	1.46503	1.24161	1.22527	0.948394	1.07437	1.30859	0.809015	1.48168	1.24033	0.995265	0.784181	0.739328	1.28078	1.02494	0.8163	0.75705	0.808898	0.454992	0.114335	0.0456734	0.809162	0.511908	0.216263	0.171032	1.28482	2.24804	2.22608	2.08102	2.03298	1.99303	1.998	2.39305	2.44702	2.47299	2.46298	2.17402	2.17998
1.25205	1.42905	1.33504	1.29306	1.28808	1.29008	1.35704	1.30503	1.32103	1.34802	1.27705	1.38203	1.367	1.465	1.29305	1.29708			1.34006	0.81499	1.47637	1.25006	1.00629	0.793185	0.732766	1.29076	1.03545	0.826278	0.765114	0.814319	0.457635	0.115531	0.0445993	0.815432	0.517329			1.29259	2.253	2.22	2.081	2.03201	2.006	2.012	2.389	2.441	2.477	2.472	2.175	2.186
1.29118	1.46622	1.36928	1.34001	1.35362	1.35562	1.38736	1.33144	1.34353	1.36661	1.31912	1.40747	1.367	1.46598	1.33609	1.36262			1.38897	0.823335	1.49371	1.2594	1.01012	0.797068	0.737941	1.30294	1.04112	0.832656	0.768078	0.821607	0.469647	0.116353	0.0440515	0.824842	0.467635			1.30174	2.25692	2.21804	2.08002	2.0369	2.00796	2.01494	2.389	2.43904	2.48092	2.47592	2.17794	2.18796
1.3485	1.50962	1.42253	1.40245	1.42736	1.4363	1.43657	1.37859	1.39257	1.39773	1.37452		1.36799	1.46303	1.38953	1.3977			1.42469	0.830577	1.50182	1.27048	1.02945	0.817281	0.752403	1.30359	1.04039	0.832076	0.772818	0.826825		0.119225	0.043931	0.833822	0.465886			1.31332	2.25997	2.22097	2.08	2.03502	2.00899	2.01302	2.38702	2.44098	2.48199	2.476	2.18494
1.38705	1.54905	1.45806	1.45206	1.49707	1.51209	1.46605	1.39706	1.40505	1.42004	1.41905		1.366	1.42102	1.42406	1.46808	1.28614	1.34513	1.47004	0.837922	1.51815	1.28117	1.04269	0.832682	0.77454	1.30982	1.04456	0.836291	0.777876	0.832462		0.120273	0.0457828	0.842501	0.469412	0.107642	0.0318272	1.32514	2.268	2.223	2.083	2.036	2.01502	2.01701	2.391	2.442	2.485	2.48	2.192
1.42822	1.58826	1.50609				1.5082	1.44411	1.44622	1.45141	1.4563	1.45661	1.36894	1.43965	1.46817	1.53572	1.40181	1.451	1.50337	0.847558	1.52265	1.29285				1.31639	1.06979	0.861444	0.798686	0.842471	0.469136	0.122959	0.0480275	0.851559	0.487096	0.117072	0.0375714	1.33129	2.26898	2.22693	2.08104				2.39493	2.44004	2.485	2.48	2.19004	2.17978
1.47658	1.62766	1.54566	1.5466	1.61842	1.65735	1.55757	1.47573	1.48367	1.48768	1.50656	1.47682	1.38089	1.44099	1.51459	1.60638	1.50708	1.57987	1.55851	0.852914	1.53289	1.29733	1.07783	0.874139	0.803913	1.31829	1.04815	0.839728	0.805394	0.846724	0.489054	0.132684	0.0505876	0.857974	0.499037	0.124545	0.0538757	1.33432	2.27693	2.22898	2.08199	2.037	2.03401	2.0359	2.39203	2.44694	2.48996	2.48198	2.20189	2.17702
1.50907	1.67105	1.59605	1.59806	1.6831	1.7331	1.59306	1.51107	1.52804	1.52605	1.53707	1.48702	1.38301	1.44401	1.54507	1.67007	1.64516	1.73818	1.59206	0.850004	1.53152	1.29704	1.0841	0.886385	0.81787	1.31976	1.04974	0.840334	0.807793	0.844623	0.492992	0.13332	0.0520809	0.854325	0.494843	0.13059	0.0521679	1.33376	2.27801	2.23201	2.08701	2.034	2.03799	2.03901	2.39101	2.45	2.48599	2.48	2.19901	2.177
1.55895	1.71116	1.63518	1.64501	1.76233	1.80744	1.63609	1.56291	1.5613	1.56714	1.58695	1.50365	1.38888	1.44792	1.59691	1.72289	1.76841	1.87904	1.63999	0.845514	1.53118	1.2912	1.07998	0.890376	0.825176	1.3206	1.06176	0.851074	0.802413	0.839233	0.494381	0.140754	0.0527656	0.850882	0.482167	0.145957	0.0658326	1.3287	2.28486	2.23984	2.09092	2.03204	2.03212	2.04879	2.39786	2.45	2.48208	2.48	2.20586	2.17504
1.58681	1.75669	1.67771	1.68771	1.81067	1.86759	1.68367	1.60074	1.61165	1.61765	1.61581	1.52883	1.39198	1.448	1.6268	1.77862	1.87328	1.98329	1.67774	0.834347	1.52067	1.2817	1.07062	0.888245	0.827177	1.30289	1.04288	0.831836	0.778308	0.829765	0.485919	0.140523	0.0522537	0.838178	0.481115	0.16634	0.0913536	1.32128	2.28301	2.24099	2.09199	2.03299	2.04392	2.05694	2.40297	2.45497	2.48597	2.48397	2.20501	2.17699
1.64806	1.80905	1.73306	1.75104	1.85707	1.92505	1.73406	1.65707	1.65504	1.66705	1.67805	1.57104	1.39802	1.45001	1.68606	1.84507	1.96006	2.08703	1.73406	0.82156	1.51568	1.27044	1.06088	0.872411	0.825749	1.28764	1.02273	0.812266	0.760273	0.81949	0.478855	0.138988	0.0533706	0.823291	0.482289	0.156097	0.115881	1.30884	2.278	2.24901	2.09801	2.036	2.047	2.05901	2.40401	2.454	2.48901	2.482	2.202	2.177
1.69217	1.85121	1.77619	1.78339	1.91197	1.96721	1.78013	1.71	1.68935	1.70921	1.71824	1.60143	1.41174	1.45883	1.73312	1.898	2.00417	2.1135	1.77817	0.81412	1.5079	1.2649	1.05548	0.881136	0.825014	1.28022	1.01702	0.809463	0.755166	0.811579	0.467552	0.137046	0.0538412	0.816586	0.473544	0.153636	0.0856778	1.30291	2.27702	2.25882	2.10683	2.03894	2.04602	2.06293	2.4148	2.45694	2.49783	2.48494	2.19906	2.17406
1.75346	1.90453	1.82854	1.83752	1.9467	2.01062	1.8365	1.75957	1.76037	1.76451	1.78045	1.66246	1.44273	1.48675	1.79347	1.94955	2.01987	2.13977	1.8355	0.810699	1.5094	1.26474	1.05398	0.867226	0.819925	1.27774	1.00669	0.796594	0.740837	0.80918	0.459956	0.137129	0.053404	0.812158	0.474371	0.146731	0.0754264	1.30101	2.27006	2.2699	2.11394	2.05288	2.04204	2.05606	2.42392	2.46592	2.49701	2.48896	2.19206	2.17896
1.8022	1.95017	1.87019	1.86816	1.98609	2.03809	1.88218	1.8142	1.80524	1.81821	1.82521	1.73126	1.47721	1.49657	1.8452	1.98419	2.03307	2.14303	1.87618	0.809153	1.50892	1.26831	1.05582	0.875813	0.813654	1.27471	1.00581	0.796333	0.737431	0.807177	0.462948	0.148254	0.0563702	0.811198	0.471396	0.148346	0.0673943	1.3016	2.28598	2.28705	2.12202	2.05703	2.04298	2.05097	2.43402	2.47001	2.50398	2.489	2.20599	2.17397
1.86174	1.99995	1.92583	1.91599	2.01146	2.06542	1.93587	1.87374	1.87552	1.8797	1.88572	1.80837	1.53968	1.66348	1.90376	2.03885	2.05259	2.15279	1.92987	0.809924	1.51069	1.26859	1.05218	0.859112	0.803171	1.26683	1.00332	0.791296	0.755322	0.809119	0.46531	0.161187	0.120477	0.810691	0.478862	0.141367	0.054081	1.30297	2.28012	2.30071	2.12788	2.06581	2.0381	2.04219	2.43988	2.47392	2.49812	2.48998	2.20306	2.16519
1.90265	2.03669	1.96169	1.94773	2.02588	2.07988	1.9826	1.92754	1.94341	1.95039	1.92764	1.87245	1.59354	1.71855	1.94465	2.06082	2.05796	2.153	1.97263	0.81336	1.51726	1.27445	1.05482	0.85531	0.802603	1.2653	0.999156	0.787721	0.756067	0.814027	0.454972	0.158506	0.118975	0.812563	0.472755	0.142291	0.053463	1.30881	2.28397	2.31389	2.13692	2.066	2.03701	2.0301	2.44991	2.474	2.49998	2.48802	2.20697	2.16203
1.95405	2.08905	2.00805	1.99704	2.05501	2.09401	2.02906	1.99207	2.01609	2.0301	1.97805	1.9371	1.66611	1.66216	1.99904	2.08502	2.06401	2.157	2.02106	0.820151	1.5261	1.28516	1.05809	0.852209	0.791709	1.26717	1.00952	0.799328	0.738628	0.822574	0.452756	0.151956	0.0655086	0.817358	0.465407	0.140215	0.0530499	1.31543	2.278	2.32101	2.139	2.064	2.031	2.02199	2.452	2.475	2.50499	2.48301	2.201	2.15499
1.99131	2.12827	2.04334	2.02449	2.0658	2.10087	2.07514	2.04305	2.08374	2.10167	2.01825	2.01456	1.75141	1.7808	2.03238	2.10169	2.06793	2.157	2.06322	0.82822	1.53549	1.29232	1.06833	0.858591	0.798514	1.27729	1.02072	0.812515	0.752355	0.83278	0.457217	0.148799	0.06443	0.823319	0.463446	0.136391	0.0529715	1.32695	2.27702	2.32591	2.14195	2.06498	2.031	2.01316	2.45396	2.475	2.50009	2.49085	2.19805	2.15107
2.03958	2.17262	2.09059	2.06763	2.0888	2.10794	2.11268	2.09158	2.14547	2.17338	2.05964	2.0953	1.867	1.90989	2.08157	2.1139	2.07097	2.157	2.10861	0.839096	1.54829	1.30351	1.06992	0.858026	0.799284	1.28491	1.03905	0.832735	0.76968	0.844083	0.471872	0.134961	0.0554982	0.833056	0.458067	0.134318	0.0527817	1.33918	2.27502	2.32897	2.14398	2.065	2.02703	2.01102	2.45995	2.47996	2.50397	2.49199	2.19503	2.14902
2.08305	2.22005	2.13604	2.09603	2.11002	2.11902	2.16104	2.13406	2.21307	2.24208	2.10305	2.16308	1.99314	2.04014	2.12705	2.12502	2.07101	2.152	2.14505	0.848417	1.55609	1.31214	1.06933	0.858093	0.802152	1.29851	1.04836	0.849267	0.786698	0.853077	0.472408	0.139531	0.0608685	0.842627	0.455897	0.13378	0.0518701	1.34858	2.27501	2.324	2.143	2.066	2.01699	2.00399	2.458	2.48101	2.504	2.487	2.19601	2.14799
2.11923	2.25819	2.16733	2.1195	2.12175	2.13173	2.19331	2.18198	2.26784	2.30761	2.13923	2.22861	2.09973	2.14869	2.16225	2.13871	2.07492	2.152	2.18515	0.853854	1.55962	1.31534	1.07055	0.860127	0.811188	1.30822	1.06712	0.870009	0.808223	0.858544	0.49453	0.132166	0.0519397	0.847761	0.453942	0.133476	0.051919	1.35352	2.2799	2.32498	2.143	2.066	2.01308	2.00008	2.46094	2.48883	2.50302	2.487	2.2009	2.14017
2.17649	2.31549	2.22647	2.17154	2.15768	2.15777	2.26437	2.24048	2.33838	2.38531	2.19352	2.28748	2.22985	2.35219	2.22048	2.1727	2.11266	2.21444	2.24646	0.850422	1.55924	1.31339	1.06405	0.855234	0.817267	1.30569	1.07288	0.880281	0.820543	0.855518	0.473841	0.129166	0.0918391	0.844035	0.434733	0.140893	0.0602153	1.35273	2.27207	2.31707	2.14102	2.06303	2.00507	1.99504	2.45208	2.48404	2.49408	2.47511	2.19406	2.16279
2.20507	2.35706	2.25907	2.19406	2.17603	2.17903	2.30007	2.28108	2.39107	2.44708	2.22207	2.36907	2.35316	2.44815	2.25607	2.18305		2.18818	2.28207	0.848498	1.55804	1.31034	1.06395	0.85635	0.814927	1.3042	1.07003	0.884902	0.826143	0.852959	0.470601	0.109001	0.0425752	0.842797	0.438132		0.0191454	1.34954	2.274	2.31499	2.142	2.06599	2.006	1.995	2.451	2.489	2.491	2.46999	2.195	2.14401
2.25702	2.40412	2.30906	2.23817	2.19956	2.20452	2.35202	2.3399	2.44499	2.50491	2.27402	2.42397	2.46981	2.56088	2.30508	2.21736		2.3215	2.33206	0.839312	1.55279	1.30001	1.06121	0.856468	0.805154	1.29989	1.06473	0.878795	0.828133	0.844754	0.448976	0.124401	0.0614653	0.832876	0.447278		0.120576	1.34205	2.274	2.31009	2.13906	2.06207	2.00502	1.99696	2.451	2.48998	2.49296	2.46411	2.195	2.15382
2.30654	2.45354	2.36151	2.28358	2.25151	2.24165	2.40253	2.39152	2.50841	2.56445	2.31859	2.48047	2.56512	2.68683	2.35553	2.22989		2.33886	2.38451	0.830967	1.54473	1.28869	1.05159	0.845108	0.797213	1.29128	1.05828	0.878878	0.825505	0.839568	0.448402	0.158966	0.0933713	0.821971	0.439911		0.136081	1.33351	2.27202	2.30505	2.13603	2.06101	2.00302	1.99502	2.44506	2.48406	2.49399	2.45508	2.19104	2.15697
2.34607	2.50206	2.40807	2.32408	2.28508	2.28206	2.45306	2.44106	2.56105	2.61305	2.36607	2.53507	2.62605	2.76102	2.39607	2.33203	2.15002	2.29502	2.42907	0.823575	1.53454	1.27874	1.04349	0.837142	0.783081	1.2829	1.05205	0.875663	0.818935	0.830906	0.443874	0.155926	0.107978	0.815224	0.528039	0.164611	0.157829	1.32529	2.27299	2.29298	2.12799	2.05499	2.006	1.997	2.436	2.482	2.484	2.453	2.19399	2.16001
2.39987	2.54901	2.45697	2.38374	2.34376	2.32705	2.49805	2.48311	2.59528	2.65316	2.41497	2.58789	2.66126	2.77667	2.44889	2.35746	2.16665	2.30969	2.47895	0.819515	1.53098	1.2712	1.03157	0.823634	0.769075	1.28163	1.04662	0.86282	0.815492	0.828119	0.454261	0.16019	0.0913305	0.810539	0.520019	0.165286	0.157154	1.32131	2.26908	2.28125	2.12408	2.0501	2.00698	1.99896	2.43404	2.48102	2.48302	2.45006	2.18812	2.16686
2.45254	2.60054	2.51053	2.4405	2.40149	2.38449	2.55054	2.53355	2.64456	2.68968	2.46853	2.63756	2.70164	2.81268	2.50253	2.42539	2.19673	2.34469	2.52856	0.813266	1.52863	1.265	1.02506	0.816165	0.769484	1.27957	1.03919	0.854086	0.800782	0.819438	0.445372	0.124087	0.058503	0.806932	0.523804	0.189125	0.170202	1.31846	2.26404	2.26812	2.11409	2.04901	2.00997	2.00098	2.42508	2.47505	2.48498	2.45297	2.18205	2.17592
2.50806	2.65206	2.56306	2.49507	2.45509	2.45008	2.60507	2.57705	2.66904	2.71903	2.52406	2.68304	2.71702	2.816	2.55407		2.24004	2.38403	2.58006	0.81385	1.52889	1.26375	1.01423	0.805275	0.760937	1.27578	1.03824	0.844974	0.79477	0.817389	0.449769	0.120557	0.0545369	0.810122		0.201287	0.178171	1.3193	2.263	2.25498	2.10399	2.04299	2.007	2.005	2.41098	2.46799	2.484	2.457	2.178	2.175
2.55905	2.70207	2.60816	2.55489	2.52667	2.5148	2.66194	2.61824	2.69944	2.7406	2.57407	2.71933	2.73075	2.81895	2.60898		2.26945	2.41149	2.62811	0.814164	1.52997	1.26652	1.01323	0.800882	0.741884	1.27477	1.03701	0.839718	0.786405	0.816487	0.457487	0.117909	0.0519775	0.811642		0.214917	0.187389	1.32008	2.26005	2.24224	2.09615	2.03711	2.00798	2.005	2.39529	2.45818	2.484	2.46093	2.17505	2.17304
2.60262	2.74165	2.65261	2.6115	2.59342	2.58637	2.70265	2.65567	2.7228	2.75983	2.61167	2.74874	2.73496	2.82098	2.65559		2.41273	2.54382	2.67261	0.815587	1.53342	1.26929	1.01311	0.799194	0.737863	1.28003	1.03866	0.836488	0.782414	0.817768	0.4588	0.115342	0.0515831	0.813147		0.211671	0.173773	1.32295	2.26396	2.23605	2.09303	2.03601	2.00701	2.00599	2.39302	2.45701	2.48697	2.46496	2.18095	2.17399
2.60714	2.79413	2.64263	2.61665	2.6337	2.6352	2.67811	2.6456	2.71057	2.72956	2.62514	2.73657	2.73001	2.816	2.65114	2.68861			2.72016	0.813517	1.54032	1.26231	1.01057	0.796282	0.736483	1.28882	1.03971	0.833317	0.784262	0.810193	0.46246	0.12991	0.0515074	0.816525	0.46615			1.3302	2.25401	2.233	2.072	2.02849	1.99649	2.0015	2.3745	2.439	2.4715	2.46	2.17651	2.17656
2.67995	2.77764	2.713	2.69954	2.73385	2.73785	2.73913	2.70809	2.75325	2.76879	2.69942	2.77375	2.74047	2.81474	2.7225	2.75489	2.50089	2.52434	2.72404	0.819766	1.5247	1.26671	1.0214	0.807391	0.756016	1.30062	1.04356	0.833646	0.794484	0.812904	0.456743	0.125227	0.0509344	0.826109	0.447995	0.0864986	0.00359604	1.31607	2.25592	2.19899	2.06601	2.02354	1.99469	2.00162	2.37197	2.43497	2.47096	2.45699	2.17793	2.20517
2.70429	2.80427	2.7363	2.73965	2.78952	2.80244	2.76478	2.72387	2.7644	2.77297	2.72577	2.78094	2.741	2.78625	2.74828	2.80754	2.58327	2.6479	2.74631	0.824336	1.5312	1.27399	1.04491	0.834134	0.777273	1.30627	1.06172	0.845534	0.796648	0.81637	0.452438	0.123927	0.0466134	0.831425	0.467073	0.0965008	0.0124411	1.32437	2.26393	2.20098	2.06749	2.02251	2.00739	2.00893	2.37398	2.4355	2.46753	2.46295	2.18692	2.205
2.76203	2.86154	2.80503	2.80304	2.86357	2.88558	2.81753	2.76902	2.79752	2.81302	2.78553	2.80751	2.74701	2.806	2.80352	2.88356	2.71663	2.77616	2.80553	0.834795	1.54066	1.28955	1.06237	0.848368	0.783987	1.31728	1.05586	0.842417	0.798825	0.828865	0.454046	0.11871	0.0467673	0.839714	0.479773	0.117046	0.0410981	1.3348	2.262	2.20501	2.069	2.023	2.01001	2.01301	2.3775	2.4415	2.46699	2.46551	2.1845	2.18048
2.78268	2.89102	2.82768	2.83263	2.9225	2.95547	2.83905	2.78659	2.76683	2.8256	2.8057	2.81162	2.751	2.80811	2.82119	2.92952	2.83217	2.92124	2.82766	0.839248	1.54239	1.29232	1.06947	0.864061	0.799007	1.3209	1.05623	0.842663	0.807105	0.833795	0.470004	0.118845	0.04461	0.843666	0.490071	0.132397	0.0751883	1.33858	2.26447	2.20946	2.06852	2.02343	2.01789	2.02428	2.379	2.44293	2.45995	2.47188	2.18696	2.16425
2.84782	2.95038	2.90568	2.9186	3.01752	3.06092	2.89739	2.8439	2.86645	2.87251	2.87329	2.84217	2.75941	2.82185	2.88731	3.02055	2.96862	3.06109	2.89925	0.839833	1.54231	1.29169	1.0735	0.877892	0.811401	1.32302	1.05712	0.847473	0.807341	0.83429	0.474534	0.122617	0.0493527	0.844237	0.504377	0.127648	0.0728754	1.33434	2.26153	2.21346	2.07048	2.01261	2.01059	2.01907	2.38445	2.44103	2.47686	2.47003	2.18353	2.1551
2.88605	2.99155	2.95855	2.97307	3.10407	3.15257	2.93805	2.86905	2.88504	2.89853	2.91455	2.85652	2.7575	2.8215	2.91906	3.08156	3.08912	3.20211	2.93606	0.833728	1.53282	1.28524	1.07085	0.894203	0.839861	1.31365	1.04607	0.837225	0.800927	0.828545	0.479868	0.124886	0.0513195	0.838021	0.511268	0.140494	0.0628462	1.33122	2.2615	2.22151	2.07551	2.0135	2.021	2.02251	2.38301	2.4455	2.48351	2.47751	2.184	2.154
2.93376	3.03981	3.00229	3.03709	3.16294	3.21792	2.98645	2.91943	2.922	2.92746	2.95925	2.87765	2.759	2.81702	2.97025	3.13003	3.20083	3.32885	2.98734	0.822613	1.52069	1.27566	1.06991	0.890411	0.827301	1.30576	1.0375	0.831223	0.807945	0.81919	0.482889	0.125456	0.05032	0.8257	0.504867	0.163529	0.0703768	1.32115	2.26154	2.22846	2.08045	2.00997	2.019	2.03196	2.38989	2.44749	2.49183	2.48294	2.18499	2.15397
2.97864	3.08365	3.05458	3.08463	3.2042	3.26217	3.04353	2.981	2.97409	2.93366	3.00612	2.92213	2.76247	2.82147	3.01266	3.16573	3.29029	3.40531	3.04256	0.813675	1.51044	1.26799	1.06056	0.879773	0.828897	1.2989	1.02499	0.811806	0.760026	0.812022	0.476303	0.124562	0.0509067	0.815132	0.504624	0.155973	0.0881189	1.3125	2.25852	2.23842	2.08249	2.00802	2.02594	2.03993	2.39149	2.44651	2.48207	2.46296	2.17955	2.14953
3.05408	3.18208	3.14608	3.16209	3.31106	3.35507	3.14708	3.06808	3.03108		3.08108	2.96714	2.76459	2.82601	3.08608	3.2291	3.36101	3.49098	3.13508	0.805772	1.51877	1.26654	1.03798	0.880008	0.834024	1.30057	1.02555	0.820176		0.808512	0.471374	0.115729	0.0420862	0.803182	0.48586	0.134968	0.0741429	1.32383	2.271	2.29902	2.11701	2.035	2.05	2.067	2.42	2.48001	2.524		2.189	2.15204
3.0761	3.23894	3.2	3.22778	3.35322	3.40409	3.20002	3.08008	3.06073		3.10457	3.0345	2.80664	2.83057	3.11015	3.27727	3.36429	3.48633	3.189	0.794675	1.5118	1.25521	1.04209	0.86439	0.829798	1.2847	1.00197	0.796986		0.795721	0.474653	0.144691	0.0535348	0.794032	0.485801	0.150518	0.0814639	1.31763	2.25628	2.31471	2.12485	2.035	2.05295	2.06798	2.42295	2.45747	2.49505		2.17732	2.16139
3.11117	3.29749	3.25255	3.26469	3.39861	3.44366	3.26048	3.11369	3.07951		3.13572	3.06229	2.83673	2.8513	3.14913	3.33246	3.39071	3.51667	3.24254	0.79088	1.50787	1.25174	1.04139	0.869185	0.825408	1.26242	0.994481	0.789778		0.78982	0.44638	0.150756	0.0573733	0.792658	0.468419	0.125654	0.0598878	1.31392	2.28271	2.33086	2.1359	2.03996	2.053	2.06205	2.42498	2.46245	2.47686		2.2047	2.17882
3.21006	3.31706	3.29905	3.31304	3.42004	3.47202	3.32307	3.19702			3.18662	3.21301	2.89308	2.91425	3.1886	3.39407	3.44	3.538	3.29005	0.761335	1.48097	1.25256	1.04902	0.860425	0.818902	1.23347	0.990707			0.78617	0.462621	0.142598	0.0165787	0.803035	0.491374	0.0911923	0.0419718	1.28144	2.269	2.34599	2.14601	2.04601	2.05299	2.06099	2.39398	2.423			2.22746	2.18795
			3.3493	3.45434	3.48476		3.20895			3.27646	3.22085	2.92872	3.00172	3.26764	3.44514	3.43802	3.537					1.04731	0.856054	0.820784		0.981379			0.778101	0.446834	0.166203	0.098449	0.773728	0.472193	0.128842	0.0432717					2.05091	2.04515	2.04923		2.42322			2.20033	2.14385
			3.39857	3.47978	3.50383					3.26306	3.28245	2.99739	2.99021		3.46532	3.43998	3.537					1.03569	0.832528	0.816102					0.809264	0.431157	0.173551	0.0868134		0.467886	0.136263	0.0434286					2.05298	2.03707	2.04305					2.27846	2.14003
	3.36605			3.45496	3.44099	3.33605	3.31408	3.35009	3.3551	3.36505		3.11911	3.24801		3.45804	3.44	3.531	3.33405		1.51275			0.85639	0.826127	1.26759	0.99727	0.785636	0.741508	0.818607		0.137574	0.0998242		0.468587	0.134484	0.0446227	1.30644		2.27			2.00605	2.04601	2.409	2.43398	2.45701	2.45199	2.18611
	3.4225			3.41701	3.43011	3.39127	3.39303	3.44406	3.46424			3.23199	3.25667		3.49482	3.44001	3.528	3.38532		1.50388			0.887648	0.811975	1.28037	1.02859	0.834132	0.760006			0.141302	0.0623819		0.444846	0.138591	0.0473712	1.2906		2.26905			2.05703	2.05319	2.40502	2.4114	2.46497	2.44117
3.38195	3.46847	3.40193		3.41799	3.43989	3.41671	3.39597	3.44993	3.48674	3.40906		3.32394	3.41121	3.4199	3.47819	3.44099	3.528	3.41466	0.835988	1.53551	1.31335		0.847693	0.784735	1.2827	1.05897	0.858369	0.780008	0.837218		0.1396	0.0542343	0.834035	0.460173	0.132174	0.0447108	1.32847	2.2968	2.27394	2.1225		2.05997	2.0708	2.40698	2.44857	2.46203	2.45682	2.22185
3.44605	3.51705	3.46204				3.47705	3.46206	3.53907	3.58007	3.47604	3.5501	3.45712	3.51914	3.48005	3.48501	3.443	3.529	3.46704	0.843324	1.53836	1.3101				1.29361	1.05731	0.86189	0.787541	0.844957	0.457921	0.155932	0.0529702	0.840801	0.459127	0.130067	0.0424672	1.33081	2.28797	2.269	2.11199				2.408	2.44501	2.465	2.45099	2.21197	2.17095
3.49354	3.56651	3.50858	3.49001			3.52455	3.52166	3.61567	3.65285	3.52255	3.64982	3.58638	3.66166	3.53053	3.49526	3.44712	3.52804	3.50767	0.836809	1.53569	1.29179	1.07768			1.28904	1.06241	0.87288	0.799534	0.841558	0.489912	0.136826	0.0532364	0.83129	0.455871	0.126256	0.039552	1.33009	2.25935	2.26595	2.10403	2.04051			2.40997	2.45294	2.46094	2.44495	2.18335	2.12304
3.54256	3.61259	3.56152	3.58118			3.57455	3.58146	3.67645	3.7303	3.57255	3.72433	3.71187	3.81165	3.57857	3.51879	3.4579	3.53196	3.56845	0.836711	1.53164	1.30221	1.12957			1.29228	1.07413	0.887399	0.812583	0.837724	0.442972	0.132866	0.0592559	0.834937	0.427	0.107756	0.0379246	1.32381	2.29072	2.26104	2.10697	1.9964			2.40703	2.44705	2.45505	2.44004	2.21472	2.12696
3.58402	3.66105	3.59903	3.567	3.63191		3.63005	3.63305	3.73707	3.79506	3.60401	3.75802	3.81811	3.93412	3.62602	3.53303		3.53809	3.61105	0.823585	1.52598	1.28279	1.07724	0.870927		1.28444	1.06674	0.884851	0.813214	0.828725	0.495054	0.161769	0.0875191	0.818525	0.416045		0.0323964	1.31703	2.25699	2.25599	2.102	2.042	1.98603		2.40299	2.452	2.456	2.441	2.18399	2.13001
3.59884	3.70854	3.63082		3.55314		3.67858	3.68263	3.79663	3.8517	3.61689	3.77891	3.9207	4.0428	3.64383	3.56449			3.66062	0.818971	1.51983	1.27853		0.867542		1.27389	1.06342	0.88564	0.816713	0.823719	0.498224	0.160919	0.096026	0.813626	0.411223			1.31167	2.2491	2.25089	2.09796		2.01735		2.39792	2.44995	2.454	2.44001	2.17704	2.13712
3.67516	3.75746	3.70518		3.74686		3.73142	3.73937	3.85337	3.9153	3.69711	3.86109	3.9843	4.1152	3.71917	3.60851			3.71638	0.809979	1.51115	1.26409		0.820658		1.26768	1.05137	0.87566	0.815197	0.811851	0.472326	0.179811	0.131874	0.807864	0.408757			1.29944	2.2579	2.24111	2.09404		2.04865		2.39108	2.44505	2.454	2.44099	2.18096	2.14788
3.71406	3.80806	3.74706	3.70905	3.68605	3.68802	3.78505	3.79105	3.90204	3.95805	3.73606	3.91107	4.04606	4.17505	3.75806	3.70506			3.76805	0.806877	1.50746	1.25502	1.04161	0.850553	0.753334	1.26642	1.04265	0.869245	0.812186	0.807816	0.498982	0.164048	0.101515	0.805748	0.508056			1.29535	2.24499	2.23198	2.08099	2.03398	1.989	1.98499	2.38399	2.439	2.46299	2.441	2.16799	2.14599
3.76462	3.86053	3.79657	3.75365	3.72784	3.70775	3.82958	3.82947	3.93849	4.00138	3.78761	3.96665	4.09592	4.21304	3.80561	3.75872			3.80761	0.804691	1.50762	1.24913	1.01433	0.820209	0.739521	1.2648	1.04074	0.864911	0.808756	0.804886	0.516919	0.11212	0.0808273	0.804354	0.504582			1.29516	2.23902	2.21586	2.07089	2.01894	1.98614	1.97909	2.37689	2.43688	2.454	2.44102	2.16202	2.14116
3.82147	3.90855	3.84851	3.81344			3.8825	3.87259	3.98358	4.03568	3.84348	4.02644	4.08906	4.21696	3.86148	3.82438			3.86348	0.806572	1.50554	1.24377	1.03255			1.27194	1.04223	0.863206	0.801062	0.806386	0.441825	0.133133	0.0659498	0.806589	0.502896			1.29274	2.24098	2.20312	2.06109	2.01306			2.36709	2.4261	2.454	2.44298	2.16398	2.15586
3.86905	3.96504	3.90404	3.82908	3.7961	3.79109	3.93404	3.92104	4.00504	4.06502	3.89204	4.06702	4.10401	4.221	3.91404	3.88107		3.94306	3.91505	0.811683	1.50551	1.24793	1.00847	0.814681	0.734255	1.27874	1.04805	0.860962	0.798554	0.811523	0.475091	0.12759	0.0620492	0.811503	0.479768		0.150932	1.29213	2.241	2.19099	2.05099	2.01498	1.99098	1.98898	2.36099	2.421	2.454	2.444	2.163	2.15
3.91661	4.00844	3.94456	3.91067	3.89804	3.88909	3.97848	3.96245	4.05019	4.09019	3.93663	4.0903	4.11409	4.21699	3.95757	3.95369		4.01054	3.96245	0.814635	1.51372	1.25066	1.00204	0.804921	0.739337	1.28313	1.05495	0.862516	0.792387	0.814369	0.476401	0.12771	0.0611506	0.814568	0.477045		0.142504	1.29736	2.23599	2.18393	2.04397	1.996	1.96796	1.96398	2.35299	2.41801	2.45301	2.44701	2.15798	2.15301
3.97239	4.04856	3.99545	3.97233	3.99297	3.98891	4.02252	4.00355	4.06781	4.10781	3.99437	4.1177	4.12191	4.21601	4.00943	4.01632		4.05947	4.00355	0.822376	1.51912	1.25614	1.009	0.809599	0.742703	1.28925	1.05371	0.861214	0.792083	0.821591	0.476509	0.12495	0.0520689	0.822602	0.453774		0.122765	1.30376	2.23501	2.17707	2.04103	1.996	1.96404	1.96202	2.35201	2.41899	2.45399	2.44799	2.15602	2.15399
4.01008	4.09706	4.03808	4.02008	4.04011	4.04411	4.06006	4.04204	4.10402	4.13003	4.02908	4.13105	4.125	4.21899	4.05007	4.08105			4.05205	0.827266	1.53005	1.266	1.01196	0.810801	0.74805	1.29583	1.05314	0.8596	0.791898	0.825934	0.472929	0.123291	0.0509531	0.827958	0.467236			1.31802	2.229	2.175	2.041	1.998	1.97301	1.97501	2.358	2.417	2.45601	2.451	2.152	2.16006
4.06348	4.13749	4.09148	4.07964	4.11677	4.12293	4.10044	4.07039	4.12043	4.15231	4.08748	4.16511	4.12801	4.211	4.10049	4.11421	3.9351	3.97725	4.08858	0.838551	1.54024	1.27987	1.03744	0.832731	0.761882	1.3073	1.05538	0.859936	0.797226	0.835698	0.472463	0.124009	0.0460835	0.840443	0.41598	0.0924893	0.0165267	1.32713	2.22904	2.17608	2.041	1.99598	1.98006	1.98497	2.35901	2.41799	2.46198	2.45398	2.15403	2.19884
4.10563	4.18062	4.13363	4.13551	4.18441	4.20429	4.13867	4.1047	4.15768	4.17976	4.12963	4.17491	4.12899	4.211	4.14362	4.22008	4.03116	4.08704	4.13956	0.844776	1.54559	1.28502	1.05177	0.845975	0.775204	1.31221	1.05553	0.859593	0.800392	0.840756	0.463082	0.123941	0.0437602	0.847677	0.485187	0.126613	0.0495422	1.33171	2.23297	2.18294	2.041	1.99402	1.98496	1.98203	2.35999	2.41701	2.46002	2.45202	2.15697	2.18512
4.14308	4.22806	4.18706	4.19608	4.2671	4.28809	4.18106	4.14404	4.18504	4.20805	4.17406	4.19001	4.13301	4.211	4.18008	4.29809	4.16019	4.20422	4.17908	0.848149	1.54871	1.29163	1.0573	0.845441	0.789646	1.31555	1.05654	0.858859	0.800567	0.843929	0.474654	0.12437	0.0437402	0.851119	0.501741	0.140815	0.0593155	1.33576	2.23801	2.18501	2.041	1.99599	1.98602	1.98605	2.36001	2.418	2.458	2.454	2.161	2.15799
4.19438	4.26953	4.22958	4.25157	4.33467	4.34902	4.22255	4.17355	4.21432	4.24036	4.21742	4.19927	4.13803	4.21103	4.23435	4.35666	4.28741	4.34962	4.2304	0.847212	1.55087	1.29195	1.06224	0.859312	0.800512	1.31542	1.05596	0.857803	0.798767	0.842916	0.477636	0.124471	0.0438891	0.850306	0.502372	0.131225	0.056183	1.3368	2.24207	2.19207	2.04109	1.99106	1.99601	2.01589	2.36401	2.42001	2.45904	2.454	2.16409	2.15199
4.22764	4.31649	4.28045	4.30146	4.39336	4.43902	4.27048	4.22148	4.24269	4.27166	4.25459	4.22274	4.14097	4.21397	4.26467	4.41437	4.41165	4.49145	4.26562	0.843896	1.54844	1.29084	1.07473	0.875266	0.810343	1.30833	1.04976	0.850163	0.787938	0.838152	0.486929	0.125439	0.0446913	0.848223	0.502568	0.143041	0.0441512	1.33544	2.24794	2.19794	2.04891	1.99595	1.99699	2.00611	2.36499	2.42099	2.46296	2.454	2.17191	2.15101
4.27406	4.36606	4.32807	4.35307	4.4521	4.51909	4.31707	4.25308	4.28206	4.30804	4.29807	4.24004	4.145	4.214	4.31007	4.46907	4.53414	4.64516	4.32007	0.834079	1.54394	1.28305	1.07606	0.882726	0.817549	1.2991	1.05069	0.852108	0.787741	0.829731	0.489017	0.126791	0.0467104	0.837736	0.488428	0.142193	0.0607023	1.32777	2.24699	2.20601	2.051	2	2.00201	2.01201	2.36401	2.41801	2.465	2.456	2.172	2.149
4.31834	4.4105	4.37745	4.40666	4.5257	4.58673	4.36651	4.31147	4.3254	4.3394	4.35028	4.26634	4.14803	4.21702	4.35834	4.52255	4.63278	4.75577	4.37247	0.819174	1.53712	1.27657	1.07038	0.893863	0.823958	1.28284	1.02029	0.822068	0.795562	0.816465	0.4795	0.127369	0.0469898	0.821027	0.473231	0.158292	0.118696	1.31782	2.24304	2.21219	2.05213	1.99998	2.00608	2.01707	2.37204	2.42301	2.46802	2.45603	2.16902	2.15097
4.34774	4.45461	4.41666	4.46449	4.58746	4.65044	4.4116	4.35264	4.36069	4.37469	4.37479	4.29574	4.15097	4.21898	4.38774	4.57058	4.7014	4.82341	4.41364	0.816037	1.53219	1.27554	1.0577	0.885364	0.822007	1.27196	1.01525	0.816657	0.78869	0.815122	0.47952	0.128123	0.0478524	0.816381	0.477671	0.170751	0.102601	1.31339	2.24697	2.22885	2.0639	1.99802	2.01294	2.02295	2.37597	2.42399	2.46998	2.45897	2.17098	2.14803
4.40808	4.50408	4.47709	4.51408	4.64309	4.70808	4.45808	4.40508	4.41107	4.42208	4.43509	4.33808	4.16502	4.22701	4.44207	4.63208	4.75902	4.87603	4.46608	0.805803	1.52231	1.26748	1.06369	0.895232	0.825208	1.2629	1.0055	0.804407	0.766442	0.805583	0.469406	0.12973	0.0514887	0.805835	0.475078	0.150183	0.0770835	1.3075	2.24801	2.24901	2.07501	2.00601	2.009	2.026	2.38902	2.43101	2.47202	2.46401	2.172	2.145
4.46061	4.55753	4.53756	4.56457	4.70032	4.76147	4.50849	4.45561	4.46063		4.49369	4.39189	4.18156	4.2362	4.48566	4.68757	4.77538	4.89328	4.51759	0.801479	1.52469	1.26123	1.0564	0.890021	0.823691	1.26366	1.00032	0.802465		0.800932	0.460159	0.12961	0.0506898	0.802203	0.46741	0.145209	0.0726077	1.30748	2.25596	2.25818	2.08412	2.01404	2.01104	2.026	2.40409	2.43607	2.4839		2.174	2.14498
4.5144	4.60448	4.58646	4.61445	4.72868	4.80254	4.55152	4.5094	4.51638		4.55433	4.47013	4.23046	4.2538	4.54336	4.73745	4.80863	4.91773	4.56942	0.800491	1.52155	1.25778	1.05514	0.877806	0.821138	1.26713	1.00309	0.797644		0.802878	0.471454	0.144574	0.0550713	0.798046	0.46651	0.131018	0.0557079	1.30703	2.25204	2.27383	2.09488	2.01796	2.01496	2.026	2.41191	2.44193	2.4751		2.174	2.14302
4.57507	4.65506	4.63305	4.65706	4.77305	4.83804	4.60707	4.56408	4.5681		4.61108	4.54211	4.27709	4.40092	4.60008	4.77204	4.81301	4.919	4.62106	0.802585	1.52062	1.26281	1.06275	0.884334	0.819607	1.26535	1.00548	0.804752		0.804815	0.465181	0.161512	0.121648	0.800245	0.472483	0.131211	0.0506992	1.31262	2.26	2.28901	2.104	2.01801	2.02099	2.02499	2.41801	2.447	2.481		2.17601	2.14399
4.62868	4.69666	4.6726	4.69842	4.80653	4.86731	4.65562	4.61872	4.63983	4.64688	4.66564	4.62116	4.3432	4.34222	4.65668	4.80133	4.82005	4.919	4.6636	0.813631	1.52414	1.26803	1.06128	0.88042	0.817476	1.27402	1.00809	0.806301	0.738179	0.815731	0.466279	0.170075	0.0701263	0.811089	0.474913	0.132027	0.0501567	1.32073	2.26011	2.29704	2.10601	2.02599	2.01391	2.0179	2.42296	2.44998	2.48193	2.47193	2.18009	2.138
4.68354	4.74955	4.7206	4.73172	4.84865	4.89179	4.70558	4.67651	4.70644	4.71741	4.71657	4.71422		4.44018	4.71154	4.82778	4.82397	4.919	4.7116	0.820155	1.53315	1.2787	1.06256	0.883633	0.818759	1.28453	1.01333	0.811209	0.74052	0.822225	0.489405		0.0834478	0.817427	0.479164	0.129412	0.0498922	1.32851	2.26893	2.29998	2.10699	2.02501	2.00706	2.01007	2.42002	2.44802	2.47605	2.46605	2.18694	2.138
4.73506	4.78908	4.75707	4.76505	4.86603	4.90903	4.74608	4.73308	4.77209	4.7891	4.77105	4.77212	4.51916	4.54818	4.76506	4.85002	4.827	4.95	4.75506	0.831695	1.54269	1.29013	1.06994	0.881424	0.823082	1.28706	1.01845	0.816214	0.745279	0.832675	0.471685	0.154056	0.0748492	0.829683	0.479654	0.126886	0.0912354	1.33858	2.27699	2.301	2.10899	2.028	2.00399	1.99699	2.424	2.45	2.472	2.459	2.18999	2.13
4.7745	4.84249	4.80444	4.80037	4.88718	4.92712	4.80354	4.78664	4.83476	4.85991	4.8035	4.85676	4.63147	4.67969	4.81046	4.8622	4.83004	4.95303	4.79857	0.842062	1.55854	1.29998	1.07843	0.88454	0.8244	1.29673	1.0418	0.840247	0.766132	0.843723	0.482502	0.143756	0.0601244	0.838861	0.482104	0.123795	0.0880127	1.34963	2.26696	2.30096	2.10401	2.02696	1.99393	1.98692	2.42598	2.45002	2.46902	2.45701	2.18296	2.13002
4.81852	4.88553	4.84258	4.83265	4.90283	4.93788	4.85049	4.84239	4.90128	4.93914	4.84752	4.92328	4.7596	4.82739	4.85056	4.87981	4.83396	4.95597	4.84846	0.851824	1.56707	1.30894	1.08332	0.887152	0.826992	1.30869	1.0517	0.85222	0.781107	0.857035	0.483529	0.125123	0.0544024	0.845043	0.474631	0.125135	0.089118	1.35679	2.26304	2.29704	2.10499	2.02304	1.98806	1.98007	2.42402	2.45198	2.47098	2.45799	2.17904	2.13198
4.86006	4.93706	4.88806	4.86705	4.92603	4.95402	4.90207	4.89608	4.9681	5.01211	4.88107	4.99209	4.90119	4.94524	4.90205	4.89602	4.84104	4.96197	4.88708	0.853937	1.5694	1.31389	1.08385	0.874987	0.824026	1.30246	1.06262	0.865684	0.797134	0.857867	0.495559	0.115253	0.0410417	0.848387	0.475965	0.121676	0.0860035	1.36005	2.26	2.29099	2.104	2.018	1.984	1.975	2.418	2.455	2.47	2.45499	2.17401	2.122
4.90256	4.97862	4.93058	4.90245	4.94626	4.96818	4.94758	4.94864	5.03777	5.08483	4.9255	5.05567	5.03032	5.10569	4.9366	4.91116		4.94395	4.93954	0.851956	1.57113	1.31378	1.07905	0.872809	0.82152	1.30429	1.06613	0.874907	0.806547	0.85604	0.501767	0.117304	0.0422312	0.846137	0.425175		0.034981	1.35864	2.25989	2.28696	2.10396	2.01693	1.98096	1.97393	2.41697	2.45202	2.46793	2.44891	2.17787	2.12201
4.95159	5.03255	4.98157	4.94167	4.96881	4.98387	4.99857	5.00453	5.10543	5.15739	4.96963	5.11451	5.14603	5.25376	4.98956	4.92489		5.0273	4.98661	0.846377	1.56527	1.30714	1.07124	0.867435	0.813636	1.29965	1.06418	0.878123	0.812441	0.851637	0.50411	0.116745	0.0449671	0.839714	0.428215		0.0841585	1.35282	2.25008	2.28303	2.10003	2.01105	1.97703	1.96805	2.41402	2.45398	2.46205	2.44107	2.1661	2.12299
4.9831	5.0831	5.0181	4.97309	4.99105	5.00504	5.04211	5.05609	5.16411	5.22011	5.0031	5.17113	5.26018	5.37321	5.02511	5.00008			5.0291	0.840827	1.55655	1.30073	1.06529	0.860261	0.805905	1.29706	1.06073	0.877849	0.81765	0.845529	0.495415	0.133622	0.0617547	0.834376	0.528579			1.3469	2.25	2.27698	2.09499	2.011	1.96899	1.95799	2.41698	2.45099	2.457	2.438	2.169	2.12202
5.03952	5.13651	5.07341	5.0235	5.01638	5.02726	5.10159	5.10857	5.22753	5.27968	5.05845	5.24352	5.35771	5.4876	5.08453	5.04346	4.90109	5.02111	5.08655	0.827896	1.54599	1.29129	1.05445	0.855329	0.797243	1.28216	1.05457	0.877293	0.817857	0.833784	0.448517	0.146072	0.097537	0.820948	0.522239	0.136962	0.0999198	1.33509	2.2489	2.26591	2.09094	2.01199	1.96096	1.94996	2.40392	2.44796	2.45701	2.43893	2.16789	2.13111
5.0855	5.18151	5.1096	5.06752	5.04964	5.04975	5.15343	5.15846	5.27449	5.33935	5.09757	5.2895	5.42032	5.54042	5.13149	5.08356	4.90891	5.03089	5.13448	0.820481	1.53979	1.28122	1.0407	0.843835	0.786121	1.27227	1.044	0.866142	0.816742	0.828834	0.450904	0.158544	0.0999042	0.811147	0.516028	0.145892	0.108684	1.32712	2.2401	2.25809	2.08605	2.01101	1.95704	1.94604	2.39707	2.44404	2.45799	2.43306	2.15811	2.14089
5.14209	5.23106	5.16208	5.12009	5.09507	5.08007	5.20807	5.20407	5.32505	5.38806	5.15309	5.34008	5.44307	5.55407	5.18809		4.93204	4.94421	5.18507	0.811239	1.53186	1.27133	1.03008	0.835891	0.774166	1.26609	1.03983	0.867042	0.815846	0.819396	0.475345	0.162916	0.0930308	0.802602		0.160038	0.053562	1.3187	2.24299	2.24498	2.07499	2.01099	1.956	1.943	2.389	2.43999	2.452	2.431	2.15699	2.14501
5.20062	5.27462	5.21656	5.1806	5.14464	5.12964	5.25259	5.2485	5.36153	5.42943	5.21155	5.39555	5.48716	5.60416	5.24653		4.9615	5.0835	5.23451	0.810603	1.52756	1.26505	1.02489	0.829882	0.771154	1.27111	1.03858	0.861717	0.812913	0.816849	0.458715	0.139764	0.106968	0.803887		0.17892	0.142291	1.31586	2.23695	2.23083	2.06789	2.00101	1.95699	1.94102	2.38788	2.43599	2.45394	2.42798	2.15199	2.15198
5.25453	5.32853	5.26459	5.23255	5.19953	5.18453	5.30356	5.29163	5.4076	5.46668	5.25859	5.44259	5.50088	5.61788	5.2926		5.00463	5.12663	5.27862	0.812613	1.52797	1.26261	1.02176	0.825736	0.763764	1.2814	1.03718	0.8606	0.80365	0.816731	0.476387	0.136667	0.104164	0.807925		0.190103	0.153612	1.31862	2.23303	2.21613	2.05808	2.00199	1.95601	1.94298	2.37709	2.43501	2.44904	2.42602	2.15101	2.15002
5.30106	5.37705	5.31006	5.28607	5.26309	5.24909	5.35305	5.33204	5.43503	5.49202	5.31506	5.48503	5.51401	5.63101	5.35005		5.05905	5.18005	5.32905	0.819587	1.5312	1.26471	1.01997	0.820971	0.754609	1.29365	1.04089	0.855071	0.798667	0.820886	0.475096	0.134517	0.102397	0.817427		0.1919	0.15587	1.32163	2.23999	2.20399	2.05199	1.994	1.95599	1.94301	2.364	2.428	2.447	2.428	2.15399	2.15
5.34552	5.41445	5.35454	5.33662	5.33381	5.31794	5.39443	5.3665	5.45628	5.50709	5.36148	5.50921	5.51804	5.63506	5.39049		5.09739	5.21828	5.37049	0.82472	1.5355	1.27009	1.02405	0.821402	0.746366	1.29628	1.04714	0.855907	0.79671	0.825663	0.47948	0.13213	0.10023	0.822654		0.20726	0.171297	1.32667	2.23599	2.19897	2.04798	1.99396	1.95209	1.94712	2.36102	2.42699	2.44702	2.43004	2.14504	2.14904
5.3969	5.47096	5.40149	5.39041	5.40423	5.42947	5.43613	5.41052	5.48073	5.51491	5.41396	5.5278	5.52196	5.62274	5.44236		5.21867	5.41069	5.41519	0.819265	1.52381	1.27642	1.02646	0.820727	0.753187	1.30239	1.05064	0.853012	0.810647	0.817852	0.482111	0.128648	0.0768933	0.819923		0.203808	0.14245	1.3199	2.23049	2.18158	2.04602	1.99004	1.95991	1.96614	2.35343	2.42601	2.44898	2.43396	2.14799	2.15296
5.45016	5.5226	5.45407	5.44909	5.47911	5.50672	5.49217	5.46216	5.50704	5.53603	5.4692	5.55202	5.529	5.61716	5.49412	5.5221	5.29883	5.37927	5.47616	0.824953	1.53094	1.28298	1.02773	0.820852	0.756452	1.31501	1.05176	0.854592	0.812297	0.820934	0.483349	0.126561	0.0739757	0.828031	0.474703	0.149071	0.0881694	1.32892	2.23503	2.18447	2.043	1.988	1.971	1.98006	2.35195	2.41449	2.451	2.434	2.15303	2.18401
5.49533	5.54735	5.50352	5.5126	5.55581	5.60987	5.52828	5.53332	5.53735	5.55427	5.55416	5.56827	5.53198	5.67618	5.54651	5.59462	5.4608	5.49496	5.50543	0.832458	1.54485	1.28325	1.0345	0.829079	0.769248	1.32159	1.07456	0.84856	0.80355	0.843096	0.475533	0.127264	0.0580435	0.854406	0.503908	0.117076	0.0485659	1.34656	2.25614	2.20012	2.04502	1.988	1.97017	2.00414	2.35614	2.41016	2.44812	2.43511	2.16782	2.1901
5.51176	5.57774	5.54861	5.55951	5.62534	5.64491	5.55279	5.5252	5.54817	5.56118	5.53714	5.56198	5.52271	5.62305	5.55176	5.66305	5.52057	5.56967	5.54268	0.838777	1.5595	1.2871	1.04005	0.835671	0.791654	1.3312	1.05187	0.838204	0.81186	0.824446	0.465641	0.13473	0.0734868	0.852956	0.510259	0.131068	0.054768	1.35404	2.2676	2.21091	2.04698	2.00824	2.00723	2.01488	2.3679	2.42092	2.46922	2.44932	2.18949	2.18125
5.56937	5.66427	5.60344	5.61252	5.71469	5.74392	5.62229	5.55529	5.59125	5.60618	5.5924	5.57829	5.53104	5.59899	5.61332	5.73951	5.70868	5.83945	5.6103	0.830043	1.53745	1.29865	1.07608	0.873596	0.809957	1.30778	1.04934	0.846064	0.785726	0.823948	0.485786	0.148701	0.0606412	0.835608	0.497189	0.141041	0.0965856	1.32874	2.24001	2.18102	2.04601	2.00794	2.01293	2.03883	2.34301	2.40501	2.46093	2.44302	2.16002	2.14696
5.63581	5.71359	5.68381	5.70659	5.83769	5.90732	5.67464				5.66587	5.63112	5.5384	5.59817	5.67168	5.83277	5.83262	5.923	5.66476	0.823371	1.52595	1.28787	1.08104	0.901505	0.825958	1.30164				0.816446	0.494483	0.147064	0.064364	0.829867	0.491439	0.139358	0.0545528	1.32033	2.24233	2.18405	2.04748	1.99836	2.00185	2.00952	2.34508				2.16337	2.13903
5.69822	5.7601	5.7462	5.75303		5.78392	5.72464	5.66927	5.6579	5.66881	5.73307	5.71556	5.56871	5.61107	5.72451	5.89227	5.95925	6.07957	5.72354	0.820087	1.51106	1.29893	1.09575		0.854032	1.28794	1.02078	0.818371	0.790466	0.814392	0.522674	0.144151	0.0576918	0.82539	0.471347	0.135105	0.0608071	1.30245	2.26734	2.18827	2.08351	2.02554		2.12363	2.35117	2.414	2.4589	2.45212	2.19146	2.141
5.70719	5.80413	5.75422	5.79416		6.02022	5.75015	5.68016	5.69414	5.70111	5.73621	5.65809	5.55703	5.61402	5.74516	5.90324	6.04931	6.18226	5.74519	0.807168	1.50694	1.2868	1.08449		0.844617	1.28564	1.02229	0.816005	0.774733	0.805278	0.47322	0.139857	0.0554068	0.807822	0.469598	0.155544	0.087009	1.30533	2.241	2.19903	2.06401	2.0071		2.029	2.35802	2.414	2.455	2.457	2.17	2.141
5.78279	5.85672	5.8427	5.86014		6.10779	5.81282	5.74484	5.75048	5.7476	5.81979	5.69745	5.57025	5.62309	5.81175	5.99978	6.17396	6.28499	5.82072	0.79446	1.49945	1.26687	1.05496		0.87228	1.27578	1.01212	0.80595	0.767651	0.792569	0.421823	0.154254	0.0698949	0.796473	0.453056	0.121391	0.0827849	1.29577	2.24019	2.21116	2.0691	2.04636		2.03054	2.36715	2.41601	2.45601	2.45709	2.17003	2.13984
5.83551	5.90525	5.88949	5.93439			5.86798	5.80122	5.78337	5.78837	5.87229	5.79266	5.58734	5.62907	5.86173	6.05173	6.17144	6.28488	5.86886	0.792521	1.49853	1.26604	1.07			1.26915	1.00638	0.804424	0.759772	0.787917	0.457391	0.139376	0.0550974	0.797263	0.457679	0.13865	0.0944995	1.29104	2.25276	2.22242	2.07622	2.00503			2.37739	2.41734	2.45729	2.46302	2.1719	2.12927
5.85638	5.95528	5.9095	5.9109			5.9073	5.85038			5.88449		5.60149	5.63296	5.89131	6.08142	6.18928	6.3201	5.90337	0.793088	1.49459	1.2647	1.05855			1.2606	1.00044			0.790283		0.140562	0.0565477	0.795125	0.468012	0.141677	0.0760513	1.29108	2.2436	2.23903	2.08536	2.04705			2.39299	2.43099			2.16858
							5.92364					5.69381	5.81468		6.16125	6.24197	6.33901									1.00106					0.165321	0.123784		0.466526	0.112935	0.0591754									2.43014
5.99918	6.05916	6.04075	6.05428			6.01096	5.97533	5.95795	5.96398	6.04299	5.96295	5.68132	5.71556	6.02725	6.1818	6.24007	6.33993	6.01704	0.800049	1.49788	1.26352	1.05626			1.2542	1.00133	0.797185	0.742951	0.803562	0.41128	0.137361	0.0593263	0.796544	0.468047	0.136896	0.0595211	1.29407	2.27423	2.26817	2.09995	2.05328			2.41214	2.44095	2.4711	2.46883	2.19518	2.15249
6.04711	6.10612	6.07114	6.10607	6.21602	6.26007	6.05014	6.02915	6.03718	6.0442	6.0831	6.04221	5.77519	5.8999	6.07811	6.21405	6.24301	6.33701	6.05911	0.804884	1.50304	1.26907	1.0719	0.875798	0.80757	1.2565	0.990643	0.784489	0.717106	0.807718	0.449335	0.150391	0.111297	0.80196	0.478829	0.135525	0.0563244	1.30215	2.24302	2.27502	2.09801	2.02401	2.00901	2.00599	2.41801	2.43901	2.47498	2.462	2.16203	2.13199
6.08862	6.15169	6.12546	6.13171	6.22459	6.28705	6.10476	6.08686	6.10619	6.1212	6.1226	6.12213	5.84853	5.86253	6.11966	6.23232	6.246	6.33995	6.10266	0.810258	1.51044	1.27595	1.07247	0.871149	0.803782	1.26746	1.00312	0.795434	0.72698	0.81443	0.458946	0.161869	0.0837261	0.805853	0.478407	0.1337	0.0542275	1.30802	2.25192	2.283	2.10297	2.02702	2.01366	2.00166	2.42305	2.44302	2.46903	2.46091	2.17488	2.12998
6.12887	6.19722	6.15599	6.17722	6.26178	6.28943	6.15414	6.14339	6.18381	6.19991	6.16172	6.19551	5.94868	5.96345	6.16307	6.2533	6.24607	6.33702	6.14627	0.81992	1.51819	1.28358	1.0639	0.867693	0.803904	1.27058	1.00667	0.800145	0.747416	0.825473	0.466958	0.143983	0.0656472	0.813882	0.480632	0.131735	0.0540603	1.31839	2.247	2.283	2.10105	2.02793	1.99205	1.98007	2.42602	2.44402	2.4707	2.45505	2.16705	2.12907
6.16328	6.24519	6.19526	6.18629	6.25326	6.26724	6.19929	6.19829	6.25538	6.27541	6.19027	6.25537	6.05467	6.09975	6.20528	6.26506	6.249	6.33794	6.19621	0.827813	1.53213	1.29087	1.06475	0.858824	0.803659	1.28084	1.03069	0.825964	0.772057	0.83272	0.466974	0.146029	0.0670898	0.822275	0.47636	0.129176	0.053653	1.32835	2.24701	2.283	2.103	2.02497	1.99394	1.98296	2.42697	2.44499	2.45904	2.45697	2.16903	2.13199
6.21648	6.28066	6.24345	6.24023	6.30206	6.31318	6.25364	6.25373	6.32791	6.35411	6.24145	6.3249	6.18248	6.24154	6.25846	6.27719	6.24904	6.32705	6.23563	0.837799	1.53855	1.30416	1.07651	0.870773	0.803546	1.29082	1.0398	0.840059	0.781079	0.84217	0.486441	0.138291	0.0633347	0.832609	0.468956	0.128481	0.0486093	1.33599	2.24909	2.28295	2.103	2.01903	1.98308	1.97641	2.42095	2.44305	2.46591	2.45095	2.175	2.13
6.25371	6.33194	6.27876	6.25827	6.30683	6.32624	6.30394	6.31106	6.39935	6.44077	6.27664	6.39538	6.29903	6.36354	6.29481	6.29237	6.2522	6.331	6.28489	0.840043	1.54724	1.3055	1.08244	0.873253	0.803367	1.29988	1.06239	0.86557	0.801986	0.843669	0.490301	0.1361	0.0654965	0.835566	0.469535	0.127656	0.0501577	1.33775	2.25605	2.27898	2.10295	2.021	1.98898	2.00778	2.41698	2.4471	2.45895	2.44693	2.17517	2.13002
6.28214	6.36914	6.30914	6.26913	6.29999	6.29603	6.34114	6.35315	6.45319	6.51118	6.30215	6.45015	6.4193	6.50436	6.32713	6.30704	6.26005	6.33104	6.32014	0.839742	1.54587	1.30498	1.07699	0.870969	0.809568	1.3005	1.06671	0.875124	0.814142	0.843243	0.488762	0.136896	0.0455808	0.835382	0.444346	0.121519	0.0528143	1.34178	2.25798	2.27799	2.10099	2.02099	1.98799	1.99892	2.41601	2.45103	2.457	2.44398	2.18198	2.131
6.33662	6.42468	6.36477	6.32057	6.29882	6.30768	6.39469	6.41263	6.52583	6.57909	6.36046	6.50682	6.5346	6.64382	6.37777	6.32352		6.34778	6.37477	0.836583	1.5404	1.301	1.06194	0.859098	0.801054	1.30189	1.07671	0.891888	0.830311	0.840317	0.49728	0.143084	0.0615164	0.832031	0.431369		0.0429754	1.33487	2.25192	2.27492	2.09905	2.01694	1.98371	1.96778	2.41797	2.46192	2.45691	2.43789	2.17497	2.13202
6.37707	6.46924	6.41492	6.35792	6.35162	6.35152	6.44012	6.45457	6.58077	6.65059	6.39127	6.5601	6.63917	6.76242	6.4278	6.3575			6.425	0.828922	1.53439	1.28425	1.05498	0.853096	0.797283	1.29445	1.07625	0.899832	0.829766	0.83354	0.504305	0.157944	0.0884266	0.823665	0.424243			1.32499	2.24705	2.26988	2.1019	2.01315	1.965	1.95395	2.416	2.45707	2.45085	2.4308	2.17288	2.1332
6.4193	6.51826	6.45129	6.39429	6.37619	6.37219	6.48428	6.51629	6.65025	6.71332	6.44128	6.60331	6.72456	6.85756	6.45932	6.37723			6.46431	0.823081	1.52467	1.28047	1.04704	0.848205	0.78991	1.28473	1.06278	0.890052	0.830355	0.826464	0.503355	0.178709	0.123422	0.819139	0.423164			1.31996	2.24899	2.26492	2.09797	2.01901	1.965	1.952	2.41598	2.45997	2.44501	2.42299	2.16799	2.14104
6.47456	6.56666	6.50566	6.44752	6.41141	6.40737	6.53572	6.57056	6.69671	6.77262	6.49358	6.66087	6.82727	6.96019	6.51762	6.42092			6.52159	0.815899	1.51273	1.26896	1.03515	0.83977	0.778909	1.28193	1.054	0.877564	0.825844	0.819847	0.507442	0.154823	0.101768	0.811582	0.422626			1.309	2.24705	2.25094	2.09194	2.02094	1.96501	1.95206	2.41187	2.45392	2.44596	2.42196	2.1671	2.14905
6.51855	6.61826	6.55713	6.48828	6.44443	6.43708	6.59206	6.61406	6.75179	6.82089	6.5395	6.7286	6.84894	6.97586	6.56645	6.49221			6.56821	0.811874	1.51076	1.26049	1.02241	0.828848	0.771712	1.27512	1.04524	0.876048	0.825219	0.81265	0.472975	0.155201	0.0978405	0.810859	0.458974			1.30682	2.25098	2.24561	2.08675	2.01598	1.96617	1.95712	2.40185	2.4478	2.4431	2.41907	2.1749	2.15344
6.58014	6.66813	6.60214	6.53915	6.50114	6.48016	6.63414	6.65612	6.78312	6.85607	6.59915	6.79212	6.88607	7.01005	6.62414	6.54027			6.61614	0.807671	1.51014	1.25196	1.01699	0.820853	0.762255	1.28093	1.04036	0.865286	0.818012	0.808298	0.431967	0.131457	0.0693208	0.806875	0.457673			1.30363	2.25001	2.22996	2.07697	2.01499	1.97301	1.96202	2.39597	2.43999	2.447	2.422	2.171	2.17099
6.63383	6.71683	6.65385	6.59502	6.55512	6.53916	6.68775	6.7007	6.82937	6.8844	6.65678	6.83781	6.91314	7.029					6.67077	0.808178	1.5066	1.24916	1.01209	0.814378	0.749407	1.28489	1.03744	0.863544	0.807609	0.807496	0.416029	0.111892	0.0509594					1.29861	2.25195	2.21481	2.06686	2.01302	1.97502	1.969	2.38589	2.4369	2.44694	2.42305	2.17098	2.16792
6.68623	6.76898	6.70718	6.65935	6.62589	6.61296	6.73493	6.74471	6.85261	6.90939	6.70632	6.88854	6.9222	7.029	6.72923	6.69765		6.77457	6.71915	0.809368	1.50984	1.25028	1.01299	0.812671	0.754405	1.2856	1.04145	0.85507	0.801167	0.809171	0.42412	0.114057	0.0496388	0.809342	0.490519		0.150772	1.30304	2.24888	2.20288	2.0579	2.01393	1.97593	1.96917	2.37898	2.43088	2.44307	2.42615	2.16985	2.1631
6.73524	6.80825	6.75426	6.71335	6.70141	6.69142	6.77228	6.77321	6.87707	6.92507	6.75924	6.91008	6.93002	7.02898	6.77824	6.80329		6.87723	6.76522	0.812871	1.51043	1.24998	1.00256	0.799204	0.738689	1.29409	1.04202	0.852642	0.791876	0.812418	0.477771	0.121106	0.0475896	0.813013	0.467001		0.11978	1.30569	2.24398	2.19796	2.054	2.01097	1.97303	1.97602	2.37795	2.42599	2.44602	2.43202	2.16398	2.16702
6.78058	6.85454	6.80244	6.77773	6.77696	6.77005	6.82338	6.81136	6.88926	6.937	6.80354	6.92425	6.93404	7.026	6.8226	6.85661		6.91913	6.80657	0.816855	1.52141	1.2634	1.01442	0.807142	0.740309	1.29549	1.04431	0.845752	0.785789	0.815868	0.466948	0.120304	0.045669	0.817429	0.467128		0.110636	1.3118	2.24101	2.19097	2.05396	2.006	1.97821	1.98018	2.36801	2.42497	2.44996	2.435	2.16101	2.17034
6.82612	6.89697	6.83729	6.83424	6.85169	6.85199	6.85334	6.83975	6.90935	6.93717	6.84622	6.9434	6.937	7.026	6.86902	6.90429		6.92574	6.85104	0.826459	1.53051	1.27124	1.01235	0.803145	0.74084	1.30494	1.04626	0.845052	0.79714	0.822588	0.462013	0.120586	0.0448203	0.829722	0.456087		0.103906	1.32026	2.24225	2.18905	2.05095	2.00607	1.9941	1.99427	2.36888	2.42295	2.44698	2.43502	2.16225	2.1964
6.87011	6.93511	6.8881	6.88316	6.91821	6.93022	6.90609	6.86909	6.92304	6.94403	6.89411		6.93701	7.026	6.90911	6.95523	6.77123	6.79829	6.8921	0.830751	1.53901	1.28421	1.02782	0.819074	0.764786	1.30449	1.04609	0.8412	0.797571	0.82488		0.120818	0.0444378	0.835692	0.418106	0.107979	0.0301071	1.33077	2.25202	2.191	2.049	2.00901	1.99801	2.00501	2.364	2.42099	2.44601	2.43602	2.17201
6.91058	6.97764	6.92681	6.94378	6.99715	7.01234	6.94164	6.90349	6.93739	6.95724	6.93754	6.97825	6.94003	7.02596	6.9496	7.04197	6.85994	6.90986	6.93069	0.838737	1.5503	1.28789	1.04611	0.839714	0.782165	1.31067	1.048	0.841382	0.805491	0.832537	0.447472	0.120166	0.0436063	0.843854	0.484379	0.122749	0.0478103	1.33762	2.25803	2.19207	2.04806	2.01103	2.00203	2.00796	2.36406	2.41806	2.44904	2.44313	2.17606	2.20551
6.9502	7.02107	6.98097	6.99639	7.07477	7.10294	6.98502	6.93695	6.96345		6.97427	6.99537	6.94217	7.023	6.99002	7.10752	6.99094	7.03659	6.97697	0.844404	1.55519	1.29584	1.06318	0.860138	0.796007	1.31252	1.05108	0.843925		0.838253	0.452582	0.119925	0.0433759	0.84931	0.489193	0.126849	0.0485528	1.3448	2.2599	2.1971	2.05207	2.013	2.00415	2.00537	2.36795	2.42195	2.45202		2.17988	2.1728
6.9972	7.06326	7.01927	7.05128	7.14441	7.17951	7.02521	6.97415	6.9811		7.0242	7.01009	6.94902	7.02301	7.03023	7.16731	7.10672	7.17779	7.01527	0.842217	1.55747	1.29776	1.07598	0.873449	0.8077	1.31129	1.06641	0.859406		0.836807	0.467598	0.120128	0.0440005	0.846526	0.499538	0.135863	0.050987	1.34609	2.25598	2.20104	2.05501	2.01298	2.00997	2.01998	2.36605	2.42001	2.45301		2.17497	2.16499
7.03452	7.11164	7.06865	7.10271	7.21981	7.27302	7.06461	7.00267	6.99968		7.06152	7.02727	6.95205	7.024	7.07251	7.22377	7.23965	7.32291	7.0646	0.839751	1.55304	1.2976	1.08048	0.887947	0.822525	1.30999	1.06532	0.858652		0.836146	0.480057	0.123432	0.0441003	0.842081	0.504405	0.141761	0.0468808	1.34452	2.25207	2.20803	2.05704	2.00892	2.00512	2.01705	2.37608	2.42208	2.45501		2.17008	2.16301
7.07506	7.16108	7.11906	7.15745	7.28277	7.3516	7.11215	7.05393	7.05132		7.10213	7.04849	6.95607	7.024	7.11211	7.28311	7.36675	7.47014	7.11118	0.831296	1.54727	1.28628	1.08114	0.900842	0.835974	1.31144	1.06075	0.854331		0.828142	0.485892	0.128183	0.0441215	0.833612	0.488049	0.132769	0.0540624	1.33633	2.25685	2.2102	2.0601	2.00298	2.01388	2.02105	2.3821	2.42798	2.45617		2.17583	2.16393
7.11712	7.20413	7.16115	7.21514	7.35316	7.41517	7.15813	7.09114	7.06414		7.14712	7.06811	6.95901	7.02401	7.15611	7.32716	7.47617	7.59517	7.15813	0.823557	1.54294	1.28256	1.08088	0.911651	0.844484	1.30465	1.05636	0.855108		0.821832	0.485562	0.130682	0.0441811	0.824543	0.482034	0.132368	0.0970868	1.328	2.25098	2.21804	2.06403	2.00201	2.00899	2.02301	2.38602	2.42702	2.46299		2.16899	2.16099
7.16184	7.25183	7.2178	7.2658	7.41083	7.47884	7.2057	7.14284	7.1167		7.19281	7.10949	6.96314	7.02698	7.19676	7.38686	7.53818	7.65608	7.20776	0.814979	1.5342	1.27479	1.07563	0.915582	0.84971	1.29291	1.03859	0.836139		0.815138	0.478982	0.13128	0.0445856	0.814485	0.472472	0.149924	0.113587	1.3209	2.24502	2.23219	2.0751	2.00508	2.00703	2.02503	2.39213	2.43503	2.46111		2.16597	2.15897
7.21537	7.30422	7.26839	7.31634	7.46317	7.5322	7.25044	7.19632	7.16184		7.24447	7.14127	6.9724	7.02622	7.24539	7.44132	7.55002	7.66192	7.25632	0.807962	1.52899	1.27106	1.07073	0.914055	0.85081	1.28666	1.02983	0.8296		0.808101	0.471395	0.131221	0.0449908	0.807765	0.472478	0.15409	0.0796097	1.31365	2.24602	2.24442	2.08127	2.00998	2.0091	2.02698	2.40015	2.43702	2.46805		2.164	2.15715
7.26934	7.35227	7.32327	7.36923	7.50924	7.5792	7.30732	7.24833	7.23426		7.30232	7.19143	6.98827	7.03569	7.30033	7.49328	7.59015	7.69818	7.30827	0.801004	1.52332	1.26259	1.06586	0.898611	0.846101	1.27491	1.0209	0.816677		0.803054	0.434867	0.127709	0.0475825	0.798954	0.467643	0.138772	0.0631185	1.31048	2.24697	2.26107	2.09202	2.00901	2.01298	2.02598	2.40604	2.43802	2.46999		2.16401	2.16296
7.33166	7.40162	7.37263	7.41146	7.55326	7.61635	7.36565	7.30873	7.28311		7.36072	7.26982	7.03731	7.15999	7.36065	7.54449	7.61804	7.73005	7.35766	0.79993	1.52295	1.26242	1.06779	0.902297	0.840803	1.27153	1.02052	0.817895		0.803815	0.453982	0.122287	0.0855901	0.796074	0.459258	0.128328	0.057389	1.31277	2.24215	2.27419	2.09608	2.01113	2.01007	2.02195	2.41309	2.44107	2.46909		2.16507	2.15595
7.38128	7.44819	7.41997	7.44611	7.57294	7.64246	7.41423	7.36345	7.3655		7.41426	7.33194	7.06196	7.09031	7.40935	7.58058	7.62115	7.73393	7.40714	0.803677	1.52615	1.26844	1.0712	0.894584	0.835035	1.2702	1.01755	0.811788		0.807876	0.432441	0.133376	0.0576659	0.799385	0.465142	0.126755	0.0542947	1.31751	2.25329	2.28824	2.10215	2.02102	2.01478	2.01785	2.41995	2.44607	2.47622		2.17022	2.15195
7.42311	7.49859	7.4611	7.48307	7.60304	7.65503	7.46009	7.42217	7.42625		7.4551	7.41026	7.14122	7.26389	7.45561	7.60405	7.63001	7.74847	7.45559	0.815584	1.51212	1.26474	1.06319	0.886071	0.826852	1.26325	1.0197	0.815362		0.816433	0.443008	0.145775	0.110606	0.81445	0.471903	0.154162	0.0928903	1.30851	2.25751	2.29051	2.10751	2.0295	2.01049	2.01049	2.41452	2.449	2.48496		2.17801	2.14998
7.47215	7.53918	7.50405	7.51646	7.61977	7.66966	7.50314	7.4714	7.48763	7.49419	7.49925	7.497	7.21849	7.22858	7.50516	7.6253	7.63552	7.72896	7.49564	0.814825	1.51956	1.27722	1.06973	0.880615	0.81781	1.26383	1.00821	0.803675	0.744214	0.818288	0.474912	0.167565	0.0652798	0.810694	0.470691	0.138191	0.0522738	1.31202	2.26147	2.29551	2.11399	2.02952	2.00746	2.00585	2.42304	2.44653	2.47143	2.4639	2.18246	2.14638
7.51705	7.58659	7.54193	7.54884	7.63836	7.68059	7.54718	7.53375	7.56625	7.57703	7.5509	7.56632	7.32089	7.38704	7.55065	7.64639	7.63707	7.72633	7.54011	0.82657	1.53033	1.28417	1.06541	0.873046	0.812199	1.27474	1.0107	0.804892	0.762562	0.830238	0.46845	0.178606	0.119793	0.822101	0.469287	0.129053	0.0534726	1.32603	2.25895	2.29596	2.11293	2.0305	2.00485	1.99589	2.42552	2.44848	2.46698	2.45673	2.1794	2.13798
7.55919	7.63071	7.57919	7.58312	7.65305	7.68401	7.59473	7.58424	7.63736	7.65892	7.58716	7.63979	7.41698	7.48845	7.59721	7.66208	7.64001	7.73902	7.58469	0.833355	1.53703	1.29613	1.06931	0.870038	0.8131	1.28717	1.02303	0.818621	0.750053	0.836852	0.481643	0.15793	0.1029	0.828899	0.466998	0.128344	0.0743254	1.33282	2.25701	2.29449	2.11001	2.0305	1.999	1.99149	2.42648	2.44749	2.46649	2.44599	2.17551	2.13704
7.60012	7.67611	7.62203	7.60795	7.66374	7.68668	7.64515	7.63677	7.71799	7.75162	7.62316	7.70384	7.51963	7.57365	7.64159	7.67829	7.64203	7.74201	7.62664	0.839068	1.54697	1.30495	1.06938	0.863181	0.810743	1.29131	1.03804	0.839884	0.777099	0.843111	0.482386	0.137462	0.0652671	0.833977	0.45908	0.128187	0.0732679	1.34055	2.25846	2.29296	2.11199	2.03002	1.9979	1.98899	2.42195	2.44559	2.46344	2.44395	2.17697	2.14398
7.64339	7.71961	7.6606	7.63981	7.68036	7.6993	7.69166	7.69181	7.78926	7.83203	7.66968	7.76485	7.63699	7.691	7.6835	7.69888	7.64502	7.74314	7.67199	0.842149	1.55232	1.30778	1.06251	0.857146	0.807426	1.30077	1.05917	0.865007	0.803318	0.844412	0.481681	0.115874	0.0524829	0.83861	0.459615	0.125593	0.0696963	1.3452	2.25595	2.29035	2.11093	2.03084	1.99089	1.98837	2.4185	2.45207	2.45948	2.43977	2.17497	2.14169
7.67861	7.76361	7.70411	7.67207	7.69455	7.71103	7.73763	7.74364	7.85919	7.91269	7.69662	7.83815	7.7553	7.80991	7.72311	7.71408	7.64801	7.72	7.71113	0.842349	1.55458	1.308	1.05983	0.852647	0.804718	1.30354	1.0673	0.883507	0.823612	0.844496	0.502005	0.126114	0.049566	0.839047	0.456443	0.12939	0.0514194	1.3465	2.25401	2.2845	2.108	2.0245	1.98649	1.98297	2.41849	2.45501	2.45848	2.43049	2.174	2.12949
7.72216	7.80382	7.74665	7.69914	7.71435	7.72073	7.78617	7.79819	7.93034	7.98561	7.74313	7.89368	7.87118	7.96594	7.76468	7.74373	7.65122	7.72139	7.7617	0.846516	1.55362	1.30432	1.05632	0.849593	0.803911	1.29511	1.06997	0.897739	0.845826	0.849392	0.517987	0.136471	0.0783174	0.842344	0.49245	0.124694	0.0513876	1.34538	2.25693	2.28292	2.10747	2.02546	1.98193	1.9734	2.41651	2.46005	2.45148	2.42635	2.17392	2.12758
7.76658	7.85852	7.79028	7.74177	7.73738	7.73593	7.83106	7.84446	7.98668	8.06024	7.78498	7.93964	7.95843	8.06457	7.81016	7.73424	7.66617	7.74681	7.80871	0.840202	1.54671	1.29672	1.04896	0.841134	0.790982	1.29084	1.07262	0.909187	0.855804	0.842819	0.521669	0.139676	0.0708198	0.836468	0.435203	0.0999202	0.0657469	1.33634	2.25244	2.27735	2.10537	2.02299	1.97746	1.96696	2.41689	2.46357	2.45026	2.41628	2.16851	2.13312
7.81023	7.89927	7.84175	7.77276	7.75268	7.75313	7.87376	7.90323	8.05429	8.13026	7.82425	7.98576	8.05745	8.16947	7.85672	7.74432	7.70791	7.80041	7.85726	0.833829	1.53766	1.28623	1.04223	0.836628	0.784028	1.29124	1.06774	0.912921	0.860197	0.838149	0.522199	0.158173	0.0996718	0.82833	0.431045	0.143418	0.0956403	1.32968	2.25	2.27146	2.09998	2.0225	1.97599	1.9655	2.4125	2.46646	2.44048	2.4075	2.169	2.138
7.85422	7.9512	7.89008	7.82222	7.78766	7.7775	7.92322	7.94678	8.10918	8.18115	7.87221	8.03624	8.15159	8.2697	7.89974	7.79434	7.70124	7.82022	7.90618	0.824634	1.52679	1.27317	1.02695	0.827856	0.781798	1.28197	1.06384	0.916186	0.86565	0.828042	0.525277	0.155131	0.104658	0.820517	0.457355	0.146368	0.112287	1.31913	2.24897	2.26287	2.09587	2.02196	1.9745	1.96547	2.41188	2.45842	2.43846	2.40747	2.16846	2.13705
7.90628	8.00115	7.93286	7.87424	7.83495	7.8141	7.97531	8.00306	8.15739	8.22794	7.92377	8.09032	8.19171	8.31661	7.95322	7.82032	7.71905	7.83707	7.95576	0.81876	1.51916	1.26547	1.02083	0.821591	0.772325	1.27808	1.05227	0.898484	0.858778	0.821008	0.52307	0.184157	0.131401	0.815938	0.454305	0.156443	0.12229	1.31432	2.24698	2.2532	2.08677	2.01884	1.97439	1.96343	2.40328	2.45284	2.43611	2.40557	2.16541	2.14061
7.95714	8.04665	7.98664	7.92362	7.87265	7.85765	8.02714	8.04509	8.19257	8.26508	7.97414	8.14266	8.22012	8.34112	8.00164	7.87269	7.72091	7.83975	8.00564	0.813279	1.51298	1.26077	1.01524	0.815146	0.768552	1.27417	1.04922	0.888687	0.848012	0.815055	0.520077	0.175581	0.119765	0.811154	0.453826	0.172353	0.137979	1.30719	2.246	2.24146	2.07748	2.01249	1.96998	1.9605	2.39448	2.44649	2.44052	2.40852	2.16201	2.14502
8.00935	8.10226	8.0387	7.9704	7.92792	7.91448	8.08179	8.08039	8.21958	8.29509	8.02633	8.20366	8.27228	8.39318	8.05589	7.94805	7.69283	7.86538	8.05877	0.8092	1.51208	1.2534	1.00355	0.800861	0.757483	1.27258	1.04629	0.880991	0.827888	0.809294	0.48061	0.146688	0.0838844	0.808853	0.477288	0.0965152	0.103192	1.30742	2.24736	2.22733	2.07034	2.0089	1.96397	1.96098	2.38531	2.44137	2.44644	2.4152	2.16436	2.15349
8.04038	8.15101	8.0734	8.01745	7.96101	7.95679	8.11821	8.12253	8.24331	8.29836	8.06526	8.22438	8.29119	8.4051	8.08928	8.04084		8.06842	8.09826	0.814737	1.50433	1.25079	0.994753	0.796516	0.745391	1.277	1.05635	0.878421	0.826835	0.812744	0.514559	0.136677	0.0636848	0.816469	0.51463		0.180235	1.2967	2.24378	2.20876	2.05983	2.00798	1.9651	1.96298	2.37281	2.43383	2.43998	2.42705	2.17071	2.1551
8.0962	8.19222	8.1302	8.07623	8.04231	8.02934	8.16716	8.14424	8.25604	8.31304	8.1162	8.28015	8.29902	8.409	8.14122	8.1153		8.16613	8.14916	0.817885	1.50332	1.25229	1.00532	0.796746	0.740552	1.27611	1.05165	0.867845	0.805925	0.816171	0.469561	0.137344	0.0598153	0.819268	0.512371		0.184715	1.29544	2.23502	2.19895	2.05297	2.00698	1.96901	1.962	2.36501	2.42696	2.43902	2.42904	2.15902	2.15897
8.13988	8.24176	8.17383	8.12796	8.11116	8.10422	8.2037	8.19739	8.26542	8.32187	8.16088	8.31325	8.3031	8.40906	8.18876	8.18192			8.18377	0.823302	1.5085	1.25633	0.997929	0.791851	0.736687	1.29036	1.04123	0.840585	0.781013	0.820804	0.533913	0.136099	0.0544232	0.825399	0.456052			1.30078	2.23994	2.18793	2.04701	2.00197	1.97191	1.96306	2.36794	2.41804	2.44418	2.43719	2.16399	2.15213
8.19905	8.29277	8.23001	8.19349	8.18997	8.18723	8.25079	8.22389	8.29314	8.31312	8.2202	8.33022	8.31019	8.41307	8.24008	8.24432			8.23598	0.824966	1.51284	1.25981	1.01459	0.806506	0.734302	1.29457	1.03926	0.839023	0.786639	0.821937	0.464343	0.136516	0.0517804	0.82754	0.454097			1.30964	2.23593	2.18302	2.04795	2.00014	1.96607	1.96717	2.3641	2.4209	2.45612	2.45014	2.16281	2.16136
8.24212	8.32414	8.27113	8.25415	8.2702	8.27821	8.2831	8.26008	8.29902	8.31803	8.26911	8.33906	8.31801	8.41599	8.28411	8.29818	8.06128		8.27614	0.83296	1.52303	1.27307	1.01852	0.807212	0.753582	1.29967	1.04716	0.842837	0.792324	0.829179	0.460409	0.130229	0.0436507	0.836111	0.450312	0.138169		1.31686	2.233	2.18401	2.04599	2.00599	1.96903	1.97403	2.36802	2.417	2.46101	2.45601	2.155	2.17602
8.28866	8.38154	8.3226	8.31283	8.35119	8.36428	8.32457	8.2925	8.30645	8.33021	8.31469	8.36218	8.32098	8.41291	8.32957	8.37123	8.17253	8.19607	8.33047	0.841072	1.53122	1.28079	1.03301	0.823924	0.770653	1.31318	1.05649	0.849634	0.793811	0.836713	0.459725	0.129797	0.0439301	0.844618	0.451137	0.110099	0.0401671	1.32771	2.23395	2.18805	2.04405	2.00195	1.98008	1.98688	2.37403	2.41806	2.46308	2.45905	2.156	2.18289
8.33312	8.41829	8.36336	8.36848	8.43092	8.45036	8.36327	8.32561	8.33629	8.34437	8.361	8.37446	8.32017	8.40715	8.36829	8.45387	8.27612	8.33524	8.36239	0.849825	1.53321	1.28691	1.042	0.835839	0.782804	1.32225	1.0605	0.854364	0.79477	0.846217	0.452788	0.128835	0.0432466	0.852509	0.459412	0.118776	0.0512361	1.33272	2.231	2.19105	2.047	1.99907	1.98493	1.97895	2.37588	2.42207	2.46815	2.46205	2.15595	2.17537
8.37819	8.47017	8.4182	8.42828	8.50833	8.54536	8.41414	8.35014	8.34812	8.35909	8.40121	8.39304	8.32701	8.413	8.42016	8.52928	8.40161	8.46561	8.41817	0.854823	1.54221	1.29324	1.05718	0.856754	0.788659	1.32238	1.05547	0.849338	0.803999	0.85048	0.476361	0.124619	0.0419361	0.858055	0.482402	0.126669	0.0554584	1.33887	2.23102	2.19303	2.047	2.00198	1.98203	1.97704	2.371	2.42499	2.47398	2.46402	2.15402	2.14999
8.42171	8.5079	8.4638	8.48986	8.5812	8.62632	8.4458	8.38159	8.37565	8.37849	8.44871	8.40236	8.3301	8.41203	8.4567	8.59289	8.5381	8.60252	8.45683	0.853127	1.5395	1.28912	1.07887	0.881949	0.810579	1.31834	1.06134	0.855334	0.803804	0.848204	0.478957	0.12656	0.0476972	0.856914	0.493812	0.133177	0.0485971	1.3349	2.23594	2.19904	2.04806	1.99794	1.988	1.98507	2.37203	2.42307	2.47006	2.46906	2.15794	2.14694
8.47029	8.56899	8.51821	8.54843	8.66272	8.7157	8.50002	8.42195	8.41924	8.4117	8.49736	8.42653	8.33707	8.41407	8.50429	8.65336	8.68042	8.77289	8.51312	0.847377	1.53255	1.28533	1.07819	0.891981	0.822687	1.31983	1.05244	0.846174	0.808725	0.843538	0.484039	0.128615	0.047582	0.850349	0.494353	0.140867	0.055887	1.32887	2.23229	2.20222	2.05207	1.99393	1.98807	1.99015	2.3741	2.42805	2.47402	2.47305	2.15427	2.1431
8.52207	8.60914	8.56713	8.60614	8.73216	8.78418	8.54114	8.46013	8.42914	8.44009	8.55207	8.44811	8.34001	8.417	8.55608	8.70812	8.77824	8.88928	8.55813	0.83758	1.52123	1.27935	1.07544	0.896043	0.832215	1.30933	1.04398	0.841465	0.808052	0.832164	0.482827	0.130425	0.0504802	0.842226	0.484042	0.164495	0.0896158	1.32078	2.24399	2.21102	2.05501	1.99099	1.991	1.99601	2.37801	2.43001	2.47501	2.475	2.165	2.14698
8.5528	8.66774	8.62173	8.66439	8.79776	8.85689	8.5997	8.5118	8.48668	8.47849	8.57986	8.4943	8.34619	8.419	8.59074	8.7568	8.87744	9.00223	8.61277	0.825211	1.51723	1.26992	1.06954	0.893559	0.834433	1.28776	1.02642	0.823021	0.784448	0.821457	0.489511	0.132442	0.0505588	0.828271	0.492489	0.166188	0.107784	1.3102	2.23891	2.21819	2.06013	1.98709	1.99209	2.002	2.3821	2.43607	2.479	2.47406	2.1639	2.13696
8.60735	8.71821	8.67133	8.69162	8.84947	8.91721	8.64735	8.56626	8.53309	8.51235	8.63835	8.51528	8.35934	8.41912	8.64128	8.81126	8.97276	9.08414	8.66523	0.815869	1.50505	1.26361	1.06274	0.903362	0.841947	1.28427	1.02312	0.818206	0.77872	0.813822	0.475976	0.135159	0.0510516	0.817578	0.473184	0.131666	0.0839316	1.30387	2.233	2.23129	2.06919	1.99319	1.99781	2.00205	2.38919	2.44095	2.47893	2.47802	2.15702	2.13405
8.66226	8.76723	8.72523	8.75717	8.90918	8.9662	8.70226	8.61731	8.57731	8.56732	8.69326	8.56731	8.37314	8.42408	8.69328	8.86227	8.96309	9.09006	8.71524	0.80974	1.49879	1.25961	1.05867	0.900247	0.841446	1.27388	1.00874	0.80828	0.768184	0.808245	0.461621	0.132642	0.0474631	0.811026	0.474117	0.162613	0.102114	1.29794	2.23302	2.24307	2.07703	2.00103	1.98998	2.00399	2.39705	2.43901	2.47602	2.47899	2.15802	2.13602
8.71673	8.8148	8.77279	8.79167	8.9464	9.00746	8.7568	8.68204	8.64209	8.63403	8.74776	8.63213	8.40177	8.44145	8.7507	8.91764	8.98271	9.10246	8.76573	0.805734	1.49989	1.26123	1.06015	0.905489	0.842623	1.26634	0.997203	0.796139	0.758791	0.805171	0.447673	0.12308	0.0442113	0.806167	0.467425	0.156889	0.0883036	1.29565	2.23793	2.25722	2.08418	2.0081	1.98509	2.00197	2.40812	2.441	2.48094	2.47694	2.16193	2.14093
8.76629	8.86898	8.82589	8.83722	8.97384	9.03853	8.81115	8.75244	8.71551	8.70382	8.79917	8.70918	8.45496	8.47545	8.79832	8.9611	9.03007	9.133	8.81496	0.804764	1.49509	1.26296	1.06306	0.894011	0.838116	1.25502	1.00111	0.799775	0.757447	0.808041	0.448216	0.139447	0.0584489	0.801394	0.463422	0.138252	0.0574	1.2969	2.23312	2.27222	2.09614	2.01488	1.991	1.99974	2.41617	2.44098	2.47702	2.47288	2.15698	2.13593
8.81914	8.90914	8.86215	8.88708	9.00806	9.06005	8.85812	8.81116	8.77724	8.77823	8.84715	8.79818	8.53516	8.65716	8.85215	9.00606	9.03302	9.13301	8.85413	0.809406	1.49554	1.26446	1.0696	0.889134	0.836694	1.2508	0.991197	0.788982	0.754771	0.813374	0.461496	0.159715	0.122007	0.805227	0.47531	0.138741	0.0574025	1.29964	2.238	2.28102	2.10202	2.01001	1.99099	1.98899	2.42301	2.44	2.47798	2.46797	2.15601	2.13299
8.87559	8.96468	8.92134	8.91737	9.03116	9.08007	8.90769	8.87378	8.87402	8.87027	8.90753	8.87103	8.59915	8.72113	8.9116	9.02932	9.04	9.136	8.90651	0.811736	1.49862	1.26685	1.06885	0.886736	0.82618	1.25133	0.993815	0.785859	0.719453	0.815023	0.455923	0.165408	0.128324	0.808198	0.47508	0.135192	0.0583769	1.30165	2.23824	2.28806	2.10894	2.01504	1.988	1.98687	2.42506	2.43903	2.471	2.45797	2.15921	2.12794
8.91605	9.01103	8.94517	8.94281	9.04231	9.08519	8.95493	8.92741	8.94415	8.95708	8.94412	8.94191	8.6785	8.79731	8.95303	9.05136	9.04007	9.13593	8.94217	0.818446	1.50757	1.27247	1.07015	0.880289	0.82468	1.26505	0.992651	0.784315	0.721211	0.820901	0.446408	0.143655	0.106656	0.815616	0.46309	0.135277	0.0567725	1.30869	2.25386	2.29202	2.10498	2.01793	1.9879	1.97786	2.42905	2.44098	2.47059	2.45571	2.17281	2.124
8.95921	9.05322	8.99316	8.97618	9.05506	9.09301	8.99329	8.9853	9.03236	9.04246	8.99018	9.02037	8.78156	8.81065	8.99523	9.06607	9.04302	9.13294	8.99021	0.828937	1.51601	1.2885	1.07352	0.874887	0.81935	1.27155	1.01244	0.805099	0.756874	0.834902	0.458712	0.135689	0.059056	0.822431	0.46554	0.133901	0.0543992	1.32064	2.248	2.29299	2.104	2.01501	1.98398	1.97197	2.431	2.44	2.45401	2.44399	2.16501	2.124
9.00162	9.09858	9.02568	9.01236	9.06817	9.09505	9.05261	9.04574	9.10601	9.13635	9.02662	9.09494	8.8958	8.94289	9.04158	9.08118	9.04705	9.121	9.03359	0.836525	1.52624	1.29341	1.07416	0.870333	0.815281	1.27783	1.03467	0.831554	0.76229	0.841414	0.477282	0.141355	0.0662048	0.830801	0.461478	0.132004	0.050225	1.32699	2.24892	2.28998	2.10495	2.01794	1.97989	1.96498	2.43092	2.44005	2.45702	2.44108	2.16792	2.12315
9.04315	9.13727	9.07105	9.03703	9.07929	9.09815	9.0931	9.09542	9.1741	9.22622	9.06805	9.15795	9.01605	9.06903	9.08029	9.0932	9.0501	9.12132	9.07317	0.846095	1.53311	1.30541	1.07621	0.871151	0.815316	1.29165	1.06125	0.862808	0.796136	0.850893	0.478157	0.133408	0.0597091	0.840154	0.46174	0.130259	0.0511748	1.33629	2.24417	2.28895	2.10202	2.01402	1.97283	1.96368	2.42593	2.44317	2.45788	2.44576	2.1631	2.13256
9.08908	9.18812	9.1131	9.07808	9.09102	9.10401	9.13711	9.15213	9.25819	9.31521	9.11009	9.23614	9.1383	9.19036	9.13208	9.10104	9.05402	9.13402	9.1201	0.851478	1.53587	1.30795	1.07542	0.869977	0.815157	1.29767	1.06841	0.880734	0.821966	0.85542	0.50675	0.139704	0.0476921	0.846286	0.452095	0.128197	0.0501606	1.34236	2.25099	2.28699	2.103	2.015	1.96599	1.95098	2.423	2.45	2.453	2.43597	2.167	2.11501
9.12078	9.23672	9.15474	9.10957	9.10024	9.10915	9.18259	9.2058	9.33493	9.4002	9.14577	9.2938	9.26201	9.33658	9.16377	9.11935	9.06335	9.14315	9.15974	0.850466	1.53594	1.30466	1.07258	0.868886	0.813799	1.30251	1.0717	0.898424	0.836644	0.855189	0.494903	0.129418	0.0486732	0.844513	0.430236	0.12322	0.0465989	1.33859	2.24792	2.28294	2.10098	2.01294	1.95992	1.94295	2.42303	2.45103	2.45098	2.42389	2.16692	2.11803
9.17288	9.28525	9.2042	9.14813	9.11651	9.11939	9.22232	9.25935	9.39769	9.48069	9.19681	9.34708	9.39682	9.50906	9.21498	9.143			9.20927	0.846695	1.5301	1.29775	1.07334	0.873961	0.810365	1.30473	1.07819	0.912722	0.855715	0.850943	0.49727	0.132757	0.0585987	0.841264	0.43489			1.33088	2.24307	2.27888	2.09998	2.00907	1.95502	1.93988	2.42488	2.45327	2.4498	2.4169	2.1621	2.1201
9.20826	9.33522	9.25222	9.19318	9.1372	9.13511	9.27522	9.31323	9.46528	9.54828	9.22924	9.39024	9.50945	9.63149	9.25425	9.18323			9.26023	0.838476	1.52066	1.28754	1.06849	0.876741	0.805765	1.30151	1.07714	0.921947	0.872299	0.842238	0.50475	0.139796	0.0797282	0.833796	0.447901			1.32424	2.24599	2.27397	2.09897	2.01201	1.95599	1.935	2.41997	2.46398	2.44201	2.41299	2.16598	2.12405
9.26362	9.3828	9.29975	9.23069	9.17948	9.15953	9.32272	9.36177	9.52582	9.60786	9.28066	9.44215	9.60479	9.73492	9.3066	9.23194			9.30875	0.824883	1.51209	1.27565	1.05973	0.864048	0.802405	1.2905	1.06548	0.923325	0.882575	0.826867	0.489055	0.141146	0.0964046	0.822242	0.50098			1.31318	2.24292	2.2668	2.09188	2.01485	1.95286	1.935	2.41294	2.45992	2.44486	2.41	2.16091	2.13403
9.3053	9.43635	9.35015	9.2771	9.21225	9.19508	9.3713	9.41281	9.58	9.66515	9.3253	9.51849	9.65664	9.79559	9.34732	9.29417		9.30954	9.3593	0.815114	1.50013	1.26445	1.02971	0.8432	0.793384	1.27802	1.0592	0.919671	0.884058	0.816727	0.423395	0.148981	0.110483	0.813085	0.517844		0.233242	1.30406	2.23805	2.2538	2.08383	2.005	1.94412	1.9351	2.40878	2.45485	2.43612	2.41007	2.15505	2.13632
9.35714	9.49014	9.39615	9.32114	9.26214	9.23815	9.42314	9.44514	9.6201	9.71111	9.37715	9.57814	9.68213	9.81907	9.40015	9.34103		9.37076	9.41114	0.809273	1.49629	1.25785	1.01579	0.824831	0.784343	1.27288	1.05146	0.917653	0.877948	0.810618	0.420418	0.133445	0.0874323	0.807669	0.513559		0.229889	1.29582	2.23999	2.24597	2.07697	2.00499	1.94899	1.939	2.39997	2.44898	2.44104	2.41301	2.15699	2.14902
9.40982	9.54078	9.45266	9.37378	9.31492	9.29498	9.47482	9.49752	9.65557	9.75035	9.43082	9.62885	9.72817	9.84512	9.4548	9.35346	9.14108	9.28601	9.46377	0.803147	1.49086	1.24914	1.0062	0.814056	0.770635	1.27025	1.04399	0.893354	0.862417	0.806256	0.419614	0.124221	0.0662669	0.799959	0.484602	0.151403	0.142791	1.29125	2.23794	2.23377	2.06686	1.99992	1.947	1.94002	2.38982	2.44295	2.45488	2.41511	2.15492	2.15491
9.4633	9.5923	9.49633	9.42562	9.37597	9.35982	9.52803	9.53208	9.69262	9.77342	9.48438	9.68394	9.7392	9.85302	9.50728	9.44877	9.21098	9.35186	9.51406	0.80362	1.48751	1.2494	0.998112	0.80161	0.750413	1.27398	1.04211	0.89392	0.844492	0.805938	0.416962	0.118619	0.0505974	0.801203	0.508957	0.189924	0.168875	1.29016	2.23402	2.21868	2.05775	1.99485	1.947	1.94105	2.37795	2.43983	2.44707	2.42222	2.15	2.14895
9.51525	9.64427	9.54925	9.49032	9.4544	9.43247	9.56926	9.57517	9.71711	9.79003	9.53923	9.72113	9.74705	9.85398	9.55826	9.51983		9.38664	9.55627	0.804055	1.4875	1.24612	1.00214	0.801589	0.749308	1.27485	1.04359	0.880009	0.825906	0.804668	0.427786	0.121747	0.0465175	0.803331	0.504192		0.184039	1.29065	2.23498	2.20594	2.04798	1.98897	1.94701	1.94301	2.37598	2.43298	2.45	2.43103	2.14998	2.147
9.56375	9.69658	9.59758	9.55286	9.53225	9.52446	9.61969	9.60969	9.73923	9.79512	9.5848	9.74652	9.75706	9.84995	9.60966			9.51109	9.60868	0.808988	1.49314	1.24907	0.998789	0.793677	0.739238	1.28211	1.04268	0.870083	0.81919	0.808269	0.43712	0.119074	0.0440798	0.809485			0.162815	1.29379	2.23098	2.19392	2.04398	1.984	1.948	1.94398	2.37195	2.42995	2.45005	2.43706	2.14697	2.14695
9.61313	9.73518	9.6363	9.60942	9.6143	9.62035	9.66473	9.65459	9.75451	9.80329	9.63713	9.78012	9.7611	9.847	9.65327	9.69191			9.65308	0.815491	1.49727	1.2575	1.00654	0.798748	0.736215	1.28825	1.05119	0.862602	0.81595	0.816016	0.469605	0.1135	0.0427714	0.814532	0.460859			1.29996	2.23	2.1889	2.04295	1.9841	1.94824	1.94339	2.36912	2.4269	2.453	2.4411	2.145	2.14473
9.65816	9.78214	9.68814	9.66619	9.70625	9.71431	9.69416	9.67815	9.77505	9.81505	9.68217	9.78505	9.76501	9.847	9.70412	9.7282			9.69613	0.823915	1.50637	1.26722	1.01316	0.805558	0.749227	1.30023	1.05181	0.862682	0.813947	0.821871	0.462248	0.111119	0.0420291	0.825378	0.461522			1.30952	2.23	2.185	2.041	1.988	1.95803	1.959	2.37399	2.42299	2.45301	2.44501	2.14501	2.17403
9.70478	9.82472	9.73077	9.72292	9.78024	9.80641	9.74246	9.72332	9.79043	9.83028	9.73272	9.79935	9.76785	9.84695	9.73983	9.78695		9.5541	9.7357	0.831551	1.5164	1.27493	1.04026	0.834785	0.76632	1.31053	1.05996	0.860345	0.813172	0.828127	0.461462	0.116667	0.0417405	0.83379	0.432791		0.103494	1.31948	2.23009	2.18606	2.04203	1.988	1.967	1.95902	2.37008	2.42002	2.45597	2.44703	2.14805	2.18311
9.75579	9.87187	9.78106	9.78331	9.86176	9.89913	9.77304	9.74479	9.81852	9.84845	9.77989	9.82225	9.7581	9.844	9.79379	9.85008	9.66058	9.692	9.78189	0.840111	1.52506	1.28538	1.05576	0.855491	0.788885	1.31744	1.05952	0.861912	0.813386	0.833303	0.453076	0.10943	0.0411134	0.84548	0.433971	0.111736	0.0410165	1.32816	2.236	2.18998	2.04405	1.98802	1.96735	1.96012	2.37517	2.421	2.45402	2.44902	2.15107	2.18933
9.78725	9.90628	9.82326	9.83529	9.93135	9.98342	9.81423	9.77621	9.83917	9.86613	9.81523	9.8321	9.76205	9.844	9.82524	9.93234	9.76267	9.81105	9.81727	0.845695	1.53075	1.29191	1.07078	0.872625	0.816739	1.32224	1.06287	0.861199	0.816736	0.8413	0.447896	0.109478	0.0404603	0.849035	0.503638	0.138661	0.0528967	1.3337	2.23605	2.18905	2.04599	1.98903	1.98098	1.96506	2.38201	2.42101	2.45501	2.45002	2.15404	2.16291
9.83552	9.95855	9.87272	9.88984	9.99823	10.0642	9.85754	9.81649	9.87128	9.8914	9.85963	9.85114	9.77105	9.84406	9.87052	9.99783	9.89104	10.0102	9.86851	0.850248	1.53125	1.29788	1.08827	0.901922	0.835507	1.32587	1.06577	0.862803	0.810226	0.845077	0.465956	0.114696	0.0405151	0.853664	0.492187	0.125711	0.0910296	1.33581	2.24595	2.19805	2.04509	1.99395	1.97795	1.97617	2.383	2.42302	2.45602	2.45305	2.16191	2.14591
9.87005	9.99534	9.92007	9.94524	10.0785	10.1415	9.89317	9.84895	9.88985	9.91761	9.90095	9.86068	9.77405	9.84798	9.905	10.0523	10.0251	10.0939	9.90224	0.846731	1.52807	1.29204	1.08444	0.912435	0.848434	1.32377	1.06466	0.858953	0.807264	0.843412	0.473651	0.116479	0.0408434	0.848537	0.509763	0.130154	0.0487102	1.33348	2.24302	2.20119	2.05112	1.99081	1.97515	1.98732	2.38315	2.42405	2.457	2.45607	2.15605	2.13998
9.91212	10.0491	9.96312	9.99515	10.1381	10.2011	9.94013	9.88713	9.92408	9.94208	9.93913	9.88806	9.77602	9.847	9.94512	10.1041	10.1513	10.2503	9.95211	0.838315	1.52114	1.28636	1.08245	0.918242	0.86024	1.31993	1.05691	0.850208	0.800593	0.837061	0.484486	0.120042	0.0409811	0.83835	0.501394	0.125196	0.0509106	1.32862	2.24398	2.20901	2.056	1.983	1.98103	2.00001	2.389	2.42601	2.45701	2.45901	2.15799	2.13899
9.9566	10.0908	10.0087	10.0486	10.1858	10.2559	9.98678	9.93472	9.95335	9.97245	9.98754	9.90858	9.78305	9.847	9.9906	10.1548	10.2522	10.3732	9.99278	0.825643	1.512	1.27943	1.07571	0.918806	0.871126	1.3097	1.0467	0.838447	0.790919	0.826528	0.479426	0.120696	0.0413618	0.823686	0.4701	0.152631	0.119614	1.31923	2.23803	2.21414	2.05606	1.98402	1.99097	2.00411	2.38909	2.43005	2.45911	2.46402	2.154	2.13598
9.99635	10.1431	10.0532	10.091	10.2381	10.3141	10.0383	9.98237	9.97732	10.002	10.0233	9.94693	9.78625	9.84707	10.0303	10.2072	10.3324	10.4513	10.0442	0.816458	1.50058	1.26896	1.06761	0.915973	0.868206	1.30058	1.03964	0.832824	0.783467	0.818987	0.469513	0.120377	0.0415114	0.813441	0.449621	0.153915	0.120464	1.30842	2.23985	2.22332	2.06025	1.98505	1.98907	2.011	2.39502	2.43293	2.46602	2.46515	2.15388	2.1349
10.0502	10.1852	10.1002	10.1302	10.2832	10.3582	10.0903	10.0373	10.0303	10.0412	10.0742	9.98428	9.79605	9.85002	10.0833	10.2563	10.389	10.504	10.0913	0.801618	1.49154	1.26099	1.06025	0.9156	0.863996	1.27944	1.02699	0.820493	0.770955	0.80567	0.467148	0.119063	0.0427638	0.797517	0.451245	0.150934	0.118213	1.29928	2.23402	2.23609	2.07005	1.98706	1.99202	2.011	2.39603	2.43005	2.467	2.47102	2.14902	2.13101
10.0938	10.2298	10.1387	10.1704	10.3194	10.3934	10.1417	10.0858			10.1178	10.038	9.80572	9.85417	10.1318	10.3088	10.3948	10.5118	10.1407	0.791661	1.48652	1.25659	1.05813	0.898429	0.851662	1.25908	1.00464			0.796154	0.447768	0.118057	0.0435851	0.78748	0.450465	0.149268	0.11643	1.29331	2.23811	2.25424	2.07923	1.99914	1.99505	2.01095	2.40221	2.44002			2.15303	2.13189
10.1473	10.28	10.1821	10.1983	10.3448	10.4163	10.1862	10.1403			10.1733	10.1069	9.85386	9.86954	10.1842	10.3642	10.4452	10.5632	10.1842	0.787139	1.48103	1.25429	1.05364	0.891996	0.83793	1.24736	0.996391			0.791858	0.451812	0.137208	0.0515957	0.782923	0.456495	0.117513	0.0860829	1.29077	2.2451	2.27039	2.09417	2.0082	1.99795	2.0079	2.41615	2.44102			2.15512	2.12493
10.2001	10.3191	10.2251	10.2521	10.375	10.429	10.2351	10.1921			10.2262	10.1832	9.9281	10.0507	10.2341	10.4141	10.452	10.57	10.2311	0.785118	1.47912	1.25304	1.04736	0.869397	0.825096	1.24108	1.0059			0.789785	0.464228	0.160286	0.125971	0.781032	0.477453	0.11803	0.0870032	1.29134	2.24903	2.28604	2.10103	2.01601	1.996	2.00399	2.42202	2.44206			2.16003	2.12199
10.2528	10.3654	10.2705	10.2876	10.3853	10.436	10.2695	10.2347		10.2501	10.2828	10.2382	9.96526	9.95912	10.2867	10.4424	10.459	10.5771	10.2686	0.784678	1.48149	1.25533	1.04587	0.854358	0.802775	1.23894	0.956216		0.761007	0.78805	0.442855	0.159041	0.0613058	0.781907	0.474769	0.1181	0.0881426	1.29337	2.26109	2.30021	2.11206	2.01903	1.99602	2.00183	2.42915	2.46383		2.48092	2.17109	2.11888
10.3039	10.391	10.304	10.327	10.4064	10.436	10.3037	10.2836		10.3227	10.334	10.3207	10.0489	10.1601	10.3347	10.4704	10.4621	10.5811	10.3069	0.793811	1.48263	1.25886	1.04348	0.844153	0.793087	1.25075	1.00927		0.73768	0.797363	0.463877	0.176447	0.142718	0.790289	0.468195	0.118126	0.0889741	1.30125	2.26725	2.3142	2.11605	2.02115	1.99688	1.9909	2.43925	2.45315		2.47583	2.17727	2.11093
[truncated: 64 more columns]
