# Supplementary material for: Kinematic Validation of a Multi-Kinect v2 Instrumented 10-Meter Walkway for Quantitative Gait Assessments
Source: PLoS One. 2015 Oct 13;10(10):e0139913. doi: 10.1371/journal.pone.0139913 (PMC4603795; doi:10.1371/journal.pone.0139913)
Supplement: S1 Data — (ZIP) [file pone.0139913.s001.zip › S1_Data/pp21_trial4.xls]

## Sheet: Sheet1
Kinect(x) SpineBase	Kinect(x) Head	Kinect(x) ShoulderLeft	Kinect(x) ElbowLeft	Kinect(x) WristLeft	Kinect(x) HandLeft	Kinect(x) ShoulderRight	Kinect(x) ElbowRight	Kinect(x) WristRight	Kinect(x) HandRight	Kinect(x) HipLeft	Kinect(x) KneeLeft	Kinect(x) AnkleLeft	Kinect(x) FootLeft	Kinect(x) HipRight	Kinect(x) KneeRight	Kinect(x) AnkleRight	Kinect(x) FootRight	Kinect(x) SpineShoulder	Kinect(y) SpineBase	Kinect(y) Head	Kinect(y) ShoulderLeft	Kinect(y) ElbowLeft	Kinect(y) WristLeft	Kinect(y) HandLeft	Kinect(y) ShoulderRight	Kinect(y) ElbowRight	Kinect(y) WristRight	Kinect(y) HandRight	Kinect(y) HipLeft	Kinect(y) KneeLeft	Kinect(y) AnkleLeft	Kinect(y) FootLeft	Kinect(y) HipRight	Kinect(y) KneeRight	Kinect(y) AnkleRight	Kinect(y) FootRight	Kinect(y) SpineShoulder	Kinect(z) SpineBase	Kinect(z) Head	Kinect(z) ShoulderLeft	Kinect(z) ElbowLeft	Kinect(z) WristLeft	Kinect(z) HandLeft	Kinect(z) ShoulderRight	Kinect(z) ElbowRight	Kinect(z) WristRight	Kinect(z) HandRight	Kinect(z) HipLeft	Kinect(z) KneeLeft
0.100998	0.258997	0.206997	0.157997	0.18	0.188998	0.200998	0.119999	0.139001	0.145	0.128999	0.071998	0.007	0.089	0.139999	0.0879975	0.00999934	0.074	0.200997	0.83098	1.45539	1.28472	1.05521	0.81534	0.78045	1.28493	1.00726	0.79296	0.78731	0.83126	0.49839	0.13682	0.0437	0.83039	0.489389	0.13182	0.0565099	1.30363	2.265	2.28	2.126	2.058	2.051	2.055	2.425	2.458	2.473	2.457	2.193	2.162
0.105147	0.267206	0.214206	0.162196	0.185137	0.192216	0.208226	0.132157	0.143078		0.136137	0.0752354	0.00703923	0.089	0.140196	0.0890392	0.0100392	0.078	0.209196	0.830114	1.45612	1.2828	1.05349	0.814854	0.779676	1.28413	1.00486	0.790454		0.831003	0.493997	0.136394	0.0442969	0.829117	0.488631	0.128936	0.0545087	1.30277	2.26702	2.28507	2.12805	2.06104	2.05303	2.05404	2.42603	2.46105	2.48204		2.19399	2.1611
0.119853	0.287794	0.234794	0.181804	0.198863	0.213784	0.230774	0.147843	0.150921		0.149863	0.0987644	0.0109607	0.089	0.159804	0.0929607	0.0139607	0.078	0.228804	0.824516	1.45286	1.27968	1.06157	0.814216	0.780314	1.28223	1.00558	0.790896		0.825267	0.487703	0.131806	0.0439831	0.823803	0.485769	0.129514	0.0533813	1.30046	2.26898	2.29193	2.13295	2.06496	2.05597	2.05796	2.42897	2.46595	2.48596		2.19301	2.1709
0.134961	0.31094	0.249961				0.255934	0.158971	0.153992	0.174979	0.161969	0.130916	0.0169843	0.0949843	0.177953	0.109955	0.0179895	0.078	0.250942	0.821029	1.44749	1.27693				1.27481	1.00406	0.789414	0.744773	0.8215	0.477367	0.133276	0.0471916	0.820558	0.485969	0.132303	0.0558535	1.29643	2.27099	2.29898	2.13599				2.43099	2.466	2.485	2.45402	2.19599	2.171
0.143143	0.327257	0.269162	0.204171	0.22719	0.237143	0.265171	0.171152	0.186162	0.198086	0.177095	0.159552	0.0342476	0.0961619	0.179143	0.118229	0.022019	0.081019	0.2662	0.818417	1.44744	1.27593	1.05791	0.816841	0.776233	1.27312	1.00084	0.785207	0.750371	0.816075	0.468891	0.131773	0.0461146	0.819743	0.484521	0.13405	0.0567247	1.29524	2.27302	2.30408	2.14008	2.06801	2.05387	2.05391	2.43501	2.47305	2.47518	2.44707	2.198	2.17903
0.157817	0.35367	0.285793	0.22178	0.246756	0.251817	0.28278	0.186805	0.202793	0.20689	0.186878	0.216292	0.0596827	0.112793	0.193817	0.141707	0.0239756	0.0829756	0.286744	0.817057	1.4396	1.27364	1.05383	0.839517	0.781722	1.26728	0.99525	0.780756	0.741254	0.815547	0.480308	0.126911	0.0476113	0.818021	0.493903	0.138149	0.0602856	1.28949	2.27498	2.3119	2.1479	2.06899	2.04017	2.04511	2.43599	2.47794	2.49377	2.45391	2.198	2.18196
0.165	0.369999	0.304999	0.233	0.247	0.254	0.296999	0.204999	0.225999	0.22	0.192	0.268998	0.0799993	0.137999	0.207	0.15	0.024	0.0889998	0.302999	0.81547	1.43614	1.26905	1.06104	0.84642	0.782	1.25886	0.99086	0.7754	0.74108	0.81604	0.486	0.13045	0.0491199	0.81378	0.49679	0.13547	0.0587601	1.28618	2.276	2.317	2.149	2.072	2.04	2.041	2.446	2.479	2.476	2.45	2.2	2.168
0.189145	0.4062	0.339167	0.260067	0.273967	0.280955	0.3442	0.237467	0.255245	0.263278	0.213145	0.323423	0.176668	0.209647	0.2351	0.155045	0.027	0.109889	0.3382	0.81194	1.43078	1.26054	1.05896	0.823532	0.78206	1.26174	0.993581	0.778005	0.731496	0.814779	0.503385	0.145454	0.0563337	0.808566	0.493068	0.126708	0.0562403	1.28113	2.27496	2.31901	2.15602	2.06698	2.02789	2.0359	2.45098	2.47909	2.48	2.45014	2.19996	2.16106
0.201903	0.423866	0.353889	0.265955	0.271022	0.27703	0.361866	0.278688	0.276837	0.287814	0.225903	0.360718	0.235555	0.354901	0.243933	0.15897	0.027	0.100074	0.355866	0.8093	1.42392	1.25852	1.05675	0.823689	0.782943	1.25107	0.973422	0.757267	0.7408	0.812924	0.506477	0.144011	0.0954541	0.805533	0.494648	0.125688	0.0536198	1.27617	2.27103	2.31999	2.15799	2.06501	2.01807	2.02707	2.44901	2.48694	2.48	2.4629	2.19603	2.16596
0.232003	0.471004	0.397004	0.296002	0.28	0.287	0.408002	0.303007	0.321006	0.334013	0.258002	0.417009	0.318021	0.414021	0.274003	0.162		0.103001	0.401004	0.800379	1.40522	1.2492	1.04583	0.82302	0.7774	1.24084	0.985547	0.769667	0.745529	0.805979	0.51485	0.123344	0.0553248	0.794919	0.465937		0.0525772	1.26068	2.265	2.316	2.158	2.059	2.015	2.006	2.441	2.486	2.476	2.462	2.189	2.155
0.243498	0.489448	0.415436	0.305249	0.282149	0.2871	0.418485	0.330585	0.344759	0.386523	0.26656	0.453685	0.402257	0.498506	0.287473	0.163697			0.418461	0.796308	1.40169	1.24199	1.03909	0.822732	0.776498	1.23187	0.973403	0.757442	0.703329	0.80306	0.513525	0.139856	0.0745713	0.789542	0.453015			1.25543	2.26493	2.3169	2.1589	2.05584	2.01056	1.99489	2.44801	2.48004	2.47915	2.44809	2.18995	2.157
0.282614	0.524652	0.449662	0.324807	0.293884	0.294923	0.456624	0.376546	0.404411	0.427595	0.310566	0.507469	0.501025	0.616832	0.324633	0.218459			0.454643	0.783576	1.38177	1.23004	1.00172	0.796994	0.747298	1.22543	0.975212	0.760708	0.709559	0.7889	0.513124	0.136434	0.0597463	0.778687	0.490292			1.23987	2.25906	2.30908	2.15108	2.04313	1.97634	1.98609	2.44899	2.48297	2.49088	2.45493	2.18604	2.157
0.311114	0.577084	0.490089	0.356082	0.308059	0.318062	0.510102	0.415131	0.478099	0.500124	0.337104	0.564106	0.565173	0.684191	0.360106				0.505089	0.775216	1.37025	1.21691	0.993371	0.791356	0.738616	1.21536	0.97314	0.765611	0.705058	0.781389	0.499504	0.15919	0.088244	0.769534				1.22394	2.26701	2.29896	2.14498	2.03699	1.975	1.98198	2.43899	2.481	2.47801	2.449	2.19201	2.156
0.357476	0.611701	0.526563	0.389463	0.332438	0.343313	0.551488	0.468613	0.518789	0.550638	0.379488	0.607651	0.635388	0.761426	0.403513				0.541676	0.761582	1.36272	1.20684	0.985676	0.785537	0.761054	1.20648	0.973099	0.76191	0.708135	0.768941	0.508154	0.154923	0.0896149	0.755133				1.21741	2.27197	2.28386	2.13686	2.03294	1.97395	1.97386	2.43589	2.4811	2.48196	2.45105	2.19503	2.15601
0.394725	0.666594	0.570674	0.425732	0.366746	0.367819	0.589717	0.516645	0.580543	0.60063	0.417717		0.665775	0.794754	0.443703				0.594609	0.760965	1.35432	1.19899	0.976786	0.776695	0.748801	1.20231	0.968355	0.761136	0.701439	0.761972		0.130888	0.0704219	0.760887				1.20779	2.27001	2.27308	2.12608	2.02804	1.97003	1.96308	2.42707	2.48894	2.47902	2.45497	2.19699
0.449006	0.717005	0.629006	0.481007	0.404009	0.413006	0.651008	0.573006	0.633003	0.652006	0.468006	0.689002	0.676	0.795	0.496006	0.391006			0.645005	0.76292	1.35156	1.18857	0.96979	0.776609	0.749027	1.20368	0.974279	0.765689	0.72468	0.76214	0.500201	0.14379	0.0724191	0.76452	0.50136			1.20707	2.263	2.257	2.116	2.024	1.965	1.962	2.417	2.485	2.476	2.459	2.191	2.161
0.489728	0.754343	0.669665	0.531766	0.464628	0.455715	0.705678	0.611715	0.656766	0.694477	0.512665	0.704577	0.679188	0.794063	0.539715	0.435029		0.413004	0.682393	0.762503	1.35106	1.18855	0.967665	0.768211	0.731763	1.21345	0.970437	0.758467	0.72674	0.761348	0.50655	0.143142	0.0660007	0.764487	0.500174		0.109681	1.20627	2.26794	2.2407	2.09887	2.01792	1.96603	1.96204	2.39991	2.4829	2.48301	2.46006	2.19391	2.16304
0.54643	0.858949	0.721479	0.591401	0.513509	0.51144	0.758469	0.66744	0.716401	0.731627	0.564479	0.749548	0.693853	0.798951	0.59544	0.515194		0.491214	0.790909	0.767401	1.398	1.18898	0.960304	0.763636	0.722632	1.21798	0.999785	0.788637	0.72673	0.7643	0.510461	0.149506	0.0629408	0.771252	0.495002		0.10273	1.25632	2.26305	2.21724	2.0891	2.01206	1.96798	1.96497	2.39307	2.47508	2.48399	2.46495	2.18707	2.16597
0.605143	0.912165	0.778162	0.649181	0.586195	0.578227	0.811146	0.722111	0.755092	0.765116	0.623154	0.781022	0.711019	0.803008	0.651143	0.591268		0.564268	0.844165	0.777234	1.40278	1.19509	0.951493	0.750105	0.696968	1.22901	0.969196	0.755716	0.727809	0.77411	0.469615	0.140925	0.0501029	0.780937	0.498648		0.101937	1.26161	2.258	2.20398	2.08098	2.014	1.96501	1.971	2.38198	2.46799	2.48202	2.46801	2.18201	2.16301
0.65855	0.973663	0.838575	0.716775	0.659038	0.663063	0.865575	0.763388	0.789175	0.808288	0.680638	0.7892	0.718	0.805912	0.704463	0.690588		0.663188	0.905638	0.786124	1.41523	1.20695	0.952486	0.748333	0.718015	1.25209	1.02656	0.813225	0.764249	0.785304	0.471444	0.135368	0.0511614	0.787365	0.490404		0.159486	1.27406	2.25895	2.19791	2.07199	2.01396	1.96996	1.97214	2.37501	2.46496	2.48799	2.47194	2.18492	2.16694
0.701686	1.02562	0.883672	0.777558	0.740408	0.746393	0.910672	0.793779	0.8029	0.830836	0.730636	0.804886	0.718	0.79905	0.740736	0.736665		0.677893	0.955636	0.796604	1.42146	1.21086	0.955329	0.745471	0.694104	1.26228	1.01755	0.803451	0.754759	0.793451	0.468601	0.135201	0.0489163	0.799512	0.466444		0.144261	1.28146	2.25503	2.19105	2.07101	2.01102	1.96702	1.98292	2.37599	2.46202	2.48701	2.46704	2.17904	2.16204
0.758013	1.06801	0.939014	0.856015	0.839018	0.847021	0.959014	0.831012	0.819014	0.858009	0.785014	0.818006	0.72	0.777001	0.797013	0.812023	0.584028	0.601035	0.997015	0.805772	1.424	1.22218	0.991505	0.776974	0.709034	1.26919	1.02938	0.815791	0.78158	0.802492	0.45969	0.13354	0.0459503	0.809102	0.459423	0.120742	0.0448917	1.2868	2.254	2.197	2.067	2.014	1.98401	1.989	2.374	2.457	2.482	2.473	2.182	2.168
0.818673	1.13662	1.0017	0.92586	0.921085	0.946309	1.02239	0.884411	0.882449	0.898312	0.847686	0.845087	0.722037	0.781062	0.856673	0.919172	0.713845	0.764057	1.06464	0.814788	1.43509	1.2297	1.01403	0.797407	0.728616	1.27628	1.03506	0.820226	0.781156	0.809943	0.460451	0.131908	0.0474126	0.819513	0.472648	0.131438	0.0529397	1.29594	2.25505	2.20006	2.07499	2.01885	2.00695	1.99501	2.3771	2.45691	2.4789	2.46699	2.18007	2.16598
0.871352	1.1854	1.05633	0.993171	1.00596	1.04874	1.05263				0.90134	0.851916	0.724964	0.78594	0.909352	1.01087	0.858223	0.925019	1.11439	0.817003	1.4402	1.2362	1.01059	0.794012	0.736147	1.27733				0.810967	0.465251	0.130991	0.0483979	0.822859	0.483437	0.14851	0.0576125	1.30134	2.25895	2.20494	2.07401	2.00714	2.00305	1.99599	2.3849				2.18593	2.16402
0.932014	1.24501	1.12201	1.07002	1.11402	1.15102	1.11801				0.961014	0.881009	0.732002	0.789004	0.972014	1.11202	1.04804	1.13604	1.17301	0.811899	1.4412	1.23669	1.01904	0.806282	0.745263	1.26986				0.805629	0.476292	0.134721	0.0491905	0.818109	0.499308	0.14243	0.0491041	1.30202	2.26	2.213	2.08	2.003	1.999	2.005	2.381				2.185	2.158
0.997611	1.30112	1.18359	1.14858	1.20678	1.25082	1.16955	1.0373	1.01143	1.01237	1.02661	0.922256	0.743089	0.807	1.03761	1.19969	1.20823	1.3203	1.23409	0.808711	1.43968	1.23611	1.02631	0.817279	0.759965	1.26694	1.06094	0.850452	0.787453	0.802769	0.483459	0.137203	0.0516649	0.814656	0.491228	0.141747	0.0677881	1.29974	2.25692	2.22314	2.08501	1.99492	1.99395	2.00797	2.38509	2.44904	2.48593	2.46809	2.18093	2.15495
1.05835	1.31287	1.24237	1.20638	1.28417	1.33212	1.22441	1.06668	1.05454	1.0496	1.08735	0.947725	0.751905	0.807	1.09835	1.26826	1.33068	1.44961	1.2429	0.797887	1.40035	1.23382	1.03369	0.830082	0.777343	1.25266	1.0213	0.801913	0.767841	0.792718	0.483391	0.140465	0.0531441	0.803283	0.500935	0.169253	0.0984098	1.25176	2.24908	2.23685	2.08599	1.98708	1.98905	2.00503	2.3939	2.45296	2.47907	2.4769	2.17407	2.15005
1.1258	1.36983	1.29883	1.2718	1.36576	1.40777	1.28282	1.13081	1.09687	1.09985	1.15081	1.0138	0.77194	0.812982	1.16281	1.33979	1.40578	1.51879	1.30382	0.789415	1.40336	1.22584	1.03813	0.839542	0.787799	1.25145	1.01249	0.803075	0.771997	0.783498	0.478734	0.145973	0.0536784	0.795752	0.49441	0.160807	0.0876835	1.25063	2.25199	2.24996	2.09597	1.98301	1.98102	2.00201	2.39998	2.45699	2.48897	2.477	2.174	2.14701
1.1956	1.43053	1.36447	1.33051	1.43247	1.48236	1.34856	1.19664	1.17057	1.17059	1.2286	1.09278	0.837511	0.85046	1.23357	1.40642	1.42521	1.54515	1.35952	0.787571	1.39789	1.23208	1.04026	0.847884	0.796282	1.24167	1.00201	0.790173	0.750501	0.786455	0.476745	0.155676	0.0601792	0.789147	0.478596	0.157781	0.0887055	1.25029	2.23999	2.26116	2.10306	1.98899	1.97991	1.99188	2.4061	2.46001	2.48597	2.47496	2.163	2.13397
1.26015	1.48725	1.41533	1.38528	1.48333	1.52149	1.40822	1.2651	1.2312	1.23416	1.29315	1.1769	0.892281	1.00694	1.29519	1.45141	1.4477	1.56079	1.41527	0.793058	1.40194	1.23583	1.05524	0.860159	0.801817	1.24412	0.999917	0.788384	0.755939	0.794455	0.466593	0.171344	0.122274	0.792012	0.482459	0.150367	0.0732135	1.2541	2.23901	2.27778	2.10991	1.98801	1.97013	1.97917	2.41686	2.46099	2.48304	2.47105	2.163	2.13104
1.32597	1.55297	1.48397	1.44497	1.52398	1.56598	1.46797	1.34297	1.32196	1.32896	1.35997	1.29695	0.999952	1.11695	1.36397	1.49798	1.46099	1.565	1.48297	0.798308	1.41019	1.24673	1.07388	0.871755	0.807028	1.2473	0.99978	0.786351	0.749633	0.802257	0.470338	0.188203	0.139733	0.794609	0.48274	0.145352	0.0636742	1.26073	2.236	2.284	2.116	1.986	1.964	1.96401	2.426	2.46	2.48	2.468	2.162	2.13
1.38867	1.61358	1.53859	1.48641	1.54326	1.58718	1.53166	1.41975	1.41192	1.42093	1.4216	1.39292	1.11229	1.22853	1.42765	1.53023	1.47506	1.56503	1.54358	0.804361	1.41935	1.25296	1.07993	0.872065	0.806989	1.25148	0.993633	0.778206	0.744761	0.808601	0.464966	0.168355	0.120512	0.80022	0.472979	0.13749	0.0635033	1.27057	2.24298	2.286	2.11994	1.99396	1.95792	1.95394	2.42594	2.45601	2.47195	2.45888	2.16696	2.12195
1.46024	1.67534	1.60133	1.52954	1.57071	1.6058	1.60225	1.49916	1.50996	1.51995	1.48532	1.49096	1.24954	1.28441	1.49726	1.55474	1.48094	1.56797	1.60534	0.810841	1.4314	1.26014	1.07928	0.86834	0.805773	1.25859	1.011	0.794814	0.7353	0.815042	0.454917	0.152904	0.0706983	0.806592	0.466499	0.130049	0.0553366	1.2833	2.24102	2.286	2.11307	1.99004	1.94909	1.94806	2.41907	2.45699	2.46705	2.44614	2.16304	2.11705
1.52083	1.73283	1.65584	1.57088	1.58496	1.61198	1.66582	1.57777	1.60174	1.62669	1.54882	1.60667	1.4215	1.44852	1.56082	1.58092	1.48499	1.56501	1.66483	0.823075	1.43888	1.27256	1.07577	0.86129	0.796437	1.27304	1.03001	0.814643	0.753876	0.827245	0.478681	0.128889	0.0495699	0.818555	0.462302	0.127378	0.0517601	1.28919	2.242	2.28101	2.10901	1.98701	1.948	1.94601	2.42	2.44902	2.45803	2.43902	2.164	2.118
1.58367	1.79961	1.71762	1.61152	1.60117	1.61706	1.73464	1.65178	1.69896	1.73204	1.60967	1.72008	1.57283	1.63791	1.6247	1.61124	1.49745	1.56916	1.72965	0.825588	1.44677	1.27544	1.08264	0.869111	0.806394	1.27782	1.03362	0.821058	0.76527	0.829658	0.482494	0.129196	0.0516148	0.821098	0.45576	0.114505	0.0470351	1.29438	2.24002	2.26895	2.103	1.992	1.94598	1.94098	2.41399	2.44902	2.45094	2.42595	2.16503	2.11694
1.64917	1.85925	1.77823	1.66236	1.61779	1.62293	1.79721	1.72804	1.7938	1.8347	1.67517	1.82665	1.75273	1.82563	1.69314		1.54144	1.5848	1.7932	0.82641	1.4496	1.2744	1.07957	0.871194	0.806815	1.28883	1.04664	0.838599	0.786937	0.829492	0.492741	0.139599	0.0412706	0.822887		0.134685	0.0386854	1.29524	2.24198	2.26406	2.103	1.992	1.94402	1.93902	2.41301	2.45098	2.44507	2.42106	2.16796	2.11107
1.72101	1.93001	1.83901	1.71601	1.65601	1.65101	1.86901	1.81501	1.89802	1.93902	1.74301	1.91901	1.93102	2.04003	1.76801			1.719	1.86401	0.824619	1.452	1.26685	1.07402	0.870548	0.80236	1.28949	1.04848	0.846301	0.793451	0.826979	0.490927	0.135646	0.0579173	0.82186			0.147291	1.29427	2.247	2.251	2.094	1.992	1.942	1.937	2.407	2.452	2.439	2.405	2.17	2.11
1.79073	1.99064	1.90363	1.7736	1.69756	1.6815	1.94077	1.89379	1.98383	2.02981	1.8087	1.99887	2.06102	2.17894	1.83973			1.74019	1.92967	0.819737	1.45242	1.26193	1.06095	0.86203	0.803901	1.27988	1.04611	0.849102	0.801137	0.819765	0.476012	0.166672	0.0982609	0.819403			0.149633	1.28931	2.24493	2.24186	2.0869	1.99101	1.93899	1.93397	2.39784	2.45491	2.42903	2.39997	2.16891	2.11513
1.86423	2.05434	1.96635	1.83338	1.75342	1.73148	2.01819	1.97317	2.06713	2.11115			2.16294	2.27302	1.91224			1.65885	1.99631	0.808487	1.44489	1.25308	1.04614	0.850995	0.788966	1.27325	1.04254	0.8453	0.802842			0.154824	0.0993487	0.803694			0.0749487	1.27992	2.23807	2.22814	2.0771	1.99199	1.93801	1.93103	2.38216	2.44609	2.43197	2.39703
1.93484	2.12783	2.02985	1.90484	1.81985	1.80184	2.08984	2.04484	2.14083	2.18982			2.21588	2.33785	1.98284		1.54193	1.68793	2.06684	0.79959	1.44277	1.248	1.03796	0.844016	0.781776	1.26765	1.04482	0.84957	0.80736			0.144364	0.0832972	0.790211		0.0853104	0.0894846	1.27802	2.236	2.21503	2.06702	1.98601	1.93501	1.933	2.37302	2.43702	2.43	2.39999
2.0097	2.19164	2.09769	1.97275	1.88784	1.87386	2.15264	2.0986	2.19254	2.24553	2.02369	2.21155	2.24114	2.35301	2.06165	1.97808	1.69502	1.84097	2.13564	0.803205	1.44167	1.24274	1.02932	0.834098	0.769402	1.26989	1.04451	0.84763	0.802956	0.80072	0.463184	0.124477	0.0595454	0.80585	0.482149	0.183328	0.164017	1.277	2.23598	2.20492	2.05895	1.98602	1.93699	1.93505	2.36692	2.4369	2.43399	2.40607	2.15897	2.13592
2.08109	2.25717	2.1681	2.04903	1.9739	1.96188	2.21817	2.16022	2.2473	2.29931	2.0941	2.26729	2.25581	2.35399	2.12815	2.08859		1.93974	2.20117	0.800633	1.44155	1.24021	1.01437	0.816534	0.75524	1.26868	1.0435	0.843582	0.79745	0.799723	0.468749	0.113964	0.0539611	0.801772	0.491215		0.166785	1.27599	2.23402	2.1971	2.05406	1.98798	1.93601	1.93994	2.3591	2.42712	2.43301	2.41291	2.15604	2.1281
2.14597	2.32397	2.23996	2.13696	2.08194	2.06795	2.28197	2.21097	2.27798	2.33898	2.16296	2.29998	2.264	2.357	2.19796	2.21693			2.26897	0.805048	1.44508	1.24721	1.01648	0.811872	0.749843	1.27426	1.04418	0.837563	0.793472	0.806167	0.470499	0.111181	0.0484428	0.804049	0.459057			1.27982	2.227	2.194	2.055	1.995	1.94	1.941	2.36	2.428	2.441	2.414	2.148	2.128
2.21566	2.39264	2.30969	2.22285	2.19715	2.19123	2.34754	2.27052	2.33634	2.37617	2.23665	2.32834	2.271	2.35799	2.26065	2.29577			2.33663	0.812345	1.45431	1.2515	1.02039	0.809996	0.746019	1.2843	1.05187	0.844674	0.791391	0.812761	0.454903	0.10953	0.0453047	0.811826	0.463774			1.28945	2.22499	2.19907	2.05309	1.99804	1.94521	1.94715	2.36306	2.426	2.44299	2.41909	2.14599	2.15717
2.28135	2.45637	2.37832	2.30717	2.31187	2.31379	2.40147	2.32249	2.36967	2.39284	2.30136		2.271	2.35701	2.32536	2.37224			2.39938	0.821797	1.46786	1.26397	1.03899	0.822506	0.760824	1.29404	1.05471	0.843125	0.810363	0.81879		0.10956	0.043785	0.824376	0.455244			1.30272	2.22401	2.20593	2.06191	2.00196	1.9658	1.96185	2.36894	2.426	2.44201	2.42791	2.14501
2.35681	2.52583	2.45082	2.39578	2.42572	2.44368	2.46285	2.36789	2.40092	2.42991	2.37681	2.38794	2.28098	2.355	2.39782	2.48073	2.29272	2.34489	2.46783	0.828713	1.4806	1.27243	1.05053	0.834421	0.769309	1.29977	1.05284	0.83917	0.811986	0.82705	0.451158	0.114597	0.04375	0.829707	0.488417	0.122635	0.0492869	1.31274	2.22799	2.21498	2.064	2.001	1.97797	1.96898	2.37997	2.426	2.44998	2.43299	2.14799	2.13111
2.42465	2.5927	2.52975	2.47582	2.5321	2.56327	2.52871	2.42956	2.45449	2.46546	2.44766	2.41527	2.28706	2.355	2.46069	2.58288	2.47678	2.53099	2.53568	0.835808	1.48962	1.27936	1.06299	0.851639	0.790369	1.30033	1.04958	0.834055	0.795688	0.833113	0.484228	0.11689	0.0439764	0.837575	0.50973	0.119849	0.0500751	1.31975	2.23701	2.22509	2.07004	1.99694	1.97606	1.97614	2.38694	2.43005	2.44601	2.4381	2.157	2.12598
2.48822	2.66116	2.60309	2.55601	2.63967	2.68747	2.59814	2.48432	2.50241	2.51044	2.5122	2.44167	2.29293	2.355	2.52817	2.66894	2.65085	2.7256	2.60218	0.828797	1.49382	1.27998	1.06803	0.864225	0.808802	1.2927	1.04937	0.832638	0.802358	0.82662	0.492844	0.119794	0.0446023	0.83026	0.519529	0.120699	0.0505738	1.32044	2.23799	2.23389	2.07395	1.99107	1.98193	1.98983	2.38107	2.43494	2.44699	2.44788	2.157	2.12402
2.55397	2.73097	2.67197	2.63997	2.75495	2.80695	2.67097	2.54797	2.54198	2.55298	2.57797	2.48998	2.304	2.358	2.58997	2.74697	2.80794	2.92192	2.67297	0.824202	1.49419	1.27762	1.07485	0.88929	0.834299	1.2842	1.04798	0.8326	0.807968	0.824061	0.496239	0.127717	0.0471889	0.823783	0.507395	0.148898	0.110545	1.31847	2.234	2.243	2.079	1.989	1.96901	1.997	2.379	2.436	2.459	2.459	2.153	2.125
2.61976	2.79673	2.73973	2.72284	2.85386	2.91088	2.73671	2.61373	2.60653	2.59966	2.64376	2.53473	2.32242	2.3612	2.65472	2.82479	2.92364	3.03662	2.74171	0.813951	1.49268	1.27474	1.07466	0.89727	0.851896	1.2735	1.03701	0.822479	0.825369	0.817809	0.493677	0.141268	0.0490197	0.809896	0.498852	0.14276	0.104961	1.31346	2.22003	2.26011	2.08904	1.98294	1.97889	2.00196	2.38608	2.44304	2.47314	2.47202	2.142	2.12093
2.69528	2.86931	2.81231	2.80621	2.93919	2.99817	2.80733	2.68631	2.6595	2.66538	2.71928	2.60731	2.3646	2.38081	2.72632	2.90326	2.9874	3.09841	2.81233	0.807125	1.4897	1.26832	1.07333	0.896319	0.861469	1.26796	1.02366	0.813416	0.818337	0.811767	0.485379	0.155971	0.0539631	0.80254	0.493065	0.133765	0.097055	1.3107	2.22297	2.2709	2.09296	1.97706	1.9681	1.99804	2.39393	2.44696	2.48687	2.47398	2.142	2.11407
2.76771	2.93374	2.88272	2.87373	3.00872	3.06473	2.87473	2.76269	2.72474		2.7947	2.69963	2.43372	2.54932	2.80269	2.96774	2.99198	3.06613	2.88073	0.804311	1.48475	1.26002	1.06983	0.897485	0.859787	1.26964	1.01958	0.808788		0.80913	0.486655	0.17591	0.136109	0.799691	0.492084	0.13379	0.0574794	1.30348	2.23097	2.28494	2.10196	1.97899	1.967	1.98704	2.40695	2.45397	2.48302		2.14897	2.10902
2.81004	2.95205	2.89649	2.89132	3.01323	3.06925	2.88505	2.78908	2.76522	2.74559	2.83603	2.78575	2.49275	2.60625	2.84704	2.99844	3.02009	3.12695	2.89303	0.803	1.4735	1.25324	1.07213	0.889746	0.841932	1.25186	0.997039	0.788071	0.712237	0.806147	0.476536	0.168047	0.130265	0.799994	0.48547	0.119985	0.0548386	1.28398	2.21706	2.26255	2.09104	1.96756	1.94648	1.95942	2.39251	2.43355	2.46397	2.43201	2.13855	2.10698
2.87805	3.02139	2.9588	2.93132	3.04275	3.10116	2.95493	2.86245	2.85744	2.82716	2.90269	2.88132	2.58891	2.70166	2.91546	3.05454	3.03154	3.12008	2.96007	0.801613	1.47388	1.25699	1.07387	0.886492	0.821136	1.24534	0.996331	0.785022	0.726574	0.805056	0.468212	0.153814	0.117295	0.798353	0.479183	0.126133	0.0599378	1.28821	2.22436	2.26784	2.09549	1.97496	1.94335	1.94885	2.39344	2.44032	2.45952	2.43275	2.14439	2.1049
2.9507	3.10138	3.05633	3.01583	3.10787	3.15138	3.03587	2.95586	2.95637	2.95268	3.00033	3.0103	2.73029	2.7459	2.97873	3.11288	3.03798	3.12499	3.04935	0.784513	1.48196	1.26968	1.07695	0.88078	0.820317	1.25485	1.00148	0.790721	0.719249	0.797949	0.469735	0.143729	0.0599688	0.780826	0.459411	0.119404	0.0528482	1.28633	2.19302	2.26552	2.0955	1.9785	1.93203	1.93153	2.39451	2.43053	2.465	2.41804	2.14801	2.10052
3.02537	3.15797	3.09833	3.0472	3.10886	3.13825	3.10204	3.02274	3.05933	3.08479	3.04783	3.10664	2.86997	2.90827	3.06147	3.13312	3.04104	3.1209	3.09994	0.809899	1.48956	1.27085	1.07231	0.864459	0.811848	1.26717	1.00894	0.79712	0.748156	0.809211	0.47689	0.140139	0.0741441	0.808919	0.454045	0.121402	0.0540401	1.30604	2.22954	2.26445	2.08947	1.97507	1.93558	1.93407	2.38845	2.42806	2.44891	2.43142	2.15051	2.10011
3.06393	3.21226	3.20141	3.1186	3.08778	3.15099	3.16188	3.107	3.15233	3.17197	3.08238	3.21198	3.03719	3.08127	3.11186	3.1425	3.04518	3.1083	3.14793	0.816843	1.49113	1.2749	1.05684	0.854218	0.818928	1.28013	1.02586	0.813513	0.779094	0.816766	0.486461	0.126257	0.0704314	0.817625	0.469995	0.124317	0.0700916	1.3168	2.23536	2.25939	2.10603	2.00089	1.94559	1.95596	2.38446	2.43506	2.43903	2.42398	2.15337	2.10896
3.09157				2.96838			3.15548	3.19853	3.23744	3.10661		3.20914	3.26906	3.13859	3.12289	3.07188	3.18263		0.830058				0.927775			1.08206	0.873314	0.794763	0.823969		0.144741	0.0555941	0.835597	0.437533	0.108795	0.0724781		2.2538				1.94494			2.42596	2.42902	2.40905	2.1788
3.17335	3.30746	3.22843	3.13215	3.11387	3.10685	3.26051	3.21945	3.3026	3.35673	3.19432	3.37051	3.37416	3.48221	3.21835	3.1873			3.24847	0.832896	1.51067	1.28909	1.06213	0.864329	0.791329	1.28533	1.07304	0.874021	0.813463	0.833408	0.449983	0.12854	0.0727642	0.831751	0.494078			1.31039	2.24288	2.19192	2.05999	1.98113	1.92107	1.92002	2.3499	2.41603	2.41996	2.39499	2.17287	2.11101
3.22151	3.37125	3.28826	3.15374	3.09756	3.08753	3.33036	3.28176	3.38614	3.45694	3.23851	3.44135	3.53284	3.64791	3.26656	3.22838			3.31328	0.837333	1.50782	1.28588	1.08223	0.865325	0.804582	1.28023	1.08797	0.897008	0.832755	0.838196	0.470093	0.150387	0.0993463	0.83556	0.502232			1.30704	2.2268	2.1807	2.05758	1.9976	1.92977	1.92283	2.33685	2.41983	2.41393	2.39372	2.1548	2.1118
3.31076	3.4448	3.3628	3.25672	3.18975	3.17776	3.41078	3.38572	3.51266	3.57169	3.32776	3.52079	3.64171	3.7607	3.35875	3.25094			3.3888	0.81508	1.50055	1.2598	1.04472	0.851457	0.795265	1.27736	1.06899	0.891555	0.831274	0.817306	0.519856	0.165001	0.120982	0.812542	0.441533			1.29475	2.21503	2.16305	2.03307	1.97406	1.91604	1.91303	2.32802	2.41003	2.41001	2.37704	2.14303	2.10003
3.38063	3.51454	3.43075				3.48556	3.45057	3.58952	3.65856	3.39467	3.58968	3.70632	3.81836	3.43159	3.3677			3.46058	0.808945	1.49378	1.24758				1.27129	1.06354	0.893584	0.834272	0.807607	0.525871	0.163919	0.109929	0.810082	0.518136			1.28722	2.20945	2.1479	2.02525				2.31787	2.40997	2.40599	2.36802	2.13841	2.11206
						3.56108	3.52705	3.65989	3.73386		3.68103	3.7493	3.86607		3.46177										1.26014	1.06867	0.899285	0.835715		0.432943	0.117495	0.0659715		0.507096										2.30005	2.40578	2.405	2.37117		2.11973
3.53366	3.65666	3.57279				3.62369	3.5877	3.71174	3.78375	3.55465	3.7407	3.76691	3.86998	3.57867	3.56449			3.60268	0.805738	1.48272	1.23488				1.26972	1.06644	0.889698	0.830774	0.802165	0.485917	0.124744	0.0579398	0.809161	0.50918			1.27821	2.2073	2.12504	2.00924				2.30299	2.39306	2.405	2.38095	2.13429	2.10408
3.62746	3.72651	3.66248	3.6245		3.57085	3.69648	3.64943	3.75739	3.81727	3.65142	3.79212	3.77605	3.87902	3.67146	3.66175		3.65362	3.67848	0.805087	1.48348	1.23618	1.00504		0.746691	1.26885	1.0682	0.882858	0.826044	0.801846	0.470591	0.119735	0.0477168	0.808177	0.468456		0.0922951	1.28018	2.20098	2.12203	2.001	1.9471		1.9021	2.29604	2.38699	2.40403	2.38408	2.12696	2.11802
3.688	3.79307	3.72602	3.69008		3.68173	3.75893	3.7059	3.80825	3.85227	3.70608	3.80756	3.78208	3.88188	3.73195	3.76044	3.48357	3.60635	3.74196	0.815303	1.49318	1.24221	1.02716		0.746864	1.27592	1.06712	0.881134	0.818776	0.811845	0.473098	0.122927	0.0459477	0.818386	0.466499	0.152101	0.12619	1.28983	2.19895	2.12605	2.00102	1.96019		1.91566	2.3011	2.386	2.40803	2.39508	2.12202	2.12036
3.74585	3.85484	3.78485	3.75284		3.78175	3.81286	3.75787	3.82296	3.86796	3.76884	3.83992	3.78699	3.87502	3.78686	3.84379	3.63262	3.6848	3.79786	0.828207	1.50955	1.25839	1.04189		0.748227	1.29235	1.06989	0.870946	0.817972	0.82373	0.461968	0.12273	0.0423391	0.832046	0.459498	0.102884	0.0328652	1.30415	2.19601	2.12899	2.002	1.97097		1.9539	2.30699	2.386	2.41	2.39999	2.123	2.14095
3.81443	3.92346	3.86749	3.84058	3.88663	3.89581	3.87043	3.79942	3.86218	3.89414	3.83646	3.87405	3.79202	3.875	3.85343	3.94871	3.79419	3.84423	3.86349	0.839279	1.5215	1.26892	1.05347	0.834385	0.762245	1.2988	1.07096	0.872053	0.812137	0.835756	0.469404	0.119971	0.0422073	0.84191	0.500344	0.138157	0.0599661	1.31577	2.18807	2.14111	2.00605	1.96588	1.95693	1.97178	2.31804	2.38302	2.41301	2.40504	2.11404	2.10999
3.873	3.98601	3.93422	3.92032	3.97309	4.00728	3.93005	3.85691	3.88762	3.91356	3.9	3.88151	3.7952	3.875	3.91195	4.04535	3.9578	4.01345	3.9301	0.847177	1.53173	1.28247	1.05363	0.850154	0.78477	1.30411	1.06713	0.862927	0.813012	0.844595	0.475769	0.123017	0.0432469	0.84866	0.500999	0.136454	0.0501811	1.32506	2.19814	2.1562	2.01307	1.94998	1.94683	1.94202	2.32412	2.38605	2.41508	2.41005	2.12017	2.10795
3.93074	4.04473	4.00468	3.99665	4.09444	4.13939	3.99072	3.90976	3.92383	3.94585	3.95774	3.91087	3.80695	3.875	3.96675	4.12364	4.12026	4.21309	3.99371	0.845269	1.53387	1.28082	1.0559	0.86548	0.805057	1.30166	1.05785	0.853473	0.805604	0.841405	0.497719	0.137324	0.0465449	0.848073	0.505559	0.141885	0.0606719	1.32452	2.20596	2.16795	2.01698	1.949	1.93704	1.943	2.33097	2.38899	2.41998	2.41299	2.12996	2.10501
3.99654	4.10952	4.07255	4.08265	4.21174	4.26579	4.05245	3.96445	3.95352	3.98838	4.02454	3.93342	3.81112	3.88202	4.03351	4.20361	4.26502	4.37602	4.05752	0.83965	1.53277	1.27487	1.07276	0.898343	0.839637	1.29194	1.05145	0.850775	0.792967	0.835172	0.493175	0.138489	0.0548545	0.84318	0.496874	0.171384	0.101207	1.32168	2.20898	2.17909	2.02604	1.9409	1.93394	1.94801	2.34306	2.39307	2.43502	2.42409	2.13598	2.10497
4.0672	4.17818	4.14515	4.16735	4.30844	4.36861	4.11218	4.02409	4.02196	4.03875	4.09525	3.98913	3.82726	3.88519	4.10025	4.28333	4.39827	4.50933	4.12627	0.827905	1.52688	1.26942	1.08663	0.922045	0.86911	1.28479	1.03312	0.830611	0.774891	0.826271	0.480886	0.139473	0.0541736	0.828841	0.492282	0.169118	0.102026	1.31067	2.20678	2.19127	2.03115	1.9279	1.92595	1.94888	2.3511	2.40205	2.43817	2.4361	2.13374	2.10098
4.13585	4.24586	4.21086	4.24484	4.39083	4.4608	4.17986	4.08687	4.07688	4.08191	4.16685	4.05386	3.84197	3.89598	4.17185	4.35984	4.47085	4.58584	4.19885	0.818989	1.51706	1.26391	1.08948	0.92693	0.884617	1.27312	1.0209	0.820911	0.792163	0.820023	0.48068	0.131617	0.0555271	0.817444	0.494116	0.159251	0.0937675	1.30474	2.19403	2.20697	2.03998	1.92201	1.92301	1.94201	2.35699	2.40499	2.44798	2.44199	2.11903	2.1
4.21158	4.32056	4.28052	4.30948	4.45641	4.52938	4.25656	4.15662	4.13364	4.14061	4.23856	4.13979	3.88754	3.91144	4.24365	4.42451	4.48431	4.59721	4.26654	0.811457	1.50962	1.26569	1.08924	0.931128	0.88771	1.25875	1.00947	0.810865	0.788727	0.814905	0.459526	0.122855	0.0485344	0.80768	0.493133	0.15542	0.0862519	1.2944	2.19803	2.21813	2.04608	1.93298	1.91895	1.92587	2.36304	2.41108	2.45002	2.44803	2.12006	2.09996
4.2841	4.39022	4.34506	4.36891	4.50773	4.57642	4.32624	4.23436	4.21343		4.30806	4.23885	3.95573	3.96861	4.32405	4.48789	4.52305	4.623	4.33412	0.806144	1.50528	1.26047	1.09086	0.928113	0.875095	1.25417	1.00473	0.80529		0.80937	0.455249	0.145639	0.0657967	0.802719	0.476412	0.139349	0.0581585	1.2966	2.20212	2.23414	2.05607	1.93112	1.91286	1.90981	2.36802	2.42103	2.45326		2.12707	2.095
4.34572	4.45869	4.40473	4.41977	4.54881	4.59989	4.39568	4.31065	4.29364		4.36773	4.34253	4.05256	4.17108	4.38273	4.53777	4.52599	4.623	4.39672	0.802437	1.50642	1.26581	1.08152	0.9126	0.859103	1.24317	1.00044	0.802503		0.806025	0.45295	0.14561	0.108227	0.798748	0.483826	0.13706	0.0541482	1.29583	2.20897	2.24196	2.05998	1.93797	1.90504	1.89905	2.369	2.42299	2.46793		2.13098	2.095
4.41349	4.52249	4.46053	4.45642	4.56311	4.60898	4.4555	4.3956	4.39286	4.40682	4.43649	4.45385	4.1762	4.20235	4.45151	4.55625	4.53702	4.623	4.46648	0.812703	1.51232	1.27025	1.08301	0.901425	0.838701	1.254	1.00369	0.800672	0.735927	0.816345	0.462419	0.141673	0.0694406	0.808679	0.480128	0.12878	0.0499332	1.30524	2.21112	2.24997	2.06699	1.94002	1.90399	1.89601	2.37903	2.42397	2.45685	2.44492	2.13312	2.09804
4.47623	4.58616	4.52811	4.51064	4.57707	4.60586	4.52006	4.47219	4.50351	4.51277	4.49925	4.56351	4.33101	4.37627	4.51721	4.58838	4.54007	4.62283	4.52814	0.822228	1.523	1.27778	1.08264	0.885494	0.824849	1.2685	1.01579	0.810326	0.757489	0.824821	0.477361	0.139258	0.067815	0.818986	0.465867	0.126264	0.046442	1.31755	2.22602	2.24584	2.06593	1.94305	1.90303	1.8971	2.38309	2.4201	2.438	2.43484	2.148	2.10317
4.54584	4.65185	4.59086	4.54692	4.58099	4.59802	4.57986	4.53984	4.5888	4.61277	4.56984	4.6488	4.50161	4.56157	4.58584	4.60995	4.54399	4.61302	4.59285	0.836816	1.53613	1.28749	1.08046	0.877788	0.818584	1.29589	1.04192	0.838395	0.782353	0.839057	0.471184	0.123297	0.0431768	0.833467	0.458307	0.123646	0.0408928	1.33097	2.227	2.23702	2.06201	1.94599	1.905	1.90299	2.38799	2.42599	2.438	2.42602	2.148	2.11298
4.60648	4.7125	4.64848	4.59137	4.5861	4.59298	4.65856	4.61659	4.6947	4.73484	4.63045	4.75571	4.66235	4.73161	4.64648	4.64033	4.55629	4.62134	4.66053	0.852472	1.54767	1.29454	1.07255	0.871811	0.818785	1.31393	1.06309	0.865949	0.79763	0.854072	0.50156	0.129746	0.0493605	0.849291	0.437848	0.13259	0.0431409	1.34002	2.22395	2.22791	2.05598	1.95802	1.91005	1.90804	2.37997	2.42199	2.43804	2.42095	2.14496	2.10202
4.6683	4.77728	4.71126	4.63893	4.59937	4.59028	4.73145	4.69349	4.78582	4.84301	4.68926	4.84762	4.83712	4.93916	4.70834	4.68299			4.72926	0.855222	1.55118	1.29551	1.07372	0.878295	0.821954	1.31733	1.07764	0.885181	0.828474	0.858001	0.516806	0.120535	0.0460033	0.850733	0.492157			1.34123	2.21796	2.21676	2.05285	1.96107	1.91713	1.91304	2.37587	2.42117	2.4428	2.41378	2.13991	2.10398
4.73668	4.84469	4.77769	4.68777	4.61891	4.60493	4.80765	4.77164	4.88156	4.94851	4.75569	4.93261	5.00124	5.10523	4.77867	4.73476			4.79569	0.852154	1.54667	1.2886	1.06187	0.877484	0.820079	1.31436	1.08403	0.899444	0.846556	0.850704	0.513993	0.12918	0.0666743	0.851944	0.558761			1.33537	2.21601	2.20406	2.04504	1.96498	1.92397	1.91499	2.36903	2.42996	2.43205	2.40205	2.13502	2.103
4.81058	4.91558	4.84651	4.74649	4.66248	4.6354	4.87957	4.84662	4.97571	5.05067	4.8276	5.02563	5.12564	5.24466	4.8536	4.76146	4.58623	4.70022	4.86459	0.842475	1.53741	1.27638	1.0548	0.877684	0.824355	1.30555	1.0827	0.909677	0.860437	0.840525	0.455697	0.141854	0.0904364	0.843019	0.505874	0.124536	0.0889772	1.32628	2.21598	2.1909	2.03994	1.96998	1.92801	1.91903	2.36292	2.43002	2.42794	2.389	2.13594	2.11405
4.88444	4.9894	4.9114	4.80931	4.72331	4.68638	4.95123	4.92537	5.06548	5.13521	4.90342	5.10544	5.20574	5.32746	4.92944	4.82124	4.61637	4.72938	4.93931	0.829324	1.52671	1.26466	1.0428	0.865653	0.81734	1.30169	1.07678	0.910655	0.86387	0.830973	0.449112	0.134469	0.0918935	0.826649	0.517812	0.154673	0.119207	1.31675	2.21311	2.17779	2.03181	1.96696	1.92896	1.92294	2.35292	2.43192	2.41983	2.38906	2.12813	2.12021
4.98498	5.08898	5.01899	4.91651	4.83603	4.81303	5.04301	5.02448	5.16847	5.22646	5.00399	5.20296	5.25296	5.34847	5.02798	4.98048	4.97443	5.09092	5.032	0.816303	1.49608	1.23816	1.01276	0.832001	0.787774	1.27593	1.06005	0.896515	0.852135	0.81264	0.468948	0.120578	0.0515943	0.819486	0.495613	0.153298	0.115184	1.29132	2.21049	2.15151	2.01401	1.95799	1.917	1.91351	2.33349	2.419	2.416	2.38851	2.13249	2.122
5.04777	5.15274	5.08617	4.99217	4.92653	4.90803	5.11464	5.08373	5.2113	5.26743	5.0697	5.25233	5.25949	5.35152	5.08927	5.09229	5.03192	5.14596	5.09969	0.813852	1.49605	1.24037	1.00594	0.814696	0.774796	1.27529	1.05152	0.871062	0.83839	0.809312	0.459064	0.116693	0.0496374	0.817942	0.510959	0.157892	0.120118	1.29062	2.20999	2.14501	2.01396	1.95208	1.91451	1.91497	2.32308	2.41301	2.4186	2.39644	2.13101	2.12936
5.11176	5.21667	5.14831	5.0728	5.02437	5.00942	5.17726	5.13323	5.25115	5.29619	5.13078	5.27663	5.26357	5.35349	5.15424	5.21603	5.08969	5.02459	5.16373	0.815954	1.49596	1.24357	1.00691	0.811318	0.761791	1.2751	1.064	0.880147	0.839654	0.811571	0.466051	0.116125	0.047038	0.819807	0.479563	0.166421	0.177754	1.29424	2.20751	2.14652	2.01151	1.95796	1.91345	1.91498	2.32442	2.40953	2.42451	2.40303	2.12951	2.131
5.17544	5.27797	5.21743	5.15942	5.13593	5.12693	5.23744	5.18446	5.27397	5.33044	5.19893	5.303	5.26848	5.35199	5.21594	5.26214	5.00915	5.04835	5.22295	0.821814	1.50669	1.25281	1.00885	0.803958	0.760715	1.28464	1.0447	0.84583	0.80876	0.817453	0.456305	0.115006	0.0461261	0.82552	0.458253	0.141125	0.0634177	1.30137	2.20351	2.154	2.01601	1.95852	1.91702	1.91653	2.32402	2.411	2.43149	2.408	2.12501	2.14346
5.23859	5.34553	5.28514	5.24406	5.25778	5.25674	5.29416	5.23217	5.30032	5.33649	5.26163	5.33427	5.27246	5.34946	5.27659	5.35086	5.22512	5.17843	5.28459	0.833447	1.52316	1.26204	1.02722	0.81721	0.762124	1.29474	1.04492	0.838098	0.806647	0.828269	0.463744	0.113956	0.0461569	0.837686	0.469186	0.108395	0.0520657	1.31696	2.20598	2.16048	2.02393	1.96485	1.924	1.92592	2.33491	2.41147	2.43346	2.4169	2.12845	2.15021
5.30672	5.40731	5.36277	5.33986	5.37907	5.39564	5.36173	5.28776	5.33267	5.36013	5.32728	5.35562	5.28099	5.34204	5.34423	5.45789	5.31509	5.35361	5.36074	0.839626	1.53182	1.27366	1.04359	0.831558	0.768695	1.30107	1.05588	0.84526	0.802641	0.835363	0.461136	0.111675	0.0451649	0.842744	0.483507	0.128509	0.0571076	1.3227	2.20866	2.17158	2.02905	1.96002	1.94542	1.94248	2.33857	2.40658	2.43055	2.41852	2.13016	2.14118
5.38051	5.4755	5.44701	5.44049	5.51301	5.54602	5.43251	5.34101	5.37101	5.38851	5.40701	5.39401	5.28551	5.34651	5.41351	5.56198	5.47651	5.52954	5.43451	0.834982	1.53052	1.27324	1.05329	0.847561	0.79316	1.30647	1.05051	0.838225	0.799878	0.830118	0.472082	0.115832	0.0475521	0.838625	0.509243	0.144559	0.0669145	1.32283	2.21899	2.185	2.03301	1.95798	1.94201	1.9425	2.343	2.409	2.4345	2.42001	2.13998	2.11554
5.44574	5.53824	5.51872	5.52372	5.63296	5.68575	5.4953	5.39972	5.42727	5.43244	5.47324	5.43148	5.29195	5.35642	5.47674	5.64469	5.63745	5.82891	5.50171	0.836264	1.53011	1.27182	1.06776	0.877478	0.825392	1.29981	1.04288	0.800026	0.772693	0.831135	0.488636	0.117992	0.0491935	0.840153	0.51067	0.143831	0.083748	1.32119	2.22237	2.20243	2.04142	1.9441	1.94641	1.94802	2.35136	2.41302	2.43198	2.42681	2.14189	2.12452
5.4899	5.5973	5.56009	5.5825	5.72157	5.78667	5.55591	5.44541	5.44878	5.46763	5.51494	5.45732	5.3001	5.35899	5.52581	5.69455	5.8507	5.97053	5.54747	0.824378	1.5239	1.26745	1.07757	0.907477	0.856205	1.28859	1.04086	0.807429	0.799247	0.823342	0.487407	0.122151	0.0545157	0.824015	0.517426	0.153997	0.091479	1.31574	2.21191	2.21759	2.0481	1.93891	1.94649	1.96001	2.3494	2.42145	2.44387	2.43788	2.1319	2.12842
5.55952	5.66345	5.63994	5.67092	5.77255	5.88123	5.62295	5.51246	5.51817		5.58801	5.50853	5.31303	5.36003	5.59053	5.78594	5.92309	6.04408	5.62345	0.813722	1.51634	1.25609	1.08145	0.916189	0.877261	1.27323	1.02647	0.799802		0.815891	0.48997	0.133332	0.0538701	0.811055	0.513337	0.164088	0.098932	1.30865	2.20959	2.23496	2.06105	1.93208	1.943	1.96646	2.35452	2.42501	2.48295		2.13059	2.12652
			5.77758				5.60841	5.58664		5.72588	5.59619	5.36803	5.38651	5.7298	5.91527	5.95732	6.07734					1.11956				0.997888	0.788985		0.837113	0.459055	0.135572	0.0589898	0.821908	0.448404	0.135812	0.0723191					1.97913				2.42386	2.46241		2.18501	2.12384
			5.87325			5.79347	5.68639	5.65546		5.80935	5.78451			5.80641	5.98942	5.99669	6.08395					1.0848			1.24535	0.984466	0.777004		0.842065	0.519299			0.825344	0.458047	0.111489	0.0608373					1.98694			2.39084	2.42598	2.46696		2.18302	2.14087
5.80319	5.90718	5.87217	5.88117	6.01801	6.06806	5.86516	5.75327	5.76627	5.77328	5.8352	5.78534	5.50533	5.61934	5.83419	6.00106	6.00004	6.08699	5.86217	0.810406	1.48744	1.25689	1.07835	0.902856	0.847437	1.24691	0.987959	0.773049	0.7377	0.813996	0.453989	0.147707	0.107698	0.806625	0.474364	0.109311	0.0540095	1.28373	2.21704	2.26302	2.08799	1.96399	1.94101	1.94402	2.39401	2.434	2.46197	2.44199	2.14404	2.118
5.87866	5.97775	5.94078	5.94978	6.0239	6.09158	5.92789	5.85912	5.87212	5.88502	5.91459	5.91765	5.63667	5.75362	5.90769	6.02556	6.01474	6.08405	5.92783	0.816659	1.49554	1.25789	1.077	0.869905	0.811154	1.2492	0.999308	0.784408	0.749373	0.820445	0.457508	0.146521	0.106993	0.812574	0.472071	0.125306	0.057724	1.29384	2.23174	2.27086	2.0821	1.9581	1.94591	1.95088	2.39695	2.434	2.45119	2.43709	2.15874	2.11997
	6.05326	6.00933				5.99336	5.95011	5.99777	6.00879		6.03684	5.7796	5.81145		6.0666	6.01797	6.08796	6.00029		1.50431	1.28417				1.27251	1.01912	0.808295	0.758115		0.439213	0.108151	0.0360156		0.466762	0.128055	0.059503	1.30444		2.26605	2.10576				2.39601	2.4439	2.44407	2.43403		2.16456
6.01316	6.12216	6.06414	6.02613	6.06603	6.07905	6.06118	6.02621	6.09624	6.14027	6.04116	6.12022	5.94739	6.00738	6.04917	6.08507	6.01801	6.08	6.06416	0.843889	1.51488	1.28679	1.06964	0.860013	0.806363	1.28203	1.03941	0.83361	0.769301	0.848635	0.471052	0.136138	0.0670948	0.838274	0.467312	0.127427	0.056469	1.31293	2.22501	2.25998	2.079	1.97403	1.94801	1.94402	2.40099	2.439	2.443	2.42699	2.15001	2.127
6.08554	6.19454	6.12869	6.08481	6.08168	6.09958	6.14236	6.11814	6.2048	6.26057	6.11354	6.21704	6.1205	6.17756	6.12546	6.11441	6.02094	6.08098	6.13556	0.848046	1.52539	1.28964	1.10418	0.870273	0.798617	1.28599	1.05938	0.860457	0.805645	0.850669	0.480715	0.130612	0.0468396	0.844455	0.450294	0.12595	0.0515201	1.31945	2.22794	2.25216	2.07704	1.98772	1.95388	1.95478	2.39708	2.43998	2.44202	2.4221	2.15294	2.12896
6.14157	6.25949	6.18754	6.09195	6.04132	6.03155	6.21642	6.1954	6.30621	6.37213	6.15568	6.30531	6.29365	6.39529	6.18553	6.13385	6.04679	6.10481	6.20645	0.849172	1.5237	1.29049	1.07727	0.867385	0.807746	1.29093	1.07491	0.885336	0.836074	0.852893	0.479997	0.135361	0.0545255	0.844302	0.428471	0.111475	0.0390187	1.31979	2.22602	2.24307	2.07402	1.99296	1.96591	1.95798	2.397	2.43802	2.43704	2.41704	2.15102	2.12801
6.20515	6.32615	6.25013	6.15405		6.02801	6.29716	6.28217	6.37626	6.48324	6.22214	6.39817	6.45029	6.56233	6.25216	6.17015			6.27514	0.844262	1.5232	1.28296	1.06626		0.815951	1.28647	1.08109	0.88554	0.854784	0.848197	0.522138	0.157496	0.0856139	0.839397	0.443825			1.31952	2.22503	2.23098	2.06899	2.00304		1.95907	2.38699	2.43701	2.44799	2.41298	2.14904	2.11703
6.2718	6.39083	6.30697	6.17365		6.03095	6.36478	6.35567	6.487	6.58713	6.28192	6.47266	6.5777	6.7064	6.32175	6.23385			6.3359	0.836421	1.51348	1.27403	1.05852		0.812011	1.28808	1.08677	0.911718	0.873827	0.838446	0.508309	0.173079	0.117623	0.833624	0.480764			1.30963	2.23973	2.22216	2.06605	2.02068		1.98945	2.38405	2.44289	2.44309	2.40612	2.1657	2.13075
6.3512	6.46624	6.37828	6.25913		6.15572	6.44222	6.44213	6.58897	6.68204	6.36516	6.56408	6.68195	6.806	6.4012	6.27558			6.41322	0.826629	1.50273	1.25916	1.01892		0.838507	1.27901	1.07551	0.914566	0.882584	0.827134	0.477157	0.174073	0.117893	0.825552	0.45516			1.29766	2.23703	2.20319	2.05907	2.00615		1.94942	2.37608	2.44993	2.46181	2.40402	2.16303	2.14189
6.42518	6.53217	6.44617	6.31319	6.18221	6.17315	6.51416	6.51417	6.68308	6.75315			6.74506	6.87503	6.47617	6.41122			6.48616	0.821009	1.49661	1.24789	1.01491	0.870585	0.834582	1.27528	1.06266	0.925742	0.885218			0.119475	0.0741298	0.821651	0.526796			1.28922	2.236	2.19097	2.04999	2.008	1.95904	1.96504	2.36798	2.45299	2.42903	2.40702
6.50145	6.60355	6.51951	6.39533	6.27021	6.23671	6.58359	6.58457	6.71828	6.81475	6.51349	6.71396	6.77244	6.88872	6.54755	6.50509			6.55461	0.816257	1.48804	1.23729	1.01174	0.855634	0.805806	1.27392	1.06597	0.892889	0.871764	0.814088	0.460591	0.12585	0.0613797	0.818063	0.516549			1.28426	2.23796	2.17924	2.0451	2.008	1.97762	1.98068	2.36114	2.44908	2.44174	2.41582	2.16004	2.14604
6.56948	6.67744	6.58947	6.46646	6.36131	6.34021	6.64851	6.63561	6.78151	6.85768	6.58248	6.77454	6.77895	6.88999	6.61747	6.59234			6.62348	0.814314	1.48745	1.23387	0.99885	0.830801	0.795327	1.27473	1.05329	0.890464	0.853857	0.813583	0.468563	0.122934	0.0524474	0.814725	0.483694			1.27897	2.24296	2.17404	2.04202	2.008	1.97602	1.97505	2.36298	2.44503	2.45391	2.42791	2.16496	2.14898
6.64218	6.7502	6.66719	6.55731	6.47439	6.45542	6.70718	6.68715	6.80114	6.88406	6.65619	6.81304	6.79002	6.893	6.68918	6.68528			6.69617	0.816139	1.49069	1.23792	0.993541	0.808635	0.773046	1.28616	1.06329	0.877866	0.831761	0.814913	0.470411	0.116912	0.0451897	0.816974	0.457096			1.28556	2.23899	2.17002	2.04301	2.006	1.97797	1.97298	2.36401	2.44101	2.45899	2.43402	2.15999	2.14809
6.70391	6.81781	6.73284	6.66313	6.60765	6.59749	6.76989	6.73908	6.84817	6.90365	6.72086	6.82578	6.79786	6.893	6.74993	6.78229			6.75594	0.825898	1.49908	1.25	1.01086	0.813799	0.768156	1.28871	1.05248	0.862727	0.808196	0.822663	0.467393	0.121175	0.0450819	0.828506	0.459242			1.2931	2.23605	2.17688	2.04693	2.00502	1.96621	1.96514	2.36597	2.44297	2.45507	2.44186	2.15803	2.17846
6.76835	6.89027	6.80428	6.75706	6.76046	6.75739	6.82841	6.78059	6.85989	6.91192	6.7903		6.798	6.89003	6.81138	6.88497		6.72205	6.8253	0.837444	1.51108	1.26299	1.02885	0.820196	0.77689	1.30347	1.05835	0.856877	0.799999	0.833392		0.120696	0.0448325	0.840549	0.477415		0.0355951	1.3078	2.23105	2.1869	2.04997	2.00104	1.96897	1.96896	2.37293	2.44003	2.45797	2.44596	2.15404
6.83413	6.95114	6.87714	6.84416	6.88224	6.88931	6.89213	6.83609	6.88504	6.91304	6.85513	6.87603	6.807	6.89	6.87611	6.97721	6.82337	6.87641	6.89113	0.846916	1.52285	1.28464	1.0351	0.824116	0.786851	1.30469	1.05738	0.848354	0.807334	0.845793	0.459386	0.125882	0.0447623	0.84684	0.494028	0.12884	0.0571434	1.32001	2.23504	2.20003	2.05901	1.99599	1.98499	1.98598	2.38301	2.43801	2.45802	2.44902	2.15903	2.15999
6.89377	7.01469	6.94461	6.92141	6.99664	7.03304	6.95471	6.87911	6.90558	6.92966	6.91673	6.89168	6.807	6.89098	6.92989	7.07498	6.99937	7.06707	6.95371	0.849928	1.53177	1.28762	1.06915	0.864693	0.810865	1.29957	1.04196	0.831537	0.809133	0.846976	0.476154	0.126977	0.0599272	0.851572	0.507238	0.138177	0.0493605	1.32418	2.25166	2.2147	2.06586	1.99306	1.9801	1.9762	2.3879	2.44192	2.46878	2.45782	2.17174	2.1551
6.95552	7.08248	7.01744	7.0123	7.12005	7.17888	7.01652	6.92564	6.9318		6.97555	6.91383	6.81395	6.89001	6.99351	7.16134	7.16771	7.26944	7.01949	0.844196	1.52893	1.28735	1.08214	0.890008	0.833645	1.29366	1.03609	0.82609		0.842257	0.481401	0.130066	0.056291	0.844943	0.518583	0.141793	0.0671886	1.32309	2.25795	2.22988	2.07592	1.99002	1.97901	1.97798	2.39296	2.44498	2.47495		2.17895	2.15897
7.02314	7.15716	7.09017	7.1042	7.23325	7.30523	7.08116	6.98814			7.04317	6.96514	6.81804	6.89002	7.06214	7.24418	7.32926	7.43128	7.08917	0.841321	1.52431	1.28469	1.09522	0.916987	0.8675	1.29805	1.04491			0.839768	0.495077	0.131769	0.0555209	0.841734	0.500896	0.160038	0.087044	1.31705	2.262	2.24304	2.08202	1.97997	1.96898	1.979	2.40602	2.454			2.183	2.154
7.08491	7.22677	7.16076	7.18851	7.34012	7.40229	7.14782	7.04991			7.11474	7.02298	6.83667	6.89884	7.11998	7.32163	7.44005	7.55286	7.15976	0.833095	1.5159	1.27773	1.10392	0.94135	0.893207	1.2908	1.0581			0.83469	0.498067	0.131446	0.0559229	0.830587	0.49069	0.150822	0.0887401	1.31088	2.26003	2.25872	2.09084	1.96526	1.96114	1.97802	2.41288	2.45597			2.18202	2.154
7.1642	7.29927	7.23426	7.26424	7.41822	7.48616	7.22225	7.1193			7.19024	7.08636	6.87066	6.9089	7.19524	7.39625	7.4905	7.60449	7.23029	0.8232	1.50603	1.27162	1.10721	0.95351	0.909607	1.27999	1.0519			0.826434	0.480926	0.125075	0.0516043	0.819294	0.487738	0.145305	0.0836524	1.30154	2.25703	2.27583	2.1009	1.96005	1.95902	1.97701	2.41399	2.46293			2.17606	2.15499
7.24119	7.36919	7.30516	7.33513	7.48412	7.54909	7.29918	7.19518			7.27218	7.1802	6.9271	7.0409	7.27318	7.46116	7.52404	7.62602	7.30217	0.815491	1.49692	1.2646	1.11098	0.951569	0.908374	1.26768	1.04594			0.821431	0.472984	0.127051	0.0899619	0.809101	0.473454	0.130084	0.0594889	1.29412	2.25501	2.29404	2.11403	1.96303	1.957	1.97598	2.42301	2.46801			2.17601	2.15201
7.31746	7.44546	7.37068	7.38499	7.53105	7.58429	7.37154	7.26852			7.34552	7.26038	6.96621	7.00179	7.34554	7.52374	7.54066	7.63384	7.37062	0.811942	1.49378	1.26116	1.10296	0.939376	0.897941	1.25819	1.041			0.817989	0.434585	0.127589	0.0548391	0.805552	0.479184	0.119729	0.05107	1.29245	2.2599	2.3087	2.12674	1.97574	1.957	1.96914	2.4279	2.4729			2.17894	2.15788
7.38549	7.51945	7.44048	7.44158	7.5578	7.61576	7.44048	7.34046			7.41548	7.37811	7.07517	7.10123	7.41647	7.56271	7.54497	7.634	7.44246	0.810689	1.49253	1.26207	1.10363	0.919302	0.865715	1.24417	0.984511			0.81659	0.445957	0.141504	0.0698102	0.804468	0.478982	0.118071	0.0496496	1.29583	2.27191	2.31793	2.13692	1.98692	1.95998	1.96999	2.43197	2.47895			2.18992	2.15998
7.44917	7.59416	7.50716	7.48609	7.57602	7.61299	7.50516	7.4352	7.45426		7.47417	7.49825	7.21838	7.25541	7.48017	7.59207	7.55101	7.61213	7.51117	0.817443	1.49994	1.27254	1.10212	0.904528	0.847536	1.24912	1.02051	0.808422		0.821796	0.468094	0.142193	0.0680832	0.812529	0.47007	0.115656	0.0416583	1.30548	2.28099	2.324	2.13499	1.99501	1.96402	1.971	2.43699	2.479	2.49397		2.19699	2.15202
7.51878	7.66279	7.57285	7.52531	7.58288	7.6071	7.57281	7.51952	7.5621		7.54771	7.60316	7.38016	7.426	7.54978	7.61952	7.55395	7.66507	7.58176	0.827061	1.50691	1.28253	1.09447	0.886772	0.833173	1.25685	1.04126	0.830128		0.832531	0.469613	0.130741	0.0610045	0.820677	0.461727	0.114058	0.0787774	1.31397	2.27707	2.324	2.1291	2.0009	1.97284	1.97297	2.43405	2.47703	2.48221		2.19209	2.16084
7.58433	7.72635	7.63536	7.57252	7.58696	7.59512	7.64427	7.60315	7.66396	7.70583	7.61036	7.70397	7.55917	7.61309	7.61929	7.66652	7.56192	7.6086	7.64832	0.836217	1.51751	1.28793	1.08953	0.878542	0.828229	1.26995	1.04278	0.835201	0.772385	0.840529	0.489157	0.114626	0.049825	0.830648	0.47889	0.114426	0.041554	1.32257	2.28492	2.31608	2.12801	2.00694	1.97498	1.97993	2.43994	2.47304	2.46913	2.45904	2.20091	2.15902
7.62611	7.78162	7.68762	7.60858	7.59101	7.587	7.70463	7.66914	7.75118	7.79522	7.64661	7.77816	7.68429	7.73733	7.66312	7.67008	7.58001	7.63401	7.70212	0.840213	1.50745	1.28925	1.07357	0.864361	0.82065	1.27954	1.04663	0.843851	0.787303	0.842856	0.504753	0.120768	0.0452811	0.836469	0.475555	0.12627	0.0456447	1.31493	2.27499	2.30698	2.12399	2.01251	1.97901	1.97851	2.43	2.47751	2.47749	2.45698	2.19249	2.15501
7.68924	7.84573	7.75369	7.65262	7.59296	7.58798	7.77755	7.74499	7.84758	7.91512	7.71023	7.86772	7.8453	7.92428	7.7287	7.70825	7.58784	7.64674	7.76672	0.842896	1.51001	1.2843	1.06637	0.868139	0.821994	1.28365	1.05806	0.864264	0.819044	0.843948	0.525	0.133264	0.0554588	0.84066	0.495756	0.135572	0.0592551	1.3156	2.27451	2.29474	2.1191	2.02181	1.98194	1.98193	2.42853	2.48387	2.47407	2.4467	2.19348	2.15843
7.75798	7.91547	7.81802	7.70858	7.62377	7.60735	7.84797	7.82936	7.95469	8.02963	7.77451	7.94889	7.99387	8.1096	7.80046	7.71761		7.75115	7.83846	0.84433	1.50775	1.2805	1.06162	0.874018	0.825631	1.28717	1.06856	0.88973	0.854298	0.843592	0.531923	0.168904	0.117757	0.843802	0.465479		0.111171	1.31171	2.27351	2.28061	2.11553	2.02597	1.98498	1.97754	2.42701	2.48846	2.4735	2.43856	2.194	2.15701
7.82715	7.98114	7.88163	7.76013	7.66312	7.6441	7.91765	7.90816	8.0507	8.12517	7.84164	8.02218	8.09818	8.22218	7.87315	7.75806	7.65108		7.90664	0.830404	1.50013	1.26948	1.05313	0.875494	0.831677	1.28475	1.07116	0.906764	0.888598	0.828202	0.532584	0.163879	0.101833	0.831606	0.480176	0.174102		1.30377	2.27599	2.26997	2.10898	2.032	1.98748	1.977	2.42348	2.488	2.46399	2.4315	2.195	2.16901
7.89627	8.04781	7.94536	7.81846	7.71753	7.69067	7.98726	7.9866	8.14629	8.20557	7.90978	8.1119	8.19623	8.32514	7.94276	7.78943	7.68638		7.9738	0.825718	1.49188	1.25847	1.04003	0.866929	0.832996	1.27918	1.06754	0.916201	0.900506	0.82257	0.49607	0.157515	0.0921747	0.827999	0.450281	0.187475		1.29575	2.27256	2.25526	2.10016	2.03298	1.97915	1.977	2.41662	2.48653	2.45762	2.42953	2.19353	2.17342
7.97628	8.12036	8.02033	7.8854	7.78291	7.75293	8.05836	8.05836	8.23126	8.26745	7.9878	8.17047	8.24959	8.37859	8.02031	7.88922	7.73946		8.04734	0.819269	1.4772	1.24793	1.02906	0.855832	0.82055	1.269	1.05455	0.918328	0.899174	0.815401	0.519967	0.150614	0.0865332	0.82251	0.463402	0.191174		1.28745	2.27448	2.24459	2.09703	2.02706	1.97553	1.97403	2.41303	2.47857	2.45303	2.43544	2.19103	2.17845
8.04766	8.18615	8.08464	7.95917	7.8682	7.84022	8.13015	8.11311	8.27257	8.32354	8.06165	8.24263	8.27303	8.398	8.09416	8.02217	7.80314	8.09116	8.11714	0.811089	1.47252	1.2397	1.01517	0.8375	0.806291	1.26869	1.05802	0.90557	0.878212	0.805738	0.514185	0.141103	0.0685706	0.816076	0.521175	0.194705	0.211671	1.28159	2.271	2.235	2.0875	2.03149	1.97152	1.97801	2.40347	2.48048	2.46004	2.43952	2.18899	2.18851
8.12151	8.25364	8.15067	8.03595	7.96014	7.94096	8.1996	8.16495	8.31024	8.34506	8.13208	8.30572	8.28868	8.39996	8.16556	8.11903	7.85692	8.18117	8.18071	0.804929	1.46303	1.23349	1.00244	0.812231	0.780267	1.26077	1.04486	0.879114	0.849344	0.798986	0.473421	0.142962	0.0577105	0.810801	0.51823	0.19272	0.201252	1.27733	2.27149	2.23402	2.08652	2.02562	1.9813	1.98192	2.38978	2.47168	2.48107	2.44832	2.18655	2.19389
8.1555		8.20546	8.0993	8.04404	8.02104	8.23751	8.19462	8.33377	8.37383	8.17451	8.33364	8.29198	8.4	8.19651	8.19738				0.811564		1.23899	0.986283	0.780717	0.747788	1.27752	1.03467	0.859902	0.82044	0.810234	0.465924	0.142127	0.0514791	0.812704	0.45081				2.27001		2.08299	2.02699	1.98894	1.98501	2.403	2.46506	2.49596	2.45591	2.19004	2.195
8.22515	8.38016	8.27217	8.1942	8.17029	8.15433	8.29914	8.23613	8.331	8.36202	8.24516	8.34109	8.29902	8.39298	8.26715	8.29121	8.06829	8.08731	8.30015	0.818821	1.46439	1.2422	1.0024	0.789631	0.748435	1.28898	1.08038	0.880358	0.823064	0.816762	0.469302	0.144398	0.0521387	0.82055	0.43902	0.151242	0.0804196	1.27818	2.26698	2.21701	2.08401	2.02699	1.99602	2.00002	2.39801	2.47298	2.47601	2.463	2.18998	2.20407
8.29182	8.44977	8.34668	8.28243	8.2997	8.30139	8.35992	8.29594	8.33297	8.37281	8.31477	8.38227	8.30784	8.38317	8.33283	8.38631	8.19869	8.22653	8.3678	0.823674	1.47899	1.26102	1.02399	0.808132	0.768789	1.29682	1.0851	0.870426	0.806759	0.821997	0.45242	0.134594	0.0560309	0.824903	0.452688	0.13431	0.0533109	1.29049	2.26012	2.21995	2.08891	2.02405	2.00484	2.00786	2.4039	2.46612	2.47895	2.46398	2.18312	2.23643
8.35947	8.51747	8.41745	8.37726	8.42105	8.44686	8.42946	8.33768	8.36177	8.3859	8.38247	8.40979	8.31395	8.38498	8.40047	8.49316	8.33692	8.38972	8.43448	0.835685	1.48705	1.27603	1.05771	0.843224	0.779101	1.30069	1.03709	0.821587	0.785636	0.833718	0.471238	0.134678	0.05233	0.836975	0.470153	0.129585	0.0524431	1.29771	2.26099	2.23091	2.089	2.02102	2.0179	2.0209	2.41194	2.46402	2.48396	2.46995	2.18399	2.19037
8.43014	8.58914	8.49316	8.45619	8.54626	8.59226	8.48713	8.38312	8.36807		8.45016	8.41905	8.31902	8.385	8.47113	8.59818	8.51036	8.59039	8.50115	0.841434	1.49047	1.28141	1.08061	0.877144	0.819898	1.30631	1.04107	0.827864		0.838327	0.477835	0.139393	0.0579182	0.843761	0.495687	0.132466	0.0444617	1.30246	2.27198	2.24502	2.09501	2.01496	2.01199	2.01301	2.41501	2.46101	2.49304		2.19499	2.187
8.49958	8.6576	8.57042	8.55008	8.67536	8.72038	8.5507	8.44278	8.40132		8.52742	8.44644	8.3288	8.38598	8.5347	8.6862	8.69032	8.78698	8.57352	0.838637	1.4941	1.28	1.08881	0.904041	0.853847	1.30008	1.04523	0.839992		0.837066	0.485454	0.145623	0.0669652	0.839458	0.504088	0.15548	0.0702042	1.3038	2.26416	2.2548	2.10186	1.99736	2.00808	2.01888	2.42088	2.46688	2.51064		2.18912	2.18602
8.56647	8.72843	8.64838	8.64425	8.79009	8.83112	8.61945	8.49657	8.42779		8.59645	8.48172	8.33594	8.38898	8.59948	8.76339	8.8418	8.95368	8.64741	0.829504	1.49496	1.2739	1.09001	0.919568	0.899702	1.28593	1.03364	0.842214		0.828688	0.477685	0.148627	0.0700365	0.829738	0.494053	0.167536	0.0883168	1.30158	2.26202	2.26591	2.10002	1.98311	2.008	2.01305	2.42497	2.46799	2.5239		2.18602	2.186
8.63416	8.79415	8.71815	8.73615	8.89518	8.95416	8.68714	8.55613	8.48612		8.66515	8.55215	8.36209	8.39827	8.66815	8.84717	8.97307	9.06812	8.71913	0.821246	1.48403	1.26988	1.09763	0.937391	0.915137	1.2789	1.03035	0.834829		0.821999	0.489535	0.159489	0.0736814	0.820064	0.480025	0.135075	0.0869753	1.29075	2.25599	2.28403	2.10801	1.97298	1.98998	2.02197	2.42902	2.479	2.52101		2.17999	2.17499
8.70582	8.86386	8.78786	8.80487	8.97863	9.02878	8.75292	8.61799	8.53913		8.73486	8.61989	8.40136	8.52099	8.73589	8.92374	9.00547	9.12507	8.78099	0.810319	1.47477	1.26385	1.102	0.960678	0.936814	1.25798	1.01855	0.829596		0.812348	0.478058	0.163799	0.120286	0.808086	0.486996	0.165078	0.0940047	1.28316	2.25206	2.29679	2.1139	1.96513	1.98213	2.00626	2.43687	2.47703	2.52494		2.17311	2.17205
8.77247	8.93047	8.85447	8.8794	9.04944	9.10241	8.8274	8.68744	8.59456		8.80544	8.6954	8.44862	8.45456	8.80148	8.99344	9.03576	9.14088	8.84846	0.798366	1.46076	1.25155	1.10097	0.955932	0.933966	1.24571	1.00351	0.826961		0.803441	0.446693	0.15408	0.0552346	0.793328	0.479363	0.160461	0.0784076	1.27073	2.24803	2.3089	2.1259	1.96401	1.97902	1.9941	2.43898	2.47402	2.53294		2.17201	2.16704
8.84914	9.00013	8.92312	8.9341	9.08506	9.16206	8.89813	8.78013	8.68515		8.88214	8.80222	8.54021	8.66021	8.87815	9.05809	9.06901	9.165	8.91712	0.794413	1.45468	1.24506	1.1207	0.95819	0.916392	1.23583	1.00443	0.829316		0.801063	0.446543	0.159212	0.117903	0.787883	0.484464	0.142781	0.0541878	1.26465	2.24601	2.31601	2.13	1.94703	1.97798	1.97898	2.439	2.474	2.53099		2.16701	2.15898
8.91857	9.06663	8.98277	8.98299	9.11636	9.19042	8.96267	8.84761	8.76339		8.95157	8.91273	8.64485	8.76485	8.95149	9.10503	9.07488	9.165	8.97873	0.790794	1.45506	1.24857	1.11477	0.938142	0.88723	1.23149	0.994396	0.812045		0.797366	0.463119	0.175613	0.134822	0.784441	0.471438	0.13838	0.0530827	1.26777	2.24894	2.31992	2.13196	1.95974	1.96918	1.97116	2.43998	2.474	2.52806		2.16994	2.15018
8.98349	9.13447	9.04154	9.03856	9.15768	9.20787	9.03245	8.92936	8.87512	8.87111	9.0155	9.00131	8.74026	8.75212	9.01649	9.1189	9.08194	9.165	9.04548	0.798567	1.46501	1.25818	1.08826	0.90511	0.848623	1.23872	0.996412	0.798733	0.760735	0.804364	0.436664	0.140195	0.0609917	0.792803	0.466735	0.133389	0.0532981	1.27674	2.25098	2.32	2.12506	1.98877	1.96702	1.96902	2.43702	2.47499	2.5151	2.51309	2.17099	2.14802
9.05312	9.19413	9.10412	9.0811	9.17001	9.20499	9.09912	9.01216	8.99125	8.98926	9.08212	9.11921	8.88433	8.92235	9.08313	9.14905	9.08601	9.16398	9.10612	0.809781	1.47772	1.26926	1.08529	0.888373	0.828495	1.24705	0.99642	0.789054	0.756185	0.817352	0.456543	0.135619	0.0595622	0.80199	0.443748	0.128024	0.0513868	1.28975	2.25802	2.31697	2.11998	2.00101	1.97	1.97	2.43401	2.471	2.50499	2.49898	2.17901	2.13701
9.11097	9.25885	9.16197	9.13111	9.17688	9.20205	9.15795	9.0906	9.10988	9.11574	9.13899	9.2202	9.0412	9.09197	9.14686	9.17553	9.08895	9.15516	9.16593	0.824851	1.49474	1.27421	1.07323	0.865754	0.80664	1.27057	1.01554	0.8053	0.768048	0.827804	0.472535	0.125383	0.0509732	0.821315	0.461837	0.125033	0.0498475	1.30353	2.26783	2.30423	2.10919	2.00591	1.97098	1.97098	2.43695	2.471	2.50009	2.48819	2.18588	2.14093
9.17351	9.31953	9.22848	9.17863	9.18891	9.202	9.22349	9.17137	9.22511	9.25492	9.19854	9.3232	9.20771	9.27657	9.21249	9.19287	9.09495	9.15897	9.22752	0.837959	1.50502	1.2845	1.07368	0.863068	0.801369	1.29539	1.0532	0.845991	0.781317	0.840233	0.498488	0.140847	0.0478633	0.834757	0.460007	0.119841	0.0476273	1.3112	2.26304	2.29309	2.10305	2.00997	1.97497	1.971	2.43502	2.46802	2.4871	2.47113	2.18302	2.13108
9.23413	9.38213	9.29013	9.22912	9.20308	9.20703	9.30115	9.26015	9.34322	9.38325	9.25613	9.40818	9.37934	9.48932	9.27613	9.21705		9.16305	9.29714	0.838981	1.5104	1.28166	1.05611	0.849125	0.796446	1.30683	1.06226	0.861611	0.805039	0.844513	0.511666	0.126925	0.0512243	0.83248	0.44092		0.0478735	1.31428	2.252	2.27697	2.09798	2.012	1.974	1.966	2.42298	2.47301	2.47998	2.45397	2.172	2.12999
9.29575	9.44571	9.34979	9.28389	9.24025	9.22366	9.37059	9.33352	9.44984	9.50259	9.31677	9.49524	9.53975	9.64289	9.33775	9.23954		9.18849	9.36365	0.834834	1.5136	1.27788	1.05404	0.851335	0.79	1.30504	1.07519	0.890495	0.837719	0.84104	0.514326	0.129302	0.0532588	0.827726	0.431324		0.0495265	1.31282	2.25102	2.26132	2.09016	2.012	1.97302	1.96404	2.41516	2.4779	2.47118	2.43734	2.17102	2.12412
9.3595	9.50752	9.41152	9.3346	9.27076	9.25773	9.43748	9.41833	9.55517	9.6171	9.37653	9.57636	9.67395	9.79679	9.40448	9.29655			9.43048	0.828857	1.50795	1.26809	1.03711	0.842243	0.792529	1.29662	1.07638	0.904056	0.870751	0.828877	0.497505	0.153675	0.0945597	0.828086	0.468173			1.30675	2.24902	2.24711	2.08206	2.01498	1.96705	1.95805	2.40607	2.478	2.46703	2.4241	2.16703	2.12102
9.42515	9.57214	9.47812	9.38613	9.32112	9.29611	9.50812	9.49714	9.65618	9.72717	9.44315	9.66714	9.7771	9.9001	9.47314	9.40815			9.49713	0.818178	1.49776	1.25689	1.02095	0.828487	0.78194	1.28085	1.07186	0.922432	0.905453	0.815089	0.438393	0.140416	0.0856137	0.820778	0.528751			1.29635	2.243	2.23497	2.06998	2.00999	1.959	1.95699	2.39799	2.468	2.46792	2.40799	2.16499	2.12901
9.50163	9.63978	9.53793	9.45084	9.37994	9.35003	9.56891	9.56675	9.7454	9.81247	9.51963	9.73773	9.82514	9.94715	9.54471	9.48168			9.56184	0.807188	1.4851	1.24311	1.01507	0.821849	0.771841	1.27633	1.06326	0.938265	0.9266	0.804451	0.429844	0.118435	0.0626723	0.809729	0.519408			1.2849	2.24202	2.22125	2.06214	2.00411	1.959	1.95405	2.39309	2.46996	2.43067	2.40309	2.15911	2.13489
9.56946	9.7035	9.60943	9.51549	9.43358	9.4125	9.63448	9.62851	9.8085	9.89039	9.59044	9.8015	9.84782	9.95891	9.61246	9.56831			9.62748	0.7983	1.47589	1.22971	0.993771	0.804608	0.753576	1.2719	1.06199	0.9348	0.932595	0.795084	0.436495	0.11306	0.0475584	0.801564	0.506532			1.27554	2.24299	2.2091	2.05109	1.99507	1.95007	1.94904	2.38407	2.46206	2.47365	2.40102	2.159	2.13302
9.63712	9.77312	9.67112	9.59015	9.52918	9.50519	9.69911	9.69011	9.88303	9.95509	9.65811	9.86406	9.85801	9.95999	9.68012	9.65718			9.68912	0.795114	1.46934	1.22826	0.989682	0.794451	0.7383	1.26696	1.05415	0.945523	0.923617	0.792366	0.438734	0.109914	0.0444586	0.797991	0.472734			1.26943	2.243	2.20199	2.04601	1.983	1.942	1.942	2.375	2.451	2.44901	2.40601	2.15999	2.132
9.69586	9.83383	9.73084	9.66358	9.61926	9.60114	9.75492	9.74494	9.8987	10.0021	9.71294	9.89245	9.86487	9.95608	9.73886	9.74431			9.74688	0.796866	1.46781	1.22756	0.99069	0.789898	0.723173	1.27389	1.05188	0.89744	0.902136	0.795401	0.440643	0.10681	0.0437831	0.798422	0.439778			1.2704	2.243	2.19709	2.04894	1.98496	1.942	1.94004	2.375	2.451	2.45391	2.41189	2.15706	2.13396
9.75553	9.89452	9.78755	9.72849	9.7212	9.71113	9.80759	9.78965	9.95356	10.0338	9.77551	9.91978	9.87194	9.95501	9.79456	9.83429			9.80058	0.806176	1.47618	1.23997	0.999559	0.792756	0.733058	1.28479	1.0535	0.907403	0.874429	0.805777	0.44945	0.105788	0.0433732	0.806376	0.455241			1.281	2.23903	2.19998	2.049	1.98599	1.93902	1.93901	2.38393	2.44505	2.45102	2.41994	2.15502	2.13995
9.81212	9.95511	9.85012	9.80414	9.8222	9.82823	9.8621	9.83809	9.96806	10.048	9.83612	9.94703	9.879	9.94899	9.85112	9.91718	9.7112	9.72524	9.85812	0.818856	1.49098	1.25438	1.02046	0.812367	0.742236	1.29556	1.06121	0.887718	0.846849	0.816798	0.461336	0.1073	0.0421589	0.820325	0.468038	0.139623	0.0553793	1.29605	2.23899	2.21002	2.055	1.992	1.94402	1.93903	2.38802	2.44101	2.46101	2.43402	2.15499	2.173
9.87291	10.01	9.90895	9.87572	9.92221	9.94196	9.91309	9.88123	9.99747	10.0578	9.89396	9.9637	9.879	9.94605	9.91093	10.0064	9.81121	9.84289	9.91695	0.827063	1.50622	1.26792	1.04341	0.830859	0.760336	1.30211	1.05897	0.876904	0.826475	0.825573	0.454149	0.107536	0.0415902	0.827678	0.471979	0.136152	0.0550263	1.30977	2.23409	2.22081	2.05696	1.99004	1.95481	1.95177	2.39684	2.44493	2.46591	2.44382	2.15107	2.17202
9.92955	10.0636	9.97547	9.95438	10.0153	10.0482	9.96757	9.93061	10.0129	10.0649	9.95353	9.98483	9.88297	9.94997	9.96854	10.0923	9.96081	10.0057	9.97256	0.835979	1.51435	1.2784	1.06062	0.854552	0.79044	1.3101	1.05705	0.86063	0.808482	0.8344	0.46647	0.104981	0.0367886	0.836361	0.492932	0.12863	0.0454571	1.31967	2.2459	2.2329	2.06593	1.99099	1.97186	1.96291	2.40196	2.44401	2.47195	2.4559	2.16092	2.1343
9.98713	10.1171	10.0371	10.0262	10.1112	10.1572	10.0252	9.96714	10.04	10.066	10.0151	10.002	9.887	9.94701	10.0231	10.1712	10.1204	10.1835	10.0291	0.839851	1.52234	1.28511	1.07739	0.879736	0.815198	1.30447	1.04918	0.850631	0.80361	0.838672	0.470854	0.106406	0.0379841	0.83967	0.503887	0.119805	0.0520628	1.32672	2.24901	2.24804	2.07102	1.994	1.97202	1.97204	2.40199	2.44401	2.47801	2.47003	2.16301	2.13199
10.0409	10.168	10.0958	10.0887	10.1943	10.2511	10.0858	10.0229	10.0478	10.0758	10.0679	10.0216	9.88896	9.94994	10.073	10.2376	10.2768	10.3721	10.0858	0.832226	1.52161	1.28135	1.08135	0.898251	0.834348	1.29324	1.04641	0.839136	0.791714	0.831517	0.472477	0.108997	0.0396068	0.831811	0.510622	0.129893	0.0531772	1.32439	2.2539	2.26466	2.0808	1.99596	1.97984	1.9867	2.3971	2.44792	2.48192	2.48078	2.1679	2.12906
10.0906	10.2226	10.1575	10.1525	10.2962	10.3542	10.1416	10.0716	10.0688	10.0939	10.1176	10.0528	9.89495	9.95	10.1246	10.3114	10.408	10.5089	10.1445	0.81955	1.51428	1.27449	1.07969	0.915247	0.853342	1.27283	1.02053	0.813612	0.77644	0.821588	0.471806	0.113385	0.0419416	0.816818	0.494073	0.147541	0.0742818	1.31963	2.25301	2.28087	2.08695	1.99005	1.98099	2.00188	2.40494	2.45395	2.49391	2.49291	2.16701	2.12702
10.1501	10.2751	10.2041	10.2292	10.3822	10.4462	10.2011	10.1241	10.0891		10.1741	10.1081	9.91306	9.953	10.1781	10.3812	10.5151	10.6301	10.1991	0.806883	1.50502	1.26439	1.07784	0.923046	0.868771	1.25673	1.02472	0.824996		0.81251	0.481426	0.135776	0.0427447	0.801016	0.498205	0.191128	0.157919	1.3065	2.25197	2.29304	2.10102	1.988	1.98703	2.01303	2.41101	2.45202	2.50199		2.16198	2.12
10.2099	10.329	10.258	10.3046	10.4645	10.5285	10.258	10.179	10.1391		10.2369	10.1571	9.93952	9.95496	10.2369	10.4547	10.5828	10.6978	10.253	0.793883	1.49174	1.25014	1.07101	0.921066	0.878898	1.23865	1.01495	0.813772		0.803011	0.484406	0.15749	0.0544793	0.785007	0.505519	0.209255	0.176624	1.29233	2.23923	2.31068	2.10886	1.98898	1.99977	2.02577	2.41788	2.45986	2.49709		2.15316	2.12196
10.2755	10.3836	10.3215	10.3685	10.5384	10.6014	10.3136	10.2316	10.1638		10.3064	10.2225	9.98265	10.0998	10.3035	10.5254	10.6227	10.7377	10.3135	0.778027	1.47422	1.23191	1.05931	0.922548	0.885875	1.21917	0.989734	0.801468		0.78936	0.467141	0.161629	0.12721	0.76758	0.498379	0.204948	0.17331	1.27741	2.23602	2.32985	2.1209	1.98999	2.00893	2.03493	2.42891	2.4719	2.52477		2.14903	2.11605
[truncated: 64 more columns]
