# Supplementary material for: Kinematic Validation of a Multi-Kinect v2 Instrumented 10-Meter Walkway for Quantitative Gait Assessments
Source: PLoS One. 2015 Oct 13;10(10):e0139913. doi: 10.1371/journal.pone.0139913 (PMC4603795; doi:10.1371/journal.pone.0139913)
Supplement: S1 Data — (ZIP) [file pone.0139913.s001.zip › S1_Data/pp21_trial5.xls]

## Sheet: Sheet1
Kinect(x) SpineBase	Kinect(x) Head	Kinect(x) ShoulderLeft	Kinect(x) ElbowLeft	Kinect(x) WristLeft	Kinect(x) HandLeft	Kinect(x) ShoulderRight	Kinect(x) ElbowRight	Kinect(x) WristRight	Kinect(x) HandRight	Kinect(x) HipLeft	Kinect(x) KneeLeft	Kinect(x) AnkleLeft	Kinect(x) FootLeft	Kinect(x) HipRight	Kinect(x) KneeRight	Kinect(x) AnkleRight	Kinect(x) FootRight	Kinect(x) SpineShoulder	Kinect(y) SpineBase	Kinect(y) Head	Kinect(y) ShoulderLeft	Kinect(y) ElbowLeft	Kinect(y) WristLeft	Kinect(y) HandLeft	Kinect(y) ShoulderRight	Kinect(y) ElbowRight	Kinect(y) WristRight	Kinect(y) HandRight	Kinect(y) HipLeft	Kinect(y) KneeLeft	Kinect(y) AnkleLeft	Kinect(y) FootLeft	Kinect(y) HipRight	Kinect(y) KneeRight	Kinect(y) AnkleRight	Kinect(y) FootRight	Kinect(y) SpineShoulder	Kinect(z) SpineBase	Kinect(z) Head	Kinect(z) ShoulderLeft	Kinect(z) ElbowLeft	Kinect(z) WristLeft	Kinect(z) HandLeft	Kinect(z) ShoulderRight	Kinect(z) ElbowRight	Kinect(z) WristRight	Kinect(z) HandRight	Kinect(z) HipLeft	Kinect(z) KneeLeft
0.064	0.368029	0.223008	0.141004	0.148004	0.152009	0.231037	0.159013	0.164003	0.162005	0.091	0.0809987	0.0100013	0.084004	0.11	0.071	0.00900396	0.0770013	0.291021	0.829179	1.44579	1.26966	1.05486	0.819459	0.771828	1.28122	1.07005	0.835835	0.785393	0.827389	0.508679	0.13322	0.0468496	0.8303	0.492971	0.16366	0.0747497	1.31666	2.231	2.19499	2.062	2.019	2.009	2.022	2.34198	2.407	2.412	2.395	2.156	2.148
0.0640421	0.39	0.229042	0.144042	0.151	0.159	0.259042	0.169098	0.166098	0.166154	0.091	0.08	0.010986	0.0869579	0.11	0.071	0.0119299	0.0779019	0.307056	0.828484	1.44475	1.26714	1.0538	0.818333	0.770559	1.27338	1.07438	0.839675	0.787701	0.826346	0.507999	0.133358	0.0464855	0.829933	0.493965	0.156488	0.0747673	1.31524	2.23099	2.188	2.05999	2.01799	2.008	2.02	2.32999	2.40401	2.41501	2.397	2.156	2.145
0.067	0.390072	0.232048	0.147097	0.151	0.158734	0.261976	0.176024	0.173048	0.176855	0.0910725	0.08	0.00992752	0.0840725	0.110072	0.071	0.00709665	0.0711691	0.311097	0.827264	1.44395	1.26538	1.05402	0.81853	0.770518	1.27121	1.07114	0.837202	0.786642	0.825305	0.507955	0.130358	0.0447573	0.828683	0.495002	0.192785	0.0914943	1.31386	2.23	2.18798	2.0589	2.01705	2.008	2.02	2.32893	2.40507	2.41614	2.39705	2.15598	2.145
0.0670336	0.393082	0.234052	0.151078	0.151007	0.148045	0.261056	0.177127	0.175063	0.17106	0.0940336	0.0800112	0.00701121	0.087	0.113022	0.0710299	0.0110112	0.0779963	0.315071	0.824572	1.43932	1.26316	1.05394	0.81856	0.771265	1.26768	1.06814	0.865844	0.797604	0.82186	0.507756	0.129883	0.0446483	0.826775	0.494667	0.131255	0.0646272	1.3115	2.22998	2.18697	2.055	2.019	2.00799	2.01997	2.32601	2.40794	2.42196	2.39898	2.15499	2.145
0.0760443	0.415033	0.248033	0.172067	0.153	0.159967	0.276044	0.211044	0.1921	0.187078	0.103	0.0830111	0.00994456	0.0869667	0.119078	0.079	0.0139889	0.077	0.334033	0.822495	1.43328	1.26135	1.04154	0.831986	0.777937	1.27015	1.0561	0.834914	0.793415	0.819207	0.506625	0.130773	0.0442543	0.825346	0.49663	0.145891	0.0692523	1.30744	2.22402	2.17999	2.05399	2.01894	2.004	2.01301	2.32802	2.39302	2.41004	2.39401	2.152	2.14403
0.0800444	0.418067	0.251067	0.178	0.152933	0.157	0.280067	0.215	0.200956	0.194111	0.103044	0.084	0.00497779	0.0838445	0.125978	0.0791333	0.0130889	0.077	0.337067	0.819384	1.4341	1.26083	1.05052	0.835335	0.773935	1.26508	1.0534	0.830982	0.790334	0.816258	0.50262	0.132316	0.0492115	0.822282	0.495706	0.153705	0.0721162	1.30766	2.22591	2.17898	2.05298	2.014	2.00402	2.014	2.32998	2.395	2.41433	2.39513	2.15189	2.147
0.0820094	0.421005	0.254011	0.178013	0.150003	0.157012	0.283	0.214997	0.199005	0.199023	0.105013	0.084004	0.00400134	0.077	0.125008	0.0850187	0.0170013	0.0769973	0.340012	0.818248	1.43343	1.25989	1.05032	0.839533	0.767528	1.26401	1.05305	0.83856	0.790932	0.814837	0.501756	0.1484	0.0541184	0.821469	0.495547	0.142056	0.0715113	1.30736	2.222	2.178	2.052	2.014	2.00499	2.014	2.329	2.39501	2.429	2.401	2.147	2.147
0.0892567	0.425324	0.262257	0.188095	0.152311	0.166189	0.28323	0.213108	0.203189	0.216257	0.115216	0.0872297	0.00501351	0.0770405	0.131297	0.0994863	0.0180946	0.0751621	0.34923	0.816697	1.43232	1.25903	1.03848	0.841378	0.765696	1.26431	1.05529	0.838939	0.785036	0.81273	0.498671	0.141158	0.0528827	0.820458	0.493453	0.146337	0.0724011	1.30379	2.21992	2.17685	2.05292	2.01397	2.00095	2.01099	2.32897	2.39903	2.43099	2.39831	2.14393	2.14597
0.108326	0.449	0.28114	0.19514	0.175163	0.180187	0.3	0.221163	0.217093	0.23507	0.13121	0.10414	0.006	0.08	0.15342	0.135606	0.0251399	0.0870233	0.366093	0.808955	1.42777	1.25201	1.03636	0.812588	0.761511	1.24888	1.04634	0.861723	0.797829	0.805278	0.492841	0.138831	0.05237	0.812701	0.483449	0.144492	0.0644239	1.30104	2.21379	2.166	2.04693	2.01195	1.99695	2.00984	2.327	2.40126	2.43005	2.42121	2.13893	2.14388
0.122031	0.449023	0.287043	0.201035	0.182035	0.188031			0.221039		0.140043	0.110012	0.00600777	0.08	0.171019	0.161198	0.0310855	0.0880311	0.370035	0.799082	1.42585	1.24721	1.03158	0.805793	0.751865			0.870028		0.798459	0.491639	0.138855	0.053211	0.799307	0.483816	0.136572	0.0632923	1.29834	2.205	2.16599	2.044	2.00999	1.99499	2.003			2.43203		2.136	2.139
0.130233	0.455554	0.298255	0.210299	0.191344	0.196288	0.314277	0.2261	0.231022		0.151277	0.113122	0.008	0.0799557	0.176199	0.212565	0.0533657	0.0966981	0.379488	0.794422	1.42225	1.2377	1.02247	0.803872	0.740368	1.24586	1.05468	0.821161		0.793035	0.493862	0.134936	0.0534517	0.79585	0.480423	0.129512	0.053658	1.29195	2.206	2.16393	2.04494	2.00693	1.99197	2.00394	2.32591	2.41593	2.43908		2.13599	2.13792
0.151423	0.505117	0.321	0.237564	0.22254	0.222705	0.339164	0.23507	0.232836		0.176634	0.124376	0.008	0.0761879	0.194305	0.264198	0.087574	0.16041	0.423188	0.790205	1.4193	1.23136	1.01475	0.800257	0.735581	1.24701	1.06604	0.859616		0.788213	0.496824	0.136418	0.0518193	0.792414	0.494154	0.130993	0.0571933	1.29042	2.20605	2.15805	2.04	2.001	1.98891	1.99893	2.31793	2.40998	2.44605		2.13495	2.13091
0.169002	0.510005	0.32101	0.261006	0.24501	0.25201	0.346008	0.238004	0.225999		0.203001	0.140003	0.00800072	0.084	0.207004	0.314006	0.153014	0.219013	0.431005	0.793339	1.42017	1.23167	1.00601	0.79057	0.728568	1.24577	1.06714	0.860281		0.79001	0.500311	0.13718	0.05179	0.796319	0.497211	0.148162	0.0631494	1.29042	2.208	2.16	2.04	2.001	1.985	1.996	2.315	2.409	2.448		2.133	2.127
0.182506	0.538383	0.376342	0.294602	0.299767	0.306958	0.39026	0.261205	0.220932		0.209424	0.158137	0.012	0.084	0.231438	0.349862	0.234341	0.293314	0.459411	0.789681	1.41324	1.20374	0.986748	0.792123	0.718884	1.24079	1.07752	0.863855		0.787722	0.503741	0.137385	0.0516936	0.79169	0.504707	0.156917	0.0597177	1.28395	2.21407	2.16112	2.03403	1.99295	1.98795	1.98895	2.31405	2.40503	2.45322		2.1391	2.12796
0.219396	0.566792	0.401722	0.338885	0.356095	0.377561	0.409652	0.276466	0.215814	0.201884	0.240419	0.167278	0.0120466	0.0840466	0.263349	0.412885	0.332864	0.390725	0.489606	0.78388	1.40968	1.19885	0.978714	0.786573	0.71048	1.23638	1.07752	0.918368	0.835884	0.78199	0.503715	0.135631	0.0512556	0.786577	0.514686	0.14152	0.0528494	1.27671	2.21914	2.17014	2.03616	1.98891	1.98414	1.98505	2.31821	2.40716	2.46914	2.47012	2.14602	2.12507
0.236193	0.600096	0.432229	0.376234	0.402261	0.443339	0.437147	0.296105	0.208069	0.196991	0.258229	0.137014	0.014	0.086	0.278165	0.450289	0.411445	0.50544	0.515142	0.77924	1.39751	1.19098	0.980575	0.785829	0.710099	1.2242	1.06764	0.862342	0.818079	0.776511	0.440195	0.136918	0.0523317	0.782233	0.519527	0.140755	0.0738286	1.26822	2.225	2.17605	2.04302	1.98494	1.99001	1.987	2.32705	2.41402	2.47506	2.47507	2.147	2.128
0.278376	0.621399	0.482446	0.427669	0.459868	0.517716	0.469552	0.319505	0.223035	0.195141	0.308399	0.14034	0.0140352	0.086	0.314387	0.513434	0.508763	0.601845	0.546376	0.772641	1.38526	1.18922	0.979484	0.783656	0.716643	1.2193	1.07169	0.919176	0.833128	0.772302	0.441352	0.138576	0.0526826	0.774144	0.514548	0.154886	0.0822697	1.25281	2.22513	2.18719	2.04819	1.97079	1.99188	1.98805	2.33707	2.41804	2.48799	2.49015	2.14808	2.12701
0.311123	0.655711	0.520871	0.485146	0.534719	0.579513	0.517054	0.363008	0.226894	0.207413	0.34294	0.170788	0.0171375	0.086	0.348192	0.551215	0.573848	0.673665	0.578779	0.763221	1.37154	1.17715	0.982889	0.800945	0.732135	1.20453	1.06471	0.923643	0.845457	0.761216	0.447693	0.139096	0.0520522	0.765921	0.512102	0.160376	0.088016	1.23903	2.23602	2.20341	2.06418	1.95309	1.98186	1.99216	2.34298	2.42107	2.48773	2.5035	2.15509	2.12782
0.359008	0.68601	0.55801	0.53401	0.608009	0.644008	0.562008	0.406008	0.265008	0.225007	0.383008	0.247009	0.0230042	0.0860005	0.399008	0.603007	0.610002	0.702004	0.61201	0.754728	1.36874	1.17442	1.00672	0.799901	0.737031	1.20678	1.07114	0.914386	0.838098	0.749958	0.49386	0.139793	0.0517199	0.760828	0.521575	0.15639	0.0827287	1.2331	2.237	2.221	2.072	1.957	1.976	1.999	2.342	2.424	2.519	2.525	2.159	2.12
0.403694	0.740095	0.616735	0.590735	0.657531	0.692599	0.610694	0.454681	0.311762	0.267667	0.431599	0.297844	0.0476534	0.0905655	0.443735	0.644313	0.620204	0.722986	0.665973	0.743179	1.35878	1.17214	1.00445	0.805774	0.74493	1.19406	1.05617	0.892376	0.828891	0.737496	0.491931	0.156924	0.051864	0.750348	0.491494	0.153823	0.0750956	1.22388	2.23305	2.23526	2.08819	1.95719	1.97701	1.9969	2.3582	2.44016	2.5181	2.53311	2.15705	2.12707
0.454904	0.749271			0.696533	0.736463	0.661834	0.504857	0.368274	0.317599	0.476344	0.360761	0.0961354	0.205089	0.497463	0.667672	0.635232	0.722093		0.739614	1.3284			0.807575	0.755001	1.18327	1.04783	0.878223	0.814626	0.738175	0.481871	0.160675	0.108381	0.742276	0.477725	0.15087	0.073191		2.23688	2.25465			1.97791	1.98977	2.3736	2.45235	2.52507	2.54105	2.16088	2.13216
0.493127	0.845119	0.72011	0.666108	0.719039	0.756021	0.697104	0.541141	0.422169		0.533108	0.435123	0.144102			0.696064	0.645006	0.725992	0.768117	0.746096	1.36656	1.17893	1.0278	0.810723	0.752902	1.18215	1.03213	0.844992		0.749799	0.483096	0.184035			0.466144	0.140323	0.0672941	1.23033	2.23201	2.28203	2.11404	1.97102	1.97399	1.97998	2.39904	2.46703	2.528		2.15602	2.139
0.559664	0.907595	0.777595	0.722252	0.73908	0.767011	0.751778	0.614858	0.511065		0.589664	0.500305	0.198259	0.302293	0.597618	0.72924	0.648114	0.722034	0.829607	0.748996	1.36997	1.18711	1.02843	0.807275	0.743683	1.18785	1.01808	0.814973		0.754451	0.445111	0.160825	0.104305	0.744631	0.468297	0.136888	0.0486756	1.23515	2.23807	2.29708	2.13308	1.98005	1.97098	1.96892	2.42002	2.48192	2.52693		2.16606	2.13906
0.618178	0.960224	0.830201	0.744878	0.746185	0.76763	0.819901	0.690248	0.605195	0.582796	0.648109	0.614964	0.309264	0.413931	0.652178	0.750393	0.658069	0.725	0.883248	0.753162	1.37188	1.19358	1.03451	0.809805	0.751916	1.20798	1.02633	0.814648	0.733097	0.758163	0.455977	0.174398	0.117105	0.749192	0.458183	0.133004	0.0465628	1.23541	2.24409	2.30425	2.13993	1.98418	1.96886	1.96188	2.42228	2.47525	2.52093	2.52458	2.17114	2.14409
0.667979	1.01198	0.880978	0.781984	0.753997	0.752007	0.857984	0.742978	0.69796	0.70095	0.69498	0.697965	0.404959	0.411001	0.701979	0.766993	0.660999	0.725	0.935978	0.759567	1.38229	1.20459	1.04577	0.825243	0.760186	1.2082	1.01588	0.788371	0.719006	0.763788	0.436388	0.145142	0.0564458	0.756027	0.443096	0.120495	0.0462601	1.24714	2.248	2.315	2.137	1.992	1.963	1.957	2.434	2.486	2.518	2.50701	2.177	2.148
0.72182	1.07485	0.932723	0.814598	0.756083	0.742111	0.917889	0.806209	0.800557	0.821723	0.74782	0.816279	0.546252	0.572488	0.761848	0.787709	0.662236	0.720278	0.994862	0.772035	1.38662	1.20888	1.05971	0.837849	0.789987	1.21225	1.01511	0.794887	0.729299	0.776295	0.458311	0.144683	0.0673951	0.768473	0.442925	0.120732	0.0479799	1.25387	2.25913	2.31392	2.14496	2.00304	1.95897	1.94892	2.4389	2.4831	2.50579	2.49572	2.18413	2.16903
0.781431	1.13625	0.985362	0.858039	0.762715	0.750208	0.982339	0.8932	0.913193	0.946631	0.807339	0.909677	0.710108	0.753431	0.823408	0.838162	0.679369	0.740762	1.05729	0.777428	1.39768	1.21434	1.06756	0.857153	0.809447	1.22446	1.01851	0.835674	0.762387	0.78032	0.446771	0.14424	0.0526677	0.775144	0.444645	0.113665	0.0514545	1.2651	2.26809	2.30784	2.14198	2.00616	1.95693	1.94286	2.43207	2.49009	2.491	2.47554	2.19314	2.17077
0.842136	1.18916	1.04313	0.9021	0.793045	0.759052	1.03914	0.94419	1.00621	1.05825	0.864136	1.02322	0.884375	0.941466	0.883138	0.845138			1.11215	0.781591	1.40013	1.22223	1.08098	0.897939	0.832624	1.22296	1.0236	0.859167	0.785617	0.786686	0.465504	0.146763	0.0445594	0.777026	0.412892			1.2664	2.272	2.30097	2.14099	2.01302	1.95399	1.93699	2.435	2.494	2.49097	2.45597	2.199	2.16099
0.902733	1.25865	1.09965	0.946641	0.813641	0.782481	1.09989	1.02887	1.10106	1.17028	0.924744	1.12092	1.05186	1.14898	0.944779	0.906401			1.17766	0.786337	1.39915	1.22227	1.08626	0.906595	0.852177	1.22948	1.03226	0.875425	0.81067	0.789225	0.489462	0.139436	0.0579404	0.783908	0.497956			1.27014	2.27403	2.28883	2.13491	2.01999	1.95099	1.933	2.43591	2.49403	2.47693	2.44377	2.20005	2.1561
0.967611	1.31636	1.15733	1.00338	0.870243	0.825105	1.17838	1.10561	1.19491	1.28263	0.990519	1.20143	1.21412	1.32221	1.01361	0.942197			1.2364	0.789632	1.39746	1.22721	1.08865	0.934619	0.868357	1.23154	1.03669	0.886572	0.82051	0.792365	0.490833	0.164475	0.0920459	0.787287	0.510855			1.26792	2.27698	2.27372	2.12691	2.01902	1.95009	1.93314	2.42802	2.49679	2.47093	2.42405	2.20386	2.16493
1.03599	1.37399	1.21399	1.06199	0.922992	0.871993	1.23699	1.17399	1.27599	1.35199	1.05499	1.26199	1.30399	1.41599	1.08199	0.992993			1.29599	0.79268	1.40012	1.22702	1.0876	0.93456	0.86906	1.23895	1.04599	0.902798	0.834958	0.79554	0.506668	0.179978	0.109277	0.79015	0.524238			1.26905	2.276	2.262	2.123	2.02	1.954	1.939	2.429	2.488	2.468	2.426	2.198	2.162
1.11603	1.43997	1.28287	1.129	0.993998	0.937194	1.31498	1.24286	1.33166	1.40441	1.13503	1.33166	1.35331	1.46322	1.16201	1.07235			1.36298	0.792	1.39484	1.22483	1.07805	0.923695	0.854865	1.23873	1.04365	0.892324	0.833612	0.791913	0.46544	0.150671	0.0821212	0.792447	0.525223			1.26449	2.27986	2.24783	2.11586	2.01903	1.95517	1.94215	2.41687	2.48992	2.46421	2.4332	2.20386	2.17907
1.18941	1.50939	1.34527	1.2005	1.06615	1.02327	1.38548	1.30406	1.3783	1.43325	1.20848	1.37893	1.37521	1.47923	1.23448	1.1692			1.43343	0.790655	1.39781	1.22515	1.06589	0.897594	0.832141	1.24457	1.04365	0.884203	0.818996	0.790803	0.485803	0.135701	0.0623147	0.790895	0.515902			1.26791	2.27035	2.23579	2.10591	2.02091	1.96712	1.95323	2.40784	2.48379	2.47916	2.44749	2.19432	2.18412
1.24914	1.56814	1.39914	1.26416	1.15721	1.11926	1.44813	1.34911	1.39107	1.44401	1.27114	1.41808	1.384	1.48899	1.29714	1.26221			1.49413	0.794243	1.40633	1.22698	1.05383	0.877867	0.805961	1.24905	1.05557	0.885573	0.816697	0.794334	0.487165	0.122661	0.0519538	0.794481	0.499508			1.27573	2.28499	2.227	2.10199	2.01701	1.97202	1.96302	2.401	2.47499	2.48602	2.46804	2.20799	2.189
1.31472	1.63174	1.46477	1.33889	1.25434	1.23744	1.50864	1.40048	1.42206	1.45005	1.33672	1.45317	1.38403	1.485	1.35971	1.35799			1.55574	0.800161	1.40999	1.23385	1.05345	0.849119	0.77929	1.25483	1.06478	0.87343	0.806463	0.800958	0.480333	0.123236	0.049145	0.799563	0.489233			1.28055	2.28093	2.22799	2.09807	2.02094	1.97899	1.97005	2.40202	2.47203	2.49306	2.48414	2.20492	2.1885
1.37952	1.6985	1.53366	1.41907	1.3749	1.36715	1.56647	1.44429	1.42739	1.45412	1.40154		1.38709	1.48486	1.42361	1.44728	1.23932	1.31234	1.62243	0.806577	1.42398	1.24063	1.05126	0.848087	0.774717	1.26262	1.08355	0.874434	0.803535	0.807018		0.122728	0.04866	0.806193	0.465748	0.104054	0.0425523	1.2925	2.27498	2.22721	2.10412	2.01598	1.97802	1.97409	2.404	2.47498	2.49818	2.4963	2.19798
1.44399	1.76199	1.60399	1.50699	1.49798	1.50098	1.62899	1.49899	1.444	1.459	1.46699	1.50399	1.391	1.479	1.49199	1.54398	1.37998	1.45398	1.68299	0.813679	1.43499	1.24714	1.05169	0.84583	0.768661	1.27486	1.09936	0.878429	0.817768	0.812439	0.440235	0.116711	0.0465403	0.814809	0.46608	0.10251	0.0418001	1.30223	2.274	2.236	2.109	2.015	1.979	1.978	2.404	2.474	2.506	2.509	2.197	2.213
1.50598	1.82184	1.67	1.59023	1.61565	1.64095	1.6788	1.54179	1.46857	1.46136	1.53494	1.52319	1.4011	1.48	1.54695	1.6594	1.53959	1.58731	1.7429	0.81886	1.44617	1.25028	1.06276	0.853099	0.783366	1.28164	1.1104	0.892725	0.833885	0.81835	0.479065	0.124693	0.0476451	0.819128	0.476054	0.125879	0.0522821	1.31043	2.27901	2.25217	2.11507	2.00894	1.991	1.98308	2.41508	2.47404	2.51619	2.52518	2.20008	2.18899
1.57769	1.88346	1.7428	1.68024	1.73591	1.78294	1.73743	1.59927	1.50962	1.48767	1.60378	1.5382	1.40814	1.47998	1.61664	1.76101	1.72784	1.827	1.80853	0.820136	1.45287	1.25494	1.07305	0.879893	0.806546	1.28617	1.11273	0.906203	0.8545	0.818942	0.482566	0.1264	0.0480905	0.821042	0.484651	0.141924	0.068626	1.31414	2.28002	2.26423	2.12012	2.00498	1.99084	1.989	2.42128	2.47714	2.53021	2.53832	2.20598	2.18802
1.64915	1.94503	1.81915	1.77519	1.8592	1.90723	1.79813	1.65313	1.53613	1.5161	1.67916	1.58911	1.41404	1.47901	1.68617	1.8462	1.89028	1.99626	1.87302	0.815289	1.4547	1.25244	1.08161	0.90162	0.834309	1.28119	1.11053	0.918148	0.865929	0.813102	0.495052	0.130625	0.0514967	0.817306	0.50496	0.159368	0.0899915	1.31336	2.28099	2.27403	2.12501	2.00397	1.98401	1.989	2.43301	2.48301	2.53902	2.55202	2.20499	2.18899
1.72194	1.96075	1.88975	1.86587	1.95294	2.01607	1.85989	1.71587	1.59681	1.56273	1.75291	1.64187	1.4325	1.48225	1.76491	1.94083	2.02359	2.11674	1.88288	0.810063	1.42755	1.25678	1.0845	0.93011	0.867018	1.2763	1.10791	0.917386	0.870295	0.809242	0.495786	0.137992	0.0546382	0.810856	0.495628	0.144428	0.0861062	1.28407	2.27492	2.28716	2.12908	1.99205	1.9889	1.98893	2.43799	2.49001	2.54998	2.562	2.19794	2.18595
1.8037	2.02649	1.95543	1.94147	2.03468	2.10952	1.93754	1.79145	1.66743	1.62665	1.8327	1.71807	1.47638	1.50731	1.8447	2.01333	2.07474	2.18087	1.95954	0.804125	1.42918	1.25451	1.10407	0.952368	0.890818	1.27295	1.10814	0.921626	0.872793	0.804142	0.484671	0.14931	0.0556607	0.804242	0.480675	0.161484	0.092013	1.27566	2.26802	2.3013	2.13609	1.996	1.97993	1.98293	2.43723	2.49118	2.54816	2.56209	2.19302	2.18179
1.87599	2.08999	2.01599	2.00399	2.10599	2.17399	2.00299	1.85299	1.72799	1.69699	1.90499	1.80599	1.53499	1.64798	1.91699	2.06999	2.106	2.218	2.02499	0.796251	1.43765	1.25715	1.10752	0.95271	0.89329	1.2485	1.08396	0.896793	0.852083	0.799131	0.464333	0.14888	0.105843	0.793711	0.468982	0.130644	0.0662134	1.27749	2.269	2.314	2.14	1.996	1.977	1.98	2.447	2.499	2.555	2.566	2.194	2.173
1.94998	2.15694	2.08692	2.05674	2.1503	2.21233	2.06898	1.92814	1.81056	1.7856	1.97896	1.91546	1.62756	1.736	1.98802	2.12763	2.11512	2.22194	2.09094	0.795097	1.43962	1.25966	1.11038	0.94603	0.880847	1.24647	1.07001	0.878939	0.821292	0.800201	0.463189	0.16541	0.122237	0.790372	0.465131	0.1303	0.0621604	1.27868	2.26601	2.32107	2.14903	2.00404	1.97306	1.97094	2.45303	2.49897	2.55488	2.56286	2.19097	2.1699
2.02162	2.22555	2.15446	2.11109	2.17272	2.23607	2.14032	2.01194	1.92461	1.90301	2.04957	2.02259	1.74214	1.74039	2.0625	2.1736	2.12412	2.21802	2.15962	0.797175	1.44636	1.26231	1.1048	0.933224	0.861364	1.24633	1.05835	0.872434	0.807189	0.803289	0.465656	0.159594	0.063828	0.791406	0.459078	0.123872	0.0535346	1.28382	2.26721	2.326	2.15095	2.00712	1.97693	1.96698	2.45505	2.497	2.54579	2.55258	2.18914	2.16298
2.09016	2.29115	2.21614	2.1571	2.20303	2.239	2.19618	2.09418	2.03528	2.03029	2.11616	2.13227	1.87542	1.92643	2.12617	2.1991	2.12902	2.21898	2.22815	0.804158	1.45629	1.26859	1.09715	0.905491	0.833617	1.25931	1.05398	0.843872	0.779661	0.810448	0.451978	0.125115	0.0552826	0.797998	0.44253	0.123123	0.0507561	1.29209	2.276	2.32599	2.14898	2.01201	1.974	1.96599	2.45699	2.497	2.53697	2.53497	2.19501	2.16204
2.16482	2.36078	2.28079	2.20461	2.21716	2.238	2.27584	2.17698	2.16142	2.16381	2.18878	2.25542	2.06615	2.12032	2.20189	2.24545	2.13944	2.20927	2.29481	0.812415	1.46725	1.27454	1.08668	0.89259	0.823314	1.26293	1.05631	0.840577	0.766789	0.818607	0.455604	0.122641	0.0519154	0.80612	0.442321	0.119696	0.0443605	1.30283	2.276	2.32091	2.14195	2.01513	1.97299	1.962	2.45194	2.49799	2.52388	2.51976	2.199	2.17788
2.2327	2.42554	2.3467	2.25544	2.23078	2.23847	2.34594	2.25815	2.27903	2.31343	2.2537	2.37298	2.24461	2.31304	2.27575	2.28247		2.23356	2.36168	0.820243	1.47527	1.28057	1.09006	0.88692	0.82208	1.27632	1.06579	0.870055	0.796362	0.824918	0.471976	0.120181	0.0482951	0.815204	0.442103		0.0328898	1.30998	2.27593	2.31383	2.13786	2.02612	1.97207	1.96195	2.44686	2.49695	2.5136	2.49946	2.19888	2.16753
2.30299	2.48899	2.41699	2.31499	2.26299	2.258	2.42598	2.34698	2.40398	2.45497	2.32399	2.49598	2.43496	2.52096	2.34799	2.302		2.33898	2.43099	0.825739	1.48158	1.27979	1.08931	0.88526	0.82456	1.28307	1.06819	0.895845	0.818306	0.828559	0.467671	0.116531	0.0476801	0.822369	0.429832		0.0918683	1.31244	2.273	2.307	2.132	2.031	1.975	1.96	2.441	2.495	2.497	2.477	2.194	2.148
2.37998	2.559	2.48596	2.3749	2.30581	2.28675	2.50106	2.43219	2.52747	2.60257	2.39697	2.58819	2.61068	2.70486	2.42501				2.50204	0.823708	1.48347	1.27424	1.08708	0.881145	0.821885	1.28498	1.07005	0.921007	0.847385	0.824194	0.460038	0.138919	0.0699632	0.822713				1.31039	2.26899	2.29586	2.1279	2.02895	1.96497	1.94996	2.4378	2.49504	2.49175	2.44688	2.19093	2.15
2.45287	2.63268	2.55663	2.44156	2.36563	2.34245	2.57982	2.51996	2.63652	2.71798	2.46884	2.67575	2.73384	2.84103	2.49984		2.21693	2.32811	2.57868	0.819693	1.48601	1.26797	1.08097	0.880607	0.821295	1.27923	1.069	0.935774	0.887336	0.819396	0.460127	0.146572	0.0919169	0.819609		0.161525	0.120867	1.30934	2.26779	2.2857	2.12079	2.02484	1.96295	1.94693	2.42281	2.49786	2.47351	2.43791	2.18588	2.15016
2.53118	2.70317	2.62516	2.50718	2.43418	2.40319	2.65618	2.60218	2.74216	2.80115	2.54617	2.74914	2.8111	2.92605	2.57718		2.25616	2.24943	2.64917	0.809761	1.4829	1.26198	1.07385	0.873324	0.811435	1.27515	1.06911	0.926731	0.909752	0.816699	0.470073	0.136134	0.0938075	0.802804		0.164665	0.0665066	1.30488	2.25901	2.27297	2.11197	2.01799	1.96099	1.94399	2.41499	2.49199	2.45301	2.43402	2.181	2.15701
2.56938	2.71942	2.64736	2.53617	2.46481	2.44385	2.67738	2.62936	2.76906	2.82787	2.58546	2.77886	2.84044	2.95708	2.61434	2.51496	2.5726	2.69462	2.66938	0.803686	1.47274	1.24683	1.04153	0.848212	0.791082	1.26331	1.06973	0.927094	0.897537	0.80476	0.47785	0.120598	0.0662707	0.802636	0.48456	0.15644	0.113113	1.28735	2.24915	2.22573	2.08111	1.99507	1.94406	1.93008	2.3871	2.46872	2.44479	2.42553	2.17066	2.15295
2.65406	2.80303	2.73803	2.63509	2.57479	2.55286	2.75855	2.70055	2.82618	2.88958	2.67352	2.84682	2.86752	2.96697	2.69505	2.63611	2.6243	2.74386	2.75253	0.807589	1.47023	1.23981	1.03736	0.842271	0.770917	1.26953	1.06605	0.917871	0.879725	0.805055	0.492511	0.121522	0.0557938	0.810092	0.497126	0.157024	0.113351	1.27827	2.24905	2.21194	2.07394	1.98404	1.93749	1.92751	2.37801	2.45695	2.45068	2.43157	2.17105	2.15595
2.70849	2.86799	2.79249	2.68949	2.65549	2.64049	2.81149	2.73499	2.8555	2.9095	2.72599	2.89449	2.8755	2.965	2.74899	2.71998	2.70549	2.998	2.80399	0.809435	1.4742	1.24245	1.02857	0.821754	0.760107	1.27852	1.06936	0.900248	0.857299	0.805465	0.476813	0.118131	0.0512558	0.81328	0.468385	0.169913	0.0852301	1.28398	2.25	2.208	2.07	1.985	1.939	1.932	2.376	2.453	2.4655	2.444	2.171	2.152
2.80621	2.99585	2.90648	2.82728	2.80599	2.8025	2.94286	2.8448	2.90105	2.95086	2.82717	2.9355	2.89227	2.965	2.84819	2.88558	2.75344	2.97445	2.94089	0.808924	1.49021	1.2567	1.03213	0.830506	0.756205	1.30261	1.08166	0.897701	0.832909	0.806629	0.462867	0.114607	0.0488851	0.811038	0.442159	0.149908	0.0392347	1.30714	2.2426	2.24107	2.0818	1.98451	1.94065	1.93016	2.39899	2.43922	2.46399	2.44214	2.16361	2.17044
2.87455	3.02463	2.97168	2.90873	2.9284	2.94202	2.97512	2.88115	2.92122	2.94817	2.89654	2.97458	2.89658	2.96659	2.91459	2.97467	2.76965	2.77865	2.97655	0.817492	1.48709	1.25235	1.03287	0.834467	0.759431	1.29068	1.09084	0.886141	0.822188	0.812619	0.458689	0.112843	0.0455551	0.821968	0.471612	0.0979103	0.0230593	1.2929	2.24131	2.20405	2.06521	1.98296	1.95003	1.9421	2.36597	2.43748	2.46454	2.45053	2.16575	2.18663
2.92162	3.0841	3.02112	2.97414	3.01917	3.0442	3.02362	2.91959	2.92105	2.89001	2.94112	2.98456	2.89551	2.96302	2.96062	3.05816	2.87875	2.93415	3.02061	0.831267	1.49657	1.27373	1.06882	0.862168	0.790638	1.3029	1.10313	0.869495	0.804901	0.826479	0.466112	0.103299	0.0370679	0.835625	0.483141	0.0946126	0.0187345	1.30336	2.26248	2.21402	2.073	1.99047	1.9635	1.95902	2.37049	2.448	2.47551	2.453	2.18348	2.17648
2.9994	3.15102	3.10044	3.06391	3.12682	3.16927	3.1	2.97914	2.94363	2.90466	3.02084	3.01415	2.89759	2.9707	3.03933	3.16233	3.05274	3.13235	3.09888	0.821954	1.49868	1.26904	1.06652	0.882577	0.814679	1.29718	1.1019	0.871558	0.806561	0.81774	0.483741	0.107888	0.0424496	0.825709	0.506817	0.150507	0.05116	1.30883	2.24513	2.22443	2.07404	1.97125	1.964	1.97295	2.3718	2.44218	2.48009	2.45495	2.16614	2.16165
3.04162	3.20786	3.22285	3.19114	3.1868	3.34287	3.15573	3.01567	2.9019	2.92483	3.05818	3.02922	2.90768	2.96307	3.08459	3.24821	3.2196	3.31447	3.14925	0.83153	1.48111	1.26768	1.08358	0.893314	0.866227	1.28616	1.09716	0.873035	0.814036	0.827941	0.475184	0.128261	0.0488067	0.834696	0.503403	0.128323	0.0668119	1.30502	2.25527	2.23577	2.10014	1.98195	2.02854	2.00614	2.37147	2.45449	2.47391	2.46888	2.17823	2.17389
3.16099	3.35898	3.29898	3.27898	3.38598	3.46097	3.25253	3.10554	2.97906	2.96407	3.17654	3.10957	2.92453	2.97102	3.18255	3.36404	3.39416	3.52016	3.29798	0.796952	1.46124	1.26361	1.10358	0.961523	0.908031	1.27611	1.10231	0.883421	0.825625	0.815353	0.479446	0.133642	0.0419835	0.81849	0.498576	0.14633	0.0810808	1.32019	2.25	2.259	2.106	1.98	1.987	2.012	2.36251	2.453	2.47901	2.47701	2.18347	2.16148
3.22481	3.32945		3.3643	3.47759	3.57826	3.32456	3.10882	3.02221	3.01016	3.24427	3.18598	2.95787	2.98573	3.26434	3.42586	3.50597	3.63	3.29254	0.801009	1.48598		1.09336	0.967068	0.936606	1.25459	1.06967	0.856019	0.814758	0.806116	0.493255	0.141949	0.0444452	0.796493	0.502677	0.174173	0.102706	1.28405	2.23292	2.21071		1.97097	1.97643	2.023	2.3513	2.42509	2.48882	2.48584	2.15295	2.14415
3.26758	3.40236		3.45479	3.56953	3.66552	3.40113	3.17542	3.09139	3.07443	3.30009	3.22462	2.98104	2.99591	3.33173	3.49936	3.57738	3.69841	3.3505	0.808822	1.48599		1.08796	0.978838	0.957416	1.23582	1.05478	0.850475	0.808048	0.78941	0.466843	0.140359	0.0431916	0.78304	0.510754	0.146987	0.0731073	1.28267	2.21213	2.23578		1.96893	1.96608	2.02283	2.35258	2.43293	2.48999	2.49294	2.14898	2.14011
			3.52813	3.68418	3.72814	3.39913	3.25214	3.16417	3.15716	3.36617	3.32322	3.0472	3.1782	3.44319	3.55213	3.58806	3.708					1.07122	0.976683	0.956803	1.25555	1.05376	0.842405	0.794726	0.759633	0.46498	0.160711	0.119882	0.757687	0.457423	0.134068	0.060119					1.96594	2.00198	2.01596	2.37702	2.44	2.49001	2.489	2.14793	2.127
3.44956	3.55031	3.51919	3.51262			3.47541	3.33821	3.26588	3.25301	3.48144		3.17833		3.47974	3.63135	3.62327	3.708	3.50523	0.810181	1.48008	1.25774	1.13198			1.24455	1.03478	0.845496	0.786158	0.81556		0.193089		0.804584	0.47136	0.145022	0.0595322	1.28302	2.25624	2.25672	2.10073	1.94794			2.3868	2.43902	2.49392	2.48802	2.18628
3.51248	3.62339	3.58247	3.57251			3.55037	3.42825	3.38004	3.372	3.54151	3.53642	3.25536	3.37735	3.54546	3.66869	3.63491	3.71593	3.5774	0.802968	1.48662	1.24886	1.10565			1.23905	1.02089	0.838996	0.775232	0.806891	0.460522	0.13993	0.0972548	0.798953	0.474525	0.136822	0.0601347	1.28792	2.21831	2.26097	2.08612	1.94998			2.387	2.44098	2.48508	2.48106	2.14931	2.11514
3.60309	3.7001	3.65709				3.63212	3.53313	3.5092	3.51123	3.63809	3.68512	3.41328	3.44234	3.6331	3.71103	3.65	3.73098	3.6581	0.821005	1.49649	1.27475				1.25028	1.04295	0.846539	0.7632	0.821677	0.458849	0.151948	0.0680409	0.819884	0.485212	0.137598	0.0509091	1.29646	2.25097	2.25699	2.09597				2.378	2.446	2.47799	2.47398	2.17997	2.14299
3.66486	3.76775	3.71886	3.69418	3.76441		3.71153	3.61842	3.64057	3.66417	3.69593	3.76649	3.60152	3.66979	3.6978	3.73358	3.65295	3.7202	3.72182	0.824525	1.50993	1.26543	1.10931	0.891492		1.26077	1.03406	0.839589	0.762994	0.82601	0.458457	0.117821	0.048796	0.822502	0.473349	0.136422	0.0436739	1.30442	2.23038	2.25209	2.07636	1.96569	1.95369		2.37996	2.44502	2.46916	2.45829	2.15742	2.13711
3.71557	3.82849	3.77651	3.69897	3.70454	3.72454	3.78934	3.71716	3.77486	3.80977	3.73071	3.8612	3.7795	3.89609	3.75948	3.76176	3.66093	3.72	3.78844	0.836497	1.52241	1.28517	1.10851	0.886621	0.811764	1.27709	1.05781	0.859755	0.791355	0.837412	0.47822	0.147965	0.106311	0.832633	0.436694	0.11318	0.0390785	1.31595	2.22009	2.24209	2.07798	1.96798	1.952	1.949	2.37603	2.44103	2.4571	2.4461	2.15303	2.12709
3.7911	3.90209	3.8461	3.75711	3.77106	3.77709	3.8671	3.8131	3.89016	3.94618	3.8081	3.98011	3.94423	4.02728	3.8311	3.77801			3.8571	0.842325	1.52513	1.28093	1.08778	0.880035	0.824453	1.28142	1.06997	0.88399	0.824242	0.847261	0.512079	0.172608	0.0773479	0.836448	0.440014			1.31711	2.21302	2.23398	2.07199	1.962	1.93303	1.92106	2.37499	2.44201	2.45599	2.43398	2.14102	2.11001
3.86643	3.97351	3.92045	3.83733	3.8141	3.84165	3.94635	3.89235	4.01049	4.08119	3.88637	4.06523	4.11739	4.23664					3.93047	0.838372	1.52501	1.27418	1.09956	0.906499	0.841652	1.27964	1.08207	0.913985	0.855626	0.840579	0.503499	0.148678	0.0833353					1.31524	2.22671	2.22029	2.0622	1.96298	1.95651	1.9641	2.3701	2.44788	2.44718	2.41735	2.15276	2.11686
3.94037	4.04043	3.98446	3.8846	3.86754	3.86977	4.02335	3.98224	4.13296	4.19405	3.95938	4.15623	4.25682	4.38277	3.97941				4.00636	0.838082	1.52256	1.2717	1.07875	0.885259	0.829855	1.28173	1.08332	0.943817	0.890186	0.838447	0.48483	0.170021	0.128946	0.836817				1.31123	2.22403	2.2081	2.05209	1.95408	1.93519	1.93129	2.36603	2.44998	2.41825	2.40213	2.14705	2.12196
4.01312	4.11811	4.05811	3.92713	3.88313	3.88012	4.10111	4.06709	4.2241	4.28309	4.03411	4.2351	4.33006	4.45207	4.05712	4.00914	3.76711	3.88312	4.08011	0.834678	1.51735	1.2641	1.06457	0.877478	0.82182	1.28119	1.0836	0.953395	0.906035	0.832799	0.488652	0.157636	0.0998719	0.835728	0.543383	0.190142	0.149163	1.30512	2.228	2.19299	2.04899	1.951	1.93699	1.93799	2.36199	2.45099	2.417	2.401	2.154	2.13302
4.09253	4.19066	4.13557	4.01341	3.97432	3.96346	4.17464	4.13082	4.29077	4.34584	4.11059	4.30275	4.3732	4.49913	4.13948	4.10326	3.84457	3.96352	4.15364	0.826786	1.51187	1.25371	1.0514	0.86228	0.801505	1.2803	1.07259	0.943021	0.902328	0.825416	0.449188	0.120554	0.0670163	0.827492	0.53198	0.184858	0.144221	1.29761	2.22898	2.18318	2.04016	1.95002	1.93111	1.92818	2.35414	2.44707	2.41896	2.40395	2.15596	2.14871
4.17233	4.26934	4.21533	4.09631	4.06425	4.05325	4.25037	4.19248	4.30886	4.39162	4.18835	4.37043	4.38491	4.50198	4.21537	4.19127		4.04829	4.23333	0.822614	1.50588	1.24586	1.03867	0.846641	0.77771	1.27763	1.07528	0.906827	0.878383	0.821324	0.47308	0.122002	0.0568713	0.823324	0.482292		0.0915083	1.29222	2.23197	2.17408	2.03504	1.95397	1.93298	1.92998	2.34706	2.43808	2.43784	2.41392	2.15501	2.14801
4.2441	4.3471	4.2931	4.18613	4.17217	4.17318	4.32309	4.24606	4.35903	4.413	4.2601	4.39806	4.39101	4.50599	4.29009	4.29814		4.15192	4.3081	0.821752	1.50657	1.24428	1.0309	0.831648	0.770205	1.27627	1.06438	0.890887	0.849796	0.820148	0.480689	0.118774	0.0511074	0.822775	0.459889		0.0660974	1.29133	2.233	2.17301	2.03101	1.95601	1.936	1.929	2.341	2.44099	2.443	2.42501	2.156	2.15604
4.31257	4.41851	4.36451	4.282	4.29053	4.29937	4.38961	4.29008	4.38055	4.41594	4.32955	4.44012	4.4008	4.50208	4.35563	4.39792		4.09714	4.37951	0.822974	1.51262	1.24855	1.02193	0.823118	0.759572	1.28039	1.06695	0.881369	0.839877	0.819014	0.465674	0.12166	0.0492096	0.826306	0.459028		0.0570489	1.29759	2.23006	2.17692	2.03786	1.96286	1.93796	1.93194	2.34296	2.43708	2.44594	2.4348	2.15698	2.18735
4.37745	4.4894	4.44036	4.37621	4.41098	4.4299	4.4604	4.3485	4.40678	4.42691	4.39445	4.47174	4.40497	4.502	4.42244	4.5041		4.36171	4.44941	0.828969	1.52294	1.26013	1.03126	0.830386	0.766865	1.28228	1.06162	0.857672	0.81415	0.824889	0.452382	0.120114	0.047197	0.832259	0.45904		0.0429101	1.30563	2.23	2.18592	2.04097	1.96697	1.95485	1.94885	2.35093	2.44295	2.44798	2.435	2.157	2.19593
4.4391	4.5631	4.5181	4.46911	4.53215	4.56917	4.52008	4.40108	4.41103		4.4601	4.49803	4.41401	4.502	4.4821	4.61213	4.47322	4.53026	4.5201	0.840532	1.52896	1.27076	1.04872	0.851734	0.790337	1.29997	1.072	0.871227		0.837802	0.46812	0.120253	0.0470704	0.842142	0.509533	0.13943	0.0555499	1.31918	2.245	2.20002	2.05101	1.968	1.96501	1.95502	2.37001	2.44001	2.46101		2.171	2.15799
4.51657	4.63959	4.59459	4.55541	4.64591	4.70058	4.58284	4.4609	4.43751		4.53659	4.5196	4.4248	4.502	4.55466	4.70823	4.6419	4.72443	4.59856	0.849495	1.53713	1.28035	1.07413	0.885214	0.826387	1.30745	1.08172	0.884506		0.846549	0.483104	0.129922	0.0473548	0.851017	0.511514	0.132105	0.0478811	1.32625	2.24696	2.21277	2.05591	1.96996	1.97089	1.96678	2.37982	2.44393	2.46984		2.17296	2.15113
4.59335	4.71139	4.67433	4.65615	4.77392	4.83288	4.65539	4.52545	4.48559		4.61831	4.54578	4.42897	4.502	4.63036	4.79626	4.82644	4.92729	4.67139	0.847895	1.53692	1.28084	1.09019	0.915138	0.861742	1.30923	1.08746	0.895488		0.84559	0.485353	0.131835	0.0476277	0.848791	0.527057	0.150937	0.0703356	1.32607	2.24303	2.22787	2.06195	1.96504	1.95315	1.97196	2.38397	2.44797	2.48586		2.16705	2.15298
4.66312	4.78411	4.75512	4.75414	4.88114	4.94915	4.73311	4.58911	4.5371		4.68813	4.60611	4.43303	4.50301	4.69711	4.88414	4.98217	5.08816	4.74612	0.840958	1.5317	1.27817	1.11303	0.942633	0.896457	1.30014	1.08616	0.899337		0.841173	0.5012	0.132006	0.0492618	0.839494	0.504294	0.159412	0.0825072	1.32304	2.23699	2.24302	2.07002	1.94299	1.953	1.98	2.38602	2.44901	2.49401		2.16498	2.15
4.74038	4.85452	4.82944	4.84215	4.97307	5.04303	4.80254	4.6605	4.59871		4.77125	4.67456	4.45259	4.50986	4.77046	4.97509	5.08974	5.1928	4.8224	0.833222	1.52417	1.2744	1.11762	0.951073	0.919996	1.28917	1.07352	0.890936		0.83643	0.495049	0.129718	0.0504256	0.828971	0.481136	0.147765	0.0806882	1.31538	2.2321	2.25671	2.07979	1.93712	1.953	1.98294	2.39775	2.45586	2.50184		2.15423	2.14804
4.82627	4.92937	4.90734	4.92034	5.05828	5.12927	4.87935	4.73735	4.67535		4.85727	4.7573	4.49464	4.52884	4.85727	5.05037	5.12571	5.23962	4.90034	0.822798	1.51499	1.26757	1.11774	0.955999	0.926211	1.27934	1.06138	0.879824		0.826445	0.478838	0.125694	0.0494189	0.818389	0.483733	0.13934	0.0702594	1.30622	2.23497	2.27088	2.08991	1.93601	1.953	1.98697	2.40395	2.46294	2.51092		2.15697	2.14106
4.90813	5.00913	4.98511	4.99009	5.12607	5.19405	4.96512	4.82213	4.76615		4.93613	4.8662	4.56716	4.57415	4.93913	5.11909	5.15602	5.249	4.97612	0.812244	1.50792	1.25791	1.11286	0.947691	0.913135	1.26077	1.04684	0.860429		0.817344	0.474928	0.149009	0.0762256	0.806705	0.487277	0.125504	0.0570098	1.3023	2.23601	2.28702	2.09901	1.94501	1.952	1.97898	2.407	2.47301	2.51701		2.15901	2.13699
5.01078	5.1128	5.0829	5.07437	5.17789	5.23527	5.06282	4.94334	4.91885	4.98558	5.0373	5.0368	4.7496	4.76424	5.04528	5.19016	5.17637	5.25292	5.07484	0.811757	1.49215	1.25266	1.1007	0.915548	0.861216	1.24254	1.01106	0.814138	0.742321	0.815334	0.451546	0.14089	0.0483801	0.807903	0.474259	0.122064	0.0468192	1.29194	2.23594	2.28987	2.10294	1.95694	1.95549	1.96208	2.40349	2.47296	2.51089	2.48291	2.16046	2.12565
5.08639	5.19087	5.1569	5.13005	5.21421	5.2479	5.13789	5.03179	5.03208	5.113	5.11339	5.15852	4.88442	4.92668	5.12287	5.22224	5.17799	5.24903	5.15188	0.812316	1.49762	1.2596	1.08228	0.888074	0.835569	1.24065	1.01244	0.808913	0.743203	0.816287	0.469856	0.14711	0.0740768	0.808049	0.461428	0.120037	0.0490747	1.29305	2.23997	2.28801	2.10399	1.96593	1.95699	1.95803	2.40449	2.47697	2.50703	2.47605	2.16447	2.13344
5.15056	5.26254	5.21955	5.16753	5.22251	5.243	5.20855	5.12107	5.17308	5.1846	5.17655	5.26857	5.06265	5.11067	5.18855	5.25303	5.18601	5.27051	5.21455	0.816427	1.50893	1.27328	1.0796	0.873763	0.822741	1.25558	1.02526	0.822292	0.785139	0.820129	0.467567	0.13026	0.0616178	0.812248	0.474939	0.121751	0.0696369	1.30674	2.24851	2.2865	2.102	1.96601	1.9595	1.958	2.405	2.4755	2.4915	2.47849	2.17001	2.13752
5.2152	5.31983	5.27673	5.21233	5.22997	5.23519	5.27529	5.20816	5.27406	5.30789	5.23871	5.36704	5.24101	5.3119	5.25468	5.2819	5.19946	5.28661	5.27438	0.835499	1.52427	1.28403	1.0858	0.877087	0.822385	1.27347	1.05145	0.850585	0.788271	0.83779	0.485233	0.130364	0.0538297	0.832253	0.455497	0.112333	0.0656516	1.32097	2.25935	2.28494	2.104	1.97697	1.96052	1.96054	2.40841	2.4775	2.48502	2.46611	2.17939	2.15078
5.28387	5.39085	5.34488	5.26304	5.24883	5.2563	5.3513	5.2957	5.38201	5.42939	5.3039	5.46759	5.41194	5.47996	5.32189	5.32907	5.22775	5.30532	5.35228	0.851405	1.53401	1.28657	1.08474	0.877477	0.822955	1.29365	1.07687	0.884945	0.83849	0.851748	0.522951	0.136574	0.0637728	0.849607	0.508803	0.111505	0.0654422	1.32916	2.25554	2.27509	2.10152	1.98146	1.96446	1.96397	2.409	2.47255	2.48798	2.46204	2.17702	2.14208
5.35367	5.46566	5.41915	5.31663	5.29263	5.29162	5.43218	5.38566	5.50173	5.56575	5.37416	5.55819	5.57927	5.66273	5.39718	5.35621	5.21808	5.33887	5.42616	0.844513	1.5321	1.28238	1.07992	0.875652	0.82622	1.29494	1.08617	0.905651	0.866699	0.843119	0.53257	0.138994	0.0745332	0.844457	0.475622	0.138445	0.113235	1.32711	2.2495	2.26248	2.0975	1.97901	1.9685	1.96551	2.40348	2.48999	2.48197	2.44297	2.1715	2.14502
5.43172	5.53574	5.48581	5.37547	5.3515	5.34553	5.51266	5.45915	5.54794	5.67787	5.44677	5.64218	5.70109	5.7645	5.47669	5.45199	5.25336	5.28204	5.49924	0.839215	1.52292	1.27941	1.08402	0.880874	0.823879	1.28935	1.09779	0.923397	0.902114	0.83826	0.512559	0.189617	0.118219	0.838844	0.543051	0.145059	0.04414	1.31961	2.24958	2.254	2.09595	1.98245	1.96748	1.96947	2.39506	2.48599	2.47623	2.43165	2.17159	2.15552
5.5034	5.60096	5.55245	5.44344	5.41349	5.406	5.58093	5.53735	5.6531	5.76676	5.51642	5.71638	5.82844	5.94843	5.54791	5.53137	5.27581	5.38905	5.56644	0.83265	1.51668	1.27	1.07724	0.874701	0.817003	1.28762	1.09938	0.936488	0.92644	0.830286	0.510018	0.169168	0.106535	0.833853	0.539935	0.165978	0.129909	1.31436	2.25149	2.24259	2.08707	1.98052	1.96849	1.97148	2.39103	2.486	2.476	2.42654	2.17398	2.16542
5.60899	5.70999	5.65799	5.55299	5.52799	5.52499	5.68599	5.64599		5.87099	5.63099	5.82499	5.874	5.989	5.65099	5.62299		5.66499	5.66999	0.82223	1.49279	1.2498	1.04646	0.845921	0.789161	1.27905	1.10301		0.906821	0.81562	0.453861	0.134853	0.0673234	0.82846	0.5354		0.217382	1.28847	2.26	2.216	2.078	1.984	1.97	1.971	2.381	2.469		2.431	2.187	2.189
5.68685	5.78388	5.73991	5.64021	5.61637	5.6155	5.75885	5.71458	5.84035	5.91029	5.70887	5.8863	5.88707	5.99407	5.72581	5.71523	5.88422	6.00298	5.74393	0.822545	1.48955	1.24649	1.0424	0.836555	0.776524	1.27743	1.06096	0.887723	0.873798	0.82064	0.472156	0.137327	0.0573936	0.82405	0.49907	0.158735	0.117108	1.28854	2.26204	2.20902	2.07207	1.98302	1.98298	1.98002	2.377	2.47395	2.48602	2.44412	2.18899	2.18504
5.75532	5.85529	5.81328	5.73803	5.72691	5.7368	5.82732	5.76154	5.86872	5.93377	5.7793	5.91076	5.89294	5.99994	5.79135	5.81501	5.90183	6.00102	5.81926	0.822946	1.49248	1.24364	1.03449	0.83052	0.760676	1.27863	1.06744	0.883115	0.842955	0.82065	0.473447	0.131468	0.0487949	0.824832	0.45142	0.113903	0.0450317	1.29098	2.26497	2.21098	2.07794	1.98498	1.98102	1.98198	2.377	2.47004	2.48798	2.4539	2.18801	2.18797
5.82014	5.92515	5.87816	5.82817	5.84426	5.8533	5.89212	5.80211	5.89704	5.934	5.84613	5.93311	5.902	5.9979	5.85614	5.92319	5.89885	6.02067	5.88515	0.831758	1.50034	1.25225	1.03682	0.827737	0.76699	1.28893	1.0709	0.87963	0.819418	0.827917	0.46051	0.125981	0.0424103	0.835008	0.537484	0.156164	0.114233	1.29528	2.26001	2.21202	2.07602	1.99401	1.98902	1.997	2.39002	2.466	2.479	2.46501	2.19	2.20308
5.88784	6.00191	5.95904	5.91407	5.97221	5.99948	5.95381	5.85874	5.91502	5.93304	5.91284		5.9032	5.9501	5.92387	6.01836	5.82898	5.86335	5.95885	0.840635	1.50497	1.26447	1.06455	0.846231	0.781962	1.29499	1.0629	0.860216	0.808867	0.836592		0.126472	0.0528078	0.843916	0.471112	0.128851	0.0520105	1.30668	2.26504	2.22212	2.08609	1.99999	1.99712	1.99614	2.3981	2.466	2.48107	2.47212	2.19107
5.95351	6.07346	6.04039	5.99837	6.06729	6.11613	6.01752	5.91657	5.91699	5.93598	5.97851	5.99593	5.91888	6.03635	5.99249	6.1252	5.98483	6.04762	6.0255	0.8473	1.51265	1.27112	1.09151	0.89028	0.815141	1.30614	1.06291	0.85754	0.8102	0.845404	0.47459	0.128177	0.0872023	0.848287	0.494822	0.129733	0.0528338	1.31153	2.26798	2.23193	2.09295	1.99901	2.00693	2.00692	2.40594	2.466	2.48696	2.48193	2.19696	2.19533
6.0299	6.1459	6.1179	6.10386	6.19882	6.24682	6.0889	5.97093	5.95095		6.05889	6.00599	5.92399	5.97109	6.0689	6.23086	6.17974	6.26371	6.1019	0.840509	1.51775	1.27717	1.09842	0.901905	0.843482	1.29369	1.06001	0.840633		0.839099	0.472663	0.136409	0.0610359	0.84112	0.507084	0.138378	0.0567347	1.31321	2.266	2.24898	2.094	1.98901	2.01099	2.01699	2.40999	2.47299	2.50697		2.194	2.192
6.1039	6.2218	6.19882	6.19899	6.30141	6.36726	6.1599	6.0318	5.97665		6.1329	6.05965	5.93016	5.98	6.13594	6.31204	6.3548	6.45994	6.17691	0.834699	1.51692	1.27678	1.10364	0.917042	0.872646	1.28605	1.05554	0.866792		0.833688	0.486016	0.137212	0.0618843	0.835022	0.501144	0.168138	0.0879614	1.31485	2.26495	2.26218	2.10206	1.98587	2.01888	2.03101	2.42107	2.47701	2.52106		2.19394	2.18393
6.17726	6.28734	6.26533	6.28018	6.41683	6.46996	6.23326	6.09734	6.02946		6.20626	6.11246	5.94287	5.98	6.21223	6.39714	6.50151	6.61839	6.25125	0.82975	1.51546	1.27209	1.10865	0.940888	0.906606	1.28454	1.05736	0.874314		0.830235	0.496256	0.141417	0.0638699	0.828655	0.469639	0.154894	0.0864454	1.31025	2.26104	2.27685	2.10695	1.97511	2.0091	2.03199	2.42694	2.47799	2.52595		2.18905	2.17806
6.24924	6.35922	6.34022	6.35923	6.50822	6.55821	6.3112	6.16923	6.08924		6.27824	6.17624	5.97414	6.0034	6.28421	6.47721	6.59305	6.70906	6.32421	0.819367	1.51186	1.26814	1.11209	0.951035	0.919724	1.26986	1.04814	0.839823		0.822169	0.478843	0.140961	0.0630272	0.816165	0.475835	0.15501	0.0895927	1.30618	2.264	2.29106	2.12005	1.97702	2.00601	2.03	2.42903	2.48501	2.537		2.192	2.18
6.33095	6.4369	6.41783	6.43878	6.58346	6.63184	6.38195	6.24793	6.17106		6.3629	6.25818	6.02184	6.14283	6.35801	6.55182	6.6115	6.72839	6.39594	0.814707	1.50053	1.25909	1.10914	0.945543	0.917312	1.27317	1.0432	0.864607		0.818231	0.462604	0.14156	0.0999886	0.810866	0.474115	0.154735	0.0867893	1.29904	2.26506	2.31116	2.13705	1.98502	2.00899	2.02995	2.44006	2.48711	2.53802		2.19204	2.18099
6.40743	6.50946	6.4845	6.50153	6.62072	6.69949	6.45843	6.32244	6.25636		6.43546	6.35329	6.08949	6.2095	6.43939	6.61751	6.6517	6.75977	6.47143	0.80806	1.4931	1.2581	1.10354	0.922493	0.898173	1.25574	1.02635	0.839438		0.814309	0.452486	0.152796	0.11194	0.801659	0.478517	0.139881	0.0617972	1.29346	2.26996	2.3239	2.14097	1.98699	2.00801	2.02603	2.44496	2.49593	2.53999		2.19498	2.18001
6.48193	6.58093	6.54794	6.55894	6.68394	6.74196	6.52294	6.40592	6.3629		6.51293	6.46389	6.18391	6.29991	6.51193	6.67494	6.65799	6.76	6.54093	0.805792	1.49463	1.25678	1.10674	0.925707	0.878979	1.25585	1.0197	0.821098		0.810853	0.460552	0.176777	0.136536	0.800621	0.473095	0.137882	0.0557657	1.29263	2.272	2.327	2.144	1.991	1.99901	2.01601	2.46098	2.50599	2.53301		2.196	2.176
6.55591	6.65394	6.61279	6.61662	6.72744	6.76744	6.5958	6.49103	6.46955	6.47842	6.58583	6.58151	6.32869	6.44569	6.59189	6.6964	6.66805	6.76395	6.60783	0.810882	1.49921	1.26453	1.10652	0.917405	0.871423	1.25443	1.00989	0.808513	0.763309	0.815682	0.459337	0.145422	0.106558	0.805849	0.475592	0.126138	0.0466621	1.29918	2.28216	2.32489	2.14588	1.99206	1.99991	2.00491	2.45699	2.50607	2.54398	2.53096	2.20317	2.17601
6.62927	6.72925	6.67637	6.6665	6.76265	6.80265	6.66036	6.57417	6.59376	6.59286	6.65234	6.70279	6.46465	6.50145	6.66329	6.72868	6.67196	6.76004	6.67434	0.819078	1.50839	1.27591	1.10716	0.913766	0.862806	1.26234	1.00961	0.802341	0.773677	0.823076	0.463905	0.145578	0.0702315	0.814642	0.461312	0.125942	0.0452243	1.30746	2.29487	2.31609	2.1361	1.99695	1.99307	1.99807	2.45601	2.51194	2.54202	2.52803	2.21686	2.17699
6.69517	6.80618	6.73916	6.72614	6.80815	6.84414	6.7322	6.66922	6.71629	6.72634	6.71916	6.80423	6.64642	6.70345	6.73717	6.76607	6.67507	6.75501	6.74417	0.832263	1.51759	1.28784	1.11545	0.917447	0.854331	1.28393	1.03168	0.825489	0.78428	0.836051	0.458388	0.128953	0.0577018	0.827695	0.47108	0.126606	0.0440805	1.31806	2.29099	2.30296	2.135	1.99699	1.98197	1.98597	2.45898	2.51301	2.52998	2.51897	2.214	2.185
6.7638	6.87887	6.80573	6.78181	6.8677	6.89981	6.81299	6.7611	6.83344	6.86651	6.78474	6.89923	6.81813	6.8884	6.80682	6.79538		6.76244	6.81583	0.837629	1.52109	1.29012	1.10063	0.904133	0.850658	1.29981	1.06013	0.857906	0.796639	0.840513	0.462388	0.122087	0.042332	0.833813	0.454986		0.0374651	1.32049	2.28798	2.28782	2.1329	1.99393	1.96783	1.97176	2.44895	2.516	2.5219	2.50484	2.2119	2.18492
6.82853	6.94949	6.86458	6.84753	6.92459	6.96553	6.89342	6.85036	6.95016	6.98912	6.84457	6.99928	6.99076	7.0826	6.87352	6.82578		6.87916	6.88351	0.842425	1.52059	1.29401	1.10564	0.908389	0.847245	1.29946	1.07708	0.88434	0.824897	0.844829	0.510841	0.137221	0.0522188	0.838923	0.475741		0.142444	1.31987	2.28601	2.27311	2.12506	1.98804	1.9541	1.95214	2.44503	2.516	2.51406	2.49209	2.20406	2.17805
6.89201	7.02301	6.93001	6.90801	6.99101	7.03301	6.96901	6.94301	7.06001	7.10601	6.90801	7.09501	7.16101	7.25601	6.94101	6.90101		6.955	6.95101	0.84348	1.51735	1.2925	1.10751	0.91543	0.84439	1.30935	1.08698	0.904761	0.849002	0.844989	0.483558	0.140391	0.0587032	0.84082	0.54737		0.215117	1.31696	2.288	2.262	2.116	1.991	1.941	1.932	2.439	2.52	2.516	2.485	2.206	2.181
6.966	7.09594	6.99591	6.97792	7.05897	7.107	7.04487	7.0269	7.15998	7.22312	6.97998	7.18795	7.2819	7.40297	7.015	6.96896	6.77571	6.91071	7.01892	0.838701	1.51013	1.28519	1.10055	0.909791	0.839999	1.30596	1.08987	0.919645	0.87185	0.836975	0.453763	0.151884	0.0976039	0.83938	0.552805	0.194231	0.180015	1.31017	2.28605	2.24685	2.11389	1.98694	1.93493	1.91988	2.4339	2.51899	2.51	2.477	2.209	2.19515
7.04522	7.17026	7.06828	7.05127	7.13624	7.18622	7.11431	7.09829	7.23823	7.31212	7.05823	7.26325	7.35329	7.48024	7.09422	7.04525	6.83244	6.96744	7.09227	0.830858	1.49908	1.27388	1.0904	0.901126	0.831207	1.29661	1.0937	0.928799	0.880593	0.827058	0.450007	0.141087	0.092352	0.833795	0.549225	0.199082	0.184387	1.30376	2.28996	2.23512	2.10509	1.98205	1.92906	1.9101	2.42608	2.51801	2.51	2.477	2.209	2.20688
7.12218	7.24118	7.14117	7.13018	7.2172	7.2662	7.18817	7.16816	7.30413	7.37812	7.13518	7.33217	7.39603	7.517	7.17118	7.14121	6.88515	7.02115	7.16517	0.819045	1.49103	1.26477	1.07397	0.884663	0.820181	1.29314	1.09159	0.923181	0.871419	0.819441	0.44035	0.113459	0.0547145	0.818109	0.529479	0.204039	0.183585	1.29541	2.28799	2.22397	2.10098	1.97599	1.929	1.90699	2.41499	2.51399	2.51501	2.48602	2.20699	2.21399
7.19492	7.31493	7.21293	7.20598	7.29785	7.34882	7.2578	7.2326	7.35753	7.42643	7.20791	7.40154	7.4091	7.518	7.24386	7.22975	6.9495	7.08549	7.23485	0.816904	1.48586	1.25631	1.06167	0.873447	0.808483	1.29149	1.0758	0.902897	0.854387	0.815673	0.436421	0.109146	0.0483587	0.817644	0.496031	0.191172	0.164957	1.29089	2.28406	2.21191	2.09398	1.971	1.92896	1.90302	2.41098	2.50899	2.52005	2.49612	2.20302	2.20796
7.26845	7.38944	7.28744	7.28441	7.36549	7.41451	7.32152	7.28064	7.39968	7.46074	7.28046	7.44468	7.41694	7.518	7.31249	7.36896	7.0691	7.20411	7.30249	0.818002	1.48052	1.2569	1.0611	0.872438	0.803964	1.29678	1.07225	0.893858	0.835839	0.815938	0.453224	0.107999	0.0466627	0.819526	0.452238	0.168222	0.140007	1.29048	2.28896	2.20505	2.09201	1.971	1.92602	1.90499	2.40901	2.50801	2.52397	2.50593	2.20499	2.20502
7.33399	7.46199	7.35299	7.35799	7.44399	7.48699	7.38999	7.326	7.422	7.478	7.34999	7.467	7.42	7.518	7.37799	7.422		7.256	7.37099	0.823969	1.48543	1.26062	1.06256	0.8728	0.80543	1.29982	1.06629	0.877781	0.822101	0.82014	0.464949	0.10939	0.0452701	0.827049	0.445121		0.132231	1.29767	2.286	2.204	2.091	1.974	1.931	1.911	2.413	2.508	2.528	2.518	2.205	2.241
7.3989	7.53793	7.42795	7.43286	7.50989	7.55691	7.45185	7.38159	7.44922	7.48016	7.41786	7.50435	7.42419	7.51198	7.44285	7.51132	7.33172	7.35391	7.44484	0.835228	1.49298	1.27274	1.0755	0.881583	0.814172	1.3142	1.07403	0.875493	0.826305	0.829143	0.453584	0.108206	0.0429568	0.840169	0.444309	0.086512	0.0173278	1.30876	2.285	2.20907	2.09301	1.98	1.93909	1.92206	2.419	2.50599	2.53402	2.52409	2.204	2.25677
7.4703	7.61128	7.50326	7.50133	7.58031	7.62929	7.51934	7.42854	7.46683	7.49288	7.48633	7.53173	7.43886	7.51002	7.51034	7.61598	7.46767	7.50552	7.51135	0.84138	1.50012	1.28354	1.08759	0.89288	0.823855	1.31786	1.07689	0.873361	0.821933	0.838915	0.449133	0.107883	0.0427025	0.842458	0.492549	0.12234	0.0409295	1.31674	2.285	2.21494	2.09399	1.98	1.94593	1.92695	2.419	2.50501	2.53598	2.53093	2.204	2.23818
7.53317	7.68118	7.58019	7.57121	7.65121	7.7052	7.5932	7.48815	7.49312	7.51509	7.54917	7.54308	7.44101	7.51001	7.57418	7.70923	7.64048	7.70655	7.58619	0.845901	1.50502	1.28626	1.09771	0.897718	0.829795	1.32031	1.08245	0.878388	0.827668	0.843227	0.4687	0.113596	0.0433464	0.846986	0.500443	0.117505	0.050079	1.32043	2.29398	2.22503	2.09601	1.97998	1.94899	1.93301	2.41698	2.505	2.54201	2.53502	2.21298	2.20699
7.58033	7.7273	7.64134	7.63336	7.71281	7.75481	7.64885	7.53418	7.5343	7.54089	7.59885	7.56676	7.45007	7.5115	7.62135	7.77141	7.77121	7.8597	7.64381	0.836542	1.48068	1.27835	1.09055	0.893905	0.827458	1.30026	1.07258	0.868452	0.829497	0.833405	0.481491	0.120294	0.0538099	0.838726	0.498632	0.131831	0.0548495	1.30689	2.27647	2.23458	2.10056	1.97902	1.94954	1.93706	2.41246	2.5075	2.54809	2.54056	2.19798	2.19849
7.65141	7.79642	7.7134	7.70788	7.78291	7.82442	7.72189	7.59202	7.56029	7.57472	7.67189	7.58883	7.45645	7.5115	7.69439	7.84985	7.91925	8.00871	7.71342	0.828673	1.47765	1.27616	1.09263	0.891661	0.826457	1.29225	1.06837	0.8694	0.842639	0.826227	0.479045	0.125956	0.0551869	0.830372	0.498814	0.139624	0.0712904	1.3026	2.27401	2.24095	2.10546	1.98049	1.95298	1.94196	2.40952	2.5075	2.55545	2.54546	2.1965	2.19751
7.71763	7.86662	7.78564	7.78263	7.85713	7.89812	7.78862	7.65412	7.62061	7.60316	7.73963	7.65664	7.46805	7.51907	7.75513	7.92415	8.02115	8.1376	7.78562	0.814247	1.46971	1.27013	1.08331	0.880163	0.813074	1.27594	1.0543	0.845504	0.788586	0.813414	0.480176	0.126631	0.0552364	0.814676	0.506314	0.178279	0.133264	1.29499	2.272	2.25202	2.11152	1.983	1.95898	1.94501	2.41552	2.51351	2.55151	2.54301	2.1925	2.1965
7.79188	7.93431	7.85981	7.85226	7.92721	7.95963	7.85489	7.72437	7.68772	7.65765	7.81389	7.75604	7.51471	7.59308	7.82884	8.0038	8.08715	8.19613	7.85536	0.810395	1.45727	1.2608	1.07296	0.869696	0.801952	1.26828	1.04162	0.83883	0.773417	0.810749	0.477736	0.148113	0.0928546	0.809788	0.491066	0.161727	0.0912736	1.28469	2.27249	2.26461	2.12109	1.98508	1.95356	1.95101	2.42903	2.51702	2.55603	2.54696	2.19294	2.20342
7.8662	8.00226	7.92777	7.91631	7.98735	8.01341	7.92969	7.79771	7.74785	7.7183	7.88869	7.84257	7.57337	7.63951	7.89973	8.07078	8.10084	8.20786	7.92772	0.8063	1.4529	1.25278	1.06158	0.856853	0.800163	1.25977	1.02665	0.826493	0.764711	0.806937	0.46534	0.151153	0.0964767	0.805595	0.487126	0.154879	0.08695	1.27949	2.27102	2.2739	2.12892	1.99143	1.95796	1.95199	2.43196	2.51849	2.55847	2.54305	2.18756	2.19608
7.9411	8.0781	7.9951	7.97158	8.02807	8.05755	7.9991	7.88112	7.82914	7.80008	7.96211	7.93514	7.64514	7.71407	7.9796	8.13856	8.14701	8.251	7.9971	0.793422	1.44909	1.25353	1.05625	0.847534	0.790774	1.2514	1.01452	0.816629	0.753784	0.795483	0.452623	0.155924	0.102694	0.791566	0.47248	0.122967	0.052836	1.27491	2.2715	2.28301	2.129	1.9995	1.96352	1.96151	2.4395	2.51849	2.5635	2.543	2.1905	2.19299
8.01122	8.13271	8.06271	8.02603	8.0743	8.08884	8.06876	7.96198	7.92485	7.89513	8.03272	8.03662	7.74537	7.80311	8.04626	8.17874	8.15709	8.25492	8.04576	0.796445	1.43804	1.25565	1.04856	0.835624	0.788032	1.25267	1.00707	0.80409	0.746526	0.798797	0.460053	0.16084	0.0927369	0.794277	0.463339	0.120156	0.0484278	1.26581	2.26961	2.28096	2.13294	2.00308	1.97563	1.97114	2.44141	2.51194	2.56326	2.53989	2.19004	2.18541
8.07398	8.20038	8.12449	8.0731	8.10029	8.11825	8.13446	8.04779	8.04203	8.00202	8.09548	8.13517	7.86451	7.89479	8.11245	8.19982	8.16592	8.24707	8.11834	0.804217	1.44599	1.25572	1.04793	0.832442	0.785815	1.25537	1.01943	0.807679	0.72905	0.805907	0.461304	0.139628	0.0596377	0.802608	0.461996	0.13215	0.0520172	1.27169	2.27892	2.27704	2.12804	2.01044	1.98641	1.9829	2.43356	2.50655	2.54316	2.5291	2.19397	2.17855
8.11103	8.26604	8.17403	8.11503	8.13602	8.14502	8.18104	8.10405	8.13806	8.14206	8.13703	8.20005	7.98509	8.04309	8.14904	8.21101	8.169	8.27897	8.18104	0.820106	1.44936	1.27093	1.05399	0.830442	0.788438	1.27274	0.992736	0.771317	0.72245	0.819597	0.460688	0.137484	0.0720191	0.820254	0.44684	0.134069	0.0974524	1.28078	2.269	2.275	2.124	2.019	1.999	1.993	2.434	2.509	2.53699	2.50799	2.191	2.16901
8.17468	8.33172	8.23169	8.17255	8.1666	8.17549	8.24772	8.19096	8.24905	8.2592	8.19567	8.29406	8.15856	8.20866	8.21769	8.2362	8.17113	8.21678	8.24671	0.830623	1.45617	1.27525	1.05725	0.834614	0.784451	1.28578	1.04054	0.822445	0.759778	0.832934	0.475997	0.1451	0.0700329	0.827761	0.446957	0.132466	0.0652129	1.29021	2.27101	2.26992	2.11694	2.02305	2.0041	2.00107	2.44193	2.504	2.52186	2.49789	2.19501	2.18679
8.24029	8.40125	8.29828	8.22543	8.22438	8.22249	8.31725	8.28399	8.3509	8.37574	8.2603	8.39689	8.30937	8.36926	8.28428	8.25579	8.18386	8.29219	8.31526	0.836764	1.46668	1.28265	1.06465	0.842762	0.789397	1.29741	1.06463	0.850002	0.810799	0.839153	0.485418	0.128618	0.0441991	0.833706	0.436968	0.136922	0.100311	1.2985	2.27199	2.26208	2.11106	2.02795	2.01389	2.00793	2.43507	2.504	2.50815	2.48712	2.19599	2.16622
8.30009	8.4651	8.3671	8.28409	8.27609	8.27908	8.3961	8.36312	8.44816	8.50717	8.31809	8.49012	8.48321	8.58523	8.3451	8.32504		8.32306	8.3831	0.837041	1.46729	1.28384	1.05286	0.832549	0.796914	1.29924	1.09306	0.884613	0.83049	0.838731	0.499267	0.151341	0.0781987	0.834672	0.524987		0.126336	1.29711	2.26201	2.25099	2.10499	2.02399	2.009	2.008	2.42499	2.498	2.48999	2.46497	2.18601	2.15901
8.36886	8.53984	8.43675	8.34971	8.34075	8.33779	8.47077	8.45094	8.56708	8.63119	8.38589	8.57404	8.63414	8.75113	8.41781	8.35381		8.36465	8.45487	0.830853	1.46339	1.27256	1.05786	0.838928	0.792715	1.2967	1.08558	0.893922	0.845027	0.832303	0.511094	0.144807	0.0918263	0.828823	0.529968		0.174465	1.29467	2.26598	2.24183	2.10093	2.01902	2.01093	2.00503	2.41697	2.496	2.48583	2.44583	2.18998	2.16596
8.44436	8.61337	8.50244	8.41246	8.40644	8.40741	8.53842	8.5333	8.66219	8.7361	8.46433	8.66522	8.73415	8.85015	8.48939	8.42539		8.42151	8.53135	0.826686	1.457	1.26324	1.0414	0.823819	0.774704	1.29269	1.09144	0.909884	0.860627	0.827303	0.470992	0.170064	0.107328	0.825548	0.535027		0.218841	1.28906	2.26402	2.22713	2.09505	2.02098	2.00505	2.00797	2.41403	2.496	2.47113	2.43113	2.18802	2.16203
8.51911	8.68011	8.5721	8.48411	8.48112	8.48413	8.61609	8.6041	8.74807	8.81108	8.53811	8.7281	8.79008	8.90508	8.56411	8.50113		8.50713	8.59611	0.818189	1.44454	1.24637	1.03506	0.818389	0.766775	1.28373	1.08289	0.910058	0.863831	0.816839	0.497859	0.179437	0.117196	0.819181	0.53222		0.256753	1.28036	2.26599	2.21399	2.08099	2.013	2.004	2.003	2.40099	2.48499	2.463	2.43	2.18699	2.15803
8.59481	8.75474	8.64378	8.56091	8.56796	8.57205	8.67978	8.67459	8.79847	8.86438	8.61382	8.79464	8.84306	8.95801	8.64377	8.58989		8.59976	8.67373	0.810905	1.43813	1.2411	1.02652	0.810753	0.756501	1.28107	1.07649	0.894804	0.85074	0.80894	0.455967	0.129167	0.0662913	0.812652	0.525141		0.230325	1.27292	2.26096	2.20589	2.07388	2.01188	2.00196	2.001	2.39288	2.4749	2.46502	2.43109	2.18096	2.17889
8.66523	8.8193	8.71225	8.64014	8.65208	8.664	8.74825	8.72643	8.83955	8.89764	8.68522	8.85039	8.84795	8.95899	8.71126	8.7552		8.75333	8.73731	0.808763	1.43338	1.23244	1.0195	0.804874	0.751396	1.27319	1.07491	0.889073	0.832449	0.806299	0.46791	0.126301	0.0594249	0.811057	0.479874		0.160027	1.26858	2.25704	2.19611	2.06312	2.00112	1.99804	2.001	2.38212	2.4661	2.46698	2.43891	2.17704	2.16911
8.73411	8.88517	8.78612	8.71914	8.74517	8.76016	8.81311	8.76109	8.87001	8.917	8.75011	8.87904	8.85501	8.958	8.77511	8.77814		8.77696	8.80318	0.810869	1.43037	1.23752	1.00602	0.792549	0.751965	1.2753	1.0687	0.878473	0.811298	0.809468	0.469133	0.1242	0.0523019	0.812039	0.46781		0.150363	1.26736	2.24999	2.18999	2.059	1.99499	1.988	1.996	2.37999	2.45899	2.46101	2.44401	2.17199	2.17102
8.79671	8.9824	8.85382	8.80384	8.84308	8.85513	8.87576	8.81649	8.87823	8.91897	8.81579	8.9035	8.85801	8.95786	8.83671	8.86213	8.63052	8.75564	8.90523	0.815888	1.4576	1.24409	1.01038	0.798197	0.760743	1.2831	1.05864	0.851053	0.792566	0.813877	0.464947	0.124423	0.0475309	0.817558	0.456426	0.132674	0.105288	1.30168	2.24494	2.18513	2.05907	1.98999	1.98899	1.99585	2.37605	2.45593	2.46597	2.45005	2.16597	2.18133
8.85748	9.01671	8.9244	8.87638	8.9362	8.95217	8.94144	8.85864	8.89783	8.91603	8.88342	8.94663	8.85899	8.9461	8.89748	8.95917	8.76088	8.81053	8.92483	0.823485	1.45006	1.25549	1.03047	0.821153	0.773907	1.28829	1.04824	0.836703	0.799144	0.818798	0.453488	0.122933	0.0424435	0.827673	0.45523	0.106365	0.0397212	1.29392	2.24004	2.19591	2.06495	1.98901	1.98801	1.98311	2.37997	2.45005	2.46303	2.45397	2.16303	2.20976
8.91811	9.09111	8.99912	8.95913	9.02215	9.06214	9.00311	8.90508	8.90004	8.91803	8.94111	8.96402	8.86801	8.94001	8.9611	9.06814	8.91629	8.96732	9.00412	0.832109	1.46265	1.2684	1.05679	0.848609	0.786716	1.29565	1.04189	0.828962	0.805226	0.829334	0.457042	0.125621	0.0468494	0.834174	0.483905	0.12548	0.0556118	1.29574	2.24299	2.20802	2.06401	1.98199	1.98	1.97498	2.38601	2.45099	2.47001	2.46101	2.16599	2.17298
8.98478	9.16174	9.07182	9.03892	9.11298	9.15214	9.07161	8.95274	8.92636	8.9343	9.00979	8.97532	8.87207	8.94899	9.0208	9.156	9.09679	9.16309	9.07576	0.837682	1.46711	1.277	1.07875	0.872585	0.821104	1.29618	1.04485	0.836614	0.81506	0.837643	0.464513	0.126362	0.0465118	0.836862	0.480802	0.132161	0.0509231	1.2991	2.237	2.21912	2.07002	1.97483	1.97698	1.96501	2.39009	2.44698	2.47601	2.46611	2.15999	2.1629
9.05325	9.22629	9.1442	9.12011	9.19905	9.2519	9.12541	9.01729	8.95766	8.96071	9.07923	9.00369	8.87794	8.94801	9.09122	9.24403	9.25427	9.34697	9.14227	0.833486	1.4664	1.27207	1.08393	0.880889	0.823237	1.29551	1.06368	0.865086	0.829066	0.833545	0.475271	0.13003	0.0492993	0.832656	0.480968	0.164771	0.0810382	1.29723	2.237	2.22988	2.07198	1.96016	1.97502	1.96599	2.39791	2.44502	2.47699	2.47589	2.15901	2.1541
9.12611	9.29811	9.22011	9.20212	9.29612	9.33913	9.1971	9.06309	8.99408		9.15511	9.05109	8.88504	8.94701	9.16111	9.33413	9.40717	9.51517	9.21711	0.82187	1.46407	1.26697	1.08628	0.887912	0.831834	1.28086	1.03421	0.841177		0.822031	0.488621	0.132115	0.0505503	0.82118	0.486811	0.156997	0.0811815	1.29106	2.23199	2.24302	2.07401	1.94999	1.95699	1.96099	2.40101	2.445	2.49		2.15399	2.14698
9.19882	9.37185	9.28982	9.28183	9.37599	9.42287	9.26479	9.12373	9.04267		9.22786	9.10882	8.90946	8.95433	9.23086	9.4169	9.51365	9.62364	9.28586	0.808924	1.45525	1.25896	1.08776	0.889393	0.834666	1.26801	1.02465	0.838822		0.809678	0.482429	0.135655	0.0507753	0.807954	0.500088	0.160947	0.0881905	1.28337	2.22494	2.25314	2.08107	1.94308	1.9499	1.95286	2.40595	2.44506	2.49011		2.14594	2.13694
9.26939	9.44438	9.36039	9.35339	9.46127	9.49736	9.33242	9.18646	9.1005		9.30137	9.17939	8.94866	8.98276	9.30437	9.49434	9.56952	9.67853	9.35937	0.794662	1.44304	1.24709	1.07917	0.88362	0.842909	1.24681	1.00836	0.826119		0.797504	0.468579	0.138644	0.053804	0.791967	0.483592	0.133218	0.0616279	1.26929	2.22004	2.2649	2.08695	1.94994	1.94108	1.9411	2.40203	2.44996	2.49992		2.14104	2.13204
9.3381	9.51309	9.4221	9.4101	9.52309	9.57207	9.40709	9.2601	9.16111		9.37009	9.28414	9.01912	9.13812	9.3701	9.55809	9.58402	9.68901	9.42609	0.787065	1.43518	1.24269	1.07791	0.884093	0.82467	1.23406	0.997521	0.822355		0.793134	0.458356	0.150736	0.110336	0.781325	0.480095	0.1329	0.0564304	1.26171	2.214	2.27401	2.093	1.95	1.93	1.93198	2.405	2.449	2.503		2.131	2.12599
9.40877	9.57875	9.49269	9.48057	9.58538	9.62242	9.47668	9.33488	9.24408		9.43779	9.38924	9.10618	9.22415	9.4418	9.6243	9.59711	9.69297	9.4927	0.78333	1.43112	1.23675	1.07086	0.878822	0.817493	1.22174	0.984086	0.803995		0.789033	0.455521	0.161932	0.122167	0.778057	0.476781	0.132605	0.0494215	1.25914	2.21298	2.27901	2.09398	1.95307	1.92793	1.92098	2.40703	2.45097	2.50587		2.13196	2.1179
9.47626	9.64428	9.55334	9.53046	9.61864	9.65959	9.53635	9.41216	9.33896		9.50724	9.49782	9.20987	9.3249	9.51223	9.65071	9.60689	9.69003	9.55433	0.786001	1.43165	1.24493	1.06768	0.870244	0.810773	1.22193	0.986345	0.795631		0.792789	0.445964	0.152444	0.114049	0.779593	0.473377	0.126863	0.0460468	1.26553	2.21102	2.27999	2.09202	1.95894	1.92206	1.91902	2.40997	2.44803	2.49413		2.12804	2.1091
9.55009	9.7111	9.62009	9.58407	9.65203	9.68603	9.6021	9.50211	9.44818		9.57409	9.60516	9.33624	9.35331	9.58509	9.68504	9.61701	9.68999	9.6201	0.793854	1.44338	1.25238	1.06143	0.856272	0.804074	1.22996	0.996047	0.772785		0.799464	0.445309	0.13068	0.0574604	0.788424	0.468911	0.121501	0.0461493	1.27557	2.22101	2.27699	2.08599	1.96	1.92901	1.92201	2.404	2.449	2.49397		2.13601	2.09801
9.61273	9.7757	9.68165	9.63451	9.67141	9.70521	9.66878	9.57589	9.56726	9.57734	9.63673	9.71128	9.50089	9.56267	9.64575	9.71232	9.622	9.68599	9.68666	0.80992	1.45837	1.26508	1.06256	0.850849	0.793552	1.25761	1.00768	0.79616	0.734795	0.815246	0.451627	0.11749	0.0510213	0.80431	0.455884	0.11554	0.0456802	1.28883	2.23017	2.26787	2.07796	1.963	1.93407	1.92706	2.40196	2.44693	2.47489	2.46087	2.14518	2.10796
9.67646	9.83748	9.73852	9.67962	9.70769	9.72384	9.73742	9.65434	9.67807	9.69501	9.70046	9.82405	9.6666	9.70976	9.71145	9.74076	9.622	9.68501	9.74451	0.822256	1.47253	1.27389	1.0623	0.848966	0.790168	1.27503	1.03076	0.818105	0.76684	0.824562	0.47775	0.109577	0.0458634	0.819284	0.443028	0.112872	0.043062	1.30034	2.24488	2.2561	2.07403	1.963	1.93995	1.93196	2.39803	2.44105	2.46508	2.4491	2.16087	2.10403
9.74312	9.90212	9.80412	9.7431	9.74706	9.74806	9.80212	9.73314	9.80021	9.82824	9.76811	9.93415	9.84531	9.92635	9.77812	9.75811		9.69829	9.81012	0.837395	1.48041	1.28111	1.05967	0.84573	0.788373	1.29709	1.05037	0.843715	0.798358	0.839303	0.494949	0.116482	0.0376822	0.834357	0.425542		0.0171592	1.30893	2.23199	2.24698	2.06499	1.964	1.93899	1.931	2.39999	2.44199	2.45298	2.44096	2.15099	2.09201
9.81281	9.97079	9.87382	9.80068	9.78459	9.78351	9.87175	9.81693	9.92218	9.96832	9.8338	10.0241	10.0277	10.1298	9.85081	9.82376		9.86567	9.87881	0.840279	1.4837	1.28083	1.06056	0.845812	0.784097	1.30739	1.06853	0.875754	0.815052	0.840885	0.52257	0.123515	0.0510194	0.838414	0.519791		0.150006	1.3106	2.22899	2.23684	2.06191	1.96502	1.93398	1.93097	2.39297	2.43703	2.44392	2.41987	2.145	2.09711
9.88226	10.0383	9.94425	9.85937	9.83546	9.82753	9.93631	9.89714	10.0239	10.0818	9.90227	10.117	10.1695	10.2814	9.92026	9.8893		9.8373	9.94826	0.835907	1.48043	1.26896	1.04802	0.838261	0.774374	1.30874	1.07624	0.894183	0.842704	0.832737	0.460721	0.151412	0.0904979	0.837915	0.54224		0.164297	1.30535	2.22801	2.22315	2.05408	1.96698	1.93202	1.92803	2.39003	2.43997	2.43707	2.40912	2.145	2.1069
9.95212	10.1081	10.0131	9.92911	9.89812	9.88312	10.0091	9.97311	10.1131	10.1771	9.97312	10.1871	10.2871	10.4061	9.99112	9.95011	9.73707	9.87506	10.0181	0.824443	1.46781	1.25243	1.03685	0.829145	0.769377	1.29634	1.06933	0.899951	0.868111	0.820797	0.470151	0.142409	0.0925509	0.82727	0.540373	0.186788	0.179075	1.29383	2.22499	2.21598	2.04699	1.96101	1.92799	1.92499	2.38199	2.44199	2.43801	2.40101	2.141	2.11301
10.0258	10.1767	10.0857	9.99786	9.96784	9.95585	10.0717	10.0388	10.1898	10.2587	10.0439	10.2697	10.3644	10.4661	10.0658		9.77763	9.91263	10.0887	0.808545	1.45718	1.2399	1.021	0.814367	0.755383	1.296	1.06064	0.90043	0.880351	0.813174	0.476616	0.129873	0.0810563	0.803622		0.191708	0.182021	1.28082	2.21997	2.20393	2.03895	1.96394	1.92098	1.91699	2.3779	2.43598	2.44299	2.40409	2.1409	2.12006
10.0934	10.2405	10.1425	10.0714	10.0394	10.0284	10.1355	10.1044	10.2614	10.3225	10.1174	10.3275	10.3977	10.4749	10.1305		9.83155	9.96655	10.1505	0.794409	1.44476	1.22633	1.00107	0.793585	0.742756	1.27067	1.04374	0.89445	0.872744	0.79898	0.489997	0.118139	0.0670381	0.790054		0.195805	0.181247	1.26824	2.21702	2.19805	2.03503	1.95904	1.91902	1.91601	2.36907	2.43402	2.44201	2.41193	2.13207	2.12496
10.1591	10.3101	10.2111	10.1471	10.1241	10.1121	10.1941	10.1661	10.3161	10.3721	10.1841	10.3991	10.422	10.535	10.1901		9.90813	10.0421	10.2171	0.783837	1.43304	1.21538	0.991935	0.782313	0.728898	1.25942	1.02093	0.861447	0.844261	0.785823	0.465044	0.114027	0.0827274	0.782451		0.191413	0.174285	1.25979	2.219	2.194	2.032	1.95	1.91799	1.912	2.36299	2.42498	2.44601	2.42202	2.13399	2.12201
10.2196	10.3727	10.2786	10.2148	10.197	10.193	10.2526	10.2234	10.3482	10.4031	10.2457	10.4453	10.4291	10.5421	10.2506	10.2689	9.98649	10.1184	10.2777	0.782174	1.42721	1.2115	0.98343	0.772511	0.721671	1.25371	1.00891	0.836041	0.815669	0.781971	0.467378	0.112348	0.0811739	0.783048	0.489121	0.193189	0.171623	1.25706	2.21897	2.19307	2.03303	1.95002	1.91306	1.91097	2.35597	2.41501	2.44997	2.43308	2.12996	2.12598
10.2734	10.4304	10.3334	10.2872	10.2841	10.2811	10.3064	10.2547	10.3688	10.4149	10.3034	10.4727	10.4359	10.5499	10.3044	10.4312	10.1176	10.2407	10.3354	0.782546	1.43282	1.21861	0.992205	0.779623	0.725281	1.24768	1.00146	0.816867	0.787514	0.783771	0.460197	0.111252	0.0797652	0.782011	0.474339	0.211493	0.172728	1.26198	2.21603	2.19894	2.03597	1.95198	1.91795	1.90803	2.35303	2.41599	2.44703	2.43993	2.12604	2.12402
[truncated: 64 more columns]
