# Supplementary material for: Kinematic Validation of a Multi-Kinect v2 Instrumented 10-Meter Walkway for Quantitative Gait Assessments
Source: PLoS One. 2015 Oct 13;10(10):e0139913. doi: 10.1371/journal.pone.0139913 (PMC4603795; doi:10.1371/journal.pone.0139913)
Supplement: S1 Data — (ZIP) [file pone.0139913.s001.zip › S1_Data/pp21_trial6.xls]

## Sheet: Sheet1
Kinect(x) SpineBase	Kinect(x) Head	Kinect(x) ShoulderLeft	Kinect(x) ElbowLeft	Kinect(x) WristLeft	Kinect(x) HandLeft	Kinect(x) ShoulderRight	Kinect(x) ElbowRight	Kinect(x) WristRight	Kinect(x) HandRight	Kinect(x) HipLeft	Kinect(x) KneeLeft	Kinect(x) AnkleLeft	Kinect(x) FootLeft	Kinect(x) HipRight	Kinect(x) KneeRight	Kinect(x) AnkleRight	Kinect(x) FootRight	Kinect(x) SpineShoulder	Kinect(y) SpineBase	Kinect(y) Head	Kinect(y) ShoulderLeft	Kinect(y) ElbowLeft	Kinect(y) WristLeft	Kinect(y) HandLeft	Kinect(y) ShoulderRight	Kinect(y) ElbowRight	Kinect(y) WristRight	Kinect(y) HandRight	Kinect(y) HipLeft	Kinect(y) KneeLeft	Kinect(y) AnkleLeft	Kinect(y) FootLeft	Kinect(y) HipRight	Kinect(y) KneeRight	Kinect(y) AnkleRight	Kinect(y) FootRight	Kinect(y) SpineShoulder	Kinect(z) SpineBase	Kinect(z) Head	Kinect(z) ShoulderLeft	Kinect(z) ElbowLeft	Kinect(z) WristLeft	Kinect(z) HandLeft	Kinect(z) ShoulderRight	Kinect(z) ElbowRight	Kinect(z) WristRight	Kinect(z) HandRight	Kinect(z) HipLeft	Kinect(z) KneeLeft
0.0909693	0.289969	0.203939	0.14298	0.15901	0.159031	0.226939	0.165969	0.162	0.167031	0.122928	0.0839693	0.0190102	0.089	0.134	0.0819795	0.0179693	0.0799795	0.214969	0.832733	1.44902	1.27246	1.03772	0.842524	0.789141	1.29929	1.0727	0.87506	0.813779	0.82855	0.50912	0.13139	0.0485648	0.836179	0.497712	0.149488	0.0674414	1.2923	2.18701	2.13704	2.00902	1.96604	1.96004	1.97099	2.30102	2.36001	2.395	2.37899	2.11899	2.10701
0.0940001	0.297	0.215	0.153	0.168	0.165	0.237	0.174	0.172	0.174	0.126	0.088	0.017	0.089	0.137	0.0890001	0.018	0.081	0.223	0.8324	1.44961	1.27034	1.04427	0.85216	0.7956	1.29717	1.07264	0.84573	0.80765	0.82788	0.50529	0.13256	0.04799	0.83621	0.49828	0.14918	0.06868	1.29246	2.186	2.138	2.009	1.962	1.957	1.969	2.298	2.361	2.392	2.377	2.118	2.109
0.101839	0.304839	0.2199	0.161819	0.16702	0.177739	0.242879	0.17694	0.17592	0.183799	0.12894	0.088	0.0140603	0.089	0.147779	0.102719	0.0219196	0.081	0.2279	0.830342	1.44272	1.26835	1.04777	0.840685	0.78585	1.29696	1.07337	0.842389	0.806611	0.82595	0.502693	0.133795	0.047745	0.834348	0.496193	0.151836	0.0701989	1.28871	2.18698	2.13212	2.00312	1.95906	1.95406	1.96508	2.29604	2.36002	2.39396	2.377	2.11702	2.109
0.110872	0.314858	0.228872	0.164957	0.169957	0.178	0.248915	0.182915	0.180929	0.188929	0.139843	0.0939146	0.0130142	0.0880142	0.153915	0.125673	0.022	0.081	0.237858	0.830408	1.44366	1.2651	1.04974	0.838439	0.783294	1.29636	1.07373	0.83958	0.805131	0.826482	0.502384	0.134047	0.046912	0.834004	0.489013	0.151486	0.0701117	1.28751	2.18404	2.12904	2.00004	1.95801	1.95301	1.965	2.29403	2.35803	2.38907	2.37996	2.117	2.10703
0.118009	0.326017	0.237013	0.17502	0.178016	0.189006	0.262014	0.190011	0.187007	0.193014	0.143013	0.0940069	0.013	0.084003	0.16301	0.15105	0.0330159	0.0810129	0.248017	0.827566	1.43745	1.26303	1.03864	0.832022	0.780067	1.29386	1.07341	0.860998	0.811359	0.823667	0.501708	0.13378	0.0471098	0.831266	0.48726	0.145284	0.0691019	1.28455	2.182	2.129	2.001	1.95501	1.954	1.965	2.29	2.356	2.394	2.38201	2.116	2.107
0.126785	0.342593	0.249689	0.194522	0.193617	0.194856	0.275665	0.200737	0.193833	0.206665	0.155689	0.100833	0.013	0.0869282	0.172761	0.199804	0.0486173	0.093689	0.264593	0.823978	1.43401	1.25991	1.02498	0.843762	0.786785	1.28892	1.0701	0.868564	0.810599	0.820664	0.499904	0.13376	0.0468757	0.82718	0.477714	0.139063	0.0611159	1.27984	2.17907	2.12705	2.001	1.96281	1.94912	1.96305	2.28902	2.35893	2.39498	2.39078	2.1121	2.10505
0.13788	0.398391	0.26088	0.195	0.201913	0.202913	0.279956	0.204956	0.196967	0.206011	0.165891	0.106935	0.013	0.087	0.179924	0.229685	0.0776845	0.111804	0.336217	0.819676	1.46395	1.25748	1.02405	0.834119	0.784546	1.28455	1.06708	0.872548	0.806673	0.815803	0.502728	0.134146	0.0467711	0.82344	0.492999	0.135517	0.0561821	1.31112	2.179	2.12601	2.001	1.963	1.95296	1.96696	2.29098	2.35801	2.39401	2.39792	2.112	2.10302
0.144994	0.419983	0.282982	0.213985	0.207995	0.216989	0.303981	0.214992	0.198998	0.214993	0.172994	0.109998	0.0159976	0.0860008	0.187994	0.269968	0.107976	0.170952	0.343994	0.817532	1.45667	1.25272	1.02083	0.828564	0.774868	1.27928	1.0678	0.874149	0.809987	0.813752	0.501691	0.13471	0.0505769	0.821252	0.496787	0.130984	0.0397832	1.30947	2.18	2.126	2.004	1.967	1.951	1.966	2.287	2.358	2.40099	2.40599	2.11	2.102
0.168516	0.458214	0.307496	0.238496	0.250133	0.245415	0.321637	0.234597	0.209778	0.220879	0.199456	0.127637	0.0189395	0.0928588	0.207597	0.313113	0.170709	0.234689	0.379274	0.811161	1.44449	1.2413	1.00941	0.801213	0.742849	1.27767	1.06677	0.896912	0.818554	0.805931	0.503748	0.139325	0.0504232	0.816302	0.499739	0.140386	0.0567407	1.29999	2.17608	2.12698	2.00302	1.96896	1.96178	1.97776	2.28798	2.36192	2.4108	2.4109	2.10804	2.10298
0.172949	0.466899	0.318861	0.247886	0.256924	0.261798	0.330886	0.241912	0.202101	0.211126	0.203949	0.130962	0.019	0.0920126	0.216886	0.33276	0.240128	0.295242	0.383949	0.808769	1.44277	1.23736	1.00524	0.818195	0.747147	1.27539	1.06663	0.901616	0.821356	0.803588	0.506762	0.138808	0.0521874	0.814018	0.50603	0.145487	0.0630241	1.29851	2.17797	2.12799	2.00596	1.97295	1.96003	1.97208	2.28504	2.36299	2.41692	2.42482	2.10997	2.10201
0.194996	0.498994	0.348994	0.274995	0.283995	0.291994	0.362994	0.254998	0.221996	0.216999	0.226996	0.158995	0.0160006	0.0890006	0.235996	0.378991	0.315986	0.388982	0.414994	0.803251	1.42924	1.22479	0.994212	0.802203	0.735102	1.26213	1.06015	0.826814	0.809322	0.797711	0.511789	0.122933	0.0543096	0.809001	0.512229	0.127303	0.052632	1.28816	2.182	2.139	2.01	1.971	1.965	1.98	2.298	2.37	2.425	2.43	2.113	2.1
0.222376	0.509755	0.376376	0.312153	0.321153	0.333063	0.383532	0.273576	0.238621	0.231665	0.256331	0.176599	0.0150223	0.089	0.265331	0.415175	0.398127	0.491658	0.433576	0.795868	1.42721	1.21812	0.987395	0.79696	0.723896	1.2578	1.0569	0.854723	0.804471	0.790778	0.509962	0.127261	0.0547304	0.801198	0.510333	0.147529	0.0698473	1.28394	2.18982	2.14193	2.00902	1.97002	1.9738	1.97707	2.298	2.37391	2.43282	2.43196	2.11984	2.10098
0.250706	0.570359	0.423506	0.342685	0.374443	0.387433	0.424569	0.301706	0.242958	0.240905	0.281737	0.187884	0.0229159	0.089	0.288758	0.464485	0.479159	0.585033	0.490401	0.791208	1.41667	1.21426	0.987873	0.787667	0.723729	1.25113	1.05839	0.855776	0.808031	0.784723	0.510929	0.131011	0.0521178	0.797903	0.523767	0.160309	0.0819853	1.2746	2.19891	2.15387	2.02087	1.97396	1.974	1.97007	2.30295	2.37202	2.43498	2.43893	2.12495	2.10397
0.281057	0.595071	0.452065	0.388065	0.417082	0.44009	0.439086	0.328052	0.27001	0.26601	0.311048	0.213948	0.0300063	0.097	0.320069	0.497092	0.55009	0.660084	0.510076	0.784621	1.41118	1.21133	0.98002	0.784129	0.715863	1.23933	1.04119	0.861083	0.808286	0.781351	0.50939	0.138309	0.0499502	0.787962	0.518378	0.153984	0.082553	1.2698	2.20301	2.16403	2.02301	1.96999	1.964	1.96701	2.31202	2.383	2.44001	2.44903	2.12601	2.10702
0.307399	0.628243	0.48231	0.41831	0.455131	0.482042	0.479087	0.352443	0.274889	0.270889	0.333488	0.189557	0.0329332	0.097	0.352265	0.54002	0.592042	0.699109	0.545198	0.780426	1.40302	1.20079	0.984615	0.783514	0.712751	1.24049	1.05146	0.857766	0.797037	0.777107	0.448881	0.142367	0.0500478	0.784176	0.475636	0.169779	0.0932459	1.26066	2.20789	2.17964	2.02984	1.96707	1.96498	1.97091	2.31982	2.38496	2.44587	2.46464	2.13284	2.11482
0.348479	0.627025	0.536314	0.469353	0.513264	0.542238	0.524429	0.396441	0.320416	0.309505	0.380403	0.208746	0.0408984	0.097	0.387556	0.587403	0.615708	0.713822	0.543038	0.769006	1.37538	1.19651	0.98084	0.793106	0.720628	1.21815	1.03301	0.886519	0.848732	0.763859	0.448912	0.143388	0.0492009	0.774681	0.491227	0.166625	0.0826691	1.22436	2.20504	2.19185	2.04382	1.96404	1.96006	1.96211	2.32889	2.39882	2.46575	2.46303	2.13497	2.11204
0.385015	0.670025	0.586013	0.526014	0.560013	0.590014	0.567013	0.430014	0.345013	0.333012	0.414015	0.248028	0.0450142	0.100003	0.425014	0.623006	0.632003	0.736001	0.583027	0.76588	1.36807	1.20461	1.00094	0.796301	0.727348	1.20866	1.02839	0.809131	0.771301	0.759681	0.450972	0.142917	0.0492928	0.77289	0.496399	0.167619	0.0855586	1.21328	2.204	2.216	2.063	1.964	1.96	1.957	2.34701	2.412	2.472	2.479	2.128	2.113
0.440765	0.762942	0.634917	0.576874	0.607939	0.641852	0.612982	0.48283	0.390982	0.378004	0.469765	0.348769	0.0968519	0.11174	0.475874	0.64648	0.642762	0.740892	0.681812	0.767357	1.40424	1.20659	1.01896	0.837918	0.755174	1.21637	1.02649	0.812897	0.773188	0.763544	0.496619	0.167926	0.0596115	0.771892	0.492751	0.165243	0.0804824	1.25536	2.20596	2.23361	2.07474	1.97085	1.95119	1.94722	2.3695	2.4257	2.48472	2.48878	2.13094	2.11202
0.491424	0.776862	0.686413	0.616551	0.642608	0.679574	0.678251	0.54924	0.452298	0.432378	0.521413	0.420194	0.161263	0.272134	0.530378	0.674678	0.654862	0.737046	0.683012	0.770632	1.38412	1.2146	1.03449	0.850158	0.771072	1.22101	1.0305	0.816815	0.767803	0.768513	0.498767	0.174955	0.122856	0.773422	0.487975	0.15663	0.0779779	1.23541	2.20798	2.24784	2.08983	1.97298	1.94705	1.94206	2.37395	2.43292	2.48599	2.489	2.13495	2.1031
0.535935	0.856882	0.725942	0.65095	0.665966	0.701967	0.719939	0.592936	0.517904	0.49391	0.562939	0.455948	0.174981	0.286981	0.577931	0.70196	0.66199	0.736001	0.769871	0.787795	1.40902	1.22752	1.04275	0.853156	0.788914	1.21767	1.02199	0.850141	0.768758	0.793643	0.458699	0.15501	0.100095	0.783026	0.478843	0.155212	0.0785391	1.26699	2.21399	2.26697	2.10198	1.97899	1.94301	1.93401	2.39497	2.44398	2.48201	2.49399	2.14299	2.102
0.588948	0.872688	0.78189	0.690221	0.716007	0.73926	0.773929	0.653792	0.577812	0.576364	0.621831	0.547189	0.270111	0.382111	0.623104	0.716708	0.664942	0.759533	0.777844	0.798567	1.39643	1.23888	1.05863	0.852464	0.786518	1.22337	1.02251	0.799585	0.74863	0.806103	0.469916	0.166021	0.114748	0.791002	0.472359	0.153612	0.0654206	1.25194	2.21792	2.2719	2.11475	1.98292	1.93712	1.93302	2.39794	2.44792	2.49377	2.49106	2.14398	2.1069
0.627571	0.941221	0.822548	0.717695	0.719966	0.742966	0.81356	0.710368	0.662052	0.661052	0.654639	0.641939	0.362961	0.473973	0.670469	0.731831	0.668955	0.750113	0.867973	0.804079	1.42504	1.24633	1.06784	0.853192	0.794686	1.24181	1.02697	0.791619	0.745412	0.809158	0.469468	0.164391	0.109187	0.799693	0.469689	0.147766	0.0608987	1.28045	2.22591	2.28782	2.11895	1.98893	1.93601	1.93201	2.42766	2.45789	2.49103	2.48803	2.15488	2.11491
0.682036	1.00804	0.876035	0.762024	0.738009	0.749009	0.865047	0.76505	0.74906	0.753072	0.709038	0.727071	0.471109	0.508118	0.724033	0.752009	0.677005	0.749998	0.924034	0.807208	1.43247	1.25216	1.07357	0.870401	0.806467	1.24424	1.02485	0.830025	0.75437	0.813657	0.463152	0.146761	0.0689131	0.800799	0.463179	0.140803	0.0606457	1.28716	2.23001	2.295	2.119	1.99501	1.937	1.93	2.43199	2.461	2.49399	2.486	2.15801	2.11501
0.726933	1.05196	0.918979	0.792281	0.748745	0.759745	0.923608	0.827515	0.824214	0.842866	0.756863	0.815889	0.606775	0.65452	0.765026	0.762745	0.682861	0.748046	0.966002	0.816851	1.43767	1.25767	1.08739	0.895982	0.827227	1.25904	1.04028	0.83592	0.767224	0.822109	0.46568	0.135791	0.0602753	0.811379	0.461568	0.132517	0.0552776	1.29342	2.23879	2.29402	2.12291	2.00281	1.93993	1.93	2.42321	2.461	2.48326	2.48405	2.16679	2.12379
0.785336	1.11034	0.97437	0.845393	0.759874	0.769886	0.980359	0.892267	0.913981	0.942867	0.817313	0.908947	0.756306	0.796397	0.823336	0.794634	0.687943	0.757886	1.02335	0.818237	1.43632	1.25736	1.08751	0.897826	0.826939	1.26608	1.04772	0.859499	0.784177	0.822102	0.479165	0.133088	0.0460424	0.81418	0.455955	0.126932	0.0537067	1.29377	2.24493	2.29894	2.12201	2.003	1.94	1.93	2.42201	2.47187	2.48201	2.47609	2.16799	2.14179
0.833918	1.15393	1.02192	0.876947	0.783959	0.77599	1.03191	0.947906	0.999855	1.03484	0.855935	1.00084	0.912735	1.02361	0.875911	0.814966	0.724937	0.82788	1.07092	0.815734	1.43612	1.25482	1.09537	0.899906	0.835915	1.25749	1.03767	0.862795	0.791957	0.820872	0.509339	0.142963	0.0890062	0.810446	0.453903	0.118095	0.0374678	1.29117	2.24999	2.29201	2.12999	2.01398	1.939	1.928	2.42599	2.47799	2.483	2.46402	2.17698	2.13002
0.888823	1.20784	1.07095	0.925949	0.82218	0.810264	1.07605	0.996949	1.07147	1.11625	0.914739	1.07834	1.05495	1.13952	0.929844	0.875696		0.855411	1.12484	0.815456	1.43641	1.24865	1.08574	0.908584	0.844682	1.26527	1.04448	0.863025	0.801505	0.82135	0.526708	0.167777	0.0752079	0.809432	0.519266		0.107809	1.29052	2.25	2.29102	2.12706	2.01498	1.93998	1.92702	2.43285	2.47996	2.47908	2.45813	2.17798	2.13098
0.948181	1.26028	1.13018	0.98025	0.853569	0.838611	1.13518	1.0621	1.15978	1.21069	0.970236	1.151	1.19704	1.30668	0.992139	0.905597			1.17826	0.806565	1.43044	1.23855	1.07647	0.907222	0.842819	1.25559	1.03843	0.867773	0.794866	0.811538	0.519487	0.154544	0.0819015	0.801639	0.52637			1.28402	2.24803	2.27818	2.12503	2.01894	1.93704	1.92503	2.43103	2.48197	2.47111	2.44715	2.17406	2.13593
1.0081	1.31704	1.18208	1.03509	0.916075	0.881082	1.1971	1.1221	1.2171	1.2901	1.0301	1.2311	1.29506	1.40109	1.0491	0.956052			1.23703	0.802161	1.42947	1.23256	1.06652	0.906083	0.839265	1.24975	1.03486	0.877251	0.804432	0.806347	0.451234	0.1514	0.0923186	0.798115	0.525022			1.2803	2.257	2.26999	2.11999	2.02199	1.945	1.92501	2.42398	2.48001	2.47	2.439	2.183	2.15202
1.06958	1.34144	1.23381	1.09463	0.963896	0.933783	1.25858	1.18554	1.28151	1.35158	1.09354	1.29649	1.33508	1.45769	1.11449	0.989234			1.25362	0.796159	1.40376	1.22714	1.05417	0.889063	0.823025	1.24209	1.027	0.871258	0.805574	0.797924	0.466507	0.158095	0.0978229	0.79466	0.50684			1.24921	2.25602	2.26218	2.11316	2.01614	1.94305	1.92891	2.41423	2.48391	2.46902	2.439	2.18202	2.16471
1.14331	1.39747	1.29444	1.1594	1.03731	1.01227	1.32439	1.24842	1.34343	1.39857	1.1683	1.34258	1.37562	1.48277	1.18732	1.08113			1.31641	0.795941	1.40481	1.22435	1.04055	0.871473	0.807197	1.25006	1.03631	0.879966	0.808146	0.794144	0.482303	0.115873	0.0403872	0.798007	0.505845			1.2467	2.26392	2.2511	2.10408	2.01897	1.94399	1.93098	2.41004	2.48004	2.47296	2.44792	2.18596	2.16401
1.2109	1.45492	1.34792	1.22291	1.12388	1.09987	1.38491	1.30991	1.38294	1.43595	1.23391	1.38694	1.37999	1.483	1.2559	1.18785		1.01989	1.37492	0.799605	1.41134	1.23311	1.03875	0.857031	0.79348	1.25497	1.03967	0.872361	0.805454	0.800621	0.487243	0.118456	0.0414976	0.798799	0.495525		0.151297	1.25272	2.25601	2.24301	2.09801	2.02	1.95798	1.94099	2.40101	2.47401	2.474	2.45399	2.18201	2.17099
1.26877	1.50494	1.40283	1.28371	1.21114	1.19889	1.44277	1.36385	1.44664	1.48202	1.28785	1.42127	1.38392	1.48006	1.31377	1.29962		1.12966	1.42592	0.805828	1.41948	1.23804	1.03585	0.842626	0.773299	1.25928	1.04032	0.86013	0.796834	0.805829	0.467579	0.116502	0.041549	0.805899	0.510373		0.166164	1.26004	2.26383	2.24006	2.09702	2.02783	1.96387	1.94981	2.39904	2.46323	2.47694	2.4589	2.18885	2.17981
1.33015	1.56122	1.45922	1.356	1.30471	1.30553	1.50021	1.41726	1.46279	1.50272	1.35211	1.44271	1.38794	1.48	1.37022	1.38878		1.24146	1.48124	0.814125	1.43844	1.25013	1.03687	0.831167	0.767111	1.27354	1.05528	0.864051	0.798247	0.814963	0.478234	0.118067	0.0412147	0.81317	0.467124		0.134649	1.27445	2.25907	2.24	2.09601	2.02504	1.96893	1.96085	2.40097	2.463	2.47996	2.4659	2.1821	2.18
1.39406	1.61605	1.52405	1.43207	1.4201	1.43311	1.55205	1.47604	1.50302	1.53103	1.42005	1.47902	1.391	1.477	1.43406	1.46109	1.25811	1.38602	1.54005	0.821847	1.45276	1.25887	1.04095	0.842828	0.771548	1.28644	1.06318	0.87198	0.806055	0.820737	0.478467	0.118185	0.04059	0.822646	0.463508	0.101239	0.0674603	1.28693	2.259	2.24601	2.10001	2.029	1.97702	1.97302	2.40501	2.458	2.484	2.474	2.184	2.214
1.4526	1.66679	1.5787	1.50232	1.52646	1.54532	1.60181	1.5219	1.52449	1.55932	1.47567	1.49951	1.39002	1.47505	1.49553	1.54988	1.36739	1.40944	1.59079	0.828765	1.46595	1.26982	1.06055	0.840906	0.77949	1.29759	1.07481	0.872048	0.801323	0.828094	0.45417	0.112877	0.0406095	0.828969	0.48233	0.110538	0.0366361	1.29823	2.26095	2.25381	2.10977	2.02607	1.99653	1.99058	2.41184	2.46288	2.48693	2.47888	2.18693	2.214
1.51726	1.72335	1.64326	1.58307	1.62191	1.66661	1.65538	1.56847	1.58332	1.59657	1.54322	1.52372	1.3989	1.475	1.55729	1.65183	1.51431	1.56814	1.6513	0.835957	1.47541	1.27408	1.0703	0.873358	0.80864	1.30562	1.08276	0.86868	0.797326	0.835149	0.482669	0.116921	0.0409164	0.836118	0.488355	0.128304	0.0499649	1.30546	2.26397	2.26388	2.11297	2.02501	2.01578	2.00484	2.42287	2.46201	2.49491	2.48394	2.18898	2.17249
1.58291	1.78891	1.70891	1.65989	1.73484	1.79082	1.70992	1.62292	1.62694	1.63894	1.60591	1.53898	1.402	1.474	1.62291	1.74586	1.69274	1.76272	1.71191	0.832825	1.48043	1.2748	1.07292	0.886761	0.825845	1.29741	1.07502	0.857496	0.791498	0.831346	0.485247	0.121713	0.0417987	0.833714	0.496328	0.140183	0.0568203	1.30828	2.27099	2.26899	2.11999	2.03099	2.017	2.01998	2.426	2.46799	2.498	2.49099	2.19699	2.174
1.64369	1.84088	1.77458	1.73243	1.83093	1.89378	1.75894	1.66901	1.65147	1.6713	1.66963	1.56641	1.40689	1.474	1.67879	1.83116	1.85157	1.94702	1.77171	0.827427	1.47718	1.27082	1.07541	0.902833	0.849235	1.29475	1.07278	0.851548	0.782631	0.825007	0.493159	0.12543	0.0439828	0.829374	0.500588	0.153845	0.0692907	1.30173	2.27883	2.27977	2.12392	2.03198	2.01994	2.02685	2.43481	2.46996	2.49996	2.49687	2.20385	2.17498
1.70219	1.90117	1.8401	1.82373	1.92471	1.98869	1.81719	1.72423	1.70229	1.70947	1.73214	1.61039	1.41982	1.47696	1.73818	1.90696	1.99305	2.10779	1.83414	0.821719	1.4748	1.26932	1.07641	0.923484	0.870162	1.28907	1.06706	0.842407	0.776168	0.820413	0.504877	0.138418	0.0455091	0.822693	0.498757	0.159593	0.117523	1.29672	2.27407	2.29183	2.12794	2.02608	2.01408	2.03489	2.44092	2.4769	2.51479	2.50587	2.20104	2.17106
1.7709	1.9699	1.9079	1.90188	2.01087	2.07787	1.8819	1.78791	1.75492	1.75693	1.8009	1.66891	1.45095	1.48698	1.8069	1.99088	2.08686	2.19487	1.9039	0.812134	1.47373	1.26467	1.08082	0.931159	0.886466	1.27151	1.04996	0.836698	0.764617	0.814559	0.495924	0.1454	0.0490647	0.809629	0.479289	0.161028	0.0900623	1.29216	2.26801	2.30398	2.13399	2.01502	2.015	2.035	2.45098	2.48499	2.51999	2.51598	2.19601	2.16601
1.83839	2.03153	1.9666	1.96548	2.07155	2.14344	1.9533	1.85051	1.80774	1.80779	1.86741	1.73737	1.48616	1.49872	1.87537	2.04862	2.11142	2.21649	1.96944	0.802959	1.47239	1.26236	1.09816	0.947979	0.89568	1.25346	1.03821	0.829756	0.759219	0.806072	0.481895	0.154767	0.0541096	0.800009	0.472365	0.150726	0.0790813	1.28828	2.26702	2.32158	2.14474	2.02184	2.01207	2.02719	2.45198	2.48891	2.52391	2.52381	2.19112	2.16795
1.91116	2.09724	2.03422	2.0174	2.13625	2.20331	2.02912	1.92316	1.87522	1.87719	1.93917	1.83585	1.56013	1.67491	1.94816	2.11325	2.14857	2.24961	2.03524	0.794893	1.4697	1.25931	1.08293	0.942045	0.889753	1.23665	1.02005	0.825587	0.760819	0.800365	0.479445	0.173431	0.130832	0.789808	0.469443	0.132819	0.0585799	1.28439	2.27095	2.33584	2.15488	2.03584	2.00508	2.01514	2.46188	2.49295	2.52598	2.52202	2.19298	2.16009
1.97808	2.15807	2.09007	2.05706	2.16204	2.23703	2.08607	1.99309	1.9561	1.9521	2.00208	1.92912	1.63312	1.75112	2.01708	2.16404	2.15201	2.254	2.09607	0.796078	1.47355	1.26282	1.08785	0.941029	0.879622	1.23493	1.01033	0.820911	0.768184	0.802319	0.464193	0.175709	0.134559	0.790197	0.472746	0.132627	0.0562973	1.2881	2.278	2.34801	2.16101	2.04501	2.00699	1.99998	2.472	2.499	2.52399	2.52199	2.2	2.162
2.04464	2.22268	2.15076	2.10796	2.2012	2.26248	2.14578	2.06846	2.04322	2.0402	2.06864	2.03191	1.73787	1.85685	2.08364	2.19634	2.15886	2.25694	2.1597	0.803411	1.47738	1.27093	1.09882	0.930994	0.863587	1.24446	1.01298	0.812942	0.745728	0.810582	0.466758	0.174524	0.133992	0.796404	0.468947	0.130023	0.0539577	1.29469	2.27996	2.35388	2.1659	2.05186	2.00112	1.9853	2.47592	2.49802	2.51616	2.5171	2.20294	2.162
2.10624	2.29017	2.21027	2.15838	2.21583	2.27485	2.20823	2.13617	2.12598	2.13187	2.13419	2.1298	1.87234	1.90344	2.14722	2.2207	2.1669	2.257	2.22025	0.813001	1.49085	1.28148	1.08602	0.917349	0.848012	1.25462	1.02186	0.821323	0.746969	0.81952	0.464845	0.142226	0.0669628	0.806366	0.449632	0.128064	0.0528138	1.30857	2.28395	2.35301	2.16402	2.04607	2.00001	1.97809	2.47402	2.49701	2.52094	2.51601	2.20596	2.15805
2.16999	2.34699	2.26699	2.18899	2.236	2.275	2.27499	2.20099	2.21398	2.22898	2.19099	2.23598	2.03397	2.08696	2.21199	2.239	2.17	2.257	2.27999	0.825298	1.50302	1.29473	1.09021	0.911681	0.837042	1.26915	1.03664	0.838007	0.763817	0.831548	0.46669	0.121744	0.0500732	0.818548	0.446231	0.12877	0.0523401	1.31981	2.292	2.353	2.163	2.051	1.997	1.978	2.47	2.501	2.517	2.509	2.216	2.166
2.23161	2.41056	2.33056	2.25061	2.2536	2.27598	2.34052	2.27336	2.30983	2.33755	2.25163	2.33575	2.19829	2.26009	2.27556	2.27909	2.17587	2.26091	2.34454	0.837494	1.51604	1.30149	1.09207	0.904932	0.834507	1.28663	1.05153	0.867152	0.789989	0.842972	0.488351	0.119706	0.045112	0.831126	0.454972	0.121221	0.0485946	1.33173	2.292	2.34909	2.15909	2.051	1.99896	1.98093	2.47196	2.501	2.50624	2.49727	2.21307	2.18458
2.29834	2.46942	2.39041	2.29655	2.27083	2.28293	2.41328	2.34529	2.40209	2.44692	2.31438	2.44591	2.37821	2.46694	2.34036	2.29188	2.22748	2.3501	2.40738	0.842334	1.52302	1.30309	1.09611	0.894851	0.830876	1.29136	1.05912	0.884847	0.80835	0.846764	0.502561	0.11569	0.0349024	0.836835	0.432718	0.0772246	0.0438572	1.33616	2.28804	2.34207	2.15801	2.05694	1.99702	1.98199	2.46606	2.50199	2.50501	2.48314	2.21003	2.15728
2.359	2.53	2.454	2.349	2.3	2.301	2.48	2.42699	2.49799	2.54899	2.379	2.53799	2.55299	2.65099	2.406	2.309			2.467	0.84381	1.52594	1.29889	1.09367	0.887521	0.82695	1.29136	1.07005	0.897349	0.828939	0.84436	0.458293	0.125399	0.0550486	0.8421	0.450499			1.33698	2.29	2.333	2.155	2.058	1.998	1.983	2.461	2.504	2.501	2.478	2.21	2.17
2.42173	2.5947	2.50889	2.40585	2.33333	2.32943	2.54568	2.4966	2.58818	2.648	2.43585	2.6125	2.67847	2.77647	2.46677	2.38252			2.52973	0.835174	1.52244	1.29039	1.08412	0.878159	0.82347	1.28588	1.0671	0.908868	0.839399	0.845585	0.465367	0.164394	0.0882602	0.823868	0.521037			1.33043	2.28314	2.32516	2.15108	2.05996	1.99702	1.98496	2.45414	2.51086	2.4961	2.45938	2.2051	2.17588
2.49113	2.66018	2.57221	2.45933	2.39522	2.37443	2.61217	2.57304	2.67689	2.74874	2.50513	2.69299	2.8064	2.90835	2.53909		2.26245		2.60012	0.823763	1.51491	1.27836	1.07222	0.882749	0.813832	1.28154	1.0633	0.912339	0.843579	0.832043	0.47022	0.149964	0.112697	0.814969		0.153037		1.32127	2.28596	2.31118	2.14113	2.06099	2.00095	1.98401	2.45301	2.511	2.4881	2.44715	2.20796	2.17797
2.556	2.727	2.634	2.52	2.452	2.432	2.678	2.644	2.76899	2.82	2.57	2.761	2.833	2.959	2.605		2.297	2.41199	2.665	0.81807	1.50948	1.26887	1.05873	0.871441	0.80673	1.2796	1.06234	0.90626	0.855319	0.8258	0.47282	0.14485	0.103551	0.81		0.183468	0.144764	1.31498	2.289	2.3	2.135	2.063	2.001	1.986	2.45	2.513	2.472	2.449	2.211	2.191
2.62837	2.78763	2.69561	2.58454	2.51361	2.49752	2.73863	2.70756	2.82865	2.87965	2.63845	2.83239	2.87798	2.98247	2.67639		2.32732	2.32203	2.73052	0.81499	1.50471	1.26005	1.04801	0.85506	0.791074	1.28452	1.05975	0.904402	0.859975	0.82047	0.458816	0.111748	0.0683943	0.809276		0.211507	0.112264	1.30842	2.29291	2.29022	2.12815	2.06202	2.001	1.986	2.44707	2.50909	2.47689	2.45389	2.21296	2.2086
2.70029	2.85137	2.76828	2.66025	2.59915	2.58117	2.8093	2.76741	2.86465	2.93149	2.71227	2.89241	2.89682	2.98696	2.7473		2.37255	2.36455	2.79635	0.814593	1.50548	1.25756	1.03934	0.844612	0.777385	1.29376	1.06098	0.904499	0.852695	0.818222	0.47336	0.108456	0.0508294	0.810745		0.224753	0.123776	1.30815	2.29498	2.2801	2.12503	2.05903	2.00496	1.99392	2.43809	2.50801	2.4968	2.46093	2.21102	2.20801
2.768	2.916	2.83	2.734	2.689	2.671	2.87	2.828	2.913	2.969	2.78	2.936	2.905	2.987	2.812		2.451		2.857	0.81583	1.50842	1.25735	1.0336	0.84131	0.77004	1.29822	1.0672	0.9053	0.84428	0.81747	0.48616	0.10672	0.04744	0.81392		0.19983		1.31039	2.297	2.274	2.119	2.056	2.008	1.996	2.433	2.502	2.506	2.477	2.213	2.204
2.79414	2.92412	2.85062	2.78052	2.76535	2.76481	2.88008	2.8485	2.91032	2.97073	2.81016	2.9324	2.91393	2.99298	2.83614	2.82968	2.52844		2.87107	0.824876	1.49987	1.25066	1.01217	0.821746	0.749549	1.29667	1.07518	0.891412	0.82537	0.820559	0.480652	0.119057	0.0509557	0.82867	0.479268	0.179018		1.29897	2.28294	2.23156	2.09754	2.0365	1.9945	1.98751	2.40798	2.48101	2.49399	2.47098	2.20445	2.20404
2.85231	2.98527	2.91227	2.85363	2.86185	2.87074	2.93089	2.87764	2.9347	2.98631	2.87029	2.95869	2.91795	2.99003	2.8948	2.90514	2.64679	2.71719	2.92486	0.823708	1.50761	1.26263	1.02925	0.827766	0.75856	1.30121	1.07623	0.890751	0.820381	0.819665	0.46492	0.119436	0.0499864	0.827217	0.473486	0.16096	0.0989606	1.30726	2.2741	2.23595	2.10294	2.03353	2.0029	1.99837	2.40899	2.48051	2.49993	2.48484	2.19659	2.2282
2.89607	3.04404	2.95658	2.91208	2.94809	2.9691	2.99005	2.91956	2.96655	2.99953	2.91007	2.97255	2.91551	3.01597	2.94356	3.00608	2.83059	2.86409	2.97307	0.83004	1.51808	1.27275	1.05425	0.851554	0.776877	1.3088	1.07386	0.876171	0.811817	0.823051	0.46296	0.117531	0.0648049	0.836288	0.47503	0.099234	0.0203256	1.31944	2.281	2.2405	2.10599	2.04049	2.0185	2.02199	2.4125	2.486	2.509	2.4965	2.20299	2.23098
2.99292	3.10722	3.06337	3.02475	3.08405	3.11602	3.07246	3.00544	3.02911	3.04175	3.0119	3.03125	2.92395	2.98506	3.03297	3.12725	2.9607	3.00487	3.06844	0.830716	1.5182	1.27413	1.06123	0.865537	0.804683	1.30661	1.07284	0.85274	0.816047	0.82388	0.462255	0.113223	0.0426885	0.836756	0.500304	0.126967	0.0462711	1.32039	2.28483	2.24792	2.10444	2.02604	2.02195	2.02295	2.40752	2.4805	2.51438	2.50145	2.20534	2.20321
3.03213	3.16248	3.10857	3.07551	3.14938	3.19673	3.12302	3.04215	3.03792	3.05438	3.05112	3.04981	2.92598	2.99491	3.06965	3.19783	3.11505	3.26089	3.10861	0.827806	1.5173	1.27876	1.07161	0.888823	0.828972	1.30444	1.07834	0.8652	0.817492	0.823046	0.485498	0.114607	0.0457662	0.831786	0.511071	0.131419	0.091787	1.32457	2.28451	2.26088	2.10698	2.02303	2.03191	2.04579	2.41047	2.47852	2.51499	2.51636	2.20501	2.19508
3.02606	3.22552	3.22798	3.19998	3.28998	3.28748	3.18503	3.0965	3.07552	3.05105	3.09453	3.10599	2.934	3.003	3.08203	3.27454		3.36417	3.17102	0.833408	1.51688	1.27444	1.07745	0.916526	0.855897	1.29713	1.06787	0.863072	0.790318	0.819524	0.497288	0.121718	0.0532018	0.83635	0.505918		0.0568043	1.32587	2.27006	2.26901	2.134	2.034	2.05	2.07205	2.40949	2.487	2.53051	2.50701	2.20303	2.212
3.18392		3.29663	3.27353	3.38608	3.44108	3.32457	3.22475	3.1613		3.19906	3.15404	2.94195	2.99667	3.22175	3.35673		3.51123		0.796331		1.27194	1.08817	0.93208	0.887431	1.2761	1.07607	0.905558		0.799632	0.49827	0.1301	0.0477886	0.793666	0.507686		0.0939672		2.28722		2.13498	2.02714	2.0598	2.0868	2.40439	2.49514	2.56075		2.20223	2.21298
3.23282		3.36119	3.34313	3.47094	3.53285	3.33155	3.22745	3.13926	3.13944	3.25136	3.19845	2.96374	3.00095	3.26733	3.45486		3.65342		0.793317		1.26002	1.09115	0.948386	0.907589	1.2537	1.05249	0.841509	0.777598	0.794986	0.483143	0.138033	0.0515821	0.792449	0.494046		0.102861		2.27731		2.12414	2.02503	2.06099	2.08897	2.38064	2.4835	2.51313	2.51299	2.19582	2.20905
3.25908		3.426	3.35104	3.578	3.616	3.39454	3.20008	3.19007	3.19407	3.29305	3.19202	2.97654	3.01358	3.32903	3.47709	3.62202	3.73204		0.813705		1.2451	1.09928	0.94141	0.91551	1.23501	1.03477	0.832215	0.777507	0.787266	0.493925	0.136226	0.054194	0.785335	0.479863	0.137382	0.0912753		2.27701		2.117	2.01451	2.075	2.094	2.383	2.47101	2.523	2.515	2.19651	2.17901
3.3455	3.44761	3.44623	3.44967	3.65428	3.68152	3.39761	3.28468	3.26073	3.26475	3.37107	3.25723	3.04065	3.10936	3.4015	3.56749	3.64518	3.77409	3.40958	0.808032	1.49064	1.23674	1.06676	0.915289	0.912987	1.25164	1.02146	0.827105	0.753187	0.783183	0.460081	0.167402	0.103672	0.775073	0.461924	0.139997	0.0757983	1.28824	2.29073	2.27113	2.11424	2.02242	2.07011	2.08618	2.41014	2.47899	2.52095	2.513	2.20048	2.18555
3.40149	3.51538	3.47943	3.45239		3.65604	3.46538	3.36031	3.34126	3.34824	3.42555	3.37388	3.09991	3.22164	3.43845	3.62151	3.66482	3.78391	3.47441	0.802748	1.48964	1.2559	1.09729		0.877247	1.24765	1.00768	0.811037	0.747343	0.806349	0.460437	0.1432	0.126846	0.799067	0.475674	0.139703	0.065623	1.28392	2.26127	2.28587	2.13103	2.01005		2.03153	2.42586	2.47801	2.51505	2.513	2.19124	2.18499
3.47605	3.59004	3.55204	3.51006	3.61805	3.67504	3.54004	3.44106	3.43506	3.44507	3.50305	3.47407	3.18908	3.30908	3.51705	3.67302	3.67801	3.79	3.54704	0.802815	1.49942	1.25826	1.10305	0.920436	0.862307	1.24138	0.999534	0.799333	0.741581	0.806815	0.4665	0.149716	0.106916	0.798734	0.476381	0.139097	0.0586862	1.2905	2.261	2.297	2.13499	2.012	2.02598	2.02798	2.426	2.487	2.51	2.50599	2.18899	2.17499
3.55547	3.65954	3.61953	3.60706	3.70199	3.73494	3.60561	3.53167	3.53793	3.55595	3.58244	3.58881	3.31121	3.42953	3.59249	3.70215	3.68903	3.79398	3.61753	0.810323	1.50409	1.26378	1.09491	0.898321	0.841816	1.25205	1.00594	0.804248	0.743834	0.815091	0.466418	0.142849	0.100816	0.805323	0.47823	0.135027	0.0527217	1.29757	2.25605	2.302	2.12703	2.00501	1.99497	1.98999	2.43295	2.48202	2.50793	2.4979	2.18106	2.15803
3.60938	3.72227	3.6803	3.61392	3.70101	3.72808	3.67618	3.6091	3.64575	3.66573	3.63341	3.68291	3.45039	3.4903	3.64934	3.7198	3.69295	3.79202	3.67929	0.817586	1.51461	1.27436	1.09391	0.896125	0.828623	1.26203	1.0143	0.81205	0.756958	0.822178	0.467349	0.139212	0.0611288	0.812606	0.46782	0.132361	0.0506045	1.31077	2.26193	2.302	2.13095	2.00599	1.99105	1.98901	2.42707	2.48398	2.50009	2.48614	2.18792	2.16097
3.68298	3.79198	3.74498	3.70197	3.74699	3.76299	3.75098	3.69897	3.76596	3.79596	3.70698	3.78097	3.63794	3.70193	3.72298	3.75099	3.697	3.783	3.74998	0.832315	1.52468	1.28836	1.10043	0.875836	0.824801	1.27129	1.03813	0.839841	0.774135	0.836606	0.464261	0.126904	0.0528225	0.827315	0.46815	0.13157	0.047401	1.32142	2.259	2.296	2.123	2.005	1.983	1.978	2.427	2.479	2.47801	2.46501	2.185	2.164
3.73956	3.85256	3.80157	3.73042	3.75529	3.78704	3.8186	3.77963	3.85287	3.89596	3.76352	3.87678	3.80133	3.85077	3.78059	3.77322	3.72445	3.7863	3.81254	0.842204	1.53354	1.28659	1.09894	0.883773	0.8211	1.29122	1.06761	0.872734	0.808683	0.843836	0.476992	0.145479	0.0455869	0.83965	0.447273	0.129018	0.0469473	1.32642	2.268	2.29591	2.12196	2.00596	1.98685	1.97686	2.42596	2.47404	2.47993	2.46183	2.19398	2.16802
3.80245	3.91545	3.86544	3.77758	3.78771	3.79196	3.88541	3.85038	3.95014	4.00405	3.82149	3.96423	3.95068	4.04925	3.84642	3.79778	3.77456	3.81971	3.87346	0.841476	1.53028	1.28733	1.08656	0.881916	0.826691	1.28688	1.07506	0.890047	0.830369	0.845674	0.487309	0.145401	0.0586944	0.836339	0.435296	0.0917884	0.0197301	1.32192	2.268	2.28609	2.11704	2.00104	1.97015	1.96114	2.42203	2.47896	2.47207	2.44316	2.19202	2.16998
3.86807	3.98307	3.92507	3.83105	3.80402	3.81401	3.95508	3.92009	4.03812	4.10811	3.88807	4.06309	4.12016	4.24715	3.91207	3.82204			3.94407	0.83694	1.52524	1.27936	1.08275	0.886111	0.825684	1.28667	1.08247	0.90698	0.850972	0.841478	0.503135	0.136974	0.0783366	0.831542	0.445973			1.31561	2.27	2.27699	2.11499	2.00099	1.96399	1.96399	2.42099	2.48501	2.47098	2.42698	2.192	2.158
3.93159	4.05062	3.9916	3.87658	3.81959	3.8254	4.02762	4.00373	4.14683	4.20675	3.94862	4.14575	4.26281	4.3799	3.97958	3.85515			4.01162	0.827568	1.51917	1.27109	1.06763	0.877515	0.820196	1.27803	1.0714	0.916514	0.870708	0.830201	0.489991	0.158906	0.111268	0.824286	0.449902			1.30803	2.26999	2.26489	2.10993	1.98896	1.95889	1.95389	2.41498	2.49304	2.45679	2.41194	2.19298	2.1591
3.99723	4.1192	4.05822	3.94124	3.88523	3.86949	4.0962	4.08505	4.23892	4.29003	4.0172	4.22903	4.35295	4.47983	4.04424	3.98251			4.0802	0.822944	1.51054	1.26176	1.05915	0.870334	0.810899	1.27446	1.06224	0.928085	0.885972	0.822549	0.494586	0.161737	0.106664	0.822758	0.537645			1.29842	2.26901	2.25314	2.10209	1.98505	1.94714	1.94115	2.41302	2.49794	2.43327	2.40508	2.19102	2.16987
4.07606	4.18906	4.13006	4.00907	3.96007	3.94707	4.16406	4.15405	4.29205	4.36004	4.09506	4.30805	4.40101	4.53401	4.11906	4.03909	3.81007	3.92507	4.15406	0.81698	1.5034	1.25373	1.04927	0.860149	0.804538	1.26844	1.06531	0.911115	0.886591	0.817016	0.435783	0.119885	0.0812394	0.816504	0.51981	0.166926	0.125606	1.28911	2.26801	2.23699	2.09199	1.987	1.947	1.937	2.40499	2.49301	2.44	2.40001	2.19001	2.193
4.14965	4.26664	4.20063	4.09365	4.04074	4.02976	4.24253	4.2165	4.35038	4.41134	4.16764	4.36548	4.41928	4.54513	4.19365	4.1498	3.89957	4.01558	4.22662	0.817134	1.50007	1.24715	1.04415	0.846515	0.790353	1.27272	1.06347	0.905529	0.875736	0.81192	0.451628	0.126141	0.0681878	0.821897	0.531368	0.187063	0.145593	1.28859	2.28593	2.22491	2.07997	1.98405	1.95203	1.94109	2.39297	2.49993	2.44615	2.4081	2.20497	2.19199
4.22333	4.33933	4.27234	4.16832	4.12523	4.11621	4.30344	4.27348	4.3936	4.44965	4.24033	4.4205	4.4517	4.55987	4.26733	4.24116	3.96441	4.0814	4.29735	0.817546	1.50285	1.24613	1.03859	0.842566	0.78163	1.27939	1.07317	0.899743	0.857041	0.815349	0.457149	0.117152	0.0508288	0.819264	0.522006	0.195443	0.153944	1.28904	2.27807	2.21509	2.07604	1.98995	1.95497	1.95091	2.39003	2.49207	2.46285	2.41989	2.20203	2.19101
4.28909	4.41009	4.34609	4.25712	4.23016	4.22917	4.37309	4.33306	4.40907	4.47901	4.30509	4.44704	4.455	4.56	4.33909	4.36409		4.17395	4.36309	0.822066	1.51063	1.25297	1.03343	0.831321	0.770026	1.27834	1.07517	0.881239	0.836451	0.820195	0.471369	0.113703	0.0493679	0.823336	0.457612		0.11061	1.2978	2.27099	2.21201	2.073	1.989	1.95902	1.95602	2.389	2.49	2.46502	2.43204	2.19399	2.19703
4.35359	4.47559	4.4106	4.34277	4.34503	4.34715	4.43851	4.37446	4.45515	4.48723	4.37061	4.47236	4.45503	4.55996	4.39956	4.43075		4.13932	4.42955	0.826136	1.52409	1.25955	1.02959	0.824781	0.767194	1.2822	1.07493	0.880353	0.836855	0.823777	0.477562	0.115547	0.0478533	0.827761	0.458494		0.0541365	1.30722	2.26306	2.21605	2.07602	1.98906	1.97416	1.97022	2.39205	2.48698	2.47808	2.45705	2.18704	2.21722
4.41824	4.54024	4.47722	4.428	4.45866	4.47351	4.49533	4.4254	4.4718	4.5127	4.4382		4.45797	4.55506	4.46127	4.51402		4.39499	4.49029	0.8389	1.53432	1.27279	1.05258	0.840297	0.776461	1.30506	1.07902	0.875161	0.81308	0.834484		0.116321	0.0471186	0.84222	0.426941		0.0504435	1.32002	2.26992	2.22193	2.07798	1.99592	1.99179	1.99471	2.39793	2.48502	2.4869	2.46293	2.19194
4.49104	4.60804	4.55205	4.52106	4.56908	4.60209	4.54904	4.47103	4.51301	4.53102	4.51404	4.53102	4.464	4.553	4.53104	4.63406	4.48711	4.54512	4.55605	0.850111	1.53913	1.28184	1.06317	0.859195	0.798873	1.32121	1.07608	0.872089	0.819805	0.84712	0.461102	0.120922	0.0445701	0.851682	0.51193	0.121088	0.0497977	1.32913	2.27401	2.23101	2.082	1.997	1.998	2.00101	2.402	2.484	2.49501	2.485	2.19601	2.19299
4.55855	4.67158	4.62663	4.61076	4.69106	4.73912	4.61556	4.52239	4.53452		4.58258	4.55427	4.46803	4.553	4.59652	4.7318	4.65463	4.72584	4.62559	0.851555	1.54561	1.28598	1.07768	0.881693	0.818945	1.32027	1.07596	0.870523		0.847032	0.479667	0.123279	0.0447559	0.85456	0.511929	0.133093	0.0463957	1.33345	2.283	2.24109	2.08504	1.99496	2.00286	2.01897	2.40803	2.488	2.50502		2.20399	2.18497
4.62046	4.73742	4.69738	4.69625	4.80996	4.86489	4.67845	4.56661	4.59348		4.64743	4.58473	4.47097	4.553	4.65548	4.82221	4.83839	4.93318	4.69241	0.847644	1.5418	1.28417	1.0916	0.91131	0.848758	1.32076	1.08541	0.863036		0.843838	0.497325	0.128851	0.0454241	0.85002	0.510661	0.148039	0.0627959	1.3302	2.283	2.25091	2.08996	1.99004	1.98714	2.01503	2.41197	2.488	2.50698		2.20301	2.18203
4.68507	4.80407	4.77707	4.79009	4.92309	4.9831	4.74406	4.62506	4.64705		4.71607	4.63605	4.47801	4.55301	4.71507	4.91109	5.00811	5.10511	4.76507	0.839671	1.53461	1.27972	1.1043	0.932708	0.879636	1.30887	1.07822	0.863243		0.839633	0.50766	0.130413	0.0459551	0.838469	0.494185	0.15014	0.0742205	1.32466	2.272	2.26101	2.09501	1.97699	1.985	2.018	2.41801	2.493	2.50702		2.195	2.175
4.75776	4.87666	4.8537	4.88273	5.01981	5.08987	4.80967	4.68963	4.70357		4.78879	4.69161	4.49137	4.56007	4.78872	5.00269	5.12751	5.22644	4.83868	0.829708	1.52374	1.27053	1.10605	0.941546	0.907807	1.30182	1.07057	0.86603		0.831959	0.496968	0.133624	0.0513557	0.826489	0.4894	0.149556	0.085238	1.31594	2.26891	2.27612	2.10502	1.96695	1.98098	2.02196	2.42403	2.49707	2.52704		2.1909	2.17096
4.84105	4.94917	4.93012	4.96308	5.10898	5.18491	4.88316	4.75821	4.76628		4.87501	4.75824	4.53154	4.56791	4.86809	5.07814	5.18336	5.27445	4.91315	0.820693	1.51377	1.26589	1.10816	0.951012	0.928365	1.28731	1.05966	0.849529		0.82413	0.49347	0.124158	0.0486905	0.816544	0.493819	0.143608	0.0729508	1.30885	2.25911	2.28885	2.10698	1.96107	1.97902	2.01706	2.42697	2.50491	2.53096		2.18012	2.16606
4.92106	5.02807	5.00406	5.03402	5.19004	5.25504	4.96507	4.83707	4.84607	4.85608	4.95206	4.8521	4.57208	4.58617	4.94807	5.14205	5.21001	5.298	4.99107	0.813114	1.50965	1.26245	1.11387	0.96458	0.941606	1.27412	1.04833	0.834271	0.797479	0.818165	0.474767	0.138245	0.0615072	0.807583	0.487287	0.129834	0.0595324	1.3044	2.253	2.30201	2.114	1.96197	1.977	2.005	2.428	2.51	2.536	2.525	2.175	2.159
5.02581	5.13775	5.11123	5.16049	5.2562	5.31378	5.0763	4.96845	4.98564	5.00073	5.05478	5.03257	4.75021	4.86561	5.05981	5.22171	5.23155	5.3124	5.09824	0.803273	1.49144	1.25366	1.09942	0.957818	0.921992	1.23906	1.01584	0.815693	0.771489	0.808418	0.47795	0.169623	0.129389	0.797998	0.471994	0.125916	0.0461967	1.29016	2.24758	2.30405	2.11903	1.968	1.97544	1.98944	2.42052	2.50444	2.51902	2.51034	2.17305	2.1525
5.09596	5.20408	5.17542	5.17282	5.27934	5.33901	5.14662	5.05269	5.08353	5.10592	5.12345	5.12843	4.85397	4.90332	5.12997	5.24387	5.23615	5.30501	5.1626	0.806952	1.49874	1.266	1.11955	0.94501	0.895368	1.24139	1.02091	0.822294	0.767851	0.813265	0.461585	0.149767	0.0836339	0.80044	0.466844	0.127136	0.0514741	1.29618	2.25501	2.30893	2.12194	1.96627	1.97049	1.9835	2.42141	2.50045	2.51924	2.4964	2.17802	2.152
5.1657	5.28021	5.23921	5.2226	5.31302	5.35897	5.22371	5.14675	5.19832	5.22039	5.19271	5.23528	4.99202	5.03405	5.2007	5.2781	5.24702	5.30654	5.23669	0.817902	1.50618	1.27492	1.10338	0.912368	0.861149	1.25468	1.03051	0.832431	0.77774	0.82149	0.458217	0.132009	0.0631485	0.813883	0.448924	0.121372	0.0503195	1.31064	2.26651	2.30949	2.1225	1.97054	1.969	1.97848	2.41601	2.49548	2.50243	2.47942	2.18751	2.14856
5.23513	5.34567	5.30415	5.26782	5.32358	5.35303	5.29172	5.23282	5.3094	5.34109	5.26259	5.3425	5.16921	5.22038	5.26963	5.31272	5.25401	5.33753	5.29768	0.830907	1.52244	1.28226	1.10544	0.901125	0.847828	1.27353	1.04323	0.847345	0.788529	0.833222	0.471075	0.123217	0.0480226	0.827762	0.457928	0.114934	0.0626183	1.32043	2.27049	2.30891	2.12145	1.97701	1.97049	1.97143	2.41949	2.48954	2.47652	2.45591	2.192	2.17278
5.29838	5.41386	5.36987	5.30101	5.33169	5.35562	5.36404	5.27805	5.33599	5.38864	5.32193	5.44403	5.34287	5.41104	5.33291	5.33704	5.24405	5.35498	5.36591	0.841846	1.52979	1.29096	1.10128	0.8963	0.840243	1.28675	1.06106	0.859129	0.80344	0.844271	0.495409	0.11693	0.0462759	0.838211	0.463734	0.113769	0.0784511	1.32965	2.26905	2.29993	2.11646	1.97852	1.96943	1.96406	2.41896	2.5	2.4979	2.45815	2.19149	2.14952
5.36156	5.48156	5.43705	5.35953	5.35102	5.36252	5.44056	5.39957	5.50359	5.5636	5.38455	5.54507	5.51163	5.5856	5.39906	5.35303	5.33994	5.4219	5.43606	0.846299	1.532	1.28996	1.09314	0.888266	0.834185	1.29628	1.09336	0.913815	0.858915	0.847799	0.516879	0.128478	0.0607154	0.843335	0.434772	0.0942119	0.0476948	1.32907	2.26799	2.29099	2.111	1.981	1.9655	1.9635	2.41849	2.4945	2.47249	2.43098	2.18749	2.137
5.43073	5.55372	5.5017	5.40214	5.37999	5.38738	5.51484	5.48799	5.61262	5.67807	5.4507	5.62892	5.74467	5.85372	5.47273	5.41024	5.28527	5.32977	5.50727	0.846915	1.52795	1.28383	1.0885	0.883056	0.82729	1.29364	1.09348	0.92983	0.883115	0.847961	0.519156	0.170754	0.112889	0.844398	0.474449	0.133415	0.0433004	1.32546	2.25952	2.28192	2.1104	1.98296	1.96203	1.95951	2.41387	2.49494	2.45585	2.41084	2.18051	2.14255
5.50198	5.62294	5.56841	5.46197	5.42547	5.42246	5.59584	5.58131	5.71688	5.78145	5.51798	5.71502	5.87108	5.98412	5.545	5.50498	5.32068	5.43207	5.58136	0.830406	1.51975	1.27363	1.07913	0.873336	0.820665	1.28043	1.08046	0.927678	0.904378	0.831236	0.52921	0.180537	0.125195	0.828524	0.517428	0.140733	0.104729	1.31635	2.26103	2.27439	2.10148	1.98007	1.96348	1.95956	2.40257	2.49004	2.44092	2.39406	2.18104	2.14704
5.60245	5.72438	5.66247	5.5504	5.50143	5.48842	5.69541	5.69631	5.85217	5.90627	5.62146	5.83932	5.91926	6.03424	5.64742	5.59346			5.67543	0.821545	1.48917	1.26047	1.06494	0.853844	0.797147	1.26011	1.06043	0.94088	0.904608	0.820714	0.480382	0.169191	0.108844	0.822006	0.531924			1.28425	2.25803	2.23994	2.09097	1.98499	1.96105	1.965	2.39595	2.48298	2.41614	2.39005	2.18702	2.15712
5.69078	5.79976	5.75472	5.62884	5.58685	5.57195	5.77575	5.75769	5.88654	5.96045	5.71273	5.90265	5.97018	6.08115	5.72981	5.68398		5.71392	5.75975	0.812701	1.48306	1.24253	1.04633	0.850628	0.790469	1.26838	1.08342	0.924876	0.892151	0.813733	0.457436	0.143892	0.0781881	0.811458	0.522539		0.230204	1.27918	2.26399	2.22789	2.08494	1.98305	1.97097	1.96505	2.38597	2.47902	2.44418	2.39913	2.19097	2.18108
5.76357	5.87057	5.82246	5.70809	5.66734	5.66144	5.84546	5.82214	5.93718	6.00268	5.78166	5.96332	5.9872	6.09493	5.80557	5.77628		5.80019	5.82955	0.81649	1.4835	1.24033	1.03279	0.838422	0.778	1.26966	1.07037	0.897773	0.855976	0.813205	0.475333	0.134811	0.063335	0.819484	0.493603		0.183315	1.28162	2.26302	2.21802	2.07889	1.98793	1.96795	1.97	2.38305	2.48107	2.461	2.41136	2.18807	2.18791
5.83099	5.93799	5.88499	5.79799	5.76799	5.76599	5.90799	5.87099	5.98799	6.032	5.85299	6.01999	5.996	6.092	5.87299	5.87399		5.89399	5.89599	0.81821	1.48418	1.23758	1.03319	0.83509	0.759112	1.27586	1.06378	0.892301	0.832643	0.817279	0.47375	0.13226	0.0622601	0.81881	0.476132		0.159063	1.28151	2.264	2.219	2.074	1.985	1.966	1.97	2.385	2.484	2.461	2.427	2.191	2.184
5.90893	6.01505	5.95706	5.89412	5.89165	5.9066	5.96895	5.92571	5.98963	6.05223	5.93096	6.04347	6.00718	6.091	5.94799	5.98733			5.97093	0.828378	1.49413	1.24832	1.04181	0.824643	0.755561	1.28579	1.07028	0.876829	0.816386	0.827712	0.473275	0.130863	0.0585226	0.828501	0.465538			1.29371	2.25506	2.2181	2.079	1.99203	1.97223	1.97415	2.39309	2.47807	2.46438	2.44623	2.18303	2.18853
5.97382	6.08772	6.03094	5.97256	6.00625	6.01849	6.03475	5.97513	6.03232	6.06805	5.99782		6.01902	6.09095	6.01675	6.07981	5.87574	5.89353	6.03575	0.837186	1.50601	1.26503	1.03878	0.829498	0.768409	1.29022	1.06485	0.867848	0.803613	0.835516		0.12635	0.0579784	0.838133	0.454692	0.130393	0.060005	1.30349	2.2588	2.22527	2.07912	1.99393	1.98825	1.98417	2.39907	2.4831	2.49017	2.46269	2.1848
6.04621	6.15622	6.10823	6.07428	6.13528	6.15735	6.10421	6.02015	6.04509	6.07007	6.07022	6.09304	6.02002	6.089	6.0862	6.19131	6.02457	6.07368	6.10523	0.844191	1.51595	1.27699	1.06743	0.853306	0.794231	1.29387	1.06462	0.863017	0.816812	0.844498	0.469436	0.126348	0.0563298	0.843014	0.486152	0.135227	0.0550391	1.31262	2.25102	2.23604	2.08403	1.99099	1.998	1.99102	2.40202	2.487	2.49703	2.49003	2.17702	2.18099
6.11572	6.22776	6.1848	6.16499	6.2273	6.27337	6.1727	6.06964	6.07549	6.09436	6.14268	6.10537	6.02508	6.089	6.15172	6.29295	6.21298	6.29695	6.17978	0.84775	1.52391	1.27866	1.09094	0.887855	0.820716	1.29138	1.06616	0.865344	0.814273	0.846898	0.474845	0.129058	0.0562724	0.847643	0.506119	0.127814	0.0514854	1.31843	2.25805	2.25011	2.09302	1.98894	1.99903	1.99905	2.41006	2.486	2.50619	2.50016	2.18311	2.17697
6.18363	6.29861	6.25983	6.25816	6.34882	6.40182	6.23866	6.12954	6.12099	6.12811	6.20678	6.14021	6.0323	6.08907	6.21961	6.38211	6.39786	6.48063	6.25268	0.842067	1.52554	1.28204	1.10193	0.913466	0.849539	1.29281	1.06305	0.865644	0.820021	0.840142	0.483822	0.130947	0.056519	0.843126	0.493128	0.128812	0.0511309	1.3204	2.26295	2.2604	2.09507	1.98298	2.00185	2.00412	2.4161	2.48617	2.52415	2.5152	2.1929	2.17398
6.248	6.362	6.332	6.343	6.46	6.513	6.304	6.19	6.16	6.172	6.277	6.188	6.044	6.092	6.283	6.465	6.55	6.663	6.319	0.83448	1.514	1.27584	1.1041	0.92825	0.87943	1.28255	1.05778	0.86382	0.82005	0.83392	0.49413	0.13911	0.05766	0.83432	0.48871	0.15329	0.0897502	1.31548	2.261	2.276	2.098	1.982	1.996	2.009	2.42	2.493	2.53	2.523	2.189	2.173
6.32098	6.43695	6.41098	6.42708	6.56422	6.62122	6.37004	6.24698	6.21887	6.2208	6.35298	6.2459	6.06746	6.11127	6.35298	6.54706	6.67259	6.79154	6.39296	0.8254	1.51024	1.26954	1.11145	0.947235	0.90232	1.27375	1.04987	0.8565	0.816446	0.827569	0.496141	0.146709	0.0534981	0.822684	0.49313	0.159166	0.106504	1.3085	2.25699	2.29019	2.11013	1.97792	1.99001	2.01604	2.42607	2.49404	2.53708	2.53304	2.184	2.16701
6.39478	6.5086	6.48462	6.50869	6.65539	6.71276	6.44867	6.32062	6.28449	6.28167	6.42685	6.31415	6.10228	6.13427	6.42669	6.62658	6.71687	6.83175	6.46571	0.814952	1.49515	1.2582	1.10914	0.949539	0.917721	1.26542	1.04233	0.852399	0.801807	0.82004	0.474576	0.144712	0.0641993	0.809538	0.491457	0.166524	0.102548	1.29538	2.25605	2.30425	2.12018	1.97221	1.99089	2.01902	2.43123	2.49707	2.54295	2.536	2.184	2.168
6.47139	6.57739	6.55437	6.58132	6.71529	6.78824	6.52037	6.39046	6.34847	6.35347	6.50639	6.40653	6.15743	6.27442	6.49939	6.69433	6.75414	6.86409	6.53936	0.808175	1.48846	1.25306	1.10474	0.93754	0.91555	1.25089	1.02779	0.83604	0.786199	0.815295	0.462388	0.157217	0.11807	0.800886	0.483625	0.148692	0.0792624	1.29238	2.25804	2.31505	2.12806	1.981	1.98604	2.01998	2.44104	2.50004	2.54101	2.53599	2.18404	2.16802
6.54385	6.65081	6.62374	6.64059	6.77054	6.83327	6.58978	6.47688	6.43712	6.44108	6.57885	6.50621	6.23924	6.35327	6.5719	6.7565	6.78008	6.88097	6.60777	0.803533	1.4909	1.24824	1.11103	0.93914	0.902392	1.25308	1.01896	0.826534	0.773006	0.80692	0.45275	0.162111	0.123546	0.800086	0.484536	0.138016	0.0611252	1.28792	2.26505	2.32404	2.13897	1.98116	1.99399	2.01691	2.44893	2.507	2.54293	2.53495	2.19101	2.17098
6.62269	6.72558	6.69239	6.69521	6.81916	6.85857	6.66146	6.55799	6.54054	6.5416	6.65753	6.61892	6.35424	6.47122	6.65469	6.80232	6.78716	6.87814	6.6786	0.806767	1.49372	1.25462	1.09214	0.917949	0.885533	1.24801	1.00835	0.809513	0.768115	0.811644	0.451266	0.154044	0.116813	0.801743	0.480507	0.140259	0.0587464	1.29343	2.27	2.328	2.13589	1.99605	1.99305	2.009	2.44309	2.50698	2.53698	2.52973	2.19209	2.16884
6.69505	6.79305	6.75205	6.74703	6.82602	6.88298	6.72405	6.64307	6.6491	6.6531	6.72306	6.74408	6.49311	6.60905	6.72706	6.81602	6.794	6.88399	6.74705	0.816899	1.50167	1.27041	1.09817	0.902064	0.851021	1.2543	1.00344	0.8011	0.7692	0.822088	0.464784	0.152902	0.116454	0.8113	0.477372	0.135957	0.0530227	1.30256	2.27001	2.32799	2.131	1.998	1.99501	2.00901	2.447	2.506	2.53598	2.51799	2.19601	2.162
6.76183	6.86184	6.81778	6.77863	6.85013	6.8642	6.79201	6.73604	6.77045	6.7817	6.79273	6.8413	6.63527	6.67745	6.79684	6.84438	6.79805	6.87404	6.81287	0.828498	1.51498	1.28431	1.09838	0.894361	0.840394	1.27221	1.01761	0.813529	0.781236	0.832308	0.457057	0.130339	0.0592372	0.823975	0.46766	0.131965	0.0439168	1.31562	2.28196	2.32089	2.1289	1.99804	2.00496	2.01776	2.44787	2.50295	2.50974	2.49957	2.20295	2.1671
6.82841	6.92951	6.88039	6.82887	6.86041	6.88032	6.87266	6.8201	6.88649	6.9178	6.85137	6.9456	6.81676	6.87424	6.86448	6.87434	6.80293	6.87866	6.88251	0.839566	1.53107	1.29552	1.09625	0.884167	0.834285	1.28257	1.04998	0.85107	0.786472	0.842533	0.464607	0.129606	0.057287	0.835583	0.452375	0.12933	0.0428606	1.32804	2.27898	2.31177	2.12091	2.00098	2.00179	1.99875	2.43795	2.49891	2.48882	2.46579	2.19907	2.17461
6.88929	6.99429	6.94028	6.86618	6.87809	6.89408	6.94434	6.91037	6.99348	7.03855	6.91027	7.05741	6.97872	7.05681	6.92831	6.88917		6.95023	6.94731	0.849706	1.53966	1.30113	1.09618	0.881015	0.828081	1.3055	1.07695	0.883308	0.82226	0.852097	0.49421	0.133698	0.0503274	0.846005	0.434686		0.0424506	1.33447	2.27798	2.30196	2.11699	2.00002	1.99296	1.98796	2.43599	2.49501	2.48096	2.45691	2.20196	2.15798
6.95377	7.05874	7.00369	6.90667	6.89946	6.91239	7.02085	6.99285	7.09996	7.16123	6.97074	7.15011	7.14002	7.23895	6.9968	6.92695		7.00167	7.01675	0.851092	1.5418	1.29458	1.09482	0.877674	0.826154	1.30825	1.08683	0.905233	0.851544	0.853642	0.528931	0.13111	0.0564641	0.847162	0.452541		0.136594	1.33521	2.27299	2.29281	2.1149	2.00496	1.9829	1.97888	2.4339	2.49801	2.47301	2.43678	2.19401	2.15409
7.02466	7.12657	7.06755	6.96841	6.94223	6.94807	7.09871	7.07089	7.18823	7.27437	7.03866	7.25185	7.32355	7.41726	7.07073	7.01355		7.06152	7.08571	0.847432	1.53911	1.29059	1.0886	0.878893	0.822675	1.30665	1.10037	0.924576	0.88654	0.844598	0.458974	0.130743	0.0641344	0.848942	0.548786		0.221295	1.3277	2.27198	2.2757	2.10586	2.00095	1.97386	1.96793	2.42486	2.49898	2.47379	2.41668	2.19498	2.16209
7.09623	7.19421	7.1342	7.02919	6.99517	6.99417	7.17223	7.15224	7.2843	7.37625	7.11023	7.33123	7.43321	7.5572	7.14522	7.08016	6.91104	7.04106	7.15922	0.837633	1.52853	1.28007	1.08138	0.877288	0.810848	1.29802	1.09777	0.932559	0.91099	0.835482	0.458278	0.154841	0.108019	0.838714	0.553654	0.192225	0.182086	1.318	2.27098	2.26296	2.09998	1.99899	1.968	1.965	2.41897	2.49799	2.46499	2.40298	2.19397	2.16603
7.17505	7.26696	7.20204	7.09501	7.05504	7.05395	7.24999	7.23507	7.38493	7.46097	7.18808	7.40896	7.50357	7.62545	7.22109		6.92467	7.06064	7.23397	0.828439	1.51975	1.26791	1.06284	0.866324	0.799937	1.28524	1.09316	0.942169	0.924385	0.826097	0.454271	0.147861	0.10034	0.829954		0.187353	0.177708	1.30863	2.26496	2.2478	2.09288	1.99397	1.96707	1.96404	2.40988	2.49396	2.46004	2.39499	2.18489	2.17513
7.25486	7.3397	7.28065	7.17204	7.13404	7.12595	7.32463	7.31538	7.4554	7.5344	7.26979	7.48152	7.54641	7.65921	7.30372		6.97657	7.11048	7.3077	0.820062	1.51441	1.25585	1.051	0.850881	0.786817	1.28353	1.08558	0.927118	0.919092	0.816889	0.452151	0.11377	0.0631161	0.822638		0.20773	0.190137	1.30367	2.262	2.23275	2.08377	1.99186	1.97209	1.96714	2.40084	2.49084	2.46289	2.39414	2.17711	2.18493
7.33436	7.4124	7.3514	7.25945	7.22152	7.20955	7.3944	7.37433	7.51529	7.59422	7.34638	7.54621	7.56402	7.66802	7.37737	7.34339	7.08633	7.21632	7.38037	0.814217	1.51056	1.24924	1.04308	0.84321	0.772604	1.28962	1.07803	0.918451	0.898579	0.813909	0.453561	0.107793	0.0540031	0.814084	0.521113	0.215713	0.190787	1.29932	2.26201	2.22197	2.07397	1.98601	1.97601	1.97302	2.39397	2.48401	2.45799	2.4001	2.18201	2.18197
7.40172	7.48782	7.42683	7.34394	7.32013	7.31318	7.46972	7.43756	7.57021	7.63524	7.41771	7.5862	7.56803	7.67197	7.4477	7.41837	7.15012	7.27708	7.45078	0.819307	1.5135	1.24908	1.03193	0.830124	0.765846	1.29204	1.07041	0.90544	0.868154	0.817507	0.466891	0.106471	0.0508099	0.820474	0.491258	0.201083	0.175106	1.30333	2.26397	2.21695	2.06898	1.98803	1.97805	1.97708	2.38901	2.48595	2.45616	2.41915	2.18293	2.17702
7.4686	7.56385	7.50377	7.43117	7.42563	7.42293	7.5367	7.48935	7.58994	7.65712	7.4836	7.60471	7.57107	7.6689	7.5126	7.54472			7.52377	0.828361	1.52438	1.25706	1.03621	0.829406	0.764711	1.30363	1.07695	0.889861	0.843023	0.826534	0.472433	0.10388	0.0480433	0.829249	0.452415			1.31413	2.26095	2.21215	2.06698	1.99112	1.98322	1.98439	2.3899	2.481	2.47122	2.43364	2.17695	2.17989
7.53206	7.63706	7.57407	7.51707	7.53009	7.53911	7.60406	7.54304	7.62701	7.66201	7.54706	7.63302	7.574	7.66499	7.57606	7.61308			7.59406	0.838328	1.53654	1.27079	1.0437	0.824104	0.77032	1.31187	1.07932	0.883576	0.838385	0.835007	0.471739	0.104678	0.0465879	0.840319	0.46686			1.32568	2.25901	2.21801	2.066	1.99601	1.992	2	2.386	2.481	2.48001	2.45901	2.17501	2.21501
7.58077	7.69976	7.64043	7.58509	7.61682	7.6339	7.66278	7.59472	7.63348	7.67022	7.59881	7.64867	7.58159	7.65604	7.62125	7.67774	7.47294	7.52679	7.65282	0.840234	1.52863	1.27582	1.04574	0.830572	0.771579	1.3121	1.0833	0.878379	0.832522	0.834183	0.457447	0.111546	0.0402639	0.845163	0.469553	0.0986327	0.0304861	1.31906	2.25754	2.22011	2.07156	2.00198	1.99804	2.00702	2.38551	2.47603	2.48918	2.47426	2.17754	2.20856
7.64678	7.76443	7.72012	7.67845	7.72945	7.75334	7.72844	7.6482	7.66848	7.68683	7.66878	7.66241	7.58803	7.65913	7.6863	7.78454	7.64014	7.6813	7.72291	0.845031	1.53983	1.28494	1.05796	0.851938	0.796493	1.30887	1.08365	0.878397	0.830302	0.841108	0.479176	0.115182	0.041819	0.847664	0.504251	0.132951	0.0442003	1.33202	2.26057	2.22928	2.07708	2.00082	2.00146	2.00847	2.38696	2.47802	2.50225	2.49332	2.1811	2.17391
7.70614	7.83013	7.79515	7.76868	7.84222	7.88473	7.79513	7.68911	7.67607	7.70357	7.72814	7.68157	7.58951	7.6645	7.74663	7.87866	7.80934	7.87989	7.78764	0.845429	1.54126	1.2864	1.07386	0.872348	0.817023	1.30301	1.07342	0.867466	0.819974	0.840105	0.486824	0.117298	0.0481508	0.849498	0.518845	0.13045	0.0559124	1.33398	2.26346	2.24202	2.08101	1.99248	1.99999	2.00651	2.38551	2.48051	2.51206	2.50903	2.18496	2.16949
7.77872	7.90078	7.87286	7.86249	7.95616	8.01026	7.86268	7.73619	7.71831	7.71337	7.80277	7.71213	7.59419	7.66551	7.8142	7.96637	7.9801	8.02211	7.86181	0.839849	1.53573	1.28052	1.08755	0.893246	0.836766	1.3007	1.07434	0.875331	0.819068	0.836211	0.490006	0.124306	0.0499562	0.842345	0.518413	0.158311	0.0701336	1.32896	2.25399	2.25261	2.08555	1.98336	1.99598	2.01309	2.38808	2.48554	2.53951	2.52408	2.1755	2.16593
7.84557	7.97251	7.95162	7.95386	8.06328	8.12622	7.92554	7.79983	7.74777	7.74771	7.87362	7.7709	7.61187	7.66788	7.87848	8.04646	8.09853	8.21436	7.93601	0.830825	1.52506	1.27077	1.09049	0.903026	0.858007	1.29733	1.07332	0.880106	0.81586	0.82872	0.505019	0.141556	0.0538261	0.831982	0.515368	0.167802	0.0860141	1.31908	2.25341	2.26273	2.09012	1.97032	1.99402	2.02156	2.39557	2.48966	2.54021	2.53122	2.17539	2.15962
7.91648	8.04098	8.02547	8.03797	8.16745	8.22745	7.99498	7.85999	7.80549	7.78194	7.94698	7.85551	7.65051	7.72752	7.94548	8.13546	8.2208	8.32881	8.00448	0.812049	1.51259	1.26177	1.08756	0.913205	0.875957	1.27931	1.05965	0.868338	0.798908	0.812456	0.508594	0.158231	0.0990918	0.811201	0.509446	0.166462	0.0992784	1.30717	2.249	2.273	2.0955	1.96201	1.99451	2.024	2.399	2.497	2.55	2.54198	2.1705	2.16451
7.99491	8.11689	8.09688	8.11575	8.25683	8.32235	8.06105	7.93145	7.84062	7.8356	8.02439	7.94823	7.70034	7.77185	8.02598	8.21502	8.27762	8.40451	8.08135	0.807579	1.50027	1.25025	1.08315	0.918205	0.886893	1.27722	1.04666	0.823017	0.788649	0.807599	0.485925	0.176478	0.117127	0.807302	0.505908	0.167573	0.0983877	1.29814	2.24647	2.28966	2.10165	1.96106	1.99446	2.01789	2.4159	2.49843	2.54604	2.54305	2.16894	2.17052
8.06976	8.19	8.16894	8.1774	8.32483	8.39305	8.14633	8.00932	7.89873	7.89167	8.09816	8.04893	7.76812	7.88607	8.10626	8.2991	8.33435	8.45112	8.15151	0.788159	1.48421	1.24244	1.08168	0.922251	0.887074	1.25288	1.02923	0.817203	0.772984	0.790723	0.469779	0.168371	0.128812	0.78602	0.487396	0.133962	0.0560203	1.28432	2.2441	2.30255	2.11347	1.96612	1.99143	2.00892	2.40979	2.49301	2.55004	2.54808	2.16406	2.17171
8.14665	8.24704	8.23211	8.23859	8.38305	8.43956	8.22514	8.08868	7.98205	7.97205	8.17064	8.13513	7.83912	7.95442	8.18266	8.36857	8.35101	8.457	8.20404	0.777168	1.48023	1.23717	1.07376	0.910183	0.874861	1.2333	1.02648	0.815903	0.767405	0.780525	0.454399	0.162349	0.124292	0.774793	0.473262	0.128727	0.045907	1.27562	2.249	2.302	2.11298	1.97151	1.98751	2.00551	2.40145	2.49401	2.552	2.55199	2.167	2.15944
8.20177	8.32081	8.28067	8.28911	8.41629	8.47102	8.25281	8.17797	8.07526	8.06721	8.2288	8.2172	7.91295	7.96794	8.23878	8.40659	8.36211	8.458	8.27075	0.796155	1.47818	1.25382	1.0753	0.897882	0.847922	1.24861	1.01714	0.803465	0.7574	0.79923	0.440813	0.157464	0.096444	0.793148	0.457068	0.122466	0.0403281	1.27959	2.24603	2.30102	2.11698	1.97557	1.99154	2.006	2.43691	2.49386	2.54592	2.54189	2.17099	2.14102
8.27334	8.39648	8.3433	8.33894	8.43522	8.475	8.32816	8.22383	8.19333	8.18059	8.30328	8.29637	8.00529	8.02175	8.31134	8.40064	8.37208	8.45794	8.3403	0.804275	1.48735	1.26187	1.08931	0.892329	0.83302	1.25149	0.996575	0.791479	0.746638	0.807815	0.442615	0.127279	0.0511613	0.800649	0.45897	0.122087	0.0410606	1.28602	2.24902	2.30284	2.1149	1.98414	1.993	1.999	2.42914	2.495	2.5388	2.53172	2.1701	2.14792
8.33889	8.46888	8.4069	8.38493	8.44598	8.475	8.38491	8.31286	8.30682	8.3068	8.3659	8.41181	8.16574	8.2047	8.37689	8.43195	8.37599	8.455	8.4039	0.820624	1.50512	1.27177	1.08235	0.872752	0.81448	1.27445	1.02169	0.810948	0.756314	0.824653	0.456527	0.151631	0.074632	0.816195	0.45261	0.12193	0.0406007	1.30277	2.25	2.29501	2.11001	1.99099	1.993	1.999	2.43599	2.495	2.52902	2.51802	2.17499	2.14401
8.40967	8.54083	8.47568				8.45877	8.40294	8.43139	8.44854	8.43566	8.51817	8.32481	8.37813	8.45071	8.4543	8.37603	8.4235	8.4727	0.834472	1.51181	1.28162				1.29148	1.05205	0.839027	0.787337	0.837231	0.478972	0.140318	0.0682941	0.831031	0.460994	0.124809	0.0531349	1.3126	2.25002	2.28782	2.10394				2.42399	2.49001	2.50884	2.49673	2.17206	2.14386
8.47344	8.62039	8.54037	8.47409	8.46839	8.47602	8.53268	8.49285	8.56452	8.59591	8.49842	8.63007	8.49771	8.58186	8.51835	8.48331	8.38003	8.46994	8.53958	0.840338	1.51531	1.28286	1.06935	0.850288	0.801514	1.3062	1.07519	0.870338	0.807558	0.843028	0.501974	0.134016	0.0521728	0.836846	0.468516	0.127471	0.0650589	1.31673	2.252	2.27071	2.09782	2.00302	1.98688	1.99063	2.42286	2.49096	2.49384	2.47049	2.17794	2.13096
8.54214	8.68714	8.60613	8.5261	8.48708	8.47704	8.61315	8.58117	8.68522	8.73523	8.56613	8.72915	8.67534	8.76638	8.58314	8.54598		8.46721	8.61515	0.844549	1.51611	1.28642	1.06833	0.847806	0.79213	1.30293	1.09577	0.904687	0.845747	0.847228	0.517425	0.155757	0.0690191	0.840952	0.542661		0.0311632	1.31599	2.252	2.25697	2.08899	2.00399	1.98098	1.97298	2.41598	2.48902	2.48595	2.44596	2.17499	2.129
8.61269	8.76081	8.67469	8.58056	8.52928	8.49931	8.68885	8.67198	8.79721	8.85718	8.63568	8.80785	8.85037	8.96543	8.65373	8.537		8.57402	8.69079	0.83903	1.5128	1.27703	1.05757	0.856013	0.79214	1.30578	1.10347	0.928985	0.875612	0.840691	0.509564	0.133925	0.0689739	0.836551	0.451016		0.0650197	1.31052	2.25202	2.2419	2.08191	1.99799	1.97191	1.96295	2.40789	2.49697	2.45901	2.42679	2.17201	2.13001
8.67751	8.83639	8.73945	8.63331	8.5562	8.52906	8.76753	8.76251	8.91003	8.96697	8.69939	8.88675	8.97693	9.09809	8.72145	8.62993		8.66901	8.76437	0.82971	1.50193	1.26539	1.04663	0.856085	0.791263	1.28728	1.09942	0.941097	0.912066	0.829599	0.507302	0.167116	0.105888	0.829196	0.509565		0.188127	1.30106	2.2539	2.23272	2.0739	1.99688	1.96384	1.95782	2.3979	2.4939	2.45932	2.40782	2.17294	2.13116
8.75086	8.90387	8.80986	8.69688	8.61489	8.5809	8.84186	8.83586	9.00881	9.06281	8.76687	8.97184	9.07082	9.1998	8.79186	8.72382		8.76681	8.83087	0.819989	1.48852	1.25076	1.03237	0.845111	0.791889	1.2776	1.09172	0.976042	0.944507	0.818332	0.467926	0.160583	0.109204	0.821205	0.536099		0.232324	1.28942	2.24901	2.21903	2.06901	1.99101	1.95602	1.94902	2.39301	2.48901	2.42606	2.39902	2.17001	2.13898
8.82476	8.9808	8.88178	8.75584	8.67282	8.64678	8.91173	8.91168	9.09165	9.14073	8.84679	9.03475	9.11051	9.2323	8.86476	8.81309		8.86697	8.89581	0.810395	1.47077	1.23633	1.00496	0.816928	0.780616	1.27192	1.08915	0.978166	0.947774	0.809595	0.45903	0.146462	0.0904598	0.810968	0.522474		0.241045	1.27462	2.243	2.20287	2.05795	1.98001	1.94698	1.94396	2.37891	2.48398	2.42299	2.39804	2.16398	2.14908
8.8954	9.05546	8.95433	8.83376	8.74988	8.71988	8.97931	8.97515	9.15203	9.20807	8.92033	9.10433	9.15706	9.25994	8.93548	8.91352		8.95638	8.97133	0.799863	1.45877	1.22478	1.00018	0.813009	0.770065	1.26506	1.08205	0.965552	0.939367	0.799017	0.477923	0.117449	0.0575633	0.800711	0.505538		0.210627	1.26466	2.24294	2.19086	2.05296	1.9809	1.9449	1.9399	2.3709	2.48188	2.42218	2.40224	2.16196	2.15574
8.96303	9.12603	9.01903	8.91903	8.84104	8.81104	9.04302	9.03102	9.20201	9.26001	8.98503	9.16901	9.16	9.257	9.00703	8.98703		9.02303	9.03602	0.796621	1.45177	1.22115	0.995331	0.807158	0.760634	1.26188	1.07567	0.947243	0.912544	0.794522	0.465461	0.116431	0.0543285	0.7988	0.461362		0.129561	1.25575	2.24	2.184	2.051	1.976	1.94	1.935	2.366	2.476	2.43101	2.41401	2.16	2.143
9.02772	9.19373	9.08669	9.00186	8.94118	8.91831	9.10462	9.08034	9.21924	9.29209	9.04975	9.19424	9.16108	9.25296	9.07163	9.07599		9.10259	9.09671	0.799167	1.44471	1.22679	0.997215	0.80246	0.746061	1.26614	1.07126	0.904338	0.871821	0.799225	0.469158	0.118344	0.0506116	0.799115	0.441377		0.107026	1.26033	2.24098	2.18404	2.05198	1.97909	1.94198	1.93502	2.36804	2.46398	2.45115	2.42916	2.16196	2.15319
9.09435	9.26125	9.15035	9.0818	9.05056	9.03972	9.16227	9.11213	9.24128	9.29996	9.11935	9.21656	9.16806	9.249	9.13037	9.16804	8.93646	9.06548	9.16223	0.812669	1.45283	1.24083	0.998992	0.79732	0.744633	1.2792	1.06306	0.890105	0.829144	0.808047	0.458728	0.122305	0.0498187	0.816996	0.449578	0.101332	0.0848176	1.27037	2.2388	2.18812	2.05002	1.98702	1.94022	1.9373	2.37214	2.4618	2.46506	2.44408	2.1578	2.17018
9.1599	9.32191	9.2159	9.16886	9.17481	9.17179	9.2239	9.16691	9.25498	9.298	9.1849	9.24396	9.171	9.249	9.1969	9.26685	9.05581	9.08896	9.22191	0.822315	1.46882	1.25086	1.01895	0.811368	0.759317	1.29246	1.06144	0.867056	0.82302	0.818084	0.447018	0.12205	0.0483024	0.826006	0.463049	0.110665	0.0391211	1.28549	2.22902	2.19399	2.051	1.988	1.95098	1.95198	2.37899	2.45202	2.468	2.44799	2.14802	2.17899
9.22369	9.39071	9.28875	9.25091	9.28613	9.29933	9.27973	9.2206	9.28205	9.30002	9.24968	9.26607	9.17503	9.243	9.26364	9.36805	9.21886	9.25712	9.29169	0.834999	1.48444	1.2679	1.04455	0.83619	0.770348	1.30723	1.05974	0.856463	0.803638	0.833598	0.469071	0.12503	0.0512303	0.835519	0.490707	0.140532	0.0577278	1.30043	2.22813	2.20914	2.05708	1.99096	1.96719	1.9731	2.38701	2.44298	2.46307	2.45408	2.1501	2.14798
9.28714	9.45624	9.35839	9.33457	9.39142	9.42271	9.34736	9.27604	9.28755	9.30241	9.31214	9.27265	9.17816	9.24345	9.32314	9.46453	9.39046	9.45305	9.35534	0.840267	1.49468	1.27721	1.06232	0.854896	0.795144	1.30605	1.0455	0.836823	0.807529	0.837867	0.473047	0.128689	0.051205	0.841639	0.503171	0.131154	0.0469945	1.30694	2.24022	2.22233	2.06408	1.98696	1.98384	1.9821	2.38808	2.4409	2.46918	2.46116	2.15922	2.14602
9.34205	9.51605	9.42506	9.41007	9.50808	9.5531	9.41306	9.32605	9.31403	9.32202	9.36705	9.30403	9.186	9.265	9.37805	9.53807	9.55712	9.64813	9.42005	0.835302	1.49938	1.28341	1.07885	0.881158	0.819399	1.29299	1.04093	0.836478	0.830051	0.833373	0.483482	0.132513	0.0485606	0.836312	0.507521	0.149126	0.0635778	1.30807	2.251	2.23801	2.068	1.98499	1.976	1.987	2.392	2.436	2.478	2.46901	2.17	2.147
9.40178	9.58072	9.49667	9.49392	9.61412	9.67814	9.48558	9.38568			9.42679	9.33771	9.19214	9.26004	9.43678	9.62185	9.7011	9.81608	9.4877	0.825756	1.49852	1.2749	1.08355	0.903227	0.842843	1.27653	1.03628			0.824441	0.485497	0.135732	0.0492843	0.826372	0.484323	0.156639	0.0857394	1.30598	2.24686	2.25016	2.07111	1.9739	1.97592	1.99199	2.39104	2.43602			2.16589	2.14097
9.47441	9.64839	9.55947	9.57961	9.71876	9.78484	9.54037	9.44929			9.50047	9.40441	9.20563	9.26427	9.50941	9.70145	9.80333	9.91639	9.55333	0.815946	1.48807	1.27315	1.08964	0.924223	0.865513	1.2687	1.04194			0.817956	0.494039	0.13488	0.0497339	0.813493	0.489941	0.171721	0.0991098	1.2962	2.23392	2.26529	2.08112	1.96482	1.9689	1.99094	2.39522	2.43808			2.1559	2.13796
9.54189	9.7149	9.62989	9.65688	9.80287	9.87286	9.6059	9.5109			9.57089	9.47189	9.23595	9.27698	9.57689	9.77089	9.8669	9.9829	9.6169	0.805227	1.47613	1.2611	1.09044	0.932986	0.881455	1.25766	1.03235			0.809124	0.478175	0.130547	0.0523159	0.801169	0.4833	0.149705	0.0828057	1.28467	2.23001	2.27898	2.08699	1.95601	1.96401	1.988	2.40598	2.44199			2.15101	2.136
9.61876	9.78371	9.6947	9.72058	9.87655	9.94862	9.67674	9.56874			9.64979	9.54809	9.27575	9.29855	9.65072	9.83874	9.90708	10.017	9.68675	0.793557	1.46562	1.25038	1.08748	0.936411	0.887996	1.24172	0.987575			0.800277	0.450616	0.128895	0.0514254	0.787039	0.467947	0.125677	0.0527741	1.27358	2.22511	2.29412	2.09909	1.95705	1.95895	1.97889	2.41704	2.45692			2.14111	2.12992
9.68945	9.85037	9.76025	9.77499	9.92791	10.0058	9.74511	9.63759			9.72345	9.65015	9.34603	9.35107	9.71843	9.90693	9.9142	10.0199	9.75625	0.789668	1.45861	1.24835	1.08866	0.935288	0.884519	1.22783	1.00008			0.797253	0.437652	0.140752	0.069532	0.782403	0.473177	0.12438	0.0476415	1.26893	2.23512	2.30508	2.10712	1.96248	1.95394	1.96882	2.42108	2.45008			2.15112	2.12292
9.76005	9.91704	9.82104	9.82304	9.97202	10.045	9.79904	9.71505	9.65606		9.79405	9.75508	9.4451	9.4521	9.78805	9.95201	9.92401	10.017	9.81704	0.790076	1.45922	1.24789	1.07516	0.918608	0.866926	1.23184	1.0059	0.81739		0.795946	0.446986	0.159832	0.0813134	0.784516	0.473508	0.120948	0.0467383	1.27324	2.241	2.309	2.113	1.986	1.951	1.96	2.425	2.454	2.507		2.157	2.119
9.82754	9.97866	9.87962	9.87849	9.99724	10.0581	9.8607	9.7897	9.74019		9.85854	9.87102	9.58238	9.59671	9.85559	9.97131	9.93104	10.01	9.87763	0.798369	1.46706	1.25203	1.07936	0.90204	0.846632	1.244	1.00795	0.803611		0.804291	0.455141	0.148529	0.0718287	0.792503	0.47027	0.117571	0.044416	1.28355	2.24217	2.31191	2.10892	1.98	1.95403	1.95598	2.4309	2.45304	2.51278		2.15814	2.115
9.87835	10.0402	9.93827	9.92488	10.0192	10.064	9.92629	9.85555	9.85208		9.90935	9.967	9.71274	9.75786	9.91141	10.0005	9.93506	10.007	9.93727	0.808681	1.48098	1.26324	1.07494	0.883338	0.822453	1.25898	1.00782	0.80336		0.81294	0.457401	0.119812	0.0468424	0.80414	0.462926	0.11573	0.0447405	1.29678	2.25816	2.30384	2.1019	1.98008	1.95708	1.954	2.42196	2.4569	2.49273		2.17116	2.11547
9.9429	10.0999	9.99891	9.96693	10.031	10.064	9.9879	9.92988	9.95184		9.9739	10.0628	9.89172	9.94271	9.97889	10.026	9.938	10.0549	9.99791	0.824046	1.50164	1.2782	1.07175	0.869362	0.799097	1.2751	1.03852	0.831636		0.826848	0.473764	0.116535	0.0455221	0.820444	0.463689	0.112395	0.0778282	1.31174	2.26599	2.29601	2.09701	1.98399	1.96099	1.954	2.42	2.45201	2.48002		2.17899	2.13796
10.0086	10.1536	10.0607	10.0145	10.042	10.054	10.0448	10.0018	10.0571	10.0811	10.0365	10.1569	10.0497	10.106	10.0436	10.0584	9.96236		10.0597	0.837161	1.51427	1.28502	1.06296	0.854545	0.789426	1.29872	1.05115	0.847449	0.782952	0.839482	0.48833	0.102636	0.0377891	0.833547	0.45526	0.101887		1.32419	2.25994	2.28089	2.08899	1.98709	1.96499	1.95698	2.41692	2.45499	2.47301	2.45896	2.17495	2.12501
10.0642	10.2102	10.124	10.059	10.0463	10.0501	10.1163	10.0734	10.158	10.1874	10.0881	10.2379	10.207	10.2934	10.0992	10.0922			10.1222	0.845396	1.52244	1.28475	1.05488	0.847593	0.786289	1.30277	1.06645	0.871634	0.823721	0.846891	0.536481	0.118079	0.0470591	0.842286	0.482154			1.32971	2.254	2.27076	2.08796	1.9951	1.9639	1.95492	2.40988	2.45406	2.4739	2.45482	2.16988	2.12604
10.122	10.269	10.172	10.109	10.062	10.053	10.178	10.143	10.253	10.3051			10.3541	10.4561	10.158		10.001	10.12	10.182	0.837954	1.52428	1.27948	1.04548	0.84677	0.786741	1.30324	1.06953	0.887307	0.830586			0.126302	0.0548009	0.835313		0.142491	0.106711	1.32645	2.254	2.259	2.086	2.00001	1.959	1.951	2.404	2.457	2.469	2.446
10.1887	10.3266	10.2337	10.1537	10.0955	10.0693	10.2446	10.2157	10.35	10.4161	10.2057	10.3998	10.4809		10.2267		10.0365	10.1535	10.2457	0.826217	1.51843	1.27015	1.03451	0.846977	0.789132	1.28843	1.06852	0.90139	0.863141	0.831399	0.483116	0.171723		0.820048		0.14479	0.10934	1.31862	2.24604	2.24889	2.08091	2.01099	1.95199	1.94595	2.405	2.46004	2.464	2.43689	2.16	2.13907
10.2544	10.3832	10.2982	10.2162	10.1449	10.0972	10.3011	10.2803	10.4416	10.5175	10.2734	10.4723	10.5649		10.2944		10.081		10.3072	0.819487	1.50866	1.25657	1.02819	0.846564	0.786825	1.28281	1.06327	0.917007	0.897158	0.824851	0.490124	0.181037		0.81337		0.161315		1.30956	2.25	2.23884	2.07286	2.00992	1.951	1.94106	2.40504	2.46396	2.4643	2.4271	2.16006	2.14516
[truncated: 64 more columns]
