# Supplementary material for: Kinematic Validation of a Multi-Kinect v2 Instrumented 10-Meter Walkway for Quantitative Gait Assessments
Source: PLoS One. 2015 Oct 13;10(10):e0139913. doi: 10.1371/journal.pone.0139913 (PMC4603795; doi:10.1371/journal.pone.0139913)
Supplement: S1 Data — (ZIP) [file pone.0139913.s001.zip › S1_Data/pp3_trial1.xls]

## Sheet: Sheet1
Kinect(x) SpineBase	Kinect(x) Head	Kinect(x) ShoulderLeft	Kinect(x) ElbowLeft	Kinect(x) WristLeft	Kinect(x) HandLeft	Kinect(x) ShoulderRight	Kinect(x) ElbowRight	Kinect(x) WristRight	Kinect(x) HandRight	Kinect(x) HipLeft	Kinect(x) KneeLeft	Kinect(x) AnkleLeft	Kinect(x) FootLeft	Kinect(x) HipRight	Kinect(x) KneeRight	Kinect(x) AnkleRight	Kinect(x) FootRight	Kinect(x) SpineShoulder	Kinect(y) SpineBase	Kinect(y) Head	Kinect(y) ShoulderLeft	Kinect(y) ElbowLeft	Kinect(y) WristLeft	Kinect(y) HandLeft	Kinect(y) ShoulderRight	Kinect(y) ElbowRight	Kinect(y) WristRight	Kinect(y) HandRight	Kinect(y) HipLeft	Kinect(y) KneeLeft	Kinect(y) AnkleLeft	Kinect(y) FootLeft	Kinect(y) HipRight	Kinect(y) KneeRight	Kinect(y) AnkleRight	Kinect(y) FootRight	Kinect(y) SpineShoulder	Kinect(z) SpineBase	Kinect(z) Head	Kinect(z) ShoulderLeft	Kinect(z) ElbowLeft	Kinect(z) WristLeft	Kinect(z) HandLeft	Kinect(z) ShoulderRight	Kinect(z) ElbowRight	Kinect(z) WristRight	Kinect(z) HandRight	Kinect(z) HipLeft	Kinect(z) KneeLeft
0.113	0.202	0.154	0.146	0.197805	0.209039	0.151981	0.15	0.218	0.223981	0.148	0.107	0.061	0.171981	0.158	0.098	0.063	0.151942	0.154	0.918251	1.66147	1.39351	1.14967	0.886194	0.831233	1.411	1.14921	0.882644	0.830793	0.91366	0.533781	0.14145	0.0560492	0.919901	0.518281	0.150471	0.0752401	1.44575	2.259	2.228	2.066	2.023	2.02727	2.03714	2.39494	2.431	2.419	2.39494	2.176	2.161
0.113	0.202	0.154	0.146	0.188001	0.211	0.151	0.15	0.218	0.223	0.148	0.107	0.061	0.171	0.158	0.098	0.063	0.149	0.154	0.91828	1.66145	1.39341	1.14951	0.909067	0.83491	1.41075	1.14913	0.88236	0.83244	0.91364	0.53385	0.14195	0.05601	0.91995	0.51832	0.15255	0.0762499	1.44567	2.259	2.228	2.066	2.023	2.041	2.044	2.392	2.431	2.419	2.392	2.176	2.161
0.113	0.202	0.154	0.146	0.196	0.209	0.151	0.154	0.21788	0.22601	0.148	0.107	0.061	0.171	0.158	0.098	0.06102	0.15298	0.154	0.9181	1.66149	1.39329	1.14939	0.908821	0.831994	1.4106	1.14898	0.881747	0.834373	0.9134	0.533059	0.14221	0.0554893	0.91982	0.518303	0.155001	0.0805429	1.44541	2.259	2.228	2.066	2.023	2.031	2.037	2.392	2.43	2.41907	2.39103	2.176	2.161
0.113	0.201981	0.154	0.146	0.195981	0.208923	0.151	0.154	0.206135	0.226981	0.148	0.107	0.060942	0.171	0.158	0.098	0.063	0.151019	0.154	0.918092	1.66143	1.39341	1.14948	0.908888	0.830393	1.41077	1.14876	0.908938	0.841401	0.913383	0.532993	0.143226	0.0553871	0.919802	0.518652	0.155114	0.0798454	1.4454	2.259	2.22794	2.066	2.023	2.03094	2.03702	2.392	2.43	2.42596	2.39394	2.176	2.161
0.113	0.201002	0.154	0.146	0.195002	0.205008	0.151	0.154	0.212987	0.226002	0.148	0.107	0.0580057	0.171	0.158	0.098	0.063	0.151998	0.154	0.91818	1.66135	1.39372	1.14969	0.90877	0.831039	1.41122	1.14881	0.894139	0.833376	0.91351	0.53315	0.142531	0.0537232	0.91988	0.520287	0.15531	0.0801195	1.44555	2.259	2.22501	2.066	2.023	2.02801	2.038	2.392	2.43	2.424	2.39101	2.176	2.161
0.113	0.201	0.154	0.146	0.194	0.205041	0.151	0.154	0.216	0.22701	0.148	0.107	0.058031	0.171	0.156	0.097969	0.063031	0.152021	0.154	0.91822	1.66111	1.39371	1.14952	0.908319	0.829624	1.41158	1.1495	0.890706	0.834216	0.913529	0.532746	0.141517	0.0529985	0.91995	0.52012	0.14956	0.0739184	1.44503	2.259	2.225	2.066	2.023	2.025	2.03799	2.392	2.43	2.423	2.39403	2.176	2.161
0.112981	0.201057	0.153981	0.146096	0.194115	0.209	0.151	0.154	0.216057	0.228057	0.148	0.107	0.061	0.171	0.156076	0.095	0.066	0.154038	0.154	0.918215	1.66092	1.39361	1.14938	0.907582	0.828045	1.41172	1.14935	0.889338	0.830985	0.913473	0.53239	0.141164	0.0528437	0.919997	0.52104	0.149583	0.0747284	1.44503	2.25894	2.22498	2.06594	2.02304	2.02515	2.037	2.392	2.43	2.42298	2.39692	2.176	2.161
0.112	0.203999	0.153	0.150999	0.199998	0.209	0.151	0.154	0.218999	0.230999	0.148	0.107	0.061	0.171	0.159999	0.095	0.066	0.155999	0.154	0.91847	1.66043	1.39412	1.14947	0.876409	0.82676	1.41169	1.14914	0.887201	0.834319	0.91363	0.5324	0.138281	0.0525201	0.92034	0.52051	0.14921	0.0751599	1.44502	2.256	2.224	2.063	2.025	2.033	2.037	2.392	2.43	2.422	2.393	2.176	2.161
0.115	0.204	0.153	0.148029	0.190087	0.20801	0.15401	0.155029	0.217019	0.228039	0.14799	0.107	0.061	0.171	0.16	0.095	0.0660193	0.154029	0.157	0.91866	1.6604	1.39408	1.1493	0.906725	0.829791	1.41239	1.14926	0.900512	0.833564	0.91383	0.532531	0.14413	0.0536101	0.920519	0.520951	0.147073	0.0716251	1.44528	2.254	2.224	2.063	2.02599	2.01514	2.03403	2.39103	2.43299	2.42596	2.39699	2.17596	2.161
0.115	0.204	0.153				0.155	0.158	0.219	0.231841	0.147	0.107	0.061	0.17102	0.16	0.0950595	0.068	0.15696	0.157	0.918649	1.66014	1.39444				1.41202	1.14905	0.892476	0.831993	0.913848	0.5326	0.144067	0.0536129	0.92043	0.521059	0.147362	0.0741639	1.44504	2.254	2.224	2.063				2.394	2.432	2.422	2.39598	2.172	2.161
0.115	0.204	0.153				0.155	0.158	0.219	0.224015	0.147	0.107	0.061	0.171998	0.16	0.0979945	0.068	0.155004	0.157	0.91862	1.65994	1.3942				1.41295	1.14941	0.889835	0.833597	0.91376	0.533089	0.142463	0.0532607	0.92045	0.520501	0.14745	0.0723834	1.44488	2.254	2.224	2.063				2.394	2.432	2.422	2.395	2.172	2.161
0.115	0.204	0.157				0.155	0.158	0.222	0.23097	0.147	0.107	0.061	0.172	0.16	0.0980295	0.068	0.154059	0.157	0.918609	1.65996	1.39354				1.41317	1.14974	0.890042	0.831242	0.913698	0.532554	0.142138	0.0532447	0.92046	0.52011	0.146907	0.0732205	1.44463	2.254	2.224	2.062				2.394	2.432	2.421	2.39304	2.172	2.161
0.115	0.204079	0.157	0.15	0.192039	0.206059	0.155	0.158059	0.222	0.228079	0.147	0.107138	0.061	0.172079	0.16	0.101059	0.0681574	0.160079	0.157	0.918476	1.65992	1.39357	1.14892	0.907389	0.827666	1.413	1.1532	0.889194	0.82849	0.913479	0.531926	0.140905	0.0537167	0.920404	0.516049	0.14441	0.0700819	1.44423	2.254	2.22396	2.062	2.022	2.01112	2.03112	2.394	2.43198	2.421	2.39698	2.172	2.16096
0.115	0.207998	0.157	0.15	0.193999	0.208999	0.155	0.160999	0.222	0.231998	0.147	0.113997	0.061	0.175998	0.16	0.103999	0.0759961	0.163998	0.157	0.91829	1.66014	1.39355	1.14893	0.90733	0.825971	1.41298	1.15348	0.887401	0.831499	0.91343	0.5322	0.14065	0.0535501	0.9201	0.513521	0.136444	0.0612144	1.44406	2.254	2.222	2.062	2.022	2.017	2.037	2.394	2.431	2.421	2.396	2.172	2.159
0.115	0.20803	0.16	0.153	0.193	0.21199	0.15899	0.161	0.221	0.231	0.14703	0.11703	0.061	0.177	0.163	0.107	0.0700101	0.15902	0.16	0.918138	1.66024	1.39315	1.14879	0.906962	0.825088	1.41257	1.15139	0.885362	0.826531	0.913439	0.530175	0.14033	0.0537107	0.919607	0.513087	0.145862	0.0735281	1.44409	2.254	2.22199	2.061	2.021	2.014	2.03597	2.39297	2.431	2.417	2.393	2.17199	2.15799
0.115058	0.211058	0.160058	0.153	0.193078	0.211058	0.158117	0.161058	0.221058	0.231194	0.15	0.120078	0.061	0.176981	0.163	0.107117	0.071	0.161039	0.160078	0.917923	1.66024	1.39329	1.14902	0.907186	0.827741	1.41191	1.15024	0.886486	0.827646	0.913318	0.527682	0.140297	0.0538105	0.91931	0.512737	0.143049	0.0713513	1.4437	2.25398	2.22098	2.06098	2.021	2.01398	2.03298	2.38994	2.43098	2.41698	2.393	2.171	2.15704
0.117993	0.213993	0.162993	0.153	0.196991	0.213993	0.163986	0.163993	0.223993	0.240976	0.15	0.123991	0.061	0.176002	0.163	0.112986	0.071	0.162995	0.163991	0.916563	1.65924	1.39256	1.14823	0.906462	0.822782	1.40855	1.15329	0.883767	0.82746	0.912203	0.526283	0.14015	0.0553463	0.917824	0.510066	0.141474	0.0704123	1.44301	2.253	2.22	2.06	2.021	2.013	2.032	2.38701	2.43	2.416	2.393	2.171	2.159
0.12102	0.213142	0.166071	0.156091	0.201111	0.22	0.168111	0.167071	0.227041	0.244041	0.153061	0.131061	0.064	0.176	0.166051	0.120091	0.07	0.158949	0.167061	0.915633	1.65658	1.39212	1.1479	0.906191	0.822981	1.4082	1.15319	0.883233	0.830426	0.911963	0.527381	0.139249	0.0552091	0.916343	0.508296	0.146152	0.0719412	1.4411	2.25196	2.21699	2.05898	2.01993	2.015	2.03	2.3889	2.42898	2.41499	2.39199	2.16995	2.15697
0.123118	0.227098	0.173118	0.165118	0.212	0.220059	0.179118	0.174059	0.231118	0.24802	0.159098	0.137059	0.064	0.176	0.171039	0.129098	0.070059	0.154039	0.173138	0.913971	1.65219	1.39138	1.14748	0.897518	0.828513	1.4067	1.15367	0.886376	0.836677	0.910329	0.527422	0.13816	0.0551204	0.914696	0.508888	0.148341	0.073985	1.43984	2.2479	2.21588	2.05694	2.01296	2.015	2.02998	2.37894	2.42696	2.41396	2.39106	2.16488	2.15398
0.129001	0.232001	0.179001	0.171001	0.212	0.223001	0.185001	0.177	0.237	0.249001	0.164001	0.14	0.064	0.176	0.173001	0.134001	0.073	0.156	0.180001	0.91255	1.65065	1.39018	1.14591	0.8969	0.808741	1.40444	1.15304	0.881715	0.824582	0.90927	0.52701	0.13816	0.05514	0.91298	0.50781	0.14888	0.07274	1.44006	2.243	2.21	2.054	2.011	2.015	2.029	2.376	2.425	2.412	2.394	2.159	2.153
0.134101	0.240172	0.188162	0.177071	0.214071	0.230061	0.189061	0.180101	0.239213	0.253162	0.170091	0.140061	0.064	0.176	0.180081	0.141182	0.0730405	0.156051	0.185132	0.911301	1.64881	1.38853	1.14456	0.895918	0.812806	1.40445	1.15144	0.912702	0.840448	0.908164	0.526584	0.138265	0.0552972	0.911597	0.507199	0.147117	0.0729157	1.43794	2.23697	2.21098	2.05095	2.00898	2.0109	2.02588	2.37494	2.42397	2.42886	2.39594	2.15694	2.15295
0.144098	0.257118	0.204079	0.184295	0.221098	0.236098	0.195118	0.190039	0.260079	0.269315	0.179098	0.14602	0.0639803	0.176	0.188118	0.159335	0.0771181	0.16098	0.198177	0.909383	1.64896	1.38564	1.14248	0.899645	0.812476	1.40477	1.14917	0.891814	0.824689	0.906555	0.526854	0.138747	0.0550104	0.909362	0.50515	0.139049	0.0675736	1.43591	2.2339	2.20896	2.04598	2.00682	2.0009	2.01388	2.36896	2.42092	2.41526	2.39031	2.15088	2.14786
0.148988	0.262986	0.207991	0.198965	0.225988	0.240988	0.200986	0.191995	0.263991	0.284962	0.183988	0.146998	0.0630023	0.176	0.193986	0.17596	0.0829859	0.160002	0.206979	0.908552	1.64772	1.38588	1.14229	0.898403	0.816261	1.40545	1.14886	0.913388	0.828631	0.905303	0.521074	0.1386	0.0545312	0.908951	0.505659	0.13899	0.0657643	1.43425	2.22901	2.207	2.045	1.99802	1.99601	2.00801	2.367	2.41701	2.42797	2.40596	2.14501	2.14102
0.15502	0.276169	0.22703	0.20508	0.232139	0.24704	0.22008	0.20206	0.264	0.29008	0.19003	0.15202	0.064	0.17594	0.20002	0.20411	0.0870597	0.16801	0.22011	0.907083	1.64646	1.38527	1.14214	0.898125	0.820409	1.40221	1.14806	0.911018	0.830873	0.904132	0.520035	0.142039	0.0542864	0.907193	0.507275	0.137882	0.0626121	1.43155	2.22596	2.20297	2.03799	1.99594	1.99091	2.00292	2.36001	2.41298	2.428	2.40804	2.14296	2.13496
0.15725	0.293385	0.230385	0.213597	0.246135	0.251154	0.228366	0.208193	0.264116	0.298385	0.193173	0.154173	0.064	0.17	0.202308	0.215694	0.0933853	0.169405	0.231308	0.906358	1.64334	1.38464	1.14168	0.888704	0.812352	1.40135	1.14767	0.909829	0.828198	0.903362	0.518569	0.14289	0.0539256	0.906526	0.507891	0.145051	0.0638445	1.42911	2.22192	2.19994	2.03694	1.98973	1.98196	1.99487	2.36088	2.41094	2.42794	2.41208	2.13894	2.13094
0.170001	0.313001	0.250001	0.244	0.253001	0.259002	0.247001	0.218001	0.270001	0.318	0.202001	0.163	0.0640003	0.17	0.218001	0.251002	0.113002	0.190003	0.247001	0.90573	1.64266	1.38393	1.14286	0.8879	0.80992	1.40284	1.14999	0.91182	0.82809	0.90243	0.52159	0.14187	0.0537	0.90634	0.51305	0.147129	0.0650895	1.42857	2.218	2.197	2.034	1.976	1.98	1.988	2.355	2.408	2.425	2.416	2.136	2.128
0.1761	0.32324	0.26421	0.24713	0.26415	0.27912	0.25418	0.22417	0.27815	0.32209	0.2121	0.16503	0.06803	0.173	0.22407	0.2714	0.1415	0.22037	0.26314	0.905859	1.64189	1.38469	1.14436	0.884333	0.809933	1.40076	1.15055	0.91235	0.828361	0.902061	0.522858	0.140901	0.0535285	0.906796	0.514237	0.138778	0.0594152	1.42644	2.21497	2.19299	2.032	1.97495	1.97192	1.97382	2.35498	2.40597	2.42602	2.41804	2.132	2.13099
0.186294	0.34747	0.285274	0.260333	0.279294	0.291294	0.272352	0.241137	0.293157	0.331235	0.222274	0.168196	0.0710587	0.173098	0.231352	0.311294	0.191959	0.258018	0.277411	0.905736	1.63855	1.38584	1.14681	0.88562	0.811171	1.39905	1.15271	0.915228	0.832251	0.901133	0.522624	0.137976	0.0513943	0.90738	0.520844	0.13577	0.0492189	1.42378	2.21204	2.192	2.03198	1.96996	1.96382	1.95584	2.35302	2.40296	2.42802	2.42214	2.13198	2.13
0.200964	0.370942	0.298966	0.276959	0.293964	0.305964	0.289956	0.247983	0.300981	0.342971	0.235966	0.177976	0.0739927	0.177988	0.248956	0.325964	0.239881	0.308874	0.297949	0.905531	1.63469	1.38592	1.14713	0.883146	0.808726	1.39776	1.14789	0.910611	0.823292	0.900791	0.523298	0.137262	0.0511107	0.90737	0.521538	0.14375	0.0581579	1.42255	2.214	2.192	2.031	1.968	1.95502	1.94802	2.354	2.401	2.429	2.42898	2.131	2.13
0.215139	0.392218	0.324238	0.297209	0.307298	0.327099	0.300248	0.265169	0.306209	0.348099	0.250149	0.186079	0.074	0.178	0.257129	0.361218	0.280556	0.363715	0.323189	0.90421	1.62998	1.38237	1.14531	0.881012	0.797952	1.39755	1.14064	0.90214	0.817028	0.899107	0.525752	0.140071	0.0524193	0.906424	0.521524	0.153128	0.0723953	1.41729	2.21299	2.19203	2.02998	1.96496	1.95093	1.94697	2.35398	2.39897	2.434	2.43103	2.13002	2.13001
0.229249	0.414422	0.348383	0.318345	0.337134	0.337287	0.325556	0.282172	0.327096	0.358192	0.26523	0.194134	0.0740575	0.177943	0.270326	0.383287	0.337303	0.436552	0.342422	0.903195	1.62624	1.3807	1.1445	0.900131	0.80133	1.39665	1.14869	0.911026	0.827578	0.89878	0.525906	0.142158	0.0523912	0.90482	0.521887	0.154611	0.0833783	1.41528	2.21211	2.195	2.02804	1.96102	1.94402	1.94398	2.35202	2.3961	2.43404	2.43413	2.13206	2.13102
0.241995	0.435992	0.367992	0.335993	0.343997	0.351994	0.353989	0.290997	0.331998	0.367996	0.276995	0.200997	0.0769989	0.175001	0.286993	0.397994	0.403974	0.515969	0.363992	0.900891	1.62195	1.37891	1.144	0.89917	0.809537	1.396	1.14361	0.905722	0.816224	0.896751	0.5257	0.14307	0.0544992	0.902271	0.517632	0.139316	0.0571902	1.41255	2.218	2.195	2.03	1.962	1.945	1.943	2.353	2.401	2.436	2.441	2.135	2.132
0.260279	0.458465	0.3943	0.366186	0.361196	0.371176	0.376269	0.316227	0.345403	0.376217	0.296269	0.209155	0.077031	0.175	0.305269	0.424393	0.472506	0.574786	0.391227	0.895677	1.61606	1.37457	1.13823	0.893435	0.795881	1.38926	1.13536	0.896706	0.816503	0.891012	0.524715	0.144264	0.0541976	0.897642	0.515744	0.142639	0.0702894	1.40519	2.21905	2.19806	2.03201	1.96301	1.94804	1.94709	2.35602	2.40211	2.44205	2.44607	2.13901	2.13302
0.287407	0.503465	0.423581	0.384465	0.380542	0.388426	0.402484	0.338426	0.384	0.397097	0.322426	0.224387	0.080155	0.175	0.331484	0.462349	0.521852	0.651065	0.41362	0.889552	1.60827	1.36892	1.12973	0.874572	0.784333	1.38309	1.10549	0.86781	0.794766	0.885435	0.528127	0.152482	0.0539347	0.89107	0.510465	0.157249	0.0811336	1.40395	2.22398	2.20412	2.03306	1.96412	1.95215	1.95619	2.35804	2.41292	2.447	2.4531	2.14	2.13494
0.307945	0.526937	0.452921	0.407937	0.407926	0.409942	0.426934	0.359942	0.384	0.401987	0.343942	0.243947	0.087979	0.175	0.355934	0.479953	0.564884	0.704855	0.444916	0.886628	1.60493	1.36758	1.13311	0.864597	0.778954	1.37915	1.1182	0.878402	0.794062	0.882159	0.532	0.161695	0.0521548	0.888567	0.51423	0.173835	0.0999993	1.39866	2.223	2.20998	2.03599	1.96998	1.95998	1.96597	2.35999	2.40901	2.447	2.45799	2.14	2.13201
0.331375	0.560324	0.486314	0.427395	0.424304	0.427264	0.459264	0.375345	0.405264	0.422193	0.368395	0.265264	0.0941115	0.175	0.377335	0.515375	0.65901	0.774324	0.491172	0.878976	1.59836	1.35766	1.12765	0.856209	0.777764	1.36969	1.12333	0.88546	0.794012	0.875733	0.535805	0.170789	0.0536135	0.87983	0.513866	0.13772	0.0896136	1.38632	2.22599	2.2131	2.03907	1.97409	1.96514	1.97413	2.36705	2.41106	2.45712	2.46512	2.14401	2.13201
0.368734	0.592657	0.517715	0.466328	0.454444	0.45329	0.485734	0.409599	0.431386	0.441464	0.407696	0.291599	0.105348	0.175	0.410696	0.552406	0.660155	0.806174	0.508889	0.874624	1.59655	1.35429	1.11853	0.845222	0.771205	1.36239	1.11688	0.83974	0.780341	0.871108	0.536346	0.180637	0.0598923	0.875811	0.480715	0.15045	0.0889952	1.38712	2.2251	2.22312	2.0461	1.98315	1.97933	1.98744	2.37223	2.41714	2.46894	2.47696	2.14502	2.13294
0.406001	0.626001	0.554	0.483001	0.477	0.468	0.523	0.44	0.451	0.465	0.443001	0.322001	0.123	0.175	0.446001	0.573001	0.668	0.815	0.554	0.87076	1.59071	1.34541	1.1137	0.83672	0.76485	1.36117	1.08866	0.84936	0.76971	0.86849	0.53769	0.18812	0.0640703	0.87077	0.50431	0.15402	0.08926	1.38339	2.23	2.229	2.051	1.991	1.996	2.01	2.384	2.424	2.466	2.475	2.146	2.13
0.44547	0.660421	0.585372		0.496479	0.501381	0.55647	0.468372	0.481381	0.487333	0.479509	0.372333	0.148215	0.182108	0.48944	0.615186	0.671117	0.815	0.580499	0.867786	1.58952	1.34563		0.834687	0.776896	1.35576	1.08473	0.83304	0.759904	0.865991	0.545884	0.211684	0.0859348	0.867302	0.488135	0.157377	0.090449	1.38026	2.23005	2.2351	2.05908		1.99708	2.01308	2.38716	2.43208	2.48108	2.48606	2.14804	2.13606
0.493642	0.703467	0.623467	0.539759	0.54537	0.540564	0.604389	0.506798	0.520428	0.521486	0.531661	0.407264	0.171031	0.196229	0.534661	0.634875	0.683078	0.814922	0.631545	0.868431	1.59209	1.34548	1.08147	0.836549	0.780499	1.3586	1.08685	0.849004	0.766188	0.868156	0.537198	0.209311	0.0861203	0.866495	0.491368	0.165199	0.0862506	1.38033	2.23506	2.24512	2.06712	2.01016	2.00508	2.02108	2.40314	2.44027	2.48906	2.49218	2.15212	2.14204
0.525912	0.726936	0.646936	0.577896	0.563949	0.568922	0.623946		0.541941	0.545933	0.564909	0.470826	0.222858	0.358556	0.567909	0.67888	0.686989	0.811011	0.658925	0.869477	1.59343	1.34762	1.08734	0.843012	0.779951	1.35838		0.837142	0.758531	0.868479	0.539095	0.223421	0.172603	0.868235	0.525437	0.168142	0.0837668	1.38504	2.23799	2.25098	2.07298	2.01798	2.00899	2.02499	2.40998		2.49199	2.50098	2.15798	2.14399
0.578237	0.781148	0.696217	0.625178	0.613277	0.615356	0.677267				0.617188	0.540603	0.286494	0.426494	0.620267	0.698178	0.70204	0.816	0.703208	0.879588	1.59963	1.35912	1.12477	0.856007	0.792682	1.36802				0.878542	0.529238	0.216073	0.166305	0.878083	0.519343	0.16588	0.0811497	1.39561	2.24506	2.26402	2.08103	2.03101	2.01708	2.03399	2.41705				2.16504	2.149
0.602752	0.796791	0.718733	0.643791	0.641945	0.651772	0.704965	0.637849	0.644733	0.631138	0.636694	0.602331	0.337447	0.477408	0.64781	0.716154	0.706154	0.816058	0.72481	0.881483	1.60183	1.36244	1.12145	0.861826	0.796061	1.37092	1.08864	0.848092	0.766863	0.880818	0.525967	0.22228	0.172691	0.879487	0.500586	0.16389	0.081099	1.3983	2.25115	2.26608	2.0841	2.03206	2.02496	2.03306	2.42221	2.46606	2.50694	2.50808	2.16917	2.1491
0.641006	0.837005	0.756004	0.684004	0.690004	0.691007	0.754005	0.681007	0.68201	0.689011	0.672006	0.670012	0.411011	0.549012	0.689006	0.724004	0.714001	0.818999	0.766004	0.887751	1.61354	1.3711	1.12736	0.868222	0.804249	1.37451	1.11553	0.873101	0.779202	0.886301	0.52478	0.21667	0.16715	0.886441	0.498342	0.16239	0.0800296	1.40155	2.259	2.27	2.089	2.035	2.023	2.036	2.433	2.469	2.504	2.512	2.178	2.154
0.67645	0.86445	0.77831	0.70832	0.71242	0.72938	0.78234	0.72051	0.73753	0.75154	0.70645	0.7356	0.47274	0.61273	0.72448	0.74322	0.71704	0.816	0.7854	0.893294	1.61888	1.37952	1.13028	0.8766	0.800668	1.37853	1.12036	0.878429	0.787752	0.892571	0.522826	0.217597	0.169336	0.891097	0.509671	0.16087	0.0776566	1.40835	2.26806	2.27499	2.09196	2.034	2.02596	2.03394	2.43106	2.47011	2.50699	2.51603	2.18406	2.15608
0.721561	0.909426	0.809426	0.740619	0.754522	0.767697	0.816619	0.771561	0.791045	0.80618	0.751503	0.796219	0.547529	0.684129	0.772639	0.76529	0.721	0.816	0.825561	0.898754	1.62624	1.38246	1.13153	0.886579	0.805523	1.37967	1.11959	0.877431	0.79298	0.897624	0.519678	0.203459	0.154798	0.896834	0.509584	0.151946	0.0772614	1.41568	2.27402	2.27398	2.08806	2.034	2.02196	2.02785	2.43698	2.481	2.50619	2.519	2.19004	2.16414
0.749918	0.930938	0.830938	0.77191	0.780924	0.802899	0.84791	0.799918	0.843848	0.865828	0.776927	0.857822	0.624777	0.640127	0.804907	0.779958	0.721	0.816	0.853918	0.901981	1.62854	1.38477	1.13367	0.888524	0.810735	1.38357	1.12323	0.881528	0.797008	0.899844	0.531177	0.203899	0.092031	0.901078	0.500716	0.151751	0.0742985	1.42193	2.275	2.273	2.09099	2.034	2.02001	2.02002	2.436	2.481	2.51597	2.519	2.19199	2.17098
0.786365	0.970286	0.872207	0.808256	0.822315	0.839345	0.878424	0.856207	0.898601	0.931621	0.817325	0.9067	0.718956	0.784808	0.837374	0.798118	0.723394	0.817256	0.885335	0.907094	1.6314	1.38857	1.14141	0.891399	0.809465	1.39337	1.12903	0.889486	0.803812	0.904901	0.506383	0.150165	0.0579479	0.905906	0.497028	0.142603	0.0712737	1.4248	2.27705	2.27401	2.095	2.03502	2.013	2.01088	2.44	2.48	2.5079	2.51096	2.19602	2.16501
0.823741	0.999858	0.893975	0.834819	0.854858	0.874663	0.92176	0.878248	0.959877	0.995053	0.850741	0.97817	0.81734		0.875741	0.810858	0.763351	0.843117	0.919897	0.906495	1.63234	1.39191	1.1403	0.896197	0.812945	1.39192	1.12588	0.893962	0.81112	0.90505	0.534889	0.165397		0.90452	0.481483	0.123838	0.0463837	1.42763	2.28194	2.2749	2.095	2.037	2.0129	1.9989	2.44	2.47998	2.4979	2.50677	2.19796	2.16594
0.861019	1.04302	0.943015	0.876017	0.898017	0.908019	0.960024	0.941027	1.00404	1.04804	0.888021	1.03702	0.935068	1.00109	0.913019	0.854006		0.849075	0.965021	0.908251	1.63496	1.39049	1.13483	0.891026	0.809176	1.39259	1.13483	0.889037	0.817142	0.906041	0.540895	0.150157	0.0534839	0.90702	0.517819		0.0395932	1.42583	2.279	2.27	2.095	2.037	2.008	1.994	2.44	2.479	2.49299	2.49499	2.196	2.163
0.890453	1.06847	0.965493	0.902453	0.923306	0.937296	0.996522	0.982493	1.06943	1.11265	0.920424	1.07239	1.03809	1.14417	0.942493	0.863572		0.962552	0.997375	0.909011	1.63196	1.38652	1.12852	0.884922	0.802871	1.39386	1.13342	0.89917	0.820598	0.907695	0.548636	0.145994	0.0447743	0.906929	0.517166		0.134918	1.42498	2.27999	2.26798	2.09501	2.03898	2.00697	1.98793	2.44196	2.47201	2.48396	2.48688	2.19599	2.16494
0.936796	1.11639	1.01552	0.948427	0.954894	0.967719	1.04952	1.03272	1.11442	1.17903	0.963796	1.11237	1.15012	1.26443	0.992738	0.921291		1.01812	1.03572	0.903973	1.62488	1.3804	1.12172	0.878018	0.792848	1.38625	1.12433	0.8933	0.819475	0.902055	0.554256	0.159686	0.0904217	0.902622	0.557039		0.188185	1.41983	2.27892	2.26594	2.09596	2.03706	2.00383	1.9809	2.4379	2.47302	2.47992	2.47479	2.19494	2.15908
0.976909	1.13596	1.04194	0.969951	0.999897	1.00392	1.07594	1.06892	1.18584	1.23088	1.00391	1.13096	1.25676	1.38672	1.02992			1.02399	1.07192	0.897565	1.62374	1.3731	1.1143	0.873381	0.787183	1.38355	1.12022	0.902888	0.821256	0.896273	0.555557	0.171553	0.0910087	0.895686			0.151144	1.41131	2.27501	2.26301	2.094	2.03999	1.99502	1.97601	2.43301	2.474	2.47601	2.46402	2.19201	2.16299
1.02645	1.19136	1.08835	1.02733	1.02551	1.03537	1.11953	1.12035	1.21948	1.28243	1.04553	1.18944	1.3156	1.45952	1.07543	0.912241		1.06943	1.1233	0.894132	1.61474	1.36592	1.10169	0.859417	0.773982	1.36983	1.1146	0.88915	0.812398	0.89195	0.559759	0.176959	0.111457	0.893308	0.468354		0.157304	1.40265	2.27987	2.25795	2.09198	2.039	1.99302	1.972	2.43589	2.45998	2.47084	2.44992	2.19585	2.15696
1.07176	1.22772	1.12408	1.061	1.07668	1.07288	1.17276	1.15611	1.26759	1.32586	1.09878	1.23429	1.3752	1.51133	1.11888	1.03467			1.154	0.887256	1.61501	1.36117	1.1014	0.859009	0.77311	1.36917	1.11176	0.888863	0.809198	0.88482	0.547903	0.172474	0.0960917	0.886988	0.557569			1.4009	2.26702	2.25288	2.08978	2.03892	1.99496	1.97196	2.42486	2.45782	2.45494	2.44192	2.18108	2.15318
1.11001	1.26401	1.17801	1.11101	1.11101	1.11701	1.21101	1.21201	1.29701	1.36901	1.13801				1.16301	1.01802			1.20401	0.88002	1.60774	1.3478	1.09717	0.854428	0.768078	1.35786	1.10548	0.87446	0.805588	0.87681				0.87988	0.494882			1.39572	2.268	2.247	2.079	2.035	1.993	1.97	2.418	2.449	2.452	2.438	2.185
1.17047	1.31439	1.22545	1.16051	1.15446	1.15538	1.26431	1.2494	1.3521	1.40025	1.19744	1.33437	1.39522	1.53204	1.21951	1.1187			1.25047	0.878999	1.61122	1.35475	1.08432	0.841254	0.759381	1.36033	1.10052	0.876188	0.796493	0.875716	0.541569	0.142532	0.0744889	0.879287	0.557037			1.39668	2.25795	2.2409	2.07296	2.02491	1.98602	1.96798	2.407	2.44396	2.447	2.43402	2.17195	2.15305
1.21795	1.35377	1.27091	1.21104	1.20097	1.19393	1.2961	1.28974	1.36306	1.42548	1.24201	1.3716	1.41704	1.536	1.26983	1.18864		1.22466	1.29768	0.876032	1.61378	1.35152	1.0802	0.835963	0.755803	1.36064	1.10319	0.868148	0.797633	0.879337	0.478915	0.124746	0.0665239	0.869317	0.539043		0.170858	1.39874	2.25281	2.23086	2.06888	2.0159	1.98786	1.96594	2.40683	2.43996	2.44692	2.43604	2.16681	2.15794
1.26588	1.3929	1.31689	1.26387	1.24988	1.24089	1.35186	1.32691	1.41687	1.44994	1.29288	1.40193	1.419	1.536	1.3119	1.2718		1.30879	1.33192	0.880689	1.61895	1.35475	1.09194	0.84826	0.766584	1.36824	1.09791	0.869058	0.792722	0.881704	0.484756	0.157919	0.065712	0.876223	0.533633		0.164685	1.40545	2.24302	2.22402	2.06301	2.01101	1.98102	1.96301	2.39802	2.438	2.44301	2.438	2.15702	2.15501
1.29848	1.43741	1.35742	1.31939	1.30644	1.29752	1.38936	1.37817	1.43325	1.47018	1.32647	1.42409	1.41911	1.53611	1.35041	1.36926			1.3853	0.883181	1.62809	1.3598	1.09267	0.848426	0.770802	1.36886	1.10251	0.863774	0.789357	0.882573	0.493319	0.158245	0.0658215	0.880715	0.529769			1.40749	2.24297	2.21997	2.057	2.00701	1.97995	1.962	2.39195	2.43101	2.43999	2.43501	2.15994	2.14708
1.34668	1.47874	1.39982	1.35905	1.35123	1.35023	1.42557	1.39592	1.45857	1.48843	1.3738	1.43343	1.42994	1.54659	1.39168	1.39609			1.41601	0.886356	1.63124	1.36493	1.09043	0.84616	0.771049	1.37451	1.10392	0.866087	0.792105	0.884944	0.4893	0.132258	0.0503276	0.884308	0.50508			1.41206	2.23998	2.21694	2.05698	2.0079	1.975	1.96198	2.38702	2.43204	2.43908	2.43606	2.15394	2.15506
1.381	1.51599	1.44099	1.41199	1.41299	1.41199	1.454	1.44199	1.487	1.51	1.41399	1.455	1.427	1.526	1.426	1.45099			1.46699	0.890679	1.64025	1.36875	1.09398	0.84919	0.7745	1.3777	1.10507	0.86393	0.79537	0.888649	0.4918	0.140199	0.0582589	0.889259	0.5086			1.41692	2.239	2.214	2.056	2.003	1.975	1.961	2.388	2.434	2.443	2.439	2.151	2.158
1.42829	1.56443	1.49235	1.46839	1.47661	1.48171	1.49727	1.46521	1.51723	1.54219	1.45633	1.47414	1.42897	1.51401	1.47425	1.51053	1.3058	1.44079	1.49144	0.895322	1.64723	1.37344	1.11084	0.864549	0.786416	1.38886	1.10692	0.864432	0.800285	0.890983	0.483028	0.141208	0.0534372	0.896069	0.493213	0.147794	0.104996	1.42347	2.23404	2.21203	2.05299	2.00201	1.97503	1.959	2.39097	2.42999	2.44003	2.43805	2.15003	2.16199
1.45777	1.60771	1.528	1.50806	1.53806	1.55338	1.52471	1.48655	1.54065	1.56151	1.48977	1.48843	1.42626	1.51506	1.49983	1.56434	1.38677	1.42232	1.53581	0.897508	1.64847	1.37538	1.1192	0.870492	0.792028	1.38773	1.10839	0.868651	0.802879	0.893278	0.479067	0.133921	0.0540621	0.898026	0.497723	0.137295	0.0520909	1.42909	2.23802	2.21504	2.05192	2.0029	1.97806	1.95902	2.38804	2.42902	2.44312	2.4431	2.15302	2.16084
1.49591	1.64292	1.57788	1.56088	1.59088	1.62184	1.55992	1.51394	1.57292	1.58694	1.52791	1.50995	1.43897	1.51799	1.5409	1.63084	1.47479	1.53773	1.57591	0.899914	1.65349	1.37211	1.12032	0.876037	0.795891	1.39275	1.10945	0.869708	0.809295	0.894657	0.487351	0.128004	0.0496902	0.901302	0.511807	0.140014	0.0571083	1.43242	2.239	2.217	2.04801	1.99801	1.98099	1.96	2.39	2.43	2.44899	2.44799	2.154	2.15302
1.5354	1.68537	1.61446	1.60552	1.65568	1.69575	1.59544	1.54929	1.59929	1.61331	1.56637	1.52616	1.449	1.52107	1.57644	1.69253	1.58516	1.64449	1.6184	0.901839	1.65553	1.37768	1.12176	0.880054	0.80404	1.39062	1.10694	0.866969	0.807788	0.896642	0.492487	0.132962	0.0524818	0.903066	0.519863	0.138133	0.0535307	1.43032	2.23901	2.21602	2.04999	1.99393	1.98402	1.96705	2.38903	2.42901	2.451	2.45304	2.15502	2.14798
1.5748	1.72184	1.65984	1.65696	1.72313	1.76919	1.6388	1.5778	1.62759	1.64351	1.60302	1.54263	1.44904	1.528	1.61964	1.745	1.70027	1.79174	1.6578	0.900685	1.6516	1.37515	1.13164	0.893925	0.809893	1.39261	1.10842	0.865927	0.80472	0.895723	0.497258	0.13427	0.0556901	0.90164	0.521859	0.151938	0.0669927	1.4298	2.24014	2.21798	2.04906	1.98702	1.98604	1.97214	2.39192	2.42992	2.45116	2.4571	2.15714	2.146
1.61499	1.76399	1.70199	1.70499	1.77999	1.82899	1.67899	1.61799	1.65699	1.669	1.65399	1.57399	1.451	1.528	1.65199	1.79499	1.81398	1.92897	1.69799	0.894921	1.64877	1.36901	1.12546	0.889641	0.81054	1.38751	1.10712	0.8668	0.8047	0.889361	0.509698	0.142279	0.0622188	0.896641	0.510792	0.15084	0.0586016	1.42784	2.247	2.217	2.052	1.988	1.988	1.979	2.388	2.426	2.459	2.462	2.164	2.146
1.66146	1.8015	1.74152	1.74659	1.84759	1.8946	1.7244	1.65443	1.68051	1.69733	1.6925	1.59423	1.45703	1.52806	1.70342	1.83546	1.91691	2.04597	1.7385	0.890458	1.64407	1.36405	1.12133	0.893892	0.810541	1.38364	1.10246	0.86074	0.799871	0.886543	0.516325	0.146572	0.0648542	0.890596	0.494727	0.148798	0.0731545	1.42376	2.24902	2.22205	2.05304	1.98502	1.99105	1.98509	2.387	2.42803	2.46196	2.46203	2.16501	2.14196
1.70764	1.85172	1.79364	1.80505	1.9056	1.95406	1.76483	1.69774	1.73127	1.7306	1.74258	1.61746	1.46021	1.534	1.74587	1.88187	2.00734	2.14203	1.7887	0.878312	1.63229	1.35488	1.11313	0.887034	0.811561	1.37309	1.09885	0.852815	0.789853	0.872982	0.51184	0.144893	0.0643337	0.880311	0.482356	0.150328	0.0845204	1.40967	2.25106	2.2271	2.05706	1.98708	1.99619	1.99417	2.38706	2.43115	2.45817	2.46514	2.16606	2.13798
1.73992	1.88791	1.82592	1.85787	1.93592	2.00787	1.8069	1.73491	1.74497	1.76092	1.77193	1.64094	1.47097	1.534	1.78989	1.92589	2.07483	2.19387	1.82391	0.871846	1.62976	1.35117	1.10947	0.876606	0.810602	1.36432	1.09287	0.850047	0.774359	0.866017	0.507291	0.150586	0.0665445	0.874295	0.469522	0.139587	0.0911136	1.40606	2.25399	2.23199	2.05999	1.99099	2.00598	2.00298	2.38999	2.43898	2.46698	2.47198	2.16899	2.137
1.78957	1.92752	1.87846	1.89439	1.99544	2.05647	1.85151	1.77648	1.79241	1.7994	1.82455	1.68454	1.47834	1.5371		1.97444	2.0781	2.21509	1.8725	0.864167	1.62431	1.34524	1.10188	0.878246	0.806212	1.35815	1.08741	0.846109	0.76671	0.859115	0.496705	0.152199	0.066029		0.455463	0.140686	0.0760188	1.39896	2.25801	2.23603	2.06009	1.99614	2.01502	2.01208	2.396	2.44304	2.479	2.48007	2.16902	2.13998
1.84896	1.98165	1.92686	1.93477	2.04163	2.10563	1.90488	1.827	1.83496	1.84079	1.8819	1.7412	1.51373	1.54747	1.88998	2.02055	2.08833	2.22408	1.92481	0.858684	1.62112	1.34239	1.0972	0.874675	0.802425	1.35259	1.08192	0.839996	0.762798	0.853473	0.495074	0.166666	0.0761655	0.860785	0.482349	0.13924	0.0675764	1.39476	2.25902	2.23912	2.06912	2.01004	2.01726	2.02006	2.3962	2.44708	2.47922	2.48708	2.17104	2.13808
1.89699	2.01399	1.96999	1.97299	2.07299	2.13699	1.94899	1.87699	1.88299	1.87999	1.92699	1.80099	1.54999	1.57099	1.93899	2.04799	2.105	2.228	1.96499	0.85789	1.62274	1.3389	1.09484	0.870441	0.808179	1.35082	1.08601	0.844809	0.772168	0.85261	0.490291	0.178447	0.0754402	0.86006	0.4808	0.14124	0.0619113	1.39669	2.26	2.245	2.075	2.012	2.03	2.023	2.406	2.451	2.49	2.491	2.173	2.142
1.94541	2.06633	2.01345	2.01923	2.10733	2.16228	1.99947	1.92355	1.9384	1.92849	1.97738	1.87975	1.62158	1.75761	1.99338	2.09326	2.11904	2.22798	2.01641	0.859965	1.62817	1.3423	1.09571	0.865543	0.802357	1.3549	1.08378	0.841577	0.761212	0.852248	0.488929	0.184299	0.141929	0.86442	0.502702	0.148883	0.0600051	1.40067	2.26805	2.25303	2.07807	2.02406	2.03703	2.03601	2.40999	2.45306	2.48612	2.50005	2.17805	2.14403
1.98599	2.09891	2.05772	2.04289	2.13935	2.19039	2.04578	1.97791	1.97807	1.97699	2.01507	1.95459	1.67955	1.81846	2.03101	2.11927	2.12306	2.226	2.05691	0.864452	1.63001	1.34411	1.09692	0.868673	0.805751	1.35308	1.09454	0.844111	0.768263	0.85904	0.485065	0.196035	0.153704	0.866448	0.502779	0.14916	0.0595782	1.40449	2.27314	2.2561	2.08516	2.03006	2.04002	2.03714	2.40908	2.45904	2.49817	2.50514	2.18317	2.14716
2.03588	2.14489	2.09391	2.08789	2.15696	2.20995	2.08491	2.02389	2.03187	2.02688	2.06887	2.03481	1.75781	1.89182	2.08188	2.13297	2.12599	2.226	2.10289	0.870575	1.63732	1.34874	1.10323	0.866795	0.795205	1.35976	1.09658	0.841127	0.77246	0.866063	0.491355	0.205866	0.163955	0.871368	0.497672	0.147155	0.0620041	1.41044	2.27998	2.26099	2.09298	2.03299	2.041	2.04398	2.41299	2.461	2.50698	2.51198	2.19198	2.15498
2.07642	2.18149	2.13634	2.11735	2.18819	2.22512	2.12242	2.0745	2.08358	2.07957	2.10939	2.10961	1.83472	1.96654	2.11747	2.15422	2.12904	2.223	2.13145	0.876612	1.6457	1.35415	1.10925	0.872909	0.793079	1.36634	1.09932	0.832404	0.768151	0.873149	0.489358	0.201503	0.159814	0.87615	0.491232	0.141897	0.0624853	1.41686	2.28403	2.26305	2.09299	2.03702	2.04097	2.04607	2.42103	2.46504	2.51101	2.51901	2.19605	2.15503
2.11971	2.23173	2.17163	2.15357	2.20849	2.23735	2.1659	2.12584	2.14402	2.13925	2.14967	2.17308	1.9098	1.92259	2.16567	2.17745	2.13308	2.22394	2.17771	0.886106	1.65402	1.3616	1.11608	0.874803	0.790075	1.37416	1.10291	0.862456	0.781611	0.882347	0.488075	0.186995	0.0778048	0.88545	0.481902	0.140532	0.0627276	1.42766	2.28704	2.26794	2.09206	2.03908	2.03804	2.05302	2.42398	2.46906	2.512	2.52006	2.20098	2.15812
2.15499	2.26799	2.20299	2.182	2.233	2.255	2.21099	2.16799	2.19499	2.20199	2.18299	2.22699	1.99998	2.05198	2.19899	2.2	2.137	2.27099	2.21299	0.893399	1.6605	1.37007	1.12384	0.87395	0.798349	1.37754	1.11063	0.870279	0.790159	0.890199	0.48684	0.157215	0.0710412	0.891929	0.463973	0.13813	0.0986238	1.43405	2.289	2.265	2.095	2.043	2.04	2.054	2.423	2.472	2.512	2.523	2.2	2.164
2.19431	2.31439	2.24828	2.21429	2.25017	2.27816	2.25646	2.2205	2.25466	2.27276	2.21729	2.31358		2.17615	2.24233	2.21616	2.14038	2.19953	2.25542	0.898976	1.6651	1.37821	1.12848	0.869877	0.79371	1.38513	1.11645	0.876975	0.797915	0.89598	0.511693		0.0517901	0.896892	0.458669	0.139906	0.0510534	1.44036	2.28297	2.26798	2.09401	2.04601	2.03798	2.04994	2.42199	2.47198	2.50996	2.52096	2.19494	2.17391
2.22578	2.3528	2.27682	2.2436	2.26753	2.29445	2.30199	2.26996	2.32033	2.34838	2.24678	2.37125		2.38789	2.27588	2.23227		2.2541	2.29682	0.898533	1.66613	1.38059	1.12937	0.876347	0.790901	1.38689	1.12475	0.882314	0.804352	0.896859	0.503666		0.159327	0.895078	0.459812		0.0467607	1.44152	2.27994	2.26592	2.095	2.047	2.03596	2.04392	2.42094	2.47002	2.50588	2.51682	2.18894	2.16506
2.26491	2.3929	2.3179	2.27393	2.29394	2.31695	2.35188	2.31788	2.38684	2.41783	2.28591	2.43385							2.3379	0.896156	1.66643	1.38117	1.12628	0.874694	0.79497	1.38307	1.12346	0.882998	0.810994	0.894326	0.527024							1.44044	2.27701	2.26201	2.095	2.047	2.034	2.04001	2.41801	2.471	2.50001	2.50802	2.18601	2.16799
2.3025	2.4384	2.35444	2.30534	2.31529	2.3362	2.39947	2.37652	2.45559	2.48469	2.3205	2.48647	2.47403	2.57917	2.35747			2.26175	2.38045	0.8939	1.66158	1.37682	1.11832	0.870019	0.797857	1.38102	1.12411	0.890152	0.815538	0.891535	0.512356	0.107437	0.0291625	0.891256			0.0489753	1.43491	2.27197	2.261	2.09799	2.04699	2.03394	2.0339	2.41998	2.46603	2.492	2.50191	2.18197	2.16108
2.35385	2.47974	2.3998	2.34074	2.34451	2.35643	2.44766	2.42985	2.51617	2.55524			2.57973	2.69908	2.40599			2.23729	2.42676	0.88873	1.65557	1.36931	1.09974	0.852679	0.794121	1.37194	1.11596	0.888379	0.817352			0.109734	0.0510037	0.885601			0.00944234	1.42943	2.2689	2.26108	2.097	2.04604	2.0279	2.02384	2.4181	2.46904	2.49188	2.49273
2.397	2.517	2.44	2.378	2.37	2.378	2.481	2.473	2.575	2.618					2.456			2.252	2.465	0.88064	1.64847	1.36272	1.09355	0.8471	0.77548	1.36712	1.11273	0.88883	0.81743					0.87354			0.0191499	1.42184	2.264	2.265	2.097	2.048	2.023	2.016	2.423	2.471	2.486	2.479
2.44647	2.5684	2.49042	2.4224	2.40823	2.40432	2.53253	2.52649	2.63951	2.68455	2.46347	2.60456	2.71462	2.8516	2.49551		2.18904	2.25392	2.51646	0.872447	1.6381	1.35316	1.07643	0.830405	0.763365	1.35601	1.09578	0.875634	0.80807	0.874537	0.537657	0.170596	0.110067	0.866203		0.0745526	0.00387285	1.41248	2.26591	2.26201	2.09397	2.04298	2.01996	2.01097	2.4199	2.46398	2.47894	2.47093	2.17294	2.1601
2.49294	2.60798	2.532	2.46198	2.43193	2.43564	2.58487	2.57496	2.68998	2.73889	2.51	2.66027	2.77523	2.91021	2.546		2.19356	2.24585	2.56202	0.866246	1.63353	1.34665	1.06816	0.823969	0.757603	1.34606	1.08731	0.868147	0.806055	0.869327	0.534667	0.14618	0.0802263	0.858668		0.089846	0.00656118	1.40458	2.25713	2.26294	2.091	2.04094	2.01596	2.00785	2.40998	2.46188	2.47296	2.4639	2.167	2.17017
2.49193	2.58393	2.52093	2.46543	2.44543	2.43595	2.56244	2.56593	2.67743	2.73394	2.51093	2.68741	2.79198	2.92849	2.54593		2.22193	2.23802	2.54643	0.876791	1.61875	1.34398	1.07738	0.839145	0.754548	1.34782	1.09486	0.887373	0.815154	0.876747	0.465469	0.0847483	0.0667923	0.873686		0.114506	0.030468	1.3981	2.25649	2.228	2.07	2.0255	2.0025	1.98951	2.3905	2.44501	2.4575	2.44851	2.1665	2.16849
2.5465	2.63348	2.57543	2.515	2.48406	2.4795	2.61243	2.60647	2.71738	2.77741	2.567	2.73288	2.81456	2.93997	2.59898		2.25741	2.25827	2.59747	0.870299	1.61839	1.34318	1.07589	0.83954	0.759248	1.34337	1.09344	0.88545	0.819842	0.870284	0.467325	0.0915722	0.0659562	0.867392		0.136476	0.0440827	1.39412	2.25451	2.22246	2.06745	2.01944	2.00046	1.98744	2.38648	2.44395	2.45493	2.44549	2.1645	2.17144
2.59709	2.68218	2.61865	2.56514	2.54023	2.52978	2.65519	2.65355	2.75499	2.8184	2.61757	2.77095	2.82056	2.9375	2.6476	2.56519	2.56974	2.63639	2.64457	0.871742	1.62078	1.34395	1.07785	0.820607	0.75007	1.34556	1.09314	0.880447	0.80489	0.869333	0.489776	0.0902813	0.0548522	0.871139	0.592869	0.128676	0.0552229	1.39596	2.25557	2.21853	2.06203	2.01351	1.99601	1.98151	2.38502	2.43853	2.44755	2.44401	2.16511	2.16596
2.64153	2.73003	2.66403	2.60704	2.59255	2.58604	2.70753	2.68804	2.78753	2.84252	2.66253	2.80051	2.8225	2.9335	2.69104	2.62411	2.587	2.65951	2.68804	0.874359	1.62578	1.34874	1.07639	0.826147	0.75331	1.34842	1.09397	0.870264	0.804116	0.872719	0.492488	0.0950068	0.0512468	0.87285	0.538771	0.123682	0.059323	1.40157	2.257	2.22099	2.061	2.01349	1.99249	1.977	2.3835	2.4365	2.4455	2.441	2.168	2.1615
2.68595	2.76994	2.7105	2.66406	2.65817	2.64773	2.74934	2.74087	2.82382	2.86577	2.70398	2.82368	2.82701	2.92996	2.73988	2.75841	2.83903	2.8206	2.73885	0.878319	1.62619	1.3546	1.09015	0.839982	0.75395	1.35333	1.097	0.875058	0.803052	0.876736	0.495896	0.110396	0.0561697	0.87661	0.504867	0.11684	0.135474	1.40537	2.25798	2.21699	2.05851	2.00895	1.98693	1.97245	2.38405	2.43994	2.44748	2.44052	2.16996	2.15763
2.7307	2.81314	2.75971	2.71975	2.72435	2.71992	2.78332	2.77711	2.8551	2.89209	2.75167	2.84111	2.82808	2.92656	2.77728	2.79872	2.84197	2.83157	2.77328	0.87974	1.62304	1.35757	1.09461	0.843079	0.759512	1.36385	1.09156	0.854485	0.787026	0.877361	0.496963	0.116224	0.0546249	0.878619	0.502059	0.11682	0.101771	1.40789	2.25601	2.21654	2.05951	2.00447	1.9805	1.96804	2.38899	2.43461	2.44556	2.44202	2.16652	2.17108
2.7695	2.854	2.79999	2.76699	2.78948	2.79348	2.83396	2.81049	2.87848	2.91199	2.79	2.8625	2.83149	2.9275	2.82049	2.86297	2.84767	2.84874	2.81748	0.882712	1.632	1.36391	1.08799	0.842013	0.77639	1.37017	1.0992	0.858279	0.788394	0.879255	0.490918	0.111239	0.0492425	0.882739	0.529622	0.105355	0.106512	1.41135	2.2535	2.219	2.06	2.006	1.97801	1.9695	2.3895	2.44099	2.44849	2.444	2.1665	2.18151
2.8154	2.89885	2.84947	2.82257	2.85568	2.87422	2.86148	2.84379	2.89793	2.92881	2.83839	2.88113	2.83198	2.92794	2.8634	2.90622	2.66088	2.71991	2.85446	0.886173	1.633	1.3656	1.10049	0.856687	0.781792	1.36869	1.09483	0.864822	0.795283	0.881739	0.472538	0.107471	0.0454709	0.886744	0.481283	0.131129	0.0413087	1.41582	2.25603	2.22002	2.061	2.00199	1.98595	1.96905	2.38751	2.43901	2.44909	2.44606	2.16852	2.19094
2.80464	2.88149	2.89516	2.87773	2.92234	2.94433	2.90855	2.87216	2.93963	2.95861	2.87619	2.89364	2.83019	2.92208	2.90261	2.97619	2.78389	2.83868	2.83048	0.910763	1.63888	1.3665	1.10464	0.868437	0.794914	1.37287	1.09635	0.85652	0.794578	0.879662	0.46078	0.107537	0.0411282	0.88849	0.491781	0.132773	0.0489265	1.41964	2.23	2.18495	2.0615	2.00149	1.98152	1.97406	2.38793	2.44004	2.45796	2.45163	2.17003	2.18531
2.85002	2.92502	2.93801	2.9365	2.99301	3.01801	2.94001	2.91	2.90701	2.93901	2.921	2.918	2.83501	2.9215	2.9365	3.04551	2.91497	3.03347	2.87802	0.91742	1.63793	1.36717	1.10729	0.87673	0.798037	1.37191	1.09761	0.894907	0.802006	0.88236	0.475665	0.121891	0.0387856	0.88953	0.509612	0.139721	0.114653	1.4214	2.227	2.185	2.0595	2.003	1.984	1.976	2.3875	2.445	2.445	2.445	2.169	2.1665
2.88252	2.96855	2.92154	2.92667	3.0045	3.03179	2.90254	2.87844	2.93126	2.95932	2.91252	2.9032	2.86302	2.93911	2.92252	3.07257	2.94328	3.01616	2.91254	0.916448	1.63892	1.37953	1.12556	0.902173	0.817813	1.38593	1.12564	0.908171	0.813799	0.913794	0.49236	0.124059	0.0435857	0.916672	0.524095	0.129692	0.0465374	1.42569	2.22704	2.189	2.037	1.98996	1.97911	1.96602	2.37592	2.42003	2.45102	2.44907	2.14705	2.15397
2.93252	3.02149	2.9735	2.99138	3.05254	3.10827	2.9545	2.9206	2.95676	2.98971	2.96252	2.92281	2.86498	2.9499	2.97252	3.12747	3.06682	3.12793	2.9645	0.909506	1.64045	1.37017	1.13478	0.90631	0.832539	1.38677	1.12166	0.902474	0.81273	0.90649	0.497164	0.125902	0.0479879	0.910172	0.514957	0.138585	0.0539887	1.42009	2.23096	2.189	2.037	1.98604	1.9899	1.96798	2.36808	2.42297	2.45298	2.45593	2.15195	2.15103
2.97001	3.05901	3.02101	3.03101	3.11402	3.17902	2.98801	2.93801	3.00201	3.01301	2.99901	2.93401	2.867	2.95	3.00801	3.17601	3.18103	3.27104	3.00401	0.905258	1.63288	1.37285	1.1351	0.905593	0.829404	1.38323	1.12119	0.883074	0.801261	0.901268	0.49662	0.13992	0.0485813	0.906948	0.52601	0.156408	0.0641815	1.41664	2.234	2.194	2.04	1.987	1.991	1.974	2.376	2.42	2.462	2.462	2.154	2.151
3.01458	3.10362	3.05272	3.08468	3.17698	3.24578	3.04153	2.98838	3.02332	3.03832	3.04749	2.95832	2.867	2.949	3.05462	3.20952	3.293	3.42608	3.05658	0.898087	1.63303	1.36816	1.13877	0.917684	0.844369	1.37546	1.11376	0.896591	0.804204	0.893625	0.496148	0.141615	0.0536699	0.900326	0.527631	0.148354	0.0704481	1.41361	2.24004	2.19812	2.04002	1.98709	1.9959	1.98109	2.376	2.41809	2.45906	2.47206	2.16005	2.15002
3.06045	3.15241	3.10932	3.13835	3.25407	3.30726	3.08349	3.01864	3.04869	3.06369	3.08653	2.98369	2.867	2.949	3.10341	3.25051	3.37205	3.51098	3.10245	0.890788	1.6283	1.36185	1.12881	0.921138	0.843481	1.36822	1.10738	0.881719	0.79509	0.886891	0.496763	0.145987	0.0639166	0.892909	0.519034	0.180187	0.106585	1.40489	2.24296	2.20788	2.04198	1.99392	1.98809	1.98792	2.376	2.42492	2.46394	2.47694	2.16395	2.15198
3.109	3.189	3.156	3.186	3.274	3.37	3.125	3.07	3.105	3.099	3.142	3.015	2.87	2.949	3.145	3.302	3.491	3.627	3.153	0.87798	1.62221	1.35154	1.12479	0.91534	0.84576	1.35989	1.09305	0.849911	0.773641	0.87343	0.49362	0.1521	0.0686899	0.88157	0.51002	0.140441	0.0933904	1.3972	2.248	2.21	2.052	2.004	2.003	1.993	2.383	2.429	2.47	2.486	2.168	2.149
3.15662	3.23655	3.19962	3.23946	3.34451	3.42946	3.1845	3.11063	3.13452	3.13945	3.18269	3.06259	2.8813	2.95209	3.1986	3.3516	3.49818	3.64514	3.19654	0.875595	1.61422	1.34838	1.11747	0.91386	0.84106	1.35341	1.09227	0.844561	0.765748	0.871428	0.484653	0.15212	0.0674955	0.878023	0.516173	0.142832	0.0890553	1.39289	2.25601	2.21211	2.05509	2.00406	2.01198	2.00104	2.38305	2.43303	2.47102	2.48701	2.17799	2.15202
3.21543	3.2885	3.25843	3.28258	3.39253	3.47258	3.23154	3.17042	3.18353	3.18159	3.24836	3.11846	2.90972	2.96091	3.25545	3.40845	3.51484	3.65887	3.24751	0.867588	1.60781	1.34052	1.1238	0.923358	0.845764	1.34856	1.09257	0.848462	0.762729	0.862744	0.479252	0.139849	0.0519208	0.870691	0.48519	0.142048	0.0781952	1.38904	2.25699	2.2229	2.06391	2.00994	2.01002	2.00496	2.38795	2.43597	2.47298	2.48799	2.17701	2.15398
3.26714	3.33312	3.31113	3.32913	3.43916	3.52409	3.29012	3.21815	3.22114	3.21912	3.29614	3.19625	2.95215	2.97312	3.30914	3.45711	3.53304	3.66803	3.30211	0.867123	1.60955	1.33847	1.11734	0.913213	0.840809	1.35421	1.09268	0.834314	0.754122	0.861585	0.488694	0.132247	0.0454338	0.87092	0.493068	0.145647	0.0701781	1.38859	2.26201	2.22602	2.07101	2.02001	2.01899	2.00902	2.38305	2.44101	2.489	2.49302	2.17901	2.156
3.31853	3.37845	3.35834	3.37628	3.49817	3.55831	3.33548	3.27353	3.27461	3.26456	3.34753	3.28866	3.00753	3.01878	3.36048	3.49728	3.54706	3.67898	3.3455	0.871915	1.61599	1.34235	1.12016	0.906835	0.825453	1.35295	1.09625	0.836071	0.758698	0.867236	0.497468	0.138321	0.0546353	0.874728	0.488882	0.140824	0.0619714	1.39399	2.26597	2.23306	2.07403	2.02206	2.01709	2.01505	2.40002	2.44408	2.48898	2.49907	2.18297	2.15703
3.36948	3.42156	3.39067	3.40273	3.51483	3.5877	3.38153	3.32448	3.3334	3.31845	3.39848	3.35235	3.05848	3.18926	3.40653	3.52373	3.55294	3.67702	3.39351	0.882938	1.61909	1.34881	1.11872	0.900633	0.832419	1.35659	1.09526	0.852523	0.763283	0.880297	0.476187	0.125946	0.0829715	0.883174	0.513084	0.145978	0.0621086	1.40177	2.26303	2.23894	2.07697	2.02794	2.02591	2.01995	2.40198	2.45192	2.48702	2.50593	2.18003	2.15997
3.41212	3.47012	3.44907	3.45708	3.54911	3.61405	3.43209	3.37814	3.37817	3.37418	3.4471	3.45913	3.15517	3.28892	3.45113	3.53405	3.55802	3.67401	3.42813	0.889243	1.62813	1.3561	1.11259	0.895651	0.818085	1.36009	1.10421	0.888623	0.779598	0.886121	0.508939	0.165381	0.123721	0.890273	0.512269	0.143759	0.0633481	1.40768	2.27102	2.245	2.082	2.031	2.032	2.025	2.403	2.45201	2.49001	2.509	2.18602	2.17099
3.46145	3.52034	3.47852	3.48936	3.59204	3.63498	3.46853	3.43453	3.44771	3.44879	3.48949	3.51185	3.22314	3.25932	3.50441	3.55636	3.56503	3.67998	3.48137	0.898604	1.63958	1.36273	1.12798	0.892116	0.816172	1.37148	1.10764	0.873511	0.786943	0.894707	0.480316	0.137246	0.0512075	0.899539	0.503904	0.139535	0.0505278	1.41855	2.27903	2.24603	2.08302	2.0311	2.03202	2.02526	2.40505	2.45804	2.49602	2.50903	2.19603	2.16801
3.50365	3.55273	3.52759	3.52371	3.59597	3.63302	3.51858	3.48458	3.51444	3.52337	3.53561	3.59233	3.3311	3.38396	3.54367	3.59071	3.56798	3.67802	3.5167	0.908457	1.64699	1.37397	1.12653	0.891783	0.811638	1.37907	1.11139	0.873629	0.789112	0.906719	0.498894	0.118844	0.0358289	0.907969	0.52417	0.143765	0.0569462	1.42561	2.28198	2.24898	2.08498	2.04092	2.03398	2.04979	2.40996	2.46197	2.49798	2.51198	2.19898	2.16899
3.54	3.606	3.56	3.558	3.629	3.662	3.568	3.545	3.588	3.601	3.564	3.661		3.53801	3.585	3.607	3.568	3.629	3.567	0.91376	1.65754	1.37736	1.12889	0.8915	0.81097	1.38583	1.11452	0.880611	0.796491	0.91156	0.4951		0.0794593	0.91281	0.52707	0.14504	0.0657598	1.43557	2.281	2.249	2.085	2.036	2.038	2.051	2.408	2.464	2.495	2.512	2.197	2.172
3.58435	3.6425	3.60935	3.58148	3.64736	3.67926	3.60756	3.60056	3.6637	3.68184	3.61331	3.71973		3.64915	3.62735	3.62917	3.5785	3.64971	3.60541	0.915631	1.65777	1.38158	1.12565	0.892461	0.812176	1.38905	1.11994	0.891136	0.807813	0.913768	0.495663		0.0665846	0.914533	0.528532	0.139196	0.0615308	1.43641	2.27696	2.24801	2.08306	2.04302	2.03899	2.04899	2.409	2.46693	2.49492	2.50691	2.19497	2.1849
3.6176	3.69042	3.6426	3.62745	3.68159	3.70371	3.66037	3.65337	3.7302	3.76204	3.64265	3.78917		3.75868	3.6606	3.6458	3.62642	3.71719	3.64453	0.917666	1.65667	1.3832	1.12427	0.870672	0.802328	1.39452	1.13146	0.898373	0.815715	0.915509	0.507379		0.0556119	0.916763	0.472662	0.127431	0.0473406	1.43782	2.27305	2.24899	2.08893	2.04498	2.03801	2.04801	2.409	2.46008	2.48709	2.49811	2.19204	2.17512
3.67001	3.73602	3.67702	3.65202	3.69601	3.72601	3.70402	3.71102	3.80603	3.84303	3.69601	3.84602	3.82004	3.92605	3.71302	3.65303		3.74501	3.69502	0.91713	1.65529	1.38121	1.11086	0.882225	0.806237	1.388	1.1317	0.905324	0.825774	0.914979	0.509181	0.139281	0.0492677	0.9162	0.469483		0.0839006	1.43616	2.27	2.245	2.085	2.044	2.037	2.041	2.412	2.462	2.49	2.493	2.189	2.174
3.70148	3.77549	3.72036	3.69434	3.72325	3.74715	3.74759	3.76258	3.86867	3.9148	3.71951	3.89144	3.9225	4.05146	3.75145	3.71928		3.77226	3.73547	0.915921	1.64877	1.37959	1.10905	0.871045	0.799603	1.38872	1.13211	0.91443	0.835484	0.913066	0.513068	0.141917	0.0684888	0.915856	0.552265		0.184172	1.43023	2.27792	2.24695	2.08499	2.04103	2.03199	2.03091	2.41195	2.45599	2.48096	2.48293	2.19491	2.18104
3.74756	3.82255	3.75467	3.72669	3.74678	3.76186	3.80446	3.81847	3.93239	3.99127	3.76853	3.9336	4.06662	4.19166	3.79459	3.74575			3.78057	0.909343	1.63904	1.37393	1.09456	0.86576	0.79127	1.37785	1.12875	0.908705	0.833955	0.905047	0.549284	0.126279	0.0951951	0.910719	0.584403			1.42539	2.27007	2.24205	2.08401	2.04397	2.03101	2.02208	2.40705	2.45501	2.47704	2.47607	2.18608	2.18496
3.79702	3.86202	3.80002	3.76101	3.77701	3.78101	3.85002	3.86602	3.98302	4.05803	3.81702	3.98801	4.16002	4.30102	3.84702	3.78102	3.655	3.811	3.82902	0.903647	1.63569	1.36558	1.08879	0.85124	0.780168	1.37386	1.12453	0.92368	0.842799	0.899848	0.491806	0.142713	0.0984097	0.904505	0.585094	0.14988	0.147758	1.41721	2.268	2.24	2.083	2.04	2.025	2.016	2.403	2.453	2.472	2.465	2.181	2.18899
3.83568	3.90761	3.83962	3.79661	3.80045	3.81138	3.89451	3.91158	4.04158	4.11963	3.85662	4.01866	4.19815	4.34215	3.88669	3.82473	3.66324	3.82028	3.86864	0.895511	1.63099	1.35901	1.0832	0.849985	0.775417	1.36736	1.11595	0.92358	0.839322	0.895252	0.555637	0.150089	0.0976541	0.893029	0.571527	0.149567	0.143965	1.40872	2.26604	2.23899	2.081	2.03898	2.0199	2.00996	2.40198	2.45294	2.46694	2.45996	2.17906	2.17515
3.88936	3.95543	3.88842	3.84443	3.83558	3.84164	3.93452	3.95745	4.08745	4.1694	3.90542		4.20986	4.35386	3.94134	3.88231	3.68178	3.84273	3.91939	0.891617	1.62223	1.35104	1.07793	0.844041	0.768108	1.3593	1.10895	0.918866	0.836326	0.885971		0.147679	0.0916717	0.894562	0.573674	0.169037	0.157765	1.40203	2.26896	2.23801	2.081	2.03702	2.01209	2.00704	2.40002	2.44806	2.46206	2.45704	2.18394
3.94111	4.00011	3.9391	3.8941	3.8851	3.8781	3.9861	4.0021	4.13009	4.21109	3.9621		4.25701	4.376	3.98711	3.93214	3.70109	3.8581	3.96511	0.88345	1.62154	1.34676	1.08723	0.840256	0.753398	1.35065	1.11156	0.920738	0.838818	0.883948		0.116141	0.0661363	0.880822	0.559321	0.174039	0.15535	1.40054	2.267	2.23399	2.07499	2.023	2.005	1.997	2.397	2.445	2.46299	2.45399	2.183
3.99454	4.05438	3.99142	3.94253	3.93354	3.92755	4.0354	4.05149	4.17436	4.25522	4.01352	4.16946	4.26	4.37698	4.04255	4.00478	3.74853	3.90651	4.01946	0.883746	1.62165	1.34613	1.07435	0.838245	0.757186	1.35537	1.10664	0.909712	0.827817	0.882738	0.557643	0.121636	0.05938	0.882162	0.55458	0.183994	0.160621	1.39954	2.26701	2.22996	2.07195	2.02095	2.0029	1.99493	2.39601	2.44592	2.459	2.451	2.18101	2.18706
4.04551	4.09065	4.03063	3.99252	3.98451	3.9795	4.07264	4.09756	4.20867	4.2758	4.06253	4.21259	4.26	4.37502	4.0945	4.0783	3.79852	3.95454	4.06259	0.890951	1.62301	1.35222	1.07088	0.833961	0.756843	1.36222	1.11095	0.908957	0.827493	0.886346	0.498524	0.123165	0.0716331	0.89269	0.558394	0.208912	0.177657	1.4026	2.26799	2.22604	2.06705	2.01605	1.99309	1.98807	2.39699	2.43807	2.459	2.451	2.18199	2.19294
4.08504	4.14303	4.07204	4.04304	4.04005	4.03505	4.11503	4.12504	4.22604	4.29802	4.10903	4.22901	4.268	4.375	4.13404	4.13405	3.83506	3.99006	4.10103	0.895753	1.63224	1.35779	1.08983	0.839147	0.769929	1.36399	1.10927	0.906242	0.824294	0.893413	0.504323	0.123203	0.0683373	0.895434	0.523886	0.190428	0.160797	1.41094	2.27	2.223	2.064	2.01	1.99	1.984	2.398	2.437	2.46	2.454	2.185	2.18801
4.13343	4.17754	4.12446	4.0976	4.10965	4.10374	4.15936	4.17826	4.28207	4.32022	4.15446	4.24529	4.271	4.37499	4.18239	4.2048			4.14246	0.900288	1.63833	1.36551	1.09382	0.835698	0.768921	1.37056	1.10553	0.881766	0.816513	0.897069	0.508823	0.12713	0.064642	0.900296	0.518902			1.41685	2.268	2.22198	2.064	2.01299	1.98801	1.97997	2.39399	2.44003	2.45902	2.458	2.184	2.19709
4.17451	4.22839	4.16847	4.15432	4.17126	4.17416	4.19359	4.20271	4.28892	4.34075	4.19847	4.27267	4.271	4.37401	4.21956	4.28109			4.18647	0.903887	1.64413	1.36948	1.10625	0.845019	0.77562	1.37434	1.10569	0.883292	0.812073	0.899787	0.515718	0.128049	0.0638791	0.904697	0.563655			1.42225	2.268	2.22002	2.064	2.01201	1.98899	1.97704	2.39301	2.44296	2.46098	2.458	2.184	2.20589
4.21402	4.25703	4.20703	4.20503	4.24004	4.24604	4.22602	4.23501	4.31001	4.35001	4.24102	4.29501	4.271	4.374	4.25902	4.34603	4.13405		4.22003	0.911382	1.65162	1.37671	1.1111	0.852771	0.785048	1.38546	1.11094	0.896892	0.814409	0.905502	0.497189	0.129029	0.0623268	0.913563	0.575894	0.174992		1.43066	2.27	2.221	2.062	2.014	1.984	1.982	2.397	2.443	2.461	2.455	2.184	2.22
4.2554	4.31041	4.25848	4.25857	4.30558	4.31874	4.26839	4.26039	4.32846	4.3702	4.27944	4.30912	4.27207	4.36503	4.30135	4.41031	4.23566	4.37103	4.26935	0.915664	1.65801	1.38048	1.1142	0.873972	0.800207	1.38799	1.1154	0.899439	0.812461	0.909148	0.476931	0.127722	0.056463	0.918549	0.583378	0.160268	0.11923	1.4365	2.26702	2.22204	2.05903	2.00707	1.9911	1.98705	2.39699	2.44598	2.46207	2.46304	2.183	2.21884
4.29364	4.34963	4.30357	4.31249	4.36048	4.38834	4.30565	4.29765	4.37159	4.38882	4.32061	4.32089	4.27893	4.36797	4.33468	4.43972	4.2984	4.37397	4.30268	0.917007	1.6603	1.38093	1.12194	0.888343	0.807471	1.3898	1.11319	0.87101	0.809756	0.910814	0.47795	0.124114	0.0539142	0.919432	0.520844	0.135555	0.0596858	1.4399	2.26898	2.22596	2.06197	2.01393	2.00091	1.99195	2.39601	2.44402	2.46893	2.46696	2.183	2.20414
4.339	4.396	4.354	4.366	4.423	4.465	4.35	4.323	4.382	4.403	4.36	4.343	4.293	4.377	4.384	4.506	4.40201	4.47801	4.355	0.91498	1.66281	1.37943	1.13165	0.89739	0.810231	1.3917	1.11686	0.86693	0.79869	0.90938	0.50156	0.126511	0.0539801	0.91671	0.52542	0.126211	0.0492104	1.44113	2.268	2.229	2.063	2.007	2.009	1.989	2.392	2.446	2.469	2.48	2.185	2.187
4.37244	4.43652	4.39351	4.40851	4.48875	4.54069	4.3834	4.36128	4.41222	4.42728	4.4004	4.35721	4.294	4.38002	4.40951	4.56049	4.53511	4.61249	4.39747	0.912204	1.65726	1.37713	1.13548	0.908121	0.824512	1.38564	1.11508	0.862066	0.794248	0.907151	0.511492	0.147692	0.0574918	0.913667	0.536526	0.150583	0.0598917	1.43712	2.27207	2.234	2.06497	2.00705	2.00597	1.9961	2.39904	2.44798	2.48403	2.48909	2.18905	2.186
4.41549	4.48739	4.4434	4.4584	4.56212	4.60819	4.42253	4.38867	4.43374	4.45467	4.43953	4.37775	4.294	4.38198	4.4594	4.60843	4.64271	4.75727	4.44345	0.908662	1.65546	1.37233	1.14684	0.911164	0.825656	1.38347	1.10897	0.860667	0.790169	0.903365	0.519494	0.147888	0.0644765	0.910458	0.534148	0.15474	0.0620047	1.43406	2.27892	2.234	2.06204	2.01194	2.00304	2.00588	2.40295	2.44602	2.48696	2.49789	2.19394	2.186
4.46303	4.52503	4.47703	4.51103	4.62803	4.68304	4.47202	4.42402	4.46102	4.48402	4.49302	4.39501	4.294	4.382	4.49703	4.66002	4.76804	4.89804	4.48802	0.900765	1.6495	1.37054	1.14711	0.913773	0.829212	1.37632	1.10996	0.863557	0.780559	0.895555	0.518363	0.14801	0.0650406	0.902705	0.497304	0.134473	0.0579754	1.42633	2.284	2.24	2.066	2.012	2.01	2.009	2.405	2.449	2.496	2.503	2.198	2.184
4.51431	4.57538	4.53349	4.55962	4.6826	4.75264	4.5095	4.46846	4.50232	4.51331	4.53742	4.42049	4.30003	4.37803	4.55527	4.7025	4.84858	4.97964	4.53153	0.891336	1.64016	1.36064	1.13493	0.919584	0.832113	1.36938	1.1055	0.858786	0.778984	0.88546	0.506121	0.148559	0.0661034	0.894309	0.485446	0.158751	0.0861851	1.41724	2.28897	2.24501	2.0681	2.01501	2.01606	2.01507	2.41101	2.455	2.504	2.50705	2.20398	2.18599
4.54372	4.61165	4.58055	4.61844	4.73946	4.81342	4.55754	4.51258	4.53271	4.54272	4.57762	4.46755	4.30297	4.38097	4.58076	4.75054	4.90348	5.04042	4.58251	0.885248	1.63678	1.35098	1.12247	0.915162	0.829554	1.36812	1.1008	0.883168	0.784091	0.879715	0.508121	0.148421	0.065476	0.887495	0.476446	0.1608	0.0933418	1.41365	2.28603	2.24599	2.07791	2.01599	2.02194	2.02193	2.41199	2.455	2.504	2.51195	2.20202	2.18501
4.60112	4.66312	4.63511	4.65911	4.77813	4.86413	4.60413	4.55512	4.5472		4.62913	4.50914	4.32104	4.38702	4.63513	4.8061	4.93103	5.06702	4.62313	0.876774	1.63285	1.34507	1.11614	0.918585	0.833607	1.36522	1.09783	0.883104		0.872414	0.503922	0.141833	0.059758	0.878134	0.468435	0.14329	0.0756396	1.4084	2.28899	2.25001	2.08401	2.02003	2.03001	2.02601	2.41502	2.46601	2.51397		2.20199	2.18201
4.65069	4.71363	4.68163	4.70261	4.83269	4.91554	4.65867	4.60268	4.6292		4.68164	4.56699	4.33758	4.39737	4.68769	4.84747	4.94321	5.07707	4.67668	0.878391	1.63084	1.34749	1.1236	0.912274	0.82843	1.36472	1.09632	0.876782		0.873837	0.496679	0.139017	0.0548717	0.879827	0.482977	0.13929	0.0672716	1.4093	2.28599	2.25505	2.08705	2.03398	2.03402	2.03107	2.42404	2.47201	2.50333		2.199	2.18493
4.70534	4.7634	4.7314	4.75042	4.88734	4.95848	4.71136	4.65635	4.64481		4.73239	4.64506	4.38345	4.42665	4.74234	4.88455	4.9598	5.08293	4.73035	0.875347	1.63182	1.34422	1.11464	0.903881	0.821326	1.36138	1.09354	0.88012		0.869631	0.499773	0.142725	0.0557988	0.877972	0.491438	0.141652	0.0610846	1.40702	2.28501	2.25895	2.09095	2.03202	2.03598	2.03693	2.42696	2.47299	2.52968		2.199	2.17907
4.764	4.808	4.782	4.789	4.91	4.99	4.764	4.715	4.698		4.794	4.744	4.464	4.595	4.797	4.932	4.971	5.089	4.778	0.88272	1.63502	1.34982	1.12374	0.8997	0.81941	1.36635	1.09745	0.88744		0.87831	0.51649	0.171991	0.131588	0.88372	0.50865	0.14249	0.0562699	1.41326	2.291	2.266	2.095	2.041	2.039	2.037	2.428	2.479	2.544		2.204	2.178
4.80957	4.85152	4.81855	4.83442	4.93853	5.0083	4.80455	4.76751			4.83956	4.82688	4.51788	4.52488	4.84356	4.94729	4.98004	5.091	4.81849	0.887753	1.63952	1.35462	1.11847	0.906751	0.823623	1.36904	1.10227			0.883244	0.513505	0.192658	0.0755981	0.888639	0.506301	0.136732	0.0533546	1.41785	2.30007	2.26904	2.098	2.04004	2.03708	2.03901	2.43204	2.47902			2.21304	2.183
4.86349	4.90053	4.87051	4.87363	4.98852	5.03673	4.85651	4.81554	4.8274		4.8925	4.90922	4.60022	4.60722	4.8965	4.97474	4.98396	5.091	4.86456	0.894644	1.6444	1.36026	1.11794	0.879648	0.811733	1.36941	1.10551	0.847072		0.890224	0.515887	0.193393	0.079176	0.895128	0.4895	0.134055	0.0528448	1.42529	2.30693	2.27296	2.098	2.04396	2.04493	2.03999	2.43596	2.48098	2.53696		2.21696	2.183
4.91458	4.96507	4.90305	4.90255	4.98203	5.02604	4.8971	4.88359	4.92509	4.97121	4.94258	5.02458	4.7682	4.80773	4.95208	5.01055	5.005	5.102	4.92408	0.898538	1.6335	1.36483	1.11557	0.879242	0.801916	1.3609	1.10184	0.844871	0.781745	0.897222	0.500663	0.142809	0.06304	0.896919	0.487143	0.13412	0.0589321	1.41584	2.29849	2.26749	2.099	2.0515	2.052	2.06	2.4255	2.4795	2.52599	2.52799	2.21549	2.18553
4.96383	5.0099	4.94235	4.93737	5.00184	5.04173	4.95796	4.93765	4.98325	4.99983	4.98883	5.08312	4.87586	4.94404	5.00336	5.03877	5.00711	5.11421	4.97183	0.904942	1.64373	1.37148	1.12092	0.879382	0.799133	1.37139	1.11026	0.862376	0.78745	0.903345	0.500377	0.134758	0.0603884	0.903427	0.497063	0.133236	0.0727937	1.42528	2.29598	2.26498	2.09849	2.05252	2.05197	2.06344	2.42544	2.48147	2.52444	2.53096	2.21198	2.20135
4.99368	5.04561	4.97416	4.97015	5.03268	5.06278	4.99905	4.99588	5.05028	5.07469	5.01868	5.13841	4.99767	5.08198	5.03515	5.06272	5.0169	5.08884	5.00167	0.90966	1.64628	1.37711	1.12762	0.87975	0.799372	1.37738	1.10883	0.877504	0.804097	0.908327	0.501119	0.126622	0.0520051	0.907695	0.496237	0.127807	0.0530331	1.43106	2.29452	2.26352	2.09801	2.05399	2.04903	2.05805	2.42006	2.47902	2.51956	2.52704	2.21052	2.18815
5.03807	5.07902	5.02258	5.00255	5.05054	5.07653	5.05008	5.0416	5.11716	5.15416	5.06208	5.21259	5.11469	5.18226	5.08156	5.07556	5.06306	5.12016	5.03502	0.910919	1.66872	1.37816	1.12181	0.874131	0.79933	1.37715	1.11924	0.887294	0.80996	0.90837	0.522404	0.110558	0.043373	0.910107	0.487445	0.120325	0.0429614	1.45059	2.28698	2.271	2.098	2.05	2.04799	2.05198	2.42249	2.47649	2.51148	2.51998	2.20299	2.1825
5.07056	5.13547	5.05954	5.0319	5.06737	5.09275	5.09556	5.09312	5.19273	5.23283	5.094	5.26447	5.2239	5.30173	5.11358	5.10177		5.15766	5.08853	0.912473	1.64952	1.37658	1.11424	0.87381	0.792413	1.37987	1.136	0.909153	0.824634	0.908408	0.536442	0.141631	0.0626821	0.913092	0.479404		0.0411285	1.43216	2.28146	2.25796	2.09798	2.04948	2.04443	2.04242	2.41647	2.4725	2.50391	2.51184	2.19794	2.18198
5.12059	5.17715	5.10761	5.06772	5.10075	5.11482	5.14559	5.14855	5.25747	5.30639	5.13863	5.30665	5.34848	5.45624	5.16558	5.12579		5.21544	5.13561	0.910093	1.64603	1.37214	1.10634	0.864515	0.788599	1.3759	1.12107	0.913405	0.832524	0.906493	0.533389	0.119227	0.0614822	0.910264	0.456078		0.0418629	1.42999	2.27854	2.25403	2.09601	2.04751	2.03854	2.03506	2.41403	2.4725	2.49607	2.49812	2.19306	2.18001
5.15859	5.22056	5.13909	5.09908	5.11955	5.13354	5.19159	5.19911	5.3216	5.37611	5.17958	5.35106	5.46062	5.57963	5.20409	5.1311	5.032	5.1906	5.17958	0.905505	1.63958	1.36768	1.09873	0.856904	0.783858	1.36721	1.12963	0.910967	0.837129	0.902265	0.52961	0.131859	0.079633	0.905355	0.453557	0.149181	0.0897429	1.4222	2.28	2.252	2.09649	2.04399	2.03199	2.02749	2.4145	2.469	2.48399	2.48548	2.194	2.174
5.21299	5.2635	5.19004	5.14148	5.14981	5.15682	5.24905	5.26307	5.38362	5.44671	5.23143	5.38655	5.54002	5.66745	5.25705	5.16611	5.03499	5.2377	5.22898	0.896684	1.63255	1.35849	1.09221	0.845249	0.772697	1.35887	1.10617	0.907556	0.833491	0.896042	0.540002	0.155349	0.0953759	0.894163	0.463464	0.167072	0.0988042	1.41372	2.27946	2.24943	2.09197	2.04046	2.02593	2.01596	2.4149	2.46786	2.4799	2.47588	2.19248	2.17297
5.25653	5.30803	5.23799	5.18404	5.1777	5.1852	5.29847	5.31346	5.4389	5.50982	5.26959	5.43549	5.58597	5.70753	5.30647	5.26706	5.03401	5.25579	5.27204	0.888077	1.62219	1.35069	1.0842	0.836205	0.763023	1.3515	1.10727	0.908531	0.83443	0.887731	0.550642	0.168204	0.116625	0.885539	0.563833	0.0858508	0.130286	1.4042	2.27603	2.24306	2.08952	2.03704	2.01957	2.01205	2.4056	2.45514	2.4711	2.46512	2.19052	2.17004
5.30617	5.35015	5.29217	5.22519	5.22067	5.21916	5.34367	5.36714	5.49915	5.56415	5.32367	5.52615	5.60557	5.71907	5.35667	5.31821	5.031	5.28312	5.31916	0.882373	1.61842	1.34445	1.07661	0.837837	0.75749	1.35235	1.09554	0.90241	0.833022	0.882951	0.525603	0.182684	0.117288	0.878962	0.562905	0.0813101	0.117495	1.3976	2.26999	2.23948	2.08348	2.03397	2.01398	2.00598	2.40297	2.45299	2.46148	2.45548	2.18548	2.175
5.36356	5.39946	5.34704	5.2885	5.27553	5.2705	5.39797	5.41352	5.54785	5.61382	5.37856	5.57341	5.62937	5.74068	5.41208	5.38665	5.0313	5.32076	5.37104	0.878458	1.61746	1.34056	1.07219	0.833711	0.754235	1.34598	1.09294	0.895725	0.828883	0.878109	0.51401	0.178855	0.113395	0.876058	0.567519	0.0823247	0.133414	1.39752	2.26541	2.23392	2.07747	2.02346	2.00643	1.99794	2.39195	2.44842	2.45447	2.44797	2.17892	2.1759
5.43363	5.44314	5.39758	5.33562	5.3256	5.31712	5.44774	5.4621	5.58122	5.64374	5.45661	5.61173	5.6642	5.75737	5.48261	5.44659	5.05973	5.34436	5.42208	0.887204	1.61883	1.33881	1.06889	0.831919	0.753712	1.34824	1.09161	0.893811	0.825885	0.885037	0.530655	0.165246	0.0965516	0.887832	0.556347	0.175622	0.125593	1.396	2.25905	2.22657	2.07452	2.01953	2.00005	1.99205	2.38701	2.44056	2.45202	2.44503	2.18006	2.16706
5.47714	5.51016	5.46216	5.41118	5.40521	5.39821	5.50414	5.51218	5.63304	5.68607	5.49914	5.63509	5.68905	5.808	5.52614	5.52325		5.59697	5.49012	0.889831	1.607	1.34078	1.05833	0.80063	0.74721	1.34789	1.10273	0.890563	0.819939	0.888599	0.547989	0.149208	0.0703454	0.889482	0.542818		0.139646	1.3875	2.25897	2.21599	2.06298	2.01301	1.99798	1.98899	2.38598	2.43301	2.448	2.44002	2.17997	2.16199
5.52042	5.56257	5.51345	5.46863	5.47176	5.46476	5.54841	5.56926	5.64623	5.70917	5.54341	5.66328	5.70599	5.80808	5.56939	5.60168			5.52944	0.896516	1.61906	1.34605	1.06922	0.807375	0.750424	1.35568	1.10108	0.885083	0.809863	0.894599	0.550308	0.129602	0.0687696	0.896683	0.554745			1.3994	2.25098	2.212	2.056	2.0149	1.99297	1.98497	2.38092	2.43498	2.447	2.44705	2.17198	2.16022
5.55865	5.61453	5.55463	5.52548	5.54038	5.53338	5.58566	5.59279	5.66681	5.72486	5.58066	5.68877	5.70501	5.81494	5.60468	5.66344			5.56963	0.901643	1.62512	1.35412	1.08658	0.838686	0.756217	1.36556	1.09775	0.879887	0.80107	0.89904	0.50298	0.13069	0.0569375	0.902398	0.542481			1.40853	2.24902	2.212	2.056	2.00608	1.99003	1.98203	2.37406	2.43302	2.447	2.45196	2.17002	2.17982
5.60914	5.64322	5.60916	5.57821	5.60127	5.60332	5.62416	5.62614	5.70507	5.74407	5.63315	5.7021	5.70001	5.801	5.65514	5.73127	5.51038	5.64039	5.62116	0.906828	1.63524	1.36198	1.08629	0.85407	0.772627	1.37181	1.1072	0.879113	0.799016	0.903258	0.506612	0.14095	0.0582529	0.908399	0.543289	0.19645	0.143155	1.41215	2.24898	2.20899	2.05598	2.00299	1.98801	1.97604	2.37999	2.42898	2.455	2.45601	2.17397	2.18602
5.64643	5.70337	5.65345	5.6346	5.67374	5.68979	5.66834	5.66326	5.72327	5.7632	5.6734	5.72911	5.70396	5.80097	5.69245	5.8045	5.61271	5.74383	5.66441	0.911795	1.63929	1.37062	1.10459	0.85958	0.782657	1.38176	1.13727	0.890637	0.805878	0.908	0.488556	0.140858	0.0563476	0.91346	0.545319	0.177224	0.135625	1.42109	2.24396	2.20698	2.051	2.00099	1.99095	1.98599	2.37599	2.42402	2.45605	2.46005	2.16698	2.19088
5.68673	5.73777	5.69571	5.69062	5.74253	5.7635	5.69979	5.68783	5.74883	5.78187	5.71075	5.73893	5.70003	5.79802	5.73471	5.85069	5.67855	5.72811	5.70274	0.917849	1.64312	1.3758	1.13809	0.88469	0.802823	1.38709	1.13534	0.895964	0.81037	0.913532	0.487239	0.131384	0.0561215	0.919926	0.518263	0.136685	0.0552349	1.42589	2.24003	2.20501	2.051	2.00001	1.98603	1.98501	2.37501	2.42599	2.46097	2.46497	2.16501	2.18007
5.71918	5.79314	5.74816	5.74718	5.80822	5.84128	5.73717	5.71614	5.76115	5.80205	5.74619	5.75108	5.71502	5.80302	5.76417	5.9152	5.79236	5.86238	5.74915	0.920758	1.64595	1.38079	1.14161	0.900036	0.80641	1.38894	1.13706	0.897632	0.809087	0.917301	0.496762	0.129616	0.0561554	0.921966	0.526586	0.144463	0.0618423	1.43056	2.24001	2.208	2.04699	1.998	1.98803	1.98099	2.381	2.42301	2.46503	2.47502	2.16301	2.16598
5.77438	5.83841	5.79742	5.80456	5.87594	5.9298	5.78941	5.75926	5.80911	5.81825	5.80442	5.77715	5.72203	5.80893	5.81633	5.9765	5.90634	5.98059	5.79646	0.920198	1.64704	1.37416	1.14143	0.90187	0.815558	1.39276	1.13391	0.879772	0.807984	0.917497	0.509801	0.137781	0.0578947	0.920562	0.528561	0.151708	0.0565769	1.43281	2.24298	2.20705	2.04497	1.99696	1.9969	1.97905	2.37998	2.42599	2.473	2.48008	2.16498	2.15999
5.80868	5.87565	5.83564	5.85552	5.9612	6.00232	5.82665	5.78278	5.81891	5.84079	5.84264	5.79087	5.72497	5.80306	5.84572	6.02158	6.02786	6.12465	5.83761	0.913731	1.64213	1.37376	1.14239	0.902811	0.815332	1.38171	1.13509	0.879017	0.801114	0.910862	0.509909	0.141525	0.0646468	0.914368	0.531364	0.152453	0.0752949	1.42578	2.24102	2.21195	2.04203	1.99304	1.98808	1.98395	2.37802	2.42501	2.473	2.48694	2.16302	2.15901
5.86416	5.92915	5.89613	5.91219	6.02223	6.08323	5.86017	5.83311	5.86408	5.87508	5.89417	5.80812	5.72701	5.79901	5.90215	6.07215	6.15535	6.28039	5.88914	0.907245	1.64085	1.37068	1.14268	0.909501	0.824896	1.38206	1.12829	0.873067	0.790487	0.903994	0.510159	0.147646	0.0706422	0.908356	0.518653	0.150101	0.0773419	1.42317	2.24401	2.21102	2.05	1.99899	1.98901	1.98201	2.384	2.42901	2.48201	2.49301	2.16601	2.157
5.91551	5.97641	5.93861	5.97159	6.09449	6.15566	5.91349	5.86657	5.89049	5.90045	5.94653	5.84525	5.73109	5.803	5.94955	6.1183	6.2637	6.4017	5.93455	0.89932	1.62811	1.36976	1.14835	0.906742	0.826814	1.37731	1.11939	0.862727	0.786269	0.895696	0.512852	0.155745	0.0713435	0.900927	0.498016	0.156971	0.0967595	1.4157	2.2481	2.2161	2.05001	1.99503	1.9931	1.98604	2.38407	2.43212	2.48411	2.49508	2.17009	2.15796
5.96168	6.01374	5.99362	6.02464	6.1387	6.21559	5.9577	5.91765	5.9347	5.94072	5.99467	5.86785	5.73895	5.803	5.99966	6.14581	6.32657	6.46457	5.98466	0.889418	1.62179	1.3559	1.13771	0.911458	0.833544	1.37115	1.09906	0.843511	0.776278	0.885381	0.507606	0.153485	0.0725617	0.891634	0.500374	0.17604	0.113883	1.40481	2.25694	2.22494	2.05099	1.99798	2.00194	1.98997	2.38996	2.44293	2.49393	2.50195	2.17795	2.15403
6.01422	6.07119	6.04124	6.08019	6.18526	6.27118	6.00718	5.96818	5.97721	5.98416	6.04621	5.92219	5.74812	5.81003	6.05022	6.21619	6.36909	6.51105	6.03321	0.884911	1.62147	1.352	1.1242	0.9204	0.842959	1.3636	1.08207	0.851275	0.76857	0.878805	0.497496	0.151319	0.0695136	0.889247	0.493827	0.152694	0.0954916	1.39917	2.25304	2.22601	2.05305	2.00402	2.00401	1.99601	2.39804	2.44705	2.49403	2.50203	2.17504	2.15699
6.07061	6.11854	6.10156	6.12751	6.25032	6.3175	6.05269	6.01459	6.02949	6.02545	6.09964	5.96981	5.77728	5.81828	6.10463	6.26341	6.39114	6.5231	6.08557	0.877539	1.61478	1.34514	1.11875	0.917922	0.850076	1.34966	1.0756	0.847432	0.760921	0.872427	0.493963	0.155928	0.0703868	0.881021	0.500539	0.141215	0.0733826	1.39301	2.26202	2.22804	2.06508	2.00902	2.00708	1.9981	2.40799	2.46006	2.50106	2.50999	2.18498	2.15503
6.12648	6.16755	6.15253	6.17357	6.27973	6.36258	6.11542	6.0685	6.07359	6.06662	6.15747	6.04332	5.80276	5.84376	6.16147	6.30066	6.40388	6.53192	6.13752	0.875667	1.61412	1.33921	1.11406	0.909914	0.836991	1.3496	1.06426	0.844864	0.756481	0.870379	0.490641	0.152987	0.0673679	0.879336	0.506772	0.140725	0.0681682	1.39532	2.26398	2.23196	2.07194	2.01098	2.01394	2.00692	2.40701	2.46595	2.50695	2.50901	2.18302	2.15797
6.18013	6.21713	6.19615	6.21512	6.3361	6.40908	6.17615	6.12818	6.14018	6.12519	6.21213	6.13524	5.87826	6.00926	6.21614	6.35308	6.41004	6.53601	6.18615	0.881348	1.61986	1.34377	1.11272	0.910803	0.832083	1.3481	1.07286	0.825631	0.762865	0.878216	0.497231	0.167856	0.127697	0.882699	0.505353	0.138205	0.0643408	1.40036	2.26702	2.24101	2.07502	2.01804	2.01303	2.00902	2.408	2.46301	2.50604	2.51401	2.18502	2.15801
6.22242	6.26042	6.24335	6.25432	6.36828	6.43528	6.22553	6.1855	6.19761	6.18763	6.25342	6.21383	5.9617	6.09269	6.26143	6.37815	6.42306	6.54007	6.23336	0.890285	1.62463	1.34973	1.11111	0.902136	0.829644	1.3556	1.07811	0.82945	0.767621	0.8867	0.491109	0.153998	0.114193	0.891878	0.50958	0.149283	0.0645437	1.40742	2.27403	2.24402	2.08002	2.03003	2.02308	2.01409	2.40903	2.46504	2.51797	2.51803	2.19303	2.16007
6.26473	6.30273	6.27877	6.28679	6.39582	6.46282	6.27866	6.23568	6.25861	6.2506	6.29573	6.29647	6.03155	6.16156	6.30472	6.39291	6.42896	6.54696	6.26977	0.896768	1.62889	1.35803	1.11679	0.898722	0.823023	1.36247	1.0839	0.855413	0.771714	0.893675	0.500053	0.174806	0.135533	0.897673	0.508586	0.140596	0.0579126	1.41121	2.27698	2.24599	2.08199	2.03298	2.03095	2.02294	2.41198	2.46897	2.51502	2.52098	2.19598	2.16696
6.30912	6.34512	6.32109	6.32709	6.43602	6.48502	6.31216	6.29216	6.31523	6.32023	6.33911	6.37015	6.10624	6.23897	6.34812	6.41107	6.432	6.54399	6.32309	0.905279	1.64582	1.36295	1.12536	0.886886	0.817446	1.36958	1.09331	0.86582	0.78265	0.90236	0.504343	0.171789	0.13227	0.905797	0.499965	0.139088	0.0564424	1.42239	2.28401	2.24601	2.082	2.03701	2.035	2.02605	2.415	2.46801	2.51299	2.52599	2.19901	2.16701
6.34944	6.38656	6.35056	6.35739	6.44339	6.49121	6.36549	6.3466	6.39168	6.39779	6.37638	6.42189	6.18735	6.23087	6.38854	6.4333	6.43202	6.541	6.35354	0.915143	1.6483	1.36989	1.13173	0.888686	0.819235	1.38874	1.10137	0.872648	0.789467	0.912523	0.491934	0.147816	0.0648085	0.915081	0.501726	0.138371	0.0572719	1.42747	2.288	2.25001	2.083	2.04099	2.03608	2.04213	2.41403	2.47099	2.509	2.52398	2.20403	2.17101
6.38764	6.43455	6.39855	6.39069	6.47669	6.50883	6.40761	6.39851	6.45045	6.46537	6.4087	6.49828	6.30292	6.39149	6.43457	6.45876	6.43398	6.541	6.39957	0.920589	1.65814	1.37989	1.12754	0.883192	0.807639	1.38998	1.12814	0.884539	0.804707	0.917949	0.505156	0.140617	0.0586676	0.920301	0.509101	0.139321	0.0582904	1.43933	2.288	2.25099	2.083	2.04001	2.04294	2.0529	2.41697	2.47001	2.509	2.52202	2.20697	2.17199
6.42914	6.46719	6.43217	6.4321	6.4941	6.52509	6.4532	6.44424	6.52128	6.5453	6.45612	6.56627	6.43041	6.51033	6.47316	6.48206	6.43919	6.53012	6.44116	0.924932	1.66119	1.38306	1.13386	0.88253	0.814634	1.39701	1.13022	0.894466	0.816008	0.921116	0.509324	0.119127	0.0514623	0.925569	0.494835	0.132477	0.0467467	1.44259	2.28498	2.25099	2.086	2.04401	2.04	2.05097	2.416	2.469	2.50697	2.51597	2.20098	2.17402
6.4635	6.51545	6.47435	6.45743	6.51814	6.54816	6.50336	6.50455	6.59267	6.62076	6.48647	6.63562	6.53424	6.59371	6.51245	6.49722	6.48766	6.5612	6.48146	0.92807	1.66432	1.3872	1.13047	0.882578	0.813161	1.39759	1.14051	0.898671	0.825521	0.925037	0.515278	0.133532	0.0496338	0.927932	0.488467	0.116778	0.0437458	1.44376	2.28102	2.24896	2.086	2.04601	2.03896	2.04295	2.41703	2.47001	2.49995	2.50788	2.19503	2.17903
6.50873	6.55576	6.50581	6.49577	6.53092	6.56291	6.5358	6.5537	6.65264	6.68859	6.52874	6.69166	6.64533	6.74707	6.55276	6.51688	6.54664		6.52275	0.929849	1.66742	1.38938	1.11426	0.8842	0.81324	1.40027	1.14145	0.90686	0.836404	0.926531	0.513332	0.149861	0.0580489	0.929948	0.480101	0.123817		1.44657	2.28299	2.24502	2.086	2.04699	2.03502	2.03803	2.41998	2.47099	2.49503	2.49707	2.19798	2.18198
6.55113	6.59514	6.54814	6.53011	6.56506	6.58505	6.59413	6.60917	6.72317	6.76625	6.56814	6.74116	6.78143	6.90145	6.60112	6.53912		6.60312	6.56514	0.928307	1.66456	1.38362	1.11533	0.880295	0.808329	1.40053	1.14044	0.910725	0.837393	0.923703	0.532861	0.127102	0.0527967	0.929851	0.485967		0.0472247	1.44448	2.282	2.246	2.086	2.04201	2.03398	2.02996	2.41401	2.466	2.48498	2.48796	2.199	2.18302
6.59057	6.63752	6.5905	6.5625	6.58433	6.59924	6.63459	6.65958	6.77474	6.84075	6.61057	6.78856	6.91087	7.03691	6.63764	6.57665	6.49027	6.64034	6.60859	0.921238	1.65688	1.37774	1.11724	0.875791	0.796088	1.39409	1.13398	0.915282	0.838341	0.91859	0.500215	0.125337	0.0670448	0.921107	0.538816	0.1227	0.114354	1.43948	2.28297	2.24595	2.08598	2.04499	2.02693	2.01891	2.41798	2.46499	2.47793	2.47586	2.19798	2.18804
6.64154	6.68457	6.63559	6.60759	6.61373	6.6208	6.68752	6.71153	6.84139	6.90838	6.66154	6.83854	6.98929	7.11925	6.69547	6.63546	6.51478	6.67072	6.66152	0.911182	1.65063	1.37309	1.10913	0.879516	0.784178	1.37985	1.13844	0.919075	0.842898	0.910474	0.469163	0.169181	0.10437	0.909179	0.586109	0.175796	0.160638	1.4283	2.28003	2.24104	2.08402	2.04401	2.02105	2.01107	2.41602	2.46401	2.47205	2.46312	2.19602	2.19196
6.68819	6.73314	6.67818	6.64614	6.64414	6.65111	6.73218	6.75918	6.89618	6.97019	6.70419	6.89016	7.04804	7.193	6.74217		6.51806	6.67506	6.70617	0.906747	1.64122	1.36522	1.10254	0.875628	0.778891	1.37662	1.13004	0.916873	0.840947	0.906144	0.467037	0.142267	0.11038	0.90451		0.179712	0.170712	1.41966	2.278	2.238	2.081	2.04199	2.01699	2.00799	2.411	2.45799	2.46399	2.45599	2.19598	2.19902
6.74456	6.77559	6.73054	6.68853	6.68641	6.68345	6.7855	6.81155	6.95039	7.02542	6.76157	6.93857	7.06026	7.19425	6.79356		6.53746	6.69441	6.75756	0.899843	1.63589	1.35836	1.09342	0.863337	0.773144	1.3652	1.12428	0.911835	0.840091	0.898484	0.489393	0.141242	0.106993	0.898552		0.192088	0.180223	1.41328	2.27697	2.23796	2.08097	2.03898	2.01494	2.00596	2.41098	2.45492	2.45998	2.45197	2.18997	2.20411
6.79466	6.82864	6.77867	6.73568	6.72275	6.72373	6.8297	6.86067	6.98477	7.06275	6.81265	6.98965	7.08384	7.21685	6.84366		6.57872	6.73075	6.80766	0.897406	1.63373	1.3521	1.08901	0.858592	0.769922	1.36494	1.10919	0.910539	0.838421	0.895262	0.455787	0.137813	0.0751453	0.896921		0.207029	0.186716	1.41112	2.27402	2.23403	2.07802	2.03701	2.01003	2.00203	2.40901	2.44805	2.45801	2.44902	2.18702	2.21393
6.84614	6.87017	6.82913	6.78916	6.77817	6.77216	6.88013	6.89916	7.0271	7.10208	6.86114	7.03111	7.10003	7.22902	6.89615	6.84621	6.61619	6.77016	6.85217	0.895161	1.63405	1.35186	1.09381	0.861698	0.76791	1.35857	1.10859	0.910988	0.834545	0.894132	0.452182	0.129375	0.0643076	0.89358	0.573517	0.215103	0.189224	1.41108	2.27	2.231	2.072	2.02899	2.00799	1.99999	2.403	2.44499	2.458	2.45001	2.185	2.21098
6.88856	6.92247	6.86757	6.83756	6.82961	6.82066	6.91967	6.94839	7.0564	7.12724	6.90359	7.06339	7.10911	7.234	6.94149	6.91226	6.67457	6.82058	6.90443	0.898595	1.6386	1.35616	1.09555	0.855194	0.767992	1.36418	1.11406	0.907422	0.829908	0.897658	0.453353	0.127809	0.0575026	0.89676	0.569014	0.218951	0.187337	1.41582	2.26997	2.22992	2.07296	2.02697	2.00499	1.99801	2.40292	2.44302	2.45897	2.45202	2.18495	2.20383
6.93854	6.96462	6.91853	6.88754	6.8845	6.87946	6.97945	6.98368	7.09267	7.1488	6.95652	7.09868	7.11891	7.234	6.9856	7.02497	6.72553	6.87253	6.94265	0.899026	1.64488	1.36079	1.09405	0.863643	0.778018	1.36403	1.11215	0.899512	0.827066	0.89661	0.493117	0.125045	0.0550425	0.898524	0.519135	0.218167	0.182623	1.4216	2.26703	2.22306	2.06904	2.02403	2.00401	1.99899	2.39606	2.44498	2.45603	2.45398	2.18004	2.18814
6.97218	7.00615	6.95617	6.93819	6.94322	6.94125	7.01513	7.01914	7.10813	7.16506	6.98619	7.10307	7.11902	7.23401	7.02416	7.05417	6.77322	6.91922	6.98514	0.903099	1.65278	1.36733	1.10063	0.864791	0.77999	1.36855	1.11447	0.895517	0.821145	0.900764	0.496505	0.123764	0.0527539	0.902663	0.512685	0.193921	0.159766	1.42791	2.27001	2.22	2.06699	2.02398	2.00101	1.99501	2.395	2.44601	2.458	2.46	2.18401	2.18706
7.02828	7.0524	7.00852	6.99552	7.01178	7.01979	7.05436	7.06324	7.14713	7.18315	7.04332	7.12331	7.12602	7.23799	7.07431	7.10665		6.98711	7.02846	0.912041	1.65873	1.37748	1.10242	0.865152	0.786075	1.38481	1.12133	0.894538	0.819705	0.907959	0.504159	0.12189	0.0508923	0.912812	0.526529		0.155321	1.43428	2.27202	2.22102	2.06406	2.01906	2.00304	1.99708	2.39602	2.44903	2.45903	2.45999	2.18604	2.20413
7.05284	7.08776	7.05469	7.04169	7.08153	7.09053	7.08678	7.08486	7.15892	7.19691	7.07181	7.15082	7.12799	7.23701	7.10182	7.16461		7.17574	7.06972	0.916639	1.66766	1.38332	1.10982	0.871597	0.798159	1.38824	1.12486	0.891709	0.819263	0.910583	0.509465	0.122774	0.0502046	0.919217	0.530017		0.13578	1.44284	2.27399	2.22299	2.06897	2.02397	2.00697	2.00395	2.39799	2.45198	2.46198	2.45901	2.18997	2.21592
7.10711	7.14015	7.0972	7.0972	7.14421	7.16225	7.1271	7.1151	7.19505	7.22205	7.12912	7.16703	7.13203	7.235	7.14513	7.20826		7.11923	7.11214	0.923833	1.67475	1.38781	1.11771	0.882845	0.808138	1.39866	1.12228	0.882147	0.820222	0.916913	0.475845	0.120683	0.0495333	0.926505	0.512827		0.0448984	1.45195	2.277	2.22302	2.069	2.019	2.01401	2.008	2.40202	2.449	2.46301	2.46103	2.192	2.22098
7.13557	7.18047	7.14942	7.14957	7.2008	7.22998	7.15354	7.14142	7.20724	7.23623	7.16053	7.17523	7.1411	7.235	7.17953	7.27875		7.18014	7.14854	0.929989	1.68121	1.39358	1.13354	0.897631	0.828746	1.40576	1.12403	0.881452	0.812774	0.923035	0.464122	0.103007	0.0477429	0.933267	0.530782		0.0576418	1.45829	2.27697	2.227	2.06798	2.01897	2.01596	2.00891	2.40698	2.44998	2.46603	2.47012	2.19197	2.21477
7.18555	7.22163	7.18666	7.19955	7.27136	7.31622	7.20157	7.17866	7.22881	7.25681	7.20757	7.19581	7.14992	7.235	7.22657	7.3454		7.28109	7.19657	0.933449	1.68197	1.3943	1.14388	0.911019	0.823973	1.40979	1.12655	0.881609	0.813157	0.926974	0.488163	0.108926	0.0471157	0.935658	0.54069		0.0533785	1.46083	2.27403	2.227	2.06602	2.01603	2.01204	2.00107	2.40502	2.44802	2.46897	2.4809	2.18903	2.19419
7.21719	7.26515	7.23615	7.25019	7.34021	7.38324	7.23319	7.20713	7.25507	7.28409	7.24219	7.21607	7.14901	7.23902	7.25818	7.40616	7.33645	7.38757	7.23216	0.934441	1.68165	1.39436	1.1544	0.9226	0.840062	1.41085	1.12919	0.908874	0.816613	0.92792	0.51526	0.1229	0.0480532	0.936672	0.548259	0.149406	0.0591692	1.46177	2.28102	2.23001	2.067	2.01699	2.01402	2.00703	2.404	2.44899	2.47403	2.48602	2.19601	2.18999
7.27132	7.30851	7.27859	7.30553	7.40169	7.45277	7.2864	7.24543	7.27541	7.3103	7.29533	7.23523	7.15103	7.24398	7.30935	7.45259	7.46633	7.55163	7.27751	0.931928	1.67885	1.39188	1.15763	0.931242	0.846539	1.40752	1.13602	0.915703	0.823013	0.925124	0.529496	0.125861	0.0489911	0.934436	0.54192	0.131172	0.0476822	1.45986	2.28701	2.23302	2.06703	2.01507	2.01896	2.01501	2.40401	2.44601	2.48204	2.49106	2.19806	2.187
7.29982	7.35372	7.33067	7.3527	7.46262	7.52157	7.32178	7.28376	7.31177	7.33683	7.32481	7.25587	7.15398	7.24201	7.3408	7.50467	7.58426	7.69609	7.32272	0.923791	1.67349	1.38429	1.16099	0.952735	0.859816	1.40209	1.13539	0.916008	0.819701	0.917438	0.533544	0.131246	0.0508682	0.926053	0.509971	0.134887	0.0585416	1.4529	2.28799	2.23499	2.06998	2.02096	2.01502	2.01599	2.40499	2.44699	2.48598	2.49597	2.20297	2.187
7.35511	7.39517	7.37018	7.40819	7.52321	7.59124	7.36714	7.32115		7.36212	7.37712	7.27413	7.15701	7.238	7.3941	7.54817	7.67525	7.79626	7.36816	0.911377	1.66736	1.37699	1.15026	0.949384	0.856619	1.39182	1.12988		0.809722	0.905922	0.526422	0.132899	0.0526215	0.913073	0.482792	0.154941	0.0798189	1.44532	2.28697	2.23802	2.078	2.02	2.01903	2.02402	2.404	2.45203		2.50402	2.19898	2.18798
7.38559	7.44248	7.4205	7.46149	7.58258	7.66063	7.40657	7.36443		7.39639	7.41062	7.31135	7.16103	7.238	7.42357	7.59753	7.74542	7.87042	7.41248	0.904859	1.65916	1.36661	1.14001	0.941959	0.850787	1.39381	1.1246		0.816317	0.900787	0.524159	0.13533	0.0530464	0.905344	0.469381	0.166413	0.130027	1.43833	2.27902	2.24303	2.07899	2.01908	2.02808	2.02907	2.40404	2.46101		2.5099	2.19402	2.183
7.43755	7.48463	7.46462	7.50463	7.63356	7.71652	7.45657	7.40267			7.46552	7.34174	7.16397	7.238	7.47357	7.64459	7.78268	7.90768	7.45463	0.89329	1.65306	1.36187	1.13473	0.937449	0.848728	1.38677	1.12256			0.889081	0.514424	0.134438	0.0544875	0.894236	0.469509	0.1491	0.1139	1.43254	2.28098	2.24597	2.07801	2.02594	2.03494	2.03495	2.40797	2.46199			2.19598	2.183
7.4892	7.51522	7.51818	7.55114	7.67913	7.76813	7.5012	7.45615	7.46316		7.51419	7.40222	7.18613	7.24804	7.5262	7.69312	7.79512	7.91606	7.50716	0.888883	1.65142	1.3566	1.12852	0.934862	0.848543	1.38045	1.11663	0.898653		0.884672	0.514082	0.146764	0.0569322	0.889904	0.485655	0.144994	0.0725967	1.42773	2.27799	2.24302	2.08103	2.02801	2.03401	2.03901	2.41397	2.46502	2.51106		2.194	2.183
7.54858	7.58056	7.57144	7.59153	7.71845	7.8074	7.56048	7.50061	7.51061		7.57057	7.46598	7.2258	7.26184	7.58559	7.72959	7.83008	7.93203	7.55456	0.883975	1.64814	1.35227	1.12844	0.935328	0.846398	1.3734	1.11489	0.899483		0.879495	0.505995	0.153821	0.061312	0.885373	0.4868	0.125997	0.0572173	1.4278	2.27611	2.25001	2.09104	2.03206	2.03804	2.04302	2.40502	2.47003	2.52702		2.19308	2.18299
7.59967	7.62968	7.60975	7.6377	7.75775	7.84277	7.60273	7.55366	7.56366		7.62068	7.55145	7.29555	7.42296	7.63767	7.78167	7.83696	7.93498	7.60368	0.88705	1.65109	1.35374	1.1267	0.928106	0.840985	1.37924	1.11629	0.900633		0.883474	0.51694	0.174904	0.137719	0.887357	0.468438	0.124023	0.0561071	1.43135	2.28594	2.25099	2.09497	2.03697	2.04197	2.04499	2.40699	2.47298	2.52899		2.19996	2.18201
7.65119	7.65023	7.65714	7.67714	7.80506	7.87206	7.65318	7.59622			7.67519	7.64029	7.36725		7.68819	7.80605	7.84002	7.93501	7.6432	0.89209	1.65997	1.35868	1.12525	0.918098	0.830751	1.3848	1.11559			0.887018	0.530774	0.203411		0.893601	0.503235	0.125805	0.0558355	1.4365	2.28903	2.25001	2.097	2.03802	2.04701	2.04901	2.411	2.483			2.20302	2.183
7.69951	7.70736	7.69151	7.71342	7.82039	7.8872	7.69844	7.65145	7.68359	7.69273	7.7225	7.71389	7.42979	7.55641	7.7365	7.81837	7.844	7.93697	7.69337	0.894505	1.66391	1.36346	1.12866	0.915029	0.830829	1.38376	1.12419	0.904717	0.805157	0.888963	0.514429	0.196155	0.159325	0.896325	0.499229	0.121951	0.0547109	1.44147	2.29722	2.252	2.09602	2.04298	2.04899	2.05101	2.41001	2.48204	2.52003	2.53487	2.20822	2.18301
7.74461	7.73873	7.73661	7.75068	7.8547	7.90485	7.73667	7.69066	7.73555	7.75645	7.76662	7.79232	7.4994	7.50445	7.78062	7.85072	7.844	7.93403	7.72572	0.897593	1.66823	1.3682	1.12487	0.906177	0.825486	1.38891	1.12602	0.906247	0.795256	0.891865	0.516135	0.200949	0.0922504	0.899393	0.471054	0.121127	0.0539169	1.4456	2.31683	2.252	2.09798	2.04102	2.04801	2.05199	2.41099	2.48597	2.52297	2.5231	2.22783	2.18399
7.78118	7.78014	7.77015	7.78213	7.88204	7.91503	7.78017	7.75021	7.80022	7.81621	7.80118	7.87418	7.60531	7.60673	7.82218	7.86813	7.85	7.9339	7.76912	0.903741	1.67521	1.37363	1.12246	0.884968	0.820998	1.3942	1.12581	0.904953	0.802696	0.89767	0.52075	0.182443	0.0740163	0.905591	0.468299	0.119371	0.0535791	1.4507	2.32197	2.252	2.094	2.041	2.046	2.05201	2.41301	2.48298	2.51498	2.51999	2.23397	2.20595
7.83131	7.81933	7.81232	7.81724	7.89219	7.92417	7.8264	7.80754	7.86072	7.87476	7.85021	7.92273	7.69038	7.80497	7.87241	7.90441	7.85006	7.90802	7.80346	0.909474	1.67683	1.37819	1.12071	0.884506	0.817862	1.39666	1.12137	0.889458	0.809903	0.905773	0.507346	0.139586	0.0755735	0.908574	0.457278	0.119715	0.0451643	1.45457	2.3149	2.25297	2.09401	2.04003	2.04598	2.05602	2.41502	2.47801	2.50894	2.51786	2.22492	2.19279
7.85882	7.84881	7.84082	7.83886	7.90889	7.93891	7.86177	7.85569	7.92459	7.94257	7.86888	7.98759	7.81321	7.89145	7.90877	7.94077	7.85497	7.90999	7.84474	0.911577	1.68662	1.38257	1.11899	0.883248	0.819788	1.39956	1.11689	0.887493	0.823533	0.906952	0.523984	0.123175	0.0615994	0.91163	0.457141	0.117464	0.0419804	1.4578	2.30606	2.25002	2.09499	2.04298	2.04401	2.05799	2.41699	2.47899	2.50403	2.50508	2.21804	2.17412
9.12701	9.22901	9.144	9.153	9.229	9.259	9.16101	9.12501	9.16301	9.16602	9.15101					9.188	9.177	9.28	9.16801	0.948111	1.67978	1.4129	1.16652	0.920319	0.842339	1.42389	1.14633	0.91264	0.839462	0.942611					0.511335	0.158557	0.0522915	1.4655	2.259	2.207	2.033	2.009	2.007	2.004	2.385	2.435	2.469	2.479	2.167
9.14727	9.25328	9.16229	9.16418	9.23308	9.25508	9.19033	9.16041	9.21644	9.22747	9.17227					9.19707	9.17901	9.28528	9.18929	0.950209	1.68159	1.4177	1.16897	0.916192	0.838644	1.42597	1.1513	0.91155	0.849064	0.94524					0.492445	0.148301	0.0584279	1.46819	2.25598	2.206	2.03802	2.00903	2.00898	2.02298	2.38698	2.43498	2.471	2.474	2.16794
9.1806	9.28759	9.19757	9.18574	9.24288	9.26488	9.23051	9.2104	9.27035	9.2853		9.2626		9.12312		9.20589	9.17999		9.22457	0.953727	1.68368	1.42115	1.16806	0.906734	0.837958	1.42786	1.16528	0.916382	0.858022		0.511698		0.0662309		0.497953	0.156955		1.46953	2.25304	2.206	2.04096	2.01295	2.00604	2.02102	2.38502	2.43302	2.471	2.474		2.14687
	9.32601	9.22502	9.21001	9.247	9.276	9.26102	9.24202	9.32602	9.34803		9.31903	9.17905	9.26704			9.18001	9.26501			1.68554	1.42123	1.16648	0.904668	0.836269	1.43151	1.17121	0.925945	0.864593		0.505861	0.134639	0.055006			0.138417	0.0512929			2.205	2.04	2.013	2.008	2.013	2.382	2.434	2.469	2.473		2.14799
9.2372	9.35324	9.2582	9.23114	9.25607	9.28103	9.29328		9.3683	9.40635	9.25918		9.27166	9.33773			9.20727	9.28707		0.953193	1.68528	1.42187	1.16464	0.901608	0.834776	1.43575		0.955187	0.87097	0.946735		0.132333	0.0470823			0.132327	0.0570489		2.24299	2.204	2.04398	2.01299	2.00499	2.00795	2.38599		2.4699	2.46895	2.15499
9.26666	9.38761	9.28766	9.25078	9.26589	9.28594	9.33354		9.41151	9.45742	9.2857	9.40768	9.36692	9.4428			9.24655	9.29689	9.32359	0.950817	1.68511	1.42033	1.16217	0.902717	0.828403	1.43414		0.967717	0.882558	0.944525	0.504989	0.134228	0.0488499			0.124638	0.0482502	1.46857	2.24102	2.204	2.04103	2.01102	2.00302	2.00009	2.38402		2.45616	2.46208	2.15401	2.13394
9.30296	9.42496	9.32296	9.28196	9.27898	9.288	9.36197	9.35795	9.45794	9.51194	9.32395	9.43697	9.46488	9.56286			9.24101	9.32597	9.35197	0.951729	1.68275	1.4139	1.15663	0.905027	0.824465	1.42937	1.17578	0.971566	0.888932	0.944999	0.49604	0.139284	0.0572799			0.140761	0.0433657	1.46679	2.244	2.2	2.041	2.012	2.002	1.996	2.383	2.42701	2.452	2.45601	2.153	2.136
9.33324	9.45129	9.34728	9.30217	9.29314	9.29712	9.39623	9.39725	9.50621	9.55929	9.35124	9.46015	9.54947	9.67754				9.32582	9.39019	0.945379	1.67743	1.41102	1.14507	0.895979	0.820892	1.42538	1.17431	0.970348	0.887346	0.939148	0.498603	0.134408	0.0615441				0.0366077	1.4612	2.242	2.19799	2.04099	2.009	2.00099	1.99299	2.38298	2.42897	2.44798	2.44895	2.152	2.137
9.36754	9.49245	9.38747	9.32667	9.31274	9.31378	9.42956	9.43352	9.5366	9.60144	9.38554	9.48171	9.6171		9.41554	9.31337		9.30034	9.41764	0.930981	1.66995	1.40458	1.13749	0.888707	0.816952	1.41788	1.1665	0.96434	0.885287	0.924544	0.50613	0.135545		0.930464	0.503428		0.0706177	1.45549	2.242	2.19603	2.03903	2.009	1.99903	1.99103	2.38004	2.42505	2.44504	2.44209	2.152	2.137
9.39198	9.51698	9.41597	9.35997	9.33298	9.33098	9.46796	9.46797	9.58395	9.64296					9.44597	9.33698		9.36194	9.44697	0.927513	1.66331	1.39551	1.13013	0.882846	0.809487	1.40901	1.16009	0.965499	0.881703					0.924146	0.509455		0.0558548	1.44808	2.241	2.196	2.038	2.005	1.996	1.99	2.38	2.428	2.441	2.43601
9.43228	9.55631	9.44734	9.39521	9.36622	9.35728	9.50626	9.50916	9.60526	9.67619			9.66307	9.80201	9.4823	9.34246		9.3382	9.48625	0.920704	1.65499	1.3882	1.1219	0.87656	0.805385	1.39894	1.15811	0.954337	0.87505			0.131863	0.0690073	0.918309	0.465463		0.0275672	1.44063	2.23597	2.19399	2.03899	2.00497	1.98998	1.98498	2.37798	2.42198	2.43798	2.42997
9.46564	9.59359	9.48756	9.42072	9.39271	9.39064	9.53667	9.52879	9.63567	9.69875			9.67091	9.80299	9.51761	9.3974	9.22679	9.36174	9.51568	0.917564	1.65073	1.38286	1.11378	0.871812	0.797655	1.39214	1.1527	0.95161	0.866672			0.128586	0.0615318	0.914591	0.497984	0.108766	0.0653665	1.43627	2.23204	2.19301	2.03801	2.00104	1.98802	1.98203	2.37602	2.42002	2.43503	2.42604
9.50496	9.61798	9.51497	9.46596	9.43696	9.42896	9.57097	9.56996	9.65898	9.72398	9.52296	9.63897	9.675	9.802	9.55297		9.27096		9.55097	0.915003	1.64837	1.38007	1.10995	0.873179	0.799059	1.39077	1.14683	0.940551	0.85691	0.911072	0.465387	0.127631	0.0558356	0.912013		0.15909		1.43486	2.234	2.19	2.036	2.003	1.985	1.981	2.36601	2.417	2.431	2.425	2.146	2.14501
9.53926	9.65913	9.54626	9.50026	9.48635	9.48137	9.60222	9.60122	9.68706	9.73807	9.56024	9.67507	9.68204	9.80198	9.59123				9.58519	0.914362	1.65236	1.38193	1.11212	0.870712	0.793064	1.39177	1.1407	0.932652	0.845563	0.908604	0.482597	0.126722	0.0554003	0.91311				1.43612	2.23099	2.18699	2.03399	1.99997	1.98699	1.98099	2.36301	2.415	2.42998	2.42401	2.141	2.138
9.57651	9.67874	9.58351	9.53751	9.53732	9.53528	9.63358	9.63258	9.69588	9.74787	9.59454	9.68586	9.68792	9.79904	9.62456				9.61264	0.913205	1.65301	1.38277	1.11525	0.870996	0.795113	1.38895	1.13844	0.924163	0.83578	0.907712	0.485097	0.122684	0.0554395	0.91162				1.4362	2.22903	2.18503	2.03301	1.99507	1.98503	1.97903	2.36399	2.415	2.42704	2.42499	2.141	2.138
9.60797	9.71896	9.61996	9.57696	9.59594	9.59893	9.65797	9.65398	9.73196	9.75599	9.62896	9.69799	9.691	9.795	9.65697				9.64696	0.914648	1.65513	1.38539	1.11702	0.865266	0.79522	1.39524	1.13493	0.900455	0.830026	0.909558	0.493101	0.123989	0.0554	0.912539				1.43775	2.227	2.187	2.033	1.997	1.97801	1.977	2.364	2.416	2.43	2.426	2.138	2.14499
9.6342	9.74324	9.65519	9.62124	9.64836	9.65937	9.68712	9.68307	9.74605	9.76509	9.65523	9.71414	9.691	9.79498	9.68118				9.67222	0.914582	1.65606	1.38339	1.12158	0.864021	0.795467	1.39359	1.13251	0.891628	0.825784	0.907426	0.497319	0.125416	0.0545603	0.914467				1.43978	2.23003	2.18602	2.03201	1.991	1.97601	1.97903	2.36507	2.41703	2.42903	2.42304	2.14005	2.15005
9.66269	9.77862	9.6827	9.65563	9.70043	9.71242	9.70481	9.69388	9.75391	9.77786	9.68864	9.73379	9.691	9.79203	9.70771	9.71847			9.70465	0.916371	1.65589	1.38669	1.12477	0.875772	0.803671	1.39545	1.1273	0.88701	0.819142	0.908281	0.497122	0.126251	0.0531553	0.916884	0.501632			1.44117	2.23396	2.18897	2.03398	1.991	1.97699	1.98395	2.37588	2.42096	2.43296	2.42894	2.14693	2.15791
9.68997	9.80497	9.72295	9.70095	9.75094	9.76694	9.73097	9.71198	9.76998	9.79198	9.71497	9.75498	9.694	9.792	9.73297	9.75296		9.55401	9.72598	0.91642	1.65689	1.38593	1.12745	0.873013	0.810692	1.40087	1.12362	0.881436	0.819899	0.907011	0.493664	0.12651	0.0519414	0.918228	0.503139		0.0349446	1.44211	2.23999	2.192	2.036	1.988	1.979	1.985	2.378	2.422	2.43899	2.44199	2.15299	2.16899
9.71819	9.83318	9.74822	9.73326	9.79934	9.82345	9.75015	9.72711	9.78409	9.80309	9.74419	9.76607	9.69201	9.78698	9.75817	9.80036	9.5873	9.60358	9.75522	0.91756	1.65544	1.38654	1.13618	0.897353	0.815747	1.40436	1.12435	0.881627	0.819138	0.908354	0.483292	0.126367	0.0511374	0.919115	0.50046	0.122469	0.0423962	1.44438	2.24199	2.19401	2.039	1.98799	1.97497	1.97489	2.38302	2.42404	2.44807	2.45607	2.15499	2.16898
9.74564	9.85866	9.77958	9.77051	9.84934	9.88814	9.77171	9.74279	9.79683	9.81682	9.77164	9.77587	9.69299	9.78404	9.78267	9.8533	9.63141	9.68788	9.78658	0.918991	1.65817	1.38753	1.14013	0.908009	0.818158	1.40601	1.12298	0.879715	0.820354	0.910363	0.469138	0.123005	0.0478536	0.91985	0.509194	0.128194	0.049101	1.44711	2.24101	2.19597	2.039	1.98701	1.97007	1.95921	2.38596	2.42992	2.45787	2.46587	2.15401	2.16604
9.76798	9.88897	9.80897	9.79997	9.89995	9.94595	9.79398	9.75799	9.80599	9.82699	9.79798	9.79298	9.70099	9.788	9.80498	9.87998	9.71692	9.78092	9.80898	0.920768	1.66082	1.38772	1.15209	0.914404	0.825983	1.40952	1.12568	0.893298	0.824846	0.912528	0.477003	0.123889	0.0449026	0.921139	0.508261	0.12773	0.0408875	1.44781	2.244	2.201	2.041	1.989	1.973	1.962	2.39	2.432	2.46599	2.47599	2.159	2.15401
9.79515	9.91117	9.83816	9.83219	9.92928	9.98916	9.81615	9.77714	9.81914	9.84108	9.82018	9.80514	9.71101	9.78797	9.83612	9.92609	9.79353	9.86051	9.83814	0.924158	1.66132	1.39255	1.15684	0.932752	0.843181	1.41193	1.12574	0.906476	0.82729	0.916037	0.484841	0.125695	0.0432958	0.924048	0.507406	0.133858	0.0476718	1.44918	2.25005	2.20504	2.04605	1.99301	1.97403	1.96318	2.39305	2.43702	2.47207	2.48605	2.16304	2.147
9.81775	9.93672	9.86174	9.86069	9.97154	10.0137	9.83875	9.79877	9.83978	9.85287	9.84671	9.82578	9.71298	9.78404	9.8548	9.93985	9.87314	9.93816	9.85977	0.923794	1.65996	1.3902	1.1572	0.939131	0.85243	1.41202	1.13229	0.88621	0.825776	0.915654	0.498551	0.129538	0.0456841	0.923733	0.515908	0.139588	0.0539913	1.45021	2.25693	2.21094	2.05293	1.99498	1.97796	1.98971	2.39993	2.43997	2.48288	2.49293	2.16894	2.147
9.83798	9.95998	9.88697	9.88897	9.99797	10.0619	9.86497	9.82198	9.85099	9.86699	9.86698	9.83799	9.716	9.78899	9.87498	9.95498	9.95691	10.0918	9.88198	0.922551	1.65925	1.39148	1.15911	0.949909	0.861091	1.41176	1.13333	0.901553	0.828897	0.914571	0.499439	0.130629	0.0473283	0.922331	0.509127	0.136503	0.0938176	1.45019	2.26499	2.214	2.056	1.993	1.981	1.986	2.403	2.44699	2.486	2.50199	2.17699	2.151
9.86515	9.98613	9.91414	9.91218	10.0421	10.0972	9.89016	9.84516	9.86314	9.87912	9.89613	9.85616	9.71905	9.79301	9.90116	9.9741	10.0121	10.12	9.91213	0.919526	1.6584	1.38875	1.16094	0.937697	0.861577	1.41401	1.13932	0.903283	0.826583	0.912568	0.499334	0.133687	0.0513059	0.918325	0.493085	0.121238	0.0501229	1.44913	2.27003	2.22003	2.06403	2.00004	1.99899	1.99603	2.40505	2.45404	2.49008	2.50906	2.18103	2.15205
9.88671	10.0048	9.93374	9.93766	10.0558	10.1266	9.9127	9.8677	9.88373	9.89578	9.91475	9.8787	9.72591	9.79497	9.9237	9.98881	10.0288	10.122	9.93075	0.916155	1.65736	1.38645	1.15822	0.945842	0.864047	1.41177	1.13551	0.903655	0.82131	0.909471	0.49706	0.134707	0.0521488	0.914698	0.489586	0.123845	0.0519656	1.44645	2.27395	2.22494	2.06894	2.00592	1.99801	2.00094	2.41191	2.45992	2.50086	2.51788	2.18594	2.15891
9.91703	10.027	9.95601	9.96202	10.067	10.148	9.94003	9.89402	9.90305	9.91803	9.94503	9.91104	9.73201	9.80201	9.95702	10.014	10.031	10.125	9.95402	0.912395	1.65273	1.38176	1.15629	0.954304	0.867842	1.40724	1.13273	0.913651	0.817019	0.905456	0.494235	0.134631	0.0521314	0.911275	0.489744	0.125473	0.0551919	1.4423	2.282	2.22801	2.073	2.01201	2.00101	2.01201	2.42101	2.46601	2.50502	2.52101	2.191	2.16
9.94017	10.0501	9.96422	9.9781	10.0981	10.1691	9.96319	9.91416	9.94208	9.94117	9.96715	9.94327	9.7381	9.80807	9.9772	10.0352	10.041	10.125	9.97316	0.908493	1.64984	1.38034	1.15086	0.949253	0.861233	1.40177	1.1298	0.854899	0.799318	0.901608	0.489613	0.135093	0.0532933	0.907369	0.493542	0.128129	0.0567834	1.43951	2.28609	2.23503	2.07708	2.02107	2.00903	2.01699	2.42699	2.47405	2.52102	2.52801	2.1951	2.16101
9.96473	10.0698	9.99566	9.99185	10.1059	10.1828	9.9907	9.93675	9.95387	9.96573	9.98876	9.98158	9.75185	9.81789	10.0057	10.0568	10.044	10.128	9.99575	0.906126	1.64625	1.37618	1.14511	0.946827	0.860191	1.3966	1.12731	0.853288	0.797668	0.898524	0.487216	0.134131	0.0523305	0.905787	0.492333	0.129406	0.0572746	1.43744	2.29886	2.23995	2.08788	2.03089	2.01395	2.01601	2.42601	2.48092	2.52397	2.52998	2.20885	2.16298
9.98397	10.089	10.008	10.006	10.112	10.185	10.019	9.96396	9.99394	9.99895	10.007	10.017	9.77896	9.83597	10.024	10.075	10.047	10.128	10.016	0.903843	1.64405	1.37462	1.14377	0.941857	0.852801	1.39217	1.12545	0.85335	0.79744	0.896703	0.486391	0.130176	0.0449206	0.902974	0.486878	0.12951	0.0574198	1.43517	2.30299	2.24399	2.09499	2.04099	2.02199	2.02499	2.424	2.48599	2.52899	2.53399	2.21	2.162
10.0031	10.1081	10.0261	10.0191	10.122	10.184	10.0291	9.98318	10.0222	10.0332	10.0271	10.0462	9.80924	9.85825	10.0431	10.0871	10.047	10.132	10.0321	0.903422	1.64162	1.37235	1.13754	0.934872	0.844462	1.39532	1.12485	0.856219	0.798607	0.896294	0.483224	0.133963	0.0473763	0.90249	0.483648	0.127737	0.0549219	1.43364	2.30804	2.24903	2.09604	2.05003	2.03006	2.03306	2.43503	2.49104	2.52699	2.53099	2.21503	2.16406
10.0188	10.1228	10.0418	10.0308	10.1279	10.1791	10.0478	10.0087	10.0516	10.0675	10.0418	10.0726	9.84354	9.89353	10.0588	10.1028	10.0539	10.132	10.0478	0.903726	1.64006	1.37191	1.13319	0.920926	0.831966	1.3939	1.12132	0.881592	0.803919	0.896813	0.483822	0.132963	0.0482681	0.902529	0.484785	0.127256	0.0523443	1.43329	2.31392	2.25393	2.10192	2.05395	2.0379	2.0409	2.43895	2.49692	2.52503	2.53001	2.21993	2.17288
10.034	10.138	10.054	10.039	10.13	10.165	10.066	10.026	10.074	10.103	10.054	10.093	9.88295	9.9749	10.08	10.109	10.058	10.132	10.067	0.904919	1.64056	1.37232	1.13107	0.911671	0.820424	1.39381	1.12127	0.881311	0.809653	0.897719	0.487136	0.129434	0.0625124	0.903948	0.480455	0.125832	0.0494635	1.43327	2.316	2.257	2.105	2.058	2.04499	2.05199	2.441	2.495	2.525	2.53	2.224	2.18099
10.0471	10.1541	10.0651	10.0511	10.132	10.1509	10.0851	10.0441	10.1092	10.1372	10.0681	10.1081	9.9343	10.0084	10.0931	10.115	10.061	10.1349	10.082	0.905772	1.64062	1.37409	1.12974	0.894406	0.816344	1.39274	1.12201	0.890411	0.815799	0.899217	0.485204	0.120645	0.0410991	0.904025	0.477681	0.125773	0.0476986	1.43453	2.315	2.26201	2.10899	2.06103	2.05103	2.06605	2.44502	2.49601	2.52499	2.52599	2.22298	2.18303
10.0579	10.1688	10.0789	10.0589	10.1261	10.1391	10.0998	10.0618	10.1327	10.1637	10.0769	10.1199	9.97951	10.0644	10.1049	10.1199	10.061	10.1271	10.0889	0.906096	1.64156	1.37638	1.12871	0.872459	0.806349	1.39208	1.12371	0.890628	0.821676	0.900318	0.48429	0.115249	0.0470651	0.903308	0.476305	0.126215	0.0459589	1.43538	2.315	2.26398	2.10801	2.06595	2.05595	2.07293	2.44797	2.49798	2.52401	2.52402	2.22003	2.18696
10.068	10.184	10.091	10.071	10.123	10.128	10.114	10.073	10.153	10.192	10.085	10.126	10.01	10.09	10.114	10.124	10.064	10.126	10.108	0.906719	1.64325	1.37955	1.1266	0.869783	0.803793	1.39224	1.12697	0.895095	0.830321	0.901719	0.478176	0.11502	0.0396478	0.90314	0.475061	0.124502	0.0434326	1.43829	2.313	2.267	2.111	2.069	2.057	2.073	2.45	2.501	2.521	2.523	2.221	2.19499
10.0761	10.1951	10.1021	10.0781	10.1169	10.1159	10.1311	10.0911	10.1761	10.2202	10.097	10.128	10.0531	10.1241	10.124	10.125	10.068	10.1301	10.119	0.907847	1.64358	1.38249	1.12353	0.868377	0.803346	1.39174	1.12855	0.905741	0.835404	0.903671	0.478905	0.11651	0.0378414	0.903484	0.4768	0.124503	0.0424841	1.44009	2.307	2.27003	2.115	2.07001	2.05899	2.06897	2.44801	2.502	2.517	2.52197	2.21399	2.20107
10.0869	10.2029	10.1129	10.0859	10.1091	10.1081	10.1389	10.1019	10.1898	10.2427	10.1029	10.131	10.0678	10.1378	10.1299	10.128	10.071	10.1379	10.1259	0.907485	1.64376	1.38347	1.11914	0.867956	0.801406	1.39163	1.12875	0.911642	0.840335	0.903759	0.475327	0.11799	0.0394685	0.902681	0.47678	0.123503	0.0430722	1.44017	2.307	2.27395	2.115	2.07197	2.05801	2.06505	2.44997	2.502	2.517	2.51805	2.21203	2.21087
10.093	10.214	10.121	10.093	10.106	10.104	10.145	10.113	10.205	10.261	10.114	10.135	10.076	10.147	10.14	10.129	10.071	10.14	10.135	0.90655	1.64409	1.38348	1.11561	0.86811	0.80153	1.39135	1.12792	0.91578	0.84192	0.90278	0.47102	0.11631	0.0375501	0.90179	0.47334	0.12305	0.04354	1.44013	2.305	2.275	2.119	2.073	2.059	2.063	2.448	2.503	2.519	2.519	2.213	2.223
10.104	10.2211	10.128	10.096	10.105	10.106	10.149	10.1231	10.2191	10.2751	10.124	10.136	10.081	10.153	10.147	10.129	10.074	10.142	10.141	0.905957	1.6435	1.3834	1.11444	0.86828	0.800106	1.3906	1.12603	0.915095	0.844609	0.902228	0.470163	0.114029	0.0355462	0.901137	0.472338	0.122693	0.0448381	1.44018	2.30499	2.27601	2.11702	2.07199	2.05498	2.05894	2.44999	2.503	2.51801	2.519	2.21299	2.227
10.1109	10.2289	10.132	10.1029	10.104	10.1109	10.153	10.1339	10.2289	10.2849	10.1309	10.136	10.083	10.153	10.1539	10.128	10.074	10.142	10.145	0.905574	1.64406	1.38321	1.11365	0.86824	0.800882	1.39	1.12491	0.914328	0.844531	0.901913	0.470516	0.113882	0.0350158	0.900665	0.472093	0.12175	0.0431682	1.44034	2.30302	2.27699	2.11997	2.07002	2.05203	2.0501	2.44901	2.503	2.51899	2.519	2.21102	2.227
10.121	10.232	10.143	10.109	10.116	10.127	10.156	10.14	10.236	10.288	10.141	10.136	10.083	10.153	10.163	10.128	10.074	10.142	10.153	0.90539	1.64445	1.38408	1.11426	0.869389	0.80125	1.39008	1.12349	0.913701	0.843011	0.9017	0.471159	0.11411	0.0351299	0.90047	0.4719	0.12177	0.0433498	1.44071	2.303	2.276	2.12	2.068	2.04501	2.045	2.448	2.501	2.52	2.518	2.211	2.227
10.128	10.236	10.146	10.115	10.1281	10.1421	10.1661	10.147	10.24	10.288	10.1481	10.136	10.084	10.153	10.1701	10.128	10.074	10.142	10.16	0.904942	1.64556	1.38477	1.11641	0.875418	0.803969	1.38984	1.12268	0.913757	0.8398	0.901402	0.471781	0.115049	0.0360707	0.899863	0.472193	0.121942	0.0436445	1.44181	2.30099	2.27799	2.11899	2.06299	2.03794	2.03794	2.44498	2.49897	2.51899	2.51798	2.209	2.22701
10.1339	10.239	10.149	10.1209	10.1428	10.1617	10.1749	10.1519	10.243	10.287	10.1569	10.133	10.084	10.153	10.1789	10.126	10.074	10.145	10.163	0.903855	1.64662	1.38448	1.11632	0.877936	0.806723	1.38855	1.12196	0.909133	0.834088	0.900285	0.471958	0.116273	0.0375992	0.898834	0.475426	0.122177	0.0442813	1.44205	2.30001	2.27701	2.11801	2.06103	2.03011	2.02912	2.44204	2.49407	2.51801	2.51504	2.209	2.22799
10.141	10.243	10.152	10.123	10.161	10.187	10.182	10.158	10.252	10.283	10.16	10.126	10.08	10.153	10.187	10.125	10.074	10.145	10.167	0.902411	1.64711	1.38379	1.11784	0.886002	0.807479	1.38567	1.12059	0.895773	0.824619	0.898662	0.470981	0.117379	0.0390187	0.897681	0.478887	0.12212	0.04425	1.44183	2.301	2.276	2.117	2.057	2.026	2.01801	2.44	2.492	2.51201	2.513	2.208	2.229
10.145	10.246	10.152	10.133	10.1771	10.2152	10.191	10.1681	10.255	10.279	10.163	10.125	10.079	10.153	10.193	10.126	10.074	10.145	10.173	0.900531	1.64781	1.38272	1.11649	0.887714	0.804962	1.38274	1.11937	0.890742	0.816284	0.896731	0.472366	0.119316	0.0413086	0.895921	0.481588	0.122392	0.0445085	1.44139	2.29999	2.275	2.115	2.05399	2.02096	2.00595	2.43699	2.48901	2.51097	2.51001	2.20703	2.22601
10.148	10.246	10.152	10.136	10.1928	10.2368	10.195	10.1749	10.254	10.276	10.167	10.122	10.079	10.1481	10.196	10.126	10.074	10.145	10.173	0.899521	1.64873	1.38223	1.11718	0.891559	0.807453	1.38089	1.12042	0.88422	0.806595	0.895701	0.471964	0.122278	0.0445253	0.89496	0.482441	0.122598	0.0454597	1.44131	2.29901	2.275	2.115	2.05301	2.01605	2.00006	2.43601	2.48999	2.50803	2.51099	2.20997	2.22699
[truncated: 64 more columns]
