# Supplementary material for: Kinematic Validation of a Multi-Kinect v2 Instrumented 10-Meter Walkway for Quantitative Gait Assessments
Source: PLoS One. 2015 Oct 13;10(10):e0139913. doi: 10.1371/journal.pone.0139913 (PMC4603795; doi:10.1371/journal.pone.0139913)
Supplement: S1 Data — (ZIP) [file pone.0139913.s001.zip › S1_Data/pp3_trial2.xls]

## Sheet: Sheet1
Kinect(x) SpineBase	Kinect(x) Head	Kinect(x) ShoulderLeft	Kinect(x) ElbowLeft	Kinect(x) WristLeft	Kinect(x) HandLeft	Kinect(x) ShoulderRight	Kinect(x) ElbowRight	Kinect(x) WristRight	Kinect(x) HandRight	Kinect(x) HipLeft	Kinect(x) KneeLeft	Kinect(x) AnkleLeft	Kinect(x) FootLeft	Kinect(x) HipRight	Kinect(x) KneeRight	Kinect(x) AnkleRight	Kinect(x) FootRight	Kinect(x) SpineShoulder	Kinect(y) SpineBase	Kinect(y) Head	Kinect(y) ShoulderLeft	Kinect(y) ElbowLeft	Kinect(y) WristLeft	Kinect(y) HandLeft	Kinect(y) ShoulderRight	Kinect(y) ElbowRight	Kinect(y) WristRight	Kinect(y) HandRight	Kinect(y) HipLeft	Kinect(y) KneeLeft	Kinect(y) AnkleLeft	Kinect(y) FootLeft	Kinect(y) HipRight	Kinect(y) KneeRight	Kinect(y) AnkleRight	Kinect(y) FootRight	Kinect(y) SpineShoulder	Kinect(z) SpineBase	Kinect(z) Head	Kinect(z) ShoulderLeft	Kinect(z) ElbowLeft	Kinect(z) WristLeft	Kinect(z) HandLeft	Kinect(z) ShoulderRight	Kinect(z) ElbowRight	Kinect(z) WristRight	Kinect(z) HandRight	Kinect(z) HipLeft	Kinect(z) KneeLeft
0.101	0.15	0.14397	0.143	0.19296	0.20592	0.134	0.14099	0.189	0.21097	0.14096	0.1	0.048	0.159	0.146	0.086	0.04701	0.14	0.14099	0.921243	1.65143	1.39761	1.15507	0.89546	0.822205	1.41083	1.15371	0.917851	0.841164	0.916276	0.536222	0.15088	0.0563949	0.923029	0.522431	0.156416	0.0825073	1.45184	2.266	2.242	2.07701	2.035	2.04301	2.05899	2.405	2.44497	2.439	2.41001	2.18501	2.16
0.101	0.153	0.144	0.143001	0.188002	0.201001	0.137	0.144	0.189	0.208001	0.141	0.1	0.0509992	0.159	0.146	0.089	0.0470003	0.14	0.144	0.92113	1.65123	1.39825	1.15644	0.944087	0.850986	1.41047	1.15368	0.91835	0.84027	0.91629	0.53618	0.151781	0.0564102	0.92275	0.52253	0.15658	0.0827301	1.4515	2.266	2.241	2.077	2.035	2.041	2.057	2.404	2.444	2.439	2.411	2.185	2.16
0.101991	0.153028	0.144	0.147	0.193972	0.206	0.137	0.143	0.189028	0.211991	0.141	0.1	0.048	0.159009	0.146	0.089	0.048	0.14	0.144	0.921214	1.65069	1.39836	1.15536	0.893348	0.836672	1.41096	1.15277	0.918324	0.839038	0.916382	0.536199	0.15389	0.0570188	0.922925	0.522365	0.156815	0.0830299	1.45147	2.26897	2.24099	2.077	2.034	2.04601	2.059	2.404	2.441	2.43899	2.41297	2.185	2.16
0.101012	0.155963	0.144	0.147	0.191037	0.206	0.137	0.143	0.191963	0.211012	0.141	0.1	0.048	0.159988	0.146	0.089	0.048	0.14	0.144	0.921595	1.65031	1.3987	1.15744	0.917943	0.832769	1.41149	1.15258	0.918725	0.83983	0.916637	0.536091	0.15393	0.0568916	0.923424	0.522874	0.159437	0.0840572	1.45172	2.26604	2.24001	2.077	2.034	2.04699	2.059	2.404	2.441	2.43801	2.41004	2.185	2.16
0.101	0.155	0.147	0.147	0.193	0.203	0.137	0.144	0.192	0.211	0.141	0.1	0.048	0.163	0.146	0.089	0.048	0.14	0.147	0.92149	1.65094	1.3983	1.15809	0.902471	0.822181	1.41152	1.15424	0.91873	0.83908	0.91645	0.53594	0.15367	0.05658	0.92338	0.52287	0.15872	0.08383	1.45157	2.266	2.237	2.076	2.034	2.043	2.06	2.404	2.444	2.438	2.41	2.185	2.16
0.105	0.155047	0.144	0.148019	0.193037	0.206037	0.141	0.144028	0.192	0.209019	0.141	0.1	0.048	0.163	0.15	0.089	0.0479719	0.14	0.147	0.92178	1.65106	1.39909	1.15268	0.911137	0.826186	1.41217	1.1548	0.918847	0.837373	0.9165	0.53863	0.154304	0.0579209	0.9241	0.522583	0.158552	0.0823601	1.45157	2.268	2.23702	2.077	2.03696	2.04302	2.05902	2.403	2.44399	2.438	2.41396	2.185	2.16
0.105	0.159951	0.144	0.14998	0.196961	0.209961	0.141	0.14697	0.192	0.21098	0.141	0.1	0.048	0.163	0.15	0.089	0.0450296	0.14	0.147	0.92177	1.65032	1.39928	1.15622	0.894121	0.818438	1.41211	1.15531	0.918533	0.838707	0.91649	0.5386	0.155736	0.058019	0.92409	0.521847	0.160877	0.0823699	1.45118	2.268	2.23898	2.077	2.03304	2.04498	2.06098	2.403	2.44301	2.438	2.41004	2.185	2.16
0.104	0.16	0.144	0.151	0.197	0.206001	0.141	0.147	0.192	0.211	0.141	0.1	0.0450004	0.163	0.15	0.089	0.045	0.139	0.147	0.92177	1.65083	1.39894	1.15603	0.89367	0.81536	1.41193	1.1553	0.91778	0.84127	0.91657	0.53837	0.151891	0.0589699	0.92402	0.52187	0.15834	0.0810202	1.45122	2.265	2.239	2.077	2.036	2.045	2.059	2.403	2.443	2.438	2.41	2.185	2.16
0.104	0.160027	0.147027	0.150036	0.193036	0.205036	0.144027	0.147	0.192027	0.211	0.144	0.1	0.048	0.163	0.149991	0.089	0.0450091	0.143009	0.147027	0.92182	1.65041	1.39906	1.15922	0.915055	0.833086	1.41244	1.15499	0.917719	0.836769	0.91668	0.538429	0.152262	0.0587624	0.924	0.522572	0.158426	0.0801916	1.45117	2.265	2.23899	2.07599	2.03302	2.04302	2.05602	2.40099	2.443	2.43799	2.41	2.184	2.16
0.104	0.162963	0.149963	0.15395	0.19695	0.20895	0.146963	0.147	0.194963	0.211	0.144	0.1	0.048	0.163	0.149012	0.089	0.0459876	0.143988	0.149963	0.92182	1.65056	1.39907	1.15569	0.899438	0.822978	1.41248	1.15446	0.917601	0.837718	0.91665	0.538311	0.152517	0.0579503	0.92403	0.522787	0.160158	0.0803678	1.45098	2.265	2.23801	2.07501	2.03498	2.04498	2.05798	2.40001	2.443	2.43701	2.41	2.184	2.16
0.104	0.163	0.153999	0.154	0.199999	0.211999	0.150999	0.149999	0.195	0.214999	0.144	0.1	0.048	0.165999	0.151999	0.089	0.046	0.141001	0.15	0.92173	1.64996	1.39813	1.15781	0.894422	0.817452	1.41163	1.15673	0.9177	0.83693	0.91658	0.53828	0.15252	0.0570703	0.92395	0.52257	0.15972	0.0802301	1.45056	2.265	2.238	2.074	2.035	2.044	2.057	2.402	2.442	2.437	2.409	2.184	2.16
0.104039	0.163029	0.158029	0.157	0.189	0.208029	0.15001	0.15	0.195087	0.215029	0.143	0.100029	0.045	0.163	0.152	0.0890289	0.048	0.14101	0.150029	0.921096	1.64954	1.39754	1.15424	0.92205	0.831729	1.41123	1.15544	0.917376	0.8401	0.915937	0.538097	0.153692	0.0576975	0.923225	0.52314	0.156615	0.0804393	1.45047	2.26499	2.23799	2.07599	2.034	2.044	2.05499	2.39903	2.442	2.43693	2.40899	2.181	2.15999
0.107961	0.165971	0.160971	0.157	0.189	0.210971	0.15099	0.15	0.203912	0.217971	0.143	0.102971	0.045	0.163	0.152	0.0919706	0.048	0.14199	0.152971	0.920684	1.64909	1.39709	1.15398	0.92309	0.83873	1.41112	1.15478	0.888499	0.829961	0.915643	0.537753	0.153928	0.0574426	0.922675	0.52315	0.157174	0.0813905	1.44993	2.26401	2.23701	2.07501	2.034	2.044	2.05401	2.40197	2.442	2.43007	2.40801	2.181	2.15901
0.108	0.166	0.161	0.157	0.202997	0.211	0.153	0.15	0.200001	0.212001	0.143	0.103	0.0489992	0.163	0.152	0.092	0.048	0.139001	0.155999	0.92071	1.64962	1.39741	1.15424	0.886807	0.819374	1.4117	1.15415	0.901198	0.82839	0.91572	0.53732	0.144152	0.0563902	0.92262	0.52321	0.1578	0.08143	1.44974	2.264	2.237	2.075	2.034	2.043	2.054	2.398	2.442	2.428	2.403	2.181	2.159
0.107976	0.172048	0.164036	0.16	0.199988	0.213	0.157012	0.154036	0.20106	0.219988	0.146	0.106036	0.052	0.166	0.151988	0.0920359	0.048	0.139	0.159048	0.920782	1.64823	1.39749	1.15585	0.90981	0.831796	1.41061	1.15367	0.908809	0.828043	0.916234	0.535321	0.147084	0.0554738	0.92236	0.521741	0.15658	0.0815508	1.4487	2.26396	2.23498	2.07398	2.032	2.04395	2.05	2.39704	2.44099	2.43193	2.40395	2.18	2.15799
0.106025	0.17595	0.166963	0.16	0.199012	0.213	0.157988	0.156963	0.205938	0.219012	0.146	0.108963	0.052	0.166	0.151012	0.0949628	0.048	0.139	0.16295	0.920928	1.64833	1.39719	1.15495	0.90985	0.830645	1.41088	1.15335	0.898936	0.825878	0.916536	0.53215	0.147416	0.055786	0.92233	0.52098	0.15656	0.0807996	1.4491	2.26104	2.23302	2.07202	2.032	2.04005	2.05	2.39996	2.44001	2.42607	2.40005	2.18	2.15701
0.11	0.182	0.171	0.167	0.204	0.216	0.161	0.159	0.209	0.224	0.148	0.117	0.052	0.166	0.154	0.0980001	0.0480001	0.139	0.166	0.92084	1.64658	1.39608	1.15833	0.90965	0.8279	1.41205	1.15104	0.89563	0.82169	0.9167	0.52974	0.14758	0.05531	0.92192	0.51898	0.15668	0.0809698	1.44893	2.26	2.231	2.071	2.03	2.035	2.049	2.399	2.435	2.425	2.395	2.176	2.158
0.116019	0.195028	0.173076	0.172	0.208057	0.221981	0.169066	0.162019	0.215028	0.226028	0.151019	0.123019	0.0519905	0.167	0.160028	0.101057	0.0510189	0.146953	0.179028	0.920255	1.64575	1.39589	1.15933	0.911218	0.827234	1.41114	1.14885	0.88875	0.821513	0.916498	0.530778	0.147697	0.0549191	0.920902	0.518021	0.144322	0.0725342	1.447	2.25795	2.22699	2.06694	2.025	2.02674	2.04288	2.39297	2.43396	2.41999	2.39099	2.17396	2.15595
0.11798	0.19797	0.18092	0.172	0.21394	0.22002	0.17593	0.16398	0.21797	0.22897	0.15298	0.12498	0.05101	0.167	0.16297	0.10694	0.05298	0.14205	0.18197	0.918696	1.64505	1.39298	1.15963	0.947253	0.863876	1.41064	1.14565	0.883622	0.820738	0.915223	0.529523	0.145364	0.0537915	0.919049	0.51608	0.146587	0.074005	1.44629	2.25305	2.22601	2.06106	2.025	2.00027	2.03013	2.39003	2.43004	2.41901	2.39001	2.17004	2.15105
0.119999	0.202998	0.190997	0.176998	0.219998	0.224998	0.187996	0.165999	0.225997	0.236997	0.156999	0.130998	0.051	0.167	0.164999	0.118996	0.0569987	0.145999	0.186998	0.91788	1.64565	1.3927	1.16193	0.900055	0.823673	1.41271	1.14659	0.874973	0.81959	0.91425	0.52882	0.14538	0.0539599	0.91841	0.512411	0.149249	0.0749397	1.44665	2.249	2.22	2.057	2.02	2.009	2.032	2.383	2.426	2.412	2.391	2.169	2.146
0.130019	0.224066	0.211028	0.192019	0.225019	0.235019	0.191114	0.173019	0.226066	0.243047	0.165057	0.137009	0.051	0.170953	0.173066	0.148152	0.0580284	0.146038	0.211	0.916332	1.64357	1.39316	1.15286	0.910504	0.820117	1.41029	1.14586	0.904486	0.824469	0.913114	0.529433	0.145482	0.0520251	0.916461	0.512296	0.15029	0.0753014	1.44389	2.24595	2.21701	2.05399	2.01096	2.00296	2.02096	2.38191	2.42296	2.41198	2.38803	2.16297	2.14392
0.131976	0.230914	0.213963	0.193976	0.226976	0.236976	0.202853	0.174976	0.232914	0.247939	0.170927	0.137988	0.051	0.166061	0.179914	0.163804	0.0609633	0.149951	0.211	0.914523	1.63943	1.3915	1.15328	0.914006	0.829088	1.40552	1.1445	0.875176	0.814001	0.911461	0.525588	0.14466	0.0535806	0.914524	0.509831	0.148226	0.073384	1.44194	2.24106	2.21799	2.05301	2.00705	1.99905	2.01705	2.37311	2.41905	2.41002	2.39096	2.16004	2.1361
0.136999	0.243998	0.218999	0.203999	0.232999	0.244999	0.208999	0.182999	0.238999	0.264998	0.175999	0.14	0.0500001	0.166	0.184999	0.187997	0.0719987	0.152	0.221999	0.91043	1.63527	1.39131	1.15231	0.908331	0.817991	1.40314	1.12496	0.87748	0.820339	0.907061	0.52459	0.14504	0.05362	0.9108	0.50823	0.14871	0.0705103	1.43788	2.236	2.214	2.048	2.004	1.994	2.007	2.368	2.413	2.408	2.388	2.152	2.132
0.146077	0.257183	0.228164	0.219106	0.239096	0.250058	0.218125	0.189058	0.247077	0.270096	0.181087	0.143029	0.053	0.165029	0.190087	0.221299	0.0891833	0.159154	0.229154	0.90751	1.62859	1.38807	1.15482	0.906848	0.8218	1.40083	1.13257	0.8796	0.821424	0.904077	0.526381	0.147036	0.0553386	0.908032	0.509054	0.15703	0.0733496	1.43438	2.22993	2.20894	2.04098	1.99492	1.99196	2.00198	2.36396	2.40698	2.40904	2.39308	2.14597	2.13099
0.15392	0.275811	0.244831	0.229891	0.248901	0.25594	0.230871	0.19494	0.25492	0.279901	0.18991	0.14597	0.053	0.16797	0.19891	0.251692	0.107811	0.174841	0.244841	0.905431	1.62676	1.38206	1.1556	0.906622	0.82178	1.3989	1.13311	0.908101	0.827904	0.901783	0.527469	0.147654	0.0552014	0.906248	0.508407	0.15804	0.0743301	1.4327	2.22307	2.20306	2.03902	1.98708	1.98804	2.00002	2.36004	2.40502	2.41296	2.40092	2.14303	2.13001
0.163997	0.295993	0.270991	0.247994	0.262995	0.263997	0.247994	0.204997	0.262997	0.294995	0.202996	0.158996	0.0569987	0.165001	0.211996	0.28199	0.144988	0.207989	0.264993	0.90416	1.62127	1.37787	1.15749	0.867653	0.802157	1.40111	1.13307	0.915818	0.841216	0.900191	0.529579	0.143741	0.0563996	0.90526	0.512399	0.156491	0.0703014	1.4287	2.22	2.199	2.041	1.985	1.98	1.99	2.358	2.402	2.414	2.403	2.139	2.126
0.176144	0.307278	0.285163	0.263134	0.270048	0.269125	0.266144	0.216134	0.288067	0.305125	0.216106	0.167086	0.0570288	0.163048	0.221144	0.31125	0.206384	0.278298	0.279259	0.902122	1.61736	1.37613	1.14565	0.866342	0.798389	1.39492	1.13535	0.896463	0.830285	0.898689	0.530097	0.143289	0.0567964	0.902785	0.519235	0.142789	0.060255	1.42526	2.21502	2.19901	2.03997	1.97998	1.97695	1.98496	2.35901	2.40198	2.41201	2.41006	2.134	2.126
0.190817	0.335646	0.301792	0.276829	0.274939	0.281841	0.280817	0.229829	0.294914	0.317841	0.226866	0.17589	0.0599634	0.167939	0.235817	0.336682	0.245511	0.308621	0.30567	0.900273	1.61333	1.3775	1.14445	0.866557	0.793234	1.39105	1.13572	0.894722	0.827692	0.896547	0.530821	0.142164	0.0554073	0.901239	0.514628	0.144775	0.0587291	1.42034	2.21698	2.19999	2.03704	1.97802	1.97206	1.98105	2.35999	2.40002	2.41299	2.41593	2.134	2.126
0.201999	0.352999	0.316999	0.293999	0.290999	0.297999	0.297999	0.242999	0.296	0.322	0.241999	0.181	0.06	0.163	0.246999	0.367998	0.300997	0.393995	0.316999	0.89964	1.61167	1.37683	1.1343	0.85996	0.79075	1.39085	1.13844	0.90237	0.82064	0.89501	0.5305	0.13999	0.0555	0.90142	0.52016	0.14774	0.075419	1.42049	2.217	2.202	2.039	1.976	1.967	1.975	2.358	2.399	2.416	2.429	2.136	2.125
0.227226	0.38625	0.349298	0.316298	0.30531	0.317191	0.324298	0.266298	0.313322	0.339179	0.266238	0.197214	0.0610357	0.163	0.272226	0.391345	0.378762	0.489738	0.343417	0.895001	1.60242	1.37556	1.13001	0.864756	0.794113	1.38865	1.13276	0.907616	0.816614	0.890656	0.53197	0.139509	0.0555179	0.896616	0.518207	0.15166	0.0614562	1.41562	2.21605	2.205	2.03895	1.97602	1.96601	1.96906	2.35999	2.40199	2.42506	2.43707	2.13505	2.12601
0.245813	0.406794	0.373754	0.340754	0.330744	0.332843	0.348754	0.290754	0.339735	0.353853	0.285803	0.214823	0.0639705	0.163	0.290813	0.419715	0.441371	0.550391	0.377656	0.89097	1.59681	1.37101	1.12994	0.858691	0.782021	1.38915	1.13254	0.871978	0.809521	0.887046	0.534445	0.140223	0.0553418	0.892214	0.51223	0.140948	0.0677171	1.40322	2.21996	2.205	2.03504	1.97798	1.96699	1.97395	2.35901	2.40101	2.42995	2.44294	2.13896	2.12699
0.268992	0.439988	0.398991	0.358994	0.351992	0.350994	0.374991	0.302996	0.345998	0.357999	0.307992	0.224996	0.064	0.163	0.312992	0.449989	0.49798	0.627972	0.392995	0.886572	1.58391	1.36436	1.12992	0.875744	0.786069	1.37977	1.12597	0.875129	0.795395	0.882372	0.528032	0.14112	0.05534	0.888181	0.508761	0.156344	0.0783262	1.40292	2.223	2.207	2.037	1.973	1.965	1.972	2.363	2.404	2.435	2.455	2.142	2.128
0.293401	0.458515	0.428344	0.377363	0.374248	0.373229	0.405239	0.3372	0.3612	0.368229	0.333439	0.240229	0.0680668	0.163	0.338353	0.476353	0.566601	0.692639	0.422449	0.883279	1.58277	1.3597	1.12566	0.85394	0.784202	1.37672	1.10145	0.880014	0.794048	0.879426	0.52635	0.142444	0.0551409	0.884615	0.510476	0.161724	0.0938257	1.39596	2.22107	2.2081	2.03802	1.97408	1.97511	1.98216	2.36699	2.41003	2.44407	2.46306	2.14007	2.12998
0.334485	0.511337	0.463558	0.414534	0.399681	0.396706	0.429693	0.357742	0.381742	0.391706	0.378436	0.263706	0.0749141	0.163	0.374546	0.512546	0.628227	0.758178	0.468423	0.875004	1.57805	1.35622	1.11799	0.840587	0.777237	1.3683	1.10073	0.883536	0.79486	0.871796	0.52632	0.144949	0.0552289	0.875909	0.512119	0.15295	0.0831341	1.39204	2.22791	2.21788	2.03998	1.9819	1.98685	1.99879	2.36601	2.41296	2.45091	2.46893	2.14691	2.12802
0.362993	0.533995	0.50299	0.436995	0.415996	0.422994	0.462992	0.379995	0.412992	0.412995	0.400995	0.30399	0.086997	0.163	0.406992	0.538994	0.645996	0.784994	0.487995	0.870741	1.57096	1.34514	1.1006	0.838101	0.780369	1.36108	1.09464	0.858526	0.784093	0.868721	0.539687	0.155297	0.0555999	0.870331	0.51302	0.155509	0.0838598	1.38921	2.23	2.221	2.048	1.992	1.992	2.004	2.377	2.416	2.469	2.479	2.147	2.129
0.402331	0.582265	0.533397	0.464227	0.463123	0.453255	0.505293	0.417217	0.43834	0.442293	0.444284	0.318416	0.0981323	0.163038	0.443388	0.587302	0.679009	0.803	0.539284	0.863847	1.56759	1.34159	1.09184	0.845012	0.770622	1.35601	1.08971	0.840494	0.775974	0.860397	0.534598	0.152606	0.0547302	0.865026	0.490411	0.143708	0.084758	1.38075	2.23106	2.22608	2.05209	1.99709	2.00506	2.01905	2.37614	2.42112	2.47811	2.49107	2.15004	2.1281
0.436652	0.609722	0.574583	0.487762	0.475871	0.479732	0.535692	0.439771	0.473642	0.472692	0.473702	0.361563	0.111861	0.16696	0.483593	0.618682	0.67999	0.803	0.568702	0.862504	1.56928	1.34134	1.08838	0.85978	0.776025	1.35397	1.08661	0.834689	0.776406	0.860083	0.531303	0.166737	0.0568287	0.862525	0.519604	0.160124	0.0845521	1.38029	2.23694	2.23392	2.0619	2.0069	2.01094	2.02395	2.39085	2.43387	2.48988	2.49793	2.15396	2.13889
0.486984	0.655986	0.613988	0.539984	0.525984	0.520987	0.577987	0.490984	0.507989	0.516986	0.524984	0.419982	0.151987	0.188993	0.530985	0.663986	0.689997	0.813997	0.609987	0.86243	1.56813	1.34109	1.08192	0.867018	0.77532	1.35328	1.09274	0.845107	0.773011	0.86054	0.534379	0.181066	0.0581796	0.86214	0.495968	0.169907	0.0794416	1.38396	2.237	2.243	2.07	2.021	2.012	2.027	2.401	2.438	2.496	2.5	2.157	2.14
0.527389	0.692398	0.65237	0.559493	0.558398	0.563313	0.619398	0.535417	0.564322	0.559408	0.563474	0.478682	0.196626		0.574284	0.687209	0.698076	0.813962	0.655303	0.865003	1.5782	1.34315	1.08193	0.866107	0.780601	1.35263	1.07857	0.829307	0.774131	0.862779	0.534109	0.194031		0.865047	0.517237	0.172884	0.077489	1.38766	2.24104	2.25209	2.07808	2.02507	2.02209	2.03802	2.41507	2.45113	2.50206	2.50703	2.16201	2.14501
0.567499	0.733486	0.690523	0.610364	0.599486	0.595596	0.660486	0.578462	0.597584	0.601474	0.612388	0.549119	0.261193		0.603633	0.708731	0.705902	0.810049	0.686609	0.873563	1.57388	1.3507	1.08942	0.868895	0.778654	1.35694	1.08197	0.836184	0.780402	0.875076	0.536085	0.199344		0.86986	0.497289	0.161947	0.0773813	1.3917	2.24495	2.26188	2.0859	2.03191	2.03188	2.03998	2.42191	2.46483	2.50793	2.50996	2.16299	2.14599
0.59999	0.770988	0.72399	0.629994	0.642987	0.640986	0.697988	0.624986	0.646985	0.642987	0.632994	0.61498	0.317982		0.650985	0.718997	0.706	0.813999	0.725988	0.876939	1.58477	1.3537	1.08655	0.870709	0.791886	1.36344	1.08714	0.841029	0.776291	0.87667	0.531651	0.204308		0.875248	0.499169	0.16144	0.0752107	1.39744	2.255	2.264	2.089	2.036	2.032	2.046	2.427	2.474	2.505	2.514	2.17	2.148
0.634449	0.797459	0.750373	0.683306	0.670526	0.68143	0.733487	0.666554	0.700507	0.699564	0.67044	0.683631	0.397631		0.678478	0.727315	0.714	0.810019	0.752487	0.884501	1.58567	1.3664	1.11981	0.877885	0.795533	1.37079	1.09162	0.855627	0.782885	0.884981	0.533786	0.198996		0.880952	0.495661	0.154407	0.0750697	1.4007	2.26111	2.26905	2.09398	2.043	2.03706	2.04699	2.43304	2.47801	2.512	2.51997	2.18209	2.16006
0.680545	0.844535	0.788622	0.71469	0.724467	0.725564	0.783506	0.723438	0.752487	0.757429	0.715555	0.748361	0.462361	0.601341	0.727516	0.75968	0.714	0.811981	0.802506	0.893887	1.60246	1.37411	1.12525	0.865096	0.806145	1.37918	1.12045	0.871771	0.788495	0.893337	0.525175	0.189345	0.141366	0.891446	0.511177	0.153083	0.0750403	1.41459	2.27288	2.27395	2.09202	2.043	2.04294	2.04601	2.43696	2.47899	2.512	2.51703	2.19091	2.16594
0.70701	0.87701	0.819008	0.74001	0.752007	0.769008	0.81201	0.761011	0.803009	0.812013	0.73801	0.811008	0.546018	0.565033	0.75501	0.764003	0.714	0.811998	0.826011	0.897491	1.59793	1.37975	1.12951	0.889011	0.81602	1.38302	1.12114	0.880442	0.800211	0.896661	0.522435	0.170051	0.0772556	0.895222	0.501569	0.149811	0.0749896	1.41566	2.275	2.274	2.095	2.044	2.037	2.045	2.435	2.484	2.512	2.516	2.194	2.169
0.756309	0.922368	0.855428	0.789226	0.784523	0.806416	0.857463	0.811475	0.845677	0.875689	0.787297	0.847749	0.63339	0.7202	0.804333	0.777226	0.71425	0.803131	0.877309	0.904182	1.60778	1.38423	1.14379	0.894629	0.816716	1.39302	1.13355	0.891181	0.805862	0.902029	0.498527	0.128485	0.0566603	0.902994	0.495196	0.15393	0.0727583	1.42296	2.28302	2.27995	2.09702	2.04205	2.03694	2.03998	2.44001	2.485	2.50888	2.51293	2.20199	2.17907
0.781682	0.952621	0.89056	0.807768	0.827463	0.840572	0.895524	0.850511	0.901304	0.932292	0.811695	0.90923	0.747571		0.831658	0.795768	0.734743	0.813866	0.902682	0.905128	1.60372	1.38713	1.14264	0.89944	0.821332	1.39043	1.13098	0.891269	0.811815	0.90359	0.492555	0.126436		0.903296	0.489156	0.131718	0.0561874	1.42059	2.28498	2.27605	2.09898	2.04595	2.03206	2.03802	2.44099	2.485	2.49912	2.50707	2.20101	2.18493
0.829001	0.999001	0.932001	0.862	0.862001	0.876001	0.940001	0.904001	0.957002	0.997002	0.859001	0.971002	0.854004	0.925005	0.879001	0.813001	0.745001	0.86	0.947001	0.9072	1.60452	1.38854	1.14264	0.89679	0.81727	1.39495	1.12217	0.90498	0.82238	0.90414	0.510751	0.138161	0.0571703	0.90685	0.487021	0.134341	0.0566607	1.42408	2.287	2.275	2.103	2.046	2.028	2.026	2.444	2.485	2.491	2.495	2.203	2.189
0.85751	1.03145	0.956463	0.873529	0.893397	0.911312	0.97651	0.953463	1.01646	1.06159	0.888435	1.05043	0.978266	1.07552	0.909529	0.854444		0.849266	0.98052	0.911262	1.60585	1.38847	1.13628	0.897354	0.814875	1.39884	1.12911	0.905762	0.819171	0.908862	0.548309	0.173178	0.0679039	0.910155	0.526879		0.0798176	1.4259	2.28799	2.27496	2.10197	2.04895	2.02397	2.01393	2.44599	2.48197	2.48893	2.49086	2.20302	2.17298
0.910467	1.07853	1.00452	0.928448	0.934586	0.943674	1.02947	1.00152	1.06452	1.12239	0.933546	1.09456	1.10968	1.23341	0.964448	0.900536		0.980678	1.03446	0.904241	1.59767	1.37948	1.12646	0.893578	0.809128	1.39004	1.12723	0.908077	0.820289	0.900771	0.55032	0.149112	0.0641577	0.904428	0.564155		0.196863	1.41681	2.28701	2.27104	2.09903	2.04405	2.02103	2.00707	2.44501	2.47903	2.48207	2.47615	2.20498	2.17102
0.946995	1.107	1.037	0.951997	0.965996	0.973996	1.07199	1.04899	1.11699	1.17499	0.979994	1.14199	1.23598	1.37298	0.993996				1.059	0.899571	1.59699	1.37292	1.1176	0.882781	0.796842	1.38582	1.11902	0.90989	0.82198	0.894891	0.54813	0.14803	0.0774381	0.900691				1.41336	2.289	2.269	2.099	2.05	2.017	2	2.441	2.481	2.471	2.465	2.204	2.166
0.997482	1.16033	1.07649	1.00739	1.0014	1.00732	1.11345	1.09846	1.19141	1.2355	1.02644	1.16578	1.31977	1.46369	1.04843	0.902142		1.01043	1.11043	0.892984	1.5881	1.36906	1.10927	0.887096	0.788146	1.37996	1.11778	0.896018	0.814759	0.892246	0.556482	0.170957	0.109652	0.890585	0.502244		0.159475	1.40703	2.28993	2.26099	2.09897	2.04494	2.0159	1.99295	2.43797	2.47391	2.47092	2.45592	2.20198	2.16206
1.04738	1.19457	1.12736	1.0475	1.04249	1.04058	1.16041	1.1464	1.23347	1.28735	1.07242	1.24698	1.39901	1.53511	1.09245	0.916816		1.05544	1.15544	0.877909	1.58389	1.35987	1.09903	0.872167	0.778362	1.37098	1.10916	0.87926	0.8084	0.882532	0.462428	0.141617	0.0963762	0.870353	0.485085		0.151687	1.39674	2.28309	2.26001	2.09604	2.03907	2.00513	1.98806	2.43504	2.46511	2.4631	2.4481	2.20002	2.16793
1.09599	1.25099	1.17699	1.10499	1.084	1.081	1.20799	1.188	1.273	1.328	1.12399	1.285	1.417	1.57	1.14799	0.963994		1.11199	1.20499	0.87724	1.57743	1.35816	1.10936	0.882469	0.783739	1.36916	1.10253	0.887789	0.80464	0.88077	0.54431	0.136851	0.087801	0.87074	0.477841		0.144281	1.39346	2.28	2.251	2.086	2.037	2.006	1.989	2.43	2.461	2.453	2.441	2.196	2.174
1.15251	1.29643	1.22848	1.15544	1.13342	1.11548	1.26241	1.24141	1.32724	1.37435	1.18052	1.32838	1.42127	1.57409	1.20155	1.09659			1.25741	0.876055	1.57805	1.35245	1.10401	0.853635	0.769267	1.35842	1.09455	0.872917	0.795419	0.87175	0.549885	0.137844	0.0939353	0.877382	0.567512			1.38924	2.27786	2.24692	2.07897	2.03094	1.99599	1.98496	2.42192	2.45296	2.44898	2.43997	2.19486	2.16593
1.20548	1.34156	1.27851	1.20155	1.17757	1.16551	1.30459	1.28458	1.35176	1.41064	1.23447	1.36762	1.44972	1.5839	1.25844	1.1584		1.22714	1.29959	0.869326	1.57755	1.3471	1.09374	0.856205	0.78456	1.36124	1.09766	0.874663	0.789082	0.87281	0.545206	0.121639	0.0559614	0.862971	0.551051		0.19808	1.39151	2.26314	2.23809	2.07603	2.02506	1.99501	1.98104	2.41408	2.44904	2.44702	2.43703	2.18014	2.15907
1.25797	1.38997	1.32897	1.26197	1.22997	1.21098	1.35797	1.33297	1.39997	1.43699	1.28897	1.40398	1.457	1.575	1.30997	1.24295		1.25499	1.35397	0.874757	1.58504	1.35186	1.09384	0.860787	0.76599	1.36054	1.09788	0.879567	0.792668	0.876028	0.541462	0.120291	0.0526716	0.870446	0.545323		0.176272	1.39445	2.26	2.236	2.069	2.01501	1.992	1.977	2.406	2.443	2.445	2.439	2.176	2.161
1.30639	1.43044	1.37446	1.31447	1.28456	1.26958	1.39646	1.37046	1.44322	1.46823	1.33343	1.45009	1.45801	1.57497	1.35839	1.32378		1.33004	1.39442	0.881815	1.59732	1.35634	1.09829	0.861854	0.770472	1.36625	1.09645	0.869931	0.78843	0.879086	0.503949	0.142609	0.0521742	0.881481	0.545715		0.164094	1.40463	2.25697	2.22895	2.06501	2.01193	1.98698	1.97493	2.40397	2.44097	2.44795	2.43899	2.17099	2.153
1.3465	1.47642	1.4224	1.36339	1.34228	1.32925	1.4444	1.4184	1.46572	1.49171	1.37844	1.45988	1.45899	1.57204	1.3985	1.40498		1.43765	1.43746	0.885425	1.59744	1.36193	1.09176	0.863341	0.774796	1.37025	1.10101	0.869041	0.789516	0.883801	0.498617	0.135203	0.0536416	0.883692	0.542085		0.158253	1.40774	2.25404	2.22406	2.06599	2.00509	1.98502	1.96809	2.40104	2.43804	2.44306	2.43801	2.17001	2.153
1.39898	1.51299	1.46099	1.41598	1.40398	1.39498	1.47899	1.44899	1.49799	1.51499	1.43298	1.47799	1.459	1.569	1.44498	1.47598			1.47599	0.892787	1.60646	1.3714	1.09897	0.859311	0.77378	1.37822	1.10319	0.864382	0.793009	0.889868	0.503478	0.13509	0.05367	0.891817	0.548768			1.41614	2.254	2.226	2.064	2.005	1.978	1.963	2.4	2.435	2.443	2.433	2.165	2.164
1.43164	1.56743	1.51057	1.47159	1.47479	1.47589	1.5204	1.48238	1.53431	1.55231	1.46363	1.50715	1.463	1.56888	1.48355	1.50779			1.52451	0.894402	1.61122	1.37367	1.10675	0.858294	0.784088	1.38493	1.10785	0.869178	0.799916	0.889439	0.500399	0.134832	0.0530181	0.89585	0.498049			1.4215	2.25402	2.22102	2.06398	2.00105	1.97898	1.96104	2.39707	2.43804	2.44802	2.43806	2.16904	2.17499
1.48446	1.60264	1.55752	1.5205	1.53934	1.54925	1.55366	1.51368	1.55974	1.57774	1.51547	1.51987	1.463	1.5591	1.52854	1.57234			1.56657	0.896192	1.61909	1.37849	1.11175	0.872575	0.791307	1.38863	1.10994	0.884623	0.79798	0.890965	0.462465	0.134206	0.0503966	0.897483	0.497971			1.42495	2.25598	2.22298	2.06202	2.00496	1.97702	1.96397	2.40294	2.44097	2.44998	2.44295	2.17197	2.17401
1.51499	1.64499	1.59899	1.57699	1.60498	1.62398	1.59999	1.55299	1.58499	1.60199	1.54999	1.529	1.466	1.559	1.55899				1.60099	0.898519	1.61944	1.37813	1.11621	0.876089	0.798838	1.3847	1.10839	0.888419	0.805318	0.893399	0.464539	0.118224	0.05028	0.899729				1.42997	2.253	2.223	2.059	2.003	1.983	1.966	2.404	2.442	2.452	2.45	2.168	2.168
1.56633	1.69245	1.65046	1.63351	1.66473	1.70076	1.63248	1.57443	1.62222	1.63127	1.59543	1.5621	1.47206	1.56404	1.61031	1.71459	1.56832	1.63443	1.65835	0.900173	1.62749	1.37827	1.12114	0.896991	0.812064	1.39052	1.10792	0.868515	0.807449	0.895637	0.497879	0.120029	0.0481708	0.900499	0.524334	0.134326	0.0545049	1.43141	2.24998	2.22802	2.06198	2.00195	1.99099	1.97206	2.40397	2.44099	2.45706	2.45408	2.16599	2.153
1.60057	1.73842	1.69741	1.68634	1.74006	1.77902	1.68237	1.61845	1.64472	1.65866	1.63945	1.57287	1.47793	1.56795	1.6426	1.77524	1.7043	1.78215	1.69455	0.898461	1.62112	1.37474	1.13264	0.897049	0.808337	1.3891	1.10764	0.886504	0.80424	0.89327	0.503954	0.124069	0.0554685	0.899354	0.530917	0.151485	0.0642874	1.42958	2.24802	2.22998	2.06002	1.99706	1.99001	1.97793	2.40104	2.44001	2.46293	2.4619	2.16501	2.153
1.65099	1.78299	1.74199	1.73799	1.80799	1.85299	1.72199	1.65399	1.67299	1.68799	1.68599	1.59999	1.481	1.566	1.69599	1.83399	1.83197	1.93497	1.74399	0.892761	1.61837	1.36764	1.13736	0.889082	0.804881	1.38523	1.10502	0.8878	0.799661	0.888911	0.516318	0.130399	0.0573896	0.892831	0.52896	0.160068	0.0612406	1.42209	2.252	2.232	2.066	2.001	1.997	1.985	2.401	2.439	2.464	2.466	2.167	2.151
1.70248	1.83045	1.7925	1.79448	1.87554	1.91864	1.77245	1.69141	1.70933	1.72125	1.74044	1.6242	1.48903	1.566	1.74745	1.88446	1.94903	2.07711	1.79249	0.883656	1.61007	1.36181	1.12754	0.890322	0.806892	1.37449	1.10093	0.886445	0.796063	0.878808	0.522936	0.13544	0.0591046	0.884716	0.501899	0.147582	0.0728419	1.41524	2.25607	2.23705	2.06507	2.00804	1.99912	1.99509	2.40202	2.44399	2.46606	2.46905	2.17008	2.14999
1.7515	1.87653	1.84348	1.8435	1.93044	1.98334	1.81853	1.73258	1.74266	1.74674	1.78554	1.64479	1.49197	1.566	1.79353	1.93152	2.05392	2.18984	1.84249	0.87102	1.60116	1.34896	1.12117	0.887489	0.804	1.36476	1.09806	0.883857	0.793279	0.866427	0.513408	0.141587	0.0605848	0.872159	0.483519	0.153885	0.0933595	1.40306	2.26293	2.24195	2.07193	2.01196	2.01088	2.00391	2.40398	2.44301	2.47194	2.47395	2.17792	2.14901
1.80099	1.92399	1.89299	1.89999	1.98299	2.04299	1.86599	1.77199	1.77399		1.83499	1.67999	1.501	1.568	1.84699	1.98499	2.12698	2.25798	1.89299	0.861982	1.59305	1.34494	1.1198	0.893149	0.808769	1.35815	1.08942	0.875332		0.857302	0.502783	0.145769	0.0635093	0.863422	0.451898	0.149241	0.0942898	1.39433	2.264	2.248	2.073	2.011	2.012	2.013	2.409	2.451	2.478		2.18	2.148
1.85052	1.97546	1.94745	1.94838	2.04246	2.10749	1.92052	1.82649	1.81158		1.8845	1.74055	1.51531	1.57025	1.89551	2.03547	2.14016	2.28008	1.9425	0.853959	1.58979	1.33684	1.11223	0.888083	0.804412	1.35038	1.07953	0.868031		0.848628	0.496008	0.148739	0.0642102	0.85638	0.460676	0.149466	0.088773	1.39013	2.26503	2.25208	2.07906	2.02004	2.02008	2.01607	2.41206	2.45704	2.49393		2.181	2.14901
1.90333	2.02241	1.99342	1.98751	2.08941	2.15737	1.97333	1.87637	1.87026		1.93536	1.7963	1.5466	1.59568	1.94735	2.08339	2.15679	2.2879	1.99336	0.849812	1.58933	1.33765	1.10714	0.882283	0.801526	1.34404	1.07675	0.863023		0.845391	0.495783	0.14559	0.0601611	0.851265	0.485734	0.148028	0.0758532	1.38586	2.26796	2.2599	2.08493	2.02395	2.0279	2.02291	2.41793	2.46095	2.48709		2.181	2.14999
1.96399	2.07399	2.04499	2.03999	2.15099	2.20499	2.03599	1.93399	1.93799		1.99599	1.87399	1.59499	1.614	2.00999	2.13999	2.19	2.302	2.04899	0.84819	1.59098	1.33416	1.10753	0.868042	0.79927	1.33787	1.07288	0.857291		0.84309	0.49474	0.159618	0.0644194	0.85032	0.48573	0.142521	0.0608621	1.38585	2.273	2.267	2.092	2.035	2.033	2.029	2.415	2.466	2.486		2.182	2.152
2.01451	2.12145	2.08748	2.08041	2.16545	2.23432	2.07552	1.98955	2.00625	1.97656	2.04548	1.95681	1.66268	1.66299	2.05852	2.17231	2.19411	2.30197	2.09051	0.855473	1.59474	1.33828	1.0986	0.873054	0.803427	1.3444	1.08361	0.867184	0.819895	0.84888	0.494592	0.172341	0.0571444	0.858783	0.495524	0.140715	0.0581647	1.39207	2.28403	2.27305	2.10205	2.03906	2.03505	2.03303	2.42604	2.47302	2.48125	2.50508	2.19304	2.15703
2.06647	2.16753	2.1365	2.12257	2.21153	2.26667	2.12846	2.04543	2.03174	2.03342	2.0945	2.04015	1.73229	1.86693	2.11146	2.20368	2.20489	2.29903	2.14247	0.859846	1.60518	1.33942	1.09671	0.886781	0.804133	1.35128	1.08343	0.870684	0.786638	0.853008	0.492739	0.182665	0.140533	0.863185	0.495886	0.143234	0.0576255	1.39971	2.28697	2.27795	2.10695	2.04494	2.03995	2.03597	2.42996	2.47498	2.50674	2.51292	2.19696	2.15997
2.11199	2.208	2.177	2.16599	2.241	2.292	2.165	2.09699	2.09599	2.08399	2.14799	2.12299	1.80799	1.81001	2.153	2.222	2.209	2.299	2.175	0.868199	1.60704	1.347	1.10569	0.88347	0.8017	1.35689	1.08986	0.86659	0.771412	0.862659	0.4939	0.193109	0.0775175	0.869779	0.49317	0.14277	0.05737	1.40672	2.297	2.282	2.111	2.048	2.041	2.038	2.435	2.482	2.51	2.525	2.208	2.167
2.15936	2.26141	2.21941	2.20234	2.2703	2.31521	2.20352	2.15052	2.15067	2.14264	2.18839	2.20351	1.90479	1.91918	2.20339	2.23927	2.212	2.29947	2.22935	0.876921	1.62146	1.35569	1.11418	0.883951	0.80001	1.36835	1.09853	0.839225	0.757638	0.872225	0.491704	0.174825	0.0908555	0.877186	0.486972	0.138857	0.058011	1.41788	2.30205	2.285	2.111	2.05003	2.045	2.04404	2.44303	2.48203	2.52397	2.52999	2.21504	2.16511
2.19555	2.30248	2.26048	2.23657	2.30062	2.33673	2.25634	2.20235	2.21815	2.20719	2.22751	2.25436	1.984	2.03751	2.24251	2.26666	2.212	2.34641	2.26456	0.885087	1.62697	1.36719	1.11983	0.886073	0.799022	1.37476	1.10235	0.838736	0.772503	0.88181	0.476017	0.14619	0.0632369	0.883827	0.478092	0.135561	0.0963385	1.42601	2.30694	2.285	2.111	2.05296	2.045	2.04795	2.44596	2.48496	2.52104	2.52901	2.21895	2.17586
2.23897	2.35197	2.30397	2.26698	2.33897	2.36498	2.30896	2.25696	2.28296	2.29394	2.26697	2.33195	2.11191	2.19689	2.28597	2.29298	2.216	2.26406	2.31397	0.892195	1.63774	1.37444	1.12874	0.866334	0.787278	1.37428	1.10766	0.876504	0.793396	0.887976	0.489281	0.120378	0.057154	0.891485	0.462301	0.134771	0.0521609	1.43484	2.314	2.286	2.114	2.057	2.043	2.049	2.43601	2.488	2.514	2.524	2.221	2.18799
2.27943	2.39149	2.33249	2.30234	2.35225	2.37626	2.35644	2.31356	2.35764	2.37274	2.3084	2.41858			2.33043	2.31057	2.23074	2.2999	2.34949	0.897132	1.64077	1.38157	1.13005	0.866299	0.791229	1.38105	1.11994	0.880419	0.801525	0.894138	0.496862			0.894895	0.458472	0.12749	0.050797	1.43982	2.30692	2.28701	2.115	2.05902	2.04198	2.05198	2.43805	2.48698	2.51395	2.51601	2.21693	2.184
2.32454	2.44248	2.38348	2.33764	2.37873	2.40372	2.40253	2.37141	2.42432	2.45021	2.34958	2.47938			2.37554	2.37039			2.40048	0.897348	1.64348	1.38231	1.13119	0.867221	0.790101	1.38312	1.12074	0.888676	0.808331	0.894991	0.507522			0.894385	0.434791			1.44185	2.29908	2.28799	2.115	2.06098	2.04002	2.05002	2.44295	2.48502	2.50905	2.51699	2.21007	2.184
2.41243	2.52941	2.46238	2.41534	2.43227	2.45217	2.50145	2.47452	2.57259	2.61671			2.62825	2.74424	2.46443			2.33484	2.48841	0.890789	1.63389	1.3754	1.11012	0.864701	0.791773	1.37401	1.12366	0.899492	0.823142			0.116526	0.0570753	0.887035			0.0174992	1.4342	2.28699	2.289	2.11301	2.06299	2.03997	2.0369	2.44095	2.48496	2.49794	2.4939
2.45645	2.57048	2.50052	2.44957	2.45966	2.46978	2.54742	2.52734	2.63225	2.6881			2.75442	2.86943	2.50845			2.41993	2.52948	0.882563	1.62886	1.36722	1.09982	0.857668	0.782921	1.36616	1.11573	0.907826	0.830389			0.100926	0.0677363	0.876384			0.00628066	1.42719	2.28601	2.289	2.11399	2.06201	2.03704	2.02712	2.43606	2.48105	2.49207	2.48412
2.50399	2.62199	2.55299	2.49199	2.49	2.496	2.59999	2.58299	2.69499	2.75399	2.52399			2.909	2.55899			2.389	2.57799	0.875051	1.6188	1.35671	1.08645	0.85755	0.772521	1.35848	1.10829	0.90934	0.83388	0.877791			0.14615	0.867471			0.014229	1.4169	2.286	2.286	2.114	2.058	2.034	2.022	2.436	2.477	2.482	2.473	2.19
2.52959	2.63208	2.56009	2.51251	2.51632	2.51083	2.60201	2.60707	2.71915	2.79653	2.5466	2.73014	2.91298	3.05257	2.58308		2.2592	2.35185	2.59047	0.877108	1.61047	1.35255	1.07935	0.83937	0.761826	1.35045	1.10347	0.910029	0.83582	0.87904	0.502433	0.111133	0.0872552	0.872078		0.080309	0.0213012	1.40269	2.27046	2.24744	2.08841	2.038	2.01741	2.00693	2.41897	2.4594	2.45797	2.44943	2.18144	2.17805
2.58429	2.68559	2.61472	2.55964	2.54626	2.54179	2.64979	2.66015	2.77896	2.84569	2.60234	2.78912	2.91192	3.0596	2.63677	2.54543	2.60371	2.71135	2.63477	0.869545	1.60389	1.34474	1.07787	0.817407	0.747582	1.34649	1.10194	0.912903	0.833034	0.871302	0.497368	0.10299	0.0816157	0.864782	0.55706	0.131371	0.064545	1.39544	2.26705	2.24204	2.08052	2.03791	2.0091	2.00055	2.41595	2.45052	2.45496	2.44351	2.17559	2.18298
2.63754	2.72604	2.66304	2.59954	2.59305	2.58403	2.70303	2.70604	2.81254	2.89053	2.65954	2.84054	2.93998	3.07398	2.68904	2.6141	2.63602	2.72602	2.68604	0.866452	1.60462	1.34105	1.06981	0.818426	0.748903	1.33971	1.09267	0.897273	0.821953	0.867857	0.480284	0.105191	0.0677805	0.862083	0.568061	0.13467	0.0635756	1.39288	2.27049	2.24349	2.0785	2.0315	2.01298	2.0005	2.412	2.4475	2.45099	2.4425	2.17949	2.17999
2.69453	2.77833	2.71599	2.65804	2.64408	2.63054	2.75399	2.75739	2.8693	2.93275	2.71204	2.88688	2.93605	3.06147	2.74503	2.68167	2.66971	2.74859	2.73894	0.86676	1.60481	1.34003	1.07424	0.825054	0.75007	1.33881	1.08538	0.89204	0.814424	0.86651	0.517766	0.125698	0.065834	0.864009	0.533553	0.129335	0.0525978	1.39105	2.27148	2.23696	2.07348	2.02648	2.0015	1.99747	2.40598	2.44151	2.44599	2.441	2.178	2.16996
2.74768	2.81194	2.76509	2.71268	2.70316	2.68531	2.80363	2.79718	2.90008	2.95863	2.76668	2.92505	2.94171	3.05861	2.79868	2.74841	2.69069	2.75729	2.78327	0.870156	1.60945	1.34624	1.07814	0.827191	0.749227	1.34436	1.08727	0.886495	0.808631	0.868866	0.509209	0.119169	0.0630259	0.868347	0.50055	0.130005	0.0596811	1.39304	2.26943	2.23304	2.071	2.02404	2.00112	1.99498	2.40351	2.44198	2.44452	2.44101	2.17794	2.166
2.79947	2.87246	2.80798	2.76447	2.75947	2.74646	2.84547	2.84097	2.92848	2.98548	2.81847	2.94998	2.95899	3.064	2.84997	2.81393	2.713	2.7865	2.83247	0.869241	1.61313	1.34658	1.07912	0.845031	0.760011	1.34745	1.08598	0.881243	0.80102	0.867776	0.504677	0.117259	0.0566342	0.867546	0.493597	0.135843	0.0633728	1.39758	2.267	2.2355	2.069	2.0225	2.0035	1.9905	2.405	2.4415	2.446	2.443	2.1765	2.167
2.83562	2.91241	2.8615	2.81466	2.82668	2.82182	2.89252	2.87694	2.95747	3.00422	2.85413	2.96378	2.96201	3.05652	2.88862	2.88913	2.74004	2.51152	2.87404	0.869233	1.61398	1.35148	1.06357	0.842363	0.769174	1.35353	1.08632	0.874953	0.796533	0.867846	0.501433	0.121744	0.0549386	0.867405	0.500028	0.110515	0.015258	1.40474	2.26902	2.23349	2.069	2.015	1.99745	1.98697	2.40197	2.44356	2.44708	2.44551	2.17753	2.1698
2.89008	2.94883	2.90542	2.87281	2.88639	2.89388	2.93862	2.91526	2.99847	3.02356	2.90917	2.98858	2.96299	3.05791	2.94305	2.99067	2.82654	2.81095	2.92174	0.870099	1.61949	1.35737	1.07968	0.858957	0.775763	1.35461	1.08645	0.855403	0.789458	0.868541	0.494494	0.117172	0.0525617	0.868395	0.569284	0.155767	0.147798	1.40887	2.27044	2.23251	2.06908	2.01505	1.99351	1.98413	2.39901	2.44845	2.45398	2.44602	2.1799	2.19647
2.92553	2.99253	2.96203	2.93003	2.95805	2.96954	2.97803	2.95402	3.01801	3.04001	2.94953	3.00801	2.9655	3.0535	2.97703	3.02309	2.82412	2.97399	2.96453	0.873185	1.61699	1.35754	1.09031	0.862185	0.789903	1.35741	1.09296	0.871953	0.795536	0.86975	0.485436	0.116299	0.0467207	0.873156	0.486395	0.101481	0.0793553	1.41581	2.2675	2.2335	2.073	2.0155	1.994	1.992	2.3965	2.4495	2.45651	2.44951	2.1755	2.20199
2.95436	3.02051	3.00454	2.98712	3.02722	3.03977	3.02483	2.98638	3.0363	3.06178	2.99794	3.02615	2.96321	3.05104	3.02433	3.08879	2.91429	2.97133	2.96556	0.910146	1.63681	1.36148	1.10123	0.870781	0.796637	1.3572	1.08928	0.872296	0.798898	0.86786	0.465844	0.115097	0.045357	0.876787	0.511547	0.130951	0.0401863	1.42418	2.23896	2.19601	2.07151	2.01098	1.99405	1.99155	2.38403	2.44953	2.46309	2.45605	2.17547	2.19781
2.98501	3.06397	3.05472	3.04376	3.0941	3.11133	2.99014	3.02154	3.06357	3.08854	3.03812	3.03946	2.98623	3.05503	3.05632	3.15538	3.02342	3.08458	3.01276	0.913876	1.64319	1.36343	1.10338	0.885122	0.804876	1.38406	1.08654	0.86922	0.801101	0.869558	0.469849	0.126441	0.0374367	0.876729	0.515321	0.135814	0.0488565	1.42482	2.23596	2.19704	2.07197	2.00944	1.99806	1.99587	2.3899	2.45197	2.47149	2.46107	2.17252	2.18103
3.03295	3.10995	3.06795	3.07194	3.12295	3.16092	3.04395	3.00598	3.04798	3.07798	3.05497	3.029	2.99699	3.068	3.07595	3.22093	3.13789	3.20688	3.04896	0.910853	1.64066	1.37494	1.14022	0.912609	0.83073	1.38473	1.1198	0.901145	0.811626	0.908883	0.498041	0.12694	0.0420523	0.910953	0.508737	0.126529	0.0420568	1.4246	2.234	2.199	2.045	1.99401	1.999	1.98401	2.385	2.43	2.46099	2.45499	2.154	2.159
3.07051	3.15349	3.10458	3.11759	3.19003	3.25777	3.08349	3.04253	3.07448	3.09834	3.10245	3.0492	2.99206	3.07292	3.11346	3.28054	3.26639	3.3687	3.1094	0.906965	1.64297	1.37392	1.14331	0.904669	0.827105	1.38047	1.10837	0.889084	0.802871	0.903748	0.503772	0.142893	0.0621634	0.907294	0.524244	0.148376	0.0588683	1.41995	2.236	2.20803	2.04706	1.9901	2.00278	1.97406	2.38307	2.43201	2.463	2.46204	2.15601	2.15601
3.11697	3.19805	3.15701	3.1711	3.28193	3.32732	3.1281	3.08948	3.11737	3.12866	3.14312	3.06758	2.997	3.066	3.15487	3.32891	3.39133	3.52162	3.14607	0.900169	1.63431	1.36858	1.1271	0.917806	0.835558	1.37512	1.11832	0.897367	0.800971	0.898071	0.501322	0.160845	0.0756871	0.900476	0.52234	0.146524	0.0611571	1.41543	2.23623	2.21108	2.05196	1.999	1.98335	1.97923	2.3889	2.43292	2.46302	2.46602	2.15719	2.15696
3.16307	3.24807	3.20508	3.22308	3.32611	3.39011	3.18006	3.11208	3.13508	3.16005	3.19606	3.09504	2.99701	3.066	3.19608	3.37206	3.50211	3.64612	3.19706	0.893003	1.62532	1.36169	1.14163	0.914285	0.836876	1.36384	1.11268	0.894327	0.789132	0.889105	0.502371	0.159202	0.0741304	0.895052	0.499083	0.159048	0.0927971	1.40766	2.24701	2.21501	2.05001	1.99902	1.99999	1.99	2.384	2.429	2.464	2.46701	2.16601	2.155
3.21458	3.29957	3.26057	3.28358	3.40227	3.47264	3.22063	3.17136	3.19256	3.19643	3.24061	3.12459	3.00309	3.06908	3.25452	3.4186	3.58391	3.73177	3.24263	0.880642	1.61593	1.34814	1.1268	0.917702	0.841267	1.35502	1.1001	0.856311	0.768824	0.877936	0.503217	0.160465	0.0743941	0.882141	0.486847	0.164941	0.105135	1.3984	2.25109	2.22004	2.05704	2.00997	1.99619	1.99106	2.38502	2.428	2.4669	2.47601	2.17204	2.15607
3.26701	3.3509	3.31209	3.33607	3.42762	3.53105	3.2779	3.20419	3.24227	3.23568	3.29603	3.17807	3.01135	3.07612	3.30209	3.47321	3.665	3.80008	3.30011	0.873577	1.60699	1.34122	1.11673	0.910037	0.835852	1.35309	1.1023	0.87702	0.774557	0.870325	0.500389	0.156357	0.0701785	0.874981	0.495301	0.148066	0.104291	1.39342	2.25896	2.22408	2.061	2.0071	2.01304	1.9961	2.38706	2.42806	2.45833	2.47729	2.17602	2.16194
3.31494	3.39394	3.36393	3.38693	3.5049	3.58093	3.32094	3.26093	3.25498	3.26796	3.34494	3.22893	3.02798	3.08199	3.35393	3.53092	3.665	3.80399	3.35293	0.867698	1.60505	1.34116	1.11445	0.916082	0.844049	1.34708	1.09645	0.882263	0.776338	0.86293	0.503676	0.151936	0.0639083	0.870726	0.488179	0.14789	0.083817	1.38674	2.257	2.22799	2.061	2.01199	2.015	2.00099	2.39	2.431	2.47398	2.49098	2.177	2.159
3.37467	3.44661	3.41358	3.43559	3.56527	3.64135	3.38064	3.30864	3.31864	3.31061	3.40668	3.30073	3.05959	3.10127	3.41364	3.57859	3.68615	3.81707	3.40554	0.864468	1.60491	1.33627	1.11031	0.906445	0.834492	1.34025	1.08765	0.864846	0.763198	0.861088	0.509349	0.152179	0.0641389	0.866107	0.487671	0.139257	0.0670232	1.38258	2.26198	2.23503	2.07005	2.02006	2.01707	2.00909	2.39602	2.44303	2.48202	2.49805	2.18099	2.16003
3.43409	3.50084	3.46501	3.4878	3.58974	3.67263	3.43807	3.36618	3.37584	3.36513	3.46707	3.36695	3.11192	3.12613	3.47109	3.63046	3.69921	3.82323	3.45405	0.869701	1.60794	1.34269	1.11039	0.906794	0.827752	1.34573	1.09528	0.867398	0.76745	0.865391	0.47965	0.150408	0.065841	0.872118	0.489659	0.13891	0.0601315	1.38972	2.26017	2.23811	2.07411	2.02517	2.02319	2.01715	2.39808	2.44613	2.48446	2.50206	2.18008	2.16311
3.48507	3.54008	3.51206	3.52506	3.62406	3.70205	3.48806	3.42107	3.4151	3.41808	3.51707	3.45813	3.15513	3.17929	3.52208	3.65204	3.70901	3.834	3.50307	0.8758	1.61057	1.34695	1.11096	0.903242	0.830163	1.35048	1.09185	0.880786	0.768872	0.871492	0.488065	0.153102	0.0682711	0.878079	0.497069	0.136105	0.0522805	1.39129	2.26801	2.243	2.079	2.033	2.03201	2.02401	2.402	2.45202	2.506	2.50501	2.18401	2.16801
3.5375	3.59545	3.5595	3.56738	3.66553	3.73819	3.53546	3.47261	3.48862	3.47768	3.56653	3.54997	3.25287	3.38787	3.57748	3.67917	3.71305	3.83401	3.5515	0.883393	1.6176	1.35072	1.11637	0.890424	0.817832	1.36031	1.09266	0.856079	0.770065	0.880121	0.492088	0.147267	0.105521	0.884432	0.503635	0.140013	0.052661	1.3995	2.27516	2.24605	2.08203	2.03308	2.04002	2.03409	2.40406	2.46703	2.50303	2.5101	2.19215	2.17403
3.58205	3.63621	3.60392	3.6019	3.71254	3.75542	3.57717	3.52719	3.54438	3.53855	3.61405	3.63632	3.33074	3.46377	3.62096	3.69444	3.71702	3.835	3.59603	0.892568	1.62463	1.35646	1.1195	0.885279	0.806477	1.36768	1.09414	0.855409	0.767354	0.888292	0.499438	0.161341	0.118953	0.89438	0.500398	0.139394	0.0536267	1.40629	2.28902	2.25006	2.08492	2.04	2.04204	2.04217	2.40898	2.46998	2.50592	2.519	2.20502	2.17694
3.6309	3.69288	3.64691	3.64391	3.73795	3.77496	3.63188	3.58288	3.60886	3.61084	3.6629	3.69787	3.41183	3.45302	3.6659	3.71496	3.718	3.835	3.6439	0.898527	1.63699	1.35841	1.11879	0.876379	0.800742	1.37447	1.10169	0.870328	0.785731	0.894936	0.480191	0.131963	0.0457572	0.899509	0.493295	0.140538	0.0534703	1.41443	2.29	2.25299	2.08101	2.04	2.044	2.04998	2.408	2.469	2.50201	2.519	2.206	2.17401
3.6645	3.73247	3.6914	3.6833	3.76023	3.78522	3.67462	3.64366	3.67486	3.68289	3.69937	3.77759	3.5315	3.5958	3.69958	3.74521	3.71807	3.82493	3.68259	0.906866	1.64214	1.37236	1.12847	0.869236	0.807002	1.37994	1.11003	0.881089	0.794928	0.904458	0.505125	0.135929	0.0550654	0.906512	0.504079	0.141415	0.0504426	1.42539	2.29301	2.25397	2.08399	2.04102	2.04795	2.06001	2.408	2.46999	2.506	2.51995	2.209	2.18016
3.70766	3.77401	3.72685	3.70985	3.78052	3.80446	3.7291	3.70116	3.74939	3.76063	3.73175	3.82978	3.66255	3.75219	3.74968	3.76383	3.72452	3.81925	3.73375	0.913477	1.64806	1.37932	1.12742	0.867132	0.805521	1.38964	1.11524	0.880374	0.811113	0.908677	0.488822	0.128193	0.056292	0.915336	0.511907	0.144184	0.0489583	1.42943	2.29383	2.25096	2.08294	2.04294	2.044	2.06086	2.408	2.46898	2.50598	2.51583	2.20881	2.19388
3.73905	3.82204	3.76703	3.75003	3.80502	3.82602	3.78106	3.75606	3.81508	3.83808	3.76705	3.91406	3.78311	3.85611	3.78205	3.803	3.74904	3.83103	3.76905	0.917609	1.65254	1.38382	1.12315	0.866301	0.80838	1.38853	1.12839	0.891439	0.814594	0.913731	0.506406	0.128842	0.0521387	0.918478	0.564194	0.133015	0.0493531	1.43444	2.28599	2.249	2.08	2.04	2.04399	2.05399	2.40799	2.468	2.505	2.508	2.19999	2.188
3.78645	3.86151	3.79954	3.78038	3.82423	3.84817	3.83237	3.81361	3.88964	3.90887	3.81045	3.96957	3.8854	3.96072	3.82945	3.80344		3.86074	3.81846	0.917109	1.65308	1.38597	1.12062	0.866806	0.799265	1.39029	1.12931	0.890562	0.818713	0.914732	0.503249	0.139712	0.0601046	0.916216	0.467049		0.0525725	1.43401	2.27801	2.247	2.08007	2.04395	2.03697	2.04684	2.40207	2.46799	2.50191	2.50589	2.19301	2.18406
3.82697	3.90683	3.84757	3.81475	3.84448	3.86332	3.86595	3.86797	3.94715	3.98643	3.85087	4.02103	4.01083	4.11539	3.87001	3.84283		4.01205	3.85997	0.916056	1.65028	1.38107	1.11752	0.865575	0.796029	1.38756	1.12205	0.897175	0.822644	0.91304	0.518471	0.149867	0.0579216	0.915857	0.543345		0.0885849	1.43256	2.2789	2.24694	2.08592	2.04	2.03388	2.03276	2.40812	2.46698	2.49392	2.49588	2.19388	2.18896
3.8739	3.94692	3.87494	3.85092	3.86795	3.87897	3.9119	3.9149	4.00288	4.05585	3.89291	4.0709	4.14771	4.27965	3.9189	3.88292		3.9661	3.9069	0.913436	1.64545	1.37767	1.09736	0.866279	0.789214	1.38147	1.13217	0.910991	0.829126	0.908659	0.495768	0.125022	0.0599358	0.915211	0.589583		0.20741	1.42525	2.27401	2.24401	2.08201	2.04	2.02801	2.02102	2.41399	2.466	2.49001	2.49001	2.18801	2.187
3.91656	4.00051	3.92753	3.88253	3.89347	3.9063	3.96756	3.97067	4.07467	4.13571	3.93751	4.09848	4.24496	4.38806	3.9626	3.90936		3.99849	3.94961	0.903752	1.63791	1.36551	1.08496	0.859237	0.777456	1.37249	1.12041	0.914948	0.825596	0.898314	0.555615	0.14791	0.0959125	0.906049	0.585292		0.214758	1.41832	2.27498	2.24396	2.079	2.03799	2.01993	2.01594	2.41098	2.46194	2.48095	2.47893	2.19096	2.18496
3.96492	4.04488	3.97294	3.92788	3.93356	3.93269	4.01592	4.02809	4.13254	4.19746	3.98204	4.14017	4.32684	4.47875	4.01394	3.94121	3.79833	3.95538	4.002	0.890354	1.62639	1.35732	1.08247	0.852847	0.77521	1.36151	1.10899	0.905874	0.821734	0.8918	0.554718	0.153656	0.131035	0.886469	0.573428	0.14281	0.141954	1.40806	2.27294	2.241	2.07898	2.037	2.01396	2.01092	2.40892	2.45696	2.47685	2.47283	2.18787	2.18177
4.00809	4.08608	4.01708	3.96908	3.96007	3.96506	4.05908	4.07908	4.20505	4.26608	4.03109	4.1951	4.36602	4.51402	4.05809	3.99809	3.81403	3.97303	4.04908	0.886793	1.62048	1.35216	1.07543	0.843309	0.764421	1.35842	1.11012	0.88588	0.813952	0.887101	0.570584	0.145951	0.104028	0.883615	0.563948	0.151284	0.143093	1.40037	2.27	2.24098	2.07799	2.03699	2.01199	2.00699	2.405	2.45499	2.46999	2.465	2.182	2.17103
4.06773	4.13863	4.0677	4.01865	4.00464	4.00154	4.11364	4.12961	4.23983	4.31456	4.08771	4.25665	4.38124	4.52809	4.11471	4.05389	3.83651	3.99543	4.1036	0.882237	1.61764	1.34669	1.0687	0.836278	0.75234	1.35561	1.09203	0.89215	0.815343	0.881591	0.566522	0.140216	0.0900174	0.880281	0.562973	0.166685	0.151323	1.39661	2.26804	2.23099	2.07195	2.02797	2.00803	1.999	2.40192	2.44899	2.46596	2.46295	2.18203	2.18696
4.12512	4.188	4.12306	4.06993	4.05506	4.04408	4.16414	4.178	4.30464	4.3588	4.1441	4.30823	4.40047	4.53517	4.17114	4.12425	3.87687	4.02993	4.15108	0.885923	1.61946	1.34562	1.07305	0.833897	0.75401	1.35154	1.09084	0.881269	0.811617	0.881726	0.563452	0.142844	0.0741447	0.887368	0.563957	0.188202	0.16642	1.39867	2.27085	2.22989	2.06789	2.02592	2.00987	1.99896	2.39587	2.44789	2.46294	2.45898	2.18396	2.18389
4.1769	4.23392	4.17191	4.11292	4.10391	4.09391	4.2169	4.22392	4.33395	4.39593	4.19491	4.3649	4.42196	4.54299	4.2239	4.18189	3.91693	4.07292	4.20091	0.887447	1.62484	1.34688	1.06598	0.837933	0.758142	1.35279	1.09169	0.880292	0.806869	0.883397	0.486033	0.137011	0.0646774	0.888648	0.56382	0.201186	0.174715	1.40015	2.26401	2.22501	2.06301	2.02201	2.00401	1.997	2.39001	2.44301	2.46001	2.458	2.182	2.17901
4.2295	4.27758	4.22362	4.17768	4.15879	4.15279	4.26262	4.26458	4.3636	4.42033	4.2485	4.38723	4.43004	4.541	4.2775	4.26774		4.12464	4.24953	0.89052	1.63034	1.35325	1.08733	0.837957	0.761232	1.35829	1.09857	0.889988	0.81186	0.888157	0.497246	0.126832	0.0668911	0.889902	0.557009		0.184194	1.40693	2.26196	2.21799	2.05696	2.015	1.99996	1.99195	2.38896	2.43699	2.46094	2.45698	2.17496	2.17206
4.27104	4.32609	4.275	4.23427	4.22457	4.21863	4.3139	4.31267	4.41319	4.44761	4.29007	4.4064	4.433	4.54092	4.319	4.32936		4.17836	4.29409	0.892269	1.63723	1.35771	1.09234	0.837048	0.764789	1.362	1.09936	0.874467	0.804485	0.890459	0.504366	0.129539	0.0661481	0.890984	0.511254		0.150974	1.41199	2.25887	2.21694	2.05398	2.01487	1.99685	1.98785	2.38587	2.436	2.45594	2.45504	2.1719	2.17731
4.32003	4.37703	4.32203	4.29404	4.29805	4.29505	4.35603	4.34403	4.42203	4.47601	4.34002	4.42502	4.433	4.537	4.36603	4.39302		4.24207	4.34503	0.896463	1.64495	1.36495	1.09405	0.843524	0.769437	1.36412	1.10385	0.881341	0.804709	0.893212	0.510266	0.132321	0.0655884	0.896334	0.51373		0.149704	1.42247	2.253	2.214	2.053	2.009	1.99	1.981	2.38	2.436	2.453	2.457	2.167	2.19201
4.35556	4.42147	4.36762	4.34962	4.36575	4.36686	4.39541	4.38928	4.46116	4.49226	4.37261	4.44725	4.432	4.53696	4.40742	4.41902		4.3293	4.38456	0.900717	1.65531	1.36874	1.09993	0.861752	0.778755	1.36946	1.10994	0.882539	0.803417	0.895891	0.504321	0.133595	0.0633428	0.902335	0.4475		0.0886199	1.42819	2.25311	2.21105	2.05201	2.009	1.99305	1.98609	2.38115	2.43599	2.45399	2.45504	2.17009	2.206
4.40379	4.46209	4.42097	4.40316	4.43037	4.44063	4.4309	4.41403	4.47599	4.51447	4.42488	4.46815	4.43211	4.53396	4.44399	4.50674		4.36026	4.43284	0.910714	1.66198	1.37747	1.10963	0.867213	0.792035	1.37788	1.10605	0.887738	0.805599	0.905378	0.481254	0.132983	0.0592394	0.911353	0.496927		0.0638116	1.43833	2.26189	2.21496	2.05298	2.00894	1.99709	1.994	2.39402	2.43496	2.45306	2.45806	2.17794	2.20579
4.43995	4.51193	4.46494	4.45593	4.49292	4.5149	4.47194	4.46094	4.52094	4.53597	4.46495	4.47499	4.43699	4.532	4.48894	4.58589		4.59968	4.47095	0.915434	1.66748	1.38336	1.12129	0.878724	0.801837	1.38664	1.10993	0.858969	0.802834	0.910293	0.463234	0.124491	0.0537474	0.916952	0.51957		0.163576	1.44125	2.25701	2.213	2.052	2.006	2.00099	1.994	2.395	2.433	2.456	2.461	2.175	2.19601
4.48655	4.55954	4.51352	4.51471	4.56594	4.60307	4.51446	4.48254	4.5413	4.55632	4.51063	4.50212	4.456	4.535	4.5246	4.65174	4.53445	4.60256	4.5245	0.924627	1.67141	1.3852	1.13608	0.891131	0.805551	1.3988	1.11665	0.863474	0.80392	0.919628	0.505988	0.126698	0.05266	0.924811	0.532482	0.136511	0.0566484	1.44495	2.259	2.21504	2.04996	2.00099	1.9989	1.97599	2.39498	2.43395	2.46402	2.46907	2.17496	2.171
4.53193	4.60406	4.55717	4.57317	4.64338	4.69162	4.55299	4.52663	4.56676	4.58269	4.56271	4.51273	4.456	4.535	4.57393	4.71323	4.65481	4.73224	4.56599	0.924213	1.6707	1.38724	1.145	0.897105	0.809974	1.39772	1.12181	0.864488	0.801294	0.920163	0.510313	0.135483	0.0551727	0.923937	0.540765	0.144756	0.0564505	1.44474	2.25909	2.21802	2.04709	1.99985	1.99106	1.97515	2.39306	2.43009	2.46628	2.47511	2.17206	2.17091
4.57407	4.65207	4.61007	4.62608	4.70612	4.76512	4.59807	4.55506	4.60104	4.61405	4.59508	4.54602	4.456	4.535	4.61606	4.76907	4.78218	4.87922	4.61107	0.917977	1.66216	1.37966	1.14479	0.905952	0.823769	1.39376	1.11758	0.860732	0.791951	0.913505	0.529497	0.137454	0.0584746	0.918369	0.539592	0.146846	0.0533127	1.43799	2.26301	2.219	2.051	1.993	1.99399	1.98199	2.39599	2.43401	2.479	2.48	2.17501	2.167
4.6216	4.70253	4.66254	4.68268	4.79264	4.8518	4.64857	4.59844	4.63242	4.64738	4.65153	4.55917	4.45805	4.53505	4.66161	4.81966	4.91246	5.03541	4.66157	0.908762	1.65342	1.37659	1.14423	0.907651	0.823565	1.38665	1.11528	0.848529	0.785972	0.903187	0.527251	0.140276	0.0616705	0.910478	0.519759	0.144277	0.0623949	1.43312	2.271	2.22002	2.05102	1.99498	1.987	1.97807	2.39202	2.43803	2.48103	2.48308	2.18403	2.16598
4.67401	4.74906	4.71012	4.74208	4.84854	4.9215	4.6981	4.63712	4.66853	4.68072	4.69808	4.57504	4.46213	4.53896	4.71499	4.8771	5.03827	5.15754	4.71104	0.898491	1.64575	1.36737	1.1472	0.930802	0.840996	1.37932	1.11301	0.86233	0.781851	0.892522	0.516942	0.143336	0.0626256	0.900725	0.489582	0.134372	0.082709	1.42435	2.27089	2.22211	2.05308	1.99311	1.98694	1.98408	2.394	2.44102	2.48427	2.49015	2.18685	2.16396
4.72095	4.79795	4.76195	4.79195	4.91992	4.99093	4.74895	4.68895	4.69297	4.71396	4.74795	4.62295	4.46799	4.537	4.76095	4.92795	5.09694	5.22892	4.75895	0.889739	1.63797	1.36083	1.13021	0.931369	0.839442	1.36958	1.10719	0.873428	0.782359	0.885228	0.510577	0.144519	0.0651973	0.890751	0.480869	0.160392	0.0946973	1.41658	2.26601	2.22699	2.057	1.99799	1.984	1.988	2.394	2.442	2.49699	2.49699	2.18001	2.162
4.77762	4.84557	4.81566	4.8506	4.96876	5.04969	4.79765	4.7366	4.73537		4.80362	4.6717	4.4861	4.54411	4.81762	4.98755	5.13918	5.27606	4.8136	0.881722	1.63215	1.35432	1.12371	0.926053	0.839991	1.3661	1.09984	0.885969		0.876907	0.513147	0.145946	0.0628614	0.883128	0.475856	0.141599	0.0820275	1.40922	2.26899	2.22909	2.05709	1.99603	1.99207	1.99408	2.39998	2.44708	2.50719		2.17999	2.16
4.83429	4.89712	4.87516	4.90502	5.03679	5.112	4.856	4.79112	4.76939		4.86031	4.73551	4.49612	4.55452	4.8742	5.03722	5.1556	5.28119	4.86808	0.875641	1.63078	1.34663	1.11195	0.912187	0.828619	1.35631	1.09125	0.883913		0.870411	0.511809	0.147219	0.063633	0.87758	0.497788	0.135254	0.0683007	1.40879	2.26794	2.23706	2.06506	1.99904	1.99796	2.00096	2.39819	2.45408	2.52363		2.179	2.15996
4.92609	4.97955	4.93657	4.95458	5.07508	5.15607	4.92508	4.84402	4.8566	4.86221	4.95558	4.88015	4.54903	4.57907	4.96258	5.12103	5.2015	5.312	4.94908	0.870205	1.61263	1.33726	1.10664	0.900463	0.823817	1.34574	1.09263	0.839234	0.733267	0.868151	0.504912	0.138234	0.0524731	0.870069	0.50394	0.131038	0.0493103	1.39081	2.25951	2.2365	2.074	2.01299	2.008	2.00551	2.399	2.45801	2.50798	2.50401	2.179	2.157
4.98007	5.01917	4.98314	4.99997	5.12586	5.19931	4.97607	4.91569	4.93783	4.93283	5.01057	4.97503	4.68438	4.74596	5.01654	5.14826	5.20456	5.31352	4.99952	0.87361	1.61389	1.34268	1.10499	0.898585	0.816131	1.35003	1.07779	0.846561	0.742735	0.871574	0.512679	0.189811	0.134236	0.873349	0.506657	0.133074	0.048735	1.39828	2.26257	2.23906	2.07602	2.01356	2.01253	2.00954	2.39657	2.45851	2.48201	2.50909	2.18005	2.15701
5.02804	5.07353	5.03587	5.03997	5.15554	5.22552	5.02256	4.97272	4.96173	4.99652	5.05799	5.06016	4.75782	4.95947	5.06205	5.17007	5.20957	5.31486	5.0426	0.876713	1.62165	1.34549	1.1094	0.895295	0.814296	1.35192	1.08838	0.861512	0.759089	0.874527	0.510975	0.179059	0.108739	0.876463	0.509814	0.131678	0.0479144	1.40238	2.26808	2.24401	2.07793	2.01798	2.01508	2.01255	2.40239	2.45901	2.52625	2.516	2.1841	2.15807
5.07702	5.122	5.07703	5.086	5.181	5.24999	5.07252	5.03003	5.0425	5.07021	5.10452	5.13851	4.84408	4.84739	5.11153	5.19702	5.21297	5.30799	5.09451	0.888096	1.63008	1.35312	1.11157	0.890123	0.808884	1.3593	1.08779	0.849454	0.770171	0.884904	0.510288	0.168195	0.0678524	0.888349	0.50049	0.131262	0.0536947	1.41358	2.272	2.2445	2.07451	2.01701	2.01901	2.01501	2.3975	2.4595	2.51503	2.51601	2.189	2.16151
5.12341	5.16361	5.12395	5.12296	5.20943	5.2663	5.12564	5.0902	5.10649	5.11399	5.14844	5.20839	4.9419	5.01382	5.1649	5.22128	5.20357	5.30305	5.13651	0.897027	1.64094	1.36335	1.1112	0.885659	0.804055	1.3631	1.10575	0.870001	0.806346	0.894843	0.510054	0.152547	0.0783199	0.896052	0.497516	0.135838	0.0559419	1.42582	2.27455	2.243	2.07499	2.02051	2.0255	2.02058	2.39449	2.45904	2.5174	2.51992	2.19005	2.16759
5.15706	5.21265	5.16052	5.1591	5.24331	5.28938	5.1765	5.14667	5.18543	5.19218	5.18402	5.28037	5.0534	5.125	5.19753	5.2446	5.2093	5.31082	5.17804	0.901584	1.64593	1.37065	1.12335	0.877121	0.802224	1.37124	1.10881	0.867755	0.804791	0.898714	0.50509	0.131065	0.0551839	0.901319	0.497196	0.133274	0.0677288	1.43114	2.27901	2.2429	2.07398	2.02101	2.02601	2.02652	2.39414	2.46141	2.50884	2.51348	2.19451	2.17495
5.20757	5.24357	5.20907	5.18756	5.25807	5.30754	5.22408	5.2021	5.25311	5.27212	5.23254	5.34563	5.25428	5.26664	5.24658	5.27305	5.22354	5.32612	5.22754	0.908641	1.66037	1.37512	1.12267	0.875986	0.802722	1.38081	1.12093	0.882186	0.80437	0.904801	0.510203	0.112347	0.0477114	0.908877	0.503262	0.141616	0.0679426	1.4371	2.27949	2.238	2.073	2.02151	2.02649	2.02749	2.4005	2.457	2.50099	2.51248	2.19499	2.17248
5.2465	5.293	5.24812	5.22046	5.29129	5.32616	5.27461	5.25972	5.32245	5.34811	5.26006	5.41925	5.35772	5.34378	5.29251	5.30568	5.22393	5.35201	5.25613	0.91011	1.65581	1.37829	1.12039	0.875983	0.801359	1.38543	1.13149	0.904114	0.821204	0.905566	0.529642	0.151038	0.0610891	0.911201	0.488173	0.116089	0.079878	1.43941	2.27539	2.23797	2.07396	2.02502	2.02047	2.02493	2.39497	2.45694	2.48994	2.49843	2.19038	2.16048
5.28797	5.33193	5.29891	5.2589	5.3149	5.33974	5.32502	5.31917	5.39986	5.43808	5.30586	5.48094	5.4865	5.48649	5.33454	5.31364	5.30454	5.35265	5.30735	0.913467	1.65823	1.37769	1.11648	0.877855	0.797994	1.38918	1.13005	0.899938	0.823686	0.907256	0.54098	0.167718	0.0676496	0.915883	0.539695	0.130354	0.0475619	1.43559	2.26597	2.23491	2.07101	2.02691	2.01801	2.01986	2.39241	2.45197	2.4849	2.49279	2.18043	2.1591
5.33454	5.37654	5.34255	5.30205	5.33406	5.35104	5.37355	5.37503	5.46505	5.51355	5.34706	5.52603	5.60639	5.74941	5.38404	5.34401		5.33603	5.34805	0.906652	1.65439	1.37241	1.10505	0.870425	0.791728	1.37656	1.12964	0.913232	0.833035	0.90204	0.545768	0.162855	0.082848	0.907899	0.552634		0.0514628	1.43247	2.26451	2.2305	2.0715	2.02249	2.01848	2.013	2.388	2.45049	2.47999	2.48299	2.17702	2.16399
5.39667	5.44874	5.40363	5.35747	5.37619	5.37819	5.43967	5.45287	5.57114	5.63706	5.41866	5.59369	5.72701	5.87614	5.44567	5.3494			5.41565	0.901201	1.62361	1.35074	1.07485	0.848915	0.780878	1.36531	1.13618	0.928416	0.846392	0.897979	0.553794	0.167659	0.0949759	0.902615	0.484063			1.40587	2.26195	2.22199	2.06896	2.02103	2.01492	2.0029	2.39	2.44203	2.46988	2.46792	2.18291	2.16299
5.44911	5.50599	5.45299	5.39409	5.39181	5.39355	5.49171	5.51993	5.65883	5.71922	5.47001	5.64681	5.80564	5.9644	5.49811	5.45691			5.46622	0.893494	1.61886	1.34522	1.07112	0.824567	0.758557	1.35682	1.11826	0.912421	0.839068	0.889325	0.515806	0.178874	0.123997	0.895976	0.583508			1.40277	2.25806	2.22094	2.06596	2.02284	2.00902	1.99494	2.38998	2.44384	2.46092	2.46186	2.17616	2.16188
5.50316	5.55416	5.50116	5.44712	5.43112	5.42012	5.5262	5.56517	5.69912	5.77822	5.51917	5.68622	5.88512	6.03211	5.55217	5.50117			5.52514	0.88643	1.61099	1.33924	1.06739	0.844717	0.756952	1.35458	1.11955	0.926959	0.848128	0.881805	0.545569	0.171214	0.103962	0.889475	0.584885			1.39132	2.261	2.21798	2.06399	2.015	2.00997	1.99198	2.38898	2.43598	2.457	2.45497	2.184	2.15605
5.55674	5.6056	5.55372	5.48774	5.47069	5.45866	5.59073	5.62073	5.73798	5.84968	5.57579	5.75689	5.92307	6.06704	5.60676	5.55595			5.57074	0.883154	1.60504	1.33359	1.06396	0.837402	0.754357	1.34466	1.12293	0.923283	0.837774	0.876997	0.540989	0.13386	0.075356	0.887771	0.586234			1.39099	2.25988	2.21197	2.05991	2.01588	1.99986	1.98691	2.38087	2.43099	2.45791	2.445	2.18287	2.17097
5.6142	5.6521	5.60904	5.54518	5.52416	5.51016	5.64695	5.6767	5.81251	5.90172	5.63718	5.82461	5.92815	6.06989	5.66512	5.6299		5.6889	5.62797	0.882009	1.61187	1.33713	1.06379	0.838356	0.756943	1.34684	1.09878	0.909759	0.83058	0.877636	0.470159	0.131713	0.0658863	0.88485	0.577427		0.140228	1.39036	2.25098	2.20994	2.05294	2.00698	1.98892	1.97989	2.37092	2.42989	2.45096	2.44492	2.17296	2.16864
5.67017	5.70316	5.65717	5.60016	5.57818	5.56417	5.69115	5.70913	5.8361	5.93508	5.69216	5.85309	5.93502	6.06499	5.71717	5.71817		5.77719	5.67317	0.884261	1.60934	1.33514	1.05047	0.803893	0.748277	1.34809	1.09948	0.904183	0.835685	0.881626	0.561896	0.136984	0.0624667	0.885297	0.54157		0.148351	1.38885	2.24998	2.20699	2.05	2.00599	1.98498	1.97498	2.36702	2.42498	2.44898	2.441	2.17099	2.152
5.72563	5.75564	5.71364	5.65289	5.63798	5.61914	5.7396	5.75255	5.8695	5.96233	5.74566	5.88258	5.94204	6.06188	5.77262	5.77512		5.84023	5.72854	0.884839	1.61524	1.33785	1.06393	0.804998	0.744193	1.35417	1.11341	0.911767	0.834153	0.883556	0.563317	0.141358	0.0615669	0.884478	0.525998		0.113738	1.39425	2.24493	2.20297	2.04896	2.00188	1.9789	1.96793	2.37197	2.418	2.44201	2.44199	2.16791	2.15293
5.77401	5.80501	5.76301	5.72127	5.71365	5.70675	5.78589	5.79489	5.90772	5.98746	5.79601	5.92619	5.94506	6.05294	5.82001	5.86037		5.9334	5.77008	0.893159	1.62163	1.34541	1.08428	0.815488	0.756673	1.35922	1.13126	0.919426	0.830329	0.891685	0.518646	0.142729	0.0739515	0.892732	0.566978		0.137485	1.40517	2.23987	2.20087	2.04587	1.99296	1.97098	1.96285	2.37017	2.418	2.44289	2.44106	2.16087	2.14811
5.82112	5.85211	5.81016	5.78019	5.79024	5.78826	5.8271	5.83613	5.9411	6.00905	5.84314	5.93509	5.948	6.05001	5.86711	5.9242			5.82013	0.89962	1.62823	1.3535	1.08625	0.855252	0.767472	1.36927	1.12757	0.900703	0.818692	0.897968	0.514708	0.142695	0.0661295	0.89933	0.55482			1.41301	2.234	2.19501	2.04001	1.99101	1.96999	1.956	2.37801	2.41801	2.43801	2.444	2.155	2.15309
5.8607	5.88883	5.86165	5.84282	5.86921	5.87532	5.85965	5.87951	5.97352	6.02726	5.88965	5.96418	5.94799	6.05288	5.9026	5.98904	5.74446		5.8627	0.906245	1.63161	1.36335	1.11903	0.846296	0.771732	1.37698	1.12418	0.898399	0.812876	0.904095	0.50098	0.147512	0.0626648	0.906104	0.548484	0.178928		1.41696	2.23499	2.19699	2.04401	1.99396	1.96784	1.955	2.38101	2.421	2.44205	2.44496	2.15401	2.18099
5.91474	5.95282	5.91215	5.90631	5.96242	5.97674	5.90957	5.91849	6.01314	6.04731	5.9399	5.97823	5.9471	6.04396	5.94876	6.06874	5.85691	5.99323	5.91674	0.914306	1.64517	1.37255	1.13297	0.867064	0.792665	1.39325	1.13461	0.892967	0.810236	0.91145	0.492587	0.137791	0.0592066	0.91482	0.560601	0.160508	0.114599	1.42976	2.23396	2.19608	2.04496	1.99096	1.95633	1.95506	2.38202	2.42098	2.44602	2.44204	2.15498	2.17963
5.95018	5.99218	5.96719	5.96923	6.03026	6.06035	5.93719	5.94219	6.02008	6.06205	5.98316	5.98908	5.95205	6.04203	5.98519	6.10426	5.9484	6.00441	5.95218	0.919858	1.65207	1.37765	1.13847	0.896402	0.808699	1.39242	1.13259	0.892358	0.80668	0.917667	0.489629	0.13735	0.0576078	0.919597	0.511022	0.121845	0.0325013	1.43367	2.232	2.20001	2.043	1.98898	1.97203	1.95798	2.383	2.42003	2.44701	2.44403	2.15399	2.16196
6.00053	6.04261	6.01968	6.03477	6.10398	6.15809	5.99155	5.99635	6.04342	6.07527	6.02864	6.01026	5.96507	6.0491	6.03851	6.17781	6.06082	6.12107	6.00366	0.924705	1.65272	1.3798	1.13875	0.899758	0.814287	1.39487	1.10977	0.888914	0.801023	0.922382	0.500584	0.140041	0.0571079	0.924208	0.525554	0.148287	0.0579711	1.43752	2.23296	2.20403	2.04295	1.98397	1.97904	1.95309	2.38299	2.42697	2.45004	2.45309	2.15201	2.15096
6.04201	6.09017	6.07205	6.09417	6.17932	6.24188	6.03407	6.02374	6.07547	6.09641	6.07793	6.03051	5.97008	6.05698	6.07807	6.24007	6.20169	6.28148	6.05507	0.921064	1.64924	1.37898	1.14917	0.910447	0.829545	1.39224	1.10626	0.886822	0.795061	0.918561	0.504883	0.143977	0.0660499	0.920843	0.526001	0.161573	0.0683789	1.43126	2.23023	2.20604	2.03908	1.98204	1.98204	1.96049	2.382	2.42504	2.45306	2.46016	2.15312	2.14804
6.09016	6.14613	6.12216	6.15016	6.24224	6.28433	6.08514	6.05913	6.09811	6.11608	6.12217	6.05506	5.974	6.056	6.12915	6.29114	6.3304	6.44745	6.10613	0.911719	1.64528	1.3788	1.14592	0.923137	0.844543	1.38385	1.10073	0.879737	0.788428	0.90905	0.515964	0.148594	0.0665258	0.912398	0.532667	0.154482	0.0550198	1.42909	2.24101	2.20801	2.04301	1.98401	1.98401	1.98398	2.382	2.42701	2.45603	2.46802	2.15902	2.14999
6.14173	6.18972	6.17572	6.2018	6.32087	6.39187	6.13172	6.10266	6.13334	6.14244	6.17766	6.07542	5.97408	6.05604	6.17772	6.33757	6.46126	6.59652	6.14981	0.901581	1.6414	1.36752	1.14926	0.918842	0.845538	1.3719	1.09728	0.865807	0.78771	0.898985	0.517302	0.149811	0.0683716	0.901941	0.509043	0.132751	0.0652415	1.42483	2.24508	2.21104	2.04604	1.98801	1.98608	1.97612	2.38104	2.43	2.46607	2.47304	2.16505	2.147
6.19685	6.24393	6.23	6.26221	6.38744	6.45849	6.18617	6.15285	6.16002	6.17574	6.22802	6.10791	5.98015	6.059	6.23181	6.38121	6.55674	6.71136	6.21104	0.888875	1.62967	1.35451	1.1377	0.923483	0.853515	1.36429	1.11057	0.876121	0.779477	0.884291	0.513442	0.147733	0.0654835	0.89147	0.507503	0.155066	0.10613	1.41187	2.25108	2.21413	2.04904	1.98902	1.99211	1.98519	2.38413	2.43008	2.47111	2.47619	2.16913	2.14706
6.23619	6.28717	6.27618	6.31817	6.4542	6.52721	6.24018	6.19218	6.20717	6.21015	6.27515	6.15016	5.98706	6.05903	6.2692	6.43721	6.63704	6.77407	6.25917	0.881696	1.62278	1.34985	1.13372	0.924106	0.85143	1.3537	1.10086	0.883024	0.777975	0.876494	0.50111	0.150628	0.064232	0.885008	0.493782	0.151627	0.0986746	1.40267	2.25502	2.22	2.05102	1.99004	1.99699	1.99402	2.38999	2.434	2.476	2.48501	2.17502	2.14999
6.29481	6.34069	6.33169	6.37171	6.51674	6.5927	6.29674	6.24867	6.26059	6.25751	6.32284	6.20171	6.0072	6.0692	6.33178	6.50255	6.64813	6.79603	6.31267	0.877302	1.61891	1.34053	1.11941	0.928882	0.85441	1.35333	1.09843	0.865496	0.788775	0.871478	0.503882	0.14369	0.0555305	0.881366	0.488318	0.147582	0.0815015	1.39875	2.26001	2.22009	2.05709	2.00099	1.99408	2.00009	2.38808	2.43315	2.47523	2.48711	2.17995	2.146
6.35503	6.39199	6.38316	6.42485	6.57145	6.64485	6.35203	6.29914	6.30505		6.38505	6.2558	6.02295	6.0845	6.39001	6.54411	6.65845	6.79825	6.36314	0.874508	1.61766	1.33612	1.11588	0.922464	0.851456	1.35031	1.07541	0.859725		0.869185	0.485318	0.141567	0.0533642	0.878102	0.502157	0.149257	0.0792417	1.39707	2.26102	2.2271	2.06421	2.00017	2.00006	2.0071	2.39408	2.44392	2.49186		2.17608	2.14612
6.40417	6.43916	6.43816	6.46511	6.59316	6.68512	6.40114	6.35314	6.35517		6.43517	6.34126	6.06821	6.10813	6.43817	6.59715	6.68003	6.81002	6.41715	0.873499	1.62105	1.33825	1.11443	0.922653	0.851757	1.35309	1.09323	0.877058		0.8699	0.498517	0.144766	0.0531334	0.875387	0.507241	0.151989	0.0707774	1.3974	2.26202	2.23202	2.07402	2.00802	2.00304	2.01201	2.39802	2.44002	2.48501		2.18002	2.15202
6.45969	6.49157	6.49056	6.50369	6.64741	6.72534	6.44968	6.40077	6.41278		6.49074	6.42815	6.13827	6.15389	6.49664	6.6473	6.69015	6.81512	6.46866	0.879776	1.62365	1.34254	1.11563	0.920371	0.85059	1.35425	1.09326	0.876559		0.876513	0.49435	0.15668	0.0681264	0.881117	0.507471	0.158091	0.0697882	1.40127	2.26813	2.23904	2.081	2.01609	2.01607	2.01607	2.40305	2.44507	2.48711		2.18612	2.15808
6.51192	6.53492	6.53299	6.55594	6.67899	6.75119	6.50105	6.45915	6.47226		6.54697	6.51574	6.23436	6.36783	6.5449	6.67021	6.70108	6.82396	6.51878	0.887873	1.62978	1.34969	1.11555	0.917148	0.842232	1.36096	1.10314	0.884022		0.884358	0.501038	0.154754	0.111879	0.889244	0.502346	0.152143	0.0614965	1.40912	2.27806	2.24213	2.08104	2.02298	2.0211	2.02131	2.40708	2.45013	2.49502		2.19504	2.16392
6.55516	6.57815	6.57912	6.60007	6.72505	6.76011	6.55013	6.51317	6.53122	6.52323	6.59216	6.59724	6.2983	6.31337	6.58716	6.6801	6.70502	6.822	6.55516	0.896471	1.63483	1.35762	1.12505	0.903465	0.836198	1.3669	1.10923	0.888293	0.771294	0.89363	0.500909	0.169793	0.0795357	0.896931	0.501638	0.150864	0.0631831	1.41822	2.28104	2.24801	2.08298	2.02201	2.02603	2.03598	2.411	2.456	2.49601	2.51299	2.19703	2.16004
6.60453	6.62564	6.61559	6.62268	6.7393	6.7931	6.58968	6.56674	6.5998	6.59394	6.64149	6.67206	6.39044	6.42674	6.63665	6.71031	6.71207	6.822	6.60546	0.909201	1.65065	1.36779	1.12941	0.892775	0.820071	1.37384	1.11287	0.879799	0.77876	0.906016	0.48848	0.142956	0.0536512	0.909602	0.491824	0.146067	0.0579844	1.43018	2.29301	2.25003	2.0771	2.02512	2.03604	2.03112	2.41201	2.45603	2.49803	2.51099	2.20603	2.17207
6.64401	6.67299	6.65887	6.67252	6.76131	6.80017	6.64001	6.62101	6.65939	6.66366	6.67779	6.75024	6.49763	6.55706	6.68503	6.73354	6.717	6.82152	6.64012	0.915952	1.66116	1.37592	1.14255	0.887233	0.812157	1.38558	1.116	0.869068	0.789148	0.912414	0.498616	0.129326	0.0443865	0.916476	0.49591	0.14515	0.0553016	1.43858	2.29408	2.25196	2.084	2.03404	2.03904	2.04029	2.41306	2.45806	2.49998	2.50994	2.20819	2.17723
6.69213	6.72014	6.70015	6.69713	6.77606	6.80806	6.68812	6.66919	6.72523	6.74225	6.71513	6.80924	6.62243	6.74927	6.73412	6.75905	6.71706	6.79905	6.69312	0.924104	1.66958	1.37983	1.14079	0.883112	0.809181	1.39523	1.11849	0.878021	0.801867	0.919238	0.500345	0.11354	0.0470592	0.925771	0.503895	0.145615	0.0501778	1.44582	2.29798	2.25	2.084	2.03601	2.041	2.05399	2.41599	2.46102	2.49898	2.50697	2.21698	2.18799
6.7316	6.76264	6.74552	6.73741	6.79425	6.8252	6.72677	6.72778	6.7971	6.82013	6.7546	6.88282		6.83162	6.77162	6.77332	6.73544	6.8152	6.73173	0.925405	1.67658	1.38427	1.13681	0.880681	0.815483	1.39761	1.12039	0.890725	0.819266	0.921622	0.508033		0.0469706	0.925916	0.492994	0.138214	0.0534493	1.44958	2.29184	2.24997	2.08301	2.04	2.04196	2.05189	2.41405	2.46596	2.49195	2.49799	2.20985	2.18499
6.80916	6.85914	6.82313	6.80011	6.83008	6.85804	6.83516	6.84519	6.95021	6.98324	6.82817	7.00116	7.00144	7.10748	6.85514	6.81221			6.82815	0.927971	1.67511	1.38535	1.12324	0.882731	0.81326	1.39802	1.13338	0.908669	0.835627	0.923741	0.517086	0.12292	0.0453772	0.92876	0.489735			1.44973	2.27599	2.24799	2.085	2.03999	2.03598	2.03696	2.41501	2.46099	2.48798	2.49098	2.19199	2.18601
6.85854	6.90365	6.86552	6.83445	6.85627	6.8712	6.88672	6.90483	7.01575	7.05899	6.88049	7.05168	7.14141	7.25766	6.90069	6.87958	6.76231	6.91904	6.87669	0.925013	1.67144	1.38497	1.11507	0.879869	0.803871	1.39091	1.1375	0.911456	0.837892	0.920986	0.487787	0.114304	0.0574874	0.925558	0.581958	0.148749	0.126382	1.44525	2.27296	2.24397	2.08401	2.03804	2.03096	2.02292	2.418	2.45805	2.48293	2.48595	2.18892	2.19001
6.89896	6.95188	6.90394	6.86786	6.87661	6.8864	6.94011	6.96605	7.07161	7.13259	6.91699	7.10207	7.24576	7.37961	6.9519		6.78527	6.92217	6.92788	0.916367	1.66233	1.37843	1.11199	0.869525	0.793629	1.38258	1.12538	0.917592	0.84385	0.916216	0.486753	0.166079	0.0955179	0.912945		0.162611	0.120131	1.43605	2.27004	2.242	2.08498	2.04094	2.02785	2.01687	2.41783	2.46185	2.47798	2.4819	2.1831	2.19115
6.94419	6.99318	6.94817	6.90815	6.9051	6.9051	6.99217	7.01518	7.14719	7.20722	6.96318	7.15215	7.32805	7.45513	6.99418		6.79806	6.93006	6.96918	0.909675	1.656	1.36955	1.10344	0.864152	0.787503	1.37341	1.12145	0.910712	0.84336	0.908998	0.481923	0.126841	0.115472	0.907073		0.168283	0.125814	1.43079	2.27202	2.242	2.084	2.03799	2.02098	2.01099	2.41	2.45501	2.47699	2.47698	2.18801	2.19799
6.99975	7.04562	6.99871	6.95159	6.93469	6.93549	7.04266	7.06965	7.20363	7.27269	7.01774	7.19684	7.3435	7.49218	7.04674		6.81733	6.94838	7.02169	0.902184	1.64661	1.36051	1.0948	0.861769	0.782371	1.36864	1.1172	0.914143	0.843273	0.902353	0.531945	0.133031	0.106926	0.899005		0.18117	0.138874	1.42509	2.27803	2.24093	2.08493	2.03397	2.01496	2.00792	2.40992	2.45697	2.47496	2.47195	2.19103	2.19417
7.05708	7.09296	7.053	6.99708	6.98675	6.97292	7.09289	7.11898	7.25206	7.32496	7.07419	7.26112	7.38133	7.50615	7.10316	7.06123	6.84294	6.97792	7.07398	0.899341	1.64645	1.35582	1.09532	0.860172	0.77635	1.36293	1.11655	0.915009	0.844885	0.898049	0.470889	0.142594	0.0887615	0.897655	0.583781	0.193138	0.151176	1.42158	2.28	2.23604	2.07996	2.03194	2.01188	2.00192	2.40404	2.45488	2.47194	2.46802	2.19304	2.20706
7.10818	7.13816	7.10017	7.04817	7.02219	7.01617	7.13519	7.16517	7.3021	7.37011	7.13017	7.31415	7.39701	7.51302	7.15818	7.11924	6.88715	7.02115	7.12017	0.893274	1.64336	1.35411	1.08722	0.860224	0.769777	1.36505	1.11418	0.911195	0.839936	0.895184	0.468009	0.130502	0.0591619	0.888503	0.575357	0.194025	0.152456	1.419	2.27999	2.23798	2.07799	2.02899	2.00598	1.99799	2.40598	2.44899	2.469	2.469	2.19499	2.20998
7.16364	7.18865	7.15155	7.09968	7.0808	7.06777	7.19369	7.21752	7.33444	7.40539	7.18168	7.36037	7.40116	7.52001	7.2126	7.19355	6.93484	7.06785	7.17363	0.894429	1.64709	1.3559	1.09124	0.852709	0.768938	1.36695	1.11031	0.909616	0.841694	0.893305	0.465432	0.12208	0.0566716	0.8926	0.574135	0.208261	0.167067	1.42092	2.27797	2.23097	2.07495	2.02595	2.00105	1.99496	2.39996	2.44501	2.46803	2.46805	2.19195	2.20383
7.21214	7.23799	7.19314	7.15122	7.14137	7.12657	7.24604	7.25693	7.36791	7.43458	7.23304	7.38843	7.41314	7.52117	7.25812	7.30881		7.13193	7.22093	0.898884	1.65178	1.35895	1.10041	0.877896	0.776151	1.3682	1.11282	0.909178	0.837447	0.898127	0.513455	0.119822	0.0552518	0.89639	0.559878		0.201641	1.42576	2.27592	2.22896	2.07098	2.02196	2.00475	1.99192	2.39686	2.44598	2.46992	2.47196	2.18788	2.191
7.26613	7.28516	7.24716	7.20918	7.20624	7.20126	7.29511	7.30111	7.41105	7.46207	7.28214	7.40905	7.42001	7.52901	7.31113	7.34715	7.04124	7.17624	7.26515	0.901468	1.65631	1.36501	1.09472	0.847469	0.775257	1.36834	1.11269	0.901536	0.83303	0.898957	0.49953	0.118505	0.0524887	0.900658	0.53188	0.207166	0.166618	1.43169	2.27199	2.22699	2.07	2.02	1.993	1.98799	2.39001	2.44499	2.466	2.47	2.182	2.19103
7.30764	7.33361	7.29756	7.26476	7.27993	7.28102	7.32861	7.3364	7.42557	7.48228	7.32461	7.42329	7.42405	7.53299	7.3526	7.39272	7.11381	7.24752	7.31061	0.90697	1.66243	1.37195	1.10922	0.856525	0.780686	1.37968	1.11751	0.903218	0.826997	0.904075	0.502738	0.11704	0.0490329	0.906271	0.525611	0.17847	0.137206	1.44037	2.26797	2.22403	2.071	2.01903	1.99311	1.98513	2.39312	2.44304	2.46504	2.46999	2.18197	2.20117
7.3557	7.37958	7.33997	7.32204	7.35041	7.35861	7.37454	7.36666	7.46821	7.50331	7.37091	7.44548	7.42802	7.53188	7.39768	7.44726	7.17671	7.21678	7.35672	0.913759	1.67196	1.37674	1.10909	0.87264	0.796227	1.38315	1.11737	0.889086	0.822228	0.90902	0.503762	0.116258	0.0469879	0.91465	0.519049	0.164183	0.0438447	1.44833	2.26608	2.22594	2.07104	2.02102	2.0011	1.99525	2.4021	2.44606	2.468	2.46904	2.18012	2.21412
7.38916	7.40722	7.38617	7.37121	7.41725	7.43526	7.40015	7.39811	7.47813	7.51805	7.41416	7.46806	7.42904	7.52601	7.43016	7.50723		7.44308	7.39117	0.919871	1.67862	1.38678	1.1205	0.876941	0.806552	1.39605	1.12284	0.894493	0.818359	0.915182	0.490537	0.116134	0.0454626	0.920349	0.522753		0.0733096	1.45433	2.27003	2.22303	2.073	2.02198	2.006	2.007	2.40701	2.449	2.468	2.47101	2.18602	2.21998
7.43462	7.46957	7.43573	7.43173	7.48792	7.50911	7.44357	7.42951	7.51426	7.53327	7.45867	7.48424	7.43913	7.52907	7.47454	7.57197		7.46647	7.44053	0.925834	1.68441	1.39024	1.13607	0.894437	0.818468	1.40789	1.12102	0.878309	0.817974	0.918694	0.470447	0.106032	0.0433519	0.928513	0.518175		0.0505152	1.4632	2.27903	2.23104	2.07404	2.01504	2.00707	2.00692	2.409	2.44897	2.46905	2.47311	2.19205	2.21464
7.48088	7.51205	7.48982	7.48619	7.55636	7.59161	7.48572	7.46768	7.53329	7.55362	7.50886	7.50233	7.44904	7.534	7.51495	7.64421	7.50845	7.57622	7.48007	0.929131	1.68626	1.39225	1.1459	0.908454	0.830324	1.41007	1.12285	0.877269	0.818993	0.922677	0.496181	0.109225	0.0413418	0.93097	0.538537	0.117905	0.0388353	1.4667	2.28106	2.23408	2.07692	2.01796	2.01198	2.0011	2.40904	2.44706	2.47321	2.48114	2.196	2.18796
7.52317	7.56217	7.52921	7.54319	7.62127	7.66831	7.52019	7.50015	7.54709	7.5831	7.55017	7.5181	7.451	7.53399	7.56017	7.70222	7.62553	7.68263	7.53117	0.931547	1.68698	1.39348	1.14509	0.925311	0.845753	1.41147	1.12806	0.89913	0.819617	0.925373	0.514857	0.113776	0.0433383	0.932832	0.550303	0.140974	0.0567037	1.46754	2.28403	2.23802	2.073	2.016	2.01103	2.00603	2.41099	2.45	2.48301	2.48802	2.19603	2.18599
7.56845	7.60958	7.58564	7.59581	7.69499	7.75203	7.57268	7.54141	7.57253	7.61037	7.59541	7.54515	7.45	7.53103	7.60542	7.76268	7.76849	7.85266	7.57662	0.925341	1.68053	1.39046	1.15395	0.931099	0.851983	1.40547	1.12857	0.907218	0.824307	0.918009	0.538177	0.120752	0.0455799	0.927918	0.548006	0.139361	0.0577477	1.46388	2.29295	2.24304	2.07207	2.01601	2.018	2.01308	2.40791	2.44905	2.48515	2.49311	2.20496	2.184
7.60208	7.65319	7.63304	7.65615	7.76827	7.8285	7.62302	7.57194	7.61138	7.6374	7.62617	7.5565	7.45006	7.53306	7.63708	7.81275	7.87888	7.97609	7.62308	0.915687	1.6744	1.382	1.14649	0.938339	0.851461	1.39957	1.12674	0.909302	0.826666	0.909681	0.536284	0.120888	0.0471099	0.917243	0.524999	0.140117	0.0619692	1.45862	2.28877	2.24604	2.07708	2.01698	2.01808	2.01915	2.40102	2.45319	2.49646	2.50065	2.20177	2.18398
7.65315	7.70904	7.68216	7.71017	7.82819	7.89922	7.67117	7.61612	7.62925		7.68114	7.58014	7.45301	7.536	7.68815	7.8481	7.9672	8.07426	7.67413	0.903329	1.66606	1.37371	1.14476	0.940148	0.850568	1.38814	1.12701	0.912163		0.898883	0.525665	0.121723	0.0508631	0.903727	0.520751	0.172959	0.0969128	1.45083	2.27797	2.248	2.08102	2.016	2.02201	2.02602	2.40197	2.462	2.51789		2.19097	2.18302
7.69972	7.7228	7.73372	7.76373	7.88887	7.9678	7.7247	7.65576			7.72672	7.62434	7.45611	7.53608	7.73657	7.88173	8.02939	8.15739	7.71674	0.893516	1.66707	1.36517	1.13837	0.936199	0.849801	1.37834	1.11342			0.890101	0.523917	0.122705	0.0518194	0.893144	0.530812	0.207269	0.170277	1.44345	2.269	2.24697	2.08604	2.01608	2.02604	2.03111	2.394	2.46303			2.182	2.18888
7.75318	7.78182	7.78718	7.81808	7.95329	8.02723	7.77729	7.71223			7.78018	7.65061	7.46455	7.54213	7.77935	7.93627	8.05861	8.18659	7.77199	0.883592	1.65772	1.35516	1.1216	0.931463	0.848344	1.3719	1.11882			0.880529	0.507177	0.124108	0.0504302	0.883758	0.542605	0.21068	0.173528	1.43341	2.26904	2.24508	2.08919	2.02194	2.02908	2.03911	2.39385	2.46487			2.18204	2.17998
7.80819	7.82015	7.84218	7.86813	8.01317	8.08415	7.83713	7.76917			7.83518	7.72527	7.49018	7.54807	7.8422	7.99516	8.08712		7.81818	0.874866	1.65585	1.34675	1.11599	0.917226	0.843416	1.35531	1.11745			0.872161	0.519096	0.137096	0.0555578	0.87443	0.541965	0.202393		1.42895	2.27102	2.24898	2.09803	2.01902	2.03301	2.04401	2.38705	2.45904			2.18402	2.17899
7.86377	7.86455	7.89469	7.90577	8.06345	8.12751	7.8747	7.81881			7.88777	7.80657	7.54311		7.90278	8.04272	8.12127		7.87268	0.873576	1.65376	1.34322	1.11521	0.910193	0.84218	1.36739	1.11929			0.869512	0.532481	0.168501		0.874461	0.551995	0.208918		1.42445	2.27705	2.24405	2.10805	2.02403	2.03704	2.04701	2.402	2.47001			2.19107	2.17742
7.92115	7.90577	7.94579	7.96273	8.09661	8.16556	7.92729	7.87863			7.94502	7.92196	7.62488		7.96113	8.09565			7.92275	0.867985	1.65305	1.34046	1.10715	0.90521	0.835498	1.37408	1.11009			0.862925	0.527961	0.191791		0.870022	0.544809			1.42114	2.28113	2.2481	2.11202	2.02604	2.04008	2.0481	2.40171	2.47152			2.19602	2.20746
9.35968	9.45145	9.41349	9.42349	9.54427	9.62825	9.39158	9.3216	9.30757	9.30255	9.39165	9.24894	8.99354	9.04726	9.3957	9.49949	9.56604	9.69104	9.41054	0.89957	1.65763	1.37276	1.15375	0.958803	0.86716	1.39759	1.12644	0.870944	0.802852	0.891354	0.520259	0.14977	0.0533858	0.901509	0.503416	0.165537	0.062645	1.43271	2.23408	2.20598	2.04202	1.98304	1.98305	1.99201	2.37504	2.42004	2.47499	2.48004	2.1471	2.131
9.41661	9.48996	9.45498	9.46492	9.56788	9.64963	9.4409	9.37196	9.35613	9.34906	9.44665	9.32869	9.03917	9.07244	9.45456	9.5405	9.56915	9.69406	9.45581	0.91599	1.65867	1.37121	1.15132	0.953742	0.868469	1.38973	1.12495	0.887337	0.805309	0.90899	0.514417	0.162409	0.0396597	0.916193	0.511391	0.164266	0.0539143	1.43468	2.24102	2.20412	2.04412	1.98613	1.98725	1.99308	2.37779	2.42312	2.474	2.48302	2.155	2.13104
9.44814	9.5391	9.50508	9.51207	9.61304	9.68203	9.48708	9.42113	9.41415	9.40317	9.48013	9.4152	9.09917	9.24774	9.48315	9.56604	9.57702	9.69699	9.49711	0.908346	1.65831	1.37106	1.13592	0.93799	0.851566	1.3873	1.12032	0.900904	0.795562	0.901367	0.516303	0.171533	0.119652	0.908674	0.510898	0.155841	0.053108	1.43415	2.24201	2.21001	2.04999	1.993	2.00001	1.997	2.367	2.429	2.474	2.48401	2.15501	2.13299
9.50157	9.57658	9.53653	9.53755	9.62847	9.69325	9.51978	9.47273	9.47286	9.46884	9.53152	9.49123		9.15582	9.54157	9.58235	9.58408	9.694	9.53753	0.914428	1.66335	1.37554	1.13524	0.930062	0.849898	1.39168	1.11719	0.883751	0.792654	0.90782	0.506323		0.0560152	0.914041	0.50257	0.145011	0.0523592	1.43949	2.24505	2.213	2.04694	1.99201	2.00304	1.99705	2.3679	2.42996	2.47496	2.48692	2.16008	2.13113
9.54559	9.62159	9.57755	9.57947	9.66427	9.7121	9.57949	9.52894	9.53925	9.53435	9.57166	9.586			9.58559	9.60943	9.59002	9.694	9.57863	0.922588	1.66479	1.38092	1.14099	0.917179	0.832057	1.39395	1.12384	0.891245	0.799076	0.916151	0.529884			0.921665	0.503862	0.145021	0.0523006	1.4454	2.24904	2.21302	2.04198	1.99314	2.00592	2.00112	2.36012	2.42706	2.4719	2.48094	2.166	2.14077
9.57403	9.65003	9.60403	9.60202	9.67701	9.717	9.60303	9.57403	9.59903	9.59904	9.60303	9.63403	9.32806	9.36107	9.61402	9.63001	9.591	9.69399	9.60902	0.921042	1.67297	1.38817	1.1427	0.911885	0.821856	1.3965	1.12393	0.882861	0.801758	0.915732	0.518096	0.189481	0.0920849	0.919032	0.493889	0.142209	0.0523292	1.4506	2.251	2.214	2.041	2	2.002	2.007	2.366	2.43	2.467	2.478	2.166	2.13
9.61933	9.69842	9.65037	9.64025	9.69714	9.72318	9.65839	9.62757	9.66091	9.66799	9.64937	9.68967	9.43645	9.4861	9.65637	9.65437	9.58903	9.671	9.65342	0.924889	1.68165	1.39497	1.14425	0.902963	0.815331	1.40233	1.12857	0.885476	0.815155	0.91963	0.511414	0.156162	0.0653907	0.922504	0.491716	0.141087	0.050899	1.45801	2.251	2.21001	2.04097	1.99605	1.999	2.015	2.36405	2.43091	2.4588	2.46979	2.16599	2.13707
9.6449	9.73092	9.6787	9.65955	9.70835	9.73731	9.68901	9.67207	9.73125	9.7444	9.67774	9.74168	9.54828	9.64656	9.6849	9.68221	9.59155	9.67139	9.6859	0.93076	1.68637	1.39832	1.14269	0.897819	0.815442	1.40423	1.13844	0.898251	0.827061	0.925595	0.493984	0.12677	0.057651	0.927992	0.488297	0.141398	0.050775	1.46211	2.25086	2.21094	2.03894	1.99998	1.99898	2.01484	2.36798	2.42396	2.4439	2.45386	2.16484	2.14186
9.6881	9.7751	9.7121	9.68608	9.72504	9.75203	9.73711	9.72315	9.7912	9.81124	9.71309	9.82219	9.65735	9.72135	9.72812	9.69205	9.61824	9.69023	9.72911	0.927412	1.6885	1.40187	1.14338	0.892503	0.815518	1.40539	1.14322	0.908847	0.836668	0.922965	0.51323	0.123894	0.0467191	0.923819	0.484276	0.129367	0.0486105	1.46249	2.24398	2.20799	2.036	1.999	1.99799	2.00697	2.36699	2.42198	2.43899	2.44697	2.15698	2.13498
9.72149	9.80952	9.74461	9.71139	9.73829	9.76313	9.77449	9.77357	9.85767	9.88987	9.74349	9.88471	9.77258	9.83747	9.76849	9.70714		9.76497	9.76454	0.931248	1.6871	1.40214	1.13835	0.889976	0.81483	1.40436	1.15286	0.921405	0.84271	0.924428	0.509879	0.124937	0.0435582	0.930154	0.456696		0.0428041	1.46181	2.23803	2.20397	2.03694	1.99797	1.99395	1.99584	2.36303	2.41395	2.43584	2.43681	2.15203	2.12994
9.76078	9.8507	9.79249	9.74243	9.76114	9.77323	9.814	9.8189	9.91117	9.95931	9.7828	9.94086	9.89842	10.0326	9.80786	9.71946		9.84149	9.8077	0.930933	1.6829	1.39656	1.13358	0.883365	0.808459	1.40437	1.15828	0.942225	0.853738	0.923269	0.514544	0.1151	0.0739938	0.93027	0.460332		0.0897986	1.45892	2.23998	2.20194	2.032	1.996	1.98996	1.98279	2.36498	2.40994	2.42286	2.42182	2.15398	2.12496
9.79802	9.88402	9.81602	9.76302	9.76801	9.78401	9.86202	9.86202	9.96703	10.022	9.82102	9.98202	10.0141	10.1071	9.84902	9.78902		9.86497	9.84102	0.921515	1.67742	1.39112	1.12514	0.881708	0.803155	1.39555	1.15739	0.946763	0.858911	0.913167	0.442137	0.104592	0.0393255	0.921654	0.573146		0.188576	1.45334	2.239	2.199	2.032	1.996	1.988	1.973	2.364	2.407	2.416	2.41299	2.153	2.123
9.8445	9.92745	9.86155	9.80145	9.79332	9.80025	9.89763	9.9135	10.0207	10.0858	9.86655	10.0254	10.1227	10.2459	9.8915	9.82125	9.63815	9.79918	9.87955	0.911905	1.67021	1.38113	1.11527	0.878022	0.792693	1.39078	1.14953	0.952146	0.861963	0.907064	0.436898	0.108678	0.0721687	0.908836	0.565701	0.154547	0.138577	1.44585	2.23897	2.19995	2.02897	1.99196	1.97996	1.96792	2.36395	2.40095	2.40593	2.39987	2.15296	2.12403
9.88298	9.96185	9.904	9.83581	9.81771	9.81955	9.94577	9.95196	10.0719	10.1429	9.90889	10.0538	10.1784	10.3118	9.93004	9.84104	9.64937	9.81337	9.92183	0.903799	1.66484	1.37451	1.10318	0.872036	0.781439	1.37393	1.14067	0.945709	0.860606	0.904181	0.440009	0.116811	0.0846146	0.895612	0.56184	0.148354	0.139853	1.43804	2.23692	2.19596	2.02698	1.98888	1.97678	1.96192	2.3599	2.39684	2.40094	2.38988	2.14988	2.12608
9.93015	10.0031	9.95212	9.87514	9.8521	9.84609	9.98313	9.99812	10.1161	10.1861	9.95216	10.0912	10.2001	10.35	9.98014	9.89117	9.6671	9.83109	9.96214	0.892628	1.65263	1.3633	1.0908	0.865547	0.769816	1.36523	1.13032	0.937441	0.856073	0.893575	0.453955	0.119728	0.0761235	0.884599	0.553623	0.150007	0.140028	1.42814	2.23299	2.19399	2.026	1.98299	1.96599	1.95798	2.35498	2.38898	2.39797	2.38398	2.14398	2.13
9.97865	10.0406	9.99057	9.92061	9.88365	9.87653	10.0265	10.0386	10.1634	10.2337	10.0036	10.1555	10.2194	10.3581	10.0257	9.94673	9.69831	9.86029	10.0075	0.882203	1.64497	1.35014	1.07579	0.854916	0.765176	1.35855	1.11814	0.931204	0.847042	0.879056	0.458788	0.109391	0.0644615	0.877923	0.55144	0.155503	0.142747	1.41828	2.2289	2.18996	2.02491	1.97991	1.9639	1.95193	2.34899	2.38395	2.38696	2.37696	2.13891	2.131
10.0289	10.0857	10.0349	9.96799	9.93399	9.91807	10.0659	10.0837	10.1977	10.2882	10.0508	10.1911	10.2523	10.3675	10.0769	10.0033	9.72247	9.88255	10.0488	0.87326	1.63618	1.34065	1.06718	0.843714	0.757168	1.3474	1.10774	0.916953	0.82752	0.870344	0.463685	0.107553	0.0651538	0.868982	0.5459	0.161328	0.14348	1.41147	2.22088	2.18692	2.01794	1.97292	1.9559	1.94696	2.34788	2.37986	2.38394	2.37406	2.13188	2.13096
10.072	10.119	10.079	10.015	9.98103	9.96903	10.109	10.118	10.231	10.3	10.09	10.242	10.267	10.389	10.12		9.74501	9.90901	10.088	0.87136	1.63329	1.33473	1.06298	0.830053	0.750847	1.34331	1.10306	0.90991	0.82942	0.868169	0.451534	0.0886293	0.05675	0.867161		0.175094	0.153003	1.40944	2.215	2.183	2.015	1.969	1.951	1.945	2.342	2.373	2.381	2.377	2.126	2.12899
10.1144	10.1496	10.1165	10.0605	10.0368	10.0239	10.1495	10.1595	10.2693	10.3272	10.1334	10.2723	10.2701	10.3682	10.1615		9.77034	9.9313	10.1275	0.870862	1.63477	1.33413	1.06174	0.818493	0.745481	1.34302	1.09096	0.893966	0.812814	0.866236	0.489167	0.119311	0.0566261	0.868017		0.182646	0.157418	1.41147	2.21295	2.17791	2.01096	1.96597	1.94499	1.939	2.33597	2.374	2.37999	2.37605	2.12293	2.11696
10.1487	10.1946	10.1526	10.102	10.1002	10.0914	10.1898	10.1947	10.2936	10.3462	10.1647	10.2933	10.2781	10.3829	10.1987	10.2533	9.87227	10.0303	10.1677	0.868712	1.63523	1.33463	1.06065	0.8368	0.74487	1.34661	1.08504	0.882617	0.800771	0.864386	0.469956	0.101189	0.0470202	0.865448	0.518656	0.210542	0.17118	1.41073	2.20886	2.17094	2.00794	1.96384	1.94394	1.9389	2.3339	2.37392	2.37904	2.38008	2.11788	2.1139
10.1821	10.2251	10.1831	10.1511	10.1572	10.1582	10.2261	10.2281	10.322	10.357	10.1971	10.309	10.284	10.377	10.2311	10.2691	9.8851	10.0451	10.2021	0.866417	1.63573	1.33717	1.06758	0.829166	0.747773	1.34603	1.08241	0.862888	0.791249	0.863249	0.470264	0.10023	0.0370078	0.861985	0.494125	0.180565	0.146796	1.41201	2.20199	2.168	2.005	1.956	1.941	1.93402	2.32899	2.37001	2.38101	2.38401	2.11198	2.10908
10.2164	10.2713	10.2214	10.1837	10.2238	10.2379	10.2603	10.2533	10.3302	10.3661	10.2334	10.3242	10.2871	10.371	10.2654	10.2946	9.91812	10.0761	10.2364	0.865566	1.63967	1.34176	1.07241	0.831382	0.75883	1.34321	1.08155	0.855408	0.780895	0.862901	0.478174	0.106684	0.0362406	0.860506	0.492499	0.169489	0.135901	1.41508	2.19801	2.16795	2.00401	1.95693	1.94197	1.94105	2.32599	2.37399	2.38508	2.38811	2.10405	2.13512
10.2488	10.2949	10.2537	10.2349	10.2873	10.3065	10.2856	10.2773	10.3453	10.3751	10.2667	10.3413	10.291	10.37	10.2937	10.3388	9.93057	10.0823	10.2687	0.866833	1.64136	1.34505	1.08605	0.842386	0.766646	1.34606	1.07945	0.849152	0.776788	0.861464	0.479123	0.108466	0.0332511	0.86403	0.487301	0.211124	0.163755	1.41716	2.19912	2.1641	2.005	1.95202	1.93982	1.94482	2.32496	2.37312	2.39112	2.39616	2.10806	2.14404
10.285	10.337	10.288	10.276	10.35	10.38	10.315	10.293	10.358	10.381	10.302	10.355	10.291	10.37	10.326	10.378	10.1011		10.3	0.869853	1.63821	1.34938	1.09273	0.859901	0.781778	1.34916	1.08153	0.842561	0.776691	0.862613	0.473529	0.106354	0.031867	0.868814	0.458225	0.0861269		1.41968	2.205	2.169	2.005	1.953	1.931	1.936	2.32301	2.379	2.397	2.40401	2.111	2.146
[truncated: 64 more columns]
