# Supplementary material for: Kinematic Validation of a Multi-Kinect v2 Instrumented 10-Meter Walkway for Quantitative Gait Assessments
Source: PLoS One. 2015 Oct 13;10(10):e0139913. doi: 10.1371/journal.pone.0139913 (PMC4603795; doi:10.1371/journal.pone.0139913)
Supplement: S1 Data — (ZIP) [file pone.0139913.s001.zip › S1_Data/pp3_trial3.xls]

## Sheet: Sheet1
Kinect(x) SpineBase	Kinect(x) Head	Kinect(x) ShoulderLeft	Kinect(x) ElbowLeft	Kinect(x) WristLeft	Kinect(x) HandLeft	Kinect(x) ShoulderRight	Kinect(x) ElbowRight	Kinect(x) WristRight	Kinect(x) HandRight	Kinect(x) HipLeft	Kinect(x) KneeLeft	Kinect(x) AnkleLeft	Kinect(x) FootLeft	Kinect(x) HipRight	Kinect(x) KneeRight	Kinect(x) AnkleRight	Kinect(x) FootRight	Kinect(x) SpineShoulder	Kinect(y) SpineBase	Kinect(y) Head	Kinect(y) ShoulderLeft	Kinect(y) ElbowLeft	Kinect(y) WristLeft	Kinect(y) HandLeft	Kinect(y) ShoulderRight	Kinect(y) ElbowRight	Kinect(y) WristRight	Kinect(y) HandRight	Kinect(y) HipLeft	Kinect(y) KneeLeft	Kinect(y) AnkleLeft	Kinect(y) FootLeft	Kinect(y) HipRight	Kinect(y) KneeRight	Kinect(y) AnkleRight	Kinect(y) FootRight	Kinect(y) SpineShoulder	Kinect(z) SpineBase	Kinect(z) Head	Kinect(z) ShoulderLeft	Kinect(z) ElbowLeft	Kinect(z) WristLeft	Kinect(z) HandLeft	Kinect(z) ShoulderRight	Kinect(z) ElbowRight	Kinect(z) WristRight	Kinect(z) HandRight	Kinect(z) HipLeft	Kinect(z) KneeLeft
0.099	0.159	0.154002	0.148002	0.196	0.206	0.145004	0.147002	0.195	0.214002	0.136	0.107999	0.065	0.18	0.144004	0.0859988	0.0600012	0.158994	0.147002	0.92402	1.64999	1.39758	1.16203	0.896861	0.824407	1.40991	1.15124	0.899304	0.829156	0.9196	0.537469	0.14234	0.0532799	0.92526	0.508729	0.165035	0.0824198	1.45375	2.281	2.246	2.084	2.047	2.052	2.07	2.415	2.453	2.437	2.416	2.201	2.175
0.099	0.159083	0.156041	0.150041	0.196	0.206028	0.148028	0.149055	0.195055	0.216	0.136028	0.107	0.065	0.179986	0.147	0.0850413	0.0610138	0.154055	0.149	0.924331	1.65038	1.39834	1.1617	0.897676	0.821427	1.4103	1.15345	0.902412	0.833988	0.919971	0.536378	0.142421	0.0532103	0.925491	0.50803	0.160749	0.0822456	1.45422	2.281	2.24597	2.07999	2.04299	2.052	2.06994	2.41394	2.44899	2.43699	2.412	2.20094	2.172
0.0990456	0.165046	0.159068	0.153068	0.196046	0.208068	0.150205	0.153046	0.199	0.216046	0.138046	0.107	0.065	0.179023	0.146977	0.088	0.0619316	0.158	0.149137	0.924353	1.6491	1.39877	1.16152	0.895908	0.819675	1.41267	1.15416	0.904781	0.833783	0.919994	0.536235	0.142484	0.0518144	0.925514	0.508041	0.159947	0.0805098	1.4535	2.28091	2.24391	2.07898	2.04198	2.05191	2.06598	2.40984	2.44791	2.436	2.41191	2.19691	2.172
0.101	0.167011	0.162011	0.155996	0.198	0.210996	0.159	0.155	0.199	0.218	0.14	0.107014	0.0650071	0.18	0.146007	0.088	0.059	0.158011	0.155014	0.923632	1.64749	1.39819	1.16112	0.893264	0.815177	1.41296	1.15658	0.909096	0.831362	0.919291	0.535171	0.14223	0.0524284	0.924812	0.508533	0.159403	0.0809218	1.45185	2.277	2.24	2.078	2.04099	2.048	2.06499	2.403	2.444	2.436	2.408	2.193	2.172
0.101028	0.170124	0.165097	0.155097	0.198041	0.210028	0.159041	0.155083	0.199207	0.218083	0.140028	0.111	0.0669724	0.18	0.147986	0.0880414	0.059	0.160959	0.159069	0.924099	1.64704	1.39896	1.1613	0.891426	0.81438	1.41336	1.15585	0.910623	0.834546	0.919685	0.535332	0.139505	0.0519739	0.925332	0.509393	0.16012	0.0786621	1.45222	2.27694	2.2389	2.07697	2.03797	2.04799	2.06094	2.40299	2.44397	2.43588	2.40797	2.19293	2.171
0.103046	0.179069	0.172069	0.162069	0.201	0.211977	0.162116	0.161046	0.214	0.223977	0.142046	0.111069	0.065	0.18	0.147069	0.0910463	0.0589769	0.158046	0.164069	0.924729	1.64979	1.39899	1.15873	0.88679	0.81496	1.41474	1.15947	0.889284	0.824272	0.920071	0.535481	0.137684	0.0522435	0.926159	0.510373	0.160759	0.0817105	1.45406	2.27288	2.23198	2.07495	2.03598	2.047	2.05693	2.40188	2.44188	2.427	2.40593	2.18791	2.17098
0.105003	0.182004	0.175002	0.165001	0.201003	0.211002	0.167003	0.163002	0.214002	0.222998	0.144	0.114	0.065	0.18	0.150002	0.0930034	0.0580009	0.159998	0.167004	0.9251	1.64772	1.39916	1.15883	0.88427	0.809927	1.41451	1.15911	0.884806	0.824799	0.920949	0.536359	0.13616	0.0519704	0.9261	0.51261	0.159019	0.0834201	1.4524	2.268	2.231	2.073	2.03499	2.04699	2.054	2.397	2.437	2.427	2.40299	2.184	2.17
0.108027	0.187136	0.177109	0.166041	0.203905	0.212959	0.171109	0.165095	0.216041	0.221095	0.144027	0.114027	0.065	0.180041	0.152027	0.0970816	0.0590544	0.157986	0.172095	0.924637	1.64628	1.39746	1.16007	0.897024	0.841835	1.41397	1.15391	0.880693	0.823742	0.919968	0.535732	0.135654	0.0524537	0.926226	0.512654	0.157911	0.0835909	1.45131	2.26395	2.22596	2.06892	2.02699	2.03485	2.04986	2.3959	2.43297	2.42299	2.39601	2.18395	2.16993
0.110072	0.197072	0.185145	0.169121	0.19741	0.210121	0.179072	0.171976	0.219	0.228072	0.146048	0.116	0.0650964	0.183	0.154048	0.103072	0.063	0.156976	0.179145	0.924394	1.64521	1.3971	1.15916	0.942545	0.861023	1.41075	1.15159	0.882378	0.822318	0.919764	0.535868	0.13727	0.0519906	0.925884	0.512957	0.15867	0.08436	1.45018	2.25998	2.22298	2.06286	2.02588	2.02393	2.03988	2.38898	2.43093	2.422	2.3969	2.1799	2.165
0.113003	0.20001	0.191015	0.17401	0.214	0.215012	0.18201	0.171005	0.219008	0.231005	0.148005	0.116015	0.069	0.183	0.156007	0.106028	0.063	0.156008	0.185008	0.923358	1.64483	1.39629	1.15833	0.896223	0.831198	1.41056	1.14947	0.884335	0.81738	0.918309	0.534553	0.13361	0.0516093	0.925218	0.51285	0.156631	0.0835454	1.44999	2.25899	2.22199	2.05699	2.02099	2.02098	2.03498	2.38799	2.428	2.42199	2.393	2.176	2.16499
0.115091	0.206208	0.200091	0.180065	0.214026	0.222026	0.188234	0.174065	0.224078	0.234117	0.151052	0.125078	0.069	0.183	0.160117	0.123169	0.063052	0.160987	0.190169	0.922389	1.64314	1.39373	1.15632	0.916142	0.835699	1.41121	1.14866	0.887205	0.817298	0.91749	0.530343	0.133664	0.0512318	0.924107	0.513085	0.156944	0.0808108	1.44818	2.25388	2.21894	2.05397	2.01494	2.01095	2.02495	2.38286	2.42692	2.41594	2.39195	2.1739	2.16194
0.122067	0.222224	0.207067	0.185134	0.216067	0.22409	0.206202	0.179134	0.230202	0.243112	0.155134	0.131112	0.069	0.183	0.169	0.136358	0.067	0.16	0.203157	0.92	1.63982	1.39376	1.15721	0.917777	0.833279	1.40646	1.1455	0.882062	0.815612	0.91591	0.528182	0.137002	0.0528911	0.920823	0.511952	0.156463	0.08008	1.4462	2.24498	2.21391	2.05198	2.00996	2.00696	2.02098	2.37187	2.42089	2.41093	2.38807	2.16589	2.15687
0.125002	0.232002	0.210006	0.191004	0.219003	0.228004	0.215001	0.185002	0.239003	0.248002	0.161001	0.136001	0.069	0.183	0.169001	0.152006	0.0670039	0.160001	0.210003	0.91871	1.63635	1.39436	1.14941	0.917642	0.831474	1.40438	1.14537	0.871669	0.814412	0.914579	0.52348	0.13754	0.0529398	0.91965	0.512041	0.155269	0.0787702	1.44356	2.244	2.21	2.051	2.008	2.005	2.02	2.366	2.416	2.408	2.391	2.161	2.151
0.129064	0.237179	0.223077	0.201077	0.227077	0.238038	0.21809	0.190179	0.246	0.253154	0.164077	0.139064	0.069	0.182962	0.172128	0.167128	0.0760384	0.162038	0.216166	0.917571	1.63447	1.39379	1.1452	0.898053	0.816896	1.40493	1.14395	0.869561	0.818011	0.913271	0.523614	0.138078	0.0525829	0.918732	0.51392	0.153609	0.0792144	1.44156	2.24292	2.20499	2.04696	2.00496	1.99894	2.00899	2.36397	2.40999	2.405	2.38504	2.15897	2.14994
0.134222	0.251222	0.229111	0.2072	0.233067	0.241156	0.225267	0.204067	0.246067	0.265133	0.170133	0.144156	0.0690667	0.18	0.182222	0.177356	0.0790889	0.165	0.229133	0.915328	1.63145	1.39094	1.14816	0.904442	0.82354	1.40516	1.14198	0.869652	0.817948	0.911037	0.5239	0.137896	0.0527969	0.916556	0.511471	0.146512	0.0732876	1.43892	2.23693	2.20393	2.04389	2.00187	1.99398	2.00796	2.36191	2.40898	2.40498	2.38796	2.15689	2.14496
0.144014	0.261038	0.23403	0.216055	0.236038	0.248036	0.237019	0.207016	0.249008	0.271008	0.176025	0.151005	0.072	0.179997	0.192022	0.193038	0.0830164	0.165	0.235027	0.913934	1.62757	1.38984	1.1445	0.902752	0.822181	1.40443	1.14194	0.869322	0.813003	0.910455	0.523004	0.135971	0.0522162	0.914195	0.507095	0.143963	0.0692232	1.43704	2.23399	2.20099	2.039	1.99599	1.99299	2.00599	2.35799	2.40799	2.404	2.386	2.15199	2.14299
0.149118	0.275079	0.245105	0.236039	0.250066	0.261079	0.244131	0.213092	0.252236	0.27421	0.185118	0.153026	0.072	0.179	0.200131	0.207118	0.0890394	0.165013	0.245118	0.911852	1.62557	1.38861	1.15132	0.89271	0.811674	1.40283	1.13781	0.870027	0.81043	0.908434	0.520588	0.136442	0.050811	0.91221	0.505406	0.148607	0.0703357	1.43591	2.22895	2.19897	2.03892	1.99299	1.99093	2.00197	2.35599	2.40597	2.40301	2.38503	2.14891	2.13795
0.158269	0.281291	0.253314	0.239291	0.255381	0.267426	0.254403	0.220291	0.270179	0.290112	0.194247	0.155224	0.0720672	0.179	0.210112	0.216605	0.0922241	0.166179	0.254291	0.910482	1.62522	1.38621	1.14435	0.894247	0.811236	1.40136	1.13695	0.87523	0.817959	0.906478	0.515935	0.136562	0.0493984	0.911444	0.508141	0.14595	0.0660537	1.43571	2.22484	2.19691	2.03296	1.99189	1.98596	1.99984	2.35496	2.40389	2.40402	2.38711	2.14182	2.13393
0.170003	0.294005	0.267003	0.252004	0.272004	0.286004	0.272003	0.233002	0.278004	0.295007	0.205004	0.165001	0.0749996	0.179	0.215005	0.24301	0.102005	0.174002	0.267004	0.91057	1.62378	1.38333	1.13825	0.894571	0.811942	1.39736	1.13795	0.883511	0.818792	0.90771	0.51483	0.135761	0.0502001	0.91073	0.510361	0.137651	0.0574896	1.43284	2.218	2.193	2.031	1.987	1.984	1.993	2.353	2.399	2.405	2.392	2.134	2.131
0.176143	0.305117	0.274182	0.262169	0.280248	0.294169	0.278078	0.237169	0.287065	0.31	0.213169	0.168	0.074	0.179	0.226117	0.266261	0.11313	0.178182	0.277078	0.910351	1.62073	1.38214	1.1385	0.896537	0.815542	1.39789	1.13812	0.886396	0.823973	0.907914	0.515616	0.137537	0.0504204	0.909876	0.513659	0.140068	0.056544	1.43123	2.215	2.19295	2.02899	1.98695	1.98491	1.99399	2.35097	2.40095	2.40203	2.39414	2.13495	2.13
0.187312	0.314401	0.288334	0.275245	0.29929	0.307468	0.284334	0.250156	0.292312	0.310379	0.226312	0.168156	0.0740223	0.179	0.235245	0.286713	0.124069	0.19327	0.283401	0.909684	1.61952	1.38346	1.13941	0.897001	0.816371	1.39593	1.1344	0.886989	0.822316	0.905903	0.515339	0.138812	0.0504658	0.910336	0.51227	0.143807	0.0592904	1.43009	2.21498	2.18902	2.02804	1.983	1.97813	1.99316	2.34904	2.39702	2.4042	2.40493	2.13098	2.13002
0.201029	0.332041	0.303029	0.286032	0.31202	0.328032	0.299023	0.257032	0.306067	0.327041	0.240017	0.175023	0.0749971	0.179	0.246038	0.318084	0.171137	0.249087	0.301041	0.90899	1.61657	1.3831	1.14218	0.894431	0.812002	1.39624	1.13651	0.925032	0.840522	0.904259	0.517037	0.138922	0.0511613	0.910581	0.521043	0.149363	0.0667313	1.42883	2.21399	2.19	2.03	1.983	1.984	2	2.351	2.398	2.41299	2.40203	2.12999	2.131
0.211193	0.346219	0.31331	0.297258	0.319322	0.339193	0.307168	0.268142	0.328948	0.341039	0.246271	0.183142	0.0740129	0.179	0.259129	0.347477	0.218709	0.279903	0.315219	0.908886	1.61284	1.38334	1.14372	0.894963	0.809327	1.3949	1.13797	0.888414	0.817485	0.903774	0.51938	0.139512	0.0515963	0.910995	0.525237	0.140527	0.0536696	1.42529	2.21103	2.18903	2.02994	1.9821	1.98499	1.99999	2.35194	2.398	2.40925	2.41212	2.12799	2.13199
0.226366	0.363512	0.337439	0.317366	0.344366	0.354439	0.320268	0.279366	0.325219	0.344463	0.267317	0.194244	0.0750731	0.179	0.269366	0.384439	0.274365	0.350536	0.332609	0.90777	1.61386	1.38276	1.14196	0.90967	0.82524	1.39188	1.13732	0.928421	0.842961	0.901785	0.523998	0.140347	0.0520902	0.910579	0.516538	0.162986	0.0697527	1.42479	2.21305	2.191	2.02498	1.99005	1.98398	1.99902	2.34707	2.39805	2.4281	2.4212	2.12717	2.131
0.24101	0.384012	0.355012	0.332011	0.359008	0.372008	0.331014	0.294005	0.334004	0.363004	0.280008	0.204005	0.0780013	0.179	0.284011	0.402012	0.329034	0.41204	0.357009	0.90698	1.61304	1.38219	1.14133	0.908469	0.82725	1.39106	1.13412	0.923649	0.835791	0.900789	0.524731	0.135823	0.0525002	0.91012	0.515241	0.152409	0.071457	1.42317	2.215	2.191	2.024	1.992	1.983	2	2.35	2.4	2.432	2.429	2.134	2.131
0.263207	0.410258	0.381271	0.357232	0.376374	0.389245	0.362168	0.305181	0.343232	0.373077	0.299258	0.215142	0.081	0.179	0.308194	0.429232	0.406813	0.503762	0.378245	0.906328	1.60916	1.38003	1.14084	0.905008	0.826879	1.39477	1.13245	0.921442	0.837353	0.899529	0.527159	0.141839	0.0530052	0.910206	0.516426	0.149759	0.0645723	1.4213	2.21806	2.19309	2.025	1.98801	1.99228	2.00914	2.34708	2.39899	2.42919	2.4361	2.13409	2.131
0.279571	0.430637	0.402593	0.37579	0.405241	0.408461	0.375681	0.319417	0.361329	0.379307	0.319571	0.226241	0.0810878	0.178978	0.323505	0.447878	0.470076	0.563778	0.397659	0.902944	1.60425	1.37503	1.13567	0.845936	0.793842	1.39087	1.13424	0.893884	0.80988	0.896263	0.53163	0.141741	0.0533866	0.906756	0.516096	0.148791	0.0636847	1.41641	2.22302	2.20002	2.02511	1.98902	2.014	2.02	2.35291	2.39809	2.44404	2.44422	2.14104	2.13107
0.305068	0.45911	0.429095	0.411053	0.416062	0.429048	0.406056	0.33805	0.376042	0.393053	0.345071	0.237065	0.0850119	0.178009	0.346083	0.487089	0.518238	0.643241	0.427092	0.896873	1.60157	1.37174	1.13506	0.844876	0.789022	1.3817	1.12982	0.885134	0.801832	0.889237	0.528495	0.140474	0.0527891	0.901648	0.514034	0.175527	0.0843773	1.41333	2.22401	2.20101	2.03	1.99	2.014	2.02001	2.34901	2.40201	2.44603	2.45402	2.14301	2.134
0.328415	0.496311	0.461519	0.429337	0.437415	0.445376	0.425324	0.355376	0.390195	0.411143	0.369441	0.259389	0.0890389	0.181	0.37435	0.517324	0.598558	0.724739	0.458298	0.891008	1.59018	1.36328	1.12836	0.84677	0.78642	1.3788	1.12339	0.873097	0.792494	0.884892	0.530307	0.14506	0.052524	0.894279	0.479012	0.157857	0.0802153	1.40605	2.22705	2.20312	2.03014	1.99103	2.013	2.02501	2.35313	2.40601	2.45503	2.46204	2.14708	2.13391
0.360534	0.520667	0.501489	0.455689	0.469445	0.474556	0.451001	0.384645	0.405645	0.422578	0.403512	0.289356	0.0920667	0.181	0.4016	0.542467	0.641578	0.781712	0.481645	0.883139	1.58454	1.35529	1.11864	0.84383	0.787132	1.37452	1.12512	0.886063	0.796979	0.877314	0.538464	0.148227	0.0543489	0.886432	0.514892	0.16445	0.0884142	1.39945	2.23098	2.21209	2.04107	1.99316	2.01293	2.02604	2.36313	2.40727	2.45724	2.46529	2.15291	2.12711
0.384019	0.550017	0.523016	0.486015	0.489012	0.49901	0.495008	0.413011	0.434011	0.448007	0.426021	0.305012	0.095005	0.181001	0.428017	0.563015	0.667012	0.813006	0.510017	0.876918	1.57806	1.35156	1.09279	0.846918	0.785007	1.35782	1.09026	0.862892	0.778927	0.872657	0.53954	0.154674	0.0543003	0.878618	0.511912	0.164909	0.0965088	1.39439	2.23	2.216	2.044	2	2.01	2.028	2.369	2.419	2.468	2.478	2.149	2.132
0.426375	0.588492	0.557621	0.518388	0.515337	0.521349	0.51344	0.436479	0.457311	0.464298	0.471337	0.331531	0.106324	0.184039	0.464401	0.595492	0.694013	0.826	0.54666	0.871488	1.57264	1.34799	1.1099	0.842246	0.779251	1.35749	1.08679	0.845854	0.771551	0.866668	0.539144	0.16341	0.0549362	0.8739	0.517286	0.162773	0.0939407	1.39174	2.23701	2.2211	2.05006	2.00005	2.01203	2.02697	2.36918	2.42205	2.47113	2.48304	2.15503	2.13403
0.455931	0.626687	0.605709	0.548599	0.541665	0.548532	0.547798	0.473554	0.481443	0.487621	0.498086	0.372798	0.131599	0.187067	0.495865	0.633975	0.695222	0.826089	0.597488	0.867447	1.57638	1.33885	1.09714	0.840448	0.776802	1.35224	1.08636	0.839428	0.766948	0.863352	0.545559	0.179566	0.0562389	0.869198	0.524012	0.164684	0.0929862	1.38497	2.23798	2.22916	2.05522	2.00411	2.01391	2.02513	2.3832	2.42622	2.48109	2.48618	2.15693	2.13602
0.497159	0.657126	0.637141	0.57515	0.571117	0.572109	0.583138	0.498167	0.50115	0.515088	0.546138	0.408132	0.158076	0.190053	0.534147	0.677068	0.705044	0.830003	0.619162	0.86334	1.56862	1.33711	1.08304	0.841664	0.767618	1.34334	1.0852	0.844574	0.763323	0.859905	0.545922	0.185114	0.0592906	0.864685	0.497189	0.17104	0.0822289	1.3829	2.237	2.23603	2.06501	2.00901	2.01	2.03099	2.39204	2.43603	2.48501	2.49401	2.15401	2.13702
0.551445	0.70046	0.68546	0.626291	0.611383	0.60946	0.630552	0.555337	0.552414	0.545552	0.593445	0.453874	0.184843	0.210622	0.584552	0.700491	0.720107	0.831	0.674291	0.866918	1.58002	1.34426	1.11044	0.839466	0.763523	1.35139	1.08596	0.82529	0.760836	0.864937	0.532755	0.186431	0.0639962	0.866453	0.500292	0.167519	0.0818218	1.38672	2.23706	2.24606	2.07006	2.01306	2.01103	2.02606	2.40502	2.44505	2.48808	2.49803	2.15606	2.14303
0.580929	0.730951	0.715664	0.646106	0.63673	0.639686	0.666708	0.578106	0.580128	0.581819	0.622929	0.511925	0.240527	0.380593	0.620929	0.732332	0.727221	0.831	0.694018	0.868953	1.57802	1.34796	1.08638	0.835509	0.765243	1.34999	1.08903	0.817583	0.761323	0.865624	0.526388	0.183242	0.135003	0.870019	0.500506	0.165383	0.079376	1.39148	2.24115	2.25022	2.07409	2.017	2.01307	2.02991	2.40624	2.44824	2.49309	2.50011	2.16015	2.14504
0.62202	0.773017	0.745021	0.69501	0.669019	0.670021	0.698028	0.627027	0.63003	0.618029	0.664016	0.597037	0.308036		0.662022	0.747012	0.737001	0.831	0.739017	0.878354	1.59007	1.3566	1.11426	0.8412	0.775963	1.35572	1.08452	0.845111	0.765883	0.876413	0.543081	0.210723		0.877514	0.50517	0.15754	0.07964	1.40082	2.248	2.26	2.078	2.017	2.016	2.026	2.417	2.459	2.497	2.505	2.167	2.147
0.660623	0.806584	0.784377	0.713532	0.705688	0.709545	0.751247	0.679545	0.68739	0.673558	0.694688	0.66787	0.377844		0.704558	0.769052	0.738052	0.831	0.772519	0.885115	1.59493	1.36286	1.11803	0.841495	0.780846	1.37262	1.09253	0.846605	0.771102	0.882991	0.525619	0.196842		0.88445	0.505451	0.157691	0.0797156	1.40496	2.25319	2.26297	2.07901	2.01805	2.014	2.02695	2.42306	2.46299	2.49505	2.507	2.17023	2.15497
0.708774	0.851653	0.813871	0.754581	0.758605	0.752016	0.771355	0.72204	0.718476	0.717597	0.747774	0.735766	0.443887		0.747968	0.773484	0.742073	0.831097	0.81275	0.894698	1.5981	1.36581	1.12906	0.859051	0.786047	1.37512	1.11444	0.840472	0.767036	0.892995	0.527753	0.204307		0.892924	0.505216	0.158571	0.0801441	1.41409	2.26824	2.26112	2.08005	2.02198	2.01405	2.023	2.42795	2.462	2.4991	2.50712	2.18824	2.15334
0.7401	0.878108	0.849061	0.778075	0.783089	0.793103	0.826069	0.764122	0.778128	0.782145	0.779089	0.80717	0.520211	0.662211	0.787092	0.793047	0.745	0.835	0.843092	0.897871	1.60451	1.37138	1.13139	0.878482	0.794819	1.38179	1.11374	0.854691	0.781402	0.89603	0.523465	0.191287	0.144458	0.896711	0.492163	0.159028	0.0803075	1.41873	2.27801	2.26599	2.082	2.02101	2.016	2.02298	2.426	2.46201	2.50299	2.51199	2.198	2.167
0.776505	0.917466	0.871466	0.805505	0.815556	0.830518	0.851725	0.80866	0.82475	0.834854	0.811492	0.868673	0.597113	0.738104	0.820505	0.810233	0.745091	0.834974	0.876453	0.901848	1.6037	1.37722	1.135	0.890102	0.801753	1.38356	1.11688	0.869644	0.785899	0.899606	0.532078	0.186017	0.138948	0.900672	0.496928	0.158191	0.0793048	1.42095	2.27997	2.26403	2.08103	2.02601	2.015	2.01701	2.42506	2.46405	2.50103	2.50894	2.19796	2.16795
0.815783	0.95385	0.907805	0.844581	0.858581	0.870693	0.907403	0.860051	0.883387	0.901364	0.84985	0.92132	0.684326	0.748617	0.859783	0.82838	0.752112	0.833157	0.91185	0.908592	1.61152	1.38136	1.14237	0.896275	0.805029	1.39106	1.12286	0.880024	0.797317	0.905432	0.505711	0.137267	0.0515445	0.908468	0.494243	0.151319	0.0719836	1.42869	2.27796	2.26593	2.08304	2.02704	2.01504	2.01793	2.43002	2.46804	2.5026	2.50378	2.19496	2.16396
0.850004	0.991004	0.943003	0.870004	0.884003	0.901003	0.925006	0.906005	0.944006	0.961007	0.887003	0.979009	0.786012		0.894005	0.845002	0.757006	0.840004	0.949005	0.90954	1.61207	1.38596	1.14081	0.89167	0.804999	1.39198	1.12001	0.88763	0.79979	0.90769	0.494825	0.118354		0.90796	0.48389	0.147359	0.0695179	1.42992	2.276	2.263	2.085	2.029	2.017	2.015	2.431	2.47	2.485	2.494	2.193	2.162
0.889459	1.03337	0.975498	0.907419	0.914485	0.928459	0.987354	0.958629	1.00176	1.02985	0.919459	1.06467	0.905586	0.966691	0.939419	0.863642	0.812079	0.88297	0.993367	0.909605	1.61048	1.38458	1.13606	0.890118	0.79897	1.39339	1.12511	0.889604	0.801242	0.908535	0.547577	0.153095	0.0623817	0.906946	0.4871	0.133517	0.0498709	1.42693	2.27697	2.26	2.08496	2.03399	2.01303	2.01199	2.43496	2.46592	2.48683	2.4839	2.19297	2.16096
0.925086	1.06215	1.01384	0.939909	0.951732	0.963776	1.01506	1.00686	1.06024	1.09531	0.955042	1.11604	1.02775	1.09797	0.972197	0.912732		0.956044	1.02204	0.909924	1.60761	1.38444	1.12892	0.898686	0.80777	1.39271	1.13022	0.882544	0.794868	0.90807	0.536525	0.179816	0.0617775	0.908094	0.529897		0.0885441	1.42639	2.27496	2.25991	2.08211	2.03309	2.01507	2.01096	2.43204	2.45996	2.4738	2.47571	2.19104	2.15787
0.973069	1.1131	1.0511	0.980074	0.984102	0.998085	1.06213	1.04515	1.11515	1.15319	1.00107	1.1621	1.14932	1.27337	1.02506				1.06811	0.907016	1.60065	1.37721	1.12261	0.884809	0.79629	1.38688	1.12772	0.891512	0.806696	0.904094	0.555686	0.146146	0.0626298	0.906488				1.42179	2.273	2.25599	2.08699	2.03699	2.01798	2.00899	2.43398	2.458	2.46498	2.46296	2.19299	2.152
0.998799	1.15068	1.08973	1.00775	1.02172	1.02957	1.10972	1.09877	1.16979	1.22276	1.02583	1.1975	1.26726	1.41027	1.04883				1.10964	0.901957	1.59634	1.37021	1.1137	0.873389	0.792549	1.38106	1.11364	0.888532	0.805167	0.89816	0.54714	0.155824	0.091651	0.902138				1.41199	2.27195	2.25091	2.08391	2.03499	2.01211	2.00605	2.42489	2.45688	2.45682	2.44884	2.18895	2.15092
1.0578	1.20101	1.14366	1.06264	1.07432	1.07157	1.16294	1.15566	1.22791	1.2791	1.08671	1.23546	1.36115	1.50469	1.1098	0.948366			1.15703	0.893676	1.58273	1.36315	1.10132	0.853628	0.780737	1.37358	1.1124	0.887176	0.80555	0.890092	0.552127	0.163955	0.097313	0.893921	0.468009			1.40461	2.26798	2.24391	2.07684	2.03402	2.01998	2.01005	2.41693	2.44784	2.44384	2.4367	2.185	2.14532
1.09205	1.24404	1.17205	1.09005	1.08805	1.09604	1.20305	1.18406	1.26706	1.32605			1.45301	1.57703	1.14405	0.964055			1.20104	0.89006	1.58122	1.35697	1.09948	0.852699	0.778026	1.36795	1.10687	0.884867	0.801294			0.12445	0.0871752	0.890522	0.475229			1.39802	2.267	2.23999	2.06999	2.035	2.019	2.012	2.41399	2.44099	2.43699	2.42399
1.14677	1.28678	1.22573	1.14569	1.14361	1.13861	1.25572	1.24554	1.33445	1.37654	1.17577		1.4602	1.61109	1.19582	1.02289			1.24481	0.880192	1.56983	1.34883	1.09465	0.851933	0.773579	1.35873	1.09625	0.871631	0.794691	0.875219		0.124692	0.0717907	0.882076	0.485985			1.39109	2.26288	2.22893	2.06289	2.03095	2.01695	2.01199	2.40285	2.43491	2.42889	2.41791	2.17889
1.20411	1.34499	1.28006	1.19711	1.18878	1.18392	1.30908	1.28622	1.36801	1.41685	1.23317	1.38515	1.47516	1.61793	1.25711				1.30506	0.876605	1.57276	1.34354	1.09183	0.862938	0.774825	1.35403	1.08915	0.871651	0.789584	0.872266	0.544206	0.127852	0.0651931	0.877897				1.38891	2.2537	2.22382	2.05479	2.02672	2.01295	2.01084	2.39186	2.42775	2.42088	2.41088	2.17068	2.15361
1.25116	1.38712	1.32515	1.24418	1.22219	1.22315	1.35515	1.33812	1.41109	1.45309	1.28313	1.43412	1.48204	1.615	1.30416				1.35013	0.871753	1.57748	1.34616	1.08218	0.855633	0.768255	1.35132	1.08875	0.867876	0.785535	0.872507	0.54573	0.131298	0.0619288	0.868029				1.3901	2.24098	2.21597	2.046	2.01497	2.01097	2.00398	2.38598	2.41699	2.416	2.406	2.15699	2.13698
1.2996	1.42368	1.37055	1.29874	1.27967	1.27068	1.40242	1.3756	1.43946	1.48138	1.32468	1.47142	1.49304	1.61396	1.35452	1.29907			1.39066	0.875787	1.58477	1.34879	1.088	0.853146	0.772771	1.36014	1.08827	0.866728	0.787042	0.874641	0.545294	0.12757	0.0618671	0.873949	0.537793			1.3934	2.23495	2.20692	2.04492	2.00693	2.00286	1.99886	2.38095	2.41493	2.41695	2.40597	2.15292	2.131
1.34419	1.47386	1.41128	1.35319	1.32933	1.32114	1.43419	1.4196	1.4737	1.50956	1.37512	1.50219	1.49607	1.611	1.39328	1.37719			1.43886	0.880009	1.59087	1.35345	1.0817	0.835189	0.774091	1.36453	1.08845	0.863042	0.782323	0.87984	0.523079	0.131251	0.0825928	0.876962	0.531718			1.40145	2.23093	2.20086	2.03888	2.00186	1.99279	1.98877	2.37688	2.41005	2.41291	2.40398	2.14686	2.13102
1.39405	1.51004	1.46504	1.40305	1.38505	1.36906	1.48403	1.44505	1.50304	1.53303	1.42205	1.51001	1.499	1.61099	1.44704	1.42705			1.47504	0.885445	1.59445	1.35559	1.09072	0.849846	0.765714	1.36789	1.09109	0.866894	0.790005	0.883214	0.517142	0.135488	0.0826933	0.884185	0.508936			1.40529	2.228	2.195	2.034	1.99599	1.98399	1.97899	2.372	2.412	2.409	2.40299	2.141	2.13201
1.44342	1.55757	1.50656	1.45377	1.4429	1.43199	1.51257	1.49333	1.54933	1.56141	1.47438	1.52231	1.49904	1.60292	1.49142	1.4858			1.52246	0.890325	1.60239	1.36201	1.08505	0.845512	0.77049	1.37802	1.09705	0.860336	0.785345	0.88733	0.507999	0.133703	0.0650501	0.889578	0.504597			1.41395	2.225	2.19	2.03095	1.98889	1.97584	1.96496	2.37	2.40899	2.40799	2.39305	2.14101	2.13922
1.47503	1.60001	1.5481	1.51113	1.50943	1.50554	1.55457	1.5179	1.57362	1.59155	1.50322	1.54528	1.50202	1.59677	1.52297	1.54536	1.29239		1.5571	0.892979	1.60459	1.36767	1.09987	0.848726	0.777945	1.3817	1.10055	0.840227	0.793639	0.888175	0.490891	0.135331	0.0627009	0.893993	0.493322	0.139337		1.41896	2.22498	2.18989	2.02695	1.981	1.96391	1.96179	2.37002	2.40802	2.40718	2.39721	2.14198	2.15484
1.51912	1.64313	1.59515	1.55921	1.57023	1.57125	1.57919	1.55608	1.60006	1.61508	1.5551	1.55703	1.50299	1.58701	1.56413	1.60324	1.39434	1.43738	1.60412	0.899311	1.6173	1.37031	1.10454	0.854948	0.785832	1.38576	1.10876	0.863476	0.791898	0.893072	0.478159	0.134037	0.055073	0.901371	0.486648	0.105673	0.0280662	1.42683	2.22399	2.18501	2.025	1.98098	1.95999	1.95298	2.37098	2.409	2.415	2.40602	2.14099	2.14799
1.55459	1.67964	1.63775	1.61764	1.63579	1.64305	1.63247	1.58051	1.61837	1.63827	1.58269	1.56627	1.50117	1.59121	1.60245	1.67087	1.49043	1.54575	1.63967	0.902487	1.61959	1.37697	1.11326	0.865725	0.78939	1.39192	1.10667	0.865355	0.796918	0.896359	0.475134	0.121924	0.0502756	0.904396	0.503307	0.112357	0.027215	1.43003	2.22195	2.18697	2.02499	1.97596	1.95611	1.94593	2.36399	2.40796	2.41611	2.41309	2.13896	2.14481
1.59878	1.72782	1.69376	1.66636	1.69549	1.72271	1.66776	1.61869	1.64667	1.65853	1.63476	1.5866	1.51438	1.60707	1.637	1.73667	1.59874	1.6776	1.68978	0.903789	1.62468	1.37587	1.12409	0.874811	0.793621	1.3908	1.10835	0.885236	0.799546	0.898485	0.486946	0.119449	0.0499097	0.90487	0.516731	0.119455	0.0436742	1.43313	2.21798	2.18502	2.02396	1.97287	1.96398	1.94116	2.36313	2.405	2.42416	2.4202	2.13598	2.13087
1.63304	1.76404	1.72704	1.72604	1.76106	1.79805	1.70104	1.64903	1.67602	1.68202	1.66804	1.61301	1.531	1.61	1.68103	1.81003	1.7191	1.79212	1.72404	0.904198	1.62093	1.37587	1.14186	0.899889	0.816489	1.38976	1.11144	0.864413	0.792784	0.899147	0.506967	0.126892	0.0481453	0.904888	0.532124	0.149541	0.0680139	1.43102	2.217	2.186	2.022	1.967	1.963	1.948	2.36899	2.405	2.431	2.429	2.135	2.125
1.68153	1.81062	1.78365	1.77669	1.83477	1.86991	1.75668	1.68646	1.6973	1.70839	1.72343	1.62927	1.53099	1.61595	1.71969	1.84777	1.84679	1.9451	1.77067	0.900919	1.61814	1.37098	1.13452	0.885404	0.802115	1.3891	1.11673	0.881767	0.798299	0.895693	0.516647	0.129609	0.0551728	0.902113	0.523417	0.164011	0.0599116	1.42823	2.21401	2.18803	2.02597	1.96496	1.96008	1.95203	2.35592	2.40008	2.43104	2.43105	2.12999	2.12496
1.72124	1.85699	1.83196	1.82812	1.89231	1.93749	1.80666	1.72087	1.72001	1.73769	1.75631	1.64939	1.53007	1.61198	1.7711	1.90512	1.97932	2.10073	1.8201	0.889749	1.61211	1.36501	1.13175	0.891579	0.80981	1.38253	1.10684	0.887307	0.799558	0.884776	0.516314	0.141892	0.064831	0.890525	0.497241	0.134423	0.0518003	1.41905	2.21498	2.19007	2.024	1.96202	1.96605	1.95414	2.35009	2.40586	2.43405	2.43507	2.12905	2.12195
1.77416	1.89917	1.87317	1.87617	1.9482	2.00122	1.8352	1.75815	1.7631	1.76713	1.81214	1.66615	1.53302	1.611	1.81817	1.95311	2.07821	2.21722	1.86716	0.880289	1.6093	1.35593	1.12892	0.894971	0.811521	1.37594	1.10574	0.885898	0.793524	0.875206	0.511775	0.143688	0.065307	0.881752	0.47303	0.139302	0.0727637	1.4127	2.21403	2.19301	2.02401	1.96302	1.968	1.96002	2.354	2.40002	2.43601	2.438	2.13101	2.11998
1.82257	1.94956	1.9237	1.92758	2.00771	2.06683	1.8956	1.8026	1.79347	1.80653	1.85463	1.71051	1.53914	1.61008	1.86751	1.9849	2.14026	2.28128	1.9146	0.871024	1.59714	1.34674	1.11964	0.897966	0.814704	1.35804	1.0955	0.882266	0.797593	0.86503	0.507356	0.148872	0.0673455	0.873412	0.484573	0.157365	0.0943942	1.40067	2.22211	2.19707	2.02806	1.96804	1.9691	1.96706	2.35504	2.40604	2.44014	2.43913	2.13513	2.11497
1.86417	1.99017	1.97405	1.97015	2.05928	2.12724	1.93921	1.84631	1.82883	1.84483	1.90019	1.7484	1.54944	1.61611	1.90526	2.04999	2.15946	2.30134	1.95824	0.86339	1.59397	1.3432	1.11704	0.889965	0.811473	1.35557	1.0888	0.877718	0.794802	0.857137	0.506108	0.148957	0.0647987	0.866325	0.477825	0.153297	0.0907881	1.39492	2.22993	2.20216	2.03207	1.97102	1.97598	1.97107	2.35807	2.40905	2.44947	2.44805	2.14393	2.11295
1.91406	2.04004	2.01905	2.01904	2.11405	2.18005	1.99105	1.90206			1.95106	1.80806	1.56804	1.62103	1.95906	2.09205	2.17901	2.31601	2.01105	0.85699	1.59304	1.33855	1.11128	0.892331	0.811592	1.348	1.0937			0.851448	0.494077	0.14713	0.0604785	0.859292	0.484011	0.145901	0.0753524	1.39329	2.227	2.209	2.03501	1.97201	1.975	1.974	2.36101	2.411			2.141	2.111
1.96976	2.08068	2.06762	2.05567	2.15772	2.22652	2.03971	1.95276	1.92995	1.92888	2.00378	1.86624	1.60291	1.64452	2.01574	2.14151	2.19221	2.32308	2.05374	0.857163	1.59766	1.3383	1.11082	0.89285	0.813431	1.34851	1.08852	0.876981	0.822605	0.849949	0.482627	0.14749	0.0593411	0.861044	0.485391	0.146871	0.0683926	1.39632	2.22603	2.21309	2.04303	1.97705	1.97809	1.97607	2.37	2.41503	2.45101	2.45799	2.14097	2.11396
2.02716	2.13184	2.11402	2.10584	2.21141	2.26557	2.09291	2.01014	2.00148	1.99532	2.06212	1.95989	1.67162	1.68753	2.07118	2.17996	2.20825	2.329	2.10875	0.859628	1.60157	1.34112	1.10832	0.877466	0.804092	1.35138	1.08962	0.876231	0.778554	0.852898	0.488345	0.162485	0.0783955	0.862875	0.492832	0.146945	0.0612095	1.39859	2.22816	2.22014	2.04523	1.98114	1.98502	1.98105	2.37014	2.41709	2.45189	2.45711	2.13918	2.111
2.07717	2.16818	2.15816	2.14218	2.22917	2.29012	2.13217	2.05918	2.06517	2.05219	2.11018	2.0413	1.74127	1.88226	2.12216	2.22105	2.21902	2.32899	2.14119	0.862562	1.60411	1.34107	1.10813	0.881569	0.810572	1.34671	1.09124	0.871113	0.769703	0.856685	0.489411	0.174358	0.133218	0.864808	0.492497	0.14758	0.0611878	1.40311	2.23501	2.22601	2.05502	1.987	1.986	1.98301	2.376	2.42101	2.44704	2.46202	2.14701	2.11101
2.12763	2.22161	2.20555	2.19445	2.27822	2.3263	2.18146	2.11072	2.11476	2.10778	2.16361	2.13004	1.82116	1.95534	2.16867	2.2363	2.22613	2.32599	2.19555	0.869081	1.61333	1.3448	1.10537	0.875372	0.799706	1.36135	1.09634	0.86874	0.770361	0.864118	0.489532	0.188023	0.146084	0.869943	0.491309	0.138821	0.0605523	1.41223	2.23908	2.22899	2.05996	1.98704	1.98707	1.98504	2.37708	2.42504	2.45912	2.46807	2.15013	2.11303
2.17487	2.26699	2.24673	2.22776	2.29473	2.34839	2.21603	2.16408	2.17133	2.16638	2.20883	2.20747	1.90793	1.90939	2.21885	2.25846	2.236	2.325	2.23689	0.875194	1.61865	1.35237	1.11382	0.874789	0.800045	1.36639	1.09765	0.840761	0.760436	0.871537	0.486784	0.17391	0.0782024	0.874743	0.477227	0.129417	0.0599778	1.41857	2.24518	2.22807	2.05707	1.99014	1.99207	1.98818	2.38298	2.42805	2.46811	2.47309	2.16011	2.11507
2.21206	2.30906	2.27806	2.26006	2.32604	2.36503	2.26007	2.21007	2.22808	2.2251	2.24406	2.27009		2.01117	2.25506	2.27805	2.236	2.32506	2.27506	0.88475	1.6288	1.36012	1.12115	0.875622	0.796865	1.37353	1.10283	0.831495	0.770101	0.882049	0.488684		0.0702017	0.88253	0.473255	0.129311	0.0594986	1.42762	2.253	2.231	2.06	1.996	1.995	1.996	2.382	2.43	2.47299	2.47699	2.165	2.118
2.26148	2.35846	2.32643	2.30634	2.35628	2.38622	2.31558	2.2687	2.29489	2.30502	2.29054	2.34896		2.15768	2.30842	2.32316	2.23605	2.36994	2.32447	0.893277	1.63615	1.36958	1.12583	0.885884	0.801364	1.3794	1.10496	0.869007	0.787793	0.889967	0.49234		0.0630865	0.891328	0.460662	0.130233	0.0910092	1.43612	2.25393	2.23199	2.058	1.99804	1.992	1.99612	2.37804	2.42796	2.46199	2.47195	2.16692	2.12105
2.29817	2.3931	2.35903	2.33199	2.37755	2.40255	2.35917	2.32129	2.36168	2.38161	2.33099	2.42079		2.28327	2.34022	2.33546	2.24126	2.29365	2.36006	0.901175	1.64082	1.37718	1.12993	0.887141	0.804705	1.38266	1.1156	0.875612	0.797712	0.899317	0.497106		0.0495603	0.897867	0.458967	0.128753	0.0483296	1.44134	2.24886	2.23095	2.05798	2.00107	1.99198	2.00498	2.38093	2.42498	2.46075	2.46793	2.16084	2.12495
2.37967	2.48562	2.43767	2.40551	2.4264	2.45032	2.45263	2.43064	2.49494	2.527	2.40466	2.56272	2.45477	2.50933	2.42672			2.42937	2.45062	0.905483	1.64663	1.37918	1.13279	0.888294	0.803433	1.3839	1.12182	0.89219	0.812988	0.900762	0.534986	0.107086	0.0259335	0.904524			0.0659212	1.44602	2.24291	2.22807	2.056	2.00397	1.99292	2.00293	2.38101	2.42005	2.44988	2.4538	2.15387	2.12204
2.42994	2.53201	2.48782	2.44369	2.45689	2.47469	2.50017	2.47919	2.5656	2.60267	2.45387	2.61708	2.58777	2.684	2.48087			2.38428	2.49701	0.898953	1.63998	1.37355	1.12669	0.893938	0.805793	1.37968	1.12282	0.899385	0.820198	0.89638	0.523819	0.107657	0.0425693	0.895819			0.0473604	1.4399	2.23593	2.23291	2.05605	2.00207	1.98702	1.99793	2.38195	2.424	2.44086	2.43877	2.14402	2.12511
2.47005	2.57505	2.52304	2.47304	2.49502	2.50402	2.55005	2.53005	2.63406	2.67406			2.70611	2.81212	2.51805		2.277	2.439	2.54004	0.892237	1.63668	1.36718	1.11528	0.870348	0.801228	1.36977	1.11289	0.890609	0.819687			0.112628	0.049817	0.888513		0.0647157	0.0687402	1.43408	2.23299	2.229	2.058	2.005	1.988	1.99499	2.38	2.42399	2.43499	2.42899
2.4731	2.56154	2.50759	2.46499	2.48499	2.49938	2.53163	2.52964	2.64254	2.68682	2.4536	2.64243	2.77544	2.89636	2.51813	2.40875	2.50783	2.66433	2.51614	0.8915	1.62902	1.36557	1.10722	0.857315	0.788236	1.36952	1.12034	0.903343	0.821289	0.900385	0.501646	0.117674	0.0786814	0.888108	0.52255	0.109466	0.0902706	1.42107	2.21744	2.19596	2.0325	1.99049	1.98239	1.97938	2.35895	2.40795	2.41437	2.41036	2.13389	2.10802
2.5202	2.6044	2.55428	2.50324	2.52312	2.52918	2.58086	2.58028	2.68481	2.75158	2.54412	2.70255	2.84983	3.00323	2.56772	2.46924	2.53464	2.69115	2.56678	0.881186	1.62023	1.35605	1.09232	0.840296	0.770573	1.35921	1.10699	0.901702	0.820908	0.881884	0.522943	0.134846	0.0847154	0.877155	0.566208	0.12085	0.101568	1.40967	2.21248	2.19248	2.0325	1.98995	1.97354	1.97004	2.35491	2.40396	2.40403	2.39949	2.1265	2.11175
2.56458	2.65806	2.60156	2.54956	2.54606	2.55705	2.63657	2.63007	2.74005	2.80206	2.58408	2.76309	2.94444	3.07346	2.61558	2.50498	2.56404	2.71854	2.61857	0.871266	1.61619	1.3479	1.07877	0.836522	0.764302	1.34962	1.09725	0.902144	0.823078	0.873052	0.500546	0.119198	0.0734928	0.866341	0.573966	0.138096	0.118128	1.40245	2.2105	2.19049	2.03249	1.989	1.973	1.96399	2.351	2.4015	2.398	2.3895	2.124	2.121
2.61918	2.70055	2.64561	2.59561	2.59405	2.59103	2.6852	2.68258	2.78845	2.85301	2.64462	2.81865	2.93278	3.07692	2.66871	2.57642	2.59556	2.75695	2.67254	0.867333	1.61296	1.3395	1.06113	0.830618	0.755521	1.34229	1.09528	0.89604	0.811804	0.867146	0.484587	0.131639	0.0775616	0.864483	0.577061	0.159512	0.126761	1.39906	2.20849	2.18645	2.02697	1.98394	1.96796	1.95945	2.35245	2.39792	2.38905	2.38248	2.12199	2.12356
2.67427	2.74634	2.69531	2.64488	2.63939	2.63483	2.74278	2.72936	2.82266	2.8941	2.69481	2.87272	2.95696	3.07151	2.7263	2.61562	2.64127	3.06574	2.71588	0.867154	1.61275	1.34017	1.05715	0.81947	0.750334	1.33905	1.09205	0.880211	0.802472	0.86665	0.478494	0.115903	0.0686458	0.864469	0.5874	0.168702	0.120123	1.39626	2.20754	2.18199	2.02445	1.97856	1.96445	1.95542	2.34799	2.39059	2.39346	2.38103	2.12103	2.12848
2.72355	2.79953	2.74954	2.70155	2.69005	2.68105	2.79554	2.78453	2.87004	2.92953	2.74405	2.91803	2.96301	3.0845	2.77705	2.68404	2.68303	3.10802	2.77104	0.866176	1.60935	1.33919	1.06398	0.827816	0.747525	1.33633	1.08134	0.872848	0.792115	0.86559	0.493323	0.116835	0.0557828	0.863702	0.583013	0.165173	0.0998695	1.39475	2.2125	2.1785	2.0205	1.97749	1.9585	1.9475	2.34451	2.3955	2.38701	2.38151	2.124	2.12899
2.78104	2.83657	2.79767	2.75412	2.74321	2.73376	2.84161	2.82455	2.91789	2.95928	2.79902	2.95584	2.97213	3.08302	2.83352	2.75565	2.71836	3.1361	2.82151	0.866749	1.61393	1.3414	1.06639	0.825762	0.747404	1.34335	1.08042	0.863782	0.781217	0.86541	0.495467	0.107763	0.0536307	0.864858	0.570958	0.153514	0.0814055	1.39689	2.21002	2.17696	2.01702	1.97046	1.95491	1.94594	2.34893	2.39649	2.39751	2.3876	2.12303	2.12051
2.82532	2.88562	2.85274	2.80533	2.80184	2.79599	2.89178	2.86969	2.95115	2.98212	2.84184	2.984	2.98345	3.08401	2.87684	2.81727	2.74606	2.89804	2.86335	0.867724	1.61425	1.342	1.05699	0.830419	0.757377	1.34789	1.08093	0.851269	0.771506	0.865506	0.496342	0.113781	0.0555214	0.866749	0.5185	0.108875	0.0844074	1.39969	2.21123	2.17351	2.01855	1.96747	1.94753	1.94099	2.34337	2.39558	2.39856	2.39648	2.12521	2.12172
2.87559	2.93009	2.9001	2.85762	2.85865	2.85916	2.9361	2.91508	2.99006	3.00805	2.89659	3.00103	2.98551	3.08	2.92259	2.88908	2.79567	2.92966	2.91459	0.865603	1.61229	1.34842	1.0699	0.846232	0.760794	1.3458	1.08159	0.842042	0.769157	0.864057	0.497582	0.118559	0.056164	0.864025	0.505126	0.104582	0.0700331	1.40452	2.2205	2.1745	2.02001	1.96749	1.945	1.93749	2.34197	2.40151	2.40452	2.40001	2.1325	2.13002
2.8765	2.93149	2.95452	2.91672	2.93229	2.93788	2.98347	2.95043	3.00989	3.02783	2.9391	3.01533	2.98752	3.08096	2.97109	3.01273		2.89787	2.89348	0.89551	1.6299	1.35171	1.07583	0.851591	0.768758	1.34888	1.08192	0.839016	0.768772	0.861256	0.490884	0.120284	0.0507626	0.8676	0.524705		0.154358	1.40743	2.19696	2.14103	2.02302	1.96396	1.94348	1.93302	2.33051	2.40552	2.41056	2.40112	2.13253	2.14073
2.92355	2.97756	2.99645	2.97639	2.99745	3.00999	3.02281	2.98677	2.98778	3.01575	2.95352	3.04298	2.98906	3.09506	3.01914	3.07501	2.82837	2.97034	2.93857	0.901226	1.63858	1.35554	1.09069	0.853334	0.776073	1.34739	1.08001	0.870463	0.786856	0.896171	0.478775	0.115727	0.0590387	0.869339	0.513891	0.11834	0.0727816	1.41853	2.19304	2.14397	2.02454	1.95992	1.94103	1.93507	2.33209	2.40607	2.39694	2.38693	2.11403	2.16218
2.96002	3.02102	2.98702	2.97502	3.00902	3.02103	2.98002	2.95901	3.019	3.03901	2.99302	3.03401	2.977	3.088	2.99702	3.09702	2.91104	2.95206	2.98802	0.908212	1.64816	1.375	1.11004	0.878506	0.796506	1.37934	1.11508	0.893811	0.800501	0.904902	0.479055	0.119731	0.057278	0.909551	0.499763	0.120982	0.031396	1.42537	2.195	2.147	2.002	1.946	1.931	1.935	2.335	2.386	2.404	2.401	2.115	2.14299
3.00438	3.06556	3.04244	3.0306	3.07177	3.08984	3.03236	2.99532	3.0304	3.06331	3.03345	3.05003	2.98832	3.09203	3.04735	3.15972	3.00925	3.09405	3.03055	0.912491	1.64854	1.37283	1.12161	0.894338	0.811225	1.3788	1.11947	0.895361	0.802269	0.909393	0.491721	0.121687	0.0522087	0.912791	0.506641	0.126813	0.0466469	1.4308	2.19102	2.15106	1.99803	1.95198	1.93903	1.93991	2.33299	2.38697	2.40709	2.41004	2.10903	2.12699
3.04057	3.11936	3.0845	3.08831	3.14611	3.17103	3.06659	3.02564	3.06855	3.09265	3.07649	3.05297	3.01864	3.09497	3.0806	3.22917	3.12957	3.1948	3.08337	0.91167	1.64826	1.37685	1.12382	0.895121	0.808789	1.38252	1.11511	0.892583	0.80314	0.907769	0.491839	0.123321	0.0405488	0.912859	0.520238	0.133797	0.045385	1.43023	2.19298	2.15693	2.00097	1.95002	1.94197	1.9311	2.33201	2.38403	2.4159	2.41395	2.11197	2.12601
3.08902	3.16203	3.13902	3.14902	3.20903	3.24704	3.11502	3.05902	3.10201	3.12102	3.12102	3.07901	3.01	3.088	3.12802	3.29503	3.26507	3.35908	3.12403	0.906597	1.64765	1.37363	1.13276	0.903815	0.81906	1.37849	1.11595	0.894178	0.804728	0.904497	0.497933	0.149953	0.0608975	0.906377	0.539383	0.148444	0.0590282	1.42643	2.188	2.16	2.004	1.948	1.94701	1.935	2.337	2.387	2.429	2.423	2.108	2.118
3.13652	3.21745	3.18752	3.19157	3.26766	3.3307	3.15356	3.10652	3.12443	3.15933	3.16555	3.10214	3.01004	3.09004	3.17754	3.34836	3.40904	3.53223	3.1794	0.900687	1.64465	1.36448	1.13943	0.892592	0.818379	1.37595	1.11173	0.889409	0.800225	0.898734	0.50347	0.156822	0.0762542	0.900063	0.524844	0.135368	0.0556613	1.42121	2.19113	2.16603	2.00704	1.95699	1.96303	1.93906	2.34096	2.38899	2.42204	2.42203	2.11211	2.11399
3.18653	3.2606	3.23753	3.24649	3.3314	3.39837	3.2075	3.15653	3.16661	3.1917	3.2185	3.11587	3.01396	3.09396	3.22951	3.38367	3.51005	3.65188	3.21863	0.890654	1.63394	1.35475	1.13555	0.896672	0.824087	1.36721	1.10607	0.885457	0.790075	0.886524	0.501578	0.156988	0.0747243	0.89258	0.547547	0.157453	0.0887503	1.41437	2.20388	2.16897	2.01096	1.95601	1.96597	1.94494	2.33704	2.38801	2.42596	2.42497	2.1229	2.11301
3.23802	3.31302	3.28402	3.30602	3.40502	3.47902	3.24003	3.18902	3.22401	3.22701	3.27102	3.15602	3.024	3.094	3.27702	3.44702	3.60104	3.74903	3.27602	0.884296	1.62548	1.35122	1.12381	0.908406	0.823822	1.36182	1.10252	0.854009	0.773684	0.880966	0.50462	0.154599	0.0691384	0.885536	0.491752	0.163875	0.1063	1.40442	2.208	2.177	2.014	1.961	1.96001	1.95001	2.348	2.388	2.425	2.435	2.127	2.115
3.28775	3.36465	3.3436	3.36359	3.45111	3.53395	3.30971	3.24451	3.25752		3.31675	3.20644	3.03122	3.097	3.33071	3.5047	3.69222	3.81547	3.33265	0.874789	1.61737	1.34503	1.11949	0.897945	0.828813	1.35262	1.09867	0.850818		0.871626	0.505018	0.150963	0.0651737	0.876261	0.4963	0.152138	0.105526	1.39581	2.21698	2.1811	2.01906	1.96316	1.97986	1.96404	2.35302	2.39406	2.42912		2.13401	2.11599
3.34629	3.41538	3.39043	3.40944	3.53795	3.6081	3.36533	3.28451	3.2985		3.37529	3.24059	3.04879	3.097	3.38633	3.55934	3.70979	3.85255	3.38338	0.867686	1.6129	1.33636	1.09906	0.896764	0.819651	1.3424	1.08903	0.869424		0.863489	0.495446	0.152768	0.0638955	0.870065	0.484523	0.142576	0.0785669	1.38744	2.21502	2.18891	2.02394	1.97585	1.96913	1.96696	2.35498	2.39894	2.43888		2.13499	2.11501
3.40605	3.46704	3.45005	3.47404	3.56306	3.64804	3.42005	3.34405	3.34207	3.36004	3.43805	3.32108	3.06706	3.13112	3.44605	3.61104	3.71601	3.856	3.43805	0.864021	1.61059	1.32883	1.09961	0.88851	0.823143	1.34468	1.07164	0.854534	0.764588	0.859011	0.49947	0.14395	0.058415	0.867251	0.504974	0.144043	0.0748048	1.38686	2.223	2.19301	2.033	1.97601	1.97901	1.979	2.35601	2.40401	2.44998	2.451	2.14001	2.121
3.46558	3.51656	3.50558	3.52146	3.63456	3.69635	3.47652	3.4036	3.43121	3.40556	3.49858	3.41271	3.13739	3.27129	3.50459	3.66437	3.73211	3.86203	3.49354	0.865504	1.61356	1.3328	1.10564	0.888445	0.814711	1.33936	1.08055	0.85916	0.762168	0.8605	0.51172	0.143327	0.0998537	0.868666	0.497483	0.148116	0.0685616	1.38853	2.22899	2.20203	2.0361	1.98907	1.99001	1.98418	2.36501	2.41203	2.43126	2.45703	2.14799	2.12702
3.52047	3.56949	3.56047	3.56458	3.68749	3.72968	3.52553	3.46045	3.45081	3.45849	3.55347	3.48035	3.17464	3.20365	3.56046	3.69966	3.7429	3.86497	3.54451	0.86964	1.61687	1.33728	1.10875	0.885132	0.80442	1.3466	1.08406	0.867717	0.76013	0.865244	0.482423	0.137407	0.0500516	0.872087	0.498678	0.147704	0.0677677	1.39639	2.22801	2.20497	2.04591	1.99593	1.99099	2.00084	2.36599	2.41497	2.45576	2.45997	2.14701	2.12898
3.57603	3.62203	3.60303	3.61602	3.70503	3.77201	3.57802	3.51703	3.51904	3.51903	3.60703	3.58204	3.27103	3.40597	3.61502	3.71401	3.746	3.865	3.59202	0.880004	1.62096	1.34349	1.10416	0.884984	0.818224	1.34764	1.08459	0.868024	0.759372	0.875944	0.499396	0.154885	0.113453	0.881853	0.502869	0.150429	0.0643098	1.40211	2.242	2.213	2.043	2	1.99901	1.99801	2.374	2.424	2.469	2.469	2.158	2.135
3.62736	3.67649	3.65843	3.65531	3.75626	3.79418	3.6265	3.57459	3.58869	3.58076	3.65936	3.6638	3.33605	3.35119	3.66339	3.73527	3.75303	3.865	3.6385	0.887456	1.63188	1.35015	1.10793	0.872952	0.807242	1.35833	1.09123	0.856896	0.763436	0.884047	0.492131	0.16452	0.0813568	0.888337	0.500644	0.147725	0.0639451	1.40754	2.2461	2.21602	2.04901	1.99807	2.01402	2.01208	2.36908	2.42303	2.46399	2.47	2.1651	2.1361
3.66159	3.72245	3.69951	3.68465	3.78071	3.8108	3.67344	3.63034	3.65422	3.65314	3.69359	3.74009	3.43581	3.46366	3.70056	3.7607	3.75597	3.865	3.68544	0.89754	1.63931	1.36047	1.11816	0.872179	0.804582	1.3659	1.10271	0.883069	0.777226	0.89416	0.497941	0.160725	0.0753712	0.898479	0.495343	0.1435	0.0634855	1.41996	2.25588	2.21798	2.04999	2.00492	2.01598	2.01991	2.37691	2.42597	2.46301	2.47	2.17488	2.14588
3.70702	3.76303	3.74102	3.72502	3.80802	3.83301	3.72403	3.68903	3.72304	3.72905	3.73603	3.80505	3.55108	3.6251	3.74602	3.78201	3.756	3.865	3.73303	0.906643	1.64509	1.36803	1.12434	0.870039	0.806952	1.37662	1.10887	0.87377	0.781255	0.902164	0.492998	0.148673	0.0730086	0.908113	0.49113	0.142271	0.0601779	1.42603	2.265	2.219	2.054	2.007	2.021	2.034	2.378	2.428	2.46499	2.47	2.183	2.14601
3.75037	3.81634	3.7794	3.7543	3.83523	3.85522	3.77646	3.74957	3.80162	3.80972	3.7823	3.88661		3.79588	3.79043	3.80018	3.75647	3.86013	3.77941	0.912588	1.6515	1.37673	1.12472	0.868255	0.811226	1.37853	1.11353	0.873526	0.790196	0.908895	0.507293		0.0529559	0.91332	0.490846	0.144355	0.0563249	1.43111	2.26503	2.21904	2.05201	2.00804	2.01898	2.032	2.37503	2.42903	2.45405	2.46891	2.18204	2.15509
3.78567	3.8487	3.81764	3.78273	3.8568	3.87581	3.81959	3.80349	3.86045	3.87835	3.81073	3.94446		3.87922	3.83161	3.81684	3.80058	3.87288	3.81863	0.917157	1.65571	1.38075	1.13146	0.87253	0.811755	1.38602	1.11845	0.883556	0.808706	0.912189	0.503783		0.0516226	0.918987	0.48665	0.122129	0.0454326	1.43608	2.26797	2.22296	2.05299	2.01196	2.01702	2.032	2.37797	2.43197	2.45895	2.46008	2.18596	2.16392
3.84	3.901	3.851	3.822	3.884	3.901	3.863	3.857	3.921	3.948	3.868	4.017		3.99	3.88	3.868	3.848	3.95	3.861	0.91698	1.6552	1.38058	1.12412	0.8673	0.80724	1.38962	1.11617	0.8923	0.82113	0.91232	0.5131		0.0598798	0.91838	0.565768	0.147769	0.0568097	1.43447	2.26	2.22	2.051	2.01	2.012	2.024	2.381	2.436	2.46	2.459	2.175	2.162
3.87852	3.9415	3.89357	3.85846	3.90527	3.92817	3.91146	3.90859	3.99471	4.03977	3.90054	4.0755	4.06317	4.15253	3.92845	3.87832		4.07946	3.90748	0.917853	1.65625	1.37932	1.11926	0.869117	0.799816	1.38473	1.13031	0.892284	0.818921	0.91393	0.531414	0.138356	0.0532217	0.918299	0.547715		0.0939482	1.43857	2.25604	2.22498	2.05107	2.01007	2.01295	2.01888	2.38006	2.43303	2.46096	2.46093	2.17501	2.16798
3.92742	3.98844	3.94736	3.90149	3.9307	3.94381	3.95449	3.96434	4.06121	4.11214	3.95139	4.12244	4.17269	4.29629	3.9705	3.90864		4.12249	3.95246	0.913413	1.65212	1.37004	1.09612	0.8641	0.789147	1.38322	1.13211	0.903941	0.825581	0.90638	0.56752	0.1417	0.0909502	0.917233	0.547255		0.133222	1.43157	2.25995	2.22302	2.05792	2.01692	2.00806	2.00714	2.38593	2.43597	2.45705	2.45408	2.17599	2.16602
3.97603	4.03903	3.98203	3.94303	3.96002	3.96601	4.00603	4.01603	4.12103	4.18104	3.99803	4.17901	4.30704	4.44105	4.02103	3.98601	3.836	3.968	4.00103	0.909781	1.64533	1.36805	1.08324	0.852695	0.777634	1.37741	1.13339	0.915461	0.830821	0.902905	0.472834	0.136843	0.0922562	0.913326	0.593133	0.155008	0.113878	1.42448	2.256	2.225	2.058	2.014	2.002	1.99999	2.384	2.433	2.455	2.45	2.168	2.17599
4.02155	4.08053	4.03443	3.98851	3.98448	3.98832	4.05754	4.06851	4.17369	4.23967	4.04056	4.19964	4.37363	4.52248	4.06953	4.00164	3.83526	3.96724	4.05248	0.895279	1.63716	1.35903	1.07967	0.844231	0.768608	1.3645	1.12124	0.916927	0.833109	0.89554	0.571819	0.157368	0.117378	0.891891	0.581788	0.152588	0.111261	1.41498	2.25504	2.22198	2.055	2.01299	2.00092	1.99198	2.389	2.43402	2.45592	2.44497	2.16804	2.16319
4.07351	4.13053	4.07561	4.03654	4.02957	4.01871	4.10852	4.11654	4.23938	4.3034	4.0935	4.26042	4.43343	4.56757	4.11953	4.06242	3.85977	3.98979	4.09757	0.891417	1.62704	1.35173	1.07824	0.832907	0.758962	1.36196	1.11183	0.908064	0.828266	0.891746	0.530938	0.151486	0.102937	0.888215	0.574004	0.161911	0.120879	1.40792	2.25896	2.22002	2.055	2.01201	1.99307	1.99002	2.389	2.43598	2.44807	2.44203	2.17196	2.18083
4.13203	4.17603	4.12903	4.08203	4.06303	4.05703	4.16003	4.17703	4.29703	4.36603	4.15203	4.31503	4.43901	4.57301	4.17803	4.12402	3.89901	4.02901	4.15003	0.891568	1.62276	1.3485	1.07347	0.834527	0.755495	1.35732	1.09433	0.896642	0.818749	0.887737	0.57022	0.149384	0.0931206	0.892459	0.578683	0.1787	0.13809	1.40455	2.254	2.219	2.059	2.011	1.996	1.988	2.387	2.437	2.451	2.439	2.16801	2.175
4.18765	4.22962	4.18167	4.1337	4.12169	4.10575	4.20976	4.22565	4.34349	4.41347	4.20867	4.36881	4.46529	4.59604	4.23369	4.16886	3.92357	4.05359	4.20269	0.888395	1.6211	1.3444	1.06035	0.829775	0.746152	1.34678	1.09985	0.899699	0.817231	0.882767	0.569549	0.13792	0.0756167	0.891125	0.583472	0.196271	0.155933	1.4024	2.26101	2.21993	2.05596	2.00899	1.99199	1.98602	2.38794	2.43596	2.45406	2.44502	2.17795	2.16821
4.2384	4.27842	4.23437	4.18835	4.17536	4.1643	4.26929	4.2764	4.38155	4.45056	4.26137	4.43224	4.48773	4.59897	4.28736	4.2362	3.96847	4.09945	4.25636	0.881759	1.62555	1.34285	1.07392	0.838802	0.755667	1.34469	1.08757	0.883177	0.80633	0.880201	0.484158	0.126941	0.058919	0.880526	0.565633	0.192436	0.152283	1.40165	2.26199	2.21407	2.05303	2.00801	1.99101	1.98798	2.38306	2.43303	2.45894	2.44698	2.17405	2.1848
4.28803	4.32403	4.28803	4.24403	4.23204	4.22804	4.32103	4.32602	4.44101	4.47801	4.30403	4.44902	4.492	4.599	4.33603	4.31806	4.02604	4.16003	4.30503	0.884528	1.63108	1.34676	1.07415	0.836722	0.758291	1.34605	1.09526	0.871429	0.803218	0.88056	0.487917	0.1261	0.0570695	0.885677	0.561305	0.207823	0.167273	1.40327	2.26	2.214	2.053	2.008	1.991	1.988	2.38	2.435	2.457	2.452	2.175	2.18
4.33544	4.38049	4.33552	4.29959	4.30169	4.29875	4.37835	4.36157	4.45837	4.50327	4.35546	4.48312	4.49505	4.59901	4.38741	4.4184	4.09156	4.22057	4.35743	0.881573	1.6334	1.35067	1.0797	0.839786	0.759764	1.33905	1.09474	0.87	0.799812	0.879935	0.500423	0.126457	0.0561662	0.880347	0.517318	0.195131	0.154687	1.40871	2.25603	2.21295	2.04904	2.00403	1.98903	1.99001	2.37504	2.43707	2.45506	2.45505	2.16907	2.17728
4.37759	4.42655	4.38452	4.35546	4.36736	4.3703	4.41168	4.41548	4.49366	4.52875	4.39858	4.49489	4.49995	4.59999	4.42662	4.45663	4.14448	4.27448	4.3986	0.888483	1.64316	1.35563	1.08299	0.838433	0.76485	1.35061	1.09046	0.865246	0.793323	0.884179	0.50452	0.126173	0.0586459	0.889521	0.507684	0.171569	0.131684	1.41595	2.25897	2.20805	2.05296	2.00697	1.99197	1.99099	2.37896	2.44393	2.46094	2.45995	2.17593	2.20374
4.41803	4.47003	4.43602	4.40903	4.44103	4.44804	4.45402	4.44402	4.51201	4.55101	4.43803	4.51901	4.503	4.597	4.46502	4.50703			4.44802	0.897796	1.65323	1.36467	1.09011	0.836508	0.778966	1.36299	1.09975	0.874854	0.793464	0.893495	0.50363	0.12891	0.0597991	0.898736	0.508748			1.42662	2.264	2.212	2.058	2.01	2	2.001	2.393	2.446	2.462	2.464	2.177	2.21101
4.46741	4.52246	4.47356	4.46156	4.50365	4.51776	4.49635	4.48033	4.53736	4.57221	4.48749	4.54006	4.50301	4.59301	4.51237	4.57277		4.42225	4.49044	0.908774	1.66526	1.37431	1.10618	0.871521	0.790855	1.37268	1.10342	0.882501	0.801834	0.903491	0.484823	0.128369	0.0581256	0.909732	0.504742		0.0427025	1.43728	2.26604	2.22	2.05604	2.01797	2.00805	2.01005	2.39407	2.44804	2.46509	2.46408	2.17906	2.22088
4.50654	4.56648	4.52638	4.51438	4.56527	4.59014	4.52961	4.51163	4.5716	4.59177	4.53346	4.54593	4.50399	4.59399	4.54758	4.64613		4.5406	4.5325	0.918633	1.67165	1.38246	1.12591	0.883923	0.808353	1.38513	1.10653	0.867468	0.801267	0.913106	0.469976	0.117884	0.0548685	0.920344	0.525771		0.0846242	1.44515	2.26995	2.22	2.05995	2.01503	2.01294	2.01494	2.40092	2.45195	2.4739	2.47191	2.18493	2.20914
4.55302	4.61102	4.57802	4.57403	4.64204	4.68004	4.57502	4.54402	4.58801	4.61801	4.57403	4.573	4.522	4.595	4.59502	4.71004	4.58206	4.64606	4.57802	0.922031	1.67414	1.3836	1.13672	0.893147	0.810207	1.39471	1.11426	0.866706	0.798881	0.916091	0.506873	0.123906	0.0522028	0.923531	0.531209	0.134165	0.0571935	1.44747	2.27301	2.222	2.061	2.017	2.012	2	2.4	2.452	2.48	2.479	2.185	2.182
4.59942	4.6526	4.62555	4.62755	4.71369	4.75368	4.60858	4.57835	4.61538	4.64528	4.62645	4.5804	4.52002	4.59503	4.6325	4.78159	4.70543	4.76381	4.62352	0.924048	1.67226	1.38647	1.14142	0.906633	0.823352	1.39755	1.11675	0.877992	0.801048	0.918093	0.512704	0.135609	0.0576206	0.925494	0.548463	0.143697	0.0639724	1.44759	2.28314	2.22906	2.06304	2.01704	2.01303	2.00721	2.40701	2.45102	2.48317	2.48808	2.19313	2.18001
4.63962	4.70946	4.67751	4.67951	4.77938	4.81839	4.66348	4.61169	4.65166	4.67175	4.6686	4.61864	4.52198	4.59797	4.67956	4.83747	4.84072	4.93538	4.67254	0.92197	1.66795	1.38227	1.14815	0.917349	0.830215	1.40001	1.12606	0.869639	0.809391	0.913672	0.537704	0.138364	0.0614637	0.925876	0.544914	0.151932	0.0556783	1.4462	2.29687	2.23494	2.06696	2.02096	2.01597	2.02681	2.40799	2.45298	2.49885	2.49593	2.20588	2.18099
4.68601	4.76101	4.72601	4.74001	4.85302	4.90402	4.71001	4.65201	4.67601		4.71301	4.62601	4.521	4.598	4.72301	4.88901	4.97403	5.08903	4.72301	0.911237	1.65834	1.37544	1.1385	0.910927	0.824248	1.38923	1.11739	0.898368		0.904108	0.536027	0.143922	0.0645304	0.914197	0.522364	0.147154	0.0647584	1.43532	2.288	2.239	2.072	2.022	2.023	2.031	2.41	2.457	2.509		2.202	2.182
4.73464	4.80559	4.77964	4.7947	4.92666	4.98472	4.75756	4.69752	4.69958		4.76566	4.64759	4.52807	4.598	4.7716	4.9396	5.06719	5.19596	4.77257	0.901934	1.65174	1.36687	1.13189	0.900709	0.817049	1.37884	1.11198	0.892419		0.895534	0.523476	0.150924	0.066137	0.904326	0.498662	0.162756	0.0954905	1.4291	2.286	2.24611	2.0761	2.02506	2.03407	2.04011	2.41602	2.46703	2.51509		2.19899	2.182
4.78935	4.8564	4.83435	4.85429	4.98333	5.04627	4.80543	4.74247	4.74941		4.82233	4.6984	4.53393	4.598	4.82339	4.99139	5.1688	5.27803	4.82142	0.891098	1.64161	1.3544	1.11883	0.902321	0.816141	1.37128	1.10553	0.888032		0.887307	0.519744	0.154656	0.0675928	0.891136	0.48511	0.134129	0.0903904	1.41895	2.286	2.25588	2.0849	2.02994	2.03993	2.04988	2.41798	2.46997	2.52291		2.19801	2.182
4.83203	4.91202	4.88802	4.91002	5.02103	5.09902	4.86202	4.79701	4.75703		4.86403	4.73403	4.54201	4.60401	4.86503	5.04902	5.18601	5.322	4.87802	0.881388	1.63529	1.34496	1.11452	0.910009	0.819578	1.36377	1.10856	0.898845		0.875869	0.51285	0.149505	0.0676963	0.883348	0.484323	0.13604	0.0787849	1.4109	2.296	2.263	2.089	2.039	2.045	2.058	2.42	2.47301	2.532		2.205	2.181
4.93405	4.9915	4.95002	4.96695	5.0691	5.13854	4.92759	4.82963	4.88259		4.93362	4.80385	4.55949	4.6182	4.97	5.12742	5.22213	5.32913	4.96055	0.873654	1.61134	1.33343	1.10211	0.890989	0.82545	1.34013	1.10544	0.812315		0.873134	0.513338	0.138454	0.0589928	0.872662	0.506048	0.156947	0.0874819	1.39044	2.28711	2.26607	2.10655	2.05359	2.07048	2.06658	2.42799	2.48713	2.53977		2.20009	2.19001
4.98557	5.0386	4.99909	5.00914	5.12505	5.18909	4.98254	4.88844	4.90908		5.02004	4.95888	4.60556	4.63682	5.0166	5.16717	5.23389	5.3409	5.01158	0.87545	1.61099	1.3362	1.09887	0.889054	0.810461	1.3468	1.09636	0.85616	0.770263	0.873132	0.53939	0.150109	0.066756	0.875155	0.51477	0.153399	0.0764456	1.3916	2.29742	2.27245	2.11096	2.06193	2.069	2.07394	2.4275	2.49889	2.53452		2.21393	2.19494
5.04259	5.09409	5.05714	5.05658	5.16005	5.23102	5.03956	4.95003	4.93367	4.99421	5.07758	5.03267	4.75364	4.87415	5.07359	5.20954	5.248	5.348	5.06508	0.874627	1.61774	1.33798	1.09546	0.878444	0.806844	1.34322	1.09938	0.860454	0.757517	0.872724	0.51324	0.187223	0.149998	0.874165	0.510074	0.144105	0.0673147	1.39707	2.29802	2.28051	2.1165	2.0675	2.075	2.07452	2.43302	2.497	2.56097	2.53103	2.21353	2.19401
5.09157	5.14099	5.1205	5.10053	5.19687	5.25235	5.0787	5.02865	5.02223	5.05167	5.1221	5.11746	4.82501	5.0219	5.12502	5.22829	5.25206	5.34804	5.11007	0.880178	1.62147	1.34243	1.10154	0.874319	0.799862	1.35218	1.09449	0.87846	0.811189	0.87705	0.510181	0.182205	0.14653	0.88083	0.509294	0.14335	0.0671809	1.40414	2.30662	2.28402	2.11853	2.06853	2.07898	2.083	2.44148	2.49355	2.55001	2.54004	2.2241	2.19905
5.13954	5.18313	5.16261	5.14559	5.22874	5.28274	5.13846	5.08347	5.08443	5.11257	5.17202	5.19722	4.90969	5.10343	5.16857	5.25176	5.25696	5.35197	5.15804	0.881526	1.63205	1.35047	1.10078	0.87318	0.797539	1.35647	1.08724	0.871649	0.760378	0.879006	0.514322	0.175796	0.122092	0.881407	0.502629	0.13899	0.0636451	1.41295	2.31741	2.28599	2.12148	2.07097	2.07702	2.083	2.43951	2.49796	2.55047	2.54397	2.23292	2.20295
5.18656	5.23557	5.19056	5.17705	5.25908	5.30903	5.18357	5.13859	5.19819	5.19224	5.21654	5.26959	5.00466	5.06906	5.21758	5.27953	5.2615	5.35297	5.20354	0.891603	1.63668	1.36121	1.1054	0.869758	0.793218	1.3616	1.09935	0.840353	0.762706	0.889287	0.52005	0.164041	0.0933428	0.891072	0.494348	0.135187	0.0599344	1.41973	2.32499	2.291	2.11951	2.073	2.07749	2.08699	2.4455	2.49749	2.54096	2.543	2.2395	2.21552
5.22738	5.28193	5.23253	5.21106	5.29772	5.32766	5.22716	5.19514	5.20784	5.27181	5.25043	5.34066	5.10973	5.15367	5.2644	5.30483	5.26869	5.34321	5.24244	0.899766	1.64275	1.36805	1.11376	0.867497	0.794754	1.37347	1.12846	0.901911	0.807059	0.897585	0.512762	0.140447	0.0633119	0.898621	0.494999	0.135853	0.0609394	1.42608	2.32603	2.29051	2.12347	2.072	2.07448	2.084	2.45243	2.49656	2.55833	2.54296	2.2415	2.23087
5.26319	5.32217	5.2816	5.26309	5.31783	5.34288	5.28899	5.25451	5.28634	5.34647	5.29017	5.40249	5.22404	5.30918	5.30217	5.33573	5.28587	5.40947	5.28317	0.903107	1.64525	1.37311	1.11135	0.863921	0.800205	1.37826	1.10777	0.883389	0.798729	0.900392	0.506533	0.126084	0.0564712	0.902481	0.492151	0.121384	0.0847069	1.4305	2.32848	2.291	2.12052	2.072	2.07301	2.084	2.44605	2.50245	2.54265	2.53903	2.24199	2.2186
5.31307	5.37308	5.32607	5.29458	5.34155	5.36654	5.3301	5.31159	5.36814	5.38465	5.33308	5.47063	5.42643	5.42828	5.35408	5.35556	5.30153	5.33704	5.33507	0.904471	1.64595	1.37386	1.11297	0.863398	0.796351	1.38702	1.10407	0.878645	0.801385	0.899686	0.507703	0.132283	0.0436746	0.90588	0.463585	0.113652	0.0441932	1.43282	2.32101	2.292	2.12599	2.0705	2.06849	2.07598	2.4465	2.50149	2.53399	2.54249	2.237	2.21798
5.35053	5.4075	5.37002	5.33538	5.3663	5.38877	5.39258	5.36616	5.44325	5.46537	5.37191	5.54346	5.57106	5.56685	5.39803	5.38792			5.37556	0.903643	1.6508	1.37301	1.10404	0.86379	0.796589	1.37545	1.10882	0.882449	0.810383	0.901038	0.546519	0.146805	0.062684	0.903014	0.521139			1.43074	2.32096	2.28794	2.12249	2.07098	2.06395	2.06742	2.43792	2.49599	2.52799	2.53498	2.23544	2.20956
5.40005	5.45407	5.41856	5.37117	5.39475	5.41427	5.4465	5.42793	5.51335	5.54675	5.41014	5.58707	5.66932	5.69281	5.44756	5.38005			5.42753	0.89967	1.64744	1.36844	1.10006	0.86334	0.791881	1.36652	1.10173	0.886939	0.815318	0.896207	0.554888	0.172244	0.0702403	0.900131	0.487761			1.42529	2.31705	2.28255	2.122	2.06902	2.05953	2.06007	2.43007	2.4955	2.52702	2.53301	2.23007	2.21544
5.46317	5.52619	5.46521	5.42218	5.42418	5.43612	5.49817	5.51019	5.6032	5.66025	5.48417	5.65311	5.79836	5.93336	5.50519	5.47409			5.48321	0.898409	1.62878	1.35433	1.07745	0.846499	0.77234	1.36557	1.11178	0.895308	0.826318	0.894179	0.563487	0.162814	0.103131	0.900829	0.590872			1.40498	2.31299	2.27398	2.11899	2.07001	2.05797	2.04298	2.44399	2.48999	2.51795	2.51997	2.23199	2.20602
5.51553	5.58447	5.52847	5.47649	5.4783	5.47439	5.55059	5.56846	5.6657	5.73768	5.53656	5.68791	5.90915	6.04313	5.56453	5.50271			5.54752	0.891848	1.61476	1.34608	1.07572	0.830655	0.763102	1.35432	1.10302	0.885696	0.831962	0.887771	0.558564	0.170226	0.118751	0.894255	0.597299			1.39623	2.30993	2.26796	2.11495	2.07192	2.04991	2.03794	2.44094	2.48792	2.50402	2.51195	2.22792	2.21203
5.56566	5.6287	5.5727	5.52269	5.50681	5.51075	5.60662	5.61171	5.73155	5.80157	5.58964	5.77342	5.92291	6.05492	5.61466	5.56955			5.59667	0.884073	1.60914	1.34094	1.06627	0.812265	0.751032	1.34513	1.11684	0.912617	0.836896	0.881314	0.475982	0.177361	0.117906	0.885271	0.583027			1.3906	2.30305	2.26403	2.11003	2.06405	2.04106	2.03204	2.43504	2.48005	2.50599	2.50703	2.22005	2.21498
5.61824	5.6702	5.6252	5.56521	5.55122	5.5482	5.66019	5.6692	5.80719	5.8802	5.63624	5.83316	5.97402	6.10801	5.66824	5.60825		5.64831	5.64321	0.883053	1.6109	1.33989	1.07025	0.80718	0.75147	1.34691	1.11856	0.903879	0.822011	0.878472	0.476434	0.146235	0.083693	0.886183	0.590045		0.261525	1.38978	2.29899	2.25999	2.10699	2.06298	2.04393	2.02698	2.43497	2.47499	2.50897	2.49799	2.21898	2.212
5.68457	5.72654	5.68152	5.62457	5.61261	5.6036	5.71353	5.7253	5.86047	5.93549	5.7026	5.87658	5.97918	6.11211	5.73358	5.67692		5.73261	5.70157	0.881064	1.60639	1.33553	1.06301	0.798967	0.746027	1.3452	1.11669	0.89808	0.814236	0.876231	0.55157	0.144853	0.0789031	0.884366	0.569725		0.230008	1.38998	2.29496	2.25597	2.10491	2.05796	2.02599	2.02196	2.42793	2.47298	2.50092	2.49399	2.21395	2.21188
5.73564	5.77466	5.72768	5.67564	5.66761	5.65762	5.76067	5.75181	5.9027	5.97969	5.75662	5.92863	5.99489	6.12193	5.78563	5.75942		5.78761	5.75264	0.885012	1.60993	1.33356	1.05734	0.807649	0.748443	1.35153	1.11511	0.898934	0.816584	0.879894	0.556903	0.135317	0.0666561	0.888481	0.575499		0.212841	1.39192	2.29103	2.25302	2.09706	2.05403	2.02501	2.01803	2.42204	2.47101	2.49405	2.49301	2.20903	2.20108
5.79412	5.82416	5.79114	5.74316	5.73421	5.7312	5.81611	5.82814	5.91819	6.00114	5.81512	5.96704	6.004	6.12499	5.84013	5.86719		5.86025	5.80712	0.887366	1.61665	1.33828	1.06554	0.829411	0.74698	1.3535	1.12192	0.907275	0.827185	0.884536	0.507676	0.129015	0.0595036	0.888486	0.548995		0.185624	1.39837	2.293	2.243	2.09299	2.042	2.02	2.01099	2.421	2.46602	2.496	2.49301	2.211	2.20899
5.83659	5.87855	5.84051	5.79973	5.80678	5.8019	5.85552	5.87544	5.98521	6.04818	5.85859	5.98214	6.00403	6.12197	5.88654	5.93259		5.94851	5.84761	0.896511	1.62499	1.34822	1.07718	0.840424	0.753911	1.36407	1.11673	0.884743	0.801489	0.893643	0.513288	0.127378	0.0572925	0.897447	0.564517		0.183364	1.40705	2.29193	2.24296	2.08995	2.0409	2.02096	2.00796	2.42201	2.47196	2.49497	2.49497	2.21095	2.20406
5.89066	5.92968	5.88771	5.86658	5.87855	5.88449	5.9037	5.91575	6.00488	6.0649	5.91266	5.99492	6.00698	6.11902	5.93669	5.98666		5.99571	5.90365	0.903029	1.63373	1.35904	1.0913	0.857394	0.762337	1.37648	1.10979	0.891488	0.811577	0.900348	0.516748	0.127171	0.0566043	0.903592	0.561479		0.176393	1.41491	2.28504	2.23902	2.08503	2.03206	2.01702	2.00402	2.42299	2.46802	2.49202	2.49202	2.20603	2.20996
5.93016	5.96319	5.93322	5.92324	5.96626	5.98228	5.95114	5.9591	6.03813	6.08911	5.95218	6.02705	6.00899	6.112	5.96618	6.05326	5.82742	5.9584	5.94814	0.910179	1.64566	1.36382	1.1037	0.874006	0.781985	1.38367	1.11561	0.896743	0.813562	0.906855	0.49967	0.132009	0.0570491	0.911273	0.563194	0.215619	0.145817	1.4253	2.285	2.239	2.083	2.03697	2.01102	2.00601	2.421	2.47199	2.48702	2.49101	2.20699	2.231
5.97549	6.01653	5.99556	5.99068	6.03974	6.06098	5.99055	5.9865	6.07518	6.11923	6.00353	6.04116	6.00603	6.11196	6.01744	6.12751	5.9456	6.07081	5.98853	0.915633	1.65563	1.37075	1.10484	0.878661	0.794755	1.38955	1.12793	0.892002	0.814193	0.911188	0.491257	0.131578	0.0567812	0.917666	0.583237	0.203685	0.160659	1.43257	2.28399	2.23801	2.083	2.028	2.01805	2.00797	2.42204	2.47001	2.49198	2.495	2.20298	2.22983
6.02069	6.06467	6.04665	6.05258	6.10754	6.15039	6.04066	6.03268	6.09189	6.13986	6.05167	6.0559	6.00898	6.10803	6.05772	6.17468	6.00062	6.05312	6.03667	0.921401	1.65812	1.37685	1.12552	0.894303	0.8035	1.39377	1.13	0.901396	0.819931	0.917457	0.493703	0.130517	0.0559755	0.922785	0.536162	0.146362	0.0634152	1.44069	2.28301	2.23899	2.083	2.028	2.02297	2.00502	2.42597	2.47099	2.49001	2.495	2.20101	2.21411
6.06612	6.11514	6.10014	6.11616	6.19218	6.23012	6.07416	6.05412	6.12507	6.16207	6.09812	6.08005	6.028	6.11199	6.10512	6.24217	6.1214	6.20139	6.08913	0.923302	1.65818	1.38103	1.12396	0.881332	0.801944	1.39701	1.12917	0.898657	0.812338	0.920542	0.506576	0.133575	0.0529384	0.923451	0.527714	0.125171	0.051278	1.43731	2.28202	2.24001	2.08301	2.02699	2.02301	2.01008	2.42899	2.47099	2.49301	2.49802	2.20301	2.20199
6.11057	6.16556	6.15157	6.17457	6.25669	6.27506	6.13063	6.09558	6.15145	6.18527	6.14157	6.09632	6.02903	6.10816	6.14957	6.30157	6.26249	6.34073	6.1356	0.920248	1.65721	1.3734	1.14293	0.899647	0.820882	1.39379	1.12317	0.897234	0.811513	0.917496	0.515674	0.149294	0.0734765	0.920402	0.535982	0.13961	0.0611986	1.43959	2.28799	2.24397	2.08691	2.02211	2.02611	2.03687	2.42695	2.46803	2.49808	2.50411	2.206	2.19696
6.16268	6.21668	6.20368	6.22668	6.31961	6.3714	6.18764	6.14867	6.19274	6.20985	6.19368	6.12582	6.03198	6.12291	6.20168	6.35368	6.39815	6.49802	6.19066	0.913741	1.65072	1.37542	1.14083	0.902144	0.82563	1.38448	1.10266	0.879361	0.797209	0.908923	0.522378	0.153285	0.075885	0.916057	0.531617	0.155064	0.070174	1.43406	2.28701	2.24102	2.07905	2.03194	2.03594	2.02507	2.42203	2.47098	2.50496	2.51394	2.206	2.19302
6.20816	6.25713	6.25616	6.28017	6.39717	6.45121	6.23316	6.17916	6.21811	6.23509	6.23616	6.14408	6.03602	6.119	6.24417	6.40716	6.50439	6.63244	6.24017	0.904229	1.64571	1.36888	1.13034	0.911457	0.834051	1.37604	1.11259	0.883999	0.789975	0.899865	0.521843	0.156372	0.078221	0.906264	0.518697	0.166869	0.0902614	1.42816	2.28602	2.245	2.08602	2.03203	2.03502	2.03002	2.42	2.467	2.50701	2.51601	2.20502	2.194
6.26053	6.29965	6.30854	6.33657	6.45278	6.52076	6.28356	6.23252	6.25439	6.26537	6.28853	6.16953	6.04211	6.11803	6.29953	6.45754	6.62979	6.77561	6.29543	0.894239	1.64542	1.35725	1.12691	0.920156	0.843882	1.37643	1.10999	0.880485	0.781846	0.888604	0.512973	0.160098	0.0785006	0.897736	0.508017	0.150626	0.090972	1.41908	2.29301	2.24413	2.09304	2.04103	2.04108	2.03509	2.421	2.46705	2.50902	2.52006	2.213	2.19301
6.30865	6.35858	6.35765	6.38863	6.52349	6.58951	6.33463	6.27966	6.28975	6.29876	6.33665	6.21765	6.05193	6.12098	6.34765	6.50665	6.70148	6.8306	6.33472	0.885096	1.63279	1.34464	1.11889	0.908017	0.836781	1.37229	1.10407	0.880947	0.780579	0.879019	0.509634	0.158084	0.0758292	0.889221	0.499551	0.156577	0.115652	1.41254	2.29399	2.25592	2.09697	2.04398	2.04795	2.04294	2.421	2.47196	2.51099	2.52596	2.213	2.19399
6.36721	6.41317	6.41519	6.44518	6.56721	6.65219	6.38619	6.33318	6.34415	6.34515	6.39422	6.2732	6.06708	6.12704	6.40819	6.57316	6.70805	6.84403	6.39418	0.880005	1.62603	1.34529	1.11269	0.911483	0.84126	1.36313	1.09605	0.873042	0.798092	0.874983	0.508403	0.150902	0.0661345	0.883179	0.488363	0.1503	0.0820727	1.40623	2.29899	2.25901	2.09903	2.04301	2.048	2.048	2.42502	2.47502	2.52502	2.528	2.215	2.18902
6.42959	6.46448	6.47155	6.49945	6.63028	6.70947	6.44141	6.38555	6.38853	6.39049	6.45859	6.33196	6.09275	6.14042	6.46561	6.62164	6.72432	6.85318	6.44659	0.875727	1.6204	1.33813	1.11662	0.915271	0.838453	1.36001	1.09155	0.870806	0.810406	0.869853	0.500303	0.148793	0.0617581	0.87981	0.506988	0.156175	0.0797615	1.40056	2.29614	2.26307	2.10904	2.04608	2.04711	2.04903	2.43109	2.48204	2.53097	2.52707	2.21514	2.19402
6.48263	6.5077	6.52165	6.53972	6.65582	6.75171	6.47874	6.43565	6.43667	6.43469	6.51163	6.4184	6.16053	6.17874	6.52062	6.6796	6.7528	6.86988	6.49963	0.87723	1.6189	1.34039	1.11608	0.913542	0.842313	1.36089	1.09171	0.870443	0.810043	0.871886	0.502386	0.165355	0.0796463	0.880704	0.499541	0.152972	0.0663527	1.40328	2.30891	2.26896	2.11297	2.05295	2.05693	2.05198	2.43895	2.48597	2.52802	2.53296	2.22791	2.19599
6.53917	6.55814	6.56418	6.58716	6.71807	6.79107	6.54017	6.48818	6.49918	6.48818	6.56917	6.50526	6.24022	6.37322	6.57817	6.70709	6.75903	6.87302	6.54717	0.883417	1.6258	1.34546	1.11442	0.911463	0.839015	1.35882	1.09611	0.8742	0.794797	0.878969	0.498683	0.167073	0.126824	0.885795	0.506395	0.152772	0.0637845	1.41063	2.30801	2.27002	2.11201	2.05501	2.05701	2.05301	2.44298	2.49299	2.53502	2.54302	2.22301	2.199
6.59354	6.60262	6.62142	6.63738	6.7416	6.8131	6.59552	6.5476	6.55762	6.54673	6.62362	6.59007	6.31301	6.44403	6.6325	6.73727	6.77	6.88	6.60238	0.888887	1.63256	1.3486	1.11609	0.909022	0.837324	1.36294	1.10326	0.871218	0.765302	0.884977	0.493506	0.171209	0.131269	0.890553	0.514303	0.146833	0.0556091	1.41613	2.31109	2.27607	2.11402	2.05903	2.06007	2.0562	2.43802	2.49103	2.53999	2.54807	2.22607	2.19804
6.64167	6.65762	6.65874	6.67077	6.79463	6.82194	6.64168	6.60063	6.61262	6.61155	6.67862	6.68434	6.40238	6.53537	6.67669	6.76084	6.77	6.88	6.63577	0.895663	1.64364	1.35598	1.12049	0.895067	0.827032	1.36565	1.1031	0.880764	0.776989	0.893521	0.502885	0.179999	0.140923	0.895218	0.499513	0.142689	0.0519852	1.42384	2.31895	2.28196	2.11599	2.06198	2.06596	2.07388	2.43999	2.49398	2.53901	2.55396	2.23196	2.20197
6.68613	6.70314	6.70811	6.71509	6.81006	6.85801	6.68313	6.65016	6.67521	6.67623	6.71811	6.75522	6.48633	6.51734	6.72512	6.78209	6.77102	6.88002	6.69313	0.905036	1.6536	1.36656	1.12792	0.886899	0.817735	1.37369	1.10861	0.861364	0.781882	0.901278	0.489353	0.153455	0.068587	0.906312	0.498398	0.14078	0.0512902	1.43453	2.32101	2.28001	2.11599	2.05801	2.06801	2.06604	2.44201	2.49401	2.53699	2.551	2.23602	2.20305
6.7265	6.7466	6.74258	6.74539	6.8293	6.86221	6.72363	6.70267	6.74181	6.7509	6.7525	6.82477	6.59162	6.62736	6.76455	6.81118	6.778	6.88482	6.73554	0.916571	1.66509	1.37517	1.12963	0.883425	0.816254	1.38419	1.11256	0.869204	0.789179	0.913405	0.4872	0.142026	0.0580162	0.916486	0.507247	0.137566	0.0512839	1.44463	2.32499	2.28296	2.112	2.06202	2.07198	2.07804	2.44599	2.496	2.53492	2.54984	2.24298	2.21798
6.77072	6.79967	6.79368	6.77978	6.85583	6.88088	6.77865	6.76163	6.81256	6.82951	6.79672	6.89257	6.7341		6.8127	6.8269	6.778	6.8691	6.7827	0.922771	1.67475	1.38197	1.13184	0.876881	0.815723	1.38859	1.11183	0.882695	0.803132	0.919134	0.497704	0.120624		0.923198	0.504378	0.142449	0.0463609	1.45075	2.32401	2.27902	2.112	2.06399	2.07001	2.08198	2.44501	2.496	2.52804	2.53609	2.24101	2.21601
6.81415	6.84417	6.82815	6.81809	6.87706	6.90406	6.83415	6.81922	6.88927	6.91027	6.83714	6.96224	6.85844	6.93145	6.85617	6.85006	6.82697	6.90712	6.82419	0.925391	1.67613	1.38763	1.13686	0.87502	0.812823	1.39222	1.11945	0.890504	0.817553	0.921293	0.497729	0.113723	0.0391135	0.926048	0.485587	0.125368	0.0471549	1.45667	2.31595	2.27499	2.111	2.06201	2.06999	2.07798	2.44003	2.48701	2.51599	2.52298	2.23494	2.21398
6.8544	6.89252	6.87049	6.84353	6.89429	6.92024	6.8756	6.88062	6.96273	6.98587	6.8764	7.02766	6.98047	7.05781	6.90237	6.86735		6.94076	6.87649	0.922846	1.67849	1.38862	1.13021	0.872209	0.808045	1.38701	1.1306	0.894346	0.823877	0.919496	0.500234	0.117409	0.0347089	0.922706	0.487629		0.0740959	1.4546	2.30293	2.27198	2.10999	2.064	2.06698	2.07291	2.44695	2.4909	2.5119	2.51786	2.21795	2.20885
6.89076	6.93969	6.91471	6.89169	6.92083	6.94186	6.92965	6.93664	7.02857	7.06449	6.91276	7.08761	7.11414	7.22194	6.93578	6.8988		6.91914	6.92071	0.925235	1.67472	1.38754	1.11961	0.868534	0.806709	1.39389	1.13509	0.900301	0.829066	0.921885	0.51421	0.120897	0.0463944	0.925025	0.491187		0.158912	1.4525	2.29704	2.27001	2.10901	2.064	2.06501	2.06505	2.44203	2.48206	2.50306	2.50508	2.21303	2.19509
6.93815	6.98814	6.95016	6.91317	6.94107	6.95606	6.9802	6.99517	7.10122	7.13925	6.95615	7.13616	7.25332	7.36737	6.98417	6.95815	6.80019	6.95511	6.96616	0.919759	1.6683	1.38106	1.11016	0.870643	0.795144	1.38905	1.12617	0.901421	0.831532	0.91878	0.493188	0.111566	0.0662606	0.91716	0.490772	0.0922005	0.0901863	1.44765	2.29203	2.26798	2.10799	2.06399	2.06198	2.05696	2.43498	2.476	2.49598	2.49297	2.20802	2.20301
6.98659	7.03258	7.00142	6.96537	6.96243	6.97625	7.04139	7.04859	7.16962	7.21678	7.00462	7.18761	7.35369	7.48393	7.03655	7.00619	6.85907	6.98807	7.01545	0.910096	1.65863	1.3726	1.09854	0.865271	0.787028	1.37619	1.12226	0.901773	0.829154	0.909481	0.486225	0.122634	0.100791	0.90779	0.59085	0.182592	0.142002	1.43535	2.29996	2.263	2.10497	2.06099	2.05489	2.04296	2.42802	2.47496	2.4899	2.48389	2.21295	2.20702
7.03965	7.08466	7.03876	6.99878	7.00075	6.99885	7.07677	7.10165	7.22563	7.28655	7.06063	7.24264	7.4156	7.56746	7.08568	7.02289	6.86496	6.99396	7.05574	0.904397	1.65271	1.36672	1.0943	0.857262	0.776956	1.37437	1.1184	0.906529	0.83219	0.904214	0.481252	0.12564	0.117014	0.901471	0.597099	0.194463	0.154757	1.43068	2.29603	2.263	2.10202	2.06001	2.04506	2.03903	2.42999	2.47103	2.48106	2.47406	2.20803	2.20899
7.09417	7.13118	7.09717	7.05015	7.03613	7.03412	7.13617	7.15716	7.27719	7.34519	7.11217	7.30416	7.43118	7.58108	7.13919	7.09521	6.89911	7.02811	7.11117	0.89937	1.64731	1.35414	1.09342	0.853519	0.770691	1.37179	1.1127	0.910625	0.834712	0.897644	0.478212	0.13015	0.106913	0.898087	0.58797	0.203727	0.163828	1.42246	2.29898	2.25798	2.09997	2.05598	2.03599	2.02998	2.42697	2.46598	2.47698	2.46799	2.21197	2.21299
7.14867	7.18659	7.15159	7.09758	7.07761	7.07159	7.19059	7.20758	7.3355	7.40452	7.16567	7.35566	7.48608	7.60503	7.19763	7.16173	6.93361	7.06261	7.16563	0.893243	1.63988	1.3518	1.08919	0.85014	0.76497	1.36242	1.10647	0.905854	0.832276	0.895834	0.475778	0.111613	0.0766658	0.887754	0.5785	0.211961	0.172513	1.41974	2.29389	2.25292	2.09192	2.05088	2.03287	2.02491	2.41892	2.45896	2.47094	2.46493	2.20393	2.20997
7.20761	7.23866	7.20366	7.14866	7.13165	7.12366	7.24266	7.25866	7.37971	7.4507	7.22461	7.41362	7.49295	7.60798	7.25363	7.22657	6.98765	7.11665	7.22163	0.889127	1.64058	1.35025	1.08542	0.851908	0.765844	1.36201	1.10307	0.906218	0.832826	0.889114	0.470346	0.112802	0.0639436	0.8863	0.574109	0.213838	0.174557	1.41611	2.28406	2.24605	2.08505	2.04007	2.02108	2.01705	2.41205	2.45503	2.46603	2.45904	2.19804	2.20702
7.26219	7.28719	7.25519	7.20221	7.19023	7.17525	7.29221	7.30317	7.42213	7.48612	7.27521	7.45212	7.50003	7.60901	7.31018	7.2915	7.02925	7.15825	7.27217	0.892668	1.64189	1.35276	1.09173	0.856141	0.76707	1.36933	1.10407	0.903473	0.829418	0.891802	0.469336	0.114369	0.0628437	0.890503	0.576872	0.233248	0.193941	1.42085	2.27999	2.24299	2.08198	2.03998	2.01599	2.01397	2.40897	2.45098	2.466	2.461	2.191	2.20496
7.31351	7.33831	7.30646	7.25964	7.25276	7.24281	7.34847	7.3474	7.45638	7.51826	7.33147	7.48321	7.50804	7.61208	7.35848	7.42315	7.09661	7.22465	7.31656	0.894744	1.64864	1.35711	1.0933	0.853666	0.769875	1.36799	1.10315	0.898937	0.826345	0.895053	0.465845	0.116637	0.058446	0.891255	0.479794	0.214002	0.175469	1.42687	2.2769	2.2399	2.07797	2.03395	2.01289	2.00492	2.40003	2.44601	2.46498	2.46099	2.18991	2.19393
7.3587	7.36582	7.34772	7.31662	7.32055	7.31551	7.39072	7.38276	7.49077	7.54184	7.37372	7.50187	7.51197	7.61895	7.40171	7.43691	7.15163	7.28261	7.36666	0.898703	1.65527	1.36325	1.10159	0.854196	0.780161	1.37173	1.11031	0.897748	0.825903	0.89801	0.482379	0.116372	0.0527184	0.896167	0.530281	0.212381	0.173593	1.43383	2.26806	2.23106	2.07502	2.02903	2.00307	1.99805	2.40298	2.44699	2.46301	2.46001	2.18205	2.18804
7.40114	7.43016	7.39815	7.36917	7.38922	7.39125	7.42614	7.42212	7.51508	7.56706	7.41915	7.51506	7.51301	7.619	7.44614	7.4922		7.35182	7.41014	0.906755	1.66429	1.37233	1.10076	0.855648	0.787646	1.38282	1.11518	0.898534	0.821424	0.90397	0.504311	0.11476	0.0515563	0.90556	0.537926		0.168168	1.44191	2.26602	2.23001	2.07599	2.02599	2.005	2.00102	2.40102	2.448	2.46201	2.462	2.18102	2.204
7.44552	7.48058	7.44662	7.42371	7.45977	7.47085	7.47043	7.46144	7.54033	7.58524	7.46654	7.53329	7.51598	7.619	7.49045	7.55662		7.29848	7.45557	0.914749	1.67385	1.38168	1.10941	0.874112	0.799014	1.39406	1.11978	0.899855	0.8195	0.91034	0.504268	0.11472	0.0503799	0.915201	0.530166		0.0975662	1.45269	2.27207	2.23401	2.07399	2.02192	2.00607	2.00605	2.40702	2.44898	2.46401	2.46295	2.18611	2.20512
7.48874	7.52871	7.4977	7.48265	7.52362	7.54058	7.50579	7.49778	7.56784	7.60488	7.51074	7.55686	7.51401	7.619	7.52778	7.6077		7.50278	7.50272	0.919641	1.67836	1.38765	1.1231	0.880065	0.810869	1.40334	1.12375	0.903548	0.823665	0.91362	0.470282	0.113935	0.049545	0.921095	0.506749		0.0452913	1.46067	2.27796	2.23499	2.07301	2.01504	2.01196	2.00998	2.40899	2.44701	2.46499	2.45902	2.19495	2.21494
7.53408	7.57511	7.54311	7.53811	7.59316	7.62119	7.55608	7.53308	7.59211	7.62506	7.55509	7.56506	7.52804	7.62001	7.57907	7.68613			7.54011	0.926213	1.68523	1.39294	1.13328	0.895893	0.822447	1.40698	1.1249	0.898321	0.821829	0.919236	0.477418	0.102592	0.0456423	0.92865	0.534304			1.46586	2.277	2.237	2.07199	2.011	2.01	2	2.402	2.445	2.46402	2.46702	2.191	2.20894
7.57353	7.62841	7.59446	7.59058	7.66671	7.70877	7.5935	7.56938	7.64112	7.65533	7.59754	7.5932	7.54498	7.62443	7.61152	7.74757	7.63732	7.69829	7.59344	0.927633	1.68334	1.39503	1.14732	0.911088	0.830399	1.40725	1.12841	0.871432	0.816897	0.921793	0.509162	0.108154	0.0421714	0.92875	0.545337	0.128385	0.0519756	1.46807	2.27711	2.23699	2.06902	2.01098	2.00996	1.99905	2.40001	2.44701	2.47206	2.47403	2.19106	2.18097
7.6256	7.66869	7.63966	7.64757	7.73746	7.78542	7.64263	7.60672	7.65291	7.68775	7.6506	7.61285	7.54301	7.66668	7.66261	7.80357	7.76801	7.82603	7.63667	0.925913	1.68199	1.39366	1.15581	0.919814	0.838201	1.40478	1.12626	0.898326	0.821574	0.918177	0.528136	0.115484	0.0492462	0.92877	0.542025	0.126931	0.0515433	1.46673	2.28792	2.23601	2.07099	2.00901	2.00603	2.00396	2.40099	2.44799	2.47796	2.47698	2.19696	2.17802
7.67008	7.6991	7.6891	7.70412	7.80813	7.86214	7.6931	7.64208	7.67606	7.71606	7.69009	7.63405	7.542	7.622	7.70808	7.86408	7.8912	7.97527	7.68709	0.919293	1.68155	1.38808	1.15278	0.927386	0.842522	1.40158	1.13227	0.903903	0.820101	0.911864	0.534778	0.117663	0.0504097	0.921993	0.543591	0.137655	0.0602955	1.46081	2.28599	2.23	2.07201	2.00798	2.007	2.01001	2.39399	2.44701	2.48402	2.48802	2.19798	2.178
7.71356	7.75148	7.74361	7.76763	7.87579	7.93681	7.74658	7.68353	7.70878	7.74455	7.73954	7.65824	7.54202	7.622	7.75056	7.90746	7.99486	8.11889	7.73652	0.905147	1.67076	1.37645	1.13932	0.930374	0.843319	1.39062	1.12792	0.905736	0.817022	0.898445	0.533644	0.1194	0.0502513	0.907605	0.533801	0.177286	0.141853	1.45018	2.27889	2.23	2.07503	2.00007	2.00898	2.01305	2.38695	2.45401	2.49772	2.49952	2.18794	2.177
7.76165	7.7927	7.79562	7.8216	7.9435	8.00649	7.79663	7.72867			7.78566	7.67885	7.54399	7.622	7.79865	7.94671	8.06846	8.19544	7.78067	0.894627	1.66218	1.36423	1.13285	0.924741	0.84064	1.38364	1.12636			0.889446	0.52545	0.120234	0.0503592	0.896035	0.539002	0.222279	0.18661	1.43946	2.26907	2.23	2.07798	2.00596	2.00701	2.01697	2.38303	2.45499			2.18304	2.177
7.81122	7.84515	7.84918	7.87421	8.00325	8.07723	7.83225	7.77814			7.8352	7.72921	7.55309	7.62204	7.84821	8.00024	8.12315		7.83321	0.886819	1.65317	1.35468	1.1201	0.919151	0.838572	1.38368	1.11952			0.88284	0.523518	0.128863	0.0511197	0.8872	0.549726	0.233726		1.43041	2.25901	2.23002	2.081	2.00602	2.01503	2.02602	2.392	2.45607			2.174	2.17099
7.86457	7.88242	7.89456	7.92549	8.06543	8.13448	7.89452	7.81262			7.88456	7.78063	7.57429	7.63209	7.9006	8.05853			7.88351	0.876892	1.64951	1.34955	1.12119	0.912122	0.836612	1.36811	1.11274			0.87304	0.522875	0.144173	0.0535212	0.877387	0.551167			1.42195	2.26202	2.235	2.08009	2.01001	2.02203	2.03105	2.39196	2.47306			2.17502	2.16799
7.92063		7.94963	7.97368	8.10772	8.18168	7.94566	7.87359			7.93963	7.84259	7.60281	7.64094	7.95961	8.11065				0.867284		1.33975	1.11316	0.916193	0.836809	1.37046	1.10642			0.862272	0.509678	0.151283	0.0575531	0.869294	0.557696				2.26399		2.08894	2.01099	2.02498	2.03597	2.38803	2.47896			2.17699	2.16701
9.49911	9.57911	9.54311	9.55909	9.67307	9.75401	9.52611	9.45512	9.43414	9.44614	9.53211	9.37231	9.12019	9.16106	9.53911	9.6571	9.69101	9.80499	9.53711	0.895977	1.64912	1.36398	1.13516	0.938874	0.864479	1.38225	1.11237	0.902454	0.816644	0.889091	0.442889	0.151739	0.048575	0.896384	0.50209	0.139647	0.0563105	1.42731	2.28401	2.25602	2.09301	2.04102	2.04701	2.04701	2.42101	2.488	2.53802	2.53102	2.19801	2.17401
9.5464	9.62629	9.5873	9.59433	9.70335	9.75932	9.5733	9.50345	9.49375	9.50247	9.57645	9.49873	9.19661	9.18887	9.58636	9.69807	9.69404	9.80197	9.58426	0.886638	1.64845	1.36285	1.12667	0.928141	0.872018	1.37559	1.10634	0.896058	0.802031	0.881197	0.503566	0.183906	0.0755729	0.885689	0.502125	0.142464	0.0565032	1.42567	2.28706	2.26304	2.09706	2.05105	2.05212	2.05312	2.42706	2.48605	2.5448	2.53901	2.20205	2.17703
9.59068	9.65876	9.62076	9.63073	9.74172	9.79474	9.60676	9.55363	9.5764	9.55462	9.62663	9.57941	9.2645		9.62571	9.70594	9.69797	9.79902	9.61279	0.883136	1.6499	1.36295	1.12684	0.913824	0.839716	1.37845	1.11551	0.899167	0.806567	0.876455	0.497603	0.165733		0.883357	0.501584	0.141815	0.0557455	1.42644	2.29395	2.26697	2.10395	2.05696	2.06491	2.06591	2.43395	2.49196	2.52217	2.53999	2.20796	2.17998
9.64002	9.70703	9.66702	9.66302	9.76501	9.818	9.64404	9.60004	9.60705	9.61004	9.67302	9.67005	9.33407	9.33008	9.67602	9.72402	9.705	9.799	9.66402	0.905821	1.65672	1.36665	1.1289	0.897066	0.823016	1.38392	1.11426	0.900453	0.802815	0.898611	0.507298	0.187198	0.0744646	0.905861	0.490486	0.139866	0.0553902	1.43407	2.30701	2.273	2.105	2.061	2.071	2.07	2.44	2.491	2.53799	2.537	2.22101	2.18801
9.66537	9.74536	9.69832	9.69526	9.78212	9.82307	9.69328	9.64835	9.67446	9.66654	9.6944	9.74058	9.42484	9.43215	9.70735	9.74421	9.70504	9.799	9.69338	0.906575	1.66065	1.37294	1.13234	0.891282	0.817583	1.3918	1.12679	0.891542	0.796278	0.899344	0.517191	0.171085	0.0804044	0.906564	0.485345	0.134623	0.0555899	1.43976	2.31701	2.27202	2.105	2.06102	2.06999	2.07504	2.43801	2.48702	2.52698	2.53699	2.23197	2.19806
9.70671	9.78472	9.73375	9.7238	9.7959	9.83094	9.72379	9.68673	9.72564	9.72559	9.73869	9.80455	9.51735	9.55911	9.74573	9.76783	9.70897	9.799	9.7357	0.911515	1.66777	1.38121	1.13444	0.893723	0.812376	1.39455	1.1271	0.877459	0.796022	0.905249	0.534946	0.158419	0.0742729	0.910304	0.480365	0.131651	0.0544778	1.44751	2.31799	2.27399	2.105	2.06299	2.06901	2.07897	2.43899	2.48899	2.52501	2.53601	2.22902	2.20495
9.73509	9.8201	9.7641	9.75307	9.81303	9.83803	9.7681	9.7371	9.78514	9.79416	9.76707	9.8282	9.60231	9.71422	9.7741	9.79305	9.70903	9.84289	9.7681	0.922741	1.6745	1.38606	1.13412	0.887104	0.81175	1.40157	1.12603	0.874898	0.80985	0.915509	0.504082	0.127279	0.0576284	0.922052	0.474659	0.133791	0.0944363	1.45427	2.31599	2.273	2.10301	2.06499	2.06699	2.07998	2.44298	2.49099	2.52398	2.52798	2.22699	2.20896
9.76926	9.8583	9.80421	9.78026	9.8261	9.85011	9.80833	9.77841	9.83952	9.85958	9.79327	9.90752	9.72498	9.80078	9.81424	9.812	9.72052	9.79933	9.80631	0.927018	1.67971	1.39183	1.13897	0.884519	0.807821	1.40819	1.13417	0.905664	0.825812	0.919083	0.508794	0.115133	0.0451114	0.926743	0.477981	0.134219	0.0533109	1.46013	2.31292	2.27197	2.10499	2.06302	2.06301	2.07294	2.43705	2.488	2.51498	2.52197	2.22295	2.19199
9.7978	9.89176	9.82783	9.8088	9.83692	9.86192	9.84474	9.82368	9.89759	9.92355	9.82279	9.96559	9.83324	9.88739	9.84081	9.812	9.77859	9.83574	9.84076	0.927934	1.68216	1.39354	1.14432	0.883338	0.810144	1.40623	1.14056	0.906157	0.833843	0.921612	0.50596	0.117652	0.0430446	0.925956	0.445896	0.116346	0.0456539	1.46242	2.30406	2.26902	2.10401	2.06499	2.06399	2.06605	2.44296	2.488	2.51301	2.51902	2.21704	2.19101
9.83104	9.92704	9.86704	9.83403	9.85601	9.87402	9.87804	9.86904	9.95306	9.98907	9.85604	10.013	9.94812	10.0341	9.87704	9.81804	9.73897	9.875	9.87704	0.928902	1.68171	1.39476	1.1388	0.879328	0.809497	1.40641	1.14253	0.922499	0.842947	0.921853	0.524375	0.106341	0.037021	0.927481	0.448258	0.11784	0.0723608	1.46042	2.29799	2.26899	2.103	2.065	2.058	2.05899	2.447	2.488	2.51	2.51299	2.21099	2.195
9.86837	9.96526	9.90636	9.86526	9.86922	9.88915	9.91943	9.90744	10.0095	10.0546	9.89432	10.0514	10.073	10.1732	9.91539	9.8556		9.87142	9.91237	0.920963	1.67761	1.38755	1.12859	0.877244	0.806052	1.40448	1.14701	0.931794	0.849455	0.915082	0.498961	0.107018	0.0481453	0.918491	0.476748		0.0537529	1.45575	2.29296	2.26399	2.10496	2.06199	2.05393	2.05092	2.44493	2.48597	2.50691	2.50691	2.20594	2.19301
9.90574	9.99181	9.94275	9.89181	9.89184	9.9039	9.9627	9.95169	10.0616	10.1146	9.92677	10.0937	10.1783	10.2932	9.95473		9.7547	9.9137	9.94974	0.911188	1.6722	1.3803	1.11626	0.874589	0.796189	1.39258	1.14076	0.931174	0.852012	0.909221	0.446576	0.101787	0.0597787	0.904488		0.117868	0.108517	1.44955	2.28903	2.26301	2.10103	2.06101	2.04705	2.04305	2.43805	2.48302	2.49806	2.49806	2.20004	2.19399
9.95111	10.0411	9.98212	9.92611	9.91807	9.92107	9.99611	9.99313	10.1131	10.1681	9.9771	10.1181	10.245	10.3781	9.99112		9.74601	9.90602	9.98811	0.901166	1.6605	1.36933	1.10165	0.865598	0.782156	1.38275	1.13023	0.931253	0.850754	0.901776	0.447897	0.113938	0.0783208	0.892956		0.11316	0.111065	1.43895	2.28899	2.26201	2.09899	2.05699	2.04299	2.03899	2.43099	2.47699	2.49199	2.48899	2.20198	2.194
9.98942	10.0704	10.0235	9.96443	9.94242	9.94432	10.0334	10.0373	10.1505	10.2165	10.0135	10.1635	10.2622	10.4141	10.0324		9.75113	9.91212	10.0264	0.889063	1.65103	1.35816	1.08515	0.851067	0.766625	1.37011	1.12002	0.925361	0.848491	0.889692	0.453794	0.113238	0.0750175	0.880845		0.120135	0.116355	1.42934	2.28505	2.26397	2.097	2.05298	2.03895	2.03494	2.42695	2.47394	2.48792	2.48494	2.19503	2.19407
10.0287	10.1117	10.0687	10.0047	9.98174	9.9738	10.0708	10.0668	10.1967	10.2587	10.0597	10.2067	10.2769	10.421	10.0678		9.76292	9.92293	10.0667	0.877228	1.63967	1.34419	1.0735	0.846093	0.76052	1.35864	1.11162	0.921704	0.841159	0.875921	0.467211	0.118614	0.0654534	0.871005		0.129905	0.120532	1.41922	2.28997	2.26102	2.097	2.05101	2.03403	2.02904	2.42203	2.46804	2.48005	2.47904	2.19798	2.20095
10.0702	10.1422	10.1061	10.0461	10.0202	10.0122	10.1082	10.1151	10.2281	10.2971	10.0922	10.2462	10.3041	10.422	10.1172		9.77307	9.93507	10.1011	0.869391	1.63466	1.33761	1.06514	0.831038	0.755258	1.34971	1.09901	0.904471	0.833844	0.867515	0.467165	0.114805	0.0652075	0.864256		0.139601	0.126909	1.41436	2.29798	2.259	2.09299	2.04598	2.02898	2.02799	2.41695	2.46397	2.47798	2.47699	2.20898	2.20299
10.1215	10.1852	10.1443	10.0835	10.0715	10.0576	10.1545	10.1514	10.2683	10.3282	10.1464	10.2942	10.3191	10.4161	10.1605		9.79231	9.95431	10.1424	0.866849	1.63243	1.3353	1.05915	0.830567	0.751996	1.34559	1.08945	0.898867	0.823461	0.86322	0.474224	0.116307	0.0587839	0.863196		0.154123	0.13515	1.41424	2.29289	2.25889	2.08895	2.04096	2.02399	2.02494	2.40383	2.45593	2.47294	2.47497	2.20286	2.19893
10.1637	10.2068	10.1748	10.1307	10.1196	10.1116	10.2046	10.1877	10.2978	10.3479	10.1857	10.3158	10.325	10.4239	10.2116		9.82079	9.98279	10.1837	0.86958	1.63579	1.33669	1.06793	0.833965	0.761857	1.34249	1.08611	0.883693	0.814268	0.865066	0.472711	0.11227	0.0526356	0.866545		0.166518	0.142635	1.41647	2.28307	2.24907	2.08404	2.03703	2.02301	2.01904	2.38812	2.44905	2.46704	2.47202	2.19009	2.19205
10.1991	10.2491	10.2121	10.1591	10.1692	10.1712	10.2511	10.2231	10.3161	10.364	10.2181	10.349	10.335	10.42	10.2471		9.85628	10.0213	10.2141	0.866441	1.63811	1.34055	1.07104	0.839914	0.762444	1.33617	1.08162	0.875733	0.807174	0.863553	0.50368	0.11649	0.0499093	0.861629		0.145429	0.124704	1.41729	2.27198	2.23699	2.08	2.02999	2.01697	2.013	2.378	2.44799	2.46799	2.46799	2.18098	2.172
10.2363	10.2723	10.2373	10.1993	10.2295	10.2416	10.2783	10.2533	10.3471	10.3812	10.2513	10.3562	10.339	10.42	10.2833	10.3252	9.95922	10.1172	10.2522	0.863111	1.63942	1.34125	1.07688	0.837681	0.760408	1.33591	1.07939	0.861959	0.797625	0.861079	0.49998	0.116571	0.0459133	0.857473	0.495752	0.18184	0.14442	1.41699	2.26497	2.23293	2.07897	2.02497	2.00597	2.01198	2.37699	2.44602	2.46598	2.466	2.17397	2.17337
10.2698	10.3078	10.2708	10.2328	10.2866	10.3066	10.3128	10.2818	10.3639	10.4029	10.2848	10.3749	10.342	10.417	10.3207	10.3488	9.98383	10.1418	10.2788	0.859773	1.64037	1.34058	1.07639	0.83775	0.760162	1.33695	1.0772	0.858374	0.789019	0.857514	0.480622	0.115547	0.0417185	0.854411	0.492572	0.17157	0.13414	1.41768	2.26103	2.22505	2.07602	2.02103	2.00203	2.01001	2.37601	2.44799	2.46401	2.466	2.17102	2.21571
[truncated: 64 more columns]
