# Supplementary material for: Kinematic Validation of a Multi-Kinect v2 Instrumented 10-Meter Walkway for Quantitative Gait Assessments
Source: PLoS One. 2015 Oct 13;10(10):e0139913. doi: 10.1371/journal.pone.0139913 (PMC4603795; doi:10.1371/journal.pone.0139913)
Supplement: S1 Data — (ZIP) [file pone.0139913.s001.zip › S1_Data/pp3_trial4.xls]

## Sheet: Sheet1
Kinect(x) SpineBase	Kinect(x) Head	Kinect(x) ShoulderLeft	Kinect(x) ElbowLeft	Kinect(x) WristLeft	Kinect(x) HandLeft	Kinect(x) ShoulderRight	Kinect(x) ElbowRight	Kinect(x) WristRight	Kinect(x) HandRight	Kinect(x) HipLeft	Kinect(x) KneeLeft	Kinect(x) AnkleLeft	Kinect(x) FootLeft	Kinect(x) HipRight	Kinect(x) KneeRight	Kinect(x) AnkleRight	Kinect(x) FootRight	Kinect(x) SpineShoulder	Kinect(y) SpineBase	Kinect(y) Head	Kinect(y) ShoulderLeft	Kinect(y) ElbowLeft	Kinect(y) WristLeft	Kinect(y) HandLeft	Kinect(y) ShoulderRight	Kinect(y) ElbowRight	Kinect(y) WristRight	Kinect(y) HandRight	Kinect(y) HipLeft	Kinect(y) KneeLeft	Kinect(y) AnkleLeft	Kinect(y) FootLeft	Kinect(y) HipRight	Kinect(y) KneeRight	Kinect(y) AnkleRight	Kinect(y) FootRight	Kinect(y) SpineShoulder	Kinect(z) SpineBase	Kinect(z) Head	Kinect(z) ShoulderLeft	Kinect(z) ElbowLeft	Kinect(z) WristLeft	Kinect(z) HandLeft	Kinect(z) ShoulderRight	Kinect(z) ElbowRight	Kinect(z) WristRight	Kinect(z) HandRight	Kinect(z) HipLeft	Kinect(z) KneeLeft
0.087	0.145002	0.136003	0.137002	0.183	0.198	0.127	0.129004	0.189002	0.200004	0.127	0.0839992	0.045	0.155003	0.131	0.07	0.044	0.138	0.133002	0.92057	1.64773	1.39801	1.15632	0.916662	0.832466	1.4079	1.15287	0.886488	0.824471	0.91667	0.528141	0.1394	0.0538898	0.9213	0.5139	0.145851	0.0723428	1.45096	2.268	2.237	2.076	2.037	2.046	2.058	2.404	2.442	2.428	2.407	2.186	2.166
0.087	0.148	0.14	0.14	0.183026	0.198026	0.127026	0.134	0.192	0.204974	0.127	0.0830255	0.045	0.159026	0.131	0.07	0.044	0.137991	0.135009	0.920438	1.64746	1.39799	1.1537	0.919457	0.840604	1.40797	1.15755	0.884199	0.826136	0.916558	0.529737	0.13946	0.0536407	0.921169	0.514261	0.14652	0.0759222	1.45096	2.268	2.236	2.075	2.036	2.04599	2.05799	2.40399	2.437	2.427	2.40201	2.186	2.16298
0.087	0.148	0.14	0.14	0.185968	0.200968	0.129968	0.134	0.192	0.202032	0.127	0.0859684	0.045	0.161968	0.131	0.07	0.044	0.137011	0.135989	0.920252	1.64805	1.3978	1.1558	0.899475	0.826086	1.40852	1.15628	0.884141	0.826842	0.916283	0.530502	0.13943	0.0525715	0.921002	0.514428	0.14655	0.0750197	1.45059	2.268	2.236	2.075	2.036	2.04501	2.05701	2.40301	2.437	2.427	2.40299	2.186	2.16102
0.087	0.148	0.140004	0.14	0.183002	0.197	0.127004	0.134	0.192	0.202	0.127	0.083	0.0450012	0.162	0.131	0.07	0.047	0.141998	0.136004	0.92025	1.64813	1.3977	1.15424	0.917105	0.838323	1.40915	1.15574	0.884189	0.829669	0.91627	0.52956	0.13816	0.0514897	0.92102	0.51472	0.143111	0.0733879	1.45067	2.268	2.236	2.075	2.036	2.046	2.055	2.404	2.437	2.427	2.403	2.186	2.163
0.087	0.148033	0.143	0.14	0.185087	0.197011	0.13	0.134	0.192	0.201989	0.127	0.083	0.046	0.162	0.131	0.07	0.047	0.14	0.139	0.92029	1.64824	1.3977	1.15398	0.913009	0.832786	1.41049	1.15791	0.8831	0.828684	0.91628	0.529569	0.138249	0.051242	0.9211	0.515	0.143852	0.0717221	1.45062	2.268	2.23599	2.074	2.036	2.04201	2.05503	2.403	2.437	2.427	2.40297	2.186	2.163
0.087	0.150963	0.143	0.14	0.192902	0.197988	0.13	0.134	0.192	0.201012	0.127	0.083	0.046	0.162	0.131	0.07	0.047	0.14	0.139	0.92028	1.6478	1.3973	1.15181	0.892261	0.818115	1.41051	1.15689	0.88309	0.829085	0.91628	0.529511	0.138191	0.0514178	0.92109	0.51498	0.144038	0.0728064	1.45026	2.268	2.23501	2.074	2.036	2.04299	2.05796	2.403	2.437	2.427	2.40004	2.186	2.163
0.0870031	0.151003	0.143003	0.140003	0.193	0.200999	0.133	0.134008	0.192003	0.204999	0.127	0.0830031	0.046	0.162003	0.131003	0.073	0.047	0.14	0.138	0.92005	1.64766	1.39686	1.15169	0.891619	0.819587	1.4101	1.15665	0.882591	0.824671	0.91601	0.529411	0.13821	0.0506398	0.92091	0.51693	0.14453	0.0738803	1.45064	2.268	2.235	2.074	2.036	2.043	2.057	2.402	2.437	2.427	2.402	2.186	2.163
0.09	0.154	0.146	0.143	0.192871	0.19993	0.133	0.142	0.194901	0.20397	0.12703	0.0860298	0.046	0.165	0.134	0.073	0.0469603	0.13995	0.138	0.92004	1.64691	1.39621	1.15082	0.891165	0.817286	1.41101	1.15844	0.884054	0.826206	0.91605	0.530311	0.138385	0.0504894	0.92083	0.51722	0.144371	0.0741637	1.45082	2.266	2.234	2.073	2.035	2.04304	2.05399	2.402	2.438	2.42611	2.39911	2.18599	2.16099
0.09	0.154	0.146	0.143	0.180124	0.193067	0.133	0.142	0.185096	0.201029	0.129971	0.0889713	0.046	0.165	0.134	0.073	0.0430383	0.135048	0.138	0.92008	1.64687	1.39559	1.15077	0.924237	0.842524	1.41091	1.15645	0.944659	0.862397	0.91609	0.53341	0.137915	0.0514209	0.92085	0.51724	0.152362	0.0774876	1.45074	2.266	2.234	2.073	2.035	2.04696	2.05301	2.402	2.438	2.43689	2.40989	2.18501	2.16001
0.0899984	0.157007	0.152007	0.143007	0.187005	0.19601	0.142002	0.142005	0.200995	0.204007	0.129	0.0950082	0.0460049	0.165002	0.134005	0.0730033	0.0429984	0.135008	0.142012	0.919871	1.6469	1.3961	1.15218	0.907922	0.829316	1.41004	1.15559	0.890011	0.824487	0.915651	0.533408	0.137927	0.0527904	0.92082	0.514658	0.152735	0.0773682	1.45017	2.266	2.233	2.071	2.035	2.037	2.052	2.395	2.438	2.42102	2.399	2.182	2.158
0.0890321	0.161075	0.156043	0.147032	0.190032	0.202	0.143096	0.145107	0.198267	0.208192	0.129032	0.100032	0.049	0.166	0.137	0.0750321	0.0419679	0.140032	0.149032	0.92019	1.64763	1.3962	1.15183	0.908961	0.832722	1.411	1.15508	0.944734	0.86491	0.916537	0.53247	0.136251	0.0530481	0.920516	0.513701	0.149565	0.0762533	1.45069	2.26299	2.23201	2.06902	2.03399	2.03596	2.05	2.39797	2.43696	2.43279	2.40089	2.18199	2.15999
0.0919653	0.167919	0.159954	0.149965	0.192965	0.202	0.151896	0.154884	0.22271	0.225792	0.131965	0.102965	0.049	0.166	0.137	0.0779653	0.0390347	0.142965	0.151965	0.92023	1.64742	1.39603	1.14957	0.910877	0.833797	1.41084	1.15755	0.894841	0.830191	0.917143	0.53245	0.138207	0.0537912	0.920184	0.510162	0.149995	0.0756373	1.45121	2.26201	2.23299	2.07098	2.03301	2.03205	2.05	2.39503	2.43305	2.41323	2.39112	2.18101	2.15901
0.0980006	0.178002	0.166002	0.156	0.193001	0.203001	0.162002	0.161002	0.223001	0.228002	0.136001	0.103001	0.048	0.164999	0.143	0.0810007	0.0429991	0.146	0.158003	0.91862	1.64587	1.39541	1.14761	0.908229	0.83816	1.40862	1.15266	0.893923	0.826442	0.91607	0.53028	0.13968	0.0550602	0.91813	0.50841	0.158177	0.0760696	1.45032	2.257	2.229	2.069	2.03	2.032	2.043	2.392	2.431	2.413	2.387	2.172	2.159
0.101054	0.18814	0.176151	0.158075	0.198022	0.209022	0.173097	0.171065	0.226313	0.241108	0.139065	0.106032	0.048	0.162011	0.145086	0.0851078	0.038	0.145022	0.172108	0.918897	1.64605	1.39647	1.14865	0.905128	0.835444	1.40828	1.15477	0.90846	0.834676	0.916641	0.529924	0.139223	0.0559597	0.917972	0.510197	0.141955	0.0737554	1.44947	2.25594	2.22896	2.06599	2.02598	2.02696	2.03696	2.39196	2.42797	2.41189	2.38197	2.17095	2.15799
0.105953	0.200877	0.189868	0.164934	0.199981	0.210981	0.181915	0.176943	0.254726	0.250906	0.144943	0.108972	0.048	0.162991	0.152924	0.0949056	0.038	0.146981	0.181906	0.919524	1.64453	1.39728	1.15356	0.900356	0.830329	1.40973	1.14857	0.890305	0.82432	0.91768	0.528464	0.139527	0.0595653	0.918138	0.514479	0.143287	0.0733341	1.44895	2.25006	2.22504	2.06501	2.02402	2.02304	2.03304	2.38804	2.42503	2.40209	2.37903	2.16605	2.15701
0.111995	0.214989	0.197994	0.170995	0.204996	0.212998	0.189994	0.193987	0.255	0.256995	0.147998	0.111998	0.0440031	0.163	0.159995	0.0979977	0.0419969	0.147	0.195989	0.917751	1.64261	1.39606	1.15707	0.894005	0.822196	1.4095	1.14647	0.904359	0.825579	0.916191	0.52864	0.145405	0.0597199	0.916142	0.512132	0.142641	0.0729703	1.44571	2.245	2.223	2.05801	2.022	2.017	2.029	2.389	2.423	2.402	2.377	2.165	2.156
0.117087	0.226304	0.223152	0.187109	0.211098	0.216076	0.209152	0.204152	0.255054	0.262163	0.153163	0.116087	0.0439891	0.159011	0.162087	0.10525	0.0420652	0.149	0.206294	0.91479	1.63957	1.39426	1.15866	0.907348	0.825963	1.40585	1.1447	0.90554	0.831664	0.913402	0.528886	0.147688	0.0615051	0.91313	0.508732	0.141626	0.0726072	1.44424	2.23992	2.22298	2.05699	2.01597	2.00393	2.0169	2.38298	2.41999	2.40202	2.37902	2.1599	2.15492
0.124909	0.253683	0.236841	0.196887	0.219898	0.222921	0.222841	0.217841	0.259943	0.27683	0.16783	0.123909	0.0430113	0.159989	0.169909	0.127739	0.047932	0.149	0.232694	0.912081	1.6344	1.39114	1.15811	0.906272	0.826276	1.40549	1.14193	0.90551	0.831146	0.910929	0.526715	0.15111	0.0583664	0.910392	0.501741	0.143024	0.0723529	1.43718	2.23308	2.22102	2.05601	2.01303	1.99807	2.0081	2.38102	2.41901	2.40398	2.38098	2.1511	2.14808
0.134995	0.267993	0.250993	0.226985	0.223998	0.227997	0.24299	0.235991	0.277991	0.293991	0.172997	0.124999	0.043	0.157002	0.181994	0.153987	0.048	0.149	0.245993	0.908442	1.62999	1.38618	1.10138	0.88687	0.811877	1.40019	1.14299	0.907349	0.825753	0.907931	0.524261	0.15204	0.0604289	0.906172	0.506118	0.14295	0.0715504	1.4343	2.23	2.22	2.055	1.99901	1.99	2.002	2.374	2.419	2.405	2.389	2.145	2.141
0.143119	0.288379	0.274217	0.245184	0.24313	0.236228	0.263152	0.246152	0.29313	0.314184	0.180098	0.129076	0.043	0.156	0.191152	0.174585	0.0522709	0.149098	0.263303	0.904819	1.62415	1.37976	1.13667	0.866706	0.807551	1.39286	1.1375	0.893463	0.812521	0.90486	0.525321	0.15233	0.0604073	0.90205	0.504088	0.1483	0.0708817	1.42811	2.223	2.21599	2.04997	1.98898	1.98292	1.99288	2.36999	2.41599	2.40703	2.39609	2.14297	2.13198
0.153895	0.322666	0.293809	0.261838	0.254886	0.2568	0.276867	0.259867	0.304886	0.330838	0.188914	0.135933	0.043	0.156	0.204867	0.227485	0.0767618	0.157914	0.290733	0.899333	1.61349	1.37558	1.13742	0.864551	0.794962	1.38971	1.14269	0.890984	0.797258	0.898561	0.524548	0.15233	0.0601624	0.897494	0.501168	0.152816	0.0728409	1.42126	2.223	2.21501	2.04703	1.98702	1.97607	1.9821	2.36901	2.41501	2.40997	2.40392	2.14003	2.13002
0.163998	0.344996	0.323994	0.300993	0.291993	0.293993	0.311993	0.274997	0.307	0.336999	0.199998	0.141999	0.0420002	0.156	0.211999	0.263993	0.102995	0.175997	0.309996	0.896301	1.60968	1.37609	1.10678	0.86205	0.787501	1.38327	1.13792	0.897169	0.805688	0.895301	0.52652	0.15368	0.0602	0.894661	0.508449	0.15172	0.0707304	1.41752	2.22	2.214	2.051	1.985	1.97	1.966	2.367	2.417	2.416	2.42	2.14	2.128
0.178259	0.371464	0.34841	0.317431	0.311453	0.322561	0.326431	0.283237	0.325065	0.345151	0.21627	0.145151	0.042	0.16	0.22427	0.295496	0.161755	0.246744	0.340399	0.892208	1.60593	1.37114	1.11642	0.868039	0.786218	1.38312	1.13238	0.920795	0.833089	0.891481	0.526606	0.152902	0.0599922	0.890325	0.515565	0.139086	0.0645397	1.4102	2.21898	2.213	2.04603	1.99009	1.97413	1.96301	2.36601	2.421	2.42805	2.43205	2.13399	2.12699
0.201736	0.413527	0.385582	0.35656	0.352538	0.373428	0.36556	0.304758	0.330934	0.358846	0.240725	0.158846	0.042	0.16	0.248725	0.340494	0.23023	0.314241	0.376593	0.888393	1.59158	1.36358	1.12222	0.862492	0.782413	1.37538	1.12674	0.913996	0.822153	0.887989	0.528044	0.151288	0.0610976	0.886216	0.512356	0.137795	0.0617909	1.40082	2.21702	2.213	2.04897	1.99791	1.98587	1.96399	2.36699	2.421	2.43294	2.43694	2.13301	2.12601
0.219993	0.444987	0.412989	0.382989	0.386986	0.417982	0.38899	0.314996	0.336998	0.36	0.259992	0.170995	0.0449988	0.16	0.267992	0.394978	0.300971	0.394967	0.40199	0.884851	1.58305	1.35795	1.12249	0.855663	0.771614	1.37096	1.12479	0.912391	0.819391	0.883122	0.531998	0.15125	0.0614599	0.884021	0.502294	0.169377	0.0825414	1.39466	2.218	2.209	2.046	2	1.992	1.97799	2.362	2.42	2.441	2.45099	2.137	2.124
0.256326	0.486501	0.461316	0.433403	0.439555	0.455664	0.419359	0.347174	0.361065	0.379	0.29537	0.189283	0.048	0.159989	0.300272	0.42862	0.380034	0.469328	0.443337	0.880634	1.57309	1.34539	1.11766	0.83459	0.768273	1.36687	1.09466	0.882737	0.794513	0.877064	0.53525	0.151129	0.0611249	0.881593	0.509294	0.166007	0.0796595	1.38617	2.22704	2.21599	2.05101	2.00105	2.00904	1.99312	2.36603	2.42801	2.45407	2.46311	2.14603	2.12502
0.285725	0.531579	0.489734	0.469661	0.489533	0.515441	0.451698	0.362854	0.366945	0.379	0.328689	0.214762	0.048	0.159009	0.324771	0.484478	0.47313	0.588883	0.473716	0.874646	1.55698	1.33839	1.10143	0.833679	0.761374	1.35789	1.09266	0.881591	0.791151	0.869342	0.538886	0.15108	0.0606643	0.87736	0.510588	0.15853	0.0796105	1.37978	2.23096	2.21501	2.05199	2.00595	2.01296	2.0039	2.36897	2.42899	2.45995	2.47291	2.14897	2.12698
0.32	0.566	0.538	0.517	0.541	0.578	0.493	0.385	0.4	0.393	0.365	0.221	0.054	0.159	0.363	0.534	0.55	0.672	0.518	0.86471	1.54645	1.3275	1.08625	0.84136	0.77199	1.34702	1.08606	0.87827	0.7874	0.85747	0.53328	0.15316	0.06068	0.86977	0.51447	0.16474	0.10442	1.36262	2.237	2.221	2.057	2.007	2.024	2.018	2.373	2.428	2.473	2.483	2.156	2.125
0.360343	0.617468	0.575499	0.555509	0.598727	0.638572	0.532364	0.420291	0.395229	0.396166	0.398385	0.238312	0.0581039	0.159042	0.401385	0.58853	0.637831	0.767863	0.566385	0.854903	1.52914	1.31955	1.06975	0.848394	0.788553	1.32749	1.07089	0.863133	0.776397	0.848891	0.528377	0.155459	0.0603077	0.858812	0.507414	0.160947	0.0799996	1.34746	2.24203	2.22506	2.06205	2.00508	2.02616	2.02618	2.37307	2.43797	2.47822	2.49217	2.15805	2.12699
0.392623	0.661486	0.622451	0.60344	0.6672	0.692371	0.5666	0.44768	0.416749	0.411817	0.434577	0.267657	0.0678857	0.162954	0.437577	0.638417	0.716086	0.849051	0.602577	0.842979	1.51891	1.30821	1.06431	0.809218	0.751216	1.32696	1.07321	0.800314	0.743139	0.826413	0.520542	0.157239	0.0591535	0.85621	0.510623	0.166297	0.0874924	1.34262	2.24497	2.23093	2.06694	2.01291	2.04083	2.04281	2.37992	2.43503	2.49876	2.50782	2.16294	2.12601
0.444995	0.712995	0.671996	0.643996	0.700997	0.756994	0.622995	0.496996	0.428999	0.426999	0.482996	0.306996	0.0739995	0.163	0.489995	0.674997	0.768995	0.904995	0.652995	0.832251	1.51086	1.30323	1.05675	0.80571	0.75529	1.31564	1.06581	0.79687	0.74412	0.818131	0.510981	0.148911	0.0568602	0.844801	0.524149	0.175669	0.101419	1.33527	2.251	2.242	2.075	2.014	2.044	2.042	2.386	2.443	2.506	2.51	2.168	2.128
0.50067	0.759593	0.719637	0.695472	0.76945	0.808538	0.673593	0.540582	0.464472	0.453351	0.542703	0.371768	0.0976696	0.166033	0.542615	0.740472	0.777231	0.913198	0.705538	0.827494	1.5069	1.29839	1.04818	0.805929	0.744496	1.31169	1.06652	0.795414	0.740037	0.813676	0.511881	0.160291	0.0546182	0.839831	0.520787	0.175939	0.100696	1.3268	2.25401	2.25114	2.07613	2.017	2.04485	2.04597	2.39711	2.45311	2.51211	2.52212	2.17299	2.14309
0.560456	0.812518	0.776483	0.737616	0.809634	0.856563	0.726518	0.592527	0.506616	0.484715	0.605429	0.440376	0.157456	0.168973	0.597501	0.782616	0.797813	0.930839	0.753563	0.831464	1.50362	1.29391	1.04814	0.828168	0.746789	1.31131	1.06546	0.79756	0.728178	0.826751	0.520046	0.175561	0.058029	0.834588	0.523198	0.166922	0.0860731	1.33003	2.25499	2.26388	2.08789	2.017	2.03112	2.04303	2.40691	2.46291	2.52191	2.5329	2.17201	2.15093
0.625955	0.873958	0.835959	0.797959	0.849972	0.90097	0.777965	0.645963	0.561962	0.529969	0.667957	0.520945	0.224954	0.35787	0.666952	0.831966	0.813989	0.933998	0.814958	0.829252	1.50579	1.2934	1.05895	0.823393	0.748839	1.31041	1.06255	0.794152	0.731238	0.824821	0.51999	0.191799	0.137825	0.832102	0.492012	0.161304	0.0805137	1.3301	2.26799	2.27499	2.093	2.018	2.032	2.036	2.42099	2.47	2.528	2.539	2.18599	2.155
0.682647	0.933593	0.891636	0.837582	0.893345	0.935302	0.834615	0.709647	0.619024	0.586111	0.727647	0.634003	0.316938	0.449917	0.722572	0.858302	0.825032	0.938	0.869679	0.833884	1.51095	1.29704	1.06588	0.815683	0.738357	1.31029	1.05845	0.791318	0.730881	0.831347	0.510304	0.20178	0.148155	0.834709	0.494088	0.155319	0.0784699	1.338	2.26609	2.28005	2.09905	2.02602	2.03499	2.03098	2.4271	2.47709	2.53296	2.541	2.18409	2.15901
0.74131	0.987367	0.949321	0.890379	0.924632	0.962678	0.890344	0.76831	0.711907	0.686815	0.78631	0.72493	0.401999	0.533022	0.77439	0.885678	0.827965	0.938	0.931275	0.84241	1.52006	1.31194	1.07978	0.822263	0.738103	1.31371	1.05858	0.82103	0.752762	0.839227	0.506999	0.203559	0.149484	0.843665	0.493882	0.155271	0.0775508	1.34301	2.27391	2.28494	2.10394	2.02798	2.03401	2.02902	2.4359	2.48491	2.52905	2.541	2.19191	2.15999
0.79599	1.04699	0.999991	0.941991	0.953995	0.983996	0.956988	0.842986	0.790986	0.776984	0.837991	0.811984	0.490984	0.622984	0.838988	0.901997	0.836998	0.939	0.98699	0.851408	1.52844	1.32224	1.10239	0.82276	0.741279	1.32772	1.06653	0.818661	0.739293	0.849258	0.496662	0.192682	0.139062	0.851389	0.485682	0.152561	0.0754104	1.35303	2.277	2.29	2.104	2.032	2.035	2.029	2.441	2.484	2.527	2.539	2.195	2.173
0.854596	1.11064	1.05461	0.975606	0.981394	1.00518	1.01868	0.918776	0.885128	0.886202	0.895585	0.907106	0.609521	0.626138	0.897585	0.91633	0.84	0.939	1.04962	0.859106	1.54013	1.33119	1.09993	0.833964	0.757943	1.33489	1.06872	0.818539	0.741153	0.857593	0.491522	0.166679	0.0813931	0.858245	0.482178	0.149365	0.0745415	1.36547	2.27806	2.28901	2.10701	2.03498	2.03995	2.0281	2.44199	2.48293	2.51984	2.53085	2.19406	2.17612
0.909532	1.1695	1.11052	1.03152	1.01769	1.02186	1.08146	0.990389	0.989113	0.997055	0.94954	1.00913	0.749804		0.95154	0.946741	0.84	0.939	1.10651	0.866993	1.5461	1.34473	1.11895	0.846285	0.767479	1.34109	1.09332	0.842416	0.750669	0.866216	0.499076	0.139819		0.865161	0.480108	0.142449	0.0709903	1.3719	2.28395	2.28999	2.10799	2.03302	2.03504	2.03692	2.44101	2.47606	2.50513	2.51712	2.19995	2.18691
0.971026	1.23502	1.17003	1.07402	1.04901	1.05301	1.14503	1.06904	1.09704	1.12005	1.00902	1.13604			1.01702	0.960023	0.858023	0.950044	1.16803	0.876561	1.55435	1.34446	1.10843	0.861865	0.794668	1.33989	1.08577	0.8282	0.743018	0.87636	0.512751			0.873882	0.475821	0.133828	0.0631435	1.38276	2.288	2.285	2.106	2.041	2.031	2.04099	2.441	2.474	2.49199	2.49799	2.204	2.179
1.02973	1.29073	1.22663	1.11064	1.07637	1.07326	1.20583	1.15294	1.19808	1.23128	1.06469	1.23698	1.09797	1.18227	1.0708	1.0108		1.04721	1.22473	0.878565	1.55136	1.34719	1.10046	0.872365	0.78954	1.34237	1.08948	0.850453	0.761787	0.87606	0.514478	0.131613	0.0561188	0.878099	0.543012		0.0708614	1.37988	2.28898	2.28398	2.10504	2.04194	2.02583	2.01687	2.44091	2.46991	2.47887	2.48179	2.203	2.18293
1.09425	1.35525	1.28235	1.16734	1.10961	1.09673	1.27915	1.23603	1.29389	1.34468	1.12628	1.32399	1.27296	1.38366	1.14217	0.993205		0.976819	1.28925	0.873647	1.54658	1.34009	1.09991	0.861319	0.787771	1.34144	1.08547	0.868411	0.781886	0.868992	0.554158	0.138104	0.05956	0.875392	0.448322		0.058573	1.37517	2.28702	2.28202	2.10895	2.03706	2.01117	2.00514	2.43309	2.46209	2.46714	2.46322	2.203	2.17707
1.16302	1.41701	1.34101	1.22302	1.15601	1.13401	1.35202	1.32302	1.39703	1.46203	1.19502	1.39402	1.42804	1.55504	1.21602				1.35402	0.86794	1.54378	1.33553	1.09437	0.865435	0.783184	1.32917	1.07716	0.86608	0.775083	0.86585	0.553968	0.160736	0.0785245	0.867201				1.37026	2.281	2.276	2.104	2.036	2.002	1.989	2.429	2.457	2.456	2.441	2.197	2.175
1.22764	1.47661	1.40061	1.28656	1.20951	1.17646	1.42371	1.40072	1.5038	1.56391	1.25563	1.4755	1.57858	1.72357	1.28363		0.938389		1.41561	0.868776	1.53968	1.33099	1.09288	0.883628	0.800326	1.32409	1.07481	0.866183	0.787065	0.863854	0.505401	0.147101	0.0967352	0.870789		0.188777		1.36322	2.28401	2.27293	2.10093	2.02496	1.99192	1.97787	2.42995	2.45498	2.44792	2.42791	2.19801	2.17586
1.29734	1.54238	1.46638	1.34742	1.26448	1.22652	1.50126	1.47925	1.59018	1.66306	1.32435	1.52949	1.6414	1.78541	1.35235		0.980599		1.48138	0.865075	1.53723	1.33144	1.08407	0.882332	0.808532	1.32416	1.08017	0.870826	0.788695	0.862067	0.553256	0.187378	0.126626	0.865223		0.204709		1.36312	2.28499	2.26507	2.09307	2.02104	1.98308	1.96413	2.42406	2.45302	2.43908	2.41809	2.19899	2.16114
1.37401	1.61201	1.53801	1.42301	1.33101	1.29301	1.57401	1.55001	1.65401	1.73501			1.706	1.847	1.42701		1.03301		1.55101	0.86196	1.53674	1.33255	1.08823	0.878409	0.800018	1.32628	1.07998	0.882041	0.803541			0.148088	0.0865363	0.86387		0.219072		1.36034	2.283	2.259	2.086	2.014	1.971	1.953	2.42	2.453	2.439	2.418
1.46168	1.68359	1.61459	1.50471	1.40887	1.37291	1.6496	1.63061	1.73361	1.79761	1.48868	1.67454	1.73206	1.86504	1.51765	1.40996	1.10662		1.62961	0.861007	1.54606	1.33036	1.08697	0.873083	0.788109	1.32715	1.08268	0.890047	0.81153	0.857326	0.507822	0.13513	0.0636039	0.861789	0.555128	0.234651		1.36411	2.271	2.25193	2.08094	2.00392	1.9589	1.93589	2.40503	2.44999	2.44295	2.42198	2.18199	2.17088
1.53412	1.74624	1.67724	1.58008	1.50088	1.46883	1.71322	1.69521	1.79821	1.86221	1.56013	1.73131	1.73892	1.86895	1.58616	1.51176			1.69421	0.859676	1.55109	1.33498	1.0808	0.85749	0.776383	1.32992	1.07834	0.869609	0.791435	0.857913	0.500657	0.136227	0.0597865	0.85851	0.531686			1.36546	2.271	2.2441	2.07408	1.99511	1.94813	1.92414	2.40796	2.44901	2.43806	2.42002	2.18101	2.15816
1.61502	1.82103	1.76003	1.67604	1.61505	1.59105	1.78402	1.75902	1.85101	1.90301	1.64203	1.784	1.754	1.877	1.66702	1.61804	1.29405		1.76703	0.860024	1.55456	1.33647	1.08585	0.843872	0.76969	1.33523	1.07143	0.86968	0.792151	0.860813	0.500881	0.133878	0.0512092	0.856204	0.519393	0.223886		1.36925	2.258	2.24	2.072	1.994	1.938	1.918	2.405	2.445	2.449	2.43501	2.171	2.151
1.67875	1.88874	1.82974	1.77297	1.73327	1.72238	1.84872	1.81363	1.87056	1.9253	1.70872	1.79444	1.76106	1.87297	1.72776	1.71794	1.41427		1.83775	0.869444	1.56918	1.34397	1.0956	0.849276	0.769986	1.34545	1.07983	0.870454	0.795188	0.869296	0.5043	0.128381	0.0490793	0.866209	0.502146	0.187147		1.38161	2.25695	2.24199	2.06999	1.99498	1.944	1.92003	2.408	2.44795	2.45305	2.4491	2.16996	2.1513
1.75426	1.96327	1.90427	1.87104	1.86175	1.86164	1.92129	1.87738	1.92744	1.9557	1.78129	1.83857	1.76694	1.87003	1.80425	1.81307	1.54275		1.91326	0.876917	1.57826	1.35104	1.10508	0.848914	0.768524	1.35085	1.09001	0.879908	0.789971	0.875935	0.50431	0.129509	0.0490107	0.874192	0.489583	0.139357		1.39073	2.25205	2.24101	2.06901	1.99302	1.944	1.92297	2.408	2.44305	2.45795	2.4589	2.16604	2.1817
1.82303	2.03303	1.97403	1.95304	1.96305	1.98506	1.99003	1.93402	1.95402	1.98101	1.84903	1.85101	1.76101	1.863	1.87503	1.92205	1.70107	1.77507	1.98303	0.885783	1.59585	1.35744	1.1109	0.891706	0.805248	1.36428	1.09945	0.88001	0.7901	0.884573	0.468547	0.119451	0.0466201	0.882913	0.497257	0.123344	0.0412059	1.40441	2.246	2.239	2.067	2.004	1.97301	1.94501	2.403	2.445	2.463	2.468	2.161	2.16399
1.89475	2.0977	2.04868	2.03477	2.06628	2.12426	2.05761	1.9865	1.98839	2.00124	1.92176	1.88323	1.78903	1.86403	1.94376	2.03204	1.86891	1.93617	2.0507	0.89213	1.6068	1.36472	1.12544	0.905301	0.823232	1.36992	1.09872	0.879022	0.790227	0.891128	0.505297	0.122438	0.0468744	0.88874	0.513964	0.132672	0.0542293	1.41209	2.25122	2.242	2.07004	2.00908	1.99494	1.96215	2.40499	2.453	2.46908	2.47612	2.16518	2.14599
1.97102	2.16908	2.11811	2.11299	2.19633	2.25235	2.11921	2.03735	2.02848	2.02569	1.99901	1.9067	1.79196	1.86696	2.02101	2.13764	2.06251	2.15617	2.12208	0.894164	1.61024	1.3602	1.14358	0.941949	0.852879	1.37014	1.10113	0.882298	0.789904	0.889935	0.515143	0.13954	0.0574836	0.893815	0.533667	0.142997	0.0592356	1.41423	2.27371	2.242	2.07395	2.0169	1.98908	1.9778	2.40401	2.453	2.4769	2.48785	2.18376	2.14501
2.04005	2.24105	2.20105	2.20306	2.32606	2.38208	2.18105	2.09104	2.06403	2.04903	2.06906	1.94904	1.79501	1.866	2.08405	2.23006	2.24712	2.36412	2.19005	0.887262	1.60631	1.35345	1.13941	0.921209	0.854969	1.36944	1.09989	0.841931	0.772856	0.878144	0.533552	0.145672	0.0623412	0.891921	0.524236	0.139925	0.0565535	1.41155	2.27899	2.247	2.079	2.01201	2.006	1.99701	2.409	2.453	2.496	2.50501	2.19198	2.145
2.12058	2.31467	2.2777	2.29382	2.41594	2.49604	2.25263	2.14953	2.10848	2.09444	2.15164	2.00651	1.81514	1.8691	2.16455	2.31883	2.42343	2.54934	2.26766	0.875908	1.59915	1.34615	1.12959	0.949324	0.868562	1.35838	1.0988	0.858634	0.78164	0.868978	0.551877	0.163306	0.0642376	0.87862	0.503321	0.162292	0.0915356	1.40224	2.25877	2.24703	2.07799	2.01998	2.00115	2.01919	2.40997	2.45805	2.50312	2.51415	2.16782	2.14002
2.18335	2.38724	2.35321	2.38208	2.51794	2.60883	2.3203	2.20641	2.16046	2.14151	2.22029	2.06143	1.82985	1.87989	2.22438	2.40807	2.5774	2.69449	2.33925	0.865973	1.59197	1.33781	1.1226	0.942234	0.862335	1.34784	1.09195	0.862272	0.78166	0.866644	0.528899	0.157421	0.0737015	0.86132	0.496936	0.127977	0.0943012	1.39427	2.23426	2.24997	2.07701	2.01802	2.01783	2.03979	2.40703	2.46295	2.51587	2.52984	2.1482	2.14198
2.27807	2.46706	2.43907	2.46707	2.63606	2.71607	2.39906	2.27607	2.22706	2.21506	2.31308	2.14409	1.88007	1.91515	2.31707	2.49906	2.63501	2.77101	2.41806	0.854704	1.58676	1.32133	1.10797	0.925171	0.857759	1.3447	1.08726	0.886828	0.810522	0.854276	0.514926	0.162813	0.0754482	0.851442	0.484043	0.134591	0.0869513	1.3871	2.25199	2.25501	2.083	2.018	2.035	2.054	2.409	2.461	2.512	2.53001	2.16299	2.14599
2.36882	2.53967	2.51975	2.54766	2.70764	2.79861	2.47474	2.35879	2.30288	2.28894	2.41276	2.25036	1.96608	2.09611	2.4048	2.57471	2.64944	2.78613	2.4967	0.84688	1.58404	1.31822	1.1025	0.9259	0.856429	1.33665	1.08218	0.884535	0.813176	0.848751	0.509822	0.178408	0.134463	0.841481	0.488186	0.136435	0.0761594	1.38407	2.24299	2.26804	2.08706	2.01901	2.03598	2.05796	2.41106	2.46507	2.51804	2.53695	2.15504	2.13891
2.45392	2.60912	2.59702	2.61613	2.77416	2.86121	2.55104	2.43997	2.39385	2.38578	2.49101	2.39122	2.07759	2.21055	2.48795	2.64807	2.69542	2.79983	2.56909	0.838575	1.57971	1.31257	1.09054	0.91247	0.843948	1.3296	1.07895	0.876768	0.80444	0.840534	0.516229	0.211294	0.167868	0.833293	0.489849	0.138988	0.0585229	1.37757	2.24201	2.27195	2.09293	2.01999	2.03402	2.05405	2.41693	2.47191	2.52195	2.53206	2.15895	2.13011
2.5361	2.68311	2.67108	2.68008	2.83303	2.91104	2.6291	2.52612			2.57411	2.50916	2.17717	2.31016	2.5751	2.71404	2.71001	2.8	2.6511	0.834982	1.58757	1.31305	1.0888	0.900723	0.825936	1.32069	1.07814			0.8338	0.496403	0.212853	0.170475	0.832864	0.493185	0.130344	0.0577087	1.37907	2.25802	2.27301	2.09299	2.02	2.02899	2.04499	2.41999	2.474			2.16601	2.129
2.60082	2.72882	2.70232	2.71071	2.82988	2.91469	2.66483	2.58657	2.56724	2.55339	2.63881	2.63477	2.31172	2.38291	2.63833	2.7402	2.72602	2.81152	2.68337	0.853963	1.59076	1.32909	1.09271	0.893129	0.820466	1.32413	1.06155	0.846411	0.759088	0.853064	0.477208	0.168377	0.107531	0.852337	0.481975	0.131699	0.0643268	1.38328	2.25807	2.24946	2.06944	2.01094	2.01347	2.01492	2.40044	2.46981	2.52533	2.54084	2.16761	2.12713
2.67335	2.80145	2.77437	2.77273	2.86361	2.93097	2.73855	2.6806	2.67628	2.67491	2.71084	2.7461	2.46187	2.49893	2.71185	2.7588	2.72803	2.8133	2.75993	0.863241	1.6054	1.34025	1.09821	0.884318	0.800885	1.33806	1.07434	0.821903	0.751799	0.861054	0.474384	0.140659	0.0666502	0.862513	0.475018	0.134043	0.0603863	1.39393	2.2659	2.24647	2.06491	2.00599	2.01103	2.00799	2.3964	2.45441	2.51187	2.52786	2.17886	2.13802
2.74262	2.87462	2.84413	2.82459	2.89353	2.93249	2.81663	2.77466	2.79722	2.80874	2.77811	2.86023	2.6418	2.73623	2.78063	2.80503	2.73455	2.83253	2.83112	0.875308	1.61786	1.35068	1.09951	0.848681	0.781621	1.3488	1.0733	0.852277	0.769096	0.872849	0.494296	0.130457	0.0552604	0.874387	0.477876	0.136002	0.0727132	1.40895	2.27599	2.24749	2.0595	2.003	2.00999	2.00251	2.39349	2.44799	2.49297	2.50996	2.18599	2.14898
2.81032	2.9378	2.91629	2.87609	2.90732	2.93111	2.8923	2.86258	2.91736	2.9441	2.84027	2.98763	2.81415	2.86737	2.85633	2.80624		2.84155	2.89938	0.879886	1.62371	1.35598	1.0982	0.854789	0.783628	1.35958	1.09285	0.86701	0.784522	0.874959	0.511732	0.126825	0.0510372	0.881166	0.494831		0.0528645	1.41432	2.2719	2.23945	2.05849	2.00342	2.00381	2.00228	2.38863	2.43989	2.47577	2.49174	2.18141	2.13904
2.88394	3.00949	2.98736	2.92922	2.93502	2.94045	2.96472	2.95905	3.03957	3.08831	2.89964	3.08994	3.00639	3.12611	2.9314	2.82616		2.9028	2.97787	0.884791	1.61911	1.35629	1.09144	0.854566	0.788448	1.36248	1.10844	0.89208	0.808063	0.90608	0.522376	0.119872	0.0641392	0.884094	0.490603		0.049081	1.41632	2.26201	2.23497	2.05752	1.99647	1.98752	1.98384	2.40018	2.43046	2.45491	2.46835	2.15881	2.14245
2.937	3.062	3.05354	2.97304	2.94802	2.94001	3.06606	3.05357	3.15408	3.22659	2.966	3.18556	3.197	3.329	3.00306	2.84604	2.76003	2.82452	3.008	0.91884	1.6315	1.35145	1.08415	0.864579	0.781697	1.33446	1.11232	0.910765	0.831572	0.91819	0.523144	0.15233	0.0953393	0.879742	0.470686	0.108225	0.0812152	1.4199	2.23	2.193	2.058	1.99249	1.98149	1.96649	2.35249	2.4255	2.43799	2.44599	2.151	2.1445
3.01595	3.13683	3.11923	3.03614	2.96798	2.95328	3.10304	3.15204	3.27824	3.34936	3.04095	3.27038	3.35799	3.49506	3.08736	2.91936	2.78325	2.8607	3.09289	0.904947	1.6278	1.33383	1.08752	0.876247	0.792302	1.35428	1.11106	0.923479	0.860407	0.904257	0.5328	0.197144	0.142119	0.867286	0.51486	0.126708	0.0424748	1.40687	2.2329	2.19092	2.05393	1.98597	1.97128	1.95387	2.35202	2.41691	2.42435	2.42734	2.15092	2.14894
3.09588	3.20669	3.16264	3.09494	3.01246	2.97905	3.19079	3.22414	3.38916	3.49063	3.12082	3.35054	3.52327	3.66631	3.16557	2.99772	2.80874	2.99478	3.16773	0.901132	1.61896	1.3512	1.08361	0.870758	0.794345	1.35274	1.11667	0.946835	0.877055	0.899614	0.520611	0.172207	0.118573	0.875514	0.528018	0.165664	0.247472	1.39935	2.2252	2.18391	2.026	1.98341	1.95195	1.94195	2.35402	2.39091	2.41054	2.38072	2.1442	2.14351
3.18022	3.28221	3.2362	3.14019	3.04818	3.01816	3.27122	3.32021	3.44927	3.60822	3.20221	3.42321	3.58007	3.72506	3.22723	3.14621		3.25317	3.24522	0.888266	1.60959	1.3444	1.09826	0.882373	0.819752	1.34599	1.11952	0.928342	0.870583	0.886832	0.513885	0.185487	0.138768	0.887571	0.580906		0.270212	1.39272	2.23398	2.17999	2.02598	1.96498	1.93197	1.91796	2.35497	2.387	2.39097	2.36799	2.15298	2.127
3.27014	3.36595	3.3181	3.21607	3.12212	3.08516	3.35897	3.40597	3.55909	3.69586	3.28819	3.50889	3.60787	3.75072	3.32014	3.23059		3.32028	3.33396	0.882748	1.60636	1.33777	1.0897	0.89525	0.816402	1.34132	1.12468	0.948982	0.875865	0.879521	0.523803	0.179962	0.125389	0.883924	0.583021		0.22328	1.3859	2.22594	2.17395	2.01695	1.95591	1.91904	1.9029	2.34099	2.387	2.38007	2.36406	2.14296	2.12702
3.36189	3.44285	3.40707	3.30342	3.21381	3.17981	3.43771	3.48456	3.64643	3.7656	3.38396	3.58038	3.67724	3.80798	3.41182	3.35837	3.05811	3.18618	3.41189	0.881648	1.60413	1.33137	1.07761	0.886653	0.812466	1.34175	1.12014	0.954854	0.878054	0.876304	0.522058	0.138226	0.0664902	0.884905	0.572883	0.271066	0.22709	1.38238	2.22085	2.16993	2.01293	1.94898	1.92178	1.89476	2.33982	2.38702	2.38607	2.36915	2.13982	2.12893
3.44598	3.52498	3.49898	3.41097	3.33897	3.30497	3.51398	3.55398	3.70998	3.83698	3.47098	3.64198	3.688	3.807	3.49298	3.46397	3.15197	3.28297	3.49598	0.875352	1.60428	1.33002	1.0912	0.892568	0.805182	1.33776	1.10942	0.926118	0.851977	0.870701	0.538436	0.1376	0.0531536	0.877992	0.541448	0.229081	0.185251	1.38166	2.214	2.167	2.01	1.948	1.912	1.884	2.332	2.388	2.389	2.376	2.132	2.126
3.52499	3.61003	3.57507	3.52737	3.47483	3.45803	3.59105	3.61491	3.76448	3.84737	3.551	3.70319	3.69205	3.805	3.57198	3.60231		3.38675	3.57504	0.877746	1.60949	1.3332	1.08374	0.871093	0.800964	1.33857	1.117	0.926939	0.853157	0.877366	0.513453	0.138276	0.0703798	0.876032	0.505068		0.170062	1.3867	2.20586	2.16397	2.00996	1.94208	1.89997	1.88091	2.33492	2.38605	2.4001	2.39419	2.12383	2.11925
3.60363	3.69167	3.65979	3.6362	3.62015	3.61933	3.67474	3.68737	3.80275	3.87615	3.63059	3.7189	3.696	3.80491	3.64963	3.70656		3.44963	3.6577	0.890089	1.62348	1.34283	1.09227	0.849001	0.77333	1.35496	1.10579	0.90937	0.831486	0.888103	0.512051	0.137808	0.0708359	0.889659	0.543876		0.134235	1.39998	2.19476	2.16209	2.0072	1.94829	1.89807	1.87415	2.32913	2.39011	2.40815	2.40924	2.11087	2.13918
3.67616	3.76617	3.73918	3.73422	3.76028	3.76737	3.75217	3.74815	3.83608	3.88301	3.70116	3.75902	3.69605	3.801	3.72216	3.8202		3.65537	3.73317	0.89983	1.63616	1.35328	1.10274	0.859775	0.772947	1.36492	1.10525	0.89203	0.811324	0.896249	0.475321	0.131493	0.057335	0.900711	0.547178		0.0563533	1.41542	2.184	2.16601	2.016	1.96101	1.90108	1.88106	2.33501	2.39502	2.41502	2.42002	2.105	2.14692
3.74394	3.83888	3.814	3.82525	3.87972	3.92304	3.82593	3.81162	3.87016	3.88912	3.76898	3.76946	3.71704	3.80014	3.78994	3.90333		3.81019	3.80594	0.908133	1.64764	1.36095	1.11068	0.891627	0.805433	1.3765	1.10996	0.875214	0.796322	0.908158	0.49254	0.1286	0.0552843	0.905175	0.521602		0.053655	1.42332	2.18416	2.17002	2.01609	1.96395	1.9331	1.90517	2.33905	2.40205	2.42409	2.42909	2.10416	2.11494
3.82089	3.91072	3.89578	3.92698	4.01918	4.089	3.90156	3.86204	3.88348	3.89924	3.84889	3.80624	3.72013	3.81098	3.86681	4.01105	3.93134	3.99016	3.88267	0.912289	1.65391	1.36813	1.14742	0.938587	0.842554	1.37909	1.10932	0.86915	0.789242	0.910285	0.520417	0.139817	0.0580901	0.911193	0.547875	0.155272	0.0620539	1.42789	2.19755	2.17207	2.02304	1.96013	1.94159	1.91948	2.34304	2.40613	2.43131	2.43631	2.11751	2.11007
3.905	3.987	3.975	4.015	4.116	4.222	3.971	3.908	3.905	3.91	3.933	3.817	3.726	3.81	3.947	4.102	4.12399	4.21899	3.957	0.91093	1.65236	1.36732	1.14837	0.94512	0.888908	1.3802	1.10708	0.87004	0.78491	0.90473	0.51893	0.14413	0.0611999	0.91398	0.54098	0.16469	0.06356	1.42748	2.222	2.175	2.025	1.966	1.968	1.941	2.345	2.412	2.445	2.45	2.14	2.113
3.97094	4.05496	4.05699	4.10842	4.26944	4.35868	4.04491	3.96381	3.93667	3.92943	3.99894	3.8747	3.73735	3.81205	4.00891	4.1892	4.30919	4.44307	4.03695	0.90161	1.646	1.35159	1.13799	0.976296	0.903292	1.37074	1.10012	0.86814	0.786155	0.897414	0.534163	0.152673	0.0610235	0.902807	0.536775	0.147236	0.0792169	1.4199	2.21875	2.17809	2.02694	1.9709	1.95434	1.96829	2.34606	2.41205	2.45514	2.46522	2.13575	2.11009
4.04587	4.13183	4.13598	4.22089	4.38409	4.49242	4.11756	4.02859	3.9903	3.96423	4.07392	3.93078	3.76533	3.81651	4.08183	4.28498	4.48139	4.60641	4.11281	0.891328	1.63778	1.34769	1.14206	0.982299	0.914043	1.36486	1.09427	0.884604	0.793862	0.890626	0.515599	0.164497	0.0615881	0.889193	0.507494	0.139537	0.0969117	1.41231	2.19909	2.18518	2.02191	1.96315	1.98109	1.99122	2.35111	2.41611	2.46629	2.48229	2.11624	2.11704
4.12922	4.21319	4.22421	4.30521	4.47722	4.60024	4.18719	4.09917	4.04817	4.01917	4.15923	4.01023	3.78015	3.83932	4.16322	4.37316	4.54303	4.66905	4.19319	0.885454	1.62832	1.34584	1.13649	0.987113	0.932347	1.35868	1.08909	0.888323	0.805087	0.885522	0.511964	0.16078	0.0744429	0.882636	0.505474	0.158484	0.0961063	1.40338	2.203	2.19302	2.01802	1.96997	1.985	2.00101	2.356	2.421	2.47902	2.49503	2.12699	2.11899
4.22411	4.29301	4.31495	4.3965	4.5722	4.70391	4.26905	4.17301	4.11897	4.09285	4.25608	4.11063	3.84512	3.97706	4.2571	4.44298	4.55665	4.69052	4.27503	0.874372	1.61771	1.3314	1.12813	0.983859	0.926778	1.35029	1.08372	0.877071	0.811782	0.873587	0.500844	0.144024	0.101203	0.872589	0.523691	0.155882	0.0984001	1.39576	2.20404	2.20002	2.027	1.95878	1.98619	2.00596	2.35801	2.42116	2.48807	2.50617	2.12399	2.11491
4.31377	4.37489	4.3917	4.51665	4.66855	4.77728	4.35396	4.2552	4.1983	4.16232	4.34372	4.24291	3.93657	4.06366	4.34589	4.52243	4.60819	4.73207	4.35884	0.864059	1.6104	1.3315	1.10699	0.944582	0.910923	1.33614	1.07242	0.873747	0.788678	0.8645	0.503159	0.164053	0.121995	0.86127	0.499561	0.14335	0.0690123	1.38964	2.20702	2.20215	2.02722	1.94124	2.00081	2.00283	2.35905	2.43405	2.4941	2.52017	2.12305	2.1079
4.385	4.451	4.46	4.583	4.731	4.829	4.433	4.344	4.29099	4.25599	4.413	4.35999	4.03999	4.17099	4.422	4.58	4.616	4.735	4.433	0.85796	1.60465	1.32691	1.09843	0.928131	0.885241	1.33002	1.06283	0.862741	0.776511	0.85925	0.489031	0.16056	0.11899	0.85441	0.513299	0.14256	0.0654802	1.38792	2.208	2.208	2.036	1.951	1.993	1.996	2.361	2.436	2.498	2.527	2.125	2.104
4.46703	4.52694	4.53193	4.59853	4.75419	4.85511	4.50894	4.4402	4.39661	4.35776	4.49803	4.49044	4.16768	4.29639	4.49807	4.63521	4.62705	4.743	4.5099	0.858504	1.61367	1.32187	1.10423	0.935154	0.862307	1.32563	1.0555	0.845301	0.758687	0.856289	0.498186	0.16952	0.128406	0.858374	0.500052	0.135102	0.0551487	1.39293	2.23133	2.21199	2.04092	1.9534	1.97894	1.97682	2.37496	2.43984	2.50684	2.52587	2.14724	2.11415
4.54941	4.60282	4.60663	4.64119	4.76966	4.864	4.5846	4.53724	4.5257	4.49912	4.58041	4.60642	4.30382	4.33221	4.58347	4.65319	4.63109	4.743	4.58274	0.871097	1.62787	1.33316	1.10626	0.91535	0.838637	1.34136	1.07534	0.836298	0.755522	0.865335	0.490816	0.144938	0.0636495	0.874064	0.492302	0.13054	0.0511019	1.40477	2.257	2.21096	2.03485	1.98485	1.97385	1.96278	2.37185	2.42693	2.49369	2.51565	2.16609	2.12613
4.61219	4.68422	4.67919	4.69416	4.799	4.86395	4.65622	4.63728	4.64636	4.63843	4.64319	4.71434	4.47449	4.56446	4.64919	4.70614	4.63503	4.74298	4.66022	0.890608	1.64666	1.34997	1.10922	0.894863	0.810414	1.35573	1.08396	0.852305	0.765466	0.886087	0.49291	0.137207	0.0662379	0.891647	0.492433	0.130975	0.0507443	1.4235	2.25696	2.209	2.02799	1.97799	1.96701	1.95301	2.365	2.42396	2.47993	2.49993	2.16996	2.13197
4.68293	4.76594	4.74998	4.75269	4.80015	4.84684	4.73807	4.73822	4.77878	4.79497	4.71289	4.83744	4.65338	4.73342	4.71993	4.75499	4.64726	4.73545	4.74096	0.904458	1.65578	1.36372	1.11525	0.888534	0.800729	1.37057	1.1044	0.879223	0.785747	0.899637	0.511003	0.103707	0.043867	0.905253	0.507528	0.12926	0.0523193	1.43285	2.24391	2.20995	2.02594	1.97285	1.9709	1.95489	2.36591	2.40886	2.45482	2.47371	2.15692	2.11996
4.75774	4.84169	4.82876	4.8081	4.81222	4.83363	4.82376	4.83616	4.92099	4.95228	4.78472	4.9522	4.84438	4.92769	4.79467	4.75618			4.81769	0.91694	1.66246	1.37135	1.09966	0.875537	0.784269	1.38114	1.12754	0.882211	0.798607	0.908798	0.523684	0.108226	0.0459155	0.920506	0.480331			1.44394	2.23689	2.20598	2.02096	1.96102	1.96278	1.9458	2.35896	2.398	2.44056	2.45049	2.15082	2.11713
4.835	4.917	4.907	4.857	4.822	4.817	4.902	4.932	5.05399	5.09799	4.861	5.05	5.03899	5.13599	4.869	4.853		4.96299	4.893	0.91959	1.66382	1.3678	1.09686	0.87496	0.78687	1.38097	1.12454	0.901359	0.821589	0.90825	0.52074	0.10938	0.0430501	0.9261	0.601715		0.194594	1.4435	2.232	2.205	2.019	1.962	1.953	1.937	2.357	2.398	2.421	2.428	2.143	2.123
4.91702	4.986	4.98496	4.91282	4.84242	4.8202	4.98806	5.02521	5.15632	5.22578	4.94199	5.13704	5.22557	5.32792	4.95406		4.73116	4.75053	4.97404	0.906462	1.65875	1.35861	1.10679	0.880421	0.801008	1.3765	1.13695	0.934367	0.853479	0.898485	0.514782	0.129794	0.0678404	0.909893		0.173729	0.0778721	1.43666	2.23393	2.18998	2.01899	1.96195	1.93883	1.9258	2.34991	2.39188	2.40185	2.40769	2.14094	2.11896
4.99976	5.0668	5.06265	4.97936	4.87756	4.8373	5.07396	5.12305	5.26355	5.36957	5.02161	5.22061	5.35176	5.48172	5.03991	4.84623	4.74473	4.87268	5.05772	0.893773	1.64904	1.35198	1.11065	0.884378	0.80841	1.35873	1.13072	0.948345	0.870571	0.89251	0.518076	0.156597	0.102924	0.890799	0.515428	0.185181	0.14493	1.4251	2.22771	2.18787	2.01791	1.95793	1.92487	1.9098	2.34289	2.38193	2.38985	2.38269	2.13578	2.11593
5.08322	5.1567	5.12171	5.01322	4.92469	4.87569	5.16422	5.21423	5.37026	5.51527	5.10322	5.29623	5.46063	5.59112	5.12723	4.98122	4.77682	4.90267	5.14121	0.883013	1.61793	1.33216	1.09451	0.903668	0.827279	1.33463	1.11768	0.950797	0.893478	0.883951	0.54323	0.186757	0.132018	0.879392	0.567235	0.203167	0.162359	1.39531	2.20849	2.17849	2.02249	1.95997	1.92598	1.90698	2.33598	2.37748	2.38348	2.36047	2.12598	2.114
5.1704	5.23338	5.20193	5.09932	4.99996	4.94801	5.24841	5.30483	5.47085	5.61879	5.18843	5.38484	5.51255	5.6393	5.21588	5.06794	5.08194	4.76954	5.22237	0.87637	1.60815	1.32644	1.09464	0.904581	0.827078	1.32714	1.11838	0.968951	0.904209	0.876163	0.531559	0.167493	0.101854	0.874039	0.557538	0.180556	0.0142493	1.38758	2.20351	2.17352	2.01854	1.94708	1.91651	1.8985	2.32908	2.37156	2.3765	2.35054	2.11852	2.112
5.25664	5.30405	5.29851	5.18879	5.09244	5.04147	5.32861	5.3896	5.55557	5.69809	5.27012	5.4696	5.55806	5.66493	5.30119	5.25032	5.15216	5.23936	5.29514	0.866529	1.60202	1.31727	1.08172	0.891683	0.814883	1.32167	1.11179	0.963576	0.902998	0.865574	0.530607	0.150525	0.0815798	0.865135	0.573492	0.146226	0.0842118	1.38099	2.20288	2.17043	2.01252	1.94394	1.90694	1.88693	2.32837	2.37294	2.36906	2.349	2.12034	2.11048
5.33609	5.38059	5.38259	5.30263	5.2077	5.16271	5.41058	5.46957	5.64554	5.76898	5.3526	5.54604	5.58	5.67049	5.38659	5.34732	5.22501	5.29951	5.37659	0.865234	1.60239	1.31289	1.06961	0.869566	0.791982	1.32509	1.09475	0.95152	0.891405	0.862875	0.535591	0.139347	0.069656	0.865278	0.514226	0.108888	0.0478548	1.38056	2.19299	2.16751	2.0115	1.936	1.89648	1.87648	2.32201	2.3675	2.37	2.35002	2.10899	2.11249
5.41081	5.46981	5.45982	5.40639	5.35452	5.32139	5.47695	5.53203	5.67742	5.78103	5.43576	5.59034	5.59693	5.70104	5.45685	5.46521	5.61276	5.74279	5.45387	0.87448	1.5968	1.31539	1.05109	0.815496	0.743164	1.32773	1.11897	0.953596	0.89337	0.87115	0.540339	0.129998	0.05626	0.876521	0.512674	0.106709	0.064849	1.3789	2.18509	2.17193	2.01399	1.93997	1.89019	1.8623	2.32593	2.36401	2.37099	2.36078	2.1101	2.11112
5.49058	5.54958	5.53162	5.51046	5.51019	5.50802	5.5526	5.59865	5.72475	5.7989	5.5116	5.62581	5.597	5.69702	5.53559	5.58835	5.613	5.71017	5.53259	0.885113	1.61537	1.33306	1.08638	0.871848	0.78957	1.3443	1.1141	0.937088	0.883394	0.881923	0.503726	0.129304	0.0547281	0.886795	0.544342	0.103377	0.0422797	1.39569	2.18599	2.17299	2.014	1.9579	1.90194	1.87792	2.32501	2.36997	2.37796	2.36896	2.11	2.11001
5.55619	5.62119	5.6082	5.60427	5.65435	5.67244	5.63017	5.66014	5.75911	5.8171	5.5812	5.64106	5.59901	5.687	5.60519	5.68724	5.4294	5.57123	5.6002	0.892415	1.63484	1.35269	1.10744	0.855934	0.776191	1.35086	1.12861	0.926273	0.865104	0.892094	0.481174	0.125933	0.0515242	0.891056	0.520628	0.125877	0.0863803	1.41078	2.179	2.17102	2.017	1.95798	1.91304	1.88604	2.33101	2.37003	2.38403	2.38103	2.10399	2.13196
5.62989	5.69391	5.68583	5.70646	5.78602	5.84047	5.69601	5.71222	5.80136	5.85542	5.65785	5.66464	5.60294	5.68799	5.67593	5.77764	5.58072	5.6577	5.67488	0.898144	1.64484	1.36575	1.13225	0.910439	0.826	1.36574	1.11231	0.88175	0.805882	0.897311	0.478855	0.119457	0.0493133	0.897138	0.508552	0.121043	0.0523326	1.41856	2.17801	2.17691	2.01799	1.9511	1.92778	1.90176	2.33593	2.38182	2.39681	2.39282	2.10203	2.11821
5.70955	5.77454	5.76853	5.79848	5.95405	6.01999	5.7676	5.76272	5.83581	5.86694	5.73755	5.69881	5.62786	5.69297	5.75157	5.89136	5.75203	5.7982	5.75157	0.907278	1.65054	1.3686	1.15743	0.950147	0.874367	1.37224	1.11619	0.84096	0.786754	0.905533	0.49804	0.123009	0.0478383	0.906964	0.527411	0.145052	0.0560856	1.42652	2.18993	2.18197	2.02595	1.96591	1.92601	1.91393	2.34395	2.38598	2.39601	2.40394	2.11393	2.10607
5.78919	5.85021	5.85426	5.88939	6.06432	6.14038	5.8452	5.81516	5.84506	5.86601	5.8202	5.71616	5.62502	5.69301	5.82719	6.00024	5.95453	6.0536	5.82822	0.916905	1.65228	1.36668	1.14405	0.988709	0.933926	1.37128	1.13058	0.853193	0.778622	0.913919	0.510708	0.144293	0.0528036	0.917592	0.534711	0.146524	0.0552514	1.43263	2.20899	2.18101	2.02501	1.9849	1.95695	1.93407	2.343	2.38602	2.41105	2.42205	2.131	2.10399
5.85895	5.92488	5.94956	6.03087	6.18124	6.27694	5.91593	5.87313	5.86766	5.86896	5.89291	5.77216	5.63091	5.69596	5.89596	6.0867	6.14513	6.26975	5.90682	0.908024	1.64638	1.3585	1.17421	1.01712	0.95786	1.3714	1.10255	0.843398	0.772138	0.906295	0.531556	0.156191	0.061302	0.907581	0.538523	0.158785	0.0881447	1.42282	2.20604	2.18396	2.02697	1.94953	1.9373	1.95764	2.343	2.39388	2.42775	2.4417	2.131	2.10203
5.94157	6.0016	6.03754	6.12352	6.30137	6.41925	5.97668	5.93169	5.90083	5.88193	5.98352	5.81677	5.65089	5.70197	5.96564	6.17852	6.2982	6.42519	5.98758	0.900221	1.64011	1.35291	1.17418	1.02446	0.967411	1.3649	1.09581	0.827762	0.76265	0.900311	0.51673	0.149785	0.064633	0.89807	0.526872	0.187707	0.11314	1.41655	2.18909	2.18997	2.02601	1.93905	1.96386	1.97988	2.35792	2.39897	2.45585	2.46189	2.11508	2.10498
6.02627	6.08923	6.13126	6.22629	6.40226	6.50747	6.06323	6.00119	5.95314	5.90615	6.07224	5.89934	5.68115	5.73406	6.05826	6.27021	6.47405	6.58613	6.07324	0.887175	1.62607	1.34702	1.16968	1.04373	0.995158	1.34888	1.08914	0.852596	0.765188	0.887814	0.510068	0.144122	0.0611202	0.884706	0.497812	0.133054	0.0910294	1.40425	2.18799	2.19602	2.03003	1.94696	1.969	1.98606	2.35401	2.41103	2.45606	2.48204	2.11399	2.10599
6.11565	6.16781	6.21769	6.32254	6.48968	6.66364	6.14083	6.06602	6.00127	5.95624	6.15377	6.01328	5.73223	5.75567	6.14568	6.33896	6.49075	6.62836	6.15378	0.875428	1.61638	1.33262	1.17194	1.03971	0.987841	1.34001	1.0884	0.857791	0.774735	0.87592	0.519438	0.151449	0.0678875	0.873312	0.491771	0.147895	0.0941626	1.39697	2.18603	2.20388	2.03887	1.93518	1.96999	2.00767	2.35893	2.41987	2.47472	2.49678	2.11006	2.10107
6.19855	6.24658	6.2926	6.39262	6.58648	6.74656	6.2335	6.15253	6.07858	6.0296	6.24352	6.12241	5.80859	5.93801	6.23054	6.4126	6.52283	6.66083	6.24053	0.867701	1.60499	1.32911	1.16411	1.03036	0.97861	1.32856	1.08095	0.872908	0.784338	0.869305	0.496059	0.153957	0.111791	0.864597	0.506937	0.134673	0.070977	1.38796	2.18998	2.20499	2.04099	1.94296	1.97298	2.00899	2.359	2.42298	2.47301	2.50396	2.11199	2.10001
6.28221	6.31722	6.37322	6.47317	6.64914	6.81412	6.32222	6.24825	6.17333	6.12034	6.32024	6.26532	5.92632	6.05531	6.31321	6.48017	6.53704	6.66802	6.32023	0.862909	1.59641	1.32358	1.15024	1.02338	0.954538	1.31786	1.06633	0.862327	0.778625	0.866118	0.510668	0.186211	0.144703	0.85828	0.512628	0.135669	0.0667527	1.38375	2.19702	2.20601	2.04599	1.95899	1.97	1.99997	2.361	2.42199	2.47999	2.50899	2.11801	2.09001
6.35688	6.39483	6.45083	6.53408	6.69728	6.85735	6.4018	6.33667	6.29024	6.2402	6.40374	6.38027	6.0393	6.16534	6.38886	6.54108	6.55276	6.6749	6.40079	0.85895	1.59779	1.31332	1.13504	0.99611	0.918335	1.31204	1.05634	0.861256	0.773409	0.861963	0.495705	0.172221	0.131568	0.854566	0.515615	0.138773	0.0606223	1.38541	2.20291	2.21093	2.04107	1.95506	1.96901	1.98818	2.36199	2.42003	2.47803	2.50604	2.12096	2.09296
6.43159	6.4865	6.51465	6.57478	6.72485	6.83513	6.47659	6.4285	6.40239	6.3683	6.47064	6.49836	6.17625	6.30325	6.46359	6.55791	6.56295	6.67699	6.47957	0.870735	1.60827	1.33385	1.12839	0.976635	0.905349	1.32762	1.06532	0.833891	0.749671	0.870831	0.493968	0.145666	0.105891	0.86894	0.505785	0.135697	0.0566912	1.39259	2.22388	2.21896	2.04001	1.98086	1.96701	1.97209	2.36101	2.41702	2.48297	2.506	2.14288	2.10593
6.50519	6.56421	6.5912	6.63414	6.74909	6.84199	6.55321	6.52625	6.53634	6.52541	6.54219	6.61427	6.33247	6.38658	6.53619	6.60708	6.56599	6.67391	6.5552	0.885346	1.62288	1.34623	1.11462	0.936202	0.867827	1.34344	1.07417	0.833163	0.748823	0.881809	0.497488	0.133714	0.0569129	0.886802	0.49307	0.135482	0.0550611	1.40648	2.24897	2.21799	2.03599	1.97799	1.96599	1.96199	2.35702	2.41198	2.46996	2.49794	2.16497	2.11298
6.574	6.63891	6.66394	6.68427	6.7835	6.83707	6.62791	6.61767	6.66118	6.67286	6.611	6.71356	6.50351	6.59694	6.60598	6.63559	6.56304	6.64147	6.62893	0.901948	1.64041	1.35535	1.12941	0.897	0.815974	1.35959	1.08977	0.848605	0.760885	0.899434	0.504064	0.113228	0.0615821	0.9019	0.493159	0.125505	0.0482097	1.42504	2.23914	2.21307	2.03304	1.97307	1.96403	1.95707	2.36291	2.40609	2.4562	2.4773	2.15514	2.10709
6.65261	6.72557	6.74361	6.74072	6.78002	6.80914	6.7096	6.70557	6.79335	6.82724	6.68364	6.82545	6.6851	6.75323	6.69058	6.65889	6.63862	6.71762	6.71159	0.909533	1.6542	1.36596	1.12458	0.883246	0.796583	1.36962	1.10792	0.873407	0.78902	0.906983	0.507195	0.126681	0.055849	0.909234	0.488265	0.12745	0.0512742	1.43773	2.23004	2.20902	2.03101	1.972	1.96599	1.956	2.35902	2.39903	2.4361	2.45212	2.15002	2.11496
6.72624	6.79825	6.81021	6.7831	6.78001	6.77897	6.78928	6.80131	6.9303	6.97939	6.75721	6.9213	6.88257	6.97963	6.76125	6.68732		6.7415	6.78624	0.917276	1.66185	1.36823	1.11254	0.880952	0.798698	1.37774	1.11456	0.890837	0.817513	0.912722	0.537725	0.126371	0.054605	0.918689	0.485996		0.012568	1.4418	2.21999	2.20599	2.02899	1.97201	1.96598	1.96196	2.35598	2.38799	2.42394	2.43193	2.13899	2.11402
6.80187	6.87682	6.87798	6.81453	6.78296	6.76816	6.87669	6.90051	7.02458	7.10314	6.82498	7.01558	7.06132		6.84081	6.78848		6.89963	6.86187	0.91593	1.66059	1.3645	1.1043	0.881462	0.80136	1.37132	1.12405	0.927983	0.859549	0.910218	0.501425	0.12036		0.918444	0.601654		0.214352	1.44067	2.21803	2.20304	2.02703	1.97496	1.96107	1.94919	2.35107	2.38504	2.40528	2.41032	2.13703	2.11991
6.87859	6.95557	6.94862	6.86771	6.79195	6.77098	6.96453	6.98853	7.12347	7.20644	6.89761	7.10551	7.24003	7.35903	6.92455	6.85564		6.78365	6.93958	0.913533	1.65506	1.36418	1.11107	0.884782	0.806542	1.3609	1.13907	0.967019	0.910295	0.908648	0.486608	0.142717	0.0878265	0.915198	0.607139		0.138453	1.43418	2.21701	2.19803	2.027	1.975	1.95802	1.94801	2.34901	2.38301	2.39307	2.38911	2.13302	2.11503
6.96123	7.03619	7.01819	6.90617	6.83811	6.80311	7.05024	7.08225	7.22828	7.3683	6.97622	7.20323	7.3582	7.49722	7.01124	6.92823	6.69017	6.81416	7.01721	0.901053	1.64261	1.35738	1.1109	0.911199	0.822169	1.34761	1.13395	0.971277	0.91061	0.900253	0.487042	0.149219	0.132264	0.898914	0.599258	0.186137	0.146149	1.42201	2.22098	2.19498	2.02499	1.975	1.96	1.95102	2.35198	2.38599	2.38898	2.36796	2.13498	2.12401
7.04476	7.10498	7.08599	6.96808	6.87939	6.8434	7.1377	7.17463	7.33245	7.47639	7.05582	7.28577	7.4319	7.57879	7.09771	7.01274	6.75109	6.87214	7.09386	0.89501	1.635	1.34777	1.10524	0.903642	0.818169	1.34494	1.13033	0.977478	0.917833	0.894092	0.484291	0.137908	0.126555	0.893067	0.602186	0.199541	0.160319	1.41377	2.21312	2.18613	2.02303	1.975	1.96	1.9579	2.34609	2.38206	2.38013	2.35223	2.12909	2.12794
7.1413	7.19535	7.16344	7.03948	6.95446	6.90654	7.22239	7.26733	7.44419	7.56437	7.14932	7.37436	7.48561	7.61772	7.19629	7.10335	6.80164		7.17839	0.881657	1.62306	1.33792	1.09875	0.903173	0.815648	1.33683	1.12485	0.963801	0.910991	0.883159	0.475673	0.11721	0.0821742	0.877603	0.592978	0.224231		1.40022	2.21896	2.18302	2.02101	1.96805	1.95504	1.958	2.346	2.382	2.36709	2.34307	2.13496	2.12899
7.22922	7.27722	7.24322	7.12727	7.03029	6.98332	7.29921	7.34121	7.48021	7.63111	7.24023	7.4612	7.52101	7.62401	7.27922	7.21533	6.88328	7.00329	7.25822	0.874784	1.6154	1.32957	1.08754	0.874881	0.794793	1.33254	1.1211	0.959709	0.889307	0.873398	0.465622	0.0985532	0.0597644	0.87375	0.575004	0.237139	0.199331	1.39439	2.21799	2.187	2.019	1.967	1.95798	1.95598	2.345	2.38101	2.37602	2.34904	2.13299	2.12501
7.31078	7.35681	7.32577	7.2275	7.1374	7.10124	7.37585	7.41884	7.55784	7.67041	7.32474	7.53391	7.52593	7.62893	7.36177	7.33816	6.98646	7.10843	7.33781	0.872425	1.61152	1.32392	1.08426	0.871461	0.79214	1.32956	1.10429	0.937098	0.862521	0.868848	0.477276	0.107073	0.0540258	0.873573	0.558132	0.236766	0.199833	1.39201	2.21406	2.18799	2.01801	1.96799	1.95209	1.94713	2.34401	2.38593	2.38388	2.36279	2.12807	2.12697
7.38463	7.43958	7.40261	7.32949	7.27132	7.24129	7.44764	7.4787	7.6167	7.69189	7.40161	7.57878	7.53495	7.63298	7.43662	7.49918	7.11833	7.24033	7.41163	0.871584	1.61481	1.3233	1.08486	0.869709	0.7843	1.33343	1.09741	0.907948	0.834531	0.871357	0.506153	0.104205	0.0494132	0.869322	0.503886	0.208107	0.171684	1.39411	2.21301	2.19098	2.02496	1.968	1.94205	1.93506	2.34798	2.38302	2.38897	2.38389	2.12701	2.12302
7.45718	7.5102	7.48121	7.42927	7.39837	7.38439	7.51818	7.54213	7.66306	7.72302	7.47118	7.59511	7.542	7.633	7.50617	7.55324	7.19461	7.24653	7.49119	0.876624	1.62406	1.33305	1.0814	0.829985	0.754075	1.33822	1.07983	0.867959	0.798972	0.87715	0.499524	0.103911	0.0487893	0.873347	0.461938	0.138761	0.0345032	1.40429	2.21	2.19202	2.02702	1.97101	1.93501	1.92601	2.35601	2.39302	2.40103	2.40104	2.125	2.13903
7.52597	7.58488	7.55884	7.5295	7.53791	7.53277	7.58795	7.59225	7.68468	7.72891	7.53997	7.63737	7.542	7.633	7.57004	7.64364	7.42357	7.44601	7.56391	0.885694	1.63831	1.3465	1.08655	0.854611	0.763538	1.34977	1.07799	0.852384	0.780704	0.884657	0.493491	0.104215	0.0485437	0.883537	0.525575	0.237213	0.130185	1.41649	2.21099	2.19791	2.03488	1.97494	1.93993	1.92797	2.35994	2.3999	2.41085	2.41676	2.125	2.15181
7.60359	7.66557	7.64355	7.63544	7.67527	7.7011	7.67155	7.64472	7.69694	7.73198	7.62057	7.6559	7.55095	7.63698	7.65057	7.74844		7.58029	7.64557	0.893946	1.65127	1.35964	1.10474	0.891831	0.804977	1.3639	1.08649	0.848341	0.772324	0.89226	0.468226	0.0936968	0.0443924	0.891995	0.532418		0.127582	1.43114	2.21995	2.19899	2.04495	1.97401	1.94995	1.92701	2.35602	2.40696	2.41697	2.42595	2.13395	2.14305
7.67821	7.74119	7.72825	7.74028	7.7845	7.8694	7.7432	7.69716	7.72506		7.69721	7.6911	7.55301	7.65301	7.7222	7.85225	7.69849	7.74656	7.72021	0.907578	1.66046	1.36556	1.13796	0.919986	0.844361	1.37104	1.10426	0.888895		0.902238	0.51407	0.0976284	0.0460509	0.908609	0.579324	0.132061	0.0538225	1.43997	2.25104	2.21203	2.05504	1.98099	1.97992	1.93403	2.36001	2.41702	2.43604		2.16005	2.12401
7.75683	7.80998	7.81964	7.8415	7.9663	8.01681	7.81691	7.75514	7.74865		7.77583	7.72647	7.55596	7.65497	7.79394	7.94266	7.87636	7.95195	7.79588	0.906949	1.65375	1.3625	1.14261	0.944348	0.874197	1.37895	1.1235	0.901769		0.897658	0.53968	0.100714	0.0463949	0.911803	0.584385	0.125034	0.0620874	1.4399	2.26677	2.22382	2.06978	1.97804	1.95044	1.94385	2.36493	2.42488	2.45177		2.17872	2.12597
7.82966	7.88863	7.90759	7.95248	8.08147	8.1673	7.89265	7.81373	7.77189		7.85463	7.77776	7.57093	7.64604	7.86268	8.03258	8.07408	8.19188	7.87762	0.906243	1.6471	1.35402	1.14147	0.965611	0.880861	1.37658	1.14669	0.965062		0.902895	0.574258	0.121343	0.0496248	0.904973	0.601898	0.222668	0.188463	1.43324	2.22818	2.22599	2.069	1.97302	1.96393	1.96988	2.36799	2.42998	2.5147		2.13521	2.12301
7.90225	7.96522	7.99726	8.05826	8.20936	8.31532	7.99122	7.87316			7.92924	7.83219	7.60008	7.65202	7.92926	8.13023			7.96122	0.876331	1.63614	1.3398	1.13067	0.969284	0.898321	1.33395	1.11564			0.882402	0.577762	0.141762	0.0531555	0.866852	0.583481			1.41852	2.21403	2.23505	2.07404	1.97604	1.98807	2.00108	2.34099	2.45903			2.12803	2.11899
7.99163		8.09057	8.15255	8.34196	8.43221		7.9321			8.01666	7.89996	7.62955	7.66086	8.02355	8.2147				0.86588		1.31806	1.12019	0.963538	0.917023		1.14813			0.868464	0.574736	0.164284	0.058823	0.860222	0.569347				2.22483		2.0868	1.9888	2.01262	2.03055		2.46983			2.13982	2.11605
9.27509	9.40109	9.3251	9.24812	9.17616	9.14117	9.35609	9.37907	9.50206	9.58602	9.29809	9.45202	9.435	9.535	9.3181	9.25614		9.5532	9.34409	0.894438	1.61789	1.34824	1.1027	0.883674	0.801598	1.3612	1.1157	0.930161	0.857993	0.888846	0.506765	0.122821	0.0494698	0.894419	0.53614		0.0780033	1.40034	2.27699	2.249	2.08	2.022	1.97001	1.949	2.41001	2.46	2.47001	2.45702	2.19299	2.177
9.34092	9.46889	9.39388	9.33655	9.29014	9.26399	9.41996	9.42721	9.54431	9.60076	9.36294	9.46578	9.435	9.535	9.38688	9.35931	8.96665	8.97742	9.41189	0.899989	1.62271	1.35356	1.10678	0.879429	0.793227	1.37098	1.11523	0.909675	0.845622	0.893504	0.510223	0.109429	0.0493519	0.90054	0.486266	0.135832	0.037335	1.40843	2.2711	2.24802	2.08295	2.02298	1.97689	1.949	2.41787	2.46197	2.47394	2.47274	2.18316	2.177
9.40457	9.54151	9.4685	9.41845	9.41218	9.39611	9.48556	9.48163	9.56685	9.61391	9.42459	9.48586	9.43202	9.53202	9.44859	9.43251	9.02753	9.08023	9.47458	0.913955	1.64367	1.36773	1.11496	0.872348	0.787458	1.37403	1.11578	0.901901	0.832905	0.909829	0.500308	0.0890774	0.0491017	0.911605	0.443566	0.0727527	0.0129122	1.42467	2.26206	2.24999	2.09194	2.02598	1.97501	1.95595	2.42893	2.47193	2.47698	2.47995	2.17903	2.19488
9.46499	9.61099	9.53699	9.49999	9.52599	9.53798	9.55099	9.52699	9.584	9.62	9.48699	9.501	9.428	9.532	9.50899	9.55099	9.31396	9.37996	9.54299	0.9124	1.65835	1.38137	1.12141	0.882279	0.817706	1.38872	1.12395	0.90151	0.826141	0.90797	0.480742	0.0946193	0.04911	0.91019	0.501033	0.169238	0.061344	1.43647	2.263	2.257	2.095	2.034	2.002	1.985	2.434	2.483	2.486	2.489	2.177	2.2
9.53184	9.67194	9.60483	9.58159	9.62823	9.67758	9.61293	9.56632	9.60563	9.62688	9.55679	9.51181	9.4339	9.532	9.57486	9.64635	9.47717	9.54711	9.60984	0.923399	1.67143	1.39298	1.15028	0.918955	0.842294	1.39874	1.13442	0.893764	0.820046	0.919009	0.481438	0.10731	0.0496113	0.920629	0.520699	0.117703	0.0483453	1.45004	2.26693	2.26585	2.10188	2.0399	2.01871	1.98991	2.44481	2.48791	2.49976	2.49981	2.17995	2.19017
9.60737	9.74142	9.67739	9.65836	9.75494	9.80791	9.67151	9.61063	9.61988	9.63592	9.63237	9.56455	9.4459	9.532	9.64739	9.76401	9.64361	9.6908	9.67644	0.945881	1.67368	1.39318	1.164	0.961395	0.866389	1.40774	1.13266	0.890745	0.812454	0.939151	0.53448	0.141303	0.051028	0.944578	0.55639	0.14625	0.0564691	1.45656	2.29278	2.27294	2.10795	2.04496	2.00908	2.00686	2.45194	2.49494	2.51289	2.51785	2.20578	2.1781
9.67799	9.81099	9.74999	9.73799	9.87099	9.93599	9.72999	9.665	9.65	9.655	9.70599	9.605	9.448	9.535	9.71399	9.85099	9.84198	9.93698	9.74099	0.94757	1.66904	1.39157	1.17536	0.96191	0.891208	1.41064	1.13742	0.881561	0.819299	0.93978	0.556238	0.14525	0.0682184	0.94708	0.55583	0.15121	0.0644393	1.45557	2.303	2.28	2.114	2.052	2.026	2.02	2.458	2.499	2.531	2.536	2.215	2.183
9.73891	9.87486	9.82172	9.82936	9.95942	10.0568	9.79287	9.71314	9.69716	9.68644	9.77182	9.63349	9.45586	9.535	9.77589	9.92959	10.0169	10.1325	9.81075	0.925289	1.65751	1.3804	1.167	0.98145	0.892261	1.39902	1.12668	0.912122	0.835156	0.917784	0.547782	0.146468	0.0677288	0.924996	0.548658	0.140354	0.0699906	1.44321	2.28728	2.28393	2.11989	2.04512	2.03288	2.04161	2.45898	2.50784	2.55065	2.55761	2.20223	2.18496
9.80646	9.9365	9.89045	9.91432	10.0681	10.1671	9.85847	9.77153	9.74958	9.72965	9.8345	9.70442	9.4679	9.54294	9.84246	10.0034	10.1569	10.2689	9.87151	0.906391	1.64554	1.3612	1.14767	0.977565	0.896853	1.38447	1.11958	0.909139	0.834746	0.898177	0.551379	0.147184	0.0730166	0.907202	0.536181	0.138623	0.079989	1.42801	2.28799	2.28995	2.12298	2.05393	2.04193	2.06184	2.46694	2.51395	2.55894	2.57189	2.20002	2.18698
9.88199	9.99799	9.95699	9.99798	10.164	10.267	9.93399	9.83699	9.77899	9.77999	9.91198	9.77399	9.488	9.547	9.91799	10.086	10.195	10.321	9.93899	0.883774	1.6279	1.33616	1.12747	0.969602	0.902069	1.35858	1.10207	0.826966	0.78261	0.884253	0.521256	0.14795	0.0711104	0.876396	0.508325	0.144709	0.0855689	1.40916	2.282	2.292	2.129	2.05	2.049	2.077	2.457	2.522	2.59499	2.59899	2.197	2.184
9.95762	10.0589	10.0208	10.0648	10.2445	10.3573	10.0047	9.9028	9.86345	9.84972	9.98663	9.88301	9.54594	9.55682	9.99558	10.1597	10.2323	10.3485	9.99989	0.863589	1.61141	1.31657	1.11005	0.963482	0.899546	1.3473	1.09185	0.877701	0.820143	0.863804	0.517332	0.1496	0.0711395	0.856956	0.489819	0.117832	0.057042	1.39328	2.28986	2.29789	2.13293	2.05295	2.06275	2.09075	2.45209	2.53182	2.59009	2.60096	2.20486	2.17811
10.0314	10.1225	10.0815	10.1265	10.3343	10.4294	10.0645	9.97244	9.93146	9.9492	10.0564	9.99907	9.6333	9.76035	10.0694	10.2324	10.2786	10.4006	10.0694	0.84965	1.59859	1.30463	1.09565	0.944493	0.895324	1.33341	1.07315	0.873273	0.833815	0.849235	0.511378	0.167525	0.128673	0.843963	0.501056	0.123014	0.0872111	1.37789	2.29893	2.29899	2.133	2.05895	2.06697	2.09398	2.47184	2.54192	2.6029	2.59406	2.21194	2.17403
10.091	10.1881	10.1391	10.177	10.353	10.483	10.1341	10.0491	10.0231		10.116	10.0971	9.71608	9.84398	10.126	10.29	10.282	10.404	10.1351	0.841446	1.59149	1.30138	1.09023	0.942131	0.885334	1.31429	1.05436	0.850277		0.840356	0.498151	0.167111	0.127998	0.836577	0.50121	0.120041	0.0836623	1.37141	2.309	2.306	2.136	2.06901	2.069	2.09199	2.468	2.547	2.60301		2.219	2.18301
10.1431	10.2509	10.198	10.2173	10.3795	10.5154	10.192	10.1227	10.1056		10.1671	10.1953	9.80942	9.82335	10.1811	10.3185	10.2859	10.3509	10.195	0.83731	1.58995	1.30386	1.08745	0.931628	0.866952	1.31211	1.05224	0.812659		0.835974	0.487206	0.156716	0.0681262	0.832755	0.489823	0.110197	0.0400404	1.37182	2.30998	2.30797	2.13797	2.0749	2.06703	2.08512	2.468	2.55093	2.61185		2.22293	2.18988
10.2056	10.3106	10.2506	10.2537	10.4108	10.516	10.2526	10.1975	10.2063	10.2062	10.2315	10.2863	9.93311	9.96497	10.2416	10.3468	10.285	10.3629	10.2516	0.845688	1.59547	1.31491	1.09858	0.925523	0.850686	1.32319	1.06198	0.801824	0.730497	0.840983	0.472198	0.146851	0.0657698	0.843938	0.465555	0.0924481	0.0288164	1.38147	2.33184	2.30701	2.13601	2.07798	2.06501	2.07507	2.46999	2.54504	2.61101	2.62204	2.23789	2.18702
10.261	10.368	10.3	10.302	10.418	10.507	10.315	10.274	10.313	10.329	10.282	10.359	10.082	10.127	10.298	10.365	10.289	10.363	10.305	0.858713	1.60688	1.32767	1.10744	0.919597	0.831492	1.33032	1.06973	0.824404	0.741344	0.854023	0.46734	0.133977	0.0543892	0.856253	0.463352	0.0967044	0.0278707	1.39742	2.34	2.311	2.135	2.077	2.063	2.067	2.465	2.54	2.59	2.609	2.244	2.207
[truncated: 64 more columns]
