# Supplementary material for: Kinematic Validation of a Multi-Kinect v2 Instrumented 10-Meter Walkway for Quantitative Gait Assessments
Source: PLoS One. 2015 Oct 13;10(10):e0139913. doi: 10.1371/journal.pone.0139913 (PMC4603795; doi:10.1371/journal.pone.0139913)
Supplement: S1 Data — (ZIP) [file pone.0139913.s001.zip › S1_Data/pp3_trial5.xls]

## Sheet: Sheet1
Kinect(x) SpineBase	Kinect(x) Head	Kinect(x) ShoulderLeft	Kinect(x) ElbowLeft	Kinect(x) WristLeft	Kinect(x) HandLeft	Kinect(x) ShoulderRight	Kinect(x) ElbowRight	Kinect(x) WristRight	Kinect(x) HandRight	Kinect(x) HipLeft	Kinect(x) KneeLeft	Kinect(x) AnkleLeft	Kinect(x) FootLeft	Kinect(x) HipRight	Kinect(x) KneeRight	Kinect(x) AnkleRight	Kinect(x) FootRight	Kinect(x) SpineShoulder	Kinect(y) SpineBase	Kinect(y) Head	Kinect(y) ShoulderLeft	Kinect(y) ElbowLeft	Kinect(y) WristLeft	Kinect(y) HandLeft	Kinect(y) ShoulderRight	Kinect(y) ElbowRight	Kinect(y) WristRight	Kinect(y) HandRight	Kinect(y) HipLeft	Kinect(y) KneeLeft	Kinect(y) AnkleLeft	Kinect(y) FootLeft	Kinect(y) HipRight	Kinect(y) KneeRight	Kinect(y) AnkleRight	Kinect(y) FootRight	Kinect(y) SpineShoulder	Kinect(z) SpineBase	Kinect(z) Head	Kinect(z) ShoulderLeft	Kinect(z) ElbowLeft	Kinect(z) WristLeft	Kinect(z) HandLeft	Kinect(z) ShoulderRight	Kinect(z) ElbowRight	Kinect(z) WristRight	Kinect(z) HandRight	Kinect(z) HipLeft	Kinect(z) KneeLeft
0.111	0.181961	0.163	0.157948	0.2	0.213091	0.157	0.158	0.210948	0.230039	0.149	0.101	0.057013	0.168974	0.155	0.0999611	0.0600259	0.156	0.161961	0.919157	1.6456	1.39733	1.1491	0.903952	0.826986	1.40701	1.1595	0.914802	0.839193	0.915058	0.523611	0.138922	0.0509294	0.920116	0.512951	0.15011	0.0702196	1.4497	2.284	2.25203	2.092	2.05501	2.054	2.07097	2.418	2.464	2.44903	2.42197	2.2	2.195
0.113997	0.185996	0.166996	0.158	0.2	0.216996	0.159997	0.163994	0.22099	0.235994	0.152996	0.103997	0.057	0.169	0.157997	0.1	0.060999	0.156	0.165996	0.9196	1.64509	1.39869	1.14707	0.906687	0.823763	1.40913	1.15486	0.890365	0.826882	0.91536	0.52407	0.13865	0.05091	0.920679	0.51284	0.155594	0.0705397	1.44985	2.283	2.251	2.09	2.055	2.054	2.07	2.417	2.462	2.43901	2.419	2.199	2.194
0.114	0.189912	0.172868	0.160934	0.205868	0.218956	0.16978	0.167912	0.221978	0.236	0.153	0.103022	0.057	0.169	0.160934	0.1	0.061	0.156	0.168934	0.919678	1.64558	1.39845	1.14666	0.89694	0.822176	1.40918	1.15392	0.903582	0.833403	0.91536	0.523923	0.140029	0.0510567	0.920905	0.513055	0.154025	0.0716744	1.45	2.283	2.25296	2.08804	2.05402	2.04911	2.06609	2.41407	2.46102	2.44193	2.419	2.199	2.19107
0.116963	0.192963	0.178925	0.162975	0.208963	0.224925	0.17395	0.173925	0.231875	0.245875	0.155963	0.103	0.057	0.169	0.161	0.1	0.0629751	0.156	0.17295	0.919403	1.64514	1.39814	1.14508	0.893106	0.819632	1.41085	1.15131	0.890281	0.828523	0.915143	0.524463	0.139655	0.0510798	0.920624	0.512862	0.146465	0.0726974	1.44971	2.28201	2.25201	2.08602	2.04906	2.04801	2.06304	2.41598	2.45804	2.43904	2.41604	2.19801	2.191
0.118995	0.198985	0.18299	0.167988	0.209	0.225	0.182978	0.183975	0.234993	0.247995	0.156	0.105993	0.057	0.167005	0.163993	0.102993	0.063	0.156	0.178985	0.918941	1.64434	1.3978	1.14871	0.892641	0.820717	1.40821	1.15253	0.888155	0.82444	0.914931	0.524729	0.13963	0.0513194	0.919872	0.514137	0.1464	0.07269	1.44848	2.27801	2.25	2.085	2.04401	2.048	2.063	2.41301	2.45501	2.437	2.41201	2.198	2.19
0.122903	0.208758	0.189831	0.173855	0.211927	0.223048	0.189831	0.186927	0.241831	0.249952	0.158927	0.106	0.057	0.173831	0.165952	0.103	0.0639758	0.157952	0.188758	0.918228	1.64387	1.3973	1.15032	0.890835	0.820964	1.40703	1.15084	0.885037	0.827923	0.914169	0.524779	0.140889	0.0504418	0.919294	0.514833	0.1363	0.0669718	1.44846	2.27702	2.24707	2.08598	2.04205	2.04702	2.05715	2.41007	2.45402	2.43505	2.4081	2.19702	2.19
0.123	0.214925	0.1979	0.180913	0.213975	0.223	0.192963	0.192925	0.244963	0.258888	0.158012	0.10995	0.057	0.174988	0.16995	0.105963	0.064	0.158	0.191963	0.917924	1.64336	1.39712	1.1541	0.889417	0.824209	1.40863	1.15062	0.886155	0.828583	0.913834	0.525096	0.140367	0.0511409	0.918994	0.517674	0.136208	0.0667115	1.44856	2.277	2.24502	2.08007	2.04002	2.04206	2.057	2.40901	2.45202	2.43401	2.40109	2.19305	2.18901
0.124995	0.225973	0.20199	0.182995	0.218988	0.224995	0.20098	0.199983	0.249988	0.26299	0.160993	0.11	0.057	0.172007	0.172993	0.106	0.0620049	0.153012	0.198983	0.918129	1.64058	1.39711	1.15496	0.904672	0.831043	1.40866	1.15432	0.884005	0.827183	0.914498	0.525419	0.143323	0.049933	0.918691	0.517131	0.143123	0.0691938	1.44717	2.27201	2.245	2.078	2.03501	2.02704	2.04204	2.41	2.45	2.42901	2.403	2.192	2.189
0.127935	0.235783	0.210805	0.185935	0.219	0.225	0.209805	0.20587	0.252935	0.263	0.165891	0.111957	0.057	0.172	0.174957	0.106	0.062	0.156913	0.208783	0.917631	1.64123	1.39558	1.15333	0.894898	0.823341	1.40701	1.15625	0.883853	0.826163	0.913805	0.525087	0.143164	0.0497441	0.918348	0.517815	0.143942	0.0673608	1.44736	2.27102	2.24109	2.07507	2.03402	2.027	2.042	2.40707	2.44707	2.42802	2.403	2.18711	2.18411
0.132936	0.241923	0.213962	0.194885	0.223936	0.229936	0.219872	0.21291	0.262872	0.275834	0.168962	0.114962	0.057	0.172	0.177962	0.110936	0.057064	0.155026	0.214923	0.917077	1.64102	1.3966	1.15866	0.901255	0.828688	1.40684	1.15856	0.886397	0.828065	0.9138	0.524586	0.142459	0.0503718	0.917294	0.520199	0.154661	0.0677544	1.44605	2.26606	2.23903	2.07401	2.02808	2.02108	2.03706	2.40404	2.44503	2.42405	2.39905	2.18305	2.18301
0.138984	0.254966	0.223974	0.197992	0.230982	0.235984	0.232966	0.226963	0.265992	0.278992	0.171992	0.119987	0.057	0.170005	0.182987	0.114989	0.057	0.155	0.22996	0.916511	1.64046	1.39572	1.15841	0.911852	0.831363	1.41014	1.15984	0.887048	0.828449	0.913112	0.525268	0.14613	0.0512976	0.916911	0.517627	0.15467	0.0679395	1.44528	2.26002	2.23501	2.07101	2.027	2.00803	2.02403	2.39901	2.444	2.423	2.398	2.182	2.17801
0.141927	0.265734	0.229855	0.205806	0.231976	0.241855	0.241782	0.23871	0.273806	0.289734	0.176879	0.119024	0.057	0.17	0.189831	0.118903	0.0599274	0.155	0.237806	0.916012	1.63542	1.39567	1.15423	0.919911	0.825398	1.4095	1.15712	0.899287	0.832607	0.912632	0.525075	0.14211	0.0511048	0.916373	0.516644	0.147966	0.0690036	1.44185	2.25902	2.23402	2.06905	2.02017	2.00117	2.01912	2.39607	2.4401	2.42398	2.39702	2.17615	2.17507
0.146938	0.2818	0.24975	0.216863	0.234963	0.246938	0.26175	0.249863	0.279925	0.295925	0.182925	0.128875	0.0560125	0.167037	0.194938	0.131838	0.06	0.155	0.254788	0.91359	1.63485	1.39333	1.15478	0.919814	0.82448	1.40611	1.15065	0.900439	0.831703	0.910181	0.528023	0.144311	0.0527689	0.91402	0.511682	0.145805	0.0691584	1.44007	2.25406	2.22906	2.06209	2.02	2.00001	2.01406	2.38909	2.43901	2.42202	2.39502	2.17402	2.17204
0.152984	0.293969	0.266955	0.226974	0.247966	0.25099	0.267984	0.263963	0.293963	0.306971	0.188984	0.136979	0.056	0.167	0.200984	0.15494	0.0619948	0.155	0.267966	0.911655	1.62887	1.38911	1.14598	0.90079	0.814746	1.40562	1.14642	0.903821	0.832458	0.908325	0.527571	0.146774	0.0557422	0.912025	0.508837	0.1458	0.0686912	1.43515	2.25201	2.22501	2.06001	2.01701	1.99601	2.01599	2.38701	2.438	2.421	2.395	2.16901	2.16502
0.165711	0.315511	0.286555	0.241666	0.253867	0.262733	0.284622	0.273778	0.304755	0.318733	0.200733	0.140911	0.056	0.166022	0.216644	0.181399	0.0678666	0.155	0.288533	0.908502	1.62398	1.38608	1.14121	0.886465	0.802928	1.40324	1.14627	0.902725	0.829409	0.904898	0.52055	0.146672	0.0553785	0.909243	0.508762	0.150122	0.0698144	1.429	2.24711	2.22402	2.05609	2.01211	1.99307	2.00818	2.38504	2.43507	2.421	2.39793	2.16411	2.15718
0.175875	0.338714	0.301813	0.265701	0.259925	0.261025	0.301788	0.282888	0.307963	0.333813	0.210875	0.147913	0.0550125	0.16995	0.225888	0.215577	0.0798506	0.160925	0.301838	0.903976	1.61282	1.3841	1.14011	0.88452	0.801505	1.39511	1.14098	0.903411	0.826723	0.900791	0.520825	0.145416	0.0545898	0.904381	0.506894	0.151346	0.0744025	1.42453	2.24404	2.22005	2.05798	2.00706	1.99102	2.01195	2.38204	2.43204	2.42001	2.39998	2.16104	2.15404
0.184996	0.359991	0.321991	0.28899	0.276992	0.279992	0.322991	0.300992	0.334988	0.346994	0.220996	0.150999	0.0579987	0.169	0.231997	0.26098	0.0949934	0.176993	0.320992	0.900412	1.61018	1.38075	1.13593	0.874644	0.792224	1.38975	1.13304	0.883799	0.809837	0.896932	0.52009	0.14641	0.0558894	0.901151	0.504441	0.140595	0.0627352	1.41911	2.241	2.221	2.055	2.003	1.989	2.006	2.379	2.429	2.424	2.406	2.158	2.153
0.197686	0.383421	0.342494	0.319252	0.309204	0.294638	0.331783	0.308807	0.341831	0.365542	0.234662	0.156855	0.0570241	0.166072	0.242735	0.296132	0.125252	0.190662	0.341494	0.897248	1.60067	1.37452	1.13741	0.871107	0.788297	1.38741	1.1285	0.885947	0.811128	0.893592	0.520871	0.15005	0.0565634	0.898222	0.511027	0.142805	0.0594315	1.4127	2.23612	2.21905	2.055	2.00983	1.989	2.00795	2.37607	2.4329	2.42498	2.41673	2.15605	2.15105
0.214778	0.417556	0.371621	0.34566	0.325791	0.322634	0.352725	0.311961	0.366673	0.386725	0.250791	0.163908	0.057	0.168961	0.258791	0.328582	0.185216	0.272915	0.364699	0.89417	1.58878	1.37041	1.12605	0.85595	0.793381	1.38551	1.12891	0.884372	0.7983	0.889918	0.523397	0.150397	0.05658	0.895752	0.517743	0.133316	0.0593303	1.40845	2.23403	2.21505	2.05007	2.01099	2.0038	2.00504	2.37896	2.43201	2.43783	2.43476	2.15107	2.14903
0.232955	0.439945	0.400928	0.387895	0.366898	0.36689	0.387913	0.325965	0.368995	0.393983	0.268955	0.173975	0.057	0.169	0.276955	0.385858	0.244853	0.31789	0.390935	0.890489	1.58195	1.36467	1.12416	0.843042	0.773241	1.38166	1.12725	0.886016	0.801551	0.886838	0.526103	0.148585	0.0581361	0.891491	0.50967	0.150457	0.0623325	1.39905	2.235	2.21799	2.051	2.00501	2.006	1.99502	2.377	2.431	2.44498	2.44597	2.152	2.149
0.258438	0.48207	0.445026	0.407567	0.400264	0.418853	0.39974	0.351438	0.377805	0.402805	0.298351	0.183784	0.057	0.169	0.299502	0.419264	0.308594	0.387464	0.4272	0.883778	1.56921	1.34417	1.11615	0.834684	0.760657	1.3773	1.12537	0.897398	0.805258	0.878749	0.527587	0.148619	0.0584433	0.886167	0.510413	0.142644	0.0629466	1.39336	2.23696	2.218	2.04904	2.01283	2.01187	1.995	2.37994	2.42904	2.45185	2.46068	2.15591	2.14509
0.288628	0.521516	0.475628	0.449479	0.449392	0.465429	0.442466	0.366814	0.387876	0.414851	0.325665	0.215603	0.0639131	0.169	0.333578	0.468392	0.383081	0.453193	0.461578	0.876184	1.56305	1.34315	1.11179	0.827745	0.749378	1.36068	1.11569	0.902282	0.80054	0.872299	0.537437	0.145134	0.0586179	0.877656	0.51842	0.143063	0.0610737	1.38577	2.24095	2.218	2.05295	2.00905	2.0199	2.00389	2.38	2.43098	2.45891	2.47483	2.16094	2.145
0.321919	0.553921	0.522884	0.489901	0.498879	0.511887	0.469933	0.396926	0.411941	0.424975	0.367896	0.239941	0.0709827	0.168002	0.361931	0.520872	0.469788	0.572707	0.500904	0.868828	1.55134	1.33093	1.10845	0.836817	0.754088	1.35502	1.10757	0.878728	0.778834	0.862125	0.541829	0.151245	0.0581113	0.872882	0.525174	0.152606	0.0807812	1.37092	2.243	2.218	2.055	2.01299	2.01701	2.01298	2.378	2.43499	2.47596	2.48198	2.16499	2.14001
0.351273	0.594006	0.554224	0.530982	0.541933	0.561763	0.51586	0.4292	0.431515	0.437685	0.39337	0.251709	0.071	0.170927	0.391273	0.570763	0.54806	0.654963	0.536127	0.864126	1.54036	1.32429	1.06722	0.828	0.76897	1.34034	1.07349	0.826955	0.758689	0.856041	0.540806	0.151338	0.056178	0.87005	0.524497	0.162251	0.0864698	1.36516	2.24788	2.2219	2.055	2.0091	2.02968	2.02666	2.37898	2.44476	2.49356	2.49859	2.16695	2.14293
0.39545	0.63845	0.604375	0.584337	0.593362	0.624225	0.553537	0.447775	0.44385	0.451825	0.430537	0.2678	0.0739625	0.170013	0.4394	0.6194	0.639862	0.763649	0.586375	0.851212	1.53361	1.31244	1.05573	0.821322	0.744801	1.33224	1.07146	0.824969	0.747999	0.845225	0.527597	0.15137	0.0530589	0.855385	0.481672	0.153682	0.0727851	1.35254	2.25392	2.22496	2.06586	2.009	2.03395	2.04082	2.38097	2.44599	2.49696	2.50887	2.17194	2.14892
0.433901	0.691862	0.653872	0.614922	0.635891	0.671878	0.601875	0.484904	0.46694	0.468956	0.484859	0.328841	0.0859688	0.172992	0.46693	0.672862	0.711815	0.834818	0.635872	0.844916	1.52146	1.29855	1.04927	0.826626	0.760129	1.32417	1.0689	0.796634	0.742703	0.835685	0.524917	0.161623	0.0526709	0.852018	0.525055	0.153371	0.0771182	1.34114	2.25899	2.23497	2.07398	2.01299	2.04098	2.04299	2.38599	2.45099	2.51096	2.51698	2.17399	2.149
0.485833	0.746767	0.704855	0.670745	0.703481	0.735569	0.649921	0.527053	0.49145	0.49345	0.528031	0.35345	0.103604	0.173	0.523723	0.726789	0.770679	0.899547	0.686855	0.838279	1.51194	1.29788	1.04753	0.795227	0.733882	1.3137	1.06288	0.791435	0.738436	0.830506	0.518348	0.160428	0.0529732	0.844734	0.525659	0.164411	0.0969929	1.33338	2.25802	2.23989	2.07693	2.0218	2.04589	2.05571	2.39382	2.46078	2.5198	2.5258	2.17693	2.15585
0.534397	0.797372	0.754385	0.703598	0.738573	0.78341	0.702347	0.568485	0.513724	0.516711	0.582322	0.391523	0.136586	0.17695	0.572397	0.756636	0.783849	0.912849	0.737372	0.835503	1.50298	1.29546	1.04653	0.797917	0.735729	1.31373	1.06891	0.79131	0.731201	0.82727	0.511782	0.15413	0.053059	0.842131	0.525561	0.169084	0.0959885	1.32757	2.26294	2.25086	2.08589	2.022	2.05192	2.05797	2.40091	2.46495	2.52296	2.53192	2.17996	2.1639
0.593861	0.856861	0.809871	0.761864	0.794868	0.836875	0.757871	0.621875	0.579845	0.564887	0.634878	0.471812	0.186882	0.200944	0.630864	0.796906	0.796969	0.926967	0.792871	0.832527	1.50043	1.28984	1.03483	0.814671	0.735231	1.31328	1.06907	0.822686	0.749916	0.825225	0.513855	0.184189	0.0654009	0.838229	0.513299	0.16897	0.0890663	1.32803	2.26799	2.25599	2.09099	2.02599	2.04701	2.057	2.41397	2.47498	2.52799	2.53699	2.18399	2.16799
0.651575	0.915551	0.867575	0.811768	0.848671	0.880913	0.817527	0.680551	0.619034	0.612816	0.691599	0.568609	0.271899	0.402024	0.688575	0.851647	0.831155	0.932855	0.851551	0.834228	1.50713	1.29544	1.04185	0.82077	0.7433	1.31187	1.06687	0.824526	0.752712	0.828479	0.513967	0.193823	0.136823	0.838318	0.511787	0.148994	0.0822874	1.33089	2.27288	2.26381	2.09588	2.0299	2.04212	2.0531	2.42473	2.48281	2.52898	2.54188	2.1879	2.16605
0.709288	0.971313	0.919363	0.851513	0.872713	0.915575	0.8743	0.743226	0.690113	0.672263	0.750276	0.668763	0.364851	0.494888	0.746288	0.889538	0.836938	0.933	0.9083	0.842526	1.51385	1.30479	1.05703	0.818046	0.749869	1.31637	1.06631	0.823681	0.758152	0.837803	0.5061	0.195215	0.139913	0.845391	0.501559	0.148362	0.078249	1.33977	2.27399	2.26993	2.09995	2.0379	2.04891	2.04806	2.43093	2.48596	2.529	2.53904	2.18998	2.16402
0.772975	1.02998	0.96998	0.897982	0.927978	0.949986	0.936975	0.810973	0.762971	0.744971	0.810976	0.77096	0.459962	0.589962	0.813973	0.905994	0.843997	0.935999	0.962978	0.848128	1.52049	1.30905	1.07892	0.81683	0.753808	1.32322	1.06862	0.825969	0.755061	0.844567	0.501012	0.19616	0.141869	0.849658	0.492414	0.155727	0.075601	1.34986	2.281	2.271	2.1	2.047	2.051	2.044	2.434	2.485	2.53	2.539	2.198	2.166
0.823862	1.07891	1.01891	0.945927	0.947562	0.96565	0.99373	0.872621	0.837336	0.827161	0.858927	0.838489	0.533358	0.665314	0.867796	0.919694	0.844	0.936	1.01191	0.856855	1.52967	1.32468	1.08866	0.818503	0.760324	1.33352	1.09528	0.849738	0.759706	0.855319	0.482064	0.17291	0.119256	0.856155	0.48883	0.152639	0.0746023	1.36062	2.28785	2.27491	2.10098	2.04504	2.04807	2.04889	2.43889	2.48109	2.5212	2.53509	2.20582	2.16991
0.88724	1.14224	1.0694	0.993433	0.995421	1.00157	1.05329	0.943155	0.923962	0.927793	0.92224	0.939781	0.663431	0.688734	0.93124	0.952602	0.851903	0.939952	1.07425	0.865121	1.53796	1.33453	1.10319	0.855192	0.773353	1.33993	1.07958	0.851456	0.759306	0.864204	0.486629	0.150122	0.0640779	0.863551	0.485865	0.151523	0.0716952	1.36761	2.28405	2.27401	2.101	2.04599	2.04207	2.05098	2.44394	2.48495	2.5131	2.52611	2.20205	2.17494
0.942894	1.19889	1.12589	1.02993	1.02395	1.03494	1.11588	1.01686	1.01383	1.02681	0.973902	1.0458	0.795748		0.989888	0.972961	0.851002	0.934012	1.1259	0.872346	1.54445	1.3459	1.10194	0.859483	0.787623	1.3439	1.08909	0.859035	0.768223	0.871536	0.494715	0.138083		0.870467	0.478135	0.14659	0.0710312	1.37799	2.28699	2.273	2.1	2.048	2.043	2.053	2.43701	2.49199	2.50402	2.51003	2.20599	2.18797
1.00253	1.25951	1.17773	1.0827	1.07377	1.07111	1.17261	1.08727	1.11062	1.1324	1.03256	1.15043		1.0303	1.04856	0.988615	0.898822	0.992557	1.19041	0.878479	1.55165	1.34788	1.10799	0.87127	0.795868	1.35248	1.08875	0.852677	0.762492	0.877943	0.497687		0.0547303	0.87615	0.467677	0.130028	0.0498127	1.38185	2.29774	2.2691	2.10293	2.048	2.04398	2.04519	2.4409	2.48126	2.49717	2.50024	2.21381	2.17629
1.05631	1.32022	1.23724	1.12546	1.10461	1.10655	1.23914	1.16698	1.19196	1.23765	1.09125	1.24776	1.13458	1.22351	1.10429	1.04033	0.901974	0.991039	1.25517	0.877495	1.54602	1.34498	1.0948	0.870711	0.783584	1.35179	1.09058	0.86701	0.771816	0.874339	0.515724	0.144721	0.0608859	0.877731	0.529593	0.166585	0.0575614	1.37417	2.29997	2.26999	2.10004	2.048	2.02722	2.02329	2.44001	2.47508	2.48713	2.48618	2.21499	2.17205
1.12383	1.38284	1.29086	1.17388	1.15088	1.14091	1.31281	1.25078	1.30271	1.35171	1.15583	1.32979	1.29958	1.4165	1.17382	1.07691		1.08974	1.31185	0.876682	1.54794	1.3468	1.08974	0.875867	0.786033	1.34759	1.09117	0.866931	0.775969	0.871996	0.514853	0.146676	0.0636929	0.878428	0.553719		0.198852	1.37625	2.29102	2.26601	2.1	2.04501	2.01802	2.01103	2.42903	2.47101	2.47104	2.46805	2.20702	2.172
1.19148	1.44363	1.34674	1.23366	1.18523	1.17816	1.3795	1.33804	1.39688	1.45664	1.21859	1.40726	1.4555	1.59792	1.2405	1.12003		1.13205	1.3785	0.867986	1.54389	1.33739	1.08927	0.864868	0.774666	1.33747	1.07862	0.864974	0.773506	0.865643	0.549861	0.131072	0.0677781	0.867555	0.557066		0.233048	1.36935	2.28513	2.26307	2.09413	2.03913	2.01018	1.99829	2.42998	2.46513	2.46318	2.45333	2.19918	2.17689
1.26113	1.49832	1.40725	1.28832	1.24031	1.22146	1.45407	1.41801	1.49182	1.55478	1.28813	1.47812	1.61008	1.74222	1.3131	1.17531			1.43332	0.85996	1.53917	1.33515	1.08083	0.870772	0.780611	1.32866	1.0803	0.86176	0.776086	0.861916	0.548606	0.130759	0.0932968	0.855372	0.552529			1.36491	2.28303	2.25806	2.09499	2.03406	2.00506	1.99109	2.4221	2.45908	2.45115	2.44016	2.19703	2.16713
1.33183	1.56284	1.46885	1.35284	1.29786	1.27088	1.52682	1.48783	1.58278	1.64777	1.35484	1.55681	1.67784	1.8258	1.38183			1.14517	1.50183	0.856269	1.53777	1.33296	1.07542	0.867429	0.77651	1.32601	1.07146	0.867436	0.786784	0.857561	0.548171	0.156426	0.105201	0.852387			0.19798	1.36026	2.284	2.25102	2.08901	2.02602	1.99602	1.98102	2.41601	2.457	2.44601	2.43002	2.195	2.169
1.40128	1.62545	1.53536	1.42131	1.34777	1.32077	1.58945	1.56412	1.65716	1.72021	1.42526	1.63116	1.7102	1.8543	1.45616			1.19574	1.57031	0.854474	1.53796	1.33023	1.07958	0.858745	0.77125	1.32357	1.0787	0.871871	0.792382	0.855969	0.549829	0.155153	0.0981649	0.85037			0.212106	1.35718	2.284	2.24319	2.08314	2.02405	1.99307	1.97417	2.41795	2.45798	2.44405	2.42219	2.1989	2.16412
1.48595	1.69217	1.60908	1.49311	1.41417	1.38322	1.66308	1.63315	1.74195	1.79803	1.51192	1.70015	1.75445	1.87969	1.53798			1.27797	1.64211	0.851675	1.54305	1.32536	1.06952	0.849297	0.763724	1.32519	1.07703	0.863991	0.784492	0.849304	0.510145	0.128913	0.0684947	0.851446			0.207444	1.35865	2.27314	2.24201	2.07905	2.01709	1.99201	1.97104	2.40714	2.45208	2.44301	2.41706	2.18419	2.16894
1.56381	1.76283	1.68083	1.56982	1.49581	1.46281	1.72984	1.70383	1.77991	1.84688	1.59081	1.77382	1.756	1.88	1.61681	1.52574	1.21278	1.36978	1.71383	0.854393	1.55102	1.32653	1.0642	0.854517	0.765366	1.3283	1.07075	0.865237	0.789558	0.851305	0.478894	0.130446	0.0632318	0.854732	0.527144	0.230263	0.201374	1.36358	2.275	2.23502	2.07301	2.01301	1.98202	1.96501	2.406	2.45	2.445	2.42598	2.185	2.16501
1.63737	1.82756	1.75437	1.64826	1.58306	1.55006	1.79163	1.76171	1.84554	1.89787	1.66045	1.81117	1.76676	1.88098	1.68645	1.63263	1.3206	1.47076	1.78052	0.857393	1.55317	1.32833	1.06149	0.856301	0.766319	1.33345	1.07541	0.863323	0.785491	0.856553	0.487311	0.129188	0.0621635	0.855327	0.515586	0.219236	0.184985	1.36547	2.26717	2.23402	2.07007	2.01007	1.97613	1.95913	2.40209	2.44707	2.44696	2.43285	2.17913	2.16304
1.70316	1.89514	1.82411	1.73785	1.67976	1.65664	1.85223	1.81927	1.88056	1.92664	1.72715	1.83668	1.77391	1.881	1.75809	1.72582	1.41776	1.56974	1.84814	0.8644	1.56793	1.33678	1.07787	0.8448	0.760723	1.34575	1.08265	0.874148	0.793258	0.864676	0.491024	0.127215	0.0611529	0.860937	0.500869	0.200847	0.162943	1.37786	2.26305	2.23597	2.06803	2.00408	1.9681	1.95209	2.40299	2.44897	2.45292	2.44386	2.17703	2.15412
1.77482	1.96283	1.90181	1.83177	1.79471	1.78069	1.91883	1.86788	1.92389	1.95792	1.80082	1.85894	1.77699	1.87801	1.82483	1.82276		1.64681	1.91483	0.871173	1.58006	1.34476	1.08811	0.845807	0.762964	1.35374	1.08936	0.87816	0.790806	0.869358	0.500825	0.128626	0.0563022	0.869509	0.491184		0.153034	1.38962	2.25901	2.23799	2.06999	2.00599	1.96999	1.95001	2.40898	2.44701	2.45599	2.45198	2.17301	2.17894
1.84038	2.02936	1.97324	1.91787	1.89649	1.8942	1.9834	1.92655	1.95523	1.99118	1.86638	1.88827	1.77798	1.8741	1.88745	1.9118		1.75434	1.98428	0.881475	1.59548	1.35489	1.09627	0.847684	0.763799	1.36732	1.09781	0.878473	0.789034	0.877069	0.477255	0.125215	0.0525624	0.882011	0.476454		0.0365454	1.40002	2.26095	2.24288	2.07	2.00795	1.97	1.95293	2.40802	2.44798	2.45893	2.46078	2.17495	2.18583
1.90914	2.10012	2.04511	1.99801	1.99873	2.01352	2.05412	1.97441	2.00142	2.02261	1.93514	1.90776	1.79775	1.87597	1.95614	2.02854	1.83315	1.89228	2.05611	0.883527	1.60529	1.35997	1.09985	0.865266	0.774227	1.36918	1.094	0.878944	0.790353	0.882957	0.480383	0.124755	0.0515813	0.880049	0.509702	0.143529	0.0537835	1.40679	2.2452	2.24399	2.07395	2.01689	1.98876	1.96287	2.40899	2.45294	2.46789	2.46791	2.16019	2.15934
1.97284	2.16484	2.11383	2.08378	2.10074	2.14467	2.10986	2.02986	2.03591	2.04694	1.99984	1.93693	1.80398	1.876	2.02084	2.13473	2.01454	2.08052	2.12084	0.884478	1.60905	1.36031	1.11072	0.873629	0.7936	1.36862	1.08983	0.874302	0.785812	0.882322	0.498503	0.136101	0.0551009	0.882454	0.526079	0.140828	0.0571919	1.40908	2.25597	2.24799	2.07998	2.01999	1.99997	1.97497	2.41498	2.45898	2.47797	2.47797	2.17297	2.15202
2.04342	2.23738	2.19127	2.16812	2.20957	2.2702	2.17847	2.08282	2.07806	2.07634	2.07238	1.96634	1.80693	1.876	2.08751	2.23085	2.18812	2.27955	2.19338	0.878797	1.60809	1.35273	1.11966	0.886248	0.802482	1.36082	1.08894	0.8426	0.780645	0.874466	0.505455	0.140052	0.0619273	0.879046	0.528565	0.150053	0.0570435	1.40761	2.27361	2.25093	2.08489	2.01902	2.0088	1.98185	2.41598	2.46193	2.49072	2.49463	2.18669	2.14907
2.11512	2.30912	2.27003	2.25098	2.32557	2.38756	2.24024	2.1393	2.11949	2.11255	2.14807	2.00156	1.81293	1.87402	2.15912	2.32089	2.36976	2.48546	2.26413	0.867046	1.59642	1.33902	1.11237	0.898341	0.815449	1.35597	1.09324	0.851568	0.782515	0.859309	0.510716	0.142826	0.0619615	0.870981	0.518507	0.158674	0.0775517	1.39589	2.27795	2.25495	2.08994	2.02295	2.009	1.99484	2.41995	2.46398	2.49791	2.50784	2.18996	2.14801
2.18483	2.38182	2.34481	2.34377	2.43273	2.49872	2.31182	2.19586	2.16788	2.15789	2.21583	2.05686	1.82796	1.87899	2.22783	2.40679	2.51065	2.63762	2.33782	0.852526	1.58753	1.32588	1.09797	0.896974	0.808817	1.33875	1.07775	0.868946	0.772366	0.846123	0.521184	0.152176	0.0673464	0.855549	0.504056	0.186161	0.11324	1.38526	2.27601	2.26198	2.09299	2.01702	2.01199	2.01096	2.421	2.47298	2.51396	2.52795	2.18501	2.147
2.26404	2.45519	2.42502	2.42792	2.54327	2.60732	2.39202	2.26431	2.2285	2.22338	2.29602	2.12531	1.87094	1.90242	2.30899	2.48799	2.64469	2.76388	2.41119	0.839033	1.578	1.3145	1.08217	0.878995	0.789713	1.32828	1.07708	0.870795	0.821385	0.834204	0.514555	0.164925	0.0697508	0.840853	0.498204	0.127456	0.0895395	1.3759	2.27015	2.26883	2.09788	2.02383	2.0159	2.02856	2.41807	2.47398	2.52083	2.52702	2.17915	2.14798
2.35581	2.52905	2.503	2.50797	2.64568	2.70771	2.46703	2.34002	2.29218	2.28816	2.38781	2.21681	1.9401	2.06881	2.39588	2.56501	2.65688	2.78378	2.49097	0.831081	1.57028	1.30221	1.07924	0.865226	0.786111	1.32235	1.07267	0.856302	0.79912	0.827653	0.505478	0.173728	0.127803	0.831706	0.503212	0.145265	0.0782712	1.36638	2.27099	2.28084	2.10293	2.02795	2.0239	2.04183	2.42392	2.47696	2.53186	2.53983	2.17999	2.14899
2.43978	2.6058	2.58479	2.58181	2.71781	2.7868	2.54879	2.42179	2.37179	2.38375	2.47378	2.34068	2.03775	2.16575	2.47978	2.64978	2.70986	2.80694	2.56381	0.822143	1.56688	1.29791	1.07582	0.872161	0.787865	1.31251	1.06388	0.853886	0.811696	0.819661	0.507983	0.201058	0.156536	0.822075	0.496797	0.123328	0.0593593	1.36222	2.26801	2.29097	2.10699	2.028	2.02899	2.04699	2.42899	2.48897	2.53699	2.53302	2.179	2.14302
2.51433	2.68228	2.65835	2.65144	2.7845	2.85253	2.62724	2.49731	2.44828	2.44366	2.54931	2.45249	2.13091	2.26087	2.55922	2.71846	2.71978	2.81091	2.64126	0.819225	1.56802	1.29649	1.06513	0.866058	0.782784	1.30274	1.0592	0.860687	0.828033	0.817743	0.487618	0.201404	0.157265	0.818187	0.488506	0.119779	0.0566205	1.3624	2.27191	2.29687	2.11385	2.03289	2.03389	2.04993	2.42998	2.49682	2.5546	2.56038	2.17802	2.14007
2.5871	2.76498	2.72616	2.71423	2.83143	2.89844	2.70208	2.58491	2.54085	2.5319	2.62111	2.56659	2.23866		2.63013	2.7674	2.7279	2.811	2.7141	0.822893	1.57532	1.30447	1.06842	0.867895	0.780349	1.30714	1.06283	0.796583	0.721878	0.818786	0.472792	0.195534		0.824232	0.485427	0.119888	0.0556515	1.37194	2.2799	2.3049	2.11598	2.03991	2.03598	2.04901	2.43395	2.497	2.55994	2.56594	2.18195	2.1479
2.61205	2.76555	2.73105	2.72054	2.82703	2.89251	2.69256	2.60457	2.5726	2.5651	2.64905	2.63006	2.35886	2.70811	2.64956	2.7655	2.74849	2.8315	2.71256	0.838445	1.58073	1.31733	1.08162	0.868489	0.789533	1.31694	1.05901	0.810904	0.732085	0.836164	0.487783	0.18685	0.101588	0.838501	0.487862	0.133425	0.0594006	1.37261	2.2735	2.272	2.0945	2.027	2.0265	2.028	2.4245	2.48649	2.54098	2.54649	2.186	2.14551
2.68056	2.82973	2.79608	2.77522	2.8604	2.91569	2.76308	2.68703	2.67843	2.67396	2.71606	2.73043	2.42749	2.45096	2.71856	2.77989	2.74846	2.83148	2.78111	0.862598	1.59809	1.33465	1.09216	0.871718	0.787298	1.32887	1.07353	0.824857	0.748578	0.861118	0.476173	0.14868	0.055734	0.861176	0.481384	0.132053	0.0570536	1.38429	2.29018	2.27102	2.09204	2.02946	2.02801	2.0272	2.42694	2.48192	2.52455	2.53355	2.2022	2.1579
2.74878	2.89703	2.86341	2.83732	2.90169	2.9142	2.83697	2.76959	2.78608	2.79321	2.77984	2.85047	2.60766	2.66081	2.78634	2.82557	2.75246	2.81774	2.85095	0.871244	1.60253	1.34561	1.09801	0.853515	0.780981	1.34307	1.08577	0.86244	0.769189	0.868507	0.490553	0.125941	0.0403619	0.870702	0.478807	0.131344	0.050768	1.39649	2.29846	2.27142	2.09093	2.02506	2.02998	2.05308	2.42006	2.47398	2.50695	2.52235	2.20796	2.17302
2.81109	2.96159	2.93058	2.89107	2.92856	2.95802	2.91159	2.8561	2.89065	2.91016	2.84059	2.95564	2.72435	2.80335	2.85509	2.81904	2.76016	2.84312	2.9196	0.877028	1.60759	1.3522	1.10031	0.856583	0.780721	1.35575	1.09864	0.869284	0.782365	0.871704	0.493336	0.119627	0.0395281	0.878831	0.485493	0.148305	0.042869	1.40623	2.29249	2.266	2.088	2.0245	2.02601	2.03052	2.4185	2.47199	2.49549	2.50798	2.20049	2.17349
2.87675	2.97995	2.99669	3.00084	3.00621	3.01552	2.89797	2.93961	3.00545	3.03586	2.90231	3.06589	2.87638	2.95559	2.9237	2.83561	2.76475	2.91916	2.92285	0.881569	1.62952	1.35619	1.08598	0.84545	0.778548	1.36393	1.0977	0.866422	0.78534	0.878604	0.512466	0.131345	0.0474592	0.880928	0.482532	0.117805	0.0551405	1.41197	2.2802	2.23091	2.08845	2.03493	2.03011	2.03418	2.40298	2.46654	2.48508	2.49205	2.18724	2.17389
2.94388	3.05657	3.06042	3.00171	3.00256	3.00856	2.97683	3.03189	3.11629	3.15845	2.96591	3.16141	3.06889	3.16574	2.99387	2.88539	2.76893		2.99165	0.87604	1.6305	1.3518	1.09238	0.851586	0.788488	1.36895	1.09811	0.890519	0.817028	0.873908	0.530073	0.137536	0.0595513	0.874704	0.502033	0.101867		1.41047	2.2652	2.22396	2.08356	2.01948	2.01739	2.02378	2.40078	2.46635	2.47288	2.47142	2.17217	2.17793
2.96321	3.12518	3.06618	2.99817	2.98913	2.99507	3.05722	3.04623	3.13627	3.20034	2.9922	3.19023	3.23947	3.3735	3.00621	2.94616			3.06419	0.907128	1.62179	1.36333	1.10625	0.862866	0.784606	1.35722	1.1332	0.926668	0.842372	0.907354	0.517712	0.148285	0.070139	0.904562	0.583945			1.40887	2.257	2.22201	2.06001	2.00499	1.99699	1.99497	2.39099	2.434	2.44596	2.43996	2.174	2.161
3.04201	3.19197	3.13475	3.06166	3.03654	3.02348	3.13905	3.13317	3.23724	3.32744	3.06701	3.27603	3.41745	3.56258	3.08598	3.00583		3.08441	3.13589	0.90246	1.61473	1.35281	1.09745	0.865042	0.779388	1.35253	1.11706	0.91465	0.82825	0.901368	0.51459	0.15068	0.0852275	0.901265	0.597108		0.209265	1.39517	2.25604	2.22395	2.06194	2.00196	1.99183	1.98283	2.38895	2.4329	2.43191	2.42389	2.17503	2.16097
3.12181	3.26872	3.19484	3.11454	3.07878	3.0619	3.22184	3.22577	3.33488	3.44039	3.14679	3.35788	3.53197	3.68699	3.16393	3.07186	2.87474	3.03974	3.20675	0.889088	1.60398	1.34453	1.0855	0.851195	0.780723	1.33863	1.10927	0.912214	0.835864	0.889322	0.514692	0.179734	0.126467	0.886759	0.592359	0.195122	0.185806	1.38269	2.25891	2.21991	2.05704	1.99889	1.97898	1.96987	2.3848	2.42489	2.42493	2.41487	2.17684	2.15893
3.20103	3.34403	3.27503	3.18203	3.11303	3.10102	3.30203	3.30303	3.41704	3.50104	3.22503	3.44003	3.61802	3.77402	3.24803	3.15303	2.90702	3.07202	3.28303	0.878537	1.59168	1.33342	1.08401	0.846191	0.779117	1.33127	1.10304	0.90803	0.863556	0.875426	0.519583	0.165475	0.11147	0.879717	0.592758	0.206564	0.191313	1.37575	2.255	2.216	2.059	1.994	1.978	1.964	2.376	2.42	2.422	2.409	2.17	2.156
3.29312	3.41594	3.35593	3.26396	3.18503	3.15306	3.38001	3.39789	3.52577	3.61181	3.31516	3.52827	3.66959	3.81923	3.34308	3.24745	2.95803	3.12596	3.36503	0.86926	1.58248	1.32095	1.09307	0.850108	0.771202	1.32763	1.09482	0.908475	0.826393	0.865276	0.527304	0.149842	0.0842405	0.871444	0.588097	0.217877	0.198446	1.36639	2.24995	2.20696	2.05392	1.99296	1.96894	1.95788	2.37199	2.41408	2.42501	2.40809	2.16994	2.16322
3.38084	3.48982	3.42877	3.33902	3.26617	3.23611	3.45879	3.46775	3.58686	3.6753	3.40577	3.62632	3.71498	3.83689	3.42784	3.36022	3.03846	3.20048	3.44573	0.866973	1.58231	1.31975	1.07545	0.859978	0.772103	1.32138	1.09305	0.900729	0.819187	0.862707	0.469464	0.107062	0.068148	0.869456	0.575197	0.218452	0.195078	1.3646	2.2458	2.20396	2.0478	1.98989	1.96384	1.94887	2.37089	2.41998	2.42611	2.41513	2.16482	2.17942
3.46121	3.5692	3.50621	3.42725	3.36129	3.32832	3.5372	3.54421	3.66809	3.7321	3.48321	3.68414	3.71401	3.832	3.50821	3.4574	3.10236	3.26537	3.5212	0.868399	1.58515	1.31727	1.07801	0.86465	0.771338	1.32667	1.09177	0.877969	0.795006	0.865224	0.534179	0.136373	0.0649921	0.869714	0.555331	0.220629	0.193592	1.37236	2.23701	2.20199	2.03901	1.98499	1.95697	1.94297	2.366	2.419	2.43101	2.42103	2.15701	2.15399
3.53692	3.64002	3.58197	3.51516	3.46545	3.44354	3.60789	3.61883	3.70161	3.76725	3.55892	3.73223	3.718	3.83296	3.58392	3.59982		3.39561	3.59293	0.871766	1.59352	1.32648	1.07839	0.850666	0.763798	1.33134	1.09277	0.86724	0.779628	0.870276	0.536975	0.133922	0.0587805	0.871281	0.517077		0.158983	1.37619	2.24087	2.20003	2.043	1.98103	1.94794	1.93395	2.36506	2.419	2.43403	2.43016	2.15988	2.14901
3.60858	3.71949	3.65764	3.60589	3.57853	3.56384	3.67764	3.6834	3.7486	3.78658	3.63058	3.75056	3.718	3.82989	3.65555	3.66455		3.44738	3.66551	0.887756	1.61252	1.34102	1.09434	0.854187	0.766884	1.35174	1.09915	0.866571	0.772772	0.887748	0.519386	0.133824	0.0640709	0.885418	0.501698		0.14538	1.39656	2.23098	2.202	2.043	1.983	1.94302	1.93002	2.37	2.41918	2.43611	2.44211	2.15096	2.15051
3.67801	3.78501	3.73001	3.68901	3.69001	3.68901	3.75001	3.74501	3.77501	3.812	3.70001	3.775	3.718	3.825	3.72401	3.77701	3.53402	3.68401	3.73201	0.899041	1.6257	1.35221	1.0987	0.853611	0.774971	1.36057	1.1066	0.87102	0.779011	0.896901	0.500298	0.123859	0.0601487	0.898531	0.539036	0.158958	0.108824	1.40624	2.23	2.202	2.043	1.983	1.944	1.931	2.37	2.427	2.441	2.447	2.149	2.173
3.74586	3.85883	3.80293	3.77602	3.8023	3.81261	3.82385	3.80267	3.82936	3.84232	3.76794	3.79128	3.71819	3.81904	3.78788	3.85137	3.69832	3.77221	3.80392	0.909945	1.64123	1.36292	1.11657	0.861356	0.783645	1.37464	1.10421	0.874606	0.785084	0.908405	0.483943	0.115872	0.0472687	0.908523	0.500764	0.136092	0.0478166	1.4201	2.22899	2.20605	2.04799	1.987	1.95018	1.93618	2.37495	2.42905	2.44515	2.45108	2.14796	2.16791
3.81364	3.9236	3.87575	3.85591	3.90479	3.93894	3.89033	3.85476	3.85792	3.86781	3.84164	3.81401	3.73309	3.82213	3.8566	3.95816	3.87978	3.94585	3.87557	0.915643	1.64698	1.37277	1.11748	0.901281	0.80319	1.38054	1.11848	0.878082	0.790897	0.914841	0.494109	0.131455	0.0548888	0.913285	0.52102	0.152948	0.054636	1.42905	2.22818	2.21011	2.04707	1.98709	1.96413	1.95013	2.37109	2.43307	2.45716	2.45729	2.14518	2.16084
3.88532	3.9933	3.95234	3.93938	4.0264	4.06752	3.94827	3.88824	3.89819	3.9032	3.91331	3.85804	3.73704	3.82802	3.92632	4.0524	4.04479	4.1579	3.94433	0.913124	1.64779	1.36902	1.12389	0.888437	0.80378	1.38202	1.10823	0.87685	0.795932	0.910909	0.52712	0.136503	0.0578864	0.91218	0.523193	0.148068	0.0632457	1.42503	2.23605	2.21501	2.05001	1.991	1.97002	1.95605	2.37504	2.43602	2.46403	2.47004	2.15306	2.154
3.95985	4.06196	4.03103	4.02718	4.11958	4.18754	4.00999	3.94278	3.94266	3.94866	3.98491	3.86872	3.74726	3.83199	4.00081	4.14423	4.22511	4.36414	4.02001	0.904776	1.64017	1.36115	1.12792	0.921937	0.837832	1.37349	1.10107	0.872481	0.782755	0.901276	0.52269	0.146247	0.0593746	0.905239	0.519263	0.150068	0.0830075	1.4202	2.24715	2.21807	2.053	1.99099	1.97505	1.96726	2.38297	2.43997	2.47116	2.48016	2.16618	2.154
4.02398	4.13367	4.10786	4.11498	4.23749	4.30249	4.08335	4.00142	3.99242	3.99837	4.05302	3.92221	3.76635	3.83114	4.06188	4.23612	4.38186	4.52225	4.09567	0.890331	1.62959	1.35076	1.13169	0.926642	0.842984	1.35663	1.10093	0.888133	0.787103	0.884597	0.523931	0.152698	0.0619693	0.89333	0.506255	0.156018	0.106452	1.40669	2.25809	2.22312	2.05295	1.99012	1.97916	1.98642	2.38121	2.43812	2.48312	2.49221	2.179	2.15402
4.10708	4.20408	4.18609	4.1981	4.34209	4.40711	4.14008	4.06108	4.05207	4.05607	4.13809	3.97309	3.78104	3.83702	4.14108	4.32509	4.50207	4.61709	4.16608	0.879024	1.61864	1.34165	1.12427	0.920409	0.837249	1.34702	1.08181	0.868913	0.771242	0.870585	0.513887	0.155546	0.0648748	0.884923	0.501866	0.165991	0.11827	1.39489	2.26199	2.228	2.05101	1.995	1.98601	2.00402	2.39	2.44301	2.48801	2.50101	2.179	2.155
4.18328	4.27908	4.27011	4.28621	4.42443	4.51137	4.21731	4.13005	4.11498	4.11893	4.21822	4.05142	3.81377	3.85432	4.21339	4.40913	4.56911	4.69821	4.24317	0.864322	1.60946	1.32355	1.10048	0.919059	0.836023	1.33953	1.07435	0.862861	0.764057	0.857203	0.51095	0.151485	0.0600056	0.869211	0.507246	0.149267	0.0826372	1.38762	2.25591	2.23208	2.05906	1.99398	1.99906	2.02008	2.386	2.44903	2.49911	2.50917	2.17486	2.15502
4.26867	4.35163	4.34463	4.36652	4.5195	4.60256	4.3047	4.20072	4.1805	4.18172	4.29961	4.14667	3.86545	3.87919	4.30574	4.48463	4.57675	4.71237	4.3217	0.859029	1.60618	1.31982	1.09453	0.911754	0.834237	1.33015	1.07079	0.860879	0.754378	0.854033	0.496501	0.135162	0.0479236	0.861869	0.509493	0.146851	0.0729855	1.38165	2.24998	2.23709	2.06302	1.9932	2.00315	2.02504	2.38607	2.45107	2.50613	2.52007	2.16602	2.15591
4.34318	4.42418	4.41717	4.43416	4.58613	4.67214	4.38017	4.27719	4.24722	4.25817	4.37119	4.2653	3.93025	4.06489	4.38318	4.55715	4.61002	4.72901	4.39718	0.851907	1.60477	1.31758	1.09003	0.908839	0.832758	1.32015	1.06399	0.856793	0.738697	0.849306	0.494748	0.150393	0.104757	0.852497	0.504308	0.135832	0.0590245	1.37985	2.24901	2.24101	2.06402	2.00201	2.00999	2.027	2.38902	2.45402	2.512	2.52302	2.16701	2.15199
4.41894	4.49692	4.48681	4.49869	4.63756	4.72852	4.44988	4.35703	4.33798	4.32823	4.45089	4.38745	4.0344	4.02355	4.45589	4.61832	4.62015	4.73199	4.47186	0.854711	1.60567	1.31691	1.09307	0.912472	0.832076	1.31906	1.05701	0.84573	0.721464	0.851686	0.49378	0.167668	0.0554041	0.855563	0.511502	0.140775	0.056808	1.38586	2.2531	2.24605	2.07301	2.00605	2.00699	2.02588	2.39906	2.46298	2.51109	2.53183	2.17306	2.14806
4.49554	4.5715	4.55236	4.55523	4.68303	4.77065	4.52163	4.44104	4.41873	4.42833	4.52352	4.50548	4.14868	4.15051	4.52865	4.64489	4.63211	4.73102	4.54141	0.862463	1.61153	1.32341	1.09873	0.907618	0.826795	1.32902	1.06103	0.852201	0.738825	0.858974	0.496299	0.170037	0.0819895	0.863495	0.509476	0.13915	0.0566084	1.39194	2.26142	2.24989	2.07387	2.00991	2.00598	2.01584	2.40393	2.46082	2.51735	2.51771	2.17827	2.15311
4.563	4.637	4.612	4.609	4.728	4.799	4.593	4.53	4.538	4.53	4.59	4.614	4.266	4.304	4.601	4.684	4.637	4.732	4.603	0.88312	1.63228	1.34397	1.11188	0.89834	0.81869	1.3467	1.08923	0.85835	0.75258	0.87708	0.50325	0.17473	0.0815299	0.88602	0.48394	0.11903	0.0547899	1.41235	2.28	2.245	2.068	2.006	2.005	2.009	2.401	2.453	2.489	2.505	2.19	2.158
4.6289	4.71405	4.67695	4.66479	4.76045	4.82116	4.66011	4.61324	4.6386	4.64278	4.6559	4.72752	4.43441	4.49103	4.66298	4.72339	4.64401	4.72391	4.67701	0.904598	1.64609	1.36468	1.12433	0.882041	0.809474	1.36153	1.09664	0.842084	0.763151	0.899457	0.509952	0.15962	0.0748496	0.905852	0.499251	0.133987	0.0523233	1.42689	2.28296	2.24396	2.06	2.00494	2.00796	2.002	2.40584	2.44787	2.48683	2.49577	2.19696	2.15586
4.69152	4.7875	4.74341	4.72024	4.79162	4.83224	4.73772				4.71855	4.83323	4.60326	4.7014	4.73155	4.75031	4.64732	4.7195	4.74757	0.916226	1.65674	1.38021	1.1388	0.874099	0.807284	1.37315				0.912383	0.526363	0.128839	0.050778	0.91572	0.500414	0.131978	0.053805	1.44007	2.27973	2.24089	2.05985	2.00098	2.0048	2.00207	2.39513				2.19373	2.14573
4.75917	4.85419	4.80618	4.77515	4.81907	4.84306	4.8142	4.78621	4.85027	4.87931	4.78716	4.93225	4.79246	4.85251	4.80018	4.76415		4.7863	4.81717	0.924028	1.66408	1.38571	1.13598	0.883395	0.820308	1.38323	1.12496	0.90145	0.815262	0.918266	0.521674	0.124366	0.0436213	0.925029	0.488237		0.0492682	1.44653	2.26798	2.23598	2.053	2	1.99597	2.00497	2.40096	2.43099	2.45597	2.45997	2.18197	2.134
4.82793	4.92972	4.88082	4.83474	4.84653	4.86623	4.89696	4.87308	4.95936	5.0055	4.85091	5.03303	4.98035	5.06262	4.87194	4.82394		4.90628	4.88791	0.927079	1.66405	1.38245	1.11854	0.897409	0.823178	1.38316	1.13119	0.921495	0.828088	0.920549	0.54307	0.118593	0.0482447	0.9286	0.49668		0.0932444	1.44593	2.25883	2.22885	2.05299	1.99789	1.98279	1.99067	2.38494	2.42799	2.44481	2.44773	2.17079	2.13196
4.90368	4.98908	4.94763	4.89539	4.88967	4.8856	4.97586	4.96111	5.07019	5.1274	4.92568	5.11666	5.17127	5.27567	4.94866	4.90023	4.7156	4.84956	4.96263	0.917862	1.65911	1.37499	1.11789	0.884253	0.793249	1.37321	1.13018	0.920293	0.83523	0.909133	0.518555	0.10767	0.0534309	0.921728	0.612382	0.165959	0.12249	1.43676	2.24484	2.21711	2.05193	1.98893	1.96584	1.96371	2.37984	2.4268	2.42984	2.42569	2.15384	2.12902
5.01622	5.12119	5.03421	4.96318	4.91715	4.90412	5.09724	5.10275	5.22425	5.30971	5.0387	5.22971	5.39264	5.51516	5.06173	5.28424	5.18954	5.30954	5.07472	0.890953	1.6182	1.34672	1.09477	0.856107	0.775692	1.34458	1.10527	0.908624	0.829972	0.890253	0.53347	0.152864	0.104182	0.888774	0.45573	0.129771	0.0909426	1.39899	2.23249	2.21146	2.04998	1.98749	1.96147	1.95197	2.36598	2.41448	2.41397	2.39748	2.14599	2.12749
5.09656	5.18996	5.1105	5.02743	4.97037	4.94735	5.18499	5.19208	5.31316	5.3848	5.11056	5.30367	5.44352	5.5741	5.14503	5.37211	5.20233	5.32244	5.15396	0.883087	1.60784	1.335	1.07818	0.858167	0.772753	1.33066	1.1035	0.906403	0.846194	0.884127	0.542364	0.187675	0.132819	0.87935	0.466522	0.142727	0.102661	1.38702	2.22891	2.19694	2.04246	1.98391	1.94946	1.94142	2.3594	2.406	2.40295	2.39138	2.14343	2.12296
5.18022	5.26566	5.18999	5.10116	5.03905	5.01442	5.26373	5.27719	5.4046	5.48711	5.19466	5.39575	5.52347	5.65956	5.22629	5.45435	5.18977	5.31875	5.22967	0.873463	1.60041	1.32464	1.0791	0.833611	0.765628	1.32429	1.08964	0.893343	0.819028	0.872547	0.537208	0.15785	0.0949022	0.871897	0.466314	0.168884	0.115702	1.38089	2.22189	2.19242	2.03882	1.97686	1.94635	1.93531	2.35184	2.40578	2.39899	2.38198	2.13787	2.11997
5.25928	5.34224	5.28228	5.17783	5.1108	5.08029	5.34375	5.35525	5.47822	5.56019	5.27079	5.47675	5.56806	5.68505	5.30879	5.27933	5.22418	5.35218	5.30677	0.868796	1.59081	1.31875	1.07167	0.838841	0.764939	1.32219	1.08213	0.887283	0.806136	0.867361	0.533056	0.139572	0.0831726	0.867845	0.524174	0.185865	0.142904	1.37667	2.21699	2.18897	2.03048	1.97047	1.93947	1.92648	2.34448	2.396	2.3985	2.38151	2.13199	2.1185
5.33835	5.41087	5.3624	5.274	5.19626	5.16534	5.41485	5.42576	5.53678	5.61253	5.35136	5.54364	5.58211	5.69568	5.39035	5.39324	5.27179	5.39837	5.38437	0.865701	1.59192	1.31801	1.06844	0.832455	0.759185	1.32031	1.07817	0.87511	0.796052	0.864747	0.532267	0.137655	0.0828125	0.864335	0.542362	0.169264	0.127001	1.37423	2.21341	2.18044	2.02495	1.96144	1.93091	1.9199	2.3389	2.39548	2.39854	2.38511	2.12842	2.11744
5.44723	5.54437	5.48433	5.40881	5.36143	5.34641	5.52223	5.5318	5.63036	5.6792	5.46729	5.61708	5.60294	5.70294	5.49715	5.51397	5.615		5.50125	0.877407	1.58548	1.32506	1.06514	0.811659	0.752055	1.33202	1.08247	0.864278	0.788784	0.875248	0.51461	0.129503	0.0619494	0.878222	0.546164	0.0975714		1.3744	2.19802	2.17204	2.01706	1.95802	1.92496	1.91196	2.336	2.39408	2.40708	2.3972	2.12198	2.11304
5.50716	5.61117	5.54919	5.49723	5.48029	5.46432	5.58217	5.57115	5.64807	5.68907	5.53016	5.62108	5.59997	5.69998	5.55316	5.61028	5.61466		5.56217	0.888002	1.6057	1.33643	1.0889	0.836929	0.76011	1.34678	1.08732	0.865158	0.786026	0.884908	0.506283	0.134954	0.0589891	0.889536	0.537105	0.101077		1.39069	2.19899	2.17399	2.02	1.95901	1.92301	1.91001	2.33602	2.398	2.41101	2.40702	2.121	2.11504
5.57091	5.67991	5.62401	5.58822	5.59658	5.59177	5.64985	5.63162	5.67567	5.71735	5.59195	5.65114	5.58816	5.693	5.61789	5.72109	5.48301	5.53235	5.63092	0.8929	1.62631	1.35989	1.09607	0.840868	0.768177	1.36002	1.08801	0.864129	0.780753	0.892127	0.49177	0.120804	0.0547134	0.891991	0.530972	0.112128	0.0401302	1.40465	2.19507	2.17207	2.01908	1.961	1.92621	1.91409	2.34204	2.39907	2.41596	2.41597	2.122	2.12887
5.64034	5.74956	5.7015	5.68174	5.71729	5.72791	5.71534	5.67898	5.7265	5.74452	5.6644	5.66254	5.60026	5.69332	5.68632	5.8051	5.63767	5.71307	5.70152	0.900036	1.63414	1.36939	1.10577	0.866651	0.779535	1.37359	1.08569	0.859679	0.79371	0.898325	0.491905	0.121172	0.054203	0.899881	0.514905	0.135315	0.0533428	1.41323	2.20012	2.17696	2.02498	1.96112	1.94214	1.92114	2.3451	2.40402	2.41324	2.4143	2.12214	2.11896
5.7062	5.82618	5.77523	5.76724	5.82931	5.87041	5.78118	5.72716	5.7511	5.77007	5.73319	5.68913	5.61303	5.70899	5.7512	5.90825	5.8175	5.91255	5.7762	0.916958	1.63902	1.36992	1.13456	0.88585	0.795975	1.37919	1.09354	0.866481	0.792699	0.917111	0.497091	0.126236	0.0533759	0.914585	0.528365	0.138072	0.0745126	1.42105	2.20601	2.17501	2.024	1.96699	1.94901	1.928	2.35	2.40501	2.42502	2.42902	2.12901	2.11699
5.77978	5.89179	5.86082	5.857	5.94212	6.02021	5.84875	5.78461	5.78952	5.79743	5.80384	5.73519	5.62503	5.707	5.82376	5.99996	6.00391	6.11505	5.84982	0.912394	1.63809	1.36094	1.13149	0.907707	0.816276	1.37916	1.09917	0.867087	0.78891	0.909935	0.522884	0.14673	0.0555716	0.912676	0.530254	0.157332	0.0793611	1.41784	2.20913	2.17805	2.02294	1.96497	1.95404	1.92917	2.34903	2.40698	2.43407	2.4381	2.13411	2.11501
5.85673	5.96956	5.94189	5.95469	6.05251	6.13897	5.92201	5.84413	5.84123	5.83999	5.88677	5.75417	5.62823	5.70706	5.89844	6.09381	6.19098	6.31516	5.93048	0.901879	1.62532	1.35393	1.13098	0.91911	0.837473	1.36535	1.10201	0.874499	0.798889	0.89846	0.515551	0.146763	0.0596576	0.903284	0.52663	0.174187	0.102963	1.40826	2.22192	2.18312	2.01723	1.96208	1.95794	1.94627	2.35216	2.40518	2.44145	2.44839	2.1449	2.11598
5.93922	6.04421	6.03222	6.03529	6.17227	6.23334	5.9702	5.89819	5.90016	5.88715	5.97123	5.81021	5.63909	5.71002	5.96724	6.18024	6.33351	6.46648	6.00122	0.88561	1.61845	1.33772	1.11713	0.924783	0.858523	1.35568	1.0751	0.82828	0.768345	0.880795	0.515595	0.148801	0.0638175	0.888686	0.517068	0.186756	0.122571	1.3963	2.21803	2.18902	2.02801	1.96599	1.95503	1.95906	2.36003	2.41403	2.46303	2.46703	2.14002	2.115
6.01607	6.118	6.11105	6.13699	6.26821	6.3542	6.04096	5.96693	5.9568	5.94095	6.05208	5.88521	5.67042	5.71723	6.05205	6.265	6.51291	6.63687	6.08005	0.871439	1.60298	1.3261	1.10724	0.91182	0.838538	1.34592	1.06422	0.84579	0.76995	0.861266	0.513593	0.142248	0.0594938	0.880155	0.498861	0.136241	0.0946617	1.38761	2.22782	2.19701	2.03004	1.96412	1.96509	1.97918	2.36903	2.42305	2.47309	2.47813	2.14786	2.11404
6.09976	6.19654	6.1936	6.21456	6.36266	6.44762	6.1168	6.03976	6.0196	6.01542	6.13668	5.98025	5.7045	5.73842	6.13468	6.34338	6.50618	6.62753	6.16258	0.862045	1.59315	1.31857	1.09444	0.908789	0.836085	1.33068	1.05598	0.839774	0.7522	0.855466	0.502875	0.146667	0.0651943	0.867335	0.498913	0.141703	0.0975236	1.37763	2.21412	2.19812	2.0331	1.97296	1.97208	1.99316	2.37112	2.42712	2.4801	2.48818	2.13714	2.11688
6.18523	6.27122	6.27123	6.29024	6.44321	6.52621	6.20427	6.12528	6.09731	6.08429	6.21825	6.08943	5.77735	5.90434	6.21623	6.41021	6.51506	6.65303	6.23923	0.856463	1.58716	1.31339	1.09341	0.909213	0.835337	1.32236	1.05988	0.84471	0.748305	0.851422	0.491519	0.146611	0.104171	0.860293	0.498154	0.142335	0.0812393	1.37201	2.22003	2.20402	2.03803	1.971	1.976	2.001	2.37699	2.43302	2.48502	2.49703	2.14401	2.11101
6.25588	6.33674	6.34174	6.36164	6.50755	6.58952	6.28479	6.2089	6.19193	6.17299	6.29381	6.22027	5.88218	6.00819	6.2869	6.47461	6.53223	6.66215	6.30976	0.854335	1.58884	1.31228	1.09586	0.907059	0.831459	1.31884	1.04538	0.817902	0.737887	0.85217	0.497205	0.173651	0.131254	0.855308	0.511246	0.143838	0.0749379	1.37311	2.22809	2.21007	2.04696	1.9721	1.97606	2.00093	2.37401	2.44001	2.492	2.50598	2.14708	2.11304
6.34345	6.41056	6.41535	6.42517	6.56189	6.64081	6.3635	6.29874	6.28508	6.27224	6.37452	6.34632	6.00101	6.12803	6.37643	6.53436	6.55516	6.67694	6.38541	0.859885	1.5921	1.31559	1.08819	0.896082	0.821493	1.32123	1.04669	0.830159	0.74746	0.855365	0.501523	0.177924	0.136809	0.863051	0.511726	0.141567	0.0629749	1.37968	2.23708	2.21698	2.04304	1.9821	1.98206	1.9939	2.375	2.44092	2.49186	2.50394	2.15506	2.11724
6.41416	6.48619	6.48117	6.48217	6.6051	6.68004	6.43619	6.38324	6.38628	6.38131	6.44815	6.45923	6.14738	6.27518	6.44616	6.55209	6.563	6.674	6.45419	0.869418	1.60417	1.32774	1.10021	0.891332	0.816783	1.32256	1.0637	0.844699	0.749889	0.866308	0.499676	0.144147	0.103183	0.870918	0.505686	0.137518	0.0617599	1.39204	2.24102	2.21599	2.04499	1.98699	1.985	1.98901	2.37499	2.43698	2.48496	2.50098	2.15801	2.12901
6.47682	6.55689	6.54685	6.54567	6.64431	6.69554	6.50702	6.47311	6.49142	6.49951	6.50689	6.54651	6.29225	6.3436	6.50888	6.58749	6.56294	6.67354	6.52489	0.89153	1.62285	1.34505	1.1046	0.888152	0.810357	1.35037	1.0836	0.855912	0.761063	0.888092	0.472336	0.131688	0.0516911	0.892773	0.496895	0.136774	0.0616248	1.40949	2.24804	2.21297	2.03995	1.984	1.98609	1.99086	2.37292	2.42794	2.47088	2.49276	2.16306	2.13219
6.54142	6.62646	6.6133	6.59815	6.66901	6.73725	6.58642	6.55977	6.60216	6.61735	6.57634	6.66423	6.46846	6.54654	6.57748	6.62539	6.55905	6.63922	6.5944	0.907119	1.6393	1.35553	1.11878	0.879926	0.799391	1.36467	1.10386	0.87315	0.780868	0.903036	0.492863	0.124362	0.054599	0.908575	0.500074	0.133014	0.0549567	1.42265	2.25088	2.21081	2.03594	1.98394	1.99281	1.97992	2.367	2.4229	2.46165	2.47353	2.1679	2.14696
6.60922	6.6962	6.67518	6.65315	6.71705	6.74904	6.65423	6.64424	6.7053	6.72936	6.64021	6.77029	6.63353	6.71548	6.64822	6.6441	6.60902	6.69705	6.66121	0.918036	1.65647	1.37032	1.12726	0.882603	0.799463	1.38051	1.11173	0.88223	0.802204	0.914251	0.497817	0.109817	0.0431436	0.91883	0.488322	0.121831	0.0485868	1.43355	2.24498	2.20199	2.03299	1.981	1.98398	1.97603	2.36697	2.41797	2.44496	2.45096	2.16297	2.14498
6.68475	6.76574	6.7377	6.70555	6.73348	6.76323	6.73477	6.7289	6.8101	6.85525	6.71369	6.87287	6.81692	6.8835	6.7248	6.67722		6.7128	6.7357	0.923481	1.65942	1.37589	1.11792	0.883379	0.810633	1.38289	1.12236	0.89968	0.817632	0.918089	0.52114	0.136288	0.04451	0.925661	0.475481		0.0374472	1.43685	2.23796	2.19993	2.02902	1.98	1.97783	1.98482	2.35703	2.40895	2.43087	2.43579	2.15399	2.13896
6.75744	6.83746	6.80532	6.75907	6.77939	6.78541	6.8098	6.81595	6.91617	6.97562	6.78036	6.95687	7.00155	7.12353	6.80152	6.70025		6.60239	6.80356	0.925229	1.66039	1.37499	1.10795	0.874785	0.802107	1.38429	1.13028	0.921355	0.834903	0.917867	0.5384	0.126882	0.0574758	0.929245	0.493749		0.0694251	1.4377	2.23388	2.19294	2.03092	1.97986	1.96188	1.96757	2.3599	2.40384	2.41884	2.41568	2.15282	2.13508
6.82719	6.90819	6.86917	6.81116	6.79814	6.80507	6.89723	6.91026	7.0213	7.10231	6.8462	7.04726	7.17338	7.29443	6.8752	6.80917	6.63512	6.7661	6.87919	0.91355	1.65309	1.36831	1.10417	0.874042	0.787458	1.36711	1.1214	0.918221	0.838931	0.909495	0.503544	0.136705	0.0902103	0.914495	0.596153	0.160633	0.119444	1.43039	2.228	2.18999	2.02699	1.97299	1.95597	1.94698	2.35498	2.39599	2.41097	2.39995	2.14399	2.13899
6.89802	6.97788	6.9308	6.87076	6.84743	6.83047	6.97997	7.00399	7.13117	7.21633	6.91892	7.14111	7.31103	7.45112	6.94803	6.87088	6.67936	6.80236	6.94989	0.906221	1.64362	1.36085	1.09722	0.86407	0.77932	1.35464	1.11027	0.91502	0.843003	0.903892	0.483223	0.156238	0.119258	0.905552	0.593579	0.162124	0.121256	1.41886	2.22797	2.18697	2.023	1.96992	1.94595	1.93794	2.34799	2.39201	2.40087	2.38189	2.14095	2.13499
6.97867	7.04744	6.99452	6.93132	6.8822	6.868	7.05657	7.08252	7.22352	7.32163	6.99169	7.22867	7.39185	7.53863	7.02973	6.94069	6.70779	6.83081	7.02052	0.898444	1.63395	1.34764	1.09377	0.863926	0.776106	1.35068	1.10689	0.919792	0.838517	0.896194	0.476376	0.14392	0.129344	0.897835	0.594961	0.183053	0.143119	1.41287	2.22592	2.18486	2.02292	1.9639	1.9418	1.9328	2.34696	2.39284	2.3909	2.3729	2.13694	2.13408
7.05928	7.11724	7.06824	6.99524	6.94024	6.91622	7.13224	7.15626	7.29724	7.40017	7.07329	7.30924	7.4332	7.5691	7.11327	7.02234	6.74625	6.87025	7.09424	0.892789	1.62824	1.33918	1.09341	0.855535	0.77061	1.34345	1.10958	0.923684	0.835935	0.890574	0.472286	0.120696	0.100473	0.892225	0.59157	0.202479	0.163271	1.40604	2.22199	2.17799	2.01899	1.95899	1.93199	1.92297	2.34497	2.38499	2.38599	2.36801	2.13399	2.13799
7.14986	7.19274	7.1458	7.07083	7.01585	6.98688	7.20975	7.23973	7.37456	7.45357	7.16684	7.38579	7.49604	7.60004	7.19986	7.13111	6.82688		7.16978	0.879953	1.62458	1.33485	1.09162	0.857008	0.767566	1.34126	1.09335	0.905971	0.831104	0.879308	0.458426	0.0974437	0.0602798	0.878136	0.569428	0.195876		1.39995	2.21997	2.17396	2.01691	1.95497	1.92793	1.91296	2.33699	2.381	2.38403	2.37106	2.13001	2.13589
7.23347	7.26556	7.22341	7.15154	7.0989	7.07304	7.28335	7.31113	7.42903	7.50857	7.24854	7.46179	7.50002	7.60396	7.28347	7.23908	6.91262		7.24541	0.884058	1.62459	1.33088	1.08988	0.849013	0.763322	1.34208	1.09231	0.896067	0.814826	0.878213	0.466373	0.0923478	0.053536	0.88721	0.566754	0.209792		1.40176	2.21698	2.16998	2.00802	1.95198	1.921	1.90894	2.33604	2.38098	2.38714	2.37722	2.13096	2.12486
7.30525	7.34126	7.29226	7.22634	7.1914	7.17242	7.34924	7.36622	7.47912	7.53608	7.32323	7.50008	7.501	7.60201	7.35522	7.34032	6.99126	7.11479	7.31426	0.884475	1.62943	1.33731	1.08147	0.843354	0.759551	1.34583	1.09519	0.873105	0.798124	0.882288	0.50098	0.106792	0.0523744	0.883861	0.539992	0.205325	0.167233	1.40623	2.21598	2.169	2.009	1.95101	1.92099	1.90601	2.338	2.38	2.39401	2.38804	2.12899	2.11799
7.37682	7.41493	7.36701	7.32306	7.3064	7.29252	7.41785	7.42873	7.51236	7.55828	7.38888	7.52336	7.50104	7.60496	7.41988	7.4323	7.06561	7.05836	7.38793	0.891845	1.6382	1.34705	1.09282	0.841828	0.762676	1.35361	1.09067	0.860453	0.787749	0.89049	0.509519	0.10735	0.0536221	0.890032	0.463796	0.152466	0.0603261	1.4157	2.20999	2.168	2.00906	1.954	1.91708	1.90803	2.33815	2.37903	2.397	2.39804	2.12496	2.11437
7.44135	7.48841	7.44655	7.40681	7.41714	7.4124	7.48524	7.486	7.54063	7.58037	7.45835	7.55143	7.50402	7.602	7.48926	7.53483	7.19452	7.32169	7.46137	0.904853	1.65243	1.36017	1.09775	0.85149	0.769862	1.3705	1.09628	0.868645	0.783925	0.902326	0.499714	0.108901	0.0529888	0.903629	0.476494	0.131275	0.0934701	1.43034	2.20918	2.1681	2.01398	1.9541	1.92341	1.91055	2.35008	2.38102	2.397	2.40102	2.1222	2.143
7.50619	7.55624	7.52122	7.49425	7.52031	7.52835	7.54522	7.53415	7.57114	7.59809	7.5232	7.57204	7.50506	7.60202	7.55019	7.62329		7.45147	7.52721	0.917527	1.66853	1.37344	1.11109	0.878004	0.795036	1.39161	1.11067	0.877555	0.791463	0.912712	0.479238	0.109409	0.0519531	0.918021	0.507102		0.0252787	1.44678	2.21799	2.17301	2.01302	1.95901	1.943	1.93701	2.35397	2.38202	2.39702	2.40202	2.13198	2.14296
7.57472	7.64071	7.60182	7.58293	7.63322	7.65247	7.62275	7.58956	7.62027	7.63141	7.59471	7.58741	7.52699	7.61016	7.61869	7.72608		7.6217	7.60175	0.923755	1.67295	1.3826	1.13022	0.901111	0.822325	1.3942	1.11461	0.890304	0.817465	0.92069	0.475704	0.105566	0.0460389	0.922097	0.547331		0.0462556	1.45489	2.21316	2.1761	2.02105	1.96102	1.94411	1.94106	2.34493	2.38802	2.40535	2.4082	2.12514	2.1268
7.64347	7.70856	7.68072	7.67197	7.74947	7.7928	7.69451	7.64314	7.64685	7.67066	7.66249	7.62641	7.5261	7.62488	7.68441	7.8287	7.73267	7.78523	7.67354	0.926773	1.67317	1.38556	1.14318	0.924826	0.846235	1.39574	1.12921	0.909449	0.829938	0.920442	0.537025	0.110912	0.0553601	0.92813	0.571956	0.133728	0.0582675	1.45939	2.22788	2.18512	2.02615	1.96283	1.95404	1.94715	2.338	2.39012	2.43815	2.42706	2.13792	2.108
7.71322	7.78211	7.76228	7.76531	7.86639	7.92542	7.76623	7.69721			7.73322	7.64613	7.531	7.619	7.75123	7.90924	7.9065	7.98564	7.74624	0.916048	1.66146	1.37584	1.14433	0.935011	0.848349	1.38531	1.12932			0.908221	0.541977	0.117164	0.058669	0.919146	0.582642	0.147099	0.0707968	1.45229	2.22192	2.191	2.03303	1.955	1.956	1.95406	2.33797	2.396			2.13392	2.10799
7.77797	7.81714	7.84606	7.85727	7.98253	8.05153	7.83406	7.76072			7.79796	7.68496	7.5312	7.61799	7.81892	7.98212			7.81705	0.906341	1.66761	1.3623	1.13524	0.93829	0.85106	1.38633	1.15219			0.899512	0.547421	0.121381	0.0583393	0.90866	0.591949			1.44294	2.19704	2.18999	2.041	1.95599	1.95617	1.97221	2.32878	2.39621			2.109	2.10487
7.8526	7.90443	7.92774	7.95502	8.10035	8.16923	7.9156	7.81626			7.8716	7.7586	7.54676	7.61715	7.88964	8.06781			7.89755	0.885759	1.6502	1.34417	1.11725	0.931109	0.851133	1.36552	1.13927			0.882838	0.568618	0.125755	0.056826	0.884924	0.574237			1.42574	2.20013	2.18911	2.041	1.95492	1.96946	1.98844	2.31211	2.41223			2.10913	2.09498
9.21115	9.32317	9.24317	9.15821	9.08627	9.05428	9.27214	9.27413	9.38209	9.46004	9.23216	9.37805	9.344	9.435	9.25216	9.20127			9.26616	0.89831	1.62278	1.34979	1.08949	0.869629	0.78176	1.36307	1.11434	0.913635	0.833191	0.892648	0.528342	0.129184	0.0512014	0.898311	0.525141			1.40551	2.20499	2.164	1.99501	1.93701	1.90598	1.89098	2.33801	2.37899	2.391	2.38902	2.115	2.09501
9.27256	9.39056	9.3106	9.24375	9.19604	9.16715	9.32955	9.32639	9.41625	9.47714	9.29459	9.39618	9.34397	9.43496	9.31653	9.30769		9.3327	9.32957	0.906268	1.62984	1.35985	1.10257	0.877017	0.785603	1.37604	1.11675	0.907728	0.833478	0.89993	0.529167	0.130769	0.0517962	0.906583	0.533174		0.127281	1.41636	2.19996	2.16499	2.00001	1.94197	1.89701	1.885	2.34103	2.37706	2.39109	2.39805	2.11395	2.09716
9.3341	9.45223	9.37729	9.32656	9.31095	9.29322	9.39014	9.36989	9.4437	9.49238	9.3591	9.41623	9.34098	9.431	9.3751	9.38375	9.08794	9.19331	9.39214	0.918014	1.64579	1.37621	1.10344	0.870441	0.79165	1.39048	1.12342	0.904223	0.831064	0.911819	0.515494	0.133902	0.054623	0.917705	0.502296	0.151673	0.0929113	1.42992	2.19592	2.16408	2.00113	1.93911	1.89834	1.88534	2.34411	2.38413	2.40117	2.40315	2.10794	2.11494
9.39107	9.51607	9.44408	9.40709	9.41212	9.40815	9.44907	9.41606	9.48002	9.51202	9.41608	9.42801	9.34001	9.43106	9.43206	9.47412	9.24017	9.26116	9.45107	0.918764	1.66329	1.3868	1.13133	0.885014	0.806142	1.39577	1.13	0.902319	0.827164	0.913862	0.495519	0.133989	0.0543018	0.916946	0.506753	0.114629	0.0444032	1.44245	2.192	2.16801	2.008	1.94501	1.91602	1.90302	2.35	2.39102	2.41001	2.41101	2.105	2.11199
9.45071	9.57974	9.51185	9.48691	9.51723	9.53961	9.50566	9.46848	9.50126	9.5262	9.48073	9.43751	9.34501	9.48496	9.4868	9.57612	9.38696	9.3974	9.51374	0.922297	1.66996	1.39297	1.13422	0.905277	0.824925	1.40777	1.12917	0.901088	0.830313	0.915873	0.494898	0.133486	0.0894355	0.921716	0.534927	0.147757	0.0638793	1.45375	2.19209	2.17707	2.01012	1.95206	1.9361	1.9161	2.34805	2.40402	2.42113	2.42123	2.10512	2.10496
9.50941	9.64127	9.58235	9.56249	9.61909	9.67229	9.56011	9.50803	9.52282	9.54248	9.54147	9.47972	9.34616	9.4822	9.55327	9.66859	9.54956	9.59693	9.57529	0.927747	1.67772	1.39568	1.15441	0.918424	0.835541	1.40888	1.13198	0.89765	0.819935	0.921803	0.519486	0.134967	0.0916857	0.926336	0.549116	0.151711	0.0622625	1.45736	2.19918	2.18318	2.02002	1.95704	1.94414	1.9243	2.35208	2.4061	2.43238	2.4404	2.11518	2.10206
9.57813	9.70313	9.64814	9.63515	9.72125	9.78424	9.61413	9.55811	9.56309	9.56607	9.61313	9.51504	9.35401	9.49189	9.61512	9.74615	9.72336	9.83735	9.63812	0.930016	1.67238	1.39015	1.15563	0.939569	0.858506	1.41161	1.13584	0.89713	0.816743	0.921912	0.54219	0.144579	0.100666	0.930479	0.54058	0.15803	0.0653075	1.45404	2.20801	2.192	2.02102	1.95901	1.951	1.93902	2.356	2.411	2.45104	2.46004	2.12401	2.105
9.63964	9.7636	9.7137	9.70784	9.83896	9.89708	9.67353				9.67265	9.5336	9.35707	9.4396	9.67363	9.8158	9.89442	10.0034	9.69664	0.913766	1.65969	1.37643	1.15515	0.943803	0.870809	1.40477				0.904188	0.533036	0.144266	0.0664995	0.916028	0.526218	0.134527	0.0643249	1.44316	2.21402	2.1941	2.0291	1.96199	1.95306	1.95019	2.35611				2.12805	2.10699
9.70437	9.82415	9.78423	9.79251	9.93543	10.006	9.72723	9.65411	9.64813	9.63405	9.73841	9.59403	9.36422	9.4982	9.73743	9.89643	10.0364	10.1411	9.76129	0.896205	1.6448	1.35762	1.14157	0.942192	0.869572	1.38711	1.12504	0.877005	0.790722	0.886886	0.531431	0.145703	0.102186	0.898552	0.507106	0.134421	0.0836553	1.42529	2.21606	2.20406	2.03904	1.96108	1.95926	1.96944	2.36706	2.42314	2.47322	2.49816	2.13298	2.1061
9.77118	9.88013	9.84416	9.86617	10.0053	10.1032	9.78716	9.70814	9.70311	9.68517	9.80718	9.64421	9.37512	9.459	9.80718	9.96617	10.1041	10.2451	9.82415	0.877382	1.63096	1.34238	1.127	0.945159	0.864306	1.36755	1.11364	0.885068	0.799838	0.873492	0.519777	0.138106	0.0615703	0.874743	0.501535	0.143714	0.0867801	1.40825	2.219	2.20702	2.04101	1.96502	1.97203	1.99104	2.37004	2.43003	2.48404	2.50597	2.13201	2.111
9.84988	9.93572	9.91284	9.93987	10.1118	10.1989	9.85383	9.76887	9.75094		9.8839	9.73331	9.42779	9.45926	9.88582	10.041	10.1443	10.267	9.88678	0.861221	1.61296	1.32323	1.10751	0.923688	0.854075	1.34947	1.09791	0.888097		0.857313	0.522555	0.161919	0.0701991	0.858935	0.503615	0.132531	0.0614848	1.39215	2.22013	2.21504	2.04514	1.97409	1.98503	2.00813	2.38896	2.44308	2.50006		2.13708	2.11209
9.92035	9.99323	9.98021	10.0091	10.1752	10.2682	9.92017	9.83847	9.82633		9.95635	9.83829	9.49187	9.48471	9.95129	10.1224	10.1665	10.266	9.94923	0.844654	1.59966	1.30288	1.09024	0.91777	0.848776	1.33411	1.08025	0.87054		0.840851	0.511104	0.186508	0.0773036	0.842668	0.508068	0.132616	0.0618015	1.37756	2.23008	2.21812	2.0561	1.98122	1.98728	2.0182	2.38618	2.44904	2.5052		2.14308	2.11914
9.98714	10.0541	10.0401	10.0641	10.2341	10.3271	9.97815	9.91116	9.89212		10.0231	9.95123	9.5842	9.7172	10.0151	10.1911	10.193	10.266	10.0101	0.837441	1.59274	1.29288	1.07897	0.905417	0.837718	1.32593	1.0737	0.868597		0.833009	0.510742	0.199194	0.159274	0.836172	0.514315	0.131445	0.0589056	1.37287	2.23401	2.22399	2.061	1.99202	2.00101	2.028	2.39501	2.45101	2.51503		2.14701	2.126
10.0448	10.1098	10.0925	10.1165	10.2675	10.3663	10.0407	9.97875	9.94159		10.0807	10.0462	9.66913	9.7973	10.0768	10.2431	10.2031	10.271	10.0716	0.833618	1.58961	1.29414	1.078	0.900191	0.828609	1.32652	1.06822	0.871646		0.828712	0.487022	0.188373	0.147601	0.832802	0.491614	0.129221	0.0528812	1.36947	2.23713	2.2211	2.05897	1.99996	2.00405	2.03	2.39995	2.45395	2.52817		2.1501	2.12605
10.1041	10.1741	10.135	10.1529	10.3033	10.3902	10.0992	10.0383	9.9896	10.0327	10.136	10.1386	9.75786	9.74582	10.1371	10.2544	10.2101	10.2741	10.1211	0.836711	1.58973	1.30251	1.08184	0.896343	0.816737	1.33057	1.07037	0.884934	0.833664	0.830451	0.47654	0.180102	0.0807443	0.836963	0.48471	0.121412	0.0435351	1.37507	2.24734	2.22894	2.057	1.997	2.00798	2.03	2.39586	2.44994	2.54021	2.52398	2.15822	2.13026
10.1581	10.2281	10.1841	10.1981	10.3171	10.401	10.1561	10.1031	10.1161	10.1152	10.1871	10.2182	9.8483	9.88334	10.1931	10.2751	10.213	10.277	10.1761	0.842642	1.5983	1.31175	1.09346	0.894948	0.80638	1.33558	1.08341	0.869137	0.743568	0.833931	0.446013	0.141309	0.0551842	0.84489	0.472986	0.113716	0.0350181	1.3837	2.26402	2.226	2.05699	1.99701	2.00702	2.03	2.38898	2.44699	2.50198	2.52296	2.16903	2.143
10.2115	10.2806	10.2225	10.2354	10.3553	10.4069	10.2178	10.1619	10.1871	10.2012	10.2405	10.3068	9.99318	10.0493	10.2466	10.3116	10.2112	10.2866	10.2285	0.857991	1.61046	1.32405	1.09009	0.860183	0.791974	1.34069	1.09577	0.881673	0.76638	0.849173	0.476072	0.126037	0.0426949	0.85963	0.442871	0.097653	0.0247259	1.39788	2.27614	2.22399	2.05297	2.004	2.01604	2.02797	2.38089	2.44295	2.48987	2.50282	2.18408	2.144
10.254	10.3297	10.2639				10.2781	10.2314	10.2786	10.2958	10.2779	10.3734	10.1669	10.2308	10.292	10.3608	10.2249	10.2602	10.272	0.871454	1.62308	1.34025				1.34799	1.09218	0.843267	0.763726	0.862019	0.481126	0.109742	0.0317211	0.873006	0.484708	0.125031	0.0398408	1.41013	2.28678	2.2229	2.051				2.37206	2.43888	2.47972	2.48866	2.18982	2.14434
10.3021	10.3661	10.3091	10.3001	10.379	10.398	10.3301	10.2982	10.3572	10.3832	10.3201	10.4442	10.3064	10.3654	10.3431			10.3173	10.3201	0.875052	1.62619	1.34572	1.09706	0.833654	0.775926	1.35627	1.09602	0.864134	0.786031	0.865416	0.489796	0.0888669	0.0117879	0.876226			0.0302865	1.41572	2.27598	2.218	2.05099	2.00799	2.01598	2.03098	2.37502	2.433	2.46598	2.47196	2.18099	2.16099
[truncated: 64 more columns]
