# Supplementary material for: Kinematic Validation of a Multi-Kinect v2 Instrumented 10-Meter Walkway for Quantitative Gait Assessments
Source: PLoS One. 2015 Oct 13;10(10):e0139913. doi: 10.1371/journal.pone.0139913 (PMC4603795; doi:10.1371/journal.pone.0139913)
Supplement: S1 Data — (ZIP) [file pone.0139913.s001.zip › S1_Data/pp3_trial6.xls]

## Sheet: Sheet1
Kinect(x) SpineBase	Kinect(x) Head	Kinect(x) ShoulderLeft	Kinect(x) ElbowLeft	Kinect(x) WristLeft	Kinect(x) HandLeft	Kinect(x) ShoulderRight	Kinect(x) ElbowRight	Kinect(x) WristRight	Kinect(x) HandRight	Kinect(x) HipLeft	Kinect(x) KneeLeft	Kinect(x) AnkleLeft	Kinect(x) FootLeft	Kinect(x) HipRight	Kinect(x) KneeRight	Kinect(x) AnkleRight	Kinect(x) FootRight	Kinect(x) SpineShoulder	Kinect(y) SpineBase	Kinect(y) Head	Kinect(y) ShoulderLeft	Kinect(y) ElbowLeft	Kinect(y) WristLeft	Kinect(y) HandLeft	Kinect(y) ShoulderRight	Kinect(y) ElbowRight	Kinect(y) WristRight	Kinect(y) HandRight	Kinect(y) HipLeft	Kinect(y) KneeLeft	Kinect(y) AnkleLeft	Kinect(y) FootLeft	Kinect(y) HipRight	Kinect(y) KneeRight	Kinect(y) AnkleRight	Kinect(y) FootRight	Kinect(y) SpineShoulder	Kinect(z) SpineBase	Kinect(z) Head	Kinect(z) ShoulderLeft	Kinect(z) ElbowLeft	Kinect(z) WristLeft	Kinect(z) HandLeft	Kinect(z) ShoulderRight	Kinect(z) ElbowRight	Kinect(z) WristRight	Kinect(z) HandRight	Kinect(z) HipLeft	Kinect(z) KneeLeft
0.115	0.175	0.177	0.174	0.215969	0.225031	0.152	0.151	0.204105	0.218958	0.155031	0.11801	0.069	0.18599	0.159	0.106	0.067	0.157	0.161958	0.916213	1.65503	1.39358	1.1552	0.920667	0.834507	1.41004	1.15148	0.907341	0.828451	0.911476	0.537448	0.145662	0.0552981	0.917711	0.516601	0.157217	0.0848078	1.45192	2.265	2.23	2.069	2.031	2.03801	2.05299	2.395	2.434	2.42997	2.41098	2.18399	2.15004
0.115	0.177999	0.177	0.177999	0.217	0.226	0.152	0.151	0.209999	0.219	0.155	0.118	0.069	0.182001	0.159	0.106	0.067	0.156	0.162	0.91622	1.65495	1.39335	1.15593	0.903793	0.825152	1.41006	1.15177	0.881935	0.82808	0.91144	0.53701	0.14633	0.05513	0.91775	0.51648	0.15629	0.0843401	1.45187	2.265	2.229	2.069	2.03	2.041	2.056	2.395	2.434	2.428	2.411	2.184	2.15
0.117941	0.178	0.177	0.17996	0.217	0.228941	0.15298	0.151	0.21	0.224881	0.157941	0.11898	0.069	0.18396	0.159	0.108941	0.067	0.15698	0.162	0.916024	1.65509	1.39298	1.16029	0.902771	0.823876	1.40993	1.15175	0.881322	0.824551	0.911264	0.535775	0.147104	0.0555319	0.917554	0.51399	0.154437	0.0833009	1.45183	2.26402	2.229	2.069	2.02608	2.041	2.05502	2.39794	2.434	2.428	2.40904	2.18302	2.15392
0.118	0.178	0.177	0.18	0.217	0.229	0.153	0.151	0.213958	0.222031	0.158	0.119	0.069	0.184	0.159	0.109	0.067	0.15799	0.164969	0.91601	1.65551	1.39274	1.15445	0.899999	0.821792	1.41012	1.15126	0.87944	0.824094	0.91128	0.532752	0.146635	0.0548473	0.917501	0.513613	0.153717	0.0814593	1.45195	2.264	2.229	2.069	2.026	2.041	2.055	2.398	2.434	2.42701	2.40999	2.183	2.154
0.118	0.181005	0.182005	0.181	0.22	0.232998	0.153013	0.155007	0.214005	0.231995	0.158	0.122007	0.069	0.184	0.162	0.112	0.0669982	0.158	0.168	0.91533	1.65407	1.39168	1.15431	0.897816	0.814472	1.40903	1.15155	0.877319	0.821434	0.91054	0.530859	0.146319	0.0553098	0.91689	0.512089	0.153244	0.0814655	1.45041	2.264	2.228	2.064	2.029	2.04	2.05699	2.398	2.433	2.427	2.407	2.183	2.153
0.118	0.183934	0.184934	0.181	0.22	0.232022	0.159847	0.158913	0.216934	0.229066	0.158	0.125913	0.069	0.184	0.162	0.112	0.0660219	0.158	0.168	0.915222	1.65335	1.39125	1.15007	0.895433	0.815742	1.40871	1.15365	0.876518	0.82369	0.91052	0.530557	0.146007	0.055222	0.916675	0.511562	0.150267	0.079054	1.45063	2.264	2.22702	2.06302	2.029	2.04	2.05407	2.39604	2.43496	2.42602	2.40798	2.183	2.15496
0.120969	0.186969	0.189949	0.18199	0.222969	0.238928	0.162969	0.161969	0.219969	0.231969	0.160969	0.132928	0.069	0.181031	0.164969	0.115959	0.066	0.158	0.170969	0.915101	1.65305	1.39107	1.14787	0.898498	0.814275	1.40915	1.15134	0.875748	0.821652	0.910282	0.52769	0.142971	0.0546657	0.91671	0.510481	0.15022	0.078515	1.4496	2.26301	2.22601	2.06498	2.03197	2.03604	2.05202	2.39501	2.43401	2.42501	2.40701	2.18201	2.15203
0.122999	0.193997	0.195998	0.190997	0.229997	0.245997	0.170997	0.172996	0.225998	0.240997	0.162	0.136999	0.069	0.181	0.168999	0.116	0.066	0.158	0.181996	0.91457	1.65213	1.39076	1.1541	0.890533	0.810901	1.40922	1.14941	0.87551	0.82031	0.90968	0.526271	0.14305	0.05458	0.91637	0.51064	0.14995	0.0786	1.44853	2.266	2.224	2.063	2.029	2.037	2.053	2.396	2.434	2.423	2.403	2.185	2.154
0.124961	0.196941	0.202863	0.191	0.232941	0.243059	0.175902	0.182804	0.229922	0.24198	0.166902	0.139941	0.069	0.181	0.169	0.118941	0.066	0.158	0.184941	0.913815	1.6515	1.38836	1.15325	0.88704	0.802586	1.4091	1.14756	0.875706	0.823692	0.909053	0.526103	0.141844	0.0547173	0.915586	0.505679	0.149489	0.0787569	1.44676	2.26208	2.22302	2.06006	2.029	2.03602	2.05398	2.39012	2.43106	2.42202	2.39614	2.1801	2.15302
0.13094	0.210861	0.20696	0.19496	0.23696	0.24894	0.18293	0.18894	0.23792	0.2519	0.17096	0.14	0.069	0.17605	0.17494	0.11999	0.066	0.158	0.19094	0.911721	1.64765	1.38882	1.15233	0.88401	0.803658	1.40639	1.15026	0.87375	0.817503	0.90706	0.525496	0.140701	0.0546705	0.913451	0.500749	0.149638	0.0790372	1.44565	2.26002	2.22102	2.06297	2.02801	2.03798	2.05202	2.39099	2.42803	2.41507	2.39303	2.17802	2.153
0.136999	0.221999	0.219999	0.211998	0.246999	0.258999	0.199998	0.205998	0.244999	0.257999	0.179999	0.143	0.069	0.18	0.180999	0.123	0.0699996	0.163	0.204999	0.91025	1.65073	1.39002	1.15342	0.878371	0.806	1.40435	1.14511	0.87589	0.81359	0.90556	0.5247	0.14057	0.05508	0.91201	0.50172	0.14589	0.0767602	1.4455	2.257	2.221	2.058	2.026	2.035	2.048	2.389	2.426	2.413	2.39	2.175	2.152
0.143847	0.230803	0.234672	0.220803	0.255803	0.264869	0.209781	0.219694	0.251847	0.26876	0.182934	0.146913	0.0680219	0.176087	0.186869	0.125934	0.07	0.163978	0.21576	0.909409	1.64871	1.38993	1.15196	0.88998	0.810881	1.4047	1.14709	0.875606	0.812563	0.905022	0.524583	0.143514	0.0564592	0.910817	0.499079	0.146624	0.0782174	1.44413	2.25504	2.21807	2.05996	2.02209	2.02815	2.04604	2.38607	2.42502	2.41398	2.39	2.17402	2.15102
0.151917	0.247824	0.246876	0.233865	0.268865	0.277865	0.233752	0.235834	0.267834	0.281865	0.191907	0.153928	0.068	0.179959	0.199865	0.135896	0.07	0.169938	0.229855	0.907272	1.64501	1.38891	1.15601	0.87398	0.802934	1.40325	1.1411	0.874165	0.811639	0.903308	0.525342	0.145797	0.0581427	0.908276	0.4952	0.146897	0.0776859	1.44093	2.24906	2.21602	2.05604	2.01804	2.02701	2.04204	2.38105	2.41906	2.40806	2.38604	2.16806	2.15199
0.161999	0.264998	0.264997	0.247998	0.277999	0.284999	0.239999	0.249998	0.277999	0.292998	0.197999	0.157	0.068	0.178	0.206999	0.144999	0.0729996	0.167	0.243998	0.90483	1.64036	1.38148	1.14959	0.881309	0.80575	1.40109	1.14563	0.87312	0.81032	0.90042	0.52602	0.14569	0.0591499	0.90632	0.49397	0.14451	0.0757503	1.43785	2.245	2.213	2.057	2.017	2.021	2.04	2.379	2.418	2.405	2.386	2.165	2.151
0.174747	0.281669	0.277747	0.261727	0.286825	0.290883	0.270396	0.259805	0.295649	0.306727	0.212708	0.161903	0.068	0.180942	0.217786	0.170493	0.071039	0.166019	0.268513	0.901369	1.64113	1.38239	1.14966	0.887526	0.800926	1.39432	1.13809	0.877758	0.806516	0.898253	0.521412	0.145151	0.0588755	0.901663	0.490185	0.149883	0.0755833	1.43463	2.24108	2.21104	2.0521	2.01602	2.01708	2.03706	2.37116	2.41506	2.40598	2.38404	2.15716	2.14218
0.186876	0.303772	0.302741	0.286741	0.299865	0.307824	0.280896	0.276824	0.319752	0.329762	0.225865	0.163979	0.068	0.176052	0.230865	0.205638	0.0779275	0.166	0.283845	0.897025	1.63359	1.37702	1.14539	0.886551	0.802305	1.39054	1.13967	0.895782	0.809726	0.894756	0.520033	0.146862	0.0600279	0.896533	0.495355	0.148021	0.0760847	1.42957	2.23704	2.211	2.05101	2.00709	2.01304	2.03502	2.371	2.41203	2.41194	2.39093	2.15205	2.13804
0.199998	0.327997	0.319998	0.298998	0.329996	0.323998	0.305997	0.294998	0.325999	0.344998	0.238998	0.168999	0.068	0.176	0.247998	0.233996	0.0849991	0.166	0.307997	0.892511	1.62707	1.37433	1.14181	0.901288	0.816058	1.38094	1.13163	0.89471	0.80704	0.890171	0.51908	0.14715	0.06	0.892181	0.49736	0.14991	0.0768199	1.42308	2.232	2.209	2.049	2.01	2.006	2.03	2.37	2.413	2.41	2.392	2.148	2.133
0.210762	0.357351	0.340546	0.330308	0.350546	0.341611	0.322632	0.309675	0.353394	0.376308	0.252697	0.177805	0.0719135	0.176	0.255827	0.260416	0.105546	0.174805	0.334416	0.889761	1.62265	1.3693	1.12625	0.838694	0.78712	1.37966	1.12436	0.892646	0.801727	0.887626	0.521272	0.145007	0.0597945	0.889284	0.493691	0.14676	0.0668211	1.41788	2.232	2.20704	2.04802	2.01	2.02165	2.03098	2.36706	2.41496	2.41391	2.4057	2.14702	2.13006
0.238707	0.386696	0.373654	0.355738	0.381675	0.38455	0.354665	0.323853	0.370822	0.400749	0.276749	0.184927	0.072	0.176	0.279749	0.316414	0.141623	0.228435	0.35578	0.883486	1.61014	1.36514	1.12684	0.838557	0.790181	1.37429	1.12116	0.886811	0.794456	0.880525	0.519737	0.14499	0.0594536	0.883926	0.508403	0.135775	0.0616623	1.41192	2.22903	2.20799	2.04602	2.00604	2.01804	2.01715	2.367	2.41401	2.41895	2.4159	2.14502	2.12703
0.257036	0.417073	0.406085	0.398043	0.421062	0.430085	0.378044	0.34003	0.394016	0.417025	0.300036	0.202041	0.075	0.180009	0.302034	0.361091	0.20511	0.291114	0.405023	0.881722	1.60474	1.36257	1.12641	0.845351	0.782784	1.37533	1.11787	0.877015	0.785574	0.878271	0.52416	0.145862	0.0586367	0.882664	0.504785	0.130272	0.052946	1.39888	2.23001	2.21199	2.04501	2.002	2.019	2.01201	2.37	2.419	2.43601	2.42804	2.14801	2.12501
0.27661	0.4572	0.453064	0.421532	0.455317	0.477064	0.402512	0.356668	0.402824	0.430727	0.31961	0.224551	0.075	0.184902	0.320629	0.411005	0.265791	0.353752	0.417746	0.877426	1.58966	1.34912	1.11894	0.845811	0.774044	1.37117	1.11678	0.896492	0.798787	0.873142	0.535229	0.147076	0.0568261	0.879248	0.50177	0.142555	0.0672548	1.39698	2.23686	2.20808	2.0499	2.00102	2.01704	2.0169	2.37098	2.41998	2.43992	2.44761	2.15486	2.12794
0.315614	0.502555	0.486674	0.478436	0.499565	0.506713	0.452505	0.394624	0.421812	0.457733	0.359604	0.231931	0.075	0.176089	0.361594	0.468436	0.36007	0.432228	0.471466	0.870508	1.58743	1.34253	1.10183	0.845097	0.779058	1.36032	1.08535	0.874296	0.786802	0.863654	0.534826	0.146664	0.0593049	0.874952	0.513403	0.155988	0.0754906	1.38724	2.24492	2.21394	2.05297	2.00991	2.03086	2.03878	2.37199	2.42792	2.45485	2.46384	2.16391	2.12899
0.338995	0.540992	0.534989	0.52299	0.540991	0.571986	0.470996	0.406997	0.441996	0.463999	0.382995	0.249996	0.0779993	0.179999	0.381996	0.521988	0.460978	0.555973	0.497994	0.865231	1.57527	1.33419	1.082	0.840551	0.766773	1.35328	1.08365	0.876429	0.784401	0.858731	0.53413	0.14815	0.0589301	0.869531	0.524608	0.136164	0.0690414	1.38253	2.248	2.219	2.058	2.005	2.035	2.042	2.373	2.431	2.469	2.483	2.167	2.13
0.378121	0.594791	0.575099	0.566033	0.601637	0.626769	0.509143	0.430473	0.465473	0.481604	0.424077	0.260758	0.0819121	0.18	0.415253	0.582637	0.54511	0.655758	0.551791	0.854941	1.56129	1.32318	1.07922	0.833117	0.770486	1.33835	1.07892	0.833377	0.760184	0.847659	0.531734	0.150693	0.0592625	0.86017	0.51751	0.151838	0.0773532	1.36594	2.25582	2.22487	2.06485	2.00793	2.03793	2.0508	2.38865	2.43785	2.49638	2.50158	2.17385	2.13
0.404726	0.636568	0.625473	0.60361	0.650494	0.690336	0.554526	0.470578	0.48381	0.497831	0.446768	0.290684	0.0869473	0.18	0.445684	0.633473	0.65584	0.771787	0.581694	0.845191	1.54551	1.3106	1.07646	0.840124	0.761061	1.33615	1.07007	0.817113	0.749577	0.832064	0.525239	0.148306	0.0598835	0.856299	0.520872	0.15598	0.0764417	1.35872	2.25798	2.22896	2.07292	2.01295	2.04295	2.05793	2.38405	2.45185	2.50788	2.51783	2.17697	2.13297
0.437998	0.686997	0.666998	0.653997	0.701997	0.747997	0.600998	0.490999	0.496999	0.512999	0.482998	0.308999	0.0949996	0.18	0.478998	0.688997	0.741996	0.866995	0.641997	0.832211	1.53664	1.30206	1.06123	0.84158	0.75657	1.32011	1.06442	0.81898	0.74529	0.816041	0.51957	0.15583	0.0598	0.84691	0.493461	0.167799	0.0827697	1.34209	2.261	2.24	2.08	2.021	2.047	2.067	2.393	2.456	2.514	2.53	2.179	2.134
0.496817	0.740915	0.719935	0.702034	0.774541	0.800935	0.647073	0.537073	0.527389	0.530645	0.540836	0.358994	0.109704	0.182941	0.534876	0.736053	0.803758	0.932679	0.696896	0.828112	1.53136	1.30057	1.0627	0.793978	0.736357	1.32426	1.06778	0.817294	0.744868	0.810501	0.514041	0.153732	0.058957	0.844224	0.51933	0.182416	0.103277	1.33757	2.26884	2.25274	2.0898	2.02884	2.06366	2.07974	2.40476	2.46776	2.53165	2.54176	2.18292	2.14282
0.542536	0.797422	0.772464	0.742587	0.832412	0.857422	0.704412	0.580556	0.554721	0.559701	0.583567	0.398598	0.132763	0.185969	0.586474	0.770649	0.816876	0.949835	0.744515	0.819974	1.52069	1.28887	1.04646	0.794762	0.733694	1.31225	1.06302	0.822604	0.752302	0.803749	0.506013	0.156857	0.0591181	0.834778	0.522572	0.183749	0.108876	1.33077	2.27494	2.26191	2.09693	2.03296	2.06598	2.08594	2.41391	2.4779	2.53695	2.55289	2.18993	2.15092
0.603988	0.851989	0.828989	0.799989	0.865993	0.91099	0.752991	0.63299	0.589993	0.590994	0.645988	0.475985	0.18499	0.203996	0.644989	0.81999	0.842995	0.970996	0.79799	0.815601	1.51831	1.28661	1.0369	0.79693	0.73321	1.31117	1.05771	0.8209	0.75028	0.799701	0.50674	0.178286	0.0625093	0.830251	0.516961	0.165694	0.0862945	1.33058	2.286	2.272	2.106	2.042	2.069	2.085	2.43	2.485	2.546	2.56	2.205	2.167
0.661687	0.908709	0.881798	0.85182	0.89631	0.949132	0.81362	0.683843	0.644754	0.633043	0.702709	0.570841	0.272019	0.401505	0.704642	0.860088	0.858644	0.974911	0.853731	0.821691	1.52134	1.29148	1.04525	0.809005	0.741228	1.3137	1.06665	0.825153	0.753868	0.808597	0.512254	0.18927	0.135284	0.833379	0.499859	0.155023	0.0832003	1.33462	2.30067	2.28373	2.11578	2.05178	2.06509	2.07522	2.43293	2.49184	2.55187	2.56978	2.21673	2.16896
0.719423	0.968403	0.934474	0.889625	0.935605	0.982666	0.864494	0.736474	0.697474	0.690423	0.764382	0.671988	0.364079	0.494099	0.753514	0.890696	0.867909	0.975	0.907463	0.840667	1.53001	1.29928	1.0462	0.82008	0.752041	1.3277	1.07802	0.801265	0.755613	0.833755	0.516369	0.209327	0.15652	0.845734	0.50142	0.156453	0.0795961	1.34785	2.30298	2.29192	2.12689	2.06388	2.06599	2.06807	2.44488	2.49596	2.55893	2.57891	2.21997	2.18088
0.778998	1.027	0.988998	0.947998	0.978998	1.001	0.919998	0.798998	0.775997	0.765997	0.823998	0.777996	0.463996	0.592996	0.813998	0.928999	0.873	0.982	0.970998	0.84983	1.54103	1.3135	1.06126	0.83224	0.74798	1.33666	1.07982	0.861928	0.773489	0.84545	0.51217	0.21022	0.15708	0.85211	0.49551	0.15476	0.0622206	1.35442	2.307	2.293	2.13	2.069	2.066	2.069	2.458	2.5	2.547	2.568	2.225	2.195
0.829976	1.07602	1.03704	0.985252	0.995665	1.02551	0.974897	0.853897	0.847563	0.849326	0.874976	0.844661	0.537523	0.665543	0.869878	0.935862	0.878882	0.979059	1.01707	0.859143	1.55023	1.32761	1.08212	0.844513	0.752578	1.35057	1.09312	0.859322	0.777078	0.855508	0.481918	0.171086	0.119152	0.860433	0.491442	0.148986	0.0628278	1.36904	2.31386	2.29692	2.12804	2.0739	2.06306	2.06704	2.45604	2.49804	2.54994	2.56702	2.23186	2.20676
0.887419	1.13738	1.08155	1.02955	1.02569	1.04382	1.03143	0.923297	0.931154	0.938103	0.92648	0.94795			0.926429	0.948868	0.882959	0.971082	1.07046	0.873395	1.56135	1.34061	1.10002	0.855678	0.765646	1.36328	1.10116	0.881234	0.788196	0.871072	0.490515			0.873012	0.482412	0.146376	0.0647206	1.38262	2.31301	2.29997	2.12503	2.06905	2.06696	2.06799	2.46194	2.49899	2.54307	2.55413	2.232	2.207
0.940106	1.1951	1.1361	1.05509	1.04905	1.05105	1.08411	0.998127	1.01915	1.03619	0.979106	1.0432			0.981108	0.987014	0.882039	0.971031	1.1281	0.880724	1.56894	1.35085	1.10917	0.852646	0.777077	1.36992	1.10265	0.869267	0.783569	0.878433	0.490694			0.880085	0.46877	0.144105	0.0646274	1.39158	2.31901	2.30199	2.126	2.078	2.07	2.08699	2.46501	2.498	2.53797	2.54597	2.23901	2.21002
0.992817	1.24488	1.18393	1.09999	1.07345	1.07741	1.14073	1.06158	1.09236	1.13283	1.03182	1.14374			1.0348	0.993847	0.901562	0.98665	1.1769	0.887694	1.57076	1.35587	1.11211	0.855476	0.780484	1.37603	1.10265	0.882669	0.793243	0.884836	0.502485			0.887425	0.468662	0.131503	0.0583606	1.39345	2.32193	2.29907	2.12698	2.07702	2.07196	2.08407	2.46989	2.49702	2.52528	2.53231	2.24193	2.22076
1.05336	1.30734	1.23843	1.1386	1.11357	1.11065	1.21224	1.14611	1.19393	1.23987	1.0884	1.25384	1.11711	1.19597	1.09635	1.02962	0.946521	1.02262	1.24033	0.882666	1.56689	1.35152	1.10556	0.866096	0.784399	1.36886	1.10356	0.887719	0.794489	0.880191	0.546549	0.135886	0.0525585	0.882069	0.523332	0.136563	0.0689546	1.38879	2.31903	2.29504	2.12403	2.07799	2.06507	2.06619	2.46307	2.49601	2.51214	2.5132	2.23705	2.21902
1.109	1.361	1.289	1.181	1.139	1.129	1.28199	1.23099	1.29499	1.34699	1.14	1.32999	1.27799	1.38399	1.16	1.016		1.009	1.299	0.8789	1.56093	1.34469	1.07881	0.87036	0.77842	1.35658	1.09044	0.876441	0.78941	0.873561	0.556439	0.146749	0.0563597	0.88121	0.455515		0.119896	1.37898	2.328	2.295	2.125	2.078	2.057	2.047	2.46	2.495	2.498	2.495	2.244	2.214
1.17075	1.42177	1.34389	1.23197	1.18213	1.16233	1.34963	1.31137	1.38615	1.44208	1.20175	1.40253	1.42404	1.53886	1.22175				1.35291	0.871108	1.55296	1.33536	1.08587	0.879074	0.783223	1.34548	1.08199	0.878998	0.792429	0.863945	0.510147	0.15563	0.0675436	0.875398				1.37243	2.328	2.29108	2.12696	2.07408	2.0423	2.03524	2.4551	2.48912	2.49114	2.48226	2.24302	2.214
1.23041	1.47646	1.39648	1.28448	1.21864	1.19468	1.42525	1.39022	1.47908	1.53508	1.25844	1.47825	1.57252	1.71623	1.28636				1.41439	0.858279	1.54317	1.32714	1.07844	0.855145	0.777509	1.32694	1.07159	0.864913	0.783858	0.852712	0.507735	0.137219	0.0798673	0.861242				1.35944	2.3181	2.28704	2.12304	2.06311	2.03309	2.02411	2.45005	2.48999	2.48407	2.4721	2.23112	2.20905
1.30198	1.54199	1.45099	1.34199	1.27499	1.23899	1.49598	1.46798	1.56298	1.62598	1.32898	1.53699	1.66398	1.81098	1.35698				1.48099	0.845193	1.53642	1.32123	1.07473	0.858639	0.773061	1.32134	1.0727	0.867719	0.786639	0.846121	0.55164	0.145548	0.0924173	0.841954				1.35359	2.318	2.282	2.119	2.055	2.022	2.009	2.447	2.488	2.48	2.459	2.232	2.204
1.36655	1.60459	1.52142	1.40459	1.32586	1.29377	1.56642	1.53842	1.64711	1.7062	1.38964	1.60742	1.71486	1.86088	1.42448				1.54066	0.841728	1.53351	1.31757	1.07528	0.848644	0.765999	1.31946	1.07263	0.861001	0.775314	0.842433	0.553675	0.157687	0.108	0.838771				1.35012	2.31702	2.27515	2.11215	2.04718	2.01124	1.99726	2.44407	2.48507	2.47511	2.45215	2.22907	2.20009
1.44915	1.67231	1.58931	1.47132	1.39529	1.35636	1.63827	1.61224	1.69749	1.76639	1.47215	1.68619	1.76845	1.90554	1.50121	1.37613		1.25097	1.61721	0.840354	1.53791	1.31607	1.06638	0.842126	0.759041	1.32088	1.06292	0.858168	0.78363	0.840519	0.548148	0.132397	0.0691795	0.837908	0.55089		0.20316	1.34897	2.31007	2.26609	2.10408	2.03512	1.99813	1.98413	2.43707	2.48104	2.47302	2.44903	2.22207	2.20198
1.52498	1.73898	1.65498	1.54598	1.47498	1.43598	1.70798	1.68298	1.76898	1.82498	1.55098	1.75298	1.772	1.906	1.58098	1.47297		1.31898	1.68598	0.846178	1.54475	1.31902	1.06967	0.84191	0.757151	1.32369	1.06696	0.867567	0.7827	0.843659	0.544311	0.13118	0.065471	0.846198	0.542212		0.213697	1.35392	2.306	2.261	2.099	2.035	1.992	1.971	2.431	2.481	2.476	2.454	2.213	2.193
1.59754	1.81056	1.7295	1.62736	1.55735	1.52717	1.77662	1.74378	1.82684	1.87794	1.6206	1.81182	1.7818	1.90796	1.6506	1.57985		1.3984	1.75756	0.85016	1.54932	1.32468	1.06838	0.834705	0.755317	1.32974	1.06728	0.856885	0.778896	0.84862	0.542575	0.134219	0.0578335	0.849013	0.525221		0.216984	1.3571	2.29522	2.25414	2.0941	2.03108	1.98122	1.96414	2.42806	2.47806	2.47404	2.45694	2.20614	2.17633
1.67225	1.88129	1.80326	1.71314	1.66096	1.6369	1.8463	1.81429	1.88046	1.92255	1.69624	1.83577	1.78893	1.90503	1.72525	1.68891		1.50295	1.83027	0.854566	1.55931	1.3302	1.06529	0.831769	0.752983	1.33282	1.07147	0.859689	0.774672	0.853709	0.498441	0.130716	0.0598577	0.852535	0.515486		0.207666	1.36564	2.29698	2.25499	2.08905	2.02308	1.97506	1.95509	2.42602	2.47503	2.474	2.46294	2.20897	2.17204
1.74099	1.95099	1.88099	1.80899	1.77598	1.75498	1.91199	1.86899	1.92399	1.95799	1.76799	1.844	1.792	1.902	1.79799	1.79198		1.59099	1.89699	0.864698	1.573	1.34141	1.07689	0.836149	0.7538	1.34682	1.08901	0.879937	0.787558	0.864398	0.503489	0.12969	0.0589501	0.861729	0.495683		0.192592	1.37867	2.289	2.253	2.091	2.021	1.976	1.955	2.421	2.471	2.477	2.473	2.198	2.176
1.80654	2.01947	1.9524	1.90192	1.88555	1.87336	1.98145	1.93062	1.95921	1.99028	1.83256	1.88117	1.79493	1.89907	1.86158	1.87123		1.77098	1.9684	0.87366	1.5874	1.34918	1.09199	0.840395	0.75603	1.35812	1.09477	0.880869	0.791561	0.87067	0.490833	0.128301	0.05537	0.873008	0.487385		0.0926337	1.3911	2.28313	2.25398	2.091	2.02393	1.97698	1.96283	2.42198	2.471	2.47896	2.47887	2.19702	2.20534
1.87332	2.09028	2.02328	1.98318	1.98499	1.99477	2.04634	1.98545	2.01444	2.03455	1.90031	1.89289	1.79698	1.89702	1.92832	1.9789	1.75768	1.81558	2.03829	0.880145	1.59852	1.35935	1.1052	0.880387	0.783506	1.3647	1.08906	0.875575	0.786216	0.87947	0.472606	0.12348	0.0528651	0.876892	0.497622	0.128446	0.0519485	1.39933	2.27508	2.25499	2.09199	2.03588	1.99976	1.97587	2.42497	2.47397	2.48791	2.48494	2.18908	2.18522
1.9431	2.1591	2.09411	2.06912	2.07919	2.1222	2.11109	2.04006	2.05206	2.07505	1.96711	1.92604	1.811	1.897	1.9951	2.09116	1.93527	2.00132	2.1061	0.883914	1.60759	1.35843	1.11613	0.870768	0.789157	1.36852	1.09013	0.875564	0.785423	0.883219	0.498286	0.12912	0.0528433	0.880449	0.519562	0.13309	0.0545678	1.40672	2.27303	2.26001	2.09301	2.039	2.018	1.99002	2.42901	2.477	2.49301	2.48902	2.18802	2.17001
2.01263	2.22568	2.16853	2.14843	2.20354	2.25243	2.16788	2.08217	2.09221	2.10736	2.04055	1.95444	1.81394	1.897	2.06266	2.19495	2.11838	2.21184	2.1717	0.879762	1.60289	1.35226	1.12433	0.869427	0.780795	1.36297	1.0922	0.878159	0.780537	0.875816	0.515833	0.136092	0.0550563	0.879597	0.53421	0.146191	0.066455	1.40304	2.29457	2.2649	2.09888	2.03998	2.02094	2.00079	2.4339	2.47994	2.50085	2.50273	2.20467	2.17392
2.08625	2.30024	2.25017	2.23611	2.32081	2.3708	2.22938	2.13942	2.13655	2.14363	2.11722	1.98568	1.82588	1.90294	2.13328	2.28806	2.30709	2.42385	2.24525	0.870287	1.59844	1.34172	1.11196	0.894045	0.80478	1.35773	1.0896	0.87629	0.779826	0.861942	0.527661	0.139051	0.0542884	0.87474	0.531689	0.151023	0.0702235	1.39714	2.3049	2.26896	2.10395	2.04198	2.02496	2.01783	2.43796	2.48495	2.50694	2.51488	2.21391	2.174
2.15298	2.37298	2.33098	2.32298	2.43297	2.49197	2.29198	2.19698	2.18599	2.18799	2.18498	2.03099	1.833	1.904	2.19698	2.38098	2.46496	2.58096	2.32398	0.858463	1.58877	1.32775	1.10084	0.875995	0.789854	1.34564	1.08085	0.869532	0.773122	0.849543	0.525601	0.145318	0.0613081	0.863783	0.512015	0.196268	0.117827	1.38553	2.304	2.276	2.112	2.038	2.033	2.04099	2.445	2.487	2.52599	2.532	2.216	2.173
2.22733	2.44635	2.40924	2.41004	2.53863	2.59763	2.37415	2.24981	2.24859	2.24472	2.26226	2.09946	1.86625	1.91769	2.26937	2.45826	2.61757	2.74824	2.39637	0.843242	1.57963	1.31676	1.08771	0.871139	0.789214	1.32976	1.07508	0.82551	0.75131	0.837374	0.521052	0.154934	0.0666695	0.84597	0.506768	0.134655	0.0862991	1.3755	2.29324	2.28187	2.11298	2.04289	2.04865	2.06056	2.43424	2.48993	2.53871	2.54667	2.20133	2.17398
2.32298	2.52417	2.49311	2.48916	2.61816	2.68706	2.44624	2.32322	2.31628	2.31228	2.35798	2.18707	1.91646	1.93779	2.363	2.54013	2.68135	2.82224	2.47417	0.835441	1.57571	1.3085	1.08059	0.890014	0.801803	1.33007	1.07139	0.840408	0.779301	0.831877	0.523037	0.184057	0.073339	0.836033	0.50669	0.120182	0.074886	1.37045	2.29597	2.29684	2.11597	2.04498	2.05395	2.07287	2.43895	2.49	2.54098	2.54898	2.20397	2.17301
2.41497	2.59598	2.57397	2.56797	2.69697	2.77397	2.52597	2.40097	2.38598	2.38398	2.45397	2.29496	2.00997	2.13693	2.44897	2.61697	2.693	2.826	2.55097	0.825743	1.57731	1.3017	1.0748	0.885772	0.80088	1.31639	1.06897	0.839071	0.762346	0.824952	0.518192	0.192007	0.147065	0.823844	0.502481	0.124718	0.0705315	1.36706	2.286	2.302	2.125	2.047	2.06	2.08	2.443	2.499	2.549	2.56399	2.197	2.169
2.4944	2.67736	2.65046	2.64054	2.77346	2.84261	2.61324	2.4755	2.45559	2.45948	2.53144	2.41949	2.10508	2.23404	2.53134	2.68267	2.72241	2.82796	2.62648	0.82126	1.57628	1.29993	1.07281	0.878252	0.795734	1.30938	1.06737	0.850832	0.748862	0.82	0.506506	0.210997	0.166567	0.819909	0.496658	0.124034	0.0628648	1.36839	2.29286	2.31278	2.1299	2.04994	2.06196	2.08098	2.4381	2.51174	2.56664	2.57576	2.197	2.16508
2.5732	2.76016	2.72425	2.71128	2.84032	2.90041	2.69418	2.56212	2.55201	2.54513	2.61218	2.54077	2.21389	2.3419	2.6102	2.74932	2.73587	2.82503	2.70718	0.828345	1.58531	1.30953	1.07934	0.868282	0.788079	1.31816	1.07138	0.84339	0.75819	0.825413	0.49379	0.214023	0.169989	0.828262	0.496797	0.120912	0.0607405	1.37826	2.29795	2.31993	2.13	2.05099	2.06101	2.07605	2.43998	2.51101	2.56304	2.57303	2.19898	2.17292
2.65107	2.83706	2.79407	2.77606	2.88204	2.94103	2.76107	2.66008	2.64409	2.64009	2.69107	2.65011	2.32713		2.68707	2.77103	2.73901	2.825	2.78207	0.838531	1.59906	1.32421	1.08511	0.870797	0.786247	1.328	1.07632	0.867558	0.758156	0.833451	0.491975	0.209105		0.840031	0.489641	0.120018	0.058296	1.39106	2.31102	2.32	2.128	2.055	2.061	2.06999	2.45301	2.51099	2.55499	2.56599	2.21102	2.17301
2.67258	2.8322	2.79661	2.77722	2.87661	2.93169	2.75912	2.67161	2.67553	2.67211	2.70762	2.70895	2.39506	2.34761	2.71005	2.78272	2.7599	2.84344	2.78365	0.859761	1.60362	1.32928	1.08984	0.876603	0.795309	1.33808	1.07573	0.82188	0.747397	0.856064	0.484014	0.158137	0.06309	0.860574	0.486225	0.125362	0.053644	1.39007	2.30378	2.28352	2.10794	2.04645	2.04508	2.04762	2.43691	2.49402	2.53801	2.54804	2.21378	2.17346
2.74147	2.89824	2.86556	2.83986	2.90168	2.9441	2.83698	2.76262	2.77671	2.78338	2.77252	2.82623	2.56302	2.5517	2.78099	2.81867	2.76246	2.8314	2.85543	0.87194	1.60414	1.35021	1.10102	0.87078	0.795628	1.3506	1.08081	0.853875	0.763736	0.867739	0.490837	0.135118	0.0567716	0.872817	0.483963	0.129362	0.0517433	1.39761	2.3134	2.27949	2.10104	2.03802	2.04748	2.05078	2.43105	2.48838	2.52577	2.53585	2.22442	2.18313
2.81	2.96951	2.9345	2.8945	2.9565	2.96651	2.911	2.84701	2.87851	2.8995	2.84	2.93951	2.68108	2.77407	2.854	2.81201	2.779	2.84251	2.92401	0.875461	1.60924	1.35537	1.10107	0.853345	0.785298	1.35802	1.09747	0.865457	0.781124	0.871322	0.500298	0.137021	0.0771	0.87612	0.490088	0.126802	0.0515606	1.4051	2.31	2.2795	2.101	2.036	2.043	2.05549	2.4285	2.4815	2.508	2.5235	2.22	2.184
2.81899	2.98898	2.93494	2.89279	2.93059	2.9574	2.90612	2.86434	2.9085	2.94267	2.85194	2.99551	2.84458	2.91476	2.85903	2.83827	2.81619	2.89307	2.92599	0.893385	1.62613	1.37312	1.12125	0.878822	0.79977	1.35592	1.1215	0.901734	0.818344	0.896128	0.489804	0.1393	0.0578265	0.888608	0.485474	0.144594	0.0645676	1.40698	2.26797	2.23496	2.07497	2.02592	2.03095	2.02905	2.41692	2.45988	2.48679	2.49273	2.18797	2.16984
2.89378	3.06276	3.0056	2.95228	2.97521	2.98794	2.99078	2.96519	3.02142	3.06874	2.92271	3.1089	3.03927	3.12305	2.9368	2.85919			3.00078	0.905434	1.62516	1.36567	1.12427	0.902601	0.821127	1.36347	1.1276	0.910725	0.828292	0.904766	0.516813	0.157067	0.0693187	0.903803	0.471453			1.40749	2.26575	2.23191	2.07295	2.02	2.02627	2.03222	2.41095	2.45098	2.47066	2.47243	2.18577	2.15807
2.97022	3.13823	3.0742	3.00719	3.02712	3.0281	3.0673	3.0593	3.12531	3.18639	2.99622	3.19027	3.22255	3.33956	3.01423	2.91026			3.07723	0.90043	1.62065	1.3631	1.10068	0.873846	0.788016	1.35669	1.12102	0.905347	0.83266	0.900731	0.524632	0.127936	0.0676455	0.897889	0.520102			1.39966	2.25501	2.228	2.071	2.01996	1.99498	1.99894	2.40895	2.44997	2.45596	2.44795	2.17601	2.16099
3.04306	3.21397	3.14089	3.06982	3.06748	3.06045	3.16706	3.15919	3.2274	3.31527	3.06802	3.27898	3.4017	3.52389	3.09009	2.99506			3.153	0.890518	1.60838	1.35347	1.08866	0.836631	0.770284	1.34598	1.10955	0.894515	0.82973	0.89121	0.522184	0.156135	0.09918	0.887728	0.579401			1.38834	2.25903	2.22691	2.06991	2.00596	1.98894	1.97784	2.39188	2.43988	2.44182	2.43082	2.17803	2.15695
3.12596	3.28982	3.21066	3.13364	3.10525	3.09607	3.24987	3.25189	3.33642	3.41414	3.14796	3.35596	3.53285	3.66996	3.17498	3.07785			3.23073	0.881214	1.59549	1.3408	1.08739	0.824847	0.76709	1.33619	1.10625	0.895648	0.8505	0.881305	0.527759	0.180849	0.136301	0.879163	0.577368			1.37867	2.26095	2.21989	2.06293	2.00305	1.98384	1.96589	2.38286	2.43086	2.42793	2.41693	2.17998	2.15307
3.21007	3.36807	3.28207	3.20406	3.15905	3.14205	3.33007	3.33307	3.44007	3.50608	3.23207	3.44008	3.61205	3.75405	3.26007	3.15708			3.30507	0.880515	1.57891	1.32858	1.08562	0.870551	0.779956	1.32206	1.09762	0.896009	0.859484	0.881053	0.524708	0.178654	0.12773	0.878008	0.583293			1.36621	2.25899	2.21499	2.05999	2.00499	1.97699	1.96099	2.37699	2.425	2.425	2.41399	2.17899	2.156
3.30624	3.45409	3.37307	3.2842	3.23127	3.20824	3.42211	3.42816	3.5383	3.60541	3.32919	3.53924	3.68134	3.8143	3.35723	3.2605			3.39902	0.861293	1.5759	1.32147	1.06928	0.858909	0.774586	1.31943	1.09425	0.895072	0.851466	0.859136	0.521834	0.15761	0.0879709	0.861821	0.573843			1.35692	2.24893	2.20493	2.05188	1.98895	1.96788	1.95084	2.36897	2.419	2.42096	2.39903	2.16895	2.15199
3.39787	3.53482	3.45191	3.37303	3.32505	3.30018	3.50373	3.51359	3.63393	3.70871	3.41691	3.63041	3.70627	3.83605	3.44787	3.37144			3.47493	0.857236	1.57448	1.31586	1.07503	0.863804	0.777844	1.31517	1.08748	0.892774	0.821147	0.855337	0.523866	0.148328	0.0676578	0.857544	0.561031			1.35476	2.2438	2.19989	2.04295	1.98482	1.95866	1.93877	2.36691	2.41895	2.418	2.401	2.16468	2.15086
3.47827	3.61326	3.53429	3.46031	3.41339	3.39441	3.57825	3.58223	3.71708	3.78209	3.49927	3.69115	3.71801	3.83799	3.52826	3.4764			3.55827	0.858402	1.57732	1.31206	1.07538	0.860063	0.77497	1.31953	1.09171	0.881383	0.804359	0.858683	0.535623	0.151685	0.0611049	0.85647	0.529685			1.36023	2.23499	2.195	2.041	1.977	1.94398	1.92896	2.363	2.41702	2.41801	2.40104	2.15099	2.145
3.55994	3.69114	3.62108	3.55226	3.52957	3.51571	3.65407	3.65189	3.74107	3.80877	3.57997	3.73411	3.721	3.83496	3.60501	3.59663			3.63804	0.868007	1.58333	1.32632	1.08288	0.851992	0.766195	1.3321	1.09154	0.885185	0.827292	0.868676	0.512906	0.150332	0.0566888	0.865432	0.52246			1.36947	2.23293	2.19405	2.04107	1.97597	1.93792	1.91788	2.36403	2.42205	2.42216	2.41416	2.14899	2.14505
3.62963	3.77454	3.70077	3.64497	3.64556	3.64176	3.7327	3.71754	3.81909	3.86482	3.6517	3.74288	3.72107	3.83171	3.67954	3.71652			3.71477	0.886066	1.60566	1.34468	1.09522	0.847597	0.769194	1.34875	1.0991	0.880453	0.796408	0.885858	0.510615	0.150416	0.0601722	0.883936	0.542689			1.38813	2.22786	2.19807	2.046	1.97414	1.93218	1.90911	2.366	2.42605	2.4342	2.42629	2.14784	2.14943
3.70008	3.84109	3.7771	3.73011	3.75613	3.76116	3.80609	3.78408	3.86604	3.90004	3.72508	3.78102	3.72401	3.819	3.74608	3.8251	3.63316		3.79109	0.897539	1.61942	1.34772	1.10309	0.8682	0.789232	1.36389	1.11355	0.879287	0.79417	0.894425	0.485841	0.14894	0.0585383	0.898023	0.543063	0.219397		1.40305	2.22199	2.20101	2.04601	1.98	1.94	1.91401	2.36601	2.42801	2.44302	2.43902	2.14099	2.16798
3.76697	3.914	3.85501	3.82013	3.86342	3.88863	3.87879	3.8476	3.89453	3.92842	3.792	3.79336	3.73212	3.81921	3.81292	3.90738	3.7591	3.79564	3.86095	0.912982	1.63749	1.36834	1.12104	0.876714	0.799046	1.37798	1.11555	0.876905	0.794248	0.914508	0.495114	0.140967	0.0572115	0.908414	0.521697	0.16942	0.0712232	1.41918	2.21801	2.20609	2.05	1.98301	1.93829	1.92021	2.37109	2.43508	2.4552	2.45118	2.13704	2.1528
3.84178	3.99055	3.93289	3.90717	3.9726	4.01415	3.93941	3.8943	3.93471	3.96066	3.86873	3.82121	3.74146	3.83482	3.88376	4.01348	3.92151	3.99915	3.93373	0.914463	1.64169	1.37288	1.12516	0.906211	0.819614	1.38246	1.11441	0.873476	0.790145	0.915693	0.514807	0.147932	0.056366	0.910085	0.533259	0.156061	0.0764597	1.42296	2.21923	2.21314	2.05018	1.98402	1.96011	1.93609	2.37818	2.44107	2.47018	2.46527	2.14016	2.138
3.91826	4.05723	4.01425	4.0003	4.08431	4.14935	4.00024	3.9502	3.96518	3.9891	3.94327	3.87305	3.76099	3.82702	3.95925	4.12027	4.11555	4.22063	4.00825	0.908138	1.64377	1.37215	1.12986	0.903763	0.814748	1.38011	1.10227	0.871968	0.782177	0.907643	0.573275	0.197196	0.079707	0.905554	0.522537	0.162094	0.0653585	1.42161	2.22904	2.21902	2.058	1.98502	1.96505	1.94006	2.386	2.44401	2.47803	2.47705	2.14704	2.13802
3.99699	4.12699	4.09114	4.09318	4.18053	4.25744	4.07381	4.01073	4.02053	4.0215	4.02503	3.88987	3.75942	3.83412	4.03494	4.20334	4.28526	4.41305	4.08497	0.901286	1.63146	1.36416	1.13778	0.92916	0.847593	1.36425	1.10758	0.859075	0.774958	0.899036	0.529338	0.156789	0.0606551	0.90054	0.539247	0.163496	0.0834839	1.41138	2.24224	2.22509	2.05809	1.99008	1.98001	1.95833	2.38707	2.44599	2.48805	2.49112	2.16021	2.14399
4.07315	4.20298	4.1781	4.18335	4.29765	4.3677	4.13585	4.0665	4.06138	4.06048	4.10408	3.9566	3.79163	3.8432	4.10715	4.30508	4.45618	4.56865	4.15893	0.885757	1.62351	1.34756	1.12659	0.928966	0.846936	1.35476	1.0928	0.842049	0.764054	0.880484	0.542847	0.185007	0.0708374	0.888365	0.501802	0.169584	0.107899	1.40297	2.26018	2.23215	2.06503	1.99623	1.98138	1.98353	2.3921	2.44505	2.492	2.50023	2.17623	2.1431
4.1571	4.28009	4.26009	4.2751	4.40111	4.47312	4.20809	4.12508	4.11508	4.11807	4.1851	4.0191	3.81607	3.85118	4.1911	4.38609	4.54107	4.67207	4.23409	0.873928	1.61543	1.33764	1.11136	0.92101	0.840917	1.34371	1.07558	0.833433	0.752928	0.865833	0.521294	0.183729	0.0747029	0.879584	0.505381	0.186054	0.117192	1.39236	2.26699	2.23801	2.06601	2.00499	1.99601	2.00403	2.39601	2.44701	2.49201	2.50901	2.18499	2.147
4.24214	4.35395	4.33705	4.36487	4.49599	4.57503	4.28207	4.19198	4.18689	4.17985	4.27418	4.10556	3.87913	4.00718	4.27613	4.46408	4.60258	4.73062	4.31299	0.86382	1.60505	1.32588	1.09994	0.912138	0.83825	1.32994	1.06523	0.836017	0.759474	0.859525	0.507451	0.182975	0.137299	0.865856	0.505812	0.163986	0.0928291	1.38491	2.2579	2.24605	2.07306	2.00008	2.00718	2.02712	2.40401	2.45714	2.50413	2.51713	2.17394	2.15095
4.33167	4.42855	4.41962	4.43358	4.57369	4.65567	4.36565	4.26876	4.25733	4.24676	4.3666	4.22786	3.96845	4.10036	4.36474	4.5486	4.64746	4.77823	4.39081	0.856705	1.59877	1.31667	1.09607	0.915001	0.841164	1.32167	1.05857	0.845497	0.743024	0.855116	0.50586	0.203415	0.158808	0.856139	0.501396	0.144491	0.0718439	1.37785	2.25027	2.25007	2.07811	2.00614	2.021	2.03618	2.40534	2.46823	2.51389	2.52723	2.16927	2.14698
4.40327	4.49526	4.48922	4.50122	4.64622	4.72718	4.43627	4.34429	4.35723	4.3223	4.43527	4.35037	4.07334	4.20135	4.43926	4.61717	4.66704	4.78802	4.46824	0.848386	1.594	1.31061	1.09593	0.911574	0.835757	1.31672	1.05125	0.833017	0.715053	0.846833	0.498568	0.207864	0.163418	0.847978	0.502964	0.146232	0.0643	1.37424	2.26202	2.25303	2.08303	2.01201	2.02101	2.04401	2.41999	2.47799	2.50906	2.53697	2.18101	2.14601
4.48599	4.57497	4.55797	4.56785	4.71352	4.78352	4.51891	4.43416	4.42836	4.4143	4.51695	4.46458	4.1787	4.30966	4.51899	4.67023	4.68008	4.795	4.54091	0.850389	1.59732	1.3146	1.09862	0.900737	0.825737	1.31765	1.05325	0.841153	0.734121	0.848083	0.48894	0.19974	0.156485	0.850607	0.507062	0.143769	0.0581885	1.38077	2.26715	2.26304	2.09296	2.01604	2.02401	2.04588	2.41808	2.474	2.52765	2.52891	2.18311	2.14809
4.56064	4.64896	4.63169	4.63242	4.75295	4.82271	4.58786	4.52218	4.53132	4.51359	4.58879	4.58474	4.30838	4.4342	4.59347	4.68788	4.68617	4.79493	4.60991	0.867041	1.61299	1.32898	1.09719	0.894498	0.81944	1.33585	1.06018	0.840156	0.735192	0.864282	0.487345	0.184169	0.140808	0.867155	0.495815	0.135465	0.0550596	1.39655	2.27873	2.26595	2.08995	2.01915	2.02502	2.03676	2.42398	2.47376	2.50217	2.5219	2.19171	2.15529
4.62606	4.72706	4.69906	4.68905	4.79104	4.851	4.66206				4.66005	4.69408	4.44314	4.4822	4.65206	4.72304	4.693	4.79198	4.68606	0.884626	1.62844	1.34622	1.1076	0.891997	0.813857	1.34724				0.880305	0.483947	0.155789	0.0625766	0.885696	0.485667	0.133269	0.0530439	1.41325	2.308	2.264	2.088	2.025	2.02601	2.02702	2.423				2.22	2.16701
4.69789	4.80106	4.76993	4.75177	4.83523	4.85248	4.73815				4.72789	4.79862		4.73372	4.72991	4.776	4.69924	4.77298	4.76	0.904815	1.64439	1.36156	1.12348	0.862721	0.798038	1.36654				0.899679	0.493448		0.0587909	0.905964	0.49374	0.132363	0.0466787	1.42686	2.30881	2.26499	2.08593	2.02203	2.03297	2.05159	2.41901				2.22181	2.18179
4.82926	4.95325	4.90624	4.8662	4.89409	4.9011	4.90128	4.87031	4.94438	4.98742	4.85524	5.0133	5.0136	5.11067	4.86926	4.87712		4.83625	4.90625	0.918985	1.65605	1.37881	1.12821	0.876288	0.801205	1.38127	1.12621	0.910329	0.815964	0.910651	0.523446	0.103688	0.0437671	0.922609	0.587657		0.202636	1.44034	2.28694	2.25999	2.079	2.02202	2.01998	2.03197	2.41098	2.45299	2.47797	2.48096	2.19794	2.167
4.908	5.02886	4.97789	4.92779	4.92063	4.93233	4.98703	4.96424	5.06039	5.11647	4.927	5.1052	5.19658	5.31376	4.94905	4.91278	4.78434	4.91134	4.98198	0.908406	1.65277	1.372	1.12348	0.881824	0.80256	1.36748	1.12221	0.913007	0.823317	0.904972	0.500827	0.121887	0.0705469	0.90732	0.598655	0.202914	0.159493	1.43242	2.26794	2.25586	2.08003	2.02696	2.01489	2.02176	2.40501	2.45099	2.46791	2.46787	2.1809	2.1681
5.03065	5.14599	5.06208	4.9974	4.96938	4.9508	5.11078	5.11506	5.24033	5.31279	5.05053	5.24058	5.3974	5.54098	5.07671	5.04092	4.81236	5.53677	5.10061	0.88984	1.61501	1.34471	1.08471	0.857505	0.775511	1.34269	1.10594	0.908227	0.825179	0.888778	0.512047	0.191708	0.128019	0.888047	0.598721	0.216817	0.266803	1.39473	2.2601	2.2389	2.08348	2.02753	2.01201	2.00591	2.398	2.44905	2.45689	2.44777	2.1761	2.17096
5.10424	5.21221	5.13271	5.05966	5.00866	4.98665	5.18974	5.20673	5.34422	5.41473	5.11872	5.31174	5.50359	5.65058	5.15272	5.12939		5.6182	5.1722	0.883152	1.60413	1.33687	1.08259	0.843602	0.768903	1.33076	1.09349	0.897647	0.827066	0.886295	0.555081	0.180095	0.126646	0.877345	0.611553		0.264667	1.38319	2.26451	2.23449	2.08249	2.02899	2.01248	2.00199	2.39799	2.45149	2.45199	2.43749	2.18051	2.16951
5.19427	5.29364	5.21027	5.12209	5.06998	5.03998	5.2787	5.29722	5.43474	5.50944	5.20284	5.40735	5.55868	5.70021	5.24038	5.22846	5.52304	5.66794	5.25019	0.871226	1.58999	1.32521	1.07149	0.845145	0.765032	1.32219	1.09355	0.896064	0.826789	0.873861	0.551234	0.171084	0.102223	0.866143	0.604931	0.207155	0.154356	1.37194	2.26844	2.23194	2.07994	2.02598	2.00651	1.9985	2.39642	2.448	2.44798	2.43392	2.18495	2.17197
5.27994	5.37065	5.29627	5.19638	5.13717	5.10716	5.35923	5.37918	5.51753	5.60521	5.29287	5.49814	5.60497	5.71572	5.33342	5.33191	5.59612	5.73412	5.33069	0.865873	1.58529	1.31869	1.06927	0.851384	0.766373	1.32617	1.08139	0.892737	0.814797	0.86683	0.543624	0.13916	0.0794697	0.86258	0.602168	0.159227	0.110039	1.36823	2.26483	2.22795	2.07542	2.02439	2.00692	1.99792	2.39127	2.44795	2.44701	2.42857	2.18181	2.1696
5.36435	5.44284	5.37335	5.27889	5.21045	5.17997	5.43485	5.45234	5.58378	5.65775	5.37435	5.56927	5.62454	5.74579	5.41686	5.41743	5.64601	5.78385	5.40435	0.863708	1.58244	1.31913	1.06268	0.839298	0.762262	1.31798	1.07379	0.882054	0.809577	0.866247	0.544371	0.153276	0.0841004	0.858953	0.536944	0.112789	0.0649051	1.36634	2.25748	2.22599	2.07201	2.01947	2.00346	1.99448	2.3815	2.446	2.4475	2.43153	2.17348	2.17402
5.44044	5.51799	5.44851	5.36521	5.31239	5.28651	5.51001	5.5249	5.64213	5.7085	5.45044	5.62351	5.63358	5.75201	5.49343	5.52822		5.747	5.479	0.864695	1.58678	1.32347	1.07063	0.835978	0.762284	1.32414	1.07634	0.87132	0.801343	0.86508	0.528117	0.148958	0.0606111	0.862002	0.527369		0.0534828	1.37145	2.25442	2.22454	2.07351	2.01302	1.99593	1.98889	2.38102	2.44603	2.44749	2.43755	2.17088	2.1775
5.53859	5.64153	5.56268	5.50501	5.48061	5.46583	5.61253	5.61828	5.69797	5.7576	5.55664	5.66773	5.64507	5.75291	5.59053	5.63541		5.7447	5.58955	0.884992	1.59546	1.34541	1.08958	0.820913	0.76344	1.34704	1.09121	0.871295	0.790104	0.883947	0.507028	0.141986	0.0631476	0.884545	0.488822		0.0512659	1.38227	2.25609	2.22102	2.07204	2.02109	1.99398	1.98198	2.39218	2.45289	2.45113	2.44413	2.17613	2.18746
5.60927	5.70932	5.6373	5.59435	5.59645	5.5915	5.68026	5.67516	5.74115	5.78409	5.62927	5.70005	5.64802	5.74896	5.65827	5.74236	5.50058	5.6433	5.65828	0.889551	1.61125	1.3535	1.09777	0.850358	0.774135	1.36001	1.10019	0.878552	0.790762	0.887377	0.48704	0.128537	0.0568237	0.890105	0.537437	0.142668	0.0946468	1.39803	2.25998	2.22202	2.07402	2.02503	1.99304	1.98105	2.40003	2.44802	2.45704	2.45001	2.18198	2.20794
5.67601	5.78704	5.71117	5.67939	5.70763	5.71499	5.74286	5.71485	5.77841	5.80638	5.69607	5.71234	5.65283	5.74151	5.72393	5.82952	5.64262	5.71838	5.72604	0.897373	1.62273	1.36452	1.1048	0.878945	0.792271	1.37505	1.10695	0.865016	0.795949	0.894275	0.487251	0.130046	0.0508417	0.898686	0.508025	0.130185	0.0432796	1.41055	2.25501	2.2281	2.07804	2.03197	2.00208	1.99193	2.40721	2.45217	2.46615	2.45327	2.17704	2.19283
5.74849	5.86173	5.79477	5.77892	5.82443	5.85713	5.80449	5.77521	5.80813	5.83372	5.77249	5.73664	5.71038	5.84513	5.79047	5.93809	5.82988	5.88958	5.80068	0.917757	1.63024	1.37576	1.11133	0.881079	0.792728	1.38425	1.11942	0.891227	0.795641	0.918224	0.510459	0.122597	0.0752474	0.915063	0.519881	0.13378	0.0466247	1.41886	2.25609	2.23509	2.08102	2.03004	2.00815	1.98704	2.42202	2.46402	2.4773	2.47243	2.18011	2.18094
5.81732	5.94124	5.87637	5.86738	5.93652	6.00152	5.8733	5.83124	5.86014	5.86713	5.84133	5.76614	5.68201	5.759	5.85831	6.03438	6.00878	6.1009	5.8783	0.910693	1.62949	1.37042	1.13025	0.898046	0.811031	1.37891	1.11726	0.855265	0.7842	0.910071	0.511854	0.146364	0.0654921	0.909175	0.534189	0.152584	0.0730565	1.41348	2.26	2.23903	2.08202	2.03199	2.01497	1.98901	2.42299	2.46503	2.49103	2.49207	2.185	2.178
5.89976	6.00493	5.97195	5.96609	6.07206	6.13723	5.95167	5.8938	5.8957	5.90146	5.92685	5.80258	5.68505	5.75903	5.93769	6.132	6.20963	6.33282	5.95484	0.898414	1.61814	1.35805	1.13339	0.904632	0.819231	1.36452	1.09097	0.86124	0.778938	0.897282	0.52328	0.149867	0.0685918	0.897618	0.536247	0.14897	0.0802615	1.40505	2.26123	2.24609	2.088	2.02897	2.00813	1.99216	2.42106	2.47309	2.50014	2.50917	2.1842	2.177
5.96581	6.0857	6.05485	6.06107	6.16454	6.24454	6.01064	5.96331	5.95627	5.94236	6.00079	5.85342	5.68956	5.76204	5.99781	6.2187	6.35086	6.49058	6.02779	0.885593	1.60848	1.33552	1.11601	0.907313	0.8363	1.35366	1.06985	0.832778	0.77076	0.880893	0.527382	0.150561	0.0678476	0.88859	0.520513	0.180435	0.114624	1.39335	2.28122	2.25411	2.08813	2.02604	2.01889	2.00628	2.42628	2.48109	2.51234	2.5243	2.20115	2.17713
6.04835	6.16329	6.1393	6.1553	6.28036	6.3604	6.08532	6.02326	6.01426	6.00422	6.08234	5.9183	5.71507	5.76405	6.08035	6.2963	6.48125	6.60826	6.10932	0.868415	1.58932	1.32281	1.10385	0.906562	0.836787	1.33557	1.05383	0.814518	0.753866	0.86371	0.5206	0.153732	0.0658859	0.871722	0.513323	0.17924	0.123804	1.37829	2.29101	2.25904	2.09404	2.02804	2.01403	2.01903	2.43897	2.48504	2.52805	2.53807	2.20801	2.18301
6.13823	6.23813	6.2172	6.23332	6.37252	6.46236	6.16822	6.09118	6.08005	6.06013	6.16928	5.99575	5.73319	5.77849	6.17029	6.37215	6.5442	6.67537	6.19216	0.857056	1.58043	1.31406	1.09574	0.9071	0.841053	1.32567	1.04931	0.814112	0.737592	0.850974	0.510561	0.144394	0.0581474	0.86195	0.501322	0.159112	0.104558	1.37001	2.29293	2.26907	2.1031	2.038	2.02199	2.02714	2.43204	2.49406	2.541	2.55507	2.21091	2.18497
6.22451	6.31757	6.30168	6.32553	6.47851	6.5577	6.25387	6.17375	6.15396	6.13985	6.25855	6.11833	5.81692	5.95179	6.26042	6.4527	6.55925	6.70199	6.27368	0.851279	1.57791	1.30575	1.08891	0.909901	0.841218	1.3152	1.03822	0.820545	0.737013	0.847162	0.510958	0.16389	0.119134	0.854306	0.502092	0.15735	0.0939824	1.36436	2.28802	2.27415	2.11004	2.03824	2.02126	2.03711	2.43513	2.49796	2.54094	2.56006	2.20509	2.18296
6.29331	6.38929	6.3783	6.39528	6.54723	6.63523	6.33927	6.25332	6.24338	6.2244	6.32932	6.22447	5.90441	6.03341	6.3253	6.5302	6.616	6.74698	6.3503	0.849885	1.57833	1.30865	1.08963	0.910844	0.840673	1.31191	1.04402	0.824818	0.737168	0.84909	0.493607	0.162971	0.117524	0.849589	0.49859	0.132393	0.0582186	1.36381	2.28905	2.28103	2.11201	2.049	2.03302	2.04202	2.44102	2.496	2.53802	2.563	2.20905	2.18102
6.37292	6.46288	6.45382	6.46576	6.60559	6.69446	6.4088	6.33502	6.34103	6.32711	6.41088	6.34339	6.00836	6.13691	6.40103	6.58033	6.61608	6.743	6.42583	0.856366	1.58254	1.31415	1.09118	0.904389	0.836478	1.31784	1.04313	0.814194	0.736704	0.85431	0.48801	0.165742	0.120694	0.857156	0.513409	0.133164	0.0603823	1.36982	2.30119	2.28804	2.11501	2.05004	2.03811	2.04701	2.44593	2.49599	2.54398	2.56299	2.22115	2.18711
6.45235	6.53854	6.52431	6.53122	6.65601	6.73358	6.4775	6.42273	6.43025	6.42355	6.48635	6.46331	6.1263	6.1327	6.48937	6.60832	6.623	6.74304	6.49752	0.870789	1.60082	1.32566	1.10095	0.906101	0.834681	1.33496	1.07181	0.818943	0.744533	0.866631	0.496428	0.172876	0.0800829	0.873296	0.490635	0.130121	0.0597159	1.38435	2.31698	2.29091	2.11585	2.05281	2.04702	2.04796	2.44017	2.49479	2.54176	2.56174	2.234	2.19613
6.51433	6.60938	6.58433	6.58728	6.70214	6.76006	6.54634	6.50242	6.53351	6.54056	6.54833	6.56952	6.27781	6.30298	6.55231	6.62321	6.62302	6.74498	6.56732	0.891424	1.61732	1.35184	1.122	0.909768	0.837392	1.35355	1.10005	0.867566	0.778097	0.887817	0.494058	0.145691	0.0610091	0.89284	0.493602	0.131566	0.0590555	1.40395	2.31603	2.28701	2.109	2.04401	2.04802	2.04607	2.44799	2.48498	2.53098	2.54998	2.23403	2.20205
6.58097	6.68608	6.65198	6.64475	6.73148	6.7725	6.61608	6.5872	6.63851	6.65477	6.61503	6.67652		6.50275	6.61504	6.6655	6.62716	6.74094	6.63314	0.908563	1.63464	1.3661	1.14057	0.899266	0.817678	1.3684	1.10752	0.869077	0.787879	0.905439	0.491815		0.0608269	0.909033	0.489969	0.132657	0.056048	1.42465	2.32193	2.28993	2.10791	2.046	2.05297	2.05987	2.44596	2.48091	2.52676	2.54473	2.2399	2.21307
6.64967	6.76252	6.72148	6.69827	6.76586	6.80715	6.69267	6.67193	6.74532	6.77964	6.68742	6.78434			6.68861	6.70045	6.6413	6.73824	6.71361	0.918589	1.64786	1.38094	1.13913	0.893139	0.815562	1.37494	1.11673	0.89416	0.812439	0.915142	0.505535			0.919031	0.488493	0.126213	0.0507771	1.43392	2.31657	2.28487	2.10194	2.04596	2.05087	2.05117	2.44287	2.47487	2.50972	2.52555	2.23259	2.21783
6.72628	6.8323	6.78926	6.75621	6.80509	6.81413	6.76934	6.76035	6.8514	6.90046	6.75226	6.89138	6.81783	6.89694	6.76231	6.72139		6.79586	6.78728	0.923542	1.65444	1.38396	1.13545	0.878055	0.820178	1.37932	1.13461	0.911153	0.83073	0.919788	0.515036	0.114937	0.0436488	0.924095	0.488197		0.0698709	1.43773	2.29696	2.27898	2.099	2.04399	2.04497	2.05895	2.43697	2.469	2.49695	2.50492	2.21396	2.20999
6.79377	6.90475	6.85269	6.80763	6.82732	6.84425	6.85187	6.84504	6.94728	7.01034	6.81577	6.98203	7.0181	7.12334	6.83583			6.99911	6.85379	0.923886	1.65404	1.38362	1.12269	0.879257	0.814768	1.37323	1.13961	0.935589	0.852112	0.919357	0.544418	0.119433	0.0601939	0.925106			0.192786	1.43979	2.28799	2.27495	2.09898	2.04094	2.03686	2.04566	2.42999	2.46793	2.48588	2.48482	2.20398	2.20702
6.86072	6.96954	6.91239	6.86224	6.85501	6.86562	6.92687	6.93493	7.05712	7.12594	6.88254	7.07108	7.19755	7.32298	6.90769		6.71275	6.84075	6.92159	0.917496	1.64725	1.37528	1.11714	0.877923	0.8042	1.37031	1.13237	0.935495	0.85815	0.916401	0.492097	0.151025	0.0775483	0.915373		0.161758	0.117911	1.4309	2.28717	2.27085	2.09689	2.03589	2.02466	2.01666	2.42889	2.46187	2.47581	2.46953	2.20215	2.20896
6.9393	7.04027	6.97624	6.91923	6.90115	6.89413	7.0123	7.02334	7.15441	7.26041	6.95331	7.16635	7.31444	7.45946	6.98531		6.74713	6.87513	6.99428	0.90996	1.63769	1.36562	1.11228	0.866195	0.79229	1.36149	1.12647	0.935713	0.855407	0.90864	0.493328	0.158592	0.124525	0.908192		0.179976	0.136277	1.41982	2.295	2.26398	2.09199	2.03099	2.00897	2.00095	2.42398	2.456	2.46696	2.44795	2.209	2.20697
7.01319	7.10504	7.03511	6.97504	6.93792	6.92575	7.08516	7.10529	7.2542	7.35929	7.0282	7.25132	7.42088	7.56889	7.06022		6.77884	6.90682	7.06106	0.900419	1.62616	1.35772	1.10319	0.864902	0.785013	1.35501	1.11211	0.933969	0.854723	0.898864	0.495385	0.168207	0.134853	0.899075		0.196072	0.152617	1.41015	2.295	2.2599	2.08993	2.02891	2.00285	1.9899	2.41991	2.45587	2.45788	2.43487	2.20896	2.20007
7.09491	7.17656	7.11165	7.04654	7.00149	6.97738	7.16484	7.19382	7.33676	7.44765	7.11089	7.34171	7.48108	7.62961	7.14393		6.83522	6.96222	7.13369	0.893325	1.61896	1.34556	1.09678	0.858742	0.779578	1.34778	1.11105	0.929009	0.852102	0.890874	0.499821	0.144509	0.111866	0.893002		0.212457	0.169992	1.40337	2.29482	2.25287	2.08491	2.02278	1.99287	1.98285	2.41376	2.44691	2.44993	2.42589	2.20589	2.20485
7.18041	7.24632	7.18534	7.11533	7.06831	7.03932	7.24735	7.27532	7.4153	7.52129	7.19538	7.4184	7.52913	7.65704	7.2304		6.84552	6.97252	7.20935	0.880568	1.61277	1.33487	1.09215	0.847617	0.767392	1.33983	1.09753	0.920473	0.8468	0.882097	0.4731	0.116735	0.0675274	0.87656		0.2174	0.175644	1.39383	2.28696	2.24699	2.08098	2.01299	1.98698	1.97597	2.40298	2.443	2.447	2.42102	2.20095	2.19799
7.26586	7.31278	7.25791	7.18505	7.1341	7.1081	7.32082	7.34372	7.47867	7.58263	7.27596	7.50161	7.55713	7.66602	7.31385		6.95493	7.08095	7.28388	0.873884	1.61269	1.33088	1.08077	0.836603	0.755176	1.33848	1.09425	0.91268	0.836104	0.873071	0.467045	0.0990488	0.0607203	0.872335		0.256512	0.215559	1.39128	2.27891	2.24491	2.07694	2.01096	1.98287	1.96987	2.399	2.44395	2.44706	2.42507	2.19093	2.19488
7.34057	7.38072	7.33661	7.27589	7.22934	7.2035	7.39157	7.40646	7.53627	7.63659	7.35846	7.55381	7.56808	7.668	7.38759	7.36733	7.03657	7.16363	7.35955	0.875988	1.61748	1.33143	1.08131	0.830939	0.749936	1.33807	1.09145	0.902281	0.821203	0.874979	0.478246	0.10915	0.0589759	0.874483	0.558028	0.21438	0.174065	1.39476	2.27096	2.237	2.07206	2.00804	1.97172	1.95875	2.39885	2.43994	2.452	2.43117	2.18494	2.18479
7.41326	7.46033	7.41132	7.36339	7.33748	7.31953	7.46431	7.47428	7.5952	7.66411	7.42627	7.59102	7.572	7.668	7.46128	7.5212	7.15532	7.28532	7.43131	0.879184	1.62428	1.33745	1.08473	0.831899	0.75855	1.34516	1.09113	0.890752	0.819463	0.880042	0.506171	0.110999	0.0555372	0.875613	0.48223	0.177281	0.137662	1.40382	2.26896	2.237	2.075	2.01004	1.95904	1.94701	2.39203	2.43703	2.452	2.43904	2.18197	2.17506
7.473	7.53513	7.48509	7.45122	7.44659	7.43969	7.53506	7.53684	7.64046	7.68838	7.48799	7.5965	7.572	7.668	7.52496	7.56716	7.2312	7.35831	7.50206	0.893765	1.6408	1.35304	1.10155	0.85444	0.767709	1.36178	1.09311	0.880041	0.811173	0.891962	0.506219	0.110736	0.0504082	0.892239	0.466992	0.12774	0.0878656	1.42	2.25893	2.23703	2.07499	2.01994	1.96913	1.9501	2.39896	2.44403	2.451	2.44807	2.17493	2.18824
7.54144	7.61229	7.55968	7.53485	7.55528	7.5558	7.60762	7.59416	7.67171	7.71452	7.55542	7.63028	7.57232	7.66809	7.59044	7.64718	7.44825	7.51662	7.57451	0.905617	1.65718	1.36699	1.11021	0.883668	0.78553	1.37551	1.10793	0.881628	0.805967	0.903003	0.487252	0.110376	0.0494818	0.904352	0.492735	0.102841	0.0280797	1.43616	2.25402	2.23885	2.07411	2.01598	1.97828	1.95726	2.39589	2.44613	2.45106	2.45298	2.16998	2.20353
7.6073	7.67128	7.63634	7.61937	7.65948	7.68356	7.68128	7.64723	7.70414	7.73811	7.62032	7.64313	7.58701	7.672	7.65629	7.74643	7.59675	7.68165	7.64333	0.912309	1.6678	1.37739	1.12443	0.903591	0.807468	1.38118	1.11361	0.889269	0.804022	0.911328	0.48029	0.106144	0.04322	0.909038	0.53297	0.0962313	0.0308731	1.44754	2.25508	2.23203	2.07901	2.01501	1.99107	1.96909	2.39101	2.45201	2.45404	2.45204	2.16907	2.18193
7.67678	7.73679	7.71499	7.70507	7.77136	7.81334	7.74583	7.70165	7.73654	7.76344	7.69379	7.67434	7.58902	7.67226	7.72272	7.84704	7.77013	7.83335	7.71885	0.9188	1.67065	1.37881	1.13578	0.917743	0.839367	1.38353	1.11438	0.888974	0.80914	0.915294	0.530823	0.111692	0.0455614	0.917658	0.546847	0.126488	0.0502046	1.44983	2.27419	2.23802	2.08104	2.01801	2.006	1.9892	2.39401	2.45498	2.46426	2.46119	2.18615	2.16501
7.74327	7.80455	7.79968	7.79701	7.88753	7.92891	7.81642	7.75722	7.78272	7.80063	7.76129	7.70357	7.59111	7.69385	7.78427	7.9357	7.95219	8.03417	7.79146	0.909362	1.66468	1.36875	1.13589	0.925581	0.857439	1.37481	1.11616	0.881219	0.810019	0.902042	0.542999	0.116968	0.0490684	0.912278	0.56458	0.139766	0.0755009	1.4414	2.2895	2.24002	2.08398	2.01885	2.00607	2.00617	2.39489	2.4532	2.48652	2.47748	2.19856	2.16587
7.80033	7.8743	7.87532	7.88738	8.00146	8.05952	7.88031	7.81225	7.81535		7.81933	7.72925	7.59605	7.687	7.8413	8.01232			7.85732	0.899515	1.65896	1.35789	1.12527	0.925603	0.851065	1.36774	1.11238	0.895903		0.892657	0.550211	0.119129	0.0507905	0.902236	0.581125			1.43345	2.26693	2.241	2.08298	2.01199	2.00905	2.01409	2.38995	2.46202	2.50994		2.17893	2.15996
7.88214	7.94796	7.9541	7.98113	8.11464	8.18649	7.95714	7.87384	7.90101		7.90113	7.79197	7.60833	7.687	7.91614	8.0913			7.937	0.881109	1.64009	1.33804	1.10697	0.918866	0.840217	1.35449	1.10683	0.887176		0.879532	0.567423	0.123976	0.0509131	0.879184	0.574864			1.41327	2.24911	2.24103	2.07803	2.00897	2.02026	2.03524	2.37771	2.46611	2.49574		2.16207	2.14993
9.23519	9.34123	9.26333	9.18551	9.10791	9.07205	9.31214	9.31406	9.42783	9.50662	9.25819	9.43032	9.4447	9.54592	9.28319	9.18212	9.43527	9.5684	9.29417	0.886648	1.62261	1.34898	1.09086	0.868762	0.778796	1.35717	1.10773	0.910476	0.837729	0.882183	0.50267	0.131162	0.0545258	0.885659	0.511507	0.128547	0.0887147	1.39984	2.22283	2.18296	2.014	1.95302	1.92383	1.90685	2.35006	2.395	2.41594	2.40208	2.13785	2.11796
9.29709	9.4051	9.33209	9.26411	9.20714	9.17815	9.37109	9.36907	9.47106	9.53903	9.32008	9.44704	9.42902	9.54201	9.34508	9.29214	9.44901	9.58899	9.35509	0.890207	1.62485	1.34856	1.09412	0.869359	0.777555	1.35818	1.11007	0.905602	0.828368	0.885467	0.506302	0.158681	0.0589624	0.889267	0.531572	0.113855	0.0692607	1.40431	2.21399	2.18099	2.014	1.954	1.915	1.899	2.353	2.39499	2.413	2.406	2.12999	2.11599
9.35749	9.47259	9.39764	9.34172	9.3049	9.28403	9.43053	9.41948	9.5093	9.56023	9.3765	9.47216	9.444	9.54599	9.40249	9.39062	9.45129	9.58141	9.41755	0.902356	1.63875	1.36132	1.10475	0.86904	0.781109	1.37252	1.11106	0.900153	0.826919	0.897116	0.514873	0.132106	0.0537484	0.901421	0.525794	0.104126	0.0633969	1.41966	2.20595	2.17504	2.01205	1.95497	1.91305	1.90207	2.35594	2.39012	2.41204	2.40702	2.12091	2.11116
9.41202	9.53819	9.46815	9.42143	9.40411	9.3982	9.48902	9.47192	9.54255	9.58555	9.43213	9.48936	9.44394	9.54494	9.45704	9.45977	9.15986	9.30375	9.47811	0.919369	1.65638	1.38087	1.12053	0.874547	0.793283	1.38613	1.12457	0.899607	0.826782	0.915189	0.511577	0.133804	0.053579	0.916762	0.508937	0.147692	0.118573	1.43562	2.19996	2.17898	2.01709	1.95221	1.91941	1.91051	2.34909	2.40298	2.41608	2.40904	2.11109	2.12809
9.46509	9.60009	9.5281	9.49612	9.51414	9.51318	9.54208	9.52006	9.57104	9.61403	9.49109	9.50801	9.44101	9.542	9.51109	9.55216	9.30921	9.44704	9.53609	0.92401	1.66896	1.39092	1.12597	0.878614	0.81068	1.39816	1.12982	0.908815	0.827954	0.91934	0.490028	0.131954	0.0540491	0.921579	0.511969	0.125924	0.0733732	1.44905	2.198	2.17801	2.022	1.963	1.94101	1.93701	2.354	2.402	2.42	2.41102	2.116	2.13299
9.52572	9.65866	9.59578	9.5739	9.60914	9.63242	9.59657	9.55843	9.59736	9.63315	9.55372	9.51647	9.44806	9.54191	9.56968	9.65702	9.45271	9.47419	9.59765	0.930657	1.68101	1.39988	1.14926	0.901826	0.824357	1.40658	1.1354	0.912514	0.83046	0.925889	0.488733	0.13473	0.0535017	0.927938	0.544651	0.135451	0.0488894	1.45776	2.1971	2.18405	2.023	1.961	1.9501	1.94298	2.35502	2.40007	2.42313	2.4261	2.11407	2.12384
9.58805	9.71618	9.66314	9.65129	9.70796	9.75526	9.64595	9.59591	9.62851	9.64644	9.61612	9.55678	9.45306	9.53406	9.62799	9.74552	9.6014	9.66405	9.6541	0.944801	1.68075	1.40067	1.15691	0.919726	0.837956	1.41742	1.1403	0.91725	0.837921	0.937661	0.520135	0.142418	0.0553569	0.943849	0.546724	0.139362	0.0556775	1.46307	2.20634	2.1881	2.023	1.96108	1.95906	1.94117	2.35704	2.40611	2.43417	2.43534	2.12029	2.10996
9.64208	9.77707	9.72208	9.7181	9.80912	9.87213	9.69507	9.64305	9.65505	9.66904	9.67408	9.59702	9.456	9.537	9.67907	9.82409	9.7772	9.87322	9.71108	0.941204	1.67747	1.39836	1.16804	0.941739	0.851694	1.41433	1.14726	0.924984	0.829703	0.934083	0.552388	0.144386	0.0562317	0.940185	0.56186	0.160096	0.058136	1.4597	2.22399	2.193	2.02301	1.965	1.962	1.95001	2.35901	2.412	2.44301	2.45302	2.135	2.108
9.70454	9.83852	9.78859	9.79971	9.90793	9.98198	9.75051	9.68252	9.69237	9.69834	9.73754	9.61139	9.45907	9.537	9.73753	9.90061	9.9402	10.0523	9.77356	0.928057	1.66799	1.38926	1.16934	0.957585	0.862933	1.40899	1.14083	0.920351	0.823502	0.920128	0.550857	0.148926	0.0576496	0.928041	0.545751	0.157377	0.0634212	1.45132	2.21896	2.19603	2.03002	1.96501	1.96	1.96215	2.364	2.41403	2.44914	2.46815	2.13296	2.10701
9.76422	9.89605	9.8532	9.87837	10.0106	10.0899	9.8071	9.74003	9.73293	9.73572	9.79731	9.65493	9.46706	9.53708	9.79629	9.96827	10.0725	10.2007	9.83512	0.909008	1.65389	1.36906	1.1506	0.962328	0.865398	1.38527	1.12421	0.908293	0.811458	0.90336	0.534161	0.151746	0.0597888	0.907124	0.531397	0.189907	0.103269	1.43697	2.21483	2.19915	2.03202	1.96611	1.96025	1.97825	2.36411	2.41708	2.46444	2.48417	2.12885	2.10798
9.82708	9.95007	9.91508	9.94909	10.0941	10.1861	9.86407	9.79307	9.78107	9.77306	9.86508	9.70308	9.47002	9.541	9.86307	10.0341	10.2021	10.3401	9.89307	0.890303	1.63696	1.34923	1.13099	0.953441	0.866309	1.36726	1.10554	0.896575	0.794816	0.887845	0.526965	0.150008	0.0607602	0.88565	0.509578	0.155184	0.0851466	1.41794	2.20599	2.207	2.033	1.972	1.97301	1.99101	2.37	2.421	2.48699	2.49301	2.121	2.107
9.89583	10.0106	9.9837	10.0237	10.1759	10.278	9.92475	9.84972	9.83953	9.82474	9.93483	9.77297	9.48759	9.54516	9.92384	10.1118	10.2543	10.3813	9.9537	0.86779	1.61956	1.32519	1.1099	0.945982	0.865444	1.35498	1.09703	0.876171	0.784803	0.867605	0.522584	0.148559	0.0610348	0.861422	0.491836	0.14987	0.0901532	1.39792	2.19907	2.20605	2.03702	1.97302	1.98006	2.00216	2.37005	2.4211	2.48015	2.50177	2.11707	2.10399
9.96833	10.065	10.0452	10.089	10.2528	10.3663	9.9902	9.9122	9.88625	9.88901	10.0073	9.85786	9.53921	9.55947	9.99737	10.1855	10.2771	10.4061	10.0152	0.844335	1.60079	1.3047	1.09011	0.934968	0.85364	1.33545	1.08253	0.876688	0.891703	0.843737	0.509767	0.164232	0.0691803	0.83902	0.483742	0.137672	0.061845	1.37918	2.20519	2.20991	2.03909	1.97468	1.98546	2.01623	2.37417	2.43015	2.49294	2.48242	2.12309	2.10296
10.0371	10.1151	10.1091	10.1901	10.3451	10.4321	10.0521	9.97409	9.95106	9.94106	10.0731	9.95416	9.60214	9.58437	10.0681	10.2651	10.332	10.462	10.0751	0.828022	1.59016	1.28582	1.04463	0.889339	0.846393	1.32495	1.06409	0.854876	0.870166	0.827552	0.49567	0.181928	0.0703535	0.823003	0.481785	0.127934	0.0900139	1.36577	2.215	2.20502	2.044	1.958	2.00901	2.02801	2.38298	2.438	2.49004	2.50402	2.12801	2.101
10.0985	10.1835	10.1604	10.2422	10.4003	10.4873	10.1215	10.0376	9.99206	9.98451	10.1316	10.0628	9.69572		10.1295	10.3343	10.3451	10.4771	10.1355	0.816137	1.58021	1.28145	1.02664	0.875195	0.835073	1.30754	1.05479	0.858558	0.867614	0.815374	0.495728	0.19409		0.811699	0.485437	0.123997	0.0859564	1.36043	2.21706	2.21501	2.04694	1.95706	2.01602	2.03504	2.36905	2.43901	2.51874	2.5181	2.13202	2.09904
10.1581	10.2366	10.2049	10.2684	10.4289	10.5191	10.1741	10.1023	10.1076	10.044	10.192	10.1536	9.77451	9.90847	10.1881	10.3713	10.3551	10.4858	10.193	0.814757	1.57475	1.28478	1.02567	0.876013	0.821156	1.30603	1.05655	0.841946	0.870153	0.812553	0.480185	0.184209	0.141504	0.811676	0.487117	0.121341	0.0824753	1.35695	2.22321	2.21594	2.041	1.96351	2.01796	2.03906	2.37398	2.43975	2.4905	2.52732	2.13413	2.10294
10.2131	10.2701	10.2501	10.291	10.425	10.524	10.2291	10.1671	10.1891	10.248	10.2461	10.2361	9.85213	9.83019	10.2471	10.388	10.362	10.424	10.2441	0.818747	1.58013	1.28818	1.06831	0.888508	0.811166	1.30956	1.05016	0.834023	0.81104	0.813745	0.468611	0.177952	0.0716846	0.818149	0.477107	0.113634	0.0343548	1.36384	2.234	2.21301	2.041	1.98999	2.01601	2.042	2.37299	2.42699	2.46499	2.44106	2.141	2.10002
10.2585	10.3355	10.2944	10.3175	10.4443	10.5279	10.2836	10.2296	10.2537		10.2885	10.3168	9.94135	9.95972	10.2974	10.4131	10.358	10.444	10.2825	0.823383	1.58845	1.29632	1.0757	0.880074	0.794444	1.31336	1.05851	0.842877		0.8169	0.45555	0.1586	0.0545734	0.823998	0.441477	0.0829491	0.0173973	1.37262	2.23416	2.22097	2.038	1.98604	2.02107	2.04402	2.36693	2.42197	2.45712		2.14212	2.11129
10.3019	10.3807	10.3298	10.3615	10.4702	10.5208	10.3379	10.288	10.3205		10.3337		10.0636	10.1156	10.3359	10.4217	10.3621	10.4422	10.3307	0.832824	1.59952	1.30557	1.08455	0.862438	0.77267	1.32379	1.0643	0.851994		0.824244		0.135275	0.0533153	0.834785	0.443819	0.0883197	0.0175291	1.38611	2.24838	2.21796	2.03789	1.99	2.027	2.0459	2.36106	2.41894	2.46775		2.15336
[truncated: 64 more columns]
