# Supplementary material for: Kinematic Validation of a Multi-Kinect v2 Instrumented 10-Meter Walkway for Quantitative Gait Assessments
Source: PLoS One. 2015 Oct 13;10(10):e0139913. doi: 10.1371/journal.pone.0139913 (PMC4603795; doi:10.1371/journal.pone.0139913)
Supplement: S1 Data — (ZIP) [file pone.0139913.s001.zip › S1_Data/pp4_trial1.xls]

## Sheet: Sheet1
Kinect(x) SpineBase	Kinect(x) Head	Kinect(x) ShoulderLeft	Kinect(x) ElbowLeft	Kinect(x) WristLeft	Kinect(x) HandLeft	Kinect(x) ShoulderRight	Kinect(x) ElbowRight	Kinect(x) WristRight	Kinect(x) HandRight	Kinect(x) HipLeft	Kinect(x) KneeLeft	Kinect(x) AnkleLeft	Kinect(x) FootLeft	Kinect(x) HipRight	Kinect(x) KneeRight	Kinect(x) AnkleRight	Kinect(x) FootRight	Kinect(x) SpineShoulder	Kinect(y) SpineBase	Kinect(y) Head	Kinect(y) ShoulderLeft	Kinect(y) ElbowLeft	Kinect(y) WristLeft	Kinect(y) HandLeft	Kinect(y) ShoulderRight	Kinect(y) ElbowRight	Kinect(y) WristRight	Kinect(y) HandRight	Kinect(y) HipLeft	Kinect(y) KneeLeft	Kinect(y) AnkleLeft	Kinect(y) FootLeft	Kinect(y) HipRight	Kinect(y) KneeRight	Kinect(y) AnkleRight	Kinect(y) FootRight	Kinect(y) SpineShoulder	Kinect(z) SpineBase	Kinect(z) Head	Kinect(z) ShoulderLeft	Kinect(z) ElbowLeft	Kinect(z) WristLeft	Kinect(z) HandLeft	Kinect(z) ShoulderRight	Kinect(z) ElbowRight	Kinect(z) WristRight	Kinect(z) HandRight	Kinect(z) HipLeft	Kinect(z) KneeLeft
0.097	0.129	0.138	0.127	0.182	0.193029	0.146985	0.125	0.193058	0.200044	0.13	0.065	0.027	0.108985	0.136029	0.062	0.0328834	0.12	0.115	0.891396	1.68197	1.39924	1.15489	0.937704	0.862745	1.37797	1.1247	0.875813	0.831992	0.894437	0.529142	0.163905	0.0701913	0.886707	0.51562	0.150632	0.0619312	1.45138	2.285	2.314	2.136	2.069	2.043	2.05294	2.45296	2.493	2.46199	2.43899	2.207	2.154
0.097	0.129	0.138	0.127	0.182	0.194994	0.146003	0.125	0.196988	0.202991	0.13	0.065	0.027	0.108003	0.137994	0.062	0.0250248	0.12	0.115	0.891819	1.68178	1.39942	1.15427	0.937301	0.858374	1.37918	1.12471	0.878701	0.833465	0.894928	0.52925	0.164259	0.0736491	0.887149	0.51563	0.150072	0.0626876	1.45127	2.285	2.314	2.136	2.069	2.043	2.04901	2.45001	2.493	2.461	2.438	2.207	2.154
0.097	0.129	0.139	0.127	0.182	0.192026	0.147	0.125019	0.193026	0.197039	0.130006	0.0660257	0.027	0.108	0.138	0.062	0.028	0.12	0.115	0.89186	1.68202	1.40123	1.15404	0.936998	0.858125	1.37945	1.1257	0.880446	0.83207	0.89502	0.530543	0.164301	0.0749846	0.88716	0.515079	0.14861	0.0643614	1.45106	2.285	2.314	2.14	2.069	2.043	2.05001	2.453	2.49299	2.46199	2.43999	2.20702	2.15699
0.0970583	0.129058	0.139058	0.127	0.182044	0.196029	0.147	0.128	0.196883	0.203058	0.131	0.07	0.027	0.108	0.138	0.062	0.0279854	0.12	0.115073	0.891855	1.68197	1.40146	1.15462	0.936711	0.85893	1.37973	1.12539	0.881585	0.82902	0.895049	0.532578	0.162962	0.0757028	0.887122	0.514928	0.148714	0.0661266	1.4508	2.28503	2.31403	2.14003	2.069	2.04299	2.05194	2.453	2.492	2.46115	2.43803	2.21	2.156
0.100986	0.132986	0.142986	0.127	0.18499	0.197993	0.147	0.128	0.189028	0.206986	0.131	0.07	0.027	0.108	0.138	0.062	0.0270035	0.12	0.119983	0.892169	1.68311	1.40172	1.15406	0.937467	0.857595	1.38066	1.1266	0.896746	0.829	0.895638	0.532421	0.163747	0.0758893	0.887269	0.514761	0.153702	0.0665684	1.45144	2.28699	2.31599	2.14199	2.069	2.042	2.04801	2.453	2.492	2.47097	2.43999	2.21	2.156
0.101	0.133	0.144033	0.127	0.185	0.192057	0.148	0.128	0.188	0.206008	0.131	0.07	0.027	0.108	0.138	0.062	0.0240328	0.12	0.117025	0.892019	1.68279	1.40171	1.15371	0.937318	0.861477	1.3792	1.12683	0.919098	0.842479	0.895509	0.532099	0.162532	0.0757911	0.887058	0.514754	0.155617	0.0674173	1.45079	2.287	2.316	2.14499	2.069	2.042	2.05001	2.457	2.492	2.478	2.44703	2.21	2.156
0.101	0.133015	0.148046	0.127046	0.185015	0.198954	0.147985	0.128	0.188	0.207107	0.131	0.0700459	0.027	0.108	0.138046	0.062	0.0280612	0.120061	0.12	0.891908	1.68267	1.40068	1.15377	0.935839	0.857523	1.37902	1.12674	0.918892	0.840023	0.895438	0.531962	0.161503	0.0759464	0.886859	0.512864	0.152867	0.0671003	1.45033	2.287	2.31605	2.14398	2.06898	2.04205	2.05102	2.45694	2.492	2.478	2.45095	2.21	2.15598
0.101	0.133998	0.150993	0.129993	0.185998	0.196007	0.147002	0.128	0.188	0.213983	0.131	0.0729928	0.027	0.108	0.140993	0.062	0.0319904	0.12399	0.12	0.8918	1.68272	1.40127	1.15293	0.936399	0.858328	1.37931	1.12676	0.91901	0.843402	0.89532	0.531441	0.160413	0.0769974	0.8868	0.513129	0.152062	0.0677584	1.45075	2.287	2.31899	2.143	2.068	2.04499	2.052	2.45301	2.492	2.478	2.44801	2.21	2.155
0.101	0.134	0.148	0.130008	0.186025	0.196033	0.152	0.128	0.188	0.208984	0.135	0.0730329	0.0270082	0.108	0.141	0.062	0.03	0.123	0.12	0.891723	1.68218	1.40223	1.15297	0.936883	0.858129	1.37639	1.12675	0.919004	0.841857	0.895333	0.531488	0.157866	0.0768895	0.886582	0.51365	0.165162	0.0731982	1.45057	2.287	2.319	2.144	2.06802	2.04499	2.05202	2.456	2.492	2.478	2.44604	2.209	2.15502
0.101	0.134	0.148	0.130983	0.189	0.199933	0.152	0.128017	0.188	0.207067	0.135	0.0770502	0.028	0.108	0.141	0.062	0.03	0.123	0.120033	0.892039	1.68221	1.40257	1.15321	0.931218	0.855521	1.37695	1.12635	0.918303	0.837891	0.8957	0.532456	0.158644	0.0768071	0.886858	0.51364	0.161838	0.0705553	1.45089	2.287	2.319	2.144	2.07095	2.044	2.05397	2.456	2.49205	2.478	2.45097	2.209	2.15698
0.101	0.134	0.148	0.130002	0.189	0.196008	0.152	0.128998	0.188	0.210992	0.135	0.0799939	0.028	0.108	0.141	0.062	0.03	0.123	0.121996	0.89201	1.68192	1.4022	1.15415	0.931679	0.852077	1.37702	1.12607	0.917871	0.839716	0.89571	0.534007	0.15885	0.0754628	0.88674	0.51363	0.1617	0.0696918	1.45026	2.287	2.319	2.144	2.06801	2.044	2.052	2.456	2.49499	2.478	2.449	2.209	2.156
0.101028	0.137	0.148	0.134	0.189	0.201048	0.152062	0.129048	0.191028	0.213118	0.135	0.0850416	0.0310208	0.119042	0.141021	0.0620208	0.033	0.123007	0.121021	0.892108	1.68156	1.4022	1.15162	0.93211	0.859746	1.37729	1.12533	0.917455	0.839912	0.89595	0.53165	0.154014	0.0618693	0.886757	0.513434	0.155088	0.0691873	1.44966	2.28699	2.318	2.144	2.07	2.044	2.05699	2.45597	2.49499	2.47699	2.44499	2.209	2.15799
0.105	0.137	0.148	0.134	0.189029	0.20787	0.161	0.136	0.195319	0.229768	0.135	0.091058	0.034	0.124826	0.144	0.0649565	0.033	0.124	0.124	0.89189	1.68127	1.40177	1.1536	0.933569	0.857694	1.37738	1.12353	0.914551	0.838593	0.895882	0.530179	0.154611	0.0590033	0.88633	0.512584	0.154811	0.0687726	1.45011	2.286	2.318	2.144	2.07	2.04404	2.05494	2.452	2.493	2.47574	2.44293	2.209	2.15603
0.105	0.137	0.148	0.134	0.190998	0.19901	0.161	0.136	0.216975	0.214018	0.135	0.0949955	0.034	0.113014	0.144	0.0620034	0.033	0.124	0.124	0.8919	1.68134	1.40158	1.15445	0.934199	0.854564	1.37738	1.12314	0.867085	0.823887	0.89603	0.529451	0.156708	0.0660219	0.88635	0.5122	0.15491	0.0669121	1.45018	2.286	2.318	2.144	2.07	2.047	2.051	2.452	2.493	2.45802	2.43801	2.209	2.158
0.105	0.14402	0.15302	0.136973	0.193	0.20898	0.161	0.14202	0.21702	0.22998	0.135	0.108053	0.038	0.113	0.147	0.065	0.033	0.127993	0.13	0.89134	1.68158	1.39987	1.15437	0.931031	0.848779	1.37766	1.12736	0.871583	0.823524	0.89565	0.526243	0.156632	0.0668923	0.88558	0.514566	0.155428	0.0662091	1.44892	2.286	2.31599	2.13799	2.06898	2.043	2.04801	2.452	2.49099	2.45799	2.43201	2.209	2.15401
0.105029	0.147116	0.156073	0.133044	0.193	0.206073	0.161203	0.145232	0.220102	0.227203	0.135029	0.116087	0.0380581	0.113479	0.147044	0.0650436	0.0328983	0.127	0.130131	0.891351	1.68134	1.39788	1.15376	0.932756	0.856138	1.37839	1.12824	0.872068	0.83148	0.89564	0.529559	0.158454	0.0671722	0.885632	0.513958	0.155285	0.0661397	1.44925	2.28594	2.31391	2.13693	2.06599	2.04284	2.04893	2.45183	2.48991	2.45697	2.43288	2.20893	2.15497
0.106991	0.154965	0.160978	0.135987	0.193	0.210978	0.174939	0.16093	0.226969	0.240939	0.136991	0.121974	0.0419825	0.145855	0.149987	0.0679869	0.0260307	0.127	0.138961	0.89144	1.67917	1.39883	1.15598	0.941969	0.858041	1.37856	1.13388	0.876679	0.823396	0.89564	0.525468	0.156041	0.0625905	0.885769	0.513124	0.169148	0.070172	1.44885	2.28202	2.30803	2.13202	2.065	2.03205	2.04402	2.44005	2.48403	2.45501	2.42504	2.20402	2.15301
0.112033	0.157092	0.167017	0.142008	0.205992	0.214017	0.1811	0.168067	0.233083	0.255083	0.143033	0.128025	0.042	0.119958	0.152067	0.0710583	0.0331083	0.128033	0.14115	0.89001	1.67791	1.39546	1.15732	0.913012	0.835657	1.37311	1.12927	0.885657	0.821226	0.894329	0.527579	0.15593	0.0771369	0.884262	0.512034	0.161736	0.0651203	1.44924	2.27693	2.30391	2.12593	2.05994	2.03098	2.04197	2.43794	2.48194	2.45198	2.42298	2.20193	2.14997
0.116141	0.168266	0.169219	0.143078	0.205047	0.216062	0.193109	0.176187	0.243094	0.265062	0.147125	0.131031	0.042	0.115078	0.160187	0.0782812	0.046	0.132	0.159062	0.890044	1.67758	1.39584	1.15379	0.908481	0.831759	1.37529	1.12693	0.886551	0.825478	0.894182	0.527341	0.155928	0.071905	0.884485	0.513656	0.137483	0.063945	1.4479	2.26791	2.2928	2.11781	2.05291	2.02798	2.03788	2.4308	2.47489	2.44897	2.42003	2.19384	2.14594
0.124984	0.18497	0.182975	0.147991	0.207995	0.219993	0.199988	0.187979	0.248989	0.268993	0.154986	0.132996	0.042	0.119991	0.171979	0.0959682	0.046	0.132	0.162993	0.89027	1.67682	1.39513	1.15432	0.904797	0.832349	1.37927	1.12461	0.89226	0.823454	0.893072	0.519235	0.154523	0.0653019	0.886087	0.51343	0.141443	0.0630017	1.4468	2.26201	2.28002	2.10602	2.04701	2.027	2.03001	2.41802	2.46801	2.447	2.422	2.18402	2.14201
0.133033	0.190091	0.189116	0.157066	0.213992	0.220075	0.206116	0.19705	0.257066	0.298033	0.162042	0.131025	0.041	0.118967	0.174058	0.125332	0.0411329	0.129025	0.172158	0.89141	1.67634	1.39539	1.15617	0.90515	0.839233	1.38008	1.12999	0.904532	0.827778	0.894356	0.520739	0.154541	0.0711923	0.887024	0.506674	0.157915	0.0648255	1.44598	2.25493	2.27491	2.1039	2.03392	2.01098	2.01895	2.4159	2.46098	2.44803	2.42299	2.17396	2.13896
0.137095	0.201207	0.203111	0.165032	0.213111	0.229048	0.220079	0.203064	0.265048	0.302032	0.167095	0.133952	0.0409841	0.114921	0.181079	0.165429	0.0574292	0.132175	0.191079	0.892552	1.67384	1.39738	1.15163	0.903948	0.832492	1.3805	1.13442	0.926343	0.851371	0.895045	0.521784	0.153425	0.0714724	0.888609	0.499994	0.147547	0.064125	1.4465	2.2469	2.26381	2.09186	2.02394	2.00784	2.01281	2.4039	2.45887	2.45198	2.4221	2.16892	2.1339
0.142988	0.213973	0.209986	0.166996	0.219986	0.231994	0.22499	0.206992	0.267994	0.303996	0.172988	0.131006	0.0400021	0.11001	0.18599	0.191944	0.0839442	0.142977	0.19599	0.888988	1.66943	1.38975	1.1517	0.906894	0.835683	1.37658	1.13634	0.928406	0.850811	0.891058	0.520822	0.153729	0.0716197	0.885487	0.501487	0.136214	0.0539315	1.44372	2.24101	2.25202	2.08302	2.02001	1.99802	2.00102	2.39801	2.45102	2.451	2.42799	2.16401	2.12801
0.148123	0.22918	0.226147	0.185204	0.224114	0.236163	0.231147	0.216074	0.268114	0.310114	0.175147	0.136041	0.0400163	0.109975	0.19509	0.247131	0.0874493	0.156408	0.208147	0.887268	1.67042	1.38879	1.1438	0.907767	0.835601	1.3783	1.13191	0.922648	0.841166	0.889034	0.520587	0.15376	0.0716805	0.884217	0.505637	0.137919	0.0585696	1.44315	2.23593	2.24292	2.07692	1.99893	1.9899	1.99289	2.39292	2.44398	2.45099	2.42599	2.15892	2.12595
0.163142	0.251299	0.244204	0.210157	0.238377	0.256173	0.249204	0.22511	0.282063	0.324016	0.193142	0.141	0.042	0.107016	0.20611	0.263425	0.142456	0.206723	0.22633	0.885807	1.66335	1.3856	1.14766	0.907145	0.829536	1.37643	1.13037	0.922384	0.845447	0.884729	0.522596	0.152516	0.0717428	0.885047	0.505361	0.14151	0.0599269	1.43767	2.22695	2.23289	2.06694	1.99095	1.97781	1.97883	2.38294	2.44097	2.44997	2.4252	2.14895	2.12
0.171986	0.26997	0.25698	0.219984	0.261963	0.266983	0.26198	0.231989	0.285994	0.324998	0.201986	0.141	0.042	0.107998	0.212989	0.289958	0.170955	0.251929	0.246967	0.886229	1.66394	1.38548	1.14184	0.893721	0.82301	1.37666	1.13212	0.923239	0.842135	0.885309	0.522939	0.153518	0.0719197	0.885469	0.512928	0.143407	0.0722305	1.43673	2.224	2.22601	2.06301	1.988	1.96602	1.96802	2.37901	2.439	2.448	2.43798	2.146	2.12
0.18913	0.300073	0.290114	0.244114	0.269163	0.280187	0.300098	0.248049	0.293073	0.331089	0.21913	0.155024	0.045	0.110967	0.233106	0.331203	0.240488	0.329496	0.264138	0.887126	1.65839	1.38528	1.13643	0.895789	0.81862	1.37843	1.13472	0.924122	0.850333	0.88553	0.526787	0.152313	0.0711183	0.887221	0.513182	0.13362	0.0669391	1.43561	2.22195	2.21898	2.05499	1.98599	1.96397	1.96693	2.37196	2.43298	2.44904	2.44402	2.14395	2.11899
0.205298	0.30944	0.304283	0.258471	0.289267	0.303346	0.312236	0.254188	0.302236	0.342236	0.235298	0.158173	0.045	0.107047	0.24633	0.356503	0.300895	0.390958	0.281393	0.886557	1.65821	1.38284	1.13969	0.894463	0.816243	1.37648	1.13097	0.921904	0.850612	0.884274	0.528966	0.153886	0.0721154	0.887339	0.518342	0.15296	0.0680079	1.43485	2.21602	2.21595	2.05402	1.98489	1.95997	1.95905	2.36703	2.43105	2.45403	2.44708	2.13802	2.118
0.22397	0.336955	0.321971	0.287952	0.305973	0.324965	0.326976	0.265981	0.316976	0.356976	0.25397	0.168982	0.045	0.109995	0.266966	0.387949	0.356909	0.450902	0.30596	0.885122	1.6582	1.38366	1.14049	0.894011	0.818916	1.37432	1.12866	0.920892	0.84446	0.883911	0.531875	0.153031	0.0712015	0.884764	0.519069	0.143595	0.0653743	1.435	2.217	2.213	2.055	1.97801	1.958	1.962	2.369	2.434	2.456	2.45199	2.139	2.118
0.245175	0.357258	0.357158	0.305267	0.335183	0.350283	0.364092	0.289242	0.322275	0.360225	0.27515	0.18015	0.045075	0.11	0.29215	0.409258	0.409541	0.505725	0.337142	0.881359	1.6542	1.37578	1.14008	0.890126	0.807681	1.37406	1.12523	0.914206	0.841722	0.879211	0.532151	0.154988	0.0730967	0.882137	0.521664	0.161989	0.0821669	1.42903	2.21699	2.21398	2.04803	1.976	1.95898	1.95797	2.36002	2.437	2.46105	2.46204	2.13901	2.11801
0.266401	0.388369	0.376401	0.337337	0.357769	0.384481	0.375561	0.318288	0.355256	0.387224	0.293401	0.198176	0.054	0.110064	0.310401	0.440545	0.474625	0.592817	0.354465	0.877556	1.64937	1.37474	1.14	0.893171	0.812364	1.36989	1.12051	0.910216	0.827703	0.875695	0.539297	0.158301	0.0739247	0.878139	0.518351	0.159476	0.0737027	1.42415	2.21598	2.21105	2.05198	1.97606	1.95608	1.95406	2.3631	2.43702	2.46708	2.46714	2.13997	2.11898
0.290969	0.410972	0.400969	0.357974	0.404941	0.413963	0.409957	0.335978	0.37098	0.400983	0.317969	0.208986	0.054	0.113995	0.334969	0.473958	0.512952	0.642937	0.382964	0.873645	1.64877	1.37241	1.13953	0.890154	0.802213	1.36363	1.12475	0.915463	0.830327	0.872314	0.534226	0.158959	0.0754381	0.873755	0.503718	0.15924	0.0879721	1.42145	2.215	2.214	2.051	1.98	1.96099	1.958	2.36899	2.438	2.47199	2.47599	2.138	2.118
0.321204	0.459213	0.432237	0.398278	0.430262	0.444302	0.42918	0.35827	0.418074	0.429213	0.353229	0.220278	0.0580245	0.124033	0.366147	0.50018	0.58809	0.718025	0.417204	0.87064	1.64211	1.36831	1.13498	0.885517	0.80155	1.36045	1.11887	0.892939	0.813146	0.868933	0.526702	0.153567	0.0657506	0.871157	0.50455	0.150046	0.085277	1.4147	2.21899	2.21904	2.05001	1.98402	1.96308	1.96204	2.37309	2.44502	2.48404	2.48402	2.14201	2.12102
0.346637	0.48543	0.461414	0.432541	0.462462	0.48143	0.451716	0.391573	0.427398	0.45535	0.381557	0.254287	0.0611751	0.128	0.384732	0.522557	0.599907	0.72178	0.442605	0.869377	1.63859	1.36554	1.13429	0.880316	0.797817	1.36123	1.11013	0.889212	0.805329	0.868116	0.530596	0.153198	0.0694603	0.869545	0.503922	0.154152	0.0895833	1.41321	2.21813	2.22408	2.05103	1.9871	1.97302	1.96708	2.3841	2.44814	2.48914	2.48622	2.1431	2.12402
0.385928	0.511951	0.486953	0.465938	0.490948	0.507951	0.495919	0.426935	0.451955	0.47696	0.415937	0.271967	0.0719801	0.128	0.429917	0.556937	0.655897	0.769911	0.479931	0.867314	1.64081	1.35906	1.12201	0.877595	0.793947	1.35754	1.10642	0.891156	0.804631	0.866653	0.529732	0.154308	0.06948	0.866795	0.468875	0.134506	0.0780612	1.41073	2.22599	2.22899	2.053	1.99299	1.974	1.97199	2.38999	2.45698	2.49798	2.49997	2.14899	2.125
0.421346	0.561255	0.526403	0.499321	0.546132	0.546239	0.530206	0.453296	0.500337	0.518296	0.45528	0.301527	0.0942387	0.139	0.459387	0.571239	0.656041	0.773	0.520255	0.859765	1.6403	1.36255	1.11685	0.860577	0.786855	1.3479	1.109	0.887062	0.800693	0.858076	0.520396	0.147233	0.0606147	0.860413	0.47094	0.140548	0.0775025	1.40997	2.22406	2.23706	2.06413	1.99609	1.98004	1.98009	2.39607	2.46207	2.50312	2.50401	2.15005	2.12598
0.463769	0.59269	0.575439	0.538455	0.562785	0.57569	0.555533	0.489879	0.541769	0.554737	0.489847	0.365675	0.123643	0.141448	0.506753	0.600455	0.66111	0.773173	0.551737	0.865313	1.63898	1.36745	1.11864	0.86513	0.78874	1.35568	1.10199	0.866755	0.783052	0.864901	0.531683	0.179923	0.07876	0.864464	0.502323	0.140412	0.076574	1.41047	2.23113	2.2442	2.08002	2.00702	1.98528	1.99105	2.40527	2.47114	2.51697	2.50503	2.15616	2.12306
0.511864	0.635878	0.602922	0.56692	0.611862	0.618878	0.588906	0.544845	0.589864	0.60087	0.542851	0.407881	0.163887	0.294568	0.553867	0.62892	0.667981	0.78397	0.59787	0.869887	1.63889	1.36858	1.11649	0.871372	0.791861	1.36362	1.11255	0.85956	0.785084	0.869956	0.516224	0.167585	0.123175	0.868439	0.508742	0.150561	0.0749446	1.41519	2.23898	2.25696	2.081	2.008	2.00295	1.99399	2.42195	2.47998	2.51501	2.50699	2.16597	2.12699
0.542409	0.664343	0.651172	0.602286	0.632229	0.64627	0.648114	0.576417	0.624286	0.64236	0.576319	0.476613	0.202646	0.33563	0.585409	0.651245	0.675033	0.785	0.617433	0.868765	1.64359	1.3684	1.127	0.879218	0.800149	1.36268	1.11714	0.865044	0.78464	0.868176	0.513104	0.183611	0.140158	0.868052	0.495425	0.15289	0.075407	1.41949	2.24309	2.26506	2.09606	2.01705	1.99998	1.99902	2.42707	2.48709	2.52107	2.51111	2.1681	2.12808
0.592613	0.706487	0.672707	0.637487	0.660503	0.679456	0.662975	0.627582	0.659676	0.686849	0.615707	0.552242	0.282132	0.413132	0.635613	0.681346	0.679016	0.785	0.670472	0.874323	1.65109	1.3762	1.12576	0.889804	0.809834	1.3651	1.1255	0.888986	0.811607	0.873866	0.521035	0.191267	0.147478	0.873206	0.5151	0.152887	0.073825	1.42173	2.25413	2.27211	2.10309	2.02311	1.99816	2.00202	2.43606	2.49808	2.52998	2.52405	2.18008	2.13791
0.630944	0.736955	0.716935	0.667955	0.691954	0.707958	0.72391	0.663946	0.701938	0.739922	0.659935	0.629886	0.352896	0.483896	0.673944	0.702968	0.679999	0.785	0.699957	0.880131	1.65206	1.38484	1.13126	0.887523	0.813185	1.37027	1.12362	0.911237	0.832699	0.882387	0.531964	0.208584	0.165464	0.876735	0.49445	0.15271	0.0735105	1.42739	2.26199	2.27899	2.10899	2.02999	2.00799	2.003	2.43999	2.50299	2.529	2.527	2.18499	2.13201
0.669255	0.783216	0.725455	0.687247	0.716136	0.732216	0.752295	0.717303	0.766455	0.792447	0.694287	0.702407	0.427479		0.715224	0.710096	0.692	0.786024	0.73724	0.887128	1.65843	1.38746	1.13547	0.892424	0.817793	1.37384	1.13161	0.894072	0.811375	0.888259	0.536107	0.211772		0.884251	0.49525	0.146683	0.0717184	1.4332	2.27799	2.28804	2.11307	2.03406	2.00698	2.00096	2.44804	2.51006	2.53907	2.53007	2.19902	2.14303
0.701681	0.810789	0.782279	0.718325	0.73348	0.759371	0.789681	0.755774	0.823356	0.848789	0.730557	0.753851	0.488285	0.614768	0.743774	0.722248	0.692046	0.789	0.767604	0.891979	1.66067	1.39293	1.1387	0.897974	0.822034	1.37955	1.13332	0.910634	0.829665	0.895621	0.504628	0.173153	0.130093	0.88695	0.491508	0.145856	0.0627957	1.43917	2.27722	2.29306	2.12202	2.04198	2.00412	1.99598	2.45305	2.51802	2.54809	2.53902	2.20119	2.1472
0.744907	0.860892	0.799962	0.738956	0.763934	0.782949	0.832907	0.804894	0.845951	0.898892	0.765924	0.807884	0.569824	0.600032	0.792894	0.737966	0.694994	0.789	0.805917	0.897618	1.66852	1.39649	1.13504	0.904606	0.828646	1.38548	1.13615	0.921666	0.845865	0.898853	0.503872	0.150479	0.0642518	0.894584	0.491999	0.145581	0.0612533	1.44219	2.29097	2.29699	2.123	2.041	2.01198	1.995	2.45599	2.519	2.55399	2.54	2.21297	2.15997
0.776314	0.881416	0.837346	0.778244	0.793157	0.809196	0.861377	0.854267	0.916542	0.959526	0.804267	0.904487	0.702739	0.735501	0.818346	0.750118	0.69711	0.778181	0.835385	0.898809	1.66507	1.39814	1.15031	0.91016	0.831077	1.38452	1.13751	0.924994	0.843299	0.900258	0.546525	0.171153	0.0569541	0.89556	0.487463	0.127453	0.0554021	1.44217	2.29803	2.304	2.13202	2.049	2.01198	1.99602	2.46404	2.52305	2.54804	2.53996	2.21805	2.15903
0.816629	0.934535	0.88133	0.809613	0.813566	0.834456	0.909802	0.888849	0.985834	1.02679	0.838613	0.967101	0.797651	0.92544	0.862645	0.765739	0.711629	0.802117	0.884488	0.898792	1.66568	1.39698	1.1509	0.911364	0.833161	1.38763	1.13149	0.910499	0.838323	0.90013	0.540997	0.152492	0.10961	0.895583	0.494614	0.102056	0.0461931	1.44506	2.302	2.30405	2.135	2.04913	2.00903	1.99802	2.46889	2.52905	2.55294	2.53498	2.224	2.16295
0.85593	0.96794	0.901963	0.847932	0.848937	0.862949	0.959911	0.941905	1.03791	1.07591	0.876932	1.03588	0.900816	0.952951	0.902928	0.811918	0.75093	0.871875	0.914946	0.903292	1.66502	1.39861	1.15244	0.907227	0.828858	1.37749	1.1392	0.92168	0.850349	0.904482	0.547069	0.145113	0.0533704	0.900172	0.526084	0.151182	0.0851205	1.44169	2.302	2.30699	2.135	2.05699	2.011	1.999	2.46201	2.53199	2.54901	2.534	2.224	2.16001
0.889271	1.01033	0.955254	0.882295	0.892164	0.894246	0.985476	0.981402	1.08336	1.13539	0.909304	1.07936	1.02198	1.12418	0.936246	0.814624			0.965304	0.899652	1.66135	1.39737	1.14273	0.902342	0.826594	1.38419	1.13839	0.924015	0.847478	0.902977	0.55819	0.172914	0.0780526	0.894348	0.501462			1.44112	2.30502	2.30601	2.13497	2.05302	2.00998	1.99603	2.46002	2.52898	2.54296	2.53198	2.22402	2.16605
0.9228	1.05049	0.986894	0.918675	0.912722	0.924612	1.0432	1.03069	1.12753	1.18377	0.946816	1.1233	1.14185	1.26891	0.9668	0.8908			1.00271	0.892745	1.66037	1.38918	1.13073	0.897634	0.819739	1.3711	1.14176	0.925777	0.85221	0.895366	0.554663	0.15647	0.0832709	0.888213	0.596165			1.43618	2.30789	2.30703	2.13114	2.05498	2.00714	2	2.46208	2.52702	2.53798	2.52897	2.22594	2.17206
0.972874	1.08092	1.04286	0.960894	0.957886	0.962904	1.05597	1.07389	1.16092	1.23188	0.997871	1.14195	1.25771	1.3887	1.01687	0.940874			1.04689	0.897418	1.65641	1.38941	1.12612	0.888513	0.817157	1.3751	1.12334	0.92558	0.858494	0.896966	0.560505	0.153318	0.0877088	0.895931	0.605227			1.43261	2.30102	2.309	2.13998	2.054	2.01598	2	2.46699	2.528	2.537	2.527	2.22201	2.17599
1.00843	1.13331	1.06643	0.987505	0.989448	0.995431	1.11139	1.11535	1.21722	1.27636	1.02845	1.18724	1.31623	1.45527	1.0475	0.971399			1.07842	0.891398	1.64646	1.37723	1.12137	0.883371	0.806118	1.36506	1.12002	0.92414	0.854732	0.889813	0.539206	0.175661	0.122537	0.891194	0.601178			1.42504	2.30993	2.30598	2.13593	2.05901	2.01305	2	2.46298	2.52493	2.53498	2.52197	2.22596	2.19601
1.0618	1.17172	1.11972	1.04969	1.04472	1.04873	1.15952	1.15866	1.24499	1.32067	1.08389	1.21654	1.34467	1.48861	1.10872	1.0206		0.973582	1.12967	0.887411	1.64268	1.36505	1.11679	0.890736	0.811904	1.3562	1.11345	0.915398	0.84744	0.889968	0.548523	0.187668	0.140053	0.883076	0.601013		0.209402	1.41728	2.30194	2.30292	2.12795	2.05997	2.01897	2.00003	2.45994	2.51688	2.53292	2.51792	2.22091	2.19703
1.11291	1.21792	1.16592	1.09392	1.09092	1.09592	1.19294	1.20093	1.30889	1.36392	1.1409	1.25094	1.38792	1.52793	1.15492	1.05893		1.01093	1.17292	0.88168	1.64377	1.36884	1.1203	0.889832	0.807638	1.35646	1.11881	0.905607	0.832027	0.880177	0.54873	0.166328	0.110732	0.881553	0.603116		0.208861	1.4212	2.29801	2.29801	2.12501	2.058	2.017	2.002	2.45601	2.50901	2.52801	2.51301	2.21501	2.199
1.16746	1.26441	1.21347	1.14944	1.14551	1.1525	1.25035	1.25129	1.32352	1.3943	1.19543		1.43008	1.54498	1.21342	1.0985		1.0025	1.22335	0.880538	1.64735	1.36665	1.10416	0.886331	0.804861	1.35285	1.10809	0.903475	0.836742	0.88049		0.177795	0.09579	0.878896	0.582126		0.216172	1.41894	2.29393	2.28898	2.11899	2.05399	2.01995	1.99998	2.44697	2.5209	2.52695	2.50999	2.20797
1.2218	1.31268	1.26979	1.2019	1.20595	1.21199	1.29177	1.28572	1.38411	1.42924	1.24683	1.34755	1.43911	1.543	1.26372	1.15798		1.0619	1.26485	0.882682	1.65168	1.37368	1.11199	0.887554	0.807323	1.363	1.11115	0.900577	0.824155	0.881748	0.562633	0.149025	0.0875383	0.881865	0.561341		0.193775	1.4283	2.28611	2.28687	2.11789	2.05287	2.014	1.998	2.444	2.50886	2.52102	2.50903	2.20416	2.19081
1.27192	1.35493	1.31892	1.25791	1.26491	1.2739	1.33992	1.33093	1.39099	1.44398	1.29892	1.38195	1.44599	1.543	1.30893	1.2189		1.11791	1.31792	0.884657	1.65606	1.37553	1.11422	0.881569	0.808758	1.37149	1.11338	0.905352	0.825708	0.88783	0.564078	0.144996	0.0849341	0.879703	0.533943		0.171006	1.43235	2.29299	2.27901	2.11101	2.04501	2.014	1.998	2.444	2.50001	2.522	2.511	2.21398	2.17902
1.31441	1.39543	1.35739	1.3134	1.32748	1.33255	1.39031	1.3633	1.44116	1.4692	1.33845	1.40334	1.45302	1.569	1.36031	1.31167		1.20757	1.36327	0.887354	1.66582	1.37869	1.12049	0.884339	0.811593	1.37073	1.1136	0.896284	0.81886	0.88729	0.562454	0.141467	0.0572826	0.885845	0.524271		0.161745	1.43324	2.283	2.27297	2.10896	2.04001	2.01095	1.99499	2.43798	2.49998	2.52198	2.51298	2.20498	2.17908
1.36466	1.44749	1.4047	1.36289	1.38608	1.40013	1.42875	1.40055	1.46142	1.49345	1.3936	1.44511	1.456	1.569	1.39881	1.39339		1.27645	1.39683	0.887905	1.67134	1.3856	1.12233	0.897382	0.819285	1.37419	1.1159	0.895557	0.81777	0.88727	0.508477	0.120616	0.0527572	0.886505	0.514582		0.151235	1.44059	2.283	2.269	2.10397	2.04086	2.00497	1.99394	2.43497	2.49698	2.51897	2.51102	2.20297	2.18919
1.40592	1.47794	1.44892	1.41889	1.45387	1.47087	1.47591	1.43494	1.48795	1.52195	1.43093	1.45199	1.456	1.569	1.4499	1.41795		1.30495	1.4489	0.891952	1.67493	1.394	1.13114	0.893128	0.822724	1.37799	1.11761	0.897886	0.822821	0.889176	0.502671	0.121009	0.0525803	0.893078	0.508412		0.138404	1.44516	2.283	2.269	2.102	2.03202	2.003	1.99001	2.433	2.496	2.517	2.512	2.201	2.20098
1.45024	1.52828	1.48239	1.47145	1.51945	1.53754	1.50234	1.47031	1.51632	1.55024	1.4733	1.47214	1.45598	1.561	1.49124	1.52059	1.30177	1.43066	1.48229	0.894179	1.68179	1.3959	1.13849	0.901232	0.832217	1.386	1.12007	0.910337	0.828314	0.890192	0.486366	0.12061	0.0518465	0.895925	0.554013	0.188195	0.133815	1.45146	2.27897	2.27002	2.10498	2.03197	1.99805	1.98898	2.43499	2.49498	2.51701	2.51303	2.20095	2.21898
1.48068	1.56378	1.53071	1.52682	1.57502	1.6041	1.54457	1.50854	1.55554	1.57953	1.51064	1.48919	1.454	1.56102	1.52171	1.59334	1.39609	1.51129	1.51871	0.896469	1.68502	1.40041	1.15217	0.929672	0.847889	1.38896	1.12558	0.911121	0.82748	0.891734	0.47619	0.118176	0.0501535	0.898961	0.555996	0.177959	0.108892	1.45773	2.27494	2.27202	2.10303	2.02803	2.00398	1.98702	2.43408	2.49203	2.51798	2.51692	2.19495	2.21578
1.5239	1.61289	1.5759	1.57888	1.63986	1.67385	1.58092	1.54292	1.58992	1.61293	1.55091	1.50097	1.454	1.562	1.5669	1.61495	1.46485	1.52996	1.5639	0.898296	1.68954	1.40123	1.15732	0.93868	0.857988	1.38961	1.12652	0.902928	0.822391	0.893865	0.48062	0.117911	0.0472065	0.900317	0.506939	0.108165	0.0317014	1.45882	2.27101	2.273	2.105	2.03	2.003	1.988	2.43899	2.494	2.517	2.51201	2.19201	2.20203
1.55542	1.6514	1.62336	1.62339	1.70462	1.74457	1.6244	1.57736	1.64218	1.65231	1.58939	1.52615	1.46106	1.559	1.59344	1.68955	1.56797	1.63023	1.60636	0.896999	1.68708	1.40065	1.15871	0.944517	0.8633	1.38649	1.12471	0.881032	0.820779	0.893371	0.490947	0.123515	0.048287	0.898406	0.524382	0.13872	0.0600346	1.45758	2.26802	2.27301	2.10998	2.02606	2.00597	1.98901	2.44197	2.48998	2.51602	2.51301	2.19	2.18998
1.60856	1.70158	1.66973	1.67283	1.78286	1.81702	1.67555	1.6227	1.66591	1.6917	1.63856	1.54539	1.46811	1.559	1.64956	1.75877	1.69089	1.78614	1.65269	0.894245	1.68122	1.39829	1.16628	0.94912	0.869546	1.38131	1.12058	0.900777	0.825405	0.892148	0.501952	0.13166	0.0491623	0.894043	0.524713	0.147516	0.061924	1.45461	2.27003	2.27408	2.10808	2.03405	2.00214	1.99011	2.43798	2.48798	2.51897	2.51398	2.19003	2.18698
1.64393	1.73793	1.71591	1.7249	1.8369	1.88088	1.70993	1.66692	1.72289	1.73592	1.67393	1.56995	1.47499	1.559	1.68493	1.80691	1.80977	1.92074	1.69592	0.888261	1.67998	1.39306	1.17823	0.947882	0.870548	1.37755	1.11622	0.872275	0.813114	0.884485	0.508378	0.134834	0.0493097	0.889828	0.531168	0.151033	0.0659523	1.44861	2.272	2.27899	2.11299	2.03699	2.01098	1.99699	2.437	2.487	2.517	2.513	2.192	2.186
1.69233	1.78139	1.75147	1.78337	1.88938	1.93543	1.75237	1.70343	1.75241	1.77635	1.72534	1.59123	1.47903	1.562	1.73333	1.85035	1.91081	2.02873	1.73938	0.880989	1.67336	1.38688	1.17221	0.953302	0.873221	1.3704	1.10383	0.866081	0.805902	0.878003	0.514705	0.137951	0.0495485	0.881988	0.502236	0.142663	0.082743	1.44062	2.28003	2.28504	2.11702	2.03606	2.01111	2.00307	2.44405	2.48903	2.51701	2.516	2.19903	2.18498
1.73281	1.82874	1.80774	1.82773	1.9359	1.98682	1.79677	1.75462	1.80166	1.81877	1.76676	1.61851	1.48213	1.562	1.77276	1.89266	2.00811	2.11637	1.78571	0.870069	1.66185	1.37618	1.16648	0.952292	0.873285	1.36092	1.09601	0.869703	0.801203	0.867492	0.512877	0.139275	0.0493733	0.870874	0.483824	0.146657	0.0952095	1.43111	2.28395	2.29009	2.11908	2.04303	2.02403	2.01111	2.45002	2.49202	2.518	2.51602	2.20295	2.18305
1.7829	1.87491	1.85391	1.87291	1.99189	2.0379	1.8449	1.79292	1.84292	1.8669	1.81391	1.64994	1.48998	1.562	1.81991	1.93392	2.07686	2.20183	1.82991	0.860689	1.65859	1.37312	1.15768	0.946791	0.866783	1.35315	1.09324	0.863642	0.792038	0.858887	0.506493	0.140857	0.0495796	0.86114	0.472263	0.148307	0.110729	1.42671	2.28101	2.29599	2.12399	2.045	2.026	2.01799	2.451	2.493	2.518	2.517	2.20001	2.18599
1.83043	1.91442	1.8974	1.92036			1.88548	1.84645	1.89745	1.91743	1.86144	1.67853	1.50123	1.56214	1.86743	1.98427	2.08308	2.2041	1.8774	0.856515	1.65517	1.37001	1.14955			1.34484	1.08479	0.857894	0.784015	0.854093	0.490747	0.144397	0.0498737	0.857448	0.465977	0.146684	0.0808384	1.42345	2.28602	2.30006	2.12701	2.04999			2.45498	2.49599	2.52102	2.51802	2.20602	2.18398
1.88382	1.96671	1.94672	1.96548	2.07052	2.12749	1.94475	1.90278	1.95392	1.97085	1.91577	1.74512	1.53057	1.57928	1.92082	2.01866	2.09322	2.21711	1.92766	0.854728	1.65534	1.36599	1.14739	0.933672	0.857301	1.34655	1.08668	0.851037	0.783433	0.852057	0.485465	0.147612	0.0552712	0.855977	0.473082	0.149653	0.0768256	1.42266	2.28905	2.30703	2.12809	2.04917	2.04209	2.03405	2.45302	2.49511	2.52302	2.52109	2.20906	2.18194
1.93591	2.01192	1.99292	1.99595	2.10394	2.15894	1.99291	1.95291	2.01289	2.0249	1.96491	1.81687	1.56693	1.59697	1.97291	2.06092	2.10698	2.22399	1.96992	0.858463	1.66076	1.36871	1.15024	0.927381	0.850991	1.34956	1.08636	0.850211	0.788721	0.855703	0.483843	0.141351	0.0566276	0.859643	0.479608	0.148572	0.0688742	1.42626	2.29199	2.309	2.13399	2.05998	2.04799	2.03699	2.454	2.50199	2.524	2.52699	2.21299	2.17801
1.99438	2.05935	2.04033	2.04724	2.14226	2.19018	2.04242	2.00445	2.05448	2.08047	2.0184	1.8968	1.63461	1.76559	2.0304	2.09721	2.12106	2.231	2.02437	0.864298	1.66611	1.37187	1.14355	0.922362	0.845746	1.35396	1.09453	0.885955	0.799729	0.862128	0.482463	0.151497	0.113486	0.864724	0.486493	0.143887	0.0596987	1.4321	2.29802	2.31403	2.13903	2.06701	2.049	2.03702	2.46206	2.50605	2.53107	2.53304	2.21601	2.17299
2.04076	2.10276	2.08059	2.0766	2.17429	2.21231	2.09356	2.05973	2.11381	2.13781	2.06771	1.99425	1.70927	1.83827	2.07982	2.12239	2.12806	2.231	2.06973	0.873766	1.67132	1.37968	1.14438	0.911712	0.840324	1.36161	1.1014	0.890331	0.80576	0.872841	0.49733	0.188566	0.15048	0.872575	0.490612	0.144777	0.0583102	1.43886	2.30002	2.31802	2.14297	2.06806	2.04908	2.03995	2.46903	2.51208	2.53911	2.53811	2.21703	2.17208
2.08891	2.15091	2.11793	2.11493	2.19297	2.23196	2.12894	2.10592	2.16491	2.18891	2.11292	2.07386	1.78985	1.91885	2.13191	2.14696	2.13199	2.231	2.11592	0.879869	1.68145	1.38484	1.14453	0.906739	0.832354	1.36908	1.11182	0.900571	0.815922	0.87863	0.499227	0.190217	0.152387	0.878589	0.495202	0.14457	0.0570523	1.44581	2.301	2.319	2.141	2.07199	2.05399	2.03701	2.471	2.51699	2.54599	2.54499	2.219	2.17699
2.14132	2.19737	2.16133	2.15128	2.21911	2.25211	2.18237	2.15942	2.21447	2.2525	2.16628	2.15469	1.87494	1.87603	2.18135	2.16022	2.13803	2.23403	2.15837	0.889353	1.68926	1.39039	1.14486	0.904199	0.82769	1.37973	1.12352	0.916628	0.830572	0.890621	0.499389	0.183202	0.0795247	0.885475	0.488079	0.141431	0.0554877	1.45133	2.30101	2.32099	2.14398	2.07399	2.04802	2.03399	2.47397	2.52004	2.55802	2.55603	2.21899	2.17406
2.18058	2.24268	2.20161	2.18538	2.23327	2.26625	2.22783	2.21079	2.27204	2.31405	2.2006	2.24004	1.99068	2.0036	2.22465	2.18738	2.14211	2.23757	2.20366	0.89473	1.69222	1.39455	1.14203	0.906471	0.831433	1.38409	1.13304	0.928497	0.845331	0.895648	0.518974	0.178316	0.0870183	0.890988	0.492917	0.141485	0.0538685	1.45822	2.30197	2.31994	2.14102	2.07298	2.05095	2.03297	2.47005	2.52506	2.56014	2.56003	2.21797	2.18131
2.21694	2.28493	2.23993	2.20896	2.24997	2.28197	2.27991	2.25991	2.33689	2.37989	2.23794	2.30489	2.09582	2.16572	2.26493	2.21096	2.14899	2.21105	2.24493	0.900989	1.69698	1.39906	1.13977	0.907129	0.834724	1.39119	1.14197	0.926424	0.844741	0.90117	0.533595	0.163116	0.0644491	0.897728	0.496444	0.139314	0.0456642	1.46333	2.3	2.31601	2.142	2.072	2.04801	2.031	2.47299	2.52899	2.56898	2.562	2.216	2.20097
2.25534	2.32941	2.27829	2.23818	2.26816	2.29815	2.33137	2.31146	2.40145	2.44543	2.27531	2.39752		2.25411	2.30337	2.23722	2.19784	2.27226	2.29133	0.901867	1.69879	1.40386	1.13646	0.915329	0.839386	1.38625	1.15005	0.931208	0.854216	0.902307	0.543062		0.0790291	0.898276	0.48588	0.106843	0.0378369	1.46454	2.308	2.31098	2.13996	2.07303	2.04997	2.02592	2.46699	2.53302	2.57206	2.56805	2.22498	2.17402
2.29782	2.38068	2.31475	2.26075	2.28828	2.31634	2.37675	2.36778	2.45686	2.49892	2.31382	2.46173	2.33241	2.39195	2.34882	2.26431		2.42482	2.33192	0.906353	1.6975	1.40313	1.13773	0.918784	0.842547	1.39146	1.14888	0.934717	0.858591	0.904384	0.524559	0.123047	0.042509	0.905092	0.497025		0.163245	1.46408	2.30789	2.30794	2.13497	2.07697	2.04591	2.01589	2.46597	2.53502	2.57903	2.57403	2.22288	2.17712
2.3499	2.42391	2.36191	2.30791	2.30596	2.33796	2.42391	2.4169	2.51089	2.55688	2.3659	2.50791	2.48469	2.57862	2.4009	2.28396		2.35015	2.38988	0.902777	1.69526	1.40142	1.13083	0.914588	0.839227	1.38992	1.14941	0.942095	0.859947	0.901456	0.496716	0.118429	0.0531885	0.900779	0.50683		0.0978117	1.4598	2.30101	2.30401	2.133	2.075	2.04001	2.00901	2.464	2.536	2.581	2.576	2.21502	2.18498
2.38043	2.46338	2.39743	2.3284	2.32635	2.3582	2.46238	2.45541	2.56244	2.60945	2.39247	2.55444	2.58479	2.6889	2.43141	2.38115		2.52777	2.42044	0.900124	1.69146	1.39519	1.12951	0.913483	0.83968	1.38613	1.14394	0.945492	0.863532	0.900041	0.501735	0.187974	0.102689	0.896871	0.599507		0.230482	1.45549	2.29792	2.305	2.13193	2.07498	2.03694	2.00893	2.46796	2.53995	2.57797	2.576	2.20993	2.19697
2.43381	2.51079	2.45079	2.37767	2.36959	2.38359	2.50987	2.50579	2.61673	2.66481	2.44981	2.60867	2.68222	2.79938	2.48181	2.39986	2.23237	2.37937	2.47476	0.888376	1.68585	1.38529	1.11889	0.903992	0.826235	1.37655	1.13545	0.937171	0.860153	0.891557	0.492488	0.187306	0.112481	0.88225	0.602606	0.208886	0.190908	1.44892	2.28802	2.3049	2.12397	2.07287	2.02992	2.0009	2.46283	2.5339	2.57392	2.57595	2.20198	2.193
2.48389	2.55989	2.49989	2.41891	2.40592	2.41992	2.56388	2.55489	2.6619	2.71489	2.49989	2.64991	2.75783	2.88481	2.53189	2.45288	2.25495	2.40195	2.5219	0.880108	1.67612	1.37912	1.10927	0.894221	0.816042	1.36685	1.12863	0.935384	0.858454	0.884545	0.481843	0.187679	0.126759	0.87296	0.595575	0.216653	0.201946	1.44008	2.289	2.29901	2.122	2.06502	2.02501	1.99501	2.45202	2.52801	2.56901	2.57301	2.201	2.193
2.50636	2.54881	2.51528	2.4369	2.42529	2.44279	2.55839	2.57075	2.6842	2.74272	2.52682	2.68329	2.80216	2.94211	2.55341	2.49548	2.28943	2.4334	2.52276	0.886737	1.64945	1.35938	1.10203	0.887505	0.808277	1.35594	1.11727	0.930633	0.86279	0.888002	0.497687	0.180649	0.11843	0.883352	0.595475	0.225343	0.2072	1.41878	2.27994	2.25148	2.0925	2.04148	2.00599	1.97748	2.42492	2.50295	2.54395	2.54398	2.19494	2.175
2.54804	2.58555	2.54961	2.4825	2.45952	2.47744	2.60302	2.60103	2.70909	2.76981	2.56511	2.71842	2.8229	2.95767	2.60053	2.5562	2.34313	2.48311	2.55459	0.879306	1.65154	1.36032	1.09725	0.884048	0.806835	1.35627	1.11558	0.923108	0.852551	0.881957	0.484856	0.155516	0.0918048	0.874478	0.589673	0.2226	0.198967	1.42155	2.27347	2.24889	2.09182	2.03892	2.00492	1.9749	2.41579	2.49682	2.53786	2.54034	2.18798	2.17439
2.60446	2.64196	2.60996	2.53746	2.51496	2.52896	2.65846	2.65597	2.74098	2.81347	2.62496	2.76797	2.84597	2.9665	2.65696	2.56994	2.35099	2.514	2.61346	0.876868	1.65569	1.36279	1.09463	0.879463	0.79948	1.3592	1.11452	0.911078	0.844415	0.877444	0.480845	0.137884	0.0770896	0.874262	0.528266	0.261304	0.231804	1.42516	2.272	2.243	2.08201	2.0345	2.0005	1.9695	2.405	2.48701	2.5305	2.53101	2.187	2.16851
2.65508	2.67759	2.64968	2.58074	2.56981	2.58679	2.70205	2.68805	2.78249	2.83545	2.67312	2.79347	2.85423	2.96963	2.70557	2.64192	2.4184	2.58229	2.65115	0.893962	1.65821	1.36689	1.09807	0.88213	0.806258	1.36261	1.12988	0.924645	0.850337	0.894421	0.495172	0.13714	0.0662748	0.891114	0.52347	0.260678	0.223999	1.43053	2.28529	2.23994	2.07942	2.03091	1.99495	1.96646	2.39799	2.47692	2.51688	2.51837	2.20128	2.16392
2.71553	2.73853	2.71851	2.65664	2.65291	2.668	2.75797	2.74346	2.83133	2.88024	2.73651	2.83966	2.87587	2.98144	2.7645	2.73876	2.46604	2.61598	2.71744	0.879484	1.66381	1.37096	1.1066	0.889773	0.81445	1.36706	1.12445	0.920832	0.846566	0.87994	0.493127	0.129902	0.0510405	0.876804	0.487143	0.223837	0.186495	1.43541	2.2664	2.23398	2.071	2.02196	1.98996	1.96246	2.39696	2.46893	2.50445	2.5054	2.18242	2.156
2.74745	2.76945	2.74945	2.69494	2.70691	2.72691	2.78645	2.77146	2.85197	2.89548	2.76745	2.84948	2.86901	2.97801	2.79445	2.78093	2.51392	2.64196	2.74446	0.881806	1.66621	1.37879	1.11105	0.893899	0.822667	1.37045	1.12131	0.918459	0.842801	0.88307	0.497663	0.135167	0.0483842	0.878328	0.49015	0.174679	0.191142	1.44039	2.26051	2.2325	2.071	2.0195	1.9875	1.96	2.3945	2.46501	2.50101	2.49901	2.17751	2.156
2.80973	2.81891	2.81082	2.77291	2.79762	2.81816	2.84028	2.82274	2.89671	2.93767	2.83272	2.87513	2.87801	2.978	2.85524	2.86146	2.63084	2.69711	2.80727	0.88003	1.66763	1.37944	1.11657	0.899063	0.825077	1.3728	1.11738	0.913471	0.838622	0.880541	0.490003	0.132644	0.0475349	0.877181	0.495046	0.169136	0.219791	1.44381	2.25647	2.23203	2.06504	2.00947	1.98443	1.95298	2.39252	2.46	2.49698	2.48847	2.17197	2.16308
2.83744	2.86279	2.84798	2.8193	2.86439	2.8901	2.87278	2.85128	2.9223	2.95817	2.85999	2.89093	2.87856	2.97791	2.88343	2.91127	2.70643	2.76054	2.83738	0.88332	1.67274	1.38387	1.1241	0.907709	0.837098	1.37682	1.11717	0.91094	0.834531	0.881163	0.480411	0.131372	0.0464462	0.882998	0.497942	0.146761	0.195943	1.44746	2.25387	2.23552	2.06898	2.00638	1.97795	1.95048	2.39504	2.45945	2.49382	2.4849	2.16839	2.17203
2.85503	2.84805	2.90299	2.89297	2.94396	2.98146	2.91698	2.89498	2.96748	2.99599	2.91548	2.914	2.882	2.973	2.93548	2.98249	2.83608	2.93878	2.83603	0.898551	1.67159	1.39051	1.13202	0.917885	0.846027	1.38048	1.11638	0.901621	0.829417	0.883247	0.458169	0.121234	0.0456316	0.883996	0.497246	0.138803	0.0702883	1.438	2.221	2.189	2.06801	1.99951	1.97451	1.9495	2.397	2.4565	2.484	2.4795	2.1625	2.1735
2.88456	2.89632	2.95592	2.95013	3.01774	3.06371	2.89568	2.87167	2.98843	3.02439	2.95199	2.92021	2.88704	2.974	2.96795	3.05616	2.92324	2.96355	2.87156	0.91039	1.67518	1.39273	1.15248	0.938767	0.86268	1.38427	1.13677	0.902827	0.834931	0.884696	0.459292	0.119747	0.0455059	0.890668	0.516002	0.131134	0.0410979	1.44934	2.2229	2.19402	2.07499	2.0004	1.97297	1.9485	2.37483	2.43198	2.48205	2.47898	2.16097	2.16586
2.934	2.92609	2.94994	2.97635	3.05757	3.1073	2.95657	2.93163	2.99339	3.03298	2.96796	2.91889	2.89044	2.97931	2.977		3.03646	3.09594	2.92172	0.905905	1.67465	1.38625	1.16097	0.952932	0.874105	1.37887	1.12998	0.919993	0.830867	0.903952	0.485131	0.129468	0.0499742	0.905782		0.130082	0.0429651	1.45036	2.21491	2.19596	2.04613	1.97007	1.95819	1.93167	2.35994	2.42993	2.4652	2.45913	2.13667	2.14785
2.934	2.98389	2.99991	2.99497	3.08794	3.12297	2.98694	2.96494	3.01396	3.032		2.91301	2.91396	3.04887	2.977		3.16676	3.30462	2.95993	0.950089	1.67585	1.38533	1.1734	0.972105	0.926264	1.38283	1.17998	0.966754	0.881517		0.497377	0.186515	0.143368	0.942403		0.148726	0.106233	1.45296	2.26291	2.194	2.05299	1.97399	1.96798	1.96694	2.35701	2.42601	2.47598	2.46599		2.14001
3.0392	3.03251	3.07917	3.11836	3.22179	3.31278	3.03852	3.03232	3.10121	3.12638		2.988	2.90303	2.99292	3.07329		3.26419	3.39424	3.02442	0.897697	1.66619	1.37326	1.17358	0.978639	0.88311	1.36702	1.09937	0.893764	0.812088		0.488889	0.131866	0.0493527	0.895948		0.152276	0.0687847	1.43741	2.20801	2.20002	2.04505	1.96204	1.94997	1.92804	2.37689	2.42401	2.45804	2.46		2.133
3.15831	3.16652	3.19945	3.25427	3.38462	3.47359	3.18456	3.15942	3.21229	3.25241	3.19225	3.05927	2.93501	3.003	3.19437	3.33925	3.50058	3.65238	3.16336	0.889154	1.64081	1.35727	1.16199	0.983435	0.897744	1.34087	1.11887	0.879807	0.791041	0.883653	0.492452	0.133522	0.0461799	0.892856	0.495438	0.171254	0.110439	1.42211	2.25155	2.21402	2.06604	1.97502	1.96311	1.95204	2.35916	2.4221	2.46402	2.46505	2.16669	2.14202
3.18749	3.21415	3.24128	3.28032	3.44163	3.52769	3.23599	3.19826	3.23953	3.2904	3.21653	3.08547	2.93641	3.00309	3.22954	3.36351	3.55298	3.68711	3.19723	0.864288	1.64444	1.35986	1.15893	0.972146	0.890758	1.33582	1.08961	0.882195	0.799111	0.864791	0.48096	0.131917	0.0461086	0.864819	0.490151	0.133185	0.0867413	1.4151	2.21208	2.21609	2.06991	1.97722	1.97313	1.95609	2.374	2.43104	2.46602	2.47	2.1398	2.14415
3.26588	3.27491	3.3089	3.3499	3.47495	3.56395	3.28792	3.2649	3.31988	3.36389	3.29688	3.16288	2.95797	3.00799	3.31088	3.44288	3.552	3.69299	3.2619	0.867895	1.63944	1.3526	1.1527	0.970892	0.884869	1.34373	1.10003	0.878246	0.790193	0.852738	0.486212	0.13175	0.0428748	0.881605	0.508622	0.150824	0.0804893	1.40888	2.26892	2.22099	2.06501	1.98898	1.97999	1.96099	2.374	2.433	2.467	2.47	2.18194	2.15199
3.30205	3.31864	3.35562	3.37494			3.34165	3.32459			3.33704	3.19029	3.04001	3.17799	3.34401	3.50234	3.57608	3.69908	3.31464	0.87338	1.64734	1.35496	1.1588			1.3455	1.10517			0.856789	0.429509	0.165215	0.123559	0.888209	0.518812	0.145736	0.0726228	1.41786	2.2785	2.22402	2.07487	1.995			2.37706	2.43789			2.19358	2.15363
3.3968	3.37704	3.41202	3.45952	3.59181	3.6567	3.40109	3.37813	3.44345	3.48432	3.43078	3.39598	3.13076	3.26676	3.4348	3.53331	3.58307	3.70609	3.37302	0.890409	1.65861	1.36783	1.16679	0.977068	0.888215	1.35094	1.10506	0.902194	0.807793	0.889808	0.523386	0.20262	0.163072	0.889009	0.504585	0.143584	0.0629916	1.42667	2.23406	2.226	2.06313	1.99496	1.98024	1.9623	2.38196	2.42822	2.47317	2.47702	2.156	2.12109
3.43908	3.43203	3.46604	3.48706	3.58198	3.64094	3.45903	3.43805	3.52007	3.55407	3.47208		3.17111	3.30711	3.47707	3.55006	3.587	3.71099	3.42705	0.893051	1.66796	1.37247	1.15219	0.949385	0.875213	1.36382	1.10224	0.899243	0.815404	0.893416		0.17189	0.132452	0.890595	0.49854	0.143287	0.0599073	1.43068	2.23706	2.226	2.07001	1.99301	1.99309	1.97811	2.38	2.43999	2.482	2.478	2.15606
3.52034	3.46768	3.51331				3.49461	3.48864	3.59758	3.62474	3.55432		3.29083	3.42586	3.55648	3.61497	3.59111	3.70111	3.47944	0.925997	1.67511	1.38182				1.38525	1.12897	0.902224	0.830279	0.921142		0.192887	0.155217	0.928013	0.541164	0.161528	0.0674782	1.44625	2.29817	2.22501	2.08298				2.37904	2.43026	2.47809	2.47608	2.22112
	3.5288	3.54195				3.54998	3.54587	3.64969	3.69091			3.36593	3.50388	3.59935	3.612	3.60098	3.71016	3.51887		1.67834	1.38735				1.38957	1.13603	0.918236	0.836243			0.16127	0.123589	0.938485	0.535789	0.14986	0.0560752	1.44906		2.22606	2.08087				2.383	2.45306	2.48609	2.48315
3.57296	3.57093	3.59191	3.57199			3.60191	3.59192	3.68594	3.73892	3.59997		3.46782	3.60283	3.61797	3.612	3.6	3.66608	3.56492	0.917393	1.68639	1.39001	1.14825			1.37998	1.13932	0.950723	0.875961	0.91548		0.140696	0.101918	0.916608	0.512551	0.149321	0.0700656	1.45611	2.2561	2.22899	2.07401	2.01398			2.383	2.45599	2.49099	2.49099	2.17809
3.62852	3.62733	3.63538	3.6285			3.66247	3.66353	3.76667	3.81863	3.65157	3.75791	3.61916	3.69525	3.67352	3.63413	3.6183	3.69665	3.61752	0.918964	1.68882	1.38415	1.14525			1.39112	1.15133	0.94846	0.871685	0.918998	0.498292	0.116261	0.0426499	0.916155	0.499879	0.135203	0.0535779	1.45796	2.2494	2.22497	2.06696	2.00311			2.384	2.45698	2.49704	2.4941	2.17234	2.15097
3.67644	3.65816	3.67083	3.67378			3.70607	3.71302	3.82876	3.87705	3.70428	3.84215	3.72737	3.81166	3.72161	3.64713		3.75591	3.66589	0.934593	1.69026	1.39553	1.18201			1.38887	1.16989	0.954151	0.876011	0.936817	0.49345	0.139516	0.0465243	0.929185	0.492873		0.0468665	1.45825	2.28541	2.22194	2.06298	2.01293			2.38391	2.45506	2.50107	2.50311	2.20246	2.14791
3.70004	3.72005	3.71504	3.66203			3.76305	3.76706	3.86908	3.93307	3.71904	3.90306	3.85317	3.9532	3.75404	3.70705		3.75108	3.71304	0.922543	1.68588	1.38933	1.14846			1.38386	1.16489	0.964796	0.885627	0.92232	0.516333	0.158944	0.0589736	0.919917	0.56312		0.0399899	1.45518	2.254	2.219	2.062	2.009			2.379	2.458	2.50501	2.509	2.174	2.143
3.73278	3.75856	3.75055	3.68692			3.80549	3.81755	3.93159	3.98775	3.75183	3.95341	3.99347	4.12248	3.78471	3.75021		3.81839	3.74861	0.917113	1.68019	1.38395	1.14465			1.3811	1.16215	0.961839	0.88301	0.913888	0.56818	0.145706	0.0702983	0.917577	0.579752		0.212447	1.4516	2.25404	2.21697	2.06094	2.00897			2.37599	2.45901	2.51296	2.51298	2.17399	2.14699
3.80438	3.81062	3.80145	3.77095			3.85091	3.86871	3.98678	4.05682	3.82827	3.99115	4.1294	4.25972	3.85056	3.76974		3.85442	3.80467	0.917215	1.67528	1.38224	1.16028			1.37838	1.15174	0.960754	0.884859	0.909054	0.564495	0.134893	0.0827549	0.922445	0.601558		0.2419	1.44254	2.25782	2.21393	2.05498	2.00587			2.37502	2.46002	2.50907	2.511	2.17285	2.14607
3.82496	3.84394	3.82596	3.76801			3.89991	3.90693	4.02893	4.10092	3.84297	3.99899	4.20487	4.35283	3.88095	3.80993		3.87696	3.84094	0.907208	1.66877	1.37487	1.11812			1.36674	1.141	0.955549	0.88479	0.904937	0.562064	0.165835	0.121391	0.904891	0.583083		0.264051	1.43933	2.24802	2.21001	2.054	1.99901			2.376	2.461	2.51299	2.511	2.16501	2.14999
3.89946	3.90745	3.89249	3.83421	3.84896	3.86586	3.95451	3.97249	4.10155	4.16945	3.91649	4.06556	4.27928	4.43128	3.95049	3.86157		3.93519	3.90342	0.889597	1.66118	1.36499	1.10924	0.903052	0.827298	1.36031	1.13726	0.940508	0.86517	0.894483	0.564073	0.163361	0.12679	0.88242	0.569006		0.231382	1.42587	2.24489	2.20797	2.04796	1.99499	1.97092	1.94793	2.37297	2.45796	2.51093	2.50598	2.16292	2.14697
3.94219	3.94899	3.93703	3.85458	3.84673	3.8546	4.00101	4.01692	4.15153	4.21066	3.96123	4.11684	4.30442	4.45631	3.99514	3.91419	3.70192	3.86384	3.94216	0.892127	1.65858	1.36	1.10173	0.86703	0.799418	1.36033	1.13826	0.93682	0.859006	0.894719	0.566919	0.154249	0.112049	0.887218	0.573343	0.198165	0.186103	1.42814	2.23494	2.20487	2.0438	1.99394	1.96411	1.94237	2.36994	2.45391	2.50489	2.50391	2.15585	2.14406
4.00604	4.00204	3.99204	3.93902	3.93901	3.94001	4.05504	4.06604	4.18004	4.24603	4.02704	4.16206	4.32701	4.47301	4.05605	3.97807	3.75104	3.90904	4.00404	0.899974	1.66139	1.3601	1.11538	0.896958	0.851151	1.35748	1.13434	0.938973	0.86629	0.895214	0.561507	0.139195	0.0884744	0.902084	0.584175	0.220354	0.199108	1.42829	2.232	2.198	2.033	1.991	1.96999	1.96197	2.36699	2.44899	2.49899	2.499	2.14801	2.14699
4.04964	4.04055	4.03356	3.95962	3.94954	3.94755	4.09549	4.10352	4.21729	4.27731	4.06771	4.21559	4.34104	4.48104	4.10156	4.04569		3.95075	4.03861	0.90365	1.66532	1.36402	1.10123	0.875902	0.794327	1.36545	1.13176	0.93265	0.856333	0.89882	0.566979	0.134576	0.0734467	0.905706	0.579391		0.206986	1.43478	2.23606	2.19693	2.03097	1.98799	1.95899	1.93202	2.36096	2.44394	2.49394	2.4959	2.15304	2.13715
4.10806	4.09095	4.08506	4.01624	3.99963	3.99876	4.14	4.15089	4.24387	4.30559	4.132	4.26856	4.34532	4.48513	4.15311	4.10821		4.01917	4.09402	0.911723	1.67787	1.37426	1.10865	0.887935	0.804168	1.37559	1.12467	0.935505	0.864675	0.90783	0.488457	0.132379	0.0659565	0.912574	0.561954		0.187365	1.44534	2.24087	2.19094	2.02785	1.98687	1.95785	1.93387	2.35694	2.43878	2.48872	2.48687	2.15693	2.15089
4.16391	4.14092	4.14091	4.0819	4.08587	4.09186	4.19292	4.19793	4.28993	4.33695	4.18492	4.29795	4.36197	4.49199	4.21191	4.1719		4.0809	4.14792	0.914546	1.68312	1.37636	1.10793	0.898733	0.818318	1.37952	1.13512	0.944226	0.865988	0.910486	0.499892	0.129185	0.0636636	0.915416	0.534722		0.161261	1.44986	2.23401	2.188	2.02001	1.98001	1.95001	1.92701	2.354	2.42702	2.47402	2.48001	2.15301	2.14501
4.20459	4.17962	4.1936	4.13572	4.14486	4.15891	4.22265	4.22561	4.31861	4.37045	4.22859	4.30928	4.36203	4.48896	4.24863	4.23683		4.14479	4.18364	0.918464	1.68858	1.38462	1.11614	0.897505	0.820741	1.38403	1.13582	0.93959	0.862293	0.914666	0.507436	0.128459	0.0668785	0.918939	0.528615		0.153481	1.45658	2.23793	2.18699	2.02103	1.97296	1.94594	1.92693	2.35499	2.42497	2.47189	2.47286	2.15689	2.14811
4.25778	4.23589	4.24793	4.2013	4.22339	4.24151	4.28178	4.2806	4.37342	4.41158	4.28186	4.33447	4.365	4.485	4.30571	4.31302		4.21755	4.2418	0.92154	1.69977	1.38952	1.12453	0.90266	0.826432	1.3877	1.13554	0.929789	0.845707	0.91616	0.50872	0.131909	0.0595559	0.923415	0.528332		0.146375	1.46525	2.23187	2.18604	2.02396	1.96884	1.94095	1.92096	2.35387	2.42193	2.46193	2.45987	2.14691	2.15811
4.30002	4.28404	4.29803	4.27105	4.29806	4.32306	4.32403	4.31303	4.39602	4.44302	4.32802	4.36001	4.365	4.485	4.34402	4.42201	4.22304	4.35504	4.28503	0.925822	1.70569	1.39906	1.13423	0.916668	0.839448	1.3896	1.13927	0.930828	0.850387	0.919942	0.501146	0.131831	0.0571777	0.927971	0.584373	0.201229	0.143366	1.4693	2.225	2.188	2.022	1.96	1.938	1.919	2.347	2.418	2.45799	2.453	2.142	2.164
4.33444	4.33439	4.3455	4.33662	4.37584	4.40396	4.3705	4.35042	4.42845	4.47238	4.36245	4.37111	4.36006	4.48496	4.37744	4.43676	4.27607	4.41234	4.32846	0.928015	1.71219	1.40621	1.14246	0.928442	0.85085	1.39641	1.13658	0.927377	0.846537	0.922723	0.467182	0.118785	0.0539877	0.929486	0.51846	0.116348	0.0812079	1.47495	2.22093	2.19002	2.02799	1.95703	1.94096	1.91799	2.349	2.41298	2.45097	2.44696	2.13897	2.16697
4.37475	4.37004	4.39082	4.39311	4.4524	4.49162	4.41547	4.38875	4.46975	4.5066	4.40373	4.38144	4.36531	4.48098	4.41769	4.50629	4.37402	4.44491	4.37091	0.927508	1.71511	1.40989	1.1537	0.937894	0.864526	1.38774	1.13426	0.928637	0.847864	0.92302	0.462485	0.121062	0.0519853	0.928185	0.531173	0.125466	0.0463338	1.47698	2.21496	2.19205	2.02698	1.95989	1.937	1.917	2.34909	2.41102	2.44795	2.44293	2.13589	2.1636
4.41494	4.42591	4.43493	4.45291	4.52788	4.57887	4.44096	4.42894	4.50994	4.53895	4.44294	4.40496	4.38197	4.48	4.45494	4.57589	4.48283	4.54784	4.41992	0.925773	1.71445	1.41156	1.15582	0.954275	0.878888	1.38521	1.12653	0.916599	0.836777	0.92302	0.490786	0.122807	0.0517304	0.924705	0.539976	0.141415	0.0600189	1.4781	2.213	2.195	2.026	1.95401	1.937	1.917	2.35399	2.412	2.445	2.43901	2.13001	2.14203
4.45548	4.46058	4.47658	4.50962	4.60983	4.66296	4.49236	4.46352	4.54334	4.57342	4.48751	4.41126	4.38303	4.50699	4.49544	4.6376	4.59731	4.66481	4.45953	0.923422	1.71124	1.40823	1.17238	0.968468	0.884258	1.38676	1.11886	0.907116	0.836541	0.921034	0.49421	0.135206	0.0531249	0.922002	0.538885	0.145459	0.0569099	1.4753	2.21708	2.20203	2.03401	1.95308	1.93199	1.91403	2.35908	2.41898	2.449	2.44602	2.13707	2.13999
4.49992	4.51381	4.5299	4.56708	4.68632	4.75145	4.52584	4.51172	4.57486	4.61281	4.53479	4.43542	4.38606	4.50582	4.53592	4.69275	4.71817	4.8315	4.50879	0.917986	1.70064	1.40251	1.17281	0.986634	0.898857	1.38639	1.11074	0.908438	0.82387	0.915693	0.498796	0.136703	0.0535267	0.916574	0.539607	0.157955	0.0661852	1.46615	2.22409	2.20513	2.03509	1.95983	1.93109	1.91709	2.3662	2.41704	2.44894	2.44802	2.14298	2.13893
4.54903	4.55704	4.57804	4.62504	4.75705	4.82906	4.57103	4.55003	4.62104	4.65604	4.57703	4.45804	4.389	4.496	4.58503	4.73303	4.83406	4.96507	4.55103	0.907083	1.69432	1.39257	1.18241	0.994341	0.91151	1.37879	1.10841	0.90134	0.820119	0.904624	0.503417	0.139004	0.0512099	0.906092	0.503077	0.150735	0.0766461	1.45798	2.229	2.212	2.04	1.951	1.936	1.922	2.377	2.419	2.44601	2.449	2.142	2.135
4.58756	4.60552	4.62952	4.67964	4.82866	4.90872	4.61361	4.59758	4.6754	4.70453	4.6166	4.50731	4.39208	4.491	4.62059	4.76965	4.92198	5.05593	4.59855	0.897257	1.6866	1.3809	1.17366	0.99583	0.911941	1.37284	1.09981	0.86018	0.791847	0.896822	0.513288	0.144418	0.0510093	0.894455	0.485787	0.171085	0.0986435	1.44927	2.227	2.21307	2.04407	1.95407	1.94002	1.92808	2.37702	2.42403	2.45303	2.44707	2.14304	2.13401
4.63897	4.65299	4.67705	4.73801	4.88923	4.97414	4.66897	4.65003	4.71205	4.75285	4.67105	4.53607	4.39933	4.49098	4.67405	4.82894	5.01028	5.13953	4.64892	0.886147	1.67979	1.3777	1.16774	0.994829	0.913787	1.36609	1.09155	0.873687	0.78806	0.886186	0.506766	0.146979	0.0509629	0.8832	0.468532	0.133999	0.0995448	1.44235	2.22707	2.21906	2.05004	1.96011	1.94204	1.93513	2.37906	2.42704	2.45609	2.45304	2.14704	2.13483
4.6909	4.7059	4.73289	4.7919	4.95487	5.03488	4.7209	4.7049	4.76789	4.79791	4.72689	4.59289	4.41697	4.49	4.72989	4.8789	5.02497	5.16795	4.69791	0.88065	1.67103	1.37019	1.16172	0.98942	0.910955	1.35862	1.08712	0.880457	0.7934	0.88118	0.503356	0.148008	0.0516487	0.877341	0.470227	0.133401	0.083281	1.43473	2.23099	2.22199	2.052	1.96599	1.944	1.94199	2.38199	2.429	2.46099	2.455	2.149	2.12602
4.75167	4.75856	4.78257	4.84745	5.01033	5.08444	4.77457	4.75858	4.81762	4.84962	4.78272	4.6529	4.43959	4.50322	4.78767	4.93751	5.05911	5.18204	4.74858	0.876741	1.67099	1.36808	1.15366	0.980303	0.904622	1.36047	1.08162	0.878615	0.794034	0.874919	0.502134	0.140136	0.0537265	0.875849	0.472488	0.121225	0.0676531	1.43601	2.23204	2.22205	2.05309	1.96608	1.95005	1.95104	2.38312	2.43003	2.46303	2.46307	2.14808	2.12393
4.81308	4.80986	4.8349	4.88881	5.04094	5.12459	4.82696	4.81194	4.87499	4.90712	4.84905	4.73578	4.49438	4.52636	4.84908	4.98472	5.06915	5.18624	4.80201	0.883234	1.67896	1.37202	1.15249	0.976713	0.900988	1.36648	1.0914	0.878311	0.793619	0.881238	0.490912	0.139364	0.0538843	0.882206	0.495115	0.127979	0.0605735	1.44046	2.23617	2.22709	2.06102	1.97313	1.95513	1.95506	2.394	2.43315	2.46611	2.46909	2.15509	2.11794
4.9041	4.85604	4.88303	4.93203	5.09101	5.15602	4.87804	4.86204	4.92805	4.96705	4.93161	4.92103	4.56806	4.70606	4.9436	5.0635	5.09651	5.20153	4.85604	0.904184	1.68187	1.37389	1.15098	0.962471	0.889138	1.3742	1.10334	0.887443	0.802634	0.902468	0.537558	0.165229	0.12785	0.903341	0.525335	0.175966	0.0864977	1.44542	2.23151	2.232	2.062	1.98	1.962	1.958	2.394	2.441	2.472	2.474	2.15551	2.11849
4.96378	4.93344	4.93737	4.9622	5.09348	5.1727	4.96984	4.95626	4.99266	5.03069	4.99076	4.97014	4.70856	4.84657	5.00529	5.074	5.10342	5.21473	4.94033	0.883743	1.66599	1.36612	1.14622	0.953645	0.874999	1.36281	1.11537	0.892125	0.807581	0.883983	0.504553	0.175466	0.135326	0.881133	0.490729	0.130762	0.0568305	1.42882	2.23604	2.22056	2.06656	1.98959	1.97715	1.96459	2.37207	2.43617	2.4761	2.47409	2.15854	2.1141
4.98967	4.96913	4.96843	4.97975	5.09603	5.15695	5.00016	4.98076	5.06479	5.10926	5.0151	5.05656	4.79003	4.92625	5.03172	5.07697	5.09902	5.19746	4.96932	0.892416	1.67449	1.3743	1.14552	0.945647	0.871387	1.36672	1.11758	0.901106	0.817887	0.892954	0.509091	0.161562	0.120392	0.889169	0.497289	0.132813	0.055097	1.44061	2.23922	2.2245	2.07042	1.9976	1.98746	1.97056	2.37663	2.44809	2.48908	2.48464	2.16167	2.1212
5.04159	5.0206	5.01117	5.01411	5.12	5.176	5.05312	5.03761	5.12265	5.16616	5.0646	5.1261	4.88087	4.91299	5.08609	5.09905	5.1005	5.19599	5.00815	0.906073	1.68133	1.38095	1.14657	0.938516	0.868109	1.3785	1.13325	0.917272	0.841684	0.905623	0.505673	0.137192	0.0491874	0.903423	0.503937	0.131944	0.0544785	1.45101	2.249	2.2245	2.06701	2.00203	1.986	1.97304	2.38151	2.45149	2.49197	2.4905	2.16899	2.13054
5.08137	5.06799	5.06675	5.05217	5.13505	5.184	5.11086	5.0944	5.19013	5.23574	5.10385	5.19037		5.09068	5.12988	5.12715	5.10156	5.19385	5.06239	0.910307	1.68897	1.38739	1.14403	0.930361	0.858252	1.37702	1.14818	0.93961	0.849234	0.910497	0.504717		0.0394457	0.907	0.509931	0.130167	0.0473866	1.45981	2.24801	2.22402	2.06949	2.009	1.988	1.98096	2.38348	2.45256	2.49113	2.49557	2.1665	2.14288
5.114	5.10729	5.0905	5.06873	5.13953	5.18563	5.14271	5.12894	5.24017	5.29321	5.13443	5.25897	5.18182	5.18482	5.16304	5.1399	5.10825	5.17062	5.09624	0.91738	1.69546	1.39048	1.14273	0.928482	0.854754	1.38169	1.15306	0.94163	0.862706	0.917751	0.525974	0.120184	0.0588259	0.913643	0.47956	0.128191	0.0413855	1.46241	2.24795	2.22542	2.06896	2.0089	1.9884	1.97821	2.38193	2.45709	2.49986	2.49998	2.16547	2.13485
5.17806	5.16409	5.15506	5.12053	5.18101	5.21102	5.21606	5.21207	5.31411	5.36861	5.19506	5.3466	5.33033	5.34569	5.22956	5.19098	5.18813	5.25707	5.17055	0.922517	1.69158	1.38984	1.13193	0.924666	0.847505	1.38622	1.15303	0.958274	0.873838	0.920614	0.531882	0.128191	0.0860727	0.920779	0.539455	0.107573	0.036339	1.45925	2.2455	2.222	2.0675	2.005	1.98499	1.96649	2.38001	2.461	2.49401	2.50001	2.164	2.12802
5.21285	5.21009	5.18856	5.14284	5.19101	5.22014	5.25283	5.25459	5.37202	5.42751	5.22937	5.40263	5.43539	5.45234	5.26136	5.18484		5.29679	5.20281	0.92088	1.68251	1.38886	1.13094	0.9153	0.838289	1.37998	1.15602	0.955088	0.872762	0.919253	0.558061	0.159981	0.0798577	0.918631	0.485125		0.0451199	1.45372	2.24769	2.22052	2.06744	2.0065	1.98194	1.96143	2.38242	2.46252	2.50105	2.50549	2.16517	2.13777
5.27537	5.25602	5.2646	5.20321	5.22741	5.2628	5.31506	5.33306	5.44656	5.50266	5.29291	5.48349	5.5892	5.58809	5.32489	5.18869		5.42173	5.26351	0.930601	1.67365	1.38289	1.12259	0.914375	0.835529	1.37863	1.14742	0.962885	0.88093	0.927943	0.513896	0.156969	0.0878015	0.929405	0.515229		0.134787	1.45014	2.25979	2.22202	2.06279	2.00584	1.97677	1.95584	2.37552	2.46347	2.50443	2.50497	2.17579	2.15623
5.31513	5.30111	5.31411	5.25503	5.2645	5.276	5.36212	5.38053	5.49508	5.5556	5.33362	5.50966	5.67588	5.76022	5.36612	5.17196	5.39237	5.52882	5.30913	0.901866	1.66829	1.37114	1.10987	0.884382	0.817634	1.36902	1.13984	0.955679	0.872753	0.904962	0.532587	0.161121	0.123149	0.89535	0.48671	0.193664	0.153958	1.4394	2.25151	2.22248	2.05503	1.99951	1.96751	1.94952	2.37647	2.4625	2.50198	2.50399	2.1675	2.14807
5.36952	5.35515	5.36693	5.28965	5.2824	5.28583	5.41708	5.41825	5.54508	5.60956	5.38593	5.59598	5.83555	5.8693	5.41865	5.20547	5.42607	5.56216	5.36111	0.898476	1.661	1.36542	1.10846	0.876958	0.808037	1.36163	1.13774	0.959389	0.879392	0.902078	0.527328	0.142666	0.133952	0.891754	0.484471	0.194623	0.155473	1.43583	2.24694	2.21851	2.05893	2.00044	1.96549	1.95195	2.36697	2.46245	2.49753	2.50205	2.16096	2.17195
5.56189	5.55434	5.54869	5.43786		5.41221	5.60457	5.56836	5.68542	5.73932	5.58101		5.80814	5.94704	5.60704			6.00407	5.55057	0.948051	1.65972	1.36952	1.12404		0.768675	1.36057	1.13517	0.949472	0.859319	0.933789		0.161494	0.08319	0.95956			0.18057	1.43455	2.33218	2.19	2.0618	2.01155		1.95378	2.34415	2.45973	2.5085	2.50373	2.25523
5.63627	5.60727	5.61527	5.55032	5.53943	5.53846	5.66622	5.66121	5.74115	5.7912	5.66028		5.85302	5.98786	5.68725	5.65554		6.00689	5.61227	0.931935	1.66087	1.36599	1.12968	0.896377	0.801008	1.3646	1.13022	0.920141	0.841262	0.924667		0.140804	0.100221	0.936714	0.486892		0.0568316	1.43151	2.2997	2.18998	2.05395	1.99393	1.96591	1.94498	2.35002	2.44893	2.48899	2.49296	2.22471
5.68656	5.65666	5.66558	5.60984	5.61871	5.62277	5.70774	5.69943	5.76842	5.82743	5.71148		5.857	5.96195	5.73363	5.7548		5.98694	5.66161	0.92041	1.66664	1.36903	1.09975	0.858696	0.795676	1.36617	1.13502	0.925926	0.848785	0.917003		0.134359	0.0568437	0.921525	0.555357		0.0366701	1.43739	2.24542	2.18706	2.04403	1.9814	1.95034	1.94219	2.35398	2.43597	2.48692	2.48495	2.17235
5.72253	5.69831	5.70268	5.66322		5.67366	5.75364	5.72647	5.79509	5.85482	5.74275		5.85683	5.959	5.77309	5.80734		5.98859	5.70029	0.937187	1.67202	1.37683	1.12929		0.827067	1.38911	1.15097	0.934678	0.847495	0.927703		0.135841	0.0563881	0.944813	0.506678		0.00784963	1.4461	2.27268	2.191	2.0462	2.0063		1.95415	2.35305	2.4341	2.48215	2.4819	2.19575
5.78307	5.75011	5.76912	5.75107			5.77918	5.74522	5.83808	5.88706			5.8499	5.95886	5.81607	5.93908			5.75112	0.972587	1.68395	1.38619	1.11829			1.39287	1.14246	0.95158	0.857981			0.148625	0.0536493	0.983985	0.54521			1.45759	2.33903	2.191	2.05404	2.01803			2.35504	2.438	2.48798	2.478
	5.78691	5.80994	5.77437			5.83762	5.81562	5.865	5.90596			5.81953	5.91442		5.96549			5.78977		1.68308	1.40369	1.20194			1.39449	1.18264	0.957521	0.864221			0.184801	0.0850795		0.526035			1.46418		2.19208	2.06572	2.02743			2.367	2.43889	2.48194	2.47878
5.8633	5.84592	5.8712	5.86389			5.878	5.85592	5.92995	5.96792	5.89337	5.8783	5.85367	5.94155	5.90522	5.99914	5.88002	5.94489	5.84032	0.945474	1.68865	1.39842	1.1556			1.39654	1.14928	0.917992	0.830453	0.942706	0.483655	0.120749	0.0475165	0.945304	0.530135	0.107267	0.0271639	1.4622	2.2309	2.19705	2.04812	1.9908			2.3671	2.43215	2.47795	2.46488	2.1599	2.17863
5.91438	5.88236	5.91832	5.93841			5.91724	5.89228	5.9673	6.00424	5.94739	5.89006	5.87999	5.96303	5.95332	6.08344	5.99882	6.05898	5.89228	0.938956	1.68684	1.39502	1.15567			1.39886	1.13381	0.914836	0.829373	0.935523	0.495182	0.131317	0.0509638	0.939569	0.528388	0.139243	0.0519804	1.45766	2.22711	2.19905	2.05302	1.98305			2.37103	2.43803	2.47601	2.46002	2.15607	2.164
5.97665	5.94273	5.97187	6.00581			5.95776	5.93982	6.01731		6.01273	5.90129	5.87905	5.96794	6.00656	6.15688	6.13502	6.22245	5.93874	0.938559	1.67985	1.39519	1.19069			1.38893	1.13305	0.901319		0.93612	0.492812	0.135658	0.0613643	0.938114	0.52954	0.143067	0.0538216	1.4582	2.24578	2.20708	2.05597	1.99094			2.37602	2.44289	2.47694		2.1687	2.1645
6.01935	5.99025	6.0282	6.05873			6.00701	5.99311	6.03866		6.06042	5.98305	5.88198	5.96407	6.04351	6.21408	6.26567	6.38127	5.98727	0.949838	1.67185	1.38778	1.18584			1.3794	1.14945	0.915513		0.941253	0.525453	0.126721	0.0566275	0.955277	0.517203	0.142784	0.0625725	1.45026	2.29478	2.212	2.0541	1.98693			2.37717	2.43602	2.47295		2.21293	2.1954
6.07417	6.04115	6.07718	6.12919	6.2643	6.35327	6.04818	6.03815	6.10612	6.14013	6.11815	5.98511	5.88103	5.96703	6.10516	6.25808	6.37427	6.51428	6.03915	0.920903	1.66553	1.37411	1.16712	0.995536	0.921872	1.37085	1.12195	0.903015	0.822648	0.918629	0.479367	0.129614	0.0593492	0.920607	0.480817	0.139346	0.0790072	1.43687	2.28603	2.21202	2.05803	1.984	1.97698	1.968	2.384	2.437	2.47102	2.46701	2.21002	2.1711
6.13074	6.09387	6.13779	6.194	6.36795	6.44508	6.10885	6.08892	6.1459	6.18377	6.17074	6.02187	5.89037	5.976	6.15872	6.28688	6.46532	6.61042	6.09183	0.911382	1.65454	1.36413	1.1723	1.00407	0.929411	1.35586	1.11951	0.897807	0.811931	0.911311	0.514956	0.131291	0.0524526	0.909049	0.489611	0.161278	0.108381	1.42861	2.29452	2.21905	2.067	1.98394	1.97013	1.96914	2.38516	2.43821	2.47898	2.46908	2.21653	2.20326
6.17648	6.14838	6.18728	6.25626	6.42736	6.51221	6.16251	6.14636	6.20261	6.23253	6.21643	6.07508	5.91308	5.976	6.20353	6.34191	6.48658	6.63748	6.14423	0.895247	1.64589	1.36137	1.16155	0.998654	0.92932	1.34598	1.09032	0.88103	0.821267	0.897485	0.491449	0.142466	0.0588225	0.890926	0.480574	0.149744	0.107051	1.41825	2.26457	2.22215	2.0671	1.9801	1.97808	1.9782	2.39503	2.45105	2.47808	2.4741	2.18767	2.15795
6.19539	6.2023	6.2373	6.30523	6.48021	6.55923	6.22126	6.19931	6.2653	6.29231	6.23338	6.07854	5.91613	5.97609	6.22439	6.37733	6.54801	6.69501	6.1923	0.881904	1.64202	1.35648	1.14986	0.989541	0.924262	1.34015	1.06692	0.854335	0.778138	0.882527	0.492507	0.146618	0.0620459	0.879511	0.484212	0.134006	0.0779993	1.41482	2.24802	2.22802	2.07104	1.98405	1.98099	1.986	2.39603	2.45301	2.48102	2.47801	2.175	2.15599
6.26775	6.25669	6.29245	6.34883	6.51834	6.60244	6.26889	6.25689	6.31991	6.3498	6.3037	6.17706	5.93994	5.99238	6.29688	6.43861	6.5492	6.69609	6.24673	0.877257	1.64255	1.35009	1.15196	0.995024	0.924418	1.33707	1.0746	0.86274	0.781486	0.874837	0.480905	0.153287	0.0664686	0.877947	0.482915	0.136968	0.0741288	1.41404	2.25197	2.23109	2.07806	1.99405	1.97905	1.98602	2.40103	2.45503	2.48408	2.48006	2.17498	2.15503
6.31665	6.30128	6.3225	6.4017	6.54113	6.63055	6.32633	6.3143	6.37815	6.4014	6.3497	6.24683	6.00063	6.02061	6.35355	6.47798	6.5623	6.7021	6.29428	0.884939	1.65126	1.35903	1.14901	0.98257	0.915181	1.34601	1.08787	0.871202	0.783256	0.882561	0.4691	0.133096	0.0494054	0.884998	0.495865	0.140021	0.0670225	1.42205	2.2504	2.2371	2.082	1.99723	1.98215	1.98703	2.403	2.45718	2.48903	2.48423	2.17433	2.15682
6.38113	6.35115	6.38115	6.42912	6.58503	6.65204	6.37815	6.36516	6.42318	6.4562	6.41612	6.35723	6.06421	6.20021	6.41415	6.51605	6.57401	6.706	6.34415	0.89737	1.65613	1.37023	1.15019	0.977482	0.904295	1.35743	1.0859	0.881034	0.787401	0.896221	0.487009	0.137603	0.099412	0.896238	0.498019	0.142387	0.0628334	1.42738	2.26601	2.24102	2.08202	2.00601	1.988	1.98799	2.40301	2.46402	2.49004	2.49302	2.187	2.15001
6.4248	6.40275	6.42965	6.46951	6.59552	6.66514	6.42969	6.4178	6.48497	6.52294	6.45586	6.43355	6.13681	6.27284	6.46477	6.53435	6.57811	6.70589	6.39572	0.903967	1.66014	1.37607	1.14298	0.964723	0.889092	1.36985	1.1072	0.88597	0.80102	0.903136	0.487035	0.13853	0.100157	0.902215	0.500963	0.141369	0.060591	1.43498	2.269	2.24797	2.087	2.01005	1.98809	1.98395	2.40714	2.47111	2.50215	2.49906	2.18698	2.15295
6.47704	6.45221	6.47186	6.50254	6.62885	6.67398	6.47536	6.47028	6.54853	6.58463	6.51174	6.5348	6.25537	6.3908	6.51521	6.55757	6.5851	6.699	6.44321	0.912294	1.67059	1.37661	1.13712	0.942592	0.875052	1.37438	1.11812	0.900252	0.81543	0.912664	0.506634	0.143888	0.104741	0.909191	0.501206	0.140637	0.0555317	1.44335	2.26917	2.24602	2.08698	2.01307	1.99405	1.9809	2.41588	2.478	2.5121	2.50315	2.18617	2.15017
6.51827	6.50027	6.50626	6.52414	6.62304	6.67301	6.52928	6.52131	6.6093	6.64932	6.5413	6.60641	6.34965	6.3838	6.56327	6.58012	6.58902	6.69888	6.49128	0.920389	1.68305	1.38333	1.14052	0.94814	0.871923	1.38449	1.1338	0.908371	0.828977	0.919194	0.508002	0.126785	0.0411894	0.918732	0.502657	0.140512	0.0555771	1.45085	2.27601	2.24698	2.08601	2.01601	1.99597	1.97698	2.41102	2.47805	2.51602	2.50904	2.19302	2.15711
6.56771	6.54979	6.55257	6.54944	6.6312	6.67492	6.5809	6.57789	6.66284	6.70697	6.59559	6.68049		6.52968	6.61284	6.60231	6.5923	6.67823	6.54166	0.929163	1.68205	1.38962	1.13796	0.938874	0.861775	1.39221	1.13957	0.933819	0.84829	0.928817	0.512368		0.0411793	0.926258	0.505543	0.142244	0.051358	1.45798	2.27705	2.24397	2.08798	2.0179	1.98987	1.97292	2.41493	2.48705	2.52007	2.51611	2.19603	2.17567
6.61134	6.59812	6.58827	6.5766	6.64305	6.6701	6.63627	6.63229	6.71474	6.76674	6.63232	6.77149		6.69271	6.66424	6.62165	6.61288	6.69374	6.58237	0.931183	1.68814	1.39522	1.13873	0.918791	0.861742	1.39205	1.15192	0.94874	0.863375	0.931002	0.540548		0.0466212	0.927982	0.497056	0.115929	0.0434846	1.45838	2.28	2.24198	2.08683	2.01198	1.9819	1.9678	2.41098	2.49005	2.524	2.52295	2.19802	2.15627
6.66412	6.64218	6.6381	6.60007	6.64502	6.67399	6.68611	6.68316	6.78317	6.83518	6.68412	6.83022	6.72846	6.79958	6.71311	6.64705	6.72652	6.76282	6.63615	0.931684	1.68876	1.39723	1.13988	0.919568	0.84763	1.3904	1.15557	0.948781	0.868317	0.930311	0.522467	0.1421	0.0502059	0.929628	0.461641	0.132321	0.0449637	1.45992	2.28	2.24099	2.08001	2.01101	1.978	1.95998	2.41001	2.49202	2.52403	2.52101	2.19899	2.16698
6.70371	6.69876	6.66983	6.62257	6.65209	6.67102	6.72188	6.73587	6.83702	6.89404	6.72271	6.90182	6.87528	6.98366	6.74876		6.89108	7.02208	6.68285	0.933038	1.68962	1.39376	1.13457	0.906171	0.831711	1.39413	1.1519	0.961572	0.876861	0.930579	0.532902	0.141749	0.0519745	0.932009		0.120107	0.0839647	1.45722	2.27998	2.23695	2.08389	2.014	1.97795	1.95289	2.41197	2.49892	2.53392	2.52498	2.19698	2.16127
6.74899	6.74733	6.72297	6.65874	6.65854	6.67226	6.77843	6.79135	6.90235	6.96038	6.76789	6.95448	7.02119	7.15273	6.79715		7.01141	7.14307	6.73733	0.930738	1.68225	1.38716	1.1282	0.902054	0.822143	1.39277	1.1585	0.954934	0.870775	0.926522	0.463622	0.113867	0.0480743	0.931545		0.121083	0.0854686	1.45151	2.27903	2.234	2.07692	2.0141	1.97474	1.94592	2.40995	2.49397	2.529	2.52405	2.19603	2.1782
6.78731	6.79827	6.76031	6.68726	6.67908	6.68207	6.83329	6.8433	6.95434	7.01332	6.80232	7.01121	7.14353	7.25757	6.84128	6.78715	6.64506	6.80205	6.78826	0.918414	1.67079	1.37938	1.12018	0.884991	0.813417	1.37938	1.14851	0.959949	0.874712	0.916661	0.460978	0.124918	0.0794013	0.916808	0.582167	0.140738	0.131751	1.44069	2.27993	2.23397	2.07398	2.01801	1.96499	1.94298	2.40798	2.49295	2.529	2.52601	2.19695	2.18603
6.84277	6.84585	6.81476	6.73377	6.69368	6.69438	6.8858	6.89682	7.0149	7.07083	6.85976	7.04885	7.23765	7.3578	6.89083	6.81488	6.65552	6.81052	6.83483	0.913692	1.66383	1.37484	1.10838	0.881627	0.802258	1.37346	1.14489	0.940148	0.859198	0.913204	0.451717	0.140184	0.116732	0.911032	0.58501	0.149226	0.14944	1.43687	2.26802	2.22892	2.06997	2.01997	1.96405	1.93898	2.40494	2.48495	2.52903	2.52798	2.18897	2.19105
6.8925	6.90022	6.86315	6.78302	6.73687	6.71907	6.93725	6.94922	7.0724	7.12412	6.90848	7.1032	7.27841	7.40843	6.9444	6.87143	6.68889	6.84387	6.88822	0.905634	1.65839	1.36682	1.1082	0.875694	0.798472	1.36084	1.13054	0.92215	0.850108	0.905296	0.44587	0.128149	0.129349	0.903012	0.57812	0.15172	0.149523	1.4303	2.26895	2.22395	2.06795	2.0179	1.96697	1.93797	2.40092	2.48192	2.53087	2.5269	2.18692	2.19413
6.95021	6.94718	6.90719	6.8222	6.77022	6.76018	6.98519	6.99619	7.12608	7.16716	6.96521	7.14917	7.29413	7.42511	6.99821	6.92626	6.72312	6.87712	6.93518	0.904668	1.65616	1.36179	1.0978	0.87089	0.803148	1.35675	1.12881	0.908771	0.843154	0.904378	0.444747	0.11203	0.105084	0.901957	0.578104	0.16214	0.153528	1.42668	2.26698	2.22197	2.06598	2.014	1.966	1.93702	2.39798	2.47897	2.52599	2.52298	2.18398	2.199
7.00494	6.99364	6.95769	6.87585	6.82793	6.80796	7.03572	7.04653	7.14682	7.20852	7.02093	7.19474	7.32822	7.45419	7.05297	6.99339	6.75245	6.9065	6.98279	0.909403	1.66279	1.36287	1.10084	0.873594	0.805113	1.36051	1.13072	0.916612	0.841587	0.909146	0.446553	0.109162	0.0776461	0.906429	0.575562	0.180075	0.165621	1.43147	2.26202	2.21295	2.05992	2.01394	1.96702	1.94206	2.39186	2.47194	2.52283	2.51892	2.18002	2.19791
7.06525	7.0353	7.00248	6.93048	6.88765	6.86975	7.08208	7.08128	7.1987	7.2418	7.08038	7.24195	7.3422	7.46603	7.1152	7.02071	6.72051	6.87738	7.03313	0.910356	1.66938	1.36798	1.10599	0.880666	0.80656	1.36852	1.12967	0.913038	0.836449	0.91082	0.444771	0.0977916	0.0635092	0.906584	0.513748	0.167353	0.154143	1.43651	2.2631	2.21	2.05495	2.00992	1.96797	1.94603	2.38305	2.46782	2.51192	2.51375	2.18115	2.19177
7.11428	7.08628	7.06029	6.98835	6.95247	6.93849	7.12429	7.13119	7.22621	7.27319	7.13428	7.27913	7.35002	7.46702	7.16226	7.12644	6.81846	6.97047	7.0773	0.915658	1.67516	1.37644	1.11087	0.879342	0.806161	1.37641	1.13551	0.916111	0.837581	0.912024	0.441164	0.0882597	0.0587773	0.915711	0.564156	0.220691	0.192659	1.44251	2.26697	2.20996	2.05298	2.007	1.96699	1.94699	2.38498	2.46099	2.50893	2.50393	2.18694	2.18293
7.16475	7.13671	7.11186	7.05102	7.03727	7.02644	7.17661	7.16569	7.26339	7.30752	7.18375	7.30319	7.354	7.47002	7.2088	7.20507	6.90135	7.05533	7.13171	0.918868	1.68138	1.37929	1.10396	0.881668	0.801081	1.38688	1.13222	0.921676	0.837815	0.916211	0.486192	0.111198	0.0528972	0.917772	0.552551	0.204536	0.172538	1.44809	2.26095	2.20298	2.04997	2.00694	1.96602	1.94605	2.382	2.45992	2.49587	2.49187	2.17697	2.17105
7.2131	7.18225	7.16722	7.11665	7.1192	7.11952	7.21615	7.20985	7.28892	7.34057	7.23217	7.31562	7.3541	7.47098	7.25995	7.27337		7.1405	7.17712	0.920812	1.68861	1.38293	1.11126	0.896565	0.807638	1.38869	1.13853	0.925754	0.839357	0.917704	0.496546	0.111114	0.0470578	0.920045	0.538076		0.143191	1.456	2.2579	2.20202	2.04795	2.00295	1.96705	1.94895	2.38205	2.45488	2.48785	2.48388	2.17485	2.17432
7.25612	7.23114	7.21516	7.18121	7.20528	7.21832	7.26113	7.24313	7.32509	7.36309	7.27812	7.34006	7.358	7.47	7.29712	7.32716		7.19935	7.22113	0.928713	1.69412	1.39264	1.11679	0.893682	0.816189	1.39502	1.14018	0.923944	0.839241	0.923351	0.503768	0.111687	0.0465791	0.929625	0.534356		0.129428	1.46283	2.25399	2.20301	2.04601	2.00099	1.969	1.947	2.384	2.45	2.48199	2.47898	2.169	2.18702
7.29471	7.27773	7.26587	7.25118	7.29731	7.32345	7.30466	7.28563	7.35369	7.39352	7.31777	7.36017	7.35702	7.46995	7.33758	7.38161	7.1704	7.31413	7.2638	0.932868	1.7018	1.39974	1.13096	0.910778	0.832164	1.40288	1.13932	0.922169	0.842925	0.926936	0.49614	0.113859	0.0462854	0.934316	0.517862	0.102231	0.0805944	1.47001	2.25198	2.20503	2.04998	1.99892	1.96913	1.94608	2.38398	2.44989	2.47892	2.47194	2.17	2.194
7.33998	7.32401	7.32123	7.32653	7.38111	7.41639	7.34693	7.32573	7.39758	7.42678	7.36683	7.37128	7.35813	7.467	7.37501	7.48301	7.32181	7.44743	7.31483	0.935201	1.70625	1.40419	1.14327	0.932249	0.849053	1.40944	1.13388	0.923986	0.845446	0.92921	0.468293	0.112923	0.045958	0.936509	0.572264	0.129852	0.0753923	1.47757	2.25082	2.2071	2.04913	1.99405	1.97682	1.951	2.38313	2.443	2.4739	2.468	2.1699	2.1938
7.37827	7.36329	7.36929	7.38635	7.46349	7.50954	7.38323	7.35427	7.42023	7.4572	7.39932	7.38213	7.36303	7.46701	7.41426	7.52243	7.39266	7.46458	7.3473	0.934074	1.70876	1.40569	1.15251	0.946343	0.866032	1.40919	1.13566	0.925396	0.859296	0.929212	0.454679	0.102273	0.0443309	0.934146	0.523226	0.109115	0.0325178	1.47863	2.24402	2.21102	2.05402	1.996	1.96997	1.95102	2.388	2.44299	2.46998	2.46799	2.16599	2.18586
7.42657	7.41473	7.41983	7.44908	7.55037	7.60561	7.42468	7.40257	7.46057	7.49256	7.45564	7.40516	7.36805	7.46792	7.46057	7.59792	7.51024	7.56745	7.40067	0.934663	1.70958	1.40568	1.17184	0.974899	0.897968	1.41088	1.1376	0.926522	0.863884	0.931137	0.498174	0.118458	0.0445057	0.933416	0.536612	0.131048	0.049623	1.48165	2.24803	2.21403	2.058	1.9959	1.9651	1.95402	2.38805	2.44103	2.46702	2.46603	2.16506	2.161
7.46319	7.46114	7.47226	7.51761	7.63723	7.70733	7.46824	7.43929	7.49766	7.52824	7.49604	7.4155	7.37098	7.46298	7.49721	7.65621	7.652	7.72281	7.44329	0.929055	1.70498	1.40066	1.17425	0.984602	0.913112	1.40644	1.14143	0.929068	0.861616	0.923915	0.502973	0.120327	0.0454988	0.929205	0.542953	0.136101	0.0544662	1.47802	2.24995	2.21605	2.05793	1.9899	1.97095	1.95517	2.391	2.44298	2.46805	2.46802	2.169	2.16093
7.51011	7.50617	7.52217	7.58121	7.72525	7.79929	7.51717	7.49013			7.53713	7.43509	7.37001	7.462	7.54509	7.70415	7.77033	7.87337	7.49416	0.919765	1.69928	1.39623	1.1763	1.00362	0.928972	1.40358	1.13339			0.91619	0.511768	0.12453	0.0462429	0.91911	0.519353	0.145219	0.0673517	1.46952	2.24799	2.218	2.05501	1.98599	1.96901	1.96203	2.39099	2.44201			2.16898	2.15799
7.5145	7.53358	7.56347	7.62247	7.76597	7.85191	7.54767	7.50458	7.56708	7.59552	7.54993	7.43978	7.36151	7.449	7.54908	7.72074	7.82014	7.93768	7.52245	0.898132	1.67636	1.38629	1.17559	1.00544	0.935499	1.38497	1.12269	0.912795	0.827151	0.897243	0.515323	0.134343	0.0604192	0.896213	0.503172	0.156907	0.0808354	1.45033	2.24239	2.22052	2.07248	1.99698	1.98044	1.97398	2.39693	2.45603	2.48555	2.48141	2.1624	2.16245
7.56535	7.59134	7.61386	7.68397	7.85232	7.93003	7.60434	7.56086	7.62027	7.64336	7.59636	7.47719	7.36409	7.4485	7.59991	7.75397	7.91672	8.04341	7.57439	0.88541	1.66889	1.37532	1.17322	1.0111	0.948608	1.37451	1.1064	0.876184	0.803	0.887517	0.516745	0.138379	0.0634648	0.881048	0.499049	0.161158	0.107871	1.44023	2.23506	2.22006	2.07552	1.99491	1.98107	1.98056	2.39749	2.46096	2.48607	2.48008	2.15652	2.15902
7.61316	7.64465	7.66166	7.74566	7.92017	8.00366	7.65516	7.60865	7.65866	7.68614	7.64316	7.5122	7.37355	7.45003	7.65316	7.80015	7.97007	8.09396	7.62215	0.87812	1.65701	1.3679	1.17147	1.01187	0.953994	1.36309	1.10053	0.875815	0.800909	0.880426	0.509512	0.140918	0.0614787	0.873511	0.492647	0.160709	0.110107	1.43001	2.23701	2.226	2.07751	1.9905	1.98901	1.98652	2.39701	2.46151	2.49103	2.48352	2.15551	2.15849
7.66689	7.6939	7.71487	7.80078	7.9812	8.068	7.70739	7.66282	7.71718	7.73829	7.69835	7.56409	7.3885	7.45857	7.70296	7.84987	8.00861	8.10851	7.67874	0.872782	1.65155	1.36365	1.16505	1.01195	0.958947	1.36359	1.09619	0.866898	0.793782	0.87337	0.505389	0.133176	0.0584631	0.870072	0.493349	0.145976	0.0978406	1.4259	2.24095	2.22752	2.0795	1.99052	1.98862	1.99053	2.39604	2.46304	2.49462	2.48756	2.15896	2.15598
7.72196	7.7454	7.76936	7.85214	8.02813	8.1116	7.76143	7.74533	7.79138	7.81618	7.75197	7.62772	7.40624	7.47016	7.75943	7.90086	8.01975	8.1078	7.73039	0.871351	1.65323	1.36266	1.15498	1.00886	0.958563	1.35491	1.09972	0.888785	0.799707	0.873589	0.500182	0.132615	0.0552527	0.866869	0.503446	0.150102	0.0867325	1.42512	2.24157	2.23261	2.08501	1.99151	1.99103	1.99753	2.39948	2.45708	2.49815	2.48913	2.16006	2.15189
7.77958	7.79307	7.81557	7.90912	8.08109	8.16606	7.81157	7.76808	7.81158	7.83209	7.81058	7.70414	7.45461	7.4898	7.81509	7.95006	8.02752	8.15802	7.78107	0.872181	1.65274	1.36649	1.14661	0.997144	0.951986	1.35693	1.09154	0.872086	0.800073	0.874043	0.501514	0.139931	0.0592424	0.868008	0.51818	0.157478	0.108525	1.42778	2.24551	2.24001	2.086	1.97702	1.989	2.002	2.40251	2.47102	2.50999	2.503	2.16402	2.14499
7.84138	7.84885	7.86883	7.92628	8.09056	8.16927	7.86392	7.8229	7.87086	7.89195	7.86937	7.7934	7.52496	7.6047	7.87891	7.99518	8.02178	8.14793	7.82998	0.876547	1.65663	1.36885	1.15227	0.994473	0.940936	1.36414	1.09696	0.876739	0.805956	0.876952	0.505437	0.147852	0.090837	0.873693	0.508903	0.15231	0.0820655	1.43359	2.25247	2.24699	2.08997	1.99733	1.99903	2.00397	2.40644	2.47752	2.50947	2.50297	2.17539	2.13609
7.8625	7.87556	7.89757	7.93274	8.0918	8.1748	7.8915	7.8514	7.90141	7.92239	7.89652	7.848	7.56431	7.69323	7.90347	7.98976	8.02299	8.148	7.86346	0.885666	1.64882	1.37317	1.16678	0.99285	0.926353	1.36491	1.10756	0.876045	0.801004	0.886701	0.505044	0.16447	0.127878	0.882684	0.496412	0.154795	0.0811285	1.42687	2.2659	2.25096	2.10399	2.01597	2.00602	2.00203	2.42787	2.4929	2.51703	2.51397	2.18493	2.14602
7.91899	7.93599	7.94599	7.97499	8.11499	8.188	7.92099	7.90399	7.94999	7.97799	7.95399	7.94598	7.65198	7.78398	7.95599	8.02499	8.05499	8.152	7.91699	0.88684	1.65715	1.38142	1.1641	0.980723	0.904635	1.37117	1.11097	0.906373	0.817946	0.88699	0.517467	0.177537	0.140637	0.88488	0.488142	0.136314	0.0719421	1.4323	2.263	2.251	2.1	2.014	2.01	1.998	2.43	2.488	2.523	2.521	2.186	2.139
7.9679	7.9849	7.98805	7.99945	8.13358	8.18898	7.98359	7.95094	8.00672	8.03961	7.99899	8.02717	7.74882	7.8818	8.00979	8.03967	8.055	8.152	7.96688	0.896493	1.66692	1.38392	1.15996	0.966813	0.891066	1.3788	1.1352	0.914683	0.823564	0.895537	0.526731	0.168914	0.131369	0.894924	0.485001	0.139127	0.0703361	1.43819	2.26593	2.25393	2.10098	2.01596	2.00413	1.99115	2.43098	2.49387	2.52593	2.52002	2.186	2.14193
8.00364	8.02856	8.03057	8.02375	8.14687	8.19197	8.03745	8.00445	8.08618	8.10929	8.03662	8.09828	7.84502	7.98099	8.0496	8.06078	8.05599	8.152	8.01847	0.905409	1.6723	1.39159	1.15592	0.952358	0.882477	1.38895	1.14187	0.905152	0.820771	0.906606	0.53168	0.150639	0.111872	0.902503	0.492936	0.142307	0.0710224	1.44999	2.266	2.25499	2.09902	2.01303	2.00004	1.98704	2.42902	2.49499	2.53392	2.51901	2.18897	2.142
8.05199	8.08499	8.07499	8.05699	8.143	8.182	8.09699	8.06299	8.14499	8.16999	8.07599	8.14799	7.95198	8.002	8.10099	8.075	8.06	8.153	8.05999	0.911439	1.67788	1.39854	1.15226	0.94986	0.870362	1.39508	1.14668	0.918797	0.844935	0.911309	0.501916	0.135183	0.0542615	0.908999	0.496169	0.14024	0.0706101	1.45064	2.266	2.249	2.095	2.016	2.001	1.979	2.421	2.491	2.53	2.519	2.188	2.162
8.09513	8.13009	8.10245	8.08445	8.14202	8.1771	8.14797	8.11495	8.19205	8.22588	8.12501	8.22446	8.0814	8.14512	8.14217	8.08872	8.0649	8.15496	8.11293	0.917341	1.68092	1.40115	1.15388	0.941616	0.865782	1.39985	1.16638	0.938641	0.841872	0.917172	0.498812	0.128769	0.0539755	0.915029	0.495092	0.140779	0.0598467	1.45063	2.26992	2.249	2.09402	2.01502	1.99806	1.9839	2.41904	2.49296	2.52608	2.519	2.18996	2.15318
8.1435	8.16861	8.1604	8.10578	8.14695	8.17403	8.18463	8.16647	8.24644	8.28737	8.16262	8.321	8.18098	8.27071	8.19248	8.12661	8.11151	8.19162	8.15556	0.917044	1.6833	1.40201	1.15287	0.935859	0.853438	1.40178	1.15721	0.951321	0.863384	0.916726	0.551536	0.142267	0.0503975	0.914873	0.527856	0.142492	0.0628562	1.45611	2.27693	2.24801	2.08707	2.01599	1.98909	1.96421	2.42296	2.49894	2.52699	2.52494	2.19693	2.14508
8.19099	8.22799	8.19999	8.14299	8.158	8.177	8.23799	8.22699	8.30899	8.35498	8.21599	8.37399	8.32697	8.43496	8.23999	8.149	8.1	8.17	8.20899	0.91811	1.68229	1.39999	1.14942	0.919644	0.842752	1.40708	1.16672	0.954409	0.867089	0.91687	0.526336	0.150898	0.0657366	0.91667	0.536658	0.139551	0.0692186	1.4539	2.28	2.244	2.09	2.022	1.979	1.952	2.421	2.498	2.533	2.523	2.198	2.143
8.22816	8.27788	8.24988	8.16256	8.16093	8.16429	8.28592	8.26808	8.36475	8.41662	8.25414	8.41997	8.46979	8.59344	8.28108	8.19105	8.15966	8.21401	8.25595	0.915596	1.67334	1.38636	1.13678	0.914359	0.823855	1.39734	1.17254	0.95087	0.868019	0.913124	0.571123	0.145355	0.0723221	0.915516	0.558392	0.0992066	0.0313999	1.45145	2.27902	2.23911	2.08511	2.02004	1.97802	1.94515	2.42002	2.49604	2.52615	2.52104	2.19702	2.14691
8.28046	8.3364	8.28663	8.20753	8.17584	8.16697	8.33846	8.32838	8.4333	8.47342	8.29953	8.46059	8.57197	8.71279	8.33049	8.26919		8.16651	8.30846	0.906762	1.6682	1.38333	1.12186	0.898435	0.816572	1.38922	1.15093	0.954185	0.867723	0.902906	0.56738	0.168121	0.109206	0.908463	0.592974		0.154555	1.44082	2.27801	2.23306	2.07708	2.01703	1.97008	1.945	2.41802	2.49897	2.52699	2.52199	2.19403	2.14898
8.33009	8.38209	8.34606	8.23607	8.18606	8.18004	8.39008	8.38007	8.4571	8.53307	8.35509	8.47609	8.66006	8.80206	8.37709	8.2941			8.36308	0.899823	1.66081	1.37433	1.12295	0.9003	0.816169	1.37687	1.13769	0.935871	0.856375	0.898698	0.569669	0.176609	0.11989	0.898987	0.596887			1.43542	2.266	2.22999	2.07399	2.015	1.97099	1.941	2.41299	2.49098	2.523	2.518	2.18101	2.15501
8.38587	8.43787	8.38814	8.2801	8.22618	8.20842	8.44391	8.42802	8.52561	8.57808	8.41185	8.53677	8.6992	8.84022	8.43581	8.36163			8.41299	0.894979	1.65025	1.36856	1.1071	0.894008	0.81568	1.36968	1.13918	0.94275	0.853165	0.890585	0.569062	0.182745	0.11987	0.897167	0.595234			1.42411	2.26698	2.22314	2.0642	2.01206	1.96512	1.94296	2.40712	2.47924	2.52006	2.518	2.18492	2.16088
8.44143	8.49145	8.44541	8.32949	8.26758	8.24661	8.50438	8.48442	8.57747	8.62947	8.46545	8.61024	8.7673	8.90928	8.49143	8.41743			8.46447	0.893722	1.64717	1.36207	1.10356	0.895444	0.81662	1.36507	1.13362	0.922563	0.839562	0.890905	0.506436	0.144512	0.0870734	0.894319	0.594507			1.41858	2.26403	2.21409	2.05806	2.012	1.96302	1.94201	2.39611	2.47603	2.51505	2.51305	2.17609	2.15704
8.50399	8.54799	8.49399	8.38399	8.32199	8.29599	8.54	8.53499	8.619	8.667	8.52499	8.65899	8.794	8.927	8.55399	8.46799			8.51599	0.89562	1.64879	1.36145	1.10675	0.888671	0.81274	1.37065	1.12009	0.91948	0.83677	0.8909	0.565173	0.125202	0.0660424	0.89806	0.59528			1.42222	2.26	2.211	2.054	2.006	1.965	1.941	2.396	2.468	2.51	2.506	2.175	2.153
8.55778	8.59689	8.55072	8.43681	8.3797	8.35565	8.60063	8.57901	8.67083	8.7022	8.58563	8.71278	8.80182	8.927	8.60778	8.53645			8.56881	0.894652	1.65416	1.36734	1.10966	0.892063	0.818021	1.36902	1.12419	0.906855	0.825788	0.892015	0.48028	0.121836	0.0638984	0.894989	0.575624			1.42509	2.25707	2.20318	2.04715	2.00013	1.965	1.94393	2.39209	2.46507	2.5012	2.49818	2.17109	2.16082
8.61542	8.6465	8.61534	8.50728	8.45028	8.43024	8.6505	8.63147	8.7106	8.73962	8.64342	8.74864	8.80497	8.927	8.66542	8.61619			8.62048	0.899272	1.65429	1.37119	1.11195	0.891497	0.810262	1.37287	1.12535	0.898721	0.8255	0.898038	0.515436	0.122136	0.0597624	0.898048	0.574359			1.4318	2.2471	2.20201	2.04898	1.99703	1.96104	1.94301	2.39101	2.45312	2.48912	2.49107	2.1611	2.15011
8.66099	8.69499	8.66399	8.56398	8.53697	8.52097	8.69699	8.66599	8.73399	8.77099	8.68799	8.765	8.808	8.924	8.70399	8.70097			8.67198	0.907308	1.665	1.37789	1.10582	0.884332	0.80981	1.39012	1.13365	0.903958	0.822821	0.905518	0.519529	0.12194	0.0558612	0.906347	0.581648			1.43729	2.244	2.198	2.045	1.998	1.956	1.94	2.38	2.45	2.485	2.477	2.158	2.151
8.70511	8.74597	8.71203	8.63457	8.62521	8.61999	8.74503	8.71109	8.77614	8.80628	8.73309	8.78362	8.808	8.924	8.75007	8.76765			8.7112	0.910133	1.66894	1.38393	1.11354	0.887829	0.813917	1.38815	1.12614	0.90694	0.828201	0.906882	0.511385	0.123204	0.0528903	0.910633	0.585864			1.44388	2.244	2.19702	2.04402	1.99016	1.95404	1.93804	2.38	2.45	2.4752	2.46916	2.158	2.15492
8.74756	8.78955	8.7605	8.70824	8.71013	8.72294	8.7747	8.75257	8.81362	8.83867	8.77754	8.80181	8.80701	8.924	8.7886	8.83629		8.71939	8.76346	0.914544	1.67236	1.39056	1.11988	0.896262	0.82731	1.39582	1.13926	0.908564	0.837691	0.907395	0.503313	0.127228	0.0520383	0.918765	0.586811		0.163749	1.44977	2.24202	2.19898	2.04004	1.98901	1.95004	1.93503	2.38	2.44406	2.47104	2.46306	2.16097	2.15698
8.79099	8.83299	8.80399	8.76899	8.79399	8.81099	8.814	8.781	8.851	8.873	8.82199	8.815	8.808	8.924	8.83199	8.90299	8.68499	8.82099	8.802	0.91867	1.68146	1.40011	1.13651	0.910888	0.838699	1.40035	1.13492	0.90746	0.83817	0.912089	0.497011	0.12907	0.0513801	0.92213	0.591169	0.185162	0.145622	1.45643	2.238	2.204	2.045	1.978	1.946	1.933	2.382	2.442	2.466	2.46	2.155	2.156
8.83012	8.87505	8.85583	8.83647	8.88299	8.9127	8.86192	8.82403	8.88718	8.91016	8.86405	8.83847	8.81289	8.92009	8.87112	8.96558	8.77692	8.90999	8.84698	0.920851	1.68377	1.40757	1.14399	0.926086	0.859294	1.40303	1.13715	0.911821	0.843265	0.916002	0.489285	0.143504	0.0502652	0.922629	0.599345	0.177405	0.13812	1.46005	2.23213	2.20791	2.04598	1.97507	1.94991	1.933	2.38396	2.43907	2.46502	2.45902	2.14815	2.16676
8.87459	8.91959	8.90554	8.9014	8.97217	9.01604	8.89173	8.85472	8.91871	8.95062	8.90462	8.85089	8.81795	8.91802	8.91361	8.99474	8.85924	8.93181	8.88168	0.919394	1.68643	1.40488	1.1622	0.949155	0.87247	1.4037	1.13574	0.911514	0.841765	0.916248	0.492438	0.122987	0.0509632	0.919341	0.528007	0.12441	0.0500321	1.46171	2.22606	2.21592	2.04897	1.97995	1.95396	1.93795	2.38598	2.43702	2.46302	2.45702	2.14305	2.14917
8.908	8.96199	8.94899	8.97199	9.05899	9.11699	8.93899	8.89999	8.97099	8.99399	8.946	8.873	8.825	8.918	8.942	9.06399	8.97199	9.10498	8.92499	0.91669	1.68546	1.4036	1.16554	0.957119	0.885748	1.39552	1.13197	0.902521	0.829771	0.91409	0.507028	0.127519	0.0541496	0.91629	0.52615	0.136988	0.0992239	1.4596	2.223	2.217	2.053	1.972	1.963	1.939	2.393	2.437	2.465	2.461	2.141	2.142
8.95211	9.00807	9.00095	9.03571	9.15016	9.21012	8.98017	8.93529	8.99845	9.03223	8.98619	8.88672	8.82794	8.918	8.99199	9.11889	9.09747	9.1893	8.96617	0.908515	1.67805	1.39677	1.17486	0.979234	0.903678	1.39046	1.12014	0.900716	0.82781	0.906484	0.508471	0.135185	0.0625014	0.907958	0.539206	0.148047	0.0601685	1.45458	2.23378	2.22386	2.0579	1.97004	1.96006	1.94096	2.39398	2.43994	2.46304	2.46296	2.14982	2.142
8.98863	9.05056	9.0495	9.08945	9.2282	9.29908	9.02256	8.98449	9.0465	9.07456	9.02559	8.92164	8.83097	8.918	9.02467	9.1675	9.20589	9.31965	9.02242	0.898078	1.67225	1.38644	1.18196	0.999719	0.922041	1.38363	1.11388	0.893327	0.823	0.895049	0.521553	0.150332	0.0623434	0.897993	0.522538	0.167646	0.0812201	1.4464	2.23697	2.22499	2.06493	1.97198	1.96099	1.94595	2.39598	2.44297	2.463	2.46498	2.15594	2.142
9.03199	9.09798	9.08699	9.15098	9.30298	9.37597	9.07498	9.02999	9.08699	9.11099	9.06199	8.935	8.835	8.918	9.07398	9.20399	9.31097	9.43496	9.06299	0.886864	1.66096	1.38092	1.183	1.01559	0.938025	1.37231	1.11248	0.879385	0.812413	0.886353	0.5211	0.152229	0.06238	0.885034	0.506345	0.173168	0.0955054	1.43669	2.242	2.232	2.064	1.967	1.967	1.955	2.397	2.443	2.468	2.468	2.159	2.141
9.07209	9.14005	9.14078	9.20674	9.37732	9.45814	9.12194	9.07498	9.12318	9.15305	9.10894	8.97509	8.84087	8.92093	9.10725	9.24018	9.42639	9.54061	9.10603	0.876573	1.65367	1.3739	1.17629	1.0122	0.944826	1.3659	1.10233	0.875664	0.794926	0.874948	0.509688	0.152474	0.0608252	0.875721	0.493422	0.126838	0.0915594	1.42826	2.24004	2.23689	2.07182	1.97385	1.96504	1.97065	2.39602	2.44593	2.47778	2.47191	2.15802	2.13904
9.1314	9.18356	9.18654	9.26442	9.43641	9.52829	9.16358	9.12351	9.18042	9.19656	9.16444	9.02747	8.85189	8.921	9.16739	9.30137	9.4577	9.57566	9.15451	0.872322	1.64819	1.36963	1.17567	1.01374	0.952086	1.35828	1.08965	0.85912	0.784989	0.872859	0.506025	0.151213	0.0604535	0.869621	0.468841	0.129848	0.0816616	1.42325	2.24	2.24096	2.072	1.97796	1.9749	1.97694	2.40491	2.45293	2.48196	2.47695	2.15602	2.13801
9.18698	9.23498	9.23898	9.32797	9.48798	9.57898	9.21498	9.17698	9.21299	9.24498	9.22398	9.08398	8.87199	8.931	9.22198	9.34598	9.464	9.59699	9.20298	0.867822	1.64295	1.36533	1.1744	1.00494	0.954089	1.3539	1.088	0.864198	0.781341	0.868402	0.502112	0.149551	0.0599502	0.865172	0.479076	0.131629	0.0639673	1.41817	2.251	2.25	2.081	1.95901	1.983	1.983	2.414	2.458	2.486	2.476	2.166	2.138
9.23895	9.28107	9.28115	9.37113	9.53211	9.61919	9.26205	9.21915	9.27181	9.28617	9.27301	9.15065	8.89846	8.95452	9.27493	9.39893	9.47478	9.60092	9.24515	0.866379	1.64202	1.36369	1.17058	1.00174	0.948611	1.35283	1.08127	0.854889	0.783653	0.867145	0.493544	0.139327	0.0572252	0.863543	0.493282	0.135119	0.0612646	1.41615	2.2559	2.25686	2.0859	1.96684	1.9928	1.9879	2.42086	2.46192	2.48894	2.48776	2.17188	2.13506
9.29543	9.33545	9.32753	9.38388	9.54785	9.64078	9.3115	9.27444	9.31952	9.33649	9.32844	9.23217	8.95443	8.96985	9.32945	9.43959	9.48589	9.60199	9.30044	0.871447	1.64551	1.36542	1.17245	1.00858	0.943017	1.35953	1.08565	0.858303	0.78564	0.870861	0.480899	0.120216	0.038731	0.869775	0.497222	0.142702	0.0593493	1.42077	2.26689	2.26195	2.08897	1.96997	1.99597	1.988	2.42298	2.47388	2.49494	2.49394	2.18289	2.13896
9.34798	9.37598	9.36298	9.41699	9.57899	9.65999	9.36298	9.32198	9.37198	9.39098	9.38198	9.33396	9.03596	9.16491	9.38797	9.46499	9.494	9.606	9.34698	0.877467	1.65056	1.37128	1.16436	0.998015	0.928426	1.3621	1.08885	0.864577	0.787109	0.874698	0.5029	0.159842	0.123053	0.877767	0.493042	0.145649	0.0581305	1.42827	2.27899	2.267	2.093	2.00898	1.993	1.993	2.422	2.477	2.504	2.499	2.19499	2.143
9.39396	9.42783	9.40603	9.43558	9.59367	9.66978	9.40603	9.3748	9.42187	9.44087	9.42014	9.41027	9.10836	9.23932	9.43396	9.48162	9.49791	9.60698	9.39198	0.880902	1.65954	1.37708	1.16099	0.991713	0.914603	1.36411	1.10066	0.866086	0.793495	0.878895	0.508826	0.168504	0.131969	0.880185	0.499132	0.145474	0.0574748	1.43344	2.28584	2.27189	2.09984	2.01389	1.99593	1.99007	2.42884	2.48482	2.5128	2.5078	2.20087	2.14691
9.4386	9.46666	9.43673	9.47465	9.60688	9.67297	9.45952	9.42159	9.47949	9.4965	9.46559	9.48533	9.19027	9.20433	9.47761	9.49984	9.50097	9.607	9.43462	0.892793	1.6662	1.38324	1.15963	0.975526	0.896522	1.37534	1.10392	0.883383	0.806414	0.892745	0.51005	0.162179	0.079747	0.889833	0.493502	0.144479	0.0558447	1.44295	2.29393	2.27002	2.09505	2.02094	2.00195	1.98901	2.43395	2.48896	2.51399	2.51295	2.201	2.14997
9.47699	9.51899	9.47899	9.50399	9.618	9.676	9.49899	9.46999	9.52799	9.54899	9.50199	9.56099	9.29398	9.32098	9.52399	9.519	9.504	9.607	9.47199	0.902068	1.67596	1.39252	1.15241	0.957933	0.878494	1.3797	1.11975	0.903796	0.816468	0.901468	0.525547	0.153472	0.0722214	0.899298	0.49238	0.14411	0.05586	1.44992	2.291	2.268	2.102	2.023	2.006	1.988	2.436	2.493	2.52	2.521	2.204	2.155
9.51718	9.54742	9.51036	9.5236	9.62094	9.67012	9.54506	9.51214	9.577	9.6029	9.5461	9.61	9.40475	9.5082	9.56124	9.53664	9.5089	9.607	9.5112	0.912184	1.68271	1.39891	1.15012	0.948472	0.866249	1.38708	1.12927	0.918031	0.829299	0.912418	0.508497	0.145404	0.0668687	0.90817	0.491851	0.143561	0.0532922	1.45662	2.28806	2.26898	2.10298	2.02986	2.00502	1.98996	2.44188	2.49398	2.52588	2.52786	2.20008	2.16774
9.55758	9.59946	9.55949	9.54478	9.62595	9.66307	9.58459	9.56248	9.6255	9.6614	9.57867	9.6961		9.59908	9.60653	9.55778	9.52582	9.60799	9.55356	0.915804	1.68755	1.40341	1.14639	0.937147	0.853917	1.39032	1.14458	0.93062	0.840554	0.915045	0.524537		0.0528664	0.912754	0.489188	0.128598	0.0490937	1.46308	2.28998	2.26702	2.10201	2.03099	2.00698	1.99198	2.44398	2.49895	2.53194	2.53394	2.20099	2.16206
9.59799	9.63499	9.58799	9.57099	9.625	9.658	9.63099	9.60399	9.68798	9.72198	9.61899	9.76498		9.69697	9.64399	9.57899		9.74896	9.59699	0.918169	1.68776	1.40457	1.14405	0.928603	0.844223	1.39704	1.1471	0.927631	0.850737	0.916989	0.500527		0.078992	0.915279	0.483972		0.0876882	1.46189	2.295	2.267	2.101	2.034	2.004	1.987	2.444	2.504	2.54	2.537	2.206	2.166
9.67654	9.72065	9.67757	9.62862	9.63297	9.64901	9.71746	9.69153	9.79147	9.84041	9.69758	9.86759	9.91453	10.025	9.7285	9.60782		9.7759	9.68649	0.918609	1.68121	1.39518	1.12885	0.910982	0.82934	1.39597	1.14721	0.940096	0.859866	0.915041	0.487477	0.142041	0.0570916	0.918007	0.503025		0.0819216	1.45474	2.28906	2.26203	2.09802	2.03997	1.998	1.97903	2.44102	2.508	2.54595	2.54497	2.20005	2.17986
9.71899	9.77599	9.71299	9.65699	9.647	9.652	9.75299	9.74199	9.83899	9.89199	9.73999	9.91399	10.024	10.16	9.76999	9.71897		9.71701	9.72899	0.910762	1.67334	1.38917	1.12084	0.895194	0.822102	1.39015	1.14418	0.9407	0.86038	0.909481	0.483611	0.150288	0.0870832	0.907912	0.595149		0.150424	1.44791	2.29	2.256	2.094	2.039	1.997	1.978	2.44	2.51	2.549	2.55	2.198	2.193
9.76899	9.81423	9.76299	9.68837	9.66072	9.65886	9.81083	9.79003	9.88409	9.94297	9.78999	9.95419	10.1024	10.2443	9.81607	9.74154	9.58756	9.74248	9.77703	0.898694	1.66725	1.37781	1.10838	0.886947	0.805045	1.37952	1.13227	0.932633	0.855803	0.901844	0.47321	0.15474	0.117779	0.891874	0.591318	0.157425	0.153694	1.43798	2.28216	2.25796	2.0891	2.039	1.99602	1.97898	2.43608	2.50804	2.55194	2.55098	2.1931	2.1979
9.81156	9.86547	9.80457	9.7266	9.68871	9.67978	9.84268	9.82959	9.93547	9.99249	9.83553	9.99161	10.1248	10.2727	9.85955	9.79445	9.60482	9.76081	9.81857	0.893601	1.65683	1.36912	1.10054	0.877805	0.7962	1.37254	1.12566	0.930629	0.850099	0.896435	0.511533	0.160886	0.117965	0.887196	0.585036	0.165781	0.161765	1.43202	2.28299	2.25305	2.08702	2.03801	1.99501	1.97702	2.43699	2.50998	2.54705	2.55001	2.18904	2.20394
9.86799	9.90799	9.85299	9.77799	9.72699	9.71899	9.89399	9.87799	9.97399	10.039	9.89099	10.051	10.172	10.314	9.91499	9.84399	9.628	9.784	9.86599	0.889701	1.65212	1.36468	1.09249	0.872561	0.792801	1.36532	1.11686	0.917073	0.842642	0.89413	0.465979	0.134795	0.0922353	0.881761	0.58445	0.179267	0.168279	1.42827	2.28	2.25	2.083	2.033	1.993	1.979	2.431	2.506	2.545	2.55	2.187	2.204
9.91983	9.9569	9.89994	9.81516	9.77883	9.76398	9.93409	9.91809	10.017	10.0752	9.94283	10.096	10.2043	10.3287	9.96683	9.89876	9.65832	9.81432	9.90903	0.887099	1.64966	1.36004	1.09042	0.875611	0.79501	1.36463	1.11363	0.91574	0.836538	0.891499	0.486585	0.13212	0.0737375	0.879217	0.576451	0.185538	0.169033	1.42666	2.28098	2.24218	2.07909	2.03202	1.99496	1.979	2.42611	2.50013	2.53913	2.54511	2.18798	2.204
9.97444	9.99561	9.94553	9.87241	9.83641	9.82141	9.98745	9.96452	10.0615	10.1126	9.99447	10.1475	10.2495	10.3508	10.0224	9.9663	9.68374	9.84073	9.9575	0.887762	1.65164	1.36285	1.08957	0.874265	0.791151	1.37061	1.11722	0.913246	0.834609	0.888164	0.464022	0.0981856	0.0478969	0.883742	0.574885	0.211489	0.186972	1.42911	2.27506	2.24101	2.07603	2.032	1.995	1.98197	2.4161	2.48911	2.53207	2.53708	2.18305	2.19905
10.023	10.041	9.99799	9.92499	9.90298	9.89598	10.029	10.004	10.087	10.145	10.043	10.191	10.25	10.348	10.069	10.032	9.74199	9.89499	9.99999	0.890769	1.65448	1.36728	1.08735	0.869691	0.794909	1.37315	1.12929	0.920408	0.837429	0.88918	0.467769	0.0989397	0.0480799	0.888569	0.571411	0.216289	0.18741	1.43388	2.281	2.238	2.074	2.03	1.992	1.981	2.411	2.481	2.524	2.527	2.189	2.196
10.0612	10.0802	10.0313	9.97794	9.9726	9.96854	10.078	10.0373	10.1282	10.1744	10.0852	10.2135	10.251	10.349	10.1082	10.1526	9.8067	9.95774	10.0402	0.88929	1.66124	1.37006	1.09234	0.871562	0.800733	1.37359	1.13413	0.928066	0.838273	0.88968	0.475103	0.100293	0.047384	0.885149	0.502181	0.203125	0.170676	1.43891	2.28296	2.2331	2.07008	2.02412	1.99494	1.98198	2.40218	2.47708	2.51126	2.51426	2.18998	2.18914
10.1046	10.1255	10.0845	10.0344	10.0502	10.0502	10.1136	10.0796	10.1617	10.2146	10.1246	10.2407	10.251	10.3441	10.1496	10.1758	9.83967	9.99265	10.0786	0.889606	1.66668	1.37348	1.09417	0.871986	0.804423	1.3743	1.13273	0.925973	0.838052	0.888265	0.490382	0.103695	0.0459251	0.887099	0.501117	0.188441	0.156257	1.44292	2.28399	2.22904	2.06802	2.02103	1.99302	1.982	2.402	2.47502	2.50506	2.50608	2.19198	2.18702
10.145	10.16	10.116	10.091	10.122	10.132	10.155	10.125	10.213	10.254	10.171	10.256	10.251	10.34	10.19	10.195	9.87699	10.028	10.118	0.893269	1.66777	1.37709	1.10859	0.886648	0.814429	1.37615	1.12771	0.922111	0.83801	0.89052	0.487011	0.110419	0.0472198	0.891819	0.515148	0.18703	0.15272	1.44673	2.279	2.233	2.069	2.022	1.995	1.982	2.397	2.475	2.499	2.497	2.188	2.203
10.1812	10.2079	10.158	10.1409	10.1944	10.222	10.1863	10.1573	10.2443	10.2941	10.2042	10.2726	10.251	10.341	10.2252	10.2507		10.0857	10.16	0.893456	1.67277	1.38576	1.12294	0.904164	0.831934	1.38063	1.12762	0.921249	0.840787	0.889669	0.489464	0.113422	0.0483348	0.893072	0.516744		0.147469	1.45184	2.27411	2.23202	2.06802	2.01711	1.99109	1.97907	2.397	2.46815	2.49998	2.49211	2.18115	2.2118
10.2246	10.2328	10.1907	10.1875	10.2692	10.3101	10.2305	10.2006	10.2915	10.3376	10.2495	10.2928	10.251	10.3361	10.2676	10.3054		10.2196	10.1927	0.893242	1.67079	1.3896	1.1406	0.928364	0.855332	1.37973	1.12846	0.923259	0.84278	0.887601	0.454948	0.112956	0.0482016	0.894505	0.501864		0.0792747	1.45372	2.27499	2.23101	2.06899	2.01106	1.99298	1.97702	2.39403	2.46899	2.49604	2.48606	2.181	2.21992
10.26	10.27	10.234	10.235	10.349	10.395	10.261	10.235	10.342	10.38	10.282	10.306	10.25	10.337	10.303	10.354	10.181		10.229	0.89284	1.66738	1.39354	1.14637	0.947395	0.879354	1.3789	1.12581	0.92467	0.850608	0.88676	0.441554	0.103233	0.0419817	0.89455	0.481266	0.0962015		1.45602	2.275	2.237	2.07	2.014	1.987	1.976	2.399	2.469	2.488	2.484	2.182	2.219
10.2943		10.2654	10.2771	10.4117	10.4636	10.2992	10.2801	10.3812	10.4251	10.3202	10.3276	10.2539	10.337	10.3373	10.4236	10.2898	10.3397		0.892811		1.39435	1.16128	0.978036	0.902244	1.38209	1.12418	0.92367	0.855265	0.88677	0.440423	0.107101	0.0417938	0.894403	0.509309	0.129737	0.0537025		2.27794		2.07098	2.00812	1.97818	1.976	2.40096	2.469	2.48996	2.47616	2.18396	2.19646
10.3267	10.3336	10.3046	10.3186	10.4724	10.5442	10.3346	10.3196	10.4354	10.4745	10.3487	10.3498	10.2609	10.338	10.3697	10.4794	10.3959	10.4608	10.2996	0.889821	1.66374	1.39152	1.16561	0.99515	0.923564	1.38086	1.11648	0.919424	0.860705	0.883692	0.480337	0.113495	0.045274	0.891589	0.511117	0.119226	0.045795	1.45276	2.278	2.24197	2.07298	2.00305	1.97701	1.97303	2.40397	2.47098	2.48406	2.47501	2.18598	2.17521
[truncated: 64 more columns]
