# Supplementary material for: Kinematic Validation of a Multi-Kinect v2 Instrumented 10-Meter Walkway for Quantitative Gait Assessments
Source: PLoS One. 2015 Oct 13;10(10):e0139913. doi: 10.1371/journal.pone.0139913 (PMC4603795; doi:10.1371/journal.pone.0139913)
Supplement: S1 Data — (ZIP) [file pone.0139913.s001.zip › S1_Data/pp4_trial2.xls]

## Sheet: Sheet1
Kinect(x) SpineBase	Kinect(x) Head	Kinect(x) ShoulderLeft	Kinect(x) ElbowLeft	Kinect(x) WristLeft	Kinect(x) HandLeft	Kinect(x) ShoulderRight	Kinect(x) ElbowRight	Kinect(x) WristRight	Kinect(x) HandRight	Kinect(x) HipLeft	Kinect(x) KneeLeft	Kinect(x) AnkleLeft	Kinect(x) FootLeft	Kinect(x) HipRight	Kinect(x) KneeRight	Kinect(x) AnkleRight	Kinect(x) FootRight	Kinect(x) SpineShoulder	Kinect(y) SpineBase	Kinect(y) Head	Kinect(y) ShoulderLeft	Kinect(y) ElbowLeft	Kinect(y) WristLeft	Kinect(y) HandLeft	Kinect(y) ShoulderRight	Kinect(y) ElbowRight	Kinect(y) WristRight	Kinect(y) HandRight	Kinect(y) HipLeft	Kinect(y) KneeLeft	Kinect(y) AnkleLeft	Kinect(y) FootLeft	Kinect(y) HipRight	Kinect(y) KneeRight	Kinect(y) AnkleRight	Kinect(y) FootRight	Kinect(y) SpineShoulder	Kinect(z) SpineBase	Kinect(z) Head	Kinect(z) ShoulderLeft	Kinect(z) ElbowLeft	Kinect(z) WristLeft	Kinect(z) HandLeft	Kinect(z) ShoulderRight	Kinect(z) ElbowRight	Kinect(z) WristRight	Kinect(z) HandRight	Kinect(z) HipLeft	Kinect(z) KneeLeft
0.05	0.133933	0.12995	0.0969749	0.150967	0.165967	0.143941	0.127941	0.171975	0.197	0.0879749	0.0769749	0.006	0.107008	0.102967	0.0329749	-0.00802511	0.087	0.110941	0.894378	1.68011	1.39334	1.15315	0.911675	0.841492	1.38682	1.12909	0.91683	0.828199	0.896042	0.526695	0.15782	0.061344	0.890974	0.521126	0.151427	0.067446	1.4462	2.245	2.25806	2.08902	2.02601	2.00401	2.00601	2.40103	2.44903	2.44102	2.422	2.16801	2.11001
0.0559969	0.135999	0.134997	0.104996	0.155997	0.170997	0.150996	0.137995	0.194988	0.204996	0.089999	0.078999	0.006	0.0900087	0.105998	0.0399964	-0.008	0.087	0.114998	0.89476	1.6791	1.39855	1.161	0.910161	0.84167	1.38908	1.1314	0.879789	0.812758	0.89627	0.525001	0.15787	0.0791609	0.89149	0.52101	0.154189	0.0671702	1.44788	2.239	2.254	2.083	2.01601	1.999	2.001	2.392	2.446	2.42601	2.41201	2.164	2.106
0.0638583	0.143858	0.143841	0.109911	0.160911	0.172965	0.165734	0.145858	0.198929	0.21777	0.100805	0.0819469	0.006	0.0929469	0.112876	0.0458937	-0.00505313	0.087	0.123841	0.89421	1.67784	1.39494	1.15655	0.907537	0.829902	1.38991	1.12946	0.918315	0.827887	0.896172	0.525727	0.150621	0.0677951	0.890567	0.518328	0.153787	0.067337	1.44671	2.23311	2.24516	2.07711	2.01109	1.99311	1.99609	2.38316	2.44011	2.42502	2.40807	2.15319	2.10502
0.0679664	0.148958	0.148958	0.111983	0.165958	0.180933	0.167983	0.155916	0.201975	0.224941	0.105958	0.0879497	0.006	0.0969664	0.120933	0.0608742	-0.00995805	0.087	0.132924	0.894398	1.67821	1.39379	1.15446	0.907411	0.836066	1.39101	1.13687	0.924761	0.840129	0.895892	0.525859	0.149588	0.0653688	0.891304	0.519787	0.162556	0.066626	1.44464	2.22408	2.23905	2.07204	2.00703	1.98804	1.99005	2.37903	2.43603	2.42401	2.40899	2.14705	2.10004
0.0839918	0.165991	0.152998	0.123994	0.174995	0.190995	0.182992	0.162996	0.215993	0.246989	0.114995	0.0929974	0.00899846	0.097	0.135992	0.0799902	-5.14008e-06	0.087	0.142995	0.8939	1.67651	1.39515	1.15396	0.911908	0.833631	1.39222	1.13632	0.92569	0.844858	0.89497	0.52607	0.146971	0.06542	0.89116	0.518031	0.152415	0.0643412	1.44463	2.20801	2.22601	2.063	1.999	1.982	1.987	2.36601	2.427	2.423	2.409	2.13401	2.094
0.0898933	0.170911	0.166751	0.136769	0.184822	0.19984	0.187911	0.174787	0.221893	0.25584	0.120893	0.093	0.00801778	0.0901245	0.138947	0.101609	0.00196444	0.087	0.15184	0.894872	1.67572	1.39488	1.15794	0.910957	0.836852	1.39169	1.14209	0.930248	0.844644	0.896198	0.525559	0.14974	0.0698203	0.891828	0.503945	0.146379	0.0641436	1.4444	2.20309	2.22109	2.05121	1.98721	1.9712	1.97325	2.36109	2.41914	2.42104	2.40507	2.12811	2.094
0.0939662	0.187856	0.186831	0.148899	0.193924	0.201983	0.192958	0.180949	0.231916	0.26889	0.136865	0.0949831	0.008	0.098924	0.143958	0.139679	0.0238142	0.0979071	0.168856	0.893968	1.67567	1.39641	1.15072	0.90507	0.829136	1.39294	1.1388	0.927692	0.846613	0.894197	0.523656	0.149721	0.0615908	0.891632	0.497314	0.143315	0.0638227	1.4407	2.19408	2.20811	2.03712	1.98006	1.96505	1.96903	2.35505	2.41702	2.41703	2.40103	2.11808	2.09003
0.101996	0.199993	0.193996	0.159994	0.201996	0.213993	0.204993	0.188996	0.234998	0.271998	0.141997	0.0979983	0.0099989	0.0980006	0.151996	0.170983	0.0359934	0.113991	0.178994	0.89346	1.67362	1.39672	1.15498	0.90524	0.834417	1.39459	1.14369	0.930908	0.844251	0.89332	0.52284	0.15011	0.06154	0.89173	0.503746	0.141681	0.0667084	1.44259	2.188	2.2	2.035	1.96901	1.958	1.95101	2.348	2.40701	2.416	2.4	2.113	2.089
0.114763	0.218654	0.201854	0.17669			0.209909	0.203727	0.248745	0.283781	0.151818	0.101927	0.01	0.0891641	0.163781	0.196526	0.0625078	0.126763	0.191763	0.892881	1.6712	1.39526	1.14594			1.3941	1.15181	0.937144	0.850474	0.893143	0.529055	0.153124	0.0740772	0.89068	0.512733	0.123125	0.050982	1.443	2.18309	2.19411	2.02911	1.95624			2.34211	2.39915	2.41502	2.40295	2.11005	2.08115
0.119959	0.226934	0.216876	0.184934	0.220967	0.227967	0.225868	0.206975	0.253959	0.294909	0.156959	0.102	0.01	0.089	0.16995	0.222785	0.0848178	0.162702	0.196959	0.893108	1.67196	1.39597	1.14592	0.90288	0.841118	1.39281	1.15165	0.940255	0.85296	0.892674	0.53037	0.155203	0.0736852	0.891543	0.512692	0.137448	0.0626303	1.44458	2.17804	2.18706	2.02007	1.95005	1.94107	1.93907	2.33704	2.39702	2.41004	2.403	2.10405	2.081
0.133989	0.246984	0.237983	0.214976	0.242983	0.249983	0.23899	0.216992	0.260994	0.304992	0.176984	0.110993	0.00900079	0.0860024	0.179992	0.243983	0.139957	0.209963	0.219982	0.89345	1.66972	1.39477	1.14609	0.906087	0.835075	1.39279	1.15254	0.941079	0.859115	0.89278	0.536915	0.15527	0.0752787	0.89214	0.515248	0.156795	0.070274	1.44433	2.177	2.181	2.02	1.94301	1.93001	1.92101	2.332	2.394	2.407	2.399	2.101	2.07401
0.143822	0.258787	0.252733	0.224822	0.263627	0.269644	0.251769	0.230751	0.266893	0.311876	0.183876	0.111	0.009	0.110555	0.193751	0.278378	0.176342	0.247324	0.232769	0.895375	1.67032	1.39667	1.1519	0.915559	0.841513	1.39464	1.15231	0.939892	0.844947	0.894381	0.537696	0.15584	0.0668427	0.894409	0.515191	0.155995	0.0797289	1.44481	2.17307	2.17609	2.01116	1.94005	1.90937	1.90725	2.32807	2.39302	2.40504	2.39998	2.09904	2.074
0.164827	0.283794	0.284737	0.253761	0.279868	0.290827	0.280761	0.248852	0.296753	0.327868	0.207803	0.120918	0.0119753	0.106041	0.21086	0.305778	0.2494	0.336268	0.252836	0.894458	1.66721	1.39408	1.15208	0.91326	0.835878	1.39612	1.15533	0.940862	0.846644	0.892555	0.537571	0.15824	0.0681281	0.894361	0.521855	0.159451	0.0729477	1.44315	2.173	2.17501	2.011	1.93306	1.90404	1.907	2.31808	2.38308	2.40897	2.40496	2.09702	2.074
0.171995	0.29799	0.29899	0.264992	0.29399	0.306989	0.288994	0.255995	0.299998	0.329999	0.215994	0.124997	0.012	0.0970064	0.217995	0.318991	0.292969	0.399955	0.272986	0.892461	1.66454	1.39162	1.14769	0.908114	0.832392	1.39408	1.15068	0.940001	0.845641	0.890342	0.536511	0.156701	0.0703384	0.892711	0.519122	0.150876	0.0599792	1.43993	2.171	2.174	2.01	1.933	1.902	1.901	2.322	2.384	2.408	2.412	2.098	2.073
0.189672	0.319599	0.323545	0.300344	0.322472	0.33449	0.314527	0.270727	0.312763	0.343745	0.23269	0.134818	0.016909	0.097	0.231745	0.34649	0.351907	0.457926	0.297545	0.89137	1.66248	1.38967	1.14302	0.899146	0.822297	1.38623	1.14247	0.932617	0.851128	0.889682	0.535401	0.157103	0.07088	0.891306	0.522252	0.150772	0.0724977	1.43971	2.17198	2.17596	2.00902	1.93496	1.90593	1.89904	2.32396	2.38596	2.41389	2.41102	2.09604	2.073
0.207855	0.344798	0.347806	0.324806	0.350774	0.357814	0.332855	0.295798	0.346726	0.368798	0.250855	0.147895	0.017	0.097	0.253823	0.374774	0.395653	0.513556	0.319823	0.886797	1.65794	1.38398	1.12931	0.887563	0.820176	1.38222	1.14506	0.91401	0.825807	0.885236	0.530043	0.157189	0.0686978	0.886707	0.515932	0.16061	0.0760133	1.43217	2.17299	2.17501	2.00702	1.93004	1.90898	1.899	2.32499	2.38501	2.41698	2.41596	2.09699	2.07895
0.225987	0.367983	0.363988	0.339989	0.36499	0.384981	0.367975	0.310989	0.355994	0.378993	0.265989	0.158992	0.0179993	0.097	0.275984	0.392987	0.440968	0.560966	0.342983	0.885231	1.65553	1.38465	1.13293	0.884622	0.813035	1.38031	1.13884	0.91383	0.820264	0.883411	0.528371	0.156051	0.0675908	0.885491	0.511883	0.170223	0.0874618	1.43028	2.173	2.176	2.007	1.932	1.911	1.904	2.324	2.387	2.417	2.42299	2.099	2.079
0.251537	0.409253	0.407217	0.387146	0.420004	0.42036	0.388626	0.341448	0.371715	0.399626	0.298413	0.180609	0.0219288	0.0950356	0.294662	0.418537	0.511719	0.644488	0.37836	0.879091	1.65647	1.37393	1.10286	0.882754	0.806616	1.37441	1.12845	0.916659	0.819013	0.876996	0.530207	0.157425	0.0718626	0.879803	0.502893	0.135617	0.0763612	1.42538	2.17496	2.18189	2.01289	1.93495	1.91591	1.90596	2.33088	2.39388	2.42191	2.423	2.10195	2.08195
0.284738	0.424881	0.430817	0.403873	0.432905	0.445801	0.412809	0.362833	0.391841	0.417857	0.324793	0.202825	0.0299364	0.104921	0.330714	0.437849	0.54673	0.660881	0.399833	0.87525	1.65272	1.37176	1.11724	0.876718	0.803603	1.37943	1.12741	0.916561	0.823911	0.875184	0.533226	0.159097	0.0720987	0.873629	0.501024	0.137996	0.082152	1.42097	2.17798	2.18398	2.01598	1.93996	1.91997	1.9179	2.33993	2.39698	2.42894	2.43094	2.10398	2.082
0.312991	0.462988	0.464989	0.450985	0.468988	0.480989	0.446989	0.403987	0.433987	0.44799	0.352991	0.220994	0.0359981	0.107999	0.363989	0.473988	0.554997	0.696988	0.43099	0.871521	1.65034	1.36348	1.12843	0.870712	0.800101	1.3738	1.12296	0.902764	0.811684	0.870372	0.53297	0.153852	0.0687611	0.871261	0.502679	0.142399	0.085429	1.41994	2.186	2.192	2.022	1.952	1.932	1.924	2.346	2.404	2.436	2.435	2.109	2.082
0.356217	0.498359	0.498395	0.465733	0.502395	0.51243	0.488252	0.429537	0.463466	0.484341	0.40211	0.27011	0.0556439	0.117822	0.399359	0.495608	0.558929	0.697	0.472252	0.871333	1.64868	1.36555	1.12562	0.867223	0.793421	1.36463	1.12342	0.890767	0.798902	0.870213	0.537675	0.150668	0.0711762	0.871034	0.513111	0.145268	0.0864417	1.41989	2.19288	2.20182	2.02789	1.95396	1.93789	1.9348	2.35288	2.41579	2.43993	2.43991	2.11686	2.08298
0.390722	0.527763	0.522804	0.516584	0.542673	0.545731	0.516771	0.46769	0.506649	0.519714	0.425812	0.289845	0.067902	0.125935	0.444633	0.534682	0.567927	0.703943	0.49978	0.870318	1.64785	1.36802	1.13284	0.87572	0.798745	1.36539	1.12238	0.867192	0.786708	0.870309	0.534814	0.153457	0.0734417	0.86858	0.472526	0.1417	0.0755895	1.41994	2.19895	2.21291	2.03395	1.97582	1.94891	1.94789	2.36093	2.42096	2.45091	2.44893	2.12295	2.08697
0.433977	0.56498	0.557981	0.53599	0.569985	0.581981	0.555979	0.495985	0.540982	0.558979	0.473974	0.351966	0.102981	0.14399	0.478982	0.543995	0.588989	0.709997	0.539978	0.876627	1.65466	1.37573	1.13732	0.885095	0.813322	1.37031	1.12082	0.88636	0.802321	0.876866	0.521587	0.155859	0.07346	0.874467	0.47275	0.149256	0.0679041	1.4265	2.20999	2.218	2.043	1.98	1.96499	1.95999	2.369	2.429	2.46699	2.457	2.13299	2.085
0.475244	0.596424	0.604154	0.569388	0.59946	0.610478	0.593316	0.546082	0.596974	0.595334	0.516226	0.409938	0.145226	0.278534	0.521226	0.577388	0.589982	0.710982	0.57928	0.881393	1.66075	1.38401	1.12972	0.88511	0.812859	1.37759	1.11386	0.868399	0.793944	0.880945	0.516179	0.162705	0.119241	0.880274	0.509693	0.150075	0.0669966	1.43261	2.21687	2.22782	2.05478	1.98589	1.96893	1.97178	2.38471	2.44373	2.46602	2.46191	2.14282	2.08991
0.510695	0.628721	0.629782	0.597756	0.631721	0.644703	0.610852	0.582686	0.621791	0.638625	0.548721	0.492285	0.221337	0.356337	0.556695	0.586921	0.592974	0.711	0.607756	0.88604	1.6656	1.38831	1.12755	0.892376	0.820572	1.38502	1.1232	0.892892	0.807648	0.885411	0.532932	0.184152	0.14164	0.884811	0.513592	0.149515	0.0651263	1.43535	2.22592	2.23791	2.06392	1.99393	1.97891	1.97795	2.39293	2.4559	2.47492	2.4729	2.15291	2.09991
0.541989	0.664987	0.665987	0.627989	0.650993	0.671991	0.665981	0.626985	0.67998	0.688982	0.575991	0.562975	0.281979	0.415979	0.593987	0.606993	0.594	0.712	0.650985	0.889839	1.6661	1.39189	1.13429	0.903756	0.823719	1.38716	1.12626	0.882704	0.8084	0.890188	0.535229	0.195706	0.152376	0.887469	0.520338	0.14897	0.0612114	1.43611	2.233	2.247	2.077	1.998	1.983	1.983	2.406	2.469	2.487	2.473	2.158	2.098
0.582267	0.705267	0.697428	0.658446	0.688321	0.70441	0.69841	0.664321	0.716339	0.741053	0.618232	0.623892	0.338964	0.471981	0.631321	0.618786	0.601857	0.712	0.674571	0.892443	1.67395	1.39228	1.14097	0.906009	0.835849	1.39056	1.13157	0.88983	0.809598	0.894502	0.525291	0.189365	0.147322	0.888442	0.520438	0.145405	0.060385	1.44149	2.24675	2.25387	2.08682	2.01568	1.99086	1.98595	2.40895	2.47391	2.49191	2.47987	2.17077	2.11175
0.621673	0.733765	0.715849	0.68974	0.71379	0.730782	0.72974	0.707639	0.773522	0.790589	0.658664	0.700363	0.420321	0.555304	0.66869	0.640815	0.604975	0.712	0.718631	0.901325	1.67553	1.39649	1.14442	0.9084	0.837696	1.39016	1.14317	0.887759	0.81795	0.903703	0.537783	0.196985	0.154578	0.896879	0.525448	0.14647	0.0633151	1.45018	2.24799	2.26193	2.08799	2.01203	1.99001	1.98798	2.41594	2.48491	2.50092	2.48793	2.17199	2.11398
0.653029	0.769028	0.758017	0.710022	0.737017	0.757023	0.774019	0.761018	0.803043	0.839037	0.686031	0.757056	0.510057	0.643994	0.707023	0.650009	0.608001	0.711991	0.747021	0.902793	1.67997	1.40014	1.14312	0.920125	0.843152	1.39548	1.13955	0.89531	0.817192	0.904413	0.529322	0.165668	0.124135	0.899022	0.519798	0.144351	0.0620874	1.45074	2.265	2.268	2.095	2.019	1.98501	1.98199	2.419	2.495	2.50201	2.49301	2.187	2.12801
0.689317	0.804335	0.779594	0.737483	0.758594	0.786446	0.797557	0.783575	0.856985	0.885132	0.725262	0.826689	0.581652	0.636148	0.736446	0.661778	0.608982	0.701203	0.773502	0.906451	1.6843	1.39997	1.14596	0.926529	0.845859	1.39862	1.14306	0.92079	0.832168	0.908572	0.532	0.162657	0.0805504	0.902053	0.517523	0.145027	0.0588018	1.45348	2.26696	2.26996	2.09794	2.01704	1.9958	1.97513	2.42489	2.49794	2.51476	2.50478	2.19093	2.13585
0.728657	0.834736	0.816674	0.769718	0.796666	0.821692	0.849542	0.840498	0.909542	0.941507	0.760692	0.886481	0.707891		0.779622	0.681824	0.620894	0.710912	0.822569	0.905886	1.68587	1.40049	1.14142	0.921208	0.846158	1.40489	1.14317	0.910426	0.833768	0.906856	0.539444	0.135451		0.902665	0.507558	0.134107	0.0515836	1.45309	2.2779	2.27396	2.09998	2.017	1.99303	1.97401	2.42104	2.49899	2.51104	2.50004	2.19695	2.14393
0.754979	0.877965	0.845976	0.796978	0.827975	0.847979	0.875979	0.868977	0.952965	0.992958	0.786979	0.943953	0.810916	0.94684	0.807977	0.720968	0.677953	0.729984	0.843983	0.904531	1.67767	1.39793	1.14581	0.913546	0.842103	1.40023	1.14318	0.914267	0.83328	0.904722	0.536143	0.137038	0.0966919	0.902031	0.529392	0.118723	0.0435965	1.45025	2.28	2.277	2.104	2.02499	1.99	1.96501	2.423	2.497	2.52099	2.504	2.202	2.142
0.802221	0.911448	0.8824	0.836351	0.856529	0.880465	0.923221	0.922124	1.00219	1.0412	0.830286	1.00008	0.920199	1.03652	0.855221	0.790848		0.740822	0.887286	0.906734	1.67465	1.39817	1.15018	0.907195	0.840565	1.40419	1.1573	0.918058	0.833211	0.905832	0.556071	0.127025	0.0536014	0.905276	0.590001		0.0895617	1.44626	2.28492	2.27995	2.10498	2.02598	1.98311	1.96795	2.42792	2.49602	2.51116	2.50105	2.20495	2.14397
0.823839	0.952685	0.927654	0.861808	0.885777	0.912754	0.956746	0.964677	1.03972	1.08467	0.858785	1.03672	1.04604	1.16303	0.874854	0.735438		0.739015	0.925708	0.900985	1.674	1.39491	1.1405	0.910176	0.837891	1.39455	1.12652	0.914945	0.830987	0.902863	0.544463	0.136019	0.0526419	0.897094	0.486668		0.079474	1.4457	2.285	2.27603	2.10401	2.02798	1.98399	1.968	2.43098	2.50592	2.51596	2.50001	2.20302	2.15293
0.872957	0.985971	0.970962	0.915953	0.921968	0.944972	0.995966	1.00596	1.06798	1.12297	0.897966	1.06597	1.12993	1.26691	0.929952	0.770968		0.912848	0.972959	0.897223	1.66898	1.38645	1.13808	0.907922	0.832495	1.38644	1.13311	0.913381	0.833788	0.904379	0.561725	0.171999	0.111189	0.887348	0.493274		0.154614	1.43624	2.282	2.279	2.104	2.027	1.986	1.968	2.431	2.49901	2.50901	2.497	2.203	2.157
0.909311	1.03311	1.00142	0.93759	0.946534	0.97346	1.04801	1.04231	1.13768	1.17109	0.947068	1.0925	1.22617	1.37495	0.95846	0.872081		0.928702	1.00735	0.89194	1.66651	1.38589	1.12958	0.903504	0.825777	1.36846	1.12172	0.889346	0.817215	0.888452	0.551681	0.153463	0.109699	0.890726	0.582928		0.25003	1.43255	2.28396	2.27311	2.10007	2.02994	1.98502	1.97193	2.42806	2.50391	2.50311	2.48817	2.20398	2.16485
0.96747	1.0667	1.04956	0.990516	1.00645	1.01958	1.07377	1.08858	1.17368	1.21263	1.00151	1.14453	1.32808	1.45726	1.01746	0.909671		0.982507	1.04863	0.893386	1.66102	1.37139	1.11895	0.897514	0.818952	1.37434	1.12296	0.890465	0.813125	0.890578	0.534219	0.135671	0.101753	0.893971	0.597779		0.255476	1.42937	2.28895	2.27597	2.09505	2.03	1.99293	1.97002	2.42602	2.49112	2.50102	2.48404	2.20301	2.17491
1.00197	1.10697	1.08297	1.02597	1.02099	1.05197	1.11496	1.12397	1.19798	1.24397	1.03297	1.16598	1.29703	1.43702	1.04797	0.959956		0.997987	1.08797	0.890473	1.65987	1.37194	1.11588	0.896701	0.815133	1.37301	1.11464	0.884455	0.805956	0.887982	0.556101	0.173397	0.115888	0.890803	0.587449		0.257069	1.42804	2.284	2.26901	2.097	2.028	1.991	1.975	2.423	2.49	2.5	2.481	2.203	2.16501
1.0658	1.15608	1.136	1.08096	1.08971	1.09813	1.17487	1.16719	1.25983	1.2862	1.10072	1.20526	1.34411	1.47822	1.11082	0.997297		1.02843	1.14395	0.885278	1.66173	1.36243	1.10659	0.891488	0.809908	1.37161	1.11243	0.881692	0.801769	0.883632	0.562568	0.144898	0.0825387	0.884862	0.579598		0.217201	1.42439	2.27615	2.26311	2.09209	2.03094	1.99689	1.97991	2.41613	2.48509	2.4892	2.47315	2.19318	2.15813
1.12153	1.19468	1.18856	1.13257	1.13165	1.15155	1.21665	1.20964	1.28777	1.31972	1.15455	1.26846	1.35194	1.48991	1.17347	1.07038		1.13311	1.18763	0.888759	1.6648	1.37279	1.11036	0.89143	0.809225	1.37496	1.11526	0.880738	0.805854	0.886891	0.452574	0.132611	0.0712712	0.888438	0.586043		0.22811	1.4316	2.27402	2.26003	2.08903	2.02803	1.99303	1.97901	2.41303	2.47509	2.48702	2.46903	2.193	2.16791
1.17196	1.24496	1.22497	1.18196	1.18996	1.19697	1.26496	1.24797	1.31798	1.35397	1.20696	1.28998	1.354	1.486	1.21597	1.13096		1.20495	1.22297	0.891028	1.66984	1.37719	1.12054	0.890081	0.811838	1.37573	1.1155	0.887115	0.808648	0.889598	0.563996	0.140884	0.0728288	0.890109	0.554953		0.195424	1.43699	2.26501	2.254	2.084	2.028	1.998	1.978	2.41	2.472	2.483	2.464	2.18201	2.15801
1.22112	1.28528	1.27215	1.2321	1.24599	1.25594	1.30822	1.29221	1.3514	1.38151	1.25022	1.31358	1.35989	1.48207	1.26905	1.21254		1.20009	1.27703	0.893348	1.67369	1.38006	1.12026	0.892781	0.819984	1.38647	1.11962	0.889458	0.81369	0.891751	0.563196	0.148297	0.071769	0.892448	0.551472		0.159455	1.44133	2.25812	2.25007	2.07811	2.02211	1.99309	1.97898	2.40607	2.47102	2.47907	2.46498	2.17807	2.15702
1.26265	1.32962	1.31662	1.28158	1.29855	1.31054	1.35758	1.33563	1.38769	1.41769	1.29165	1.35167	1.37884	1.48696	1.31263	1.30422		1.32888	1.31766	0.894253	1.67843	1.38927	1.12985	0.899145	0.822708	1.38502	1.12631	0.904004	0.823139	0.893069	0.524813	0.122941	0.0755173	0.893035	0.540425		0.171649	1.44639	2.25503	2.24603	2.07403	2.02299	1.98903	1.97404	2.406	2.46307	2.48098	2.46698	2.17503	2.15403
1.30098	1.37198	1.36398	1.33098	1.35897	1.37197	1.38099	1.36399	1.42198	1.44599	1.33398	1.358	1.372	1.484	1.34798	1.34898		1.21805	1.36098	0.896819	1.68387	1.39438	1.12628	0.896141	0.831496	1.38861	1.12499	0.906159	0.8238	0.895089	0.521451	0.135794	0.0686334	0.895889	0.538561		0.164224	1.45386	2.252	2.246	2.079	2.013	1.99	1.978	2.402	2.464	2.479	2.468	2.174	2.16999
1.3403	1.41327	1.39544	1.36441	1.41599	1.43587	1.43406	1.41117	1.46327	1.48137	1.3733	1.37962	1.37102	1.47909	1.3932	1.42171	1.17817	1.31233	1.39736	0.897164	1.69538	1.39717	1.13154	0.905779	0.835666	1.39396	1.12485	0.893249	0.828575	0.894196	0.499616	0.139996	0.0635106	0.897619	0.552041	0.1853	0.140519	1.45474	2.2461	2.24502	2.079	2.0189	1.98705	1.97407	2.40495	2.46891	2.479	2.46898	2.1681	2.18277
1.38265	1.45664	1.44855	1.42549	1.4765	1.49848	1.45979	1.43877	1.49871	1.52166	1.41862	1.39289	1.3591	1.47503	1.4297	1.49142	1.2742	1.39729	1.43568	0.901156	1.69836	1.40451	1.14542	0.933556	0.854075	1.4001	1.13525	0.915123	0.833628	0.897462	0.4733	0.131265	0.0595131	0.901934	0.555661	0.172298	0.113694	1.45831	2.24501	2.24797	2.08098	2.01206	1.98799	1.97003	2.40698	2.46702	2.48792	2.47297	2.16602	2.18201
1.41997	1.49997	1.49197	1.47497	1.53296	1.56096	1.49997	1.47398	1.52398	1.55997	1.44998	1.40299	1.363	1.473	1.47297	1.51199	1.34595	1.41099	1.47897	0.90181	1.70132	1.40584	1.1581	0.939896	0.859316	1.39867	1.14136	0.925972	0.841484	0.89815	0.460849	0.129261	0.0579111	0.902679	0.49889	0.106347	0.0310386	1.46331	2.243	2.251	2.084	2.013	1.987	1.967	2.41	2.465	2.49	2.48099	2.163	2.179
1.45929	1.53339	1.53423	1.53197	1.59488	1.62288	1.53634	1.51034	1.57704	1.60125	1.50205	1.42264	1.38166	1.47595	1.49854	1.57879	1.43931	1.5102	1.51436	0.900857	1.70078	1.40915	1.16018	0.933319	0.857513	1.39646	1.13741	0.916011	0.833692	0.897276	0.472145	0.141066	0.0541287	0.901786	0.514791	0.126886	0.053835	1.46156	2.24693	2.25689	2.08695	2.00809	1.98602	1.96602	2.41491	2.46991	2.49295	2.481	2.16595	2.16525
1.4957	1.58458	1.5707	1.58259	1.66046	1.68648	1.58262	1.54968	1.60478	1.64167	1.52878	1.44878	1.38696	1.47699	1.54561	1.64248	1.55207	1.61811	1.56459	0.899005	1.70014	1.40708	1.15617	0.934846	0.854376	1.39529	1.12907	0.919499	0.835295	0.895852	0.497718	0.13533	0.0550715	0.899301	0.51511	0.108804	0.0327894	1.46107	2.24898	2.26394	2.08898	2.01197	1.98203	1.966	2.41698	2.47397	2.49002	2.48497	2.16798	2.16004
1.53597	1.62797	1.62496	1.63596	1.72795	1.75695	1.62197	1.58697	1.64797	1.68197	1.57197	1.46899	1.39	1.479	1.57898	1.69596	1.67691	1.77889	1.60397	0.892584	1.69383	1.40197	1.15406	0.943474	0.858967	1.38439	1.12645	0.914803	0.837389	0.889934	0.508763	0.136399	0.0602764	0.893044	0.506566	0.16743	0.0731422	1.45684	2.253	2.267	2.092	2.011	1.984	1.972	2.418	2.469	2.493	2.489	2.171	2.157
1.57429	1.66727	1.66427	1.67822	1.78004	1.81591	1.66913	1.63413			1.61029	1.48373	1.39295	1.47802	1.62024	1.74215	1.79384	1.90467	1.6472	0.885059	1.68887	1.39632	1.1596	0.937452	0.856869	1.3734	1.1235			0.882939	0.508613	0.143479	0.06838	0.884557	0.513187	0.148874	0.0671907	1.45103	2.25398	2.27093	2.09887	2.01395	1.99087	1.97298	2.42291	2.47293			2.17198	2.15896
1.62062	1.71461	1.71359	1.73652	1.84347	1.87749	1.71264	1.67962	1.72982	1.76464	1.65662	1.51375	1.40391	1.47701	1.66067	1.79357	1.88426	2.0141	1.69659	0.877661	1.68231	1.38836	1.15857	0.936477	0.855253	1.36826	1.1065	0.893665	0.815461	0.875779	0.509552	0.1495	0.0651187	0.877498	0.492327	0.15324	0.0924565	1.44305	2.25598	2.27596	2.09702	2.01896	1.99199	1.97697	2.42597	2.48292	2.497	2.49498	2.17299	2.15503
1.65498	1.75698	1.75698	1.78597	1.89397	1.93197	1.75298	1.71798	1.77797	1.80498	1.69398	1.53899	1.408	1.48	1.70098	1.81899	1.96595	2.09595	1.72998	0.870234	1.67693	1.3784	1.15651	0.934961	0.851182	1.36459	1.10647	0.891631	0.811182	0.868884	0.503463	0.154517	0.0635909	0.869405	0.486813	0.163914	0.0984067	1.43667	2.262	2.279	2.104	2.025	1.996	1.983	2.426	2.48	2.501	2.499	2.179	2.157
1.71	1.80709	1.81298	1.82823	1.94507	1.98209	1.80604	1.76613	1.83104	1.85902	1.74605	1.594	1.42568	1.48393	1.75502	1.87695	2.01904	2.1402	1.78598	0.861312	1.66916	1.3727	1.15041	0.928232	0.848027	1.35728	1.10091	0.870357	0.79358	0.860149	0.50675	0.157368	0.0638257	0.860678	0.470997	0.138934	0.0916921	1.42953	2.26396	2.28293	2.10891	2.02795	2.00288	1.99086	2.43189	2.48	2.50395	2.49507	2.18096	2.15602
1.76455	1.85262	1.85367	1.87759	1.97476	2.02366	1.8546	1.81757	1.87464	1.90066	1.79956	1.63367	1.43492	1.49689	1.80459	1.92659	2.02	2.14397	1.83361	0.857759	1.66289	1.36685	1.14576	0.936212	0.851669	1.35241	1.09666	0.869157	0.792308	0.855488	0.494861	0.153543	0.0710195	0.858338	0.474915	0.141762	0.0889025	1.4265	2.26896	2.29192	2.11396	2.0399	2.00697	1.99794	2.43696	2.48397	2.50697	2.50194	2.18794	2.15699
1.81498	1.90398	1.90498	1.91798	2.01998	2.06099	1.89998	1.86798	1.91399	1.94698	1.85098	1.69898	1.45699	1.51599	1.85798	1.96299	2.029	2.157	1.88198	0.859999	1.67194	1.37192	1.14687	0.925674	0.842773	1.35336	1.0979	0.882315	0.796538	0.858729	0.489292	0.145973	0.0663718	0.85946	0.47495	0.139681	0.0715466	1.42957	2.274	2.3	2.121	2.044	2.017	2.003	2.447	2.488	2.508	2.504	2.195	2.152
1.86998	1.95015	1.95409	1.95629	2.04847	2.09536	1.96087	1.92396	1.97782	2.00002	1.90795	1.77362	1.50806	1.53367	1.91298	2.00915	2.0506	2.16093	1.93109	0.864948	1.67317	1.3742	1.14238	0.919121	0.841739	1.35881	1.09496	0.878118	0.794213	0.864464	0.478873	0.133108	0.0520254	0.863417	0.483728	0.138021	0.0650992	1.43489	2.27596	2.30491	2.12198	2.04793	2.02093	2.00496	2.44307	2.48996	2.51389	2.50695	2.19304	2.14709
1.9176	1.99463	1.99169	1.99369	2.07081	2.1198	2.00365	1.97359	2.0266	2.0486	1.94965	1.86821	1.57841	1.71347	1.96457	2.03082	2.05497	2.16497	1.97563	0.872616	1.68147	1.38135	1.14314	0.917671	0.841472	1.36313	1.10892	0.899289	0.812365	0.872542	0.488457	0.159375	0.122161	0.870064	0.494767	0.138813	0.0641867	1.44076	2.28096	2.31095	2.13092	2.05296	2.02397	2.00401	2.45391	2.5019	2.52292	2.51493	2.20093	2.147
1.96998	2.04198	2.03198	2.02599	2.09899	2.14099	2.05498	2.02498	2.08098	2.09998	1.99998	1.95197	1.66097	1.79297	2.01498	2.04399	2.059	2.165	2.02598	0.881646	1.68907	1.39111	1.14019	0.91723	0.839511	1.37116	1.10532	0.894662	0.807072	0.882646	0.496087	0.168836	0.132226	0.878007	0.491641	0.140379	0.0616011	1.44989	2.288	2.317	2.135	2.056	2.025	2.004	2.461	2.506	2.526	2.519	2.205	2.155
2.01226	2.09114	2.07131	2.05548	2.11669	2.15574	2.09726	2.07709	2.13112	2.15405	2.03931	2.03062	1.74257	1.8726	2.06414	2.07545	2.05998	2.165	2.06924	0.889286	1.70025	1.39701	1.14226	0.919942	0.840896	1.37865	1.12003	0.906325	0.819974	0.891495	0.504217	0.177852	0.141409	0.883995	0.513703	0.144675	0.0612953	1.45413	2.29095	2.32093	2.13893	2.06091	2.02598	2.00695	2.46395	2.50895	2.53288	2.52883	2.20893	2.15598
2.06364	2.13072	2.10278	2.09075	2.13884	2.17189	2.14069	2.12566	2.18462	2.20961	2.09064	2.11639	1.83932	1.85017	2.11266	2.08593	2.06397	2.16301	2.10972	0.901652	1.7067	1.40446	1.15129	0.924627	0.845398	1.38904	1.13241	0.912467	0.829305	0.904617	0.524922	0.185715	0.0775691	0.894992	0.502076	0.143966	0.0582419	1.46425	2.29894	2.32199	2.139	2.06299	2.02997	2.00501	2.46698	2.51396	2.54293	2.53496	2.21595	2.15898
2.10693	2.18192	2.14893	2.11896	2.16196	2.19297	2.19092	2.17293	2.23891	2.2709	2.13094	2.1809	1.93784	1.99477	2.15893	2.10996	2.06999	2.163	2.15593	0.90803	1.71328	1.41314	1.15575	0.927785	0.848815	1.39264	1.14132	0.919788	0.838246	0.909902	0.523702	0.158024	0.0806444	0.902618	0.507481	0.141933	0.0566225	1.47016	2.302	2.32899	2.141	2.064	2.02501	2.005	2.468	2.51899	2.54999	2.53899	2.21999	2.17198
2.14232	2.22026	2.1804	2.1396	2.17966	2.20674	2.2273	2.22009	2.29885	2.33477	2.17025	2.25851	2.04592	2.12157	2.19236	2.13158	2.07687	2.15613	2.19034	0.911484	1.71511	1.41445	1.15688	0.930419	0.849821	1.39748	1.15077	0.926187	0.845167	0.912736	0.522827	0.138995	0.0628033	0.906241	0.500926	0.141175	0.0536668	1.47322	2.30691	2.32998	2.141	2.064	2.02598	2.00402	2.47291	2.52783	2.55392	2.54489	2.22491	2.17004
2.18858	2.27253	2.23352	2.17567	2.19982	2.22385	2.27953	2.26658	2.36044	2.39545	2.20865	2.32738	2.15997	2.23003	2.24155	2.16272	2.14735	2.21545	2.24154	0.912917	1.71433	1.4154	1.15795	0.932313	0.850504	1.39839	1.15818	0.926211	0.850136	0.912919	0.514229	0.112659	0.0420276	0.909055	0.506765	0.133144	0.0488537	1.47463	2.30898	2.33	2.14397	2.06598	2.02303	2.00103	2.473	2.52701	2.55796	2.54599	2.22599	2.17595
2.22995	2.30896	2.26197	2.20397	2.22297	2.24298	2.32195	2.31994	2.41893	2.44993	2.25494	2.39792	2.28385	2.34087	2.28295	2.17399		2.31987	2.28095	0.912151	1.71243	1.41249	1.15044	0.924599	0.845166	1.39578	1.15997	0.930854	0.855603	0.909844	0.526865	0.114937	0.0398324	0.910289	0.483099		0.0451744	1.47312	2.31699	2.332	2.145	2.067	2.019	1.998	2.473	2.53	2.56299	2.55499	2.228	2.177
2.27025	2.36299	2.31698	2.24916	2.2446	2.26362	2.37403	2.36909	2.47299	2.51087	2.28936	2.45494	2.42635	2.53341	2.32423	2.27904		2.5026	2.33499	0.909872	1.70653	1.40544	1.14233	0.920948	0.838769	1.39159	1.15531	0.928337	0.855826	0.907484	0.510328	0.111121	0.0381316	0.908179	0.591166		0.167442	1.46679	2.31405	2.33102	2.14696	2.06896	2.02195	1.998	2.473	2.53098	2.56496	2.55598	2.22702	2.18191
2.3156	2.40563	2.35566	2.27478	2.27573	2.28283	2.41663	2.41956	2.52058	2.56552	2.33758	2.50159	2.5519	2.66188	2.36762	2.30181	2.46224	2.58232	2.37366	0.901465	1.70151	1.40117	1.14006	0.918987	0.834061	1.388	1.14824	0.926159	0.853025	0.90074	0.472911	0.112834	0.0625814	0.898556	0.591148	0.232362	0.157836	1.46163	2.31301	2.331	2.14502	2.07098	2.022	2.00296	2.473	2.53496	2.56996	2.55897	2.22502	2.20777
2.36694	2.45793	2.40694	2.33193	2.30496	2.31096	2.46194	2.46494	2.57593	2.61793	2.38894	2.54694	2.64189	2.77286	2.41993	2.34994	2.55588	2.68387	2.42993	0.896256	1.69475	1.39322	1.12745	0.910491	0.828217	1.38014	1.13949	0.923353	0.842893	0.897254	0.467167	0.153319	0.0964477	0.891579	0.585038	0.251836	0.185765	1.4545	2.30901	2.331	2.142	2.074	2.02699	2.004	2.47799	2.53999	2.57	2.56	2.222	2.21699
2.41028	2.50226	2.45815	2.36839	2.35025	2.34739	2.50626	2.5132	2.62223	2.66816	2.43523	2.57946	2.72167	2.86152	2.46033			2.75285	2.47131	0.887791	1.68776	1.38422	1.11832	0.898126	0.817341	1.37325	1.12897	0.916888	0.838257	0.892686	0.542081	0.157629	0.113841	0.879462			0.22899	1.44919	2.30507	2.33493	2.14495	2.07203	2.02897	2.00892	2.47702	2.54098	2.56508	2.55705	2.2161	2.2229
2.46154	2.55156	2.50656	2.41855	2.38866	2.38367	2.56051	2.56454	2.65669	2.70963	2.48356	2.62657	2.74183	2.87786	2.51154				2.52254	0.881179	1.68281	1.37743	1.10969	0.885256	0.808955	1.36829	1.11456	0.912469	0.837566	0.88607	0.514276	0.158631	0.112792	0.873077				1.4414	2.30203	2.33698	2.14302	2.07596	2.02702	2.01098	2.47403	2.53803	2.56401	2.557	2.21699	2.22895
2.51994	2.60594	2.56294	2.46895	2.44194	2.43694	2.61195	2.61295	2.71494	2.75395	2.54494		2.75798	2.89398	2.57294	2.33995			2.57295	0.877534	1.68176	1.37473	1.1022	0.884561	0.807052	1.3628	1.10835	0.900443	0.81853	0.883543		0.148491	0.0972264	0.868375	0.508023			1.44087	2.302	2.333	2.142	2.073	2.03	2.014	2.471	2.537	2.562	2.553	2.21101
2.57594	2.65605	2.61698	2.52691	2.49696	2.49	2.66205	2.65815	2.74739	2.78933	2.59996		2.78155	2.90774	2.62894	2.40576		2.40483	2.626	0.879297	1.68365	1.37522	1.10397	0.877935	0.806147	1.36877	1.107	0.898526	0.819884	0.884315		0.143455	0.0842548	0.870971	0.503398		0.192553	1.44444	2.30789	2.33006	2.142	2.07398	2.02804	2.01694	2.46806	2.52915	2.55513	2.54809	2.21296
2.62456	2.70456	2.63109	2.55407	2.536	2.52704	2.65964	2.66017	2.74472	2.78873	2.62361	2.74225	2.80591	2.92793	2.64861	2.51349		2.72867	2.67555	0.883432	1.69108	1.37237	1.10463	0.884047	0.808308	1.36763	1.11109	0.897099	0.816841	0.888629	0.47571	0.126287	0.0593931	0.882756	0.510619		0.130163	1.45222	2.31593	2.32802	2.11006	2.04851	2.012	1.99998	2.44001	2.50505	2.53603	2.52704	2.21348	2.21153
2.67598	2.75998	2.69349	2.62299	2.61448	2.61198	2.71649	2.70999	2.77999	2.82199	2.68199	2.78349	2.82	2.93	2.70349	2.654		2.973	2.73098	0.88278	1.69386	1.37508	1.11478	0.89364	0.820294	1.37019	1.12044	0.908793	0.829478	0.892331	0.498867	0.130336	0.0566407	0.8881	0.51515		0.03467	1.45722	2.314	2.328	2.111	2.045	2.0145	2.0015	2.441	2.4955	2.5265	2.521	2.2085	2.207
2.72804	2.7983	2.73426	2.67603	2.68571	2.6891	2.75137	2.73848	2.81536	2.85245	2.72963	2.79381	2.82295	2.93049	2.75359	2.71098		2.98479	2.77322	0.887886	1.69489	1.38297	1.11285	0.8891	0.823147	1.37971	1.1252	0.908171	0.828694	0.897162	0.498546	0.130609	0.0550392	0.893001	0.496603		0.0264084	1.4623	2.32677	2.32898	2.111	2.04303	2.01155	2.00003	2.44296	2.49452	2.52306	2.51265	2.21685	2.2124
2.75412	2.79809	2.78758	2.73753	2.76141	2.77136	2.79664	2.78961	2.84575	2.87978	2.78408	2.81979	2.82845	2.93249	2.79567	2.81402	2.51464	2.9711	2.77761	0.894371	1.6741	1.39196	1.12814	0.90567	0.833416	1.38789	1.12677	0.908808	0.829285	0.893826	0.505687	0.12946	0.0523518	0.892175	0.501562	0.154874	0.0301725	1.45179	2.30547	2.2805	2.11596	2.04697	2.01498	1.99752	2.44201	2.49351	2.51854	2.50903	2.22048	2.22986
2.79102	2.83002	2.82302	2.79002	2.83602	2.85153	2.83501	2.8165	2.88299	2.90701	2.81802	2.839	2.82799	2.92797	2.83851	2.87851	2.676	2.67616	2.80801	0.895765	1.67763	1.39616	1.13498	0.911723	0.842594	1.38821	1.12311	0.903841	0.826391	0.894936	0.486012	0.119842	0.04956	0.893506	0.518943	0.180269	0.0223014	1.45558	2.30399	2.2865	2.1165	2.0405	2.02199	2.0015	2.4455	2.4935	2.5185	2.507	2.2165	2.243
2.83911	2.88449	2.87405	2.8543	2.91503	2.93839	2.87918	2.84694	2.90313	2.9394	2.86954	2.85569	2.82064	2.89856	2.88121	2.92268	2.74668	2.80455	2.84973	0.89101	1.68168	1.39939	1.14473	0.924529	0.857481	1.39368	1.12808	0.90527	0.832358	0.888441	0.460975	0.120983	0.0447414	0.890959	0.485972	0.117217	0.0396287	1.45811	2.304	2.29436	2.12043	2.04295	2.01611	2.00346	2.44452	2.4935	2.51899	2.50651	2.217	2.23907
2.88814	2.9252	2.93008	2.92497	3.00333	3.0313	2.92814	2.90358	2.95909	2.99012	2.92063	2.88529	2.83489	2.92283	2.92865	3.01529	2.85667	2.91786	2.9041	0.89139	1.67805	1.39599	1.14579	0.932568	0.864686	1.38958	1.11819	0.90315	0.835348	0.888369	0.462046	0.117047	0.0464788	0.891349	0.518762	0.120299	0.0432688	1.45876	2.30201	2.29847	2.11801	2.0425	2.01202	2.00101	2.44599	2.4925	2.51602	2.49905	2.21848	2.21766
2.88004	2.91705	2.9705	2.98001	3.06402	3.09901	2.92503	2.90301	2.99049	3.025	2.94851	2.90199	2.84649	2.92799	2.96151	3.07051	2.97353	3.07602	2.89603	0.895964	1.67478	1.39561	1.16284	0.949719	0.867516	1.38272	1.12376	0.897349	0.831304	0.881303	0.486118	0.120319	0.0484303	0.883566	0.520531	0.126439	0.0728741	1.44419	2.262	2.247	2.124	2.0385	2.022	2.0065	2.41101	2.46401	2.5215	2.5085	2.218	2.19951
2.92328	2.96323	3.01079	3.03552	3.14017	3.17271	2.95058	2.91579	2.9678	3.01661	2.98781	2.90887	2.84453	2.94026	2.96825	3.13094	3.09634	3.24332	2.92748	0.89956	1.66807	1.39512	1.15907	0.952127	0.874845	1.38063	1.12573	0.907041	0.819541	0.878109	0.490638	0.12564	0.0563092	0.899854	0.532397	0.140865	0.113406	1.44113	2.26593	2.24897	2.12597	2.03408	2.02396	2.01141	2.41592	2.4699	2.49795	2.49585	2.22242	2.20048
3.01551	3.01274	3.04852	3.08848	3.22834	3.29216	3.01963	3.00652	3.06448	3.08961	3.05546	2.95164	2.85894	2.92701	3.04659	3.21445	3.21944	3.34845	3.00857	0.89033	1.65896	1.37744	1.16971	0.988031	0.912829	1.36776	1.11725	0.901002	0.836916	0.889145	0.486782	0.145341	0.0603549	0.889705	0.515194	0.152206	0.073286	1.42989	2.26401	2.24801	2.09301	2.01302	1.99706	1.99697	2.41799	2.46403	2.49004	2.47909	2.18503	2.18306
3.03504	3.06105	3.08204				3.06504	3.03304	3.10001	3.12603	3.07203	2.95602	2.863	2.93401	3.07005	3.22401	3.34109	3.48109	3.03806	0.88297	1.64931	1.36992				1.36163	1.10799	0.883612	0.804124	0.88188	0.487043	0.146189	0.0613765	0.882469	0.51421	0.153725	0.0889197	1.42441	2.26901	2.25301	2.09601				2.41701	2.46901	2.50001	2.49102	2.19001	2.18501
3.06549	3.10133	3.11249	3.1468	3.307	3.35118	3.09254	3.06644	3.10885	3.14567	3.09561	2.97272	2.863	2.93892	3.10836	3.22892	3.4069	3.54887	3.08226	0.875013	1.64632	1.36536	1.16015	0.943873	0.878837	1.3554	1.10002	0.884869	0.79218	0.874493	0.48944	0.145806	0.0663273	0.874041	0.513994	0.180375	0.119096	1.41693	2.27589	2.25792	2.10387	2.02595	2.01682	2.01266	2.42487	2.47589	2.50393	2.5087	2.19984	2.1909
3.08785	3.15068	3.14777	3.17879	3.33084	3.40365	3.15856	3.11965	3.17556	3.18573	3.12183	2.98591	2.87492	2.94198	3.13284	3.26277	3.46363	3.6096	3.12273	0.865671	1.64188	1.36515	1.15174	0.975211	0.886152	1.34714	1.10412	0.858347	0.784113	0.863661	0.477599	0.142611	0.0597743	0.8664	0.50793	0.163605	0.10607	1.41586	2.27898	2.26396	2.11294	2.04785	2.03687	2.01995	2.42202	2.48295	2.50996	2.50999	2.20199	2.19994
3.18313	3.20107	3.2191	3.2661		3.51294	3.20807	3.19212	3.23308	3.25008	3.21715	3.09118	2.9061	2.95321	3.22512	3.36114	3.51305	3.65703	3.18508	0.860232	1.6377	1.35389	1.14733		0.875217	1.34574	1.08905	0.871886	0.776961	0.857168	0.484267	0.14153	0.0536105	0.862015	0.516605	0.13594	0.0737773	1.40796	2.28605	2.26601	2.11203	2.04406		2.02012	2.42	2.47699	2.51299	2.511	2.20804	2.19503
3.2912	3.25904	3.29671	3.35059		3.46677	3.268	3.28643	3.29595	3.31295	3.33602	3.23658	2.98961	3.12416	3.31943	3.47412	3.55726	3.68356	3.25189	0.877837	1.63914	1.3572	1.12964		0.856521	1.35481	1.09592	0.868555	0.777491	0.879597	0.514232	0.149911	0.110927	0.874414	0.504324	0.119385	0.055317	1.40792	2.32633	2.27092	2.13266	2.09613		2.12033	2.42393	2.46716	2.50218	2.511	2.24144	2.22156
3.30392	3.30469	3.32183	3.37087		3.55736	3.31468	3.29892	3.35559	3.36564	3.34197	3.2678	3.00391	3.13792	3.33987	3.47501	3.55502	3.68102	3.28577	0.866631	1.64584	1.35948	1.14313		0.859457	1.35285	1.09264	0.853525	0.771492	0.867061	0.502158	0.150179	0.111284	0.865276	0.493425	0.125048	0.0526168	1.41356	2.29522	2.27795	2.12406	2.05927		2.0366	2.43393	2.47792	2.51789	2.51795	2.22015	2.18129
3.35404	3.35305	3.37104	3.36604			3.37205	3.36406	3.41406	3.43106	3.38304	3.36804	3.07905	3.21404	3.39804	3.48204	3.55201	3.678	3.34305	0.870519	1.65343	1.35813	1.13209			1.35884	1.09679	0.85973	0.777517	0.866331	0.492799	0.151858	0.113298	0.873187	0.509935	0.131884	0.0515971	1.42039	2.32797	2.276	2.12999	2.078			2.43301	2.491	2.524	2.522	2.24798	2.23596
3.39423	3.40304	3.40927	3.40525	3.49354	3.55288	3.41616	3.41601	3.46601	3.48497	3.42029	3.40136	3.12217	3.25521	3.43921	3.51536	3.55691	3.67898	3.38617	0.879057	1.65992	1.36465	1.11367	0.911031	0.849868	1.36232	1.10948	0.887901	0.793151	0.876927	0.47296	0.122433	0.0837063	0.879401	0.495869	0.126719	0.0488721	1.42633	2.30445	2.27992	2.12313	2.07898	2.08229	2.07076	2.44281	2.491	2.524	2.52494	2.22641	2.20068
3.47447	3.45764	3.4696	3.48249	3.59433	3.64639	3.47859	3.47958	3.52759	3.56249	3.50345	3.54106	3.2571	3.39208	3.51947	3.55375	3.557	3.67602	3.44759	0.890325	1.66748	1.37694	1.15002	0.915607	0.835455	1.37699	1.11865	0.909031	0.823081	0.891861	0.509134	0.158533	0.121015	0.886741	0.495709	0.126024	0.0484922	1.43754	2.29903	2.28	2.12101	2.06807	2.05219	2.02827	2.43704	2.48802	2.52499	2.52401	2.21905	2.18609
3.53302	3.50305	3.50005	3.532	3.58702	3.62501	3.51806	3.53305	3.60307	3.63607	3.56801	3.62606	3.34012	3.35715	3.57902	3.57402	3.564	3.656	3.49304	0.917862	1.67643	1.38347	1.16001	0.911901	0.857333	1.38328	1.12985	0.916715	0.828069	0.92206	0.510963	0.15755	0.0783885	0.910975	0.515694	0.129363	0.0451406	1.443	2.33598	2.279	2.118	2.08698	2.10096	2.11993	2.438	2.499	2.52501	2.52801	2.25099	2.24295
3.55464	3.5512	3.54918	3.53397	3.60372	3.62992	3.578	3.58415	3.67283	3.70682	3.58079	3.68403	3.45213	3.50454	3.60261	3.58875	3.56302	3.656	3.53431	0.910139	1.67973	1.38349	1.13805	0.903156	0.840629	1.39155	1.14104	0.911891	0.837129	0.91249	0.514334	0.138646	0.0575481	0.905983	0.500455	0.132183	0.0457105	1.4508	2.31534	2.27703	2.11898	2.07225	2.05772	2.05213	2.43898	2.49605	2.5368	2.53292	2.23723	2.18989
3.6136	3.60166	3.59569	3.58863	3.66955	3.70449	3.62866	3.64161	3.74154	3.78051	3.64258	3.75353	3.59901	3.66095	3.65862	3.60886	3.57194	3.65898	3.58863	0.914301	1.68118	1.39602	1.15471	0.905036	0.854285	1.39529	1.14773	0.921832	0.842574	0.914297	0.507378	0.125398	0.0510519	0.911631	0.485103	0.124592	0.0454518	1.45103	2.31301	2.27899	2.11801	2.06505	2.06296	2.06193	2.43999	2.49501	2.53899	2.53002	2.23005	2.19397
3.64604	3.65304	3.63405	3.59601	3.66996	3.69195	3.68004	3.69306	3.80606	3.85406	3.66405	3.81908	3.72515	3.78918	3.69803	3.62206	3.59803	3.72098	3.63605	0.914451	1.68232	1.39203	1.15576	0.906556	0.865882	1.39539	1.1516	0.938786	0.858879	0.912849	0.50652	0.148397	0.050694	0.913912	0.476857	0.11544	0.0404157	1.45161	2.313	2.272	2.117	2.066	2.06299	2.05598	2.434	2.499	2.539	2.53401	2.231	2.187
3.67741	3.68441	3.67719	3.6068	3.63564	3.6547	3.71436	3.74208	3.85214	3.90112	3.70228	3.88281	3.84869	3.93428	3.72549	3.67108	3.62156	3.70726	3.67821	0.915343	1.68131	1.38808	1.14721	0.919743	0.85092	1.39499	1.15895	0.943993	0.866095	0.912271	0.523198	0.146231	0.0540178	0.91551	0.549196	0.172973	0.0699766	1.45307	2.313	2.27298	2.11994	2.066	2.05711	2.03735	2.43302	2.50096	2.53802	2.53989	2.23198	2.19093
3.72271	3.74461	3.72172	3.64575		3.67188	3.77859	3.79566	3.91361	3.96857	3.73976	3.93169	3.95234	4.0761	3.77568	3.71671			3.72768	0.910452	1.67663	1.38566	1.1412		0.883974	1.3872	1.15151	0.949187	0.869558	0.907948	0.517648	0.159096	0.0822372	0.910225	0.587222			1.45009	2.30903	2.27101	2.11305	2.06699		2.05886	2.433	2.501	2.54297	2.54298	2.22703	2.19994
3.77707	3.80208	3.78306	3.70604	3.68803	3.68305	3.83008	3.85108	3.96808	4.03709	3.80107	3.98502	4.10415	4.23515	3.82608	3.69817		3.83089	3.78707	0.902654	1.66797	1.37372	1.10376	0.88614	0.812477	1.38119	1.15179	0.951548	0.872936	0.898046	0.495073	0.143927	0.0792641	0.904731	0.481391		0.140871	1.4375	2.30201	2.262	2.106	2.05499	2.02201	1.99903	2.427	2.5	2.54	2.538	2.21701	2.2
3.8203	3.84727	3.82138	3.72863	3.70473	3.71449	3.88019	3.90119	4.01622	4.09211	3.84135	3.99976	4.19552	4.32357	3.87323	3.79837		3.76704	3.83128	0.887083	1.66547	1.36648	1.10838	0.898086	0.8285	1.36957	1.13652	0.950133	0.876512	0.889804	0.562496	0.153741	0.111389	0.881536	0.565338		0.15319	1.43078	2.30889	2.262	2.10403	2.05106	2.03086	2.01967	2.42405	2.49803	2.54098	2.538	2.22487	2.20295
3.8846	3.89967	3.87566	3.81446	3.81232	3.82132	3.9277	3.95069	4.08358	4.15063	3.90659	4.06558	4.24271	4.39158	3.93362	3.85167		3.80078	3.88963	0.880868	1.65215	1.35845	1.10198	0.889148	0.82876	1.36297	1.13516	0.950597	0.866186	0.883728	0.494817	0.159455	0.120386	0.875933	0.566372		0.157017	1.41952	2.29906	2.25902	2.09506	2.04404	2.01609	1.99913	2.42003	2.48906	2.53404	2.53601	2.21804	2.20201
3.92609	3.93009	3.91409	3.8271			3.96908	3.99808	4.12008	4.19006	3.94709	4.09209	4.27702	4.42201	3.97809	3.87812		3.83807	3.92608	0.880449	1.65225	1.35711	1.10792			1.36121	1.12909	0.935892	0.856964	0.883639	0.561037	0.140674	0.0962861	0.875169	0.57476		0.155442	1.42204	2.296	2.25599	2.09399	2.04699			2.41699	2.484	2.53599	2.53799	2.21199	2.20799
3.98686	3.99381	3.97682	3.89768	3.8804	3.87671	4.02201	4.05199	4.17497	4.22926	4.00982	4.15188	4.28878	4.42985	4.03592	3.96242		3.88414	3.98293	0.886624	1.65403	1.3536	1.08881	0.867268	0.803622	1.36058	1.12648	0.930413	0.84632	0.883247	0.55889	0.136665	0.0801526	0.887715	0.574672		0.170154	1.41952	2.29404	2.25011	2.08713	2.03915	1.99968	1.97605	2.41307	2.48106	2.52815	2.53211	2.20611	2.20211
4.03866	4.04169	4.01773	3.94767	3.90981	3.90383	4.06969	4.0977	4.20282	4.25881	4.06166	4.21161	4.30489	4.44391	4.08865	4.01764		3.90884	4.03069	0.892611	1.65757	1.35997	1.09263	0.886328	0.800668	1.36933	1.12131	0.925731	0.842157	0.888922	0.473672	0.128455	0.0659632	0.893811	0.56566		0.180095	1.42858	2.29797	2.24503	2.08104	2.03701	2.00695	1.99189	2.40903	2.48001	2.52701	2.52604	2.21097	2.20101
4.10006	4.10004	4.07606	4.01209	3.98912	3.97614	4.12205	4.14604	4.25301	4.30102	4.12006	4.25401	4.316	4.44399	4.14805	4.08812		3.97612	4.08606	0.899018	1.66182	1.36912	1.09744	0.870062	0.802272	1.37667	1.12577	0.921447	0.843662	0.89504	0.505051	0.128778	0.0654302	0.900295	0.525599		0.147213	1.43449	2.293	2.24	2.076	2.031	1.996	1.975	2.406	2.468	2.518	2.51599	2.209	2.191
4.13345	4.12656	4.11437	4.06316	4.06082	4.05864	4.1525	4.16961	4.26185	4.31281	4.15739	4.26089	4.31895	4.43711	4.1785	4.15883		4.04585	4.12043	0.903457	1.67341	1.37573	1.09776	0.865476	0.80958	1.38025	1.1306	0.925572	0.839066	0.900943	0.511671	0.127806	0.0596256	0.903261	0.53655		0.149158	1.44177	2.29202	2.23902	2.07797	2.031	1.99305	1.97598	2.40698	2.468	2.51505	2.51206	2.20703	2.19198
4.18766	4.18563	4.16767	4.12561	4.14746	4.14546	4.20368	4.22068	4.30572	4.34281	4.21266	4.27988	4.31999	4.437	4.23664	4.22857		4.11557	4.17267	0.908886	1.67778	1.37727	1.11517	0.870279	0.814907	1.3847	1.12607	0.920314	0.83587	0.904091	0.517325	0.128178	0.0574034	0.910634	0.533838		0.141985	1.44868	2.28504	2.23701	2.07104	2.02901	1.99002	1.97302	2.40402	2.46502	2.51103	2.50604	2.20402	2.19597
4.23206	4.22108	4.21408	4.18809	4.22312	4.22714	4.24606	4.25207	4.33505	4.37504	4.25906	4.30502	4.322	4.432	4.27207	4.33311		4.21417	4.21107	0.912648	1.68917	1.39113	1.12786	0.906291	0.826348	1.38572	1.13414	0.914116	0.832534	0.907916	0.506698	0.1308	0.0547959	0.914159	0.578543		0.158676	1.45645	2.282	2.24	2.074	2.026	1.997	1.975	2.405	2.462	2.50499	2.49899	2.196	2.22001
4.27225	4.27009	4.26603	4.24887	4.30154	4.31928	4.28429	4.29912	4.36445	4.40347	4.29631	4.32071	4.322	4.42905	4.3152	4.4027		4.32493	4.25518	0.917863	1.69917	1.39408	1.13992	0.919896	0.838032	1.39585	1.13951	0.924398	0.83521	0.912063	0.486114	0.130928	0.0521297	0.920266	0.586767		0.12384	1.46378	2.27905	2.24098	2.074	2.02305	1.99602	1.97598	2.40598	2.46102	2.49911	2.49311	2.19404	2.22491
4.31175	4.30975	4.31569	4.31459	4.37653	4.40149	4.33369	4.32981	4.40077	4.43083	4.33973	4.33392	4.32299	4.42403	4.35475	4.47157	4.28541	4.41941	4.29674	0.919391	1.70109	1.40231	1.14818	0.931359	0.850542	1.396	1.13845	0.926806	0.836423	0.91364	0.471232	0.123825	0.0516229	0.921622	0.593488	0.171989	0.134051	1.46611	2.27006	2.24299	2.07599	2.02002	1.996	1.97799	2.40799	2.45802	2.49403	2.48803	2.18804	2.22103
4.34705	4.36007	4.35607	4.37007	4.45011	4.49112	4.36607	4.37005	4.44205	4.46505	4.37506	4.34403	4.32401	4.421	4.39005	4.48509	4.35515	4.42415	4.34905	0.921547	1.70173	1.40479	1.15215	0.945168	0.860817	1.3997	1.12854	0.913503	0.839865	0.917288	0.471384	0.125824	0.0508599	0.922246	0.532477	0.128589	0.0516582	1.46904	2.269	2.248	2.08	2.019	1.997	1.97301	2.40801	2.463	2.492	2.488	2.187	2.21097
4.3844	4.41118	4.40423	4.42216	4.52972	4.57662	4.41324	4.40445	4.47448	4.50338	4.41634	4.36172	4.33384	4.421	4.42543	4.54897	4.46326	4.53226	4.3864	0.919532	1.70361	1.40573	1.1635	0.957915	0.872669	1.3983	1.12521	0.9085	0.836593	0.916079	0.494931	0.12891	0.0508108	0.919435	0.537224	0.127901	0.0503806	1.46901	2.27097	2.24505	2.08197	2.01998	1.99897	1.97694	2.41686	2.46497	2.49495	2.48898	2.187	2.19132
4.43169	4.44379	4.44673	4.48162	4.59856	4.65847	4.45076	4.44871	4.50679	4.53679	4.4627	4.37492	4.33599	4.42795	4.4717	4.60862	4.59316	4.72177	4.43866	0.917652	1.70093	1.40185	1.17098	0.977473	0.891697	1.3971	1.11994	0.90988	0.83342	0.913546	0.497923	0.136928	0.0528665	0.918128	0.551437	0.148068	0.110447	1.46465	2.27398	2.24897	2.082	2.01801	1.99801	1.97799	2.41501	2.46103	2.49897	2.49595	2.18998	2.18703
4.46809	4.49807	4.49309	4.53709	4.66711	4.74013	4.50406	4.48909	4.55308	4.57408	4.50408	4.39206	4.33901	4.43101	4.50409	4.66107	4.71118	4.8272	4.47509	0.911971	1.69363	1.40023	1.17539	0.990548	0.906074	1.39706	1.1161	0.899188	0.827263	0.907283	0.498849	0.138406	0.0542768	0.91312	0.534879	0.151525	0.0644104	1.4608	2.279	2.25201	2.085	2.01799	2.001	1.98001	2.41601	2.466	2.501	2.502	2.198	2.18799
4.51707	4.53824	4.54207	4.59	4.73177	4.81459	4.53933	4.54102	4.59913	4.61718	4.54915	4.42537	4.34489	4.43493	4.557	4.69928	4.81503	4.94477	4.528	0.901027	1.68627	1.39017	1.17677	1.00061	0.914167	1.39171	1.10848	0.869444	0.80615	0.897584	0.504101	0.141747	0.0582056	0.901431	0.517038	0.154376	0.0818496	1.44938	2.28096	2.25985	2.08598	2.01506	2.00002	1.98589	2.42189	2.46698	2.49904	2.50004	2.19996	2.18407
4.56073	4.58868	4.59567	4.64764	4.79361	4.88357	4.59565	4.57976	4.62882	4.65775	4.58875	4.46177	4.34897	4.435	4.59973	4.74472	4.91736	5.04836	4.57073	0.890207	1.67798	1.38142	1.17259	1.00133	0.919219	1.38107	1.10514	0.882672	0.820248	0.888328	0.506426	0.145427	0.0604363	0.888878	0.486512	0.13865	0.0916399	1.44416	2.28398	2.26497	2.09395	2.01699	2.00397	1.99196	2.42101	2.46799	2.50297	2.50795	2.19801	2.18698
4.61507	4.62908	4.64308	4.70108	4.85508	4.94509	4.63908	4.63307	4.69106	4.70707	4.64607	4.50907	4.36002	4.435	4.65007	4.78809	4.94805	5.09403	4.61908	0.883274	1.67308	1.37531	1.16932	0.999637	0.92202	1.37621	1.08989	0.85819	0.795257	0.882083	0.508444	0.149209	0.0612616	0.881705	0.478021	0.153362	0.105724	1.43667	2.284	2.265	2.09601	2.021	2.009	1.996	2.427	2.474	2.511	2.506	2.2	2.182
4.65931	4.68217	4.69321	4.75417	4.90718	5.00112	4.69118	4.68124	4.73235	4.75524	4.69424	4.55724	4.37378	4.43795	4.69824	4.84609	4.98344	5.11369	4.66823	0.879637	1.66981	1.37162	1.15928	0.991015	0.915483	1.37461	1.09337	0.877861	0.78698	0.877797	0.504433	0.14856	0.0623233	0.878766	0.484863	0.135274	0.0886677	1.43404	2.28302	2.26795	2.10388	2.02395	2.01195	1.99895	2.42995	2.47498	2.51198	2.50797	2.20098	2.18397
4.71962	4.7297	4.73673	4.79176	4.95073	5.03678	4.74268	4.73864	4.78069	4.80866	4.75064	4.61364	4.39685	4.45787	4.75464	4.89469	4.99096	5.12096	4.71968	0.877623	1.66859	1.37234	1.15499	0.991436	0.911217	1.37243	1.08967	0.871831	0.779696	0.876021	0.496083	0.140144	0.0582462	0.876534	0.492243	0.137236	0.0701169	1.43381	2.28399	2.27396	2.10698	2.02897	2.01498	2.00099	2.43795	2.47798	2.51001	2.51098	2.20001	2.17903
4.7751	4.78208	4.79109	4.83307	4.97607	5.06304	4.79508	4.78908	4.84909	4.8611	4.8071	4.69616	4.44911	4.47908	4.81409	4.94206	5.02101	5.13301	4.77008	0.879442	1.67098	1.37622	1.15357	0.979761	0.902387	1.37479	1.08466	0.847349	0.783245	0.875945	0.494252	0.127018	0.0431434	0.880098	0.504988	0.131571	0.0592241	1.43624	2.294	2.28101	2.11001	2.037	2.014	2.00299	2.439	2.483	2.51601	2.512	2.21	2.17299
4.8339	4.83108	4.84303	4.87423	5.01723	5.08558	4.84408	4.8371	4.90201	4.91695	4.8659	4.78827	4.51281	4.52808	4.86897	4.97636	5.02394	5.13987	4.81515	0.886586	1.67679	1.37908	1.15597	0.974734	0.888785	1.38534	1.09599	0.852523	0.786146	0.88499	0.50117	0.149518	0.0626835	0.885028	0.503547	0.132228	0.0557747	1.44246	2.29498	2.28591	2.11393	2.037	2.014	1.99907	2.43998	2.48398	2.52287	2.51396	2.21098	2.17006
4.88865	4.87571	4.87977	4.90481	5.02495	5.09892	4.89169	4.88966	4.94771	4.97463	4.91866	4.87544	4.58255	4.71578	4.92762	4.99786	5.02797	5.14	4.86965	0.890257	1.68277	1.38331	1.15585	0.966225	0.879161	1.38391	1.09912	0.883419	0.805812	0.890585	0.502562	0.162448	0.126286	0.88658	0.499993	0.13074	0.0548854	1.44934	2.29897	2.29196	2.11599	2.04495	2.01599	1.99801	2.44596	2.49195	2.52201	2.51996	2.21199	2.16603
4.95808	4.94461	4.95756	4.92906	5.03352	5.08552	4.94915	4.95812	5.03364	5.07411	4.98856	5.01165	4.74768	4.82154	4.99909	5.03354	5.048	5.1465	4.92961	0.893506	1.67104	1.37782	1.15135	0.934901	0.862566	1.37849	1.10874	0.89207	0.809564	0.892954	0.509761	0.180515	0.116708	0.891478	0.498532	0.126111	0.0484594	1.44124	2.2925	2.27799	2.117	2.05	2.02899	2.00449	2.43649	2.48651	2.52302	2.51901	2.21199	2.17451
4.99539	4.99468	4.98751	4.95852	5.04186	5.09239	5.01148	5.01359	5.09795	5.12763	5.01999	5.08333	4.83507	4.87169	5.04377	5.05367	5.04948	5.1465	4.98017	0.900285	1.67485	1.38021	1.14696	0.928225	0.852643	1.38502	1.12183	0.897939	0.824612	0.899297	0.506996	0.147385	0.0579395	0.898594	0.501576	0.126435	0.0482042	1.44702	2.29053	2.27505	2.11552	2.04902	2.02654	2.00056	2.43158	2.49093	2.52841	2.52343	2.20856	2.17647
5.02482	5.03129	4.99941	4.9749	5.04548	5.08056	5.05177	5.05029	5.14275	5.17423	5.04336	5.12276	4.95881	5.0724	5.07332	5.06891	5.05099	5.14103	5.01132	0.905694	1.68095	1.38674	1.14662	0.921808	0.851033	1.38566	1.12656	0.907887	0.83254	0.905177	0.507557	0.125735	0.06996	0.903158	0.502379	0.126977	0.0477034	1.45026	2.29299	2.27699	2.1165	2.049	2.027	2.00647	2.43299	2.49299	2.53497	2.53295	2.21149	2.18793
5.08405	5.08608	5.05056	5.02002	5.06752	5.1015	5.10957	5.10559	5.21206	5.2496	5.10555	5.22165	5.14034	5.07914	5.13355	5.10403	5.03415	5.14806	5.07057	0.913015	1.68508	1.39031	1.13855	0.91393	0.853619	1.39125	1.15082	0.917958	0.847803	0.911602	0.521785	0.103989	0.0755979	0.911127	0.505277	0.130781	0.0538608	1.45468	2.29101	2.27299	2.11349	2.0445	2.02299	1.99949	2.4315	2.49452	2.53451	2.53452	2.20801	2.18199
5.10955	5.12139	5.08096	5.03227	5.07537	5.10346	5.14586	5.1463	5.2449	5.29766	5.12958	5.29032	5.26023	5.28177	5.16101	5.11629	5.12528	5.17846	5.10491	0.918945	1.68406	1.39045	1.13608	0.91179	0.847149	1.39277	1.15128	0.94553	0.864732	0.916085	0.532263	0.131751	0.0823753	0.918387	0.491692	0.143628	0.0475462	1.45624	2.29593	2.27103	2.11153	2.04549	2.02054	1.99557	2.43149	2.50188	2.53942	2.54091	2.21194	2.17513
5.18061	5.18564	5.16107	5.09864	5.11578	5.13832	5.22855	5.23651	5.33848	5.37955	5.19862	5.37652	5.41621	5.41227	5.22664	5.16521	5.24029	5.28535	5.18059	0.918752	1.67593	1.38075	1.12613	0.910678	0.837909	1.38558	1.15327	0.944327	0.872129	0.914336	0.549439	0.146924	0.0688107	0.919639	0.542071	0.157753	0.0771417	1.44707	2.29898	2.26404	2.10653	2.04251	2.01254	1.98655	2.42454	2.49603	2.53154	2.53503	2.21498	2.16704
5.20413	5.21563	5.18267	5.10861	5.11758	5.12706	5.25665	5.26366	5.36616	5.41019	5.21813	5.39769	5.44477	5.5658	5.25165	5.20806	5.07304	5.19989	5.20614	0.914128	1.66932	1.3786	1.12278	0.906477	0.833303	1.38296	1.15216	0.944935	0.870641	0.909886	0.528705	0.131832	0.0638576	0.914944	0.591813	0.152941	0.117323	1.44284	2.3	2.26448	2.10649	2.0445	2.0115	1.98898	2.42248	2.50149	2.54	2.54599	2.214	2.18153
5.26644	5.27696	5.25968	5.16209	5.1524	5.15502	5.32828	5.34069	5.44024	5.49898	5.28044	5.48501	5.57381	5.70907	5.31935		5.09366	5.13507	5.27286	0.905392	1.65625	1.36893	1.10929	0.893255	0.818784	1.37288	1.14172	0.938866	0.864077	0.903099	0.509207	0.160492	0.103807	0.904471		0.159482	0.0563065	1.43322	2.29901	2.25712	2.1006	2.04548	2.01003	1.98114	2.41316	2.49855	2.54049	2.54404	2.21498	2.19428
5.30976	5.31429	5.30525	5.19482	5.16841	5.16892	5.36529	5.38426	5.49818	5.54474	5.31978	5.49246	5.63217	5.77265	5.36425		5.11288	5.15686	5.30731	0.890152	1.64971	1.35992	1.10424	0.884574	0.812799	1.37026	1.12479	0.925106	0.854472	0.889672	0.543972	0.188747	0.143389	0.887662		0.163336	0.0588775	1.42537	2.29005	2.25501	2.09602	2.0455	2.00851	1.982	2.41151	2.49999	2.54298	2.54648	2.20555	2.18753
5.34673	5.37115	5.33723	5.23377	5.18826	5.18573	5.4037	5.41376	5.5307	5.58219	5.35974	5.50725	5.68329	5.84527	5.40022	5.35024	5.13004	5.27462	5.35219	0.886413	1.64286	1.35538	1.09657	0.877927	0.805235	1.36513	1.12668	0.920302	0.845462	0.885876	0.546341	0.176529	0.126489	0.8841	0.567183	0.170633	0.143432	1.41966	2.28647	2.25397	2.09448	2.04747	2.00947	1.98349	2.41497	2.49947	2.54448	2.55347	2.20147	2.18948
5.43017	5.43002	5.42264	5.32704	5.28055	5.26723	5.47732	5.50701	5.60335	5.6509	5.44612	5.59952	5.77464	5.93073	5.48218	5.42686	5.15062	5.31489	5.42335	0.879509	1.63738	1.34662	1.0894	0.868157	0.799087	1.35885	1.11001	0.906831	0.831616	0.883152	0.546859	0.131687	0.0752724	0.873252	0.571318	0.178239	0.150453	1.41437	2.27666	2.24367	2.08711	2.03667	2.00064	1.98251	2.40368	2.48867	2.53564	2.54217	2.19116	2.18457
5.4919	5.4858	5.48294	5.37598	5.32896	5.33487	5.53687	5.55797	5.64199	5.69795	5.51093	5.65298	5.776	5.92802	5.54486	5.47379		5.53067	5.48486	0.884563	1.63593	1.33541	1.07092	0.851157	0.79345	1.35139	1.10521	0.902888	0.825659	0.883719	0.555026	0.130134	0.0648648	0.886325	0.581184		0.226964	1.40454	2.279	2.22699	2.081	2.03599	2.00598	1.99296	2.392	2.477	2.53	2.532	2.20099	2.18098
5.50812	5.52614	5.50413	5.40814	5.36722	5.35719	5.56115	5.57008	5.64212	5.70305	5.52811	5.65319	5.77502	5.91898	5.56013	5.53312		5.59506	5.51415	0.893032	1.63937	1.35461	1.08221	0.871168	0.803198	1.35675	1.11806	0.909505	0.829201	0.890977	0.551009	0.133617	0.0546506	0.893656	0.566816		0.206861	1.41023	2.28403	2.22099	2.08099	2.04296	2.01098	2.00298	2.39098	2.47998	2.52999	2.53399	2.20603	2.188
5.55226	5.57714	5.55219	5.46111	5.44863	5.42781	5.61804	5.59852	5.68527	5.72267	5.57029	5.72283	5.7809	5.91113	5.60819	5.57627		5.61565	5.56809	0.919621	1.64843	1.3581	1.08199	0.862929	0.78422	1.37008	1.12627	0.91485	0.829475	0.919115	0.524851	0.132696	0.0548565	0.917901	0.484725		0.148465	1.42366	2.29678	2.21707	2.07805	2.02825	2.00412	1.99612	2.3851	2.4741	2.52607	2.53105	2.21583	2.18898
5.6426	5.63176	5.63762	5.58743	5.59037	5.59027	5.67674	5.69656	5.76763	5.78572	5.66956	5.75785	5.78896	5.911	5.68765	5.67655		5.67772	5.63072	0.906402	1.65353	1.35745	1.08723	0.867509	0.81931	1.37704	1.15831	0.89719	0.823477	0.900645	0.50666	0.134641	0.055079	0.910127	0.48328		0.106306	1.42395	2.27311	2.217	2.06705	2.02004	1.99106	1.98107	2.38998	2.4511	2.51903	2.5091	2.19709	2.19199
	5.66815	5.66514				5.70712	5.69716	5.75814	5.79711			5.78901	5.91099		5.73434		5.77097	5.66214		1.66197	1.37105				1.38952	1.15938	0.936158	0.846645			0.141472	0.0501626		0.515338		0.146796	1.43563		2.219	2.08199				2.38701	2.45105	2.50103	2.51197
	5.71432	5.70935	5.68562	5.70653	5.71337	5.74642	5.74627	5.80235	5.83149			5.79097	5.90804		5.84142		5.76016	5.70733		1.66923	1.38174	1.15062	0.929853	0.851957	1.39507	1.1516	0.913535	0.838796			0.142229	0.0509779		0.584211		0.129664	1.44203		2.21999	2.07806	2.03606	2.00793	1.98783	2.39094	2.46578	2.50987	2.50116
	5.76179	5.75679	5.73578	5.7727	5.78767	5.78085	5.76193	5.82291	5.8549				5.87216		5.87087	5.70668	5.83764	5.74682		1.67463	1.3958	1.12669	0.909988	0.820806	1.40658	1.1564	0.91313	0.830507				0.108537		0.530072	0.086044	0.0562449	1.45521		2.22199	2.07999	2.04396	2.00004	1.99099	2.39797	2.46799	2.50701	2.49602
5.82606	5.81411	5.82011	5.80714	5.85016	5.89394	5.83309	5.80712	5.87507	5.90907	5.85306	5.88992	5.78214	5.86915	5.86906	5.98107	5.82432	5.96131	5.80214	0.942648	1.68084	1.39508	1.17676	0.959614	0.911641	1.40232	1.16473	0.917853	0.833457	0.934824	0.545317	0.187905	0.0755391	0.947611	0.605782	0.186251	0.14347	1.45769	2.30998	2.226	2.07601	2.04194	2.00607	1.99122	2.39701	2.46698	2.50398	2.49201	2.23398	2.25588
5.84467	5.84937	5.85537	5.8522	5.90109		5.86248	5.8463	5.8976	5.93062	5.87167	5.86544	5.82621	5.91714	5.88767	6.0036	5.92618	6.05925	5.8472	0.941864	1.68134	1.39741	1.17497	0.951318		1.40222	1.15539	0.940653	0.848079	0.932875	0.487777	0.114058	0.0375874	0.948072	0.534257	0.130063	0.0869488	1.45841	2.3041	2.22698	2.07797	2.02235	2.02958		2.40093	2.46012	2.49909	2.49495	2.22712	2.21965
5.91467	5.90872	5.91771	5.94059	6.05229	6.11189	5.90779	5.89876	5.95672	5.98674	5.94565	5.86002	5.828	5.91601	5.94672	6.08661	6.04943	6.1884	5.89976	0.934664	1.67886	1.39827	1.19109	0.991043	0.911353	1.39512	1.14692	0.933535	0.841134	0.929496	0.497828	0.163701	0.0615144	0.937072	0.5203	0.131777	0.0905782	1.45447	2.27314	2.23198	2.08099	2.0001	1.9882	1.96843	2.41095	2.46	2.49701	2.49102	2.19814	2.18914
5.97901	5.95412	5.98109	6.032	6.15501	6.26097	5.96812	5.95409	6.00106		6.016		5.825	5.914	6.01003	6.15207	6.18234	6.29342	5.95306	0.930093	1.67387	1.38577	1.18835	0.99629	0.916414	1.3891	1.13212	0.900882		0.930989		0.13804	0.0621663	0.926487	0.518748	0.14047	0.070351	1.44716	2.29422	2.23403	2.08402	1.98906	1.98604	1.96707	2.40802	2.45901	2.493		2.21024
	5.9885	6.00663	6.03101	6.15894	6.25114	6.00447	5.97963	6.01874				5.825	5.91301		6.1727	6.28156	6.41819	5.96976		1.66878	1.38721	1.18291	0.99626	0.935444	1.38336	1.14313	0.916287				0.149849	0.0551615		0.503323	0.166966	0.0883888	1.44393		2.24386	2.08991	2.00674	1.99882	1.98869	2.41293	2.46097	2.49399
6.04268	6.04372	6.07962	6.13546	6.30226		6.05972	6.04665	6.09461		6.07967		5.84191	5.91499	6.0767	6.2307	6.38845	6.53341	6.04063	0.899097	1.65721	1.3745	1.17726	0.999344		1.36824	1.09632	0.867415		0.896851		0.142917	0.0535578	0.899249	0.495997	0.161699	0.0979218	1.42501	2.26848	2.24997	2.08602	1.99208	1.96717		2.41897	2.46299	2.48903		2.19147
6.12014	6.09813	6.14115	6.20716	6.39017	6.47215	6.12515	6.10316	6.14613	6.17015	6.15914	6.07017	5.86609	5.91805	6.14716	6.28716	6.46804	6.62103	6.09515	0.897873	1.64568	1.36243	1.17581	1.00176	0.924645	1.35116	1.1121	0.876206	0.785213	0.897986	0.573544	0.180398	0.0537544	0.89566	0.481078	0.154801	0.101887	1.42156	2.30597	2.25301	2.09002	1.98601	1.96599	1.94802	2.41502	2.46101	2.49299	2.481	2.22497	2.18397
6.16817	6.14027	6.19212	6.26009	6.448	6.52312	6.17612	6.15609	6.18925	6.2221	6.20717	6.12603	5.89746	5.93373	6.20009	6.34009	6.48176	6.6328	6.1471	0.892011	1.64701	1.35897	1.17427	0.999991	0.926282	1.34986	1.08896	0.874814	0.782792	0.893193	0.567996	0.189965	0.0619681	0.888838	0.483891	0.14499	0.0873217	1.41439	2.29617	2.25595	2.09688	1.98895	1.96305	1.95488	2.42188	2.46395	2.48907	2.481	2.21517	2.17515
6.18891	6.19574	6.23182	6.29583	6.45398	6.55187	6.21383	6.20676	6.25569	6.27276	6.22193	6.08619	5.88606	5.93997	6.22787	6.37384	6.49295	6.63798	6.18682	0.87933	1.64455	1.3562	1.16583	0.999701	0.925524	1.35331	1.06943	0.857651	0.772897	0.880321	0.469775	0.137121	0.0464343	0.877115	0.485134	0.140918	0.0762513	1.41308	2.27112	2.26197	2.098	1.99796	1.96499	1.96396	2.42698	2.465	2.49398	2.48498	2.19609	2.17898
6.26418	6.25016	6.29412	6.34907	6.51302	6.59406	6.28416	6.26917	6.31019	6.32418	6.30016	6.19825	5.95413	6.09671	6.29718	6.43508	6.51203	6.65601	6.25314	0.883163	1.65516	1.36281	1.16322	0.997222	0.924992	1.34783	1.08089	0.868365	0.812158	0.883929	0.487105	0.137643	0.0952222	0.880536	0.500461	0.144045	0.0676433	1.42032	2.26405	2.26501	2.10502	2.00801	1.98399	1.96401	2.43498	2.472	2.49699	2.48902	2.18705	2.16501
6.31817	6.30023	6.33044	6.37067	6.51891	6.61271	6.33324	6.3212	6.36811	6.37817	6.35023	6.27482	5.99241	6.00836	6.35215	6.46061	6.52185	6.65895	6.29535	0.896209	1.66035	1.37365	1.17144	0.997693	0.919445	1.36949	1.10026	0.888067	0.81149	0.895679	0.482619	0.144711	0.0563977	0.894525	0.500824	0.142602	0.0625681	1.42834	2.27976	2.26894	2.10992	2.01095	1.98203	1.96794	2.42811	2.472	2.49503	2.49491	2.20177	2.16697
6.37474	6.34579	6.38475	6.41579	6.55881	6.63191	6.38178	6.37376	6.42673	6.43971	6.40674	6.36558	6.08059	6.22	6.41073	6.48489	6.52996	6.659	6.35074	0.900889	1.66432	1.37803	1.15831	0.981058	0.90227	1.37305	1.10107	0.886977	0.809599	0.90011	0.490124	0.15333	0.111887	0.899299	0.493236	0.139952	0.0619127	1.43772	2.28995	2.27796	2.11299	2.01	1.98598	1.97198	2.43298	2.47897	2.49998	2.49898	2.21096	2.16501
6.42714	6.39516	6.42314	6.44213	6.56606	6.63903	6.43118	6.43016	6.48221	6.50523	6.45913	6.45531	6.17439	6.1878	6.46516	6.50806	6.53001	6.656	6.40014	0.909961	1.67588	1.38351	1.16521	0.979205	0.895775	1.38327	1.11477	0.898368	0.813456	0.910569	0.495471	0.152749	0.0640426	0.906722	0.497465	0.140331	0.0615002	1.44366	2.28902	2.27899	2.11098	2.012	1.984	1.973	2.44198	2.488	2.50601	2.50201	2.20802	2.16602
6.47126	6.44319	6.46627	6.48331	6.5837	6.64687	6.48804	6.47819	6.54789	6.57581	6.49932	6.5504	6.29595	6.43385	6.51319	6.5257	6.53295	6.656	6.44229	0.919548	1.68338	1.39216	1.15537	0.95904	0.884992	1.39269	1.12501	0.900956	0.824435	0.919421	0.523507	0.155425	0.114185	0.916456	0.502141	0.140537	0.0615492	1.45117	2.2949	2.27703	2.10608	2.012	1.98498	1.97398	2.4361	2.48898	2.50797	2.50495	2.21488	2.1719
6.5178	6.4918	6.50285	6.49694	6.59993	6.64501	6.54078	6.53675	6.61372	6.64172	6.53883	6.60876	6.39957	6.45791	6.56279	6.55687	6.53698	6.65301	6.49179	0.928343	1.68895	1.3994	1.15232	0.943654	0.87313	1.39711	1.13458	0.915528	0.830943	0.929468	0.516263	0.127639	0.0399212	0.923919	0.518859	0.141456	0.0599767	1.46156	2.29699	2.27401	2.10799	2.01797	1.98998	1.97798	2.436	2.49398	2.52094	2.51097	2.216	2.1949
6.56414	6.53916	6.54815	6.52509	6.60903	6.64698	6.59614	6.59816	6.67719	6.70623	6.58415	6.70324		6.61731	6.61017	6.56808	6.5532	6.63421	6.53916	0.931454	1.69013	1.40554	1.15294	0.937167	0.859769	1.39528	1.13961	0.918706	0.834127	0.932369	0.538362		0.117322	0.927208	0.512941	0.116035	0.0369706	1.46324	2.29901	2.27599	2.107	2.01902	1.98701	1.97401	2.43101	2.505	2.52203	2.51601	2.21401	2.175
6.60737	6.58631	6.59334	6.55063	6.61689	6.6401	6.63838	6.6463	6.73515	6.77401	6.62934	6.77594		6.71163	6.66027	6.59264		6.69708	6.58828	0.932613	1.69561	1.40695	1.14778	0.924288	0.853492	1.39979	1.15883	0.93859	0.854158	0.932202	0.520924		0.0729371	0.929664	0.495268		0.0401339	1.46514	2.30196	2.27403	2.10601	2.02393	1.99094	1.97597	2.43396	2.50599	2.52989	2.51994	2.21597	2.175
6.70312	6.69516	6.68018	6.62211	6.62603	6.64003	6.7302	6.75121	6.85726	6.90825	6.72511	6.89219	6.93234	7.05744	6.74913	6.69714			6.69019	0.929447	1.68768	1.39475	1.13668	0.912722	0.840389	1.39732	1.15185	0.945266	0.859005	0.925224	0.475443	0.134307	0.0510201	0.93024	0.602871			1.45841	2.30099	2.26901	2.10499	2.03601	1.99501	1.98303	2.43698	2.51398	2.53401	2.52699	2.21699	2.19503
6.73643	6.74023	6.73015	6.65248	6.63387	6.64885	6.78408	6.80803	6.9278	6.97585	6.75548	6.94313	7.0264	7.17795	6.78538	6.73633		6.78915	6.74113	0.923059	1.68317	1.38723	1.12845	0.904992	0.837509	1.39033	1.15117	0.92239	0.852157	0.920864	0.476246	0.139049	0.0811666	0.921902	0.594955		0.139389	1.45101	2.29707	2.27097	2.10205	2.03993	1.99893	1.99087	2.43208	2.5081	2.53793	2.52405	2.21307	2.20188
6.78976	6.79674	6.78077	6.69182	6.64993	6.65199	6.83477	6.86176	6.98474	7.03374	6.81174	6.99078	7.12854	7.28651	6.83876	6.76587	6.62599	6.79297	6.78779	0.913931	1.67472	1.37914	1.12212	0.897255	0.832463	1.38269	1.14154	0.918874	0.850487	0.913563	0.467301	0.146168	0.102773	0.911209	0.594392	0.166849	0.153222	1.44405	2.29999	2.27	2.10598	2.041	2.00497	1.99896	2.432	2.508	2.53601	2.52599	2.21499	2.21793
6.84017	6.84817	6.83214	6.74213	6.68811	6.67611	6.88917	6.91918	7.03715	7.08816	6.85818	7.01823	7.16825	7.31618	6.88917	6.80721	6.64113	6.80911	6.84617	0.908079	1.66749	1.36982	1.1116	0.905934	0.83201	1.37187	1.13621	0.918222	0.841236	0.909347	0.509253	0.192426	0.132627	0.90391	0.593845	0.178989	0.170643	1.43552	2.29299	2.266	2.10198	2.04499	2.01101	2.00502	2.428	2.49899	2.535	2.529	2.20699	2.21504
6.89126	6.89926	6.87438	6.78241	6.72053	6.71149	6.94124	6.97321	7.08234	7.1363	6.91221	7.08798	7.24686	7.37218	6.94026	6.87107	6.68141	6.84449	6.89726	0.904532	1.65951	1.36779	1.10593	0.89496	0.829043	1.36822	1.13149	0.909734	0.830743	0.905348	0.460933	0.120241	0.0946233	0.900776	0.589355	0.184805	0.171448	1.43028	2.29004	2.266	2.0951	2.04204	2.01396	2.00993	2.42701	2.49703	2.53401	2.529	2.20503	2.22683
6.95071	6.94976	6.92774	6.83674	6.77772	6.76176	6.99375	7.01679	7.13077	7.18477	6.96574	7.14174	7.25895	7.38594	6.99971	6.93569	6.71385	6.87585	6.94776	0.904709	1.66516	1.36689	1.1036	0.885814	0.829498	1.36644	1.12492	0.9076	0.831326	0.906594	0.461146	0.131938	0.0814414	0.899824	0.582543	0.192672	0.173848	1.43446	2.291	2.25903	2.095	2.04499	2.01898	2.011	2.42302	2.497	2.53101	2.52303	2.205	2.22899
7.00816	7.00014	6.97117	6.88818	6.8402	6.82421	7.04215	7.06612	7.16515	7.21911	7.02716	7.18211	7.27703	7.39602	7.05616	7.0092	6.76114	6.92014	6.99616	0.908991	1.67388	1.37329	1.10694	0.899696	0.829222	1.37425	1.12842	0.909722	0.83043	0.912377	0.461803	0.126668	0.0665732	0.902395	0.581647	0.209224	0.183046	1.43971	2.29301	2.25999	2.09	2.041	2.015	2.01	2.42101	2.487	2.52698	2.52198	2.20901	2.22299
7.0572	7.0433	7.02316	6.94212	6.902	6.88895	7.08727	7.10438	7.21125	7.25246	7.0762	7.21447	7.28586	7.4019	7.10619	7.07198	6.8043	6.9633	7.04619	0.912483	1.68126	1.38144	1.11155	0.901471	0.82678	1.38094	1.12845	0.904219	0.82732	0.911593	0.456565	0.116918	0.0583436	0.910006	0.574545	0.21969	0.187832	1.44625	2.29694	2.25606	2.09	2.04002	2.015	2.00902	2.42297	2.487	2.5211	2.51708	2.21294	2.21906
7.11175	7.09874	7.07576	7.0057	6.98063	6.97161	7.1308	7.15377	7.23788	7.28684	7.12975	7.24784	7.29396	7.403	7.15676	7.17054	6.86671	7.02471	7.09179	0.919228	1.68598	1.38594	1.1167	0.901759	0.824839	1.3921	1.12547	0.907773	0.827857	0.916636	0.494391	0.112998	0.0526563	0.918162	0.536947	0.212843	0.176723	1.45427	2.29999	2.255	2.09	2.04	2.01002	2.00203	2.422	2.488	2.51602	2.51302	2.21599	2.21104
7.15515	7.14512	7.12814	7.07518	7.06425	7.06327	7.18511	7.19511	7.29008	7.32207	7.18114	7.26005	7.297	7.406	7.20115	7.21617		7.08619	7.14212	0.922166	1.69588	1.38991	1.12229	0.900466	0.826954	1.39536	1.13131	0.905974	0.82765	0.919723	0.505175	0.112756	0.0489255	0.920778	0.536939		0.15799	1.46174	2.295	2.257	2.089	2.037	2.00599	1.99198	2.41701	2.48399	2.51199	2.50399	2.209	2.21702
7.20725	7.18641	7.17729	7.13711	7.14879	7.15666	7.22444	7.23246	7.31662	7.34665	7.22931	7.27577	7.29799	7.406	7.25128	7.27614		7.15107	7.18439	0.931141	1.70085	1.40062	1.13074	0.905882	0.831929	1.40234	1.13689	0.907271	0.830943	0.924324	0.510434	0.114692	0.047392	0.933724	0.546966		0.154421	1.46868	2.295	2.25601	2.08999	2.037	2.00107	1.9851	2.42094	2.48203	2.50904	2.50203	2.20999	2.22292
7.24483	7.23976	7.22678	7.2037	7.24158	7.26053	7.27278	7.27083	7.34487	7.37786	7.26683	7.30985	7.30198	7.406	7.28883	7.33175		7.25752	7.2298	0.934217	1.70945	1.4049	1.14567	0.927939	0.84522	1.4103	1.13942	0.91176	0.835698	0.927048	0.481025	0.115367	0.046932	0.936986	0.530675		0.0920153	1.47494	2.29301	2.25899	2.091	2.036	2.00498	1.98102	2.42598	2.47901	2.50701	2.49802	2.20801	2.23893
7.29413	7.28317	7.27719	7.27325	7.33031	7.35937	7.31217	7.30914	7.38311	7.41111	7.32014	7.31505	7.30203	7.403	7.33213	7.42219	7.26323	7.30233	7.27517	0.936917	1.71425	1.41293	1.15809	0.934757	0.860916	1.41622	1.13335	0.911586	0.839843	0.931559	0.47353	0.115326	0.0464379	0.937695	0.575102	0.149183	0.0587715	1.48164	2.28999	2.26201	2.095	2.03299	2.00699	1.98	2.42701	2.477	2.50399	2.494	2.208	2.23397
7.3304	7.32826	7.32914	7.34089	7.41461	7.45837	7.35923	7.34737	7.41252	7.4415	7.35739	7.32976	7.30987	7.403	7.3684	7.47414	7.32498	7.39252	7.32026	0.936054	1.71532	1.41343	1.16804	0.958155	0.876139	1.41537	1.13234	0.918654	0.851587	0.931176	0.473599	0.114159	0.0458694	0.936303	0.540549	0.109474	0.0267473	1.48305	2.28803	2.26397	2.095	2.03103	2.00306	1.98098	2.43094	2.47798	2.50006	2.494	2.20898	2.22515
7.38177	7.3738	7.3748	7.39576	7.50759	7.55757	7.39086	7.38085	7.44585	7.47784	7.40778	7.34792	7.31697	7.40499	7.42177	7.54768	7.45642	7.59411	7.36381	0.933013	1.7147	1.41207	1.17367	0.976809	0.891722	1.41536	1.13081	0.916918	0.856768	0.929985	0.484322	0.122533	0.0467759	0.931422	0.543206	0.135103	0.0965078	1.4818	2.28999	2.26997	2.10097	2.03399	1.99703	1.98	2.431	2.47999	2.50299	2.49599	2.209	2.20907
7.42316	7.42116	7.42918	7.46422	7.58829	7.65332	7.44515	7.42914	7.50513	7.52314	7.45514	7.37107	7.319	7.43692	7.45517	7.61018	7.59241	7.67649	7.41315	0.928197	1.71213	1.40807	1.19041	1.00029	0.916405	1.41079	1.13226	0.892063	0.839204	0.9237	0.501937	0.128486	0.0475355	0.927997	0.542699	0.13784	0.0607428	1.47809	2.297	2.273	2.10401	2.029	1.99701	1.98302	2.43301	2.47701	2.50399	2.494	2.21401	2.204
7.43882	7.4578	7.47078	7.51026	7.63726	7.71766	7.47788	7.45239	7.51787	7.54038	7.4679	7.3784	7.305	7.40065	7.47975	7.63179	7.66211	7.77496	7.44285	0.91037	1.69122	1.39668	1.17519	0.994261	0.922796	1.39594	1.13053	0.892978	0.826222	0.908859	0.514706	0.145064	0.0525411	0.909011	0.522294	0.160375	0.0564085	1.46019	2.29897	2.27749	2.11749	2.03653	2.01446	1.99797	2.44047	2.49052	2.517	2.50599	2.21995	2.2105
7.47816	7.49867	7.51366	7.57001	7.72771	7.80228	7.52658	7.49811	7.55918	7.58264	7.51309	7.39737	7.305	7.39752	7.51075	7.67315	7.77751	7.90494	7.48912	0.900544	1.68428	1.39209	1.18044	0.997714	0.929625	1.38852	1.11894	0.887935	0.820793	0.899666	0.514185	0.13789	0.0533886	0.898641	0.509491	0.160698	0.0965512	1.45261	2.29554	2.27999	2.11948	2.03847	2.01353	2.00545	2.43902	2.49693	2.51552	2.50651	2.21456	2.2095
7.52459	7.55208	7.57158	7.6346	7.79061	7.88062	7.58008	7.54959	7.59259	7.62258	7.55209	7.43507	7.31401	7.399	7.56259	7.71658	7.90905	8.05002	7.54508	0.888335	1.67309	1.38165	1.18126	1.01612	0.944216	1.37863	1.10253	0.884346	0.805551	0.89069	0.511383	0.13529	0.0510159	0.883881	0.491047	0.137479	0.0945218	1.44161	2.29251	2.28401	2.12201	2.03901	2.02001	2.01202	2.441	2.49601	2.51901	2.5095	2.2125	2.206
7.5788	7.6063	7.62283	7.71696	7.88982	7.98977	7.62584	7.60126	7.64332	7.67231	7.60932	7.47734	7.32245	7.39903	7.61679	7.75685	7.97995	8.11597	7.59134	0.873496	1.66247	1.37234	1.16264	1.01367	0.94996	1.37258	1.09788	0.876126	0.797171	0.875009	0.511143	0.136091	0.0506381	0.869809	0.486202	0.128369	0.0798885	1.43252	2.29648	2.28946	2.12349	2.03795	2.01393	2.01883	2.44504	2.49849	2.52544	2.5105	2.21698	2.20155
7.63111	7.65564	7.67659	7.75057	7.92757	8.01352	7.68258	7.65064	7.69958	7.71815	7.6636	7.52517	7.33592	7.40545	7.66762	7.81208	7.96863	8.10171	7.6451	0.871934	1.6584	1.36922	1.16186	1.00783	0.947319	1.35893	1.09342	0.87274	0.797828	0.874577	0.496447	0.135939	0.0496219	0.867141	0.492137	0.142474	0.104314	1.42909	2.29699	2.29447	2.12747	2.04299	2.03194	2.02745	2.44946	2.50395	2.52999	2.51646	2.21749	2.20696
7.68859	7.70857	7.72908	7.80405	7.96656	8.05603	7.73108	7.70658	7.75158	7.76757	7.71809	7.59463	7.36311	7.41628	7.72659	7.86707	7.97155	8.11504	7.69757	0.869775	1.65704	1.36757	1.16489	1.00058	0.941587	1.3576	1.09359	0.87045	0.809031	0.872283	0.496858	0.140559	0.0509685	0.865117	0.502385	0.147262	0.0973947	1.42859	2.30351	2.3005	2.136	2.04901	2.0405	2.03651	2.45501	2.50352	2.536	2.52601	2.22152	2.20448
7.74933	7.76235	7.7744	7.84693	8.01881	8.09241	7.78831	7.75689	7.79599	7.81197	7.78084	7.67784	7.42629	7.51163	7.78584	7.9179	7.98944	8.1308	7.74936	0.872975	1.65981	1.37085	1.15802	0.992366	0.933118	1.35715	1.09598	0.880481	0.817767	0.875742	0.497959	0.143372	0.077136	0.867917	0.514036	0.146602	0.0950304	1.43134	2.30697	2.30298	2.13502	2.05648	2.04648	2.04444	2.4595	2.51147	2.54248	2.53395	2.22646	2.19851
7.80751	7.80762	7.82802	7.88616	8.03734	8.11383	7.83165	7.81151	7.89173	7.90772	7.839	7.77169	7.49148	7.63079	7.84599	7.9591	8.00731	8.13498	7.79809	0.878084	1.66306	1.37523	1.1579	0.983518	0.923018	1.36492	1.10398	0.878583	0.808107	0.87986	0.507847	0.158088	0.117781	0.873835	0.521559	0.149079	0.0940953	1.43439	2.31246	2.30748	2.13945	2.05947	2.04948	2.04599	2.46643	2.51844	2.537	2.53397	2.23244	2.19158
7.86709	7.85856	7.88106	7.92504	8.06001	8.1295	7.88457	7.86258	7.90809	7.93059	7.89508	7.86962	7.57012	7.7099	7.90759	7.98303	8.011	8.138	7.84808	0.881743	1.66784	1.37853	1.15853	0.975043	0.904391	1.37528	1.11157	0.884286	0.802812	0.881636	0.510996	0.170443	0.131366	0.879215	0.518788	0.149928	0.093289	1.44336	2.32001	2.316	2.142	2.06501	2.053	2.04649	2.46649	2.52151	2.54549	2.5395	2.23951	2.198
7.92619	7.90838	7.91439	7.9544	8.07797	8.14097	7.93877	7.91631	7.97177	7.98879	7.94976	7.95568	7.65474	7.72388	7.96865	8.01137	8.01401	8.14048	7.9008	0.885431	1.67066	1.38141	1.1509	0.964621	0.889901	1.38366	1.11383	0.882486	0.805115	0.883246	0.513981	0.173143	0.107138	0.884848	0.500196	0.145033	0.091877	1.44603	2.32395	2.31797	2.14347	2.06795	2.05402	2.04454	2.46158	2.52499	2.54362	2.54202	2.24097	2.19846
7.93055	7.94542	7.94945	7.96868	8.07388	8.13397	7.96054	7.94043	8.00239	8.01932	7.96848	8.00018	7.70604	7.84205	7.96763	7.9979	8.01092	8.122	7.93146	0.89537	1.67167	1.38686	1.14607	0.954899	0.877451	1.38436	1.12287	0.900972	0.812344	0.897803	0.525919	0.160242	0.121734	0.891384	0.486466	0.13334	0.0612543	1.44497	2.32299	2.31503	2.15201	2.08203	2.06796	2.04901	2.47696	2.53992	2.56681	2.55396	2.24497	2.20009
7.98098	7.98898	7.97399	7.99399	8.08699	8.138	8.01098	7.99697	8.05897	8.07797	8.00898	8.05897	7.80096	7.837	8.02797	8.01699	8.015	8.124	7.97998	0.909704	1.67938	1.39553	1.14904	0.950772	0.870683	1.40572	1.13528	0.903859	0.819557	0.908315	0.502581	0.135161	0.0568593	0.907733	0.48679	0.135199	0.06116	1.45069	2.326	2.317	2.148	2.085	2.067	2.049	2.48	2.547	2.57	2.561	2.247	2.211
8.01948	8.03349	8.02538	8.01422	8.08804	8.13404	8.06451	8.05553	8.11466	8.15055	8.0464	8.12376		8.02795	8.07744	8.03615	8.0143	8.11912	8.02345	0.917373	1.6832	1.40238	1.15851	0.950476	0.874705	1.41196	1.15663	0.918916	0.834306	0.915879	0.503303		0.0632817	0.917094	0.482217	0.13334	0.0598379	1.45835	2.33195	2.31097	2.14298	2.08999	2.06999	2.05999	2.47301	2.54604	2.57508	2.56703	2.25397	2.21299
8.07133	8.08632	8.06647	8.0377	8.09195	8.13795	8.11929	8.11227	8.18608	8.21023	8.08945	8.20594			8.12439	8.05279	8.04658	8.13184	8.07138	0.913431	1.68701	1.402	1.15349	0.944635	0.868806	1.40662	1.16295	0.930323	0.848961	0.913659	0.497189			0.911038	0.475437	0.107493	0.0413088	1.45876	2.32706	2.30804	2.14103	2.08901	2.06901	2.05901	2.47399	2.54995	2.58389	2.56996	2.25104	2.21201
8.11298	8.12898	8.10598	8.06799	8.11399	8.146	8.15898	8.17197	8.24098	8.27097	8.13298	8.29496		8.26094	8.16898	8.10398	8.053	8.16399	8.12598	0.916938	1.69072	1.40384	1.15012	0.934954	0.850228	1.40493	1.16919	0.953519	0.863803	0.916978	0.549636		0.0446386	0.914638	0.531304	0.130509	0.058672	1.4606	2.332	2.306	2.14	2.084	2.063	2.03201	2.473	2.546	2.586	2.58	2.255	2.203
8.15847	8.18139	8.14048	8.09324	8.12809	8.15201	8.21735	8.22442	8.29352	8.33461	8.17449	8.3524	8.32814	8.43636	8.21442	8.12265		8.15494	8.16049	0.918745	1.68523	1.40131	1.1334	0.918085	0.847176	1.40204	1.15633	0.951521	0.86294	0.917326	0.557071	0.147198	0.0600142	0.917546	0.546434		0.0617453	1.45896	2.32899	2.30392	2.13701	2.08305	2.05098	2.02693	2.46602	2.55501	2.58403	2.57904	2.24995	2.20307
8.20947	8.22356	8.19246	8.11873	8.1379	8.15299	8.2556	8.26953	8.35041	8.4013	8.22745	8.39555	8.45171	8.58347	8.25953	8.19326		8.25694	8.21345	0.916048	1.68219	1.39602	1.13173	0.908846	0.831503	1.40258	1.16203	0.955964	0.87057	0.914727	0.561573	0.155682	0.0843364	0.914917	0.598972		0.241338	1.4511	2.32801	2.29509	2.13799	2.08894	2.04902	2.01908	2.46798	2.55599	2.58697	2.58296	2.24406	2.21092
8.24698	8.27398	8.23898	8.15298	8.147	8.147	8.31098	8.31898	8.41997	8.46897	8.26498	8.41899	8.55695	8.70095	8.30398	8.22399			8.25898	0.906844	1.67262	1.38395	1.12527	0.907361	0.813268	1.39669	1.15132	0.946464	0.859045	0.906873	0.56061	0.170523	0.120674	0.903955	0.596841			1.44401	2.334	2.298	2.128	2.086	2.046	2.011	2.462	2.555	2.584	2.583	2.251	2.215
8.30746	8.32643	8.29542	8.20543	8.1614	8.15728	8.36346	8.37645	8.46573	8.53256	8.32846	8.46545	8.63452	8.78448	8.36146	8.2854		8.32041	8.31151	0.901012	1.66382	1.38012	1.11816	0.898703	0.80499	1.38482	1.14991	0.938446	0.854721	0.899441	0.579489	0.192263	0.142711	0.900284	0.595576		0.25049	1.43566	2.32305	2.28494	2.12796	2.08404	2.04495	2.01098	2.45995	2.54492	2.58097	2.58195	2.23905	2.21503
8.35736	8.37241	8.34042	8.25141	8.20444	8.18761	8.41336	8.42537	8.54399	8.59322	8.37836	8.51437	8.69028	8.83633	8.41136	8.32844		8.36443	8.36629	0.893724	1.65693	1.36977	1.09575	0.879636	0.800636	1.37186	1.14417	0.918645	0.838657	0.888807	0.571868	0.187166	0.132067	0.896459	0.598364		0.251596	1.42575	2.32892	2.27809	2.12405	2.08795	2.03908	2.00903	2.45506	2.53611	2.57804	2.57706	2.24394	2.21796
8.42196	8.42797	8.39597	8.29997	8.24797	8.21698	8.46597	8.48197	8.58997	8.64397	8.43996	8.57696	8.74897	8.89696	8.47596	8.39296		8.40997	8.41397	0.8944	1.65488	1.35749	1.08569	0.881119	0.797952	1.37335	1.13697	0.915682	0.830895	0.8883	0.563265	0.139888	0.0898252	0.898289	0.604926		0.253899	1.42402	2.32001	2.276	2.119	2.084	2.043	2.011	2.45	2.534	2.575	2.569	2.237	2.213
8.48255	8.47349	8.44745	8.35154	8.29468	8.25965	8.50451	8.53243	8.62334	8.68534	8.50061	8.64749	8.76013	8.90501	8.53452	8.44254		8.47974	8.46843	0.89003	1.65515	1.36367	1.08948	0.874434	0.791726	1.37194	1.13217	0.917188	0.835959	0.887131	0.50932	0.137209	0.0804793	0.890767	0.60242		0.241183	1.42519	2.30903	2.27292	2.1139	2.07897	2.04399	2.012	2.44898	2.52593	2.56794	2.56393	2.22601	2.21292
8.54137	8.52544	8.49549	8.40938	8.36722	8.32926	8.55941	8.57851	8.65961	8.72161	8.5663	8.69944	8.77385	8.90599	8.5904	8.50038		8.55915	8.51451	0.899687	1.65907	1.36864	1.09837	0.887668	0.796657	1.3795	1.13973	0.931972	0.846547	0.895797	0.510428	0.136082	0.0696953	0.901169	0.559588		0.197556	1.43004	2.31197	2.26409	2.10312	2.07603	2.04301	2.012	2.44702	2.51808	2.56107	2.55608	2.22699	2.20409
8.59798	8.57599	8.55498	8.47698	8.44098	8.41398	8.61598	8.62999	8.71199	8.75799	8.62198	8.73499	8.783	8.906	8.64399	8.59897		8.59899	8.56699	0.9007	1.66486	1.37376	1.10261	0.880482	0.788102	1.38283	1.13784	0.93327	0.850649	0.899109	0.507201	0.142288	0.0654711	0.89981	0.563849		0.208187	1.43402	2.299	2.255	2.099	2.077	2.042	2.011	2.437	2.513	2.549	2.548	2.213	2.204
8.64744	8.6195	8.61148	8.5427	8.53087	8.49808	8.66535	8.66641	8.75238	8.79434	8.6754	8.75516	8.786	8.906	8.69638	8.68238		8.57067	8.62247	0.908778	1.66925	1.3801	1.10344	0.876851	0.785987	1.39253	1.14147	0.924089	0.840019	0.904989	0.517501	0.142578	0.061253	0.909856	0.569311		0.230667	1.44207	2.29796	2.25697	2.09998	2.07095	2.0329	2.00687	2.43298	2.50297	2.53991	2.54086	2.21197	2.21001
8.6944	8.67331	8.66235	8.61704	8.6238	8.61351	8.70252	8.71043	8.79347	8.83053	8.71845	8.77277	8.786	8.906	8.73648	8.72248		8.64208	8.67236	0.909599	1.67895	1.38422	1.11275	0.869514	0.799555	1.3937	1.14203	0.921819	0.838845	0.905908	0.517648	0.142343	0.0583672	0.910531	0.527755		0.223947	1.44902	2.29405	2.25404	2.09803	2.06606	2.02214	1.99318	2.43103	2.50004	2.53013	2.52619	2.20904	2.21099
8.73098	8.71298	8.71797	8.68996	8.71495	8.71695	8.75497	8.74898	8.83298	8.86498	8.75698	8.79799	8.79	8.902	8.77698	8.82095		8.73195	8.70898	0.915107	1.68432	1.3902	1.12215	0.895006	0.819489	1.40342	1.14402	0.920171	0.840309	0.909968	0.508165	0.144769	0.0551617	0.917386	0.596113		0.154697	1.45223	2.286	2.253	2.103	2.062	2.019	1.99	2.43	2.499	2.532	2.523	2.206	2.22499
8.77338	8.76643	8.76843	8.75162	8.80072	8.81297	8.79339	8.78244	8.85245	8.89729	8.79748	8.80423	8.79599	8.90188	8.82426	8.8547	8.64895	8.78915	8.75549	0.91764	1.69155	1.39764	1.12572	0.909305	0.828578	1.40351	1.15177	0.923274	0.843785	0.912112	0.49595	0.14013	0.0543129	0.920146	0.523768	0.126245	0.0887017	1.46148	2.28198	2.25603	2.09503	2.05401	2.01111	1.982	2.42702	2.49096	2.5259	2.51598	2.20095	2.22303
8.81358	8.81153	8.81353	8.81731	8.87621	8.91493	8.83457	8.82852	8.8995	8.92768	8.84747	8.82874	8.79501	8.88913	8.85171	8.92823	8.74895	8.80483	8.80745	0.919728	1.69604	1.40479	1.13598	0.921363	0.85046	1.40945	1.1447	0.924705	0.846393	0.914445	0.484352	0.134826	0.052509	0.921842	0.535101	0.122549	0.0415364	1.46179	2.28002	2.25897	2.09797	2.05499	2.02288	1.982	2.42898	2.48704	2.51511	2.51402	2.19605	2.22597
8.84798	8.85198	8.86497	8.87897	8.96395	9.01595	8.88098	8.86098	8.92898	8.96198	8.87499	8.835	8.799	8.893	8.89798	8.98897	8.85894	8.94692	8.84198	0.92011	1.69508	1.40514	1.15129	0.945547	0.873938	1.40692	1.14751	0.914575	0.844421	0.915879	0.486629	0.136459	0.048822	0.920811	0.520758	0.110257	0.0405802	1.46536	2.277	2.265	2.096	2.05	2.014	1.98	2.429	2.488	2.517	2.514	2.194	2.21001
8.89634	8.90436	8.91648	8.94557	9.05267	9.11984	8.91937	8.89547	8.98034	9.00335	8.93039	8.86307	8.80404	8.88811	8.93337	9.05348	8.97727	9.10904	8.89238	0.917018	1.69558	1.40321	1.1717	0.974895	0.902083	1.40432	1.14063	0.911657	0.842151	0.913638	0.524475	0.137194	0.056966	0.917622	0.524148	0.141549	0.103316	1.46579	2.27603	2.26702	2.10202	2.04095	2.00806	1.977	2.43105	2.48803	2.51503	2.51199	2.19201	2.19802
8.93155	8.94251	8.96735	9.00523	9.12309	9.20787	8.9585	8.94437	9.01555	9.04052	8.97147	8.86991	8.80795	8.89985	8.9725	9.10336	9.11029	9.21859	8.93248	0.913614	1.6886	1.40033	1.18601	0.992247	0.926584	1.40428	1.12777	0.902972	0.829611	0.91134	0.518724	0.138641	0.0554989	0.912634	0.522857	0.143505	0.0577665	1.45991	2.27896	2.26897	2.10397	2.03606	2.01392	1.977	2.43594	2.49096	2.51796	2.51101	2.19299	2.19997
8.98397	8.99897	9.01098	9.06597	9.21495	9.29595	9.01097	8.98198	9.04998	9.08198	9.00998	8.89299	8.812	8.9	9.02297	9.15497	9.22594	9.34493	8.98397	0.902146	1.68414	1.39581	1.1885	1.01542	0.94382	1.38942	1.12466	0.898502	0.821994	0.902175	0.509975	0.140109	0.0558998	0.900177	0.498444	0.154934	0.0701427	1.45032	2.278	2.27	2.108	2.028	2.007	1.976	2.435	2.486	2.518	2.509	2.192	2.196
9.01155	9.03952	9.06048	9.12749	9.28765	9.37467	9.06142	9.03341	9.10331	9.12438	9.04453	8.91743	8.81906	8.90003	9.05451	9.18351	9.30958	9.44366	9.02751	0.894718	1.67221	1.38903	1.18662	1.02513	0.96034	1.37974	1.11715	0.882238	0.807984	0.894571	0.510568	0.141674	0.0562672	0.891624	0.499953	0.174494	0.102656	1.44536	2.27603	2.27801	2.10801	2.02405	2.00303	1.98406	2.441	2.48506	2.52	2.50998	2.19204	2.19594
9.07039	9.09443	9.11147	9.17946	9.35629	9.44527	9.10554	9.07655	9.13665	9.16458	9.10042	8.96352	8.82593	8.90297	9.10844	9.23744	9.37136	9.51328	9.08144	0.883952	1.66739	1.37733	1.17274	1.02927	0.972009	1.37733	1.10928	0.872432	0.795697	0.884019	0.513579	0.145273	0.0570321	0.881436	0.497129	0.184417	0.12773	1.43801	2.27897	2.27899	2.10899	2.02895	2.00597	1.98994	2.441	2.49193	2.52	2.50802	2.19596	2.18907
9.11297	9.13697	9.15497	9.24496	9.40697	9.51796	9.15797	9.12597	9.17798	9.20398	9.14897	8.99698	8.83699	8.902	9.15097	9.28797	9.45095	9.59195	9.12897	0.877454	1.66255	1.37562	1.18925	1.02986	0.978626	1.37125	1.09621	0.870821	0.787415	0.877344	0.501028	0.151846	0.0589589	0.875254	0.493522	0.137038	0.0830768	1.43098	2.28	2.28	2.114	2.00202	2.012	2.00099	2.442	2.495	2.518	2.51	2.196	2.185
9.17348	9.18647	9.20942	9.31324	9.48022	9.57236	9.19853	9.1715	9.22542	9.24742	9.20649	9.05766	8.86532	8.91229	9.21145	9.34239	9.45709	9.59703	9.17348	0.87475	1.66047	1.37	1.17271	1.01195	0.979207	1.36641	1.09115	0.870878	0.783045	0.874211	0.491739	0.156433	0.0631319	0.873019	0.484421	0.136493	0.0743618	1.42608	2.28302	2.28306	2.11903	1.99906	2.02597	2.00499	2.44804	2.49505	2.525	2.515	2.19902	2.18796
9.22434	9.23636	9.25442	9.33867	9.5037	9.61051	9.25428	9.22432	9.27042	9.29143	9.25833	9.12809	8.89956	8.94261	9.25938	9.38347	9.46687	9.59996	9.22434	0.872627	1.65783	1.36686	1.17183	1.00847	0.972487	1.36506	1.09045	0.86859	0.782556	0.872226	0.481009	0.147268	0.0601584	0.870779	0.484479	0.138968	0.0671334	1.42673	2.28497	2.28892	2.12196	2.00492	2.02304	2.00401	2.45195	2.49994	2.525	2.515	2.20097	2.18405
9.28597	9.28697	9.30697	9.38597	9.54498	9.63199	9.30097	9.28097	9.32497	9.34197	9.32296	9.21895	8.94997	8.96399	9.32396	9.43397	9.48199	9.603	9.27497	0.877577	1.66105	1.37076	1.16974	1.00065	0.959967	1.371	1.09003	0.873777	0.788047	0.877657	0.48048	0.132778	0.0486863	0.875058	0.492586	0.145566	0.0635419	1.42931	2.291	2.294	2.124	2.012	2.02	2.005	2.455	2.504	2.533	2.521	2.206	2.17401
9.34244	9.32948	9.34049	9.3952	9.55513	9.64605	9.35741	9.32753	9.37752	9.3945	9.37141	9.3147	9.03664	9.17069	9.38048	9.45722	9.49206	9.608	9.3244	0.875882	1.66636	1.37407	1.17082	1.00237	0.94067	1.36546	1.09358	0.871036	0.78875	0.875295	0.49046	0.151727	0.114519	0.874063	0.495237	0.145403	0.0592607	1.43285	2.29209	2.29601	2.12702	2.01623	2.01799	2.00395	2.456	2.50706	2.535	2.52205	2.2061	2.16698
9.38951	9.38047	9.39246	9.41677	9.56886	9.65095	9.40154	9.3844	9.43243	9.44745	9.41554	9.38922	9.10528	9.24423	9.43147	9.48075	9.49893	9.608	9.36656	0.88351	1.67075	1.38127	1.16296	0.988466	0.918255	1.37279	1.10086	0.872712	0.795153	0.882277	0.497872	0.159914	0.122932	0.881799	0.495992	0.140373	0.0582704	1.44119	2.3019	2.29699	2.12898	2.04074	2.01701	1.99905	2.456	2.51393	2.535	2.52695	2.21689	2.16502
9.43098	9.42298	9.41899	9.43899	9.574	9.647	9.45198	9.43198	9.49098	9.50598	9.45898	9.46997	9.18297	9.31997	9.47198	9.50199	9.502	9.608	9.41498	0.894225	1.67918	1.3862	1.16014	0.975615	0.897499	1.38183	1.12032	0.878048	0.801097	0.895734	0.502698	0.164968	0.127858	0.890076	0.494031	0.1394	0.0554912	1.44931	2.3	2.299	2.125	2.045	2.022	1.997	2.457	2.51	2.539	2.531	2.21	2.168
9.48032	9.47442	9.46423	9.46724	9.57699	9.63987	9.49944	9.48941	9.54847	9.56154	9.50136	9.55052	9.29186	9.30977	9.52637	9.52213	9.50604	9.60098	9.45642	0.904678	1.68934	1.39346	1.15755	0.961419	0.886813	1.3884	1.11845	0.895091	0.814999	0.904521	0.52184	0.157539	0.0665355	0.900645	0.492705	0.139242	0.0514194	1.45563	2.3	2.292	2.12597	2.05106	2.02097	1.996	2.45996	2.51896	2.54205	2.53806	2.21102	2.176
9.51456	9.51843	9.48869	9.49267	9.57601	9.62618	9.5464	9.53245	9.59836	9.61827	9.53951	9.60529	9.38283	9.49758	9.5655	9.53582	9.50995	9.59903	9.50043	0.91398	1.69693	1.40219	1.15703	0.950777	0.87128	1.39969	1.1397	0.914293	0.828634	0.914107	0.510239	0.130923	0.0618207	0.910691	0.495336	0.140553	0.0492381	1.46394	2.3	2.292	2.12304	2.05692	2.01804	1.996	2.45605	2.51505	2.54694	2.54392	2.21297	2.176
9.55698	9.55798	9.54097	9.51399	9.58	9.618	9.58598	9.58297	9.65697	9.68297	9.57698	9.69295	9.51893	9.59695	9.60798	9.55599	9.516	9.592	9.53998	0.919997	1.70049	1.40862	1.14834	0.936398	0.855129	1.4034	1.14727	0.91377	0.838785	0.918158	0.542513	0.127791	0.0518853	0.917606	0.488064	0.137821	0.0450122	1.46666	2.301	2.29	2.118	2.054	2.017	1.992	2.457	2.517	2.553	2.545	2.216	2.174
9.60727	9.61336	9.58045	9.53328	9.579	9.59891	9.63832	9.62442	9.71452	9.7466	9.63025	9.75462	9.6293	9.69132	9.65532	9.58619		9.73182	9.59235	0.922843	1.70495	1.41146	1.14378	0.928728	0.843939	1.4125	1.15177	0.922645	0.844976	0.921169	0.520107	0.117939	0.0390761	0.920248	0.483676		0.117386	1.47197	2.30302	2.28702	2.11999	2.05897	2.014	1.99	2.455	2.525	2.55604	2.54605	2.21699	2.17601
9.6357	9.65159	9.62849	9.56368	9.579	9.5891	9.67264	9.66952	9.77041	9.81032	9.65672	9.8203	9.76852	9.8325	9.68964	9.60678		9.71221	9.6296	0.923176	1.70042	1.40672	1.13434	0.916777	0.835341	1.41351	1.16165	0.930605	0.853084	0.919973	0.525127	0.113586	0.0365271	0.922179	0.489666		0.0955716	1.47047	2.30498	2.28898	2.11901	2.05603	2.014	1.99	2.455	2.525	2.55996	2.55095	2.21601	2.17699
9.68697	9.70497	9.66598	9.58899	9.579	9.57601	9.72897	9.72497	9.82397	9.87097	9.70498	9.86998	9.88694	10.0069	9.73898	9.616		9.73599	9.68397	0.917753	1.6967	1.40012	1.12823	0.911533	0.824445	1.40493	1.15613	0.941725	0.861746	0.913213	0.478933	0.140537	0.0612279	0.918122	0.501814		0.137679	1.46582	2.3	2.288	2.115	2.059	2.014	1.994	2.455	2.522	2.56	2.553	2.211	2.186
9.72247	9.75345	9.71736	9.62133	9.5831	9.5741	9.77146	9.76451	9.88139	9.9285	9.73947	9.92039	10.0187	10.1479	9.77643	9.71629	9.57307	9.72712	9.73142	0.91078	1.68708	1.39307	1.1248	0.912033	0.821537	1.39556	1.15067	0.942933	0.863584	0.911288	0.48222	0.153509	0.0823291	0.905633	0.594743	0.169897	0.153055	1.45682	2.29893	2.28296	2.10999	2.05999	2.01604	1.99804	2.45199	2.52396	2.56001	2.55604	2.20793	2.20207
9.77236	9.8004	9.75551	9.65556	9.59386	9.58486	9.81938	9.81831	9.92247	9.98132	9.78936	9.96147	10.093	10.2428	9.82142	9.74661	9.57991	9.73984	9.77543	0.902319	1.68143	1.3849	1.12049	0.902868	0.820138	1.38844	1.14359	0.942209	0.862919	0.905761	0.474894	0.157627	0.110655	0.895392	0.59396	0.175863	0.167247	1.4487	2.2911	2.27905	2.10901	2.05901	2.01995	2.00195	2.45101	2.52005	2.56099	2.55995	2.2001	2.2099
9.82097	9.84897	9.80697	9.69398	9.62698	9.60899	9.85798	9.85798	9.96897	10.035	9.84197	10.001	10.127	10.274	9.87097	9.79597	9.60499	9.76499	9.82397	0.898162	1.6724	1.37562	1.11275	0.894395	0.815093	1.38251	1.13609	0.935964	0.856544	0.902312	0.515026	0.166495	0.117376	0.890243	0.591691	0.186624	0.178414	1.44248	2.287	2.278	2.104	2.058	2.023	2.008	2.45	2.519	2.561	2.561	2.198	2.22199
9.87752	9.90141	9.85842	9.74845	9.67153	9.6485	9.91237	9.91039	10.0273	10.0843	9.89753	10.0525	10.1565	10.3003	9.92356	9.84358	9.6292	9.78816	9.87542	0.893009	1.67026	1.37077	1.11066	0.898816	0.816078	1.37476	1.12697	0.923077	0.846138	0.897728	0.48705	0.158694	0.103873	0.884629	0.591891	0.197987	0.183762	1.43849	2.28701	2.27297	2.09896	2.05995	2.02803	2.01005	2.44293	2.51691	2.55693	2.55996	2.195	2.21702
9.93241	9.94454	9.90253	9.7955	9.7274	9.70143	9.95158	9.95156	10.0597	10.1176	9.9534	10.1044	10.2134	10.3287	9.98237	9.90435	9.64978	9.80482	9.91953	0.895028	1.66885	1.37003	1.10188	0.892043	0.813765	1.37581	1.12304	0.915402	0.837512	0.898551	0.481806	0.120252	0.0800154	0.887667	0.587744	0.218698	0.193397	1.43826	2.28799	2.27003	2.09504	2.05505	2.03097	2.01495	2.43508	2.5071	2.55007	2.55604	2.195	2.21898
9.98897	9.99697	9.95797	9.85497	9.79696	9.77496	10.009	9.99898	10.096	10.148	10.009	10.142	10.22	10.334	10.035	9.97096	9.71796	9.87496	9.97397	0.892321	1.67162	1.37214	1.10683	0.889901	0.812321	1.37905	1.12254	0.907864	0.831503	0.892243	0.479711	0.118831	0.0689058	0.88857	0.579534	0.209165	0.182466	1.44177	2.285	2.265	2.093	2.055	2.027	2.013	2.427	2.5	2.542	2.551	2.192	2.214
10.0314	10.0444	10.0105	9.91856	9.87377	9.85587	10.0545	10.0434	10.1302	10.1712	10.0514	10.1842	10.232	10.337	10.0785	10.0501	9.77453	9.93052	10.0144	0.895779	1.67745	1.37834	1.10602	0.891662	0.811677	1.38349	1.12235	0.903841	0.827315	0.895285	0.47366	0.116851	0.0615214	0.892253	0.570378	0.214545	0.183272	1.44832	2.286	2.25797	2.08799	2.05293	2.02196	2.00996	2.42394	2.49294	2.53493	2.5359	2.19301	2.20796
10.0764	10.0874	10.0584	9.97823	9.95495	9.94782	10.1044	10.0825	10.1547	10.1957	10.0935	10.2077	10.235	10.3409	10.1264	10.1645	9.83028	9.98529	10.0594	0.894664	1.68183	1.37914	1.1026	0.883387	0.804966	1.38495	1.12492	0.906091	0.824635	0.894737	0.47369	0.121155	0.0563762	0.890493	0.516237	0.218272	0.181384	1.45321	2.286	2.25504	2.08701	2.0451	2.01805	2.00605	2.41808	2.48708	2.5271	2.52514	2.19399	2.20405
10.126	10.139	10.103	10.046	10.047	10.043	10.142	10.121	10.187	10.227	10.146	10.224	10.242	10.338	10.171	10.188	9.87098	10.024	10.105	0.897269	1.68515	1.38283	1.10873	0.886708	0.806349	1.38955	1.12895	0.914606	0.826799	0.895969	0.476229	0.117392	0.0520519	0.894118	0.51545	0.201198	0.165117	1.45587	2.285	2.25	2.083	2.046	2.014	2.002	2.414	2.483	2.518	2.51201	2.192	2.213
10.1614	10.1794	10.1454	10.1055	10.1358	10.1479	10.1863	10.1583	10.2164	10.2523	10.1844	10.2481	10.242	10.339	10.2064	10.2205		10.0522	10.1434	0.899223	1.68603	1.38788	1.11913	0.897145	0.816991	1.38964	1.1342	0.91462	0.825845	0.895689	0.496571	0.11899	0.0502581	0.898434	0.462085		0.12794	1.46027	2.28394	2.25101	2.081	2.04491	2.01495	1.99798	2.40804	2.478	2.50895	2.50095	2.19391	2.22299
10.2075	10.2206	10.1836	10.1634	10.2251	10.2489	10.2187	10.1926	10.2556	10.2817	10.2295	10.2619	10.246	10.335	10.2476	10.2715		10.2925	10.1856	0.899497	1.68845	1.3929	1.13067	0.912647	0.834289	1.39318	1.1309	0.908138	0.827473	0.89666	0.499915	0.119039	0.0489834	0.897787	0.529038		0.100112	1.46324	2.27707	2.25199	2.081	2.0351	2.01005	1.99602	2.41196	2.478	2.50405	2.49605	2.1841	2.22201
10.242	10.254	10.23	10.221	10.312	10.3539	10.262	10.23	10.287	10.314	10.268	10.291	10.246	10.335	10.288	10.322		10.228	10.225	0.8993	1.68315	1.39993	1.15089	0.937627	0.866563	1.39576	1.12926	0.9079	0.836315	0.892132	0.457623	0.11907	0.0487301	0.901778	0.506412		0.038043	1.46595	2.28699	2.256	2.081	2.028	2.001	1.992	2.416	2.474	2.501	2.497	2.19599	2.23799
10.2843		10.2734	10.2784	10.3967	10.4518	10.2944	10.2684	10.3235	10.3524	10.3113	10.2962	10.2471	10.335	10.3263	10.3816	10.2139			0.899706		1.40165	1.16561	0.969011	0.896338	1.39801	1.12391	0.907884	0.846193	0.8915	0.443246	0.110476	0.0452879	0.903102	0.500258	0.0940594			2.28797		2.08202	2.01801	1.99992	1.98699	2.41702	2.47302	2.50396	2.49498	2.19698	2.23259
10.3146	10.3315	10.3115	10.3234	10.4691	10.5339	10.3325	10.3065	10.3704	10.3925	10.3406	10.3148	10.2549	10.332	10.3566	10.4452	10.3038	10.3676	10.3025	0.899305	1.68271	1.40222	1.17416	0.995073	0.926303	1.40055	1.12597	0.895836	0.844393	0.892546	0.482315	0.115268	0.0450728	0.901224	0.520805	0.131388	0.0556023	1.46897	2.28504	2.25996	2.08397	2.01899	1.9921	1.98601	2.41897	2.47497	2.50005	2.49303	2.19503	2.18956
10.346	10.374	10.35	10.375	10.534	10.614	10.374	10.342	10.399	10.429	10.372	10.325	10.255	10.349	10.388	10.501	10.4159	10.4789	10.335	0.893253	1.67456	1.39469	1.17799	1.00773	0.953288	1.3995	1.12401	0.899698	0.84471	0.887822	0.490227	0.11621	0.0497678	0.894093	0.527057	0.119946	0.0454849	1.46502	2.283	2.26	2.083	2.00301	1.994	1.99	2.417	2.474	2.502	2.496	2.192	2.186
[truncated: 64 more columns]
