# Supplementary material for: Kinematic Validation of a Multi-Kinect v2 Instrumented 10-Meter Walkway for Quantitative Gait Assessments
Source: PLoS One. 2015 Oct 13;10(10):e0139913. doi: 10.1371/journal.pone.0139913 (PMC4603795; doi:10.1371/journal.pone.0139913)
Supplement: S1 Data — (ZIP) [file pone.0139913.s001.zip › S1_Data/pp4_trial3.xls]

## Sheet: Sheet1
Kinect(x) SpineBase	Kinect(x) Head	Kinect(x) ShoulderLeft	Kinect(x) ElbowLeft	Kinect(x) WristLeft	Kinect(x) HandLeft	Kinect(x) ShoulderRight	Kinect(x) ElbowRight	Kinect(x) WristRight	Kinect(x) HandRight	Kinect(x) HipLeft	Kinect(x) KneeLeft	Kinect(x) AnkleLeft	Kinect(x) FootLeft	Kinect(x) HipRight	Kinect(x) KneeRight	Kinect(x) AnkleRight	Kinect(x) FootRight	Kinect(x) SpineShoulder	Kinect(y) SpineBase	Kinect(y) Head	Kinect(y) ShoulderLeft	Kinect(y) ElbowLeft	Kinect(y) WristLeft	Kinect(y) HandLeft	Kinect(y) ShoulderRight	Kinect(y) ElbowRight	Kinect(y) WristRight	Kinect(y) HandRight	Kinect(y) HipLeft	Kinect(y) KneeLeft	Kinect(y) AnkleLeft	Kinect(y) FootLeft	Kinect(y) HipRight	Kinect(y) KneeRight	Kinect(y) AnkleRight	Kinect(y) FootRight	Kinect(y) SpineShoulder	Kinect(z) SpineBase	Kinect(z) Head	Kinect(z) ShoulderLeft	Kinect(z) ElbowLeft	Kinect(z) WristLeft	Kinect(z) HandLeft	Kinect(z) ShoulderRight	Kinect(z) ElbowRight	Kinect(z) WristRight	Kinect(z) HandRight	Kinect(z) HipLeft	Kinect(z) KneeLeft
0.130999	0.284994	0.258996	0.224998	0.254	0.257998	0.258999	0.24	0.295998	0.330996	0.172	0.0920005	0.0150005	0.096	0.178	0.195988	0.057997	0.136996	0.232997	0.888651	1.64744	1.38287	1.13492	0.895763	0.823272	1.39068	1.13745	0.906537	0.816133	0.886021	0.53643	0.163021	0.0774	0.889331	0.500684	0.138341	0.0644505	1.42934	2.188	2.178	2.017	1.961	1.962	1.974	2.329	2.379	2.385	2.368	2.117	2.102
0.131	0.291871	0.261945	0.225	0.256945	0.256037	0.26489	0.24	0.298945	0.331982	0.171018	0.0949449	0.0159816	0.096	0.177018	0.212688	0.0766509	0.147798	0.236927	0.888061	1.64603	1.3826	1.13419	0.894719	0.822868	1.38436	1.13748	0.907846	0.816631	0.885333	0.536008	0.156816	0.0774294	0.88881	0.502624	0.135464	0.0603959	1.42721	2.188	2.17604	2.01602	1.961	1.96102	1.96811	2.32409	2.379	2.38402	2.37094	2.11406	2.10102
0.131	0.300893	0.264964	0.227964	0.257	0.256	0.265	0.242964	0.299	0.331012	0.173964	0.095	0.016	0.096	0.179964	0.237703	0.0898457	0.162822	0.238976	0.886449	1.64246	1.37971	1.13321	0.891834	0.820439	1.38457	1.13668	0.909599	0.825751	0.883581	0.534211	0.156502	0.0789715	0.887476	0.503569	0.128799	0.0501422	1.42487	2.188	2.17205	2.01402	1.96001	1.961	1.968	2.324	2.37801	2.384	2.36804	2.11202	2.101
0.132996	0.310982	0.267995	0.232991	0.256002	0.255002	0.267995	0.243	0.301995	0.344975	0.173002	0.095	0.0150018	0.096	0.18	0.250977	0.110963	0.163998	0.244989	0.885532	1.63783	1.37931	1.11772	0.889774	0.818613	1.38378	1.13687	0.910618	0.819162	0.882452	0.534499	0.157708	0.0794891	0.886811	0.506136	0.133482	0.0486125	1.41961	2.18401	2.16901	2.013	1.95501	1.95801	1.96501	2.322	2.378	2.382	2.38198	2.10901	2.101
0.136013	0.318069	0.280044	0.243044	0.259019	0.265025	0.274069	0.250025	0.302038	0.343987	0.176044	0.101025	0.015	0.0961817	0.182019	0.275125	0.161269	0.23552	0.258069	0.88505	1.63635	1.38017	1.11	0.882929	0.818518	1.38383	1.13297	0.911083	0.8238	0.882019	0.535581	0.157362	0.0797523	0.886351	0.507222	0.144417	0.0667938	1.41928	2.18297	2.17	2.00601	1.95101	1.95599	1.96499	2.32	2.37601	2.38204	2.37903	2.10799	2.09799
0.137977	0.328876	0.286921	0.249921	0.261966	0.268955	0.284876	0.253955	0.307932	0.342023	0.182921	0.104955	0.015		0.184966	0.294774	0.203514	0.317061	0.268876	0.88505	1.63502	1.37993	1.10689	0.879608	0.818144	1.38425	1.13039	0.908381	0.830117	0.881891	0.535807	0.157617		0.886469	0.510641	0.0984592	0.0768047	1.41889	2.17905	2.17	2.00699	1.95199	1.95501	1.96401	2.32	2.37798	2.38793	2.38295	2.10602	2.09701
0.145988	0.339983	0.294988	0.259985	0.264995	0.274991	0.295983	0.256995	0.308	0.345994	0.185995	0.107995	0.015	0.091052	0.191989	0.308979	0.24993	0.342962	0.274991	0.88507	1.63228	1.38147	1.12071	0.882745	0.818939	1.38062	1.13093	0.908679	0.834823	0.882269	0.536659	0.157141	0.0776864	0.886111	0.519846	0.152556	0.0817127	1.41755	2.18	2.17	2.008	1.949	1.954	1.962	2.32	2.377	2.388	2.385	2.105	2.096
0.159089	0.367051	0.324044	0.280044	0.28207	0.289044	0.303076	0.267095	0.324025	0.356006	0.203083	0.122019	0.0189937	0.0939937	0.206057	0.33207	0.313324	0.419292	0.29107	0.883704	1.62644	1.37916	1.12778	0.878909	0.818774	1.37897	1.1279	0.908015	0.828668	0.880591	0.536482	0.149867	0.0721808	0.885118	0.514405	0.132295	0.0642594	1.4126	2.17499	2.17201	2.00901	1.94599	1.952	1.96001	2.32102	2.37202	2.39301	2.38803	2.10297	2.09499
0.172875	0.374929	0.330938	0.286938	0.292902	0.295938	0.314893	0.281867	0.327964	0.356991	0.215884	0.124973	0.0180089	0.0930089	0.21492	0.342902	0.363546	0.464591	0.301902	0.881262	1.62653	1.37594	1.11049	0.877186	0.816233	1.37503	1.12642	0.904155	0.823725	0.877607	0.538333	0.152486	0.0738549	0.883247	0.510535	0.159405	0.0827727	1.4113	2.17401	2.17299	2.00999	1.94402	1.952	1.96099	2.32397	2.37497	2.39498	2.39196	2.09804	2.09401
0.193965	0.402954	0.350967	0.30497	0.315962	0.320959	0.33297	0.303964	0.336985	0.371975	0.23996	0.138977	0.018	0.093	0.236964	0.376944	0.423901	0.552854	0.326959	0.876338	1.62262	1.37319	1.11943	0.873017	0.814992	1.37238	1.12039	0.896962	0.80551	0.872998	0.540466	0.153898	0.0744291	0.878188	0.504161	0.140062	0.0685239	1.40673	2.174	2.174	2.011	1.944	1.94701	1.96	2.325	2.374	2.39899	2.394	2.097	2.093
0.205133	0.411171	0.365116				0.357094	0.311166	0.362033	0.380066	0.248133	0.148105	0.0190387	0.0930166	0.252116	0.392155	0.486459	0.605558	0.337155	0.873026	1.62034	1.36659				1.36732	1.11728	0.880466	0.806492	0.870416	0.536321	0.154228	0.0747674	0.874156	0.502729	0.148312	0.08919	1.40369	2.17399	2.17504	2.01				2.32403	2.37602	2.40399	2.39502	2.09799	2.09
0.228724	0.441644	0.385759	0.34377	0.350736	0.35777	0.373805	0.340655	0.367931	0.391862	0.271724	0.166782	0.0259195	0.0959655	0.272759	0.419678	0.568046	0.704839	0.364678	0.868681	1.60957	1.35961	1.09801	0.867413	0.798432	1.36097	1.11118	0.886806	0.799798	0.866189	0.536478	0.168029	0.0760846	0.86991	0.500753	0.120248	0.0749564	1.39985	2.17202	2.18192	2.01	1.95591	1.95099	1.95899	2.32894	2.37995	2.40202	2.39797	2.09701	2.09
0.243977	0.459973	0.404971	0.358977	0.365977	0.378968	0.408947	0.343995	0.382977	0.407976	0.286977	0.173989	0.026	0.096	0.289974	0.433979	0.562011	0.701008	0.382973	0.864317	1.60974	1.35883	1.0957	0.867809	0.799119	1.35364	1.11182	0.888847	0.805092	0.862066	0.535062	0.157247	0.0761699	0.865327	0.505493	0.165232	0.109388	1.39457	2.174	2.183	2.01399	1.95201	1.953	1.959	2.327	2.379	2.404	2.40299	2.099	2.091
0.281151	0.489245	0.440166	0.394173	0.410151	0.411245	0.424324	0.38813	0.400259	0.431166	0.328122	0.197202	0.0260288	0.100036	0.328166	0.477158	0.63795	0.774022	0.41623	0.859591	1.60513	1.35187	1.09039	0.851848	0.79162	1.35551	1.08679	0.860355	0.774891	0.857498	0.535486	0.153433	0.0741822	0.860545	0.506583	0.159214	0.113968	1.39161	2.176	2.18404	2.01202	1.94999	1.95599	1.95896	2.32904	2.38801	2.40201	2.39797	2.10199	2.09401
0.301772	0.522631	0.46275	0.417739	0.430772	0.444631	0.468511	0.405805	0.435609	0.45375	0.344815	0.224696	0.0299566	0.104946	0.35075	0.498761	0.631076	0.776967	0.447653	0.854259	1.59786	1.3477	1.09025	0.851533	0.790225	1.33553	1.07892	0.854159	0.769529	0.851704	0.538971	0.153806	0.0744767	0.855822	0.5084	0.191206	0.132752	1.38654	2.176	2.18993	2.01497	1.94901	1.95501	1.95405	2.33493	2.38899	2.40299	2.39404	2.10002	2.09499
0.329954	0.538974	0.489956	0.450946	0.468938	0.476947	0.48697				0.368961	0.231988	0.0419803	0.105	0.381949	0.513975	0.724845	0.857867	0.471961	0.84813	1.59362	1.34441	1.06789	0.840708	0.782792	1.33711				0.846768	0.536893	0.152093	0.0701172	0.848462	0.509728	0.136041	0.0906098	1.37809	2.18399	2.19499	2.01999	1.952	1.953	1.954	2.336				2.10399	2.093
0.383178	0.584191	0.532171	0.492145	0.499217	0.511171	0.520257	0.473197	0.497322	0.52121	0.425178	0.282138	0.0550724	0.10802	0.423224	0.568118	0.719987	0.847092	0.515171	0.843114	1.58832	1.34264	1.07175	0.844219	0.78466	1.33264	1.06171	0.835393	0.757233	0.841624	0.532231	0.16392	0.077559	0.844202	0.500789	0.14553	0.0909104	1.37597	2.18803	2.20101	2.02001	1.95602	1.95702	1.96001	2.34901	2.39503	2.4041	2.38907	2.11003	2.093
0.409696	0.612674	0.557708	0.513753	0.531629	0.536708	0.558561	0.502663	0.545449	0.55264	0.451696	0.302764	0.0658763	0.110966	0.456618	0.585798	0.718022	0.860843	0.540708	0.84228	1.59007	1.33727	1.07722	0.845555	0.780221	1.33071	1.05208	0.808933	0.753176	0.84077	0.530945	0.169892	0.0774117	0.842954	0.505081	0.147013	0.0849977	1.37529	2.19294	2.20199	2.02198	1.95897	1.95997	1.96198	2.34999	2.39896	2.41883	2.39889	2.11494	2.093
0.460923	0.65294	0.611919	0.555937	0.570941	0.57694	0.596943	0.541941	0.566968	0.588946	0.502923	0.364906	0.110932	0.127974	0.506925	0.632929	0.719997	0.861	0.585932	0.846753	1.59843	1.34408	1.0829	0.849474	0.78676	1.33564	1.05261	0.809559	0.754188	0.84735	0.539237	0.188662	0.0810545	0.845217	0.463703	0.14684	0.0832226	1.3782	2.19699	2.21598	2.03498	1.96599	1.96799	1.96599	2.36598	2.399	2.419	2.41098	2.118	2.091
0.505266	0.69815	0.651167	0.602222	0.615167	0.614228	0.653239	0.596211	0.618211	0.636211	0.5512	0.414411	0.155272	0.291272	0.548305	0.652205	0.728	0.860994	0.638211	0.853639	1.61345	1.35214	1.11199	0.858629	0.796643	1.34708	1.06444	0.838433	0.759096	0.854212	0.526446	0.180199	0.134302	0.851954	0.467185	0.145292	0.0794571	1.39231	2.19903	2.22203	2.04302	1.97502	1.96302	1.97102	2.37104	2.40904	2.42308	2.41309	2.12301	2.08899
0.552481	0.724708	0.680676	0.641568	0.644676	0.654557	0.695535	0.633589	0.655589	0.673589	0.586611	0.4872	0.20347	0.33947	0.602405	0.6886	0.728	0.860011	0.675589	0.858803	1.61987	1.35993	1.12669	0.870875	0.806057	1.34751	1.06791	0.842485	0.776034	0.858058	0.529259	0.202999	0.157733	0.858023	0.469821	0.147486	0.0771652	1.40035	2.20395	2.22695	2.04696	1.97896	1.96696	1.97496	2.37792	2.41691	2.43784	2.42883	2.12498	2.08801
0.597929	0.774921	0.730921	0.668957	0.688931	0.693939	0.73394	0.685918	0.71291	0.722923	0.634924	0.56388	0.276885	0.412885	0.643935	0.716956	0.74098	0.863994	0.720929	0.867756	1.62996	1.36921	1.12054	0.880495	0.811921	1.35555	1.08193	0.856258	0.770529	0.870201	0.527613	0.205237	0.159927	0.86467	0.478407	0.145643	0.0726371	1.40581	2.20999	2.23798	2.05798	1.98399	1.97	1.975	2.38599	2.43198	2.44699	2.43699	2.13399	2.09
0.640254	0.805254	0.750297	0.718124	0.720148	0.723235	0.765272	0.722346	0.762247	0.775346	0.672241	0.615482	0.32647	0.462464	0.686303	0.732155	0.745019	0.862957	0.75421	0.877063	1.63465	1.37643	1.13156	0.887627	0.823251	1.36361	1.09953	0.848112	0.781475	0.878443	0.484451	0.164302	0.120054	0.873517	0.479946	0.146945	0.0679192	1.41222	2.21704	2.24202	2.06203	1.98105	1.96699	1.97599	2.39401	2.43311	2.45502	2.44304	2.13905	2.09399
0.680544	0.845544	0.797466	0.737778	0.743733	0.760577	0.808511	0.777377	0.801555	0.830377	0.710566	0.692133	0.401155	0.536166	0.734455	0.756722	0.747967	0.856078	0.787622	0.883873	1.64567	1.38679	1.13338	0.891921	0.824961	1.37735	1.11429	0.870635	0.785425	0.885223	0.505314	0.186815	0.142921	0.880995	0.500033	0.149284	0.0709754	1.42424	2.22392	2.24596	2.06694	1.98891	1.96502	1.97402	2.39598	2.44981	2.45896	2.44893	2.14691	2.09202
0.724931	0.878948	0.832945	0.777937	0.793922	0.799939	0.853929	0.825925	0.859909	0.891904	0.764915	0.767882	0.492857	0.626859	0.767948	0.774972	0.754989	0.860992	0.824942	0.892067	1.65209	1.38763	1.1332	0.905938	0.83778	1.37859	1.12097	0.890958	0.800157	0.895364	0.505211	0.172952	0.13031	0.886122	0.496945	0.139056	0.0632322	1.43055	2.227	2.249	2.066	1.989	1.966	1.971	2.40199	2.45499	2.47098	2.45998	2.15	2.10198
0.767221	0.93212	0.874202	0.81024	0.821271	0.838233	0.890202	0.865328	0.917353	0.955372	0.79629	0.859233	0.603517	0.738088	0.820196	0.791101	0.758019	0.860931	0.876177	0.897233	1.65918	1.39319	1.14117	0.910842	0.842983	1.38679	1.13298	0.892765	0.808467	0.900264	0.536569	0.188085	0.144443	0.892156	0.493709	0.137057	0.0629989	1.43789	2.23406	2.24803	2.06999	1.98905	1.971	1.96896	2.404	2.45503	2.47999	2.46703	2.15706	2.09918
0.801683	0.950828	0.905711	0.847656	0.863611	0.874665	0.921711	0.91653	0.972494	1.01347	0.841584	0.895665	0.684258	0.751873	0.85072	0.806855	0.760973	0.850099	0.903747	0.903879	1.66362	1.39839	1.14122	0.909582	0.844942	1.39367	1.13539	0.910725	0.818934	0.905522	0.511411	0.132629	0.052871	0.899304	0.491976	0.13813	0.0643872	1.44001	2.24292	2.25196	2.06901	1.99693	1.971	1.96305	2.404	2.45896	2.47901	2.47195	2.16592	2.12675
0.845934	1.00692	0.949934	0.882948	0.894954	0.902958	0.98191	0.962931	1.02892	1.06792	0.873952	0.980873	0.797831	0.875815	0.898928	0.819981	0.782967	0.867973	0.95093	0.905448	1.66675	1.40365	1.13851	0.90934	0.842673	1.39738	1.13756	0.915164	0.826699	0.907357	0.503002	0.130732	0.0451902	0.901028	0.481576	0.109693	0.0391677	1.44264	2.246	2.24701	2.07499	1.996	1.96002	1.95002	2.401	2.46799	2.47401	2.471	2.166	2.11102
0.878227	1.02848	0.973438	0.921087	0.920391	0.941087	1.00837	1.00499	1.07685	1.1266	0.910134	1.04936	0.927886	0.978542	0.931227	0.855157	0.786906	0.879719	0.979321	0.904063	1.66759	1.40084	1.1379	0.910951	0.841147	1.38964	1.14416	0.915512	0.827814	0.905407	0.519973	0.133914	0.0420354	0.900278	0.507274	0.122053	0.0431242	1.44279	2.24893	2.24993	2.07109	1.99307	1.96195	1.95098	2.40588	2.46019	2.47791	2.471	2.17088	2.11784
0.926366	1.07735	1.02334	0.959498	0.978234	0.979498	1.04748	1.05337	1.13721	1.18622	0.955405	1.11021	1.04843	1.1823	0.983313	0.859947		0.878026	1.03131	0.907188	1.66821	1.40264	1.13438	0.901921	0.841544	1.39627	1.1381	0.913714	0.832014	0.907728	0.557483	0.144825	0.102154	0.904207	0.482776		0.0525353	1.44219	2.25295	2.24704	2.07199	1.99103	1.96299	1.94804	2.406	2.45408	2.478	2.46903	2.17692	2.11899
0.955992	1.10599	1.06199	0.999989	0.991996	1.01699	1.08699	1.09399	1.20098	1.24099	0.986992	1.14399	1.16297	1.28897	1.00799	0.884993		0.973974	1.05799	0.90546	1.66604	1.39723	1.14454	0.912227	0.835972	1.3923	1.13994	0.905152	0.833909	0.903641	0.572286	0.142121	0.06626	0.90457	0.484859		0.00106412	1.43996	2.254	2.245	2.076	1.995	1.962	1.95	2.404	2.465	2.478	2.464	2.173	2.122
1.01089	1.15893	1.10513	1.03235	1.05669	1.06307	1.12719	1.13517	1.22746	1.28805	1.04385	1.17831	1.26004	1.40172	1.05603	0.909505			1.10505	0.900422	1.65816	1.38589	1.12702	0.900301	0.829324	1.39029	1.13075	0.908728	0.829754	0.8987	0.563096	0.151667	0.0905194	0.899708	0.489967			1.43517	2.25302	2.2401	2.07208	1.99794	1.97278	1.95686	2.40106	2.465	2.47604	2.45812	2.17496	2.12396
1.0486	1.20056	1.13568	1.08741	1.08471	1.10159	1.17944	1.19338	1.27746	1.33352	1.08061	1.20571	1.3451	1.48512	1.09954	0.944624			1.14161	0.895819	1.65537	1.37724	1.12295	0.895895	0.820662	1.37777	1.12241	0.907227	0.822775	0.889113	0.558696	0.157509	0.0966291	0.900115	0.493463			1.42878	2.25399	2.23703	2.06804	1.998	1.96706	1.95799	2.39704	2.45906	2.46908	2.45701	2.17302	2.12697
1.09899	1.228	1.18899	1.112	1.13899	1.14499	1.21399	1.22899	1.31299	1.37099	1.13599	1.25699	1.38499	1.52699	1.14599	0.956998			1.19199	0.881032	1.64979	1.37189	1.11924	0.888871	0.81987	1.37247	1.11654	0.903931	0.818701	0.88687	0.529745	0.186915	0.127925	0.873214	0.487021			1.42383	2.247	2.235	2.068	1.996	1.973	1.961	2.396	2.458	2.468	2.451	2.168	2.141
1.15182	1.28668	1.22421	1.17166	1.18204	1.19293	1.26682	1.28182	1.36386	1.41012	1.18784	1.30493	1.45347	1.59644	1.19882	1.10469			1.22917	0.878604	1.64612	1.36538	1.11067	0.879304	0.806265	1.36732	1.11361	0.889543	0.806523	0.88151	0.53154	0.135375	0.0839166	0.873758	0.568709			1.41769	2.23918	2.22522	2.06311	1.99991	1.96909	1.95807	2.38818	2.44333	2.45724	2.44807	2.15724	2.14198
1.19851	1.31966	1.27942	1.22247	1.23544	1.24149	1.31253	1.32159	1.39864	1.4387	1.23155	1.35844	1.45203	1.59602	1.24947	1.14956		1.25054	1.28244	0.872415	1.6463	1.3633	1.10315	0.875577	0.803417	1.36262	1.10233	0.88171	0.801233	0.878936	0.448515	0.141779	0.0854036	0.864153	0.565019		0.212277	1.41432	2.23108	2.225	2.05805	1.99406	1.969	1.95602	2.38701	2.443	2.45205	2.44602	2.15007	2.142
1.24898	1.36598	1.31399	1.26898	1.27898	1.29098	1.35598	1.36098	1.41999	1.45899	1.28498		1.49898	1.62499	1.29998	1.20897		1.27799	1.31998	0.880856	1.64721	1.36499	1.10823	0.871312	0.799312	1.36448	1.09939	0.877382	0.797332	0.87978		0.119849	0.0609704	0.879843	0.566579		0.18805	1.41903	2.235	2.216	2.054	1.996	1.971	1.957	2.379	2.434	2.452	2.442	2.152
1.29997	1.40619	1.36595	1.31507	1.33585	1.34001	1.40697	1.40119	1.45235	1.48448	1.32617	1.43513	1.499	1.625	1.34999	1.29526		1.34661	1.36901	0.879694	1.65397	1.36807	1.10298	0.874035	0.800349	1.37211	1.10343	0.876341	0.803201	0.881848	0.539955	0.119703	0.0579508	0.875351	0.557984		0.175219	1.42361	2.23108	2.21306	2.04616	1.99698	1.9661	1.957	2.379	2.43008	2.44808	2.4371	2.152	2.14288
1.34356	1.45153	1.40164	1.36647	1.38055	1.39642	1.44066	1.43169	1.47279	1.50182	1.38044	1.46371	1.499	1.625	1.39158	1.39003		1.45785	1.41157	0.88637	1.66283	1.376	1.11345	0.884947	0.809703	1.37381	1.10605	0.87532	0.802647	0.886047	0.502621	0.119967	0.0562867	0.884286	0.539927		0.165717	1.42989	2.22407	2.21102	2.04501	1.99403	1.97194	1.95898	2.3691	2.42703	2.44404	2.43502	2.14507	2.12519
1.39298	1.48899	1.44998	1.41398	1.44497	1.46197	1.47699	1.46299	1.51898	1.52899	1.42298	1.47799	1.502	1.626	1.44398	1.44598		1.50998	1.45098	0.88676	1.66752	1.38356	1.11664	0.888219	0.826413	1.38056	1.10529	0.882017	0.805719	0.88558	0.498621	0.12023	0.0547806	0.885639	0.547437		0.158803	1.43606	2.224	2.206	2.043	1.988	1.964	1.962	2.371	2.423	2.443	2.432	2.144	2.124
1.43307	1.53689	1.48518	1.46482	1.50657	1.51966	1.52586	1.50111	1.5317	1.55148	1.46698	1.50145	1.49809	1.62502	1.48407	1.46164		1.36732	1.494	0.891549	1.67534	1.38893	1.1217	0.892549	0.835	1.38493	1.11179	0.876205	0.807997	0.889987	0.495884	0.127765	0.0534509	0.890888	0.505496		0.126883	1.44206	2.22107	2.20698	2.04495	1.98507	1.964	1.96298	2.37686	2.42398	2.44202	2.42809	2.14302	2.14159
1.47854	1.57363	1.53746	1.52043	1.56144	1.57543	1.55174	1.53664	1.57555	1.58565	1.50957	1.51289	1.498	1.62104	1.52954	1.5006	1.27833	1.42734	1.53162	0.894114	1.68513	1.39687	1.13518	0.902309	0.841029	1.38855	1.10864	0.87315	0.811474	0.890001	0.490971	0.127851	0.0501343	0.895622	0.488695	0.119636	0.0973605	1.44859	2.22001	2.20898	2.04401	1.98401	1.95905	1.95805	2.37898	2.42598	2.43705	2.42305	2.143	2.142
1.51298	1.61398	1.58098	1.56998	1.62297	1.64397	1.59998	1.55799	1.60899	1.62098	1.54998	1.52899	1.501	1.615	1.56199	1.51799	1.39495	1.52895	1.57098	0.898518	1.68827	1.39992	1.13657	0.913075	0.848856	1.39419	1.11409	0.871321	0.817197	0.893918	0.464412	0.126511	0.0495502	0.900488	0.456924	0.16312	0.108135	1.4568	2.226	2.213	2.047	1.981	1.963	1.953	2.383	2.426	2.44	2.425	2.147	2.147
1.5473	1.64634	1.6202	1.61998	1.67788	1.7077	1.6294	1.60406	1.63644	1.65334	1.58038	1.5339	1.50002	1.615	1.59728	1.64147	1.47634	1.55056	1.60824	0.902156	1.69332	1.40895	1.14962	0.927593	0.860149	1.39486	1.12417	0.872035	0.816289	0.897026	0.459206	0.122894	0.0484721	0.904253	0.491875	0.102344	0.029754	1.46037	2.22502	2.21888	2.05092	1.97806	1.96202	1.9481	2.38006	2.42698	2.44098	2.42794	2.147	2.1421
1.59056	1.69253	1.66653	1.6695	1.73344	1.7773	1.67058	1.62975	1.68451	1.69062	1.62653	1.56172	1.50495	1.61302	1.6366	1.72319	1.58095	1.65494	1.65255	0.902319	1.69418	1.40688	1.16611	0.945648	0.866685	1.39289	1.12365	0.879048	0.823605	0.897951	0.480273	0.125621	0.0485391	0.903776	0.527176	0.117848	0.0440471	1.45939	2.22698	2.22098	2.05298	1.97899	1.96101	1.95097	2.38693	2.42898	2.44595	2.43295	2.14799	2.1321
1.626	1.724	1.707	1.715	1.80999	1.83499	1.701	1.672	1.71	1.727	1.665	1.576	1.511	1.608	1.672	1.78599	1.69399	1.75399	1.688	0.90009	1.69051	1.40333	1.16788	0.94318	0.86591	1.38942	1.11968	0.873481	0.809882	0.89584	0.489649	0.133249	0.0521096	0.90146	0.520671	0.140098	0.0602882	1.45775	2.229	2.228	2.057	1.985	1.961	1.953	2.391	2.429	2.448	2.435	2.146	2.131
1.66517	1.77198	1.75302	1.76788	1.85896	1.89669	1.75094	1.70236	1.75309	1.76029	1.70809	1.5995	1.51394	1.6129	1.70823	1.8379	1.81346	1.91557	1.72717	0.894244	1.68792	1.39945	1.17234	0.942289	0.866703	1.38216	1.11227	0.863424	0.802898	0.891208	0.506248	0.136628	0.0524136	0.894488	0.539177	0.164335	0.0700821	1.45346	2.23292	2.23192	2.06288	1.985	1.96492	1.95594	2.39394	2.429	2.44996	2.4399	2.15188	2.13002
1.71356	1.81164	1.80552	1.8225	1.90855	1.95546	1.7946	1.75254	1.78669	1.80261	1.75457	1.61783	1.51697	1.61498	1.76052	1.88557	1.92696	2.04879	1.77952	0.884034	1.6821	1.38921	1.16829	0.934027	0.862797	1.37525	1.10051	0.874445	0.794428	0.879865	0.509344	0.139256	0.0515977	0.885938	0.511809	0.146045	0.0685661	1.44571	2.23102	2.23596	2.063	1.98104	1.97689	1.96095	2.394	2.43594	2.44604	2.44	2.15002	2.13099
1.74398	1.85398	1.84098	1.85598	1.96797	2.00997	1.83298	1.78698	1.81499	1.83898	1.78498	1.64499	1.522	1.615	1.78899	1.91698	2.02195	2.14895	1.81198	0.875484	1.67482	1.38151	1.15737	0.935199	0.857503	1.37138	1.09243	0.866544	0.784395	0.871704	0.516366	0.143408	0.0518399	0.876785	0.49241	0.160763	0.0889398	1.43739	2.235	2.24599	2.066	1.99499	1.978	1.968	2.395	2.435	2.454	2.442	2.154	2.128
1.79829	1.89531	1.89332	1.91525	2.02029	2.06132	1.8823	1.84228	1.87721	1.8873	1.83729	1.67724	1.53309	1.615	1.84027	1.9593	2.10617	2.24118	1.86728	0.864183	1.66313	1.37318	1.14536	0.925702	0.850952	1.3569	1.08657	0.840643	0.775323	0.861066	0.509434	0.146873	0.0520534	0.865351	0.476038	0.143886	0.083749	1.42744	2.24401	2.25403	2.07304	1.99609	1.98601	1.97503	2.40403	2.44099	2.45104	2.44003	2.16501	2.12801
1.84361	1.94458	1.94357	1.95466	2.06561	2.11157	1.9286	1.88662	1.90972	1.9336	1.88261	1.71567	1.54787	1.615	1.88264	2.0056	2.13277	2.26975	1.91063	0.855197	1.6612	1.36299	1.13871	0.926047	0.845061	1.3488	1.08298	0.856791	0.772703	0.852633	0.492744	0.150529	0.057285	0.8561	0.460077	0.141629	0.0851579	1.42133	2.24598	2.25797	2.07994	2.00988	1.98798	1.97897	2.40896	2.44001	2.45695	2.44496	2.16698	2.12899
1.88297	1.97897	1.97698	1.99797	2.10797	2.14897	1.96597	1.92997	1.95796	1.98096	1.92197	1.76696	1.56199	1.62299	1.92497	2.04297	2.136	2.274	1.95397	0.853371	1.65741	1.3619	1.1286	0.914739	0.839674	1.34693	1.07722	0.851624	0.77326	0.851381	0.485975	0.147452	0.0577097	0.853662	0.463877	0.14224	0.0837211	1.41971	2.248	2.264	2.08699	2.014	1.99799	1.98799	2.414	2.443	2.462	2.447	2.168	2.132
1.94067	2.03276	2.02782	2.041	2.14319	2.18516	2.02269	1.98962	2.02153	2.02987	1.97869	1.83053	1.59328	1.64157	1.98364	2.09382	2.1575	2.28377	2.00385	0.85683	1.66168	1.36795	1.13461	0.912052	0.833767	1.34964	1.07537	0.84944	0.78018	0.854684	0.481249	0.145808	0.0595182	0.857159	0.473449	0.14485	0.0744739	1.42173	2.25875	2.27377	2.09384	2.01986	2.00289	1.99289	2.41889	2.44691	2.45809	2.45189	2.17582	2.13102
1.99542	2.07159	2.06857	2.07465	2.1628	2.20579	2.0606	2.03453	2.07049	2.07849	2.03441	1.90125	1.63357	1.66278	2.03743	2.12765	2.16493	2.28697	2.04853	0.863894	1.66516	1.37142	1.1329	0.9129	0.834065	1.35325	1.07938	0.847659	0.777293	0.862081	0.469605	0.13287	0.0510521	0.863621	0.478181	0.142931	0.0681462	1.42949	2.26197	2.28191	2.10093	2.02594	2.00795	1.99993	2.4279	2.45393	2.46591	2.45991	2.18293	2.13298
2.04797	2.12596	2.11297	2.11497	2.20297	2.23398	2.11596	2.08996	2.11897	2.13396	2.08497	2.00093	1.71994	1.85687	2.08997	2.16398	2.172	2.287	2.09597	0.869426	1.67765	1.37867	1.13393	0.904046	0.83379	1.35964	1.08195	0.855904	0.77692	0.866417	0.486159	0.160271	0.123791	0.870116	0.490592	0.14317	0.0649621	1.43791	2.27299	2.288	2.108	2.031	2.012	2.001	2.434	2.46	2.47399	2.466	2.187	2.135
2.09729	2.16629	2.16024	2.15621	2.22114	2.25511	2.15628	2.13528	2.17733	2.18837	2.13427	2.08253	1.78758	1.92258	2.13929	2.18212	2.17603	2.291	2.1393	0.88063	1.68192	1.38336	1.1361	0.897914	0.828187	1.36916	1.08769	0.841068	0.78765	0.881102	0.49475	0.185104	0.148916	0.877296	0.499583	0.141935	0.0603232	1.44349	2.27402	2.29302	2.11301	2.038	2.01302	2.00104	2.43807	2.46905	2.48005	2.46904	2.18803	2.13903
2.13955	2.20855	2.19563	2.18668	2.24178	2.27083	2.19757	2.17558	2.22549	2.24144	2.17359	2.16018	1.87112	2.00612	2.18155	2.19882	2.17996	2.291	2.18254	0.88637	1.6912	1.38762	1.13262	0.894169	0.82056	1.37773	1.09604	0.872766	0.799278	0.887216	0.499094	0.179855	0.144002	0.882545	0.489803	0.141138	0.0593404	1.45085	2.27697	2.29597	2.11498	2.038	2.01597	2.00694	2.4479	2.47593	2.48792	2.47494	2.19196	2.14395
2.18197	2.25896	2.23897	2.21498	2.25999	2.28499	2.25096	2.23096	2.28096	2.30396	2.21497	2.23095	1.96393	1.98002	2.22397	2.21799	2.186	2.291	2.22097	0.895064	1.69849	1.39563	1.12969	0.896968	0.826366	1.38164	1.11291	0.890078	0.809103	0.897702	0.503027	0.166	0.0865914	0.888945	0.478398	0.139531	0.0577911	1.45897	2.277	2.3	2.118	2.039	2.017	2.009	2.448	2.48299	2.49699	2.48299	2.192	2.145
2.21735	2.29737	2.26729	2.2452	2.28117	2.30618	2.30038	2.28139	2.33844	2.36746	2.24534	2.29743	2.05483	2.11199	2.27331	2.23631	2.18611	2.32066	2.27229	0.900339	1.70421	1.39989	1.13727	0.89982	0.830574	1.38772	1.12753	0.901197	0.823605	0.901308	0.504799	0.149312	0.0712001	0.896045	0.476245	0.140425	0.105507	1.46397	2.27901	2.298	2.11898	2.04301	2.01699	2.00894	2.449	2.48704	2.49906	2.49302	2.19599	2.15518
2.26548	2.34845	2.30756	2.2727	2.30475	2.33073	2.35244	2.33542	2.39934	2.43032	2.29249	2.35636	2.16877	2.24852	2.31554	2.27953	2.20084	2.27351	2.31256	0.905662	1.70644	1.40596	1.14019	0.909466	0.83798	1.39409	1.13388	0.913131	0.828487	0.907899	0.496332	0.126121	0.0518986	0.899443	0.504465	0.124512	0.0499405	1.46718	2.27999	2.298	2.11603	2.04399	2.01601	2.00108	2.449	2.49294	2.50692	2.49597	2.19402	2.17973
2.29898	2.38798	2.34598	2.29998	2.32499	2.35299	2.39098	2.38597	2.44497	2.48197	2.32498	2.46893		2.34094	2.35498	2.284	2.27595	2.33396	2.35297	0.908588	1.70629	1.40767	1.14155	0.913967	0.839209	1.39691	1.14007	0.921195	0.835316	0.908959	0.548646		0.0809213	0.904447	0.462617	0.122041	0.0469615	1.46761	2.29399	2.299	2.117	2.042	2.013	1.99301	2.45	2.497	2.51899	2.50599	2.20799	2.15302
2.34929	2.43634	2.38834	2.32828	2.35121	2.37918	2.4463	2.43836	2.50644	2.54243	2.37425	2.52333		2.4671	2.39933	2.35831	2.41463		2.40233	0.911993	1.70476	1.40413	1.13775	0.910168	0.837567	1.39436	1.14536	0.924977	0.83985	0.908332	0.520934		0.106402	0.91098	0.585237	0.171792		1.46699	2.28698	2.29702	2.11699	2.04301	2.00796	1.98796	2.44604	2.504	2.52601	2.51101	2.19899	2.15909
2.38967	2.48361	2.43561	2.36668	2.37976	2.40479	2.48766	2.48759	2.56749	2.60151	2.40871	2.56862		2.61874	2.44562		2.50227		2.44862	0.906803	1.69975	1.39908	1.13429	0.907095	0.834406	1.38993	1.14403	0.923115	0.838491	0.907289	0.474366		0.0942507	0.90135		0.180329		1.46105	2.28402	2.29998	2.11502	2.04399	2.00205	1.98304	2.45195	2.504	2.52699	2.51199	2.19801	2.1709
2.42697	2.52197	2.47198	2.40098	2.40798	2.42898	2.53097	2.53996	2.62396	2.66096	2.45097	2.62196		2.77889	2.47698		2.26916		2.48997	0.899305	1.69395	1.39174	1.12762	0.900305	0.829573	1.38593	1.14002	0.916255	0.829816	0.898806	0.468554		0.0692669	0.895844		0.174184		1.45404	2.282	2.298	2.113	2.043	2	1.982	2.448	2.505	2.526	2.514	2.198	2.18199
2.4503	2.52029	2.49333	2.41679	2.41873	2.43176	2.53435	2.55535	2.6493	2.68733	2.47082		2.76059	2.90753	2.50081	2.40055	2.52773	2.67876	2.49232	0.890373	1.66437	1.37281	1.11757	0.894803	0.824658	1.36782	1.12103	0.896962	0.817797	0.892489		0.166007	0.105533	0.885677	0.562653	0.17255	0.143456	1.43118	2.2695	2.25397	2.0875	2.02049	1.98549	1.96498	2.41694	2.48897	2.51248	2.49951	2.18696
2.49991	2.56696	2.54638	2.46345	2.45653	2.47498	2.59183	2.61234	2.69696	2.74137	2.52239	2.65418	2.85299	2.99255	2.55092	2.49668	2.56699	2.72293	2.54488	0.887862	1.65358	1.3634	1.11113	0.887854	0.810251	1.3597	1.10876	0.894139	0.814923	0.889414	0.551108	0.138712	0.112056	0.883824	0.623052	0.18572	0.153973	1.42028	2.26803	2.24906	2.0875	2.01902	1.98303	1.96155	2.40566	2.48357	2.51003	2.50098	2.18058	2.16285
2.53197	2.59946	2.57397	2.49048	2.48498	2.49349	2.62396	2.64247	2.72398	2.77097	2.55397	2.67196	2.87146	3.01844	2.58247	2.50897	2.58896	2.72898	2.57347	0.881899	1.65359	1.36208	1.10296	0.874627	0.805706	1.35735	1.10698	0.891298	0.811431	0.884432	0.518248	0.125096	0.0821603	0.87696	0.613694	0.173814	0.130712	1.42014	2.268	2.2475	2.0855	2.02049	1.984	1.96749	2.40051	2.483	2.5115	2.50499	2.1805	2.17198
2.59433	2.66526	2.63326	2.55277	2.5343	2.54329	2.68131	2.69921	2.77125	2.81522	2.61631	2.73617	2.87916	3.03202	2.64634	2.51283	2.90613	2.69863	2.63278	0.882526	1.65087	1.36183	1.09368	0.870566	0.797539	1.3545	1.10424	0.888746	0.806257	0.885379	0.503929	0.107938	0.0659349	0.877268	0.527821	0.114951	0.0494924	1.42055	2.26554	2.24398	2.07797	2.0175	1.98349	1.96352	2.40297	2.47796	2.50499	2.50047	2.18005	2.17198
2.64641	2.70358	2.67306	2.59404	2.57999	2.58898	2.72945	2.73115	2.80859	2.85011	2.66545	2.76663	2.90717	3.03595	2.6994	2.56442	2.65013	2.78804	2.67552	0.880673	1.65283	1.36167	1.09564	0.871445	0.798478	1.35679	1.10608	0.890244	0.809947	0.883232	0.487292	0.107009	0.0590366	0.875749	0.510909	0.152079	0.110591	1.4241	2.27242	2.24153	2.07355	2.0175	1.98202	1.96696	2.39756	2.47256	2.50302	2.49605	2.18742	2.16904
2.69943	2.75841	2.72741	2.65191	2.6449	2.64841	2.77594	2.78042	2.83895	2.87946	2.72142	2.84593	2.91	3.03001	2.75143	2.62341	2.60954	2.70856	2.73042	0.888678	1.65908	1.36863	1.09858	0.872892	0.807469	1.36571	1.11521	0.896468	0.822173	0.888757	0.488971	0.110061	0.0581494	0.885941	0.496353	0.108127	0.0489097	1.42917	2.26751	2.23601	2.06801	2.01101	1.98	1.965	2.39451	2.46501	2.49801	2.4935	2.18201	2.17601
2.75226	2.79824	2.77024	2.7038	2.70437	2.70891	2.81921	2.81376	2.88271	2.9217	2.77824	2.87408	2.91154	3.024	2.80275	2.74331	2.69373	2.81523	2.77421	0.882145	1.65816	1.37569	1.10566	0.878296	0.812306	1.36898	1.11736	0.897232	0.818255	0.88322	0.508746	0.114055	0.0585173	0.878499	0.495867	0.166505	0.114978	1.4336	2.26802	2.23352	2.06949	2.00799	1.97798	1.961	2.39301	2.4645	2.49249	2.48297	2.18104	2.17059
2.79104	2.83554	2.80706	2.74945	2.76131	2.77223	2.8521	2.85351	2.91511	2.95312	2.81408	2.88586	2.91694	3.024	2.84153	2.79823	2.72713	2.84667	2.80563	0.885636	1.66413	1.37959	1.11184	0.884897	0.821365	1.37823	1.11606	0.896434	0.817963	0.885869	0.503786	0.114571	0.0629414	0.882838	0.498947	0.159197	0.108945	1.4413	2.27096	2.23696	2.06753	2.00651	1.97504	1.96051	2.39399	2.46499	2.49053	2.47806	2.18644	2.18385
2.84694	2.88295	2.86893	2.81544	2.83892	2.85192	2.90045	2.88797	2.96145	2.99346	2.87144	2.91696	2.9185	3.0215	2.89844	2.91282	2.78798	2.90548	2.85894	0.88455	1.67043	1.38816	1.11602	0.888514	0.82557	1.38522	1.11986	0.901665	0.823898	0.884339	0.499665	0.107533	0.0531431	0.882066	0.553464	0.146853	0.0956307	1.44887	2.26851	2.236	2.072	2.0025	1.974	1.9555	2.394	2.4625	2.48201	2.47151	2.18351	2.19699
2.86602	2.86826	2.91853	2.87548	2.91032	2.93082	2.9362	2.9331	3.00157	3.02667	2.92156	2.93826	2.91997	3.02096	2.93609	2.95612	2.7555	2.79539	2.84516	0.913295	1.66926	1.39	1.13314	0.904446	0.836661	1.38489	1.12234	0.901972	0.829315	0.888856	0.48574	0.107429	0.0502034	0.891753	0.506182	0.125561	0.158636	1.44467	2.24199	2.18602	2.06953	1.9951	1.96957	1.95353	2.39307	2.46198	2.47557	2.46755	2.18104	2.19855
2.86897	2.9115	2.94226	2.91657	2.95701	2.9874	2.97557	2.95626	3.01685	3.05075	2.93932	2.94197	2.91852	3.01507	2.95975	2.97676	2.83904	2.84103	2.87268	0.914051	1.67488	1.3943	1.14083	0.91263	0.846664	1.39038	1.11918	0.897912	0.831982	0.886929	0.467381	0.107115	0.0431905	0.894055	0.504836	0.117355	0.118192	1.44755	2.24101	2.18897	2.07197	1.99698	1.96802	1.95449	2.39597	2.45755	2.47402	2.46503	2.18199	2.19899
2.94287	2.96091	2.96784	2.96182	3.02079	3.04981	2.97989	2.96887	3.04584	3.07488	2.97187	2.95392	2.92098	3.01599	2.98587	3.07981	2.95679	3.02376	2.93489	0.91405	1.68091	1.39648	1.15065	0.922721	0.862811	1.38926	1.13532	0.918339	0.839382	0.909239	0.491733	0.120591	0.0434477	0.916679	0.507974	0.109254	0.0253408	1.45096	2.22802	2.188	2.039	1.97101	1.94501	1.939	2.35601	2.42802	2.45501	2.43503	2.14902	2.16904
3.03501	3.01117	3.03812	3.05911	3.15022	3.1963	3.02912	3.04902	3.123	3.16601	3.07698	3.0189	2.96698	3.03302	3.06802	3.22004	3.08161	3.21861	3.00111	0.924309	1.67449	1.39429	1.154	0.941281	0.867953	1.39469	1.12765	0.911518	0.833389	0.920279	0.518374	0.145984	0.0588874	0.925885	0.52034	0.133727	0.0947469	1.44854	2.20902	2.18904	2.03702	1.96398	1.94201	1.93002	2.35402	2.42199	2.45	2.41307	2.13302	2.15101
3.03697	3.04157	3.0597	3.07872	3.18945	3.24925	3.0507	3.05294	3.123	3.16699	3.07404	3.00224	2.96404	3.03596	3.07194	3.22789	3.18849	3.32549	3.01974	0.915347	1.67259	1.38541	1.15183	0.936113	0.861442	1.38774	1.1348	0.918166	0.84545	0.911258	0.499832	0.141395	0.0619369	0.916236	0.5274	0.145543	0.106484	1.446	2.21196	2.1959	2.04094	1.96104	1.94299	1.93394	2.35794	2.42101	2.45	2.42582	2.13694	2.15297
3.04798	3.08992	3.09195	3.10496	3.23093	3.30691	3.09293	3.07397	3.13498	3.18996	3.07899	3.002	2.963	3.03101	3.09097	3.24497	3.30881	3.42284	3.06892	0.907513	1.6651	1.38622	1.15245	0.932336	0.859443	1.37901	1.12222	0.903075	0.826581	0.906368	0.49977	0.145753	0.0652746	0.905567	0.525264	0.161025	0.0659465	1.44043	2.215	2.20199	2.05098	1.96599	1.94999	1.94299	2.36499	2.43098	2.453	2.43998	2.139	2.153
3.06167			3.12971	3.23387	3.28776	3.12639	3.10359	3.14671	3.22145	3.08774	3.0035	2.95604	3.03101	3.11061	3.24971	3.42561	3.56759		0.896165			1.15624	0.929837	0.86654	1.36671	1.11443	0.893754	0.823423	0.898143	0.494734	0.144204	0.0657523	0.892317	0.522398	0.137736	0.0761112		2.22207			1.97296	1.96702	1.96698	2.37502	2.43194	2.45597	2.44698	2.14308	2.15598
3.16778	3.17449	3.19711	3.2427	3.37141		3.18829	3.19692	3.2597	3.29317	3.20465	3.08209	2.96292	3.03298	3.20788	3.3627	3.52288	3.66191	3.16628	0.887421	1.6519	1.36499	1.1583	0.965795		1.35799	1.10759	0.892732	0.814414	0.884418	0.506534	0.14332	0.0629424	0.888632	0.511021	0.140231	0.0937368	1.42096	2.23386	2.20798	2.05209	1.96707	1.97095		2.37797	2.4231	2.45106	2.44403	2.15585	2.15205
3.2329	3.22991	3.2629	3.32088	3.46286		3.24192	3.24592	3.30992	3.34692	3.2699	3.12493	2.96999	3.03999	3.26791	3.40394	3.55295	3.70493	3.21293	0.868251	1.64161	1.35177	1.14778	0.965052		1.35157	1.09622	0.883135	0.804935	0.868096	0.493192	0.142651	0.0604439	0.866965	0.514884	0.156584	0.110124	1.41234	2.22402	2.21399	2.05599	1.97399	1.95503		2.375	2.41801	2.45	2.444	2.14502	2.149
3.24234	3.26437	3.26939	3.29608			3.26742	3.24946	3.29538	3.36332	3.26334	3.11842	2.97712	3.04702	3.29238	3.41735	3.5623	3.70626	3.23443	0.869798	1.6406	1.35562	1.14709			1.34887	1.09675	0.879726	0.805673	0.853197	0.486749	0.136268	0.0527568	0.884928	0.509779	0.161321	0.0999056	1.4109	2.28026	2.22101	2.06109	1.98504			2.37699	2.42806	2.46798	2.46002	2.19725	2.16113
	3.3242	3.33216	3.30883			3.33411	3.32302	3.35718	3.41432		3.1861	2.99674	3.04996		3.47424	3.61036	3.74745	3.30308		1.64035	1.35252	1.1535			1.34629	1.10094	0.875871	0.793335		0.483405	0.127872	0.0410068		0.514477	0.148649	0.0751109	1.41403		2.22199	2.07482	1.99191			2.37601	2.43787	2.46504	2.46395		2.18271
3.36689	3.37193	3.3989	3.42781	3.54174	3.60764	3.39291	3.39489	3.46084	3.48389	3.39787	3.27087	3.0589	3.09892	3.40891	3.5379	3.62098	3.75499	3.3639	0.871819	1.64747	1.35518	1.14117	0.94703	0.866458	1.34762	1.08505	0.857389	0.786191	0.87006	0.462833	0.134829	0.0472698	0.871998	0.488721	0.14225	0.0675515	1.41316	2.23314	2.22699	2.07101	1.98801	1.9792	1.96427	2.38399	2.42901	2.45601	2.45901	2.15613	2.14806
3.44518	3.42919	3.44322	3.48992	3.62143	3.69409	3.44428	3.45123	3.50525	3.54125	3.47515	3.42545	3.13628	3.2713	3.48322	3.59394	3.643	3.76901	3.41916	0.883812	1.65137	1.36401	1.15104	0.953776	0.853699	1.35139	1.09452	0.883732	0.798522	0.882796	0.515519	0.157751	0.118813	0.882968	0.493751	0.142358	0.0601578	1.42193	2.23234	2.22702	2.06307	2.00301	1.97462	1.96075	2.38901	2.42807	2.45908	2.46202	2.15533	2.13343
3.47565	3.46162	3.48156				3.49343	3.49054	3.5485	3.5845	3.50169		3.18543	3.3234	3.52057	3.58313	3.643	3.76999	3.44668	0.885965	1.65947	1.36823				1.36544	1.10386	0.894466	0.802346	0.876977		0.163138	0.124494	0.893024	0.533757	0.142073	0.0597744	1.42864	2.29132	2.22997	2.07486				2.38999	2.43986	2.47284	2.46497	2.21234
3.5399	3.51891	3.53392	3.54689	3.6468		3.54692	3.5519	3.62089	3.65489	3.57289	3.58188	3.27087	3.40587	3.5829	3.63392	3.646	3.77	3.50691	0.898421	1.66714	1.37478	1.16332	0.914965		1.36936	1.10051	0.892873	0.806863	0.899185	0.496867	0.151568	0.113837	0.895406	0.494492	0.139115	0.0575834	1.43656	2.24308	2.232	2.072	2.005	2.00712		2.387	2.441	2.46701	2.463	2.16208	2.13512
3.56336	3.56232	3.56029	3.54711	3.60403		3.59335	3.60434	3.67337	3.70937	3.58937	3.63245	3.3347	3.35384	3.60936	3.63812	3.65201	3.773	3.54931	0.903447	1.67544	1.38061	1.15616	0.904599		1.3804	1.11504	0.907208	0.822785	0.902797	0.49972	0.139757	0.057306	0.901894	0.492987	0.137563	0.0547669	1.44358	2.25612	2.23198	2.07397	2.00501	2.0359		2.38899	2.44799	2.47401	2.46601	2.17812	2.16705
3.62118	3.61328	3.60733	3.56475	3.60893		3.64921	3.65922	3.73315	3.76915	3.64817	3.70399	3.44641	3.4881	3.66619	3.65674	3.65299	3.773	3.5983	0.912521	1.67714	1.38606	1.15608	0.94125		1.38158	1.12659	0.910069	0.833252	0.91193	0.510911	0.124911	0.0422634	0.910498	0.489361	0.134849	0.0526698	1.44692	2.27474	2.22904	2.06907	2.00599	2.02022		2.38801	2.44701	2.47597	2.46699	2.19674	2.17489
3.66392	3.65193	3.64593	3.63288	3.69285		3.68194	3.70891	3.80387	3.83388	3.68893	3.77288	3.58475	3.65769	3.71292	3.68195	3.65799	3.76302	3.63992	0.916303	1.68239	1.39201	1.13036	0.919142		1.3855	1.13819	0.906557	0.831154	0.916811	0.506149	0.124401	0.0492068	0.913026	0.496048	0.144233	0.0492363	1.45378	2.25104	2.227	2.067	1.98703	1.9641		2.388	2.445	2.474	2.468	2.17005	2.14605
3.71424	3.71123	3.69723	3.67228			3.74824	3.76729	3.85334	3.89237	3.73232	3.8634	3.72171	3.79173	3.76618	3.70513	3.69022	3.77339	3.69726	0.918646	1.68013	1.39255	1.15922			1.39416	1.14828	0.934044	0.849408	0.916917	0.513792	0.115675	0.0452861	0.917561	0.490065	0.119773	0.0458754	1.45152	2.25315	2.22199	2.06103	1.99608			2.38401	2.44002	2.47502	2.47001	2.17013	2.13804
3.75354	3.74856	3.73357	3.71747			3.78655	3.81346	3.90835	3.95131	3.78439	3.92725	3.83566	3.90862	3.79565	3.72576	3.72558	3.83626	3.73851	0.924452	1.68037	1.39224	1.17858			1.38936	1.14899	0.926657	0.844271	0.921318	0.501268	0.151893	0.055895	0.924133	0.484496	0.100981	0.0419166	1.45191	2.27771	2.22002	2.06594	2.00885			2.38499	2.44297	2.47797	2.47099	2.19076	2.14492
3.77098	3.80193	3.76795	3.72199			3.84192	3.86293	3.96792	4.01392	3.79199	3.98592	3.94885	4.02285	3.82396	3.77893		3.87794	3.78194	0.919757	1.67851	1.39126	1.12775			1.38585	1.14566	0.930205	0.848554	0.918384	0.522091	0.158771	0.0502479	0.917519	0.564091		0.152449	1.44877	2.26502	2.22	2.06201	1.99702			2.38101	2.444	2.477	2.469	2.18201	2.14101
3.82422	3.84032	3.81922	3.74216	3.74614	3.77205	3.88027	3.9122	4.00535	4.06934	3.84522	4.02823	4.09058	4.21468	3.87821	3.79001		3.88706	3.83721	0.912035	1.67341	1.3821	1.12403	0.910626	0.823272	1.38263	1.14423	0.935152	0.854751	0.90787	0.56511	0.127165	0.0546799	0.913419	0.564281		0.182431	1.445	2.25499	2.21898	2.05598	1.99403	1.9651	1.94617	2.379	2.446	2.47497	2.46798	2.171	2.14104
3.8595	3.89227	3.8545	3.76764	3.76868	3.78088	3.92438	3.94356	4.0622	4.12324	3.8805	4.06449	4.18369	4.32347	3.91153	3.79197		3.89686	3.87152	0.909565	1.66863	1.3782	1.12498	0.909979	0.850861	1.37879	1.1413	0.943522	0.858073	0.904685	0.496053	0.150482	0.0964122	0.911694	0.48905		0.137572	1.44256	2.25401	2.21604	2.05304	1.99893	1.98078	1.97361	2.379	2.446	2.47007	2.46504	2.171	2.14692
3.91491	3.93793	3.90592	3.8299	3.81992	3.82892	3.97592	4.0039	4.11791	4.18091	3.93391	4.07798	4.28483	4.42583	3.96591	3.89882			3.92292	0.901983	1.66203	1.36872	1.10582	0.893178	0.811616	1.36816	1.14567	0.932918	0.85182	0.897522	0.571093	0.154354	0.0983378	0.903833	0.588033			1.42996	2.251	2.215	2.04701	1.99301	1.96503	1.94804	2.376	2.44001	2.467	2.46001	2.16401	2.146
3.95933	3.98531	3.96225	3.87533	3.87634	3.88233	4.01733	4.04929	4.15531	4.22329	3.97635	4.10344	4.32709	4.47407	4.0153	3.94527	3.73514	3.88917	3.9733	0.891676	1.65623	1.36493	1.0981	0.879126	0.815844	1.36401	1.1269	0.929935	0.852774	0.893417	0.56394	0.149822	0.109224	0.886948	0.571806	0.163485	0.157695	1.42744	2.24696	2.21096	2.04996	1.98701	1.95902	1.94601	2.37397	2.43997	2.46497	2.46095	2.16495	2.14801
4.0114	4.03444	4.00155	3.9274	3.92939	3.9344	4.0694	4.09547	4.20444	4.26848	4.03236	4.1732	4.34183	4.48586	4.06345	3.9885	3.75675	3.9157	4.02145	0.887834	1.65504	1.36225	1.09568	0.878438	0.808534	1.36367	1.1282	0.924443	0.847155	0.889851	0.56395	0.143888	0.0956164	0.88348	0.571187	0.173703	0.163217	1.42416	2.24008	2.20507	2.04407	1.98799	1.96197	1.94699	2.36906	2.43506	2.46006	2.45309	2.15709	2.14998
4.07091	4.07593	4.05591	3.97592	3.96295	3.96895	4.11493	4.13693	4.23395	4.30394	4.09191	4.24589	4.38094	4.51895	4.12091	4.06188	3.79993	3.95494	4.06194	0.897455	1.65741	1.36398	1.09615	0.868955	0.798396	1.36332	1.12434	0.92419	0.849596	0.892346	0.446077	0.113109	0.0586885	0.899934	0.579886	0.203782	0.183987	1.42745	2.239	2.202	2.03701	1.986	1.95801	1.946	2.368	2.433	2.461	2.452	2.155	2.15799
4.10933	4.12518	4.09729	4.02142	3.98871	4.00364	4.16317	4.17127	4.28115	4.33817	4.13333	4.27416	4.37802	4.513	4.15435	4.11634		4.01934	4.1132	0.900835	1.66318	1.36781	1.09271	0.871145	0.803926	1.37075	1.12698	0.930924	0.845277	0.898471	0.504162	0.123698	0.0590878	0.900667	0.563335		0.163903	1.43306	2.23702	2.20098	2.03497	1.98498	1.96094	1.95292	2.36699	2.42898	2.45602	2.45199	2.15302	2.14597
4.16225	4.15458	4.14335	4.08806	4.1024	4.10556	4.18963	4.21439	4.30565	4.36561	4.18527	4.29964	4.38096	4.513	4.21021	4.17024		4.07324	4.14456	0.904873	1.66977	1.37243	1.10236	0.879995	0.809699	1.37601	1.12285	0.92032	0.841602	0.903381	0.50773	0.123315	0.0539426	0.903451	0.530622		0.135688	1.43722	2.24094	2.19804	2.03007	1.98106	1.95114	1.94018	2.36503	2.42506	2.45896	2.45003	2.15596	2.14107
4.21292	4.20991	4.19592	4.14591	4.1659	4.17489	4.24391	4.25394	4.34693	4.39595	4.23692	4.33195	4.384	4.51	4.26192	4.24788		4.1389	4.19891	0.908035	1.67599	1.37376	1.1124	0.886809	0.810599	1.38175	1.12777	0.925681	0.840751	0.905017	0.51414	0.125796	0.0523924	0.908003	0.529291		0.134771	1.44417	2.23501	2.19401	2.03	1.97301	1.949	1.93501	2.35801	2.427	2.456	2.447	2.15101	2.13401
4.25625	4.24828	4.24526	4.21139	4.24449	4.25851	4.28626	4.29617	4.3911	4.42617	4.28322	4.34512	4.384	4.48999	4.30027	4.34603		4.25407	4.24026	0.911175	1.68286	1.38387	1.11914	0.898849	0.814965	1.38316	1.12773	0.914978	0.834455	0.906914	0.510444	0.131651	0.0808849	0.912134	0.573036		0.22471	1.4503	2.22898	2.19301	2.029	1.96901	1.94399	1.93299	2.359	2.41999	2.45199	2.44399	2.14299	2.15111
4.29654	4.29348	4.28652	4.27329	4.32309	4.34006	4.32752	4.32368	4.40781	4.45368	4.3176	4.36477	4.384	4.48901	4.3435	4.35094	4.11806	4.26586	4.28152	0.915105	1.69311	1.38959	1.13711	0.90663	0.828533	1.38204	1.1285	0.916245	0.83361	0.910815	0.496689	0.131759	0.067277	0.915976	0.497235	0.0998041	0.0870979	1.45994	2.22603	2.19498	2.029	1.96999	1.94301	1.93102	2.359	2.41802	2.45002	2.44301	2.14201	2.1688
4.33193	4.32893	4.33291	4.33189	4.39087	4.41386	4.35495	4.36193	4.43894	4.47895	4.36291	4.37797	4.383	4.489	4.37494	4.47276	4.26671	4.39775	4.31993	0.921408	1.69807	1.39721	1.14244	0.919056	0.843811	1.38973	1.13313	0.918695	0.837163	0.91595	0.477766	0.125792	0.063996	0.922997	0.587714	0.171647	0.119245	1.46434	2.225	2.19799	2.03199	1.968	1.94599	1.931	2.358	2.42	2.451	2.445	2.142	2.16501
4.36823	4.38223	4.38226	4.39434	4.46845	4.50053	4.40619	4.39725	4.47617	4.50919	4.38929	4.39111	4.38306	4.487	4.41815	4.48844	4.32667	4.38567	4.36225	0.924462	1.70463	1.4069	1.14994	0.932405	0.849734	1.38952	1.13611	0.914786	0.83638	0.919595	0.467125	0.116452	0.0602648	0.925332	0.523053	0.130827	0.0492372	1.46888	2.21999	2.19903	2.03302	1.96599	1.946	1.92801	2.36201	2.41898	2.44601	2.44201	2.13699	2.16388
4.40548	4.4185	4.42441	4.44924	4.54	4.58581	4.43658	4.43744	4.50362	4.53958	4.43635	4.40875	4.39188	4.487	4.44167	4.55902	4.43351	4.49251	4.40244	0.924726	1.70646	1.40763	1.16395	0.942874	0.8648	1.39111	1.12829	0.917344	0.841252	0.922046	0.482388	0.129577	0.057824	0.924107	0.539491	0.143178	0.0616079	1.473	2.21901	2.20393	2.03695	1.96501	1.946	1.92899	2.36299	2.41604	2.44699	2.44299	2.13503	2.14427
4.44993	4.46193	4.46394	4.50491	4.61888	4.66887	4.47893	4.46696	4.53895	4.56995	4.47794	4.42498	4.40099	4.50198	4.49492	4.61791	4.54183	4.59784	4.44693	0.925199	1.70536	1.40866	1.18161	0.964706	0.880127	1.39085	1.12007	0.91125	0.843347	0.922689	0.498955	0.130968	0.0518193	0.9238	0.545361	0.145137	0.063058	1.47045	2.22599	2.20799	2.038	1.962	1.943	1.93299	2.37398	2.42099	2.45	2.44699	2.14299	2.13901
4.48724	4.50624	4.51426	4.55733	4.69238	4.75146	4.50823	4.51021	4.56927	4.60521	4.52322	4.43812	4.40102	4.50899	4.52322	4.6703	4.66177	4.76384	4.49026	0.920556	1.70042	1.407	1.18116	0.980302	0.896878	1.39171	1.11445	0.902245	0.830774	0.917096	0.503478	0.132162	0.0545573	0.92003	0.548343	0.157434	0.0592491	1.46541	2.23103	2.21502	2.04305	1.96598	1.95	1.93804	2.37605	2.424	2.45401	2.45001	2.15001	2.13798
4.52654	4.54554	4.55651	4.61137	4.75428	4.82514	4.54557	4.5446	4.6125	4.6396	4.55958	4.45777	4.40397	4.50801	4.55958	4.71943	4.78556	4.90041	4.53152	0.911802	1.69592	1.3978	1.18785	0.996828	0.909543	1.38943	1.11142	0.90139	0.823376	0.908352	0.506357	0.134088	0.054125	0.911983	0.511636	0.148425	0.0623441	1.46031	2.23594	2.21895	2.05091	1.96303	1.95	1.94393	2.3849	2.424	2.45598	2.45099	2.15099	2.13503
4.56993	4.58993	4.60792	4.6699	4.82588	4.89888	4.58993	4.57994	4.66491	4.68592	4.60393	4.49594	4.40799	4.50301	4.60293	4.74795	4.88084	5.00583	4.57593	0.901806	1.68581	1.38776	1.17536	0.995343	0.914901	1.38742	1.10568	0.857343	0.789835	0.899225	0.512759	0.136127	0.0539503	0.900818	0.496165	0.165102	0.0867098	1.45246	2.239	2.222	2.05499	1.96799	1.95499	1.95199	2.39199	2.426	2.453	2.453	2.15799	2.134
4.61029	4.62732	4.64931	4.71928	4.88532	4.96234	4.62932	4.62827	4.69132	4.72128	4.64631	4.51833	4.41107	4.503	4.64525	4.79135	4.96432	5.09432	4.61331	0.891898	1.68147	1.38303	1.16974	0.991442	0.916638	1.37699	1.09823	0.854065	0.785947	0.89166	0.509176	0.143937	0.058143	0.889219	0.48127	0.152125	0.0986053	1.44596	2.24001	2.22705	2.06203	1.96906	1.96402	1.96304	2.39701	2.42702	2.459	2.45599	2.15802	2.13698
4.65537	4.67829	4.69832	4.76338	4.9353	5.01526	4.68029	4.67041	4.74229	4.76538	4.69532	4.57027	4.42185	4.503	4.68445	4.84623	5.01529	5.14529	4.66232	0.885332	1.673	1.37697	1.1642	0.988659	0.913188	1.37232	1.09036	0.84691	0.779086	0.885319	0.510097	0.138703	0.0586233	0.882721	0.471812	0.137199	0.101016	1.43965	2.24197	2.23489	2.06693	1.97886	1.96795	1.96892	2.39897	2.42996	2.459	2.45501	2.16195	2.13404
4.71292	4.72593	4.74993	4.82192	4.98693	5.06193	4.73193	4.72492	4.79093	4.81094	4.74892	4.62093	4.42799	4.51199	4.74192	4.89493	5.02499	5.14999	4.71692	0.880017	1.66996	1.37227	1.15717	0.977825	0.90621	1.36505	1.08622	0.848418	0.772469	0.880077	0.504538	0.135834	0.0630437	0.877198	0.485161	0.132656	0.0756764	1.43418	2.244	2.23999	2.07099	1.98399	1.97599	1.97899	2.40299	2.43699	2.46799	2.454	2.163	2.135
4.77036	4.76831	4.7963	4.86627	5.02812	5.09515	4.77133	4.77526	4.83433	4.8593	4.80934	4.68052	4.46624	4.52214	4.80236	4.94225	5.04207	5.16109	4.76031	0.878734	1.67104	1.37498	1.15518	0.968917	0.89539	1.36665	1.08887	0.851204	0.773964	0.877433	0.4932	0.143554	0.0611453	0.877245	0.494157	0.130884	0.0650439	1.43647	2.24709	2.25102	2.07305	1.99105	1.98304	1.98502	2.40804	2.43804	2.47104	2.46303	2.1641	2.13598
4.83029	4.82038	4.8464	4.91047	5.04777	5.11971	4.82536	4.81848	4.88836	4.9094	4.86632	4.76598	4.50652	4.54473	4.86229	4.98351	5.05386	5.17582	4.81238	0.881062	1.67495	1.37547	1.14625	0.963534	0.885518	1.37653	1.09608	0.850172	0.781194	0.877875	0.498121	0.12933	0.0454866	0.881312	0.496927	0.131532	0.0590712	1.44127	2.26182	2.25396	2.08091	1.99989	1.98992	1.98796	2.41492	2.44492	2.47792	2.46794	2.17981	2.13205
4.91198	4.85792	4.88691	4.94	5.0675	5.12249	4.89553	4.89003	4.95852	4.98751	4.94348	4.86878	4.58184	4.71563	4.94849	5.03548	5.0765	5.22098	4.84992	0.877051	1.67986	1.37891	1.14479	0.94013	0.858881	1.35196	1.08848	0.862017	0.787671	0.878851	0.51213	0.160403	0.125058	0.873086	0.505745	0.15964	0.0945046	1.446	2.259	2.25999	2.08499	2.0165	2.004	1.99251	2.41398	2.45298	2.48301	2.47352	2.1795	2.134
4.95294	4.92582	4.93027	4.96619	5.08908	5.13673	4.94734	4.96143	5.02442	5.05267	4.98194	5.00464	4.65551	4.8832	4.99094	5.05015	5.082	5.21514	4.92429	0.885878	1.66232	1.36932	1.13262	0.919966	0.842041	1.362	1.08725	0.883192	0.804791	0.886918	0.512301	0.179343	0.144576	0.88249	0.497305	0.134389	0.0723368	1.43091	2.26655	2.25251	2.09399	2.02353	2.007	1.99645	2.411	2.44615	2.48904	2.48703	2.18802	2.14159
5.003	4.96361	4.96168	4.99023	5.09889	5.15981	4.98855	4.98501	5.05111	5.0939	5.0325	5.0807	4.81566	4.89457	5.04149	5.06879	5.082	5.18026	4.96011	0.891351	1.67114	1.3725	1.1348	0.919325	0.839772	1.36912	1.11344	0.896591	0.810788	0.891258	0.511739	0.167678	0.106673	0.888811	0.4927	0.134355	0.0525009	1.44048	2.27195	2.25349	2.0935	2.02746	2.007	1.99203	2.41099	2.46342	2.49095	2.48744	2.18999	2.15238
5.03449	5.00552	5.00249	5.011	5.11048	5.15945	5.02703	5.03004	5.10803	5.14751	5.06	5.14447	4.90008	4.93611	5.08098	5.08699	5.082	5.17648	4.99703	0.902594	1.67786	1.38003	1.1408	0.917238	0.841668	1.37748	1.11783	0.896026	0.807986	0.901552	0.517094	0.149677	0.064213	0.900721	0.497358	0.134212	0.0530867	1.44732	2.27999	2.2575	2.096	2.031	2.0085	1.99253	2.4145	2.47	2.49552	2.498	2.19699	2.15801
5.06496	5.04992	5.03099	5.02983	5.11515	5.15223	5.08043	5.09098	5.16513	5.20061	5.0919	5.19665	5.09015	5.16763	5.1085	5.11029	5.08511	5.18609	5.04246	0.907212	1.68442	1.38546	1.14301	0.915416	0.846184	1.38091	1.1289	0.916022	0.826918	0.908041	0.513024	0.0963063	0.0211656	0.903419	0.502247	0.129557	0.0672725	1.45473	2.2765	2.25848	2.09551	2.03202	2.0105	2.00043	2.413	2.47152	2.50655	2.50549	2.19301	2.16047
5.11795	5.10046	5.08642	5.06613	5.13084	5.17478	5.13245	5.14691	5.23824	5.27077	5.13703	5.27172	5.19993	5.32348	5.1659	5.14168	5.09787	5.18258	5.09643	0.918203	1.68531	1.38622	1.13986	0.919271	0.843505	1.38578	1.13284	0.909509	0.829657	0.917128	0.534946	0.136131	0.0972772	0.915892	0.510014	0.12581	0.0527809	1.45826	2.27551	2.25701	2.096	2.03398	2.0105	1.99456	2.413	2.47348	2.51293	2.50599	2.1935	2.15654
5.16049	5.15001	5.13498	5.0925	5.148	5.18999	5.18299	5.20799	5.30397	5.34049	5.18098	5.34348	5.32231	5.33706	5.207	5.15408	5.17786	5.234	5.13653	0.921902	1.68549	1.38542	1.13432	0.919112	0.843924	1.38706	1.14384	0.931053	0.844718	0.920013	0.545048	0.144903	0.0936365	0.920182	0.475773	0.133114	0.0609381	1.45574	2.276	2.255	2.0975	2.032	2.008	1.98601	2.414	2.478	2.50601	2.50552	2.193	2.1625
5.1919	5.18792	5.15596	5.11238	5.1567	5.19257	5.22005	5.24802	5.33963	5.38663	5.20792	5.38744	5.44118	5.44681	5.2424	5.2193	5.32769	5.37143	5.18439	0.921226	1.68057	1.38431	1.13021	0.909939	0.837052	1.38677	1.14742	0.942726	0.861125	0.917661	0.540348	0.138405	0.0695359	0.92133	0.597345	0.100501	0.143652	1.4516	2.27954	2.25251	2.09798	2.03496	2.00699	1.983	2.41448	2.48001	2.51051	2.51546	2.19355	2.16612
5.23658	5.23748	5.20848	5.15461	5.17929	5.19944	5.28093	5.3079	5.41228	5.45929	5.25555	5.43946	5.55525	5.60724	5.28708	5.24881	5.12881	5.28034	5.23004	0.915123	1.67257	1.37716	1.121	0.901689	0.830799	1.38035	1.14022	0.938249	0.857231	0.911037	0.53178	0.144669	0.0575149	0.915557	0.605606	0.14642	0.171508	1.44649	2.28396	2.253	2.09601	2.03104	2.00503	1.98251	2.41154	2.48149	2.51198	2.51153	2.19895	2.17986
5.2729	5.27291	5.24292	5.18893	5.19997	5.22299	5.3109	5.34089	5.45189	5.49687	5.28491	5.46593	5.53981	5.66772	5.32789	5.15395	5.14396	5.27197	5.2609	0.909964	1.68294	1.39292	1.12981	0.910429	0.827399	1.38884	1.13654	0.92832	0.851301	0.907759	0.534643	0.15584	0.124396	0.907538	0.500323	0.151212	0.117171	1.45993	2.27702	2.266	2.09101	2.025	1.996	1.971	2.426	2.482	2.512	2.511	2.18602	2.17999
5.30734	5.31233	5.2923	5.22126	5.21715	5.23111	5.3553	5.38133	5.50338	5.55632	5.31533		5.60729	5.7333	5.36136	5.19115	5.14304	5.20701	5.30032	0.902946	1.67599	1.38503	1.1182	0.900029	0.816607	1.38198	1.13386	0.927412	0.849394	0.902141		0.197814	0.165724	0.898746	0.489609	0.146906	0.0419591	1.45138	2.27298	2.268	2.09199	2.028	1.99399	1.97201	2.42199	2.48698	2.506	2.50901	2.18295
5.36138	5.36441	5.33946	5.26253	5.24073	5.2488	5.40345	5.43439	5.5643	5.60742	5.36839		5.65347	5.78145	5.41835	5.21572	5.14893	5.20799	5.35142	0.891155	1.66694	1.37405	1.11018	0.887137	0.808097	1.37084	1.12043	0.913449	0.842024	0.897552		0.219147	0.187106	0.880548	0.487781	0.149411	0.0402297	1.44329	2.26904	2.268	2.09002	2.028	1.99301	1.97299	2.42002	2.48304	2.506	2.50999	2.17509
5.40509	5.41557	5.39108	5.3021	5.25165	5.24365	5.44162	5.48957	5.59408	5.65606	5.41859		5.77102	5.92101	5.4591	5.33858	5.14501	5.3386	5.3916	0.88926	1.64409	1.35358	1.09023	0.865767	0.796603	1.36084	1.11553	0.916762	0.843596	0.890588		0.122537	0.073722	0.885375	0.538398	0.161132	0.142061	1.42051	2.27701	2.24849	2.089	2.03649	2.00598	1.98549	2.41248	2.479	2.50549	2.50649	2.1925
5.47534	5.48226	5.46108	5.3712	5.3293	5.31332	5.52417	5.55206	5.65	5.70904	5.49829		5.77693	5.92479	5.52834	5.4786		5.52779	5.46524	0.896549	1.63908	1.3493	1.08239	0.854714	0.7902	1.35487	1.11261	0.913917	0.82532	0.891697		0.124711	0.0659014	0.899654	0.57004		0.220914	1.4127	2.29149	2.22505	2.08804	2.04114	2.00621	1.9901	2.39301	2.47898	2.502	2.50002	2.21346
5.50875	5.50781	5.46894	5.39085	5.35878	5.34476	5.54087	5.55796	5.65	5.71297	5.52679		5.77005	5.90416	5.56175	5.53756		5.60542	5.48882	0.927726	1.64411	1.35432	1.12761	0.919741	0.82347	1.36056	1.1261	0.921414	0.84001	0.913933		0.142397	0.0640837	0.939183	0.558288		0.197794	1.41857	2.33964	2.22996	2.09197	2.0549	2.02684	1.99993	2.39399	2.47701	2.502	2.50199	2.25866
										5.61022		5.787	5.91701	5.63818			5.68913												0.93716		0.133747	0.0518536	0.965669			0.179087												2.28077
5.65922	5.61346	5.62922	5.59639	5.58562	5.57874	5.66636	5.69817	5.76916	5.79929	5.68615	5.78595	5.78704	5.92093	5.70126	5.71462		5.73369	5.61831	0.908849	1.65322	1.359	1.09736	0.878522	0.80537	1.37398	1.14005	0.921865	0.835121	0.906018	0.563203	0.132819	0.0497159	0.90963	0.555932		0.181419	1.42712	2.27797	2.22296	2.07	2.02105	2.00394	1.98497	2.39106	2.45398	2.49002	2.48698	2.20198	2.19224
5.67979	5.65657	5.64979	5.63263	5.64342	5.64731	5.69966	5.71384	5.78385	5.82672	5.69986	5.78105	5.79096	5.91407	5.72575	5.77242		5.79835	5.64671	0.913394	1.66659	1.36325	1.12034	0.871253	0.802618	1.38216	1.14509	0.916702	0.829586	0.909544	0.513204	0.134632	0.05864	0.915194	0.572829		0.175708	1.43401	2.27503	2.21904	2.07	2.02595	1.99806	1.98203	2.39694	2.45202	2.49198	2.48502	2.20002	2.21477
5.74601	5.69512	5.71404	5.72	5.74903	5.76506	5.73706	5.767	5.84299	5.86003	5.77201	5.82793	5.79595	5.91099	5.78402			5.85002	5.69805	0.941189	1.66814	1.37581	1.1388	0.904956	0.818011	1.38971	1.14283	0.887358	0.824724	0.937081	0.510024	0.139553	0.0584926	0.942546			0.163191	1.4474	2.32696	2.22401	2.08	2.02901	2.00104	1.97802	2.39102	2.462	2.49303	2.48002	2.24697	2.28091
5.74835	5.73651	5.72864	5.72137	5.75872	5.78577	5.75746	5.7672	5.83915	5.8703	5.77533	5.80201	5.77901	5.9069	5.79237	5.8807		5.85762	5.71648	0.937104	1.67117	1.3832	1.13915	0.889731	0.815253	1.39319	1.1455	0.907559	0.826192	0.930524	0.500739	0.133566	0.0558316	0.940967	0.579718		0.138229	1.4479	2.31174	2.22698	2.079	2.03198	2.01604	1.98523	2.39906	2.46205	2.50198	2.48804	2.23478	2.25093
5.78076	5.78465	5.78856	5.75575	5.8265	5.85748	5.80068	5.78586	5.8529	5.89879	5.80578	5.80299	5.77999	5.89707	5.82675	5.94652		5.82226	5.76167	0.929089	1.67688	1.39272	1.14965	0.909515	0.83708	1.3998	1.15177	0.909297	0.829208	0.923432	0.494982	0.11445	0.0494269	0.932234	0.56736		0.0501052	1.45285	2.28718	2.22501	2.079	2.03001	2.01997	2.00684	2.40496	2.46696	2.50001	2.49197	2.21415	2.24405
5.85401	5.82609	5.84305	5.852		5.89305	5.84009	5.84204	5.919		5.882	5.84496	5.82198	5.93106	5.889	6.03002	5.90427	6.03515	5.81906	0.9364	1.67867	1.38544	1.17841		0.867586	1.39784	1.15406	0.951144		0.918191	0.493831	0.141081	0.0512355	0.951908	0.588433	0.17095	0.130986	1.45536	2.354	2.22901	2.08899	2.03004		2.08006	2.40901	2.45803	2.48801		2.273	2.23302
5.85796	5.85956	5.86081	5.8523			5.87351	5.85664	5.92061		5.883	5.83193	5.81604	5.95057	5.88989	6.03888	6.00329	6.09126	5.84169	0.939721	1.67786	1.39285	1.18423			1.40206	1.1518	0.945341		0.91861	0.498429	0.134161	0.0603959	0.961746	0.578165	0.13491	0.0436243	1.45698	2.35246	2.23205	2.08708	2.04372			2.41197	2.46703	2.49204		2.27249	2.24075
5.95207	5.91446	5.94021	5.98073			5.9235	5.91938	5.98041		5.98103	5.9231	5.81996	5.90842	5.97714	6.12515	6.13074	6.21577	5.90933	0.929016	1.6716	1.38371	1.18355			1.39036	1.14388	0.937567		0.922581	0.547593	0.134229	0.0609743	0.932836	0.519581	0.128979	0.0548785	1.44647	2.29952	2.23695	2.09492	2.01627			2.40903	2.46997	2.49596		2.2225	2.21624
5.95915	5.94815	5.97718				5.97114	5.95617	6.00719	6.05211	5.99913	5.88311	5.84593	5.97781	5.98917	6.14614	6.2393	6.3723	5.94014	0.923106	1.66795	1.38072				1.38179	1.13032	0.917484	0.826418	0.917983	0.509639	0.186177	0.146093	0.92567	0.495433	0.141613	0.0703126	1.44466	2.3079	2.24002	2.093				2.41801	2.47299	2.49801	2.49699	2.22991	2.21992
6.01149	6.00135	6.04038				6.01847	6.01538	6.0715	6.09055	6.04453	5.9223	5.82312	5.914	6.04846	6.19441	6.34151	6.47563	5.98956	0.900903	1.65614	1.36635				1.3705	1.09275	0.873995	0.808055	0.898185	0.495478	0.137086	0.0646665	0.901514	0.503323	0.153289	0.0887696	1.43184	2.27502	2.24703	2.09302				2.42006	2.47002	2.50102	2.49397	2.20001	2.19198
6.0567	6.03378	6.07576	6.15256	6.28888	6.38263	6.06171	6.05076	6.11769	6.14166	6.09367	5.94981	5.83393	5.914	6.09072	6.23274	6.38868	6.53361	6.04165	0.891017	1.64905	1.36628	1.16657	0.992183	0.91357	1.36225	1.08109	0.852197	0.768665	0.887512	0.493444	0.141381	0.0624847	0.89258	0.492463	0.181907	0.122125	1.42514	2.27699	2.24998	2.09499	2.01103	2.01793	2.00394	2.42596	2.47199	2.50299	2.49102	2.20099	2.19001
6.09515	6.0911	6.1271	6.19512	6.34811	6.43712	6.1161	6.1041	6.15312	6.17609	6.12915	5.98216	5.84807	5.91902	6.13315	6.27712	6.44	6.58	6.07413	0.887748	1.64492	1.36023	1.15684	0.990345	0.919457	1.35502	1.07334	0.855307	0.784997	0.885079	0.488692	0.142934	0.0594537	0.888518	0.493151	0.159672	0.095137	1.41958	2.27502	2.25201	2.099	2.02201	2.016	2.01	2.42901	2.47501	2.50101	2.497	2.20001	2.19299
6.17222	6.14444	6.18057	6.25634	6.40835	6.49833	6.16756	6.15854	6.21439	6.22546	6.20819	6.0682	5.8831	5.92915	6.21018	6.3413	6.4395	6.58141	6.14037	0.881523	1.64682	1.35435	1.1582	0.997825	0.917896	1.34697	1.07141	0.82808	0.767795	0.879111	0.484535	0.139758	0.0509421	0.882156	0.488298	0.16061	0.0933306	1.41377	2.284	2.25507	2.10107	2.02603	2.01607	2.01103	2.43203	2.47797	2.50498	2.49803	2.20501	2.18804
6.1928	6.1856	6.23448	6.28869	6.44168	6.5297	6.22049	6.20951	6.25164	6.26859	6.22583	6.08682	5.89291	5.94287	6.22684	6.36973	6.48655	6.62062	6.17566	0.879945	1.64503	1.35386	1.15376	0.985023	0.910858	1.34807	1.07229	0.861172	0.796692	0.877307	0.475556	0.140483	0.052089	0.880823	0.492836	0.147377	0.0706777	1.41743	2.284	2.26193	2.10793	2.02897	2.02293	2.01397	2.43497	2.47503	2.50302	2.50097	2.20599	2.19196
6.26313	6.24009	6.2781	6.3251	6.47012	6.55607	6.27311	6.26312	6.30915	6.32115	6.29614	6.19422	5.95515	5.96548	6.29613	6.42405	6.49402	6.629	6.23211	0.88295	1.65193	1.35825	1.1526	0.980195	0.90351	1.34885	1.09855	0.866759	0.80361	0.880702	0.467125	0.1312	0.046318	0.883338	0.50306	0.146188	0.0676347	1.4223	2.28203	2.26801	2.111	2.03101	2.02399	2.01599	2.43502	2.47401	2.50501	2.50001	2.20603	2.184
6.31356	6.27657	6.31841	6.36543	6.51521	6.5832	6.31558	6.31053	6.36656	6.37859	6.34953	6.28203	6.015	6.153	6.3476	6.44529	6.50207	6.62904	6.27457	0.890912	1.65656	1.36364	1.15642	0.970133	0.887886	1.3622	1.09702	0.835774	0.784457	0.889331	0.473332	0.143248	0.104176	0.89042	0.502984	0.145426	0.061603	1.42888	2.29306	2.27006	2.11104	2.035	2.01907	2.01294	2.44199	2.47904	2.50702	2.50202	2.21704	2.18294
6.36663	6.33063	6.35773	6.40672	6.53486	6.60187	6.37062	6.36065	6.41963	6.43461	6.39965	6.38032	6.11034	6.24834	6.40461	6.47281	6.50895	6.63297	6.32863	0.897723	1.66198	1.37076	1.14943	0.953256	0.873231	1.36797	1.10608	0.881792	0.79752	0.896054	0.501079	0.170641	0.131412	0.897104	0.500507	0.140266	0.0533271	1.43711	2.29896	2.27596	2.11497	2.035	2.02595	2.00704	2.44101	2.48297	2.50899	2.50399	2.22097	2.17704
6.40814	6.37415	6.41109	6.4301	6.54803	6.61402	6.41316	6.41216	6.47217	6.4922	6.43813	6.45824	6.19633	6.33433	6.44616	6.49506	6.51201	6.633	6.36615	0.904784	1.66706	1.37765	1.14379	0.946519	0.866073	1.37822	1.10995	0.88162	0.79498	0.903987	0.50412	0.166862	0.128173	0.90308	0.49897	0.139304	0.0505513	1.44141	2.29601	2.27899	2.11799	2.041	2.025	2.00298	2.44099	2.48702	2.50902	2.50601	2.218	2.17599
6.45531	6.42341	6.43936	6.4622	6.55903	6.61995	6.46444	6.46442	6.52762	6.55767	6.48035	6.53859	6.30498	6.44311	6.49736	6.51414	6.51504	6.63372	6.41638	0.912808	1.67586	1.3833	1.14169	0.939532	0.86689	1.38852	1.12229	0.888309	0.811563	0.913025	0.520187	0.157408	0.118466	0.909602	0.498881	0.137249	0.050892	1.44719	2.29804	2.27697	2.11596	2.04101	2.02499	1.99698	2.43704	2.49401	2.51502	2.50908	2.21803	2.17315
6.48373	6.46065	6.47169	6.47983	6.56197	6.61505	6.50462	6.50264	6.58347	6.61842	6.5117	6.5915	6.39316	6.45291	6.52969	6.52688	6.51896	6.60824	6.45067	0.918981	1.67927	1.38731	1.14092	0.939669	0.865087	1.39244	1.1335	0.912609	0.823566	0.919825	0.498179	0.119223	0.0349137	0.915227	0.498068	0.138023	0.043837	1.45385	2.30196	2.27403	2.11204	2.04199	2.02401	1.99502	2.44096	2.49499	2.51698	2.51593	2.22097	2.18687
6.53707	6.51511	6.51408	6.51104	6.56905	6.62701	6.55913	6.56813	6.64416	6.67818	6.55508	6.65922	6.53228	6.60627	6.58408	6.55305	6.52707	6.61116	6.50412	0.921673	1.68043	1.39244	1.14608	0.93834	0.869304	1.3941	1.13713	0.92528	0.839014	0.921822	0.50031	0.11575	0.0419692	0.918373	0.495623	0.129507	0.0426658	1.45645	2.30099	2.26999	2.108	2.038	2.02496	1.99797	2.43699	2.50101	2.52501	2.51501	2.22099	2.19695
6.56456	6.55649	6.54552	6.52431	6.58617	6.63007	6.60838	6.61657	6.7036	6.74268	6.58556	6.73972	6.6355	6.70715	6.61361	6.57322		6.66958	6.54743	0.922646	1.68332	1.39542	1.14566	0.938363	0.863267	1.38999	1.13612	0.925254	0.844157	0.922678	0.511247	0.137517	0.0459403	0.919573	0.485876		0.0449349	1.45704	2.299	2.26599	2.10798	2.03701	2.01195	1.98689	2.43402	2.50597	2.52702	2.51703	2.21799	2.17694
6.61664	6.60169	6.59367	6.5528	6.60189	6.63695	6.64375	6.66963	6.75961	6.80556	6.63764	6.80654	6.77503	6.90662	6.67061	6.59386		6.72363	6.58772	0.924169	1.68513	1.39416	1.13766	0.929392	0.849049	1.38938	1.14653	0.925667	0.845759	0.923425	0.52863	0.140033	0.102588	0.921725	0.481828		0.0602439	1.45594	2.299	2.26501	2.10601	2.03799	2.00703	1.97707	2.43599	2.50302	2.52899	2.51998	2.21701	2.17104
6.64516	6.64417	6.62117	6.58012	6.61403	6.63901	6.69511	6.71915	6.82613	6.87316	6.66913	6.84916	6.90635	7.02239	6.70314	6.60507			6.63416	0.92335	1.68253	1.39218	1.13949	0.915124	0.83953	1.38709	1.14482	0.923541	0.843887	0.920842	0.483307	0.152217	0.0646338	0.922738	0.489899			1.45607	2.3	2.26499	2.10399	2.03599	2.00299	1.973	2.43499	2.504	2.52701	2.51802	2.21501	2.18204
6.69939	6.70244	6.67746	6.62127	6.62416	6.6431	6.73254	6.76951	6.87062	6.92859	6.71249	6.9033	7.02574	7.1539	6.75235	6.62733			6.68941	0.916487	1.67377	1.38608	1.12308	0.902974	0.829318	1.38235	1.14232	0.933805	0.852877	0.911432	0.475771	0.157932	0.083033	0.918637	0.499483			1.44489	2.29894	2.25998	2.09894	2.03198	1.99895	1.97198	2.43196	2.50389	2.52999	2.524	2.21793	2.195
6.73864	6.7466	6.72358	6.64875	6.63986	6.65291	6.78651	6.82054	6.93244	6.98747	6.76155	6.93372	7.10032	7.24418	6.78768	6.6607			6.73063	0.906144	1.66585	1.37624	1.11896	0.895349	0.817101	1.37279	1.13734	0.923276	0.83853	0.904602	0.492934	0.164213	0.10947	0.905232	0.486766			1.43832	2.29305	2.25802	2.09305	2.03002	1.99404	1.97002	2.42804	2.4931	2.52901	2.524	2.21106	2.195
6.79015	6.79914	6.76917	6.69515	6.66109	6.66308	6.82519	6.86917	6.98516	7.03716	6.80916	6.98812	7.1512	7.30109	6.83814			6.73106	6.78415	0.898937	1.65563	1.36807	1.11967	0.88342	0.811703	1.36892	1.13085	0.912828	0.833233	0.899723	0.45975	0.158442	0.119527	0.895611			0.014863	1.42813	2.28899	2.25499	2.09198	2.02998	1.99198	1.96999	2.42498	2.48798	2.52499	2.52499	2.20598	2.19801
6.83453	6.83954	6.82049	6.73949	6.68751	6.6864	6.88038	6.91938	7.03334	7.08335	6.85649	7.02359	7.209	7.32719	6.88057			6.74945	6.82848	0.895146	1.65015	1.36094	1.10225	0.877529	0.806604	1.36147	1.1124	0.900533	0.822417	0.894665	0.45092	0.129774	0.103573	0.892867			0.0201298	1.42418	2.28494	2.25196	2.08594	2.02495	1.98698	1.96598	2.41995	2.48091	2.52292	2.52296	2.19995	2.19998
6.88365	6.88965	6.86667	6.78567	6.73467	6.72374	6.91575	6.95475	7.06478	7.11577	6.90267	7.07861	7.209	7.34488	6.93363			6.7917	6.87368	0.895676	1.65413	1.3612	1.1012	0.877431	0.808844	1.35949	1.11388	0.899845	0.824912	0.895166	0.45376	0.137575	0.0730254	0.893486			0.155446	1.42602	2.27904	2.24803	2.08004	2.02003	1.98501	1.96401	2.41503	2.47206	2.51506	2.51903	2.19503	2.19801
6.93716	6.93315	6.90615	6.83716	6.7852	6.76821	6.96814	6.98814	7.09509	7.14907	6.95615	7.11511	7.22302	7.35901	6.98614	6.93118		6.82404	6.92513	0.897978	1.65923	1.36324	1.10754	0.878323	0.81314	1.36222	1.11499	0.895756	0.8176	0.899332	0.453358	0.128941	0.0629755	0.893823	0.5739		0.171225	1.43066	2.28099	2.24097	2.07398	2.01599	1.978	1.95899	2.41096	2.46798	2.50898	2.51096	2.19799	2.19298
6.98953	6.9824	6.95645	6.89155	6.85171	6.83779	7.01642	7.03628	7.12424	7.17322	7.00751	7.15133	7.23015	7.362	7.03453	6.99169		6.83791	6.96744	0.900593	1.66638	1.37319	1.11227	0.899258	0.82317	1.36441	1.11542	0.897833	0.817737	0.89991	0.449631	0.119228	0.0581204	0.898193	0.550543		0.185673	1.43506	2.27798	2.23095	2.06697	2.01193	1.97695	1.95696	2.39798	2.46193	2.50191	2.49889	2.19493	2.18485
7.03656	7.01866	6.99662	6.94054	6.9154	6.90834	7.05365	7.06176	7.1458	7.19282	7.05357	7.18072	7.24387	7.362	7.08156	7.05342		6.91924	7.00663	0.909804	1.67566	1.3782	1.11137	0.90356	0.824081	1.37798	1.11913	0.898127	0.819226	0.906211	0.487336	0.114613	0.0545733	0.910088	0.53023		0.151907	1.445	2.27602	2.22605	2.06403	2.00606	1.97205	1.95304	2.39602	2.45606	2.49407	2.48909	2.18906	2.17113
7.07915	7.06713	7.05115	6.99922	6.99028	6.99131	7.09612	7.10015	7.18106	7.22009	7.10514	7.18805	7.248	7.362	7.12118	7.12524			7.05215	0.91533	1.68619	1.38474	1.11538	0.904131	0.825527	1.38976	1.12485	0.899353	0.821323	0.912398	0.495423	0.113036	0.0526508	0.914813	0.546637			1.4535	2.27597	2.22299	2.059	1.99998	1.96499	1.947	2.39501	2.45399	2.48197	2.47598	2.19296	2.17202
7.12133	7.10456	7.09351	7.06062	7.06991	7.07994	7.12945	7.14128	7.19846	7.2443	7.14337	7.20124	7.248	7.36196	7.17025	7.19147			7.0934	0.92104	1.69125	1.38799	1.12031	0.907276	0.838644	1.39573	1.12764	0.913874	0.825082	0.914645	0.501732	0.112079	0.0500871	0.923942	0.55115			1.46119	2.26797	2.22097	2.05898	1.99397	1.96203	1.94795	2.398	2.44995	2.47291	2.4709	2.18299	2.17815
7.15178	7.15564	7.14066	7.11759	7.1534	7.16638	7.17071	7.16682	7.2407	7.2718	7.17775	7.22285	7.248	7.35803	7.19284	7.23469			7.12974	0.92382	1.69772	1.39852	1.14023	0.916107	0.843634	1.40499	1.13107	0.904149	0.827106	0.917887	0.493648	0.114751	0.0488985	0.925985	0.526317			1.46639	2.26502	2.21802	2.05701	1.99102	1.96498	1.94304	2.398	2.44504	2.46506	2.46206	2.18201	2.1919
7.19411	7.19114	7.17716	7.18118	7.23323	7.26228	7.20911	7.21108	7.26117	7.29811	7.21714	7.23603	7.24801	7.35798	7.23909	7.29221	7.13922	7.27293	7.17511	0.928219	1.70108	1.40203	1.14728	0.927859	0.848121	1.40827	1.12523	0.913667	0.829696	0.921963	0.472004	0.114646	0.0480644	0.930305	0.531352	0.115163	0.0782247	1.47211	2.25699	2.22001	2.05898	1.99099	1.96999	1.942	2.39502	2.43999	2.46198	2.45601	2.176	2.19799
7.23247	7.23741	7.2315	7.24063	7.30986	7.35692	7.24644	7.2384	7.31632	7.33435	7.26242	7.24518	7.25	7.351	7.26947	7.36272	7.21309	7.25226	7.21351	0.931179	1.70409	1.40844	1.15203	0.944188	0.861776	1.41212	1.12641	0.899431	0.828209	0.926371	0.470033	0.110153	0.0462059	0.931933	0.53191	0.113032	0.0371182	1.47389	2.25496	2.22201	2.05402	1.989	1.96802	1.94203	2.39996	2.43797	2.45704	2.45802	2.17493	2.19479
7.27559	7.27563	7.27756	7.29845	7.38924	7.44218	7.28662	7.27564	7.34572	7.36669	7.30163	7.26184	7.25	7.351	7.31259	7.42936	7.31403	7.36888	7.26055	0.93015	1.70527	1.40617	1.16304	0.949509	0.869714	1.40985	1.12485	0.893071	0.825347	0.926459	0.476805	0.110467	0.0458237	0.929444	0.537467	0.141795	0.0590997	1.47532	2.25104	2.22299	2.05598	1.989	1.96998	1.94497	2.39604	2.43503	2.46096	2.45998	2.16807	2.17519
7.31609	7.3191	7.3251	7.35514	7.46118	7.52319	7.32509	7.31408	7.36807	7.40308	7.34608	7.28005	7.255	7.35101	7.34908	7.49513	7.43229	7.56419	7.29611	0.927752	1.70305	1.40508	1.17853	0.98374	0.893609	1.41001	1.12613	0.896573	0.824004	0.922822	0.499244	0.117473	0.0460818	0.928144	0.54619	0.136747	0.101019	1.47553	2.25501	2.226	2.06101	1.98898	1.97398	1.95301	2.39401	2.433	2.46301	2.462	2.174	2.16499
7.35639	7.36244	7.36951	7.41963	7.5438	7.60993	7.36545	7.35141	7.40165	7.44147	7.3825	7.30322	7.25502	7.354	7.38743	7.55148	7.56222	7.64846	7.34542	0.91968	1.69866	1.399	1.18101	0.992559	0.906674	1.40216	1.12679	0.906343	0.82564	0.914695	0.514466	0.123185	0.046902	0.920677	0.541191	0.135351	0.0558236	1.46802	2.25896	2.22804	2.06398	1.98101	1.96706	1.9591	2.397	2.43401	2.46596	2.46295	2.17594	2.161
7.39275	7.40272	7.41667	7.4776	7.61749	7.69541	7.40671	7.38874	7.46159	7.4847	7.42868	7.32386	7.25699	7.354	7.42673	7.59569	7.67422	7.78307	7.38373	0.908636	1.69096	1.39279	1.1727	0.994348	0.916214	1.39431	1.11799	0.878016	0.811776	0.904977	0.519614	0.129188	0.0470887	0.908375	0.507225	0.13823	0.0672112	1.46115	2.25503	2.23197	2.06201	1.98199	1.97296	1.96794	2.397	2.43499	2.46203	2.45803	2.17004	2.161
7.43415	7.45315	7.4662	7.53422	7.68926	7.77425	7.45318	7.44218	7.4932	7.52717	7.46318	7.3601	7.26003	7.353	7.46713	7.63418	7.78128	7.91028	7.43218	0.897616	1.68209	1.38255	1.16844	0.995094	0.923475	1.38462	1.10957	0.87534	0.794926	0.895938	0.521203	0.134059	0.0471485	0.895895	0.486045	0.146594	0.111504	1.45113	2.25097	2.23602	2.06302	1.98099	1.97702	1.98004	2.39901	2.43399	2.45901	2.45799	2.16897	2.15502
7.4476	7.47909	7.50706	7.56756	7.72847	7.8071	7.49042	7.47048	7.52442	7.54992	7.48359	7.36	7.2506	7.34502	7.485	7.639	7.79977	7.94264	7.46059	0.882515	1.66	1.37112	1.16778	0.994754	0.924703	1.37091	1.1011	0.858352	0.790165	0.883388	0.501363	0.133737	0.0449548	0.879413	0.482185	0.163813	0.112301	1.43073	2.24604	2.24004	2.07459	1.99349	1.99299	1.99055	2.40356	2.44849	2.473	2.46452	2.16654	2.16497
7.5018	7.53257	7.55815	7.61823	7.77251	7.86183	7.52944	7.51432	7.56344	7.58876	7.53727	7.40632	7.26013	7.34652	7.53137	7.68434	7.86598	7.99684	7.51422	0.871073	1.65182	1.36321	1.1641	0.993833	0.926926	1.36692	1.09111	0.853128	0.786842	0.87148	0.497991	0.130983	0.0458732	0.869005	0.473466	0.152296	0.101246	1.42317	2.25005	2.24401	2.08251	1.99305	1.99206	1.99556	2.40849	2.448	2.47299	2.46603	2.17002	2.16246
7.55362	7.56913	7.59764	7.66411	7.82861	7.91058	7.58513	7.56611	7.62213	7.63663	7.58712	7.45617	7.27457	7.35402	7.58812	7.73162	7.87256	7.99153	7.56062	0.869346	1.65173	1.36507	1.16014	0.986017	0.921683	1.35879	1.08739	0.851729	0.781487	0.871584	0.487429	0.135191	0.0481629	0.865034	0.494163	0.155315	0.0881488	1.42185	2.253	2.24801	2.08552	1.99601	1.9975	2.001	2.40751	2.44651	2.471	2.46801	2.172	2.159
7.60321	7.62404	7.65645	7.70999	7.87027	7.9443	7.63705	7.60814	7.67353	7.69254	7.63869	7.52388	7.29916	7.36031	7.63427	7.78103	7.89207	8.00451	7.60956	0.864565	1.65165	1.36578	1.16293	0.973694	0.908703	1.35664	1.08971	0.835729	0.78314	0.866092	0.487565	0.133138	0.0480047	0.861164	0.504534	0.144482	0.0781273	1.42386	2.25305	2.25252	2.09299	1.99903	2.00149	2.00244	2.41002	2.44903	2.47061	2.46952	2.17153	2.16039
7.66628	7.67222	7.69682	7.7542	7.89481	7.97061	7.68635	7.6652	7.72031	7.74037	7.7003	7.6026	7.35831	7.38896	7.70328	7.82769	7.8986	8.00501	7.65938	0.872307	1.65542	1.36346	1.15281	0.967099	0.896833	1.35707	1.0944	0.848545	0.784508	0.871857	0.482369	0.142975	0.0500054	0.870578	0.512017	0.146456	0.0769437	1.42738	2.25799	2.25454	2.0925	2.00199	2.00045	1.99753	2.41202	2.45205	2.4799	2.4715	2.17451	2.15091
7.72107	7.71356	7.74106	7.78254	7.92052	7.98351	7.73756	7.70756	7.76907	7.79456	7.75257	7.68913	7.42062	7.55859	7.75708	7.85603	7.9075	8.0324	7.70805	0.871563	1.65941	1.36868	1.15024	0.955161	0.882449	1.3605	1.09606	0.847351	0.78305	0.871088	0.491405	0.148066	0.109803	0.869778	0.516134	0.148914	0.0939165	1.43124	2.26452	2.259	2.0955	2.00351	1.99601	1.99499	2.41102	2.45902	2.48301	2.47451	2.18251	2.1425
7.77405	7.76008	7.78004	7.81981	7.93875	7.99507	7.781	7.75862	7.8166	7.8411	7.80351	7.78396	7.50043	7.63577	7.81107	7.89022	7.91653	8.00345	7.75249	0.87747	1.66334	1.37249	1.14798	0.944286	0.869333	1.36352	1.10023	0.877756	0.796828	0.877015	0.507944	0.173524	0.135569	0.875467	0.510346	0.14531	0.0724149	1.43823	2.27796	2.26501	2.09898	2.00752	1.99701	1.988	2.41954	2.46702	2.49251	2.48255	2.19252	2.139
7.82177	7.81	7.82655	7.84661	7.95994	8.00049	7.82424	7.81306	7.86877	7.89336	7.84782	7.86741	7.58046	7.65407	7.86079	7.91009	7.91949	7.99853	7.79564	0.886463	1.66574	1.37997	1.14062	0.932341	0.854282	1.37445	1.1085	0.883779	0.803577	0.885765	0.518327	0.181442	0.111474	0.884093	0.503372	0.143846	0.0700617	1.4444	2.27508	2.26649	2.09802	2.00951	1.99752	1.98797	2.42299	2.46904	2.49261	2.48657	2.19454	2.13902
7.8676	7.84212	7.85808	7.87355	7.96501	8.0035	7.86962	7.85063	7.92012	7.94764	7.89208	7.94313	7.67021	7.74927	7.90961	7.93207	7.92301	8.03701	7.83261	0.89459	1.67036	1.38374	1.13972	0.927842	0.851022	1.3819	1.10931	0.889831	0.818256	0.895006	0.532425	0.179971	0.11491	0.891184	0.498619	0.142322	0.0893368	1.45001	2.276	2.26851	2.0985	2.01101	1.99749	1.982	2.42248	2.476	2.49901	2.49202	2.1945	2.14451
7.87449	7.87936	7.88428	7.88816	7.95808	7.99215	7.89654	7.88755	7.94157	7.98065	7.9104	7.97077	7.71526	7.75968	7.91362	7.92318	7.91306	8.00248	7.86447	0.902911	1.67165	1.38778	1.15264	0.922831	0.851586	1.3882	1.11242	0.905042	0.81646	0.904327	0.531812	0.152062	0.0649367	0.89904	0.514231	0.152222	0.0775314	1.44452	2.27998	2.27198	2.10495	2.029	2.00501	1.99107	2.43	2.49004	2.51499	2.50708	2.20196	2.16006
7.91686	7.91117	7.90936	7.90248	7.96525	8.00506	7.94299	7.93492	7.99151	8.03732	7.94492	8.03753	7.82462	7.90418	7.96667	7.93829	7.91806	8.04281	7.90503	0.908973	1.67964	1.39956	1.15316	0.924513	0.853607	1.38972	1.1461	0.928743	0.836768	0.909194	0.520353	0.114677	0.0429378	0.906703	0.504817	0.142316	0.0564089	1.4512	2.27813	2.26994	2.1011	2.02892	2.00585	1.99677	2.43006	2.49285	2.51419	2.51404	2.1991	2.16469
7.95697	7.96596	7.97295	7.92498	7.97699	8.008	7.98896	7.97797	8.06195	8.09895	7.98797	8.10894	7.9469	8.00592	7.99798	7.95199	7.921	8.03401	7.95296	0.913327	1.68319	1.40097	1.15589	0.918575	0.844597	1.39607	1.15652	0.920966	0.839018	0.913137	0.531671	0.137872	0.0549706	0.911027	0.496746	0.143979	0.051224	1.45937	2.284	2.267	2.106	2.025	1.99901	1.98601	2.433	2.48601	2.52299	2.516	2.204	2.15001
7.99641	8.00363	7.98569	7.94729	7.99008	8.02003	8.03652	8.03566	8.12963	8.15477	8.02046	8.1638	8.06238	8.13418	8.04741	7.96728		8.07986	7.99558	0.916459	1.68255	1.40014	1.15402	0.90921	0.836267	1.40296	1.15533	0.921843	0.846772	0.915965	0.516752	0.14543	0.0548288	0.914544	0.479154		0.0603998	1.4548	2.283	2.26293	2.09899	2.02602	1.99501	1.97899	2.42303	2.49997	2.53501	2.52409	2.20498	2.15409
8.03201	8.05799	8.04486	7.97248	7.99724	8.023	8.0821	8.09301	8.18377	8.22116	8.06083	8.2331	8.18286	8.32198	8.08305	7.99126		8.06853	8.04583	0.913678	1.68083	1.3999	1.14331	0.906596	0.830746	1.40085	1.1483	0.9276	0.847903	0.912872	0.552768	0.165299	0.12345	0.912132	0.474451		0.055837	1.45555	2.28309	2.25702	2.09798	2.02802	1.996	1.978	2.42582	2.497	2.536	2.53202	2.20298	2.16198
8.07706	8.10206	8.08304	7.99406	8.00802	8.02302	8.13107	8.13808	8.2181	8.2731	8.09806	8.28201	8.31017	8.41023	8.13006	8.00302		8.09206	8.08309	0.906916	1.67856	1.39665	1.13809	0.904213	0.824754	1.3943	1.15719	0.944965	0.853352	0.907164	0.556688	0.138566	0.0380262	0.904198	0.475859		0.0429416	1.45015	2.287	2.25799	2.09699	2.029	1.996	1.978	2.418	2.497	2.53599	2.533	2.202	2.16101
8.11555	8.14056	8.10867	8.0325	8.02224	8.03717	8.1764	8.1925	8.28269	8.33665	8.13857	8.29039	8.41897	8.56304	8.16851	8.01948		8.1305	8.1404	0.904166	1.67116	1.3913	1.13533	0.905908	0.820518	1.39154	1.15436	0.935462	0.848127	0.903019	0.56171	0.149421	0.0813282	0.903033	0.483003		0.143213	1.44447	2.28595	2.253	2.08895	2.02792	1.996	1.97702	2.415	2.49793	2.52703	2.532	2.2049	2.16509
8.16409	8.19005	8.16799	8.07678	8.04357	8.05252	8.21222	8.23705	8.34409	8.39424	8.18905	8.32515	8.50411	8.65418	8.21409	8.14857		8.17442	8.17611	0.902736	1.6614	1.38307	1.12386	0.896794	0.814177	1.38567	1.15431	0.931911	0.84515	0.901773	0.572888	0.162538	0.103081	0.901461	0.58154		0.293989	1.43257	2.28196	2.25283	2.08485	2.02115	1.9959	1.979	2.41485	2.49183	2.52996	2.53194	2.19606	2.17317
8.21495	8.23896	8.21396	8.11297	8.06998	8.07698	8.26895	8.28596	8.39495	8.45195	8.23796	8.37895	8.55595	8.70895	8.26495	8.17498		8.19398	8.22795	0.894158	1.65519	1.37459	1.10845	0.88535	0.808425	1.37239	1.14385	0.92079	0.840484	0.89028	0.526213	0.16291	0.112002	0.895935	0.589483		0.266435	1.42876	2.28	2.24501	2.07801	2.02799	1.991	1.979	2.40801	2.48401	2.528	2.529	2.199	2.18099
8.26563	8.28063	8.24875	8.16247	8.12128	8.10441	8.30263	8.33761	8.44346	8.5015	8.28571	8.43756	8.62106	8.76011	8.3176	8.23872		8.24363	8.27257	0.890983	1.65238	1.37214	1.09927	0.881995	0.807389	1.36974	1.13474	0.91815	0.832587	0.887108	0.474476	0.128268	0.0804895	0.892857	0.585518		0.300001	1.42562	2.27201	2.24289	2.07489	2.01604	1.99696	1.978	2.41193	2.47898	2.52399	2.52801	2.19194	2.18495
8.32017	8.33513	8.31294	8.20332	8.14638	8.14002	8.35709	8.38963	8.48315	8.54492	8.34715	8.48607	8.626	8.76885	8.36913	8.3013		8.29867	8.32211	0.89215	1.6544	1.3656	1.10055	0.886567	0.805543	1.36964	1.13589	0.936336	0.845706	0.888731	0.488547	0.128996	0.0735782	0.893447	0.582756		0.279871	1.42526	2.27279	2.23387	2.06594	2.01896	1.99394	1.97798	2.4059	2.47687	2.52294	2.52894	2.18687	2.1809
8.37508	8.38806	8.35708	8.26507	8.21109	8.18809	8.40806	8.41908	8.53704	8.58805	8.40108	8.53605	8.62601	8.762	8.42208	8.36209		8.37704	8.37406	0.894011	1.65922	1.36769	1.10962	0.884544	0.803808	1.37418	1.13786	0.91603	0.837089	0.892508	0.491697	0.130238	0.0688051	0.893323	0.581608		0.242451	1.42971	2.26301	2.22799	2.06299	2.017	1.99099	1.97699	2.401	2.471	2.51999	2.52599	2.181	2.17599
8.43351	8.42766	8.41163	8.31781	8.27191	8.25396	8.45354	8.47543	8.56461	8.62247	8.45759	8.56919	8.631	8.75896	8.47848	8.42202		8.40477	8.41961	0.901597	1.66527	1.37022	1.10657	0.886952	0.809114	1.38492	1.13813	0.922793	0.843178	0.898416	0.503757	0.135755	0.0654025	0.902396	0.559356		0.221911	1.4357	2.26694	2.21894	2.0579	2.01589	1.9839	1.97094	2.39792	2.46895	2.51595	2.51895	2.18191	2.16904
8.47405	8.47986	8.46182	8.38231	8.34469	8.3309	8.49705	8.50995	8.61246	8.65963	8.50489	8.58436	8.63104	8.756	8.51714	8.50356		8.46618	8.46795	0.903752	1.67299	1.37536	1.09626	0.881508	0.80945	1.3875	1.13984	0.935474	0.847673	0.900563	0.513719	0.144264	0.0648206	0.904462	0.548655		0.20687	1.442	2.26183	2.21396	2.04998	2.00689	1.97594	1.96587	2.39198	2.46494	2.512	2.51489	2.17496	2.17219
8.52297	8.51997	8.49997	8.44296	8.42294	8.41894	8.54597	8.55397	8.63398	8.68898	8.54597	8.60099	8.633	8.756	8.56996	8.57595		8.52096	8.51197	0.906628	1.67895	1.37872	1.09712	0.875364	0.810839	1.38768	1.14313	0.933821	0.845042	0.904887	0.51413	0.15788	0.06485	0.905479	0.573482		0.19342	1.44853	2.25401	2.212	2.049	2.002	1.973	1.96	2.391	2.462	2.512	2.51	2.173	2.18099
8.56554	8.56947	8.56051	8.50975	8.51114	8.51613	8.57447	8.58653	8.67536	8.72436	8.59453	8.62027	8.633	8.75293	8.61051	8.65085	8.40613	8.54903	8.55449	0.911621	1.68815	1.38534	1.12369	0.887886	0.820444	1.39785	1.14667	0.936348	0.847471	0.905821	0.508044	0.158608	0.0630719	0.914791	0.578119	0.2219	0.167061	1.45348	2.25188	2.21202	2.05102	1.99989	1.96107	1.95291	2.39302	2.46296	2.50998	2.50996	2.16888	2.18592
8.61163	8.60994	8.6042	8.5743	8.60868	8.61304	8.61497	8.63152	8.70673	8.75567	8.63976	8.64321	8.633	8.747	8.65365	8.72343	8.50287	8.63804	8.59692	0.920948	1.69231	1.39398	1.13135	0.900409	0.831174	1.40894	1.14872	0.93875	0.853348	0.91514	0.49142	0.158089	0.0615437	0.923245	0.588236	0.212407	0.143111	1.45626	2.24194	2.214	2.05308	1.99092	1.96694	1.94519	2.395	2.46	2.508	2.507	2.159	2.179
8.64107	8.65407	8.66007	8.6351	8.68712	8.70813	8.66006	8.65608	8.74107	8.78705	8.67506	8.65302	8.63301	8.747	8.68407	8.79003	8.59011	8.73299	8.64006	0.920859	1.69114	1.39432	1.13607	0.912966	0.843999	1.41076	1.15338	0.939655	0.850482	0.91559	0.484875	0.140313	0.0612481	0.923008	0.592584	0.202803	0.160685	1.46209	2.23898	2.21401	2.05699	1.98698	1.96399	1.95399	2.395	2.45999	2.508	2.507	2.15898	2.17898
8.6834	8.70151	8.70448	8.69863	8.76686	8.79505	8.69962	8.70736	8.78721	8.81938	8.71353	8.66329	8.63929	8.748	8.72633	8.81275	8.66429	8.7274	8.67862	0.920159	1.69436	1.40462	1.1489	0.936155	0.863018	1.40733	1.15675	0.936438	0.851624	0.915597	0.481656	0.135997	0.0600416	0.921682	0.524332	0.114914	0.0287801	1.46305	2.22708	2.21801	2.05007	1.97505	1.95799	1.94596	2.39699	2.45498	2.50702	2.50806	2.14702	2.16591
8.7178	8.7449	8.74599	8.75316	8.84106	8.88496	8.75276	8.73869	8.80612	8.85169	8.7585	8.68829	8.66411	8.74813	8.75495	8.8773	8.77571	8.8479	8.73182	0.919923	1.69459	1.40488	1.16558	0.958478	0.883269	1.40254	1.15201	0.932606	0.84833	0.916042	0.503413	0.137621	0.060374	0.920855	0.526266	0.130902	0.0487389	1.4608	2.23394	2.21913	2.05592	1.97873	1.95681	1.94294	2.39579	2.45306	2.50911	2.51308	2.149	2.15798
8.75496	8.78696	8.79195	8.80695	8.9369	8.97591	8.78796	8.77097	8.85795	8.88397	8.78198	8.70199	8.669	8.75399	8.79896	8.93794	8.90187	8.98286	8.76996	0.913536	1.69107	1.40014	1.16548	0.960718	0.89298	1.39933	1.14846	0.917525	0.837621	0.911045	0.511911	0.14787	0.0693909	0.913188	0.529816	0.115645	0.0375313	1.46128	2.231	2.22499	2.052	1.96601	1.94801	1.94	2.38601	2.456	2.514	2.517	2.149	2.157
8.79254	8.82749	8.82567	8.8686	9.00574	9.0559	8.83158	8.8155	8.87268	8.91943	8.83045	8.7165	8.66899	8.754	8.8306	8.98542	9.02229	9.13651	8.81739	0.904281	1.68273	1.39485	1.1786	0.983613	0.902865	1.39059	1.13585	0.914419	0.832269	0.901094	0.511062	0.150442	0.0718493	0.904825	0.510116	0.139847	0.0557724	1.45168	2.23	2.23001	2.05605	1.96207	1.94502	1.94001	2.39102	2.45305	2.51308	2.52007	2.14799	2.15695
8.83874	8.86984	8.88291	8.92016	9.06935	9.13343	8.88076	8.85884	8.93051	8.95672	8.86893	8.75927	8.66804	8.754	8.88161	9.02157	9.13311	9.26583	8.85097	0.893997	1.67748	1.38731	1.18264	0.997387	0.912735	1.38104	1.12853	0.902228	0.819221	0.893583	0.518708	0.154811	0.0726564	0.89239	0.497822	0.13803	0.0714277	1.44485	2.23008	2.23113	2.06008	1.968	1.94711	1.94094	2.39308	2.45689	2.52	2.526	2.14717	2.15298
8.87308	8.90908	8.92508	8.97408	9.13206	9.20009	8.91608	8.89808	8.95408	8.99006	8.91207	8.77208	8.67001	8.754	8.91008	9.04806	9.23105	9.35109	8.89607	0.88225	1.66738	1.3764	1.17442	0.99911	0.919495	1.37306	1.1241	0.888626	0.802052	0.880253	0.514431	0.154368	0.0738762	0.881248	0.491419	0.142234	0.085278	1.43532	2.234	2.237	2.064	1.968	1.95199	1.938	2.397	2.45201	2.52	2.526	2.155	2.152
8.92657	8.95853	8.97455	9.02355	9.16964	9.25656	8.9656	8.94952	9.00544	9.02848	8.95662	8.82143	8.6782	8.75702	8.96458	9.08963	9.26024	9.40721	8.9396	0.875776	1.66011	1.37334	1.17323	0.998979	0.922672	1.36692	1.1071	0.872945	0.790748	0.875957	0.501978	0.153249	0.0713671	0.873745	0.490895	0.157535	0.102882	1.43062	2.23503	2.24003	2.06708	1.96807	1.948	1.93899	2.39902	2.461	2.51799	2.52498	2.15202	2.15099
8.976	9.00507	9.02202	9.07081	9.22496	9.30486	9.01804	8.99509	9.04398	9.06986	9.01007	8.85938	8.69544	8.75923	9.01494	9.144	9.28133	9.42527	8.9919	0.866926	1.65724	1.36837	1.16699	1.00126	0.921831	1.35664	1.10028	0.863911	0.783596	0.867153	0.494088	0.150654	0.0642993	0.86479	0.482145	0.147634	0.0832544	1.42413	2.23798	2.24313	2.07398	1.97406	1.94802	1.93796	2.40104	2.46096	2.51692	2.52296	2.15396	2.14996
9.02296	9.05496	9.06996	9.10897	9.26996	9.34497	9.06696	9.04596	9.08996	9.10997	9.05996	8.92395	8.71598	8.76999	9.05896	9.19096	9.29699	9.43799	9.03397	0.865811	1.65459	1.36675	1.16415	0.993736	0.913916	1.35765	1.09828	0.860233	0.776396	0.865401	0.490723	0.152718	0.0638004	0.86431	0.490333	0.144053	0.0736277	1.42421	2.237	2.249	2.073	1.977	1.949	1.936	2.403	2.459	2.513	2.521	2.152	2.148
9.08258	9.09354	9.11348	9.14541	9.30414	9.37317	9.11151	9.09256	9.13647	9.15153	9.11656	8.98997	8.76268	8.80044	9.12256	9.23249	9.31208	9.44401	9.08646	0.867409	1.65511	1.3643	1.15925	0.981295	0.901462	1.35572	1.09463	0.85958	0.777842	0.866913	0.478753	0.148604	0.0584638	0.865904	0.489512	0.143606	0.0653131	1.42683	2.23703	2.25105	2.07702	1.98303	1.94903	1.93506	2.41109	2.46302	2.51698	2.51892	2.15303	2.14591
9.13316	9.14097	9.15595	9.18184	9.31653	9.38817	9.15607	9.14189	9.17812	9.19805	9.16616	9.07477	8.82248	8.84198	9.17218	9.27553	9.31906	9.445	9.1271	0.871772	1.66105	1.36926	1.16024	0.976249	0.891901	1.36081	1.09726	0.864685	0.777378	0.873279	0.484101	0.137063	0.0496466	0.868101	0.496475	0.144971	0.0612216	1.43	2.24023	2.25506	2.079	1.98613	1.95206	1.94004	2.41896	2.46504	2.51502	2.51206	2.15623	2.13783
9.18707	9.18606	9.20005	9.22102	9.34101	9.39601	9.20606	9.18307	9.23007	9.24708	9.22006	9.15713	8.89111	9.02711	9.22707	9.30002	9.32202	9.445	9.17806	0.877431	1.66341	1.37252	1.14858	0.959931	0.879382	1.36955	1.09768	0.86353	0.787517	0.8788	0.479528	0.143271	0.103871	0.87372	0.493435	0.145958	0.0585012	1.43512	2.251	2.258	2.079	1.992	1.955	1.942	2.41701	2.46701	2.516	2.51499	2.167	2.13
9.23643	9.22853	9.23539	9.23837	9.34817	9.39995	9.24955	9.23446	9.27868	9.30366	9.26245	9.2489	8.96702	9.10599	9.28045	9.31725	9.33303	9.448	9.21853	0.885026	1.67335	1.37681	1.14682	0.953633	0.873502	1.37209	1.10471	0.88445	0.792359	0.885856	0.492053	0.164926	0.125885	0.881163	0.489737	0.137317	0.0522421	1.44111	2.25407	2.26003	2.08197	1.99005	1.95603	1.94409	2.42199	2.47198	2.51599	2.50805	2.16802	2.13108
9.27396	9.27488	9.26975	9.27038	9.36323	9.39585	9.29807	9.27515	9.33809	9.36115	9.30184	9.32755	9.05601	9.19048	9.31998	9.3394	9.33608	9.44794	9.26494	0.892652	1.67935	1.38119	1.13896	0.935556	0.857207	1.37984	1.11113	0.882035	0.807789	0.89429	0.502214	0.163809	0.123606	0.888519	0.490378	0.137083	0.051552	1.44928	2.26008	2.26302	2.07906	1.99404	1.95906	1.95204	2.4209	2.47017	2.51504	2.51194	2.17013	2.13806
9.31895	9.31595	9.30496	9.28798	9.37399	9.38901	9.34794	9.32894	9.38894	9.41494	9.34096	9.39992	9.1499	9.16603	9.36595	9.35798	9.34	9.445	9.30895	0.903488	1.68433	1.39077	1.13629	0.918559	0.846302	1.38683	1.11616	0.89069	0.811965	0.90362	0.524835	0.165618	0.0790196	0.899708	0.493546	0.137689	0.0507109	1.45418	2.264	2.264	2.082	1.996	1.962	1.954	2.41601	2.47799	2.517	2.509	2.17599	2.141
9.35545	9.36443	9.34631	9.31024	9.37406	9.38397	9.38555	9.38058	9.45549	9.47265	9.38045	9.45294		9.34815	9.4064	9.38022	9.34023	9.44495	9.34849	0.910396	1.69332	1.39632	1.13608	0.916497	0.842045	1.39276	1.12755	0.895215	0.822795	0.909908	0.505888		0.0606688	0.907646	0.497761	0.137469	0.0499632	1.45995	2.26702	2.26395	2.07999	2	1.96203	1.95901	2.41503	2.47702	2.51201	2.51	2.17803	2.15684
9.39473	9.40201	9.37394	9.33144	9.379	9.381	9.43299	9.43096	9.49834	9.5292	9.41959	9.53434		9.44837	9.44086	9.39942	9.36155	9.44373	9.39092	0.916806	1.6956	1.40055	1.1345	0.914451	0.841525	1.39862	1.13019	0.912845	0.827828	0.916459	0.521055		0.0461349	0.913249	0.489	0.121704	0.0472213	1.46439	2.26906	2.25998	2.079	2.00002	1.965	1.96	2.418	2.47898	2.51302	2.51006	2.18102	2.14308
9.42907	9.44906	9.41806	9.35204	9.37901	9.38101	9.47906	9.47609	9.56109	9.5851	9.44708	9.59709	9.48119	9.55919	9.48107	9.41899		9.57093	9.43406	0.915225	1.6975	1.39978	1.13273	0.910315	0.837548	1.40028	1.14229	0.923834	0.84362	0.914092	0.521733	0.122518	0.0468332	0.912738	0.471179		0.104545	1.4651	2.27199	2.25899	2.079	2.00101	1.965	1.96	2.418	2.478	2.514	2.513	2.18199	2.14701
9.47345	9.4895	9.45456	9.37926	9.38309	9.38508	9.51755	9.52945	9.6147	9.64674	9.49836	9.6556	9.60171	9.67823	9.52248	9.41009		9.53014	9.47449	0.918552	1.69578	1.4011	1.12851	0.907452	0.830288	1.40053	1.14302	0.92622	0.849582	0.915453	0.504985	0.12746	0.0487822	0.917344	0.421173		0.0148829	1.46263	2.26798	2.25201	2.07895	2.01005	1.96705	1.96301	2.41604	2.47799	2.51502	2.51501	2.17698	2.15106
9.51197	9.53289	9.50268	9.40166	9.39125	9.39215	9.56485	9.56806	9.67521	9.71027	9.53006	9.70683	9.74837	9.86856	9.56389	9.4206		9.54232	9.51683	0.9152	1.69519	1.39442	1.12505	0.907473	0.828283	1.39558	1.14138	0.924545	0.848979	0.913049	0.478213	0.110641	0.046994	0.913247	0.426622		0.00980562	1.46014	2.266	2.25296	2.075	2.01417	1.97108	1.96396	2.41889	2.47704	2.51706	2.51598	2.17504	2.15628
9.557	9.574	9.534	9.432	9.403	9.399	9.604	9.617	9.731	9.769	9.579	9.745	9.85799	9.98699	9.605	9.54099		9.557	9.555	0.90688	1.68804	1.39008	1.11616	0.90067	0.82287	1.39054	1.13974	0.92572	0.85357	0.90609	0.468181	0.149508	0.0725985	0.904351	0.588921		0.153332	1.45449	2.266	2.251	2.075	2.022	1.975	1.962	2.414	2.479	2.52	2.515	2.177	2.169
9.59864	9.61559	9.58759	9.48059	9.42956	9.41636	9.64559	9.65964	9.76978	9.82661	9.61664	9.78058	9.93424	10.0656	9.65355	9.57759	9.4193	9.5813	9.60459	0.898363	1.68084	1.38133	1.10744	0.895293	0.816411	1.3829	1.13512	0.929581	0.849121	0.901804	0.46383	0.162127	0.100298	0.890723	0.578941	0.169782	0.157944	1.4461	2.26098	2.24895	2.073	2.02595	1.98102	1.96402	2.41898	2.47696	2.51501	2.51799	2.17298	2.17907
9.65087	9.664	9.63598	9.529	9.47485	9.446	9.69391	9.71187	9.83246	9.87598	9.66887	9.82789	9.95367	10.1125	9.69811	9.62609	9.44348	9.60552	9.65291	0.895326	1.67691	1.37468	1.10553	0.89056	0.815595	1.37765	1.13243	0.924884	0.845987	0.896422	0.457402	0.144215	0.107607	0.890786	0.580431	0.180487	0.169497	1.44156	2.25911	2.245	2.07291	2.022	1.98304	1.96611	2.41696	2.47389	2.51602	2.517	2.17111	2.18511
9.69015	9.7091	9.68012	9.57414	9.51314	9.49113	9.73512	9.75112	9.85313	9.9201	9.70815	9.86812	9.98408	10.135	9.74813	9.67512	9.46507	9.62906	9.69412	0.889762	1.67402	1.37047	1.10271	0.883365	0.812658	1.37382	1.12503	0.925514	0.844486	0.892454	0.454767	0.138144	0.0858149	0.883421	0.573743	0.188028	0.172058	1.43753	2.264	2.245	2.06899	2.02199	1.98499	1.97099	2.41499	2.46901	2.51698	2.51699	2.176	2.18999
9.75066	9.75055	9.72846	9.63063	9.57275	9.54677	9.7865	9.80247	9.90836	9.96145	9.77167	9.91944	10.0181	10.148	9.80162	9.72489	9.4937	9.6537	9.74255	0.890801	1.67528	1.37194	1.10042	0.885544	0.811638	1.37609	1.11933	0.918735	0.842737	0.894299	0.453414	0.131459	0.0630399	0.883909	0.575102	0.203568	0.179275	1.43817	2.26391	2.24296	2.06495	2.01898	1.98194	1.96499	2.40996	2.47389	2.50994	2.51095	2.17393	2.18491
9.80498	9.79591	9.76722	9.68326	9.63554	9.6107	9.828	9.84185	9.9388	9.99865	9.82702	9.95576	10.0282	10.152	9.85294	9.79839	9.55161	9.71154	9.78789	0.894155	1.67846	1.37455	1.10118	0.887351	0.807316	1.3778	1.12266	0.919967	0.840008	0.897482	0.453365	0.124562	0.0596798	0.887221	0.569466	0.205543	0.175153	1.4423	2.25717	2.23993	2.061	2.01693	1.97683	1.96378	2.407	2.46498	2.50489	2.50687	2.16815	2.17776
9.849	9.837	9.822	9.74	9.705	9.687	9.873	9.88	9.975	10.028	9.873	9.99	10.036	10.153	9.895	9.861	9.579	9.736	9.828	0.89664	1.68425	1.37946	1.10668	0.88157	0.80263	1.38505	1.12763	0.92162	0.83857	0.89622	0.474289	0.112051	0.0551702	0.89313	0.56343	0.227709	0.189229	1.44925	2.265	2.237	2.061	2.014	1.969	1.954	2.407	2.464	2.5	2.501	2.175	2.167
9.89746	9.8815	9.86463	9.79982	9.78813	9.77625	9.91845	9.91848	10.0025	10.0604	9.91753	10.0042	10.037	10.153	9.94643	9.93085	9.63463	9.79456	9.87453	0.899327	1.68999	1.38424	1.10387	0.873818	0.800114	1.38903	1.12619	0.917635	0.833497	0.896993	0.481674	0.112487	0.0506865	0.897799	0.54117	0.216919	0.176207	1.4542	2.26094	2.23403	2.05903	2.00992	1.95796	1.94492	2.40403	2.46199	2.49887	2.49089	2.16797	2.1662
9.93479	9.92199	9.91501	9.86539	9.87889	9.87713	9.9549	9.95675	10.0457	10.0896	9.95979	10.0205	10.04	10.154	9.98088	9.99881	9.68587	9.84085	9.91679	0.900738	1.69451	1.38764	1.11659	0.879009	0.807769	1.39224	1.12733	0.918089	0.833337	0.898032	0.489405	0.113008	0.0479884	0.89935	0.536973	0.227464	0.178865	1.45958	2.25585	2.236	2.06109	2.00396	1.95511	1.93889	2.40596	2.46091	2.48887	2.48189	2.16585	2.18215
9.9701	9.96609	9.96011	9.92715	9.96319	9.97223	9.99509	9.99009	10.0751	10.1161	9.9951	10.0431	10.041	10.154	10.0201	10.0351	9.76921	9.92319	9.95211	0.902417	1.70288	1.39167	1.12825	0.906988	0.818426	1.39427	1.13166	0.919846	0.83544	0.899033	0.5038	0.112912	0.0452493	0.901571	0.52463	0.173723	0.131849	1.46658	2.24901	2.236	2.065	2.00199	1.96	1.934	2.404	2.457	2.48299	2.477	2.15901	2.18902
10.0143	10.0055	10.0094	9.99274	10.048	10.0712	10.0344	10.0314	10.1064	10.1463	10.0384	10.066	10.04	10.1538	10.0593	10.0887	9.86018	10.0061	9.99835	0.905476	1.70772	1.39621	1.13432	0.914853	0.834358	1.39878	1.13575	0.92257	0.835489	0.90032	0.481907	0.113768	0.0449568	0.90617	0.507392	0.127211	0.0920302	1.4724	2.25299	2.23507	2.06402	1.99702	1.95905	1.932	2.40602	2.45501	2.48	2.47494	2.16302	2.19599
10.0429	10.0428	10.0462	10.0532	10.1277	10.1661	10.0708	10.0638	10.1418	10.1737	10.068	10.0702	10.042	10.141	10.0878	10.1484	9.95579	10.0942	10.0271	0.907558	1.71309	1.40099	1.14849	0.933056	0.853756	1.39973	1.13129	0.917503	0.837814	0.90193	0.462549	0.113541	0.0454881	0.908557	0.511063	0.110639	0.0643053	1.47688	2.252	2.24104	2.06611	1.99909	1.96296	1.93204	2.408	2.45596	2.47983	2.46996	2.165	2.19481
10.084	10.081	10.099	10.107	10.205	10.26	10.105	10.101	10.177	10.204	10.113	10.077	10.044	10.14	10.126	10.213	10.037	10.103	10.075	0.90794	1.71439	1.40305	1.16023	0.955079	0.875299	1.40181	1.12773	0.90586	0.83845	0.90329	0.46162	0.11224	0.04495	0.90796	0.524799	0.1142	0.0328513	1.47998	2.252	2.243	2.071	2.003	1.961	1.934	2.408	2.454	2.472	2.468	2.165	2.186
10.1186	10.1215	10.1326	10.1657	10.286	10.3501	10.1533	10.1345	10.2025	10.2355	10.1535	10.1081	10.056	10.1402	10.1605	10.2766	10.1564	10.2045	10.1086	0.908644	1.71555	1.4059	1.18344	0.986102	0.902237	1.40059	1.1266	0.908565	0.843197	0.90462	0.503739	0.116619	0.0447865	0.90793	0.530495	0.142632	0.0574879	1.48091	2.26011	2.24811	2.07501	1.99309	1.96101	1.93811	2.40404	2.45794	2.47501	2.46499	2.17306	2.159
10.1636	10.1608	10.1797	10.2243	10.3646	10.4377	10.1801	10.1757	10.2455	10.2737	10.1936	10.1183	10.0581	10.16	10.2016	10.3288	10.2684	10.4056	10.1539	0.90406	1.7109	1.4039	1.18121	1.00001	0.920745	1.3965	1.11632	0.900964	0.840414	0.899698	0.509314	0.119049	0.0468985	0.903757	0.533109	0.130864	0.0947289	1.47736	2.26904	2.25707	2.07609	1.99993	1.96211	1.94733	2.40704	2.45293	2.47593	2.46402	2.17804	2.159
10.1921	10.1961	10.2121	10.2821	10.4382	10.5142	10.2281	10.2061	10.2681	10.3041	10.2221	10.1321	10.061	10.159	10.2291	10.3641	10.3782	10.4762	10.1921	0.897766	1.70601	1.40161	1.17771	1.00869	0.938914	1.3869	1.11624	0.898854	0.834754	0.894214	0.512617	0.124851	0.0468305	0.896868	0.524956	0.132908	0.0570571	1.47258	2.271	2.26001	2.08001	1.99698	1.96702	1.96203	2.40902	2.45002	2.473	2.465	2.18	2.15901
10.2305	10.2434	10.2665	10.3468	10.5077	10.5859	10.2595	10.2504	10.3213	10.3395	10.2605	10.1613	10.064	10.146	10.2665	10.4083	10.4699	10.5743	10.2365	0.886981	1.69107	1.39274	1.17805	1.01049	0.954193	1.38172	1.10281	0.887462	0.827368	0.886943	0.515484	0.125464	0.0470471	0.882874	0.500994	0.167044	0.0741668	1.46395	2.26999	2.26603	2.08404	1.98772	1.97413	1.97521	2.4171	2.45705	2.47408	2.46508	2.17803	2.16299
10.2689	10.272	10.3031	10.4069	10.5673	10.6542	10.301	10.2831	10.3478	10.3768	10.2999	10.1889	10.0642	10.1451	10.3058	10.4298	10.5427	10.6789	10.2728	0.878212	1.68419	1.38463	1.17946	1.01302	0.964008	1.37897	1.09872	0.878963	0.807312	0.880643	0.512481	0.128069	0.0476701	0.871987	0.4895	0.171216	0.135702	1.45563	2.26909	2.26813	2.08707	1.96654	1.98428	1.99233	2.42498	2.46104	2.48013	2.47104	2.18002	2.16204
[truncated: 64 more columns]
