# Supplementary material for: Kinematic Validation of a Multi-Kinect v2 Instrumented 10-Meter Walkway for Quantitative Gait Assessments
Source: PLoS One. 2015 Oct 13;10(10):e0139913. doi: 10.1371/journal.pone.0139913 (PMC4603795; doi:10.1371/journal.pone.0139913)
Supplement: S1 Data — (ZIP) [file pone.0139913.s001.zip › S1_Data/pp4_trial4.xls]

## Sheet: Sheet1
Kinect(x) SpineBase	Kinect(x) Head	Kinect(x) ShoulderLeft	Kinect(x) ElbowLeft	Kinect(x) WristLeft	Kinect(x) HandLeft	Kinect(x) ShoulderRight	Kinect(x) ElbowRight	Kinect(x) WristRight	Kinect(x) HandRight	Kinect(x) HipLeft	Kinect(x) KneeLeft	Kinect(x) AnkleLeft	Kinect(x) FootLeft	Kinect(x) HipRight	Kinect(x) KneeRight	Kinect(x) AnkleRight	Kinect(x) FootRight	Kinect(x) SpineShoulder	Kinect(y) SpineBase	Kinect(y) Head	Kinect(y) ShoulderLeft	Kinect(y) ElbowLeft	Kinect(y) WristLeft	Kinect(y) HandLeft	Kinect(y) ShoulderRight	Kinect(y) ElbowRight	Kinect(y) WristRight	Kinect(y) HandRight	Kinect(y) HipLeft	Kinect(y) KneeLeft	Kinect(y) AnkleLeft	Kinect(y) FootLeft	Kinect(y) HipRight	Kinect(y) KneeRight	Kinect(y) AnkleRight	Kinect(y) FootRight	Kinect(y) SpineShoulder	Kinect(z) SpineBase	Kinect(z) Head	Kinect(z) ShoulderLeft	Kinect(z) ElbowLeft	Kinect(z) WristLeft	Kinect(z) HandLeft	Kinect(z) ShoulderRight	Kinect(z) ElbowRight	Kinect(z) WristRight	Kinect(z) HandRight	Kinect(z) HipLeft	Kinect(z) KneeLeft
0.111002	0.218004	0.209003	0.168003	0.206001	0.222002	0.233003	0.224006	0.286002	0.308	0.144002	0.114	0.0309983	0.107	0.160002	0.0800026	0.0360013	0.131001	0.192004	0.8883	1.66632	1.39266	1.13983	0.91914	0.848579	1.37875	1.12127	0.882119	0.80673	0.89195	0.52101	0.155471	0.0706407	0.88301	0.513541	0.15303	0.0736397	1.44009	2.284	2.304	2.126	2.065	2.049	2.043	2.442	2.466	2.438	2.409	2.205	2.17
0.114916	0.227789	0.216831	0.173873	0.207958	0.226894	0.239852	0.237704	0.290894	0.308979	0.148894	0.114	0.0270845	0.107	0.164894	0.0858733	0.0389366	0.133937	0.20081	0.887918	1.6677	1.39236	1.14029	0.919071	0.84718	1.37927	1.12654	0.879213	0.806407	0.891607	0.521901	0.156694	0.072167	0.882579	0.514715	0.152531	0.0730037	1.43867	2.27617	2.30106	2.12306	2.06011	2.04508	2.03811	2.43221	2.45817	2.43213	2.40117	2.20011	2.17
0.123918	0.250791	0.228891	0.186882	0.216918	0.232946	0.2618	0.249891	0.300909	0.320891	0.156927	0.121927	0.027	0.107	0.172927	0.100864	0.0568365	0.143909	0.212891	0.886483	1.66518	1.39338	1.14148	0.916722	0.843167	1.37811	1.11943	0.886572	0.816111	0.890193	0.519373	0.15669	0.073181	0.881163	0.513828	0.12956	0.0572047	1.43759	2.26906	2.28614	2.11507	2.04811	2.03113	2.02512	2.4211	2.45007	2.42903	2.40397	2.19009	2.15315
0.129003	0.25701	0.23901	0.194009	0.223003	0.236	0.265008	0.253012	0.305005	0.328004	0.162004	0.120999	0.0299991	0.113997	0.178007	0.117025	0.056	0.136999	0.220013	0.887748	1.6652	1.39256	1.1421	0.920908	0.840974	1.38035	1.11905	0.885611	0.807392	0.890898	0.520348	0.15447	0.0699001	0.882919	0.508991	0.143532	0.0676024	1.43752	2.26399	2.28	2.10399	2.04599	2.018	2.014	2.41999	2.449	2.431	2.405	2.185	2.149
0.132925	0.268775	0.250775	0.203813	0.226925	0.236	0.273832	0.266738	0.310888	0.332906	0.166906	0.120019	0.0290187	0.110075	0.18585	0.145457	0.056	0.136019	0.234719	0.885993	1.65958	1.38887	1.14238	0.919114	0.845101	1.37851	1.11848	0.887023	0.809882	0.889104	0.518593	0.154696	0.0699883	0.881262	0.498461	0.145973	0.0702495	1.43284	2.25517	2.27607	2.09713	2.03521	2.01702	2.014	2.41411	2.44802	2.42904	2.40794	2.18009	2.14606
0.137953	0.280888	0.263879	0.212916	0.228981	0.242935	0.276972	0.272944	0.315953	0.344888	0.172944	0.121981	0.0240467	0.106037	0.191944	0.178692	0.0579813	0.138972	0.246888	0.884335	1.65941	1.38414	1.14498	0.915543	0.83993	1.37796	1.11465	0.887248	0.81204	0.887168	0.517411	0.155205	0.072744	0.879972	0.487987	0.143524	0.0674469	1.43029	2.25005	2.26807	2.09304	2.02906	2.01304	2.00409	2.41202	2.44206	2.43098	2.41394	2.17406	2.14204
0.15001	0.301013	0.27701	0.230018	0.25501	0.264008	0.300013	0.280008	0.32001	0.353008	0.186007	0.127004	0.027	0.109	0.20001	0.229018	0.0980048	0.233951	0.265013	0.882429	1.6539	1.38246	1.14168	0.907648	0.830431	1.37666	1.11657	0.891156	0.80704	0.885008	0.52564	0.156149	0.0761595	0.87833	0.498472	0.121647	0.077169	1.42589	2.24199	2.254	2.088	2.01599	1.99699	1.98999	2.397	2.443	2.433	2.42101	2.162	2.137
0.161746	0.316661	0.288746	0.252513	0.266746	0.273788	0.315661	0.289788	0.331746	0.362788	0.194809	0.131894	0.027	0.109	0.211746	0.251513	0.103873	0.173314	0.280661	0.881373	1.65043	1.37951	1.11626	0.892958	0.832163	1.37522	1.11695	0.886188	0.806678	0.88314	0.526149	0.154956	0.0755629	0.878164	0.501543	0.129666	0.0513395	1.42258	2.23515	2.24911	2.08408	2.00132	1.98917	1.98021	2.39211	2.44006	2.43594	2.42883	2.15613	2.13113
0.17487	0.33779	0.315729	0.26983	0.27987	0.29182	0.32689	0.30089	0.34586	0.36003	0.21084	0.13596	0.027	0.10702	0.22091	0.293579	0.150529	0.196749	0.29486	0.880776	1.64806	1.37877	1.13069	0.902065	0.823231	1.37316	1.11938	0.900148	0.812679	0.881833	0.525536	0.151297	0.0733324	0.878071	0.506471	0.152837	0.0688471	1.42177	2.23005	2.24504	2.07806	1.99902	1.98504	1.9701	2.392	2.44	2.4459	2.43989	2.15006	2.13001
0.191007	0.360012	0.33501	0.290009	0.301008	0.311009	0.355003	0.308005	0.347	0.37	0.228007	0.146002	0.031	0.109001	0.241006	0.329016	0.204019	0.342006	0.314008	0.8787	1.64652	1.37831	1.12925	0.897998	0.819067	1.3633	1.11713	0.896969	0.814055	0.87919	0.525091	0.15126	0.0725699	0.87679	0.509365	0.157739	0.112323	1.41952	2.225	2.242	2.072	1.995	1.974	1.963	2.385	2.441	2.449	2.448	2.148	2.13
0.211605	0.396305	0.363455	0.316493	0.324549	0.336511	0.36285	0.321737	0.347981	0.370981	0.248605	0.152868	0.031	0.112925	0.258662	0.377079	0.258948	0.359662	0.337549	0.879348	1.64062	1.37849	1.11598	0.892927	0.81072	1.36871	1.11604	0.894762	0.799666	0.879072	0.527543	0.151613	0.0723541	0.878105	0.52345	0.124144	0.0634562	1.42168	2.225	2.23611	2.06709	1.99009	1.97302	1.95515	2.38598	2.44002	2.45194	2.45094	2.148	2.12804
0.226865	0.414838	0.387783	0.348711	0.351756	0.365738	0.386783	0.335874	0.356919	0.381901	0.262874	0.159937	0.031	0.114982	0.275847	0.406738	0.336305	0.424414	0.367729	0.877497	1.63886	1.38045	1.13238	0.891542	0.808092	1.36314	1.11843	0.897029	0.812402	0.877187	0.528413	0.151798	0.0729743	0.876326	0.519885	0.139911	0.0708541	1.41754	2.22599	2.23699	2.06601	1.98901	1.96507	1.95302	2.38501	2.43802	2.452	2.46091	2.14602	2.12899
0.250022	0.447036	0.415039	0.377028	0.396024	0.401031	0.412021	0.35602	0.367023	0.39001	0.288025	0.182006	0.034	0.114	0.297021	0.451038	0.424073	0.525096	0.393029	0.872436	1.63066	1.36724	1.10827	0.885717	0.80114	1.36097	1.11405	0.892925	0.796973	0.871565	0.533589	0.151181	0.0728805	0.871896	0.529578	0.140159	0.0750977	1.40738	2.222	2.237	2.06	1.984	1.967	1.951	2.384	2.438	2.46	2.466	2.145	2.128
0.275451	0.488114	0.460029	0.409304	0.423409	0.43624	0.436472	0.379494	0.39343	0.401747	0.316388	0.188852	0.034	0.114	0.321472	0.49505	0.508185	0.635616	0.426283	0.86732	1.62416	1.35862	1.11528	0.882284	0.800699	1.3641	1.09619	0.876054	0.789433	0.866029	0.532425	0.152198	0.0734673	0.867289	0.516091	0.150986	0.0839392	1.40409	2.22396	2.23308	2.06196	1.98694	1.96504	1.95296	2.38498	2.43702	2.46489	2.46894	2.14598	2.12898
0.306715	0.516743	0.482798	0.450623	0.462642	0.478614	0.468706	0.402789	0.416789	0.414881	0.340779	0.216743	0.0379632	0.114	0.35866	0.528697	0.594219	0.722219	0.465642	0.855905	1.61229	1.34815	1.10254	0.851634	0.77803	1.34345	1.08623	0.855279	0.767789	0.855665	0.532816	0.153756	0.0732422	0.855072	0.515879	0.160326	0.102401	1.39233	2.22004	2.23399	2.062	1.99096	1.9868	1.95994	2.385	2.43997	2.47094	2.47494	2.14402	2.12702
0.332039	0.555036	0.533021	0.489029	0.49506	0.532047	0.496039	0.437017	0.430015	0.438018	0.374037	0.238025	0.0460116	0.110003	0.377036	0.571034	0.700083	0.807104	0.499031	0.846348	1.60083	1.33387	1.07089	0.842744	0.763106	1.33041	1.05528	0.832563	0.748895	0.844078	0.536672	0.159718	0.07526	0.847559	0.509798	0.163181	0.108927	1.38021	2.219	2.239	2.062	1.999	1.986	1.97001	2.39	2.446	2.477	2.478	2.142	2.127
0.378118	0.598175	0.558512	0.523343	0.566631	0.587931	0.542118	0.457606	0.447662	0.459587	0.418156	0.267437	0.0597374	0.113925	0.419193	0.611231	0.798124	0.930636	0.536287	0.832328	1.58904	1.32457	1.06526	0.824332	0.758204	1.32054	1.04973	0.824524	0.73165	0.82997	0.539574	0.169385	0.0752208	0.834255	0.507592	0.12921	0.081593	1.36685	2.22489	2.24194	2.06691	1.99802	1.98992	1.97883	2.39196	2.446	2.47798	2.48094	2.14789	2.12602
0.427541	0.635654	0.613485	0.578485	0.602672	0.65042	0.590551	0.50456	0.501495	0.495663	0.463579	0.286822	0.0649532	0.116972	0.470523	0.662523	0.804953	0.94786	0.589504	0.821559	1.57758	1.31248	1.06835	0.827913	0.752146	1.30561	1.03581	0.773471	0.711151	0.820269	0.529714	0.166925	0.0754578	0.823063	0.509026	0.182332	0.12236	1.3585	2.23293	2.24695	2.07988	2.01088	2.00981	1.99386	2.39596	2.44699	2.48791	2.48298	2.15394	2.13095
0.462034	0.69002	0.668024	0.62803	0.674037	0.720037	0.630034	0.559022	0.534035	0.542028	0.502034	0.325022	0.0820108	0.124002	0.506037	0.70004	0.854027	0.999019	0.639028	0.812207	1.57092	1.30082	1.04592	0.822775	0.749769	1.29716	1.03112	0.775737	0.701303	0.803957	0.519292	0.171999	0.0766693	0.818978	0.50897	0.18423	0.124839	1.34784	2.23901	2.24901	2.08301	2.019	2.01801	2.00901	2.40501	2.457	2.48701	2.48101	2.162	2.139
0.517775	0.722291	0.707141	0.676926	0.734668	0.780668	0.684797	0.595205	0.591733	0.587012	0.556797	0.360227	0.0996133	0.126936	0.56569	0.764582	0.898033	1.03031	0.684012	0.80767	1.57372	1.30206	1.06506	0.830823	0.748283	1.30138	1.03218	0.771483	0.706946	0.799743	0.522226	0.186374	0.0755251	0.815496	0.460661	0.135853	0.0913556	1.34362	2.24781	2.25879	2.09376	2.01998	2.0317	2.0227	2.41381	2.46189	2.50266	2.48981	2.16787	2.13606
0.577456	0.7874	0.770419	0.738437	0.804363	0.84541	0.744456	0.658419	0.647493	0.647447	0.612493	0.34812	0.0970277	0.143843	0.625456	0.806622	0.906926	1.03794	0.739493	0.810116	1.57771	1.30936	1.0593	0.838064	0.761229	1.29677	1.02958	0.765089	0.710914	0.802523	0.464746	0.15335	0.0672369	0.81758	0.514251	0.123574	0.0858246	1.34903	2.25196	2.27287	2.10094	2.0309	2.03695	2.03291	2.41796	2.46894	2.49805	2.48703	2.17295	2.14194
0.642054	0.838058	0.835055	0.807042	0.860036	0.901034	0.811051	0.727057	0.718057	0.722054	0.679053	0.502091	0.224077	0.358077	0.686054	0.86102	0.901011	1.038	0.804051	0.817944	1.58351	1.31446	1.07626	0.843912	0.76959	1.30522	1.03379	0.772023	0.715747	0.80864	0.523744	0.202669	0.153139	0.826938	0.477757	0.147134	0.0851572	1.35522	2.262	2.28401	2.11101	2.032	2.042	2.03599	2.43101	2.47802	2.50301	2.49401	2.179	2.141
0.699875	0.90078	0.893856	0.852123	0.899237	0.937295	0.865932	0.788799	0.779799	0.779875	0.735894	0.600093	0.306399	0.440399	0.743875	0.882581	0.912771	1.03506	0.858932	0.833419	1.59805	1.326	1.10378	0.856731	0.780115	1.31693	1.0377	0.807716	0.72348	0.830564	0.539082	0.233412	0.184009	0.835611	0.485656	0.151446	0.0821191	1.37377	2.26004	2.29381	2.11885	2.03102	2.04298	2.03011	2.43983	2.49468	2.50889	2.50871	2.18096	2.14198
0.76442	0.962447	0.952474	0.903538	0.946574	0.971692	0.934384	0.860356	0.857302	0.857302	0.80042	0.692175	0.394211	0.528211	0.810402	0.941465	0.9239	1.03797	0.922429	0.840934	1.60959	1.33897	1.10826	0.864769	0.785364	1.32479	1.0499	0.796132	0.731042	0.839482	0.525874	0.227291	0.178159	0.841537	0.482253	0.153869	0.0730623	1.38222	2.26991	2.3049	2.12395	2.03496	2.03408	2.01514	2.44892	2.50293	2.52485	2.51495	2.19091	2.13903
0.826048	1.02304	1.00304	0.943034	0.968027	0.99502	0.999043	0.941062	0.94007	0.94807	0.85905	0.768085	0.468089	0.600092	0.873049	0.951025	0.931005	1.049	0.980049	0.855249	1.62174	1.3527	1.11702	0.878595	0.801571	1.33686	1.08329	0.82063	0.75499	0.857699	0.491679	0.195125	0.146865	0.851599	0.485862	0.150734	0.0670593	1.39406	2.27001	2.312	2.12901	2.035	2.02298	1.99999	2.459	2.50801	2.53601	2.527	2.19201	2.138
0.88569	1.07584	1.05095	0.985076	1.00225	1.02044	1.05282	1.0183	1.02709	1.03607	0.921625	0.874658	0.579551	0.714487	0.934647	0.982313	0.93785	1.04998	1.04165	0.866522	1.6376	1.36422	1.13382	0.896839	0.815621	1.35254	1.0791	0.833527	0.754667	0.869295	0.489899	0.188486	0.140529	0.862256	0.488052	0.143019	0.0662087	1.40821	2.28076	2.31787	2.13683	2.035	2.00147	1.98434	2.46096	2.51876	2.54481	2.53091	2.20179	2.14387
0.952409	1.14043	1.10948	1.01672	1.02084	1.03884	1.11941	1.09136	1.12117	1.13611	0.988409	1.00286	0.729665	0.864665	1.00141	1.00183	0.941964	1.05	1.09255	0.878306	1.64264	1.37754	1.13712	0.901065	0.836177	1.36269	1.10278	0.87141	0.789872	0.882097	0.507976	0.183514	0.136822	0.872698	0.486574	0.145387	0.0655656	1.41619	2.28695	2.31998	2.14196	2.03104	1.99109	1.96418	2.46695	2.519	2.54401	2.53794	2.20795	2.14995
1.01005	1.19905	1.15605	1.05104	1.03203	1.05102	1.17405	1.16106	1.21308	1.23908	1.04205	1.10108	0.87811	0.90315	1.05805	1.01802	0.94102	1.04601	1.14905	0.890612	1.65827	1.39444	1.1506	0.909729	0.851683	1.36717	1.11964	0.875107	0.79131	0.895372	0.524068	0.165853	0.0645178	0.883712	0.481137	0.132692	0.0616329	1.43094	2.29601	2.325	2.144	2.034	1.98399	1.95599	2.473	2.526	2.544	2.538	2.218	2.15901
1.07181	1.26474	1.21879	1.10594	1.07419	1.07357	1.24072	1.23557	1.31013	1.34202	1.10479	1.20402	1.02027	1.09727	1.11883	1.04645	0.96651	1.06464	1.21376	0.893082	1.66087	1.39512	1.15964	0.933679	0.868703	1.37499	1.11751	0.884548	0.804045	0.898058	0.508627	0.13155	0.0488023	0.885878	0.477186	0.122457	0.0524271	1.43375	2.30483	2.32696	2.14694	2.03302	1.97026	1.94619	2.47398	2.53189	2.54498	2.538	2.22389	2.16881
1.13441	1.32048	1.27349	1.13572	1.0849	1.08093	1.30242	1.30633	1.39223	1.43413	1.16246	1.31099	1.20921	1.31098	1.18438	1.10445		1.09471	1.27641	0.894576	1.66094	1.39575	1.16307	0.942054	0.872249	1.37191	1.12331	0.888632	0.810292	0.898437	0.51252	0.136704	0.0628816	0.888396	0.551147		0.0484466	1.43219	2.31193	2.33294	2.14898	2.03696	1.96703	1.93709	2.47796	2.53299	2.54599	2.53503	2.22895	2.18188
1.19506	1.38806	1.33405	1.19204	1.12902	1.11203	1.37306	1.38007	1.46607	1.52307	1.22306	1.39407	1.37616	1.49317	1.25006	1.16304		1.20498	1.34006	0.891205	1.6553	1.39209	1.16191	0.950801	0.883152	1.36134	1.12137	0.894557	0.819497	0.892875	0.509355	0.133668	0.0727276	0.887254	0.575156		0.254155	1.42604	2.31301	2.335	2.153	2.036	1.963	1.934	2.479	2.529	2.545	2.536	2.23001	2.18501
1.2557	1.44968	1.38589	1.23704	1.15543	1.13941	1.43664	1.45734	1.54432	1.59839	1.2837	1.46939	1.55125	1.67217	1.30972	1.20608		1.18444	1.39874	0.885404	1.64343	1.37983	1.15742	0.951417	0.885744	1.35683	1.12016	0.912682	0.837641	0.887329	0.567289	0.152839	0.0914098	0.881307	0.581524		0.185618	1.41848	2.31985	2.33402	2.153	2.03796	1.96104	1.93498	2.4839	2.5339	2.54206	2.53502	2.23685	2.19479
1.31744	1.50946	1.44942	1.29051	1.19464	1.17963	1.50042	1.52737	1.62229	1.69115	1.34445	1.57503	1.67885	1.81174	1.37144	1.25456	1.05277	1.20976	1.45945	0.874619	1.63156	1.36637	1.15052	0.938193	0.889357	1.34575	1.11076	0.906194	0.829519	0.876381	0.473681	0.160681	0.126498	0.870935	0.583939	0.216444	0.204541	1.40351	2.31306	2.34193	2.153	2.03701	1.961	1.93896	2.484	2.53103	2.54101	2.52806	2.22709	2.22472
1.37906	1.58006	1.51607	1.35505	1.26005	1.23404	1.56806	1.61407	1.72805	1.77806	1.41106	1.61706	1.78303	1.90903	1.43706	1.30606	1.08404	1.21603	1.52306	0.860061	1.61756	1.35783	1.14397	0.948097	0.886697	1.34032	1.10644	0.885848	0.812194	0.869664	0.555153	0.214975	0.170173	0.848928	0.573526	0.21842	0.171729	1.39062	2.32	2.343	2.151	2.04	1.96701	1.94101	2.485	2.526	2.53999	2.522	2.236	2.22201
1.45259	1.64869	1.59548	1.41682	1.31789	1.28502	1.64552	1.6925	1.78982	1.84963	1.47969	1.68667	1.82225	1.95021	1.50667	1.37469	1.12816	1.25623	1.59855	0.86164	1.60853	1.34617	1.13518	0.94445	0.882903	1.32932	1.09977	0.895829	0.817008	0.862625	0.535192	0.208651	0.137643	0.859027	0.581164	0.242087	0.194847	1.38669	2.32294	2.34398	2.15198	2.04	1.97485	1.95179	2.48009	2.52306	2.52823	2.51906	2.236	2.23574
1.53028	1.72925	1.67526	1.50617	1.38933	1.35931	1.71833	1.76433	1.86034	1.91341	1.56025	1.75536	1.83192	1.96784	1.58428	1.45426	1.18348	1.31545	1.67133	0.866475	1.61172	1.34355	1.14128	0.940239	0.880235	1.33212	1.1052	0.902499	0.818695	0.868206	0.528668	0.205944	0.143905	0.862945	0.585807	0.265146	0.217797	1.38972	2.33192	2.34103	2.14606	2.04396	1.97896	1.96191	2.48297	2.51607	2.52899	2.519	2.24393	2.25482
1.61706	1.80806	1.75707	1.59207	1.48308	1.44308	1.79506	1.82805	1.92104	1.96703	1.65006	1.82005	1.91202	2.04201	1.66806			1.3881	1.75206	0.85955	1.619	1.34786	1.13856	0.943972	0.875784	1.34055	1.10479	0.900218	0.81642	0.854663	0.500199	0.158868	0.0890448	0.862777			0.240448	1.39454	2.327	2.335	2.146	2.04701	1.993	1.96801	2.478	2.516	2.53	2.522	2.239	2.24701
1.69432	1.87945	1.8353	1.68009	1.57696	1.54186	1.86352	1.88281	1.96602	2.00615	1.72732		1.93451	2.05962	1.74141		1.37248	1.50252	1.82639	0.859677	1.63181	1.35392	1.1323	0.934554	0.869115	1.34772	1.10563	0.898116	0.816616	0.858624		0.095954	0.0706978	0.859041		0.247666	0.202238	1.40564	2.33189	2.335	2.14404	2.05483	1.99887	1.97877	2.47898	2.51404	2.53196	2.52592	2.24292
1.76731	1.95429	1.91326	1.77807	1.68696	1.65691	1.9274	1.93055	1.98978	2.03374	1.80031		1.94887	2.06396	1.81629		1.478	1.60899	1.89733	0.874289	1.64576	1.36924	1.13253	0.924198	0.854787	1.35723	1.10932	0.893633	0.814629	0.879083		0.122817	0.0702901	0.867299		0.248335	0.203381	1.41848	2.33101	2.33797	2.14598	2.055	2.00098	1.98296	2.479	2.51994	2.53794	2.53392	2.243
1.84705	2.03005	1.98104	1.87706	1.81908	1.80209	1.99204	1.97902	2.02701	2.05801	1.87605	1.94802	1.953	2.068	1.89605			1.73918	1.96804	0.888529	1.66135	1.37972	1.13737	0.906753	0.843341	1.37443	1.11635	0.898122	0.815111	0.890838	0.513342	0.133071	0.0643467	0.883489			0.188972	1.43352	2.326	2.342	2.14801	2.05701	2.01001	1.99101	2.48201	2.525	2.544	2.54	2.239	2.24701
1.91471	2.09673	2.04184	1.96237	1.94068	1.93742	2.04989	2.01138	2.04564	2.07566	1.94371	1.9794	1.95693	2.06898	1.96371			1.99707	2.0308	0.90162	1.67705	1.3974	1.14964	0.926189	0.844694	1.38562	1.12214	0.90129	0.815915	0.902939	0.5301	0.134807	0.0595908	0.897071			0.163546	1.44863	2.32404	2.34691	2.15585	2.06681	2.02472	2.00768	2.48985	2.53089	2.54793	2.54491	2.23704	2.26663
1.99029	2.16833	2.1054	2.04621	2.06384	2.08065	2.11241	2.06252	2.07869	2.09482	2.0183	2.02457	1.96195	2.069	2.03632			1.96139	2.10233	0.905149	1.68263	1.40801	1.15579	0.930988	0.858726	1.39267	1.12562	0.902093	0.815573	0.905914	0.490572	0.129055	0.057618	0.900945			0.0647908	1.4581	2.32004	2.35096	2.15897	2.07691	2.05769	2.03474	2.49693	2.53496	2.55097	2.54896	2.23997	2.28681
2.06005	2.23705	2.17405	2.13606	2.19408	2.22509	2.17404	2.10304	2.10702	2.11402	2.09405	2.04302	1.97201	2.073	2.10905	2.15508	2.02111	2.0961	2.16505	0.910089	1.68557	1.41503	1.17993	0.934558	0.86056	1.40172	1.12393	0.900947	0.818251	0.908068	0.48372	0.126815	0.05612	0.908411	0.512904	0.126974	0.0557533	1.46298	2.32801	2.356	2.164	2.093	2.06701	2.04601	2.502	2.539	2.56201	2.55301	2.24301	2.23899
2.13341	2.30454	2.24056	2.22115	2.30167	2.35518	2.23371	2.15488	2.14126	2.14336	2.16447	2.07432	1.98081	2.073	2.17947	2.26854	2.17565	2.23988	2.22764	0.909327	1.68165	1.41191	1.18362	0.972311	0.887378	1.40168	1.13208	0.910855	0.832863	0.904683	0.511634	0.133475	0.0561298	0.910201	0.545561	0.145704	0.0603013	1.46232	2.34464	2.35404	2.16889	2.09202	2.07581	2.05775	2.50592	2.54194	2.57179	2.5667	2.26062	2.22921
2.2004	2.37833	2.31136	2.31218	2.42786	2.48582	2.29941	2.21644	2.18461		2.23437	2.11463	1.99091	2.10273	2.2464	2.36909	2.3742	2.46891	2.29836	0.899818	1.66727	1.40161	1.1834	0.988062	0.902724	1.39405	1.12987	0.892551		0.894632	0.537309	0.143469	0.0620355	0.901471	0.546448	0.15371	0.0630852	1.44985	2.34401	2.354	2.16999	2.09002	2.08294	2.07385	2.51195	2.54596	2.58488		2.25902	2.22603
2.25804	2.44205	2.37606	2.39907	2.53408	2.60508	2.36705	2.27005	2.21603		2.29305	2.13004	1.999	2.079	2.30504	2.45006	2.56111	2.66713	2.36105	0.884916	1.65621	1.38994	1.1714	0.990842	0.909949	1.38377	1.11792	0.904032		0.884649	0.526706	0.161219	0.0572601	0.882132	0.533358	0.12317	0.0726594	1.43667	2.32799	2.354	2.174	2.097	2.08901	2.09401	2.514	2.557	2.58501		2.24699	2.228
2.31982	2.51069	2.45842	2.49418	2.64684	2.72275	2.44256	2.33869	2.26114		2.36071	2.18593	2.00587	2.079	2.35701	2.5285	2.718	2.84166	2.43263	0.864697	1.63679	1.36786	1.15225	0.980253	0.908576	1.36234	1.09551	0.892785		0.869608	0.521048	0.160464	0.0573483	0.857433	0.5161	0.136888	0.0996535	1.41599	2.31819	2.36087	2.174	2.09111	2.09979	2.1097	2.51302	2.55798	2.59383		2.23424	2.22996
2.39927	2.58432	2.53629	2.58616	2.7451	2.82605	2.50939	2.41133	2.33135		2.44225	2.24149	2.02383	2.079	2.42933	2.61322	2.82304	2.94803	2.50335	0.849727	1.62284	1.35289	1.13956	0.973789	0.905419	1.34715	1.08263	0.884347		0.855945	0.520425	0.162283	0.0573599	0.841693	0.507091	0.150376	0.113911	1.40161	2.31602	2.361	2.17895	2.09298	2.10991	2.1209	2.51795	2.56196	2.6158		2.23499	2.22901
2.47507	2.66506	2.62406	2.67706	2.83806	2.91705	2.59606	2.48306	2.41006		2.51308	2.32008	2.06507	2.09315	2.51507	2.69907	2.887	3.013	2.58706	0.825705	1.61313	1.34174	1.12965	0.962975	0.896887	1.33892	1.07464	0.872067		0.822953	0.517284	0.18499	0.0699257	0.827556	0.500715	0.125858	0.0900909	1.38877	2.32401	2.363	2.178	2.091	2.114	2.13	2.518	2.57201	2.608		2.239	2.22399
2.57285	2.74426	2.70522	2.75235	2.91824	2.98941	2.68113	2.5652	2.49122		2.61574	2.42274	2.15992	2.28675	2.60307	2.78707	2.89287	3.00909	2.67213	0.831894	1.61032	1.33491	1.12074	0.942813	0.879932	1.33486	1.0763	0.868665		0.839663	0.522779	0.197936	0.156537	0.822941	0.481561	0.162114	0.0913425	1.38772	2.33281	2.36691	2.178	2.09296	2.11791	2.13294	2.51702	2.58276	2.61094		2.24194	2.21324
2.65626	2.82627	2.78528	2.82436	2.97946	3.03956	2.76723	2.65123	2.58219		2.69331	2.54689	2.25119	2.38118	2.68923	2.86134	2.93462	3.06053	2.75427	0.833576	1.61174	1.33995	1.11651	0.924602	0.861564	1.3414	1.07738	0.865627		0.839178	0.512644	0.218435	0.178754	0.826655	0.480912	0.132904	0.0979697	1.39399	2.34093	2.37195	2.18295	2.09696	2.11205	2.12408	2.52394	2.58994	2.60902		2.25488	2.21003
2.73606	2.86054	2.82454	2.85303	2.97101	3.04501	2.81005	2.70756	2.65457	2.59902	2.76705	2.69557	2.38508	2.51802	2.77406	2.92102	2.9515	3.052	2.79955	0.847854	1.60063	1.33579	1.11872	0.918766	0.844877	1.33828	1.09532	0.877955	0.816259	0.847337	0.518609	0.234367	0.179801	0.847016	0.499862	0.134987	0.0581212	1.38398	2.32251	2.3235	2.159	2.0705	2.08399	2.07849	2.4905	2.5555	2.596	2.576	2.23851	2.20599
2.81937	2.93617	2.89609	2.90064	3.00136	3.05039	2.88711	2.80153	2.7589	2.70292	2.84788	2.80933	2.49049	2.6133	2.85741	2.94379	2.96097	3.05591	2.87407	0.849822	1.60216	1.34786	1.12695	0.907071	0.829353	1.35151	1.09131	0.876118	0.810084	0.847184	0.49895	0.204528	0.132566	0.850887	0.499411	0.130139	0.0545824	1.39452	2.32786	2.32643	2.15451	2.0685	2.06509	2.05916	2.49042	2.55053	2.59603	2.56597	2.24192	2.19714
2.87996	2.96242	2.95745	2.92974	3.01289	3.04703	2.96679	2.88377	2.85614	2.80711	2.9035	2.92546	2.63769	2.64771	2.92638	2.96382	2.961	3.05451	2.8945	0.868387	1.60525	1.36689	1.12277	0.898218	0.823968	1.36611	1.10265	0.888211	0.807105	0.868958	0.504841	0.176848	0.0423881	0.865672	0.494951	0.130179	0.0542226	1.40207	2.33098	2.26704	2.15252	2.06206	2.05262	2.03968	2.48208	2.54951	2.59203	2.56203	2.24646	2.20443
2.9421	3.0461	3.00508	2.95906	3.01801	3.04198	3.01009	2.95312	2.93415	2.93816	2.9681	3.05616	2.82128	2.87827	2.98509	2.99901	2.97103	3.05003	2.9841	0.895195	1.62002	1.37692	1.12894	0.901676	0.826996	1.37757	1.12785	0.911344	0.8453	0.894105	0.507586	0.11229	0.0271718	0.894505	0.504735	0.135342	0.0549355	1.41776	2.29802	2.261	2.118	2.02499	2.00198	1.98697	2.44199	2.517	2.555	2.55699	2.22001	2.19501
3.01433	3.12058	3.06449	2.99901	3.02474	3.03054	3.07673	3.03764	3.04485	3.05395	3.03925	3.16855	3.02257	3.07229	3.05342	3.00627	2.99233	3.06926	3.05657	0.892259	1.64238	1.38899	1.15401	0.906225	0.84572	1.38973	1.14405	0.914167	0.83829	0.891158	0.490905	0.1198	0.0433846	0.891585	0.501427	0.122882	0.0446659	1.42797	2.31005	2.25901	2.11606	2.01804	1.9889	1.96594	2.43792	2.5141	2.55399	2.54997	2.22907	2.19895
3.0506	3.18429	3.1184	2.99999	2.99632	2.97957	3.15711	3.10822	3.13895	3.15883	3.06669	3.22932	3.19607	3.32618	3.09949	3.03666	3.0286	3.09768	3.1193	0.929783	1.64412	1.3917	1.16053	0.91339	0.856807	1.39198	1.14885	0.926048	0.859336	0.926339	0.560071	0.155256	0.110306	0.928658	0.501123	0.136419	0.0530666	1.43627	2.31593	2.25999	2.12292	2.02196	1.97812	1.95908	2.4291	2.52488	2.55301	2.54703	2.23691	2.19307
		3.21508	3.13	3.08597	3.06495	3.24509	3.23709	3.27912	3.30513	3.21106	3.39712	3.38727	3.5043	3.22307							1.37719	1.17812	0.975761	0.893727	1.38689	1.16985	0.952121	0.857068	0.96296	0.527465	0.183853	0.0975431	0.967428							2.11299	2.01799	1.951	1.92999	2.425	2.49402	2.53301	2.535	2.26295	2.21597
3.23571	3.33768	3.28067	3.12848	3.0651	3.02414	3.32172	3.30787	3.37599	3.41306	3.26263	3.49663	3.606	3.7441	3.28174	3.20757			3.2797	0.925402	1.62399	1.36375	1.17384	0.976859	0.899498	1.37018	1.13948	0.920618	0.839634	0.922694	0.53139	0.154356	0.0845914	0.925625	0.616303			1.41361	2.30398	2.249	2.10594	2.01089	1.95082	1.92286	2.42201	2.50999	2.54298	2.53799	2.22495	2.19395
3.31531	3.41434	3.35536	3.18253	3.07591	3.03986	3.40231	3.40516	3.48704	3.53198	3.33339	3.56739	3.71804	3.86793	3.36429	3.27145			3.35832	0.897629	1.61155	1.34745	1.15062	0.980072	0.906004	1.35259	1.12958	0.9148	0.833344	0.896287	0.534721	0.198708	0.149769	0.896987	0.604293			1.39684	2.30202	2.249	2.09906	1.99811	1.93018	1.90714	2.42299	2.50901	2.54102	2.53701	2.21905	2.18805
3.38412	3.49009	3.4291	3.25109	3.12008	3.08006	3.4771	3.4901	3.57612	3.63312	3.40313	3.6371		3.98907	3.43112	3.3501		3.85106	3.4381	0.886804	1.60624	1.33824	1.16516	1.0174	0.933463	1.34385	1.13074	0.913786	0.826444	0.879862	0.507663		0.167159	0.891966	0.596761		0.248833	1.3919	2.30399	2.24099	2.09599	2.00998	1.93698	1.90099	2.41999	2.50599	2.54099	2.53999	2.22399	2.20399
3.49784	3.5708	3.52283	3.33848	3.19741	3.13745	3.57178	3.58477	3.68771	3.74069	3.51987	3.73084		4.05076	3.54084	3.44194	3.77477	3.90878	3.52882	0.880858	1.59824	1.33513	1.14983	1.00853	0.935883	1.33579	1.11668	0.891997	0.812061	0.87223	0.528953		0.147208	0.887757	0.607027	0.259568	0.214736	1.38163	2.29195	2.23594	2.08693	1.99306	1.92313	1.89308	2.40697	2.49294	2.53299	2.533	2.21094	2.19495
3.58601	3.65505	3.61002	3.38943	3.24052	3.18546	3.65408	3.66609	3.76315	3.81319	3.61196	3.81901		4.1311	3.63	3.54089	3.85609	3.99108	3.61503	0.874314	1.60457	1.3312	1.16564	1.02667	0.943564	1.33674	1.11209	0.900079	0.820644	0.871211	0.496594		0.0910314	0.875785	0.59194	0.22661	0.181642	1.38468	2.28706	2.22908	2.07909	1.99992	1.93685	1.9019	2.40403	2.48707	2.53201	2.533	2.20507	2.19006
3.68109	3.7381	3.69911	3.5301	3.41406	3.37904	3.7451	3.7501	3.84008	3.88407	3.70909	3.90307	4.02599	4.156	3.72409	3.65214	3.96609	4.10309	3.7031	0.877828	1.61406	1.33354	1.13787	0.971763	0.923272	1.33971	1.10412	0.890417	0.811649	0.872652	0.491782	0.121875	0.0637549	0.881254	0.560353	0.191716	0.147526	1.39266	2.281	2.22	2.067	1.97501	1.90503	1.88502	2.396	2.48099	2.52499	2.528	2.19799	2.18499
3.75471	3.81768	3.7846	3.61109	3.46562	3.41185	3.82262	3.8295	3.89947	3.93943	3.77872	3.96032	4.01897	4.15596	3.79771	3.76403	4.03216		3.78065	0.88432	1.61839	1.34462	1.14566	0.996777	0.916392	1.35017	1.11077	0.895934	0.818398	0.882172	0.500915	0.133326	0.0598813	0.884525	0.524213	0.127328		1.39671	2.27798	2.22296	2.06797	1.98092	1.92672	1.90285	2.39501	2.47299	2.51994	2.52492	2.19298	2.17696
3.8343	3.89333	3.85141	3.73293	3.64641	3.61819	3.8914	3.88551	3.95154	3.98758	3.85929	3.99569	4.01603	4.15203	3.8773	3.87899	4.04984		3.85336	0.897722	1.63417	1.35572	1.13513	0.91599	0.869691	1.36033	1.10986	0.889715	0.819272	0.89581	0.513727	0.145186	0.0611489	0.897327	0.550241	0.106949		1.41465	2.27602	2.21903	2.06503	1.97208	1.89528	1.88615	2.39599	2.47201	2.51306	2.51608	2.19102	2.17204
3.9111	3.9651	3.92412	3.82915	3.80322	3.79225	3.95611	3.94009	4.00208	4.03307	3.93511	4.02104	4.031	4.153	3.95311	3.95713			3.9241	0.912602	1.65178	1.37626	1.14512	0.933799	0.861362	1.37972	1.11855	0.894462	0.819383	0.909741	0.508007	0.140842	0.0603049	0.912753	0.517979			1.43204	2.26999	2.22401	2.07	1.98	1.91402	1.90101	2.40001	2.465	2.50698	2.50498	2.18799	2.17103
3.97962	4.03365	4.00061	3.9289	3.94426	3.95335	4.02757	3.99955	4.05147	4.07737	4.00459	4.04811	4.03404	4.15296	4.02359	4.0431	3.85926	3.91753	3.98869	0.927056	1.67081	1.39582	1.14731	0.926639	0.849687	1.39328	1.13621	0.915239	0.828032	0.923353	0.492863	0.129127	0.0570081	0.927604	0.498173	0.112253	0.0227776	1.45185	2.26493	2.23001	2.06899	1.97714	1.93015	1.90625	2.40504	2.46697	2.49495	2.49091	2.18393	2.18996
4.04823	4.10618	4.06824	4.02887	4.08343	4.10331	4.09029	4.06032	4.10341	4.11854	4.07026	4.05987	4.03894	4.14904	4.08926	4.16463	3.99843	4.08709	4.06514	0.942101	1.6822	1.40887	1.15505	0.923199	0.856048	1.4064	1.13296	0.895206	0.837157	0.938133	0.500939	0.138821	0.0556849	0.942463	0.542837	0.112636	0.0391357	1.46252	2.25709	2.23099	2.06801	1.99282	1.94681	1.93369	2.40896	2.46403	2.48907	2.48111	2.17609	2.18604
4.1141	4.1741	4.14411	4.13214	4.2072	4.25719	4.1681	4.12309	4.15307	4.15907	4.1391	4.08506	4.04701	4.16099	4.1591	4.26415	4.18326	4.23831	4.1341	0.94203	1.68767	1.41065	1.17335	0.955995	0.883969	1.40901	1.14045	0.916826	0.843746	0.938607	0.506421	0.148376	0.0527339	0.941762	0.545333	0.128349	0.0408819	1.46703	2.25301	2.234	2.072	2.00502	1.98801	1.96105	2.409	2.462	2.49001	2.47801	2.17201	2.17499
4.18954	4.24759	4.22472	4.23495	4.35617	4.39545	4.23766	4.18656	4.2035	4.20848	4.21554	4.12515	4.05206	4.15699	4.23349	4.37479	4.37456	4.46675	4.20863	0.934474	1.68379	1.4086	1.17809	0.981047	0.905396	1.40827	1.13665	0.913515	0.870072	0.929301	0.514131	0.138496	0.0555182	0.936062	0.547096	0.156431	0.0640872	1.46091	2.25686	2.23202	2.07104	2.018	1.9933	1.99831	2.40796	2.46303	2.49503	2.48706	2.17886	2.16902
4.24948	4.31343	4.30531	4.34109	4.48687	4.55661	4.31136	4.24847	4.25952	4.26154	4.27548	4.14186	4.05894	4.15601	4.28853	4.46324	4.5485	4.66231	4.27939	0.912638	1.6724	1.39171	1.16376	0.980683	0.925051	1.38721	1.12499	0.901841	0.866917	0.910452	0.51651	0.139154	0.0553217	0.91173	0.537751	0.152117	0.0827194	1.44635	2.24114	2.23398	2.07596	2.018	2.02671	2.0327	2.40403	2.46597	2.49797	2.49394	2.16314	2.17098
4.3161	4.3881	4.38211	4.43914	4.61715	4.69417	4.3881	4.3211	4.34605		4.34409	4.20405	4.07202	4.156	4.3551	4.55312	4.68022	4.82323	4.3561	0.898021	1.65646	1.37169	1.15376	1.00682	0.948363	1.36577	1.10146	0.87698		0.899932	0.528094	0.147401	0.0551667	0.893351	0.503019	0.161266	0.113669	1.4275	2.241	2.238	2.075	2.015	2.04102	2.06203	2.411	2.471	2.47405		2.158	2.16801
4.38873	4.4647	4.4667	4.54287	4.73191	4.82197	4.46573	4.39375	4.38164		4.41479	4.24165	4.0842	4.15612	4.4297	4.64175	4.85029	5.00008	4.43471	0.876447	1.64006	1.35681	1.14503	1.01486	0.965798	1.34831	1.07989	0.86164		0.878899	0.523856	0.155946	0.0601825	0.871777	0.48754	0.180528	0.127727	1.41064	2.23805	2.23503	2.07603	2.013	2.05611	2.08609	2.41402	2.46901	2.50802		2.16	2.17395
4.4691	4.54114	4.54314	4.63793	4.83187	4.92781	4.54511	4.47607	4.45122		4.50103	4.31221	4.10576	4.16886	4.50614	4.72407	4.99141	5.11867	4.51213	0.866275	1.62839	1.34189	1.13843	1.01985	0.978705	1.33776	1.0735	0.857279		0.87003	0.514624	0.146783	0.0593593	0.860517	0.486403	0.130028	0.114271	1.40064	2.24393	2.23797	2.07897	2.013	2.06787	2.09589	2.41598	2.46999	2.50998		2.16	2.16807
4.56113	4.61412	4.62612	4.72016	4.91613	5.02309	4.62512	4.55712	4.52912		4.58913	4.40216	4.14112	4.17726	4.60112	4.81812	4.98207	5.11808	4.59012	0.862407	1.62457	1.34055	1.13823	1.01859	0.970593	1.33779	1.06897	0.854576		0.867138	0.516817	0.133186	0.0425918	0.855727	0.479441	0.152211	0.0987019	1.39786	2.243	2.24201	2.088	2.01397	2.066	2.10399	2.41701	2.47201	2.513		2.15601	2.16398
4.65281	4.69775	4.71372	4.83344	5.00738	5.08838	4.71275	4.64283	4.61887		4.68283	4.51722	4.22699	4.36497	4.68881	4.90465	5.03533	5.17407	4.67777	0.860372	1.62701	1.33946	1.13104	0.993728	0.95095	1.34025	1.06937	0.852073		0.865471	0.521533	0.158979	0.115479	0.853303	0.480096	0.1388	0.0714327	1.39777	2.24011	2.25	2.08704	1.99495	2.06684	2.09984	2.42704	2.47801	2.51114		2.1601	2.1519
4.74324	4.7813	4.79432	4.88259	5.04964	5.13064	4.7963	4.73522	4.71618		4.77522	4.65286	4.33707	4.47309	4.77924	4.97739	5.07169	5.18193	4.76328	0.862869	1.63642	1.34666	1.1316	0.982376	0.927547	1.34792	1.07945	0.864594		0.867761	0.528511	0.187757	0.145417	0.855858	0.505218	0.132106	0.0639432	1.406	2.2519	2.25	2.09097	1.98905	2.04915	2.08215	2.43097	2.47899	2.52687		2.17091	2.14109
4.82813	4.86412	4.8731	4.91807	5.07403	5.15302	4.88011	4.82513	4.81814		4.85612	4.79318	4.46317	4.60017	4.86313	5.03703	5.076	5.18499	4.84611	0.86744	1.64931	1.35556	1.14091	0.967998	0.898	1.35724	1.08715	0.869578		0.870341	0.535451	0.203659	0.16136	0.862168	0.518544	0.13305	0.0602825	1.41734	2.25204	2.254	2.094	2.019	2.03798	2.05396	2.432	2.485	2.52899		2.16903	2.13799
4.9217	4.95174	4.94564	4.96942	5.09609	5.16389	4.96071	4.91677	4.9189	4.91899	4.94467	4.92806	4.58807	4.72323	4.96173	5.06127	5.07903	5.181	4.92768	0.882152	1.66354	1.36886	1.13932	0.944857	0.868427	1.37252	1.10246	0.868264	0.834664	0.878471	0.535991	0.210098	0.168193	0.882846	0.514047	0.132724	0.0548118	1.43248	2.28098	2.254	2.09097	2.01596	2.01988	2.02176	2.43095	2.48703	2.52498	2.52495	2.19296	2.13214
5.00014	5.0341	5.01722	5.01648	5.10589	5.15114	5.04013	5.00305	5.01989	5.02979	5.01918	5.0467	4.70769	4.74872	5.04311	5.09167	5.08197	5.181	5.00416	0.897996	1.67838	1.38327	1.14359	0.927767	0.848004	1.38299	1.11425	0.893236	0.833968	0.89763	0.529442	0.199842	0.0925491	0.8947	0.503684	0.132077	0.0538901	1.44958	2.27902	2.254	2.08803	2.01105	2.00615	1.99529	2.42506	2.48997	2.52302	2.51906	2.18904	2.14783
5.09613	5.15013	5.10263	5.05108	5.076	5.08897	5.15215	5.12868	5.1817	5.19772	5.11513	5.20823	5.02985	5.22943	5.14213	5.13956	5.08603	5.19402	5.11664	0.918045	1.67508	1.39069	1.14405	0.911461	0.841745	1.38847	1.13365	0.908375	0.828852	0.917757	0.524044	0.119497	0.01168	0.915083	0.516188	0.131373	0.0394149	1.45025	2.27451	2.2405	2.089	2.00749	1.98296	1.96096	2.4065	2.48849	2.5255	2.52199	2.18901	2.16997
5.17058	5.22768	5.17605	5.09574	5.07697	5.06933	5.23814	5.22519	5.29478	5.31843	5.1885	5.33285	5.22815	5.31325	5.21806	5.17471		5.21195	5.19559	0.925491	1.6736	1.39436	1.15806	0.917089	0.851477	1.39517	1.15695	0.921963	0.84499	0.923382	0.542107	0.134412	0.0547138	0.92397	0.50637		0.05797	1.45205	2.27807	2.24101	2.08751	2.00147	1.95587	1.93684	2.40602	2.48455	2.52605	2.52061	2.19255	2.15406
5.23342	5.30081	5.23594	5.12227	5.07353	5.05067	5.30736	5.29981	5.37971	5.41856	5.24251	5.42564	5.40633	5.50171	5.27844	5.25624		5.21302	5.25941	0.934039	1.66115	1.38831	1.16295	0.946474	0.88096	1.39403	1.1631	0.941093	0.858234	0.928218	0.570546	0.149353	0.0639478	0.93571	0.61075		0.178258	1.44789	2.28593	2.24199	2.08849	1.99803	1.94164	1.91916	2.40798	2.48945	2.53095	2.53189	2.19795	2.16093
5.31758	5.38459	5.33459	5.18657	5.08553	5.05951	5.39258	5.39959	5.4991	5.54412	5.33208	5.52809	5.59317	5.70821	5.37008	5.31806		5.35806	5.34559	0.918456	1.64717	1.37564	1.15808	0.959816	0.89829	1.3785	1.16137	0.93893	0.855762	0.914166	0.572849	0.153301	0.0892385	0.919162	0.614905		0.301763	1.43093	2.28049	2.2435	2.0835	1.99049	1.92148	1.89999	2.40251	2.4935	2.5355	2.5325	2.19449	2.16301
5.4139	5.49381	5.44982	5.2469	5.08961	5.05262	5.49195	5.52085	5.63018	5.695	5.43292	5.63907	5.84683	6.00485	5.46287	5.38875		5.42709	5.45088	0.899522	1.60798	1.33704	1.1506	0.964308	0.923311	1.35456	1.15646	0.948817	0.860903	0.894784	0.523597	0.165352	0.119225	0.902563	0.609531		0.294257	1.39555	2.27704	2.22796	2.08492	1.99493	1.90487	1.88889	2.40091	2.48994	2.53411	2.54007	2.19999	2.17911
5.50632	5.57739	5.53438				5.58928				5.52731	5.74919	5.93237	6.09236	5.55234	5.46544		5.94916	5.54134	0.883339	1.59862	1.33637				1.33503				0.882897	0.508918	0.200482	0.160755	0.882329	0.6014		0.282616	1.3812	2.28097	2.22403	2.07706				2.39207				2.19901	2.19091
5.59414	5.66512	5.62213	5.42514	5.29209	5.20717	5.67212	5.69811	5.8101	5.87709	5.61715	5.82614	6.00015	6.15913	5.64114	5.56115	5.87614	6.00915	5.62912	0.883368	1.59678	1.32512	1.14822	1.01112	0.961017	1.33798	1.12627	0.925735	0.844364	0.879772	0.542629	0.182225	0.132828	0.885484	0.606358	0.296769	0.248351	1.38196	2.276	2.22	2.072	1.977	1.891	1.87999	2.396	2.48599	2.54	2.542	2.197	2.17502
5.68484	5.74187	5.70693	5.51492	5.35308	5.31505	5.75284	5.76694	5.87687	5.93775	5.71079	5.91575	6.09797	6.24486	5.73187	5.66002	5.96583	6.10684	5.7089	0.888627	1.59184	1.32818	1.15185	1.00252	0.95252	1.33013	1.12068	0.928873	0.840069	0.887368	0.497166	0.12793	0.0611898	0.888264	0.60441	0.263852	0.216722	1.38215	2.27697	2.22193	2.06898	1.97498	1.888	1.87301	2.397	2.48108	2.53893	2.5429	2.19695	2.19097
5.76419	5.82317	5.79411	5.60112	5.45496	5.41399	5.83219	5.8551	5.95817	6.00828	5.78524	5.98628	6.09503	6.23213	5.81317	5.75602	6.0442	6.18619	5.79314	0.891134	1.60361	1.33741	1.14788	0.99276	0.946868	1.34719	1.10986	0.907528	0.820233	0.888162	0.492993	0.15237	0.0696237	0.892408	0.565934	0.205824	0.158654	1.38564	2.27403	2.21507	2.06702	1.97302	1.888	1.87399	2.397	2.48892	2.53207	2.5331	2.19205	2.18803
5.85223	5.91318	5.87621	5.69736	5.5804	5.5414	5.91017	5.92518	6.00813	6.0561	5.87424	6.05613	6.12101	6.232	5.8972	5.87526	6.10505	6.24302	5.87818	0.897447	1.6219	1.35398	1.14645	0.962737	0.913023	1.35279	1.12683	0.909244	0.822783	0.896849	0.503373	0.128435	0.0526922	0.896163	0.559105	0.156849	0.111133	1.40379	2.26902	2.21301	2.06399	1.96903	1.89602	1.877	2.396	2.47599	2.52197	2.52697	2.18802	2.18199
5.95255	5.99177	5.96677	5.85159	5.75192	5.71418	5.98473	6.00153	6.06435	6.10134	5.97755	6.11403	6.12399	6.23198	5.98364	5.98708			5.95569	0.91752	1.63392	1.36119	1.15687	0.961303	0.888541	1.37218	1.13089	0.910906	0.819849	0.913914	0.496351	0.130772	0.0536956	0.918794	0.561582			1.4153	2.27788	2.21805	2.06105	1.98097	1.90514	1.87919	2.39503	2.47202	2.51002	2.51588	2.19788	2.1761
6.00756	6.06938	6.04438	5.91053	5.84426	5.83305	6.05841	6.05458	6.09972	6.13573	6.03256	6.11698	6.12301	6.23002	6.04749	6.09514			6.02544	0.925576	1.64595	1.37755	1.14341	0.930416	0.871615	1.38851	1.12098	0.902447	0.81979	0.924387	0.506479	0.139967	0.0592855	0.924227	0.586849			1.43166	2.26609	2.22296	2.06596	1.97802	1.91889	1.89785	2.39798	2.47398	2.51198	2.50409	2.18609	2.18592
6.09719	6.14822	6.11923	6.0543	6.06138	6.06644	6.1372	6.11615	6.15712	6.17112	6.12519	6.15407	6.12503	6.23299	6.13618	6.21417	6.01533	6.15119	6.1102	0.934938	1.66725	1.39576	1.15552	0.931555	0.868715	1.39748	1.13769	0.916086	0.836999	0.930598	0.500406	0.145885	0.0513182	0.936448	0.59275	0.162349	0.118742	1.44849	2.25998	2.22501	2.06601	1.98102	1.92908	1.91307	2.407	2.46798	2.50396	2.49497	2.17998	2.20194
6.16972	6.23375	6.20877	6.17	6.20746	6.23566	6.21476	6.17462	6.20453	6.21644	6.19769	6.18131	6.13605	6.23004	6.20673	6.28213	6.1449	6.22665	6.18878	0.941878	1.67152	1.39998	1.15514	0.933714	0.866848	1.40462	1.14069	0.91837	0.836513	0.937484	0.506654	0.12868	0.0506429	0.943232	0.539403	0.112241	0.0351891	1.45318	2.25396	2.22803	2.07098	1.98812	1.96125	1.94132	2.40606	2.46197	2.487	2.48303	2.17297	2.17789
6.24028	6.30725	6.28423	6.268	6.35054	6.39834	6.28924	6.23538	6.25647	6.25956	6.26531	6.21169	6.14095	6.23396	6.27827	6.39287	6.33109	6.38835	6.26522	0.940742	1.67498	1.40173	1.16051	0.946816	0.873512	1.40448	1.14624	0.92419	0.841737	0.937866	0.510936	0.13454	0.0509271	0.940518	0.539737	0.114249	0.0302109	1.45636	2.25004	2.23097	2.06902	1.99988	1.98575	1.97268	2.41194	2.45903	2.487	2.48597	2.17003	2.16711
6.31616	6.37816	6.36219	6.36823	6.49129	6.55032	6.37015	6.30214	6.31512	6.31211	6.34117	6.23012	6.14902	6.235	6.35815	6.49621	6.51539	6.63042	6.33916	0.928724	1.66806	1.39811	1.16553	0.969479	0.902461	1.39811	1.13328	0.900906	0.866195	0.92316	0.511326	0.141244	0.0517827	0.931389	0.537421	0.169013	0.0767422	1.44859	2.25298	2.239	2.078	2.01201	2.00205	2.00008	2.40902	2.45701	2.492	2.49302	2.17299	2.16798
6.38861	6.45276	6.44779	6.47515	6.62621	6.69942	6.44074	6.36779	6.36845	6.36358	6.41764	6.28737	6.15912	6.23508	6.42553	6.59494	6.6956	6.82654	6.41473	0.912262	1.65402	1.38189	1.16504	0.987357	0.925769	1.38353	1.11917	0.8991	0.850261	0.909441	0.523428	0.147869	0.0622431	0.912506	0.523894	0.170514	0.0918738	1.43553	2.24593	2.23806	2.07805	2.01496	2.02431	2.03936	2.417	2.46005	2.49209	2.50002	2.16892	2.16005
6.44856	6.52745	6.52543	6.58817	6.74513	6.83898	6.51347	6.44543	6.41268	6.42058	6.48054	6.32373	6.17091	6.24294	6.47762	6.68733	6.85186	6.9769	6.48648	0.896793	1.63901	1.36956	1.1594	0.995888	0.941307	1.36959	1.11835	0.904987	0.86117	0.899781	0.527113	0.159565	0.0664691	0.891553	0.500809	0.179762	0.129465	1.41977	2.23905	2.24396	2.08296	2.01103	2.05478	2.07474	2.417	2.46496	2.50094	2.50199	2.16106	2.16496
6.53821	6.6022	6.61919	6.69425	6.87226	6.96027	6.59619	6.5192	6.4872		6.57521	6.36723	6.22102	6.25302	6.5732	6.78123	7.01914	7.14115	6.56819	0.876369	1.62296	1.34931	1.1446	1.00806	0.959474	1.34983	1.09273	0.881756		0.877166	0.505321	0.20261	0.0816323	0.873764	0.482024	0.125201	0.113294	1.401	2.24401	2.247	2.08701	2.01602	2.07504	2.10806	2.42002	2.472	2.51101		2.168	2.168
6.62502	6.6878	6.69997	6.79894	6.97997	7.07294	6.67486	6.60381	6.57082		6.66299	6.46299	6.23166	6.2637	6.65898	6.87887	7.07727	7.20535	6.64994	0.86347	1.61568	1.34087	1.14269	1.01554	0.969388	1.33922	1.0851	0.875623		0.866942	0.509861	0.144268	0.0579056	0.858479	0.471261	0.158976	0.118761	1.38976	2.24701	2.24708	2.09106	2.02607	2.09109	2.1311	2.42802	2.47113	2.51509		2.16801	2.16691
6.72502	6.76623	6.79507	6.8911	7.07507	7.1651	6.75917	6.68322	6.65121		6.76005	6.56005	6.29637	6.43037	6.75506	6.96416	7.10374	7.23966	6.7421	0.854627	1.6072	1.3297	1.12998	1.00843	0.965251	1.32953	1.06053	0.849516		0.858364	0.505097	0.134308	0.0927093	0.849547	0.485996	0.15079	0.0845945	1.38402	2.24799	2.25492	2.09694	2.03293	2.09991	2.1409	2.42998	2.48388	2.52391		2.16899	2.15809
6.81521	6.84623	6.8762	6.98316	7.15515	7.24316	6.83626	6.77326	6.74226		6.85121	6.70138	6.39631	6.5293	6.84521	7.0482	7.15701	7.26302	6.82723	0.851413	1.60994	1.3309	1.12829	0.998386	0.946787	1.33081	1.07724	0.868223		0.856242	0.509525	0.170088	0.128958	0.845285	0.490915	0.131852	0.0603209	1.38792	2.25302	2.26	2.09801	2.02298	2.10496	2.13895	2.44598	2.486	2.52799		2.17701	2.158
6.89278	6.92979	6.94869	7.04359	7.20949	7.30129	6.93277	6.86892	6.83708		6.93074	6.84117	6.51308	6.64215	6.92182	7.1235	7.16008	7.26901	6.91075	0.848977	1.61919	1.33916	1.12483	0.981827	0.923441	1.32877	1.07938	0.86919		0.85318	0.515019	0.194891	0.15379	0.843481	0.507501	0.136271	0.056953	1.39255	2.26212	2.26004	2.10197	2.01697	2.0899	2.12173	2.43798	2.48503	2.52405		2.18214	2.15705
6.96942	7.00741	7.01649	7.10156	7.25763	7.32978	7.00843	6.95931	6.9432		7.00345	6.95613	6.6192	6.75514	7.00239	7.17263	7.16794	7.26999	6.98444	0.857505	1.63284	1.34629	1.12616	0.956909	0.893011	1.34471	1.07991	0.867195		0.859065	0.502138	0.184161	0.143925	0.854367	0.512502	0.138384	0.0543001	1.40614	2.27391	2.26397	2.09902	2.01402	2.08007	2.0952	2.43601	2.48798	2.52896		2.1959	2.16196
7.06417	7.08818	7.08314	7.11511	7.25502	7.32998	7.08817	7.05419	7.04323	7.04324	7.09316	7.07728	6.75443	6.78449	7.09918	7.18705	7.17101	7.27001	7.05816	0.880526	1.65617	1.36697	1.13706	0.956887	0.875508	1.36921	1.10331	0.890209	0.83603	0.877107	0.487743	0.158601	0.0735523	0.881603	0.504775	0.138085	0.0534772	1.42799	2.29402	2.262	2.09799	2.03099	2.06094	2.05592	2.43	2.484	2.52999	2.53	2.20802	2.16402
7.1417	7.16782	7.14767	7.16232	7.26601	7.32088	7.16686	7.1409	7.14813	7.15226	7.16666	7.2012	6.94601	7.00432	7.18073	7.21049	7.17401	7.27392	7.13182	0.905556	1.67217	1.38191	1.13962	0.933305	0.8569	1.39364	1.11895	0.890299	0.82258	0.902548	0.502805	0.150054	0.0699711	0.905376	0.498544	0.135848	0.0521744	1.44967	2.3039	2.25993	2.09391	2.02493	2.03186	2.02076	2.43095	2.486	2.52592	2.52791	2.21788	2.17508
7.21031	7.24819	7.21334	7.19368	7.26699	7.30912	7.25115	7.2301	7.25987	7.27674	7.23135	7.3198	7.144		7.25228	7.25851	7.17499	7.26608	7.21219	0.924894	1.68606	1.40078	1.14999	0.933825	0.85986	1.4076	1.14158	0.923722	0.83544	0.925062	0.528975	0.124786		0.920794	0.521656	0.131672	0.0486655	1.46326	2.2941	2.25307	2.08509	2.01807	2.01814	1.99724	2.42605	2.486	2.51808	2.51909	2.20612	2.18292
7.36373	7.4028	7.35278	7.27052	7.27202	7.27387	7.40985	7.40997	7.4911	7.53019	7.37577	7.55809	7.5499	7.65001	7.4078	7.37344			7.36381	0.933152	1.68674	1.40617	1.15983	0.929573	0.860877	1.41365	1.16834	0.958847	0.871401	0.926674	0.53319	0.10994	0.0518134	0.935123	0.609323			1.46373	2.28798	2.24898	2.08395	1.99579	1.95264	1.91673	2.42095	2.48808	2.51895	2.51001	2.19499	2.1692
7.4355	7.48145	7.42947	7.32165	7.27399	7.26109	7.49342	7.50534	7.59925	7.64719	7.45147	7.66526	7.7367	7.84763	7.48645	7.4167			7.44345	0.920637	1.67598	1.39323	1.15661	0.940693	0.881229	1.40117	1.16738	0.961512	0.880358	0.915329	0.490079	0.13444	0.08353	0.921723	0.618417			1.4524	2.28601	2.24701	2.07903	1.97514	1.91725	1.89018	2.41603	2.49595	2.51403	2.51099	2.19401	2.18886
7.51423	7.56422	7.50922	7.37318	7.29405	7.25805	7.58023	7.60128	7.70829	7.75427	7.52422	7.75218	7.88026	8.0123	7.56723				7.52623	0.904141	1.66015	1.37897	1.16585	0.982285	0.904539	1.3853	1.15645	0.957723	0.878927	0.907875	0.512019	0.169371	0.133731	0.896648				1.43679	2.27999	2.24399	2.07698	1.97199	1.89597	1.86295	2.41197	2.48899	2.52202	2.52404	2.19099	2.195
7.59789	7.64282	7.58883	7.4357	7.31256	7.27639	7.66092	7.69994	7.80998	7.85105	7.60292	7.81589	7.9728	8.11945	7.65093				7.60983	0.893758	1.64771	1.36379	1.17031	0.994949	0.939798	1.37137	1.13948	0.944571	0.877481	0.898831	0.536556	0.205162	0.183594	0.885186				1.42681	2.27599	2.23897	2.07094	1.96894	1.88689	1.84587	2.40194	2.48693	2.53002	2.53703	2.18594	2.19501
7.68317	7.72124	7.66823	7.50235	7.36549	7.31364	7.74815	7.78913	7.9031	7.95103	7.69015	7.90117	8.04926	8.16258	7.73914				7.68923	0.886857	1.63862	1.35488	1.17311	1.02248	0.965312	1.3579	1.12009	0.928496	0.85278	0.892224	0.537124	0.202496	0.178232	0.878128				1.41663	2.27501	2.23603	2.06506	1.96306	1.8761	1.83312	2.39606	2.48007	2.53198	2.53997	2.18006	2.19599
7.78017	7.80316	7.75517	7.58117	7.44716	7.38118	7.83016	7.87115	7.98515	8.03514	7.78817	7.97618			7.83317		7.4854		7.77516	0.882426	1.63289	1.35	1.17999	1.04024	0.97783	1.35451	1.11799	0.92604	0.839841	0.886538	0.577073			0.874945		0.19734		1.41453	2.25899	2.23	2.06099	1.95799	1.87	1.832	2.397	2.48099	2.52599	2.53699	2.16899	2.17899
7.81584	7.85283	7.81434	7.63236	7.49293	7.43741	7.8763	7.94374	8.05664	8.1035	7.82936	8.02971	8.14053	8.30908	7.86484	7.72402	7.87734	8.22479	7.82283	0.878193	1.61865	1.34551	1.17271	1.02513	0.972426	1.35093	1.11079	0.916353	0.830512	0.879633	0.523644	0.130735	0.0757974	0.874321	0.596468	0.273417	0.171947	1.40074	2.27337	2.23198	2.067	1.96741	1.88244	1.84351	2.40445	2.47692	2.51892	2.53094	2.18586	2.18533
7.89855	7.93456	7.89706	7.71696	7.58504	7.52722	7.95546	7.98339	8.08202	8.12395	7.91407	8.09954	8.19212	8.31706	7.94755	7.82498	7.96024	8.30301	7.90455	0.883838	1.62083	1.34721	1.16671	1.01571	0.959215	1.35371	1.11552	0.913128	0.828624	0.883819	0.552926	0.114187	0.0559306	0.881247	0.571938	0.236525	0.108399	1.40765	2.26099	2.2305	2.06693	1.95903	1.87637	1.84452	2.39955	2.48198	2.5289	2.53491	2.17195	2.16904
7.93291	7.9859	7.9519	7.75191	7.6249	7.58688	7.99291	8.01093	8.11491	8.15393	7.9619	8.13891	8.19799	8.32	7.9769	7.91889	8.20894	8.35094	7.9529	0.889939	1.61562	1.3513	1.14899	0.992397	0.94995	1.3564	1.1178	0.909727	0.819186	0.887887	0.488873	0.0931456	0.0488386	0.89024	0.525766	0.107239	0.0627556	1.40026	2.27701	2.229	2.07301	1.969	1.87101	1.854	2.411	2.49001	2.53501	2.53401	2.19001	2.176
8.01476	8.06879	8.02573	7.86899	7.7624	7.73348	8.07074	8.09055	8.16533	8.19734	8.04372	8.17128	8.19492	8.30391	8.06078	8.02814			8.02978	0.903615	1.63155	1.36829	1.15291	0.972567	0.925114	1.36887	1.13186	0.901779	0.818068	0.902383	0.546495	0.130248	0.0503262	0.902796	0.529166			1.41443	2.27392	2.22903	2.07197	1.96897	1.88914	1.86308	2.40504	2.479	2.52393	2.52486	2.18693	2.16607
8.08545	8.14143	8.09343	7.96131	7.89195	7.87135	8.13925	8.14108	8.19606	8.22857	8.11045	8.19739	8.18798	8.29594	8.13245	8.13298			8.10145	0.902637	1.64525	1.38587	1.14942	0.94289	0.894173	1.38746	1.13133	0.908032	0.822441	0.901219	0.496255	0.111186	0.0481776	0.901977	0.531553			1.43204	2.26677	2.232	2.069	1.96623	1.90218	1.87035	2.40904	2.47902	2.51775	2.51175	2.18086	2.17233
8.15508	8.21008	8.16208	8.07211	8.03318	8.0322	8.19908	8.19305	8.24704	8.25604	8.18008	8.21603	8.18701	8.29299	8.20208	8.22812	7.99918	8.02922	8.17108	0.921183	1.67054	1.40534	1.15737	0.92374	0.869914	1.41228	1.14268	0.907183	0.824897	0.918432	0.497456	0.118184	0.0485415	0.921454	0.531217	0.119518	0.0483177	1.44986	2.25599	2.23201	2.06901	1.97701	1.91102	1.88703	2.411	2.47999	2.50599	2.49998	2.17399	2.188
8.23074	8.28781	8.23796	8.17021	8.19679	8.21298	8.27281	8.2387	8.27946	8.29737	8.25281	8.24123	8.19317	8.28424	8.27474	8.34004	8.1688	8.23374	8.24078	0.924175	1.67134	1.41389	1.16111	0.933385	0.873485	1.4236	1.14652	0.909926	0.840798	0.920687	0.484943	0.112944	0.049933	0.925049	0.546155	0.12689	0.0462279	1.45616	2.25089	2.24099	2.07502	1.9831	1.93332	1.91731	2.4071	2.46698	2.49594	2.48393	2.16588	2.18678
8.29853	8.36157	8.32455	8.28021	8.35882	8.39262	8.34655	8.30225	8.32112	8.33086	8.32649	8.26245	8.20808	8.306	8.34249	8.43517	8.33293	8.39409	8.31166	0.93874	1.67763	1.41715	1.16691	0.946085	0.907085	1.41337	1.15779	0.927398	0.848926	0.938108	0.503893	0.131128	0.0547729	0.936394	0.524175	0.127794	0.0481286	1.46264	2.24084	2.23996	2.07696	1.9922	1.96251	1.94549	2.4159	2.46506	2.49094	2.47802	2.15492	2.167
8.37191	8.4369	8.3989	8.38586	8.49383	8.56578	8.4209	8.36192	8.37493	8.37195	8.39791	8.28397	8.21199	8.306	8.41391	8.53887	8.52076	8.63769	8.3909	0.932049	1.67329	1.41708	1.18648	0.97695	0.916408	1.40983	1.15989	0.930666	0.862582	0.930839	0.505478	0.131999	0.0606524	0.930358	0.514842	0.12797	0.0628909	1.45331	2.23301	2.238	2.075	2.00199	1.98697	1.96897	2.41101	2.468	2.488	2.479	2.15101	2.167
8.44267	8.51483	8.47792	8.4892	8.64836	8.70653	8.49486	8.42873	8.4098	8.41663	8.46872	8.33241	8.22011	8.31399	8.48963	8.64088	8.70406	8.8321	8.46579	0.916979	1.6654	1.40444	1.18074	1.0037	0.936186	1.39585	1.13605	0.911815	0.862732	0.914387	0.516742	0.137187	0.0758795	0.916946	0.523435	0.162327	0.0940995	1.44441	2.23192	2.23593	2.07699	2.01288	2.00401	1.99735	2.40701	2.46498	2.49199	2.48301	2.14994	2.16296
8.50466	8.59058	8.56264	8.5993	8.77348	8.84655	8.57366	8.49562	8.48333	8.47411	8.53464	8.36992	8.23033	8.313	8.54766	8.72172	8.89288	9.02482	8.53864	0.895888	1.64672	1.3813	1.16308	1.00849	0.954141	1.38456	1.11903	0.895009	0.85938	0.894974	0.520294	0.142458	0.0722205	0.894589	0.514569	0.150907	0.0993679	1.42523	2.22477	2.22996	2.07594	2.00196	2.00541	2.02939	2.408	2.46308	2.4911	2.48408	2.14471	2.15894
8.58409	8.66608	8.64109	8.70908	8.8921	8.96811	8.65309	8.57307	8.54707	8.52708	8.61309	8.41407	8.24601	8.31301	8.62709	8.80409	9.07801	9.20703	8.61708	0.878127	1.62908	1.36297	1.15098	1.0105	0.968491	1.36086	1.10607	0.885859	0.818836	0.880377	0.509482	0.150462	0.0712915	0.874008	0.500226	0.133601	0.0954569	1.40897	2.214	2.228	2.073	2	2.02501	2.04801	2.408	2.46701	2.496	2.48801	2.131	2.156
8.66695	8.74397	8.725	8.78807	8.989	9.07009	8.73695	8.64404	8.61203	8.60207	8.69599	8.48409	8.25966	8.3232	8.70989	8.89007	9.08355	9.23142	8.69797	0.865832	1.61475	1.34903	1.13721	1.02357	0.978811	1.35165	1.08386	0.86569	0.825103	0.867648	0.501657	0.152437	0.0724836	0.862379	0.496458	0.144168	0.101889	1.39473	2.21801	2.22599	2.06904	2.00089	2.03396	2.05898	2.40399	2.4739	2.49807	2.49798	2.13506	2.15293
8.74579	8.82351	8.80747	8.87539	9.07132	9.15924	8.81575	8.72991	8.69675	8.68979	8.77775	8.57461	8.31445	8.34263	8.78383	8.97771	9.12829	9.2652	8.77759	0.851344	1.60513	1.33739	1.1306	1.0154	0.973696	1.3406	1.07094	0.856447	0.841203	0.852059	0.487564	0.140014	0.0566257	0.849291	0.501098	0.147174	0.0904017	1.38693	2.21906	2.22504	2.07198	1.99214	2.03074	2.05667	2.40298	2.46598	2.5039	2.49616	2.13998	2.14665
8.83188	8.8959	8.8779	8.94191	9.13491	9.21892	8.89989	8.82188	8.78089	8.77588	8.86189	8.69983	8.38391	8.51676	8.87188	9.05989	9.14198	9.27499	8.8539	0.847236	1.60468	1.33843	1.13043	1.00422	0.955734	1.33699	1.08946	0.876962	0.827399	0.848175	0.48054	0.134428	0.0948383	0.845026	0.500021	0.145932	0.0832796	1.38528	2.222	2.227	2.071	1.99899	2.01802	2.04102	2.402	2.465	2.49901	2.50399	2.139	2.13002
8.92191	8.97786	8.9528	9.00153	9.17236	9.26014	8.97584	8.9039	8.87411	8.87006	8.94891	8.83854	8.49456	8.62361	8.9639	9.13959	9.176	9.286	8.93581	0.847976	1.60172	1.33726	1.12758	0.975423	0.925027	1.343	1.0869	0.873404	0.821943	0.849138	0.480194	0.159688	0.121011	0.845482	0.498023	0.136706	0.066838	1.38378	2.23011	2.23401	2.07399	1.99899	2.01278	2.01772	2.40994	2.46803	2.50609	2.50307	2.14808	2.116
9.0045	9.05546	9.02513	9.05001	9.20431	9.27314	9.05144	8.98567	8.97494	8.96608	9.03148	8.97739	8.63572	8.76962	9.04559	9.19252	9.17623	9.286	9.00948	0.851397	1.60629	1.33942	1.12639	0.959949	0.893714	1.34391	1.08512	0.870129	0.807834	0.850113	0.500111	0.173377	0.135038	0.851224	0.51669	0.15038	0.0630684	1.38678	2.23998	2.23492	2.07294	1.99798	1.99284	1.99253	2.40506	2.47108	2.51406	2.50902	2.15498	2.11586
9.07609	9.12508	9.07908	9.09804	9.219	9.27998	9.12008	9.0651	9.06711	9.06512	9.10208	9.09113	8.76517	8.89405	9.12109	9.21703	9.187	9.286	9.08008	0.863634	1.61932	1.35493	1.11899	0.927088	0.85442	1.3514	1.08161	0.865796	0.798499	0.864044	0.500168	0.157541	0.120132	0.861405	0.505277	0.142273	0.0610876	1.39929	2.23901	2.231	2.06999	1.997	1.98498	1.96998	2.408	2.475	2.517	2.51	2.15401	2.10901
9.15281	9.19884	9.14672	9.13539	9.217	9.26367	9.19181	9.15188	9.16807	9.17216	9.17381	9.20313	8.91403	8.94066	9.19784	9.24623	9.19004	9.2857	9.15376	0.885436	1.63737	1.36996	1.12523	0.916482	0.836886	1.37306	1.1016	0.879826	0.798394	0.885053	0.507021	0.1318	0.0514851	0.883353	0.493741	0.135864	0.0589209	1.41936	2.25111	2.22994	2.06397	1.99292	1.96789	1.95379	2.40399	2.473	2.51399	2.506	2.16011	2.12123
9.22633	9.27439	9.21237	9.17078	9.21679	9.2333	9.26552	9.23166	9.26501	9.27715	9.24735	9.30499	9.09769	9.18034	9.27342	9.26753	9.19476	9.2599	9.2225	0.902163	1.65086	1.38467	1.13069	0.912292	0.832213	1.38816	1.12699	0.904632	0.832548	0.899749	0.50703	0.12539	0.060396	0.901588	0.500563	0.143678	0.0508223	1.43321	2.26094	2.22494	2.06082	1.98598	1.95777	1.93455	2.40288	2.47308	2.51282	2.50584	2.17002	2.14198
9.2899	9.3409	9.2779	9.20794	9.20702	9.20005	9.33789	9.31088	9.36085	9.37984	9.3119	9.39985	9.27373	9.33975	9.3409	9.29296	9.23094	9.30293	9.29389	0.914231	1.66528	1.39459	1.13622	0.916204	0.83856	1.39941	1.13697	0.919497	0.835336	0.911152	0.505123	0.114886	0.0406606	0.913891	0.482109	0.119757	0.0413946	1.44607	2.258	2.222	2.05201	1.985	1.94702	1.91303	2.39701	2.47699	2.50401	2.49801	2.171	2.141
9.3557	9.41879	9.3448	9.24553	9.19504	9.17193	9.41085	9.38894	9.46093	9.47905	9.37278	9.50708	9.46007	9.54856	9.40369	9.3232		9.34281	9.36685	0.922805	1.67188	1.39788	1.14208	0.928586	0.856807	1.40403	1.14779	0.929363	0.849106	0.920818	0.535171	0.15291	0.0506519	0.92104	0.476927		0.0341209	1.45266	2.25602	2.22294	2.05299	1.98099	1.93188	1.9039	2.39302	2.47797	2.50694	2.49399	2.16303	2.13706
9.41935	9.49043	9.41741	9.29382	9.19947	9.1662	9.48745	9.47364	9.54482	9.57384	9.44323	9.60482	9.64762	9.77981	9.46645	9.43037		9.41463	9.44333	0.923837	1.66749	1.3945	1.15807	0.955652	0.889076	1.40246	1.15227	0.938401	0.855814	0.918679	0.49928	0.12896	0.0613417	0.925113	0.593812		0.223476	1.44939	2.25777	2.21798	2.052	1.9799	1.92092	1.89496	2.39504	2.47494	2.50208	2.49314	2.16586	2.14231
9.48408	9.55908	9.48507	9.33305	9.22203	9.17602	9.55707	9.55208	9.63209	9.6621	9.50208	9.69209	9.82113	9.96212	9.53608	9.44807	9.27102	9.39702	9.50707	0.90982	1.65843	1.38854	1.17059	0.993069	0.918553	1.3905	1.14554	0.935081	0.854092	0.910472	0.474858	0.128982	0.0978273	0.905609	0.594847	0.148075	0.109946	1.43816	2.247	2.217	2.052	1.975	1.91699	1.893	2.397	2.472	2.506	2.5	2.159	2.15701
9.56185	9.63382	9.55486	9.37865	9.24951	9.19649	9.62783	9.62987	9.71691	9.76091	9.57984	9.78247	9.95085	10.083	9.61381	9.51473	9.2913	9.42127	9.57785	0.900245	1.64624	1.38119	1.17271	1.01188	0.940782	1.37906	1.135	0.926116	0.846462	0.902244	0.474342	0.140807	0.143442	0.894889	0.59237	0.162588	0.125051	1.42719	2.24493	2.21599	2.04897	1.972	1.90504	1.88997	2.39598	2.47189	2.50399	2.49703	2.15591	2.16387
9.63873	9.70751	9.63255	9.43759	9.29631	9.24118	9.70257	9.70847	9.79841	9.84235	9.6558		10.027	10.174	9.68673	9.58059	9.31908	9.4461	9.65461	0.8891	1.63268	1.37231	1.17638	1.02604	0.955225	1.36332	1.12839	0.917386	0.832926	0.893668		0.169263	0.133416	0.881434	0.587183	0.173244	0.136	1.41522	2.23904	2.21496	2.0459	1.97206	1.90888	1.88694	2.39402	2.4619	2.50292	2.49994	2.14802
9.72188	9.7799	9.7069	9.51389	9.35891	9.29792	9.77789	9.7789	9.86591	9.90691	9.74188	9.93585	10.0729	10.2199	9.76988	9.65689	9.37093	9.49893	9.73189	0.883338	1.62668	1.36518	1.16875	1.0232	0.960273	1.35643	1.11473	0.897528	0.813078	0.888777	0.503731	0.148779	0.11163	0.874899	0.592123	0.185902	0.148922	1.40879	2.241	2.213	2.04101	1.975	1.90301	1.884	2.395	2.45701	2.49901	2.497	2.149	2.17297
9.80803	9.85694	9.78808	9.59721	9.43941	9.37539	9.8469	9.84386	9.92472	9.96065	9.82907	10.036	10.1545	10.2763	9.85298	9.7675	9.43589	9.56689	9.80498	0.874701	1.62234	1.35877	1.16544	1.01807	0.957664	1.35313	1.09681	0.886754	0.805046	0.878738	0.457444	0.0915437	0.0675494	0.867852	0.566974	0.19355	0.157294	1.40464	2.243	2.21097	2.04099	1.967	1.90106	1.88504	2.38803	2.45791	2.49487	2.4869	2.15399	2.16391
9.88949	9.93147	9.87351	9.69286	9.55119	9.48554	9.91838	9.91216	9.98189	10.0118	9.91347	10.1152	10.1909	10.3008	9.93047	9.88642	9.50785		9.88247	0.87474	1.61921	1.35447	1.15747	1.00334	0.939423	1.35028	1.08797	0.873694	0.793577	0.877018	0.457294	0.0811664	0.0497245	0.86956	0.547649	0.224609		1.40555	2.2429	2.20906	2.03996	1.96692	1.90604	1.88794	2.39	2.451	2.48486	2.47881	2.15283	2.15686
9.96004	10.001	9.94505	9.78106	9.65508	9.60609	9.98404	9.96704	10.024	10.05	9.98304	10.171	10.188	10.291	10	10.0011	9.64306		9.95204	0.874765	1.62117	1.35506	1.1459	0.974558	0.906355	1.35265	1.08392	0.86533	0.781578	0.877425	0.471677	0.0909462	0.053727	0.869084	0.538083	0.186184		1.40701	2.238	2.212	2.038	1.96299	1.908	1.885	2.39	2.451	2.47799	2.46999	2.145	2.15
10.0267	10.0758	10.0168	9.87808	9.78172	9.75292	10.0467	10.0216	10.0615	10.0864	10.0507	10.1863	10.191	10.2959	10.0677	10.1413	9.7368	9.86879	10.0217	0.881982	1.62955	1.36391	1.13303	0.94094	0.86817	1.36377	1.08781	0.864802	0.779369	0.88493	0.467608	0.0853789	0.0490678	0.875647	0.481423	0.176646	0.14244	1.4188	2.23602	2.21403	2.041	1.95503	1.90194	1.87893	2.38806	2.44393	2.46992	2.46192	2.14499	2.15325
10.0882	10.1444	10.0843	9.97493	9.93595	9.92537	10.1092	10.0771	10.1088	10.1198	10.1143	10.2133	10.194	10.288	10.1312	10.1733	9.81167	9.94036	10.0833	0.895651	1.64492	1.37772	1.13376	0.915588	0.843623	1.37838	1.09801	0.873228	0.818407	0.893967	0.502692	0.110013	0.0514726	0.893283	0.474626	0.115614	0.0826888	1.43553	2.2379	2.21714	2.0411	1.95804	1.8973	1.87324	2.39294	2.43802	2.46294	2.45492	2.14396	2.17498
10.1479	10.2099	10.1479	10.0679	10.0778	10.0878	10.1669	10.1289	10.1489	10.157	10.1759	10.227	10.194	10.288	10.1889	10.2359	10.0367	10.0539	10.1459	0.906786	1.65913	1.39504	1.15029	0.926576	0.849542	1.38718	1.11475	0.889	0.836556	0.904426	0.500842	0.112077	0.049193	0.904505	0.475898	0.0368723	0.00705824	1.4536	2.23301	2.22399	2.04599	1.96	1.91198	1.88498	2.39	2.439	2.46	2.45101	2.142	2.174
10.2097	10.2687	10.2147	10.1602	10.2296	10.2531	10.2307	10.1776	10.1934		10.2367	10.2571	10.1932	10.2999	10.2487	10.318	10.1764	10.2375	10.2107	0.91322	1.66067	1.40686	1.17505	0.9568	0.917126	1.39934	1.12702	0.902799		0.909555	0.451138	0.0788564	0.0414726	0.911822	0.513182	0.112051	0.0453087	1.46369	2.23482	2.23106	2.05102	1.96108	1.92307	1.92592	2.39102	2.435	2.46802		2.14383	2.18148
10.2732		10.2794	10.265	10.374	10.441	10.2952	10.2341	10.233		10.2992	10.2652	10.2081	10.2929	10.3131	10.4097	10.3043	10.3724		0.917454		1.4157	1.19809	0.996098	0.930756	1.40483	1.13704	0.913326		0.916811	0.479433	0.107654	0.0480414	0.912662	0.532336	0.113385	0.0454296		2.21908		2.053	1.96767	1.92914	1.91951	2.39298	2.4351	2.47024		2.12906	2.13584
10.3291		10.3481	10.3601	10.5201	10.5862	10.3531	10.2861	10.2811		10.3551	10.277	10.211	10.3349	10.3681	10.4921				0.907529		1.40255	1.19067	1.02048	0.96615	1.40295	1.13796	0.915995		0.906271	0.493523	0.109761	0.0562574	0.903637	0.553263				2.22298		2.053	1.95199	1.93602	1.94404	2.39199	2.44001	2.48201		2.13198	2.12799
[truncated: 64 more columns]
