# Supplementary material for: Kinematic Validation of a Multi-Kinect v2 Instrumented 10-Meter Walkway for Quantitative Gait Assessments
Source: PLoS One. 2015 Oct 13;10(10):e0139913. doi: 10.1371/journal.pone.0139913 (PMC4603795; doi:10.1371/journal.pone.0139913)
Supplement: S1 Data — (ZIP) [file pone.0139913.s001.zip › S1_Data/pp4_trial5.xls]

## Sheet: Sheet1
Kinect(x) SpineBase	Kinect(x) Head	Kinect(x) ShoulderLeft	Kinect(x) ElbowLeft	Kinect(x) WristLeft	Kinect(x) HandLeft	Kinect(x) ShoulderRight	Kinect(x) ElbowRight	Kinect(x) WristRight	Kinect(x) HandRight	Kinect(x) HipLeft	Kinect(x) KneeLeft	Kinect(x) AnkleLeft	Kinect(x) FootLeft	Kinect(x) HipRight	Kinect(x) KneeRight	Kinect(x) AnkleRight	Kinect(x) FootRight	Kinect(x) SpineShoulder	Kinect(y) SpineBase	Kinect(y) Head	Kinect(y) ShoulderLeft	Kinect(y) ElbowLeft	Kinect(y) WristLeft	Kinect(y) HandLeft	Kinect(y) ShoulderRight	Kinect(y) ElbowRight	Kinect(y) WristRight	Kinect(y) HandRight	Kinect(y) HipLeft	Kinect(y) KneeLeft	Kinect(y) AnkleLeft	Kinect(y) FootLeft	Kinect(y) HipRight	Kinect(y) KneeRight	Kinect(y) AnkleRight	Kinect(y) FootRight	Kinect(y) SpineShoulder	Kinect(z) SpineBase	Kinect(z) Head	Kinect(z) ShoulderLeft	Kinect(z) ElbowLeft	Kinect(z) WristLeft	Kinect(z) HandLeft	Kinect(z) ShoulderRight	Kinect(z) ElbowRight	Kinect(z) WristRight	Kinect(z) HandRight	Kinect(z) HipLeft	Kinect(z) KneeLeft
0.108068	0.214249	0.196	0.152295	0.199977	0.215909	0.211589	0.214136	0.279204	0.305363	0.139136	0.0790453	0.012	0.094	0.154045	0.063	0.03	0.117932	0.179227	0.89715	1.66814	1.39902	1.14743	0.932185	0.849696	1.38953	1.1246	0.901409	0.82603	0.900193	0.535237	0.158201	0.0739673	0.892438	0.520539	0.147067	0.0682857	1.44264	2.26398	2.28082	2.112	2.03891	2.00093	1.99602	2.43082	2.45895	2.43986	2.40986	2.18895	2.15291
0.111173	0.225202	0.196519	0.165	0.199173	0.212202	0.237	0.220259	0.288	0.321	0.145058	0.081	0.012	0.0939135	0.156202	0.0631153	0.029827	0.115058	0.189288	0.896687	1.66733	1.39895	1.14748	0.931083	0.845216	1.38464	1.1248	0.899721	0.824376	0.899834	0.535529	0.156065	0.0734214	0.891871	0.520488	0.14778	0.0672354	1.44198	2.26294	2.27294	2.11174	2.035	1.99794	1.99694	2.423	2.4568	2.434	2.404	2.18688	2.149
0.117028	0.232084	0.214084	0.16507	0.205042	0.219126	0.237042	0.229182	0.28807	0.320986	0.147042	0.0810839	0.011986	0.091	0.163042	0.067	0.023986	0.117014	0.199112	0.894896	1.66891	1.39599	1.14706	0.930487	0.845744	1.38401	1.12293	0.901747	0.826198	0.898281	0.535474	0.154885	0.0734693	0.889871	0.520393	0.16161	0.0670827	1.43987	2.26093	2.27097	2.10296	2.03492	1.99599	1.99496	2.42297	2.44994	2.43392	2.40396	2.18299	2.14892
0.119164	0.238281	0.220305	0.170211	0.208094	0.228094	0.240211	0.242141	0.293211	0.320399	0.150235	0.0870704	0.011	0.091	0.16607	0.0672111	0.0230235	0.117977	0.207281	0.89383	1.66641	1.39639	1.14455	0.928869	0.846033	1.38414	1.12252	0.899423	0.822478	0.897543	0.533007	0.155896	0.0734101	0.888467	0.519155	0.161782	0.0672543	1.43787	2.25595	2.26881	2.09991	2.02886	1.99505	1.99198	2.42086	2.44595	2.42786	2.40095	2.18193	2.14298
0.126343	0.250714	0.233229	0.179543	0.212257	0.2322	0.249828	0.248428	0.302571	0.337171	0.160343	0.0901714	0.0110857	0.091	0.169428	0.0762856	0.0243713	0.117	0.219257	0.890899	1.664	1.39076	1.14868	0.928285	0.845348	1.38213	1.12372	0.898076	0.820532	0.89388	0.534556	0.154905	0.0730089	0.88626	0.516362	0.167782	0.0666731	1.43703	2.25389	2.26074	2.09583	2.0228	1.99683	1.99103	2.41471	2.44374	2.42189	2.39894	2.17877	2.14194
0.138027	0.275054	0.241255	0.198081	0.221269	0.239121	0.278027	0.263134	0.32204	0.343121	0.17204	0.0961612	0.0140269	0.0910403	0.18404	0.0862419	0.0369866	0.117013	0.228202	0.890505	1.65975	1.39089	1.1437	0.924526	0.845774	1.37731	1.13003	0.889777	0.813063	0.89319	0.534755	0.1554	0.0733009	0.88624	0.512974	0.156347	0.069144	1.43548	2.24995	2.25199	2.08991	2.01597	1.99095	1.99191	2.40495	2.43496	2.41799	2.397	2.17099	2.13991
0.140281	0.279351	0.260211	0.20407	0.241	0.248023	0.280585	0.273374	0.325094	0.352047	0.175117	0.108047	0.016	0.094	0.187351	0.105006	0.0361404	0.11807	0.243538	0.889356	1.65821	1.38664	1.14028	0.911768	0.832135	1.3777	1.12378	0.888851	0.808923	0.892394	0.534359	0.153155	0.0725715	0.884702	0.50814	0.159836	0.0679787	1.43608	2.24581	2.25081	2.08286	2.01398	1.987	1.98507	2.40072	2.43186	2.41705	2.39714	2.16988	2.13288
0.152261	0.294696	0.269551	0.207551	0.241232	0.249261	0.305435	0.289174	0.329435	0.354348	0.180406	0.110174	0.0161449	0.094	0.202174	0.148072	0.0423478	0.121261	0.266464	0.887039	1.65491	1.38143	1.13956	0.911136	0.831813	1.37748	1.11834	0.889292	0.810861	0.889948	0.532621	0.150642	0.0701984	0.88264	0.5076	0.161463	0.0676649	1.43101	2.23783	2.24265	2.0768	2.0128	1.98703	1.98791	2.38874	2.42594	2.41906	2.40309	2.16465	2.12794
0.16116	0.31832	0.288294	0.22624	0.249107	0.258067	0.320133	0.295147	0.344027	0.36592	0.194174	0.116174	0.021	0.0939733	0.20812	0.184707	0.0542269	0.130147	0.282214	0.884276	1.65163	1.37849	1.13446	0.907292	0.828166	1.37287	1.11725	0.874642	0.801508	0.886459	0.531964	0.156707	0.0724952	0.880576	0.489925	0.123406	0.0450312	1.42561	2.23193	2.23093	2.06991	2.00588	1.98792	1.98493	2.38	2.424	2.42104	2.40617	2.15293	2.12599
0.173362	0.342749	0.31058	0.244676	0.257483	0.263435	0.330725	0.306314	0.346145	0.360411	0.207266	0.129193	0.0209517	0.092	0.217411	0.238328	0.072111	0.14158	0.298773	0.879488	1.64434	1.37229	1.12647	0.903763	0.823199	1.37065	1.11752	0.876387	0.801253	0.881107	0.529244	0.154281	0.0728653	0.876533	0.495764	0.125294	0.0435217	1.41965	2.22678	2.22586	2.06288	1.99669	1.98166	1.97993	2.37973	2.42388	2.42412	2.41922	2.14783	2.12483
0.188466	0.373612	0.334932	0.272582	0.277408	0.281408	0.360204	0.319349	0.352175	0.376913	0.218553	0.137437	0.019	0.092	0.234408	0.293456	0.118398	0.166835	0.330728	0.875736	1.63488	1.3696	1.10622	0.874632	0.812698	1.36216	1.1204	0.880246	0.797613	0.876421	0.527858	0.155945	0.072286	0.87383	0.506988	0.123776	0.0391996	1.41071	2.21785	2.21988	2.05762	1.98388	1.96797	1.97677	2.36903	2.41909	2.42915	2.42832	2.1408	2.11806
0.204274	0.394508	0.366302	0.292439	0.291288	0.295261	0.367425	0.331261	0.358027	0.374041	0.237274	0.152151	0.0190549	0.0920412	0.248247	0.342508	0.166125	0.229249	0.355288	0.873911	1.63252	1.36349	1.10105	0.86927	0.800592	1.36216	1.11637	0.877874	0.80631	0.872414	0.529819	0.155778	0.0728372	0.87382	0.525837	0.135094	0.0546163	1.40567	2.21305	2.21593	2.04499	1.98	1.96699	1.96901	2.36995	2.42205	2.43408	2.43914	2.13405	2.12
0.224614	0.431957	0.389276	0.325153	0.313178	0.315129	0.398564	0.350442	0.360368	0.377147	0.257638	0.163221	0.0230736	0.095	0.266663	0.380644	0.24965	0.321896	0.377006	0.871739	1.62324	1.35864	1.08686	0.861518	0.797607	1.36455	1.11305	0.884185	0.802074	0.869055	0.532571	0.154884	0.0740219	0.873037	0.519937	0.14257	0.0617162	1.4014	2.21678	2.211	2.04393	1.9799	1.966	1.96963	2.3659	2.42593	2.44032	2.44939	2.13785	2.11993
0.249684	0.47104	0.440595	0.372159	0.36107	0.360951	0.421951	0.368238	0.375178	0.382881	0.283684	0.172654	0.0259108	0.095	0.293624	0.447486	0.35833	0.440984	0.417773	0.868757	1.61997	1.35591	1.08967	0.8658	0.786864	1.35923	1.12193	0.8949	0.805147	0.866281	0.532053	0.154234	0.0721148	0.869994	0.522515	0.143114	0.0686067	1.39802	2.20809	2.21097	2.04088	1.97603	1.96603	1.955	2.362	2.42303	2.45315	2.46524	2.13209	2.117
0.272619	0.505646	0.460646	0.410659	0.396821	0.392834	0.45343	0.376417	0.381054	0.379067	0.306659	0.194336	0.023148	0.095	0.314619	0.496632	0.468493	0.572843	0.443646	0.86294	1.60551	1.34805	1.07399	0.83927	0.764612	1.34993	1.11618	0.900605	0.795923	0.859324	0.53969	0.154627	0.0723023	0.865372	0.519115	0.148397	0.0653118	1.38967	2.21097	2.20992	2.03707	1.97696	1.96687	1.95495	2.36199	2.42409	2.45817	2.47322	2.13493	2.11701
0.318555	0.553773	0.509111	0.45999	0.457918	0.455425	0.485869	0.407459	0.385241	0.384314	0.355531	0.219604	0.0341207	0.0949759	0.360652	0.544425	0.580125	0.710342	0.491869	0.850904	1.59646	1.33711	1.06753	0.832112	0.750319	1.33951	1.07726	0.863666	0.7716	0.848369	0.541802	0.173348	0.0746912	0.852734	0.520106	0.167414	0.0950169	1.37517	2.2089	2.204	2.04198	1.9741	1.95746	1.95112	2.36105	2.4311	2.47143	2.48914	2.13	2.11798
0.342322	0.586507	0.554953	0.501415	0.496968	0.515337	0.522661	0.426892	0.395277	0.396969	0.378445	0.244431	0.039	0.094	0.388169	0.603107	0.669076	0.807922	0.528138	0.839273	1.58103	1.31855	1.0399	0.810158	0.728961	1.3246	1.0579	0.80705	0.75863	0.83814	0.537242	0.167951	0.0755522	0.83957	0.516338	0.176079	0.104899	1.35908	2.20512	2.20391	2.04088	1.97806	1.97597	1.95606	2.36275	2.43503	2.48912	2.49525	2.13006	2.11697
0.384723	0.634658	0.585684	0.546813	0.560433	0.590213	0.575478	0.455542	0.404297	0.396297	0.424671	0.257677	0.0393485	0.0940645	0.425684	0.638684	0.767626	0.901588	0.56471	0.824396	1.56987	1.30002	1.03731	0.790302	0.707225	1.31171	1.05539	0.810491	0.744242	0.821924	0.529718	0.165993	0.0756379	0.826453	0.516949	0.189008	0.114662	1.34767	2.20897	2.20105	2.037	1.98009	1.97503	1.95818	2.35517	2.43609	2.49308	2.50304	2.13195	2.11601
0.4413	0.686156	0.639276	0.610156	0.672047	0.685576	0.613396	0.498156	0.428059	0.419891	0.477252	0.233626	0.0658315	0.0991685	0.479348	0.692372	0.894167	1.02507	0.62018	0.811632	1.54552	1.2863	1.04087	0.771745	0.705327	1.29236	1.03303	0.808331	0.729211	0.811248	0.456421	0.181777	0.0769303	0.811862	0.52055	0.168494	0.115878	1.32368	2.20724	2.20512	2.03724	1.9871	1.97722	1.97231	2.36786	2.44312	2.49934	2.50612	2.12817	2.11705
0.495627	0.734814	0.692689	0.65944	0.75816	0.79341	0.671814	0.546846	0.472971	0.457595	0.529689	0.260345	0.0591564	0.106188	0.535595	0.749658	0.982219	1.10887	0.669846	0.801065	1.53488	1.28011	1.04863	0.787643	0.706166	1.28076	1.03117	0.78027	0.73321	0.800792	0.469142	0.161809	0.0732993	0.8014	0.515151	0.149092	0.0978349	1.31444	2.21722	2.21006	2.04731	1.99097	1.98638	1.9855	2.36238	2.44847	2.51319	2.51134	2.13531	2.119
0.546614	0.791873	0.745886	0.735968	0.857145	0.900391	0.728695	0.604845	0.534627	0.50775	0.582505	0.30245	0.0643	0.112477	0.585695	0.801736	0.988564	1.10486	0.727791	0.797369	1.5261	1.26489	1.03344	0.797135	0.723747	1.27757	1.02707	0.813475	0.742294	0.793514	0.472112	0.149527	0.0607696	0.801381	0.524181	0.134047	0.09372	1.30472	2.22395	2.21214	2.05704	1.99	1.9981	2.0012	2.37411	2.4632	2.51927	2.52208	2.14493	2.11903
0.592776	0.856753	0.811776	0.807682	0.94201	1.00294	0.780799	0.667846	0.581986	0.563799	0.620753	0.336636	0.0868179	0.147	0.637869	0.856636	0.957304	1.09519	0.786753	0.7887	1.51987	1.26144	1.04127	0.826723	0.751505	1.27477	1.02252	0.774482	0.726514	0.778687	0.45942	0.137851	0.0521236	0.800105	0.52464	0.161272	0.0985047	1.3018	2.2203	2.22221	2.06012	1.99002	2.00505	2.01626	2.38212	2.47826	2.5394	2.52837	2.14021	2.12105
0.667231	0.930287	0.886316	0.878344	1.02625	1.08425	0.856303	0.745291	0.66536	0.639405	0.694267	0.40568	0.121595	0.148011	0.716214	0.925142	0.970036	1.10303	0.860299	0.793742	1.52082	1.27245	1.04889	0.839823	0.772605	1.27776	1.02675	0.761641	0.720052	0.782771	0.468455	0.144061	0.05523	0.804932	0.479983	0.157986	0.0869722	1.307	2.23296	2.23104	2.06504	1.991	2.00702	2.02698	2.38704	2.48904	2.55604	2.54408	2.14898	2.12297
0.725049	1.00195	0.964847	0.96374	1.08959	1.14646	0.931955	0.818116	0.755278	0.740251	0.761035	0.574506	0.269291	0.398291	0.769995	0.960538	0.979242	1.11112	0.934914	0.801884	1.53005	1.28259	1.05989	0.84544	0.776294	1.27754	1.02726	0.774644	0.732927	0.795682	0.533643	0.223261	0.166267	0.80813	0.492984	0.154468	0.0799431	1.31465	2.22412	2.24209	2.07409	1.98993	2.01095	2.02285	2.39715	2.50005	2.56523	2.56315	2.14511	2.11591
0.803439	1.0737	1.02865	1.01925	1.13357	1.1804	1.0037	0.902099	0.8515	0.834359	0.838274	0.687665	0.366595	0.495642	0.84451	1.00109	0.997212	1.12007	1.00363	0.820651	1.54588	1.29351	1.09054	0.842632	0.778706	1.28833	1.03447	0.804264	0.745145	0.820098	0.534938	0.241976	0.185475	0.820851	0.498366	0.149242	0.0661081	1.32951	2.233	2.24917	2.08119	1.98509	2.00672	2.01146	2.40819	2.50445	2.58191	2.57402	2.153	2.10893
0.864988	1.14627	1.09896	1.07206	1.1574	1.197	1.07599	0.991485	0.95792	0.935572	0.893112	0.80064	0.476702	0.607609	0.908926	1.04643	1.00631	1.12281	1.07299	0.827857	1.55769	1.30352	1.09372	0.84779	0.773879	1.2974	1.05871	0.833299	0.744819	0.824397	0.516927	0.224371	0.16742	0.830794	0.496122	0.149964	0.0610488	1.34238	2.23297	2.25591	2.08897	1.98888	1.99453	1.98835	2.41609	2.52266	2.57769	2.57475	2.15303	2.10597
0.927944	1.21789	1.16076	1.10554	1.17001	1.19696	1.13904	1.07019	1.05031	1.04836	0.959904	0.884889	0.563159	0.691172	0.969998	1.06036	1.01605	1.117	1.13594	0.844749	1.57127	1.32066	1.09694	0.850964	0.771114	1.31735	1.08497	0.842495	0.753761	0.845701	0.487642	0.196192	0.139529	0.842885	0.49517	0.144138	0.0606899	1.36017	2.23211	2.25297	2.08799	1.98496	1.97991	1.96773	2.41897	2.51203	2.56793	2.56689	2.15412	2.10508
0.998826	1.28475	1.21753	1.14568	1.17129	1.19383	1.21668	1.159	1.14858	1.1507	1.02785	1.0259	0.724579	0.851485	1.04487	1.08749	1.02015	1.117	1.20673	0.85605	1.59078	1.33695	1.10879	0.855228	0.776324	1.3293	1.08931	0.856222	0.772298	0.859262	0.496801	0.185004	0.128122	0.851669	0.48852	0.141815	0.0599225	1.37418	2.24022	2.25093	2.08698	1.98193	1.97239	1.94754	2.41693	2.51383	2.56281	2.55868	2.16322	2.1111
1.07422	1.35722	1.28075	1.1744	1.18309	1.18675	1.28628	1.2415	1.25506	1.26209	1.10422	1.14562	0.873711	0.917523	1.12225	1.10794	1.02616	1.11703	1.27809	0.87126	1.60365	1.34799	1.11181	0.868623	0.797648	1.34866	1.10282	0.865275	0.781181	0.872963	0.507156	0.169264	0.0820714	0.867997	0.485669	0.140595	0.0586249	1.3877	2.24912	2.248	2.08597	1.97897	1.94763	1.92853	2.414	2.50691	2.55463	2.54569	2.17203	2.11559
1.144	1.42688	1.33583	1.21842	1.18607	1.1789	1.35801	1.32015	1.35123	1.3593	1.17393	1.25953	1.05385	1.12278	1.19298	1.1373	1.03156	1.11816	1.34384	0.883068	1.61833	1.36459	1.12935	0.889358	0.819837	1.35443	1.11112	0.870435	0.785335	0.885499	0.516373	0.13668	0.0555091	0.878756	0.48377	0.121708	0.0524816	1.40009	2.25308	2.24803	2.085	1.97804	1.9359	1.91382	2.41397	2.50388	2.54286	2.53588	2.17305	2.13393
1.2205	1.49446	1.39948	1.25123	1.19129	1.17109	1.43552	1.40861	1.44609	1.45905	1.2455	1.37734	1.27199	1.33716	1.26861	1.16183		1.13333	1.40846	0.884457	1.62152	1.36794	1.1324	0.902301	0.837528	1.35253	1.10757	0.873792	0.792515	0.888374	0.517341	0.152395	0.0621796	0.878579	0.484305		0.0489749	1.40195	2.25911	2.24998	2.08502	1.98098	1.92774	1.8998	2.41193	2.495	2.53198	2.52691	2.17711	2.12929
1.28702	1.55901	1.46502	1.30601	1.20401	1.175	1.50302	1.48002	1.53902	1.55002	1.31202	1.48102	1.44904	1.56605	1.34002	1.24301		1.28102	1.47302	0.885669	1.62081	1.36776	1.13962	0.916549	0.864526	1.35322	1.10747	0.872551	0.793181	0.885458	0.516492	0.147291	0.0608372	0.883849	0.57636		0.188493	1.40128	2.264	2.249	2.086	1.98	1.916	1.891	2.409	2.495	2.531	2.523	2.182	2.142
1.35786	1.62376	1.53176	1.34871	1.23959	1.19344	1.56983	1.56301	1.63022	1.65419	1.3829	1.57189	1.63868	1.78274	1.40789	1.30659		1.38496	1.54079	0.880636	1.6132	1.35499	1.14658	0.954576	0.891467	1.3465	1.11528	0.878008	0.795922	0.877905	0.57133	0.151348	0.0926748	0.88143	0.57734		0.246368	1.39339	2.26504	2.251	2.085	1.97898	1.905	1.88198	2.41498	2.49799	2.528	2.51601	2.17907	2.14702
1.43093	1.68764	1.59558	1.40849	1.289	1.23116	1.63971	1.64784	1.73295	1.75415	1.45891	1.64751	1.78022	1.92858	1.4828	1.3566	1.13691	1.29982	1.60762	0.867791	1.60006	1.34897	1.14751	0.980106	0.9171	1.33796	1.10429	0.874515	0.791167	0.864171	0.570189	0.175276	0.127602	0.869754	0.584015	0.211908	0.200548	1.38295	2.26798	2.25089	2.08484	1.9768	1.90498	1.87991	2.41296	2.49693	2.5278	2.51698	2.18489	2.1494
1.51622	1.76019	1.66523	1.47421	1.33319	1.28217	1.71521	1.72921	1.81924	1.84922	1.54322	1.75817	1.92206	2.04211	1.56223	1.42722	1.17718	1.33619	1.6792	0.860792	1.59292	1.33825	1.14331	0.991794	0.930758	1.33203	1.09907	0.874728	0.793221	0.856745	0.484535	0.147894	0.12373	0.863329	0.586404	0.234749	0.222059	1.37644	2.26698	2.24599	2.07799	1.96802	1.90399	1.87599	2.411	2.49399	2.519	2.51599	2.17998	2.16703
1.59911	1.82995	1.75205	1.55113	1.40311	1.34506	1.79393	1.8069	1.90679	1.9298	1.62612	1.82116	1.94563	2.08453	1.64711	1.51012	1.24495	1.40592	1.755	0.857677	1.59481	1.33442	1.15024	0.985867	0.933703	1.32907	1.10247	0.866823	0.793758	0.854739	0.56559	0.178461	0.115908	0.859145	0.580551	0.241742	0.225471	1.37237	2.2601	2.24399	2.07495	1.97391	1.89896	1.87294	2.41195	2.49195	2.51804	2.51309	2.1741	2.17701
1.68994	1.90772	1.83787	1.6442	1.49431	1.43218	1.87081	1.88035	1.97111	1.99502	1.71791	1.91531	1.99694	2.12754	1.73789	1.60274	1.32322	1.48215	1.83674	0.855907	1.59657	1.33534	1.1456	0.989801	0.935432	1.33181	1.10689	0.870969	0.79357	0.85391	0.46901	0.154494	0.0879239	0.856439	0.581647	0.252386	0.230243	1.37575	2.26793	2.24296	2.07091	1.96696	1.89607	1.86811	2.40793	2.48793	2.52109	2.52004	2.18196	2.17778
1.77703	1.98503	1.92203	1.74303	1.59804	1.53004	1.95203	1.94102	2.02101	2.04101	1.80403	1.97401	2.039	2.152	1.82303	1.72605	1.42304	1.57904	1.91503	0.860713	1.61152	1.34107	1.14582	0.9984	0.930583	1.34028	1.1038	0.865523	0.79311	0.857974	0.497784	0.12047	0.0651577	0.861812	0.556306	0.253116	0.224984	1.3877	2.265	2.241	2.067	1.965	1.899	1.873	2.405	2.485	2.525	2.522	2.18	2.168
1.85099	2.06594	2.00089	1.83726	1.70757	1.64969	2.02384	2.00161	2.04931	2.07022	1.88193	2.00855	2.03912	2.15604	1.89698	1.85331	1.5463	1.70031	1.99593	0.869574	1.62121	1.35289	1.13596	0.970081	0.910024	1.35314	1.11114	0.872869	0.793849	0.868527	0.508688	0.121679	0.0587059	0.868655	0.544067	0.240846	0.207943	1.39874	2.26498	2.24209	2.07209	1.96606	1.89701	1.87106	2.40606	2.48601	2.52602	2.52601	2.18195	2.15694
1.93157	2.14261	2.07346	1.93997	1.83575	1.78718	2.09235	2.05107	2.07475	2.08843	1.95759	2.0526	2.049	2.159	1.97661	1.95933		1.80517	2.07148	0.881345	1.63391	1.36654	1.14243	0.949532	0.88171	1.36801	1.12242	0.878597	0.799541	0.881326	0.511892	0.113645	0.0543535	0.878973	0.525284		0.188809	1.41298	2.263	2.24913	2.07913	1.97109	1.89813	1.87613	2.41121	2.48709	2.52798	2.52694	2.17806	2.15247
2.00315	2.21615	2.14014	2.03018	1.96128	1.93233	2.15412	2.10009	2.10905	2.10805	2.03015	2.08007	2.049	2.15899	2.05014	2.02019		1.81356	2.13914	0.89525	1.65012	1.38224	1.14335	0.91635	0.847511	1.38217	1.12162	0.888536	0.807345	0.89254	0.521035	0.11435	0.0526867	0.895061	0.444316		0.178491	1.42866	2.26301	2.25501	2.08501	1.97502	1.90404	1.88203	2.42102	2.491	2.52701	2.524	2.18101	2.17404
2.08488	2.29991	2.21691	2.12923	2.11491	2.11114	2.21787	2.15069	2.13849	2.13638	2.11288	2.11919	2.04913	2.156	2.1289	2.12285	1.97991	2.11614	2.21488	0.900928	1.65903	1.39286	1.14723	0.916535	0.837525	1.39495	1.12903	0.90815	0.821183	0.897901	0.475486	0.114686	0.0509023	0.900792	0.448419	0.106227	0.0547979	1.44074	2.26688	2.26212	2.09112	1.98813	1.92332	1.90038	2.43208	2.49202	2.53096	2.525	2.18488	2.19557
2.15872	2.37668	2.2937	2.23218	2.27522	2.29053	2.2907	2.20837	2.18005	2.16898	2.18663	2.13576	2.06011	2.156	2.20466	2.27757	2.14147	2.21481	2.2887	0.904779	1.66397	1.39766	1.16012	0.930131	0.846871	1.40037	1.13976	0.920614	0.831588	0.905246	0.476859	0.125172	0.0502656	0.900902	0.52198	0.111692	0.0364835	1.44361	2.25711	2.27204	2.10111	1.99941	1.95054	1.93257	2.43904	2.494	2.52811	2.5252	2.17513	2.15983
2.23598	2.45198	2.36998	2.32997	2.41996	2.44895	2.36698	2.26998	2.22699	2.21299	2.25998	2.16999	2.065	2.156	2.27898	2.39297	2.34194	2.43094	2.36498	0.902021	1.65886	1.39671	1.16709	0.93107	0.843331	1.39455	1.13646	0.925708	0.844946	0.901011	0.517658	0.130668	0.0500701	0.89963	0.546233	0.14592	0.0698601	1.44098	2.262	2.274	2.106	2.01799	1.97499	1.95799	2.441	2.494	2.533	2.534	2.181	2.152
2.31977	2.52595	2.45003	2.43031	2.53463	2.58588	2.43981	2.33095	2.28667	2.26382	2.3429	2.19482	2.06823	2.156	2.36165	2.49513	2.54455	2.64068	2.43691	0.893357	1.65015	1.38942	1.17268	0.970796	0.880915	1.38645	1.14169	0.925928	0.855745	0.889565	0.526738	0.133202	0.0500733	0.893948	0.53301	0.148857	0.0871737	1.43139	2.27978	2.28605	2.11105	2.031	1.99635	1.99345	2.44512	2.49518	2.54114	2.54814	2.19488	2.14991
2.3806	2.60065	2.53079	2.53313	2.66279	2.73381	2.50369	2.40529	2.33948	2.32867	2.41367	2.25815	2.08604	2.156	2.41352	2.58369	2.74389	2.85029	2.50867	0.871301	1.63291	1.37266	1.15774	0.971154	0.888486	1.36975	1.11632	0.913799	0.855168	0.871315	0.558287	0.15924	0.0503543	0.868785	0.536105	0.133065	0.0911325	1.41612	2.26256	2.29013	2.11508	2.03104	2.0234	2.02861	2.45404	2.50921	2.55261	2.55917	2.18558	2.14325
2.45513	2.67712	2.61412	2.63215	2.79214	2.86415	2.58212	2.46512			2.49114	2.26517	2.08807	2.15601	2.48413	2.66216	2.87812	3.00312	2.58613	0.859744	1.61863	1.35454	1.1397	0.966241	0.89853	1.34787	1.09003			0.865497	0.491481	0.143071	0.0515017	0.851853	0.536286	0.160168	0.118591	1.4003	2.24202	2.29601	2.119	2.03299	2.04201	2.05703	2.456	2.51902			2.16601	2.15498
2.54813	2.75897	2.69907	2.73608	2.89112	2.97308	2.67006	2.54803	2.48294		2.58815	2.38416	2.13686	2.16217	2.57815	2.77412	2.96363	3.08855	2.67503	0.841761	1.60362	1.33915	1.13108	0.973786	0.912303	1.33181	1.07473	0.872665		0.848964	0.54121	0.185864	0.0678001	0.833052	0.491739	0.151634	0.111567	1.38643	2.2581	2.3011	2.12199	2.02706	2.05214	2.08016	2.45611	2.53405	2.58011		2.17309	2.14304
2.64104	2.83869	2.7869	2.82473	2.98264	3.06141	2.75688	2.633	2.56019		2.68213	2.47966	2.20813	2.33815	2.67202	2.86581	3.01434	3.133	2.75981	0.831305	1.59345	1.33441	1.12094	0.965104	0.905649	1.323	1.06572	0.868236		0.838774	0.541315	0.203645	0.159853	0.822719	0.487995	0.123494	0.0727326	1.37932	2.26621	2.30925	2.12119	2.03208	2.06313	2.09304	2.46513	2.53806	2.5894		2.18017	2.14608
	2.8606	2.83358	2.86905	3.02051	3.09646	2.7926	2.69408	2.63307	2.5773		2.61007	2.30687	2.49941	2.76588	2.94354	3.046	3.164	2.79358		1.58127	1.32184	1.12042	0.947752	0.882284	1.32123	1.0733	0.860946	0.789372		0.550211	0.232163	0.232484	0.819414	0.495304	0.140798	0.0652821	1.36476		2.27401	2.10649	2.01599	2.045	2.06698	2.4435	2.5195	2.58398	2.56498		2.14352
2.78222	2.94472	2.91725	2.9318	3.06175	3.11403	2.88321	2.7809	2.72597	2.66645	2.81916	2.722	2.41481	2.54429	2.84176	3.01035	3.06151	3.18657	2.87679	0.864248	1.57901	1.3286	1.11718	0.920295	0.853978	1.32328	1.06904	0.854218	0.789852	0.864543	0.52147	0.230398	0.176235	0.84465	0.501908	0.138982	0.0814491	1.37368	2.26137	2.28354	2.11001	2.01453	2.04342	2.05194	2.44849	2.52396	2.58448	2.56009	2.1824	2.15189
2.86658	2.98055	2.99206	2.98833	3.08914	3.13089	2.96823	2.86925	2.83513	2.77446	2.8996	2.84461	2.52777	2.64946	2.93424	3.07169	3.06757	3.18779	2.91256	0.84978	1.57762	1.33334	1.11362	0.897959	0.820551	1.33318	1.09205	0.890215	0.806634	0.849026	0.499383	0.202743	0.126057	0.841193	0.505498	0.138262	0.0790089	1.36718	2.24608	2.237	2.11201	2.01548	2.02871	2.02724	2.44838	2.52356	2.57851	2.55901	2.16509	2.15255
2.92733	3.06423	3.00127	2.95728	3.01026	3.01327	3.00126	2.91933	2.88836	2.87435	2.95332		2.64855	2.64567	2.97333		3.09899	3.19199	2.98428	0.910722	1.60189	1.35997	1.15219	0.94557	0.854713	1.35908	1.11343	0.901612	0.810459	0.909841		0.131898	0.0555718	0.909524		0.123853	0.0547264	1.39371	2.254	2.231	2.08497	2.00793	1.98691	2.02778	2.40601	2.51095	2.55595	2.55797	2.17599
3.04932	3.14884	3.10162	3.05959	3.10569	3.11461	3.09767	3.04231	3.02216	3.00323	3.07138		2.8522	2.89557	3.09532		3.09505	3.18904	3.08955	0.885388	1.62275	1.36587	1.12871	0.882359	0.807736	1.36708	1.11161	0.906197	0.821064	0.884222		0.145838	0.0599696	0.884898		0.150859	0.0608064	1.40659	2.25301	2.23001	2.07514	1.98137	1.95247	1.94612	2.40896	2.49127	2.53627	2.54518	2.17304
3.08679	3.22356	3.15469	3.06199	3.0573	3.0494	3.18747	3.12551	3.12043	3.11335	3.10879	3.18659	3.06376	3.12764	3.14074	3.13901	3.10096	3.18204	3.15462	0.898808	1.63396	1.38588	1.13859	0.882643	0.824516	1.3818	1.14018	0.916429	0.832274	0.897727	0.495374	0.132053	0.0517493	0.897851	0.497165	0.150743	0.0571523	1.42363	2.25499	2.22702	2.07997	1.98398	1.94703	1.92512	2.39508	2.491	2.53898	2.54102	2.17499	2.19273
3.20024	3.31024	3.24022	3.14414	3.09602	3.07604	3.28227	3.2473	3.24035	3.23634	3.21924	3.35534	3.26659	3.34872	3.24724	3.17314	3.13211	3.21225	3.24226	0.918725	1.64075	1.38524	1.16182	0.908407	0.856516	1.39123	1.15079	0.937586	0.842414	0.916128	0.508041	0.135984	0.0477043	0.918943	0.508883	0.101187	0.0344185	1.42653	2.26301	2.21997	2.06999	1.97797	1.91696	1.89894	2.38901	2.481	2.52104	2.54	2.183	2.15598
3.28158	3.38962	3.3147	3.1902	3.1019	3.08976	3.37243	3.34824	3.35599	3.34806	3.2996	3.46804	3.46259	3.58784	3.3276	3.2192	3.17033	3.29555	3.3285	0.920558	1.63573	1.38362	1.16351	0.917285	0.878674	1.386	1.15139	0.902835	0.837004	0.918774	0.548476	0.167472	0.0924805	0.919874	0.509991	0.176715	0.133928	1.42044	2.26693	2.21115	2.06607	1.96719	1.90422	1.88032	2.39097	2.48198	2.53476	2.54098	2.18398	2.1501
3.35557	3.47451	3.40349	3.2079	3.08212	3.06415	3.46049	3.44743	3.46736	3.45737	3.37556	3.57538	3.67477	3.81071	3.40654	3.25181			3.41251	0.910867	1.61937	1.37323	1.18366	0.945515	0.911509	1.37995	1.14345	0.904288	0.825368	0.913382	0.51854	0.163298	0.102436	0.906051	0.503687			1.41214	2.29185	2.20802	2.06202	1.97595	1.88611	1.87503	2.38702	2.48796	2.54494	2.54796	2.20488	2.16094
3.44135	3.5633	3.48031	3.3022	3.16015	3.11808	3.54533	3.54733	3.57035	3.56634	3.45436	3.67926	3.83432	3.97933	3.49433	3.39528		3.40803	3.49732	0.896505	1.60997	1.35408	1.17276	1.016	0.953991	1.35995	1.12584	0.884335	0.809857	0.895234	0.487891	0.179235	0.136367	0.895717	0.596492		0.249711	1.39594	2.28194	2.20398	2.05798	1.962	1.897	1.86802	2.38397	2.48796	2.54301	2.55099	2.19694	2.16197
3.53956	3.64776	3.56969	3.35818	3.2014	3.14067	3.63962	3.64063	3.66856	3.66259	3.5565	3.75292	3.92566	4.07362	3.58862	3.47483		3.41687	3.58768	0.872305	1.59622	1.33796	1.16728	1.04095	0.985547	1.34822	1.11111	0.865743	0.791982	0.870788	0.539385	0.197749	0.152612	0.872234	0.591286		0.195958	1.3806	2.26426	2.1971	2.05307	1.96101	1.897	1.87391	2.37414	2.47716	2.54497	2.54706	2.18123	2.15214
3.6275	3.73848	3.66645	3.42562	3.21791	3.16387	3.73247	3.73347	3.75948	3.75746	3.64152	3.85144	4.01847	4.16548	3.6775	3.57145		3.51941	3.68047	0.869484	1.59069	1.33534	1.18879	1.06306	1.01094	1.33974	1.10698	0.864257	0.785247	0.864564	0.490615	0.164911	0.130359	0.872835	0.588307		0.184571	1.37456	2.26002	2.19203	2.04604	1.98089	1.92285	1.88792	2.37201	2.46507	2.53009	2.53407	2.17802	2.15896
3.73319	3.82521	3.76521	3.62905			3.82321	3.82216	3.84015	3.83814	3.75319	3.94717	4.07806	4.21603	3.78019	3.6893		3.63347	3.7802	0.869219	1.59055	1.32951	1.18732			1.33918	1.09525	0.856094	0.783714	0.862488	0.490409	0.134584	0.0708951	0.87434	0.574601		0.167225	1.37417	2.26696	2.185	2.04198	1.96398			2.364	2.454	2.51398	2.51897	2.17996	2.14899
3.80676	3.90859	3.84564	3.64768			3.90659	3.88297	3.89999	3.89405	3.82774	4.01387	4.10062	4.22878	3.85572	3.80799		3.81788	3.85966	0.872681	1.59779	1.33622	1.15304			1.34463	1.08719	0.853828	0.781183	0.869393	0.493783	0.12454	0.0650489	0.874232	0.543663		0.2045	1.37905	2.25028	2.18598	2.03315	1.9581			2.36498	2.45498	2.50515	2.5072	2.16623	2.14507
3.88557	3.99453	3.92855	3.74247	3.59443	3.51056	3.98258	3.95162	3.95868	3.94472	3.90856	4.05677	4.10398	4.22701	3.93158	3.92138			3.93956	0.884644	1.6094	1.3468	1.1411	0.993452	0.951908	1.35313	1.09727	0.855152	0.785068	0.88202	0.505435	0.123535	0.0668594	0.885219	0.551643			1.38991	2.25994	2.18998	2.033	1.95502	1.90501	1.89793	2.37196	2.45003	2.49307	2.49109	2.17197	2.14599
3.96424	4.08225	4.01327	3.85735	3.76041	3.72942	4.05721	4.01621	4.01918	4.00119	3.98824	4.08613	4.10401	4.227	4.01123	4.0244			4.02323	0.897811	1.62571	1.36097	1.14201	0.958378	0.901646	1.36181	1.09701	0.85933	0.798763	0.895605	0.507921	0.123998	0.066536	0.897594	0.524071			1.40848	2.25199	2.19702	2.03402	1.96503	1.90107	1.89303	2.37802	2.444	2.48497	2.48297	2.168	2.14708
4.0389	4.16183	4.09776	3.9664	3.8901	3.86205	4.12402	4.08105	4.07518	4.06013	4.06389	4.12838	4.10794	4.22601	4.08393	4.15015			4.09692	0.910543	1.64185	1.37439	1.14218	0.941902	0.875218	1.37893	1.1154	0.875039	0.815258	0.906717	0.486416	0.126434	0.0590105	0.911545	0.574637			1.42533	2.24904	2.20193	2.0409	1.97387	1.9217	1.90286	2.38391	2.44301	2.47712	2.47512	2.168	2.17164
4.1166	4.24159	4.18057	4.0814	4.03922	4.01819	4.19961	4.14666	4.12972	4.11969	4.1406	4.1479	4.11297	4.22302	4.16259	4.26341	4.08434	4.21535	4.17857	0.925661	1.65574	1.39066	1.13128	0.908694	0.833568	1.39068	1.12226	0.899084	0.82694	0.921662	0.485404	0.13209	0.0551796	0.926383	0.595981	0.185333	0.14113	1.43766	2.25198	2.20797	2.04597	1.97997	1.93692	1.91593	2.39096	2.44002	2.47302	2.47301	2.16701	2.16504
4.19126	4.31925	4.26727	4.21035	4.2215	4.22258	4.28025	4.21123	4.1922	4.18521	4.21624	4.17609	4.12302	4.23	4.24025	4.34733	4.23861	4.30071	4.25826	0.927936	1.66496	1.39507	1.14859	0.908523	0.827574	1.39477	1.12972	0.907268	0.874336	0.925503	0.494747	0.137706	0.0473716	0.926939	0.550817	0.134542	0.0552807	1.44318	2.24198	2.21901	2.05302	1.98703	1.95908	1.9411	2.39	2.444	2.48102	2.48001	2.16098	2.14598
4.2717	4.39872	4.35164	4.31924	4.37748	4.40407	4.35775	4.28284	4.25597	4.25094	4.29276	4.20454	4.12792	4.22902	4.31873	4.45034	4.42991	4.5234	4.3387	0.920254	1.6613	1.3949	1.14616	0.915733	0.841466	1.38847	1.11765	0.897311	0.87931	0.916899	0.503125	0.139481	0.0730254	0.920287	0.549983	0.160481	0.0586358	1.44119	2.23708	2.22097	2.05989	1.99684	1.98459	1.97151	2.38902	2.44498	2.48789	2.48295	2.15313	2.1401
4.35765	4.47867	4.43367	4.42557	4.5483	4.59721	4.43369	4.36367	4.3287	4.31275	4.38164	4.28766	4.14493	4.229	4.40166	4.54462	4.60827	4.73215	4.41867	0.90813	1.64942	1.38718	1.14682	0.938725	0.855154	1.37475	1.12688	0.9069	0.863078	0.901105	0.607787	0.179873	0.072474	0.912064	0.549333	0.162653	0.0865247	1.42865	2.25194	2.22698	2.06199	2.00795	1.99994	1.99491	2.40394	2.45396	2.48601	2.50192	2.16694	2.13801
4.41426	4.55325	4.51528	4.54237	4.69445	4.77247	4.51225	4.44227	4.41027		4.44227	4.28221	4.14703	4.22801	4.45425	4.64827	4.78941	4.92741	4.49325	0.891697	1.6372	1.36993	1.14749	0.967069	0.887909	1.36141	1.1011	0.882934		0.890493	0.51748	0.14324	0.05949	0.890211	0.50315	0.169086	0.106363	1.41728	2.24098	2.231	2.06703	2.00198	2.00904	2.02206	2.41001	2.46002	2.49902		2.15798	2.13999
4.49785	4.63093	4.60378	4.65939	4.83605	4.91997	4.5919	4.52683	4.49483		4.52881	4.35006	4.15785	4.23195	4.5339	4.73283	4.91822	5.05622	4.5729	0.881126	1.62361	1.35222	1.13866	0.982596	0.922424	1.35327	1.08608	0.868499		0.884996	0.530244	0.139945	0.0563335	0.874802	0.509483	0.196275	0.135804	1.4029	2.23409	2.23199	2.07686	1.99509	2.02084	2.04173	2.41197	2.46789	2.50591		2.15109	2.13803
4.59161	4.71764	4.69362	4.77452	4.95749	5.04946	4.67764	4.60866	4.56969	4.5596	4.62161	4.48045	4.24961	4.37937	4.62163	4.83656	5.06936	5.18147	4.66063	0.868364	1.61318	1.34551	1.13814	0.997219	0.947217	1.34207	1.07607	0.850824	0.80545	0.872941	0.608797	0.224371	0.178699	0.861645	0.490312	0.132105	0.0981818	1.39081	2.24296	2.23897	2.08297	1.99998	2.03394	2.05992	2.42096	2.47497	2.51994	2.53096	2.15897	2.12107
4.69131	4.80327	4.79028	4.87731	5.06126	5.15523	4.76728	4.70231	4.67133	4.66833	4.72631	4.59525	4.32415	4.45315	4.7233	4.94226	5.08015	5.21203	4.75128	0.863031	1.6108	1.33952	1.13513	0.995472	0.944408	1.33993	1.07102	0.85737	0.838991	0.867473	0.595046	0.237482	0.193167	0.856519	0.478678	0.131431	0.0817569	1.38679	2.25201	2.25003	2.08602	2.00094	2.039	2.07098	2.42702	2.48303	2.53503	2.53603	2.16701	2.13301
4.79233	4.89154	4.88149	4.97735	5.14659	5.22878	4.85751	4.80136	4.77725	4.77425	4.82733	4.67567	4.37319	4.50317	4.82138	5.02759	5.13017	5.22282	4.84249	0.860118	1.61316	1.34109	1.13249	0.979937	0.924499	1.33638	1.06541	0.850927	0.806822	0.865109	0.548313	0.215425	0.172718	0.853067	0.490957	0.128587	0.0581011	1.39144	2.25594	2.25885	2.09387	1.98231	2.03802	2.06411	2.43192	2.49185	2.54582	2.54682	2.17094	2.13694
4.87765	4.98561	4.97063	5.02979	5.18883	5.26485	4.94862	4.90059	4.89352	4.88255	4.91364	4.82139	4.49151	4.61852	4.90964	5.0997	5.132	5.24192	4.93562	0.863008	1.6219	1.34707	1.13795	0.96767	0.902113	1.34326	1.07	0.851447	0.797089	0.867082	0.5403	0.230316	0.187616	0.856704	0.508846	0.132454	0.0545134	1.39917	2.257	2.26597	2.09599	1.97901	2.02505	2.04209	2.44096	2.49499	2.547	2.547	2.17498	2.14198
4.98424	5.07925	5.05221	5.07314	5.20906	5.27399	5.03824	5.00126	5.00329	4.9943	5.01222	4.95436	4.62141	4.7511	5.01925	5.1351	5.14201	5.242	5.02424	0.87193	1.63287	1.35906	1.14654	0.953469	0.87263	1.35519	1.0887	0.867072	0.807532	0.869654	0.521518	0.206999	0.16642	0.871534	0.514098	0.132117	0.0524283	1.41159	2.28102	2.271	2.098	2.003	2.01095	2.01793	2.436	2.501	2.539	2.54499	2.19501	2.14802
5.06981	5.16875	5.12794	5.12231	5.2307	5.26907	5.12676	5.09667	5.10853	5.10249	5.09287	5.08419	4.76894	4.78552	5.10974	5.17051	5.14595	5.242	5.11178	0.886408	1.64709	1.37267	1.14025	0.920441	0.839857	1.36442	1.09742	0.87494	0.808319	0.885479	0.52082	0.188557	0.0756763	0.884016	0.513193	0.131084	0.0518185	1.43014	2.2879	2.27199	2.09701	2.00399	1.99325	1.99137	2.43501	2.501	2.539	2.54105	2.19993	2.15688
5.17417	5.28864	5.22166	5.16232	5.19551	5.20457	5.25859	5.23907	5.26704	5.26701	5.19618	5.27896	5.09019	5.03596	5.22065	5.21884	5.146	5.22208	5.22763	0.907268	1.64342	1.38753	1.1574	0.908896	0.833412	1.37747	1.12092	0.887592	0.815585	0.909258	0.52099	0.130134	0.0698092	0.902269	0.514158	0.131448	0.048454	1.42889	2.28148	2.26199	2.10051	1.99853	1.98006	1.9576	2.425	2.50399	2.542	2.54051	2.19649	2.18045
5.2913	5.41331	5.3463	5.20116	5.15797	5.13993	5.39129	5.38032	5.43735	5.43837	5.3083	5.46634	5.4187	5.54374	5.3393	5.24442			5.3463	0.920214	1.62256	1.37677	1.16599	0.918372	0.867044	1.37717	1.16585	0.892402	0.823719	0.919173	0.540983	0.141641	0.0538314	0.919214	0.476917			1.4134	2.286	2.242	2.095	2.00298	1.95294	1.93093	2.40701	2.499	2.54701	2.53902	2.20999	2.185
5.3758	5.50174	5.43277	5.24636	5.15011	5.12127	5.47481	5.47269	5.53856	5.5435	5.39477	5.5646	5.61915	5.75598	5.42478	5.36331			5.4308	0.921255	1.62371	1.36891	1.16195	0.933258	0.891196	1.36995	1.16264	0.895733	0.820585	0.920038	0.553265	0.15918	0.0771382	0.920393	0.605026			1.40786	2.286	2.24299	2.09401	1.99807	1.93525	1.91227	2.40897	2.499	2.55094	2.54492	2.20803	2.18599
5.46266	5.58966	5.51767	5.33266	5.16195	5.12399	5.55967	5.55568	5.64757	5.66253	5.48166	5.67059	5.80029	5.95124	5.51166	5.43572			5.52264	0.905612	1.60409	1.35889	1.16955	0.998094	0.944241	1.35956	1.15058	0.876227	0.811038	0.904581	0.549047	0.177439	0.10026	0.904812	0.607677			1.38911	2.29596	2.23802	2.09002	1.997	1.91309	1.90104	2.409	2.49203	2.55996	2.55098	2.21796	2.18899
5.55138	5.67434	5.59434	5.38536	5.17553	5.15627	5.64832	5.65638	5.74333	5.7593	5.57138	5.77543	5.94651	6.10655	5.60037		5.29299		5.61033	0.892864	1.59288	1.34156	1.16077	1.00456	0.971244	1.34534	1.13952	0.859745	0.792165	0.891233	0.564308	0.200623	0.145522	0.892875		0.200264		1.37768	2.29398	2.23399	2.08202	1.99397	1.908	1.89	2.411	2.49702	2.56297	2.55701	2.21598	2.18909
5.64735	5.7615	5.68052	5.47742	5.31068	5.22482	5.73058	5.75333	5.82657	5.83569	5.66735	5.88511	6.07578	6.24561	5.6934		5.29005		5.69455	0.886342	1.5769	1.33129	1.16148	1.04333	1.01035	1.33622	1.09897	0.855906	0.783411	0.884516	0.48523	0.166015	0.128247	0.886637		0.165862		1.36817	2.28908	2.23203	2.0879	1.98712	1.908	1.89098	2.41002	2.50192	2.55513	2.55897	2.21108	2.21063
5.75154	5.84961	5.78255				5.81662	5.83465	5.90267	5.91665	5.77353	5.98656	6.14371	6.30674	5.79754		5.39752		5.79058	0.887076	1.56556	1.32184				1.33077	1.08098	0.849359	0.775873	0.88436	0.492561	0.141168	0.0833386	0.888203		0.224466		1.36283	2.28601	2.22702	2.08103				2.41299	2.50996	2.55799	2.55701	2.20702	2.20602
5.84931	5.94235	5.87833	5.67237	5.48237	5.42344	5.91129	5.92028	5.98418	5.98719	5.87429	6.07726	6.21203	6.33201	5.89228	5.82436	5.4683	5.61628	5.88628	0.88315	1.57281	1.32168	1.16625	1.02912	0.989112	1.33133	1.06098	0.841758	0.768475	0.880227	0.48344	0.110776	0.0527725	0.884534	0.577937	0.221921	0.169883	1.36237	2.28801	2.22501	2.07798	1.98799	1.91102	1.89601	2.41003	2.50198	2.55199	2.551	2.20501	2.20299
5.93479	6.03863	5.97167	5.77652	5.58652	5.54724	5.99087	5.9979	6.03429	6.03926	5.95486	6.14898	6.21989	6.33496	5.9699	5.92556	5.55083	5.69488	5.96488	0.877697	1.56936	1.32636	1.15663	1.00242	0.967448	1.33198	1.07558	0.84107	0.76142	0.876542	0.497352	0.106846	0.0478893	0.877382	0.540709	0.197073	0.145605	1.36744	2.29096	2.22697	2.07307	1.98406	1.9179	1.89896	2.41789	2.49707	2.54904	2.551	2.20894	2.20004
6.0077	6.12863	6.05764	5.86663	5.71048	5.67347	6.07565	6.06572	6.09176	6.08581	6.03566	6.18684	6.22	6.33201	6.04768	6.03554			6.04965	0.889281	1.58044	1.34135	1.14691	0.96647	0.928912	1.34491	1.0739	0.847304	0.767902	0.889983	0.502718	0.112864	0.0488656	0.88683	0.50235			1.37819	2.28702	2.23098	2.08296	1.98599	1.92198	1.899	2.41402	2.496	2.54004	2.54204	2.20601	2.19403
6.09327	6.2183	6.13831	5.99241	5.86074	5.82984	6.1623	6.13125	6.14422	6.1322	6.12027	6.20615	6.21799	6.32603	6.13227	6.17841			6.1343	0.903758	1.59457	1.36173	1.13837	0.943356	0.877123	1.35792	1.09844	0.85314	0.786266	0.902185	0.508768	0.119645	0.0509127	0.903231	0.583868			1.39585	2.28995	2.23304	2.08004	1.98504	1.92802	1.90303	2.42002	2.491	2.53598	2.53299	2.20596	2.19811
6.1648	6.29767	6.22062	6.1002	6.05574	6.05031	6.24069	6.1969	6.20105	6.1861	6.19279		6.21407	6.33289	6.20479	6.28718			6.21466	0.916556	1.61624	1.37232	1.13876	0.921131	0.859544	1.37569	1.11491	0.876814	0.811547	0.914012		0.102605	0.0437104	0.916665	0.580585			1.41615	2.27623	2.24382	2.09082	1.9968	1.93292	1.90989	2.42492	2.49002	2.53108	2.52907	2.19518
6.24168	6.37767	6.29868	6.22747	6.24223	6.25715	6.31868	6.26572	6.26075	6.24277	6.26669	6.26492	6.21798	6.32404	6.28367	6.35074	6.22228	6.29516	6.29367	0.927156	1.63249	1.391	1.14594	0.918241	0.857945	1.38879	1.13368	0.906407	0.829098	0.926598	0.493572	0.115106	0.0442871	0.925006	0.517694	0.129728	0.0410027	1.4277	2.27102	2.24898	2.08901	2.00397	1.9559	1.93987	2.43396	2.48403	2.52801	2.52701	2.19201	2.20609
6.3173	6.45827	6.38631	6.33542	6.40657	6.44366	6.39329	6.33827	6.31626	6.30126	6.34132	6.29214	6.23302	6.321	6.35928	6.47241	6.41174	6.48089	6.3693	0.931257	1.63188	1.39489	1.15082	0.92581	0.865607	1.39601	1.13784	0.914117	0.839383	0.931542	0.503188	0.131348	0.0487902	0.928082	0.525936	0.1165	0.0274078	1.42992	2.26701	2.25701	2.09501	2.00908	1.98906	1.97608	2.43302	2.48803	2.53403	2.53203	2.18402	2.19399
6.39881	6.53192	6.46978	6.44933	6.56074	6.6214	6.47086	6.40995	6.38499	6.36999	6.42675	6.32945	6.23793	6.321	6.43588	6.58239	6.61009	6.7195	6.44883	0.922252	1.63117	1.39126	1.16723	0.958048	0.886277	1.38748	1.13763	0.916081	0.851069	0.92127	0.521364	0.13613	0.0488393	0.920471	0.533016	0.140686	0.0699075	1.4283	2.26996	2.25996	2.09796	2.0297	2.00576	1.99867	2.43793	2.4949	2.54287	2.53988	2.18991	2.19104
6.48265	6.60071	6.55166	6.55655	6.71634	6.78531	6.55266	6.4817	6.45271	6.43473	6.50766	6.36784	6.24995	6.321	6.52064	6.67959	6.78925	6.91717	6.52767	0.906656	1.62362	1.37761	1.15577	0.978992	0.910607	1.37524	1.12477	0.906631	0.840625	0.902131	0.537592	0.144534	0.049318	0.90874	0.524497	0.158057	0.0773309	1.41445	2.28792	2.26199	2.099	2.03	2.03289	2.04082	2.439	2.495	2.55495	2.55394	2.20792	2.18901
6.54632	6.67828	6.63234	6.67143	6.85248	6.93249	6.63227	6.56528	6.5203	6.49731	6.57435	6.41814	6.25919	6.32845	6.58232	6.78636	6.95485	7.08188	6.60231	0.888437	1.6119	1.3589	1.14519	0.99305	0.939301	1.35753	1.10669	0.888493	0.822303	0.890786	0.531702	0.150266	0.05386	0.88403	0.493693	0.149922	0.134942	1.39726	2.25605	2.26102	2.10301	2.02004	2.0501	2.07909	2.44401	2.51303	2.56406	2.56805	2.17506	2.19303
6.63453	6.75571	6.72447	6.78806	6.98283	7.0648	6.70479	6.64173	6.60263	6.5816	6.66942	6.45538	6.31212	6.45096	6.67053	6.88339	7.18713	7.322	6.6866	0.862974	1.59014	1.33794	1.12445	0.998608	0.955815	1.3406	1.07337	0.86202	0.812169	0.865058	0.499693	0.171093	0.121947	0.85941	0.47804	0.117883	0.0729515	1.37822	2.27076	2.26592	2.10693	2.0318	2.07853	2.10261	2.44793	2.52185	2.58171	2.58177	2.19271	2.20087
6.73755	6.84063	6.8156	6.90449	7.0975	7.1795	6.78863	6.72464	6.68564	6.66563	6.76857	6.53266	6.3568	6.49481	6.77255	6.98456	7.1681	7.30808	6.77063	0.852256	1.57752	1.32286	1.11658	0.994329	0.957922	1.3253	1.06017	0.849583	0.802552	0.853719	0.495526	0.192855	0.14549	0.849542	0.471558	0.142956	0.0923589	1.36522	2.272	2.265	2.10401	2.032	2.09294	2.11694	2.45198	2.52996	2.58598	2.58996	2.19101	2.2
6.83033	6.92431	6.90131	6.98228	7.18621	7.26524	6.87635	6.82137	6.79042	6.77042	6.86533	6.67859	6.37545	6.51346	6.86134	7.07736	7.22108	7.33103	6.86233	0.845278	1.57443	1.31993	1.11276	0.9819	0.941354	1.3187	1.05271	0.841981	0.793304	0.849177	0.505985	0.135788	0.08963	0.840269	0.484985	0.13989	0.0699994	1.3651	2.27604	2.27202	2.118	2.04092	2.09396	2.11996	2.45999	2.53202	2.592	2.59601	2.19703	2.19098
6.91284	7.00092	6.97693	7.05103	7.23728	7.32417	6.96278	6.91271			6.94685	6.82395	6.48742	6.62739	6.94581	7.16575	7.24171	7.33889	6.94286	0.842371	1.58072	1.32422	1.11624	0.969505	0.912664	1.31764	1.04957			0.848549	0.517143	0.177265	0.131687	0.835123	0.491202	0.127426	0.0599418	1.3661	2.28586	2.27693	2.11899	2.02128	2.08414	2.11014	2.45803	2.53594			2.2039	2.18607
7.00166	7.08368	7.05271	7.12073	7.27386	7.34791	7.04867	7.00564	6.99362	6.9796	7.03566	6.96546	6.60953	6.75152	7.03466	7.22776	7.25196	7.34996	7.02469	0.843316	1.59184	1.33084	1.11337	0.945284	0.8789	1.3296	1.05579	0.84258	0.790654	0.845781	0.513066	0.192254	0.148049	0.839722	0.51955	0.14513	0.0538731	1.37543	2.287	2.28098	2.12199	2.01801	2.07503	2.08809	2.46099	2.536	2.59997	2.60099	2.20599	2.187
7.10428	7.1683	7.12526	7.14618	7.28707	7.34693	7.1263	7.0953	7.09438	7.08338	7.12927	7.08246	6.73169	6.73983	7.1373	7.26111	7.25902	7.35101	7.10328	0.864353	1.60858	1.3432	1.12077	0.920894	0.83923	1.35444	1.09237	0.874861	0.792259	0.859866	0.486139	0.161237	0.0740934	0.867027	0.514323	0.143103	0.0514684	1.39752	2.316	2.27998	2.11897	2.04102	2.06391	2.06392	2.45901	2.53001	2.59397	2.59397	2.231	2.18704
7.17875	7.24767	7.19483	7.19321	7.30667	7.3293	7.20763	7.17663	7.1953	7.1843	7.2008	7.20494	6.9159	6.96029	7.21667	7.29051	7.26392	7.35395	7.17775	0.889133	1.63084	1.36401	1.12315	0.876615	0.804504	1.37558	1.10151	0.883239	0.81068	0.888026	0.488569	0.154995	0.0669993	0.887584	0.504328	0.138615	0.0510471	1.41906	2.31502	2.2741	2.11212	2.04592	2.03941	2.04236	2.46195	2.53295	2.58613	2.58613	2.23002	2.19684
7.25372	7.32371	7.26075	7.22887	7.29604	7.31505	7.29068	7.26765	7.29861	7.29558	7.27173	7.34347	7.11923	7.18415	7.29769	7.32587	7.26699	7.35798	7.26168	0.914494	1.64879	1.38206	1.12324	0.883889	0.812766	1.39453	1.13103	0.910983	0.831869	0.914629	0.521164	0.141173	0.0602158	0.910812	0.502247	0.139596	0.0487688	1.43876	2.30703	2.26902	2.10802	2.03803	2.02904	2.0151	2.45503	2.53001	2.57604	2.57703	2.22103	2.20696
7.33429	7.40027	7.33326	7.26812	7.27797	7.2829	7.3743	7.35133	7.39737	7.40238	7.35127	7.46641		7.38875	7.37831	7.35634	7.32172	7.38792	7.33828	0.92754	1.66001	1.39704	1.14173	0.906044	0.828667	1.40976	1.1506	0.929329	0.851217	0.926565	0.534018		0.105641	0.924404	0.470452	0.11612	0.0390714	1.45059	2.31501	2.26299	2.104	2.02799	1.99996	1.98391	2.45099	2.53201	2.57898	2.57398	2.22501	2.19599
7.4119	7.47495	7.404	7.30054	7.2711	7.2544	7.45585	7.43975	7.49758	7.50653	7.42496	7.57842		7.59114	7.46182				7.41393	0.935695	1.6655	1.40041	1.14851	0.91809	0.852178	1.4145	1.15837	0.931815	0.855805	0.930593	0.549856		0.0867764	0.936243				1.45346	2.31796	2.26103	2.10499	2.02406	1.98817	1.95935	2.44706	2.53594	2.57308	2.56907	2.22796	2.19304
7.49668	7.56167	7.47972	7.34583	7.27399	7.24404	7.54367	7.53763	7.6046	7.61061	7.50769	7.70552		7.856	7.54668	7.3713	7.36061	7.49057	7.50167	0.92783	1.65598	1.39236	1.16617	0.965799	0.88944	1.40228	1.15304	0.920593	0.852981	0.920847	0.48966		0.0753624	0.930363	0.528804	0.166154	0.126014	1.44613	2.317	2.25702	2.10102	2.02002	1.96608	1.94107	2.43803	2.535	2.57499	2.57298	2.22402	2.21292
7.57229	7.6383	7.55929	7.39821	7.27909	7.23907	7.6273	7.63034	7.69838	7.71435	7.58327		7.9044	8.02449	7.6253	7.42322	7.36599	7.49102	7.5823	0.913995	1.6468	1.38069	1.17868	0.988793	0.921146	1.38646	1.1385	0.920388	0.847348	0.908999		0.157757	0.123374	0.914884	0.523031	0.171673	0.131421	1.43223	2.31297	2.25499	2.09799	2.01998	1.96093	1.92896	2.43397	2.53797	2.58199	2.57603	2.21999
7.65168	7.71965	7.6377	7.45407	7.30359	7.25671	7.70963	7.72345	7.80031	7.80942	7.65678		8.01221	8.15778	7.70763	7.48399	7.36403	7.49592	7.66365	0.896501	1.63094	1.36446	1.18024	1.01406	0.958007	1.36654	1.11974	0.906206	0.827726	0.900659		0.197667	0.159608	0.888764	0.512475	0.180572	0.139929	1.4186	2.30611	2.25107	2.09603	2.0141	1.94231	1.91916	2.42613	2.53013	2.57807	2.58485	2.21607
7.74067	7.79771	7.7197	7.52972	7.37075	7.30183	7.79568	7.81168	7.89067	7.90166	7.74468		8.11163	8.22077	7.79368	7.55275	7.31718	7.39438	7.74869	0.885769	1.62098	1.35036	1.18441	1.05088	0.991846	1.35022	1.10533	0.893168	0.817776	0.891185		0.206091	0.170033	0.877052	0.513157	0.0959374	0.0285575	1.40807	2.29703	2.25299	2.09002	2.01001	1.94798	1.918	2.42899	2.529	2.58199	2.585	2.20404
7.78215	7.84565	7.78315	7.61631	7.45132	7.37233	7.8753	7.89528	7.93412	7.94462	7.79415	7.95598	8.166	8.32599	7.83165	7.77668	7.82759	7.84962	7.79914	0.879073	1.59629	1.33786	1.18901	1.06108	1.0064	1.34896	1.09589	0.873221	0.802716	0.88118	0.504657	0.128661	0.125415	0.874631	0.555848	0.13227	0.0441005	1.38835	2.305	2.25301	2.0995	2.00598	1.94601	1.92003	2.43397	2.51799	2.59298	2.59797	2.2145	2.238
7.86984	7.93327	7.87231	7.65338	7.48385	7.41733	7.95783	7.97092	8.01135	8.02281	7.88384	8.04485	8.2224	8.37941	7.91882	7.86668	7.82881	7.91815	7.88382	0.875189	1.59536	1.33572	1.16901	1.03929	0.995848	1.34439	1.08858	0.875202	0.80062	0.876007	0.493989	0.11711	0.0825025	0.872149	0.55514	0.126853	0.0523902	1.38792	2.30495	2.25295	2.0935	2.01449	1.96039	1.93596	2.42611	2.51603	2.58205	2.58555	2.21446	2.23298
7.95975	8.01633	7.95879	7.7497	7.58271	7.51669	8.00684	8.01482	8.08191	8.08795	7.97326	8.13093	8.2625	8.42049	8.00676	7.96229	7.89458	7.95779	7.96831	0.87441	1.59976	1.33561	1.16438	1.0292	0.98182	1.33988	1.08843	0.861115	0.793633	0.875209	0.492874	0.0978799	0.046272	0.871342	0.554969	0.13357	0.0580832	1.39091	2.29706	2.25451	2.09201	2.01005	1.94912	1.93699	2.43051	2.5265	2.57455	2.5726	2.20558	2.23102
7.99298	8.06798	8.02098	7.79698	7.62898	7.59297	8.05898	8.05998	8.11799	8.11299	8.01798	8.20698	8.28799	8.427	8.03498	8.13099	8.287	8.403	8.00998	0.88255	1.59202	1.34073	1.14144	0.994586	0.956806	1.34093	1.09261	0.856709	0.78658	0.881699	0.458567	0.0562588	0.0424107	0.88179	0.64348	0.113731	0.0475608	1.38628	2.319	2.25	2.102	2.022	1.95	1.947	2.436	2.538	2.587	2.582	2.23	2.222
8.0697	8.1587	8.08685	7.92086	7.77335	7.72062	8.12573	8.12954	8.16951	8.16546	8.09766	8.25221	8.282	8.40997	8.1137	8.09303		8.41002	8.09769	0.898377	1.61081	1.3588	1.15891	0.990481	0.920249	1.36347	1.10203	0.847928	0.789131	0.896313	0.52923	0.12273	0.0442168	0.898499	0.544288		0.0397175	1.39567	2.30695	2.25499	2.09604	2.02004	1.966	1.94401	2.43405	2.5239	2.57189	2.56986	2.21997	2.20904
8.14128	8.23028	8.17412	8.00911	7.91161	7.88732	8.20025	8.18544	8.22148	8.21253	8.16532	8.27378	8.282	8.40703	8.18528	8.19893		8.41198	8.16829	0.905241	1.62941	1.37438	1.15228	0.946484	0.891441	1.38512	1.11426	0.867265	0.800575	0.901795	0.513845	0.117641	0.044913	0.906569	0.536914		0.0363836	1.41574	2.30205	2.25401	2.09996	2.02396	1.966	1.94499	2.43895	2.5141	2.56012	2.55515	2.21703	2.21296
8.21498	8.30398	8.23798	8.11197	8.07794	8.06694	8.26898	8.25598	8.27698	8.26498	8.23997	8.29199	8.281	8.403	8.25997	8.29197		8.03913	8.24297	0.914437	1.64339	1.39505	1.14855	0.91768	0.86165	1.40112	1.14408	0.878626	0.815655	0.911927	0.502074	0.109013	0.0461596	0.914617	0.53793		0.0212152	1.4304	2.301	2.26	2.099	2.014	1.972	1.95	2.443	2.511	2.546	2.53901	2.216	2.225
8.28772	8.37568	8.31378	8.22319	8.24563	8.26091	8.3417	8.31466	8.33363	8.32361	8.31468	8.32526	8.27717	8.37133	8.33073	8.39369	8.18546	8.24292	8.31668	0.907875	1.65561	1.40562	1.15963	0.924792	0.870012	1.40979	1.1498	0.90076	0.835789	0.905835	0.480927	0.096545	0.0319928	0.907649	0.542903	0.116493	0.0357584	1.44587	2.28292	2.263	2.10097	2.02698	1.98516	1.96618	2.44596	2.50701	2.54295	2.53298	2.19697	2.23975
8.36008	8.44413	8.39201	8.34249	8.40893	8.45257	8.41211	8.38116	8.39719	8.38522	8.38313	8.35167	8.29379	8.40458	8.40407	8.46312	8.33214	8.43556	8.38513	0.936497	1.66568	1.41423	1.17996	0.950089	0.89129	1.41992	1.15923	0.915878	0.83974	0.934447	0.487665	0.111115	0.0443237	0.935635	0.506008	0.115779	0.0466519	1.45339	2.2751	2.263	2.09804	2.02502	2.0008	1.98476	2.44205	2.50799	2.53806	2.53102	2.19404	2.21432
8.43499	8.52299	8.47499	8.44499	8.57499	8.63299	8.48399	8.44899	8.461	8.448	8.45899	8.366	8.301	8.399	8.47699	8.59599	8.54398	8.62399	8.45599	0.93501	1.66596	1.4108	1.18701	0.981698	0.910698	1.4157	1.14712	0.91207	0.852469	0.93208	0.494179	0.125969	0.0515694	0.93499	0.524509	0.137428	0.0565092	1.45215	2.274	2.265	2.102	2.03	2.019	2.005	2.441	2.508	2.547	2.54	2.188	2.203
8.51464	8.59273	8.55681	8.56708	8.73122	8.77945	8.55578	8.52174	8.52963	8.51056	8.5397	8.39942	8.31103	8.40102	8.55663	8.70081	8.72467	8.85774	8.53669	0.918883	1.64799	1.3986	1.17436	0.994319	0.936872	1.3998	1.13392	0.904097	0.837944	0.914102	0.499955	0.136286	0.05039	0.920998	0.530894	0.157944	0.0790296	1.43782	2.27787	2.26095	2.10199	2.02509	2.032	2.02824	2.44397	2.51497	2.55105	2.54604	2.19586	2.19597
8.57934	8.66724	8.63917	8.67689	8.85475	8.92651	8.6352	8.59723	8.59335	8.56742	8.61127	8.44256	8.31397	8.40298	8.62035	8.78317	8.89428	9.03421	8.60728	0.897833	1.64148	1.3834	1.15941	1.00334	0.948245	1.37896	1.12527	0.885528	0.813914	0.895013	0.525838	0.138913	0.0493703	0.898399	0.506953	0.151258	0.0921966	1.41951	2.26513	2.25605	2.10101	2.03391	2.032	2.05275	2.44103	2.51203	2.55595	2.54996	2.18115	2.19303
8.65398	8.74198	8.72797	8.78797	8.97597	9.05196	8.71198	8.67498	8.67598	8.65298	8.68598	8.49499	8.326	8.403	8.68898	8.86398	9.02296	9.17996	8.68498	0.877796	1.62092	1.35774	1.15195	1.01911	0.969114	1.36138	1.0968	0.872594	0.803953	0.878675	0.522401	0.143859	0.0504397	0.875057	0.509739	0.174143	0.124871	1.39954	2.257	2.255	2.103	2.00401	2.05199	2.07099	2.439	2.51	2.556	2.552	2.173	2.188
8.72581	8.81773	8.8018	8.87901	9.08194	9.17292	8.78978	8.75182	8.75284	8.73083	8.75977	8.5657	8.35136	8.40622	8.75986	8.947	9.12987	9.28172	8.76178	0.859774	1.60288	1.34367	1.13368	1.01754	0.973574	1.34596	1.08105	0.860888	0.782953	0.860659	0.509313	0.151448	0.0529091	0.857392	0.498301	0.175808	0.121985	1.38549	2.257	2.25406	2.10207	2.026	2.04509	2.08003	2.436	2.51502	2.56406	2.56102	2.17697	2.18796
8.80698	8.89108	8.882	8.98073	9.17681	9.26584	8.86802	8.83397	8.83695	8.81396	8.83703	8.63612	8.38755	8.42872	8.84592	9.04774	9.2179	9.35409	8.84002	0.846131	1.59574	1.33441	1.13615	1.01128	0.966982	1.33491	1.07182	0.852663	0.77819	0.847495	0.480431	0.145178	0.0497989	0.843543	0.480335	0.152462	0.0852297	1.37495	2.257	2.25993	2.10891	2.026	2.05389	2.08296	2.436	2.51698	2.56993	2.56298	2.17404	2.18405
8.89396	8.96796	8.96596	9.06296	9.24797	9.33297	8.94297	8.91096	8.91297	8.89896	8.93096	8.76594	8.45197	8.47098	8.92996	9.13196	9.23599	9.39298	8.92096	0.837794	1.59312	1.32498	1.13083	0.997336	0.946639	1.32839	1.06706	0.837187	0.770404	0.840663	0.488276	0.130147	0.0356566	0.833874	0.470704	0.121224	0.0655689	1.37478	2.256	2.261	2.108	2.019	2.057	2.074	2.441	2.515	2.568	2.565	2.174	2.178
8.98189	9.04965	9.03965	9.11843	9.28528	9.37512	9.02776	8.99173	8.99984	8.98582	9.01982	8.89823	8.5631	8.70507	9.01691	9.2116	9.26807	9.40397	9.00273	0.837352	1.59627	1.32515	1.12573	0.969367	0.916507	1.33157	1.06945	0.848197	0.765327	0.840948	0.479886	0.142845	0.0988435	0.832684	0.4974	0.136363	0.0564095	1.37537	2.2572	2.26497	2.10697	2.0159	2.05282	2.06376	2.44397	2.51601	2.56602	2.56395	2.17618	2.163
9.07307	9.11632	9.10632	9.16255	9.31371	9.38787	9.10521	9.06624	9.08513	9.06915	9.10315	9.02372	8.67486	8.81389	9.11005	9.27238	9.27493	9.40103	9.07724	0.846764	1.6036	1.33384	1.13217	0.958868	0.887586	1.33985	1.07108	0.838658	0.77213	0.843781	0.474406	0.147423	0.105324	0.848389	0.501518	0.136657	0.0543214	1.38226	2.27779	2.26203	2.10403	2.0061	2.03419	2.03925	2.44103	2.51699	2.56798	2.55905	2.19481	2.163
9.15799	9.19599	9.16999	9.192	9.321	9.384	9.17599	9.14899	9.16999	9.15599	9.18399	9.16599	8.83099	8.97099	9.19899	9.297	9.285	9.401	9.15099	0.861609	1.61771	1.34487	1.13038	0.940682	0.853733	1.35427	1.08054	0.862968	0.787549	0.859419	0.505827	0.162109	0.121159	0.861999	0.49892	0.13348	0.0533901	1.39751	2.281	2.259	2.095	2.022	2.024	2.016	2.444	2.513	2.559	2.557	2.196	2.159
9.22368	9.2697	9.23258	9.23921	9.34394	9.37774	9.24969	9.2277	9.25275	9.24184	9.24865	9.27396	8.96887	8.99837	9.26868	9.32931	9.29203	9.382	9.21868	0.881822	1.63504	1.36	1.11791	0.882359	0.814468	1.36924	1.09737	0.869281	0.802462	0.881776	0.496439	0.136096	0.0486048	0.879473	0.499788	0.137633	0.0526865	1.4175	2.27908	2.25792	2.09389	2.01793	2.00992	1.99589	2.44292	2.51688	2.55491	2.55187	2.1901	2.15823
9.29412	9.34209	9.29324	9.26073	9.33807	9.35034	9.3211	9.30108	9.33102	9.32891	9.31615	9.37375	9.16356	9.24491	9.33912	9.3616	9.29496	9.382	9.28912	0.899765	1.64886	1.37392	1.1171	0.882222	0.817334	1.38969	1.12369	0.889151	0.82561	0.898056	0.502534	0.145087	0.0615971	0.898521	0.499632	0.141077	0.0523245	1.42976	2.28789	2.24911	2.08215	2.01109	2.0021	1.98415	2.43411	2.50416	2.54512	2.53817	2.20087	2.18269
9.36298	9.41497	9.35598	9.29799	9.32101	9.31701	9.39497	9.37797	9.41697	9.41397	9.38498	9.46297		9.40594	9.40698	9.38099	9.32099	9.40099	9.36297	0.915084	1.66354	1.38937	1.12638	0.897105	0.820769	1.40107	1.13678	0.911212	0.839555	0.911745	0.492744		0.0504641	0.914944	0.487464	0.122897	0.0451026	1.4439	2.292	2.248	2.081	2.007	1.97901	1.95501	2.433	2.502	2.54	2.53	2.205	2.191
9.42967	9.48668	9.42166	9.33127	9.30885	9.28779	9.47469	9.45579	9.50477	9.49979	9.44868	9.59194	9.52184	9.61604	9.4767	9.40592	9.3954	9.4301	9.4357	0.919592	1.66619	1.39615	1.13407	0.910923	0.839223	1.40157	1.14748	0.911409	0.843721	0.914763	0.51613	0.130707	0.0530637	0.920728	0.470028	0.116648	0.0389233	1.44737	2.29298	2.23999	2.07797	2.00002	1.96483	1.93985	2.42302	2.501	2.53506	2.52903	2.199	2.17295
9.49731	9.5553	9.48832	9.35872	9.29415	9.26622	9.54429	9.53519	9.58221	9.57919	9.5173	9.68702	9.7071	9.82189	9.54728	9.49904		9.74279	9.50628	0.925846	1.66933	1.39456	1.14108	0.93335	0.870796	1.40573	1.1398	0.911301	0.845888	0.917066	0.522227	0.121366	0.0564651	0.930638	0.597789		0.20656	1.44801	2.29102	2.23901	2.07503	2.00198	1.94817	1.92515	2.42498	2.501	2.54094	2.53197	2.199	2.16805
9.573	9.625	9.558	9.412	9.298	9.259	9.615	9.609	9.663	9.659	9.59	9.792	9.88999	10.01	9.621	9.548	9.36201	9.51601	9.576	0.91534	1.65731	1.38633	1.15161	0.955439	0.897259	1.39306	1.13864	0.90594	0.830681	0.91021	0.476452	0.12317	0.0875487	0.916691	0.60204	0.160176	0.148303	1.43752	2.282	2.236	2.072	2.004	1.94	1.913	2.424	2.499	2.538	2.535	2.191	2.175
9.64377	9.69868	9.62775	9.46256	9.32734	9.27134	9.68574	9.68975	9.74076	9.74778	9.66576	9.87636	10.0306	10.1876	9.68976		9.42389	9.58667	9.64576	0.900463	1.64592	1.37198	1.15259	0.98953	0.922656	1.38416	1.12768	0.899631	0.816103	0.900269	0.474151	0.136242	0.120572	0.897241		0.15106	0.149051	1.42414	2.27097	2.23397	2.06798	2.00093	1.93103	1.909	2.42397	2.495	2.53803	2.53602	2.18197	2.18393
9.72202	9.76714	9.70306	9.51929	9.36157	9.30557	9.76007	9.76506	9.81803	9.82701	9.74303	9.91255	10.0962	10.2522	9.76703		9.41313	9.45268	9.72204	0.885626	1.63421	1.35872	1.15922	1.0077	0.942432	1.36528	1.10938	0.881586	0.802234	0.889031	0.570216	0.181898	0.138999	0.879196		0.163188	0.043058	1.41273	2.26804	2.23104	2.06602	1.99409	1.93396	1.909	2.42104	2.495	2.54096	2.53798	2.17904	2.17709
9.80299	9.83999	9.78299	9.58999	9.42299	9.361	9.83299	9.83699	9.89399	9.90299	9.82299	10.002	10.159	10.308	9.84799		9.453	9.59199	9.79699	0.88365	1.62515	1.35072	1.15888	1.01995	0.951589	1.35621	1.08808	0.869231	0.790921	0.882171	0.564851	0.173961	0.122831	0.88205		0.179309	0.139332	1.40398	2.275	2.226	2.059	1.993	1.919	1.91	2.416	2.498	2.535	2.529	2.183	2.17
9.89074	9.9127	9.8588	9.66691	9.51295	9.43306	9.90964	9.90865	9.95964	9.97065	9.91078	10.1087	10.2344	10.3671	9.93574		9.53069	9.66869	9.87273	0.875112	1.62318	1.34563	1.15679	1.00936	0.949981	1.35095	1.08483	0.86413	0.786755	0.878497	0.46325	0.1023	0.0706601	0.868838		0.183665	0.144629	1.40031	2.26287	2.21799	2.05395	1.98799	1.93398	1.91305	2.40997	2.48986	2.52887	2.5189	2.1669	2.173
9.96623	9.98427	9.94017	9.75906	9.60902	9.54089	9.97434	9.97433	10.0243	10.0363	9.99019	10.1842	10.2736	10.3818	10.0112		9.60128	9.73928	9.94724	0.87026	1.62208	1.34285	1.1496	0.999897	0.933826	1.35324	1.0841	0.864179	0.783246	0.872135	0.468358	0.0992809	0.053387	0.865564		0.192331	0.153638	1.40063	2.25013	2.21701	2.04905	1.98701	1.93202	1.91795	2.40703	2.47614	2.51613	2.5091	2.1571	2.173
10.037	10.058	10.015	9.84998	9.70798	9.65398	10.047	10.041	10.088	10.096	10.061	10.247	10.274	10.383	10.077		9.68699	9.82499	10.018	0.86974	1.62412	1.3467	1.13504	0.972905	0.901086	1.35354	1.08744	0.86619	0.78195	0.87063	0.480768	0.104379	0.0505705	0.86595		0.176803	0.138293	1.40556	2.26	2.215	2.048	1.981	1.934	1.916	2.402	2.462	2.503	2.494	2.166	2.172
10.0996	10.1297	10.0786	9.93792	9.82744	9.79063	10.1116	10.1045	10.1495	10.1495	10.1216	10.2842	10.281	10.38	10.1426	10.2244	9.8265	9.9675	10.0846	0.876102	1.63406	1.35341	1.11962	0.933153	0.858766	1.3601	1.0873	0.864245	0.788911	0.877945	0.519252	0.111244	0.0479151	0.871034	0.503902	0.201479	0.162947	1.41685	2.26494	2.21503	2.04604	1.97895	1.92599	1.90996	2.40291	2.46387	2.49488	2.48388	2.16897	2.15431
10.1632	10.1972	10.1452	10.0328	9.97515	9.9579	10.1742	10.1593	10.2004	10.2043	10.1852	10.3008	10.285	10.38	10.2052	10.2605	9.87835	10.0184	10.1472	0.883468	1.64522	1.36918	1.12144	0.907808	0.835719	1.36637	1.09856	0.874057	0.805433	0.884656	0.497917	0.110677	0.0484434	0.878635	0.47122	0.148968	0.111218	1.4301	2.25907	2.21796	2.04995	1.97406	1.92501	1.90605	2.39411	2.45017	2.48216	2.47116	2.16604	2.1866
10.2241	10.2591	10.2031	10.1202	10.1243	10.1293	10.2381	10.2151	10.2551	10.2601	10.2451	10.3191	10.285	10.38	10.2691	10.3021			10.2101	0.896919	1.65556	1.38411	1.13162	0.905159	0.853115	1.38001	1.1145	0.88935	0.829584	0.892858	0.506859	0.111037	0.0468934	0.89665	0.468896			1.44599	2.24799	2.22302	2.04801	1.97899	1.93601	1.91701	2.39202	2.447	2.47601	2.46799	2.152	2.19101
10.2856	10.3176	10.2717	10.213	10.2954	10.3188	10.2936	10.2716	10.3126	10.3156	10.3047	10.3562	10.2851	10.381	10.3266	10.3878	10.2253	10.3101	10.2706	0.902361	1.66293	1.39638	1.16138	0.922884	0.873932	1.38882	1.11946	0.89508	0.855702	0.897419	0.464892	0.0976983	0.0370579	0.902581	0.489975	0.112649	0.0422149	1.4564	2.243	2.23303	2.05505	1.97308	1.94108	1.92422	2.40299	2.44801	2.48	2.46504	2.15099	2.19683
10.3404	10.3734	10.3353	10.3011	10.4207	10.4784	10.3514	10.3235	10.3674	10.3714	10.3634	10.3758	10.2909	10.381	10.3844	10.4563	10.3388	10.41	10.3274	0.90333	1.67491	1.40347	1.17695	0.976095	0.901874	1.39978	1.12597	0.902207	0.873785	0.899093	0.453457	0.0912758	0.0297053	0.902649	0.500255	0.104464	0.0283223	1.46389	2.243	2.23597	2.05995	1.97993	1.94793	1.9438	2.40201	2.44899	2.48	2.46896	2.15001	2.18116
10.397	10.433	10.402	10.397	10.556	10.611	10.416	10.384			10.416	10.388	10.298	10.387	10.437	10.544	10.482	10.6159	10.387	0.892273	1.67411	1.39271	1.17784	1.00262	0.955325	1.39438	1.1209			0.887783	0.481402	0.107456	0.0446459	0.892213	0.530652	0.132682	0.0981509	1.46267	2.243	2.246	2.057	1.95901	1.963	1.96999	2.394	2.451			2.152	2.13901
[truncated: 64 more columns]
