# Supplementary material for: Kinematic Validation of a Multi-Kinect v2 Instrumented 10-Meter Walkway for Quantitative Gait Assessments
Source: PLoS One. 2015 Oct 13;10(10):e0139913. doi: 10.1371/journal.pone.0139913 (PMC4603795; doi:10.1371/journal.pone.0139913)
Supplement: S1 Data — (ZIP) [file pone.0139913.s001.zip › S1_Data/pp4_trial6.xls]

## Sheet: Sheet1
Kinect(x) SpineBase	Kinect(x) Head	Kinect(x) ShoulderLeft	Kinect(x) ElbowLeft	Kinect(x) WristLeft	Kinect(x) HandLeft	Kinect(x) ShoulderRight	Kinect(x) ElbowRight	Kinect(x) WristRight	Kinect(x) HandRight	Kinect(x) HipLeft	Kinect(x) KneeLeft	Kinect(x) AnkleLeft	Kinect(x) FootLeft	Kinect(x) HipRight	Kinect(x) KneeRight	Kinect(x) AnkleRight	Kinect(x) FootRight	Kinect(x) SpineShoulder	Kinect(y) SpineBase	Kinect(y) Head	Kinect(y) ShoulderLeft	Kinect(y) ElbowLeft	Kinect(y) WristLeft	Kinect(y) HandLeft	Kinect(y) ShoulderRight	Kinect(y) ElbowRight	Kinect(y) WristRight	Kinect(y) HandRight	Kinect(y) HipLeft	Kinect(y) KneeLeft	Kinect(y) AnkleLeft	Kinect(y) FootLeft	Kinect(y) HipRight	Kinect(y) KneeRight	Kinect(y) AnkleRight	Kinect(y) FootRight	Kinect(y) SpineShoulder	Kinect(z) SpineBase	Kinect(z) Head	Kinect(z) ShoulderLeft	Kinect(z) ElbowLeft	Kinect(z) WristLeft	Kinect(z) HandLeft	Kinect(z) ShoulderRight	Kinect(z) ElbowRight	Kinect(z) WristRight	Kinect(z) HandRight	Kinect(z) HipLeft	Kinect(z) KneeLeft
0.107925	0.221938	0.20795	0.164888	0.195	0.224		0.231813	0.286876	0.321826	0.140888	0.130851	0.037	0.120037	0.153925	0.0659502	0.02	0.121025	0.1949	0.893368	1.67356	1.39668	1.14328	0.925548	0.851899		1.124	0.903837	0.821998	0.896963	0.523405	0.153447	0.0672589	0.888222	0.512718	0.158124	0.0652219	1.44463	2.26406	2.27407	2.1081	2.02421	1.999	1.97886		2.4391	2.42004	2.38615	2.18509	2.12805
0.116002	0.236002	0.226002	0.167001	0.194001	0.219001	0.252003	0.244002	0.301002	0.327002	0.147002	0.138001	0.041	0.12	0.163002	0.0750016	0.018002	0.120001	0.211002	0.89242	1.66964	1.3914	1.14123	0.922751	0.85145	1.37667	1.12156	0.900899	0.8198	0.8963	0.52645	0.15612	0.0686291	0.88693	0.51262	0.160468	0.0661596	1.44223	2.258	2.262	2.098	2.02	1.996	1.974	2.414	2.431	2.411	2.381	2.183	2.126
0.130673	0.253607	0.237738	0.175804	0.203782	0.225847	0.277433	0.260629	0.318607	0.340695	0.160695	0.146804	0.041	0.122935	0.178651	0.0877164	0.033651	0.124891	0.223716	0.889662	1.66888	1.38827	1.14442	0.926653	0.853612	1.37658	1.121	0.896801	0.817178	0.893864	0.524728	0.15298	0.0617729	0.884015	0.51217	0.145963	0.0629222	1.44275	2.2492	2.2532	2.09115	2.01609	1.98231	1.97498	2.39444	2.41828	2.39828	2.36828	2.17126	2.12502
0.133969	0.265876	0.244928	0.177979	0.206969	0.223031	0.285917	0.268917	0.321969	0.347928	0.163969	0.147	0.043969	0.12201	0.183948	0.113731	0.036969	0.125	0.238845	0.888927	1.66681	1.38927	1.14373	0.926245	0.847296	1.37641	1.11833	0.896898	0.822979	0.892781	0.52472	0.152554	0.0616695	0.883851	0.517653	0.147194	0.0638001	1.4378	2.24801	2.24508	2.0811	2.01204	1.98101	1.97599	2.38806	2.41206	2.39701	2.36602	2.17001	2.125
0.148996	0.289994	0.263995	0.197995	0.214998	0.235997	0.291999	0.283996	0.341995	0.364996	0.178996	0.151999	0.044	0.118001	0.198996	0.145992	0.0399993	0.126	0.259995	0.88694	1.66452	1.38745	1.13617	0.917292	0.84764	1.37439	1.11506	0.875185	0.815502	0.890531	0.527149	0.143252	0.0620399	0.88203	0.500074	0.14714	0.0646198	1.43558	2.239	2.233	2.071	2.006	1.975	1.972	2.383	2.403	2.383	2.363	2.161	2.12
0.160761	0.301761	0.277721	0.210741	0.227741	0.2409	0.307681	0.299681	0.34984	0.376761	0.190761	0.15396	0.0459601	0.118	0.210761	0.197942	0.0694013	0.143641	0.271761	0.886989	1.66128	1.38592	1.13558	0.911282	0.837771	1.37916	1.1166	0.873896	0.803867	0.888893	0.52764	0.142064	0.061697	0.883471	0.501413	0.127735	0.0483219	1.43279	2.23214	2.22516	2.06316	1.99424	1.97108	1.96612	2.37712	2.39712	2.38398	2.36594	2.15414	2.11608
0.171857	0.316804	0.289843	0.221857	0.234909	0.248896	0.323791	0.303948	0.354935	0.380948	0.20087	0.154987	0.046	0.123922	0.215935	0.23453	0.0769087	0.155843	0.283843	0.884562	1.65892	1.38087	1.12236	0.902495	0.830128	1.36803	1.11731	0.872932	0.794718	0.885159	0.52536	0.140648	0.0611669	0.882217	0.50071	0.126945	0.048671	1.43023	2.2241	2.2171	2.0551	1.98314	1.96113	1.94922	2.36022	2.39601	2.38499	2.37587	2.14314	2.1081
0.186001	0.344001	0.325	0.257001	0.252001	0.268001	0.335001	0.328	0.368	0.382	0.216001	0.161	0.0489998	0.121	0.236001	0.288002	0.110003	0.163003	0.308001	0.88213	1.65482	1.37271	1.14137	0.92144	0.840789	1.37072	1.10109	0.86896	0.79796	0.88293	0.52613	0.14096	0.0623699	0.87984	0.497971	0.132361	0.050201	1.42425	2.212	2.204	2.043	1.971	1.948	1.932	2.36	2.395	2.391	2.38	2.134	2.106
0.205563	0.364541	0.334782	0.272651	0.271563	0.283651	0.364345	0.330934	0.371913	0.384934	0.24241	0.166869	0.0450873	0.115131	0.249694	0.332996	0.167712	0.226581	0.323651	0.87898	1.64931	1.37407	1.13241	0.912656	0.829972	1.36531	1.10546	0.872423	0.796845	0.87755	0.530043	0.140755	0.0602278	0.87849	0.511557	0.153117	0.0699882	1.42235	2.20907	2.19813	2.04007	1.96611	1.94213	1.91635	2.34631	2.39402	2.39393	2.3888	2.12911	2.10111
0.220846	0.394691	0.364691	0.313578	0.290805	0.307753	0.373907	0.349805	0.380907	0.393907	0.257846	0.172938	0.045	0.110051	0.265835	0.365671	0.232342	0.308167	0.350722	0.879148	1.64789	1.37	1.12689	0.907947	0.821981	1.36722	1.11748	0.87058	0.79104	0.878044	0.533258	0.142314	0.0595466	0.878579	0.507377	0.137764	0.0609782	1.41909	2.20009	2.19107	2.03109	1.95214	1.93507	1.91204	2.34996	2.39499	2.40786	2.40385	2.12603	2.09902
0.248996	0.422996	0.411993	0.336997	0.345992	0.347994	0.410995	0.361998	0.382	0.398999	0.283996	0.185998	0.045	0.109	0.289997	0.429991	0.315988	0.414985	0.389994	0.87729	1.64105	1.36328	1.12211	0.902131	0.810712	1.37167	1.11568	0.87235	0.796359	0.87589	0.53567	0.146079	0.0624796	0.87722	0.518608	0.128101	0.067769	1.41282	2.198	2.189	2.022	1.955	1.93	1.905	2.344	2.394	2.411	2.42	2.121	2.094
0.2735	0.456321	0.4316	0.390901	0.389121	0.397001	0.42766	0.37768	0.39278	0.40194	0.30556	0.19286	0.04402	0.11292	0.31548	0.479001	0.409102	0.496341	0.41646	0.873429	1.63236	1.35854	1.11894	0.898426	0.811445	1.36643	1.11591	0.885972	0.804739	0.871686	0.533563	0.145786	0.0633718	0.873917	0.525803	0.157216	0.0864883	1.40903	2.19604	2.1841	2.01906	1.94422	1.93	1.90304	2.34204	2.3989	2.42178	2.43666	2.121	2.09498
0.30467	0.504489	0.479489	0.444436	0.440457	0.453404	0.472521	0.398776	0.400915	0.402989	0.339638	0.202894	0.0469681	0.118936	0.347659	0.534415	0.529723	0.632552	0.452617	0.862794	1.62343	1.34618	1.0875	0.867917	0.78361	1.34891	1.11559	0.886339	0.796639	0.859292	0.529642	0.147927	0.0664867	0.865154	0.52039	0.156929	0.0952103	1.39798	2.19303	2.17806	2.01306	1.944	1.91318	1.89805	2.33705	2.399	2.43387	2.45085	2.11605	2.09203
0.323002	0.529002	0.513002	0.487002	0.498002	0.513003	0.480002	0.428001	0.403	0.402	0.360002	0.242001	0.0500002	0.119	0.369002	0.581002	0.618005	0.755005	0.486002	0.856089	1.61239	1.33478	1.05388	0.83381	0.75114	1.34741	1.064	0.82998	0.766	0.852049	0.54358	0.15238	0.0657602	0.859089	0.52144	0.167368	0.0981602	1.38649	2.183	2.177	2.016	1.943	1.922	1.896	2.338	2.41	2.461	2.469	2.107	2.093
0.370931	0.588669	0.559953	0.543734	0.560603	0.590276	0.532822	0.446585	0.406913	0.409825	0.405974	0.257651	0.0539127	0.118022	0.41204	0.643603	0.75201	0.890967	0.528062	0.833426	1.59163	1.31593	1.06068	0.833448	0.75067	1.33161	1.06663	0.832347	0.758497	0.831704	0.541692	0.155002	0.070377	0.834587	0.512001	0.122618	0.103335	1.36813	2.17811	2.16722	2.01013	1.94496	1.93178	1.90774	2.338	2.41391	2.46296	2.47976	2.0982	2.08713
0.404654	0.618696	0.590686				0.57457	0.46679	0.423822	0.413958	0.438665	0.282738	0.0589476	0.115031	0.451591	0.680623	0.881659	1.03451	0.567591	0.816415	1.57955	1.30214				1.31354	1.04983	0.814707	0.750513	0.807957	0.527727	0.154427	0.0687681	0.824066	0.514442	0.13959	0.146108	1.35204	2.1879	2.17096	2.01396				2.33404	2.41796	2.47883	2.49286	2.1079	2.08601
0.459012	0.674013	0.649011	0.664017	0.740027	0.801029	0.612014	0.505013	0.434005	0.422008	0.499011	0.259006	0.0630014	0.118002	0.500014	0.74001	0.988014	1.14401	0.62201	0.805647	1.5599	1.29029	1.07323	0.820231	0.740839	1.28934	1.03804	0.769211	0.72636	0.802805	0.45283	0.148968	0.0628284	0.808458	0.519751	0.163953	0.175349	1.33046	2.19	2.174	2.019	1.961	1.953	1.93501	2.339	2.426	2.497	2.505	2.109	2.09
0.508996	0.724976	0.692134	0.734583	0.851756	0.917658	0.667878	0.555976	0.455567	0.45337	0.545075	0.284488	0.0688819	0.124862	0.554898	0.781173	1.04682	1.17341	0.661213	0.791524	1.54519	1.27274	1.05842	0.864099	0.777631	1.2864	1.03449	0.77169	0.728066	0.781008	0.451771	0.142735	0.0563403	0.802304	0.522877	0.177478	0.129756	1.31618	2.2047	2.17008	2.02194	1.961	1.9628	1.95755	2.33802	2.43972	2.51072	2.5148	2.12076	2.09196
0.574191	0.785253	0.762128	0.821917	0.963618	1.05529	0.733191	0.606377	0.514265	0.501402	0.607228	0.401531	0.122328	0.129938	0.620191	0.849153	1.10034	1.2293	0.730141	0.789146	1.53246	1.27116	1.06165	0.887101	0.811907	1.27662	1.03477	0.776688	0.738341	0.776294	0.52077	0.186753	0.0700851	0.802318	0.524856	0.17303	0.124031	1.31231	2.21488	2.1779	2.0299	1.96693	1.97485	1.9896	2.33998	2.45185	2.52581	2.51994	2.1289	2.07817
0.585	0.854999	0.833999	0.904999	1.083	1.179	0.804999	0.673999	0.571999	0.552999	0.621	0.454999	0.166999	0.292997	0.628	0.915999	1.103	1.23	0.784999	0.78673	1.52538	1.25968	1.05472	0.916949	0.854769	1.27653	1.04354	0.77567	0.73382	0.77761	0.51996	0.19346	0.137989	0.79537	0.486671	0.14711	0.0989905	1.30473	2.176	2.183	2.037	1.967	1.992	2.019	2.351	2.46	2.535	2.531	2.099	2.085
0.664231	0.916624	0.913231	0.997926	1.1769	1.28562	0.871515	0.738559	0.648297	0.631253	0.698275	0.436415	0.137655	0.169751	0.703319	0.950236	1.05703	1.20555	0.862275	0.789303	1.52284	1.27069	1.07382	0.941874	0.890786	1.2783	1.03653	0.782703	0.744629	0.78076	0.456448	0.141862	0.055022	0.798148	0.496706	0.152979	0.104869	1.30465	2.19067	2.19963	2.04483	1.96309	2.00863	2.04052	2.36959	2.47369	2.5438	2.53491	2.11074	2.09087
0.742224	1.00115	1.00112	1.09107	1.28195	1.38303	0.963083	0.823154	0.743053	0.725063	0.783154	0.601318	0.302318	0.42933	0.778255	1.02623	1.08471	1.22282	0.947154	0.809911	1.53423	1.27254	1.07796	0.945499	0.900965	1.29293	1.05064	0.83204	0.759135	0.811013	0.533323	0.219033	0.162389	0.808693	0.477003	0.147675	0.084954	1.31595	2.19595	2.20297	2.05094	1.97884	2.01494	2.05486	2.37495	2.46905	2.52618	2.535	2.11793	2.091
0.810975	1.08297	1.07098	1.17897	1.34398	1.44498	1.03697	0.899973	0.824971	0.802972	0.851975	0.701964	0.38597	0.51597	0.845976	1.04999	1.085	1.223	1.02297	0.817217	1.54383	1.28908	1.08022	0.936963	0.890184	1.29646	1.05087	0.8048	0.751043	0.820087	0.544696	0.245301	0.187741	0.814068	0.488766	0.14837	0.0808814	1.32185	2.198	2.21	2.063	1.977	2.019	2.048	2.385	2.472	2.523	2.523	2.119	2.089
0.886464	1.16434	1.14254	1.23584	1.38222	1.4646	1.11638	0.985264	0.922025	0.903945	0.921584	0.808826	0.485965	0.612045	0.921464	1.09704	1.09284	1.223	1.09258	0.82902	1.55391	1.29817	1.08245	0.922877	0.864375	1.30872	1.05651	0.836112	0.759351	0.828244	0.539026	0.249142	0.191915	0.829251	0.495934	0.152878	0.0769206	1.33654	2.21368	2.21686	2.06888	1.9721	2.01998	2.03428	2.3899	2.4671	2.51026	2.50928	2.13468	2.0841
0.956123	1.24893	1.21212	1.26662	1.39583	1.46204	1.18119	1.06598	1.01384	1.00473	0.994085	0.913678	0.591665	0.720627	0.99211	1.11676	1.10781	1.22991	1.17298	0.832439	1.56772	1.31414	1.08907	0.909893	0.834182	1.32417	1.05953	0.833324	0.768475	0.829654	0.525937	0.232515	0.175177	0.834585	0.500266	0.146533	0.0665426	1.35024	2.21894	2.217	2.06703	1.97891	2.00815	2.01425	2.39296	2.45713	2.49618	2.48925	2.14586	2.08696
1.04098	1.32498	1.27599	1.286	1.411	1.446	1.25099	1.14998	1.11998	1.11298	1.07198	1.02198	0.719974	0.843975	1.07898	1.14699	1.112	1.235	1.24399	0.854186	1.58225	1.32283	1.10848	0.868409	0.796598	1.34467	1.08348	0.846687	0.777698	0.847976	0.515922	0.205016	0.149365	0.859235	0.49908	0.14638	0.0635706	1.36952	2.25299	2.22	2.067	1.993	1.99	1.98801	2.401	2.453	2.477	2.469	2.17599	2.097
1.10456	1.40127	1.33858	1.31533	1.40416	1.42351	1.32433	1.22822	1.20702	1.2098	1.13849	1.1364	0.853958	0.871378	1.14451	1.16069	1.11493	1.235	1.31733	0.86873	1.59964	1.33833	1.10814	0.859404	0.775196	1.35509	1.0868	0.867331	0.785141	0.867859	0.506064	0.179118	0.0753801	0.868089	0.495315	0.146302	0.0638731	1.38512	2.24518	2.22098	2.06896	1.99691	1.97827	1.9616	2.40296	2.45007	2.47211	2.4602	2.17013	2.10873
1.17628	1.47922	1.39841	1.33976	1.38618	1.39726	1.40816	1.31513	1.30502	1.31099	1.20534	1.24789	1.02628	1.10067	1.22321	1.18674	1.115	1.22807	1.38533	0.879167	1.61378	1.35945	1.09697	0.852399	0.769236	1.36164	1.09608	0.86188	0.791636	0.881199	0.50189	0.150545	0.0678198	0.875348	0.491696	0.146439	0.0647709	1.39863	2.23807	2.22298	2.06702	1.99601	1.96711	1.93823	2.40003	2.44604	2.45913	2.45406	2.15812	2.12088
1.24799	1.55199	1.45199	1.365	1.372	1.367	1.47899	1.40099	1.39399	1.39999	1.27799	1.36498	1.23297	1.30697	1.29199	1.218	1.134	1.25	1.45299	0.884469	1.61611	1.36354	1.0993	0.860159	0.783678	1.36597	1.10177	0.877058	0.796379	0.886939	0.50262	0.145851	0.0575216	0.880029	0.475672	0.134732	0.0539116	1.40418	2.253	2.227	2.07	1.988	1.947	1.921	2.4	2.448	2.468	2.455	2.173	2.129
1.31759	1.62355	1.51767	1.40225	1.36122	1.34544	1.54957	1.47745	1.4832	1.49018	1.34269	1.48752	1.42609	1.52264	1.36551	1.28661	1.17615	1.31665	1.51867	0.887214	1.61238	1.35982	1.10598	0.869972	0.807802	1.36331	1.09906	0.867866	0.791195	0.889077	0.516813	0.129216	0.0634402	0.883265	0.554211	0.134544	0.0937148	1.40092	2.26378	2.22602	2.07196	1.98506	1.93328	1.90728	2.40392	2.44898	2.468	2.45892	2.18182	2.12508
1.3901	1.6882	1.57529	1.43657	1.3531	1.32525	1.62309	1.56096	1.56696	1.58186	1.4151	1.59467	1.62848	1.74819	1.43909	1.35614		1.36935	1.58715	0.88567	1.60168	1.35606	1.11388	0.885446	0.834892	1.35839	1.09355	0.869062	0.789332	0.883551	0.526876	0.140483	0.074195	0.8857	0.580437		0.151092	1.39178	2.26005	2.22896	2.07299	1.98401	1.92214	1.89021	2.40301	2.45591	2.47491	2.46591	2.17805	2.13784
1.47399	1.76399	1.64899	1.49199	1.374	1.329	1.69599	1.65199	1.66899	1.67999	1.49799	1.68499	1.79499	1.93598	1.52299	1.41		1.38	1.66199	0.869911	1.5865	1.34105	1.12544	0.936235	0.865907	1.34452	1.07965	0.860221	0.778861	0.867921	0.584385	0.179136	0.116106	0.870171	0.58047		0.184367	1.37678	2.267	2.228	2.07	1.98	1.911	1.881	2.407	2.464	2.483	2.472	2.182	2.143
1.54637	1.83246	1.71159	1.53894	1.38671	1.34269	1.77619	1.73219	1.74626	1.76117	1.57037	1.77008	1.89867	2.03771	1.59537	1.47944	1.2601		1.73046	0.861597	1.57735	1.3357	1.12985	0.945785	0.895347	1.33751	1.07913	0.859623	0.780219	0.855725	0.577544	0.204264	0.143581	0.865926	0.581634	0.214673		1.36831	2.267	2.22898	2.07293	1.97707	1.90709	1.88002	2.407	2.46693	2.48691	2.47787	2.18102	2.13811
1.63513	1.91024	1.79716	1.60535	1.44938	1.39052	1.86018	1.81915	1.82919	1.84518	1.65517	1.85715	1.99803	2.13901	1.68413	1.55526	1.30753		1.81022	0.858974	1.57391	1.33643	1.13901	0.981405	0.924623	1.33179	1.07611	0.856689	0.777012	0.85646	0.580004	0.208919	0.153388	0.859979	0.585214	0.231189		1.36578	2.26799	2.22801	2.07003	1.97601	1.907	1.87802	2.40403	2.46997	2.48997	2.48493	2.181	2.13404
1.72401	1.99501	1.88801	1.68501	1.51701	1.45901	1.93701	1.89801	1.91101	1.92201	1.75201	1.92401	2.01901	2.15301	1.77601	1.64601	1.37501	1.50301	1.89401	0.86011	1.58459	1.33807	1.15013	1.00272	0.947111	1.3353	1.0865	0.85888	0.781171	0.85704	0.564849	0.194505	0.128025	0.86158	0.590888	0.25453	0.2024	1.37298	2.27	2.231	2.071	1.981	1.908	1.883	2.403	2.461	2.491	2.491	2.183	2.185
1.82103	2.07145	1.97621	1.77713	1.62187	1.55407	2.01639	1.97053	1.98157	1.98865	1.84805	1.98869	2.10035	2.22553	1.87107	1.76557	1.48183	1.60787	1.97633	0.864099	1.59425	1.34436	1.15655	1.01867	0.957421	1.345	1.0915	0.861546	0.789462	0.861333	0.554451	0.135634	0.0741136	0.865089	0.573993	0.250453	0.200038	1.37917	2.26706	2.23296	2.06904	1.97512	1.91388	1.8879	2.40398	2.46394	2.4959	2.49688	2.18202	2.1458
1.90591	2.14999	2.06091	1.88067	1.7306	1.66063	2.08611	2.03122	2.04321	2.05317	1.92798	2.05909	2.10792	2.23292	1.95098	1.90027	1.59455	1.72549	2.06091	0.869708	1.60565	1.35171	1.1534	1.00714	0.942952	1.35486	1.09108	0.873366	0.797793	0.869859	0.51763	0.134154	0.0687855	0.867559	0.55153	0.249166	0.19919	1.39171	2.267	2.23794	2.069	1.97895	1.91203	1.89096	2.40894	2.46499	2.49995	2.49996	2.18003	2.16375
1.982	2.231	2.141	1.98	1.846	1.789	2.162	2.094	2.097	2.105	2.008	2.115	2.123	2.24	2.027	2.032		1.845	2.136	0.8838	1.62224	1.3631	1.15237	0.97804	0.91571	1.3686	1.1042	0.8856	0.80454	0.88438	0.51155	0.13983	0.06341	0.88073	0.52349		0.18185	1.40834	2.263	2.247	2.078	1.981	1.914	1.891	2.415	2.472	2.503	2.504	2.178	2.153
2.05726	2.30821	2.21333	2.08067	1.96524	1.92192	2.21869	2.15166	2.14489	2.14507	2.08423	2.14921	2.12593	2.24	2.09933	2.12192		2.14212	2.21028	0.895274	1.63384	1.37746	1.15112	0.943451	0.879381	1.38298	1.12102	0.897475	0.813561	0.895698	0.527266	0.139957	0.0601163	0.891911	0.518036		0.167033	1.42157	2.26495	2.25482	2.08777	1.98882	1.91595	1.89198	2.42966	2.4808	2.51082	2.51084	2.17995	2.19209
2.14315	2.39019	2.29222	2.19388	2.1264	2.1032	2.28732	2.21339	2.19847	2.19451	2.17312	2.20049	2.13095	2.24	2.18614	2.18043		2.06386	2.28625	0.899975	1.64464	1.39163	1.15463	0.918781	0.852107	1.39284	1.12927	0.905947	0.822947	0.898683	0.492316	0.134762	0.0564363	0.898071	0.454153		0.0446407	1.43267	2.26896	2.26688	2.09295	1.99989	1.92491	1.89794	2.43594	2.48496	2.51397	2.51199	2.18198	2.21082
2.224	2.469	2.369	2.30001	2.30001	2.30401	2.369	2.281	2.255	2.252	2.251	2.22	2.145	2.237	2.268	2.33401	2.18101	2.25601	2.365	0.9029	1.65249	1.39724	1.16127	0.94077	0.85306	1.39598	1.13499	0.91674	0.83602	0.9034	0.474422	0.121161	0.0531	0.89899	0.525301	0.115721	0.0447505	1.44093	2.27	2.272	2.103	2.011	1.948	1.919	2.437	2.487	2.513	2.514	2.184	2.166
2.30635	2.54449	2.45527	2.40588	2.4451	2.47949	2.44547	2.35061	2.31676	2.30984	2.33727	2.26706	2.15676	2.23798	2.34937	2.46537	2.38394	2.45306	2.44441	0.900341	1.64811	1.39403	1.15111	0.932731	0.851825	1.39111	1.13381	0.918828	0.83301	0.900969	0.518841	0.136336	0.0530902	0.896274	0.54827	0.126887	0.0537205	1.43962	2.25922	2.28671	2.1079	2.01002	1.97545	1.94253	2.43896	2.48798	2.5228	2.52184	2.17616	2.15424
2.3988	2.61904	2.53991	2.51065	2.59802	2.63401	2.51411	2.42504	2.38215	2.37022	2.42881	2.29169	2.15996	2.238	2.43785	2.57657	2.59625	2.68795	2.52298	0.888654	1.64357	1.38641	1.16963	0.946832	0.857426	1.38611	1.13481	0.917587	0.837382	0.886481	0.525494	0.137242	0.0520339	0.887693	0.539531	0.122244	0.0650824	1.4329	2.2738	2.28996	2.11096	2.02678	1.98093	1.97261	2.44986	2.49096	2.52991	2.53384	2.18686	2.15301
2.48599	2.69599	2.62599	2.62599	2.73898	2.81398	2.59499	2.49399	2.44299	2.43799	2.51899	2.35499	2.175	2.238	2.52199	2.66899	2.78798	2.87998	2.60299	0.871852	1.62832	1.36967	1.1574	0.964338	0.877647	1.36692	1.11787	0.911101	0.833291	0.870992	0.548687	0.153518	0.05222	0.870082	0.53714	0.144487	0.0903369	1.41708	2.27	2.29	2.115	2.024	2.008	2.004	2.452	2.502	2.541	2.546	2.188	2.142
2.54956	2.77814	2.71303	2.73455	2.88862	2.97046	2.68497	2.57419	2.52025		2.58745	2.3726	2.18087	2.238	2.57578	2.7531	2.94544	3.06873	2.68319	0.855871	1.61057	1.35031	1.13996	0.965856	0.893335	1.34988	1.09402	0.886936		0.863235	0.493674	0.14157	0.0522689	0.846454	0.530324	0.160596	0.119168	1.40207	2.24066	2.29293	2.11989	2.02204	2.02951	2.03334	2.44907	2.50689	2.55273		2.15866	2.15373
2.63911	2.85425	2.80113	2.84986	3.01179	3.10568	2.77214	2.65223	2.59229		2.68305	2.48685	2.2404	2.2578	2.66709	2.86291	3.08365	3.20468	2.76915	0.843927	1.60067	1.34126	1.13296	0.978582	0.920857	1.33715	1.07389	0.862213		0.852011	0.556723	0.201465	0.0847135	0.834198	0.49238	0.131803	0.0928811	1.39046	2.25881	2.29993	2.11901	2.02992	2.04584	2.06667	2.45593	2.51987	2.57775		2.17186	2.13915
2.7075	2.8855	2.854	2.911	3.08	3.179	2.813	2.713	2.64401	2.58803	2.7455	2.56251	2.304	2.37501	2.742	2.942	3.14649	3.34598	2.805	0.836523	1.57117	1.32494	1.13398	0.989326	0.932237	1.33194	1.10126	0.888246	0.802154	0.838648	0.527532	0.175438	0.103098	0.833348	0.506368	0.124214	0.0574835	1.36624	2.244	2.2595	2.0995	2.0165	2.0495	2.071	2.4315	2.4995	2.5695	2.544	2.16	2.1415
2.80503	2.92299	2.9461	3.00554	3.17113	3.25778	2.90666	2.81261	2.77165	2.68806	2.84156	2.67812	2.37613	2.47625	2.83806	3.02868	3.13788	3.29006	2.84514	0.824899	1.55438	1.32122	1.12135	0.971554	0.923918	1.33121	1.10676	0.922843	0.818233	0.826068	0.520518	0.188623	0.0768099	0.822912	0.512246	0.169627	0.0701822	1.34773	2.24533	2.21806	2.09896	2.02191	2.06132	2.08225	2.44041	2.50347	2.58067	2.55292	2.15786	2.13849
2.90801	3.02231	3.04159	3.09765	3.26119	3.34474	3.00952	2.91455	2.85578	2.79426	2.94451	2.82909	2.49438	2.60113	2.94151	3.12261	3.17859	3.29596	2.95921	0.808745	1.5607	1.31954	1.1221	0.953356	0.898642	1.32742	1.08897	0.898227	0.813552	0.810509	0.516585	0.201177	0.0997808	0.806568	0.505386	0.148492	0.063407	1.34247	2.24498	2.22396	2.10197	2.02099	2.05306	2.06911	2.43951	2.5114	2.57657	2.54505	2.15896	2.13453
2.96919	3.10825	3.11159	3.13805	3.28186	3.34979	3.09863	3.00515	2.95865	2.90734	3.03458	2.97599	2.61531	2.71861	3.0336	3.17508	3.18451	3.29598	3.03324	0.839499	1.57847	1.32888	1.12565	0.93493	0.866385	1.32859	1.08875	0.893596	0.819196	0.83071	0.514572	0.180363	0.0783764	0.824291	0.507602	0.146533	0.0670469	1.36545	2.24111	2.224	2.10501	2.01999	2.039	2.043	2.43499	2.51649	2.57052	2.55002	2.18305	2.141
		3.12635	3.11836	3.15179	3.18078	3.13524	3.06648	3.02679	3.02083	3.05353		2.78544	2.91846	3.08237	3.20154	3.19413	3.28912				1.35967	1.1611	0.948947	0.95138	1.35408	1.12137	0.882523	0.805043	0.971953		0.179558	0.128561	0.969406	0.610391	0.151943	0.0692094				2.0789	2.00074	2.01437	2.01522	2.39695	2.48982	2.5497	2.55477	2.19665
3.15106	3.29419	3.23613	3.22912	3.29784	3.32585	3.2362	3.18704	3.17284	3.16981	3.17801		2.98442	3.03706	3.19411	3.24565	3.20491	3.29892	3.21123	0.887227	1.599	1.35937	1.12932	0.885197	0.802465	1.3717	1.12433	0.92024	0.824049	0.883454		0.13302	0.0464238	0.889288	0.501427	0.135074	0.0618387	1.39699	2.24723	2.21805	2.07106	1.97917	1.96341	1.95151	2.39303	2.47512	2.5252	2.53615	2.16823
3.26013	3.39136	3.32131	3.2909	3.32769		3.33443	3.29835	3.30641	3.30748	3.28808	3.31812	3.21886		3.30317	3.26632			3.30634	0.936638	1.61572	1.37121	1.13776	0.894942		1.38577	1.14466	0.915809	0.828768	0.931882	0.505943	0.109222		0.938682	0.523097			1.41555	2.30328	2.21098	2.06803	1.9691	1.93373		2.38596	2.46406	2.51701	2.52001	2.22028	2.25629
	3.46907	3.3881	3.27108			3.42718	3.3744	3.39658	3.41162		3.34403	3.40753	3.5097		3.33709			3.38113		1.62298	1.39076	1.26825			1.39988	1.17428	0.924033	0.834735		0.60184	0.15593	0.0574718		0.600552			1.42657		2.20695	2.07494	1.98961			2.377	2.47789	2.51891	2.5219		2.31834
3.37653	3.55454	3.47653				3.52149	3.4864	3.52332	3.5413	3.39354		3.60991	3.72584	3.4335	3.42453			3.47152	0.954327	1.62074	1.38245				1.39364	1.16531	0.917883	0.831109	0.944389		0.248036	0.153694	0.961154	0.65277			1.41704	2.33415	2.20302	2.07003				2.377	2.46905	2.51204	2.51404	2.24817
3.49343	3.64643	3.56639	3.41319	3.27216	3.22208	3.61344	3.60346	3.64851	3.66951	3.51045	3.72448	3.88569	4.02077	3.54343	3.46538			3.56942	0.90818	1.61205	1.36467	1.17159	1.00943	0.925894	1.37382	1.1269	0.910422	0.823595	0.903912	0.533514	0.162767	0.0953018	0.910168	0.620927			1.40176	2.25802	2.19799	2.051	1.96503	1.91289	1.85896	2.376	2.46596	2.50298	2.50396	2.17502	2.16899
3.58732	3.74096	3.65213	3.45656	3.30734	3.24146	3.71017	3.70416	3.76112	3.78113	3.60832	3.83	4.03591	4.18887	3.6373	3.54916	3.32248		3.66212	0.8971	1.59948	1.35314	1.19006	1.03838	0.965887	1.3639	1.11562	0.891168	0.811634	0.891235	0.506829	0.171088	0.132803	0.900858	0.618136	0.168551		1.39047	2.26304	2.1949	2.05089	1.97166	1.88751	1.84985	2.37598	2.45788	2.49889	2.49596	2.17904	2.16589
3.69316	3.81839	3.74328	3.582	3.41514	3.35907	3.80425	3.79726	3.85128	3.87228	3.71416	3.91036	4.10942	4.25845	3.74217	3.64226	3.3607		3.75228	0.885056	1.59412	1.33905	1.16664	1.01144	0.968837	1.34992	1.10677	0.881328	0.799933	0.878799	0.549363	0.203076	0.154776	0.889411	0.616185	0.190297		1.38183	2.26598	2.18706	2.04207	1.94422	1.84831	1.83809	2.37402	2.44808	2.49007	2.49302	2.18198	2.15707
3.78452	3.91141	3.8354	3.63658			3.9014	3.87239	3.92333	3.9503	3.80155	4.03239	4.1983	4.34227	3.83449	3.75255	3.42222		3.84344	0.881596	1.59452	1.3331	1.19422			1.3434	1.094	0.873895	0.792759	0.873144	0.495569	0.129123	0.112738	0.888168	0.606139	0.210484		1.3784	2.26098	2.178	2.03995	1.95491			2.367	2.44099	2.48797	2.48597	2.17499	2.17494
3.89699	3.99895	3.92117	3.76202			3.98699	3.95598	3.99479	4.01468	3.92099	4.11599	4.26233	4.39918	3.94001	3.87243	3.47163	3.46338	3.93907	0.878587	1.58914	1.3315	1.16494			1.34258	1.08642	0.862142	0.78172	0.871804	0.507919	0.127062	0.0736616	0.88349	0.597135	0.261855	0.143576	1.37481	2.2571	2.17799	2.02899	1.93505			2.36798	2.43894	2.48187	2.47895	2.17211	2.1621
3.97835	4.07737	4.01723	3.84633			4.06835	4.03636	4.05948	4.07055	4.00235	4.19735	4.28978	4.41388	4.02334	3.99006	3.60593	3.74178	4.0273	0.879999	1.59464	1.33174	1.15986			1.34842	1.08356	0.858985	0.775976	0.872931	0.479884	0.0819794	0.0515761	0.885107	0.570373	0.20797	0.159741	1.37993	2.26494	2.17701	2.02801	1.93897			2.36602	2.43404	2.47109	2.47503	2.18093	2.16994
4.06515	4.16816	4.10316	3.95321	3.82633	3.81133	4.15213	4.10712	4.11811	4.1281	4.08615	4.26005	4.29501	4.411	4.10715	4.08822		3.83056	4.11015	0.886082	1.60542	1.33745	1.14465	1.00015	1.00316	1.34868	1.0784	0.863374	0.782352	0.88287	0.506615	0.0997497	0.0508994	0.887123	0.505439		0.10308	1.39026	2.26202	2.18301	2.03201	1.93702	1.87599	1.87297	2.37401	2.435	2.467	2.467	2.17802	2.15701
4.14381	4.25383	4.18885	4.06814	4.00148	3.98659	4.22082	4.17369	4.17956	4.17956	4.16781	4.28547	4.29799	4.40997	4.1858	4.20648			4.19281	0.897795	1.62537	1.35179	1.12974	0.94551	0.878547	1.36081	1.08428	0.855144	0.793955	0.893387	0.514272	0.115453	0.0505633	0.899687	0.531283			1.40526	2.27491	2.18807	2.03706	1.946	1.86923	1.85705	2.37804	2.43498	2.46505	2.46505	2.1909	2.16029
4.22614	4.33812	4.27608	4.18478	4.15242	4.14929	4.30413	4.24426	4.2364	4.2364	4.25014	4.3335	4.29701	4.40703	4.26715	4.25549		4.10029	4.27514	0.911526	1.63923	1.37164	1.12723	0.903699	0.831296	1.37074	1.11147	0.873943	0.804697	0.906364	0.501158	0.11163	0.0498772	0.913723	0.488687		0.0609863	1.42227	2.26609	2.19493	2.04294	1.946	1.89275	1.86195	2.38196	2.43302	2.46995	2.46995	2.1811	2.18969
4.29411	4.42215	4.35816	4.30321	4.32628	4.33232	4.38314	4.31614	4.29811	4.29811	4.31511	4.36604	4.29303	4.39901	4.33812	4.45512	4.23736	4.27339	4.35416	0.922565	1.65687	1.38601	1.13406	0.901176	0.82643	1.3795	1.13467	0.89931	0.822871	0.914599	0.4829	0.102927	0.0495885	0.92721	0.594348	0.125717	0.0487552	1.43993	2.26902	2.20301	2.04502	1.96403	1.91809	1.89513	2.38801	2.43801	2.48599	2.47502	2.18502	2.19292
4.35798	4.50471	4.44582	4.42101	4.48257	4.50793	4.4627	4.39476	4.36179	4.36072	4.37901	4.3872	4.30711	4.40316	4.40591	4.52414	4.4378	4.49124	4.43979	0.930872	1.66631	1.39003	1.14166	0.926743	0.848934	1.39277	1.13982	0.932262	0.856613	0.925177	0.493879	0.118101	0.0488356	0.932945	0.538702	0.151472	0.0625842	1.44932	2.27989	2.20812	2.05504	1.97928	1.96617	1.96516	2.39508	2.44106	2.47902	2.487	2.19588	2.15101
4.45736	4.57654	4.52946	4.52334	4.64198	4.70375	4.53355	4.47151	4.44149	4.43353	4.48134	4.40787	4.31793	4.4189	4.49841	4.64026	4.62083	4.71854	4.51949	0.935163	1.67269	1.4012	1.17144	0.978747	0.886877	1.40125	1.14223	0.933512	0.8863	0.928926	0.510036	0.139523	0.0575243	0.937491	0.553088	0.158793	0.0670713	1.4532	2.26907	2.21992	2.05897	2.00782	1.98389	1.9809	2.40295	2.44696	2.48099	2.487	2.18408	2.15199
4.52716	4.65114	4.61716	4.64221	4.78427	4.86928	4.61715	4.55014	4.51414	4.50913	4.55516	4.45207	4.32805	4.419	4.56315	4.73719	4.80938	4.93535	4.59215	0.923387	1.66601	1.39412	1.18224	1.00727	0.924728	1.39797	1.1432	0.937093	0.863983	0.92125	0.509073	0.145175	0.0580496	0.921844	0.558507	0.170379	0.0885935	1.44677	2.24599	2.216	2.06202	2.00102	2.00705	2.02107	2.401	2.45001	2.48901	2.49502	2.16399	2.148
4.6142	4.72997	4.7091	4.76248	4.93557	5.02373	4.70103	4.63096	4.59099	4.58305	4.6432	4.49182	4.35604	4.41812	4.6472	4.84624	5.01984	5.13186	4.67407	0.915809	1.65512	1.37553	1.16679	1.01518	0.957185	1.38749	1.13214	0.927041	0.871196	0.915502	0.52162	0.175256	0.0578522	0.912523	0.517816	0.136928	0.101816	1.43561	2.23887	2.21807	2.07098	2.01095	2.03521	2.05928	2.40301	2.45416	2.49721	2.50611	2.1559	2.14895
4.71025	4.80739	4.79731	4.88107	5.06102	5.16192	4.78335	4.7074	4.67038	4.66734	4.73925	4.55748	4.35898	4.42792	4.74325	4.94522	5.16685	5.28083	4.75933	0.89413	1.6422	1.3602	1.15799	1.0287	0.982402	1.36774	1.09803	0.89515	0.876498	0.897293	0.520826	0.137318	0.0588323	0.887923	0.494255	0.143945	0.118271	1.41921	2.22808	2.22395	2.06902	2.00703	2.05187	2.08182	2.40399	2.4669	2.51387	2.51493	2.14806	2.14503
4.81147	4.89038	4.89444	5.00341	5.18741	5.28948	4.87242	4.81148	4.77245	4.76447	4.84247	4.64756	4.38434	4.43868	4.84447	5.04948	5.24916	5.37016	4.85042	0.879642	1.6287	1.34614	1.14343	1.02876	0.993474	1.36038	1.10452	0.863934	0.831371	0.88404	0.528374	0.13449	0.0518562	0.872544	0.48362	0.143562	0.0930404	1.40519	2.23302	2.22804	2.07301	2.01201	2.07101	2.10404	2.40702	2.47489	2.516	2.52202	2.14902	2.13998
4.91514	4.97408	4.99009	5.09206	5.27643	5.39389			4.87117		4.9461	4.76997	4.45939	4.58744	4.94812	5.15411	5.28359	5.40534	4.94309	0.871315	1.62338	1.3367	1.14252	1.02912	0.983188			0.924862		0.875365	0.529354	0.146001	0.105788	0.864717	0.481364	0.115562	0.0712584	1.3979	2.23809	2.23602	2.07604	2.01499	2.07305	2.11187			2.51622		2.15406	2.13491
5.0065	5.06053	5.07752	5.17753	5.39137	5.46561			4.96549		5.03452	4.92814	4.57139	4.70337	5.03851	5.24351	5.33074	5.43285	5.03052	0.861235	1.62382	1.33282	1.12966	0.998567	0.959738			0.883177		0.864529	0.545741	0.203198	0.16269	0.855669	0.474458	0.0972399	0.0502247	1.39695	2.24496	2.23799	2.07898	2.01401	2.07698	2.10106			2.5339		2.15897	2.12804
5.13378	5.14937	5.15431	5.24021	5.41113	5.49952	5.22722	5.18524	5.12539	5.12587	5.16375	5.13391	4.773	4.90807	5.17078	5.3131	5.33551	5.43001	5.11936	0.860398	1.63315	1.34273	1.13862	0.970765	0.901409	1.32949	1.07176	0.859147	0.793771	0.863266	0.527444	0.175319	0.131939	0.855864	0.507085	0.117156	0.0471735	1.40454	2.24804	2.241	2.07799	2.01293	2.04191	2.05838	2.39298	2.47796	2.53147	2.53347	2.16754	2.13152
5.21386	5.26386	5.25529	5.29942	5.44651	5.50439	5.30882	5.27491	5.23816	5.23618	5.23538	5.25037	4.92648	4.93757	5.25146	5.34024	5.3375	5.43245	5.22886	0.876898	1.64247	1.35653	1.13476	0.937294	0.862333	1.35118	1.10046	0.863557	0.804872	0.877772	0.520397	0.161632	0.0753814	0.873877	0.500248	0.116074	0.0437957	1.41545	2.2601	2.22805	2.0765	1.99351	2.01786	2.02264	2.38608	2.46413	2.5224	2.52636	2.17808	2.13912
5.2923	5.34282	5.32788	5.33871	5.44748	5.49458	5.38648	5.36142	5.34409	5.34406	5.3153	5.37541	5.10795	5.17352	5.33822	5.36231	5.3375	5.42703	5.30782	0.892192	1.65676	1.37556	1.12752	0.929123	0.844869	1.37357	1.12068	0.883561	0.810813	0.889954	0.528155	0.137976	0.0634522	0.891745	0.499096	0.121105	0.0472131	1.4332	2.26891	2.23296	2.0765	1.99396	2.00512	1.98979	2.39395	2.47691	2.51308	2.51361	2.18542	2.1499
5.39625	5.45326	5.43324	5.38015	5.43097	5.43694	5.46826	5.45131	5.51137	5.52041	5.41925	5.55432	5.43059	5.49475	5.44426	5.39909		5.53082	5.41929	0.912998	1.6653	1.39203	1.15338	0.906384	0.826337	1.39519	1.16208	0.898924	0.833021	0.91133	0.543552	0.122099	0.0430332	0.912625	0.498511		0.0930418	1.4357	2.27199	2.217	2.07997	1.98795	1.95392	1.9339	2.39398	2.471	2.51496	2.50096	2.193	2.16501
5.47782	5.5368	5.51179	5.43028	5.42089	5.41775	5.55387	5.5539	5.63305	5.65316	5.50181	5.66019	5.62291	5.73909	5.52784	5.42928		5.47461	5.51276	0.928476	1.66585	1.38548	1.1546	0.907996	0.845149	1.39887	1.15704	0.916554	0.840002	0.924315	0.557213	0.160926	0.0671469	0.930267	0.519324		0.0500712	1.44698	2.26908	2.21804	2.07102	1.97098	1.92879	1.90073	2.38698	2.47197	2.50097	2.48697	2.19404	2.16799
5.55821	5.61523	5.58924	5.45773	5.41011	5.39324	5.63917	5.64214	5.735	5.7659	5.58122	5.77587	5.80918	5.943	5.61019	5.55378		5.63146	5.58727	0.924182	1.65638	1.37922	1.15369	0.928064	0.872334	1.38868	1.16522	0.922829	0.847001	0.920923	0.560429	0.179043	0.104871	0.92511	0.621153		0.228642	1.43379	2.27692	2.22196	2.07298	1.96902	1.9082	1.87426	2.38502	2.46903	2.49803	2.48403	2.19796	2.16701
5.63724	5.69522	5.67021	5.52314	5.41511	5.38506	5.72322	5.72926	5.85323	5.8803	5.65625	5.86122	6.02731	6.17432	5.68924	5.6222		5.70079	5.67222	0.917057	1.64713	1.3682	1.16016	0.946012	0.895699	1.37045	1.14316	0.905686	0.83806	0.915496	0.555155	0.162827	0.109667	0.916389	0.624288		0.241052	1.42254	2.27498	2.213	2.06699	1.96101	1.87399	1.85199	2.39201	2.47499	2.49999	2.48798	2.19797	2.17398
5.72709	5.77794	5.74797	5.5748	5.45612	5.40842			5.93723	5.99206	5.75004	5.94238	6.14118	6.29328	5.77709	5.69789	5.46238	5.62441	5.75304	0.901258	1.63458	1.35216	1.16783	0.998011	0.943031			0.911211	0.830725	0.899141	0.552744	0.205255	0.159639	0.901427	0.61966	0.205028	0.194174	1.41054	2.26601	2.21296	2.06194	1.96488	1.87091	1.84789			2.49692	2.48199	2.18799	2.16814
5.82629	5.86339	5.83636	5.64748	5.46692	5.44672	5.89039	5.92331	6.0492	6.08831	5.84432	6.0681	6.24823	6.40917	5.87629	5.77842	5.49675	5.66173	5.84732	0.887449	1.62177	1.3423	1.16911	0.997156	0.963979	1.35348	1.10941	0.896734	0.821228	0.884714	0.499562	0.163063	0.136844	0.888473	0.614239	0.22027	0.200872	1.39647	2.26699	2.20903	2.05604	1.95408	1.86306	1.83807	2.39203	2.47199	2.49005	2.48101	2.18701	2.18091
5.92426	5.94825	5.93028	5.72626	5.55418	5.51822	5.97926	6.02424	6.12523	6.16618	5.94927	6.16026	6.31815	6.46807	5.96127	5.8793	5.54725	5.70926	5.93525	0.883471	1.61993	1.33988	1.16857	0.996313	0.97255	1.34658	1.10167	0.89212	0.80946	0.880088	0.505461	0.1422	0.098371	0.885175	0.608405	0.239422	0.2188	1.39291	2.27	2.212	2.05597	1.95197	1.848	1.83601	2.39	2.46699	2.483	2.479	2.187	2.17801
6.01398	6.03493	6.02501	5.81707	5.61639	5.5944	6.06795	6.10784	6.20371	6.22968	6.04098	6.24877	6.36812	6.49313	6.055	5.98331	5.63319	5.79917	6.02197	0.883872	1.61762	1.34193	1.16872	0.983672	0.969043	1.34733	1.09047	0.871796	0.792372	0.879296	0.492155	0.118032	0.0713933	0.886707	0.575756	0.22262	0.201405	1.39351	2.27098	2.21095	2.04499	1.94298	1.84902	1.83802	2.38901	2.4639	2.48399	2.47899	2.18698	2.18001
6.10318	6.11922	6.11715	5.9141	5.74283	5.72182	6.1542	6.18429	6.2684	6.29143	6.13018	6.31836	6.3789	6.50489	6.14616	6.1019	5.741	5.90502	6.11018	0.883127	1.62156	1.34008	1.15856	0.987495	0.958448	1.34431	1.09511	0.866866	0.784354	0.878943	0.475316	0.0873635	0.0589847	0.885561	0.542735	0.193588	0.171873	1.3969	2.26902	2.20605	2.04401	1.94102	1.85098	1.83998	2.38999	2.45508	2.48301	2.47801	2.18502	2.18099
6.18025	6.21128	6.20426	6.04036	5.87363	5.85061	6.23728	6.25223	6.32714	6.34213	6.20725	6.35608	6.38901	6.50498	6.22025	6.22832		6.01406	6.19327	0.89265	1.62927	1.35349	1.15523	0.95449	0.926245	1.35764	1.0954	0.862803	0.783714	0.889534	0.49579	0.101337	0.0517241	0.893745	0.513829		0.147729	1.40941	2.26699	2.21401	2.04702	1.94001	1.86002	1.84698	2.391	2.453	2.48797	2.47899	2.18299	2.175
6.2568	6.2968	6.28383	6.15213	6.06553	6.03677	6.32171	6.32262	6.37042	6.38336	6.2838	6.38041	6.392	6.49996	6.29783	6.32723		6.33413	6.27481	0.90495	1.64655	1.36888	1.15125	0.966236	0.9002	1.36602	1.10334	0.869807	0.791051	0.902957	0.501911	0.115701	0.052933	0.904598	0.538476		0.125789	1.42365	2.26299	2.21711	2.05207	1.94408	1.8671	1.84216	2.39007	2.45402	2.48001	2.47603	2.17899	2.17421
6.32949	6.36949	6.35847	6.25428	6.20402	6.19687	6.38555	6.3786	6.40873	6.41577	6.35649	6.41774	6.392	6.49603	6.37247	6.43822		6.34592	6.34848	0.919398	1.66311	1.38533	1.14996	0.922489	0.868543	1.39127	1.11939	0.882202	0.799322	0.91718	0.502933	0.11855	0.0504873	0.918849	0.588785		0.09038	1.44298	2.26201	2.22693	2.05796	1.95095	1.87594	1.8569	2.39596	2.45599	2.48099	2.47898	2.17801	2.19287
6.4052	6.44625	6.43824	6.36036	6.37849	6.39255	6.46425	6.4362	6.45718	6.46115	6.43219	6.44106	6.39205	6.49003	6.44821	6.51832	6.34553	6.41953	6.42423	0.930938	1.67862	1.39779	1.1565	0.934946	0.860711	1.39741	1.12914	0.903724	0.819766	0.927657	0.496911	0.118695	0.045262	0.931109	0.534275	0.11172	0.0352757	1.45641	2.24698	2.233	2.06301	1.95803	1.90908	1.8871	2.40499	2.45701	2.48601	2.47703	2.16299	2.18893
6.47178	6.52777	6.51688	6.47714	6.53653	6.57272	6.54482	6.50175	6.51456	6.51056	6.49581	6.46232	6.40904	6.50101	6.51675	6.62122	6.51823	6.59222	6.49981	0.936741	1.68424	1.40942	1.16126	0.940467	0.864585	1.40104	1.1369	0.911446	0.838081	0.936134	0.507012	0.133037	0.0459732	0.93402	0.519981	0.115369	0.0373767	1.45976	2.24203	2.23399	2.06507	1.96821	1.93431	1.91832	2.40305	2.46004	2.48814	2.48614	2.16001	2.16697
6.54531	6.60032	6.59923	6.58399	6.68064	6.73448	6.62227	6.57234	6.5675	6.5635	6.57228	6.49271	6.41296	6.50199	6.58734	6.73592	6.72803	6.80104	6.57628	0.927467	1.68729	1.39909	1.17581	0.965504	0.885691	1.39497	1.12744	0.904476	0.853208	0.925282	0.505296	0.125243	0.0528454	0.926461	0.536088	0.152897	0.0633655	1.46111	2.24497	2.23301	2.07194	1.98782	1.96372	1.94871	2.40795	2.46396	2.50088	2.49888	2.16099	2.16403
6.63021	6.68626	6.68227	6.68638	6.83445	6.89353	6.70124	6.64423	6.63219	6.61718	6.65722	6.53514	6.42801	6.505	6.67619	6.83732	6.90649	7.02857	6.65925	0.911191	1.67394	1.39222	1.17264	0.989524	0.91575	1.38215	1.12425	0.904933	0.844869	0.908438	0.524801	0.136814	0.0548066	0.911094	0.53689	0.161327	0.0762041	1.44555	2.24494	2.23301	2.073	2.00498	1.98907	1.98715	2.40402	2.46802	2.51101	2.50904	2.16296	2.16399
6.6949	6.76388	6.76397	6.80012	6.96938	7.05336	6.77483	6.71288	6.68875	6.67272	6.72389	6.57652	6.43113	6.5041	6.73491	6.93501	7.05528	7.20001	6.7339	0.896322	1.65697	1.38086	1.16439	0.999828	0.939933	1.37147	1.10811	0.890828	0.826779	0.898764	0.522162	0.141164	0.0567787	0.891375	0.503744	0.14226	0.11591	1.43111	2.22706	2.235	2.07304	1.99806	2.01126	2.03135	2.41104	2.47506	2.51512	2.52016	2.15103	2.16004
6.77939	6.8464	6.85435	6.90524	7.09807	7.18108	6.85244	6.7954	6.7585	6.74051	6.8074	6.62564	6.44291	6.51393	6.82038	7.02932	7.26846	7.38764	6.81839	0.8797	1.6379	1.3553	1.1423	1.01085	0.966388	1.35152	1.08983	0.877497	0.825738	0.884195	0.516769	0.14529	0.0585273	0.873082	0.468594	0.110411	0.0953687	1.40976	2.23296	2.235	2.07697	2.00396	2.03582	2.06377	2.41497	2.48096	2.52592	2.53489	2.15398	2.16397
6.86225	6.93221	6.93225	7.01428	7.20629	7.30027	6.94423	6.87725	6.84622	6.82725	6.89225	6.7003	6.46816	6.53204	6.90324	7.12723	7.32312	7.45714	6.90622	0.861457	1.62482	1.34658	1.14055	1.01449	0.981477	1.33078	1.07363	0.861413	0.819067	0.866508	0.506626	0.142401	0.0574446	0.854746	0.466797	0.140887	0.106425	1.39671	2.23701	2.23802	2.079	2.00201	2.05203	2.08005	2.41201	2.48101	2.53103	2.53802	2.156	2.16598
6.95496	7.00883	7.02481	7.11678	7.31169	7.39875	7.02977	6.96685	6.92792	6.91899	6.984	6.81032	6.52784	6.54708	6.99193	7.21193	7.36852	7.50705	6.98684	0.852901	1.61578	1.33353	1.13081	1.01259	0.976491	1.32369	1.06	0.85152	0.82151	0.858335	0.512597	0.125007	0.0382184	0.846008	0.483581	0.136097	0.0862913	1.38699	2.24107	2.24403	2.07908	2.00606	2.06199	2.09699	2.41513	2.48306	2.54201	2.54502	2.15706	2.15688
7.04611	7.08822	7.10224	7.19127	7.37736	7.4703	7.10328	7.0482	7.01515	7.01308	7.07907	6.93577	6.60821	6.74506	7.08014	7.30014	7.41851	7.51195	7.06721	0.846324	1.61592	1.33232	1.12845	1.00264	0.956585	1.32745	1.0577	0.847707	0.823382	0.850249	0.514264	0.160018	0.118109	0.841088	0.477985	0.118631	0.0568777	1.38698	2.24793	2.24697	2.08692	2.01194	2.06101	2.09601	2.42788	2.48894	2.54299	2.54698	2.16294	2.14512
7.13523	7.17424	7.18222	7.26416	7.43109	7.51906	7.19023	7.13427	7.11228	7.10527	7.16524	7.08436	6.73933	6.87533	7.17223	7.37413	7.42701	7.53801	7.15323	0.848629	1.62328	1.33661	1.12261	0.979223	0.928034	1.3352	1.06268	0.849733	0.815716	0.85279	0.519828	0.183225	0.141898	0.843047	0.501939	0.127071	0.0517297	1.39136	2.25702	2.25001	2.09201	1.98699	2.05397	2.08394	2.42999	2.49099	2.54497	2.547	2.17601	2.14399
7.21502	7.25982	7.25969	7.31828	7.46215	7.53904	7.27076	7.22887	7.21106	7.20113	7.24793	7.20942	6.85643	6.99125	7.25203	7.41929	7.43103	7.54198	7.23379	0.85536	1.63544	1.34741	1.12607	0.955836	0.894412	1.34636	1.07947	0.864787	0.811043	0.856358	0.515606	0.181708	0.140648	0.852664	0.522081	0.130804	0.0516033	1.40387	2.26527	2.25302	2.09399	1.98327	2.04281	2.06269	2.42703	2.48696	2.53597	2.54595	2.18024	2.14007
7.31036	7.33648	7.32456	7.34482	7.47591	7.54297	7.34152	7.31045	7.31033	7.30629	7.33442	7.3421	6.9901	7.01484	7.34835	7.44681	7.43398	7.54001	7.3075	0.874024	1.65002	1.36161	1.13663	0.938686	0.860062	1.36773	1.10019	0.879431	0.81691	0.869253	0.520805	0.18617	0.0965382	0.87637	0.502582	0.127403	0.0491069	1.42278	2.29083	2.25499	2.09301	2.00883	2.02512	2.03419	2.42998	2.48303	2.53302	2.54103	2.20285	2.14695
7.38019	7.41321	7.39618	7.3921	7.49899	7.52796	7.41521	7.38721	7.40924	7.40529	7.40219	7.46524	7.17457	7.2327	7.4202	7.47513	7.43799	7.53987	7.38319	0.896315	1.6658	1.37764	1.13722	0.895068	0.829726	1.38472	1.10882	0.88893	0.818245	0.895637	0.523384	0.145403	0.0658345	0.893692	0.497497	0.126075	0.0487099	1.44207	2.289	2.25099	2.08999	2.01398	2.00997	2.00394	2.42899	2.48499	2.52597	2.52397	2.201	2.165
7.45579	7.49284	7.4648	7.4315	7.49392	7.5127	7.49585	7.4669	7.50405	7.51612	7.47573	7.56028		7.5025	7.49878	7.5271	7.43582	7.49234	7.45786	0.913853	1.68125	1.39413	1.13674	0.894546	0.828447	1.40014	1.12963	0.90821	0.839524	0.913643	0.525139		0.0523038	0.910006	0.466022	0.109474	0.0299536	1.45769	2.29014	2.24698	2.08499	2.00495	1.99765	1.98062	2.42689	2.48203	2.51494	2.51092	2.2001	2.16505
7.52928	7.57024	7.53927	7.47755	7.48608	7.48527	7.57423	7.55018	7.60104	7.61998	7.54333	7.67883		7.64163	7.57128	7.53591			7.53722	0.929922	1.69073	1.40152	1.14925	0.906205	0.83559	1.40821	1.14462	0.923975	0.846412	0.925048	0.554689		0.0619152	0.929993	0.487518			1.46682	2.30287	2.24502	2.08401	2.00005	1.96532	1.94535	2.4171	2.48497	2.50906	2.50308	2.20891	2.16995
7.60223	7.64623	7.61021	7.51115	7.47602	7.46299	7.65823	7.63525	7.69927	7.72127	7.61923	7.78629	7.78847	7.87446	7.64924		7.44806	7.57699	7.61423	0.932667	1.68874	1.40268	1.154	0.917492	0.859928	1.40507	1.14815	0.928823	0.845768	0.925785	0.585745	0.118033	0.0564694	0.934471		0.175515	0.137829	1.46881	2.29898	2.24799	2.08499	1.99497	1.94793	1.92093	2.41298	2.484	2.50802	2.50002	2.20399	2.17304
7.64123	7.69819	7.66424	7.54295	7.47408	7.45252	7.70927	7.68832	7.75139	7.76594	7.66019	7.83781	7.87064	7.97538	7.68773	7.60152	7.63974	7.76269	7.66472	0.930181	1.66964	1.39236	1.15682	0.941362	0.877459	1.38833	1.13661	0.912023	0.84064	0.929267	0.564182	0.151325	0.077834	0.927522	0.605989	0.105426	0.0598251	1.45077	2.29744	2.24952	2.09397	1.99798	1.94137	1.91483	2.42004	2.49897	2.52755	2.52106	2.20996	2.19008
7.71642	7.76948	7.74034	7.58931	7.48175	7.45519	7.78934	7.77298	7.84394	7.86313	7.73198	7.92344	8.04493	8.17255	7.76292	7.66195	7.72514	7.84325	7.73948	0.913966	1.65166	1.38061	1.15767	0.961603	0.910308	1.37947	1.1379	0.905341	0.835613	0.914549	0.565353	0.179021	0.135493	0.910117	0.618559	0.126462	0.0774005	1.43637	2.29259	2.25149	2.0905	1.99552	1.92789	1.89795	2.42353	2.49599	2.53247	2.52646	2.20655	2.19852
7.79357	7.84755	7.81306	7.64856	7.52456	7.48156	7.89124	7.89026	7.93007	7.96404	7.80806	8.00357	8.15777	8.31672	7.84307	7.69256	7.78646	7.9064	7.81756	0.903712	1.64158	1.36911	1.16227	0.996818	0.944041	1.3671	1.11313	0.898902	0.825572	0.907334	0.54604	0.144169	0.102551	0.897075	0.572468	0.14793	0.0945743	1.42502	2.2925	2.25301	2.09	1.99549	1.91599	1.888	2.42099	2.485	2.53299	2.52501	2.2035	2.2025
7.87733	7.92476	7.89429	7.71218	7.57363	7.52768	7.97486	7.97883	8.02331	8.0508	7.89133	8.08332	8.24956	8.41762	7.92635	7.76482	7.50863	7.96242	7.8978	0.890968	1.63111	1.354	1.16178	1.00743	0.960489	1.34943	1.0973	0.884459	0.813673	0.893642	0.552245	0.187076	0.150813	0.885592	0.573105	0.11649	0.135257	1.41221	2.2919	2.25598	2.09047	1.984	1.89791	1.87795	2.41685	2.48598	2.53103	2.52895	2.20338	2.20354
7.96247	8.00289	7.97587	7.78188	7.63786	7.59578	8.05524	8.05627	8.13634	8.17125	7.97648	8.16801	8.31429	8.48825	8.01341	7.84906	7.92378	8.00848	7.97994	0.876789	1.62065	1.34569	1.16455	1.02167	0.96689	1.34321	1.08494	0.871058	0.800958	0.879353	0.555201	0.161318	0.114492	0.871851	0.57672	0.182131	0.116007	1.40261	2.28251	2.25395	2.08744	1.98392	1.88795	1.87195	2.40313	2.48402	2.51897	2.51107	2.19254	2.20859
8.00408	8.05308	8.03208	7.8181	7.66611	7.6331	8.07407	8.07107	8.14806	8.16706	8.03108	8.21908	8.38205	8.55402	8.04409	7.9681	8.33909	8.49109	8.03408	0.888918	1.61067	1.34483	1.14607	1.00463	0.958918	1.33986	1.08216	0.856181	0.783732	0.889107	0.536811	0.137095	0.0820667	0.886989	0.61763	0.183112	0.131163	1.39015	2.298	2.248	2.091	1.98799	1.87901	1.875	2.428	2.507	2.539	2.541	2.216	2.22599
8.0887	8.1307	8.10875	7.91882	7.77387	7.7359	8.1496	8.14559	8.21249	8.22648	8.11373	8.30456	8.43109	8.57401	8.13268	8.06982	8.42636	8.57815	8.11463	0.886835	1.61448	1.34242	1.15247	0.984019	0.946889	1.3416	1.08574	0.856914	0.776143	0.886105	0.53813	0.12228	0.0586554	0.885814	0.586784	0.134548	0.0841425	1.39293	2.30103	2.24603	2.08905	1.98202	1.89197	1.872	2.43	2.50497	2.54101	2.54097	2.21503	2.21804
8.17145	8.2133	8.19627	8.01596	7.87657	7.84264	8.22036	8.21529	8.27015	8.28295	8.1994	8.37004	8.44107	8.57515	8.21243	8.16705	8.46806	8.59493	8.18843	0.892043	1.62347	1.35316	1.14958	0.971991	0.92447	1.35231	1.09745	0.857391	0.778884	0.891298	0.537458	0.112462	0.0545671	0.890907	0.546852	0.0857688	0.0347242	1.40083	2.30402	2.249	2.09487	1.98393	1.8892	1.87204	2.43011	2.50194	2.54191	2.53791	2.21804	2.22281
8.24788	8.28189	8.2629	8.11884	8.01179	7.98178	8.29189	8.28289	8.3309	8.33292	8.27288	8.42491	8.44499	8.58299	8.28788	8.27483	8.471	8.59101	8.26388	0.8922	1.63792	1.36055	1.14404	0.951512	0.904461	1.36766	1.10526	0.855842	0.785909	0.889633	0.502105	0.0799509	0.0496777	0.892837	0.544334	0.0846517	0.0307362	1.41158	2.305	2.249	2.08801	1.98001	1.89998	1.874	2.43599	2.499	2.53701	2.53301	2.22	2.21302
8.3237	8.36072	8.33974	8.21896	8.15156	8.13676	8.36469	8.35055	8.38949	8.38553	8.34775	8.44725	8.44797	8.57493	8.36571	8.38291	8.47101	8.58801	8.3367	0.915975	1.65103	1.3739	1.1445	0.924364	0.874437	1.38269	1.11013	0.86941	0.796506	0.914359	0.506231	0.0899808	0.050063	0.915138	0.547457	0.0874937	0.031302	1.43133	2.29703	2.25007	2.09702	1.98209	1.91105	1.8772	2.43207	2.49601	2.52992	2.52794	2.21205	2.21413
8.3955	8.43435	8.41531	8.3181	8.3123	8.31776	8.43542	8.40727	8.44001	8.43993	8.42444	8.47283	8.44498	8.56764	8.43844	8.47696	8.47034	8.58584	8.40833	0.927704	1.66802	1.39585	1.15138	0.918212	0.86322	1.39546	1.13418	0.890782	0.818549	0.924484	0.50848	0.0984799	0.0493764	0.928179	0.556427	0.088677	0.0317627	1.44485	2.29968	2.25708	2.09896	1.99128	1.91653	1.89747	2.43892	2.49702	2.52212	2.52206	2.2167	2.22738
8.47002	8.50103	8.48003	8.42204	8.47606	8.50406	8.50603	8.47003	8.49002	8.48602	8.49602	8.51401	8.44401	8.55001	8.51002	8.57403	8.38806	8.42907	8.47403	0.934833	1.6826	1.41008	1.16845	0.943087	0.871144	1.40033	1.13865	0.901805	0.829918	0.931613	0.513931	0.115823	0.050187	0.935083	0.565171	0.128666	0.0447752	1.45582	2.284	2.261	2.097	2.005	1.94301	1.92102	2.435	2.498	2.528	2.525	2.202	2.24598
8.53482	8.5828	8.55893	8.53014	8.62954	8.67072	8.57381	8.53873	8.55068	8.53974	8.56085	8.53424	8.48199	8.56503	8.57386	8.6513	8.54907	8.61886	8.54091	0.942503	1.69125	1.41447	1.17696	0.960391	0.908358	1.41694	1.14661	0.913512	0.850776	0.938394	0.515442	0.122606	0.042587	0.943412	0.516317	0.119171	0.0330935	1.4618	2.27495	2.261	2.09803	2.00818	1.96838	1.9624	2.44303	2.49902	2.53799	2.52706	2.19294	2.20101
8.60734	8.65346	8.64142	8.63101	8.76556	8.82281	8.64561	8.60348	8.61128	8.60524	8.63628	8.55547	8.48106	8.56792	8.65032	8.76579	8.73274	8.87023	8.62144	0.937265	1.68582	1.40695	1.18302	0.985977	0.916672	1.41197	1.14472	0.91282	0.856364	0.933294	0.518181	0.133482	0.0501781	0.938091	0.529978	0.136607	0.0936128	1.46103	2.27108	2.26098	2.10092	2.02402	2.00153	1.99769	2.44584	2.5011	2.5371	2.53218	2.1881	2.20192
8.67392	8.72591	8.71191	8.73087	8.89284	8.96282	8.7259	8.67691	8.67492	8.66692	8.69992	8.57897	8.484	8.564	8.71592	8.85489	8.91877	9.0308	8.69291	0.923597	1.67571	1.40315	1.17647	1.00125	0.94863	1.40203	1.14101	0.910833	0.849109	0.920047	0.515254	0.132072	0.0515782	0.924218	0.528891	0.133973	0.0633882	1.45178	2.275	2.26	2.097	2.025	2.02797	2.03196	2.43801	2.50599	2.54199	2.54099	2.19299	2.198
8.73279	8.79684	8.78196	8.82223	9.0153	9.09438	8.79288	8.7469	8.73481	8.72772	8.75979	8.61754	8.48807	8.56404	8.77676	8.94102	9.08291	9.20507	8.76184	0.907012	1.66385	1.38855	1.16239	1.0198	0.976851	1.38945	1.12223	0.89559	0.832932	0.907079	0.516768	0.13358	0.0506839	0.904339	0.502858	0.135671	0.0890316	1.4358	2.25802	2.25404	2.09413	2.03193	2.05116	2.06943	2.43499	2.51006	2.55213	2.55116	2.17701	2.19696
8.79937	8.86737	8.86254	8.92515	9.12415	9.21021	8.86648	8.82243	8.80246	8.78843	8.82644	8.66315	8.49443	8.56708	8.84035	9.02674	9.24201	9.37699	8.83241	0.886189	1.64188	1.36522	1.14938	1.02326	0.998606	1.372	1.11414	0.892043	0.809905	0.886898	0.514139	0.13691	0.0501927	0.883319	0.493964	0.154635	0.11298	1.41545	2.26006	2.257	2.10494	2.02618	2.06437	2.10535	2.43402	2.51504	2.56318	2.5642	2.17804	2.194
8.86811	8.9361	8.94011	9.03313	9.23214	9.32113	8.94111	8.89409	8.87611	8.86011	8.89911	8.7211	8.51604	8.57102	8.90811	9.11412	9.34303	9.47705	8.90311	0.866039	1.62165	1.34957	1.14075	1.01863	1.01247	1.35274	1.0983	0.878601	0.799086	0.867709	0.513043	0.137942	0.050831	0.86265	0.467542	0.152823	0.111938	1.39771	2.263	2.257	2.10201	2.03501	2.08302	2.12303	2.435	2.51701	2.57202	2.57401	2.18	2.194
8.94902	9.0099	9.01894	9.1258	9.32876	9.41074	9.02092	8.95902	8.95391	8.93897	8.98005	8.79009	8.54544	8.58433	8.98605	9.19898	9.36368	9.51245	8.98097	0.851493	1.61201	1.33803	1.12819	1.02194	1.00944	1.33994	1.07663	0.85778	0.789347	0.852984	0.493659	0.146088	0.0514572	0.848593	0.469071	0.119577	0.102975	1.38515	2.26407	2.25907	2.10601	2.03905	2.10006	2.14099	2.43201	2.52207	2.58401	2.58105	2.18106	2.19588
9.03475	9.08538	9.09846	9.19304	9.39275	9.4732	9.09848	9.0446	9.03058	9.02063	9.06867	8.8826	8.58363	8.61576	9.07469	9.28158	9.42053	9.55028	9.06252	0.8443	1.60441	1.3292	1.12126	1.00665	0.994499	1.33308	1.07099	0.851808	0.787208	0.844221	0.477893	0.133307	0.0445064	0.843098	0.469547	0.111191	0.0651959	1.38094	2.27016	2.26506	2.10704	2.04241	2.10478	2.13984	2.43318	2.52806	2.585	2.58498	2.1861	2.18582
9.12172	9.15378	9.17076	9.24483	9.42988	9.53281	9.17176	9.12374	9.10875	9.10174	9.15173	9.01158	8.66474	8.80239	9.15873	9.35975	9.44691	9.56396	9.13776	0.845795	1.60408	1.32854	1.12489	1.00163	0.961707	1.33392	1.06379	0.844783	0.777203	0.844758	0.47803	0.121728	0.0805528	0.845492	0.489266	0.116712	0.0585416	1.38129	2.27797	2.26799	2.10899	2.0131	2.09403	2.13203	2.44197	2.53099	2.585	2.584	2.19098	2.17703
9.20391	9.23091	9.2507	9.3065	9.49902	9.57611	9.2498	9.19797	9.19401	9.18897	9.23388	9.15143	8.78843	8.92538	9.23995	9.42628	9.45112	9.564	9.21682	0.842936	1.6124	1.3237	1.10844	0.975005	0.925606	1.33481	1.06368	0.844624	0.783479	0.843217	0.49577	0.154697	0.114411	0.841353	0.510068	0.128886	0.0581842	1.38308	2.28101	2.26606	2.106	2.03173	2.09583	2.11768	2.44308	2.53295	2.58794	2.58195	2.19802	2.16398
9.28167	9.30858	9.31029	9.34887	9.50136	9.58504	9.3185	9.28062	9.27984	9.27186	9.30856	9.27349	8.91098	9.0413	9.32077	9.45076	9.461	9.56402	9.28658	0.849678	1.61976	1.33265	1.12171	0.953234	0.886977	1.34305	1.0779	0.858712	0.781315	0.846624	0.493654	0.151795	0.111837	0.85119	0.513049	0.130902	0.057677	1.39366	2.28246	2.27087	2.10589	2.0097	2.08124	2.0902	2.44992	2.52881	2.58281	2.57787	2.20036	2.162
9.35904	9.38205	9.37004	9.38902	9.51801	9.58699	9.38805	9.35605	9.36506	9.35806	9.38104	9.38906	9.0491	9.05513	9.40304	9.48601	9.461	9.565	9.36004	0.867205	1.63764	1.35248	1.12672	0.930214	0.853431	1.36022	1.09834	0.878271	0.80198	0.861187	0.511441	0.14411	0.0653081	0.871131	0.503717	0.123559	0.0566098	1.41149	2.304	2.26499	2.101	2.042	2.04599	2.05298	2.446	2.52	2.57399	2.57199	2.217	2.16201
9.4137	9.45587	9.42772	9.42239	9.52592	9.57269	9.46386	9.42892	9.45293	9.44201	9.43274	9.48307	9.20133	9.24577	9.45879	9.49936	9.465	9.56492	9.4228	0.888439	1.6585	1.37006	1.118	0.907051	0.82572	1.37781	1.11193	0.88016	0.816976	0.88648	0.498558	0.130277	0.0484789	0.88763	0.499539	0.121758	0.0562001	1.4305	2.29801	2.25594	2.09794	2.03598	2.03686	2.01868	2.4469	2.51894	2.56088	2.56086	2.21198	2.17221
9.47343	9.52938	9.48824	9.45571	9.51874	9.54631	9.53638	9.50642	9.53143	9.52747	9.49542	9.57381	9.3972	9.47795	9.5254	9.52965	9.46598	9.55896	9.49038	0.910954	1.67713	1.38856	1.12237	0.900745	0.828274	1.39744	1.13432	0.911096	0.83597	0.907364	0.498901	0.134634	0.0612318	0.911035	0.498967	0.127864	0.049394	1.45069	2.29912	2.251	2.09296	2.03384	2.02419	1.99133	2.43898	2.5139	2.55096	2.54888	2.21012	2.19006
9.54481	9.59782	9.54984	9.49091	9.50603	9.51209	9.60482	9.57682	9.60281	9.60081	9.56582	9.66376	9.55658	9.62462	9.59482	9.56192	9.51487	9.60687	9.55882	0.921602	1.68731	1.40167	1.13732	0.912918	0.833466	1.40989	1.14884	0.925831	0.848906	0.917513	0.482054	0.118393	0.0414219	0.921742	0.47593	0.109179	0.0396455	1.45926	2.30498	2.251	2.09101	2.02602	1.9841	1.95809	2.438	2.50901	2.54901	2.54302	2.21598	2.19299
9.61478	9.66783	9.6128	9.51064	9.49892	9.48379	9.67583	9.64487	9.67594	9.67899	9.63178	9.77904	9.73721	9.80982	9.66476	9.57838			9.62787	0.929228	1.69055	1.40451	1.13613	0.91384	0.851923	1.41853	1.15507	0.93016	0.854702	0.922669	0.525411	0.128493	0.0406488	0.931496	0.494532			1.46279	2.31085	2.247	2.087	2.02089	1.97273	1.93573	2.43699	2.50898	2.54405	2.53998	2.21985	2.18598
9.6814	9.73846	9.6803	9.56465	9.49208	9.466	9.74636	9.71842	9.75548	9.76255	9.6984	9.86783	9.92417	10.0483	9.72946	9.69387			9.70136	0.926989	1.68253	1.3967	1.14761	0.942476	0.873573	1.4072	1.14643	0.923242	0.849621	0.919015	0.481264	0.113915	0.0556848	0.930624	0.603479			1.45533	2.29806	2.24696	2.08694	2.01186	1.94978	1.91274	2.43592	2.50712	2.54808	2.53808	2.20706	2.18412
9.75102	9.81102	9.74502	9.59702	9.49601	9.466	9.81402	9.78902	9.82902	9.84002	9.76802	9.95902	10.082	10.214	9.80202	9.73701	9.546	9.67698	9.76902	0.907516	1.67009	1.38136	1.15458	0.958208	0.903135	1.39326	1.1327	0.909905	0.838685	0.905787	0.476969	0.122153	0.104759	0.905425	0.587991	0.133835	0.0958331	1.4409	2.301	2.245	2.084	2.005	1.939	1.9	2.432	2.513	2.552	2.542	2.21	2.19
9.8219	9.87786	9.81391	9.65071	9.52853	9.47747	9.88182	9.85977	9.90086	9.92082	9.8389		10.2069	10.3371	9.87189	9.78483	9.55739	9.61298	9.83987	0.894942	1.65452	1.3696	1.15638	0.983654	0.918802	1.37846	1.11545	0.893236	0.821743	0.896803		0.131804	0.133705	0.889584	0.591661	0.151661	0.0402076	1.42785	2.28688	2.24199	2.07801	1.99602	1.92896	1.88993	2.43199	2.51196	2.55399	2.54099	2.19588
9.89965	9.95137	9.89245	9.71233	9.5741	9.51806	9.95225	9.92643	9.97427	9.99129	9.91672		10.2838	10.4279	9.94863	9.85641	9.59084	9.61404	9.91445	0.883959	1.64305	1.35731	1.16205	1.00357	0.941061	1.36185	1.10109	0.879199	0.808243	0.889291		0.123873	0.129194	0.875401	0.584958	0.164734	0.0527748	1.41592	2.27698	2.24092	2.07882	1.99788	1.92602	1.8841	2.43088	2.50875	2.55286	2.53994	2.18596
9.98183	10.0199	9.96485	9.77886	9.62889	9.57089	10.0149	9.99785	10.0379	10.0559	10.0028		10.3249	10.4709	10.0298	9.92685	9.63291	9.76568	9.98685	0.875937	1.63073	1.34951	1.16312	1.01476	0.948624	1.35605	1.08959	0.868183	0.795407	0.881347		0.133999	0.0939336	0.867477	0.581377	0.180397	0.142932	1.40599	2.276	2.23701	2.07002	1.99201	1.927	1.88899	2.42501	2.49603	2.54601	2.53701	2.184
10.0609	10.0928	10.0389	9.85593	9.70203	9.64612	10.0918	10.0677	10.1056	10.1176	10.0799	10.2759	10.3703	10.4781	10.1078		9.68684	9.81983	10.0589	0.868951	1.62998	1.34734	1.15729	1.0088	0.941927	1.34852	1.08349	0.860377	0.780386	0.86933	0.487526	0.120746	0.0763388	0.865661		0.198691	0.161782	1.40657	2.27706	2.23302	2.06499	1.98596	1.92198	1.88704	2.41884	2.49186	2.53586	2.52882	2.18109	2.19381
10.1373	10.1654	10.1122	9.93675	9.79104	9.74316	10.1623	10.1312	10.1551	10.166	10.1553	10.3519	10.3942	10.4867	10.1794		9.75944	9.89142	10.1333	0.868324	1.63355	1.3499	1.15024	0.992914	0.924124	1.3476	1.09039	0.866104	0.783758	0.866081	0.467837	0.0929656	0.039177	0.86759		0.20004	0.16316	1.40859	2.28192	2.23498	2.06394	1.98294	1.91998	1.88994	2.40502	2.47984	2.52373	2.51382	2.18894	2.17792
10.204	10.234	10.171	10.025	9.89402	9.85203	10.228	10.191	10.213	10.218	10.223	10.398	10.402	10.472	10.25		9.83203	9.96303	10.197	0.875591	1.64253	1.35761	1.14737	0.967415	0.894114	1.35195	1.09331	0.866801	0.801783	0.874672	0.51601	0.11792	0.0495997	0.873121		0.219176	0.182266	1.418	2.278	2.234	2.061	1.98	1.919	1.887	2.406	2.472	2.51	2.505	2.186	2.174
10.2657	10.2947	10.2358	10.108	10.0215	9.98477	10.2906	10.2527	10.2697	10.2707	10.2867	10.4133	10.408	10.472	10.3107	10.3645	9.98487	10.1169	10.2617	0.882478	1.64539	1.36697	1.14259	0.942227	0.863878	1.36203	1.09785	0.870128	0.81523	0.882925	0.514714	0.118899	0.0482798	0.878235	0.517204	0.198933	0.162979	1.42732	2.28291	2.23711	2.06208	1.98304	1.91611	1.88917	2.41505	2.467	2.5	2.49196	2.18399	2.17719
[truncated: 64 more columns]
