# Supplementary material for: Kinematic Validation of a Multi-Kinect v2 Instrumented 10-Meter Walkway for Quantitative Gait Assessments
Source: PLoS One. 2015 Oct 13;10(10):e0139913. doi: 10.1371/journal.pone.0139913 (PMC4603795; doi:10.1371/journal.pone.0139913)
Supplement: S1 Data — (ZIP) [file pone.0139913.s001.zip › S1_Data/pp5_trial1.xls]

## Sheet: Sheet1
Kinect(x) SpineBase	Kinect(x) Head	Kinect(x) ShoulderLeft	Kinect(x) ElbowLeft	Kinect(x) WristLeft	Kinect(x) HandLeft	Kinect(x) ShoulderRight	Kinect(x) ElbowRight	Kinect(x) WristRight	Kinect(x) HandRight	Kinect(x) HipLeft	Kinect(x) KneeLeft	Kinect(x) AnkleLeft	Kinect(x) FootLeft	Kinect(x) HipRight	Kinect(x) KneeRight	Kinect(x) AnkleRight	Kinect(x) FootRight	Kinect(x) SpineShoulder	Kinect(y) SpineBase	Kinect(y) Head	Kinect(y) ShoulderLeft	Kinect(y) ElbowLeft	Kinect(y) WristLeft	Kinect(y) HandLeft	Kinect(y) ShoulderRight	Kinect(y) ElbowRight	Kinect(y) WristRight	Kinect(y) HandRight	Kinect(y) HipLeft	Kinect(y) KneeLeft	Kinect(y) AnkleLeft	Kinect(y) FootLeft	Kinect(y) HipRight	Kinect(y) KneeRight	Kinect(y) AnkleRight	Kinect(y) FootRight	Kinect(y) SpineShoulder	Kinect(z) SpineBase	Kinect(z) Head	Kinect(z) ShoulderLeft	Kinect(z) ElbowLeft	Kinect(z) WristLeft	Kinect(z) HandLeft	Kinect(z) ShoulderRight	Kinect(z) ElbowRight	Kinect(z) WristRight	Kinect(z) HandRight	Kinect(z) HipLeft	Kinect(z) KneeLeft
0.092002	0.099	0.092	0.069998	0.130997	0.13	0.098	0.079002	0.141999	0.131003	0.133	0.088	0.026	0.109	0.141001	0.089	0.026	0.118001	0.104001	0.83272	1.59105	1.3115	1.04667	0.81124	0.767267	1.31144	1.00259	0.767215	0.749544	0.83419	0.50022	0.15631	0.0726791	0.83079	0.49378	0.15314	0.0681004	1.36456	2.291	2.32	2.149	2.081	2.06	2.057	2.456	2.505	2.491	2.491	2.213	2.168
0.095	0.102	0.0949896	0.07	0.135	0.138948	0.0980313	0.0819687	0.141969	0.138906	0.131021	0.088	0.0259896	0.108	0.141	0.092	0.026	0.121	0.104031	0.832438	1.59115	1.31095	1.04682	0.812643	0.768285	1.31142	1.00289	0.767377	0.746878	0.834156	0.500298	0.156746	0.0726514	0.830269	0.493582	0.153359	0.0669543	1.36452	2.29	2.319	2.14796	2.081	2.062	2.05405	2.45599	2.50401	2.49101	2.49206	2.21003	2.168
0.095	0.102062	0.094	0.07	0.135021	0.134062	0.101	0.0790623	0.139062	0.13	0.133	0.088	0.025	0.108	0.141	0.092	0.026	0.121	0.107	0.832214	1.59158	1.31089	1.04951	0.807339	0.75848	1.31099	0.996984	0.760451	0.748543	0.833785	0.501981	0.15638	0.0727561	0.830185	0.493779	0.15322	0.0664104	1.36427	2.29	2.31898	2.144	2.081	2.06206	2.05898	2.455	2.50498	2.49198	2.498	2.213	2.168
0.095	0.104991	0.094	0.07	0.135997	0.136991	0.101	0.081991	0.141991	0.13	0.133	0.088	0.025	0.108	0.141	0.092	0.026	0.121	0.107	0.832419	1.59131	1.3114	1.04838	0.813381	0.763196	1.31127	0.995285	0.759543	0.744941	0.834009	0.502488	0.156829	0.0716334	0.830399	0.493272	0.15324	0.0664299	1.36429	2.29	2.318	2.144	2.081	2.06499	2.058	2.455	2.504	2.491	2.498	2.213	2.168
0.095	0.105	0.094	0.07	0.132	0.134042	0.104	0.082	0.13101	0.12899	0.131	0.091	0.026	0.108	0.141	0.092	0.026	0.124	0.108	0.832281	1.59132	1.31128	1.04841	0.812842	0.763879	1.31104	1.0028	0.764743	0.744846	0.83381	0.502792	0.156589	0.071644	0.830282	0.493155	0.151751	0.0643311	1.36413	2.29	2.318	2.144	2.081	2.063	2.05902	2.454	2.504	2.49103	2.49508	2.21	2.167
0.095	0.105	0.0940572	0.07	0.131981	0.137943	0.104	0.082	0.132	0.128019	0.131095	0.091	0.026	0.108	0.141	0.092	0.0260763	0.123924	0.108	0.832404	1.59115	1.31103	1.04893	0.813828	0.767427	1.31061	1.006	0.767874	0.746348	0.833833	0.503018	0.157451	0.072019	0.830505	0.492706	0.151752	0.0635146	1.36405	2.29	2.318	2.14398	2.081	2.06294	2.06083	2.454	2.504	2.494	2.50285	2.21004	2.167
0.095	0.105	0.0969976	0.07	0.131001	0.135002	0.104	0.082	0.132	0.128999	0.135996	0.091	0.026	0.108	0.141	0.092	0.0299968	0.120003	0.108	0.83211	1.59099	1.31006	1.04728	0.807036	0.759566	1.31051	1.00552	0.767041	0.744691	0.83346	0.50342	0.15749	0.07197	0.83023	0.49251	0.146215	0.064779	1.36397	2.29	2.318	2.143	2.081	2.06	2.05201	2.454	2.504	2.494	2.49501	2.212	2.167
0.0950313	0.105031	0.097	0.0700313	0.132	0.133021	0.104042	0.0820313	0.142	0.130063	0.136	0.091	0.026	0.108	0.145	0.092	0.03	0.12001	0.11001	0.832395	1.59086	1.31029	1.04913	0.811454	0.758416	1.31106	1.00445	0.767842	0.743047	0.833564	0.504558	0.157713	0.073049	0.830797	0.49286	0.146104	0.064652	1.36404	2.28999	2.31799	2.143	2.08099	2.053	2.05596	2.45399	2.50399	2.491	2.49795	2.212	2.167
0.098	0.108	0.097	0.073	0.132	0.135019	0.108	0.085	0.142	0.136	0.136	0.091	0.026	0.108	0.145	0.092	0.03	0.121	0.111	0.831923	1.59117	1.3106	1.04998	0.809899	0.75908	1.31051	1.00313	0.766282	0.744701	0.832957	0.504417	0.15796	0.0739015	0.830491	0.492884	0.146515	0.0648423	1.36417	2.289	2.317	2.143	2.08	2.053	2.05206	2.453	2.503	2.491	2.493	2.212	2.167
0.098	0.108	0.097	0.073	0.132	0.135998	0.108	0.085	0.142	0.136	0.136	0.091	0.026	0.108	0.145	0.092	0.03	0.121	0.111	0.83209	1.59156	1.31091	1.0501	0.808822	0.761624	1.31052	1.00835	0.771498	0.74884	0.833289	0.504759	0.15797	0.0739798	0.83055	0.49309	0.150341	0.0649597	1.36466	2.289	2.317	2.143	2.08	2.053	2.05499	2.453	2.503	2.491	2.493	2.212	2.167
0.098	0.108	0.097	0.0700311	0.132	0.136031	0.108	0.0910104	0.14299	0.139917	0.136	0.091	0.026	0.109	0.145	0.092	0.03	0.121041	0.111031	0.832239	1.59116	1.31109	1.05022	0.805841	0.755715	1.31136	1.00534	0.76772	0.74271	0.833359	0.504553	0.158041	0.0739048	0.83081	0.493098	0.150062	0.0676418	1.36478	2.289	2.317	2.143	2.08099	2.053	2.05499	2.453	2.49803	2.48308	2.49499	2.212	2.167
0.098	0.108056	0.0970561	0.0730749	0.132	0.138925	0.108	0.092	0.142	0.132056	0.136056	0.091	0.026	0.109	0.145	0.092	0.03	0.124869	0.114	0.832183	1.59115	1.31133	1.04855	0.804957	0.758024	1.31118	1.00678	0.768681	0.734024	0.833283	0.505831	0.15814	0.074363	0.830793	0.493834	0.150222	0.0640617	1.36457	2.289	2.31698	2.14298	2.07998	2.053	2.05396	2.453	2.501	2.491	2.49393	2.21198	2.167
0.098	0.110999	0.0999987	0.0769983	0.132	0.135002	0.108	0.092	0.142	0.134999	0.138999	0.091	0.026	0.109	0.145	0.092	0.03	0.118003	0.114	0.83181	1.59035	1.31096	1.05304	0.803741	0.755111	1.31099	1.00794	0.76976	0.726873	0.83292	0.50642	0.15864	0.0745199	0.83044	0.49351	0.15084	0.0678183	1.36439	2.289	2.316	2.142	2.079	2.053	2.052	2.453	2.501	2.491	2.49	2.211	2.167
0.0980284	0.115	0.102028	0.077	0.132028	0.141028	0.111	0.092	0.140953	0.138972	0.139	0.091	0.026	0.108962	0.147009	0.092	0.0260379	0.121	0.114038	0.831841	1.59058	1.31121	1.05524	0.802492	0.756881	1.3114	1.00742	0.76925	0.732447	0.833132	0.506916	0.158541	0.07459	0.830239	0.4935	0.15269	0.0671385	1.36478	2.28898	2.315	2.14499	2.079	2.05299	2.05006	2.452	2.501	2.48805	2.49201	2.211	2.167
0.101	0.115113	0.105057	0.077	0.135	0.143943	0.111057	0.0920567	0.135962	0.135924	0.139	0.0910567	0.026	0.105076	0.147981	0.0920567	0.0299244	0.121	0.118	0.831915	1.59077	1.31099	1.05541	0.801657	0.752855	1.31174	1.00936	0.770355	0.719786	0.833336	0.506494	0.157565	0.0734568	0.830154	0.4935	0.152834	0.063874	1.36467	2.287	2.31496	2.14398	2.079	2.052	2.05589	2.45198	2.50098	2.49328	2.49302	2.211	2.16698
0.101	0.120978	0.107989	0.077	0.135	0.141011	0.113989	0.094989	0.134007	0.132015	0.139	0.093989	0.026	0.108985	0.147004	0.094989	0.0260147	0.121	0.118	0.832159	1.59092	1.31128	1.05518	0.800992	0.755161	1.31254	1.01146	0.772183	0.72783	0.833649	0.506201	0.156813	0.0691561	0.830339	0.492982	0.16078	0.0651153	1.36647	2.287	2.31301	2.143	2.079	2.052	2.05002	2.451	2.5	2.50795	2.494	2.211	2.166
0.101042	0.121042	0.108031	0.0770208	0.137083	0.137052	0.117073	0.095	0.136334	0.131167	0.138031	0.0980313	0.026	0.109	0.15	0.0950208	0.0260417	0.121	0.121031	0.832132	1.59122	1.31111	1.05443	0.814454	0.767507	1.31303	1.01214	0.772446	0.731326	0.833543	0.5047	0.157398	0.0690386	0.830401	0.493638	0.15875	0.0634552	1.36644	2.28699	2.31302	2.14299	2.07895	2.05801	2.04695	2.44997	2.5	2.49277	2.49094	2.20699	2.16498
0.105042	0.125127	0.111106	0.0791059	0.144682	0.141936	0.124064	0.0951059	0.167936	0.147127	0.141127	0.101	0.026	0.109064	0.150085	0.097127	0.0299788	0.121	0.124064	0.831369	1.59109	1.31048	1.05362	0.818362	0.769865	1.31093	1.01238	0.779545	0.746192	0.832887	0.500869	0.157217	0.0689098	0.829541	0.49441	0.157793	0.0639729	1.36601	2.28592	2.31487	2.14189	2.07389	2.05813	2.04181	2.44698	2.49987	2.47102	2.48489	2.20596	2.163
0.106999	0.130996	0.115997	0.0839965	0.13001	0.139002	0.126998	0.0999965	0.165002	0.152996	0.146996	0.101	0.026	0.111998	0.153997	0.102996	0.0290007	0.121	0.126998	0.83133	1.58985	1.30914	1.05835	0.80458	0.758528	1.31084	1.00741	0.773324	0.74676	0.83275	0.499881	0.15709	0.0689	0.82958	0.493491	0.155642	0.0650292	1.36555	2.282	2.309	2.137	2.069	2.01803	2.03301	2.446	2.494	2.472	2.48	2.204	2.163
0.111051	0.134031	0.116041	0.0840511	0.127031	0.14	0.13	0.106	0.167969	0.15601	0.147072	0.107031	0.0260307	0.11199	0.160031	0.11002	0.0290307	0.121	0.130061	0.831876	1.59038	1.31016	1.05826	0.822728	0.76663	1.31084	0.994244	0.758718	0.74534	0.832987	0.499225	0.157004	0.0679379	0.830524	0.491344	0.155572	0.0648379	1.36595	2.28395	2.30799	2.13699	2.06895	2.01899	2.025	2.445	2.489	2.47101	2.46803	2.20398	2.16099
0.116171	0.137114	0.120209	0.0890379	0.130133	0.140171	0.130057	0.106209	0.164867	0.157209	0.154209	0.110133	0.029	0.111	0.163095	0.112171	0.0320759	0.121	0.136114	0.832455	1.59151	1.31001	1.05949	0.814615	0.764667	1.31085	1.00124	0.765034	0.743425	0.833719	0.496775	0.156387	0.0686994	0.830911	0.486713	0.153745	0.0646065	1.36652	2.27887	2.30696	2.13585	2.06392	2.01796	2.02489	2.44498	2.48866	2.47206	2.471	2.20185	2.15996
0.124972	0.142981	0.130966	0.0909938	0.136978	0.148972	0.132991	0.116966	0.158022	0.167966	0.164966	0.116978	0.029	0.111	0.167984	0.120972	0.0359875	0.121	0.141981	0.832719	1.59049	1.30965	1.06145	0.804582	0.762447	1.31077	1.04132	0.801823	0.744706	0.834198	0.493421	0.156769	0.0686701	0.83096	0.476552	0.147281	0.0633939	1.36592	2.27202	2.30501	2.12802	2.06001	2.01601	2.01902	2.444	2.47106	2.47499	2.471	2.19402	2.15801
0.128084	0.150115	0.138084	0.0940734	0.142094	0.152073	0.135157	0.117021	0.163073	0.170042	0.165126	0.117063	0.029	0.111	0.174084	0.144293	0.0410629	0.120042	0.147105	0.833033	1.58992	1.31466	1.06107	0.805048	0.761014	1.31298	1.04151	0.80278	0.74984	0.834948	0.493169	0.155854	0.0683198	0.830588	0.462788	0.139804	0.0618841	1.36622	2.27094	2.30292	2.12596	2.04798	2.00994	2.00691	2.43991	2.47096	2.46898	2.46691	2.19393	2.15798
0.136187	0.161249	0.146249	0.101228	0.15127	0.159415	0.150187	0.119083	0.170062	0.173979	0.177104	0.123104	0.0290622	0.111	0.182104	0.172602	0.0472489	0.124166	0.157166	0.833291	1.58726	1.31449	1.06154	0.806201	0.763391	1.31536	1.04263	0.804376	0.755221	0.834783	0.488072	0.15526	0.0682969	0.831321	0.45885	0.13909	0.0611383	1.36588	2.26485	2.29485	2.12192	2.04563	2.00375	1.99771	2.43088	2.46696	2.46698	2.45817	2.18688	2.15588
0.144992	0.17299	0.15799	0.111991	0.163989	0.178983	0.158992	0.122997	0.172997	0.173001	0.181996	0.127996	0.0319974	0.111	0.186996	0.200975	0.0589897	0.131993	0.164993	0.832411	1.58346	1.31539	1.06148	0.825103	0.770054	1.3156	1.0275	0.789083	0.739694	0.83445	0.47636	0.152922	0.0681501	0.829971	0.45837	0.131077	0.0520979	1.36318	2.25801	2.28801	2.118	2.02802	1.99201	1.98401	2.42501	2.465	2.466	2.46599	2.18101	2.15001
0.149113	0.184196	0.160124	0.127124	0.180237	0.196185	0.171268	0.126021	0.174051	0.177949	0.187093	0.132021	0.032	0.111	0.196113	0.240309	0.0691338	0.143154	0.176134	0.830519	1.58265	1.31429	1.06798	0.833162	0.770199	1.31108	1.02175	0.783617	0.742208	0.83175	0.474191	0.152223	0.0677944	0.828969	0.459302	0.121708	0.0434745	1.36145	2.24989	2.27693	2.11392	2.01893	1.97585	1.97079	2.41684	2.46396	2.45795	2.46094	2.17286	2.14896
0.160038	0.203151	0.172282	0.139301	0.203753	0.214489	0.197132	0.128245	0.179	0.173169	0.196038	0.134056	0.0320565	0.111	0.207094	0.270452	0.0825835	0.158565	0.189358	0.827549	1.58103	1.31265	1.06215	0.830005	0.76806	1.29961	1.01602	0.777936	0.728881	0.828892	0.472342	0.149547	0.0682153	0.825967	0.46167	0.120598	0.0457679	1.35844	2.23892	2.26989	2.10585	2.01189	1.96062	1.9507	2.40096	2.45972	2.453	2.45489	2.15892	2.14498
0.161994	0.210976	0.186955				0.203979	0.140961	0.179	0.181973	0.197994	0.136991	0.0349911	0.111	0.211985	0.293929	0.112908	0.187911	0.207944	0.82751	1.57958	1.30991				1.30653	1.03678	0.796972	0.745569	0.828501	0.469339	0.147855	0.0679707	0.826309	0.474651	0.12048	0.0425398	1.35659	2.23501	2.26402	2.09802				2.39901	2.44504	2.453	2.44902	2.15501	2.144
0.169062	0.234135	0.207135	0.177249	0.255145	0.270238	0.224073	0.146	0.185083		0.206062	0.151031	0.0350415	0.111062	0.216073	0.32528	0.164456	0.217736	0.217238	0.825935	1.57686	1.30793	1.06744	0.82872	0.768167	1.30454	1.04337	0.801187		0.825727	0.471077	0.146533	0.0678038	0.825725	0.488216	0.136966	0.0533607	1.35552	2.23594	2.25596	2.09396	1.99895	1.93599	1.92792	2.39498	2.44	2.44793		2.15597	2.14299
0.175341	0.247738	0.2207	0.20189	0.270022	0.293757	0.231511	0.146132			0.212322	0.154151	0.0390568	0.117151	0.223379	0.352492	0.209628	0.289893	0.240511	0.82548	1.57619	1.30913	1.07037	0.835463	0.767859	1.31162	1.04344			0.824444	0.472731	0.143895	0.0660815	0.826159	0.48769	0.133696	0.0601041	1.35407	2.23002	2.25181	2.08989	1.9937	1.93479	1.91989	2.39294	2.43994			2.15296	2.142
0.19299	0.285979	0.25698	0.247974	0.322971	0.332978	0.257985	0.152996			0.228991	0.161996	0.0419984	0.124996	0.242989	0.377986	0.293953	0.387946	0.266985	0.824431	1.57908	1.30425	1.06517	0.837149	0.768829	1.31577	1.04404			0.822561	0.47332	0.139492	0.0568351	0.82612	0.480464	0.130402	0.0598002	1.35418	2.231	2.24201	2.084	1.97801	1.92401	1.914	2.39	2.437			2.151	2.142
0.203189	0.303263	0.264326	0.256389	0.341536	0.372326	0.271368	0.186084			0.240179	0.165042	0.0420421	0.124989	0.250221	0.396252	0.363684	0.446125	0.280315	0.823603	1.57502	1.30534	1.06744	0.842893	0.771272	1.31549	1.0425			0.820611	0.476029	0.139494	0.0582119	0.826336	0.485376	0.149981	0.070835	1.35167	2.23098	2.23899	2.08197	1.97894	1.92491	1.90797	2.38595	2.42993			2.15098	2.14102
0.221243	0.328667	0.295465	0.293606	0.392586	0.403808	0.306465	0.194424			0.257263	0.169303	0.046	0.12396	0.271263	0.420586	0.429374	0.553213	0.310384	0.820094	1.57117	1.30454	1.07078	0.848615	0.768484	1.31379	1.0713			0.817812	0.475945	0.14171	0.0584223	0.822196	0.490632	0.141561	0.0602907	1.34712	2.22912	2.23792	2.0789	1.97286	1.916	1.90508	2.38092	2.42314			2.14912	2.14304
0.232961	0.360892	0.317925	0.322902	0.420906	0.44287	0.328925	0.214932			0.269958	0.183951	0.046	0.122007	0.283958	0.448906	0.495778	0.611805	0.328938	0.817877	1.56444	1.30113	1.06779	0.840637	0.762869	1.31409	1.04833			0.814551	0.475681	0.141242	0.0599848	0.821054	0.489753	0.138719	0.0738548	1.3428	2.23498	2.23401	2.07402	1.96602	1.916	1.90899	2.37701	2.42998			2.15498	2.14499
0.264181	0.394324	0.3592	0.366295	0.459533	0.485409	0.354409	0.222571			0.304143	0.210038	0.0490476	0.122	0.311181	0.501238	0.5442	0.68419	0.368267	0.811054	1.55856	1.30352	1.06671	0.835354	0.76549	1.30778	1.04745			0.807703	0.483983	0.142214	0.0614533	0.814496	0.471256	0.155552	0.0924447	1.33785	2.23101	2.23696	2.07497	1.96297	1.91406	1.90503	2.374	2.43088			2.15002	2.14702
0.283569	0.428512	0.380664	0.397834	0.515683	0.528569	0.397455	0.282284			0.319607	0.214284	0.0540569	0.122038	0.330664	0.526569	0.565853	0.70474	0.39655	0.807199	1.55262	1.29793	1.06029	0.825048	0.76002	1.29647	1.06896			0.803706	0.483277	0.142578	0.0628339	0.810914	0.497967	0.163274	0.0992107	1.33185	2.23208	2.23309	2.07198	1.96006	1.92004	1.90808	2.37396	2.41804			2.15209	2.14904
0.312978	0.45498	0.414975				0.420983	0.296989			0.350977	0.228989	0.0569978	0.123999	0.364975	0.555978	0.609967	0.742972	0.424979	0.800945	1.55191	1.28837				1.30189	1.06685			0.795746	0.482081	0.14196	0.0625202	0.806473	0.503516	0.174841	0.100799	1.32766	2.236	2.238	2.071				2.372	2.42			2.157	2.151
0.337472	0.491421	0.455257	0.469288	0.582308	0.600318	0.44737				0.376411	0.270072	0.0630822	0.129	0.387514	0.585298	0.622092	0.754113	0.457349	0.80047	1.54769	1.2851	1.04992	0.8082	0.75068	1.29876				0.797034	0.496478	0.151397	0.06953	0.804295	0.502036	0.169746	0.0942911	1.32539	2.23502	2.23904	2.07399	1.97101	1.92904	1.91907	2.38212				2.159	2.15501
0.383511	0.5327	0.481021	0.497756	0.612662	0.631662	0.483737				0.416643	0.277908	0.0713971	0.129113	0.437359	0.614359	0.631132	0.765057	0.491756	0.798554	1.54978	1.2833	1.05012	0.80618	0.745929	1.29788				0.795534	0.494332	0.14954	0.0667835	0.801893	0.470044	0.160656	0.0884893	1.32287	2.23709	2.24309	2.07325	1.97221	1.93317	1.92617	2.39417				2.15911	2.15589
0.409917	0.568886	0.533833	0.536876	0.646892	0.665892	0.52188				0.449895	0.324852	0.0919351	0.134981	0.455941	0.632941	0.637978	0.767991	0.530876	0.798241	1.5475	1.2848	1.03609	0.802541	0.746917	1.29514				0.796796	0.495466	0.167633	0.0742066	0.800504	0.478543	0.157849	0.0817313	1.321	2.24198	2.24798	2.08596	1.98297	1.94197	1.93497	2.40297				2.16498	2.15002
0.467435	0.601383	0.566414	0.5653	0.669186	0.693207	0.552517	0.432538	0.404435	0.373404	0.500507	0.372662	0.132466	0.16848	0.516362	0.664217	0.660031	0.779	0.577362	0.802349	1.55186	1.28272	1.04218	0.806041	0.748332	1.29971	1.07054	0.840743	0.775455	0.800577	0.495973	0.173693	0.0794531	0.8043	0.482028	0.151812	0.0658326	1.32987	2.2411	2.25805	2.08611	1.99112	1.95212	1.95107	2.40612	2.45119	2.51419	2.51808	2.16608	2.15699
0.509853	0.63872	0.606701	0.59455	0.687398	0.713436	0.602493	0.485194	0.447099	0.413042	0.54972	0.437326	0.178232	0.311364	0.551985	0.685303	0.663076	0.779	0.612701	0.809138	1.5595	1.28796	1.04436	0.813877	0.752547	1.31412	1.06331	0.833741	0.76044	0.807195	0.497256	0.18941	0.145831	0.811201	0.486585	0.151006	0.0633263	1.33756	2.25111	2.26309	2.09709	2.00321	1.96419	1.95827	2.41823	2.46892	2.53189	2.52611	2.17409	2.15594
0.553955	0.675962	0.642963	0.622971	0.707979	0.735977	0.627974				0.586962	0.50593	0.241935	0.381928	0.602948	0.700984	0.666996	0.779	0.648963	0.819909	1.56635	1.29387	1.04672	0.820423	0.761161	1.32849				0.8173	0.49759	0.194065	0.151055	0.821579	0.484282	0.150291	0.0693439	1.34525	2.25699	2.268	2.102	2.01399	1.97399	1.97199	2.42999				2.179	2.153
0.580556	0.713381	0.673381	0.64634	0.734134	0.750175	0.675288				0.617484	0.582443			0.633525	0.709237	0.670052	0.779041	0.679505	0.82387	1.57451	1.30263	1.04985	0.823727	0.76343	1.32746				0.822662	0.494923			0.824926	0.481189	0.151808	0.0701295	1.35181	2.25913	2.27302	2.10605	2.02013	1.98706	1.98108	2.43208				2.18312	2.15592
0.63449	0.75049	0.710339	0.679169	0.747188	0.767188	0.703847				0.664471	0.626544	0.360525	0.494525	0.684546	0.732151	0.675075	0.783019	0.728339	0.830767	1.58296	1.30836	1.06076	0.828192	0.770164	1.33105				0.829735	0.461719	0.164342	0.121914	0.831425	0.471481	0.150596	0.0710029	1.36186	2.27223	2.27509	2.11102	2.03309	1.99313	1.98915	2.44011				2.19523	2.148
0.659922	0.775922	0.727946	0.687973	0.75697	0.77697	0.747866	0.693857	0.719752	0.710731	0.688925	0.706755	0.439758	0.573758	0.712913	0.739976	0.678988	0.783997	0.745946	0.837868	1.59175	1.31367	1.0579	0.825688	0.772951	1.34421	1.03571	0.799276	0.753011	0.836769	0.470483	0.171219	0.129387	0.838429	0.469965	0.147779	0.0690759	1.36618	2.28396	2.27999	2.112	2.03799	1.99998	1.99698	2.44598	2.49599	2.54099	2.544	2.20696	2.148
0.702461	0.824273	0.781157	0.720168	0.768147	0.793073	0.781493	0.749524	0.79286	0.791954	0.731482	0.768755	0.528111	0.574405	0.755419	0.751147	0.683	0.779895	0.794315	0.841089	1.59657	1.32163	1.0667	0.831071	0.771089	1.34237	1.05576	0.823117	0.763016	0.841581	0.471921	0.151115	0.0667787	0.840024	0.467767	0.145506	0.0617597	1.37095	2.28114	2.28502	2.11902	2.04805	2.00309	2.00212	2.44901	2.49208	2.541	2.54893	2.20409	2.14912
0.746708	0.851104	0.797104	0.736562	0.782417	0.800396	0.828687	0.800021	0.875667	0.883854	0.777667	0.841562	0.635146	0.709167	0.795729	0.765312	0.683062	0.770062	0.824917	0.845664	1.59808	1.32443	1.06904	0.832153	0.777629	1.33997	1.06193	0.835316	0.775061	0.846406	0.475057	0.149553	0.0729963	0.844202	0.460851	0.141332	0.0569835	1.37296	2.2939	2.28698	2.121	2.0531	2.0121	2.01288	2.45006	2.49994	2.54088	2.54181	2.21298	2.15983
0.779981	0.902971	0.848971	0.762985	0.801989	0.81899	0.860982	0.847973	0.953956	0.970951	0.808982	0.914959	0.735943	0.810943	0.829981	0.779992	0.685998	0.772998	0.867976	0.84538	1.5936	1.32496	1.07281	0.835108	0.780878	1.3395	1.06158	0.846414	0.780287	0.84573	0.487123	0.143573	0.060607	0.84432	0.459961	0.140031	0.0557407	1.37408	2.289	2.286	2.121	2.058	2.017	2.007	2.453	2.497	2.535	2.533	2.212	2.152
0.821332	0.939488	0.871446	0.78629	0.816176	0.836093	0.908436	0.904591	1.02477	1.05583	0.849301	0.987591	0.872203	0.920106	0.873384	0.798249	0.704197	0.828876	0.904405	0.843393	1.59327	1.32498	1.07171	0.832942	0.779626	1.33526	1.07611	0.864099	0.79489	0.844721	0.49404	0.160686	0.0635541	0.841297	0.45805	0.131497	0.0613898	1.37151	2.286	2.28802	2.12404	2.06398	2.01798	2.00493	2.45496	2.49499	2.53183	2.52387	2.20601	2.15202
0.853966	0.986606	0.914795	0.814625	0.833379	0.845322	0.950852	0.962061	1.09929	1.1365	0.879023	1.04508	0.989292	1.12316	0.910909	0.822246		0.818913	0.943777	0.840631	1.58984	1.3235	1.06681	0.827278	0.771559	1.33653	1.08048	0.869825	0.80076	0.841775	0.507121	0.163139	0.121499	0.838881	0.453317		0.0626126	1.36715	2.28587	2.28998	2.12791	2.06206	2.01589	1.99796	2.45098	2.49396	2.51591	2.51075	2.20685	2.15389
0.903826	1.01789	0.955857	0.846887	0.852932	0.861942	0.994846	1.01681	1.16577	1.21373	0.931816	1.10081	1.10759	1.23461	0.957836	0.834956		0.917655	0.98386	0.832429	1.58687	1.31877	1.05977	0.820982	0.767375	1.33004	1.07529	0.875779	0.808513	0.834794	0.494275	0.162552	0.0884355	0.829632	0.457296		0.126756	1.36367	2.27902	2.289	2.12302	2.06499	2.01002	1.99601	2.45	2.49201	2.51102	2.49804	2.19903	2.14802
0.942477	1.06148	0.999394	0.882353	0.872187	0.877166	1.04137	1.06756	1.23858	1.29062	0.967539	1.14848	1.21075	1.34682	0.996477	0.864342			1.03526	0.826821	1.57953	1.31125	1.06038	0.823202	0.770414	1.3222	1.06525	0.879152	0.809775	0.829377	0.471724	0.167261	0.101732	0.823954	0.455782			1.35652	2.27599	2.29099	2.12198	2.06296	2.00291	1.98695	2.44798	2.48803	2.49291	2.48191	2.19697	2.15002
0.988992	1.10769	1.03795	0.916859	0.890687	0.893477	1.0778	1.12192	1.2949	1.35107	1.01992	1.1948	1.2832	1.42616	1.0429	0.898984			1.06109	0.824848	1.5723	1.30453	1.05033	0.815819	0.769839	1.31998	1.05767	0.885028	0.814073	0.825149	0.482537	0.179434	0.124489	0.824173	0.465247			1.34999	2.27492	2.2899	2.12	2.0589	1.99383	1.98183	2.446	2.49075	2.4839	2.47283	2.19396	2.152
1.03997	1.14298	1.08697	0.960976	0.925981	0.917987	1.11898	1.16897	1.34097	1.40597	1.06697	1.23598	1.34497	1.48597					1.11697	0.818593	1.5673	1.30053	1.05112	0.819368	0.767711	1.31848	1.05862	0.88439	0.812661	0.819443	0.478282	0.16164	0.108019					1.34412	2.271	2.285	2.12	2.054	1.985	1.973	2.446	2.47801	2.479	2.464	2.192	2.152
1.0916	1.19844	1.13159	0.992625	0.967451	0.95042	1.17238	1.20943	1.39235	1.45637	1.12357	1.29151	1.35841	1.49738					1.16848	0.81285	1.56048	1.29299	1.04558	0.815068	0.762502	1.30576	1.05606	0.888461	0.813183	0.813711	0.478367	0.157977	0.0999037					1.34002	2.26397	2.27993	2.11594	2.0509	1.97092	1.96186	2.43498	2.47189	2.47188	2.45394	2.18298	2.15012
1.151	1.24189	1.18995	1.05404	1.01187	0.991928	1.21014	1.25151	1.42666	1.49259	1.18002	1.34187	1.39821	1.53408					1.21595	0.80888	1.55949	1.28453	1.05078	0.822511	0.764628	1.30216	1.05037	0.875769	0.812337	0.809001	0.459201	0.133461	0.0654149					1.33745	2.26087	2.27289	2.10987	2.04072	1.96273	1.94775	2.43281	2.46094	2.45998	2.44794	2.18087	2.16183
1.20284	1.28786	1.23885	1.10783	1.05686	1.03985	1.26882	1.27792	1.46089	1.52291	1.23284	1.38686	1.40897	1.53799					1.26485	0.80576	1.56193	1.28634	1.04474	0.819449	0.763503	1.29699	1.04796	0.863308	0.802899	0.808023	0.482977	0.130419	0.0625688					1.33889	2.25402	2.26702	2.10302	2.02605	1.94904	1.93504	2.42303	2.45801	2.459	2.44501	2.17402	2.15303
1.25249	1.3225	1.29036	1.15961	1.11764	1.09866	1.30058	1.32041	1.4683	1.53311	1.28849	1.4193	1.40909	1.535	1.30048	1.16227		1.11837	1.31042	0.811022	1.56419	1.28672	1.0497	0.823038	0.764315	1.30093	1.04947	0.855389	0.793498	0.813593	0.474933	0.133751	0.0570587	0.808351	0.446989		0.196134	1.34141	2.2549	2.26295	2.09694	2.02189	1.93888	1.92384	2.4189	2.44795	2.46	2.44503	2.17191	2.156
1.30576	1.3767	1.32968	1.22607	1.18739	1.17137	1.36391	1.36446	1.50027	1.54502	1.34168	1.45119	1.419	1.535	1.35278	1.30056		1.26618	1.35572	0.814481	1.57159	1.29043	1.05448	0.828226	0.769141	1.29905	1.03829	0.834685	0.782301	0.817216	0.466595	0.130614	0.0547371	0.811744	0.469144		0.186682	1.34683	2.24387	2.2579	2.08985	2.00979	1.92573	1.90673	2.40775	2.44298	2.45998	2.44806	2.16189	2.156
1.34497	1.41297	1.36497	1.28095	1.25894	1.24194	1.41096	1.38798	1.51399	1.546	1.37697	1.46099	1.419	1.535	1.39296	1.38093		1.32695	1.39297	0.817597	1.57519	1.29989	1.05803	0.829559	0.767661	1.30105	1.03569	0.827237	0.767953	0.820077	0.465281	0.1303	0.0530415	0.815027	0.456451		0.178048	1.35331	2.23701	2.253	2.08201	1.99901	1.91201	1.89301	2.39501	2.442	2.459	2.451	2.15601	2.156
1.39436	1.46646	1.41055	1.33967	1.33384	1.32091	1.43155	1.4124	1.51698	1.53689	1.42834	1.47819	1.42403	1.534	1.43942	1.44078	1.18684	1.32972	1.44535	0.827454	1.58553	1.30639	1.06971	0.836249	0.765551	1.31501	1.03552	0.815257	0.763123	0.826603	0.462807	0.132654	0.051918	0.827767	0.451766	0.142874	0.11341	1.36104	2.23799	2.25196	2.08099	1.99292	1.9039	1.88388	2.40302	2.44097	2.45804	2.454	2.15996	2.16401
1.42985	1.51102	1.46395	1.40429	1.41597	1.40903	1.48455	1.45034	1.51489	1.52568	1.46195	1.49628	1.42696	1.53396	1.47976	1.5165	1.26945	1.3056	1.48014	0.829931	1.59417	1.30989	1.07319	0.833569	0.77061	1.32694	1.04139	0.807544	0.749883	0.828951	0.456523	0.131965	0.0507201	0.830466	0.450549	0.136082	0.053092	1.36725	2.23708	2.24796	2.07998	1.98487	1.89387	1.87192	2.40504	2.43811	2.46196	2.45396	2.15613	2.16468
1.46895	1.55794	1.50795	1.46393	1.50689	1.50288	1.50997	1.46598	1.51001	1.51102	1.50595	1.50898	1.425	1.532	1.51496	1.58591	1.38286	1.42585	1.53294	0.83785	1.60254	1.3177	1.07757	0.844127	0.77892	1.34174	1.05271	0.814641	0.739852	0.83684	0.442347	0.128514	0.0479534	0.838121	0.457452	0.112149	0.0300882	1.37536	2.241	2.246	2.079	1.97901	1.88801	1.868	2.407	2.44299	2.46	2.452	2.16199	2.15002
1.51445	1.59449	1.55948	1.52562	1.58682	1.59493	1.56321	1.49018	1.50808	1.50707	1.54451	1.51714	1.43206	1.53197	1.56141	1.66769	1.49027	1.56322	1.56951	0.839676	1.60535	1.3207	1.08059	0.847358	0.784824	1.34051	1.05718	0.815883	0.764801	0.83844	0.444546	0.129152	0.0473782	0.840169	0.481411	0.121027	0.0473953	1.37838	2.22894	2.247	2.076	1.97196	1.88506	1.86502	2.39903	2.44204	2.46401	2.46108	2.15192	2.14391
1.56166	1.6468	1.60993	1.59123	1.67376	1.69382	1.586	1.50949	1.51615		1.59872	1.53238	1.43808	1.52908	1.60472	1.74114	1.62571	1.69333	1.62378	0.845531	1.60827	1.32364	1.08376	0.863922	0.80199	1.35188	1.06432	0.822502		0.844639	0.452692	0.130507	0.052464	0.845236	0.494214	0.119279	0.0431809	1.3798	2.22298	2.247	2.07602	1.96791	1.89102	1.86721	2.402	2.44609	2.46508		2.14396	2.13494
1.59597	1.68797	1.65796	1.65495	1.76493	1.78793	1.63796	1.53498	1.52399		1.63597	1.55199	1.442	1.533	1.64197	1.79996	1.76589	1.86587	1.66397	0.844531	1.60739	1.32221	1.0907	0.868187	0.806636	1.35465	1.06757	0.825688		0.843011	0.463122	0.133478	0.0557775	0.84503	0.503213	0.153884	0.0660025	1.38033	2.222	2.247	2.077	1.963	1.892	1.87799	2.402	2.451	2.469		2.142	2.132
1.64137	1.73848	1.71052	1.71857	1.8437	1.8757	1.70019				1.68036	1.5702	1.45603	1.533	1.68439	1.85749	1.90596	2.02306	1.71638	0.833007	1.60109	1.31352	1.089	0.881919	0.814773	1.33483				0.832392	0.468812	0.13632	0.0565064	0.833379	0.484172	0.144926	0.0778441	1.37432	2.22101	2.24799	2.07403	1.96301	1.90506	1.88716	2.38807				2.13808	2.133
1.68109	1.78986	1.76594	1.78015	1.91933	1.95147	1.72135				1.71911	1.59147	1.45902	1.53306	1.72707	1.90994	2.00895	2.13662	1.75786	0.828214	1.5951	1.3097	1.08548	0.881864	0.819232	1.34516				0.826078	0.465716	0.137336	0.056124	0.829839	0.484068	0.156976	0.0944986	1.36621	2.22209	2.24706	2.07708	1.96409	1.91128	1.90424	2.39487				2.14594	2.13304
1.73781	1.83485	1.81483	1.83979	1.98876	2.02774	1.79176				1.7768	1.61592	1.46	1.53599	1.78281	1.95883	2.11065	2.22071	1.80285	0.816989	1.59021	1.29958	1.07643	0.88466	0.814666	1.32699				0.816084	0.460279	0.137649	0.0558111	0.817811	0.469919	0.147403	0.114202	1.36193	2.22698	2.24999	2.08099	1.96898	1.92595	1.91696	2.38802				2.14301	2.13499
1.79156	1.88642	1.86848	1.89451	2.0596	2.1025	1.85822				1.82653	1.66549	1.46819	1.551	1.83955	2.01249	2.14699	2.2571	1.85652	0.809413	1.58906	1.29449	1.06708	0.887655	0.818903	1.31009				0.807786	0.455162	0.136169	0.0659295	0.811199	0.466631	0.143752	0.100391	1.35658	2.22608	2.25706	2.08105	1.97513	1.9381	1.93013	2.38416				2.14409	2.13596
1.8509	1.9309	1.91892	1.94878	2.12288	2.15598	1.8823				1.88282	1.71821	1.4888	1.55134	1.89794	2.06357	2.14606	2.26825	1.91192	0.809575	1.58029	1.28967	1.05959	0.888268	0.829734	1.32411				0.806288	0.464763	0.140492	0.0628803	0.813009	0.460503	0.144006	0.086831	1.35348	2.2341	2.2631	2.08615	1.989	1.94825	1.94429	2.4011				2.15308	2.13198
1.89697	1.97697	1.96597	1.98897	2.16797	2.20597	1.94895				1.92497	1.77996	1.52997	1.56899	1.94597	2.09298	2.149	2.28099	1.95897	0.804204	1.58455	1.28656	1.05836	0.893826	0.832488	1.32018				0.802103	0.463391	0.152362	0.0695554	0.806794	0.462708	0.14429	0.0791952	1.35412	2.239	2.268	2.09399	1.989	1.96099	1.95899	2.406				2.157	2.131
1.95752	2.03042	2.00748	2.03921	2.20821	2.25426	2.02835				1.98453	1.84979	1.5866	1.5958	2.00656	2.14529	2.1751	2.28509	2.01146	0.802873	1.59121	1.29434	1.06475	0.885971	0.825028	1.29643				0.801111	0.450908	0.152243	0.0709089	0.805022	0.474772	0.13993	0.0636247	1.35768	2.24009	2.27208	2.10108	2.00013	1.96513	1.96711	2.39015				2.15808	2.129
2.01297	2.07583	2.05868	2.06185	2.23038	2.28238	2.06612				2.04097	1.93482	1.65167	1.78669	2.06597	2.17649	2.18613	2.295	2.06087	0.813817	1.59656	1.30231	1.06904	0.892133	0.830985	1.32107				0.810792	0.45307	0.175058	0.138484	0.816849	0.469705	0.136783	0.0556765	1.36445	2.25013	2.28111	2.10904	2.01417	1.97913	1.97913	2.40602				2.16713	2.12892
2.06285	2.11887	2.09389	2.10587	2.24994	2.30194	2.12382				2.09085	2.02871			2.11585	2.20192	2.19298	2.295	2.10586	0.818825	1.60327	1.31188	1.07614	0.880924	0.822984	1.31391				0.816044	0.464396			0.821446	0.470488	0.137966	0.0544637	1.37235	2.25698	2.28698	2.11099	2.02297	1.98598	1.98598	2.407				2.17398	2.12501
2.11441	2.16942	2.14537	2.13435	2.26717	2.31807	2.17925	2.07353			2.1434	2.10883	1.82718	1.82845	2.16346	2.21916	2.19901	2.29799	2.15045	0.825593	1.61227	1.32061	1.08303	0.879586	0.819053	1.31304	1.07524			0.825476	0.454864	0.176567	0.0732112	0.825131	0.462216	0.132564	0.0523732	1.37836	2.26104	2.29204	2.11802	2.03506	1.99706	1.99101	2.40211	2.47213			2.17409	2.12306
2.15405	2.21031	2.18112	2.16772	2.28332	2.32515	2.2041	2.12431	2.12443	2.07728	2.1821	2.18892	1.94049	1.9672	2.20795	2.23448	2.19998	2.29687	2.19405	0.833538	1.62049	1.32489	1.08662	0.873364	0.806965	1.32168	1.05963	0.819016	0.742973	0.834682	0.462079	0.150758	0.0666675	0.831946	0.456088	0.128248	0.0516981	1.38867	2.26525	2.29594	2.12	2.04113	2.00304	1.99202	2.41215	2.48415	2.51511	2.53092	2.18321	2.12902
2.20294	2.27093	2.23294	2.20096	2.29798	2.33199	2.25494	2.18493	2.19092	2.18288	2.23294	2.2779	2.05587	2.11583	2.25195	2.25697	2.199	2.29101	2.24294	0.84224	1.62894	1.32703	1.08771	0.863801	0.796971	1.33415	1.04791	0.806774	0.754237	0.842671	0.473177	0.139083	0.0623749	0.84057	0.448559	0.126772	0.0497522	1.39533	2.27699	2.293	2.12	2.04699	2.005	1.993	2.41899	2.49099	2.51999	2.527	2.19299	2.13
2.23747	2.30757	2.26545	2.22623	2.30407	2.33804	2.30448	2.24565	2.28814	2.30233	2.25747	2.36073	2.1923	2.26525	2.29447	2.27553	2.20466	2.29036	2.28348	0.845301	1.63423	1.33234	1.08618	0.856785	0.791969	1.33404	1.06105	0.825226	0.772804	0.845441	0.491926	0.126854	0.0567958	0.844039	0.438441	0.122944	0.0479466	1.40212	2.27599	2.29803	2.12303	2.04904	2.00301	1.99099	2.42002	2.49497	2.53399	2.536	2.19199	2.14709
2.28284	2.36167	2.30852	2.24843	2.31126	2.34213	2.35101	2.30814	2.39672	2.42894	2.30282	2.43046	2.31676	2.38616	2.3399	2.32519	2.26862	2.32701	2.32975	0.846331	1.63607	1.3354	1.08768	0.854377	0.793738	1.33506	1.07507	0.852568	0.784041	0.847456	0.480727	0.109321	0.0404681	0.843927	0.438706	0.114685	0.0425311	1.40312	2.27498	2.30109	2.12604	2.05311	2.00398	1.99002	2.42206	2.49207	2.53319	2.53606	2.19093	2.15596
2.32685	2.39688	2.33591	2.27092	2.32495	2.34898	2.40382	2.3678	2.48669	2.53065	2.34585		2.4615	2.55143	2.38684	2.33497	2.35371	2.48446	2.36887	0.847456	1.63689	1.34157	1.08881	0.853692	0.791528	1.33299	1.08309	0.879697	0.809214	0.848307		0.106769	0.0424632	0.845335	0.495585	0.103439	0.0708728	1.40436	2.274	2.30598	2.12799	2.05898	2.003	1.991	2.42499	2.49599	2.54297	2.53899	2.18701
2.37748	2.44846	2.39043	2.29732	2.34512	2.36113	2.45337	2.42855	2.57994	2.6339	2.39737	2.56058	2.59618	2.70726	2.43748		2.28098		2.42147	0.84473	1.6324	1.3422	1.08842	0.854772	0.793173	1.32268	1.08696	0.902144	0.833493	0.847591	0.461463	0.123129	0.0754223	0.840618		0.110358		1.40223	2.26794	2.31411	2.13403	2.06403	1.99995	1.98696	2.42612	2.49709	2.53691	2.53398	2.18395	2.16405
2.42497	2.49397	2.43404	2.32973	2.35739	2.37432	2.49097	2.48315	2.67328	2.72366	2.43508	2.61774	2.71434	2.83316	2.48489		2.27932	2.33304	2.46787	0.839721	1.62469	1.33378	1.0835	0.847994	0.796251	1.31637	1.08318	0.913583	0.864462	0.84656	0.468566	0.144801	0.109188	0.831464		0.130992	0.0444471	1.39316	2.262	2.325	2.13709	2.06702	1.995	1.98296	2.438	2.5062	2.52815	2.53191	2.17902	2.16909
2.47597	2.54497	2.48897	2.36798	2.37799	2.39099	2.54197	2.54396	2.74096	2.81094	2.49196		2.83792	2.94693	2.53197		2.29599	2.335	2.51397	0.831325	1.61624	1.32232	1.08012	0.844013	0.788945	1.3051	1.07434	0.930609	0.881969	0.840784		0.156463	0.123341	0.821147		0.144272	0.0427111	1.38531	2.262	2.325	2.142	2.068	1.995	1.981	2.438	2.51699	2.536	2.527	2.18
2.52357	2.59149	2.53755	2.40347	2.4043	2.41121	2.58156	2.60852	2.81464	2.87661	2.54454		2.92106	3.03431	2.58254		2.31836	2.33146	2.55952	0.824677	1.60809	1.31353	1.07407	0.838661	0.780001	1.29825	1.06739	0.937829	0.90605	0.83575		0.14159	0.118186	0.813168		0.166553	0.0570005	1.37759	2.26994	2.328	2.14798	2.06701	1.99	1.97796	2.44199	2.52099	2.53695	2.52696	2.17992
2.56926	2.5908	2.55781	2.43127	2.41571	2.41519	2.58582	2.6278	2.88311	2.94209	2.60199		2.93092	3.07124	2.64005		2.35675	2.77468	2.57725	0.816026	1.57477	1.2916	1.06802	0.831924	0.764329	1.28968	1.07284	0.944006	0.919749	0.827098		0.148288	0.114522	0.802249		0.18295	0.0868736	1.35102	2.24906	2.28201	2.1135	2.05591	1.97547	1.95498	2.42295	2.49447	2.53183	2.52296	2.17206
2.62336	2.64537	2.61386	2.47887	2.45591	2.44792	2.63386	2.68885	2.88084	2.98434	2.65376		2.94892	3.08247	2.67435	2.784	2.39582	2.84637	2.62687	0.80953	1.56863	1.28005	1.05793	0.843468	0.76913	1.28463	1.05592	0.927919	0.906564	0.815006		0.151001	0.0907151	0.807533	0.544479	0.20221	0.160204	1.34375	2.25399	2.283	2.116	2.05401	1.97501	1.95251	2.42101	2.49001	2.50352	2.49701	2.17499
2.65715	2.69238	2.66982	2.54367	2.50241	2.48397	2.69226	2.74121	2.92918	3.02191		2.89255	2.96482	3.09878	2.72741	2.86943		2.84815	2.67393	0.813952	1.56749	1.27863	1.06764	0.825305	0.755589	1.27046	1.04414	0.917681	0.898732		0.431429	0.112451	0.0659705	0.802309	0.418279		0.11783	1.34491	2.23609	2.28398	2.11501	2.04855	1.96806	1.94948	2.419	2.49045	2.51193	2.49847		2.20705
2.73976	2.74474	2.72631	2.59539	2.54934	2.53333	2.73498	2.78819	2.97995	3.05555	2.76274	2.9203	2.96852	3.09101	2.78977	2.87298		2.88929	2.73023	0.807337	1.5716	1.27758	1.06314	0.822206	0.757086	1.28402	1.03675	0.909226	0.87974	0.808078	0.478916	0.123876	0.0651071	0.806744	0.549468		0.153707	1.34554	2.25108	2.28102	2.11052	2.04394	1.96144	1.94396	2.41323	2.482	2.51448	2.50002	2.16703	2.19601
2.791	2.79149	2.7775	2.66049	2.61399	2.59599	2.80149	2.815	2.9965	3.078	2.81699	2.96899	2.9765	3.0855	2.837	2.92997	2.53801	2.90901	2.7775	0.800842	1.57532	1.28232	1.05783	0.813284	0.755966	1.28137	1.04108	0.896973	0.854725	0.802446	0.475088	0.124735	0.0573119	0.799918	0.552619	0.206518	0.138869	1.3479	2.259	2.281	2.111	2.036	1.952	1.9355	2.395	2.48	2.5125	2.503	2.1715	2.1905
2.84459	2.83667	2.83461	2.71969	2.68809	2.67108	2.85315	2.84489	3.01288	3.07916	2.86567	2.98734	2.98194	3.08098	2.89697		2.57541	2.89816	2.83254	0.80754	1.57817	1.28447	1.04413	0.818403	0.759404	1.29095	1.03958	0.881601	0.824381	0.808612	0.473689	0.126038	0.0539408	0.806626		0.20037	0.112938	1.35295	2.25215	2.27507	2.11107	2.03056	1.94455	1.92458	2.38714	2.47511	2.51052	2.50598	2.16612	2.18805
2.88625	2.89009	2.89081	2.78685	2.7671	2.75665	2.90184	2.88419	3.02941	3.08079	2.9107	3.0105	2.98453	3.079	2.9348	2.93989	2.62505	2.85144	2.87776	0.813739	1.58665	1.28909	1.05201	0.81987	0.760035	1.29478	1.03614	0.853998	0.786542	0.815092	0.485139	0.128716	0.0538213	0.812444	0.491565	0.179683	0.0633026	1.35985	2.25454	2.27748	2.11394	2.02592	1.93642	1.91545	2.3984	2.47604	2.5065	2.50699	2.16756	2.19434
2.92543	2.92594	2.93542	2.8424	2.85285	2.84934	2.94242	2.91445	3.029	3.05754	2.94694	3.01198	2.9865	3.0775	2.97593	3.00193	2.67688	2.7985	2.91993	0.814555	1.59151	1.29207	1.06493	0.824439	0.767023	1.30253	1.03247	0.832002	0.760718	0.812821	0.474256	0.129324	0.0541995	0.816424	0.481371	0.162051	0.0909832	1.36986	2.25849	2.276	2.1125	2.02001	1.92752	1.90751	2.39551	2.477	2.505	2.506	2.17299	2.21295
2.95501	2.93017	2.98672	2.91369	2.94761	2.94963	2.99115	2.93842	3.02202	3.03367	2.99165	3.03752	2.98451	3.07901	3.02367	3.07358	2.86187	2.90119	2.93105	0.838889	1.58072	1.29919	1.07137	0.836266	0.774022	1.31195	1.03437	0.818233	0.760225	0.817313	0.471776	0.124129	0.0548255	0.819334	0.464745	0.115007	0.0786277	1.36143	2.23498	2.23489	2.11498	2.0086	1.92399	1.904	2.3817	2.47554	2.50401	2.50199	2.17602	2.19435
2.9798	2.9915	3.03765	2.97641	3.04295	3.05444	2.92976	2.92971	3.01384	2.98512	3.01739	3.05284	2.98892	3.07763	3.05438	3.13708	2.98202	3.03993	2.97365	0.838604	1.59239	1.30386	1.07125	0.838919	0.783062	1.33546	1.04094	0.81244	0.754687	0.818907	0.450144	0.137767	0.0536013	0.824795	0.463905	0.130316	0.0471615	1.36926	2.23401	2.22607	2.1139	2.00195	1.91761	1.90108	2.40599	2.43701	2.50206	2.47507	2.18167	2.20492
3.03797	3.02798	3.08246	3.04643	3.12992	3.15191	2.99697	2.94199	3.00451	2.96401	3.07645	3.08147	2.998	3.08349	3.10645	3.21992	3.09695	3.17694	3.02897	0.841319	1.59701	1.30911	1.07649	0.849581	0.801542	1.33231	1.04787	0.853681	0.751342	0.827929	0.475465	0.134082	0.0593317	0.834496	0.500243	0.122324	0.0488793	1.37048	2.226	2.229	2.10751	1.99251	1.92299	1.90549	2.39401	2.44	2.52896	2.475	2.18499	2.19001
3.07623	3.08877	3.08327	3.07475	3.17854	3.2242	3.05189	2.98317	2.975	2.97086	3.10737	3.06488	3.00094	3.08694	3.11519	3.28669	3.23325	3.30933	3.07997	0.839487	1.59485	1.3107	1.09635	0.881379	0.811019	1.32113	1.04046	0.824831	0.784364	0.839548	0.482304	0.142677	0.0560456	0.838436	0.505028	0.153246	0.0599957	1.37111	2.21718	2.22312	2.0711	1.97206	1.91482	1.89286	2.3891	2.44	2.475	2.47598	2.14022	2.16104
3.11272	3.12869	3.13361	3.13751	3.28219	3.33216	3.08673	3.01079			3.14372	3.07591	3.00596	3.08502	3.1537	3.33959	3.35505	3.46578	3.11473	0.837486	1.59146	1.30812	1.10703	0.896841	0.815814	1.32505	1.07521			0.836395	0.469819	0.146809	0.0658025	0.837705	0.488355	0.177919	0.0851715	1.36912	2.21898	2.22399	2.07199	1.96902	1.91599	1.89598	2.38503	2.43504			2.14298	2.161
3.17001	3.18501	3.18701	3.21201	3.38601	3.44002	3.14601				3.20101	3.11001	3.03	3.085	3.20901	3.40101	3.47902	3.60702	3.17201	0.831068	1.58491	1.30059	1.09631	0.89932	0.825611	1.32307				0.828478	0.451604	0.152858	0.0664285	0.832858	0.47925	0.175292	0.0968055	1.36255	2.227	2.229	2.07	1.967	1.917	1.907	2.379				2.15	2.168
3.22011	3.24002	3.24497	3.27292	3.47246	3.52941	3.202				3.25406	3.14734	3.03786	3.08795	3.25911	3.44128	3.56939	3.71409	3.22604	0.820164	1.57793	1.28551	1.09167	0.8999	0.832144	1.30934				0.816552	0.477312	0.143398	0.0576071	0.823192	0.479191	0.190047	0.129321	1.3553	2.23093	2.22507	2.06803	1.9611	1.92388	1.91584	2.37409				2.15393	2.16603
3.27855	3.29459	3.29661	3.34545	3.54644	3.60443	3.25559				3.31255	3.1867	3.04495	3.09395	3.31656	3.51146	3.65733	3.79439	3.27959	0.818015	1.56963	1.28436	1.08341	0.903959	0.838154	1.31065				0.814871	0.474813	0.143409	0.0570035	0.820589	0.466994	0.186609	0.116742	1.34681	2.23298	2.22798	2.06205	1.97588	1.93095	1.92295	2.374				2.15598	2.17195
3.33298	3.34199	3.35598	3.40098	3.61798	3.68398	3.29799				3.36798	3.24198	3.053	3.094	3.37498	3.56199	3.77197	3.90497	3.33298	0.814131	1.56562	1.2719	1.07581	0.909378	0.839949	1.31511				0.809032	0.487216	0.14218	0.0547906	0.818741	0.479646	0.15364	0.114061	1.34415	2.237	2.23	2.067	1.972	1.933	1.929	2.377				2.162	2.168
3.39378	3.39689	3.40697	3.45393	3.66701	3.72419	3.37936				3.42388	3.27435	3.06966	3.1038	3.43186	3.62278	3.73083	3.87363	3.38593	0.808346	1.56357	1.26966	1.06849	0.905675	0.839156	1.29624				0.804619	0.453685	0.135593	0.0479183	0.811702	0.46673	0.160315	0.0979738	1.33978	2.23112	2.23	2.06406	1.98278	1.94378	1.9437	2.36818				2.15416	2.17192
3.45651	3.45256	3.46256	3.51552	3.71661	3.76865	3.44052				3.4875	3.35139	3.10869	3.14666	3.49848	3.66964	3.74389	3.88391	3.44652	0.81071	1.56479	1.27255	1.0728	0.89929	0.835281	1.30128				0.807308	0.455649	0.137543	0.0499229	0.813683	0.488732	0.161313	0.0949119	1.33969	2.22802	2.22603	2.07094	1.98697	1.95293	1.94995	2.36602				2.15102	2.16803
3.51201	3.50201	3.50601	3.55601	3.744	3.805	3.49401				3.54101	3.41501	3.15001	3.28701	3.55201	3.71001	3.778	3.908	3.49401	0.815751	1.57098	1.27678	1.07226	0.89958	0.831809	1.30537				0.812271	0.44214	0.138791	0.0992311	0.818691	0.48216	0.148971	0.0738799	1.34541	2.231	2.224	2.071	1.988	1.958	1.96	2.366				2.151	2.165
3.57095	3.55996	3.57084	3.59628	3.7607	3.83054	3.54705				3.59896	3.49753	3.21975	3.35872	3.61291	3.75126	3.78095	3.908	3.55295	0.819994	1.57623	1.28308	1.06703	0.897635	0.824962	1.31377				0.815925	0.439704	0.145824	0.106412	0.823416	0.482288	0.154727	0.0733102	1.35105	2.23198	2.22891	2.07689	1.99586	1.96684	1.96491	2.36993				2.15689	2.15125
3.61765	3.61359	3.60078	3.62875	3.79077	3.85382	3.60556				3.64465	3.60617	3.32222	3.45725	3.65865	3.77582	3.78795	3.91197	3.60659	0.824714	1.57713	1.2935	1.06799	0.878944	0.804348	1.31749				0.822172	0.443669	0.154891	0.115402	0.826517	0.465063	0.153074	0.0695391	1.35274	2.23101	2.229	2.07105	2.00592	1.98188	1.96599	2.37198				2.15601	2.14703
3.669	3.66601	3.671	3.673	3.796	3.865	3.64501				3.7	3.69601	3.43201	3.567	3.711	3.786	3.796	3.919	3.65601	0.830011	1.58625	1.30114	1.0684	0.874927	0.800018	1.3246				0.828881	0.45992	0.154338	0.115183	0.830251	0.461739	0.14756	0.0626598	1.36209	2.236	2.226	2.077	2.01	1.987	1.966	2.373				2.159	2.139
3.70526	3.71795	3.69942	3.70436	3.82148	3.86598	3.69793				3.73528	3.77637	3.53197	3.57092	3.74923	3.81148	3.796	3.91606	3.70697	0.838537	1.595	1.3079	1.06771	0.851387	0.780202	1.32453				0.838054	0.463076	0.137707	0.0534023	0.837915	0.457104	0.146521	0.0606507	1.37103	2.2409	2.226	2.07112	2.01	1.98896	1.96894	2.37594				2.16194	2.13018
3.75264	3.76365	3.74763	3.73278	3.83192	3.86997	3.74365	3.71245	3.74925	3.75002	3.78264	3.85738	3.66995	3.73473	3.79763	3.83284	3.79898	3.91203	3.7467	0.843602	1.59869	1.31776	1.06833	0.84441	0.77589	1.32923	1.06084	0.845899	0.756998	0.843559	0.475058	0.144227	0.0643355	0.842406	0.457149	0.147006	0.0569484	1.3736	2.24298	2.22203	2.06505	2.01099	1.989	1.97098	2.37501	2.43699	2.48098	2.494	2.16398	2.13298
3.79202	3.81003	3.78302	3.75901	3.849	3.87001	3.79703	3.77704	3.84905	3.86506	3.82202	3.92404	3.80906	3.89406	3.83702	3.84601	3.80601	3.91401	3.80002	0.85119	1.60737	1.31967	1.06814	0.834981	0.77563	1.33856	1.05831	0.855151	0.767768	0.85079	0.473766	0.140842	0.0724182	0.85016	0.453491	0.1409	0.0510077	1.38158	2.245	2.225	2.064	2.013	1.987	1.98199	2.382	2.437	2.491	2.503	2.165	2.143
3.84014	3.86502	3.83016	3.77963	3.85588	3.88277	3.85005	3.84774	3.94528	3.97602	3.87014	3.99572	3.93083	4.00404	3.87826	3.86761	3.83056	3.94347	3.84225	0.850895	1.60316	1.32127	1.06948	0.836267	0.77561	1.33173	1.06806	0.857528	0.782959	0.849847	0.485923	0.1257	0.0489098	0.850445	0.455003	0.120445	0.0464907	1.3796	2.24304	2.22107	2.05909	2.013	1.98307	1.97021	2.37807	2.43111	2.49689	2.50791	2.16304	2.13318
3.89169	3.91371	3.86082	3.80783	3.87389	3.89592	3.90567	3.90864	4.03844	4.08734	3.91374	4.06161	4.0642	4.17696	3.93267	3.88987	3.85485	3.94201	3.89568	0.849061	1.60057	1.32047	1.06751	0.835694	0.768106	1.32863	1.07207	0.875233	0.80293	0.847912	0.490205	0.143371	0.067902	0.848949	0.45015	0.122555	0.0479407	1.37573	2.23405	2.21603	2.05801	2.01101	1.97306	1.95608	2.37402	2.43597	2.49203	2.50402	2.15604	2.11908
3.92901	3.96001	3.91601	3.83101	3.89	3.911	3.96201	3.97601	4.13201	4.18902	3.94801	4.11801	4.17002	4.30303	3.98301	3.90201		3.948	3.94101	0.843439	1.59612	1.31277	1.06738	0.83495	0.766889	1.32113	1.08455	0.894484	0.823255	0.843349	0.48981	0.160071	0.097233	0.841599	0.440158		0.042699	1.37343	2.232	2.219	2.058	2.007	1.968	1.947	2.372	2.439	2.49	2.493	2.153	2.119
3.98095	4.00999	3.96305	3.86531	3.90372	3.92472	4.00709	4.04266	4.20062	4.2782	4.00289	4.16995	4.28371	4.42259	4.02809	3.93239		3.95878	3.99099	0.836421	1.58865	1.3075	1.06258	0.835842	0.762606	1.32023	1.08266	0.913663	0.845502	0.837096	0.490898	0.166667	0.111708	0.834591	0.431955		0.037985	1.3653	2.2222	2.21606	2.05604	2.00112	1.96016	1.93916	2.37102	2.43508	2.48216	2.48516	2.14222	2.11214
4.0257	4.05967	4.00174	3.90275	3.92983	3.94785	4.06164	4.10956	4.2765	4.36641	4.04075	4.22364	4.37738	4.51042	4.08065	3.97869			4.04464	0.829973	1.57788	1.30424	1.06143	0.839754	0.760037	1.31417	1.07877	0.928562	0.864067	0.831785	0.493701	0.175471	0.109298	0.827298	0.448775			1.35485	2.21902	2.21501	2.05501	1.99901	1.95205	1.93503	2.36802	2.43401	2.47505	2.47407	2.14001	2.10207
4.08	4.11	4.061	3.934	3.967	3.974	4.113	4.169	4.35	4.456	4.1	4.278	4.437	4.576	4.13	4.002			4.089	0.8203	1.57024	1.29156	1.05319	0.83551	0.75554	1.29859	1.07697	0.93985	0.869551	0.82117	0.489229	0.174248	0.122099	0.81866	0.429701			1.34619	2.222	2.209	2.053	1.996	1.94	1.927	2.373	2.433	2.465	2.459	2.139	2.099
4.13599	4.15715	4.11109	3.98704	3.99155	4.00543	4.14934	4.224	4.4109	4.5169	4.155	4.33693	4.4812	4.61725	4.18795	4.05995			4.144	0.813572	1.56283	1.28499	1.0493	0.833251	0.749735	1.30112	1.07095	0.943396	0.880796	0.815463	0.462897	0.137447	0.0973487	0.811077	0.454746			1.33947	2.21807	2.20704	2.05005	1.99207	1.93116	1.92012	2.37104	2.42514	2.45321	2.45016	2.13802	2.09998
4.19354	4.21157	4.16953	4.02768	4.0416	4.04965	4.20654	4.29345	4.4864	4.5795	4.21254	4.39057	4.49688	4.63189	4.24753	4.0977			4.19757	0.810672	1.55975	1.28143	1.04989	0.83443	0.754352	1.29997	1.05081	0.932092	0.884224	0.810529	0.469384	0.134955	0.0782807	0.810285	0.430311			1.33555	2.21998	2.20105	2.04603	1.98605	1.92207	1.90611	2.36306	2.42401	2.44903	2.4371	2.14098	2.10099
4.24999	4.25899	4.21999	4.08599	4.08499	4.09099	4.26299	4.32699	4.51999	4.63099	4.26799	4.44099	4.52799	4.65999	4.29999	4.18998		4.26199	4.24999	0.81004	1.56075	1.28155	1.0486	0.830871	0.750401	1.29477	1.05036	0.92989	0.880951	0.81134	0.464131	0.125712	0.061174	0.8082	0.466401		0.156302	1.33514	2.21	2.196	2.04	1.982	1.915	1.903	2.352	2.417	2.442	2.426	2.13	2.095
4.30293	4.31389	4.27587	4.14481	4.14283	4.14197	4.32181	4.37993	4.56705	4.66335	4.32387	4.47727	4.53192	4.66098	4.35097	4.26058		4.28455	4.30097	0.810471	1.56422	1.28153	1.04966	0.84176	0.752909	1.28794	1.04581	0.915647	0.869736	0.812026	0.468688	0.122936	0.0541025	0.808357	0.447599		0.115699	1.33907	2.20608	2.196	2.03216	1.97318	1.90716	1.8932	2.34416	2.40328	2.43024	2.41816	2.12216	2.0901
4.35658	4.36758	4.30676	4.20651	4.21046	4.20847	4.38748	4.40878	4.58784	4.68682	4.37559	4.52462	4.53498	4.661	4.40358	4.35723		4.3723	4.35755	0.816442	1.569	1.29664	1.04668	0.83448	0.753734	1.28301	1.05015	0.906759	0.849342	0.817814	0.473502	0.124229	0.0513411	0.814322	0.449402		0.109047	1.34474	2.19608	2.18906	2.0191	1.96705	1.89609	1.88209	2.33011	2.39407	2.42702	2.41403	2.1091	2.08504
4.40101	4.41001	4.36601	4.26601	4.28501	4.27701	4.438	4.45	4.607	4.696	4.41701	4.544	4.54	4.661	4.45501	4.43901		4.45399	4.40201	0.815681	1.57555	1.30391	1.04744	0.83264	0.75407	1.28415	1.04883	0.885408	0.823537	0.817291	0.474769	0.12389	0.0494599	0.813311	0.450621		0.107982	1.34932	2.192	2.189	2.017	1.958	1.889	1.874	2.324	2.391	2.425	2.411	2.106	2.09
4.4521	4.4611	4.40924	4.33184	4.35673	4.35365	4.47043	4.48243	4.63255	4.69207	4.46515	4.56562	4.54393	4.661	4.50315	4.51466		4.4088	4.45113	0.821763	1.58749	1.30774	1.05202	0.828886	0.755898	1.29244	1.04638	0.866956	0.797568	0.822095	0.465199	0.123438	0.0485854	0.820493	0.457086		0.124115	1.35902	2.18316	2.18703	2.01405	1.95112	1.87917	1.87007	2.32695	2.38412	2.41124	2.40903	2.09716	2.10671
4.49467	4.50367	4.47449	4.39452	4.4344	4.43636	4.51664	4.51078	4.63697	4.68208	4.51859	4.58485	4.54698	4.661	4.53972	4.5547	4.31463	4.41495	4.48772	0.826771	1.59361	1.30438	1.06663	0.828969	0.768253	1.30831	1.04239	0.853156	0.774041	0.824214	0.4599	0.122368	0.0473992	0.827625	0.399107	0.0900097	0.036194	1.3683	2.183	2.187	2.01995	1.94802	1.879	1.86405	2.32005	2.38598	2.41298	2.41198	2.09799	2.12188
4.54304	4.55606	4.53106	4.46409	4.52211	4.53112	4.55005	4.54204	4.642	4.67098	4.55806	4.60201	4.55	4.65	4.59004	4.6641	4.44717	4.48817	4.54305	0.836579	1.60174	1.31001	1.07253	0.83535	0.773318	1.32318	1.04078	0.83954	0.75833	0.835501	0.450852	0.122791	0.0440908	0.835707	0.477046	0.14118	0.0594805	1.37765	2.178	2.188	2.02	1.94399	1.879	1.865	2.33401	2.386	2.415	2.409	2.096	2.10899
4.57437	4.60207	4.57805	4.53066	4.60336	4.61923	4.58333	4.57043	4.642	4.65728	4.60407	4.6118	4.55	4.65	4.61843	4.73458	4.56758	4.61348	4.58221	0.84305	1.60906	1.31361	1.07547	0.842359	0.779349	1.33848	1.04319	0.83209	0.75139	0.843617	0.452507	0.123476	0.044639	0.841082	0.481461	0.141366	0.0598231	1.38507	2.178	2.18604	2.02196	1.9391	1.88096	1.865	2.34282	2.38698	2.415	2.40998	2.09796	2.0992
4.63155	4.6536	4.63853	4.59946	4.69925	4.71922	4.62468	4.59183	4.63704	4.64708	4.65461	4.63085	4.55298	4.65	4.67357	4.81537	4.69302	4.76283	4.6336	0.847903	1.61227	1.31492	1.07986	0.851687	0.783825	1.35025	1.05647	0.839431	0.753542	0.847024	0.462372	0.12472	0.0450667	0.846944	0.493555	0.134127	0.0552265	1.38776	2.17998	2.18302	2.02398	1.93801	1.881	1.86698	2.35094	2.38799	2.41302	2.41992	2.10197	2.09305
4.67099	4.70399	4.69299	4.66499	4.78298	4.81898	4.67899	4.61699	4.642	4.651	4.69599	4.651	4.556	4.65	4.71299	4.87899	4.83897	4.91997	4.68399	0.842311	1.61041	1.30919	1.0921	0.866767	0.796797	1.33665	1.05205	0.833041	0.750091	0.841171	0.472308	0.130549	0.0455599	0.841741	0.504158	0.141698	0.0560798	1.38472	2.181	2.184	2.027	1.934	1.889	1.87	2.34	2.39	2.415	2.433	2.099	2.09
4.727	4.75509	4.74409	4.73672	4.86651	4.91331	4.71928	4.65728			4.752	4.67556	4.56386	4.65295	4.769	4.94089	4.97949	5.08308	4.73803	0.841504	1.60587	1.31088	1.09446	0.870837	0.79623	1.34021	1.05684			0.839107	0.479059	0.130285	0.0457074	0.842202	0.501301	0.14115	0.0588505	1.37975	2.18296	2.18498	2.027	1.93105	1.89195	1.87688	2.33705	2.39196			2.10195	2.09196
4.77761	4.80164	4.79758	4.80447	4.94935	5.00131	4.76266	4.70066			4.80757	4.69386	4.564	4.653	4.81266	4.99855	5.11296	5.21597	4.78861	0.835736	1.59903	1.30394	1.08685	0.884145	0.805655	1.34265	1.06105			0.832512	0.478495	0.131034	0.0460374	0.837775	0.480912	0.128302	0.0757558	1.37534	2.18796	2.18698	2.027	1.93398	1.89696	1.88295	2.33998	2.39597			2.10795	2.09299
4.83601	4.85701	4.86401	4.87301	5.03402	5.08602	4.81601				4.86501	4.73001	4.571	4.653	4.87401	5.06001	5.21001	5.31002	4.84301	0.826068	1.58893	1.28615	1.07891	0.890949	0.81178	1.33604				0.822698	0.47199	0.13079	0.0461602	0.828198	0.48261	0.135778	0.08535	1.36749	2.193	2.193	2.037	1.939	1.897	1.894	2.343				2.114	2.095
4.89679	4.91273	4.88778	4.92106	5.09313	5.15154	4.8936				4.92333	4.78265	4.58178	4.65594	4.9412	5.11976	5.24891	5.3647	4.8983	0.808774	1.56478	1.27178	1.0526	0.871484	0.807517	1.29873				0.807712	0.472863	0.132476	0.046954	0.80939	0.485	0.138427	0.0931629	1.34052	2.19895	2.20436	2.04942	1.95905	1.92446	1.92241	2.34246				2.12494	2.11146
4.97914	4.98804	4.97053	4.99803	5.1828	5.24385	4.95924		5.15705	5.18116	5.00856	4.84825	4.60184	4.68471	5.01722	5.19892	5.28749	5.39798	4.97901	0.803386	1.55682	1.2614	1.04766	0.882178	0.814808	1.30088		0.758109	0.718919	0.800776	0.451912	0.140566	0.0751598	0.805682	0.468424	0.142501	0.0853333	1.3329	2.20496	2.20156	2.05004	1.97058	1.93303	1.92704	2.35059		2.34555	2.30608	2.12945	2.11099
5.02464	5.02516	5.00816	5.03461	5.21573	5.29966	5.01314		5.15906	5.18834	5.04865	4.9222	4.67115	4.73966	5.06764	5.23212	5.2975	5.4065	5.01616	0.801993	1.56048	1.26424	1.0495	0.886547	0.812893	1.30171		0.799957	0.741974	0.798453	0.467243	0.169119	0.100297	0.805343	0.466144	0.143929	0.0748715	1.3375	2.20705	2.20704	2.05705	1.97753	1.94002	1.93652	2.35405		2.36896	2.3519	2.13005	2.11199
5.07604	5.08107	5.06226	5.09325	5.27432	5.34322	5.08036		5.17103	5.2489	5.09963	4.99454	4.72416	4.78588	5.11999	5.27696	5.30565	5.40862	5.07161	0.798472	1.56566	1.26956	1.06081	0.89743	0.824283	1.29483		0.822349	0.755021	0.795803	0.471123	0.176905	0.110819	0.801014	0.468961	0.143243	0.0707424	1.34149	2.21796	2.21792	2.06892	1.97176	1.93679	1.93483	2.34773		2.36197	2.33511	2.13948	2.11096
5.14003	5.1457	5.13658	5.14291	5.31982	5.38964	5.15364		5.23815	5.30745	5.16517	5.08394	4.80483	4.93396	5.18288	5.32436	5.33079	5.42221	5.13786	0.799917	1.57025	1.27027	1.05536	0.886462	0.814004	1.29499		0.815791	0.750748	0.796072	0.455001	0.159233	0.122568	0.803576	0.484946	0.133542	0.0600351	1.34594	2.21939	2.22095	2.07326	1.99455	1.9564	1.94896	2.3439		2.35708	2.33845	2.14035	2.10783
5.19903	5.20952	5.20894	5.20843	5.37237	5.43385	5.22252				5.228	5.15724	4.89177	4.96327	5.23855	5.37589	5.36789	5.4753	5.20952	0.805736	1.57302	1.2982	1.06473	0.885225	0.813481	1.30508				0.802961	0.435861	0.146837	0.0914988	0.808131	0.489025	0.125682	0.0699474	1.35053	2.22054	2.22052	2.08847	2.00251	1.95655	1.95153	2.34301				2.13804	2.10055
5.2309	5.23492	5.21895	5.20682	5.35158	5.40161	5.24839	5.1582	5.13496	5.12495	5.24945	5.25931	5.00307	5.07799	5.27397	5.35734	5.33946	5.42299	5.23426	0.825101	1.585	1.29566	1.0643	0.871434	0.803663	1.31027	1.06338	0.850014	0.765541	0.821641	0.468369	0.164734	0.110146	0.829009	0.468684	0.137902	0.0551504	1.3603	2.23306	2.22802	2.08192	2.00641	1.9738	1.96094	2.3521	2.42345	2.4924	2.50532	2.15205	2.1155
5.28364	5.28487	5.27566	5.23702	5.38702	5.42729	5.28602	5.23391	5.2584	5.24788	5.30422	5.34879	5.11753	5.16619	5.33003	5.36985	5.34018	5.41706	5.27177	0.83669	1.5982	1.30109	1.07618	0.871817	0.802373	1.3291	1.03808	0.814887	0.750382	0.834265	0.473095	0.154266	0.0718609	0.837868	0.464152	0.136399	0.0522762	1.37613	2.24519	2.23496	2.08698	2.00882	1.96684	1.96168	2.37519	2.45098	2.51716	2.52521	2.16569	2.11942
5.33718	5.32905	5.32209	5.27305	5.44145	5.44402	5.35108	5.28196	5.27014	5.31515	5.3612	5.39412	5.26132	5.31139	5.37867	5.39505	5.34102	5.44399	5.33512	0.844388	1.59989	1.30691	1.08874	0.886145	0.805557	1.32596	1.05971	0.833956	0.755455	0.842298	0.498423	0.15666	0.0640009	0.845039	0.449436	0.121439	0.0719914	1.38658	2.2567	2.2362	2.08901	2.004	2.00365	1.95099	2.34701	2.45972	2.49903	2.52692	2.17612	2.11502
5.36114	5.36512	5.37211	5.30346	5.4147	5.45579	5.39423	5.3266	5.35056	5.45918	5.36628	5.45983	5.29481	5.38313	5.41604	5.42251	5.35082	5.44751	5.34925	0.838301	1.6167	1.30705	1.08532	0.870752	0.804037	1.32995	1.06456	0.848539	0.742018	0.836224	0.483585	0.107465	0.0557492	0.838143	0.441659	0.120615	0.0768768	1.3986	2.25786	2.23996	2.09391	2.004	1.95704	1.94412	2.35289	2.46607	2.51374	2.51682	2.16888	2.12777
5.40069	5.40866	5.41268	5.32979	5.4279	5.46691		5.3905	5.44425	5.52431	5.40767	5.54433	5.44084	5.48619	5.45767	5.44086	5.37778	5.48367	5.3996	0.847873	1.61863	1.31097	1.08834	0.868438	0.802463		1.08067	0.869602	0.784609	0.844484	0.498795	0.102404	0.0453027	0.849151	0.441887	0.111216	0.0490838	1.39862	2.24709	2.24099	2.09797	2.00598	1.95601	1.93606		2.466	2.52094	2.55023	2.16602	2.12602
5.44601	5.454	5.46	5.356	5.449	5.482	5.49101	5.45501	5.55401	5.59901	5.44501	5.61201	5.57001	5.69701	5.50701			5.534	5.44901	0.840479	1.61433	1.31052	1.08802	0.86874	0.80271	1.33194	1.07029	0.870433	0.799853	0.838489	0.52856	0.150184	0.118884	0.840639			0.0508474	1.39205	2.225	2.247	2.103	2.012	1.946	1.928	2.367	2.48	2.524	2.544	2.143	2.136
5.49109			5.38541	5.46468	5.49964	5.54785	5.51969	5.653	5.70584	5.49205	5.66787	5.67488	5.79796	5.55307			5.51832		0.832521			1.08924	0.870426	0.803328	1.31408	1.07582	0.895307	0.825295	0.830462	0.524355	0.190397	0.15893	0.832024			0.117384		2.21716			2.00906	1.9411	1.91918	2.35524	2.47902	2.52204	2.53616	2.1283	2.14188
5.55121			5.42469	5.48583	5.51885	5.59647	5.60458	5.76907	5.84302	5.55639	5.74846	5.89942	6.03062	5.6095			5.55697		0.839321			1.08437	0.873178	0.801783	1.29863	1.08637	0.932773	0.869022	0.839647	0.507164	0.170702	0.128103	0.837126			0.130566		2.27942			2.00999	1.941	1.91206	2.37491	2.46711	2.52037	2.52932	2.20087	2.164
5.63533						5.64417	5.69502	5.86758	6.00232	5.66732	5.87617	6.04376	6.18374	5.67032			5.67031		0.849437						1.30237	1.09982	0.942133	0.886175	0.850282	0.446414	0.13996	0.106308	0.847682			0.195194		2.33301						2.39801	2.46899	2.51297	2.51399	2.26102	2.18302
5.69294						5.67391	5.70115	5.9694	6.0589	5.72296	5.90693	6.00357	6.13954	5.72705			5.7252		0.846817						1.28817	1.08572	0.956175	0.907928	0.848525	0.436589	0.151417	0.120716	0.844235			0.195582		2.33358						2.39902	2.46814	2.50795	2.51291	2.26363	2.18702
5.75438					5.5964	5.73331	5.83858	6.05925	6.11715	5.78545	5.96731	6.10402	6.23795	5.79524			5.80336		0.823149					1.00132	1.29484	1.03261	0.934984	0.916036	0.823392	0.425564	0.112305	0.0680205	0.822506			0.178119		2.30693					1.99961	2.39979	2.47705	2.50484	2.50684	2.23975	2.18805
5.81316	5.79014	5.79317			5.65626	5.78907	5.86314	6.07009	6.16611	5.84718	6.02315	6.10502	6.23599	5.84813	5.76917		5.86115	5.79115	0.802345	1.53931	1.2808			0.993651	1.28543	1.0331	0.942698	0.912858	0.798453	0.446507	0.112139	0.061671	0.806255	0.507744		0.189941	1.32519	2.30401	2.25498	2.126			1.98297	2.39103	2.47897	2.49804	2.49998	2.22902	2.19002
5.87259	5.84186	5.85812			5.75421	5.81401	5.9163	6.10421	6.20632	5.91551	6.07874	6.11114	6.23389	5.89753	5.83431		5.91585	5.84691	0.811693	1.54744	1.28956			0.989464	1.29011	1.02927	0.91262	0.897164	0.807327	0.445323	0.123135	0.0584155	0.815765	0.508772		0.179034	1.33029	2.30964	2.24789	2.12624			1.97227	2.40065	2.4679	2.51365	2.49394	2.23774	2.19586
5.91027	5.89622				5.88841	5.87722	5.9356	6.11721	6.22637	5.94811	6.12405	6.12	6.22693	5.93164	5.9165		5.96964	5.90392	0.827784	1.55234				0.924653	1.31414	1.0415	0.913531	0.874919	0.823836	0.441629	0.144984	0.0623817	0.831234	0.480151		0.168184	1.33639	2.34702	2.24098				1.98676	2.37948	2.46188	2.49209	2.49014	2.28083	2.18691
5.96437	5.94829	5.93141	5.80805			5.92931	5.96125	6.12622	6.24197	5.99542	6.12609	6.12	6.224	6.00135	5.9805		6.03936	5.94331	0.824206	1.56716	1.28612	1.05132			1.29443	1.04562	0.900393	0.834102	0.825789	0.48557	0.145167	0.0594787	0.822172	0.463141		0.141145	1.34307	2.26314	2.24001	2.08799	2.006			2.39995	2.45697	2.49593	2.49595	2.18916	2.18307
6.0296	5.99986	6.00375	5.99243			5.9837	6.00543	6.16402	6.23568	6.06854	6.14116	6.12	6.224	6.0626	6.06801		6.10094	5.99779	0.833995	1.5768	1.30692	1.1119			1.31064	1.04235	0.890113	0.818312	0.829091	0.471652	0.144632	0.0574561	0.838219	0.447522		0.124289	1.35312	2.28635	2.24092	2.08675	2.00575			2.39205	2.45197	2.48306	2.48705	2.2163	2.19513
6.06759	6.05424	6.05117	6.01977	6.03716	6.09053	6.02792	6.03294	6.16507	6.21558	6.10256	6.15161	6.12007	6.22388	6.10063	6.13318	5.91353	6.03568	6.04799	0.832547	1.58505	1.2986	1.07988	0.879483	0.770499	1.31471	1.04447	0.872988	0.793059	0.829921	0.471409	0.144091	0.0547037	0.83453	0.443517	0.145365	0.10927	1.36021	2.24595	2.236	2.07102	1.98988	1.92358	1.88691	2.39502	2.44986	2.48695	2.49	2.17298	2.20286
6.09214	6.10613	6.10015	6.05221	6.12727	6.15429	6.06611	6.07209	6.16799	6.19795	6.12616	6.17701	6.12301	6.21899	6.12714	6.22418	6.01929	6.06435	6.08914	0.836615	1.59228	1.30296	1.072	0.849715	0.773434	1.32756	1.04345	0.850442	0.769286	0.83496	0.455127	0.142018	0.0536083	0.837461	0.479172	0.15921	0.0800672	1.36876	2.24399	2.23599	2.072	1.98501	1.90605	1.88305	2.39601	2.44399	2.48499	2.48999	2.17199	2.19696
6.14684	6.15586	6.15689	6.13113	6.23065	6.26465	6.10702	6.10753	6.164	6.17886	6.18584	6.18231	6.12708	6.217	6.17884	6.29418	6.12998	6.19711	6.14089	0.842388	1.59857	1.30859	1.09408	0.874117	0.789898	1.34328	1.0578	0.847286	0.763848	0.842346	0.457829	0.13398	0.0529724	0.841549	0.468861	0.12919	0.0565842	1.37361	2.23992	2.23303	2.07108	1.98683	1.92482	1.90292	2.39986	2.44198	2.483	2.48494	2.16992	2.18079
6.20162	6.21227	6.21529	6.20529	6.3385	6.37268	6.17415	6.14271	6.16458	6.17012	6.24055	6.20221	6.13214	6.21716	6.23362	6.37143	6.26145	6.33705	6.19913	0.843512	1.59779	1.31474	1.09564	0.872847	0.797163	1.33978	1.05891	0.847168	0.758479	0.842689	0.464271	0.13974	0.0532223	0.843405	0.483827	0.125869	0.057621	1.37354	2.23495	2.23491	2.07595	1.97598	1.9133	1.89839	2.39102	2.441	2.48282	2.48112	2.16498	2.16693
6.22831	6.26624	6.27022	6.26029	6.40233	6.44439	6.22329	6.17321			6.2643	6.21112	6.13802	6.224	6.26033	6.43232	6.40868	6.5098	6.24727	0.842259	1.60093	1.31255	1.09361	0.882606	0.810564	1.33809	1.06092			0.841722	0.46556	0.137237	0.0571458	0.841876	0.487048	0.149564	0.0628011	1.37611	2.23299	2.23103	2.07398	1.97499	1.92607	1.91508	2.39196	2.44099			2.16397	2.16402
6.28478	6.31084	6.31193	6.31397	6.46309	6.5163	6.27674				6.31976	6.23317	6.14113	6.22405	6.32076	6.49192	6.53398	6.65711	6.29681	0.832803	1.59275	1.30869	1.09741	0.902088	0.827777	1.32996				0.831008	0.461894	0.142297	0.0583145	0.833891	0.48126	0.144923	0.0706974	1.36815	2.23213	2.237	2.07113	1.97406	1.93824	1.93017	2.38403				2.15914	2.167
6.33426	6.36422	6.37143	6.3756	6.53324	6.59879	6.32446				6.36836	6.24522	6.1491	6.227	6.36919	6.55024	6.66013	6.7907	6.34826	0.82712	1.58472	1.2985	1.09537	0.912519	0.835853	1.32689				0.823801	0.454611	0.146428	0.0647876	0.829933	0.48026	0.151043	0.0965257	1.36275	2.24007	2.2371	2.07902	1.97805	1.953	1.94138	2.38583				2.16805	2.1671
6.38618	6.41423	6.43017	6.44121	6.62521	6.67226	6.38423				6.42418	6.29507	6.15304	6.22701	6.41817	6.60127	6.7882	6.90124	6.4002	0.815635	1.57947	1.28398	1.08917	0.910829	0.84376	1.32241				0.813188	0.45177	0.145096	0.0638659	0.817773	0.464648	0.138571	0.0915649	1.35434	2.243	2.241	2.08	1.98	1.95305	1.95705	2.37902				2.16999	2.171
6.43298	6.47179	6.47284	6.49497	6.67989	6.73792	6.44279				6.46995	6.31395	6.16421	6.23005	6.4621	6.66987	6.8389	6.96103	6.45194	0.809246	1.571	1.27973	1.0741	0.910669	0.846267	1.30753				0.807458	0.449073	0.144045	0.0628405	0.810896	0.451787	0.158893	0.122467	1.34788	2.24211	2.24206	2.08	1.98006	1.96514	1.97013	2.38402				2.16813	2.17202
6.49538	6.52222	6.52627	6.55581	6.73615	6.79601	6.4934				6.53033	6.37427	6.17771	6.2333	6.53138	6.72515	6.83387	6.96371	6.51117	0.805201	1.56578	1.27767	1.06552	0.914185	0.847235	1.31336				0.800425	0.442529	0.142021	0.0623747	0.80994	0.459404	0.158813	0.0995252	1.34303	2.249	2.246	2.08014	1.98421	1.97409	1.97814	2.38509				2.17595	2.17298
6.55434	6.57432	6.58028	6.59031	6.78515	6.83921	6.55334				6.58732	6.42842	6.20829	6.24616	6.59038	6.77431	6.87104	6.99402	6.56132	0.801886	1.56666	1.26818	1.06266	0.90758	0.843987	1.30695				0.797678	0.445841	0.147569	0.067664	0.806144	0.475293	0.146213	0.0801733	1.34347	2.24897	2.24602	2.08598	1.99306	1.97803	1.98401	2.38901				2.17398	2.17196
6.61303	6.6289	6.62873	6.64351	6.81155	6.87548	6.6107				6.64308	6.5013	6.25803	6.27682	6.65587	6.82659	6.87717	6.99805	6.61689	0.806475	1.56676	1.27585	1.06898	0.900596	0.834889	1.31372				0.802529	0.435892	0.144288	0.0675536	0.810338	0.474033	0.146756	0.073956	1.34461	2.24405	2.24903	2.0831	2.00413	1.98298	1.98595	2.39114				2.17005	2.16489
6.6782	6.6862	6.67511	6.67611	6.84625	6.90529	6.65536				6.71111	6.58427	6.32413	6.45402	6.71127	6.86366	6.88823	7.00107	6.67322	0.815036	1.57467	1.2841	1.06934	0.891589	0.824113	1.31713				0.813169	0.436802	0.159859	0.123848	0.816579	0.47228	0.152076	0.0730056	1.34879	2.24707	2.251	2.08902	2.01202	1.98207	1.98289	2.4				2.17302	2.15791
6.73015	6.73817	6.72315	6.72409	6.85707	6.91805	6.71415				6.75916	6.68231	6.41632	6.54134	6.76616	6.89204	6.89802	7.00402	6.72616	0.821783	1.58111	1.2954	1.0737	0.887644	0.817304	1.31738				0.819597	0.443367	0.168	0.13238	0.823457	0.469675	0.151432	0.0693412	1.35478	2.24999	2.251	2.08999	2.01301	1.985	1.97798	2.39998				2.17399	2.15397
6.77857	6.79079	6.77165	6.75362	6.87827	6.93414	6.76178	6.69401			6.81041	6.78117	6.51858	6.64578	6.81768	6.90333	6.90505	7.01087	6.77773	0.828883	1.58982	1.30054	1.07358	0.876362	0.799958	1.33124	1.06703			0.828083	0.451929	0.170696	0.134603	0.828959	0.464978	0.142617	0.0602537	1.36443	2.24803	2.25089	2.08795	2.01702	1.98497	1.97295	2.39413	2.46005			2.17008	2.14489
6.81521	6.84118	6.81316	6.79252	6.89562	6.94331	6.8114	6.75849		6.73767	6.83733	6.85599	6.61994	6.63574	6.86107	6.92447	6.908	7.003	6.82416	0.834184	1.59759	1.30652	1.07473	0.867623	0.791763	1.3333	1.07003		0.747157	0.833397	0.455322	0.152059	0.0742047	0.833987	0.463459	0.137463	0.0505066	1.37304	2.25033	2.24409	2.085	2.01807	1.98286	1.96972	2.40195	2.46314		2.51607	2.17524	2.13824
6.86524	6.8903	6.86121	6.8142	6.92105	6.95608	6.86937	6.82045	6.85062	6.84873	6.89221	6.93846	6.74192	6.79108	6.90529	6.94408	6.90802	7.003	6.87227	0.839768	1.60516	1.31513	1.07712	0.860325	0.792348	1.33551	1.0684	0.852364	0.761062	0.839504	0.469912	0.138275	0.0627856	0.838863	0.455986	0.13677	0.0495371	1.37954	2.26398	2.24799	2.08499	2.02102	1.97698	1.95798	2.39996	2.469	2.50506	2.51907	2.18499	2.1481
6.90583	6.93975	6.89675	6.84737	6.93038	6.96933	6.93083	6.89516	6.95453	6.97086	6.92781	7.01534	6.89511	6.96981	6.95386	6.95843	6.9127	7.0031	6.91686	0.846068	1.60941	1.32108	1.08312	0.862881	0.798729	1.33321	1.055	0.845129	0.763312	0.845128	0.480345	0.119692	0.0521547	0.845893	0.453683	0.134508	0.0487543	1.38455	2.26102	2.24598	2.08398	2.02405	1.97393	1.95383	2.39305	2.469	2.51507	2.53112	2.18302	2.16372
6.95608	6.9853	6.94185	6.86973	6.95352	6.98952	6.98094	6.96567	7.04745	7.08366	6.97708	7.0967	7.02302	7.08072	7.00606	6.98442	6.95395	7.01067	6.96908	0.848971	1.61285	1.32424	1.08562	0.871896	0.803455	1.33411	1.06497	0.860724	0.778137	0.848058	0.494031	0.136161	0.0490042	0.848513	0.452511	0.101886	0.0316794	1.38638	2.26202	2.24495	2.08305	2.027	1.96984	1.94381	2.39626	2.469	2.51907	2.538	2.18405	2.14693
7.00114	7.03914	6.97716	6.90008	6.97508	7.01108	7.02019	7.03521	7.14932	7.19437	7.02212	7.16719	7.14844	7.23551	7.05014	7.00203			7.01415	0.85149	1.6095	1.32706	1.09102	0.87383	0.804902	1.34352	1.07356	0.870877	0.797944	0.851248	0.484968	0.126692	0.0541945	0.850274	0.420258			1.38595	2.263	2.243	2.085	2.02701	1.96298	1.93598	2.40699	2.46901	2.522	2.53798	2.18599	2.14398
7.04685	7.08486	7.02975	6.9257	7.00157	7.03633	7.08295	7.10313	7.25216	7.31253	7.0609	7.22908	7.29196	7.39941	7.09685	7.01318		7.03997	7.06378	0.845043	1.60492	1.32454	1.08882	0.876963	0.80565	1.33636	1.08458	0.889577	0.815604	0.843959	0.486844	0.134131	0.0691772	0.844929	0.427857		0.0646712	1.38274	2.26195	2.242	2.08497	2.02898	1.95693	1.92795	2.4039	2.47102	2.52183	2.5328	2.18392	2.1371
7.09821	7.13724	7.0749	6.96816	7.03578	7.05671	7.14033	7.17181	7.32309	7.40531	7.11514	7.29455	7.41021	7.54433	7.14821	7.08331		6.97905	7.11128	0.838577	1.59671	1.31572	1.08446	0.872352	0.804404	1.32414	1.09014	0.925095	0.848713	0.836177	0.451944	0.153542	0.114603	0.83986	0.528258		0.154004	1.37371	2.25867	2.24193	2.08295	2.02802	1.9529	1.9249	2.39795	2.47188	2.51193	2.52071	2.17871	2.1429
7.14834	7.18826	7.11232	7.01622	7.06819	7.08618	7.19528	7.24637	7.40944	7.50052	7.16231	7.35834	7.50136	7.64035	7.19835	7.09646		6.98186	7.16428	0.832229	1.58874	1.31647	1.07869	0.869488	0.802036	1.31806	1.08093	0.932749	0.862488	0.835199	0.441855	0.171286	0.140571	0.828321	0.504484		0.15128	1.36597	2.24499	2.23899	2.08099	2.02899	1.94897	1.92098	2.39599	2.46695	2.50893	2.50892	2.16697	2.139
7.20695	7.23386	7.16808	7.05468	7.10153	7.1175	7.2446	7.31078	7.48604	7.59119	7.21706	7.41808	7.56376	7.70165	7.25991	7.17681	7.00848	7.13051	7.21281	0.823354	1.58079	1.30747	1.07525	0.858745	0.790816	1.31249	1.08402	0.944725	0.877813	0.827982	0.444339	0.170197	0.135044	0.818061	0.529175	0.182771	0.148	1.35609	2.24303	2.237	2.0801	2.02695	1.944	1.91795	2.39402	2.45902	2.49682	2.49577	2.16205	2.1391
7.26457	7.28621	7.23348	7.09655	7.13433	7.14805	7.28145	7.35838	7.54955	7.66345	7.28157	7.48326	7.6099	7.74069	7.31555	7.22648	7.03795	7.16195	7.26236	0.814585	1.57562	1.2896	1.06455	0.853035	0.779094	1.3109	1.07608	0.952707	0.894951	0.81733	0.442169	0.149895	0.102009	0.811453	0.527179	0.192127	0.157897	1.35082	2.24471	2.23693	2.0859	2.02388	1.94379	1.91488	2.39483	2.45995	2.48571	2.48167	2.16471	2.145
7.32921	7.33617	7.2942	7.16019	7.18917	7.19117	7.34118	7.41517	7.6132	7.72318	7.34619	7.53521	7.64706	7.76904	7.3792	7.28724	7.07718	7.20118	7.31819	0.809846	1.57147	1.28355	1.05673	0.849473	0.7698	1.30308	1.06562	0.952603	0.910206	0.814033	0.454022	0.127496	0.0744419	0.80543	0.530375	0.208843	0.174994	1.34788	2.23299	2.23399	2.08198	2.01899	1.93498	1.90998	2.38796	2.45796	2.47398	2.46796	2.15298	2.145
7.39197	7.38784	7.35493	7.21914	7.24006	7.24201	7.39699	7.46771	7.67455	7.77866	7.40402	7.59781	7.66623	7.78018	7.44097	7.35922	7.13296	7.25696	7.37591	0.805664	1.57272	1.27911	1.05595	0.83243	0.760602	1.2966	1.05588	0.953234	0.91483	0.808835	0.454723	0.120243	0.0629537	0.802413	0.519927	0.209832	0.176342	1.34739	2.22895	2.22988	2.07593	2.01679	1.92887	1.90388	2.3759	2.44687	2.46693	2.4559	2.14793	2.14497
7.45128	7.43923	7.41128	7.28844	7.30449	7.30342	7.45728	7.51078	7.70769	7.81864	7.46621	7.64673	7.68012	7.79102	7.50028	7.43425	7.19192	7.31584	7.43121	0.806034	1.57679	1.28137	1.05412	0.822307	0.750578	1.29709	1.05618	0.944392	0.910856	0.809219	0.46545	0.115609	0.054753	0.802754	0.514593	0.221102	0.18762	1.3489	2.22591	2.223	2.07188	2.00383	1.92086	1.89695	2.36981	2.43865	2.46283	2.44993	2.14393	2.143
7.50429	7.49031	7.46433	7.3484	7.36647	7.36248	7.51031	7.54327	7.73647	7.84514	7.5163	7.67713	7.68502	7.792	7.55329	7.52771	7.27151	7.39251	7.4813	0.810751	1.58183	1.28177	1.05145	0.820951	0.748851	1.29908	1.05622	0.937544	0.893969	0.812082	0.459267	0.113923	0.051152	0.80914	0.497627	0.215884	0.182744	1.3565	2.22201	2.223	2.06701	1.99698	1.91494	1.89496	2.36196	2.42397	2.45599	2.44699	2.141	2.14298
7.55383	7.54395	7.52185	7.4171	7.44733	7.44541	7.56386	7.59075	7.81572	7.86895	7.56883	7.70023	7.68907	7.792	7.60288	7.64953		7.47867	7.53285	0.814461	1.58789	1.28636	1.0561	0.821204	0.752514	1.30492	1.05708	0.880636	0.857718	0.815839	0.460516	0.112759	0.0497736	0.812648	0.466366		0.192548	1.36291	2.2229	2.22292	2.06895	1.99285	1.90497	1.88793	2.35498	2.41898	2.45387	2.44602	2.1409	2.13932
7.60394	7.60123	7.57335	7.48366	7.52795	7.53126	7.61615	7.63582	7.79926	7.86581	7.61901	7.7145	7.69307	7.79207	7.65584	7.6822		7.4615	7.58415	0.822333	1.59576	1.2949	1.06259	0.828898	0.761883	1.31299	1.05682	0.894159	0.831487	0.821746	0.462512	0.109741	0.0481819	0.822152	0.453461		0.126443	1.37333	2.21702	2.21793	2.06605	1.98395	1.9031	1.884	2.35369	2.41795	2.44607	2.44698	2.135	2.15826
7.60409	7.6161	7.5766	7.50463	7.55368	7.56219	7.62055	7.63156	7.78252	7.84298	7.62358	7.70453	7.67001	7.7665	7.65059	7.68263	7.43667	7.45566	7.59259	0.829608	1.58756	1.30236	1.05442	0.824901	0.762596	1.30744	1.05131	0.88026	0.809243	0.829397	0.469557	0.127551	0.0513922	0.829049	0.447861	0.122265	0.0429632	1.36617	2.221	2.22051	2.07049	1.99049	1.91499	1.8925	2.36402	2.43251	2.46301	2.45901	2.14101	2.166
7.64602	7.67445	7.63914	7.57631	7.6421	7.65974	7.65562	7.66523	7.79892	7.83178	7.66855	7.72462	7.67351	7.76843	7.69301	7.75904	7.5344	7.5692	7.648	0.836091	1.59364	1.30857	1.0655	0.845768	0.776195	1.32965	1.04337	0.854899	0.784068	0.833521	0.458494	0.126076	0.0509556	0.837638	0.458767	0.113445	0.0397572	1.37258	2.21998	2.22153	2.06706	1.98693	1.91802	1.89203	2.37246	2.43052	2.46303	2.46306	2.14245	2.17366
7.6854	7.70902	7.68603	7.63752	7.72556	7.75468	7.70048	7.68273	7.79248	7.81443	7.70931	7.73314	7.67405	7.76359	7.73194	7.83658	7.64116	7.70073	7.68352	0.84151	1.60058	1.3108	1.07546	0.860815	0.792752	1.33233	1.04703	0.835508	0.766707	0.839594	0.455758	0.124951	0.0506091	0.842268	0.484121	0.126053	0.0554861	1.38111	2.21812	2.22502	2.071	1.98098	1.91817	1.8946	2.36947	2.43205	2.46497	2.467	2.13813	2.14851
7.75714	7.77814	7.77968	7.73119	7.84026	7.87727	7.76415	7.73257	7.80899	7.82446	7.78365	7.76854	7.6905	7.77299	7.79762	7.93221	7.79792	7.86261	7.76515	0.838079	1.60246	1.30935	1.07705	0.871478	0.809927	1.33528	1.05499	0.840893	0.783163	0.834444	0.465303	0.134171	0.0539263	0.840722	0.495249	0.130135	0.0599696	1.38046	2.21501	2.22599	2.06753	1.97451	1.92001	1.90103	2.36698	2.42656	2.46196	2.46051	2.13451	2.13199
7.77959	7.81122	7.80627	7.76891	7.89562	7.9396	7.79543	7.72011	7.78933	7.77203	7.80702	7.76967	7.68902	7.7695	7.81967	7.97175	7.91724	8.02424	7.79065	0.835922	1.60198	1.31167	1.08788	0.887794	0.819399	1.33679	1.0424	0.831228	0.741835	0.832334	0.469192	0.131769	0.0567892	0.838175	0.504748	0.140603	0.0834092	1.38022	2.21958	2.22511	2.07437	1.97591	1.92505	1.91066	2.36527	2.43104	2.46319	2.48599	2.14057	2.1315
7.82432	7.86628	7.79254	7.83549	7.97885	8.02044	7.83316	7.73086	7.77796	7.77496	7.84445	7.7808	7.69004	7.76955	7.87068	8.03024	8.05318	8.07802	7.83986	0.842543	1.59655	1.32055	1.09604	0.901731	0.829363	1.34567	1.04428	0.798194	0.742363	0.84046	0.472782	0.132779	0.0566465	0.842777	0.529408	0.181306	0.070374	1.3816	2.22794	2.23289	2.07296	1.97192	1.9295	1.92263	2.38161	2.43495	2.48105	2.48501	2.14802	2.13148
7.86207	7.91508	7.90659	7.90063	8.05164	8.10414	7.86657	7.77299	7.803	7.766	7.88557	7.80359	7.69152	7.771	7.90657	8.08909	8.11398	8.24198	7.88709	0.839056	1.58806	1.30452	1.10328	0.90961	0.835746	1.34938	1.0202	0.792821	0.725532	0.836991	0.484747	0.132819	0.0591393	0.84095	0.521732	0.145593	0.077489	1.37396	2.2265	2.23252	2.086	1.96849	1.93953	1.93653	2.38752	2.443	2.473	2.488	2.1505	2.133
7.92079	7.96871	7.96194	7.96956	8.12918	8.19552	7.91799				7.94635	7.84361	7.69877	7.77263	7.95977	8.14394	8.22298	8.35497	7.94233	0.823116	1.5796	1.29286	1.09336	0.91923	0.847025	1.34505				0.820575	0.485843	0.138436	0.0593053	0.824979	0.505808	0.188104	0.117605	1.36525	2.23097	2.23761	2.08056	1.96251	1.95015	1.94613	2.39477				2.15644	2.13594
7.98675	8.02578	8.0431	8.0596	8.22816	8.27925	7.9935				8.0167	7.8963	7.72315	7.7859	8.02374	8.22171	8.32397	8.45498	8.01169	0.812866	1.57193	1.27666	1.07569	0.910248	0.868332	1.32833				0.810295	0.48836	0.146639	0.0622466	0.815237	0.498557	0.18126	0.108859	1.35358	2.22961	2.24548	2.08452	1.96156	1.96199	1.95652	2.37896				2.15315	2.13008
8.04067	8.07659	8.12626	8.15226	8.18865	8.3723	8.05731				8.06813	7.97068	7.7516	7.79102	8.0792	8.29117		8.53999	8.06865	0.809904	1.5682	1.25344	1.05752	0.8817	0.851023	1.37098				0.815061	0.49471	0.160248	0.0636622	0.804714	0.465138		0.0925628	1.34626	2.27101	2.24352	2.09298	1.95504	2.02551	1.96504	2.40611				2.19701	2.13151
8.06879	8.10851	8.11171	8.13868		8.43137	8.06253				8.10481	7.96206	7.72972	7.79038	8.10575	8.29965	8.40134	8.54029	8.09555	0.812376	1.55444	1.2747	1.06744		0.854399	1.30328				0.80813	0.469454	0.138558	0.059156	0.816474	0.473202	0.144123	0.0900251	1.33499	2.24009	2.25205	2.08518	1.98506		1.95732	2.40004				2.16508	2.14098
8.15097	8.16134	8.18607	8.21011		8.47051	8.1183				8.18993	8.07262	7.80506	7.9342	8.18402	8.36715	8.43656	8.57062	8.15328	0.809911	1.55549	1.28188	1.0807		0.870992	1.29724				0.805997	0.514792	0.19371	0.154832	0.813724	0.471304	0.120397	0.0592256	1.33484	2.24988	2.25694	2.10377	1.99093		1.99058	2.40395				2.17389	2.13902
8.169	8.20899	8.206	8.22		8.453	8.17099				8.208	8.13599	7.85799	7.98799	8.2	8.379	8.442	8.568	8.19399	0.81025	1.56328	1.27892	1.07169		0.835585	1.30357				0.80777	0.510251	0.19239	0.15303	0.8129	0.4745	0.131748	0.0614096	1.33786	2.248	2.261	2.098	1.999		1.978	2.413				2.173	2.145
8.23159	8.25951	8.25055	8.21965	8.29847		8.22833						7.92124	8.05422	8.26668	8.42135	8.44704	8.55803	8.24949	0.822761	1.56218	1.29335	1.08781	0.896115		1.31795						0.196411	0.158141	0.824782	0.493042	0.150937	0.0689626	1.34699	2.26489	2.26305	2.11297	2.01707	2.11582		2.4131
8.29338	8.31246	8.30743	8.28732	8.45145		8.26265				8.32144	8.24647	7.94575	8.07677	8.33729	8.45763	8.45096	8.56097	8.30048	0.82181	1.57265	1.28741	1.08033	0.895546		1.31448				0.82037	0.439783	0.134159	0.0969384	0.822909	0.476606	0.147554	0.0650792	1.34913	2.25312	2.26795	2.11003	2.02393	1.99324		2.42389				2.1771	2.14309
8.334	8.364	8.35	8.31	8.464	8.528	8.321				8.358	8.34299	8.04999	8.076	8.385	8.473	8.457	8.569	8.347	0.831609	1.57838	1.29137	1.07298	0.88912	0.81379	1.33218				0.829389	0.453119	0.140229	0.0608527	0.833259	0.47208	0.140001	0.0580605	1.35726	2.255	2.263	2.108	2.028	1.992	1.984	2.427				2.18	2.146
8.40062	8.40856	8.41041	8.3888	8.51538	8.55415	8.37045	8.30769		8.25008	8.43179	8.45477	8.17931	8.24144	8.44147	8.49421	8.461	8.56903	8.39654	0.842736	1.59192	1.30226	1.07415	0.867116	0.794125	1.34149	1.08707		0.762186	0.842648	0.467365	0.145851	0.0708024	0.842019	0.464563	0.137652	0.0560639	1.37059	2.26356	2.26793	2.10702	2.02876	1.9918	1.97984	2.427	2.474		2.52298	2.18754	2.14138
8.46322	8.46529	8.45149	8.46998	8.45278	8.46808	8.41544	8.37713		8.35963	8.512	8.53302	8.31135	8.38718	8.4894	8.51573	8.461	8.57196	8.45131	0.869604	1.60121	1.32788	1.13096	0.854567	0.828994	1.3647	1.09298		0.749706	0.871687	0.445681	0.147924	0.0771012	0.866118	0.468886	0.137848	0.0544403	1.38	2.32029	2.26109	2.10898	2.00431	2.07298	2.06494	2.427	2.474		2.52102	2.24231	2.17952
8.503	8.508	8.506	8.507			8.469	8.445	8.477	8.475	8.557	8.596	8.45799	8.53299	8.52	8.529	8.468	8.572	8.498	0.8723	1.60622	1.33354	1.14586			1.36034	1.0723	0.819469	0.74555	0.87473	0.45394	0.134561	0.0619506	0.86843	0.4658	0.13892	0.0523501	1.38187	2.331	2.262	2.124	2.004			2.418	2.474	2.531	2.536	2.251	2.197
8.54838	8.55655	8.53431	8.52404	8.58506	8.59108	8.52254	8.50966	8.58001	8.60014	8.58137	8.67473	8.5973	8.68945	8.58638	8.54219	8.47817	8.58201	8.54148	0.860834	1.60768	1.32069	1.09109	0.854936	0.769343	1.35769	1.07019	0.860828	0.777733	0.857739	0.476366	0.134185	0.0610922	0.862689	0.456094	0.129379	0.0584473	1.38332	2.28489	2.25796	2.10193	2.03799	1.99795	1.97194	2.42597	2.47597	2.51806	2.53695	2.20485	2.1549
8.58859	8.61442	8.56667	8.52796	8.59094	8.59991	8.57943	8.57831	8.68593	8.71979	8.6206	8.75123	8.73362	8.84146	8.62659	8.5618	8.49582	8.58299	8.59149	0.857058	1.6058	1.32251	1.08965	0.850366	0.766558	1.34774	1.07039	0.868978	0.789531	0.855542	0.472806	0.147258	0.0676042	0.857374	0.446051	0.138656	0.0581629	1.37924	2.27312	2.25404	2.09507	2.03701	1.99305	1.96606	2.42303	2.47303	2.52394	2.53205	2.18916	2.14411
8.64398	8.65599	8.62698	8.58998		8.607	8.63299	8.63798	8.77198	8.82597	8.67698	8.80499	8.85897	8.97996	8.68498	8.59599	8.514	8.595	8.64299	0.852451	1.60048	1.31664	1.10617		0.816106	1.34001	1.08154	0.891864	0.810824	0.851341	0.469761	0.155118	0.0898239	0.852481	0.433933	0.135311	0.0568004	1.37277	2.278	2.252	2.095	2.035		1.98799	2.421	2.472	2.516	2.531	2.197	2.156
8.68151	8.70645	8.66848	8.62222			8.69041	8.71653	8.85576	8.91788	8.70352	8.85658	8.95786	9.09485	8.7265	8.61739			8.69043	0.841993	1.58899	1.30552	1.10179			1.32559	1.07995	0.906444	0.828204	0.841667	0.485448	0.163859	0.123195	0.841481	0.426644			1.36258	2.27291	2.25494	2.09002	2.03604			2.41401	2.47296	2.515	2.52396	2.19192	2.14395
8.73339	8.75246	8.71742	8.64473			8.7325	8.77135	8.93408	9.00794	8.75737	8.9163	9.04596	9.18197	8.7774	8.65753			8.73448	0.833045	1.58102	1.29807	1.09278			1.32494	1.08267	0.91404	0.848165	0.834149	0.488316	0.175018	0.126817	0.83128	0.449629			1.35504	2.2641	2.24907	2.09198	2.03995			2.41499	2.46905	2.515	2.52005	2.18409	2.13906
8.762	8.791	8.738	8.59901	8.59301	8.56101	8.77599	8.83399	8.99599	9.09799	8.783	8.96399	9.10399	9.23699	8.812	8.676			8.773	0.827021	1.57171	1.29554	1.06177	0.80297	0.740441	1.31495	1.07574	0.929758	0.858769	0.828331	0.4845	0.168071	0.121931	0.825311	0.421574			1.34843	2.257	2.248	2.09	2.04	1.989	1.977	2.415	2.468	2.51	2.514	2.177	2.143
8.82754	8.84543	8.80751	8.67746	8.63747	8.62237	8.83143	8.88453	9.0707	9.16755	8.85157	9.03547	9.15608	9.29604	8.87453	8.71844			8.83146	0.812537	1.56192	1.2874	1.0427	0.83191	0.744708	1.30042	1.07592	0.936281	0.875842	0.816492	0.446444	0.13875	0.0909778	0.808393	0.41139			1.3387	2.25094	2.24201	2.08598	2.01999	1.97203	1.95902	2.402	2.46301	2.50492	2.50396	2.16993	2.13906
8.88342	8.88955	8.86045	8.72551	8.6865	8.66061	8.87555	8.93943	9.14325	9.22441	8.91039	9.0845	9.16392	9.29996	8.92943	8.76354			8.87852	0.809145	1.56214	1.27547	1.04395	0.79887	0.735198	1.29281	1.05262	0.933311	0.88849	0.811571	0.450983	0.138799	0.0814481	0.806618	0.414508			1.3364	2.24506	2.24299	2.08402	2.01901	1.97497	1.96098	2.402	2.46399	2.49708	2.50004	2.16307	2.14494
8.93999	8.94399	8.895	8.76799	8.701	8.684	8.91899	8.97	9.161	9.26799	8.96399	9.13499	9.186	9.315	8.98599	8.86499		8.92599	8.92699	0.81244	1.55957	1.28205	1.0313	0.808129	0.740009	1.28913	1.04658	0.938289	0.896429	0.8138	0.461169	0.135191	0.067582	0.810889	0.420709		0.119228	1.33825	2.238	2.237	2.07	2.006	1.963	1.944	2.396	2.451	2.495	2.494	2.157	2.147
8.99242	8.98943	8.95449	8.85158	8.84819	8.83123	8.96753	9.00432	9.18335	9.30032	9.01351	9.19219	9.19707	9.317	9.03836	8.93597		8.95795	8.97847	0.809878	1.55785	1.28162	1.02912	0.819659	0.756111	1.29954	1.05165	0.92624	0.893484	0.810911	0.460278	0.131908	0.0544505	0.808702	0.412658		0.120989	1.33683	2.23594	2.227	2.05895	1.99492	1.92898	1.91989	2.38398	2.43693	2.49883	2.48694	2.15594	2.14097
9.03446	9.03344	9.00436	8.91025	8.86775	8.8547	9.02131	9.03659	9.21855	9.33259	9.06534	9.21175	9.20391	9.317	9.07454	9.03375		9.05377	9.02639	0.814708	1.56541	1.28344	1.03791	0.819601	0.741033	1.29548	1.04386	0.917087	0.87868	0.816044	0.470173	0.128662	0.0524753	0.812926	0.44388		0.124949	1.3402	2.23008	2.227	2.05406	1.9871	1.92703	1.90914	2.38203	2.43009	2.48123	2.48108	2.15008	2.13804
9.086	9.077	9.06	8.974	8.96099	8.94399	9.077	9.08	9.236	9.334	9.116	9.233	9.207	9.317	9.128	9.14599		9.024	9.064	0.81641	1.57278	1.28181	1.04344	0.831849	0.7479	1.28866	1.05417	0.900731	0.857261	0.81757	0.4679	0.12753	0.0514301	0.81495	0.43858		0.12177	1.346	2.225	2.221	2.055	1.979	1.916	1.893	2.369	2.424	2.468	2.473	2.142	2.139
9.12341	9.1254	9.09056	9.03967	9.04589	9.028	9.0945	9.11032	9.24918	9.33194	9.15342	9.24215	9.21104	9.317	9.16437	9.16667	8.92077	9.06171	9.11239	0.827752	1.57994	1.29037	1.04355	0.829363	0.748764	1.31448	1.04924	0.880674	0.827239	0.826816	0.464099	0.127426	0.051142	0.828184	0.430154	0.110385	0.0947931	1.35656	2.22094	2.21698	2.04897	1.96597	1.89693	1.88189	2.37791	2.42193	2.46784	2.46691	2.13797	2.15709
9.16557	9.16559	9.14742	9.10731	9.13609	9.12997	9.14548	9.14267	9.26781	9.32606	9.19656	9.25784	9.21496	9.317	9.20162	9.23431	8.99921	9.13427	9.1516	0.829948	1.58648	1.30118	1.0611	0.832746	0.754225	1.31764	1.04433	0.863761	0.799709	0.827424	0.452834	0.127054	0.0503282	0.831635	0.437664	0.108826	0.0890086	1.36202	2.21506	2.21502	2.04603	1.96303	1.89007	1.87111	2.36909	2.41507	2.45117	2.45809	2.13503	2.16591
9.199	9.208	9.193	9.169	9.22999	9.23499	9.177	9.167	9.274	9.309	9.234	9.273	9.215	9.317	9.235	9.31599	9.09699	9.169	9.193	0.83654	1.59471	1.31133	1.07114	0.842619	0.766129	1.32504	1.04578	0.851061	0.776592	0.834589	0.44989	0.1275	0.04982	0.83757	0.463738	0.126389	0.0570824	1.37044	2.212	2.216	2.046	1.958	1.89	1.871	2.366	2.415	2.446	2.449	2.131	2.158
9.23241	9.24645	9.23052	9.23562	9.32573	9.33792	9.20133	9.18838	9.268	9.28792	9.27035	9.27911	9.21606	9.313	9.26646	9.38556	9.22516	9.2854	9.23442	0.845979	1.60292	1.31843	1.08527	0.851585	0.783293	1.3496	1.05445	0.847871	0.774809	0.843811	0.449876	0.127176	0.0496864	0.847006	0.485894	0.128505	0.0522813	1.37939	2.21594	2.21596	2.04197	1.94897	1.89311	1.8751	2.377	2.41495	2.437	2.43399	2.13399	2.14193
9.27447	9.29242	9.28334	9.2992	9.40007	9.43182	9.23557	9.22751	9.268	9.2801	9.30655	9.29085	9.22193	9.313	9.31341	9.44229	9.34351	9.42821	9.27746	0.848963	1.60967	1.32072	1.08982	0.866414	0.805076	1.35784	1.06277	0.846981	0.777753	0.845983	0.453574	0.131911	0.0493147	0.850713	0.49145	0.121873	0.0565069	1.38525	2.21007	2.21205	2.03904	1.94604	1.90485	1.88488	2.377	2.41006	2.437	2.43301	2.13301	2.13509
9.30999	9.33699	9.32799	9.36098	9.50697	9.54597	9.26999	9.241	9.273		9.34199	9.305	9.225	9.313	9.34399	9.49599	9.48796	9.59895	9.31799	0.84904	1.6118	1.32501	1.10564	0.897841	0.820686	1.36318	1.06887	0.851669		0.84607	0.460918	0.134719	0.0526091	0.85075	0.482852	0.137416	0.0538807	1.38621	2.21	2.209	2.036	1.942	1.908	1.897	2.377	2.406	2.432		2.133	2.127
9.35529	9.3764	9.38435	9.41661	9.57285	9.63787	9.33517				9.38733	9.31816	9.22803	9.314	9.38933	9.54552	9.62107	9.72224	9.36336	0.843068	1.60939	1.31426	1.11815	0.935845	0.855312	1.35528				0.8402	0.465495	0.141983	0.055139	0.844818	0.47173	0.112062	0.0649205	1.38551	2.20998	2.21101	2.04795	1.93908	1.92294	1.9071	2.36105				2.13397	2.12399
9.3847	9.41758	9.42063	9.47936	9.66011	9.72709	9.35282				9.42066	9.33483	9.23097	9.314	9.42266	9.59846	9.73088	9.84971	9.40062	0.836754	1.60513	1.30726	1.11053	0.949699	0.87496	1.35685				0.834102	0.468034	0.142287	0.0540115	0.838445	0.456366	0.0948449	0.081363	1.3801	2.20802	2.21199	2.04305	1.94692	1.91706	1.9169	2.36595				2.13103	2.12301
9.42998	9.46098	9.46598	9.53198	9.74097	9.81297	9.40698				9.46398	9.36299	9.236	9.314	9.46198	9.63798	9.82996	9.94596	9.44598	0.828863	1.59944	1.30354	1.1046	0.963645	0.892423	1.35186				0.827113	0.458474	0.14243	0.0534302	0.829903	0.461178	0.117951	0.0895469	1.37309	2.205	2.206	2.048	1.956	1.924	1.92999	2.36				2.126	2.124
9.47344	9.49747	9.51135	9.63924	9.8184	9.88355	9.4567				9.51137	9.39733	9.24614	9.31806	9.51148	9.68947	9.84888	9.96902	9.47648	0.82083	1.59364	1.29544	1.10589	0.962671	0.910671	1.33812				0.819648	0.45512	0.14266	0.0534	0.821511	0.459494	0.124087	0.0967455	1.36696	2.19893	2.20902	2.04506	1.91303	1.93498	1.94009	2.35889				2.12392	2.12103
9.5195	9.54647	9.54761	9.66373	9.85955	9.94137	9.52921				9.54959	9.43163	9.26084	9.32394	9.56146	9.73847	9.83614	9.97098	9.52646	0.808345	1.58707	1.29332	1.10437	0.979448	0.92541	1.30594				0.809015	0.443704	0.1427	0.0534	0.808046	0.454722	0.154006	0.0941976	1.35817	2.19207	2.21098	2.05094	1.91597	1.93302	1.94989	2.34713				2.1151	2.12397
9.56999	9.57999	9.59099	9.678	9.90999	9.98699	9.552				9.59899	9.47399	9.27	9.327	9.61099	9.77999	9.87299	9.989	9.56199	0.80896	1.5834	1.2857	1.10166	0.97864	0.935748	1.31796				0.80883	0.416144	0.133131	0.05336	0.80898	0.449041	0.130014	0.067914	1.35708	2.194	2.215	2.055	1.915	1.935	1.957	2.351				2.114	2.126
9.62357	9.62445	9.61758	9.73813	9.93813	10.0193	9.61941				9.64955	9.53593	9.30335	9.34833	9.66857	9.83146	9.88608	10	9.61348	0.807471	1.58346	1.29031	1.09367	0.985263	0.939452	1.31399				0.807095	0.41137	0.118678	0.0388993	0.807825	0.449316	0.124051	0.0570762	1.35547	2.19509	2.21205	2.05801	1.91507	1.94704	1.96099	2.34107				2.11708	2.12291
9.67448	9.66459	9.66947	9.74988	9.94988	10.0437	9.65563				9.6985	9.61915	9.33468	9.3777	9.71948	9.87258	9.89293	10	9.65656	0.811093	1.58624	1.29041	1.09128	0.979291	0.932551	1.31561				0.809307	0.414072	0.128272	0.0495213	0.81268	0.459615	0.124149	0.0505072	1.35785	2.20292	2.21695	2.05899	1.92094	1.95096	1.96001	2.34694				2.12393	2.11508
9.72498	9.70499	9.69499	9.78699	9.97399	10.057	9.70499				9.75198	9.71297	9.41997	9.43498	9.76998	9.89399	9.896	10.003	9.70399	0.816998	1.59037	1.29566	1.08767	0.955167	0.915755	1.31606				0.816668	0.439142	0.152303	0.0685242	0.816929	0.467887	0.12494	0.0496302	1.36184	2.206	2.222	2.061	1.927	1.95	1.956	2.356				2.125	2.108
9.76854	9.74842	9.7493	9.82997	9.99886	10.0619	9.73944	9.70041			9.79256	9.78879	9.50492	9.50805	9.81449	9.91515	9.89909	10.003	9.73646	0.820299	1.5943	1.29488	1.08099	0.928447	0.886159	1.32003	1.06983			0.819724	0.450818	0.159545	0.0679661	0.820351	0.462681	0.124565	0.0470307	1.36558	2.21013	2.22302	2.06301	1.93904	1.94993	1.95093	2.36315	2.4291			2.1301	2.09887
9.81738	9.78652	9.77665	9.82704	9.98616	10.0531	9.77949	9.73753			9.84336	9.86108	9.58894	9.60379	9.85943	9.92883	9.9069	10.003	9.77847	0.828457	1.60011	1.29758	1.08443	0.922703	0.855973	1.32394	1.0587			0.827393	0.452439	0.148115	0.0603071	0.828625	0.460912	0.124126	0.0452723	1.37107	2.22185	2.22498	2.06399	1.94295	1.94309	1.94409	2.37683	2.43789			2.13889	2.08715
9.84199	9.82499	9.80399	9.821	9.986	10.036	9.82899	9.79998	9.83798		9.86899	9.93198	9.69097	9.72097	9.88499	9.95199	9.91	10.003	9.80999	0.833289	1.60764	1.30813	1.08812	0.906204	0.828807	1.32569	1.04902	0.825095		0.833558	0.461837	0.132844	0.0543916	0.832089	0.46018	0.12257	0.0440703	1.37849	2.222	2.224	2.06	1.96899	1.943	1.935	2.371	2.443	2.466		2.138	2.087
9.87627	9.86335	9.83919	9.83315	9.98398	10.0229	9.84756	9.85153	9.91878	9.94594	9.89533	10.0005	9.80428	9.86224	9.92524	9.9671	9.91003	10.003	9.8454	0.844181	1.6148	1.31456	1.08596	0.891669	0.816013	1.33914	1.05786	0.842672	0.763754	0.843442	0.477687	0.123823	0.0489604	0.843411	0.45013	0.121351	0.0424109	1.38466	2.21898	2.21896	2.05997	1.97206	1.93694	1.92489	2.37989	2.438	2.47603	2.48204	2.13297	2.09013
9.90372	9.89963	9.8588	9.84884	9.98202	10.0082	9.90541	9.90644	9.99917	10.043	9.92965	10.0564	9.93664	9.99068	9.94975	9.97789	9.91297	9.99904	9.88658	0.847417	1.61788	1.31924	1.08311	0.876021	0.802875	1.33465	1.06896	0.869772	0.789021	0.847785	0.488786	0.114783	0.0448621	0.845548	0.449081	0.118351	0.042509	1.38907	2.21702	2.21504	2.05703	1.97794	1.93106	1.91312	2.36812	2.438	2.47897	2.48596	2.13003	2.10386
9.93799	9.93799	9.90099	9.864	9.979	9.994	9.938	9.95599	10.082	10.139	9.957	10.108	10.056	10.117	9.98799	9.995	9.95599	10.026	9.918	0.84786	1.62122	1.3266	1.08017	0.864502	0.793031	1.33456	1.08089	0.897116	0.815346	0.84735	0.496699	0.109191	0.0392208	0.84689	0.434652	0.100033	0.0315316	1.39074	2.214	2.214	2.055	1.98	1.921	1.903	2.369	2.437	2.471	2.484	2.129	2.099
9.97633	9.97237	9.9293	9.87817	9.97096	9.98192	9.97154	10.0115	10.1547	10.2208	9.98836	10.1584	10.177	10.2711	10.0274	10.0618		10.0117	9.95733	0.84751	1.61991	1.32601	1.08117	0.853327	0.783394	1.34757	1.09086	0.9238	0.841937	0.847936	0.448435	0.102222	0.0510716	0.845346	0.397842		0.0224089	1.3915	2.20897	2.20996	2.05298	1.98202	1.91698	1.89596	2.3729	2.434	2.46595	2.47693	2.12598	2.08598
10.0096	10.0095	9.95962	9.89578	9.96705	9.9741	10.0263	10.0663	10.2251	10.298	10.0245	10.1955	10.2767	10.3777	10.0655	10.144		10.0841	9.99058	0.839412	1.61755	1.32335	1.08135	0.852007	0.779805	1.33189	1.09768	0.941912	0.866836	0.841541	0.447936	0.106486	0.0552573	0.835889	0.422213		0.0434252	1.38796	2.20604	2.20605	2.05102	1.98398	1.91502	1.89205	2.36312	2.434	2.46106	2.47009	2.12402	2.08402
10.05	10.037	9.99099	9.911	9.966	9.963	10.07	10.119	10.287	10.375	10.062	10.247	10.341	10.462	10.106	10.084			10.026	0.831402	1.61238	1.32074	1.07584	0.845911	0.776691	1.3226	1.10198	0.957896	0.889115	0.833662	0.452549	0.142601	0.0860925	0.828072	0.46253			1.38235	2.201	2.204	2.052	1.986	1.912	1.892	2.353	2.431	2.453	2.457	2.12	2.09
10.0904	10.0743	10.0262	9.9322	9.966	9.95598	10.1103	10.1705	10.3526	10.4516	10.1044	10.2763	10.3702	10.4861	10.1465				10.0633	0.824402	1.60551	1.3141	1.06667	0.84537	0.765117	1.30926	1.09976	0.967087	0.902296	0.827075	0.446096	0.146959	0.0953303	0.820951				1.37692	2.19195	2.19693	2.04796	1.984	1.912	1.89404	2.34497	2.42298	2.44689	2.44087	2.10696	2.09498
10.1296	10.1067	10.0517	9.95279	9.966	9.95402	10.1397	10.2215	10.4134	10.5094	10.1406	10.3067	10.3908	10.4999	10.1935				10.0927	0.819441	1.59743	1.30778	1.06267	0.838134	0.755489	1.3021	1.09206	0.970911	0.916386	0.822408	0.454949	0.153038	0.0922614	0.815862				1.36977	2.18705	2.19007	2.04404	1.984	1.912	1.89796	2.34203	2.42102	2.43512	2.42714	2.10304	2.09302
10.174	10.137	10.095	9.97699	9.97	9.959	10.176	10.258	10.453	10.561	10.179	10.343	10.418	10.54	10.232				10.127	0.813382	1.59086	1.29636	1.054	0.828914	0.749143	1.29587	1.08363	0.97188	0.925296	0.816342	0.460268	0.151181	0.123597	0.810102				1.36214	2.184	2.185	2.034	1.984	1.914	1.903	2.338	2.414	2.424	2.41201	2.097	2.096
10.2173	10.1702	10.1152	10.0022	9.97818	9.97219	10.2183	10.2933	10.4983	10.6013	10.2222	10.3893	10.4291	10.5491	10.2753				10.1633	0.805979	1.58532	1.29163	1.04866	0.823264	0.741343	1.28745	1.07799	0.979857	0.928864	0.807897	0.463832	0.151462	0.124252	0.803954				1.35704	2.17699	2.1809	2.03193	1.98303	1.91805	1.91007	2.32492	2.4029	2.39994	2.39284	2.09	2.08497
10.2447	10.1937	10.1377	10.0267	9.99677	9.99175	10.2437	10.3246	10.5276	10.6346	10.2467	10.4226	10.4389	10.5579	10.3027				10.1926	0.803867	1.58207	1.28839	1.04123	0.819655	0.734555	1.28916	1.07397	0.970468	0.926213	0.804522	0.459988	0.151648	0.124408	0.803328				1.35449	2.17601	2.17112	2.02509	1.98596	1.92294	1.91691	2.3171	2.39312	2.39407	2.37621	2.09	2.08204
[truncated: 64 more columns]
