# Supplementary material for: Kinematic Validation of a Multi-Kinect v2 Instrumented 10-Meter Walkway for Quantitative Gait Assessments
Source: PLoS One. 2015 Oct 13;10(10):e0139913. doi: 10.1371/journal.pone.0139913 (PMC4603795; doi:10.1371/journal.pone.0139913)
Supplement: S1 Data — (ZIP) [file pone.0139913.s001.zip › S1_Data/pp5_trial2.xls]

## Sheet: Sheet1
Kinect(x) SpineBase	Kinect(x) Head	Kinect(x) ShoulderLeft	Kinect(x) ElbowLeft	Kinect(x) WristLeft	Kinect(x) HandLeft	Kinect(x) ShoulderRight	Kinect(x) ElbowRight	Kinect(x) WristRight	Kinect(x) HandRight	Kinect(x) HipLeft	Kinect(x) KneeLeft	Kinect(x) AnkleLeft	Kinect(x) FootLeft	Kinect(x) HipRight	Kinect(x) KneeRight	Kinect(x) AnkleRight	Kinect(x) FootRight	Kinect(x) SpineShoulder	Kinect(y) SpineBase	Kinect(y) Head	Kinect(y) ShoulderLeft	Kinect(y) ElbowLeft	Kinect(y) WristLeft	Kinect(y) HandLeft	Kinect(y) ShoulderRight	Kinect(y) ElbowRight	Kinect(y) WristRight	Kinect(y) HandRight	Kinect(y) HipLeft	Kinect(y) KneeLeft	Kinect(y) AnkleLeft	Kinect(y) FootLeft	Kinect(y) HipRight	Kinect(y) KneeRight	Kinect(y) AnkleRight	Kinect(y) FootRight	Kinect(y) SpineShoulder	Kinect(z) SpineBase	Kinect(z) Head	Kinect(z) ShoulderLeft	Kinect(z) ElbowLeft	Kinect(z) WristLeft	Kinect(z) HandLeft	Kinect(z) ShoulderRight	Kinect(z) ElbowRight	Kinect(z) WristRight	Kinect(z) HandRight	Kinect(z) HipLeft	Kinect(z) KneeLeft
0.135961	0.160078	0.146	0.108117	0.162942	0.161078	0.156961	0.133058	0.186981	0.188	0.170019	0.116	0.053	0.149	0.185942	0.119	0.045	0.124981	0.148	0.834773	1.56133	1.31029	1.06003	0.819552	0.758844	1.30927	1.01135	0.770293	0.748641	0.835492	0.486918	0.146723	0.0511394	0.833375	0.48386	0.148496	0.0675809	1.36455	2.18308	2.20998	2.052	1.98296	1.95802	1.95104	2.35408	2.40198	2.40114	2.383	2.11008	2.069
0.134001	0.163998	0.146	0.113998	0.160001	0.164998	0.155001	0.135999	0.186	0.188	0.171	0.116	0.053	0.149	0.183001	0.119	0.045	0.124	0.148	0.83442	1.56125	1.3103	1.05434	0.813103	0.75957	1.30869	1.01186	0.77095	0.733566	0.8351	0.48629	0.14687	0.05111	0.8331	0.48387	0.14879	0.0691394	1.36463	2.187	2.209	2.052	1.981	1.959	1.953	2.358	2.401	2.408	2.383	2.114	2.069
0.134023	0.164008	0.146023	0.111	0.16	0.165	0.157977	0.13103	0.217774	0.193008	0.171023	0.116	0.053	0.147	0.183	0.116	0.046	0.124008	0.14803	0.83442	1.56088	1.31026	1.05443	0.810489	0.758326	1.30889	1.04825	0.810415	0.753155	0.835122	0.484841	0.145197	0.052698	0.83309	0.482021	0.153541	0.0694979	1.36416	2.18699	2.20902	2.05199	1.982	1.959	1.953	2.35701	2.39502	2.35422	2.37703	2.11398	2.069
0.137	0.165058	0.149	0.111	0.160058	0.165	0.155058	0.135	0.187903	0.193826	0.174	0.116	0.053	0.146981	0.183058	0.116019	0.046	0.125	0.152	0.834458	1.56045	1.3104	1.05489	0.809004	0.759004	1.30947	1.04664	0.80578	0.745966	0.835399	0.484891	0.144843	0.0524479	0.833077	0.482156	0.153638	0.0692146	1.36364	2.186	2.21198	2.051	1.982	1.95898	1.953	2.35798	2.397	2.38315	2.38112	2.112	2.069
0.137	0.167992	0.149	0.111	0.162992	0.165	0.157992	0.135	0.183013	0.185024	0.174	0.116	0.053	0.146003	0.185992	0.116997	0.046	0.125	0.152	0.83435	1.55976	1.31046	1.05519	0.806178	0.754652	1.30862	1.04571	0.802768	0.747805	0.83537	0.482905	0.143992	0.0528489	0.83291	0.479408	0.153022	0.0689408	1.36348	2.186	2.211	2.051	1.982	1.958	1.953	2.357	2.397	2.39098	2.38698	2.112	2.069
0.13504	0.16804	0.149	0.11104	0.163	0.16503	0.15804	0.13497	0.18104	0.17804	0.175	0.116	0.05297	0.146	0.184	0.114	0.04299	0.125	0.15603	0.83346	1.56065	1.31035	1.05429	0.804614	0.756945	1.30774	1.04361	0.790495	0.744609	0.834335	0.48358	0.14355	0.0532785	0.832167	0.477966	0.153278	0.069189	1.36371	2.19098	2.21102	2.051	1.98202	1.958	1.95299	2.35702	2.39712	2.40599	2.38602	2.116	2.069
0.139	0.172057	0.149	0.115057	0.163	0.168019	0.162077	0.132134	0.185115	0.182057	0.175077	0.116	0.0500191	0.146	0.184077	0.114	0.042	0.125	0.159077	0.833419	1.56114	1.31039	1.05923	0.817771	0.755481	1.30653	1.00917	0.768173	0.725767	0.834808	0.483644	0.14158	0.0541167	0.831909	0.477625	0.14918	0.0680914	1.36383	2.189	2.21298	2.051	1.98398	1.958	1.95206	2.35898	2.40902	2.40496	2.38798	2.11598	2.069
0.139	0.174999	0.149	0.117999	0.163	0.169	0.165999	0.138998	0.190998	0.184999	0.178999	0.116	0.0509997	0.146	0.187999	0.114	0.042	0.125	0.162999	0.83336	1.56033	1.31061	1.0609	0.813212	0.758099	1.30891	1.00667	0.765751	0.730708	0.83468	0.485899	0.14207	0.0539501	0.83188	0.47893	0.151729	0.0676501	1.3626	2.189	2.212	2.051	1.983	1.958	1.955	2.358	2.41	2.403	2.387	2.115	2.069
0.13903	0.180053	0.165023	0.11903	0.167068	0.177	0.16903	0.139	0.19097	0.188023	0.183	0.11603	0.054	0.146	0.188008	0.115023	0.045	0.122023	0.16403	0.832839	1.55785	1.30897	1.06238	0.812557	0.755448	1.31023	1.00701	0.766196	0.727583	0.834289	0.485111	0.140587	0.0540148	0.831259	0.476818	0.150014	0.0672653	1.36164	2.18902	2.21401	2.05599	1.98599	1.96003	1.956	2.35702	2.41	2.40298	2.39299	2.117	2.06902
0.143	0.187059	0.16802	0.123078	0.176	0.17702	0.173	0.139137	0.187	0.191059	0.183	0.120098	0.0539414	0.146	0.189059	0.118059	0.045	0.125	0.168059	0.83272	1.55667	1.30876	1.06156	0.821349	0.755208	1.31254	1.03484	0.792089	0.742524	0.834104	0.486498	0.140258	0.0533689	0.83116	0.479199	0.15061	0.0679872	1.36096	2.191	2.21498	2.05506	1.98504	1.964	1.95606	2.359	2.40996	2.401	2.39198	2.117	2.07104
0.143	0.189993	0.168998	0.126991	0.176	0.177998	0.173	0.145984	0.187	0.193993	0.183	0.124988	0.051007	0.146	0.191993	0.120993	0.045	0.125	0.170993	0.83271	1.55497	1.30912	1.0616	0.8173	0.75509	1.31469	1.03727	0.792549	0.742201	0.83431	0.48642	0.146176	0.0553154	0.830651	0.477644	0.151119	0.068848	1.36053	2.191	2.214	2.05799	1.987	1.964	1.95899	2.359	2.408	2.401	2.391	2.117	2.073
0.14601	0.195068	0.17301	0.13101	0.171156	0.178117	0.17401	0.146	0.189	0.193029	0.183039	0.12501	0.0549707	0.146	0.192029	0.121	0.045	0.125	0.175078	0.832874	1.55518	1.30889	1.06285	0.82085	0.748939	1.31751	1.03905	0.787913	0.743119	0.834843	0.486994	0.143478	0.055128	0.830515	0.476779	0.150625	0.068433	1.35981	2.19004	2.21601	2.05703	1.98904	1.96205	1.95904	2.36203	2.408	2.407	2.39899	2.11702	2.07303
0.147099	0.202177	0.174138				0.175158	0.146197	0.189079	0.19602	0.187079	0.126	0.052	0.146	0.195118	0.121099	0.045	0.125	0.183079	0.833249	1.55474	1.30948				1.32175	1.04002	0.786888	0.739857	0.835143	0.487347	0.143237	0.0528844	0.830977	0.476678	0.150108	0.0677277	1.35913	2.19404	2.21708	2.06002				2.36502	2.40814	2.40704	2.39806	2.11904	2.076
0.152001	0.211	0.181001				0.183	0.156	0.193	0.197001	0.191001	0.126	0.052	0.146	0.201	0.126	0.045	0.125	0.187001	0.83171	1.55247	1.30915				1.31995	1.01625	0.77287	0.73272	0.83332	0.48622	0.1426	0.0521099	0.82982	0.4771	0.1505	0.06811	1.35909	2.196	2.221	2.061				2.366	2.415	2.409	2.401	2.121	2.076
0.162042	0.218063	0.193028	0.144035	0.192049	0.197035	0.185078	0.160007	0.197035	0.207993	0.200042	0.133085	0.0520282	0.147014	0.208035	0.133056	0.045	0.125021	0.199049	0.831532	1.55115	1.30901	1.05512	0.802086	0.753689	1.31894	1.01333	0.769815	0.729097	0.8331	0.482624	0.142283	0.0507965	0.829654	0.478016	0.148913	0.067761	1.35657	2.19504	2.22203	2.06401	1.99604	1.96901	1.96304	2.37203	2.41702	2.41101	2.40105	2.12501	2.07702
0.168137	0.227235	0.197157	0.149137	0.199157	0.202274	0.196078	0.161157	0.202372	0.207117	0.206098	0.14545	0.0560783	0.14902	0.213157	0.141313	0.0451174	0.128	0.206235	0.830409	1.54775	1.31031	1.05603	0.805851	0.75361	1.31474	1.01234	0.769273	0.728749	0.831724	0.478678	0.138406	0.0488753	0.828744	0.47597	0.149161	0.0678197	1.35504	2.20102	2.22606	2.06602	2.00096	1.97002	1.96896	2.37604	2.42002	2.41308	2.40796	2.12704	2.08006
0.174984	0.238972	0.204981	0.155984	0.206981	0.215967	0.199991	0.168981	0.220956	0.212986	0.210988	0.167946	0.0599906	0.149998	0.220981	0.156963	0.050986	0.128	0.217972	0.829841	1.54949	1.30969	1.05538	0.808913	0.759097	1.3165	1.01664	0.775914	0.732691	0.831401	0.463566	0.135208	0.0476429	0.827952	0.469984	0.142207	0.0638096	1.35571	2.202	2.22899	2.067	1.999	1.971	1.967	2.378	2.421	2.41699	2.406	2.129	2.08299
0.184123	0.251072	0.217113	0.168102	0.211113	0.225113	0.223113	0.18902	0.221041	0.219133	0.219113	0.200236	0.0651434	0.150061	0.234092	0.160123	0.055	0.128	0.227082	0.827815	1.54568	1.30869	1.05524	0.805433	0.753384	1.31119	0.992302	0.748217	0.717442	0.828727	0.460637	0.132479	0.0475229	0.826683	0.469234	0.142181	0.0627713	1.3537	2.20603	2.233	2.07003	2.002	1.973	1.972	2.381	2.42796	2.41703	2.41106	2.133	2.09306
0.196212	0.258308	0.228174	0.178096	0.222135	0.236135	0.234154	0.191193	0.225366	0.232135	0.230231	0.223694	0.0792507	0.156231	0.243212	0.172135	0.0550193	0.128019	0.235289	0.825347	1.5413	1.30789	1.05271	0.806676	0.757697	1.30498	1.01717	0.773562	0.728441	0.826448	0.465208	0.129549	0.0468161	0.824066	0.468577	0.141316	0.0619165	1.35044	2.20906	2.23312	2.07308	2.00204	1.97302	1.972	2.38108	2.42415	2.42	2.41702	2.13306	2.09917
0.207002	0.274002	0.237002	0.183001	0.229002	0.243001	0.242001	0.201	0.244002	0.239002	0.242002	0.259007	0.0920029	0.168001	0.254002	0.179001	0.0560004	0.129003	0.250002	0.82471	1.53858	1.30518	1.05101	0.80646	0.75958	1.30318	0.99333	0.750791	0.738659	0.82533	0.468141	0.13154	0.0456002	0.82388	0.46637	0.14111	0.0612289	1.34808	2.212	2.239	2.077	2.004	1.974	1.972	2.385	2.432	2.42	2.418	2.136	2.108
0.220094	0.294109	0.256058	0.194058	0.245015	0.254029	0.254167	0.205138	0.25808	0.259073	0.258065	0.315349	0.117291	0.175334	0.270094	0.191109	0.0590436	0.153036	0.271051	0.822225	1.53504	1.30208	1.04311	0.803979	0.757887	1.30211	0.9969	0.756507	0.729327	0.823366	0.474349	0.134476	0.0478126	0.820935	0.462601	0.137052	0.0515035	1.3419	2.21804	2.24301	2.08101	2.00701	1.96797	1.96193	2.38802	2.43395	2.43002	2.42208	2.14103	2.11699
0.233309	0.309482	0.264482	0.202289	0.247174	0.258212	0.277424	0.22427	0.269521	0.269444	0.267309	0.363849	0.15808	0.2221	0.283232	0.206077	0.0650965	0.158656	0.27854	0.821562	1.53027	1.30091	1.04412	0.803863	0.752153	1.29824	1.01747	0.775191	0.704663	0.822823	0.498948	0.148898	0.0618078	0.820153	0.472373	0.134495	0.0510105	1.34087	2.2241	2.24502	2.08204	2.00804	1.96388	1.95286	2.39106	2.42698	2.43329	2.43306	2.1451	2.11586
0.248964	0.333943	0.288943	0.216966	0.25598	0.268975	0.29895	0.237968	0.295939	0.291948	0.282964	0.4069	0.212873	0.277871	0.294973	0.209991	0.0699886	0.191923	0.305936	0.820153	1.5291	1.29609	1.04625	0.807043	0.760411	1.28942	1.01887	0.775729	0.718488	0.822491	0.504916	0.145737	0.0606826	0.817785	0.473048	0.130709	0.0713228	1.33832	2.22899	2.246	2.084	2.01	1.95801	1.94602	2.39399	2.426	2.44797	2.43599	2.14999	2.10902
0.260167	0.353354	0.308275	0.228197	0.262177	0.274098	0.316197	0.261256	0.309452	0.318374	0.294177	0.448462	0.272698	0.344983	0.310138	0.192049	0.0700295	0.142039	0.322403	0.817859	1.52459	1.29507	1.04565	0.806925	0.755397	1.28737	1.01599	0.775462	0.72151	0.821337	0.50019	0.16279	0.0621932	0.814174	0.424824	0.130023	0.0496646	1.33476	2.22898	2.25102	2.085	2.00996	1.95491	1.937	2.39204	2.42901	2.44402	2.43701	2.15298	2.11601
0.277436	0.389476	0.336436	0.248297	0.280079	0.284139	0.336713	0.287634	0.355297	0.356595	0.312357	0.495634	0.344625	0.445803	0.324614	0.197139			0.363297	0.814696	1.52001	1.29207	1.03595	0.79837	0.748033	1.28981	1.013	0.776526	0.722405	0.818924	0.491405	0.13055	0.0465807	0.810471	0.425298			1.3275	2.227	2.25298	2.08496	2.00604	1.94604	1.93696	2.39596	2.43	2.44604	2.43808	2.15102	2.117
0.298993	0.412992	0.357993	0.262995	0.283999	0.290998	0.371989	0.31899	0.369995	0.385991	0.329994	0.52699	0.424974	0.534971	0.35499	0.203998			0.377995	0.810521	1.5134	1.29074	1.0386	0.79987	0.7467	1.2861	1.00787	0.768413	0.717232	0.814671	0.507455	0.13004	0.0555171	0.806571	0.430158			1.32569	2.227	2.252	2.083	2.008	1.948	1.935	2.394	2.43	2.448	2.442	2.152	2.117
0.322217	0.449291	0.410112	0.281217	0.290067	0.29512	0.405269	0.349217	0.421261	0.424321	0.358164	0.556344	0.506665	0.613799	0.375247	0.21312			0.414321	0.802452	1.50659	1.27407	1.03795	0.797322	0.747678	1.27683	1.00026	0.764958	0.709483	0.806248	0.511459	0.128909	0.0703492	0.799046	0.428576			1.31699	2.23296	2.25001	2.08596	1.99801	1.94198	1.92696	2.39599	2.43398	2.45099	2.43999	2.15794	2.11799
0.351388	0.488543	0.425892	0.310562	0.299233	0.311097	0.441601	0.37893	0.456717	0.467872	0.380465	0.602446	0.596027	0.721182	0.408271	0.229136		0.258097	0.457523	0.794583	1.49662	1.26934	1.03329	0.793794	0.744703	1.26422	0.999155	0.765829	0.701673	0.799128	0.503478	0.134684	0.068014	0.790461	0.430681		0.118645	1.30466	2.22694	2.25096	2.08098	1.99888	1.93886	1.9209	2.39492	2.43108	2.45004	2.43892	2.14992	2.11592
0.370954	0.515936	0.470895	0.338934	0.310973	0.315989	0.471929	0.42589	0.492916	0.511897	0.403945	0.624947	0.647879	0.780861	0.421968	0.235984		0.262989	0.483938	0.789173	1.49451	1.26	1.03895	0.801083	0.743822	1.25913	0.99486	0.758707	0.692232	0.790929	0.512968	0.165159	0.0899189	0.787507	0.431748		0.119897	1.30165	2.22401	2.249	2.08	1.99301	1.93202	1.91601	2.39101	2.43499	2.452	2.43501	2.14601	2.11201
0.421197	0.568305	0.502393	0.358295	0.326108	0.328059	0.525315	0.465383	0.545275	0.553423	0.454167	0.682128	0.712275	0.844393	0.473256			0.296305	0.535275	0.780561	1.48144	1.25415	1.03145	0.796496	0.741503	1.2518	0.98136	0.749615	0.682797	0.782352	0.487742	0.159526	0.0831351	0.77948			0.116148	1.2908	2.21397	2.24497	2.07593	1.99093	1.92282	1.90788	2.39099	2.43301	2.44798	2.43099	2.13598	2.12099
0.442208	0.600052			0.33776	0.334565	0.558071	0.504935	0.574188	0.596877	0.47213	0.696032	0.740234	0.884078	0.50011			0.327623	0.564071	0.77455	1.47691			0.760448	0.724002	1.24527	0.960143	0.72393	0.666358	0.777531	0.493362	0.161125	0.0966389	0.772302			0.107834	1.2852	2.21086	2.24184			1.9049	1.89575	2.38992	2.43388	2.446	2.42992	2.13388	2.12021
0.502991	0.652992	0.574995	0.435993	0.375994	0.362996	0.611992	0.551993	0.633991	0.640994	0.528992	0.747993	0.751998	0.887999	0.555992			0.358995	0.617992	0.77304	1.47293	1.2492	1.01974	0.792575	0.742717	1.24255	0.95676	0.72495	0.66322	0.77961	0.463274	0.16088	0.0915507	0.767351			0.10452	1.28209	2.204	2.234	2.062	1.979	1.9	1.883	2.386	2.428	2.446	2.426	2.128	2.131
0.537486	0.688386	0.635255	0.45944	0.407324	0.384355	0.663401	0.594401	0.671239	0.687255	0.557533	0.782255	0.772139	0.905062	0.597432			0.427417	0.657417	0.767374	1.47341	1.24214	1.0122	0.788188	0.745812	1.2385	0.966332	0.733457	0.66909	0.771529	0.489073	0.161443	0.0863484	0.764625			0.114485	1.2807	2.19897	2.23193	2.05894	1.97393	1.88592	1.87191	2.37892	2.42397	2.43998	2.42402	2.12095	2.12702
0.600962	0.73877	0.669059	0.516943	0.450039	0.431039	0.715712	0.646635	0.702404	0.720404	0.62702	0.815789	0.790154	0.912904	0.653982			0.483733	0.71177	0.780971	1.48169	1.24578	1.0184	0.798259	0.752656	1.24634	0.973172	0.734549	0.685886	0.783121	0.477282	0.161635	0.0769658	0.779546			0.124636	1.28656	2.19502	2.22287	2.05092	1.96475	1.87485	1.85987	2.36802	2.41987	2.437	2.427	2.115	2.12985
0.649857	0.777885	0.722843	0.56486	0.502845	0.483845	0.751894	0.678906	0.72294	0.74094	0.678848	0.855883	0.797977	0.908014	0.703854			0.622593	0.750885	0.789635	1.48932	1.2549	1.02081	0.798699	0.761095	1.25996	0.982443	0.742128	0.687735	0.793859	0.510912	0.154272	0.0681159	0.785961			0.217917	1.29569	2.196	2.21602	2.04701	1.95204	1.86702	1.85302	2.369	2.41302	2.437	2.427	2.115	2.12202
0.69741	0.83045	0.77347	0.62955	0.5657	0.54175	0.79742	0.7173	0.75121	0.76217	0.7265	0.86913	0.80703	0.90809	0.75035	0.67868		0.7066	0.7955	0.799327	1.49921	1.26567	1.03762	0.816603	0.761602	1.27428	0.991322	0.749628	0.694044	0.802874	0.492222	0.149196	0.0648911	0.79613	0.51086		0.18667	1.30751	2.18697	2.21196	2.04692	1.95195	1.85998	1.84388	2.36796	2.40993	2.434	2.42697	2.106	2.11696
0.738596	0.875789	0.820962	0.685154	0.636539	0.617462	0.839693	0.7475	0.772212	0.779173	0.776462	0.882173	0.810077	0.917	0.785654	0.746981		0.763961	0.845673	0.804117	1.51555	1.27293	1.0467	0.820959	0.765776	1.29203	0.996671	0.75452	0.7085	0.809337	0.474516	0.14191	0.05312	0.799309	0.481284		0.138789	1.32092	2.18413	2.20792	2.039	1.94694	1.85788	1.83192	2.36404	2.40304	2.43379	2.42388	2.10613	2.11294
0.768981	0.915976	0.86997	0.743964	0.714952	0.691955	0.874979	0.772984	0.782993	0.787995	0.799986	0.890995	0.813998	0.917	0.81898	0.79697		0.660063	0.879979	0.810606	1.52139	1.28071	1.06262	0.825507	0.76559	1.30687	1.00691	0.762665	0.719693	0.813268	0.471242	0.14189	0.05312	0.808444	0.436637		0.119402	1.32772	2.191	2.204	2.039	1.944	1.852	1.828	2.366	2.405	2.42301	2.418	2.113	2.11
0.823232	0.965315	0.9103	0.808502	0.804652	0.798727	0.921165	0.818112	0.795127	0.796187	0.860217	0.90312	0.814022	0.91197	0.872247	0.8716	0.600885	0.742135	0.933262	0.824104	1.53479	1.29588	1.05841	0.826995	0.773354	1.3214	1.02854	0.785418	0.73461	0.822362	0.47132	0.141407	0.0525429	0.825624	0.446977	0.14537	0.107962	1.34019	2.20092	2.20197	2.03201	1.93299	1.84202	1.82302	2.36502	2.40001	2.41898	2.41099	2.11996	2.12793
0.855227	1.00775	0.950997	0.876208	0.892725	0.896783	0.943997	0.833824	0.812441	0.821153	0.890284	0.919096	0.817	0.907827	0.906074	0.952725	0.72007	0.762665	0.968978	0.828709	1.54205	1.30547	1.07437	0.841101	0.776633	1.3233	1.03565	0.790774	0.748187	0.829406	0.469948	0.138324	0.0529714	0.827638	0.454797	0.121762	0.0397278	1.34994	2.18979	2.19802	2.03294	1.93113	1.84508	1.82606	2.36792	2.40206	2.41606	2.41008	2.11377	2.11769
0.917831	1.0459	1.00186	0.937833	0.980762	0.987754	0.994863				0.955823	0.923987	0.817	0.899024	0.960852	1.04076	0.825714	0.898632	1.01887	0.83629	1.55188	1.31131	1.0896	0.854913	0.778844	1.33616				0.83687	0.466808	0.134421	0.0550843	0.83517	0.466897	0.132591	0.0564548	1.3554	2.17903	2.199	2.03001	1.93798	1.84899	1.82899	2.36401				2.10203	2.10204
0.954589	1.09147	1.06052	1.00673	1.0799	1.09199	1.03245	0.893406			1.00055	0.934264	0.820061	0.89901	0.993548	1.12078	0.967645	1.04682	1.05756	0.838459	1.55308	1.3045	1.08486	0.859303	0.78446	1.34009	1.07567			0.838589	0.468747	0.136656	0.0564816	0.837691	0.484505	0.134931	0.0598333	1.35967	2.18101	2.20102	2.03896	1.92899	1.85705	1.84009	2.3659	2.403			2.10403	2.09894
1.01272	1.13796	1.11204	1.07947	1.16971	1.18981	1.07664	0.933442			1.05478	0.960321	0.8261	0.9	1.04764	1.19826	1.13103	1.22757	1.11284	0.83441	1.55713	1.30655	1.08409	0.856676	0.784487	1.33812	1.07917			0.833513	0.48409	0.139269	0.06152	0.834808	0.494355	0.134259	0.0573589	1.35813	2.18204	2.20294	2.035	1.92792	1.86226	1.8493	2.356	2.40306			2.107	2.0929
1.048	1.18499	1.16299	1.15099	1.25299	1.27799	1.108	0.954997			1.09299	0.975998	0.830999	0.9	1.079	1.25999	1.27898	1.40198	1.15399	0.829511	1.54846	1.3009	1.07619	0.85597	0.7858	1.34242	1.08			0.827781	0.48459	0.14167	0.0620099	0.830801	0.476532	0.143499	0.0636492	1.35322	2.184	2.2	2.035	1.924	1.875	1.864	2.356	2.406			2.107	2.088
1.10137	1.22835	1.21632	1.21043	1.33351	1.35961	1.16732				1.14338	1.00224	0.83505	0.903	1.13837	1.31542	1.39255	1.51961	1.20634	0.822982	1.55251	1.29727	1.07095	0.857166	0.787258	1.32963				0.821482	0.485094	0.143346	0.0630012	0.824253	0.492224	0.148487	0.0938924	1.35124	2.18005	2.20304	2.03499	1.925	1.88316	1.87807	2.35697				2.10802	2.09002
1.15412	1.27695	1.26205	1.2712	1.40559	1.44543	1.21209				1.19714	1.03587	0.842155	0.903116	1.19012	1.37399	1.47084	1.60547	1.25399	0.814849	1.54342	1.29252	1.06481	0.858041	0.787151	1.33468				0.810651	0.480153	0.145565	0.0632071	0.819029	0.48159	0.169408	0.103679	1.34208	2.1871	2.20802	2.03306	1.92514	1.90508	1.88825	2.35296				2.11116	2.0931
1.21083	1.32486	1.31484	1.33182	1.48576	1.51779	1.26684				1.25483	1.07987	0.849977	0.908983	1.24683	1.42385	1.56373	1.67978	1.30385	0.808728	1.54161	1.28626	1.05558	0.862646	0.797779	1.32464				0.804159	0.483331	0.149329	0.065583	0.813437	0.475029	0.133496	0.0940684	1.33972	2.19199	2.209	2.03599	1.93198	1.90899	1.90096	2.35101				2.11898	2.09799
1.26463	1.36652	1.3655	1.38453	1.54652	1.57959	1.31959				1.30559	1.11466	0.86941	0.9263	1.30463	1.48352	1.55933	1.68826	1.35254	0.806564	1.5442	1.28241	1.05042	0.864225	0.801883	1.31761				0.802346	0.46318	0.151492	0.0680876	0.810982	0.4823	0.143463	0.0890961	1.33808	2.19499	2.216	2.04004	1.93914	1.92307	1.91508	2.35801				2.12298	2.09698
1.32819	1.41901	1.41615	1.43801	1.59884	1.63887	1.37917				1.36519	1.18163	0.911575	0.959286	1.36824	1.53589	1.59214	1.71408	1.40705	0.807045	1.54759	1.28864	1.05398	0.865532	0.800325	1.3115				0.802984	0.460345	0.159833	0.0710358	0.811285	0.47064	0.129057	0.0718557	1.34129	2.19408	2.21614	2.04416	1.95314	1.93006	1.92319	2.35902				2.12106	2.095
1.38799	1.47	1.47399	1.489	1.641	1.683	1.43799				1.42499	1.26399	0.990993	1.12498	1.43099	1.581	1.599	1.718	1.46	0.81084	1.55344	1.28696	1.05245	0.856561	0.8056	1.32354				0.80622	0.467159	0.172599	0.131844	0.81556	0.480709	0.13347	0.0696202	1.34679	2.198	2.223	2.052	1.96	1.933	1.933	2.36				2.124	2.095
1.44939	1.52039	1.5303	1.52823	1.67313	1.71716	1.49536				1.48739	1.35268	1.06066		1.48845	1.60918	1.60305	1.718	1.51533	0.818356	1.56732	1.2941	1.05873	0.860107	0.803607	1.32819				0.813949	0.463015	0.189067		0.822651	0.482303	0.135267	0.0678343	1.3582	2.20203	2.22701	2.06098	1.97103	1.94306	1.93905	2.36112				2.12603	2.09299
1.5	1.57096	1.569	1.55781	1.68952	1.73736	1.54192	1.44309			1.53796	1.44086	1.14613		1.54592	1.63231	1.609	1.718	1.558	0.826965	1.57318	1.30242	1.06481	0.854696	0.801809	1.33034	1.06379			0.824268	0.454904	0.182173		0.829305	0.477502	0.137419	0.064579	1.36573	2.20613	2.22806	2.05898	1.97519	1.9511	1.94604	2.37615	2.42408			2.13008	2.09196
1.55086	1.61987	1.61986	1.59889	1.71593	1.75595	1.58887	1.49885			1.58687	1.53574	1.25471	1.25606	1.59287	1.64796	1.609	1.718	1.60886	0.839466	1.58414	1.31541	1.07268	0.854501	0.794121	1.34533	1.07486			0.837424	0.458171	0.170113	0.0764764	0.840769	0.473032	0.13737	0.0645301	1.37643	2.21298	2.23099	2.058	1.98497	1.95599	1.94799	2.38398	2.42799			2.13399	2.09001
1.60051	1.67252	1.66055	1.6244	1.72711	1.7631	1.64956	1.57377	1.55901	1.53824	1.64047	1.63287	1.36931	1.40361	1.63754	1.66622	1.61403	1.716	1.66051	0.846797	1.59304	1.31814	1.07778	0.853032	0.793717	1.34407	1.06441	0.823059	0.745419	0.847084	0.469968	0.16426	0.0802888	0.845301	0.466004	0.134337	0.0651743	1.38498	2.21407	2.23097	2.06196	1.98704	1.95999	1.94897	2.38399	2.42798	2.46507	2.47503	2.13405	2.08209
1.6518	1.72511	1.71578	1.66441	1.73835	1.7731	1.70623	1.65131	1.66111	1.66333	1.68774	1.72076	1.50187	1.56593	1.69202	1.68835	1.61718	1.7159	1.71206	0.850394	1.59654	1.32297	1.07969	0.844237	0.789467	1.3427	1.06516	0.825012	0.767961	0.850372	0.474835	0.149112	0.0689637	0.849326	0.458182	0.132041	0.0644727	1.38861	2.22092	2.22796	2.05796	1.991	1.95898	1.9461	2.38292	2.42604	2.47196	2.47796	2.13894	2.09106
1.69199	1.78099	1.75499	1.68499	1.756	1.778	1.76798	1.71698	1.76697	1.77997	1.72499	1.80898	1.64596	1.71296	1.74299	1.706	1.626	1.711	1.76499	0.847101	1.59549	1.32611	1.07865	0.841601	0.79134	1.3305	1.06603	0.829619	0.757993	0.847971	0.477579	0.137163	0.0546138	0.845101	0.446263	0.129591	0.0575918	1.38737	2.217	2.226	2.056	1.991	1.958	1.951	2.379	2.428	2.47	2.476	2.136	2.094
1.7414	1.83039	1.80632	1.71719	1.76706	1.79007	1.82131	1.78957	1.87181	1.90284	1.77135	1.89553	1.80207	1.87827	1.79238	1.72015	1.64906	1.71607	1.81437	0.848973	1.59417	1.324	1.07376	0.833553	0.788229	1.33952	1.07292	0.845443	0.7724	0.849073	0.48952	0.13183	0.0537146	0.847766	0.443239	0.125922	0.0485726	1.38644	2.21504	2.227	2.05302	1.99101	1.94795	1.9329	2.37907	2.43099	2.47691	2.47395	2.13504	2.09003
1.79492	1.88307	1.84994	1.7428	1.77545	1.79923	1.86446	1.86748	1.98203	2.01717	1.81892	1.96742	1.94762	2.05016	1.844	1.74055		1.72629	1.86509	0.839828	1.58823	1.32	1.07101	0.829905	0.784006	1.3354	1.07241	0.858014	0.791187	0.839968	0.472138	0.133288	0.0572304	0.83906	0.443099		0.0435651	1.37955	2.2209	2.2269	2.05596	1.99304	1.94073	1.91873	2.38861	2.42992	2.46494	2.4669	2.1399	2.094
1.84087	1.93685	1.89687	1.78289	1.79794	1.81097	1.93779	1.94179	2.08372	2.1257	1.86487	2.0388	2.07863	2.20856	1.89386	1.76792		1.79082	1.91985	0.831224	1.58195	1.31588	1.0676	0.828145	0.778775	1.31321	1.06962	0.869259	0.798539	0.833368	0.46852	0.138206	0.0692763	0.828519	0.44304		0.0418149	1.37213	2.21601	2.22201	2.05401	1.99499	1.92704	1.90504	2.36905	2.42601	2.46201	2.46201	2.13501	2.094
1.89653	1.99248	1.94848	1.82243	1.81929	1.82921	1.99157	2.0176	2.17085	2.22493	1.92049	2.11459	2.20285	2.33999	1.95053	1.84893			1.97451	0.825678	1.5731	1.30663	1.06172	0.823056	0.773833	1.30594	1.06157	0.870652	0.808813	0.828469	0.449906	0.154141	0.0953139	0.822521	0.523805			1.36351	2.20503	2.22098	2.05098	1.98793	1.91594	1.89589	2.37192	2.42101	2.45795	2.45287	2.12301	2.08998
1.95022	2.04109	1.99711	1.86605	1.84891	1.85066	2.04905	2.07818	2.25753	2.31967	1.97022	2.17436	2.28947	2.4403	2.00426	1.84423			2.02614	0.816353	1.56419	1.29925	1.06172	0.824686	0.77103	1.29397	1.05309	0.883069	0.827363	0.818275	0.43748	0.158945	0.126344	0.814435	0.452146			1.35329	2.208	2.21898	2.0489	1.98092	1.90971	1.88479	2.3639	2.42188	2.45271	2.43971	2.124	2.08802
2.01199	2.09599	2.05299	1.91899	1.89499	1.88399	2.10199	2.13799	2.33499	2.40399	2.03199	2.24299	2.36399	2.50599	2.06799	1.95698			2.08399	0.807392	1.55779	1.29109	1.06099	0.827	0.766461	1.28884	1.04824	0.896688	0.844187	0.811941	0.433461	0.141983	0.111363	0.803072	0.537415			1.34582	2.208	2.218	2.044	1.977	1.895	1.874	2.359	2.416	2.438	2.425	2.124	2.089
2.08046	2.1504	2.11638	1.96843	1.93242	1.92338	2.1614	2.19146	2.39943	2.47043	2.10745	2.30244	2.38325	2.52504	2.13049	2.03549			2.13445	0.804374	1.5533	1.28105	1.04922	0.81755	0.765095	1.27961	1.04092	0.903499	0.855543	0.803497	0.421927	0.130822	0.0933439	0.805613	0.532144			1.34232	2.2029	2.21395	2.0439	1.96793	1.88192	1.8639	2.34995	2.41596	2.42001	2.41996	2.11993	2.08999
2.14219	2.20409	2.16811	2.02644	1.98926	1.97526	2.21623	2.2528	2.45656	2.52773	2.16809	2.36203	2.41617	2.531	2.19624	2.1024		1.98438	2.19509	0.799681	1.55589	1.28775	1.04693	0.817543	0.765801	1.27722	1.03978	0.906961	0.859805	0.8031	0.421706	0.116439	0.0684776	0.796793	0.524292		0.203703	1.34245	2.18894	2.2069	2.03089	1.95873	1.87077	1.85077	2.34271	2.40979	2.42108	2.41502	2.1109	2.08792
2.20276	2.25978	2.22478	2.09971	2.05375	2.03975	2.27875	2.29384	2.48489	2.56485	2.22378	2.41479	2.42497	2.531	2.25975	2.17372		2.05472	2.25078	0.800776	1.55816	1.28902	1.04873	0.820239	0.765332	1.27045	1.03396	0.8866	0.855447	0.801058	0.433215	0.114866	0.0601927	0.801013	0.502466		0.179346	1.34374	2.18601	2.20202	2.02502	1.94505	1.85905	1.83905	2.32806	2.39904	2.42498	2.416	2.10602	2.08402
2.26056	2.31159	2.28661	2.16875	2.13386	2.11688	2.33655	2.33048	2.51024	2.59013	2.28555	2.45216	2.42903	2.53	2.31755	2.24578		2.12267	2.30849	0.802827	1.56723	1.28971	1.05184	0.822611	0.760674	1.27494	1.03888	0.880481	0.836192	0.804069	0.470593	0.11313	0.0544309	0.802013	0.465399		0.146549	1.35062	2.18095	2.19497	2.022	1.93995	1.84695	1.82791	2.31995	2.3939	2.42692	2.41799	2.09994	2.08498
2.31903	2.37299	2.34993	2.24738	2.2239	2.209	2.39407	2.38054	2.53508	2.60383	2.34305	2.46927	2.43208	2.52998	2.37505	2.32811		2.19423	2.36009	0.809866	1.57536	1.296	1.05817	0.827924	0.761159	1.2869	1.04788	0.864863	0.813266	0.812322	0.469728	0.113089	0.0524223	0.807595	0.444878		0.138013	1.35949	2.17584	2.19194	2.02196	1.93488	1.84184	1.81894	2.31498	2.38402	2.41904	2.41708	2.09392	2.08317
2.37097	2.42297	2.39697	2.31696	2.31994	2.30994	2.44797	2.40798	2.539	2.59501	2.39597	2.48299	2.436	2.529	2.42797	2.43493		2.30693	2.41497	0.816756	1.59095	1.30532	1.06251	0.830648	0.765128	1.29336	1.04967	0.84783	0.787796	0.818976	0.463044	0.11251	0.0500115	0.814436	0.449327		0.129055	1.37329	2.168	2.189	2.02	1.929	1.834	1.816	2.314	2.385	2.421	2.421	2.09	2.09199
2.42627	2.48038	2.45539	2.3945	2.42469	2.42474	2.49721	2.45013	2.55201	2.57885	2.4493	2.5071	2.439	2.53197	2.48027	2.47473	2.22579	2.36024	2.46935	0.823772	1.60096	1.31565	1.07164	0.840555	0.774025	1.30782	1.04792	0.828121	0.782929	0.823412	0.457568	0.112821	0.0492862	0.823728	0.416253	0.099285	0.08544	1.38298	2.16701	2.19399	2.02201	1.92797	1.83401	1.81305	2.31705	2.38508	2.41702	2.415	2.08999	2.10189
2.4661	2.53616	2.51224	2.46741	2.52393	2.53211	2.52845	2.46981	2.55286	2.55775	2.49302	2.52221	2.43908	2.528	2.51904	2.57964	2.34088	2.3968	2.52006	0.833977	1.61071	1.32271	1.07534	0.845827	0.782069	1.3302	1.05015	0.81804	0.773005	0.833644	0.453013	0.112979	0.04874	0.833469	0.463904	0.137991	0.0637939	1.39262	2.16796	2.19302	2.02406	1.92402	1.83631	1.82025	2.32373	2.39606	2.41998	2.41502	2.08886	2.08581
2.52186	2.59485	2.57484	2.53882	2.62176	2.63873	2.60182	2.5109	2.54602	2.54503	2.54487	2.53297	2.44299	2.528	2.57187	2.66279	2.48664	2.53865	2.57387	0.836374	1.61526	1.32725	1.08327	0.859346	0.796175	1.33054	1.04988	0.80591	0.777808	0.835854	0.455205	0.115953	0.04874	0.835934	0.480798	0.119825	0.0462837	1.39749	2.166	2.194	2.02699	1.925	1.85196	1.83297	2.31003	2.39899	2.419	2.416	2.08202	2.07602
2.55277	2.60422	2.59827	2.58412	2.69125	2.73158	2.58491	2.49755	2.51669	2.47543	2.58185	2.54456	2.45752	2.5365	2.5958	2.74211	2.64682	2.72773	2.5858	0.836457	1.60053	1.31454	1.08995	0.878577	0.801318	1.3302	1.05369	0.818615	0.756645	0.832463	0.465771	0.12965	0.053351	0.839591	0.494607	0.127177	0.0549624	1.38097	2.14602	2.15902	2.00397	1.90106	1.84985	1.82594	2.29739	2.36802	2.397	2.38873	2.06698	2.05548
2.60924	2.66273	2.66127	2.65738	2.79449	2.83952	2.6447	2.5075	2.49	2.47797	2.63774	2.56419	2.4595	2.5365	2.64977	2.81572	2.80063	2.90097	2.64178	0.832434	1.5978	1.30842	1.08918	0.891544	0.813102	1.32665	1.0384	0.816697	0.753838	0.827304	0.474316	0.131871	0.0534483	0.836792	0.508462	0.145446	0.0652465	1.37912	2.14557	2.15904	2.00652	1.90298	1.85413	1.84163	2.29207	2.33303	2.374	2.39494	2.06458	2.056
2.65545	2.71643	2.71643	2.72692	2.88639	2.94037	2.69145	2.55588	2.49698	2.48199	2.68445	2.59396	2.46299	2.5365	2.69844	2.87193	2.92934	3.03932	2.69892	0.828602	1.59295	1.3005	1.08296	0.900239	0.825397	1.32251	1.08711	0.835784	0.751216	0.822917	0.481907	0.133286	0.053395	0.833667	0.508038	0.143331	0.0789425	1.3714	2.1495	2.16399	2.009	1.9025	1.87297	1.86048	2.29799	2.32801	2.38896	2.40797	2.06999	2.0565
2.7056	2.76476	2.76085	2.79518	2.98521	3.03226	2.75248	2.57654	2.51167	2.57982	2.74002	2.61641	2.46797	2.54047	2.75004	2.93451	3.03963	3.17652	2.74429	0.815794	1.58343	1.29201	1.07934	0.901819	0.834113	1.30558	1.08518	0.885906	0.818073	0.811199	0.474056	0.129948	0.052374	0.82018	0.504586	0.155182	0.114897	1.36313	2.15695	2.17044	2.00805	1.90298	1.88197	1.88037	2.29211	2.328	2.40074	2.38844	2.07548	2.06091
2.75974	2.82129	2.8273	2.87679	3.06288	3.10843	2.8134	2.62759			2.79381	2.66721	2.47869	2.55193	2.80073	2.99484	3.1235	3.27026	2.80329	0.805706	1.5711	1.27207	1.06131	0.900513	0.848535	1.29027	1.06584			0.800495	0.474894	0.139137	0.0565769	0.811262	0.489146	0.165599	0.0973651	1.35266	2.16396	2.17403	2.01112	1.90408	1.89661	1.89962	2.29553	2.34288			2.08102	2.0655
2.81689	2.88038	2.88787	2.94236	3.13386	3.18534	2.84694	2.68692			2.85238	2.71291	2.49896	2.552	2.85689	3.05587	3.17694	3.32493	2.86188	0.801393	1.56241	1.26805	1.06181	0.904381	0.853774	1.28874	1.08333			0.798747	0.477873	0.148104	0.0569386	0.804468	0.510734	0.178056	0.119141	1.34162	2.16849	2.17849	2.01998	1.91348	1.90448	1.91546	2.32591	2.34899			2.08998	2.066
2.87677	2.93472	2.94229	3.00214	3.17444	3.24715	2.93708				2.91222	2.7689	2.53346	2.56156	2.91972	3.1217	3.22016	3.36619	2.91628	0.791605	1.5531	1.26424	1.06226	0.904573	0.854307	1.27492				0.789357	0.467606	0.155728	0.0554259	0.794578	0.504124	0.147743	0.0843505	1.33351	2.17303	2.18347	2.02498	1.91473	1.91552	1.93191	2.30404				2.09103	2.06652
2.93341	2.99171	2.99985	3.03783	3.24229	3.30163	2.98967				2.96848	2.84745	2.5889	2.6553	2.98684	3.17875	3.2319	3.36997	2.97831	0.797777	1.551	1.26169	1.05966	0.905073	0.849191	1.28374				0.790159	0.477412	0.174732	0.0998961	0.794624	0.494553	0.150262	0.0794186	1.3344	2.16094	2.18953	2.03256	1.91556	1.93888	1.9425	2.32107				2.08495	2.06898
2.99592	3.01292	3.06393	3.04195	3.25396	3.32994	2.98491				3.03391	2.93291	2.65493	2.79591	3.04943	3.22944	3.24998	3.37799	3.00291	0.805	1.54394	1.26057	1.06315	0.894778	0.83113	1.28827				0.800506	0.470477	0.17963	0.123024	0.806954	0.510781	0.153785	0.0721798	1.32571	2.16599	2.15299	2.04249	1.93499	1.922	1.918	2.31999				2.09099	2.0685
3.05081	3.06292	3.11957	3.08605	3.27553	3.35643	3.03296	2.9396			3.08979	3.03126	2.7399	2.8792	3.08688	3.26321	3.25979	3.38094	3.05781	0.810961	1.55405	1.2682	1.06486	0.891804	0.820226	1.30321	1.07187			0.807714	0.478121	0.19719	0.147334	0.813821	0.499537	0.152371	0.065279	1.33258	2.17579	2.15789	2.04695	1.95458	1.92494	1.92289	2.32783	2.38487			2.10079	2.07247
3.10259	3.12054	3.16077	3.12965	3.29782	3.35799	3.0945	3.0015	2.97354		3.13663	3.11995	2.83006	2.97622	3.14255	3.28219	3.26794	3.381	3.11058	0.81969	1.56509	1.27758	1.06429	0.87825	0.803416	1.311	1.06811	0.840379		0.816162	0.472309	0.189767	0.13561	0.822282	0.485959	0.14747	0.0612716	1.34499	2.17997	2.15998	2.0475	1.955	1.92897	1.92697	2.32998	2.39591	2.45084		2.10298	2.07653
3.15292	3.17092	3.21439	3.18191	3.30399	3.36399	3.14791	3.07887	3.07084	3.0568	3.18891	3.21131	2.93079	3.08083	3.19591	3.31094	3.27299	3.381	3.16192	0.826708	1.57729	1.28655	1.05281	0.864972	0.784891	1.31817	1.06627	0.811917	0.751813	0.826024	0.469105	0.175256	0.133753	0.826683	0.462638	0.146811	0.0611901	1.3536	2.18699	2.16699	2.05099	1.952	1.93399	1.925	2.33899	2.395	2.454	2.465	2.10799	2.08398
3.20892	3.22692	3.22113	3.20162	3.3089	3.36302	3.19999	3.15552	3.17597	3.18943	3.23707	3.29165	3.06766	3.09964	3.24995	3.30785	3.27594	3.381	3.20516	0.832969	1.58548	1.29216	1.05202	0.857014	0.782731	1.31475	1.07088	0.833795	0.759452	0.832672	0.462859	0.145554	0.0644134	0.832429	0.463726	0.145633	0.0593261	1.36034	2.19583	2.16602	2.017	1.95985	1.9389	1.92108	2.33606	2.39794	2.45694	2.46696	2.11585	2.08098
3.25564	3.28157	3.26664	3.24069	3.3467	3.3749	3.24664	3.22049	3.28514	3.30807	3.28562	3.38427	3.19202	3.27659	3.3016	3.3328	3.27997	3.381	3.26453	0.845164	1.59297	1.30393	1.04788	0.852624	0.786162	1.32538	1.06343	0.860718	0.780235	0.844318	0.479048	0.136071	0.0660065	0.844633	0.457975	0.145342	0.0583674	1.37205	2.19898	2.16898	2.01601	1.96794	1.9271	1.91406	2.33798	2.398	2.46097	2.47791	2.12195	2.08894
3.30393	3.33493	3.31793	3.27895	3.35	3.36701	3.3189	3.29889	3.41582	3.44581	3.33593	3.46489	3.35178	3.42979	3.34993	3.34498	3.30197	3.38799	3.31992	0.846319	1.5984	1.30969	1.06531	0.851651	0.774466	1.32609	1.0714	0.859073	0.789228	0.843871	0.47192	0.125295	0.0511006	0.847586	0.462424	0.126446	0.0539161	1.37295	2.20399	2.17	2.01999	1.966	1.926	1.90302	2.32901	2.398	2.46799	2.48199	2.123	2.09799
3.35392	3.38492	3.35422	3.28683	3.35587	3.36896	3.36599	3.37241	3.53346	3.57032	3.38396	3.53841	3.50177	3.61598	3.39894	3.3636	3.31766	3.39289	3.37188	0.851126	1.59892	1.31123	1.06677	0.83916	0.773686	1.333	1.07626	0.876924	0.816511	0.849146	0.494042	0.139258	0.0533216	0.851819	0.452534	0.140525	0.0590099	1.3745	2.20889	2.17392	2.02196	1.96698	1.92013	1.89811	2.33781	2.40094	2.46702	2.47221	2.12887	2.098
3.41146	3.43949	3.41345	3.34049	3.36789	3.38089	3.42346	3.44929	3.61624	3.69683	3.43453	3.61826	3.64963	3.77255	3.45646	3.40957		3.40192	3.41956	0.84597	1.59434	1.30768	1.07423	0.840009	0.772045	1.33178	1.08487	0.916102	0.843728	0.84396	0.496531	0.150714	0.0731426	0.846838	0.501494		0.0602097	1.37189	2.20801	2.17697	2.02002	1.97096	1.91604	1.89107	2.33701	2.40397	2.45511	2.46308	2.12999	2.10097
3.46393	3.49793	3.44995	3.34599	3.37499	3.383	3.48292	3.5239	3.68891	3.81285	3.48993	3.68691	3.76585	3.90283	3.51093	3.44096			3.47393	0.840727	1.5866	1.30555	1.07374	0.844554	0.767426	1.32292	1.0883	0.941018	0.8669	0.841253	0.497309	0.180452	0.12008	0.83912	0.516122			1.36127	2.205	2.18	2.022	1.97599	1.914	1.88701	2.335	2.404	2.44901	2.45002	2.12601	2.09301
3.51795	3.55294	3.50984	3.39897	3.39756	3.40262	3.54284	3.59463	3.78023	3.90129	3.53905		3.90628	4.04328	3.56986	3.48613			3.53188	0.830626	1.57704	1.29448	1.06579	0.84662	0.761936	1.31036	1.08091	0.95342	0.894005	0.828664		0.171641	0.109585	0.831831	0.548621			1.3541	2.20108	2.17902	2.02396	1.97894	1.91008	1.88406	2.33598	2.40596	2.43232	2.43823	2.11913
3.58249	3.60955	3.56953	3.42182	3.4228	3.41986	3.60054	3.6575	3.88318	3.99129	3.60646	3.81935	3.96554	4.10949	3.63449	3.54255			3.59054	0.823119	1.5626	1.28509	1.05744	0.848297	0.758755	1.30185	1.07684	0.970038	0.919975	0.820613	0.460473	0.174258	0.123219	0.824905	0.547901			1.34162	2.201	2.17801	2.02896	1.979	1.90901	1.88202	2.33798	2.40302	2.42307	2.42411	2.119	2.10893
3.64789	3.6679	3.62491	3.49987	3.4839	3.46193	3.6599	3.73188	3.92593	4.06388	3.6669	3.87191	4.00993	4.15692	3.6969	3.59791			3.6539	0.812737	1.55255	1.27387	1.0485	0.843348	0.75898	1.28852	1.07022	0.9703	0.935455	0.809618	0.471162	0.184463	0.127513	0.815376	0.545095			1.33161	2.204	2.18	2.02501	1.97101	1.90301	1.879	2.34399	2.4	2.43398	2.41102	2.12499	2.10401
3.70673	3.72281	3.68373	3.55285	3.51043	3.49528	3.72068	3.7966	3.99256	4.13153	3.72964	3.93073	4.05992	4.20202	3.75573	3.66651			3.71077	0.806691	1.54639	1.26837	1.04793	0.833777	0.756063	1.27855	1.06748	0.973001	0.940413	0.803091	0.467901	0.160324	0.100731	0.809918	0.538023			1.32325	2.19519	2.17902	2.02598	1.971	1.89811	1.87508	2.33813	2.39608	2.43008	2.39925	2.10934	2.10596
3.76948	3.78052	3.73855	3.60656	3.57149	3.54162	3.77753				3.79347	3.99745	4.10265	4.24068	3.81848	3.73543			3.76852	0.805727	1.54464	1.26954	1.03559	0.84184	0.758896	1.28328				0.802484	0.45245	0.126342	0.0657105	0.80862	0.53433			1.32305	2.19897	2.17801	2.01608	1.97199	1.89899	1.87401	2.33701				2.11693	2.11592
3.82792	3.83593	3.80192	3.67491	3.62992	3.60292	3.84691	3.95391	4.15202	4.23194	3.84993	4.04993	4.11199	4.24499	3.87792	3.79892			3.83192	0.799408	1.54772	1.26992	1.03988	0.840162	0.757782	1.27175	1.03459	0.925866	0.916774	0.799923	0.464674	0.125541	0.0580797	0.798693	0.52644			1.32291	2.19401	2.17401	2.016	1.96301	1.89401	1.86801	2.33201	2.38302	2.393	2.38401	2.11101	2.113
3.88785	3.89094	3.85792	3.73975	3.70457	3.68149	3.90292	3.95694	4.15985	4.26045	3.90887	4.08238	4.11887	4.24206	3.93687	3.89024			3.88792	0.805669	1.55652	1.27393	1.04298	0.831036	0.75361	1.2773	1.03438	0.927076	0.887542	0.805964	0.461315	0.127247	0.0569417	0.805018	0.519906			1.32946	2.19596	2.174	2.01306	1.95908	1.88713	1.86309	2.32415	2.38202	2.38711	2.38596	2.11296	2.10908
3.94455	3.95052	3.91851	3.80647	3.76452	3.74351	3.95756	3.99073	4.1719	4.27389	3.96555	4.11673	4.12495	4.23803	3.99156	3.9654			3.94058	0.813279	1.56621	1.28279	1.04889	0.834689	0.753957	1.28739	1.04321	0.913402	0.851122	0.814154	0.473262	0.12728	0.0549659	0.811835	0.466782			1.34059	2.196	2.17301	2.01498	1.95503	1.88502	1.86399	2.32797	2.37803	2.38998	2.38501	2.11201	2.10503
4.00092	4.00492	3.97392	3.8759	3.87583	3.85883	4.00693	4.04192	4.19696	4.272	4.02092	4.13497	4.12999	4.238	4.04492	4.04288			3.99592	0.825092	1.57658	1.28987	1.06377	0.832673	0.758094	1.29892	1.04543	0.8868	0.821814	0.826871	0.472671	0.125702	0.0527932	0.822434	0.465591			1.35101	2.18502	2.176	2.01101	1.94801	1.87402	1.85501	2.329	2.376	2.40298	2.38899	2.10102	2.107
4.04209	4.05294	4.02488	3.94351	3.96797	3.96859	4.06375	4.0694	4.21363	4.26417	4.06209	4.15261	4.13294	4.23409	4.08903	4.10856			4.04688	0.830981	1.58741	1.29819	1.06804	0.847983	0.772082	1.30067	1.04597	0.864481	0.793004	0.829542	0.467709	0.127305	0.0519583	0.83152	0.441657			1.35966	2.185	2.17796	2.01198	1.93626	1.87498	1.85696	2.32509	2.37698	2.40104	2.39487	2.10198	2.13831
4.09755	4.10558	4.08551	4.01641	4.06819	4.07614	4.09575	4.0948	4.21499	4.25011	4.12251		4.133	4.234	4.1386	4.19034	3.96604	4.03378	4.0966	0.839362	1.59713	1.30478	1.06764	0.842597	0.768859	1.32339	1.05153	0.854667	0.774636	0.837505		0.127122	0.0513251	0.839784	0.452487	0.125162	0.0481776	1.37267	2.185	2.17502	2.0239	1.93104	1.87798	1.86196	2.33293	2.37998	2.40398	2.4069	2.10299
4.14093	4.15891	4.14291	4.09188	4.16584	4.18283	4.16289	4.12894	4.217	4.23702	4.16893	4.18699	4.13699	4.231	4.18592	4.28684	4.10078	4.16878	4.14692	0.841517	1.60279	1.30947	1.08186	0.849908	0.777566	1.32168	1.05156	0.847641	0.763678	0.842163	0.460836	0.127729	0.0502118	0.839531	0.484997	0.129583	0.0562672	1.37633	2.17801	2.17899	2.027	1.92701	1.878	1.86599	2.32501	2.38599	2.40999	2.41798	2.09501	2.11804
4.19299	4.21099	4.1793	4.1646	4.25429	4.28797	4.19047	4.15156	4.21504	4.22719	4.21707	4.19877	4.13994	4.231	4.23309	4.36941	4.23932	4.30732	4.19409	0.847141	1.60707	1.32154	1.08785	0.850224	0.78532	1.33233	1.05394	0.843314	0.760089	0.845535	0.462488	0.128309	0.05021	0.847221	0.496047	0.135663	0.0607338	1.3813	2.18879	2.17998	2.01425	1.92798	1.89468	1.87287	2.33677	2.39287	2.41491	2.42094	2.10383	2.11015
4.24454	4.26452	4.23945	4.24428	4.35311	4.38413	4.23856	4.17677	4.21599	4.22601	4.2725	4.22179	4.14396	4.231	4.28553	4.44333	4.39361	4.49629	4.25148	0.849222	1.60567	1.32183	1.09038	0.869899	0.800234	1.3475	1.06828	0.844746	0.756978	0.846531	0.472984	0.13378	0.0506361	0.850303	0.499857	0.14997	0.0575302	1.37856	2.18603	2.18396	2.01598	1.92701	1.89797	1.88489	2.34295	2.39498	2.41797	2.43884	2.104	2.10604
4.29293	4.31792	4.30091	4.31489	4.43987	4.48485	4.29491	4.21394	4.218	4.227	4.31693	4.24696	4.14899	4.23699	4.33592	4.5059	4.54078	4.65077	4.30392	0.844098	1.60371	1.3172	1.09073	0.887274	0.803545	1.3359	1.06589	0.853137	0.786754	0.842007	0.478282	0.135298	0.0570202	0.844669	0.49969	0.150449	0.066646	1.37585	2.19199	2.184	2.02099	1.93599	1.90499	1.89399	2.33501	2.40099	2.44496	2.45298	2.10999	2.109
4.34491	4.37677	4.36663	4.38454	4.52032	4.58491	4.35181	4.26102		4.22896	4.36989	4.26953	4.15292	4.23406	4.38889	4.56967	4.66246	4.78617	4.35885	0.832023	1.59317	1.30289	1.08398	0.898378	0.817811	1.3305	1.06469		0.868391	0.82864	0.472501	0.134477	0.0566284	0.834219	0.478465	0.158335	0.08337	1.36689	2.19592	2.18596	2.02394	1.9409	1.92067	1.90771	2.3301	2.39904		2.49708	2.11392	2.11488
4.39752	4.43547	4.4225	4.45437	4.6191	4.68113	4.40155				4.42153	4.30072	4.15994	4.23697	4.44053	4.62946	4.77499	4.90493	4.41152	0.822069	1.58687	1.29242	1.07902	0.90616	0.826721	1.32512				0.818204	0.466514	0.134708	0.0565308	0.825033	0.481438	0.168022	0.0976912	1.35835	2.20393	2.19195	2.02995	1.94992	1.92496	1.92187	2.33198				2.12193	2.11599
4.45193	4.48394	4.47193	4.51991	4.70788	4.76988	4.47191				4.47693	4.34694	4.16699	4.24	4.49593	4.69092	4.88685	4.99388	4.46293	0.812712	1.57702	1.28778	1.07383	0.902775	0.830415	1.30534				0.807504	0.463124	0.134041	0.0553815	0.81726	0.488381	0.127734	0.0867448	1.34817	2.21099	2.20099	2.032	1.95699	1.93798	1.93498	2.331				2.12899	2.115
4.51673	4.53794	4.53575	4.58179	4.76783	4.83963	4.523				4.54075	4.39996	4.18367	4.24196	4.56171	4.74886	4.88994	5.03225	4.52185	0.804315	1.57047	1.27054	1.06853	0.914725	0.841091	1.30347				0.798398	0.463346	0.134118	0.055174	0.809826	0.486183	0.138184	0.0996171	1.34509	2.21787	2.20787	2.04965	1.96092	1.94192	1.94677	2.34179				2.13587	2.12187
	4.58853	4.59248	4.6355	4.82547	4.90638	4.56858				4.59549	4.46341	4.20084	4.25785		4.81241	4.91378	5.04489	4.57352		1.5675	1.26448	1.05941	0.916515	0.845272	1.31273				0.797933	0.469462	0.134605	0.0552493		0.473797	0.143898	0.0873086	1.34172		2.208	2.05297	1.9719	1.95488	1.95592	2.36875				2.136	2.12993
4.6379	4.64591	4.64591	4.68192	4.86194	4.95193	4.63789				4.66289	4.54087	4.2619	4.27198	4.68289	4.86991	4.94894	5.06597	4.6359	0.799265	1.5704	1.26376	1.05571	0.914653	0.846368	1.30336				0.795963	0.46972	0.148667	0.0692269	0.802296	0.471284	0.136203	0.0703778	1.34318	2.22699	2.22098	2.06298	1.98498	1.957	1.96598	2.368				2.14499	2.133
4.70172	4.70286	4.7058	4.71827	4.89925	4.98729	4.6978				4.72378	4.6106	4.30513	4.3269	4.74378	4.92196	4.95586	5.06796	4.69384	0.805406	1.57749	1.2676	1.06013	0.910248	0.838616	1.30857				0.802744	0.454153	0.160346	0.0713478	0.807593	0.475731	0.134651	0.059508	1.34872	2.23386	2.2259	2.0679	1.9899	1.96582	1.96796	2.368				2.15284	2.13104
4.76047	4.75354	4.7605	4.76061	4.92279	5.00683	4.76142				4.78544	4.70216	4.38328	4.39339	4.80048	4.95966	4.96987	5.07791	4.75247	0.813011	1.58474	1.2774	1.05951	0.899727	0.825173	1.31369				0.808736	0.454464	0.170339	0.0623044	0.816528	0.478049	0.130082	0.0535235	1.35543	2.23895	2.23095	2.07394	2.0009	1.97194	1.97196	2.368				2.15696	2.12902
4.81592	4.80892	4.80893	4.79296	4.94297	5.01399	4.79096				4.84092	4.79587	4.48886	4.50585	4.86092	4.97498	4.97399	5.079	4.80393	0.828719	1.59333	1.29068	1.06804	0.885	0.812637	1.3397				0.82309	0.456068	0.161372	0.0786574	0.833037	0.479848	0.127324	0.0517823	1.36745	2.24899	2.23699	2.07999	2.01198	1.97999	1.974	2.39396				2.16699	2.126
4.87198	4.86498	4.86498	4.84112	4.97148	5.02186	4.84894				4.89403	4.89912	4.60587	4.62974	4.91698	4.99759	4.97793	5.08195	4.85507	0.839032	1.60369	1.29708	1.07285	0.863619	0.794206	1.34773				0.83519	0.474425	0.162106	0.0811156	0.841172	0.475342	0.12679	0.0509747	1.37859	2.25096	2.23995	2.08491	2.01298	1.98393	1.97498	2.39302				2.16995	2.126
4.93644	4.93791	4.90547	4.86169	4.97004	4.9976	4.91549	4.8515			4.96289	5.03149	4.82178	4.88521	4.97552	5.02661	4.99084	5.07949	4.93042	0.840165	1.59431	1.29917	1.0614	0.834951	0.773083	1.33074	1.0727			0.838162	0.478512	0.126745	0.0455676	0.84108	0.471628	0.135276	0.0565895	1.37072	2.25302	2.23796	2.08647	2.01957	1.99201	1.98146	2.39496	2.46194			2.17353	2.1347
4.98457	4.99006	4.95604	4.89052	4.97653	5.00405	4.97603	4.9229	4.96987	4.99083	5.00708	5.1041	4.97411	5.0406	5.02906	5.04503	5.00549	5.09999	4.98205	0.836702	1.60208	1.3057	1.06086	0.835418	0.775225	1.33083	1.06952	0.858458	0.77853	0.834271	0.484131	0.113808	0.0337567	0.837898	0.46736	0.121435	0.046118	1.37679	2.25749	2.23651	2.08351	2.024	1.99148	1.97899	2.38752	2.46699	2.51499	2.52499	2.17599	2.15197
5.03422	5.04368	4.99965	4.91532	4.99394	5.02287	5.0279	5.01833	5.13466	5.17657	5.06111	5.18845	5.10644	5.17912	5.07536	5.06837	4.99178	5.09582	5.02912	0.844608	1.6017	1.30774	1.06604	0.83786	0.781267	1.32881	1.06278	0.871701	0.795842	0.841519	0.499818	0.129309	0.050914	0.846251	0.471611	0.116551	0.0499674	1.38024	2.25501	2.23749	2.08601	2.02401	1.98549	1.97644	2.38208	2.46304	2.51653	2.52895	2.17152	2.14604
5.06919	5.08064	5.03423	4.93859	5.0074	5.02791	5.08987	5.08832	5.23288	5.28771	5.08776	5.2446	5.23491	5.31681	5.11909	5.08504	5.01677	5.14524	5.06235	0.845467	1.60069	1.31152	1.06849	0.836861	0.781135	1.32223	1.06822	0.886847	0.813486	0.842487	0.4931	0.126089	0.0552752	0.846621	0.434826	0.117054	0.0539464	1.38117	2.25195	2.2355	2.08895	2.02752	1.98144	1.97041	2.3775	2.46636	2.51679	2.52877	2.16992	2.14797
5.134	5.14553	5.09451	4.98352	5.039	5.056	5.14603	5.17004	5.33799	5.41407	5.154	5.319	5.37457	5.48956	5.18201	5.13498		5.1989	5.13301	0.842156	1.59339	1.30981	1.06653	0.839157	0.779256	1.31836	1.07551	0.906253	0.834476	0.839998	0.500499	0.129554	0.0636726	0.842974	0.501787		0.152886	1.37389	2.24951	2.23851	2.088	2.028	1.97599	1.95949	2.37652	2.45653	2.50302	2.51449	2.16502	2.14251
5.17061	5.18505	5.13024	5.01273	5.0532	5.07063	5.19021	5.22717	5.40156	5.49879	5.20406	5.37511	5.47754	5.59662	5.22101	5.15509		5.14986	5.1711	0.828224	1.58609	1.3029	1.06447	0.838236	0.775724	1.30637	1.07738	0.923317	0.85647	0.823068	0.505499	0.144265	0.0848718	0.826941	0.510758		0.130297	1.36643	2.24803	2.23952	2.08899	2.02892	1.96946	1.95148	2.38097	2.4629	2.50293	2.50746	2.16994	2.1519
5.23447	5.24142	5.19831	5.07098	5.09541	5.10334	5.25208	5.31647	5.50219	5.5947	5.27059	5.44538	5.55966	5.69371	5.28105	5.19979	5.05363	5.19761	5.23346	0.820818	1.57354	1.29221	1.05796	0.835977	0.766088	1.30252	1.07046	0.934519	0.880142	0.812397	0.50477	0.170831	0.115784	0.818889	0.441821	0.130828	0.1361	1.3523	2.24554	2.23746	2.08942	2.02544	1.95893	1.942	2.39082	2.45746	2.4937	2.4933	2.16611	2.14584
5.29202	5.29556	5.26799	5.12002	5.13451	5.13704	5.31604	5.38254	5.58652	5.68801	5.33906	5.5481	5.63306	5.75259	5.34254	5.27713	5.07697	5.26377	5.28902	0.813891	1.56315	1.28296	1.04843	0.832156	0.764872	1.2925	1.06897	0.94467	0.896171	0.807518	0.475369	0.187708	0.124592	0.811323	0.534582	0.136133	0.145257	1.34245	2.245	2.23499	2.086	2.023	1.953	1.93599	2.38251	2.45301	2.47252	2.47201	2.171	2.13907
5.33709	5.34897	5.30311	5.15862	5.16557	5.17006	5.36599	5.43834	5.65259	5.74077	5.35857	5.57708	5.69294	5.79643	5.39353	5.31352	5.11525	5.50234	5.3301	0.808244	1.55551	1.2786	1.04699	0.826586	0.759502	1.28503	1.05958	0.949788	0.907658	0.806772	0.431192	0.158096	0.104048	0.803548	0.46902	0.146545	0.135962	1.33947	2.23709	2.23242	2.08493	2.02047	1.946	1.929	2.38148	2.45387	2.46655	2.46352	2.17181	2.15786
5.41107	5.40492	5.37345	5.22462	5.21783	5.21521	5.42932	5.50433	5.7074	5.80481	5.45738	5.64554	5.71459	5.88421	5.46558	5.40975	5.15668	5.56794	5.39743	0.797448	1.55043	1.26889	1.03889	0.822567	0.75946	1.27628	1.05363	0.945475	0.910174	0.795845	0.456569	0.157851	0.0608991	0.79125	0.505596	0.160601	0.158876	1.32972	2.22995	2.22457	2.07754	2.01291	1.93384	1.91884	2.37152	2.43908	2.46059	2.44898	2.15993	2.14888
5.49917	5.47633	5.43742	5.30039	5.30336	5.2854	5.49036	5.57304	5.78201	5.87908	5.51519	5.71008	5.75807	5.89299	5.55119	5.48356		5.88412	5.47325	0.800156	1.53197	1.26027	1.00858	0.792653	0.737409	1.26263	1.03357	0.926789	0.882946	0.801012	0.449528	0.12849	0.0529304	0.799371	0.505295		0.128811	1.31233	2.23301	2.21998	2.07201	2.00494	1.91897	1.90793	2.37596	2.43698	2.46497	2.44197	2.15701	2.14397
5.52659	5.52884	5.50319	5.36234	5.36038	5.34945	5.54679	5.58025	5.785	5.89285	5.54575	5.72466	5.76921	5.891	5.58143	5.57229		5.90184	5.51314	0.793709	1.53645	1.2623	1.01444	0.805569	0.741746	1.26263	1.03293	0.912047	0.863147	0.795421	0.463284	0.139374	0.0529934	0.79217	0.484067		0.0515428	1.31338	2.23498	2.21694	2.07382	1.99489	1.91405	1.89686	2.36997	2.43387	2.45961	2.43787	2.15792	2.13982
5.6251	5.58138	5.57738	5.44606	5.4475	5.4405	5.59643	5.65782	5.84637	5.94465	5.65394	5.82609	5.78205	5.89109	5.67015	5.65247		5.88987	5.58431	0.814403	1.54436	1.26404	1.02119	0.807921	0.730741	1.27647	1.02101	0.877177	0.82451	0.814428	0.473292	0.142695	0.0525617	0.814178	0.465983		0.055491	1.32397	2.23379	2.21286	2.0627	1.98772	1.91656	1.88779	2.36784	2.42579	2.43619	2.43012	2.15284	2.12905
5.67109	5.6391			5.55197	5.54502	5.65616	5.69206	5.862	5.92993	5.6931	5.82995	5.78402	5.89499	5.71809	5.71433		5.80071	5.63913	0.813424	1.55128			0.806934	0.742887	1.28445	1.02158	0.859023	0.801444	0.813659	0.471756	0.14289	0.0513735	0.812996	0.434162		0.0856597	1.32878	2.22504	2.20698			1.89838	1.87934	2.36098	2.41703	2.44401	2.43504	2.14605	2.13132
5.701						5.70474	5.70995	5.86315	5.90888	5.725	5.81569	5.78912	5.892	5.74694	5.81624		5.71404		0.856761						1.29266	1.00757	0.832134	0.763033	0.855215	0.488085	0.136791	0.049389	0.857239	0.493467		0.113015		2.23643						2.35505	2.42487	2.44707	2.44603	2.16142	2.22816
5.76102						5.74919	5.76726	5.87217		5.78507	5.85762	5.79614	5.89155	5.80281	5.89164		5.83357		0.825999						1.30041	1.02261	0.817192		0.813996	0.448037	0.138309	0.0500589	0.837534	0.535177		0.113677		2.26393						2.35802	2.41731	2.45079		2.1881	2.18243
							5.81897	5.87891					5.87306		6.00017		5.81682									1.04391	0.82167					0.0797501		0.516358		0.0566034									2.42997	2.44209
5.84909				5.92971	5.96143	5.83683	5.81442	5.86293		5.87825	5.88118	5.81405	5.88411	5.88989	6.03133	5.90834	5.96091		0.838165				0.847099	0.78523	1.32896	1.02639	0.803184		0.837039	0.458092	0.130858	0.0507342	0.838565	0.475006	0.14655	0.0553917		2.21496				1.90937	1.89	2.36389	2.42492	2.45779		2.14085	2.13234
5.9159				5.9168	5.93233	5.8879	5.84025	5.85911		5.95476	5.89276	5.81698	5.95006	5.94499	6.11333	6.0532	6.14088		0.851502				0.901949	0.845903	1.34792	1.05215	0.826243		0.84885	0.443631	0.135437	0.0582001	0.853128	0.483551	0.128913	0.0512596		2.27139				1.99032	2.00884	2.35718	2.42	2.44511		2.19051	2.1524
5.95423	5.95917	5.97418	5.97813	6.12077	6.15873	5.92614				5.98724	5.92507	5.81601	5.90998	5.98722	6.17023	6.18955	6.30656	5.9502	0.840102	1.58775	1.30201	1.091	0.893846	0.825221	1.33485				0.838224	0.467024	0.130246	0.0560983	0.841189	0.497067	0.176431	0.077159	1.36908	2.20316	2.20799	2.04404	1.95406	1.91947	1.91756	2.365				2.12716	2.12703
6.01947	6.00906	6.0251	6.01623			5.96614				6.05535	5.94605	5.82019	5.90506	6.04958	6.23489	6.34523	6.4651	6.00594	0.843061	1.58981	1.31468	1.10444			1.33238				0.836194	0.459829	0.140132	0.0611123	0.849094	0.46262	0.117861	0.0740158	1.36571	2.24739	2.20597	2.0559	1.96974			2.36584				2.17055	2.13503
6.04946	6.07529	6.09318	6.09326	6.26966	6.33452	6.03704				6.07855	5.95079	5.83216	5.90916	6.08644	6.29032	6.48098	6.5938	6.0642	0.824137	1.57782	1.29177	1.08664	0.913813	0.835805	1.33039				0.822289	0.45785	0.135994	0.0532727	0.827264	0.469455	0.122758	0.0709977	1.35541	2.21016	2.20414	2.05002	1.95407	1.944	1.93907	2.35614				2.14295	2.13698
6.11034	6.12935	6.14235	6.18735	6.38033	6.43935	6.08044				6.14334	6.02503	5.83912	5.91601	6.14634	6.34537	6.48017	6.62726	6.11436	0.82021	1.57422	1.28453	1.07921	0.91604	0.84933	1.32305				0.816398	0.453232	0.13531	0.0512762	0.823633	0.473765	0.171556	0.10828	1.35225	2.21702	2.20999	2.05099	1.95699	1.94402	1.94206	2.36196				2.14102	2.13599
6.16501	6.18592	6.19892	6.24402	6.4341	6.49615	6.15212				6.19796	6.03012	5.85832	5.91805	6.20207	6.40486	6.50786	6.66863	6.17204	0.812174	1.56391	1.28002	1.07665	0.922449	0.854103	1.31132				0.808058	0.447338	0.133749	0.045866	0.816092	0.46656	0.159772	0.114269	1.34291	2.21994	2.20903	2.04903	1.95616	1.94703	1.95106	2.35508				2.14397	2.13397
6.22734	6.24303	6.25618	6.30685	6.5022	6.5672	6.22125				6.25741	6.09972	5.87885	5.92154	6.26825	6.45818	6.56024	6.70719	6.2362	0.80749	1.56062	1.27644	1.07028	0.923601	0.856754	1.30366				0.803654	0.451865	0.134853	0.0437772	0.811237	0.468011	0.157996	0.0903588	1.33921	2.21605	2.21114	2.05109	1.96605	1.94909	1.95509	2.36026				2.14202	2.13191
6.2832	6.28621	6.3052	6.3421	6.55204	6.61712	6.27322				6.3162	6.17125	5.91414	5.94414	6.32019	6.50718	6.5701	6.71508	6.28619	0.80416	1.56201	1.26861	1.06246	0.922384	0.857324	1.29797				0.802163	0.442876	0.133312	0.0428238	0.806147	0.477571	0.154447	0.0823471	1.33973	2.21804	2.21702	2.05505	1.96803	1.95301	1.95902	2.37101				2.14303	2.128
6.34108	6.34492	6.36302	6.3711	6.56408	6.6517	6.33507				6.373	6.2428	5.95548	5.98729	6.37322	6.5585	6.5982	6.73605	6.33997	0.806983	1.56485	1.27074	1.06592	0.923216	0.858174	1.3051				0.805863	0.427836	0.131517	0.0422257	0.808013	0.466898	0.14263	0.0620139	1.34313	2.22993	2.2221	2.06807	1.97617	1.95605	1.964	2.37505				2.15202	2.12888
6.40625	6.40034	6.42399	6.43673	6.62807	6.69347	6.39906	6.33223			6.4333	6.35117	6.04533	6.18022	6.44632	6.58866	6.61019	6.73902	6.39813	0.807984	1.56734	1.27521	1.06853	0.911744	0.844127	1.30977	1.06192			0.805074	0.432486	0.150169	0.108144	0.810779	0.47135	0.142055	0.0574996	1.34769	2.22624	2.22805	2.07191	1.98616	1.95898	1.964	2.37798	2.42893			2.15314	2.122
6.45829	6.45629	6.4652	6.46724	6.63121	6.71307	6.44329	6.38321			6.4873	6.44157	6.14276	6.14881	6.50128	6.61608	6.61802	6.74	6.44534	0.816929	1.57598	1.28254	1.06961	0.910939	0.838091	1.31641	1.07197			0.813592	0.439033	0.148783	0.0654963	0.819925	0.465107	0.141805	0.0562427	1.35371	2.23601	2.22998	2.06798	1.99302	1.95807	1.964	2.37705	2.42605			2.159	2.12198
6.50768	6.50481	6.49887	6.50745	6.66628	6.72408	6.49274	6.41912		6.36886	6.53766	6.53636	6.27084	6.28459	6.54873	6.63037	6.62205	6.74	6.50161	0.828539	1.58385	1.29872	1.07576	0.887537	0.819904	1.3203	1.06816		0.72855	0.82728	0.449563	0.129508	0.0451134	0.829143	0.462873	0.137663	0.0567036	1.36196	2.23711	2.22702	2.06405	1.99702	1.96897	1.9639	2.38503	2.43508		2.51995	2.15913	2.11898
6.55017	6.55503	6.55298	6.53577	6.683	6.72905	6.5391	6.48873	6.5042	6.48488	6.57926	6.62085	6.3863	6.44551	6.59396	6.6534	6.62502	6.73986	6.54017	0.837895	1.59632	1.30181	1.07763	0.877524	0.805422	1.33048	1.07247	0.840676	0.746492	0.837963	0.458056	0.133849	0.0486286	0.836914	0.460557	0.134235	0.0576488	1.36966	2.24409	2.22791	2.067	1.99807	1.967	1.95791	2.38705	2.44023	2.49216	2.51716	2.16707	2.1183
6.59916	6.59821	6.59417	6.56812	6.68307	6.73103	6.58522	6.56123	6.59638	6.60543	6.63214	6.69827	6.52452	6.59253	6.63421	6.67007	6.62604	6.73403	6.58918	0.851081	1.60173	1.31103	1.07647	0.872631	0.799237	1.34159	1.05228	0.838471	0.758752	0.851881	0.475883	0.141744	0.0598312	0.848385	0.456665	0.134852	0.0625559	1.38125	2.248	2.224	2.06699	2.00101	1.96698	1.95397	2.38899	2.45	2.49903	2.52401	2.17	2.13104
6.64193	6.65469	6.64059	6.60135	6.7021	6.73806	6.64483	6.62507	6.70146	6.72279	6.67083	6.77325	6.6663	6.73756	6.6908	6.69035	6.6373	6.74192	6.63882	0.854196	1.60867	1.31768	1.07972	0.864837	0.795735	1.34399	1.06245	0.857874	0.773034	0.852232	0.487491	0.142607	0.0546645	0.85527	0.458055	0.135283	0.0479873	1.38494	2.24803	2.22305	2.06503	2.00405	1.96097	1.94486	2.38592	2.45006	2.507	2.52795	2.169	2.14074
6.70001	6.69839	6.67803	6.62371	6.70842	6.74233	6.69753	6.69265	6.7934	6.8357	6.72294	6.85157	6.81131	6.8989	6.74118	6.71247	6.65638	6.73775	6.69022	0.857418	1.6102	1.32105	1.08181	0.865825	0.794089	1.34144	1.06447	0.86788	0.791008	0.854655	0.488675	0.136241	0.0492152	0.858692	0.457015	0.131581	0.0499386	1.38796	2.24984	2.22595	2.06691	2.00705	1.95876	1.93574	2.38081	2.454	2.50676	2.52472	2.16884	2.12505
6.7423	6.7563	6.72131	6.65317	6.72607	6.75609	6.7613	6.76146	6.89358	6.94864	6.76228	6.91734	6.9497	7.06185	6.7903	6.73212		6.76951	6.74131	0.848182	1.60655	1.32223	1.07903	0.863956	0.78908	1.33031	1.08264	0.891243	0.81309	0.847767	0.484798	0.134717	0.066991	0.84712	0.426514		0.0615037	1.38243	2.24298	2.22398	2.06302	2.00901	1.94898	1.92494	2.37305	2.45399	2.49698	2.51296	2.16199	2.12699
6.79077	6.80481	6.77159	6.68162	6.73846	6.77026	6.80985	6.83606	6.9883	7.05348	6.80781	6.97306	7.06482	7.20102	6.83878	6.7517		6.85177	6.79281	0.843551	1.60038	1.31599	1.07879	0.864796	0.789112	1.32656	1.07894	0.904796	0.834302	0.840776	0.493893	0.150613	0.0853973	0.84534	0.435982		0.127144	1.37647	2.23992	2.22107	2.06703	2.00997	1.94484	1.91592	2.38095	2.45293	2.49295	2.50582	2.16089	2.1261
6.8382	6.85522	6.80836	6.71982	6.76661	6.78642	6.86232	6.90167	7.06888	7.14535	6.85803	7.03888	7.17714	7.32486	6.88734	6.79494		6.89894	6.84322	0.834977	1.59129	1.31119	1.07546	0.860228	0.787845	1.32168	1.08138	0.916366	0.852852	0.834305	0.478098	0.164407	0.118576	0.83487	0.481732		0.167079	1.36618	2.23493	2.22493	2.06895	2.00805	1.93488	1.91086	2.37795	2.449	2.48969	2.49462	2.15391	2.13193
6.88821	6.90617	6.86515	6.75416	6.79209	6.80409	6.91716	6.97124	7.1473	7.24332	6.90121	7.11723	7.26623	7.40216	6.94321	6.83431		6.93774	6.89418	0.826925	1.58079	1.301	1.06912	0.855568	0.781373	1.31047	1.07791	0.929969	0.864197	0.826602	0.442666	0.152216	0.147981	0.826967	0.493655		0.184022	1.3557	2.232	2.22201	2.06699	2.00998	1.92998	1.90498	2.37602	2.44899	2.47698	2.47894	2.15	2.12906
6.94099	6.94992	6.90413	6.79586	6.81572	6.82757	6.95791	7.03111	7.22324	7.32303	6.95401	7.17598	7.32361		6.99594	6.91174		6.87377	6.93998	0.822961	1.57422	1.29544	1.05784	0.850125	0.777026	1.30907	1.07259	0.941989	0.873683	0.82194	0.439107	0.148363		0.82339	0.539518		0.164527	1.35089	2.23097	2.22498	2.06403	2.00595	1.92587	1.89993	2.38003	2.44598	2.4718	2.46483	2.15002	2.14495
7.0006	7.00519	6.97131	6.84719	6.85896	6.86193	7.01236	7.09736	7.29729	7.38446	7.01455	7.2341	7.35948	7.49931	7.05258	6.95641		6.91969	6.99827	0.8077	1.56425	1.28037	1.05826	0.849005	0.772484	1.30095	1.0517	0.933754	0.884426	0.811301	0.4335	0.132629	0.0970425	0.803963	0.5285		0.155973	1.34042	2.22878	2.22383	2.06598	2.00283	1.91786	1.89586	2.38188	2.44478	2.45981	2.45467	2.15071	2.14205
7.06635	7.05432	7.02537	6.89633	6.89835	6.90028	7.06834	7.15333	7.35028	7.44429	7.07836	7.27936	7.37914	7.51208	7.11737		6.79526	6.94826	7.05031	0.802769	1.5632	1.27462	1.04342	0.840199	0.764449	1.29152	1.04492	0.933382	0.886269	0.806004	0.449364	0.128069	0.0823268	0.799555		0.18674	0.171597	1.33755	2.22001	2.21698	2.06496	1.99598	1.91192	1.88997	2.37693	2.43597	2.45199	2.44094	2.13901	2.14401
7.12288	7.10578	7.08388	6.94903	6.95397	6.945	7.12296	7.20532	7.39543	7.49053	7.13599	7.33673	7.40213	7.52503	7.17678	7.08837	6.83703	6.99102	7.09991	0.797913	1.56327	1.27281	1.04631	0.833809	0.761072	1.28341	1.03836	0.916466	0.882706	0.800329	0.437409	0.12162	0.0643983	0.795685	0.517875	0.189877	0.171056	1.33823	2.22194	2.21402	2.05898	1.99281	1.89989	1.88484	2.3659	2.43195	2.44981	2.43194	2.14094	2.14603
7.17827	7.15525	7.13936	7.01457	7.01564	7.00864	7.18313	7.22606	7.42265	7.52353	7.19818	7.38267	7.41016	7.52702	7.22634	7.17531	6.90269	7.05562	7.15718	0.80132	1.56647	1.27246	1.03698	0.83386	0.759298	1.2839	1.03893	0.923755	0.871409	0.804692	0.439991	0.120969	0.059272	0.798024	0.501209	0.191952	0.169789	1.34089	2.21798	2.21482	2.05795	1.98088	1.89286	1.87484	2.36002	2.42879	2.43802	2.42788	2.13693	2.14784
7.23217	7.2082	7.19718	7.08123	7.0853	7.07831	7.2312	7.27112	7.45008	7.54602	7.24819	7.41108	7.41702	7.52801	7.28316	7.27331		7.12432	7.20719	0.806843	1.57105	1.27571	1.04198	0.837653	0.758363	1.28991	1.04035	0.902336	0.848859	0.808602	0.448085	0.120064	0.0559504	0.804972	0.489671		0.177696	1.34719	2.217	2.207	2.05599	1.97598	1.88698	1.86798	2.36097	2.41998	2.43897	2.42301	2.134	2.14099
7.27885	7.26084	7.24584	7.14418	7.16457	7.16262	7.28584	7.30469	7.47234	7.55007	7.29787	7.43123	7.42113	7.53098	7.32685	7.35567		7.20807	7.25682	0.81291	1.581	1.28266	1.05124	0.835684	0.761777	1.29804	1.0461	0.890335	0.824555	0.814563	0.452104	0.118467	0.0507574	0.810932	0.465989		0.153413	1.35303	2.21784	2.20695	2.05295	1.97195	1.88093	1.86392	2.35295	2.41493	2.431	2.42503	2.1348	2.13815
7.33108	7.31213	7.29724	7.21659	7.26116	7.26213	7.33668	7.34663	7.49316	7.55379	7.35098	7.44547	7.429	7.53007	7.37889	7.39694		7.21334	7.30715	0.820892	1.59102	1.29038	1.05795	0.832979	0.762987	1.30639	1.04245	0.866316	0.797995	0.821464	0.454797	0.115275	0.049381	0.819702	0.456159		0.171716	1.36464	2.20805	2.20393	2.05	1.96886	1.87707	1.85912	2.34998	2.41095	2.43102	2.42709	2.12309	2.14742
7.37621	7.3593	7.34929	7.2834	7.35147	7.35162	7.36523	7.37317	7.50002	7.54494	7.39223	7.46509	7.42902	7.533	7.41624	7.43654	7.20764	7.26979	7.35523	0.829783	1.60377	1.29896	1.06628	0.834692	0.771244	1.32518	1.0421	0.852345	0.778535	0.827526	0.455905	0.114636	0.0485888	0.831058	0.423779	0.085448	0.0266909	1.37709	2.20997	2.20098	2.05001	1.96299	1.88009	1.86405	2.34905	2.40901	2.43201	2.43102	2.12699	2.16495
7.41068	7.40875	7.3969	7.34996	7.42951	7.45359	7.4035	7.40155	7.50393	7.53578	7.4308	7.48015	7.432	7.53293	7.45661	7.52641	7.31339	7.39991	7.3929	0.837006	1.61271	1.3077	1.07837	0.84999	0.782004	1.34027	1.04442	0.840183	0.763145	0.835227	0.455181	0.115693	0.0483855	0.837475	0.450156	0.104855	0.0446444	1.38574	2.20512	2.19798	2.05193	1.96197	1.89402	1.8721	2.35712	2.41005	2.43397	2.43407	2.12513	2.15665
7.45216	7.45414	7.45123	7.40847	7.52087	7.55049	7.43442	7.4345	7.49993	7.52302	7.479	7.48943	7.432	7.52905	7.49423	7.61161	7.45815	7.51663	7.44711	0.846868	1.61784	1.31183	1.08414	0.86905	0.802353	1.36075	1.05945	0.842187	0.762312	0.844522	0.456258	0.11589	0.0481371	0.847338	0.485931	0.119223	0.040857	1.3935	2.21202	2.19695	2.04798	1.95993	1.89536	1.87824	2.36376	2.41298	2.43202	2.43824	2.133	2.13579
7.50019	7.50122	7.50222	7.46926	7.59838	7.65339	7.49313	7.45512	7.49703		7.5202	7.50706	7.43202	7.531	7.54516	7.67825	7.5886	7.66663	7.4932	0.848424	1.62289	1.31372	1.09004	0.897121	0.825586	1.35896	1.06543	0.844538		0.844582	0.473929	0.117524	0.0488429	0.850525	0.505338	0.112357	0.0448843	1.39625	2.213	2.19501	2.04701	1.95701	1.91	1.88805	2.35402	2.41201	2.43303		2.133	2.12698
7.52435	7.53748	7.5359	7.51456	7.66031	7.70744	7.50958	7.46954	7.49388	7.49793	7.55431	7.51456	7.43648	7.51995	7.56192	7.71257	7.66453	7.7462	7.52839	0.843465	1.60143	1.31189	1.09467	0.894906	0.821733	1.33927	1.05632	0.807554	0.748137	0.840624	0.480521	0.125143	0.0545314	0.845139	0.504934	0.121937	0.0587644	1.37801	2.20799	2.20148	2.05251	1.96498	1.91614	1.90274	2.36438	2.41841	2.45804	2.4601	2.13146	2.12451
7.54646	7.57003	7.56066	7.55076	7.71867	7.77473	7.54702	7.45892	7.48113	7.49107	7.57306	7.51686	7.43358	7.51455	7.58838	7.75047	7.77757	7.87358	7.55256	0.840146	1.59968	1.30909	1.09536	0.912697	0.838894	1.33741	1.03997	0.821181	0.741715	0.837708	0.478325	0.128204	0.0578473	0.841659	0.499116	0.133307	0.0665307	1.37695	2.20748	2.2	2.05298	1.96334	1.927	1.92158	2.35742	2.42695	2.46196	2.4699	2.12853	2.12554
7.61316	7.64266	7.64617	7.64768	7.83522	7.89671	7.60914	7.49199	7.493	7.488	7.64915	7.55012	7.43852	7.51751	7.64967	7.83466	7.91622	8.02428	7.62665	0.831176	1.59123	1.29469	1.08892	0.921003	0.854814	1.33587	1.04754	0.805654	0.731733	0.825242	0.479199	0.131836	0.0585097	0.836231	0.505832	0.151712	0.0818166	1.36687	2.20549	2.195	2.04852	1.95201	1.93053	1.92954	2.3535	2.427	2.466	2.474	2.13049	2.1255
7.66794	7.69205	7.69802	7.70928	7.90183	7.98708	7.65774	7.53427			7.70091	7.58234	7.45645	7.52894	7.70299	7.89249	8.01261	8.13867	7.67855	0.820914	1.58324	1.28747	1.08089	0.945016	0.870129	1.32545	1.03368			0.817354	0.479243	0.139876	0.0623142	0.823961	0.49986	0.174324	0.117672	1.35948	2.20604	2.19504	2.04956	1.95504	1.93366	1.94171	2.35035	2.42799			2.12896	2.12605
7.70056	7.73526	7.73839	7.76749	7.96734	8.0266	7.71354	7.56165			7.73005	7.60645	7.44924	7.52165	7.74048	7.92804	8.0618	8.19323	7.71991	0.814925	1.57643	1.28313	1.07774	0.927055	0.870051	1.31266	1.03271			0.811272	0.474528	0.130949	0.0568373	0.818124	0.510244	0.192244	0.146407	1.35459	2.20953	2.19903	2.056	1.95847	1.94747	1.95994	2.34088	2.42701			2.12654	2.13049
7.7501	7.7811	7.77609	7.82108	8.02458	8.08257	7.77162	7.59599			7.77609	7.6511	7.46056	7.53001	7.78861	7.9786	8.05299	8.18999	7.76559	0.806844	1.57461	1.27838	1.0746	0.925512	0.871647	1.30156	1.04149			0.802589	0.460722	0.129688	0.053769	0.811179	0.491174	0.18423	0.125931	1.34984	2.21651	2.20501	2.05751	1.95702	1.95701	1.9715	2.33799	2.434			2.1345	2.139
7.81951	7.84396	7.84645	7.88619	8.09519	8.1534	7.84072				7.84393	7.72066	7.48983	7.5318	7.8616	8.05147	8.11913	8.25012	7.83246	0.79712	1.56652	1.27225	1.06087	0.91994	0.870664	1.29393				0.792597	0.472155	0.141617	0.058849	0.801874	0.485934	0.170122	0.107486	1.34055	2.21753	2.20806	2.05806	1.96656	1.96099	1.97207	2.33706				2.13602	2.13452
7.85509	7.87897	7.87666	7.90102	8.10733	8.18371	7.89672				7.87265	7.7684	7.51338	7.55498	7.90453	8.08245	8.13286	8.26188	7.8641	0.795283	1.56445	1.27057	1.06028	0.919782	0.866432	1.29395				0.791218	0.465542	0.151539	0.0658449	0.799646	0.479799	0.154984	0.0927499	1.34183	2.21964	2.21305	2.06258	1.97209	1.96051	1.97838	2.34016				2.13727	2.13639
7.9322	7.93962	7.95417	7.96357	8.14656	8.21405	7.88899				7.95316	7.86127	7.59273	7.72172	7.97523	8.14208	8.157	8.279	7.93767	0.800381	1.5653	1.27069	1.06492	0.914935	0.857968	1.30483				0.79481	0.480989	0.174542	0.137706	0.805988	0.49243	0.15204	0.0821216	1.34327	2.22402	2.22002	2.07453	1.97703	1.964	1.97048	2.383				2.14702	2.13198
7.99105	7.98714	8.01532	7.99881	8.16705	8.23543	7.94531				8.0075	7.95601	7.6875	7.80108	8.03866	8.17974	8.181	8.291	7.99604	0.813948	1.57075	1.27956	1.07213	0.910358	0.851226	1.31184				0.806538	0.486287	0.183645	0.151972	0.82121	0.473094	0.146838	0.0664901	1.35399	2.23008	2.22457	2.08999	1.9926	1.96102	1.96742	2.384				2.15657	2.12847
8.02799	8.05383	8.03509	8.01538	8.16431	8.22523	7.97759				8.03942	8.02466	7.72366	7.72717	8.08494	8.19565	8.181	8.291	8.06126	0.814635	1.58544	1.29615	1.08148	0.903799	0.831373	1.3217				0.811918	0.460463	0.174334	0.0838285	0.816236	0.491379	0.146603	0.0664999	1.36316	2.23701	2.22624	2.09242	2.00046	1.96341	1.96293	2.384				2.16208	2.12548
8.10696						8.05598				8.15196		7.83395	7.95692	8.13597	8.23698	8.20899	8.305		0.86426						1.29747				0.861071		0.178947	0.144355	0.866278	0.527252	0.128566	0.0472859		2.30198						2.395				2.22798
													7.91608			8.21195	8.30789															0.110931			0.139009	0.0488107
8.13399	8.17251					8.14172							8.02787	8.17264		8.20705	8.29612	8.15385	0.843302	1.59496					1.3325							0.0698062	0.843611		0.14102	0.0571358	1.37313	2.24902	2.2359					2.40295
8.21098	8.22499					8.18599							8.22395	8.24098	8.27899	8.207	8.296	8.21998	0.864185	1.5966					1.35646							0.103341	0.869203	0.486526	0.14125	0.0566401	1.37898	2.33098	2.235					2.401
				8.26136		8.23258	8.22759	8.31096	8.34103			8.24945	8.32035		8.29196	8.20704	8.29305						1.00363		1.36919	1.10072	0.907907	0.814979			0.161593	0.0596283		0.516407	0.141368	0.0602026						2.01728		2.40495	2.43121	2.50513	2.53105
				8.29952		8.29323	8.29021	8.41172	8.44962			8.40206	8.46319		8.28805	8.21095	8.29794						0.842465		1.35018	1.07025	0.863266	0.789612			0.144023	0.0531225		0.459127	0.141113	0.0594199						1.94097		2.40006	2.45371	2.51883	2.53594
							8.34298	8.49597	8.54097			8.52795	8.65593		8.293		8.306									1.08973	0.881193	0.810462			0.148978	0.0825691		0.45813		0.0472145									2.463	2.522	2.533
8.36273	8.4215	8.38355				8.40453	8.42482	8.5808	8.65292	8.38973	8.54879	8.68172	8.81479	8.40475	8.31665		8.31803	8.3936	0.839454	1.58571	1.31634				1.33017	1.08458	0.890772	0.823395	0.834778	0.474617	0.143944	0.0947935	0.843394	0.430561		0.0416532	1.36939	2.29855	2.23194	2.1007				2.40191	2.46292	2.51085	2.51385	2.21956	2.13682
8.4402	8.47445	8.44239		8.39173	8.3985	8.46042	8.51209	8.66611	8.75098	8.4672	8.63312	8.75821	8.89912	8.48418	8.38529		8.32097	8.45734	0.819725	1.5776	1.29096		0.848098	0.772985	1.31892	1.08392	0.922907	0.844184	0.818657	0.47851	0.173088	0.120691	0.820468	0.518943		0.0430554	1.35025	2.2505	2.22606	2.06933		1.92105	1.898	2.3921	2.45409	2.49516	2.49816	2.17249	2.1172
8.49898	8.52598	8.48998	8.43496	8.36601	8.43698	8.51298	8.57198	8.73297	8.82797	8.52898	8.69798	8.81098	8.94698	8.53598	8.385			8.50098	0.824468	1.56551	1.29349	1.09208	0.896471	0.818282	1.31346	1.07691	0.92258	0.853546	0.825217	0.486457	0.190683	0.132785	0.823289	0.44144			1.34562	2.26499	2.221	2.073	2.02199	1.97298	1.91999	2.39	2.453	2.48201	2.48401	2.18499	2.119
8.53871	8.56857	8.51288	8.37039	8.37791		8.56836	8.62547	8.79151	8.89071	8.55985	8.73861	8.84671	8.98466	8.58661	8.4403			8.55555	0.803964	1.56138	1.2841	1.03995	0.834877		1.30034	1.07045	0.927764	0.859058	0.810084	0.483015	0.177272	0.116007	0.799933	0.451382			1.33624	2.24612	2.2189	2.06604	2.01378	1.93143		2.38399	2.45182	2.47388	2.47185	2.16908	2.11108
8.61207	8.62726	8.60385	8.51418	8.47181		8.60553	8.67438	8.84433	8.96407	8.64789	8.8022	8.92007	9.05314	8.64921	8.4716			8.61228	0.807466	1.55271	1.27645	1.09889	0.891485		1.29838	1.06562	0.929202	0.856779	0.808451	0.453562	0.13608	0.0702181	0.806448	0.427758			1.33077	2.25884	2.20814	2.06995	1.99128	1.97544		2.38301	2.43323	2.46116	2.4562	2.1769	2.1189
8.65799	8.67999	8.63399	8.502	8.51099		8.66898	8.75098	8.92798	9.01399	8.68099	8.85499	8.925	9.06	8.70499	8.53998			8.66699	0.798142	1.54893	1.26877	1.02836	0.822438		1.29151	1.03257	0.905596	0.859389	0.800022	0.45501	0.133141	0.0661209	0.796423	0.412614			1.32609	2.21301	2.206	2.05001	1.978	1.89702		2.365	2.427	2.46	2.445	2.13501	2.107
8.73125	8.73242	8.70822				8.71253	8.77314	8.9601	9.04623	8.76316	8.90722	8.94304	9.059	8.76836	8.64624			8.72538	0.802516	1.55336	1.26573				1.29332	1.02943	0.912022	0.857377	0.802548	0.465344	0.131524	0.0656686	0.802541	0.435831			1.32892	2.22287	2.19395	2.0389				2.3668	2.41595	2.44991	2.43793	2.14389	2.108
8.75773	8.77654	8.73176				8.76842	8.78785	8.97089	9.07075	8.77983	8.93076	8.94696	9.059	8.8066	8.77665			8.76558	0.804183	1.55962	1.27328				1.29307	1.04045	0.915425	0.845503	0.804411	0.475178	0.131975	0.0634232	0.803748	0.44744			1.33398	2.20914	2.18905	2.02811				2.34621	2.41105	2.4401	2.43008	2.13212	2.108
8.80799	8.82999	8.78599	8.66899	8.64604		8.81599	8.82699	9.00099	9.081	8.83199	8.95499	8.95	9.059	8.85399	8.84898			8.81599	0.813437	1.56606	1.28499	1.04137	0.816725		1.30318	1.0582	0.902703	0.834823	0.812688	0.478319	0.13252	0.0604908	0.813977	0.445481			1.34337	2.201	2.184	2.019	1.96201	1.90202		2.342	2.403	2.427	2.427	2.121	2.105
8.85649	8.87448	8.8265	8.74177	8.74827		8.8506	8.85742	9.01725	9.08899	8.88641	8.9673	8.95305	9.059	8.89454	8.9156	8.63769	8.77176	8.85949	0.822515	1.57465	1.29834	1.06451	0.830907		1.31237	1.06171	0.8895	0.816254	0.821551	0.472148	0.132989	0.0595541	0.822067	0.439603	0.145732	0.10603	1.35094	2.18995	2.17696	2.01391	1.95787	1.88995		2.33888	2.39697	2.42196	2.42097	2.10794	2.11117
8.90637	8.92338	8.87736	8.82001	8.87737		8.91124	8.90046	9.04268	9.08801	8.92847	8.99762	8.95794	9.059	8.94931	8.97624	8.70811	8.74731	8.90937	0.827102	1.58486	1.30635	1.0621	0.858028		1.31195	1.05481	0.872159	0.799373	0.823653	0.468921	0.134926	0.0589575	0.829872	0.441931	0.138817	0.0552008	1.36204	2.18506	2.17305	2.00511	1.94417	1.88506		2.32715	2.39404	2.41805	2.41804	2.10207	2.12878
8.93299	8.97099	8.93398	8.88798	8.94298	8.95098	8.93699	8.92299	9.046	9.084	8.95999	9.004	8.958	9.054	8.97599	9.05398	8.82696	8.89496	8.94999	0.832308	1.59715	1.31182	1.06874	0.837186	0.767908	1.32463	1.05885	0.869071	0.790832	0.829738	0.459443	0.13455	0.0557809	0.834489	0.460085	0.122335	0.0519208	1.37075	2.18	2.169	2.005	1.92401	1.85801	1.83801	2.33	2.387	2.417	2.416	2.099	2.118
8.98039	9.01143	8.97842	8.93967	9.02089	9.03603	8.98927	8.95713	9.04613	9.083	9.0064	9.01312	8.96103	9.054	9.01941	9.12565	8.96313	9.01245	9.00138	0.845228	1.60199	1.32111	1.08233	0.848612	0.781813	1.34432	1.06951	0.868047	0.786257	0.84284	0.457191	0.134465	0.05483	0.846268	0.480513	0.129464	0.0490724	1.37857	2.17298	2.16397	2.00197	1.9219	1.85897	1.84	2.32902	2.38403	2.41696	2.412	2.09202	2.10393
9.02059	9.05555	9.02156	9.0083	9.11108	9.14093	9.01672	8.97086	9.05887	9.083	9.04758	9.02488	8.96397	9.054	9.06157	9.19232	9.07783	9.16049	9.0406	0.848031	1.60494	1.32189	1.08187	0.86816	0.796351	1.34913	1.07392	0.863694	0.783884	0.844869	0.461417	0.135955	0.0538104	0.850111	0.49614	0.128846	0.0554251	1.38109	2.17102	2.16103	1.99903	1.9121	1.85603	1.84	2.33098	2.38697	2.41304	2.412	2.09398	2.09707
9.06199	9.10699	9.08498	9.06998	9.18798	9.22698	9.06799	9.00899	9.061	9.091	9.08899	9.038	8.967	9.051	9.09999	9.25898	9.21896	9.32296	9.08899	0.84803	1.605	1.32207	1.08571	0.876068	0.806927	1.35342	1.08141	0.86312	0.776652	0.84496	0.463529	0.13669	0.0549497	0.84996	0.500569	0.155902	0.0660571	1.38424	2.169	2.159	2.001	1.907	1.864	1.845	2.326	2.386	2.408	2.414	2.092	2.093
9.11038	9.14946	9.13731	9.13152	9.27152	9.31068	9.11946	9.0353	9.08836	9.10209	9.14135	9.06023	8.974	9.059	9.14942	9.31153	9.35112	9.47224	9.13345	0.841116	1.59924	1.31621	1.09502	0.891986	0.817798	1.34604	1.08411	0.859703	0.769408	0.837746	0.466	0.137939	0.0565759	0.84343	0.496778	0.159792	0.0809378	1.37666	2.16895	2.16	1.99996	1.90301	1.8641	1.85509	2.3239	2.38101	2.40412	2.4171	2.08996	2.086
9.14951	9.19739	9.16959	9.18532	9.32532	9.38111	9.16739	9.0666	9.12553	9.11188	9.17754	9.0837	8.974	9.059	9.19246	9.36631	9.46753	9.60038	9.18041	0.830346	1.59597	1.31396	1.10465	0.9102	0.830045	1.33664	1.07893	0.812388	0.754686	0.828013	0.474295	0.139945	0.0561553	0.832004	0.464478	0.151742	0.0869244	1.37145	2.16406	2.16	1.99605	1.90399	1.87486	1.86488	2.31314	2.38199	2.41684	2.42786	2.08605	2.086
9.19298	9.24298	9.22898	9.24498	9.38998	9.46297	9.19099	9.11798		9.12799	9.22398	9.10299	8.982	9.059	9.22799	9.41898	9.57196	9.70296	9.22498	0.823832	1.58879	1.3011	1.09185	0.912729	0.833929	1.33908	1.08013		0.749102	0.820513	0.462485	0.141729	0.0559201	0.826512	0.461721	0.1524	0.0923679	1.36329	2.168	2.16	1.996	1.903	1.88	1.87999	2.32	2.38		2.434	2.089	2.091
9.25144	9.2924	9.27051	9.30051	9.4706	9.53558	9.23652	9.14762			9.27845	9.1483	8.98911	9.062	9.28846	9.46646	9.60037	9.74225	9.27641	0.816976	1.57782	1.29638	1.08182	0.91183	0.833917	1.33615	1.07883			0.813182	0.46066	0.143719	0.058373	0.820422	0.458906	0.157667	0.101708	1.35499	2.17496	2.16304	1.99405	1.91098	1.89201	1.88605	2.33101	2.38201			2.09697	2.09101
9.29753	9.33457	9.32346	9.35346	9.53336	9.59638	9.29045	9.21234			9.32552	9.17968	9.00088	9.062	9.33651	9.51451	9.63861	9.76873	9.31956	0.80817	1.57231	1.28826	1.07617	0.908642	0.833623	1.32667	1.06378			0.803964	0.452335	0.144621	0.0586868	0.812283	0.4648	0.140594	0.0858317	1.3494	2.17104	2.16696	1.99895	1.90902	1.89299	1.89095	2.33199	2.38299			2.09403	2.09199
9.34907	9.38606	9.36906	9.39007	9.58407	9.64707	9.36308	9.27711			9.36908	9.23409	9.02003	9.07402	9.38708	9.56806	9.64805	9.78204	9.37306	0.79894	1.57082	1.28056	1.07261	0.906837	0.832248	1.30375	1.07271			0.79665	0.445136	0.141483	0.0590605	0.80168	0.46159	0.148583	0.0855789	1.34433	2.167	2.16601	1.99901	1.92201	1.89501	1.894	2.32799	2.377			2.087	2.08999
9.40153	9.43044	9.4126	9.44343	9.63524	9.6943	9.42061	9.35622			9.42361	9.29868	9.04254	9.08829	9.44357	9.61249	9.68408	9.81003	9.41552	0.799013	1.57155	1.28061	1.06553	0.890874	0.823974	1.30299	1.07507			0.796873	0.442079	0.143847	0.0593397	0.801332	0.461339	0.136272	0.0635343	1.34642	2.16798	2.17301	2.00411	1.92708	1.90099	1.89701	2.32085	2.37503			2.08502	2.08397
9.45433	9.47444	9.47224	9.48645	9.6587	9.72461	9.48123	9.37773			9.48423	9.36614	9.09632	9.11763	9.50028	9.66138	9.6919	9.81296	9.46734	0.799277	1.57585	1.28092	1.06797	0.892292	0.820336	1.29587	1.07489			0.797147	0.434013	0.13752	0.0543139	0.801567	0.464194	0.136487	0.0589681	1.3517	2.16602	2.17399	2.01486	1.9349	1.90001	1.89799	2.30619	2.37796			2.08698	2.08104
9.51698	9.51898	9.52598	9.52798	9.69199	9.75399	9.50799				9.54398	9.46296	9.16897	9.17598	9.56198	9.68299	9.702	9.813	9.51898	0.810136	1.58242	1.28623	1.06782	0.882544	0.810314	1.31844				0.807686	0.436279	0.159122	0.0709535	0.812406	0.467309	0.145526	0.0576705	1.35745	2.172	2.178	2.026	1.943	1.904	1.899	2.32299				2.096	2.073
9.56647	9.56949	9.56345	9.56833	9.71115	9.77213	9.56156	9.48453			9.59338	9.56174	9.26996	9.40202	9.60851	9.71116	9.71203	9.81404	9.55953	0.81717	1.58935	1.29223	1.0679	0.873947	0.806355	1.33147	1.07433			0.816136	0.451464	0.167482	0.130766	0.817849	0.464467	0.135885	0.0537543	1.36423	2.17109	2.18005	2.02203	1.945	1.90905	1.90099	2.33387	2.39907			2.09601	2.07088
9.6145	9.61948	9.60952	9.60265	9.72684	9.78586	9.6194	9.53844			9.6326	9.63722	9.36898	9.50692	9.66046	9.72783	9.71497	9.81796	9.61344	0.822317	1.59926	1.30542	1.0686	0.865408	0.794542	1.32513	1.06355			0.820871	0.446778	0.137905	0.101562	0.822918	0.459016	0.133287	0.0511172	1.37117	2.17991	2.18495	2.02497	1.945	1.91395	1.90001	2.32014	2.40593			2.09699	2.05813
9.65799	9.66599	9.64899	9.63299	9.74799	9.797	9.65399	9.59398		9.59297	9.68498	9.72697	9.48297	9.523	9.69999	9.74899	9.716	9.814	9.65299	0.832917	1.60816	1.31152	1.06771	0.858622	0.786592	1.3335	1.06038		0.742186	0.833846	0.464904	0.13752	0.0546344	0.831038	0.456801	0.13213	0.0488107	1.3804	2.184	2.185	2.024	1.95	1.915	1.9	2.327	2.413		2.469	2.106	2.062
9.69843	9.71441	9.69837	9.66927	9.77413	9.81011	9.71338	9.65258	9.68485	9.69498	9.7215	9.80774	9.61238	9.67153	9.74833	9.76815	9.72015	9.812	9.70338	0.83779	1.61745	1.31879	1.07031	0.852762	0.785622	1.33056	1.05912	0.840672	0.756943	0.837686	0.474173	0.1359	0.0573729	0.836935	0.452896	0.132364	0.0469164	1.38722	2.18908	2.18501	2.02302	1.95301	1.90699	1.89593	2.32602	2.41991	2.45493	2.46599	2.10908	2.06911
9.74243	9.75645	9.7365	9.69664	9.78782	9.82086	9.75249	9.71222	9.77187	9.7947	9.77234	9.88302	9.75317	9.82796	9.78157	9.7838	9.7358	9.812	9.74249	0.845983	1.62052	1.32147	1.07184	0.849937	0.782817	1.33565	1.06933	0.860245	0.775656	0.846416	0.49184	0.114489	0.0464522	0.843613	0.447372	0.122568	0.0465448	1.39296	2.1969	2.18599	2.02497	1.95399	1.90601	1.88909	2.32797	2.41111	2.44809	2.46501	2.1169	2.07986
9.77999	9.80299	9.77599	9.72299	9.80699	9.83	9.80898	9.76898	9.85797	9.89697	9.80299	9.96098	9.90295	9.95696	9.82998	9.79999	9.78898		9.78499	0.84544	1.62352	1.32326	1.07186	0.847881	0.78187	1.33344	1.07483	0.875025	0.793135	0.8455	0.487661	0.116159	0.0419514	0.844	0.409942	0.0885106		1.39634	2.192	2.186	2.027	1.957	1.901	1.883	2.328	2.411	2.45	2.462	2.112	2.068
9.83143	9.84943	9.81843	9.75831	9.81731	9.84619	9.84751	9.82857	9.94274	9.99084	9.85446	10.0256	10.0313	10.1534	9.87845	9.8134		9.89574	9.83541	0.845007	1.6197	1.32449	1.07602	0.847475	0.778439	1.3362	1.07334	0.884069	0.804879	0.843959	0.469258	0.122083	0.0590834	0.844587	0.419218		0.0456232	1.39356	2.18697	2.18897	2.025	1.95704	1.89793	1.87897	2.33801	2.40999	2.44793	2.4569	2.10696	2.06903
9.87555	9.89355	9.86255	9.79067	9.84967	9.8658	9.89947	9.8874	10.0192	10.0771	9.90152	10.0854	10.1636	10.2926	9.92453	9.85458		9.97222	9.87757	0.841644	1.61504	1.32272	1.07416	0.842857	0.775213	1.33158	1.07672	0.897374	0.821273	0.842782	0.454669	0.145006	0.0841244	0.839086	0.468408		0.136483	1.39011	2.18403	2.18603	2.025	1.96096	1.89107	1.87603	2.33899	2.40901	2.44107	2.4471	2.10304	2.07197
9.92598	9.93799	9.91398	9.82499	9.87399	9.88599	9.94599	9.95098	10.096	10.162	9.95198	10.146	10.282	10.404	9.97598	9.90898		10.043	9.92699	0.832693	1.60767	1.31173	1.0692	0.834952	0.768162	1.32348	1.07485	0.905797	0.831947	0.836512	0.447082	0.147789	0.120099	0.827823	0.527352		0.225613	1.38082	2.176	2.19	2.03	1.957	1.888	1.87	2.339	2.41	2.435	2.432	2.095	2.074
9.97347	9.99036	9.96146	9.86339	9.89535	9.90923	9.98653	10.0076	10.1627	10.2397	9.9895	10.1825	10.3503	10.4863	10.0264	9.95835	9.79214	9.94815	9.96849	0.825262	1.59801	1.30188	1.06273	0.834571	0.761952	1.31987	1.07288	0.912729	0.843729	0.831906	0.476204	0.162426	0.140644	0.817789	0.519359	0.152838	0.157552	1.37352	2.16902	2.18799	2.03299	1.95598	1.88796	1.86699	2.34391	2.40693	2.42195	2.4229	2.09001	2.07498
10.0224	10.0276	10.0094	9.90452	9.93158	9.93372	10.0424	10.0663	10.2332	10.3092	10.0414	10.2344	10.3826	10.5206	10.0715	9.99458	9.80683	9.96382	10.0194	0.810877	1.58863	1.29294	1.05512	0.82423	0.755841	1.30102	1.06309	0.915775	0.849849	0.817952	0.488131	0.157853	0.13892	0.804089	0.509801	0.152603	0.156739	1.36297	2.17098	2.18701	2.03201	1.95402	1.88405	1.86601	2.33411	2.39909	2.41706	2.41213	2.09099	2.07302
10.078	10.076	10.061	9.95298	9.95899	9.96499	10.083	10.119	10.297	10.385	10.096	10.286	10.398	10.522	10.131	10.052	9.83399	9.98999	10.061	0.803462	1.57757	1.28283	1.0436	0.814043	0.742154	1.29246	1.05444	0.91583	0.847961	0.809493	0.497637	0.154941	0.119486	0.797492	0.506491	0.168865	0.167087	1.35487	2.165	2.182	2.027	1.95	1.879	1.864	2.329	2.397	2.405	2.39601	2.082	2.082
10.1365	10.1224	10.1124	9.99148	10.0014	9.99639	10.1406	10.1664	10.3475	10.4444	10.1525		10.4233	10.5179	10.1945		9.85632	10.0113	10.1154	0.797292	1.57054	1.27312	1.03445	0.803534	0.732117	1.27927	1.04642	0.913523	0.851487	0.80165		0.159458	0.101598	0.793238		0.187943	0.17544	1.3446	2.16103	2.18193	2.02193	1.94895	1.87697	1.86098	2.31787	2.38594	2.39687	2.38192	2.07698
10.1924	10.1675	10.1506	10.0415	10.0445	10.0366	10.1974	10.2095	10.3945	10.4875	10.2035		10.4517	10.5071	10.2464		9.88964	10.0427	10.1595	0.786119	1.56663	1.26937	1.02955	0.796742	0.726698	1.26662	1.03846	0.910769	0.853192	0.790321		0.16134	0.0920616	0.782732		0.197577	0.178527	1.34159	2.16397	2.17507	2.01507	1.94405	1.87403	1.85902	2.30415	2.38006	2.38315	2.37408	2.07502
10.242	10.211	10.202	10.081	10.09	10.083	10.251	10.253	10.436	10.527	10.249	10.447	10.469	10.505	10.297		9.94898	10.1	10.212	0.781651	1.56449	1.26445	1.02343	0.79547	0.723511	1.26123	1.03313	0.897973	0.849331	0.782552	0.485044	0.16061	0.0825525	0.78185		0.194501	0.181889	1.3386	2.166	2.169	2.01	1.942	1.871	1.859	2.294	2.374	2.377	2.366	2.075	2.078
10.2814	10.2494	10.2374	10.1334	10.1455	10.1385	10.3074	10.2854	10.4703	10.5632	10.2894	10.4802	10.4791	10.6069	10.3325		10.0026	10.1556	10.2424	0.778241	1.56622	1.26614	1.02513	0.793813	0.723582	1.25369	1.02829	0.897654	0.838034	0.779676	0.480381	0.1588	0.128709	0.778065		0.194787	0.179997	1.33912	2.16798	2.16397	2.01005	1.93999	1.86794	1.85594	2.28098	2.37396	2.37293	2.3549	2.07698	2.08203
[truncated: 64 more columns]
