# Supplementary material for: Kinematic Validation of a Multi-Kinect v2 Instrumented 10-Meter Walkway for Quantitative Gait Assessments
Source: PLoS One. 2015 Oct 13;10(10):e0139913. doi: 10.1371/journal.pone.0139913 (PMC4603795; doi:10.1371/journal.pone.0139913)
Supplement: S1 Data — (ZIP) [file pone.0139913.s001.zip › S1_Data/pp5_trial3.xls]

## Sheet: Sheet1
Kinect(x) SpineBase	Kinect(x) Head	Kinect(x) ShoulderLeft	Kinect(x) ElbowLeft	Kinect(x) WristLeft	Kinect(x) HandLeft	Kinect(x) ShoulderRight	Kinect(x) ElbowRight	Kinect(x) WristRight	Kinect(x) HandRight	Kinect(x) HipLeft	Kinect(x) KneeLeft	Kinect(x) AnkleLeft	Kinect(x) FootLeft	Kinect(x) HipRight	Kinect(x) KneeRight	Kinect(x) AnkleRight	Kinect(x) FootRight	Kinect(x) SpineShoulder	Kinect(y) SpineBase	Kinect(y) Head	Kinect(y) ShoulderLeft	Kinect(y) ElbowLeft	Kinect(y) WristLeft	Kinect(y) HandLeft	Kinect(y) ShoulderRight	Kinect(y) ElbowRight	Kinect(y) WristRight	Kinect(y) HandRight	Kinect(y) HipLeft	Kinect(y) KneeLeft	Kinect(y) AnkleLeft	Kinect(y) FootLeft	Kinect(y) HipRight	Kinect(y) KneeRight	Kinect(y) AnkleRight	Kinect(y) FootRight	Kinect(y) SpineShoulder	Kinect(z) SpineBase	Kinect(z) Head	Kinect(z) ShoulderLeft	Kinect(z) ElbowLeft	Kinect(z) WristLeft	Kinect(z) HandLeft	Kinect(z) ShoulderRight	Kinect(z) ElbowRight	Kinect(z) WristRight	Kinect(z) HandRight	Kinect(z) HipLeft	Kinect(z) KneeLeft
0.113	0.125997	0.122	0.077	0.135996	0.145998	0.122	0.097	0.146	0.149995	0.151999	0.102	0.038	0.126996	0.159	0.101997	0.038	0.123	0.121	0.82768	1.57354	1.3047	1.06273	0.815242	0.760091	1.31741	1.01193	0.7747	0.736541	0.82787	0.49335	0.15256	0.060921	0.82722	0.486604	0.14621	0.0640795	1.36392	2.209	2.226	2.067	1.997	1.974	1.96999	2.366	2.421	2.418	2.41	2.135	2.091
0.116013	0.126	0.122	0.081	0.13604	0.140107	0.122	0.098	0.145107	0.137093	0.155	0.102053	0.038	0.126	0.159053	0.102	0.039	0.123	0.124013	0.827853	1.5732	1.30475	1.06241	0.815156	0.757842	1.31738	1.01244	0.775214	0.73646	0.828169	0.493137	0.151519	0.0615893	0.827287	0.48751	0.146209	0.0641949	1.36352	2.20804	2.226	2.067	2	1.97399	1.96501	2.366	2.424	2.41492	2.41397	2.134	2.09099
0.117	0.126072	0.122	0.0810722	0.139	0.148024	0.122	0.098	0.153096	0.144024	0.155024	0.105904	0.038	0.126096	0.163	0.102	0.039	0.123	0.125	0.828076	1.57299	1.30502	1.06304	0.813357	0.760227	1.31736	1.01358	0.778307	0.751296	0.828105	0.492937	0.151323	0.0622615	0.827812	0.489739	0.147619	0.0645569	1.36331	2.211	2.22598	2.067	1.99995	1.973	1.96607	2.366	2.424	2.40898	2.41183	2.13407	2.09002
0.117	0.129	0.122	0.084	0.139005	0.148993	0.122007	0.098	0.156973	0.14499	0.156005	0.10201	0.038	0.129983	0.163	0.102	0.0389927	0.123	0.125007	0.82833	1.57317	1.30585	1.06687	0.813256	0.760517	1.31761	1.00758	0.772506	0.754343	0.82831	0.49242	0.147008	0.0615188	0.828279	0.489691	0.148782	0.0644316	1.36367	2.211	2.225	2.067	1.998	1.97301	1.969	2.366	2.424	2.40802	2.40502	2.13699	2.091
0.117058	0.129	0.122	0.084	0.140971	0.146	0.125	0.098	0.146606	0.141115	0.158	0.106	0.038	0.123	0.163043	0.102	0.036	0.123	0.128	0.828148	1.57319	1.30705	1.06675	0.819885	0.759313	1.31728	1.00832	0.771202	0.735263	0.828421	0.492555	0.150334	0.0651229	0.827773	0.490017	0.149814	0.0650892	1.36373	2.21099	2.225	2.067	1.998	1.97596	1.97	2.365	2.424	2.41718	2.41291	2.133	2.09
0.121	0.129118	0.122094	0.084	0.139047	0.146	0.125	0.098	0.186799	0.148741	0.158	0.106071	0.0380942	0.122929	0.166	0.102118	0.0360706	0.123	0.128	0.828004	1.57221	1.3072	1.06652	0.816737	0.762116	1.31736	1.0076	0.78795	0.744116	0.828502	0.491585	0.149958	0.0654007	0.827285	0.491181	0.151467	0.0643556	1.36273	2.21	2.22505	2.06698	1.998	1.97307	1.97	2.365	2.424	2.36251	2.40724	2.133	2.08998
0.121	0.133998	0.125998	0.084	0.140999	0.146	0.125	0.098	0.13702	0.138004	0.158	0.108999	0.0419984	0.120001	0.166	0.106998	0.0389988	0.123	0.128	0.82776	1.57148	1.30681	1.06606	0.813731	0.755713	1.31733	1.00843	0.769698	0.734014	0.82818	0.495129	0.151959	0.0687486	0.82709	0.49206	0.15135	0.0645899	1.36259	2.21	2.227	2.066	1.998	1.976	1.97	2.365	2.424	2.42497	2.417	2.133	2.089
0.121	0.137037	0.125	0.0870244	0.144	0.145	0.129037	0.101	0.140098	0.14211	0.158	0.109	0.0370122	0.120037	0.166	0.102	0.039	0.120037	0.131049	0.827539	1.57129	1.30851	1.06564	0.810007	0.759753	1.31688	1.00828	0.77002	0.73184	0.827989	0.494332	0.154431	0.0706927	0.826849	0.491257	0.151064	0.0648193	1.36301	2.21	2.22598	2.062	1.99704	1.975	1.967	2.36699	2.423	2.42091	2.41596	2.133	2.089
0.121	0.14	0.125087	0.089	0.144	0.145108	0.132	0.101022	0.148	0.151	0.158	0.109	0.038	0.122935	0.166	0.102	0.039	0.122957	0.135	0.827445	1.57114	1.30912	1.06579	0.80977	0.761546	1.31633	1.00526	0.767692	0.731158	0.827898	0.494498	0.154545	0.0692978	0.826761	0.489348	0.150569	0.0655999	1.36241	2.21	2.224	2.06204	2	1.975	1.96711	2.366	2.42307	2.414	2.413	2.133	2.089
0.121	0.140004	0.129	0.089	0.144013	0.15	0.132006	0.102	0.148	0.151	0.158	0.109	0.038	0.119996	0.166	0.102	0.039	0.120997	0.135001	0.827199	1.56976	1.30803	1.06421	0.808437	0.758196	1.31623	1.00897	0.771371	0.735606	0.8278	0.494841	0.154764	0.0696502	0.826349	0.48879	0.150529	0.0669503	1.36125	2.21	2.224	2.064	2	1.97501	1.972	2.366	2.426	2.41402	2.413	2.133	2.089
0.121	0.143066	0.129	0.089	0.152947	0.15004	0.136	0.102027	0.14804	0.151	0.15804	0.109	0.038	0.11704	0.166	0.10204	0.039	0.119	0.13604	0.82679	1.56968	1.30756	1.0646	0.82007	0.755719	1.31655	1.00988	0.772339	0.752769	0.827553	0.495565	0.157645	0.0697337	0.825769	0.489023	0.150048	0.0671503	1.36149	2.21	2.22303	2.064	2	1.98197	1.97199	2.364	2.42595	2.42484	2.413	2.13299	2.089
0.121064	0.148	0.129086	0.0890645	0.149	0.153086	0.136021	0.104086	0.151129	0.151043	0.161	0.109	0.038	0.120064	0.166086	0.105043	0.039	0.119064	0.139064	0.826784	1.56895	1.30758	1.06421	0.823106	0.757176	1.31658	1.03646	0.796318	0.748706	0.827776	0.495957	0.155033	0.0655635	0.825663	0.488458	0.149924	0.0671599	1.36165	2.20998	2.225	2.06404	1.99998	1.98	1.97098	2.36409	2.42204	2.41289	2.41291	2.132	2.089
0.123999	0.148	0.132999	0.0919989	0.149	0.156999	0.137	0.107999	0.156998	0.152999	0.161	0.109	0.038	0.122999	0.169999	0.106999	0.039	0.121999	0.141999	0.82653	1.56903	1.30695	1.06311	0.825649	0.75834	1.31621	1.01167	0.774818	0.736214	0.8276	0.4958	0.15425	0.0661798	0.82534	0.48792	0.14963	0.0667002	1.36119	2.209	2.225	2.066	1.999	1.98	1.97	2.368	2.424	2.408	2.409	2.132	2.089
0.124036	0.152036	0.136012	0.093	0.149	0.153	0.141	0.112012	0.167916	0.151976	0.161048	0.109012	0.038	0.120036	0.170072	0.107	0.042	0.122024	0.143036	0.826569	1.56916	1.30685	1.05903	0.823964	0.755192	1.31725	1.01108	0.776386	0.754186	0.828068	0.495815	0.154529	0.0683452	0.824979	0.48795	0.145111	0.0667031	1.3613	2.20899	2.22699	2.06505	2.003	1.98	1.971	2.37	2.42304	2.40024	2.41606	2.13199	2.08904
0.127065	0.155086	0.137086	0.0930647	0.149173	0.153	0.141	0.113065	0.160892	0.150216	0.165	0.110065	0.038	0.122935	0.176	0.107086	0.042	0.123935	0.146086	0.82736	1.56854	1.30729	1.05864	0.823505	0.757723	1.31955	1.0113	0.774412	0.719732	0.828711	0.495443	0.154461	0.0671265	0.825697	0.485416	0.14602	0.066143	1.36189	2.20798	2.22604	2.06896	2.00296	1.98002	1.971	2.37	2.42598	2.42013	2.42091	2.131	2.09198
0.13	0.159	0.141008	0.0960139	0.156998	0.152996	0.141008	0.115998	0.156	0.159994	0.165002	0.113	0.038	0.11999	0.176	0.111006	0.042	0.120996	0.150008	0.82828	1.56884	1.31044	1.05812	0.823282	0.755121	1.32093	1.01101	0.773165	0.73434	0.82965	0.495568	0.154067	0.0669796	0.826491	0.482507	0.14604	0.0662808	1.36215	2.207	2.228	2.06701	2.001	1.98099	1.97101	2.37	2.42499	2.426	2.417	2.13101	2.091
0.130068	0.159149	0.145054	0.103	0.156	0.151068	0.145068	0.115054	0.156	0.157068	0.166054	0.113041	0.038054	0.115041	0.176054	0.114041	0.042	0.119027	0.154041	0.82845	1.5689	1.31143	1.0548	0.819023	0.750416	1.32189	1.0377	0.795787	0.744279	0.829736	0.494366	0.157611	0.0718282	0.826735	0.481027	0.146162	0.0666546	1.36109	2.20703	2.228	2.07003	2.002	1.978	1.97603	2.37208	2.42203	2.426	2.41808	2.13403	2.09099
0.135193	0.170107	0.149171	0.103107	0.156086	0.156278	0.150021	0.119342	0.156086	0.162171	0.170193	0.116107	0.042	0.117936	0.180278	0.117171	0.042	0.121	0.157193	0.82774	1.56603	1.31145	1.05374	0.817713	0.74878	1.31556	1.03939	0.789345	0.739773	0.829409	0.489711	0.156275	0.0717137	0.825694	0.478589	0.14628	0.0655315	1.3608	2.20915	2.22804	2.07202	2.00206	1.97804	1.97796	2.37806	2.42411	2.42604	2.42402	2.13609	2.09004
0.143991	0.174995	0.156992	0.107995	0.159996	0.168988	0.150999	0.134985	0.159996	0.169992	0.178991	0.120995	0.042	0.115003	0.192988	0.124992	0.042	0.121	0.165991	0.82819	1.56839	1.31317	1.05513	0.816012	0.755174	1.31595	1.01263	0.772197	0.736713	0.82935	0.48978	0.157439	0.0723394	0.826769	0.477621	0.14629	0.0655999	1.3614	2.21599	2.23	2.073	2.005	1.98	1.976	2.381	2.429	2.428	2.425	2.14	2.092
0.14916	0.186111	0.160197	0.116099	0.161086	0.167209	0.155185	0.137086	0.166123	0.172197	0.187111	0.127271	0.043037	0.120025	0.198111	0.132123	0.042	0.121012	0.174209	0.828098	1.56845	1.3123	1.05083	0.813344	0.753146	1.31801	0.998656	0.758573	0.72664	0.828082	0.482011	0.150062	0.0689321	0.827448	0.476143	0.145054	0.0649559	1.36133	2.21807	2.23305	2.07107	2.00901	1.98301	1.98096	2.38302	2.43596	2.42609	2.43106	2.14405	2.10014
0.162086	0.195151	0.176194	0.124086	0.168172	0.184043	0.170129	0.144086	0.176108	0.188259	0.196086	0.149366	0.0460862	0.121978	0.207108	0.142151	0.0420647	0.122022	0.191086	0.825536	1.56596	1.30831	1.04701	0.807907	0.757631	1.32118	1.01193	0.772433	0.736248	0.825845	0.463605	0.149304	0.065879	0.824888	0.471533	0.14447	0.0629299	1.35715	2.22404	2.23702	2.07709	2.01004	1.98402	1.97809	2.38511	2.43304	2.43311	2.43606	2.14804	2.11117
0.166007	0.202048	0.185012	0.128024	0.176026	0.186024	0.176043	0.148022	0.181053	0.200058	0.200007	0.166079	0.0500289	0.121017	0.212024	0.149036	0.0450168	0.123005	0.195017	0.824905	1.56595	1.30735	1.04808	0.802296	0.755844	1.32068	1.00944	0.770324	0.73571	0.825177	0.462461	0.14448	0.0653678	0.824354	0.471196	0.139922	0.0588347	1.35827	2.226	2.23801	2.08101	2.01202	1.985	1.982	2.39	2.43501	2.43802	2.43902	2.15	2.11902
0.169126	0.222077	0.190087	0.138039	0.187058	0.196087	0.194087	0.157039	0.203386	0.224348	0.203126	0.19928	0.0621448	0.128193	0.222087	0.164068	0.052029	0.125029	0.202193	0.823005	1.56016	1.30754	1.04573	0.796396	0.749077	1.31662	1.0431	0.788906	0.743911	0.823881	0.467188	0.140237	0.0602575	0.82187	0.469605	0.136608	0.0565914	1.356	2.22506	2.24205	2.08604	2.01902	1.98498	1.98094	2.39104	2.44002	2.44812	2.44809	2.14907	2.12611
0.182193	0.230364	0.199343	0.142257	0.193064	0.205236	0.203471	0.161279	0.243171	0.260643	0.216193	0.229136	0.0775143	0.148236	0.231214	0.171171	0.055	0.12815	0.222279	0.820403	1.55875	1.30739	1.04571	0.79814	0.75093	1.31134	1.04302	0.815132	0.746055	0.820865	0.47124	0.132761	0.0538059	0.819763	0.467012	0.130179	0.0526514	1.35109	2.23109	2.24711	2.09011	2.02106	1.98296	1.97483	2.39506	2.44213	2.46009	2.45709	2.15609	2.137
0.190997	0.246994	0.214995	0.153996	0.195999	0.215996	0.224993	0.173996	0.250997	0.28999	0.224997	0.280982	0.100992	0.158996	0.240997	0.178997	0.055	0.134998	0.234996	0.81919	1.55278	1.30181	1.04483	0.802718	0.755498	1.31134	1.04402	0.81521	0.74536	0.82016	0.479447	0.134639	0.0517907	0.818061	0.463441	0.127861	0.0536297	1.34738	2.235	2.252	2.095	2.024	1.981	1.967	2.398	2.448	2.464	2.461	2.16	2.137
0.205169	0.266126	0.228155	0.167084	0.223042	0.226098	0.238225	0.200183	0.299197	0.320281	0.241126	0.335225	0.143478	0.183309	0.255169	0.188183	0.0620562	0.149211	0.248155	0.818984	1.54834	1.29914	1.04513	0.813491	0.759577	1.3072	1.04474	0.824969	0.748249	0.819575	0.494616	0.142437	0.0489002	0.818255	0.46126	0.128258	0.0512556	1.34502	2.24504	2.25606	2.10104	2.02997	1.97599	1.96401	2.40408	2.45008	2.47599	2.4651	2.16506	2.13604
0.217216	0.275519	0.239324	0.173346	0.226065	0.233216	0.254497	0.213821	0.314124	0.340735	0.250151	0.35221	0.178275	0.207333	0.267324	0.201216	0.0662593	0.163395	0.259324	0.818595	1.54625	1.29644	1.04325	0.812154	0.754401	1.30346	1.04225	0.821828	0.746182	0.819223	0.498118	0.140312	0.051946	0.817894	0.463478	0.124312	0.0511416	1.34281	2.248	2.26019	2.10404	2.02811	1.97498	1.96494	2.41004	2.45617	2.47522	2.47215	2.16902	2.13913
0.227021	0.299026	0.254017	0.189013	0.229007	0.243016	0.277023	0.25102	0.365044	0.374054	0.257016	0.407051	0.236084	0.313092	0.28202	0.211021	0.0780071	0.136018	0.274028	0.819279	1.54135	1.29781	1.04378	0.810978	0.751741	1.29787	1.02525	0.81084	0.752158	0.820719	0.511601	0.147657	0.0622007	0.817639	0.470228	0.111279	0.0281334	1.34226	2.248	2.269	2.106	2.03301	1.974	1.962	2.41201	2.464	2.485	2.479	2.17	2.145
0.242438	0.317438	0.266365	0.198256	0.23411	0.254097	0.29339				0.268438	0.443426	0.295999	0.37923	0.296438	0.226037	0.0829269	0.149	0.294414	0.818373	1.54189	1.29759	1.04259	0.80987	0.752217	1.29745				0.819998	0.505032	0.166105	0.07648	0.816599	0.490092	0.117628	0.0376108	1.34181	2.24998	2.27002	2.10905	2.037	1.97595	1.96191	2.41799				2.17001	2.14599
0.278173	0.353259	0.296367	0.219259	0.243454	0.262173	0.325259	0.310583	0.423059	0.450778	0.304238	0.478756	0.378599	0.48075	0.332259	0.229		0.149843	0.328324	0.816117	1.54007	1.29744	1.04321	0.809837	0.75213	1.29456	1.02437	0.806574	0.75289	0.817361	0.505172	0.134413	0.0548201	0.814823	0.486587		0.0410524	1.33736	2.24809	2.27206	2.11296	2.03706	1.972	1.95502	2.41706	2.46811	2.48296	2.47396	2.171	2.14498
0.285996	0.364995	0.312992	0.230995	0.263991	0.269996	0.336995	0.336988	0.470978	0.485984	0.314995	0.512984	0.450967	0.559964	0.343995	0.229		0.187983	0.342993	0.813701	1.53737	1.29225	1.04028	0.808321	0.759357	1.28805	1.01809	0.793176	0.741585	0.815121	0.50481	0.150853	0.0656851	0.812261	0.429896		0.0470473	1.33445	2.252	2.275	2.111	2.04	1.972	1.956	2.42	2.473	2.481	2.472	2.171	2.144
0.318216	0.395332	0.347231	0.24949	0.273173	0.275202	0.371361	0.362577	0.494375	0.52149	0.341346	0.541375	0.539793	0.653082	0.377216	0.230928			0.377346	0.808719	1.53275	1.28182	1.03297	0.802186	0.750517	1.28249	1.01732	0.79409	0.742179	0.809984	0.507665	0.128828	0.0739841	0.807625	0.439831			1.32855	2.25203	2.27909	2.11699	2.04119	1.96604	1.95099	2.43003	2.47604	2.47603	2.47093	2.17306	2.14103
0.333735	0.418931	0.364348	0.283466	0.285294	0.289196	0.396809	0.402784	0.521373	0.556005	0.365588	0.568323	0.595471	0.728446	0.392711				0.401711	0.80505	1.5294	1.2797	1.04736	0.807164	0.745265	1.28042	1.01504	0.793126	0.741918	0.805981	0.504522	0.159716	0.0854566	0.804364				1.32372	2.25393	2.28512	2.11607	2.05385	1.9689	1.94983	2.43205	2.479	2.47795	2.4659	2.17695	2.14307
0.363136	0.456148	0.41807	0.302101	0.297094	0.297062	0.429156				0.389136	0.621047	0.654203	0.786222	0.421133				0.430171	0.798269	1.51903	1.27191	1.03815	0.79974	0.735515	1.27666				0.800043	0.501821	0.16955	0.0957412	0.796935				1.31841	2.25095	2.28999	2.119	2.04798	1.96498	1.94298	2.434				2.17495	2.14601
0.398581	0.494538	0.436779	0.328609	0.321269	0.313269	0.46951	0.477453	0.604397	0.632524	0.424624	0.633765	0.706496	0.843553	0.455524				0.474453	0.792842	1.51571	1.26969	1.02793	0.797014	0.731613	1.26785	1.00196	0.786028	0.732639	0.798088	0.503926	0.179589	0.113688	0.787935				1.3116	2.23906	2.28796	2.11993	2.04191	1.95991	1.9379	2.43503	2.47899	2.47397	2.46091	2.16304	2.14904
0.439704	0.533056	0.491563	0.371774	0.34068	0.332633	0.505962	0.509915	0.632892	0.669563	0.468633	0.687211	0.741117	0.882	0.492774				0.507126	0.789331	1.50995	1.26404	1.02649	0.793964	0.727116	1.2653	0.99025	0.778759	0.715067	0.791545	0.452189	0.159379	0.0954085	0.787406				1.30873	2.24286	2.28491	2.11498	2.03607	1.9537	1.93081	2.43709	2.47777	2.47193	2.45498	2.16588	2.15209
0.468983	0.576975	0.514987	0.403982	0.368984	0.358985	0.545977	0.547979	0.669979	0.692987	0.494985	0.695995	0.745997	0.882	0.524982				0.553974	0.783153	1.50858	1.26419	1.03195	0.799537	0.734836	1.26476	0.99025	0.772913	0.711622	0.785923	0.454219	0.16017	0.0928514	0.780984				1.30431	2.237	2.281	2.114	2.039	1.94101	1.923	2.441	2.46801	2.469	2.454	2.161	2.156
0.515722	0.623538	0.570567	0.443666	0.408637	0.395567	0.600453	0.586552	0.692411	0.728255	0.545737	0.743326	0.751538	0.887297	0.566751				0.594751	0.780759	1.50627	1.26182	1.00719	0.78318	0.736869	1.25643	0.985867	0.76648	0.698858	0.783888	0.487343	0.159246	0.0898233	0.778377				1.30422	2.23801	2.27897	2.1059	2.01892	1.93079	1.91486	2.43299	2.47286	2.4689	2.44901	2.16096	2.16794
0.567029	0.661943	0.611072	0.491008	0.453793	0.435836	0.633243	0.625707	0.721472	0.74645	0.597965	0.767008	0.789043	0.907893	0.620029				0.647815	0.786279	1.51714	1.26155	1.0156	0.795734	0.743215	1.2624	0.980948	0.758194	0.696738	0.790061	0.476945	0.137454	0.0690645	0.783107				1.30947	2.23911	2.27683	2.09902	2.01281	1.91589	1.90479	2.43181	2.46283	2.462	2.45	2.15813	2.16381
0.614066	0.705074	0.660097	0.537119	0.490125	0.474121	0.69007	0.658042	0.743023	0.767025	0.642076	0.813023	0.791006	0.902981	0.667053			0.476097	0.685091	0.788089	1.5208	1.26937	1.01764	0.797321	0.748964	1.26729	0.989077	0.761583	0.700737	0.791928	0.500895	0.14084	0.0642331	0.784809			0.0659263	1.31532	2.24401	2.269	2.1	2.00399	1.91099	1.89498	2.42301	2.45499	2.46201	2.45001	2.16403	2.155
0.645613	0.740576	0.706454	0.593638	0.549834	0.531858	0.723478	0.678515	0.754319	0.779184	0.67849	0.824331	0.794025	0.894	0.692723			0.524182	0.728478	0.79238	1.53224	1.27259	1.04141	0.821356	0.760414	1.28749	0.997364	0.767581	0.699145	0.795999	0.503061	0.140828	0.0562735	0.78913			0.046106	1.32141	2.251	2.26801	2.09893	1.99896	1.90489	1.88584	2.42601	2.45195	2.46502	2.45302	2.17601	2.15496
0.695787	0.787681	0.744128	0.646319	0.618511	0.602447	0.762958	0.720447	0.780234	0.794213	0.719149	0.851128	0.796064	0.893979	0.751596	0.717447			0.76783	0.800607	1.53471	1.2799	1.04603	0.824289	0.761631	1.29615	1.00424	0.770918	0.698857	0.802548	0.488443	0.139857	0.05574	0.798119	0.490225			1.32873	2.25089	2.269	2.093	1.99568	1.89579	1.87281	2.42689	2.448	2.467	2.455	2.17683	2.15211
0.731984	0.818986	0.795977	0.706973	0.687969	0.668971	0.806981	0.740991	0.790995	0.803996	0.771977	0.856997	0.798999	0.893	0.778988	0.783971			0.805983	0.806927	1.54927	1.28551	1.05117	0.826519	0.766278	1.30851	1.00759	0.772209	0.704677	0.811186	0.480763	0.13928	0.0552802	0.803108	0.475297			1.33797	2.246	2.269	2.093	1.98101	1.886	1.864	2.422	2.448	2.467	2.455	2.169	2.157
0.772462	0.871554	0.836541	0.764818	0.772081	0.7612	0.83362	0.770343	0.794185	0.810013	0.805462	0.872198	0.802053	0.897	0.826396	0.818976	0.539266	0.673092	0.850567	0.81082	1.55278	1.29122	1.07009	0.830567	0.769931	1.31276	1.01205	0.773288	0.70751	0.812282	0.476023	0.142449	0.0543078	0.809754	0.451848	0.162594	0.120881	1.34467	2.25008	2.265	2.09296	1.98992	1.879	1.85796	2.42401	2.44903	2.46597	2.46004	2.17212	2.17003
0.808156	0.913706	0.878199	0.827306	0.854927	0.853098	0.880728	0.796471	0.8083	0.811343	0.84137	0.887364	0.806	0.896914	0.856856	0.893884	0.635841	0.681841	0.89392	0.816255	1.56482	1.30016	1.07238	0.835784	0.77463	1.32512	1.02311	0.782989	0.722064	0.816331	0.471553	0.138646	0.0519092	0.816157	0.463179	0.154897	0.0725597	1.35448	2.25583	2.26506	2.09013	1.98406	1.87909	1.85511	2.42491	2.45106	2.46421	2.46311	2.18076	2.17172
0.861041	0.946082	0.933053	0.887089	0.943139	0.949152	0.914058	0.818058	0.822015	0.827017	0.904042	0.904008	0.806	0.893	0.896053	0.9801	0.72018	0.766199	0.936055	0.824247	1.57019	1.30921	1.09254	0.844667	0.780585	1.32936	1.02964	0.7898	0.739161	0.825057	0.463444	0.13847	0.0523303	0.822439	0.473181	0.166149	0.0848497	1.35769	2.248	2.268	2.096	1.98699	1.88301	1.86001	2.421	2.45401	2.47401	2.46802	2.17	2.15899
0.888597	1.00043	0.968567	0.946676	1.03592	1.05	0.952328				0.932587	0.909219	0.80604	0.893	0.931557	1.04677	0.840283	0.898323	0.972557	0.8289	1.56412	1.31005	1.09068	0.862832	0.790478	1.34197				0.829575	0.466467	0.138371	0.0524981	0.828349	0.480363	0.139094	0.0582786	1.35958	2.24498	2.26703	2.09402	1.98102	1.89116	1.86921	2.41803				2.16698	2.15392
0.948724	1.044	1.02622	1.01536	1.1299	1.15206	0.986222	0.87634			0.991792	0.931249	0.810091	0.892909	0.987611	1.12443	0.971169	1.03371	1.0287	0.832782	1.57322	1.31244	1.09347	0.868271	0.7993	1.34049	1.07093			0.832953	0.481028	0.138442	0.0523132	0.832164	0.492698	0.133746	0.0535978	1.36246	2.24298	2.27005	2.0962	1.98311	1.90723	1.89025	2.42098	2.46605			2.16495	2.146
0.980012	1.08701	1.07901	1.07402	1.21202	1.24102	1.03901	0.891015			1.02601	0.942005	0.814001	0.889	1.01401	1.18601	1.10803	1.19404	1.05901	0.827669	1.56347	1.30758	1.08992	0.877831	0.802761	1.33937	1.07092			0.827879	0.477051	0.13894	0.0524503	0.827169	0.49521	0.142234	0.0725007	1.35896	2.242	2.272	2.105	1.988	1.917	1.90101	2.42	2.468			2.163	2.146
1.02956	1.14052	1.11972	1.14372	1.28488	1.31994	1.06669	0.952288			1.07263	0.963353	0.817105	0.891	1.06355	1.24167	1.23871	1.35671	1.11362	0.82183	1.56103	1.30475	1.08613	0.880291	0.807894	1.33655	1.05853			0.822117	0.481075	0.140799	0.0537803	0.82156	0.495144	0.158776	0.0753529	1.35491	2.24012	2.27505	2.10208	1.98608	1.93529	1.92322	2.425	2.46804			2.1651	2.14607
1.07325	1.18127	1.17527	1.19938	1.35267	1.39269	1.12018		0.926892		1.12116	0.99049	0.825156	0.891	1.10629	1.29323	1.36978	1.48805	1.1612	0.81111	1.55692	1.29334	1.07531	0.887911	0.813502	1.32688		0.838305		0.809647	0.48214	0.143003	0.0537987	0.812442	0.482798	0.128109	0.078186	1.34752	2.2492	2.27904	2.10804	1.99216	1.95731	1.94038	2.425		2.51602		2.17316	2.15107
1.12812	1.23713	1.23114	1.26015	1.42618	1.46718	1.17213		0.966154		1.17213	1.0121	0.832014	0.891008	1.16313	1.34713	1.44816	1.57811	1.21413	0.805397	1.54897	1.28476	1.0645	0.887057	0.814032	1.32283		0.863076		0.802024	0.478635	0.143572	0.0537404	0.808991	0.489251	0.150848	0.0938236	1.34105	2.25802	2.28102	2.11002	1.99902	1.97104	1.95706	2.42501		2.51704		2.18003	2.15401
1.17281	1.28576	1.28278	1.31572	1.49076	1.53079	1.21981		1.02138		1.21779	1.04875	0.837367	0.89422	1.21076	1.39362	1.50507	1.61638	1.26273	0.797247	1.54541	1.27568	1.05614	0.886155	0.818142	1.31772		0.85811		0.792802	0.473373	0.140688	0.0539203	0.802103	0.482601	0.139544	0.102128	1.33588	2.26513	2.28915	2.11715	2.00516	1.98415	1.97725	2.42909		2.53334		2.19009	2.1561
1.22815	1.33802	1.3358	1.36511	1.54291	1.58504	1.27526				1.27202	1.10015	0.862709	0.909466	1.26324	1.4362	1.51029	1.64238	1.31309	0.792998	1.54013	1.27322	1.05166	0.885509	0.81881	1.31081				0.788914	0.468217	0.144316	0.0574918	0.797623	0.478423	0.141112	0.0948027	1.33238	2.27416	2.29922	2.127	2.01655	1.99416	1.99427	2.43527				2.1962	2.16316
1.279	1.383	1.371	1.414	1.583	1.631	1.331				1.317	1.151	0.894001	0.93	1.318	1.489	1.523	1.659	1.361	0.79336	1.54408	1.27581	1.04805	0.87177	0.8113	1.31467				0.78909	0.46942	0.16224	0.0659502	0.79819	0.46973	0.13809	0.0750699	1.33447	2.281	2.309	2.127	2.041	2.001	2.006	2.447				2.205	2.17
1.33874	1.43863	1.43264	1.45162	1.62429	1.66541	1.38174	1.26479	1.23599		1.38072	1.22509	0.954868	0.96054	1.37379	1.52162	1.53813	1.669	1.41664	0.799413	1.55166	1.28463	1.05657	0.883418	0.81093	1.31354	1.04833	0.814029		0.796735	0.461838	0.168274	0.080354	0.802487	0.473693	0.137054	0.0662863	1.34212	2.28916	2.31807	2.14114	2.04607	2.01904	2.01509	2.46212	2.50914	2.54703		2.21512	2.17009
1.39525	1.48721	1.48196	1.49865	1.64656	1.69636	1.43841	1.32577	1.31121	1.25181	1.43625	1.30917	1.02204	1.15308	1.43427	1.5684	1.54811	1.669	1.46605	0.808094	1.55975	1.29062	1.06413	0.869818	0.807211	1.31537	1.04511	0.807509	0.751574	0.805614	0.457443	0.183888	0.143936	0.810737	0.482009	0.135171	0.0644861	1.35071	2.30098	2.32313	2.15207	2.05125	2.0222	2.02213	2.47098	2.52011	2.54954	2.58002	2.22398	2.17711
1.45012	1.54011	1.52409	1.52709	1.67103	1.71203	1.50009	1.40318	1.36426	1.33127	1.49113	1.40424	1.11125		1.49011	1.58604	1.553	1.66899	1.51213	0.818804	1.56817	1.29807	1.06892	0.871915	0.809874	1.32817	1.05376	0.822316	0.742999	0.816768	0.467185	0.196016		0.820709	0.476252	0.136528	0.0634333	1.36011	2.30004	2.32901	2.15501	2.06202	2.03103	2.02802	2.47003	2.52501	2.57303	2.58103	2.22303	2.18201
1.49363	1.58082	1.55781	1.5574	1.68125	1.72415	1.53291	1.46797	1.45611	1.42757	1.53652	1.49026	1.20166		1.52972	1.59937	1.55409	1.66597	1.55675	0.83079	1.57653	1.31535	1.08341	0.873708	0.804304	1.33414	1.05332	0.821146	0.742868	0.830247	0.469131	0.194432		0.830996	0.473411	0.139132	0.0610308	1.36764	2.313	2.33309	2.15804	2.06907	2.04097	2.03396	2.48104	2.52709	2.58415	2.59015	2.23199	2.18499
1.53627	1.6361	1.61188	1.58469	1.69817	1.73414	1.59412	1.53367	1.53153	1.53382	1.57227	1.57505	1.31379	1.3346	1.57819	1.62419	1.5601	1.664	1.60719	0.83492	1.58691	1.32411	1.08154	0.866861	0.796729	1.33473	1.05761	0.826336	0.750265	0.834918	0.473857	0.173491	0.0916503	0.83415	0.471388	0.137164	0.0584163	1.37692	2.31307	2.33902	2.16095	2.0741	2.03902	2.03093	2.48412	2.53293	2.59405	2.60014	2.23107	2.18414
1.58801	1.68102	1.64802	1.61301	1.705	1.74	1.64002	1.60202	1.63504	1.64904	1.62401	1.65903	1.42805	1.48205	1.62702	1.63201	1.564	1.664	1.65602	0.842261	1.59434	1.32601	1.08355	0.861168	0.7979	1.33656	1.06367	0.834755	0.760706	0.844641	0.475353	0.147348	0.0675392	0.839072	0.46557	0.133238	0.0570398	1.38345	2.316	2.34	2.159	2.078	2.04	2.028	2.489	2.53	2.596	2.606	2.234	2.19
1.62867	1.73063	1.69855	1.64136	1.71518	1.74204	1.70076	1.67393	1.74633	1.76549	1.66071	1.73899	1.57086	1.63083	1.67471	1.6522	1.57129	1.66701	1.70268	0.845941	1.59536	1.32729	1.08372	0.854155	0.798005	1.34478	1.06921	0.847848	0.777813	0.847586	0.484202	0.141828	0.0652742	0.843416	0.43588	0.128772	0.0562747	1.38537	2.32005	2.34096	2.15999	2.07907	2.03689	2.02386	2.48991	2.534	2.59	2.60292	2.23508	2.19517
1.68005	1.77929	1.74105	1.66885	1.72919	1.74519	1.75936	1.74568	1.84839	1.87956	1.71492	1.81507	1.71331	1.77216	1.72907	1.66751	1.59332	1.66837	1.75519	0.842887	1.59597	1.32578	1.0778	0.847637	0.789921	1.33185	1.06818	0.857872	0.785199	0.844162	0.491244	0.138988	0.059444	0.840747	0.442577	0.119726	0.0482517	1.38472	2.32407	2.3381	2.159	2.08405	2.02876	2.01271	2.48298	2.53393	2.58971	2.59673	2.24102	2.20756
1.72214	1.83113	1.78313	1.70309	1.73703	1.75301	1.81415	1.81318	1.94422	1.98225	1.75213	1.89817	1.84637	1.93942	1.77214	1.68807		1.68314	1.80313	0.838329	1.59022	1.32409	1.07461	0.841111	0.782726	1.32541	1.07131	0.874403	0.802009	0.839025	0.497747	0.150095	0.0536047	0.836973	0.441642		0.0431094	1.37987	2.32699	2.342	2.159	2.086	2.01898	2.00099	2.48199	2.531	2.57798	2.58597	2.242	2.19001
1.78067	1.88366	1.83543	1.73948	1.74816	1.75805	1.8757	1.8869	2.03707	2.08715	1.80466	1.96699	1.99947	2.1118	1.83171				1.8567	0.825465	1.58328	1.31645	1.07027	0.837388	0.781022	1.31663	1.07505	0.888063	0.814055	0.82862	0.475906	0.132233	0.0602396	0.821963				1.37029	2.32386	2.34197	2.159	2.08805	2.01196	1.99584	2.47596	2.53099	2.56892	2.57285	2.24184	2.19511
1.83018	1.93209	1.86734	1.7748	1.76056	1.76233	1.92727	1.95356	2.11578	2.17198	1.85314	2.03925	2.10736	2.24356	1.88425				1.90809	0.819806	1.5761	1.31299	1.06788	0.837892	0.771777	1.30446	1.06908	0.889001	0.823933	0.8234	0.452238	0.161985	0.105118	0.816049				1.36268	2.31384	2.33993	2.15902	2.09187	2.00882	1.98389	2.47304	2.52996	2.56273	2.56164	2.22993	2.2028
1.88202	1.98002	1.92602	1.81002	1.78501	1.77701	1.98302	2.02202	2.19403	2.25903	1.90302	2.09402	2.21103	2.35602	1.93902				1.95602	0.808207	1.56781	1.30177	1.06064	0.83361	0.771209	1.29868	1.06035	0.89038	0.830642	0.815516	0.437658	0.162649	0.118628	0.801087				1.35323	2.307	2.337	2.16	2.086	2.001	1.979	2.475	2.528	2.551	2.54599	2.227	2.194
1.93983	2.03474	1.97777	1.86548	1.81752	1.80542	2.03884	2.08681	2.27194	2.34394	1.95781	2.16186	2.29026	2.42336	1.99691				2.01873	0.798847	1.55912	1.29363	1.05574	0.832623	0.767909	1.29214	1.05135	0.891666	0.835481	0.804758	0.433169	0.159332	0.11239	0.793427				1.34189	2.30188	2.33296	2.15688	2.08194	1.99387	1.96985	2.47391	2.51999	2.53878	2.5248	2.21888	2.19597
1.99743	2.08614	2.03121	1.89925	1.85412	1.83492	2.09728	2.14314	2.33716	2.40916	2.01443	2.22123	2.30883	2.4486	2.06037				2.06921	0.797226	1.55679	1.28856	1.05435	0.83208	0.765097	1.27801	1.044	0.894103	0.838911	0.80589	0.446236	0.152091	0.100139	0.789145				1.33933	2.29382	2.32993	2.14891	2.07782	1.98464	1.95978	2.46782	2.51893	2.52378	2.51082	2.21084	2.19398
2.06018	2.13616	2.08416	1.95415	1.90313	1.87515	2.15317	2.19312	2.38813	2.46012	2.07717	2.27514	2.34507	2.47503	2.12018				2.12216	0.794881	1.55394	1.28711	1.04764	0.830348	0.764543	1.2771	1.04332	0.894209	0.838527	0.802831	0.426825	0.126828	0.0695323	0.787612				1.33584	2.28601	2.32698	2.14498	2.06999	1.96899	1.94999	2.45997	2.51597	2.51398	2.50297	2.20401	2.19299
2.12676	2.19672	2.14577	2.00988	1.95188	1.93078	2.21666	2.23867	2.43533	2.50542	2.1408		2.37009	2.48699	2.18676				2.18372	0.791633	1.55925	1.28814	1.04842	0.833335	0.772983	1.27126	1.03524	0.890106	0.833421	0.799414		0.122304	0.0626905	0.78467				1.3392	2.28801	2.31794	2.13892	2.06589	1.96687	1.94586	2.449	2.50486	2.50501	2.49195	2.207
2.18719	2.25421	2.20721	2.08054	2.02261	1.99361	2.26943	2.2919	2.46166	2.53833	2.20419	2.3786	2.37724	2.48615					2.24121	0.795885	1.56314	1.28972	1.05617	0.841556	0.774716	1.28485	1.03932	0.872248	0.821358	0.799846	0.461233	0.117859	0.0393631					1.34234	2.28891	2.31296	2.13298	2.05678	1.95678	1.93478	2.4486	2.49393	2.50593	2.48804	2.20691	2.18989
2.23998	2.30798	2.26098	2.14898	2.09398	2.06498	2.33298	2.33199	2.49099	2.553	2.25698	2.40499	2.388	2.493	2.29998	2.24198			2.29498	0.801418	1.57342	1.29616	1.05649	0.84049	0.771451	1.28004	1.0359	0.857945	0.801296	0.804089	0.464919	0.115161	0.0430488	0.799228	0.472834			1.35195	2.285	2.311	2.132	2.047	1.947	1.925	2.43101	2.491	2.503	2.49	2.203	2.185
2.29779	2.36379	2.31582	2.21904	2.17929	2.15844	2.39376	2.3695	2.5081	2.55687	2.31675	2.42223	2.38806	2.49199	2.35276	2.36769			2.3527	0.806278	1.58333	1.30421	1.06538	0.846635	0.777642	1.28531	1.03707	0.841926	0.781623	0.809598	0.467257	0.115843	0.0437699	0.803264	0.464078			1.36047	2.27699	2.30699	2.12803	2.04496	1.93997	1.91893	2.425	2.48899	2.50103	2.4921	2.19	2.18623
2.35318	2.41929	2.37334	2.29172	2.27038	2.25954	2.44702	2.40482	2.51509	2.54771	2.36927	2.43852	2.39207	2.49105	2.40625	2.41622	2.17272	2.301	2.40234	0.813895	1.59464	1.313	1.0725	0.850545	0.774486	1.29634	1.03791	0.826923	0.76086	0.816473	0.461983	0.116716	0.0444613	0.811337	0.456746	0.147834	0.115728	1.372	2.276	2.30616	2.13002	2.04198	1.938	1.91386	2.42511	2.48805	2.50305	2.49902	2.19005	2.20214
2.40411	2.47516	2.43117	2.3662	2.37328	2.3693	2.49111	2.44004	2.51898	2.53496	2.42412	2.46104	2.39499	2.493	2.46008	2.4693	2.24735	2.3013	2.46013	0.823608	1.60568	1.32205	1.07918	0.85553	0.77909	1.31102	1.03776	0.811062	0.744096	0.823517	0.451766	0.11654	0.0449514	0.823319	0.442883	0.11483	0.0389037	1.38252	2.27601	2.31301	2.13102	2.04099	1.93801	1.90802	2.43001	2.49002	2.50501	2.50001	2.19201	2.20793
2.44478	2.53482	2.49594	2.43911	2.47649	2.48157	2.53073	2.45553	2.513		2.46782	2.47522	2.39204	2.49296	2.48991	2.57926	2.37696	2.41318	2.50986	0.83046	1.61371	1.32918	1.07961	0.855233	0.786584	1.33468	1.04421	0.808158		0.829973	0.450615	0.116538	0.0454654	0.830204	0.484709	0.140262	0.0620887	1.39127	2.28007	2.31499	2.13694	2.03793	1.94201	1.9161	2.43506	2.49807	2.507		2.19601	2.18187
2.49833	2.59135	2.56048	2.51568	2.5791	2.58952	2.58159	2.49171			2.52431	2.49066	2.39513	2.49	2.55226	2.66588	2.51243	2.56361	2.56926	0.83635	1.61801	1.32586	1.07729	0.845857	0.793786	1.34313	1.05244			0.835429	0.46547	0.117868	0.0458481	0.836338	0.503714	0.131396	0.0531339	1.39478	2.28465	2.31393	2.13304	2.033	1.94331	1.92315	2.43849	2.50309			2.19658	2.17293
2.53753	2.60353	2.59053	2.56354	2.66055	2.68905	2.59102	2.44901	2.45301	2.45	2.56803	2.51601	2.4155	2.4995	2.58303	2.74653	2.68108	2.75559	2.58503	0.831338	1.59846	1.30921	1.08385	0.868074	0.800003	1.32343	1.04742	0.825681	0.757618	0.828818	0.474251	0.131016	0.0473352	0.833179	0.502033	0.134668	0.0509999	1.37324	2.249	2.269	2.1025	2.014	1.93851	1.91501	2.409	2.457	2.49101	2.49201	2.1625	2.16
2.58901	2.6605	2.65296	2.6334	2.75206	2.79154	2.63418	2.46966	2.46284	2.44311	2.61656	2.53016	2.41803	2.4995	2.63398	2.8095	2.82591	2.92772	2.63753	0.826889	1.59203	1.30889	1.08387	0.884498	0.80507	1.32236	1.04361	0.799872	0.741356	0.823594	0.478123	0.133577	0.0477674	0.829687	0.515402	0.146023	0.0687237	1.37139	2.25158	2.27151	2.1065	2.01352	1.94997	1.93197	2.40203	2.457	2.50084	2.50479	2.16704	2.16053
2.64792	2.72091	2.71294	2.70317	2.84527	2.89719	2.69623	2.52264	2.47889	2.45194	2.67892	2.56718	2.42153	2.50102	2.68993	2.87493	2.97178	3.07684	2.6989	0.815811	1.58208	1.29912	1.081	0.891932	0.812351	1.30751	1.04768	0.80526	0.744248	0.812668	0.480702	0.133224	0.0495571	0.818746	0.504773	0.13533	0.0764355	1.36199	2.25809	2.27249	2.11145	2.00998	1.96507	1.94818	2.40411	2.457	2.50696	2.5189	2.17309	2.16652
2.70111	2.77461	2.76611	2.77213	2.93664	2.99265	2.74111				2.7351	2.59308	2.42753	2.502	2.7401	2.93711	3.07762	3.21612	2.7541	0.812465	1.57516	1.28871	1.07047	0.891507	0.816501	1.30825				0.807206	0.47775	0.132277	0.0493051	0.81764	0.503015	0.152634	0.106916	1.35388	2.26551	2.27301	2.10951	2.01351	1.97302	1.96704	2.4065				2.1795	2.1685
2.76627	2.83923	2.83331	2.84926	3.01685	3.07871	2.80992				2.79883	2.64392	2.44265	2.50594	2.80572	3.00179	3.15716	3.31906	2.81383	0.804041	1.56765	1.27566	1.057	0.891252	0.820934	1.30134				0.798871	0.469342	0.140451	0.0492455	0.809437	0.499838	0.158699	0.112367	1.34775	2.26902	2.27797	2.11157	2.02043	1.98798	1.99044	2.40489				2.1811	2.16896
2.82707	2.894	2.89108	2.95255	3.13146	3.17443	2.80369				2.86356	2.70023	2.47066	2.51342	2.86358	3.05904	3.16583	3.321	2.87108	0.806999	1.56551	1.27419	1.04597	0.878775	0.833355	1.29646				0.801623	0.471039	0.151222	0.0537566	0.812465	0.512703	0.17518	0.0972743	1.34381	2.27502	2.28306	2.11907	2.03834	2.02136	2.02844	2.40195				2.1935	2.1685
2.89155	2.94954	2.95254	3.01502	3.19002	3.23201	2.86906				2.92504	2.77505	2.52753	2.60103	2.93155	3.11503	3.20303	3.33902	2.93154	0.800488	1.56007	1.27107	1.04337	0.874128	0.830729	1.29119				0.795957	0.475337	0.158866	0.0985128	0.805329	0.511688	0.157078	0.0846199	1.34192	2.275	2.2875	2.1265	2.052	2.036	2.046	2.405				2.194	2.168
2.9593	3.0048	3.01681	3.03163	3.19963	3.25482	2.92996				2.98729	2.86046	2.58514	2.58535	3.00237	3.16847	3.2325	3.3626	2.99087	0.793691	1.55404	1.2667	1.03832	0.873481	0.821647	1.29873				0.788924	0.473294	0.177353	0.0515374	0.799119	0.505895	0.14537	0.0653386	1.34106	2.279	2.29049	2.13104	2.04256	2.02406	2.03594	2.40893				2.19798	2.1665
3.02452	3.05887	3.07583	3.06738	3.22712	3.28465	2.99663				3.04993	2.96117	2.66549	2.79682	3.07009	3.23118	3.24096	3.363	3.05192	0.794074	1.55588	1.27131	1.04426	0.871793	0.817928	1.29222				0.790445	0.475279	0.162792	0.122343	0.798431	0.487553	0.14519	0.0636576	1.34325	2.28802	2.29409	2.13795	2.05262	2.03793	2.04049	2.41497				2.20399	2.16148
3.08062	3.11059	3.1226	3.10957	3.26001	3.30751	3.04804	2.94905			3.1021	3.06018	2.77506	2.90698	3.13263	3.25854	3.24701	3.363	3.10811	0.79874	1.55972	1.2792	1.04587	0.859988	0.804245	1.3071	1.07288			0.794867	0.478973	0.175596	0.136129	0.803332	0.485524	0.145218	0.0613272	1.34916	2.29602	2.30152	2.137	2.064	2.0415	2.04149	2.419	2.473			2.21005	2.15901
3.14183	3.13594	3.1748	3.1527	3.26897	3.31687	3.10196	3.02062			3.15788	3.14882	2.86146	2.88051	3.19342	3.27941	3.25485	3.36692	3.16187	0.809793	1.57396	1.28835	1.05577	0.852971	0.797592	1.31448	1.0721			0.824506	0.470266	0.175701	0.0785931	0.814192	0.471839	0.14261	0.057347	1.35801	2.30201	2.257	2.137	2.06208	2.04198	2.03846	2.42194	2.47692			2.192	2.16294
3.1648	3.19171	3.21394	3.17711	3.28345	3.31544	3.17164	3.09164			3.19183	3.24554	2.98697	3.02325	3.24646	3.29328	3.25798	3.367	3.16878	0.837983	1.58625	1.30272	1.05572	0.847064	0.788031	1.31808	1.06677			0.836538	0.476149	0.156138	0.0667362	0.816275	0.459044	0.140342	0.0547432	1.3636	2.27396	2.25799	2.14114	2.06569	2.03752	2.03391	2.41106	2.47402			2.19498	2.15901
3.22206	3.24206	3.22005	3.17603	3.26	3.287	3.20907	3.17207	3.19312	3.18514	3.24906	3.31304	3.11208	3.20217	3.30203	3.31501	3.259	3.367	3.21906	0.850199	1.59311	1.32006	1.05678	0.850211	0.775642	1.33171	1.07478	0.864735	0.770399	0.850648	0.45935	0.145753	0.0649005	0.826269	0.45028	0.137888	0.0524273	1.37355	2.273	2.259	2.105	2.049	2.02499	2.01997	2.413	2.47001	2.52903	2.55602	2.198	2.16251
3.27217	3.29808	3.26427	3.20158	3.26098	3.28798	3.27491	3.23693	3.2963	3.30994	3.29819	3.3957	3.27763	3.35252	3.31621	3.31571	3.26195	3.36798	3.27508	0.848921	1.60239	1.31911	1.07068	0.851282	0.777519	1.33247	1.0725	0.851803	0.769692	0.849204	0.467104	0.116583	0.0474874	0.847458	0.460156	0.135972	0.0499804	1.37646	2.27694	2.26195	2.10402	2.05097	2.01811	1.99245	2.41202	2.4759	2.55359	2.57371	2.19898	2.17374
3.33069	3.35172	3.30678	3.24776	3.27294	3.28999	3.33469	3.3126	3.41836	3.44927	3.3557	3.49348	3.43517	3.50122	3.37569	3.34584	3.28985	3.37397	3.32872	0.855495	1.60112	1.32442	1.0799	0.852245	0.777112	1.3306	1.0711	0.850784	0.780104	0.855795	0.484885	0.135845	0.0467126	0.853856	0.472046	0.138118	0.0464188	1.38356	2.27203	2.262	2.10102	2.05299	2.0001	1.97708	2.41001	2.48694	2.55698	2.57499	2.19104	2.16007
3.37806	3.40506	3.36004	3.26204	3.281	3.287	3.39505	3.39408	3.51513	3.57914	3.40106	3.57307	3.57815	3.69916	3.43006	3.39301			3.38006	0.850494	1.59781	1.3218	1.07773	0.85323	0.772912	1.31972	1.07823	0.893628	0.812067	0.853992	0.493473	0.152448	0.0788877	0.845726	0.503639			1.37482	2.27501	2.262	2.101	2.052	1.994	1.96699	2.40801	2.485	2.547	2.56799	2.19701	2.162
3.43197	3.46192	3.39827	3.29438	3.28394	3.28406	3.43622	3.47055	3.6308	3.70461	3.45497		3.71441	3.84228	3.48103	3.39791			3.43594	0.844965	1.58878	1.31965	1.07609	0.853495	0.774402	1.32399	1.08422	0.900705	0.827585	0.846542		0.159987	0.0948367	0.842236	0.494141			1.36745	2.28089	2.26396	2.10198	2.05593	1.99302	1.96111	2.41879	2.48696	2.54994	2.56113	2.20387
3.49367	3.51571	3.47757	3.35865	3.31582	3.30687	3.5096	3.55256	3.7235	3.8154	3.51567	3.70064	3.83933	3.98523	3.54167	3.45469			3.49269	0.833095	1.57762	1.29611	1.06511	0.864072	0.777961	1.30509	1.08427	0.923257	0.854643	0.832516	0.52063	0.180458	0.139178	0.832762	0.53219			1.3581	2.27205	2.26499	2.11493	2.04506	1.98206	1.95404	2.41303	2.48601	2.53807	2.54708	2.19107	2.16198
3.55004	3.57404	3.49905	3.37904	3.32901	3.31401	3.56104	3.62105	3.81904	3.91606	3.57204	3.76705	3.96302	4.10002	3.59904	3.47506			3.55004	0.825823	1.56527	1.29901	1.06148	0.865664	0.782968	1.29419	1.07024	0.933135	0.871138	0.826922	0.524057	0.164835	0.113298	0.823974	0.468294			1.34378	2.271	2.267	2.105	2.053	1.978	1.955	2.417	2.48799	2.53499	2.53899	2.19	2.169
3.61407	3.63412	3.56799	3.43518	3.3497	3.3347	3.61915	3.69788	3.88208	4.00471	3.63607	3.84487	3.98666	4.13351	3.66208	3.57258			3.61012	0.815678	1.55533	1.29191	1.06214	0.856671	0.780466	1.28446	1.07505	0.940493	0.883835	0.815418	0.443741	0.157921	0.125463	0.815375	0.535293			1.33537	2.27396	2.26109	2.10007	2.05201	1.978	1.955	2.41503	2.47716	2.52514	2.52717	2.19394	2.17393
3.67567	3.6897	3.65851	3.49766	3.41663	3.38771	3.68166	3.76563	3.9566	4.08159	3.70065	3.89871	4.01385	4.15588	3.72168	3.64163			3.67067	0.804849	1.54746	1.26766	1.05254	0.857206	0.783692	1.27982	1.06658	0.950317	0.895636	0.801456	0.477399	0.170361	0.122825	0.80793	0.527747			1.32789	2.27599	2.25702	2.10497	2.03808	1.96706	1.95202	2.40903	2.47601	2.51804	2.51705	2.194	2.17201
3.74616	3.75014	3.69317	3.55819	3.47216	3.42714	3.74515	3.8591	4.05211	4.14713	3.77415	3.96416	4.06705	4.20004	3.78917	3.7112	3.46114	3.59114	3.73715	0.804965	1.54472	1.27869	1.04993	0.866981	0.785704	1.27169	1.03334	0.920043	0.902363	0.804454	0.467691	0.152681	0.0908959	0.805146	0.527497	0.208595	0.170565	1.3223	2.26298	2.255	2.08998	2.03598	1.96997	1.95297	2.40599	2.47298	2.52995	2.50299	2.18099	2.179
3.80596	3.80505	3.75689	3.63172	3.53294	3.48205	3.80201	3.89734	4.09329	4.19713	3.832	4.02593	4.08469	4.21474	3.85191	3.78767	3.51506	3.64605	3.795	0.806916	1.54656	1.2807	1.05212	0.852118	0.779734	1.27845	1.03618	0.924965	0.895981	0.806072	0.456622	0.141799	0.0741213	0.807371	0.526448	0.214144	0.176379	1.32433	2.2571	2.25402	2.08312	2.02912	1.95722	1.94219	2.40109	2.46415	2.51034	2.50005	2.17609	2.17998
3.86965	3.86169	3.83656	3.69665	3.61455	3.56952	3.86267	3.94474	4.13577	4.23281	3.89068	4.06678	4.10986	4.2329	3.91764	3.87055		3.72656	3.85467	0.803589	1.55137	1.27263	1.0463	0.858036	0.780684	1.27483	1.03225	0.91432	0.87776	0.803843	0.465639	0.12902	0.0537513	0.803034	0.517171		0.161473	1.32839	2.25103	2.25002	2.08598	2.01906	1.95501	1.93802	2.39205	2.46002	2.50304	2.5	2.17103	2.17403
3.92304	3.91805	3.87905	3.77106	3.70309	3.66909	3.92304	3.96704	4.15102	4.25	3.94804	4.10101	4.114	4.23	3.97205	3.93807		3.80907	3.90905	0.807949	1.55862	1.28473	1.05228	0.850003	0.780309	1.27546	1.03699	0.900235	0.85675	0.80968	0.460144	0.128181	0.0494093	0.805797	0.45773		0.119327	1.3352	2.24499	2.25	2.08099	2.01599	1.94299	1.92699	2.383	2.45299	2.495	2.498	2.163	2.173
3.97218	3.97112	3.93802	3.83297	3.79939	3.76835	3.96825	4.01225	4.17166	4.25	3.99423	4.11182	4.114	4.22607	4.02413	4.01866		3.88179	3.96015	0.817579	1.57071	1.28546	1.04821	0.842485	0.768477	1.28871	1.04301	0.884001	0.823121	0.820372	0.464114	0.128829	0.0486231	0.814121	0.457809		0.115838	1.34593	2.2391	2.24607	2.0751	2.00616	1.92923	1.91126	2.38595	2.44513	2.495	2.498	2.15808	2.173
4.01868	4.02661	3.98865	3.89954	3.88044	3.86036	4.01964	4.04378	4.18789	4.24504	4.04366	4.12789	4.11698	4.22501	4.06273	4.08951		3.96939	4.01164	0.825019	1.58311	1.29514	1.05501	0.832778	0.76682	1.30249	1.04276	0.868885	0.792999	0.824413	0.466712	0.128284	0.0485901	0.824527	0.44794		0.0886218	1.35718	2.23801	2.24302	2.07699	2.00004	1.92205	1.90405	2.38302	2.445	2.49004	2.49601	2.15701	2.19981
4.06802	4.07603	4.04403	3.97604	3.98806	3.97807	4.06102	4.07502	4.194	4.22999	4.09602	4.154	4.117	4.225	4.10502	4.16305		4.08002	4.06503	0.835725	1.59021	1.30355	1.0616	0.837378	0.762954	1.31241	1.0412	0.848824	0.765506	0.835005	0.460872	0.127938	0.0482999	0.834674	0.452212		0.0710017	1.36518	2.24	2.244	2.076	1.996	1.919	1.898	2.391	2.442	2.488	2.49	2.157	2.20498
4.1053	4.12998	4.10289	4.04962	4.09401	4.09971	4.10124	4.10739	4.194	4.21135	4.14017	4.16185	4.11798	4.22107	4.1423	4.24938			4.11211	0.844073	1.60077	1.30812	1.06508	0.8331	0.769919	1.33038	1.04355	0.838377	0.758335	0.84457	0.447109	0.123916	0.048035	0.84265	0.474648			1.37377	2.23804	2.24106	2.07796	1.99306	1.919	1.89604	2.39885	2.43906	2.488	2.48607	2.157	2.16868
4.15765	4.17271	4.15962	4.1235	4.20326	4.22416	4.1457	4.12588	4.19301	4.19412	4.18768	4.17491	4.12098	4.221	4.19465	4.33542			4.16067	0.845988	1.6034	1.31029	1.07038	0.850033	0.781015	1.3394	1.04797	0.834833	0.756611	0.845137	0.46428	0.128389	0.0480399	0.845343	0.489551			1.37791	2.23899	2.241	2.07701	1.99101	1.919	1.89799	2.39503	2.43999	2.48502	2.47706	2.15998	2.16403
4.21007	4.23108	4.21009	4.19611	4.31712	4.33616	4.20507	4.15705	4.18902		4.23508	4.19503	4.125	4.219	4.25007	4.41209	4.34222	4.42128	4.21309	0.846472	1.60581	1.31429	1.08197	0.858638	0.798537	1.33701	1.0495	0.830999		0.845132	0.48106	0.135722	0.0554864	0.846302	0.504895	0.150811	0.0647826	1.38045	2.236	2.237	2.071	1.988	1.92103	1.90702	2.38599	2.44	2.48199		2.155	2.161
4.25328	4.28313	4.26803	4.2678	4.39372	4.44026	4.25123	4.19143	4.19982		4.28516	4.21172	4.12795	4.219	4.29328	4.472	4.48757	4.601	4.27005	0.841336	1.60108	1.31149	1.08525	0.882973	0.809477	1.33933	1.05711	0.837118		0.839819	0.487463	0.137186	0.0531491	0.841422	0.508067	0.145194	0.0664423	1.37605	2.23305	2.23995	2.07002	1.98603	1.93772	1.92175	2.38207	2.44	2.47511		2.15205	2.15903
4.30769	4.3367	4.33661	4.33761	4.48151	4.55038	4.30669	4.22581			4.33373	4.23785	4.13098	4.21801	4.34769	4.53465	4.62523	4.73823	4.3227	0.830114	1.59526	1.30038	1.08959	0.909938	0.832649	1.33304	1.06605			0.827917	0.483951	0.139189	0.0523941	0.831307	0.488502	0.150678	0.0778152	1.36874	2.23598	2.24099	2.07597	1.98401	1.94794	1.93691	2.37802	2.43901			2.15797	2.16397
4.35904	4.39305	4.38805	4.40806	4.57408	4.64708	4.36805				4.38504	4.26403	4.13501	4.218	4.39805	4.59405	4.74007	4.86207	4.38205	0.820922	1.58691	1.29266	1.08235	0.922065	0.847029	1.31911				0.815843	0.477467	0.138479	0.0520192	0.82513	0.482962	0.154693	0.0820071	1.3577	2.244	2.241	2.073	1.986	1.95401	1.95101	2.37399				2.166	2.17
4.40806	4.44795	4.44099	4.47865	4.66231	4.73433	4.42295				4.43308	4.30227	4.14187	4.218	4.45099	4.64797	4.82242	4.9454	4.434	0.811461	1.57802	1.28577	1.07838	0.927624	0.857519	1.31462				0.808226	0.473967	0.137234	0.0510584	0.814268	0.485138	0.147253	0.0900068	1.35157	2.24891	2.24296	2.07692	1.98404	1.96283	1.9667	2.36419				2.16796	2.17098
4.46768	4.49972	4.49869	4.54166	4.73362	4.81357	4.47174				4.49367	4.34477	4.15393	4.22098	4.5067	4.71265	4.84588	4.97684	4.49169	0.810126	1.56855	1.27939	1.07168	0.935368	0.866879	1.31304				0.807732	0.459957	0.136723	0.0504632	0.811942	0.48882	0.142933	0.0908462	1.34604	2.24801	2.24797	2.07998	1.99196	1.97096	1.97993	2.38389				2.16899	2.17199
4.5282	4.55517	4.56119	4.61015	4.80614	4.88715	4.52823				4.5542	4.40823	4.17015	4.22904	4.5662	4.77018	4.86013	4.99706	4.54618	0.802928	1.56889	1.26989	1.06553	0.930684	0.868078	1.31532				0.80025	0.460502	0.13121	0.0517833	0.805236	0.470642	0.146254	0.0872514	1.34416	2.24901	2.24802	2.09101	1.998	1.97901	1.99102	2.39399				2.17099	2.17299
4.591	4.60717	4.61908	4.65823	4.84833	4.93425	4.59887				4.61601	4.47986	4.21823	4.24081	4.62703	4.82512	4.90134	5.01669	4.60309	0.79919	1.57345	1.26841	1.06313	0.93192	0.870511	1.29774				0.797228	0.4674	0.131141	0.0496933	0.800889	0.458877	0.134999	0.0690205	1.34671	2.25294	2.25391	2.09297	1.99898	1.98195	1.99592	2.39203				2.16706	2.17005
4.64969	4.66768	4.67769	4.69083	4.89873	4.98075	4.64575				4.67867	4.55758	4.26774	4.29869	4.68768	4.87374	4.91095	5.02794	4.66169	0.809931	1.57865	1.27443	1.06544	0.930657	0.864602	1.32378				0.807663	0.45636	0.142807	0.0612671	0.811592	0.480452	0.137197	0.0598084	1.35289	2.25499	2.25599	2.09797	2.00994	1.99394	1.99898	2.39598				2.17496	2.16304
4.71513	4.71913	4.73712	4.74208	4.92009	5.00605	4.71013				4.74113	4.64222	4.34124	4.46999	4.75314	4.90205	4.91801	5.03101	4.71413	0.815426	1.58553	1.27912	1.07054	0.923275	0.855312	1.32674				0.812336	0.45407	0.157234	0.120088	0.817715	0.482066	0.139538	0.0590617	1.36184	2.261	2.26001	2.107	2.01801	1.99401	2.001	2.40001				2.182	2.15598
4.77393	4.77793	4.78906	4.77834	4.96224	5.02663	4.76893				4.79993	4.74219	4.45101	4.46411	4.81586	4.92656	4.92095	5.03395	4.77097	0.822561	1.59717	1.28993	1.08176	0.903027	0.838092	1.32408				0.819628	0.458755	0.149981	0.0474176	0.824418	0.480302	0.138627	0.0553572	1.3709	2.26198	2.26491	2.107	2.02291	1.99695	2.001	2.40491				2.18396	2.14716
4.83565	4.83368	4.83772	4.81877	4.96996	5.03297	4.81573				4.86065	4.84342	4.55938	4.58132	4.87765	4.94788	4.92895	5.03698	4.82768	0.836768	1.60703	1.302	1.08805	0.89751	0.821992	1.33962				0.833361	0.469925	0.150993	0.0703684	0.838578	0.475935	0.136343	0.0511541	1.38059	2.26697	2.26102	2.10501	2.02698	1.99899	1.99901	2.40699				2.18499	2.14501
4.88912	4.88712	4.88711	4.85809	4.98502	5.037	4.85616				4.91411	4.93621	4.68736	4.73836	4.93111	4.97005	4.93301	5.03497	4.87613	0.850652	1.61494	1.31245	1.0913	0.883999	0.810783	1.35534				0.849333	0.471966	0.128476	0.0513222	0.849861	0.467404	0.131393	0.04904	1.39274	2.26701	2.261	2.10599	2.02899	2.00099	1.98999	2.41197				2.18501	2.13603
4.96036	4.96289	4.92737	4.89178	4.97896	5.00996	4.93885	4.91891	4.99437	5.01039	4.98536	5.07376	4.93057	4.98855	5.0014	5.01294	4.955	5.03313	4.95734	0.845196	1.59875	1.30888	1.06368	0.840398	0.782626	1.33011	1.03206	0.79553	0.741702	0.844065	0.485609	0.123376	0.0593192	0.844922	0.457333	0.133609	0.054287	1.37567	2.26891	2.25596	2.09806	2.03205	2.00295	1.98696	2.3981	2.46405	2.53799	2.54401	2.18892	2.14791
4.99852	5.01497	4.97104	4.91391	4.98659	5.00417	4.9999	4.96572	5.04535	5.0654	5.02256	5.15137	5.06897	5.13584	5.04248	5.03466	4.96177	5.04706	5.00245	0.84644	1.59923	1.31078	1.06137	0.83625	0.769735	1.32594	1.04735	0.829437	0.76315	0.84539	0.5023	0.130895	0.0656407	0.846036	0.465539	0.129904	0.0570336	1.37631	2.26541	2.2525	2.09746	2.03396	1.99493	1.9754	2.39405	2.47544	2.53395	2.53946	2.18342	2.14697
5.05654	5.07405	5.03204	4.95353	4.99751	5.0135	5.06206	5.04858	5.1566	5.19011	5.08054	5.22257	5.21414	5.29519	5.09905	5.05905	5.00699	5.07548	5.05955	0.84381	1.59524	1.3074	1.0627	0.834451	0.766892	1.31989	1.04999	0.839178	0.770941	0.842389	0.506448	0.131461	0.0603352	0.843881	0.450311	0.187079	0.076585	1.37325	2.258	2.25199	2.0985	2.033	1.98599	1.963	2.391	2.4725	2.53	2.5415	2.17549	2.14199
5.09103	5.11745	5.06355	4.97162	5.00508	5.01804	5.1184	5.11344	5.25014	5.29863	5.10904	5.28025	5.34725	5.46637	5.14146	5.09636	5.01018	5.07623	5.10095	0.833307	1.58932	1.30589	1.06263	0.833307	0.771682	1.3094	1.0555	0.866626	0.792556	0.834262	0.502545	0.133184	0.0679876	0.830669	0.487137	0.168287	0.073954	1.36679	2.25699	2.24802	2.097	2.03051	1.982	1.95999	2.388	2.47051	2.53195	2.54195	2.17303	2.13611
5.15334	5.17917	5.12184	5.02156	5.02716	5.03176	5.18031	5.20153	5.34414	5.40432	5.17087	5.34643	5.45463	5.58312	5.2047	5.14408		5.08793	5.16289	0.823373	1.57942	1.29967	1.05679	0.832341	0.76694	1.30201	1.05744	0.876104	0.808714	0.823865	0.482085	0.156211	0.101767	0.821967	0.497491		0.104388	1.35973	2.25047	2.24297	2.09348	2.02798	1.97243	1.94847	2.3855	2.468	2.52439	2.53588	2.16843	2.14038
5.20813	5.22262	5.17011	5.0506	5.04606	5.05405	5.23063	5.27817	5.44068	5.5137	5.22363	5.40763	5.55463	5.68565	5.25315	5.17019	5.01003	5.13703	5.21811	0.819004	1.57078	1.29392	1.05154	0.828325	0.765325	1.29949	1.05412	0.890782	0.820601	0.820555	0.495858	0.174027	0.114755	0.816703	0.465679	0.137858	0.102997	1.35085	2.24199	2.23899	2.08949	2.02499	1.96298	1.94099	2.38949	2.46649	2.51647	2.52548	2.15949	2.13449
5.2659	5.27648	5.21965	5.0921	5.07363	5.07462	5.28893	5.35021	5.52073	5.60216	5.27891	5.466	5.64618	5.7486	5.31887	5.25268	5.0228	5.14881	5.26496	0.811963	1.56235	1.28704	1.05288	0.830573	0.765466	1.2939	1.05507	0.897993	0.838174	0.813996	0.492671	0.172072	0.129541	0.809353	0.517452	0.166999	0.131913	1.34363	2.23759	2.23252	2.08696	2.02049	1.95397	1.93747	2.38651	2.46096	2.50549	2.51501	2.15609	2.13006
5.32548	5.33632	5.29479	5.14837	5.12265	5.11331	5.34934	5.41244	5.60022	5.68508	5.33655	5.53333	5.6621	5.7704	5.37951	5.30938	5.04487	5.17186	5.32386	0.808	1.55402	1.27985	1.04743	0.823589	0.764787	1.2862	1.05321	0.910501	0.853435	0.811063	0.482944	0.166713	0.115782	0.804519	0.529332	0.195533	0.160383	1.33509	2.23744	2.22995	2.08092	2.01196	1.94098	1.92988	2.37846	2.45249	2.4915	2.49936	2.15642	2.12962
5.39106	5.38754	5.34856	5.19955	5.16055	5.15304	5.40457	5.47606	5.66956	5.76705	5.40405	5.59055	5.71697	5.86198	5.44755	5.37797	5.08408	5.49941	5.37905	0.79553	1.55087	1.2713	1.04519	0.821341	0.75954	1.27961	1.05373	0.901821	0.860247	0.79862	0.503076	0.133566	0.0621899	0.79233	0.50906	0.207824	0.169938	1.33177	2.22548	2.22199	2.07349	2.00699	1.93349	1.91799	2.37096	2.44449	2.47998	2.48248	2.14398	2.1355
5.45331	5.44193	5.41288	5.27291	5.21921	5.20667	5.47327	5.54173	5.73127	5.82671	5.46479	5.64737	5.72424	5.864	5.50635	5.46107	5.40694	5.54143	5.43691	0.797336	1.54972	1.26764	1.04399	0.821902	0.758036	1.26559	1.03475	0.890489	0.868804	0.801586	0.475902	0.139531	0.0564966	0.793062	0.519739	0.212496	0.172944	1.32931	2.2151	2.21006	2.06605	1.99653	1.92647	1.91099	2.34723	2.43305	2.47743	2.46458	2.13115	2.12899
5.51736	5.5014	5.48046	5.33763	5.30123	5.28328	5.54533	5.59784	5.78054	5.88019	5.5234	5.70663	5.74316	5.864	5.57485	5.54546	5.44908	5.28876	5.50039	0.792605	1.54776	1.26415	1.04072	0.822622	0.759342	1.25971	1.03868	0.895903	0.869424	0.794704	0.486644	0.138735	0.0546402	0.790732	0.493291	0.19791	0.222566	1.32744	2.20946	2.20048	2.06144	1.98743	1.91539	1.89988	2.32505	2.42549	2.45884	2.44996	2.12547	2.12498
5.5711	5.55211	5.5386	5.40863	5.38017	5.36568	5.60111	5.64257	5.83105	5.91552	5.57559	5.74005	5.75101	5.864	5.63011	5.61812	5.48661	5.34317	5.5551	0.795523	1.55774	1.2673	1.03947	0.820464	0.756408	1.28163	1.0398	0.90163	0.858275	0.796816	0.485839	0.134002	0.0526546	0.794486	0.456961	0.192814	0.241884	1.33282	2.20348	2.1955	2.052	1.97948	1.90449	1.88848	2.348	2.41899	2.44899	2.44149	2.11949	2.12101
5.61457	5.59896	5.58212	5.46717	5.45471	5.44373	5.64769	5.6745	5.85392	5.92591	5.61613	5.76248	5.75407	5.865	5.67797	5.6712	5.53324	5.41785	5.5995	0.796881	1.56158	1.27488	1.04187	0.826459	0.755652	1.29383	1.04408	0.892802	0.849495	0.797027	0.478701	0.135018	0.0503575	0.797087	0.432067	0.186079	0.243663	1.33868	2.19652	2.19447	2.05144	1.97048	1.90049	1.87955	2.34599	2.41543	2.44501	2.43508	2.11302	2.1241
5.69829	5.67796	5.67029	5.59635	5.61015	5.60919	5.70459	5.74302	5.89602	5.95271	5.72221	5.80998	5.76	5.86482	5.74437	5.77041	5.50324	5.58338	5.67857	0.824492	1.56574	1.28291	1.03479	0.81695	0.763883	1.30332	1.04862	0.871763	0.809264	0.8226	0.45977	0.133261	0.0493562	0.825958	0.441035	0.131264	0.0508677	1.347	2.20504	2.1871	2.03804	1.95718	1.8891	1.876	2.34508	2.40006	2.44006	2.43508	2.129	2.15194
5.71299	5.72598	5.68499	5.61399	5.66797	5.66897	5.73399	5.744	5.897	5.93801	5.73299	5.809	5.76	5.856	5.76299	5.84097	5.61595	5.70294	5.70699	0.830597	1.57956	1.2934	1.04664	0.822457	0.752475	1.31473	1.04614	0.865913	0.791908	0.828647	0.45925	0.134819	0.0501696	0.831907	0.454354	0.121924	0.0542684	1.35596	2.207	2.192	2.04	1.966	1.894	1.876	2.349	2.403	2.443	2.439	2.129	2.149
5.76273	5.78473	5.75373	5.69215	5.76151	5.76968	5.79061	5.79141	5.916	5.93901	5.78577	5.80729	5.76504	5.85604	5.80871	5.92803	5.75863	5.82156	5.77275	0.841152	1.58709	1.31287	1.06328	0.836696	0.768174	1.32143	1.04493	0.829341	0.777072	0.840575	0.450321	0.131622	0.0493539	0.840405	0.470823	0.124219	0.0448037	1.36485	2.20398	2.18598	2.04184	1.97087	1.90892	1.88499	2.34701	2.40795	2.447	2.44304	2.125	2.13585
5.8232	5.84487	5.8145	5.78803	5.88774	5.90983	5.84073	5.82567	5.91606	5.93996	5.85026	5.83181	5.76808	5.85902	5.86814	6.01357	5.89497	5.95243	5.83502	0.842992	1.58725	1.30771	1.07727	0.845416	0.776709	1.3275	1.0486	0.830122	0.765641	0.841003	0.455531	0.130156	0.0481467	0.84416	0.476472	0.142381	0.0575807	1.36517	2.202	2.1839	2.02904	1.9598	1.9018	1.8839	2.34804	2.40398	2.44698	2.44608	2.12498	2.12388
5.88307	5.88813	5.88912	5.88911	6.02414	6.05118	5.87712	5.85907	5.919	5.93798	5.91308	5.87201	5.77202	5.86001	5.92506	6.09214	6.04331	6.12339	5.88612	0.844564	1.58506	1.30061	1.07037	0.848765	0.779651	1.33342	1.04828	0.824245	0.755727	0.841643	0.465519	0.130958	0.0534577	0.846625	0.501956	0.155384	0.0690783	1.36599	2.20201	2.17901	2.03101	1.95001	1.89203	1.87903	2.35	2.40301	2.44601	2.45002	2.12401	2.118
5.91673	5.95066	5.94379	5.94186	6.09202	6.13411	5.93551	5.89241	5.92123	5.93099	5.94972	5.87529	5.77905	5.865	5.95469	6.15577	6.18675	6.30694	5.94165	0.837074	1.58314	1.29617	1.07289	0.869827	0.789588	1.32809	1.0417	0.817513	0.744991	0.833879	0.464797	0.134882	0.0523869	0.839561	0.490711	0.161649	0.0730735	1.35933	2.20503	2.18295	2.03399	1.95391	1.9042	1.8942	2.35105	2.40604	2.45201	2.46013	2.12997	2.11704
5.97419	6.00325	6.00619	6.00941	6.17273	6.22167	5.97617	5.92487	5.9393	5.93046	6.00613	5.89824	5.78308	5.865	6.00925	6.21625	6.32424	6.45894	5.99315	0.828595	1.57687	1.28995	1.07574	0.889834	0.802868	1.32894	1.04664	0.822339	0.748398	0.825754	0.461152	0.135076	0.0521361	0.830903	0.478927	0.147587	0.0853222	1.35349	2.20694	2.17914	2.03296	1.94702	1.92012	1.91014	2.3549	2.40914	2.45312	2.47008	2.12798	2.12012
6.03199	6.06399	6.06399	6.07799	6.25699	6.30299	6.03299	5.96699	5.954	5.953	6.06099	5.91	5.787	5.865	6.06999	6.27699	6.43298	6.55299	6.04899	0.813802	1.5652	1.28404	1.06844	0.896329	0.815878	1.31254	1.03979	0.818891	0.760428	0.809422	0.445202	0.13779	0.0514601	0.817952	0.467622	0.144031	0.103887	1.34471	2.204	2.186	2.031	1.948	1.926	1.917	2.35	2.416	2.459	2.474	2.127	2.126
6.08789	6.11878	6.12073	6.14689	6.31996	6.38396	6.08778	6.01766	5.9813		6.1179	5.97494	5.79823	5.86812	6.1289	6.33281	6.47164	6.61777	6.10582	0.809217	1.56043	1.27397	1.05422	0.894223	0.820402	1.30735	1.03181	0.816289		0.805027	0.452139	0.133403	0.0512228	0.813279	0.473455	0.170011	0.12014	1.33741	2.2001	2.18905	2.03001	1.95997	1.93304	1.93304	2.35205	2.42695	2.47508		2.12314	2.12792
6.15718	6.18008	6.1781	6.21604	6.39514	6.4592	6.14952	6.06893			6.18814	6.0481	5.81659	5.87737	6.19926	6.39614	6.52132	6.67702	6.1702	0.802782	1.55037	1.26673	1.05049	0.896113	0.82824	1.30135	1.06698			0.796322	0.458079	0.133693	0.0491458	0.809255	0.469275	0.154691	0.106577	1.32823	2.20802	2.19312	2.0312	1.9582	1.9361	1.93608	2.35598	2.42326			2.13394	2.12198
6.21612	6.23412	6.23313	6.26807	6.45206	6.51909	6.22513	6.11516			6.24512	6.10315	5.84612	5.89605	6.26211	6.45312	6.53707	6.67805	6.23012	0.798922	1.55003	1.26842	1.0513	0.902238	0.829752	1.29142	1.03811			0.795427	0.451019	0.137318	0.04993	0.802527	0.471033	0.151741	0.0825504	1.32604	2.20901	2.19902	2.04102	1.968	1.94101	1.94001	2.35502	2.43598			2.13101	2.12099
6.27076	6.29054	6.29269	6.30067	6.47954	6.55953	6.28569	6.19072			6.29977	6.17308	5.89987	5.91769	6.31275	6.50953	6.56713	6.6991	6.28666	0.799986	1.5555	1.26881	1.05545	0.901224	0.830804	1.28916	1.07441			0.798666	0.436683	0.136498	0.050151	0.801384	0.467875	0.147768	0.068945	1.33166	2.21209	2.20809	2.04911	1.96821	1.94607	1.94404	2.36612	2.4281			2.13409	2.11799
6.33324	6.33524	6.34901	6.35579	6.52397	6.60257	6.34207	6.25034			6.36322	6.26191	5.97172	5.9747	6.37432	6.55243	6.57814	6.70714	6.34105	0.806329	1.56075	1.27758	1.06231	0.90049	0.824378	1.30056	1.06672			0.804192	0.430642	0.14954	0.0691289	0.808402	0.471499	0.147573	0.0652597	1.33941	2.21914	2.21514	2.05808	1.98508	1.95196	1.947	2.37606	2.43604			2.14114	2.1169
6.39502	6.39703	6.39902	6.39503	6.572	6.63101	6.39503	6.31703			6.42402	6.35705	6.05705	6.05906	6.44002	6.57401	6.585	6.714	6.39302	0.816734	1.57167	1.28535	1.07048	0.886563	0.811857	1.31188	1.06995			0.813235	0.439666	0.165926	0.0859544	0.819902	0.47292	0.145226	0.0627578	1.34773	2.226	2.222	2.062	1.989	1.95001	1.947	2.379	2.438			2.148	2.112
6.44371	6.45261	6.44957	6.45044	6.57936	6.64415	6.45056	6.37574	6.33504	6.30212	6.47171	6.45416	6.17446	6.19178	6.48172	6.59332	6.59501	6.718	6.44669	0.824445	1.58052	1.29155	1.07301	0.871481	0.806124	1.31847	1.06974	0.836477	0.760724	0.823337	0.452862	0.157985	0.0739326	0.825099	0.471903	0.136866	0.0579914	1.35708	2.22415	2.22011	2.06302	1.99499	1.962	1.94602	2.37807	2.4321	2.50695	2.52196	2.14315	2.11495
6.5009	6.50208	6.49608	6.48584	6.60847	6.65612	6.49611	6.43539	6.41886	6.39309	6.52894	6.54782	6.29274	6.33589	6.53998	6.61923	6.59606	6.71761	6.50188	0.836172	1.59037	1.30681	1.07117	0.861061	0.795996	1.32775	1.0674	0.824822	0.757842	0.834446	0.458739	0.140288	0.0576176	0.837062	0.465765	0.136522	0.0577724	1.36815	2.23612	2.22898	2.065	1.99414	1.96192	1.94796	2.38406	2.44027	2.50316	2.51916	2.1552	2.11104
6.54412	6.55411	6.54812	6.52608	6.63101	6.66201	6.54911	6.50214	6.5082	6.49325	6.57411	6.63519	6.42431	6.47434	6.58712	6.63006	6.599	6.69901	6.54412	0.847767	1.59996	1.31124	1.07391	0.851518	0.789084	1.34362	1.06158	0.845525	0.757965	0.84864	0.466901	0.144031	0.0622933	0.845803	0.463596	0.135642	0.0420965	1.37685	2.24201	2.22801	2.06502	2.001	1.958	1.94598	2.38701	2.45301	2.511	2.527	2.165	2.11302
6.59862	6.60471	6.60043	6.56242	6.63726	6.66614	6.59986	6.56679	6.59834	6.60444	6.62365	6.72094	6.56294	6.62799	6.63969	6.65534	6.60032	6.70203	6.59863	0.855155	1.60549	1.31849	1.07241	0.850755	0.786315	1.34717	1.06861	0.852107	0.76456	0.857286	0.489598	0.143992	0.0634689	0.851666	0.457457	0.136641	0.0449447	1.38394	2.24503	2.23201	2.07193	2.00304	1.95593	1.93789	2.39084	2.456	2.51303	2.52903	2.165	2.12024
6.64599	6.65903	6.63409	6.59452	6.65718	6.6771	6.66463	6.62733	6.70074	6.71412	6.67293	6.79259	6.71095	6.78077	6.69197	6.68132	6.6244	6.70426	6.64701	0.854687	1.608	1.32132	1.0786	0.845875	0.779889	1.33666	1.06442	0.85571	0.772962	0.853188	0.492621	0.119825	0.0434268	0.854973	0.461412	0.133427	0.0437839	1.38462	2.24702	2.23298	2.06708	2.00604	1.95094	1.9299	2.3792	2.45608	2.51502	2.5309	2.1651	2.13774
6.69499	6.70999	6.68799	6.62	6.666	6.682	6.69599	6.69299	6.78699	6.81898	6.71899	6.87099	6.85698	6.96697	6.73999	6.697	6.644	6.717	6.69699	0.851561	1.60492	1.31962	1.07989	0.8471	0.775391	1.34394	1.0613	0.85868	0.779509	0.85209	0.502548	0.140817	0.0566178	0.849681	0.447682	0.117963	0.0429901	1.38091	2.248	2.232	2.071	2.008	1.948	1.925	2.389	2.46	2.516	2.526	2.17	2.125
6.74956	6.76366	6.74152	6.66725	6.68925	6.6992	6.76467	6.76686	6.88611	6.92824	6.77244	6.92584	6.99458	7.12073	6.79465	6.71537			6.75752	0.84081	1.60059	1.31091	1.08238	0.844371	0.771161	1.32887	1.06127	0.868102	0.792325	0.840712	0.500398	0.137002	0.0674298	0.839875	0.43555			1.37374	2.24398	2.235	2.081	2.01096	1.94396	1.92294	2.38302	2.45596	2.50293	2.51289	2.16199	2.13102
6.79513	6.81705	6.78409	6.68791	6.70959	6.71548	6.81885	6.83635	6.97578	7.0279	6.80825	6.99362	7.1222	7.26032	6.84707	6.74656			6.80015	0.834344	1.59132	1.30701	1.06653	0.842077	0.764139	1.31499	1.05925	0.876191	0.803098	0.832825	0.478748	0.151383	0.100491	0.83534	0.47407			1.36751	2.2419	2.23506	2.08096	2.00804	1.94092	1.91798	2.38506	2.45304	2.49688	2.50384	2.16084	2.13308
6.85116	6.86915	6.83813	6.73311	6.73909	6.73909	6.86118	6.90319	7.0642	7.12225	6.87015	7.07419	7.2312	7.3752	6.90017	6.82415	6.66407	6.79507	6.85715	0.826115	1.58061	1.29693	1.0629	0.840935	0.764596	1.31561	1.06347	0.878752	0.808971	0.826133	0.432614	0.152038	0.131712	0.825437	0.539405	0.164306	0.125597	1.35482	2.23699	2.23799	2.079	2.01001	1.93699	1.917	2.38799	2.45499	2.49097	2.49596	2.15299	2.13702
6.90673	6.92064	6.88375	6.77061	6.76944	6.77035	6.9236	6.96973	7.13489	7.20999	6.92273	7.13978	7.30139	7.44343	6.95774	6.87565	6.68769	6.81966	6.91069	0.820811	1.57333	1.28813	1.0602	0.839232	0.76311	1.29788	1.05682	0.889644	0.823201	0.823543	0.437274	0.157936	0.121761	0.817572	0.537729	0.176478	0.138125	1.34707	2.23296	2.23505	2.07801	2.01487	1.93399	1.91601	2.38406	2.45292	2.48087	2.4828	2.14997	2.14309
6.96536	6.97204	6.94422	6.81997	6.80483	6.79877	6.97204	7.02812	7.20626	7.28936	6.98142	7.202	7.33265	7.47753	7.01724	6.92793		6.87228	6.96612	0.813685	1.56425	1.27954	1.04335	0.832989	0.758365	1.29304	1.05405	0.898748	0.83678	0.816476	0.43474	0.141676	0.104197	0.810579	0.536383		0.136131	1.34084	2.23004	2.23892	2.07902	2.00496	1.93294	1.91696	2.38892	2.44692	2.47078	2.4668	2.148	2.15002
7.03099	7.02199	7.00299	6.86699	6.84499	6.83599	7.02199	7.08199	7.26699	7.35499	7.04999	7.24999	7.36399	7.503	7.07699	6.97299		6.886	7.01999	0.807191	1.56096	1.27273	1.03828	0.828101	0.75667	1.2947	1.04935	0.906349	0.841139	0.806132	0.450177	0.132332	0.0881328	0.80814	0.550008		0.173294	1.337	2.232	2.235	2.08	2.003	1.93	1.915	2.385	2.443	2.46	2.457	2.148	2.151
7.09378	7.07271	7.06076	6.9218	6.89875	6.8807	7.08576	7.13358	7.32547	7.41656	7.10685	7.31462	7.38718	7.51699	7.1477	7.05408	6.80971	6.94074	7.07668	0.798299	1.56249	1.27123	1.03401	0.822344	0.752463	1.28863	1.04754	0.911125	0.845365	0.802372	0.434176	0.120984	0.0694034	0.794386	0.525995	0.20239	0.165384	1.33834	2.22896	2.22893	2.07393	1.99792	1.92193	1.91089	2.37389	2.43893	2.45397	2.44991	2.14695	2.15392
7.1531	7.1271	7.11914	6.98338	6.95644	6.93444	7.14406	7.17812	7.36195	7.45973	7.17204	7.36147	7.4011	7.51602	7.2011	7.13677	6.86436	6.99732	7.12906	0.799903	1.56889	1.27174	1.03646	0.828708	0.754139	1.28353	1.04928	0.905964	0.848613	0.802692	0.440003	0.116735	0.0582939	0.797228	0.513408	0.211718	0.175003	1.34168	2.22604	2.22398	2.06894	1.9918	1.91678	1.90278	2.36592	2.43382	2.45194	2.44294	2.14306	2.14798
7.2081	7.1821	7.17611	7.05215	7.02817	7.00619	7.19713	7.23409	7.40907	7.49605	7.22411	7.38506	7.40601	7.517	7.25611	7.22525	6.93224	7.06324	7.18211	0.808026	1.57297	1.274	1.04022	0.832582	0.753125	1.29481	1.04512	0.891219	0.840773	0.810772	0.444645	0.11649	0.0535036	0.805131	0.504273	0.225453	0.189024	1.34828	2.228	2.22299	2.06599	1.982	1.90598	1.89198	2.362	2.425	2.44899	2.44	2.14599	2.147
7.25366	7.22667	7.22361	7.11588	7.10402	7.08814	7.25368	7.27268	7.43935	7.51722	7.27266	7.40914	7.41005	7.517	7.30562	7.33354			7.23165	0.815196	1.58333	1.28154	1.05222	0.833548	0.759446	1.30473	1.04672	0.88614	0.828804	0.815921	0.44693	0.116664	0.0507533	0.814146	0.466581			1.35763	2.2269	2.21894	2.06101	1.98191	1.89796	1.88291	2.36394	2.42294	2.44601	2.44001	2.14291	2.14514
7.30699	7.28113	7.27315	7.18729	7.18696	7.18102	7.30838	7.32765	7.46753	7.53514	7.32595	7.42055	7.414	7.517	7.35587	7.37711			7.28403	0.824621	1.5971	1.29211	1.05683	0.834956	0.761521	1.31259	1.05037	0.869271	0.809034	0.824882	0.453371	0.117025	0.0494274	0.82363	0.443525			1.36779	2.21902	2.21404	2.0621	1.97492	1.89482	1.87586	2.3593	2.41804	2.44696	2.44102	2.13608	2.15636
7.35599	7.33699	7.32999	7.25099	7.28398	7.28098	7.327	7.35999	7.494	7.542	7.37299	7.448	7.414	7.517	7.39899	7.43199			7.33499	0.836538	1.60737	1.30028	1.06942	0.83377	0.76355	1.34454	1.04795	0.857442	0.797372	0.833909	0.457369	0.11725	0.0493	0.837988	0.438301			1.37966	2.22	2.216	2.067	1.971	1.886	1.869	2.374	2.42	2.445	2.442	2.14	2.174
7.39763	7.3887	7.37874	7.32482	7.37225	7.38132	7.4013	7.39842	7.50815	7.55101	7.41566	7.46516	7.41707	7.517	7.44355	7.50824	7.31973	7.39532	7.3797	0.841359	1.61459	1.31114	1.07625	0.837667	0.771353	1.33428	1.05621	0.851602	0.777932	0.838509	0.45153	0.11516	0.0469069	0.842823	0.440913	0.0947738	0.0341201	1.38925	2.21597	2.212	2.06099	1.96997	1.88904	1.86807	2.35417	2.421	2.44304	2.44604	2.13305	2.17158
7.44594	7.44203	7.43517	7.38743	7.46779	7.48207	7.42503	7.43076	7.51916	7.55208	7.46594	7.47744	7.42206	7.51698	7.48598	7.60257	7.45195	7.4975	7.43303	0.848089	1.61992	1.31209	1.08396	0.847966	0.782975	1.35817	1.05965	0.845646	0.774202	0.845985	0.453455	0.115172	0.0459861	0.848355	0.491529	0.119747	0.0462092	1.39494	2.2141	2.212	2.06002	1.96792	1.89216	1.87314	2.367	2.42102	2.44602	2.44904	2.13704	2.13986
7.49211	7.49313	7.4931	7.45816	7.5562	7.58425	7.47613	7.46808	7.52709	7.55604	7.51212	7.49904	7.42501	7.516	7.5341	7.68015	7.59739	7.67041	7.48412	0.850492	1.62045	1.31305	1.08601	0.850313	0.792121	1.36576	1.06197	0.839997	0.76787	0.847721	0.47492	0.117258	0.0487518	0.851543	0.503812	0.11908	0.0515846	1.39576	2.219	2.21201	2.06098	1.964	1.90002	1.88001	2.36698	2.42201	2.44702	2.45104	2.139	2.133
7.50363	7.51726	7.50093	7.49036	7.59673	7.63029	7.49367	7.4741	7.5393	7.54739	7.5326	7.49492	7.41226	7.49622	7.54314	7.70189	7.66122	7.75331	7.50481	0.846036	1.60161	1.31424	1.07941	0.861971	0.793584	1.34729	1.05338	0.818957	0.75751	0.84169	0.474902	0.122285	0.0499742	0.849213	0.504022	0.118631	0.0557557	1.38304	2.2195	2.21842	2.06251	1.97098	1.91197	1.88908	2.3775	2.43842	2.46954	2.47258	2.14	2.13446
7.55915	7.58502	7.58442	7.5676	7.70704	7.74604	7.55455	7.52891	7.56922	7.56742	7.58668	7.53389	7.43919	7.51871	7.59914	7.78237	7.81432	7.91293	7.57843	0.837992	1.59337	1.30441	1.08674	0.877031	0.802017	1.34137	1.05157	0.819276	0.740399	0.834305	0.482197	0.13253	0.0594985	0.840937	0.502213	0.133359	0.0737583	1.36902	2.21906	2.21155	2.06208	1.96904	1.91008	1.89562	2.37553	2.42966	2.47113	2.478	2.13907	2.1311
7.61299	7.63799	7.63399	7.63848	7.79048	7.83448	7.59799	7.551	7.573	7.562	7.64349	7.5515	7.4405	7.519	7.64949	7.83499	7.94246	8.04247	7.62699	0.826198	1.58701	1.29555	1.08475	0.886937	0.810098	1.33489	1.05392	0.823904	0.746837	0.821488	0.47875	0.134099	0.0603897	0.830213	0.50664	0.163089	0.0966928	1.36275	2.2215	2.2135	2.0635	1.9705	1.9185	1.909	2.3745	2.431	2.475	2.483	2.1415	2.1345
7.6517	7.69156	7.68572	7.71034	7.87393	7.91756	7.66266	7.55939	7.57008	7.56217	7.68071	7.58294	7.44458	7.52146	7.68823	7.88526	8.04142	8.15484	7.67319	0.818526	1.57942	1.28328	1.07353	0.888403	0.816865	1.31862	1.01903	0.797902	0.732426	0.813074	0.472014	0.134536	0.0597646	0.823516	0.489162	0.171602	0.137854	1.35553	2.22503	2.21407	2.06448	1.96354	1.92859	1.92312	2.36303	2.43807	2.48405	2.49405	2.14205	2.13805
7.71029	7.7379	7.74629	7.7808	7.9528	8.0077	7.71794	7.59565	7.57793	7.57785	7.74026	7.61936	7.45012	7.5176	7.74927	7.94977	8.12266	8.23092	7.73174	0.80803	1.57203	1.27256	1.06182	0.891765	0.820572	1.31195	1.01725	0.789668	0.727368	0.801542	0.464944	0.133946	0.0592885	0.814337	0.488576	0.153582	0.109651	1.34946	2.22754	2.22051	2.0626	1.96559	1.93657	1.93263	2.36443	2.44493	2.48895	2.49895	2.14601	2.14253
7.76412	7.7946	7.7976	7.8331	8.0141	8.06561	7.76864	7.64604	7.62802	7.60801	7.78911	7.66562	7.45557	7.51902	7.80462	7.99462	8.135	8.257	7.77311	0.800383	1.56384	1.26548	1.05568	0.888003	0.824227	1.30177	1.0224	0.804873	0.739952	0.794173	0.463003	0.132819	0.058392	0.806839	0.490114	0.172169	0.13726	1.34256	2.233	2.2225	2.07051	1.97501	1.95003	1.94752	2.35948	2.44701	2.50201	2.50401	2.15149	2.1505
7.78262	7.81943	7.84459	7.88754	8.06408	8.12429	7.77964	7.6926			7.81753	7.72432	7.4945	7.52788	7.86824	8.05566	8.13042	8.25841	7.7995	0.798486	1.54468	1.26066	1.05313	0.896389	0.830687	1.29037	1.01094			0.791934	0.460682	0.141561	0.062018	0.802434	0.493454	0.170974	0.113819	1.32174	2.23693	2.23005	2.07806	1.98017	1.96398	1.9586	2.38502	2.45701			2.15595	2.15144
7.84033	7.85953	7.89488	7.93269	8.14294	8.21066	7.83931	7.74835			7.86742	7.79305	7.53466	7.56077	7.93075	8.11168	8.16955	8.29656	7.84646	0.796246	1.54827	1.26184	1.04857	0.887132	0.832631	1.29034	1.01129			0.790398	0.474529	0.157731	0.0680196	0.800684	0.481749	0.140513	0.0847671	1.32458	2.23008	2.23494	2.08309	1.99496	1.95824	1.97012	2.38698	2.45799			2.15106	2.14649
		8.002	8.015	8.189	8.243						7.922	7.639		8.035	8.196						1.25748	1.04858	0.88921	0.83168						0.4827	0.18703		0.81159	0.51459						2.096	1.99	1.97	1.976						2.137
		8.05147	8.04949	8.21225	8.26923						8.01212			8.0948	8.22332						1.26668	1.05329	0.882114	0.824064						0.481406			0.814247	0.506623						2.09689	1.99612	1.97607	1.97801						2.132
8.07208						8.05504	7.99506			8.11008	8.06014	7.78612		8.11507	8.21005	8.20901	8.306		0.849795						1.30854	1.01626			0.859717	0.479181	0.159627		0.839823	0.511685	0.14191	0.0588874		2.31601						2.41301	2.485			2.23801	2.22498
8.17022						8.10863	8.06372			8.20999	8.22567	7.93796		8.20155	8.26616	8.21908	8.31208		0.85662						1.32964	1.03646			0.868737	0.480361	0.16748		0.843514	0.45799	0.141779	0.0556204		2.32508						2.42499	2.48085			2.25308	2.20279
						8.16732	8.13122				8.28828	8.02697		8.25241	8.28083	8.22691	8.31991								1.36933	1.08132				0.458127	0.133978		0.883042	0.470999	0.13052	0.0463473								2.42401	2.46716				2.18323
	8.24503	8.24101				8.19305				8.275		8.15607	8.24606		8.29799	8.228	8.31999	8.22803		1.59976	1.3282				1.37093				0.865007		0.127307	0.0608483		0.522793	0.129553	0.0444661	1.38068		2.253	2.145				2.424				2.269
8.2499	8.2877	8.26273			8.35281	8.25874				8.28282	8.34541	8.2579	8.33592	8.28989	8.28413	8.2252	8.31212	8.27263	0.860707	1.59874	1.32598			0.848428	1.36975				0.860824	0.471326	0.136723	0.0583854	0.860787	0.454976	0.13338	0.0531019	1.38082	2.33977	2.25103	2.14573			2.19312	2.4289				2.26976	2.22221
8.3263	8.34646	8.32443			8.42137	8.32142	8.30738	8.40223	8.43097	8.35236	8.4649	8.41852	8.4985	8.36531	8.2949	8.24185	8.32191	8.32551	0.846887	1.59946	1.31968			0.807675	1.34435	1.06461	0.855482	0.782172	0.846779	0.463423	0.131904	0.0495415	0.846145	0.429307	0.119032	0.0498797	1.37633	2.32018	2.25397	2.12321			2.20291	2.42008	2.47703	2.54011	2.54506	2.24919	2.15561
8.35205	8.39505	8.36504				8.38104	8.37606	8.49008	8.52709	8.39304	8.51707	8.57711	8.70311	8.38405	8.30902		8.32702	8.37305	0.850279	1.59771	1.32068				1.34561	1.05939	0.8603	0.793928	0.852317	0.456435	0.118091	0.0617297	0.847901	0.42651		0.0464903	1.37539	2.33101	2.25	2.13599				2.41601	2.49199	2.53799	2.54499	2.25401	2.16
8.41061	8.45365	8.41811				8.43356	8.44888	8.58895	8.63409	8.44473	8.59789	8.71126	8.83801	8.44743	8.33159			8.43373	0.837599	1.58748	1.31009				1.33743	1.05664	0.871957	0.803195	0.836941	0.473943	0.143059	0.0966565	0.837575	0.426874			1.36356	2.33843	2.25395	2.12447				2.42491	2.48399	2.52586	2.53381	2.26052	2.15703
	8.5143	8.5218				8.4854	8.53105	8.67797	8.73582			8.82864	8.93191		8.38636			8.50221		1.56965	1.30492				1.34355	1.07407	0.885631	0.812087			0.158827	0.124319		0.423499			1.35502		2.24906	2.16849				2.4161	2.48301	2.51315	2.5162
	8.54604	8.52203				8.53204	8.58903	8.75503	8.80704			8.886		8.54306	8.42905			8.51305		1.5639	1.30391				1.33891	1.03454	0.863824	0.803037			0.177464		0.834932	0.465669			1.3525		2.247	2.16596				2.42699	2.49399	2.51799	2.51499
8.59242	8.61851	8.56746				8.60357	8.63965	8.80965	8.87872	8.62239	8.78932	8.88774	9.03264	8.63642	8.51661			8.59952	0.805686	1.55749	1.28058				1.30037	1.05534	0.886064	0.813995	0.805718	0.478866	0.184079	0.152603	0.805645	0.512722			1.33343	2.28192	2.24296	2.09513				2.41594	2.47492	2.50095	2.49994	2.20292	2.14005
8.63164	8.66557	8.60962				8.65652	8.69946	8.86946	8.94539	8.65867	8.81873	8.95638	9.09147	8.67564	8.57348			8.64756	0.799764	1.55027	1.27868				1.28826	1.04098	0.884554	0.819123	0.800874	0.474777	0.145996	0.091793	0.798733	0.50178			1.3281	2.27407	2.23904	2.10689				2.41005	2.46707	2.49604	2.49405	2.19507	2.14496
8.71605	8.72805	8.68805	8.84606			8.71504	8.74905	8.91904	8.99404	8.74605	8.90605	8.98602	9.11601	8.75505	8.64008			8.71505	0.790876	1.54542	1.26635	1.08988			1.28714	1.05008	0.889537	0.819434	0.797459	0.462101	0.131492	0.0717529	0.784612	0.500911			1.32043	2.26299	2.234	2.08699	2.11299			2.403	2.453	2.48499	2.48199	2.18299	2.147
8.77339	8.78553	8.74812	8.9059			8.75777	8.80143	8.96524	9.04039	8.80427	8.96028	9.011	9.13096	8.81254	8.7278			8.77344	0.797489	1.54832	1.26185	1.08776			1.29365	1.0392	0.874138	0.812906	0.796814	0.451556	0.122234	0.0636233	0.798343	0.502167			1.32271	2.25693	2.229	2.07596	2.1032			2.39885	2.45292	2.47698	2.47493	2.17696	2.14395
8.80563	8.82949	8.75789	8.64995			8.82127	8.83659	8.98477	9.07263	8.82674	8.98373	9.011	9.12803	8.85748	8.79423			8.80958	0.800742	1.55419	1.26996	1.08883			1.28911	1.04298	0.868228	0.805169	0.799618	0.455346	0.124247	0.0581136	0.801899	0.472186			1.33113	2.25107	2.229	2.07303	2.03677			2.38615	2.44608	2.47502	2.46907	2.17403	2.14005
8.87004	8.88405	8.83804	8.74903		8.71903	8.88203	8.88303	9.03402	9.09601	8.89503	9.02101	9.01401	9.129	8.91704	8.87806			8.87005	0.802967	1.56132	1.2778	1.04411		0.761574	1.2875	1.04362	0.870178	0.801666	0.803306	0.471885	0.127431	0.0548684	0.802677	0.455514			1.33469	2.23499	2.223	2.063	2.00499		1.91199	2.379	2.435	2.467	2.465	2.15699	2.139
8.91351	8.93755	8.88754	8.78281		8.75521	8.91262	8.92338	9.06126	9.1121	8.93451	9.03621	9.02103	9.12896	8.96247	8.95262	8.69085		8.92542	0.810723	1.56899	1.28971	1.04412		0.754524	1.29841	1.04026	0.855855	0.785584	0.810543	0.466244	0.128905	0.0529949	0.81075	0.437045	0.135289		1.34379	2.22902	2.22498	2.06494	1.995		1.89821	2.38395	2.43296	2.46203	2.46001	2.14806	2.14219
8.96254	8.99051	8.93951	8.86028		8.87092	8.97145	8.95966	9.08577	9.12191	8.98354	9.05582	9.02397	9.12504	9.00758	9.01145	8.77224		8.96562	0.816734	1.58163	1.29419	1.07329		0.786472	1.30559	1.04485	0.844823	0.778308	0.813671	0.459929	0.131248	0.0515535	0.81934	0.436545	0.114207		1.35376	2.23098	2.22302	2.05905	1.995		1.91782	2.37905	2.42904	2.46497	2.46099	2.15395	2.16083
9.00203	9.03703	8.98104	8.92804	8.96306	8.96006	9.01403	9.00602	9.09601	9.13	9.03004	9.06901	9.025	9.121	9.04802	9.09606	8.87908	8.94208	9.01803	0.826056	1.58997	1.30889	1.07801	0.863459	0.778529	1.31963	1.04715	0.839969	0.769898	0.824077	0.457347	0.131549	0.0505698	0.827605	0.456752	0.116609	0.0496166	1.36369	2.223	2.226	2.058	1.986	1.92199	1.90199	2.38	2.433	2.465	2.462	2.144	2.15999
9.0444	9.08358	9.04456	8.99063	9.05082	9.05195	9.05428	9.0304	9.10715	9.13708	9.08234	9.07914	9.03	9.12101	9.07943	9.18379	8.99835	9.05659	9.06547	0.834829	1.59515	1.30956	1.08226	0.848358	0.777489	1.33071	1.04989	0.838209	0.767069	0.833661	0.45286	0.130547	0.0502985	0.835047	0.473894	0.12966	0.0589019	1.37091	2.22399	2.22601	2.05902	1.98502	1.91008	1.89212	2.38609	2.42902	2.46503	2.46305	2.14601	2.14696
9.08157	9.13738	9.0964	9.04932	9.12712	9.13999	9.0807	9.06757	9.12084	9.14491	9.11364	9.09185	9.03	9.12199	9.11954	9.25715	9.12455	9.2043	9.10949	0.840287	1.5969	1.31706	1.08123	0.851889	0.781089	1.34345	1.05284	0.835303	0.762325	0.838415	0.457497	0.131183	0.0501616	0.841278	0.485437	0.125963	0.0581487	1.37621	2.22301	2.22699	2.06098	1.98698	1.91791	1.90288	2.3949	2.43098	2.46797	2.46794	2.14699	2.14305
9.13403	9.18404	9.15204	9.12705	9.21406	9.24906	9.13803	9.09702	9.14901	9.15701	9.16803	9.10801	9.033	9.129	9.16603	9.32704	9.2711	9.36111	9.15903	0.840304	1.59852	1.31554	1.08205	0.858722	0.788912	1.34705	1.06235	0.829871	0.763204	0.838264	0.460257	0.131832	0.0520289	0.841384	0.505907	0.159881	0.0646532	1.37409	2.225	2.231	2.059	1.981	1.93701	1.91601	2.388	2.433	2.467	2.47101	2.144	2.138
9.17257	9.23752	9.20461	9.19374	9.30389	9.34298	9.17751	9.12646	9.15728	9.17118	9.20761	9.12826	9.03604	9.128	9.21053	9.38452	9.41519	9.52031	9.20856	0.83195	1.59655	1.31136	1.08542	0.862047	0.792448	1.33965	1.05298	0.831501	0.754965	0.829966	0.470622	0.134415	0.0504089	0.832889	0.501403	0.147676	0.069655	1.3689	2.22405	2.23203	2.06004	1.979	1.94511	1.92616	2.39	2.43805	2.47106	2.4851	2.14604	2.135
9.22453	9.28556	9.26049	9.26138	9.38526	9.43318	9.22457	9.16862	9.18277	9.18785	9.26349	9.15179	9.03996	9.128	9.25955	9.43256	9.52401	9.6409	9.25954	0.823715	1.58947	1.30322	1.08458	0.874586	0.798653	1.33703	1.05708	0.835236	0.747181	0.821388	0.473573	0.137651	0.0530559	0.825497	0.489717	0.175754	0.101302	1.36176	2.22896	2.23497	2.06396	1.979	1.95491	1.94087	2.39	2.44296	2.47695	2.49392	2.14996	2.135
9.28112	9.33913	9.30515	9.32617	9.48421	9.5382	9.27713	9.19416	9.20607	9.22105	9.31511	9.17813	9.04701	9.12699	9.31513	9.49213	9.63425	9.7612	9.31213	0.815841	1.5796	1.29923	1.07677	0.878196	0.80905	1.3307	1.05486	0.833622	0.767402	0.812559	0.463599	0.140401	0.0532912	0.818807	0.464129	0.168947	0.107524	1.35354	2.24001	2.23602	2.06103	1.98401	1.97002	1.96103	2.38799	2.44599	2.48405	2.49799	2.15901	2.14101
9.33052	9.38947	9.36452	9.39371	9.56779	9.61981	9.3286	9.25629			9.35856	9.23032	9.05211	9.12402	9.36852	9.54555	9.7349	9.84215	9.36353	0.804284	1.57159	1.28832	1.06094	0.884731	0.816908	1.32284	1.05954			0.800079	0.475099	0.140744	0.0537698	0.80953	0.46384	0.112634	0.0814948	1.34674	2.24302	2.24208	2.07103	1.98807	1.97605	1.97412	2.38604	2.44411			2.16401	2.14305
9.37845	9.4325	9.41245	9.45924	9.64115	9.69513	9.38436	9.28269			9.4104	9.25966	9.06189	9.12598	9.41645	9.59641	9.7261	9.85584	9.41243	0.798161	1.5651	1.27883	1.06112	0.889426	0.822288	1.31422	1.05248			0.793506	0.46296	0.141155	0.0528309	0.803015	0.47681	0.142603	0.085642	1.34032	2.24498	2.24991	2.07397	1.99492	1.98094	1.98488	2.38995	2.45389			2.16499	2.14794
9.43904	9.48403	9.47003	9.49804	9.68504	9.76004	9.44405				9.46604	9.32305	9.08303	9.13601	9.47604	9.65404	9.74302	9.87401	9.46203	0.792978	1.56342	1.27556	1.06072	0.908918	0.834252	1.31122				0.788868	0.462087	0.138669	0.0545423	0.797447	0.473133	0.145805	0.084658	1.33605	2.248	2.247	2.08401	2.00401	1.99201	1.997	2.393				2.166	2.15
9.49466	9.53258	9.52263	9.56443	9.74433	9.81847	9.52362				9.52172	9.39595	9.13575	9.158	9.53865	9.71255	9.77721	9.89513	9.51654	0.789198	1.56838	1.27017	1.05613	0.906198	0.837726	1.29505				0.786269	0.457426	0.152474	0.0589265	0.792605	0.461721	0.137297	0.0657065	1.33955	2.24408	2.25307	2.09308	2.0121	2.00202	2.00406	2.38708				2.1631	2.149
9.55148	9.58254	9.5765	9.60166	9.77274	9.85863	9.57651				9.58343	9.47725	9.2004	9.32942	9.59448	9.75957	9.79484	9.9059	9.56257	0.795908	1.5763	1.27708	1.06242	0.904337	0.83994	1.2916				0.793919	0.451049	0.157979	0.122017	0.798169	0.463513	0.137003	0.058556	1.34666	2.25094	2.25895	2.09994	2.02092	2.00398	2.00895	2.39394				2.17192	2.149
9.61302	9.63102	9.62801	9.63701	9.80501	9.89101	9.61302	9.53302			9.64002	9.56903	9.27703	9.40398	9.65102	9.79201	9.795	9.906	9.61502	0.804724	1.58139	1.28094	1.06478	0.907459	0.836117	1.30934	1.05573			0.801664	0.45745	0.17738	0.142275	0.807784	0.46981	0.13584	0.0567192	1.35407	2.263	2.265	2.106	2.031	2.008	2.013	2.408	2.481			2.183	2.146
9.66656	9.68442	9.65659	9.67435	9.83542	9.91619	9.66634	9.58952			9.69355	9.65589	9.36403	9.35331	9.70756	9.81023	9.80204	9.913	9.66549	0.815451	1.58794	1.29412	1.0718	0.90514	0.828344	1.32367	1.06961			0.811918	0.457011	0.177119	0.0731267	0.818621	0.469032	0.13487	0.054599	1.36105	2.26512	2.26605	2.10401	2.03704	2.01305	2.01202	2.40813	2.4811			2.1841	2.13999
9.7184	9.72355	9.71137	9.70663	9.87455	9.9338	9.69764	9.63745			9.74441	9.73805	9.45891	9.4746	9.7594	9.83175	9.80595	9.913	9.71048	0.823893	1.59515	1.30116	1.07581	0.886663	0.813027	1.3312	1.06581			0.820106	0.461696	0.166839	0.0792989	0.827033	0.465511	0.13399	0.0526524	1.36994	2.27588	2.27094	2.10499	2.04095	2.01794	2.01398	2.41986	2.4899			2.1929	2.13901
9.76203	9.77603	9.74503	9.73902	9.88602	9.93901	9.75604	9.69604	9.70106	9.68508	9.79202	9.82706	9.57711	9.60512	9.80004	9.84702	9.813	9.916	9.75403	0.833185	1.60612	1.31107	1.0777	0.87869	0.80741	1.33582	1.06398	0.844483	0.751985	0.830784	0.469047	0.144818	0.0679485	0.834685	0.462312	0.128038	0.0502982	1.37996	2.28	2.269	2.108	2.045	2.018	2.00899	2.415	2.496	2.536	2.552	2.196	2.14001
9.80145	9.81652	9.77967	9.76737	9.90611	9.95106	9.80655	9.7526	9.77684	9.78405	9.82053	9.90777	9.71653	9.75281	9.84934	9.86621	9.81708	9.91303	9.79647	0.839288	1.61474	1.32137	1.08291	0.865927	0.794662	1.3364	1.05449	0.836188	0.758491	0.836479	0.47771	0.129901	0.0532313	0.840751	0.452412	0.12531	0.0480383	1.38702	2.27901	2.27099	2.1051	2.043	2.01497	2.00195	2.41698	2.49603	2.54103	2.55201	2.19402	2.1471
9.84263	9.86456	9.84144	9.80169	9.91591	9.95695	9.85754	9.80849	9.8543	9.88112	9.86955	9.97935	9.85772	9.92048	9.88071	9.88582	9.82493	9.91597	9.83961	0.840994	1.61964	1.3186	1.08189	0.85823	0.787465	1.3391	1.06012	0.844366	0.771531	0.840077	0.487917	0.10684	0.0367102	0.840879	0.445176	0.123467	0.0469598	1.39212	2.27999	2.27001	2.11392	2.043	2.01203	1.99704	2.41502	2.49897	2.54397	2.55299	2.19598	2.15592
9.88604	9.90704	9.87304	9.82703	9.92501	9.96401	9.87905	9.85705	9.93807	9.97708	9.90104	10.0491	10.0091	10.1351	9.93303	9.90801		9.94705	9.88504	0.849466	1.62096	1.32085	1.07705	0.853724	0.782773	1.3557	1.07438	0.865276	0.7905	0.847028	0.484639	0.114109	0.0833397	0.850154	0.419259		0.0187587	1.39609	2.28099	2.271	2.111	2.043	2.00599	1.98399	2.426	2.505	2.543	2.555	2.197	2.153
9.92949	9.95253	9.91849	9.85926	9.9402	9.9721	9.94054	9.91358	10.0228	10.0718	9.94942	10.1136	10.1414	10.2712	9.97456	9.91872		10.0054	9.93441	0.844395	1.61783	1.32021	1.07432	0.847117	0.774786	1.35199	1.07088	0.872979	0.802265	0.844047	0.460109	0.113582	0.0830195	0.843352	0.419496		0.101003	1.39221	2.27489	2.26802	2.10803	2.04303	1.99795	1.97794	2.42094	2.50497	2.54094	2.54988	2.19292	2.15407
9.97448	10.0014	9.96348	9.88372	9.95878	9.9809	9.99042	9.96738	10.0971	10.1501	9.98855	10.1703	10.2705	10.3797	10.0264	9.98523		10.0445	9.97256	0.833724	1.61217	1.31319	1.06945	0.840378	0.767949	1.34396	1.07678	0.890507	0.817553	0.83539	0.459121	0.132293	0.084829	0.831507	0.521852		0.198459	1.38552	2.26511	2.26998	2.11097	2.04597	1.99306	1.97207	2.41507	2.50203	2.53507	2.53912	2.18509	2.16092
10.019	10.043	9.99404	9.92202	9.97101	9.99301	10.046	10.026	10.165	10.23	10.035		10.381	10.502	10.074				10.022	0.825925	1.60301	1.31298	1.06691	0.839786	0.760335	1.32104	1.07343	0.899499	0.826234	0.830446		0.143017	0.112833	0.820044				1.37656	2.258	2.268	2.106	2.045	1.986	1.965	2.409	2.495	2.528	2.532	2.174
10.0706	10.0885	10.0563	9.95739	9.9903	10.0092	10.0728	10.0836	10.2417	10.3057	10.0865	10.2835	10.4104	10.5482	10.1216		9.90025	10.0463	10.0635	0.817016	1.59341	1.29451	1.0558	0.832565	0.752876	1.31937	1.05996	0.898481	0.832425	0.823244	0.451167	0.153979	0.133486	0.810529		0.141812	0.148243	1.36705	2.25291	2.265	2.11195	2.04195	1.97991	1.95996	2.41483	2.48694	2.52194	2.52693	2.16889	2.17497
10.1235	10.1336	10.0818	9.99367	10.0187	10.0249	10.1443	10.1375	10.3044	10.3724	10.1346	10.3276	10.4487	10.5698	10.1755		9.92379	10.0698	10.1106	0.806268	1.58382	1.29249	1.04632	0.817032	0.742138	1.28889	1.05193	0.900412	0.834798	0.811418	0.486518	0.158588	0.1247	0.801076		0.148558	0.152293	1.35597	2.24408	2.265	2.10704	2.03704	1.97108	1.95604	2.39914	2.48105	2.51605	2.52006	2.1581	2.17203
10.178	10.175	10.145	10.032	10.039	10.045	10.189	10.189	10.365	10.436	10.195	10.381	10.465	10.561	10.229		9.94502	10.092	10.158	0.800701	1.57435	1.27758	1.03622	0.804573	0.728114	1.27646	1.04532	0.896636	0.834697	0.80615	0.471441	0.163171	0.0958016	0.795432		0.157566	0.156194	1.34819	2.248	2.262	2.105	2.036	1.968	1.953	2.39298	2.476	2.50499	2.50799	2.15999	2.176
10.2325	10.2164	10.1845	10.0715	10.0704	10.0694	10.2482	10.2404	10.4184	10.4945	10.2454	10.4346	10.4932	10.55	10.2896		9.97547	10.1235	10.2015	0.788037	1.57023	1.27297	1.02878	0.79542	0.720198	1.26186	1.0365	0.891093	0.830343	0.792733	0.473149	0.164103	0.097927	0.784084		0.166701	0.162426	1.34263	2.24198	2.25691	2.10195	2.03493	1.96595	1.94897	2.36706	2.47094	2.49591	2.49385	2.15202	2.17694
10.2834	10.2546	10.2344	10.1175	10.1105	10.1026	10.2668	10.2825	10.4605	10.5385	10.2836	10.4884	10.5098	10.554	10.3434		10.0195	10.1695	10.2445	0.788732	1.56948	1.27044	1.02192	0.789785	0.719113	1.27956	1.03106	0.882895	0.825002	0.791099	0.474939	0.166285	0.0854648	0.787293		0.181785	0.168628	1.34092	2.24002	2.2481	2.09706	2.02808	1.96106	1.94603	2.37293	2.46507	2.4871	2.48016	2.15398	2.17107
[truncated: 64 more columns]
