# Supplementary material for: Kinematic Validation of a Multi-Kinect v2 Instrumented 10-Meter Walkway for Quantitative Gait Assessments
Source: PLoS One. 2015 Oct 13;10(10):e0139913. doi: 10.1371/journal.pone.0139913 (PMC4603795; doi:10.1371/journal.pone.0139913)
Supplement: S1 Data — (ZIP) [file pone.0139913.s001.zip › S1_Data/pp5_trial4.xls]

## Sheet: Sheet1
Kinect(x) SpineBase	Kinect(x) Head	Kinect(x) ShoulderLeft	Kinect(x) ElbowLeft	Kinect(x) WristLeft	Kinect(x) HandLeft	Kinect(x) ShoulderRight	Kinect(x) ElbowRight	Kinect(x) WristRight	Kinect(x) HandRight	Kinect(x) HipLeft	Kinect(x) KneeLeft	Kinect(x) AnkleLeft	Kinect(x) FootLeft	Kinect(x) HipRight	Kinect(x) KneeRight	Kinect(x) AnkleRight	Kinect(x) FootRight	Kinect(x) SpineShoulder	Kinect(y) SpineBase	Kinect(y) Head	Kinect(y) ShoulderLeft	Kinect(y) ElbowLeft	Kinect(y) WristLeft	Kinect(y) HandLeft	Kinect(y) ShoulderRight	Kinect(y) ElbowRight	Kinect(y) WristRight	Kinect(y) HandRight	Kinect(y) HipLeft	Kinect(y) KneeLeft	Kinect(y) AnkleLeft	Kinect(y) FootLeft	Kinect(y) HipRight	Kinect(y) KneeRight	Kinect(y) AnkleRight	Kinect(y) FootRight	Kinect(y) SpineShoulder	Kinect(z) SpineBase	Kinect(z) Head	Kinect(z) ShoulderLeft	Kinect(z) ElbowLeft	Kinect(z) WristLeft	Kinect(z) HandLeft	Kinect(z) ShoulderRight	Kinect(z) ElbowRight	Kinect(z) WristRight	Kinect(z) HandRight	Kinect(z) HipLeft	Kinect(z) KneeLeft
0.113	0.166997	0.119	0.083	0.142	0.145003	0.132	0.114999	0.162008	0.167005	0.149998	0.097	0.032	0.115	0.162999	0.086	0.0030021	0.0959986	0.126998	0.82648	1.58171	1.30138	1.05815	0.800473	0.748815	1.30921	1.03364	0.797282	0.75232	0.82664	0.49122	0.15866	0.0688197	0.82633	0.48967	0.156389	0.0672	1.35263	2.198	2.208	2.057	1.995	1.968	1.967	2.366	2.411	2.41299	2.397	2.124	2.086
0.113	0.169932	0.119	0.085932	0.145909	0.153796	0.135909	0.115	0.163955	0.173841	0.152932	0.097	0.0310227	0.112068	0.165932	0.086	0.003	0.096	0.129932	0.825864	1.58126	1.30152	1.0587	0.803089	0.754263	1.30829	1.03553	0.799362	0.755213	0.825985	0.491259	0.158699	0.0695921	0.825802	0.489709	0.155745	0.067288	1.35252	2.198	2.20702	2.057	1.99402	1.96995	1.96407	2.36405	2.411	2.40909	2.39505	2.12302	2.086
0.115969	0.172969	0.121969	0.086	0.146	0.158948	0.136	0.115	0.166969	0.171031	0.15399	0.0999688	0.031	0.112	0.166	0.086	0.003	0.096	0.13	0.826068	1.58047	1.30137	1.0558	0.803269	0.754548	1.30916	1.0362	0.800182	0.754597	0.826227	0.491646	0.158047	0.070085	0.825909	0.487394	0.153563	0.0672306	1.35241	2.19701	2.20601	2.05601	1.994	1.97	1.96598	2.364	2.411	2.40801	2.39599	2.12597	2.08501
0.116999	0.173	0.122	0.0889983	0.146	0.151005	0.136	0.115	0.181991	0.175997	0.154	0.1	0.031	0.109002	0.166	0.0869994	0.00599829	0.0940011	0.132998	0.82611	1.58066	1.30142	1.05643	0.80261	0.759287	1.30962	1.03898	0.807836	0.756939	0.82603	0.49168	0.160669	0.0729384	0.82607	0.48666	0.15338	0.0674998	1.35257	2.2	2.206	2.056	1.993	1.97	1.965	2.364	2.411	2.37302	2.39	2.126	2.085
0.11602	0.17692	0.12592	0.089	0.146	0.15002	0.13894	0.11794	0.18298	0.17404	0.154	0.1	0.031	0.10802	0.166	0.0909202	0.006	0.094	0.13692	0.826571	1.58142	1.30232	1.05551	0.801748	0.754272	1.31099	1.03909	0.807742	0.75742	0.826775	0.491935	0.160895	0.0739495	0.826256	0.486709	0.153155	0.066765	1.35303	2.19706	2.20796	2.05502	1.993	1.97	1.96206	2.36302	2.41002	2.38084	2.3949	2.126	2.085
0.116987	0.18391	0.126	0.0929483	0.146	0.151974	0.141961	0.118	0.175103	0.171039	0.154	0.1	0.031	0.108987	0.166	0.0890259	0.006	0.0969612	0.139961	0.826669	1.58065	1.30347	1.05518	0.802579	0.753844	1.31189	1.03937	0.804779	0.748961	0.826829	0.492088	0.160811	0.0727263	0.826369	0.48823	0.152824	0.0674015	1.35274	2.19996	2.20603	2.055	1.99201	1.97	1.96792	2.36201	2.41	2.39778	2.39599	2.126	2.085
0.120998	0.189997	0.128998	0.0939995	0.154995	0.161995	0.147997	0.119999	0.177998	0.182994	0.156998	0.104997	0.031	0.110999	0.169998	0.0929979	0.006	0.0999985	0.142998	0.82688	1.57856	1.30375	1.05071	0.817232	0.756509	1.31315	1.04578	0.807069	0.757076	0.82724	0.495008	0.16155	0.0755785	0.82636	0.48764	0.151231	0.0658208	1.35298	2.199	2.204	2.054	1.995	1.967	1.965	2.36	2.406	2.397	2.391	2.125	2.087
0.121	0.19	0.129	0.0969322	0.152068	0.157113	0.148	0.120977	0.178	0.173226	0.157	0.105	0.031	0.111	0.17	0.093	0.006	0.0980452	0.143977	0.827173	1.57886	1.3042	1.05201	0.818139	0.757507	1.31338	1.04379	0.807901	0.752809	0.827631	0.495039	0.16157	0.0756289	0.826507	0.486233	0.151797	0.0666801	1.35277	2.199	2.204	2.054	1.99402	1.96798	1.96305	2.36	2.40893	2.397	2.39198	2.125	2.087
0.121	0.194946	0.131968	0.097	0.154968	0.157	0.154925	0.132871	0.177011	0.179925	0.157	0.105	0.0339678	0.111	0.172968	0.093	0.006	0.100968	0.150925	0.826695	1.57882	1.30458	1.05361	0.812857	0.754038	1.30993	1.00925	0.772504	0.729017	0.827521	0.494743	0.16251	0.0759565	0.825541	0.485765	0.151859	0.0654436	1.35124	2.199	2.20598	2.05301	1.994	1.96701	1.963	2.35802	2.41197	2.40392	2.392	2.125	2.087
0.123999	0.197999	0.134999	0.099999	0.153001	0.160999	0.157999	0.130001	0.172002	0.177001	0.160999	0.105	0.034	0.127994	0.174	0.093	0.00899902	0.1	0.151	0.82574	1.57727	1.30404	1.05325	0.819448	0.747532	1.30989	1.01262	0.775059	0.747644	0.82656	0.49379	0.145036	0.051508	0.82464	0.48429	0.150331	0.0635906	1.3515	2.198	2.205	2.052	1.993	1.961	1.962	2.357	2.413	2.41	2.394	2.124	2.087
0.124	0.203879	0.135	0.102939	0.15398	0.16002	0.158	0.13196	0.201395	0.191697	0.163939	0.110879	0.0349798	0.128	0.176939	0.0939798	0.009	0.10098	0.154919	0.825054	1.5746	1.30386	1.05336	0.801147	0.751675	1.31013	1.03964	0.80809	0.750452	0.825923	0.49087	0.146412	0.0540181	0.823974	0.486112	0.151369	0.0649715	1.35013	2.198	2.20206	2.052	1.99202	1.96394	1.95906	2.357	2.40908	2.38257	2.38518	2.12302	2.08504
0.126961	0.206961	0.137961	0.103	0.154	0.162961	0.165896	0.135948	0.200026	0.181142	0.164	0.111	0.035	0.128	0.177	0.0969612	0.00603883	0.0980388	0.157961	0.82431	1.57505	1.30389	1.05193	0.800987	0.749371	1.30601	1.00969	0.778438	0.731559	0.825002	0.486279	0.146401	0.0538331	0.823427	0.483465	0.152644	0.0654442	1.34967	2.19701	2.20101	2.05101	1.992	1.964	1.95801	2.35799	2.41097	2.37805	2.385	2.123	2.085
0.127	0.207	0.145996	0.106998	0.156998	0.165998	0.166	0.136	0.194003	0.188996	0.164	0.117996	0.0379985	0.128	0.179998	0.097	0.006	0.0989995	0.160998	0.823251	1.57532	1.30404	1.0508	0.803259	0.751859	1.30542	1.01106	0.77745	0.745323	0.823811	0.483601	0.14626	0.05384	0.82253	0.481331	0.15279	0.0667593	1.34947	2.197	2.201	2.052	1.991	1.963	1.956	2.358	2.411	2.381	2.386	2.123	2.086
0.132865	0.21482	0.151865	0.108955	0.159933	0.168933	0.168933	0.136978	0.191067	0.189	0.172798	0.12582	0.0350674	0.110404	0.18	0.0999326	0.0089326	0.0960674	0.163933	0.822556	1.57284	1.30463	1.04881	0.803759	0.750208	1.30242	1.02509	0.790158	0.746386	0.823751	0.482398	0.147599	0.067936	0.82164	0.479854	0.151167	0.0663397	1.34905	2.19504	2.20198	2.04907	1.98709	1.95909	1.95502	2.35702	2.40416	2.38198	2.386	2.12007	2.08698
0.136958	0.220937	0.152	0.111969	0.166927	0.180875	0.177906	0.140958	0.189021	0.189	0.176958	0.140843	0.0359896	0.11	0.186927	0.106927	0.009	0.096	0.173896	0.822421	1.5753	1.30469	1.04794	0.80187	0.753277	1.30145	1.03212	0.795932	0.744193	0.823621	0.479985	0.148105	0.067884	0.821363	0.472784	0.151081	0.0663894	1.34825	2.19401	2.20002	2.049	1.98502	1.95999	1.94807	2.35304	2.40301	2.38596	2.386	2.11901	2.08898
0.148992	0.231992	0.170987	0.117996	0.171996	0.182999	0.184995	0.146996	0.192997	0.195995	0.185994	0.143998	0.036	0.113997	0.198992	0.125987	0.0119979	0.096	0.179996	0.821181	1.57215	1.30289	1.04878	0.80189	0.752601	1.30401	1.0349	0.797959	0.742281	0.821741	0.478051	0.146111	0.0663811	0.82083	0.476737	0.149521	0.065021	1.34796	2.189	2.2	2.043	1.983	1.954	1.944	2.351	2.4	2.388	2.387	2.116	2.087
0.158799	0.241799	0.181779	0.128779	0.179839	0.18888	0.18892				0.195799	0.151839	0.036	0.114	0.211739	0.138739	0.0178795	0.096	0.191759	0.819524	1.572	1.30208	1.0485	0.799842	0.753707	1.30384				0.819996	0.478285	0.146169	0.0681635	0.819154	0.468087	0.142337	0.0649318	1.34667	2.18606	2.19706	2.043	1.9732	1.94518	1.93126	2.35296				2.11208	2.08798
0.16887	0.250883	0.194831	0.134922	0.186909	0.207754	0.200844	0.158909	0.208922	0.211935	0.207844	0.160883	0.036	0.114	0.214961	0.167624	0.0209611	0.0999481	0.20187	0.818069	1.57094	1.30011	1.05173	0.803422	0.757836	1.30343	1.03521	0.785767	0.740309	0.818134	0.46915	0.146081	0.0682197	0.818005	0.45878	0.140887	0.0623539	1.3445	2.18304	2.19305	2.03806	1.97004	1.93513	1.92409	2.34609	2.39303	2.39303	2.38108	2.10805	2.08504
0.180989	0.266985	0.207988	0.157978	0.215973	0.219989	0.214987	0.166992	0.207002	0.208004	0.220988	0.163997	0.0389972	0.113001	0.227988	0.195974	0.0339878	0.102997	0.217985	0.817221	1.56809	1.29888	1.05299	0.822592	0.75795	1.30297	1.03588	0.786509	0.74023	0.817291	0.46906	0.14604	0.0675806	0.817161	0.459249	0.14105	0.0605117	1.34184	2.178	2.188	2.034	1.95501	1.90403	1.89603	2.344	2.38601	2.397	2.38999	2.104	2.084
0.195659	0.282636	0.226568	0.1795	0.225773	0.242477	0.226727	0.168955	0.204068	0.211909	0.235659	0.167909	0.0429091	0.118864	0.242659	0.239	0.0467046	0.110818	0.236568	0.816976	1.56769	1.29919	1.06023	0.826275	0.759152	1.30498	1.03833	0.788357	0.73849	0.816254	0.464613	0.145024	0.0615013	0.817678	0.466238	0.130368	0.0484211	1.34105	2.17018	2.18214	2.02814	1.94523	1.904	1.88134	2.34009	2.38209	2.39895	2.39195	2.0952	2.08302
0.200946	0.304762	0.245794	0.200773	0.272491	0.273664	0.253708	0.178892	0.206968	0.207054	0.242924	0.17987	0.0459675	0.133838	0.251903	0.294404	0.0746968	0.124848	0.252827	0.815536	1.56224	1.29695	1.05511	0.805835	0.749743	1.3077	1.03794	0.788934	0.735206	0.815429	0.46631	0.138531	0.0488964	0.815722	0.462908	0.136243	0.0517999	1.33789	2.16406	2.17508	2.02108	1.93412	1.87432	1.86715	2.32417	2.37903	2.39702	2.39695	2.08511	2.07904
0.212994	0.317994	0.260993	0.240981	0.297988	0.312981	0.269992	0.184997	0.211998	0.215996	0.254994	0.186997	0.046	0.120007	0.259996	0.33698	0.120978	0.259935	0.274989	0.813781	1.55798	1.29602	1.05307	0.822572	0.746002	1.30673	1.03493	0.796996	0.749643	0.813351	0.469019	0.13856	0.061344	0.814261	0.471556	0.144476	0.104045	1.32962	2.157	2.17	2.012	1.91701	1.865	1.857	2.318	2.372	2.392	2.391	2.078	2.076
0.228679	0.354257	0.279619	0.270398	0.342097	0.361996	0.300378	0.19088	0.21396	0.21012	0.267739	0.195819	0.046	0.11804	0.275679	0.390896	0.168036	0.198265	0.293619	0.809086	1.54771	1.29391	1.05084	0.823991	0.744128	1.2997	1.03469	0.79652	0.740204	0.808411	0.469383	0.139344	0.0605073	0.809919	0.493295	0.168351	0.0746527	1.3269	2.15112	2.15922	2.00612	1.91014	1.86108	1.84426	2.31506	2.37004	2.38808	2.3959	2.07408	2.07306
0.242818	0.374741	0.313559	0.311468	0.403209	0.418274	0.31087	0.203831	0.218935	0.210987	0.28478	0.203896	0.0489611	0.123922	0.286857	0.434442	0.216378	0.265105	0.319663	0.804469	1.545	1.28798	1.04941	0.803134	0.738878	1.29962	1.02997	0.791624	0.736605	0.802427	0.47091	0.138047	0.0598089	0.806563	0.504696	0.175127	0.0906519	1.32033	2.15001	2.15505	2.00106	1.90309	1.84817	1.83906	2.31105	2.36605	2.38997	2.39995	2.07104	2.07399
0.263992	0.415984	0.348986	0.345987	0.451981	0.46898	0.338989	0.220993	0.213002	0.205002	0.306991	0.212996	0.0519988	0.120002	0.310991	0.490978	0.289971	0.365961	0.355986	0.802201	1.53706	1.27771	1.04548	0.817844	0.7394	1.3034	1.02446	0.783333	0.725384	0.799491	0.472309	0.13849	0.0592502	0.805211	0.503121	0.160576	0.0770654	1.31694	2.15	2.149	2	1.899	1.853	1.84	2.312	2.363	2.395	2.402	2.074	2.071
0.282573	0.43946	0.36855	0.387055	0.506741	0.524718	0.372235	0.237618	0.213	0.202067	0.321663	0.230595	0.052	0.12	0.325663	0.516415	0.376021	0.456909	0.378483	0.799893	1.53382	1.27821	1.04028	0.804761	0.744727	1.29564	1.03042	0.782626	0.731362	0.795932	0.474773	0.139634	0.0598463	0.804115	0.503052	0.159661	0.0847432	1.31435	2.15	2.14802	1.9912	1.89216	1.85104	1.84196	2.30809	2.36104	2.395	2.40298	2.07596	2.07198
0.309717	0.484528	0.424412	0.439454	0.566381	0.58537	0.416538	0.25779	0.239717	0.197052	0.350696	0.252769	0.0599161	0.12	0.358654	0.572412	0.47893	0.57972	0.423528	0.791568	1.5278	1.26826	1.03549	0.804203	0.740486	1.29377	1.02848	0.793119	0.73342	0.788152	0.476186	0.141184	0.0589497	0.795471	0.508106	0.156355	0.0681775	1.30621	2.14802	2.14305	1.98902	1.88903	1.85595	1.84992	2.30008	2.36496	2.39995	2.41092	2.07105	2.072
0.334981	0.518974	0.455976	0.488962	0.611966	0.634962	0.440982				0.382975	0.266989	0.0699923	0.123997	0.378985	0.602977	0.574927	0.677926	0.458973	0.787733	1.52339	1.26521	1.03925	0.806748	0.743268	1.29211				0.783214	0.471683	0.1407	0.056272	0.792672	0.516394	0.163524	0.0834082	1.30135	2.147	2.138	1.986	1.886	1.862	1.85799	2.299				2.071	2.07
0.377113	0.557196	0.495175	0.523278	0.668804	0.696701	0.488989				0.416299	0.288546	0.0729381	0.124	0.427969	0.640216	0.659226	0.777896	0.493278	0.782863	1.51996	1.25311	1.02736	0.808699	0.740058	1.29461				0.778999	0.46929	0.140798	0.0560643	0.78743	0.477969	0.157125	0.0796298	1.29803	2.15386	2.13898	1.97914	1.88502	1.8669	1.86388	2.29606				2.07688	2.07294
0.402676	0.60439	0.550286	0.581247	0.713429	0.756234	0.538364				0.444637	0.340325	0.101624	0.126961	0.449727	0.673572	0.721208	0.85304	0.549273	0.779276	1.51489	1.25275	1.02648	0.817446	0.740217	1.28394				0.77437	0.485861	0.16816	0.0689801	0.784852	0.51444	0.166406	0.0990536	1.29158	2.15301	2.14097	1.98196	1.88994	1.86996	1.86894	2.29403				2.07503	2.07695
0.453957	0.637972	0.585971	0.634956	0.77395	0.809956	0.57497				0.49296	0.355987	0.112991	0.129997	0.499958	0.701977	0.740984	0.874982	0.586969	0.775473	1.51119	1.25057	1.02765	0.801334	0.741309	1.2828				0.770643	0.490616	0.175924	0.0711783	0.781163	0.473165	0.164402	0.0941443	1.29302	2.157	2.144	1.98	1.886	1.87699	1.869	2.295				2.079	2.076
0.494077	0.687852	0.638785	0.678987	0.815055	0.853987	0.63365				0.5321	0.378482	0.131572	0.26294	0.540077	0.743055	0.76446	0.90237	0.636852	0.775626	1.51179	1.24818	1.02097	0.816549	0.739707	1.2765				0.769135	0.490268	0.178217	0.129742	0.782968	0.465593	0.14483	0.0785098	1.29058	2.16091	2.14693	1.98293	1.8948	1.877	1.87486	2.30282				2.08291	2.07893
0.545462	0.727588	0.688483	0.702757	0.853599	0.89161	0.676557	0.480483			0.583462	0.412641	0.158715	0.293705	0.588493	0.785557	0.771926	0.906958	0.682525	0.78218	1.5164	1.2503	1.02317	0.818958	0.744291	1.28886	1.05702			0.776046	0.489963	0.184929	0.138105	0.788808	0.510727	0.14342	0.0729653	1.29724	2.16397	2.15492	1.99092	1.89797	1.88195	1.87995	2.30993	2.38792			2.08696	2.07504
0.599979	0.782978	0.737981	0.760977	0.889986	0.927986	0.737976	0.542976			0.639978	0.505963	0.23597	0.37097	0.645978	0.827983	0.783995	0.907	0.73498	0.792416	1.52706	1.26184	1.03328	0.8196	0.74534	1.30086	1.06099			0.786666	0.507723	0.217337	0.170617	0.798666	0.482471	0.140981	0.0716505	1.30645	2.167	2.161	1.999	1.91	1.884	1.881	2.311	2.392			2.093	2.078
0.654874	0.834934	0.789934	0.787457	0.909598	0.950538	0.775236	0.606693			0.693894	0.588311	0.319291	0.455271	0.703814	0.845638	0.791839	0.90504	0.785954	0.799652	1.5355	1.27547	1.04641	0.817513	0.74631	1.3015	1.07221			0.795362	0.514305	0.222612	0.176509	0.804285	0.480432	0.140245	0.0682302	1.31703	2.17288	2.16786	2.00586	1.91784	1.89086	1.88394	2.32864	2.40474			2.09888	2.07408
0.710293	0.873511	0.826537	0.832421	0.925794	0.965807	0.834241	0.683023			0.749293	0.636396	0.352589	0.487601	0.756331	0.872653	0.79891	0.905	0.837344	0.809889	1.54549	1.28612	1.05492	0.817529	0.746369	1.31045	1.06581			0.806517	0.457324	0.18206	0.136848	0.813363	0.473421	0.143142	0.0679132	1.32645	2.17892	2.1759	2.00797	1.92392	1.89594	1.88597	2.33394	2.40697			2.10097	2.06512
0.764978	0.932976	0.881978	0.859989	0.940994	0.972997	0.874984	0.746974	0.699965	0.676964	0.79998	0.757951	0.469952	0.607951	0.813977	0.879997	0.802998	0.905	0.884981	0.817427	1.56045	1.29498	1.0646	0.820319	0.74698	1.32207	1.04118	0.819521	0.772037	0.814747	0.476862	0.204371	0.159451	0.820037	0.465673	0.141931	0.0615826	1.33878	2.189	2.181	2.014	1.929	1.898	1.887	2.345	2.414	2.48399	2.477	2.113	2.074
0.807041	0.968197	0.922086	0.878576	0.945889	0.971045	0.928774	0.809573	0.792882	0.780637	0.848885	0.841105	0.569726	0.70577	0.853108	0.886844	0.807889	0.904022	0.927041	0.829114	1.56658	1.30165	1.06233	0.821122	0.750715	1.33184	1.0393	0.811551	0.76282	0.82968	0.472275	0.184259	0.139896	0.828438	0.463871	0.136602	0.0582656	1.34853	2.19193	2.18296	2.01791	1.93389	1.89996	1.89189	2.35087	2.42378	2.48987	2.49362	2.113	2.07302
0.862429	1.02739	0.973471	0.907699	0.952927	0.969021	0.98146	0.893138	0.914744	0.906702	0.899481	0.932066	0.694713	0.749564	0.911398	0.914709	0.808	0.900042	0.987377	0.837327	1.57408	1.30926	1.06006	0.823832	0.753927	1.33331	1.06643	0.83706	0.762966	0.836314	0.467093	0.148481	0.0662777	0.837774	0.463583	0.136836	0.0552607	1.35639	2.20487	2.18696	2.02097	1.94489	1.90099	1.89596	2.35793	2.424	2.48802	2.494	2.12389	2.07795
0.918949	1.07496	1.00997	0.94097	0.956996	0.966003	1.03595	0.978923	1.0299	1.03788	0.953951	1.03691	0.846864	0.90486	0.967949	0.922993	0.811996	0.9	1.03596	0.841237	1.58254	1.31739	1.0849	0.826508	0.758686	1.33837	1.06508	0.83726	0.761721	0.839837	0.482506	0.135352	0.0537206	0.841966	0.455008	0.142195	0.0517631	1.36294	2.21	2.19599	2.023	1.95799	1.903	1.897	2.357	2.43399	2.487	2.48801	2.13099	2.08799
0.972887	1.12595	1.06977	0.964514	0.962879	0.960121	1.08695	1.05542	1.14071	1.16929	1.00103	1.12714	0.992985	1.04413	1.02189	0.939656	0.844332	0.974462	1.08597	0.83783	1.58233	1.31482	1.08659	0.829939	0.767038	1.33496	1.07354	0.842668	0.771263	0.835999	0.492621	0.127825	0.046303	0.839099	0.443742	0.133784	0.0732757	1.36118	2.21588	2.20286	2.03084	1.96388	1.90888	1.89896	2.35994	2.4291	2.48406	2.47722	2.1359	2.09878
1.02828	1.17635	1.11739	0.99757	0.973857	0.966909	1.14031				1.05628	1.22474	1.1776	1.29078	1.07827	1.00021		1.03423	1.13734	0.834602	1.57294	1.30793	1.08537	0.839742	0.772204	1.31984				0.832367	0.495258	0.146916	0.0608363	0.836306	0.55573		0.148691	1.3558	2.21205	2.20695	2.03593	1.96696	1.90801	1.89999	2.36197				2.13205	2.09407
1.08597	1.22898	1.17197	1.02299	0.987993	0.972997	1.19897	1.22696	1.38695	1.42495	1.11497	1.29797	1.35991	1.46692	1.13697	1.03998		1.07498	1.19397	0.823755	1.56308	1.29968	1.08102	0.848296	0.776148	1.31326	1.06811	0.859662	0.790582	0.821715	0.49484	0.117314	0.0664274	0.825545	0.558699		0.159775	1.34551	2.206	2.206	2.039	1.969	1.91	1.898	2.367	2.42301	2.44901	2.44701	2.126	2.101
1.13491	1.2828	1.22482	1.06212	1.00854	0.989628	1.25769	1.30231	1.46916	1.52672	1.16488	1.37331	1.44803	1.58731	1.19275	1.05663		1.09847	1.24682	0.806418	1.55661	1.28896	1.06431	0.837277	0.77929	1.29903	1.05832	0.874019	0.80042	0.813738	0.467013	0.166861	0.10976	0.799317	0.567229		0.177679	1.33674	2.20013	2.21187	2.04487	1.97487	1.90707	1.89604	2.36798	2.42104	2.43824	2.43233	2.12502	2.10002
1.20625	1.33743	1.27844	1.11643	1.04561	1.03056	1.32331	1.38909	1.56598	1.62992	1.23526	1.45415	1.52717	1.67311	1.26128	1.11834		1.16133	1.30341	0.798649	1.54654	1.2827	1.06677	0.845291	0.792697	1.2924	1.05276	0.884867	0.818419	0.806634	0.463333	0.177468	0.129439	0.791092	0.565896		0.177387	1.32582	2.19307	2.21497	2.045	1.97005	1.90106	1.88907	2.36305	2.41704	2.4192	2.41221	2.11511	2.11088
1.26696	1.38996	1.32996	1.17196	1.10396	1.07197	1.38796	1.45695	1.64095	1.71694	1.29196	1.50996	1.58396	1.73196	1.32196	1.18395		1.22795	1.36096	0.795122	1.5396	1.28061	1.06858	0.848308	0.781118	1.28615	1.05589	0.893924	0.831741	0.803312	0.43494	0.149809	0.106596	0.787462	0.554838		0.166018	1.32225	2.194	2.215	2.041	1.966	1.89101	1.87701	2.366	2.40801	2.41101	2.39601	2.114	2.106
1.34148	1.44684	1.38782	1.23178	1.16868	1.13962	1.45072	1.53344	1.72626	1.79736	1.36844		1.63692	1.76924	1.3955	1.26534			1.42078	0.785545	1.53789	1.27624	1.06932	0.850868	0.788166	1.28149	1.05593	0.901917	0.83863	0.787473		0.126427	0.0820896	0.784432	0.539865			1.31987	2.1891	2.20912	2.03904	1.95914	1.87924	1.86426	2.35914	2.40898	2.39924	2.3862	2.10812
1.4042	1.50822	1.45316	1.29815	1.24009	1.21405	1.51518	1.5962	1.78624	1.85527	1.42824		1.63899	1.77888	1.4661	1.34301		1.24392	1.48715	0.794333	1.5414	1.27681	1.06919	0.852253	0.784697	1.2779	1.05001	0.895121	0.842876	0.797505		0.126029	0.0714521	0.791734	0.545147		0.221131	1.32111	2.18505	2.20308	2.03406	1.94715	1.85926	1.84327	2.3511	2.39518	2.39308	2.38106	2.10603
1.47596	1.56697	1.51597	1.36897	1.32296	1.29696	1.58397	1.64897	1.82898	1.90398	1.49697	1.66698	1.65399	1.784	1.53697	1.43695		1.29797	1.54897	0.800797	1.54862	1.28103	1.07069	0.850461	0.782241	1.28645	1.05558	0.890092	0.836273	0.801608	0.465107	0.132547	0.063374	0.800376	0.510048		0.22153	1.32585	2.179	2.2	2.031	1.937	1.852	1.82901	2.345	2.395	2.393	2.386	2.1	2.113
1.52975	1.6315	1.57953	1.44816	1.41487	1.39473	1.63678	1.69982	1.86907	1.91573	1.55466	1.68948	1.66573	1.784	1.58293	1.52398		1.39085	1.61057	0.80857	1.56102	1.28468	1.07232	0.846248	0.77751	1.30362	1.0551	0.877844	0.822265	0.809947	0.460927	0.128602	0.0594998	0.807358	0.478032		0.186405	1.33914	2.18486	2.19609	2.02611	1.9282	1.84125	1.81336	2.34793	2.39109	2.40082	2.39186	2.10782	2.10811
1.59038	1.69139	1.64335	1.53511	1.52586	1.5118	1.69639	1.7297	1.8799	1.92293	1.61439	1.70979	1.666	1.78103	1.64338	1.62892		1.44446	1.6694	0.817439	1.57212	1.29749	1.07745	0.848614	0.780339	1.31177	1.05605	0.864734	0.795141	0.81971	0.4666	0.129272	0.0603304	0.815071	0.46485		0.220831	1.34788	2.185	2.196	2.026	1.92305	1.82517	1.80211	2.34602	2.39496	2.40793	2.40091	2.10602	2.10503
1.64898	1.75997	1.70598	1.62297	1.64496	1.64295	1.75898	1.76199	1.883	1.91	1.67698		1.666	1.781	1.70298	1.71397		1.61993	1.73398	0.822508	1.58193	1.30536	1.07997	0.852089	0.782599	1.31738	1.05664	0.848796	0.775967	0.822579		0.12986	0.0581608	0.822177	0.460232		0.111652	1.35742	2.183	2.194	2.022	1.911	1.82	1.793	2.345	2.402	2.417	2.41499	2.102
1.7068	1.82466	1.78144	1.71999	1.76943	1.77722	1.81876	1.78062	1.88496	1.89334	1.73578	1.75066	1.666	1.77806	1.75885	1.81393	1.59841	1.64155	1.79572	0.830534	1.59216	1.31223	1.09643	0.858321	0.791104	1.3178	1.05503	0.837258	0.764624	0.830095	0.445111	0.128185	0.0548779	0.830449	0.467686	0.134329	0.0539914	1.36693	2.18104	2.19302	2.02592	1.91198	1.82	1.793	2.34892	2.40592	2.42386	2.42774	2.10298	2.10655
1.76624	1.88622	1.84815	1.80689	1.8875	1.90438	1.87429	1.80272	1.87217	1.86931	1.79919	1.76778	1.67192	1.77306	1.82022	1.91866	1.74117	1.8029	1.86215	0.837659	1.59803	1.3208	1.09612	0.870454	0.801991	1.3343	1.0563	0.827079	0.774301	0.83643	0.463051	0.136116	0.0563697	0.838122	0.491334	0.141878	0.059098	1.37358	2.18495	2.19004	2.02501	1.90608	1.82691	1.80386	2.34801	2.40896	2.43782	2.43886	2.10695	2.09712
1.82697	1.94996	1.91696	1.90595	2.01093	2.03993	1.92197	1.83298	1.86301	1.85001	1.85897	1.77799	1.675	1.776	1.87297	2.01595	1.9239	2.00589	1.92097	0.840858	1.60078	1.32025	1.10208	0.890599	0.815642	1.34455	1.06078	0.823372	0.782775	0.838519	0.468137	0.137299	0.0573894	0.842328	0.504223	0.147567	0.0584004	1.37458	2.186	2.19	2.023	1.898	1.835	1.81899	2.353	2.416	2.441	2.446	2.108	2.094
1.87783	2.01452	1.98249	1.98909	2.12733	2.17197	1.98554	1.85939	1.86007	1.84609	1.91081	1.82492	1.67891	1.77893	1.92383	2.09518	2.09214	2.19662	1.98454	0.834868	1.5973	1.31633	1.10021	0.906348	0.829404	1.34227	1.06341	0.825335	0.813406	0.832968	0.490565	0.14078	0.0597947	0.836074	0.504308	0.136211	0.0622808	1.37072	2.186	2.18902	2.02496	1.90093	1.84771	1.8366	2.34909	2.42187	2.45273	2.45382	2.108	2.09204
1.94431	2.07834	2.04832	2.08006	2.2438	2.30166	2.04934	1.8976	1.85901	1.85392	1.97335	1.8448	1.69087	1.779	1.99328	2.17616	2.2474	2.37912	2.04834	0.82523	1.59051	1.30727	1.09102	0.913568	0.844949	1.33776	1.07839	0.843162	0.818533	0.823004	0.492782	0.148658	0.0618093	0.827083	0.497888	0.156988	0.118488	1.36282	2.18501	2.189	2.02104	1.89902	1.86878	1.85679	2.349	2.42992	2.45003	2.46489	2.10899	2.09596
2.01298	2.13998	2.11598	2.16797	2.35696	2.41496	2.12298	1.93199	1.93198		2.04098	1.88099	1.70899	1.782	2.05898	2.25098	2.39895	2.50896	2.10998	0.818382	1.58524	1.30302	1.08676	0.931724	0.862355	1.32014	1.08605	0.848098		0.814683	0.479114	0.150379	0.0642292	0.821932	0.494241	0.132148	0.0847309	1.35958	2.19	2.196	2.023	1.909	1.881	1.87899	2.339	2.429	2.46		2.111	2.101
2.08061	2.20663	2.18949	2.24737	2.45106	2.51494	2.18081				2.11645	1.94371	1.72566	1.79082	2.12563	2.32645	2.46857	2.60012	2.17957	0.813059	1.57888	1.29307	1.07363	0.943792	0.8784	1.32973				0.807782	0.485342	0.157053	0.066317	0.818393	0.504381	0.143496	0.0937051	1.35346	2.19784	2.20188	2.02986	1.92272	1.89668	1.90056	2.33998				2.11982	2.10394
2.15405	2.27512	2.26601	2.33882	2.53986	2.593	2.25997				2.18709	2.00916	1.76548	1.80186	2.203	2.40203	2.49665	2.61582	2.24812	0.806761	1.57592	1.28818	1.08128	0.94179	0.893466	1.31596				0.80307	0.480723	0.171472	0.065827	0.81073	0.501757	0.130287	0.0858459	1.35143	2.19899	2.20694	2.03592	1.91412	1.90983	1.9237	2.33408				2.12099	2.10005
2.23097	2.34497	2.33597	2.41597	2.61197	2.66397	2.34396				2.26297	2.09196	1.83897	1.96892	2.27797	2.45897	2.52799	2.623	2.31697	0.804761	1.582	1.28861	1.07853	0.938741	0.895479	1.30172				0.80292	0.479451	0.180106	0.141566	0.806952	0.488406	0.131429	0.0741352	1.35318	2.198	2.215	2.044	1.93099	1.92499	1.94299	2.334				2.117	2.097
2.31117	2.41246	2.40639	2.47466	2.66675	2.71973	2.41733	2.20526			2.3461	2.18879	1.91721	2.0521	2.35328	2.52157	2.54462	2.63375	2.38642	0.804232	1.58783	1.29131	1.0794	0.926763	0.889976	1.29609	1.10944			0.802959	0.471433	0.18842	0.150732	0.805894	0.48448	0.129445	0.0629356	1.35904	2.20191	2.2238	2.05182	1.93491	1.9338	1.94789	2.34084	2.46271			2.12091	2.08918
2.39216	2.48524	2.4733	2.51954	2.71154	2.76454	2.46254	2.29704			2.4232	2.31072	2.02982	2.16185	2.43811	2.57247	2.55193	2.64291	2.45924	0.818587	1.59595	1.29976	1.08116	0.927598	0.872277	1.33163	1.10084			0.815279	0.471329	0.198099	0.161428	0.821711	0.488902	0.130657	0.059672	1.36822	2.21288	2.23093	2.05695	1.94094	1.94093	1.95394	2.36969	2.46399			2.12991	2.08702
2.46597	2.55797	2.53598	2.57598	2.73999	2.79099	2.53897	2.39396		2.32798	2.49697	2.43195	2.15995	2.29195	2.51097	2.58899	2.556	2.647	2.53097	0.825787	1.60738	1.3108	1.08697	0.905208	0.851458	1.33434	1.08358		0.791588	0.822127	0.473339	0.195651	0.159721	0.828947	0.480823	0.12943	0.0563312	1.3771	2.224	2.238	2.057	1.951	1.942	1.949	2.369	2.467		2.56198	2.143	2.082
2.51399	2.58247	2.5641	2.57492	2.72398	2.77093	2.56051	2.45593	2.47121	2.4675	2.54652	2.56019	2.30625	2.33361	2.55702	2.60189	2.56895	2.65641	2.55854	0.826286	1.59516	1.31089	1.0905	0.896816	0.826037	1.3264	1.07095	0.854335	0.786739	0.821598	0.464956	0.160182	0.0735134	0.830356	0.473245	0.140116	0.0576041	1.37072	2.20596	2.19698	2.027	1.9404	1.92502	1.92507	2.34403	2.4514	2.52842	2.55392	2.12401	2.08246
2.57473	2.64718	2.63016	2.62684	2.74424	2.771	2.63802	2.55969	2.62258	2.63389	2.6023	2.67307	2.47388	2.54184	2.62465	2.62273	2.56702	2.6486	2.62565	0.8346	1.60247	1.3198	1.08951	0.868301	0.799582	1.32537	1.07573	0.860678	0.790196	0.831841	0.474181	0.138364	0.0688619	0.836498	0.467426	0.142614	0.0578875	1.37699	2.21044	2.197	2.027	1.94544	1.92846	1.925	2.33758	2.4436	2.52702	2.55104	2.12845	2.09089
2.63653	2.71753	2.69653	2.66801	2.7535	2.778	2.71053	2.66355	2.75655	2.79057	2.66553	2.78604	2.65459	2.71561	2.68403	2.6515	2.58001	2.6685	2.68903	0.83873	1.60053	1.31922	1.07459	0.857446	0.793027	1.32193	1.07808	0.874228	0.802774	0.836396	0.485357	0.136683	0.0568662	0.840094	0.472385	0.132626	0.0567655	1.38005	2.2135	2.2	2.028	1.95	1.9255	1.9135	2.336	2.44049	2.51848	2.54049	2.1285	2.094
2.69907	2.78555	2.76003	2.7081	2.76298	2.78448	2.77795	2.76226	2.88386	2.93741	2.72407	2.88963	2.83705	2.92585	2.74854	2.69143		2.71756	2.75502	0.837588	1.60108	1.31474	1.07048	0.841721	0.777289	1.31643	1.08705	0.900538	0.825215	0.836731	0.503008	0.134289	0.0522966	0.837519	0.496834		0.0792451	1.37856	2.20813	2.20292	2.03096	1.95052	1.92052	1.90654	2.33602	2.43258	2.50346	2.52646	2.12511	2.09843
2.76632	2.85183	2.8288	2.74661	2.78379	2.79489	2.83938	2.85407	3.0117	3.08797	2.78488	2.98701	3.00035	3.10618	2.81829	2.70252		2.74919	2.81935	0.833131	1.59027	1.30627	1.07483	0.833813	0.770084	1.32	1.09232	0.916446	0.852615	0.830791	0.497896	0.146788	0.0743469	0.834704	0.47986		0.089437	1.37014	2.21592	2.2035	2.03248	1.95545	1.91506	1.90155	2.3459	2.43151	2.47925	2.49581	2.13193	2.10097
2.84206	2.91756	2.89804	2.79653	2.81054	2.81553	2.91905	2.95207	3.13206	3.23609	2.86255	3.06857	3.14111	3.27411	2.89456	2.7552	2.66997	2.82809	2.89355	0.822343	1.57334	1.29285	1.06922	0.82378	0.763794	1.30174	1.07926	0.933608	0.879525	0.821636	0.514026	0.203814	0.15214	0.822725	0.514897	0.180375	0.189717	1.35637	2.204	2.204	2.0325	1.96147	1.901	1.89099	2.341	2.422	2.46048	2.46247	2.12	2.097
2.90771	2.98713	2.96217	2.84478	2.85137	2.8449	2.98814	3.04502	3.24044	3.34994	2.9327	3.15674	3.29951	3.45629	2.97405	2.84275	2.93514	3.30209	2.9607	0.820642	1.56015	1.27774	1.04289	0.818534	0.757281	1.28917	1.07022	0.944073	0.895814	0.815527	0.498528	0.179856	0.12806	0.81205	0.543673	0.238199	0.236013	1.3431	2.18691	2.19808	2.03245	1.94559	1.89303	1.87756	2.33953	2.41751	2.43965	2.39879	2.1109	2.08392
2.9782	3.01126	2.99323	2.87733	2.88444	2.86852	3.00517	3.10793	3.31855	3.44294	3.00221	3.23016	3.44929	3.58355	3.02817	2.91715	3.26876	3.40977	2.99911	0.808004	1.53186	1.26445	1.0299	0.814331	0.745104	1.28872	1.06964	0.97506	0.91595	0.80239	0.487456	0.131986	0.0963811	0.813296	0.538054	0.276629	0.231353	1.31728	2.1781	2.15004	1.99206	1.91802	1.85721	1.84119	2.31999	2.37811	2.39816	2.37823	2.10111	2.07609
3.06619	3.08716	3.06617	2.95521	2.95119	2.9332	3.08714	3.24214		3.52415	3.09318	3.31322	3.43407	3.58708	3.11719	3.01417	3.33915	3.48516	3.07616	0.805479	1.52673	1.25551	1.03718	0.814805	0.740531	1.27696	1.04904		0.92216	0.800399	0.503851	0.145879	0.084087	0.81028	0.54144	0.23681	0.1917	1.30776	2.17499	2.14299	1.98599	1.90697	1.84194	1.81995	2.30801	2.36399		2.35999	2.09599	2.07803
3.14961	3.1586	3.13882	3.04583	3.03389	3.02093	3.14965	3.30406		3.58733	3.17365	3.40745	3.46309	3.61997	3.19859	3.08888	3.4036	3.55358	3.14765	0.796444	1.52051	1.25523	1.0271	0.799843	0.740859	1.28445	1.03499		0.90043	0.795652	0.45258	0.111075	0.0481519	0.797125	0.51089	0.19307	0.147959	1.30282	2.16905	2.13995	1.97998	1.89187	1.81488	1.79781	2.31093	2.35801		2.35703	2.09202	2.09294
3.22233	3.23034	3.23611	3.1441	3.14003	3.13198	3.22729	3.31094		3.62664	3.25129	3.46051	3.4739	3.61604	3.26836	3.19404	3.47435	3.62237	3.2243	0.795697	1.52677	1.24726	1.02944	0.802575	0.738403	1.28184	1.03945		0.863558	0.793559	0.500055	0.131889	0.0471888	0.797744	0.474107	0.130127	0.084898	1.30717	2.17495	2.13405	1.97703	1.87614	1.80014	1.77521	2.30208	2.35899		2.36096	2.09398	2.08606
3.29608	3.3141	3.3001	3.23713	3.26417	3.26417	3.30409	3.33907	3.51904	3.613	3.32109	3.51302	3.48401	3.61	3.33809	3.31212	3.49002	3.614	3.30309	0.800127	1.53209	1.26147	1.02994	0.8013	0.749609	1.27715	1.05031	0.902221	0.833969	0.797567	0.460779	0.121846	0.0478892	0.802496	0.484574	0.114809	0.0418582	1.31492	2.168	2.123	1.966	1.864	1.786	1.76499	2.295	2.35699	2.37801	2.37601	2.08899	2.083
3.36261	3.39266	3.37971	3.347	3.39935	3.40448	3.37473	3.39716	3.54995	3.61669	3.39063	3.53333	3.49103	3.609	3.40756	3.41398	3.50077	3.61151	3.37566	0.805785	1.54281	1.26927	1.04576	0.81735	0.748824	1.28444	1.02535	0.854496	0.78404	0.803592	0.460279	0.126889	0.0472598	0.807667	0.439557	0.105715	0.0403715	1.32369	2.16396	2.122	1.96896	1.85999	1.78399	1.75801	2.29292	2.35201	2.38604	2.3851	2.08392	2.07912
3.43023	3.46518	3.45811	3.45775	3.54831	3.56815	3.45509	3.4148	3.54407	3.58239	3.46021	3.56959	3.49397	3.609	3.4693	3.52178	3.25478	3.33612	3.44818	0.814096	1.55376	1.27875	1.06894	0.84388	0.764789	1.2848	1.02673	0.844068	0.755266	0.810472	0.462376	0.134494	0.0483477	0.817232	0.432539	0.115133	0.0361181	1.33268	2.15906	2.122	1.96406	1.85901	1.78301	1.75899	2.2841	2.35299	2.39094	2.39588	2.0751	2.09186
3.49716	3.53918	3.53918	3.5612	3.69828	3.72331	3.51714	3.45607	3.53497	3.54292	3.53116	3.60005	3.50202	3.60599	3.53616	3.65425	3.4354	3.50443	3.52317	0.82354	1.56514	1.28323	1.07576	0.86028	0.787414	1.3002	1.02889	0.823088	0.739123	0.822219	0.454056	0.13222	0.0488794	0.824161	0.460817	0.137705	0.0506824	1.34603	2.14499	2.12399	1.969	1.85701	1.79103	1.77203	2.28901	2.35799	2.394	2.40599	2.063	2.06799
3.57059	3.62263	3.61967	3.65191	3.82476	3.86502	3.5827	3.49037	3.51991	3.50589	3.60358	3.62117	3.51103	3.603	3.60859	3.76884	3.62074	3.70102	3.59965	0.828095	1.5679	1.28873	1.0942	0.887806	0.812345	1.31525	1.04992	0.835796	0.749885	0.826215	0.456802	0.132116	0.0531639	0.829165	0.477779	0.122163	0.0428006	1.34952	2.14196	2.121	1.967	1.86201	1.80621	1.78727	2.29192	2.35403	2.39203	2.40301	2.06393	2.06497
3.6384	3.69536	3.69633	3.75708	3.91223	3.98197	3.66329	3.53263	3.51009	3.49311	3.67041	3.64083	3.51497	3.603	3.6764	3.86515	3.82124	3.93395	3.67434	0.827535	1.57132	1.28977	1.0993	0.933429	0.849732	1.31347	1.06962	0.859472	0.783871	0.825685	0.457018	0.131704	0.0524562	0.828565	0.497289	0.145594	0.0589977	1.35398	2.13704	2.121	1.967	1.86299	1.83078	1.81872	2.28308	2.35697	2.39497	2.40399	2.05607	2.06203
3.71111	3.76711	3.77212	3.84814	4.02118	4.10917	3.73512				3.74312	3.68804	3.52502	3.611	3.75011	3.95612	3.99922	4.12623	3.7511	0.828896	1.57156	1.29942	1.10985	0.968161	0.888124	1.31715				0.825934	0.451262	0.131909	0.053308	0.830978	0.500174	0.157562	0.0737225	1.35117	2.14201	2.12701	1.96701	1.868	1.84104	1.84105	2.28398				2.06001	2.064
3.78464	3.8396	3.85462	3.94369	4.13869	4.22177	3.81356				3.82061	3.71542	3.53818	3.60903	3.82164	4.03378	4.14785	4.28101	3.82059	0.826255	1.57208	1.28122	1.10304	0.982394	0.917409	1.32522				0.821915	0.459161	0.151616	0.0586529	0.829766	0.489698	0.171963	0.102154	1.35117	2.14597	2.13105	1.97601	1.86697	1.86616	1.87522	2.27308				2.06696	2.06201
3.86014	3.91019	3.92717	4.02507	4.22007	4.31197	3.87925				3.89218	3.76444	3.55876	3.61197	3.89714	4.12496	4.24786	4.39965	3.88922	0.823363	1.57184	1.28252	1.11273	1.00155	0.947684	1.32557				0.8202	0.470945	0.160469	0.0601628	0.825736	0.48009	0.167659	0.113105	1.3492	2.14204	2.13693	1.97699	1.86403	1.88479	1.90071	2.28289				2.06206	2.06299
3.94112	3.9781	3.98912	4.09511	4.32009	4.39311	3.95611				3.96912	3.82511	3.5761	3.62206	3.97911	4.20608	4.31606	4.46904	3.96211	0.824754	1.56977	1.29576	1.13491	1.00833	0.966707	1.31741				0.823116	0.475159	0.156076	0.0640275	0.825553	0.474426	0.159022	0.106702	1.34802	2.141	2.13902	1.98501	1.86302	1.90901	1.93103	2.28002				2.05901	2.06099
4.01892	4.04574	4.06984	4.17105	4.38269	4.46969	4.03099				4.05187	3.90097	3.64164	3.66495	4.05589	4.26268	4.35823	4.49914	4.03477	0.820905	1.56789	1.28506	1.11904	1.02011	0.971193	1.31683				0.820199	0.480989	0.140416	0.0497026	0.820853	0.491415	0.153758	0.081007	1.34581	2.14404	2.15007	1.99412	1.87677	1.91716	1.94904	2.29399				2.06401	2.05291
4.1024	4.11252	4.14545	4.26631	4.44555	4.53255	4.12035				4.13043	3.98837	3.69958	3.84172	4.13642	4.32455	4.37885	4.51191	4.1045	0.815956	1.57093	1.27508	1.11042	0.994158	0.960597	1.30358				0.815593	0.471836	0.154558	0.111513	0.815658	0.484629	0.149997	0.068967	1.3461	2.14797	2.15596	2.00492	1.85615	1.93189	1.95297	2.29301				2.06499	2.04506
4.17212	4.18313	4.21211	4.3081	4.48109	4.58705	4.18809				4.20412	4.10019	3.80021	3.936	4.20911	4.38006	4.40101	4.52	4.17912	0.820578	1.5731	1.28374	1.10756	0.976737	0.934269	1.31431				0.819307	0.465899	0.160312	0.118085	0.821048	0.486049	0.15508	0.0623716	1.34979	2.15402	2.157	2.004	1.86402	1.93399	1.94998	2.29602				2.07402	2.044
4.2457	4.26166	4.28159	4.36925	4.53916	4.61809	4.24267	4.0989			4.27767	4.22015	3.93127	3.93561	4.27776	4.41715	4.40809	4.52007	4.25462	0.825304	1.58276	1.28787	1.09913	0.956439	0.896488	1.33165	1.10196			0.823601	0.459001	0.143277	0.0597669	0.826065	0.485687	0.155035	0.0632955	1.35753	2.16521	2.16002	2.003	1.87939	1.92992	1.93888	2.31005	2.38904			2.08522	2.04699
4.31838	4.33041	4.34347	4.39577	4.55586	4.62792	4.3124	4.1932			4.3474	4.33998	4.06387	4.10357	4.35732	4.43287	4.41792	4.52694	4.31945	0.834115	1.5932	1.29863	1.09172	0.930263	0.858703	1.33252	1.08502			0.829976	0.467458	0.14091	0.0584017	0.837046	0.480157	0.146176	0.0586497	1.36975	2.18682	2.16198	2.003	1.91966	1.92108	1.92611	2.31496	2.39297			2.10781	2.04601
4.38111	4.40213	4.4021	4.41807	4.56602	4.61897	4.39412	4.28921	4.29428	4.28931	4.4071	4.4522	4.24434	4.30137	4.42211	4.45603	4.41901	4.51699	4.38512	0.842653	1.60137	1.31329	1.09177	0.908943	0.824029	1.31939	1.06707	0.851801	0.765167	0.838076	0.474564	0.146176	0.0640163	0.845731	0.466953	0.141311	0.048319	1.37859	2.195	2.164	1.99899	1.92301	1.91799	1.91098	2.30699	2.39799	2.45499	2.471	2.109	2.06704
4.44159	4.4726	4.45658	4.45537	4.57502	4.60494	4.4628	4.40293	4.44734	4.46156	4.46354	4.56411	4.43053	4.50431	4.48463	4.4703	4.42331	4.50989	4.45258	0.849844	1.6087	1.32534	1.08688	0.856061	0.790867	1.33384	1.06124	0.846912	0.769086	0.846469	0.482461	0.138607	0.0620115	0.85146	0.452303	0.130945	0.0476634	1.38439	2.19697	2.166	1.99504	1.92895	1.91496	1.90189	2.30194	2.39302	2.45202	2.47196	2.10898	2.08689
4.50547	4.53746	4.51947	4.49467	4.57698	4.59806	4.54928	4.50316	4.59179	4.62959	4.52151	4.684	4.59562	4.64482	4.55243	4.50273	4.45672	4.4981	4.51448	0.844901	1.60689	1.3198	1.077	0.854007	0.78731	1.31407	1.06535	0.866486	0.783727	0.839875	0.501897	0.139403	0.0600266	0.848287	0.451576	0.113189	0.032963	1.38554	2.19402	2.166	1.99897	1.92305	1.91103	1.8901	2.29506	2.39498	2.45398	2.46803	2.10702	2.0751
4.56913	4.60113	4.57612	4.51309	4.58101	4.59101	4.60013	4.6052	4.74623	4.8093	4.58813	4.78217	4.7943	4.89735	4.61313	4.52715			4.58112	0.852858	1.6046	1.31953	1.07595	0.841612	0.779631	1.32993	1.07676	0.900596	0.823065	0.847192	0.508488	0.131254	0.0621696	0.856594	0.455288			1.38442	2.19399	2.169	2.00201	1.924	1.89198	1.87798	2.31699	2.39698	2.43697	2.44795	2.10999	2.07402
4.6397	4.67464	4.64553	4.56525	4.58911	4.59404	4.67263	4.71594	4.8772	4.97531	4.65965	4.8779	4.95934	5.09546	4.68676	4.6085	4.46726		4.64963	0.840419	1.59666	1.305	1.07092	0.836992	0.774723	1.32221	1.08794	0.931781	0.859588	0.837284	0.485159	0.160857	0.106397	0.841955	0.559801	0.152725		1.37465	2.18793	2.17001	2.00798	1.92601	1.88295	1.86692	2.31008	2.38398	2.4189	2.42184	2.10395	2.08503
4.71537	4.74442	4.70252	4.59277	4.6009	4.59797	4.74142	4.81815	5.00691	5.11682	4.73041	4.97519	5.10478	5.25368	4.76931	4.66255	4.49576		4.71743	0.831624	1.58419	1.30008	1.06602	0.838299	0.769623	1.31048	1.08665	0.958953	0.889678	0.826937	0.450401	0.138814	0.119124	0.834949	0.57296	0.174924		1.36418	2.18007	2.17099	2.00602	1.92699	1.87804	1.85807	2.31893	2.38202	2.40809	2.40415	2.09805	2.08798
4.79613	4.81012	4.77013	4.65811	4.6401	4.61908	4.81013	4.91415	5.11517	5.22218			5.22605	5.35408	4.84612	4.73293	4.53806	4.66706	4.79212	0.830271	1.57514	1.29311	1.06988	0.83017	0.769096	1.31134	1.08917	0.980809	0.944863			0.150607	0.143066	0.832034	0.58254	0.200082	0.162053	1.35654	2.17899	2.16699	2.005	1.92298	1.85898	1.84797	2.325	2.37598	2.39397	2.38296
4.87576	4.88266	4.84669	4.72173	4.69961	4.66962	4.89069	5.00273	5.21478	5.33074	4.89874	5.12656	5.25438	5.40221	4.91976	4.68975	4.57427	4.70327	4.86369	0.812706	1.56908	1.28286	1.06106	0.842092	0.772926	1.30099	1.08686	1.01028	0.988316	0.819869	0.450723	0.136831	0.122443	0.804765	0.48137	0.183419	0.146233	1.34652	2.17394	2.16397	2.0039	1.91291	1.84587	1.83087	2.32289	2.36592	2.37896	2.35686	2.08495	2.08707
4.95931	4.95441	4.92237	4.80134	4.76645	4.73744	4.96637	5.08234	5.30029	5.41133	4.97933	5.1875	5.29566	5.42481	5.00331	4.77232	4.60376	4.73276	4.93937	0.805748	1.56197	1.2832	1.05889	0.839006	0.769191	1.2954	1.08726	1.02615	1.013	0.812144	0.458724	0.124899	0.0812212	0.798799	0.479129	0.211755	0.174982	1.34115	2.16706	2.16102	1.99309	1.90308	1.83112	1.81612	2.3111	2.35707	2.37404	2.34113	2.07905	2.09493
5.07213	5.02913	5.01465	4.91469	4.88974	4.86625	5.07617	5.16415	5.36713	5.4921	5.07214	5.27308	5.31603	5.42251	5.11914	5.11124	4.62814	5.399	5.01813	0.801188	1.56508	1.26895	1.04578	0.8279	0.756931	1.27444	1.08763	1.01804	0.980444	0.801605	0.475135	0.137876	0.071901	0.800585	0.473477	0.198335	0.0707273	1.34273	2.17198	2.15399	1.9945	1.89748	1.81748	1.79847	2.29898	2.363	2.37451	2.35455	2.09598	2.08999
5.13627	5.10271	5.08722	5.00516	5.00051	4.983	5.15462	5.2331	5.42955	5.53978	5.1402	5.31288	5.33199	5.42701	5.18623	5.20726	4.70932	5.11816	5.09066	0.804671	1.57113	1.27083	1.04358	0.821027	0.757035	1.276	1.07692	0.983758	0.93616	0.803756	0.484888	0.13015	0.0665069	0.805306	0.476132	0.173766	0.103954	1.34724	2.16609	2.15096	1.9935	1.89006	1.80799	1.78602	2.28858	2.36447	2.37998	2.37935	2.08861	2.08353
5.17745	5.20398	5.16546	5.10729	5.12862	5.12006	5.21656	5.28464	5.48166	5.5673	5.19048	5.34578	5.34293	5.44241	5.24956	5.31339	5.00278	5.07446	5.18999	0.810202	1.56333	1.28191	1.0504	0.824569	0.754719	1.28592	1.06644	0.93407	0.879443	0.812452	0.458854	0.112964	0.0510419	0.811265	0.478407	0.176718	0.122432	1.34332	2.15807	2.14452	1.99201	1.88205	1.80056	1.77707	2.29198	2.36897	2.3939	2.39836	2.07306	2.09196
5.2611	5.27211	5.23465	5.20369	5.28123	5.29025	5.28162	5.32204	5.48297	5.53291	5.2771	5.36304	5.3485	5.44598	5.31359	5.36365	5.16534	5.24431	5.25211	0.823863	1.57391	1.29325	1.07021	0.83954	0.771198	1.29764	1.05818	0.875145	0.800867	0.824063	0.456455	0.111236	0.0481043	0.822868	0.449504	0.0978991	0.03101	1.35441	2.15498	2.146	1.99349	1.8875	1.79851	1.77452	2.289	2.37701	2.41803	2.42203	2.07448	2.095
5.31738	5.33779	5.31667	5.30906	5.41012	5.43558	5.34729	5.3407	5.4702	5.49264	5.33488	5.38995	5.34653	5.43615	5.3679	5.44667	5.2523	5.38674	5.31338	0.826978	1.58696	1.30012	1.08401	0.864634	0.792757	1.31044	1.06165	0.831856	0.771958	0.82408	0.450654	0.11384	0.0545617	0.828885	0.455956	0.0955796	0.053858	1.36849	2.14514	2.14845	1.99109	1.88451	1.80453	1.78348	2.2915	2.38094	2.43277	2.43578	2.06564	2.09659
5.38452	5.40304	5.40089	5.4058	5.5341	5.573	5.41004	5.37083	5.46105	5.46217	5.40501	5.40539	5.34899	5.43799	5.43353	5.55075	5.38954	5.56696	5.38846	0.838779	1.59122	1.30407	1.10008	0.894021	0.817296	1.32271	1.0578	0.825762	0.759152	0.836356	0.442629	0.116294	0.0543377	0.839894	0.465952	0.100458	0.0568248	1.3721	2.14649	2.14403	1.99547	1.885	1.82386	1.80386	2.29547	2.38498	2.43598	2.43898	2.06798	2.08955
5.45063	5.47464	5.48166	5.50519	5.65873	5.70328	5.49115	5.41113	5.44999	5.42998	5.46862	5.43954	5.35502	5.43852	5.50113	5.65319	5.57082	5.78037	5.45914	0.831397	1.59054	1.29964	1.11258	0.916448	0.845583	1.31419	1.06759	0.822122	0.762922	0.82774	0.479601	0.119803	0.0575009	0.833945	0.501511	0.12778	0.0622644	1.37059	2.14601	2.14451	1.9975	1.88349	1.83605	1.82855	2.27997	2.37299	2.436	2.43898	2.06651	2.066
5.54272	5.58062	5.58642	5.63921	5.8465	5.91419	5.56174	5.46893	5.44607	5.42116	5.57169	5.47247	5.36574	5.44076	5.58576	5.79623	5.83609	5.95083	5.56252	0.828767	1.57448	1.29504	1.10898	0.948871	0.883729	1.32098	1.06893	0.823102	0.77316	0.822867	0.481276	0.144435	0.0774411	0.834184	0.497639	0.156293	0.0870393	1.3544	2.14693	2.14495	1.99196	1.89596	1.88156	1.87262	2.30398	2.36809	2.43404	2.43213	2.07493	2.073
5.60465	5.64663	5.6397	5.73844	5.93749	6.03929	5.6157		5.44202	5.40807	5.63365	5.50283	5.366	5.441	5.64566	5.8676	5.95732	6.09121	5.62167	0.827098	1.56612	1.29364	1.09635	0.979495	0.911462	1.32024		0.832406	0.79233	0.821089	0.481847	0.146916	0.0750349	0.832638	0.477299	0.176136	0.117606	1.34789	2.14799	2.14798	1.98802	1.90197	1.89095	1.89686	2.304		2.43201	2.43598	2.075	2.07698
5.66519	5.71714	5.71218	5.79422	6.03014	6.14217	5.69018				5.69419	5.55414	5.38105	5.44103	5.71019	5.94921	6.12814	6.25913	5.68818	0.818891	1.54972	1.28169	1.10996	1.00428	0.945172	1.30219				0.81762	0.487902	0.15659	0.078367	0.819853	0.46996	0.170611	0.111183	1.33713	2.156	2.152	1.99901	1.89701	1.90099	1.91905	2.30998				2.083	2.081
5.75657	5.78494	5.79471	5.89739			5.77369				5.78557	5.62194	5.40266	5.45282	5.80157	6.04648	6.192	6.32005	5.77071	0.810058	1.54801	1.27626	1.11427			1.29123				0.80804	0.483942	0.147266	0.0675296	0.811934	0.44635	0.161808	0.103264	1.3299	2.156	2.15397	2.00294	1.90094			2.29917				2.08398	2.08297
5.84252	5.85959	5.88052	5.99247	6.19546	6.30157	5.84958				5.8755	5.69062	5.44477	5.5057	5.88355	6.11065	6.19797	6.33194	5.85056	0.800622	1.53964	1.25703	1.09827	1.02166	0.968018	1.28977				0.795947	0.464956	0.144793	0.0670915	0.805366	0.469219	0.156897	0.0987447	1.3211	2.15501	2.15997	2.01294	1.90597	1.93279	1.96389	2.30894				2.08201	2.08399
5.91416	5.93215	5.94316	6.09412	6.28515	6.3611	5.92712				5.94318	5.78524	5.51922	5.54343	5.95315	6.17013	6.23104	6.35202	5.91915	0.801278	1.54038	1.26299	1.08664	0.983556	0.962549	1.29303				0.798987	0.471112	0.163849	0.0832686	0.803608	0.484227	0.161631	0.0879821	1.31991	2.16303	2.16401	2.016	1.882	1.93405	1.972	2.31503				2.09102	2.07699
5.98866	6.00077	6.01963	6.15196	6.35475	6.40914	5.98201				6.0265	5.89896	5.62215	5.74734	6.0257	6.23091	6.2477	6.36379	5.99071	0.804944	1.54723	1.26642	1.07525	0.962744	0.938669	1.29591				0.802428	0.472024	0.172613	0.134549	0.807421	0.473493	0.157376	0.0795515	1.32703	2.17577	2.16793	2.01698	1.88004	1.95561	1.97004	2.32777				2.09984	2.07307
6.06555	6.07457	6.08661	6.17885	6.36196	6.44082	6.05358				6.10057	6.02824	5.72042	5.84941	6.10354	6.25983	6.25595	6.36996	6.06655	0.816362	1.56283	1.27519	1.08309	0.950451	0.899412	1.31151				0.81425	0.458779	0.181448	0.144118	0.818186	0.469582	0.154089	0.073545	1.33974	2.18196	2.17595	2.02296	1.9138	1.94308	1.95907	2.328				2.10696	2.07101
6.14614	6.14817	6.15312	6.23801	6.40001	6.46199	6.11717	6.02823			6.18213	6.15024	5.85635	5.98816	6.18415	6.28604	6.26602	6.37402	6.13516	0.825731	1.57089	1.28451	1.07548	0.925174	0.856714	1.31734	1.08248			0.822561	0.461225	0.168047	0.131879	0.828391	0.474542	0.146134	0.0646595	1.35183	2.19002	2.175	2.02198	1.92203	1.94099	1.94797	2.339	2.39803			2.11501	2.07601
6.20605	6.22085	6.20518	6.24194	6.40492	6.45806	6.19084	6.13039			6.2391	6.25534	6.01057	6.05987	6.24996	6.30175	6.27388	6.38188	6.20391	0.839483	1.5844	1.30981	1.07993	0.900637	0.823386	1.32834	1.06543			0.836086	0.459192	0.127175	0.0523654	0.842054	0.466832	0.134809	0.0556424	1.35969	2.20083	2.175	2.01117	1.93381	1.93608	1.93619	2.34097	2.41277			2.11992	2.07895
6.26466	6.28363	6.25769	6.26486	6.40003	6.44408	6.26954	6.22942	6.26315	6.27099	6.29269	6.36038	6.18498	6.24192	6.30766	6.31592	6.27499	6.37107	6.26266	0.846251	1.59416	1.31669	1.08295	0.869354	0.796736	1.31627	1.05673	0.836266	0.755636	0.843706	0.472799	0.140169	0.0659714	0.847777	0.466879	0.134789	0.0552117	1.37325	2.20597	2.18196	2.011	1.94792	1.94097	1.92606	2.33205	2.41101	2.46695	2.48192	2.12596	2.09292
6.32815	6.35514	6.33112	6.31104	6.40501	6.42997	6.32618	6.33718	6.42129	6.44337	6.35315	6.45027	6.36738	6.42952	6.37016	6.34902	6.2861	6.38906	6.32915	0.850891	1.59842	1.3174	1.07244	0.860675	0.783639	1.33148	1.06566	0.861067	0.779397	0.849683	0.474	0.12987	0.0578755	0.850958	0.469859	0.124722	0.0546503	1.37592	2.20599	2.18301	2.01799	1.95	1.93596	1.91697	2.35198	2.40601	2.47298	2.48699	2.12599	2.10896
6.39183	6.4149	6.38206	6.32868	6.40893	6.41822	6.40259	6.41457	6.54571	6.60502	6.41879	6.56882	6.53393	6.65583	6.43775	6.35784	6.32921	6.41453	6.39479	0.851116	1.5987	1.32323	1.07073	0.841248	0.778868	1.32944	1.08351	0.894425	0.817115	0.851123	0.482827	0.134416	0.0994243	0.849929	0.443329	0.134146	0.0721967	1.37604	2.20207	2.18693	2.01407	1.95098	1.91734	1.90325	2.34316	2.41091	2.46514	2.48405	2.12305	2.09231
6.45267	6.48462	6.44466	6.36878	6.41198	6.41601	6.46466	6.51545	6.68524	6.76015	6.47967	6.64956	6.69214	6.82409	6.49966	6.38684		6.48163	6.45666	0.845879	1.58967	1.31115	1.06358	0.84085	0.773291	1.3318	1.09482	0.919842	0.85375	0.84388	0.497291	0.160048	0.105381	0.846797	0.461506		0.141934	1.36759	2.202	2.19197	2.02196	1.95498	1.91601	1.89604	2.34698	2.41199	2.46997	2.48301	2.123	2.10095
6.52017	6.54316	6.52315	6.40613	6.41705	6.41303	6.54216	6.61322	6.78527	6.89031	6.53519	6.74622	6.85529	6.9953	6.57217			6.51899	6.52516	0.82962	1.57615	1.29173	1.05992	0.841643	0.765652	1.30926	1.09857	0.963417	0.900273	0.826435	0.435218	0.138266	0.1073	0.832135			0.228959	1.3577	2.21099	2.19699	2.034	1.96	1.90998	1.88699	2.34601	2.41799	2.46001	2.46996	2.13497	2.11399
6.58992	6.61095	6.58505	6.4582	6.43867	6.42482	6.60995	6.70361	6.89727	7.02	6.6128	6.83759	6.97318	7.11811	6.64192			6.51408	6.59295	0.82119	1.56665	1.2913	1.05373	0.834451	0.76629	1.3011	1.08429	0.98285	0.942686	0.820255	0.438657	0.148886	0.128099	0.821661			0.174746	1.34522	2.20509	2.19405	2.034	1.96	1.90311	1.88306	2.35092	2.41406	2.46295	2.45326	2.12417	2.11105
6.66856	6.67961	6.65262	6.50971	6.48772	6.45881	6.66967	6.78256	6.99048	7.12243	6.68559	6.91159	7.05355	7.19457	6.71857		6.4028	6.55178	6.66559	0.819469	1.55784	1.27677	1.05089	0.840734	0.769313	1.31084	1.08138	1.00564	0.982914	0.817535	0.442051	0.1525	0.121171	0.820953		0.192954	0.185673	1.33698	2.20401	2.19698	2.03997	1.96398	1.89007	1.87803	2.35498	2.40803	2.45604	2.43908	2.124	2.12094
6.74721	6.75117	6.72616	6.57419	6.52119	6.50215	6.75017	6.87116	7.08715	7.20717	6.76421	6.97819	7.08112	7.22509	6.79921		6.4562	6.60521	6.73919	0.811257	1.55053	1.26947	1.04792	0.838539	0.768812	1.3046	1.08206	1.01832	1.01026	0.809845	0.43396	0.127497	0.0956259	0.812449		0.204436	0.190086	1.32836	2.20899	2.19	2.02999	1.95598	1.88497	1.87098	2.345	2.406	2.43702	2.41998	2.12997	2.13101
6.8246	6.81583	6.7869	6.64374	6.59074	6.55799	6.81483	6.92993	7.14102	7.27084	6.84356	7.04774	7.12618	7.25938	6.87561		6.52967	6.68358	6.80874	0.809993	1.55022	1.27252	1.04639	0.838304	0.769733	1.30146	1.08468	1.01071	1.01661	0.807866	0.437751	0.122628	0.0756035	0.81192		0.225154	0.203447	1.32845	2.20409	2.18902	2.02607	1.95011	1.87518	1.86216	2.34402	2.406	2.44289	2.41214	2.1192	2.13493
6.89263	6.88562	6.86955	6.73252	6.67554	6.64453	6.89954	7.0036	7.2872	7.33366	6.90865	7.10668	7.14092	7.26895	6.94662		6.59962	6.75064	6.88161	0.804918	1.55554	1.27068	1.04206	0.836152	0.769193	1.29261	1.07859	0.997064	0.992175	0.802251	0.45051	0.125991	0.0618933	0.807554		0.211935	0.188702	1.33164	2.20499	2.18701	2.02998	1.94005	1.86804	1.84708	2.33306	2.40202	2.41018	2.40902	2.12198	2.13997
6.96017	6.95218	6.9302	6.82224	6.7843	6.75233	6.9732	7.06111	7.26606	7.37004	6.98016	7.13909	7.15601	7.27299	7.00918	6.9713		6.81829	6.94817	0.812391	1.56514	1.27965	1.04522	0.834193	0.767213	1.28905	1.07177	0.976462	0.947446	0.809861	0.448038	0.119125	0.0555675	0.814651	0.506268		0.181162	1.34355	2.19999	2.18501	2.02301	1.93399	1.85598	1.83497	2.32199	2.404	2.425	2.41	2.11499	2.13197
7.02107	7.018	7.00092	6.91065	6.89137	6.87218	7.04392	7.10237	7.28669	7.38281	7.03812	7.17052	7.15994	7.27004	7.07303	7.07837		6.92143	7.01006	0.816379	1.57786	1.29035	1.0592	0.835254	0.764856	1.2909	1.06606	0.937592	0.891935	0.817326	0.461791	0.117258	0.0546736	0.815044	0.46227		0.138342	1.35444	2.19704	2.18697	2.02694	1.93104	1.85009	1.82515	2.31904	2.40301	2.425	2.40901	2.11303	2.12116
7.08466	7.08464	7.07162	7.00748	7.02926	7.01822	7.09771	7.13085	7.29695	7.36709	7.10166	7.18592	7.16	7.26901	7.13169	7.14962		6.88123	7.07664	0.824387	1.59275	1.30137	1.07163	0.838393	0.768092	1.30752	1.06162	0.904059	0.835542	0.823159	0.464825	0.117588	0.0532377	0.824946	0.439351		0.0732009	1.36912	2.19601	2.18601	2.02799	1.92702	1.84204	1.82102	2.33889	2.40399	2.41406	2.41099	2.113	2.14785
7.14513	7.15516	7.13317	7.10022	7.16333	7.17037	7.14813	7.15612	7.30097	7.34291	7.16614	7.20403	7.163	7.269	7.18914	7.23429	7.03835	7.10331	7.14115	0.844155	1.60717	1.31697	1.0853	0.855961	0.782228	1.33667	1.06342	0.871493	0.795124	0.840679	0.452657	0.117445	0.0516879	0.8463	0.458126	0.100053	0.0369194	1.38408	2.197	2.18701	2.025	1.93099	1.84202	1.82302	2.34302	2.396	2.416	2.41599	2.115	2.14894
7.20002	7.22181	7.20668	7.19137	7.30054	7.32424	7.20302	7.20512	7.28626	7.3037	7.22396	7.21677	7.163	7.269	7.24598	7.35484	7.18537	7.23465	7.20584	0.854858	1.6158	1.32431	1.10008	0.873231	0.798351	1.35072	1.05856	0.851705	0.767466	0.853078	0.455519	0.119631	0.0508058	0.854925	0.489999	0.134788	0.0577272	1.39147	2.19896	2.19191	2.02696	1.92707	1.85084	1.83184	2.35184	2.396	2.41404	2.41207	2.11598	2.12247
7.26165	7.28863	7.28556	7.28249	7.40939	7.45428	7.27957	7.22986	7.27705	7.27814	7.28565	7.24484	7.16698	7.26701	7.30865	7.45743	7.35008	7.42195	7.26865	0.853767	1.61758	1.32124	1.10759	0.914815	0.829385	1.35124	1.0704	0.855775	0.79516	0.85148	0.486057	0.125507	0.0513767	0.854324	0.516264	0.120495	0.0546099	1.39376	2.19204	2.19001	2.03197	1.92501	1.87188	1.85288	2.34106	2.39501	2.41698	2.42095	2.11003	2.11305
7.33814	7.35915	7.36018	7.36524	7.52328	7.59232	7.35712				7.35416	7.26608	7.17401	7.26699	7.38114	7.55119	7.54539	7.63343	7.33916	0.846102	1.61287	1.31494	1.12176	0.954165	0.866503	1.33839				0.843151	0.494931	0.129976	0.0513834	0.847524	0.530604	0.128721	0.0618949	1.3885	2.19101	2.191	2.03901	1.92899	1.88602	1.87405	2.33202				2.10802	2.11299
7.39511	7.42201	7.43286	7.46247	7.64016	7.72295	7.40623				7.42194	7.29948	7.17695	7.26405	7.43909	7.62878	7.70745	7.81219	7.40497	0.838746	1.60173	1.29999	1.11438	0.972906	0.89257	1.34496				0.835392	0.503742	0.132392	0.0527682	0.840806	0.515911	0.137413	0.0762643	1.37953	2.19494	2.19297	2.04195	1.92408	1.89486	1.89468	2.34086				2.11588	2.10808
7.45967	7.49363	7.50961	7.55751	7.75939	7.84438	7.4637				7.48368	7.34676	7.18098	7.26698	7.49471	7.69964	7.87613	7.97616	7.47166	0.826265	1.59046	1.28389	1.12035	0.98269	0.919253	1.34456				0.824228	0.51529	0.133286	0.0521235	0.827429	0.521937	0.120101	0.0821007	1.36884	2.19798	2.18703	2.04896	1.90609	1.90495	1.91788	2.34299				2.11998	2.10999
7.52721	7.57121	7.57422	7.66627	7.86728	7.95024	7.54027				7.55021	7.40917	7.2041	7.27301	7.56722	7.7832	7.98702	8.10495	7.54621	0.819548	1.57607	1.27883	1.11486	0.994556	0.94324	1.32759				0.818557	0.530131	0.149259	0.0534303	0.819899	0.499867	0.132608	0.100934	1.35898	2.19001	2.19601	2.04404	1.91499	1.92107	1.93806	2.34093				2.112	2.10701
7.58816	7.63563	7.6336	7.72915	7.95401	8.02898	7.60949		7.65047	7.70597	7.61915	7.43792	7.23841	7.25856	7.62716	7.83278	7.99297	8.10171	7.60716	0.8092	1.55294	1.27219	1.0997	1.00791	0.95408	1.30079		0.845588	0.855983	0.807194	0.465781	0.145254	0.0604089	0.811024	0.510018	0.157923	0.107078	1.3393	2.19801	2.20749	2.0584	1.93113	1.95185	1.96437	2.34324		2.39607	2.32698	2.11804	2.12244
7.66291	7.69603	7.699	7.80829	8.01943	8.08558	7.68492		7.81815	7.81678	7.69293	7.52626	7.28278	7.27735	7.7034	7.90787	8.00095	8.10694	7.67248	0.802851	1.55303	1.26366	1.09236	1.00097	0.959582	1.29363		0.860209	0.785507	0.800264	0.479623	0.156435	0.0687095	0.805441	0.486366	0.162331	0.100849	1.3348	2.20544	2.21445	2.06148	1.93342	1.9629	1.97591	2.34497		2.29017	2.32502	2.12444	2.12053
7.76801	7.78851	7.82	7.88902	8.10451	8.17648	7.78203		7.92089	7.92289	7.801	7.67352	7.36652	7.49647	7.80401	7.99901	8.05099	8.16396	7.7905	0.795041	1.5508	1.25509	1.07789	0.993054	0.946179	1.2934		0.902446	0.820143	0.790282	0.495888	0.182113	0.142859	0.79997	0.509015	0.170186	0.0722908	1.32449	2.20152	2.21551	2.06801	1.92955	1.96949	1.97749	2.34599		2.27002	2.31101	2.12252	2.1165
7.80997	7.83472	7.86788	7.933	8.13005	8.19441	7.87184	7.66295	7.90865	7.93449	7.83556	7.75516	7.43758	7.57156	7.85289	8.03404	8.05739	8.16095	7.82141	0.799893	1.56091	1.25907	1.07629	0.965187	0.925229	1.29521	1.04019	0.868781	0.877225	0.796664	0.499197	0.18461	0.1453	0.804007	0.511952	0.167814	0.0706304	1.33807	2.21753	2.22384	2.0778	1.94043	1.955	1.96809	2.31514	2.46287	2.36104	2.3004	2.13752	2.11692
7.89264	7.91161	7.92867	7.97179	8.15288	8.21986	7.94958	7.76967			7.90566	7.87039	7.52036	7.5951	7.93762	8.0838	8.06345	8.15507	7.89763	0.804574	1.58046	1.2705	1.08027	0.9428	0.885526	1.29091	1.11254			0.803561	0.483381	0.150338	0.0908169	0.805538	0.503464	0.159492	0.0706794	1.36246	2.22795	2.22098	2.07899	1.94896	1.94704	1.96004	2.3339	2.44818			2.13896	2.10201
7.96111	7.9752	7.99317	8.02109	8.16802	8.22697		7.83698	8.04298		7.98859	7.97662	7.6852	7.71125	8.00062	8.11402	8.0715	8.161	7.9632	0.820713	1.58554	1.27761	1.08908	0.913976	0.844174		1.08959	0.877292		0.817991	0.462085	0.134252	0.0533665	0.822881	0.477862	0.143485	0.0630822	1.36911	2.22604	2.22399	2.08199	1.93908	1.953	1.94998		2.445	2.38896		2.14704	2.10999
8.00066	8.04279	8.049	8.05146	8.09404	8.12177		7.9328	8.09695	8.07383	8.01634	8.06266	7.81609	7.87894	8.05148	8.106	8.07196	8.16081	8.02981	0.829628	1.58997	1.28932	1.0715	0.86004	0.794957		1.064	0.903467	0.846459	0.824275	0.486401	0.121141	0.0479673	0.834259	0.499475	0.144695	0.0581587	1.37253	2.26638	2.22204	2.07709	1.96651	2.00614	2.00715		2.44416	2.30171	2.25179	2.19036	2.14897
8.03337	8.09843			8.1369	8.16577	8.06338	8.01527	8.19414	8.15925	8.08121	8.16992	7.99724	8.10093	8.05558	8.11078	8.058	8.14117	8.07729	0.854903	1.57832			0.898572	0.828186	1.33862	1.06137	0.9114	0.852467	0.85636	0.488249	0.128646	0.0485428	0.85233	0.503761	0.144337	0.0426471	1.37153	2.28203	2.22705			1.98564	1.98774	2.39579	2.46085	2.27226	2.23019	2.20706	2.18709
8.13299	8.17599			8.172	8.207	8.13099	8.11199	8.2	8.21499	8.17899	8.28799	8.17698	8.23998	8.16299	8.144	8.071	8.156	8.15199	0.826443	1.59107			0.883322	0.791644	1.34893	1.06376	0.840959	0.781669	0.825564	0.519826	0.132819	0.0551092	0.826903	0.453666	0.127682	0.0470894	1.37429	2.308	2.235			1.992	1.968	2.397	2.459	2.54497	2.56096	2.234	2.17
8.17746				8.11214	8.11394	8.169	8.20664	8.31093	8.36141	8.22711	8.39728	8.35848	8.46689	8.19979	8.15908		8.18399		0.873461				0.962422	0.872284	1.38221	1.09517	0.902543	0.816337	0.866449	0.476	0.134439	0.0804112	0.879149	0.463519		0.0549075		2.35473				2.0141	1.99605	2.41369	2.47598	2.53592	2.55991	2.2838	2.14705
		8.26843		8.12583	8.10807		8.2712	8.40483	8.50324		8.42565	8.50814	8.65763	8.27902	8.1669		8.18301				1.32937		0.987884	0.927139		1.10017	0.935155	0.852323		0.455811	0.140347	0.101716	0.863909	0.452329		0.0556607				2.13308		2.02388	2.00094		2.47402	2.5281	2.55111		2.15194
8.30098	8.36599	8.33599	8.46398	8.21098	8.16199	8.32799	8.38498	8.56597	8.67197	8.33298	8.52398	8.69196	8.83496	8.34299	8.19399			8.32999	0.833665	1.5788	1.31301	1.13462	1.06461	0.997596	1.33712	1.09734	0.946348	0.882754	0.827516	0.451441	0.156557	0.107599	0.839225	0.432754			1.36224	2.318	2.234	2.119	2.12299	2.048	2.016	2.394	2.475	2.522	2.533	2.241	2.151
8.39164	8.42562	8.42941	8.56554		8.2843	8.39961	8.48675	8.7192	8.80291	8.41364	8.64354	8.80327	8.91544	8.44358	8.30062			8.40663	0.823521	1.56315	1.30005	1.13166		1.00245	1.33133	1.09505	0.96792	0.92738	0.817458	0.452115	0.173589	0.153309	0.829195	0.490308			1.34723	2.31166	2.23402	2.1229	2.13473		2.02156	2.38609	2.45798	2.50411	2.50982	2.24064	2.13601
8.45635	8.48837	8.47058	8.62045		8.31469	8.46138	8.56224	8.73979	8.89507	8.47835	8.69845	8.83072	8.95955	8.50241	8.36337			8.47036	0.814511	1.55472	1.29441	1.13437		1.06058	1.32262	1.08764	0.986116	0.971851	0.809184	0.453635	0.165422	0.138074	0.819637	0.511298			1.33883	2.27735	2.23598	2.1131	2.10728		1.97745	2.39491	2.45602	2.51489	2.49119	2.20437	2.13699
8.54599	8.558	8.539				8.53699	8.633	8.81699	8.97199	8.57699	8.77	8.869	9.014	8.58599	8.45799			8.54	0.804641	1.54896	1.27791				1.30245	1.08657	1.01133	1.01198	0.80726	0.437141	0.142911	0.103222	0.802031	0.51223			1.32659	2.279	2.233	2.093				2.397	2.445	2.502	2.468	2.202	2.146
8.63553	8.63267	8.62149	8.75243		8.4165	8.60971	8.69809	8.89022	9.05046	8.67247	8.84649	8.92416	9.05711	8.66861	8.54928			8.62165	0.789285	1.54197	1.27035	1.10051		0.947422	1.30005	1.07331	1.01511	1.03258	0.782661	0.444831	0.134421	0.0713013	0.796261	0.501698			1.31883	2.2727	2.22101	2.07489	2.10812		1.9993	2.37897	2.43301	2.47891	2.45093	2.19471	2.14402
8.68736	8.69819	8.6694	8.50112		8.36761	8.67914	8.80468	9.00952	9.09544	8.71843	8.8944	8.93981	9.06787	8.72826	8.57666			8.68521	0.784924	1.54322	1.26406	1.07068		0.841032	1.29277	1.04815	1.01207	1.03358	0.78671	0.450816	0.12477	0.0577385	0.783597	0.386097			1.32294	2.24336	2.22199	2.06413	2.02207		1.93085	2.37604	2.43399	2.47011	2.44409	2.16635	2.14598
8.749	8.769	8.738	8.62		8.54499	8.743	8.822	9.042	9.135	8.781	8.933	8.948	9.069	8.791	8.71899			8.753	0.79169	1.55004	1.27125	1.07733		0.83626	1.29743	1.05003	1.01507	0.998831	0.79048	0.46134	0.12488	0.05872	0.79321	0.3934			1.32687	2.246	2.22	2.058	2.03		1.937	2.38	2.429	2.446	2.446	2.17	2.135
8.79961	8.83163	8.78861	8.65711		8.55952	8.80462	8.88603	9.07396	9.16701	8.82864	8.95521	8.951	9.065	8.83763	8.83979		8.81846	8.81359	0.800694	1.55861	1.28461	1.06285		0.761757	1.30219	1.0513	0.967715	0.944731	0.800724	0.483367	0.126914	0.0574365	0.800771	0.462912		0.0800723	1.33909	2.22788	2.21905	2.04998	1.98797		1.89873	2.37102	2.42399	2.48265	2.44703	2.15287	2.13801
8.86039	8.89437	8.84939	8.7669		8.80949	8.86638	8.88897	9.07004	9.16799	8.89236	8.97579	8.951	9.065	8.90037	8.91821		8.66554	8.87241	0.813046	1.57414	1.29752	1.08225		0.820004	1.30557	1.05492	0.942414	0.893228	0.814066	0.466193	0.127276	0.0560935	0.811809	0.443277		0.0604474	1.35235	2.21612	2.22395	2.04802	1.98503		1.97127	2.37298	2.42301	2.44835	2.44997	2.14013	2.13899
8.917	8.953	8.913	8.852		8.841	8.915	8.935	9.086	9.156	8.946	8.997	8.955	9.065	8.958	9.006	8.77799	8.82599	8.932	0.826609	1.58863	1.3178	1.0724		0.780342	1.33114	1.06807	0.910612	0.840443	0.826269	0.46418	0.12713	0.05512	0.826399	0.460079	0.123081	0.0484306	1.36517	2.217	2.223	2.05	1.967		1.886	2.372	2.426	2.454	2.457	2.141	2.14
8.95762	9.01356	8.97468	8.91988	8.94546	8.95254	8.96262	8.97326	9.09	9.1348	8.99658	9.00418	8.958	9.062	8.98964	9.10587	8.91644	8.97964	8.98955	0.833127	1.59726	1.31863	1.07955	0.851822	0.778826	1.34063	1.05991	0.885154	0.803775	0.834308	0.462075	0.128255	0.0535344	0.831273	0.477538	0.139201	0.0676166	1.3742	2.21205	2.22607	2.05603	1.96803	1.90406	1.88408	2.38895	2.42499	2.45611	2.4671	2.13702	2.13794
9.02023	9.0703	9.04315	9.0089	9.09317	9.10808	9.02523	8.99967	9.09	9.11425	9.05527	9.02277	8.958	9.062	9.0542	9.19391	9.0622	9.14496	9.04531	0.841921	1.59901	1.32243	1.09122	0.869245	0.80069	1.35349	1.07422	0.862322	0.782029	0.841185	0.462544	0.129751	0.052967	0.841671	0.495547	0.121153	0.0581866	1.38089	2.21694	2.23292	2.05896	1.97096	1.90993	1.8919	2.38406	2.42401	2.46687	2.47688	2.13898	2.13207
9.07599	9.12599	9.11199	9.08999	9.19599	9.24099	9.07599	9.036	9.09	9.095	9.11199	9.045	8.962	9.062	9.11099	9.26999	9.23498	9.32098	9.10299	0.8402	1.60158	1.32398	1.09985	0.888588	0.819728	1.35261	1.07508	0.86156	0.772681	0.83912	0.472609	0.1324	0.0536499	0.84034	0.514238	0.155396	0.0643693	1.38058	2.218	2.234	2.064	1.972	1.936	1.912	2.39	2.427	2.467	2.483	2.14	2.125
9.13358	9.18659	9.16676	9.16785	9.29219	9.35022	9.14151	9.07136	9.09011	9.08704	9.16862	9.07429	8.96904	9.062	9.16461	9.34962	9.40633	9.50069	9.16354	0.834135	1.59672	1.32072	1.11568	0.930723	0.848055	1.34238	1.07397	0.861576	0.765214	0.832574	0.484291	0.136421	0.0532126	0.834888	0.502187	0.144713	0.0897586	1.37338	2.22199	2.23703	2.06112	1.97595	1.94912	1.93535	2.38699	2.43003	2.46704	2.49313	2.14402	2.13002
9.1914	9.24539	9.24222	9.25213	9.41077	9.47174	9.19247	9.10663	9.10089	9.09096	9.23036	9.10271	8.97296	9.062	9.22537	9.41136	9.53863	9.66826	9.21744	0.825678	1.58805	1.30896	1.11371	0.931017	0.863451	1.34279	1.08012	0.864134	0.763597	0.823989	0.48239	0.140508	0.0534674	0.826774	0.499933	0.147976	0.0886218	1.36697	2.22101	2.23997	2.07288	1.97105	1.96088	1.96964	2.38601	2.43297	2.47096	2.50587	2.14598	2.13198
9.24601	9.30101	9.30701	9.32701	9.49301	9.57201	9.24901				9.28501	9.15401	8.983	9.062	9.28001	9.47001	9.647	9.772	9.27901	0.813079	1.57894	1.29419	1.1087	0.956421	0.887362	1.33274				0.811919	0.472869	0.141819	0.0534601	0.814009	0.497359	0.168341	0.132407	1.35639	2.229	2.248	2.078	1.966	1.978	1.992	2.389				2.151	2.141
9.30865	9.36156	9.35555	9.40471	9.59064	9.6668	9.3097				9.34464	9.20267	8.99825	9.0621	9.33968	9.54363	9.68121	9.80721	9.34058	0.805984	1.57056	1.29386	1.09228	0.964437	0.903402	1.32348				0.806111	0.461431	0.135946	0.0539744	0.805819	0.492052	0.178913	0.109343	1.34824	2.22801	2.25407	2.07704	1.98893	1.99308	2.01218	2.39196				2.15101	2.141
9.37419	9.4183	9.41131	9.47612	9.6552	9.74799	9.38013				9.4092	9.27016	9.02368	9.07188	9.40815	9.60721	9.70273	9.82873	9.39927	0.796241	1.56247	1.28843	1.09557	0.968203	0.909653	1.31263				0.796134	0.471643	0.14563	0.0564395	0.796614	0.465914	0.166049	0.0995316	1.34086	2.22899	2.26092	2.08095	1.98208	2.0009	2.03077	2.38805				2.15199	2.141
9.43699	9.47399	9.47199	9.56299	9.73799	9.81599	9.46599				9.46799	9.35499	9.08399	9.094	9.47399	9.67399	9.75099	9.869	9.45899	0.786151	1.5633	1.28287	1.0781	0.953112	0.91023	1.287				0.787941	0.467001	0.157619	0.0703383	0.784931	0.452662	0.147782	0.0711135	1.33675	2.231	2.26	2.091	1.964	2.018	2.042	2.387				2.149	2.14
9.5086	9.53157	9.53658	9.60463	9.77857	9.8694	9.53648				9.53663	9.43794	9.14982	9.27445	9.54663	9.73647	9.7711	9.88607	9.51855	0.788114	1.56534	1.27861	1.07266	0.950398	0.902442	1.28573				0.790723	0.456417	0.168288	0.131454	0.786035	0.464004	0.139624	0.0580838	1.34089	2.23311	2.27106	2.10308	1.9721	2.02302	2.04397	2.38615				2.15213	2.13599
9.57137	9.5914	9.59739	9.67034	9.8384	9.91059	9.5865				9.60234	9.53602	9.23515	9.21757	9.61234	9.78551	9.78189	9.89293	9.57543	0.790655	1.57127	1.28391	1.06427	0.927281	0.887004	1.28681				0.792116	0.457133	0.181577	0.0798855	0.789644	0.464386	0.136927	0.0543177	1.34539	2.24488	2.27694	2.11092	1.98289	2.02498	2.04103	2.40184				2.16586	2.13501
9.63499	9.64899	9.64999	9.70199	9.858	9.93799	9.62399				9.66699	9.63798	9.33998	9.33197	9.67199	9.808	9.786	9.894	9.63399	0.805327	1.57792	1.29022	1.06617	0.915403	0.863235	1.32313				0.805717	0.452891	0.167133	0.0719216	0.804907	0.473448	0.13718	0.0525704	1.35461	2.257	2.28	2.109	1.991	2.03	2.037	2.421				2.178	2.132
9.70159	9.70454	9.70644	9.71126	9.87119	9.94502	9.67564			9.52224	9.72958	9.73404	9.45341	9.48267	9.7386	9.82921	9.79307	9.897	9.68851	0.816991	1.59078	1.29482	1.08441	0.912786	0.843685	1.33709			0.734124	0.814344	0.452657	0.146264	0.0675452	0.819214	0.468212	0.134311	0.0500773	1.36619	2.27505	2.28401	2.117	2.03305	2.02597	2.02792	2.42597			2.59182	2.197	2.13105
9.76127	9.75933	9.75046	9.73768	9.89076	9.94698	9.74021			9.64746	9.78828	9.83872	9.59526	9.65094	9.79926	9.85074	9.79992	9.897	9.74036	0.827116	1.60079	1.30317	1.08784	0.897231	0.827044	1.32955			0.743614	0.825809	0.467468	0.12754	0.0539665	0.827657	0.463399	0.129371	0.0498034	1.3764	2.27994	2.28499	2.117	2.03794	2.02304	2.0201	2.42304			2.57323	2.197	2.13594
9.79803	9.80903	9.79603	9.77401	9.90401	9.948	9.79903	9.75503	9.77505	9.78407	9.82503	9.93004	9.76209	9.80909	9.84103	9.87101	9.80401	9.87803	9.78702	0.833622	1.61161	1.31329	1.08749	0.883694	0.808063	1.33657	1.05906	0.835412	0.753882	0.832102	0.486308	0.132348	0.0561926	0.834123	0.449788	0.129216	0.0422533	1.3863	2.283	2.284	2.114	2.041	2.019	2.013	2.419	2.492	2.548	2.58	2.2	2.154
9.85451	9.85949	9.84947	9.80233	9.92303	9.94903	9.85851	9.82264	9.88508	9.92724	9.88048	10.0188	9.94156	9.98791	9.89852	9.89622	9.82057	9.92882	9.83654	0.838215	1.61591	1.31732	1.08773	0.85226	0.794269	1.33974	1.061	0.859164	0.777306	0.835696	0.501427	0.108698	0.0415649	0.839532	0.426751	0.121377	0.0489516	1.39019	2.28093	2.28598	2.11502	2.043	2.01396	2.00599	2.41504	2.49504	2.54893	2.57091	2.19695	2.15497
9.90747	9.91049	9.89851	9.83666	9.92597	9.95197	9.91147	9.88934	9.99689	10.0557	9.9305	10.0972	10.1034	10.186	9.95246	9.91878		10.0142	9.89244	0.841844	1.61604	1.31644	1.07898	0.85125	0.787973	1.33906	1.06482	0.876171	0.801776	0.841542	0.489736	0.109552	0.0524615	0.840787	0.418581		0.0636635	1.3907	2.27407	2.28402	2.11698	2.043	2.01004	2.00501	2.41896	2.49896	2.54207	2.5611	2.19205	2.15203
9.96205	9.95606	9.94005	9.86203	9.93501	9.96601	9.95506	9.95508	10.0971	10.1601	9.98205	10.1741	10.2461	10.3531	10.0071			10.0799	9.94605	0.83422	1.61252	1.31368	1.07651	0.851078	0.777242	1.34124	1.07536	0.90728	0.830517	0.833805	0.448674	0.139633	0.0854225	0.833516			0.155262	1.38581	2.26799	2.281	2.11201	2.042	2.00699	1.99399	2.42299	2.49199	2.53199	2.54599	2.18699	2.16001
10.0145	10.0105	9.99148	9.89438	9.94726	9.97314	10.0174	10.0307	10.1858	10.2629	10.0266	10.2328	10.3738	10.4948	10.0616		9.8642	10.0132	9.99549	0.824375	1.60447	1.30762	1.06967	0.848944	0.769618	1.33031	1.07659	0.927215	0.856717	0.828825	0.481438	0.142585	0.117199	0.819436		0.133804	0.137993	1.37843	2.26294	2.28499	2.11699	2.04302	1.99995	1.98199	2.41804	2.48603	2.52195	2.53589	2.17996	2.16608
10.0673	10.0584	10.0394	9.93252	9.97367	9.98683	10.0595	10.1001	10.269	10.3558	10.0843	10.3169	10.454	10.578	10.1222		9.88474	10.0337	10.0444	0.81483	1.59167	1.29557	1.0561	0.843311	0.76642	1.32405	1.07982	0.943792	0.880433	0.818282	0.42717	0.136072	0.140182	0.810976		0.14821	0.154375	1.36565	2.25707	2.28401	2.11601	2.04498	1.99506	1.98101	2.42195	2.48896	2.51706	2.52513	2.17605	2.1739
10.133	10.11	10.093	9.967	10.004	10.006	10.126	10.163	10.382	10.456	10.146	10.345	10.466	10.589	10.184		9.917	10.067	10.096	0.80709	1.57761	1.2832	1.04854	0.825531	0.744951	1.29486	1.06937	0.93741	0.899479	0.81161	0.502356	0.161849	0.126801	0.80249		0.159219	0.16175	1.3536	2.252	2.279	2.118	2.042	1.99	1.975	2.419	2.484	2.504	2.505	2.168	2.17
10.1956	10.1605	10.1465	10.0095	10.0273	10.0313	10.1796	10.2356	10.4515	10.5377	10.2116		10.4895	10.582	10.2486		9.94644	10.0984	10.1495	0.787256	1.56156	1.26835	1.0363	0.812503	0.735719	1.26808	1.05599	0.958237	0.918626	0.792339		0.163915	0.107196	0.782931		0.167742	0.164291	1.33792	2.25599	2.28099	2.11896	2.04002	1.986	1.97501	2.41986	2.48997	2.48901	2.48384	2.16899
10.2564	10.2075	10.1975	10.0585	10.0617	10.0587	10.2404	10.2994	10.5064	10.6043	10.2704		10.5435	10.587	10.3104		9.99155	10.1416	10.2025	0.772538	1.55047	1.25488	1.0271	0.795372	0.722325	1.24821	1.03695	0.944568	0.93157	0.776836		0.166524	0.0853102	0.769664		0.173037	0.165399	1.32623	2.25501	2.28001	2.11504	2.04198	1.986	1.97599	2.40515	2.48703	2.48999	2.46717	2.16801
[truncated: 64 more columns]
