# Supplementary material for: Kinematic Validation of a Multi-Kinect v2 Instrumented 10-Meter Walkway for Quantitative Gait Assessments
Source: PLoS One. 2015 Oct 13;10(10):e0139913. doi: 10.1371/journal.pone.0139913 (PMC4603795; doi:10.1371/journal.pone.0139913)
Supplement: S1 Data — (ZIP) [file pone.0139913.s001.zip › S1_Data/pp5_trial5.xls]

## Sheet: Sheet1
Kinect(x) SpineBase	Kinect(x) Head	Kinect(x) ShoulderLeft	Kinect(x) ElbowLeft	Kinect(x) WristLeft	Kinect(x) HandLeft	Kinect(x) ShoulderRight	Kinect(x) ElbowRight	Kinect(x) WristRight	Kinect(x) HandRight	Kinect(x) HipLeft	Kinect(x) KneeLeft	Kinect(x) AnkleLeft	Kinect(x) FootLeft	Kinect(x) HipRight	Kinect(x) KneeRight	Kinect(x) AnkleRight	Kinect(x) FootRight	Kinect(x) SpineShoulder	Kinect(y) SpineBase	Kinect(y) Head	Kinect(y) ShoulderLeft	Kinect(y) ElbowLeft	Kinect(y) WristLeft	Kinect(y) HandLeft	Kinect(y) ShoulderRight	Kinect(y) ElbowRight	Kinect(y) WristRight	Kinect(y) HandRight	Kinect(y) HipLeft	Kinect(y) KneeLeft	Kinect(y) AnkleLeft	Kinect(y) FootLeft	Kinect(y) HipRight	Kinect(y) KneeRight	Kinect(y) AnkleRight	Kinect(y) FootRight	Kinect(y) SpineShoulder	Kinect(z) SpineBase	Kinect(z) Head	Kinect(z) ShoulderLeft	Kinect(z) ElbowLeft	Kinect(z) WristLeft	Kinect(z) HandLeft	Kinect(z) ShoulderRight	Kinect(z) ElbowRight	Kinect(z) WristRight	Kinect(z) HandRight	Kinect(z) HipLeft	Kinect(z) KneeLeft
0.124999	0.158	0.128	0.084	0.136006	0.144	0.141998	0.111	0.142998	0.133004	0.158998	0.101998	0.0270006	0.110001	0.176998	0.097	0.0260017	0.113999	0.143	0.8274	1.59036	1.31048	1.05735	0.819071	0.756369	1.3265	1.05002	0.787743	0.743322	0.82774	0.4982	0.157132	0.0701401	0.82681	0.474151	0.150309	0.0647305	1.36233	2.212	2.225	2.072	2.009	1.984	1.975	2.377	2.42	2.43	2.433	2.136	2.091
0.127012	0.158047	0.125035	0.084	0.135012	0.137047	0.139035	0.109047	0.143	0.132128	0.159	0.101977	0.028	0.11	0.177	0.097	0.0260349	0.114023	0.143012	0.827578	1.5907	1.31026	1.05688	0.811366	0.756527	1.32792	1.05135	0.792725	0.743983	0.828037	0.497882	0.156572	0.0693978	0.826808	0.47395	0.150192	0.0641808	1.3625	2.20803	2.22499	2.07299	2.009	1.98103	1.97699	2.37799	2.4171	2.43	2.43	2.136	2.09105
0.127979	0.162	0.128	0.0840859	0.135979	0.141	0.142	0.112957	0.143	0.14285	0.159	0.1	0.028	0.109936	0.177064	0.0970644	0.0289356	0.115914	0.144043	0.827383	1.59063	1.31029	1.05533	0.817733	0.756248	1.32732	1.01532	0.781425	0.742587	0.827784	0.499765	0.156692	0.0692192	0.82668	0.474806	0.147818	0.0642753	1.36244	2.21094	2.224	2.072	2.00898	1.98394	1.976	2.377	2.42587	2.43	2.43004	2.136	2.095
0.127	0.162009	0.128	0.088	0.135012	0.140995	0.142009	0.111	0.143	0.136002	0.159	0.100009	0.028	0.107	0.18	0.1	0.0260069	0.112	0.146012	0.8275	1.59076	1.31056	1.05758	0.813737	0.755249	1.32752	1.04882	0.789838	0.746524	0.82797	0.499532	0.155861	0.0696418	0.8267	0.475979	0.147715	0.0654301	1.36247	2.208	2.224	2.072	2.008	1.981	1.97599	2.377	2.42	2.43	2.43201	2.136	2.095
0.127	0.166	0.128028	0.088	0.139962	0.138981	0.146	0.111	0.143	0.137057	0.158991	0.104	0.028	0.107	0.18	0.1	0.029	0.112	0.151	0.82765	1.59069	1.31163	1.05546	0.808006	0.75906	1.32748	1.05124	0.789012	0.744153	0.82814	0.500611	0.15636	0.0704502	0.826819	0.475705	0.149754	0.0654618	1.36265	2.208	2.226	2.07199	2.008	1.98301	1.97304	2.376	2.42	2.43	2.43594	2.13597	2.094
0.127	0.166087	0.131087	0.088065	0.136087	0.137152	0.145957	0.111	0.143	0.143065	0.158022	0.104	0.028	0.107	0.18	0.1	0.029	0.112	0.151	0.827627	1.5906	1.31151	1.05538	0.816935	0.755917	1.32764	1.05105	0.787113	0.746477	0.828159	0.500717	0.156327	0.0725676	0.826729	0.477322	0.149139	0.065663	1.36278	2.208	2.22604	2.07104	2.00798	1.98398	1.97696	2.37609	2.42	2.43	2.42998	2.13306	2.094
0.127	0.169998	0.134998	0.0909983	0.139998	0.143996	0.144001	0.111	0.143	0.145998	0.158999	0.104	0.028	0.107	0.18	0.1	0.029	0.112	0.151	0.82795	1.59046	1.31135	1.05632	0.810823	0.7558	1.33014	1.05101	0.78636	0.740913	0.82856	0.5006	0.15572	0.0724601	0.82715	0.47694	0.14865	0.0662497	1.36324	2.208	2.228	2.073	2.007	1.983	1.975	2.38	2.42	2.43	2.429	2.136	2.094
0.128	0.173048	0.135048	0.0920363	0.136048	0.139109	0.145012	0.113048	0.149	0.146964	0.159	0.104036	0.028	0.107	0.18	0.1	0.029	0.112048	0.155	0.828161	1.5898	1.31169	1.05586	0.819989	0.756819	1.32933	1.07515	0.79516	0.749509	0.82897	0.499768	0.154553	0.0726502	0.827201	0.476189	0.148145	0.0666471	1.36232	2.211	2.22699	2.07299	2.00999	1.98399	1.97305	2.38305	2.41602	2.428	2.43201	2.136	2.09399
0.128064	0.177021	0.138914	0.095	0.140064	0.148	0.146129	0.117043	0.149064	0.144064	0.159	0.107	0.028	0.107	0.180086	0.1	0.029	0.116	0.155064	0.828209	1.58924	1.31149	1.05557	0.822824	0.759899	1.33012	1.06681	0.800116	0.749347	0.828981	0.501216	0.155572	0.0726468	0.827258	0.476115	0.148575	0.0672214	1.36167	2.21098	2.22606	2.07202	2.009	1.98298	1.977	2.38694	2.41813	2.42798	2.43298	2.136	2.093
0.131	0.178004	0.135	0.095	0.143	0.147996	0.151997	0.119	0.151996	0.146986	0.159006	0.107	0.028	0.107	0.184	0.1	0.0289945	0.115994	0.158001	0.82771	1.58832	1.31134	1.05401	0.807495	0.753496	1.327	1.05406	0.80216	0.744181	0.82856	0.500598	0.1552	0.07159	0.82669	0.47589	0.1479	0.0668303	1.36146	2.21	2.229	2.073	2.009	1.982	1.977	2.38401	2.42402	2.427	2.43201	2.136	2.093
0.131	0.181038	0.135077	0.0950385	0.143	0.145029	0.150029	0.119019	0.14901	0.137096	0.163	0.107	0.028	0.107	0.184	0.1	0.0250096	0.112019	0.159048	0.82752	1.5882	1.31206	1.0545	0.804029	0.757715	1.32676	1.01404	0.780345	0.737756	0.828524	0.499177	0.15515	0.0715466	0.826357	0.475737	0.147917	0.0670394	1.361	2.21	2.22802	2.07301	2.00902	1.982	1.97799	2.38899	2.43495	2.42803	2.43596	2.135	2.093
0.131193	0.185107	0.143086	0.099	0.14315	0.148172	0.153107	0.121021	0.15	0.147172	0.163172	0.107064	0.028	0.107	0.184107	0.100172	0.026	0.114	0.164086	0.827517	1.58791	1.31229	1.05451	0.801064	0.752071	1.32742	1.05009	0.795262	0.747543	0.828948	0.498903	0.155187	0.0701721	0.826074	0.475485	0.146615	0.0680089	1.36036	2.21009	2.23004	2.07404	2.011	1.98202	1.97702	2.38804	2.43009	2.431	2.43202	2.13509	2.09298
0.13999	0.189994	0.146995	0.099	0.149992	0.155991	0.157994	0.121999	0.15	0.154991	0.170991	0.109997	0.028	0.107	0.188994	0.107991	0.026	0.114	0.167995	0.82738	1.58815	1.31339	1.05507	0.812197	0.754847	1.32742	1.05091	0.792633	0.743115	0.82888	0.499499	0.15507	0.0702699	0.82578	0.476639	0.147739	0.0679601	1.36049	2.214	2.232	2.076	2.011	1.983	1.978	2.39	2.434	2.431	2.433	2.139	2.092
0.14105	0.194088	0.155063	0.10305	0.147038	0.152063	0.161088	0.126038	0.150063	0.153088	0.175063	0.111038	0.028	0.108	0.193063	0.108214	0.0260879	0.114038	0.171101	0.827624	1.58844	1.31402	1.05373	0.809184	0.751445	1.3281	1.05035	0.791257	0.740917	0.828892	0.49958	0.154956	0.071341	0.826247	0.475987	0.146666	0.0672147	1.36094	2.21703	2.23401	2.07706	2.01003	1.98399	1.97903	2.38801	2.43297	2.43103	2.43701	2.14103	2.09499
0.145153	0.20111	0.160175	0.107066	0.15	0.157131	0.168241	0.129022	0.155197	0.160088	0.180066	0.11411	0.028	0.107934	0.198088	0.125131	0.033	0.117	0.179088	0.82557	1.58928	1.31367	1.05336	0.808678	0.757404	1.32806	1.05004	0.800809	0.748755	0.826649	0.498687	0.155434	0.069083	0.824382	0.47648	0.148668	0.0668002	1.3601	2.21896	2.23504	2.08202	2.01198	1.983	1.98096	2.389	2.43109	2.43318	2.43807	2.14298	2.09404
0.152008	0.206014	0.168012	0.110008	0.150016	0.163002	0.179008	0.130049	0.164006	0.163994	0.183008	0.119016	0.028	0.105002	0.202022	0.131026	0.0330059	0.117002	0.183016	0.82466	1.58845	1.3122	1.05232	0.806792	0.760233	1.32852	1.04812	0.815433	0.758758	0.82571	0.493179	0.155599	0.0701113	0.823601	0.473336	0.148133	0.0668048	1.36012	2.217	2.237	2.083	2.011	1.983	1.97901	2.389	2.43502	2.44101	2.44102	2.142	2.09601
0.156134	0.213115	0.174192	0.114086	0.158067	0.164134	0.183115	0.15501	0.167115	0.161269	0.187163	0.127211	0.0281056	0.106	0.213067	0.144038	0.0360288	0.118	0.191173	0.824866	1.58715	1.30924	1.05346	0.792526	0.751644	1.32893	1.01623	0.781659	0.742747	0.825778	0.487316	0.155162	0.0707253	0.823875	0.471405	0.149622	0.0641685	1.3603	2.21899	2.23803	2.08107	2.01304	1.98401	1.98199	2.39103	2.44403	2.44706	2.45198	2.14398	2.10011
0.170147	0.225189	0.194	0.123084	0.165063	0.178105	0.195251	0.156	0.179314	0.189314	0.204147	0.149712	0.0390838	0.106021	0.220147	0.148168	0.039	0.118189	0.209084	0.82338	1.58468	1.31048	1.05663	0.790069	0.751089	1.32582	1.04636	0.812363	0.752739	0.82452	0.47128	0.145056	0.0671433	0.822299	0.468821	0.147745	0.0628608	1.35898	2.21817	2.24108	2.088	2.01704	1.98498	1.98087	2.39406	2.447	2.45304	2.45004	2.14217	2.11144
0.176987	0.233984	0.194	0.126993	0.167995	0.182991	0.206978	0.156	0.193973	0.203973	0.210987	0.182938	0.0429927	0.106998	0.226987	0.155985	0.039	0.126984	0.212993	0.821983	1.58447	1.31029	1.0567	0.791897	0.754294	1.32381	1.04626	0.805952	0.753638	0.823133	0.46569	0.14485	0.0668306	0.820843	0.467942	0.145195	0.0573004	1.35847	2.22599	2.24499	2.088	2.019	1.984	1.97501	2.39699	2.447	2.455	2.452	2.14999	2.13196
0.190119	0.254178	0.210166	0.136083	0.182131	0.192059	0.236059	0.172131	0.228131	0.235392	0.220202	0.234535	0.0651902	0.120178	0.243083	0.167095	0.0390357	0.127	0.233107	0.820578	1.57884	1.30869	1.05701	0.799493	0.752809	1.31786	1.04425	0.816224	0.741773	0.821436	0.481929	0.144633	0.0637401	0.81981	0.462514	0.143596	0.0582747	1.35309	2.23213	2.25302	2.09311	2.02301	1.983	1.96893	2.39806	2.452	2.46813	2.46913	2.15411	2.13494
0.200276	0.269361	0.224403	0.143297	0.193	0.197127	0.241488	0.183552	0.240061	0.268827	0.237212	0.280082	0.082188	0.136167	0.250276	0.175191	0.0420849	0.127509	0.242573	0.817044	1.57585	1.3062	1.05599	0.826302	0.756942	1.31373	1.03994	0.812777	0.738938	0.817705	0.48934	0.14486	0.0636248	0.816413	0.462048	0.138986	0.0568965	1.35146	2.24313	2.25517	2.10202	2.02421	1.983	1.96296	2.40306	2.45211	2.47923	2.48023	2.16315	2.13002
0.213014	0.286034	0.243013	0.157014	0.193014	0.20301	0.264026	0.209042	0.289059	0.307051	0.247009	0.330051	0.137051	0.190084	0.263015	0.184004	0.0460077	0.150972	0.269017	0.813979	1.57216	1.30258	1.05846	0.826364	0.758873	1.30449	1.04753	0.828318	0.751295	0.81515	0.489807	0.142586	0.0578453	0.812859	0.462418	0.132317	0.0521146	1.34298	2.249	2.26301	2.103	2.034	1.983	1.961	2.40601	2.45701	2.49001	2.49101	2.17	2.13101
0.22422	0.313277	0.253258	0.168248	0.204029	0.21101	0.284143	0.242391	0.335496	0.347477	0.254248	0.370496	0.177678	0.256725	0.27521	0.187038	0.0520286	0.129029	0.282286	0.813263	1.56877	1.30134	1.05154	0.813999	0.753782	1.29543	1.0379	0.810718	0.746984	0.814832	0.503239	0.155254	0.0543003	0.811686	0.46063	0.121814	0.0478828	1.34183	2.24903	2.268	2.10305	2.03302	1.98199	1.96203	2.41302	2.46704	2.49907	2.50204	2.17102	2.14007
0.247469	0.342618	0.280447	0.194192	0.207064	0.212085	0.299958	0.28398	0.388299	0.39832	0.280383	0.42298	0.249746	0.333959	0.297554	0.191106		0.132	0.312405	0.810411	1.55997	1.29767	1.06558	0.812859	0.758008	1.29273	1.02539	0.790747	0.740106	0.812892	0.503054	0.152289	0.0676984	0.808082	0.46249		0.0481783	1.33427	2.25206	2.26811	2.108	2.03494	1.98098	1.96504	2.41513	2.47119	2.50623	2.50609	2.17302	2.14696
0.268988	0.370985	0.300989	0.202995	0.209998	0.215998	0.343976	0.328976	0.447968	0.458967	0.29799	0.467976	0.329957	0.423951	0.322986	0.195997		0.132	0.33099	0.805882	1.55725	1.29577	1.05642	0.810981	0.753303	1.28355	1.02384	0.79014	0.74085	0.808862	0.500921	0.140766	0.062113	0.803103	0.450546		0.0485598	1.33244	2.255	2.273	2.108	2.032	1.98	1.967	2.421	2.48	2.51699	2.51	2.174	2.145
0.285428	0.399344	0.327451	0.216178	0.213036	0.217	0.365356	0.363641	0.48595	0.525796	0.311416	0.504451	0.41301	0.522986	0.339499	0.201107			0.366356	0.802935	1.54785	1.29604	1.05004	0.811164	0.754207	1.27952	1.02419	0.820662	0.745668	0.80583	0.504107	0.147828	0.0652953	0.80033	0.448421			1.32439	2.25998	2.28101	2.11002	2.03802	1.97899	1.971	2.42405	2.48912	2.51106	2.50494	2.17998	2.14698
0.321426	0.428979	0.365617	0.23166	0.216383	0.217319	0.395957	0.418064	0.566404	0.593596	0.346468	0.543085	0.498979	0.60734	0.381404	0.211851		0.262702	0.396766	0.797412	1.54051	1.28528	1.044	0.809749	0.754773	1.27389	1.0283	0.813716	0.753807	0.7991	0.505159	0.130203	0.0778592	0.796076	0.422981		0.13841	1.31817	2.25794	2.28219	2.11202	2.03994	1.97796	1.97081	2.42813	2.49902	2.51589	2.49981	2.17796	2.14506
0.341042	0.47405	0.394051	0.262039	0.234013	0.232013	0.44004	0.46707	0.631081	0.667081	0.368034	0.593027	0.59007	0.715078	0.400044	0.296995		0.340999	0.432051	0.79382	1.52776	1.28063	1.0407	0.805552	0.753077	1.26812	1.0422	0.831	0.753232	0.795855	0.487615	0.131285	0.0617628	0.792206	0.512739		0.207893	1.30939	2.25499	2.291	2.113	2.03703	1.976	1.962	2.434	2.5	2.51099	2.49099	2.17599	2.148
0.382226	0.523309	0.444376				0.479426	0.535459	0.710643	0.746652	0.401276	0.619384	0.658451	0.791484	0.4432	0.292234		0.340267	0.482217	0.784366	1.51785	1.27034				1.25884	1.03549	0.830791	0.764731	0.790496	0.492816	0.174951	0.103645	0.77824	0.5314		0.230088	1.30264	2.24495	2.28903	2.11405				2.43203	2.50103	2.50195	2.48198	2.16793	2.14999
0.41013	0.561043	0.489804	0.326413	0.268782	0.259565	0.530782	0.591043	0.788456	0.825782	0.43513	0.665891	0.712891	0.849847	0.468065			0.372913	0.509217	0.778762	1.51422	1.25765	1.04231	0.809104	0.76377	1.2532	1.03498	0.849261	0.781942	0.783831	0.490248	0.181666	0.121343	0.774206			0.234134	1.29605	2.23893	2.29289	2.11987	2.05639	1.96057	1.94565	2.43504	2.50411	2.49598	2.47978	2.15993	2.1493
0.460972	0.607974	0.52598	0.34499	0.303981	0.284986	0.565981	0.637974	0.853964	0.905956	0.485972	0.705978	0.752978	0.887979	0.515974			0.413977	0.56397	0.764008	1.50495	1.25222	1.02915	0.813767	0.78268	1.25056	1.03579	0.874076	0.802299	0.774435	0.447414	0.156284	0.0917563	0.754661			0.21587	1.28442	2.236	2.288	2.114	2.02902	1.94101	1.93001	2.437	2.509	2.495	2.47001	2.157	2.16299
0.498727	0.651577	0.568706	0.400673	0.34362	0.321492	0.629556	0.721577	0.917545	0.986802	0.523695	0.741342	0.755075	0.889011	0.553759			0.448556	0.605599	0.768996	1.50094	1.25905	1.05044	0.848307	0.786984	1.25342	1.03853	0.89733	0.830059	0.774946	0.490313	0.155256	0.0909326	0.764095			0.228961	1.28485	2.2299	2.28693	2.10996	2.03985	1.93088	1.90973	2.43297	2.51191	2.49093	2.46296	2.15091	2.16199
0.566487	0.705974	0.634649	0.464055	0.401852	0.368116	0.682075	0.776197	0.969359	1.06199	0.588548	0.773812	0.762446	0.890365	0.624406	0.462156		0.501156	0.661994	0.768707	1.50769	1.25039	1.07312	0.870891	0.792991	1.2518	1.03911	0.893954	0.849517	0.771927	0.494391	0.157423	0.0828493	0.766482	0.548751		0.237692	1.28697	2.22112	2.27988	2.10584	2.02549	1.91955	1.8847	2.42992	2.50366	2.48396	2.45902	2.1431	2.16108
0.590163	0.753094	0.666166	0.515185	0.443177	0.422171	0.734128	0.83407	1.03505	1.11006	0.615161	0.81308	0.784011		0.644169	0.518227		0.557217	0.710131	0.773423	1.51468	1.26166	1.06126	0.857864	0.798842	1.2602	1.04471	0.911062	0.856603	0.779041	0.49775	0.145983		0.769003	0.519293		0.209756	1.29395	2.227	2.274	2.09798	2.00101	1.89796	1.86994	2.42597	2.48699	2.48199	2.46002	2.148	2.16498
0.651436	0.788512	0.728436	0.584462	0.509747	0.486722	0.782369	0.860176	1.0532	1.13302	0.675445	0.843126	0.788025	0.907975	0.707411	0.603663		0.638621	0.759436	0.78573	1.52205	1.27332	1.08565	0.85223	0.799649	1.27523	1.05523	0.908117	0.853701	0.790811	0.479327	0.143249	0.0650214	0.781277	0.50925		0.193091	1.30336	2.22805	2.27294	2.09097	2.00587	1.88292	1.84785	2.41302	2.48197	2.48004	2.46605	2.14905	2.15902
0.704053	0.849992	0.781154	0.640398	0.59962	0.573782	0.826932	0.881851	1.07708	1.1348	0.729114	0.858567	0.791061	0.90502	0.756992	0.683843		0.713722	0.811992	0.793051	1.53106	1.28212	1.08752	0.875817	0.799503	1.28706	1.06246	0.902845	0.833383	0.799355	0.48287	0.144315	0.0640263	0.787135	0.497432		0.173973	1.31674	2.23414	2.26594	2.08698	1.99066	1.87366	1.82974	2.41498	2.478	2.48504	2.47222	2.15512	2.16094
0.754986	0.897987	0.836985	0.707982	0.677979	0.659977	0.871988	0.922989	1.081	1.125	0.782986	0.885993	0.793999	0.906	0.804987	0.772976		0.796978	0.859987	0.803757	1.54545	1.28622	1.10075	0.873271	0.79868	1.30479	1.07837	0.891493	0.814195	0.805878	0.499336	0.14457	0.0652997	0.801886	0.49658		0.159604	1.32616	2.241	2.263	2.086	1.974	1.857	1.817	2.414	2.478	2.487	2.483	2.161	2.158
0.785705	0.949681	0.889669	0.779991	0.774349	0.764385	0.915657	0.937227	1.07482	1.09762	0.813705	0.891155	0.796072	0.902988	0.839681	0.831979	0.574135	0.595338	0.912633	0.808349	1.55756	1.29481	1.10896	0.856261	0.80211	1.31301	1.07389	0.86152	0.780295	0.810641	0.487778	0.146294	0.062926	0.806196	0.472664	0.171129	0.0741282	1.33798	2.24506	2.25599	2.08199	1.96392	1.83496	1.80695	2.41307	2.47705	2.5001	2.49513	2.16506	2.16308
0.844971	1.00701	0.946203	0.863667	0.888405	0.881637	0.970823	0.956169	1.05964	1.0653	0.873118	0.904148	0.802	0.90181	0.896844	0.915089	0.670532	0.708869	0.966034	0.815889	1.5644	1.30334	1.10963	0.868297	0.809707	1.32403	1.06902	0.840698	0.773202	0.815818	0.467718	0.141638	0.0617198	0.815906	0.462195	0.148359	0.0678894	1.34427	2.24998	2.25485	2.08096	1.95681	1.832	1.803	2.41894	2.48102	2.50815	2.50619	2.16998	2.16958
0.890181	1.05418	1.0022	0.94126	1.00038	1.00443	1.00915	0.964023	1.04286	1.03285	0.925194	0.911046	0.802016	0.89299	0.936171	1.01233	0.788477	0.84255	1.01417	0.822813	1.56943	1.3073	1.10796	0.88676	0.815597	1.33377	1.06411	0.833177	0.770487	0.822691	0.464843	0.141991	0.0593858	0.822237	0.460144	0.132058	0.0539602	1.35034	2.24898	2.24801	2.07903	1.948	1.83203	1.80304	2.41602	2.482	2.51505	2.51503	2.16898	2.14999
0.945579	1.10857	1.0626	1.02082	1.11712	1.13617	1.05547	0.971076	1.00193	0.985782	0.984607	0.92519	0.807	0.890351	0.98856	1.11191	0.934698	1.01087	1.06554	0.826771	1.569	1.31054	1.11442	0.892858	0.820933	1.33445	1.06306	0.835336	0.766738	0.825901	0.471801	0.142286	0.0581595	0.827343	0.476689	0.13154	0.0601376	1.35081	2.244	2.25094	2.08699	1.94897	1.84208	1.8141	2.42194	2.48301	2.52899	2.52397	2.16399	2.14797
1.00723	1.16918	1.12628	1.108	1.23651	1.26055	1.106	0.979371	0.994512	0.962396	1.04921	0.945325	0.807163	0.926187	1.04823	1.20886	1.11595	1.21025	1.12321	0.820472	1.56601	1.30531	1.11014	0.89479	0.826736	1.33585	1.06427	0.835107	0.792753	0.819502	0.477054	0.142931	0.0631104	0.821287	0.496464	0.133098	0.0672121	1.34777	2.24398	2.24507	2.08598	1.94591	1.85037	1.82535	2.41605	2.48412	2.52784	2.52114	2.16307	2.14498
1.05907	1.21906	1.18006	1.19209	1.34211	1.36813	1.14806	0.995039			1.10007	0.959051	0.814006	0.892	1.10006	1.28708	1.28215	1.38917	1.17406	0.812576	1.56148	1.29844	1.10364	0.898151	0.838771	1.33403	1.07171			0.809915	0.473877	0.144231	0.0538699	0.815287	0.497483	0.154448	0.0681662	1.34384	2.243	2.248	2.085	1.94199	1.86601	1.84002	2.41799	2.489			2.166	2.144
1.12472	1.27676	1.24376	1.27901	1.45542	1.49242	1.20694				1.1657	1.00938	0.820159	0.89204	1.1618	1.36186	1.43264	1.55842	1.23774	0.808512	1.55381	1.28936	1.09859	0.908991	0.849444	1.3343				0.805211	0.490419	0.145527	0.0537528	0.811957	0.50087	0.14259	0.09383	1.33738	2.23903	2.25007	2.08501	1.93712	1.87736	1.86136	2.41291				2.16199	2.145
1.17929	1.3341	1.30123	1.35554	1.56276	1.59997	1.27831				1.21912	1.03908	0.83255	0.895063	1.22229	1.42742	1.55682	1.66605	1.29416	0.799533	1.55043	1.28373	1.09136	0.908049	0.862725	1.32711				0.796873	0.487964	0.151374	0.0554536	0.802579	0.498318	0.148584	0.0965594	1.33089	2.24108	2.25515	2.08611	1.94636	1.90436	1.88859	2.40592				2.16106	2.14517
1.23924	1.38519	1.35821	1.42723	1.64418	1.69127	1.33919				1.27126	1.08922	0.858145	0.898097	1.28225	1.49322	1.64095	1.76095	1.3482	0.790427	1.54569	1.28057	1.08482	0.929351	0.877826	1.31014				0.788213	0.481219	0.158124	0.0556475	0.79327	0.482511	0.114631	0.08498	1.32695	2.24504	2.26203	2.09102	1.963	1.92109	1.91611	2.40205				2.16404	2.153
1.30976	1.44068	1.42064	1.49353	1.69538	1.77052	1.39373				1.34672	1.15283	0.900668	0.92774	1.35577	1.55855	1.62717	1.74635	1.40764	0.789437	1.54623	1.2717	1.08133	0.952818	0.894076	1.32238				0.786171	0.480738	0.176749	0.0643875	0.793362	0.485512	0.143767	0.0905812	1.32649	2.25603	2.27109	2.0981	1.96189	1.94622	1.94728	2.41603				2.17704	2.15204
1.38541	1.50828	1.48432	1.54599	1.73386	1.82188	1.46634				1.41851	1.23587	0.967489	1.09947	1.43232	1.61299	1.64431	1.78108	1.47138	0.791168	1.55211	1.27839	1.10053	0.953487	0.904341	1.32175				0.787357	0.475507	0.18387	0.143755	0.795608	0.481813	0.137628	0.0749311	1.32861	2.25904	2.28015	2.10821	1.95125	1.96846	1.97544	2.41927				2.18108	2.15587
1.45107	1.56806	1.54605	1.59203	1.77404	1.86302	1.52906				1.48907	1.3231	1.0371		1.49407	1.65903	1.65901	1.785	1.53606	0.796242	1.55721	1.2873	1.10269	0.950055	0.898324	1.31683				0.794211	0.469295	0.199713		0.798783	0.480537	0.139889	0.0698435	1.33741	2.26102	2.28701	2.118	1.96301	1.99001	1.99601	2.43202				2.18501	2.15
1.51974	1.63167	1.59566	1.62353	1.80926	1.88311	1.59066				1.55669	1.42323	1.13926	1.26773	1.56174	1.68741	1.669	1.78799	1.59668	0.808414	1.57286	1.30552	1.11142	0.945185	0.881957	1.32814				0.805072	0.45438	0.182977	0.143244	0.811924	0.477111	0.139039	0.0633503	1.34767	2.27602	2.29803	2.11907	1.97451	1.99999	2.003	2.44712				2.197	2.152
1.58722	1.69326	1.6562	1.67134	1.83304	1.89292	1.65135	1.48204		1.39906	1.6203	1.53642	1.25586	1.24643	1.62918	1.72423	1.66906	1.787	1.6593	0.81803	1.581	1.31069	1.09368	0.921176	0.856978	1.32735	1.07855		0.782308	0.815407	0.454614	0.181564	0.077029	0.820537	0.476252	0.137133	0.0579514	1.35956	2.27811	2.30108	2.12511	2.02019	1.99913	2.00296	2.45804	2.53298		2.5794	2.19715	2.15198
1.6442	1.75223	1.7122	1.68716	1.83502	1.88896	1.71423	1.5773	1.5215	1.49557	1.68119	1.64939	1.38951	1.40663	1.68423	1.73508	1.67202	1.78699	1.7202	0.828748	1.5941	1.31901	1.10134	0.915794	0.837723	1.33109	1.08145	0.867117	0.825939	0.827837	0.466962	0.171008	0.0783656	0.829229	0.473992	0.134455	0.056612	1.36841	2.28302	2.30502	2.12999	2.02903	2.00502	2.00099	2.46001	2.53202	2.60004	2.59806	2.20401	2.15101
1.70255	1.81763	1.76957	1.73324	1.84002	1.87787	1.77967	1.665	1.66649	1.66056	1.73451	1.76199	1.53652	1.58776	1.75156	1.75722	1.67804	1.78398	1.77864	0.833911	1.60199	1.32064	1.09989	0.888438	0.818483	1.3339	1.07813	0.85794	0.816788	0.835469	0.478855	0.155975	0.0741779	0.831752	0.46887	0.130303	0.0543119	1.3764	2.28809	2.31103	2.12806	2.03804	2.00996	1.99794	2.46195	2.537	2.611	2.61613	2.2071	2.15519
1.7583	1.8823	1.82718	1.75793	1.84202	1.86481	1.84832	1.76727	1.81832	1.81953	1.7863	1.86304	1.69181	1.76894	1.80839	1.77942	1.68244	1.78293	1.8442	0.836023	1.60594	1.32639	1.09176	0.872092	0.80863	1.3375	1.0824	0.867021	0.796586	0.836387	0.481739	0.141499	0.0648012	0.834978	0.457565	0.127466	0.0515624	1.37896	2.297	2.31417	2.13398	2.04213	2.00585	1.99183	2.457	2.53713	2.61098	2.629	2.21694	2.17398
1.81906	1.94306	1.88206	1.80103	1.843	1.85599	1.91007	1.87311	1.97313	1.98416	1.84705	1.95809	1.86917	1.99912	1.87306	1.79902		1.826	1.90006	0.83897	1.60682	1.32653	1.09173	0.862878	0.800246	1.33834	1.07681	0.871733	0.796891	0.839491	0.501257	0.139613	0.102987	0.837679	0.441028		0.0539794	1.38016	2.297	2.322	2.133	2.04801	1.999	1.984	2.45699	2.543	2.61	2.629	2.214	2.17301
1.87971	2.00269	1.94166	1.82854	1.84603	1.84699	1.98571	1.98206	2.10534	2.14363	1.89975	2.05503	2.04083	2.12335	1.93371				1.96072	0.828408	1.59932	1.32222	1.09091	0.860743	0.79595	1.31901	1.08457	0.895629	0.818924	0.830492	0.488194	0.142358	0.049679	0.825876				1.37282	2.29787	2.32301	2.13406	2.05606	1.99799	1.97997	2.45008	2.54097	2.60492	2.62385	2.21387	2.18009
1.94231	2.06327	2.00018	1.87568	1.84936	1.8463	2.04835	2.07578	2.22364	2.28832	1.96623	2.14592	2.20202	2.33019	1.99646				2.02435	0.82029	1.58899	1.31588	1.08571	0.858413	0.792509	1.31	1.09009	0.917808	0.852049	0.824484	0.486877	0.141884	0.0798147	0.815891				1.36268	2.28694	2.32402	2.13904	2.06108	1.99696	1.97698	2.45706	2.538	2.5977	2.61034	2.20296	2.18802
2.00325	2.12219	2.05519	1.90719	1.86614	1.8601	2.11121	2.15829	2.34635	2.44237			2.34238	2.47841	2.06426		1.70522		2.08721	0.813291	1.57928	1.30324	1.08192	0.858529	0.794811	1.30368	1.08568	0.945572	0.888717			0.167928	0.117078	0.808458		0.106656		1.35215	2.28399	2.32498	2.141	2.065	1.99498	1.97599	2.46	2.53798	2.58392	2.57992
2.07879	2.17972	2.11068	1.96362	1.90649	1.89041	2.17474	2.2439	2.44904	2.55204	2.09275		2.45545	2.59943	2.1408		1.76969	1.81118	2.14868	0.798817	1.56697	1.29478	1.07253	0.855364	0.80096	1.30011	1.08333	0.975749	0.929236	0.813854		0.152531	0.119439	0.784321		0.155766	0.0521329	1.34116	2.27996	2.31998	2.13996	2.06401	1.98894	1.9729	2.45993	2.53092	2.55983	2.55674	2.19797
2.15462	2.24934	2.17643	2.02322	1.9542	1.93013	2.24662	2.3315	2.54967	2.65183	2.16572		2.49873	2.64044	2.21757		1.83542	1.82829	2.21449	0.793772	1.56146	1.29	1.07217	0.856563	0.798048	1.29647	1.08466	0.999329	0.958417	0.807439		0.146787	0.110193	0.780847		0.169744	0.0658524	1.33426	2.27598	2.31783	2.1359	2.0649	1.98269	1.96271	2.45277	2.52283	2.54356	2.5316	2.19487
2.22992	2.31193	2.24293	2.07994	2.00994	1.98294	2.32192	2.44787	2.67387	2.73691	2.24591		2.53296	2.66098	2.29092		1.85498	1.84199	2.28392	0.792951	1.55579	1.28133	1.05785	0.850177	0.792826	1.27935	1.06402	1.0044	0.971336	0.796672		0.1378	0.0814712	0.79001		0.178311	0.0766782	1.32938	2.275	2.31001	2.13101	2.06001	1.96802	1.94901	2.44201	2.51501	2.52302	2.51302	2.18901
2.31099	2.37702	2.31303	2.16814	2.09226	2.05733	2.40096	2.46693	2.70082	2.79962	2.32399	2.51799	2.56425	2.68711	2.37403				2.35699	0.783698	1.55895	1.27754	1.06107	0.851179	0.786522	1.2699	1.05998	1.00776	0.968805	0.792555	0.491508	0.126255	0.0629749	0.776021				1.32916	2.26496	2.3059	2.12893	2.05096	1.95792	1.93884	2.43296	2.52193	2.51788	2.503	2.18096	2.19196
2.38337	2.45141	2.38851	2.25196	2.1855	2.15548	2.47156	2.53547	2.76103	2.84453	2.3963	2.58963	2.58215	2.69515	2.44939				2.42941	0.782952	1.56129	1.27888	1.05326	0.846801	0.780778	1.27163	1.06079	0.981524	0.941763	0.788721	0.440522	0.121475	0.0567715	0.778428				1.33312	2.26215	2.29908	2.12402	2.04794	1.95183	1.92677	2.42985	2.51681	2.50904	2.50304	2.17815	2.18887
2.4472	2.51725	2.45924	2.34331	2.3024	2.27144	2.54423	2.60414	2.80905	2.86903	2.4572	2.61911	2.58902	2.70201	2.51419			2.03923	2.49522	0.788628	1.57204	1.28458	1.06012	0.845901	0.773223	1.27702	1.06436	0.945288	0.902171	0.792518	0.447177	0.115204	0.0526438	0.785798			0.103723	1.34259	2.269	2.303	2.12499	2.04499	1.94398	1.91598	2.42297	2.50799	2.51101	2.50502	2.18498	2.183
2.50867	2.59376	2.53181	2.43703	2.42335	2.40647	2.61374	2.64724	2.82297	2.8778	2.51972	2.65312	2.59404	2.70498	2.57364	2.58465		2.4134	2.56276	0.791089	1.58535	1.2949	1.06192	0.846005	0.771116	1.28122	1.06405	0.908286	0.847792	0.797947	0.46451	0.113319	0.0507607	0.785206	0.461437		0.178018	1.35504	2.26797	2.30301	2.122	2.04193	1.93901	1.91001	2.41403	2.50404	2.51301	2.51207	2.17796	2.18223
2.57029	2.66347	2.60566	2.531	2.54657	2.54091	2.68131	2.66951	2.81987	2.85943	2.58531	2.66444	2.59806	2.703	2.63222	2.64424			2.63245	0.80014	1.59855	1.30517	1.06913	0.839402	0.768241	1.29181	1.06116	0.879643	0.807047	0.804989	0.464375	0.111453	0.0490087	0.795903	0.471282			1.36745	2.26508	2.30404	2.12211	2.03583	1.94019	1.91115	2.417	2.50798	2.51404	2.51804	2.17415	2.20321
2.61245	2.68594	2.64594	2.60343	2.6559	2.66589	2.68295	2.65898	2.7795	2.79552	2.63145	2.67399	2.607	2.7045	2.66545	2.71143	2.50288	2.59195	2.66094	0.815748	1.58946	1.3013	1.06182	0.841431	0.774507	1.31484	1.05298	0.852753	0.777029	0.81292	0.459398	0.12003	0.0450815	0.818425	0.450841	0.121443	0.0698843	1.36358	2.247	2.26	2.095	2.00251	1.92999	1.90399	2.406	2.4845	2.4985	2.504	2.1645	2.1905
2.67295	2.7539	2.72238	2.68998	2.78584	2.81577	2.73165	2.68208	2.77051	2.76763	2.69495	2.68662	2.60753	2.70199	2.72641	2.82879	2.65334	2.71278	2.72494	0.821862	1.5945	1.3099	1.08642	0.856618	0.782234	1.32806	1.04935	0.831458	0.764197	0.818934	0.460464	0.121563	0.0457901	0.82441	0.480918	0.134579	0.0571772	1.37087	2.2516	2.2585	2.09897	2.00396	1.93552	1.91157	2.41486	2.48554	2.5015	2.50449	2.16955	2.17052
2.73803	2.81842	2.80257	2.79475	2.9149	2.9584	2.80742	2.66878	2.76187	2.75304	2.76351	2.71614	2.61007	2.70401	2.78454	2.93311	2.83608	2.91976	2.79394	0.828287	1.5968	1.31004	1.09247	0.887629	0.80205	1.32714	1.04573	0.823613	0.778385	0.823455	0.475631	0.125959	0.0482375	0.832552	0.506604	0.140274	0.0790264	1.37273	2.26047	2.25648	2.10106	1.99587	1.9476	1.9312	2.40553	2.45703	2.50476	2.5043	2.17348	2.16451
2.80755	2.88658	2.87809	2.89511	3.03914	3.09265	2.87055		2.72799		2.83357	2.74005	2.61802	2.705	2.85404	3.02459	3.00019	3.09224	2.86208	0.825457	1.58947	1.30078	1.09412	0.898335	0.820421	1.3281		0.836947		0.818239	0.477199	0.133601	0.0484105	0.832235	0.51386	0.143915	0.0645915	1.37013	2.2605	2.256	2.104	1.9885	1.96051	1.95303	2.40601		2.483		2.1735	2.164
2.86365	2.95712	2.95568	2.98481	3.15263	3.2125	2.92104		2.71328		2.8981	2.77842	2.63302	2.70453	2.90222	3.10223	3.16793	3.28877	2.93023	0.818596	1.57934	1.29128	1.0878	0.916353	0.844647	1.3384		0.82964		0.812842	0.481296	0.145797	0.0488534	0.824341	0.527837	0.163193	0.110629	1.36166	2.25651	2.25499	2.10601	1.99189	1.97501	1.98041	2.40782		2.49183		2.17444	2.16349
2.92252	3.02546	3.02668	3.07634	3.27989	3.33198	2.94141				2.95552	2.82909	2.6489	2.71354	2.96978	3.18723	3.3012	3.44008	2.99609	0.812702	1.56792	1.2871	1.08571	0.920271	0.870622	1.32209				0.805178	0.492424	0.151026	0.05732	0.805226	0.500867	0.177339	0.113364	1.3492	2.23096	2.25611	2.10593	1.99552	1.99922	2.00273	2.3771				2.15397	2.1645
2.99889	3.08993	3.10542	3.1724	3.3814	3.44039	3.06444				3.03589	2.88994	2.67548	2.719	3.04842	3.26692	3.39587	3.53886	3.06892	0.805091	1.56007	1.27185	1.07444	0.937601	0.886928	1.31239				0.79798	0.492177	0.160162	0.0655375	0.791911	0.498422	0.189723	0.12794	1.33848	2.23799	2.26299	2.107	1.998	2.01748	2.02548	2.40248				2.15999	2.1655
3.07178	3.15632	3.1814	3.26785	3.4962	3.55047	3.12371				3.10977	2.95996	2.71758	2.74767	3.11072	3.33838	3.456	3.59703	3.14236	0.795972	1.55291	1.25833	1.06345	0.94767	0.907079	1.33504				0.789571	0.490507	0.175137	0.0600964	0.802271	0.50889	0.176747	0.108673	1.33142	2.23505	2.27256	2.11002	2.00956	2.03352	2.0435	2.42174				2.16	2.16497
3.14842	3.19649	3.20248	3.32124	3.5484	3.60154	3.16043				3.18344	3.0423	2.7874	2.91968	3.18345	3.41942	3.4957	3.62876	3.17549	0.792257	1.53529	1.26066	1.06671	0.941906	0.912316	1.29321				0.789351	0.478984	0.164231	0.120743	0.795124	0.476511	0.167192	0.0888106	1.31679	2.23698	2.23196	2.08592	1.98709	2.02182	2.02191	2.38996				2.16298	2.15801
3.22994	3.26695	3.27994	3.39994	3.61795	3.68194	3.23694				3.26494	3.13493	2.85795	2.99295	3.26794	3.48595	3.52698	3.64599	3.25794	0.790911	1.53739	1.26009	1.06766	0.939242	0.908233	1.28259				0.788421	0.473025	0.171355	0.128814	0.793391	0.483285	0.167849	0.0813456	1.31781	2.24599	2.24099	2.085	1.96901	2.017	2.027	2.393				2.17199	2.14901
3.29966	3.33666	3.33691	3.41766	3.63468	3.70849	3.31451				3.33368	3.2596	2.96102	3.09602	3.33864	3.54192	3.54074	3.65679	3.32864	0.797974	1.54555	1.26902	1.06921	0.93715	0.898605	1.29187				0.79676	0.492525	0.203443	0.16108	0.799032	0.477786	0.160953	0.0721467	1.3263	2.24698	2.24198	2.08696	1.96998	2.01504	2.02209	2.39594				2.17004	2.15194
3.3824	3.40947	3.41642	3.47458	3.67074	3.75168	3.38648				3.41342	3.37913	3.08808	3.22109	3.4214	3.57079	3.54497	3.66097	3.39651	0.806865	1.55956	1.26831	1.07438	0.93175	0.868372	1.30436				0.803124	0.495481	0.193389	0.152508	0.810278	0.481045	0.158805	0.0690913	1.33766	2.25891	2.24299	2.09296	1.98985	2.01401	2.01505	2.39699				2.18191	2.15498
3.45192	3.47692	3.48093	3.49098	3.67599	3.74301	3.45093				3.48192	3.4689	3.19088	3.222	3.49392	3.57999	3.55099	3.664	3.46093	0.821243	1.57602	1.2826	1.07894	0.916208	0.838804	1.31949				0.817693	0.462968	0.144677	0.0610866	0.824154	0.471132	0.151359	0.0623279	1.34976	2.26399	2.242	2.093	1.99499	2.00801	2.00801	2.397				2.185	2.14701
3.514	3.54687	3.52627	3.54414	3.68289	3.74497	3.51792	3.42852		3.39653	3.544	3.59102	3.35042	3.40897	3.556	3.60263	3.55592	3.66794	3.52693	0.835696	1.58854	1.3078	1.0818	0.895397	0.812968	1.32217	1.06721		0.773961	0.833366	0.474207	0.13044	0.0515429	0.837042	0.468561	0.144058	0.056268	1.3685	2.26105	2.24397	2.08218	2.0196	2.00997	1.99324	2.39897	2.47681		2.5599	2.18205	2.14798
3.57953	3.6165	3.59252	3.57379	3.69094	3.73904	3.59941	3.53126	3.57182	3.57174	3.60556	3.70319	3.53963	3.6175	3.62252	3.62285	3.55302	3.668	3.59352	0.842244	1.59927	1.31761	1.08429	0.882333	0.794135	1.3259	1.06601	0.85047	0.759476	0.840966	0.473884	0.136911	0.0639679	0.842382	0.462276	0.143871	0.0558523	1.37412	2.26497	2.23904	2.07803	2.02099	2.00007	1.98506	2.39701	2.47501	2.55188	2.57291	2.18597	2.15098
3.63992	3.68391	3.65292	3.61594	3.70698	3.72702	3.66891	3.64684	3.72978	3.75175	3.66592	3.80985	3.72375	3.81873	3.68591	3.64697	3.57497	3.67599	3.6649	0.843289	1.59685	1.31779	1.07543	0.859132	0.793561	1.32409	1.07745	0.851049	0.776626	0.841849	0.495361	0.157412	0.0692828	0.843538	0.467533	0.14384	0.0511964	1.37543	2.266	2.238	2.076	2.021	1.98402	1.97102	2.39201	2.47999	2.554	2.56701	2.184	2.151
3.70377	3.74974	3.72266	3.64249	3.71191	3.72308	3.73964	3.75689	3.88011	3.91683	3.73272	3.89732	3.89472	4.00934	3.74977	3.69606	3.58874	3.68287	3.72877	0.842034	1.58972	1.3107	1.06931	0.851251	0.781178	1.32488	1.08709	0.866071	0.79484	0.84079	0.499825	0.161031	0.0790522	0.842098	0.521208	0.133489	0.0527206	1.36829	2.26894	2.23702	2.07698	2.01609	1.97909	1.95825	2.39691	2.47804	2.54615	2.56209	2.18694	2.151
3.77149	3.81749	3.76767	3.69262	3.71597	3.72895	3.82039	3.85625	4.01102	4.07481	3.79354	3.98534	4.04587	4.17575	3.81848	3.71089		3.71476	3.7955	0.833178	1.58308	1.30908	1.07504	0.85245	0.785287	1.31328	1.08396	0.896717	0.822659	0.833655	0.504336	0.171074	0.103643	0.8317	0.51578		0.0461705	1.3595	2.25808	2.23601	2.07303	2.01699	1.97106	1.94609	2.39204	2.47701	2.53608	2.55009	2.17708	2.151
3.84394	3.88195	3.83694	3.72997	3.75097	3.75098	3.88395	3.95192	4.16187	4.21788	3.86194	4.07093	4.19687	4.34086	3.89294	3.77794			3.85795	0.824407	1.56706	1.29356	1.06631	0.84115	0.777057	1.30691	1.08165	0.912477	0.856851	0.820941	0.482429	0.18325	0.140558	0.827074	0.538211			1.34813	2.259	2.237	2.075	2.012	1.94902	1.92802	2.392	2.47101	2.52601	2.52902	2.177	2.14501
3.91285	3.94888	3.88618	3.77721	3.76674	3.7687	3.9558	4.03856	4.22692	4.34685	3.92987	4.16346	4.31503	4.47084	3.96382	3.85177			3.92784	0.814633	1.55758	1.29194	1.05754	0.842448	0.774158	1.28829	1.08758	0.963893	0.894227	0.813376	0.457515	0.173424	0.152728	0.815306	0.553722			1.33686	2.24818	2.23208	2.075	2.00708	1.94408	1.91816	2.39298	2.46411	2.50534	2.50441	2.1652	2.14598
3.98054	4.01852	3.95453	3.82865	3.8246	3.80674	4.03446	4.12044	4.32433	4.45824	3.99158	4.24147	4.36665	4.51967	4.03849	3.92947			3.99852	0.803218	1.55045	1.28141	1.04908	0.837018	0.767685	1.28243	1.08483	0.985565	0.934752	0.802237	0.454051	0.162843	0.126921	0.803898	0.5454			1.32818	2.25098	2.22803	2.07003	2.00104	1.92513	1.9031	2.38506	2.45506	2.48415	2.47917	2.16997	2.146
4.06694	4.08696	4.03295	3.89696	3.86997	3.85197	4.10296	4.20095	4.40695	4.54195	4.08094	4.30396	4.40697	4.55098	4.12294	4.01894			4.06995	0.800262	1.5446	1.27278	1.05308	0.831464	0.768799	1.28156	1.08124	0.98627	0.970736	0.798193	0.462474	0.148919	0.0915233	0.802081	0.541902			1.32139	2.247	2.223	2.06201	1.99001	1.90801	1.88601	2.381	2.44701	2.479	2.45602	2.166	2.15399
4.14752	4.15672	4.10959	3.97654	3.94659	3.92859	4.17763	4.27759	4.48752	4.60779	4.16152	4.37666	4.46297	4.58439	4.20254	4.1005			4.14954	0.799897	1.54472	1.27077	1.04432	0.833797	0.769036	1.28403	1.07202	0.992839	0.97946	0.799427	0.442576	0.127524	0.0668735	0.800116	0.544875			1.32165	2.23129	2.21809	2.05807	1.98214	1.89327	1.87127	2.37216	2.44013	2.44561	2.43833	2.15029	2.154
4.21652	4.22849	4.18547	4.06041	4.0314	4.00943	4.24652	4.34652	4.55652	4.66361	4.22754	4.42963	4.464	4.57606	4.27152	4.19136			4.21752	0.801856	1.54831	1.27414	1.04707	0.835558	0.770817	1.28665	1.06976	0.984957	0.956546	0.80091	0.45341	0.128014	0.0550119	0.802503	0.521022			1.32507	2.23795	2.20906	2.05105	1.96909	1.88307	1.85909	2.36803	2.43504	2.44103	2.42906	2.15695	2.14506
4.27798	4.30097	4.25598	4.15297	4.13596	4.11796	4.31997	4.39098	4.59299	4.69499	4.29298	4.46799	4.47	4.576	4.33598	4.27297			4.28997	0.808828	1.56004	1.28026	1.05	0.829622	0.766841	1.29197	1.06509	0.963387	0.913935	0.808657	0.469354	0.12812	0.0533206	0.808498	0.454963			1.3346	2.232	2.207	2.042	1.964	1.871	1.848	2.355	2.431	2.443	2.429	2.15	2.143
4.34002	4.37188	4.32786	4.2475	4.25117	4.24302	4.39186	4.43234	4.60284	4.69402	4.35502	4.47784	4.47295	4.576	4.39802	4.38817			4.35399	0.815721	1.56938	1.29006	1.05977	0.835477	0.769567	1.29061	1.07565	0.926997	0.869544	0.816072	0.471329	0.126732	0.0523848	0.814672	0.469361			1.34566	2.22216	2.20208	2.04003	1.95711	1.86805	1.84209	2.34516	2.43198	2.443	2.43688	2.14114	2.143
4.40059	4.44253	4.39356	4.33939	4.3702	4.36618	4.46551	4.4479	4.6179	4.67612	4.4146		4.47598	4.57203	4.45562	4.4635			4.42155	0.823677	1.58507	1.30799	1.06697	0.831816	0.768359	1.29034	1.07	0.893841	0.824492	0.823461		0.127167	0.051635	0.822925	0.451692			1.35889	2.21306	2.20299	2.03702	1.94905	1.86502	1.84101	2.34301	2.42703	2.44797	2.44594	2.13206
4.464	4.509	4.464	4.43	4.50199	4.51299	4.516	4.493	4.615	4.648	4.482	4.529	4.477	4.572	4.511	4.57399	4.35699	4.42899	4.489	0.837339	1.59781	1.3165	1.07775	0.843479	0.781209	1.31593	1.05614	0.865891	0.787602	0.835069	0.455401	0.12716	0.0505301	0.838219	0.471909	0.116539	0.0457992	1.37208	2.214	2.203	2.038	1.947	1.871	1.85	2.358	2.426	2.452	2.455	2.124	2.158
4.52209	4.57891	4.54671	4.52059	4.62508	4.6538	4.56917	4.51072	4.59925	4.61157	4.54108	4.54574	4.48094	4.572	4.56909	4.68133	4.52931	4.57866	4.553	0.844016	1.60204	1.3156	1.09164	0.868539	0.796925	1.33635	1.05763	0.853937	0.769089	0.843144	0.461436	0.129907	0.0507663	0.843251	0.49563	0.14796	0.0639567	1.38021	2.21302	2.20497	2.03898	1.95291	1.8838	1.86378	2.36194	2.42797	2.46185	2.45992	2.12498	2.13535
4.58956	4.64557	4.62053	4.61141	4.75317	4.80105	4.6316	4.54975	4.58608	4.57722	4.61055	4.5619	4.48696	4.57001	4.63259	4.7893	4.68897	4.77573	4.62255	0.848432	1.60161	1.31955	1.1016	0.893122	0.813265	1.34186	1.0709	0.853223	0.769793	0.847095	0.473273	0.133388	0.0501838	0.84796	0.511548	0.144277	0.0579909	1.38173	2.21101	2.20003	2.04297	1.95201	1.89493	1.87195	2.36001	2.42899	2.46299	2.46894	2.12699	2.12606
4.65399	4.71499	4.69899	4.70599	4.86699	4.93099	4.686	4.594	4.591		4.67599	4.593	4.494	4.57	4.70099	4.87799	4.88898	4.98898	4.68999	0.842911	1.60007	1.31214	1.10756	0.930497	0.838838	1.35167	1.08444	0.869029		0.839511	0.486769	0.141509	0.04995	0.84463	0.519689	0.14443	0.0652593	1.37545	2.215	2.198	2.046	1.952	1.899	1.892	2.362	2.425	2.458		2.134	2.126
4.72586	4.78882	4.77479	4.79853	4.97035	5.04912	4.74998				4.75376	4.62056	4.49695	4.57	4.76793	4.97151	5.06913	5.18193	4.76284	0.83538	1.58619	1.30032	1.09748	0.949586	0.863409	1.34801				0.830346	0.490619	0.140988	0.0499008	0.838921	0.499403	0.137461	0.0776231	1.3664	2.22189	2.20194	2.04502	1.95003	1.90983	1.91562	2.35806				2.13892	2.12403
4.7916	4.85957	4.86147	4.8974	5.08629	5.17324	4.82951				4.82357	4.67467	4.51091	4.57298	4.83062	5.05151	5.24393	5.34799	4.83257	0.820939	1.57496	1.27877	1.08689	0.957493	0.879204	1.33188				0.81733	0.501006	0.143335	0.0503969	0.823515	0.504278	0.125275	0.0879174	1.35542	2.21802	2.20299	2.05196	1.93807	1.92888	1.93786	2.35303				2.13801	2.12002
4.86821	4.93518	4.93619	5.00124	5.21221	5.28623	4.90417				4.8992	4.73719	4.5251	4.57602	4.90322	5.13122	5.33602	5.46101	4.90419	0.810124	1.56519	1.26586	1.0911	0.947973	0.892594	1.32059				0.808141	0.515828	0.146411	0.0513419	0.811437	0.498821	0.14207	0.106993	1.34502	2.214	2.20601	2.05201	1.92203	1.94704	1.96105	2.34303				2.131	2.117
4.9942	5.03877	5.02474	5.0975	5.3162	5.401	5.00639	4.83424	5.05022	5.16683	5.02568	4.86395	4.66204	4.58581	5.03217	5.25554	5.35365	5.4851	5.01827	0.793379	1.53408	1.24789	1.07006	0.968482	0.91104	1.30212	1.10082	0.898202	0.83654	0.787986	0.473852	0.217024	0.0560373	0.798658	0.475035	0.155217	0.0910047	1.31777	2.21	2.21293	2.06545	1.95108	1.9784	1.99391	2.35591	2.42908	2.3849	2.34234	2.13448	2.12543
5.07682	5.11342	5.10191	5.18029	5.407	5.46981	5.0959	4.93347	5.14763	5.23424	5.10439	4.96866	4.73046	4.75696	5.11381	5.32182	5.39008	5.50854	5.0973	0.786402	1.53589	1.24818	1.05206	0.950973	0.913314	1.28778	1.07436	0.868512	0.828948	0.783348	0.504721	0.230594	0.150129	0.78954	0.466862	0.150279	0.069481	1.316	2.20909	2.21404	2.0681	1.97654	1.9939	2.00998	2.3506	2.43514	2.37752	2.36882	2.13257	2.11794
5.1441	5.15901	5.16701	5.22012	5.45108	5.52703	5.17709	5.00625	5.22751	5.34416	5.17509	5.06762	4.8001	4.9301	5.18159	5.38503	5.41201	5.518	5.13201	0.784557	1.55931	1.25224	1.06896	0.952061	0.904009	1.28214	1.07635	0.870523	0.726241	0.783057	0.488294	0.208498	0.170031	0.786242	0.466215	0.138379	0.0626364	1.33846	2.21401	2.217	2.074	1.97049	1.99852	2.019	2.34799	2.44201	2.40329	2.36043	2.13501	2.1115
5.21928	5.24982	5.23645	5.30007	5.48866	5.56275	5.25317	5.10929	5.03463	5.01078	5.24187	5.16946	4.89455	5.02193	5.25633	5.4251	5.42043	5.52147	5.22879	0.795406	1.55524	1.26086	1.07192	0.946851	0.888759	1.2834	1.05645	0.839403	0.782534	0.794459	0.467247	0.183887	0.146282	0.796307	0.47034	0.136391	0.0587366	1.33375	2.21908	2.22195	2.07397	1.96849	2.00546	2.02138	2.34801	2.44714	2.52111	2.53315	2.14057	2.10709
5.28898	5.31744	5.3079	5.35068	5.54783	5.59258	5.31781	5.21482	5.16826	5.15655	5.31199	5.29833	5.03363	5.11055	5.33148	5.44424	5.42802	5.52833	5.29392	0.81064	1.56853	1.28414	1.06698	0.918733	0.872714	1.30045	1.04646	0.81649	0.760115	0.808651	0.463885	0.156191	0.0960516	0.81215	0.465463	0.128449	0.0524802	1.34875	2.23411	2.22249	2.07301	1.98442	2.005	2.0149	2.3551	2.45812	2.53022	2.54532	2.15212	2.10759
5.3565	5.3825	5.3705	5.386	5.56	5.6155	5.353	5.305	5.33	5.333	5.38	5.416	5.18101	5.22801	5.4	5.4725	5.433	5.523	5.3605	0.83398	1.58012	1.29089	1.07926	0.911774	0.848264	1.33764	1.04104	0.81996	0.74399	0.83195	0.462005	0.132835	0.0592299	0.83482	0.462334	0.13771	0.0543447	1.36303	2.246	2.222	2.0765	1.9905	2.003	2.005	2.384	2.464	2.541	2.561	2.17	2.1135
5.43012	5.45281	5.44467	5.44318	5.58481	5.6378	5.44354	5.42518	5.49976	5.52612	5.44966	5.53693	5.36543	5.43418	5.47758	5.50333	5.43801	5.51152	5.43525	0.838405	1.58304	1.29767	1.07475	0.892996	0.831696	1.34088	1.05212	0.825779	0.753658	0.834699	0.463484	0.131121	0.0608843	0.840802	0.452258	0.131711	0.0492873	1.3669	2.24896	2.22007	2.076	1.99786	1.99405	1.9891	2.36973	2.46304	2.5398	2.55585	2.17246	2.12196
5.50148	5.54737	5.50495	5.46992	5.59585	5.63971	5.53741	5.5212	5.64319	5.69819	5.51354	5.64677	5.55616	5.6371	5.55495	5.53447	5.44296	5.50491	5.52729	0.825874	1.5759	1.30067	1.07649	0.881122	0.812554	1.31807	1.0646	0.833735	0.77478	0.820964	0.496029	0.137661	0.0616096	0.829907	0.452022	0.116217	0.0411082	1.3558	2.25444	2.22508	2.07551	1.99252	1.98881	1.97931	2.37802	2.46594	2.52402	2.54374	2.1705	2.12744
5.57056	5.61515	5.56805	5.51653	5.6325	5.65851	5.60715	5.63022	5.80128	5.85635	5.57906	5.76057	5.74061	5.80864	5.62756	5.58906		5.55097	5.59114	0.825495	1.57041	1.29679	1.06662	0.85649	0.793953	1.30776	1.06837	0.875135	0.803119	0.82013	0.510127	0.167698	0.0932946	0.829976	0.526791		0.0615388	1.34971	2.2515	2.229	2.076	1.996	1.96949	1.95749	2.37902	2.46298	2.52494	2.53093	2.1675	2.128
5.66585	5.68488	5.63984	5.56266	5.63838	5.66624	5.67704	5.73039	5.92745	6.01608	5.68577	5.90221	5.98393	6.1279	5.71397	5.61679		5.68578	5.65692	0.824841	1.55945	1.29065	1.05566	0.836484	0.770789	1.30343	1.07792	0.923173	0.853002	0.822153	0.48626	0.200511	0.147875	0.827102	0.500227		0.153885	1.34254	2.25493	2.231	2.07011	2.008	1.96384	1.94379	2.387	2.45401	2.49964	2.49859	2.18091	2.13916
5.73551	5.75632	5.70842	5.61606	5.66994	5.68572	5.76136	5.84303	6.04587	6.18429	5.74838	6.00063	6.13999	6.28091	5.79259	5.68104		5.74912	5.73157	0.816046	1.54589	1.28154	1.03494	0.826427	0.764913	1.28391	1.08175	0.961463	0.885174	0.811151	0.456156	0.192963	0.131068	0.820693	0.508312		0.170362	1.32917	2.24884	2.23106	2.079	2.00792	1.95068	1.92668	2.3871	2.45494	2.47052	2.46544	2.17388	2.152
5.80905	5.82104	5.77805	5.66804	5.71603	5.72103	5.82805	5.94206	6.18605	6.29606	5.81605	6.08005	6.23704	6.37404	5.87004	5.73206		5.80398	5.80805	0.809494	1.53277	1.27152	1.03298	0.824323	0.753322	1.28396	1.09041	0.987982	0.930311	0.807304	0.465708	0.208736	0.146596	0.811553	0.525022		0.177794	1.31866	2.241	2.234	2.079	2.004	1.93499	1.911	2.392	2.45199	2.447	2.43798	2.168	2.15201
5.90209	5.90084	5.86392	5.73286	5.76969	5.76872	5.91785	6.05105	6.27099	6.40909	5.91223	6.17377	6.3057	6.44772	5.95212	5.84515	5.61267	5.7707	5.89292	0.79823	1.53149	1.264	1.03267	0.829915	0.756092	1.27814	1.09131	1.02847	0.968517	0.79682	0.461476	0.182394	0.121742	0.79975	0.547596	0.237441	0.220806	1.30987	2.23902	2.22802	2.07599	2.00294	1.92394	1.90293	2.38602	2.44085	2.44715	2.40671	2.16398	2.16705
5.98951	5.96849	5.9388	5.80243	5.82541	5.82729	5.98668	6.13578	6.35158	6.49635	6.01151	6.23633	6.36134	6.50546	6.04243	5.93757	5.66753	5.82747	5.96751	0.800426	1.52519	1.25832	1.0309	0.826785	0.760067	1.27915	1.04877	1.11155	0.995151	0.797489	0.445403	0.142344	0.087491	0.803438	0.549169	0.254531	0.230355	1.3047	2.24084	2.23	2.07494	1.998	1.91874	1.89678	2.38786	2.42898	2.45769	2.38382	2.16184	2.17118
6.0632	6.04121	6.02623	5.87228	5.8943	5.89029	6.06822	6.22207	6.47699	6.56214	6.08519	6.30115	6.37805	6.52801	6.1122	6.01428	5.74222	5.8992	6.04122	0.790062	1.52494	1.25258	1.02403	0.811057	0.752661	1.27061	1.0919	1.01696	0.993164	0.791608	0.410206	0.103276	0.0714882	0.788805	0.526757	0.234202	0.210211	1.30394	2.23302	2.22998	2.07198	1.99795	1.90597	1.88596	2.38099	2.42799	2.39408	2.37501	2.15403	2.17998
6.14078	6.12106	6.11482	5.98021	6.00837	6.00046	6.15179	6.24993	6.47463	6.61638	6.15982	6.35847	6.39614	6.52996	6.18878	6.12312		5.97506	6.12592	0.790844	1.52794	1.2516	1.0277	0.825364	0.756935	1.27062	1.06903	1.03332	0.963654	0.791027	0.454372	0.124547	0.0593298	0.790939	0.513314		0.202357	1.30684	2.24195	2.224	2.0639	1.9779	1.89389	1.87186	2.377	2.42599	2.42292	2.37819	2.16494	2.17092
6.20318	6.2054	6.18038	6.0768	6.11804	6.11702	6.21536	6.32408	6.52482	6.64612	6.22524	6.39566	6.40706	6.527	6.2512	6.2139		6.06076	6.19934	0.796084	1.53645	1.26343	1.03783	0.827196	0.758308	1.27651	1.07215	0.963191	0.918237	0.796601	0.462549	0.125868	0.0561313	0.79575	0.45104		0.14322	1.31485	2.23774	2.224	2.05594	1.9699	1.88496	1.86094	2.37704	2.42528	2.41714	2.39342	2.15972	2.16492
6.26102	6.27402	6.24802	6.16502	6.21803	6.21603	6.28202	6.37701	6.565	6.652	6.28602	6.42801	6.41	6.527	6.31001	6.35602		6.19603	6.26502	0.808522	1.54867	1.27839	1.05279	0.826504	0.767542	1.2872	1.05874	0.92596	0.864588	0.810902	0.470329	0.12576	0.0537399	0.806033	0.454941		0.133899	1.32732	2.225	2.224	2.053	1.965	1.883	1.858	2.379	2.439	2.424	2.41401	2.146	2.161
6.32676	6.3399	6.31886	6.25507	6.32339	6.32855	6.34571	6.39914	6.57988	6.64361	6.35476	6.44932	6.41597	6.52679	6.37171	6.4192	6.16297	6.31209	6.33081	0.81815	1.56211	1.29336	1.0597	0.841197	0.775247	1.29378	1.05035	0.886388	0.814912	0.819152	0.464992	0.127617	0.0532476	0.816806	0.457265	0.103956	0.0869647	1.33981	2.22097	2.22701	2.05103	1.95891	1.87908	1.86301	2.37809	2.442	2.44422	2.43632	2.13997	2.17903
6.38632	6.41046	6.38674	6.33892	6.43238	6.4496	6.40142	6.41056	6.5708	6.61338	6.41432	6.47428	6.41416	6.5111	6.42732	6.51328	6.31708	6.399	6.39444	0.82671	1.57286	1.30051	1.08019	0.861257	0.799089	1.30952	1.04739	0.855364	0.775702	0.826286	0.4453	0.122835	0.0499716	0.826572	0.462513	0.122037	0.0512333	1.35432	2.21896	2.22792	2.05312	1.9519	1.88518	1.86418	2.38486	2.44202	2.46122	2.46128	2.13796	2.18062
6.45116	6.48219	6.4722	6.43323	6.5493	6.57733	6.47114	6.43808	6.56096	6.58292	6.47918	6.48806	6.42202	6.51601	6.49215	6.62528	6.46848	6.5465	6.46518	0.831161	1.57874	1.30153	1.08959	0.878323	0.81426	1.31253	1.04093	0.843761	0.760566	0.831013	0.447761	0.125553	0.0485831	0.830618	0.474992	0.120487	0.0480096	1.3606	2.21698	2.224	2.05899	1.94701	1.89402	1.87303	2.37801	2.44298	2.472	2.47504	2.13599	2.16198
6.51288	6.55378	6.54889	6.5201	6.66427	6.70343	6.52278	6.46835	6.54676	6.55251	6.5459	6.51026	6.43104	6.52103	6.54988	6.73304	6.64937	6.73749	6.53483	0.838912	1.58514	1.30666	1.10232	0.898418	0.825825	1.33289	1.05025	0.840485	0.751751	0.83969	0.459514	0.130517	0.0497403	0.837235	0.498457	0.138462	0.0666087	1.36532	2.21011	2.22496	2.05405	1.94989	1.9001	1.88318	2.38195	2.43601	2.47304	2.48911	2.13209	2.154
6.58343	6.61653	6.62039	6.6088	6.76596	6.8181	6.58543	6.49671	6.52788	6.51384	6.61837	6.53192	6.43416	6.52304	6.62037	6.81671	6.83941	6.93749	6.60137	0.836595	1.58024	1.30542	1.10784	0.92612	0.84782	1.33878	1.06877	0.852234	0.761293	0.834791	0.456615	0.132655	0.0505539	0.837523	0.501227	0.151999	0.0663581	1.36555	2.21894	2.22184	2.05796	1.94106	1.90816	1.89733	2.37776	2.43704	2.4761	2.49814	2.13898	2.15404
6.655	6.693	6.69001	6.69901	6.86401	6.92301	6.657				6.687	6.578	6.442	6.525	6.68901	6.90201	7.01001	7.11201	6.67001	0.829859	1.57833	1.30267	1.11002	0.9381	0.864301	1.33213				0.826359	0.45335	0.13393	0.0507501	0.832649	0.492079	0.149461	0.0982703	1.35648	2.216	2.214	2.056	1.944	1.916	1.914	2.366				2.138	2.156
6.72587	6.76385	6.77178	6.79304	6.96511	7.03217	6.72768				6.75486	6.62678	6.45909	6.52804	6.76288	6.978	7.13424	7.26715	6.74783	0.821557	1.56914	1.28924	1.0948	0.940636	0.873651	1.3357				0.81763	0.457353	0.13303	0.0523877	0.824986	0.484255	0.166796	0.103103	1.34911	2.21706	2.21403	2.05695	1.94795	1.93115	1.93318	2.35609				2.14006	2.15397
6.79554	6.8314	6.8343	6.8754	7.05368	7.1257	6.7826				6.82348	6.68918	6.46652	6.53212	6.83364	7.05754	7.23164	7.35788	6.81442	0.813377	1.56481	1.28785	1.09362	0.946724	0.882386	1.32402				0.809685	0.477048	0.13376	0.053281	0.816783	0.466633	0.176979	0.13859	1.34315	2.22202	2.21602	2.05298	1.94416	1.9432	1.94726	2.36294				2.14506	2.15196
6.87119	6.90016	6.89817	6.9442	7.1362	7.2092	6.86122				6.89619	6.74717	6.49212	6.58698	6.91418	7.13317	7.26305	7.40106	6.88417	0.808803	1.55741	1.28249	1.08264	0.954743	0.886577	1.32826				0.804509	0.471999	0.131319	0.0675312	0.812948	0.463818	0.154287	0.102228	1.33619	2.223	2.217	2.05202	1.95202	1.95302	1.96002	2.35998				2.14799	2.14998
6.95185	6.96776	6.97285	7.0289	7.21975	7.29366	6.95729				6.9758	6.82209	6.54481	6.57911	6.99192	7.20372	7.28365	7.42523	6.95485	0.797481	1.55638	1.27463	1.07712	0.947408	0.881199	1.30063				0.795635	0.46304	0.139424	0.056012	0.79951	0.454428	0.131918	0.0843034	1.33352	2.22092	2.219	2.06203	1.9617	1.9601	1.97014	2.35166				2.14191	2.14195
7.01944	7.0285	7.04044	7.09997	7.27904	7.34606	7.05889				7.03952	6.90877	6.60958	6.74292	7.06538	7.26122	7.33406	7.44308	7.0224	0.790786	1.56215	1.27703	1.08203	0.938453	0.874683	1.27926				0.789228	0.448985	0.147087	0.108053	0.792728	0.456685	0.127124	0.0595057	1.33771	2.21514	2.21898	2.06398	1.93877	1.96806	1.98106	2.32573				2.13518	2.1378
7.09101	7.10301	7.11201	7.148	7.331	7.399	7.103				7.11501	6.99701	6.68801	6.68901	7.13401	7.322	7.337	7.447	7.09201	0.801541	1.56741	1.28079	1.07322	0.928669	0.862909	1.29872				0.799581	0.411463	0.123052	0.0505219	0.803561	0.459921	0.12733	0.0543198	1.34535	2.222	2.218	2.063	1.977	1.971	1.984	2.362				2.144	2.128
7.16793	7.17387	7.17386	7.20064	7.36135	7.43233	7.15191				7.1949	7.13555	6.83393	6.84024	7.20695	7.34224	7.34404	7.45301	7.15588	0.817153	1.57747	1.28987	1.07574	0.915014	0.846696	1.33243				0.812793	0.448008	0.148375	0.0735889	0.821068	0.469552	0.129411	0.0514907	1.35534	2.23899	2.21892	2.05703	1.98504	1.97597	1.97994	2.36992				2.15901	2.11592
7.24127	7.24229	7.24105	7.25083	7.38871	7.45828	7.22352				7.26529	7.25706	6.98617	7.01686	7.28127	7.36144	7.34702	7.454	7.22523	0.827671	1.58897	1.29851	1.08268	0.901271	0.830101	1.33745				0.823353	0.460322	0.130195	0.0481492	0.83116	0.46423	0.126391	0.0499869	1.36684	2.23806	2.21292	2.05884	1.988	1.97404	1.97482	2.36382				2.15992	2.11006
7.30416	7.30619	7.29314	7.29209	7.42405	7.47205	7.29914	7.23117			7.32914	7.3593	7.14348	7.20851	7.34415	7.38307	7.34801	7.45397	7.28616	0.840627	1.60025	1.31419	1.08483	0.893383	0.827127	1.33491	1.09461			0.837375	0.46591	0.129431	0.053053	0.842587	0.460256	0.126417	0.0493201	1.37886	2.24101	2.20899	2.05099	1.988	1.97598	1.96597	2.35503	2.42604			2.15601	2.11301
7.36575	7.37882	7.34577	7.32649	7.44255	7.49336	7.35298	7.29812	7.31364	7.29322	7.38474	7.47641	7.32826	7.40392	7.40286	7.4083	7.35228	7.44447	7.34979	0.854647	1.61054	1.31999	1.08617	0.886572	0.814245	1.35201	1.07859	0.861173	0.76917	0.850756	0.481378	0.118546	0.0503551	0.856718	0.450845	0.125244	0.0417365	1.38821	2.24496	2.20494	2.04791	1.98701	1.9699	1.95589	2.36482	2.44201	2.48606	2.51494	2.16097	2.11597
7.42518	7.44432	7.40712	7.36576	7.48546	7.52156	7.4305	7.38687	7.44377	7.46923	7.4431	7.58777	7.50737	7.55715	7.4712	7.43272		7.48146	7.41226	0.852047	1.61086	1.32153	1.09116	0.874254	0.808406	1.34584	1.07266	0.860185	0.778871	0.846505	0.499363	0.12639	0.0503627	0.855798	0.436119		0.0437936	1.38926	2.24182	2.19998	2.04104	1.98796	1.96192	1.9468	2.35092	2.44292	2.4909	2.50982	2.15876	2.11404
7.483	7.509	7.462	7.403	7.508	7.549	7.504	7.478	7.579	7.627	7.497	7.674	7.672	7.76	7.53				7.474	0.85042	1.60679	1.31987	1.08786	0.873	0.80821	1.3341	1.07603	0.8751	0.79553	0.84433	0.51025	0.14398	0.0695403	0.85472				1.38662	2.233	2.199	2.043	1.986	1.958	1.937	2.347	2.439	2.486	2.501	2.147	2.116
7.51915	7.55665	7.50397	7.44883	7.55684	7.58187	7.54166	7.53059	7.655	7.70664	7.5376	7.72779	7.76066	7.86852	7.5672	7.4481	7.35968	7.45197	7.52757	0.833499	1.584	1.31374	1.07248	0.864861	0.804047	1.32035	1.07556	0.878014	0.802172	0.831076	0.486407	0.155308	0.0949791	0.835018	0.475793	0.102482	0.049248	1.3611	2.23389	2.19901	2.04201	1.98948	1.95139	1.94384	2.35603	2.44103	2.4974	2.50982	2.1509	2.11408
7.57496	7.61293	7.54352	7.47503	7.58349	7.61241	7.59848	7.62594	7.78848	7.85217	7.58948	7.79626	7.91043	8.05006	7.62697	7.4579	7.37482	7.4674	7.57552	0.833108	1.57695	1.31063	1.06938	0.862938	0.799582	1.31375	1.07839	0.901427	0.839444	0.833159	0.513154	0.170813	0.134287	0.832226	0.474097	0.108562	0.0386675	1.35501	2.22446	2.20044	2.04351	1.98799	1.9429	1.92991	2.35848	2.44492	2.48836	2.49429	2.14249	2.12137
7.68021	7.71019	7.63222	7.55417	7.65614	7.68015	7.71321	7.76527	7.95532	8.05634	7.6882		8.04316	8.16815	7.73722		7.42714	7.474	7.67519	0.823173	1.57636	1.30587	1.07351	0.858737	0.798216	1.30802	1.08444	0.954221	0.902547	0.82722		0.223898	0.186078	0.818308		0.110392	0.0318544	1.35835	2.20797	2.195	2.03902	1.98101	1.91499	1.89597	2.345	2.42899	2.45195	2.45191	2.12496
7.70993	7.74372	7.68025	7.59014	7.67718	7.70512	7.73493	7.81247	8.0267	8.1231	7.72391	7.90184	8.14486		7.76298	7.55662	7.47473	7.4754	7.71229	0.820951	1.55964	1.28825	1.0579	0.853483	0.790277	1.29746	1.07544	0.958449	0.913605	0.822597	0.49895	0.136147		0.818868	0.441837	0.138435	0.0379655	1.33835	2.21689	2.19649	2.04845	1.98653	1.92338	1.89834	2.3623	2.43346	2.45275	2.44321	2.13489	2.11301
7.78732	7.80333	7.74152	7.64198	7.73287	7.75637	7.81176	7.8928	8.12666	8.21551	7.79931	8.00667	8.13216		7.84378	7.61327	7.5313	7.65726	7.77686	0.811057	1.55269	1.28238	1.05226	0.852919	0.787688	1.28163	1.07984	0.981289	0.953989	0.813405	0.505848	0.1885		0.808566	0.439786	0.164678	0.131206	1.33349	2.20798	2.19597	2.0445	1.98885	1.91393	1.88498	2.3465	2.4304	2.43156	2.41908	2.12546	2.10651
7.86703	7.87802	7.8385	7.72601	7.80451	7.82751	7.89401	7.98351	8.2035	8.31054	7.88402	8.09849	8.169	8.324	7.91604	7.71912	7.59601	7.98453	7.86051	0.802272	1.5462	1.27653	1.05877	0.849971	0.783199	1.2737	1.07619	1.01898	0.977197	0.804907	0.495143	0.141957	0.0665757	0.799733	0.454204	0.178502	0.156026	1.32141	2.2075	2.19	2.0465	1.9795	1.9035	1.873	2.3395	2.4155	2.43151	2.40449	2.123	2.109
7.92325	7.92423	7.94598	7.82808	7.9081	7.93099	8.023	8.01343	8.3006	8.38236	7.92735	8.1269	8.16614	8.32205	7.98168	7.81919	7.66172	8.04307	7.89934	0.794941	1.54423	1.26558	1.06282	0.845914	0.779141	1.25358	1.0745	1.00056	0.989996	0.796603	0.502757	0.155483	0.0713172	0.794282	0.482821	0.191198	0.145009	1.32137	2.20025	2.18943	2.03799	1.96281	1.8759	1.85394	2.27083	2.40812	2.40106	2.38701	2.11473	2.11208
8.04821	8.03219	8.02342	7.9137	7.99572	8.00966		8.13776	8.34737	8.41012	8.00261	8.20777	8.17986	8.32695	8.03992	7.93481	7.71919	8.09081	8.02437	0.777311	1.55435	1.26316	1.05644	0.836301	0.777083		1.06516	0.96901	0.953731	0.793031	0.469098	0.105357	0.0671728	0.793683	0.502309	0.186628	0.10515	1.33475	2.17182	2.17712	2.03696	1.94777	1.86798	1.84902		2.39688	2.40602	2.3881	2.13669	2.11991
8.23101	8.24709	8.24903		8.30397	8.33401	8.21207	8.26899	8.39694	8.42391	8.26301	8.33595	8.24	8.34497	8.27001	8.26117	8.06122	8.13324	8.23106	0.83813	1.57319	1.32303		0.865099	0.78335	1.32892	1.05218	0.838035	0.77773	0.826546	0.440526	0.125332	0.0505568	0.849044	0.424095	0.161177	0.051903	1.35451	2.25399	2.185	2.06799		1.90006	1.87305	2.355	2.39701	2.43303	2.43103	2.18099	2.16596
8.24016	8.31081	8.26912	8.20882	8.2859	8.33912	8.26272	8.26425	8.35394	8.35773	8.27218	8.30199	8.24011	8.32569	8.28013	8.38951	8.22758	8.31151	8.27598	0.838082	1.58028	1.31958	1.10958	0.900544	0.835178	1.33219	1.05145	0.797173	0.740582	0.831025	0.467101	0.134249	0.0483048	0.845089	0.464745	0.0927643	0.0101108	1.36448	2.24502	2.18405	2.06197	1.96805	1.94848	1.91083	2.35801	2.40603	2.45305	2.455	2.17102	2.13376
8.34691	8.38524	8.37195	8.3753			8.32833	8.28677	8.34806	8.33325	8.3799	8.39307	8.2499		8.38394	8.52759	8.37252	8.44959	8.36608	0.851998	1.5863	1.32428	1.09223			1.34693	1.05718	0.797467	0.740808	0.842443	0.473574	0.135072		0.860582	0.48631	0.129811	0.0385888	1.36995	2.24698	2.18895	2.05903	1.97295			2.35899	2.40897	2.45795	2.455	2.17298	2.11222
	8.452	8.44	8.41			8.387	8.331	8.317			8.392	8.252	8.34	8.428	8.605	8.584	8.686	8.426		1.58761	1.32352	1.07196			1.34986	1.08379	0.80101			0.479511	0.153249	0.0581595	0.84799	0.47948	0.13143	0.0582803	1.36929		2.187	2.06	1.988			2.362	2.414	2.471			2.106
8.47998	8.51974	8.5039	8.52197			8.46274				8.51695	8.44519	8.27312	8.3572	8.51596	8.70094	8.76337	8.87257	8.49779	0.846603	1.58292	1.31931	1.1291			1.35341				0.831851	0.533071	0.119826	0.0355849	0.860458	0.494991	0.124418	0.0691397	1.36316	2.27066	2.18807	2.058	1.93986			2.34704				2.18871	2.13313
8.56988	8.58716	8.58598				8.53016				8.60391	8.46278	8.28387	8.37577	8.6039	8.78693	8.98029	9.10806	8.5701	0.83777	1.57281	1.30336				1.33077				0.826457	0.522216	0.111198	0.0332887	0.848341	0.478575	0.0967652	0.114849	1.35383	2.23939	2.19491	2.058				2.35095				2.16233	2.14485
8.61299	8.66097	8.63698	8.618			8.59298				8.64399	8.49199	8.285	8.366	8.65098	8.84298	9.04798	9.16398	8.62698	0.831982	1.56358	1.28962	1.08256			1.32829				0.82546	0.527818	0.126815	0.0432265	0.837264	0.467154	0.137076	0.0908785	1.34529	2.237	2.202	2.049	1.97798			2.36				2.161	2.14
8.70466	8.72972	8.72258	8.75955	8.94665	8.99571	8.67893				8.73967	8.54262	8.33834	8.37218	8.73869	8.9257	9.11098	9.23415	8.70476	0.813057	1.5559	1.27332	1.07351	0.929535	0.862808	1.32159				0.802058	0.441331	0.184263	0.0561181	0.823857	0.467906	0.122352	0.0925712	1.33407	2.23778	2.2061	2.05198	1.95619	1.96612	1.9791	2.34902				2.15978	2.11293
8.76339	8.79433	8.77446	8.80849	9.0044	9.05934	8.76213				8.79938	8.59842		8.38784	8.80036	8.98835	9.10902	9.24786	8.7723	0.803816	1.54685	1.2707	1.0642	0.924591	0.85995	1.29709				0.799229	0.436085		0.0791997	0.808411	0.471156	0.131515	0.0747951	1.32572	2.2182	2.21491	2.05002	1.97283	1.97689	1.98791	2.35098				2.1402	2.10706
8.842	8.857	8.84	8.876	9.056	9.122	8.82				8.873	8.714	8.399	8.433	8.877	9.051	9.117	9.254	8.838	0.80115	1.54997	1.26871	1.06017	0.92367	0.85566	1.29602				0.79698	0.44815	0.137703	0.0460913	0.80541	0.48179	0.13859	0.0695302	1.32456	2.222	2.225	2.059	1.987	1.986	1.997	2.366				2.142	2.104
8.88786	8.91876	8.91073	8.90677	9.10438	9.17248	8.89247				8.91394	8.78646	8.46339	8.59878	8.9268	9.11252	9.13408	9.25795	8.90275	0.797822	1.55149	1.26994	1.0609	0.907705	0.846509	1.29487				0.795521	0.442202	0.142844	0.100306	0.80031	0.488614	0.14689	0.0623195	1.3287	2.21215	2.23409	2.07202	1.99313	1.99506	2.00298	2.36519				2.13716	2.09301
8.96009	8.9822	8.97223	8.97119	9.1366	9.2125	8.93151				8.99301	8.90847	8.57954	8.58023	8.99416	9.15645	9.14091	9.25405	8.96522	0.80975	1.55905	1.27334	1.06229	0.907256	0.841404	1.3174				0.806492	0.45658	0.162474	0.0799156	0.812882	0.476383	0.141053	0.0589325	1.33538	2.22484	2.2419	2.07398	2.00387	1.99994	2.00102	2.3808				2.15083	2.09399
9.02599	9.04199	9.02799	9.02699	9.20199	9.24399	9.00199				9.05799	9.02198	8.72498	8.85395	9.06099	9.169	9.145	9.255	9.02499	0.818169	1.56994	1.27942	1.06759	0.893772	0.833901	1.31758				0.813979	0.45961	0.134625	0.0950774	0.822018	0.47477	0.13999	0.05907	1.3458	2.233	2.242	2.072	2.005	1.997	1.999	2.384				2.157	2.098
9.08165	9.10163	9.06866	9.04863	9.21551	9.26732	9.05261	8.9697	8.9418	8.88436	9.11071	9.11914	8.84482	8.88897	9.12057	9.18715	9.15102	9.25501	9.08162	0.835969	1.58216	1.30082	1.07798	0.893041	0.833157	1.33112	1.08682	0.875108	0.809166	0.834082	0.464817	0.133435	0.0489633	0.837042	0.470083	0.137254	0.0594634	1.35881	2.23416	2.24201	2.06699	2.00501	1.99697	1.9949	2.39006	2.4481	2.50232	2.52731	2.15815	2.09416
9.13744	9.15645	9.12543	9.10345	9.25956	9.29472	9.10547	9.03039	9.0113	9.00182	9.17238	9.21801	9.00242	9.05929	9.16951	9.19987	9.15298	9.25599	9.13546	0.84887	1.59233	1.31353	1.08661	0.894862	0.835457	1.34295	1.06792	0.864566	0.782894	0.847238	0.474018	0.137281	0.0561577	0.849317	0.467724	0.137577	0.0606184	1.36871	2.24786	2.24299	2.06601	2.00599	1.99403	1.98609	2.39495	2.45691	2.52972	2.55373	2.17087	2.10786
9.19199	9.21099	9.17899	9.13899	9.29299	9.32699	9.17798	9.11298	9.14897	9.15996	9.22299	9.31998	9.16396	9.23496	9.23099	9.22299	9.156	9.258	9.18899	0.855589	1.60033	1.31905	1.09328	0.880933	0.832151	1.33808	1.07423	0.872478	0.789848	0.852789	0.494915	0.13935	0.0574697	0.857008	0.458002	0.134221	0.0594003	1.37863	2.256	2.24	2.068	2.006	1.991	1.977	2.383	2.464	2.545	2.57	2.177	2.13
9.24655	9.26759	9.22565	9.18949	9.33332	9.36446	9.23874	9.19294	9.28137	9.3166	9.26761	9.40478	9.33584	9.47263	9.28858	9.23726		9.3301	9.24062	0.857474	1.60645	1.32721	1.10234	0.895344	0.840076	1.34034	1.07803	0.889587	0.806239	0.853786	0.490676	0.135993	0.0985172	0.859595	0.446865		0.0499898	1.38348	2.25105	2.24104	2.06111	2.00101	1.9749	1.9619	2.38597	2.47098	2.55389	2.57889	2.17004	2.13208
9.29538	9.32033	9.28327	9.23344	9.36164	9.40548	9.30516	9.27694	9.40345	9.45919	9.32231	9.47412	9.49992	9.61816	9.34034	9.2607		9.33889	9.29629	0.852493	1.60358	1.32277	1.10023	0.905531	0.845047	1.33566	1.08937	0.918731	0.839133	0.84985	0.49386	0.129976	0.0616864	0.853784	0.432166		0.0401546	1.38058	2.25594	2.24495	2.07088	2.00199	1.96611	1.95311	2.38304	2.46902	2.54412	2.56912	2.17395	2.13891
9.352	9.376	9.334	9.288	9.428	9.465	9.361	9.368	9.522	9.592	9.376	9.554	9.647	9.787	9.398	9.326		9.44	9.351	0.84496	1.59783	1.31872	1.09304	0.89142	0.84639	1.33074	1.09615	0.94253	0.87461	0.84403	0.4654	0.14336	0.08806	0.84473	0.52907		0.16008	1.37337	2.246	2.246	2.077	1.996	1.957	1.942	2.38	2.481	2.536	2.559	2.165	2.154
9.4107	9.43253	9.39055	9.33161	9.47678	9.52059	9.4187	9.45385	9.62908	9.72729	9.43067	9.63863	9.7779	9.9387	9.45378	9.37957	9.21824	9.37424	9.40657	0.835215	1.59041	1.30957	1.0859	0.906914	0.845401	1.31703	1.10053	0.963742	0.911759	0.839869	0.434604	0.126664	0.112904	0.829653	0.537106	0.132271	0.126542	1.36533	2.24289	2.24698	2.07703	1.99998	1.94484	1.92787	2.38702	2.48097	2.52793	2.53872	2.15991	2.15303
9.47236	9.47951	9.4385	9.38544	9.54529	9.57246	9.48036	9.52823	9.72402	9.84083	9.48939	9.69442	9.85718	10.0004	9.52229		9.23978	9.39578	9.45648	0.831281	1.57564	1.29686	1.07469	0.888767	0.838491	1.30349	1.09583	0.989464	0.952173	0.832724	0.471905	0.14992	0.119383	0.829036		0.154322	0.153145	1.35529	2.2331	2.24502	2.07997	1.99802	1.93114	1.91612	2.38898	2.47803	2.52206	2.51425	2.15208	2.15597
9.54299	9.532	9.49699	9.438	9.597	9.63299	9.54199	9.59599	9.80999	9.93499	9.55699	9.76399	9.897	10.045	9.59499		9.264	9.424	9.51699	0.815351	1.57058	1.28697	1.06316	0.880081	0.826751	1.29299	1.08617	1.01512	0.990986	0.823461	0.47484	0.132052	0.0935124	0.806922		0.169549	0.162529	1.3443	2.233	2.243	2.08	1.999	1.926	1.905	2.392	2.479	2.502	2.485	2.153	2.163
9.61273	9.58466	9.56569	9.50069	9.65267	9.69168	9.57692	9.65885	9.88183	9.99856	9.62774	9.81895	9.91736	10.0591	9.6647		9.30757	9.44154	9.57366	0.810004	1.55645	1.26998	1.05276	0.868136	0.809343	1.29806	1.08725	1.04609	1.02278	0.813922	0.493264	0.129427	0.0762411	0.805921		0.19188	0.155334	1.33469	2.22901	2.24099	2.08299	1.99998	1.92291	1.90095	2.40186	2.47292	2.49109	2.46179	2.15193	2.16709
9.67818	9.64326	9.62723	9.56223	9.71225	9.75224	9.65897	9.73504	9.95607	10.0484	9.69416	9.90393	9.94959	10.0718	9.72721		9.35836	9.4894	9.63226	0.796974	1.55314	1.2637	1.04417	0.853514	0.797124	1.27005	1.07036	1.03381	1.03996	0.800706	0.438262	0.106824	0.060261	0.793496		0.200818	0.164584	1.32776	2.22999	2.24001	2.08201	1.99802	1.9151	1.89606	2.38916	2.46609	2.4989	2.44323	2.14607	2.1749
9.737	9.699	9.686	9.63	9.774	9.813	9.716	9.785	10.013	10.097	9.757	9.96	9.965	10.07	9.785		9.452	9.586	9.691	0.80015	1.54974	1.26099	1.02816	0.84203	0.78317	1.27337	1.05483	1.03684	1.04164	0.7993	0.45125	0.11906	0.05462	0.80116		0.18129	0.14562	1.32572	2.233	2.237	2.078	1.998	1.917	1.895	2.386	2.465	2.45	2.428	2.151	2.172
9.79256	9.75661	9.73863	9.70075	9.84366	9.87765	9.7706	9.8232	10.0492	10.1403	9.80861	10.0002	9.97405	10.07	9.84156	9.93251	9.57169	9.70569	9.74561	0.798688	1.55057	1.26651	1.02635	0.833734	0.77296	1.27329	1.05148	1.02373	1.0227	0.798512	0.457639	0.113951	0.0503479	0.799074	0.480755	0.232001	0.195921	1.32639	2.24099	2.23801	2.07308	1.99806	1.91416	1.89713	2.37998	2.46398	2.44299	2.41805	2.15602	2.17402
9.84052	9.80848	9.79246	9.76436	9.89944	9.93245	9.82149	9.83983	10.0629	10.1618	9.86048	10.0178	9.97796	10.069	9.88952	9.97557	9.63041	9.76441	9.79748	0.799393	1.55638	1.26701	1.02893	0.833195	0.767901	1.27673	1.04892	1.01017	0.990227	0.800411	0.450739	0.113207	0.0493203	0.798595	0.450564	0.179449	0.144191	1.33205	2.24001	2.23899	2.07993	2.00295	1.92786	1.90789	2.37802	2.46202	2.44201	2.42196	2.15798	2.17598
9.88999	9.85899	9.84999	9.82599	9.96199	9.99199	9.85699	9.87199	10.111	10.182	9.90699	10.048	9.981	10.072	9.93699	10.011	9.75497		9.84499	0.802809	1.56522	1.27003	1.03391	0.828901	0.771379	1.28882	1.04619	0.976887	0.947619	0.803239	0.447551	0.110171	0.0476704	0.802569	0.436923	0.0734736		1.33984	2.239	2.241	2.084	2.005	1.933	1.917	2.388	2.463	2.441	2.43	2.158	2.21499
9.9375	9.91352	9.90767	9.88657	10.0156	10.0516	9.90641	9.88749	10.0892	10.183	9.96152	10.0732	9.98402	10.072	9.97755	10.062	9.83249	9.9389	9.89852	0.810076	1.57363	1.27513	1.04316	0.834502	0.776216	1.3048	1.04922	0.948775	0.906223	0.807237	0.449711	0.109634	0.046782	0.811787	0.419435	0.0948436	0.0473053	1.34853	2.24208	2.245	2.08708	2.00802	1.94517	1.92716	2.39002	2.46505	2.47201	2.44318	2.16203	2.21782
9.98046	9.95844	9.96528	9.93539	10.0674	10.1073	9.94156	9.92948	10.1068	10.187	10.0064	10.0928	9.98598	10.072	10.0244	10.1469	9.96041	10.016	9.94344	0.8149	1.58381	1.2808	1.05605	0.856101	0.788793	1.31512	1.05017	0.913134	0.870446	0.812149	0.4481	0.108267	0.0452392	0.817568	0.448221	0.105458	0.0348748	1.35703	2.24891	2.245	2.09391	2.00998	1.95982	1.94083	2.39198	2.46895	2.47299	2.45881	2.16496	2.20219
10.025	10.004	10.016	9.986	10.123	10.167	9.987	9.963	10.116	10.189	10.046	10.098	9.986	10.073	10.064	10.222	10.11	10.162	9.994	0.82186	1.59143	1.28902	1.06809	0.87932	0.80635	1.33848	1.05438	0.8914	0.84014	0.81884	0.44189	0.10812	0.04427	0.82385	0.47981	0.10272	0.0381801	1.36678	2.253	2.245	2.096	2.012	1.964	1.952	2.4	2.473	2.477	2.476	2.174	2.186
10.0695	10.0615	10.0685	10.0296	10.1786	10.2236	10.0487	9.9884	10.1181	10.179	10.0904	10.1142	9.99303	10.076	10.1174	10.2795	10.2634	10.3526	10.0435	0.821633	1.59713	1.29201	1.08119	0.881775	0.813713	1.33466	1.06519	0.88492	0.818545	0.817521	0.451204	0.107661	0.0427235	0.825135	0.479934	0.121418	0.0630713	1.37368	2.26001	2.25597	2.10497	2.01306	1.97613	1.96218	2.38088	2.47503	2.48701	2.49209	2.18194	2.17798
10.1116	10.1046	10.1086	10.0795	10.2295	10.2725	10.1064	10.0236	10.1259	10.178	10.1266	10.1308	9.99597	10.076	10.1546	10.3206	10.3878	10.4896	10.0905	0.821026	1.59966	1.29813	1.08269	0.883087	0.826384	1.32943	1.07249	0.876118	0.804876	0.816698	0.455972	0.109551	0.0430369	0.824724	0.470524	0.118568	0.0658424	1.37509	2.26099	2.25303	2.10203	2.01795	1.98788	1.97784	2.37011	2.47797	2.48799	2.49992	2.17705	2.17602
10.164	10.158	10.158	10.115	10.28	10.319	10.162	10.071	10.142	10.185	10.182	10.154	10	10.076	10.21	10.382	10.487	10.594	10.141	0.815901	1.59913	1.29487	1.08457	0.889449	0.82769	1.32263	1.06991	0.861563	0.792033	0.812921	0.45665	0.11108	0.04288	0.818421	0.437967	0.125379	0.0818367	1.37333	2.259	2.261	2.11	2.018	1.99	1.992	2.373	2.481	2.497	2.511	2.178	2.176
10.2065	10.2004	10.2005	10.1574	10.3114	10.3634	10.2235		10.1654	10.1992	10.2175	10.1783	10.0001	10.076	10.2595	10.4124	10.5242	10.632	10.1825	0.809533	1.59793	1.28985	1.08709	0.899638	0.830368	1.31125		0.832159	0.779379	0.806221	0.449573	0.11151	0.0424671	0.812766	0.461492	0.139454	0.109232	1.37149	2.26001	2.26207	2.11108	2.02405	1.98804	1.99601	2.36803		2.51414	2.52416	2.17702	2.17501
10.2584	10.2435	10.2514	10.1965	10.3535	10.4075	10.2695		10.2075	10.2247	10.2694	10.2096	10.0069	10.076	10.3144	10.4555	10.5398	10.632	10.2314	0.800623	1.59221	1.28165	1.08127	0.899413	0.828175	1.30288		0.817796	0.757868	0.796166	0.444765	0.112479	0.0411551	0.805257	0.473927	0.149059	0.0991858	1.36481	2.26099	2.26892	2.11891	2.02894	1.99195	1.99699	2.37097		2.52883	2.54081	2.17898	2.17599
[truncated: 64 more columns]
