# Supplementary material for: Kinematic Validation of a Multi-Kinect v2 Instrumented 10-Meter Walkway for Quantitative Gait Assessments
Source: PLoS One. 2015 Oct 13;10(10):e0139913. doi: 10.1371/journal.pone.0139913 (PMC4603795; doi:10.1371/journal.pone.0139913)
Supplement: S1 Data — (ZIP) [file pone.0139913.s001.zip › S1_Data/pp5_trial6.xls]

## Sheet: Sheet1
Kinect(x) SpineBase	Kinect(x) Head	Kinect(x) ShoulderLeft	Kinect(x) ElbowLeft	Kinect(x) WristLeft	Kinect(x) HandLeft	Kinect(x) ShoulderRight	Kinect(x) ElbowRight	Kinect(x) WristRight	Kinect(x) HandRight	Kinect(x) HipLeft	Kinect(x) KneeLeft	Kinect(x) AnkleLeft	Kinect(x) FootLeft	Kinect(x) HipRight	Kinect(x) KneeRight	Kinect(x) AnkleRight	Kinect(x) FootRight	Kinect(x) SpineShoulder	Kinect(y) SpineBase	Kinect(y) Head	Kinect(y) ShoulderLeft	Kinect(y) ElbowLeft	Kinect(y) WristLeft	Kinect(y) HandLeft	Kinect(y) ShoulderRight	Kinect(y) ElbowRight	Kinect(y) WristRight	Kinect(y) HandRight	Kinect(y) HipLeft	Kinect(y) KneeLeft	Kinect(y) AnkleLeft	Kinect(y) FootLeft	Kinect(y) HipRight	Kinect(y) KneeRight	Kinect(y) AnkleRight	Kinect(y) FootRight	Kinect(y) SpineShoulder	Kinect(z) SpineBase	Kinect(z) Head	Kinect(z) ShoulderLeft	Kinect(z) ElbowLeft	Kinect(z) WristLeft	Kinect(z) HandLeft	Kinect(z) ShoulderRight	Kinect(z) ElbowRight	Kinect(z) WristRight	Kinect(z) HandRight	Kinect(z) HipLeft	Kinect(z) KneeLeft
0.104	0.113	0.099	0.066	0.11798	0.125785	0.11	0.085	0.124863	0.126843	0.139	0.089	0.027	0.102137	0.153	0.0820587	0.0149413	0.108	0.109	0.833314	1.59173	1.30779	1.05366	0.816594	0.754715	1.31788	0.999139	0.759299	0.754775	0.83349	0.492939	0.155512	0.0735642	0.833005	0.480579	0.152584	0.0655043	1.3628	2.212	2.23	2.071	2.008	1.98294	1.974	2.373	2.429	2.42906	2.42498	2.14	2.092
0.104001	0.113002	0.0989965	0.066	0.117001	0.115007	0.11		0.118006	0.119015	0.139	0.089	0.027	0.109	0.153001	0.085	0.012	0.108	0.109	0.833	1.59186	1.30706	1.05334	0.810807	0.753472	1.31781		0.763783	0.730471	0.83298	0.49289	0.15211	0.0647613	0.83275	0.483051	0.156268	0.0657202	1.3629	2.212	2.23	2.071	2.008	1.98	1.974	2.373		2.43199	2.424	2.14	2.092
0.105	0.115	0.096	0.066	0.118024	0.12096	0.11		0.122953	0.131953	0.139	0.089	0.0269684	0.109	0.154	0.085	0.012	0.108	0.109	0.833001	1.59186	1.30692	1.05282	0.808679	0.754833	1.31848		0.766278	0.731207	0.832951	0.492559	0.152014	0.0658801	0.832791	0.48416	0.154409	0.0658494	1.36283	2.215	2.233	2.072	2.008	1.98299	1.97204	2.373		2.42602	2.42002	2.14	2.092
0.105	0.115	0.096	0.0659434	0.120943	0.116113	0.11	0.086	0.117076	0.125943	0.139	0.089	0.023	0.108943	0.154	0.085	0.0120566	0.108	0.109	0.833121	1.59177	1.3072	1.0556	0.816004	0.750214	1.31987	1.00548	0.764858	0.719531	0.833091	0.492435	0.152525	0.0672185	0.83289	0.48413	0.154192	0.0657634	1.36265	2.215	2.233	2.072	2.00802	1.98202	1.97696	2.373	2.432	2.42804	2.42208	2.14	2.092
0.105	0.115	0.096	0.0630093	0.118009	0.121981	0.11	0.086	0.120988	0.123009	0.139	0.089	0.023	0.106009	0.154	0.085	0.0149907	0.108	0.109	0.83315	1.59119	1.30778	1.05578	0.809491	0.751466	1.31905	1.00712	0.766824	0.718055	0.83314	0.492689	0.152769	0.0707687	0.83287	0.48414	0.150671	0.0654211	1.36183	2.215	2.233	2.072	2.009	1.983	1.97501	2.373	2.432	2.42999	2.42599	2.14	2.092
0.105	0.115	0.1	0.0630279	0.118	0.115037	0.11	0.083	0.125	0.117093	0.139	0.089	0.023	0.104	0.154	0.085	0.015	0.108	0.11	0.832948	1.59158	1.30743	1.05588	0.808652	0.752129	1.31922	1.00679	0.76693	0.727944	0.832937	0.492739	0.154119	0.070579	0.832628	0.484811	0.147361	0.0655823	1.36122	2.215	2.233	2.074	2.00899	1.983	1.97402	2.373	2.433	2.429	2.42797	2.14	2.092
0.105	0.115	0.100019	0.066	0.118	0.118924	0.110076	0.0830567		0.127	0.139	0.089	0.023	0.104038	0.154	0.0849622	0.015	0.108	0.11	0.832698	1.5916	1.30743	1.05523	0.807806	0.748867	1.31876	1.00894		0.72942	0.832641	0.49265	0.153978	0.0704572	0.832405	0.483739	0.14952	0.0647634	1.36119	2.215	2.233	2.07406	2.008	1.983	1.97596	2.37306	2.43298		2.425	2.14	2.092
0.105	0.115	0.100999	0.066	0.118	0.115002	0.113998	0.0859985		0.127	0.139	0.089	0.023	0.105999	0.154	0.083001	0.015	0.108	0.11	0.83262	1.59158	1.30758	1.0567	0.806571	0.74923	1.31901	1.00709		0.7294	0.83271	0.49266	0.15437	0.0697903	0.83217	0.477483	0.147981	0.0649399	1.3615	2.215	2.233	2.077	2.008	1.983	1.974	2.376	2.432		2.425	2.14	2.092
0.105	0.118007	0.102028	0.069	0.118035	0.125972	0.110007	0.0860138	0.128	0.128021	0.139	0.093	0.023	0.105972	0.154021	0.083	0.015	0.108	0.11	0.832898	1.59151	1.30759	1.05128	0.806463	0.749342	1.31846	1.00801	0.768417	0.730666	0.83324	0.497071	0.157219	0.0712109	0.832257	0.4748	0.147679	0.0652082	1.36147	2.215	2.23202	2.08099	2.007	1.98301	1.97401	2.37703	2.43197	2.428	2.42799	2.14	2.094
0.105075	0.119056	0.106019	0.0690188	0.123	0.121944	0.111	0.088	0.127944	0.130962	0.139075	0.0929437	0.023	0.102	0.157019	0.083	0.015	0.108	0.110056	0.832673	1.59095	1.30716	1.05105	0.804089	0.749619	1.31826	1.04467	0.796517	0.745719	0.833183	0.497174	0.155591	0.0713179	0.831772	0.474758	0.147539	0.0663832	1.36093	2.21504	2.23498	2.07908	2.00706	1.985	1.97502	2.381	2.428	2.42802	2.42708	2.14004	2.09402
0.108986	0.12199	0.106997	0.0699965	0.123	0.11901	0.111	0.088	0.12501	0.129007	0.142986	0.0900105	0.023	0.102	0.157997	0.083	0.015	0.108	0.11299	0.832291	1.58989	1.30642	1.05098	0.80406	0.747986	1.31734	1.04524	0.789077	0.739393	0.832831	0.496871	0.15566	0.0701641	0.831381	0.473604	0.14747	0.0665494	1.36117	2.21699	2.234	2.08299	2.00999	1.985	1.976	2.381	2.428	2.429	2.43099	2.14199	2.095
0.109029	0.126048	0.11	0.0740095	0.123029	0.126038	0.116038	0.088	0.128057	0.126124	0.143038	0.093	0.023	0.102	0.158029	0.083038	0.015038	0.104	0.114038	0.832123	1.58897	1.3051	1.05206	0.801139	0.748763	1.31698	1.04478	0.793288	0.744432	0.832816	0.496836	0.154261	0.071261	0.83098	0.472161	0.147566	0.0721191	1.36159	2.21699	2.23602	2.082	2.00903	1.98499	1.97402	2.38302	2.428	2.42809	2.43295	2.14199	2.094
0.112094	0.131056	0.11	0.0750563	0.126	0.130056	0.119906	0.0882252	0.134038	0.138962	0.147019	0.093	0.023	0.102075	0.161094	0.087244	0.019	0.104056	0.118019	0.832455	1.5885	1.30547	1.05137	0.799025	0.748099	1.31424	1.04456	0.806199	0.73842	0.833404	0.496375	0.153318	0.0702725	0.830987	0.471238	0.148179	0.0709644	1.36146	2.21604	2.23798	2.082	2.01198	1.984	1.97598	2.38509	2.42806	2.43691	2.42815	2.14106	2.094
0.116995	0.133997	0.11	0.0779972	0.126	0.132997	0.115005	0.0999886	0.135998	0.137002	0.147999	0.093	0.023	0.105996	0.165995	0.0999877	0.019	0.106997	0.118999	0.833249	1.58815	1.30571	1.05184	0.800309	0.750158	1.31626	1.02601	0.78578	0.741037	0.834119	0.494562	0.151112	0.0677924	0.831899	0.472179	0.147081	0.0701508	1.36189	2.218	2.237	2.082	2.011	1.984	1.975	2.39	2.431	2.432	2.43599	2.144	2.094
0.118027	0.135054	0.114041	0.0810272	0.129116	0.136109	0.124007	0.0950068	0.147048	0.149054	0.149027	0.101061	0.0230068	0.102007	0.170027	0.107136	0.024	0.112	0.123027	0.834153	1.58862	1.30779	1.05221	0.801394	0.756538	1.3196	1.0456	0.80801	0.744493	0.834472	0.478637	0.151531	0.0685858	0.833433	0.46853	0.144991	0.0644618	1.36264	2.22201	2.24001	2.08398	2.01001	1.98299	1.97396	2.38702	2.43602	2.44299	2.43901	2.14701	2.09803
0.122147	0.143084	0.120105	0.085168	0.146042	0.152084	0.125273	0.096084	0.154378	0.157357	0.153084	0.110336	0.024084	0.103	0.174168	0.127063	0.024063	0.112021	0.127168	0.834539	1.58974	1.30865	1.05236	0.804938	0.759248	1.32104	1.04117	0.790882	0.747963	0.834783	0.476721	0.150247	0.067982	0.833908	0.46561	0.145147	0.0632472	1.3636	2.22402	2.24104	2.08104	2.01202	1.98092	1.96783	2.38992	2.43904	2.441	2.43994	2.14904	2.10311
0.128978	0.146988	0.124985	0.0929753	0.147994	0.155988	0.13796	0.0999877	0.171945	0.173948	0.156988	0.125951	0.0279877	0.103	0.181975	0.129991	0.0269908	0.112997	0.134975	0.833115	1.58987	1.30983	1.05455	0.805299	0.760566	1.32118	1.0393	0.806301	0.755068	0.833085	0.474926	0.149163	0.0685382	0.832863	0.464693	0.143156	0.0626519	1.36158	2.225	2.24299	2.08299	2.013	1.97701	1.96002	2.38601	2.44099	2.441	2.43701	2.15099	2.10798
0.137073	0.152118	0.129109	0.0960727	0.157045	0.163191	0.138091	0.105118	0.181073	0.186209	0.1681	0.142363	0.0330999	0.116	0.189073	0.133082	0.0280273	0.115036	0.144073	0.832887	1.58806	1.30923	1.05286	0.819855	0.76078	1.32095	1.04004	0.808697	0.757733	0.832456	0.466032	0.141117	0.0574154	0.832948	0.462026	0.140871	0.059326	1.36032	2.23601	2.24905	2.08603	2.01201	1.96995	1.9579	2.39607	2.44705	2.45604	2.45105	2.161	2.11314
0.145205	0.165224	0.141093	0.104112	0.16213	0.184112	0.148298	0.118149	0.189466	0.209596	0.179279	0.18241	0.0442236	0.116112	0.197093	0.142149	0.031	0.119019	0.152242	0.832576	1.58478	1.30682	1.05384	0.820414	0.760843	1.31912	1.0436	0.810677	0.741837	0.832035	0.469529	0.14296	0.0580395	0.832741	0.463846	0.136545	0.0567007	1.35879	2.23706	2.25506	2.08909	2.01296	1.96502	1.94696	2.40409	2.45302	2.46019	2.45713	2.16104	2.12806
0.155987	0.176986	0.145994	0.109993	0.168992	0.189993	0.163982	0.125991	0.213971	0.240963	0.193983	0.203975	0.0559862	0.121993	0.201994	0.149991	0.031	0.119999	0.164985	0.830812	1.58258	1.30609	1.05538	0.823277	0.761519	1.31128	1.04478	0.817352	0.747443	0.830702	0.469989	0.140842	0.0601176	0.830682	0.465218	0.134722	0.0562106	1.35512	2.24	2.258	2.09399	2.011	1.966	1.945	2.40899	2.454	2.46999	2.46399	2.163	2.131
0.166075	0.193123	0.166075	0.115055	0.171	0.191027	0.172109	0.142102	0.242253	0.274171	0.203034	0.257219	0.0831981	0.127389	0.212102	0.157055	0.0350273	0.12013	0.17913	0.829455	1.58139	1.30374	1.05305	0.820638	0.764108	1.3107	1.04535	0.823537	0.750895	0.829219	0.493306	0.150935	0.0617338	0.8295	0.457047	0.132842	0.054591	1.35392	2.247	2.26301	2.09802	2.01601	1.962	1.94799	2.41003	2.45901	2.47803	2.46706	2.16704	2.138
0.177187	0.211375	0.177262	0.123131	0.17115	0.194888	0.188487	0.157562	0.279524	0.299824	0.208281	0.289768	0.112843	0.185217	0.227169	0.165037	0.0390375	0.139318	0.1983	0.827249	1.57534	1.3001	1.0541	0.82045	0.760766	1.30747	1.04619	0.835924	0.758828	0.827654	0.488495	0.131347	0.0435716	0.826546	0.458024	0.131511	0.0517819	1.35175	2.24715	2.26407	2.10098	2.01702	1.96202	1.94709	2.41502	2.46107	2.48294	2.47606	2.17304	2.13806
0.186966	0.230933	0.190953	0.129977	0.178973	0.18902	0.213913	0.186899	0.306906	0.342853	0.22295	0.329863	0.156849	0.248782	0.23597	0.166993	0.0409933	0.155943	0.213946	0.826134	1.57215	1.30118	1.0553	0.822015	0.756405	1.30146	1.03664	0.823602	0.759239	0.826823	0.491898	0.131689	0.0530575	0.825274	0.455638	0.122142	0.0492686	1.34887	2.25497	2.26799	2.1	2.018	1.963	1.95198	2.416	2.46499	2.48001	2.47899	2.17499	2.14099
0.205111	0.263203	0.227092	0.142138	0.184009	0.186972	0.248111	0.216323	0.356323	0.385443	0.235138	0.37335	0.221627	0.308609	0.255138	0.177129	0.049	0.135935	0.23924	0.823273	1.56742	1.29809	1.053	0.808993	0.753417	1.29501	1.04018	0.839666	0.772169	0.824996	0.498759	0.141772	0.0614227	0.821321	0.452067	0.119036	0.041081	1.34549	2.25503	2.26703	2.109	2.02102	1.96803	1.95601	2.41203	2.46499	2.48799	2.48194	2.17802	2.14898
0.217508	0.285602	0.237527	0.157226	0.185	0.184038	0.260828	0.251564	0.391602	0.433903	0.250433	0.411828	0.290486	0.37605	0.270583	0.191019		0.129019	0.265564	0.822489	1.56214	1.29727	1.05461	0.80823	0.75004	1.29485	1.04201	0.840305	0.777628	0.824499	0.508307	0.1595	0.0679514	0.820301	0.461307		0.0488422	1.33964	2.25796	2.27	2.10894	2.02306	1.971	1.95713	2.41504	2.46408	2.487	2.47589	2.17991	2.14706
0.243978	0.316974	0.264977	0.16899	0.185	0.185998	0.303964	0.280975	0.422974	0.480961	0.272981	0.454964	0.367935	0.482911	0.300975	0.191999		0.129999	0.294975	0.820861	1.56152	1.29628	1.05558	0.80824	0.758923	1.29007	1.04244	0.842628	0.785873	0.822362	0.506072	0.118824	0.0570791	0.819321	0.458542		0.0557342	1.33576	2.256	2.27	2.106	2.026	1.971	1.96399	2.417	2.468	2.487	2.47	2.175	2.15
0.258192	0.353296	0.283399	0.179179	0.185993	0.178979	0.325316	0.331385	0.48744	0.536433	0.287179	0.476371	0.439543	0.561515	0.312241	0.196048			0.316309	0.819124	1.55527	1.29501	1.05031	0.807628	0.750289	1.29219	1.0482	0.854221	0.786124	0.819971	0.505674	0.135147	0.067952	0.818197	0.456818			1.33451	2.25498	2.272	2.10701	2.03303	1.97398	1.96301	2.41701	2.47601	2.475	2.46192	2.17401	2.14895
0.286794	0.396702	0.341517	0.20524	0.185018	0.176055	0.371517	0.387573	0.552275	0.600349	0.313702	0.530462	0.519552	0.637681	0.347887	0.203628			0.361702	0.803741	1.53555	1.27605	1.03053	0.797336	0.744496	1.27863	1.04302	0.85883	0.792709	0.80837	0.506255	0.169291	0.0913593	0.798911	0.415651			1.32145	2.2518	2.27194	2.10891	2.03811	1.97106	1.96398	2.41902	2.47713	2.47487	2.45085	2.17583	2.14196
0.328844	0.433862	0.368898	0.217953	0.185996	0.178989	0.398898				0.350862	0.554909	0.601694	0.726669	0.394825	0.236876			0.398862	0.797981	1.53356	1.27084	1.03479	0.802949	0.750637	1.27547				0.799882	0.502803	0.165096	0.0913201	0.796838	0.470755			1.31207	2.24104	2.26901	2.10402	2.04398	1.97399	1.963	2.42				2.16703	2.14001
0.353268	0.48324	0.3906	0.243185	0.197037	0.186972	0.447323	0.476536	0.670674	0.735674	0.379277	0.610388	0.655259	0.780416	0.409314			0.269203	0.434416	0.791712	1.51743	1.27146	1.0358	0.806825	0.755848	1.25912	1.03184	0.882113	0.81835	0.792828	0.508139	0.16276	0.0880477	0.791358			0.148934	1.30702	2.24104	2.26702	2.10003	2.04306	1.97393	1.95592	2.41406	2.49691	2.46894	2.42886	2.16504	2.14597
0.383134	0.51026	0.455714		0.201189	0.184399	0.483134	0.535596	0.744134	0.809701	0.410092	0.652756	0.683315	0.825252	0.444071			0.292029	0.480071	0.78519	1.51459	1.2523		0.798473	0.756136	1.25819	1.02997	0.896602	0.835862	0.786917	0.494872	0.168063	0.112371	0.784296			0.152647	1.2929	2.2446	2.26879	2.10289		1.96541	1.94685	2.41983	2.48795	2.4616	2.41373	2.16854	2.14302
0.435977	0.568975					0.535977		0.796977	0.888966	0.460978	0.687985	0.697994	0.836995	0.493979			0.33998	0.529979	0.769347	1.50265					1.248		0.905566	0.850854	0.772806	0.483335	0.166791	0.107762	0.766847			0.155759	1.28521	2.22601	2.259					2.412		2.44301	2.40101	2.14701	2.144
	0.621338	0.546406	0.345436	0.251316	0.212534	0.595414	0.665233	0.882414	0.958451		0.720203	0.715135	0.847083				0.362451	0.583384		1.49584	1.24255	1.02387	0.81572	0.766207	1.24434	1.02274	0.909596	0.864619		0.460329	0.159573	0.0933686				0.145002	1.27788		2.25497	2.08895	2.00792	1.92397	1.91589	2.40596	2.48489	2.43188	2.39498		2.14404
	0.666962	0.600635	0.403962	0.29427	0.283904	0.650981	0.697308	0.938097	1.01892	0.553731	0.747904	0.733115	0.858077				0.423693	0.634904		1.49654	1.23938	1.04949	0.848869	0.809389	1.24315	1.01441	0.923503	0.873825	0.768939	0.464726	0.159891	0.0864598				0.129974	1.27924		2.25081	2.08185	1.99681	1.91946	1.90163	2.40087	2.47083	2.41658	2.39204	2.13396	2.14883
0.568885	0.715869	0.632914	0.452869	0.358827	0.329877	0.700867	0.763822	0.993851	1.06587	0.590901	0.793877	0.738984	0.86199					0.680877	0.771855	1.50268	1.24811	1.05584	0.854924	0.807814	1.24753	1.02045	0.920608	0.879146	0.775004	0.497064	0.156399	0.0798377					1.28194	2.20901	2.24103	2.07402	1.98703	1.89207	1.88305	2.39402	2.46202	2.44592	2.39399	2.13201	2.14002
0.624335	0.767555	0.695469	0.515593	0.426823	0.399785	0.749498	0.809297	1.02209	1.10311	0.648373	0.81722	0.757134	0.870057				0.578718	0.729402	0.777863	1.51425	1.2631	1.05793	0.858521	0.810614	1.26677	1.0361	0.905678	0.862543	0.783584	0.501801	0.153809	0.0692942				0.201186	1.29459	2.21199	2.23394	2.06698	1.97987	1.86892	1.85284	2.38797	2.44597	2.42307	2.39912	2.13298	2.13595
0.66	0.825981	0.745058	0.578212	0.513538	0.482731	0.801923	0.840269	1.03129	1.11462	0.687885	0.840135	0.770981	0.876	0.716	0.642635		0.654346	0.772077	0.793797	1.52541	1.27008	1.07377	0.86374	0.808873	1.28372	1.04951	0.892447	0.834381	0.797564	0.482152	0.140256	0.0572915	0.790474	0.497651		0.181694	1.30489	2.21092	2.22787	2.0649	1.96571	1.86073	1.83562	2.38488	2.44304	2.43004	2.41227	2.13096	2.13096
0.710971	0.875972	0.79897	0.639965	0.591956	0.57095	0.848973				0.732975	0.846996	0.770001	0.876	0.766971	0.725953		0.722961	0.826969	0.799247	1.53173	1.27699	1.07524	0.859153	0.803923	1.28883				0.801828	0.478152	0.139041	0.0563505	0.796816	0.484947		0.156924	1.31467	2.207	2.221	2.06	1.95101	1.84701	1.81601	2.379				2.129	2.129
0.756396	0.92941	0.853403				0.895366	0.893088	1.0379	1.07374	0.785388	0.866095	0.773022	0.875	0.809418	0.788726	0.509872	0.650044	0.883374	0.806399	1.54256	1.28331				1.29974	1.04575	0.846619	0.774558	0.80828	0.46788	0.138339	0.0535011	0.804388	0.446799	0.161887	0.129326	1.32549	2.21302	2.20997	2.05196				2.37701	2.44202	2.43809	2.43709	2.136	2.11808
0.810964	0.986061	0.909099	0.79962	0.808256	0.800468	0.946099	0.905174	1.02327	1.03704	0.839022	0.879231	0.776077	0.874904	0.866887	0.888948	0.630468	0.658893	0.935041	0.818499	1.55433	1.29887	1.09537	0.864271	0.791778	1.30994	1.03971	0.824503	0.75645	0.819127	0.465207	0.138166	0.0536683	0.817764	0.464209	0.161088	0.0743316	1.33728	2.216	2.2061	2.04698	1.93592	1.82798	1.79498	2.37796	2.44494	2.45025	2.44919	2.13598	2.12883
0.859866	1.03985	0.964847	0.881774	0.922686	0.925656	1.00185	0.913976	0.986102	0.988134	0.890858	0.890968	0.779989	0.870013	0.911876	0.987729	0.755656	0.805597	0.987855	0.82198	1.56227	1.29964	1.09447	0.868907	0.794213	1.3178	1.04115	0.810439	0.742738	0.821533	0.468082	0.137452	0.0545974	0.822048	0.463163	0.138682	0.061226	1.34301	2.216	2.21099	2.046	1.93201	1.827	1.794	2.37601	2.44201	2.46297	2.45897	2.135	2.12002
0.909653	1.09052	1.02961	0.965871	1.04719	1.06334	1.04539	0.922148	0.952802	0.946535	0.945653	0.900218	0.78001	0.87002	0.958594	1.07902	0.88888	0.965969	1.03956	0.82635	1.56125	1.29993	1.09409	0.873247	0.794558	1.31897	1.04304	0.804552	0.759273	0.824707	0.467578	0.137723	0.0550383	0.827535	0.475587	0.13478	0.0640154	1.34456	2.21395	2.20803	2.04504	1.92501	1.83115	1.80714	2.37608	2.44302	2.47104	2.46309	2.13495	2.11392
0.976004	1.14402	1.09216	1.05472	1.16807	1.1992	1.08489	0.937348	0.932768	0.899768	1.01206	0.922309	0.781116	0.871923	1.01893	1.18254	1.08042	1.16678	1.09708	0.824274	1.55926	1.29716	1.08783	0.876013	0.796467	1.33124	1.0498	0.810309	0.779073	0.822355	0.477364	0.140029	0.0717707	0.825954	0.494352	0.13507	0.0695223	1.3416	2.20892	2.211	2.04902	1.92588	1.84631	1.82133	2.38404	2.44502	2.47494	2.47214	2.1299	2.1059
1.02698	1.19598	1.15098	1.14197	1.27296	1.31096	1.12998	0.954993	0.921005	0.888005	1.06598	0.937994	0.786998	0.868002	1.06598	1.26097	1.25393	1.35893	1.15198	0.820911	1.55592	1.29119	1.07958	0.878189	0.804437	1.33642	1.07467	0.83715	0.80565	0.818561	0.47807	0.14099	0.0662221	0.823091	0.497499	0.149304	0.0676107	1.33716	2.205	2.211	2.05	1.92	1.86199	1.83799	2.386	2.446	2.472	2.479	2.125	2.101
1.08149	1.25946	1.21451	1.23365	1.38781	1.43185	1.19043				1.12249	0.967284	0.7912	0.868023	1.12151	1.33451	1.40398	1.518	1.21249	0.812957	1.54921	1.28544	1.06843	0.883006	0.811405	1.32602				0.809869	0.479322	0.146011	0.0645192	0.816077	0.497598	0.144404	0.0881927	1.33081	2.20402	2.21009	2.04902	1.92799	1.87618	1.86122	2.37599				2.12702	2.10204
1.14648	1.3202	1.28241	1.31875	1.49498	1.54403	1.24737				1.18748	1.00497	0.817127	0.871127	1.18941	1.40241	1.5325	1.64865	1.27718	0.804666	1.54283	1.27575	1.05978	0.88913	0.821415	1.3243				0.80047	0.479579	0.156513	0.0630827	0.809096	0.489563	0.129057	0.109449	1.32448	2.20717	2.22211	2.05104	1.92715	1.89944	1.88951	2.37485				2.13017	2.10717
1.21477	1.37582	1.34778	1.39973	1.5867	1.63769	1.31079				1.25577	1.04985	0.822981	0.876981	1.25478	1.46778	1.60177	1.72475	1.33182	0.798461	1.53805	1.26893	1.05404	0.897004	0.835513	1.32122				0.792596	0.47952	0.15664	0.0613557	0.804734	0.485563	0.114598	0.120982	1.32203	2.21497	2.22698	2.05299	1.93398	1.91993	1.91292	2.36802				2.13797	2.11497
1.29061	1.43259	1.41267	1.47565	1.6707	1.72163	1.37159				1.32763	1.11872	0.87153	0.894314	1.33357	1.53155	1.59121	1.72217	1.3936	0.796948	1.53646	1.26351	1.05402	0.90575	0.848875	1.32636				0.78947	0.484675	0.177063	0.065121	0.804877	0.482945	0.153463	0.088642	1.32252	2.22107	2.23611	2.06612	1.94009	1.93721	1.94121	2.36814				2.14213	2.11996
1.35341	1.4933	1.48112	1.54212	1.74199	1.78599	1.43228				1.39247	1.19286	0.926645	0.930064	1.39239	1.58777	1.61225	1.73914	1.45524	0.795895	1.54652	1.26206	1.05328	0.907667	0.851288	1.32966				0.790599	0.474842	0.183455	0.0766734	0.801707	0.47146	0.142696	0.0816604	1.32484	2.22814	2.24704	2.07796	1.9495	1.95825	1.96229	2.38217				2.15512	2.11592
1.42498	1.55898	1.53798	1.59898	1.79198	1.83598	1.49698				1.46698	1.28697	1.00997	1.13593	1.46298	1.62699	1.625	1.746	1.51798	0.802238	1.55265	1.28041	1.05848	0.902432	0.847631	1.32479				0.796648	0.463814	0.185729	0.145238	0.808158	0.480047	0.142	0.075602	1.33307	2.235	2.249	2.076	1.97499	1.971	1.977	2.391				2.161	2.112
1.4925	1.62146	1.60539	1.62826	1.8191	1.8631	1.56246				1.53747	1.39787	1.11086		1.5315	1.66811	1.63603	1.753	1.58247	0.809309	1.56543	1.28356	1.05766	0.898448	0.840749	1.32891				0.803322	0.46088	0.191706		0.815434	0.481919	0.146204	0.0697294	1.34043	2.24706	2.25599	2.08502	1.97909	1.97899	1.98499	2.39607				2.17202	2.11301
1.56214	1.6851	1.65901	1.66482	1.83332	1.87704	1.62631	1.43484	1.39464	1.39543	1.60202	1.51831	1.23068		1.60127	1.68336	1.64013	1.75306	1.64716	0.818896	1.57452	1.29627	1.06456	0.884232	0.825471	1.32655	1.09787	0.870213	0.87756	0.814708	0.459632	0.193465		0.82294	0.477505	0.142591	0.0668856	1.35111	2.25502	2.25509	2.08798	1.99106	1.97802	1.98392	2.40609	2.51109	2.57409	2.5563	2.17506	2.11415
1.62084	1.74184	1.71086	1.70688	1.84995	1.87899	1.69381	1.52973	1.53062	1.52065	1.65485	1.63767	1.36861	1.38493	1.66682	1.70195	1.64698	1.75599	1.70683	0.827995	1.5832	1.3028	1.07042	0.868853	0.812127	1.33154	1.10395	0.871935	0.847673	0.824902	0.462851	0.174104	0.0920713	0.830668	0.468974	0.139548	0.0645964	1.36067	2.256	2.25999	2.087	1.99399	1.979	1.98001	2.41099	2.51599	2.57899	2.57196	2.17799	2.12198
1.67654	1.8096	1.76851	1.7304	1.84705	1.87989	1.76756	1.64105	1.68056	1.68065	1.71153	1.75398	1.5107	1.56682	1.72258	1.72524	1.64803	1.74395	1.76959	0.832577	1.59144	1.3108	1.07965	0.863534	0.78806	1.32312	1.09514	0.865664	0.817219	0.832131	0.477413	0.165119	0.077819	0.832462	0.464602	0.13481	0.0557197	1.36636	2.26201	2.265	2.086	2.00005	1.97995	1.97289	2.40715	2.52098	2.58093	2.58097	2.17903	2.12332
1.73318	1.87219	1.8221	1.77252	1.852	1.86885	1.82643	1.7512	1.84402	1.85331	1.76708	1.85718	1.6886	1.75876	1.78323	1.75046	1.65189	1.74079	1.83118	0.836331	1.5944	1.31345	1.0832	0.852494	0.782836	1.33105	1.08431	0.867225	0.804736	0.835254	0.47911	0.136474	0.0582065	0.836728	0.447053	0.131311	0.0478401	1.36825	2.26313	2.26515	2.08612	2.00496	1.97479	1.96173	2.423	2.5189	2.57373	2.57785	2.18217	2.15592
1.79296	1.93296	1.87796	1.79898	1.852	1.861	1.89895	1.86293	1.9979	2.02189	1.82197	1.96793	1.87188	2.00085	1.84596	1.77399	1.69697	1.83194	1.89096	0.83588	1.59543	1.31238	1.07958	0.843016	0.776544	1.32359	1.0723	0.873086	0.800443	0.834441	0.499447	0.149932	0.111956	0.83662	0.432469	0.111033	0.0671778	1.36803	2.27	2.273	2.092	2.003	1.96401	1.94801	2.423	2.514	2.56001	2.57	2.19099	2.152
1.86247	1.99845	1.93938	1.8372	1.85006	1.85698	1.97252	1.97874	2.13298	2.18021	1.88647	2.06667	2.0542	2.15351	1.91947			1.84093	1.95644	0.83297	1.58884	1.30976	1.0821	0.842526	0.782459	1.31184	1.08225	0.896727	0.824771	0.830672	0.501015	0.139068	0.0691915	0.834651			0.071808	1.36195	2.26797	2.27905	2.09602	2.01101	1.95794	1.93794	2.42198	2.50095	2.54291	2.54877	2.18697	2.15113
1.92838	2.06121	1.99309	1.86601	1.85831	1.85431	2.04636	2.08303	2.2706	2.34964	1.9523	2.16061	2.2236	2.36522	1.98636				2.01824	0.821887	1.58114	1.3036	1.07511	0.837979	0.779685	1.30417	1.07439	0.91763	0.854888	0.822672	0.488465	0.15361	0.108341	0.820835				1.35367	2.26394	2.28606	2.09904	2.01208	1.94896	1.9289	2.41908	2.49387	2.52939	2.51639	2.1829	2.16887
1.9988	2.12282	2.04884	1.91785	1.87396	1.86996	2.1158	2.18671	2.40362	2.48462			2.40748	2.52953	2.0558			1.79848	2.08182	0.818679	1.57153	1.30094	1.07674	0.846077	0.785035	1.29566	1.06795	0.948791	0.901787			0.136219	0.119608	0.814957			0.0325226	1.34603	2.26101	2.28899	2.10099	2.01599	1.94701	1.92401	2.42299	2.48702	2.49809	2.48509
2.08268	2.18167	2.11467	1.95758	1.90343	1.89335	2.18373	2.27711	2.5032	2.60598			2.48003	2.61503	2.1397		1.74243	1.81294	2.14867	0.813951	1.56582	1.28825	1.07397	0.848133	0.792073	1.29583	1.06977	0.990499	0.950913			0.154051	0.124189	0.80986		0.14544	0.0405095	1.34174	2.25101	2.29498	2.11098	2.01701	1.94088	1.91994	2.42496	2.4709	2.46517	2.45171
2.15366	2.25134	2.1844	2.01852	1.94936	1.93015	2.26048	2.39205	2.62732	2.70744			2.48401	2.61887	2.21378		1.78947	1.80842	2.21846	0.804607	1.5596	1.28562	1.07036	0.85169	0.796578	1.28766	1.07606	1.02053	0.992931			0.151447	0.107793	0.798321		0.176253	0.0665099	1.33471	2.25188	2.29298	2.10896	2.01792	1.92884	1.91384	2.42078	2.46104	2.48152	2.42147
2.23397	2.31598	2.25198	2.09197	2.01498	1.98598	2.33197	2.44298	2.69098	2.77698	2.24897	2.46098	2.53298	2.66099	2.29997			1.87698	2.28898	0.796233	1.55849	1.28705	1.07386	0.859927	0.799849	1.2856	1.07123	1.03778	1.02491	0.809751	0.461713	0.119401	0.0653949	0.783395			0.136126	1.33143	2.246	2.292	2.107	2.014	1.921	1.906	2.41	2.463	2.41003	2.39601	2.167	2.187
2.31552	2.38753	2.3335	2.17564	2.09769	2.06869	2.40847	2.50732	2.74234	2.83425	2.32952	2.51845	2.54911	2.668	2.3805		1.9444		2.36151	0.801142	1.56685	1.28463	1.07683	0.859691	0.804281	1.28419	1.07045	1.04352	1.02576	0.810851	0.493008	0.123066	0.0584334	0.791933		0.242393		1.33741	2.23904	2.28498	2.10796	2.01096	1.91492	1.89292	2.40601	2.477	2.40712	2.39115	2.15803	2.17398
2.38729	2.46035	2.40233	2.26475	2.19325	2.1644	2.47435	2.5521	2.78992	2.86842	2.40127	2.58042	2.56413	2.66835	2.45023		2.00029	1.97887	2.43235	0.80284	1.57424	1.29078	1.07713	0.865048	0.80029	1.29439	1.07097	1.01556	0.998105	0.808322	0.434379	0.119786	0.0561033	0.797816		0.24232	0.143205	1.34646	2.24404	2.28213	2.10288	2.00581	1.90373	1.88175	2.40788	2.47704	2.42337	2.41146	2.16204	2.17087
2.45279	2.52878	2.46978	2.35371	2.30763	2.28661	2.54278	2.60782	2.83685	2.88993	2.46579	2.60193	2.57098	2.68594	2.5128		2.06579	2.0737	2.50078	0.806419	1.58467	1.29717	1.07393	0.8558	0.798785	1.29782	1.07161	0.985726	0.955666	0.81147	0.442982	0.116022	0.0522025	0.801698		0.219942	0.11194	1.35469	2.24599	2.28898	2.09702	1.99603	1.89004	1.86904	2.40202	2.47899	2.44194	2.43492	2.16399	2.16402
2.51662	2.60272	2.54779	2.45296	2.44123	2.42733	2.61463	2.64424	2.84892	2.89286	2.52865	2.61733	2.58	2.686	2.57558	2.58959			2.57366	0.811268	1.59679	1.30911	1.07519	0.855528	0.792091	1.29929	1.07253	0.935786	0.894673	0.817519	0.449352	0.109957	0.0508166	0.805155	0.474084			1.36787	2.23803	2.28896	2.09904	1.99498	1.88106	1.85799	2.39706	2.48502	2.47715	2.46228	2.15402	2.16927
2.58119	2.6784	2.63045	2.55378	2.57062	2.56691	2.68034	2.66938	2.8406	2.87741	2.5962	2.65113	2.58008	2.686	2.63619	2.6522			2.64241	0.819429	1.6061	1.31223	1.08267	0.859474	0.787214	1.31576	1.07708	0.900792	0.833465	0.821557	0.452328	0.109653	0.0494173	0.817076	0.436212			1.3779	2.241	2.28502	2.10298	1.99294	1.88708	1.85711	2.4029	2.48713	2.4934	2.4914	2.156	2.19622
2.62695	2.70095	2.66895	2.62343	2.6889	2.70389	2.69045	2.65449	2.78601	2.81702	2.65045	2.651	2.5895	2.6885	2.67945	2.76892	2.59681	2.6648	2.67494	0.825684	1.59048	1.30724	1.07003	0.856113	0.78907	1.32105	1.06708	0.859754	0.786282	0.823253	0.446086	0.117118	0.0502845	0.827565	0.47003	0.129001	0.0565742	1.36675	2.218	2.241	2.0715	1.95901	1.8735	1.846	2.3805	2.4715	2.49649	2.49499	2.139	2.14401
2.69015	2.76958	2.75095	2.71893	2.82963	2.86448	2.75362	2.67645	2.77361	2.77732	2.71565	2.68233	2.59302	2.68995	2.73671	2.88372	2.78128	2.86888	2.74555	0.830262	1.59399	1.30343	1.08658	0.880112	0.806676	1.32479	1.06298	0.84259	0.770197	0.8278	0.471501	0.121336	0.0484263	0.832009	0.495908	0.140135	0.0612854	1.3679	2.21807	2.23901	2.07055	1.96237	1.88243	1.85692	2.38594	2.47504	2.50738	2.51136	2.13609	2.13901
2.75445	2.83535	2.82152	2.81515	2.97175	3.01268	2.82202	2.66178	2.75177	2.70927	2.78248	2.70737	2.60257	2.68851	2.80296	2.979	2.96554	3.06941	2.81192	0.829083	1.5898	1.30067	1.08288	0.891104	0.820397	1.32632	1.06209	0.832593	0.771409	0.824603	0.479322	0.123669	0.0489694	0.832928	0.510035	0.155259	0.0781244	1.36756	2.22549	2.23349	2.07546	1.96241	1.89411	1.87522	2.37934	2.44602	2.51119	2.49997	2.14097	2.13953
2.83089	2.9089	2.90438	2.92434	3.1028	3.1393	2.90038	2.69399	2.73505	2.692	2.86089	2.75093	2.60898	2.6915	2.87789	3.07237	3.14895	3.27295	2.88839	0.820224	1.57836	1.29018	1.0782	0.906177	0.848068	1.31598	1.07617	0.832811	0.788336	0.813779	0.480294	0.134645	0.054854	0.826335	0.514532	0.15439	0.0823889	1.35843	2.2265	2.231	2.0725	1.95801	1.91147	1.90496	2.37003	2.446	2.52197	2.503	2.141	2.14299
2.88374	2.97721	2.97876	3.02536	3.22754	3.26935	2.97474	2.72938	2.70609	2.68807	2.91776	2.79881	2.63094	2.69153	2.94015	3.14677	3.2856	3.41549	2.95677	0.821377	1.5683	1.28	1.0734	0.909822	0.867776	1.29701	1.08931	0.867646	0.808731	0.814124	0.489181	0.150865	0.0559912	0.814279	0.525237	0.182319	0.11426	1.34937	2.19405	2.23099	2.07549	1.96093	1.93699	1.93693	2.35316	2.44797	2.49109	2.50005	2.1151	2.14103
2.96636	3.04686	3.05744	3.13286	3.3481	3.39115	3.05164	2.79747	2.70997	2.70487	3.00433	2.85194	2.65029	2.70553	3.01005	3.22858	3.37135	3.50532	3.03191	0.80983	1.5603	1.26629	1.06414	0.933725	0.897524	1.29674	1.10826	0.869499	0.833083	0.800447	0.489609	0.163131	0.0703557	0.808436	0.522021	0.201871	0.131678	1.33972	2.19598	2.23308	2.07393	1.96256	1.96423	1.96574	2.3555	2.43609	2.49298	2.49802	2.11798	2.14496
3.03901	3.08801	3.13248	3.21598	3.44047	3.47501	3.05501				3.07601	2.91749	2.684	2.71801	3.08848	3.31598	3.42401	3.55901	3.06801	0.80556	1.54307	1.26316	1.06253	0.954832	0.906153	1.30414				0.79693	0.487257	0.162697	0.0670503	0.796601	0.515064	0.184008	0.112517	1.32395	2.197	2.196	2.074	1.9635	1.98899	1.969	2.349				2.119	2.1425
3.11938	3.15466	3.15762	3.22982	3.45678	3.5593	3.12558				3.15246	3.00007	2.74952	2.88104	3.1564	3.3855	3.46419	3.59429	3.1425	0.805687	1.53874	1.25957	1.05028	0.976183	0.923383	1.30309				0.795469	0.476582	0.152679	0.109817	0.815616	0.511252	0.169159	0.0919247	1.3247	2.19896	2.20678	2.05088	1.98135	1.9609	1.98272	2.36076				2.12684	2.13208
3.20138	3.23043	3.25625	3.34314	3.55922	3.62451	3.20242				3.23637	3.11315	2.8294	2.96339	3.2354	3.46143	3.51462	3.64263	3.21843	0.80185	1.54172	1.26287	1.07977	0.95711	0.92243	1.30434				0.801692	0.476402	0.174604	0.133031	0.801797	0.471111	0.139972	0.0633665	1.32377	2.20595	2.207	2.05795	1.92841	1.97985	1.99392	2.36298				2.13196	2.12803
3.27902	3.30702	3.32402	3.37901	3.613	3.67301	3.26702	3.08803			3.31502	3.23403	2.93103	3.06303	3.31302	3.51301	3.518	3.643	3.29402	0.804132	1.54844	1.26454	1.08269	0.946088	0.896064	1.30423	1.08784			0.803041	0.483965	0.189154	0.148494	0.804942	0.473743	0.139941	0.0628997	1.32654	2.212	2.214	2.057	1.92701	1.98	1.999	2.377	2.462			2.141	2.125
3.35366	3.38068	3.3908	3.43205	3.62184	3.7064	3.35345	3.1941			3.38868	3.34206	3.04103	3.17204	3.39159	3.54542	3.51898	3.643	3.3667	0.811105	1.56242	1.27865	1.08147	0.939567	0.871019	1.30237	1.07826			0.808718	0.464519	0.163294	0.123528	0.813074	0.486511	0.142848	0.0617604	1.34049	2.21888	2.214	2.05896	1.95058	1.98393	1.99507	2.36325	2.44825			2.14493	2.11714
3.4304	3.45144	3.4416	3.46772	3.66168	3.72386	3.42544	3.28628		3.26701	3.46341	3.46503	3.17593	3.20971	3.4684	3.5579	3.52793	3.64399	3.43744	0.82376	1.57198	1.29692	1.07867	0.908915	0.844826	1.3129	1.07627		0.797184	0.820496	0.461382	0.147612	0.0672478	0.826325	0.471641	0.138327	0.0545774	1.35161	2.23289	2.21202	2.05007	1.99167	1.97805	1.9821	2.36399	2.45395		2.51201	2.15194	2.12196
3.49798	3.53098	3.51198	3.51399	3.665	3.719	3.49398	3.40197	3.43895	3.43195	3.53098	3.57897	3.34795	3.40994	3.53598	3.57799	3.529	3.648	3.50498	0.836976	1.58634	1.30717	1.08308	0.901302	0.817898	1.32264	1.08105	0.866349	0.784174	0.835856	0.468728	0.159996	0.0709688	0.837107	0.464842	0.134931	0.0495514	1.3631	2.232	2.214	2.048	1.991	1.977	1.97	2.366	2.448	2.512	2.525	2.151	2.121
3.56074	3.60158	3.57376	3.55713	3.66892	3.7141	3.56752	3.50983	3.58996	3.61237	3.59276	3.69173	3.53719	3.62272	3.60168	3.60643	3.529	3.64604	3.57362	0.841421	1.59231	1.3126	1.08428	0.849875	0.797275	1.32433	1.08183	0.87331	0.789012	0.839575	0.475553	0.153736	0.0666863	0.842158	0.454194	0.135165	0.0479914	1.36864	2.232	2.20812	2.04506	1.98414	1.97896	1.95432	2.366	2.44016	2.5071	2.52402	2.15198	2.13276
3.63341	3.67044	3.65335	3.59867	3.67892	3.714	3.64041	3.62904	3.7626	3.79949	3.65847	3.81203	3.73937	3.82239	3.6754	3.63378	3.54685	3.65096	3.64443	0.842829	1.59004	1.30373	1.07597	0.854989	0.792208	1.3336	1.07604	0.873986	0.796955	0.840632	0.498562	0.163866	0.0665901	0.843857	0.464206	0.130627	0.0470277	1.37189	2.23696	2.21098	2.04698	1.98102	1.96511	1.94309	2.37096	2.44298	2.50105	2.51607	2.15498	2.1211
3.70101	3.74701	3.70901	3.63501	3.691	3.708	3.73301	3.74702	3.89202	3.95602	3.72901	3.91201	3.92102	4.04703	3.74701	3.686		3.67501	3.71801	0.839319	1.58364	1.30658	1.07444	0.856638	0.78738	1.31798	1.08095	0.897344	0.829174	0.839298	0.499732	0.133337	0.0733263	0.838229	0.525202		0.0460517	1.36215	2.225	2.214	2.043	1.983	1.948	1.925	2.362	2.433	2.49	2.505	2.143	2.129
3.76979	3.81481	3.76403	3.67332	3.70083	3.71881	3.8067	3.85116	4.02958	4.11028	3.79091	3.9916	4.07528	4.20718	3.81579	3.71646			3.7917	0.830043	1.577	1.29838	1.06255	0.84583	0.786132	1.31089	1.07923	0.920551	0.856371	0.82739	0.509665	0.175939	0.112785	0.831774	0.536334			1.3545	2.23384	2.20909	2.04202	1.98103	1.93719	1.90731	2.362	2.42317	2.48116	2.48633	2.14988	2.12114
3.84044	3.88246	3.8265	3.72161	3.71985	3.71602	3.88537	3.94823	4.13318	4.2489	3.86243	4.07732	4.22184	4.37268	3.89041	3.79239			3.85946	0.81871	1.56362	1.29252	1.05362	0.841434	0.779523	1.2876	1.0766	0.949578	0.893146	0.815078	0.484535	0.190052	0.169943	0.821671	0.55008			1.33979	2.23202	2.209	2.04696	1.97604	1.92014	1.89708	2.362	2.42002	2.46513	2.45922	2.14901	2.11406
3.91305	3.95304	3.90205	3.77303	3.75603	3.74203	3.95805	4.04706	4.25506	4.37107	3.93005		4.31404	4.45705	3.96505		3.62604		3.92905	0.809644	1.55479	1.2776	1.05441	0.84482	0.773269	1.28741	1.07764	0.981468	0.925221	0.807294		0.200213	0.149058	0.811534		0.193856		1.33227	2.22399	2.21	2.045	1.98	1.90899	1.88899	2.359	2.41299	2.43998	2.43398	2.14099
3.9954	4.02069	3.97557	3.82597	3.80505	3.78614	4.03452	4.13627	4.35114	4.47499	4.00946	4.24487	4.37678	4.52567	4.04642		3.68094		4.0065	0.800821	1.54685	1.26614	1.04868	0.844369	0.771033	1.28146	1.07508	0.992997	0.957445	0.798824	0.454761	0.143735	0.116295	0.802554		0.202905		1.32291	2.21419	2.20608	2.04206	1.97313	1.90017	1.87821	2.35213	2.40417	2.41253	2.40751	2.13217	2.11877
4.08746	4.09159	4.0446	3.90156	3.86962	3.84764	4.11453	4.2046	4.41364	4.55553	4.10246	4.31659	4.41876	4.56179	4.13548				4.07858	0.794049	1.53995	1.26696	1.05055	0.848287	0.774847	1.27111	1.06748	0.97312	0.977405	0.79531	0.454491	0.13253	0.0956691	0.792718				1.31522	2.20605	2.19705	2.03703	1.96405	1.88708	1.86806	2.34703	2.39704	2.41697	2.38513	2.11709	2.12894
4.16111	4.16311	4.12712	3.98412	3.93212	3.89813	4.1831	4.32808	4.50414	4.62606	4.17511	4.39008	4.47001	4.57704	4.21311	4.12014	3.82311		4.15711	0.791989	1.54026	1.26158	1.05109	0.845374	0.774094	1.27917	1.06348	0.928012	0.970328	0.79163	0.450438	0.119166	0.0715949	0.792319	0.531447	0.211091		1.31476	2.20599	2.192	2.03199	1.95898	1.87699	1.85698	2.34299	2.38899	2.44691	2.375	2.122	2.12899
4.23181	4.23479	4.20371	4.06563	4.01461	3.98651	4.25184	4.38406	4.59743	4.66829	4.24581	4.44212	4.4759	4.6006	4.28381	4.21343	3.89774		4.23174	0.798225	1.54573	1.26221	1.04744	0.841476	0.776568	1.28638	1.05267	0.969217	0.935653	0.79818	0.455741	0.116465	0.0482821	0.798063	0.522992	0.218712		1.32103	2.20108	2.19003	2.02413	1.94621	1.86717	1.8452	2.33415	2.38408	2.38996	2.37402	2.11905	2.12212
4.29263	4.30955	4.27258	4.15843	4.11737	4.09633	4.32555	4.41183	4.60596	4.69285	4.30961	4.46486	4.48296	4.601	4.34364	4.29749		4.12639	4.2976	0.805953	1.55622	1.27451	1.05052	0.833926	0.77818	1.29117	1.0538	0.933565	0.888707	0.806241	0.465798	0.120813	0.0471148	0.805236	0.454562		0.13172	1.33153	2.20299	2.18304	2.01903	1.94004	1.85905	1.83804	2.33201	2.38996	2.39993	2.38096	2.11999	2.11504
4.35603	4.38603	4.34403	4.25405	4.24406	4.22607	4.40004	4.42702	4.605	4.67999	4.36903	4.48801	4.483	4.596	4.40403	4.41803		4.22309	4.36803	0.810745	1.56964	1.28606	1.05762	0.833461	0.770071	1.29263	1.05818	0.903184	0.83796	0.811364	0.469995	0.122108	0.0474699	0.809566	0.462016		0.146328	1.34433	2.193	2.18	2.014	1.931	1.85	1.827	2.326	2.395	2.408	2.39601	2.108	2.11102
4.41484	4.45563	4.40382	4.3501	4.3656	4.36035	4.47061	4.46525	4.61088	4.65745	4.43078		4.48594	4.59502	4.4648	4.47488		4.39461	4.43468	0.821753	1.5843	1.3082	1.06338	0.835392	0.772012	1.29262	1.05733	0.872006	0.797303	0.820078		0.117981	0.0473229	0.822514	0.412969		0.0822651	1.35721	2.18417	2.18196	2.00812	1.92315	1.8451	1.82112	2.32012	2.39696	2.4129	2.40973	2.09819
4.47265	4.52557	4.49246	4.44443	4.50614	4.50909	4.52567	4.48091	4.59808	4.61824	4.49163	4.52991	4.48202	4.59301	4.52066	4.60619	4.4001	4.46657	4.50358	0.831461	1.59594	1.30699	1.07933	0.837954	0.776453	1.3182	1.05505	0.845451	0.766258	0.83152	0.447213	0.111023	0.046028	0.830184	0.477126	0.111825	0.0418826	1.36957	2.18002	2.18001	2.02191	1.91803	1.845	1.82299	2.32696	2.39899	2.42791	2.42491	2.09204	2.12217
4.53804	4.59305	4.56505	4.54606	4.64409	4.66511	4.58204	4.51602	4.58399	4.58098	4.55605	4.54302	4.49	4.59	4.58504	4.71407	4.57912	4.63814	4.56605	0.841062	1.60009	1.31081	1.08863	0.86306	0.790432	1.33322	1.05163	0.8376	0.765946	0.839921	0.463128	0.123029	0.046291	0.840643	0.483647	0.129224	0.0532806	1.37825	2.187	2.179	2.02	1.91	1.85	1.829	2.337	2.401	2.428	2.42901	2.1	2.10799
4.60092	4.66379	4.64169	4.63547	4.77673	4.82231	4.63804	4.54451	4.5722	4.55937	4.62286	4.56856	4.49197	4.58705	4.64399	4.8133	4.74909	4.83464	4.63876	0.843901	1.59958	1.31071	1.10587	0.890854	0.807734	1.34382	1.07289	0.851492	0.774553	0.84165	0.489046	0.136283	0.0476468	0.844455	0.507659	0.135434	0.0541059	1.37611	2.18307	2.1731	2.01508	1.91197	1.85492	1.83588	2.33503	2.40297	2.43193	2.4467	2.10197	2.0962
4.67248	4.73647	4.71745	4.73726	4.9021	4.96497	4.71147	4.58074	4.55016		4.69448	4.59084	4.49498	4.587	4.71548	4.9103	4.94558	5.04051	4.7075	0.833874	1.59151	1.2996	1.10089	0.93083	0.839201	1.33522	1.08794	0.875545		0.829797	0.495575	0.141632	0.0564455	0.836539	0.509361	0.140494	0.0598578	1.36786	2.17704	2.17002	2.01897	1.91001	1.85996	1.84891	2.32507	2.40896	2.44987		2.09604	2.09898
4.75002	4.80802	4.79802	4.84203	5.02303	5.09804	4.77102				4.77502	4.63401	4.502	4.587	4.79202	4.99802	5.12703	5.23504	4.77802	0.827287	1.58213	1.28822	1.09596	0.950103	0.865767	1.33642				0.821697	0.497321	0.142991	0.0559801	0.831636	0.500231	0.129545	0.0751655	1.35916	2.187	2.171	2.017	1.89699	1.873	1.86901	2.323				2.105	2.102
4.81962	4.8786	4.87742	4.94692	5.12988	5.22939	4.83474				4.84952	4.68499	4.50984	4.587	4.8577	5.08135	5.23976	5.36051	4.84958	0.814778	1.57026	1.27089	1.10333	0.959709	0.890313	1.33488				0.810208	0.502272	0.145794	0.0564114	0.81852	0.503417	0.148935	0.094918	1.34741	2.19092	2.16806	2.01798	1.87249	1.87496	1.89057	2.32986				2.11186	2.09906
4.89644	4.99	4.97057	5.04528	5.24317	5.34615	4.95313	5.09397			4.92842	4.74357	4.52687	4.58899	4.98057	5.20887	5.3197	5.43379	4.964	0.808296	1.53752	1.25257	1.10085	0.978114	0.913779	1.30053	1.01368			0.803925	0.499174	0.141592	0.0562612	0.801402	0.472982	0.161019	0.106888	1.31917	2.18703	2.17495	2.02357	1.87895	1.89783	1.91284	2.31608	2.27089			2.10704	2.09701
5.0217	5.0627	5.05321	5.16103	5.36603	5.44504	5.0342	5.18125	5.23717	5.25123	5.0337	4.89025	4.56104	4.59502	5.05969	5.27715	5.34754	5.47254	5.03772	0.793316	1.53653	1.24637	1.08231	0.972994	0.935405	1.29775	1.02386	0.769276	0.712799	0.788306	0.508248	0.150753	0.0565001	0.798282	0.468813	0.13573	0.075084	1.31856	2.17752	2.1745	2.035	1.901	1.917	1.93301	2.3185	2.26614	2.3251	2.30512	2.10502	2.10697
5.09791	5.13535	5.12981	5.20812	5.43482	5.5207	5.12	5.23151	5.27294	5.29903	5.10871	4.98905	4.70639	4.79581	5.13538	5.33845	5.37761	5.48546	5.11682	0.788297	1.54042	1.24998	1.09522	0.981356	0.946136	1.29331	1.02379	0.767458	0.719487	0.784054	0.496145	0.197548	0.128107	0.792608	0.468288	0.13138	0.0605351	1.32022	2.18065	2.17305	2.03396	1.90561	1.92585	1.95266	2.3108	2.29524	2.34574	2.32971	2.10857	2.09853
5.17541	5.20739	5.19625	5.31968	5.52963	5.5873	5.18747	5.13396	5.33749	5.36929	5.20589	5.11108	4.82246	4.95013	5.21198	5.37336	5.38153	5.4895	5.18636	0.796146	1.54952	1.25928	1.0812	0.956097	0.922189	1.28935	1.04296	0.835234	0.766378	0.793408	0.482331	0.194576	0.154563	0.798777	0.471007	0.130985	0.0528385	1.3292	2.19159	2.1775	2.02802	1.90206	1.94793	1.96539	2.31999	2.37813	2.32813	2.31042	2.11262	2.09498
5.2441	5.2731	5.27709	5.35955	5.56502	5.63152	5.25709	5.22003	5.40268	5.42561	5.2736	5.23667	4.93671	4.99741	5.2831	5.41603	5.38901	5.494	5.2501	0.806466	1.5627	1.26918	1.08093	0.940345	0.892782	1.30669	1.05159	0.815702	0.745306	0.80251	0.46867	0.172745	0.0764792	0.810036	0.475927	0.126476	0.0498237	1.34076	2.19951	2.179	2.032	1.90501	1.948	1.96098	2.3235	2.38407	2.3343	2.32932	2.12101	2.08951
5.31973	5.34881	5.34532	5.40354	5.5759	5.65117	5.32548	5.23949	5.23936	5.22651	5.34923	5.36452	5.08591	5.21249	5.35726	5.44244	5.39545	5.49285	5.32283	0.825922	1.57394	1.27909	1.085	0.931586	0.866829	1.32382	1.05515	0.821636	0.768922	0.82134	0.469277	0.15655	0.0657505	0.829609	0.467957	0.121351	0.0484791	1.35266	2.20938	2.17848	2.0305	1.91252	1.94795	1.9495	2.32937	2.4211	2.49228	2.49624	2.13036	2.09261
5.38611	5.41673	5.41506	5.42662	5.59586	5.65658	5.39071	5.34168	5.40069	5.39836	5.41257	5.48212	5.25429	5.31755	5.42712	5.46816	5.39692	5.48725	5.39313	0.83169	1.57696	1.28475	1.08436	0.910973	0.83564	1.33812	1.05707	0.811216	0.759343	0.827526	0.464986	0.141584	0.0679669	0.834744	0.45618	0.120805	0.0488145	1.35976	2.21503	2.17703	2.03193	1.91903	1.93986	1.93845	2.338	2.42804	2.51078	2.51193	2.13798	2.10095
5.46866	5.49014	5.48216	5.48504	5.62599	5.66646	5.4857	5.45953	5.47491	5.48044	5.48615	5.60777	5.4525	5.53562	5.51767	5.50218	5.39504	5.47202	5.46717	0.828431	1.57822	1.29128	1.06978	0.874977	0.803068	1.32125	1.05228	0.841333	0.764012	0.822065	0.475903	0.128028	0.0568239	0.833772	0.448342	0.115908	0.0436273	1.36121	2.22349	2.17701	2.02852	1.93651	1.93149	1.92697	2.32149	2.43002	2.48751	2.51	2.141	2.09951
5.52958	5.57631	5.54104	5.50867	5.63308	5.65866	5.57034	5.56276	5.61383	5.64922	5.54114	5.72117	5.63507	5.71957	5.58404	5.55598	5.47955	5.52509	5.55623	0.833132	1.56513	1.28859	1.06211	0.855348	0.785816	1.31122	1.05963	0.862802	0.788693	0.824387	0.506828	0.138598	0.0651651	0.840731	0.539719	0.0898278	0.0151687	1.34838	2.22203	2.18297	2.03004	1.93898	1.92545	1.91502	2.33806	2.43288	2.49615	2.50734	2.14151	2.10244
5.63472	5.66547	5.62834	5.57157	5.65707	5.6584	5.6615	5.68296	5.84028	5.92072	5.65561	5.87926	5.97347	6.10987	5.68378	5.61119			5.64036	0.826061	1.55858	1.28597	1.05218	0.81595	0.755279	1.29667	1.07593	0.906597	0.840968	0.822386	0.478174	0.138446	0.087583	0.8293	0.551872			1.33754	2.21996	2.18113	2.02824	1.94804	1.91198	1.90478	2.34204	2.42487	2.47367	2.48136	2.14493	2.113
5.71121	5.7312	5.68821	5.5972	5.66014	5.6761	5.72824	5.77032	5.98626	6.08642	5.72721	5.98024	6.12828	6.28228	5.76322	5.66423			5.70123	0.81813	1.54831	1.28035	1.04256	0.815526	0.745873	1.29479	1.08215	0.942537	0.879233	0.813314	0.458834	0.160997	0.160589	0.822656	0.564869			1.33141	2.21798	2.18701	2.03898	1.95	1.91096	1.89497	2.344	2.41899	2.45901	2.45292	2.14198	2.11301
5.78727	5.80409	5.76512	5.66996	5.7098	5.71168	5.81419	5.88543			5.80425	6.06724	6.22984	6.38393	5.84325	5.74813			5.78619	0.821435	1.5371	1.27006	1.03648	0.817749	0.739705	1.29423	1.07941			0.818026	0.471048	0.177522	0.134714	0.824487	0.564467			1.32433	2.21	2.18994	2.03094	1.95103	1.89788	1.88288	2.34296	2.41499			2.13399	2.11599
5.87425	5.8786	5.84196	5.73556	5.76427	5.7582	5.89563	5.98298	6.27692	6.344	5.89032	6.15154	6.28696	6.44687	5.92921	5.82638			5.86792	0.808913	1.53105	1.26489	1.02816	0.817877	0.737977	1.28575	1.08977	0.997496	0.958393	0.803539	0.463933	0.15847	0.109604	0.81417	0.562781			1.31219	2.20993	2.18587	2.02711	1.95296	1.8898	1.87482	2.34	2.41389	2.40942	2.40062	2.13291	2.11511
5.97339	5.94939	5.92843	5.80437	5.82034	5.81134	5.9674	6.07071	6.36142	6.43236	5.99239	6.21933	6.32914	6.48512	6.02638	5.93142			5.95236	0.8033	1.52366	1.25268	1.02091	0.798006	0.734793	1.27871	1.08585	0.994993	0.972003	0.797332	0.452632	0.137726	0.0811943	0.809279	0.557461			1.30465	2.207	2.17998	2.03197	1.95096	1.88095	1.86697	2.33998	2.40894	2.38402	2.384	2.129	2.12002
6.05804	6.03321	6.02116	5.88469	5.8937	5.88569	6.05411	6.22162	6.45121	6.50959	6.07707	6.29078	6.35814	6.50985	6.10802	6.02219			6.03013	0.79471	1.52078	1.247	1.01778	0.797196	0.735363	1.27121	1.04585	0.965422	0.948528	0.793459	0.444681	0.117865	0.0649745	0.796162	0.537564			1.30208	2.2058	2.17595	2.02497	1.94182	1.87082	1.85971	2.33598	2.39611	2.38832	2.38317	2.1288	2.12395
6.12748	6.11369	6.09864	5.99702	6.00736	5.99832	6.12862	6.26261	6.4652	6.54834	6.14846	6.34303	6.36713	6.49993	6.17655	6.10247			6.10571	0.79354	1.52243	1.24872	1.01938	0.806723	0.728326	1.27043	1.05034	0.942662	0.89872	0.792894	0.460012	0.127954	0.0586106	0.794404	0.468727			1.30581	2.19291	2.17307	2.02293	1.92996	1.85893	1.84084	2.33493	2.40311	2.40916	2.39429	2.11591	2.1208
6.19213	6.18717	6.17015	6.08523	6.11024	6.09926	6.19915	6.2891	6.47405	6.56298	6.21214	6.38804	6.37301	6.49699	6.24412	6.21025		6.29315	6.18016	0.798786	1.53418	1.2561	1.02902	0.80641	0.727727	1.27323	1.04859	0.913484	0.842964	0.80005	0.470944	0.125941	0.0534236	0.797641	0.449481		0.106165	1.31432	2.18899	2.17601	2.01999	1.92799	1.856	1.834	2.33202	2.40802	2.41602	2.40703	2.11198	2.112
6.25108	6.26419	6.24021	6.18736	6.21989	6.21705	6.26711	6.33338	6.49603	6.55369	6.27713	6.40557	6.37613	6.49399	6.29905	6.32255		6.35759	6.25118	0.806021	1.5475	1.26756	1.03862	0.802343	0.735769	1.27879	1.04175	0.861339	0.79046	0.80924	0.468287	0.126403	0.0550216	0.802739	0.454014		0.107511	1.32568	2.183	2.18201	2.01701	1.92501	1.85404	1.83407	2.34104	2.41491	2.4261	2.42115	2.10399	2.11035
6.32441	6.34559	6.32274	6.28016	6.34887	6.35713	6.34243	6.35942	6.49762	6.53221	6.35441	6.44435	6.38502	6.49293	6.3703	6.42858	6.17271	6.26622	6.3315	0.814333	1.55708	1.27806	1.054	0.822161	0.75339	1.29219	1.02816	0.833152	0.749733	0.814196	0.456479	0.129914	0.0537827	0.814224	0.441391	0.115947	0.0421553	1.33617	2.18282	2.18309	2.01811	1.92596	1.85718	1.83911	2.34413	2.40887	2.43329	2.4312	2.10282	2.1336
6.38729	6.41635	6.40033	6.37641	6.47649	6.49664	6.40627	6.37813	6.48094	6.4968	6.4173	6.46009	6.38603	6.49001	6.4283	6.54355	6.33777	6.4098	6.39833	0.824234	1.56772	1.29183	1.06116	0.833847	0.767226	1.29945	1.02408	0.801763	0.722845	0.825988	0.445351	0.128783	0.0534735	0.821969	0.461892	0.123781	0.0454956	1.34678	2.175	2.18701	2.02297	1.92402	1.86508	1.84405	2.35002	2.403	2.44599	2.44004	2.09501	2.11597
6.45201	6.49198	6.47222	6.46753	6.58496	6.63591	6.46495	6.40742	6.46666	6.4535	6.48304	6.47919	6.392	6.49296	6.49395	6.66345	6.50795	6.58628	6.46999	0.829438	1.57675	1.29731	1.07863	0.86383	0.786179	1.31181	1.03055	0.798211	0.728635	0.829925	0.447716	0.131624	0.0564293	0.828311	0.480014	0.126661	0.046924	1.35238	2.17507	2.18899	2.01616	1.9289	1.8821	1.85434	2.35488	2.404	2.44296	2.44806	2.09801	2.10997
6.52062	6.5586	6.5548	6.57108	6.71776	6.76565	6.52966	6.43581			6.55358	6.49301	6.39224	6.49	6.55869	6.76186	6.70816	6.80847	6.53766	0.828546	1.57618	1.29452	1.08451	0.887461	0.811173	1.31621	1.05003			0.827452	0.449301	0.133291	0.0584017	0.829002	0.506102	0.155976	0.0622942	1.35357	2.17998	2.18815	2.02709	1.92222	1.88946	1.87755	2.34689	2.40413			2.09907	2.10798
6.59316	6.63017	6.63519	6.66423	6.84125	6.88428	6.60414				6.62416	6.53805	6.40302	6.49001	6.63416	6.84519	6.89438	7.00839	6.61216	0.824324	1.57304	1.2914	1.09217	0.904503	0.83325	1.31637				0.821709	0.47256	0.137364	0.0593652	0.826389	0.500827	0.157597	0.0839247	1.34902	2.17902	2.195	2.03101	1.93199	1.91003	1.90206	2.34201				2.10202	2.107
6.66992	6.70807	6.72203	6.77142	6.96034	7.01361	6.66804				6.70095	6.55995	6.41121	6.49304	6.70988	6.9341	7.07254	7.19079	6.68712	0.816755	1.56615	1.27557	1.08305	0.915581	0.856559	1.31858				0.812146	0.46824	0.134869	0.0571604	0.821007	0.494408	0.161059	0.0869207	1.34276	2.18694	2.1951	2.03496	1.92688	1.92627	1.9294	2.34501				2.11194	2.10704
6.73274	6.78063	6.79174	6.86698	7.05124	7.12228	6.73854				6.7657	6.62433	6.42559	6.49637	6.76972	7.00894	7.17628	7.31074	6.76267	0.81175	1.56144	1.27784	1.09302	0.941665	0.876669	1.31996				0.811128	0.482777	0.142061	0.0590856	0.812143	0.481405	0.181944	0.140306	1.33862	2.18302	2.20207	2.03217	1.91917	1.94433	1.95643	2.34609				2.10804	2.10993
6.81141	6.85436	6.87035	6.95651	7.15251	7.22542	6.80852				6.8424	6.68437	6.4522	6.51303	6.84742	7.09637	7.27889	7.38903	6.83838	0.808098	1.55538	1.27287	1.09244	0.954004	0.892405	1.31757				0.808308	0.48261	0.142166	0.0553331	0.807749	0.467655	0.115252	0.072239	1.3334	2.18404	2.20506	2.04001	1.92703	1.95905	1.97607	2.34993				2.11001	2.10698
6.89216	6.92501	6.93816	7.05572	7.25066	7.30801	6.90925				6.92121	6.75749	6.49133	6.52094	6.92922	7.16886	7.25743	7.39416	6.91201	0.799952	1.55225	1.26653	1.06875	0.945417	0.90098	1.29567				0.800232	0.477051	0.153169	0.0646301	0.799763	0.458963	0.144345	0.0795326	1.32871	2.19203	2.21607	2.04218	1.93181	1.96809	1.99009	2.337				2.11106	2.10396
6.97074	6.99372	7.01672	7.10446	7.29535	7.37643	6.99297				7.0027	6.85865	6.58114	6.71705	7.01163	7.22741	7.28671	7.40511	6.98068	0.798255	1.55916	1.26574	1.08994	0.958827	0.895341	1.28838				0.798495	0.485182	0.173505	0.131952	0.798171	0.460322	0.139985	0.0656245	1.33346	2.19418	2.22102	2.05411	1.91982	1.97409	1.99589	2.33751				2.11529	2.1008
7.04817	7.07017	7.09316	7.16918	7.35511	7.44007	7.0362				7.07817	6.97624	6.67626	6.80826	7.08417	7.29008	7.31801	7.40999	7.05518	0.804717	1.5634	1.26841	1.07524	0.948021	0.878516	1.3133				0.803625	0.489663	0.197159	0.155931	0.805779	0.483905	0.135793	0.0569483	1.339	2.20202	2.222	2.059	1.95594	1.978	1.99097	2.36001				2.12802	2.092
7.12323	7.14411	7.16301	7.24446	7.40056	7.47031	7.1208				7.15129	7.08182	6.78694	6.91827	7.15923	7.32628	7.32106	7.40701	7.13104	0.812137	1.57425	1.27235	1.09041	0.927028	0.859411	1.31016				0.809964	0.469537	0.170803	0.13014	0.814035	0.481614	0.137184	0.0519252	1.3502	2.21225	2.22204	2.05718	1.93142	1.97687	1.97773	2.36318				2.13525	2.092
7.20646	7.21952	7.23123	7.2756	7.43837	7.49126	7.17543	7.07116			7.23843	7.20554	6.91929	6.94021	7.24246	7.34542	7.32502	7.408	7.20135	0.822318	1.58332	1.28189	1.08003	0.908792	0.840493	1.32828	1.06876			0.81861	0.460729	0.151438	0.0682098	0.825392	0.474469	0.132783	0.0489293	1.3591	2.2292	2.22496	2.0688	1.95918	1.96778	1.95969	2.37513	2.45696			2.15213	2.092
7.27131	7.28736	7.28629	7.30223	7.45511	7.50307	7.23935	7.16752	7.14583	7.14096	7.30231	7.31858	7.06596	7.12803	7.30731	7.36415	7.326	7.40787	7.26134	0.841818	1.6006	1.2959	1.08904	0.901704	0.823244	1.34322	1.06657	0.864351	0.780216	0.838198	0.462147	0.138496	0.0620166	0.844136	0.46855	0.130715	0.0479643	1.37419	2.238	2.22299	2.05999	1.967	1.95795	1.94591	2.38101	2.455	2.541	2.574	2.15798	2.09207
7.33794	7.36401	7.34888	7.35059	7.47919	7.51719	7.31538	7.27852	7.32341	7.34668	7.36789	7.44171	7.27102	7.3465	7.37394	7.39631	7.32642	7.38226	7.33495	0.854086	1.60617	1.30747	1.09555	0.881439	0.805203	1.35005	1.06463	0.860841	0.784001	0.852528	0.487171	0.139445	0.0672867	0.853864	0.441149	0.129285	0.0384627	1.38464	2.23694	2.22101	2.05697	1.9659	1.94682	1.92682	2.38363	2.456	2.53984	2.57385	2.1529	2.107
7.40137	7.43248	7.40835	7.39082	7.49277	7.53031	7.40822	7.38146	7.48649	7.52778	7.42826	7.55706	7.47476	7.51731	7.43746	7.41771		7.46571	7.39942	0.850604	1.60961	1.31237	1.08812	0.875022	0.803345	1.33381	1.07955	0.889742	0.810506	0.847892	0.506267	0.119877	0.0456722	0.851611	0.439124		0.046903	1.387	2.233	2.22204	2.05509	1.95896	1.93458	1.91476	2.35935	2.45593	2.52904	2.5638	2.14604	2.10709
7.46214	7.49814	7.46813	7.4271	7.52704	7.54405	7.4622	7.49021	7.64123	7.69528	7.48412	7.64818	7.64137	7.75238	7.50215	7.44913		7.4531	7.46214	0.855628	1.60836	1.31361	1.09057	0.856989	0.80043	1.3498	1.08678	0.90539	0.83827	0.852396	0.525965	0.149804	0.066656	0.856911	0.470403		0.0312821	1.38649	2.23297	2.224	2.059	1.957	1.91599	1.90397	2.37495	2.45299	2.53095	2.55498	2.14797	2.11102
7.53207	7.57208	7.53499	7.47676	7.54971	7.5695	7.56298	7.59844	7.76093	7.84014	7.54598	7.73911	7.82973	7.94708	7.57719	7.51785	7.37537	7.5015	7.53508	0.839081	1.59569	1.30843	1.08607	0.856177	0.790292	1.31977	1.09796	0.946452	0.885146	0.84019	0.493161	0.147815	0.121252	0.836616	0.548672	0.151095	0.112967	1.37796	2.21996	2.224	2.05803	1.95806	1.90882	1.88784	2.35113	2.44797	2.50776	2.54358	2.13499	2.11893
7.60472	7.64547	7.60245	7.52803	7.59791	7.60394	7.62987	7.69634	7.89172	7.98483	7.61276	7.81463	7.94705	8.0869	7.65772	7.573	7.40076	7.47012	7.60849	0.828923	1.58375	1.30014	1.08525	0.844645	0.783023	1.32106	1.10009	0.984387	0.939136	0.833438	0.516756	0.207103	0.164317	0.823407	0.554343	0.16818	0.0568157	1.36719	2.2168	2.22398	2.06013	1.96204	1.89675	1.87675	2.35984	2.446	2.49153	2.5152	2.13371	2.114
7.61975	7.71036	7.66631	7.51222	7.57169	7.58617	7.71238	7.79949	8.01153	8.03581	7.63075	7.77507	8.0373	8.11469	7.67724	7.52941	7.69408	7.81229	7.67439	0.83152	1.57777	1.28996	1.08748	0.874306	0.796515	1.29362	1.09171	1.0107	0.953251	0.831071	0.507179	0.227345	0.116475	0.831868	0.476907	0.18204	0.104492	1.35763	2.23798	2.22299	2.06597	1.98598	1.91047	1.89197	2.35303	2.44594	2.47091	2.50841	2.15898	2.15798
7.7133	7.74609	7.72719	7.61743	7.66829	7.66876	7.7864	7.89439	8.11444	8.1694	7.73136	7.88083		8.22085	7.75972	7.60915	7.75191	7.81251	7.75009	0.817572	1.55822	1.28893	1.06278	0.833636	0.771588	1.29726	1.09463	1.03984	0.996573	0.822636	0.491247		0.0652772	0.812079	0.478205	0.209297	0.0927664	1.35158	2.21621	2.22349	2.05996	1.96524	1.88944	1.86949	2.35858	2.43494	2.45382	2.47224	2.13665	2.13347
7.77024	7.78768	7.80777	7.64544	7.68633	7.68439	7.88092	7.98686	8.21093	8.23591	7.79361	7.94919		8.29116	7.8094	7.68685	7.78112	7.9188	7.82368	0.808223	1.55677	1.27811	1.07551	0.833555	0.757863	1.26661	1.08906	1.05461	1.02388	0.813182	0.457946		0.0790856	0.803244	0.471809	0.211268	0.169927	1.34358	2.2356	2.22336	2.05694	1.98562	1.88584	1.86935	2.33027	2.43109	2.44168	2.45295	2.15112	2.17253
7.87061	7.8791	7.8882	7.74713	7.81519	7.77413	7.96819	7.98465	8.25321	8.32956	7.88211	8.07763		8.29805	7.92611	7.75953	7.85835	8.30602	7.90018	0.797711	1.54686	1.26803	1.04539	0.819237	0.750107	1.24705	1.08749	1.0527	1.04139	0.801461	0.511892		0.07837	0.794242	0.485838	0.19725	0.106617	1.33894	2.20752	2.21448	2.054	1.9565	1.85399	1.85649	2.29693	2.43948	2.42696	2.43	2.12301	2.12302
8.00598	7.98	7.96921	7.84602	7.89441	7.87994		8.10774	8.33933	8.3872	7.99989	8.18299		8.38172	8.07403	7.83028	8.01967	8.34956	7.97603	0.786119	1.55588	1.26	1.03155	0.822115	0.746965		1.08074	1.03979	1.02269	0.78944	0.473444		0.0608429	0.783685	0.464655	0.207815	0.0843721	1.33638	2.18292	2.19498	2.05202	1.9534	1.84895	1.84442		2.41606	2.4122	2.42259	2.08997	2.14089
8.02775	8.04648	8.04946	7.92467	7.98814	7.94933		8.12405	8.36146	8.40547	8.05922	8.21966		8.35525	8.08168	7.94989	8.07109	8.40152	8.04459	0.787861	1.55893	1.25824	1.03844	0.819996	0.747023		1.07861	0.98819	0.983803	0.781454	0.500437		0.0573821	0.791799	0.497783	0.191839	0.0668523	1.33603	2.20231	2.19396	2.0528	1.94547	1.8462	1.83762		2.42243	2.42539	2.4291	2.08804	2.13057
8.01806					7.92712	8.05405	8.15504		8.44701		8.18306		8.32301	8.07905	8.04108		8.40685		0.838796					0.78153	1.27886	1.06838		0.937216		0.424088		0.0701141	0.830805	0.474058		0.0441863		2.29694					1.87698	2.33603	2.45998		2.446		2.16197
8.09658	8.13172	8.10853			8.07574	8.11664	8.21014	8.38393	8.45684	8.12168	8.25593	8.21995	8.33702	8.14048	8.14414		8.21917	8.11261	0.808062	1.55224	1.27599			0.743425	1.2946	1.05287	0.932214	0.881138	0.80419	0.484255	0.11929	0.0625361	0.811873	0.434413		0.0649891	1.32897	2.21742	2.20594	2.04352			1.85334	2.37392	2.43311	2.46099	2.44608	2.14236	2.1268
8.15037	8.19822	8.15743				8.1763	8.22285	8.37708	8.44217	8.18427		8.21506	8.33898	8.18448	8.24976		8.14191	8.16934	0.817539	1.55823	1.31824				1.30635	1.04134	0.876127	0.816141	0.808806		0.0979698	0.0529127	0.826024	0.477258		0.0880498	1.3431	2.25654	2.20007	2.09144				2.36609	2.44289	2.46001	2.45391	2.17561
8.24903	8.27704	8.28303	8.26605	8.32306	8.32807	8.24503	8.266	8.38399	8.42297	8.28303	8.348	8.20601	8.32201	8.28103	8.40804	8.16209	8.1941	8.25904	0.837079	1.56918	1.31151	1.05387	0.806488	0.745819	1.32895	1.05588	0.849969	0.768747	0.826324	0.443572	0.114751	0.057288	0.847183	0.513758	0.116621	0.0259616	1.35744	2.25597	2.201	2.09597	1.97799	1.915	1.88601	2.37	2.423	2.461	2.46	2.18497	2.16897
8.30144	8.35172	8.33161	8.34824	8.42563	8.45182	8.29975	8.27021	8.36638	8.37426	8.34228	8.34287	8.22503	8.33187	8.3306	8.47203	8.31287	8.36634	8.32563	0.834934	1.57833	1.31317	1.06265	0.85506	0.779339	1.32949	1.05856	0.831523	0.74545	0.833476	0.463688	0.133359	0.0539005	0.835781	0.476815	0.118707	0.0290461	1.35578	2.20794	2.2	2.04996	1.96004	1.91625	1.89826	2.37495	2.42197	2.46311	2.46407	2.13195	2.125
8.3436	8.42035	8.38945	8.37079	8.48543	8.52927	8.37132	8.28981	8.30756	8.30367	8.36875	8.33012	8.22797	8.31912	8.38746	8.57007	8.49032	8.5879	8.38543	0.835316	1.5805	1.30805	1.09272	0.870207	0.794427	1.32583	1.06237	0.821416	0.74542	0.834015	0.467286	0.135173	0.0596357	0.835839	0.50001	0.138324	0.0618592	1.35759	2.20206	2.2	2.04604	1.96396	1.93978	1.92277	2.37005	2.41903	2.4739	2.47093	2.12705	2.125
8.43514	8.49214	8.47814	8.47218	8.60323	8.66825	8.43912		8.30002		8.46714	8.38002	8.25202	8.32103	8.47514	8.66815	8.6874	8.81737	8.46014	0.833207	1.5799	1.30329	1.10213	0.892859	0.809768	1.33608		0.855677		0.830603	0.48029	0.15455	0.0651231	0.835211	0.508812	0.159014	0.0754695	1.3563	2.19902	2.203	2.048	1.97298	1.96501	1.94904	2.371		2.46199		2.12602	2.123
8.51691	8.56986	8.55982	8.57508			8.50579				8.54491	8.38947	8.26202	8.33895	8.55296	8.75299	8.91369	9.0248	8.53786	0.825691	1.56984	1.28851	1.09247			1.32845				0.821046	0.474469	0.15447	0.072454	0.829888	0.487616	0.110899	0.0641884	1.34905	2.21009	2.20102	2.04803	1.96299			2.36897				2.13508	2.12506
8.59508	8.64314	8.63018	8.66791	8.81306	8.88906	8.57321				8.62308	8.42953	8.26398	8.33505	8.63504	8.838	9.05831	9.17919	8.61114	0.819799	1.5604	1.28033	1.08811	0.922444	0.851566	1.31976				0.813014	0.448662	0.15362	0.0702261	0.826253	0.477845	0.113381	0.0846107	1.34097	2.21791	2.20298	2.05097	1.96201	1.97793	1.98679	2.36603				2.14192	2.12994
8.62305	8.71803	8.70303	8.74104	8.92005	8.98504	8.66203				8.65505	8.45704	8.28202	8.34101	8.66005	8.91204	9.13299	9.26599	8.68004	0.807166	1.55444	1.26564	1.07102	0.927249	0.865543	1.31638				0.800257	0.463126	0.145893	0.0583911	0.813994	0.468954	0.130919	0.0877625	1.33231	2.217	2.205	2.047	1.969	1.985	2.00401	2.353				2.143	2.129
8.72676	8.78871	8.77471	8.83871	9.02074	9.07079	8.73197				8.75778	8.55315	8.33224	8.35457	8.76183	8.99266	9.1042	9.25018	8.75875	0.797969	1.54058	1.26068	1.07181	0.925101	0.871774	1.31235				0.794209	0.455045	0.151498	0.0606331	0.80189	0.478354	0.149701	0.092989	1.3219	2.20697	2.21404	2.04704	1.96416	1.99303	2.02005	2.36093				2.13591	2.12388
8.79734	8.85439	8.84039	8.90439	9.08936	9.14431	8.82216				8.83032	8.66	8.35479	8.40751	8.83928	9.05442	9.12283	9.26684	8.82835	0.791381	1.54088	1.26015	1.06643	0.927042	0.874009	1.29277				0.789514	0.462966	0.132725	0.043262	0.793558	0.478687	0.140476	0.0761669	1.31938	2.20403	2.21796	2.05096	1.97886	1.99597	2.02495	2.35406				2.12708	2.1131
8.87006	8.92706	8.91705	8.96504	9.15103	9.20504	8.91503				8.89806	8.7571	8.42309	8.4312	8.90806	9.12104	9.161	9.292	8.90206	0.786459	1.54496	1.26298	1.06561	0.920756	0.86727	1.2771				0.785598	0.453886	0.152429	0.0657464	0.78777	0.466835	0.124974	0.054531	1.32002	2.20001	2.217	2.063	1.982	2.002	2.02799	2.34802				2.12201	2.105
8.93876	8.99374	8.9756	9.01546	9.1864	9.25137	8.95065				8.97171	8.8722	8.53535	8.66894	8.97581	9.17417	9.16504	9.292	8.96867	0.79738	1.55198	1.27155	1.06208	0.916346	0.854768	1.30821				0.794814	0.449552	0.151566	0.10862	0.800134	0.472927	0.130283	0.0556961	1.32675	2.20711	2.218	2.05894	1.98698	2.00188	2.02089	2.37202				2.13407	2.10189
9.00918	9.0622	9.03135	9.0585	9.22357	9.2856	9.0113				9.03823	8.9837	8.66153	8.66307	9.05112	9.18982	9.16895	9.292	9.03127	0.810458	1.56021	1.28595	1.0682	0.901028	0.836908	1.32035				0.806346	0.454394	0.141883	0.0611221	0.814434	0.475431	0.133404	0.0553342	1.33658	2.21689	2.218	2.05307	1.98502	1.99113	2.01111	2.37398				2.14092	2.09211
9.08004	9.12804	9.09104	9.10202	9.25201	9.30401	9.07304	8.93105			9.10904	9.09207	8.81109	8.8431	9.11804	9.21401	9.172	9.288	9.09604	0.820978	1.57137	1.29612	1.07088	0.888495	0.822923	1.32554	1.10112			0.818427	0.454089	0.146344	0.0599753	0.823107	0.462482	0.124664	0.0548298	1.3468	2.21701	2.216	2.052	1.989	1.982	1.99099	2.38	2.445			2.14101	2.091
9.13956	9.18961	9.14955	9.14046	9.26638	9.31918	9.13972	9.01686	8.96722	8.93847	9.16755	9.20304	8.96481	9.01408	9.17858	9.22919	9.177	9.28796	9.15462	0.833339	1.58129	1.30001	1.07529	0.880653	0.81064	1.33513	1.09926	0.91087	0.842024	0.830594	0.468193	0.152758	0.0685571	0.835322	0.465659	0.130887	0.0545019	1.35863	2.23005	2.21199	2.04894	1.98797	1.98085	1.97176	2.37789	2.45102	2.51622	2.53225	2.15102	2.08623
9.19251	9.24746	9.20152	9.1836	9.30266	9.33584	9.20737	9.09824	9.08292	9.0777	9.21952	9.30109	9.13541	9.21017	9.23349	9.24684	9.177	9.28404	9.21345	0.841742	1.59273	1.31062	1.07615	0.853513	0.792697	1.33295	1.09378	0.872131	0.801805	0.838506	0.481694	0.14308	0.0626154	0.843969	0.458952	0.129661	0.0537371	1.3684	2.23495	2.21101	2.04305	1.98503	1.96713	1.94921	2.3671	2.45298	2.53681	2.55578	2.15298	2.1078
9.24804	9.31004	9.26004	9.22302	9.31402	9.34901	9.27704	9.18906	9.22609	9.2471	9.27204	9.39006	9.31711	9.45411	9.29304	9.26801	9.20102	9.30301	9.27204	0.8435	1.59617	1.31275	1.0789	0.85697	0.792278	1.33433	1.0874	0.891036	0.803081	0.83926	0.492885	0.127482	0.0881729	0.84667	0.457709	0.129591	0.0429249	1.37149	2.236	2.21	2.04	1.97699	1.95599	1.93499	2.364	2.461	2.539	2.571	2.155	2.113
9.30862	9.36961	9.31554	9.25943	9.34118	9.3642	9.34074	9.28304	9.36854	9.40858	9.3316	9.49086	9.48577	9.62086	9.35664	9.28272			9.33268	0.843743	1.59617	1.3179	1.08088	0.856923	0.789391	1.33648	1.08033	0.884542	0.80501	0.839152	0.500173	0.131313	0.0926914	0.847226	0.42627			1.37214	2.23888	2.20999	2.03702	1.96898	1.93387	1.91583	2.36596	2.46094	2.5449	2.57487	2.15394	2.11303
9.36633	9.42634	9.36641	9.29953	9.35781	9.38278	9.41019	9.37987	9.51232	9.55628	9.38735	9.57107	9.65107	9.79497	9.4163	9.35021			9.39626	0.839391	1.58957	1.31587	1.07682	0.855329	0.786691	1.32541	1.08817	0.892221	0.821854	0.83654	0.48554	0.148361	0.097494	0.84124	0.537425			1.36488	2.22813	2.20901	2.03898	1.96702	1.92214	1.90018	2.36205	2.45507	2.53511	2.56314	2.14807	2.11597
9.42905	9.48304	9.42404	9.34303	9.39103	9.40502	9.46804	9.48006	9.65106	9.70309	9.44604	9.66405	9.80608	9.96207	9.48005			9.27999	9.45204	0.831733	1.58197	1.30605	1.0722	0.851433	0.782675	1.31685	1.08454	0.908033	0.849917	0.829397	0.441482	0.133783	0.118213	0.833258			0.0907066	1.35801	2.22699	2.209	2.042	1.961	1.90399	1.88299	2.352	2.456	2.52098	2.54298	2.14399	2.124
9.49477	9.5396	9.48364	9.38451	9.43259	9.43751	9.53063	9.56382	9.73503	9.83219	9.50875	9.74161	9.91759		9.55076		9.23834	9.26571	9.50563	0.820873	1.57135	1.29219	1.0637	0.841549	0.774999	1.30693	1.08186	0.955128	0.889287	0.824895	0.44445	0.152391		0.816345		0.0977939	0.0139931	1.34682	2.20994	2.20996	2.04598	1.95896	1.89194	1.87293	2.35699	2.45096	2.49483	2.51264	2.13295	2.12494
9.56831	9.59746	9.54542	9.43354	9.48947	9.48654	9.59143	9.64227	9.83407	9.94594	9.58033	9.80045	9.97447	10.1304	9.62332		9.2707	9.33337	9.56643	0.808714	1.56075	1.27981	1.05469	0.832782	0.762428	1.29544	1.07563	0.972151	0.920637	0.815805	0.486655	0.152449	0.12668	0.801509		0.118298	0.0296237	1.33608	2.20406	2.20604	2.04402	1.95504	1.88606	1.86606	2.35601	2.44704	2.47816	2.47832	2.12805	2.11906
9.64205	9.65704	9.60405	9.50204	9.53704	9.53604	9.66304	9.71404	9.91405	10.0351	9.65805		10.016	10.159	9.69805		9.31504	9.33601	9.63304	0.799798	1.5478	1.27451	1.0434	0.821824	0.74977	1.28231	1.06991	0.980972	0.950408	0.807796		0.139607	0.0980676	0.791959		0.142564	0.0307977	1.32367	2.19999	2.202	2.041	1.961	1.879	1.855	2.35499	2.439	2.45999	2.44298	2.12099
9.72472	9.72264	9.67476	9.56777	9.59571	9.59169	9.73073	9.78392	9.98892	10.1185	9.73682	9.96478	10.0581	10.184	9.78066		9.37468		9.70172	0.796174	1.54259	1.26467	1.02744	0.811594	0.734647	1.27467	1.06395	0.984119	0.963151	0.801513	0.448737	0.119707	0.0633895	0.791128		0.17909		1.3181	2.19196	2.19595	2.03695	1.95496	1.8749	1.84897	2.3449	2.4349	2.44097	2.41383	2.11094	2.12701
9.79221	9.78231	9.74518	9.63917	9.66223	9.65625	9.7992	9.87	10.075	10.1615	9.81311	10.0372	10.0709	10.188	9.84228		9.43826		9.76921	0.787214	1.54054	1.25582	1.0154	0.790545	0.720346	1.26674	1.03887	0.956017	0.957644	0.787829	0.45218	0.114748	0.0596139	0.787216		0.187443		1.31333	2.18805	2.19106	2.03206	1.95105	1.86511	1.84603	2.33511	2.42511	2.43803	2.39818	2.10507	2.12799
9.85704	9.84505	9.82104	9.71206	9.73906	9.73307	9.86304	9.87805	10.092	10.197	9.87804	10.094	10.094	10.189	9.90704		9.49708	9.62908	9.83205	0.786369	1.5395	1.24869	1.0149	0.78667	0.712212	1.26775	1.03872	0.954041	0.923896	0.785529	0.458644	0.108949	0.0546183	0.787869		0.168551	0.132511	1.31478	2.19	2.187	2.034	1.946	1.863	1.844	2.333	2.42299	2.412	2.398	2.106	2.126
9.91157	9.90763	9.87566	9.79182	9.82203	9.82305	9.91861	9.93818	10.1359	10.2229	9.92958	10.1254	10.0971	10.193	9.96461	9.95261	9.60401	9.73601	9.89258	0.785258	1.54399	1.2539	1.00768	0.787187	0.715061	1.2732	1.0337	0.929112	0.878104	0.784847	0.463367	0.107671	0.0523774	0.786389	0.454471	0.171268	0.135236	1.31637	2.19394	2.18199	2.02799	1.94001	1.86499	1.84504	2.32993	2.41399	2.41599	2.40405	2.11194	2.126
9.96454	9.96649	9.93746	9.86833	9.91816	9.92114	9.9755	9.95485	10.1281	10.218	9.98353	10.1607	10.102	10.196	10.0215	10.1027			9.94653	0.786003	1.55017	1.2568	1.02112	0.785049	0.717905	1.27361	1.03574	0.898567	0.828137	0.786426	0.45656	0.106788	0.0493366	0.786291	0.458326			1.3216	2.18805	2.18101	2.02701	1.94099	1.86401	1.84897	2.32306	2.41301	2.41501	2.40896	2.10605	2.126
10.015	10.023	9.98703	9.94203	10.008	10.018	10.017	10.008	10.147	10.208	10.037	10.179	10.105	10.197	10.064	10.161		9.84507	10.003	0.789742	1.55578	1.26644	1.02138	0.790397	0.724987	1.28304	1.02633	0.857373	0.788188	0.789951	0.443609	0.10499	0.0456864	0.789933	0.462376		0.172423	1.33051	2.19	2.181	2.02601	1.939	1.868	1.854	2.331	2.414	2.416	2.412	2.107	2.15401
10.0666	10.0777	10.0586	10.0107	10.099	10.1192	10.0685	10.0304	10.1539	10.1888	10.0896	10.2073	10.108	10.192	10.1126	10.2178	9.96139	10.0216	10.0536	0.794413	1.56659	1.26372	1.03554	0.806592	0.743451	1.29451	1.02186	0.839766	0.759869	0.792143	0.440322	0.104423	0.0368435	0.797002	0.452092	0.086305	0.00915785	1.33916	2.19602	2.186	2.039	1.9431	1.8752	1.85912	2.33697	2.41401	2.4171	2.41703	2.11503	2.16692
10.1155	10.1334	10.1134	10.0723	10.1801	10.2219	10.1096	10.0607	10.1491	10.1692	10.1385	10.2298	10.109	10.192	10.1615	10.2883	10.0788	10.1556	10.1084	0.799753	1.57288	1.27044	1.04224	0.825371	0.758738	1.30404	1.02905	0.814073	0.746264	0.796632	0.430326	0.103836	0.0362958	0.803105	0.465824	0.0909606	0.0335212	1.34808	2.19798	2.186	2.039	1.95191	1.89182	1.8689	2.33403	2.41499	2.42591	2.41997	2.11797	2.16007
10.175	10.186	10.16	10.136	10.267	10.318	10.168	10.099	10.134		10.188	10.243	10.109	10.196	10.221	10.36	10.2401	10.3141	10.165	0.807581	1.58173	1.28421	1.06062	0.861782	0.785652	1.31443	1.04858	0.836308		0.803091	0.431163	0.1039	0.0367137	0.811941	0.474187	0.108557	0.0448958	1.35717	2.2	2.19	2.03301	1.95	1.89801	1.88201	2.323	2.41	2.434		2.118	2.132
10.2295	10.2395	10.2266	10.1957	10.3417	10.4048	10.2297				10.2415	10.2502	10.113	10.2278	10.2745	10.4346	10.3983	10.4837	10.2155	0.80955	1.58881	1.28403	1.07902	0.883296	0.806571	1.31423				0.804529	0.436419	0.104528	0.0431854	0.814353	0.486012	0.121873	0.0556764	1.36557	2.20499	2.19106	2.04406	1.95301	1.91309	1.89818	2.31489				2.11899	2.12397
10.2776	10.2895	10.2865	10.2614	10.4133	10.4823	10.2984				10.2896	10.2698	10.117	10.2052	10.3216	10.4895	10.5189	10.6485	10.2675	0.805725	1.59321	1.28264	1.08316	0.901068	0.826805	1.30028				0.800626	0.44303	0.106215	0.0408315	0.810773	0.48715	0.146109	0.113739	1.3696	2.20401	2.19695	2.04995	1.95399	1.92192	1.91584	2.3041				2.11801	2.12103
[truncated: 64 more columns]
