# Supplementary material for: Kinematic Validation of a Multi-Kinect v2 Instrumented 10-Meter Walkway for Quantitative Gait Assessments
Source: PLoS One. 2015 Oct 13;10(10):e0139913. doi: 10.1371/journal.pone.0139913 (PMC4603795; doi:10.1371/journal.pone.0139913)
Supplement: S1 Data — (ZIP) [file pone.0139913.s001.zip › S1_Data/pp6_trial1.xls]

## Sheet: Sheet1
Kinect(x) SpineBase	Kinect(x) Head	Kinect(x) ShoulderLeft	Kinect(x) ElbowLeft	Kinect(x) WristLeft	Kinect(x) HandLeft	Kinect(x) ShoulderRight	Kinect(x) ElbowRight	Kinect(x) WristRight	Kinect(x) HandRight	Kinect(x) HipLeft	Kinect(x) KneeLeft	Kinect(x) AnkleLeft	Kinect(x) FootLeft	Kinect(x) HipRight	Kinect(x) KneeRight	Kinect(x) AnkleRight	Kinect(x) FootRight	Kinect(x) SpineShoulder	Kinect(y) SpineBase	Kinect(y) Head	Kinect(y) ShoulderLeft	Kinect(y) ElbowLeft	Kinect(y) WristLeft	Kinect(y) HandLeft	Kinect(y) ShoulderRight	Kinect(y) ElbowRight	Kinect(y) WristRight	Kinect(y) HandRight	Kinect(y) HipLeft	Kinect(y) KneeLeft	Kinect(y) AnkleLeft	Kinect(y) FootLeft	Kinect(y) HipRight	Kinect(y) KneeRight	Kinect(y) AnkleRight	Kinect(y) FootRight	Kinect(y) SpineShoulder	Kinect(z) SpineBase	Kinect(z) Head	Kinect(z) ShoulderLeft	Kinect(z) ElbowLeft	Kinect(z) WristLeft	Kinect(z) HandLeft	Kinect(z) ShoulderRight	Kinect(z) ElbowRight	Kinect(z) WristRight	Kinect(z) HandRight	Kinect(z) HipLeft	Kinect(z) KneeLeft
0.109999	0.188	0.139999	0.097	0.134	0.158001	0.128	0.081	0.133	0.155001	0.145999	0.126	0.068	0.179	0.151	0.125999	0.072	0.159	0.157	0.92821	1.71797	1.45368	1.17864	0.93307	0.83457	1.44312	1.15941	0.91591	0.83188	0.92877	0.5025	0.12009	0.0459199	0.9252	0.48904	0.12164	0.0576098	1.48616	2.27	2.279	2.096	2.044	2.017	2.037	2.428	2.48	2.476	2.454	2.19	2.194
0.107	0.188	0.137	0.097	0.134	0.16496	0.129	0.081	0.133032	0.161	0.143	0.126	0.068	0.179	0.151	0.123	0.072	0.157016	0.157	0.92825	1.71774	1.45526	1.17903	0.933398	0.834619	1.44265	1.15943	0.91614	0.83142	0.92889	0.502702	0.119387	0.0452387	0.925181	0.488589	0.121311	0.0566843	1.48599	2.271	2.279	2.097	2.044	2.017	2.03498	2.431	2.48	2.47599	2.452	2.191	2.194
0.107	0.188	0.137	0.097	0.134	0.160048	0.129	0.081	0.136961	0.161	0.143	0.126	0.068	0.179	0.151	0.123	0.072	0.158981	0.157	0.92829	1.71703	1.45467	1.17871	0.933143	0.836957	1.44274	1.15941	0.91615	0.827825	0.92893	0.502967	0.119004	0.0450815	0.925259	0.488461	0.121429	0.0559968	1.48611	2.271	2.279	2.097	2.044	2.017	2.03203	2.431	2.48	2.47501	2.452	2.191	2.194
0.108	0.188	0.14	0.097	0.137	0.162001	0.129	0.081	0.137	0.155001	0.143	0.126	0.068	0.179	0.151	0.123	0.0700008	0.157	0.157	0.9285	1.71652	1.45465	1.17309	0.92775	0.83654	1.44262	1.1596	0.91629	0.830201	0.929	0.50293	0.1194	0.04518	0.9256	0.48847	0.125449	0.0570801	1.48583	2.275	2.279	2.096	2.044	2.016	2.036	2.431	2.48	2.475	2.454	2.191	2.194
0.107992	0.188008	0.14	0.097	0.136975	0.165967	0.129	0.081	0.137	0.158025	0.143	0.126	0.068	0.179	0.151	0.123	0.074	0.156025	0.157	0.928541	1.71676	1.45467	1.17314	0.927861	0.834135	1.44263	1.15997	0.916641	0.83284	0.929052	0.50304	0.119362	0.04542	0.92563	0.489001	0.119867	0.0575934	1.48583	2.27497	2.27902	2.096	2.044	2.01601	2.03798	2.431	2.48	2.475	2.45299	2.191	2.194
0.10701	0.18899	0.14	0.097	0.134029	0.162039	0.129	0.081	0.137	0.160971	0.143	0.126	0.068	0.179	0.151	0.123	0.074	0.158971	0.157	0.928659	1.71677	1.45467	1.17331	0.927999	0.837091	1.44255	1.15989	0.916789	0.830484	0.929327	0.50306	0.119608	0.04542	0.92562	0.489119	0.118266	0.0567979	1.48573	2.27104	2.28197	2.096	2.044	2.01699	2.03602	2.431	2.48	2.475	2.45201	2.191	2.194
0.11	0.192	0.14	0.097	0.137	0.163	0.129	0.081	0.137	0.157999	0.145	0.126	0.068	0.179001	0.151	0.124	0.07	0.156	0.157	0.92917	1.71668	1.45434	1.17379	0.92872	0.83393	1.4424	1.15989	0.91687	0.830629	0.9303	0.50333	0.12119	0.0453797	0.92576	0.48894	0.124979	0.0574501	1.48591	2.27	2.281	2.096	2.044	2.016	2.039	2.431	2.48	2.475	2.453	2.187	2.194
0.109976	0.192	0.141	0.097	0.137	0.162976	0.129	0.081	0.136967	0.154959	0.144976	0.126	0.068	0.180984	0.151	0.123	0.07	0.155	0.157	0.929001	1.71686	1.45387	1.17239	0.927338	0.833333	1.44248	1.15952	0.916446	0.828646	0.929948	0.503174	0.120752	0.0444536	0.925514	0.4887	0.121989	0.0578103	1.48595	2.27001	2.281	2.099	2.044	2.016	2.03894	2.431	2.48	2.47501	2.45398	2.18701	2.194
0.10703	0.192	0.141	0.097	0.137	0.16003	0.129	0.081	0.13304	0.15005	0.14203	0.126	0.068	0.17902	0.151	0.123	0.07	0.155	0.157	0.927921	1.71671	1.45383	1.1683	0.92343	0.833686	1.44244	1.1596	0.915995	0.829313	0.928455	0.503655	0.120978	0.0448856	0.924807	0.48874	0.121911	0.0578496	1.4856	2.27099	2.281	2.099	2.044	2.016	2.03207	2.431	2.48	2.47599	2.45202	2.18799	2.194
0.107	0.192	0.14	0.097	0.137	0.158	0.132	0.081	0.133	0.157	0.142	0.126	0.068	0.179	0.151	0.124	0.07	0.155	0.157	0.92805	1.71656	1.45529	1.17582	0.93025	0.83742	1.44247	1.15951	0.91597	0.83067	0.92877	0.50378	0.12035	0.04474	0.92484	0.48905	0.12104	0.05736	1.48571	2.271	2.281	2.096	2.044	2.016	2.037	2.43	2.48	2.476	2.45	2.188	2.194
0.107009	0.192	0.14	0.097	0.137	0.157069	0.132	0.081	0.133	0.150051	0.142009	0.125991	0.068	0.179017	0.150974	0.123	0.07	0.156	0.157034	0.928077	1.71685	1.4548	1.17727	0.931996	0.837171	1.44242	1.16006	0.91654	0.829117	0.928785	0.503709	0.119958	0.0448583	0.924879	0.489033	0.119489	0.0559045	1.48553	2.27103	2.281	2.096	2.044	2.016	2.03401	2.43	2.48	2.476	2.45205	2.18803	2.19397
0.107989	0.192	0.14	0.097	0.137	0.16491	0.132	0.081	0.133	0.155933	0.142989	0.125011	0.068	0.180978	0.148034	0.123	0.07	0.156	0.160955	0.927754	1.71656	1.45466	1.17287	0.928075	0.833897	1.44173	1.16007	0.91657	0.826539	0.928236	0.504718	0.119693	0.0446622	0.924781	0.488219	0.121626	0.0552772	1.48526	2.27496	2.281	2.096	2.044	2.016	2.03499	2.43	2.48	2.476	2.45793	2.19097	2.19103
0.108	0.192	0.140999	0.097	0.137	0.165	0.132	0.081	0.133	0.155001	0.143	0.125999	0.0670015	0.173012	0.148999	0.123999	0.0670045	0.156	0.161	0.92776	1.71641	1.45272	1.17324	0.92828	0.830954	1.4416	1.16013	0.9167	0.828497	0.927611	0.505339	0.121487	0.0464673	0.925309	0.48842	0.130686	0.0556195	1.48527	2.275	2.281	2.099	2.044	2.016	2.035	2.43	2.48	2.476	2.45401	2.191	2.194
0.108019	0.192	0.141	0.097	0.137	0.170962	0.135	0.081	0.137	0.164	0.144019	0.129	0.0669811	0.172969	0.152	0.127	0.067	0.156006	0.161	0.927592	1.71609	1.45212	1.17342	0.92839	0.832012	1.4409	1.15975	0.91706	0.826003	0.927481	0.505134	0.121381	0.0469828	0.925133	0.48858	0.127089	0.0564425	1.48494	2.27499	2.281	2.099	2.044	2.016	2.03202	2.429	2.48	2.475	2.451	2.19499	2.193
0.110966	0.192	0.141	0.097	0.137	0.165068	0.135	0.081	0.137	0.164	0.146966	0.129	0.0640339	0.168057	0.152	0.127	0.067	0.156989	0.161	0.927896	1.71561	1.45208	1.172	0.926858	0.835411	1.44055	1.15855	0.915518	0.824903	0.927698	0.505743	0.12316	0.048977	0.925565	0.48862	0.126991	0.0568355	1.48466	2.27401	2.281	2.099	2.044	2.016	2.03497	2.429	2.48	2.475	2.451	2.19401	2.193
0.111	0.192	0.143995	0.0989968	0.137	0.167995	0.138994	0.0839951	0.139995	0.167994	0.147	0.131995	0.064	0.163008	0.152	0.126002	0.0620081	0.157	0.161	0.928499	1.71559	1.45293	1.1749	0.929386	0.833363	1.44152	1.15909	0.9157	0.827695	0.928459	0.508156	0.126065	0.0554994	0.926029	0.491835	0.131353	0.0576087	1.48496	2.274	2.281	2.098	2.03901	2.016	2.033	2.428	2.479	2.474	2.45	2.194	2.192
0.114038	0.192038	0.144019	0.0990252	0.137019	0.171044	0.142044	0.0880692	0.143082	0.172101	0.150019	0.131038	0.064	0.165	0.156038	0.129025	0.0619937	0.157006	0.161038	0.928343	1.71537	1.45203	1.17488	0.929057	0.83286	1.44168	1.15856	0.915666	0.822984	0.928204	0.508135	0.12605	0.0544886	0.926002	0.491653	0.126809	0.0575785	1.48528	2.27199	2.28097	2.09799	2.03901	2.01599	2.03199	2.42701	2.481	2.47304	2.45197	2.19197	2.18799
0.119938	0.197938	0.146969	0.102959	0.139969	0.177928	0.148928	0.0988869	0.155866	0.187835	0.152969	0.136938	0.064	0.165	0.161938	0.132959	0.0610103	0.15799	0.166938	0.928766	1.71743	1.45154	1.17242	0.927001	0.829743	1.44128	1.15305	0.910385	0.822119	0.928754	0.510505	0.12606	0.0542624	0.926277	0.490561	0.126721	0.0573425	1.48788	2.27002	2.27605	2.09701	2.04098	2.01501	2.03002	2.42799	2.481	2.47894	2.44705	2.18804	2.18602
0.127999	0.198	0.154999	0.103	0.143	0.176	0.152	0.102	0.164999	0.191	0.162999	0.14	0.064	0.165	0.167999	0.136999	0.0619999	0.158	0.171999	0.92956	1.7179	1.44992	1.17095	0.92551	0.82882	1.44173	1.15295	0.91108	0.81908	0.92934	0.5104	0.12695	0.05408	0.92723	0.48936	0.12789	0.05763	1.48937	2.271	2.276	2.098	2.041	2.014	2.027	2.427	2.48	2.472	2.445	2.188	2.182
0.140067	0.201067	0.157103	0.106096	0.154118	0.180126	0.163096	0.112148	0.165229	0.199118	0.175037	0.142059	0.0630074	0.169993	0.184081	0.156155	0.0620813	0.158059	0.178111	0.92915	1.71973	1.44866	1.16823	0.915795	0.820465	1.43968	1.15563	0.911563	0.818222	0.928779	0.508111	0.126693	0.0517574	0.927001	0.4879	0.126479	0.0576484	1.48874	2.26397	2.27497	2.09399	2.03997	2.01396	2.02599	2.42696	2.47598	2.4719	2.44596	2.17996	2.17795
0.148907	0.209907	0.170856	0.118866	0.169835	0.196825	0.175866	0.131794	0.195681	0.214835	0.179948	0.149918	0.0639897	0.16901	0.194887	0.176784	0.0728866	0.165918	0.192845	0.927784	1.71729	1.44654	1.16184	0.904449	0.815868	1.43859	1.15303	0.899982	0.813143	0.927335	0.505616	0.125829	0.0514136	0.925783	0.489186	0.122413	0.0574323	1.48277	2.26004	2.27104	2.09202	2.03604	2.00806	2.02402	2.42205	2.47303	2.45814	2.44105	2.17505	2.17107
0.155996	0.22599	0.176996	0.121998	0.172998	0.198999	0.181996	0.138996	0.201996	0.233988	0.189994	0.152998	0.0669981	0.172997	0.201996	0.201984	0.0749987	0.166	0.198996	0.925911	1.71591	1.44255	1.16177	0.902601	0.811633	1.43623	1.15177	0.905836	0.809962	0.925111	0.504591	0.12566	0.0510402	0.924261	0.487701	0.119312	0.0576099	1.4826	2.258	2.266	2.09	2.035	2.007	2.019	2.42	2.471	2.456	2.434	2.172	2.17
0.16207	0.24207	0.196077	0.13312	0.180049	0.20807	0.19307	0.156021	0.213021	0.249077	0.196049	0.163014	0.067	0.173	0.208056	0.24512	0.0871901	0.174077	0.215056	0.923186	1.711	1.43741	1.1573	0.902675	0.806601	1.43496	1.15026	0.902323	0.809079	0.922637	0.502078	0.125042	0.05005	0.921356	0.492761	0.113368	0.0536926	1.47686	2.25598	2.25998	2.084	2.03499	2.00799	2.01598	2.41998	2.46799	2.45599	2.436	2.16998	2.16697
0.171895	0.251895	0.206884	0.149821	0.186926	0.217895	0.202895	0.158968	0.215968	0.259884	0.202926	0.164979	0.067	0.173	0.215916	0.261821	0.113716	0.184884	0.222916	0.92129	1.70615	1.4358	1.15077	0.903303	0.805403	1.43396	1.15058	0.906921	0.815907	0.9208	0.501793	0.125337	0.05005	0.91944	0.497084	0.125649	0.0554512	1.47572	2.25303	2.25703	2.084	2.03302	2.00602	2.01303	2.41703	2.46701	2.45501	2.436	2.16703	2.16304
0.17502	0.280026	0.223033	0.160033	0.200022	0.226022	0.220024	0.169017	0.222046	0.274035	0.20902	0.168006	0.067	0.172994	0.223007	0.315017	0.127026	0.189033	0.243018	0.919196	1.70151	1.43238	1.15155	0.900914	0.8036	1.43243	1.15041	0.907251	0.819015	0.918475	0.5014	0.126132	0.0501159	0.917617	0.514382	0.125528	0.0506532	1.46954	2.252	2.254	2.078	2.032	2.00099	2.00599	2.41399	2.46399	2.45202	2.43501	2.165	2.161
0.186086	0.294194	0.241208	0.178143	0.212115	0.238108	0.233086	0.178129	0.247294	0.293172	0.220072	0.17105	0.0670215	0.17	0.2271	0.324337	0.141366	0.207316	0.253222	0.916974	1.70131	1.43011	1.14856	0.902794	0.803791	1.43102	1.14772	0.907915	0.82192	0.915496	0.501273	0.12727	0.0533065	0.916063	0.515626	0.124738	0.0524898	1.46779	2.25097	2.25304	2.07901	2.02998	1.99696	1.99894	2.41002	2.46098	2.46195	2.43896	2.165	2.15999
0.197891	0.320754	0.269736	0.197818	0.227854	0.252863	0.244891	0.195836	0.287627	0.316781	0.229909	0.177936	0.0699727	0.17	0.240872	0.370572	0.191535	0.250599	0.283718	0.9148	1.70014	1.42881	1.14594	0.895171	0.799866	1.43309	1.14205	0.890769	0.813716	0.913598	0.501686	0.128627	0.0528245	0.913702	0.51236	0.14097	0.0661832	1.46674	2.24704	2.25795	2.07999	2.02703	1.99205	1.99008	2.41297	2.45803	2.45506	2.43405	2.165	2.15802
0.209992	0.338988	0.281992	0.21399	0.240992	0.270988	0.265987	0.205994	0.284003	0.321997	0.243991	0.183996	0.0729981	0.173997	0.251993	0.38599	0.252961	0.31296	0.29899	0.913951	1.6967	1.43124	1.1534	0.898448	0.80045	1.42651	1.1431	0.898265	0.81367	0.91311	0.50241	0.12838	0.0524402	0.912541	0.517647	0.146986	0.0733155	1.46713	2.25	2.259	2.083	2.021	1.987	1.98101	2.413	2.458	2.46299	2.44	2.164	2.156
0.221102	0.372261	0.311174	0.235254	0.274196	0.294145	0.28816	0.223102	0.29308	0.331065	0.263073	0.191051	0.073	0.177065	0.259131	0.42508	0.31937	0.392377	0.328203	0.912507	1.69102	1.42978	1.1553	0.889373	0.799533	1.42698	1.13739	0.896297	0.811172	0.910423	0.501154	0.128947	0.0538427	0.912023	0.525179	0.138828	0.0687094	1.46238	2.24999	2.26601	2.08399	2.02091	1.97996	1.97596	2.41202	2.45599	2.46008	2.44405	2.164	2.15401
0.234856	0.407629	0.334752	0.269639	0.300721	0.313794	0.309773	0.236856	0.303887	0.339907	0.272897	0.197928	0.073	0.185907	0.276814	0.435887	0.369474	0.443464	0.355711	0.910808	1.68333	1.42825	1.15326	0.857317	0.789129	1.42468	1.13542	0.895944	0.80738	0.90948	0.504465	0.128564	0.0515046	0.909724	0.523725	0.141235	0.0699767	1.46	2.24901	2.26798	2.08202	2.00912	1.97406	1.97006	2.41497	2.45402	2.47089	2.45093	2.164	2.15499
0.256989	0.434986	0.379977	0.291989	0.314993	0.336988	0.333988	0.262987	0.312995	0.342998	0.297987	0.204996	0.074999	0.186	0.29599	0.471982	0.463952	0.559941	0.385985	0.904373	1.67953	1.42104	1.15369	0.85736	0.784442	1.41511	1.13592	0.892862	0.801833	0.903023	0.506149	0.12919	0.0498109	0.903713	0.52406	0.139451	0.0909992	1.4498	2.252	2.273	2.082	2.009	1.973	1.965	2.421	2.456	2.475	2.457	2.163	2.153
0.273166	0.488275	0.406362	0.326239	0.338203	0.359166	0.372217	0.289203	0.32808	0.356109	0.315166	0.215166	0.075	0.181993	0.308188	0.502239	0.517456	0.640485	0.422224	0.89876	1.6713	1.41704	1.15326	0.851904	0.779358	1.40828	1.13583	0.884101	0.798135	0.896901	0.5082	0.130458	0.0495361	0.89871	0.526688	0.16691	0.104339	1.44571	2.25702	2.27906	2.08806	2.00401	1.96796	1.96197	2.42203	2.45799	2.47702	2.46001	2.17102	2.15195
0.295756	0.525597	0.45547	0.35865	0.365703	0.381756	0.401682	0.316703	0.338883	0.370841	0.337756	0.237756	0.075	0.181011	0.333724	0.53465	0.579332	0.70629	0.452672	0.894704	1.65841	1.40487	1.14592	0.866057	0.777777	1.41019	1.13467	0.869329	0.7879	0.892933	0.536643	0.131598	0.0503611	0.894614	0.525038	0.175022	0.112403	1.43863	2.25997	2.28692	2.09592	2.00499	1.96305	1.95804	2.42596	2.45602	2.47997	2.46198	2.17397	2.14507
0.318066	0.568111	0.494095	0.404091	0.413052	0.414098	0.446054	0.336102	0.346048		0.365066	0.242025	0.0750091	0.181	0.355059	0.568084	0.632077	0.757064	0.502082	0.887366	1.64748	1.40016	1.13997	0.842952	0.767227	1.38625	1.13546	0.866051		0.885048	0.536584	0.131747	0.0491418	0.888014	0.529197	0.190909	0.129175	1.42768	2.262	2.29402	2.10402	2.011	1.95501	1.958	2.43201	2.46002	2.47701		2.177	2.147
0.347337	0.617383	0.536375	0.444352	0.436437	0.457283	0.470429	0.381169	0.36713		0.394322	0.253054	0.0790306	0.181	0.381322	0.605337	0.666398	0.785414	0.538368	0.880911	1.63203	1.39392	1.14593	0.839475	0.77037	1.38429	1.12773	0.857703		0.879619	0.520678	0.134734	0.0499076	0.880682	0.540744	0.221026	0.148727	1.41751	2.26297	2.30208	2.11106	2.01102	1.96107	1.95704	2.43805	2.46902	2.48106		2.177	2.14701
0.390543	0.66648	0.584491	0.489522	0.492407	0.493615	0.525418	0.402771	0.383823		0.435563	0.259927	0.0829584	0.181	0.422563	0.648543	0.717459	0.838439	0.585501	0.868165	1.62342	1.38251	1.12754	0.858093	0.760128	1.37217	1.12469	0.855474		0.867914	0.519077	0.135284	0.0483168	0.866896	0.49257	0.174394	0.104746	1.40309	2.25904	2.31289	2.11892	2.01298	1.96991	1.96195	2.44394	2.47197	2.48892		2.177	2.14799
0.416986	0.693985	0.62198	0.524981	0.530979	0.534978	0.553985	0.452973	0.40299	0.405994	0.464984	0.286985	0.083	0.181	0.444988	0.662992	0.718	0.839	0.618982	0.864002	1.61961	1.37219	1.09564	0.82112	0.745718	1.36281	1.11818	0.856409	0.784871	0.863362	0.520749	0.136269	0.0484599	0.863252	0.522333	0.175899	0.106379	1.39875	2.261	2.318	2.124	2.008	1.967	1.966	2.452	2.48	2.50099	2.49999	2.178	2.153
0.48024	0.749197	0.674197	0.574204	0.582138	0.578342		0.487277	0.42627	0.436175	0.525211	0.340364	0.094204	0.181029	0.511321	0.706262	0.726087	0.846058	0.67416	0.855387	1.61356	1.36681	1.12678	0.822432	0.751386		1.1142	0.854212	0.786468	0.857984	0.509312	0.143289	0.0494627	0.85156	0.487278	0.162141	0.0958514	1.39442	2.25702	2.33206	2.13504	2.02706	1.97803	1.96909		2.48606	2.50709	2.50307	2.17501	2.15907
0.512596	0.775669	0.700669	0.601657	0.600767	0.624424	0.651461	0.524535	0.462547	0.459706	0.553645	0.389388	0.121657	0.184951	0.554461	0.741559	0.737853	0.853902	0.695731	0.853691	1.60898	1.36598	1.13375	0.825373	0.758886	1.34459	1.11114	0.851731	0.783448	0.85719	0.498851	0.148574	0.0525218	0.848804	0.517927	0.167602	0.0933512	1.39407	2.25996	2.3399	2.13994	2.0349	1.98195	1.98085	2.46796	2.4939	2.51885	2.51288	2.17599	2.16789
0.56604	0.81803	0.746026	0.654016	0.65303	0.66603	0.693041	0.582025	0.518037		0.607043	0.46008	0.174072	0.192169	0.599041	0.763016	0.752004	0.86	0.751024	0.859348	1.61937	1.37845	1.13264	0.835453	0.765117	1.34747	1.11123	0.863446		0.861168	0.502459	0.166084	0.0607983	0.855808	0.507365	0.157979	0.08035	1.40129	2.26001	2.347	2.146	2.042	1.989	1.985	2.47201	2.50301	2.525		2.17501	2.173
0.610394	0.851293	0.77436	0.671352	0.68626	0.69926	0.738302		0.558545	0.545494	0.654394	0.547637	0.253503	0.377494	0.644369	0.781168	0.756025	0.86	0.777402	0.868098	1.62877	1.38829	1.13081	0.850197	0.773002	1.36065		0.816077	0.760535	0.87034	0.51218	0.18119	0.135352	0.864755	0.502213	0.156354	0.080405	1.41038	2.2731	2.34998	2.14699	2.04006	1.99206	1.98806	2.47802		2.52611	2.51904	2.1881	2.17803
0.656474	0.885608	0.816519	0.71253	0.716653	0.729653	0.773597		0.622273	0.60334	0.700474	0.62215	0.312329	0.43534	0.687508	0.800776	0.758966	0.86	0.824463	0.881893	1.64455	1.40185	1.14317	0.862737	0.784983	1.37412		0.853187	0.76926	0.88438	0.50164	0.186994	0.14147	0.877089	0.499096	0.155618	0.0809933	1.42805	2.28487	2.34802	2.14601	2.04692	1.99892	1.99492	2.47998		2.53885	2.52394	2.19987	2.18097
0.692058	0.91806	0.846054	0.746034	0.748034	0.764033	0.809058				0.734055	0.71009	0.403092		0.730057	0.803026	0.763001	0.858996	0.850061	0.890778	1.65995	1.41203	1.15236	0.868932	0.793192	1.38552				0.89291	0.520343	0.205958		0.886965	0.495082	0.155619	0.0831681	1.43889	2.30201	2.34799	2.147	2.05	2.006	2.00101	2.489				2.21301	2.186
0.741313	0.969124	0.892124	0.775247	0.777233	0.792175	0.85824	0.77024	0.758495	0.753626	0.781269	0.786582	0.481735	0.495844	0.778356	0.825065	0.764022	0.856	0.902167	0.906201	1.67581	1.42671	1.15749	0.887923	0.803444	1.41135	1.14242	0.847604	0.756828	0.909829	0.514869	0.196018	0.0913726	0.899794	0.488069	0.154561	0.0815346	1.45205	2.31001	2.34099	2.14598	2.05402	2.00707	2.00907	2.48602	2.52002	2.54609	2.53307	2.22501	2.18903
0.783553	0.985823	0.908823	0.808647	0.808668	0.815751	0.890657	0.802657	0.825294	0.838107	0.817616	0.865169	0.580951	0.609795	0.826491	0.833906	0.766969	0.856	0.924761	0.914473	1.68306	1.43523	1.16737	0.88702	0.814849	1.41872	1.14254	0.880561	0.783528	0.917816	0.525498	0.186273	0.0957735	0.908369	0.487931	0.153303	0.0808077	1.46296	2.31198	2.33902	2.14303	2.05697	2.0169	2.01791	2.48897	2.52297	2.55788	2.5429	2.22698	2.19296
0.826963	1.03196	0.950964	0.83198	0.840972	0.844975	0.937959	0.858952	0.900935	0.929921	0.864959	0.931943	0.687908	0.758872	0.866965	0.841993	0.767	0.851004	0.977954	0.925191	1.70235	1.44448	1.16647	0.887739	0.811223	1.42986	1.15658	0.887115	0.798767	0.928111	0.528038	0.159443	0.0793842	0.919271	0.48736	0.152631	0.0756045	1.47085	2.312	2.338	2.143	2.06299	2.02799	2.02999	2.491	2.52899	2.557	2.547	2.229	2.20899
0.871352	1.05732	0.982201	0.869201	0.86023	0.873187	0.979323	0.905445	0.992604	1.02466	0.901366	0.99169		0.890934	0.914338	0.852108		0.869302	1.00732	0.929491	1.70584	1.4484	1.16269	0.890424	0.82087	1.43582	1.14475	0.899586	0.810725	0.930183	0.495109		0.0643174	0.926144	0.48679		0.0613834	1.47716	2.31498	2.33099	2.13998	2.06806	2.03207	2.03809	2.49397	2.53802	2.56101	2.54999	2.23095	2.19289
0.91948	1.10152	1.0097	0.896703	0.89166	0.898724	1.02352	0.966342	1.07511	1.11502	0.951459	1.08598		1.01862	0.960501	0.866841		0.910554	1.05053	0.93505	1.71176	1.44962	1.15889	0.900531	0.816814	1.43588	1.15165	0.905832	0.827746	0.936057	0.520921		0.0694347	0.93075	0.489491		0.0878242	1.48108	2.31203	2.33001	2.13703	2.07592	2.04189	2.04987	2.49004	2.54097	2.56298	2.54901	2.22407	2.17816
0.952072	1.13707	1.05107	0.938048	0.915047	0.922037	1.06707	1.01208	1.16709	1.21414	0.973081	1.17309	1.09818	1.20219	1.00307	0.906029		0.885055	1.08007	0.930856	1.70686	1.4444	1.15866	0.897692	0.80926	1.43536	1.15246	0.922612	0.841964	0.933731	0.565302	0.146239	0.0686606	0.924292	0.54304		0.113416	1.47593	2.312	2.32899	2.134	2.08	2.05601	2.05701	2.48799	2.54699	2.563	2.547	2.224	2.17301
1.00622	1.18731	1.10524	0.974229	0.950115	0.950214	1.11826	1.07543	1.23672	1.31661	1.03418	1.23834	1.23306	1.345	1.05222	0.92787		0.92639	1.13621	0.920455	1.69823	1.43045	1.14809	0.877068	0.801471	1.42569	1.15814	0.93896	0.867463	0.919656	0.559618	0.153044	0.0841225	0.918362	0.557055		0.0958599	1.46396	2.31492	2.32198	2.137	2.08103	2.06502	2.06506	2.48198	2.54198	2.56097	2.54698	2.22394	2.17897
1.0347	1.22758	1.13568	1.00369	0.964845	0.977711	1.15165	1.13042	1.32903	1.39517	1.05676		1.36956	1.47365	1.0807	0.911176		0.976473	1.16272	0.914641	1.68677	1.42274	1.14087	0.880652	0.79008	1.41728	1.15117	0.941533	0.876841	0.915355		0.172753	0.0947086	0.910968	0.475498		0.149773	1.45496	2.3051	2.31903	2.137	2.08496	2.06698	2.07292	2.48002	2.54002	2.55704	2.54502	2.21608
1.08805	1.28006	1.19406	1.06106	1.02004		1.21107	1.19307	1.3811	1.47508	1.11405		1.46608	1.58908	1.13406				1.22606	0.906902	1.67431	1.40942	1.12815	0.872219		1.40335	1.14548	0.968727	0.88704	0.913812		0.153868	0.0956358	0.897341				1.44176	2.297	2.31499	2.13099	2.09399	2.08001		2.47799	2.53699	2.55299	2.539	2.207
1.13049	1.33336	1.24141	1.10836	1.05433		1.26939	1.25145	1.46024	1.54449	1.15349		1.53144	1.65641	1.1805		0.845225	0.99421	1.27537	0.899888	1.66088	1.39727	1.13115	0.887971		1.39096	1.14094	0.974533	0.903452	0.90717		0.185174	0.125164	0.890076		0.183369	0.177455	1.43208	2.29596	2.30798	2.12498	2.08801	2.08599		2.47196	2.53097	2.54702	2.53596	2.20796
1.19732	1.38151	1.29743	1.15651	1.09855		1.32246	1.31238	1.49267	1.61132	1.22032	1.43543	1.5904	1.71243	1.24831		0.875689	1.02271	1.32549	0.896861	1.65833	1.39312	1.11328	0.869083		1.38593	1.13173	0.959989	0.907796	0.901716	0.586476	0.174925	0.113519	0.889506		0.202237	0.191635	1.42724	2.29105	2.30503	2.12203	2.08899	2.08402		2.46705	2.52704	2.54997	2.53006	2.20206	2.14316
1.26511	1.43509	1.3481	1.21811	1.15311		1.37611	1.3701	1.54809	1.66909	1.28711	1.50013	1.59207	1.72206	1.31211	1.16815	0.911091	1.05309	1.3861	0.886243	1.65353	1.38818	1.11345	0.871112		1.3801	1.13252	0.959688	0.908337	0.887024	0.523885	0.144475	0.098056	0.883181	0.565129	0.213896	0.200657	1.42127	2.29199	2.29799	2.11499	2.08298	2.07699		2.457	2.52198	2.549	2.52098	2.20099	2.178
1.32044	1.4824	1.40039	1.27545	1.21152	1.2015	1.43243	1.42037	1.59544	1.71529	1.3425	1.56828	1.62602	1.75199	1.37141	1.24457	0.958452	1.09944	1.4364	0.8825	1.65817	1.38532	1.10826	0.846632	0.757811	1.3767	1.12951	0.953801	0.901506	0.884136	0.459572	0.121289	0.0651951	0.878625	0.548807	0.221722	0.203976	1.42511	2.28801	2.29197	2.11196	2.07397	2.07088	2.07388	2.45493	2.51197	2.5498	2.51294	2.19599	2.17893
1.37938	1.53643	1.45344	1.33636	1.28126	1.26928	1.49039	1.47047	1.65438	1.75459	1.41028	1.60561	1.62897	1.75002	1.42642	1.32119	1.01936	1.15838	1.49043	0.870319	1.66065	1.38844	1.10182	0.856338	0.761976	1.38096	1.12814	0.9566	0.89018	0.883576	0.461223	0.121221	0.0604996	0.855098	0.513344	0.203156	0.18593	1.42399	2.28899	2.28804	2.10705	2.07004	2.05418	2.05817	2.4451	2.50804	2.52328	2.50508	2.19402	2.17009
1.43798	1.58798	1.50798	1.38998	1.35998	1.34498	1.53998	1.51199	1.69999	1.78299	1.46398	1.64199	1.64699	1.753	1.48898	1.42497		1.26097	1.54398	0.883066	1.67405	1.39552	1.1009	0.845963	0.757851	1.38969	1.13143	0.954571	0.874965	0.888249	0.551282	0.110633	0.0548617	0.875544	0.519958		0.187459	1.43589	2.276	2.284	2.1	2.063	2.045	2.043	2.443	2.505	2.511	2.496	2.183	2.161
1.48743	1.64038	1.56041	1.45649	1.43167	1.43167	1.58537	1.55638	1.71231	1.79307	1.51347	1.66703	1.64791	1.75	1.53443	1.51464		1.34949	1.5944	0.886761	1.6791	1.40297	1.11248	0.848816	0.764943	1.39292	1.13463	0.939758	0.863992	0.89025	0.541982	0.102378	0.0542005	0.880699	0.515696		0.179599	1.44462	2.27303	2.28099	2.09999	2.05093	2.02788	2.02788	2.44098	2.49998	2.51386	2.49292	2.18404	2.16301
1.54638	1.69146	1.61542	1.52329	1.52304	1.52304	1.63547	1.60746	1.75455	1.8029	1.57733	1.67096	1.63513	1.75	1.59338	1.60208		1.41629	1.64843	0.900426	1.69312	1.41184	1.12674	0.848226	0.769472	1.4062	1.13719	0.916387	0.839875	0.89972	0.479737	0.121092	0.0529136	0.898225	0.519243		0.188931	1.45467	2.27696	2.28001	2.09802	2.04209	2.01118	2.01118	2.43803	2.49703	2.4952	2.48211	2.18994	2.16498
1.59708	1.7421	1.67309	1.58812	1.61117	1.62018	1.68608	1.63808	1.75801	1.802	1.62609	1.68202	1.638	1.749	1.64007	1.63511		1.45331	1.69908	0.910332	1.70638	1.42592	1.13215	0.856709	0.779761	1.42206	1.14374	0.910807	0.828814	0.907794	0.487711	0.121371	0.0517093	0.909649	0.495476		0.167039	1.46721	2.27799	2.281	2.1	2.03499	1.99897	1.99597	2.438	2.49299	2.494	2.47899	2.187	2.16503
1.64135	1.80032	1.7254	1.65647	1.70665	1.72377	1.73432	1.6822	1.76414	1.80099	1.67535	1.69504	1.63801	1.74897	1.68138	1.6997	1.50579	1.62759	1.74537	0.917056	1.71325	1.43945	1.16204	0.87931	0.803437	1.4284	1.14702	0.903204	0.819629	0.915535	0.482627	0.121826	0.0513164	0.915036	0.476301	0.132714	0.103739	1.47713	2.27309	2.28204	2.1	2.02889	1.98094	1.97793	2.43601	2.48898	2.49195	2.47596	2.18508	2.18199
1.68948	1.84353	1.77941	1.72031	1.79504	1.82787	1.77753	1.70871	1.7828	1.79902	1.72348	1.70094	1.63899	1.74504	1.73245	1.79497	1.61284		1.79546	0.926042	1.72039	1.44303	1.18162	0.90512	0.826084	1.43696	1.15484	0.875253	0.81138	0.922979	0.476734	0.122582	0.04947	0.925299	0.511795	0.129198		1.48335	2.28487	2.28794	2.1	2.01416	1.97309	1.9691	2.43798	2.48603	2.48507	2.47006	2.19588	2.18002
1.73897	1.90097	1.83597	1.78696	1.89595	1.93494	1.82298	1.74798	1.783	1.801	1.77697	1.73198	1.639	1.739	1.77997	1.88895	1.74493	1.83493	1.85097	0.928049	1.72145	1.44906	1.19251	0.931596	0.849457	1.43659	1.1611	0.881386	0.809081	0.925319	0.501746	0.12332	0.0484006	0.926859	0.527112	0.143542	0.0715486	1.48574	2.282	2.29	2.102	2.007	1.96001	1.961	2.437	2.487	2.485	2.476	2.192	2.16901
1.79436	1.94841	1.89243	1.85047	1.97851	2.03169	1.87736	1.77733	1.78812		1.82441	1.73914	1.643	1.74199	1.83734	1.96349	1.90408	1.99712	1.90438	0.926138	1.72048	1.44706	1.19618	0.954008	0.87459	1.43813	1.15922	0.886098		0.923442	0.504478	0.123941	0.0479819	0.924935	0.530949	0.144195	0.065613	1.48436	2.27395	2.29604	2.10101	1.99997	1.95396	1.95695	2.44003	2.48699	2.49106		2.18694	2.16695
1.84348	2.00441	1.95039	1.91432	2.04826	2.12501	1.92648	1.82153	1.80482		1.87942	1.75879	1.643	1.74002	1.88351	2.0293	2.05045	2.14939	1.95645	0.919105	1.71241	1.43911	1.20717	0.994352	0.907115	1.42944	1.15448	0.887218		0.916959	0.512307	0.125494	0.0550254	0.917499	0.525359	0.153046	0.0741495	1.47533	2.26707	2.30095	2.10199	1.99604	1.94806	1.95007	2.44396	2.48601	2.49892		2.17908	2.16007
1.90097	2.05897	2.00597	1.97197	2.12596	2.21596	1.98197	1.86498	1.82599		1.93297	1.78599	1.646	1.736	1.93997	2.08297	2.18394	2.29793	2.00997	0.909235	1.70522	1.43201	1.20305	1.00876	0.931149	1.4225	1.14851	0.902643		0.908134	0.522945	0.127749	0.0528111	0.906795	0.497503	0.156608	0.0875635	1.46805	2.269	2.304	2.109	1.998	1.95	1.948	2.44	2.489	2.499		2.182	2.158
1.9524	2.11339	2.06039	2.03042	2.20454	2.30759	2.0374	1.92741	1.84039		1.98143	1.8104	1.65705	1.73903	1.99438	2.14646	2.31742	2.4374	2.06838	0.896583	1.69435	1.4204	1.19392	1.01965	0.949245	1.41097	1.15335	0.923245		0.896188	0.517475	0.139044	0.0532415	0.893781	0.491766	0.14234	0.0882699	1.45769	2.26601	2.31005	2.11504	1.99604	1.94502	1.94904	2.43904	2.48601	2.50802		2.18001	2.15701
2.00741	2.16643	2.11343	2.08739	2.27821	2.38714	2.09142	1.9834	1.89343		2.04036	1.86541	1.66393	1.74296	2.04644	2.20932	2.37439	2.49142	2.12044	0.887537	1.68551	1.41202	1.18514	1.02989	0.963487	1.40007	1.1443	0.915741		0.886396	0.516857	0.139545	0.0575238	0.885697	0.495262	0.177689	0.141269	1.45113	2.26798	2.31693	2.12094	2.00095	1.94797	1.95395	2.44494	2.48798	2.51097		2.18099	2.15898
2.06897	2.22297	2.17197	2.15896	2.36196	2.47096	2.14098	2.02898			2.10497	1.92397	1.68199	1.75399	2.10697	2.28396	2.44896	2.54997	2.17497	0.876046	1.67586	1.39765	1.17049	1.02792	0.965549	1.3844	1.08942			0.875905	0.510063	0.145097	0.0619678	0.873496	0.498768	0.121939	0.0727452	1.43827	2.273	2.326	2.126	2.006	1.95899	1.961	2.45699	2.49799			2.184	2.164
2.1355	2.28043	2.23444	2.21466	2.41949	2.5364	2.19944				2.1705	1.99163	1.71743	1.76511	2.1735	2.35151	2.45308	2.56505	2.23444	0.869169	1.66784	1.3892	1.16304	1.0259	0.965627	1.37826				0.869678	0.503689	0.161528	0.0660631	0.86613	0.4971	0.130821	0.0701466	1.43347	2.27207	2.33108	2.13406	2.01473	1.96102	1.96705	2.46204				2.18307	2.166
2.20035	2.33545	2.29143	2.29916	2.48237	2.58749	2.25643				2.23535	2.07319	1.77245	1.77985	2.23835	2.41734	2.4629	2.57094	2.29143	0.86516	1.66552	1.3851	1.13947	0.970028	0.960145	1.38016				0.864254	0.497195	0.18053	0.0793078	0.863615	0.516427	0.129652	0.06714	1.43225	2.28091	2.3409	2.14192	1.98034	1.96397	1.97393	2.46695				2.19191	2.166
2.265	2.396	2.347	2.339	2.526	2.626	2.314				2.298	2.17199	1.853	1.842	2.3	2.468	2.476	2.574	2.349	0.86623	1.66502	1.38659	1.14138	0.97413	0.945021	1.38558				0.86549	0.49566	0.196499	0.100439	0.86441	0.51963	0.1285	0.0622303	1.43556	2.287	2.345	2.148	1.984	1.988	1.986	2.469				2.2	2.168
2.32541	2.45137	2.39739	2.35532	2.53226	2.64605	2.36943				2.35741	2.2837	1.96186		2.36342	2.50519	2.47906	2.57701	2.40243	0.871492	1.67317	1.39096	1.16265	0.994287	0.926339	1.38608				0.870601	0.512481	0.217229		0.869579	0.51551	0.130782	0.0617323	1.44149	2.29907	2.35105	2.153	2.04102	1.98612	1.99307	2.47802				2.20807	2.16598
2.37946	2.49952	2.44849	2.39758	2.56567	2.65293	2.42544				2.41146	2.37508		2.19389	2.41845	2.52975	2.48692	2.57799	2.45844	0.878223	1.67954	1.39814	1.16591	0.980874	0.907994	1.3935				0.877293	0.511282		0.159995	0.876035	0.503768	0.129721	0.06073	1.4487	2.30791	2.35694	2.153	2.04397	2.00184	2.00191	2.47998				2.21691	2.16303
2.43599	2.55599	2.49699	2.43699	2.578	2.656	2.48099	2.38999			2.46299	2.45698	2.14598	2.15401	2.47599	2.546	2.49	2.581	2.50899	0.885978	1.69367	1.41278	1.16641	0.964524	0.882956	1.40514	1.12692			0.883649	0.505171	0.200439	0.0989136	0.884838	0.494292	0.1289	0.0600302	1.46205	2.318	2.357	2.154	2.056	2.006	2.011	2.482	2.527			2.225	2.164
2.4414	2.55201	2.50345	2.44786	2.57102	2.62785	2.48708	2.45646	2.42293	2.43059	2.47141	2.53974	2.25901	2.31388	2.48196	2.5601	2.51051	2.59226	2.5081	0.902227	1.68569	1.41849	1.16206	0.919688	0.843613	1.40838	1.12763	0.88728	0.817302	0.902488	0.491852	0.16634	0.0750765	0.898875	0.484854	0.128348	0.056073	1.45915	2.30458	2.31045	2.12301	2.03807	2.00952	2.00311	2.4575	2.52606	2.56177	2.51642	2.21308	2.16107
2.48311	2.60205	2.54809	2.48466	2.57348	2.61412	2.54349	2.51443	2.54084	2.53457	2.51361	2.60889		2.52846	2.52808	2.57287	2.51199	2.61234	2.56499	0.906056	1.70051	1.4274	1.15995	0.916086	0.830615	1.41852	1.13209	0.887321	0.803492	0.906425	0.48662	0.137281	0.0616065	0.902444	0.47852	0.12737	0.0749638	1.47059	2.31342	2.30604	2.1235	2.04494	2.01247	2.01341	2.4575	2.53392	2.53229	2.50758	2.22142	2.16596
2.53707	2.65509	2.59758	2.52207	2.57651	2.59949	2.59808	2.58015	2.64923		2.56456	2.70213	2.57712	2.63819	2.58307	2.5875	2.52551	2.61004	2.60959	0.92247	1.70596	1.43381	1.15827	0.907548	0.815496	1.42816	1.11637	0.875297		0.922849	0.493076	0.114663	0.0463191	0.918324	0.473159	0.116184	0.0501967	1.47933	2.30448	2.306	2.123	2.05201	2.01701	2.02151	2.45701	2.54101	2.52803		2.21398	2.16049
2.58103	2.70856	2.65045	2.56187	2.58753	2.59093	2.65108	2.60871	2.72714	2.77013	2.60554	2.77976	2.70414	2.80615	2.62805	2.57313		2.62864	2.66705	0.925713	1.70298	1.43695	1.14588	0.87936	0.802134	1.42744	1.1319	0.906974	0.819889	0.925917	0.508921	0.139015	0.0889178	0.921382	0.486182		0.0645038	1.48203	2.29248	2.30345	2.12295	2.05801	2.02904	2.02762	2.46046	2.52056	2.52704	2.51255	2.20395	2.15851
2.62753	2.76047	2.69406	2.59467	2.59097	2.58456	2.70644	2.67532	2.83194	2.87642	2.6354	2.83729	2.85794	2.96539	2.677	2.5829		2.63196	2.71897	0.934276	1.69842	1.43681	1.13878	0.879993	0.796339	1.4232	1.15091	0.928755	0.866248	0.951744	0.48715	0.124885	0.061765	0.927991	0.471333		0.0409356	1.48197	2.28903	2.30004	2.11904	2.05899	2.03296	2.03839	2.45604	2.52595	2.53195	2.51844	2.19101	2.15002
2.68108	2.8171	2.74859	2.6256	2.58953	2.57853	2.7636	2.72964	2.89362	2.98319	2.69959	2.90023	2.97969	3.08672	2.73208	2.59626		2.568	2.77407	0.919971	1.68495	1.42774	1.12763	0.870993	0.792169	1.41098	1.16176	0.965544	0.899116	0.923615	0.516823	0.164875	0.092313	0.912717	0.479125		0.0212802	1.46714	2.28899	2.30049	2.11849	2.06201	2.03852	2.04752	2.45149	2.5275	2.53952	2.51848	2.19799	2.155
2.73417	2.87357	2.79907	2.66933	2.60581	2.5938	2.81713	2.79958	2.97285	3.08892	2.75516	2.96461	3.08903	3.21506	2.7852	2.66859	2.51802	2.603	2.82312	0.906572	1.67451	1.41956	1.12759	0.8606	0.786081	1.40583	1.15955	0.975725	0.933083	0.910192	0.493129	0.187772	0.144882	0.899439	0.558383	0.0885936	0.0436664	1.45869	2.28598	2.2945	2.11598	2.06501	2.04905	2.05656	2.4529	2.52547	2.55003	2.51196	2.19396	2.15508
2.79843	2.92802	2.85302	2.70171	2.63475	2.62027	2.87845	2.85748	3.05478	3.17623	2.81844	3.01162	3.18763	3.31512	2.85191	2.71463	2.52097	2.603	2.8805	0.899967	1.66387	1.40557	1.10941	0.855088	0.78708	1.39188	1.15336	0.992029	0.961373	0.904251	0.521721	0.1962	0.155536	0.892431	0.575652	0.0928192	0.0432144	1.44653	2.28254	2.2945	2.11352	2.06599	2.05346	2.06294	2.44111	2.52351	2.55248	2.50902	2.18855	2.16095
2.82309	2.98755	2.91254	2.75504	2.66656	2.65354	2.93805	2.91955	3.11705	3.2481	2.8471	3.09408	3.20814	3.34615	2.91105	2.76908	2.55501	2.604	2.93805	0.899448	1.65185	1.3883	1.0986	0.849767	0.781076	1.37833	1.14735	0.987654	0.969592	0.897229	0.500892	0.217879	0.153757	0.874017	0.561921	0.113777	0.0427723	1.43401	2.281	2.29099	2.1115	2.066	2.0535	2.066	2.434	2.524	2.54801	2.473	2.196	2.162
2.89386	2.98678	2.92375	2.77173	2.71061	2.68262	2.93491	2.94617	3.11521	3.32687	2.92085	3.15585	3.31624	3.45927	2.93787	2.82797			2.95182	0.897607	1.65048	1.38249	1.09723	0.845124	0.768066	1.37707	1.13757	0.953255	0.978514	0.896556	0.510001	0.140439	0.0899346	0.89649	0.570584			1.42037	2.27904	2.22896	2.07485	2.04094	2.03994	2.04897	2.41789	2.49201	2.56156	2.47594	2.19399	2.16199
2.96031	3.04737	2.9814	2.82841	2.75751	2.7305	3.00527	3.03706	3.20903	3.3943	2.98632	3.22132	3.33481	3.47979	3.0053	2.90322			3.01534	0.891968	1.64178	1.37352	1.08756	0.829225	0.761587	1.36916	1.12479	0.926596	0.969533	0.888474	0.506239	0.133433	0.0709465	0.893392	0.564711			1.41279	2.28197	2.22603	2.06312	2.03605	2.03505	2.04702	2.40909	2.49299	2.52735	2.47105	2.19301	2.16101
3.02021	3.10619	3.04023	2.89928	2.82931	2.80932	3.06025	3.0793	3.2734	3.45016	3.04221	3.28114	3.35301	3.49	3.07121	3.00132			3.0732	0.898275	1.6423	1.38438	1.08944	0.855889	0.760785	1.37336	1.11647	0.94754	0.964677	0.904714	0.511582	0.128288	0.0518775	0.889595	0.55295			1.42137	2.266	2.21801	2.06499	2.03397	2.025	2.03897	2.40097	2.47899	2.5449	2.474	2.18598	2.15598
3.07676	3.15863	3.10266	2.97488	2.91506	2.89619	3.12872	3.16013	3.37985	3.49233	3.10069	3.31829	3.3571	3.4901	3.12872	3.08802			3.12768	0.89959	1.65228	1.3805	1.10284	0.821225	0.75673	1.36948	1.11772	0.974545	0.941958	0.897719	0.514954	0.130415	0.0484297	0.89918	0.531025			1.42285	2.26585	2.22003	2.06192	2.02684	2.02586	2.03182	2.39192	2.47684	2.51696	2.47403	2.18089	2.15108
3.13553	3.20761	3.15359	3.04345	2.99734	2.98826	3.18455	3.16992	3.36809	3.51779	3.15457	3.34082	3.36494	3.49794	3.18455	3.16736			3.18057	0.906594	1.65913	1.393	1.10017	0.858847	0.752107	1.38245	1.14722	0.980363	0.916972	0.906916	0.522211	0.128495	0.042974	0.903813	0.510426			1.43271	2.25409	2.22198	2.05605	2.0141	2.01509	2.01811	2.38605	2.4641	2.51402	2.47598	2.17207	2.15695
3.18607	3.27007	3.20707	3.11109	3.09014	3.09014	3.23406	3.22807	3.40701	3.52502	3.21107	3.36704	3.368	3.498	3.23706	3.25609			3.23706	0.915493	1.66953	1.4	1.10553	0.828772	0.748703	1.39817	1.14717	0.95683	0.884842	0.913932	0.517703	0.128424	0.0428404	0.914373	0.502078			1.44219	2.25299	2.219	2.05599	2.01299	1.99599	2.00598	2.384	2.459	2.494	2.477	2.16799	2.159
3.24864	3.32771	3.26971	3.18989	3.20936	3.21343	3.28566	3.28548	3.42064	3.54187	3.27561	3.40011	3.368	3.494	3.29264	3.33309	3.06782	3.10978	3.29079	0.926631	1.6761	1.41151	1.1212	0.856392	0.768484	1.40636	1.151	0.930751	0.8519	0.92429	0.511537	0.131757	0.0431717	0.926021	0.492186	0.200063	0.0708396	1.45075	2.24692	2.21803	2.05004	2.00289	1.98586	1.98789	2.388	2.45797	2.48992	2.475	2.16097	2.16309
3.29848	3.38342	3.32542	3.25928	3.3159	3.32485	3.33746	3.32262	3.47048	3.5321	3.3235	3.40891	3.368	3.494	3.34248	3.41812	3.20954	3.24857	3.35236	0.932212	1.69561	1.4232	1.14323	0.848739	0.779704	1.41365	1.14978	0.921496	0.842517	0.930575	0.503493	0.131503	0.0425267	0.930751	0.512193	0.126124	0.0489463	1.46516	2.24106	2.21998	2.05297	1.99409	1.97511	1.97909	2.388	2.45602	2.48406	2.475	2.15902	2.16993
3.34522	3.43522	3.38123	3.32328	3.41336	3.45142	3.38621	3.36911	3.49499	3.53096	3.37621	3.41607	3.36804	3.47304	3.38921	3.5013	3.32048	3.38957	3.40221	0.943909	1.70023	1.43023	1.15804	0.885104	0.809975	1.42966	1.13936	0.889749	0.807403	0.942232	0.494896	0.129903	0.0433594	0.941866	0.540414	0.150899	0.068081	1.47678	2.24	2.22402	2.04901	1.99096	1.96494	1.96297	2.394	2.45499	2.47999	2.472	2.15601	2.16796
3.4057	3.4947	3.44382	3.40084	3.51233	3.56657	3.44265	3.39953	3.49299	3.51995	3.43476	3.43416	3.38003	3.48408	3.44569	3.58504	3.45326	3.54626	3.46072	0.948967	1.70776	1.43491	1.18427	0.95159	0.852366	1.43162	1.13972	0.886888	0.799912	0.948187	0.502035	0.127961	0.0459166	0.946185	0.530706	0.139994	0.0684102	1.47978	2.24105	2.23008	2.05304	1.97895	1.94996	1.95384	2.39305	2.45196	2.47696	2.47197	2.15803	2.15795
3.45957	3.54857	3.50749	3.46548	3.61517	3.68802	3.4926	3.44067	3.49201	3.51603	3.49353	3.4469	3.38198	3.48995	3.49857	3.66535	3.6276	3.7206	3.51655	0.948712	1.70919	1.43749	1.18974	0.964714	0.876793	1.42882	1.14972	0.904449	0.797738	0.947198	0.507089	0.134249	0.0471997	0.946607	0.534222	0.156537	0.0738264	1.4808	2.24497	2.23595	2.05598	1.97503	1.94702	1.9411	2.39697	2.44902	2.47402	2.47002	2.15998	2.15403
3.51106	3.60606	3.56506	3.53207	3.6891	3.7851	3.54505	3.46706	3.49301	3.50302	3.54606	3.45702	3.385	3.489	3.54906	3.73107	3.77214	3.89516	3.57206	0.94425	1.7008	1.43713	1.19961	0.99438	0.915388	1.42334	1.14998	0.903813	0.873665	0.941272	0.511916	0.136372	0.048821	0.943658	0.549752	0.182145	0.085667	1.47432	2.249	2.239	2.059	1.971	1.941	1.934	2.401	2.45101	2.47701	2.474	2.164	2.154
3.57076	3.66577	3.62588	3.6019	3.78651	3.88821	3.5998	3.5246	3.50356		3.60377	3.47842	3.3882	3.48604	3.61069	3.79983	3.91673	4.06052	3.63677	0.933986	1.69208	1.42562	1.19747	1.01458	0.94341	1.41343	1.13992	0.896899		0.932993	0.507923	0.138536	0.0499021	0.931582	0.511496	0.16694	0.0928293	1.46654	2.24703	2.24412	2.05712	1.96593	1.94475	1.93003	2.40501	2.46399	2.48387		2.16597	2.15401
3.62742	3.72341	3.69133	3.66931	3.89884	3.97807	3.65939	3.56954	3.54557		3.66141	3.50968	3.40285	3.48897	3.66247	3.86137	4.04567	4.17383	3.69441	0.918747	1.68179	1.41428	1.19246	1.02048	0.962751	1.40427	1.13191	0.89015		0.919024	0.505158	0.15312	0.0552746	0.915367	0.493298	0.156527	0.108429	1.45299	2.24898	2.25291	2.06591	1.96105	1.92619	1.93198	2.40599	2.46301	2.4741		2.16402	2.15499
3.6882	3.78619	3.75419	3.74319	3.98008	4.06427	3.72518		3.58011		3.72718	3.57217	3.41205	3.48902	3.72519	3.93024	4.12212	4.2751	3.75619	0.909185	1.66988	1.40295	1.18064	1.03491	0.979326	1.39979		0.906973		0.908587	0.505015	0.151165	0.0605386	0.906833	0.503162	0.173869	0.116505	1.44275	2.251	2.25704	2.07103	1.96603	1.92497	1.936	2.40903		2.49103		2.168	2.15901
3.74984	3.84471	3.81374	3.80299	4.00574	4.14869	3.78183				3.78483	3.62686	3.42618	3.49608	3.78583	4.00583	4.15818	4.30715	3.81671	0.89817	1.66031	1.39264	1.17197	1.03193	0.990433	1.3752				0.898429	0.497108	0.143329	0.0569891	0.895183	0.497811	0.173439	0.108813	1.43253	2.25208	2.27013	2.07914	1.97369	1.91694	1.93709	2.41904				2.16704	2.16204
3.81448	3.89956	3.87054	3.87938	4.06254	4.20157	3.84549				3.84849	3.69346	3.43989	3.50195	3.84949	4.06949	4.17189	4.31891	3.87156	0.888161	1.65224	1.38126	1.1498	0.976647	0.99294	1.36951				0.888332	0.488519	0.143241	0.0546092	0.885439	0.501728	0.171823	0.0982553	1.42466	2.25795	2.27992	2.08991	1.95019	1.91204	1.94394	2.42198				2.16998	2.16498
3.88001	3.95901	3.93301	3.959	4.181	4.26	3.89801				3.91401	3.79301	3.51201	3.52802	3.91501	4.12601	4.206	4.343	3.92701	0.88747	1.64622	1.37903	1.13744	1.01134	0.985139	1.36674				0.88789	0.493192	0.158723	0.0609481	0.88446	0.50921	0.16335	0.0795292	1.42223	2.262	2.289	2.098	1.935	1.944	1.95	2.433				2.177	2.164
3.94671	4.01768	3.99262	4.0072	4.22494	4.30238	3.95365				3.98175	3.9042	3.60206	3.7421	3.98072	4.1894	4.22114	4.35304	3.98968	0.88949	1.64817	1.37941	1.13541	1.00464	0.969027	1.36758				0.891044	0.513695	0.195384	0.147155	0.885253	0.506322	0.160497	0.0706695	1.42512	2.27213	2.29509	2.10703	1.95573	1.96106	1.96109	2.4431				2.18811	2.16405
4.00143	4.07045	4.0405	4.02284	4.22005	4.3317	4.00348				4.0394	3.99704	3.68415	3.82712	4.03642	4.22068	4.23189	4.35597	4.04245	0.894102	1.65615	1.3838	1.15993	1.0086	0.944079	1.37209				0.895236	0.521004	0.209563	0.162243	0.890119	0.512694	0.15949	0.0644545	1.43265	2.2819	2.30193	2.10898	2.01241	1.96595	1.96793	2.45092				2.19691	2.16796
4.05909	4.12509	4.08409	4.05908	4.24204	4.34301	4.0561	3.9871	3.95414		4.09309	4.09316	3.78619	3.77624	4.09709	4.24604	4.24601	4.359	4.09709	0.905786	1.66632	1.39624	1.15851	0.989407	0.916411	1.38379	1.11046	0.877981		0.905997	0.518882	0.200449	0.0804569	0.902374	0.511758	0.148234	0.0640663	1.43878	2.29501	2.306	2.112	2.01502	1.98002	1.97902	2.459	2.49201	2.53998		2.21101	2.16901
4.11062	4.17863	4.13461	4.10429	4.26325	4.34595	4.1117	4.04487	4.034		4.1445	4.18602	3.89516	3.91291	4.1457	4.26713	4.252	4.358	4.14665	0.920484	1.67858	1.41194	1.1678	0.96496	0.8885	1.39732	1.12906	0.889655		0.921478	0.525375	0.193848	0.0843077	0.915849	0.50477	0.144577	0.0619424	1.45311	2.30304	2.30599	2.11403	2.02505	1.9912	1.98911	2.45801	2.49813	2.52613		2.21601	2.174
4.15665	4.22564	4.17965	4.12583	4.28186	4.34203	4.1636	4.1095	4.10843		4.18171	4.26142	3.98134	4.05491	4.1976	4.27692	4.252	4.358	4.19463	0.928955	1.69136	1.42198	1.1688	0.935288	0.859552	1.40328	1.11887	0.878118		0.930263	0.504986	0.166222	0.083397	0.923184	0.503311	0.142853	0.0598957	1.46722	2.30598	2.30501	2.11598	2.02897	2.00589	1.99694	2.45899	2.50792	2.53592		2.21699	2.174
4.20398	4.27498	4.22498	4.17698	4.288	4.32801	4.21398	4.16998	4.21196	4.22496	4.23398	4.33497	4.13594	4.21294	4.23898	4.289	4.252	4.358	4.24298	0.939826	1.70561	1.43536	1.17096	0.921156	0.840798	1.41932	1.13491	0.868484	0.776484	0.941096	0.513067	0.126606	0.0461851	0.933996	0.497822	0.14162	0.0587305	1.47829	2.312	2.306	2.116	2.036	2.011	2.008	2.464	2.509	2.52001	2.509	2.225	2.182
4.25942	4.32666	4.27658	4.21052	4.29303	4.31781	4.27164	4.23778	4.3212	4.34247	4.28645	4.40699	4.29378	4.36273	4.29944	4.30719	4.26	4.35312	4.29365	0.943908	1.71523	1.44139	1.17086	0.908843	0.823263	1.4241	1.14057	0.872232	0.785366	0.943562	0.500058	0.13434	0.0560645	0.939772	0.490733	0.1353	0.0508651	1.48958	2.31101	2.30096	2.113	2.04006	2.01708	2.0191	2.45912	2.51203	2.52106	2.51008	2.22599	2.18696
4.29067	4.37648	4.32054	4.24959	4.29498	4.30315	4.3195	4.29638	4.41105	4.45284	4.32064	4.48122	4.42759	4.49263	4.33265	4.32185	4.33521	4.43712	4.34249	0.949036	1.72213	1.44735	1.16884	0.899281	0.815937	1.44175	1.15001	0.902472	0.816611	0.947479	0.503672	0.142603	0.052646	0.945925	0.483407	0.12775	0.042983	1.49268	2.31199	2.29803	2.113	2.04495	2.02294	2.02692	2.46791	2.51398	2.52595	2.51594	2.22501	2.18403
4.34612	4.42513	4.37111	4.2791	4.29501	4.292	4.36613	4.36114	4.50418	4.55923	4.37312	4.55013	4.56733	4.67537	4.38812	4.3411		4.50802	4.39213	0.954989	1.71992	1.44734	1.16497	0.896672	0.811645	1.43864	1.15077	0.926882	0.848461	0.953641	0.544505	0.141736	0.0673918	0.951386	0.470023		0.10633	1.49084	2.30799	2.29699	2.114	2.04901	2.023	2.03402	2.47099	2.518	2.53101	2.52001	2.22298	2.179
4.4007	4.48366	4.42267	4.32536	4.29914	4.29108	4.42375	4.42377	4.58797	4.66545	4.42663	4.61052	4.7177	4.84594	4.44274	4.3864		4.51769	4.44973	0.949662	1.7126	1.43932	1.14566	0.892947	0.800134	1.43542	1.15937	0.964577	0.890256	0.945211	0.609985	0.153533	0.0732394	0.949209	0.588925		0.20913	1.48407	2.30505	2.29197	2.11201	2.05203	2.0251	2.04211	2.46596	2.51899	2.53407	2.52395	2.21603	2.17697
4.45062	4.53064	4.47064	4.35081	4.30893	4.29696	4.47759	4.47859	4.65747	4.76921	4.47166	4.64772	4.83908	4.98495	4.4956	4.41479		4.42371	4.50161	0.937671	1.70389	1.43012	1.13785	0.884117	0.794006	1.42373	1.17169	0.990802	0.917127	0.941687	0.602507	0.170214	0.108235	0.929102	0.592126		0.12189	1.47422	2.30897	2.29001	2.11299	2.05399	2.03195	2.04994	2.46302	2.51801	2.53896	2.52003	2.21799	2.17501
4.50617	4.58413	4.51415	4.39512	4.33709	4.31308	4.53016	4.54716	4.74415	4.86221	4.52817	4.69719	4.91796	5.07093	4.55416	4.45317	4.30908	4.3623	4.55313	0.936963	1.69235	1.42105	1.12347	0.882827	0.790363	1.41272	1.15885	0.997031	0.947407	0.941504	0.600292	0.179968	0.135859	0.927711	0.599456	0.177654	0.0520784	1.46451	2.309	2.29098	2.10601	2.06099	2.04402	2.05601	2.46298	2.52398	2.54601	2.51498	2.21799	2.16599
4.57368	4.63669	4.5737	4.44358	4.37448	4.34551	4.5938	4.60976	4.80488	4.94395	4.59473	4.77093			4.61968	4.51965	4.34223	4.48221	4.60477	0.933896	1.68167	1.4095	1.12122	0.869912	0.783766	1.40169	1.16221	1.00157	0.974073	0.927435	0.589369			0.935612	0.605355	0.198836	0.15378	1.45539	2.30896	2.28392	2.10792	2.05901	2.05003	2.05908	2.454	2.51694	2.54806	2.50599	2.21301	2.16289
4.62153	4.68552	4.62351	4.4846	4.40867	4.38165	4.65045	4.66348	4.86739	5.01134	4.64649	4.83636	5.0268	5.16286	4.66753	4.56555	4.35884	4.49686	4.65947	0.920907	1.67473	1.39929	1.11138	0.871445	0.78066	1.39598	1.15252	1.00359	0.992678	0.922142	0.58932	0.157647	0.11512	0.915249	0.590129	0.19784	0.153097	1.44759	2.30603	2.27806	2.10206	2.05999	2.05198	2.06494	2.454	2.51304	2.55196	2.50501	2.21399	2.15508
4.69513	4.75013	4.68313	4.54714	4.47017	4.44116	4.70914	4.75911	5.01105	5.08312	4.71614	4.93016	5.02915	5.15709	4.74113	4.65018	4.4081	4.5481	4.72113	0.923142	1.67032	1.39137	1.1021	0.859298	0.772069	1.39446	1.11346	1.00576	0.995684	0.9166	0.591059	0.193515	0.107091	0.925065	0.594282	0.222163	0.177874	1.4428	2.30597	2.27099	2.09999	2.05699	2.04698	2.06299	2.44899	2.51699	2.51205	2.49899	2.21198	2.19099
4.75482	4.8057	4.74079	4.60784	4.54594	4.51304	4.76982	4.80972	5.03353	5.13559	4.77678	4.99883	5.09488	5.19496	4.80086	4.72809	4.45191	4.59089	4.77776	0.915258	1.6703	1.38956	1.10221	0.87148	0.77162	1.39063	1.11195	0.996428	0.988318	0.91646	0.593273	0.134008	0.0634902	0.909565	0.573	0.227611	0.183938	1.44206	2.29388	2.26696	2.09493	2.05196	2.03989	2.05785	2.44388	2.5109	2.53588	2.49595	2.20288	2.18605
4.81356	4.85563	4.79757	4.66854	4.61349	4.58744	4.82856	4.86161	5.07171	5.17768	4.83258	5.05855	5.08607	5.19202	4.86254	4.80641	4.51751	4.65452	4.83259	0.912937	1.6772	1.39509	1.09958	0.865723	0.765863	1.39553	1.11743	0.978316	0.97097	0.915735	0.454144	0.110913	0.0484231	0.90563	0.562251	0.224781	0.181627	1.4464	2.28507	2.26402	2.09004	2.04902	2.03206	2.04708	2.43507	2.50405	2.52707	2.49203	2.19407	2.18997
4.86814	4.91414	4.85716	4.74319	4.70226	4.68628	4.88513	4.91109	5.12305	5.21606	4.88714	5.08506	5.09702	5.19001	4.91614	4.8974	4.60028	4.73329	4.88913	0.918838	1.68627	1.40188	1.1042	0.849264	0.757083	1.39617	1.12351	0.980984	0.943358	0.919465	0.446835	0.105337	0.0418771	0.91338	0.557472	0.230106	0.187147	1.45489	2.27701	2.25899	2.08799	2.04197	2.02395	2.03595	2.427	2.50297	2.51398	2.49099	2.18701	2.18497
4.92457	4.96961	4.91969	4.8179	4.80229	4.79639	4.93561	4.94558	5.14143	5.23912	4.94059	5.10909	5.10504	5.1931	4.97256	5.0512	4.70866	4.84666	4.94166	0.922008	1.69539	1.40833	1.11483	0.84692	0.758342	1.41278	1.13533	0.97441	0.911415	0.921589	0.491484	0.104128	0.0369008	0.917351	0.496369	0.216473	0.173959	1.46681	2.27985	2.25501	2.08599	2.03186	2.00484	2.01775	2.42802	2.49095	2.5049	2.48696	2.19084	2.17311
4.96961	5.01758	4.97452	4.88938	4.90411	4.90604	4.98358	4.9916	5.1757	5.24891	4.98759	5.11594	5.10797	5.20093	5.01662	5.06686	4.76055	4.89855	4.99355	0.928146	1.70892	1.42086	1.13155	0.854038	0.767233	1.41391	1.13769	0.94117	0.878616	0.927082	0.490191	0.103178	0.0385457	0.923774	0.497907	0.174793	0.132799	1.47957	2.2681	2.25599	2.08501	2.02109	1.99211	1.99817	2.42998	2.48703	2.49707	2.48403	2.17811	2.18192
5.01413	5.08566	5.01621	4.96523	5.03981	5.05236	5.04067	5.03015	5.19002	5.23701	5.02914	5.13256	5.10104	5.19201	5.06868	5.15122	5.02142	5.06349	5.05469	0.937567	1.70059	1.42515	1.16276	0.863824	0.791565	1.41515	1.13128	0.906554	0.83123	0.934135	0.500656	0.116202	0.0432516	0.924074	0.524162	0.127182	0.0429357	1.47575	2.26401	2.2555	2.084	2.01647	1.98847	1.98895	2.4205	2.48049	2.48899	2.47498	2.17501	2.18999
5.08766	5.14272	5.09032	5.04493	5.14703	5.17876	5.10074	5.08033	5.1975	5.23936	5.11324	5.15115	5.11405	5.19512	5.13154	5.2271	5.09004	5.12554	5.11974	0.926144	1.70556	1.42977	1.16459	0.902624	0.819429	1.4262	1.12956	0.898115	0.813664	0.924114	0.48745	0.115117	0.0375955	0.924178	0.51223	0.108919	0.0466506	1.48001	2.26206	2.25753	2.0845	2.00738	1.97881	1.97227	2.41844	2.47643	2.485	2.4695	2.17754	2.18742
5.13814	5.19811	5.15256	5.11551	5.26319	5.31256	5.1576	5.10582	5.1975	5.22907	5.1696	5.16292	5.11748	5.20345	5.17271	5.31091	5.20669	5.2814	5.17611	0.926806	1.70349	1.43226	1.17555	0.932972	0.852483	1.42008	1.14622	0.896527	0.808012	0.925447	0.487985	0.116734	0.0460635	0.924051	0.527752	0.139867	0.0597899	1.48069	2.26696	2.25949	2.0845	1.99806	1.9646	1.95462	2.41354	2.47103	2.485	2.4695	2.18097	2.18154
5.17415	5.24718	5.19514	5.15817	5.353	5.42335	5.2032	5.14617			5.20115	5.17959	5.11755	5.20351	5.21814	5.34017	5.33647	5.41906	5.22069	0.928835	1.70663	1.44784	1.18852	0.969021	0.889547	1.42129	1.15075			0.92714	0.514208	0.117208	0.0466934	0.926383	0.547052	0.143021	0.0611063	1.48128	2.26958	2.26751	2.08599	1.98596	1.95202	1.94605	2.41595	2.474			2.18108	2.16901
5.2263	5.30065	5.25072	5.22786	5.37006	5.39944	5.24494	5.2124			5.25324	5.20564	5.13247	5.20602	5.26633	5.4098	5.49405	5.60482	5.25966	0.946501	1.70287	1.44153	1.1973	1.07206	1.02578	1.43981	1.15972			0.944875	0.509429	0.140206	0.0493822	0.943565	0.55146	0.14477	0.0892515	1.49221	2.29056	2.27204	2.08198	1.96989	1.95464	1.9572	2.40767	2.46496			2.20163	2.1724
5.2884	5.36551	5.30844	5.29633	5.52799	5.62435	5.31581	5.24271			5.30996	5.2164	5.13052	5.20749	5.33088	5.47338	5.61483	5.74762	5.33873	0.90986	1.67601	1.42961	1.20721	1.04156	0.972895	1.39097	1.16234			0.910923	0.525626	0.124004	0.0500086	0.905613	0.537873	0.155641	0.0989875	1.44669	2.25682	2.27494	2.08002	1.96109	1.92726	1.93471	2.42173	2.46203			2.17377	2.16507
5.39999	5.43418	5.448	5.44001		5.80826	5.38014	5.27721			5.44897	5.28303	5.15103	5.217	5.42602	5.65003	5.7954	5.94433	5.42008	0.888357	1.66115	1.37534	1.18255		1.00269	1.38052	1.1441			0.886436	0.52422	0.133651	0.0509794	0.888718	0.50273	0.158845	0.103156	1.4253	2.24601	2.27702	2.09301	1.97902		1.932	2.42502	2.47399			2.16901	2.16504
5.39925	5.48782	5.45014	5.44421		5.88274	5.42195	5.33954			5.44025	5.29233	5.16118	5.218	5.43225	5.6592	5.91152	6.03858	5.44511	0.887262	1.65566	1.38091	1.18926		1.01768	1.36771	1.14132			0.888124	0.487064	0.134091	0.0480133	0.885119	0.491429	0.126033	0.0818878	1.42645	2.25009	2.28409	2.09603	1.98491		1.93112	2.432	2.47109			2.17199	2.17696
5.49339	5.5496	5.53545	5.53541		5.93864	5.49354	5.37974			5.53439	5.39235	5.17491	5.218	5.52639	5.74942	5.87524	6.0072	5.52846	0.875367	1.64199	1.36887	1.17862		1.01958	1.35656	1.09609			0.877181	0.522669	0.143966	0.0557697	0.872243	0.498902	0.16153	0.0914878	1.41426	2.25696	2.29096	2.09799	1.97804		1.93994	2.432	2.47796			2.17101	2.17402
5.52126	5.61018	5.57523	5.56622		6.03185	5.54919				5.55227	5.43125	5.19117	5.22515	5.56823	5.78223	5.88711	6.01406	5.58022	0.872999	1.64242	1.37593	1.17736		1.01931	1.34879				0.875116	0.47357	0.129529	0.0438307	0.869673	0.500318	0.157799	0.0820893	1.41393	2.26201	2.29804	2.10605	2.01001		1.94606	2.43803				2.17702	2.17901
5.5955	5.66185	5.64111	5.62944	5.80608	5.98691	5.60495				5.63062	5.50402	5.24232	5.2727	5.63426	5.84819	5.91727	6.03103	5.64291	0.876118	1.64197	1.37546	1.1778	1.05403	1.00716	1.35007				0.879926	0.480185	0.141812	0.0599811	0.870931	0.502523	0.149112	0.0677031	1.41399	2.26629	2.30999	2.11932	2.0137	1.93672	1.9644	2.44691				2.18323	2.18287
	5.72444	5.72326	5.73604	5.81195	5.83238	5.67537					5.727			5.72717	5.93621	5.93682	6.03298	5.7104		1.6392	1.3793	1.22615	1.01763	0.948545	1.37364					0.555822			0.903498	0.505711	0.147802	0.0657178	1.42079		2.30901	2.14279	1.9912	1.98953	1.99374	2.44006					2.17309
5.71312	5.77415	5.73915	5.73104	5.90318	6.06301	5.71414				5.74811	5.71623	5.40824	5.39632	5.75313	5.93	5.93701	6.03301	5.74216	0.891598	1.65288	1.3862	1.18034	1.02368	0.950514	1.37011				0.894704	0.484125	0.151043	0.0486888	0.886752	0.50422	0.147502	0.0661229	1.42669	2.27801	2.30701	2.12698	2.02101	1.97703	1.96404	2.45202				2.19502	2.17701
5.76194	5.83373	5.7978	5.74769	5.97369	6.06578	5.77073				5.7941		5.50425	5.52467	5.80478	5.93188	5.94022	6.03625	5.80673	0.903352	1.66504	1.39952	1.17623	0.975377	0.905125	1.37608				0.904498		0.156691	0.0767883	0.900033	0.504732	0.143912	0.0631384	1.44135	2.28431	2.31094	2.11915	2.02304	1.98842	1.98164	2.46098				2.2022
	5.89163	5.86159	5.88214	5.86966	5.88912	5.82863						5.68286			6.00156	5.95789	6.05588	5.86463		1.67851	1.41614	1.22578	0.948103	0.902358	1.4118						0.21479			0.544586	0.0987771	0.0447371	1.45722		2.30603	2.13093	2.02598	2.10128	2.11217	2.45901
5.89206	5.9332	5.89617	5.90299	5.996	6.08274	5.88019	5.8153	5.83839		5.93403	6.01626	5.7656	5.82166	5.91708	5.98302	5.948	6.04292	5.91218	0.940545	1.69085	1.42712	1.17958	0.933586	0.820162	1.40473	1.13935	0.884109		0.945165	0.506999	0.133613	0.0538223	0.933069	0.506441	0.133187	0.0575213	1.46789	2.31601	2.30199	2.12496	2.041	2.01499	2.00303	2.46602	2.50301	2.51999		2.231	2.18891
5.90789	5.98463	5.93881	5.90069	5.99512	6.019	5.92776	5.88983	5.93751	5.96368	5.94197	6.08321	5.91674	5.98862	5.9389	5.98717	5.94863	6.02287	5.95769	0.9445	1.70545	1.43626	1.17041	0.887755	0.803231	1.43	1.16048	0.871861	0.779467	0.946562	0.514005	0.129644	0.0545068	0.940442	0.504008	0.134688	0.0529392	1.47651	2.31779	2.29897	2.11395	2.04203	2.01196	2.011	2.47093	2.506	2.51809	2.51008	2.2318	2.16595
5.97442	6.03159	5.99947	5.95255	6.00392	6.019	5.98451	5.95245	6.05101	6.0899	6.01437	6.17421	6.04687	6.10994	6.00641	5.99989	5.99559	6.08843	6.00955	0.952014	1.71314	1.44065	1.15921	0.876102	0.794318	1.43562	1.15909	0.900411	0.80702	0.951983	0.506902	0.144927	0.0625201	0.948867	0.497893	0.117321	0.0573813	1.47831	2.30214	2.29702	2.11003	2.04398	2.00903	2.011	2.46604	2.506	2.52494	2.51595	2.21713	2.16203
6.01327	6.09018	6.05018	5.9723		5.97125	6.04017	6.0082	6.16429	6.21736	6.04629	6.24024	6.20047	6.3155	6.05326	6.04507			6.06518	0.950012	1.70588	1.43562	1.15998		0.785623	1.43387	1.15946	0.923452	0.838737	0.94803	0.527316	0.148642	0.0640674	0.949152	0.572005			1.48085	2.31001	2.291	2.11099	2.04803		2.02403	2.462	2.51199	2.52301	2.515	2.22401	2.16499
6.09549	6.14675	6.10666	6.06293		6.04667	6.09381	6.07092	6.25416	6.32837	6.13431	6.31553	6.34587	6.47112	6.1346	6.06719			6.12074	0.959457	1.70404	1.43083	1.1872		0.865002	1.43604	1.16963	0.958121	0.887477	0.956874	0.523938	0.155375	0.0819403	0.958596	0.585518			1.47638	2.31389	2.28993	2.10897	2.05597		2.03321	2.46196	2.50799	2.527	2.51607	2.22595	2.161
6.13076	6.20064	6.15369	6.05803		5.95164	6.15161	6.13656	6.33744	6.42634	6.15685	6.35374	6.4801	6.62298	6.17771	6.08091			6.17365	0.944222	1.69442	1.42091	1.15676		0.786386	1.42706	1.16355	0.987583	0.929539	0.943559	0.592571	0.154287	0.104877	0.942587	0.565325			1.46571	2.30605	2.28503	2.10701	2.05401		2.0479	2.45902	2.50701	2.527	2.52097	2.22203	2.161
6.18619	6.25719	6.20817	6.07121	5.98722	5.9572	6.21519	6.19721	6.36622	6.52827	6.21219	6.40221	6.59728	6.74426	6.2292	6.1412	6.00104		6.23119	0.929315	1.68344	1.41101	1.1572	0.877641	0.780061	1.41014	1.16001	1.00672	0.960634	0.926427	0.603147	0.167707	0.116911	0.929342	0.602437	0.157525		1.45682	2.29401	2.27598	2.09899	2.06098	2.04998	2.06795	2.44798	2.50798	2.54602	2.51799	2.207	2.16601
6.2438	6.31566	6.25975	6.13775	6.05607	6.01997	6.27381	6.26338	6.43558	6.61292	6.2698	6.46683	6.68447	6.82552	6.28983	6.20467	6.01429		6.28969	0.921515	1.66855	1.39681	1.13446	0.875215	0.786638	1.40227	1.15784	1.00468	0.995975	0.919452	0.553443	0.169844	0.111047	0.920858	0.598624	0.165515		1.44297	2.29586	2.27095	2.09596	2.05597	2.04509	2.05308	2.44191	2.50308	2.55127	2.51497	2.20787	2.16904
6.30544	6.36654	6.31748	6.19548	6.13826	6.09433	6.33643	6.36904	6.5569	6.68336	6.33144	6.53042	6.72067	6.86564	6.35342	6.25653	6.0368		6.34252	0.917268	1.66288	1.38878	1.12792	0.903296	0.797234	1.39463	1.11525	0.988387	1.02092	0.914237	0.569079	0.164736	0.113131	0.917639	0.600483	0.178978		1.43674	2.2851	2.26704	2.09303	2.05402	2.05194	2.05895	2.43506	2.50895	2.57181	2.51302	2.19809	2.17197
6.36922	6.42421	6.37421	6.24314	6.19101	6.15097	6.39522	6.41326	6.60237	6.75222	6.3982	6.59726	6.75515	6.89709	6.41523	6.32228	6.07816	6.21516	6.39922	0.913624	1.65726	1.38305	1.12125	0.891286	0.795832	1.38834	1.12724	0.996606	1.02898	0.912476	0.574004	0.145749	0.0887255	0.912162	0.595186	0.179964	0.137422	1.43087	2.28399	2.25898	2.09197	2.048	2.03004	2.04708	2.42896	2.501	2.55693	2.507	2.196	2.17098
6.42886	6.48179	6.43179	6.28306	6.19496	6.14517	6.45483	6.48492	6.70335	6.81275	6.45485	6.66974	6.79724	6.922	6.47781	6.39928	6.12282	6.25882	6.46072	0.912024	1.65494	1.38119	1.12962	0.895383	0.785189	1.38798	1.11496	1.03596	1.0264	0.908768	0.580943	0.123505	0.0655055	0.912639	0.591294	0.197712	0.154704	1.43097	2.28194	2.25287	2.08287	2.04893	2.03992	2.06769	2.41897	2.50183	2.53851	2.50689	2.1949	2.16575
6.48961	6.53764	6.48764	6.35753	6.26257	6.22748	6.51363	6.54959	6.72784	6.86566	6.51462	6.72167	6.81389	6.922	6.53464	6.48943	6.18063	6.31663	6.51168	0.915856	1.66195	1.37943	1.11414	0.866702	0.771706	1.39167	1.11526	0.987846	1.00866	0.914265	0.609369	0.116107	0.0574314	0.914667	0.583808	0.218289	0.175418	1.43563	2.27802	2.24406	2.07406	2.04403	2.03404	2.04614	2.41701	2.49007	2.57477	2.49905	2.18804	2.14811
6.54419	6.59018	6.5402	6.43523	6.37228	6.34231	6.56919	6.58409	6.78207	6.8991	6.56919	6.75614	6.82594	6.92198	6.59118	6.5733			6.56519	0.91911	1.66846	1.39352	1.11213	0.857349	0.763224	1.391	1.1219	1.00273	0.982268	0.917259	0.604499	0.109097	0.0505145	0.918031	0.583126			1.44165	2.27098	2.24099	2.06399	2.03197	2.01498	2.02797	2.41495	2.48497	2.53191	2.49499	2.18098	2.14708
6.59961	6.64174	6.59672	6.50283	6.45231	6.43144	6.62446	6.60959	6.80251	6.92726	6.62362	6.79627	6.80816	6.916	6.64365	6.66113			6.61972	0.922126	1.67495	1.39992	1.11311	0.839995	0.758644	1.39423	1.1442	1.00501	0.947336	0.922797	0.474169	0.105651	0.0489577	0.918403	0.536084			1.44944	2.26593	2.237	2.062	2.02291	2.00883	2.01978	2.40007	2.47691	2.50687	2.49196	2.17595	2.17087
6.64558	6.69749	6.65051	6.56543	6.5511	6.54001	6.65869	6.6536	6.84065	6.94682	6.67057	6.81681	6.81989	6.916	6.69256	6.74623			6.67351	0.925589	1.68814	1.40656	1.11562	0.844886	0.758918	1.40702	1.14228	0.989065	0.920712	0.926298	0.518457	0.114034	0.0487816	0.92166	0.509284			1.45757	2.26104	2.237	2.062	2.01606	1.99612	2.00315	2.40496	2.47006	2.49709	2.48903	2.17204	2.16109
6.70112	6.75013	6.70612	6.64217	6.66028	6.6653	6.70711	6.70606	6.8591	6.946	6.72611	6.82204	6.81999	6.919	6.74113	6.79216		6.58532	6.72113	0.939092	1.70162	1.41808	1.13631	0.85564	0.775012	1.42227	1.14516	0.960344	0.886745	0.937979	0.507996	0.114167	0.0469894	0.936564	0.504678		0.00307803	1.47128	2.25599	2.23601	2.061	1.99998	1.98197	1.98397	2.41	2.466	2.49097	2.48597	2.17099	2.17301
6.74859	6.80367	6.7547	6.70985	6.77228	6.7875	6.75359	6.73059	6.90104	6.94489	6.77073	6.83713	6.81504	6.91903	6.79446	6.85915	6.67368	6.71394	6.77469	0.944085	1.71198	1.43058	1.16487	0.868379	0.796468	1.4242	1.14477	0.909549	0.852305	0.941835	0.49006	0.113149	0.0467283	0.942325	0.496018	0.139475	0.0464907	1.48303	2.25095	2.23901	2.05899	1.98989	1.96889	1.97082	2.41095	2.46493	2.47999	2.47495	2.16595	2.17895
6.79173	6.85269	6.80568	6.77161	6.86541	6.89631	6.79673	6.77373	6.90398	6.93705	6.82366	6.84694	6.81798	6.92099	6.82779	6.94247	6.79622	6.8551	6.82468	0.953192	1.7194	1.44277	1.17854	0.909002	0.82472	1.44274	1.15027	0.902207	0.829366	0.952393	0.483512	0.115257	0.0444246	0.949206	0.519908	0.120183	0.0501766	1.4915	2.24702	2.23999	2.05801	1.98205	1.96105	1.95808	2.40702	2.46003	2.47901	2.47102	2.16202	2.17502
6.84513	6.90621	6.8622	6.83622	6.96432	7.01442	6.85218	6.80519	6.90297	6.93097	6.87414	6.87301	6.826	6.92102	6.88413	7.01526	6.92854	7.0156	6.87719	0.954633	1.72628	1.44876	1.1876	0.938332	0.862786	1.44109	1.15617	0.898815	0.813968	0.952361	0.509291	0.117159	0.0446106	0.952625	0.526933	0.138626	0.0561842	1.49606	2.25701	2.24301	2.05701	1.97497	1.95193	1.94195	2.40199	2.45698	2.476	2.46602	2.17299	2.16
6.88084	6.9607	6.91574	6.89384	7.05003	7.1254	6.90073	6.8565		6.92286	6.9128	6.87632	6.82699	6.92499	6.9198	7.08494	7.07196	7.17419	6.92875	0.955433	1.72343	1.44918	1.19758	0.986526	0.90413	1.44326	1.16411		0.830104	0.952633	0.51234	0.119654	0.0447815	0.953853	0.545989	0.153294	0.0703253	1.49484	2.25886	2.24606	2.06	1.9659	1.93389	1.92882	2.3991	2.45303		2.47201	2.17092	2.15893
6.93949	7.00957	6.96755	6.95249	7.12237	7.22314	6.95155	6.89169		6.91309	6.96851	6.8988	6.82601	6.92401	6.97551	7.15043	7.2088	7.32766	6.98154	0.950027	1.718	1.44436	1.21294	1.02749	0.94746	1.4327	1.15244		0.898907	0.950063	0.528449	0.124825	0.0448891	0.945682	0.534055	0.151466	0.0671974	1.48962	2.24909	2.24997	2.06	1.95906	1.92607	1.91611	2.40594	2.45498		2.47299	2.16505	2.15404
6.9942	7.0602	7.02123	7.00525	7.19817	7.31636	7.0032	6.93515			7.02221	6.91217	6.83201	6.92401	7.02921	7.21122	7.33639	7.46441	7.0352	0.940591	1.71237	1.43637	1.22761	1.05767	0.983929	1.42013	1.12798			0.942058	0.528426	0.129162	0.0454189	0.934996	0.503688	0.152348	0.0771809	1.48203	2.24497	2.25404	2.06302	1.95897	1.91096	1.90998	2.41	2.458			2.15798	2.15298
7.04773	7.11376	7.0828	7.0736	7.24507	7.41302	7.05573				7.07775	6.95655	6.83515	6.92705	7.08668	7.27004	7.44167	7.57363	7.08971	0.927599	1.70351	1.4259	1.22192	1.06243	1.0051	1.40964				0.930889	0.537644	0.132491	0.050496	0.920512	0.494848	0.164529	0.124603	1.47313	2.23708	2.26407	2.06715	1.95036	1.89996	1.90599	2.40908				2.15401	2.14909
7.1017	7.16969	7.14167	7.19134	7.39715	7.48758	7.1097				7.13269	6.99677	6.84594	6.93098	7.13672	7.34657	7.56431	7.69333	7.14171	0.917218	1.69292	1.41836	1.1696	1.05068	1.02305	1.40627				0.921234	0.521819	0.136955	0.0553428	0.909661	0.469015	0.128482	0.0895469	1.46607	2.24297	2.26897	2.07794	1.90326	1.89702	1.90501	2.41497				2.15499	2.15596
7.16129	7.22625	7.20126	7.27026	7.44728	7.55427	7.16523				7.19628	7.05728	6.85706	6.935	7.19329	7.41225	7.56904	7.67714	7.20027	0.907776	1.6834	1.40651	1.16276	1.0018	1.03295	1.39867				0.910294	0.521005	0.137894	0.0581004	0.901948	0.486602	0.135503	0.0817633	1.45811	2.244	2.27802	2.08602	1.89704	1.89796	1.90399	2.41004				2.15501	2.157
7.22796	7.28478	7.26186	7.32887	7.51081	7.61676	7.21886				7.26099	7.12114	6.87057	6.93422	7.25995	7.46986	7.57939	7.70814	7.26175	0.904478	1.67798	1.39915	1.15979	1.00668	1.02871	1.39922				0.906505	0.510725	0.136596	0.0581767	0.899151	0.507643	0.145201	0.0733274	1.4514	2.24307	2.28303	2.0901	1.90588	1.89003	1.90097	2.4201				2.15806	2.15596
7.29544	7.33955	7.3225	7.32007	7.49711	7.67055	7.2795				7.33042	7.20133	6.91067	6.94987	7.32645	7.5305	7.60677	7.71792	7.31456	0.901534	1.67518	1.39594	1.19592	1.06228	1.01079	1.38661				0.903366	0.508935	0.138435	0.0572378	0.896413	0.5149	0.147402	0.0668141	1.45051	2.24796	2.28498	2.09694	1.96749	1.89198	1.89902	2.42694				2.16197	2.15302
7.35822	7.39221	7.37222	7.43514	7.63602	7.7111	7.34414				7.38326	7.3064	6.98537	6.99983	7.38923	7.57418	7.61403	7.72202	7.36921	0.90054	1.67563	1.39755	1.14487	1.00898	0.984036	1.39884				0.901201	0.508715	0.165164	0.0785812	0.896527	0.523226	0.145594	0.0644684	1.4542	2.25504	2.29001	2.10201	1.92303	1.91801	1.90403	2.41906				2.16804	2.14898
7.41576	7.44667	7.42963	7.47055	7.64048	7.73818	7.37979				7.44973	7.41014	7.08111	7.21149	7.44976	7.6201	7.62116	7.727	7.42463	0.905652	1.68308	1.39827	1.14627	0.974342	0.949104	1.40196				0.90661	0.520116	0.18159	0.141969	0.90107	0.506765	0.141524	0.064064	1.46003	2.2651	2.29295	2.10397	1.93213	1.92007	1.91212	2.43501				2.17812	2.14499
7.47268	7.49672	7.47673	7.51177	7.67679	7.75192	7.43866				7.50469	7.49551	7.16453	7.17322	7.50668	7.62796	7.63293	7.727	7.47173	0.911019	1.69321	1.4062	1.1388	0.961742	0.908899	1.40369				0.912606	0.515317	0.178557	0.0661714	0.905535	0.507128	0.134291	0.0636126	1.46953	2.27296	2.28902	2.10201	1.94194	1.92497	1.92095	2.43599				2.18695	2.14401
7.48763	7.53665	7.51164	7.49808	7.66404	7.73747	7.47416	7.39115	7.36321	7.3492	7.52312	7.55474	7.2744	7.30151	7.52164	7.63455	7.6235	7.71451	7.51115	0.914106	1.68129	1.41099	1.16625	0.959539	0.879778	1.40004	1.16171	0.953264	0.874065	0.917203	0.508441	0.165657	0.0709854	0.907833	0.497334	0.132929	0.0560444	1.46146	2.27101	2.29099	2.1045	1.99501	1.94353	1.93753	2.44349	2.47898	2.502	2.50298	2.18501	2.14353
7.53393	7.58816	7.55756	7.52546	7.67651	7.72722	7.5312	7.49208	7.46338	7.44023	7.56734	7.63701	7.34239	7.39751	7.57101	7.64972	7.62351	7.71844	7.56255	0.925084	1.69377	1.42592	1.16808	0.926592	0.843052	1.41048	1.15872	0.941974	0.866509	0.928488	0.509725	0.151627	0.0502413	0.917984	0.485067	0.121772	0.0546129	1.47196	2.27766	2.28647	2.10395	1.99659	1.9531	1.94914	2.43947	2.46421	2.51915	2.49605	2.19114	2.15053
7.56719	7.63953	7.60061	7.56068	7.677	7.7052	7.5855	7.53709	7.56856	7.54197	7.59327	7.71528	7.48915	7.59124	7.61014	7.66635	7.624	7.71404	7.60511	0.930319	1.70041	1.4347	1.16316	0.912459	0.830074	1.42114	1.14921	0.895617	0.783865	0.931443	0.518198	0.121396	0.052092	0.925846	0.483414	0.122291	0.0481009	1.48201	2.2894	2.28452	2.10004	2.00393	1.96044	1.9599	2.43702	2.48035	2.49371	2.49996	2.20141	2.15347
7.62614	7.69165	7.64764	7.59261	7.67349	7.68444	7.64313	7.59869	7.67828	7.69183	7.65164	7.78774	7.63941	7.67421	7.66815	7.68303	7.63514	7.72921	7.66065	0.929831	1.70984	1.44195	1.16393	0.897852	0.812887	1.42362	1.14481	0.873151	0.79681	0.931738	0.512375	0.119612	0.0519678	0.924108	0.472713	0.116759	0.050506	1.49294	2.2795	2.27999	2.0975	2.01051	1.97002	1.97203	2.42552	2.48551	2.49701	2.48852	2.192	2.138
7.67366	7.73971	7.69557	7.62833	7.66897	7.66335	7.69125	7.66085	7.77623	7.80445	7.69954	7.86894	7.78075	7.8321	7.71971	7.66219	7.67833	7.79737	7.7111	0.942546	1.71068	1.44511	1.16002	0.886665	0.80397	1.43952	1.15141	0.90228	0.82757	0.940722	0.531599	0.110377	0.0392062	0.940161	0.492409	0.0884931	0.0466973	1.49435	2.27847	2.27694	2.09697	2.01651	1.97858	1.98214	2.42934	2.49007	2.4967	2.49508	2.19047	2.13702
7.72316	7.79312	7.73771	7.65283	7.66652	7.65158	7.74712	7.72455	7.86934	7.91324	7.74022	7.94	7.91257	8.02713	7.77263	7.67788	7.63081	7.75082	7.75619	0.949963	1.70661	1.44004	1.15444	0.877368	0.802029	1.44131	1.1532	0.929337	0.863587	0.945453	0.552113	0.167652	0.100369	0.9495	0.50132	0.0958644	0.0597205	1.49099	2.27651	2.27204	2.09501	2.017	1.98446	1.99292	2.41807	2.49546	2.51189	2.50096	2.18802	2.13849
7.77466	7.82413	7.78964	7.68911	7.66202	7.64501	7.77613	7.78218	7.95522	8.02332	7.79564	7.99613	8.00232	8.13337	7.82318	7.70302	7.6542	7.73462	7.79411	0.944183	1.70028	1.43117	1.14581	0.870909	0.799133	1.42438	1.16324	0.97122	0.91168	0.943474	0.548005	0.154129	0.0725818	0.940663	0.521621	0.0979234	0.0459532	1.48293	2.27248	2.26699	2.09248	2.02501	1.99303	2.00354	2.43199	2.49601	2.51252	2.5025	2.18497	2.135
7.78664	7.88065	7.82061	7.71536	7.65708	7.63421	7.8316	7.80671	7.97024	8.10704	7.81664	8.02162	8.14525	8.29736	7.83067	7.713			7.84371	0.941054	1.68951	1.42928	1.13231	0.868683	0.788127	1.42365	1.1686	0.987001	0.934141	0.941716	0.538074	0.149815	0.0781954	0.937555	0.457695			1.47028	2.28189	2.26394	2.09194	2.03998	2.01214	2.01914	2.42606	2.50399	2.53476	2.50599	2.19889	2.14085
7.83945	7.93444	7.87147	7.74568	7.66393	7.65182	7.88148				7.86945	8.07346	8.24892	8.41082	7.88642	7.79614			7.90239	0.932202	1.68267	1.4175	1.13676	0.855616	0.791218	1.41595				0.931368	0.549224	0.173543	0.113552	0.930454	0.584491			1.45475	2.27309	2.25905	2.08705	2.03802	2.02388	2.03088	2.43095				2.19009	2.12813
7.89715	7.98614	7.92911	7.77815	7.71505	7.67907	7.94014	7.93013	8.16109	8.2712	7.93014	8.14311	8.31806	8.48406	7.94116	7.83915			7.95913	0.918054	1.66866	1.4063	1.13008	0.865613	0.786837	1.40677	1.18212	1.0587	0.988301	0.919082	0.47442	0.184812	0.127961	0.914676	0.578425			1.44542	2.27298	2.25398	2.07999	2.03799	2.02901	2.03702	2.42399	2.50398	2.52508	2.50199	2.18899	2.12104
7.95882	8.04371	7.9737	7.83758	7.73485	7.70666	7.99679	7.9825	8.20089	8.35188	7.9888	8.18696	8.34358	8.50856	8.00684	7.90177			8.0117	0.911501	1.66208	1.39959	1.12277	0.867006	0.781806	1.39228	1.16628	1.05376	1.00496	0.911913	0.559129	0.177222	0.112043	0.908838	0.580427			1.43633	2.26601	2.2439	2.07392	2.03494	2.03387	2.04593	2.42088	2.49612	2.55539	2.49899	2.18293	2.1371
8.02548	8.10155	8.03055	7.88463	7.80445	7.76058	8.06149	8.10504	8.35479	8.42344	8.05448	8.26538	8.39063	8.55464	8.07546	7.96451			8.06855	0.909099	1.65402	1.38898	1.10627	0.884612	0.786384	1.38764	1.12765	1.03954	1.01615	0.909717	0.540258	0.158646	0.0853197	0.90624	0.581829			1.43254	2.26699	2.23606	2.06705	2.03004	2.02308	2.04005	2.41108	2.50592	2.50539	2.49801	2.17705	2.14494
8.08712	8.15411	8.08711	7.94412	7.85715	7.82414	8.12012	8.15013	8.39307	8.48311	8.11212	8.33308	8.43501	8.572	8.13812	8.04715			8.1271	0.91158	1.65886	1.39126	1.10264	0.851369	0.776959	1.38897	1.12075	1.03928	1.00903	0.910918	0.509741	0.130453	0.0626324	0.909923	0.581465			1.43447	2.25498	2.23199	2.05699	2.02698	2.03198	2.03798	2.40698	2.49999	2.50106	2.494	2.16998	2.14497
8.14866	8.20859	8.14264	8.00587	7.92996	7.89605	8.18054	8.21279	8.42838	8.53755	8.17369	8.37338	8.442	8.56997	8.19665	8.12106			8.17862	0.916694	1.65912	1.39021	1.09679	0.860792	0.766746	1.39275	1.12862	0.998519	0.993666	0.914665	0.549766	0.126946	0.0588405	0.916263	0.554133			1.43784	2.24701	2.22594	2.05097	2.01893	2.02379	2.02784	2.396	2.49592	2.53217	2.49592	2.162	2.12992
8.20444	8.2585	8.19646	8.07926	8.01019	7.98411	8.22555	8.27933	8.46067	8.58354	8.23142	8.40567	8.442	8.56703	8.25145	8.2101			8.23048	0.917056	1.66549	1.39596	1.12852	0.849207	0.770581	1.40124	1.12212	0.95393	0.967355	0.916749	0.556977	0.133336	0.056365	0.914864	0.541775			1.44518	2.24799	2.22105	2.04803	2.01306	2.00618	2.01414	2.396	2.48907	2.54685	2.48907	2.162	2.12307
8.26013	8.31116	8.25618	8.14819	8.10827	8.0843	8.28116	8.30904	8.51296	8.60806	8.28713	8.42511	8.446	8.56499	8.30412	8.30324			8.28516	0.921977	1.67506	1.39838	1.11398	0.858467	0.765467	1.40607	1.12646	0.975875	0.935831	0.924076	0.556719	0.132092	0.0549492	0.917238	0.543404			1.44806	2.23498	2.21899	2.045	2.00299	2.00096	2.00096	2.38997	2.47997	2.50994	2.48798	2.14499	2.12803
8.30458	8.36763	8.31654	8.21389	8.20325	8.18943	8.33441	8.32364	8.49945	8.62792	8.33253	8.46406	8.447	8.562	8.3456	8.38443		8.37402	8.34054	0.92795	1.68021	1.40689	1.12112	0.830487	0.761254	1.41303	1.15285	0.970492	0.904986	0.92954	0.51881	0.129527	0.0546678	0.923536	0.533983		0.171976	1.46023	2.22787	2.21602	2.04392	1.99794	1.98675	1.98778	2.38113	2.46889	2.48994	2.48191	2.14188	2.13806
8.35261	8.41958	8.36164	8.28741	8.30716	8.30804	8.36872	8.37657	8.5367	8.62106	8.37664	8.46896	8.447	8.562	8.3956	8.41972		8.21032	8.38564	0.937086	1.69237	1.42298	1.14094	0.854249	0.773154	1.42084	1.15757	0.949956	0.870657	0.937803	0.515467	0.130115	0.0544815	0.933143	0.482852		0.0481678	1.46557	2.21709	2.21798	2.03706	1.99304	1.96617	1.96915	2.39191	2.46007	2.48504	2.47406	2.13208	2.14296
8.40211	8.4721	8.41613	8.35115	8.40826	8.42427	8.42809	8.40411	8.57499	8.61097	8.43312	8.48303	8.447	8.55998	8.44211	8.50919	8.30328	8.35236	8.43813	0.949498	1.70535	1.43404	1.14716	0.86711	0.790306	1.43113	1.15439	0.908048	0.834822	0.949578	0.507385	0.130761	0.0539587	0.945719	0.496833	0.145851	0.06124	1.47873	2.216	2.21601	2.039	1.98098	1.95997	1.95497	2.388	2.455	2.47399	2.46298	2.129	2.14199
8.45454	8.51967	8.47567	8.42276	8.52722	8.55142	8.46861	8.45619	8.57099	8.59782	8.48858	8.49919	8.4482	8.55	8.49445	8.59799	8.43267	8.5176	8.49754	0.953249	1.71109	1.43796	1.16177	0.894768	0.816514	1.43944	1.1493	0.907094	0.821924	0.953247	0.496249	0.131206	0.0533654	0.949758	0.516633	0.128517	0.0522481	1.48485	2.21508	2.22	2.03798	1.96989	1.94596	1.94187	2.39007	2.45294	2.47096	2.45598	2.12712	2.13794
8.49856	8.57445	8.53045	8.48537	8.627	8.66783	8.5185	8.47184	8.57001	8.58315	8.53652	8.51484	8.46483	8.55	8.53163	8.67919	8.56963	8.64869	8.54156	0.957309	1.71034	1.4418	1.17184	0.911809	0.848034	1.44826	1.15097	0.90414	0.8149	0.956309	0.50523	0.135002	0.0529838	0.954522	0.524283	0.152905	0.0635863	1.48386	2.22193	2.22	2.03602	1.96109	1.94303	1.93111	2.39594	2.44805	2.46803	2.45402	2.1369	2.13305
8.55117	8.63118	8.5872	8.54422	8.71418	8.76932	8.56519	8.5131	8.562	8.56598	8.58918	8.52809	8.46501	8.557	8.58717	8.74619	8.72049	8.81453	8.5992	0.954152	1.71239	1.44281	1.19066	0.964399	0.883625	1.43894	1.14821	0.905883	0.814728	0.952943	0.511781	0.135279	0.0522847	0.951751	0.520643	0.147298	0.0725199	1.48301	2.22099	2.21802	2.03601	1.94699	1.92798	1.92198	2.396	2.44299	2.464	2.45502	2.13499	2.12898
8.60373	8.68576	8.64865	8.61189	8.77017	8.86628	8.62164	8.54456	8.56205	8.56123	8.64269	8.55427	8.46704	8.55699	8.63975	8.8037	8.86737	8.97579	8.65864	0.945509	1.70017	1.43769	1.20571	1.01231	0.930241	1.42552	1.15074	0.906867	0.823991	0.944619	0.518177	0.140935	0.0536947	0.942931	0.518317	0.152847	0.0756428	1.4762	2.21895	2.22301	2.03898	1.94494	1.92193	1.91702	2.39602	2.44104	2.46402	2.45994	2.13296	2.124
8.66453	8.74851	8.70258	8.68543	8.86725	8.97218	8.67459	8.59064	8.56597	8.57986	8.69956	8.57683	8.46998	8.55601	8.70152	8.86155	8.98112	9.12385	8.71159	0.934654	1.69819	1.42742	1.19793	1.02721	0.952637	1.41484	1.15136	0.911613	0.886963	0.935451	0.520442	0.142994	0.054087	0.930586	0.50148	0.161692	0.0891157	1.46904	2.21503	2.22399	2.03702	1.94004	1.91605	1.91898	2.39798	2.44398	2.46598	2.45504	2.13002	2.124
8.70412	8.7971	8.75411	8.7421	8.9401	9.04916	8.72411	8.62311	8.58009	8.59508	8.73912	8.60908	8.47302	8.56	8.7471	8.92514	9.09724	9.24322	8.76611	0.925134	1.68709	1.41999	1.19523	1.04294	0.984131	1.40693	1.12258	0.88699	0.873554	0.926013	0.521431	0.143743	0.0543498	0.921195	0.482061	0.152976	0.0898032	1.4591	2.217	2.23201	2.03901	1.93699	1.91499	1.921	2.39699	2.445	2.465	2.45701	2.12901	2.125
8.76171	8.84769	8.80773	8.79072	8.99184	9.1299	8.77961	8.67556	8.62628		8.79869	8.64971	8.4812	8.56002	8.79571	8.99566	9.2119	9.35092	8.82163	0.91231	1.67751	1.40859	1.18989	1.04166	1.00427	1.40172	1.14014	0.906215		0.912747	0.507511	0.140197	0.0542459	0.909044	0.487806	0.12734	0.0816394	1.448	2.21899	2.23808	2.04407	1.93304	1.90992	1.92106	2.39306	2.44305	2.46522		2.13395	2.12408
8.81941	8.90442	8.86739	8.8494	9.0603	9.20325	8.82949	8.72153	8.64877		8.85542	8.70741	8.49783	8.56198	8.85341	9.04945	9.20408	9.34407	8.87347	0.906598	1.66726	1.4037	1.18627	1.05336	1.0149	1.39307	1.11786	0.894391		0.905969	0.502679	0.140764	0.0539134	0.904477	0.502203	0.154304	0.0815905	1.4419	2.21801	2.24493	2.04994	1.93597	1.90307	1.92595	2.39795	2.44696	2.48282		2.13004	2.13093
8.88313	8.95612	8.92312	8.95313	9.18312	9.2641	8.88612	8.77615			8.92312	8.76716	8.51511	8.57005	8.91813	9.1121	9.20906	9.35304	8.92911	0.901549	1.66031	1.39129	1.15223	1.04875	1.0171	1.38901	1.12203			0.90052	0.486693	0.141467	0.0530527	0.899908	0.497637	0.158584	0.0839613	1.43534	2.22001	2.25401	2.05801	1.901	1.92601	1.92901	2.402	2.45			2.13401	2.136
8.94475	9.01363	8.98065	9.01539	9.243	9.3144	8.94264	8.8498			8.98074	8.84421	8.56791	8.59458	8.98175	9.16071	9.23816	9.37211	8.98367	0.896128	1.65654	1.38935	1.13488	1.03463	1.00718	1.39	1.13144			0.895512	0.478783	0.154549	0.0638769	0.894162	0.51042	0.160305	0.0749382	1.43182	2.22612	2.26099	2.06506	1.89918	1.92929	1.93508	2.40306	2.44901			2.14108	2.13398
9.00553	9.06461	9.03359	9.04676	9.243	9.34675	8.9946	8.9145			9.04054	8.94225	8.64144	8.64164	9.04253	9.21856	9.2509	9.38093	9.03759	0.895941	1.66243	1.38898	1.14242	0.989406	0.987094	1.38959	1.13158			0.896512	0.483077	0.176393	0.0611906	0.892741	0.513695	0.158266	0.0691146	1.4341	2.23592	2.26001	2.06996	1.91389	1.95282	1.94195	2.40796	2.44999			2.14795	2.13202
9.06412	9.11212	9.0801	9.09803	9.30395	9.37403	9.05612	8.97112			9.09712	9.04723	8.73526	8.88125	9.09812	9.25305	9.26303	9.38	9.08912	0.89787	1.66327	1.3926	1.1393	0.999246	0.957441	1.3821	1.12253			0.89883	0.495626	0.199656	0.155517	0.894169	0.51212	0.155197	0.0648386	1.43682	2.24602	2.267	2.073	1.93111	1.949	1.94901	2.414	2.45402			2.15901	2.132
9.11557	9.16557	9.12154	9.11023	9.28317	9.38594	9.10863	9.02376			9.15059	9.14494	8.84712	8.98727	9.15056	9.2742	9.27604	9.38	9.1395	0.906682	1.67354	1.39744	1.16529	0.988869	0.923289	1.38581	1.1137			0.907734	0.506925	0.19787	0.153268	0.902605	0.50332	0.145432	0.0642381	1.44609	2.25508	2.268	2.07101	1.9801	1.94812	1.95506	2.41502	2.46293			2.16406	2.131
9.16253	9.21253	9.16556	9.12882	9.29686	9.38105	9.16049	9.08638			9.19951	9.22223	8.93909	8.92759	9.19654	9.29083	9.27897	9.38	9.18059	0.917532	1.68092	1.40623	1.1689	0.969869	0.893615	1.39707	1.1193			0.917899	0.502435	0.182215	0.0642436	0.9137	0.497537	0.142281	0.0632597	1.45445	2.26193	2.268	2.07199	1.98792	1.9579	1.95995	2.41698	2.45706			2.16895	2.131
9.20908	9.26112	9.20712	9.18307	9.31801	9.37097	9.20412	9.13914	9.12823		9.23709	9.30315	9.03028	9.05435	9.25007	9.30903	9.282	9.38	9.23011	0.927923	1.69638	1.4217	1.16591	0.933652	0.855044	1.40448	1.11917	0.883161		0.927397	0.507256	0.173427	0.0830411	0.923712	0.489131	0.136829	0.0635558	1.46718	2.26502	2.267	2.07	1.99301	1.96901	1.96302	2.421	2.47	2.51194		2.17602	2.13101
9.24262	9.31354	9.25754	9.21553	9.323	9.35676	9.25563	9.20169	9.22828		9.27556	9.37076	9.15476	9.20907	9.28065	9.32016	9.28207	9.37999	9.27954	0.937751	1.71021	1.43358	1.17038	0.908397	0.822028	1.42404	1.13792	0.896441		0.938907	0.509886	0.137587	0.0531623	0.93337	0.485015	0.136127	0.0615994	1.48116	2.27311	2.26501	2.07201	1.99708	1.975	1.97104	2.41998	2.46805	2.48507		2.18604	2.13516
9.29262	9.35766	9.30166	9.25867	9.323	9.33715	9.30661	9.25757	9.33221		9.32066	9.43253	9.29692	9.37672	9.3336	9.3329	9.28796	9.37901	9.32366	0.943476	1.71586	1.43982	1.16439	0.898456	0.811371	1.42998	1.13517	0.874636		0.941867	0.503925	0.120341	0.0420149	0.940694	0.477299	0.124578	0.0510206	1.48588	2.28193	2.26599	2.07299	2.00395	1.975	1.97398	2.41801	2.47197	2.49096		2.18898	2.1479
9.33309	9.4081	9.35008	9.28506	9.318	9.31297	9.35211	9.31912	9.42818	9.46521	9.36408	9.51514	9.42928	9.48836	9.37111	9.35004		9.45093	9.3741	0.948501	1.7218	1.4429	1.15054	0.866067	0.796131	1.43832	1.14243	0.902619	0.819768	0.946987	0.511619	0.123135	0.0391756	0.945704	0.471463		0.0468686	1.49285	2.27299	2.26099	2.072	2.00701	1.98001	1.97701	2.418	2.48101	2.49701	2.48802	2.18299	2.13099
9.37667	9.45961	9.38861	9.31434	9.31895	9.29787	9.40463	9.37771	9.51595	9.56829	9.40165	9.58465	9.56854	9.66694	9.42459	9.36853		9.41843	9.4236	0.954025	1.72159	1.44103	1.14346	0.864398	0.79666	1.44086	1.1608	0.941601	0.858322	0.950513	0.505682	0.120966	0.0519391	0.952628	0.479228		0.0673887	1.49029	2.26705	2.25494	2.07098	2.01301	1.98301	1.98213	2.42001	2.488	2.50008	2.49806	2.17896	2.12706
9.43146	9.5095	9.4385	9.34173	9.31504	9.28711	9.45549	9.43543	9.59323	9.67296	9.45448	9.63748	9.69376	9.82444	9.47252	9.41157		9.53484	9.47251	0.954436	1.71624	1.43951	1.13218	0.86339	0.790115	1.44003	1.16985	0.973394	0.895897	0.949916	0.477342	0.152358	0.0754564	0.954095	0.581563		0.208023	1.48529	2.27096	2.25005	2.06902	2.01399	1.98399	1.99289	2.42099	2.488	2.50693	2.50295	2.17603	2.13195
9.4742	9.5522	9.49417	9.36913	9.31707	9.29607	9.51017	9.48724	9.66731	9.77234	9.49621	9.70304	9.82132	9.96336	9.5232	9.43614		9.56215	9.52119	0.940749	1.70883	1.43132	1.12953	0.861993	0.792069	1.42459	1.16975	0.99505	0.922226	0.943126	0.477254	0.166371	0.0970555	0.933643	0.593274		0.236645	1.47743	2.26003	2.251	2.07	2.021	1.99003	2.00005	2.41503	2.49101	2.51603	2.50402	2.17103	2.13594
9.52669	9.60563	9.53766	9.40347	9.33447	9.31436	9.55468	9.54871	9.74774	9.86189	9.55168	9.71488	9.90485	10.0579	9.57465	9.47264		9.59965	9.57163	0.932632	1.6984	1.42018	1.12099	0.860208	0.796777	1.4126	1.17073	1.01579	0.952376	0.936844	0.594348	0.187271	0.12943	0.924061	0.589099		0.239431	1.46729	2.26888	2.25194	2.07096	2.02102	1.99916	2.0131	2.42196	2.49398	2.52507	2.50801	2.17888	2.12099
9.58257	9.65661	9.59159	9.44171	9.37271	9.34378	9.60958	9.60656	9.80754	9.93445	9.60658	9.78645	9.97348	10.1295	9.6276	9.5246		9.48984	9.62261	0.925465	1.68684	1.40783	1.11652	0.852777	0.790816	1.40469	1.16431	1.01998	0.978818	0.926618	0.588515	0.179202	0.131038	0.92009	0.586599		0.152593	1.45768	2.25907	2.24704	2.06802	2.02299	2.0119	2.02094	2.41902	2.49201	2.53096	2.50899	2.16907	2.12001
9.63927	9.70925	9.64422	9.49624	9.4073	9.38122	9.66125	9.67529	9.87239	10.0003	9.66425	9.8553	10.0102	10.1581	9.68826	9.58228	9.39115	9.53113	9.67526	0.918141	1.67802	1.39842	1.10821	0.855444	0.782525	1.39621	1.13838	0.988203	0.991814	0.924224	0.591441	0.171026	0.107307	0.90799	0.576163	0.190859	0.147819	1.44863	2.25904	2.24499	2.067	2.02101	2.01201	2.027	2.414	2.50597	2.54199	2.513	2.16903	2.10996
9.69971	9.76466	9.69361	9.55071	9.47379	9.42986	9.71768	9.73958	9.95953	10.0636	9.71973	9.92255	10.0553	10.1811	9.74673	9.6458	9.42447	9.56053	9.73458	0.909529	1.67265	1.39466	1.10168	0.851777	0.772455	1.39283	1.12596	1.00439	0.99485	0.913935	0.589012	0.163067	0.0752542	0.901252	0.565592	0.199558	0.156628	1.44345	2.26886	2.24193	2.06594	2.02299	2.01496	2.02696	2.4139	2.49995	2.53995	2.51401	2.1759	2.1
9.75741	9.81845	9.74349	9.60841	9.53834	9.50028	9.77343	9.78652	10.0026	10.1155	9.77939	9.96754	10.0788	10.186	9.80639	9.71133	9.46261	9.60356	9.78152	0.908629	1.67465	1.39583	1.10288	0.850721	0.767946	1.39143	1.12459	1.00116	0.984298	0.914366	0.555799	0.126147	0.0568678	0.898953	0.560848	0.209192	0.167083	1.44412	2.25712	2.23606	2.06105	2.02201	2.01203	2.02403	2.40608	2.49604	2.53604	2.51499	2.16808	2.1
9.81419	9.86819	9.8042	9.66826	9.6113	9.58331	9.83016	9.84816	10.0621	10.1541	9.8372	10.0581	10.086	10.189	9.86119	9.80533	9.53124	9.67223	9.83718	0.913201	1.67972	1.39752	1.10222	0.840508	0.761139	1.39353	1.12254	0.992146	0.962801	0.91757	0.453911	0.101485	0.049646	0.904622	0.552846	0.218551	0.176581	1.44859	2.25498	2.23499	2.05999	2.01797	2.00399	2.01597	2.403	2.48699	2.53197	2.514	2.16099	2.136
9.86857	9.92059	9.85965	9.73984	9.69515	9.66924	9.8756	9.89339	10.0952	10.1833	9.89352	10.0832	10.091	10.1891	9.91359	9.89769	9.59919	9.73821	9.88856	0.913533	1.68591	1.4013	1.1081	0.837448	0.757957	1.40047	1.12862	0.979608	0.934903	0.914853	0.443123	0.100126	0.0457385	0.90788	0.545356	0.23512	0.193218	1.45655	2.2489	2.23299	2.05701	2.00996	1.99987	2.00788	2.40302	2.48388	2.52484	2.51493	2.15789	2.13598
9.91465	9.96863	9.9126	9.80848	9.78829	9.77023	9.92463	9.92476	10.1149	10.2048	9.93568	10.0999	10.092	10.195	9.96163	10.035	9.69626	9.83625	9.93366	0.914572	1.69428	1.40941	1.1146	0.85194	0.757702	1.40056	1.14026	0.963215	0.89942	0.91754	0.446643	0.0998223	0.0431795	0.907096	0.474371	0.2075	0.166226	1.46422	2.24106	2.23201	2.05799	2.00702	1.98908	1.99807	2.40499	2.47407	2.5121	2.50904	2.14907	2.13401
9.96509	10.0251	9.96613	9.88017	9.89023	9.88525	9.9701	9.97307	10.135	10.203	9.98709	10.111	10.095	10.193	10.0131	10.0591			9.98611	0.920829	1.70351	1.41576	1.12153	0.850017	0.769209	1.41755	1.14124	0.942463	0.872	0.920509	0.471197	0.0973801	0.0400297	0.916399	0.483257			1.47455	2.23299	2.23202	2.05901	1.99898	1.97497	1.97997	2.40099	2.47	2.50597	2.50198	2.14399	2.148
10.0036	10.0736	10.0236	9.95279	9.99017	9.99528	10.0146	10.0044	10.152	10.2039	10.0276	10.1181	10.095	10.193	10.0506	10.1037			10.0326	0.924987	1.71185	1.42423	1.15028	0.874832	0.786278	1.42201	1.13377	0.908905	0.837163	0.924364	0.474272	0.0974042	0.0399152	0.920523	0.508102			1.48437	2.22906	2.23906	2.06295	1.99084	1.96294	1.96792	2.39794	2.46992	2.49392	2.49183	2.13906	2.14901
10.0535	10.1235	10.0705	10.0174	10.0851	10.099	10.0645	10.0377	10.15	10.1931	10.0775	10.1259	10.096	10.195	10.0965	10.1575			10.0815	0.93206	1.71617	1.43921	1.16046	0.88799	0.803965	1.43287	1.12568	0.903632	0.819485	0.929588	0.468705	0.0969347	0.0395239	0.928867	0.505832			1.4949	2.23395	2.24395	2.05904	1.97813	1.95805	1.96107	2.39305	2.46307	2.48707	2.47814	2.14395	2.14999
10.1021	10.1651	10.1251	10.0831	10.1832	10.2173	10.0981	10.0621	10.152	10.183	10.1301	10.1381	10.095	10.192	10.1451	10.2412	10.0843	10.1353	10.1251	0.938624	1.71316	1.44137	1.17365	0.913469	0.829221	1.43865	1.13016	0.898022	0.811602	0.934744	0.46577	0.100686	0.0416195	0.936715	0.53234	0.127805	0.0511801	1.49788	2.24401	2.25102	2.06302	1.97298	1.94696	1.94298	2.39598	2.463	2.48298	2.467	2.15201	2.14297
10.1467	10.2177	10.1757	10.1418	10.2812	10.3315	10.1594	10.0915		10.1662	10.1736	10.1722	10.102	10.1933	10.1897	10.3089	10.2039	10.2711	10.1816	0.936029	1.71041	1.44373	1.18841	0.948953	0.861072	1.43071	1.13149		0.861865	0.931836	0.501563	0.103299	0.0414298	0.934431	0.545708	0.13447	0.0600714	1.49915	2.24806	2.26012	2.07304	1.96579	1.93083	1.93383	2.38507	2.46403		2.46886	2.15606	2.12899
10.1966	10.2646	10.2246	10.2015	10.3673	10.4382	10.1878	10.1297		10.1769	10.2187	10.1859	10.101	10.2148	10.2406	10.3715	10.337	10.4209	10.2237	0.933827	1.70378	1.43885	1.20145	0.989638	0.899585	1.43736	1.14448		0.911917	0.929419	0.51595	0.105354	0.0428392	0.932376	0.548389	0.125221	0.0601693	1.4966	2.25197	2.26893	2.07598	1.95111	1.91909	1.92209	2.38996	2.46599		2.45907	2.15997	2.12801
10.2381	10.3171	10.2761	10.2732	10.4432	10.5332	10.2451				10.2571	10.1961	10.101	10.215	10.2881	10.4291	10.4712	10.5643	10.2741	0.924582	1.69551	1.43015	1.21255	1.02378	0.938708	1.43897				0.921121	0.517099	0.106244	0.0428125	0.922075	0.534425	0.129325	0.0685407	1.49002	2.24998	2.28102	2.08101	1.94398	1.91398	1.921	2.39397				2.15799	2.129
10.2845		10.3277	10.3376	10.5261	10.636					10.2985	10.2214	10.104	10.206	10.3345	10.4725	10.567	10.698		0.908786		1.41993	1.21392	1.04022	0.962857					0.909266	0.51683	0.107888	0.0438415	0.903315	0.536368	0.197584	0.15968		2.23993		2.08717	1.93451	1.90602	1.92204					2.15298	2.128
[truncated: 64 more columns]
