# Supplementary material for: Kinematic Validation of a Multi-Kinect v2 Instrumented 10-Meter Walkway for Quantitative Gait Assessments
Source: PLoS One. 2015 Oct 13;10(10):e0139913. doi: 10.1371/journal.pone.0139913 (PMC4603795; doi:10.1371/journal.pone.0139913)
Supplement: S1 Data — (ZIP) [file pone.0139913.s001.zip › S1_Data/pp6_trial2.xls]

## Sheet: Sheet1
Kinect(x) SpineBase	Kinect(x) Head	Kinect(x) ShoulderLeft	Kinect(x) ElbowLeft	Kinect(x) WristLeft	Kinect(x) HandLeft	Kinect(x) ShoulderRight	Kinect(x) ElbowRight	Kinect(x) WristRight	Kinect(x) HandRight	Kinect(x) HipLeft	Kinect(x) KneeLeft	Kinect(x) AnkleLeft	Kinect(x) FootLeft	Kinect(x) HipRight	Kinect(x) KneeRight	Kinect(x) AnkleRight	Kinect(x) FootRight	Kinect(x) SpineShoulder	Kinect(y) SpineBase	Kinect(y) Head	Kinect(y) ShoulderLeft	Kinect(y) ElbowLeft	Kinect(y) WristLeft	Kinect(y) HandLeft	Kinect(y) ShoulderRight	Kinect(y) ElbowRight	Kinect(y) WristRight	Kinect(y) HandRight	Kinect(y) HipLeft	Kinect(y) KneeLeft	Kinect(y) AnkleLeft	Kinect(y) FootLeft	Kinect(y) HipRight	Kinect(y) KneeRight	Kinect(y) AnkleRight	Kinect(y) FootRight	Kinect(y) SpineShoulder	Kinect(z) SpineBase	Kinect(z) Head	Kinect(z) ShoulderLeft	Kinect(z) ElbowLeft	Kinect(z) WristLeft	Kinect(z) HandLeft	Kinect(z) ShoulderRight	Kinect(z) ElbowRight	Kinect(z) WristRight	Kinect(z) HandRight	Kinect(z) HipLeft	Kinect(z) KneeLeft
0.095	0.175977	0.141	0.106983	0.146	0.167034	0.13	0.087983	0.146	0.170983	0.134023	0.131	0.072	0.180983	0.139	0.126	0.077983	0.181	0.151	0.94597	1.71846	1.45424	1.17341	0.932461	0.843295	1.44525	1.16179	0.912474	0.818519	0.946919	0.505203	0.12213	0.0485653	0.94213	0.498763	0.119592	0.0429426	1.49081	2.279	2.28698	2.099	2.04401	2.023	2.04099	2.435	2.48101	2.472	2.44901	2.19799	2.188
0.095	0.176009	0.141	0.107	0.150002	0.176985	0.13	0.088	0.146	0.168009	0.138	0.131	0.072	0.181	0.143	0.129	0.0780044	0.182002	0.151009	0.94586	1.71829	1.45419	1.17343	0.932875	0.848769	1.44525	1.16137	0.912751	0.817856	0.94689	0.50524	0.122819	0.0486298	0.94188	0.498669	0.117599	0.0396603	1.49071	2.279	2.287	2.099	2.044	2.02201	2.038	2.435	2.481	2.472	2.45	2.197	2.188
0.095	0.179938	0.141	0.107	0.150985	0.170108	0.13	0.088	0.146	0.171938	0.138	0.131	0.072	0.181	0.143	0.129	0.0799691	0.182985	0.154938	0.945752	1.71724	1.45428	1.17555	0.934947	0.843877	1.44502	1.16153	0.913075	0.816186	0.946752	0.505279	0.122239	0.0485611	0.941791	0.498325	0.117019	0.039788	1.49015	2.279	2.28503	2.099	2.044	2.02495	2.03997	2.435	2.481	2.472	2.45197	2.197	2.188
0.0989771	0.18	0.143983	0.107	0.151	0.177954	0.132983	0.0899886	0.146	0.171006	0.138	0.131	0.072	0.181	0.143	0.129	0.0770172	0.179023	0.155	0.9457	1.71724	1.45453	1.17466	0.934115	0.849129	1.44468	1.16119	0.912175	0.815255	0.94675	0.505131	0.122041	0.0481822	0.941631	0.497525	0.116771	0.0374932	1.48974	2.28099	2.285	2.09801	2.044	2.025	2.04099	2.43301	2.48398	2.472	2.44902	2.197	2.188
0.098	0.180009	0.144002	0.107	0.151	0.173991	0.137	0.093	0.146	0.165013	0.141	0.131	0.072	0.181	0.146	0.129	0.078	0.179	0.158002	0.94615	1.71779	1.45463	1.17002	0.929549	0.8388	1.44349	1.1612	0.91116	0.818262	0.94765	0.50526	0.122109	0.0481703	0.94175	0.49705	0.117569	0.0388724	1.49017	2.278	2.285	2.09801	2.044	2.025	2.042	2.436	2.483	2.472	2.45399	2.196	2.188
0.098	0.183938	0.144985	0.107	0.151	0.170062	0.137	0.093	0.146	0.170907	0.141	0.131	0.072	0.181	0.146	0.129	0.078	0.179	0.158985	0.946002	1.71858	1.4544	1.16984	0.929324	0.834232	1.44446	1.16102	0.911239	0.819323	0.947532	0.505191	0.121864	0.048298	0.941553	0.496922	0.117284	0.0399136	1.49046	2.278	2.28697	2.10095	2.044	2.025	2.04003	2.436	2.483	2.472	2.44908	2.196	2.188
0.0989943	0.184	0.148977	0.111971	0.153983	0.177954	0.137	0.0959828	0.150971	0.171	0.144977	0.133983	0.072	0.181	0.146	0.129	0.0750172	0.178006	0.159	0.945811	1.71842	1.4539	1.17068	0.929956	0.837888	1.44546	1.16286	0.910295	0.816019	0.947172	0.505647	0.122158	0.0478426	0.941441	0.496761	0.12066	0.0424455	1.49071	2.28098	2.287	2.10001	2.04599	2.02401	2.04099	2.436	2.48201	2.47399	2.449	2.19799	2.18701
0.099	0.188005	0.149012	0.112	0.155	0.174007	0.142	0.099	0.153	0.172005	0.145	0.134	0.072	0.175005	0.147	0.126998	0.075	0.177993	0.162005	0.94609	1.7197	1.45424	1.17072	0.93008	0.835009	1.44616	1.16461	0.908411	0.816171	0.94716	0.505631	0.122219	0.0456609	0.94209	0.497598	0.120331	0.0419692	1.49218	2.281	2.29	2.1	2.046	2.027	2.042	2.438	2.481	2.469	2.452	2.198	2.187
0.099	0.190951	0.155885	0.112	0.155	0.177934	0.142	0.099	0.153	0.174951	0.145	0.134	0.072	0.177951	0.147	0.126016	0.075	0.174066	0.164951	0.946041	1.71979	1.45348	1.17087	0.930208	0.834213	1.44794	1.1648	0.908843	0.816721	0.946934	0.505915	0.121394	0.0461616	0.94212	0.496223	0.120645	0.0415274	1.49287	2.281	2.28803	2.10098	2.046	2.027	2.04102	2.438	2.481	2.469	2.45102	2.198	2.187
0.102966	0.198932	0.156	0.112	0.155	0.178992	0.145966	0.0999915	0.153992	0.177975	0.145992	0.134	0.072	0.178	0.147	0.128975	0.075	0.174992	0.165	0.946189	1.71629	1.45339	1.16961	0.928911	0.833377	1.44899	1.165	0.908443	0.814231	0.94697	0.5059	0.121826	0.0464377	0.942308	0.495972	0.120749	0.0405483	1.4922	2.28298	2.28899	2.101	2.046	2.027	2.04397	2.43998	2.48397	2.47297	2.45001	2.20097	2.187
0.103	0.202998	0.166995	0.114999	0.160997	0.179	0.148999	0.102999	0.154	0.178	0.148999	0.134	0.072	0.180999	0.149999	0.129	0.075	0.175	0.168998	0.94582	1.7153	1.45306	1.16928	0.92892	0.834489	1.44962	1.16427	0.90852	0.821527	0.94685	0.50591	0.12227	0.0479693	0.94162	0.49596	0.119121	0.0400602	1.49179	2.283	2.291	2.101	2.045	2.025	2.044	2.439	2.483	2.473	2.45	2.2	2.187
0.103	0.210864	0.167	0.118932	0.161	0.178017	0.152932	0.103	0.156949	0.176034	0.149	0.134	0.072	0.181	0.15	0.129	0.075	0.176966	0.176864	0.945722	1.71617	1.4534	1.1709	0.93008	0.836387	1.45011	1.16466	0.910535	0.819308	0.946594	0.505939	0.123115	0.0480585	0.94161	0.495351	0.119061	0.0418785	1.49178	2.283	2.29198	2.101	2.04697	2.025	2.04105	2.43703	2.483	2.47103	2.45393	2.2	2.187
0.103	0.213981	0.167994	0.119	0.161	0.178994	0.155981	0.103	0.157	0.175006	0.149	0.131019	0.072	0.181	0.150994	0.126019	0.0720186	0.172031	0.179981	0.946127	1.71626	1.4537	1.16933	0.92853	0.836798	1.45103	1.16401	0.91059	0.818077	0.947097	0.50591	0.123528	0.0480501	0.941968	0.496075	0.121048	0.0416417	1.49225	2.283	2.29101	2.10398	2.047	2.025	2.04398	2.43601	2.483	2.471	2.45102	2.2	2.18799
0.106998	0.220997	0.173997	0.121999	0.161	0.179	0.159998	0.107998	0.157	0.177999	0.149	0.131	0.072	0.181	0.151	0.126	0.0749986	0.174999	0.181	0.94615	1.71543	1.45739	1.17113	0.930049	0.848394	1.44866	1.16432	0.91121	0.814552	0.94703	0.50644	0.12348	0.04807	0.94201	0.49701	0.12006	0.04155	1.49235	2.282	2.292	2.102	2.046	2.025	2.044	2.438	2.485	2.471	2.45	2.2	2.188
0.107	0.222967	0.177934	0.122	0.163951	0.179984	0.167869	0.113901	0.159951	0.178984	0.152934	0.131	0.072	0.181	0.151	0.126	0.0720493	0.173033	0.187885	0.946032	1.71384	1.45596	1.17516	0.933788	0.845912	1.44829	1.16589	0.912184	0.818258	0.946912	0.506371	0.123559	0.0483257	0.941921	0.496744	0.118713	0.0406845	1.49108	2.282	2.29495	2.10397	2.046	2.0309	2.04695	2.43898	2.48303	2.47002	2.45295	2.19902	2.188
0.107	0.229941	0.181966	0.125966	0.163008	0.184958	0.170975	0.114992	0.16		0.153	0.134966	0.072	0.181	0.151	0.124017	0.0739831	0.169034	0.197915	0.94606	1.71532	1.45613	1.17516	0.933959	0.845136	1.44788	1.1655	0.914233		0.946821	0.509721	0.124393	0.0485977	0.942089	0.500012	0.130311	0.0488203	1.48905	2.282	2.29599	2.10301	2.04798	2.02803	2.04204	2.43801	2.48597	2.47		2.199	2.19097
0.108	0.237996	0.185998	0.129998	0.165999	0.185	0.175998	0.124995	0.162999		0.154	0.135	0.072	0.181	0.152999	0.124	0.0710014	0.168	0.200999	0.94595	1.71688	1.4562	1.17547	0.93404	0.850018	1.44702	1.15838	0.91398		0.94653	0.512709	0.12484	0.04867	0.94216	0.501479	0.132049	0.0520086	1.49015	2.285	2.297	2.105	2.046	2.027	2.042	2.444	2.482	2.469		2.202	2.191
0.110946	0.243891	0.191891	0.132946	0.167964	0.187946	0.178946	0.128927	0.175764	0.184036	0.154	0.134018	0.077891	0.184927	0.153	0.124	0.0690363	0.168	0.203946	0.946618	1.71744	1.45695	1.17169	0.929956	0.836716	1.44987	1.15779	0.876926	0.811256	0.947561	0.514173	0.122003	0.0477962	0.942504	0.49986	0.134289	0.0548573	1.49109	2.28402	2.29504	2.10304	2.04502	2.02307	2.04102	2.44204	2.48495	2.46507	2.44511	2.202	2.19787
0.113974	0.249949	0.196957	0.135974	0.165026	0.188991	0.186932	0.131974	0.180957	0.191932	0.155983	0.136974		0.190949	0.157957	0.122017	0.069	0.170974	0.209949	0.946699	1.71788	1.45662	1.17629	0.933895	0.843688	1.45006	1.15816	0.90411	0.811993	0.947897	0.509897		0.0481964	0.942232	0.494089	0.133805	0.0551777	1.49168	2.28301	2.29302	2.10498	2.04401	2.02399	2.04397	2.44299	2.48302	2.46698	2.44897	2.19803	2.20395
0.115999	0.257996	0.201998	0.138999	0.167999	0.187001	0.197995	0.138997	0.181	0.201995	0.158999	0.137		0.191	0.159999	0.122	0.0719986	0.171	0.220995	0.9463	1.71796	1.45738	1.17436	0.931901	0.84295	1.45021	1.15786	0.907419	0.810191	0.94771	0.51011		0.0487397	0.94164	0.49319	0.13295	0.0533609	1.49222	2.279	2.294	2.1	2.043	2.023	2.037	2.443	2.481	2.467	2.445	2.197	2.204
0.118946	0.266837	0.204946	0.145874	0.169964	0.192892	0.206837	0.141946	0.184928	0.204946	0.161946	0.137		0.191982	0.162946	0.132801	0.0778916	0.179837	0.227874	0.946133	1.71706	1.45857	1.16883	0.926048	0.828565	1.44904	1.15693	0.908638	0.808786	0.947602	0.511976		0.0487891	0.941434	0.49373	0.120146	0.0410957	1.49133	2.27802	2.29105	2.09804	2.04104	2.01907	2.03209	2.44005	2.48002	2.46896	2.44402	2.19504	2.204
0.124949	0.275924	0.210949	0.148975	0.17	0.191017	0.209975	0.151915	0.185	0.215907	0.167949	0.139975	0.079	0.192	0.169941	0.14589	0.078	0.179008	0.233949	0.944286	1.71638	1.4563	1.17562	0.932682	0.83999	1.44859	1.1547	0.91096	0.808006	0.944219	0.511425	0.123365	0.0490577	0.940905	0.492213	0.121387	0.0422581	1.48946	2.27205	2.28406	2.09602	2.04001	2.019	2.02903	2.43901	2.47703	2.469	2.444	2.19004	2.20301
0.126998	0.285992	0.216995	0.151998	0.185987	0.198993	0.226986	0.167987	0.201986	0.228989	0.169998	0.147993	0.079	0.192	0.177993	0.175976	0.0829959	0.179	0.239995	0.942212	1.71232	1.45367	1.17565	0.933799	0.842478	1.44606	1.15374	0.91155	0.811197	0.941382	0.513258	0.124049	0.0491599	0.940031	0.495277	0.126486	0.0458671	1.48736	2.268	2.281	2.091	2.039	2.013	2.03	2.433	2.471	2.467	2.44	2.186	2.197
0.135836	0.296799	0.222891	0.156909	0.185018	0.204891	0.232891	0.173891	0.229489	0.242745	0.174909	0.155854	0.0819453	0.189055	0.189781	0.199562	0.086927	0.185872	0.247854	0.939422	1.7084	1.45028	1.17108	0.928714	0.834017	1.44255	1.15327	0.866085	0.799105	0.939868	0.511463	0.124374	0.0507406	0.935691	0.498147	0.126608	0.0478139	1.48225	2.26505	2.27315	2.08904	2.03409	2.01005	2.02804	2.43104	2.46904	2.45326	2.42822	2.18011	2.18718
0.144923	0.299974	0.22994	0.159974	0.185	0.204009	0.238949	0.18094	0.238923	0.268778	0.186898	0.157983	0.082	0.186026	0.195949	0.24759	0.0959232	0.19294	0.256923	0.938567	1.70549	1.4506	1.16802	0.925566	0.831014	1.44074	1.15167	0.86753	0.794299	0.939523	0.512878	0.124519	0.0499273	0.934718	0.498785	0.127264	0.0482367	1.47799	2.25806	2.27201	2.08702	2.03202	2.01	2.02503	2.42902	2.46702	2.45003	2.42205	2.17306	2.18303
0.150997	0.309995	0.235997	0.175992	0.185	0.212995	0.248995	0.196992	0.247995	0.280994	0.189998	0.160998	0.082	0.187999	0.202996	0.285981	0.112991	0.203994	0.262997	0.937561	1.70128	1.44917	1.17241	0.928578	0.83107	1.4364	1.15898	0.900533	0.799427	0.93868	0.51343	0.1249	0.0493203	0.933591	0.514452	0.12704	0.0429427	1.47262	2.256	2.269	2.084	2.027	2.01	2.018	2.426	2.461	2.454	2.425	2.172	2.17101
0.159834	0.319815	0.244834	0.185815	0.190889	0.214963	0.254889	0.202889	0.256834	0.294742	0.197852	0.165908	0.0849446	0.190945	0.211834	0.312502	0.141465	0.230502	0.272815	0.936559	1.70042	1.44759	1.17523	0.931407	0.830942	1.43572	1.15117	0.906263	0.806762	0.937453	0.512743	0.129503	0.048682	0.932815	0.520536	0.126824	0.0418701	1.46985	2.25011	2.26606	2.08106	2.02406	2.00804	2.01407	2.42306	2.45904	2.44811	2.42402	2.16513	2.16609
0.175864	0.325949	0.258881	0.195915	0.206864	0.228881	0.26789	0.212915	0.272864	0.317805	0.216839	0.170958	0.092932	0.191	0.22489	0.346711	0.184635	0.293465	0.277958	0.935697	1.69909	1.44399	1.16864	0.924936	0.829383	1.42973	1.14821	0.910306	0.811025	0.936538	0.509319	0.128361	0.0489179	0.931957	0.524259	0.125819	0.0535696	1.46911	2.24405	2.26303	2.08001	2.02003	2.00205	2.01301	2.41903	2.45603	2.44205	2.42697	2.15905	2.16005
0.188995	0.346993	0.275994	0.204997	0.23599	0.241995	0.281995	0.219998	0.295992	0.330995	0.226996	0.177998	0.093	0.196998	0.237995	0.37499	0.262972	0.354978	0.30699	0.93589	1.69739	1.44206	1.16983	0.86828	0.80019	1.4304	1.14758	0.914219	0.824975	0.93663	0.512479	0.12848	0.0492399	0.9322	0.521101	0.133367	0.0494515	1.47279	2.24	2.263	2.078	2.017	2.003	2.019	2.418	2.457	2.45899	2.433	2.155	2.158
0.198815	0.363686	0.289741	0.222668	0.241889	0.247889	0.292797	0.230797	0.300908	0.341797	0.237797	0.180945	0.109686	0.199945	0.247815	0.395612	0.291464	0.410947	0.314852	0.935095	1.6934	1.44401	1.1677	0.870478	0.80337	1.42794	1.1497	0.914976	0.819052	0.935285	0.51408	0.124466	0.0441262	0.931896	0.521012	0.136207	0.0709848	1.47201	2.24	2.26202	2.07604	2.01798	2.00104	2.01704	2.418	2.457	2.46096	2.43594	2.155	2.15702
0.215847	0.378865	0.318738	0.239847	0.252901	0.264847	0.309847	0.258747	0.348567	0.359838	0.260792	0.186946	0.105045	0.211892	0.265838	0.433657	0.379206	0.49326	0.331847	0.934793	1.69512	1.43835	1.16668	0.873196	0.805561	1.4248	1.14221	0.868652	0.793541	0.934388	0.516201	0.126382	0.0485885	0.932118	0.523745	0.153473	0.0848475	1.47084	2.23703	2.26398	2.07699	2.01602	2.001	2.01403	2.41503	2.45403	2.44415	2.43005	2.15104	2.15502
0.229995	0.40599	0.335993	0.253995	0.265995	0.275996	0.331992	0.269996	0.345002	0.372995	0.274995	0.197996	0.103001	0.207002	0.278995	0.46099	0.468966	0.593962	0.354991	0.932501	1.6881	1.43595	1.16431	0.867432	0.790126	1.42155	1.1416	0.906585	0.805755	0.931961	0.51725	0.129749	0.0484101	0.930051	0.52505	0.140165	0.0845801	1.46635	2.236	2.261	2.075	2.015	1.997	2.014	2.415	2.454	2.442	2.436	2.149	2.155
0.243744	0.427598	0.357598	0.281488	0.279744	0.291707	0.344762	0.282762	0.358744	0.382817	0.285799	0.200945	0.100055	0.203073	0.289799	0.493396	0.536738	0.658793	0.371689	0.928976	1.68118	1.43169	1.15943	0.863866	0.791995	1.41893	1.13695	0.88672	0.798299	0.928396	0.518762	0.130103	0.0482137	0.926643	0.527278	0.156761	0.098589	1.46044	2.23502	2.261	2.07205	2.01205	1.99504	2.00909	2.41402	2.45302	2.45869	2.44287	2.149	2.15402
0.261845	0.461708	0.389725	0.302819	0.302802	0.312819	0.368794	0.310759	0.364948	0.393905	0.313759	0.21488	0.1	0.198043	0.30388	0.522751	0.618304	0.742287	0.411656	0.92319	1.67387	1.42643	1.15348	0.860231	0.78971	1.41076	1.14004	0.89437	0.808718	0.92141	0.517095	0.13016	0.0509364	0.922079	0.525992	0.172496	0.105145	1.4562	2.23599	2.26695	2.072	2.012	1.99103	2.009	2.41598	2.45003	2.46396	2.44597	2.14702	2.15202
0.285976	0.493968	0.418971	0.334968	0.315987	0.329983	0.397971	0.336974	0.370994	0.405988	0.327986	0.228986	0.099001	0.194004	0.331972	0.551971	0.682937	0.802941	0.436975	0.916856	1.66791	1.4216	1.15776	0.86008	0.786074	1.3989	1.13705	0.895479	0.801307	0.917604	0.524752	0.134546	0.0508401	0.913019	0.526519	0.178824	0.118147	1.44692	2.231	2.267	2.073	2.012	1.986	2.006	2.417	2.452	2.462	2.45	2.146	2.151
0.305629	0.516574	0.446481	0.352666	0.358203	0.357481	0.427444	0.355648	0.373944	0.41287	0.356462	0.236852	0.099	0.194	0.343778	0.602055	0.729129	0.863851	0.462518	0.912149	1.66566	1.41623	1.14757	0.90087	0.811284	1.40084	1.13232	0.889552	0.805785	0.911525	0.525094	0.132185	0.0507811	0.909909	0.495368	0.137245	0.107069	1.44455	2.23787	2.27289	2.07006	2.00709	1.98306	2.00109	2.42093	2.44906	2.46004	2.45785	2.15483	2.15198
0.332772	0.567569	0.489637	0.394645	0.388746	0.378823	0.454772	0.38773	0.38689	0.427873	0.379806	0.250882	0.099	0.194	0.380687	0.623823	0.801392	0.928459	0.506628	0.899824	1.65381	1.40164	1.14026	0.867045	0.786	1.38438	1.13286	0.890511	0.813951	0.900215	0.527014	0.132071	0.0509486	0.897307	0.522722	0.139841	0.100881	1.43146	2.24296	2.27697	2.07297	2.00303	1.99787	2.00893	2.42596	2.449	2.46694	2.45998	2.15797	2.15101
0.375975	0.596983	0.531975	0.432978	0.408988	0.414979	0.499974	0.415984	0.442967	0.448988	0.420976	0.26799	0.101998	0.194999	0.417978	0.672971	0.851971	0.978971	0.535983	0.891665	1.64771	1.39929	1.13758	0.865711	0.779184	1.38076	1.128	0.863216	0.783718	0.891445	0.52687	0.134738	0.0519194	0.889684	0.494776	0.139001	0.090556	1.42564	2.236	2.277	2.08	2.001	2.005	2.01	2.421	2.446	2.462	2.46	2.154	2.149
0.394654	0.638235	0.561454	0.462454	0.459071	0.444454	0.525527	0.439563	0.446927		0.435727	0.307272	0.110836	0.195	0.435672	0.690672	0.817637	0.95151	0.579199	0.88737	1.64164	1.39505	1.13082	0.88298	0.805639	1.37319	1.12483	0.86158		0.887611	0.540497	0.147847	0.0525582	0.885056	0.519884	0.159853	0.115409	1.41853	2.23993	2.28387	2.08393	2.00493	1.98831	2.00411	2.42591	2.45582	2.46396		2.15596	2.13133
0.444569	0.682621	0.614543	0.51356	0.486767	0.477716	0.578543				0.492509	0.330802	0.116948	0.195991	0.48656	0.708845	0.803121	0.951	0.614698	0.880896	1.63241	1.38321	1.11849	0.852716	0.767516	1.36998				0.881116	0.531282	0.14692	0.0524411	0.878714	0.528509	0.179037	0.111944	1.4104	2.24099	2.28697	2.084	2.00797	2.00287	2.00697	2.42203				2.15798	2.14488
0.482975	0.717977	0.653975	0.546979	0.530972	0.511978	0.610979		0.494995		0.528977	0.354984	0.124995	0.198998	0.528973	0.72499	0.803	0.951999	0.657972	0.869977	1.62954	1.37741	1.12888	0.8057	0.749072	1.36437		0.815789		0.871136	0.528102	0.153226	0.0549784	0.867058	0.519846	0.17905	0.0988085	1.40502	2.238	2.29599	2.09199	2.011	2.006	2.013	2.43199		2.479		2.156	2.148
0.52917	0.763188	0.705082	0.600047	0.567347	0.553258	0.662082	0.562152	0.534294	0.537488	0.573205	0.407064	0.146612	0.202929	0.573205	0.780994	0.816753	0.960841	0.697294	0.870766	1.62763	1.3779	1.13385	0.821898	0.748264	1.3571	1.10983	0.839366	0.765131	0.872073	0.519053	0.165961	0.0567089	0.867698	0.492865	0.166486	0.085391	1.4052	2.23996	2.30484	2.09888	2.01395	2.00109	2.01202	2.43888	2.47011	2.47998	2.47898	2.15502	2.148
0.579573	0.800684	0.738718	0.63471	0.614599	0.603573	0.704641	0.600675	0.561769	0.572701	0.62853	0.465505	0.184675	0.215889	0.625556	0.813727	0.841786	0.966949	0.749556	0.871623	1.62411	1.37603	1.12566	0.829011	0.758888	1.35662	1.10858	0.840891	0.77812	0.874588	0.51659	0.177493	0.0610528	0.866857	0.51558	0.156336	0.0768614	1.40858	2.24099	2.30996	2.10098	2.01995	2.00199	2.01299	2.44594	2.47496	2.48496	2.48792	2.15698	2.14899
0.614964	0.844954	0.784952	0.68295	0.657955	0.650951	0.751951	0.661937	0.607952	0.600971	0.658969	0.532931	0.23295	0.251963	0.661963	0.847965	0.848993	0.967	0.783965	0.875746	1.63458	1.38725	1.12984	0.827582	0.770688	1.36245	1.12272	0.84093	0.751907	0.878916	0.517319	0.192964	0.0771833	0.870686	0.504242	0.155161	0.0752916	1.41221	2.24699	2.313	2.11099	2.02499	2.002	2.015	2.448	2.475	2.49399	2.49599	2.161	2.148
0.661145	0.878381	0.809545	0.705581	0.695309	0.688309	0.785381	0.691454	0.656108	0.647145	0.709072	0.606635	0.298781		0.697345	0.8588	0.852927	0.967	0.820327	0.884459	1.64161	1.39011	1.12989	0.821296	0.772055	1.36956	1.12587	0.841794	0.753392	0.887894	0.520148	0.205066		0.878544	0.503258	0.154208	0.0747893	1.4217	2.24798	2.31889	2.11198	2.02795	2.00985	2.01991	2.45389	2.47893	2.50185	2.49796	2.16493	2.14996
0.71356	0.907755	0.859577	0.762518	0.745577	0.741551	0.829628	0.744551	0.705585	0.697577	0.76156	0.686331	0.376348		0.751543	0.885772	0.863907	0.967	0.865619	0.895596	1.6516	1.39942	1.13699	0.863152	0.779398	1.38076	1.11207	0.825172	0.739469	0.898471	0.522619	0.210218		0.890271	0.499284	0.148925	0.0735802	1.42863	2.26585	2.31999	2.11299	2.02998	2.01099	2.01901	2.45697	2.48892	2.50993	2.498	2.18186	2.15198
0.749976	0.949972	0.893977	0.785985	0.794967	0.792966	0.852985				0.794978	0.732969	0.413975		0.789974	0.894994	0.864	0.967	0.897979	0.900447	1.67001	1.41103	1.1426	0.851198	0.785276	1.37843				0.903047	0.49245	0.188015		0.895277	0.497221	0.147581	0.0724108	1.44322	2.27499	2.327	2.116	2.032	2.008	2.012	2.46				2.19299	2.15
0.790247	0.986321	0.926394	0.828211	0.823468	0.833247	0.90699	0.821229	0.816046	0.819825	0.839174	0.844908	0.536706		0.833192	0.90089	0.865963	0.969945	0.931376	0.912838	1.68354	1.42663	1.15072	0.854066	0.791464	1.4054	1.12049	0.851803	0.759124	0.916803	0.526365	0.207761		0.906009	0.496356	0.145705	0.0714382	1.45498	2.28187	2.32111	2.11894	2.03494	2.00898	2.00906	2.46491	2.49487	2.52187	2.51282	2.19889	2.1608
0.828668	1.01872	0.962685	0.862703	0.876537	0.87365	0.936746	0.865615	0.877467	0.895344	0.868746	0.888633	0.585589	0.628525	0.875633	0.90893	0.866	0.97	0.974624	0.922814	1.69234	1.43429	1.15777	0.879813	0.799679	1.40992	1.12144	0.857685	0.768956	0.927111	0.503031	0.181584	0.0865314	0.915151	0.495587	0.145799	0.0713903	1.46512	2.28696	2.321	2.12098	2.03797	2.00801	2.00999	2.46599	2.49797	2.522	2.52291	2.20297	2.16794
0.866976	1.05298	0.985985	0.890982	0.89199	0.905979	0.98397	0.919965	0.949954	0.965955	0.907975	0.972946	0.714917	0.754918	0.913976	0.912997	0.866	0.942018	1.00398	0.933963	1.70498	1.44391	1.16357	0.886236	0.812582	1.42854	1.14202	0.865485	0.776295	0.936904	0.535879	0.175374	0.0767559	0.927372	0.490653	0.144581	0.0559999	1.47617	2.29499	2.319	2.116	2.039	2.01	2.009	2.468	2.5	2.53299	2.528	2.21099	2.174
0.909208	1.08736	1.02821	0.927319	0.944024	0.945263	1.01836	0.965153	1.02558	1.04256	0.953153	1.00539	0.811195	0.914017	0.949337	0.925761	0.866	0.946908	1.03934	0.939172	1.71334	1.4506	1.16766	0.89053	0.816654	1.42785	1.13806	0.876356	0.788678	0.941425	0.486251	0.134085	0.0607698	0.933201	0.486979	0.143736	0.0584145	1.48324	2.295	2.31802	2.116	2.04096	2.01	2.01293	2.46604	2.50883	2.53889	2.52604	2.20904	2.17694
0.947682	1.13758	1.05776	0.966674	0.965824	0.976741	1.06362	1.02054	1.09046	1.11837	0.984741	1.10516	0.92803	1.00625	0.995615	0.935916	0.880875	0.994599	1.07471	0.942136	1.71255	1.45027	1.16394	0.892306	0.811494	1.43716	1.13679	0.884166	0.802714	0.943364	0.503437	0.12146	0.0336065	0.937237	0.482398	0.121775	0.0532936	1.48557	2.29203	2.31106	2.116	2.041	2.01	2.01003	2.46798	2.51197	2.53603	2.52699	2.20603	2.15023
0.994976	1.16099	1.09098	0.999983	1.00298	1.00998	1.09698	1.06498	1.16496	1.19596	1.03497	1.17496	1.05194	1.12294	1.03998	0.951992	0.891994	1.00599	1.11998	0.947267	1.71116	1.44812	1.16544	0.89156	0.805093	1.44331	1.14191	0.88463	0.80246	0.948957	0.515214	0.148316	0.0578074	0.941548	0.485588	0.131625	0.0741792	1.48526	2.294	2.307	2.112	2.044	2.012	2.013	2.464	2.514	2.536	2.525	2.206	2.148
1.02249	1.20224	1.12929	1.03535	1.03245	1.03847	1.13824	1.10035	1.23864	1.27651	1.0566	1.24471	1.19044	1.28991	1.06945	0.998146		1.01091	1.15633	0.944698	1.70919	1.44645	1.15831	0.886955	0.801595	1.4334	1.14545	0.893732	0.810982	0.945121	0.558833	0.145532	0.0597346	0.940568	0.559551		0.0782449	1.47694	2.29105	2.30602	2.112	2.04596	2.01593	2.013	2.464	2.51498	2.53109	2.51813	2.20502	2.15193
1.07357	1.25357	1.17958	1.07666	1.07465	1.07966	1.18957	1.15851	1.31536	1.36328	1.11055	1.29261	1.31794	1.45563	1.12256	1.01288			1.20162	0.935359	1.69596	1.43119	1.13877	0.891848	0.7968	1.4235	1.14523	0.895982	0.827115	0.934311	0.506559	0.150121	0.067703	0.932667	0.571927			1.46766	2.28703	2.30005	2.11597	2.04997	2.01203	2.01796	2.45706	2.51004	2.52604	2.51304	2.19806	2.15696
1.11198	1.29397	1.21698	1.11598	1.11398	1.11298	1.23797	1.19997	1.37796	1.43496	1.14498	1.35896	1.44492	1.59391	1.16697	1.00301			1.24797	0.923837	1.69075	1.42113	1.12942	0.872122	0.787366	1.40977	1.14191	0.910381	0.839672	0.924396	0.453673	0.132781	0.0631929	0.919688	0.489822			1.45805	2.285	2.296	2.111	2.051	2.02399	2.02	2.455	2.506	2.523	2.506	2.196	2.152
1.16108	1.34505	1.26903	1.1641	1.13658	1.14834	1.28708	1.25301	1.41039	1.49979	1.19506	1.41005	1.52059	1.68235	1.2151				1.29217	0.915093	1.67323	1.40914	1.12516	0.883095	0.786742	1.40072	1.13322	0.939408	0.861993	0.917872	0.449861	0.140339	0.101318	0.909029				1.44645	2.27813	2.29306	2.111	2.04806	2.01909	2.02196	2.44813	2.50207	2.51809	2.50502	2.19011	2.152
1.20066	1.39358	1.31262	1.20762	1.19647	1.18667	1.33359	1.29662	1.44272	1.56741	1.22772	1.44767	1.58544	1.74347	1.25763	1.12162		1.11835	1.3376	0.90931	1.67064	1.40256	1.1106	0.85399	0.764379	1.38765	1.13451	0.936719	0.864789	0.915906	0.517429	0.150382	0.0929903	0.898759	0.556336		0.155074	1.43723	2.27899	2.29102	2.10307	2.05097	2.01999	2.02002	2.44602	2.49407	2.518	2.49311	2.19297	2.14605
1.25597	1.43398	1.36397	1.25997	1.23098	1.22898	1.38397	1.34897			1.28896	1.50097	1.59999	1.75999	1.30797	1.17597	0.959988	1.13899	1.39197	0.904543	1.66583	1.39377	1.10745	0.865733	0.765869	1.37971	1.12267			0.913661	0.513413	0.141855	0.0861839	0.892324	0.551973	0.174723	0.162016	1.43284	2.26401	2.284	2.1	2.04101	2.016	2.02	2.44	2.49			2.17601	2.149
1.31097	1.48799	1.41603	1.3081	1.28008	1.27514	1.43701	1.40299	1.58413	1.67893	1.34397	1.5599	1.61865	1.75706	1.36395	1.23981	0.989449	1.16649	1.44501	0.890964	1.66175	1.38779	1.10327	0.861745	0.764839	1.38125	1.11913	0.95389	0.879628	0.897355	0.527487	0.13813	0.0802215	0.881807	0.536028	0.179707	0.164621	1.4302	2.26596	2.28007	2.09902	2.041	2.00913	2.01411	2.43215	2.48607	2.49751	2.48309	2.17404	2.14998
1.36851	1.53659	1.4517	1.36254	1.3276	1.32557	1.48856	1.45258	1.62665	1.71966	1.40449		1.63387	1.76493	1.41854	1.32131	1.04255	1.21855	1.48665	0.892207	1.66635	1.38681	1.10349	0.840225	0.748689	1.3801	1.11411	0.939341	0.879047	0.890893		0.115445	0.0763921	0.890662	0.531715	0.197458	0.177093	1.43124	2.25708	2.27703	2.09107	2.03406	2.00404	2.00805	2.42803	2.486	2.49303	2.47606	2.16409
1.43195	1.58796	1.51295	1.42095	1.39295	1.38695	1.52797	1.49197	1.66197	1.75397	1.45896		1.639	1.767	1.48695	1.39594		1.26297	1.54096	0.887364	1.67234	1.38905	1.10784	0.835204	0.744373	1.38824	1.11908	0.943936	0.865801	0.901152		0.115949	0.0733124	0.870816	0.508708		0.178809	1.43507	2.257	2.274	2.08401	2.028	1.999	2.00101	2.429	2.47701	2.492	2.471	2.17
1.47812	1.63805	1.56894	1.47105	1.46954	1.46256	1.58295	1.54107	1.70322	1.77951			1.64096	1.77779	1.5292	1.49413		1.36702	1.59203	0.901481	1.68041	1.40007	1.10751	0.843355	0.757363	1.39332	1.12045	0.928641	0.854927			0.0738901	0.0609354	0.895363	0.516138		0.169752	1.44455	2.26191	2.26713	2.08596	2.02506	1.99017	1.98922	2.42802	2.47013	2.48121	2.46511
1.53354	1.69057	1.62256	1.5315	1.55033	1.55325	1.63061	1.57968	1.72086	1.79289	1.57054	1.68579	1.64695	1.75519	1.58256	1.6031		1.45329	1.64357	0.907085	1.6894	1.40853	1.11012	0.843817	0.762469	1.3996	1.12247	0.919445	0.844357	0.908873	0.491734	0.124259	0.0601248	0.901839	0.515566		0.176561	1.45143	2.25704	2.267	2.07807	2.01508	1.97711	1.97611	2.42205	2.46802	2.47902	2.46103	2.16803	2.14598
1.58197	1.72998	1.67097	1.59296	1.63195	1.64194	1.67797	1.62297	1.76497	1.799	1.61897	1.69399	1.647	1.755	1.62797	1.63598		1.48998	1.68897	0.919033	1.69695	1.42325	1.14144	0.852235	0.775912	1.4099	1.12306	0.890238	0.820535	0.918404	0.495788	0.12493	0.0586309	0.915292	0.517988		0.169195	1.46286	2.255	2.268	2.083	2.008	1.96701	1.96701	2.416	2.47	2.474	2.459	2.165	2.147
1.62418	1.78788	1.72201	1.64891	1.71832	1.73813	1.72018	1.66616	1.765	1.80194	1.66412	1.71558	1.64994	1.755	1.6692	1.68309		1.61458	1.73707	0.925897	1.70962	1.43237	1.15726	0.895638	0.805045	1.42391	1.12988	0.890043	0.813006	0.923894	0.501038	0.126274	0.0584534	0.923932	0.48088		0.0939994	1.47406	2.25794	2.268	2.083	2.00015	1.95915	1.95523	2.41894	2.46608	2.474	2.45802	2.16696	2.16073
1.67856	1.83264	1.78052	1.71347	1.80529	1.84314	1.76662	1.69675	1.76798	1.80498	1.71856	1.72294	1.65	1.755	1.72356	1.77326	1.57801	1.70824	1.79156	0.934034	1.71966	1.44456	1.18607	0.914173	0.83213	1.42783	1.14318	0.891508	0.80689	0.931329	0.483258	0.126022	0.0574086	0.932242	0.501542	0.131969	0.0855084	1.48422	2.26098	2.27494	2.08201	1.99207	1.95206	1.95004	2.41702	2.46203	2.47301	2.45701	2.16998	2.16199
1.72898	1.88598	1.83597	1.78197	1.89796	1.94096	1.81598	1.73498	1.775	1.804	1.77098	1.73699	1.65	1.755	1.77198	1.86596	1.69195	1.77797	1.84298	0.939428	1.72276	1.44925	1.1997	0.942177	0.856669	1.43811	1.15463	0.892799	0.80749	0.935838	0.488508	0.12693	0.0562805	0.937987	0.52421	0.141786	0.067968	1.48779	2.265	2.278	2.081	1.984	1.946	1.949	2.415	2.46	2.471	2.454	2.176	2.15001
1.78104	1.93607	1.89196	1.83993	1.95691	2.02936	1.85625	1.76347	1.79267	1.80695	1.825	1.75467	1.65491	1.755	1.82404	1.94847	1.83731	1.92527	1.89111	0.939636	1.72213	1.44835	1.20512	0.970093	0.891554	1.43697	1.14881	0.884199	0.807402	0.935879	0.503041	0.129404	0.0555633	0.93852	0.537504	0.147602	0.0703851	1.48903	2.26009	2.28487	2.08296	1.98204	1.9568	1.94704	2.42285	2.46	2.47198	2.46284	2.17207	2.14018
1.8177	1.98559	1.94555	1.90248	2.03931	2.12421	1.90856	1.81259	1.79994		1.85773	1.76492	1.655	1.75897	1.86268	2.01048	1.98873	2.08268	1.94059	0.938837	1.71911	1.44651	1.21347	1.01081	0.926884	1.4372	1.16538	0.889295		0.934403	0.509715	0.130253	0.0603293	0.938401	0.535579	0.150427	0.0592354	1.48445	2.26198	2.28599	2.08697	1.97903	1.94411	1.947	2.423	2.46892	2.47299		2.17497	2.13703
1.87498	2.03998	1.99898	1.96098	2.12397	2.21397	1.96298	1.85998	1.81999		1.91498	1.78799	1.659	1.759	1.91798	2.07198	2.11995	2.24994	1.99798	0.929543	1.71225	1.43799	1.21434	1.02865	0.955879	1.42783	1.166	0.924397		0.926993	0.523325	0.132349	0.0605	0.927424	0.513438	0.152989	0.0673569	1.4773	2.257	2.289	2.09	1.977	1.944	1.952	2.426	2.463	2.47		2.17	2.132
1.92701	2.09299	2.05199	2.01694	2.19662	2.30232	2.01305	1.90809			1.96701	1.80763	1.66489	1.75802	1.97099	2.12401	2.27505	2.39327	2.04903	0.918431	1.70589	1.42974	1.20619	1.0394	0.97848	1.41813	1.15689			0.917206	0.522201	0.136177	0.0595187	0.915271	0.493735	0.132784	0.0784982	1.47014	2.257	2.29587	2.09294	1.97896	1.94694	1.96083	2.42207	2.46398			2.17	2.13298
1.97857	2.14755	2.10754	2.07155	2.26642	2.38432	2.06854	1.96453			2.01857	1.84667	1.6769	1.76097	2.0196	2.18351	2.37915	2.49913	2.10355	0.907768	1.69438	1.42056	1.19968	1.05181	0.997662	1.40151	1.14724			0.907114	0.514594	0.137093	0.0561086	0.904429	0.498169	0.127501	0.0850863	1.4614	2.25403	2.30195	2.10192	1.98594	1.94502	1.96497	2.42894	2.46301			2.16703	2.13399
2.03497	2.20297	2.16497	2.13497	2.33997	2.46796	2.12298				2.07697	1.90297	1.687	1.761	2.07897	2.25297	2.41598	2.55797	2.15897	0.899024	1.68594	1.40945	1.18771	1.04938	1.00389	1.39184				0.899084	0.508703	0.13817	0.0545907	0.895104	0.49778	0.132328	0.0838406	1.44898	2.256	2.308	2.105	1.986	1.95599	1.97899	2.435				2.165	2.143
2.09687	2.25603	2.21901	2.19196	2.40383	2.53183	2.1721				2.13887	1.95799	1.70468	1.76493	2.13399	2.31683	2.44742	2.56095	2.21399	0.890928	1.6782	1.40047	1.17828	1.05172	1.00728	1.38199				0.891312	0.500834	0.141902	0.0540793	0.8869	0.497908	0.132114	0.0804815	1.443	2.256	2.31487	2.11384	1.99386	1.96189	1.98882	2.4458				2.165	2.14496
2.16245	2.31153	2.2785	2.24852	2.45358	2.58456	2.23051				2.20147	2.0284	1.74466	1.78384	2.20242	2.3765	2.45593	2.56992	2.2735	0.887766	1.6769	1.39421	1.17087	1.03744	1.00212	1.39566				0.887293	0.495624	0.161334	0.06339	0.884628	0.51308	0.1321	0.0707729	1.4413	2.26195	2.32095	2.12292	2.00391	1.96993	1.99594	2.45096				2.17194	2.14599
2.22195	2.36895	2.33296	2.33193	2.51995	2.62297	2.29595				2.26395	2.12692	1.81994	1.81497	2.26595	2.43995	2.47399	2.576	2.32796	0.884992	1.67525	1.3956	1.14124	0.984214	0.988321	1.38965				0.884992	0.499157	0.18503	0.074301	0.881403	0.507375	0.13229	0.067113	1.44157	2.27399	2.326	2.129	1.96203	1.98998	2.00499	2.447				2.18299	2.148
2.28286	2.42397	2.38405	2.36341	2.5573	2.65245	2.34018				2.32192	2.22026	1.90442	2.04668	2.32294	2.47829	2.48087	2.57698	2.38101	0.890576	1.68252	1.39791	1.14409	0.9933	0.963886	1.39201				0.889682	0.49433	0.191087	0.143381	0.887565	0.511915	0.133429	0.0637527	1.45084	2.28087	2.33582	2.129	1.96495	1.99785	2.01187	2.46663				2.19085	2.15193
2.34646	2.47457	2.43953	2.38879	2.56791	2.67085	2.40742				2.38546	2.3261	2.00514		2.38745	2.5018	2.48397	2.58295	2.43851	0.891999	1.68641	1.4005	1.16649	0.999042	0.934134	1.39063				0.890861	0.508149	0.20851		0.889088	0.503048	0.132221	0.0606662	1.45466	2.29191	2.34492	2.13495	2.02647	1.998	2.01299	2.45808				2.20191	2.152
2.40096	2.52896	2.48597	2.42198	2.575	2.665	2.44997				2.43897	2.41194	2.09694	2.09004	2.44296	2.52698	2.487	2.586	2.48597	0.900534	1.69828	1.41086	1.17667	0.987318	0.907707	1.40529				0.897835	0.50844	0.204912	0.0806438	0.898724	0.490268	0.13236	0.0593808	1.46686	2.30799	2.348	2.14299	2.033	1.999	2.008	2.47499				2.21499	2.155
2.4442	2.583	2.53706	2.47207	2.60544	2.66598	2.51284				2.47533	2.51313	2.21777	2.22255	2.48915	2.54369	2.49191	2.586	2.53509	0.913471	1.71031	1.4235	1.17982	0.947132	0.86658	1.41834				0.911841	0.51549	0.187512	0.0662156	0.909157	0.485253	0.130661	0.0588989	1.47859	2.31487	2.34702	2.14005	2.0438	2.00685	2.01095	2.46813				2.22089	2.155
2.48663	2.63456	2.58558	2.51067	2.61393	2.6551	2.57447				2.51664	2.5725	2.32012	2.37369	2.5356	2.56581	2.49497	2.586	2.58755	0.917923	1.71845	1.43579	1.17458	0.920458	0.838381	1.4304				0.918246	0.501216	0.139529	0.0505651	0.912145	0.468675	0.128182	0.0552619	1.49046	2.3269	2.34502	2.13802	2.04499	2.01097	2.00803	2.45511				2.22992	2.16293
2.51152	2.63103	2.59302	2.52301	2.586	2.60799	2.51608	2.46509	2.59051	2.59655	2.54552	2.65503	2.49406	2.59628	2.55502	2.576	2.5135	2.59601	2.59602	0.926409	1.7121	1.43784	1.15591	0.897778	0.80975	1.42602	1.13722	0.850434	0.788568	0.92649	0.490594	0.118748	0.0502093	0.922088	0.478595	0.128364	0.0500821	1.48104	2.30049	2.2935	2.1085	2.02351	1.9925	1.9905	2.42399	2.473	2.49952	2.496	2.20999	2.1515
2.55911	2.68401	2.63815	2.55834	2.58747	2.58788	2.56998	2.52094	2.6651	2.70202	2.59212	2.73942	2.64951	2.77854	2.60653	2.60545	2.52987	2.6446	2.64704	0.941705	1.71301	1.44042	1.15037	0.882336	0.797554	1.42286	1.1526	0.90486	0.82214	0.942237	0.498618	0.138182	0.0948232	0.936521	0.468719	0.129653	0.0457342	1.48869	2.29019	2.29154	2.10556	2.03086	1.99201	1.98706	2.42007	2.47496	2.51324	2.50385	2.19969	2.15101
2.58855	2.68453	2.64356	2.55774	2.561	2.54612	2.62058	2.58447	2.73515	2.79406	2.61761	2.80535	2.77	2.87223	2.63253	2.57983	2.56272	2.62592	2.65159	0.954163	1.69365	1.43083	1.14126	0.866237	0.79744	1.4299	1.16523	0.942104	0.868562	0.952962	0.492756	0.157597	0.0716343	0.952473	0.486174	0.152416	0.0710205	1.47805	2.261	2.24101	2.07203	2.00603	1.973	1.97099	2.41802	2.47103	2.50598	2.49298	2.17901	2.13903
2.66903	2.79253	2.73903	2.61853	2.5845	2.56401	2.72754	2.68552	2.84503	2.91755	2.69453	2.88854	2.91661	3.03711	2.71903	2.59108		2.69154	2.74904	0.951121	1.70207	1.43087	1.13544	0.872388	0.803202	1.42992	1.15886	0.960216	0.910009	0.951928	0.485474	0.127365	0.0600165	0.945309	0.485882		0.0954055	1.48407	2.29	2.2895	2.106	2.03601	1.993	1.98951	2.449	2.505	2.52602	2.516	2.1995	2.15549
2.71509	2.84301	2.78313	2.65478	2.58842	2.56449	2.79174	2.7365	2.91316	3.00675	2.7401	2.94488	3.0425	3.15859	2.76558	2.6302	2.52429	2.72534	2.80097	0.936294	1.69201	1.42448	1.13292	0.879886	0.80051	1.41623	1.16171	0.982015	0.94907	0.937723	0.525848	0.141952	0.0772965	0.930213	0.512889	0.0877452	0.136983	1.4702	2.2851	2.28656	2.10551	2.04139	1.99545	1.99636	2.42987	2.50549	2.53923	2.51551	2.19165	2.15403
2.77302	2.90102	2.83854	2.68872	2.60982	2.57937	2.84605	2.80047	2.97647	3.10221	2.79504	2.99707	3.13325	3.27602	2.82699	2.69943	2.5597	2.70568	2.85703	0.917606	1.67775	1.41075	1.11906	0.879653	0.796562	1.40542	1.15653	0.983327	0.983046	0.91973	0.524698	0.181814	0.1328	0.911377	0.570082	0.11343	0.10627	1.45848	2.28897	2.286	2.10252	2.03753	2.00046	2.00344	2.42752	2.5055	2.55041	2.51054	2.19596	2.16193
2.82553	2.95902	2.88902	2.70007	2.64053	2.60554	2.90952	2.86153	3.07602	3.1661	2.8261	3.03454	3.22411	3.38011	2.8431	2.69154	2.558	2.73396	2.91053	0.90328	1.66144	1.40003	1.11091	0.864179	0.79498	1.38436	1.1487	1.01248	1.00321	0.918179	0.552056	0.174216	0.122984	0.913916	0.504974	0.126201	0.137245	1.44383	2.272	2.281	2.0985	2.019	2.0135	2.0085	2.4225	2.503	2.541	2.472	2.17799	2.15701
2.88491	2.95797	2.94105	2.74419	2.69107	2.65755	2.9079	2.92386	3.07384	3.23473	2.89375	3.09588	3.30059	3.45168	2.90683	2.75386	2.56095	2.70258	2.92688	0.885422	1.64689	1.38302	1.09461	0.863968	0.791062	1.38405	1.12857	0.981002	1.01741	0.897197	0.53974	0.14491	0.0923253	0.898052	0.496122	0.136405	0.0984061	1.42606	2.27495	2.22302	2.09506	2.01802	2.02037	2.01439	2.40598	2.50447	2.5402	2.47004	2.17014	2.1403
2.93143	3.02247	2.99604	2.79954	2.74951	2.70659	2.97346	2.99044	3.15434	3.30443	2.9555	3.1833	3.31588	3.46688	2.97742	2.88037	2.54018	2.73721	2.99048	0.912591	1.64145	1.37906	1.0975	0.86658	0.783891	1.37447	1.11671	0.983079	1.01777	0.914304	0.516629	0.142783	0.0841237	0.908461	0.575928	0.100865	0.0956089	1.41864	2.25995	2.21308	2.09103	2.01403	2.01703	2.01896	2.39807	2.50053	2.56182	2.46504	2.17496	2.15198
2.9951	3.08109	3.02109	2.86909	2.78911	2.75214	3.0381	3.00612	3.20411		3.01609	3.22912	3.36801	3.50999	3.0441	2.95116		2.8891	3.0481	0.910209	1.64129	1.3733	1.1014	0.83625	0.764372	1.37717	1.11277	0.950355		0.910791	0.590018	0.120256	0.0476503	0.907227	0.558867		0.138003	1.42159	2.25699	2.20799	2.04999	2.009	2	2.005	2.387	2.46099	2.54001		2.17299	2.13801
3.05477	3.13881	3.07489	2.92485	2.85758	2.83822	3.09972	3.08046	3.2716		3.07283	3.3064	3.37192	3.5051	3.10572	3.04996		2.95268	3.10972	0.909554	1.64702	1.37708	1.09311	0.830274	0.759256	1.37177	1.10485	0.941013		0.911319	0.508271	0.117536	0.0416247	0.905359	0.562985		0.146318	1.42327	2.24818	2.2031	2.04608	2.01096	1.99804	2.00402	2.38406	2.45708	2.5449		2.16516	2.1429
3.1155	3.18958	3.13748	3.00533	2.94726	2.92231	3.1605	3.12563	3.30969		3.13945	3.34271	3.37002	3.49013	3.16055	3.13232		2.97284	3.16455	0.912674	1.65276	1.38747	1.09389	0.852363	0.755382	1.37894	1.13925	0.95037		0.911994	0.526939	0.120405	0.0434238	0.910824	0.523027		0.141909	1.4301	2.24602	2.203	2.04303	2.00604	1.99007	2.00202	2.37706	2.44907	2.49839		2.16103	2.14201
3.17007	3.24609	3.19009	3.08309	3.03218	3.03217	3.20909	3.17611	3.36303	3.48203	3.19506	3.36701	3.37	3.491	3.21408	3.22212		3.02909	3.21509	0.92313	1.66432	1.3998	1.11346	0.869306	0.763612	1.39521	1.13373	0.948865	0.903874	0.923915	0.522582	0.120467	0.043643	0.919566	0.512926		0.159165	1.44112	2.23699	2.19901	2.037	1.995	1.98998	1.98999	2.37199	2.441	2.488	2.474	2.15199	2.13802
3.21318	3.29703	3.24594	3.13796	3.13603	3.13407	3.26298	3.23881	3.37968	3.50163	3.23131	3.37485	3.37098	3.491	3.26307	3.29266		3.08003	3.26898	0.929117	1.67576	1.40375	1.11772	0.854903	0.764837	1.4053	1.12788	0.910271	0.858932	0.926835	0.517673	0.124464	0.0453968	0.928756	0.504667		0.168277	1.44917	2.23013	2.20587	2.03994	1.99402	1.98019	1.98411	2.36807	2.441	2.48604	2.47106	2.14709	2.15272
3.27448	3.35649	3.30351	3.20741	3.24309	3.251	3.30267	3.28263	3.38892	3.49605	3.30537	3.39285	3.37001	3.48902	3.31655	3.37232		3.28127	3.32155	0.937469	1.68221	1.41654	1.11859	0.856216	0.773862	1.41551	1.1274	0.891238	0.832174	0.935962	0.503809	0.128297	0.0430208	0.93584	0.508634		0.0841989	1.45459	2.23099	2.20402	2.03901	1.98607	1.96711	1.97111	2.37593	2.44397	2.48303	2.47298	2.14799	2.1649
3.3311	3.4071	3.3591	3.29112	3.36318	3.38022	3.36609	3.32408	3.44001	3.49198	3.3611	3.41902	3.371	3.48298	3.3741	3.46216	3.24424	3.38113	3.3791	0.9448	1.70093	1.42604	1.14536	0.865892	0.79625	1.41704	1.13201	0.899618	0.813086	0.94175	0.489557	0.128163	0.0422363	0.944499	0.515754	0.133349	0.0873729	1.47219	2.22999	2.20601	2.035	1.97998	1.95298	1.96097	2.376	2.43799	2.477	2.47399	2.14399	2.16698
3.38097	3.45697	3.41093	3.34979	3.45706	3.49268	3.41401	3.36319	3.44686	3.48416	3.41293	3.42978	3.371	3.47222	3.42495	3.5443	3.36844	3.44959	3.43191	0.949924	1.70747	1.4338	1.17094	0.91239	0.826594	1.4305	1.13167	0.888441	0.795895	0.947011	0.48812	0.124378	0.0454536	0.94932	0.537942	0.127795	0.0532543	1.47772	2.22412	2.20992	2.035	1.97118	1.9432	1.94532	2.37404	2.43212	2.47504	2.47008	2.14106	2.15622
3.43455	3.51154	3.4705	3.4214	3.56807	3.62985	3.4616	3.39474	3.44204	3.46516	3.46655	3.44686	3.3829	3.48886	3.47458	3.61838	3.5108	3.5908	3.47464	0.954363	1.70839	1.43218	1.18615	0.950244	0.863172	1.43843	1.1391	0.889995	0.79323	0.954398	0.501555	0.128395	0.0459464	0.950669	0.516606	0.151367	0.0701792	1.48312	2.224	2.21	2.03996	1.95811	1.92416	1.92914	2.37697	2.42903	2.47302	2.46603	2.141	2.1441
3.48811	3.57011	3.52311	3.48912	3.6981	3.74517	3.51809	3.43907	3.44201	3.45202	3.5241	3.45604	3.388	3.48799	3.5261	3.70011	3.67626	3.76733	3.53411	0.952259	1.70532	1.43754	1.19867	0.959931	0.889947	1.43676	1.14586	0.895965	0.801515	0.950767	0.509713	0.139079	0.0482224	0.95008	0.516325	0.153882	0.068526	1.4778	2.225	2.21601	2.037	1.947	1.91699	1.91898	2.37501	2.43201	2.47298	2.47	2.143	2.141
3.54693	3.62795	3.58193	3.55481	3.75104	3.83929	3.56809	3.47829	3.44888	3.4628	3.57999	3.47663	3.388	3.48407	3.58297	3.7609	3.81744	3.94478	3.59391	0.94622	1.69859	1.42795	1.19609	1.00956	0.931554	1.42564	1.14039	0.893406	0.836534	0.943924	0.50585	0.138756	0.0495067	0.944914	0.524521	0.160284	0.0663299	1.47211	2.22304	2.22091	2.03896	1.94602	1.91012	1.90918	2.37991	2.43691	2.46023	2.47	2.14202	2.141
3.60057	3.68256	3.64945	3.62642	3.84722	3.94018	3.62553	3.5276	3.47578		3.63654	3.50775	3.39098	3.48202	3.64053	3.82052	3.941	4.08586	3.65153	0.932155	1.68943	1.42019	1.19667	1.02824	0.961242	1.41075	1.15434	0.916668		0.932275	0.515202	0.142489	0.054142	0.928693	0.50887	0.16162	0.087664	1.4592	2.223	2.22398	2.04793	1.93707	1.90008	1.90206	2.38198	2.43502	2.47884		2.14101	2.13802
3.6571	3.74211	3.7101	3.70013	3.92312	4.03014	3.68511		3.50707		3.6931	3.52712	3.40201	3.48201	3.6931	3.88212	4.07417	4.21617	3.7141	0.921182	1.67727	1.41076	1.18682	1.04452	0.979763	1.40279		0.919926		0.921243	0.502022	0.148404	0.0533706	0.917971	0.495196	0.158676	0.092722	1.44712	2.222	2.23301	2.04601	1.934	1.89099	1.898	2.38702		2.47603		2.14001	2.14201
3.71384	3.79982	3.76684	3.7686	3.98964	4.1084	3.7438		3.54522		3.74984	3.5907	3.40984	3.48494	3.74886	3.9457	4.16808	4.30616	3.76986	0.911429	1.66744	1.39923	1.1786	1.0537	0.992216	1.38314		0.950388		0.912038	0.503157	0.145303	0.0536836	0.907857	0.492956	0.124086	0.0938078	1.44181	2.22396	2.2379	2.05188	1.93204	1.8861	1.89702	2.39582		2.49462		2.14294	2.14494
3.77551	3.85754	3.83049	3.85134	4.05746	4.18142	3.80452				3.81052	3.64953	3.4348	3.49095	3.81249	4.02536	4.16206	4.31296	3.82952	0.900229	1.65983	1.38799	1.15588	1.01493	0.997975	1.37195				0.900155	0.491991	0.144784	0.0549795	0.897532	0.496392	0.157235	0.0936118	1.43286	2.22896	2.24792	2.05894	1.91712	1.85723	1.89402	2.39699				2.14399	2.14798
3.84111	3.9181	3.8851	3.90913	4.14111	4.24509	3.86109				3.8771	3.72118	3.4531	3.50306	3.87412	4.0881	4.18004	4.32503	3.8881	0.899807	1.64826	1.38668	1.15385	1.04235	0.991753	1.37061				0.899547	0.480587	0.144173	0.0556859	0.897237	0.505096	0.154027	0.0832237	1.42559	2.23201	2.26001	2.06802	1.923	1.90798	1.895	2.406				2.14801	2.149
3.90486	3.97498	3.94296	3.9817	4.20191	4.29314	3.91209				3.93595	3.82219	3.51195	3.5364	3.93982	4.14695	4.20456	4.33974	3.94203	0.897943	1.65283	1.38449	1.13743	1.01247	0.97671	1.37166				0.897791	0.484775	0.140427	0.0533715	0.895265	0.508391	0.152389	0.068376	1.42904	2.23593	2.26589	2.07684	1.92398	1.89523	1.89696	2.40698				2.15291	2.14998
3.96453	4.02957	4.00253	4.03954	4.2397	4.3307	3.96855				3.9985	3.93014	3.60426	3.7463	4.0025	4.19065	4.2179	4.34298	4.0045	0.900707	1.65596	1.3876	1.13659	0.978739	0.949836	1.37489				0.901807	0.506693	0.174236	0.127023	0.896658	0.517725	0.159492	0.0657293	1.43365	2.24493	2.27294	2.07898	1.92698	1.89996	1.90196	2.41692				2.16094	2.14405
4.02409	4.0841	4.05108	4.08002	4.26201	4.35501	4.02709	3.95409			4.05509	4.02717	3.69519	3.68723	4.06308	4.21604	4.22601	4.342	4.05908	0.907156	1.6651	1.3921	1.13098	0.961702	0.920303	1.38162	1.12627			0.908255	0.513133	0.184337	0.0654363	0.902897	0.517173	0.158347	0.0650585	1.44086	2.25403	2.277	2.085	1.94207	1.88209	1.91202	2.426	2.45701			2.17102	2.14799
4.07297	4.13884	4.09899	4.08979	4.26886	4.35892	4.07597	4.00787			4.10789	4.12102	3.80371	3.81824	4.11099	4.23657	4.23188	4.342	4.10699	0.922163	1.67645	1.40882	1.17348	0.973932	0.893339	1.39289	1.12883			0.922637	0.52592	0.182577	0.0860647	0.91807	0.513292	0.15124	0.0642177	1.45263	2.26869	2.27602	2.08598	1.98313	1.93489	1.92081	2.42796	2.46386			2.18471	2.14506
4.1176	4.18855	4.1436	4.12369	4.28584	4.35306	4.12951	4.07043			4.15359	4.20028	3.90607	3.96368	4.14866	4.2479	4.232	4.342	4.15655	0.93329	1.69369	1.42103	1.17281	0.943544	0.860746	1.40411	1.14452			0.934889	0.506146	0.150705	0.0627201	0.927843	0.508702	0.150456	0.0635361	1.46654	2.28386	2.27798	2.08204	1.99094	1.94492	1.93685	2.43097	2.4749			2.19491	2.14797
4.17213	4.23715	4.19313	4.16808	4.29401	4.34095	4.18412	4.13515	4.14528	4.15732	4.20214	4.29416	4.04539	4.11748	4.20813	4.25905	4.23499	4.34194	4.20515	0.947388	1.70874	1.43412	1.17311	0.9254	0.833835	1.42065	1.14008	0.896698	0.797702	0.948694	0.540921	0.150987	0.066892	0.941671	0.505047	0.146119	0.0617592	1.47994	2.29002	2.277	2.08401	1.99701	1.95702	1.95203	2.42803	2.47901	2.50698	2.493	2.20402	2.15303
4.21918	4.29204	4.24214	4.19945	4.29695	4.32429	4.22823	4.19102	4.24918	4.27396	4.25311	4.35297	4.19046	4.29391	4.25714	4.27571	4.23303	4.32136	4.26004	0.953985	1.71546	1.44732	1.16566	0.906835	0.820936	1.42951	1.14473	0.903324	0.802319	0.953997	0.511563	0.131235	0.0639318	0.949365	0.493001	0.131063	0.0540744	1.49086	2.2959	2.27602	2.08597	2.00093	1.96585	1.96379	2.43783	2.48097	2.5011	2.493	2.21186	2.16578
4.26951	4.34053	4.29251	4.23366	4.297	4.30519	4.28742	4.25933	4.36982	4.39482	4.30252	4.43123	4.34449	4.41284	4.30751	4.29283	4.26963	4.3913	4.31051	0.952674	1.72515	1.44923	1.16263	0.886232	0.806403	1.42733	1.14468	0.885281	0.800806	0.951189	0.507832	0.124514	0.0433051	0.94945	0.485364	0.124057	0.0591085	1.49586	2.29105	2.27501	2.08996	2.00793	1.97689	1.98083	2.43602	2.48694	2.49704	2.48904	2.20309	2.16105
4.31402	4.39602	4.34102	4.27301	4.295	4.293	4.33602	4.33403	4.47404	4.51305	4.34102	4.51203	4.48506	4.62006	4.35602	4.31702		4.38204	4.36202	0.954151	1.72259	1.44684	1.15936	0.884545	0.802747	1.42754	1.14614	0.910116	0.830427	0.95215	0.518578	0.137199	0.0933776	0.951372	0.498253		0.0625419	1.49406	2.287	2.271	2.089	2.019	1.98101	1.99501	2.445	2.492	2.503	2.497	2.201	2.16
4.36798	4.44703	4.39301	4.30146	4.29598	4.28319	4.38114	4.39386	4.55742	4.62684	4.39399	4.57383	4.62043	4.75249	4.40605	4.36312		4.46934	4.41303	0.956427	1.71863	1.44108	1.15222	0.873117	0.794938	1.43563	1.15887	0.946882	0.869194	0.951208	0.514419	0.135453	0.0652639	0.95665	0.596406		0.180323	1.48933	2.28307	2.27198	2.089	2.02391	1.99376	2.00874	2.44794	2.49593	2.50987	2.50289	2.19413	2.15706
4.41856	4.49954	4.44356	4.34165	4.29798	4.27408	4.43949	4.4505	4.63234	4.74199	4.44456	4.62654	4.76374	4.90664	4.46052	4.38283		4.49578	4.46554	0.950593	1.712	1.4312	1.13799	0.872315	0.787178	1.42676	1.17041	0.990377	0.90461	0.943955	0.603671	0.142576	0.0891316	0.952409	0.608231		0.208686	1.48394	2.28796	2.26903	2.09396	2.02896	2.00094	2.02288	2.44404	2.496	2.51595	2.50102	2.19896	2.15403
4.46908	4.54907	4.49207	4.38005	4.31703	4.28803	4.49907	4.5161	4.7081	4.84212	4.49508	4.67007	4.88101	5.035	4.51209	4.42507	4.28403	4.34302	4.52107	0.938944	1.70155	1.42318	1.127	0.873544	0.788458	1.41277	1.16931	1.00125	0.931528	0.939265	0.594982	0.147257	0.128124	0.933953	0.595278	0.150514	0.0542769	1.47078	2.28201	2.27099	2.092	2.037	2.01602	2.03201	2.442	2.496	2.52003	2.494	2.19401	2.15699
4.529	4.60015	4.54315	4.41541	4.34159	4.31161	4.5531	4.58584	4.78374	4.9266	4.55205	4.7241			4.57496	4.47418	4.30958	4.36071	4.57215	0.934337	1.68988	1.41495	1.11952	0.854437	0.787142	1.40456	1.16153	1.00629	0.959387	0.935247	0.58897			0.928796	0.59345	0.160829	0.0446695	1.46092	2.28692	2.26411	2.09003	2.03995	2.02879	2.04184	2.442	2.49797	2.54361	2.49302	2.19892	2.15307
4.58852	4.65654	4.59458	4.46063	4.39358	4.35167	4.61153				4.61053	4.7974	5.01593	5.16988	4.63154	4.53649	4.33579	4.37389	4.62259	0.9342	1.68095	1.40496	1.11341	0.881861	0.792783	1.40047				0.927126	0.585984	0.143503	0.113135	0.936545	0.600641	0.185052	0.0591296	1.4544	2.28601	2.26301	2.09099	2.03901	2.03693	2.04696	2.43704				2.19007	2.14308
4.64808	4.71108	4.65008	4.51308	4.44007	4.40207	4.67208	4.73507	4.94708	5.06807	4.67309	4.8731	5.0011	5.09414	4.68909	4.59809	4.36006		4.68407	0.926392	1.67281	1.39595	1.10444	0.875894	0.788931	1.38612	1.12683	0.983841	0.990897	0.932726	0.595841	0.195959	0.13276	0.915468	0.578477	0.18517		1.44615	2.28999	2.25899	2.087	2.04	2.03899	2.051	2.43299	2.507	2.53998	2.493	2.19799	2.15703
4.71474	4.77087	4.71085	4.57287	4.49595	4.45795	4.73482	4.79095	5.0108	5.12493	4.74072	4.95348	5.08247	5.20589	4.75771	4.67063	4.40711		4.74191	0.919696	1.67079	1.3932	1.10281	0.863582	0.774257	1.38618	1.12305	0.99231	0.988446	0.921305	0.589127	0.116518	0.0619842	0.913595	0.576438	0.200609		1.44301	2.28509	2.25311	2.08406	2.03804	2.03409	2.05394	2.42613	2.50307	2.52626	2.49202	2.19309	2.18154
4.77358	4.82461	4.76759	4.63853	4.57145	4.53246	4.79258	4.84263	5.06064	5.17464	4.7966	4.9828	5.09591	5.20006	4.81956	4.75737	4.47153		4.79661	0.917118	1.67499	1.39384	1.10106	0.859975	0.768212	1.39119	1.11795	0.99108	0.975604	0.918499	0.575837	0.103068	0.0486879	0.911217	0.56414	0.20369		1.44642	2.28004	2.253	2.08301	2.03403	2.03201	2.04705	2.42203	2.49704	2.52699	2.49299	2.19201	2.13137
4.83308	4.87908	4.8251	4.70611	4.65414	4.62214	4.84908	4.89707	5.11705	5.21603	4.85508	5.08203	5.09401	5.19601	4.88008	4.85114	4.54214	4.67714	4.85608	0.917115	1.68164	1.39751	1.09961	0.86256	0.764749	1.39538	1.11887	0.987016	0.951386	0.920095	0.447632	0.0919944	0.0409685	0.909495	0.550842	0.209923	0.167043	1.45164	2.27799	2.24899	2.078	2.03299	2.01499	2.03598	2.42099	2.493	2.51599	2.491	2.18699	2.186
4.88906	4.93605	4.8909	4.77878	4.74744	4.72036	4.90211	4.94716	5.14847	5.23961	4.90811	5.10167	5.10187	5.20092	4.93311	4.94739	4.64036	4.77437	4.91108	0.920779	1.68725	1.40085	1.10305	0.848525	0.757039	1.39597	1.12157	0.963671	0.920989	0.923847	0.449184	0.0950194	0.0399373	0.912814	0.545499	0.198314	0.15566	1.45851	2.27013	2.24408	2.07702	2.02612	2.00516	2.02125	2.41707	2.49005	2.50912	2.49002	2.18012	2.18305
4.94166	4.99264	4.94769	4.87303	4.88483	4.87429	4.96774	4.97833	5.17474	5.26473	4.99015	5.12692	5.11898	5.206	5.00023	5.06425	4.77027	4.90866	4.96168	0.924009	1.69753	1.40086	1.106	0.821167	0.749455	1.3976	1.13841	0.930247	0.860011	0.921113	0.513125	0.118523	0.0446419	0.915635	0.489843	0.157458	0.127252	1.46887	2.27	2.24301	2.0805	2.02403	1.9991	2.00759	2.41099	2.47452	2.49953	2.48257	2.17404	2.17255
4.99207	5.04608	4.98018	4.92719	4.96927	4.97831	5.00713	5.00915	5.16555	5.23	4.99972	5.12853	5.109	5.19049	5.02967	5.10008	4.96135	4.90017	5.01507	0.928381	1.70568	1.40773	1.15214	0.86311	0.768011	1.40533	1.14282	0.907636	0.832188	0.946673	0.507729	0.119221	0.0442003	0.946103	0.516212	0.117465	0.120477	1.48045	2.261	2.247	2.08398	2.01697	1.99746	2.00144	2.41051	2.4715	2.49897	2.48549	2.15904	2.188
5.05263	5.11736	5.04719	5.00155	5.0764	5.10061	5.05752	5.06246	5.18414	5.22657	5.077	5.14027	5.109	5.18805	5.09375	5.18831	5.06207	5.00148	5.08236	0.927742	1.69449	1.42615	1.16135	0.875417	0.788567	1.41545	1.11974	0.879286	0.807743	0.926934	0.502085	0.117954	0.0446998	0.92471	0.523016	0.124515	0.107595	1.47482	2.2553	2.24598	2.07566	2.00768	1.98425	1.98139	2.41638	2.47101	2.48919	2.48256	2.16931	2.18751
5.10318	5.16768	5.10563	5.06808	5.19226	5.23614	5.11314	5.08784	5.184	5.21408	5.12917	5.15441	5.109	5.19893	5.14319	5.26253	5.20813	5.18976	5.13268	0.931891	1.69981	1.42835	1.16266	0.897765	0.81342	1.42151	1.12419	0.875595	0.797253	0.930773	0.491679	0.11635	0.0458181	0.928885	0.516931	0.134898	0.0493116	1.48206	2.26196	2.25196	2.075	2.00005	1.97208	1.96262	2.41253	2.4705	2.48751	2.47803	2.17695	2.18253
5.15511	5.22062	5.16957	5.13659	5.30925	5.35829	5.16963	5.13554	5.18598	5.17301	5.1861	5.17502	5.11401	5.19851	5.19412	5.34516	5.26285	5.33292	5.1901	0.933301	1.70209	1.43431	1.17557	0.933855	0.851939	1.42276	1.13989	0.873671	0.792185	0.932476	0.506314	0.116604	0.0451744	0.929921	0.531633	0.137553	0.0594305	1.4814	2.26499	2.25252	2.08099	1.98551	1.95646	1.95047	2.41001	2.46501	2.487	2.48499	2.17749	2.17049
5.20019	5.26814	5.20338	5.17775	5.40232	5.46851	5.2196	5.15907	5.17569	5.17497	5.22627	5.18482	5.11793	5.20341	5.24213	5.40885	5.401	5.4936	5.23174	0.929002	1.69827	1.434	1.1905	0.978852	0.897469	1.41773	1.15335	0.916648	0.838834	0.928118	0.513922	0.117665	0.0455085	0.925779	0.531134	0.139699	0.061694	1.47935	2.26205	2.25938	2.07953	1.98747	1.94226	1.93969	2.4154	2.46746	2.487	2.48107	2.17603	2.16903
5.26112	5.32664	5.29196	5.27192	5.48548	5.57236	5.2831	5.20671	5.18246	5.18196	5.29011	5.21482	5.12048	5.204	5.30064	5.48205	5.54412	5.64507	5.29362	0.923167	1.68925	1.42319	1.20267	1.01294	0.941714	1.41522	1.13941	0.910145	0.864048	0.921338	0.522141	0.120408	0.047364	0.920882	0.528738	0.137587	0.0667365	1.46958	2.25356	2.26844	2.0795	1.97409	1.93455	1.93503	2.40607	2.468	2.51432	2.48895	2.16805	2.16403
5.31321	5.3932	5.34825	5.34724	5.581	5.69833	5.34222	5.24322	5.20726		5.34224	5.24016	5.13205	5.20101	5.3572	5.54728	5.71431	5.85632	5.3632	0.900914	1.66909	1.40893	1.2103	1.04789	0.989955	1.38553	1.14549	0.860391		0.906406	0.510832	0.129701	0.0482275	0.893046	0.490601	0.176348	0.114916	1.44288	2.25103	2.27302	2.08402	1.98601	1.92696	1.94398	2.42699	2.46204	2.49897		2.17003	2.16702
5.36895	5.44404	5.41376	5.4108			5.39991	5.29993	5.27473		5.40384	5.28122	5.14574	5.20394	5.40902	5.61963	5.79547	5.94041	5.416	0.899448	1.66061	1.39822	1.20124			1.38186	1.14029	0.923037		0.90005	0.513912	0.129975	0.0449813	0.897133	0.490875	0.183701	0.124234	1.42987	2.25983	2.27693	2.08989	1.98796			2.42504	2.4728	2.49213		2.17687	2.17289
5.43959	5.50464	5.47962	5.51837		5.84962	5.4517				5.47657	5.30486	5.15296	5.20698	5.47263	5.69257	5.8477	5.98872	5.48162	0.887103	1.65143	1.38265	1.15048		1.02488	1.36852				0.887474	0.495729	0.132306	0.045596	0.885221	0.483792	0.161086	0.106865	1.42377	2.25702	2.28495	2.09199	1.95221		1.94894	2.43196				2.177	2.17499
					5.83444						5.37632	5.17511	5.2091		5.73929	5.89804	6.02702							1.06432						0.49016	0.133537	0.0463002		0.52822	0.147014	0.0740323							1.94403						2.20092
5.55814	5.62308	5.60016	5.59065		5.95111	5.57614				5.59114	5.46162	5.20452	5.23459	5.60097	5.81576	5.90981	6.0329	5.60511	0.881886	1.64566	1.37562	1.18618		1.02001	1.35455				0.882995	0.471512	0.130037	0.0463492	0.879331	0.498717	0.150651	0.0719831	1.41799	2.26106	2.29681	2.11144	2.00062		1.95187	2.43873				2.18198	2.17836
5.63251	5.67963	5.66359	5.64962		6.02254	5.63462				5.66651	5.56036	5.26163	5.26878	5.66955	5.87462	5.93384	6.04393	5.66163	0.883007	1.63913	1.3722	1.18518		0.995765	1.35905				0.883969	0.467286	0.140391	0.0661591	0.880545	0.510191	0.144322	0.0630091	1.41758	2.26595	2.30296	2.11497	2.01391		1.95299	2.44397				2.18695	2.17303
5.69526	5.73619	5.71617	5.70906	5.878	6.02997	5.68923				5.73226	5.67055	5.3505	5.4865	5.72924	5.91304	5.94202	6.04498	5.71522	0.888333	1.64817	1.38312	1.17229	1.04066	0.960294	1.35605				0.891399	0.489221	0.173101	0.131844	0.883634	0.508511	0.146707	0.067157	1.42449	2.27036	2.30899	2.12202	2.01105	1.95703	1.96104	2.44995				2.19034	2.16811
5.76274		5.76018	5.72471	5.87702	6.02313					5.79875	5.81038	5.47762	5.61362	5.78986	5.9238	5.94789	6.04009		0.914588		1.396	1.18647	1.03625	0.953782					0.914174	0.499733	0.186156	0.145632	0.912804	0.511288	0.14348	0.0638323		2.3613		2.12691	2.02278	1.96485	1.97082					2.27835	2.19647
	5.84063	5.81266	5.76076	5.96641	6.04188	5.79171					5.88354	5.5863	5.72329	5.82776	5.93691	5.94701	6.04497	5.8187		1.6683	1.40317	1.16954	0.952243	0.883403	1.37657					0.534333	0.182873	0.140853	0.915267	0.500452	0.136108	0.0635812	1.44818		2.30501	2.12402	2.02499	1.99282	1.98491	2.46482					2.2129
5.84515	5.8932	5.86116	5.8142	5.99301	6.05591	5.8412	5.78926	5.78831	5.78633	5.87419	5.94429	5.6675	5.70368	5.88807	5.95703	5.94701	6.05099	5.86819	0.92877	1.6847	1.42084	1.16348	0.927414	0.848467	1.39578	1.14376	0.936444	0.853873	0.931941	0.50909	0.15447	0.0737062	0.923035	0.49264	0.136623	0.0572883	1.46331	2.29708	2.30898	2.119	2.03202	1.99806	1.99507	2.46503	2.49801	2.53692	2.509	2.21608	2.17402
5.88538	5.94716	5.90335	5.86915	5.99595	6.03138	5.89516	5.85892	5.87072	5.87562	5.92521	6.0218	5.80093	5.88617	5.9077	5.96488	5.94995	6.04903	5.91822	0.939612	1.69409	1.43156	1.1665	0.898745	0.820799	1.40789	1.15833	0.88102	0.811684	0.943008	0.503772	0.138301	0.0672797	0.932415	0.492689	0.137457	0.0622136	1.47072	2.31768	2.30408	2.11802	2.03791	2.01474	2.01371	2.47189	2.50095	2.51533	2.50998	2.23668	2.17892
5.93669	5.98875	5.95966	5.88789	5.98904	6.00317	5.9447	5.92361	5.99424	6.0062	5.96675	6.1045	5.95208	6.03708	5.96664	5.97792	5.95099	6.04502	5.96869	0.946518	1.7024	1.43586	1.16853	0.889196	0.809288	1.43167	1.14427	0.857858	0.774754	0.94798	0.517703	0.124712	0.049549	0.941882	0.485087	0.136546	0.0457224	1.4806	2.31204	2.304	2.11601	2.03899	2.01699	2.02692	2.472	2.50398	2.51301	2.50901	2.23004	2.17204
5.98319	6.0472	6.00421	5.94209	5.99388	6.00482	5.99821	5.99325	6.05463	6.10759	6.01719	6.1803	6.09855	6.15866	6.01621	6.00117		6.11515	6.01919	0.950375	1.71228	1.44079	1.16421	0.882721	0.793148	1.43799	1.15596	0.943794	0.860505	0.950222	0.513395	0.140864	0.0564223	0.947398	0.490377		0.0510944	1.4801	2.306	2.29898	2.112	2.049	2.02009	2.03306	2.47299	2.51001	2.52102	2.521	2.22399	2.17495
6.03208	6.09805	6.05897	5.96556	5.96357	5.95886	6.05297	6.05681	6.21401	6.25916	6.0651	6.25559	6.23936	6.32586	6.06901	6.04419		6.1523	6.06808	0.949123	1.70662	1.4351	1.16863	0.875309	0.795143	1.43357	1.15169	0.90647	0.823632	0.948237	0.519692	0.15208	0.0824911	0.946919	0.573707		0.118486	1.47858	2.30698	2.29507	2.11102	2.04998	2.04356	2.04871	2.47104	2.51294	2.52493	2.521	2.22106	2.16322
6.09361	6.15663	6.10869	6.02661	5.99678	5.97986	6.11262	6.12656	6.3104	6.38124	6.12562	6.30867	6.38409	6.5168	6.13558	6.05394		6.16592	6.1316	0.94604	1.69853	1.42494	1.15171	0.883318	0.793322	1.42834	1.15604	0.934108	0.857876	0.945229	0.594213	0.135657	0.0743056	0.94372	0.565791		0.189234	1.47092	2.31097	2.29003	2.10802	2.05397	2.04003	2.05297	2.46901	2.51697	2.53196	2.52199	2.22199	2.17294
6.13124	6.2092	6.1662	6.04622	5.99612	5.97314	6.17421	6.19526	6.40914	6.48237	6.15624	6.35516	6.50539	6.64341	6.17522	6.10517			6.1792	0.937688	1.68868	1.41579	1.15698	0.883992	0.801077	1.416	1.15592	0.963476	0.893231	0.935398	0.592381	0.157934	0.0989135	0.937386	0.598769			1.46099	2.30597	2.28899	2.10998	2.05902	2.04704	2.07303	2.46197	2.52198	2.53802	2.52701	2.21897	2.172
6.19398	6.26313	6.21914	6.10308	6.02749	6.0104	6.23009	6.2629	6.44541	6.57943	6.21997	6.39633	6.60932	6.75224	6.23405	6.15125		6.16375	6.23313	0.926531	1.67516	1.40776	1.14486	0.895179	0.800401	1.40643	1.16156	1.00728	0.924986	0.924428	0.590008	0.180189	0.120904	0.925876	0.593289		0.156583	1.45062	2.29813	2.28506	2.10508	2.06392	2.05783	2.08087	2.45314	2.51708	2.54292	2.52897	2.21113	2.172
6.23575	6.31966	6.26969	6.13183	6.06776		6.29063	6.32562	6.50365	6.67244	6.25777	6.45465	6.67361	6.81463	6.28668	6.21362	6.02289	6.18188	6.29264	0.923418	1.66423	1.40206	1.14981	0.915466		1.39567	1.15541	1.01207	0.938977	0.92419	0.597096	0.187686	0.128913	0.919548	0.587535	0.163719	0.157288	1.44214	2.29502	2.28301	2.10599	2.06499	2.06198		2.45399	2.51302	2.5589	2.53099	2.20901	2.17697
6.30421	6.37618	6.32619	6.20414	6.16118	6.15319	6.3542	6.38722	6.59412	6.74423	6.32423	6.54917	6.75701	6.88905	6.35221	6.26922	6.0521	6.21301	6.34918	0.921505	1.65658	1.39683	1.13364	0.91708	0.819344	1.38821	1.13034	1.0227	0.954934	0.926763	0.561592	0.131375	0.0906154	0.913498	0.589086	0.172107	0.163652	1.43305	2.28902	2.27499	2.10498	2.05801	2.05498	2.07202	2.443	2.51697	2.55304	2.534	2.204	2.19399
6.36781	6.43098	6.38294	6.24621	6.21499	6.20994	6.4129	6.45277	6.62934	6.8137	6.39272	6.59907	6.76093	6.90274	6.41385	6.33379	6.08047	6.21595	6.40299	0.908169	1.65077	1.38296	1.12623	0.908235	0.80862	1.38218	1.14771	1.0036	0.956049	0.906872	0.568216	0.132911	0.0803126	0.907001	0.581914	0.180199	0.137391	1.42825	2.29489	2.27304	2.09911	2.06095	2.05009	2.07691	2.44398	2.50816	2.56478	2.534	2.20498	2.19105
6.42667	6.48967	6.43371	6.30168	6.2846	6.29054	6.47465	6.50868	6.68568	6.87068	6.45465	6.66662	6.8127	6.94178	6.47167	6.41156	6.12972	6.26372	6.46266	0.911082	1.65248	1.38435	1.12612	0.901786	0.806471	1.38126	1.14543	1.00514	0.950075	0.911133	0.574266	0.119865	0.0573214	0.908451	0.579881	0.194091	0.15081	1.43067	2.28903	2.26803	2.09303	2.05603	2.04801	2.06407	2.43704	2.50402	2.56798	2.53301	2.19804	2.18006
6.48122	6.54721	6.4922	6.35825	6.34332	6.35733	6.53322	6.55528	6.74525	6.92209	6.50621	6.72215	6.813	6.93698	6.52922	6.49929	6.20325	6.33725	6.52021	0.912225	1.65944	1.38664	1.12708	0.905034	0.814472	1.38004	1.12743	1.00574	0.936607	0.911575	0.581379	0.119385	0.0547328	0.910215	0.57469	0.19969	0.156031	1.43508	2.28198	2.25898	2.08696	2.05495	2.04195	2.05193	2.43097	2.49502	2.55494	2.52898	2.19098	2.17902
6.53806	6.60111	6.54414	6.42293	6.42466	6.44062	6.58908	6.62583	6.80895	6.94561	6.55913	6.76135	6.81398	6.93306	6.58508	6.57377		6.39996	6.57313	0.918723	1.67	1.3995	1.13067	0.89592	0.820225	1.38606	1.14257	0.986822	0.915292	0.917915	0.593923	0.11816	0.0529003	0.916634	0.57712		0.174151	1.43962	2.2761	2.25506	2.07618	2.04319	2.02823	2.03331	2.42313	2.49894	2.54024	2.52506	2.18706	2.18294
6.59466	6.65368	6.59867	6.49159	6.50651	6.53145	6.6387	6.65881	6.8259	6.94898	6.61467	6.79182	6.82394	6.92704	6.64265	6.72011		6.49443	6.62568	0.920997	1.67724	1.4061	1.13326	0.90891	0.8219	1.39042	1.15185	0.980417	0.901701	0.923626	0.600471	0.111342	0.0522538	0.915358	0.50037		0.146809	1.4476	2.26705	2.25102	2.07898	2.03405	2.00812	2.02008	2.423	2.49304	2.53404	2.52401	2.18203	2.16909
6.6542	6.70621	6.6522	6.55128	6.60132	6.62733	6.68315	6.69813	6.87807	6.966	6.67522	6.81702	6.81801	6.924	6.7022	6.7512			6.6822	0.93163	1.69132	1.41006	1.13661	0.904199	0.818537	1.41284	1.15108	0.957194	0.871725	0.932735	0.525372	0.118934	0.0525596	0.927182	0.501221			1.46095	2.27199	2.251	2.076	2.02396	1.99297	2.00894	2.421	2.49398	2.52298	2.51397	2.18398	2.18903
6.70505	6.75803	6.70305	6.6207	6.68052	6.70848	6.72129	6.73138	6.89665	6.96698	6.729	6.82289	6.82095	6.924	6.75109	6.80205			6.73207	0.943979	1.70406	1.4275	1.15861	0.923941	0.830271	1.42229	1.14524	0.925993	0.845549	0.944009	0.520825	0.119823	0.0524618	0.940197	0.5237			1.47363	2.26905	2.251	2.076	2.01418	1.98515	1.99329	2.42198	2.48909	2.51711	2.50713	2.18007	2.19685
6.75668	6.81068	6.75965	6.69554	6.77442	6.79944	6.77467	6.77275	6.91787	6.95607	6.78168	6.83791	6.821	6.924	6.7997	6.85766		6.73578	6.7817	0.950918	1.71479	1.44012	1.16775	0.915843	0.831832	1.42921	1.13835	0.895656	0.822879	0.949268	0.494107	0.119611	0.0520724	0.9484	0.495559		0.0562246	1.48513	2.26602	2.251	2.07401	2.00506	1.97109	1.98008	2.42498	2.48602	2.50607	2.49607	2.18	2.20992
6.80221	6.86821	6.81223	6.77031	6.86138	6.87933	6.81424	6.80217	6.91998	6.94995	6.82723	6.8461	6.81903	6.92	6.8442	6.94832	6.80553	6.86964	6.83122	0.957924	1.72192	1.44815	1.18109	0.909835	0.833133	1.44472	1.14347	0.89193	0.807437	0.956047	0.485041	0.117548	0.0507974	0.955641	0.525211	0.125208	0.0541592	1.49543	2.26402	2.25301	2.07398	1.99395	1.95593	1.96693	2.425	2.47896	2.50199	2.48799	2.17901	2.20391
6.8512	6.9172	6.86514	6.84184	6.94858	6.95576	6.86911	6.84038	6.91508	6.93819	6.87916	6.86962	6.82687	6.92	6.89025	7.02279	6.92801	7.01563	6.88217	0.958953	1.72587	1.45391	1.18274	0.910991	0.847575	1.44015	1.1574	0.894321	0.809014	0.957713	0.512691	0.116979	0.0501997	0.955788	0.534538	0.131724	0.0608611	1.49729	2.26794	2.25595	2.07006	1.98318	1.94025	1.95125	2.42402	2.46916	2.50003	2.48505	2.18097	2.18235
6.88579	6.96669	6.91867	6.90163	7.03149	7.03948	6.92068	6.86684	6.90606	6.92608	6.91081	6.87994	6.82899	6.92298	6.93174	7.09555	7.07012	7.17501	6.93766	0.956943	1.72618	1.45198	1.19096	0.921792	0.850503	1.4366	1.15158	0.919005	0.831131	0.955912	0.519261	0.125337	0.0505279	0.953494	0.532842	0.141479	0.0620929	1.49319	2.26403	2.25699	2.06901	1.97306	1.92609	1.93709	2.42698	2.47397	2.49304	2.48897	2.17802	2.18101
6.9402	7.0222	6.97221	6.96925	7.1143	7.12133	6.97121	6.91712	6.91011		6.96819	6.89409	6.832	6.92202	6.9822	7.16026	7.21353	7.33652	6.98921	0.949678	1.71704	1.44505	1.19181	0.927337	0.854297	1.42855	1.146	0.919118		0.949457	0.526896	0.126664	0.0507864	0.945631	0.536458	0.151065	0.0675888	1.4882	2.25997	2.26301	2.07202	1.96498	1.91198	1.91995	2.42799	2.475	2.495		2.17297	2.18
6.99202	7.07402	7.02599	7.0328	7.19154	7.2064	7.02499	6.94743	6.93748		7.01708	6.91756	6.832	6.92593	7.03402	7.22576	7.34845	7.46949	7.04299	0.93906	1.70989	1.43682	1.19028	0.934358	0.853583	1.4231	1.13555	0.908402		0.941009	0.528382	0.12773	0.0626463	0.933067	0.505268	0.152218	0.0723894	1.47921	2.25215	2.26594	2.07789	1.96009	1.90611	1.90822	2.42604	2.47402	2.495		2.16613	2.17902
7.04964	7.12667	7.0906	7.09959	7.27051	7.29346	7.08165	7.00266			7.07762	6.95576	6.83796	6.92501	7.08866	7.28563	7.48714	7.62007	7.09766	0.927869	1.69928	1.42586	1.18979	0.938087	0.856482	1.41203	1.13468			0.931161	0.524713	0.133375	0.0610415	0.920796	0.487448	0.15062	0.110352	1.47175	2.25399	2.27296	2.08098	1.95901	1.90103	1.89608	2.42501	2.47003			2.16699	2.17701
7.10325	7.18722	7.14523	7.16123	7.35119	7.3713	7.1332				7.13524	7.00022	6.85103	6.92501	7.14224	7.35926	7.58502	7.71198	7.15123	0.915013	1.68911	1.41344	1.182	0.932338	0.856566	1.40402				0.919041	0.516087	0.153046	0.0606642	0.907536	0.474552	0.13487	0.095621	1.46026	2.25701	2.27704	2.08703	1.95502	1.88801	1.88898	2.42803				2.16902	2.18301
7.16599	7.24212	7.20307	7.21809	7.39825	7.44482	7.18418				7.19406	7.05512	6.85789	6.92795	7.20106	7.42396	7.59091	7.70609	7.20907	0.908337	1.67733	1.40239	1.1725	0.941857	0.857938	1.40076				0.911806	0.515421	0.149448	0.0592133	0.901556	0.492394	0.137468	0.0884057	1.45241	2.25995	2.28586	2.09487	1.95992	1.88997	1.88408	2.43489				2.17294	2.18497
7.2326	7.30065	7.26463	7.27764	7.45366	7.5116	7.24265				7.2596	7.11762	6.8749	6.93794	7.27058	7.48463	7.6069	7.72886	7.27063	0.902774	1.67279	1.39539	1.16918	0.940479	0.85638	1.39181				0.904942	0.511584	0.139421	0.0586434	0.897385	0.50735	0.141118	0.0732426	1.44751	2.25801	2.29097	2.09898	1.96795	1.88801	1.88301	2.43997				2.16803	2.18202
7.30126	7.35921	7.33123	7.33819	7.51417	7.5732	7.30322				7.33323	7.2014	6.92224	6.94917	7.33626	7.54222	7.62609	7.75205	7.33123	0.899517	1.66842	1.39013	1.15786	0.92335	0.847499	1.3893				0.901472	0.509993	0.137362	0.0545321	0.894352	0.519093	0.147851	0.0721468	1.44565	2.26301	2.296	2.10802	1.96905	1.88901	1.88	2.44001				2.17502	2.17798
7.36384	7.41104	7.38599	7.38317	7.55622	7.62111	7.35602				7.38995	7.29821	6.98092	6.98926	7.39982	7.59601	7.6476	7.76378	7.38795	0.898862	1.66937	1.38979	1.15284	0.915966	0.839989	1.39913				0.899506	0.510658	0.17416	0.0937941	0.894939	0.529507	0.145631	0.0616834	1.44542	2.26595	2.29698	2.11389	1.98176	1.89195	1.88098	2.44196				2.17991	2.17211
7.42069	7.46968	7.43971	7.42975	7.58087	7.65482	7.41468				7.44769	7.40641	7.08045	7.21276	7.45868	7.64275	7.65596	7.76698	7.44171	0.901645	1.67246	1.39435	1.14159	0.912528	0.834669	1.39642				0.903657	0.525955	0.192224	0.15228	0.896183	0.51701	0.146923	0.0595806	1.45037	2.27296	2.30197	2.114	1.98399	1.90194	1.88398	2.44697				2.18497	2.16703
7.4762	7.52224	7.4892	7.47014	7.61607	7.67605	7.47522				7.5032	7.49634	7.16742	7.15947	7.51422	7.65409	7.65902	7.77	7.49821	0.905581	1.68113	1.39856	1.14348	0.903769	0.825214	1.40185				0.90778	0.515099	0.184774	0.0743561	0.899701	0.514883	0.141918	0.0581221	1.45734	2.27902	2.30198	2.115	1.98804	1.91104	1.89407	2.44002				2.19102	2.16197
7.52522	7.57909	7.53723	7.50445	7.63372	7.6888	7.52914				7.55222	7.57869	7.26938	7.2722	7.56617	7.67664	7.66491	7.77	7.5482	0.91312	1.69185	1.40898	1.14984	0.898691	0.818842	1.40883				0.915113	0.519756	0.168923	0.0661803	0.907053	0.496326	0.134282	0.0586319	1.47016	2.28294	2.29609	2.11598	1.99784	1.92183	1.91073	2.44591				2.19494	2.15412
7.54493	7.61862	7.56518	7.52378	7.6439	7.68692	7.56311	7.48229	7.44521	7.44622	7.57197	7.6379	7.35218	7.44646	7.5849	7.67192	7.66147	7.75525	7.58408	0.920313	1.6824	1.41768	1.15587	0.884303	0.80926	1.40577	1.15046	0.880802	0.82472	0.923124	0.53797	0.172597	0.1058	0.913752	0.522061	0.130432	0.0523645	1.46237	2.29249	2.29651	2.11401	2.00947	1.93593	1.92838	2.45499	2.49998	2.52912	2.52203	2.20598	2.16401
7.58918	7.67219	7.61266	7.5586	7.65204	7.688	7.62067	7.54413	7.58241	7.5959	7.61418	7.71475	7.47457	7.47937	7.63218	7.69955	7.66101	7.77942	7.63717	0.926799	1.69251	1.43131	1.1618	0.886501	0.804138	1.41487	1.15124	0.892126	0.796205	0.92806	0.515749	0.122516	0.0459304	0.922091	0.484939	0.123711	0.0714089	1.47395	2.30949	2.29648	2.11299	2.01752	1.94905	1.94607	2.4505	2.50302	2.51849	2.51251	2.21949	2.17344
7.63558	7.72496	7.6581	7.58694	7.66377	7.68898	7.66561	7.65292	7.73181	7.74491	7.66009	7.78462	7.63041	7.62117	7.67858	7.71176	7.66198	7.74567	7.68358	0.937385	1.69751	1.44256	1.16165	0.88348	0.807959	1.42594	1.13542	0.868547	0.796018	0.937468	0.517956	0.119142	0.0499499	0.933513	0.481188	0.117974	0.0444269	1.48278	2.30558	2.29013	2.11153	2.02191	1.96273	1.96463	2.45148	2.49883	2.50608	2.50498	2.21852	2.16369
7.68818	7.77122	7.70521	7.62228	7.67493	7.69198	7.72016	7.69208	7.79289	7.81979	7.70969	7.85805	7.75772	7.83114	7.73267	7.72243	7.67343	7.78624	7.7327	0.946191	1.70329	1.44919	1.16413	0.882292	0.804025	1.43218	1.14096	0.885038	0.808856	0.945953	0.525826	0.105217	0.0331014	0.942088	0.482819	0.113164	0.0551789	1.48907	2.29805	2.28752	2.10902	2.03194	1.97989	1.98289	2.45498	2.50749	2.52545	2.52246	2.20856	2.16499
7.73913	7.82714	7.75066	7.66014	7.69054	7.69852	7.78416	7.76117	7.88825	7.93735	7.75563	7.94219	7.89441	7.99586	7.78515	7.70507	7.67503	7.82844	7.78366	0.951662	1.69969	1.4455	1.16105	0.87464	0.80155	1.43251	1.15858	0.921668	0.848584	0.949834	0.551164	0.157556	0.0969308	0.949278	0.506644	0.0961104	0.060376	1.48731	2.29648	2.286	2.1065	2.03752	1.99453	2.00105	2.436	2.51201	2.53401	2.527	2.20648	2.15748
7.77835	7.87028	7.80067	7.70378	7.70083	7.70391	7.83368	7.81462	7.9613	8.04619	7.79485	8.00102	8.02385	8.12235	7.83222	7.73351	7.68876	7.81373	7.83121	0.949422	1.7	1.43834	1.14044	0.875346	0.798353	1.42909	1.15823	0.962641	0.889101	0.947976	0.554282	0.177415	0.104966	0.946185	0.533268	0.100415	0.0650887	1.48353	2.29207	2.286	2.10601	2.04439	2.00336	2.01625	2.43403	2.51741	2.53597	2.52798	2.20256	2.15258
7.80062	7.90363	7.83761	7.72775	7.69795	7.69595	7.85563	7.84557	7.99745	8.13713	7.82962	8.02761	8.12194	8.25889	7.84661	7.74889		7.79598	7.8686	0.934041	1.68562	1.43158	1.1479	0.862192	0.781006	1.42606	1.17985	0.981108	0.908832	0.93409	0.541746	0.152271	0.0771663	0.931448	0.539437		0.0604042	1.46339	2.29506	2.28501	2.10401	2.05697	2.02091	2.03491	2.45993	2.51906	2.55093	2.52903	2.20906	2.16393
7.85622	7.96221	7.89222	7.77017	7.72913	7.71711	7.9152	7.90324	8.11322	8.23236	7.8822		8.22937	8.37539	7.90321	7.77709	8.18422	8.32522	7.92522	0.924806	1.67553	1.42401	1.12504	0.866999	0.774503	1.41687	1.1823	1.03353	0.943899	0.925323		0.174252	0.109762	0.92188	0.475406	0.239986	0.191603	1.45596	2.29998	2.27899	2.10599	2.058	2.03903	2.04602	2.45598	2.52001	2.55007	2.52499	2.21398
7.90994	8.01398	7.94594	7.81217	7.76235	7.74348	7.966	7.96283	8.16694	8.32125	7.93202	8.12968	8.32218	8.47308	7.95596	7.80054	8.23893	8.37993	7.97993	0.913904	1.6674	1.40896	1.1146	0.8792	0.780178	1.39943	1.1655	1.01363	0.966045	0.916072	0.539432	0.187215	0.130218	0.909484	0.469457	0.251504	0.202398	1.444	2.29412	2.27704	2.10306	2.05898	2.04587	2.05188	2.4511	2.52196	2.56864	2.52206	2.21008	2.16344
7.96956	8.07356	7.99465	7.86958	7.79377	7.76782	8.02556	8.0315	8.1948	8.39943	7.99554	8.19651		8.53754	8.01954	7.84567	8.2936	8.43659	8.03162	0.907814	1.65782	1.39194	1.1225	0.859935	0.762244	1.39846	1.16631	0.983044	0.981627	0.907264	0.530358		0.114371	0.906193	0.470442	0.239173	0.189706	1.43137	2.29102	2.26608	2.09903	2.05999	2.05493	2.06193	2.44703	2.52299	2.58488	2.52001	2.20504	2.17194
8.03024	8.12918	8.06018	7.92519	7.8592	7.82121	8.08822	8.09636			8.05624	8.26127		8.58615	8.07625	7.98127	8.35018	8.49618	8.0952	0.908039	1.64909	1.38714	1.09329	0.863035	0.764558	1.39179	1.15343			0.906383	0.595421		0.104088	0.907505	0.581896	0.239053	0.188558	1.42808	2.28996	2.26398	2.09297	2.05697	2.04903	2.06099	2.43797	2.50903			2.20096	2.16402
8.09781	8.17912	8.11012	7.97807	7.91404	7.878	8.14795	8.19624	8.43564	8.53104	8.12185	8.33569		8.62629	8.14578	8.05569	8.40111	8.54612	8.15102	0.907735	1.64724	1.38125	1.08341	0.817333	0.753072	1.38914	1.11824	1.02404	0.990633	0.907078	0.534962		0.0564865	0.906164	0.580917	0.20379	0.154784	1.42503	2.28017	2.25909	2.08514	2.04815	2.05686	2.05707	2.43014	2.51686	2.52271	2.51505	2.19117	2.16891
8.13573	8.2336	8.1646	8.03359	7.96562	7.94153	8.20558	8.26748	8.50352	8.59255	8.15973	8.39953	8.4859	8.61807	8.18869	8.13343	8.4427	8.5877	8.19766	0.90775	1.64658	1.38647	1.08507	0.810287	0.748215	1.38788	1.11245	1.0043	0.97344	0.90703	0.539181	0.12165	0.0517988	0.906229	0.571262	0.159089	0.110199	1.42634	2.27603	2.25304	2.07904	2.04502	2.04112	2.04509	2.42007	2.517	2.51604	2.51798	2.18703	2.16801
8.2142	8.2952	8.21922	8.10224	8.0543	8.02734	8.26317	8.31707	8.53902	8.63011	8.2382	8.43815	8.48701	8.60599	8.2632	8.22431	8.49104	8.63293	8.26117	0.909549	1.65501	1.38493	1.08295	0.816832	0.745889	1.38929	1.1106	0.983704	0.946669	0.907179	0.554241	0.126682	0.0511868	0.909579	0.550248	0.115065	0.0681247	1.43344	2.27698	2.24499	2.07299	2.03498	2.02793	2.03292	2.41302	2.50299	2.52702	2.51299	2.18798	2.15603
8.27089	8.34992	8.27981	8.16869	8.13737	8.12312	8.31008	8.33662	8.54488	8.6604	8.2939	8.47919	8.49092	8.60208	8.31792	8.31227	8.50277	8.61437	8.30808	0.912149	1.66478	1.39201	1.07924	0.808906	0.739927	1.402	1.12227	0.970941	0.915728	0.912584	0.54612	0.129946	0.0502975	0.909286	0.549563	0.0968677	0.047064	1.44106	2.27013	2.24304	2.06908	2.02813	2.00937	2.01044	2.41987	2.50006	2.5319	2.51104	2.18212	2.16483
8.32659	8.40361	8.33758	8.23948	8.22932	8.21433	8.36361	8.37869	8.56386	8.66596	8.35356	8.4939	8.49497	8.59902	8.37161	8.3944	8.50201	8.61201	8.37252	0.921997	1.67175	1.40195	1.0851	0.797345	0.737468	1.39883	1.13125	0.955821	0.884311	0.922834	0.554417	0.128204	0.0503495	0.918491	0.547664	0.101622	0.0471463	1.44542	2.26702	2.24399	2.069	2.01807	1.9961	1.99412	2.41801	2.4871	2.51612	2.50306	2.17803	2.16401
8.37914	8.45313	8.39213	8.31318	8.32926	8.32827	8.41014	8.42509	8.59002	8.66097	8.40713	8.51902	8.491	8.599	8.42314	8.48807	8.50202	8.60897	8.41014	0.928602	1.67843	1.4119	1.10173	0.835772	0.754851	1.41476	1.14742	0.930663	0.844012	0.927351	0.506095	0.123804	0.0502695	0.926992	0.517884	0.102948	0.0445454	1.45526	2.26599	2.24301	2.06301	2.01298	1.97696	1.97396	2.41799	2.477	2.50799	2.49999	2.17899	2.18798
8.43011	8.50214	8.44114	8.37984	8.42729	8.42924	8.46111	8.4594	8.59885	8.65019	8.45713	8.52785	8.491	8.59998	8.47411	8.51257	8.5079	8.59917	8.46308	0.940542	1.6909	1.42461	1.13925	0.847731	0.766457	1.42458	1.14398	0.905509	0.825995	0.939095	0.50779	0.129245	0.0500931	0.938843	0.500572	0.0982815	0.0240281	1.46554	2.26109	2.24595	2.06595	2.0071	1.96127	1.95729	2.41603	2.477	2.50505	2.49705	2.17507	2.1821
8.4846	8.55263	8.49758	8.45048	8.52925	8.5511	8.49773	8.4868	8.59701	8.63015	8.51855	8.53991	8.48207	8.6	8.52165	8.60729	8.40676	8.45409	8.51859	0.953306	1.7045	1.44157	1.1568	0.869012	0.793499	1.43458	1.13778	0.895502	0.804191	0.952243	0.502143	0.131861	0.0501099	0.950891	0.512975	0.146131	0.0648812	1.48025	2.25504	2.24799	2.06699	1.99608	1.94512	1.93814	2.41898	2.47204	2.49904	2.48906	2.16706	2.17803
8.52514	8.61712	8.55915	8.51718	8.63724	8.66326	8.53716	8.52407	8.58997	8.60996	8.56713	8.55204	8.49207	8.595	8.55515	8.69618	8.53337	8.60342	8.57513	0.954659	1.70937	1.44462	1.16119	0.894384	0.820019	1.43968	1.15143	0.892932	0.804451	0.952441	0.501281	0.133689	0.0489596	0.953086	0.527961	0.141487	0.0638446	1.48399	2.26	2.25001	2.06899	1.98298	1.92995	1.92196	2.43198	2.468	2.49698	2.48401	2.17399	2.17099
8.57698	8.6631	8.61392	8.58369	8.72821	8.76206	8.59683	8.54852	8.57725	8.59333	8.61702	8.56769	8.51848	8.595	8.6109	8.76465	8.67227	8.75993	8.62502	0.95415	1.7067	1.44654	1.1706	0.914819	0.842224	1.43383	1.14619	0.897284	0.804803	0.952999	0.509351	0.133347	0.0488031	0.951697	0.539425	0.148061	0.0693224	1.48276	2.25902	2.25392	2.06704	1.97417	1.91235	1.90533	2.42415	2.468	2.49112	2.48596	2.1691	2.1661
8.62068	8.71958	8.67455	8.65448	8.80642	8.86424	8.6516	8.58969	8.57402	8.59499	8.65472	8.58686	8.51503	8.59897	8.65766	8.83448	8.82983	8.93868	8.68158	0.952334	1.70363	1.44307	1.18648	0.949244	0.870729	1.4382	1.14869	0.901856	0.826457	0.952216	0.517688	0.134779	0.049197	0.948742	0.536851	0.162165	0.0813601	1.48041	2.25304	2.254	2.06998	1.96308	1.91001	1.89607	2.42599	2.46601	2.49199	2.49196	2.16404	2.16004
8.6762	8.77523	8.72823	8.71425	8.89433	8.95637	8.70122	8.61923	8.58916		8.71122	8.60412	8.518	8.59898	8.7132	8.88822	8.96057	9.08958	8.73722	0.938939	1.69715	1.43211	1.19922	0.968393	0.892455	1.42342	1.14818	0.903921		0.938336	0.520285	0.137046	0.049262	0.936192	0.525116	0.156332	0.0739643	1.47266	2.24698	2.26402	2.07102	1.95999	1.90096	1.88897	2.425	2.467	2.49405		2.16198	2.15898
8.72613	8.83103	8.78501	8.77592	8.97558	9.04643	8.75408	8.67503	8.62733		8.76604	8.63349	8.51702	8.59507	8.76116	8.94206	9.09859	9.23054	8.79008	0.928826	1.68441	1.42434	1.20138	0.983811	0.910721	1.41508	1.14701	0.908962		0.929966	0.523966	0.138564	0.0497515	0.924514	0.497413	0.154443	0.0872088	1.4613	2.24209	2.26793	2.07493	1.95803	1.89019	1.88212	2.425	2.46798	2.50678		2.15709	2.1531
8.78159	8.87965	8.83662	8.83457	9.02862	9.12542	8.81158	8.70578	8.65976		8.81465	8.66676	8.52097	8.59798	8.81957	8.99759	9.22508	9.33921	8.84857	0.916798	1.67618	1.41595	1.19957	1.01383	0.927468	1.40017	1.14571	0.908117		0.91906	0.518859	0.14402	0.0500677	0.911615	0.49291	0.130895	0.0861496	1.45374	2.24001	2.27793	2.08393	1.95403	1.88801	1.87604	2.43195	2.47296	2.50799		2.15601	2.15697
8.83523	8.9372	8.8972	8.89436	9.11024	9.20525	8.8672	8.7462			8.87124	8.71823	8.53506	8.59802	8.86922	9.07322	9.23904	9.36113	8.89921	0.9047	1.66439	1.40293	1.18917	1.01037	0.927166	1.39155	1.11272			0.904572	0.50176	0.150394	0.0508078	0.902139	0.489692	0.154558	0.0916538	1.44189	2.25599	2.28501	2.08701	1.95389	1.88096	1.876	2.429	2.478			2.16799	2.16301
8.89875	8.99291	8.95291	8.99306	9.17473	9.27366	8.92094	8.80093			8.9377	8.78175	8.55069	8.60388	8.92981	9.13381	9.24979	9.39631	8.95785	0.896599	1.65958	1.39076	1.13724	0.964932	0.926042	1.38475	1.11866			0.896969	0.504536	0.148644	0.052948	0.893686	0.493093	0.140202	0.0789788	1.43288	2.25404	2.28794	2.09092	1.92359	1.87119	1.876	2.42998	2.478			2.16506	2.16594
8.96055	9.0476	9.01058	9.05654	9.25541	9.33059	8.97659	8.88935			8.99955	8.84653	8.57185	8.6169	8.99453	9.19158	9.28375	9.41586	9.01558	0.892172	1.65143	1.38761	1.1328	0.983277	0.920263	1.37733	1.13878			0.892462	0.483526	0.144888	0.056623	0.889391	0.504595	0.146739	0.0672353	1.42839	2.25996	2.29693	2.09795	1.93193	1.88192	1.87997	2.43794	2.47204			2.17096	2.17096
9.02521	9.10219	9.0672	9.08623	9.2732	9.37612	9.0302				9.06121	8.93637	8.61729	8.66761	9.05922	9.24116	9.29405	9.42201	9.07419	0.888794	1.65315	1.38665	1.14807	0.982102	0.904385	1.36915				0.889535	0.483215	0.140133	0.0563013	0.885603	0.515934	0.151267	0.0655443	1.42945	2.26504	2.30101	2.09803	1.93804	1.89407	1.89104	2.44302				2.17704	2.166
9.08201	9.15312	9.12106	9.14793	9.32706	9.40746	9.08308				9.11801	9.03528	8.69269	8.83018	9.117	9.28327	9.30776	9.42495	9.12315	0.895228	1.65607	1.38533	1.12622	0.950961	0.887326	1.37923				0.896047	0.495054	0.154088	0.109506	0.891743	0.517011	0.150405	0.0613921	1.43475	2.27483	2.30297	2.10586	1.9498	1.91268	1.9028	2.44791				2.18683	2.16698
9.13958	9.20958	9.17064	9.16885	9.33892	9.4219	9.13958				9.17458	9.1442	8.79524	8.79727	9.17061	9.31179	9.31793	9.42798	9.17859	0.901077	1.66567	1.39432	1.1612	0.954321	0.876459	1.37943				0.90281	0.500957	0.166817	0.0848016	0.896465	0.511888	0.14509	0.0623225	1.43833	2.27897	2.30399	2.10898	1.99268	1.9269	1.9159	2.45098				2.18799	2.16899
9.19016	9.25919	9.21317	9.20313	9.36406	9.43501	9.19517	9.12121			9.22515	9.22628	8.89537	8.91147	9.22517	9.33205	9.328	9.428	9.22419	0.912246	1.67244	1.4039	1.15571	0.936605	0.85426	1.3934	1.1082			0.914165	0.499771	0.14539	0.0608436	0.907086	0.502182	0.135536	0.0624495	1.44888	2.28504	2.30601	2.11	2.00103	1.94106	1.93307	2.44901	2.48901			2.19404	2.16199
9.23414	9.31099	9.26008	9.23929	9.37969	9.43794	9.24306	9.17985			9.2662	9.30349	8.99603	9.04048	9.27208	9.34573	9.328	9.42898	9.27501	0.922068	1.68611	1.41799	1.15653	0.921407	0.83226	1.40656	1.11322			0.923625	0.500074	0.142526	0.056338	0.916938	0.497256	0.131823	0.0623225	1.46222	2.29579	2.30796	2.11	2.00983	1.95669	1.9536	2.45096	2.49194			2.20577	2.15906
9.27074	9.36462	9.30468	9.26978	9.38695	9.43204	9.29662	9.23362	9.25124		9.30274	9.38343	9.13004	9.18397	9.30775	9.36486	9.328	9.429	9.32266	0.933428	1.69695	1.43084	1.16278	0.908601	0.826231	1.42142	1.11677	0.871603		0.933539	0.509461	0.146729	0.0652244	0.92942	0.493338	0.130519	0.0595403	1.47195	2.3099	2.30204	2.10702	2.01496	1.96891	1.96889	2.45299	2.49696	2.52023		2.22288	2.16992
9.32411	9.41612	9.34613	9.30308	9.39503	9.42398	9.34915	9.29818	9.34535	9.36932	9.3551	9.45121	9.29235	9.37429	9.36012	9.37704	9.32808	9.42813	9.36814	0.942287	1.7073	1.43975	1.16529	0.894605	0.809114	1.42759	1.1354	0.891894	0.791643	0.941416	0.504997	0.131125	0.0586051	0.938907	0.479747	0.120508	0.0576647	1.48251	2.31498	2.29698	2.10499	2.02301	1.98404	1.98604	2.45399	2.50202	2.52	2.50901	2.22098	2.17398
9.36234	9.45827	9.39319	9.33249	9.4068	9.4181	9.40307	9.3619	9.46886	9.485	9.39039	9.52768	9.41685	9.4782	9.40325	9.39076	9.35749	9.4742	9.41715	0.94462	1.71214	1.44373	1.16266	0.867794	0.79988	1.42765	1.13858	0.871896	0.796349	0.943524	0.511163	0.125881	0.0426068	0.941328	0.4751	0.116401	0.0415095	1.48699	2.30615	2.28914	2.10107	2.02792	1.99776	2.00173	2.45203	2.51085	2.52	2.51195	2.21412	2.16515
9.40964	9.51358	9.43469	9.37369	9.40402	9.40708	9.44668	9.4285	9.56727	9.59418	9.43368	9.60244	9.54603	9.61199	9.45064	9.40787	9.39373	9.53058	9.46861	0.94996	1.71791	1.44417	1.15186	0.869255	0.792942	1.43732	1.14402	0.898326	0.831483	0.948145	0.518852	0.141748	0.0552119	0.947067	0.475238	0.117471	0.0522957	1.48794	2.29905	2.28602	2.09902	2.03693	2.00296	2.01192	2.45597	2.511	2.52496	2.52093	2.20805	2.15607
9.45916	9.55619	9.49217	9.40015	9.40602	9.406	9.5082	9.49421	9.62932	9.70442	9.48715	9.66716	9.6946	9.81962	9.50416	9.43119		9.49932	9.52017	0.949797	1.71244	1.43996	1.13982	0.865316	0.789049	1.43092	1.15896	0.944795	0.870712	0.945506	0.478769	0.11366	0.0462401	0.949347	0.476522		0.0328104	1.48553	2.289	2.28399	2.098	2.04301	2.00902	2.02004	2.45398	2.51401	2.53103	2.522	2.19801	2.15697
9.5002	9.607	9.53712	9.43825	9.41189	9.406	9.56097	9.54991	9.71433	9.81386	9.52525	9.70918	9.85192	9.98182	9.54618	9.48102		9.58433	9.56512	0.946259	1.70749	1.43539	1.12371	0.853815	0.783597	1.42611	1.17003	0.977568	0.902723	0.941881	0.609813	0.134668	0.0620012	0.945937	0.574118		0.185145	1.48056	2.28998	2.28204	2.098	2.04496	2.0139	2.02981	2.44811	2.51694	2.53885	2.52102	2.19996	2.14817
9.56254	9.65862	9.59259	9.4797	9.42391	9.40898	9.61163	9.61155	9.7964	9.91427	9.58754	9.75169	9.95724	10.1001	9.61152	9.51873		9.51751	9.61861	0.933742	1.69772	1.42299	1.11658	0.8522	0.772591	1.4213	1.17282	0.998857	0.934499	0.936728	0.599069	0.141175	0.103693	0.926335	0.594811		0.140484	1.46984	2.28504	2.27704	2.09601	2.04699	2.02095	2.03993	2.44899	2.51899	2.54099	2.52199	2.19504	2.14601
9.61817	9.71117	9.64216	9.52213	9.45412	9.4271	9.66716	9.66719	9.89012	9.99822	9.64215	9.81121	10.0212	10.1781	9.66317	9.57116	9.38606	9.54706	9.67316	0.931948	1.68737	1.41358	1.10562	0.850662	0.76722	1.40933	1.16329	1.02212	0.960492	0.933688	0.59835	0.141744	0.125352	0.925759	0.593871	0.149108	0.150883	1.46097	2.29297	2.27498	2.09498	2.048	2.031	2.04101	2.44599	2.516	2.53304	2.517	2.19997	2.14495
9.67402	9.76801	9.69606	9.56721	9.49528	9.4614	9.72106	9.73285	9.93226	10.0737	9.69409	9.88177	10.0829	10.2203	9.72197	9.62408	9.40467	9.56862	9.72706	0.921178	1.67555	1.40199	1.09638	0.847908	0.76376	1.39719	1.15758	1.0034	0.97825	0.923026	0.594969	0.136207	0.112357	0.915126	0.587344	0.158496	0.155264	1.44953	2.28317	2.26812	2.0891	2.048	2.03198	2.04591	2.44305	2.516	2.54774	2.51798	2.19017	2.12731
9.73952	9.8226	9.74762	9.61862	9.55456	9.50964	9.77957	9.81142	10.0263	10.1445	9.75654		10.1307	10.2557	9.78653	9.68257	9.42981	9.59084	9.7816	0.909188	1.66949	1.39501	1.08974	0.846321	0.758747	1.39255	1.12842	0.995864	0.987166	0.917351		0.126651	0.0749578	0.897123	0.574674	0.164318	0.156084	1.44163	2.27704	2.26204	2.08404	2.04304	2.02803	2.04203	2.43605	2.51898	2.55693	2.51701	2.18603
9.80222	9.8782	9.80221	9.67423	9.60525	9.57125	9.83722	9.87822	10.1052	10.2002	9.81924	10.0562	10.1302	10.2461	9.84922	9.75723	9.4701	9.62811	9.8402	0.909924	1.66742	1.39309	1.09012	0.834194	0.754383	1.39053	1.12046	1.0036	0.982343	0.916354	0.608574	0.16909	0.0774045	0.899453	0.569919	0.180239	0.165875	1.44063	2.27199	2.25598	2.07699	2.03698	2.01996	2.03396	2.42799	2.51596	2.54699	2.51401	2.18098	2.15104
9.85889	9.93097	9.85693	9.73482	9.67072	9.63672	9.89488	9.93686	10.1531	10.2451	9.88276	10.1109	10.1712	10.2754	9.90688	9.81782	9.4955	9.65743	9.89297	0.908253	1.67146	1.39276	1.0943	0.827304	0.747426	1.39205	1.11464	0.986778	0.967558	0.912054	0.457996	0.0933371	0.0497885	0.900362	0.538287	0.177297	0.162025	1.44201	2.26808	2.25011	2.07504	2.0321	2.01019	2.02419	2.42408	2.50521	2.54504	2.51694	2.17511	2.16081
9.9146	9.98957	9.91458	9.79953	9.74546	9.72138	9.95159	9.97274	10.1818	10.2807	9.93463	10.1408	10.176	10.28	9.96557	9.93018	9.60023	9.76025	9.94959	0.910781	1.67594	1.39736	1.099	0.817551	0.74319	1.39416	1.11913	0.982986	0.9456	0.915246	0.450196	0.0859338	0.0422815	0.902028	0.548659	0.191485	0.169733	1.44618	2.26204	2.24305	2.06805	2.02307	1.99809	2.01209	2.41407	2.49408	2.52614	2.517	2.17004	2.15306
9.97016	10.0422	9.97022	9.86725	9.83734	9.81539	10.0042	10.0142	10.2061	10.308	9.98716	10.173	10.179	10.274	10.0182		9.72015	9.87814	10.0072	0.909331	1.68383	1.40364	1.10442	0.842031	0.747251	1.39885	1.13955	0.973144	0.912135	0.910792	0.462247	0.0971278	0.0413051	0.903519		0.187615	0.16006	1.45392	2.25898	2.24099	2.06201	2.01298	1.98495	1.99394	2.41098	2.47798	2.51198	2.51197	2.16796	2.146
10.0133	10.099	10.029	9.93385	9.92646	9.91725	10.0581	10.0612	10.2424	10.3149	10.0293	10.1809	10.18	10.274	10.0642	10.1337	9.75834	9.91438	10.0542	0.909507	1.68978	1.40929	1.10412	0.826507	0.755311	1.39757	1.13868	0.937602	0.876809	0.911242	0.461562	0.0965598	0.0400319	0.903304	0.458884	0.162768	0.138954	1.46303	2.2531	2.23707	2.06397	2.0071	1.97124	1.97729	2.4051	2.47308	2.50708	2.50315	2.15817	2.14698
10.0626	10.1546	10.0806	10.0055	10.0223	10.0232	10.1027	10.0987	10.2549	10.316	10.0826	10.1989	10.18	10.274	10.1067	10.1687			10.1066	0.917661	1.69672	1.4216	1.12223	0.853005	0.765884	1.40895	1.13711	0.91505	0.846417	0.916512	0.484264	0.0966989	0.0394541	0.913585	0.498303			1.47297	2.24208	2.24097	2.05606	1.99608	1.96008	1.9631	2.40202	2.46903	2.50005	2.49307	2.14907	2.16189
10.1112	10.2052	10.1332	10.0713	10.1154	10.1215	10.1522	10.1391	10.262	10.3089	10.1312	10.216	10.18	10.274	10.1612	10.2124		10.222	10.1622	0.923595	1.69474	1.4311	1.13241	0.863398	0.781168	1.4102	1.12714	0.89108	0.817042	0.921411	0.494061	0.0967755	0.0386166	0.920467	0.508728		0.105848	1.48177	2.23703	2.243	2.054	1.98995	1.95293	1.94692	2.39796	2.46297	2.48795	2.48094	2.14503	2.16099
10.1551	10.2491	10.182	10.1299	10.1994	10.225	10.201	10.1616	10.263	10.2953	10.1771	10.2258	10.1731	10.2681	10.2002	10.2856		10.2191	10.2022	0.92874	1.69433	1.4403	1.15051	0.88597	0.801758	1.42271	1.12934	0.880673	0.802847	0.925716	0.471186	0.100007	0.0441814	0.926169	0.520922		0.0804259	1.48689	2.24387	2.243	2.054	1.97921	1.93829	1.93032	2.38917	2.45613	2.47819	2.46825	2.15089	2.15806
10.2097	10.3077	10.2367	10.1956	10.2925	10.3304	10.2378	10.1988	10.267	10.2851	10.2317	10.2369	10.176	10.267	10.2547	10.3616	10.2253	10.2936	10.2587	0.930918	1.69535	1.44288	1.15909	0.900708	0.820286	1.43031	1.13603	0.869632	0.808605	0.927093	0.481558	0.101462	0.0413171	0.928915	0.53514	0.128755	0.0571209	1.48989	2.24798	2.24996	2.05798	1.96707	1.92806	1.9131	2.39198	2.45202	2.46905	2.45706	2.15597	2.14706
10.2522	10.3522	10.2882	10.2562	10.3833	10.4354	10.2962	10.2301	10.267		10.2732	10.264	10.182	10.267	10.2972	10.4312	10.3615	10.4345	10.3042	0.925449	1.69284	1.44429	1.16755	0.929746	0.842608	1.41616	1.13143	0.871937		0.923247	0.518788	0.104544	0.0400846	0.921903	0.539992	0.115808	0.0453845	1.48852	2.23599	2.25704	2.05301	1.95598	1.91095	1.89896	2.38898	2.45	2.469		2.14	2.13201
[truncated: 64 more columns]
