# Supplementary material for: Kinematic Validation of a Multi-Kinect v2 Instrumented 10-Meter Walkway for Quantitative Gait Assessments
Source: PLoS One. 2015 Oct 13;10(10):e0139913. doi: 10.1371/journal.pone.0139913 (PMC4603795; doi:10.1371/journal.pone.0139913)
Supplement: S1 Data — (ZIP) [file pone.0139913.s001.zip › S1_Data/pp6_trial3.xls]

## Sheet: Sheet1
Kinect(x) SpineBase	Kinect(x) Head	Kinect(x) ShoulderLeft	Kinect(x) ElbowLeft	Kinect(x) WristLeft	Kinect(x) HandLeft	Kinect(x) ShoulderRight	Kinect(x) ElbowRight	Kinect(x) WristRight	Kinect(x) HandRight	Kinect(x) HipLeft	Kinect(x) KneeLeft	Kinect(x) AnkleLeft	Kinect(x) FootLeft	Kinect(x) HipRight	Kinect(x) KneeRight	Kinect(x) AnkleRight	Kinect(x) FootRight	Kinect(x) SpineShoulder	Kinect(y) SpineBase	Kinect(y) Head	Kinect(y) ShoulderLeft	Kinect(y) ElbowLeft	Kinect(y) WristLeft	Kinect(y) HandLeft	Kinect(y) ShoulderRight	Kinect(y) ElbowRight	Kinect(y) WristRight	Kinect(y) HandRight	Kinect(y) HipLeft	Kinect(y) KneeLeft	Kinect(y) AnkleLeft	Kinect(y) FootLeft	Kinect(y) HipRight	Kinect(y) KneeRight	Kinect(y) AnkleRight	Kinect(y) FootRight	Kinect(y) SpineShoulder	Kinect(z) SpineBase	Kinect(z) Head	Kinect(z) ShoulderLeft	Kinect(z) ElbowLeft	Kinect(z) WristLeft	Kinect(z) HandLeft	Kinect(z) ShoulderRight	Kinect(z) ElbowRight	Kinect(z) WristRight	Kinect(z) HandRight	Kinect(z) HipLeft	Kinect(z) KneeLeft
0.146998	0.322998	0.231997	0.166997	0.204	0.223	0.202996	0.141998	0.177	0.194002	0.184	0.158	0.087	0.189001	0.187	0.149		0.171	0.253999	0.94166	1.68712	1.44987	1.18663	0.910644	0.822992	1.44098	1.1586	0.908879	0.818129	0.94163	0.51174	0.12121	0.0470201	0.93879	0.497089		0.0603297	1.47678	2.254	2.264	2.082	2.02	2.004	2.018	2.417	2.459	2.447	2.434	2.177	2.183
0.14703	0.326023	0.232023	0.167053	0.208023	0.228	0.203023	0.145	0.177008	0.198	0.188	0.157023	0.089	0.189	0.19103	0.149038	0.092	0.171023	0.257	0.942289	1.68722	1.45075	1.17278	0.906661	0.820865	1.44083	1.15807	0.909617	0.820767	0.942209	0.513529	0.121194	0.0469154	0.939478	0.498202	0.130111	0.0600884	1.47622	2.25402	2.26299	2.08199	2.02001	2.00598	2.02	2.41699	2.458	2.44702	2.433	2.176	2.17999
0.150959	0.32897	0.23497	0.173929	0.21097	0.228	0.20597	0.145	0.17799	0.198	0.188	0.15997	0.089	0.189	0.194959	0.153949	0.092	0.17397	0.257	0.942161	1.68463	1.45061	1.17739	0.908135	0.820266	1.43966	1.15791	0.91057	0.819077	0.942141	0.513391	0.121705	0.0476227	0.939272	0.498487	0.130179	0.0598821	1.47602	2.25598	2.26201	2.08101	2.02099	2.00402	2.02	2.41601	2.458	2.44997	2.433	2.176	2.17901
0.151	0.33	0.237999	0.174	0.211	0.228	0.209999	0.145	0.178	0.195001	0.188	0.16	0.089	0.189	0.195	0.150001	0.092	0.171001	0.259999	0.94231	1.68424	1.4506	1.17949	0.911209	0.822289	1.43935	1.15757	0.91092	0.816021	0.94223	0.51342	0.12225	0.0478	0.93944	0.49838	0.12903	0.0595901	1.47456	2.256	2.265	2.08	2.021	2.004	2.02	2.418	2.458	2.45	2.437	2.176	2.179
0.151	0.333037	0.242	0.17703	0.216022	0.228022	0.214052	0.149	0.178052	0.201948	0.192	0.16	0.088	0.189	0.195	0.154007		0.171	0.26003	0.941917	1.68534	1.45041	1.18127	0.903259	0.822947	1.43924	1.15771	0.911064	0.818504	0.941688	0.512939	0.12399	0.0484496	0.939127	0.49873		0.0591305	1.47449	2.256	2.26401	2.082	2.01999	2.00699	2.01999	2.41601	2.46	2.44999	2.43501	2.178	2.179
0.151	0.337949	0.242	0.180959	0.218969	0.230969	0.220928	0.149	0.184928	0.195072	0.192	0.16	0.088	0.189	0.195	0.15499		0.171	0.263959	0.941583	1.68603	1.45043	1.18675	0.903062	0.819941	1.43892	1.15724	0.910258	0.817718	0.941462	0.512742	0.123941	0.0484005	0.938744	0.505282		0.0591993	1.47473	2.256	2.26598	2.082	2.01901	2.00502	2.01901	2.41699	2.46	2.44802	2.43698	2.178	2.179
0.151999	0.340998	0.249994	0.184997	0.219	0.233998	0.223998	0.152997	0.185	0.195	0.192	0.16	0.0889992	0.189	0.195	0.155999		0.171	0.270994	0.94187	1.68615	1.44988	1.18644	0.904869	0.824816	1.43853	1.15793	0.911619	0.819978	0.94152	0.5128	0.12348	0.0484	0.93925	0.506169		0.05925	1.47609	2.259	2.265	2.083	2.021	2.005	2.018	2.416	2.459	2.448	2.437	2.178	2.179
0.156	0.349037	0.25303	0.188	0.222	0.234	0.229022	0.157022	0.185	0.202993	0.196	0.161022	0.089	0.189	0.19903	0.155007	0.0920224	0.171	0.272022	0.941697	1.68508	1.45051	1.18897	0.907353	0.823443	1.43821	1.15774	0.911069	0.816772	0.941356	0.51282	0.12349	0.0484988	0.939099	0.506153	0.127808	0.0592257	1.47441	2.258	2.26599	2.08201	2.019	2.004	2.018	2.41799	2.46099	2.448	2.43798	2.18	2.18199
0.156	0.35395	0.25696	0.188	0.222	0.234	0.23197	0.15997	0.185	0.20201	0.196	0.16397	0.089	0.189	0.20296	0.15599	0.09497	0.171	0.27497	0.941344	1.68478	1.45058	1.18857	0.909033	0.823826	1.43882	1.15762	0.910951	0.817097	0.940825	0.51282	0.12348	0.0483416	0.938991	0.507853	0.127543	0.0599724	1.4742	2.258	2.26501	2.08398	2.019	2.004	2.018	2.41701	2.46001	2.448	2.43503	2.18	2.18101
0.159999	0.357999	0.259999	0.193998	0.224999	0.234	0.234999	0.16	0.187999	0.212997	0.199999	0.164	0.089	0.189	0.203	0.156	0.095	0.171	0.279999	0.9407	1.68446	1.45021	1.19121	0.9088	0.820541	1.43894	1.15709	0.91027	0.81541	0.93961	0.51266	0.12362	0.0479201	0.93873	0.50753	0.123241	0.0582905	1.47536	2.26	2.267	2.083	2.017	2.003	2.018	2.416	2.46	2.447	2.435	2.179	2.181
0.163022	0.366051	0.267051	0.199044	0.230022	0.242051	0.239051	0.168022	0.188029	0.213022	0.204022	0.163029	0.0889927	0.187	0.204022	0.159	0.0949855	0.171	0.287051	0.941024	1.68459	1.45174	1.19189	0.908267	0.826503	1.43884	1.15715	0.909901	0.816749	0.939765	0.513314	0.123789	0.0474101	0.939144	0.509362	0.124247	0.0596732	1.47477	2.25899	2.26801	2.08101	2.01899	2.00499	2.01901	2.41799	2.46099	2.44701	2.43499	2.18099	2.17702
0.165969	0.372927	0.273927	0.204937	0.232969	0.248927	0.245927	0.170969	0.191958	0.215969	0.206969	0.166958	0.0880104	0.187	0.206969	0.159	0.0930209	0.171	0.293927	0.940238	1.68308	1.44993	1.19667	0.907815	0.824195	1.44125	1.15855	0.911325	0.817918	0.939117	0.513815	0.125007	0.0474199	0.938348	0.508331	0.123884	0.0587498	1.47448	2.25801	2.26899	2.08199	2.01702	2.00401	2.01999	2.41602	2.46001	2.44898	2.43302	2.18001	2.17997
0.170998	0.380997	0.281997	0.208999	0.233	0.245001	0.255996	0.177997	0.203996	0.216	0.210999	0.167		0.188999	0.209999	0.159	0.093	0.173999	0.300997	0.9404	1.68424	1.44919	1.18853	0.909509	0.827589	1.44531	1.15816	0.907511	0.813372	0.93925	0.51364		0.0469202	0.93857	0.50825	0.12382	0.05879	1.47208	2.26	2.27	2.083	2.019	2.004	2.018	2.416	2.461	2.452	2.433	2.182	2.18
0.174043	0.387051	0.285043	0.213022	0.233058	0.245043	0.261065	0.182022	0.204036	0.223	0.215065	0.171022		0.189	0.214051	0.160014	0.093	0.170007	0.312014	0.941812	1.68549	1.44906	1.18694	0.909658	0.8251	1.44706	1.15981	0.910565	0.818374	0.940862	0.513961		0.0482195	0.939773	0.511861	0.124589	0.0593192	1.47479	2.25899	2.26799	2.08199	2.01799	2.00396	2.01799	2.41798	2.45899	2.45204	2.434	2.18098	2.17799
0.179937	0.393927	0.290937	0.215969	0.240916	0.250937	0.269906	0.184969	0.208948	0.223	0.223906	0.173969		0.189	0.220927	0.161979	0.093	0.17099	0.313979	0.940732	1.68249	1.44695	1.18703	0.890435	0.818283	1.4416	1.15866	0.900468	0.816272	0.939742	0.515424		0.0481507	0.93879	0.513295	0.124481	0.0592112	1.47175	2.25702	2.26602	2.08002	2.01701	1.99806	2.01602	2.41503	2.45801	2.45695	2.434	2.17803	2.17701
0.183	0.4	0.296	0.219	0.241	0.246	0.282999	0.195999	0.216	0.232999	0.227	0.176	0.088	0.189	0.224	0.171	0.0920001	0.171	0.317	0.9392	1.67582	1.4471	1.18529	0.8974	0.81876	1.44212	1.15473	0.89309	0.80766	0.9379	0.51672	0.12939	0.0467501	0.93767	0.5105	0.1234	0.0578201	1.46796	2.256	2.263	2.082	2.016	1.998	2.01	2.41	2.458	2.455	2.431	2.177	2.173
0.193021	0.417	0.308057	0.229021	0.244	0.251021	0.288042	0.212021	0.219057	0.242042	0.233042	0.184014	0.088	0.188986	0.234021	0.185149	0.0920071	0.173	0.328042	0.936354	1.67458	1.44411	1.18192	0.909415	0.819666	1.43932	1.16309	0.891996	0.81173	0.935652	0.513228	0.127708	0.0466208	0.934216	0.509619	0.122801	0.0577542	1.46624	2.25199	2.261	2.07701	2.01299	1.997	2.00499	2.41199	2.45299	2.45401	2.43499	2.17099	2.16696
0.19597	0.417	0.315919	0.23197	0.244	0.25397	0.29394	0.21497	0.226919	0.24794	0.23894	0.18598	0.088	0.18702	0.23697	0.205788	0.0929899	0.173	0.33394	0.935509	1.67466	1.44283	1.18234	0.908717	0.812117	1.43934	1.15637	0.901116	0.813136	0.934531	0.511567	0.127413	0.0467289	0.933636	0.50674	0.124394	0.058344	1.46584	2.25101	2.261	2.07799	2.01201	1.997	2.00401	2.41002	2.45201	2.45499	2.43302	2.16902	2.16205
0.202999	0.442996	0.325998	0.237999	0.250999	0.252	0.309997	0.227998	0.238998	0.263997	0.241999	0.191999	0.0870002	0.187	0.249998	0.252992	0.0999988	0.175999	0.346998	0.93352	1.67376	1.44235	1.18182	0.877475	0.805511	1.43384	1.16286	0.90303	0.809851	0.93306	0.50887	0.12849	0.04651	0.93116	0.50454	0.12399	0.0572002	1.46353	2.249	2.256	2.075	2.009	1.984	1.998	2.405	2.447	2.45	2.428	2.168	2.157
0.215077	0.447091	0.335147	0.25407	0.254021	0.252105	0.316056	0.234056	0.243098	0.281119	0.255112	0.197084	0.0870211	0.187	0.256049	0.290316	0.111197	0.181147	0.359091	0.932429	1.67081	1.43902	1.17778	0.875936	0.803718	1.43633	1.16564	0.904887	0.817833	0.931019	0.509886	0.128209	0.0464992	0.930859	0.513303	0.122272	0.0527033	1.45892	2.245	2.25499	2.07196	2.00398	1.98299	1.99794	2.40201	2.44501	2.44899	2.42499	2.16396	2.15194
0.225888	0.459868	0.355787	0.263898	0.25697	0.266848	0.323919	0.241919	0.256858	0.297827	0.270837	0.208878	0.0899695	0.187	0.262929	0.334543	0.138715	0.201787	0.371868	0.92952	1.66341	1.43205	1.16952	0.875415	0.800592	1.43171	1.15714	0.904474	0.819691	0.926675	0.510721	0.128052	0.0463812	0.929257	0.494128	0.129604	0.0573618	1.45127	2.245	2.25302	2.06606	2.00103	1.98201	1.98909	2.40299	2.44599	2.44801	2.42302	2.15806	2.14408
0.235996	0.473995	0.369995	0.276995	0.262998	0.272998	0.345992	0.260993	0.272994	0.310995	0.280996	0.210999	0.09	0.186	0.276995	0.369987	0.146997	0.233988	0.387994	0.925891	1.65631	1.42811	1.16659	0.872971	0.792783	1.42199	1.16804	0.901371	0.82086	0.923581	0.512329	0.12856	0.0467499	0.925471	0.509714	0.12923	0.068386	1.44572	2.241	2.252	2.065	1.996	1.98	1.987	2.396	2.439	2.442	2.418	2.155	2.14
0.2451	0.494165	0.391143	0.294129	0.283072	0.285065	0.358086	0.27105	0.299		0.287108	0.220029	0.0929928	0.186086	0.28705	0.393265	0.210602	0.294495	0.401158	0.924425	1.64688	1.42616	1.17333	0.869099	0.79001	1.42177	1.1557	0.896884		0.92307	0.517803	0.129947	0.0466647	0.92304	0.5103	0.128828	0.0631507	1.44259	2.23799	2.24902	2.06398	1.99401	1.973	1.97898	2.39502	2.43601	2.437		2.15301	2.13599
0.258852	0.516757	0.410789	0.31181	0.292894	0.293905	0.369873	0.277926	0.299		0.301841	0.223958	0.0920106	0.197873	0.293926	0.429609	0.293112	0.36227	0.422767	0.923797	1.64289	1.4222	1.16424	0.86076	0.788704	1.42121	1.15551	0.89878		0.921705	0.518186	0.129544	0.047313	0.92308	0.518492	0.142265	0.0714605	1.43791	2.23701	2.25197	2.06103	1.99499	1.973	1.97603	2.39797	2.43699	2.437		2.15399	2.13501
0.273999	0.551997	0.439998	0.335998	0.309999	0.314998	0.397998	0.297998	0.309999		0.322998	0.248998	0.0949998	0.202	0.307999	0.461998	0.361995	0.439994	0.452998	0.92062	1.63523	1.41777	1.16635	0.848731	0.78338	1.41171	1.14817	0.90079		0.9183	0.545418	0.13038	0.0498198	0.92032	0.51736	0.13737	0.0737798	1.43428	2.239	2.25	2.062	1.994	1.971	1.973	2.395	2.433	2.436		2.154	2.126
0.295143	0.578195	0.47021	0.369143	0.33512	0.33221	0.419225	0.31221	0.321143		0.34118	0.250023	0.099	0.199	0.33315	0.491225	0.461586	0.563743	0.481195	0.914647	1.63039	1.41213	1.16506	0.84571	0.783178	1.40968	1.14007	0.892604		0.912703	0.533363	0.127902	0.0511627	0.914132	0.522409	0.143594	0.0855898	1.42895	2.23503	2.25204	2.06598	1.98003	1.96894	1.96997	2.39503	2.43198	2.43603		2.15203	2.12999
0.313804	0.603732	0.497711	0.387804	0.350835	0.359711	0.448691	0.339711	0.339804		0.364752	0.252969	0.099	0.199	0.352794	0.520691	0.538196	0.660979	0.506732	0.911661	1.62465	1.4059	1.15223	0.845759	0.777707	1.40136	1.14019	0.893095		0.909157	0.532499	0.128197	0.0515163	0.911715	0.522341	0.163729	0.101265	1.42436	2.23896	2.25695	2.06402	1.98396	1.96108	1.96604	2.39896	2.43002	2.43996		2.15596	2.12901
0.342013	0.648015	0.535018	0.418018	0.39001	0.382016	0.471024	0.354018			0.389011	0.261006	0.0990016	0.199	0.378015	0.572026	0.615065	0.738077	0.537017	0.905635	1.61696	1.39705	1.12816	0.832073	0.772718	1.40003	1.13736			0.902865	0.529018	0.128482	0.0515403	0.906115	0.535248	0.189961	0.125348	1.41125	2.237	2.26	2.068	1.988	1.959	1.968	2.399	2.432			2.154	2.13
0.365321	0.675306	0.569352	0.452359	0.408405	0.411291	0.516153	0.387207			0.410321	0.272076	0.102031	0.199	0.406283	0.619298	0.735482	0.880344	0.568344	0.896803	1.61057	1.39214	1.13685	0.836873	0.769387	1.38879	1.12442			0.894301	0.526215	0.132689	0.0521363	0.897217	0.513969	0.118267	0.103592	1.40555	2.23598	2.26503	2.07408	1.98401	1.95999	1.96898	2.39703	2.43504			2.15398	2.129
0.406565	0.714585	0.614523	0.498513	0.460451	0.448606	0.535793	0.41372			0.451565	0.281896	0.105959	0.199	0.442616	0.657596	0.797347	0.924534	0.612534	0.884312	1.59636	1.38051	1.1331	0.829557	0.766441	1.37759	1.125			0.882881	0.522945	0.132621	0.0516551	0.88396	0.52154	0.134627	0.10648	1.3954	2.23303	2.26896	2.0839	1.98499	1.95901	1.96702	2.40096	2.43995			2.15103	2.129
0.426993	0.757985	0.640991	0.52799	0.48899	0.47899	0.586983	0.446989			0.474992	0.295995	0.112998	0.196001	0.459994	0.701985	0.862978	0.971984	0.647988	0.879642	1.58661	1.37205	1.12469	0.793832	0.747826	1.36464	1.11729			0.878192	0.52304	0.136819	0.0538692	0.879332	0.52218	0.1335	0.101032	1.38581	2.23	2.279	2.085	1.989	1.968	1.971	2.405	2.443			2.146	2.128
0.476297	0.785371	0.685334	0.569364	0.51449	0.515349	0.613393	0.475438			0.524304	0.338304	0.117119	0.197022	0.513275	0.730401	0.849089	0.970185	0.683371	0.870333	1.58318	1.36517	1.08141	0.790758	0.73794	1.36022	1.11108			0.869736	0.526271	0.144239	0.0549348	0.869489	0.521707	0.205434	0.142216	1.38478	2.22703	2.28408	2.09104	1.99306	1.96904	1.97301	2.40707	2.45106			2.14403	2.13501
0.51558	0.834475	0.729527	0.617485	0.579307	0.561506	0.665443	0.53338			0.564569	0.378569	0.132832	0.199968	0.549611	0.783433	0.860874	0.994737	0.732475	0.864107	1.57946	1.35516	1.11776	0.789167	0.734002	1.3503	1.1126			0.863883	0.531662	0.15737	0.0568891	0.862722	0.485537	0.160966	0.112557	1.37779	2.23096	2.29488	2.09694	2.00092	1.97494	1.97399	2.41689	2.45892			2.14796	2.13698
0.569992	0.865995	0.765994	0.645996	0.611995	0.613992	0.705994	0.576993			0.614992	0.415994	0.148998	0.2	0.602992	0.808996	0.881997	1.008	0.760996	0.858261	1.57823	1.35652	1.1062	0.797059	0.73216	1.33627	1.11404			0.860451	0.520782	0.15828	0.0572499	0.854671	0.490159	0.165239	0.103621	1.37141	2.23	2.302	2.107	2.009	1.975	1.978	2.428	2.458			2.148	2.141
0.618283	0.917254	0.815262	0.689291	0.673342	0.662371	0.750342	0.614378	0.542407		0.663305	0.472552	0.181414	0.212189	0.651262	0.863363	0.892131	1.01806	0.816305	0.853653	1.57325	1.34847	1.06055	0.789012	0.73191	1.33348	1.10165	0.819206		0.854672	0.513973	0.172745	0.0678724	0.851325	0.485498	0.15346	0.0949015	1.36749	2.23501	2.31307	2.11501	2.00903	1.98601	1.98303	2.44201	2.47105	2.49204		2.153	2.14702
0.656621	0.95166	0.85065		0.719543	0.712504	0.796543	0.665494	0.597455		0.704592	0.547261	0.237446	0.237747	0.68665	0.912514	0.909825	1.02592	0.857592	0.855452	1.57528	1.34945		0.787881	0.733197	1.3357	1.10052	0.848381		0.857591	0.518446	0.193752	0.0939025	0.852033	0.500125	0.164303	0.0923948	1.37095	2.23599	2.32191	2.11599		1.98798	1.98696	2.44299	2.47793	2.49695		2.153	2.14997
0.713975	0.981987	0.905976	0.792972	0.758983	0.767976	0.827987	0.714979	0.639982		0.762975	0.634963	0.310969		0.743975	0.932991	0.923994	1.032	0.890986	0.859688	1.58039	1.35322	1.11717	0.791309	0.73309	1.3371	1.10065	0.844492		0.861818	0.516721	0.201797		0.856078	0.502889	0.160442	0.0837637	1.37875	2.234	2.326	2.122	2.023	1.996	1.993	2.45	2.486	2.504		2.154	2.155
0.768296	1.03212	0.938251	0.837377	0.825355	0.822399	0.883222	0.773355	0.707466	0.697466	0.820214	0.688851	0.363836	0.482843	0.797355	0.972052	0.933044	1.03803	0.942274	0.864699	1.59283	1.3631	1.11866	0.791778	0.739274	1.34804	1.11751	0.835043	0.751666	0.868802	0.48028	0.171553	0.126774	0.858986	0.49882	0.15311	0.0770958	1.38802	2.24808	2.32698	2.12196	2.02602	2.00203	2.00301	2.45603	2.48704	2.51305	2.50605	2.16308	2.15502
0.807578	1.04783	0.971641	0.887462	0.872493	0.87543	0.912683	0.820493	0.769335	0.759335	0.848694	0.801786	0.474807	0.594797	0.844493	0.978926	0.938937	1.04196	0.978609	0.872496	1.6047	1.37168	1.13208	0.818107	0.753052	1.36064	1.12205	0.836771	0.737898	0.87439	0.498831	0.191802	0.14724	0.869121	0.496178	0.149063	0.0672459	1.39867	2.25888	2.32403	2.11705	2.02897	2.00596	2.00498	2.45996	2.49195	2.51993	2.51293	2.17388	2.15797
0.854989	1.09599	1.00899	0.906996	0.925988	0.926988	0.967987	0.852993	0.846982	0.853979	0.896989	0.858987	0.530987	0.526016	0.89099	0.995996	0.939	1.042	1.02399	0.883657	1.62508	1.38695	1.12952	0.833247	0.763688	1.37851	1.11332	0.820004	0.742579	0.886697	0.479714	0.174554	0.0788056	0.878368	0.491491	0.14871	0.0680398	1.41217	2.271	2.322	2.119	2.034	2.006	2.009	2.463	2.502	2.526	2.523	2.19	2.164
0.901205	1.12636	1.03825	0.948212	0.960178	0.96824	1.00435	0.904404	0.927644	0.947767	0.939178	0.949568	0.628808	0.652884	0.944233	1.00713	0.944007	1.04199	1.05331	0.900989	1.64024	1.39836	1.13373	0.839285	0.776135	1.39481	1.11301	0.850379	0.76908	0.90445	0.490455	0.174498	0.0870385	0.894372	0.487358	0.145648	0.0677736	1.42555	2.28003	2.31793	2.11301	2.03705	2.01201	2.01299	2.464	2.50603	2.54102	2.53402	2.19703	2.16503
0.930686	1.17845	1.07362	0.978676	0.985728	1.00263	1.05447	0.962383	1.02002	1.05783	0.964728	1.03113	0.744766	0.779651	0.977644	1.0258	0.94499	1.04002	1.09753	0.91226	1.65646	1.41171	1.14046	0.850026	0.786895	1.40938	1.10729	0.864638	0.784803	0.914483	0.499751	0.152623	0.0810834	0.907629	0.4827	0.143909	0.0668498	1.44398	2.28396	2.3081	2.11399	2.04393	2.01398	2.01201	2.464	2.51095	2.54397	2.53697	2.20195	2.16896
0.990972	1.21398	1.10898	1.00699	1.01699	1.02899	1.09598	1.02697	1.12195	1.16495	1.02397	1.10197	0.878937	0.945922	1.03497	1.03999	0.947999	1.00802	1.12199	0.930681	1.67156	1.42083	1.1427	0.862114	0.791798	1.42408	1.12996	0.897185	0.819824	0.930982	0.501879	0.147922	0.0785612	0.927081	0.48242	0.14329	0.0680594	1.45326	2.292	2.306	2.113	2.045	2.021	2.017	2.461	2.52	2.544	2.536	2.206	2.172
1.02736	1.25431	1.15523	1.03731	1.03222	1.0501	1.14336	1.0865	1.22068	1.28377	1.06134	1.18363	1.00816	1.08927	1.06639	1.04206	0.960179	1.06199	1.17735	0.93572	1.68269	1.43333	1.14737	0.86897	0.798156	1.43394	1.15631	0.925143	0.850567	0.936092	0.511072	0.135761	0.0663958	0.931867	0.481544	0.127001	0.0571428	1.46207	2.29298	2.3	2.11398	2.04905	2.02308	2.02104	2.46298	2.52101	2.54498	2.53397	2.20699	2.16294
1.0745	1.29556	1.18568	1.07856	1.06169	1.06286	1.1905	1.1523	1.31005	1.38591	1.10652	1.26711	1.16137	1.25721	1.11746	1.04992	0.983749	1.06101	1.22351	0.939737	1.68534	1.43427	1.15291	0.880774	0.797685	1.43459	1.16759	0.95984	0.887131	0.940325	0.527129	0.149088	0.065836	0.935373	0.48344	0.140338	0.0746535	1.46615	2.29003	2.3	2.11103	2.05593	2.03388	2.02694	2.46003	2.52199	2.54203	2.53004	2.20601	2.15508
1.124	1.342	1.234	1.114	1.083	1.082	1.249	1.222	1.383	1.497	1.155	1.338	1.32		1.171	1.056		1.072	1.272	0.94085	1.68657	1.43213	1.14737	0.88174	0.79629	1.4282	1.16989	0.98398	0.9152	0.93971	0.56387	0.13725		0.93833	0.49148		0.07207	1.46301	2.291	2.291	2.109	2.055	2.034	2.031	2.454	2.52	2.549	2.524	2.204	2.163
1.15239	1.38042	1.27835	1.14234	1.11215	1.10216	1.29838	1.28046	1.51228	1.58767	1.18238	1.39444	1.44006	1.55809	1.20539	1.06208		1.10343	1.30637	0.934505	1.67596	1.42621	1.14205	0.875346	0.796889	1.4148	1.17434	1.02182	0.947494	0.933071	0.571907	0.151578	0.0925411	0.9324	0.4876		0.0652689	1.45626	2.28894	2.28896	2.10399	2.05599	2.038	2.03802	2.45498	2.51399	2.53606	2.51793	2.20096	2.15401
1.20446	1.43642	1.32551	1.18753	1.13279	1.12378	1.34848	1.34236	1.54962	1.67708	1.23248		1.58154	1.7035	1.25746	1.07289		1.16041	1.35549	0.923157	1.67106	1.41598	1.13656	0.877508	0.794089	1.4032	1.16354	1.02371	0.974759	0.923885		0.160597	0.112702	0.919087	0.464874		0.133171	1.44795	2.28108	2.28306	2.10202	2.05501	2.038	2.04097	2.45203	2.51301	2.54392	2.5081	2.19506
1.25898	1.48199	1.37099	1.23998	1.18698	1.15999	1.39998	1.45596			1.28798		1.65698	1.78697	1.30798	1.14098		1.22398	1.41098	0.909405	1.65679	1.40289	1.12363	0.871542	0.788372	1.39262	1.1342			0.907815		0.171526	0.121367	0.907954	0.52321		0.189022	1.43636	2.273	2.282	2.101	2.054	2.041	2.046	2.445	2.517			2.183
1.28055	1.5234	1.41737	1.28831	1.20443	1.18934	1.45338			1.83244	1.30358		1.72098	1.84701	1.33656	1.22839	1.02119	1.16419	1.4504	0.91097	1.65422	1.39473	1.12424	0.868094	0.779542	1.38959			1.00725	0.912383		0.182871	0.127923	0.905634	0.556681	0.163481	0.161067	1.42844	2.273	2.27795	2.09896	2.052	2.04201	2.04699	2.43695			2.49393	2.18499
1.35225	1.57644	1.46648	1.32957	1.26041	1.23353	1.50347			1.89039	1.3792	1.62032	1.71803	1.84799	1.41022	1.27946	1.04574	1.18874	1.50245	0.903053	1.64592	1.38817	1.10541	0.867348	0.778521	1.38178			1.01621	0.90095	0.5308	0.164691	0.11654	0.902186	0.558125	0.181975	0.175033	1.42289	2.273	2.27107	2.09306	2.052	2.04398	2.04601	2.43007			2.4841	2.18302	2.16069
1.422	1.628	1.517	1.385	1.321	1.287	1.555				1.447	1.653	1.762	1.883	1.475	1.354	1.087	1.233	1.559	0.90275	1.64506	1.38708	1.10548	0.86697	0.77676	1.38553				0.90137	0.53292	0.14607	0.0862004	0.90112	0.5535	0.1959	0.18514	1.4204	2.267	2.267	2.086	2.047	2.034	2.038	2.427				2.175	2.161
1.4894	1.67934	1.5744	1.44639	1.3666	1.34454	1.61036	1.62069	1.84036	1.98917	1.51538	1.7195	1.77704	1.88803	1.54241	1.43171	1.13747	1.28344	1.61536	0.901257	1.65225	1.38513	1.11045	0.848897	0.756722	1.38018	1.14163	1.02035	0.997501	0.90018	0.540904	0.135089	0.0669736	0.899302	0.54845	0.213616	0.197009	1.42553	2.25891	2.26096	2.07796	2.04096	2.0329	2.03987	2.42196	2.49202	2.51918	2.47296	2.16892	2.14911
1.54343	1.72552	1.62843	1.49944	1.44815	1.41823	1.65949	1.71501	1.88949	2.01176	1.56746	1.78729	1.78195	1.89196	1.59742	1.52799			1.66449	0.902141	1.65966	1.39116	1.10113	0.859341	0.769199	1.37744	1.11694	0.946077	0.973194	0.902911	0.546838	0.133536	0.0660992	0.898241	0.5322			1.4312	2.24712	2.25506	2.07305	2.03605	2.01914	2.02219	2.41606	2.49497	2.54374	2.46805	2.15811	2.16385
1.60697	1.77198	1.67998	1.56997	1.51897	1.50496	1.71198	1.73499	1.899	2.02899	1.63697	1.80099	1.786	1.896				1.36499	1.71798	0.907168	1.66761	1.39901	1.11405	0.852223	0.764342	1.38897	1.11991	0.937194	0.939835	0.906708	0.54675	0.131441	0.0640909				0.104879	1.43669	2.257	2.25	2.07	2.02301	2.009	2.00701	2.412	2.488	2.52701	2.466	2.166	2.14201
1.64646	1.82438	1.73638	1.63845	1.60569	1.59274	1.76024	1.75813	1.94888	2.0309	1.68244	1.82409	1.789	1.899	1.6925	1.68853		1.49845	1.76636	0.911581	1.68102	1.40776	1.12264	0.842818	0.760684	1.39894	1.12603	0.960934	0.904742	0.914379	0.461879	0.130724	0.0617944	0.905815	0.509687		0.187562	1.44733	2.24703	2.25003	2.06799	2.01792	1.9939	1.99485	2.40602	2.48291	2.48896	2.46203	2.15404	2.14795
1.70637	1.87349	1.78549	1.69738	1.69507	1.68899	1.79167	1.77483	1.93316	2.01813	1.7394	1.83588	1.789	1.899	1.75732	1.75728		1.55639	1.81252	0.924663	1.69006	1.42132	1.1292	0.852974	0.77026	1.41118	1.15137	0.960208	0.877723	0.923317	0.489046	0.129958	0.0610676	0.922021	0.504128		0.183908	1.46061	2.25096	2.25396	2.06701	2.0081	1.98113	1.97521	2.40897	2.47112	2.48405	2.46596	2.15895	2.14107
1.75599	1.92299	1.84099	1.77098	1.78998	1.79697	1.84799	1.80799	1.942	1.99701	1.78599	1.842	1.789	1.899	1.80199	1.81399		1.73896	1.86899	0.932718	1.7061	1.43461	1.15823	0.858099	0.782387	1.42684	1.15808	0.937166	0.849177	0.930488	0.49086	0.12874	0.0599603	0.930628	0.479626		0.103289	1.47395	2.244	2.255	2.066	2.002	1.964	1.955	2.408	2.467	2.478	2.466	2.158	2.16
1.80838	1.97431	1.89839	1.83551	1.8867	1.90078	1.89039	1.84224	1.93799	1.97482	1.84139	1.84913	1.78802	1.899	1.85432	1.90067	1.72994	1.80293	1.91142	0.941137	1.71336	1.44416	1.17013	0.889745	0.805896	1.43467	1.1516	0.922902	0.828263	0.938235	0.468998	0.123397	0.0575038	0.939376	0.502085	0.132397	0.0562896	1.48117	2.24404	2.25902	2.06802	1.9949	1.94995	1.94192	2.408	2.46195	2.47598	2.46301	2.15702	2.1609
1.85849	2.01558	1.95047	1.90331	1.98005	2.00395	1.94247	1.87467	1.93701	1.95124	1.89347	1.86583	1.79097	1.899	1.89657	1.9891	1.85473	1.92674	1.96743	0.94607	1.71824	1.45018	1.18207	0.911559	0.829233	1.43794	1.15395	0.913842	0.817994	0.944219	0.483285	0.124311	0.0566784	0.942884	0.522651	0.124094	0.0628633	1.4876	2.24895	2.26197	2.07097	1.98213	1.94307	1.93111	2.408	2.45507	2.47303	2.46399	2.15997	2.14813
1.89799	2.07299	2.00699	1.96399	2.07898	2.11798	1.98799	1.90799	1.93	1.931	1.93499	1.886	1.794	1.902	1.94099	2.06999	2.00697	2.09497	2.01899	0.9456	1.72088	1.45346	1.195	0.929307	0.846777	1.43645	1.14949	0.903302	0.81539	0.94367	0.509465	0.1248	0.05659	0.94256	0.528799	0.145696	0.0733382	1.48922	2.242	2.264	2.07	1.976	1.934	1.925	2.407	2.451	2.475	2.467	2.157	2.135
1.95838	2.12042	2.0554	2.0185	2.15562	2.21777	2.03839	1.95123	1.92702		1.99141	1.90112	1.80003	1.90402	2.0004	2.13353	2.14818	2.25023	2.07239	0.94211	1.71825	1.44965	1.20633	0.976239	0.884048	1.43063	1.15181	0.906421		0.94098	0.523288	0.128753	0.0561443	0.938282	0.529803	0.149431	0.074605	1.4847	2.23305	2.27002	2.06802	1.96896	1.92295	1.91998	2.41098	2.45398	2.47599		2.14802	2.12896
2.00847	2.17542	2.10745	2.0843	2.23615	2.31893	2.08946	1.98168	1.92997		2.04444	1.91683	1.80396	1.90598	2.05245	2.20227	2.30237	2.4103	2.12346	0.932947	1.7091	1.4395	1.20657	1.00359	0.912558	1.42797	1.14842	0.907865		0.931787	0.526991	0.126543	0.0527856	0.929374	0.49487	0.141672	0.075263	1.47488	2.23993	2.27198	2.07097	1.96405	1.91706	1.91703	2.40803	2.45103	2.47501		2.15097	2.12405
2.065	2.227	2.165	2.147	2.33	2.42	2.14	2.024	1.957		2.102	1.938	1.811	1.91	2.107	2.261	2.441	2.543	2.174	0.92039	1.6956	1.42831	1.19944	1.01373	0.93197	1.41364	1.14892	0.91326		0.91861	0.51869	0.12945	0.05594	0.91775	0.50281	0.12801	0.0865299	1.46599	2.232	2.276	2.076	1.961	1.914	1.912	2.412	2.451	2.48		2.146	2.124
2.11942	2.28147	2.22644	2.21543	2.4005	2.5097	2.19136				2.15644	1.99036	1.81808	1.91	2.15942	2.32657	2.53347	2.64238	2.22947	0.908088	1.68716	1.41255	1.18813	1.02305	0.949348	1.40412				0.905901	0.519954	0.133103	0.0569555	0.906199	0.507668	0.130792	0.0875804	1.45447	2.23499	2.28203	2.08102	1.95602	1.91499	1.91704	2.41604				2.14896	2.12404
2.17344	2.34138	2.28242	2.27043			2.23752				2.21242	2.03652	1.82889	1.91	2.21344	2.40024	2.59338	2.69149	2.28938	0.895015	1.67608	1.40117	1.17696			1.38952				0.894478	0.517852	0.137317	0.0589495	0.891878	0.510036	0.119486	0.0811958	1.44209	2.23401	2.28596	2.08298	1.95798			2.42095				2.14405	2.12895
2.23699	2.39999	2.34499	2.39298	2.60898	2.67499	2.29799				2.27399	2.09599	1.846	1.914	2.27699	2.46899	2.601	2.707	2.34599	0.887421	1.66732	1.39423	1.14369	0.997325	0.956679	1.38576				0.887961	0.51588	0.147928	0.0606797	0.883381	0.50693	0.12093	0.0732612	1.43595	2.234	2.295	2.093	1.91701	1.926	1.925	2.422				2.148	2.127
2.3045	2.45743	2.40947	2.44942	2.63931	2.74238	2.36744				2.3405	2.16462	1.88347	1.92713	2.34152	2.53144	2.61907	2.71907	2.40445	0.880998	1.6629	1.38345	1.13942	0.979743	0.954739	1.38154				0.879149	0.508953	0.165226	0.0657536	0.879498	0.507522	0.125756	0.0685482	1.43401	2.23604	2.29707	2.09704	1.92701	1.92307	1.92705	2.42006				2.15101	2.133
2.37132	2.51442	2.47137	2.50543	2.68058	2.79249	2.42541				2.40633	2.24616	1.94537	1.94482	2.41029	2.58941	2.6289	2.72791	2.46439	0.878149	1.66309	1.38118	1.13454	0.955004	0.94399	1.37438				0.876418	0.494775	0.168724	0.0728473	0.87654	0.51434	0.126591	0.0630167	1.43386	2.24095	2.3069	2.10294	1.92898	1.9329	1.93393	2.42792				2.15298	2.133
2.44098	2.57498	2.53298	2.56098	2.74998	2.83299	2.48398				2.47898	2.35297	2.03097	2.15293	2.47398	2.64198	2.644	2.737	2.52598	0.881319	1.66672	1.38264	1.13308	0.966236	0.928435	1.37208				0.879449	0.503227	0.196621	0.162381	0.879629	0.519828	0.129769	0.0616504	1.43752	2.25	2.312	2.107	1.938	1.942	1.939	2.432				2.163	2.125
2.46895	2.5824	2.54788	2.54417	2.73811	2.81911	2.496				2.50739	2.47229	2.12684	2.24489	2.50746	2.66261	2.65901	2.75703	2.53944	0.883343	1.65335	1.38394	1.14471	0.969277	0.909342	1.37431	1.13698	0.891707	0.845807	0.883629	0.506308	0.202441	0.168775	0.880296	0.507001	0.139627	0.0622167	1.42619	2.23651	2.26699	2.07451	1.94223	1.92555	1.92655	2.40398				2.14902	2.12298
2.52242	2.62949	2.59252	2.56428	2.75086	2.83186	2.55536				2.554	2.56599	2.22893	2.35287	2.56241	2.67586	2.66048	2.76046	2.59144	0.891268	1.66262	1.39786	1.16001	0.962085	0.887326	1.37946	1.1479	0.938308	0.96454	0.892864	0.513699	0.205003	0.171878	0.886264	0.499322	0.138596	0.0612356	1.44007	2.23749	2.26552	2.07549	1.96971	1.93144	1.93244	2.40153				2.15098	2.12102
2.57151	2.69051	2.64151	2.6055	2.7635	2.8305	2.62051	2.48107	2.46511	2.45712	2.60201	2.64651	2.34904	2.3626	2.61451	2.693	2.662	2.75998	2.64701	0.910442	1.6785	1.41066	1.16507	0.945694	0.864607	1.39499	1.12873	0.909001	0.872401	0.910162	0.499781	0.16573	0.0758779	0.906977	0.491962	0.137942	0.060651	1.45837	2.2515	2.2615	2.0715	1.9775	1.9375	1.9395	2.39451	2.426	2.441	2.43999	2.1615	2.11751
2.61988	2.68248	2.69441	2.63741	2.77653	2.82688	2.61843	2.59304	2.57157	2.56905	2.65087	2.71671	2.47469	2.53544	2.6634	2.70971	2.66452	2.74399	2.64746	0.911922	1.6772	1.42462	1.1651	0.91839	0.835218	1.40556	1.12971	0.890599	0.825474	0.912784	0.492651	0.142062	0.0605546	0.907327	0.481445	0.134296	0.0560319	1.45702	2.25362	2.21099	2.07199	1.98305	1.94603	1.95001	2.37511	2.44854	2.47486	2.43102	2.16312	2.12948
2.66597	2.73732	2.74394	2.68594	2.77946	2.81217	2.66739	2.6994	2.71954		2.69549	2.80353	2.61887	2.71004	2.71195	2.73621	2.66648	2.74301	2.70034	0.919516	1.69266	1.43448	1.16583	0.908891	0.821874	1.42117	1.11665	0.867261		0.918116	0.494322	0.124508	0.0591581	0.916811	0.479314	0.132508	0.0535878	1.46217	2.26784	2.21001	2.07101	1.98893	1.94995	1.95148	2.38784	2.47695	2.4773		2.17784	2.12703
2.7195	2.79301	2.7855	2.7235	2.7795	2.793	2.72901	2.73449	2.80699	2.83349	2.7465	2.90649	2.79102	2.83803	2.76849	2.718	2.71	2.79949	2.76501	0.924533	1.69615	1.44171	1.15321	0.891356	0.807376	1.42471	1.12337	0.87405	0.796871	0.923938	0.519909	0.141314	0.0562623	0.920908	0.48275	0.114641	0.0468301	1.46978	2.2545	2.203	2.0625	1.9905	1.955	1.9575	2.381	2.454	2.4595	2.4545	2.1615	2.114
2.77488	2.89757	2.84194	2.75633	2.7795	2.77741	2.79255	2.80306	2.90943	2.9606	2.79934	2.99008	2.93845	3.04063	2.82343	2.72718		2.80023	2.85351	0.940989	1.69847	1.44096	1.14593	0.876201	0.796027	1.42548	1.13236	0.908548	0.837771	0.939592	0.546697	0.165291	0.0714214	0.937644	0.483647		0.0389588	1.4807	2.23999	2.25698	2.06349	1.99251	1.96	1.96453	2.36792	2.458	2.46856	2.45802	2.14649	2.11251
2.81855	2.96382	2.89298	2.79461	2.7795	2.76711	2.84942	2.86833	3.01789	3.08868	2.8381	3.0578	3.08748	3.20828	2.87299	2.74581		2.81389	2.9119	0.933368	1.68639	1.4299	1.12828	0.868969	0.791541	1.42189	1.14518	0.940194	0.881926	0.933082	0.534579	0.161291	0.0849021	0.929162	0.487441		0.0534397	1.47732	2.23753	2.25502	2.06202	1.99349	1.96	1.96796	2.36008	2.458	2.47543	2.46047	2.14403	2.11398
2.85999	2.95799	2.94849	2.83899	2.7805	2.766	2.90299	2.92549	3.10698	3.20748	2.89549	3.12699	3.23297	3.36597	2.90399			2.75301	2.92699	0.924295	1.68263	1.41657	1.11893	0.868055	0.793325	1.41041	1.14616	0.9715	0.926917	0.912864	0.536815	0.151752	0.0855699	0.921915			0.0578542	1.45436	2.223	2.189	2.0595	1.995	1.963	1.97	2.36	2.454	2.4705	2.4555	2.146	2.1145
2.91263	3.01758	2.96756	2.84146	2.7632	2.74822	2.96657	2.95057	3.11088	3.3048	2.9436	3.15952	3.33832	3.4832	2.95664	2.8506			2.98158	0.916521	1.66735	1.40254	1.11491	0.860583	0.795542	1.39979	1.16536	0.972036	0.977563	0.925309	0.52094	0.187012	0.135554	0.905203	0.574625			1.44097	2.22096	2.18691	2.02595	1.97598	1.94501	1.95403	2.35695	2.42397	2.46509	2.42394	2.13697	2.10392
2.97718	3.07724	3.02428	2.8884	2.78374	2.77071	3.02427	3.00925	3.20085	3.38597	3.00522	3.21233		3.50374	3.02217	2.91222			3.04124	0.912531	1.65725	1.38833	1.10509	0.85269	0.785518	1.38656	1.15428	0.990969	1.01873	0.914972	0.590317		0.193088	0.907599	0.585363			1.42862	2.21705	2.17811	2.02106	1.97402	1.94599	1.95696	2.35206	2.42104	2.47389	2.41807	2.13404	2.0961
3.04499	3.13499	3.07699	2.94799	2.84299	2.81099	3.09298	3.07998	3.28098	3.46998	3.07398	3.30898	3.47298	3.62497	3.09298	2.99198			3.11198	0.910041	1.64684	1.38085	1.10549	0.833794	0.775912	1.37537	1.14448	0.98953	1.04947	0.909911	0.518356	0.163083	0.120596	0.90768	0.58503			1.42324	2.206	2.17	2.007	1.969	1.951	1.961	2.344	2.419	2.466	2.412	2.124	2.086
3.10869	3.18959	3.1346	2.99957	2.91168	2.8717	3.15258	3.17924		3.53953	3.13374	3.39251	3.52809	3.67704	3.15864	3.05788			3.16451	0.904703	1.6451	1.37574	1.09622	0.881995	0.785629	1.36631	1.10184		1.06461	0.905707	0.47004	0.130677	0.0783482	0.901289	0.578822			1.41733	2.21389	2.16791	1.99894	1.96595	1.93502	1.95197	2.33791	2.40891		2.40692	2.13187	2.1009
3.17927	3.24938	3.19537	3.0574	2.98128	2.94326	3.21139	3.20375		3.59344	3.20922	3.44446	3.53691	3.68096	3.22432	3.14807			3.21646	0.89885	1.63972	1.37706	1.09797	0.877407	0.778395	1.36802	1.13759		1.06379	0.896198	0.549521	0.129324	0.06185	0.899162	0.571891			1.41726	2.20311	2.15909	1.99306	1.96105	1.93698	1.94903	2.32909	2.40009		2.39908	2.11814	2.0911
3.24199	3.30799	3.25899	3.12499	3.06099	3.02299	3.27199	3.29899		3.64999	3.27399	3.51099	3.546	3.68	3.28299	3.22999			3.27999	0.89911	1.64839	1.37559	1.0907	0.862872	0.765182	1.36799	1.10665		1.04797	0.89722	0.517465	0.12844	0.0532013	0.89862	0.528476			1.4217	2.207	2.154	1.99	1.953	1.939	1.941	2.327	2.398		2.399	2.119	2.087
3.30158	3.36454	3.32057	3.19881	3.15293	3.12303	3.32452	3.3078	3.49987	3.68825	3.3316	3.53639	3.554	3.678	3.34353	3.32688			3.33954	0.904854	1.65319	1.38295	1.09469	0.85455	0.757092	1.38043	1.14668	0.990465	1.01902	0.90403	0.519709	0.131508	0.0513351	0.903136	0.518909			1.42765	2.19498	2.14999	1.98098	1.94687	1.92693	1.9329	2.32393	2.38104	2.44402	2.39702	2.10994	2.08597
3.36027	3.41932	3.37829	3.28098	3.24782	3.2277	3.37735	3.38899	3.58791	3.71368	3.39225	3.5765	3.554	3.678	3.39733	3.4159			3.39432	0.917503	1.66577	1.39069	1.09476	0.836276	0.748121	1.39091	1.1203	0.969598	0.98024	0.915212	0.52775	0.13228	0.0508362	0.916959	0.508667			1.43821	2.19302	2.14901	1.97902	1.93416	1.92008	1.92312	2.31708	2.38495	2.44598	2.39898	2.10407	2.08304
3.41099	3.47199	3.43499	3.35098	3.35497	3.34197	3.42699	3.405	3.607	3.734	3.44399	3.578	3.558	3.678	3.44999	3.49498		3.54197	3.45099	0.926878	1.68603	1.40516	1.10679	0.831411	0.74795	1.40885	1.15213	1.0006	0.934821	0.924458	0.516803	0.13375	0.0503201	0.926208	0.505991		0.139757	1.4548	2.184	2.146	1.978	1.929	1.907	1.911	2.315	2.377	2.41601	2.396	2.098	2.086
3.45961	3.52656	3.49557	3.43077	3.46436	3.4694	3.48151	3.4546	3.62832	3.72888	3.49761	3.5911	3.55798	3.67485	3.49762	3.58268	3.37503	3.3826	3.49862	0.938965	1.69439	1.41382	1.12559	0.854562	0.765622	1.42022	1.15777	0.96936	0.893622	0.937592	0.511482	0.134384	0.0503025	0.936945	0.547331	0.185922	0.0767958	1.46676	2.17099	2.14897	1.97601	1.92093	1.89198	1.89787	2.30706	2.37202	2.40597	2.401	2.08799	2.09197
3.51542	3.57747	3.54746	3.50127	3.58871	3.59767	3.52851	3.50943	3.6577	3.71811	3.55342	3.59991	3.55602	3.66114	3.55441	3.64535	3.46903	3.52948	3.55541	0.94672	1.70875	1.42499	1.15959	0.863923	0.78592	1.43282	1.1454	0.916229	0.843389	0.943252	0.505235	0.132955	0.047786	0.946551	0.518102	0.134759	0.0562523	1.47818	2.17001	2.14603	1.97699	1.91407	1.89002	1.88612	2.31294	2.37398	2.40303	2.401	2.08701	2.08903
3.56898	3.63298	3.60998	3.57598	3.68497	3.72396	3.58498	3.53899	3.657	3.69601	3.60598	3.613	3.563	3.661	3.60798	3.72997	3.61995	3.69595	3.61198	0.951239	1.71807	1.43398	1.17185	0.903907	0.821789	1.43706	1.14184	0.912181	0.818538	0.948078	0.506799	0.127762	0.0475401	0.950609	0.522908	0.119725	0.0445137	1.48378	2.17	2.15	1.97	1.901	1.879	1.877	2.312	2.373	2.4	2.398	2.084	2.085
3.62244	3.68654	3.66555	3.64262	3.79478	3.84396	3.6405	3.59031	3.65392	3.67277	3.65643	3.62613	3.58299	3.676	3.65847	3.80665	3.77542	3.87649	3.66755	0.950199	1.71741	1.43817	1.18541	0.935479	0.848556	1.43357	1.14289	0.904844	0.800984	0.947639	0.508862	0.129664	0.0599221	0.948939	0.534843	0.15178	0.0661205	1.48466	2.17099	2.15009	1.97699	1.89693	1.87496	1.87393	2.31508	2.367	2.40095	2.39401	2.08499	2.08099
3.66744	3.74132	3.72131	3.70621	3.87402	3.94179	3.69137	3.62161	3.6461	3.64929	3.70045	3.63983	3.58201	3.676	3.70641	3.87317	3.9202	4.02812	3.72331	0.949113	1.7118	1.43823	1.18988	0.9701	0.891013	1.42497	1.13911	0.897096	0.829911	0.946544	0.508001	0.133117	0.0631993	0.947834	0.539255	0.157904	0.068214	1.48217	2.17001	2.15889	1.97601	1.89008	1.87105	1.86708	2.3229	2.367	2.39606	2.39499	2.08401	2.08001
3.72399	3.79599	3.77799	3.76599	3.98298	4.05698	3.74699	3.67099		3.655	3.76099	3.66	3.582	3.676	3.76299	3.94298	4.04697	4.17697	3.78099	0.939342	1.70307	1.43035	1.20299	0.999244	0.927822	1.41342	1.14099		0.879389	0.937792	0.50932	0.13411	0.0639398	0.937192	0.517905	0.165798	0.0875958	1.47156	2.169	2.163	1.975	1.888	1.861	1.865	2.319	2.365		2.393	2.082	2.077
3.77955	3.85157	3.83654	3.83359	4.02845	4.14362	3.80859	3.72033	3.67968		3.81751	3.68741	3.58507	3.674	3.81852	4.00967	4.18941	4.3214	3.83955	0.927514	1.69441	1.42199	1.19504	1.04088	0.970311	1.40252	1.14569	0.913623		0.926917	0.511671	0.133595	0.0576461	0.924635	0.496532	0.164652	0.0930243	1.46238	2.16499	2.16609	1.98104	1.88699	1.84985	1.86094	2.32002	2.36306	2.39981		2.08095	2.07203
3.83543	3.90941	3.89144	3.89339	4.07453	4.20636	3.86839	3.75366	3.74929		3.86947	3.72957	3.59193	3.674	3.87146	4.0783	4.33254	4.46355	3.89543	0.913711	1.68587	1.41147	1.18804	1.02188	0.995918	1.39431	1.13962	0.899623		0.913368	0.499524	0.139203	0.0572441	0.910851	0.487552	0.138408	0.0944851	1.45361	2.16401	2.17491	1.98496	1.88601	1.83416	1.85506	2.32198	2.36894	2.3802		2.07605	2.07497
3.89499	3.96799	3.95599	3.95199			3.91499	3.80999			3.93599	3.78399	3.6	3.674	3.93099	4.14699	4.334	4.473	3.95099	0.902571	1.67373	1.39818	1.18001			1.37164	1.11596			0.904531	0.49631	0.13944	0.0561701	0.897631	0.49183	0.144809	0.0783218	1.44374	2.163	2.181	1.989	1.885			2.335	2.368			2.076	2.078
3.95965	4.02753	4.01559	4.06071	4.31533	4.37556	3.98352				3.99665	3.84969	3.62042	3.68018	3.99465	4.2106	4.34024	4.47621	4.01355	0.899853	1.66599	1.39339	1.15214	1.06442	1.02113	1.37563				0.900404	0.493919	0.139103	0.0549206	0.896312	0.507864	0.158653	0.088025	1.43541	2.16303	2.19007	1.99805	1.8429	1.86507	1.86706	2.33013				2.07803	2.081
4.02518	4.08132	4.07525	4.13309	4.34858	4.43229	4.03634				4.06218	3.92012	3.66346	3.69877	4.06018	4.27124	4.36469	4.49773	4.0693	0.897114	1.66164	1.3864	1.14456	1.02157	1.01773	1.37303				0.897763	0.48675	0.150615	0.0620801	0.893486	0.511287	0.156932	0.078391	1.43404	2.16596	2.19691	2.00294	1.83312	1.87191	1.87293	2.34383				2.08096	2.081
4.09098	4.13598	4.13398	4.17199	4.38899	4.47799	4.08898				4.12798	4.01397	3.72898	3.74099	4.12298	4.33298	4.379	4.505	4.12498	0.89685	1.66652	1.38561	1.14496	1.01598	1.00222	1.37133				0.89748	0.484311	0.173933	0.0791246	0.89318	0.51139	0.160309	0.0754209	1.43649	2.173	2.204	2.012	1.85199	1.85501	1.872	2.356				2.088	2.079
4.15357	4.19455	4.19246	4.23622	4.41643	4.52125	4.15149				4.18661	4.12886	3.83379	3.9678	4.18557	4.37625	4.40006	4.51603	4.18155	0.898512	1.66621	1.3889	1.13792	0.962902	0.974993	1.37834				0.900322	0.507788	0.20736	0.164008	0.89356	0.518834	0.159105	0.0672849	1.43741	2.18111	2.21003	2.01798	1.85616	1.87499	1.87605	2.35305				2.09314	2.07699
4.21241	4.25044	4.23953	4.25877	4.46056	4.54674	4.2015				4.24937	4.21711	3.91518	4.05017	4.24441	4.40174	4.40594	4.51897	4.23744	0.904876	1.67349	1.39379	1.1356	0.982622	0.939437	1.38092				0.905656	0.495266	0.201251	0.158634	0.900698	0.514078	0.155476	0.0616368	1.44487	2.19288	2.21297	2.01602	1.87283	1.87401	1.88095	2.35795				2.10785	2.07601
4.26899	4.29999	4.29099	4.271	4.443	4.544	4.25799				4.30099	4.31598	4.03597	4.17297	4.29999	4.42	4.417	4.519	4.29199	0.916587	1.68707	1.4065	1.16864	0.987959	0.911586	1.3975				0.916978	0.515436	0.197941	0.155901	0.912417	0.509491	0.143083	0.0622998	1.45542	2.204	2.214	2.021	1.92199	1.883	1.882	2.358				2.116	2.076
4.31644	4.3585	4.33844	4.31246	4.46318	4.5489	4.32052	4.24164	4.22863		4.34547	4.39278	4.12724	4.16156	4.35244	4.43811	4.42	4.51883	4.34447	0.927901	1.70048	1.42153	1.16485	0.952341	0.869044	1.40065	1.13329	0.895214		0.928166	0.493463	0.160065	0.0667424	0.922953	0.501082	0.139598	0.0618994	1.47198	2.20903	2.21	2.01603	1.92906	1.90105	1.8881	2.35497	2.39903	2.4353		2.11902	2.08305
4.36144	4.40936	4.38344	4.35941	4.48177	4.53912	4.37334	4.30718	4.29319		4.3934	4.47201	4.25342	4.32101	4.39744	4.44985	4.42	4.50122	4.3924	0.938271	1.71517	1.43627	1.16612	0.911559	0.832645	1.41045	1.11521	0.883368		0.939992	0.513223	0.147299	0.0680141	0.932451	0.497179	0.138365	0.0536628	1.48422	2.21196	2.21	2.01896	1.93493	1.90594	1.89788	2.35204	2.40196	2.46562		2.12098	2.08794
4.40999	4.46499	4.42799	4.39199	4.483	4.51101	4.42499	4.37299	4.43097	4.45498	4.44099	4.54599		4.49097	4.44799	4.462	4.424	4.508	4.44499	0.948948	1.72509	1.44715	1.16308	0.898172	0.811704	1.43363	1.14039	0.869952	0.782656	0.947249	0.504922		0.057462	0.945398	0.49448	0.133321	0.0520503	1.49196	2.221	2.207	2.015	1.939	1.909	1.907	2.356	2.409	2.43601	2.425	2.134	2.106
4.45253	4.52046	4.48043	4.43629	4.48398	4.48782	4.47654	4.43963	4.53591	4.57127	4.48943	4.63976	4.56352	4.61404	4.49057	4.48716		4.55428	4.49751	0.955194	1.72799	1.45037	1.15677	0.88073	0.802541	1.44487	1.13296	0.90237	0.815934	0.952805	0.503856	0.131112	0.0532196	0.952491	0.480504		0.0717949	1.49744	2.22087	2.20299	2.012	1.94505	1.91204	1.91106	2.364	2.4091	2.43706	2.43704	2.13282	2.08695
4.50644	4.56751	4.52454	4.46569	4.48202	4.46919	4.53143	4.50433	4.62903	4.70065	4.53354	4.71719	4.71839	4.82283	4.5484	4.50383		4.5827	4.54946	0.955645	1.73024	1.44533	1.14447	0.877622	0.80062	1.445	1.14948	0.930952	0.852123	0.953344	0.531017	0.115978	0.0531804	0.952599	0.472771		0.0590131	1.49768	2.20714	2.20201	2.012	1.94995	1.91596	1.91694	2.364	2.4189	2.44294	2.44096	2.11419	2.08205
4.56299	4.61999	4.57699	4.50099	4.479	4.455	4.58399	4.56399	4.72998	4.82098	4.58599	4.78699	4.86098	4.98397	4.60199	4.54599		4.49002	4.59899	0.9535	1.72584	1.43827	1.13254	0.87596	0.788072	1.43918	1.16682	0.975502	0.899092	0.947271	0.479659	0.155573	0.0824149	0.9543	0.567413		0.147254	1.49322	2.207	2.195	2.016	1.952	1.917	1.929	2.364	2.421	2.45	2.441	2.115	2.087
4.61652	4.67755	4.6345	4.53037	4.48417	4.45716	4.63857	4.62559	4.80282	4.92592	4.64348	4.86065	5.00184	5.13793	4.65954	4.58041	4.46222	4.59225	4.65653	0.944616	1.71623	1.4284	1.12677	0.871905	0.783453	1.42924	1.17941	1.0017	0.936051	0.941944	0.479205	0.172562	0.11018	0.942028	0.607188	0.197138	0.154975	1.4848	2.20596	2.18995	2.01791	1.95405	1.9231	1.93509	2.36391	2.41697	2.44707	2.44196	2.11697	2.09798
4.67033	4.73429	4.68635	4.56852	4.50178	4.47379	4.69727	4.68624	4.88695	5.02081	4.69338	4.92816	5.08792	5.2338	4.7153	4.62247	4.48472	4.61768	4.71132	0.93903	1.70451	1.42007	1.12132	0.872453	0.784823	1.41608	1.17836	1.03057	0.97846	0.939313	0.482785	0.184106	0.142151	0.933546	0.603891	0.198957	0.156481	1.47195	2.20205	2.18506	2.00812	1.95894	1.93387	1.94389	2.35511	2.41404	2.45391	2.43805	2.11404	2.09602
4.73099	4.79499	4.74199	4.60999	4.53599	4.50399	4.75599	4.76299	4.97099	5.10399	4.75299		5.14499	5.29299	4.77899	4.67899	4.512	4.644	4.76899	0.934471	1.69441	1.40618	1.11643	0.869011	0.778851	1.41008	1.16621	1.03359	1.01598	0.934861		0.192839	0.148589	0.928911	0.60517	0.212178	0.169628	1.46264	2.203	2.175	2.007	1.956	1.941	1.951	2.353	2.414	2.465	2.436	2.112
4.79766	4.85156	4.79556	4.66157	4.58946	4.55046	4.81559	4.82579	5.03209	5.18059	4.81965		5.19044	5.33125	4.84365	4.7446	4.55428	4.6863	4.82859	0.931474	1.68444	1.40258	1.11065	0.872063	0.782779	1.40417	1.16239	1.02891	1.04278	0.932099		0.183078	0.123454	0.925634	0.598228	0.217189	0.175343	1.45462	2.20305	2.17494	1.99695	1.95298	1.94598	1.95102	2.35094	2.41208	2.47688	2.43198	2.11106
4.86532	4.90843	4.85243	4.71942	4.63652	4.59752	4.8754	4.90619	5.14387	5.2404	4.88633	5.09518	5.23554	5.35674	4.91033	4.80638	4.58271	4.71669	4.8884	0.91659	1.68078	1.39739	1.10529	0.86114	0.773454	1.39596	1.12983	1.05686	1.05737	0.919725	0.59675	0.166527	0.0840286	0.908642	0.587825	0.225249	0.183834	1.4488	2.20795	2.16906	1.99205	1.95102	1.94402	1.95298	2.34506	2.41992	2.46512	2.43002	2.11694	2.05202
4.95158	4.99308	4.92159	4.7931	4.71165	4.67666	4.96709	4.9761	5.18508	5.33056	4.95309	5.17806	5.2725	5.372	4.99409	4.93011	4.9535	5.0815	4.97808	0.905378	1.65947	1.38438	1.09065	0.828318	0.755312	1.38224	1.13252	1.01705	1.03982	0.907277	0.484581	0.102492	0.0548192	0.900298	0.545581	0.17352	0.132761	1.43278	2.19649	2.156	1.996	1.95199	1.94948	1.95197	2.3285	2.4035	2.45602	2.42699	2.11599	2.10049
5.00763	5.05163	4.98565	4.86288	4.80503	4.77116	5.02764	5.03596	5.24081	5.37684	5.01216	5.22021	5.27273	5.36947	5.0541	5.01759	4.99238	5.11941	5.03513	0.909808	1.66707	1.38382	1.08629	0.849701	0.765081	1.38281	1.1279	1.00172	1.01431	0.911247	0.484205	0.109349	0.052314	0.905042	0.4933	0.172369	0.132068	1.44094	2.19138	2.15198	1.99245	1.94444	1.93787	1.93839	2.32386	2.39743	2.45728	2.424	2.11037	2.09399
5.06387	5.10787	5.04335	4.94014	4.8955	4.87337	5.08485	5.07704	5.30781	5.40765	5.06986	5.24075	5.2517	5.36653	5.10691	5.11344	5.03151	5.16049	5.09088	0.914282	1.67339	1.39475	1.08584	0.839803	0.752777	1.38989	1.12826	1.01299	0.988135	0.913564	0.488909	0.123496	0.0531549	0.911502	0.529602	0.175313	0.134528	1.4465	2.18111	2.15052	1.98854	1.93955	1.92613	1.92861	2.31164	2.39107	2.44016	2.424	2.10011	2.09252
5.1026	5.15758	5.09361	5.01014	4.99619	4.98221	5.12909	5.11559	5.32505	5.43499	5.10711	5.2581	5.2695	5.36799	5.1486	5.21761	5.08372	5.21206	5.1341	0.915232	1.68092	1.40532	1.09184	0.8428	0.75607	1.39856	1.14496	0.993493	0.948939	0.914768	0.492298	0.119051	0.0488857	0.912085	0.496393	0.170666	0.129579	1.45654	2.17899	2.1505	1.98749	1.93599	1.91249	1.91849	2.311	2.389	2.43247	2.41999	2.09799	2.09002
5.16104	5.21455	5.15806	5.0912	5.10894	5.10756	5.18008	5.16645	5.35022	5.44094	5.16607	5.29305	5.27094	5.36445	5.20653	5.26968	5.1143	5.13775	5.19151	0.922214	1.68893	1.41534	1.12644	0.840584	0.764082	1.4108	1.15189	0.971018	0.912053	0.921161	0.480987	0.114567	0.0482637	0.919281	0.501193	0.135918	0.0657045	1.46695	2.17049	2.15258	1.9855	1.93043	1.90341	1.90735	2.31497	2.38599	2.41845	2.41296	2.08899	2.10054
5.20759	5.26208	5.20608	5.15196	5.23097	5.23988	5.23056	5.20564	5.36933	5.43652	5.21459	5.29745	5.26603	5.36053	5.25258	5.32702	5.21631	5.27507	5.23611	0.926922	1.70005	1.4284	1.13788	0.856915	0.783782	1.42085	1.14864	0.933986	0.871072	0.925474	0.482652	0.108461	0.0457241	0.924286	0.512927	0.108258	0.0393096	1.47987	2.17	2.15944	1.9855	1.92406	1.89556	1.89461	2.31203	2.3855	2.41404	2.40953	2.08851	2.10446
5.25816	5.31716	5.27708	5.22764	5.33964	5.36367	5.28757	5.26254	5.388	5.43098	5.27308	5.30802	5.28051	5.36801	5.30107	5.39962	5.34642	5.42443	5.30615	0.919008	1.7021	1.43319	1.15272	0.892248	0.810291	1.42198	1.1427	0.906521	0.835708	0.916421	0.471282	0.0996103	0.0343739	0.917083	0.507521	0.113001	0.0422733	1.47238	2.166	2.16102	1.983	1.91448	1.8895	1.88699	2.30499	2.37949	2.40599	2.3985	2.0845	2.10448
5.31265	5.37368	5.3526	5.33664	5.49111	5.54536	5.34246	5.29923	5.38392	5.40973	5.34768	5.31628	5.282	5.36909	5.35361	5.52286	5.49282	5.5763	5.35758	0.92205	1.70232	1.4303	1.16914	0.922098	0.844114	1.43051	1.16141	0.885277	0.800318	0.920901	0.480471	0.113136	0.0447346	0.921056	0.510012	0.148236	0.0779675	1.47225	2.16614	2.16699	1.99101	1.91101	1.89395	1.88695	2.31512	2.36901	2.40504	2.4	2.08813	2.09091
5.36252	5.4255	5.39855	5.38553	5.57617	5.64899	5.37766	5.31683	5.37806	5.3892	5.3995	5.33779	5.282	5.37593	5.40054	5.58836	5.63165	5.75229	5.40157	0.933519	1.69576	1.4312	1.18629	0.953307	0.87809	1.41801	1.1541	0.885795	0.807035	0.930903	0.514222	0.114388	0.0504346	0.933767	0.523133	0.160927	0.0762467	1.46752	2.1769	2.16601	1.99199	1.91199	1.89004	1.88304	2.32391	2.36999	2.40797	2.4	2.09791	2.08407
5.42218	5.48617	5.46917	5.46819	5.65024	5.77026	5.44316	5.37912	5.38111		5.45719	5.35809	5.287	5.367	5.46116	5.65518	5.76345	5.89641	5.47016	0.916828	1.68461	1.41671	1.18613	1.01547	0.928222	1.39799	1.14629	0.904782		0.917301	0.506897	0.126256	0.0533775	0.914246	0.509704	0.164433	0.0907655	1.45853	2.17398	2.174	1.997	1.90201	1.87498	1.881	2.32701	2.37399	2.39597		2.09699	2.08099
5.48457	5.54771	5.53072	5.53661	5.73365	5.86427	5.50177	5.42171	5.42007		5.52351	5.38967	5.28707	5.367	5.51962	5.71981	5.92131	6.04339	5.52881	0.901918	1.6793	1.40461	1.18379	1.03107	0.964438	1.39255	1.13913	0.902215		0.90341	0.512631	0.124927	0.052469	0.898587	0.482687	0.154766	0.113649	1.44532	2.16798	2.1751	1.99805	1.90405	1.8677	1.88068	2.32904	2.37002	2.38611		2.09195	2.07704
5.52966	5.60358	5.58758	5.58464			5.56255	5.47758	5.42596		5.5637	5.44261	5.29296	5.367	5.56864	5.78353	6.02424	6.15219	5.59253	0.893145	1.66728	1.39773	1.17946			1.3672	1.13554	0.912017		0.896343	0.490723	0.125466	0.0508222	0.888167	0.469905	0.14269	0.101054	1.43951	2.16601	2.18294	2.00197	1.90797			2.33198	2.37199	2.39493		2.08803	2.07998
5.60119	5.66517	5.65517	5.65533		6.06418	5.62417	5.51526			5.63918	5.48021	5.30112	5.37005	5.64118	5.87015	6.02714	6.1701	5.65118	0.882847	1.65416	1.3857	1.17438		1.00135	1.36477	1.12183			0.884476	0.477634	0.124458	0.0474264	0.879707	0.478383	0.151692	0.100857	1.43081	2.16701	2.19104	2.00801	1.90594		1.87504	2.33301	2.37399			2.08801	2.08201
5.66485	5.72381	5.71488	5.76589		6.12558	5.68377	5.60264			5.70189	5.55314	5.3401	5.38603	5.70281	5.9218	6.07308	6.20503	5.71177	0.874939	1.64622	1.37676	1.14571		1.00928	1.35932	1.12836			0.876394	0.475631	0.130588	0.0496578	0.872094	0.486264	0.142283	0.0794878	1.42029	2.17004	2.20305	2.01312	1.88588		1.88895	2.33805	2.36908			2.09201	2.08504
5.72841	5.78444	5.7804	5.83239		6.1686	5.74147	5.65056			5.76839	5.63822	5.34793	5.38798	5.76344	5.98145	6.07895	6.20698	5.76947	0.872611	1.64072	1.37335	1.14358		1.01044	1.35831	1.12634			0.872218	0.472003	0.13492	0.0547233	0.871654	0.500737	0.147769	0.0785784	1.41627	2.17297	2.20696	2.02192	1.87708		1.88504	2.34196	2.37495			2.09299	2.08797
5.8042	5.84315	5.84216	5.87814	6.1131	6.2431	5.80715	5.70916			5.83723	5.73037	5.42632	5.44462	5.84318	6.04711	6.10003	6.21301	5.83117	0.877422	1.6429	1.37325	1.13332	1.04047	0.992374	1.36707	1.13091			0.876522	0.470048	0.14272	0.0674786	0.876832	0.498148	0.149664	0.0763905	1.41993	2.18302	2.20901	2.02201	1.901	1.87601	1.88502	2.34502	2.38301			2.10202	2.09197
5.87869	5.89774	5.90074	5.93139	6.15018	6.28101	5.8637	5.77081			5.92266	5.86931	5.54531	5.6763	5.91066	6.0872	6.11009	6.21601	5.89472	0.88961	1.64975	1.38261	1.13105	1.00616	0.963942	1.3692	1.12225			0.892307	0.495294	0.183438	0.144853	0.885129	0.504885	0.143864	0.0764666	1.42731	2.19008	2.21103	2.02401	1.90004	1.88112	1.89304	2.35113	2.38709			2.10904	2.081
5.93065	5.95362	5.95662	5.9608	6.16391	6.28199	5.91664	5.83159			5.97266	5.96833	5.64433	5.77433	5.96066	6.1019	6.11695	6.21699	5.94863	0.900923	1.66053	1.38986	1.12988	0.992463	0.935454	1.38004	1.11468			0.901865	0.500842	0.178027	0.139049	0.897873	0.505983	0.145698	0.067928	1.43552	2.19596	2.21299	2.02499	1.90298	1.88994	1.89598	2.36093	2.39395			2.11198	2.081
5.97622	6.01319	6.00319	5.98919	6.16018	6.28002	5.95922	5.90719	5.85432		6.0222	6.05432	5.75243	5.75954	6.0102	6.12606	6.12001	6.217	5.99622	0.914158	1.67891	1.40588	1.17063	0.996297	0.912778	1.39451	1.16538	0.949098		0.916881	0.501729	0.16023	0.0518632	0.908934	0.493281	0.143441	0.0673396	1.44987	2.20599	2.211	2.02697	1.93601	1.90903	1.90002	2.368	2.39704	2.43997		2.12299	2.08104
6.03553	6.06668	6.05462	6.04047	6.20914	6.28476	6.01966	5.96082	5.94351		6.07744	6.14294	5.87184	5.90975	6.06665	6.14318	6.12306	6.21699	6.05565	0.929959	1.69325	1.42297	1.17235	0.935338	0.862765	1.40935	1.14136	0.912928		0.933512	0.498689	0.146632	0.0662296	0.923633	0.496314	0.143536	0.0672069	1.46404	2.20314	2.21094	2.02001	1.94006	1.91804	1.90608	2.36909	2.40704	2.43089		2.11915	2.093
6.0766	6.11949	6.10254	6.07665	6.2199	6.26618	6.07051	6.02438	6.05987		6.11167	6.2153	6.01363	6.12195	6.11652	6.15687	6.12795	6.21601	6.10552	0.937606	1.70345	1.43113	1.16277	0.91361	0.833077	1.42047	1.14385	0.887328		0.939096	0.494788	0.141391	0.0577124	0.933108	0.493567	0.13937	0.0654272	1.47514	2.2139	2.20605	2.02099	1.94495	1.92097	1.91194	2.37593	2.40997	2.42209		2.13089	2.093
6.13213	6.17618	6.15315	6.11312	6.21698	6.23689	6.13021	6.09223	6.17335	6.1924	6.16913	6.2883	6.1625	6.23947	6.16615	6.17207	6.13019	6.22431	6.15918	0.944468	1.71008	1.43756	1.15649	0.884547	0.804015	1.43381	1.1421	0.891262	0.807234	0.944865	0.493361	0.126266	0.0552719	0.940882	0.488201	0.138489	0.0659156	1.48561	2.22	2.20499	2.02199	1.94703	1.92202	1.91902	2.37301	2.419	2.43	2.42401	2.133	2.09695
6.17475	6.23264	6.20171	6.15148	6.21179	6.20367	6.19667	6.16581	6.28335	6.31766	6.21175	6.38202	6.31987	6.38765	6.21472	6.19364	6.18948	6.31965	6.21465	0.947071	1.71423	1.43638	1.14545	0.877341	0.789927	1.4377	1.14707	0.907848	0.818312	0.946272	0.496808	0.146512	0.0559971	0.944638	0.489825	0.107589	0.0591433	1.48321	2.22001	2.20301	2.02004	1.95507	1.92708	1.92612	2.376	2.41905	2.42918	2.42713	2.13203	2.08213
6.23063	6.28068	6.25465	6.18776	6.1961	6.17916	6.24667	6.2266	6.38434	6.44218	6.26763	6.4585	6.46008		6.26865	6.24168	6.15026	6.29317	6.26368	0.946394	1.71096	1.43188	1.13702	0.861653	0.780671	1.4351	1.15733	0.933163	0.857423	0.943449	0.498161	0.130933		0.946001	0.588401	0.138258	0.120129	1.4823	2.22099	2.20399	2.02298	1.95997	1.93296	1.93494	2.376	2.42297	2.44291	2.43694	2.13399	2.09194
6.28415	6.33717	6.30516	6.22111	6.20004	6.17905	6.30417	6.29517	6.46623	6.56428	6.31315	6.50915	6.60837	6.74437	6.32815	6.25512		6.26319	6.32016	0.94685	1.7065	1.42679	1.13275	0.861498	0.776451	1.43179	1.15502	0.960102	0.895399	0.942095	0.601309	0.144729	0.093404	0.948235	0.597827		0.198408	1.47523	2.22099	2.20299	2.023	1.963	1.93503	1.94502	2.36999	2.427	2.451	2.43901	2.13299	2.09598
6.33965	6.39665	6.36165	6.26032	6.21405	6.195	6.3666	6.35675	6.54766	6.6662	6.36865	6.56376	6.74229	6.87834	6.38064	6.29825	6.17995	6.33196	6.37667	0.935981	1.69371	1.41902	1.12781	0.864265	0.783824	1.41857	1.16415	1.00666	0.941528	0.933129	0.600496	0.151739	0.119851	0.935646	0.599643	0.159701	0.154834	1.46417	2.21699	2.19996	2.022	1.96406	1.94402	1.95112	2.36706	2.42801	2.4514	2.44202	2.12899	2.08805
6.39052	6.44752	6.41252	6.28576	6.21796	6.195	6.41355	6.41544	6.59951	6.76011	6.41952	6.62343	6.84304	6.983	6.43052	6.31781	6.17604	6.32903	6.4295	0.921944	1.68397	1.40679	1.12704	0.863091	0.783364	1.40948	1.1644	1.00802	0.982856	0.924423	0.571199	0.167312	0.140325	0.916572	0.545862	0.114332	0.12225	1.45391	2.21601	2.19703	2.022	1.96895	1.94598	1.96091	2.37195	2.42899	2.4827	2.44398	2.12801	2.09196
6.4472	6.50818	6.46917	6.33716	6.24718	6.21514	6.47919	6.48634	6.67963	6.84925	6.47719	6.68421	6.8922	7.03418	6.4952	6.4032	6.21309	6.37008	6.48819	0.924578	1.67141	1.3985	1.12032	0.863416	0.780499	1.39945	1.15415	1.01393	1.01527	0.923782	0.578076	0.167978	0.127951	0.922364	0.595014	0.17357	0.167884	1.44484	2.21502	2.19797	2.01998	1.97298	1.95801	1.97601	2.36698	2.43003	2.48986	2.44199	2.12402	2.09702
6.51287	6.5657	6.52372	6.38779	6.30473	6.26168	6.54076	6.59578	6.87786	6.92982	6.53791	6.75285	6.95428	7.09201	6.55882	6.46686	6.24142	6.39744	6.54873	0.917442	1.66592	1.39077	1.11185	0.871773	0.783332	1.39267	1.11998	1.07024	1.03706	0.911649	0.58642	0.138829	0.0867669	0.920336	0.596184	0.192703	0.181907	1.43906	2.22103	2.18899	2.01297	1.96705	1.96003	1.978	2.36096	2.43795	2.44686	2.43903	2.13101	2.10174
6.57953	6.61962	6.57861	6.44857	6.3606	6.31363	6.59859	6.65558	6.86708	6.99256	6.60751	6.81754	6.97585	7.09299	6.62156	6.53253	6.27377	6.43076	6.6046	0.91457	1.66191	1.39013	1.10974	0.873547	0.784234	1.38958	1.11777	1.01859	1.04918	0.910836	0.59487	0.131115	0.0750531	0.915435	0.588832	0.205182	0.189317	1.43475	2.22299	2.18801	2.01101	1.97097	1.96199	1.978	2.35802	2.43403	2.51253	2.44099	2.13199	2.08214
6.64619	6.68616	6.64118	6.50422	6.42423	6.38024	6.65918	6.71513	6.93012	7.04912	6.67717	6.88519	6.99995	7.098	6.69119	6.60927	6.3372	6.4922	6.67017	0.915148	1.66476	1.38551	1.10628	0.862365	0.77554	1.39037	1.11865	1.03125	1.05071	0.912558	0.59525	0.121728	0.0636994	0.914777	0.581828	0.207978	0.188888	1.43338	2.22097	2.18399	2.00801	1.969	1.961	1.97598	2.35198	2.43198	2.51194	2.44	2.13099	2.08413
6.71064	6.74075	6.70272	6.57888	6.50213	6.46318	6.71966	6.75846	6.97247	7.0885	6.73562	6.94832	6.98315	7.09904	6.75466	6.70214	6.40684	6.56181	6.72771	0.914407	1.67166	1.39184	1.10566	0.857308	0.772171	1.39259	1.12438	1.01915	1.03526	0.915399	0.460079	0.103923	0.0600872	0.910414	0.570727	0.210742	0.188225	1.43986	2.21105	2.17997	2.00992	1.96892	1.95989	1.96991	2.34509	2.42392	2.4908	2.44001	2.12601	2.12703
6.75953	6.79845	6.75847	6.64636	6.58917	6.55413	6.77052	6.79366	7.00866	7.12664	6.78354	6.97277	6.99489	7.10197	6.80552	6.79016	6.47138	6.6244	6.78248	0.91651	1.6772	1.39269	1.09962	0.852565	0.76688	1.39515	1.12859	1.01084	1.00775	0.915341	0.450798	0.0948861	0.0567914	0.91456	0.557447	0.220923	0.193262	1.44525	2.21496	2.17802	2.00406	1.96306	1.95108	1.96307	2.35193	2.41806	2.47515	2.44099	2.12699	2.12898
6.81114	6.85418	6.81915	6.72622	6.68633	6.66139	6.83113	6.85203	7.05002	7.15303	6.83614	6.99903	7.006	7.106	6.85415	6.91709		6.71219	6.83615	0.92228	1.68965	1.40316	1.10607	0.843821	0.763495	1.39442	1.13502	0.992663	0.971704	0.922784	0.506898	0.118849	0.0544048	0.918375	0.481887		0.163364	1.45585	2.21196	2.17601	2.00499	1.95898	1.94496	1.95296	2.34601	2.412	2.46394	2.43599	2.12197	2.10903
6.8567	6.91169	6.8677	6.79788	6.79436	6.78646	6.87465	6.86371	7.05729	7.16199	6.88266	7.00714	7.006	7.10604	6.90366	6.94792		6.77609	6.88573	0.935311	1.70244	1.41573	1.12326	0.8535	0.774863	1.41454	1.14656	0.990213	0.931105	0.933716	0.506245	0.118624	0.0527261	0.932923	0.528541		0.16688	1.4687	2.19995	2.17804	2.00304	1.95292	1.933	1.93892	2.34891	2.41199	2.4439	2.43196	2.11395	2.12004
6.90963	6.96364	6.92063	6.86453	6.89728	6.89723	6.92366	6.91762	7.07885	7.16101	6.93265	7.01792	7.006	7.10898	6.95365	7.01751		6.9339	6.94062	0.945985	1.71622	1.43288	1.14992	0.850451	0.781116	1.42902	1.15695	0.963199	0.891417	0.944763	0.505148	0.118928	0.0516773	0.943	0.52561		0.0927478	1.48216	2.19603	2.18098	2.00598	1.94704	1.933	1.93304	2.34205	2.41101	2.43605	2.42902	2.11003	2.12298
6.95819	7.00819	6.9672	6.92922	7.00833	7.02341	6.96818	6.9611	7.10103	7.15595	6.98519	7.03205	7.00701	7.109	7.00217	7.0803	6.92644	7.04528	6.99017	0.953946	1.72462	1.44608	1.16736	0.863625	0.796799	1.44089	1.14934	0.932441	0.85097	0.950938	0.486627	0.118943	0.0511099	0.952362	0.507659	0.127794	0.0844891	1.49382	2.19402	2.18701	2.008	1.93998	1.92697	1.92896	2.34801	2.40999	2.42898	2.42398	2.11001	2.12697
7.01358	7.06264	7.0237	6.99384	7.10435	7.14257	7.01961	6.99158	7.10995	7.14278	7.03963	7.04724	7.00904	7.109	7.05263	7.16799	7.05268	7.12586	7.04062	0.958421	1.73102	1.44908	1.18714	0.911255	0.828333	1.43987	1.15383	0.889945	0.822262	0.95616	0.49447	0.119749	0.051065	0.955901	0.527411	0.129196	0.0585758	1.50039	2.20012	2.19005	2.00904	1.93495	1.91886	1.91687	2.35206	2.40697	2.42201	2.41803	2.11314	2.11692
7.05757	7.11153	7.07649	7.05738	7.207	7.26184	7.06555	7.03557	7.10604	7.12616	7.08754	7.06582	7.01197	7.109	7.10054	7.24327	7.17977	7.26663	7.08754	0.959292	1.73505	1.4502	1.19264	0.94427	0.861142	1.44741	1.16173	0.893327	0.81405	0.95619	0.509633	0.121939	0.0506837	0.957485	0.535838	0.1395	0.060531	1.50364	2.20891	2.19396	2.01197	1.93104	1.9081	1.90709	2.35695	2.40502	2.42299	2.41998	2.1239	2.11106
7.11017	7.16717	7.13317	7.11919	7.29723	7.3693	7.11717	7.07014			7.13817	7.08009	7.01401	7.109	7.15316	7.3172	7.33847	7.44753	7.14316	0.956534	1.7297	1.44683	1.19542	0.989508	0.905141	1.44154	1.15417			0.952022	0.521744	0.125592	0.0508605	0.956156	0.543492	0.155527	0.0688222	1.5014	2.21599	2.20001	2.01401	1.924	1.895	1.90299	2.36401	2.41101			2.12898	2.10999
7.16763	7.22471	7.19069	7.1858	7.37713	7.47333	7.17474	7.11769			7.19667	7.11032	7.01705	7.109	7.20954	7.3858	7.49972	7.62872	7.19873	0.94747	1.72169	1.44181	1.21669	1.0264	0.946298	1.43498	1.15727			0.94583	0.536498	0.129553	0.051021	0.944399	0.520104	0.137471	0.100031	1.4939	2.211	2.20508	2.01608	1.92286	1.89388	1.89996	2.36606	2.41294			2.12299	2.10603
7.21567	7.27863	7.24364	7.24659	7.46341	7.5753	7.23161	7.17064			7.24765	7.13483	7.02097	7.109	7.25072	7.44659	7.6311	7.7601	7.25462	0.937518	1.71344	1.43266	1.21393	1.04843	0.973673	1.42823	1.17535			0.937447	0.537136	0.132113	0.0510995	0.933663	0.498219	0.136785	0.0993347	1.48261	2.211	2.21096	2.02196	1.91207	1.88506	1.89702	2.37097	2.40803			2.12201	2.10799
7.27714	7.33213	7.31213	7.31629	7.51332	7.67018	7.29014				7.30913	7.17812	7.03301	7.10901	7.31514	7.51118	7.75307	7.88306	7.31214	0.92384	1.70118	1.42046	1.20948	1.07157	1.00168	1.41482				0.92615	0.524506	0.140379	0.0510308	0.917421	0.496604	0.135328	0.0989584	1.47283	2.205	2.22102	2.03401	1.90989	1.87908	1.896	2.374				2.116	2.11101
7.33687	7.38879	7.36785	7.44496	7.65276	7.74988	7.35062				7.36485	7.23283	7.03918	7.11313	7.37483	7.5918	7.7841	7.91078	7.37175	0.91513	1.69093	1.40952	1.169	1.03524	1.02445	1.4093				0.91748	0.522868	0.139687	0.0514046	0.908882	0.502552	0.134335	0.0979972	1.46239	2.20601	2.23009	2.04017	1.86009	1.91292	1.89397	2.37514				2.11803	2.11399
7.40337	7.44942	7.43338	7.5183	7.71144	7.81736	7.39854				7.43038	7.29639	7.05287	7.12291	7.43839	7.65341	7.79193	7.89416	7.42945	0.905888	1.68133	1.39766	1.16008	1.00375	1.03723	1.40317				0.907515	0.523504	0.131013	0.053292	0.900579	0.504224	0.139313	0.0762867	1.45392	2.20699	2.23693	2.05288	1.86693	1.90706	1.89202	2.3859				2.11998	2.11301
7.43865	7.49714	7.47815	7.52321	7.70471	7.83916	7.44114	7.32212			7.47515	7.36024	7.0962	7.25762	7.47365	7.67965	7.78154	7.90403	7.47364	0.90144	1.66072	1.3901	1.17523	1.05283	1.023	1.38295	1.12758	0.910439		0.903318	0.545187	0.150965	0.183721	0.896843	0.519051	0.168435	0.0848798	1.43556	2.21002	2.24651	2.05903	1.91953	1.88355	1.88504	2.39952	2.41905			2.12652	2.11801
7.50027	7.55372	7.53674	7.61605	7.79531	7.90804	7.49875	7.38005			7.53525	7.4577	7.1662	7.30814	7.53285	7.74199	7.79971	7.91461	7.53221	0.89506	1.65887	1.38864	1.17665	1.04565	1.0211	1.37802	1.14925	0.986507		0.898131	0.545795	0.176962	0.196243	0.889342	0.516466	0.156261	0.0751256	1.43465	2.21911	2.25208	2.07008	1.93239	1.90601	1.90201	2.4061	2.44097			2.13261	2.12395
7.56006	7.60909	7.59408	7.61948	7.81933	7.94969	7.55657	7.46237			7.59357	7.55082	7.34223	7.38451	7.59852	7.77972	7.81588	7.92294	7.5871	0.896574	1.66108	1.38923	1.15023	1.04331	1.00096	1.38071	1.15621	0.93845		0.898989	0.545248	0.264865	0.15889	0.891395	0.519525	0.155526	0.068506	1.43871	2.22744	2.25845	2.07596	1.92357	1.9065	1.9025	2.41345	2.43902			2.14144	2.12003
7.6171	7.66309	7.64359	7.66354	7.89801	7.98303	7.61711	7.50008	7.47007		7.64759	7.62616	7.33016	7.46052	7.6551	7.80504	7.82301	7.92451	7.64159	0.899479	1.66715	1.39944	1.16636	0.994747	0.971366	1.38079	1.1352	0.939399		0.903237	0.511339	0.212197	0.172566	0.892811	0.518329	0.139567	0.0675741	1.44721	2.23252	2.26451	2.081	1.9435	1.91001	1.90302	2.41449	2.45299	2.48301		2.14702	2.11701
7.67414	7.7182	7.69364	7.69522	7.89653	7.98443	7.67571	7.57982	7.53306		7.70112	7.71859	7.41892	7.49316	7.71361	7.8297	7.82653	7.92752	7.69513	0.90599	1.67455	1.40832	1.16892	0.998048	0.935802	1.39462	1.14744	0.957105		0.908084	0.506243	0.193693	0.124355	0.900749	0.508307	0.138326	0.0667606	1.45614	2.24324	2.27003	2.08303	1.94247	1.92024	1.91565	2.40998	2.44617	2.48905		2.1587	2.12299
7.72156	7.77052	7.74106	7.71135	7.89898	7.97905	7.72802	7.63947	7.61031		7.74708	7.79926	7.52404	7.61686	7.75908	7.84437	7.82848	7.92899	7.74207	0.912722	1.68836	1.42483	1.17992	0.979586	0.903332	1.40149	1.14853	0.949498		0.916166	0.51121	0.164999	0.106001	0.905579	0.489386	0.138013	0.0631621	1.4711	2.26084	2.27198	2.08498	1.97816	1.93784	1.9264	2.40851	2.45889	2.49297		2.17337	2.12201
7.76071	7.82271	7.77574	7.74964	7.90704	7.96442	7.78569	7.69832	7.69663	7.70261	7.78172	7.87932	7.65305	7.64799	7.81018	7.86955	7.83004	7.91548	7.79221	0.930093	1.69908	1.43412	1.17492	0.952853	0.867087	1.41793	1.15066	0.926981	0.868334	0.931087	0.507736	0.147517	0.0713123	0.925571	0.480598	0.128391	0.0539406	1.48179	2.26803	2.2735	2.08249	1.98751	1.94605	1.93956	2.40903	2.46303	2.48105	2.47601	2.18053	2.13552
7.78069	7.85476	7.81759	7.76856	7.91297	7.94164	7.80776	7.76087	7.81747	7.82077	7.82063	7.93176	7.74884	7.83863	7.81374	7.84727	7.82414	7.90027	7.83073	0.939737	1.69999	1.44026	1.17099	0.914231	0.845656	1.42973	1.14851	0.872157	0.78558	0.94073	0.522028	0.141607	0.0639855	0.936062	0.498735	0.130912	0.0613598	1.47595	2.27299	2.27203	2.08297	1.99607	1.96606	1.95725	2.42901	2.46907	2.48994	2.47806	2.18696	2.14721
7.82868	7.90765	7.85873	7.80774	7.91101	7.91617	7.86065	7.8216	7.92032	7.94418	7.86471	7.98465	7.87715	7.95225	7.86566	7.86588	7.83394	7.91888	7.88166	0.940942	1.70468	1.44924	1.17228	0.903114	0.820973	1.43805	1.15127	0.875448	0.796726	0.942141	0.512116	0.133057	0.052506	0.936914	0.504681	0.127542	0.0599493	1.48509	2.27201	2.27399	2.08101	2.00097	1.96997	1.97488	2.42999	2.47397	2.48603	2.48197	2.18402	2.1619
7.88018	7.95518	7.90918	7.83613	7.90298	7.89896	7.91217	7.88821	7.9864	8.06241	7.91019	8.08321	8.02344	8.12152	7.92317	7.87706		7.94208	7.9252	0.948837	1.71081	1.44679	1.16843	0.884959	0.807927	1.43915	1.1599	0.942066	0.85021	0.94972	0.537094	0.147409	0.066166	0.944735	0.509043		0.0619612	1.48582	2.26401	2.267	2.08299	2.01002	1.97902	1.98704	2.436	2.48202	2.50101	2.48801	2.18099	2.13602
7.93474	8.00978	7.96178	7.87358	7.898	7.88788	7.96282	7.95073	8.10658	8.18358	7.9667	8.14582	8.15406	8.27524	7.97474	7.89659			7.98375	0.947975	1.70859	1.43831	1.15951	0.881194	0.806669	1.43117	1.16318	0.955948	0.877133	0.949743	0.541371	0.15288	0.0827537	0.943249	0.481556			1.48485	2.26607	2.26796	2.081	2.01612	1.98429	1.99818	2.43499	2.48801	2.50311	2.49011	2.17908	2.142
7.98753	8.06551	8.01751	7.91464	7.898	7.87908	8.02148	8.00254	8.219	8.296	8.01656	8.20448	8.3007	8.43459	8.02753	7.93863			8.03752	0.944075	1.69944	1.42999	1.153	0.852296	0.785944	1.42332	1.16525	0.976448	0.915093	0.942802	0.551411	0.151463	0.0929893	0.942447	0.546811			1.47508	2.27096	2.26503	2.081	2.02492	2.00482	2.01089	2.43401	2.48899	2.51093	2.49793	2.18495	2.142
8.0322	8.11518	8.07117	7.95117	7.89908	7.88106	8.07818	8.06821	8.25418	8.40231	8.06519	8.27918	8.43229	8.56827	8.07819	7.99715		8.09417	8.09119	0.932124	1.68698	1.41757	1.14488	0.852066	0.780674	1.41176	1.16383	1.02558	0.940968	0.932263	0.489298	0.166065	0.119512	0.929216	0.598788		0.256898	1.46348	2.27498	2.26398	2.08299	2.02803	2.00903	2.01804	2.42998	2.48601	2.53901	2.49399	2.18798	2.14402
8.09288	8.16973	8.12377	8.00359	7.92363	7.89941	8.13385	8.13348	8.31021	8.49704	8.12382	8.33511	8.51985	8.65096	8.13589	8.04286		8.14482	8.14878	0.918238	1.67467	1.40659	1.1291	0.859833	0.781967	1.40271	1.16253	1.01125	0.973607	0.918119	0.488658	0.176342	0.11131	0.915886	0.592145		0.253334	1.45243	2.26803	2.25799	2.08096	2.03701	2.01914	2.03007	2.42395	2.48823	2.54056	2.49107	2.18104	2.149
8.15559	8.22166	8.17864	8.04573	7.96871	7.92881	8.1946	8.23931	8.53951	8.57152	8.18262	8.41448	8.5806	8.71955	8.19959	8.1046		8.20362	8.20464	0.915945	1.66083	1.39583	1.11921	0.867927	0.779615	1.39615	1.12239	1.04384	0.9998	0.915934	0.494919	0.167925	0.117053	0.913486	0.593948		0.258636	1.43847	2.26999	2.25701	2.07802	2.03799	2.02894	2.03497	2.42003	2.50489	2.5092	2.49597	2.18398	2.149
8.21825	8.28619	8.23619	8.10118	7.99926	7.96821	8.24822	8.30922	8.55052	8.65122	8.24525	8.44828	8.60517	8.73914	8.26622	8.16225	7.94115	8.10015	8.2632	0.907818	1.65969	1.38566	1.10714	0.857711	0.771484	1.38246	1.10041	1.04007	1.01361	0.907773	0.604808	0.191589	0.121857	0.905533	0.593813	0.229136	0.210972	1.43297	2.268	2.24799	2.07198	2.03199	2.02399	2.03698	2.42098	2.501	2.50598	2.489	2.179	2.13202
8.28979	8.34187	8.29186	8.15384	8.07388	8.03098	8.31379	8.37273	8.70031	8.71468	8.31679	8.52872	8.65315	8.77903	8.33083	8.23524	7.98461	8.14363	8.32183	0.901445	1.65212	1.37799	1.09803	0.858049	0.769766	1.38002	1.10292	1.04963	1.01202	0.897234	0.595787	0.168306	0.0891686	0.903413	0.585784	0.236804	0.21458	1.42654	2.26796	2.24489	2.06597	2.02993	2.02193	2.03189	2.41492	2.49988	2.49896	2.48803	2.17895	2.13888
8.3465	8.40444	8.35345	8.21446	8.13744	8.10137	8.3705	8.42553	8.7228	8.76357	8.3735	8.58054	8.6639	8.78098	8.39047	8.32421	8.02861	8.1886	8.38147	0.908963	1.65389	1.38533	1.10186	0.856553	0.771663	1.38128	1.10009	1.0433	1.00026	0.910443	0.612085	0.165168	0.0761358	0.905045	0.578891	0.248615	0.221766	1.43286	2.26503	2.23707	2.06402	2.02504	2.01704	2.02407	2.40905	2.49108	2.49603	2.48998	2.17503	2.13008
8.4092	8.4572	8.40923	8.28526	8.22331	8.19033	8.43419	8.48717	8.75282	8.80811	8.4362	8.6341	8.66401	8.78797	8.45421	8.41236		8.24635	8.4382	0.911268	1.66247	1.38732	1.0953	0.850455	0.773706	1.38411	1.1098	0.994575	0.968268	0.909848	0.56209	0.140317	0.0611567	0.910148	0.575473		0.225273	1.43751	2.25995	2.23499	2.062	2.02497	2.00898	2.01499	2.40698	2.48299	2.48615	2.48699	2.17096	2.14304
8.46572	8.51374	8.47271	8.357	8.31142	8.2825	8.48674	8.5351	8.70237	8.83912	8.49276	8.66326	8.66608	8.781	8.51267	8.51225		8.34379	8.49374	0.916384	1.67159	1.39517	1.10775	0.843576	0.753113	1.40004	1.10976	0.929979	0.928302	0.917622	0.471325	0.128527	0.0630056	0.912472	0.553659		0.198242	1.44451	2.24697	2.23203	2.06093	2.01789	2.00386	2.01185	2.40203	2.47888	2.5265	2.48396	2.16092	2.15507
8.51667	8.56566	8.52268	8.42754	8.41135	8.38831	8.53866	8.54196	8.72883	8.84794	8.54665	8.68188	8.67196	8.781	8.55969	8.60043		8.39964	8.54566	0.925123	1.67583	1.40444	1.11896	0.841881	0.750497	1.40486	1.13811	0.961684	0.89597	0.924118	0.516129	0.13464	0.0619866	0.9232	0.518985		0.184996	1.45552	2.24501	2.23399	2.05603	2.01005	1.99406	2.00107	2.40399	2.47006	2.49123	2.48102	2.15504	2.15997
8.56617	8.63116	8.5812	8.50323	8.51738	8.50842	8.58916	8.59417	8.75714	8.84396	8.59718	8.69104	8.67198	8.78597	8.60616	8.63923		8.44367	8.60318	0.937165	1.69721	1.41932	1.12397	0.852532	0.765195	1.41992	1.14765	0.935693	0.858619	0.935891	0.513839	0.134604	0.0576339	0.934789	0.498136		0.156174	1.46623	2.23401	2.22801	2.04902	2.00497	1.98297	1.98596	2.40602	2.46498	2.48797	2.47899	2.14702	2.16401
8.61673	8.67879	8.64282	8.572	8.63141	8.63561	8.63776	8.64528	8.79885	8.83272	8.65172	8.70218	8.66703	8.77803	8.65372	8.70918	8.50586	8.64384	8.65683	0.941778	1.70189	1.42834	1.14402	0.868257	0.790707	1.42712	1.14756	0.894816	0.825434	0.939356	0.501642	0.132725	0.0528389	0.940688	0.485432	0.155587	0.114991	1.47657	2.23603	2.23206	2.05494	1.99593	1.97397	1.97286	2.41292	2.45996	2.47894	2.47588	2.15197	2.16794
8.66854	8.73451	8.70049	8.64238	8.73112	8.749	8.69152	8.66483	8.7881	8.81317	8.70255	8.71489	8.66898	8.77998	8.70455	8.79227	8.63684	8.70347	8.71548	0.950106	1.71254	1.4394	1.14911	0.881493	0.810981	1.43828	1.1445	0.89032	0.808757	0.948251	0.495455	0.128815	0.0527607	0.948313	0.509586	0.132772	0.053672	1.48401	2.23798	2.23597	2.05103	1.99104	1.97202	1.96309	2.40705	2.45703	2.47503	2.46708	2.15002	2.16403
8.71219	8.7882	8.75118	8.7042	8.82232	8.8654	8.74717	8.70314	8.78293	8.78995	8.75514	8.72709	8.67901	8.78001	8.7452	8.88025	8.7685	8.85257	8.76119	0.95443	1.71657	1.44106	1.1805	0.920991	0.846233	1.43938	1.14154	0.89206	0.813648	0.953359	0.497928	0.128003	0.0522275	0.951762	0.522076	0.138475	0.0675913	1.48898	2.23901	2.23901	2.05399	1.98394	1.95793	1.95195	2.40398	2.45299	2.47297	2.46003	2.15399	2.15699
8.76562	8.84568	8.80372	8.76274	8.91392	8.98036	8.79565	8.74435	8.76401	8.77503	8.79669	8.75218	8.68104	8.783	8.80368	8.95283	8.91304	9.01621	8.81576	0.951455	1.71565	1.44302	1.19335	0.978363	0.890069	1.43381	1.14504	0.903296	0.819629	0.950023	0.511651	0.131792	0.0515239	0.949386	0.535079	0.165062	0.0762851	1.4885	2.242	2.24204	2.05203	1.96603	1.93801	1.93888	2.3981	2.45097	2.46504	2.46893	2.15203	2.15494
8.80972	8.89369	8.85467	8.81467	8.97858	9.07638	8.8417	8.76884	8.76499	8.77699	8.84568	8.76492	8.68398	8.783	8.85169	9.01162	9.05707	9.172	8.86965	0.944713	1.71068	1.43725	1.20767	1.02163	0.9366	1.42637	1.14519	0.904433	0.891577	0.942498	0.520215	0.13335	0.0510928	0.942773	0.527211	0.152471	0.0653504	1.48649	2.242	2.24498	2.05399	1.96799	1.93899	1.93006	2.40496	2.44901	2.46798	2.46403	2.15399	2.15103
8.86207	8.94507	8.91207	8.88008	9.08207	9.18012	8.90107	8.81106		8.79509	8.89507	8.78805	8.68901	8.783	8.90007	9.07507	9.18215	9.31215	8.92307	0.934575	1.70226	1.43029	1.2106	1.04406	0.971716	1.41962	1.14206		0.889485	0.934336	0.525085	0.139422	0.0513398	0.931434	0.499876	0.161466	0.083928	1.47578	2.241	2.254	2.058	1.955	1.92498	1.927	2.40501	2.45		2.46598	2.15699	2.147
8.91675	9.00578	8.97278	8.94824	9.14085	9.27504	8.9547	8.85957		8.86984	8.95271	8.83049	8.69708	8.786	8.95472	9.13392	9.30494	9.43794	8.98081	0.922169	1.68967	1.4198	1.19853	1.0497	1.00086	1.40961	1.14574		0.892421	0.923014	0.528979	0.140888	0.0511709	0.918086	0.488819	0.166203	0.122756	1.46383	2.23797	2.25705	2.06005	1.95843	1.91127	1.92997	2.41007	2.45001		2.45053	2.15003	2.14805
8.97052	9.06151	9.02851	9.03721	9.20146	9.34934	9.00456	8.90064		8.8581	9.00355	8.86569	8.70295	8.786	9.00654	9.19942	9.3724	9.5054	9.03849	0.913487	1.68144	1.41398	1.16974	0.98308	1.02279	1.39859	1.12491		0.812359	0.913286	0.512446	0.142902	0.0519531	0.910616	0.488721	0.173585	0.129609	1.45427	2.23602	2.26097	2.06397	1.91736	1.93083	1.92802	2.41496	2.45099		2.48866	2.15198	2.15197
9.03323	9.1192	9.08622	9.12501	9.35593	9.41326	9.06021	8.95729			9.06525	8.91823	8.72105	8.78604	9.06723	9.27519	9.42105	9.56303	9.09621	0.902996	1.67143	1.40696	1.15763	1.0635	1.04185	1.38603	1.13003			0.902811	0.504185	0.143703	0.0524839	0.900331	0.481432	0.144478	0.0790464	1.44517	2.23402	2.26802	2.07102	1.89723	1.92584	1.93001	2.41601	2.45099			2.14701	2.15302
9.09793	9.17379	9.14783	9.12951	9.3379	9.48679	9.11782				9.13397	8.98315	8.73667	8.79629	9.13094	9.32886	9.43429	9.57019	9.15374	0.896255	1.66438	1.39209	1.17593	1.0612	1.04233	1.38396				0.897556	0.48894	0.141752	0.0563799	0.892204	0.503846	0.152362	0.0779797	1.43661	2.24006	2.2731	2.07704	1.95949	1.88372	1.932	2.42004				2.15106	2.158
9.16357	9.22964	9.20662	9.23631	9.47213	9.54264	9.17563				9.20256	9.06447	8.7837	8.81687	9.19757	9.38961	9.45487	9.58391	9.20566	0.893041	1.66361	1.39116	1.15142	1.05675	1.03181	1.37373				0.89443	0.488205	0.148278	0.061318	0.888931	0.50072	0.156046	0.0723067	1.43342	2.24397	2.27996	2.07998	1.92323	1.93467	1.932	2.42298				2.15497	2.158
9.22907	9.28707	9.26106	9.27903	9.50902	9.58804	9.23307				9.26507	9.16413	8.85411	8.87705	9.26307	9.43903	9.47202	9.594	9.26706	0.894175	1.66388	1.38775	1.14491	1.03846	1.00592	1.37866				0.895396	0.486162	0.147424	0.051677	0.890144	0.514496	0.158058	0.066542	1.43635	2.25201	2.284	2.08501	1.93502	1.938	1.932	2.42601				2.16401	2.152
9.2877	9.34369	9.3146	9.30869	9.52646	9.62128	9.28773				9.31969	9.27224	8.94329	8.92247	9.32469	9.46824	9.48608	9.59804	9.31872	0.898638	1.66706	1.39149	1.1443	1.01225	0.972484	1.3911				0.900734	0.496063	0.175588	0.0657769	0.893559	0.511221	0.15658	0.0598792	1.44065	2.25921	2.28403	2.09	1.95112	1.93713	1.93615	2.43101				2.17216	2.15096
9.33955	9.39456	9.35862	9.35956	9.5607	9.64182	9.34153				9.37056	9.3632	9.03817	9.03105	9.37556	9.48585	9.49195	9.60097	9.37154	0.903646	1.67659	1.39817	1.13503	0.982223	0.930814	1.38337				0.903992	0.498519	0.16878	0.0648085	0.900103	0.505431	0.151405	0.0576098	1.44623	2.27486	2.28598	2.09	1.95992	1.94691	1.94691	2.43199				2.1839	2.14803
9.38514	9.45217	9.40812	9.37108	9.54407	9.63298	9.39716	9.30319			9.41314	9.44726	9.1324	9.15449	9.42613	9.51006	9.50001	9.601	9.42417	0.915199	1.68849	1.41483	1.16196	0.983937	0.90115	1.39633	1.10824			0.915404	0.497502	0.160435	0.0722887	0.910916	0.496546	0.145713	0.0574388	1.46162	2.27503	2.27701	2.09	2.006	1.95906	1.95304	2.42901	2.48302			2.18601	2.14702
9.42648	9.50258	9.44573	9.39556	9.56403	9.62672	9.44669	9.36093	9.33072		9.45645	9.52595	9.25399	9.30385	9.4655	9.52723	9.503	9.60101	9.47557	0.929906	1.70601	1.42726	1.16506	0.938243	0.859413	1.41804	1.11968	0.89237		0.931466	0.500978	0.140915	0.0600937	0.924707	0.486469	0.137742	0.057051	1.4739	2.2842	2.27996	2.089	2.00516	1.97708	1.96517	2.43201	2.49	2.55628		2.19023	2.15208
9.46176	9.54571	9.49964	9.43672	9.56599	9.60614	9.49766	9.42954	9.45814		9.48978	9.59653	9.40101	9.51459	9.50275	9.54389	9.503	9.60199	9.51772	0.940002	1.71694	1.4395	1.1654	0.922913	0.837467	1.42845	1.13601	0.89534		0.937102	0.503036	0.127967	0.0640634	0.938557	0.48343	0.137859	0.0541693	1.48318	2.2989	2.27702	2.089	2.01692	1.98296	1.97791	2.43299	2.49	2.50336		2.20689	2.15796
9.52416	9.60216	9.54618	9.47813	9.56799	9.58894	9.54819	9.49821	9.56934	9.58145	9.55118	9.66731	9.54844	9.61143	9.56517	9.56027		9.61229	9.57016	0.947641	1.72585	1.44588	1.16791	0.904402	0.814185	1.44175	1.14601	0.866777	0.790421	0.9448	0.495109	0.101795	0.0253785	0.945671	0.480269		0.0414902	1.49322	2.29397	2.274	2.089	2.02002	1.99002	1.99004	2.43799	2.49202	2.50403	2.50002	2.20297	2.15696
9.57151	9.64771	9.59961	9.51545	9.56595	9.57077	9.60453	9.55984	9.66709	9.71156	9.60245	9.75585	9.67603	9.73785	9.61551	9.63741		9.69447	9.61569	0.950855	1.72925	1.44585	1.15817	0.893093	0.809659	1.44672	1.14879	0.912455	0.825622	0.947695	0.50333	0.132097	0.05084	0.948983	0.468579		0.0414185	1.49973	2.28599	2.27397	2.09	2.02609	1.99711	2.00216	2.43507	2.49711	2.51208	2.50607	2.19396	2.14501
9.60868	9.69955	9.64461	9.54871	9.56203	9.55414	9.64366	9.62146	9.7473	9.826	9.63571	9.81845	9.8247	9.94718	9.65268	9.59438		9.65534	9.66656	0.952694	1.73039	1.44419	1.14586	0.871994	0.794928	1.44026	1.16376	0.95029	0.86467	0.94883	0.485684	0.136274	0.0559752	0.951439	0.47657		0.0317641	1.4994	2.28501	2.27202	2.09	2.03294	2.00493	2.0139	2.43996	2.50493	2.51795	2.51096	2.19103	2.14599
9.67517	9.75417	9.69719	9.59313	9.56303	9.54302	9.70319	9.68021	9.83927	9.9364	9.69817	9.88812	9.97643	10.1065	9.71917	9.64615	9.52611		9.72317	0.9502	1.72298	1.43984	1.13369	0.868853	0.790067	1.43728	1.17837	0.984541	0.910941	0.946509	0.482963	0.140211	0.0695206	0.94867	0.594373	0.152163		1.49183	2.28299	2.266	2.089	2.03702	2.00802	2.02503	2.43899	2.501	2.52802	2.512	2.189	2.1529
9.72372	9.80373	9.75069	9.63055	9.57144	9.54927	9.75575	9.73984	9.9151	10.0502	9.74772	9.92219	10.097	10.2391	9.76876	9.68745	9.55608	9.69209	9.77273	0.94432	1.71344	1.43095	1.12918	0.872604	0.792095	1.42736	1.18137	1.00745	0.945244	0.946165	0.613766	0.165865	0.106444	0.937351	0.600818	0.158713	0.116895	1.4817	2.27892	2.26496	2.08997	2.04297	2.01319	2.03311	2.43596	2.49997	2.53303	2.51196	2.18788	2.12633
9.77667	9.85766	9.80168	9.67075	9.6038	9.56888	9.81065	9.80161	9.99549	10.1355	9.80067	10.0094	10.1715	10.3205	9.82465	9.72079	9.56196	9.69896	9.82666	0.929673	1.70148	1.41841	1.12306	0.883938	0.79686	1.4172	1.17533	1.02108	0.983727	0.934066	0.521752	0.182395	0.139779	0.920536	0.59917	0.163361	0.12163	1.47117	2.27304	2.26202	2.08801	2.04101	2.02691	2.04095	2.43302	2.49801	2.53499	2.50902	2.17906	2.15085
9.83507	9.91006	9.85706	9.71405	9.63405	9.60305	9.86606	9.88707	10.1151	10.2141	9.85507	10.0631	10.1791	10.3121	9.88207	9.78006	9.58203	9.62201	9.87906	0.917479	1.68921	1.407	1.11669	0.863689	0.797378	1.40674	1.13673	1.03307	1.0144	0.924026	0.603961	0.249354	0.178336	0.906511	0.58797	0.167945	0.0480883	1.45897	2.26499	2.257	2.082	2.04199	2.035	2.048	2.42999	2.513	2.547	2.503	2.17299	2.16196
9.90083	9.96876	9.91282	9.76582	9.6789	9.6478	9.92378	9.95785	10.1849	10.2879	9.91789	10.1163	10.2788	10.4177	9.95182	9.83297	9.6065	9.63008	9.93775	0.91595	1.67855	1.39861	1.11053	0.852875	0.786201	1.39531	1.13135	1.03882	1.03577	0.929543	0.604907	0.149625	0.0900454	0.89787	0.596867	0.191846	0.0759218	1.45114	2.26003	2.25292	2.07894	2.03694	2.03892	2.05194	2.42294	2.51189	2.54286	2.50103	2.16803	2.12107
9.95948	10.0225	9.97048	9.82348	9.74243	9.70449	9.97851	10.0175	10.2504	10.3494	9.98044	10.2052	10.3385	10.4705	10.0095	9.90139	9.64169	9.77669	9.99053	0.906812	1.67767	1.39294	1.10823	0.848321	0.779203	1.39697	1.12651	1.05459	1.04376	0.913553	0.602611	0.139441	0.103103	0.895789	0.586096	0.202138	0.160573	1.44694	2.26198	2.24705	2.07503	2.03303	2.03305	2.04803	2.41903	2.50407	2.53309	2.50298	2.16998	2.12596
10.0242	10.0782	10.0282	9.88723	9.82228	9.7833	10.0472	10.0772	10.3112	10.4102	10.0442	10.2881	10.326	10.428	10.0742		9.67732	9.8153	10.0522	0.89892	1.67733	1.39357	1.1035	0.870245	0.7815	1.38485	1.12547	1.04802	1.0388	0.904721	0.474044	0.11842	0.0694698	0.889038		0.209268	0.168609	1.4472	2.25	2.24398	2.06801	2.03198	2.02694	2.03897	2.40199	2.49998	2.52498	2.50199	2.158	2.15599
10.0777	10.1368	10.0898	9.95311	9.90241	9.87054	10.1029	10.1346	10.3625	10.4575	10.0907	10.3225	10.3342	10.4331	10.1346	10.0804	9.76768	9.90273	10.1078	0.898816	1.67813	1.39437	1.09761	0.860524	0.770348	1.38743	1.12668	1.03588	1.02083	0.904804	0.48097	0.118441	0.0636578	0.888611	0.547822	0.205386	0.1651	1.45123	2.25095	2.23698	2.07091	2.02582	2.00989	2.0297	2.39773	2.49282	2.52002	2.49795	2.15798	2.15294
10.1207	10.1916	10.1427	10.0245	9.99342	9.97036	10.1636	10.1728	10.3938	10.4908	10.1387	10.3558	10.3449	10.437	10.1718	10.1714	9.87631	10.0143	10.1617	0.896624	1.68266	1.39905	1.10353	0.860133	0.774066	1.38447	1.12449	1.0115	0.992849	0.89857	0.483544	0.114624	0.0557604	0.889971	0.538251	0.174726	0.134744	1.45702	2.24802	2.23601	2.06504	2.01408	2.00304	2.01013	2.38011	2.48108	2.52099	2.49502	2.15701	2.14903
10.1782	10.2442	10.1922	10.0962	10.0794	10.0664	10.2102	10.2191	10.427	10.518	10.1902	10.365	10.35	10.426	10.2302		9.95095	10.0845	10.2142	0.898089	1.67763	1.40751	1.11893	0.831302	0.760997	1.39436	1.12473	0.988745	0.955447	0.900506	0.491617	0.111369	0.039452	0.891203		0.209194	0.168813	1.46221	2.24795	2.23403	2.05802	2.00296	1.99396	1.99794	2.37997	2.47298	2.50395	2.48997	2.15496	2.14301
10.2277	10.2898	10.2467	10.162	10.1804	10.1806	10.2675	10.2428	10.4343	10.5299	10.2398	10.3692	10.354	10.431	10.2797	10.3396		9.94543	10.2587	0.897992	1.68712	1.417	1.12348	0.843047	0.773948	1.3902	1.13266	0.967565	0.912896	0.899452	0.490804	0.108362	0.039986	0.892026	0.471394		0.121408	1.47165	2.23301	2.24203	2.06293	1.99086	1.98174	1.98171	2.37325	2.46695	2.4909	2.48282	2.14296	2.14521
		10.2966	10.2314	10.2782	10.295	10.2997	10.2995	10.4568	10.526	10.2935	10.3868	10.354	10.431	10.3306	10.3816		10.0471				1.4233	1.1305	0.867785	0.783814	1.40317	1.12358	0.928727	0.874801	0.902444	0.490374	0.107825	0.0389887	0.900308	0.50947		0.205421				2.05804	1.98108	1.96316	1.96118	2.39085	2.46303	2.48406	2.47011	2.14003	2.15987
[truncated: 64 more columns]
