# Supplementary material for: Kinematic Validation of a Multi-Kinect v2 Instrumented 10-Meter Walkway for Quantitative Gait Assessments
Source: PLoS One. 2015 Oct 13;10(10):e0139913. doi: 10.1371/journal.pone.0139913 (PMC4603795; doi:10.1371/journal.pone.0139913)
Supplement: S1 Data — (ZIP) [file pone.0139913.s001.zip › S1_Data/pp6_trial4.xls]

## Sheet: Sheet1
Kinect(x) SpineBase	Kinect(x) Head	Kinect(x) ShoulderLeft	Kinect(x) ElbowLeft	Kinect(x) WristLeft	Kinect(x) HandLeft	Kinect(x) ShoulderRight	Kinect(x) ElbowRight	Kinect(x) WristRight	Kinect(x) HandRight	Kinect(x) HipLeft	Kinect(x) KneeLeft	Kinect(x) AnkleLeft	Kinect(x) FootLeft	Kinect(x) HipRight	Kinect(x) KneeRight	Kinect(x) AnkleRight	Kinect(x) FootRight	Kinect(x) SpineShoulder	Kinect(y) SpineBase	Kinect(y) Head	Kinect(y) ShoulderLeft	Kinect(y) ElbowLeft	Kinect(y) WristLeft	Kinect(y) HandLeft	Kinect(y) ShoulderRight	Kinect(y) ElbowRight	Kinect(y) WristRight	Kinect(y) HandRight	Kinect(y) HipLeft	Kinect(y) KneeLeft	Kinect(y) AnkleLeft	Kinect(y) FootLeft	Kinect(y) HipRight	Kinect(y) KneeRight	Kinect(y) AnkleRight	Kinect(y) FootRight	Kinect(y) SpineShoulder	Kinect(z) SpineBase	Kinect(z) Head	Kinect(z) ShoulderLeft	Kinect(z) ElbowLeft	Kinect(z) WristLeft	Kinect(z) HandLeft	Kinect(z) ShoulderRight	Kinect(z) ElbowRight	Kinect(z) WristRight	Kinect(z) HandRight	Kinect(z) HipLeft	Kinect(z) KneeLeft
0.093	0.233018	0.163	0.106946	0.134	0.15891	0.150018	0.094	0.133036	0.153874	0.133	0.112	0.051982	0.155585	0.133	0.112018	0.062	0.149928	0.179	0.953723	1.7112	1.45956	1.17931	0.936817	0.84312	1.45496	1.16926	0.915236	0.82554	0.954134	0.511853	0.132686	0.0525748	0.950492	0.498814	0.129077	0.0611628	1.48984	2.283	2.29505	2.109	2.05402	2.027	2.04696	2.44205	2.486	2.47605	2.45104	2.205	2.206
0.093	0.234	0.163	0.104	0.134	0.154	0.151	0.094	0.135	0.147001	0.133	0.112	0.0510001	0.133002	0.133	0.113	0.062	0.146	0.179	0.95388	1.71052	1.45955	1.17909	0.93665	0.84531	1.45491	1.16898	0.91449	0.8228	0.95434	0.51257	0.13573	0.0620892	0.95059	0.50067	0.13003	0.06077	1.48984	2.283	2.298	2.109	2.055	2.027	2.045	2.445	2.486	2.479	2.453	2.205	2.206
0.097	0.23801	0.167	0.111	0.134094	0.162042	0.155	0.0970314	0.13701	0.157969	0.137	0.112	0.054	0.152937	0.136	0.112	0.062	0.146	0.184031	0.953239	1.70898	1.45941	1.17674	0.933926	0.841284	1.453	1.17423	0.915352	0.824235	0.953897	0.511042	0.133462	0.0554457	0.94973	0.499733	0.130219	0.0607709	1.48958	2.285	2.29704	2.112	2.053	2.02708	2.04602	2.444	2.48499	2.47503	2.45301	2.204	2.206
0.0969825	0.239053	0.167053	0.111053	0.143105	0.166035	0.155053	0.1	0.138	0.155053	0.137	0.112053	0.054	0.14686	0.136	0.112018	0.062	0.146	0.187	0.953122	1.70909	1.45922	1.17642	0.933408	0.842463	1.45225	1.17867	0.914574	0.823763	0.953631	0.512237	0.134632	0.0588748	0.949683	0.500958	0.134798	0.0608549	1.48931	2.28495	2.30096	2.11196	2.05298	2.03546	2.04812	2.44398	2.484	2.478	2.45398	2.204	2.20598
0.0960003	0.242	0.17	0.114	0.149002	0.168001	0.158001	0.1	0.138	0.158	0.137	0.115	0.054	0.139008	0.136	0.113	0.0619994	0.146	0.187	0.95266	1.70885	1.45897	1.18432	0.923186	0.836468	1.45122	1.17866	0.91478	0.822829	0.95312	0.51374	0.13528	0.0619474	0.94928	0.50197	0.134679	0.06057	1.48857	2.282	2.299	2.11	2.052	2.061	2.055	2.443	2.484	2.478	2.453	2.204	2.205
0.0970203	0.242031	0.170031	0.114031	0.154949	0.169959	0.161	0.1	0.138031	0.15802	0.137031	0.115031	0.054	0.164	0.136041	0.11299	0.0600102	0.145031	0.187031	0.952356	1.70684	1.45883	1.18432	0.911931	0.829214	1.45147	1.17689	0.914885	0.819389	0.952461	0.513437	0.134658	0.0535898	0.94916	0.501691	0.130359	0.0605123	1.48818	2.28496	2.29899	2.10999	2.05199	2.04795	2.04998	2.442	2.484	2.47799	2.45296	2.20399	2.20498
0.099	0.245072	0.173	0.117	0.149982	0.165982	0.161054	0.100126	0.141054	0.160018	0.14	0.118	0.054	0.163677	0.14	0.112018	0.061	0.147946	0.190054	0.952018	1.70557	1.45891	1.1842	0.930712	0.836544	1.45171	1.17438	0.915364	0.824126	0.952567	0.515119	0.134427	0.0527421	0.948228	0.498844	0.129256	0.0597569	1.4875	2.281	2.29804	2.109	2.051	2.04275	2.04795	2.44198	2.48396	2.47698	2.44905	2.203	2.203
0.0990006	0.249001	0.173001	0.117001	0.149	0.165001	0.164	0.107	0.144	0.160999	0.140001	0.118	0.054	0.146	0.140001	0.113	0.0610002	0.145001	0.193001	0.95243	1.70642	1.45907	1.1837	0.941209	0.84442	1.45228	1.17041	0.91447	0.82228	0.95294	0.51781	0.1348	0.06051	0.94866	0.50013	0.13011	0.0595901	1.48839	2.281	2.3	2.109	2.051	2.029	2.045	2.441	2.482	2.476	2.452	2.203	2.203
0.10201	0.253031	0.180031	0.120031	0.149	0.168042	0.164042	0.107031	0.144031	0.158062	0.143	0.118	0.0540104	0.146156	0.143	0.11399		0.14899	0.200031	0.952131	1.70816	1.45933	1.18029	0.937552	0.8447	1.45214	1.16898	0.913743	0.820347	0.952035	0.516921	0.134773	0.0602388	0.948835	0.501725		0.0598227	1.48885	2.28003	2.29899	2.10699	2.04999	2.029	2.04402	2.44098	2.48199	2.47599	2.45298	2.202	2.203
0.103	0.256107	0.183054	0.123054	0.149054	0.172072	0.168018	0.110054	0.147	0.163946	0.143	0.118072	0.0549463	0.160946	0.143	0.113054		0.148018	0.203	0.951287	1.70631	1.4586	1.17885	0.935844	0.842851	1.45081	1.16832	0.913955	0.822882	0.95156	0.516055	0.134116	0.0506222	0.947433	0.500314		0.05913	1.48609	2.283	2.29796	2.10598	2.04898	2.02898	2.04598	2.43907	2.48096	2.475	2.45102	2.202	2.20298
0.103001	0.262003	0.186003	0.126002	0.152	0.176001	0.169003	0.113001	0.147002	0.161003	0.143001	0.122	0.0520014	0.158001	0.143001	0.116		0.148999	0.203004	0.95112	1.70371	1.4582	1.17981	0.93661	0.84399	1.45053	1.17377	0.91206	0.822991	0.95158	0.515219	0.13392	0.05184	0.94706	0.499999		0.0591332	1.48576	2.283	2.296	2.105	2.048	2.028	2.045	2.443	2.479	2.475	2.452	2.202	2.202
0.106	0.269032	0.193042	0.130032	0.151032	0.177968	0.175063	0.116042	0.151032	0.168063	0.146	0.122	0.0549685	0.160947	0.146	0.116		0.146	0.212053	0.950908	1.70394	1.4581	1.17951	0.936279	0.844763	1.45131	1.16904	0.912178	0.825009	0.951498	0.513736	0.133424	0.0518538	0.946889	0.498657		0.066067	1.48565	2.279	2.29399	2.10599	2.04599	2.02499	2.04093	2.43998	2.47799	2.47399	2.44998	2.201	2.202
0.106072	0.272108	0.197144	0.133108	0.154036	0.175072	0.18118	0.120162	0.154054	0.173946	0.146054	0.122054	0.052	0.156	0.146054	0.116		0.146036	0.217054	0.950744	1.70356	1.45727	1.18054	0.937096	0.84497	1.45101	1.16837	0.913865	0.822929	0.951334	0.513361	0.133791	0.0531523	0.946826	0.499293		0.0675142	1.48672	2.27904	2.29295	2.10487	2.04496	2.02393	2.03398	2.43795	2.47695	2.47296	2.44802	2.20098	2.20198
0.110002	0.278003	0.205001	0.139	0.156	0.179001	0.191002	0.129001	0.157001	0.171003	0.149002	0.125	0.0519997	0.155997	0.149003	0.116001	0.0619997	0.148	0.220002	0.95039	1.70429	1.4577	1.18002	0.93632	0.84114	1.44975	1.17255	0.91416	0.819041	0.95098	0.51286	0.133281	0.0532804	0.94659	0.500001	0.13573	0.0590211	1.48494	2.281	2.29	2.098	2.043	2.02	2.033	2.435	2.474	2.471	2.449	2.2	2.201
0.116093	0.287082	0.208072	0.139031	0.156062	0.182021	0.198093	0.133103	0.160226	0.180072	0.156082	0.124031	0.0510309	0.147093	0.159062	0.118041	0.061	0.147021	0.225093	0.950975	1.70332	1.45793	1.1806	0.936815	0.841717	1.45072	1.17382	0.914151	0.822217	0.95186	0.512762	0.135912	0.0545745	0.946811	0.502462	0.134966	0.0624993	1.48376	2.27893	2.28394	2.09698	2.04299	2.01998	2.03196	2.43296	2.47597	2.46989	2.44597	2.19793	2.19799
0.125164	0.295127	0.215091	0.142055	0.162255	0.184109	0.207127	0.143182	0.182073	0.187309	0.164127	0.127164	0.0539818	0.156	0.165273	0.122255	0.061	0.148982	0.234109	0.949523	1.70127	1.45447	1.17805	0.934332	0.84216	1.45077	1.1733	0.91236	0.824715	0.949973	0.513021	0.134173	0.0540389	0.945918	0.5046	0.134503	0.0624191	1.48003	2.27195	2.27795	2.09491	2.04193	2.01796	2.02796	2.42896	2.47293	2.45904	2.44296	2.19096	2.19675
0.134003	0.302003	0.220003	0.145003	0.176	0.19	0.214003	0.153002	0.186	0.204002	0.171002	0.136002	0.0529996	0.156	0.180004	0.136011	0.061	0.148	0.240005	0.94966	1.70051	1.45523	1.17733	0.927963	0.831903	1.4505	1.17015	0.91507	0.81848	0.94959	0.51469	0.133248	0.0534398	0.94688	0.507819	0.12925	0.061831	1.4813	2.269	2.275	2.09	2.038	2.016	2.026	2.427	2.469	2.461	2.441	2.189	2.183
0.143094	0.310166	0.228104	0.154156	0.177	0.191094	0.222166	0.158145	0.186104	0.20826	0.177125	0.142094	0.052	0.156	0.190094	0.164343	0.0610416	0.14699	0.253197	0.948452	1.70068	1.45436	1.18021	0.936956	0.839429	1.45007	1.16188	0.916271	0.817416	0.948292	0.514375	0.128006	0.0528182	0.945783	0.506261	0.128869	0.0643981	1.47654	2.26296	2.26894	2.08297	2.03491	2.009	2.01794	2.42094	2.46399	2.46097	2.44288	2.18692	2.17785
0.152127	0.326091	0.238254	0.169054	0.177018	0.199982	0.238127	0.172182	0.196236	0.233163	0.189163	0.151073	0.052	0.156	0.199073	0.19769	0.0651089	0.146145	0.272054	0.9458	1.69911	1.45238	1.17992	0.935607	0.837398	1.44745	1.16159	0.914379	0.813273	0.94561	0.515817	0.127593	0.0526462	0.943185	0.510114	0.130555	0.062257	1.47681	2.25896	2.26291	2.07998	2.02598	2.00887	2.01195	2.41496	2.46293	2.45798	2.43107	2.17895	2.16384
0.159002	0.331003	0.252002	0.172001	0.178	0.199001	0.245001	0.182001	0.209003	0.242004	0.198002	0.155001	0.0520003	0.156	0.203002	0.235005	0.0710022	0.154002	0.275002	0.94473	1.69612	1.44576	1.17902	0.934888	0.836758	1.44564	1.15565	0.91218	0.81399	0.94343	0.51401	0.12778	0.0524399	0.94292	0.5076	0.12543	0.0593895	1.47617	2.257	2.258	2.079	2.025	2.002	2.009	2.413	2.459	2.457	2.435	2.176	2.155
0.174123	0.354113	0.264154	0.181175	0.180134	0.209093	0.255237	0.193165	0.232144	0.272206	0.210154	0.162082	0.0540309	0.156	0.217134	0.276535	0.0885142	0.167432	0.290216	0.941765	1.68926	1.44095	1.1602	0.916117	0.818738	1.43932	1.15108	0.908906	0.812652	0.939839	0.516074	0.127645	0.051702	0.940801	0.507033	0.124051	0.0555224	1.46816	2.24796	2.25393	2.07095	2.01897	1.99696	2.00893	2.41292	2.45194	2.44899	2.42797	2.16792	2.15294
0.186157	0.365522	0.279365	0.198139	0.193261	0.218226	0.278191	0.209139	0.246226	0.292261	0.225104	0.170052	0.0571218	0.156017	0.230174	0.328296	0.139201	0.21027	0.311244	0.939271	1.68359	1.43848	1.1606	0.916587	0.816531	1.43217	1.14593	0.903765	0.814821	0.937719	0.515476	0.127078	0.0518832	0.937985	0.517897	0.132754	0.0624508	1.45955	2.24388	2.24688	2.06595	2.0159	1.99284	2.00193	2.405	2.44602	2.44793	2.42503	2.15995	2.14697
0.19501	0.395016	0.300017	0.206023	0.208007	0.231005	0.289017	0.217013	0.259013	0.30701	0.231011	0.173001	0.0639989	0.157001	0.24001	0.34503	0.207033	0.282038	0.325014	0.935958	1.67621	1.43162	1.14956	0.905687	0.809274	1.42944	1.14615	0.904644	0.817128	0.934818	0.514711	0.122991	0.0514994	0.934308	0.516599	0.131296	0.0602436	1.45496	2.237	2.24	2.063	2.01	1.984	1.998	2.405	2.447	2.44399	2.427	2.157	2.145
0.214137	0.426275	0.332245	0.250069	0.222353	0.241157	0.322226	0.241128	0.283108	0.325118	0.251118	0.175098	0.0620393	0.15899	0.259157	0.401334	0.269766	0.353903	0.352245	0.932426	1.6727	1.42861	1.16045	0.917633	0.815706	1.42627	1.15457	0.91289	0.813167	0.931543	0.51592	0.124907	0.0503353	0.930599	0.514257	0.14197	0.0670681	1.45083	2.23099	2.23698	2.06196	2.00201	1.98302	1.99805	2.39695	2.44298	2.4321	2.42803	2.15095	2.14097
0.228428	0.454625	0.357625	0.257553	0.258161	0.257268	0.345517	0.25425	0.294375	0.33741	0.263428	0.185107	0.066	0.158	0.275375	0.43566	0.348624	0.446767	0.377678	0.929869	1.66657	1.42545	1.16043	0.885189	0.793545	1.42009	1.15263	0.910774	0.81573	0.928741	0.517903	0.125666	0.0498725	0.928349	0.53396	0.152879	0.0699983	1.4475	2.22991	2.23496	2.05798	2.00293	1.98489	2.00284	2.39195	2.44098	2.44212	2.43098	2.14593	2.13796
0.252004	0.489012	0.392009	0.288004	0.267002	0.272006	0.374006	0.268009	0.315008	0.360004	0.287006	0.191003	0.0659995	0.158001	0.296003	0.472007	0.43802	0.544026	0.415008	0.924869	1.65965	1.41975	1.16015	0.917037	0.814708	1.4125	1.14359	0.903273	0.809147	0.923818	0.51695	0.125989	0.05056	0.923349	0.524611	0.144573	0.0754164	1.44515	2.225	2.233	2.057	1.999	1.979	1.994	2.389	2.44	2.449	2.43	2.142	2.136
0.270262	0.536346	0.427409	0.306514	0.277483	0.296199	0.400399	0.303231	0.348094	0.375126	0.313262	0.205336	0.064063	0.162	0.310273	0.502388	0.519745	0.648724	0.449262	0.919661	1.65032	1.40782	1.14736	0.90502	0.804652	1.40781	1.13572	0.875988	0.796187	0.917103	0.517793	0.124038	0.0506547	0.919547	0.527627	0.157907	0.101601	1.43593	2.22602	2.23503	2.05597	1.99992	1.97799	1.99004	2.39098	2.43602	2.44101	2.43203	2.14401	2.13384
0.295429	0.56984	0.466768	0.355357	0.323643	0.315411	0.438518	0.32559	0.357214	0.387161	0.3385	0.237054	0.0699643	0.162	0.336411	0.540233	0.592251	0.71918	0.474876	0.908261	1.63543	1.39647	1.14956	0.874371	0.78359	1.39882	1.12723	0.872806	0.794883	0.90495	0.542507	0.135088	0.0520386	0.909599	0.534567	0.186113	0.123087	1.42366	2.22791	2.23802	2.05305	1.99195	1.97693	1.99391	2.389	2.43793	2.44205	2.43513	2.14493	2.11913
0.319003	0.616003	0.509003	0.375003	0.359002	0.338003	0.467004	0.358002	0.369002	0.396001	0.366002	0.24	0.068	0.162	0.359004	0.608002	0.716003	0.839005	0.523003	0.897869	1.62017	1.38241	1.14077	0.896978	0.804489	1.38949	1.13286	0.86378	0.789019	0.895589	0.53628	0.13224	0.05196	0.898019	0.518481	0.146699	0.105861	1.40506	2.223	2.239	2.056	1.989	1.973	1.989	2.389	2.434	2.445	2.442	2.141	2.126
0.356309	0.656529	0.545539	0.416409	0.387189	0.369229	0.521349	0.380399	0.388189	0.413249	0.391419	0.24017	0.0680598	0.162	0.405199	0.633519	0.757678	0.900329	0.560489	0.889321	1.60865	1.37621	1.11489	0.86782	0.790722	1.37452	1.1091	0.858516	0.780652	0.888845	0.534834	0.132998	0.0518518	0.887779	0.526065	0.137413	0.112583	1.39924	2.22196	2.24307	2.05799	1.99197	1.97104	1.99095	2.38909	2.43701	2.44904	2.44702	2.13999	2.12597
0.387888	0.709781	0.599959	0.458012	0.406941	0.39287	0.557012	0.42087	0.407302	0.438142	0.43371	0.257817	0.0742486	0.161929	0.425941	0.685604	0.824325	0.932663	0.609959	0.883271	1.59251	1.36211	1.11091	0.81209	0.760754	1.36925	1.1125	0.853232	0.777935	0.881215	0.532452	0.141993	0.0520716	0.883407	0.53068	0.14956	0.11341	1.38464	2.21782	2.25011	2.05725	1.98896	1.9748	1.98596	2.39796	2.43795	2.45314	2.44921	2.13882	2.12298
0.437014	0.753016	0.653017	0.51401	0.459011	0.441012	0.613016	0.469008	0.424012	0.446007	0.473017	0.303007	0.0880028	0.158001	0.478012	0.719015	0.787001	0.913999	0.663011	0.871689	1.58514	1.35389	1.11931	0.856868	0.7969	1.35077	1.11119	0.856637	0.781539	0.873219	0.542497	0.1571	0.0543694	0.869429	0.537291	0.203229	0.141627	1.37422	2.208	2.256	2.071	1.987	1.96401	1.98401	2.396	2.435	2.461	2.461	2.129	2.122
0.483576	0.804429	0.707408	0.545503	0.494356	0.48044	0.664492	0.494628	0.462188	0.470209	0.529555	0.324649	0.097335	0.162052	0.517618	0.768251	0.790136	0.912157	0.69766	0.867937	1.57733	1.35093	1.10224	0.818164	0.765226	1.34187	1.10329	0.847084	0.778095	0.869174	0.533342	0.15614	0.0524913	0.865319	0.540797	0.200415	0.132323	1.36867	2.20695	2.26707	2.081	1.99497	1.98306	2.002	2.40013	2.44408	2.46601	2.45905	2.12297	2.12098
0.538873	0.845943	0.747048	0.593978	0.529065	0.522856	0.711978	0.554734	0.480996	0.490646	0.582873	0.387048	0.129681	0.167245	0.576873	0.792873	0.803175	0.927052	0.760908	0.861043	1.57578	1.34874	1.06665	0.794918	0.751472	1.32514	1.10551	0.845279	0.758761	0.86392	0.535365	0.177209	0.0689542	0.856755	0.516958	0.173408	0.104167	1.36562	2.20202	2.27417	2.08114	1.9921	1.98902	2.00197	2.4121	2.452	2.46716	2.46407	2.12	2.11902
0.588023	0.899026	0.806026	0.649027	0.589027	0.571028	0.767024	0.596025	0.537023	0.527024	0.632023	0.446036	0.168028	0.181075	0.626024	0.842015	0.813007	0.930004	0.812023	0.863473	1.58009	1.34732	1.06822	0.792534	0.744275	1.32987	1.08924	0.826649	0.760518	0.867283	0.531715	0.19067	0.0844047	0.858183	0.519082	0.171625	0.0989224	1.36594	2.203	2.284	2.089	1.998	1.99	2	2.418	2.45201	2.476	2.468	2.12	2.12
0.639594	0.958509	0.864456	0.709594	0.650637	0.635647	0.822541	0.652605	0.58969	0.58269	0.683573	0.529029	0.231817	0.351838	0.680541	0.876159	0.828149	0.938989	0.863605	0.871429	1.58481	1.34996	1.10377	0.801542	0.756585	1.33089	1.0971	0.825249	0.75489	0.875199	0.519755	0.191798	0.140335	0.865978	0.50184	0.160071	0.0816357	1.37882	2.20705	2.28905	2.094	2.00598	1.98998	1.999	2.42403	2.46798	2.48302	2.47103	2.12407	2.12003
0.695987	1.00675	0.907897	0.765915	0.711095	0.697166	0.873987	0.710346	0.655597	0.648579	0.737951	0.626777	0.309669	0.431651	0.732023	0.891287	0.842	0.938	0.920736	0.878056	1.59576	1.36543	1.12587	0.844776	0.764744	1.34131	1.08567	0.83966	0.749307	0.879974	0.520115	0.211201	0.159489	0.874295	0.489747	0.149937	0.0765671	1.38667	2.21211	2.29398	2.094	2.00407	1.98787	1.99887	2.42705	2.46605	2.48516	2.47414	2.13118	2.12296
0.750019	1.04802	0.957016	0.816014	0.771021	0.761023	0.928018				0.79002	0.724038	0.401039	0.522039	0.78802	0.907001	0.842001	0.938	0.961021	0.886625	1.60464	1.3762	1.12713	0.854935	0.77866	1.35585				0.890075	0.515471	0.21397	0.16382	0.881114	0.48904	0.150332	0.0764094	1.39411	2.21801	2.293	2.094	2.008	1.981	1.992	2.43				2.14101	2.12101
0.803585	1.09749	1.0025	0.856512	0.828512	0.824585	0.977626	0.84671	0.838002	0.840222	0.846543	0.829606	0.50894	0.630031	0.843626	0.910157	0.84601	0.938031	1.02038	0.899442	1.62775	1.39033	1.1293	0.841946	0.780145	1.37313	1.11231	0.8261	0.748404	0.903526	0.517829	0.214685	0.164237	0.892984	0.488354	0.155391	0.0747667	1.41381	2.23617	2.29295	2.09004	2.00897	1.97898	1.97996	2.43797	2.47209	2.4971	2.49306	2.15815	2.13894
0.859955	1.14506	1.05094	0.905811	0.877919	0.880775	1.03794	0.915496	0.935181	0.958199	0.898883	0.888947		0.636677	0.904009	0.925306	0.846982	0.941036	1.05708	0.915116	1.64132	1.40722	1.14446	0.869228	0.795076	1.39363	1.1089	0.841571	0.757685	0.918578	0.492264		0.0796369	0.908876	0.496524	0.153617	0.0725687	1.42875	2.25218	2.28795	2.09395	2.00598	1.97707	1.97605	2.43507	2.48107	2.50714	2.499	2.17214	2.13304
0.912019	1.20302	1.10202	0.950014	0.928011	0.923013	1.08902	0.997025	1.05404	1.07805	0.947018	0.995034	0.736057	0.837047	0.959019	0.942002	0.846002	0.943006	1.11602	0.932344	1.66083	1.42122	1.14937	0.876743	0.806282	1.40676	1.11642	0.858506	0.778688	0.934283	0.499591	0.147978	0.0810953	0.927195	0.50711	0.153446	0.0730384	1.44629	2.262	2.285	2.091	2.005	1.981	1.979	2.439	2.485	2.515	2.499	2.18	2.135
0.970618	1.25561	1.15257	0.992566	0.961346	0.962325	1.14065	1.07583	1.18308	1.22248	1.00358	1.10013	0.914791	0.984168	1.01756	0.947314	0.852178	0.962105	1.16859	0.944773	1.67148	1.42851	1.1531	0.886017	0.813366	1.41983	1.11953	0.878189	0.802356	0.943251	0.501603	0.141966	0.0668898	0.942734	0.507623	0.14069	0.0682205	1.4563	2.26397	2.28197	2.08403	2.01202	1.98303	1.98707	2.43497	2.48898	2.51603	2.50601	2.17799	2.13099
1.03003	1.31388	1.20694	1.04688	0.994761	0.993496	1.20306	1.15543	1.28711	1.36435	1.0591	1.20863	1.08729	1.19243	1.07106	0.977407		0.973557	1.22501	0.942909	1.66975	1.4297	1.15109	0.90081	0.816705	1.41789	1.13958	0.920401	0.84135	0.943197	0.524421	0.16568	0.0883377	0.939054	0.543468		0.0709235	1.45473	2.26102	2.27902	2.08705	2.01416	1.98619	1.99414	2.432	2.487	2.51896	2.507	2.17693	2.13
1.08701	1.36301	1.25901	1.09601	1.03701	1.02101	1.26201	1.23501	1.40401	1.49502	1.12001	1.29901	1.27003		1.13001				1.28101	0.931168	1.66366	1.41685	1.15101	0.896941	0.814219	1.40358	1.14872	0.959854	0.878569	0.933597	0.571651	0.142352		0.925388				1.44645	2.262	2.28	2.09	2.023	1.997	2.002	2.432	2.487	2.517	2.507	2.173	2.13
1.1416	1.41851	1.31359	1.15053	1.07329	1.05236	1.3226	1.31067	1.48788	1.62515	1.17358	1.38075	1.43345	1.55359	1.18859				1.34054	0.918304	1.65123	1.40524	1.1349	0.903602	0.809537	1.38578	1.14502	0.984166	0.927477	0.91721	0.51957	0.155467	0.0890022	0.916312				1.43242	2.25698	2.27901	2.09297	2.025	2.00601	2.00906	2.43297	2.47906	2.53406	2.50497	2.17295	2.131
1.20113	1.46911	1.37202	1.20306	1.10227	1.08789	1.38213	1.37645	1.57454	1.73774	1.23113	1.45445	1.57416	1.70823	1.24714		0.903429	1.05048	1.39398	0.90209	1.6417	1.39208	1.12598	0.893127	0.801382	1.3739	1.13406	0.99643	0.969338	0.901507	0.562499	0.161404	0.118477	0.899938		0.179799	0.174396	1.41969	2.255	2.27993	2.09004	2.02496	2.00702	2.01507	2.43	2.485	2.54023	2.50191	2.16798	2.1312
1.26303	1.53003	1.42802	1.26103	1.17202	1.13702	1.44403	1.45603	1.65904	1.83304	1.29303	1.53403	1.63802	1.77601	1.31003		0.927018	1.07697	1.44802	0.891122	1.62923	1.37643	1.11711	0.890734	0.793778	1.36497	1.12509	1.00031	1.00385	0.889795	0.533389	0.185229	0.134781	0.889949		0.186876	0.181295	1.40877	2.255	2.276	2.092	2.023	2.008	2.019	2.43	2.485	2.553	2.497	2.167	2.14199
1.32981	1.59257	1.48961	1.32361	1.22672	1.19871	1.50763	1.52537	1.7495	1.92171	1.35684	1.59863	1.67876	1.8018	1.38374		0.970683	0.993678	1.50968	0.896053	1.62346	1.37267	1.09952	0.876401	0.788228	1.35697	1.11936	1.0247	1.02664	0.901711	0.578934	0.229396	0.16089	0.887709		0.202607	0.0970687	1.4033	2.24301	2.27298	2.08498	2.01898	2.00298	2.01297	2.42894	2.49004	2.54681	2.48798	2.15601	2.10841
1.40838	1.64818	1.54923	1.38338	1.2974	1.26842	1.56931	1.65671	1.89313	1.9912	1.43833	1.66031	1.75105	1.878	1.45543	1.2986	1.03713	1.15518	1.57629	0.883035	1.62566	1.36862	1.09143	0.863944	0.76968	1.35795	1.10688	1.03309	1.03317	0.879967	0.536193	0.125794	0.0785559	0.883711	0.552561	0.203494	0.158302	1.40083	2.24416	2.27093	2.08289	2.01696	2.00084	2.00984	2.42293	2.49402	2.52978	2.48598	2.15713	2.14795
1.48301	1.71202	1.61602	1.45802	1.37302	1.34502	1.64001	1.69502	1.90001	2.05601	1.51001	1.73101	1.75401	1.878	1.53302	1.38503	1.09802	1.21902	1.64601	0.886022	1.62653	1.36851	1.08591	0.858226	0.759379	1.35312	1.10688	0.99468	1.02222	0.887901	0.479027	0.126546	0.0691391	0.881612	0.540726	0.213452	0.168702	1.40542	2.253	2.267	2.077	2.015	1.992	2.001	2.419	2.495	2.572	2.485	2.164	2.145
1.54664	1.77671	1.68371	1.53793	1.46807	1.44315	1.7037	1.76648	1.93961	2.0943	1.57069	1.78517	1.77788	1.876	1.6006	1.49815	1.18725	1.30825	1.70964	0.892513	1.6395	1.37825	1.0919	0.84189	0.755287	1.35842	1.10562	0.951858	0.997286	0.893836	0.551687	0.110215	0.0651704	0.888397	0.52558	0.22316	0.178628	1.41451	2.24197	2.26205	2.07896	2.00997	1.98782	1.98587	2.41798	2.48699	2.57265	2.48301	2.15399	2.12617
1.60909	1.84524	1.75229	1.62869	1.5722	1.55525	1.77107	1.81242	1.99847	2.12311	1.63716		1.766	1.876	1.65902	1.61069		1.43272	1.77222	0.899766	1.65251	1.38965	1.11052	0.841871	0.754117	1.37137	1.10312	0.951699	0.959763	0.901416		0.123033	0.0585287	0.895075	0.515755		0.15688	1.42349	2.23902	2.26711	2.07507	2.00687	1.97076	1.97269	2.41616	2.48593	2.53853	2.48396	2.15304
1.66802	1.91202	1.82202	1.72002	1.69103	1.67703	1.82902	1.83501	2.024	2.129	1.70002	1.815	1.766	1.876	1.71402	1.75601		1.74196	1.83801	0.917372	1.66739	1.40463	1.12439	0.839793	0.757754	1.39069	1.11157	0.955988	0.90965	0.919582	0.50522	0.12213	0.0579198	0.911552	0.497681		0.174695	1.44186	2.24	2.273	2.079	2	1.958	1.956	2.425	2.482	2.513	2.482	2.155	2.141
1.73866	1.98066	1.89375	1.81291	1.81822	1.81636	1.8976	1.87242	2.02117	2.11277	1.77068	1.81811	1.766	1.873	1.78861	1.79186	1.54362	1.58004	1.90471	0.926878	1.68381	1.42515	1.14873	0.851338	0.773917	1.40497	1.15079	0.947382	0.864488	0.927667	0.503907	0.123397	0.0568542	0.922064	0.503857	0.138728	0.0664452	1.45661	2.23702	2.27806	2.08304	1.99895	1.95195	1.94594	2.42701	2.46996	2.49291	2.47693	2.15202	2.15011
1.80415	2.0462	1.9682	1.90236	1.93908	1.95051	1.95715	1.91375	2.03791	2.08945	1.83807	1.82934	1.76607	1.87298	1.84913	1.87709	1.70381	1.78081	1.97522	0.936526	1.69934	1.43715	1.1734	0.879633	0.79727	1.41729	1.14262	0.909512	0.824078	0.936335	0.481749	0.123206	0.0543266	0.93232	0.494267	0.107925	0.0592967	1.47034	2.23905	2.28404	2.08704	1.99398	1.94705	1.94004	2.42805	2.466	2.48391	2.46987	2.15409	2.16057
1.86703	2.11203	2.03403	1.97704	2.05306	2.08807	2.02003	1.95502	2.033	2.05899	1.89703	1.84801	1.77	1.87201	1.91103	1.99205	1.85809	1.9351	2.04203	0.945639	1.70687	1.44609	1.18797	0.900689	0.818161	1.42289	1.13224	0.895929	0.803118	0.947008	0.504766	0.127381	0.0530411	0.93948	0.514391	0.130699	0.0651524	1.47816	2.242	2.286	2.089	1.993	1.95	1.942	2.431	2.466	2.479	2.463	2.159	2.137
1.93374	2.1807	2.10173	2.05381	2.17934	2.23356	2.08569	1.99551	2.02796		1.96274	1.86848	1.77312	1.88302	1.97775	2.09295	2.0559	2.15305	2.10872	0.944128	1.70351	1.44156	1.20262	0.962484	0.863534	1.41901	1.1368	0.892856		0.943636	0.516923	0.12863	0.0552661	0.939782	0.536719	0.149161	0.0702845	1.47542	2.25205	2.29207	2.09102	1.99196	1.94004	1.94304	2.43403	2.46002	2.47397		2.16505	2.13395
2.00216	2.24621	2.16923	2.12948	2.30375	2.37817	2.15009	2.04305	2.02412		2.03123	1.91241	1.784	1.88493	2.04709	2.18144	2.23288	2.34344	2.17519	0.933627	1.69301	1.42767	1.20052	0.983488	0.896613	1.41296	1.139	0.894596		0.932041	0.55809	0.135042	0.0539683	0.930581	0.519017	0.15644	0.0866441	1.46656	2.25711	2.29809	2.09316	1.98775	1.94404	1.94716	2.43707	2.46202	2.47139		2.17016	2.12893
2.06602	2.31302	2.23702	2.21102	2.40003	2.49803	2.21002	2.10102	2.03101		2.09902	1.93502	1.784	1.881	2.10702	2.26103	2.44704	2.53305	2.24102	0.919145	1.68047	1.41485	1.19589	1.01373	0.937577	1.39395	1.14191	0.909791		0.917186	0.550382	0.135709	0.0522187	0.916854	0.501742	0.100749	0.0604125	1.45293	2.263	2.303	2.102	1.974	1.946	1.956	2.441	2.463	2.493		2.179	2.125
2.13481	2.38073	2.30674	2.27986	2.47104	2.59412	2.27979				2.1688	1.98995	1.7955	1.88399	2.17581	2.34607	2.56666	2.67956	2.30971	0.904993	1.66014	1.4071	1.18948	1.03991	0.984812	1.37856				0.906212	0.527867	0.133429	0.0488767	0.899877	0.506437	0.125259	0.0951158	1.43674	2.25099	2.30809	2.11004	1.97997	1.93705	1.9591	2.43903				2.16599	2.13201
2.21258	2.4512	2.37829	2.36241	2.57056	2.70181	2.35529				2.24556	2.08118	1.84352	1.88327	2.2535	2.44847	2.6293	2.73259	2.37829	0.893784	1.65056	1.39012	1.17484	1.04327	1.01085	1.36967				0.895883	0.559018	0.187033	0.0824343	0.888079	0.502536	0.118608	0.0794374	1.42547	2.25004	2.3173	2.11414	1.97709	1.94218	1.96932	2.44213				2.16498	2.13316
2.29903	2.51702	2.44902	2.44002	2.65602	2.80102	2.42602				2.33103	2.14604	1.87203	1.89806	2.33603	2.52903	2.646	2.765	2.44902	0.885248	1.64147	1.38258	1.16919	1.05003	1.02961	1.35669				0.887829	0.524341	0.181148	0.077759	0.879258	0.51165	0.121801	0.068868	1.41809	2.252	2.334	2.122	1.982	1.952	1.987	2.449				2.164	2.142
2.38189	2.58876	2.52175	2.50966	2.73158	2.86953	2.50075				2.41384	2.26529	1.96707	2.08808	2.42482	2.61368	2.65921	2.77206	2.52278	0.880389	1.63884	1.37547	1.16302	1.0512	1.03784	1.35693				0.884005	0.526682	0.20622	0.16579	0.873421	0.511302	0.125962	0.0626405	1.4169	2.25912	2.33908	2.13204	1.99011	1.95511	1.99304	2.45904				2.16816	2.14101
2.46618	2.66118	2.59327	2.57331	2.78725	2.91966	2.57227				2.49431	2.38817	2.06911	2.19113	2.50329	2.67765	2.67905	2.778	2.5972	0.883256	1.6454	1.38122	1.16459	1.04177	1.02105	1.36058				0.886485	0.519186	0.218311	0.178786	0.876449	0.514177	0.121455	0.0561076	1.42482	2.27025	2.34704	2.13609	1.99927	1.96538	1.99709	2.46309				2.18318	2.14202
2.531	2.726	2.663	2.645	2.856	2.956	2.642				2.566	2.507	2.185	2.308	2.574	2.713	2.682	2.778	2.663	0.88959	1.65796	1.38984	1.13427	1.00756	0.98954	1.37104				0.8928	0.50966	0.2118	0.17307	0.88244	0.50742	0.1212	0.05543	1.43564	2.284	2.349	2.141	1.959	1.986	2.002	2.468				2.193	2.143
2.57726	2.74073	2.68021	2.6543	2.82572	2.9324	2.65879	2.49694	2.42838	2.43733	2.6127	2.61662	2.30884	2.38343	2.61926	2.72111	2.69452	2.7925	2.69222	0.897249	1.66151	1.40825	1.1594	0.987663	0.936513	1.38586	1.12795	0.92115	0.876259	0.899338	0.496683	0.175981	0.120245	0.891881	0.494761	0.12839	0.056485	1.44191	2.27668	2.30498	2.10797	1.98281	1.96121	1.97608	2.446	2.45891	2.52057	2.47202	2.18818	2.14357
2.61492	2.8093	2.74677	2.68313	2.84524	2.92241	2.73291	2.64732	2.55581	2.56008	2.67786	2.72196	2.48087	2.51708	2.69002	2.73142	2.69604	2.79246	2.7597	0.940088	1.67375	1.42411	1.18174	0.970428	0.890418	1.4001	1.15119	0.901234	0.848366	0.929249	0.499643	0.149684	0.0711919	0.921384	0.490084	0.127949	0.0555514	1.4645	2.26112	2.30348	2.10545	2.01164	1.9809	1.98344	2.44588	2.46773	2.48208	2.47398	2.20512	2.14972
	2.93202	2.81155	2.74054	2.8585	2.89299	2.80506	2.71357	2.69017	2.72012	2.69409	2.82209	2.65264	2.72564	2.74256	2.75402	2.69852	2.79052	2.86802		1.6834	1.43934	1.17229	0.909476	0.837066	1.41617	1.14646	0.897145	0.85026	0.911621	0.50062	0.129888	0.0594065	0.912078	0.484228	0.127245	0.0539927	1.48315		2.355	2.103	2.01851	2.001	2.00499	2.4395	2.48	2.48599	2.5025	2.18598	2.16149
2.73868	2.8828	2.87422	2.7596	2.85902	2.87732	2.82278	2.79897	2.82671	2.87896	2.77068	2.94059	2.856	2.93344	2.82066	2.73826	2.71321	2.83509	2.84278	0.955858	1.69398	1.44542	1.16736	0.905278	0.81925	1.41872	1.11865	0.893635	0.797905	0.960398	0.522809	0.156967	0.0580034	0.931081	0.489252	0.122442	0.0503995	1.47768	2.25193	2.24793	2.10044	2.00596	2.00249	2.00002	2.41397	2.48557	2.47608	2.49408	2.16795	2.14599
2.80154	2.95642	2.90348	2.81517	2.83004	2.83273	2.89452	2.8545	2.98303	3.06051	2.83346	3.03293	3.04057	3.15794	2.84554	2.76292		2.83044	2.91444	0.932309	1.69623	1.43657	1.13655	0.868565	0.782497	1.41423	1.16401	0.941626	0.852005	0.935931	0.509411	0.149526	0.076653	0.925893	0.485191		0.0503789	1.4691	2.24602	2.2419	2.0641	2.00206	1.98712	1.98608	2.411	2.46286	2.48298	2.47565	2.16302	2.13408
2.87498	3.02398	2.97398	2.87098	2.832	2.82	2.96698	2.92598	3.07997	3.22795	2.90298	3.12497	3.21095	3.34594	2.91898	2.80699		2.89898	2.98298	0.939888	1.68135	1.42168	1.12776	0.844468	0.778071	1.40508	1.16877	0.964323	0.920958	0.942178	0.493235	0.153129	0.089206	0.934627	0.500515		0.14482	1.456	2.247	2.237	2.069	2.005	1.993	1.99	2.411	2.456	2.482	2.45901	2.164	2.138
2.955	3.09795	3.04588	2.93554	2.8386	2.81842	3.04404	3.00037		3.39534	2.98296	3.21367	3.35669	3.50445	2.9991	2.89096			3.05992	0.92653	1.66835	1.40644	1.14192	0.841391	0.770027	1.39587	1.16549		0.998124	0.927522	0.51564	0.191223	0.136639	0.922781	0.588631			1.44332	2.25991	2.23495	2.05993	2.01492	1.99108	1.99409	2.40284	2.45292		2.44689	2.17692	2.14288
3.03094	3.16962	3.11264	2.97648	2.88453	2.8503	3.12289	3.10303		3.49594	3.05592	3.26514	3.48244	3.6128	3.08187	2.96419			3.12957	0.90948	1.65292	1.39136	1.10406	0.844453	0.772967	1.37794	1.13878		1.08393	0.911329	0.588106	0.20158	0.153001	0.905161	0.586525			1.42896	2.25318	2.23079	2.05489	2.00884	1.99675	2.00082	2.39075	2.44684		2.439	2.17111	2.13393
3.11417	3.23915	3.18315	3.04014	2.95016	2.90618	3.20415	3.19019	3.45117	3.57917	3.13818	3.35725	3.54414	3.69014	3.16217	3.05819			3.19716	0.906454	1.64174	1.37434	1.09581	0.87797	0.7831	1.36671	1.13102	1.14271	1.14984	0.906986	0.59763	0.192904	0.131555	0.903463	0.586277			1.41884	2.26099	2.22199	2.04999	2.00199	1.98599	1.99299	2.38	2.44	2.43901	2.43897	2.17599	2.13101
3.19302	3.30987	3.25391	3.10596	3.02282	2.98993	3.2719	3.28035	3.52923	3.65674	3.21999	3.47302	3.60639	3.75327	3.24003	3.14736			3.26999	0.890218	1.63455	1.3689	1.08917	0.868154	0.77368	1.36328	1.12498	1.17352	1.19543	0.896069	0.524704	0.148997	0.0926444	0.882205	0.562028			1.41261	2.25784	2.21693	2.04492	1.9979	1.97994	1.98687	2.37896	2.44204	2.44494	2.42492	2.17189	2.13596
3.2778	3.38256	3.32964	3.18603	3.09255	3.06845	3.34667	3.39115	3.63023	3.71856	3.30277	3.55726	3.63835	3.77519	3.32569	3.26025			3.35251	0.889186	1.63841	1.37138	1.08699	0.820252	0.752529	1.35951	1.10753	1.18555	1.20689	0.892644	0.513167	0.129027	0.0634517	0.883537	0.553765			1.41638	2.24487	2.21087	2.03785	1.98987	1.97478	1.97574	2.3757	2.44476	2.44022	2.41787	2.16281	2.13272
3.35899	3.45299	3.40399	3.27798	3.20798	3.17898	3.42199	3.44299	3.68599	3.78899	3.38299	3.61399	3.654	3.784	3.40199	3.36198			3.42099	0.88857	1.64097	1.3729	1.08453	0.850635	0.75339	1.36425	1.112	1.18686	1.19126	0.887871	0.530207	0.122581	0.0531317	0.887029	0.519206			1.41432	2.239	2.205	2.031	1.984	1.965	1.964	2.362	2.434	2.45	2.412	2.154	2.12
3.43092	3.52794	3.48095	3.37533	3.33475	3.32089	3.48784	3.49661	3.75984	3.86346	3.45793	3.65431	3.65404	3.78	3.47395	3.48553			3.4939	0.896941	1.65727	1.37766	1.09142	0.81426	0.729323	1.37995	1.11652	1.12714	1.14301	0.895013	0.534988	0.12336	0.0522226	0.896405	0.513622			1.4274	2.22978	2.20199	2.02699	1.98387	1.9489	1.9498	2.36494	2.43389	2.42594	2.41298	2.14378	2.12112
3.50643	3.60556	3.55954	3.48502	3.47925	3.47762	3.55737				3.53452	3.67922	3.657	3.78	3.55237	3.6103		3.64099	3.56858	0.911844	1.66689	1.39091	1.10984	0.820464	0.735833	1.39445				0.912388	0.498366	0.125007	0.0507996	0.908444	0.518554		0.166582	1.43756	2.21191	2.20109	2.02602	1.9728	1.94061	1.9338	2.36017				2.12596	2.13115
3.57115	3.67615	3.62916	3.57619	3.62623	3.64131	3.61915	3.59607	3.82999	3.92298	3.60314	3.68904	3.657	3.77998	3.61415	3.66922	3.47336	3.50544	3.64015	0.922908	1.67864	1.40721	1.12392	0.846526	0.763632	1.40543	1.13987	1.02939	1.00356	0.92092	0.495022	0.125761	0.0498787	0.921756	0.477692	0.113009	0.0447575	1.45347	2.20799	2.205	2.02699	1.96398	1.92304	1.925	2.368	2.416	2.44797	2.414	2.12399	2.138
3.64078	3.74789	3.70292	3.66594	3.73569	3.78681	3.68984	3.62873	3.82612	3.91576	3.66782	3.70722	3.6581	3.76905	3.68375	3.77119	3.63925	3.70927	3.70886	0.935918	1.6968	1.42589	1.15861	0.913565	0.82427	1.42546	1.15502	0.988158	0.924647	0.934665	0.48685	0.126092	0.0492597	0.933658	0.497167	0.117606	0.0484499	1.47101	2.203	2.20409	2.02401	1.95595	1.93982	1.92394	2.36606	2.41601	2.43488	2.41591	2.11999	2.13889
3.70545	3.82145	3.77847	3.74365	3.8743	3.93579	3.75962	3.68921	3.83617	3.89557	3.73543	3.72528	3.66606	3.7738	3.74554	3.86908	3.8247	3.89757	3.77954	0.943053	1.70534	1.43651	1.18647	0.925183	0.839446	1.42909	1.1494	0.940114	0.86204	0.943135	0.500556	0.128699	0.0482719	0.939209	0.517092	0.142039	0.0696839	1.48157	2.20322	2.211	2.02504	1.95191	1.92463	1.91878	2.37106	2.41691	2.42481	2.409	2.11924	2.12991
3.77098	3.88698	3.84498	3.81798	3.97797	4.06197	3.83298	3.74399	3.844	3.876	3.79998	3.738	3.669	3.80999	3.81498	3.96298	3.99196	4.10395	3.84898	0.94363	1.70523	1.43817	1.19613	0.993063	0.905684	1.42743	1.13836	0.896471	0.82182	0.94154	0.49903	0.12955	0.0777227	0.941879	0.514911	0.164604	0.0797975	1.47826	2.213	2.211	2.027	1.948	1.908	1.909	2.374	2.413	2.416	2.409	2.13	2.126
3.83878	3.95986	3.91593	3.90296	4.07944	4.19649	3.89882	3.80258	3.83887		3.8708	3.78028	3.67809	3.77504	3.87777	4.04888	4.16685	4.29601	3.92382	0.93533	1.70244	1.43027	1.20224	1.02059	0.960404	1.4209	1.13368	0.889316		0.932872	0.525928	0.133329	0.0495662	0.934063	0.500081	0.156668	0.0878087	1.47039	2.22288	2.21606	2.02309	1.93294	1.90696	1.91112	2.37304	2.41898	2.42112		2.13887	2.10804
3.90354	4.03156	3.99261	3.98287	4.19797	4.31919	3.96658		3.82861		3.93745	3.80417	3.68526	3.778	3.94154	4.12228	4.31928	4.46115	3.99163	0.918805	1.68076	1.41708	1.19411	1.05913	1.01048	1.40259		0.893041		0.920553	0.51411	0.13419	0.0492646	0.913664	0.506232	0.167749	0.111771	1.45462	2.21265	2.22111	2.03009	1.9277	1.9038	1.92128	2.37596		2.43102		2.12761	2.11096
3.97316	4.10215	4.06516	4.06721	4.28724	4.41819	4.03815		3.85605		4.00317	3.85713	3.69703	3.778	4.01116	4.2252	4.42207	4.55806	4.06515	0.903682	1.66892	1.40086	1.18759	1.06642	1.06101	1.38418		0.928269		0.907582	0.501929	0.13872	0.0494718	0.896693	0.486028	0.162766	0.0996559	1.44121	2.19698	2.22602	2.03402	1.914	1.89502	1.93401	2.37401		2.43203		2.10998	2.10901
4.04901	4.17193	4.1399	4.16502	4.39856	4.50793	4.10692				4.08199	3.91815	3.71166	3.77812	4.08796	4.31902	4.45461	4.58848	4.13493	0.890775	1.652	1.38933	1.18273	1.092	1.10642	1.36207				0.894413	0.492472	0.14383	0.0503932	0.884289	0.489969	0.165333	0.0975059	1.42498	2.19007	2.23509	2.04501	1.91398	1.90231	1.93704	2.38009				2.10302	2.11398
4.13182	4.24857	4.21373	4.24839	4.52573	4.58448	4.1826				4.16385	4.01342	3.76685	3.79231	4.16691	4.40253	4.50434	4.62725	4.21166	0.882248	1.64176	1.38017	1.16397	1.11223	1.13469	1.35517				0.886552	0.501556	0.165995	0.0589391	0.875254	0.494229	0.159103	0.0785309	1.41399	2.19595	2.24221	2.04616	1.91211	1.92702	1.94009	2.38705				2.10505	2.11184
4.20999	4.31599	4.28799	4.30799	4.59999	4.64799	4.25099				4.24299	4.11698	3.84599	3.97697	4.24899	4.46799	4.519	4.638	4.28299	0.879141	1.6355	1.37574	1.15324	1.13123	1.14194	1.36127				0.883201	0.50308	0.184227	0.138187	0.87241	0.507468	0.15707	0.072571	1.41191	2.194	2.251	2.053	1.917	1.928	1.944	2.389				2.107	2.105
4.28688	4.39388	4.35383	4.36486	4.60965	4.70462	4.32693				4.31688	4.23654	3.9376	4.06763	4.32493	4.51927	4.53909	4.647	4.35882	0.883387	1.64601	1.37774	1.15556	1.11817	1.12348	1.35764				0.887895	0.496496	0.202911	0.157105	0.875996	0.515433	0.156819	0.0638037	1.41872	2.20515	2.25106	2.06004	1.92645	1.93226	1.94601	2.39296				2.11815	2.10494
4.35836	4.46543	4.42128	4.43391	4.6615	4.75461	4.4023				4.3883	4.36125	4.06757	4.19674	4.40043	4.54152	4.54613	4.64698	4.42547	0.890732	1.65568	1.38891	1.13243	1.0605	1.07971	1.35971				0.895062	0.503437	0.197893	0.151799	0.883259	0.524922	0.150976	0.057723	1.43115	2.21724	2.256	2.06298	1.88348	1.95291	1.94702	2.39026				2.13028	2.10019
4.42015	4.53013	4.4791	4.47502	4.68396	4.78199	4.46113				4.44714	4.46321	4.18425	4.18536	4.46513	4.56505	4.552	4.64601	4.49212	0.909901	1.67675	1.41208	1.15788	1.02838	1.01919	1.37529				0.913284	0.509639	0.183926	0.0720668	0.902725	0.51276	0.140386	0.0564978	1.44856	2.22805	2.25599	2.06199	1.90512	1.94898	1.948	2.402				2.14304	2.10904
4.49561	4.59582	4.5298	4.48661	4.6634	4.77496	4.52783				4.52161	4.57025	4.31639	4.37191	4.53366	4.58925	4.55296	4.64877	4.55277	0.935981	1.69962	1.43371	1.20208	1.02955	0.965801	1.41663				0.935991	0.49894	0.151081	0.0601266	0.931263	0.507486	0.138352	0.055313	1.47072	2.2532	2.25194	2.056	1.96818	1.93916	1.94701	2.40207				2.16415	2.12702
4.54634	4.66334	4.59543	4.53719	4.69611	4.7717	4.59649	4.5236	4.519		4.5724	4.67335	4.51237	4.60883	4.5884	4.60945	4.55102	4.63179	4.6164	0.949865	1.71388	1.44899	1.1989	0.978472	0.8997	1.4336	1.20469	0.967297		0.947537	0.510125	0.132318	0.0539971	0.946965	0.50261	0.131949	0.0515287	1.48906	2.26861	2.24694	2.05598	1.983	1.95213	1.94802	2.408	2.44909	2.47459		2.17568	2.12859
4.60701	4.72401	4.66001	4.59101	4.701	4.758	4.66401	4.59601	4.65502	4.68802	4.63601	4.78001	4.66502	4.73703	4.65201	4.63		4.71301	4.68001	0.9569	1.72376	1.45861	1.18872	0.941427	0.855297	1.44856	1.14522	0.905132	0.809853	0.95512	0.504916	0.11728	0.0439021	0.95308	0.477709		0.051485	1.49686	2.251	2.244	2.055	1.983	1.958	1.949	2.408	2.453	2.456	2.449	2.161	2.11
4.67688	4.79391	4.72783	4.6447	4.709	4.73469	4.73789	4.68218	4.8145	4.85999	4.69887	4.88424	4.86925	4.97851	4.72283	4.66665		4.75765	4.75282	0.958076	1.7232	1.45439	1.17377	0.918575	0.828088	1.4458	1.14928	0.923469	0.839546	0.954622	0.551291	0.120623	0.0622449	0.95572	0.55385		0.178073	1.49573	2.23915	2.24296	2.05404	1.98699	1.959	1.9541	2.40896	2.45101	2.46107	2.45	2.1481	2.10407
4.74857	4.86744	4.79561	4.70118	4.70902	4.70968	4.81059	4.77765	4.93653	5.02109	4.7695	4.98489	5.05111	5.18139	4.79072		4.59947	4.72858	4.81954	0.954429	1.71371	1.44655	1.14526	0.882137	0.793487	1.43257	1.15978	0.968168	0.896337	0.94602	0.515843	0.143802	0.085953	0.95698		0.206328	0.161445	1.48767	2.251	2.24004	2.05713	1.98613	1.95906	1.96217	2.40609	2.45206	2.467	2.45004	2.15604	2.11049
4.82016	4.93316	4.86915	4.75511	4.71002	4.695	4.88315	4.85318	5.05223	5.16224	4.83816	5.07104	5.19316	5.33615	4.86917		4.62106	4.66425	4.89015	0.94706	1.69983	1.42802	1.13399	0.869212	0.781968	1.42021	1.16411	1.0147	0.962937	0.945091	0.492042	0.173244	0.134103	0.943269		0.234061	0.117616	1.47528	2.25099	2.242	2.063	1.99201	1.96201	1.97001	2.41	2.455	2.46701	2.45199	2.15799	2.13294
4.93445	5.04587	4.95538	4.83172	4.73063	4.69681	4.99092	4.98612	5.16338	5.2782	4.95344	5.13863	5.37783	5.46949	4.98097		5.11033	5.58065	5.00287	0.930619	1.65447	1.38987	1.13627	0.889733	0.802328	1.37468	1.15502	1.05265	1.03283	0.934028	0.601402	0.191272	0.159231	0.92344		0.170184	0.00975514	1.43359	2.23604	2.235	2.06452	2.01193	1.98715	1.98962	2.40194	2.45155	2.47287	2.44802	2.14855	2.11805
5.00978	5.11508	5.02513	4.88943	4.78084	4.72262	5.06408	5.07486	5.3277	5.43895	5.02822	5.22899	5.44112	5.54788	5.05838	5.26207	5.18023	5.62739	5.07262	0.913093	1.6413	1.37994	1.13422	0.887288	0.77925	1.36586	1.14975	1.10809	1.10234	0.9201	0.595272	0.142792	0.135688	0.902694	0.486639	0.202678	0.0718072	1.42096	2.23895	2.2349	2.06592	2.00653	1.99898	1.99905	2.39751	2.45558	2.45808	2.45396	2.15196	2.12226
5.08951	5.18551	5.09801	4.95351	4.84051	4.79451	5.13501	5.1585	5.42601	5.526	5.10501	5.31801	5.49	5.61049	5.14251	5.20151	5.17001	5.55702	5.14501	0.901042	1.63508	1.36854	1.12978	0.882491	0.797389	1.35591	1.13643	1.12645	1.13159	0.910701	0.603843	0.139379	0.126974	0.888377	0.539151	0.244999	0.156461	1.41409	2.2365	2.2305	2.0625	2.008	1.998	2.0015	2.398	2.459	2.4615	2.4525	2.15	2.134
5.16833	5.25836	5.17805	5.03499	4.92259	4.87877	5.21892	5.23857	5.50718	5.59033	5.18183	5.43875	5.49772	5.61815	5.2208	5.2845	5.47362	5.6206	5.22135	0.892809	1.63096	1.36736	1.11967	0.865806	0.778209	1.35063	1.11881	1.1222	1.13561	0.902708	0.538191	0.135845	0.0785453	0.880077	0.548614	0.154636	0.10184	1.41162	2.23454	2.22854	2.05847	2.00798	1.99052	2.00141	2.39345	2.46057	2.46595	2.45451	2.14752	2.15108
5.23441	5.3261	5.25974	5.11286	5.00898	4.97869	5.29149	5.32151	5.59805	5.6554	5.24799	5.4943	5.51554	5.63055	5.28394	5.36287	5.51912	5.665	5.28856	0.895284	1.62706	1.36822	1.11054	0.841963	0.771702	1.36486	1.10317	1.11208	1.11242	0.899545	0.536662	0.128324	0.0725909	0.887971	0.530975	0.120315	0.0693585	1.41343	2.23789	2.23218	2.0561	2.0064	1.99181	1.99485	2.38952	2.46551	2.46213	2.45515	2.14894	2.15714
5.29616	5.39618	5.33567	5.19425	5.11736	5.09586	5.35667	5.36611	5.62349	5.69507	5.31316	5.50707	5.51752	5.633	5.34715	5.44367	5.524	5.66487	5.35666	0.895969	1.63822	1.3773	1.10576	0.82692	0.757569	1.37052	1.10194	1.06785	1.06839	0.898421	0.53082	0.127116	0.0746572	0.890402	0.518877	0.114213	0.0641679	1.42096	2.23301	2.24002	2.06051	2.00198	1.98347	1.98846	2.38999	2.46599	2.46754	2.46152	2.1465	2.16303
5.37882	5.48885	5.42996	5.33203	5.31891	5.30418	5.43986	5.43422	5.61656	5.74579	5.40386	5.53227	5.515	5.611	5.41886	5.48398	5.52335	5.61845	5.44591	0.922283	1.65612	1.39914	1.11334	0.807674	0.748596	1.37997	1.1081	0.951566	0.954593	0.925683	0.527016	0.137291	0.0614421	0.916844	0.527849	0.122143	0.0463811	1.43263	2.23595	2.24104	2.07095	2.00088	1.97391	1.97187	2.40099	2.46297	2.4929	2.47308	2.15293	2.17322
5.44243	5.55459	5.50443	5.41199	5.46682	5.47249	5.50634	5.45225	5.6592	5.72964	5.47046	5.55338	5.51511	5.611	5.48543	5.56024	5.40093	5.42923	5.51648	0.916331	1.67228	1.4124	1.14838	0.840151	0.774144	1.40303	1.12401	0.9553	0.891978	0.917535	0.497723	0.134861	0.0591747	0.913159	0.484606	0.125327	0.0541381	1.44725	2.23198	2.24416	2.06698	1.9918	1.96684	1.96191	2.40025	2.46096	2.48493	2.47887	2.14807	2.18971
5.50501	5.62401	5.56701	5.49901	5.59002	5.62502	5.56501	5.50701	5.668	5.714	5.53401	5.57	5.52	5.61101	5.54801	5.65801	5.52903	5.61403	5.58101	0.911145	1.68188	1.42439	1.16733	0.889078	0.811837	1.39637	1.14143	0.898569	0.826875	0.916435	0.487821	0.12489	0.0523998	0.903935	0.484452	0.122601	0.0584214	1.46324	2.231	2.251	2.066	1.983	1.96	1.958	2.411	2.459	2.482	2.473	2.151	2.177
5.57375	5.69079	5.63293	5.57999	5.72002	5.78382	5.62688	5.56954	5.65782	5.6816	5.6067	5.5831	5.52903	5.65946	5.61672	5.75518	5.71022	5.80734	5.65278	0.945076	1.69087	1.43462	1.18151	0.944384	0.861396	1.40435	1.16116	0.89041	0.795697	0.947597	0.491717	0.125987	0.0508681	0.939944	0.497201	0.129302	0.0679151	1.46745	2.2401	2.25705	2.06909	1.97703	1.9511	1.94795	2.41797	2.45604	2.48201	2.47	2.16108	2.16592
5.63482	5.75469	5.70769	5.6601	5.80437	5.93026	5.69753	5.61332	5.64407	5.6498	5.66389	5.59212	5.53123	5.617	5.67487	5.85003	5.8891	5.99562	5.71573	0.942859	1.68789	1.42955	1.20812	0.999845	0.919013	1.4079	1.15115	0.897723	0.800779	0.944706	0.50047	0.135259	0.0562257	0.938387	0.518714	0.163799	0.0758102	1.46419	2.24786	2.26098	2.07598	1.97893	1.95836	1.944	2.41605	2.45893	2.48298	2.47009	2.16684	2.15993
5.7132	5.82721	5.78022	5.75021	5.99213	6.07035	5.7632	5.67015	5.64701		5.7452	5.64007	5.54102	5.617	5.7552	5.93723	6.0655	6.19451	5.79021	0.92991	1.67674	1.42153	1.21441	1.04051	0.978124	1.40192	1.13516	0.906814		0.931604	0.514623	0.13864	0.0564695	0.925787	0.526961	0.153073	0.0939309	1.46301	2.242	2.26002	2.07503	1.97601	1.93097	1.94401	2.41801	2.45601	2.48201		2.16	2.157
5.78099	5.89887	5.85696	5.82317			5.83191	5.72167			5.81296	5.66596	5.54826	5.61704	5.82294	6.01629	6.23929	6.37028	5.86195	0.916041	1.66213	1.4076	1.20478			1.3887	1.13281			0.919118	0.50885	0.138566	0.0562373	0.910757	0.506813	0.170584	0.124292	1.44475	2.24094	2.26812	2.08504	1.97992			2.42305	2.46099			2.15899	2.15599
5.8588	5.9676	5.93278	5.9157		6.28678	5.90362				5.8888	5.74128	5.56843	5.62009	5.8966	6.11809	6.41458	6.54497	5.93644	0.899664	1.65068	1.39601	1.19601		1.09148	1.36636				0.90327	0.51326	0.138343	0.0522494	0.894161	0.497232	0.116838	0.0708527	1.43066	2.23609	2.27709	2.088	1.97369		1.95609	2.42718				2.15802	2.1552
5.93702	6.03701	6.01002	6.03302		6.36402	5.97402				5.96702	5.79702	5.58701	5.624	5.96602	6.20902	6.35301	6.50001	5.99902	0.888958	1.63418	1.38716	1.16504		1.13224	1.35956				0.891108	0.503678	0.14325	0.0552709	0.885088	0.507321	0.176788	0.119254	1.41228	2.24	2.281	2.088	1.96		1.96	2.435				2.159	2.164
6.01407	6.10605	6.08501	6.10496	6.36494	6.43485	6.05394				6.05306	5.89139	5.6209	5.64363	6.04314	6.28193	6.40233	6.54122	6.07892	0.879702	1.61895	1.37471	1.19994	1.16838	1.15539	1.34957				0.883015	0.493553	0.145047	0.059835	0.87484	0.512977	0.165789	0.0925816	1.40244	2.25005	2.2931	2.09912	1.94309	1.9712	1.96908	2.43905				2.16214	2.16399
6.09673	6.18669	6.16257	6.17803	6.43715	6.50033	6.12682				6.13462	5.99883	5.69134	5.69635	6.13071	6.35344	6.42747	6.55816	6.14971	0.877639	1.61666	1.37137	1.20217	1.16834	1.1546	1.3529				0.879627	0.501867	0.1667	0.0866872	0.87409	0.514959	0.15641	0.0768313	1.40106	2.2542	2.30107	2.10793	1.95067	1.98609	1.97518	2.44302				2.17309	2.16291
6.17222	6.26024	6.23122	6.2233	6.48726	6.55817	6.20624				6.20521	6.12243	5.7934	5.92938	6.20523	6.4161	6.44803	6.565	6.22423	0.878507	1.6222	1.37262	1.15288	1.13079	1.12709	1.35096				0.881282	0.492232	0.169807	0.124868	0.87412	0.51406	0.144681	0.0742782	1.40555	2.26301	2.30399	2.10501	1.9799	1.99	1.98303	2.44401				2.177	2.15901
6.23682	6.33079	6.29574	6.3115	6.56484	6.60752	6.27889				6.26879	6.25032	5.91257	6.04217	6.27382	6.44528	6.45804	6.56504	6.29285	0.892441	1.63902	1.38319	1.14391	1.08618	1.07765	1.35741				0.8967	0.504416	0.186122	0.141143	0.886208	0.516973	0.142001	0.0737395	1.41755	2.26619	2.30101	2.10799	1.95011	1.99068	1.99101	2.44801				2.17724	2.16207
6.2994	6.39156	6.35235	6.34936	6.55325	6.64609	6.34651				6.32944	6.35119	6.03345	6.05913	6.33647	6.46638	6.46111	6.568	6.35749	0.907917	1.65572	1.40107	1.14375	1.01545	1.01628	1.3836				0.910528	0.499445	0.158605	0.0771008	0.902944	0.509515	0.138239	0.0721877	1.43516	2.28041	2.30195	2.10702	1.95861	1.96747	1.992	2.44898				2.19532	2.16714
6.35999	6.45898	6.41099	6.365	6.564	6.65	6.41198				6.39198	6.44598	6.18296	6.23796	6.39998	6.483	6.466	6.568	6.42198	0.927265	1.67842	1.41552	1.15171	1.01053	0.956545	1.39852				0.928186	0.489682	0.154511	0.0723711	0.923455	0.501522	0.134711	0.0712202	1.45554	2.298	2.3	2.108	1.98499	1.988	1.992	2.448				2.209	2.173
6.40892	6.52184	6.4698	6.41174	6.57607	6.64566	6.47792	6.41101	6.43074	6.43223	6.44084	6.54511	6.37911	6.44819	6.45484	6.4953	6.46624	6.56354	6.48189	0.942062	1.69735	1.43343	1.1845	0.969729	0.893519	1.41798	1.1358	0.891913	0.820668	0.93943	0.506819	0.121072	0.0461956	0.9414	0.497366	0.134733	0.0652981	1.47441	2.32365	2.29596	2.10197	2.02608	1.99432	1.99212	2.45403	2.49104	2.50608	2.49909	2.23468	2.1713
6.4774	6.58447	6.52947	6.46729	6.58093	6.62023	6.54649	6.48681	6.56144	6.59869	6.50347	6.62856	6.53709	6.61288	6.51736	6.51752	6.48407	6.60307	6.54831	0.948968	1.70748	1.44796	1.17825	0.904817	0.837092	1.42695	1.13123	0.888214	0.796622	0.949863	0.50214	0.132541	0.0569455	0.944526	0.492685	0.124586	0.0536966	1.48327	2.29791	2.29289	2.10007	2.03205	2.01777	2.00109	2.45595	2.49418	2.51214	2.50614	2.21089	2.19239
6.53822	6.64821	6.5932	6.52316	6.57799	6.58691	6.61119	6.56524	6.71032	6.75844	6.5672	6.73927	6.71457	6.82462	6.57624	6.54015		6.60603	6.60521	0.957089	1.7127	1.44842	1.1645	0.881748	0.802131	1.43406	1.13532	0.908064	0.838846	0.957344	0.525512	0.149007	0.0619878	0.952994	0.493636		0.0635466	1.48997	2.29401	2.288	2.10301	2.03402	2.008	2.00502	2.454	2.50201	2.51801	2.51199	2.20601	2.16599
6.61098	6.71691	6.65991	6.5757	6.57495	6.55775	6.67384	6.64395	6.8183	6.90674	6.63494	6.82974	6.9032	7.03035	6.65597	6.59161		6.61538	6.67698	0.956748	1.70911	1.43784	1.15488	0.874466	0.795872	1.42938	1.16425	0.989169	0.914212	0.955354	0.543676	0.145023	0.0780325	0.954213	0.595111		0.0828114	1.48267	2.29799	2.28696	2.10497	2.041	2.00901	2.01109	2.45299	2.50397	2.52011	2.51001	2.20801	2.16388
6.68548	6.78646	6.72942	6.62905	6.57102	6.53907	6.73748	6.71674	6.9167	7.03842	6.70648	6.88659	7.06842	7.20653	6.72955	6.6382	6.51154	6.64271	6.7515	0.948037	1.69947	1.42656	1.13896	0.870413	0.790941	1.42352	1.17268	1.03375	0.984377	0.945696	0.620581	0.160912	0.100524	0.946595	0.624033	0.171221	0.124476	1.4736	2.29689	2.28389	2.10289	2.04113	2.01009	2.0182	2.45187	2.50193	2.52826	2.51093	2.20889	2.15561
6.75204	6.85204	6.79303	6.67602	6.57202	6.54202	6.80404	6.79504	6.99306	7.14705	6.77303	6.95804	7.13205		6.79904	6.69204	6.53601	6.58501	6.81903	0.932175	1.68664	1.41323	1.133	0.869184	0.795944	1.40867	1.17188	1.03201	1.05428	0.933826	0.610285	0.227848		0.927085	0.614739	0.166327	0.0520229	1.4605	2.292	2.279	2.098	2.047	2.01401	2.02701	2.446	2.499	2.53999	2.508	2.204	2.18299
6.82205	6.92488	6.85988	6.71984	6.61769	6.57162	6.87502	6.88121	7.11829	7.23787	6.84005	7.03114	7.22322		6.87305	6.76207	6.56044	6.59643	6.88691	0.923401	1.67084	1.39908	1.12752	0.87645	0.803783	1.39436	1.15578	1.11021	1.11614	0.925546	0.601581	0.203928		0.917986	0.613638	0.180645	0.0579063	1.44521	2.28908	2.27194	2.09693	2.04892	2.03012	2.03912	2.44399	2.49801	2.52208	2.50199	2.20307	2.16871
6.89886	6.98953	6.92444	6.78142	6.66844	6.61763	6.94972	6.97009	7.21291	7.30147	6.91674	7.11456	7.31198	7.45467	6.94986	6.84095	6.59309	6.63056	6.95356	0.922037	1.6607	1.3929	1.12537	0.88002	0.80247	1.38137	1.14483	1.13943	1.16169	0.920179	0.609185	0.146566	0.114846	0.920563	0.613456	0.205945	0.0836755	1.43673	2.29502	2.26795	2.09193	2.04284	2.03893	2.04814	2.44281	2.49912	2.5276	2.50088	2.20791	2.14847
6.9772	7.0542	6.98521	6.84121	6.72923	6.68623	7.0222	7.05814	7.29318	7.3632	6.99021	7.18034	7.35307	7.48301	7.02819	6.92327	6.63921	6.78019	7.01921	0.920599	1.6606	1.38838	1.12114	0.879966	0.798656	1.37914	1.1096	1.1699	1.18652	0.916343	0.59434	0.121571	0.0739034	0.921465	0.61237	0.227954	0.183004	1.4326	2.29599	2.26599	2.089	2.03599	2.03599	2.054	2.43499	2.50398	2.51098	2.49599	2.204	2.16812
7.04785	7.12293	7.05891	6.91396	6.80917	6.76825	7.09287	7.10602	7.35476	7.43281	7.06385	7.29668	7.37705	7.48696	7.09488	7.01744	6.71343	6.84644	7.09092	0.909915	1.66295	1.38786	1.12005	0.868087	0.790328	1.37273	1.14293	1.16842	1.18756	0.910705	0.470166	0.107976	0.0645973	0.90598	0.584801	0.218716	0.174053	1.43315	2.29408	2.26091	2.08896	2.033	2.03293	2.05391	2.43197	2.49801	2.50405	2.49395	2.20408	2.20886
7.11349	7.19451	7.12856	6.98787	6.89946	6.86448	7.15942	7.18415	7.41335	7.49538	7.1296	7.34861	7.3812	7.48418	7.16251	7.12842	6.82369	6.95771	7.16149	0.920153	1.67001	1.39345	1.12004	0.864041	0.782556	1.39118	1.1204	1.16482	1.1659	0.919483	0.472656	0.107421	0.0559821	0.917258	0.577183	0.208925	0.164047	1.44209	2.2998	2.25405	2.08595	2.03291	2.0278	2.04671	2.43	2.49884	2.50777	2.48993	2.20984	2.19795
7.17805	7.26005	7.19605	7.06907	7.00609	6.97209	7.22105	7.23403	7.47202	7.55503	7.19905	7.37502	7.39	7.492	7.22804	7.2331	6.94005	7.07494	7.22605	0.922866	1.67968	1.40269	1.12144	0.860205	0.778038	1.40532	1.13587	1.12181	1.12354	0.923955	0.462552	0.0979222	0.0495776	0.918027	0.569448	0.188782	0.144392	1.45208	2.29099	2.256	2.084	2.029	2.01899	2.03399	2.43	2.492	2.498	2.487	2.20299	2.19599
7.24176	7.33383	7.27	7.16019	7.12277	7.09903	7.29286	7.27078	7.50137	7.59434	7.26178	7.40312	7.393	7.49195	7.28382	7.37234		6.99496	7.29586	0.931094	1.69363	1.41636	1.12568	0.854009	0.775769	1.40961	1.14554	1.078	1.06468	0.930646	0.492276	0.100872	0.0464209	0.927425	0.473716		0.057162	1.46627	2.27989	2.25603	2.08	2.02688	2.00792	2.01884	2.42999	2.48701	2.50207	2.48801	2.18893	2.1862
7.29844	7.39562	7.34349	7.24794	7.25375	7.24925	7.35617	7.32804	7.52827	7.61893	7.31931	7.41236	7.39298	7.48793	7.34444	7.39865			7.35947	0.944559	1.70562	1.42958	1.14234	0.870837	0.786869	1.43204	1.16025	1.02305	0.999182	0.942039	0.495033	0.10391	0.0472546	0.942373	0.53142			1.4824	2.27182	2.25807	2.08014	2.01789	2.00195	2.0068	2.42916	2.48795	2.50691	2.48905	2.18386	2.20134
7.36121	7.46622	7.40823	7.33224	7.3734	7.39045	7.40722	7.37318	7.54007	7.61596	7.37622	7.42806	7.39201	7.48502	7.40721	7.47036	7.33646	7.37657	7.42322	0.949768	1.7193	1.442	1.17073	0.88211	0.800386	1.44145	1.16867	0.985134	0.932286	0.946785	0.47141	0.104358	0.0491898	0.94773	0.503347	0.0926776	0.0368611	1.49584	2.26404	2.26101	2.08599	2.01299	1.99997	1.99795	2.43598	2.48602	2.50297	2.49099	2.17804	2.21591
7.42588	7.53393	7.47796	7.40607	7.49653	7.52892	7.47592	7.42861	7.56196	7.60378	7.4439	7.44629	7.39399	7.49146	7.47083	7.58017	7.47833	7.55247	7.49089	0.958406	1.72404	1.44962	1.192	0.919339	0.833365	1.44929	1.15561	0.931686	0.866787	0.954356	0.498934	0.106718	0.0493718	0.956976	0.53921	0.119439	0.0465312	1.5047	2.27519	2.263	2.08404	2.00991	1.9898	1.98289	2.42995	2.49196	2.49501	2.48799	2.19014	2.18895
7.49546	7.60757	7.55363	7.49059	7.61796	7.68127	7.54852	7.47735	7.559		7.51539	7.46935	7.39307	7.52647	7.53655	7.67285	7.66295	7.74806	7.56163	0.956342	1.72067	1.44909	1.19783	0.970215	0.879632	1.44511	1.1668	0.929683		0.952228	0.519552	0.111238	0.0681425	0.9549	0.552028	0.128365	0.0640671	1.50376	2.28982	2.26307	2.08707	2.00269	1.97371	1.97391	2.42596	2.48893	2.496		2.20085	2.18489
7.56008	7.67709	7.62609	7.56111	7.74912	7.82616	7.61611		7.559		7.57708	7.48505	7.39601	7.503	7.60508	7.75511	7.83823	7.92824	7.63409	0.946213	1.70721	1.43907	1.21103	0.994445	0.922337	1.43678		0.924953		0.94104	0.526281	0.112502	0.0695738	0.946016	0.537759	0.149371	0.0816552	1.49429	2.28198	2.26601	2.09001	1.98901	1.96099	1.97	2.42397		2.496		2.19398	2.17999
7.58133	7.72338	7.67337	7.62202	7.8435	7.90549	7.66787	7.53373	7.54403		7.60586	7.49407	7.39006	7.48303	7.62484	7.80338	7.93747	8.062	7.67786	0.923716	1.68137	1.4264	1.20415	1.04324	0.957917	1.41917	1.15532	0.922298		0.924366	0.521457	0.13137	0.0599374	0.9195	0.527349	0.146996	0.0802042	1.46714	2.2709	2.27507	2.09853	2.00094	1.95705	1.97805	2.42302	2.49202	2.50744		2.18342	2.18195
7.64951	7.795	7.74464	7.70531	7.95756	8.02703	7.73905	7.59817	7.5343		7.6765	7.54087	7.39484	7.48603	7.694	7.87648	8.06142	8.1886	7.74854	0.906572	1.6628	1.40913	1.19678	1.0634	1.01088	1.39734	1.15925	0.919671		0.910447	0.52963	0.125984	0.0561822	0.899489	0.535864	0.203834	0.155738	1.45154	2.26348	2.28072	2.10055	1.99685	1.96127	1.98155	2.42459	2.49385	2.51698		2.17748	2.17791
7.71668	7.86166	7.81767	7.7857	8.0682	8.11718	7.80816		7.54815		7.74318	7.60164	7.41005	7.4875	7.76068	7.9647	8.228	8.37497	7.81716	0.901688	1.65604	1.39716	1.18499	1.09021	1.05142	1.39225		0.911105		0.903818	0.532453	0.130381	0.0510887	0.89648	0.524546	0.122547	0.0680511	1.43926	2.26249	2.29052	2.10251	1.98998	1.973	1.98353	2.4285		2.51601		2.17649	2.174
7.79951	7.93641	7.89538	7.87638	8.14621	8.20288	7.8799		7.63054		7.82348	7.6642	7.43214	7.48768	7.84254	8.05256	8.22999	8.35919	7.8909	0.881353	1.63309	1.37811	1.16014	1.11267	1.09647	1.37539		0.962868		0.88338	0.516955	0.13843	0.0527629	0.876856	0.542832	0.158896	0.10115	1.41981	2.25949	2.30017	2.10758	1.98248	1.97422	1.99704	2.43157		2.51927		2.17249	2.17498
7.88428	8.01257	7.96904	7.9499	8.23506	8.27639	7.95459		7.90518		7.90626	7.71868	7.48639	7.47908	7.92885	8.13984	8.22973	8.37722	7.96613	0.870881	1.62604	1.37145	1.13905	1.12265	1.11726	1.36069		1.05983		0.874314	0.497597	0.152096	0.0411988	0.865322	0.534173	0.162906	0.0915946	1.41436	2.25906	2.31317	2.11454	1.97952	1.98989	2.00022	2.43757		2.38547		2.17157	2.18598
7.96255	8.08156	8.03654	8.01154	8.28603	8.33754	8.02455		8.20013		7.98355	7.83704	7.59105	7.52702	8.01005	8.22054	8.26201	8.387	8.03755	0.866588	1.61149	1.3649	1.11634	1.08984	1.11597	1.36699		1.14119		0.869483	0.508086	0.17639	0.0831548	0.861744	0.512271	0.151679	0.0847188	1.40497	2.26151	2.32052	2.11649	1.95851	2.004	2.01	2.4405		2.23581		2.17451	2.185
8.03837	8.1269	8.1031	8.06261	8.32201	8.3931	8.06	7.92795	8.33542		8.05534	8.01098	7.66106	7.58172	8.08639	8.28183	8.28309	8.38899	8.10731	0.864945	1.62495	1.36245	1.13889	1.07424	1.08868	1.34723	1.13375	1.09098		0.867846	0.485055	0.16878	0.0716279	0.860129	0.511844	0.148216	0.0816918	1.41314	2.26911	2.318	2.10938	1.98417	1.99261	2.01553	2.46787	2.49497	2.03591		2.1821	2.18435
8.10597	8.19743	8.15024	8.11014	8.36123	8.43917	8.13839	8.00285	8.13786		8.12048	8.12529	7.7817	7.86741	8.15547	8.30746	8.29009	8.388	8.15652	0.886688	1.63456	1.37743	1.15246	1.06574	1.04412	1.36726	1.13462	1.0011		0.885836	0.519502	0.190361	0.145307	0.884556	0.522293	0.147107	0.0802667	1.41314	2.27764	2.31787	2.10037	1.99687	2.00123	2.01807	2.45822	2.49282	2.28553		2.18998	2.17286
8.13618	8.26117	8.21315	8.16114	8.37154	8.469	8.20016	8.08521	8.17632		8.17218	8.20538	7.88	7.84146	8.17719	8.32807	8.29401	8.38801	8.22417	0.895797	1.65504	1.39465	1.14365	1.03517	0.992269	1.38253	1.13195	0.998539		0.89796	0.49534	0.152202	0.0723498	0.891592	0.504807	0.146517	0.0792287	1.43157	2.28604	2.31198	2.117	1.99111	2.01149	2.021	2.46798	2.48504	2.26454		2.20103	2.16656
8.20953	8.32972	8.27265	8.19058	8.35044	8.466	8.26573	8.16786	8.13404	8.12118	8.24253	8.27499	7.9968	8.02717	8.25251	8.32312	8.297	8.391	8.29262	0.918469	1.6738	1.41691	1.18006	1.01502	0.944707	1.40479	1.14601	0.932663	0.867547	0.91786	0.49147	0.151583	0.0722328	0.916535	0.497401	0.145509	0.0787183	1.45257	2.30314	2.30593	2.11696	2.04697	2.00924	2.02	2.46207	2.49903	2.54776	2.51598	2.21214	2.17007
8.26036	8.39838	8.33536	8.24627	8.39236	8.46562	8.33569	8.2508	8.2349	8.2355	8.29338	8.37003	8.1697	8.23505	8.30134	8.33427	8.29722	8.39113	8.35245	0.933565	1.69172	1.43424	1.18687	0.955962	0.888883	1.41444	1.15096	0.929282	0.875826	0.932117	0.497156	0.144881	0.0692523	0.932109	0.491873	0.143901	0.0780682	1.46887	2.3156	2.29891	2.11282	2.04402	2.03189	2.02004	2.46889	2.502	2.52473	2.51389	2.22467	2.17725
8.32003	8.45903	8.39503	8.30202	8.408	8.44899	8.41003	8.33003	8.36207	8.38908	8.35402	8.45905	8.33208	8.41309	8.36003	8.34601	8.30702	8.39701	8.41603	0.939482	1.70121	1.44862	1.17081	0.909944	0.839407	1.43824	1.15923	0.931992	0.837897	0.938553	0.499628	0.128255	0.0504909	0.937332	0.492431	0.119375	0.056479	1.47758	2.298	2.295	2.105	2.045	2.027	2.022	2.464	2.502	2.513	2.509	2.21	2.18799
8.38383	8.52482	8.45882	8.36174	8.41189	8.4196	8.47884	8.40898	8.53283	8.57915	8.41087	8.581	8.52736	8.63561	8.42682	8.3736		8.41545	8.48179	0.945251	1.70907	1.44538	1.16209	0.89538	0.806012	1.44182	1.15394	0.912693	0.831765	0.945761	0.520738	0.165331	0.0774465	0.941491	0.49483		0.0547255	1.48413	2.2971	2.28892	2.10392	2.04509	2.02594	2.01999	2.45697	2.50301	2.51192	2.50092	2.21005	2.15896
8.45068	8.59062	8.52451	8.42124	8.403	8.38762	8.54655	8.48768	8.67813	8.75095	8.4806	8.6616	8.71666	8.84461	8.49282	8.42204		8.37355	8.54564	0.94588	1.70439	1.4414	1.15179	0.871758	0.790316	1.4388	1.16819	0.957935	0.899033	0.941589	0.584365	0.156125	0.084422	0.946846	0.581203		0.113677	1.47705	2.30496	2.28291	2.09787	2.052	2.021	2.01902	2.45476	2.50389	2.50635	2.4948	2.21391	2.15613
8.52516	8.66216	8.59117	8.47612	8.40303	8.371	8.61516	8.56221	8.72822	8.8813	8.55116	8.73217	8.87829	9.00431	8.57316	8.46816			8.61816	0.933957	1.68833	1.42501	1.13842	0.870796	0.784854	1.42383	1.17476	1.00052	0.971676	0.929161	0.589427	0.163027	0.0921146	0.935624	0.611296			1.46503	2.30299	2.27899	2.09201	2.05201	2.02101	2.02002	2.444	2.49898	2.52205	2.48598	2.21	2.162
8.59175	8.7317	8.66271	8.5266	8.41553	8.37037	8.68376	8.65186	8.82346	9.01109	8.61873	8.80416	9.00306	9.13707	8.63974	8.53567			8.68476	0.91989	1.67393	1.40582	1.12889	0.88181	0.795049	1.41103	1.15913	1.00539	1.0468	0.916636	0.58761	0.195629	0.136387	0.920285	0.600963			1.44946	2.29978	2.2759	2.09489	2.05489	2.02502	2.028	2.4449	2.48889	2.54274	2.47796	2.21075	2.16394
8.66372	8.7985	8.73039	8.58428	8.46603	8.40603	8.75666	8.73397	8.96231	9.11434	8.6887	8.9145	9.10265	9.23783	8.7107	8.5997			8.75757	0.909435	1.65919	1.39782	1.12624	0.898482	0.81072	1.395	1.15341	1.09966	1.11912	0.909558	0.536195	0.188599	0.135648	0.906623	0.597439			1.43094	2.27902	2.26687	2.08489	2.04484	2.02702	2.028	2.43589	2.479	2.51744	2.47407	2.18707	2.15811
8.73904	8.86403	8.79103	8.64003	8.51104	8.45104	8.82903	8.82005	9.06304	9.17303	8.76304	8.98005	9.13103	9.27402	8.78504	8.67404			8.82603	0.903098	1.64622	1.38398	1.11695	0.892484	0.805042	1.38192	1.13799	1.14957	1.17511	0.901198	0.578679	0.17282	0.114155	0.902398	0.594324			1.42271	2.28	2.261	2.08	2.038	2.02799	2.028	2.43099	2.479	2.493	2.477	2.19	2.163
8.82098	8.92895	8.85894	8.70688	8.593	8.53507	8.89793	8.91675	9.1476	9.22977	8.84499	9.08389	9.18841	9.32318	8.86699	8.76727			8.89397	0.897962	1.64034	1.3807	1.1121	0.900282	0.80816	1.37857	1.10415	1.18564	1.20784	0.896242	0.472023	0.130577	0.0831458	0.897153	0.581402			1.41749	2.28488	2.25588	2.07385	2.03587	2.01688	2.02395	2.41595	2.48895	2.49608	2.4699	2.19288	2.16986
8.89749	9.00352	8.93249	8.77576	8.67187	8.61919	8.97045	8.97541	9.19578	9.29056	8.92245	9.15305	9.22002	9.33693	8.94452	8.86723			8.96949	0.894384	1.64531	1.37741	1.10617	0.884815	0.792507	1.3807	1.10092	1.20322	1.21159	0.891143	0.464547	0.112497	0.0642855	0.895122	0.570384			1.41445	2.27602	2.24687	2.06187	2.02593	2.00773	2.01973	2.41196	2.4848	2.50202	2.462	2.18396	2.15884
8.96319	9.07019	8.9982	8.85325	8.7543	8.71532	9.03418	9.03714	9.27415	9.35919	8.98619	9.1991	9.22101	9.33403	9.01119	8.96531			9.03519	0.897653	1.65197	1.38054	1.10139	0.871411	0.779613	1.38098	1.11805	1.18034	1.18874	0.896554	0.461537	0.104969	0.0589825	0.896121	0.550453			1.42329	2.27698	2.24099	2.056	2.02297	1.99595	2.00795	2.41001	2.47599	2.50298	2.46199	2.18199	2.15197
9.03064	9.13567	9.06872	8.94088	8.86125	8.82739	9.09762	9.08553	9.32854	9.42737	9.05464	9.23412	9.22304	9.34491	9.07667	9.0728			9.10363	0.905776	1.66381	1.39135	1.10137	0.854294	0.766765	1.39001	1.12556	1.15366	1.14223	0.904976	0.526614	0.129012	0.111436	0.903663	0.561505			1.43483	2.26993	2.23902	2.05597	2.01388	1.97788	1.99184	2.41196	2.47195	2.49675	2.45906	2.17891	2.14203
9.09139	9.19955	9.13752	9.02506	8.98005	8.95938	9.15639	9.1352	9.37837	9.46225	9.11541	9.24547	9.227	9.337	9.1403	9.14877			9.16337	0.916748	1.67788	1.40233	1.10485	0.84008	0.759204	1.40879	1.13418	1.08647	1.07903	0.915886	0.522071	0.12733	0.0488543	0.914344	0.515103			1.44786	2.26273	2.241	2.05293	2.00284	1.9668	1.9766	2.40798	2.46693	2.47467	2.46507	2.17073	2.14549
9.15203	9.26703	9.20403	9.11504	9.11307	9.10707	9.21703	9.14403	9.35101	9.47299	9.17703	9.26601	9.227	9.337	9.19703	9.22605	9.01507	9.04908	9.22303	0.924978	1.69562	1.41775	1.12893	0.852293	0.772896	1.41555	1.15355	1.01912	1.01086	0.922279	0.512069	0.127771	0.04904	0.924107	0.493847	0.114377	0.0343803	1.46349	2.251	2.241	2.05	1.996	1.958	1.959	2.407	2.464	2.50399	2.468	2.159	2.167
9.21675	9.33289	9.27187	9.20298	9.25246	9.25785	9.27376	9.2038	9.37232	9.45294	9.2388		9.22516	9.33406	9.26071	9.32229	9.1629	9.22303	9.29087	0.941564	1.70871	1.43818	1.15756	0.860105	0.786005	1.43173	1.17194	0.990268	0.933957	0.940523		0.12911	0.0489884	0.93849	0.508372	0.129342	0.0559159	1.48015	2.242	2.249	2.05401	1.98697	1.95396	1.9489	2.41	2.46399	2.4829	2.47099	2.15497
9.27536	9.40247	9.3396	9.27969	9.36672	9.40245	9.33354	9.26616	9.397	9.44742	9.30143	9.29633	9.23707	9.33916	9.31636	9.42305	9.31201	9.3827	9.35851	0.949502	1.72024	1.44844	1.177	0.909874	0.827962	1.44593	1.15004	0.935555	0.867933	0.948391	0.499949	0.127647	0.0451208	0.94617	0.522518	0.134655	0.0597376	1.48988	2.24213	2.249	2.05498	1.9848	1.9508	1.94087	2.41	2.46296	2.475	2.46993	2.15313	2.15382
9.33516	9.46718	9.41019	9.35418	9.48625	9.55437	9.4012	9.31714	9.39698	9.42192	9.36415	9.31105	9.24001	9.34599	9.37617	9.51322	9.48845	9.58951	9.42517	0.950888	1.72102	1.44927	1.19463	0.965042	0.877386	1.44576	1.15191	0.920365	0.828627	0.948859	0.511795	0.129727	0.0482302	0.948338	0.534696	0.15991	0.0736953	1.49047	2.24801	2.24901	2.05401	1.976	1.94197	1.93498	2.41	2.46101	2.475	2.46702	2.15901	2.146
9.39572	9.53269	9.48068	9.42186	9.57918	9.69034	9.47372	9.36959	9.38989	9.39399	9.42077	9.32835	9.24207	9.34099	9.43771	9.59391	9.65475	9.77973	9.48871	0.94284	1.71369	1.44622	1.20648	1.01373	0.93519	1.4261	1.14886	0.90741	0.850131	0.941171	0.521154	0.132366	0.0483542	0.940062	0.529272	0.159791	0.079347	1.48473	2.25084	2.25305	2.05705	1.97596	1.93183	1.92897	2.40904	2.46297	2.47414	2.47609	2.16185	2.14493
9.46456	9.59854	9.54572	9.50383	9.6915	9.81776	9.54243	9.42563	9.38065		9.4936	9.36225	9.24916	9.34	9.50556	9.67974	9.82126	9.94441	9.55649	0.930428	1.70469	1.4361	1.20364	1.0454	0.985374	1.41381	1.14458	0.911693		0.931688	0.526258	0.137724	0.0543686	0.924977	0.499545	0.16177	0.0836496	1.47486	2.23591	2.25816	2.06218	1.97182	1.91593	1.92609	2.41309	2.45987	2.48736		2.14791	2.13802
9.53303	9.66603	9.62103	9.58403	9.80102	9.93903	9.60502	9.49701	9.40902		9.56403	9.41702	9.25601	9.34	9.57403	9.75604	10.008	10.138	9.62203	0.915876	1.68989	1.42482	1.2079	1.07764	1.02592	1.39819	1.15359	0.938574		0.918866	0.528808	0.144901	0.0564996	0.909025	0.493168	0.121854	0.0809937	1.46078	2.232	2.265	2.07	1.964	1.91299	1.93	2.417	2.454	2.503		2.144	2.139
9.60599	9.73589	9.69289	9.66717	9.8637	10.033	9.67296	9.53944			9.63799	9.47496	9.27322	9.33908	9.64693	9.86401	10.1087	10.2395	9.69492	0.904275	1.67383	1.40669	1.19136	1.04697	1.06899	1.38341	1.11625			0.908694	0.524346	0.147769	0.0555234	0.896259	0.488218	0.104579	0.0640107	1.44617	2.22792	2.27208	2.07309	1.95678	1.89519	1.93301	2.41701	2.46178			2.13892	2.13599
9.68284	9.80555	9.76271	9.75773	9.99493	10.1115	9.74757				9.71493	9.55031	9.29133	9.3454	9.71987	9.94269	10.0855	10.2046	9.76655	0.892271	1.66	1.39704	1.16616	1.0884	1.10088	1.36553				0.898119	0.51804	0.141941	0.0559353	0.883117	0.499683	0.140215	0.0788806	1.43261	2.22213	2.27816	2.08018	1.93996	1.91011	1.93396	2.41822				2.13313	2.13484
9.76321	9.87318	9.83719	9.83319	10.0792	10.1752	9.81619				9.79921	9.6513	9.34922	9.36353	9.80121	10.0162	10.1081	10.232	9.8342	0.883603	1.65175	1.38531	1.14727	1.09508	1.11582	1.36601				0.887631	0.522378	0.157696	0.0628773	0.876464	0.506795	0.138244	0.0610632	1.4266	2.22801	2.28502	2.08802	1.93803	1.91503	1.93201	2.42801				2.13901	2.12799
9.84277	9.94276	9.9107	9.90346	10.1463	10.2395	9.88776				9.87777	9.76538	9.43118	9.56221	9.8808	10.0895	10.1291	10.233	9.90973	0.884639	1.65105	1.38533	1.14212	1.09168	1.10914	1.37092				0.888149	0.514249	0.175193	0.133232	0.877876	0.512318	0.136143	0.0584808	1.4252	2.23206	2.29203	2.09697	1.94815	1.9259	1.93402	2.43003				2.14206	2.12296
9.91554	10.0146	9.97737	9.94686	10.1782	10.2889	9.95943				9.95043	9.89552	9.54347	9.67336	9.95646	10.1365	10.1382	10.2371	9.97852	0.887499	1.65619	1.38668	1.16287	1.07678	1.07893	1.37506				0.891056	0.526052	0.197569	0.154928	0.880463	0.516809	0.136384	0.056679	1.43306	2.23822	2.29482	2.09389	1.96251	1.91678	1.93596	2.43285				2.14811	2.11885
9.98404	10.084	10.038	9.98505	10.189	10.33	10.023				10.014	10.0071	9.65307	9.64509	10.021	10.158	10.145	10.241	10.046	0.896317	1.66833	1.39909	1.18209	1.05837	1.03601	1.38581				0.899726	0.519056	0.189548	0.0812827	0.889007	0.518076	0.135656	0.0557497	1.44476	2.24801	2.287	2.089	1.98498	1.90702	1.934	2.426				2.15301	2.112
10.0497	10.1488	10.0987	10.0672	10.2617	10.3528	10.0908				10.0757	10.1002	9.78006	9.81147	10.0898	10.1862	10.156	10.241	10.1098	0.909132	1.68628	1.41509	1.16119	1.00815	0.983085	1.3976				0.911344	0.512152	0.149719	0.0680357	0.9024	0.49334	0.128187	0.0552169	1.46407	2.26318	2.28801	2.08897	1.94376	1.9401	1.94097	2.42697				2.1692	2.11605
10.1072	10.2125	10.1523	10.0823	10.2368	10.335	10.1546		10.2645		10.13	10.1952	9.94032	10.003	10.1512	10.1984	10.1562	10.2409	10.1724	0.923843	1.69477	1.43254	1.206	1.01949	0.938392	1.41623		1.19574		0.924656	0.52284	0.123521	0.049531	0.917786	0.489433	0.127205	0.054108	1.48133	2.27724	2.28893	2.08693	2.001	1.9482	1.93909	2.42482		2.19937		2.18413	2.1198
10.1582	10.2802	10.2102	10.1381	10.274	10.3329	10.2242	10.1432	10.1554		10.1762	10.2923		10.2234	10.2042	10.2162	10.1633	10.2382	10.2332	0.933629	1.70202	1.44806	1.19386	0.954294	0.882604	1.42946	1.14962	0.909279		0.930214	0.519363		0.0478838	0.930764	0.482988	0.126477	0.0487112	1.49331	2.28794	2.28601	2.08399	2.001	1.957	1.94302	2.41698	2.47598	2.479		2.18994	2.11098
10.2266	10.3407	10.2687	10.1886	10.2741	10.3068	10.2928	10.2228	10.2814		10.2435	10.3929		10.3496	10.2757	10.286		10.3167	10.2917	0.933088	1.70365	1.45381	1.17876	0.944804	0.852755	1.4404	1.12743	0.892247		0.931612	0.534738		0.0702537	0.928594	0.490198		0.0362335	1.4964	2.26788	2.28797	2.08002	1.99997	1.95699	1.95103	2.40988	2.4691	2.47916		2.1699	2.10502
[truncated: 64 more columns]
