# Supplementary material for: Kinematic Validation of a Multi-Kinect v2 Instrumented 10-Meter Walkway for Quantitative Gait Assessments
Source: PLoS One. 2015 Oct 13;10(10):e0139913. doi: 10.1371/journal.pone.0139913 (PMC4603795; doi:10.1371/journal.pone.0139913)
Supplement: S1 Data — (ZIP) [file pone.0139913.s001.zip › S1_Data/pp6_trial5.xls]

## Sheet: Sheet1
Kinect(x) SpineBase	Kinect(x) Head	Kinect(x) ShoulderLeft	Kinect(x) ElbowLeft	Kinect(x) WristLeft	Kinect(x) HandLeft	Kinect(x) ShoulderRight	Kinect(x) ElbowRight	Kinect(x) WristRight	Kinect(x) HandRight	Kinect(x) HipLeft	Kinect(x) KneeLeft	Kinect(x) AnkleLeft	Kinect(x) FootLeft	Kinect(x) HipRight	Kinect(x) KneeRight	Kinect(x) AnkleRight	Kinect(x) FootRight	Kinect(x) SpineShoulder	Kinect(y) SpineBase	Kinect(y) Head	Kinect(y) ShoulderLeft	Kinect(y) ElbowLeft	Kinect(y) WristLeft	Kinect(y) HandLeft	Kinect(y) ShoulderRight	Kinect(y) ElbowRight	Kinect(y) WristRight	Kinect(y) HandRight	Kinect(y) HipLeft	Kinect(y) KneeLeft	Kinect(y) AnkleLeft	Kinect(y) FootLeft	Kinect(y) HipRight	Kinect(y) KneeRight	Kinect(y) AnkleRight	Kinect(y) FootRight	Kinect(y) SpineShoulder	Kinect(z) SpineBase	Kinect(z) Head	Kinect(z) ShoulderLeft	Kinect(z) ElbowLeft	Kinect(z) WristLeft	Kinect(z) HandLeft	Kinect(z) ShoulderRight	Kinect(z) ElbowRight	Kinect(z) WristRight	Kinect(z) HandRight	Kinect(z) HipLeft	Kinect(z) KneeLeft
0.0959118	0.192	0.154029	0.105029	0.155	0.168971	0.147	0.097	0.126		0.132	0.122029	0.0681176	0.182	0.136	0.116088	0.076	0.160118	0.164	0.966283	1.72537	1.45841	1.18049	0.900607	0.842197	1.44648	1.16209	0.916739		0.966481	0.510829	0.125988	0.048265	0.962834	0.492501	0.134119	0.05617	1.49827	2.27203	2.281	2.09509	2.03709	2.038	2.05791	2.432	2.474	2.464		2.192	2.19209
0.096	0.192	0.157927	0.105	0.143219		0.146018	0.097	0.128945		0.132	0.122	0.0689817	0.184945	0.136	0.118945	0.076	0.16	0.164	0.966241	1.72537	1.45846	1.1678	0.924731		1.44647	1.16282	0.916593		0.966441	0.510348	0.125747	0.0481326	0.962811	0.491773	0.133737	0.0562095	1.49797	2.272	2.281	2.09696	2.037	2.02426		2.42905	2.474	2.46302		2.192	2.192
0.096	0.195969	0.158	0.108969	0.140023		0.146	0.097	0.129		0.132	0.122992	0.069	0.185	0.139969	0.119	0.076	0.16	0.164	0.96618	1.72511	1.45849	1.17719	0.93424		1.44645	1.16492	0.916461		0.966251	0.509755	0.125542	0.0481697	0.96281	0.492068	0.1337	0.0562993	1.4978	2.272	2.28001	2.097	2.03898	2.02499		2.429	2.474	2.463		2.192	2.19498
0.096	0.196	0.158	0.109	0.14		0.146	0.0999187	0.128027		0.132	0.123	0.0719187	0.182081	0.14	0.119	0.076	0.16	0.164	0.965985	1.72497	1.45855	1.17924	0.9361		1.44613	1.16431	0.916012		0.966017	0.509497	0.12519	0.0479949	0.962674	0.492216	0.134002	0.0563876	1.49775	2.272	2.28	2.097	2.039	2.025		2.429	2.47303	2.46008		2.192	2.195
0.096	0.194036	0.158	0.109	0.139018	0.157125	0.148947	0.1	0.128		0.134947	0.123	0.0690534	0.182	0.14	0.119	0.076	0.16	0.166947	0.965951	1.72479	1.45843	1.17945	0.936425	0.850321	1.44641	1.16403	0.915921		0.966098	0.509225	0.124905	0.0480489	0.962513	0.491474	0.133431	0.0559971	1.49806	2.272	2.27705	2.097	2.039	2.02205	2.04396	2.42802	2.473	2.46		2.19102	2.195
0.098977	0.194	0.160977	0.109	0.15587	0.175854	0.149	0.1	0.130977		0.135	0.123	0.071977	0.182	0.142977	0.119	0.076	0.16	0.167	0.96596	1.7251	1.45711	1.17907	0.907186	0.848216	1.4468	1.16369	0.915781		0.96609	0.509448	0.124215	0.0480302	0.96254	0.491946	0.133638	0.0561686	1.49688	2.27101	2.277	2.09601	2.039	2.02994	2.05492	2.428	2.473	2.45901		2.191	2.195
0.099	0.197882	0.161	0.109	0.156		0.149	0.1	0.133912		0.135	0.123	0.0690883	0.182	0.143	0.119	0.076	0.16	0.170882	0.96564	1.7252	1.45715	1.17927	0.906077		1.44662	1.16352	0.914858		0.964984	0.509576	0.124132	0.0482241	0.962627	0.492523	0.132951	0.0563835	1.49689	2.271	2.27603	2.096	2.039	2.03		2.428	2.473	2.45803		2.191	2.195
0.099	0.198	0.163946	0.111946	0.156		0.15391	0.106874	0.134		0.138928	0.123	0.071946	0.184946	0.143	0.119	0.076	0.16	0.171	0.965532	1.72486	1.45699	1.17835	0.906492		1.44548	1.17217	0.914526		0.964803	0.509531	0.124768	0.0484951	0.962601	0.492403	0.132802	0.0566453	1.49692	2.271	2.276	2.09502	2.03802	2.03		2.42996	2.47104	2.458		2.18904	2.195
0.099	0.200976	0.164	0.112	0.141121	0.164088	0.155984	0.107	0.134		0.139	0.123	0.072	0.182024	0.143	0.119	0.0720322	0.16	0.171	0.96553	1.72544	1.45655	1.17843	0.935019	0.847787	1.4447	1.16945	0.914222		0.964869	0.509163	0.12478	0.0485099	0.96257	0.492083	0.134119	0.0566996	1.49677	2.271	2.27501	2.095	2.038	2.0181	2.04208	2.42603	2.471	2.458		2.189	2.195
0.101917	0.201	0.16789	0.112	0.157532	0.173725	0.156972	0.107	0.134		0.139	0.123	0.072	0.182	0.143	0.119	0.072	0.16	0.176835	0.965676	1.72673	1.45675	1.1793	0.910432	0.837552	1.44609	1.16858	0.913617		0.965288	0.509393	0.123769	0.048121	0.96256	0.491924	0.13448	0.0568167	1.49745	2.26906	2.275	2.09403	2.038	2.02578	2.04881	2.42892	2.471	2.458		2.189	2.195
0.102	0.201	0.168	0.111018	0.14131	0.164182	0.157	0.107	0.134		0.139	0.123	0.072	0.182	0.145945	0.119	0.072	0.16	0.177	0.965709	1.72676	1.45662	1.17956	0.935698	0.890297	1.44602	1.16667	0.913826		0.96531	0.509724	0.12483	0.0484634	0.962629	0.491979	0.133567	0.0568495	1.49744	2.269	2.275	2.094	2.03505	2.01815	2.04213	2.429	2.471	2.458		2.189	2.195
0.102	0.204968	0.170976	0.111	0.158854	0.180863	0.159976	0.109976	0.134		0.139992	0.123	0.0690243	0.182	0.146	0.122968	0.072	0.16	0.179976	0.966027	1.72612	1.45646	1.17991	0.909934	0.840246	1.44816	1.16501	0.913642		0.965538	0.50973	0.124781	0.0486981	0.963086	0.492853	0.133887	0.0571377	1.49792	2.269	2.27698	2.09202	2.035	2.02891	2.04994	2.42801	2.47001	2.458		2.19297	2.195
0.102	0.211792	0.17197	0.117792	0.159	0.181	0.16	0.11	0.134		0.142911	0.123	0.069	0.182	0.146	0.123	0.072	0.16	0.18	0.965933	1.72535	1.45642	1.18268	0.908905	0.840208	1.44829	1.1649	0.91365		0.965414	0.508624	0.124625	0.0488455	0.963022	0.493306	0.134259	0.0576251	1.49747	2.269	2.27409	2.09588	2.03306	2.029	2.05	2.428	2.47	2.458		2.19106	2.195
0.104946	0.214946	0.177892	0.118	0.14427		0.165892	0.11	0.135964		0.143	0.125946	0.068018	0.182	0.148946	0.123	0.072	0.159018	0.186874	0.965881	1.72607	1.4571	1.18114	0.936985		1.44943	1.16444	0.913797		0.965744	0.508698	0.125023	0.0490759	0.96248	0.493477	0.134555	0.0576793	1.49821	2.26802	2.27302	2.09305	2.033	2.01722		2.42604	2.47	2.46095		2.191	2.19402
0.108969	0.217977	0.177008	0.118	0.16583		0.166	0.112977	0.142946		0.144985	0.126	0.0689923	0.182	0.151977	0.123	0.072	0.159	0.187	0.966277	1.72579	1.45732	1.18086	0.902106		1.44955	1.16377	0.914812		0.966504	0.50865	0.125447	0.0490502	0.962549	0.494403	0.134699	0.0577891	1.49858	2.26701	2.27201	2.09002	2.033	2.02692		2.426	2.46901	2.46199		2.18703	2.194
0.111917	0.223834	0.179917	0.126751	0.166	0.182834	0.170862	0.126613	0.150779		0.147917	0.126	0.069	0.182	0.155889	0.123	0.069083	0.159972	0.189917	0.96592	1.72538	1.45785	1.18703	0.902744	0.826132	1.45112	1.16933	0.913566		0.966102	0.50899	0.125703	0.0492542	0.962307	0.495839	0.137024	0.0588498	1.49776	2.26603	2.27006	2.08903	2.03008	2.027	2.04606	2.42794	2.46803	2.46297		2.18603	2.194
0.112	0.227929	0.183929	0.127	0.166	0.183982	0.178859	0.129947	0.154929	0.177929	0.150947	0.128947	0.0709647	0.184947	0.156	0.122018	0.0719471	0.159018	0.193929	0.965861	1.7258	1.4581	1.1867	0.903369	0.832642	1.45362	1.16558	0.913176	0.816521	0.966267	0.509206	0.126584	0.0487885	0.962045	0.496813	0.134595	0.0590077	1.49717	2.266	2.26902	2.08802	2.03	2.027	2.04895	2.42112	2.46604	2.46496	2.43896	2.18502	2.19302
0.117955	0.230978	0.189955	0.13097	0.155082		0.186941	0.136948	0.162941	0.187926	0.15497	0.131978	0.071	0.185	0.161955	0.12597	0.072	0.159	0.200948	0.966217	1.7271	1.45645	1.18637	0.942805		1.45443	1.16327	0.916614	0.820659	0.966766	0.511374	0.126024	0.0490678	0.962268	0.497316	0.135165	0.0590795	1.49813	2.26401	2.26801	2.08601	2.02901	2.00616		2.42199	2.46401	2.46897	2.43602	2.18401	2.19201
0.124794	0.236823	0.195823	0.131	0.155971		0.199617	0.152529	0.175617	0.193823	0.157912	0.133941	0.071	0.184029	0.167823	0.126	0.072	0.164823	0.206823	0.966899	1.72648	1.45619	1.18424	0.940703		1.45598	1.16639	0.914534	0.821408	0.967352	0.514467	0.125224	0.0491962	0.963066	0.498679	0.134384	0.0599923	1.49879	2.26206	2.26606	2.08406	2.029	2.00891		2.41812	2.45915	2.46512	2.43406	2.18303	2.18715
0.130893	0.243875	0.199929	0.133946	0.155018		0.202946	0.159875	0.181893	0.200875	0.166839	0.139893	0.071	0.185964	0.175857	0.128946	0.072	0.162054	0.216822	0.966645	1.72787	1.45569	1.1809	0.937055		1.45512	1.16644	0.915904	0.817079	0.966407	0.515346	0.125239	0.048925	0.963473	0.500046	0.134144	0.060187	1.4985	2.26004	2.26305	2.08302	2.02704	2.00605		2.41702	2.45998	2.45911	2.43204	2.18005	2.18209
0.140919	0.249952	0.20496	0.135984	0.155		0.211927	0.16496	0.183984	0.209927	0.170968	0.14496	0.0700081	0.179057	0.191871	0.146855	0.072	0.161008	0.224935	0.96663	1.7266	1.45602	1.17844	0.934421		1.453	1.16822	0.916644	0.821156	0.965904	0.516481	0.127184	0.0516974	0.964283	0.505089	0.134418	0.0606463	1.49815	2.25603	2.26102	2.07705	2.02303	2.006		2.41303	2.45405	2.45503	2.42803	2.17802	2.17704
0.151699	0.254863	0.212781	0.141836	0.156945	0.185836	0.222699	0.182507	0.200535	0.22848	0.191425	0.150836	0.0690274	0.175109	0.199781	0.18007	0.0700547	0.161	0.229863	0.96416	1.7237	1.45296	1.16659	0.922369	0.821134	1.44844	1.16634	0.914316	0.814313	0.962165	0.517385	0.127968	0.0522355	0.962841	0.505908	0.133691	0.0607473	1.49506	2.24919	2.25614	2.07116	2.02105	2.00211	2.01305	2.413	2.45205	2.45305	2.42897	2.16827	2.16436
0.165753	0.266789	0.221842	0.151824	0.162894	0.190912	0.239701	0.191842	0.217701	0.248648	0.200842	0.15493	0.069	0.175	0.210806	0.212437	0.0817887	0.163947	0.242771	0.962263	1.72136	1.44995	1.16728	0.922865	0.821747	1.44272	1.16558	0.912207	0.813992	0.960911	0.514885	0.128825	0.0519749	0.960393	0.502639	0.129711	0.0610545	1.49052	2.24704	2.24814	2.06511	2.01805	2.00004	2.00809	2.40023	2.44905	2.45005	2.42605	2.16407	2.15516
0.174928	0.279896	0.230928	0.16192	0.164984	0.191	0.24496	0.20192	0.252721	0.272808	0.209928	0.16492	0.069	0.175	0.218936	0.248713	0.0929122	0.174912	0.255896	0.959284	1.72053	1.44493	1.16659	0.922176	0.817008	1.4408	1.1494	0.893153	0.793941	0.957805	0.51355	0.128939	0.0516327	0.957592	0.500616	0.132209	0.0608616	1.48786	2.24105	2.24403	2.06103	2.018	1.99504	1.99709	2.40198	2.44503	2.4381	2.41013	2.15805	2.15202
0.180822	0.287763	0.252347	0.171703	0.171792	0.189059	0.250822	0.207822	0.260763	0.281733	0.215822	0.168881	0.0680297	0.167237	0.228703	0.289753	0.119199	0.193436	0.264733	0.956378	1.7147	1.43848	1.16073	0.916426	0.817484	1.43736	1.15057	0.884723	0.793004	0.954879	0.509416	0.127213	0.0539879	0.954756	0.509061	0.126175	0.0517293	1.48454	2.23906	2.23721	2.061	2.01412	1.99306	1.99118	2.40006	2.44306	2.43897	2.41776	2.15606	2.14327
0.193768	0.307644	0.264786	0.191644	0.19459	0.203733	0.264751	0.220768	0.282608	0.292804	0.226804	0.173911	0.0768396	0.181733	0.241768	0.319483	0.170091	0.27061	0.282679	0.954404	1.71273	1.43657	1.15445	0.883642	0.787043	1.43321	1.14174	0.863687	0.785142	0.952718	0.50873	0.126679	0.0518992	0.95303	0.514427	0.14143	0.0595039	1.48498	2.23409	2.23405	2.05707	2.01105	1.98907	1.99296	2.39902	2.43907	2.43212	2.418	2.15502	2.13809
0.208864	0.342682	0.2977	0.205873	0.204909	0.221836	0.283827	0.2319	0.287955	0.307864	0.243845	0.177964	0.0799727	0.181009	0.255873	0.361618	0.237391	0.325509	0.302818	0.951031	1.70325	1.42986	1.15498	0.878383	0.782784	1.43327	1.14145	0.863399	0.786823	0.949053	0.509295	0.12343	0.0517906	0.949958	0.512142	0.122278	0.0537442	1.476	2.23598	2.22905	2.05601	2.01001	1.98603	1.98309	2.39206	2.439	2.43398	2.41998	2.15302	2.13701
0.224978	0.37995	0.31298	0.238955	0.217982	0.226993	0.30597	0.23899	0.277015	0.310996	0.260977	0.186988	0.08	0.193982	0.269981	0.388963	0.306906	0.437848	0.340948	0.948014	1.69541	1.42858	1.1507	0.869642	0.781552	1.43315	1.14083	0.898292	0.797915	0.945515	0.507972	0.124568	0.0486443	0.947463	0.507606	0.155964	0.11221	1.47117	2.23101	2.228	2.05101	2.00201	1.98101	1.97801	2.392	2.44	2.434	2.42899	2.151	2.134
0.238738	0.408457	0.346364	0.252738	0.241551	0.245644	0.322682	0.251757	0.277981	0.311981	0.276701	0.189944	0.08	0.183206	0.278832	0.436102	0.365877	0.477251	0.353757	0.94489	1.6913	1.42715	1.15165	0.905201	0.799566	1.43	1.13987	0.89626	0.79795	0.942733	0.509677	0.124825	0.0474134	0.944192	0.52387	0.144343	0.0839408	1.46758	2.22904	2.22898	2.05394	2.00102	1.98002	1.97113	2.39004	2.43509	2.43694	2.43194	2.14511	2.13302
0.255841	0.461505	0.37771	0.273804	0.270729	0.266804	0.362626	0.279738	0.281963	0.311009	0.294832	0.200897	0.0780187	0.182009	0.300794	0.458794	0.450215	0.571121	0.39957	0.9395	1.67715	1.4206	1.14252	0.862965	0.77869	1.42541	1.15284	0.908455	0.8096	0.93738	0.510017	0.126316	0.0474792	0.93887	0.524507	0.143862	0.0865206	1.45766	2.22702	2.22801	2.04806	2.001	1.97009	1.96803	2.38604	2.43302	2.43898	2.43993	2.14599	2.13201
0.279293	0.488204	0.41391	0.314762	0.294293	0.286411	0.384352	0.296499	0.306263	0.318764	0.324116	0.241762	0.0886758	0.181029	0.317499	0.517232	0.520878	0.652554	0.427175	0.933831	1.66974	1.41425	1.15235	0.82404	0.767358	1.41892	1.15602	0.866789	0.77874	0.931157	0.546434	0.1405	0.0474994	0.933783	0.523724	0.168249	0.100768	1.45142	2.22603	2.23285	2.05285	1.99712	1.96903	1.96509	2.38891	2.43009	2.44773	2.44097	2.13921	2.12424
0.29866	0.54498	0.451338	0.338588	0.316606	0.316463	0.424284	0.316642	0.307	0.317036	0.344642	0.246928	0.0880179	0.181	0.33666	0.555338	0.621211	0.735533	0.462374	0.926815	1.64738	1.40697	1.14808	0.848857	0.76868	1.40657	1.13516	0.864793	0.775296	0.925313	0.548139	0.142138	0.0483151	0.925773	0.528434	0.169619	0.109577	1.43799	2.22698	2.23496	2.05398	1.99307	1.969	1.95813	2.38998	2.43393	2.448	2.44493	2.14293	2.12596
0.336716	0.596618	0.493686	0.379693	0.33288	0.339828	0.461723	0.330895	0.307993	0.315015	0.383708	0.248985	0.0850225	0.181	0.373723	0.608603	0.696446	0.816401	0.510641	0.912199	1.6299	1.39403	1.15707	0.839355	0.765921	1.38979	1.13451	0.867728	0.792818	0.910938	0.536657	0.133853	0.0487866	0.91111	0.539835	0.182533	0.123208	1.41859	2.22402	2.23897	2.054	1.98307	1.96304	1.95403	2.39496	2.43301	2.45098	2.44897	2.14201	2.126
0.362295	0.645643	0.536806	0.404322	0.366078	0.359457	0.494105	0.349485	0.309946		0.408322	0.257756	0.085	0.181	0.399295	0.647915	0.771911	0.875372	0.556725	0.904385	1.6193	1.38242	1.12642	0.807633	0.752737	1.38171	1.13038	0.89034		0.903942	0.529974	0.135142	0.0484981	0.902594	0.531544	0.182426	0.126131	1.40537	2.22011	2.24581	2.05692	1.98203	1.95619	1.94427	2.39792	2.43689	2.45781		2.14005	2.126
0.393443	0.694137	0.584155	0.427587	0.369946	0.372766	0.545083	0.390263	0.31		0.431587	0.26782	0.0908921	0.181	0.430443	0.695155	0.842742	0.95458	0.594335	0.896991	1.60222	1.37476	1.12034	0.806956	0.750485	1.36613	1.13491	0.905455		0.897711	0.528425	0.14884	0.0490989	0.894101	0.532449	0.136756	0.108612	1.39511	2.21607	2.25091	2.06878	1.98789	1.95502	1.94302	2.40095	2.437	2.458		2.13607	2.126
0.440647	0.750579	0.644549	0.477624	0.403745	0.391857	0.598602	0.400925	0.312977		0.482617	0.300752	0.0979474	0.181	0.482609	0.720812	0.865835	0.981805	0.652564	0.881268	1.57947	1.36145	1.11156	0.806206	0.749438	1.34394	1.12474	0.89917		0.881849	0.53507	0.156474	0.0505193	0.878884	0.536956	0.162668	0.121222	1.37729	2.21104	2.25993	2.07694	1.98899	1.95004	1.93705	2.39703	2.44395	2.46395		2.12905	2.126
0.469136	0.792719	0.684778	0.513898	0.407881	0.399762	0.637808		0.307179		0.514047	0.318464	0.101881	0.18003	0.504345	0.7666	0.878613	0.995583	0.692778	0.87692	1.56853	1.34777	1.11326	0.805977	0.74812	1.34183		0.913285		0.877869	0.533442	0.156035	0.0506561	0.874346	0.537718	0.146182	0.116256	1.3677	2.211	2.2697	2.08379	1.99094	1.94903	1.93797	2.40088		2.47952		2.129	2.12697
0.524995	0.84703	0.738048	0.556246	0.435497	0.416695	0.693995				0.567048	0.368102	0.125569	0.178036	0.562941	0.796479	0.865251	0.996	0.746048	0.861146	1.55484	1.33359	1.10964	0.818255	0.756084	1.3273				0.863618	0.535246	0.172636	0.0593315	0.85727	0.499254	0.156718	0.0975295	1.35083	2.21689	2.27982	2.09087	1.99002	1.94998	1.93505	2.40689				2.13587	2.12896
0.576596	0.897604	0.790588	0.603628	0.457826	0.442794	0.751548				0.617604	0.411659	0.14981	0.178	0.613604	0.836683	0.865	0.996992	0.802556	0.856306	1.55789	1.33029	1.10006	0.808559	0.757341	1.32103				0.858618	0.534318	0.185926	0.0711866	0.852674	0.50737	0.157416	0.0885093	1.34771	2.22097	2.29091	2.09794	2.0019	1.95	1.93698	2.41593				2.13699	2.129
0.625634	0.948579	0.844497	0.662361	0.516361	0.48677	0.800634				0.670525	0.472306	0.182098	0.196481	0.663607	0.88077	0.880563	0.999918	0.854552	0.855482	1.54694	1.32445	1.10952	0.816864	0.76626	1.31183				0.858833	0.527258	0.20242	0.0890994	0.850841	0.494503	0.163324	0.0845104	1.34422	2.221	2.29781	2.10384	2.00978	1.95	1.93603	2.4267				2.13895	2.13289
0.680017	1.00105	0.902944	0.717017	0.579853	0.544944	0.849126				0.722072	0.549598	0.24878	0.37176	0.722926	0.933053	0.901618	1.00196	0.903126	0.858091	1.55481	1.32751	1.09456	0.825593	0.763476	1.3128				0.859655	0.521022	0.206385	0.150049	0.85513	0.503595	0.158316	0.0816804	1.35212	2.22395	2.30193	2.10498	2.01295	1.94705	1.93796	2.43191				2.14293	2.13791
0.738616	1.03578	0.944729	0.767669	0.65153	0.619511	0.898676				0.783597	0.639411	0.319537	0.447517	0.771683	0.947907	0.905974	0.997033	0.951683	0.863415	1.56891	1.33828	1.08834	0.8183	0.759238	1.31935				0.86422	0.511493	0.213016	0.159236	0.861071	0.493965	0.155925	0.0786796	1.36394	2.23592	2.30796	2.10897	2.01399	1.95495	1.93701	2.43995				2.15393	2.13899
0.788522	1.08067	0.996464	0.84374	0.740363	0.711276	0.949493				0.835464	0.703117	0.374377	0.497522	0.826377	0.977131	0.909884	1.00088	1.00055	0.874665	1.5878	1.3492	1.1136	0.811696	0.746927	1.34208				0.876213	0.481794	0.197922	0.144861	0.871296	0.495269	0.154337	0.0786309	1.37731	2.23988	2.31188	2.109	2.01206	1.95209	1.93991	2.44388				2.1608	2.14191
0.847955	1.11343	1.03434	0.903955	0.849088	0.837769	1.00306	0.819885			0.886115	0.83761	0.522362	0.650274	0.88792	0.983894	0.91	1.001	1.04424	0.886758	1.6052	1.363	1.12156	0.838759	0.752699	1.35118	1.09443			0.889183	0.500693	0.19858	0.14718	0.882228	0.492923	0.153072	0.077353	1.39655	2.25473	2.312	2.10311	2.00611	1.95396	1.94295	2.44302	2.48088			2.17181	2.14888
0.896592	1.16358	1.0816	0.965482	0.960065	0.969887	1.04862	0.912218	0.820278		0.937567	0.904448	0.591431	0.595493	0.940558	0.989949	0.913966	1.001	1.09259	0.905878	1.63363	1.38742	1.13388	0.851356	0.767792	1.37547	1.11957	0.833723		0.909032	0.489717	0.184947	0.09121	0.900138	0.496558	0.149143	0.075347	1.41612	2.26987	2.30605	2.10399	1.99906	1.95499	1.95192	2.44498	2.47803	2.50192		2.18588	2.14404
0.938981	1.21298	1.12298	1.01998	1.06895	1.10494	1.09598	0.976972	0.943946	0.950935	0.977982	1.03094	0.738935	0.748932	0.981982	1.001	0.914	1.001	1.13498	0.921833	1.65273	1.4042	1.14911	0.89763	0.807952	1.39596	1.10624	0.804543	0.737402	0.925033	0.529842	0.205241	0.097507	0.915663	0.49643	0.14891	0.07542	1.4389	2.277	2.303	2.101	1.999	1.97299	1.96399	2.45	2.477	2.506	2.50699	2.197	2.15799
0.99791	1.26504	1.17307	1.07695	1.17013	1.22675	1.15295	1.05358	1.08735	1.09238	1.03691	1.09973	0.854856	0.938494	1.04189	1.01082	0.917927	1.00395	1.18409	0.939415	1.67504	1.42156	1.17301	0.940792	0.851102	1.41336	1.10654	0.823931	0.742329	0.940582	0.507553	0.145338	0.0675837	0.934786	0.490637	0.143422	0.0742614	1.45266	2.27504	2.29613	2.09805	2.00096	1.97595	1.97087	2.44509	2.48584	2.51189	2.507	2.19504	2.14818
1.05453	1.3136	1.21465	1.13551	1.26917	1.3351	1.20953	1.13234	1.22188	1.25564	1.09055	1.2071	0.998795	1.07785	1.09754	1.01794	0.933865		1.23755	0.950023	1.68324	1.43087	1.20393	0.942919	0.887666	1.41473	1.11926	0.864796	0.780497	0.951817	0.522361	0.143328	0.0663855	0.944451	0.484452	0.102467		1.46346	2.27302	2.29303	2.09403	1.99505	1.99881	1.98389	2.44302	2.48699	2.512	2.50799	2.19004	2.13313
1.10998	1.36498	1.26798	1.18598	1.32198	1.42396	1.27197	1.20697	1.34895	1.39794	1.14398	1.29096	1.18692	1.24293	1.15298	1.04999	0.950993	1.039	1.28698	0.956427	1.68164	1.43249	1.21253	1.00623	0.939618	1.4176	1.14042	0.908491	0.836636	0.954779	0.524379	0.161822	0.0669298	0.954076	0.550961	0.168001	0.0756707	1.4624	2.28899	2.287	2.094	1.999	1.98501	1.99599	2.44	2.486	2.511	2.502	2.20399	2.129
1.17088	1.41803	1.31513	1.23412	1.4143	1.5163	1.33092	1.28163	1.45407	1.53842	1.19801	1.37054	1.34804		1.21977			1.04195	1.33806	0.942457	1.66766	1.42003	1.2055	1.035	0.973488	1.39829	1.1486	0.956263	0.882754	0.940728	0.527414	0.157067		0.94048			0.0824752	1.45069	2.28605	2.28209	2.09204	1.99704	1.99482	2.00582	2.43313	2.48109	2.50609	2.49807	2.19909	2.12998
1.22257	1.46659	1.35269	1.29053	1.52309	1.59435	1.38852	1.34547	1.52739	1.66395	1.24957	1.44736	1.49576		1.27256				1.39254	0.927515	1.66098	1.41463	1.19137	1.03559	0.99988	1.38871	1.14729	0.983584	0.939562	0.924427	0.560845	0.156246		0.927211				1.43975	2.28203	2.27704	2.08605	1.99898	1.99996	2.01492	2.43399	2.481	2.51988	2.49106	2.19603	2.13595
1.27897	1.52097	1.41697	1.35297	1.57697	1.66096	1.45097	1.41796			1.30597		1.61793	1.75093	1.32797				1.45097	0.919244	1.64494	1.39555	1.16511	1.04402	1.008	1.37522	1.13673			0.920072		0.167924	0.108152	0.915166				1.42386	2.27001	2.272	2.089	1.995	2.01399	2.013	2.431	2.477			2.18401
1.33691	1.57793	1.46706	1.40699	1.59074	1.71793	1.50695	1.49554		1.8643	1.36097		1.69554	1.84032	1.3918		1.00643		1.50106	0.917954	1.63594	1.3834	1.15748	0.994256	0.998479	1.37092	1.12954		1.01544	0.922396		0.165025	0.139138	0.910233		0.203917		1.41396	2.26804	2.26611	2.08507	2.00089	1.97179	2.00809	2.42217	2.48191		2.47211	2.18302
1.40956	1.6436	1.52863	1.46465	1.67647	1.77565	1.57061	1.60832		1.9475	1.43356				1.46555	1.29452	1.04775		1.5666	0.905298	1.62903	1.37125	1.14378	1.01242	0.970739	1.36141	1.09553		1.03599	0.906806				0.900788	0.563021	0.212181		1.40788	2.27496	2.26202	2.07904	2.00299	1.9869	2.00701	2.42101	2.482		2.46504	2.18896
1.47997	1.69797	1.58997	1.52997	1.71798	1.82198	1.63497	1.62099		2.01597	1.49997	1.72797	1.76799	1.901		1.35697	1.09098		1.62897	0.899273	1.625	1.36587	1.13219	0.97173	0.92914	1.35794	1.1148		1.03218	0.895975	0.483194	0.138291	0.0815241		0.537932	0.202025		1.40316	2.275	2.254	2.072	1.998	1.984	1.999	2.414	2.475		2.46	2.188	2.146
1.54381	1.75985	1.65381	1.58596	1.75531	1.8652	1.69685	1.68776	1.89695	2.06411	1.56774	1.78789	1.81218	1.91867	1.59792	1.47088	1.16856		1.68692	0.89711	1.6307	1.36843	1.13496	0.953361	0.906363	1.35542	1.11622	0.992483	1.00898	0.891179	0.481678	0.103418	0.0653015	0.900131	0.53738	0.22943		1.40519	2.27107	2.25007	2.06807	1.99996	1.96829	1.98427	2.41302	2.46911	2.51703	2.45804	2.18211	2.13618
1.6085	1.8235	1.71949	1.6495	1.78378	1.91759	1.76249	1.77333	1.96644	2.09079	1.6315	1.80785	1.81002	1.91305	1.6625	1.5742	1.26723		1.75348	0.907586	1.64125	1.37639	1.14947	0.941254	0.890066	1.36201	1.10045	0.956213	0.96572	0.905317	0.49042	0.114001	0.0626388	0.906579	0.528064	0.222807		1.41442	2.26306	2.25	2.06304	1.98909	1.96998	1.984	2.40506	2.46801	2.51106	2.46296	2.17208	2.13302
1.67028	1.88819	1.78614	1.70836	1.86667	1.95885	1.82136	1.80415	1.99423	2.10267	1.69425	1.83523	1.81	1.913	1.72136	1.66643			1.81528	0.912805	1.65052	1.39007	1.16174	0.969697	0.900658	1.37802	1.10575	0.95094	0.913277	0.910877	0.494303	0.117163	0.060383	0.91125	0.522514			1.42493	2.263	2.24903	2.06203	1.99289	1.97292	1.984	2.40597	2.468	2.49155	2.46592	2.17395	2.13008
1.73092	1.95383	1.85085	1.77285	1.92105	2.015	1.87701	1.83053	1.98518	2.06274	1.75885	1.85662	1.81	1.913	1.78291	1.76131			1.87887	0.927376	1.66811	1.40559	1.18122	0.982864	0.915789	1.39117	1.13343	0.941117	0.862609	0.925967	0.503278	0.11726	0.057639	0.924785	0.509387			1.44152	2.263	2.25489	2.06593	1.99005	1.97595	1.98302	2.41189	2.46211	2.48118	2.46895	2.17302	2.13
1.79748	2.01949	1.92244	1.83749	1.98549	2.07949	1.93653	1.88061	1.99988	2.04712	1.82449	1.86891	1.80901	1.913	1.84749	1.82153			1.94647	0.938454	1.68335	1.42177	1.19799	0.999321	0.93489	1.41108	1.12834	0.89066	0.816569	0.934316	0.50347	0.118044	0.0556653	0.938156	0.48148			1.45755	2.26498	2.26095	2.06997	1.99397	1.97898	1.98994	2.41299	2.46299	2.47306	2.46702	2.17994	2.14687
1.85799	2.08999	1.98999	1.90699	2.06399	2.14999	1.99799	1.91699	1.992	2.01301	1.88699	1.88	1.807	1.91	1.90499	1.92798	1.73297	1.80897	2.01499	0.951038	1.69472	1.43558	1.21202	1.01878	0.954687	1.42606	1.1345	0.886371	0.795304	0.948018	0.482384	0.11687	0.0524705	0.949118	0.492358	0.133559	0.0601187	1.47141	2.256	2.262	2.072	1.992	1.981	1.991	2.417	2.455	2.471	2.461	2.169	2.147
1.91894	2.15192	2.0588	1.97285	2.12985	2.22372	2.05501	1.96713	1.98315	1.98056	1.94892	1.91244	1.81093	1.91393	1.96397	2.03808	1.89321	1.97413	2.07594	0.956849	1.70215	1.44509	1.21788	1.02619	0.971547	1.42692	1.15408	0.865198	0.789304	0.953623	0.513695	0.119032	0.0523914	0.95485	0.514495	0.125451	0.0679832	1.47511	2.26583	2.26495	2.07298	1.99397	1.97609	1.99395	2.42191	2.45205	2.46412	2.4551	2.17981	2.13324
1.9815	2.21153	2.12051	2.03848	2.21631	2.30138	2.1175	2.00669	1.97308		2.01051	1.92094	1.81695	1.91797	2.02551	2.13027	2.07257	2.17044	2.13652	0.956077	1.70015	1.44595	1.21097	1.03941	0.979627	1.42982	1.15949	0.878589		0.954047	0.523694	0.119258	0.0523999	0.952778	0.5408	0.147907	0.0716316	1.47718	2.2531	2.27393	2.07697	1.99003	1.98294	1.99598	2.41902	2.45299	2.46698		2.16611	2.12606
2.04501	2.28001	2.18801	2.10601	2.28601	2.38101	2.17801	2.054			2.08101	1.935	1.817	1.918	2.08601	2.21801	2.25002	2.35002	2.20301	0.945869	1.69249	1.43557	1.20951	1.03737	0.98271	1.41823	1.15481			0.944459	0.526642	0.122652	0.05246	0.942149	0.530217	0.154795	0.0679496	1.46662	2.242	2.279	2.083	1.985	1.981	1.994	2.42	2.447			2.157	2.125
2.10691	2.34387	2.25187	2.17577	2.36166	2.45666	2.23598	2.09429			2.13996	1.98413	1.8337	1.918	2.14692	2.2917	2.45242	2.55144	2.26884	0.932261	1.67677	1.42096	1.19749	1.03083	0.97873	1.40912	1.14321			0.931371	0.549958	0.142479	0.0524207	0.928354	0.501861	0.103133	0.0637247	1.45362	2.24593	2.2849	2.0889	1.97812	1.97216	1.99302	2.42786	2.45486			2.15798	2.1191
2.16851	2.41146	2.31748	2.2514	2.43938	2.54132	2.30346				2.2025	2.01674	1.83797	1.91701	2.21248	2.36343	2.57404	2.69387	2.3315	0.915097	1.65994	1.40686	1.18286	1.0187	0.96636	1.39671				0.916697	0.53188	0.136769	0.0522216	0.909184	0.508641	0.127663	0.0861969	1.43668	2.23906	2.2979	2.09495	1.98197	1.97101	1.993	2.42998				2.15502	2.12198
2.237	2.475	2.39	2.321	2.502	2.608	2.371				2.271	2.074	1.852	1.92	2.281	2.455	2.66	2.769	2.401	0.89686	1.6429	1.38761	1.17279	1.00718	0.95997	1.37159				0.89813	0.52354	0.1507	0.05273	0.89183	0.50893	0.12378	0.08383	1.42045	2.245	2.313	2.103	1.99	1.968	1.992	2.432				2.16	2.124
2.31659	2.54083	2.4578	2.39371	2.57766	2.68759	2.44469				2.34961	2.15261	1.89425	1.92688	2.35764	2.5454	2.66491	2.77883	2.4688	0.884568	1.63022	1.37464	1.16262	1.00105	0.94246	1.35671				0.886486	0.526124	0.17947	0.0689131	0.879223	0.499104	0.127023	0.077905	1.40916	2.24893	2.32577	2.11381	1.99295	1.98077	1.99593	2.43495				2.16098	2.12498
2.39638	2.61244	2.53043	2.46346	2.64845	2.75746	2.51148				2.43235	2.23833	1.95353	1.95081	2.43638	2.62934	2.68881	2.79091	2.53846	0.87926	1.62629	1.36646	1.15361	0.988955	0.929124	1.35304				0.880546	0.514691	0.192272	0.0869885	0.874635	0.507313	0.133291	0.0663213	1.40547	2.25396	2.33096	2.12194	1.99796	1.98199	1.99501	2.45087				2.16497	2.12897
2.475	2.685	2.603	2.528	2.709	2.815	2.581				2.508	2.354	2.042	2.16499	2.513	2.701	2.703	2.797	2.613	0.87469	1.62572	1.36538	1.14753	0.98093	0.91725	1.34748				0.87507	0.51017	0.212259	0.169387	0.87105	0.50596	0.1304	0.0620502	1.40789	2.259	2.339	2.129	2.004	1.983	1.997	2.453				2.174	2.129
2.54181	2.74788	2.66686	2.58597	2.77286	2.85234	2.64781				2.57285	2.46208	2.1432	2.27013	2.58472	2.73932	2.70595	2.79995	2.67588	0.882295	1.63522	1.37511	1.15259	0.967175	0.90491	1.35677				0.882596	0.507615	0.219138	0.177024	0.878311	0.499986	0.12928	0.0606057	1.41727	2.27669	2.3449	2.1349	2.01284	1.9889	1.99798	2.4589				2.18383	2.12998
2.61061	2.81363	2.73263	2.64566	2.80482	2.8878	2.72357				2.63763	2.57635	2.26332	2.38833	2.65858	2.76486	2.71893	2.80795	2.7466	0.892631	1.64721	1.38898	1.16365	0.957872	0.889349	1.36413				0.891837	0.502271	0.206543	0.165328	0.889188	0.49648	0.127958	0.0594863	1.43122	2.28595	2.34202	2.13102	2.02095	1.989	1.99701	2.45502				2.18997	2.12403
2.60003	2.81951	2.74601	2.66001	2.792	2.875	2.73951	2.59504	2.54107	2.54507	2.63602	2.68052	2.37754	2.39304	2.67801	2.7705	2.7265	2.8175	2.76001	0.900946	1.64714	1.40377	1.15886	0.938231	0.862554	1.37801	1.12516	0.890872	0.795178	0.905276	0.491177	0.172179	0.0809123	0.897433	0.497559	0.135574	0.0561199	1.43705	2.23002	2.2965	2.1015	2.0085	1.9755	1.9725	2.4365	2.447	2.468	2.457	2.14901	2.1255
2.65187	2.82764	2.80092	2.66515	2.80425	2.87354	2.80226	2.71564	2.68487	2.68593	2.68396	2.77171	2.52849	2.56461	2.72998	2.7764	2.72797	2.8175	2.77466	0.914094	1.65841	1.42174	1.15799	0.938243	0.855131	1.39659	1.12823	0.874496	0.771368	0.918443	0.500307	0.155686	0.0698142	0.910562	0.492621	0.134302	0.0558312	1.44384	2.26132	2.23721	2.10102	1.99091	1.97502	1.97299	2.43994	2.47379	2.46898	2.46091	2.17738	2.13236
2.71341	2.88941	2.86	2.71552	2.82532	2.87647	2.87191	2.80473	2.83853	2.86429	2.74442	2.86522	2.70747	2.78516	2.79594	2.79684	2.73147	2.81057	2.83146	0.915578	1.6763	1.43295	1.15989	0.925941	0.838852	1.40728	1.11423	0.86283	0.769681	0.919552	0.497227	0.126564	0.0529611	0.913726	0.494331	0.132241	0.0512749	1.45604	2.25309	2.23799	2.09901	1.99298	1.98689	1.97548	2.43603	2.47598	2.47791	2.46892	2.16909	2.14688
2.77603	2.95303	2.87803	2.75602	2.831	2.844	2.88703	2.86704	2.96606	3.04207	2.80703	2.96903	2.87707	2.95609	2.82003	2.78501		2.89403	2.88903	0.924782	1.68131	1.43611	1.15774	0.881539	0.823954	1.41872	1.15071	0.916091	0.806821	0.927403	0.500843	0.152327	0.048607	0.919522	0.487136		0.0472385	1.46261	2.247	2.236	2.065	1.997	1.969	1.965	2.406	2.462	2.481	2.474	2.163	2.129
2.84271	3.01775	2.93981	2.80996	2.83198	2.84596	2.95567	2.95333	3.10335	3.2127	2.86782	3.05043	3.05163	3.1787	2.89358	2.80168		2.95679	2.96062	0.95427	1.67716	1.43909	1.15235	0.878891	0.809872	1.41428	1.16947	0.942146	0.856039	0.958411	0.507256	0.145286	0.0653661	0.94692	0.47832		0.0436984	1.46242	2.23915	2.23208	2.06598	2.00289	1.97194	1.97089	2.40011	2.46004	2.48394	2.47302	2.15809	2.13391
2.90937	3.0814	3.00439	2.85161	2.8419	2.84501	3.02732	3.0273	3.20306	3.38239	2.93734	3.14114	3.22337	3.36722	2.95641	2.85548		2.99564	3.0244	0.951641	1.67226	1.4273	1.14879	0.871253	0.79507	1.40931	1.16924	0.974641	0.91083	0.954177	0.496386	0.154916	0.0884304	0.945925	0.551402		0.168851	1.45506	2.24593	2.232	2.066	2.00003	1.97893	1.97793	2.40099	2.46396	2.49093	2.46706	2.16295	2.13598
2.97904	3.14603	3.06703	2.91303	2.85302	2.84501	3.09504	3.12604	3.31606	3.53406	3.00104	3.20803	3.36604	3.52005	3.02704	2.91603		3.06396	3.08903	0.929561	1.65728	1.4128	1.13572	0.903246	0.795487	1.39295	1.15529	0.982858	0.978804	0.932682	0.539353	0.188496	0.138831	0.923641	0.596745		0.246781	1.43844	2.252	2.233	2.063	2.012	1.993	1.989	2.39999	2.47	2.517	2.461	2.171	2.141
3.0524	3.21255	3.13257	2.97955	2.89802	2.87338	3.17329	3.21506	3.44518	3.65437	3.07342	3.26574	3.45799	3.61297	3.09942	2.97276		2.9906	3.16044	0.911582	1.64306	1.39779	1.13635	0.914749	0.809582	1.37546	1.14341	1.03951	1.02727	0.915476	0.585904	0.221725	0.182683	0.905183	0.585544		0.166355	1.42611	2.252	2.23006	2.06202	2.00711	2.00279	1.99291	2.38923	2.46609	2.51994	2.45904	2.16806	2.14589
3.1243	3.27638	3.19737	3.04041	2.92276	2.90172	3.24431	3.30908	3.54008	3.75898	3.1453	3.36403	3.57782	3.72193	3.17427	3.05618	2.84182	3.00682	3.22636	0.902606	1.63272	1.38276	1.11256	0.835583	0.782612	1.36628	1.1389	1.05324	1.0671	0.904149	0.59889	0.184984	0.129629	0.898691	0.594092	0.196794	0.187917	1.41096	2.25398	2.22703	2.06299	2.01492	2.00201	2.00092	2.38702	2.46996	2.54178	2.45999	2.16998	2.13214
3.20704	3.35003	3.27104	3.11203	2.98504	2.96304	3.31604	3.40206		3.84403	3.22804	3.47403	3.63003	3.78302	3.25504	3.13804	2.87702	3.04502	3.29904	0.894239	1.62159	1.37373	1.10371	0.837143	0.778734	1.35728	1.13512		1.09238	0.89822	0.524272	0.146604	0.0884371	0.888018	0.58996	0.205418	0.190937	1.4024	2.25	2.224	2.057	2.017	2.006	2.006	2.385	2.469		2.457	2.166	2.15199
3.28547	3.41768	3.34457	3.18164	3.0772	3.04245	3.39055	3.51873		3.91168	3.30647	3.53187	3.68885	3.81831	3.33347	3.23118	2.92408	3.09208	3.37453	0.892406	1.62162	1.37219	1.10134	0.884585	0.787362	1.35153	1.14065		1.09367	0.897828	0.591077	0.113839	0.0613973	0.884734	0.569685	0.202114	0.184819	1.40141	2.24804	2.2191	2.04915	2.00817	2.00306	2.00404	2.38108	2.47489		2.45896	2.16404	2.12159
3.36326	3.4903	3.4173	3.25628	3.15328	3.12719	3.46033	3.58933		3.95657	3.38723	3.62213	3.68505	3.81207	3.40729	3.33897	2.98838	3.15638	3.44532	0.884784	1.62699	1.36974	1.09973	0.884401	0.778508	1.35879	1.13004		1.0657	0.88138	0.534	0.114428	0.0574831	0.886066	0.558822	0.219827	0.196703	1.40369	2.24404	2.21306	2.04306	2.00503	2.00399	2.00103	2.37605	2.47005		2.46593	2.15905	2.1418
3.43503	3.56303	3.49003	3.34303	3.27004	3.24005	3.52902	3.60101	3.80501	4.00101	3.45603	3.67301	3.688	3.806	3.48203	3.44607		3.27005	3.51403	0.896134	1.64014	1.3788	1.09563	0.86853	0.764865	1.36295	1.13393	0.996429	1.01755	0.898364	0.541299	0.114982	0.0542401	0.891484	0.542457		0.159449	1.40929	2.235	2.214	2.045	1.998	1.99	1.997	2.378	2.46999	2.54698	2.462	2.151	2.144
3.49959	3.63249	3.56145	3.42521	3.37374	3.36527	3.58576	3.63721	3.84023	4.01666	3.52059	3.68768	3.69191	3.80404	3.54659	3.60553		3.39527	3.58251	0.906788	1.65326	1.38916	1.10761	0.844386	0.752049	1.37909	1.14512	0.994796	0.963076	0.909028	0.53899	0.119012	0.0544749	0.901854	0.511543		0.156514	1.42489	2.23109	2.21596	2.04206	1.99506	1.98021	1.99015	2.38094	2.45532	2.50785	2.46787	2.14709	2.14596
3.5634	3.70135	3.63431	3.52902	3.52655	3.52845	3.65039	3.67267	3.85685	3.99521	3.58836	3.71672	3.69596	3.80301	3.6104	3.66546		3.53072	3.64838	0.919906	1.66167	1.40641	1.11139	0.856676	0.763943	1.39135	1.15282	0.983311	0.908585	0.919145	0.497589	0.12014	0.0532519	0.91763	0.533472		0.116486	1.43874	2.22803	2.21798	2.04596	1.98609	1.96911	1.96524	2.381	2.45401	2.49809	2.47493	2.14601	2.16779
3.63003	3.77103	3.70703	3.62103	3.66305	3.67805	3.71903	3.72802	3.899	3.98098	3.65802	3.725	3.692	3.796	3.67603	3.76003	3.54207	3.69003	3.71903	0.932023	1.67754	1.42165	1.1389	0.85247	0.779981	1.40905	1.14494	0.925641	0.85106	0.930014	0.494468	0.12081	0.0508793	0.930662	0.540347	0.169812	0.115885	1.45458	2.224	2.224	2.047	1.981	1.95	1.952	2.383	2.45	2.488	2.476	2.141	2.172
3.69474	3.83574	3.77566	3.70731	3.79149	3.8163	3.78374	3.77214	3.89213	3.94079	3.71979	3.73677	3.69298	3.79502	3.74074	3.83062	3.70678	3.77631	3.78766	0.940024	1.69234	1.43351	1.16234	0.876952	0.806816	1.4137	1.14632	0.877039	0.79934	0.939975	0.489428	0.121654	0.0491341	0.936447	0.508433	0.123161	0.0521352	1.46823	2.22008	2.22989	2.04602	1.97021	1.93823	1.94121	2.38987	2.44608	2.48015	2.47502	2.13806	2.16513
3.75643	3.9014	3.84041	3.78429	3.89505	3.94977	3.8494	3.80074	3.88011	3.89839	3.7854	3.75384	3.69696	3.79896	3.79946	3.93702	3.87446	3.97119	3.85538	0.942914	1.69453	1.43985	1.18485	0.931721	0.841193	1.41302	1.13764	0.860021	0.772036	0.943895	0.496602	0.12597	0.049635	0.938165	0.518668	0.14893	0.0816319	1.47352	2.22495	2.23396	2.046	1.96604	1.93503	1.92416	2.39297	2.44402	2.47406	2.4641	2.14196	2.15212
3.82103	3.96703	3.91003	3.86004	4.02405	4.09805	3.91303	3.84801	3.86899	3.86499	3.84903	3.77901	3.701	3.81	3.86403	4.02603	4.05407	4.16908	3.92203	0.940365	1.69403	1.4323	1.19811	0.963386	0.879351	1.41717	1.12768	0.861474	0.774349	0.939575	0.50619	0.130251	0.0581402	0.937375	0.532198	0.161533	0.0663875	1.46785	2.235	2.241	2.049	1.953	1.921	1.915	2.396	2.439	2.473	2.461	2.149	2.144
3.89245	4.03258	3.98048	3.94712	4.13461	4.22035	3.97467	3.87932	3.85138	3.84738	3.91948	3.80934	3.70687	3.81	3.93154	4.10528	4.21159	4.34617	3.98954	0.929035	1.67816	1.42245	1.20377	1.00031	0.927645	1.40664	1.13142	0.894486	0.842319	0.92895	0.529182	0.133647	0.0584924	0.925546	0.528304	0.169067	0.0839304	1.45662	2.23989	2.24394	2.05781	1.94908	1.91611	1.91304	2.39698	2.44194	2.46615	2.46394	2.15389	2.14106
3.95937	4.10531	4.05232	4.02427	4.22217	4.33987	4.04335	3.93843	3.87576		3.99033	3.83872	3.71195	3.80901	4.00134	4.19118	4.37445	4.5154	4.05934	0.912092	1.66636	1.40872	1.19584	1.04313	0.976398	1.38696	1.13967	0.912631		0.914508	0.515646	0.137028	0.0572323	0.906433	0.495675	0.167546	0.0918469	1.4426	2.22911	2.24895	2.05899	1.94504	1.90213	1.91003	2.40294	2.44398	2.46105		2.14608	2.14199
4.02604	4.17403	4.12803	4.10304	4.31305	4.44605	4.11203				4.05704	3.89903	3.73001	3.811	4.06703	4.28204	4.48701	4.62801	4.13103	0.896256	1.64933	1.39161	1.188	1.05499	1.01714	1.36321				0.899415	0.504572	0.138282	0.0538697	0.890176	0.494933	0.175203	0.104725	1.42614	2.229	2.255	2.066	1.938	1.89	1.921	2.409				2.146	2.151
4.10447	4.24659	4.20353	4.19324	4.41109	4.54605	4.18066				4.13449	3.97355	3.75158	3.811	4.14253	4.3644	4.5125	4.65743	4.20457	0.886578	1.64064	1.37943	1.18099	1.05617	1.04696	1.35755				0.889483	0.508631	0.141988	0.0531637	0.88095	0.50211	0.159241	0.0943518	1.41548	2.22802	2.26579	2.07679	1.93211	1.89687	1.9259	2.41096				2.1411	2.151
4.18425	4.31337	4.27532	4.28414	4.51304	4.62922	4.25331				4.21524	4.07008	3.78468	3.82685	4.22324	4.44425	4.56252	4.69366	4.27533	0.880358	1.63256	1.37314	1.17058	1.06935	1.06538	1.35631				0.882456	0.52426	0.148221	0.0570722	0.87562	0.510481	0.157187	0.0740439	1.40793	2.23394	2.2759	2.08195	1.9419	1.90591	1.93194	2.41595				2.14991	2.14506
4.26704	4.39003	4.35203	4.35804	4.57804	4.69903	4.32803				4.29404	4.17006	3.85605	3.86811	4.30804	4.51203	4.58001	4.702	4.34703	0.875894	1.63475	1.3721	1.1715	1.06696	1.06462	1.35114				0.879424	0.500846	0.148137	0.0617956	0.869764	0.515583	0.152722	0.0655993	1.40912	2.239	2.284	2.089	1.95	1.904	1.941	2.42				2.15301	2.148
4.34134	4.45554	4.41461	4.42941	4.65626	4.75867	4.39256				4.36834	4.29423	3.95284	4.08908	4.38234	4.57656	4.59272	4.70493	4.41352	0.883324	1.6406	1.37873	1.14235	1.04226	1.04802	1.35156				0.886757	0.513185	0.182808	0.132808	0.877018	0.521958	0.156173	0.0642794	1.41768	2.24878	2.28596	2.09291	1.95098	1.91183	1.94491	2.42978				2.16376	2.14213
4.41034	4.52038	4.47146	4.49636	4.70356	4.79763	4.46035				4.44032	4.40297	4.06988	4.07419	4.44837	4.60276	4.60389	4.705	4.48532	0.896741	1.65716	1.39442	1.14618	1.0057	1.01487	1.36816				0.899517	0.512648	0.172973	0.0501792	0.890619	0.531301	0.151367	0.0633092	1.4313	2.26287	2.28996	2.09498	1.91931	1.93577	1.95391	2.43297				2.17588	2.13903
4.48102	4.58402	4.52802	4.51601	4.70399	4.817	4.52602				4.50402	4.50704	4.19306	4.22707	4.52202	4.62801	4.608	4.705	4.54302	0.915848	1.67852	1.4167	1.16199	0.994101	0.974546	1.38909				0.916877	0.501453	0.140599	0.0540109	0.910818	0.513509	0.143818	0.0629986	1.45125	2.27501	2.291	2.095	1.94402	1.94601	1.958	2.44				2.18701	2.144
4.54181	4.64284	4.58586	4.54248	4.69027	4.81013	4.58583				4.57069	4.61292	4.35384	4.4104	4.57986	4.64173	4.61094	4.70794	4.60283	0.935984	1.69832	1.43212	1.19798	0.997542	0.937567	1.41291				0.934651	0.509453	0.137648	0.0562951	0.932602	0.511343	0.138681	0.0592536	1.47348	2.29363	2.28806	2.09696	2.00383	1.96463	1.95996	2.4449				2.20367	2.14988
4.59648	4.7064	4.6494	4.59846	4.74348	4.82585	4.65336	4.60123			4.62251	4.71404	4.54221	4.64378	4.62953	4.65884	4.611	4.69017	4.66442	0.953277	1.71573	1.44613	1.19262	0.975444	0.887398	1.43109	1.14381			0.951243	0.515107	0.122833	0.0590141	0.949986	0.511082	0.136579	0.0508109	1.49034	2.31777	2.288	2.097	2.00896	1.97094	1.96495	2.45292	2.48396			2.2248	2.16684
4.66303	4.77003	4.71303	4.65103	4.765	4.81999	4.72503	4.69004	4.74507	4.77108	4.69103	4.82104	4.71408	4.7821	4.70403	4.68902		4.76203	4.72803	0.956132	1.72219	1.45706	1.20141	0.931707	0.843993	1.44049	1.13731	0.875	0.77709	0.956731	0.50562	0.121507	0.0425968	0.949942	0.478432		0.0456052	1.49881	2.292	2.289	2.097	2.016	1.982	1.978	2.447	2.487	2.507	2.502	2.199	2.149
4.72959	4.83072	4.77567	4.71172	4.76402	4.79748	4.79355	4.78401	4.91148	4.94335	4.75172	4.91893	4.9079	5.00528	4.77059	4.72328		4.8237	4.79361	0.959802	1.72242	1.45459	1.18264	0.925648	0.828165	1.43745	1.14267	0.875402	0.799672	0.959208	0.552293	0.115233	0.0581901	0.954523	0.552356		0.148895	1.50068	2.2871	2.28606	2.10092	2.02383	1.97906	1.98192	2.44896	2.49386	2.51483	2.50788	2.19606	2.1441
4.80132	4.89835	4.84831	4.76549	4.7739	4.78214	4.86631	4.87612	5.03979	5.10546	4.81836	5.01707	5.08432	5.21897	4.84628	4.77352		4.81113	4.85937	0.956909	1.71971	1.44667	1.15894	0.886638	0.802051	1.4282	1.16158	0.926691	0.846657	0.951753	0.503742	0.134224	0.0741776	0.956115	0.624652		0.150832	1.49816	2.28898	2.28798	2.10496	2.02697	1.98593	1.98992	2.44306	2.49598	2.51995	2.50899	2.19501	2.15093
4.87203	4.97003	4.91903	4.82403	4.779	4.771	4.93403	4.96604	5.14705	5.24806	4.88803	5.10601	5.24202	5.38002	4.92003	4.81502	4.66501	4.72	4.93103	0.946215	1.70507	1.4305	1.1572	0.869927	0.784792	1.41451	1.16937	0.980433	0.898331	0.947777	0.495579	0.145031	0.121734	0.938892	0.621265	0.169532	0.0470847	1.48376	2.29	2.289	2.107	2.03301	1.992	1.998	2.446	2.502	2.524	2.512	2.20099	2.17398
4.94062	5.03764	4.98762	4.87988	4.78782	4.77786	5.00262	5.05227	5.26463	5.38132	4.95564	5.12561	5.29101	5.43392	4.99156		4.67872	4.72196	5.00158	0.934417	1.69422	1.4173	1.14722	0.864352	0.789505	1.39968	1.16185	1.00977	0.943678	0.941085	0.603882	0.255841	0.19632	0.922235		0.195655	0.0792922	1.47126	2.28118	2.28802	2.10798	2.04476	1.99886	2.00878	2.44796	2.50494	2.52106	2.5071	2.18924	2.14067
5.01429	5.10733	5.05832	4.92457	4.8286	4.80573	5.08025	5.14016	5.37494	5.49689	5.02137	5.22602	5.3732	5.50828	5.06826		4.64731	4.73685	5.07331	0.914493	1.67857	1.40306	1.12622	0.858377	0.78653	1.38239	1.14989	1.0322	0.992451	0.927007	0.60603	0.265923	0.194859	0.897004		0.0928422	0.0286128	1.45617	2.27803	2.28602	2.10602	2.04104	2.01683	2.02088	2.44008	2.5149	2.52298	2.50403	2.18504	2.14891
5.13415	5.21263	5.14415	4.99967	4.90567	4.87366	5.18415	5.26411	5.49671	5.64362	5.14914	5.36817	5.44658	5.59902	5.15503		5.09754	5.20453	5.18013	0.908435	1.64179	1.37637	1.1069	0.868002	0.782992	1.35862	1.13751	1.05252	1.02474	0.916707	0.549804	0.203559	0.131911	0.888048		0.129028	0.0474274	1.42546	2.27954	2.27951	2.1085	2.05449	2.03298	2.0385	2.44051	2.51899	2.54339	2.496	2.19154	2.179
5.21052	5.27872	5.21807	5.07505	4.98448	4.94709	5.26052	5.32924	5.58824	5.71021	5.2216	5.45874	5.52741	5.65635	5.23736		5.13281	5.2099	5.25064	0.898181	1.63852	1.37645	1.10457	0.866693	0.784641	1.35989	1.13603	1.05731	1.03254	0.904916	0.512152	0.134815	0.0755018	0.882354		0.134092	0.0473981	1.41931	2.29177	2.28048	2.10801	2.04861	2.03103	2.03801	2.43854	2.51655	2.51405	2.49551	2.20475	2.20204
5.27548	5.35093	5.29442	5.14892	5.06238	5.03978	5.33094	5.41135	5.65793	5.76307	5.29045	5.50906	5.54437	5.64513	5.32795	5.31814	5.5162	5.67212	5.31847	0.894624	1.64175	1.37824	1.10147	0.826356	0.764718	1.36375	1.13338	1.05483	1.02563	0.899909	0.519599	0.126862	0.051078	0.886269	0.514265	0.157392	0.101997	1.42471	2.28902	2.28298	2.10204	2.04651	2.0315	2.03353	2.43058	2.52394	2.51897	2.49947	2.20152	2.19554
5.36222	5.44625	5.40025	5.28032	5.20652	5.18756	5.42321	5.4981	5.754	5.83001	5.38423	5.54613	5.58991	5.68397	5.40922	5.46224	5.572	5.686	5.42222	0.904895	1.65001	1.38341	1.08807	0.853451	0.755022	1.36848	1.10951	1.00914	0.955962	0.907486	0.549093	0.122258	0.0406283	0.900564	0.516001	0.131301	0.0466867	1.42216	2.29399	2.28	2.10502	2.04397	2.02295	2.02894	2.43803	2.519	2.52003	2.50503	2.212	2.20007
5.42105	5.51292	5.46791	5.36759	5.34674	5.33955	5.48107	5.52556	5.75302	5.83295	5.44699	5.58241	5.5654	5.67514	5.46805	5.52696	5.572	5.68698	5.48105	0.911779	1.66456	1.40575	1.10029	0.856373	0.761082	1.38988	1.11838	0.990658	0.918474	0.914487	0.522774	0.140811	0.056504	0.907164	0.524375	0.131507	0.0457845	1.44068	2.29203	2.28098	2.10992	2.03514	2.01021	2.01227	2.44686	2.51998	2.52689	2.51386	2.212	2.2187
5.49455	5.58457	5.53857	5.46938	5.49212	5.49307	5.54362	5.55085	5.7371	5.81809	5.52354	5.59691	5.565	5.66506	5.53559	5.61944	5.42192	5.4594	5.55157	0.916502	1.6832	1.41912	1.15092	0.847634	0.769608	1.40341	1.15709	0.96914	0.888083	0.918983	0.499103	0.136528	0.0527149	0.911981	0.530275	0.146995	0.0544864	1.45714	2.28802	2.28895	2.10702	2.03898	1.99609	1.99908	2.44601	2.49714	2.53296	2.52295	2.20703	2.22894
5.54825	5.64927	5.61029	5.54632	5.61445	5.62861	5.61224	5.60016	5.749	5.81785	5.57226	5.60704	5.56202	5.64922	5.59026	5.69144	5.5557	5.64068	5.61928	0.912729	1.6911	1.43371	1.18058	0.870568	0.801343	1.41178	1.15272	0.903392	0.821198	0.916879	0.492501	0.127143	0.0469452	0.906639	0.495759	0.116254	0.0571528	1.46553	2.28402	2.29601	2.11502	2.03096	1.99396	1.99295	2.44803	2.50897	2.53601	2.52301	2.20202	2.22496
5.60887	5.71282	5.67873	5.62356	5.722	5.77429	5.66895	5.63927	5.74998	5.78069	5.63484	5.61682	5.56691	5.70202	5.65284	5.79606	5.72387	5.80495	5.68675	0.922194	1.6991	1.44043	1.17907	0.913374	0.835642	1.41769	1.16084	0.887103	0.79428	0.926266	0.492804	0.13038	0.0529877	0.915878	0.514796	0.12434	0.0482358	1.47162	2.28793	2.29895	2.11991	2.02216	1.98516	1.98122	2.45585	2.50213	2.53895	2.52496	2.20789	2.21518
5.67758	5.78357	5.75553	5.70848	5.86711	5.92706	5.7336	5.68472	5.74205	5.75019	5.70954	5.63986	5.57992	5.67418	5.71661	5.90036	5.90091	6.01073	5.75359	0.937635	1.68877	1.436	1.19229	0.946796	0.870139	1.40261	1.1477	0.892097	0.797894	0.938942	0.504169	0.134654	0.0653535	0.93373	0.523836	0.147556	0.0692975	1.47231	2.28999	2.30298	2.12298	2.01802	1.97804	1.97603	2.46991	2.50101	2.53801	2.52898	2.208	2.21003
5.75127	5.86128	5.83128	5.79929	5.96933	6.0824	5.80527	5.73222	5.73206	5.72302	5.78329	5.67308	5.59401	5.676	5.78926	5.97534	6.07479	6.21079	5.82827	0.9288	1.68215	1.42639	1.20373	1.00805	0.918672	1.3979	1.14	0.899385	0.831368	0.928776	0.516531	0.132555	0.0563881	0.926344	0.528804	0.171965	0.0959408	1.46164	2.29301	2.30903	2.124	2.01201	1.97789	1.96802	2.47099	2.506	2.53801	2.53102	2.21101	2.203
5.8189	5.93382	5.90185	5.87379	6.05264	6.18336	5.8729	5.78711	5.74676	5.72792	5.85779	5.69366	5.59695	5.676	5.85493	6.0616	6.27671	6.41173	5.89787	0.915939	1.66933	1.41213	1.20244	1.03399	0.965055	1.39472	1.14679	0.918479	0.87929	0.917681	0.511807	0.133731	0.055898	0.911964	0.499271	0.158017	0.106341	1.44973	2.29497	2.31589	2.12498	2.01495	1.94946	1.97194	2.46805	2.50502	2.53997	2.53592	2.21395	2.203
5.8926	5.99964	5.9756	5.96251	6.21809	6.30434	5.94162	5.84071	5.75197		5.92762	5.76063	5.60893	5.676	5.9276	6.15051	6.43613	6.57014	5.9706	0.899649	1.65568	1.39661	1.19418	1.04292	1.00455	1.37706	1.12585	0.919068		0.902583	0.51001	0.131811	0.0499331	0.894774	0.503623	0.138825	0.0916326	1.43447	2.29102	2.32495	2.13494	2.01202	1.95696	1.98393	2.48391	2.50798	2.54597		2.20803	2.20797
5.96532	6.07926	6.05428	6.05333	6.25134	6.39436	6.02427	5.89024			6.00131	5.82936	5.63013	5.67604	5.99832	6.25023	6.49286	6.61594	6.04527	0.882489	1.63215	1.38141	1.18246	1.05255	1.03946	1.35849	1.10973			0.885376	0.505686	0.135318	0.0476921	0.877983	0.487449	0.111186	0.0817131	1.41166	2.295	2.33004	2.13604	2.00699	1.939	1.97507	2.47801	2.51904			2.20801	2.20999
6.05139	6.1487	6.12959	6.1443	6.34426	6.49315	6.09763	5.95675			6.08542	5.92619	5.66534	5.68582	6.08537	6.31283	6.4557	6.59833	6.11764	0.871359	1.62346	1.36836	1.17868	1.051	1.06559	1.34643	1.10972			0.873473	0.510088	0.159134	0.0700117	0.86784	0.503548	0.148226	0.0825542	1.40405	2.29598	2.34178	2.14582	2.00307	1.93802	1.99365	2.48095	2.52882			2.20996	2.20804
6.12754	6.22355	6.20654	6.21358	6.47521	6.5596	6.17155				6.16254	6.03037	5.74154	5.7347	6.16055	6.38357	6.47687	6.61191	6.19454	0.866518	1.61518	1.36557	1.16983	1.0661	1.07691	1.34269				0.869304	0.493473	0.166179	0.0870678	0.862392	0.516999	0.15047	0.0742213	1.39865	2.29898	2.35194	2.15196	2.01493	1.98968	1.99698	2.48796				2.21596	2.21198
6.20126	6.29626	6.27224	6.27334	6.48843	6.61916	6.2463				6.23925	6.16443	5.84837	5.98036	6.2313	6.44919	6.49305	6.614	6.26326	0.877386	1.62054	1.36958	1.16575	1.06502	1.06338	1.34571				0.881035	0.509235	0.198877	0.152659	0.872116	0.51172	0.159094	0.0723496	1.40616	2.30605	2.35599	2.15798	2.03382	1.9821	2.00503	2.49797				2.22204	2.209
6.26793	6.36392	6.33303	6.3606	6.59726	6.66034	6.32277				6.30396	6.27424	5.94249	6.07154	6.30679	6.49821	6.50678	6.614	6.32895	0.883965	1.6329	1.38157	1.14276	1.06092	1.0381	1.35677				0.887428	0.502872	0.20572	0.160199	0.878695	0.519486	0.157643	0.0722417	1.41715	2.3188	2.35305	2.15406	1.98675	2.00759	2.01287	2.48914				2.23184	2.20998
6.33564	6.43164	6.39368	6.39184	6.61094	6.6978	6.39263				6.37164	6.37745	6.06733	6.07996	6.37862	6.51292	6.51595	6.614	6.39664	0.901247	1.64939	1.39749	1.14428	1.03475	0.995976	1.3739				0.90402	0.499587	0.171556	0.0631673	0.896206	0.515065	0.146689	0.07224	1.4303	2.33094	2.35201	2.15499	2.00092	2.00402	2.01797	2.49397				2.24095	2.21
6.39722	6.49823	6.45122	6.41217	6.59608	6.69798	6.45423	6.35837	6.33342		6.4282	6.47637	6.21363	6.2637	6.43924	6.54203	6.51602	6.617	6.46325	0.916809	1.67182	1.414	1.18644	1.03057	0.954654	1.39194	1.10434	0.880082		0.918179	0.49589	0.145753	0.0667036	0.912747	0.508531	0.14597	0.0713592	1.44992	2.34203	2.34999	2.15698	2.05803	2.00908	2.01803	2.49801	2.53401	2.58191		2.25004	2.20903
6.45495	6.5589	6.50797	6.4562	6.61663	6.69407	6.51392	6.45524	6.44203		6.47908	6.57324	6.37801	6.44471	6.50088	6.54986	6.51993	6.61602	6.52684	0.934754	1.69266	1.43421	1.18748	0.983338	0.908911	1.40598	1.13674	0.906461		0.936104	0.50635	0.141458	0.0650402	0.930203	0.506261	0.143505	0.0711439	1.46869	2.35084	2.34705	2.15111	2.06684	2.02963	2.02684	2.50095	2.53596	2.55843		2.25982	2.21784
6.51066	6.62162	6.57261	6.5216	6.64085	6.694	6.58258	6.53651	6.57519	6.59009	6.53963	6.66544	6.56387	6.62788	6.55666	6.5659	6.52894	6.63588	6.58365	0.946698	1.70083	1.44687	1.18536	0.935094	0.856997	1.41754	1.13254	0.880256	0.77924	0.948326	0.512314	0.127725	0.0489497	0.941502	0.501748	0.129616	0.0617582	1.4814	2.33907	2.34302	2.15398	2.06998	2.03994	2.03694	2.50299	2.53302	2.55204	2.547	2.25106	2.22595
6.57324	6.68923	6.63226	6.57521	6.64899	6.67491	6.64524	6.62432	6.72153	6.74758	6.60224	6.7773	6.73067	6.81083	6.62025	6.59118		6.67118	6.64725	0.953327	1.71233	1.45081	1.17675	0.901903	0.823449	1.43086	1.15257	0.866128	0.782159	0.95534	0.526963	0.153961	0.0665863	0.947494	0.496119		0.0941445	1.49105	2.33502	2.33798	2.15199	2.07302	2.04101	2.04301	2.5	2.53902	2.556	2.55098	2.24702	2.206
6.63795	6.75198	6.70384	6.63208	6.64703	6.65138	6.70995	6.71159	6.86567	6.90446	6.66794	6.85967	6.91305	7.03537	6.68692	6.63922			6.71491	0.952523	1.71015	1.44239	1.15529	0.881038	0.790759	1.42339	1.1475	0.895318	0.817134	0.952624	0.546858	0.156971	0.0872753	0.948533	0.598769			1.48617	2.3409	2.33308	2.15003	2.07792	2.04494	2.04694	2.5	2.5449	2.55502	2.5451	2.2529	2.206
6.71256	6.81761	6.7716	6.68867	6.647	6.63708	6.77561	6.79252	6.96442	7.04716	6.73958	6.92362	7.07604	7.20798	6.75261	6.67678		6.71405	6.78061	0.946576	1.70188	1.42535	1.13976	0.874557	0.79186	1.41761	1.16677	0.950948	0.872093	0.946059	0.616841	0.161771	0.101129	0.943272	0.610102		0.160778	1.47442	2.33702	2.32902	2.15199	2.08098	2.045	2.04799	2.49503	2.54202	2.55997	2.54599	2.24704	2.19507
6.78127	6.8833	6.84127	6.73923	6.65113	6.6291	6.83831	6.87735	7.04645	7.19556	6.80626	6.98223	7.19909	7.34507	6.82431	6.72728	6.5801	6.7147	6.8473	0.936423	1.6904	1.41356	1.12665	0.869612	0.785262	1.40588	1.17192	0.997201	0.920524	0.934821	0.603878	0.190149	0.15143	0.934405	0.614812	0.174039	0.130189	1.46168	2.331	2.32397	2.14897	2.08498	2.04703	2.05501	2.49098	2.54098	2.56805	2.54095	2.24499	2.20979
6.84483	6.95272	6.90385	6.79203	6.68242	6.65257	6.90968	6.95949	7.15009	7.3256	6.8659	7.03601			6.89568	6.79181	6.60357	6.64528	6.91672	0.930077	1.67528	1.40161	1.11927	0.858348	0.783355	1.39251	1.16131	1.01143	0.974986	0.937442	0.61037			0.919181	0.605934	0.17836	0.0626455	1.44837	2.33002	2.31811	2.14213	2.08009	2.05486	2.05795	2.48707	2.53707	2.57978	2.5302	2.24205	2.1609
6.92557	7.02163	6.96169	6.84671	6.74069	6.70174	6.98162	7.04057	7.25544	7.41055	6.94558	7.1474	7.32941	7.47041	6.97756	6.87058	6.63583	6.66389	6.98563	0.918144	1.6625	1.39174	1.11482	0.856857	0.780933	1.3786	1.14965	1.03775	1.02826	0.914076	0.594805	0.194814	0.147032	0.91895	0.604149	0.194284	0.0757923	1.43962	2.33796	2.31203	2.13603	2.07304	2.05202	2.05899	2.48004	2.53402	2.57304	2.53199	2.24697	2.19581
7.00131	7.08029	7.02629	6.9003	6.80634	6.77433	7.0523	7.10726	7.34023	7.48631	7.0203	7.20943	7.41117	7.5271	7.05032	6.93744	6.67031	6.68578	7.05028	0.911774	1.65926	1.383	1.10606	0.847917	0.774786	1.37335	1.14468	1.07018	1.06245	0.913713	0.58774	0.130744	0.106765	0.906663	0.597432	0.209487	0.0920195	1.43362	2.34096	2.30998	2.12898	2.06498	2.04797	2.05496	2.47697	2.53302	2.57197	2.52798	2.24997	2.18201
7.07679	7.14988	7.09785	6.97382	6.88966	6.8557	7.12484	7.17098	7.39709	7.56081	7.09284	7.31333	7.45234	7.55062	7.12874	7.04527	6.74481	6.87694	7.1189	0.912646	1.66019	1.38634	1.10859	0.84233	0.764141	1.37407	1.14756	1.07444	1.07205	0.909616	0.597523	0.119648	0.0591137	0.912378	0.585708	0.220936	0.177234	1.43495	2.33214	2.30409	2.12408	2.06106	2.04013	2.04516	2.46913	2.53792	2.56511	2.52308	2.24213	2.18495
7.14956	7.21858	7.16758	7.05451	6.97945	6.95042	7.19159	7.27635	7.50434	7.6107	7.16655	7.39749	7.43412	7.55299	7.20056		6.90005	7.03007	7.19056	0.909191	1.6663	1.39126	1.10712	0.825225	0.754171	1.3863	1.12882	1.06464	1.05994	0.914092	0.461344	0.0978141	0.0524863	0.901031		0.22108	0.179296	1.44071	2.32902	2.29804	2.12201	2.05802	2.03503	2.03407	2.46502	2.54496	2.56997	2.52399	2.23902	2.22972
7.21424	7.28725	7.23627	7.14032	7.08847	7.0705	7.26425	7.33418	7.55015	7.66012	7.23323	7.43607	7.44902	7.55302	7.26224	7.25756	6.93429	7.06378	7.25527	0.919069	1.67719	1.39622	1.10507	0.820603	0.747568	1.39477	1.13091	1.03637	1.02909	0.917847	0.451157	0.0872764	0.0474857	0.916598	0.560201	0.207688	0.165478	1.44874	2.32095	2.292	2.11599	2.054	2.02596	2.02195	2.46101	2.536	2.56899	2.52501	2.22995	2.21699
7.27391	7.35182	7.30377	7.2225	7.2088	7.19866	7.32784	7.38016	7.58732	7.69143	7.29094	7.45466	7.45489	7.55889	7.32289	7.40039	7.00864	7.00802	7.32277	0.926317	1.68913	1.41194	1.11278	0.836607	0.757204	1.41245	1.13069	1.00384	0.986233	0.927327	0.44785	0.0838231	0.0438662	0.921275	0.461396	0.199686	0.0914041	1.46405	2.30725	2.29102	2.11404	2.05302	2.01618	2.00923	2.46296	2.536	2.56704	2.52795	2.21723	2.21405
7.33568	7.42065	7.36767	7.31652	7.33336	7.34127	7.38869	7.43571	7.62282	7.70991	7.35169	7.47291	7.45798	7.55602	7.37871	7.43284		7.20994	7.38369	0.936517	1.70367	1.42529	1.13403	0.842918	0.770611	1.42017	1.13222	0.973347	0.930219	0.934941	0.491849	0.0976075	0.0461179	0.933576	0.524997		0.162809	1.47901	2.30103	2.291	2.11698	2.05002	2.00904	2.00303	2.463	2.53401	2.5481	2.528	2.21103	2.2329
7.39528	7.49129	7.43731	7.39035	7.44747	7.47555	7.45528	7.45926	7.63706	7.70993	7.4113	7.48007	7.458	7.55301	7.44328	7.50147	7.34556	7.35582	7.45028	0.944566	1.71571	1.43999	1.16849	0.890933	0.798769	1.43028	1.14965	0.932809	0.871823	0.942035	0.473226	0.0978553	0.0456603	0.942145	0.503793	0.0753378	0.0465018	1.49361	2.29604	2.292	2.11502	2.04699	2.01001	2.00099	2.46098	2.51997	2.53897	2.52797	2.20803	2.23391
7.46	7.55699	7.50693	7.46879	7.55337	7.60107	7.51902	7.51809	7.65177	7.69326	7.47994	7.49674	7.45702	7.55595	7.50702	7.60836	7.47402	7.54312	7.51303	0.952823	1.72369	1.45009	1.18898	0.934913	0.843945	1.43808	1.13935	0.887123	0.824725	0.950057	0.481404	0.0990713	0.0457388	0.950176	0.538654	0.113483	0.0514637	1.50319	2.30486	2.29298	2.11894	2.04405	2.01197	1.99903	2.45706	2.51311	2.53112	2.52012	2.21588	2.2143
7.52858	7.62757	7.58055	7.54057	7.66532	7.74612	7.5856	7.56373	7.65101	7.67909	7.54461	7.52284	7.45998	7.55998	7.5736	7.69945	7.65093	7.72788	7.58457	0.955634	1.72105	1.45099	1.20386	0.986457	0.893281	1.44522	1.1483	0.886778	0.804222	0.95184	0.523214	0.101505	0.0458791	0.953769	0.546763	0.132715	0.0600974	1.50623	2.31991	2.29399	2.119	2.03804	1.99908	1.99304	2.45501	2.51201	2.52802	2.51105	2.22892	2.1981
7.58517	7.70225	7.65123	7.61528	7.77241	7.87846	7.65627	7.61518	7.64501		7.60119	7.52916	7.46301	7.563	7.63116	7.79126	7.83554	7.93059	7.65524	0.95206	1.7062	1.44367	1.20817	1.02687	0.937935	1.43131	1.15513	0.918659		0.944533	0.529316	0.107003	0.0459702	0.953928	0.54277	0.14399	0.0784777	1.49775	2.32889	2.296	2.12001	2.03095	1.98502	1.99805	2.45596	2.508	2.52303		2.23891	2.19598
7.63212	7.77072	7.71678	7.69256	7.88687	8.00661	7.73061	7.66409	7.64893		7.65303	7.57514	7.46693	7.56202	7.67714	7.86463	7.98521	8.09494	7.72176	0.938022	1.6908	1.43359	1.21623	1.04092	0.978553	1.4272	1.15169	0.91006		0.939739	0.556062	0.107825	0.0460387	0.931056	0.545686	0.168984	0.086206	1.4852	2.29955	2.29698	2.12196	2.01824	1.99089	2.01273	2.44422	2.50898	2.53184		2.21446	2.19109
7.67304	7.81457	7.76406	7.75298	7.95334	8.07328	7.77153	7.66162	7.63852	7.62504	7.69903	7.57632	7.45949	7.54302	7.71705	7.90203	8.06754	8.20544	7.76854	0.914466	1.67113	1.41642	1.19901	1.05645	1.00641	1.40809	1.14788	0.92697	0.821549	0.917513	0.527831	0.125753	0.0506097	0.907973	0.541611	0.194717	0.128986	1.4561	2.29605	2.30696	2.126	2.02999	2.00601	2.02693	2.45703	2.51901	2.56382	2.53788	2.20857	2.19949
7.74726	7.88974	7.84076	7.83929	8.04322	8.14439	7.84472	7.72115	7.81766	7.80022	7.77425	7.63622	7.46805	7.54301	7.79076	7.9803	8.235	8.37505	7.84224	0.904213	1.65385	1.40025	1.18882	1.0574	1.05031	1.38539	1.14068	1.0164	0.977789	0.907062	0.525966	0.131359	0.0498996	0.898069	0.54125	0.142958	0.0914428	1.44249	2.29	2.31503	2.12652	2.01849	1.99948	2.02206	2.45455	2.51601	2.38452	2.37455	2.20001	2.1985
7.82324	7.96033	7.91526	7.92213	8.1094	8.26448	7.90943	7.77507	7.86423	7.86051	7.84729	7.69847	7.48227	7.54595	7.86576	8.06706	8.23598	8.3927	7.91234	0.895502	1.63846	1.3816	1.17187	1.0657	1.08165	1.38747	1.13879	1.03769	0.991356	0.895376	0.525716	0.139536	0.0492332	0.892559	0.550333	0.177514	0.113549	1.42592	2.29	2.32336	2.13388	2.01555	1.99164	2.04265	2.4668	2.51993	2.38893	2.38926	2.20099	2.19899
7.90885	8.03296	7.98646	8.00289	8.21619	8.34241	7.98047	7.81463	8.09062	7.9201	7.93534	7.78436	7.52172	7.57326	7.94688	8.15484	8.26868	8.42271	7.98892	0.889218	1.6247	1.37015	1.14624	1.0644	1.10161	1.37169	1.10798	1.1375	1.00507	0.890123	0.528572	0.155955	0.0555147	0.885372	0.547839	0.162472	0.098985	1.41367	2.2905	2.33393	2.13448	2.01254	1.99798	2.04549	2.47742	2.53288	2.24496	2.39843	2.20547	2.19652
7.98676	8.08118	8.06273	8.09458	8.29537	8.40572	8.05777		7.99629	7.98527	8.00674	7.9269	7.60682	7.56357	8.03428	8.24326	8.31104	8.45201	8.04519	0.86219	1.62107	1.35797	1.14174	1.044	1.1004	1.36942		1.02355	0.976739	0.863723	0.501883	0.157095	0.0642819	0.858792	0.531222	0.156228	0.0773459	1.40034	2.29403	2.33103	2.13302	2.01699	2.01754	2.048	2.47946		2.41046	2.41547	2.20602	2.219
8.06159	8.14672	8.12973	8.12344	8.41079	8.46881	8.13308		8.08139	8.06743	8.07619	8.04183	7.6968	7.77193	8.11253	8.32005	8.32571	8.4569	8.11366	0.862279	1.62288	1.3592	1.13612	1.06797	1.08316	1.36153		1.00857	0.954492	0.864937	0.497658	0.171117	0.130703	0.85781	0.504777	0.140801	0.0722103	1.40319	2.30136	2.34277	2.13938	2.0165	2.02928	2.04849	2.47164		2.40068	2.40715	2.2114	2.21704
8.13354	8.21452	8.18365	8.1707	8.38472	8.52215	8.16749		8.2241	8.52639	8.14307	8.11204	7.76803	7.85542	8.18801	8.36024	8.33593	8.45998	8.1835	0.873351	1.62886	1.36728	1.1396	1.03767	1.04703	1.3541		0.993964	1.04551	0.873536	0.488334	0.156821	0.103379	0.870789	0.513678	0.151708	0.0683474	1.4089	2.30647	2.34399	2.12608	2.01749	2.00269	2.0475	2.50198		2.33588	2.05016	2.21994	2.19215
8.1662	8.28819	8.24217	8.2071	8.43391	8.5545	8.2352	8.14919	8.2393	8.29467	8.20973	8.23477	7.89041	7.95328	8.25372	8.38406	8.34901	8.466	8.2482	0.889455	1.6417	1.38123	1.16695	1.04359	0.995173	1.37645	1.14654	0.993815	0.954798	0.859707	0.471064	0.140159	0.0775672	0.864714	0.494224	0.147018	0.0610895	1.42332	2.31306	2.33899	2.14799	2.05602	2.02996	2.04447	2.50298	2.52901	2.28801	2.29149	2.22355	2.20893
8.23481	8.35288	8.3	8.24337	8.41134	8.555	8.30283	8.21585	8.33147	8.35398	8.2698	8.3186	8.01593	8.04689	8.31893	8.40122	8.35293	8.466	8.31878	0.908422	1.65805	1.40611	1.17319	1.03205	0.949692	1.38825	1.11819	0.955134	0.935034	0.908396	0.459525	0.157584	0.0764204	0.861537	0.471357	0.135932	0.0609032	1.43898	2.33364	2.33703	2.14505	2.0619	2.01868	2.03565	2.49612	2.53293	2.28997	2.28757	2.24563	2.1898
8.28758	8.42443	8.36548	8.3055	8.48045	8.5758	8.3774	8.29635	8.28536	8.27919	8.31861	8.38521	8.14157	8.19056	8.32756	8.39289	8.35598	8.466	8.38745	0.921834	1.67975	1.42596	1.17911	0.969322	0.899062	1.40624	1.13272	0.894347	0.838056	0.92227	0.497535	0.155328	0.0745204	0.91875	0.495247	0.142356	0.0608405	1.45368	2.34987	2.33006	2.13905	2.06795	2.03297	2.033	2.49501	2.53002	2.55105	2.54205	2.26286	2.21092
8.35217	8.49316	8.41817	8.35615	8.48701	8.54992	8.44718	8.37924	8.40738	8.42544	8.37917	8.48327	8.3155	8.39846	8.39617	8.40505	8.35611	8.45312	8.44419	0.936746	1.6979	1.44399	1.18037	0.930274	0.851885	1.4368	1.14794	0.878761	0.77493	0.936811	0.492599	0.142799	0.0678052	0.93368	0.492207	0.141612	0.0560825	1.4731	2.34099	2.32299	2.13699	2.071	2.04199	2.02999	2.49101	2.53301	2.55298	2.54399	2.25498	2.21697
8.41576	8.55382	8.48176	8.41093	8.4919	8.52155	8.51371	8.46729	8.55022	8.5898	8.44178	8.58306	8.50139	8.57065	8.46074	8.42364	8.3972	8.49911	8.51463	0.94651	1.70915	1.4491	1.16502	0.905698	0.816596	1.43705	1.14848	0.890139	0.797374	0.944736	0.503528	0.145998	0.0511635	0.945	0.491052	0.123698	0.0458784	1.47832	2.3361	2.31908	2.1321	2.071	2.0371	2.02804	2.49492	2.5379	2.54711	2.5391	2.24617	2.20719
8.4845	8.62052	8.5505	8.46362	8.48505	8.48526	8.58349	8.55338	8.69694	8.7558	8.50653	8.68625	8.67773	8.80629	8.53347	8.47463	8.39899	8.48809	8.57953	0.949648	1.70602	1.4436	1.15586	0.879937	0.790547	1.44018	1.16077	0.920061	0.831114	0.94902	0.574686	0.158697	0.0787242	0.946858	0.571248	0.206655	0.0961972	1.4775	2.32905	2.31602	2.13597	2.07993	2.03501	2.02502	2.48904	2.53999	2.54899	2.53404	2.23806	2.19707
8.54818	8.68717	8.61916	8.52011	8.479	8.45696	8.65618	8.6312	8.80121	8.90535	8.57017	8.76017	8.86533	8.99935	8.60018	8.50014			8.64816	0.94462	1.69546	1.43429	1.14802	0.87098	0.786478	1.42837	1.17611	0.958066	0.889315	0.943212	0.592904	0.150159	0.0855285	0.942658	0.581168			1.4666	2.328	2.314	2.129	2.078	2.037	2.02601	2.48399	2.53799	2.55302	2.53099	2.23601	2.19102
8.62075	8.75385	8.68389	8.56424	8.479	8.44127	8.72777	8.7126	8.88555	9.04657	8.6398	8.83079	8.99674	9.13861	8.67374	8.55604			8.71289	0.932508	1.68368	1.42335	1.14554	0.870862	0.789557	1.4149	1.17372	1.01684	0.947884	0.931983	0.58242	0.193997	0.137379	0.92987	0.59632			1.45731	2.32997	2.31203	2.12703	2.078	2.037	2.03092	2.48007	2.53407	2.56185	2.52608	2.23895	2.20083
8.69034	8.82433	8.75136	8.61848	8.4889	8.44793	8.7914	8.79423	8.94247	9.16488	8.7133	8.93204	9.11389	9.26184	8.74334	8.62633			8.7863	0.917978	1.66601	1.40761	1.13412	0.876743	0.796444	1.40549	1.16925	0.988216	1.00349	0.917567	0.531063	0.201881	0.151077	0.915496	0.608713			1.44126	2.31613	2.30507	2.12106	2.07998	2.03799	2.03991	2.47802	2.53301	2.57289	2.52204	2.22414	2.20199
8.76322	8.89318	8.81618	8.67116	8.52817	8.48314	8.87219	8.87319	9.09414	9.26622	8.78322	9.01019	9.19119	9.33714	8.81223	8.70222	8.46014		8.8502	0.909828	1.65328	1.39279	1.12812	0.886782	0.807563	1.38498	1.15886	1.06521	1.05106	0.908337	0.540929	0.186271	0.126364	0.908579	0.601395	0.195226		1.42685	2.31602	2.29799	2.11499	2.06699	2.03699	2.04	2.46698	2.52698	2.55809	2.52299	2.22202	2.20587
8.8405	8.95578	8.87878	8.72888	8.58784	8.53107	8.93773	8.94167	9.14501	9.3435	8.8605		9.25869	9.38507	8.89244	8.77852	8.51101		8.92161	0.905583	1.64107	1.38529	1.12337	0.883984	0.805	1.37977	1.14459	1.03643	1.09219	0.903857		0.155047	0.0995318	0.904597	0.592483	0.204539		1.41848	2.32385	2.2931	2.1101	2.06406	2.0321	2.03902	2.46111	2.52013	2.59135	2.52006	2.22985
8.92341	9.03047	8.95049	8.79552	8.66346	8.60547	9.00353	9.08199	9.32173	9.41648	8.94341	9.15744	9.25603	9.39891	8.96747	8.87332	8.58447		8.9915	0.89995	1.64644	1.37986	1.11716	0.882282	0.800343	1.37552	1.10249	1.1018	1.11582	0.89829	0.55515	0.14617	0.0839194	0.89899	0.582332	0.198773		1.41829	2.32003	2.28406	2.10504	2.05109	2.02406	2.03106	2.45802	2.54383	2.54832	2.51504	2.22603	2.19971
8.98821	9.09218	9.0192	8.87023	8.74627	8.69828	9.0712	9.13614	9.37913	9.47915	9.00821	9.22715	9.30797	9.42299	9.0362	8.97227	8.65111		9.0572	0.901508	1.64956	1.37903	1.11133	0.87962	0.794954	1.3752	1.10851	1.10551	1.10813	0.899016	0.56394	0.105948	0.0600843	0.901269	0.573579	0.211188		1.42193	2.31498	2.27999	2.09899	2.05597	2.01699	2.02097	2.45198	2.53797	2.52699	2.51099	2.22098	2.18901
9.06075	9.1559	9.0888	8.95159	8.84037	8.79532	9.1408	9.18417	9.4252	9.53012	9.08075	9.2791	9.29719	9.41907	9.10776	9.06539			9.12581	0.907742	1.65779	1.38412	1.10677	0.865396	0.78572	1.38906	1.11433	1.08664	1.08025	0.904476	0.465463	0.0946061	0.0580846	0.908043	0.559032			1.42951	2.30714	2.27803	2.09507	2.04519	2.01208	2.01215	2.44414	2.52719	2.52307	2.50903	2.21314	2.19097
9.12143	9.2194	9.16231	9.04214	8.94996	8.91883	9.1945	9.23155	9.47156	9.56567	9.14242	9.3117	9.31087	9.41801	9.17041	9.16506			9.18643	0.91308	1.67334	1.39974	1.11197	0.853452	0.771059	1.39181	1.11297	1.04926	1.03551	0.913108	0.508461	0.118083	0.0617841	0.909883	0.543507			1.43983	2.29908	2.27998	2.09401	2.04203	2.00408	2.00606	2.44895	2.52304	2.52399	2.509	2.20805	2.1811
9.18816	9.28918	9.22919	9.13126	9.08139	9.06043	9.25517	9.2451	9.45197	9.57497	9.20517	9.32204	9.312	9.417	9.23616	9.25818			9.25418	0.922661	1.68839	1.41376	1.11746	0.845654	0.768733	1.40528	1.12755	1.00241	0.981303	0.923706	0.513188	0.118834	0.053134	0.918104	0.513979			1.45519	2.28898	2.28001	2.095	2.03698	1.99898	1.99799	2.452	2.52198	2.56094	2.51301	2.196	2.18204
9.24098	9.35179	9.29375	9.22027	9.2154	9.20813	9.31288	9.28032	9.44121	9.56519	9.26288	9.33573	9.312	9.41602	9.28898	9.3198			9.31482	0.936482	1.70523	1.42826	1.13887	0.853812	0.773066	1.42087	1.166	0.985194	0.9246	0.936011	0.50234	0.120341	0.0511093	0.932981	0.486582			1.47025	2.28311	2.28491	2.09598	2.03013	1.99311	1.99506	2.45102	2.51513	2.5404	2.51594	2.196	2.19475
9.30453	9.42348	9.3615	9.30339	9.35399	9.36188	9.37256	9.33559	9.46979	9.54416	9.32653	9.35089	9.30604	9.41302	9.35253	9.42721	9.26896	9.33789	9.38052	0.944671	1.71487	1.44179	1.16643	0.864154	0.794819	1.43402	1.15365	0.94458	0.871725	0.944568	0.482983	0.113948	0.0494223	0.940476	0.514667	0.118409	0.0521752	1.48333	2.27506	2.28798	2.09997	2.02603	1.99995	1.99103	2.45398	2.51202	2.52809	2.51501	2.18707	2.19798
9.36716	9.48718	9.43119	9.3832	9.48329	9.52138	9.43318	9.38413	9.49199	9.52693	9.39116	9.36904	9.31301	9.41999	9.41116	9.51626	9.43147	9.51652	9.44518	0.949416	1.72314	1.45274	1.18469	0.908297	0.828655	1.43614	1.14032	0.893815	0.812988	0.948902	0.501004	0.123087	0.0499882	0.945381	0.523451	0.142512	0.0601155	1.49203	2.28404	2.28802	2.09702	2.02299	2.00096	1.99698	2.45702	2.51099	2.51799	2.50699	2.19202	2.18899
9.42599	9.55091	9.49982	9.45576	9.58919	9.65963	9.49888	9.43021	9.48807	9.50242	9.45098	9.38473	9.31595	9.41508	9.46901	9.61039	9.60208	9.70478	9.50989	0.95176	1.71729	1.45231	1.19791	0.987012	0.888525	1.43614	1.14847	0.881167	0.794074	0.949549	0.513211	0.125666	0.0493411	0.949254	0.542061	0.150513	0.0657338	1.489	2.29776	2.29488	2.1029	2.01907	1.98625	1.98913	2.4629	2.50707	2.51603	2.50405	2.20085	2.18408
9.4904	9.61936	9.56836	9.53525	9.70491	9.80563	9.57033	9.48647	9.48404	9.48417	9.51837	9.41075	9.31996	9.41401	9.53141	9.6962	9.7724	9.89918	9.5734	0.939369	1.70899	1.44194	1.20327	1.0241	0.937859	1.41667	1.14654	0.881445	0.829063	0.935544	0.523851	0.124412	0.0484682	0.938751	0.523371	0.156088	0.0712978	1.48285	2.30295	2.29896	2.10597	2.01306	1.98303	1.98999	2.45508	2.50205	2.51699	2.51688	2.2119	2.17905
9.5572	9.68821	9.6442	9.61824	9.81128	9.9353	9.63119	9.5382	9.49214		9.58221	9.45612	9.32707	9.41401	9.5982	9.77526	9.9724	10.0814	9.64221	0.925509	1.69552	1.42722	1.20721	1.05619	0.99065	1.40561	1.13613	0.89232		0.9272	0.542691	0.128907	0.0481203	0.91969	0.503811	0.12048	0.0776324	1.46978	2.28696	2.30302	2.11102	2.00599	1.96797	1.99299	2.46801	2.49601	2.51803		2.19995	2.16902
9.62469	9.75864	9.71169	9.70041	9.90813	10.037	9.69771	9.60766	9.54007		9.65264	9.49721	9.34956	9.41694	9.66569	9.8633	10.1094	10.2174	9.71264	0.911491	1.67948	1.41209	1.1977	1.06837	1.03866	1.39187	1.1601	0.936839		0.916791	0.532595	0.14855	0.0482279	0.902395	0.483473	0.123982	0.0818877	1.45357	2.27326	2.30889	2.11787	2.00404	1.95917	1.98908	2.47094	2.49894	2.52977		2.18234	2.17685
9.69847	9.83247	9.78348	9.78837	10.0271	10.1492	9.77048				9.72945	9.57245	9.35695	9.41601	9.73947	9.95832	10.1666	10.2756	9.7825	0.899089	1.66263	1.39936	1.18751	1.09983	1.07989	1.3765				0.905084	0.543151	0.151541	0.0485477	0.889572	0.494149	0.127812	0.0811163	1.43845	2.26903	2.31396	2.12594	1.99904	1.97488	2.00091	2.46604				2.17704	2.17204
9.77624	9.89623	9.85823	9.88023	10.1153	10.2312	9.84321				9.80425	9.64428	9.37215	9.43004	9.81724	10.0382	10.1671	10.2841	9.85622	0.889578	1.64947	1.38871	1.16352	1.08336	1.11772	1.36731				0.89366	0.531811	0.135724	0.0539762	0.882196	0.491983	0.138386	0.0787094	1.42637	2.26901	2.32602	2.12702	1.989	1.97301	2.001	2.47201				2.17801	2.17101
9.85663	9.97171	9.93371	9.9567	10.2005	10.2969	9.91281				9.88758	9.73741	9.42116	9.44475	9.89665	10.1088	10.1935	10.3037	9.92975	0.885411	1.64518	1.38329	1.14047	1.11219	1.13432	1.37213				0.890179	0.515419	0.143714	0.0594074	0.877372	0.499708	0.133779	0.0584356	1.42301	2.27195	2.33387	2.13487	1.989	1.97595	2.00198	2.47397				2.17997	2.17395
9.93725	10.0414	10.0073	10.0135	10.2723	10.3545	9.98334				9.96825	9.85985	9.51116	9.64609	9.97428	10.1744	10.2138	10.3099	10.0043	0.884528	1.64616	1.38326	1.13616	1.10509	1.12962	1.36379				0.889862	0.517319	0.171191	0.12704	0.875864	0.500504	0.128262	0.0569013	1.42568	2.27893	2.34093	2.14392	1.98999	1.98888	2.00596	2.48391				2.18693	2.16806
10.0082	10.1152	10.0752	10.0552	10.2932	10.4021	10.0592				10.0382	9.9823	9.62233	9.75694	10.0452	10.2111	10.22	10.318	10.0772	0.891398	1.65779	1.39243	1.16588	1.0962	1.1007	1.36756				0.89593	0.53008	0.192127	0.148373	0.883166	0.516546	0.136243	0.055228	1.43477	2.28903	2.34001	2.14499	2.0079	1.98604	2.00899	2.47799				2.19403	2.16299
10.0688	10.1827	10.1368	10.1344	10.3587	10.4422	10.1316				10.0959	10.084	9.7348	9.73738	10.1097	10.2414	10.2308	10.3219	10.1417	0.897589	1.6662	1.40242	1.1544	1.06292	1.05361	1.37481				0.902658	0.523391	0.170945	0.0680419	0.888466	0.51193	0.134043	0.0545434	1.44789	2.29783	2.34196	2.14304	1.97465	2.00071	2.00704	2.47604				2.20381	2.15908
10.1325	10.2505	10.1976	10.1608	10.3689	10.4609	10.1975				10.1576	10.1833	9.86607	9.90281	10.1745	10.2599	10.234	10.322	10.2095	0.907231	1.67631	1.41734	1.16391	1.03576	0.997954	1.38835				0.912123	0.521056	0.137895	0.0566308	0.897774	0.502626	0.130317	0.0541428	1.46458	2.30694	2.342	2.14499	1.97797	2.00497	2.00799	2.47302				2.21294	2.15999
10.1992	10.3212	10.2572	10.1831	10.3581	10.4509	10.2622	10.1852			10.2192	10.2883		10.1086	10.2432	10.2831	10.234	10.322	10.2702	0.924236	1.68622	1.43585	1.20837	1.01369	0.94308	1.41612	1.15651			0.924104	0.528765		0.0465375	0.918987	0.482994	0.114266	0.0536168	1.48002	2.33105	2.34201	2.14498	2.04002	2.00502	2.00802	2.47398	2.51104			2.23205	2.16601
10.2551	10.3869	10.3101	10.2263	10.3875	10.4313	10.3348	10.2578			10.2682	10.3785		10.3038	10.303	10.3125	10.2379	10.323	10.328	0.92607	1.68997	1.4465	1.19997	0.947938	0.881125	1.41658	1.13478			0.922034	0.514142		0.0489796	0.924518	0.490801	0.122897	0.0493309	1.48893	2.34772	2.34594	2.1391	2.04787	2.00992	2.0139	2.46613	2.52379			2.24774	2.16994
[truncated: 64 more columns]
