# Supplementary material for: Kinematic Validation of a Multi-Kinect v2 Instrumented 10-Meter Walkway for Quantitative Gait Assessments
Source: PLoS One. 2015 Oct 13;10(10):e0139913. doi: 10.1371/journal.pone.0139913 (PMC4603795; doi:10.1371/journal.pone.0139913)
Supplement: S1 Data — (ZIP) [file pone.0139913.s001.zip › S1_Data/pp6_trial6.xls]

## Sheet: Sheet1
Kinect(x) SpineBase	Kinect(x) Head	Kinect(x) ShoulderLeft	Kinect(x) ElbowLeft	Kinect(x) WristLeft	Kinect(x) HandLeft	Kinect(x) ShoulderRight	Kinect(x) ElbowRight	Kinect(x) WristRight	Kinect(x) HandRight	Kinect(x) HipLeft	Kinect(x) KneeLeft	Kinect(x) AnkleLeft	Kinect(x) FootLeft	Kinect(x) HipRight	Kinect(x) KneeRight	Kinect(x) AnkleRight	Kinect(x) FootRight	Kinect(x) SpineShoulder	Kinect(y) SpineBase	Kinect(y) Head	Kinect(y) ShoulderLeft	Kinect(y) ElbowLeft	Kinect(y) WristLeft	Kinect(y) HandLeft	Kinect(y) ShoulderRight	Kinect(y) ElbowRight	Kinect(y) WristRight	Kinect(y) HandRight	Kinect(y) HipLeft	Kinect(y) KneeLeft	Kinect(y) AnkleLeft	Kinect(y) FootLeft	Kinect(y) HipRight	Kinect(y) KneeRight	Kinect(y) AnkleRight	Kinect(y) FootRight	Kinect(y) SpineShoulder	Kinect(z) SpineBase	Kinect(z) Head	Kinect(z) ShoulderLeft	Kinect(z) ElbowLeft	Kinect(z) WristLeft	Kinect(z) HandLeft	Kinect(z) ShoulderRight	Kinect(z) ElbowRight	Kinect(z) WristRight	Kinect(z) HandRight	Kinect(z) HipLeft	Kinect(z) KneeLeft
0.092	0.198	0.15	0.097	0.127998	0.145998	0.139	0.086	0.121001	0.132999	0.13	0.111	0.062	0.173	0.136	0.104001	0.061	0.157999	0.161	0.95232	1.71166	1.45968	1.18193	0.93849	0.838949	1.45504	1.165	0.91242	0.82191	0.95183	0.51036	0.1235	0.0472399	0.94974	0.48974	0.116061	0.0562001	1.49247	2.28	2.286	2.103	2.044	2.022	2.041	2.439	2.485	2.48	2.465	2.196	2.203
0.092	0.198	0.15	0.0970435	0.121033	0.141043	0.139033	0.0860435	0.124	0.130033	0.131	0.111	0.062	0.172989	0.136	0.107	0.061	0.156011	0.161033	0.952621	1.7105	1.45959	1.18205	0.938653	0.837354	1.45536	1.16565	0.911729	0.820485	0.952161	0.509681	0.123362	0.047063	0.950031	0.490115	0.118135	0.0564369	1.4925	2.28	2.286	2.103	2.04402	2.02099	2.03899	2.43899	2.48499	2.479	2.46599	2.199	2.203
0.092	0.198	0.15	0.101	0.124	0.145055	0.142	0.09	0.124	0.133183	0.131	0.111055	0.062	0.172055	0.136	0.107	0.0609817	0.156945	0.164	0.952737	1.71087	1.45975	1.18148	0.938055	0.836	1.45574	1.17142	0.911601	0.821834	0.952287	0.509796	0.123539	0.046426	0.950125	0.489653	0.115881	0.057973	1.49297	2.28	2.286	2.103	2.046	2.02	2.03798	2.438	2.484	2.479	2.46495	2.199	2.20296
0.092	0.198	0.150002	0.101	0.124	0.148002	0.142002	0.090002	0.124	0.142997	0.131	0.114	0.062	0.175001	0.136	0.107	0.06	0.154001	0.164001	0.95309	1.71083	1.4607	1.1811	0.9378	0.839729	1.45574	1.16751	0.91168	0.820451	0.95264	0.51064	0.12295	0.0462097	0.95042	0.48979	0.11596	0.0575997	1.49317	2.28	2.286	2.103	2.046	2.02	2.037	2.438	2.484	2.479	2.462	2.199	2.201
0.0920105	0.198042	0.153	0.101031	0.124031	0.151	0.145	0.0930419	0.124	0.138979	0.131	0.114	0.062	0.176	0.136	0.107	0.06	0.155	0.165	0.953003	1.71146	1.46027	1.18125	0.938029	0.838807	1.45627	1.17232	0.911456	0.821777	0.952603	0.510285	0.122831	0.0457303	0.950242	0.489889	0.115765	0.0571981	1.49256	2.28003	2.28602	2.102	2.04599	2.01999	2.036	2.437	2.48302	2.479	2.46004	2.199	2.201
0.0929903	0.201961	0.153	0.103971	0.126971	0.151	0.145	0.0969613	0.124	0.137019	0.131	0.114	0.062	0.176	0.136	0.107	0.06	0.155	0.165	0.953277	1.71193	1.46135	1.18131	0.937921	0.838533	1.45733	1.17498	0.912906	0.823345	0.952927	0.509844	0.122899	0.0457597	0.950458	0.48984	0.117196	0.0570217	1.49311	2.28297	2.28798	2.102	2.04501	2.01901	2.036	2.437	2.48498	2.479	2.46396	2.199	2.201
0.093	0.205	0.156	0.104	0.124	0.148	0.145	0.0940019	0.137	0.138004	0.136	0.114	0.0620019	0.176	0.136	0.107	0.0560026	0.155001	0.169	0.95405	1.71306	1.45976	1.18142	0.93783	0.838952	1.45765	1.16899	0.879399	0.820828	0.95539	0.50968	0.122839	0.04574	0.95045	0.48994	0.12075	0.0570499	1.49472	2.283	2.287	2.101	2.045	2.02	2.037	2.437	2.486	2.475	2.457	2.201	2.201
0.093	0.20503	0.156	0.10403	0.12403	0.14801	0.145041	0.097	0.13702	0.144939	0.136	0.114	0.0649696	0.175899	0.136	0.107	0.06	0.156	0.16903	0.953902	1.71238	1.46054	1.18204	0.938406	0.841783	1.45821	1.17453	0.877617	0.817696	0.95512	0.509312	0.121298	0.0457864	0.950323	0.489552	0.120306	0.0569568	1.49465	2.283	2.28699	2.101	2.04499	2.01999	2.03703	2.43702	2.485	2.47496	2.45802	2.201	2.201
0.093	0.207973	0.156	0.106973	0.126973	0.148991	0.148964	0.097	0.138982	0.139054	0.136	0.114	0.062027	0.16609	0.136	0.107	0.06	0.156	0.171973	0.954049	1.71211	1.46052	1.18267	0.939014	0.840175	1.45888	1.17398	0.895734	0.819236	0.95509	0.51045	0.123966	0.0483366	0.950597	0.489788	0.120905	0.0566429	1.4951	2.283	2.28601	2.101	2.04401	2.01901	2.03997	2.43898	2.485	2.47104	2.45998	2.201	2.201
0.096	0.213	0.159	0.107	0.135	0.151998	0.149002	0.0970012	0.139999	0.142001	0.136	0.114	0.062	0.169	0.138001	0.107	0.0560016	0.154999	0.173001	0.95394	1.71148	1.46016	1.18202	0.93878	0.83918	1.45943	1.17058	0.880886	0.812034	0.95447	0.5108	0.12389	0.04765	0.95082	0.48943	0.12073	0.05684	1.49345	2.282	2.288	2.1	2.044	2.02	2.039	2.439	2.485	2.474	2.459	2.201	2.201
0.096	0.213032	0.160032	0.107053	0.134	0.148095	0.153032	0.100053	0.137032	0.145	0.136	0.114032	0.062	0.169	0.141	0.107	0.0600106	0.153032	0.176	0.953744	1.71188	1.45979	1.18173	0.938509	0.838074	1.45978	1.16819	0.897116	0.822041	0.954171	0.510772	0.12331	0.0475296	0.950837	0.48948	0.119646	0.0567952	1.49404	2.282	2.28799	2.10299	2.04402	2.017	2.03697	2.43699	2.48402	2.47499	2.458	2.201	2.20099
0.096	0.215966	0.162966	0.111944	0.134	0.156898	0.155966	0.104944	0.139966	0.145	0.136	0.116966	0.062	0.169	0.141	0.107	0.0609887	0.155966	0.176	0.954106	1.71304	1.45942	1.18367	0.94026	0.839335	1.46017	1.17213	0.883784	0.814695	0.954219	0.510029	0.12327	0.0474905	0.951522	0.48952	0.112819	0.0544965	1.49433	2.282	2.28701	2.10201	2.04598	2.017	2.03403	2.43601	2.48598	2.47401	2.458	2.201	2.20001
0.099	0.223007	0.167004	0.115	0.138	0.158003	0.156005	0.105002	0.140003	0.152997	0.139	0.117004	0.062	0.173	0.144	0.107	0.0609986	0.156996	0.184002	0.95358	1.7133	1.45803	1.18163	0.93836	0.841337	1.45956	1.16811	0.892985	0.814108	0.9537	0.510502	0.12333	0.0477307	0.951	0.489431	0.112974	0.0552518	1.49352	2.281	2.288	2.101	2.045	2.019	2.037	2.436	2.486	2.474	2.459	2.2	2.2
0.099	0.233032	0.173	0.115032	0.137957	0.161894	0.163032	0.108	0.144149		0.139	0.122	0.062	0.173	0.144	0.107	0.059	0.151021	0.187032	0.953418	1.7137	1.45986	1.18115	0.937689	0.836717	1.45876	1.16474	0.884992		0.953887	0.512936	0.123666	0.0486952	0.950389	0.490641	0.119331	0.0578079	1.49133	2.281	2.28499	2.099	2.04498	2.01898	2.03591	2.43699	2.485	2.47587		2.2	2.202
0.099	0.235974	0.173	0.117974	0.134035	0.152087	0.165974				0.139	0.122	0.062	0.173	0.144	0.107	0.059	0.152983	0.189974	0.953242	1.71418	1.45921	1.18056	0.936709	0.868736	1.45887				0.953612	0.513505	0.124255	0.0491757	0.950261	0.490719	0.11938	0.0585336	1.49162	2.281	2.28401	2.099	2.04302	2.01702	2.02807	2.43601				2.2	2.202
0.109001	0.244002	0.179002	0.121001	0.137	0.159997	0.176004	0.111006	0.149995	0.152001	0.147001	0.125001	0.062	0.176998	0.150003	0.107001	0.0559991	0.155999	0.196003	0.95363	1.7134	1.46047	1.17964	0.935779	0.838468	1.45713	1.15991	0.861127	0.808184	0.95445	0.51477	0.12415	0.0494501	0.95012	0.490581	0.11863	0.0578798	1.49296	2.278	2.285	2.097	2.042	2.016	2.032	2.433	2.484	2.47001	2.456	2.194	2.201
0.112064	0.249107	0.183118	0.124032	0.137182	0.154128	0.184096	0.124032	0.139321	0.154193	0.150043	0.128021	0.0619786	0.172989	0.157096	0.109064	0.0540214	0.152989	0.20315	0.9537	1.71392	1.461	1.17734	0.933193	0.856705	1.45665	1.16788	0.920625	0.816118	0.954496	0.515525	0.124603	0.0497168	0.950014	0.493047	0.118723	0.057391	1.49194	2.27698	2.27897	2.09591	2.04099	2.01598	2.02403	2.43397	2.47899	2.48082	2.46189	2.19199	2.19996
0.11793	0.258884	0.193873	0.126965	0.153803	0.165861	0.192896	0.126965	0.168652	0.171791	0.153954	0.129977	0.0600232	0.172012	0.165896	0.11493	0.0559768	0.152012	0.216838	0.95368	1.71266	1.45896	1.17437	0.915213	0.827921	1.4556	1.16586	0.873587	0.816812	0.954105	0.514146	0.127614	0.0521709	0.950415	0.493682	0.119955	0.057479	1.49072	2.27502	2.27603	2.08809	2.04001	2.01402	2.02697	2.43103	2.47801	2.4642	2.45212	2.19101	2.19605
0.125001	0.265003	0.207001	0.127002	0.154001	0.170001	0.203002	0.137003	0.172002	0.186002	0.160002	0.141001	0.059	0.172	0.173001	0.129006	0.0590005	0.153	0.226002	0.95278	1.71278	1.4548	1.16823	0.917572	0.823211	1.45604	1.16181	0.87257	0.8096	0.9527	0.51636	0.13007	0.05353	0.95001	0.488131	0.12206	0.05844	1.48629	2.272	2.274	2.084	2.04	2.014	2.029	2.427	2.475	2.463	2.451	2.189	2.185
0.133074	0.280085	0.210106	0.137106	0.161032	0.177064	0.21617	0.156106	0.184095	0.200117	0.172064	0.145074	0.059	0.17	0.179095	0.166233	0.0620318	0.153979	0.235106	0.951329	1.70973	1.45453	1.16865	0.927095	0.831306	1.45416	1.1692	0.871371	0.810383	0.950155	0.513907	0.13053	0.0535903	0.949334	0.496452	0.120997	0.0583634	1.48469	2.26598	2.26494	2.08296	2.03697	1.99311	2.00905	2.42294	2.46797	2.46596	2.44999	2.18197	2.17689
0.139942	0.287934	0.219918	0.146918	0.163975	0.182951	0.231868	0.165918	0.192926	0.210909	0.177951	0.151942	0.059	0.17	0.187926	0.187819	0.0649753	0.152016	0.244918	0.948424	1.70682	1.44992	1.17268	0.922925	0.814263	1.45147	1.1606	0.872382	0.805154	0.947859	0.514555	0.13052	0.0536198	0.945958	0.494824	0.123459	0.0586774	1.48291	2.26402	2.25905	2.07903	2.03402	2.00292	2.01396	2.41705	2.46502	2.46203	2.44901	2.17902	2.16708
0.150991	0.30099	0.233989	0.153995	0.17699	0.191993	0.237995	0.168998	0.215982	0.231984	0.186993	0.157995	0.0629969	0.169001	0.198991	0.240959	0.0759915	0.155997	0.254992	0.943794	1.70536	1.4448	1.17367	0.911499	0.807955	1.44884	1.15605	0.899079	0.80563	0.943164	0.51481	0.128112	0.05356	0.941543	0.505492	0.125598	0.0582603	1.47783	2.25601	2.254	2.078	2.02401	1.999	2.011	2.415	2.464	2.45501	2.449	2.173	2.162
0.161193	0.325173	0.248264	0.164203	0.184214	0.199142	0.257112	0.176173	0.217254	0.252244	0.196193	0.164092	0.0630305	0.169102	0.209173	0.268448	0.0894781	0.175488	0.275163	0.9403	1.69499	1.44168	1.17067	0.905111	0.803923	1.44583	1.15256	0.904225	0.812449	0.939484	0.514824	0.127615	0.053499	0.938296	0.50385	0.120363	0.0549847	1.47034	2.25293	2.24997	2.07694	2.02096	1.9959	1.99792	2.408	2.46497	2.46909	2.44606	2.16993	2.15897
0.180196	0.342536	0.27425	0.184464	0.205161	0.213232	0.268322	0.19325	0.242161	0.276107	0.215179	0.173054	0.0660179	0.179	0.226232	0.312464	0.136679	0.223625	0.291429	0.936385	1.69209	1.43435	1.16795	0.862362	0.79242	1.44099	1.14753	0.907584	0.812398	0.935015	0.514225	0.127035	0.0514579	0.934927	0.512685	0.116029	0.0517947	1.46608	2.246	2.24696	2.07098	2.01691	1.98593	1.98991	2.40802	2.46198	2.47793	2.45196	2.16295	2.15593
0.191007	0.372015	0.288017	0.210009	0.214009	0.226008	0.286011	0.207008	0.251004	0.282013	0.225009	0.176005	0.067002	0.178999	0.239007	0.338022	0.174035	0.258043	0.315009	0.934469	1.69069	1.43065	1.15855	0.860805	0.787469	1.43294	1.14752	0.906688	0.812812	0.933089	0.515071	0.124553	0.0513398	0.933109	0.514628	0.130802	0.0652509	1.46193	2.246	2.245	2.07	2.012	1.982	1.985	2.409	2.461	2.474	2.45	2.16	2.152
0.2052	0.40132	0.32132	0.22821	0.2312	0.24119	0.30832	0.22321	0.25942	0.30713	0.24317	0.18521	0.07103	0.17811	0.25318	0.38035	0.243789	0.342729	0.33244	0.932766	1.68174	1.4298	1.16092	0.85197	0.784964	1.43354	1.14334	0.901841	0.817508	0.9319	0.517365	0.13001	0.0510279	0.930921	0.51009	0.135385	0.0670506	1.46041	2.24496	2.24599	2.07294	2.00999	1.97993	1.97693	2.40899	2.45596	2.47486	2.44796	2.16097	2.14889
0.224807	0.432691	0.352691	0.248797	0.250807	0.259817	0.339691	0.243797	0.300595	0.319875	0.259836	0.205797	0.0739711	0.188894	0.270826	0.414662	0.321238	0.414296	0.375576	0.929393	1.67706	1.42193	1.1557	0.863794	0.781425	1.42911	1.14199	0.880332	0.799656	0.927998	0.538443	0.130971	0.050822	0.928078	0.517953	0.135855	0.0759425	1.45421	2.24104	2.24501	2.06706	2.00901	1.97307	1.97007	2.40801	2.45204	2.46114	2.44404	2.15803	2.13811
0.243999	0.461999	0.377999	0.282999	0.268	0.279999	0.356	0.261	0.301	0.324	0.282999	0.208	0.073	0.18	0.286	0.446999	0.394998	0.459999	0.391	0.92602	1.66779	1.42211	1.15422	0.86961	0.78233	1.42336	1.14398	0.87643	0.79712	0.92471	0.5276	0.13056	0.0517	0.92476	0.52017	0.154499	0.0804199	1.44999	2.245	2.249	2.069	2.005	1.971	1.967	2.41	2.45	2.461	2.446	2.161	2.141
0.264368	0.508432	0.418368	0.302419	0.309508	0.31352	0.403254	0.290152	0.307051	0.325063	0.305368	0.214127	0.076	0.181924	0.302368	0.488571	0.477041	0.601079	0.434406	0.922023	1.66279	1.41285	1.15327	0.892871	0.785553	1.4265	1.14153	0.872755	0.796117	0.92024	0.535282	0.128779	0.0511314	0.921298	0.526327	0.156634	0.0869441	1.44427	2.24901	2.24808	2.06901	1.99791	1.96787	1.95889	2.40105	2.45104	2.45903	2.44903	2.16401	2.13895
0.293468	0.542558	0.447774	0.335612	0.349864	0.35499	0.423666	0.302432	0.311	0.32991	0.334594	0.224234	0.076072	0.176	0.331594	0.53363	0.559063	0.686099	0.466846	0.912753	1.64831	1.40535	1.15058	0.856367	0.774461	1.41296	1.14162	0.871588	0.789848	0.910697	0.538649	0.128827	0.0527833	0.912404	0.522366	0.175948	0.108645	1.43389	2.24989	2.25413	2.07005	1.9908	1.95784	1.94986	2.40509	2.45396	2.461	2.45116	2.16495	2.13498
0.319008	0.573011	0.49001	0.369011	0.397013	0.409016	0.460008	0.326007	0.311003	0.325001	0.367006	0.237002	0.08	0.176001	0.364008	0.568011	0.617026	0.746022	0.513006	0.902578	1.64008	1.39722	1.14393	0.897668	0.793078	1.39497	1.12973	0.872571	0.80062	0.901248	0.544568	0.135199	0.0518697	0.901687	0.530868	0.192198	0.129072	1.42222	2.244	2.261	2.073	1.98	1.949	1.942	2.41	2.452	2.461	2.46	2.162	2.134
0.357275	0.625479	0.535459	0.423377	0.459846	0.485867	0.499459	0.358438	0.323082		0.394326	0.245143	0.08	0.179	0.402245	0.620459	0.738071	0.848275	0.54052	0.89147	1.62364	1.39007	1.14135	0.887148	0.785173	1.38213	1.13053	0.875438		0.8919	0.536263	0.132414	0.0504665	0.888893	0.521735	0.13451	0.0928549	1.40942	2.24297	2.26501	2.07906	1.97195	1.94193	1.93699	2.41798	2.455	2.47501		2.15999	2.13499
0.384874	0.672775	0.580973	0.461132	0.543351	0.571848	0.544934	0.401338			0.426914	0.259437	0.0800795	0.179	0.426815	0.665576	0.745556	0.875338	0.591815	0.88251	1.61497	1.37899	1.14011	0.882375	0.784918	1.36912	1.12929			0.882978	0.530498	0.131911	0.0491487	0.880243	0.522362	0.140387	0.110894	1.39981	2.23986	2.26622	2.08516	1.96718	1.93504	1.936	2.41604	2.45516			2.15876	2.13406
0.428008	0.711007	0.629005	0.517008	0.61001	0.663012	0.591006	0.418008			0.472007	0.281008	0.0840025	0.178999	0.467008	0.694007	0.773	0.892001	0.632007	0.873129	1.60223	1.37064	1.14912	0.897404	0.805544	1.36366	1.12326			0.87253	0.520552	0.136423	0.0485911	0.871999	0.528399	0.19058	0.11551	1.3896	2.233	2.277	2.093	1.976	1.937	1.936	2.418	2.463			2.147	2.137
0.482462	0.760391	0.668542	0.577542	0.683713	0.751903	0.636512	0.474181	0.39106		0.522432	0.340351	0.102201	0.1701	0.524502	0.741512	0.776181	0.896211	0.684512	0.866763	1.59739	1.36352	1.1457	0.924802	0.837087	1.35036	1.11901	0.891358		0.868969	0.53249	0.157895	0.056443	0.863076	0.524374	0.187506	0.114732	1.38538	2.23499	2.28508	2.0941	1.976	1.93308	1.93501	2.42411	2.46911	2.48708		2.148	2.14104
0.527435	0.798521	0.721337	0.630337	0.753128	0.839895	0.686374	0.491779	0.396926		0.564472	0.37457	0.121754	0.179877	0.573386	0.791374	0.793779	0.916742	0.734374	0.862207	1.59375	1.36003	1.14713	0.933787	0.850442	1.33499	1.10828	0.885346		0.86499	0.527582	0.162235	0.0557586	0.857846	0.520913	0.166691	0.0944942	1.37923	2.23401	2.2929	2.10388	1.976	1.9409	1.93599	2.43486	2.47986	2.4949		2.148	2.14495
0.583998	0.853998	0.769998	0.690997	0.844996	0.919997	0.738998	0.566997	0.451998		0.622998	0.440997	0.159998	0.187	0.625998	0.826999	0.803	0.924	0.768999	0.86478	1.59158	1.36446	1.15523	0.949059	0.873199	1.33809	1.1121	0.900469		0.86643	0.51642	0.17312	0.0653196	0.86159	0.51691	0.16279	0.0879103	1.3812	2.24	2.299	2.109	1.987	1.938	1.937	2.442	2.49	2.519		2.152	2.151
0.632557	0.900454	0.817526	0.737464	0.91333	0.994547	0.785619	0.606701	0.503495		0.665639	0.525062	0.21899	0.219279	0.680526	0.857196	0.817041	0.925031	0.823547	0.869696	1.59922	1.37138	1.15432	0.952178	0.885065	1.33989	1.10752	0.889433		0.871988	0.513278	0.190431	0.0865601	0.865384	0.509473	0.155617	0.0842623	1.38863	2.24502	2.30803	2.11004	1.98506	1.94989	1.93699	2.45097	2.49098	2.50215		2.15904	2.15397
0.686926	0.944837	0.868837	0.782908	0.946051	1.04741	0.845748	0.675015	0.552425		0.727926	0.628567	0.315478	0.43946	0.731748	0.876249	0.821107	0.928	0.876766	0.881059	1.61306	1.38129	1.16007	0.969921	0.894023	1.35596	1.11233	0.902449		0.883598	0.518913	0.203184	0.154918	0.876551	0.506742	0.154303	0.0825349	1.40066	2.24712	2.31104	2.11404	1.99127	1.93909	1.93614	2.44812	2.48904	2.51689		2.16312	2.15096
0.737996	0.990996	0.914996	0.832996	1.00399	1.07	0.886996	0.730995	0.630993		0.778996	0.714992	0.396993		0.772996	0.889999	0.826999	0.928	0.918996	0.894799	1.62994	1.39612	1.17803	0.954001	0.884821	1.3705	1.10837	0.864333		0.897849	0.52407	0.213889		0.888749	0.500231	0.15227	0.0811501	1.41501	2.254	2.313	2.116	2.006	1.944	1.944	2.455	2.491	2.511		2.17	2.149
0.781567	1.03349	0.950499	0.858401	1.00804	1.07993	0.940547	0.818489	0.726909		0.815596	0.807938	0.498144	0.622166	0.823616	0.892098	0.83002	0.928029	0.967528	0.907729	1.64752	1.40931	1.17664	0.950966	0.871948	1.39392	1.16024	0.912881		0.909048	0.524327	0.205863	0.157739	0.903231	0.498584	0.149	0.0775077	1.43402	2.27512	2.30896	2.11394	2.00407	1.94602	1.94399	2.45406	2.493	2.5071		2.18911	2.1571
0.838328	1.08242	1.00041	0.898525	1.01195	1.07308	0.995351	0.867421	0.817923		0.875293	0.901888	0.612645	0.638803	0.88527	0.901884	0.831977	0.930965	1.02037	0.92461	1.66879	1.42639	1.18326	0.946513	0.85671	1.41569	1.14759	0.889942		0.927828	0.534065	0.194119	0.0905651	0.918341	0.498007	0.150986	0.0762746	1.4525	2.28686	2.30505	2.10807	2.01092	1.94798	1.94301	2.45993	2.493	2.51688		2.19987	2.16688
0.880994	1.13199	1.03899	0.921997	1.005	1.045	1.04899	0.935991	0.924986		0.911995	0.972991	0.739983	0.824975	0.935993	0.908999	0.832	0.924001	1.06099	0.936778	1.68411	1.44062	1.18096	0.940521	0.846211	1.42852	1.14529	0.871132		0.936449	0.502704	0.146796	0.0728023	0.934198	0.49499	0.15065	0.0695609	1.46541	2.294	2.303	2.105	2.014	1.958	1.94	2.46	2.495	2.513		2.213	2.153
0.937612	1.18253	1.07957	0.962214	1.00095	1.01475	1.10249	0.999775	1.05034	1.05861	0.971602	1.06909	0.883845	0.968519	0.990571	0.923316	0.851112	0.950102	1.11353	0.945816	1.69613	1.44641	1.16842	0.917034	0.82519	1.43665	1.14229	0.86844	0.787387	0.946361	0.509969	0.132595	0.0590898	0.941639	0.495929	0.129341	0.0701701	1.47382	2.29198	2.29597	2.10502	2.01807	1.96606	1.95412	2.45597	2.50208	2.52594	2.50899	2.20697	2.15295
0.997943	1.23484	1.13571	0.983641	0.995858	0.989591	1.15109	1.07621	1.18201	1.21756	1.03084	1.17644	1.06595	1.12006	1.04685	0.954178		0.961299	1.16591	0.949015	1.69429	1.44548	1.1635	0.889288	0.813342	1.43987	1.13901	0.892559	0.814095	0.951104	0.553657	0.161961	0.0613292	0.94317	0.537608		0.0824698	1.47291	2.28998	2.29289	2.10689	2.02523	1.97216	1.96627	2.45288	2.51009	2.52	2.508	2.20396	2.148
1.05	1.281	1.175	1.019	0.988	0.966999	1.211	1.143	1.29301	1.35901	1.077	1.256	1.22901		1.094	0.964003		1.033	1.216	0.93437	1.68322	1.43711	1.14915	0.8892	0.80409	1.41987	1.15464	0.939432	0.858003	0.939749	0.559591	0.14819		0.92553	0.541353		0.171343	1.46036	2.289	2.287	2.101	2.038	1.981	1.981	2.446	2.515	2.52	2.508	2.202	2.148
1.09769	1.34064	1.23371	1.05866	0.984038	0.954912	1.26268	1.21683	1.37912	1.49077	1.12468	1.33091	1.37164	1.49669	1.14769				1.26868	0.926327	1.66917	1.4181	1.14157	0.886044	0.801489	1.40637	1.15956	0.976361	0.907683	0.923681	0.571059	0.154725	0.0923081	0.925657				1.4453	2.29295	2.28495	2.10597	2.04609	1.9902	1.99616	2.44304	2.51099	2.53319	2.50897	2.2069	2.15105
1.1531	1.39198	1.28994	1.11086	0.987445	0.948392	1.3171	1.28344	1.46862	1.631	1.179	1.40321	1.50166	1.63073	1.20321		0.896214		1.32307	0.9118	1.65652	1.40595	1.133	0.893496	0.810143	1.39026	1.15078	0.99238	0.969164	0.911919	0.554644	0.163776	0.107923	0.908695		0.168035		1.4301	2.28875	2.28093	2.10388	2.05296	2.00623	2.00918	2.44593	2.51	2.54852	2.507	2.19879	2.15489
1.21401	1.44601	1.34201	1.15801	1.01201	0.970007	1.37801	1.36301			1.23401	1.47001	1.59301	1.72601	1.27001	1.09601	0.908005		1.38201	0.901339	1.63781	1.3919	1.12346	0.899892	0.816931	1.37783	1.14358			0.907469	0.562577	0.168539	0.11361	0.89243	0.574608	0.179311		1.41799	2.275	2.277	2.097	2.051	2.019	2.019	2.442	2.51			2.187	2.149
1.26975	1.5017	1.40259	1.21454	1.06859	1.01168	1.44159	1.43071			1.29274	1.55057	1.64533	1.78032	1.3277	1.16279	0.938492		1.43567	0.896233	1.62961	1.38296	1.11771	0.909439	0.823382	1.37175	1.14069			0.899585	0.481476	0.163851	0.114121	0.89019	0.563487	0.185461		1.41052	2.28396	2.27491	2.09695	2.04893	2.03195	2.02603	2.43097	2.51197			2.19593	2.16802
1.34319	1.57009	1.46119	1.26821	1.12751	1.07858	1.50017				1.36525	1.60693	1.6772	1.81116	1.39621	1.24041	0.987103		1.50116	0.894465	1.63004	1.37736	1.11438	0.898711	0.816669	1.37081				0.895982	0.476469	0.137791	0.0897962	0.89024	0.559245	0.202084		1.4052	2.27986	2.26595	2.09184	2.04202	2.02686	2.02884	2.42793				2.18882	2.16993
1.40903	1.63003	1.52703	1.33504	1.21104	1.16605	1.56503	1.61202			1.43403	1.65802	1.68801	1.82	1.46303	1.31805	1.04803		1.56503	0.888123	1.63383	1.37718	1.11009	0.896533	0.809452	1.37271	1.12118			0.881206	0.487418	0.1301	0.0763419	0.89244	0.55286	0.206189		1.40646	2.272	2.263	2.083	2.043	2.019	2.01999	2.424	2.52			2.179	2.166
1.47263	1.68969	1.58672	1.40986	1.30004	1.26118	1.62464	1.64856		1.98834	1.49862		1.70618	1.82202	1.53058	1.41914			1.62661	0.894141	1.64125	1.38418	1.10831	0.882189	0.79425	1.37469	1.12249		1.05427	0.893509		0.109921	0.0799405	0.89196	0.532978			1.41319	2.27094	2.26094	2.08097	2.03596	2.00983	2.00885	2.42397	2.51095		2.51103	2.1819
1.53394	1.75703	1.65612	1.4936	1.40106	1.37626	1.687	1.70228	1.88852	2.02095	1.55901	1.73416	1.72275	1.82389	1.58694	1.52957			1.68616	0.904882	1.65049	1.39367	1.1075	0.86851	0.779861	1.38639	1.12714	0.981839	1.01135	0.904015	0.545113	0.100776	0.0609249	0.902574	0.526044			1.42478	2.26504	2.25509	2.078	2.03177	1.99366	1.99466	2.42096	2.50591	2.57809	2.51402	2.17204	2.14407
1.58601	1.81401	1.71802	1.58202	1.51503	1.50103	1.74201	1.71801	1.917	2.01799	1.61501	1.743	1.709	1.818	1.63901	1.61602			1.75001	0.911623	1.66635	1.40655	1.11798	0.858008	0.775519	1.39717	1.13303	0.986188	0.955946	0.910384	0.50718	0.114911	0.0622994	0.909423	0.525158			1.439	2.267	2.26	2.078	2.019	1.975	1.976	2.419	2.501	2.528	2.515	2.174	2.148
1.65264	1.87861	1.78671	1.67191	1.64242	1.64054	1.80358	1.75738	1.89917	1.98579	1.68164	1.75012	1.709	1.81999	1.70265	1.70165	1.42641	1.47551	1.81261	0.926823	1.68213	1.42334	1.1312	0.848942	0.770076	1.41373	1.17211	0.97525	0.895461	0.926276	0.506759	0.117705	0.0596237	0.923408	0.516697	0.172615	0.067398	1.45365	2.26589	2.26308	2.07704	2.00995	1.96382	1.95784	2.42005	2.49097	2.52687	2.5149	2.17193	2.14514
1.71698	1.94014	1.8581	1.76345	1.78513	1.7956	1.86205	1.79572	1.91591	1.96439	1.74598	1.76214	1.709	1.81902	1.76793	1.7681	1.5686	1.628	1.87405	0.934195	1.69476	1.43783	1.16296	0.867925	0.788252	1.42905	1.15688	0.927407	0.846539	0.933892	0.491885	0.117267	0.0569894	0.930212	0.482464	0.109144	0.053765	1.46746	2.25491	2.2711	2.081	2.00483	1.94597	1.94181	2.42502	2.48795	2.51379	2.50484	2.16497	2.15888
1.77201	2.00401	1.92001	1.84501	1.90502	1.94202	1.92101	1.83601	1.911	1.93	1.80101	1.77	1.709	1.82	1.82001	1.88601	1.71503	1.79703	1.93301	0.941211	1.70757	1.44697	1.18236	0.925005	0.832265	1.43677	1.14268	0.903627	0.812158	0.94186	0.493286	0.119341	0.0552698	0.935961	0.519802	0.127921	0.0765489	1.47825	2.25	2.277	2.081	1.995	1.944	1.931	2.426	2.485	2.502	2.496	2.163	2.152
1.83568	2.0686	1.99063	1.92068	2.02408	2.09342	1.98266	1.88544	1.89492		1.86666	1.80317	1.70903	1.81997	1.88365	1.99184	1.9017	1.98888	2.00363	0.945138	1.70919	1.44851	1.20309	0.963009	0.870978	1.43654	1.15332	0.878954		0.944092	0.535139	0.126127	0.053761	0.941376	0.535155	0.136859	0.0687917	1.47847	2.25995	2.28004	2.083	1.99094	1.94292	1.92998	2.42999	2.47596	2.49399		2.16899	2.13798
1.90218	2.12728	2.05224	1.98718	2.1297	2.2323	2.04721	1.92847	1.8871		1.93121	1.8198	1.71196	1.81704	1.94722	2.07399	2.06796	2.17274	2.06524	0.93614	1.70234	1.44048	1.21717	1.01867	0.933394	1.42849	1.1605	0.887199		0.935486	0.545799	0.127829	0.0538588	0.932163	0.536662	0.155383	0.0767819	1.47121	2.25506	2.28395	2.083	1.98507	1.9351	1.92802	2.42901	2.47205	2.49301		2.16801	2.13602
1.96701	2.18901	2.11901	2.06301	2.23802	2.37502	2.11001		1.88601		2.00001	1.85001	1.717	1.817	2.01301	2.15001	2.23603	2.34402	2.13001	0.922118	1.69142	1.4295	1.21043	1.04228	0.981707	1.41823		0.927504		0.921558	0.552802	0.129994	0.0537214	0.918378	0.49981	0.150874	0.07548	1.4575	2.251	2.288	2.092	1.978	1.931	1.934	2.425		2.489		2.163	2.133
2.02966	2.25466	2.18272	2.14396	2.34903	2.49093	2.16362				2.06566	1.91344	1.73409	1.81503	2.07067	2.23383	2.42468	2.52598	2.19365	0.90677	1.67392	1.41403	1.19799	1.06563	1.03614	1.38838				0.908101	0.565298	0.159165	0.0635846	0.901563	0.499182	0.106081	0.0753371	1.44495	2.24799	2.29509	2.09508	1.96896	1.92497	1.94408	2.43897				2.15899	2.13306
2.09437	2.31937	2.25331	2.23808	2.45001	2.58211	2.2244				2.13037	1.95658	1.74291	1.81797	2.13636	2.3152	2.49135	2.62206	2.25737	0.894075	1.65963	1.40265	1.1874	1.06667	1.0839	1.38234				0.895504	0.543642	0.154803	0.0581731	0.889112	0.492585	0.13257	0.0877482	1.43107	2.24701	2.30391	2.10292	1.96504	1.92203	1.95192	2.43603				2.15801	2.13894
2.17203	2.39203	2.32803	2.33003	2.56604		2.29703				2.20703	2.01804	1.76303	1.82201	2.21303	2.40303	2.533	2.652	2.32903	0.882459	1.64609	1.38672	1.16871	1.09277		1.3738				0.883809	0.51939	0.15891	0.0579882	0.877899	0.489552	0.13434	0.0777455	1.42178	2.249	2.312	2.113	1.956	1.943		2.44				2.157	2.143
2.251	2.46186	2.39993	2.40585	2.6714		2.37191				2.28605	2.1094	1.82711	1.84838	2.29298	2.48783	2.54425	2.66105	2.3989	0.878907	1.64487	1.3868	1.15069	1.09579		1.3692				0.880339	0.519631	0.183279	0.0794276	0.8743	0.495547	0.133193	0.0666078	1.41723	2.25406	2.32013	2.11808	1.96211	1.95391		2.44305				2.16209	2.14397
2.33045	2.53029	2.47421	2.47268	2.70318	2.80983	2.44434				2.36932	2.22128	1.91602	2.03706	2.37145	2.5539	2.56413	2.66513	2.47023	0.884922	1.64714	1.38676	1.15963	1.07408	1.08749	1.37324				0.886506	0.521206	0.20377	0.163187	0.879814	0.499362	0.127921	0.0609036	1.42371	2.25917	2.33004	2.12404	1.97148	1.94674	1.97098	2.44711				2.16915	2.14194
2.40804	2.59903	2.53903	2.50902	2.713	2.85399	2.51603				2.44004	2.34306	2.02406	2.14706	2.44904	2.60201	2.571	2.672	2.53604	0.885544	1.65289	1.39155	1.17248	1.04622	1.03285	1.37808				0.886834	0.518317	0.213936	0.174257	0.880584	0.508567	0.12688	0.0578888	1.43166	2.26801	2.332	2.126	1.99701	1.933	1.96999	2.453				2.17701	2.139
2.48276	2.66976	2.60671	2.56054	2.71948	2.83212	2.58678				2.51671	2.46515	2.14939	2.27113	2.52577	2.61921	2.57604	2.676	2.61077	0.894506	1.67135	1.4062	1.18042	1.00819	0.977304	1.39349				0.895691	0.512967	0.205827	0.166802	0.889173	0.501873	0.127401	0.0555302	1.44854	2.29409	2.33299	2.12796	2.01512	1.93142	1.95603	2.45497				2.19908	2.14
2.55196	2.73921	2.67227	2.61005	2.76318	2.8426	2.65843				2.58188	2.57073	2.27774	2.28671	2.59607	2.6384	2.58006	2.676	2.68123	0.907929	1.68816	1.42457	1.18638	0.970154	0.897069	1.40744				0.906948	0.510695	0.178455	0.0782854	0.904054	0.493824	0.127529	0.0555496	1.46502	2.30182	2.33204	2.12396	2.02606	1.96913	1.95909	2.45193				2.20576	2.1402
2.57658	2.75408	2.69458	2.63307	2.74049	2.79344	2.6786	2.56311			2.60707	2.66663	2.45422	2.51424	2.62058	2.64502	2.59051	2.69648	2.70158	0.926448	1.68521	1.43073	1.1604	0.913638	0.82528	1.42071	1.13177			0.928402	0.501977	0.135605	0.0679407	0.920388	0.487253	0.144471	0.0875994	1.46797	2.271	2.28449	2.0895	2.007	1.95751	1.94351	2.42898	2.471			2.179	2.1425
2.61391	2.76394	2.7593	2.68557	2.72832	2.74345	2.76038	2.65104	2.68179	2.70159	2.66476	2.77894	2.64012	2.72413	2.68735	2.63323	2.59915	2.68888	2.72394	0.947668	1.68581	1.44265	1.1427	0.874747	0.788619	1.42531	1.15575	0.894571	0.811699	0.937183	0.503282	0.119902	0.052598	0.932226	0.490944	0.163207	0.0641369	1.47005	2.24699	2.22993	2.08598	2.0105	1.96311	1.95312	2.41391	2.47506	2.49991	2.47812	2.18147	2.13937
2.68172	2.83362	2.82545	2.73184	2.71391	2.69803	2.77164	2.7363	2.8308	2.87375	2.70974	2.89748	2.82777	2.95605	2.75797	2.65063		2.71549	2.79357	0.954268	1.69161	1.43999	1.13089	0.878369	0.793327	1.43011	1.1354	0.896494	0.83014	0.953895	0.516908	0.122667	0.0513381	0.936902	0.491253		0.0733274	1.47086	2.24595	2.22491	2.08504	2.01122	1.97153	1.9627	2.39593	2.48003	2.49534	2.4896	2.16393	2.12961
2.75311	2.90111	2.89308	2.77104	2.709	2.6755	2.8401	2.82109	2.98464	3.04918	2.7821	2.99059	3.02625	3.16626	2.82709	2.67711		2.73599	2.8591	0.964115	1.68131	1.43105	1.14025	0.883697	0.812796	1.42664	1.1521	0.953409	0.912748	0.962797	0.519966	0.150785	0.0654021	0.9384	0.493173		0.0713218	1.46742	2.244	2.221	2.0865	2.0205	1.97301	1.97201	2.393	2.48149	2.51152	2.495	2.16101	2.1345
2.82898	2.97993	2.92684	2.77738	2.67808	2.64623	2.91304	2.85525		3.21274	2.85496	3.06821	3.20576	3.34896	2.87598	2.75487			2.93306	0.94633	1.66511	1.41303	1.15056	0.902488	0.828635	1.40577	1.16821		1.00188	0.9465	0.504288	0.133419	0.0744026	0.943206	0.57236			1.44804	2.24403	2.21989	2.05288	1.99697	1.96312	1.96312	2.39389	2.44507		2.46096	2.16597	2.12496
2.90074	3.04883	2.98881	2.80665	2.68547	2.66385	2.98995	2.94704		3.33999	2.92574	3.1566	3.33381	3.49195	2.94774	2.81872			3.0107	0.925136	1.65085	1.40272	1.12856	0.898835	0.825696	1.39321	1.15273		1.06976	0.92597	0.516039	0.162378	0.11365	0.921688	0.579483			1.42979	2.24584	2.21189	2.04389	1.99486	1.9723	1.97211	2.38577	2.45005		2.45791	2.16384	2.12214
2.97533	3.12728	3.06627	2.87726	2.74824	2.70025	3.07328	3.03437	3.30436	3.4253	3.00034	3.22539	3.41112	3.5751	3.02232	2.89239			3.08328	0.907954	1.64007	1.3872	1.1168	0.903316	0.837435	1.37764	1.1387	1.11097	1.14709	0.908964	0.532593	0.174195	0.12551	0.904614	0.575791			1.41657	2.23898	2.20698	2.03898	1.98902	1.98501	1.97701	2.376	2.452	2.49294	2.45397	2.15698	2.12798
3.05915	3.19798	3.13598	2.94315	2.81004	2.76517	3.14608	3.12808	3.39584	3.50163	3.0871	3.32618	3.44189	3.6008	3.10318	2.99146			3.15593	0.919076	1.62973	1.37972	1.10878	0.902317	0.830864	1.37028	1.12642	1.16991	1.18447	0.919905	0.520597	0.164886	0.104746	0.915657	0.583415			1.41453	2.23303	2.20097	2.03294	1.99487	1.98685	1.97992	2.37587	2.45182	2.47831	2.44699	2.15106	2.12296
3.14171	3.26881	3.20683	3.02604	2.88478		3.22366	3.20534	3.45669	3.54827	3.16574	3.41045	3.50435	3.65716	3.18766	3.09625			3.22288	0.913594	1.63101	1.37579	1.09848	0.892759		1.3698	1.12632	1.1824	1.1831	0.913655	0.517694	0.131011	0.0662887	0.910988	0.566675			1.41344	2.23505	2.19891	2.02881	1.98591	1.97591		2.36679	2.43881	2.49913	2.44607	2.15502	2.11986
3.21315	3.34413	3.28315				3.29313	3.26111	3.52705	3.64311	3.23815	3.47108	3.51901	3.66398	3.25714	3.19021		3.2952	3.30115	0.902115	1.63191	1.37683				1.37174	1.12921	1.16165	1.13431	0.901376	0.52245	0.13145	0.0537323	0.900503	0.525586		0.192982	1.41263	2.23698	2.195	2.021				2.358	2.43098	2.46308	2.449	2.15598	2.11401
3.29298	3.415	3.36297	3.20542	3.11904	3.10111	3.36095	3.31876	3.55355	3.70417	3.32098	3.51139	3.522	3.653	3.332	3.30557		3.40443	3.37994	0.910282	1.6445	1.38861	1.102	0.87476	0.785174	1.38542	1.14852	1.05197	1.0618	0.910071	0.522291	0.131227	0.0496541	0.907918	0.497337		0.161785	1.42324	2.22883	2.19301	2.02293	1.97293	1.95869	1.94678	2.35704	2.42289	2.50583	2.45104	2.14682	2.11808
3.36362	3.48662	3.43281	3.30758	3.26594	3.25339	3.42957	3.37357	3.59273	3.71574	3.39164	3.5394	3.522	3.65293	3.4036	3.41839		3.50399	3.44764	0.926201	1.66573	1.40019	1.10389	0.852392	0.777588	1.40215	1.1442	1.01016	0.980374	0.924484	0.503445	0.131008	0.0492379	0.924969	0.513529		0.154618	1.44001	2.21688	2.19414	2.01816	1.96781	1.93662	1.93069	2.35998	2.415	2.49327	2.454	2.13395	2.12421
3.43127	3.55429	3.5083	3.41543	3.43053	3.43668	3.49527	3.43924	3.62301	3.70492	3.46029	3.55605	3.52199	3.6499	3.47027	3.51836	3.3195	3.46212	3.51627	0.938734	1.67871	1.41318	1.12752	0.856417	0.772276	1.42314	1.14729	0.961728	0.896649	0.935927	0.504842	0.131334	0.0491616	0.93825	0.525017	0.229217	0.163241	1.45886	2.21198	2.20002	2.02498	1.95996	1.92102	1.91795	2.35901	2.415	2.46294	2.45397	2.13198	2.13301
3.501	3.62702	3.58501	3.52323	3.5652	3.60845	3.56393	3.50076	3.62497	3.68441	3.534	3.56829	3.52028	3.62618	3.54	3.6096	3.44651	3.49399	3.58602	0.944757	1.69053	1.42691	1.16019	0.908706	0.821975	1.4245	1.13445	0.905779	0.828443	0.94279	0.488023	0.132189	0.0520093	0.943239	0.494742	0.138684	0.0536926	1.46614	2.20701	2.20407	2.02101	1.94999	1.92578	1.90494	2.3611	2.4159	2.44792	2.4459	2.12603	2.13585
3.57263	3.70077	3.65784	3.612	3.72287	3.78461	3.63075	3.55535	3.62265		3.60563	3.58942	3.53998	3.63907	3.6117	3.72428	3.62759	3.70901	3.65977	0.952889	1.6989	1.43945	1.1848	0.951366	0.864693	1.43931	1.13057	0.881352		0.951914	0.495451	0.130107	0.0492796	0.950133	0.530996	0.145075	0.0620907	1.47565	2.20795	2.20914	2.02214	1.94884	1.90988	1.90091	2.368	2.40905	2.44195		2.12795	2.12486
3.64109	3.77509	3.73509	3.69611	3.8432	3.93619	3.7041	3.61207	3.608		3.67409	3.60704	3.539	3.64201	3.68308	3.82011	3.82021	3.91924	3.73409	0.95032	1.695	1.44326	1.19715	0.98141	0.901353	1.43174	1.15377	0.893214		0.950809	0.502225	0.132931	0.0547205	0.946062	0.540037	0.164144	0.0822216	1.47739	2.206	2.21501	2.028	1.94199	1.90499	1.897	2.368	2.41099	2.44001		2.12599	2.11899
3.71298	3.84597	3.80797	3.78604	4.00294	4.09049	3.78202				3.74701	3.63938	3.54208	3.648	3.74802	3.91222	3.9924	4.11162	3.80701	0.942375	1.68958	1.43148	1.19999	1.02169	0.960781	1.42186				0.941881	0.514091	0.133994	0.0631018	0.939203	0.536992	0.167252	0.0756486	1.46879	2.20399	2.22108	2.02904	1.93393	1.89644	1.8969	2.36707				2.12192	2.10797
3.78357	3.91571	3.87797	3.8614		4.19784	3.85567				3.81955	3.66736	3.5484	3.648	3.82157	4.00014	4.16441	4.29938	3.87971	0.926877	1.67898	1.42305	1.19645		1.03262	1.40647				0.928955	0.504187	0.147633	0.0639321	0.921416	0.511995	0.156127	0.0862327	1.45235	2.20272	2.22726	2.03228	1.92881		1.89066	2.37205				2.11579	2.10605
3.84931	3.98729	3.96028	3.96141			3.92526				3.88429	3.72428	3.5651	3.64801	3.88729	4.08936	4.30621	4.44025	3.95128	0.911314	1.66157	1.40617	1.18935			1.38576				0.914958	0.499088	0.148208	0.0640199	0.904571	0.491846	0.156035	0.0917595	1.44048	2.19103	2.23804	2.04402	1.92096			2.37402				2.10703	2.10801
3.92921	4.06204	4.03313	4.06714	4.30925	4.3971	3.99207				3.96031	3.79638	3.59097	3.65117	3.96323	4.1832	4.36044	4.50534	4.02307	0.896772	1.64751	1.39648	1.17416	1.09059	1.14643	1.37615				0.901507	0.498897	0.15356	0.0641507	0.88922	0.495896	0.159828	0.0940372	1.42696	2.1981	2.24906	2.04917	1.91103	1.90624	1.9302	2.37816				2.11407	2.10992
4.01581	4.13662	4.11381	4.14864	4.39881	4.47557	4.0686				4.05383	3.89501	3.66011	3.66383	4.05074	4.2689	4.39179	4.5296	4.09971	0.888427	1.63676	1.38719	1.16686	1.15205	1.18708	1.37303				0.891368	0.525669	0.19931	0.0752589	0.882808	0.499343	0.156804	0.0829367	1.41767	2.20507	2.25323	2.0613	1.91335	1.9233	1.94414	2.38921				2.11914	2.10423
4.09212	4.20511	4.19009	4.21808	4.47509	4.5421	4.13612				4.13111	3.98021	3.70718	3.69941	4.12412	4.34909	4.42501	4.555	4.17211	0.883688	1.6332	1.38292	1.14021	1.15517	1.19432	1.36808				0.887089	0.482655	0.180812	0.0698859	0.877656	0.51003	0.154464	0.0654978	1.40974	2.20801	2.263	2.07399	1.928	1.936	1.95001	2.398				2.12501	2.11399
4.173	4.27603	4.25198	4.26787	4.53754	4.60671	4.21301				4.20701	4.11661	3.82846	3.96839	4.20405	4.40646	4.43318	4.555	4.24305	0.8888	1.64272	1.38748	1.1534	1.14307	1.17494	1.37029				0.89279	0.512166	0.221047	0.171634	0.881965	0.522932	0.157205	0.0640642	1.41569	2.21711	2.26401	2.06907	1.93001	1.93407	1.95396	2.39501				2.13311	2.10907
4.24564	4.35066	4.32345	4.33138	4.5767	4.65784	4.28664				4.28054	4.23374	3.93495	4.06999	4.28064	4.43949	4.44619	4.55495	4.31957	0.897661	1.6498	1.39021	1.15943	1.1181	1.12498	1.37219				0.900982	0.506941	0.223386	0.174522	0.891188	0.531317	0.153042	0.0643539	1.42707	2.22521	2.26488	2.07393	1.9302	1.93886	1.95081	2.39602				2.14123	2.11409
4.31423	4.42027	4.38423	4.38911	4.60601	4.69304	4.35522				4.34525	4.34836	4.05852	4.1951	4.34925	4.46008	4.45401	4.553	4.38525	0.911565	1.66782	1.40748	1.16401	1.03722	1.05541	1.37989				0.914937	0.509514	0.210964	0.163005	0.90457	0.520292	0.143913	0.0640982	1.44676	2.23405	2.25999	2.07099	1.89711	1.933	1.94296	2.39705				2.15105	2.11801
4.37869	4.49392	4.44678	4.41939	4.60893	4.70287	4.41601		4.26458		4.41269	4.44739	4.20224	4.22533	4.41664	4.48117	4.457	4.553	4.45288	0.935023	1.69282	1.43128	1.17647	1.01115	0.980021	1.41245		0.94373		0.936196	0.513129	0.170697	0.0689334	0.92947	0.512619	0.13938	0.0636047	1.46822	2.24931	2.257	2.06885	1.92671	1.93211	1.9319	2.40996		2.46666		2.16428	2.12131
4.42866	4.56038	4.50345	4.44833	4.60437	4.69346	4.48864	4.39013	4.37946		4.4625	4.54748	4.36398	4.46335	4.46373	4.49361	4.45759	4.55382	4.51654	0.957176	1.7132	1.45158	1.20482	0.992008	0.906115	1.4376	1.16303	0.929878		0.95435	0.504966	0.13926	0.0611686	0.954886	0.508083	0.139241	0.0629075	1.48709	2.27081	2.25686	2.05802	1.97707	1.93988	1.92509	2.40705	2.45305	2.51213		2.18384	2.14274
4.4981	4.61809	4.56409	4.50408	4.61999	4.67094	4.5571	4.47913	4.52422	4.54626	4.52509	4.65116	4.53026	4.60332	4.5361	4.51905		4.58801	4.58108	0.962039	1.7257	1.45919	1.18499	0.93717	0.844914	1.4521	1.15117	0.911017	0.816551	0.9606	0.519851	0.128417	0.0502691	0.958077	0.497388		0.0494625	1.49748	2.26298	2.251	2.059	1.98	1.935	1.929	2.409	2.455	2.47601	2.46901	2.17697	2.13199
4.56794	4.681	4.63096	4.5587	4.61392	4.62952	4.62998	4.57021	4.68391	4.73036	4.59094	4.76432	4.71761	4.83279	4.60901	4.55265			4.64203	0.968108	1.726	1.45893	1.1639	0.880422	0.805006	1.45726	1.14491	0.923703	0.853603	0.9673	0.534516	0.140345	0.0569379	0.963164	0.525353			1.50295	2.25097	2.24792	2.05793	1.98001	1.93703	1.93206	2.40901	2.45403	2.48601	2.47801	2.15903	2.12296
4.63573	4.7527	4.69954	4.60903	4.60786	4.59551	4.70075	4.65729	4.82162	4.89959	4.6588	4.85854	4.90487	5.03311	4.68163	4.59926			4.71568	0.966305	1.7182	1.45003	1.14433	0.876993	0.799006	1.44647	1.17335	0.983974	0.93648	0.963507	0.517602	0.146623	0.0755146	0.963237	0.60935			1.49434	2.24902	2.24195	2.05298	1.98116	1.93914	1.93626	2.40986	2.456	2.48737	2.47881	2.16098	2.11974
4.7083	4.82429	4.76429	4.65219	4.60202	4.575	4.77428	4.75328	4.97337	5.05037	4.73427	4.92323	5.06744	5.20548	4.75031	4.65222	4.5231	4.6521	4.78627	0.956436	1.70775	1.43664	1.13886	0.873796	0.794251	1.43352	1.14463	1.02963	1.01934	0.95246	0.614774	0.189057	0.124818	0.954703	0.619809	0.216218	0.169379	1.48234	2.25002	2.23997	2.052	1.988	1.94502	1.94703	2.40402	2.45599	2.50293	2.47099	2.16004	2.10896
4.78508	4.89902	4.83901	4.7018	4.60839	4.57434	4.84614	4.82622	5.07029	5.14716	4.80404	4.98425	5.18219	5.33029	4.83018	4.71	4.54845	4.67845	4.85705	0.94767	1.68784	1.42241	1.1346	0.877965	0.799808	1.4212	1.16419	1.10133	1.11218	0.944789	0.603058	0.195928	0.155043	0.944974	0.621992	0.231393	0.184764	1.46449	2.25589	2.23197	2.05296	1.98903	1.95017	1.95414	2.40876	2.45399	2.48593	2.46796	2.16886	2.09908
4.86307	4.97272	4.9117	4.75937	4.63721	4.59914	4.92784	4.91412	5.16293	5.23058	4.87896	5.07421		5.42263	4.91505	4.78973	4.58584	4.71594	4.93282	0.938024	1.67408	1.40472	1.1381	0.886701	0.80817	1.39986	1.1588	1.15444	1.1835	0.940217	0.602013		0.157583	0.930386	0.617658	0.248667	0.20212	1.45053	2.24781	2.22984	2.04993	1.99098	1.96216	1.96419	2.39191	2.45305	2.48077	2.46477	2.15877	2.105
4.98963	5.08214	4.99716	4.83016	4.70368	4.66017	5.03817	5.03762	5.27862	5.35665	5.00663	5.22762	5.40896	5.52248	5.03564	5.0867	5.09408	5.52006	5.04664	0.909011	1.63629	1.37448	1.10666	0.881356	0.8021	1.36697	1.13177	1.19452	1.22952	0.916455	0.52831	0.0595791	0.0942652	0.898387	0.523445	0.221917	0.0964345	1.4141	2.23999	2.216	2.04849	2	1.975	1.98249	2.38299	2.45	2.47901	2.45299	2.15349	2.1235
5.05908	5.15551	5.0756	4.91174	4.78849	4.74314	5.12059	5.09923	5.33886	5.43293	5.07512	5.32577	5.38444	5.51754	5.10803	5.18817	5.14132	5.54341	5.1201	0.89684	1.63288	1.37018	1.10591	0.872774	0.790835	1.36665	1.10977	1.1894	1.23013	0.900824	0.528655	0.130028	0.0727241	0.889907	0.506379	0.195847	0.0467329	1.41097	2.23297	2.21248	2.04345	1.99945	1.97542	1.97937	2.37642	2.45236	2.47874	2.44908	2.14597	2.13695
5.13249	5.22513	5.15025	4.99614	4.8897	4.85445	5.19506	5.18166	5.43047	5.49648	5.15145	5.37444	5.41509	5.52095	5.17848	5.26712	5.197	5.56806	5.19496	0.895408	1.63703	1.37463	1.10165	0.86232	0.782268	1.36538	1.12238	1.17202	1.19597	0.897053	0.535706	0.130003	0.0624054	0.890848	0.47164	0.194086	0.05724	1.41619	2.23092	2.21159	2.04005	1.99633	1.96982	1.97087	2.3705	2.44285	2.46251	2.45406	2.14396	2.13402
5.19326	5.29184	5.22191	5.08347	5.00016	4.97466	5.25879	5.20937	5.47021	5.55719	5.21076	5.39216	5.41898	5.51901	5.23926	5.33226	5.21807	5.53097	5.25483	0.899659	1.63605	1.38513	1.0984	0.846581	0.771304	1.37847	1.11383	1.12754	1.14221	0.900249	0.527044	0.128394	0.0549997	0.895942	0.468791	0.18253	0.0425882	1.42448	2.22797	2.21502	2.042	1.98948	1.9625	1.96545	2.3705	2.43698	2.46306	2.45651	2.14247	2.13504
5.25038	5.36664	5.30856	5.1834	5.14027	5.11809	5.32253	5.29214	5.52178	5.60126	5.26793	5.42111	5.41455	5.52	5.29742	5.3813	5.23353	5.52419	5.32598	0.90531	1.65504	1.39822	1.13562	0.86821	0.779322	1.39734	1.14452	1.06546	1.05786	0.905193	0.494406	0.107481	0.0469247	0.902072	0.486888	0.16204	0.0410811	1.44071	2.22197	2.21852	2.04294	1.98435	1.96224	1.95536	2.37139	2.43105	2.47537	2.45748	2.13695	2.14302
5.32863	5.4647	5.40965				5.40963	5.34248	5.52227	5.61468	5.35756	5.42825	5.40705	5.5187	5.37163	5.46012	5.27268	5.41205	5.41573	0.911736	1.67663	1.41571				1.42098	1.15583	0.974343	0.907779	0.909699	0.493365	0.117837	0.0457293	0.9119	0.520254	0.11822	0.0830906	1.44857	2.21388	2.21412	2.04295				2.3742	2.43402	2.46498	2.45783	2.13293	2.14393
5.39321	5.53219	5.47522	5.40923	5.50234	5.53546	5.47419	5.40117	5.53298	5.60184	5.41922	5.43808	5.40902	5.5071	5.43619	5.54431	5.41854	5.49358	5.48421	0.916303	1.68439	1.4291	1.17858	0.893704	0.814055	1.42483	1.15988	0.927039	0.838174	0.916346	0.487652	0.120893	0.0417664	0.91426	0.499474	0.119035	0.0472012	1.45812	2.20902	2.21901	2.04101	1.97099	1.94401	1.94597	2.38202	2.43499	2.46399	2.45101	2.13001	2.14098
5.46499	5.59993	5.55202	5.49018	5.62149	5.69705	5.54012	5.45996	5.52475	5.54741	5.49703	5.4643	5.41504	5.54169	5.50203	5.6513	5.60857	5.69694	5.55805	0.910543	1.69033	1.43402	1.18246	0.944425	0.868413	1.42476	1.16082	0.919271	0.82542	0.911648	0.495305	0.12558	0.0474312	0.907494	0.504466	0.128149	0.0582444	1.46553	2.21709	2.2241	2.04406	1.96591	1.94591	1.93487	2.38793	2.42993	2.46003	2.45594	2.13507	2.13496
5.53262	5.66377	5.62182	5.57093	5.72422	5.83785	5.6167	5.52511	5.50805		5.56755	5.48486	5.4182	5.521	5.57267	5.73998	5.78438	5.89776	5.6297	0.9215	1.68689	1.43506	1.2106	1.01058	0.935014	1.42068	1.16666	0.893527		0.923603	0.499924	0.128971	0.0495695	0.917184	0.512452	0.151678	0.07815	1.46492	2.22297	2.23113	2.04803	1.95987	1.93962	1.926	2.38305	2.42515	2.4619		2.14	2.1319
5.59536	5.73239	5.6924	5.6454		5.9866	5.68234	5.5682			5.62736	5.51817	5.42602	5.521	5.63737	5.81642	5.95397	6.082	5.69538	0.924063	1.67399	1.4237	1.20789		1.0021	1.4054	1.14438			0.925544	0.510835	0.130546	0.0518888	0.920295	0.522897	0.162742	0.0886521	1.45224	2.22197	2.23599	2.04901	1.95496		1.92602	2.38502	2.43101			2.13997	2.12802
5.66522	5.80826	5.76926	5.72296		6.10129	5.74719				5.69722	5.55208	5.43024	5.52105	5.70821	5.89665	6.13859	6.27259	5.76913	0.901712	1.6527	1.40318	1.19739		1.07624	1.38373				0.903321	0.504444	0.129857	0.0573141	0.898217	0.51631	0.159389	0.10999	1.42983	2.21598	2.23508	2.05108	1.94672		1.93006	2.38809				2.13497	2.13102
5.74414	5.88867	5.84995	5.8476	6.16105	6.18375	5.82372				5.77624	5.6216	5.4456	5.52415	5.78607	6.00237	6.2384	6.37262	5.84197	0.887113	1.62974	1.39489	1.18284	1.10729	1.13739	1.36444				0.891723	0.514033	0.134713	0.0556419	0.880877	0.496784	0.166818	0.117738	1.41764	2.21505	2.2403	2.05622	1.92925	1.9431	1.93393	2.3942				2.13302	2.132
5.82825	5.95423	5.92625	5.91029	6.16324	6.2522	5.89123				5.86423	5.68429	5.4691	5.53002	5.86725	6.09524	6.25412	6.3971	5.91922	0.875861	1.62423	1.37891	1.1589	1.15733	1.18707	1.35817				0.878144	0.486398	0.136394	0.0537353	0.872148	0.494189	0.165507	0.100797	1.40313	2.217	2.25203	2.06504	1.93897	1.908	1.93101	2.40202				2.13401	2.13201
5.91227	6.03222	6.01111	6.00907	6.2457	6.31996	5.9693				5.9443	5.78273	5.50307	5.53774	5.95413	6.1784	6.29342	6.43135	5.99415	0.869334	1.61809	1.37159	1.12438	1.18919	1.2146	1.35311				0.872659	0.492224	0.131283	0.0457491	0.864689	0.493702	0.150549	0.0792905	1.39573	2.21806	2.26202	2.07802	1.9292	1.90925	1.93302	2.40795				2.13605	2.13397
5.99388	6.1108	6.08275	6.07732	6.35263	6.38165	6.05267				6.02798	5.89442	5.57322	5.59034	6.0269	6.26704	6.32041	6.45297	6.0679	0.86661	1.60555	1.36911	1.12192	1.18291	1.20769	1.35115				0.869013	0.479825	0.149012	0.0672853	0.862912	0.479676	0.126838	0.063057	1.39367	2.22225	2.2631	2.07892	1.94218	1.92533	1.93387	2.40541				2.13923	2.1319
6.06639	6.18039	6.15032	6.1283	6.37731	6.44532	6.11739				6.10438	6.02663	5.69759	5.83381	6.10039	6.30716	6.33604	6.452	6.14139	0.872841	1.62165	1.3733	1.11326	1.15323	1.17095	1.35332				0.874999	0.500794	0.17335	0.125583	0.869231	0.514917	0.158247	0.064473	1.39874	2.23202	2.26702	2.07599	1.94878	1.93795	1.92901	2.42098				2.14801	2.12802
6.13893	6.25302	6.21	6.18439	6.43411	6.50545	6.19114				6.17483	6.14469	5.80812	5.80159	6.17297	6.33716	6.34311	6.452	6.21402	0.891815	1.63608	1.39208	1.17088	1.1136	1.10037	1.36158				0.895406	0.50155	0.178404	0.0651806	0.886306	0.517959	0.15204	0.0631823	1.41858	2.23613	2.27094	2.07398	1.90866	1.92914	1.92991	2.41798				2.14916	2.13092
6.19846	6.31872	6.27449	6.2101	6.44154	6.534	6.26492	6.11872			6.22844	6.25369	5.9452	5.96931	6.23564	6.34746	6.35	6.452	6.27972	0.909579	1.65844	1.40652	1.17827	1.07527	1.0201	1.38892	1.11424			0.911377	0.50134	0.152329	0.0640295	0.905396	0.51655	0.142622	0.0627054	1.43798	2.24431	2.26695	2.07287	1.95108	1.93772	1.924	2.41708	2.46779			2.15923	2.12626
6.25417	6.38418	6.33118	6.25216	6.46196	6.53394	6.33819	6.22228			6.28317	6.35625	6.10551	6.17157	6.29817	6.36503	6.35	6.45197	6.34516	0.929721	1.67963	1.42284	1.19737	1.01304	0.946116	1.41208	1.13316			0.932222	0.516546	0.153767	0.0666778	0.924319	0.511981	0.142704	0.0628957	1.45704	2.25607	2.26499	2.068	1.99199	1.92704	1.92401	2.41999	2.46			2.16807	2.13601
6.31605	6.44994	6.39505	6.31186	6.44602	6.51047	6.40907	6.32218	6.33811	6.33774	6.34507	6.44757	6.29256	6.3765	6.36005	6.37731	6.35066	6.44263	6.40508	0.944497	1.69893	1.43824	1.18324	0.961723	0.879396	1.43081	1.14931	0.887805	0.79237	0.943788	0.515105	0.141783	0.0693132	0.941892	0.504984	0.139948	0.0576713	1.47245	2.28081	2.261	2.06703	1.98909	1.94305	1.92819	2.41703	2.46105	2.48117	2.47824	2.19286	2.14091
6.3837	6.51073	6.4627	6.36732	6.44657	6.4756	6.47781	6.39816	6.4742	6.51345	6.41365	6.54862	6.4577	6.53865	6.4277	6.39779		6.48251	6.47475	0.95195	1.70849	1.44847	1.16326	0.89762	0.821581	1.43657	1.13508	0.894028	0.81047	0.951909	0.515742	0.131986	0.059985	0.948415	0.494297		0.0519129	1.48258	2.26905	2.26087	2.06897	1.99528	1.94633	1.94038	2.41882	2.46425	2.4922	2.49305	2.1839	2.13482
6.44939	6.57737	6.52838	6.41829	6.4299	6.42175	6.54737	6.48146	6.63556	6.68482	6.47737	6.64951	6.63904	6.75611	6.49339	6.42815			6.54237	0.956521	1.70968	1.44828	1.14886	0.881878	0.799381	1.43519	1.14045	0.929912	0.856937	0.955303	0.528523	0.156363	0.0786627	0.953959	0.483886			1.48432	2.27099	2.25597	2.06801	2.00604	1.9591	1.95512	2.41202	2.47394	2.50009	2.49502	2.17999	2.12802
6.52017	6.6442	6.59601	6.47055	6.41186	6.37679	6.61306	6.56319	6.73701	6.83201	6.54414	6.74111	6.82451	6.95367	6.56419	6.45633			6.60819	0.952991	1.70199	1.4381	1.14451	0.878215	0.79813	1.42914	1.1677	0.989321	0.940609	0.950303	0.540726	0.158562	0.0949812	0.951914	0.492155			1.47753	2.26905	2.25094	2.06994	2.01314	1.97627	1.97736	2.41495	2.46405	2.5157	2.49786	2.17905	2.13078
6.59492	6.7208	6.66072	6.50634	6.40343	6.36446	6.68077	6.63915	6.86474	6.95938	6.6169	6.8117	6.98368	7.12274	6.64	6.5406	6.38799		6.68382	0.940958	1.6912	1.42375	1.14203	0.897032	0.823422	1.42016	1.16711	1.05026	1.02211	0.937751	0.613641	0.149655	0.094205	0.940621	0.616221	0.172829		1.46194	2.2718	2.24682	2.06587	2.022	1.99341	2.00056	2.41192	2.46685	2.49695	2.4889	2.18185	2.11741
6.66923	6.79022	6.72721	6.55814	6.42017	6.38213	6.74923	6.72224	6.97025	7.05121	6.69023	6.87724	7.08729	7.2283	6.71724	6.60219	6.42605	6.47203	6.75421	0.929293	1.67711	1.40844	1.13786	0.914493	0.840114	1.40392	1.15583	1.09383	1.09711	0.927358	0.602883	0.183968	0.133244	0.92792	0.613127	0.171273	0.0531607	1.44847	2.26397	2.23999	2.061	2.02201	2.00905	2.02203	2.40898	2.46101	2.49503	2.48498	2.17597	2.13298
6.75022	6.86907	6.801	6.60896	6.47989	6.42888	6.82918	6.80836	7.06035	7.12724	6.7711	6.96338	7.1888	7.33252	6.80225		6.44553	6.48325	6.82913	0.916525	1.65855	1.39475	1.13837	0.943407	0.859037	1.39055	1.15139	1.13064	1.16288	0.912719	0.593556	0.138076	0.123943	0.917281		0.172852	0.0540549	1.43401	2.25403	2.23491	2.06087	2.02598	2.02803	2.03416	2.40292	2.46297	2.50675	2.47691	2.16602	2.12595
6.82883	6.93775	6.8658	6.67075	6.53765	6.48568	6.90485	6.89575	7.14625	7.20668	6.84193	7.05195	7.23998	7.36558	6.88278		6.4808	6.50366	6.90183	0.913516	1.64985	1.38616	1.14456	0.95288	0.865994	1.37983	1.13898	1.17656	1.20589	0.91129	0.601986	0.133588	0.101753	0.912694		0.211485	0.0959594	1.42613	2.256	2.22903	2.05292	2.025	2.02995	2.04423	2.39797	2.4612	2.49082	2.47077	2.16697	2.12343
6.90043	7.00641	6.93639	6.73953	6.60256	6.55155	6.97742	6.96435	7.19535	7.27237	6.91743	7.12857	7.27795	7.38801	6.95243	6.8526	6.55134	6.68447	6.9734	0.907528	1.64787	1.38556	1.13141	0.938854	0.851333	1.37338	1.09277	1.19031	1.22212	0.908192	0.596458	0.115927	0.0617943	0.903913	0.5933	0.220779	0.17512	1.42016	2.25597	2.22998	2.04998	2.02497	2.02798	2.05295	2.39698	2.46896	2.48398	2.46197	2.16597	2.14019
6.97604	7.07914	7.00626	6.83226	6.70165	6.64886	7.05091	7.02586	7.25812	7.33791	6.99309	7.22775	7.26914	7.38898	7.02796	6.95871	6.61322	6.59661	7.0441	0.910865	1.65665	1.39401	1.13262	0.934042	0.844576	1.37636	1.09457	1.18307	1.21011	0.910501	0.472529	0.10326	0.0607469	0.908094	0.582766	0.247716	0.142337	1.42823	2.2511	2.227	2.04708	2.01895	2.02378	2.04484	2.39402	2.46187	2.48078	2.45702	2.16108	2.1729
7.04156	7.15075	7.08573	6.91222	6.80591	6.76611	7.10851	7.08036	7.32841	7.39541	7.0616	7.27462	7.27825	7.388	7.08853	7.068	6.75338	6.88343	7.11365	0.920477	1.66556	1.40269	1.12718	0.911644	0.826066	1.38906	1.10745	1.15723	1.17164	0.919283	0.472376	0.101128	0.0574371	0.918146	0.574619	0.203964	0.158899	1.43764	2.25673	2.2271	2.05202	2.01568	2.0097	2.03453	2.3951	2.4537	2.46702	2.45802	2.1659	2.16663
7.1032	7.22021	7.15423	7.00029	6.92142	6.88948	7.1682	7.13414	7.38408	7.45112	7.12519	7.29904	7.28802	7.388	7.1492	7.22612			7.17922	0.922756	1.67631	1.41202	1.12601	0.896287	0.810045	1.40476	1.12693	1.11	1.11287	0.923787	0.516465	0.113712	0.055734	0.918043	0.506687			1.45145	2.24598	2.23101	2.05299	2.00297	1.99794	2.01594	2.39901	2.44198	2.46799	2.459	2.16197	2.15204
7.16801	7.28807	7.22712	7.09548	7.05646	7.04571	7.23305	7.17909	7.4112	7.48908	7.18804	7.31127	7.29305	7.38805	7.21399	7.26499			7.24901	0.937524	1.69235	1.4272	1.13395	0.866949	0.789455	1.4185	1.15319	1.05471	1.03622	0.935671	0.511494	0.114483	0.0538076	0.935101	0.527862			1.46776	2.23905	2.23308	2.04906	1.99183	1.97778	1.99557	2.40097	2.43708	2.46609	2.46003	2.15109	2.16513
7.23269	7.35664	7.29861	7.19029	7.21348	7.2191	7.30044	7.24828	7.4244	7.49392	7.25466	7.32835	7.29597	7.39103	7.27764	7.32952	7.15258	7.20426	7.31369	0.945524	1.70663	1.43896	1.1461	0.877157	0.796806	1.43735	1.17325	0.990711	0.952648	0.942865	0.493891	0.113408	0.0517425	0.943522	0.50898	0.0914232	0.0349891	1.48365	2.24185	2.23805	2.053	1.98077	1.9636	1.96842	2.39905	2.4421	2.47167	2.46185	2.15677	2.17297
7.2984	7.42038	7.36142	7.27948	7.34872	7.37888	7.35639	7.29832	7.43996	7.49084	7.3194	7.34214	7.29503	7.392	7.34138	7.4276	7.29202	7.36991	7.37939	0.954636	1.71976	1.45128	1.1751	0.91251	0.826332	1.44422	1.15221	0.938458	0.875342	0.951989	0.481718	0.112949	0.0502876	0.95215	0.522235	0.119454	0.0596705	1.49583	2.23606	2.24001	2.05302	1.97196	1.9479	1.94586	2.40098	2.44599	2.45899	2.45598	2.14806	2.17189
7.37003	7.4881	7.43706	7.36527	7.47787	7.53537	7.42606	7.35495	7.43295		7.3911	7.36729	7.30105	7.39206	7.40901	7.5344	7.47375	7.5332	7.44801	0.96084	1.72064	1.45595	1.198	0.958939	0.869641	1.44756	1.17113	0.929363		0.958749	0.511473	0.114636	0.0499886	0.957429	0.539041	0.125726	0.0495338	1.50169	2.24702	2.242	2.05602	1.96488	1.92979	1.92173	2.39802	2.44398	2.45803		2.159	2.15295
7.4387	7.5618	7.50788	7.45018	7.60325	7.69373	7.49688		7.43023		7.46457	7.38663	7.30408	7.3961	7.47685	7.62795	7.65757	7.74748	7.51585	0.956569	1.71651	1.45245	1.22409	1.00842	0.927343	1.43946		0.931633		0.955119	0.531513	0.117664	0.0578082	0.952487	0.546046	0.14049	0.0701689	1.49875	2.24787	2.2421	2.05708	1.95672	1.91544	1.9038	2.3988		2.45964		2.15892	2.14977
7.50423	7.63126	7.58025	7.53432	7.72836	7.83748	7.56926				7.52522	7.41118	7.30708	7.4	7.54823	7.70329	7.83359	7.95858	7.58726	0.944206	1.70205	1.44343	1.22223	1.0547	0.984852	1.42961				0.943152	0.542043	0.11944	0.0608033	0.940021	0.536252	0.141216	0.100817	1.48853	2.24294	2.246	2.06	1.94592	1.89392	1.89601	2.39098				2.15593	2.14099
7.56905	7.70513	7.6512	7.62569	7.83291	7.97564	7.64511				7.58805	7.46297	7.33005	7.39905	7.61305	7.78623	8.00088	8.12194	7.66105	0.931584	1.68524	1.43148	1.21943	1.07036	1.03999	1.41587				0.934976	0.551399	0.139182	0.0589058	0.923265	0.525552	0.135532	0.0953713	1.47274	2.22492	2.24606	2.06114	1.92187	1.87002	1.899	2.38606				2.13491	2.13795
7.59827	7.75066	7.70483	7.69582	7.88127	7.98929	7.68249	7.50845	7.84422	7.43423	7.62427	7.48305	7.31865	7.396	7.63932	7.82784	8.0265	8.16779	7.70421	0.909897	1.66114	1.4141	1.2173	1.09115	1.07892	1.39274	1.14018	1.14949	0.935159	0.913831	0.525556	0.130876	0.048145	0.902699	0.531721	0.191267	0.137208	1.44522	2.22154	2.25424	2.06967	1.93821	1.86207	1.87823	2.4057	2.46158	2.1917	2.46838	2.13355	2.14206
7.66993	7.81788	7.77887	7.78943	8.03399	8.14387	7.76286	7.61007	7.93089	7.81637	7.69592	7.54593	7.32469	7.39605	7.71294	7.92244	8.18377	8.32581	7.77336	0.889638	1.64191	1.40505	1.20491	1.11908	1.12297	1.37873	1.16993	1.16644	1.14295	0.894376	0.517296	0.131576	0.0495946	0.882253	0.533772	0.111626	0.057103	1.43243	2.22301	2.26405	2.07646	1.92696	1.88516	1.90853	2.39348	2.44404	2.17959	2.15317	2.13551	2.14448
7.75567	7.86283	7.85299	7.87491	8.13534	8.21997	7.79184		7.91419	7.90895	7.78169	7.63243	7.36087	7.40651	7.79968	8.01221	8.12863	8.28039	7.82191	0.878258	1.62254	1.39422	1.19964	1.16418	1.16238	1.35587		1.15014	1.17033	0.882167	0.519058	0.146893	0.0518422	0.872097	0.529922	0.16945	0.0921135	1.40766	2.22602	2.27708	2.07054	1.91758	1.91995	1.91461	2.42004		2.11222	2.1961	2.13701	2.14148
7.84145	7.96404	7.92516	7.94214	8.19668	8.291	7.86371		7.98993	7.98978	7.86872	7.73716	7.42279	7.40526	7.88596	8.09976	8.18116	8.31298	7.92232	0.869468	1.62189	1.3832	1.20094	1.15717	1.16895	1.35417		1.1481	1.16172	0.872938	0.512824	0.15612	0.0429807	0.863996	0.530364	0.142936	0.0732436	1.41239	2.22707	2.28617	2.07389	1.92286	1.91614	1.92202	2.42314		2.12577	2.20379	2.13755	2.1408
7.9202	8.02682	7.99217	8.00862	8.26511	8.35163	7.93514		8.06583	8.064	7.93819	7.88419	7.5347	7.45843	7.9652	8.17061	8.18804	8.31201	7.99567	0.864727	1.61759	1.37989	1.18643	1.14014	1.14769	1.36059		1.14243	1.14774	0.867204	0.498036	0.162289	0.068935	0.860418	0.523996	0.1469	0.0721244	1.40766	2.23003	2.29239	2.0695	1.93751	1.92201	1.923	2.42901		2.11652	2.19528	2.13953	2.15191
7.99105	8.07902	8.04091	8.05444	8.30943	8.40248	8.00807	7.86708	8.15093	8.06272	8.00755	7.95972	7.60939	7.68211	8.03763	8.21476	8.20704	8.318	8.04105	0.873854	1.62801	1.3792	1.17757	1.0999	1.09636	1.35686	1.15244	1.02982	0.935081	0.875835	0.487853	0.152281	0.0915519	0.86964	0.5046	0.121311	0.0640409	1.41191	2.23909	2.27894	2.08487	1.93553	1.92258	1.92301	2.43196	2.45707	2.20143	2.34136	2.14962	2.12695
8.02757	8.15147	8.1055	8.06823	8.32039	8.44	8.08382	7.94401	7.86685	7.83856	8.06152	8.0277	7.67824	7.69344	8.06952	8.20749	8.21007	8.318	8.1155	0.891291	1.64713	1.395	1.19803	1.09608	1.0374	1.37594	1.15944	0.989065	0.934473	0.894744	0.486499	0.144713	0.0531953	0.88596	0.49305	0.12418	0.0613585	1.42186	2.24515	2.275	2.07607	1.97132	1.94073	1.929	2.4288	2.46207	2.49593	2.50444	2.16115	2.13295
8.09022	8.21026	8.16522	8.11719	8.29623	8.43996	8.1563	8.02442	7.98031	7.98033	8.12222	8.13542	7.80772	7.83077	8.13023	8.22708	8.21302	8.31797	8.17525	0.908547	1.66333	1.41192	1.19179	1.05068	0.975037	1.39196	1.16674	0.977946	0.988854	0.912081	0.490853	0.150437	0.0681307	0.90275	0.491465	0.125018	0.0625088	1.44307	2.25103	2.27498	2.07899	1.984	1.93006	1.92901	2.421	2.46498	2.49302	2.482	2.16702	2.13103
8.14587	8.27583	8.22077	8.1637	8.35382	8.43057	8.23072	8.12786	8.05883	8.06473	8.17689	8.24	7.98711	8.02474	8.18687	8.24814	8.21698	8.30976	8.23871	0.937477	1.68429	1.43084	1.18385	0.976747	0.904599	1.41497	1.16984	0.927135	0.848657	0.939662	0.496606	0.156889	0.0754167	0.93241	0.495074	0.134257	0.0670354	1.46436	2.25911	2.26887	2.07594	1.98512	1.9451	1.93213	2.42002	2.46104	2.49682	2.48093	2.17214	2.13911
8.21943	8.34646	8.28639	8.22322	8.33874	8.39404	8.29257	8.20081	8.21434	8.21323	8.25232	8.32554	8.16667	8.25655	8.26046	8.26047	8.21561	8.29108	8.29969	0.947466	1.69715	1.45134	1.18786	0.939892	0.853555	1.43576	1.17783	0.897228	0.809812	0.948354	0.496634	0.131348	0.0519144	0.943444	0.484896	0.129761	0.0568747	1.47575	2.26784	2.25791	2.07091	1.99521	1.95324	1.94328	2.42202	2.46402	2.48207	2.47505	2.18376	2.14765
8.2791	8.40711	8.3441	8.27408	8.328	8.35394	8.35812	8.27612	8.35327	8.3893	8.3071	8.43118	8.31931	8.40435	8.32111	8.28002	8.24102	8.33601	8.3701	0.956463	1.70786	1.45893	1.18656	0.903384	0.810139	1.44806	1.17956	0.915914	0.829959	0.957231	0.510144	0.143741	0.0546242	0.952325	0.498868	0.124419	0.0653742	1.48684	2.26099	2.25399	2.06699	2.00401	1.96301	1.95502	2.423	2.46501	2.485	2.477	2.17399	2.13297
8.34498	8.47588	8.40691	8.32562	8.32589	8.31455	8.43305	8.35328	8.52467	8.58347	8.37198	8.54729	8.51465	8.63081	8.39002	8.29392	8.25621	8.34121	8.43399	0.958391	1.71133	1.45223	1.17704	0.886746	0.803067	1.44324	1.1802	0.963525	0.89976	0.957991	0.531172	0.157252	0.0762948	0.955322	0.498605	0.125165	0.0625414	1.48599	2.25496	2.24694	2.06287	2.01006	1.96714	1.96728	2.42183	2.47091	2.48594	2.4789	2.16594	2.116
8.41462	8.53872	8.47167	8.37015	8.31795	8.28281	8.50758	8.44393	8.64239	8.75817	8.4416	8.63862	8.70229	8.82943	8.4626	8.3588		8.35638	8.50469	0.953987	1.7071	1.44769	1.17371	0.885227	0.79823	1.44094	1.18385	1.02726	0.966288	0.952851	0.518258	0.156107	0.0839339	0.951679	0.58643		0.126313	1.47769	2.25209	2.24288	2.05407	2.01398	1.97733	1.98747	2.41002	2.46507	2.48266	2.472	2.16209	2.11609
8.48229	8.61029	8.54128	8.41815	8.31606	8.27507	8.57331	8.52436		8.89038	8.50828	8.70626	8.8395	8.97251	8.52929	8.39231			8.57528	0.940949	1.68983	1.4299	1.16434	0.891794	0.807415	1.42509	1.17818		1.0467	0.939557	0.581716	0.190059	0.127753	0.939103	0.584382			1.46433	2.25601	2.23798	2.05698	2.01303	1.99104	2.00705	2.41098	2.46796		2.47198	2.16602	2.12001
8.55408	8.68304	8.60997	8.45584	8.3306	8.29348	8.65005	8.61427		8.98396	8.57806	8.771	8.96306	9.09826	8.60204	8.46912			8.64494	0.925996	1.67853	1.41561	1.16332	0.90249	0.818419	1.41114	1.17311		1.13768	0.924063	0.58316	0.199399	0.141132	0.92497	0.589999			1.44987	2.25872	2.23389	2.05095	2.01997	2.00129	2.01919	2.40591	2.45903		2.46799	2.17067	2.12197
8.63579	8.76158	8.68351	8.51948	8.37625	8.33044	8.72958	8.71088	8.93386	9.05637	8.65874	8.84698	9.04299		8.68084	8.55407	8.30634		8.71679	0.918124	1.65907	1.40424	1.15529	0.893499	0.822858	1.39628	1.15331	1.17018	1.20438	0.918143	0.580096	0.186842		0.915256	0.601012	0.214854		1.433	2.23812	2.22586	2.04679	2.01798	2.02295	2.03307	2.39874	2.46091	2.50493	2.46693	2.14607	2.12007
8.71014	8.82711	8.74613	8.58113	8.42819	8.39016	8.79513	8.78915	9.01112	9.11308	8.73114	8.92915	9.08411	9.22809	8.75714	8.64018	8.36212		8.79113	0.912886	1.64974	1.39521	1.1485	0.889412	0.825297	1.38997	1.14674	1.21154	1.24513	0.908735	0.575397	0.161986	0.130362	0.914248	0.597777	0.219997		1.42487	2.243	2.22	2.03799	2.01699	2.02097	2.03598	2.38799	2.45702	2.50196	2.464	2.14901	2.12298
8.78697	8.89007	8.81605	8.65312	8.53226	8.47936	8.86598	8.86897	9.08002	9.15488	8.80801	9.01002	9.14414	9.27486	8.83395	8.73942	8.42888		8.86098	0.905396	1.64395	1.38794	1.13552	0.933734	0.840093	1.38313	1.11526	1.22412	1.25668	0.900365	0.590194	0.121974	0.0717536	0.907777	0.584812	0.229717		1.41854	2.24296	2.21793	2.03393	2.00991	2.00387	2.02389	2.37996	2.4679	2.47793	2.46197	2.15194	2.11279
8.8555	8.96547	8.89061	8.73275	8.62213	8.57639	8.93554	8.93668	9.15189	9.21745	8.87943	9.08226	9.15393	9.26493	8.90159	8.84034			8.93059	0.901667	1.64813	1.38563	1.1292	0.922873	0.831243	1.38044	1.12059	1.21822	1.24282	0.899359	0.595398	0.116313	0.0650124	0.901342	0.568872			1.42271	2.23986	2.21305	2.02893	2.00379	1.99502	2.01577	2.37702	2.46063	2.4733	2.45998	2.14788	2.09819
8.91825	9.02728	8.95831	8.80637	8.71141	8.67648	9.00025	8.96521	9.18925	9.27831	8.93926	9.13513	9.15103	9.262	8.96824	8.93832			8.99725	0.903652	1.65214	1.38834	1.12226	0.890754	0.800015	1.38319	1.11654	1.19522	1.20702	0.902298	0.596662	0.128143	0.0626003	0.902285	0.564176			1.42415	2.234	2.215	2.026	1.99496	1.99592	2.00593	2.37798	2.44495	2.486	2.459	2.14301	2.10603
8.9807	9.09681	9.03481	8.89702	8.81158	8.79465	9.06171	9.01777	9.25175	9.35462	9.00274	9.16615	9.15801	9.262	9.02669	9.017			9.0598	0.914101	1.66418	1.40151	1.12582	0.867331	0.786606	1.39271	1.15142	1.1368	1.15024	0.914119	0.51453	0.128937	0.0602147	0.911028	0.516872			1.43821	2.23283	2.21505	2.02706	1.98481	1.97577	1.98775	2.37304	2.43296	2.48476	2.45998	2.14482	2.114
9.04046	9.16549	9.10351	8.98394	8.94607	8.93552	9.12218	9.08266	9.31386	9.40609	9.06546	9.17968	9.159	9.26193	9.08537	9.10182		8.83198	9.12744	0.925254	1.67824	1.41155	1.12715	0.86084	0.778939	1.41066	1.13724	1.08177	1.07305	0.925086	0.515238	0.129578	0.0580939	0.922002	0.510818		0.113941	1.45164	2.21895	2.21905	2.03186	1.96893	1.95662	1.96643	2.37614	2.43005	2.46531	2.45807	2.12998	2.11452
9.1011	9.22712	9.16612	9.06417	9.07325	9.08129	9.1711	9.1101	9.30803	9.40998	9.12611	9.20802	9.15899	9.259	9.14211	9.17719	8.97725	9.03825	9.18711	0.937434	1.69625	1.42501	1.13306	0.86424	0.784741	1.42344	1.15857	1.02497	0.987426	0.935704	0.511431	0.131966	0.0574294	0.935342	0.493818	0.114375	0.0499146	1.46862	2.217	2.22102	2.02601	1.96598	1.94097	1.94296	2.38201	2.432	2.47797	2.46099	2.129	2.13599
9.15985	9.29299	9.23498	9.16215	9.21786	9.2431	9.22785	9.16665	9.32387	9.39753	9.18985	9.22014	9.15628	9.25931	9.20184	9.28326	9.11729	9.17846	9.24895	0.950759	1.70926	1.44195	1.16816	0.904114	0.813751	1.43803	1.16452	0.97475	0.906126	0.94934	0.500895	0.129643	0.0570168	0.947914	0.515091	0.128692	0.0636961	1.48228	2.21704	2.23004	2.033	1.9569	1.92194	1.92182	2.38603	2.43304	2.4619	2.4569	2.13104	2.13182
9.22046	9.36348	9.30467	9.24379	9.34987	9.39274	9.28851	9.2132	9.31481	9.36399	9.25051	9.23028	9.176	9.28072	9.26144	9.37302	9.28107	9.35483	9.31655	0.956271	1.71718	1.45257	1.18667	0.934194	0.847111	1.44425	1.15238	0.927458	0.84037	0.954909	0.5083	0.135434	0.0519066	0.953112	0.528515	0.132343	0.063081	1.48865	2.22021	2.23305	2.03309	1.94995	1.91779	1.90886	2.38814	2.43598	2.45495	2.44988	2.13412	2.11891
9.28127	9.42527	9.37426	9.3183	9.46941	9.54857	9.35129	9.26321	9.30698		9.31326	9.24211	9.17601	9.269	9.32127	9.45731	9.45066	9.55575	9.38127	0.956693	1.71471	1.45053	1.20173	0.986871	0.899693	1.43934	1.14993	0.901269		0.955239	0.512065	0.135171	0.0513467	0.953538	0.532831	0.161062	0.0776431	1.49005	2.22898	2.23501	2.03702	1.94801	1.90898	1.90296	2.39398	2.43499	2.45299		2.13898	2.11498
9.34871	9.49282	9.43879	9.39192	9.57001	9.68966	9.42282	9.31554			9.37771	9.26952	9.17807	9.26799	9.38674	9.53402	9.61394	9.74	9.44877	0.945134	1.70855	1.44398	1.21079	1.04345	0.967056	1.42902	1.15151			0.945209	0.520865	0.135369	0.0505552	0.940651	0.518172	0.154347	0.0789134	1.48031	2.223	2.23804	2.04206	1.95001	1.9027	1.892	2.3891	2.433			2.13399	2.11093
9.40851	9.56158	9.50574	9.47005	9.6547	9.82836	9.4916				9.43758	9.31261	9.18426	9.26712	9.44951	9.61991	9.77827	9.90927	9.51351	0.935172	1.69651	1.43378	1.21742	1.07021	1.02669	1.41524				0.936524	0.538072	0.139555	0.0512314	0.92961	0.496028	0.165434	0.121045	1.46862	2.22283	2.24126	2.04728	1.95069	1.87734	1.89209	2.39707				2.13288	2.10514
9.47114	9.62713	9.57815	9.55516			9.55813				9.50314	9.33816	9.19502	9.272	9.51213	9.69918	9.95509	10.086	9.57614	0.917832	1.68248	1.41721	1.21007			1.39618				0.921353	0.517496	0.145543	0.0616347	0.910521	0.49388	0.123791	0.0814991	1.45721	2.216	2.25202	2.05902	1.938			2.40001				2.128	2.111
9.54211	9.69299	9.65393	9.64003	9.87555	9.99985	9.62693				9.57411	9.41914	9.20528	9.27417	9.57916	9.79117	10.003	10.1102	9.64696	0.903176	1.66719	1.4051	1.16038	1.10779	1.1491	1.387				0.907339	0.535833	0.146857	0.0590241	0.895587	0.499141	0.124478	0.0860787	1.4406	2.21606	2.26014	2.07116	1.93713	1.88835	1.90518	2.40414				2.12706	2.11099
9.62195	9.76351	9.72077	9.71369	9.98537	10.0603	9.69358				9.65395	9.50105	9.22637	9.28628	9.66191	9.87479	10.0066	10.1247	9.71572	0.891602	1.65139	1.39415	1.13811	1.15605	1.18695	1.37415				0.896657	0.531273	0.143153	0.066235	0.88338	0.498101	0.134215	0.0799387	1.42964	2.22014	2.27028	2.08235	1.94607	1.91316	1.91833	2.41426				2.13114	2.11019
9.70334	9.82629	9.7943	9.78433	10.0423	10.1162	9.7593				9.73534	9.58654	9.28338	9.29888	9.74132	9.94928	10.0321	10.155	9.78729	0.886315	1.64564	1.38737	1.13875	1.15427	1.1982	1.37177				0.890312	0.506963	0.142594	0.0638484	0.879217	0.510188	0.138952	0.0607922	1.42185	2.22604	2.28203	2.09701	1.94902	1.92002	1.93203	2.42502				2.13705	2.11801
9.78379	9.89578	9.8667	9.86233	10.1142	10.1747	9.83176				9.81682	9.71544	9.37439	9.50838	9.81779	10.0165	10.0521	10.158	9.85779	0.887542	1.64824	1.38738	1.13079	1.1238	1.17845	1.38025				0.890811	0.517238	0.179436	0.137345	0.881028	0.509845	0.1348	0.058942	1.42409	2.23613	2.28909	2.09999	1.95311	1.92513	1.93908	2.43006				2.15008	2.12104
9.85158	9.96263	9.92642	9.89106	10.1354	10.2329	9.89656				9.88649	9.83843	9.49343	9.62308	9.88565	10.0606	10.0622	10.1621	9.92549	0.896213	1.65464	1.3898	1.14078	1.10807	1.13347	1.39018				0.899414	0.527682	0.19389	0.150981	0.889374	0.515171	0.135489	0.0582381	1.43219	2.24726	2.29691	2.09898	1.9625	1.93583	1.94612	2.43493				2.15721	2.12407
9.91711	10.0301	9.9851	9.93512	10.1501	10.272	9.96112				9.94811	9.93915	9.59419	9.58528	9.95412	10.085	10.069	10.165	9.98712	0.902569	1.66695	1.40123	1.18764	1.08631	1.07234	1.39164				0.905808	0.516158	0.182243	0.0753722	0.89536	0.511491	0.130495	0.0569197	1.44362	2.25803	2.29301	2.098	1.98295	1.92903	1.951	2.432				2.16603	2.127
9.98283	10.0959	10.0449	10.0033	10.1981	10.2929	10.0329				10.0108	10.0295	9.70943	9.75179	10.0238	10.1063	10.072	10.166	10.0559	0.914145	1.68108	1.41368	1.16792	1.02343	0.999521	1.40185				0.916463	0.503412	0.142615	0.0646437	0.907297	0.499726	0.12736	0.0567316	1.46009	2.2762	2.29799	2.09799	1.9528	1.94917	1.95204	2.43406				2.18517	2.12819
10.0411	10.1624	10.1052	10.0252	10.2048	10.2833	10.0986	10.025	9.9461		10.0638	10.1361	9.8815	9.94897	10.0822	10.1296	10.0723	10.1689	10.1174	0.929879	1.69621	1.43159	1.19749	0.997908	0.92879	1.41713	1.18756	0.976405		0.929877	0.514412	0.116639	0.0484015	0.924641	0.480594	0.121849	0.0553929	1.47871	2.29024	2.297	2.09698	2.00819	1.96114	1.95502	2.43776	2.46466	2.51399		2.19724	2.14116
10.0853	10.2203	10.1572	10.0752	10.196	10.2559	10.1643	10.0673	10.0338		10.0983	10.2234	10.0687	10.1556	10.1343	10.1561	10.0833	10.1654	10.1752	0.939777	1.69903	1.44709	1.19415	0.972292	0.878855	1.43464	1.16022	0.938318		0.936003	0.506406	0.110732	0.0500604	0.937521	0.497592	0.12199	0.0525652	1.48986	2.29991	2.297	2.09601	2.016	1.96702	1.95603	2.42795	2.49198	2.55478		2.2069	2.14797
10.1488	10.2878	10.2187	10.1296	10.1979	10.2295	10.2417	10.154	10.2257	10.2568	10.1707	10.33	10.2479	10.315	10.1998	10.1754	10.162	10.2665	10.2377	0.941551	1.70245	1.45381	1.1712	0.909988	0.827373	1.4291	1.13118	0.902993	0.822061	0.939336	0.55294	0.0991371	0.0355258	0.937743	0.459781	0.0652917	0.0423157	1.49572	2.27804	2.29702	2.099	2.01705	1.97302	1.96411	2.41517	2.48708	2.50028	2.50029	2.181	2.1401
10.2175	10.3516	10.2755	10.178	10.1908	10.1864	10.2988	10.2338	10.366	10.4087	10.2304	10.4176	10.4075	10.4797	10.2695	10.2075	10.0835	10.2276	10.2985	0.942932	1.69723	1.44534	1.15118	0.896497	0.807978	1.4353	1.13048	0.931866	0.892281	0.93799	0.545396	0.135731	0.0694629	0.941595	0.603614	0.13863	0.120204	1.49226	2.28072	2.299	2.09898	2.02119	1.97524	1.97335	2.42855	2.49409	2.5234	2.52412	2.18074	2.14824
10.2791	10.4171	10.3371	10.2181	10.184	10.16	10.3721	10.3101	10.4902	10.5612	10.2891	10.4851			10.3321		10.1031	10.212	10.3601	0.92854	1.68773	1.42942	1.13919	0.889774	0.80955	1.41268	1.15119	0.995879	0.975512	0.929698	0.573783			0.921522		0.145646	0.064576	1.48319	2.26899	2.29901	2.098	2.02901	1.98502	1.98803	2.41002	2.49802	2.54	2.52901	2.16999	2.15798
[truncated: 64 more columns]
