# Supplementary material for: Kinematic Validation of a Multi-Kinect v2 Instrumented 10-Meter Walkway for Quantitative Gait Assessments
Source: PLoS One. 2015 Oct 13;10(10):e0139913. doi: 10.1371/journal.pone.0139913 (PMC4603795; doi:10.1371/journal.pone.0139913)
Supplement: S1 Data — (ZIP) [file pone.0139913.s001.zip › S1_Data/pp7_trial1.xls]

## Sheet: Sheet1
Kinect(x) SpineBase	Kinect(x) Head	Kinect(x) ShoulderLeft	Kinect(x) ElbowLeft	Kinect(x) WristLeft	Kinect(x) HandLeft	Kinect(x) ShoulderRight	Kinect(x) ElbowRight	Kinect(x) WristRight	Kinect(x) HandRight	Kinect(x) HipLeft	Kinect(x) KneeLeft	Kinect(x) AnkleLeft	Kinect(x) FootLeft	Kinect(x) HipRight	Kinect(x) KneeRight	Kinect(x) AnkleRight	Kinect(x) FootRight	Kinect(x) SpineShoulder	Kinect(y) SpineBase	Kinect(y) Head	Kinect(y) ShoulderLeft	Kinect(y) ElbowLeft	Kinect(y) WristLeft	Kinect(y) HandLeft	Kinect(y) ShoulderRight	Kinect(y) ElbowRight	Kinect(y) WristRight	Kinect(y) HandRight	Kinect(y) HipLeft	Kinect(y) KneeLeft	Kinect(y) AnkleLeft	Kinect(y) FootLeft	Kinect(y) HipRight	Kinect(y) KneeRight	Kinect(y) AnkleRight	Kinect(y) FootRight	Kinect(y) SpineShoulder	Kinect(z) SpineBase	Kinect(z) Head	Kinect(z) ShoulderLeft	Kinect(z) ElbowLeft	Kinect(z) WristLeft	Kinect(z) HandLeft	Kinect(z) ShoulderRight	Kinect(z) ElbowRight	Kinect(z) WristRight	Kinect(z) HandRight	Kinect(z) HipLeft	Kinect(z) KneeLeft
0.062	0.121	0.110997	0.11	0.180001	0.195998	0.109	0.089	0.155	0.167003	0.097	0.0420044	0.004	0.0939967	0.102997	0.039	0.009	0.089	0.086	0.89071	1.6613	1.38892	1.14452	0.866622	0.785775	1.37244	1.1099	0.84806	0.771039	0.89174	0.515901	0.131572	0.0466632	0.88812	0.49694	0.129659	0.05135	1.43494	2.242	2.258	2.065	1.998	1.985	1.99	2.409	2.445	2.44	2.422	2.154	2.103
0.062	0.121	0.111	0.11	0.18	0.195023	0.11291	0.0919323	0.155	0.167	0.097	0.0459097	0.00302258	0.0764064	0.103	0.039	0.00802258	0.089	0.086	0.890749	1.66128	1.38877	1.14988	0.871742	0.779876	1.37193	1.10189	0.84804	0.770239	0.891935	0.518461	0.144325	0.0680656	0.888149	0.497038	0.132719	0.0514184	1.43519	2.242	2.258	2.065	1.998	1.985	1.98707	2.40802	2.44402	2.44	2.422	2.154	2.10202
0.0610102	0.121	0.111	0.11	0.182969	0.19599	0.11399	0.092	0.155	0.167	0.097	0.046	0.003	0.0789693	0.103	0.039	0.008	0.089	0.0889693	0.890542	1.66133	1.38863	1.1485	0.871593	0.788143	1.36944	1.10689	0.847991	0.771497	0.891851	0.520015	0.144719	0.0642544	0.887774	0.496793	0.132612	0.0517466	1.43461	2.23903	2.258	2.065	1.998	1.98401	1.98997	2.41196	2.444	2.44	2.422	2.154	2.102
0.0619994	0.121999	0.111	0.110999	0.183	0.196	0.114	0.0929994	0.155	0.169998	0.097	0.046	0.00699773	0.0939915	0.103	0.039	0.00899943	0.089	0.0899994	0.89049	1.6613	1.38936	1.14853	0.87127	0.787221	1.369	1.09987	0.84763	0.768612	0.89187	0.518941	0.130908	0.053546	0.88761	0.49657	0.13196	0.0536389	1.43433	2.242	2.261	2.065	2.001	1.984	1.99	2.412	2.447	2.44	2.421	2.154	2.102
0.062	0.124939	0.11198	0.111	0.180061	0.196	0.114	0.0939797	0.155	0.168041	0.097	0.046	0.007	0.094	0.103	0.039	0.009	0.089	0.0870608	0.890343	1.66126	1.38823	1.14913	0.871182	0.787769	1.36827	1.09169	0.844191	0.765847	0.891635	0.51896	0.129293	0.0504637	0.887532	0.496501	0.132989	0.0541299	1.43536	2.242	2.26002	2.06794	2.001	1.98498	1.99	2.412	2.44994	2.44	2.42492	2.154	2.102
0.062	0.125987	0.112	0.111	0.180987	0.196	0.114	0.094	0.155	0.171949	0.097	0.046	0.007	0.105846	0.103	0.0419614	0.009	0.089	0.0899614	0.890212	1.65933	1.38966	1.14872	0.870568	0.788708	1.3685	1.10481	0.843696	0.764714	0.891531	0.517746	0.129467	0.0431644	0.887412	0.496184	0.132911	0.0528271	1.4352	2.242	2.26296	2.068	2.001	1.98796	1.99	2.412	2.45	2.44	2.42697	2.154	2.102
0.062	0.130996	0.112	0.111999	0.181	0.196999	0.117997	0.0949992	0.155	0.168003	0.0979992	0.046	0.00999758	0.106	0.103	0.0429992	0.009	0.0899992	0.0909992	0.89019	1.65917	1.38991	1.14252	0.866513	0.785632	1.36763	1.10975	0.842581	0.763121	0.89174	0.51779	0.12916	0.0432499	0.88721	0.49589	0.1323	0.054049	1.43526	2.242	2.265	2.068	2.004	1.988	1.993	2.414	2.454	2.44	2.425	2.158	2.102
0.062	0.131978	0.112978	0.112978	0.17611	0.184287	0.118978	0.095	0.155	0.171912	0.098	0.046	0.01	0.106	0.103	0.043	0.009	0.089022	0.091978	0.89021	1.6595	1.39021	1.14868	0.86919	0.788994	1.36768	1.11012	0.842492	0.762866	0.891838	0.517858	0.129092	0.0434945	0.887171	0.495929	0.132388	0.0538935	1.4353	2.242	2.26793	2.07191	2.00791	1.99289	2.00767	2.41693	2.454	2.44	2.42696	2.158	2.102
0.062	0.135959	0.117949	0.113	0.17798	0.189939	0.119	0.0989591	0.161928	0.17101	0.098	0.046	0.00703069	0.106	0.103	0.0459693	0.0119693	0.089	0.0959591	0.890111	1.65908	1.39093	1.15091	0.871982	0.790634	1.3685	1.11011	0.834631	0.760811	0.891959	0.516969	0.129011	0.0435297	0.886923	0.495851	0.124709	0.0527419	1.43507	2.242	2.27097	2.07398	2.008	1.98904	2.00305	2.417	2.45301	2.44099	2.42403	2.158	2.102
0.062	0.137	0.118	0.114	0.178	0.191	0.122999	0.0999997	0.162	0.173999	0.101999	0.046	0.00999898	0.106	0.103	0.046	0.012	0.089	0.0999986	0.89005	1.65952	1.39222	1.1543	0.874849	0.7915	1.36853	1.11038	0.836569	0.76164	0.89221	0.51757	0.12908	0.0420805	0.88662	0.49644	0.126699	0.0537497	1.4348	2.242	2.274	2.074	2.011	1.989	2.006	2.419	2.456	2.441	2.423	2.157	2.102
0.0668998	0.13994	0.12192	0.114	0.17898	0.19002	0.123	0.10392	0.16298	0.174	0.102	0.0499199	0.01	0.0932605	0.10692	0.046	0.012	0.089	0.10098	0.889746	1.66021	1.39202	1.15602	0.876506	0.795087	1.36871	1.11099	0.839618	0.761669	0.892161	0.522617	0.130207	0.0538396	0.885973	0.496577	0.126808	0.0538774	1.43408	2.24396	2.27302	2.07596	2.011	1.99194	2.00306	2.419	2.45796	2.44394	2.423	2.157	2.10396
0.067	0.140987	0.122987	0.118936	0.179	0.186051	0.124974	0.104987	0.160038	0.174987	0.102987	0.05	0.01	0.0969489	0.107	0.0469872	0.012	0.089	0.101987	0.889444	1.65753	1.3918	1.14902	0.874141	0.790016	1.36917	1.10127	0.841674	0.760061	0.891874	0.522552	0.13021	0.04789	0.885654	0.496945	0.128518	0.0554398	1.43272	2.244	2.27596	2.07896	2.01594	1.992	2.00399	2.42492	2.46096	2.44597	2.42596	2.15996	2.104
0.0670009	0.145002	0.124003	0.119	0.183997	0.194992	0.128001	0.108	0.163001	0.182994	0.103001	0.0500009	0.01	0.103999	0.108	0.051	0.012	0.0899991	0.103004	0.88951	1.65701	1.39241	1.1495	0.870004	0.789611	1.36814	1.09446	0.842554	0.764631	0.8922	0.523569	0.128511	0.0426195	0.88543	0.49779	0.129262	0.0573405	1.4321	2.244	2.278	2.082	2.016	1.998	1.99801	2.424	2.46	2.444	2.427	2.16	2.104
0.0679763	0.146953	0.127905	0.119	0.181071	0.186213	0.128976	0.108	0.163976	0.176166	0.103976	0.0509763	0.01	0.103024	0.108	0.051	0.012	0.0890237	0.107882	0.889393	1.65734	1.39341	1.15472	0.874354	0.791074	1.3681	1.09238	0.846631	0.765636	0.89218	0.522145	0.129594	0.0420342	0.885205	0.497585	0.130959	0.0578867	1.43396	2.24693	2.28093	2.08395	2.016	1.99898	2.00386	2.42791	2.46	2.44791	2.42895	2.16293	2.10693
0.068	0.151948	0.12899	0.123948	0.183969	0.191938	0.133948	0.10899	0.164	0.176	0.104	0.051	0.01	0.10399	0.108	0.0549588	0.012	0.0899897	0.10899	0.889152	1.65786	1.3936	1.15547	0.875262	0.796227	1.3654	1.09193	0.846839	0.769965	0.892091	0.521298	0.129511	0.0419606	0.884814	0.497342	0.131396	0.0573458	1.43364	2.247	2.28694	2.08697	2.01798	1.99801	2.00895	2.42998	2.46297	2.448	2.429	2.163	2.107
0.069	0.157002	0.134008	0.130001	0.191	0.197004	0.136005	0.110003	0.164003	0.181005	0.104003	0.0520009	0.01	0.0989974	0.109001	0.0630068	0.013	0.0929991	0.114002	0.889179	1.65702	1.39358	1.14146	0.868311	0.784297	1.3639	1.10265	0.846034	0.761402	0.89235	0.52741	0.133196	0.0434727	0.884639	0.49715	0.131751	0.0550401	1.43337	2.25	2.29201	2.09001	2.027	1.995	2.004	2.43601	2.466	2.44801	2.435	2.163	2.11
0.069	0.158958	0.142811	0.130979	0.191	0.201895	0.141874	0.113916	0.167916	0.186874	0.107916	0.052979	0.01	0.096063	0.109979	0.0708319	0.013	0.092021	0.115958	0.888309	1.65708	1.39494	1.14229	0.869005	0.781353	1.35777	1.10042	0.838972	0.763554	0.891939	0.527929	0.140483	0.0466321	0.883328	0.497483	0.133199	0.0551379	1.43267	2.25	2.29787	2.09685	2.02994	1.995	1.99911	2.44481	2.46894	2.45681	2.43989	2.16496	2.11294
0.0709756	0.166902	0.149914	0.138902	0.190012	0.206939	0.142988	0.116963	0.168988	0.182061	0.109976	0.0539878	0.00703665	0.0910611	0.108024	0.0759389	0.0169511	0.092	0.119951	0.88747	1.65576	1.394	1.14756	0.866017	0.77809	1.35939	1.10595	0.841507	0.762187	0.891189	0.5271	0.142882	0.0515994	0.882421	0.497559	0.131896	0.0553376	1.42991	2.25691	2.30985	2.10589	2.03099	2.0029	2.00098	2.44796	2.47493	2.46095	2.44889	2.17191	2.11695
0.0729961	0.17199	0.156986	0.139998	0.19	0.207	0.145994	0.114006	0.172992	0.183996	0.111996	0.0549981	0.007	0.0969884	0.109996	0.0809903	0.017	0.0890058	0.125988	0.885823	1.65498	1.39014	1.14836	0.866569	0.779896	1.35494	1.11089	0.830212	0.75683	0.889912	0.525114	0.139527	0.0463203	0.880454	0.498119	0.13691	0.0556694	1.42864	2.26299	2.31599	2.11698	2.03399	2.003	2.001	2.45798	2.47899	2.463	2.45199	2.17799	2.11999
0.0769098	0.178842	0.169707	0.148797	0.195865	0.212865	0.150887	0.114	0.173977	0.186932	0.11982	0.0589098	0.00797745	0.0930902	0.114887	0.0858872	0.0179774	0.089	0.132842	0.884823	1.65091	1.39353	1.15149	0.868847	0.780506	1.35324	1.11284	0.834569	0.759205	0.888718	0.524406	0.1495	0.0483724	0.879648	0.498882	0.136304	0.054155	1.42605	2.27571	2.32382	2.1258	2.04084	2.01082	2.00882	2.46973	2.48975	2.47668	2.46177	2.18973	2.12195
0.0849147	0.188893	0.171979	0.155925	0.200947	0.218936	0.152979	0.115979	0.169053	0.187	0.123957	0.0688934	0.008	0.0969574	0.118957	0.0939147	0.0229467	0.0899893	0.138936	0.883009	1.65326	1.39374	1.15607	0.873441	0.781044	1.3569	1.08345	0.826122	0.752008	0.887483	0.514754	0.148543	0.0484002	0.877345	0.500335	0.14282	0.0550104	1.42521	2.28787	2.33488	2.13194	2.0499	2.01694	2.00702	2.47693	2.50682	2.48195	2.47189	2.20286	2.12101
0.0899965	0.196994	0.177996	0.160997	0.202999	0.218001	0.155998	0.118998	0.165003	0.185001	0.128997	0.105974	0.0149951	0.097	0.122997	0.0949993	0.023	0.0929979	0.147994	0.88291	1.65124	1.39362	1.14775	0.865256	0.772406	1.3569	1.11424	0.839611	0.758096	0.88773	0.526762	0.150629	0.04838	0.87687	0.498721	0.14288	0.0524518	1.42523	2.293	2.34699	2.14099	2.055	2.023	2.01499	2.48699	2.514	2.51598	2.50098	2.208	2.13699
0.0919595	0.202879	0.184858	0.168838	0.207899	0.223879	0.158939	0.11802	0.16696	0.18304	0.135858	0.124615	0.0198988	0.0950405	0.129858	0.0979393	0.023	0.093	0.151919	0.881489	1.64999	1.39201	1.15504	0.872598	0.777456	1.35802	1.09161	0.838454	0.759932	0.886603	0.513543	0.145026	0.0548268	0.875175	0.497535	0.142596	0.0519111	1.42673	2.29986	2.35484	2.14982	2.06676	2.02496	2.0199	2.49582	2.52478	2.52188	2.5157	2.21682	2.14092
0.101889	0.204978	0.190933	0.170978	0.211955	0.224989	0.163944	0.122944	0.167	0.182011	0.140944	0.146755	0.0358219	0.1128	0.134944	0.101955	0.023	0.0900334	0.158922	0.879937	1.64735	1.38871	1.14572	0.863722	0.766643	1.35736	1.10161	0.836927	0.750981	0.885393	0.50261	0.141419	0.049541	0.87335	0.49399	0.128568	0.0485576	1.42565	2.30692	2.36192	2.15791	2.07293	2.02698	2.02297	2.50193	2.52698	2.53288	2.53479	2.22194	2.14397
0.115989	0.218989	0.199993	0.175996	0.219994	0.229996	0.170995	0.138988	0.173995	0.184998	0.154989	0.187968	0.0569836	0.134983	0.149988	0.105997	0.023	0.0939969	0.167993	0.881519	1.64557	1.39062	1.14756	0.865529	0.793199	1.36055	1.07717	0.834862	0.740378	0.887308	0.507386	0.136244	0.0480711	0.874499	0.492551	0.12875	0.047281	1.42623	2.31699	2.37099	2.162	2.079	2.03899	2.028	2.50999	2.54299	2.54099	2.54399	2.23199	2.15899
0.11991	0.227798	0.208798	0.180888	0.225865	0.23	0.183708	0.139978	0.181821	0.184022	0.162821	0.204619	0.0814392	0.17508	0.156843	0.106978	0.023	0.0988878	0.178753	0.880376	1.64873	1.39153	1.14326	0.862666	0.773581	1.35215	1.07002	0.788992	0.731719	0.887466	0.50523	0.13753	0.0480993	0.872017	0.491191	0.129043	0.0446406	1.4222	2.31896	2.38273	2.16982	2.08389	2.03704	2.028	2.51978	2.54593	2.56642	2.55182	2.23298	2.15704
0.127913	0.236903	0.213946	0.187924	0.226989	0.228022	0.188946	0.144946	0.180022	0.178065	0.169924	0.231708	0.119588	0.206664	0.164913	0.109968	0.023	0.101968	0.186913	0.880202	1.64835	1.3925	1.1517	0.870612	0.775336	1.35159	1.0717	0.808396	0.73878	0.887945	0.518791	0.133732	0.0491188	0.871218	0.491655	0.128644	0.0454307	1.42365	2.32296	2.38696	2.17198	2.0929	2.03997	2.03295	2.52198	2.55095	2.57096	2.56486	2.23399	2.17283
0.135994	0.244994	0.225992	0.188	0.227	0.232996	0.200992	0.152994	0.187994	0.190991	0.177994	0.254984	0.181956	0.242975	0.172994	0.110999	0.0239993	0.102	0.190997	0.882868	1.64638	1.39024	1.15201	0.87097	0.773981	1.35678	1.07516	0.801405	0.735063	0.891058	0.516062	0.132101	0.0532471	0.873398	0.493399	0.12813	0.044011	1.42496	2.324	2.391	2.178	2.093	2.04	2.027	2.528	2.555	2.576	2.571	2.238	2.169
0.152653	0.263612	0.233837	0.195837	0.229939	0.237898	0.217653	0.167694	0.194857	0.192959	0.191714	0.281449	0.23098	0.359572	0.186714	0.114918	0.024	0.102	0.206674	0.884565	1.64748	1.39012	1.14275	0.861909	0.770698	1.36335	1.08119	0.797844	0.732689	0.89297	0.517294	0.143669	0.1032	0.874869	0.494585	0.127581	0.0443431	1.42465	2.33282	2.39492	2.17898	2.09692	2.03902	2.02896	2.53682	2.55794	2.58384	2.57786	2.2478	2.1739
0.163854	0.278801	0.241894	0.204881	0.23	0.241947	0.233788	0.180828	0.201907	0.203854	0.199894	0.303709	0.288246	0.408378	0.201801	0.11796	0.0279471	0.108907	0.221801	0.88311	1.64567	1.38953	1.13807	0.857368	0.767423	1.3604	1.07937	0.795273	0.731032	0.891757	0.519067	0.134555	0.0567569	0.873163	0.493554	0.10667	0.0358737	1.42466	2.333	2.39697	2.18393	2.10095	2.039	2.03097	2.54193	2.56392	2.58499	2.58096	2.24899	2.17696
0.179987	0.287993	0.256988	0.213993	0.246986	0.244998	0.251986	0.203982	0.216988	0.219987	0.214988	0.326982	0.342957	0.463956	0.216988	0.121997	0.0289992	0.109	0.245981	0.881531	1.64373	1.3861	1.1401	0.859908	0.777122	1.35961	1.07789	0.792752	0.725464	0.889692	0.515763	0.13426	0.0604166	0.872241	0.482549	0.109468	0.0375286	1.41892	2.338	2.401	2.186	2.105	2.04699	2.03	2.543	2.57	2.587	2.586	2.251	2.18
0.19368	0.31829	0.278496	0.232565	0.255794	0.256725	0.266657	0.221588	0.233611	0.243451	0.229657	0.353382	0.403581	0.532398	0.229702	0.125908	0.0426795	0.11584	0.262611	0.879693	1.64065	1.38255	1.10928	0.82917	0.757529	1.3549	1.0727	0.787923	0.728714	0.888752	0.521544	0.143142	0.0754382	0.869592	0.474958	0.106373	0.0319507	1.41833	2.33702	2.39807	2.186	2.10891	2.04114	2.03391	2.54495	2.57098	2.59579	2.58209	2.25295	2.18684
0.203891	0.32988	0.288891	0.24388	0.264902	0.266891	0.287771	0.229913	0.25675	0.262793	0.238902	0.374771	0.437641	0.566641	0.241869	0.135891	0.0538803	0.120946	0.277837	0.878364	1.63906	1.38058	1.12033	0.859963	0.761917	1.3546	1.07547	0.80058	0.730185	0.887889	0.535627	0.169344	0.0995981	0.86768	0.474187	0.109307	0.0320277	1.41581	2.337	2.40097	2.186	2.11296	2.04792	2.03301	2.545	2.57199	2.59105	2.58596	2.24904	2.187
0.219987	0.350983	0.310982	0.258988	0.28998	0.288982	0.308983	0.260975	0.28198	0.28698	0.257985	0.396982	0.499949	0.644936	0.260985	0.146991		0.159968	0.294986	0.877091	1.63399	1.37946	1.10771	0.828926	0.741217	1.35258	1.07202	0.827118	0.740741	0.88762	0.538268	0.13327	0.0920963	0.865422	0.437		0.0159131	1.41287	2.331	2.397	2.185	2.115	2.047	2.033	2.541	2.57899	2.59	2.584	2.243	2.19
0.243517	0.384316	0.334517	0.283497	0.295879	0.302718	0.345256	0.295296	0.311397	0.323256	0.277598	0.429336	0.522537	0.661658	0.280598	0.217552			0.318517	0.870838	1.62745	1.37539	1.09978	0.819728	0.739534	1.34196	1.06324	0.829159	0.738761	0.882211	0.511117	0.163107	0.109895	0.858375	0.536311			1.40721	2.32708	2.3921	2.18402	2.11304	2.04504	2.03496	2.5361	2.57802	2.58314	2.5791	2.23614	2.20372
0.269687	0.404759	0.358711	0.301783	0.315759	0.324735	0.359831	0.307856	0.342627	0.350675	0.308627	0.440868	0.552639	0.688675	0.304711	0.22888			0.345675	0.869149	1.62571	1.36716	1.09251	0.820528	0.733809	1.34164	1.0618	0.778508	0.708933	0.877605	0.516695	0.170181	0.110438	0.859366	0.544347			1.40284	2.33194	2.38904	2.18202	2.11399	2.04204	2.035	2.53402	2.57405	2.583	2.57011	2.2439	2.204
0.287997	0.424997	0.379997	0.323997			0.384996	0.335996	0.360997	0.371997	0.318999	0.473995	0.597993	0.740992	0.328997	0.242998			0.366997	0.86841	1.6192	1.36407	1.08999			1.33979	1.05897	0.773341	0.71	0.87757	0.569302	0.155882	0.11079	0.85797	0.54607			1.39905	2.333	2.386	2.182	2.118			2.533	2.571	2.58	2.57	2.244	2.196
0.318312	0.458246	0.418135	0.365068	0.391957	0.383379	0.41629	0.36729	0.397179	0.410135	0.353223	0.488667	0.595067	0.730244	0.36029	0.266467		0.317889	0.403179	0.865467	1.6174	1.35822	1.0811	0.800342	0.72571	1.33608	1.05567	0.78742	0.705404	0.873229	0.552413	0.178428	0.125486	0.856582	0.545767		0.21371	1.4026	2.33007	2.38111	2.17222	2.10529	2.04698	2.03198	2.533	2.56709	2.57511	2.56022	2.24009	2.20871
0.349679	0.499576	0.443741	0.39371	0.414772	0.41369	0.452627	0.401648	0.442534	0.444648	0.38369	0.524627	0.635576	0.781462	0.396627	0.289762		0.326907	0.428741	0.863688	1.61252	1.35936	1.08125	0.816419	0.729175	1.34145	1.06142	0.778388	0.708506	0.866381	0.553247	0.135801	0.0961008	0.860489	0.554815		0.209271	1.39892	2.32406	2.36912	2.17101	2.10302	2.0282	2.02507	2.52409	2.56304	2.57005	2.55505	2.23406	2.20009
0.37699	0.516994	0.490983	0.425989	0.44299	0.456985	0.48199	0.42899	0.468991	0.474989	0.406992	0.542994	0.623005	0.759008	0.42399	0.321989		0.358989	0.471985	0.874856	1.61881	1.35632	1.08059	0.802365	0.714135	1.34314	1.06581	0.781919	0.710939	0.876336	0.533697	0.165789	0.106446	0.872086	0.563917		0.207041	1.40171	2.33999	2.367	2.162	2.103	2.026	2.017	2.517	2.561	2.565	2.548	2.25099	2.212
0.419153	0.565035	0.516488	0.475015	0.483192	0.495232	0.518271	0.471153	0.503311	0.509311	0.456015	0.559665	0.630842	0.760961	0.45537	0.35435			0.498468	0.867321	1.62355	1.35743	1.07752	0.799645	0.72407	1.34786	1.06845	0.80183	0.720635	0.873938	0.538209	0.162447	0.0946177	0.860238	0.556029			1.40689	2.32137	2.35426	2.15612	2.0932	2.02306	2.01504	2.51112	2.55022	2.56304	2.54702	2.23041	2.21004
0.458541	0.578847	0.559494	0.5096	0.538352	0.539482	0.5526	0.495717	0.541553	0.547553	0.491588	0.595576	0.667564	0.792623	0.501458	0.398482			0.538529	0.876944	1.62691	1.36148	1.08267	0.806122	0.726484	1.34903	1.07052	0.797941	0.719377	0.878268	0.534614	0.128948	0.0657907	0.875041	0.569162			1.41307	2.32989	2.34906	2.14908	2.08905	2.01806	2.01105	2.50705	2.54802	2.55806	2.54502	2.23988	2.21198
0.49993	0.626918	0.595939	0.552927	0.577934	0.584924	0.592932	0.532937	0.571949	0.583939	0.537922	0.625949	0.668998	0.793998	0.539935	0.465886		0.477942	0.569947	0.879586	1.64121	1.36738	1.08684	0.80617	0.734856	1.36052	1.08367	0.807803	0.727346	0.882173	0.533781	0.139312	0.0659991	0.875919	0.558788		0.197978	1.41703	2.32601	2.33602	2.14002	2.08101	2.019	2.00601	2.49702	2.54301	2.55401	2.547	2.238	2.20501
0.529292	0.648481	0.629198				0.616434	0.559363	0.611056	0.618174	0.566316	0.645528	0.669	0.784236	0.572221	0.505056		0.506316	0.599292	0.879951	1.64172	1.37081				1.36383	1.08507	0.812204	0.731969	0.884533	0.535752	0.145872	0.063227	0.873928	0.532944		0.181927	1.42341	2.32014	2.336	2.13609				2.49602	2.53714	2.55498	2.54602	2.23214	2.20207
0.577452	0.687554	0.662623	0.639532	0.675394	0.685406	0.662474	0.604486	0.640669	0.659532	0.612474	0.661817	0.679874	0.787954	0.616497	0.56136		0.531714	0.643497	0.878438	1.64979	1.3721	1.11626	0.835495	0.754339	1.36112	1.10518	0.823342	0.738921	0.88375	0.543204	0.140622	0.0586916	0.871834	0.529206		0.141611	1.43029	2.30715	2.32611	2.12809	2.06603	2.01413	2.01103	2.48414	2.53601	2.54907	2.54205	2.22014	2.20694
0.61094	0.704969	0.690949	0.668947	0.716925	0.736907	0.675976	0.619973	0.665954	0.687949	0.648934	0.685956	0.679002	0.785005	0.651936	0.607916		0.562944	0.658973	0.885876	1.65688	1.37775	1.12534	0.845961	0.764202	1.36651	1.08821	0.831006	0.747634	0.888541	0.539597	0.145481	0.05863	0.881842	0.511652		0.134981	1.43144	2.29901	2.324	2.126	2.067	2.01101	2.01499	2.483	2.52702	2.547	2.54	2.21102	2.206
0.642361	0.738321	0.71844	0.718981	0.782661	0.801681	0.714221	0.664101	0.702261	0.717401	0.682321	0.69384	0.67998	0.76834	0.68042	0.666801		0.529679	0.698201	0.891888	1.66544	1.3832	1.13732	0.860239	0.77648	1.37244	1.10767	0.831108	0.761537	0.893205	0.534602	0.149577	0.0639711	0.888867	0.523527		0.141311	1.43818	2.299	2.32008	2.1211	2.06014	2.00904	2.00324	2.48006	2.52308	2.5421	2.54392	2.20708	2.21678
0.683472	0.759729	0.755523	0.7506	0.839278	0.841497	0.737704	0.677832	0.727678	0.744652	0.72051	0.715716	0.68691	0.785768	0.721472	0.734137	0.48093	0.61093	0.723678	0.896975	1.66356	1.38718	1.13735	0.866097	0.787815	1.37646	1.10998	0.834289	0.764564	0.89714	0.529782	0.147133	0.0528467	0.89512	0.521727	0.168993	0.130138	1.44133	2.29505	2.32	2.11508	2.04914	2.00801	2.03261	2.47605	2.52103	2.54397	2.54203	2.20404	2.22095
0.708987	0.782988	0.77599	0.78998	0.890974	0.893974	0.758989	0.701988	0.745991	0.766989	0.746987	0.724995	0.685001	0.771008	0.742989	0.79397	0.530975		0.747988	0.901308	1.67076	1.39083	1.14429	0.877564	0.797305	1.3767	1.11235	0.835809	0.762591	0.900608	0.527951	0.149639	0.0600263	0.900187	0.532944	0.185701		1.44832	2.294	2.315	2.112	2.047	2.012	2.029	2.476	2.517	2.545	2.545	2.206	2.217
0.754953	0.814287	0.817064	0.825198	0.923265	0.982972	0.799086	0.744042	0.793908	0.799265	0.794908	0.749443	0.688911	0.763178	0.786019	0.854618	0.618017	0.651259	0.781242	0.905465	1.67456	1.39406	1.15576	0.886379	0.811409	1.38217	1.10985	0.850945	0.770754	0.902614	0.534892	0.150452	0.0616823	0.906183	0.549698	0.183178	0.0681924	1.44991	2.29596	2.315	2.112	2.04896	2.01493	2.00553	2.47209	2.50918	2.54207	2.54793	2.20698	2.20527
0.774805	0.849641	0.842744	0.862621	0.991303	1.04439	0.817816	0.763805	0.805887	0.821775	0.815795	0.757918	0.693949	0.759041	0.808775	0.905488	0.695221	0.740108	0.810703	0.905204	1.67738	1.39477	1.16387	0.906999	0.824983	1.38703	1.10955	0.843441	0.768119	0.901779	0.510316	0.13594	0.0612746	0.906686	0.550298	0.168759	0.0797381	1.45089	2.29996	2.31401	2.11101	2.04306	2.01698	2.00599	2.47299	2.51296	2.542	2.55097	2.21096	2.19906
0.80898	0.868989	0.878978	0.89698	1.04197	1.09697	0.85098	0.79698	0.843977	0.853981	0.851978	0.77499	0.694999	0.770993	0.843979	0.956969	0.799937	0.843938	0.842981	0.908098	1.67879	1.39678	1.16028	0.92415	0.835554	1.38201	1.11462	0.847008	0.770479	0.905168	0.538663	0.138918	0.0680559	0.909059	0.545443	0.160145	0.0686068	1.45394	2.306	2.318	2.113	2.05	2.018	2.01699	2.476	2.506	2.54	2.551	2.213	2.197
0.840361	0.921922	0.914281	0.926401	1.09296	1.14698	0.892161	0.837181	0.866541	0.879481	0.886301	0.7848	0.69794	0.77002	0.872421	0.993261	0.909764	0.981204	0.880241	0.904709	1.66911	1.39686	1.16086	0.927972	0.843763	1.37221	1.11611	0.852204	0.763924	0.900583	0.543041	0.145398	0.0715391	0.906835	0.537904	0.147537	0.0658069	1.4511	2.306	2.31016	2.11496	2.04608	2.018	2.02092	2.47306	2.50208	2.53608	2.55296	2.21202	2.19308
0.865679	0.935833	0.939679	0.955628	1.10979	1.18551	0.914717	0.856756	0.906486	0.904679	0.902795	0.830409	0.706884	0.77	0.905576	1.03151	1.01664	1.11134	0.906666	0.903051	1.66816	1.39557	1.16268	0.923953	0.848402	1.37327	1.1137	0.836219	0.769348	0.898417	0.579457	0.165658	0.071531	0.905961	0.521472	0.149047	0.0597777	1.44605	2.30797	2.31592	2.11697	2.04699	2.02294	2.02988	2.47596	2.50299	2.54982	2.55497	2.21694	2.1851
0.907969	0.988961	0.988964	0.998969	1.16396	1.22697	0.964963	0.905964	0.924987	0.935977	0.947967	0.84499	0.710997	0.769001	0.944971	1.06897	1.11993	1.2429	0.952966	0.893927	1.66444	1.38665	1.1587	0.925539	0.843863	1.3635	1.10427	0.832882	0.759917	0.889297	0.583567	0.172685	0.0705507	0.897017	0.491242	0.146652	0.0743193	1.44144	2.308	2.316	2.114	2.047	2.02999	2.03799	2.477	2.504	2.551	2.551	2.216	2.184
0.929509	1.00464	1.0066	1.02051	1.1816	1.25242	0.982598	0.923598	0.953353	0.960442	0.965598	0.865531	0.711	0.769	0.97042	1.08464	1.18942	1.31828	0.981353	0.88602	1.6619	1.38486	1.15971	0.924083	0.842697	1.36036	1.10442	0.825831	0.751952	0.881918	0.574399	0.16964	0.0705891	0.888533	0.491748	0.162704	0.0995151	1.43591	2.308	2.32089	2.11498	2.04993	2.03098	2.04289	2.47798	2.50498	2.55198	2.55296	2.21698	2.18302
0.977508	1.05845	1.05649	1.06851	1.21466	1.28269	1.04535	0.980415	1.0025	0.9996	1.01846	0.898661	0.724856	0.771969	1.0096	1.13449	1.28503	1.41996	1.02852	0.875656	1.65384	1.3765	1.15744	0.911391	0.828418	1.35652	1.09566	0.832489	0.751572	0.871486	0.573042	0.176548	0.071164	0.87962	0.491641	0.153064	0.0972494	1.42696	2.30602	2.32496	2.12589	2.05792	2.03496	2.05092	2.47701	2.51391	2.53913	2.55102	2.217	2.18696
1.02	1.099	1.085	1.102	1.247	1.309	1.064	1.008	1.03	1.038	1.058	0.938	0.74	0.778	1.056	1.178	1.282	1.416	1.061	0.87283	1.65011	1.37311	1.14414	0.89448	0.81328	1.34953	1.08825	0.83268	0.75912	0.87152	0.57232	0.18817	0.07345	0.87216	0.49482	0.17152	0.11146	1.42338	2.302	2.329	2.127	2.054	2.045	2.053	2.481	2.512	2.537	2.549	2.215	2.187
1.06408	1.14112	1.13398	1.13335	1.26071	1.31586	1.11592	1.05404	1.0731	1.06543	1.1011	0.945837	0.731184	0.781918	1.10106	1.21718	1.29767	1.42873	1.10802	0.871517	1.64173	1.36671	1.13816	0.881119	0.799047	1.34974	1.08645	0.827185	0.735983	0.871393	0.522872	0.15222	0.0701097	0.870377	0.496113	0.167171	0.104113	1.41557	2.30102	2.33194	2.12994	2.06478	2.04794	2.05398	2.481	2.51592	2.54092	2.55096	2.21108	2.18798
1.10545	1.18443	1.16559	1.16459	1.27679	1.32587	1.13772	1.08657	1.11445	1.11435	1.1464	0.96672	0.741853	0.785947	1.14245	1.25451	1.32365	1.44775	1.14057	0.873582	1.64307	1.36577	1.12877	0.864244	0.781355	1.35136	1.0729	0.798032	0.750221	0.87361	0.514193	0.152161	0.0698821	0.872353	0.489105	0.159216	0.0897618	1.41862	2.29804	2.33595	2.13	2.07191	2.05293	2.05104	2.49087	2.51896	2.54889	2.54903	2.21001	2.188
1.13897	1.22696	1.22095	1.19897	1.28899	1.33199	1.20494	1.13796	1.15996	1.15497	1.17398	1.02395	0.769977	0.798989	1.17397	1.29896	1.33499	1.45499	1.19196	0.867165	1.64266	1.36622	1.11856	0.846645	0.770449	1.34444	1.06668	0.810259	0.747133	0.867785	0.496535	0.151371	0.0683313	0.865845	0.491588	0.155433	0.0808773	1.41833	2.302	2.34699	2.13599	2.072	2.056	2.049	2.493	2.523	2.548	2.553	2.21599	2.19
1.19764	1.26511	1.24641	1.22832	1.29193	1.32809	1.22845	1.17709	1.20495	1.20289	1.23068	1.09241	0.813977	0.943635	1.23361	1.32441	1.34966	1.46184	1.22816	0.875633	1.65212	1.3702	1.11217	0.844333	0.764303	1.35187	1.06995	0.807837	0.752495	0.876155	0.501993	0.171824	0.132976	0.873658	0.505164	0.156163	0.0741953	1.42349	2.30298	2.34798	2.14186	2.07591	2.05502	2.04705	2.49984	2.52691	2.54995	2.55398	2.21405	2.18609
1.23856	1.3194	1.30139	1.26856	1.30189	1.32899	1.2913	1.23635	1.26237	1.26037	1.27551	1.16323	0.875325	0.875797	1.27357	1.35763	1.36088	1.46892	1.2824	0.879143	1.65562	1.37461	1.10591	0.838732	0.757148	1.35791	1.07686	0.824809	0.763933	0.87989	0.498679	0.178718	0.0751837	0.876836	0.503927	0.151186	0.0662472	1.42847	2.30794	2.35196	2.14793	2.07996	2.055	2.04997	2.5	2.52502	2.55198	2.55598	2.21697	2.17611
1.27397	1.34298	1.32398	1.28399	1.31899	1.33	1.32897	1.27896	1.31396	1.31495	1.30797	1.23794	0.943941	1.07583	1.31197	1.36899	1.364	1.472	1.30398	0.880789	1.65932	1.37696	1.10192	0.831236	0.762295	1.35838	1.07903	0.826729	0.756796	0.883107	0.507662	0.194137	0.156379	0.87669	0.50367	0.150101	0.0640218	1.43244	2.31	2.35799	2.152	2.083	2.053	2.053	2.505	2.53599	2.556	2.559	2.221	2.177
1.31907	1.39492	1.36221	1.31143	1.3288	1.34078	1.377	1.32407	1.37278	1.3728	1.35111	1.31441	1.01062	1.13968	1.35609	1.38272	1.37282	1.47984	1.3569	0.885561	1.66701	1.38589	1.10829	0.83073	0.765161	1.3642	1.08257	0.823007	0.743613	0.887763	0.505662	0.201047	0.163014	0.881569	0.503964	0.136424	0.0510099	1.43817	2.3198	2.36094	2.15298	2.08398	2.05006	2.04614	2.50598	2.53796	2.55698	2.55704	2.22688	2.18974
1.35157	1.42461	1.38668	1.33864	1.34577	1.34889	1.41253	1.37235	1.42135	1.43023	1.37864	1.37618	1.08204	1.08082	1.3935	1.39681	1.373	1.48	1.38365	0.88711	1.67137	1.38853	1.11318	0.834785	0.765674	1.36573	1.08448	0.826442	0.747217	0.888511	0.507001	0.19167	0.0841577	0.884018	0.501336	0.135015	0.0527032	1.44206	2.33381	2.36297	2.15201	2.08203	2.03717	2.02627	2.50501	2.54293	2.56588	2.55897	2.24278	2.19493
1.39296	1.46696	1.42497	1.35898	1.36798	1.35999	1.45896	1.42495	1.48195	1.49195	1.42596	1.44094	1.17992	1.1979	1.43397	1.40899	1.378	1.481	1.42596	0.893065	1.67685	1.39568	1.11844	0.845151	0.769227	1.37065	1.09726	0.843795	0.75876	0.896213	0.512715	0.16805	0.0871964	0.887997	0.494806	0.136079	0.0535293	1.44787	2.34099	2.363	2.15	2.08899	2.03001	2.01901	2.507	2.543	2.567	2.564	2.24899	2.198
1.42134	1.49828	1.44943	1.3893	1.38168	1.37564	1.48246	1.46019	1.52696	1.55162	1.45043	1.50257	1.26601	1.32799	1.46332	1.41975	1.37898	1.46927	1.46021	0.898837	1.68291	1.39791	1.11974	0.848561	0.772211	1.37598	1.10404	0.855333	0.767293	0.901117	0.514411	0.156859	0.0805343	0.894539	0.486873	0.135982	0.0482033	1.451	2.34198	2.363	2.15195	2.08607	2.02218	2.01314	2.50602	2.54495	2.56895	2.56791	2.25095	2.198
1.46453	1.54054	1.49154	1.42561	1.42156	1.40468	1.53443	1.5065	1.60317	1.62224	1.48958	1.57225	1.3768	1.45068	1.50653	1.43385	1.38197	1.46999	1.49463	0.900582	1.68281	1.40047	1.12365	0.858056	0.774941	1.37896	1.11283	0.858874	0.782821	0.902081	0.516023	0.136491	0.0638122	0.896876	0.481131	0.139007	0.0458248	1.45318	2.34596	2.363	2.15299	2.08897	2.01607	2.00707	2.50303	2.54797	2.57493	2.56899	2.25298	2.19701
1.48998	1.57897	1.52397	1.45198	1.43898	1.43497	1.55698	1.55396	1.63997	1.68694	1.51498	1.63394	1.4829	1.53692	1.53597	1.44599	1.39799	1.48698	1.52797	0.90061	1.68317	1.40106	1.12534	0.861447	0.77479	1.37894	1.11516	0.869081	0.791862	0.90185	0.515451	0.129666	0.0513511	0.89714	0.475925	0.0965785	0.0391061	1.45236	2.348	2.361	2.153	2.084	2.014	2.00101	2.506	2.55	2.577	2.572	2.255	2.19101
1.52135	1.62014	1.56808	1.49021	1.47819	1.46733	1.60794	1.59612	1.71347	1.7497	1.54929	1.68886	1.5888	1.71333	1.56637	1.46363	1.42249	1.49974	1.56816	0.895937	1.68123	1.39866	1.12592	0.856013	0.770832	1.37784	1.12327	0.875134	0.798943	0.896815	0.516332	0.152103	0.114507	0.892918	0.458972	0.101056	0.0404225	1.45012	2.348	2.36198	2.15202	2.08498	2.00812	1.99708	2.50306	2.55294	2.58092	2.57102	2.25402	2.19002
1.55955	1.65756	1.59765	1.53052	1.51358	1.50555	1.63666	1.64146	1.77033	1.81226	1.58458	1.71668	1.70561	1.80197	1.60158	1.48672	1.46746	1.49901	1.60358	0.893528	1.67406	1.39425	1.11958	0.84766	0.762253	1.37364	1.12499	0.871822	0.801817	0.896423	0.51055	0.132394	0.053268	0.888473	0.457839	0.143892	0.0501821	1.44781	2.34602	2.36002	2.15299	2.07907	2.00701	1.99502	2.50399	2.55201	2.57804	2.56804	2.25301	2.19494
1.59497	1.70096	1.64896	1.56897	1.56096	1.54696	1.68496	1.68596	1.80897	1.86895	1.62397	1.76596	1.8249	1.92989	1.63297	1.55894		1.62389	1.65296	0.887136	1.66895	1.38324	1.11221	0.841295	0.756635	1.36603	1.11939	0.886068	0.807875	0.887288	0.575064	0.144389	0.0862706	0.884813	0.566755		0.159974	1.43886	2.349	2.36	2.15	2.077	2.002	1.992	2.49801	2.548	2.576	2.567	2.254	2.197
1.63311	1.74302	1.68321	1.61591	1.59814	1.59196	1.72507	1.72705	1.87546	1.92568	1.65918	1.78848	1.89634	2.02968	1.67796	1.54434			1.68916	0.879996	1.65732	1.37507	1.10059	0.827579	0.745499	1.35315	1.10797	0.870307	0.795928	0.882609	0.563705	0.157232	0.101536	0.875311	0.48679			1.43005	2.33923	2.35316	2.14902	2.07505	2.00005	1.99102	2.49507	2.54409	2.57111	2.56114	2.24618	2.21361
1.67159	1.77664	1.73544	1.65855	1.65439	1.64048	1.76161	1.76559	1.91459	1.97052	1.70056	1.81076	1.95438	2.08344	1.71362	1.55884			1.72957	0.875755	1.655	1.363	1.09353	0.825143	0.73882	1.34753	1.10518	0.867546	0.791119	0.875032	0.550214	0.171854	0.133811	0.874437	0.481517			1.42609	2.33702	2.35102	2.14702	2.075	1.99901	1.98902	2.49698	2.54103	2.56902	2.55704	2.24303	2.21697
1.71396	1.82396	1.77297	1.71195	1.70495	1.69994	1.81295	1.80696	1.94297	2.00597	1.73996	1.86895	1.96299	2.09399	1.76495	1.65491			1.76996	0.866179	1.65328	1.36069	1.08245	0.82535	0.742546	1.34625	1.10051	0.86769	0.787603	0.872213	0.553577	0.175187	0.114858	0.858015	0.554512			1.41987	2.32701	2.346	2.142	2.076	2.004	1.988	2.49001	2.538	2.567	2.556	2.23401	2.212
1.76591	1.86416	1.82589	1.76685	1.76279	1.76171	1.86198	1.85598	1.99393	2.0442	1.78898	1.91602	1.99728	2.11555	1.81593	1.70104	1.47947		1.81995	0.863604	1.65116	1.35581	1.09031	0.820737	0.734988	1.34534	1.0983	0.849128	0.7752	0.868018	0.547811	0.186689	0.110266	0.857755	0.556745	0.18876		1.4184	2.32994	2.33914	2.13514	2.0809	2.00596	1.9929	2.48118	2.52918	2.55329	2.54718	2.23792	2.19633
1.8164	1.91143	1.87442	1.82431	1.83019	1.82721	1.90252	1.89256	2.00488	2.06575	1.84038	1.98121	2.04542	2.15947	1.86541	1.76325	1.51063		1.86447	0.864074	1.6531	1.35955	1.09184	0.809743	0.731837	1.34587	1.09369	0.842822	0.769408	0.869758	0.553904	0.125097	0.0660599	0.85693	0.551732	0.203573		1.4208	2.31321	2.33406	2.13302	2.0731	2.00501	1.99596	2.47507	2.52011	2.553	2.54404	2.22219	2.20292
1.86796	1.95996	1.92296	1.87995	1.89794	1.89494	1.95396	1.93197	2.04397	2.08798	1.89495		2.06099	2.163	1.91696	1.82295	1.56196		1.91196	0.864669	1.66112	1.35874	1.08782	0.815425	0.736456	1.34819	1.08817	0.836565	0.760058	0.868361		0.110592	0.0634018	0.859478	0.533246	0.190152		1.42463	2.30701	2.329	2.128	2.069	2.008	1.998	2.46801	2.51101	2.54401	2.53601	2.21401
1.91393	1.99323	1.96307	1.92984	1.9625	1.96341	1.99016	1.96132	2.05377	2.09777	1.93996				1.96	1.89337	1.605		1.95109	0.863194	1.66181	1.36214	1.0893	0.818264	0.739069	1.34877	1.08847	0.833736	0.756287	0.866728				0.85817	0.514827	0.19404		1.42681	2.29918	2.32509	2.12116	2.06607	2.01386	2.0068	2.46311	2.50416	2.54009	2.536	2.20618
1.96644	2.04049	2.01445	1.98046	2.03126	2.03919	2.03255	2.00552	2.06686	2.1069	1.99244	2.07853	2.06596	2.167	2.01244	1.96919			1.99849	0.867859	1.66854	1.3678	1.10328	0.82379	0.751485	1.35098	1.08441	0.833868	0.750967	0.871448	0.494264	0.113361	0.0486167	0.862601	0.508524			1.43443	2.28515	2.32005	2.11803	2.0571	2.01895	2.01986	2.463	2.50004	2.53604	2.53006	2.19215	2.196
2.00996	2.07896	2.04297	2.02995	2.10093	2.11792	2.06696	2.02598	2.08898	2.11999	2.03596	2.08899	2.066	2.167	2.05296	2.02894			2.03996	0.874863	1.67644	1.3725	1.11293	0.836517	0.76098	1.35838	1.07865	0.83382	0.747563	0.876695	0.488706	0.11321	0.0459927	0.871071	0.509589			1.43972	2.288	2.318	2.116	2.055	2.02499	2.023	2.459	2.497	2.52901	2.526	2.196	2.196
2.05604	2.12309	2.09492	2.07702	2.16468	2.1905	2.10423	2.05931	2.11447	2.13567	2.08596	2.10272	2.07188	2.167	2.09611	2.07994		1.84961	2.07821	0.883276	1.68635	1.38023	1.12965	0.854605	0.774833	1.36647	1.08235	0.82659	0.746179	0.882539	0.486633	0.118579	0.0456667	0.881435	0.502958		0.0971451	1.45	2.29388	2.31408	2.11698	2.05304	2.03088	2.023	2.45704	2.49308	2.5241	2.52012	2.19992	2.19502
2.09259	2.14872	2.12665	2.12941	2.23027	2.26714	2.13268	2.08373	2.12588	2.14786	2.12259	2.11388	2.072	2.15415	2.13457	2.14329		1.9281	2.11657	0.891192	1.69445	1.38787	1.14184	0.871056	0.794004	1.37407	1.09	0.831255	0.765944	0.888226	0.487618	0.121854	0.0443846	0.891992	0.508713		0.0805249	1.45872	2.29598	2.31598	2.117	2.05003	2.02408	2.01905	2.45799	2.49201	2.524	2.52692	2.20198	2.19797
2.14196	2.19596	2.18196	2.18196	2.29195	2.32296	2.17896	2.12097	2.15897		2.17496	2.12899	2.076	2.154	2.17697	2.22993	2.01292	2.14283	2.15797	0.897655	1.70239	1.39555	1.15934	0.893352	0.810207	1.38274	1.10106	0.836396		0.893336	0.480656	0.124408	0.04431	0.898765	0.54623	0.167372	0.133128	1.46553	2.294	2.318	2.113	2.047	2.028	2.03599	2.457	2.497	2.527		2.199	2.2
2.16643	2.2263	2.21719	2.22207	2.35651	2.40314	2.20637	2.14543	2.18734		2.20041	2.14073	2.07698	2.154	2.20925	2.28766	2.09901	2.14691	2.19221	0.90111	1.70635	1.40008	1.16406	0.908343	0.826923	1.38651	1.1057	0.8688		0.895647	0.48628	0.129903	0.0444273	0.903872	0.543611	0.162385	0.0793853	1.47136	2.29595	2.318	2.11495	2.04407	2.02409	2.01938	2.45798	2.49895	2.52016		2.20486	2.19316
2.21452	2.2765	2.26651	2.27448	2.42235	2.47232	2.25551	2.18758			2.24357	2.16575	2.08096	2.154	2.2496	2.35137	2.20693	2.27768	2.23953	0.902081	1.7099	1.40355	1.16808	0.919055	0.841259	1.3927	1.12002			0.894858	0.508725	0.13404	0.0454398	0.906277	0.557826	0.14939	0.0618741	1.47526	2.30095	2.31899	2.11302	2.04103	2.02004	2.01801	2.45602	2.49603			2.20797	2.18508
2.24299	2.31299	2.30099	2.32398	2.47998	2.53498	2.28899	2.21399	2.222		2.27599	2.19599	2.084	2.157	2.28199	2.39699	2.33496	2.40896	2.27499	0.899871	1.70932	1.40551	1.17132	0.930017	0.850507	1.39112	1.12339	0.912569		0.892911	0.544848	0.136979	0.04544	0.903791	0.562768	0.141502	0.0486242	1.4732	2.303	2.322	2.119	2.039	2.019	2.026	2.452	2.501	2.527		2.208	2.178
2.2871	2.362	2.34804	2.373	2.52802	2.58792	2.33506	2.26202	2.27492	2.26828	2.31618	2.21658	2.08792	2.157	2.32512	2.4411	2.45065	2.55601	2.32596	0.895675	1.7027	1.39993	1.16808	0.93347	0.855989	1.38647	1.11628	0.905945	0.848403	0.890607	0.555337	0.142233	0.0465083	0.8979	0.528614	0.139991	0.0587932	1.46802	2.2981	2.32298	2.11704	2.03312	2.01704	2.02894	2.45396	2.50296	2.52994	2.54296	2.20506	2.178
2.32453	2.39756	2.39145	2.40954	2.57738	2.64133	2.38142	2.29459	2.31648	2.30849	2.35649	2.23971	2.09096	2.15996	2.36549	2.47952	2.57049	2.67353	2.36254	0.88466	1.69958	1.39253	1.15988	0.933737	0.855182	1.37563	1.10357	0.893162	0.817304	0.883441	0.555945	0.149656	0.0481393	0.883	0.500275	0.127145	0.0713217	1.4615	2.29306	2.32497	2.12095	2.03497	2.01799	2.03196	2.45597	2.503	2.52704	2.54695	2.19908	2.17405
2.36099	2.44898	2.43899	2.46298	2.63298	2.68999	2.42099	2.34499	2.34599	2.35199	2.39699	2.26499	2.097	2.163	2.39799	2.51299	2.65098	2.75898	2.40999	0.876562	1.68938	1.38408	1.15093	0.922293	0.845283	1.37029	1.0943	0.883133	0.796936	0.875962	0.551911	0.152579	0.0491397	0.875012	0.496371	0.139936	0.0911942	1.45287	2.295	2.329	2.123	2.032	2.025	2.038	2.457	2.504	2.528	2.547	2.2	2.173
2.41185	2.48322	2.48593	2.50896	2.66429	2.73009	2.46793	2.38998			2.441	2.2914	2.09798	2.16593	2.44885	2.56971	2.70967	2.83429	2.45205	0.862	1.68268	1.37291	1.14216	0.914898	0.836294	1.36011	1.08565			0.860814	0.534153	0.146997	0.0549482	0.861565	0.483522	0.137486	0.0809135	1.44451	2.29207	2.33096	2.12593	2.03396	2.025	2.03507	2.46091	2.50596			2.19902	2.17104
2.4615	2.53547	2.54045	2.55355	2.7135	2.77257	2.51354	2.43851	2.44152	2.44348	2.49347	2.33456	2.11483	2.16897	2.4985	2.62841	2.7209	2.84689	2.50348	0.855731	1.67595	1.3668	1.13816	0.897854	0.81968	1.34997	1.07623	0.865609	0.79165	0.854957	0.523961	0.150968	0.0566933	0.854935	0.486041	0.13448	0.0753649	1.43955	2.29299	2.33793	2.126	2.04093	2.02599	2.035	2.46694	2.51095	2.54505	2.55103	2.19801	2.171
2.49901	2.53553	2.55052	2.57252	2.70553	2.77251	2.52851	2.46352	2.48953	2.48253	2.54598	2.38299	2.132	2.172	2.53501	2.67502	2.75301	2.8705	2.51152	0.870281	1.64841	1.35786	1.11327	0.885404	0.797903	1.33591	1.07429	0.844253	0.766719	0.843743	0.510754	0.157988	0.0575598	0.868021	0.498523	0.151175	0.0684524	1.42083	2.26802	2.2945	2.1045	2.031	2.0135	2.011	2.44301	2.4855	2.52251	2.539	2.195	2.169
2.54414	2.5846	2.60009	2.6108	2.74235	2.78968	2.56726	2.51308	2.54597	2.53395	2.60481	2.44769	2.18296	2.19258	2.58112	2.72704	2.77068	2.87885	2.55961	0.858684	1.64955	1.35587	1.11213	0.865043	0.779727	1.33405	1.07998	0.836032	0.714699	0.844789	0.509201	0.166752	0.0600396	0.857054	0.508454	0.146638	0.0619452	1.42101	2.2857	2.30089	2.10941	2.03197	2.01153	2.01002	2.44596	2.48993	2.53134	2.51306	2.20578	2.16508
2.60249	2.62861	2.64412	2.64421	2.76629	2.7999	2.62451	2.56604	2.59114	2.59061	2.637	2.5232	2.23346	2.36316	2.63949	2.75574	2.78438	2.87899	2.60312	0.869833	1.65311	1.36031	1.11509	0.853094	0.767224	1.33866	1.07813	0.831884	0.733305	0.871194	0.502235	0.18261	0.148404	0.866875	0.508132	0.140723	0.0609476	1.42661	2.28152	2.30596	2.11396	2.04191	2.01398	2.01348	2.44698	2.50041	2.53445	2.513	2.19153	2.16005
2.64695	2.67794	2.68694	2.67897	2.77798	2.81149	2.66245	2.62443	2.67986	2.66007	2.67745	2.6209	2.3484	2.4814	2.68644	2.78646	2.79448	2.8805	2.64844	0.871942	1.65771	1.36474	1.12084	0.845591	0.761913	1.34361	1.06498	0.817614	0.719227	0.873724	0.505877	0.208486	0.171487	0.868251	0.508954	0.138515	0.0581743	1.42877	2.28651	2.31149	2.116	2.045	2.0155	2.01151	2.45399	2.4995	2.52004	2.508	2.19601	2.1515
2.69753	2.71675	2.71838	2.71771	2.79369	2.8164	2.71206	2.66765	2.73737	2.74017	2.72949	2.71271	2.42596	2.58196	2.73509	2.80367	2.79744	2.88198	2.69168	0.866179	1.66553	1.36904	1.10055	0.833533	0.761054	1.35274	1.0868	0.819412	0.742866	0.868878	0.514155	0.218242	0.174151	0.861849	0.504178	0.135914	0.055696	1.43614	2.29927	2.31444	2.11747	2.04892	2.01697	2.01692	2.45841	2.50048	2.51655	2.53153	2.20828	2.15395
2.73717	2.76955	2.75668	2.74131	2.81235	2.83039	2.7601	2.72006	2.78956	2.80545	2.7657	2.78341	2.49789	2.65352	2.77912	2.81986	2.79998	2.882	2.74059	0.890472	1.67033	1.37874	1.10925	0.83214	0.763116	1.36376	1.09086	0.848379	0.755675	0.893766	0.512559	0.210661	0.158685	0.884799	0.495794	0.134008	0.0539862	1.44582	2.29602	2.31598	2.11749	2.0485	2.01452	2.01601	2.45998	2.50496	2.51899	2.52406	2.20552	2.15796
2.77951	2.79953	2.79002	2.76751	2.83001	2.84551	2.80851	2.77801	2.85153	2.87353	2.80452	2.86403	2.60105	2.63019	2.82201	2.837	2.801	2.88254	2.77253	0.880858	1.67177	1.38666	1.11407	0.839955	0.770329	1.36866	1.09853	0.849762	0.758306	0.886041	0.519486	0.191239	0.0818331	0.873889	0.485879	0.134566	0.0536897	1.44918	2.296	2.314	2.1205	2.0525	2.01649	2.01449	2.461	2.509	2.52351	2.52151	2.2055	2.15651
2.81435	2.85155	2.83076	2.795	2.8457	2.85875	2.84433	2.82365	2.91091	2.94126	2.83887	2.92832	2.7002	2.76676	2.86029	2.85368	2.80689	2.90613	2.81817	0.885398	1.67481	1.39509	1.11738	0.844799	0.77403	1.37693	1.09645	0.863572	0.77238	0.888982	0.529274	0.172965	0.0696004	0.879617	0.483692	0.133643	0.0731044	1.4563	2.29845	2.31596	2.11952	2.05397	2.0106	2.00811	2.461	2.51096	2.53676	2.52887	2.20992	2.16436
2.85315	2.88567	2.86517	2.78883	2.84484	2.85386	2.88908	2.87949	2.97043	3.00885	2.87417	3.00326	2.81585	2.87531	2.90014	2.8439	2.81195	2.86925	2.85761	0.898861	1.67789	1.39715	1.11345	0.856455	0.776205	1.37952	1.09815	0.88516	0.798994	0.899468	0.53237	0.166291	0.0741889	0.89461	0.497179	0.127248	0.0468737	1.45847	2.30296	2.3155	2.11702	2.03001	1.98705	1.98405	2.46249	2.51398	2.53551	2.53495	2.20902	2.16154
2.85806	2.88105	2.87105	2.82105	2.86204	2.87404	2.88606	2.89307	2.99709	3.0671	2.89005	3.05508	2.94218	2.98829	2.90107	2.86102	2.81802	2.927	2.85406	0.915009	1.67193	1.39342	1.11954	0.855164	0.771657	1.38106	1.11996	0.911107	0.812021	0.917228	0.499837	0.135076	0.050394	0.910421	0.487382	0.138196	0.0668446	1.44919	2.27801	2.263	2.09	2.02999	1.985	1.98099	2.429	2.486	2.515	2.514	2.19401	2.15199
2.90128	2.91838	2.90543	2.85543	2.88856	2.90056	2.93027	2.94219	3.05996	3.13586	2.9264	3.11206	3.06201	3.18769	2.94822	2.87576	2.83374	2.92503	2.89236	0.914617	1.66919	1.38745	1.11723	0.858023	0.769781	1.37838	1.13635	0.91592	0.826352	0.915656	0.545513	0.138995	0.100854	0.911374	0.489033	0.135593	0.0495467	1.44985	2.2839	2.26103	2.08902	2.02213	1.98303	1.97608	2.42802	2.48698	2.51598	2.51597	2.19892	2.14708
2.93777	2.97464	2.95469	2.89873	2.91483	2.92683	2.9777	2.99069	3.11863	3.20357	2.96674	3.15175	3.17926	3.29036	2.9808	2.8919	2.84493	2.92897	2.94367	0.906164	1.66314	1.37915	1.11898	0.853847	0.762646	1.37071	1.13708	0.918017	0.831886	0.905694	0.51512	0.139646	0.0534994	0.903997	0.483019	0.177948	0.109801	1.43782	2.28698	2.261	2.08999	2.02498	1.97803	1.97103	2.42403	2.47508	2.51501	2.51501	2.20397	2.15793
2.98105	3.01606	2.99507	2.93507	2.94905	2.95204	3.02306	3.03807	3.18207	3.2621	3.00904	3.16605	3.27612	3.41313	3.02904	2.93301			2.97908	0.90108	1.65347	1.3742	1.10166	0.842322	0.755695	1.36479	1.13794	0.916547	0.831584	0.906285	0.52474	0.141707	0.0839586	0.893505	0.516678			1.43186	2.28	2.258	2.084	2.02699	1.97399	1.963	2.42	2.478	2.515	2.514	2.194	2.15701
3.0125	3.05931	3.0452	2.98422	2.98444	2.98153	3.06434	3.08525	3.23122	3.32697	3.03755	3.19849	3.35967	3.50455	3.05853	2.93989			3.0361	0.894337	1.6489	1.36295	1.08839	0.830311	0.738985	1.35628	1.12396	0.914571	0.820447	0.896397	0.531473	0.153444	0.103411	0.890173	0.474736			1.42238	2.28098	2.25505	2.08105	2.02109	1.96908	1.96005	2.42098	2.47603	2.51697	2.51105	2.19597	2.16291
3.06564	3.10767	3.09864	3.03863	3.03764	3.02073	3.1236	3.13765	3.30748	3.39554	3.09362	3.24965	3.42357	3.57254	3.11362	3.03435			3.0807	0.885281	1.63823	1.35687	1.0888	0.81698	0.737339	1.341	1.12505	0.886503	0.801181	0.886477	0.52867	0.165826	0.11685	0.882214	0.576307			1.41012	2.27405	2.25301	2.08199	2.01802	1.95907	1.95007	2.40908	2.47401	2.51402	2.50603	2.18805	2.15704
3.10809	3.15207	3.12809	3.09007	3.07608	3.06608	3.17507	3.19106	3.32006	3.42203	3.13608	3.30009	3.43609	3.58807	3.15209	3.08408			3.13206	0.883153	1.63495	1.35022	1.08786	0.7954	0.729079	1.33889	1.10675	0.892365	0.810409	0.885996	0.528202	0.163662	0.11848	0.87857	0.571536			1.4092	2.274	2.25199	2.07599	2.02199	1.957	1.94999	2.40499	2.46699	2.50999	2.50899	2.18799	2.162
3.16506	3.19824	3.18605	3.13624	3.12716	3.11519	3.22124	3.2274	3.35837	3.44463	3.1911	3.36198	3.49405	3.63129	3.21201	3.13811			3.17431	0.885088	1.63976	1.34565	1.08229	0.788749	0.721613	1.33727	1.11118	0.901903	0.81648	0.883344	0.516217	0.132434	0.0597262	0.884916	0.582175			1.41056	2.27203	2.24708	2.07108	2.01708	1.957	1.9441	2.40106	2.46208	2.50115	2.50506	2.18308	2.16298
3.22958	3.25562	3.23965	3.19462	3.19058	3.17461	3.27366	3.28363	3.44344	3.50162	3.25359	3.42459	3.50295	3.63299	3.27658	3.18569			3.22864	0.88514	1.63939	1.34598	1.08042	0.790835	0.718818	1.33815	1.11429	0.858658	0.773794	0.884611	0.519845	0.140255	0.0591673	0.883719	0.552329			1.40894	2.26505	2.23905	2.06405	2.01203	1.94806	1.94201	2.39802	2.45107	2.50199	2.49705	2.18002	2.15009
3.27907	3.30006	3.29106	3.25307	3.25709	3.25209	3.32706	3.33605	3.45705	3.52102	3.30707	3.46305	3.51302	3.64	3.32907	3.26011		3.2301	3.28006	0.889202	1.64402	1.34937	1.09391	0.828724	0.733806	1.34204	1.10733	0.853686	0.766201	0.889612	0.529232	0.138266	0.0516995	0.886722	0.539046		0.247259	1.41424	2.25599	2.23499	2.05799	2.008	1.958	1.942	2.392	2.44899	2.50099	2.49099	2.16999	2.14801
3.33212	3.34624	3.33429	3.30416	3.32488	3.31988	3.3693	3.37437	3.48947	3.53281	3.35816	3.50235	3.52874	3.64	3.37917	3.33969		3.30477	3.32525	0.898093	1.64781	1.35489	1.09974	0.817102	0.730642	1.34663	1.10703	0.843734	0.759973	0.898228	0.523534	0.127901	0.0442037	0.895682	0.536187		0.239587	1.42294	2.24911	2.23008	2.05406	2.008	1.95603	1.94102	2.392	2.44015	2.49411	2.48706	2.16016	2.15194
3.38367	3.39469	3.38467	3.36163	3.39852	3.39849	3.41371	3.41076	3.50888	3.54591	3.41463	3.51293	3.529	3.63801	3.42769	3.40657		3.35965	3.37468	0.899124	1.6552	1.36491	1.09872	0.82447	0.742323	1.35424	1.08673	0.834242	0.748217	0.900625	0.518314	0.128346	0.0520176	0.895303	0.525818		0.228572	1.42536	2.24602	2.22603	2.04804	2.00005	1.95401	1.94299	2.38803	2.43503	2.48804	2.48303	2.16	2.152
3.43505	3.44006	3.43207	3.42108	3.48011	3.48811	3.45206	3.44504	3.53203	3.56202	3.46305	3.53202	3.533	3.638	3.47804	3.4831	3.26309	3.40808	3.42604	0.90621	1.66572	1.3732	1.09943	0.817181	0.756406	1.36191	1.09652	0.836243	0.748214	0.906157	0.512187	0.129634	0.048869	0.903741	0.523297	0.19006	0.144564	1.43723	2.24399	2.225	2.044	1.99899	1.95501	1.94903	2.387	2.431	2.48399	2.478	2.158	2.157
3.46845	3.48132	3.48512	3.47806	3.55968	3.5667	3.49332	3.4755	3.55266	3.57577	3.50333	3.54971	3.53595	3.63898	3.5085	3.55678	3.32694	3.46801	3.45354	0.913244	1.67424	1.37692	1.11464	0.832723	0.76791	1.37384	1.09599	0.838316	0.751437	0.911403	0.502687	0.132384	0.0481519	0.91217	0.528484	0.197359	0.155017	1.44264	2.24007	2.225	2.04695	1.99408	1.95992	1.96867	2.387	2.42805	2.47318	2.47702	2.15505	2.15798
3.52165	3.52471	3.53169	3.53662	3.6216	3.64151	3.52479	3.50381	3.57783	3.60282	3.55665	3.56093		3.62907	3.55966	3.63846	3.41244	3.42927	3.50566	0.917155	1.68022	1.38567	1.11464	0.85239	0.776464	1.37708	1.09585	0.840804	0.77094	0.91453	0.49507		0.0466301	0.916929	0.562424	0.222761	0.099462	1.45205	2.23007	2.22897	2.04998	1.99201	1.9749	1.97297	2.38799	2.42999	2.473	2.47501	2.14904	2.158
3.56305	3.57305	3.57706	3.59406	3.69811	3.72008	3.57204	3.53704	3.61802	3.63002	3.60204	3.56801	3.549	3.62801	3.59704	3.70008	3.51617	3.56418	3.54406	0.923862	1.68725	1.39361	1.12495	0.872652	0.805994	1.38012	1.09345	0.84071	0.782707	0.922302	0.492264	0.146379	0.0465196	0.922471	0.545326	0.177153	0.0740929	1.45634	2.227	2.227	2.049	1.985	1.97199	1.96503	2.39	2.433	2.46701	2.47301	2.145	2.159
3.59646	3.60842	3.62325	3.64123	3.77475	3.77806	3.59955	3.56357	3.63079	3.64378	3.6325	3.57686	3.549	3.6339	3.6275	3.76101	3.64195	3.69586	3.58828	0.925001	1.68771	1.39918	1.15401	0.881575	0.801552	1.38346	1.10063	0.884547	0.795236	0.923727	0.49532	0.145652	0.0462346	0.923198	0.585949	0.186557	0.076186	1.45905	2.22602	2.22897	2.05097	1.98303	1.96413	1.9837	2.39197	2.43103	2.47586	2.48284	2.145	2.15605
3.64467	3.65866	3.66671	3.69563	3.84651	3.87832	3.65164	3.59777	3.66179	3.67677	3.68365	3.60084	3.55198	3.64195	3.68064	3.80967	3.76417	3.85293	3.63469	0.921276	1.68385	1.39855	1.15087	0.896349	0.820628	1.38209	1.09005	0.869916	0.795122	0.919926	0.508053	0.14566	0.0436875	0.919605	0.552863	0.141621	0.0533277	1.45973	2.23494	2.23397	2.05497	1.98697	1.96897	1.96712	2.38902	2.43795	2.47401	2.48598	2.15295	2.15203
3.67611	3.69911	3.70911	3.7341	3.89312	3.94616	3.68811	3.63707	3.68306	3.70306	3.71112	3.61804	3.55201	3.646	3.70712	3.84512	3.88426	3.99432	3.67512	0.919684	1.68501	1.39407	1.15842	0.929778	0.845396	1.38371	1.09775	0.871708	0.786436	0.915929	0.515336	0.144585	0.0481834	0.920369	0.546651	0.166947	0.0633958	1.45655	2.24303	2.23901	2.055	1.98501	1.967	1.97002	2.392	2.44001	2.47401	2.492	2.15802	2.15299
3.72419	3.74817	3.75719	3.77727	3.94709	4.01484	3.73619	3.66847	3.70857	3.72759	3.76214	3.63767	3.55593	3.646	3.75912	3.89614	3.99611	4.13365	3.72712	0.908194	1.67707	1.38871	1.16474	0.942249	0.852628	1.37333	1.09845	0.862004	0.784473	0.902477	0.509204	0.146763	0.0496945	0.911116	0.507659	0.152691	0.0747285	1.44804	2.2548	2.24293	2.05697	1.9909	1.96602	1.97983	2.39298	2.44295	2.4799	2.49397	2.16882	2.15005
3.75481	3.78477	3.79477	3.82371	4.00563	4.08059	3.77774	3.7167	3.76564	3.76079	3.78784	3.67377	3.56296	3.646	3.79279	3.92184	4.07451	4.21649	3.76675	0.899524	1.66728	1.38269	1.16266	0.941486	0.855194	1.36256	1.08584	0.825869	0.772615	0.892621	0.508394	0.14518	0.0502566	0.903915	0.510349	0.186264	0.116594	1.43952	2.25897	2.24598	2.06197	1.99398	1.97196	1.98696	2.40095	2.44896	2.48199	2.49797	2.17198	2.15298
3.81106	3.83205	3.84207	3.87707	4.05107	4.13107	3.83106	3.76407	3.78308	3.79805	3.84506	3.71904	3.57002	3.649	3.84806	3.99606	4.13308	4.27807	3.81806	0.890441	1.66112	1.37644	1.14913	0.944025	0.855759	1.35693	1.077	0.816862	0.762108	0.885521	0.508926	0.146439	0.0517419	0.892922	0.482838	0.190996	0.121383	1.42807	2.262	2.25101	2.068	1.982	1.97102	1.99101	2.402	2.455	2.49101	2.50401	2.174	2.152
3.85233	3.86447	3.89022	3.92915	4.10315	4.1802	3.87036	3.8132	3.84105	3.83342	3.88534	3.7495	3.58476	3.64802	3.89031	4.03634	4.18712	4.32818	3.86031	0.884192	1.65512	1.36539	1.14208	0.933265	0.847869	1.34634	1.07464	0.81806	0.768004	0.879085	0.498923	0.14583	0.0530881	0.886987	0.495809	0.152448	0.0880829	1.42303	2.26102	2.2569	2.06702	1.98298	1.98281	1.99592	2.40495	2.45697	2.49986	2.50892	2.17203	2.14905
3.90963	3.91765	3.93968	3.96676	4.13877	4.22074	3.9157	3.85473	3.86982		3.9466	3.81656	3.60487	3.65396	3.94564	4.08965	4.19992	4.3439	3.9057	0.877851	1.64776	1.35498	1.13095	0.925411	0.83712	1.34622	1.06144	0.802394		0.870953	0.50931	0.155794	0.0534378	0.882559	0.511975	0.151611	0.0829106	1.41841	2.26696	2.26793	2.07892	1.99194	1.98499	2.00097	2.41593	2.46395	2.51192		2.17697	2.15198
3.96107	3.95707	3.98607	4.01207	4.17907	4.25403	3.96007	3.91107	3.97102		3.99907	3.87312	3.6451	3.67026	3.99607	4.14706	4.22102	4.35701	3.95007	0.880596	1.65062	1.35457	1.13582	0.913359	0.822063	1.3426	1.06882	0.833909		0.877374	0.508271	0.164614	0.06053	0.881497	0.501014	0.158754	0.0778241	1.42	2.27201	2.27301	2.08202	2.00202	1.99001	2.004	2.42201	2.46601	2.48904		2.18501	2.15201
4.01412	4.00815	4.03519	4.06119	4.23015	4.27859	4.00722	3.96412	3.98379		4.05212	3.95662	3.71288	3.85199	4.04912	4.18733	4.23674	4.36684	3.99919	0.88483	1.65463	1.36023	1.1191	0.870106	0.802671	1.34799	1.07669	0.797936		0.880469	0.523016	0.188701	0.145847	0.886723	0.517723	0.154796	0.0665074	1.42596	2.27889	2.28087	2.0938	2.0138	1.99787	2.00695	2.43184	2.47289	2.5195		2.19189	2.15593
4.06369	4.04378	4.07078	4.09181	4.24292	4.28894	4.05967	4.01567	4.09429		4.09771	4.03053	3.76467	3.90369	4.09869	4.21681	4.24793	4.36799	4.04173	0.887901	1.66203	1.36503	1.11681	0.86167	0.789682	1.34917	1.06631	0.834183		0.885468	0.508654	0.195072	0.153679	0.887655	0.536799	0.155634	0.0606664	1.43089	2.27999	2.28299	2.09599	2.02195	2.00396	2.007	2.432	2.47797	2.49814		2.19101	2.15699
4.11307	4.09505	4.12403	4.13405	4.26601	4.28503	4.09807	4.06607	4.10309	4.09409	4.15006	4.1241	3.8461	3.9891	4.14707	4.25101	4.262	4.37101	4.08606	0.896146	1.66763	1.3659	1.11886	0.846437	0.774404	1.35376	1.06876	0.818244	0.774201	0.895081	0.517957	0.213724	0.172756	0.894372	0.510145	0.149289	0.0550188	1.43805	2.289	2.288	2.097	2.03301	2.011	2.02598	2.44101	2.48301	2.52401	2.541	2.199	2.16201
4.16118	4.12942	4.1476	4.16645	4.27387	4.30467	4.14421	4.1132	4.16298	4.15595	4.19523	4.19185	3.91876	4.06078	4.19911	4.25788	4.262	4.37493	4.12533	0.907664	1.67859	1.37451	1.11592	0.844139	0.7703	1.35927	1.07695	0.828073	0.767868	0.909514	0.51617	0.209866	0.169663	0.9026	0.506325	0.148848	0.0541645	1.44753	2.29097	2.29095	2.09602	2.03693	2.01198	2.01223	2.4469	2.49185	2.52892	2.54198	2.20195	2.17085
4.19578	4.18265	4.19767	4.19581	4.28195	4.305	4.18971	4.16069	4.22162	4.22257	4.2268	4.27447	4.00047	4.02822	4.23477	4.2729	4.26498	4.375	4.17071	0.914884	1.68837	1.38875	1.11933	0.841716	0.769038	1.37114	1.08701	0.827584	0.749897	0.917271	0.525161	0.215095	0.0920582	0.909019	0.501809	0.148323	0.0526598	1.45636	2.29001	2.291	2.10097	2.04097	2.01597	2.02293	2.44601	2.49796	2.53794	2.54101	2.202	2.17597
4.23905	4.21708	4.22908	4.23405	4.30003	4.31502	4.23607	4.21509	4.28411	4.30212	4.26905	4.32711	4.11516	4.13922	4.28105	4.28503	4.269	4.375	4.21007	0.922355	1.69359	1.39333	1.11556	0.841548	0.772198	1.38119	1.08399	0.861337	0.76415	0.922936	0.531983	0.172821	0.0832709	0.918144	0.495498	0.143969	0.0512505	1.46326	2.304	2.29	2.098	2.03901	2.01799	2.02298	2.44901	2.505	2.53602	2.53701	2.213	2.17701
4.27049	4.2662	4.27918	4.26254	4.3187	4.32779	4.28225	4.2701	4.35288	4.37973	4.30049	4.39686	4.21537	4.28069	4.3115	4.30271	4.27195	4.375	4.25723	0.925725	1.70427	1.39862	1.1152	0.840458	0.777198	1.38063	1.10444	0.859156	0.776882	0.926964	0.514859	0.141698	0.0586025	0.920659	0.494122	0.143075	0.0515649	1.47038	2.30498	2.29197	2.09505	2.04392	2.01111	2.00824	2.4549	2.505	2.54781	2.54586	2.21398	2.18192
4.30876	4.30575	4.30782	4.28983	4.33192	4.33992	4.32374	4.32366	4.42256	4.45651	4.33379	4.46556	4.33623	4.40322	4.35174	4.31492	4.27796	4.36308	4.29774	0.925253	1.70284	1.40135	1.11561	0.839456	0.775899	1.38621	1.11325	0.867367	0.787741	0.924854	0.507705	0.140425	0.052497	0.921982	0.483956	0.140993	0.0446151	1.47057	2.31394	2.29299	2.09699	2.04201	2.011	2.00105	2.45202	2.50897	2.55794	2.55395	2.21996	2.17703
4.35305	4.36006	4.36104	4.32305	4.35204	4.36203	4.37506	4.38007	4.48412	4.52811	4.38604	4.52908	4.46715	4.53521	4.39106	4.33903	4.31206	4.431	4.35005	0.927798	1.70355	1.39923	1.11379	0.837857	0.777657	1.38412	1.12571	0.899626	0.806242	0.926747	0.522201	0.130671	0.0454971	0.924699	0.483986	0.0909167	0.049903	1.46884	2.31	2.29	2.097	2.03499	1.99698	1.99399	2.45	2.508	2.55201	2.559	2.21799	2.17799
4.3894	4.40427	4.39445	4.35743	4.38545	4.38266	4.41632	4.43115	4.57352	4.6067	4.41846	4.58606	4.58013	4.6924	4.43527	4.36064	4.3543	4.43002	4.39033	0.926374	1.69519	1.3946	1.1037	0.835735	0.76798	1.38373	1.12816	0.87425	0.80745	0.924625	0.51556	0.124266	0.0433752	0.924129	0.488771	0.0810042	0.00752204	1.46318	2.30803	2.28902	2.09602	2.02713	1.98224	1.98318	2.45	2.50898	2.56184	2.55802	2.21407	2.17308
4.42874	4.4497	4.44466	4.38978	4.40189	4.41081	4.46766	4.48762	4.63559	4.67852	4.45178	4.61978	4.71609	4.84697	4.47474	4.42457			4.43967	0.92041	1.68897	1.38955	1.10018	0.831955	0.753765	1.37381	1.11889	0.87536	0.812387	0.917866	0.51992	0.111277	0.0496472	0.919213	0.58015			1.45638	2.30999	2.289	2.09799	2.027	1.98001	1.97406	2.44801	2.50801	2.56995	2.56297	2.21698	2.17598
4.47408	4.49907	4.48907	4.43407	4.44106	4.43805	4.51706	4.53708	4.68706	4.75308	4.50007	4.65105	4.80111	4.93811	4.52007	4.44309		4.56808	4.48107	0.914664	1.67784	1.37712	1.0964	0.81888	0.747502	1.36595	1.12003	0.891547	0.817746	0.911036	0.593537	0.176477	0.10171	0.914392	0.582106		0.173203	1.44779	2.309	2.287	2.09399	2.023	1.97099	1.96198	2.44599	2.50999	2.56399	2.563	2.216	2.166
4.52612	4.54915	4.53522	4.48415	4.47935	4.47242	4.56027	4.5901	4.73027	4.80807	4.55114	4.68345	4.87377	5.01667	4.5672	4.50397		4.62406	4.53214	0.91049	1.67374	1.36967	1.08656	0.811977	0.734922	1.36209	1.1144	0.902928	0.821939	0.908306	0.58464	0.181594	0.115517	0.909001	0.593252		0.216519	1.439	2.309	2.28405	2.08908	2.02103	1.96215	1.9502	2.4401	2.5041	2.56007	2.56595	2.216	2.16895
4.57269	4.59371	4.58865	4.53963	4.52669	4.51075	4.61067	4.63073	4.78067	4.86463	4.60266	4.7436	4.90877	5.04879	4.61171	4.53977		4.52567	4.57571	0.907609	1.66773	1.36505	1.0826	0.806089	0.7303	1.36129	1.11862	0.900508	0.819179	0.90532	0.585026	0.172472	0.103015	0.906119	0.595725		0.192615	1.43498	2.30403	2.27903	2.08701	2.01703	1.95703	1.94106	2.43404	2.49804	2.55404	2.56501	2.21004	2.16006
4.62806	4.64406	4.63906	4.59306	4.57707	4.55806	4.66306	4.68606	4.85504	4.92604	4.65306	4.80509	4.95202	5.08998	4.67106	4.61006		4.58601	4.63106	0.904996	1.66297	1.35911	1.0813	0.80877	0.727096	1.35782	1.10733	0.871153	0.798424	0.901158	0.585276	0.168005	0.129272	0.905094	0.588975		0.186557	1.43405	2.3	2.27399	2.08099	2.015	1.95399	1.939	2.43199	2.494	2.557	2.55899	2.204	2.14404
4.68211	4.69319	4.68917	4.64809	4.63701	4.61211	4.71219	4.73617	4.89238	4.96142	4.70711	4.88173	4.96872	5.07032	4.72314	4.65919		4.59289	4.68216	0.901606	1.66504	1.3592	1.08549	0.800369	0.723765	1.35298	1.0999	0.865415	0.793098	0.899802	0.463228	0.147056	0.0799356	0.899699	0.584878		0.201336	1.43295	2.29606	2.2681	2.0751	2.015	1.9481	1.93506	2.4261	2.49105	2.55602	2.55408	2.20006	2.18138
4.73565	4.74467	4.73868	4.70563	4.6986	4.67757	4.76565	4.77872	4.90591	4.98485	4.76165	4.92671	4.98986	5.11669	4.77864	4.73451		4.62976	4.73367	0.905166	1.66888	1.36318	1.0835	0.798631	0.725121	1.35787	1.0998	0.87747	0.798792	0.902582	0.460495	0.10725	0.0422929	0.903822	0.581532		0.216909	1.43663	2.28905	2.26204	2.06606	2.00705	1.94204	1.93103	2.41507	2.48107	2.5411	2.54705	2.19702	2.1671
4.79307	4.79406	4.79108	4.76409	4.77112	4.75612	4.81407	4.81507	4.94104	5.01203	4.82208	4.95503	4.997	5.117	4.83108	4.8021		4.66509	4.78007	0.905672	1.67546	1.3668	1.09128	0.834528	0.740228	1.36498	1.10019	0.875714	0.79255	0.904951	0.519898	0.105842	0.0413603	0.902362	0.53824		0.20465	1.44202	2.28099	2.253	2.056	2.00499	1.93999	1.927	2.41399	2.47299	2.52898	2.53398	2.18799	2.15499
4.8422	4.83434	4.84216	4.82008	4.84775	4.83767	4.85926	4.86026	4.96757	5.03168	4.87415	4.97763	4.99995	5.11405	4.88118	4.86595		4.72699	4.82624	0.913344	1.68231	1.37333	1.09586	0.81377	0.739158	1.37201	1.10094	0.872011	0.785712	0.911946	0.525144	0.106873	0.0415469	0.910339	0.524957		0.191279	1.45142	2.27608	2.25005	2.05305	1.99713	1.93213	1.92503	2.40514	2.46414	2.51719	2.52023	2.17816	2.15106
4.89565	4.88666	4.88671	4.87862	4.92748	4.9294	4.89676	4.8918	4.99383	5.04889	4.92467	4.99091	5	5.10307	4.93366	4.94647		4.85516	4.86773	0.919649	1.69214	1.3807	1.10409	0.835713	0.752641	1.37956	1.09924	0.866377	0.777315	0.917156	0.532869	0.117838	0.0426825	0.917394	0.549178		0.241754	1.45984	2.26507	2.24702	2.05002	1.99203	1.93101	1.92599	2.40003	2.46201	2.50905	2.50808	2.17204	2.15001
4.93907	4.92409	4.93507	4.93308	5.0041	5.01513	4.94207	4.92706	5.01804	5.06003	4.96807	5.00801	4.99998	5.1	4.97607	5.0321		4.79313	4.91906	0.923117	1.70129	1.38983	1.10494	0.836256	0.77113	1.38861	1.1097	0.86715	0.77626	0.918847	0.515005	0.117665	0.0426411	0.922417	0.564621		0.19045	1.4706	2.25798	2.246	2.048	1.98899	1.93802	1.95199	2.39999	2.45299	2.49698	2.49698	2.16499	2.159
4.98229	4.9791	4.98223	4.98712	5.07091	5.09864	4.98529	4.96341	5.04162	5.07673	5.01326	5.01194	4.98524	5.09902	5.01831	5.09793	4.85891	4.87762	4.95934	0.927794	1.70819	1.39797	1.12529	0.859579	0.784089	1.39722	1.10546	0.873674	0.782685	0.923543	0.498863	0.114128	0.0433288	0.926789	0.565279	0.250703	0.126405	1.47708	2.24422	2.24502	2.04603	1.98506	1.95374	1.94511	2.39606	2.44808	2.48618	2.48519	2.15713	2.16097
5.01878	5.01926	5.03025	5.0422	5.173	5.21147	5.02377	4.98835	5.05239	5.07842	5.05378	5.02097	4.99547	5.08405	5.0533	5.17164	4.99185	5.04078	5.00176	0.916136	1.68885	1.39592	1.14884	0.879883	0.805195	1.38431	1.10031	0.881802	0.821241	0.914751	0.503963	0.126629	0.0476472	0.913886	0.551948	0.162661	0.0641043	1.46276	2.23598	2.23599	2.045	1.97853	1.95351	1.9425	2.38902	2.43902	2.48005	2.48052	2.1465	2.15252
5.06307	5.0676	5.07858	5.09158	5.23862	5.29715	5.06609	5.02856	5.08215	5.09107	5.09608	5.04653	5.00601	5.0955	5.09906	5.2401	5.10724	5.16227	5.05108	0.913674	1.69285	1.39887	1.15953	0.918624	0.83204	1.3862	1.10889	0.888294	0.817443	0.913065	0.531973	0.135587	0.0534978	0.910662	0.557895	0.163755	0.0691174	1.46401	2.2405	2.239	2.045	1.9735	1.94951	1.94701	2.38899	2.4385	2.47589	2.476	2.1515	2.145
5.10086	5.11962	5.12128	5.13821	5.30291	5.37665	5.1132	5.0644	5.17201	5.12245	5.13927	5.06321	5.00993	5.09894	5.13539	5.29409	5.23729	5.30409	5.09624	0.909839	1.68499	1.39692	1.16252	0.932241	0.85349	1.38177	1.10775	0.872435	0.786679	0.906966	0.539213	0.138814	0.0550292	0.909033	0.559489	0.150935	0.0590735	1.45738	2.2405	2.23802	2.04451	1.97202	1.95343	1.95241	2.38556	2.43702	2.40122	2.476	2.1515	2.14303
5.14276	5.15977	5.16674	5.18772	5.37161	5.45008	5.16222	5.1003	5.19885	5.14389	5.1743	5.09482	5.01447	5.098	5.18223	5.33725	5.36328	5.45812	5.14671	0.903268	1.67926	1.39132	1.15887	0.94656	0.865019	1.37055	1.09569	0.871805	0.788796	0.902456	0.545577	0.141781	0.0575579	0.900485	0.550403	0.137236	0.0539408	1.45249	2.23752	2.23701	2.04748	1.97349	1.95449	1.96393	2.38401	2.43749	2.40348	2.476	2.14902	2.14151
5.18708	5.21308	5.21759	5.24461	5.42461	5.5141	5.21457	5.15258	5.25106	5.17609	5.22208	5.12356	5.01951	5.0975	5.22057	5.37411	5.46222	5.58174	5.19607	0.899433	1.66526	1.38426	1.15296	0.959255	0.876177	1.35999	1.08679	0.853806	0.761636	0.900283	0.542952	0.139084	0.0575296	0.895328	0.537971	0.155873	0.0768309	1.44134	2.239	2.24251	2.04701	1.9725	1.958	1.96951	2.38651	2.43651	2.40602	2.477	2.14949	2.1395
5.22442	5.25337	5.26378	5.2962	5.4762	5.56569	5.25289	5.19041	5.28447	5.20754	5.25942	5.15255	5.02344	5.09898	5.25792	5.42177	5.56639	5.69967	5.23046	0.890338	1.65664	1.37493	1.14826	0.960748	0.881518	1.35764	1.08197	0.843482	0.76029	0.892077	0.53833	0.137394	0.0573675	0.8853	0.508822	0.156392	0.119397	1.43315	2.23703	2.24644	2.05094	1.97152	1.95849	1.97541	2.39094	2.44192	2.41928	2.477	2.14556	2.13704
5.2772	5.31217	5.31968	5.35019	5.53218	5.62268	5.3072	5.2447	5.25871	5.24382	5.31021	5.20172	5.03493	5.10198	5.31419	5.46426	5.6187	5.75369	5.28867	0.884801	1.64555	1.36321	1.14016	0.954921	0.87343	1.3503	1.08049	0.813962	0.76611	0.887027	0.533756	0.139144	0.0533262	0.879707	0.523825	0.185079	0.139536	1.42252	2.23501	2.24998	2.0505	1.97051	1.96198	1.98146	2.39448	2.43951	2.47199	2.47899	2.14451	2.1365
5.32813	5.36011	5.36562	5.39213	5.56908	5.66057	5.34913	5.29712	5.36865	5.29215	5.36212	5.24409	5.04656	5.10702	5.36512	5.52514	5.64061	5.79218	5.33511	0.881267	1.6391	1.35747	1.13926	0.942635	0.863771	1.34378	1.09633	0.83889	0.752327	0.883718	0.531047	0.142621	0.0538939	0.87621	0.514108	0.189101	0.11469	1.42005	2.2395	2.25751	2.05551	1.97402	1.96751	1.985	2.4005	2.453	2.41399	2.49	2.15249	2.133
5.38896	5.41211	5.42449	5.45099	5.60686	5.69737	5.40897	5.35255	5.43978	5.35096	5.42198	5.28874	5.07501	5.11831	5.43389	5.5894	5.68867	5.86177	5.39006	0.8652	1.63639	1.34847	1.12803	0.932138	0.847474	1.33844	1.09274	0.859811	0.781702	0.864303	0.507354	0.148151	0.0560241	0.865926	0.490811	0.162035	0.0689566	1.41384	2.24049	2.26291	2.06238	1.98088	1.97242	1.98697	2.40001	2.45546	2.41007	2.49098	2.15004	2.13398
5.45573	5.45679	5.48076	5.49679	5.63279	5.71886	5.45079	5.40676	5.40979	5.41073	5.49275	5.39753	5.12678	5.13991	5.49273	5.64781	5.72399	5.85504	5.43878	0.868413	1.62487	1.34572	1.10155	0.913784	0.816651	1.32758	1.0748	0.819439	0.755664	0.865796	0.533616	0.171634	0.063448	0.869691	0.495452	0.135885	0.0702303	1.40548	2.24599	2.25997	2.07297	1.99699	1.97996	1.984	2.41097	2.45096	2.49692	2.49996	2.15899	2.12704
5.50712	5.50413	5.52813	5.5471	5.68705	5.74702	5.50812	5.46414	5.48117	5.47219	5.54412	5.49614	5.21407	5.34807	5.54313	5.69904	5.74003	5.86	5.49212	0.874069	1.62505	1.34961	1.10439	0.859727	0.789697	1.32989	1.07458	0.782935	0.715815	0.874391	0.542215	0.181567	0.143286	0.872287	0.504482	0.133404	0.0535647	1.40344	2.25101	2.263	2.076	1.99801	1.984	1.982	2.41402	2.45701	2.50202	2.50799	2.16401	2.12301
5.55331	5.55327	5.57727	5.58641	5.70474	5.7539	5.55431	5.51721	5.54505	5.54688	5.59031	5.54921	5.24159	5.37657	5.59227	5.71279	5.75084	5.85901	5.53732	0.88141	1.64078	1.35405	1.09664	0.847187	0.76561	1.33407	1.05695	0.819376	0.725426	0.882519	0.505715	0.161303	0.122353	0.878635	0.50516	0.130996	0.0515107	1.41065	2.25297	2.26399	2.07699	2.00293	1.98499	1.98299	2.41991	2.46094	2.5089	2.50406	2.16597	2.12596
5.60076	5.60573	5.60785	5.61386	5.72291	5.75201	5.59181	5.56476	5.61863	5.61963	5.63776	5.64252	5.33154	5.46853	5.63677	5.74185	5.751	5.859	5.5768	0.886455	1.64298	1.36402	1.0956	0.834136	0.751919	1.33871	1.06898	0.808469	0.728515	0.888122	0.51882	0.174889	0.135362	0.883048	0.507418	0.13293	0.0517188	1.41622	2.25499	2.27196	2.08098	2.01195	1.98599	1.98698	2.42497	2.46697	2.50602	2.50897	2.17197	2.13097
5.65711	5.64912	5.6611	5.66206	5.74903	5.75304	5.65211	5.63014	5.69022	5.6982	5.6931	5.72821	5.41531	5.42534	5.69312	5.76703	5.754	5.85499	5.63409	0.894177	1.65558	1.3692	1.12891	0.83837	0.766399	1.34653	1.06333	0.808701	0.725952	0.896928	0.530456	0.186857	0.106977	0.889475	0.507219	0.134292	0.0514996	1.42982	2.265	2.275	2.08199	2.017	1.98799	2.00097	2.427	2.473	2.49709	2.51202	2.17802	2.13103
5.69533	5.69126	5.69441	5.68264	5.75785	5.76676	5.68935	5.67816	5.76469	5.76876	5.72641	5.80073	5.52311	5.54097	5.73526	5.77683	5.754	5.85205	5.66447	0.900008	1.65386	1.37871	1.13133	0.83839	0.772935	1.35921	1.08781	0.819402	0.736996	0.903092	0.536101	0.158419	0.0782446	0.894797	0.49983	0.135116	0.0548118	1.43802	2.26598	2.275	2.07709	2.017	1.98505	1.99019	2.42798	2.47202	2.52845	2.51986	2.18488	2.14181
5.74773	5.74672	5.74673	5.73374	5.76994	5.77098	5.74372	5.7367	5.82569	5.85257	5.78072	5.86468	5.64339	5.70218	5.78773	5.78894	5.75798	5.852	5.71872	0.915461	1.66372	1.38917	1.12797	0.832132	0.761957	1.37781	1.12435	0.837438	0.757047	0.919874	0.524361	0.147852	0.0670453	0.908619	0.500924	0.139398	0.0548799	1.44632	2.27396	2.27102	2.07402	2.02197	1.97804	1.9701	2.43198	2.47697	2.52999	2.52796	2.18798	2.14996
5.77715	5.79015	5.79012	5.75411	5.78304	5.78703	5.78215	5.78915	5.89922	5.93723	5.81315	5.9392	5.76235	5.84035	5.81615	5.80304	5.75709		5.76912	0.922131	1.6676	1.39839	1.13476	0.838794	0.770241	1.38598	1.13368	0.858489	0.773928	0.926243	0.515541	0.14296	0.0689387	0.915419	0.503527	0.140084		1.44848	2.27502	2.271	2.078	2.01898	1.97298	1.96499	2.43	2.47801	2.53102	2.52901	2.18802	2.14999
5.82823	5.84222	5.83236	5.79144	5.79778	5.79685	5.83422	5.8422	5.97584	6.0168	5.86423	6.00993	5.88318	5.96216	5.86723	5.81778	5.78951	5.89907	5.81136	0.922485	1.67626	1.39545	1.13543	0.840081	0.767275	1.38274	1.14138	0.86842	0.79053	0.923718	0.516033	0.139443	0.0476115	0.918641	0.492004	0.117067	0.0454137	1.44658	2.28288	2.271	2.078	2.01309	1.96512	1.96204	2.43	2.48096	2.53691	2.53393	2.19588	2.14507
5.87079	5.88877	5.87777	5.82085	5.82984	5.82386	5.86982	5.90469	6.06257	6.10954	5.90679	6.06373	6.02131	6.15304	5.90879	5.83193	5.78801	5.87015	5.86871	0.923674	1.67106	1.39577	1.11716	0.841563	0.766772	1.38241	1.13918	0.877584	0.808022	0.923431	0.540934	0.136932	0.0985996	0.921207	0.491293	0.145713	0.071546	1.4458	2.29394	2.27001	2.07701	2.00703	1.95406	1.95603	2.43298	2.48896	2.54396	2.53599	2.20396	2.145
5.92109	5.94412	5.93511	5.86809	5.86207	5.85309	5.93011	5.96314	6.1281	6.1942	5.95308	6.11308	6.14434	6.26838	5.95411	5.90707			5.91313	0.921442	1.66211	1.38547	1.1358	0.842975	0.755293	1.37264	1.13668	0.900468	0.821735	0.922918	0.540201	0.152616	0.0709644	0.917318	0.586487			1.43967	2.28399	2.26601	2.076	2.009	1.95399	1.94998	2.43401	2.48801	2.537	2.53599	2.19699	2.143
5.95147	5.98626	5.97333	5.89945	5.88755	5.88543	5.96735	6.01214	6.16142	6.2628	5.98052	6.14052	6.26391	6.40068	5.99135	5.93059			5.95821	0.915298	1.65696	1.37942	1.12553	0.834204	0.75302	1.36707	1.13092	0.924096	0.837386	0.915352	0.60363	0.15835	0.0900066	0.912986	0.599591			1.43406	2.28105	2.27091	2.076	2.009	1.94909	1.94312	2.43597	2.49291	2.53602	2.53403	2.19503	2.14398
6.00473	6.0437	6.02871	5.95372	5.93973	5.92281	6.02968	6.06374	6.25153	6.33961	6.0377	6.17283	6.35255	6.50049	6.04373	5.97378			6.01073	0.90362	1.64487	1.36834	1.09312	0.82838	0.743221	1.35428	1.13699	0.902903	0.831701	0.904138	0.591171	0.172716	0.117429	0.900773	0.596567			1.42494	2.28299	2.26304	2.07202	2.00104	1.94303	1.93405	2.43302	2.48604	2.54197	2.53301	2.19699	2.144
6.05415	6.09815	6.08414	6.01217	5.98517	5.96215	6.08815	6.11716	6.31103	6.39911	6.09015	6.23516	6.42505	6.58103	6.09415	6.02004			6.06816	0.895717	1.63919	1.3561	1.09407	0.810896	0.741084	1.34098	1.12546	0.904195	0.829315	0.892996	0.580659	0.134423	0.0965698	0.896247	0.59038			1.4164	2.28399	2.26598	2.06799	2.00698	1.93401	1.927	2.428	2.48998	2.53998	2.532	2.19399	2.14102
6.10818	6.1512	6.13523	6.07209	6.04608	6.01717	6.14317	6.17315	6.32184	6.43742	6.14418	6.29312	6.44175	6.59085	6.14917	6.03576			6.12415	0.894577	1.63916	1.35416	1.08304	0.820111	0.738893	1.3384	1.12159	0.913184	0.834551	0.89167	0.580394	0.153364	0.100116	0.895294	0.536199			1.4122	2.28006	2.25812	2.06504	2.0001	1.93794	1.92601	2.42701	2.48113	2.53212	2.53299	2.19006	2.14987
6.15974	6.20573	6.19072	6.13369	6.10769	6.07173	6.20171	6.22673	6.37672	6.47879	6.19176	6.3537	6.49374	6.6308	6.20273	6.13749			6.17674	0.888252	1.63463	1.35096	1.08215	0.822061	0.729417	1.33355	1.10389	0.908315	0.824202	0.887312	0.576311	0.117392	0.0810163	0.887151	0.576324			1.41279	2.27304	2.25104	2.06003	2.00099	1.94198	1.92998	2.42203	2.48199	2.52802	2.53002	2.18403	2.14801
6.22315	6.25912	6.24614	6.19516	6.17522	6.15023	6.25514	6.27611	6.43804	6.52304	6.25415	6.41813	6.51502	6.63601	6.26215	6.21618			6.23113	0.891779	1.63804	1.35045	1.06981	0.798447	0.726364	1.33816	1.11103	0.890336	0.809115	0.890932	0.579675	0.111716	0.0539258	0.890436	0.569925			1.41413	2.26998	2.25099	2.05599	1.995	1.941	1.932	2.41398	2.47199	2.52199	2.52199	2.17799	2.14
6.27608	6.30225	6.29416	6.25004	6.25069	6.2306	6.30513	6.31335	6.45373	6.53774	6.30806	6.46321	6.52188	6.64091	6.31508	6.27792			6.27818	0.894994	1.64583	1.35583	1.07869	0.800858	0.731412	1.34324	1.10902	0.885278	0.800343	0.894989	0.581321	0.110295	0.0559645	0.892671	0.543618			1.41717	2.26312	2.24707	2.05403	1.99402	1.94002	1.93298	2.4081	2.47003	2.51709	2.51709	2.17309	2.13902
6.33272	6.34877	6.34276	6.31468	6.32961	6.31458	6.34381	6.36076	6.50872	6.56188	6.36671	6.49584	6.51703	6.63503	6.36873	6.36059			6.32775	0.904253	1.64887	1.36355	1.09165	0.800422	0.725172	1.35523	1.09066	0.855102	0.783534	0.904174	0.525184	0.126239	0.0590247	0.901754	0.539369			1.42496	2.26201	2.24601	2.05201	1.994	1.94199	1.93996	2.40601	2.46204	2.51302	2.51302	2.16803	2.15293
6.38413	6.39014	6.39612	6.37316	6.41921	6.41327	6.39208	6.40108	6.51503	6.57402	6.41913	6.50405	6.52	6.63199	6.42113	6.43417			6.36911	0.91165	1.65859	1.36884	1.1011	0.812774	0.744578	1.36737	1.09276	0.855264	0.772387	0.911911	0.524181	0.128521	0.058439	0.908569	0.537466			1.43412	2.25501	2.24201	2.052	1.98901	1.94502	1.93903	2.404	2.45499	2.50998	2.50899	2.16501	2.154
6.42933	6.43631	6.43837	6.42621	6.49093	6.50366	6.42058	6.42662	6.52682	6.5809	6.46433	6.52174	6.52	6.62806	6.46534	6.49115			6.40743	0.918459	1.67231	1.3788	1.10068	0.824496	0.760878	1.37159	1.10317	0.863271	0.768054	0.915743	0.514179	0.128855	0.0547055	0.918295	0.532563			1.4449	2.25697	2.24496	2.052	1.99196	1.9519	1.95082	2.40499	2.45007	2.5031	2.50604	2.16697	2.15499
6.48373	6.47879	6.49074	6.48769	6.57956	6.59753	6.48169	6.48172	6.56083	6.59095	6.51574	6.53294	6.50707	6.628	6.52271	6.57259	6.3475	6.36414	6.46073	0.922679	1.67976	1.38461	1.12246	0.844082	0.777199	1.38102	1.1082	0.864305	0.767224	0.921641	0.507025	0.12483	0.0512571	0.92051	0.539037	0.143927	0.0598867	1.45276	2.23909	2.245	2.052	1.98504	1.96493	1.96592	2.40997	2.44602	2.49902	2.506	2.15009	2.15798
6.52317	6.52915	6.53915	6.5422	6.65329	6.69815	6.51715	6.50612	6.57907	6.60504	6.56416	6.54506	6.51004	6.61802	6.55518	6.64528	6.42844	6.49142	6.51112	0.92831	1.68779	1.39519	1.1336	0.87425	0.80298	1.38302	1.10981	0.859498	0.770036	0.927174	0.501429	0.127464	0.0484861	0.925965	0.550088	0.148743	0.0681498	1.46043	2.24003	2.24601	2.057	1.98899	1.97	1.95418	2.409	2.44501	2.5	2.50503	2.15502	2.16198
6.57116	6.57126	6.58323	6.59999	6.73654	6.74125	6.56123	6.54138	6.59964	6.61778	6.61019	6.56073	6.52278	6.62291	6.60513	6.72363	6.55479	6.60993	6.5454	0.931052	1.69646	1.39849	1.14259	0.894211	0.808572	1.38669	1.10963	0.870272	0.777401	0.928251	0.509597	0.128472	0.0473794	0.930304	0.555289	0.158254	0.0709412	1.46415	2.24885	2.24895	2.05602	1.98605	1.96902	2.00609	2.40802	2.44697	2.5	2.51483	2.1609	2.1561
6.61577	6.61776	6.63075	6.65173	6.78774	6.85739	6.6008	6.57085	6.62089	6.63491	6.65378	6.5998	6.52797	6.623	6.64778	6.78071	6.69627	6.75226	6.59972	0.930802	1.69185	1.39948	1.16031	0.938977	0.846064	1.3877	1.1034	0.86672	0.783718	0.927783	0.546308	0.133882	0.0478574	0.930251	0.546039	0.149178	0.0611019	1.46397	2.25497	2.25099	2.05799	1.98799	1.97298	1.97019	2.40999	2.45197	2.51094	2.52395	2.16697	2.14705
6.66911	6.67115	6.68813	6.71115	6.86821	6.94522	6.65911	6.62907	6.66106	6.67107	6.70711	6.62409	6.53502	6.623	6.70012	6.84814	6.84036	6.93744	6.65413	0.925299	1.68579	1.3932	1.16286	0.947913	0.86507	1.37324	1.10941	0.866315	0.783382	0.921296	0.555099	0.136056	0.0510179	0.925822	0.546711	0.158982	0.0519942	1.45737	2.258	2.25401	2.05701	1.985	1.97001	1.97903	2.418	2.45801	2.51401	2.52501	2.166	2.146
6.70744	6.72126	6.73333	6.76323	6.93896	7.02088	6.69744	6.65462	6.68268	6.69662	6.74544	6.65357	6.54091	6.623	6.74139	6.89629	6.96516	7.08975	6.69736	0.917968	1.6793	1.39158	1.16126	0.955892	0.87525	1.37268	1.10204	0.867956	0.784099	0.913101	0.554745	0.13807	0.05373	0.919582	0.519462	0.145745	0.0568977	1.45261	2.25899	2.25794	2.05897	1.985	1.97296	1.98787	2.41899	2.46194	2.51696	2.52993	2.16699	2.14501
6.73984	6.7628	6.78575	6.81674	6.99473	7.08469	6.74577	6.70078	6.71882	6.71889	6.77784	6.66793	6.54399	6.623	6.77086	6.93581	7.05756	7.18952	6.74975	0.905919	1.67215	1.37903	1.15427	0.959483	0.880505	1.36419	1.09001	0.83129	0.741479	0.902491	0.545077	0.138856	0.0537103	0.906374	0.503198	0.17012	0.092665	1.44255	2.258	2.26497	2.06597	1.98799	1.97897	1.99795	2.42696	2.47494	2.53292	2.54393	2.16999	2.144
6.79714	6.82015	6.84312	6.87413	7.06312	7.15015	6.80913	6.75413	6.76113	6.75912	6.83315	6.7241	6.55504	6.62601	6.83212	6.99715	7.14616	7.2921	6.80513	0.891918	1.66569	1.36978	1.1459	0.954394	0.876213	1.35246	1.07167	0.827302	0.743206	0.88981	0.536778	0.140853	0.055714	0.891347	0.474857	0.152003	0.0942365	1.43341	2.26301	2.26602	2.06803	1.98902	1.98401	2.00401	2.42702	2.47402	2.53303	2.54802	2.17601	2.153
6.84418	6.87308	6.88429	6.91823	7.10527	7.20013	6.85225	6.8002	6.80523	6.7993	6.88313	6.7584	6.56974	6.62797	6.87427	7.04713	7.20006	7.32542	6.84923	0.884342	1.6555	1.36332	1.14511	0.949023	0.870195	1.34159	1.07284	0.817677	0.738394	0.88288	0.536141	0.145303	0.0570862	0.883477	0.466987	0.146152	0.0861504	1.42749	2.26791	2.2719	2.07783	1.9949	1.98695	2.00695	2.4329	2.4799	2.54185	2.55488	2.17993	2.15202
6.89873	6.91181	6.93375	6.96974	7.14381	7.2408	6.90374	6.84378	6.85475	6.8398	6.92977	6.80477	6.57597	6.63098	6.93271	7.09775	7.21095	7.3449	6.89577	0.875634	1.65388	1.36044	1.1412	0.940254	0.856788	1.33019	1.04184	0.8195	0.769979	0.874194	0.527962	0.146932	0.0592491	0.874923	0.502081	0.158367	0.0788166	1.42397	2.27098	2.27996	2.08894	2.00196	1.99496	2.01098	2.43996	2.49293	2.54299	2.56296	2.18099	2.15399
6.96219	6.96715	6.98817	7.02113	7.19908	7.28109	6.95516	6.91016	6.92614		7.00118	6.87725	6.61718	6.6465	6.99618	7.16416	7.26101	7.379	6.95415	0.875972	1.65379	1.35477	1.13102	0.919331	0.838874	1.33875	1.06207	0.842867		0.874372	0.530205	0.158536	0.0601608	0.875211	0.493243	0.141323	0.0516298	1.42214	2.27003	2.28602	2.09201	2.00605	2.00101	2.01501	2.44402	2.49202	2.53308		2.18202	2.157
7.02408	7.01824	7.04515	7.06436	7.22462	7.30958	7.00821	6.96321	6.97231		7.06209	6.95977	6.67612	6.8145	7.05512	7.21721	7.26593	7.379	7.00327	0.876611	1.65687	1.35422	1.11793	0.906461	0.820296	1.34446	1.06427	0.802067		0.871788	0.531924	0.177321	0.136938	0.878984	0.507685	0.145518	0.0515512	1.42483	2.27985	2.2929	2.09693	2.02275	2.00593	2.01894	2.44991	2.49791	2.55961		2.18791	2.15601
7.08172	7.05482	7.08978	7.10182	7.27376	7.32393	7.05577	7.01475	7.04265		7.12071	7.0416	6.73869	6.87969	7.10973	7.23989	7.27595	7.38298	7.0448	0.887117	1.66743	1.35796	1.11615	0.863375	0.799722	1.34962	1.06877	0.804326		0.884586	0.526796	0.191451	0.152677	0.886821	0.523362	0.146396	0.047958	1.43441	2.29194	2.29798	2.10297	2.03096	2.01794	2.018	2.45597	2.50596	2.56		2.20392	2.156
7.13713	7.10613	7.13311	7.15508	7.28504	7.33	7.10615	7.07615	7.12314	7.09121	7.17411	7.13726	6.83027	6.96627	7.16713	7.26609	7.28701	7.383	7.09912	0.897503	1.67675	1.36762	1.11313	0.85532	0.787124	1.35908	1.06985	0.815226	0.761299	0.897385	0.535665	0.205448	0.167009	0.894389	0.525152	0.13243	0.0452993	1.44381	2.29801	2.302	2.106	2.041	2.017	2.016	2.46001	2.51	2.54699	2.57997	2.20701	2.16599
7.1832	7.15515	7.17429	7.18253	7.29876	7.33	7.16203	7.13203	7.17609	7.1667	7.21431	7.23334	6.92732	7.06529	7.21615	7.29746	7.28995	7.383	7.14422	0.905964	1.68575	1.37558	1.1115	0.848095	0.777555	1.36775	1.08917	0.868814	0.790211	0.906522	0.551959	0.219261	0.181146	0.901448	0.507534	0.132322	0.0450444	1.45322	2.30292	2.302	2.10502	2.04198	2.01602	2.016	2.46197	2.51098	2.54208	2.56722	2.21093	2.16403
7.21883	7.19581	7.21083	7.21385	7.30597	7.331	7.2058	7.18276	7.24169	7.24165	7.25182	7.29372	6.9917	7.01425	7.24885	7.30795	7.29	7.38101	7.18381	0.914052	1.69544	1.38718	1.11204	0.844735	0.776056	1.3785	1.1011	0.82986	0.760196	0.915249	0.535281	0.19443	0.0834375	0.909184	0.499706	0.132519	0.0442139	1.46401	2.31295	2.30598	2.10699	2.04897	2.017	2.02993	2.46499	2.51498	2.55892	2.56999	2.21896	2.17196
7.26911	7.24515	7.25613	7.25309	7.32006	7.342	7.25913	7.24315	7.31023	7.33225	7.29712	7.3672	7.10836	7.1475	7.30012	7.32305	7.29301	7.38095	7.23513	0.925972	1.70603	1.39512	1.11463	0.844342	0.777705	1.3911	1.10708	0.868962	0.772909	0.927322	0.557759	0.184753	0.0819146	0.919802	0.496625	0.128001	0.0428758	1.47417	2.316	2.307	2.10599	2.05	2.01598	2.01896	2.46799	2.51601	2.55403	2.56799	2.22499	2.16501
7.30742	7.29721	7.30033	7.28354	7.34167	7.34299	7.30333	7.29521	7.38979	7.4177	7.33739	7.43399	7.23212	7.31841	7.34137	7.34073	7.29596	7.36228	7.27933	0.933279	1.70934	1.40262	1.11642	0.844902	0.779325	1.40139	1.11305	0.866113	0.782741	0.934767	0.533656	0.124583	0.059707	0.927316	0.494847	0.128187	0.0414418	1.47916	2.31699	2.30601	2.10403	2.05	2.00812	2.00619	2.46603	2.51896	2.56287	2.56406	2.22106	2.16993
7.35277	7.3368	7.3398	7.31484	7.34598	7.35693	7.35673	7.35669	7.45667	7.50258	7.38178	7.51062	7.36434	7.41154	7.39075	7.36687	7.32286	7.38488	7.32776	0.940554	1.71115	1.40561	1.11837	0.852621	0.786166	1.40421	1.12344	0.900476	0.803227	0.937149	0.532146	0.126008	0.0434008	0.938812	0.490621	0.152746	0.0435592	1.48299	2.31601	2.30699	2.10499	2.04602	2.00402	1.99406	2.46799	2.52099	2.56101	2.56301	2.221	2.17597
7.39515	7.38615	7.38415	7.3551	7.37109	7.37607	7.40216	7.41317	7.52925	7.58427	7.42314	7.58016	7.50244	7.63927	7.43215	7.37711		7.46717	7.36916	0.938826	1.71123	1.40434	1.12201	0.856312	0.785247	1.40683	1.13713	0.91543	0.821359	0.936105	0.577298	0.119292	0.0845758	0.936378	0.494114		0.0724988	1.48285	2.32699	2.30899	2.109	2.03899	1.99598	1.98696	2.46599	2.52301	2.55801	2.56699	2.22798	2.17301
7.44516	7.43616	7.4322	7.38746	7.40051	7.39961	7.45315	7.46907	7.60966	7.67351	7.46923	7.63213	7.64462	7.72851	7.4802	7.41339		7.52307	7.42015	0.934207	1.70335	1.39789	1.12135	0.857077	0.777726	1.39697	1.13748	0.918725	0.830743	0.931064	0.547173	0.110133	0.034192	0.932338	0.501802		0.127658	1.47626	2.32307	2.30507	2.109	2.03605	1.98911	1.9752	2.46305	2.52497	2.56193	2.56405	2.2221	2.17595
7.48979	7.48278	7.48077	7.42582	7.43086	7.42488	7.50276	7.52374	7.67071	7.74665			7.77538	7.88525	7.52678			7.49713	7.46578	0.921531	1.69509	1.39083	1.11245	0.839167	0.773619	1.38739	1.13525	0.9373	0.847728			0.105482	0.051283	0.914377			0.13882	1.46893	2.31802	2.30699	2.10701	2.03401	1.97507	1.96704	2.464	2.53097	2.56499	2.57097
7.52368	7.54319	7.52672	7.4662	7.45662	7.44514	7.55771	7.57124	7.73428	7.82177	7.54868	7.70362	7.82674	7.97372	7.56817	7.5022	7.59207	7.75352	7.51371	0.911232	1.67035	1.38146	1.10151	0.818242	0.753843	1.3675	1.14035	0.942262	0.8528	0.914727	0.517557	0.139345	0.0985587	0.904568	0.606433	0.162682	0.129298	1.4466	2.31297	2.29849	2.11248	2.03149	1.96399	1.95347	2.45847	2.5225	2.57099	2.566	2.22047	2.19693
7.57302	7.59697	7.58796	7.52249	7.48905	7.48351	7.61497	7.6369	7.81141	7.89699	7.59902	7.73768	7.89458	8.03364	7.61505	7.55443	7.61142	7.75915	7.57196	0.907553	1.65825	1.36616	1.08716	0.81146	0.750186	1.35674	1.12292	0.931205	0.846735	0.91091	0.560291	0.182498	0.126873	0.901037	0.614777	0.194867	0.143449	1.43611	2.30454	2.29598	2.10748	2.02753	1.96049	1.94453	2.45051	2.52302	2.56751	2.56645	2.21353	2.17778
7.62918	7.65002	7.63818	7.57665	7.53868	7.52612	7.67254	7.6868	7.85919	7.96134	7.65168	7.80088	7.94789	8.09591	7.67367	7.59157	7.66553	7.81843	7.62563	0.897605	1.65007	1.36011	1.07957	0.805256	0.740204	1.34695	1.12384	0.936468	0.851357	0.901458	0.558267	0.171099	0.123832	0.89086	0.586632	0.163209	0.120859	1.42827	2.3026	2.29095	2.10352	2.02644	1.95552	1.93841	2.44444	2.5224	2.56243	2.56345	2.21261	2.19733
7.69067	7.70463	7.69766	7.63918	7.59919	7.58319	7.72965	7.75364	7.89865	8.00862	7.71416	7.87617	7.98658	8.11858	7.73666	7.65609	7.70211	7.85259	7.68365	0.896811	1.64964	1.3568	1.07763	0.803722	0.735924	1.34164	1.11013	0.927951	0.849676	0.90065	0.53713	0.161337	0.117152	0.890102	0.600654	0.170577	0.124255	1.42414	2.29996	2.28399	2.10048	2.0215	1.95549	1.932	2.43849	2.51549	2.55499	2.56049	2.20796	2.195
7.75683	7.75492	7.76025	7.71234	7.67937	7.65988	7.78929	7.80725	7.96107	8.05732	7.77935	7.9462	8.01521	8.15055	7.79836	7.71416	7.74222	7.88472	7.74335	0.8979	1.64879	1.3475	1.07711	0.795134	0.733871	1.33849	1.11448	0.920365	0.838093	0.900465	0.509874	0.132443	0.107033	0.892379	0.58381	0.169615	0.128289	1.42214	2.28266	2.278	2.08901	2.02001	1.95107	1.93255	2.43354	2.51045	2.54758	2.55503	2.18916	2.19687
7.80759	7.80386	7.8025	7.76742	7.7426	7.72624	7.83261	7.84503	8.01839	8.08755	7.82958	7.98444	8.02196	8.14382	7.84917	7.79417	7.77693	7.91992	7.78897	0.893462	1.64505	1.35213	1.07235	0.796286	0.733245	1.34608	1.10945	0.902734	0.827481	0.894941	0.549829	0.154697	0.10671	0.889183	0.589467	0.171656	0.13123	1.42461	2.2895	2.275	2.08451	2.01958	1.95209	1.93763	2.43199	2.5055	2.54851	2.55053	2.196	2.17819
7.84276	7.84523	7.8338	7.80033	7.79745	7.78745	7.86375	7.87527	8.04116	8.10961	7.86426	8.00115	8.02554	8.14151	7.88825	7.80161	7.57616	7.94714	7.81528	0.898895	1.65275	1.36073	1.07413	0.815173	0.735701	1.35394	1.11002	0.891405	0.813791	0.900582	0.557513	0.165042	0.10742	0.894337	0.485117	0.232479	0.139354	1.43019	2.28797	2.27399	2.08249	2.02098	1.9585	1.94403	2.4305	2.50198	2.54797	2.54845	2.19447	2.18103
7.90317	7.90188	7.90062	7.87671	7.90173	7.89281	7.9215	7.93654	8.08297	8.13398	7.92375	8.03665	8.03406	8.14499	7.94807	7.92014	7.62725	8.08081	7.87855	0.899458	1.66037	1.36894	1.0847	0.805459	0.74228	1.36156	1.09454	0.870612	0.799687	0.900203	0.536953	0.164255	0.105205	0.895628	0.55306	0.248534	0.210467	1.43698	2.28143	2.27295	2.07942	2.0165	1.95709	1.95099	2.43147	2.4969	2.54289	2.537	2.18991	2.18897
7.97756	7.9543	7.96107	7.93571	8.01089	8.0159	7.97375	7.98342	8.11047	8.14831	7.99302	8.06748	8.0424	8.15003	8.00836	8.00918	7.70762	8.16719	7.94679	0.90114	1.66077	1.37225	1.07497	0.827413	0.758773	1.37398	1.09451	0.864429	0.790897	0.888032	0.53182	0.16198	0.101576	0.890012	0.528802	0.217777	0.19104	1.43543	2.27271	2.25702	2.07358	2.00702	1.96861	1.9616	2.42339	2.48565	2.52908	2.52757	2.18735	2.20589
				7.99534	8.00337		7.99414	8.13003	8.14904			8.0429	8.13491		8.05624	8.05958	8.16334						1.00307	0.983027		1.11798	0.846492	0.784957			0.162406	0.0561781		0.541172	0.0927052	0.0232195						2.02193	2.013		2.48197	2.52698	2.52199
8.03418	8.04883	8.05906	8.05647	8.13001	8.14975	8.06071	8.04969	8.14271	8.16554	8.06626	8.05783	8.00457	8.09848	8.07306	8.1496	7.89792		8.02497	0.92834	1.67933	1.40049	1.13734	0.86706	0.788372	1.39194	1.13863	0.855272	0.787995	0.925613	0.488874	0.114365	0.0360213	0.928545	0.542378	0.126818		1.45871	2.25412	2.26002	2.07295	2.01777	1.99594	2.01155	2.423	2.46879	2.51985	2.51679	2.17706	2.21459
8.11063	8.10302	8.12761	8.15163	8.26085	8.32844	8.10695	8.09476	8.18817	8.2002	8.14768	8.11144	8.04161	8.12939	8.14163	8.25339	8.0239	8.06795	8.08795	0.937461	1.68932	1.39982	1.14992	0.936627	0.843562	1.3959	1.14303	0.859707	0.795877	0.931005	0.48677	0.120821	0.0390166	0.941153	0.575255	0.189519	0.07474	1.46399	2.26239	2.26102	2.07007	2.00341	1.99254	1.98354	2.42307	2.4552	2.51005	2.50312	2.18129	2.18778
8.13622	8.14423	8.15227	8.17723	8.33529	8.42634	8.14524	8.1251	8.19503	8.20807	8.17517	8.12901	8.06602	8.14508	8.16725	8.3092	8.14056	8.18673	8.1262	0.94187	1.69146	1.40659	1.17653	0.946598	0.864089	1.40149	1.13912	0.852779	0.789722	0.934806	0.545557	0.136467	0.0529308	0.946065	0.560516	0.16268	0.0683009	1.46094	2.27795	2.26201	2.07299	2.01998	2.01395	2.005	2.42596	2.463	2.51199	2.50801	2.19297	2.179
8.18132	8.19158	8.20751	8.22516	8.39472	8.49595	8.19542	8.14657	8.20123		8.21141	8.13209	8.07	8.16191	8.21927	8.35147	8.25777	8.3379	8.16858	0.937603	1.68991	1.40209	1.16848	0.962947	0.87638	1.39853	1.13723	0.852742		0.931796	0.547033	0.139952	0.0633409	0.940791	0.532858	0.166615	0.0602936	1.46534	2.268	2.26505	2.07008	2.016	2.00425	2.00541	2.41809	2.464	2.51001		2.18601	2.17801
8.2075	8.23828	8.24845	8.24011	8.37516	8.49409	8.22906	8.19174	8.21971		8.2446	8.14052	8.07	8.1548	8.2415	8.3895	8.39902	8.49006	8.21525	0.926755	1.67934	1.40292	1.18223	0.994545	0.894658	1.38755	1.14509	0.868487		0.920505	0.552364	0.140225	0.0611052	0.929695	0.523822	0.145887	0.061754	1.45826	2.2679	2.26898	2.07598	2.01588	2.02378	2.03707	2.42512	2.46412	2.5108		2.18695	2.1789
8.26718	8.28914	8.30614	8.3242	8.4613	8.57738	8.27115	8.22112	8.24815	8.26908	8.30817	8.20105	8.07001	8.14701	8.30118	8.44914	8.51929	8.65135	8.26515	0.919004	1.67682	1.39276	1.17438	0.988461	0.907708	1.38572	1.10658	0.867834	0.788206	0.916697	0.567573	0.145182	0.0624973	0.918782	0.512809	0.144248	0.0778926	1.45071	2.26403	2.26803	2.07501	2.01098	2.01493	2.03995	2.43001	2.46901	2.50303	2.51401	2.18503	2.17498
8.33038	8.34073	8.35561	8.39521	8.56932	8.71075	8.32584	8.26379	8.30038	8.29744	8.36736	8.2207	8.07308	8.15	8.36438	8.49953	8.62279	8.77731	8.31962	0.909737	1.66031	1.38099	1.1684	1.01344	0.917596	1.37532	1.10575	0.816816	0.748221	0.905014	0.561625	0.145791	0.061583	0.912082	0.515913	0.16107	0.117428	1.44002	2.27589	2.27694	2.07809	2.00403	1.9902	2.02111	2.43495	2.47102	2.51188	2.51603	2.19483	2.16906
8.35654	8.38942	8.39647	8.41086	8.6551	8.75956	8.38135	8.31637	8.3261	8.32688	8.39247	8.26681	8.07849	8.15015	8.39057	8.53547	8.73905	8.86261	8.36137	0.898799	1.65416	1.38091	1.16857	0.998294	0.9109	1.36119	1.09544	0.863909	0.767563	0.895852	0.571066	0.148485	0.0630229	0.899535	0.50772	0.147087	0.0998403	1.43291	2.26871	2.27317	2.08407	2.00622	2.00305	2.0279	2.43195	2.47202	2.50454	2.51807	2.18375	2.17285
8.41827	8.44627	8.45528	8.48517	8.6591	8.78221	8.43526	8.37134	8.37025	8.36226	8.45128	8.29939	8.09808	8.15604	8.45327	8.59434	8.74108	8.88708	8.41628	0.88403	1.64585	1.37047	1.1572	0.996816	0.912766	1.35715	1.07014	0.814847	0.735512	0.881156	0.522621	0.150728	0.0611752	0.885013	0.509753	0.158898	0.100191	1.42451	2.25719	2.28001	2.08702	2.01502	2.00504	2.02403	2.43005	2.47299	2.52598	2.52103	2.17416	2.16704
8.47201	8.49976	8.50986	8.51921	8.68008	8.82268	8.48686	8.43782		8.41276	8.50719	8.37668	8.11495	8.16443	8.50682	8.65995	8.75669	8.90245	8.47083	0.878304	1.64159	1.36352	1.15053	0.98435	0.888642	1.346	1.06892		0.743958	0.867207	0.571008	0.158552	0.0660294	0.887609	0.516183	0.156543	0.0884915	1.41688	2.29435	2.28207	2.09104	2.01904	2.01299	2.0289	2.439	2.47106		2.52703	2.2063	2.17496
8.54248	8.55323	8.57028	8.60264	8.75531	8.86954	8.54699	8.49531		8.46623	8.59033	8.49257	8.18039	8.19457	8.56455	8.72633	8.8042	8.93315	8.52936	0.888035	1.63864	1.35505	1.14394	0.973259	0.875387	1.33493	1.0927		0.760835	0.885365	0.567559	0.191234	0.0651357	0.888658	0.520431	0.155208	0.0684791	1.41341	2.31696	2.28705	2.09398	2.02215	2.01202	2.0221	2.43912	2.47505		2.52915	2.22606	2.17138
8.60113	8.60214	8.62116	8.62816	8.80708	8.89103	8.58618	8.54717	8.54017	8.51521	8.6431	8.51521	8.19617	8.2175	8.62616	8.77908	8.81204	8.93902	8.58314	0.881509	1.63752	1.35532	1.13572	0.91267	0.834468	1.33818	1.04834	0.798558	0.730556	0.881595	0.517722	0.150334	0.058826	0.879486	0.517306	0.147223	0.0585437	1.41359	2.276	2.28902	2.09302	2.02802	2.01301	2.02598	2.44401	2.47702	2.52403	2.535	2.189	2.14703
8.64688	8.65279	8.67657	8.68358	8.8351	8.90304	8.65069	8.60888	8.60026	8.58924	8.67893	8.59245	8.2563	8.39629	8.68184	8.80642	8.82615	8.947	8.63379	0.874124	1.64051	1.35495	1.12386	0.887874	0.805383	1.33032	1.05592	0.797712	0.71909	0.872942	0.518195	0.166039	0.124548	0.874704	0.519535	0.14834	0.0527531	1.41376	2.276	2.29503	2.10099	2.03603	2.01501	2.01882	2.44906	2.483	2.53384	2.53394	2.18899	2.15582
8.70594	8.70606	8.71501	8.72306	8.84254	8.90578	8.69741	8.66853	8.68488	8.67297	8.74094	8.69017	8.344	8.48297	8.73796	8.83452	8.83607	8.94698	8.68696	0.885751	1.64529	1.35728	1.11733	0.871857	0.788564	1.33572	1.05103	0.799318	0.743526	0.887085	0.514047	0.169488	0.128595	0.882302	0.519614	0.147437	0.0495896	1.41977	2.27598	2.2971	2.09998	2.03795	2.01602	2.00715	2.45293	2.48298	2.5228	2.52975	2.18798	2.14402
8.74324	8.74828	8.75524	8.76519	8.86405	8.89699	8.75326	8.72929	8.75941	8.75145	8.77825	8.77641	8.42349	8.56095	8.77626	8.85512	8.839	8.94598	8.72525	0.891761	1.65366	1.36762	1.11072	0.852313	0.765452	1.34815	1.08764	0.804904	0.721379	0.894026	0.519926	0.17807	0.137216	0.887184	0.509048	0.137373	0.0464115	1.42585	2.27503	2.30099	2.09898	2.03601	2.01697	2.01302	2.45001	2.482	2.51498	2.51997	2.18703	2.14497
8.79162	8.80457	8.80339	8.80429	8.87511	8.89503	8.8067	8.78781	8.84212	8.84319	8.82846	8.85894	8.52382	8.55299	8.8297	8.8791	8.838	8.94196	8.77562	0.900131	1.66392	1.38037	1.09958	0.842811	0.772013	1.3571	1.07756	0.827955	0.749444	0.901437	0.533354	0.171761	0.0839221	0.896295	0.494707	0.125975	0.0467236	1.43848	2.28107	2.29897	2.09499	2.039	2.00986	2.01675	2.45189	2.48194	2.51101	2.51404	2.19306	2.13806
8.83593	8.8462	8.83228	8.82556	8.88302	8.8968	8.85725	8.84632	8.92277	8.92928	8.86218	8.92662	8.65524	8.69702	8.87969	8.88637	8.83812	8.93888	8.8202	0.913036	1.67447	1.38713	1.11101	0.839436	0.775798	1.37516	1.10477	0.842705	0.75506	0.913406	0.540347	0.15649	0.0716619	0.909421	0.496761	0.130031	0.0476003	1.44809	2.28595	2.29705	2.09402	2.0389	1.99983	1.99839	2.44395	2.47812	2.51215	2.517	2.1969	2.14193
8.87313	8.89413	8.88312	8.84811	8.88406	8.88903	8.90713	8.89916	8.99324	9.02027	8.90912	8.99119	8.78436	8.85745	8.90714	8.90106	8.84303	8.93402	8.86813	0.919627	1.6791	1.39722	1.10991	0.840887	0.778124	1.38248	1.11576	0.854869	0.772213	0.922786	0.528687	0.135026	0.053926	0.913827	0.502762	0.138833	0.0444376	1.45287	2.28401	2.29899	2.095	2.03498	1.99294	1.97396	2.442	2.48301	2.518	2.51699	2.193	2.139
8.91762	8.94116	8.92712	8.88654	8.90682	8.90117	8.95416	8.95427	9.07616	9.11432	8.95007	9.05946	8.90976	9.01572	8.95517	8.92128	8.85213	8.93958	8.91465	0.92211	1.683	1.39943	1.11558	0.853907	0.77957	1.38635	1.12361	0.868694	0.790947	0.925031	0.5312	0.144046	0.0842089	0.916224	0.496365	0.13633	0.0471277	1.45609	2.28654	2.29697	2.09399	2.02689	1.97322	1.96132	2.44048	2.48604	2.51952	2.51345	2.19452	2.13748
8.96179	8.98828	8.97111	8.92449	8.92905	8.91317	9.00113	9.00928	9.1589	9.20822	8.99076	9.12703	9.03527	9.17281	9.00286	8.9425	8.86194	8.94566	8.96113	0.924442	1.68665	1.40144	1.12101	0.866467	0.780897	1.38991	1.13144	0.882691	0.809745	0.927125	0.533593	0.152221	0.11197	0.91848	0.492578	0.133427	0.0493933	1.45915	2.28902	2.29495	2.09293	2.01895	1.9539	1.94868	2.43907	2.48895	2.52105	2.50993	2.19602	2.13602
8.99317	9.03913	9.01516	8.94416	8.93114	8.92012	9.04615	9.06017	9.2342	9.29624	9.02117	9.16814	9.16536	9.28438	9.03717	9.00207		8.97209	9.00615	0.920929	1.68014	1.39567	1.11669	0.861166	0.777596	1.38166	1.13812	0.903376	0.830988	0.923355	0.531342	0.127783	0.0423348	0.915292	0.589625		0.0353277	1.45626	2.28997	2.29299	2.08998	2.01697	1.94995	1.93595	2.442	2.48699	2.52299	2.507	2.19697	2.13699
9.0465	9.0817	9.06648	8.99439	8.97524	8.95737	9.09261	9.11574	9.29656	9.37194	9.07553	9.21343	9.27946	9.40658	9.09046	9.02538		9.00059	9.05459	0.917331	1.67385	1.39129	1.11999	0.853378	0.776165	1.37462	1.14652	0.921363	0.849323	0.918666	0.529716	0.15998	0.0784789	0.912784	0.597374		0.0583456	1.44983	2.28004	2.29096	2.08499	2.00797	1.93292	1.92089	2.44299	2.48495	2.52092	2.50603	2.18701	2.13396
9.08618	9.13706	9.10522	9.02629	8.99482	8.98666	9.14104	9.17422	9.341	9.44631	9.118	9.24806	9.39501	9.5316	9.12725	9.05579			9.10113	0.915707	1.66368	1.38461	1.11389	0.842401	0.772591	1.36816	1.13914	0.949558	0.863648	0.915869	0.596041	0.160565	0.0872986	0.912236	0.598354			1.44161	2.28295	2.28791	2.08386	2.00584	1.92684	1.9118	2.44177	2.48111	2.51493	2.50791	2.18793	2.13116
9.13711	9.18311	9.15812	9.08211	9.03009	9.01507	9.18612	9.22711	9.38414	9.50315	9.16113	9.29413	9.4821	9.64406	9.18111	9.09014			9.1501	0.910382	1.65599	1.37368	1.11036	0.843753	0.769588	1.36816	1.134	0.951209	0.867427	0.909355	0.589621	0.117181	0.103184	0.908589	0.593748			1.43102	2.281	2.28399	2.07799	1.999	1.91998	1.90299	2.432	2.48599	2.512	2.50399	2.185	2.13797
9.18573	9.23168	9.20967	9.13079	9.07087	9.0458	9.23767	9.27461	9.44323	9.56765	9.21768	9.35088	9.52337	9.66819	9.22677	9.15068			9.19281	0.902834	1.64862	1.3674	1.08942	0.840875	0.759968	1.35015	1.1307	0.950701	0.866812	0.902982	0.585659	0.108841	0.0919681	0.899799	0.588461			1.42535	2.27992	2.27993	2.07293	1.99795	1.91097	1.89789	2.42989	2.48187	2.51199	2.49911	2.18593	2.12697
9.24137	9.28323	9.26017	9.1903	9.13651	9.10644	9.28823	9.32121	9.46167	9.54431	9.26939	9.41721	9.55157	9.68223	9.28533	9.20239			9.25414	0.894892	1.64285	1.35753	1.09655	0.832997	0.754496	1.35298	1.12642	0.94827	0.90575	0.892683	0.578831	0.0923413	0.0848028	0.894304	0.586126			1.41753	2.27382	2.27486	2.06789	1.99384	1.90893	1.88995	2.42186	2.47186	2.51073	2.5067	2.18082	2.12484
9.30024	9.33622	9.31023	9.24627	9.20131	9.16832	9.34122	9.37319	9.53321	9.64315	9.32922	9.46932	9.57596	9.69197	9.34225	9.26234			9.30321	0.889848	1.64105	1.3547	1.09073	0.829864	0.747458	1.34907	1.11592	0.937481	0.85313	0.891068	0.573596	0.0821345	0.0379232	0.885919	0.576892			1.41448	2.26599	2.26898	2.06297	1.98698	1.90602	1.888	2.416	2.46599	2.49895	2.49395	2.173	2.11817
9.35256	9.38448	9.36146	9.30465	9.26885	9.23794	9.39061	9.41555	9.57945	9.67525	9.37759	9.53933	9.56708	9.68508	9.39657	9.33783			9.35051	0.887298	1.64211	1.35254	1.08357	0.830805	0.742576	1.34101	1.10813	0.915678	0.837746	0.888435	0.450713	0.080896	0.0407203	0.883538	0.559732			1.41656	2.26394	2.26497	2.05702	1.983	1.91001	1.88802	2.41586	2.46391	2.48798	2.48392	2.17193	2.15594
9.40413	9.42918	9.40411	9.36418	9.3467	9.32395	9.44575	9.46559	9.62029	9.6982	9.43213	9.56961	9.57411	9.69162	9.44895	9.4134			9.39711	0.891774	1.64742	1.3569	1.08493	0.82849	0.739419	1.34587	1.10121	0.886672	0.81633	0.892698	0.449902	0.078771	0.034646	0.887982	0.534194			1.42035	2.259	2.26191	2.05875	1.98295	1.91111	1.8902	2.40307	2.45589	2.48593	2.47686	2.16593	2.15066
9.45313	9.48009	9.45212	9.41516	9.42027	9.40829	9.47812	9.49112	9.63308	9.70702	9.48114	9.59602	9.57901	9.675	9.49014	9.4742			9.44511	0.899284	1.65697	1.36487	1.08669	0.825466	0.736822	1.34636	1.09556	0.88064	0.800294	0.90041	0.521257	0.118983	0.0426796	0.895017	0.507668			1.42716	2.25897	2.258	2.048	1.98099	1.91599	1.899	2.40598	2.45098	2.48297	2.47098	2.16298	2.136
9.50262	9.51567	9.49856	9.47471	9.52115	9.52037	9.52244	9.53527	9.66509	9.71505	9.53462	9.60327	9.583	9.67496	9.54356	9.55202			9.48562	0.904559	1.66368	1.37422	1.09415	0.827689	0.756337	1.35954	1.09371	0.857949	0.782807	0.904112	0.519953	0.120195	0.0425442	0.901623	0.533302			1.436	2.24801	2.25804	2.04901	1.97703	1.91413	1.90016	2.40005	2.44497	2.47297	2.46499	2.154	2.13711
9.54888	9.56582	9.54111	9.5282	9.6077	9.62324	9.55588	9.5557	9.67234	9.71905	9.58091	9.62316	9.58228	9.67198	9.58577	9.62849			9.53186	0.910544	1.67508	1.3791	1.10461	0.837612	0.764842	1.36473	1.09607	0.856901	0.775082	0.908075	0.518516	0.125407	0.0428665	0.909385	0.543828			1.44624	2.24905	2.26109	2.05	1.97898	1.92438	1.91214	2.40405	2.44293	2.47082	2.46389	2.15414	2.14502
9.58713	9.60115	9.58914	9.58017	9.68123	9.72031	9.59411	9.58608	9.68702	9.72102	9.62014	9.63004	9.55105	9.67097	9.61914	9.69326		9.46238	9.56914	0.917652	1.68308	1.3916	1.12085	0.854708	0.791778	1.37859	1.10176	0.847879	0.770025	0.914356	0.50967	0.111072	0.0435924	0.916948	0.547716		0.144153	1.45597	2.25097	2.265	2.04999	1.97801	1.94101	1.91803	2.40601	2.43999	2.463	2.45902	2.15997	2.146
9.62751	9.64747	9.63147	9.63353	9.75289	9.81396	9.62658	9.60942	9.69418	9.72608	9.66356	9.64111	9.56635	9.66104	9.6625	9.77364	9.52633	9.57826	9.61147	0.92443	1.68892	1.39914	1.13736	0.90583	0.824606	1.3822	1.10082	0.850828	0.786889	0.922276	0.491716	0.123944	0.0473594	0.922362	0.570509	0.155276	0.0697124	1.46258	2.24304	2.26506	2.04806	1.98	1.94401	1.92611	2.41002	2.4371	2.46407	2.46513	2.15107	2.14697
9.67397	9.69106	9.67495	9.68206	9.83402	9.90165	9.67979	9.64766	9.71043		9.71479	9.65197	9.59802	9.66505	9.70804	9.8324	9.64855	9.69398	9.65495	0.928025	1.6942	1.40343	1.15308	0.936628	0.850251	1.38499	1.10988	0.862749		0.925464	0.496841	0.132467	0.0491208	0.926177	0.553472	0.177733	0.0821639	1.46792	2.24711	2.27009	2.05302	1.98007	1.94502	1.93623	2.412	2.44605	2.47011		2.157	2.14386
9.71611	9.73711	9.71612	9.72815	9.8782	9.97322	9.71412	9.67609			9.74911	9.69404	9.59901	9.66701	9.75311	9.89314	9.75939	9.82345	9.69613	0.927794	1.69208	1.4031	1.17242	0.989279	0.887966	1.38947	1.11662			0.923904	0.540583	0.13622	0.0500207	0.927344	0.558333	0.153627	0.0680114	1.46785	2.25199	2.27401	2.05401	1.98302	1.94602	1.94604	2.41202	2.44801			2.15699	2.13801
9.75858	9.77674	9.76076	9.78274	9.95494	10.055	9.75861	9.70858			9.79074	9.70925	9.60104	9.67109	9.79546	9.94556	9.90683	9.99301	9.74662	0.929298	1.69108	1.40113	1.17721	0.989032	0.901408	1.38715	1.11135			0.925401	0.54525	0.136183	0.050285	0.928586	0.570134	0.148776	0.0499051	1.46664	2.25009	2.27609	2.05903	1.98893	1.95507	1.96116	2.41997	2.45307			2.1551	2.14097
9.79898	9.82813	9.81402	9.83425	10.0204	10.1244	9.80125	9.74889			9.84167	9.72644	9.60409	9.677	9.82813	9.98485	10.0342	10.1328	9.79005	0.921374	1.68411	1.39852	1.18026	0.996016	0.91299	1.38124	1.10906			0.920504	0.544356	0.137733	0.0506378	0.918375	0.540476	0.135326	0.043524	1.45929	2.25587	2.28213	2.06109	1.98402	1.96016	1.97238	2.418	2.45804			2.16187	2.13896
9.84217	9.87821	9.85924	9.88926	10.0803	10.1883	9.85618	9.78819			9.87124	9.74615	9.60803	9.67701	9.87812	10.0222	10.1324	10.2574	9.83622	0.90831	1.6769	1.38761	1.17004	0.995832	0.917356	1.37307	1.09775			0.911408	0.535374	0.137853	0.0509802	0.90184	0.516068	0.1576	0.0780383	1.4486	2.24996	2.28802	2.06501	1.98502	1.96702	1.98903	2.41805	2.46004			2.15598	2.137
9.87861	9.92156	9.90961	9.94364	10.1345	10.2466	9.89462	9.82862			9.92252	9.77858	9.61507	9.67905	9.90369	10.0647	10.2117	10.3465	9.88261	0.897689	1.66664	1.37935	1.16253	0.989888	0.914366	1.36549	1.07604			0.900412	0.532014	0.138397	0.0510258	0.89127	0.502904	0.15957	0.0880492	1.44149	2.24207	2.29308	2.06807	1.99006	1.97214	1.99608	2.42802	2.46911			2.15205	2.13799
9.9302	9.96917	9.96113	9.99815	10.1809	10.2949	9.94708	9.88104			9.96726	9.82788	9.62118	9.68314	9.96197	10.1241	10.2711	10.3922	9.93408	0.885788	1.65778	1.36998	1.15091	0.981061	0.904553	1.36091	1.07178			0.888764	0.526463	0.13648	0.0507166	0.880265	0.488279	0.145104	0.0860794	1.43128	2.24805	2.30023	2.07414	1.99516	1.9842	2.00311	2.43016	2.47809			2.15602	2.13707
9.98202	10.02	10.01	10.048	10.221	10.334	9.99402	9.92602			10.022	9.86602	9.62901	9.689	10.004	10.173	10.277	10.403	9.98102	0.877498	1.65143	1.36052	1.13912	0.966823	0.889082	1.34673	1.06441			0.881147	0.52225	0.137351	0.0522999	0.871379	0.489103	0.131443	0.0756791	1.42563	2.25	2.31	2.08	2.002	1.993	2.008	2.437	2.482			2.157	2.14
10.0398	10.0716	10.0657	10.0807	10.2692	10.3642	10.0437	9.97559	10.1667		10.0788	9.93198	9.6556	9.69935	10.0648	10.2277	10.3201	10.4516	10.0356	0.872087	1.647	1.35331	1.13215	0.945624	0.865157	1.34674	1.07539	0.876287		0.872837	0.523348	0.139247	0.0520557	0.868347	0.50006	0.139056	0.103254	1.42225	2.26519	2.31609	2.08913	2.00616	2.00007	2.01407	2.43908	2.49211	2.40711		2.16919	2.14599
10.1002	10.119	10.115	10.1367	10.2879	10.3823	10.0953	10.0204	10.2223		10.1391	10.0061	9.70143	9.72609	10.1282	10.2819	10.3302	10.42	10.0841	0.869579	1.64611	1.35296	1.11993	0.931879	0.842086	1.34446	1.0675	0.869878		0.86886	0.524097	0.146336	0.0588773	0.867318	0.513542	0.127487	0.0459432	1.42248	2.27925	2.3232	2.09922	2.01818	2.00511	2.01904	2.44509	2.50011	2.41469		2.1832	2.14493
10.1532	10.1651	10.1601	10.1682	10.3281	10.397	10.1511	10.0832	10.2771		10.1882	10.0983	9.76426		10.1822	10.3231	10.341	10.42	10.1312	0.867803	1.64627	1.35405	1.11799	0.89753	0.811616	1.34148	1.07927	0.857147		0.866711	0.530116	0.174642		0.865923	0.521064	0.119937	0.0443283	1.42444	2.29003	2.33201	2.10901	2.02603	2.01002	2.02099	2.44901	2.50501	2.40111		2.19203	2.14202
10.2084	10.2096	10.1965	10.2164	10.3601	10.399	10.1936	10.1474	10.3047		10.2424	10.1829	9.84494		10.2395	10.3483	10.348	10.423	10.1804	0.874903	1.64984	1.35721	1.10959	0.847759	0.788391	1.34725	1.1326	0.874638		0.873383	0.531929	0.184649		0.873068	0.525332	0.125138	0.0437901	1.42941	2.29803	2.33602	2.11204	2.03608	2.01498	2.01698	2.4511	2.50705	2.43474		2.20004	2.14807
10.248	10.2619	10.2437	10.2538	10.3671	10.3949	10.246	10.1872	10.3715		10.279	10.2688	9.93199		10.2859	10.3773	10.3511	10.423	10.22	0.877096	1.65359	1.36009	1.10032	0.841294	0.769343	1.3471	1.073	0.853294		0.877471	0.534786	0.18825		0.872944	0.517181	0.122154	0.0428801	1.43343	2.301	2.338	2.11602	2.04314	2.01298	2.01502	2.46016	2.51214	2.41166		2.204	2.15402
10.292	10.3	10.274	10.29	10.37	10.392	10.289	10.237	10.393		10.324	10.3481	10.0181	10.0071	10.327	10.391	10.356	10.423	10.262	0.882992	1.65531	1.36532	1.08654	0.837558	0.761712	1.3571	1.08295	0.873755		0.887002	0.546718	0.19041	0.0762786	0.875291	0.508116	0.119718	0.0420185	1.43937	2.30101	2.338	2.117	2.049	2.012	2.016	2.467	2.518	2.43999		2.20401	2.155
[truncated: 64 more columns]
