# Supplementary material for: Kinematic Validation of a Multi-Kinect v2 Instrumented 10-Meter Walkway for Quantitative Gait Assessments
Source: PLoS One. 2015 Oct 13;10(10):e0139913. doi: 10.1371/journal.pone.0139913 (PMC4603795; doi:10.1371/journal.pone.0139913)
Supplement: S1 Data — (ZIP) [file pone.0139913.s001.zip › S1_Data/pp7_trial2.xls]

## Sheet: Sheet1
Kinect(x) SpineBase	Kinect(x) Head	Kinect(x) ShoulderLeft	Kinect(x) ElbowLeft	Kinect(x) WristLeft	Kinect(x) HandLeft	Kinect(x) ShoulderRight	Kinect(x) ElbowRight	Kinect(x) WristRight	Kinect(x) HandRight	Kinect(x) HipLeft	Kinect(x) KneeLeft	Kinect(x) AnkleLeft	Kinect(x) FootLeft	Kinect(x) HipRight	Kinect(x) KneeRight	Kinect(x) AnkleRight	Kinect(x) FootRight	Kinect(x) SpineShoulder	Kinect(y) SpineBase	Kinect(y) Head	Kinect(y) ShoulderLeft	Kinect(y) ElbowLeft	Kinect(y) WristLeft	Kinect(y) HandLeft	Kinect(y) ShoulderRight	Kinect(y) ElbowRight	Kinect(y) WristRight	Kinect(y) HandRight	Kinect(y) HipLeft	Kinect(y) KneeLeft	Kinect(y) AnkleLeft	Kinect(y) FootLeft	Kinect(y) HipRight	Kinect(y) KneeRight	Kinect(y) AnkleRight	Kinect(y) FootRight	Kinect(y) SpineShoulder	Kinect(z) SpineBase	Kinect(z) Head	Kinect(z) ShoulderLeft	Kinect(z) ElbowLeft	Kinect(z) WristLeft	Kinect(z) HandLeft	Kinect(z) ShoulderRight	Kinect(z) ElbowRight	Kinect(z) WristRight	Kinect(z) HandRight	Kinect(z) HipLeft	Kinect(z) KneeLeft
0.059	0.099	0.113	0.113	0.193	0.211	0.106	0.09	0.16	0.191	0.098	0.043	0.007	0.096	0.1	0.033	0.006	0.089	0.079	0.89248	1.67441	1.39221	1.15187	0.86134	0.77891	1.37883	1.11857	0.87081	0.77998	0.8942	0.5235	0.13557	0.0509	0.88944	0.49907	0.13363	0.0608798	1.44592	2.243	2.265	2.072	2.008	1.98	1.981	2.411	2.448	2.467	2.464	2.158	2.117
0.059	0.099	0.113	0.113	0.193	0.211	0.106	0.09	0.162942	0.193942	0.098	0.043	0.007	0.096	0.1	0.033	0.006	0.089	0.079	0.892225	1.67456	1.39231	1.15186	0.861585	0.780185	1.37969	1.11838	0.864446	0.778578	0.893916	0.523549	0.132844	0.050851	0.889214	0.499305	0.132669	0.0574972	1.44569	2.243	2.265	2.072	2.008	1.98	1.981	2.411	2.448	2.46602	2.46302	2.158	2.117
0.0619714	0.099	0.113	0.113	0.193	0.211	0.10699	0.09	0.163	0.196971	0.098	0.043	0.007	0.096	0.1	0.033	0.00897136	0.089	0.0829618	0.892398	1.67482	1.39246	1.14837	0.85843	0.779527	1.37941	1.119	0.863983	0.775886	0.894138	0.52356	0.136742	0.0507113	0.889289	0.49931	0.134017	0.0574696	1.44558	2.24201	2.265	2.072	2.008	1.98	1.981	2.41397	2.448	2.466	2.46102	2.158	2.117
0.062	0.099	0.113	0.113	0.193	0.204001	0.107	0.0890002	0.163	0.191001	0.098	0.043	0.007	0.096	0.1	0.0339998	0.00600053	0.089	0.083	0.89213	1.67493	1.3917	1.14826	0.85786	0.78122	1.37944	1.11972	0.860451	0.77327	0.89394	0.52582	0.140559	0.0498202	0.88894	0.49982	0.13401	0.0561702	1.44539	2.242	2.265	2.072	2.008	1.98	1.984	2.414	2.445	2.466	2.464	2.158	2.117
0.062	0.101935	0.116914	0.113	0.191043	0.207914	0.106022	0.0899784	0.163	0.191	0.101914	0.043	0.00406481	0.0871944	0.1	0.0369352	0.006	0.089	0.083	0.892482	1.67501	1.39168	1.14817	0.856862	0.777502	1.38073	1.11971	0.860616	0.777487	0.894214	0.52584	0.142654	0.0619913	0.889439	0.501366	0.134431	0.0561602	1.44585	2.242	2.26402	2.07004	2.008	1.98489	1.98302	2.41106	2.44794	2.466	2.464	2.15702	2.117
0.062	0.102	0.117	0.113	0.191	0.215922	0.106	0.0919805	0.16399	0.191	0.098039	0.043	0.00697077	0.087	0.1	0.037	0.00897077	0.089	0.083	0.892302	1.67555	1.39141	1.14795	0.856701	0.777073	1.38081	1.11993	0.860056	0.773411	0.893923	0.523562	0.144799	0.060329	0.889292	0.501549	0.135925	0.0562887	1.446	2.242	2.264	2.07	2.008	1.985	1.97607	2.411	2.44404	2.46897	2.464	2.15799	2.117
0.062	0.105	0.117	0.116	0.191	0.214	0.107	0.092	0.163	0.187	0.102	0.0469995	0.00799988	0.0959989	0.1	0.037	0.009	0.089	0.083	0.89249	1.67467	1.39106	1.14724	0.85607	0.77804	1.38102	1.12083	0.866039	0.786188	0.89421	0.52205	0.14845	0.0544407	0.88937	0.50141	0.13522	0.05642	1.44571	2.242	2.263	2.07	2.006	1.985	1.98	2.414	2.444	2.466	2.462	2.157	2.116
0.062	0.105	0.117	0.116	0.193942	0.204195	0.108961	0.092	0.179669	0.190922	0.102	0.047	0.008	0.096	0.1	0.0340584	0.00998052	0.089	0.0859416	0.892755	1.67505	1.39168	1.14727	0.855992	0.780589	1.38283	1.12224	0.836654	0.774188	0.89469	0.521824	0.148342	0.0534595	0.889478	0.500939	0.129915	0.056116	1.44576	2.242	2.263	2.07	2.006	1.98402	1.98392	2.4091	2.444	2.47384	2.46396	2.157	2.116
0.062	0.105	0.117	0.11501	0.189049	0.207961	0.109	0.092	0.159207	0.191	0.102	0.047	0.008	0.0999605	0.10297	0.0330099	0.01	0.089	0.086	0.892889	1.67556	1.39191	1.15293	0.86102	0.780165	1.38138	1.12434	0.874457	0.782208	0.894967	0.522048	0.138627	0.0463705	0.88948	0.500989	0.131434	0.056209	1.44608	2.242	2.263	2.07	2.00303	1.98202	1.98301	2.409	2.444	2.4641	2.464	2.157	2.116
0.062	0.105	0.12	0.115	0.193	0.211	0.113	0.092	0.162	0.191	0.102	0.047	0.008	0.1	0.103	0.033	0.00600033	0.089	0.086	0.89316	1.67557	1.39214	1.15184	0.86002	0.77767	1.38199	1.12524	0.868391	0.78505	0.895	0.52266	0.13816	0.0472199	0.89024	0.5029	0.140369	0.0609596	1.44649	2.242	2.263	2.069	2.003	1.98	1.981	2.408	2.444	2.463	2.464	2.157	2.116
0.062	0.107935	0.12	0.117935	0.193	0.208065	0.113	0.092	0.159065	0.190022	0.102	0.0499349	0.008	0.1	0.103	0.033	0.00893494	0.089	0.086	0.893405	1.67316	1.39255	1.14961	0.857848	0.779676	1.38363	1.12619	0.87021	0.777605	0.895372	0.523315	0.138033	0.0482277	0.890357	0.502822	0.129677	0.0587392	1.44667	2.242	2.26202	2.069	2.00202	1.98	1.98296	2.408	2.444	2.46398	2.46009	2.157	2.11404
0.0659613	0.110971	0.11901	0.118	0.193	0.208	0.113	0.092	0.159	0.185048	0.104971	0.05	0.00700967	0.0752418	0.103	0.033	0.009	0.089	0.088971	0.893073	1.67338	1.39262	1.14561	0.860256	0.778423	1.38248	1.12604	0.870329	0.779698	0.895043	0.523687	0.147725	0.0638279	0.890033	0.503266	0.12941	0.0584919	1.44584	2.24101	2.26101	2.06603	2.002	1.98	1.983	2.408	2.444	2.464	2.46594	2.15502	2.114
0.064	0.111002	0.122001	0.118001	0.189002	0.204	0.115	0.092	0.159001	0.185002	0.104	0.0500013	0.01	0.0850013	0.103	0.033	0.00899833	0.089	0.0919996	0.89272	1.67352	1.39198	1.14502	0.87156	0.78146	1.3813	1.12601	0.864439	0.779438	0.89433	0.52298	0.13687	0.0592396	0.8899	0.503539	0.13698	0.0584697	1.44657	2.238	2.261	2.065	2.002	1.982	1.984	2.404	2.444	2.464	2.466	2.152	2.114
0.064	0.114922	0.124941	0.120941	0.192922	0.204	0.115	0.092	0.161941	0.189902	0.104	0.0529414	0.01	0.0879414	0.103	0.033	0.00507817	0.089	0.0910195	0.892112	1.67419	1.39065	1.14326	0.872217	0.781568	1.37958	1.12569	0.861175	0.773871	0.893752	0.522215	0.136429	0.0583478	0.889223	0.501373	0.136382	0.0577249	1.44662	2.238	2.26002	2.06402	2.00102	1.98004	1.984	2.404	2.444	2.46302	2.46012	2.152	2.11302
0.064	0.113019	0.126981	0.121	0.19201	0.204	0.117971	0.092	0.16299	0.187029	0.106971	0.0579516	0.01	0.0939419	0.10201	0.033	0.005	0.089	0.0939709	0.892318	1.67402	1.39077	1.14289	0.865813	0.785234	1.37976	1.12601	0.857406	0.774909	0.893898	0.525082	0.136786	0.0527446	0.889438	0.500399	0.138311	0.0566306	1.44719	2.238	2.25703	2.06004	2.001	1.97703	1.984	2.40301	2.444	2.46597	2.46198	2.15101	2.10805
0.068	0.117002	0.130001	0.121	0.195001	0.208002	0.118001	0.0939996	0.161997	0.19	0.107	0.0630025	0.0140012	0.0970017	0.105	0.0329992	0.00500042	0.0890012	0.0940037	0.89332	1.67494	1.39135	1.14212	0.867647	0.784749	1.38178	1.12587	0.862381	0.769479	0.89444	0.525809	0.132868	0.05051	0.89088	0.50029	0.138362	0.0563497	1.44749	2.236	2.256	2.059	2.001	1.976	1.983	2.403	2.44	2.463	2.46	2.151	2.11
0.068	0.121892	0.131957	0.120022	0.197935	0.211914	0.119957	0.0930216	0.154173	0.19	0.107	0.0688705	0.0169352	0.100914	0.105	0.0310432	0.00597841	0.0919352	0.102806	0.893741	1.67372	1.39159	1.14186	0.860331	0.783556	1.38264	1.12498	0.887271	0.791748	0.894518	0.522513	0.127332	0.0504904	0.891653	0.500173	0.142342	0.0557042	1.44651	2.236	2.25013	2.05411	1.99806	1.97502	1.98496	2.39909	2.43609	2.45909	2.46	2.151	2.10804
0.06998	0.12695	0.13497	0.13188	0.198	0.21101	0.12594	0.09498	0.15697	0.18802	0.10898	0.0739499	0.017	0.101	0.10698	0.0349599	6.00841e-05	0.092	0.10597	0.892978	1.67409	1.39038	1.12143	0.859032	0.781055	1.3796	1.12365	0.889196	0.789745	0.893451	0.519628	0.12717	0.05049	0.891185	0.502081	0.148796	0.055789	1.446	2.23204	2.24505	2.05004	1.99008	1.975	1.98104	2.39603	2.43204	2.45702	2.45406	2.14704	2.10305
0.0740005	0.139	0.14	0.135	0.2	0.213	0.125002	0.104	0.156	0.187	0.117	0.0770008	0.017	0.1	0.111001	0.0350006	0.003	0.092	0.108001	0.89496	1.67158	1.39244	1.13858	0.84999	0.787179	1.38116	1.13011	0.88975	0.79165	0.89581	0.52156	0.12741	0.0518	0.89274	0.50105	0.14469	0.0546399	1.44501	2.224	2.237	2.045	1.979	1.971	1.977	2.393	2.426	2.454	2.451	2.137	2.102
0.0779228	0.140961	0.143923	0.135	0.202942	0.213	0.140691	0.107923	0.158942	0.187	0.120923	0.0838649	0.017	0.1	0.115904	0.0399035	0.003	0.092	0.115846	0.89447	1.67178	1.39269	1.13763	0.847332	0.780992	1.38266	1.10856	0.890172	0.7957	0.895879	0.521795	0.12739	0.0515352	0.891651	0.49852	0.143729	0.0534337	1.44585	2.21517	2.23308	2.03617	1.979	1.97002	1.977	2.37731	2.41717	2.45302	2.451	2.12817	2.09906
0.0839418	0.146942	0.151922	0.136981	0.204981	0.21399	0.142981	0.113942	0.15801	0.18799	0.12199	0.084	0.017	0.101981	0.120951	0.0667381	0.0119127	0.092	0.123922	0.894084	1.67273	1.39197	1.1402	0.846488	0.784376	1.38346	1.11885	0.890081	0.793156	0.894781	0.520948	0.122567	0.0499653	0.892086	0.497292	0.132807	0.0536279	1.44444	2.20906	2.22706	2.03006	1.97405	1.96505	1.97007	2.36809	2.41205	2.45003	2.44308	2.12899	2.099
0.0850022	0.152004	0.159003	0.144002	0.206003	0.212003	0.149001	0.116001	0.177	0.192001	0.126002	0.0870006	0.017	0.101999	0.122002	0.0830114	0.0120031	0.0890012	0.129002	0.892739	1.67125	1.39168	1.14769	0.872833	0.787327	1.38042	1.11912	0.844411	0.76559	0.893089	0.52138	0.12248	0.0492404	0.891039	0.494999	0.13257	0.0585782	1.44399	2.202	2.222	2.028	1.961	1.947	1.963	2.363	2.407	2.443	2.435	2.121	2.098
0.0918482	0.16374	0.168783	0.14987	0.214805	0.221783	0.151935	0.117957	0.176022	0.193957	0.130892	0.0889566	0.017	0.0980867	0.128848	0.119198	0.0217831	0.0929133	0.136827	0.888993	1.6704	1.3851	1.1431	0.849987	0.778388	1.37976	1.11744	0.846689	0.76423	0.889245	0.520382	0.122245	0.0504727	0.88742	0.491008	0.131308	0.0529841	1.43991	2.19222	2.21417	2.01724	1.95904	1.94113	1.95322	2.36202	2.40309	2.44007	2.43011	2.1122	2.09409
0.0989317	0.181824	0.174941	0.153961	0.215	0.225961	0.157941	0.122951	0.176	0.188059	0.136941	0.0909805	0.017	0.098	0.135932	0.149707	0.0467559	0.110824	0.139971	0.890415	1.66344	1.38682	1.1505	0.855273	0.776784	1.37886	1.11791	0.881725	0.783945	0.890536	0.517181	0.122527	0.0505099	0.888914	0.494752	0.144975	0.0517113	1.4397	2.19002	2.20509	2.01205	1.95108	1.941	1.95498	2.36002	2.39706	2.42911	2.43198	2.11002	2.09004
0.104003	0.187003	0.185004	0.164003	0.220002	0.234001	0.167001	0.125002	0.176	0.187	0.142004	0.0940022	0.02	0.101999	0.141002	0.185007	0.0680117	0.12701	0.152003	0.89039	1.66368	1.3878	1.15379	0.857831	0.774311	1.37921	1.12058	0.87968	0.77949	0.890229	0.51685	0.120851	0.0491903	0.88912	0.498231	0.139621	0.0526129	1.4373	2.185	2.199	2.011	1.948	1.936	1.945	2.353	2.393	2.429	2.429	2.104	2.089
0.11675	0.19975	0.203635	0.178712	0.229808	0.239885	0.171904	0.131865	0.176	0.187	0.160635	0.103808	0.02	0.0980769	0.150808	0.215404	0.119981	0.173096	0.16475	0.889311	1.66277	1.38607	1.15715	0.860096	0.778655	1.38168	1.12061	0.878709	0.777519	0.887641	0.51787	0.124979	0.0505533	0.889179	0.501996	0.143396	0.0653894	1.43621	2.1801	2.19508	2.00512	1.93917	1.93208	1.94304	2.3481	2.39104	2.429	2.429	2.09812	2.08508
0.12591	0.213859	0.2139	0.194839	0.242869	0.2499	0.18289	0.13398	0.176	0.18898	0.16496	0.10697	0.01901	0.0861205	0.163869	0.233819	0.137829	0.206669	0.180839	0.889201	1.66188	1.38458	1.13745	0.845489	0.7738	1.38228	1.12032	0.863554	0.765195	0.887936	0.518642	0.137801	0.0607865	0.888507	0.504753	0.146895	0.0649074	1.43818	2.17703	2.19401	2.00203	1.94395	1.93101	1.94003	2.348	2.38704	2.429	2.42504	2.09701	2.08401
0.142002	0.234002	0.238003	0.210002	0.258002	0.271003	0.203002	0.143002	0.179	0.192999	0.185002	0.110002	0.019	0.0950005	0.176002	0.265003	0.20301	0.304008	0.198002	0.88921	1.66006	1.3849	1.14315	0.84547	0.772769	1.37894	1.11697	0.85905	0.766602	0.887889	0.5169	0.13834	0.0541193	0.88886	0.51332	0.129033	0.0497521	1.43711	2.171	2.19	2.001	1.939	1.933	1.94	2.344	2.383	2.428	2.427	2.094	2.083
0.152764	0.244764	0.252678	0.223699	0.271699	0.29057	0.212785	0.152785	0.179	0.188107	0.193807	0.119785	0.019	0.0979355	0.185785	0.281635	0.261711	0.348033	0.210721	0.886989	1.65766	1.38382	1.1457	0.848278	0.769277	1.37587	1.1204	0.858208	0.775602	0.884387	0.518123	0.136902	0.0500983	0.887921	0.513907	0.148121	0.0619521	1.43656	2.171	2.19	2.00296	1.93802	1.93202	1.93609	2.34106	2.38006	2.428	2.43189	2.09009	2.08006
0.16389	0.26975	0.27082	0.24083	0.29378	0.3108	0.22686	0.16983	0.1889	0.18899	0.20588	0.12594	0.019	0.098	0.20085	0.30279	0.31547	0.4084	0.23377	0.884257	1.65377	1.3798	1.14348	0.846865	0.763092	1.37521	1.12473	0.831589	0.765662	0.880875	0.52011	0.137098	0.05001	0.886316	0.513346	0.141115	0.0776245	1.43034	2.171	2.19198	2.00399	1.93503	1.93497	1.94392	2.34001	2.37802	2.43592	2.43596	2.09396	2.07802
0.185006	0.287006	0.297004	0.263009	0.324004	0.339009	0.248005	0.177005	0.197002		0.227007	0.140003	0.019001	0.098	0.219005	0.335007	0.376014	0.490016	0.255006	0.880569	1.65203	1.37532	1.1457	0.878018	0.783526	1.37369	1.1161	0.854589		0.877869	0.523111	0.137561	0.0487404	0.882039	0.505089	0.152238	0.0763498	1.42567	2.171	2.19	2.006	1.935	1.929	1.941	2.34	2.379	2.429		2.093	2.077
0.210494	0.312494	0.311708	0.30026	0.340669	0.37528	0.269572	0.198572	0.203864		0.253474	0.150786	0.0229221	0.098	0.240572	0.364416	0.429929	0.553735	0.280494	0.877442	1.64313	1.37569	1.11379	0.871235	0.769401	1.36981	1.1141	0.852178		0.87486	0.525855	0.14161	0.0502598	0.878863	0.499432	0.14517	0.0757028	1.42056	2.1759	2.19196	2.00796	1.93304	1.93684	1.94198	2.34294	2.37802	2.42704		2.09888	2.077
0.223871	0.335771	0.335761	0.312881	0.384562	0.402731	0.292771	0.220781	0.226771		0.265881	0.180702	0.0289403	0.0880995	0.261791	0.394702	0.487433	0.617373	0.303771	0.875806	1.64125	1.36874	1.10645	0.83625	0.766041	1.36681	1.12052	0.825953		0.87377	0.537464	0.148403	0.0664972	0.876612	0.509141	0.132298	0.0712051	1.41698	2.18293	2.19794	2.00701	1.93597	1.94888	1.94992	2.34597	2.38196	2.43294		2.10197	2.07304
0.25398	0.362982	0.361983	0.335985	0.403987	0.441974	0.319982	0.241986	0.227999		0.291983	0.185997	0.029	0.0959947	0.287983	0.42598	0.505988	0.639985	0.321988	0.865077	1.63406	1.36272	1.10187	0.831043	0.758885	1.35258	1.11383	0.819604		0.862547	0.536331	0.147411	0.0579757	0.866687	0.506232	0.144752	0.0883686	1.41365	2.187	2.205	2.007	1.943	1.953	1.95899	2.35399	2.381	2.436		2.107	2.075
0.276501	0.386479	0.395262	0.368284	0.439219	0.472327	0.354241	0.274284	0.237783		0.321349	0.207523	0.0338915	0.100892	0.310501	0.467089	0.534371	0.661523	0.356241	0.861431	1.63085	1.35829	1.09718	0.823116	0.752012	1.34038	1.11097	0.819395		0.858969	0.532035	0.140738	0.0553188	0.863002	0.497719	0.155443	0.0895442	1.40711	2.18993	2.21087	2.01287	1.94398	1.96572	1.96878	2.35791	2.38393	2.44383		2.11091	2.07891
0.312681	0.416734	0.418796	0.402699	0.459823	0.505708	0.370858	0.291849	0.282601		0.357681	0.236743	0.0379646	0.0970354	0.343708	0.48584	0.540947	0.664973	0.379796	0.859685	1.62413	1.35428	1.1014	0.82179	0.745626	1.34568	1.10066	0.805028		0.856937	0.531722	0.143464	0.0570738	0.861542	0.499869	0.153678	0.0867948	1.40037	2.19198	2.21596	2.01994	1.94995	1.96996	1.98288	2.36296	2.39292	2.44202		2.11199	2.07999
0.347975	0.451975	0.453975	0.425984	0.505968	0.541975	0.418966	0.341965			0.394974	0.266979	0.0559873	0.103995	0.379975	0.529969	0.565982	0.67899	0.40798	0.853105	1.62013	1.34708	1.10105	0.817533	0.741553	1.33154	1.10368			0.851334	0.529931	0.148197	0.0553912	0.854085	0.511312	0.154569	0.0766371	1.39763	2.20099	2.22499	2.02899	1.953	1.98299	1.99599	2.37699	2.40399			2.117	2.084
0.375441	0.490222	0.481441	0.470102	0.530501	0.576302	0.437621	0.364541			0.417541	0.311102	0.077561	0.104	0.410381	0.557441	0.57286	0.68194	0.448182	0.854511	1.62012	1.34564	1.13059	0.837611	0.738502	1.33974	1.09888			0.85184	0.534722	0.166605	0.0642986	0.856452	0.510889	0.155197	0.0739937	1.39892	2.21178	2.23676	2.03782	1.9628	1.99182	2.00482	2.38092	2.40596			2.12288	2.09282
0.417556	0.506831	0.515641	0.48782	0.558704	0.599757	0.486482	0.398641			0.457577	0.32981	0.0888837	0.113894	0.451567	0.584715	0.580915	0.684968	0.472746	0.855391	1.62356	1.34752	1.12293	0.853119	0.756052	1.336	1.09162			0.853008	0.533395	0.171709	0.0625407	0.856945	0.518835	0.151905	0.0652627	1.39931	2.21893	2.24195	2.04394	1.97092	1.99299	2.00797	2.3899	2.41293			2.12993	2.09399
0.449004	0.557003	0.553003	0.520003	0.602002	0.634002	0.505005	0.439005	0.433006	0.419006	0.492004	0.396005	0.122004	0.134016	0.480005	0.607002	0.588	0.689999	0.515003	0.85604	1.63076	1.34962	1.11862	0.83017	0.745821	1.34165	1.09216	0.795751	0.756539	0.852531	0.52783	0.184601	0.0755381	0.85857	0.51925	0.14883	0.0603697	1.40048	2.219	2.253	2.049	1.982	2.004	2.014	2.401	2.428	2.473	2.485	2.136	2.099
0.492991	0.587305	0.58135	0.551283	0.621552	0.652574	0.554857	0.487879	0.496543	0.477655	0.532081	0.446834	0.166969	0.29139	0.527901	0.625574	0.590933	0.683157	0.545305	0.860253	1.63076	1.35604	1.12472	0.831812	0.75105	1.34679	1.09152	0.810511	0.747116	0.857711	0.53134	0.196878	0.157099	0.861561	0.515653	0.148625	0.0576719	1.40692	2.23464	2.26082	2.06073	1.99178	2.00107	2.01889	2.41566	2.43875	2.46811	2.48598	2.15066	2.09509
0.517747	0.618673	0.620588	0.575747	0.662567	0.676747	0.575789	0.522641	0.538567	0.534409	0.563673	0.520229	0.234293	0.36525	0.551757	0.641831	0.593968	0.686958	0.576673	0.865307	1.63648	1.36132	1.12138	0.832661	0.747291	1.3508	1.05613	0.783294	0.725855	0.864172	0.5342	0.203661	0.165213	0.865657	0.517529	0.146671	0.056858	1.414	2.24193	2.26793	2.07188	2.00189	2.00793	2.01702	2.42392	2.45582	2.48284	2.48402	2.15793	2.10292
0.556985	0.653987	0.639993	0.608987	0.673996	0.695993	0.62698	0.560985	0.583983	0.595977	0.598987	0.589973	0.305973	0.434973	0.593984	0.655995	0.595	0.683002	0.609987	0.874666	1.64692	1.36542	1.11812	0.824273	0.767522	1.35699	1.06538	0.838429	0.760407	0.873756	0.550114	0.219914	0.181694	0.874107	0.502616	0.1463	0.0564801	1.42765	2.253	2.277	2.076	2.01599	2.008	2.022	2.428	2.465	2.50399	2.496	2.168	2.108
0.58542	0.68144	0.66842	0.62664	0.70242	0.72736	0.65934	0.609999	0.658479	0.665579	0.62056	0.655659	0.373619	0.502619	0.62536	0.66286	0.59892	0.683	0.64136	0.877365	1.65435	1.37011	1.10193	0.855267	0.771362	1.35974	1.06624	0.786413	0.730844	0.878974	0.553413	0.221664	0.183327	0.874032	0.506403	0.146427	0.056676	1.42894	2.25398	2.27798	2.07698	2.01698	1.98742	2.00044	2.43094	2.47578	2.4991	2.4862	2.17094	2.10604
0.615685	0.711685	0.694727	0.649759	0.715864	0.757685	0.686717	0.654538	0.71937	0.728349	0.651675	0.703507	0.425465	0.554465	0.656675	0.668937	0.599	0.683	0.676633	0.884257	1.66072	1.37674	1.11776	0.853179	0.771212	1.37463	1.10447	0.821843	0.736523	0.886264	0.541497	0.207303	0.168864	0.880581	0.498326	0.143303	0.0567295	1.43429	2.26192	2.28196	2.08294	2.01997	1.98601	1.99406	2.43892	2.48293	2.50692	2.50381	2.17793	2.11886
0.652991	0.738994	0.712996	0.671995	0.754991	0.769997	0.719992	0.698989	0.770988	0.788986	0.689991	0.763986	0.511979	0.63998	0.689992	0.672999	0.601999	0.683	0.701994	0.891968	1.66451	1.3817	1.12196	0.837304	0.77329	1.38007	1.1171	0.843515	0.755525	0.895308	0.548658	0.193693	0.156073	0.887118	0.493681	0.14167	0.0555003	1.44048	2.274	2.288	2.084	2.023	1.984	1.989	2.442	2.486	2.522	2.512	2.186	2.12
0.683323	0.779105	0.753105	0.702323	0.764782	0.793476	0.768908	0.743996	0.817952	0.851603	0.717389	0.816821	0.58145	0.637065	0.728149	0.678869	0.602	0.684956	0.738192	0.898798	1.67111	1.38974	1.13072	0.850153	0.776948	1.38521	1.11457	0.873207	0.786489	0.900993	0.533821	0.166732	0.0898186	0.894877	0.492819	0.13539	0.0522525	1.44491	2.274	2.28409	2.08791	2.01909	1.97324	1.96357	2.44298	2.48796	2.52004	2.52569	2.18404	2.12489
0.7187	0.809743	0.777794	0.726794	0.79276	0.811846	0.803709	0.79358	0.883443	0.917443	0.7527	0.863606	0.688091	0.731186	0.765683	0.687923	0.605966	0.690949	0.768743	0.901181	1.6745	1.39094	1.1318	0.844749	0.772747	1.39199	1.11958	0.868606	0.785663	0.901358	0.519471	0.162878	0.0748764	0.899194	0.485682	0.132325	0.0545892	1.45001	2.28292	2.28797	2.08602	2.01801	1.96011	1.95408	2.43903	2.49593	2.53289	2.52897	2.19391	2.13392
0.74899	0.840989	0.815987	0.752991	0.801997	0.829994	0.83299	0.832986	0.967971	0.988975	0.778991	0.918981	0.792964	0.871951	0.79499	0.694998	0.611998	0.691	0.803988	0.905558	1.67317	1.39073	1.12874	0.850868	0.77263	1.40218	1.12817	0.862222	0.78527	0.904559	0.516101	0.148765	0.0539772	0.904668	0.481801	0.126912	0.0493918	1.45004	2.288	2.288	2.095	2.013	1.957	1.944	2.443	2.497	2.54	2.53	2.199	2.13
0.776439	0.886078	0.843439	0.793178	0.825519	0.850579	0.872198	0.886898	1.017	1.05074	0.806439	0.970938	0.913535	1.00919	0.824399	0.735178	0.626699	0.69982	0.840258	0.898681	1.67114	1.38558	1.12838	0.858563	0.766584	1.39701	1.13647	0.868159	0.790856	0.89819	0.548409	0.14776	0.0571843	0.897369	0.51209	0.130565	0.0497918	1.44512	2.29584	2.28702	2.09304	2.01692	1.95308	1.93322	2.44398	2.50288	2.54098	2.52804	2.20684	2.13
0.8117	0.919717	0.884649	0.830683	0.868631	0.868846		0.928649	1.06856	1.10752	0.844674	0.99976	1.03101	1.14386	0.856726	0.741949	0.651786	0.72082	0.871734	0.892274	1.66392	1.37847	1.09781	0.827649	0.74797		1.12166	0.863323	0.790722	0.890803	0.555078	0.146778	0.073678	0.892005	0.512115	0.119952	0.0485706	1.4385	2.29501	2.28997	2.08903	2.01105	1.93416	1.92408		2.50697	2.53902	2.52998	2.20502	2.12504
0.855976	0.95698	0.923979	0.855987	0.878995	0.892987		0.973976	1.11597	1.17097	0.889976	1.02199	1.12795	1.25294	0.897978	0.792973	0.658996	0.73999	0.918975	0.883005	1.65366	1.36982	1.08768	0.822253	0.736046		1.12856	0.866438	0.794268	0.883864	0.561597	0.155865	0.0952585	0.880686	0.544093	0.131104	0.0377258	1.4295	2.29	2.284	2.09	2.013	1.931	1.91201		2.506	2.541	2.526	2.2	2.13
0.883377	0.995132	0.960177	0.904887	0.910288	0.912555		1.01213	1.14924	1.21304	0.915421	1.0572	1.1984	1.33318	0.92831	0.770512			0.955177	0.87728	1.64859	1.3619	1.08088	0.827109	0.730046		1.12087	0.862744	0.78417	0.87817	0.56336	0.171885	0.126695	0.875029	0.471424			1.42137	2.28804	2.28498	2.08511	2.01398	1.93393	1.90516		2.50698	2.54002	2.52991	2.19511	2.13
0.941521	1.04559	1.00563	0.949636	0.955628	0.945727		1.06159	1.2105	1.26359	0.970545	1.10461	1.25157	1.38558	0.983545	0.879091			1.00658	0.876158	1.64078	1.35496	1.06883	0.807237	0.718168		1.11184	0.858316	0.77672	0.874023	0.5634	0.175483	0.125883	0.876883	0.576044			1.41986	2.28205	2.27508	2.08004	2.00706	1.91912	1.90103		2.49609	2.53107	2.52306	2.19004	2.13595
0.972983	1.08298	1.04398					1.09898	1.24298	1.29598	1.00198	1.15997	1.26999	1.40299	1.02098	0.841021			1.04098	0.870713	1.64181	1.3519					1.10511	0.848525	0.774071	0.869562	0.569457	0.165166	0.112247	0.870503	0.475914			1.41186	2.279	2.271	2.078					2.49	2.523	2.523	2.187	2.132
1.03375	1.132	1.09691	1.04791	1.042	1.02912	1.12032	1.148	1.27142	1.32834	1.06373				1.07783	0.951729			1.09391	0.87023	1.64003	1.35159	1.06653	0.82924	0.727054	1.35692	1.10756	0.84803	0.771542	0.867865				0.871294	0.563522			1.4106	2.27214	2.26414	2.0731	1.99814	1.9252	1.8971	2.41902	2.48118	2.52398	2.51614	2.18406
1.08557	1.16969	1.14758	1.09164	1.09158	1.07561	1.17653	1.17181	1.28588	1.34486	1.11854		1.35254	1.47455	1.12957	0.996636			1.13764	0.873363	1.64199	1.35078	1.0781	0.832401	0.730816	1.36184	1.10359	0.849914	0.767385	0.869882		0.105811	0.0533879	0.875445	0.555038			1.41413	2.27002	2.25904	2.06408	2.00097	1.92996	1.90295	2.4071	2.47604	2.51607	2.51402	2.17706
1.1441	1.22609	1.1971	1.1501	1.14212	1.12913	1.22606	1.22904	1.31904	1.36003	1.18009	1.29407	1.351	1.469	1.1861	1.07418			1.1871	0.869733	1.64782	1.35433	1.07388	0.808007	0.719282	1.3602	1.08717	0.840023	0.759903	0.870407	0.554033	0.122605	0.0536566	0.867728	0.551665			1.41926	2.25399	2.24799	2.05499	1.99599	1.92102	1.90401	2.40499	2.46799	2.50799	2.50499	2.161	2.125
1.19485	1.26805	1.24785	1.19987	1.20262	1.19256	1.25533	1.24758	1.34051	1.37564	1.224	1.32822	1.351	1.469	1.23587	1.16103			1.23393	0.880828	1.65987	1.36234	1.09835	0.825805	0.729977	1.36947	1.09443	0.831758	0.756585	0.878428	0.507029	0.105665	0.0471871	0.881311	0.554281			1.42621	2.25107	2.24116	2.05207	1.99307	1.92882	1.91084	2.40207	2.46116	2.50116	2.50011	2.16002	2.12402
1.24459	1.31263	1.29462	1.25554	1.2635	1.25846	1.30955	1.29659	1.35885	1.38988	1.27558	1.33892	1.35199	1.469	1.28857	1.24829			1.28359	0.878194	1.66302	1.36594	1.10364	0.8119	0.731301	1.36905	1.09823	0.835507	0.752375	0.8774	0.506158	0.115465	0.0467524	0.877425	0.55436			1.43205	2.24207	2.23703	2.04407	1.98903	1.91908	1.91398	2.39407	2.45207	2.49108	2.4881	2.15405	2.12102
1.28897	1.36397	1.33598	1.30297	1.32796	1.32896	1.35098	1.31399	1.37499	1.39999	1.31897	1.34999	1.352	1.463	1.33697	1.27798			1.33097	0.886565	1.67301	1.37254	1.10661	0.81136	0.744022	1.37529	1.0968	0.837429	0.749472	0.886265	0.508978	0.120577	0.0479193	0.885105	0.506139			1.44174	2.22701	2.231	2.041	1.984	1.923	1.916	2.391	2.45	2.486	2.47701	2.13601	2.124
1.3282	1.39634	1.37912	1.34906	1.40345	1.40445	1.39706	1.35222	1.39852	1.41176	1.3582	1.36568	1.35102	1.463	1.3713	1.34365		1.06593	1.37118	0.887942	1.68068	1.37918	1.10607	0.829802	0.757474	1.37271	1.09435	0.838782	0.753654	0.886887	0.506109	0.130007	0.0504481	0.887129	0.507354		0.0845371	1.44728	2.22112	2.23394	2.03708	1.9791	1.9328	1.9356	2.38512	2.4402	2.47424	2.47014	2.13012	2.1191
1.35971	1.44753	1.4226	1.39855	1.46841	1.47734	1.4198	1.37282	1.41584	1.42884	1.39368	1.37194	1.351	1.45507	1.39974	1.42723	1.17286	1.18388	1.40866	0.893112	1.68702	1.38732	1.1168	0.847529	0.769956	1.37961	1.09557	0.835322	0.77202	0.891616	0.506684	0.139028	0.0549882	0.89252	0.537084	0.184893	0.0796485	1.453	2.21803	2.23103	2.03997	1.97702	1.93696	1.94095	2.38896	2.43703	2.47202	2.46802	2.13099	2.11702
1.41098	1.48099	1.47198	1.44998	1.53698	1.55697	1.47198	1.41099	1.44099	1.45299	1.44498	1.38699	1.352	1.453	1.45398	1.49997	1.27596	1.31795	1.45298	0.899208	1.69167	1.39079	1.1323	0.852938	0.776768	1.39056	1.09804	0.845196	0.777538	0.896298	0.50661	0.13855	0.0519511	0.899857	0.543488	0.170875	0.0849181	1.46074	2.215	2.234	2.038	1.975	1.939	1.936	2.385	2.435	2.463	2.467	2.126	2.119
1.4374	1.53281	1.5111	1.50475	1.60152	1.61761	1.49644	1.43153	1.46642	1.47744	1.47531	1.40069	1.35493	1.453	1.47746	1.56061	1.38647	1.43922	1.48917	0.899132	1.69738	1.39587	1.12312	0.870107	0.794709	1.38847	1.09667	0.859336	0.792664	0.896232	0.512525	0.141893	0.0534653	0.899792	0.546569	0.165004	0.0762487	1.46163	2.21011	2.23791	2.04289	1.97402	1.94878	1.9536	2.38793	2.435	2.46496	2.46896	2.12307	2.11802
1.48065	1.57368	1.5606	1.55163	1.67144	1.71125	1.54362	1.4687	1.49081	1.50181	1.51468	1.42778	1.36194	1.453	1.52065	1.62052	1.50505	1.57095	1.5396	0.89785	1.69358	1.39498	1.14848	0.888027	0.814681	1.3846	1.09566	0.86331	0.788874	0.894941	0.523809	0.144073	0.0540753	0.89853	0.536602	0.161626	0.0592569	1.45835	2.22389	2.24197	2.04399	1.96606	1.95793	1.95202	2.38998	2.42905	2.46401	2.46801	2.1349	2.11602
1.51698	1.62098	1.59898	1.58499	1.74397	1.79196	1.58798	1.50398	1.52199	1.53099	1.54998	1.48298	1.369	1.453	1.55299	1.66898	1.63994	1.72393	1.57598	0.895251	1.68823	1.39412	1.15343	0.897146	0.828534	1.37828	1.09559	0.862031	0.78901	0.891911	0.575217	0.155915	0.0614967	0.896371	0.542977	0.155183	0.0603395	1.45449	2.226	2.245	2.042	1.969	1.952	1.962	2.385	2.428	2.464	2.469	2.137	2.112
1.56013	1.66609	1.64605	1.64185	1.80379	1.85669	1.62329	1.53831	1.55533	1.55844	1.59999	1.49574	1.37292	1.453	1.59711	1.71899	1.7586	1.87495	1.62403	0.884213	1.67769	1.38692	1.16447	0.915763	0.837636	1.36918	1.09439	0.847847	0.77815	0.878874	0.576661	0.159762	0.0637348	0.887774	0.516457	0.144535	0.0718864	1.44578	2.23286	2.24696	2.04788	1.9641	1.95788	1.96886	2.38794	2.42996	2.46008	2.46998	2.1419	2.11102
1.59076	1.69973	1.68866	1.68268	1.83773	1.91256	1.67062	1.5886	1.59072	1.59074	1.62778	1.52278	1.373	1.45598	1.6347	1.75571	1.86218	1.99009	1.66765	0.87166	1.67272	1.37423	1.15866	0.928381	0.843008	1.35786	1.08361	0.837134	0.768824	0.865992	0.564449	0.156199	0.0601196	0.875587	0.490436	0.154884	0.0971374	1.43506	2.23002	2.24998	2.048	1.96896	1.96098	1.97793	2.39296	2.43099	2.45901	2.47	2.14002	2.10604
1.63997	1.75397	1.73997	1.74297	1.90196	1.96497	1.71098	1.62798	1.63298	1.62898	1.67198	1.55098	1.38399	1.461	1.67998	1.80397	1.93896	2.06596	1.71497	0.855159	1.66245	1.36461	1.15017	0.923233	0.836144	1.3495	1.07198	0.851072	0.76916	0.84839	0.554775	0.155001	0.0562321	0.861128	0.484283	0.17266	0.11534	1.4239	2.228	2.257	2.056	1.97	1.965	1.986	2.397	2.432	2.459	2.468	2.136	2.108
1.68302	1.79311	1.78889	1.79482	1.94404	2.01389	1.75891	1.67884	1.68189	1.66518	1.71991	1.59011	1.39084	1.461	1.724	1.86951	2.00549	2.13444	1.75607	0.850437	1.65435	1.357	1.13964	0.915349	0.826529	1.34011	1.06469	0.831847	0.748695	0.84442	0.543086	0.158324	0.056318	0.8554	0.463346	0.150934	0.0984151	1.41823	2.22409	2.26091	2.06382	1.97489	1.96793	1.98698	2.40287	2.432	2.45998	2.47289	2.13404	2.10116
1.7316	1.84457	1.83264	1.8436	2.00053	2.05764	1.80363	1.7276	1.71572	1.71459	1.76463	1.62075	1.40488	1.46695	1.77359	1.92851	2.01295	2.13997	1.80162	0.84328	1.64864	1.35107	1.13172	0.879878	0.807757	1.33529	1.06137	0.833373	0.763442	0.837051	0.522026	0.148861	0.0502314	0.848805	0.467193	0.152265	0.0954319	1.41184	2.23292	2.26893	2.06697	1.97996	1.97792	1.98997	2.40895	2.43795	2.46595	2.47399	2.14094	2.10596
1.79497	1.89298	1.88398	1.87799	2.02599	2.08399	1.86198	1.78098	1.79297	1.76998	1.82897	1.68397	1.42899	1.47	1.83398	1.97498	2.04099	2.15899	1.85298	0.840551	1.64529	1.34968	1.1255	0.872333	0.798534	1.32907	1.05513	0.80814	0.768978	0.831902	0.511274	0.162504	0.0569572	0.8484	0.503125	0.15274	0.0823954	1.41127	2.233	2.274	2.071	1.99	1.98	1.985	2.414	2.445	2.462	2.477	2.142	2.106
1.85185	1.93711	1.93497	1.92407	2.05148	2.10752	1.90611	1.83491	1.87435	1.83175	1.88977	1.75261	1.47899	1.48568	1.88791	2.01911	2.06256	2.17272	1.90005	0.848803	1.65179	1.34918	1.11354	0.861646	0.787042	1.33464	1.05693	0.823695	0.792328	0.846671	0.508859	0.176928	0.0701138	0.84988	0.506061	0.144556	0.0666976	1.41653	2.2379	2.2838	2.07884	2.00176	1.98196	1.98108	2.42086	2.45088	2.44534	2.477	2.14886	2.10306
1.90554	1.98558	1.97665	1.95573	2.07381	2.11791	1.96351	1.89251	1.91665	1.89446	1.94354	1.84223	1.5603	1.68328	1.94352	2.06362	2.07291	2.17697	1.95156	0.853828	1.65828	1.35446	1.11028	0.850932	0.773308	1.33919	1.0516	0.803965	0.772943	0.854147	0.515006	0.186182	0.150343	0.852279	0.53246	0.142685	0.0612547	1.42088	2.23899	2.28896	2.08594	2.002	1.98497	1.981	2.42298	2.45397	2.47375	2.48394	2.149	2.09804
1.95699	2.02299	2.01699	1.98999	2.091	2.128	2.00799	1.94499	1.97798	1.96598	1.98999	1.92498	1.62598	1.75498	1.99499	2.08899	2.08	2.181	1.98499	0.860798	1.66239	1.36067	1.10929	0.840123	0.766782	1.3449	1.04742	0.815307	0.765862	0.863018	0.51432	0.201176	0.166816	0.856889	0.519244	0.14139	0.0582608	1.42731	2.243	2.295	2.09	2.009	1.983	1.978	2.429	2.454	2.478	2.485	2.151	2.099
2.00885	2.07191	2.05515	2.0262	2.11057	2.13778	2.06083	2.00468	2.04159	2.03839	2.04185	2.015	1.716	1.845	2.04783	2.1115	2.08391	2.18491	2.04174	0.872784	1.67612	1.36983	1.11279	0.835013	0.759423	1.3497	1.05007	0.807679	0.742009	0.876579	0.531548	0.216852	0.182434	0.867094	0.501983	0.139375	0.0543077	1.43839	2.24593	2.29891	2.09098	2.01389	1.98007	1.978	2.43291	2.45791	2.48387	2.485	2.15198	2.10096
2.05562	2.11168	2.09865	2.06469	2.12489	2.14296	2.10465	2.06253	2.11243	2.11042	2.08565	2.0894	1.79437	1.92039	2.0976	2.12489	2.08698	2.18798	2.08168	0.881272	1.68978	1.38152	1.11299	0.835485	0.761849	1.36144	1.07006	0.816436	0.741083	0.884487	0.524363	0.206122	0.172445	0.875869	0.495838	0.13686	0.0518595	1.4491	2.25592	2.29999	2.09497	2.02293	1.97901	1.97998	2.43598	2.45998	2.48202	2.48698	2.16489	2.11092
2.09903	2.15903	2.13403	2.10502	2.14401	2.15501	2.15104	2.12104	2.17606	2.18507	2.13303	2.17106	1.8981		2.14103	2.139	2.092	2.19099	2.13003	0.894637	1.70004	1.39292	1.12135	0.841953	0.770741	1.37631	1.09048	0.839421	0.752083	0.899556	0.547736	0.207628		0.887108	0.489157	0.132022	0.0467574	1.46299	2.25901	2.302	2.094	2.027	1.973	1.96499	2.438	2.46501	2.504	2.50001	2.168	2.10901
2.13232	2.19722	2.17222	2.12852	2.15968	2.16676	2.19412	2.16902	2.23872	2.26046	2.16142	2.23862	2.00678	2.05302	2.17824	2.14292	2.09592	2.17826	2.16136	0.902117	1.71109	1.40158	1.12092	0.845596	0.782549	1.38761	1.11031	0.873034	0.777432	0.905714	0.554404	0.183258	0.0989072	0.895646	0.485544	0.133794	0.0439572	1.47098	2.26488	2.30298	2.09498	2.02602	1.9681	1.95814	2.44094	2.47382	2.50694	2.5098	2.17192	2.11782
2.17952	2.24848	2.22249	2.16166	2.18078	2.18284	2.2435	2.22444	2.30433	2.34712	2.20951	2.31324	2.13668	2.18565	2.22255	2.15785	2.09897	2.17998	2.21545	0.910049	1.7176	1.40906	1.13256	0.864435	0.789154	1.39432	1.12809	0.902175	0.804307	0.912451	0.56611	0.168132	0.0640011	0.904302	0.478473	0.132692	0.0428014	1.47781	2.27094	2.30795	2.09599	2.02897	1.968	1.95305	2.44199	2.47994	2.50997	2.51297	2.17695	2.118
2.21598	2.28998	2.26598	2.19698	2.20099	2.20199	2.29298	2.27997	2.39896	2.43996	2.24099	2.37497	2.24795	2.36992	2.26198	2.18099	2.11899		2.25798	0.908801	1.7184	1.40987	1.13597	0.873296	0.78919	1.39315	1.13378	0.884988	0.810567	0.91189	0.515113	0.121171	0.0896281	0.902321	0.464976	0.123324		1.48076	2.273	2.305	2.099	2.028	1.965	1.947	2.44	2.487	2.52099	2.514	2.177	2.123
2.2688	2.34182	2.30706	2.23611	2.22935	2.2284	2.34384	2.33964	2.47722	2.52115			2.39074	2.4707	2.31577	2.20544		2.20942	2.30884	0.912026	1.71069	1.4047	1.13065	0.878423	0.788848	1.39031	1.14685	0.897592	0.82155			0.103082	0.0292276	0.908822	0.479244		0.0763215	1.47535	2.27593	2.305	2.099	2.02213	1.95816	1.94211	2.43707	2.49091	2.52393	2.51693
2.30471	2.38167	2.34965	2.27766	2.26371	2.25776	2.38962	2.39455	2.54742	2.60233			2.52093	2.62967	2.35369	2.22484		2.12471	2.35363	0.901867	1.70746	1.39665	1.12213	0.871539	0.781096	1.37962	1.14668	0.906081	0.823406			0.104931	0.0384106	0.893412	0.471835		0.0883227	1.46775	2.27501	2.30599	2.09999	2.01903	1.95403	1.93506	2.43601	2.49397	2.52896	2.51502
2.35698	2.43698	2.40998	2.32699	2.30899	2.29099	2.43599	2.45498	2.60398	2.67398	2.37799	2.54098	2.62997	2.75296	2.40598	2.30997		2.27196	2.40498	0.894122	1.69497	1.38053	1.11418	0.83955	0.764195	1.37224	1.13561	0.919836	0.834187	0.904251	0.496214	0.130752	0.0779681	0.881064	0.578218		0.144593	1.45775	2.272	2.302	2.098	2.017	1.94	1.928	2.438	2.504	2.528	2.516	2.175	2.137
2.40992	2.48502	2.45606	2.37502	2.3433	2.3302	2.48892	2.50302	2.64124	2.73084	2.43484	2.55962	2.71133	2.83041	2.455	2.35312	2.17546	2.3014	2.4491	0.881567	1.68366	1.36913	1.10376	0.830534	0.755576	1.3596	1.12775	0.932334	0.851055	0.888757	0.501933	0.189477	0.13072	0.871839	0.574281	0.178197	0.145306	1.44699	2.26514	2.302	2.09702	2.01504	1.93902	1.92212	2.43702	2.50204	2.52604	2.5209	2.16912	2.14092
2.4596	2.53658	2.50758	2.43451	2.40251	2.38257	2.54157	2.56152	2.69952	2.79051	2.4846	2.61951	2.76457	2.87961	2.50559	2.37879	2.18592	2.30894	2.50455	0.870569	1.67619	1.35963	1.09623	0.825391	0.752435	1.35154	1.11283	0.93023	0.845539	0.877362	0.512999	0.203722	0.142779	0.861583	0.576422	0.188634	0.155377	1.43807	2.265	2.29902	2.09402	2.01302	1.93702	1.91902	2.43402	2.49704	2.52104	2.51902	2.169	2.14199
2.49553	2.54852	2.53302	2.47552	2.44553	2.43002	2.56552	2.59001	2.74152	2.82751	2.51953	2.67307	2.80302	2.9465	2.53803	2.43298	2.20899	2.33499	2.52302	0.885517	1.64501	1.34984	1.08098	0.807076	0.741685	1.33812	1.11118	0.899946	0.823932	0.89246	0.563459	0.149299	0.0922272	0.87644	0.574081	0.203474	0.170064	1.41799	2.2395	2.2465	2.0595	1.9895	1.9155	1.8945	2.39799	2.46549	2.4985	2.498	2.1475	2.123
2.55476	2.59845	2.58589	2.53083	2.50573	2.48925	2.61887	2.63505	2.7983	2.87254	2.57582	2.73594	2.84121	2.96362	2.60265		2.24029	2.36629	2.57883	0.877545	1.64583	1.34683	1.07136	0.797067	0.734296	1.33863	1.10307	0.886364	0.806142	0.883925	0.539494	0.117343	0.0649535	0.86927		0.217129	0.183767	1.41616	2.23755	2.24258	2.05264	1.98655	1.91108	1.89353	2.38771	2.45423	2.49507	2.49408	2.14653	2.1226
2.61151	2.64956	2.64152	2.591	2.57789	2.56536	2.67005	2.68706	2.81882	2.89977	2.63498	2.78854	2.85636	2.97141	2.65803	2.56866		2.39966	2.62708	0.881525	1.65283	1.35178	1.06375	0.800229	0.729081	1.3412	1.09309	0.8762	0.796985	0.885139	0.518585	0.108554	0.050289	0.876001	0.539633		0.199518	1.42124	2.23155	2.24151	2.05002	1.98104	1.91497	1.89846	2.38701	2.45103	2.49401	2.49053	2.14155	2.14032
2.66402	2.70102	2.69152	2.65102	2.65503	2.64503	2.72402	2.73451	2.85849	2.92	2.68852	2.8335	2.8575	2.966	2.71002	2.67005		2.49796	2.67952	0.8853	1.65779	1.35683	1.08886	0.807552	0.729119	1.34854	1.09643	0.863958	0.786808	0.888411	0.494044	0.115268	0.0509689	0.880125	0.562358		0.1987	1.42696	2.23199	2.2375	2.046	1.9805	1.92	1.904	2.3835	2.4445	2.486	2.486	2.1395	2.138
2.71604	2.75157	2.74256	2.7104	2.73846	2.73042	2.77408	2.77231	2.87174	2.93424	2.74103	2.84774	2.86044	2.96108	2.76057	2.71526		2.61168	2.72958	0.892314	1.66667	1.36543	1.09047	0.807242	0.74293	1.35622	1.08297	0.864238	0.776789	0.894729	0.49928	0.114921	0.0508159	0.887623	0.508081		0.199817	1.43582	2.22708	2.23455	2.04452	1.98001	1.91656	1.90842	2.38448	2.44402	2.48011	2.48109	2.13654	2.13358
2.76957	2.79714	2.79509	2.77052	2.82085	2.82873	2.81021	2.80721	2.89978	2.94491	2.79457	2.86586	2.86298	2.96398	2.81507	2.81472	2.4915	2.64599	2.77663	0.887366	1.66863	1.3742	1.09192	0.826447	0.756665	1.36313	1.07992	0.858457	0.768687	0.890822	0.493839	0.110408	0.0472857	0.881685	0.499385	0.116386	0.136727	1.44361	2.22898	2.23748	2.04351	1.97454	1.92593	1.91693	2.38649	2.44152	2.47306	2.47207	2.13848	2.13499
2.79507	2.79505	2.84205	2.83155	2.91408	2.92559	2.86004	2.83454	2.92302	2.95851	2.84605	2.88451	2.8695	2.9655	2.86105	2.86757	2.60614	2.76498	2.77407	0.901916	1.66872	1.38196	1.12282	0.840816	0.771021	1.37179	1.08801	0.855385	0.765724	0.884798	0.514849	0.111414	0.0429736	0.879082	0.500673	0.106414	0.0812278	1.43991	2.19999	2.189	2.0455	1.9705	1.931	1.92701	2.388	2.4345	2.46899	2.46399	2.137	2.1445
2.84419	2.82943	2.89447	2.88788	2.99293	3.01572	2.89677	2.87522	2.9441	2.97174	2.89846	2.89628	2.86802	2.9611	2.91296	2.93667	2.71421	2.83745	2.82811	0.914295	1.67921	1.39301	1.12282	0.862724	0.792158	1.37918	1.07734	0.852121	0.768743	0.889973	0.493461	0.111031	0.0420876	0.891243	0.509077	0.124255	0.120753	1.4507	2.1941	2.19195	2.04353	1.97051	1.9359	1.93532	2.38947	2.43696	2.46016	2.45812	2.1404	2.14891
2.89368	2.88365	2.94611	2.94606	3.06148	3.08099	2.94811	2.8998	2.97328	2.98986	2.95011	2.90394	2.86699	2.95009	2.93366	3.01293	2.83621	2.85849	2.86775	0.92511	1.69329	1.39917	1.14549	0.899776	0.814649	1.38239	1.08893	0.85097	0.784797	0.895618	0.490256	0.118219	0.0441282	0.920505	0.527309	0.142592	0.0770075	1.4582	2.20592	2.19597	2.04946	1.96554	1.9489	1.96627	2.38554	2.436	2.45603	2.45899	2.14745	2.14503
2.91799	2.93299	2.99998	3.00598	3.12798	3.16697	2.98049	2.93449	2.99499	3.01249	2.98299	2.914	2.871	2.9515	2.946	3.08998	2.97797	2.98746	2.92099	0.92513	1.68291	1.39967	1.15864	0.915637	0.845222	1.38729	1.09736	0.860931	0.81095	0.8946	0.496148	0.129577	0.0488839	0.92237	0.544968	0.149298	0.0621612	1.45975	2.202	2.197	2.053	1.9655	1.936	1.93801	2.386	2.439	2.463	2.464	2.1495	2.133
2.9701	2.97625	3.00627	3.02615	3.19877	3.25449	2.988	2.93329	2.98066	3.00464	3.00918	2.94312	2.87395	2.963	3.00498	3.146	3.10775	3.18331	2.95639	0.920854	1.68136	1.39666	1.16873	0.927731	0.868458	1.37953	1.1236	0.847879	0.783539	0.918016	0.549609	0.136992	0.0591676	0.92119	0.545326	0.162511	0.0513469	1.45645	2.20593	2.20093	2.02493	1.94793	1.93403	1.9439	2.35803	2.406	2.44386	2.443	2.12003	2.10826
3.02064	3.02962	3.05863	3.06373	3.23574	3.32748	3.02871	2.96676	3.03064		3.05964	2.94996	2.87996	2.96499	3.05564	3.19466	3.22715	3.34187	3.01458	0.912202	1.67858	1.38977	1.17248	0.988244	0.891407	1.36751	1.09146	0.835371		0.907545	0.527229	0.138927	0.0531641	0.914518	0.535343	0.141891	0.0548936	1.45104	2.21891	2.20497	2.025	1.94304	1.93698	1.95194	2.36296	2.40997	2.44499		2.13589	2.11694
3.05004	3.08003	3.10204	3.13404	3.31405	3.40105	3.08003	3.00604	3.03904		3.08804	2.96403	2.883	2.965	3.08504	3.22804	3.33007	3.46808	3.06004	0.895429	1.662	1.38027	1.16908	0.98522	0.892289	1.3626	1.08944	0.833177		0.8905	0.515285	0.140498	0.0529599	0.898178	0.520457	0.164609	0.0843724	1.43776	2.21299	2.20701	2.02801	1.93401	1.939	1.96001	2.36001	2.411	2.45		2.134	2.119
3.10309			3.18218	3.37299	3.46884	3.12031	3.05811	3.08521		3.14109	3.00628	2.88398	2.965	3.13711	3.28208	3.42046	3.57124		0.881547			1.16191	0.971976	0.891494	1.35203	1.08765	0.828883		0.877777	0.508811	0.138298	0.0528912	0.883501	0.516724	0.176576	0.112883		2.20612			1.94383	1.94097	1.96885	2.36787	2.41493	2.45492		2.13105	2.12195
3.15364	3.16967	3.20262	3.22867	3.4018	3.5246	3.17759	3.10467	3.12174		3.19362	3.04572	2.89691	2.96897	3.18962	3.33462	3.50837	3.66136	3.15471	0.873278	1.64851	1.36185	1.14622	0.982601	0.893575	1.34408	1.07192	0.837775		0.869618	0.50321	0.146798	0.0539622	0.875268	0.514972	0.171677	0.109329	1.42185	2.21593	2.22095	2.03402	1.95591	1.94199	1.96503	2.37197	2.415	2.44706		2.13696	2.12299
3.20805	3.22304	3.26004	3.28405	3.46003	3.56804	3.23204	3.16405	3.17406		3.24705	3.10205	2.91501	2.979	3.24005	3.39606	3.53504	3.68404	3.21104	0.863236	1.64702	1.35557	1.13915	0.977238	0.881868	1.33315	1.06929	0.781953		0.859074	0.501182	0.14029	0.0490284	0.865917	0.51849	0.161584	0.0950899	1.41808	2.22001	2.225	2.04001	1.966	1.94801	1.969	2.36801	2.416	2.458		2.13801	2.123
3.27191	3.27314	3.31211	3.33808	3.49048	3.61519	3.28313	3.22004	3.23987		3.31091	3.15903	2.92876	2.98392	3.30096	3.46974	3.58711	3.72628	3.26213	0.858108	1.6388	1.35195	1.14157	0.962659	0.867584	1.33328	1.07011	0.797062		0.852217	0.503825	0.139916	0.0471324	0.862587	0.494933	0.142929	0.0714835	1.40784	2.22688	2.22992	2.05082	1.96305	1.95882	1.96703	2.37685	2.41895	2.458		2.1439	2.12398
3.33356	3.32761	3.36959	3.3946	3.54064	3.6438	3.33761	3.27759	3.26979		3.37455	3.23148	2.98063	3.01974	3.36554	3.53156	3.59594	3.73594	3.31661	0.864602	1.64343	1.35058	1.12298	0.94023	0.843195	1.32905	1.06847	0.801053		0.860857	0.505528	0.142332	0.0496019	0.866769	0.509095	0.143345	0.0666123	1.41351	2.23097	2.23596	2.05299	1.97194	1.95999	1.96799	2.38097	2.42198	2.47289		2.14499	2.12201
3.39305	3.38204	3.42404	3.43804	3.57405	3.66101	3.39504	3.33304	3.34607	3.33406	3.43205	3.33208	3.03907	3.05218	3.42305	3.58102	3.60701	3.73601	3.37104	0.865069	1.64637	1.35323	1.11816	0.929903	0.82461	1.33015	1.05972	0.809463	0.764966	0.861422	0.520236	0.163395	0.0739944	0.867105	0.516962	0.157683	0.0668205	1.41561	2.233	2.24	2.06	1.986	1.95601	1.966	2.38401	2.432	2.47999	2.488	2.148	2.118
3.45197	3.42426	3.47118	3.48714	3.6369	3.67869	3.44218	3.38607	3.43348	3.40182	3.48999	3.43225	3.12353	3.26233	3.48492	3.60361	3.61978	3.74386	3.42014	0.875547	1.6545	1.3606	1.11328	0.861719	0.789158	1.33963	1.05302	0.824409	0.7598	0.875907	0.527248	0.181023	0.138976	0.873312	0.507751	0.148883	0.055527	1.42557	2.23398	2.24393	2.05803	1.99091	1.96976	1.96797	2.39285	2.43495	2.46624	2.4939	2.14898	2.11997
3.50365	3.47764	3.51967	3.52475	3.64992	3.679	3.49762	3.4446	3.4787	3.47649	3.54264	3.5214	3.1975	3.3385	3.53764	3.62188	3.63092	3.74698	3.47264	0.882424	1.66979	1.36763	1.11449	0.83883	0.773305	1.35133	1.07514	0.83915	0.749709	0.883896	0.521441	0.185293	0.144361	0.878892	0.505306	0.145562	0.0543567	1.4367	2.23897	2.24698	2.06396	1.99597	1.97397	1.968	2.39995	2.44096	2.48984	2.49797	2.15695	2.12199
3.55503	3.53404	3.55304	3.56403	3.65401	3.67101	3.55304	3.49905	3.55406	3.56607	3.59003	3.61605	3.29508	3.3131	3.59504	3.63902	3.634	3.747	3.52704	0.894237	1.67589	1.37437	1.11001	0.836439	0.771005	1.36437	1.082	0.829919	0.750838	0.896547	0.536274	0.201216	0.114578	0.889557	0.503156	0.143808	0.0538089	1.44373	2.236	2.247	2.06	1.998	1.976	1.98399	2.396	2.44501	2.49799	2.501	2.152	2.123
3.59728	3.58316	3.60412	3.59743	3.6658	3.68181	3.60904	3.56094	3.63265	3.65153	3.62834	3.67794	3.39332	3.44081	3.64317	3.65866	3.63498	3.74405	3.57419	0.903216	1.68573	1.38481	1.10617	0.835172	0.776732	1.37327	1.09396	0.865814	0.760799	0.905457	0.516145	0.171578	0.08659	0.89828	0.498716	0.141863	0.0524238	1.45271	2.23993	2.25093	2.05803	1.99702	1.97207	1.97712	2.39895	2.4568	2.4862	2.501	2.15298	2.12693
3.64367	3.63662	3.64968	3.62679	3.67791	3.68597	3.66262	3.62951	3.7164	3.73937	3.67765	3.75346	3.53399	3.58596	3.68073	3.66893	3.63798	3.74301	3.62365	0.911412	1.68882	1.39372	1.10668	0.835557	0.777684	1.37756	1.10573	0.86362	0.774502	0.915131	0.519354	0.164061	0.0792201	0.904724	0.497379	0.142862	0.0526879	1.45777	2.24199	2.25199	2.05701	1.99799	1.96406	1.95814	2.40297	2.46296	2.50188	2.50795	2.15499	2.12998
3.68403	3.68504	3.68504	3.66102	3.70001	3.69701	3.71804	3.69405	3.79906	3.82506	3.70804	3.83005	3.6681	3.73915	3.73102	3.68401	3.64101	3.73404	3.67304	0.916349	1.69369	1.39656	1.11291	0.842672	0.77566	1.38456	1.12395	0.865424	0.790354	0.9186	0.507907	0.155168	0.073438	0.911408	0.498631	0.143796	0.0506862	1.4608	2.247	2.25	2.059	1.998	1.957	1.94799	2.399	2.46301	2.517	2.513	2.159	2.12999
3.72628	3.73908	3.73711	3.68361	3.71868	3.7147	3.77011	3.76086	3.87569	3.90464	3.75913	3.89391	3.80565	3.9435	3.76345	3.70268	3.65476	3.78808	3.72118	0.9152	1.69036	1.39847	1.10717	0.845629	0.775218	1.38415	1.12638	0.870818	0.795413	0.91862	0.517476	0.138771	0.0978916	0.909168	0.472192	0.124579	0.0591551	1.46076	2.24995	2.24607	2.05998	1.99407	1.9511	1.93915	2.39998	2.46988	2.5229	2.51693	2.15998	2.12213
3.76671	3.79063	3.7787	3.72371	3.73389	3.73386	3.81964	3.82554	3.95146	3.98741	3.78879		3.93209	4.06911	3.81761	3.72881		3.7751	3.77759	0.917334	1.68692	1.39224	1.11414	0.848728	0.770147	1.37735	1.12757	0.868398	0.799342	0.916952		0.14127	0.100534	0.915563	0.484775		0.0372509	1.45428	2.25496	2.24401	2.05702	1.98804	1.94306	1.93304	2.40199	2.47397	2.53094	2.52296	2.16397
3.82302	3.84103	3.83003	3.75902	3.75901	3.75901	3.86903	3.88003	4.02503	4.07904	3.85602	4.01302	4.07305	4.20806	3.86403	3.78501		3.86702	3.82702	0.905959	1.68259	1.38249	1.09749	0.844574	0.757071	1.36737	1.12787	0.883104	0.804131	0.908597	0.507624	0.121278	0.0449097	0.900931	0.556084		0.174891	1.44771	2.254	2.245	2.054	1.987	1.935	1.92499	2.399	2.477	2.531	2.525	2.164	2.131
3.86331	3.89115	3.88015	3.80128	3.78358	3.78555	3.91915	3.9331	4.0899	4.15176	3.89041	4.0425	4.17821	4.32993	3.91415	3.79877		3.90043	3.87125	0.903915	1.66786	1.37325	1.09048	0.833498	0.758299	1.35955	1.13049	0.890563	0.806962	0.902936	0.573549	0.137357	0.0828939	0.902759	0.544173		0.17724	1.4404	2.254	2.245	2.04908	1.98012	1.92713	1.91222	2.39703	2.47307	2.531	2.52893	2.164	2.12805
3.91861	3.94561	3.93263	3.85661	3.83265	3.81876	3.97262	3.99555	4.17738	4.2225	3.94163	4.07477	4.27035	4.42533	3.96563	3.88339			3.92859	0.896474	1.65917	1.36575	1.08521	0.81808	0.751023	1.35155	1.12486	0.873643	0.806504	0.894232	0.567829	0.155302	0.114109	0.896019	0.586641			1.43054	2.25003	2.23805	2.04602	1.97504	1.91806	1.90505	2.397	2.47101	2.531	2.53099	2.16102	2.13197
3.96904	3.99804	3.98704	3.91004	3.87304	3.85803	4.02904	4.05504	4.22001	4.28803	3.99404	4.13904	4.33301	4.47401	4.01304	3.92304	3.72402	3.88902	3.98104	0.890917	1.64988	1.35674	1.0775	0.822063	0.746604	1.34252	1.11442	0.880059	0.803435	0.889597	0.5685	0.157378	0.106715	0.889747	0.585217	0.168392	0.160007	1.42156	2.255	2.238	2.04199	1.975	1.906	1.893	2.389	2.469	2.53199	2.527	2.158	2.124
4.02305	4.05107	4.03909	3.96602	3.92804	3.90124	4.08305	4.10512	4.24064	4.33124	4.04511	4.19895	4.34381	4.49366	4.06902	3.97902	3.74857	3.9116	4.03702	0.887136	1.64429	1.35127	1.07083	0.812635	0.737421	1.33666	1.10319	0.893524	0.810349	0.885797	0.568392	0.153921	0.0995357	0.885937	0.580915	0.185373	0.169808	1.41397	2.25107	2.23112	2.03217	1.97107	1.90797	1.88907	2.38605	2.46703	2.52119	2.52405	2.15898	2.1181
4.0816	4.10463	4.09462	4.02857	3.98362	3.95364	4.13763	4.15565	4.32243	4.39159	4.1036	4.26753	4.41054	4.53372	4.12859	4.04356		3.96463	4.09163	0.882313	1.64249	1.3424	1.07466	0.807852	0.729871	1.33317	1.09569	0.867721	0.791403	0.881102	0.56549	0.1035	0.0586236	0.881063	0.572846		0.162621	1.4116	2.25001	2.22405	2.032	1.96802	1.90502	1.88602	2.38203	2.46104	2.51603	2.51506	2.15403	2.12396
4.14306	4.15606	4.14606	4.09306	4.05308	4.02309	4.19006	4.21004	4.34803	4.42803			4.40401	4.531	4.19006	4.11808		4.051	4.14306	0.879237	1.64798	1.34382	1.0764	0.803529	0.726029	1.33614	1.09002	0.865735	0.792854			0.0898063	0.0622629	0.877027	0.563153		0.143805	1.41395	2.25499	2.21799	2.02599	1.961	1.903	1.885	2.37999	2.45399	2.50799	2.50699
4.19907	4.20813	4.19813	4.15202	4.12775	4.10267	4.24607	4.24836	4.37652	4.45161	4.22408	4.37252	4.4158	4.53198	4.24213	4.1898		4.04707	4.19611	0.885564	1.65334	1.35214	1.08284	0.811477	0.724653	1.34052	1.08976	0.861029	0.787155	0.884734	0.509471	0.123242	0.0556799	0.883728	0.547836		0.176091	1.42043	2.24713	2.2121	2.01911	1.96297	1.90005	1.88697	2.36918	2.44515	2.49915	2.4952	2.15313	2.1253
4.25266	4.25768	4.24967	4.2136	4.21245	4.19838	4.28674	4.2947	4.42767	4.47286	4.27964	4.39088	4.416	4.52505	4.29665	4.26452		4.11555	4.24469	0.891869	1.667	1.35834	1.0807	0.810835	0.729508	1.35183	1.08921	0.848869	0.777095	0.892291	0.518181	0.138792	0.0553514	0.888539	0.530382		0.162681	1.43143	2.24005	2.21001	2.01602	1.95704	1.90099	1.89097	2.36701	2.43705	2.48509	2.48506	2.15002	2.12699
4.30606	4.30607	4.30507	4.27208	4.30312	4.29714	4.34006	4.32405	4.43403	4.48503	4.33105	4.41602	4.419	4.524	4.35206	4.3361			4.29507	0.898889	1.67805	1.36995	1.08864	0.812828	0.741975	1.35164	1.08501	0.847463	0.775525	0.899434	0.546535	0.142049	0.0534505	0.895183	0.530884			1.44216	2.22999	2.208	2.012	1.95599	1.89902	1.89402	2.36699	2.43099	2.48299	2.47799	2.13599	2.11802
4.34535	4.35421	4.35321	4.32906	4.38958	4.39342	4.3823	4.35942	4.45466	4.50271	4.3674	4.43174	4.419	4.524	4.39135	4.40585			4.34321	0.904931	1.68861	1.38285	1.1069	0.8256	0.759944	1.36206	1.09626	0.849388	0.772293	0.901939	0.542654	0.148415	0.0537943	0.904634	0.533566			1.45484	2.2241	2.20997	2.01397	1.95108	1.91277	1.90482	2.36011	2.42313	2.47316	2.46816	2.13108	2.13473
4.39273	4.39974	4.39974	4.37971	4.47352	4.49741	4.4178	4.38685	4.47687	4.51394	4.41672	4.43995	4.42198	4.52102	4.43873	4.47262			4.38874	0.918373	1.70315	1.39909	1.1266	0.859078	0.783148	1.37758	1.09985	0.853029	0.771037	0.915492	0.528412	0.147585	0.0534421	0.917377	0.543682			1.46783	2.20809	2.20901	2.01698	1.94503	1.92095	1.92091	2.35901	2.42101	2.46306	2.46104	2.12106	2.13898
4.43403	4.44603	4.44104	4.43404	4.54707	4.59906	4.45803	4.42202	4.50001	4.52801	4.46503	4.44802		4.505	4.47603	4.55006	4.35909	4.40411	4.43404	0.930766	1.71221	1.41029	1.14246	0.892977	0.813023	1.39014	1.10725	0.847769	0.777118	0.926085	0.518076		0.05184	0.931047	0.553007	0.16729	0.0694872	1.47683	2.21601	2.212	2.014	1.949	1.933	1.92501	2.367	2.421	2.459	2.46001	2.12801	2.14099
4.47724	4.48826	4.49309	4.48412	4.63054	4.67959	4.49928	4.45149	4.50786	4.53979	4.50824	4.46766	4.43947	4.50893	4.51531	4.62764	4.47301	4.53865	4.47921	0.938279	1.71768	1.41579	1.15972	0.927162	0.842357	1.39988	1.11756	0.87178	0.786614	0.932233	0.537825	0.149259	0.0517909	0.93965	0.562022	0.155241	0.0659911	1.48284	2.22288	2.21495	2.014	1.94605	1.92907	1.94073	2.36798	2.41805	2.46293	2.46688	2.13488	2.12626
4.52764	4.53864	4.54166	4.55152	4.7015	4.7773	4.5417	4.49469	4.53878	4.55489	4.56063	4.50374	4.44099	4.52588	4.56564	4.69254	4.60109	4.67305	4.52071	0.940058	1.71648	1.41313	1.17341	0.959322	0.872297	1.40336	1.13576	0.865955	0.802298	0.93372	0.577883	0.151527	0.0533984	0.941587	0.562091	0.151456	0.0660889	1.48253	2.22796	2.21699	2.01301	1.94104	1.93099	1.941	2.368	2.42098	2.463	2.467	2.135	2.12104
4.56304	4.57804	4.59303	4.60004	4.77205	4.86106	4.58404	4.52303	4.55802	4.57402	4.59304	4.51702	4.44	4.525	4.60304	4.74803	4.74211	4.84711	4.57103	0.934783	1.71253	1.40679	1.18449	0.980718	0.89235	1.40098	1.12216	0.857218	0.81299	0.928556	0.579057	0.15209	0.0547927	0.936241	0.559988	0.168003	0.0606827	1.47627	2.226	2.221	2.015	1.939	1.932	1.94901	2.37	2.423	2.466	2.47101	2.136	2.117
4.61215	4.63109	4.63527	4.65702	4.83393	4.9367	4.63315	4.56527	4.57963	4.59366	4.64609	4.54748	4.44295	4.52402	4.65019	4.79224	4.87767	4.99348	4.61524	0.926217	1.70214	1.4038	1.17729	0.99118	0.905582	1.39497	1.1118	0.854448	0.812597	0.923359	0.574626	0.152257	0.0583193	0.924797	0.532238	0.146392	0.0513506	1.46992	2.2201	2.22493	2.01893	1.9449	1.93298	1.95883	2.37197	2.42497	2.46895	2.47886	2.13207	2.117
4.65867	4.68065	4.68663	4.71161	4.90946	5.00948	4.67967	4.60869	4.61773	4.62279	4.68373	4.57083	4.45094	4.52301	4.69667	4.83271	4.96637	5.10223	4.66862	0.914891	1.69053	1.39236	1.17146	0.983795	0.907091	1.38633	1.10321	0.818351	0.784206	0.915367	0.562517	0.153908	0.0607826	0.910006	0.520859	0.184749	0.104315	1.45836	2.21206	2.22599	2.02297	1.94103	1.93995	1.96694	2.37399	2.42798	2.48786	2.48297	2.12306	2.117
4.70204	4.73104	4.74005	4.77204	4.97005	5.07405	4.73304	4.65805	4.64605		4.73705	4.59904	4.45401	4.523	4.73305	4.89805	5.08602	5.20404	4.71904	0.899113	1.67923	1.37903	1.15777	0.977422	0.902741	1.36674	1.08561	0.811548		0.900164	0.537624	0.15377	0.06119	0.894581	0.492771	0.143906	0.109498	1.44477	2.216	2.231	2.027	1.943	1.942	1.971	2.377	2.429	2.49		2.128	2.119
4.75413	4.78116	4.79606	4.82118	5.02311	5.13006	4.77824	4.71406	4.70501		4.7911	4.65015	4.4658	4.52595	4.78808	4.958	5.10764	5.25219	4.76818	0.890612	1.67174	1.36957	1.14849	0.967525	0.891793	1.36025	1.07395	0.786115		0.893442	0.530086	0.154331	0.0611703	0.884282	0.494422	0.151473	0.0957105	1.43778	2.21698	2.23592	2.02995	1.94792	1.94495	1.97395	2.37897	2.43195	2.49098		2.12702	2.11605
4.81357	4.83461	4.84961	4.88355	5.05974	5.17567	4.83062	4.76761			4.85057	4.70262	4.4799	4.52799	4.84757	5.02253	5.14076	5.26888	4.81864	0.88227	1.66512	1.36037	1.13778	0.957532	0.877285	1.35869	1.06892			0.883492	0.523299	0.154886	0.0618351	0.877747	0.500307	0.143152	0.0806488	1.43353	2.21799	2.23997	2.03298	1.95594	1.95096	1.97301	2.37999	2.43498			2.12601	2.11699
4.87705	4.88704	4.90805	4.93904	5.13001	5.21902	4.88105	4.83304	5.00005		4.91705	4.76208	4.50306	4.54914	4.90705	5.07505	5.18701	5.309	4.87305	0.879988	1.66291	1.35371	1.12215	0.925979	0.850412	1.36695	1.09592	0.871595		0.878596	0.51553	0.142727	0.0532888	0.878071	0.517893	0.128181	0.0472476	1.42931	2.229	2.24701	2.03901	1.96201	1.96	1.977	2.384	2.43201	2.37302		2.136	2.115
4.93992	4.93321	4.96109	4.98226	5.14671	5.23866	4.93704	4.87626	5.05309		4.97599	4.85245	4.5787	4.71515	4.96992	5.13497	5.19388	5.30998	4.92904	0.877945	1.66375	1.35368	1.11886	0.913553	0.829086	1.36085	1.07755	0.86633		0.873409	0.52718	0.162619	0.122011	0.879161	0.509356	0.129222	0.0444185	1.43174	2.23293	2.2529	2.04588	1.96888	1.96098	1.97405	2.38695	2.4379	2.3907		2.13698	2.11008
5.00614	4.99019	5.02018	5.02824	5.16785	5.226	4.99368	4.93266	4.95461	4.94356	5.03817	4.9969	4.64751	4.7875	5.04014	5.16284	5.20398	5.30951	4.98568	0.878871	1.65116	1.35418	1.11123	0.872951	0.788576	1.34097	1.05901	0.793183	0.718229	0.878927	0.550367	0.195397	0.155786	0.876372	0.524659	0.133535	0.0444199	1.42088	2.23446	2.24548	2.0465	1.97848	1.96406	1.97149	2.38252	2.43996	2.48195	2.49202	2.14595	2.10351
5.05607	5.04057	5.05958	5.07454	5.208	5.23299	5.04559	4.98811	5.10562	5.02721	5.09257	5.06962	4.74865	4.89897	5.09058	5.19351	5.209	5.3075	5.03007	0.873904	1.66149	1.36249	1.10129	0.828323	0.766698	1.35682	1.06141	0.829971	0.709195	0.874349	0.532132	0.187793	0.143398	0.871376	0.523018	0.130863	0.0439695	1.42967	2.2345	2.2465	2.0475	1.97901	1.965	1.96551	2.38501	2.44851	2.42801	2.48603	2.146	2.1045
5.09981	5.08529	5.10429	5.10402	5.20997	5.2266	5.09817	5.05199	5.17049	5.10685	5.13188	5.14726	4.83317	4.91615	5.13923	5.20727	5.21047	5.30603	5.07429	0.888964	1.66961	1.37303	1.10254	0.826633	0.764144	1.36137	1.05743	0.830087	0.733941	0.890235	0.531453	0.178295	0.112613	0.884452	0.51623	0.129291	0.0437287	1.44094	2.23696	2.24749	2.04652	1.98638	1.96451	1.966	2.38894	2.44998	2.43047	2.49586	2.14846	2.10499
5.1487	5.13718	5.13928	5.1363	5.21348	5.2275	5.15018	5.11312	5.17751	5.18901	5.17622	5.22502	4.95127	5.02821	5.19118	5.2224	5.21199	5.30302	5.1232	0.898462	1.67904	1.38048	1.10548	0.825029	0.764244	1.37041	1.08171	0.82771	0.751235	0.90082	0.551171	0.179806	0.0688822	0.892745	0.508843	0.128713	0.0427705	1.45089	2.24645	2.24303	2.04451	1.9865	1.95804	1.964	2.38453	2.44552	2.48262	2.49141	2.15546	2.10998
5.19006	5.18257	5.18505	5.17103	5.21902	5.22951	5.20408	5.1776	5.25761	5.27663	5.22155	5.30012	5.06621	5.1534	5.22957	5.23952	5.2155	5.31646	5.17456	0.910945	1.68307	1.39171	1.10408	0.82483	0.768374	1.38033	1.09686	0.844085	0.769312	0.912785	0.541072	0.151563	0.0591067	0.905689	0.506759	0.125906	0.0630257	1.45656	2.254	2.24	2.0435	1.986	1.95448	1.94348	2.388	2.448	2.48801	2.4935	2.1655	2.114
5.22883	5.2287	5.2194	5.1941	5.23129	5.2349	5.25315	5.23549	5.32581	5.35759	5.25295	5.37913	5.20411	5.31023	5.27521	5.25818	5.21894	5.32831	5.21234	0.921191	1.68252	1.39616	1.1033	0.830349	0.769683	1.39023	1.10886	0.869433	0.786692	0.92049	0.552008	0.12953	0.0381109	0.917906	0.509907	0.12507	0.0654313	1.46133	2.25646	2.24049	2.04399	1.98551	1.9432	1.92826	2.39095	2.448	2.49488	2.49645	2.16353	2.10859
5.27572	5.27323	5.27367	5.22431	5.24492	5.24444	5.29722	5.29563	5.41297	5.4564	5.3027	5.45155	5.3198	5.41248	5.31973	5.27787	5.23886	5.32903	5.26219	0.923889	1.68386	1.39269	1.10132	0.838416	0.770783	1.38937	1.13314	0.885771	0.79901	0.922373	0.558465	0.134739	0.0482351	0.921265	0.489261	0.121787	0.0420526	1.46122	2.25153	2.23801	2.04102	1.97755	1.93157	1.91757	2.39249	2.45545	2.49599	2.496	2.15953	2.11197
5.32214	5.31918	5.32716	5.27209	5.27203	5.26604	5.35216	5.36118	5.51517	5.57322	5.35213	5.52708	5.50237	5.63829	5.36515	5.30506		5.36493	5.31214	0.942485	1.6718	1.38492	1.08493	0.826755	0.758746	1.37655	1.14043	0.888694	0.807791	0.94304	0.559358	0.149158	0.109179	0.939245	0.53686		0.0208556	1.44444	2.24499	2.224	2.04299	1.96799	1.91099	1.90297	2.384	2.45201	2.498	2.49302	2.15998	2.11901
5.36534	5.37417	5.37527	5.29958	5.28185	5.27782	5.40027	5.41715	5.56721	5.63999	5.3914	5.55261	5.61332	5.72567	5.41031	5.32372		5.34234	5.35534	0.916691	1.66111	1.37436	1.09274	0.825341	0.75745	1.3652	1.13119	0.9111	0.826349	0.918857	0.571003	0.148421	0.0634338	0.913481	0.542997		0.0316759	1.43978	2.24106	2.22301	2.04103	1.96603	1.90804	1.89512	2.38499	2.45496	2.498	2.49891	2.15409	2.12097
5.40479	5.42275	5.42176	5.34476	5.31781	5.30486	5.45272	5.47072	5.65553	5.73351	5.43676	5.59876	5.73038	5.88118	5.44482	5.39761			5.4117	0.911157	1.65416	1.36758	1.07108	0.802333	0.746876	1.35422	1.12221	0.900797	0.827655	0.90904	0.561193	0.151374	0.0887711	0.910563	0.609078			1.42758	2.23901	2.21803	2.04001	1.96202	1.90004	1.89003	2.38202	2.455	2.50098	2.49303	2.14903	2.12299
5.45714	5.47715	5.47815	5.39414	5.35811	5.33811	5.50417	5.55013	5.68418	5.80816	5.48214	5.61317	5.8072	5.96318	5.50015	5.43798			5.46616	0.902184	1.64277	1.35409	1.07948	0.796746	0.741299	1.34768	1.09562	0.889543	0.826898	0.901861	0.570004	0.17728	0.127561	0.901016	0.609994			1.4196	2.23602	2.22199	2.039	1.96299	1.89	1.88299	2.37899	2.46097	2.50197	2.49299	2.14902	2.12601
5.5081	5.53104	5.53303	5.44608	5.39927	5.37829	5.5659	5.59717	5.74984	5.86499	5.5331	5.67687	5.8807	6.02982	5.55404	5.43112			5.52299	0.892698	1.63408	1.34829	1.06169	0.795207	0.733587	1.33717	1.10379	0.912453	0.826114	0.891288	0.586193	0.166246	0.105845	0.892314	0.509297			1.41152	2.24288	2.21807	2.03802	1.96005	1.89	1.88005	2.37409	2.44823	2.49119	2.48809	2.15588	2.12993
5.55875	5.58772	5.58574	5.50571	5.45373	5.43174	5.62073	5.64178	5.80175	5.91675	5.58773	5.75561	5.9427	6.10364	5.60177	5.48672		5.58573	5.57773	0.891037	1.63835	1.34327	1.05465	0.801061	0.731997	1.33395	1.10184	0.914581	0.825364	0.888304	0.560729	0.107841	0.0752111	0.891971	0.501769		0.136623	1.40233	2.244	2.21302	2.03501	1.95801	1.89398	1.88	2.36604	2.44103	2.48403	2.48501	2.156	2.129
5.61915	5.64011	5.64414	5.56715	5.52018	5.49617	5.67113	5.69312	5.89005	5.98006	5.65116	5.8291	5.95105	6.10699	5.66314	5.60716		5.70622	5.62614	0.895088	1.63485	1.34043	1.05369	0.79758	0.730177	1.33576	1.10398	0.89034	0.814918	0.890761	0.509578	0.110176	0.0539475	0.897504	0.589171		0.197854	1.40831	2.24598	2.21	2.02699	1.96	1.89001	1.88001	2.36698	2.43799	2.48699	2.47499	2.15698	2.14694
5.67614	5.68138	5.69523	5.62217	5.58798	5.56004	5.72026	5.73733	5.9097	6.00266	5.70913	5.86742	5.96873	6.10503	5.7162	5.66808		5.78777	5.6792	0.894193	1.64373	1.34624	1.05743	0.797462	0.729126	1.33952	1.10866	0.886794	0.806724	0.891312	0.572402	0.104988	0.0455665	0.895146	0.559646		0.165666	1.4117	2.23713	2.21	2.02404	1.95901	1.89493	1.88296	2.35813	2.43406	2.48404	2.47106	2.15109	2.12336
5.74367	5.74767	5.75769	5.69763	5.6686	5.6416	5.77672	5.79372	5.96672	6.03783	5.77567	5.92571	5.97995	6.10002	5.78267	5.76054		5.81686	5.73871	0.898548	1.64308	1.34891	1.06472	0.807669	0.72116	1.34674	1.09648	0.874342	0.795525	0.898524	0.522693	0.103607	0.0461365	0.896523	0.572623		0.144175	1.41402	2.236	2.20602	2.01703	1.96199	1.90097	1.89594	2.36497	2.42206	2.46808	2.45906	2.14702	2.12897
5.79514	5.79314	5.81013	5.76218	5.76024	5.73927	5.82311	5.82115	5.98106	6.05401	5.82416	5.94003	5.98001	6.09101	5.83414	5.8482		5.87417	5.78812	0.908861	1.65042	1.3592	1.06169	0.800876	0.727472	1.36113	1.10371	0.866398	0.783527	0.9087	0.52255	0.116069	0.0461657	0.906611	0.572381		0.128923	1.42703	2.22999	2.20199	2.01399	1.96299	1.91001	1.89902	2.35602	2.41999	2.46699	2.454	2.14199	2.12802
5.8461	5.8441	5.85815	5.82685	5.84745	5.83825	5.86427	5.87504	6.0036	6.05695	5.88198	5.95179	5.98197	6.09395	5.8851	5.92071		5.93689	5.8332	0.916357	1.66436	1.36902	1.08995	0.821318	0.742916	1.36795	1.11139	0.854796	0.778833	0.915824	0.526195	0.119273	0.0445978	0.914412	0.587207		0.122661	1.43803	2.22705	2.19905	2.01203	1.95907	1.91295	1.90784	2.36386	2.41705	2.46307	2.45302	2.14003	2.13488
5.90072	5.89474	5.90377	5.88968	5.95843	5.95639	5.90977	5.89689	6.01992	6.06993	5.93772	5.97687	5.98299	6.094	5.93972	5.99562			5.88474	0.927423	1.67532	1.38242	1.12106	0.832315	0.765772	1.38166	1.12011	0.851606	0.772134	0.925053	0.527225	0.143584	0.0443909	0.927035	0.58162			1.44963	2.22004	2.19999	2.012	1.95602	1.91797	1.92193	2.36301	2.417	2.45803	2.44803	2.13602	2.13898
5.95014	5.94313	5.96212	5.94717	6.05123	6.06233	5.93916	5.94008	6.04204	6.08005	5.98514	5.99104	5.96303	6.04503	5.98114	6.07913	5.84327	5.984	5.93013	0.929409	1.6857	1.38839	1.12815	0.84982	0.774227	1.3882	1.12654	0.847258	0.766525	0.925761	0.514549	0.128021	0.0437653	0.930177	0.59593	0.190534	0.146749	1.45468	2.207	2.206	2.01598	1.95699	1.93003	1.94297	2.36402	2.40601	2.45	2.43701	2.12898	2.13801
6.00123	5.99029	6.00535	6.00809	6.13376	6.18319	5.99614	5.96956	6.05579	6.09872	6.03722	6.00578	5.97285	6.05682	6.03125	6.12531	5.94251	5.984	5.97926	0.93276	1.68712	1.39699	1.14553	0.875367	0.802378	1.38287	1.12117	0.850344	0.764579	0.929721	0.514156	0.13934	0.0530211	0.93283	0.551842	0.159161	0.065657	1.46078	2.20601	2.206	2.0091	1.95404	1.93985	1.93118	2.3709	2.40994	2.44901	2.44193	2.1221	2.13997
6.03484	6.03081	6.05974	6.06274	6.20267	6.2477	6.02487	6.00284	6.06695	6.10597	6.07582	6.03088	5.98295	6.07392	6.06882	6.20263	6.06442	6.12034	6.02379	0.936462	1.69341	1.40105	1.15602	0.916135	0.839254	1.38987	1.12284	0.861715	0.778134	0.933791	0.533944	0.146675	0.0704464	0.936055	0.542184	0.163517	0.0732772	1.46187	2.21197	2.20998	2.01199	1.94703	1.94199	1.9519	2.36901	2.41299	2.45298	2.45394	2.12698	2.13104
6.0961	6.08813	6.11213	6.12614	6.29613	6.35821	6.08813	6.04809	6.11502		6.13411	6.05308	5.98901	6.07404	6.12612	6.26114	6.21531	6.30535	6.08113	0.928336	1.69121	1.40072	1.15842	0.937035	0.873713	1.38162	1.12106	0.82673		0.924746	0.546551	0.149072	0.0703911	0.928975	0.555497	0.14637	0.0545403	1.45928	2.213	2.212	2.012	1.94399	1.93597	1.94401	2.369	2.41201	2.458		2.13199	2.12499
6.13728	6.14009	6.16409	6.183	6.34809	6.44252	6.14009	6.08338	6.12188		6.17724	6.08347	5.99293	6.08972	6.17219	6.318	6.33883	6.44554	6.13505	0.922542	1.67824	1.39256	1.16022	0.978865	0.898937	1.37391	1.11114	0.826701		0.919197	0.555031	0.149837	0.0668423	0.923015	0.534194	0.162281	0.0666572	1.44927	2.213	2.212	2.012	1.9381	1.92519	1.94695	2.369	2.41495	2.45898		2.12807	2.12107
6.16387	6.19373	6.21375	6.23375	6.42064	6.52359	6.19174	6.12778	6.14687		6.20387	6.10788	5.99797	6.09	6.19887	6.35681	6.4584	6.60619	6.1758	0.914162	1.67051	1.38346	1.15005	0.987619	0.913428	1.36538	1.07307	0.82079		0.911877	0.560155	0.150497	0.0647802	0.913836	0.523413	0.144293	0.0767397	1.44155	2.21897	2.212	2.02095	1.93899	1.92997	1.95496	2.36303	2.42097	2.46198		2.12999	2.12001
6.22013	6.24214	6.25616	6.28818	6.48018	6.5902	6.23616	6.17617	6.17412	6.18309	6.25714	6.14212	6.00104	6.08301	6.25511	6.40117	6.56518	6.71917	6.23215	0.903541	1.6656	1.37814	1.15238	0.996931	0.920454	1.35686	1.08089	0.818113	0.761541	0.903274	0.552691	0.157807	0.0713363	0.901341	0.511896	0.157034	0.105099	1.43504	2.21798	2.21801	2.02101	1.94201	1.93799	1.962	2.36902	2.41901	2.47102	2.47501	2.12999	2.116
6.26631	6.29422	6.31216	6.35401	6.54503	6.66094	6.29216	6.2361	6.21735	6.21453	6.30626	6.18634	6.01479	6.08694	6.29441	6.4611	6.63003	6.78009	6.2852	0.88957	1.65559	1.37007	1.14362	0.99026	0.918164	1.34323	1.08533	0.81211	0.751048	0.890147	0.542178	0.153248	0.0663844	0.887409	0.510274	0.169414	0.108351	1.42463	2.20913	2.22096	2.02297	1.94496	1.93406	1.96299	2.3759	2.42393	2.47691	2.47796	2.12507	2.11501
6.31575	6.34176	6.36672	6.39977	6.58281	6.70975	6.34175	6.28276	6.27172	6.25877	6.35276	6.22978	6.02495	6.08998	6.34872	6.51671	6.65488	6.80488	6.33176	0.883242	1.6499	1.36027	1.13572	0.974591	0.909376	1.34464	1.05601	0.81393	0.753805	0.880937	0.524253	0.157299	0.0668074	0.883668	0.512677	0.171291	0.104858	1.41739	2.21795	2.22299	2.02598	1.95097	1.92903	1.96101	2.37501	2.42301	2.48098	2.48496	2.13395	2.115
6.38515	6.39816	6.42614	6.46713	6.65021	6.7641	6.39015	6.33317	6.32814	6.31017	6.42216	6.29119	6.04715	6.1021	6.42015	6.58317	6.69213	6.83709	6.38816	0.879271	1.64036	1.35336	1.12552	0.964598	0.889787	1.34386	1.04804	0.798579	0.746973	0.874093	0.522437	0.153474	0.0607812	0.882449	0.502386	0.158476	0.0861093	1.41301	2.21503	2.233	2.03501	1.95304	1.94102	1.96299	2.38302	2.428	2.48001	2.49	2.12802	2.10799
6.44004	6.45697	6.47907	6.51418	6.72568	6.80135	6.44602	6.39492	6.38009	6.37192	6.47999	6.3598	6.10106	6.13738	6.47504	6.64492	6.74114	6.86943	6.44599	0.87582	1.64038	1.34898	1.1178	0.927234	0.863156	1.34238	1.04357	0.809381	0.755245	0.871378	0.521388	0.147455	0.053871	0.878312	0.508257	0.153517	0.0638498	1.41296	2.22483	2.23398	2.03795	1.96873	1.94788	1.96103	2.3889	2.428	2.48393	2.49	2.13685	2.10603
6.50268	6.49481	6.51681	6.54783	6.73496	6.81593	6.49077	6.43977	6.45263	6.42672	6.54168	6.43462	6.13881	6.15591	6.53469	6.68281	6.74498	6.87199	6.48679	0.887389	1.64722	1.35612	1.11735	0.918124	0.839253	1.35494	1.06875	0.816653	0.772381	0.88279	0.51955	0.165236	0.0735863	0.88969	0.525789	0.152246	0.0593216	1.41926	2.23296	2.23897	2.04297	1.97596	1.94899	1.96001	2.39298	2.43496	2.47704	2.49696	2.14098	2.106
6.56613	6.5591	6.5851	6.61409	6.77804	6.83496	6.54516	6.51215	6.52018	6.50417	6.60513	6.53125	6.22623	6.37123	6.59813	6.73502	6.75402	6.87501	6.5501	0.892358	1.65364	1.35502	1.12657	0.883292	0.808299	1.35842	1.04787	0.805044	0.743822	0.889601	0.515999	0.169178	0.12698	0.892656	0.52023	0.150584	0.0536515	1.42578	2.23001	2.242	2.04501	1.97102	1.951	1.95301	2.39999	2.44001	2.491	2.49602	2.14101	2.09899
6.60836	6.59348	6.61948	6.64454	6.79179	6.82219	6.59919	6.56126	6.57911	6.56114	6.64933	6.61376	6.30186	6.44587	6.64036	6.7419	6.7609	6.87796	6.58251	0.901719	1.66324	1.36475	1.11918	0.864208	0.784933	1.36169	1.0934	0.796538	0.714739	0.903126	0.518896	0.17845	0.136861	0.897822	0.516861	0.141911	0.047552	1.43564	2.23296	2.24101	2.04697	1.97888	1.95001	1.95694	2.39507	2.44394	2.49199	2.50191	2.14297	2.09604
6.66273	6.64972	6.66677	6.68381	6.793	6.823	6.64776	6.61673	6.6596	6.65951	6.69776	6.69659	6.39255	6.53556	6.69473	6.76887	6.761	6.879	6.63972	0.907701	1.67689	1.3739	1.11578	0.859811	0.773137	1.36243	1.09625	0.818051	0.736718	0.909021	0.525427	0.179237	0.137925	0.903253	0.506014	0.139651	0.0437984	1.44715	2.23897	2.24299	2.047	1.98796	1.95299	1.95003	2.40396	2.45097	2.48901	2.50001	2.15096	2.097
6.70515	6.70014	6.70915	6.71809	6.79703	6.81403	6.69915	6.68019	6.73127	6.7493	6.74114	6.77522	6.49235	6.54434	6.74016	6.77907	6.76501	6.87588	6.68416	0.918156	1.68929	1.38803	1.11505	0.853065	0.7776	1.38352	1.09471	0.864628	0.758487	0.919922	0.533564	0.167627	0.0774008	0.91331	0.501959	0.136345	0.0421345	1.45433	2.23801	2.24399	2.04699	1.986	1.95599	1.96397	2.40001	2.45	2.493	2.494	2.151	2.09902
6.75808	6.75013	6.76306	6.74945	6.80585	6.82383	6.75208	6.74487	6.82438	6.85221	6.78916	6.85069	6.61389	6.66097	6.79505	6.80259	6.76795	6.83373	6.73905	0.92388	1.69458	1.39129	1.11197	0.851468	0.781158	1.39013	1.09234	0.853572	0.764476	0.927449	0.538298	0.15957	0.0742154	0.91676	0.501763	0.13809	0.0436831	1.46283	2.24095	2.24007	2.04209	1.986	1.95207	1.95319	2.40295	2.44902	2.49202	2.49302	2.15198	2.10686
6.78487	6.78582	6.79683	6.7699	6.81396	6.81405	6.78782	6.80072	6.90261	6.93856	6.81985	6.91766	6.74235	6.82019	6.82187	6.80996	6.77098	6.83598	6.77582	0.930556	1.69951	1.39822	1.11412	0.853997	0.782971	1.3956	1.11412	0.870472	0.782537	0.933529	0.534898	0.13807	0.0593961	0.923814	0.506376	0.138349	0.0433319	1.46936	2.24597	2.23901	2.04498	1.98302	1.94205	1.93211	2.40499	2.45795	2.49399	2.49598	2.15598	2.10601
6.8371	6.84615	6.84612	6.80606	6.82103	6.81703	6.84914	6.86416	6.99121	7.03026	6.8681	6.98719	6.87128	6.9343	6.87809	6.83007	6.78025	6.885	6.83214	0.933654	1.70338	1.40251	1.12192	0.852345	0.783459	1.39463	1.11533	0.876862	0.798819	0.933423	0.529666	0.135873	0.048915	0.929936	0.501731	0.127258	0.0404351	1.4719	2.24201	2.23899	2.04499	1.974	1.93298	1.91998	2.39801	2.45799	2.49601	2.49699	2.15299	2.1
6.87245	6.89721	6.88638	6.82668	6.82986	6.82586	6.89923	6.91915	7.06486	7.11864	6.90247	7.05298	6.96653	7.03839	6.9105	6.85364	6.86765	6.885	6.88026	0.935196	1.69781	1.40363	1.12385	0.853965	0.783174	1.38953	1.13311	0.891445	0.812381	0.934493	0.535323	0.129833	0.0437103	0.93188	0.505679	0.154096	0.0352795	1.46768	2.24397	2.23506	2.04205	1.97302	1.92611	1.91311	2.40194	2.45603	2.49895	2.49405	2.15103	2.10098
6.92176	6.94676	6.93775	6.86979	6.84692	6.84391	6.95274	6.97473	7.13466	7.20956	6.95176	7.10774	7.12324	7.24599	6.96474	6.88485	6.84313	6.99944	6.93374	0.935369	1.69385	1.39966	1.12302	0.850447	0.781259	1.39049	1.14572	0.906626	0.83094	0.932968	0.531589	0.119958	0.0408238	0.933632	0.51382	0.165307	0.129615	1.46442	2.245	2.236	2.04499	1.96603	1.91306	1.90404	2.39503	2.455	2.49601	2.48803	2.14901	2.10399
6.96715	6.99614	6.98514	6.90515	6.86912	6.86308	7.00214	7.02816	7.20909	7.28916	6.99713	7.15414	7.25329	7.38036	7.00716	6.95512		7.03893	6.98313	0.928787	1.69023	1.39249	1.12242	0.84404	0.776982	1.38024	1.14367	0.910423	0.842541	0.927107	0.498539	0.149628	0.0656017	0.926468	0.61615		0.225235	1.45813	2.24299	2.23299	2.04	1.96399	1.90498	1.89697	2.39201	2.45499	2.496	2.48602	2.147	2.11602
7.0181	7.04415	7.03414	6.9561	6.91224	6.8915	7.05114	7.08205	7.23946	7.34305	7.04122	7.20412	7.35324	7.50382	7.06105	6.99627		7.01541	7.02722	0.920693	1.67989	1.38325	1.11853	0.843981	0.774209	1.36974	1.1397	0.939015	0.856592	0.919062	0.491141	0.159427	0.10076	0.918736	0.612534		0.1578	1.4489	2.23907	2.23103	2.04	1.96007	1.89812	1.88717	2.39593	2.45303	2.496	2.4919	2.14602	2.12288
7.07374	7.09675	7.08974	7.00875	6.94883	6.92783	7.10276	7.14371	7.30071	7.40471	7.10271	7.22988	7.42168	7.57467	7.11276	7.02885	6.85796	7.02495	7.08274	0.913902	1.67233	1.37333	1.11035	0.839292	0.768835	1.3608	1.13082	0.944237	0.859657	0.915725	0.589071	0.157639	0.116209	0.908379	0.613127	0.178843	0.169329	1.44039	2.23502	2.23	2.03502	1.95701	1.88904	1.87804	2.39301	2.44703	2.48903	2.48702	2.13903	2.1011
7.12519	7.15215	7.14115	7.06418	7.00318	6.97418	7.15817	7.19916	7.35125	7.45024	7.1512		7.46611	7.6051	7.16719	7.0872	6.88109	7.04809	7.13517	0.906711	1.66637	1.36397	1.1069	0.835981	0.766346	1.35935	1.12885	0.937193	0.860087	0.90857		0.146713	0.097656	0.901431	0.603566	0.185548	0.172437	1.43359	2.23798	2.22499	2.03199	1.95499	1.88398	1.86898	2.38798	2.44198	2.481	2.48497	2.14397
7.18807	7.20325	7.19225	7.12313	7.0641	7.03412	7.21516	7.25222	7.43378	7.52983	7.21703	7.38576	7.50246	7.63949	7.23106	7.155	6.91155	7.07855	7.19216	0.903576	1.65858	1.35925	1.09877	0.839547	0.76156	1.35408	1.12168	0.897643	0.828633	0.905062	0.481119	0.134234	0.0626555	0.898562	0.598731	0.201781	0.181368	1.42828	2.23012	2.22106	2.02806	1.95204	1.8771	1.8621	2.38209	2.43412	2.48001	2.47514	2.13414	2.12896
7.24871	7.24878	7.24773	7.1857	7.13466	7.10167	7.26675	7.29778	7.46784	7.56185	7.2787	7.4487	7.51395	7.64	7.29171	7.21869	6.95579	7.1188	7.24375	0.897878	1.66361	1.35685	1.09718	0.840177	0.75944	1.35544	1.11633	0.887228	0.819264	0.899358	0.473767	0.118775	0.0573236	0.892977	0.592082	0.209334	0.184535	1.42873	2.231	2.22	2.02302	1.94901	1.877	1.86001	2.37901	2.433	2.47602	2.475	2.135	2.12602
7.31117	7.30715	7.30615	7.24625	7.21729	7.18931	7.32318	7.35716	7.50906	7.59204	7.33817	7.49608	7.52205	7.64101	7.35017	7.30423	7.0231	7.1861	7.29618	0.897795	1.66547	1.35709	1.09221	0.827831	0.756707	1.3529	1.10555	0.871784	0.802288	0.899068	0.471297	0.114569	0.0510007	0.893021	0.582035	0.212037	0.182568	1.43442	2.22702	2.214	2.017	1.94899	1.88101	1.85801	2.37798	2.42199	2.47198	2.46799	2.13201	2.11996
7.36015	7.35123	7.35023	7.31776	7.30154	7.28042	7.37706	7.40418	7.52768	7.6038	7.38912	7.51959	7.53576	7.64493	7.40112	7.36986	7.05249	7.21647	7.3481	0.905133	1.67426	1.36371	1.09262	0.825068	0.747058	1.3615	1.09659	0.86718	0.787261	0.90424	0.522962	0.117057	0.045358	0.902161	0.55152	0.216905	0.182108	1.44218	2.23191	2.214	2.017	1.94507	1.88297	1.86193	2.3721	2.41905	2.46512	2.46407	2.13593	2.1082
7.41075	7.39578	7.40175	7.36875	7.38659	7.37156	7.41681	7.44082	7.57477	7.61395	7.43975	7.52896	7.537	7.645	7.44777	7.43667	7.12663	7.28864	7.38781	0.911758	1.68428	1.37514	1.09488	0.821945	0.751338	1.37054	1.09934	0.840024	0.77285	0.912559	0.537751	0.115667	0.0438271	0.906688	0.526969	0.186541	0.153492	1.45147	2.22503	2.21201	2.01401	1.94699	1.884	1.87096	2.372	2.41004	2.46002	2.46101	2.13003	2.10501
7.45814	7.44614	7.45115	7.43116	7.47626	7.47729	7.46613	7.47909	7.57803	7.61302	7.48812	7.53905	7.537	7.628	7.49215	7.5072		7.3504	7.43314	0.915343	1.69503	1.38367	1.10296	0.830031	0.766219	1.38297	1.09814	0.839798	0.768582	0.914746	0.538889	0.115861	0.0418403	0.911469	0.548498		0.162167	1.46374	2.21899	2.21299	2.01499	1.94301	1.88904	1.88208	2.37299	2.41099	2.45898	2.45698	2.12699	2.11502
7.50825	7.49625	7.51473	7.49673	7.579	7.58893	7.52182	7.52431	7.60051	7.62995	7.53428	7.55688	7.54293	7.63344	7.54421	7.57819	7.31872	7.33597	7.48523	0.92005	1.70432	1.39073	1.11739	0.84969	0.777948	1.38282	1.10777	0.853208	0.765845	0.927691	0.512902	0.124445	0.0423566	0.925153	0.536564	0.20261	0.0835713	1.47367	2.21604	2.20906	2.01401	1.94747	1.89847	1.89685	2.36401	2.40252	2.44307	2.44952	2.12596	2.11747
7.53888	7.55081	7.56087	7.55343	7.65169	7.6785	7.56598	7.54915	7.62437	7.63755	7.57186	7.55905	7.52454	7.61803	7.57679	7.64418	7.44346	7.47634	7.54101	0.913634	1.69477	1.39807	1.13849	0.872913	0.796988	1.39049	1.10715	0.833754	0.772079	0.913375	0.495833	0.119241	0.0439302	0.910566	0.541101	0.192489	0.0625851	1.46472	2.19959	2.2045	2.01505	1.94753	1.91003	1.9001	2.36355	2.40303	2.4426	2.44508	2.11608	2.12144
7.59003	7.59805	7.61055	7.61056	7.74509	7.79659	7.59556	7.57504	7.63203	7.65351	7.62254	7.57704	7.53452	7.62052	7.62453	7.72806	7.55414	7.60463	7.57156	0.927193	1.69301	1.40293	1.15171	0.901985	0.825233	1.3945	1.12356	0.866811	0.791686	0.924707	0.515057	0.123137	0.0443426	0.92516	0.553222	0.147416	0.0601097	1.46831	2.20751	2.205	2.0185	1.94848	1.915	1.90801	2.36449	2.40501	2.45001	2.45201	2.1225	2.11199
7.6333	7.64681	7.66374	7.67371	7.83548	7.90051	7.6518	7.62024	7.66092	7.67251	7.66874	7.61178	7.56334	7.63439	7.66735	7.7936	7.69054	7.74221	7.63325	0.91794	1.69099	1.40231	1.16038	0.938522	0.859355	1.39211	1.11287	0.87893	0.818353	0.915193	0.539203	0.126841	0.0477536	0.916976	0.553604	0.140705	0.0547491	1.46632	2.21095	2.21047	2.01753	1.93861	1.91605	1.91153	2.36054	2.40695	2.45399	2.45697	2.12348	2.10608
7.66625	7.6895	7.70323	7.72774	7.90204	7.97939	7.6935	7.64201	7.68773	7.69471	7.69988	7.61963	7.55908	7.66152	7.69866	7.8397	7.82155	7.90084	7.67274	0.912414	1.6884	1.40024	1.17429	0.965095	0.88735	1.38795	1.10888	0.817925	0.75862	0.910399	0.542361	0.132569	0.0508564	0.910803	0.551311	0.132178	0.0526942	1.46493	2.2145	2.21105	2.02249	1.94098	1.92294	1.93053	2.36303	2.41209	2.45806	2.459	2.12403	2.10542
7.72757	7.74508	7.77058	7.80311	7.98711	8.07313	7.74809	7.68756	7.72302	7.72902	7.76358	7.66804	7.565	7.644	7.75807	7.90058	7.94667	8.07467	7.73608	0.899924	1.67854	1.39229	1.1688	0.97968	0.904433	1.38095	1.10026	0.813829	0.766842	0.89985	0.550484	0.133821	0.0583445	0.896675	0.550405	0.147172	0.0890728	1.45523	2.20599	2.21601	2.02251	1.93749	1.92451	1.94103	2.3615	2.42051	2.461	2.45901	2.1215	2.101
7.76384	7.78982	7.81378	7.86361	8.04761	8.14868	7.79671	7.71986	7.74221	7.74914	7.79977	7.68735	7.56648	7.64647	7.79536	7.94272	8.04309	8.1781	7.77426	0.888626	1.67048	1.38191	1.16978	0.991335	0.921976	1.37272	1.09225	0.812708	0.757445	0.891444	0.546344	0.133951	0.0574736	0.882943	0.536649	0.18077	0.130696	1.44875	2.20452	2.221	2.02751	1.93406	1.933	1.9555	2.36154	2.42398	2.46603	2.46708	2.12053	2.10153
7.80664	7.83299	7.85321	7.89967	8.09199	8.20601	7.82812	7.76099	7.7677	7.7666	7.83976	7.71464	7.56806	7.643	7.83907	7.97293	8.11373	8.2284	7.80862	0.874018	1.66159	1.37341	1.15951	0.993173	0.922205	1.36494	1.10438	0.808644	0.739162	0.876885	0.540613	0.133574	0.0535719	0.868757	0.531572	0.20257	0.192895	1.44195	2.20505	2.22858	2.034	1.93857	1.94342	1.97345	2.36517	2.43557	2.46922	2.47618	2.12349	2.10349
7.87101	7.888	7.91949	7.97248	8.17544	8.26751	7.88402	7.81252	7.80193	7.79594	7.90799	7.77149	7.57652	7.64501	7.90101	8.05149	8.19881	8.34279	7.8715	0.870086	1.65455	1.36225	1.14001	0.981557	0.924894	1.35093	1.08645	0.79024	0.727475	0.8737	0.537413	0.133636	0.0519492	0.864048	0.508275	0.155666	0.102789	1.43117	2.207	2.23898	2.03601	1.93403	1.95151	1.97701	2.38346	2.4455	2.47998	2.48498	2.1235	2.103
7.91447	7.93193	7.95557	8.00968	8.22486	8.32506	7.93824	7.86782	7.84549	7.83066	7.94505	7.80712	7.59314	7.65101	7.94894	8.09649	8.20463	8.34744	7.91395	0.8606	1.65316	1.3577	1.14028	0.963266	0.914397	1.33762	1.08275	0.792164	0.730289	0.862825	0.526883	0.134166	0.0489446	0.857037	0.518233	0.164273	0.103376	1.42499	2.21198	2.23905	2.04344	1.95198	1.96793	1.9869	2.37766	2.45042	2.495	2.49206	2.12503	2.10501
7.98965	7.97887	8.0335	8.08735	8.27593	8.37193	7.99618	7.92884	7.89132	7.89173	8.02862	7.91631	7.64918	7.66597	8.02081	8.18841	8.2621	8.38814	7.97769	0.854222	1.64458	1.3424	1.11233	0.96198	0.897386	1.33346	1.08339	0.800627	0.768245	0.846949	0.533441	0.161059	0.0580592	0.862237	0.51281	0.149018	0.0735988	1.41519	2.2143	2.25054	2.04761	1.97645	1.96556	1.98755	2.38208	2.44913	2.49518	2.49828	2.12467	2.12446
8.02105	8.03404	8.06005	8.09103	8.286	8.42796	8.01605	7.97405	7.95505	7.92706	8.06304	7.94707	7.67606	7.81505	8.06004	8.19904	8.26701	8.395	8.01305	0.863036	1.63742	1.35589	1.13638	0.963739	0.871661	1.33524	1.05017	0.792294	0.707181	0.857926	0.52797	0.163758	0.123898	0.866425	0.502719	0.148908	0.0672554	1.41184	2.22901	2.24701	2.05801	1.99999	1.96701	1.987	2.405	2.439	2.504	2.512	2.14601	2.117
8.08442	8.0834	8.12431	8.12741	8.2923	8.38021	8.08938	8.04545	8.02559	8.0096	8.12345	8.04259	7.75245	7.88645	8.11643	8.25109	8.27805	8.39803	8.07645	0.870819	1.64783	1.36362	1.14018	0.948322	0.858921	1.33513	1.1025	0.824849	0.76305	0.866617	0.528433	0.174808	0.135085	0.873479	0.514283	0.146089	0.0609507	1.42256	2.24505	2.25605	2.07397	1.99311	1.97512	1.99099	2.40406	2.44203	2.50391	2.50902	2.16004	2.11705
8.13545	8.13197	8.16211	8.17755	8.32941	8.40619	8.13519	8.10013	8.09662	8.08166	8.17745	8.11483	7.80852	7.94252	8.16845	8.26303	8.28406	8.40208	8.12991	0.885049	1.65571	1.37766	1.14945	0.91357	0.828739	1.3468	1.1046	0.814996	0.732093	0.884135	0.508311	0.160125	0.121208	0.884099	0.514364	0.143606	0.0574592	1.42764	2.25092	2.262	2.06994	2.00604	1.98906	1.9898	2.411	2.44602	2.49322	2.51092	2.16492	2.1231
8.20588	8.17892	8.21591	8.25287	8.39788	8.4639	8.1929	8.15491	8.17487	8.16186	8.24788	8.25177	7.93079	8.06479	8.23888	8.31292	8.287	8.40599	8.17393	0.894714	1.66669	1.38315	1.13975	0.876733	0.790884	1.36133	1.08672	0.797869	0.719651	0.895531	0.544229	0.203975	0.166174	0.891807	0.501951	0.141953	0.0554834	1.44181	2.24701	2.262	2.067	2.008	1.992	1.98002	2.411	2.447	2.50398	2.50701	2.16101	2.12799
8.24326	8.22453	8.26045	8.2781	8.40381	8.43841	8.22865	8.20861	8.24988	8.24014	8.28516	8.30158	7.98523	8.00653	8.27434	8.31603	8.29203	8.40498	8.22347	0.904073	1.67778	1.38673	1.13242	0.86447	0.788626	1.38713	1.11681	0.827804	0.731145	0.905489	0.517201	0.171007	0.0905605	0.90037	0.502311	0.140957	0.0521578	1.44848	2.253	2.25903	2.06102	2.00697	1.98699	1.97717	2.41503	2.45204	2.50592	2.50596	2.16703	2.12611
8.26812	8.27381	8.30283	8.2881	8.38614	8.38439	8.28983	8.26632	8.33283	8.34693	8.30116	8.35654	8.1016	8.15106	8.30712	8.31914	8.295	8.403	8.26797	0.90733	1.69131	1.39546	1.13542	0.852331	0.784521	1.39006	1.12916	0.843235	0.762307	0.90928	0.520873	0.146853	0.0677347	0.902513	0.499643	0.138836	0.0538191	1.45914	2.25316	2.2619	2.06296	2.0041	1.9858	1.99261	2.41796	2.4561	2.49902	2.50206	2.17008	2.13596
8.32202	8.31304	8.34303	8.341	8.39299	8.40299	8.33004	8.33005	8.42107	8.44007	8.35702	8.43106	8.22709	8.29909	8.36102	8.32601	8.295	8.403	8.31503	0.918921	1.69648	1.40165	1.13645	0.846604	0.780711	1.40393	1.14232	0.859924	0.77665	0.920391	0.514232	0.151835	0.0771244	0.91475	0.498338	0.13961	0.0547379	1.46555	2.261	2.257	2.061	2.009	1.97599	1.97399	2.41599	2.461	2.50001	2.505	2.174	2.134
8.35453	8.37142	8.38441	8.34755	8.3865	8.38351	8.38946	8.39452	8.51471	8.54088	8.38557	8.51166	8.35616	8.42371	8.39354	8.33719	8.30111	8.40603	8.36243	0.919836	1.69952	1.40413	1.13654	0.851778	0.781947	1.40948	1.13777	0.865771	0.790765	0.921952	0.516679	0.130965	0.0558933	0.914958	0.495277	0.139972	0.0519744	1.4689	2.26497	2.253	2.05897	2.00687	1.96481	1.95482	2.40504	2.45605	2.507	2.5	2.17591	2.13396
8.41652	8.42095	8.43297	8.41206	8.44472	8.44239	8.44403	8.45615	8.59845	8.64602	8.45236	8.59005	8.49354	8.62506	8.45667	8.35961	8.3143	8.41006	8.41393	0.927426	1.69676	1.40427	1.13274	0.864186	0.784939	1.40533	1.14039	0.902249	0.817382	0.929118	0.519137	0.146667	0.108829	0.922785	0.494862	0.150541	0.0722759	1.46548	2.26112	2.25292	2.055	1.99198	1.94296	1.9339	2.4099	2.46208	2.50692	2.4999	2.16624	2.12896
8.44196	8.46692	8.47992	8.415	8.43102	8.41305	8.49392	8.51191	8.66888	8.74383	8.46997	8.64091	8.61679	8.72483	8.48895	8.38895	8.32898	8.413	8.45892	0.924335	1.69375	1.39512	1.13192	0.856263	0.775696	1.39562	1.16107	0.912393	0.833463	0.926125	0.528175	0.146051	0.0559496	0.919645	0.493013	0.141396	0.0706228	1.46021	2.26699	2.24901	2.055	1.991	1.941	1.92901	2.40501	2.46599	2.50301	2.49501	2.17798	2.127
8.4925	8.5186	8.52552	8.43859	8.42837	8.41233	8.53463	8.57465	8.76539	8.83282	8.52351	8.67041	8.74029	8.85558	8.53547	8.4473			8.51151	0.915498	1.68287	1.38578	1.10905	0.849026	0.758698	1.39556	1.15332	0.917072	0.833121	0.913169	0.53037	0.161523	0.0865035	0.915147	0.569813			1.45033	2.25904	2.24398	2.05199	1.98695	1.93086	1.91483	2.39997	2.465	2.49903	2.49298	2.17303	2.12899
8.53922	8.5741	8.57416	8.49385	8.46371	8.44367	8.5931	8.63518	8.80259	8.90941	8.5712	8.70912	8.85875	9.00082	8.57922	8.4763			8.5591	0.905166	1.67379	1.3775	1.09916	0.843758	0.755738	1.38688	1.14822	0.928362	0.851532	0.902008	0.583161	0.13843	0.0844377	0.9056	0.569551			1.44454	2.26284	2.24188	2.05088	1.982	1.91755	1.89865	2.39688	2.46492	2.50188	2.49094	2.1758	2.12794
8.59804	8.62704	8.63003	8.583	8.54599	8.52398	8.64604	8.69204	8.87903	8.97704	8.62903	8.76304	8.89505	9.04006	8.63804	8.53904			8.61204	0.898224	1.65963	1.36704	1.11284	0.82879	0.753718	1.37195	1.13883	0.936164	0.855454	0.896613	0.579318	0.197032	0.145325	0.897416	0.585949			1.43002	2.255	2.236	2.045	1.982	1.89602	1.882	2.391	2.46099	2.496	2.488	2.166	2.125
8.64445	8.67845	8.67448	8.58665	8.53358	8.50141	8.70142	8.74845	8.91112	9.03285	8.67148	8.81664	8.96439	9.11335	8.68843	8.58455		8.63447	8.66345	0.890868	1.65432	1.3587	1.11137	0.866708	0.763342	1.36485	1.13349	0.94078	0.860403	0.887256	0.537625	0.148366	0.100695	0.89243	0.584562		0.233025	1.42381	2.25595	2.23192	2.03894	1.98092	1.92365	1.88788	2.38893	2.45195	2.48999	2.48799	2.16694	2.1261
8.69814	8.73185	8.73197	8.6644	8.60355	8.55222	8.75209	8.80171	8.9267	9.01729	8.72922		9.01024	9.15396	8.74014	8.6503		8.68853	8.71705	0.887079	1.65178	1.35331	1.09648	0.819953	0.733544	1.3617	1.1254	0.939216	0.908663	0.883215		0.123161	0.0626441	0.888734	0.588118		0.236585	1.41978	2.24988	2.22294	2.03186	1.97174	1.88308	1.87368	2.38088	2.44578	2.48878	2.48688	2.15978
8.7529	8.77293	8.77892	8.73188	8.72678	8.70772	8.8049	8.83594	9.00885	9.1278	8.78789	8.94191	9.02198	9.152	8.7949	8.71289			8.76791	0.883157	1.65114	1.35235	1.07265	0.836041	0.756908	1.35526	1.12185	0.920224	0.843667	0.882002	0.576014	0.119337	0.0638079	0.882152	0.580773			1.4159	2.24401	2.22001	2.02501	1.95902	1.88699	1.85803	2.37501	2.43502	2.47802	2.48101	2.14902	2.10506
8.80657	8.82445	8.82651	8.76177	8.72516	8.69619	8.85058	8.88946	9.05819	9.14716	8.83757	8.99334	9.03293	9.14897	8.85153	8.78955			8.81549	0.887907	1.65356	1.35434	1.07721	0.836507	0.748095	1.36008	1.11858	0.90964	0.834545	0.887585	0.577815	0.115967	0.0647004	0.885928	0.572405			1.41917	2.23498	2.21495	2.02092	1.953	1.88805	1.87303	2.3719	2.42689	2.46999	2.47491	2.14098	2.10009
8.85901	8.86601	8.87399	8.83216	8.83153	8.8058	8.9039	8.93182	9.07566	9.16218	8.89002	9.02435	9.02707	9.146	8.90001	8.84058			8.86092	0.891407	1.65993	1.35733	1.09155	0.843352	0.742364	1.36007	1.11923	0.90019	0.819324	0.890897	0.524064	0.122951	0.0637551	0.889483	0.533952			1.4254	2.23276	2.2099	2.01392	1.95293	1.89297	1.876	2.36291	2.41687	2.46879	2.46679	2.13879	2.10797
8.90771	8.91471	8.92169	8.88832	8.90558	8.89276	8.94764	8.97158	9.10746	9.17113	8.93921	9.04125	9.03055	9.146	8.94871	8.91711			8.90565	0.898062	1.66711	1.36823	1.09336	0.838606	0.747418	1.36491	1.11434	0.88226	0.802105	0.897049	0.523771	0.124944	0.0601273	0.896411	0.533103			1.43442	2.22133	2.20493	2.00994	1.94945	1.89148	1.876	2.35844	2.41041	2.45886	2.45686	2.12886	2.10648
8.95637	8.96332	8.96935	8.9445	8.97978	8.97994	8.99123	9.01122	9.13903	9.18003	8.98835	9.0581	9.03408	9.14599	8.99743	8.99371			8.95035	0.904712	1.67432	1.37908	1.09524	0.834029	0.752555	1.36973	1.10952	0.864474	0.784988	0.903188	0.523477	0.126994	0.0565251	0.903344	0.532375			1.44342	2.20997	2.19999	2.00597	1.946	1.89003	1.87607	2.35398	2.40396	2.44899	2.44699	2.11896	2.10497
9.00092	9.00192	9.01096	9.00409	9.07281	9.09095	9.01894	9.03752	9.14228	9.18318	9.03	9.07022	9.043	9.14494	9.0477	9.07698		8.81253	8.99184	0.910858	1.684	1.38493	1.10612	0.849327	0.767585	1.37294	1.11187	0.863703	0.779985	0.907793	0.52298	0.13563	0.0559514	0.910963	0.545376		0.135643	1.45069	2.20658	2.199	2.003	1.94588	1.89316	1.88418	2.35208	2.39892	2.44778	2.44588	2.11362	2.101
9.04592	9.04692	9.05792	9.05691	9.16085	9.18584	9.06492	9.06296	9.15598	9.19199	9.07892	9.08098	9.043	9.142	9.08194	9.12492	8.89084	8.93579	9.03293	0.917589	1.69207	1.39353	1.12053	0.865233	0.788265	1.37878	1.10902	0.858978	0.775867	0.914768	0.516141	0.136139	0.0555307	0.916471	0.52767	0.155358	0.0700598	1.45894	2.18603	2.199	2.003	1.94001	1.90099	1.89299	2.35599	2.39501	2.43702	2.44001	2.09503	2.101
9.07953	9.08649	9.09352	9.11254	9.24165	9.26013	9.09346	9.08528	9.17015	9.20107	9.11652	9.09223	9.04804	9.14297	9.11654	9.2008	8.99533	9.04748	9.06852	0.922525	1.69923	1.39951	1.14576	0.886352	0.809854	1.38354	1.107	0.852162	0.774191	0.918905	0.507079	0.135863	0.0522166	0.923	0.544182	0.160059	0.0753686	1.46481	2.19014	2.20101	2.00196	1.93702	1.91103	1.92684	2.35702	2.39496	2.436	2.43707	2.10111	2.10497
9.12877	9.13184	9.14194	9.1629	9.30253	9.36488	9.13575	9.11151	9.18414	9.20722	9.16484	9.11345	9.05214	9.14006	9.16671	9.27524	9.11855	9.18496	9.11665	0.928496	1.70176	1.40075	1.15629	0.940766	0.853615	1.3917	1.10663	0.853405	0.776092	0.923011	0.514625	0.137182	0.0547053	0.930242	0.543185	0.159037	0.0642354	1.46755	2.20296	2.20194	1.99808	1.93894	1.9141	1.91214	2.3589	2.39106	2.43602	2.44308	2.11096	2.10186
9.16603	9.17203	9.18703	9.20604	9.37605	9.45506	9.17203	9.13602	9.19101	9.21801	9.20503	9.13502	9.059	9.14301	9.20103	9.33503	9.24109	9.32711	9.14804	0.929276	1.70235	1.40146	1.17791	0.963619	0.883674	1.39595	1.10767	0.858461	0.77427	0.924485	0.529768	0.14159	0.0578387	0.930347	0.532374	0.158409	0.060641	1.46865	2.201	2.199	2.002	1.93599	1.919	1.91901	2.354	2.394	2.437	2.447	2.109	2.095
9.21126	9.22226	9.22342	9.26341	9.45437	9.53858	9.2084	9.1693	9.20917	9.22612	9.24822	9.15717	9.06002	9.15099	9.24627	9.38336	9.37694	9.49202	9.19936	0.923889	1.6943	1.39781	1.1836	0.976248	0.90321	1.39385	1.10474	0.859635	0.774753	0.917938	0.541231	0.141421	0.056049	0.92621	0.552562	0.142285	0.0479978	1.46407	2.20198	2.20201	2.00496	1.92604	1.91601	1.93009	2.35699	2.39806	2.43907	2.45102	2.10999	2.09898
9.24269	9.25514	9.27494	9.314	9.49967	9.60957	9.25786	9.20565	9.22949	9.24151	9.27588	9.17735	9.06306	9.15	9.27967	9.42765	9.49202	9.61731	9.24298	0.916245	1.69052	1.39583	1.17852	1.00486	0.923615	1.39023	1.09846	0.853093	0.781044	0.911397	0.543612	0.14161	0.0571337	0.917472	0.518788	0.156158	0.0721759	1.45753	2.19871	2.203	2	1.931	1.91708	1.94127	2.35604	2.40502	2.447	2.45406	2.1088	2.09598
9.27595	9.30991	9.31993	9.36192	9.53195	9.68488	9.29893	9.23695	9.25296	9.26596	9.31793	9.19397	9.066	9.15	9.31195	9.45895	9.58884	9.72782	9.28992	0.899746	1.67815	1.38453	1.16785	1.00695	0.924808	1.38007	1.09027	0.856105	0.778354	0.896404	0.535074	0.142548	0.0573097	0.899858	0.502875	0.160842	0.0925673	1.44632	2.18502	2.203	2	1.931	1.92099	1.95398	2.358	2.406	2.447	2.457	2.09902	2.095
9.32833	9.35053	9.36355	9.40561	9.58985	9.74358	9.34945	9.28148	9.28237	9.28629	9.35941	9.23148	9.07408	9.15	9.36533	9.51459	9.66146	9.80246	9.33346	0.888547	1.67198	1.37528	1.15906	1.01476	0.927183	1.36897	1.08012	0.858931	0.773714	0.890151	0.524963	0.142307	0.0573032	0.884684	0.491864	0.17584	0.1107	1.43641	2.18298	2.20803	2.0041	1.935	1.92505	1.96105	2.36001	2.41301	2.45223	2.4651	2.09699	2.08997
9.36024	9.3998	9.41484	9.46265	9.66816	9.7978	9.39182	9.32696	9.31661		9.3982	9.27688	9.08129	9.15006	9.39724	9.57006	9.70435	9.84524	9.37708	0.880788	1.66256	1.36672	1.15132	0.985031	0.918936	1.35916	1.0695	0.8037		0.881748	0.523097	0.142115	0.0566794	0.876613	0.492519	0.172122	0.1068	1.42854	2.18112	2.21104	2.0129	1.93502	1.9301	1.96606	2.3611	2.41406	2.4731		2.09602	2.0871
9.42005	9.43804	9.45504	9.49405	9.67603	9.83601	9.43105	9.37305	9.34605		9.45605	9.31905	9.09502	9.15301	9.45704	9.62105	9.72104	9.85703	9.42904	0.872983	1.65656	1.35889	1.14199	0.986975	0.906261	1.35848	1.06786	0.797958		0.873023	0.506616	0.14571	0.056651	0.870523	0.506873	0.171721	0.0976501	1.42084	2.187	2.21301	2.008	1.93601	1.935	1.969	2.366	2.417	2.478		2.097	2.092
9.47556	9.49131	9.50639	9.55031	9.71556	9.85227	9.49434	9.42947	9.40744		9.51358	9.37768	9.11744	9.16519	9.51056	9.67846	9.76712	9.88812	9.4744	0.864501	1.65188	1.34995	1.1323	0.968441	0.895334	1.34838	1.06016	0.794999		0.864711	0.501746	0.146299	0.0579619	0.862101	0.510377	0.160992	0.0735028	1.41495	2.1891	2.22303	2.01403	1.94803	1.93807	1.96401	2.36705	2.42103	2.48408		2.10104	2.08791
9.54213	9.52797	9.55303	9.58683	9.78051	9.88418	9.53483	9.48487	9.45909		9.58211	9.45868	9.16934	9.19076	9.57611	9.73271	9.78128	9.902	9.52189	0.863548	1.65286	1.34688	1.12863	0.938013	0.861539	1.34312	1.06061	0.774158		0.861395	0.497994	0.152456	0.0666353	0.863476	0.52066	0.154182	0.0620394	1.41615	2.20124	2.22616	2.01812	1.95118	1.946	1.96494	2.37308	2.4251	2.4931		2.10622	2.07794
9.59691	9.57493	9.60292	9.62694	9.80496	9.89299	9.57494	9.52693	9.51192		9.63592	9.53987	9.2339	9.37271	9.62992	9.76695	9.79498	9.902	9.56493	0.868772	1.65877	1.34948	1.12531	0.917832	0.832955	1.34643	1.05225	0.784204		0.864545	0.506397	0.176892	0.138916	0.870549	0.529826	0.151354	0.0528245	1.42077	2.21298	2.23399	2.02399	1.95999	1.946	1.962	2.37699	2.42999	2.49799		2.11698	2.075
9.64546	9.6145	9.6433	9.66557	9.84511	9.8987	9.62137	9.5816	9.58671	9.57975	9.68439	9.62891	9.32084	9.46088	9.67949	9.8023	9.80808	9.905	9.60842	0.874914	1.66377	1.35009	1.12177	0.86849	0.795214	1.35189	1.0639	0.796622	0.754557	0.870991	0.516011	0.188546	0.150908	0.876025	0.521578	0.140947	0.0481492	1.42757	2.22299	2.23601	2.02999	1.9601	1.95197	1.95713	2.38009	2.43497	2.49005	2.49897	2.12505	2.07403
9.68795	9.66072	9.67191	9.71744	9.8551	9.87114	9.65607	9.63697	9.65255	9.64971	9.72095	9.71363	9.39859	9.53961	9.72499	9.83024	9.815	9.90494	9.64777	0.879939	1.67164	1.3547	1.10127	0.844759	0.762859	1.35929	1.08522	0.795383	0.714095	0.879408	0.519875	0.194778	0.155723	0.877519	0.500316	0.127051	0.0471539	1.43271	2.22214	2.23706	2.029	1.96908	1.9489	1.96854	2.38802	2.43214	2.4948	2.49584	2.13008	2.07702
9.73402	9.69604	9.71602	9.73902	9.86	9.878	9.70803	9.68404	9.72807	9.73308	9.76702	9.79305	9.47607	9.4721	9.77303	9.84201	9.815	9.902	9.68503	0.887204	1.678	1.36327	1.09765	0.836926	0.760845	1.36506	1.08282	0.815481	0.744996	0.889065	0.528394	0.205856	0.0916158	0.881874	0.492816	0.125619	0.0463697	1.43972	2.229	2.24	2.029	1.973	1.944	1.946	2.389	2.43901	2.48499	2.488	2.13401	2.078
9.76339	9.74124	9.73841	9.76818	9.862	9.87299	9.74636	9.73442	9.80762	9.82375	9.79635	9.85258	9.55604	9.58807	9.80339	9.85609	9.81803	9.90094	9.72133	0.892363	1.68494	1.36918	1.09869	0.832658	0.766726	1.3667	1.08248	0.840329	0.752664	0.894745	0.521693	0.177522	0.0866116	0.886547	0.488025	0.124826	0.0459792	1.44886	2.23109	2.24098	2.03	1.97501	1.93997	1.95076	2.38802	2.44499	2.47906	2.48502	2.14008	2.07801
9.80847	9.76986	9.78651	9.78943	9.86212	9.87198	9.78865	9.78386	9.88006	9.91159	9.83755	9.92002	9.67827	9.71519	9.84839	9.86731	9.822	9.89396	9.76065	0.903188	1.69096	1.37907	1.10117	0.832407	0.768574	1.37752	1.09745	0.848134	0.768861	0.904578	0.545612	0.158233	0.0744045	0.897823	0.486042	0.126661	0.045852	1.45673	2.24214	2.23904	2.03	1.97602	1.93575	1.92271	2.39002	2.44402	2.48596	2.48702	2.14912	2.07929
9.83097	9.81094	9.81096	9.80997	9.86799	9.871	9.81995	9.82494	9.93092	9.98788	9.86396	9.96892	9.78683	9.86777	9.86697	9.88198	9.822	9.892	9.79195	0.907404	1.69453	1.38095	1.10064	0.831282	0.76829	1.38459	1.11468	0.894269	0.80148	0.907845	0.511233	0.109555	0.0339222	0.902772	0.473689	0.125771	0.0440328	1.46051	2.24899	2.241	2.03	1.977	1.92402	1.90902	2.391	2.445	2.484	2.488	2.15499	2.09298
9.87734	9.84346	9.85332	9.83325	9.87909	9.87907	9.85844	9.88147	9.99265	10.0647	9.91526	10.0426	9.90536	9.96337	9.91039	9.90513	9.84023	9.93658	9.83728	0.915866	1.69649	1.38482	1.10001	0.830235	0.763748	1.39501	1.12677	0.922642	0.828895	0.915693	0.518136	0.119592	0.0371453	0.911263	0.462437	0.130271	0.0374882	1.46472	2.24998	2.24198	2.03102	1.96996	1.9129	1.89894	2.39006	2.44601	2.47996	2.48604	2.15	2.09197
9.90884	9.88579	9.88284	9.85665	9.88733	9.88543	9.89863	9.92494	10.0524	10.1334	9.93984	10.1011	10.0294	10.0893	9.94584	9.91757		9.99002	9.86308	0.914587	1.69445	1.3851	1.10296	0.827084	0.755339	1.39018	1.13463	0.945416	0.855591	0.914062	0.519643	0.115031	0.0340553	0.910594	0.464853		0.0642387	1.46349	2.24796	2.24006	2.03298	1.96582	1.90384	1.8938	2.39496	2.44686	2.47606	2.48992	2.1499	2.08908
9.94902	9.92402	9.92302	9.88801	9.90301	9.90601	9.92903	9.97003	10.121	10.203	9.98002	10.155	10.1461	10.2471	9.98602	9.94502		10.039	9.91502	0.911574	1.69011	1.3825	1.09368	0.825817	0.749049	1.388	1.14037	0.952458	0.866232	0.910315	0.478896	0.100645	0.0352773	0.908393	0.464053		0.107432	1.45844	2.246	2.243	2.032	1.957	1.89599	1.88399	2.393	2.44	2.479	2.486	2.145	2.09301
9.9783	9.96232	9.96236	9.90932	9.92715	9.92519	9.97429	10.0124	10.1546	10.2595	10.0083	10.1884	10.2696	10.3847	10.0183	9.98253		10.0023	9.94636	0.902226	1.68394	1.37598	1.0912	0.821193	0.746539	1.37971	1.14145	0.965524	0.886218	0.90261	0.471638	0.0930952	0.0478104	0.897358	0.469861		0.0614519	1.45307	2.248	2.24199	2.03101	1.95397	1.88498	1.87494	2.39297	2.438	2.47298	2.48702	2.14703	2.10803
10.0139	10.0009	10.0048	9.94682	9.94482	9.9476	10.009	10.0608	10.221	10.3241	10.0448	10.2312	10.3354	10.4623	10.0539	10.0445	9.87686	10.039	9.98882	0.893444	1.67475	1.36603	1.08181	0.81563	0.740516	1.37305	1.13476	0.967066	0.88946	0.896653	0.47155	0.138411	0.0801936	0.886359	0.557821	0.136373	0.129201	1.4434	2.24788	2.24102	2.032	1.94998	1.8829	1.8679	2.38992	2.43788	2.47104	2.48894	2.15082	2.11202
10.0569	10.0459	10.0419	9.98694	9.98494	9.97696	10.0559	10.1009	10.2699	10.3779	10.0839	10.242	10.4039	10.5279	10.0969	10.069	9.87001	10.038	10.0289	0.882447	1.66501	1.35808	1.07387	0.808341	0.735448	1.36155	1.13229	0.963476	0.886055	0.887085	0.47834	0.165209	0.127068	0.874149	0.536932	0.129201	0.135091	1.43464	2.24201	2.242	2.032	1.949	1.87801	1.86301	2.38601	2.43201	2.473	2.486	2.14201	2.113
10.0956	10.0884	10.0874	10.0295	10.0205	10.0114	10.0936	10.1554	10.3165	10.4324	10.1255		10.457	10.596	10.1325		9.88228	10.0463	10.0684	0.875923	1.6548	1.34726	1.06747	0.797983	0.726965	1.35309	1.11468	0.952909	0.878444	0.881242		0.178351	0.14564	0.867336		0.13585	0.143587	1.42498	2.24191	2.23996	2.02897	1.94701	1.87801	1.85999	2.38194	2.42794	2.46598	2.47991	2.14092
10.1458	10.1258	10.1218	10.072	10.0669	10.0509	10.1448	10.193	10.3588	10.4698	10.1718	10.3331	10.4586	10.5996	10.182		9.90739	10.0734	10.1089	0.86706	1.64526	1.33819	1.06039	0.792044	0.716427	1.33843	1.10406	0.942618	0.86854	0.871429	0.52785	0.199677	0.16681	0.859648		0.154905	0.156081	1.4164	2.23402	2.23598	2.02604	1.948	1.8791	1.859	2.37696	2.42292	2.4639	2.4719	2.13396	2.12098
10.186	10.162	10.161	10.12	10.109	10.095	10.185	10.24	10.398	10.509	10.212	10.384	10.487	10.628	10.23		9.92602	10.094	10.15	0.860386	1.63642	1.33033	1.05031	0.796984	0.707201	1.32989	1.08784	0.925779	0.85084	0.864186	0.515896	0.181832	0.149612	0.853826		0.165672	0.1638	1.40766	2.235	2.235	2.028	1.94801	1.884	1.859	2.37499	2.419	2.45899	2.467	2.132	2.12
10.2344	10.1964	10.1994	10.1644	10.1655	10.1515	10.2324	10.2684	10.4315	10.5224	10.2634	10.4394	10.5212	10.6651	10.2745		9.95231	10.1202	10.1833	0.85606	1.63391	1.32698	1.04201	0.778836	0.697267	1.31896	1.08156	0.91316	0.839153	0.860017	0.522556	0.183888	0.152158	0.849463		0.179155	0.175512	1.40361	2.23093	2.23196	2.02394	1.95402	1.88399	1.86008	2.36795	2.41796	2.44897	2.46295	2.1279	2.11694
10.2848	10.2476	10.2466	10.2149	10.2293	10.2145	10.2759	10.3196	10.4863	10.5661	10.3138	10.4865	10.5392	10.6783	10.3278		9.98865	10.1477	10.2237	0.854913	1.63224	1.32419	1.04414	0.774993	0.695978	1.32004	1.07005	0.877139	0.803445	0.858499	0.539249	0.19502	0.163266	0.848645		0.192421	0.186031	1.40507	2.2229	2.22698	2.01698	1.95598	1.88318	1.86912	2.36204	2.41296	2.446	2.45696	2.11598	2.11
[truncated: 64 more columns]
