# Supplementary material for: Kinematic Validation of a Multi-Kinect v2 Instrumented 10-Meter Walkway for Quantitative Gait Assessments
Source: PLoS One. 2015 Oct 13;10(10):e0139913. doi: 10.1371/journal.pone.0139913 (PMC4603795; doi:10.1371/journal.pone.0139913)
Supplement: S1 Data — (ZIP) [file pone.0139913.s001.zip › S1_Data/pp7_trial3.xls]

## Sheet: Sheet1
Kinect(x) SpineBase	Kinect(x) Head	Kinect(x) ShoulderLeft	Kinect(x) ElbowLeft	Kinect(x) WristLeft	Kinect(x) HandLeft	Kinect(x) ShoulderRight	Kinect(x) ElbowRight	Kinect(x) WristRight	Kinect(x) HandRight	Kinect(x) HipLeft	Kinect(x) KneeLeft	Kinect(x) AnkleLeft	Kinect(x) FootLeft	Kinect(x) HipRight	Kinect(x) KneeRight	Kinect(x) AnkleRight	Kinect(x) FootRight	Kinect(x) SpineShoulder	Kinect(y) SpineBase	Kinect(y) Head	Kinect(y) ShoulderLeft	Kinect(y) ElbowLeft	Kinect(y) WristLeft	Kinect(y) HandLeft	Kinect(y) ShoulderRight	Kinect(y) ElbowRight	Kinect(y) WristRight	Kinect(y) HandRight	Kinect(y) HipLeft	Kinect(y) KneeLeft	Kinect(y) AnkleLeft	Kinect(y) FootLeft	Kinect(y) HipRight	Kinect(y) KneeRight	Kinect(y) AnkleRight	Kinect(y) FootRight	Kinect(y) SpineShoulder	Kinect(z) SpineBase	Kinect(z) Head	Kinect(z) ShoulderLeft	Kinect(z) ElbowLeft	Kinect(z) WristLeft	Kinect(z) HandLeft	Kinect(z) ShoulderRight	Kinect(z) ElbowRight	Kinect(z) WristRight	Kinect(z) HandRight	Kinect(z) HipLeft	Kinect(z) KneeLeft
0.035	0.079	0.091	0.0850009	0.159001	0.166001	0.0870007	0.0699993	0.134	0.146	0.074	0.03	-0.004	0.0640007	0.078	0.023	-0.004	0.0780011	0.062	0.88974	1.67419	1.39668	1.15275	0.88089	0.7881	1.3785	1.11184	0.85093	0.780801	0.89262	0.52822	0.15801	0.0792998	0.88553	0.50007	0.14686	0.0637299	1.44494	2.266	2.293	2.09	2.02	1.996	1.997	2.439	2.473	2.462	2.447	2.18	2.134
0.035	0.079	0.091	0.0889218	0.161941	0.170902	0.0899414	0.0670586	0.134	0.146	0.074	0.03	-0.004	0.0669414	0.078	0.023	-0.004	0.0829023	0.062	0.889603	1.67372	1.39677	1.15072	0.879949	0.787071	1.37828	1.11492	0.851077	0.783281	0.892385	0.528132	0.158	0.0783195	0.885422	0.500207	0.147458	0.063279	1.44497	2.266	2.293	2.09	2.01902	1.99404	2.0019	2.43802	2.47398	2.462	2.447	2.18	2.134
0.035	0.079	0.091	0.089	0.162	0.16902	0.0929703	0.0699703	0.134	0.152931	0.074	0.03	-0.004	0.0769012	0.078	0.0259703	-0.004	0.083	0.062	0.88958	1.67367	1.39649	1.15274	0.882484	0.791704	1.3772	1.11736	0.851199	0.778805	0.892222	0.528595	0.156871	0.0600819	0.885549	0.500745	0.14744	0.0633789	1.44524	2.266	2.293	2.09	2.019	1.994	2.00596	2.43602	2.47301	2.462	2.44502	2.18	2.134
0.0349999	0.0780001	0.091	0.088	0.162	0.165001	0.093	0.0700004	0.134	0.152	0.0740004	0.0300004	-0.0010004	0.0769997	0.0779999	0.026	0	0.086	0.062	0.88959	1.6736	1.39648	1.15314	0.882297	0.788409	1.377	1.1176	0.85163	0.77984	0.89226	0.52807	0.15573	0.0604706	0.88553	0.50072	0.14367	0.0613	1.44533	2.266	2.29	2.09	2.016	1.994	2.004	2.436	2.473	2.462	2.441	2.18	2.134
0.0340219	0.0789781	0.091	0.088	0.162978	0.172824	0.093	0.0729342	0.134	0.152978	0.0769342	0.0329342	-0.00393417	0.0750439	0.0770219	0.026	0	0.086	0.062	0.889482	1.67449	1.39648	1.15324	0.860392	0.783647	1.37617	1.1074	0.852207	0.78339	0.892201	0.527532	0.155662	0.0644996	0.885374	0.500603	0.140071	0.0615543	1.44541	2.26307	2.29293	2.09	2.016	1.99791	2.00498	2.436	2.47202	2.462	2.44491	2.17902	2.13302
0.034	0.0780105	0.091	0.0889895	0.163	0.177947	0.093	0.073	0.134	0.149042	0.077	0.033	-0.004	0.0730211	0.077	0.026	0	0.0830316	0.0659578	0.889312	1.67435	1.39637	1.15247	0.874158	0.784025	1.376	1.10829	0.853378	0.779443	0.892012	0.527085	0.158015	0.0673605	0.885202	0.50059	0.140237	0.0611741	1.44465	2.263	2.29003	2.09	2.01897	1.998	2.00005	2.436	2.472	2.462	2.44203	2.179	2.133
0.034	0.083	0.0910003	0.0880003	0.166	0.173	0.093	0.076	0.134	0.149	0.076	0.033	-0.004	0.0729995	0.077	0.026	0	0.086	0.066	0.88933	1.67396	1.39564	1.1523	0.87667	0.7863	1.37759	1.12397	0.85346	0.78469	0.89204	0.52696	0.15785	0.0685208	0.8852	0.5013	0.1403	0.0614397	1.44468	2.263	2.292	2.09	2.016	1.997	2.005	2.436	2.471	2.462	2.442	2.176	2.133
0.034	0.083	0.093942	0.090942	0.162077	0.170058	0.093	0.076	0.134	0.149	0.076	0.033	-0.004	0.067116	0.077	0.026	0	0.086	0.066	0.889242	1.67401	1.39547	1.15226	0.87872	0.787761	1.37781	1.11053	0.85346	0.782866	0.891932	0.527529	0.15783	0.0777088	0.885151	0.501682	0.141104	0.0583215	1.44459	2.263	2.292	2.08902	2.01502	1.99406	1.99912	2.436	2.471	2.462	2.442	2.176	2.133
0.0369684	0.083	0.094	0.091	0.168926	0.177916	0.093	0.076	0.134		0.076	0.0320105	-0.004	0.067	0.0809578	0.026	0	0.086	0.0689684	0.88921	1.67353	1.39518	1.15193	0.869489	0.780696	1.37773	1.10469	0.853816		0.89192	0.526679	0.157889	0.082491	0.885061	0.501344	0.14205	0.0596749	1.44473	2.26102	2.292	2.089	2.015	1.99598	1.99999	2.436	2.471	2.462		2.176	2.13003
0.037	0.0859997	0.094	0.0910011	0.169	0.176999	0.0920008	0.075	0.134		0.0760008	0.0320011	-0.00399917	0.0670008	0.081	0.026	0	0.086	0.069	0.88936	1.6728	1.39499	1.15181	0.85949	0.77948	1.37852	1.11221	0.85385		0.89197	0.52714	0.15821	0.0798398	0.88533	0.50133	0.1423	0.0597298	1.44475	2.261	2.291	2.089	2.015	1.996	1.997	2.433	2.468	2.462		2.176	2.13
0.037	0.0850217	0.094	0.0949132	0.169	0.175043	0.0949349	0.075	0.134		0.0789349	0.0359132	-0.00106506	0.0699349	0.081	0.026	0	0.086	0.069	0.889487	1.67313	1.39514	1.15109	0.85857	0.779147	1.37795	1.11251	0.853889		0.892107	0.526798	0.157202	0.0792139	0.885438	0.501203	0.14228	0.0591137	1.44497	2.261	2.28807	2.089	2.01696	1.996	2.00091	2.43202	2.468	2.462		2.17502	2.12902
0.037	0.085	0.0979547	0.0940113	0.168011	0.174011	0.095	0.075	0.136966	0.151045	0.079	0.036	-0.00396601	0.07	0.081	0.026	0	0.086	0.069	0.889658	1.67345	1.39508	1.15124	0.864344	0.781246	1.37813	1.11569	0.854285	0.784219	0.892258	0.529272	0.158643	0.0819979	0.885628	0.500992	0.143575	0.0596042	1.44523	2.261	2.288	2.08801	2.01403	1.99205	1.99803	2.432	2.468	2.46101	2.43802	2.175	2.129
0.0370003	0.088	0.0980002	0.094	0.165	0.175	0.0950004	0.075	0.134	0.147001	0.079	0.036	-0.00399942	0.0730003	0.081	0.026	0	0.086	0.0710003	0.88975	1.67324	1.39479	1.15086	0.87518	0.78359	1.3796	1.11611	0.85452	0.78169	0.89232	0.52895	0.156148	0.0787786	0.88575	0.5007	0.14293	0.05771	1.44522	2.261	2.287	2.088	2.014	1.993	2.001	2.432	2.468	2.462	2.439	2.175	2.129
0.0399409	0.088	0.0999606	0.094	0.165	0.175	0.0989212	0.075	0.136941	0.153862	0.079	0.036	0.00188183	0.0759409	0.081	0.026	0	0.086	0.0739409	0.889966	1.67288	1.39469	1.15051	0.876798	0.787796	1.3797	1.11694	0.854353	0.77969	0.892379	0.527813	0.13524	0.0648597	0.886074	0.500661	0.142381	0.057563	1.44485	2.26002	2.287	2.0831	2.014	1.993	2.001	2.43102	2.468	2.46102	2.43704	2.175	2.129
0.04	0.088	0.1	0.0969653	0.165	0.171046	0.099	0.0779653	0.137	0.154	0.079	0.0399538	0.002	0.0730347	0.081	0.026	0	0.0840231	0.074	0.890168	1.67336	1.39457	1.15089	0.877156	0.787831	1.38272	1.12359	0.854231	0.778671	0.892439	0.527592	0.142866	0.0714003	0.886495	0.50067	0.143546	0.0601596	1.44518	2.26	2.287	2.083	2.01301	1.993	2.00199	2.431	2.46701	2.461	2.437	2.175	2.13098
0.039	0.0940003	0.103	0.0970003	0.167	0.175	0.0980008	0.0780003	0.14	0.15	0.0829997	0.0490043	0.00200038	0.076	0.0839999	0.029	-0.004	0.0879996	0.0770003	0.89039	1.67393	1.39521	1.1514	0.876098	0.791269	1.38271	1.12274	0.85215	0.77113	0.89278	0.527906	0.14179	0.07046	0.88658	0.50066	0.1457	0.0591101	1.44483	2.257	2.285	2.082	2.013	1.989	2.001	2.428	2.467	2.46	2.435	2.174	2.128
0.039	0.095956	0.102022	0.098956	0.166022	0.175	0.103868	0.079956	0.139022	0.150978	0.081044	0.0822524	0.00493404	0.076	0.083022	0.029	-0.004	0.085066	0.078956	0.890292	1.67298	1.39526	1.15148	0.857704	0.780463	1.38377	1.09938	0.851622	0.767472	0.892702	0.571079	0.143013	0.0702351	0.886414	0.500611	0.145152	0.0601467	1.44441	2.257	2.28011	2.07907	2.00909	1.98607	2.001	2.42604	2.46211	2.45707	2.43793	2.17107	2.11822
0.0419687	0.0989687	0.103979	0.0980104	0.16699	0.177969	0.105979	0.0859374	0.139	0.15001	0.081	0.0701356	0.005	0.076	0.0859687	0.0250417	-0.004	0.085	0.079	0.890191	1.67225	1.39497	1.15109	0.852995	0.788206	1.38274	1.1145	0.851996	0.763956	0.892532	0.527885	0.143149	0.0704576	0.88638	0.499205	0.144903	0.060358	1.44359	2.25601	2.27604	2.07504	2.00504	1.98897	2.00001	2.42105	2.45705	2.457	2.43503	2.171	2.12196
0.0440002	0.105	0.106	0.0969999	0.178	0.184	0.112001	0.0910001	0.142001	0.156	0.0840004	0.0700003	0.00500032	0.076	0.0880002	0.0280002	-0.004	0.0850001	0.0830005	0.88893	1.67118	1.39415	1.15028	0.82612	0.77663	1.37791	1.12374	0.846907	0.765629	0.89217	0.52752	0.14416	0.07109	0.88413	0.49915	0.14591	0.0607198	1.44331	2.252	2.274	2.07	2.002	1.989	1.998	2.419	2.452	2.455	2.433	2.166	2.122
0.0459612	0.106961	0.107961	0.0960194	0.175058	0.186942	0.116903	0.0919806	0.150825	0.153058	0.0879224	0.0729418	0.00794181	0.076	0.0899612	0.0299612	-0.004	0.0859806	0.087903	0.888979	1.66914	1.3936	1.1502	0.823041	0.775963	1.37627	1.13012	0.815472	0.755922	0.891925	0.527314	0.14417	0.0710312	0.884414	0.498297	0.14644	0.0590138	1.44311	2.2471	2.27008	2.06608	1.99906	2.00077	1.99702	2.41017	2.44416	2.4599	2.43398	2.15816	2.12102
0.0519367	0.115905	0.109979	0.0969894	0.172032	0.182053	0.116011	0.0910106	0.145063	0.158937	0.0909683	0.073	0.008	0.076	0.0949472	0.0290106	-0.004	0.086	0.0919578	0.888277	1.66812	1.39383	1.1511	0.841859	0.783984	1.37745	1.12995	0.850391	0.763537	0.891138	0.527666	0.142409	0.0694469	0.883925	0.494243	0.145678	0.0590987	1.44025	2.24205	2.26307	2.06204	1.99207	1.98418	1.99106	2.40703	2.44103	2.45406	2.43202	2.15701	2.121
0.0530002	0.119	0.111	0.0980004	0.17	0.181	0.121	0.0950006	0.148	0.162	0.0920005	0.0730001	0.00799975	0.076	0.0980002	0.0450014	0.00300018	0.0860002	0.0970002	0.88831	1.66733	1.39403	1.15129	0.84193	0.7837	1.37651	1.12614	0.85027	0.75391	0.89076	0.52789	0.14222	0.06917	0.88432	0.495	0.14132	0.05838	1.4398	2.234	2.262	2.054	1.984	1.977	1.988	2.402	2.432	2.453	2.43	2.149	2.121
0.0569116	0.123889	0.115889	0.103867	0.171956	0.181	0.122956	0.104779	0.151912	0.162	0.0998232	0.0749558	0.0040884	0.076	0.101912	0.0665138	0.0059337	0.0889337	0.0999337	0.888779	1.66621	1.3945	1.15141	0.842272	0.785245	1.37917	1.11207	0.849722	0.749959	0.890613	0.527362	0.141594	0.0693167	0.885308	0.495782	0.14576	0.0577639	1.43845	2.22618	2.25711	2.04911	1.98204	1.97309	1.97724	2.39711	2.41831	2.45202	2.43	2.13922	2.11709
0.0589797	0.132909	0.121939	0.10499	0.172	0.181	0.128939	0.113909	0.172787	0.166949	0.104949	0.0769797	0.00696959	0.0799595	0.10398	0.088777	0.0158986	0.0919696	0.108909	0.887691	1.66573	1.39185	1.15035	0.844072	0.790279	1.37493	1.09308	0.787893	0.736022	0.889452	0.526944	0.140471	0.0683598	0.88438	0.492949	0.129656	0.056285	1.43775	2.22105	2.25007	2.04405	1.97408	1.96211	1.9671	2.39205	2.41206	2.44111	2.42208	2.13405	2.11205
0.0669963	0.140996	0.126998	0.106	0.172	0.183999	0.133998	0.115999	0.170001	0.160003	0.111997	0.0760005	0.007	0.0760018	0.107998	0.108991	0.0209977	0.0989968	0.115997	0.88703	1.66528	1.39083	1.15082	0.870488	0.784613	1.3749	1.09226	0.785461	0.732602	0.88895	0.524221	0.14153	0.0687998	0.88361	0.495389	0.142274	0.0594785	1.4366	2.212	2.244	2.038	1.967	1.94101	1.95501	2.387	2.407	2.442	2.424	2.129	2.109
0.0709218	0.146883	0.131902	0.114824	0.172	0.176156	0.142824	0.118941	0.156274	0.164902	0.115922	0.0799218	0.007	0.0818827	0.115844	0.139394	0.0337459	0.110765	0.120902	0.88651	1.66535	1.39028	1.15061	0.853224	0.777747	1.37511	1.09114	0.846915	0.746522	0.888528	0.521573	0.14153	0.0700354	0.883012	0.503067	0.117573	0.0494009	1.43557	2.20318	2.23812	2.0331	1.96112	1.93022	1.94323	2.36837	2.40602	2.43318	2.42596	2.12116	2.10802
0.0769396	0.157889	0.141899	0.11896	0.17695	0.18293	0.152899	0.12197	0.16293	0.156091	0.11798	0.0819799	0.007	0.0780403	0.11897	0.158809	0.0528088	0.123869	0.129909	0.885807	1.6655	1.39047	1.15246	0.850326	0.772522	1.37425	1.09026	0.763055	0.720497	0.887659	0.517065	0.141015	0.0691295	0.882495	0.5032	0.123732	0.0529222	1.43427	2.20102	2.23107	2.03003	1.95209	1.92505	1.93013	2.36503	2.40501	2.43399	2.42204	2.11605	2.10404
0.0870007	0.171001	0.155001	0.125002	0.185001	0.183001	0.163001	0.127001	0.163	0.165999	0.127001	0.0850003	0.01	0.082	0.128001	0.195002	0.0820042	0.172002	0.140001	0.8838	1.66496	1.38894	1.15126	0.82438	0.76686	1.37242	1.08624	0.773231	0.727111	0.88448	0.51495	0.14103	0.0697698	0.88163	0.50993	0.129981	0.0556307	1.43232	2.198	2.226	2.025	1.95	1.905	1.92	2.362	2.4	2.434	2.419	2.113	2.103
0.0938456	0.180779	0.166735	0.140647	0.18989	0.195713	0.16789	0.135801	0.160066	0.158176	0.137757	0.0879338	0.01	0.082	0.135824	0.210647	0.121118	0.187647	0.152713	0.884514	1.66296	1.39034	1.1493	0.823304	0.763819	1.37463	1.11006	0.781269	0.732342	0.884431	0.514168	0.139925	0.0683715	0.883019	0.508561	0.138801	0.0621724	1.43346	2.19898	2.22307	2.02109	1.94413	1.89913	1.89751	2.35613	2.39315	2.43498	2.4278	2.113	2.10202
0.104885	0.199802	0.187781	0.158812	0.199896	0.210844	0.178885	0.138969	0.156042	0.15899	0.148885	0.0978958	0.00901042	0.082	0.142927	0.237719	0.173458	0.278052	0.170812	0.886024	1.66319	1.38881	1.15372	0.830732	0.760504	1.37706	1.11319	0.851869	0.751361	0.885677	0.514081	0.14088	0.0686369	0.884732	0.512162	0.126195	0.0523648	1.43332	2.199	2.21607	2.01803	1.93509	1.89603	1.88908	2.356	2.39201	2.43302	2.43196	2.113	2.09804
0.111999	0.209999	0.197999	0.167999	0.208999	0.216999	0.185999	0.142	0.156	0.156	0.155999	0.103999	0.0129996	0.0780004	0.152999	0.251999	0.222995	0.329995	0.180999	0.88746	1.66247	1.38823	1.14645	0.83305	0.76053	1.38002	1.10924	0.8524	0.75594	0.88624	0.51534	0.146639	0.0723796	0.88719	0.517629	0.150008	0.0630189	1.43335	2.2	2.216	2.018	1.928	1.893	1.883	2.357	2.391	2.433	2.433	2.114	2.096
0.124744	0.230586	0.217606	0.187606	0.218803	0.229744	0.205606	0.148862	0.150118	0.152079	0.169724	0.107921	0.0159409	0.078	0.166724	0.279448	0.271034	0.368231	0.196685	0.884549	1.66055	1.38397	1.1471	0.835099	0.755962	1.37852	1.11138	0.823393	0.755773	0.882956	0.515556	0.145611	0.0712821	0.884749	0.512572	0.144716	0.0673529	1.43112	2.1951	2.21306	2.01506	1.92506	1.89006	1.88202	2.35406	2.38904	2.44574	2.44084	2.11302	2.09796
0.141828	0.248817	0.241756	0.205817	0.245726	0.250787	0.227777	0.162858	0.168807	0.174767	0.186828	0.156503	0.0189696	0.0829493	0.180858	0.293858	0.325452	0.428391	0.214817	0.881313	1.65633	1.38312	1.13757	0.819223	0.752198	1.36697	1.11206	0.806131	0.764124	0.880534	0.561737	0.149559	0.0715273	0.88079	0.510708	0.167218	0.0786352	1.42955	2.19302	2.21399	2.02094	1.92599	1.88703	1.87903	2.354	2.38702	2.43907	2.43704	2.11102	2.08513
0.155001	0.270001	0.252001	0.235001	0.256002	0.265001	0.232001	0.173001	0.187	0.167	0.203001	0.16	0.0220001	0.08	0.193002	0.321002	0.386002	0.505002	0.233002	0.87886	1.65188	1.38227	1.15005	0.81956	0.74888	1.36696	1.11597	0.85458	0.7649	0.87809	0.563	0.14988	0.06384	0.87834	0.49958	0.139561	0.0628213	1.42461	2.199	2.214	2.021	1.927	1.884	1.881	2.356	2.387	2.429	2.443	2.116	2.084
0.1775	0.290543	0.279391	0.253587	0.290239	0.289456	0.256456	0.187674	0.189935	0.174826	0.222565	0.163913	0.0229782	0.08	0.222347	0.35426	0.421217	0.549021	0.264304	0.873861	1.64846	1.37703	1.14502	0.816547	0.746522	1.3653	1.12046	0.854169	0.764832	0.873522	0.562511	0.150712	0.06474	0.872979	0.496831	0.152444	0.0860729	1.41961	2.19509	2.214	2.01904	1.93091	1.88302	1.88002	2.35796	2.38896	2.42802	2.44789	2.11307	2.08596
0.195822	0.313773	0.294852	0.270832	0.313773	0.322674	0.272842	0.209783	0.201881		0.239832	0.177862	0.0259704	0.08	0.233891	0.372822	0.483387	0.589605	0.276881	0.871235	1.64436	1.37511	1.14317	0.814589	0.73546	1.35891	1.11804	0.795347		0.870499	0.560668	0.153077	0.0647204	0.870781	0.503424	0.146423	0.0912832	1.41668	2.19302	2.21697	2.02098	1.92902	1.88894	1.88297	2.36295	2.39197	2.44186		2.11003	2.08501
0.21698	0.339975	0.327968	0.299972	0.345969	0.355968	0.294979	0.227983	0.206995		0.264976	0.197981	0.0309952	0.0819981	0.253981	0.410964	0.499985	0.637954	0.299978	0.866714	1.64009	1.36904	1.13499	0.808286	0.729326	1.35712	1.10953	0.809526		0.866454	0.558602	0.156457	0.0692057	0.865965	0.496577	0.148758	0.0981035	1.41278	2.192	2.222	2.024	1.94099	1.889	1.881	2.363	2.393	2.447		2.109	2.082
0.237577	0.363517	0.349557	0.317637	0.381275	0.386376	0.320476	0.260335	0.224637		0.282637	0.212698	0.0339396	0.0829799	0.279476	0.430597	0.529396	0.662496	0.325476	0.863947	1.63674	1.36735	1.13341	0.807535	0.727037	1.3531	1.11194	0.804357		0.864422	0.556915	0.15938	0.0695138	0.862354	0.505252	0.15023	0.0909276	1.40656	2.192	2.2269	2.02498	1.94198	1.89684	1.89178	2.3679	2.39594	2.44798		2.10998	2.08396
0.277609	0.397668	0.386639	0.372463	0.419629	0.426609	0.355658	0.279814	0.272531		0.32459	0.232805	0.0379609	0.083	0.314658	0.469619	0.540893	0.675873	0.356697	0.856008	1.62721	1.36061	1.09909	0.790854	0.724326	1.34462	1.10658	0.853197		0.855616	0.555236	0.164965	0.0711539	0.855527	0.510243	0.162361	0.101752	1.40264	2.19299	2.23294	2.03094	1.94299	1.90492	1.90289	2.37196	2.39996	2.44206		2.11	2.08796
0.299987	0.421985	0.408987	0.394987	0.439988	0.455982	0.380985	0.314979	0.300983		0.344988	0.243993	0.0419976	0.0869976	0.337986	0.498982	0.569982	0.699985	0.382984	0.851613	1.62419	1.35759	1.07944	0.788162	0.722821	1.33377	1.09902	0.811546		0.853081	0.544347	0.158694	0.0683317	0.849314	0.503394	0.148658	0.0872389	1.39743	2.186	2.24199	2.03	1.946	1.913	1.907	2.379	2.40999	2.443		2.107	2.091
0.330324	0.452324	0.453997	0.420433	0.470324	0.490237	0.415237	0.331629	0.308826		0.373368	0.273346	0.0586292	0.185797	0.376149	0.530302	0.576847	0.707826	0.413324	0.847247	1.61857	1.34881	1.08239	0.79084	0.725637	1.33262	1.10195	0.782703		0.84948	0.542433	0.16361	0.124106	0.844253	0.508222	0.148797	0.0858997	1.39423	2.19285	2.24983	2.04272	1.95089	1.91985	1.91678	2.38878	2.40707	2.4655		2.10602	2.09491
0.374559	0.487649	0.48173	0.458619	0.514559	0.525649	0.450649	0.389419	0.363449		0.424489	0.326469	0.0877095	0.21572	0.40769	0.569609	0.58987	0.71394	0.452609	0.846388	1.61918	1.35123	1.08874	0.807443	0.72272	1.33111	1.09519	0.812641		0.84837	0.550686	0.187509	0.149248	0.843685	0.510835	0.15181	0.0823259	1.39651	2.19795	2.25891	2.04795	1.95595	1.93386	1.92591	2.39791	2.41888	2.46798		2.11095	2.095
0.403001	0.522001	0.517001	0.485001	0.526001	0.550001	0.471001	0.411001	0.405001		0.453001	0.345002	0.105001	0.235001	0.437001	0.597001	0.602	0.72	0.485001	0.85145	1.62625	1.35484	1.08741	0.80442	0.721	1.34028	1.04804	0.80347		0.85329	0.55088	0.18793	0.14939	0.84891	0.489751	0.151	0.0741898	1.39827	2.206	2.265	2.058	1.962	1.937	1.943	2.406	2.43	2.465		2.122	2.096
0.453001	0.561217	0.546413	0.517354	0.558354	0.580393	0.521982	0.441393	0.426569		0.498099	0.409708	0.140295	0.271275	0.489943	0.626413	0.611804	0.724902	0.523236	0.850156	1.62944	1.35304	1.11605	0.804449	0.728373	1.34393	1.04549	0.806029		0.849133	0.541919	0.197548	0.159802	0.850479	0.518623	0.147539	0.0683761	1.40193	2.22071	2.26892	2.06192	1.97475	1.95073	1.95084	2.41286	2.43686	2.47775		2.13377	2.1009
0.489647	0.578833	0.586608	0.548696	0.605539	0.609716	0.550725		0.491362		0.537617	0.466451	0.188529	0.320519	0.526647	0.638882	0.619922	0.728961	0.553706	0.856428	1.63713	1.36115	1.12129	0.814629	0.735164	1.34679		0.794218		0.859011	0.537898	0.200245	0.162882	0.853312	0.516051	0.146351	0.0625367	1.4092	2.22298	2.27791	2.07685	1.98292	1.96288	1.96486	2.42488		2.48097		2.13499	2.10001
0.520002	0.633001	0.617001	0.572002	0.624002	0.641001	0.596002	0.532002	0.526002		0.565002	0.531003	0.240003	0.374003	0.560002	0.658001	0.626	0.729	0.592001	0.86115	1.64425	1.36508	1.12746	0.81429	0.74826	1.35993	1.08927	0.77265		0.86275	0.53613	0.20979	0.17213	0.85849	0.50134	0.1449	0.05912	1.41421	2.237	2.281	2.081	1.989	1.964	1.973	2.431	2.464	2.498		2.151	2.099
0.560098	0.648648	0.637538	0.608186	0.660186	0.668384	0.633164	0.569164	0.580768		0.602164	0.597504	0.305526	0.440504	0.607922	0.673648	0.629912	0.729	0.61645	0.865854	1.64807	1.37006	1.11955	0.822642	0.758402	1.34922	1.06213	0.780611		0.867796	0.542565	0.216372	0.179612	0.862617	0.509164	0.148147	0.059208	1.42192	2.24482	2.28589	2.081	1.99389	1.96889	1.98082	2.4398	2.47182	2.49702		2.15882	2.10096
0.591697	0.686628	0.667706	0.626824	0.673873	0.691775	0.663706	0.599706	0.638442	0.632462	0.636667	0.656432	0.368393	0.501413	0.635736	0.681922	0.636931	0.729	0.657599	0.870951	1.65586	1.37747	1.12235	0.823909	0.765007	1.35284	1.06186	0.772631	0.727679	0.875436	0.547423	0.219926	0.18277	0.865403	0.495675	0.127901	0.058606	1.42953	2.25193	2.29095	2.08496	2.00588	1.97593	1.98694	2.44396	2.47596	2.49898	2.50094	2.16494	2.10595
0.623999	0.711999	0.696999	0.650999	0.698999	0.719999	0.695999	0.652998	0.690998	0.688998	0.664999	0.711998	0.433998	0.563998	0.668999	0.687	0.638	0.726	0.677999	0.88269	1.66345	1.38504	1.13678	0.83188	0.77712	1.3723	1.08418	0.804719	0.73757	0.88663	0.5446	0.2107	0.17434	0.87717	0.4938	0.12973	0.05736	1.43534	2.263	2.293	2.089	2.012	1.978	1.985	2.444	2.487	2.506	2.511	2.174	2.112
0.651413	0.747246	0.718539	0.672539	0.715644	0.739581	0.74789	0.699995	0.743869	0.752638	0.686539	0.772701	0.520157	0.545398	0.70033	0.689937	0.638	0.726	0.713246	0.885265	1.66936	1.38945	1.12839	0.847114	0.778099	1.37316	1.11999	0.833485	0.749652	0.889548	0.546832	0.192176	0.106306	0.879216	0.492106	0.129808	0.0555292	1.44104	2.26398	2.29496	2.089	2.01494	1.97604	1.98206	2.44302	2.4919	2.51971	2.51296	2.17694	2.11592
0.705435	0.773728	0.754623	0.705655	0.747665	0.768697	0.762854	0.738602	0.807341	0.812383	0.742414	0.828425	0.597205	0.647912	0.752456	0.693958	0.638	0.726	0.747644	0.894285	1.67704	1.39419	1.13506	0.846114	0.780406	1.3835	1.12942	0.826431	0.760063	0.898011	0.536945	0.167101	0.0804677	0.888671	0.488983	0.130245	0.0559353	1.44964	2.2739	2.29698	2.09098	2.01797	1.97501	1.97507	2.44498	2.50091	2.52693	2.52191	2.18591	2.12293
0.715996	0.82398	0.782989	0.733989	0.779987	0.789992	0.810981	0.79098	0.865977	0.880973	0.752996	0.872983	0.697961	0.752959	0.760997	0.701997	0.638	0.727999	0.778988	0.896109	1.67528	1.39801	1.13914	0.858405	0.777971	1.38726	1.12899	0.82662	0.75992	0.899579	0.514599	0.173227	0.0887766	0.890759	0.48971	0.12963	0.0538808	1.44989	2.274	2.298	2.092	2.019	1.975	1.972	2.45	2.497	2.532	2.524	2.183	2.131
0.759944	0.844507	0.824014	0.763296	0.80539	0.818319	0.838343	0.826155	0.920686	0.953263	0.793038	0.935498	0.805418	0.880926	0.807874	0.711765	0.638	0.743625	0.812202	0.89735	1.67503	1.39413	1.13336	0.844621	0.777648	1.39073	1.11987	0.850262	0.770818	0.899434	0.541708	0.152	0.0613492	0.893367	0.485189	0.129093	0.0500129	1.45013	2.27986	2.298	2.08809	2.02291	1.97012	1.96516	2.44805	2.49895	2.53102	2.52302	2.18984	2.12807
0.781794	0.886588	0.856686	0.798657	0.830755	0.842764	0.880588	0.876509	1.00121	1.01837	0.818755	0.969676	0.928803	1.05431	0.830784	0.753588	0.644931	0.735088	0.847657	0.893726	1.67035	1.38795	1.1216	0.837557	0.763371	1.38887	1.12553	0.837661	0.770248	0.897222	0.548153	0.146529	0.110477	0.88834	0.519935	0.1291	0.0469494	1.44472	2.28	2.298	2.09097	2.02201	1.96901	1.96104	2.448	2.49999	2.53595	2.523	2.18901	2.13394
0.814997			0.829997	0.856998	0.872997	0.911997	0.917996	1.046	1.07699	0.850997	1.009	1.03699	1.14999	0.863997	0.754	0.691996	0.748999		0.88882			1.11298	0.83948	0.756721	1.38774	1.11554	0.844429	0.77153	0.89174	0.555369	0.14679	0.0740134	0.88411	0.51812	0.111112	0.0427004		2.283			2.019	1.963	1.958	2.445	2.507	2.531	2.519	2.192	2.122
0.839495	0.963212	0.93709	0.87703	0.897171	0.902394	0.96001	0.970909	1.09205	1.13187	0.876474	1.02174	1.13792	1.26757	0.888495	0.759879	0.709636	0.837181	0.920414	0.879453	1.65949	1.37676	1.12028	0.820746	0.747892	1.37188	1.12163	0.842421	0.767944	0.882971	0.565815	0.146594	0.086904	0.874312	0.465535	0.148469	0.110854	1.43151	2.28496	2.29304	2.08902	2.0239	1.95712	1.95114	2.44206	2.49916	2.53492	2.51802	2.19396	2.12788
0.895452	1.01054	0.978599	0.915628	0.927706	0.933697	0.993677	1.01161	1.15241	1.19142	0.934432	1.06161	1.18852	1.32347	0.940491	0.789706			0.972491	0.875537	1.65152	1.36786	1.09043	0.809289	0.736144	1.3704	1.1187	0.828071	0.765969	0.87368	0.561861	0.174326	0.120847	0.875882	0.475927			1.4241	2.28005	2.28706	2.08504	2.02202	1.95304	1.94803	2.43804	2.49306	2.5251	2.51602	2.18806	2.13196
0.923991	1.04599	1.01499	0.965984	0.970986	0.970988		1.05599	1.20298	1.24098	0.959992	1.10699	1.24198	1.37398	0.97199	0.891967			1.01099	0.872531	1.64526	1.36558	1.07899	0.802982	0.730152		1.1091	0.832598	0.76539	0.871221	0.568868	0.17548	0.12224	0.872331	0.56843			1.41996	2.281	2.286	2.084	2.012	1.953	1.942		2.487	2.519	2.506	2.187	2.132
0.979763	1.09589	1.06391	1.00024	1.01404	1.01404	1.07446	1.09904	1.23235	1.28404	1.0187	1.16178	1.27526	1.4102	1.02483	0.936023			1.05698	0.871444	1.64143	1.3582	1.08	0.806923	0.722255	1.36117	1.10449	0.838763	0.761643	0.868823	0.564204	0.143245	0.094525	0.872614	0.573616			1.41315	2.27317	2.28013	2.07715	2.01102	1.94811	1.93809	2.42713	2.48309	2.51313	2.50209	2.17722	2.13102
1.02256	1.13262	1.1026	1.06235	1.05953	1.05656	1.12546	1.13562	1.25873	1.31567	1.06156	1.20456	1.31261	1.43376	1.07053	0.962726			1.09857	0.87233	1.64529	1.35917	1.07987	0.809009	0.722505	1.36618	1.09911	0.837713	0.759017	0.868176	0.562962	0.1397	0.0778706	0.875024	0.563736			1.414	2.26904	2.27505	2.07502	2.01001	1.948	1.938	2.42106	2.47409	2.50706	2.49903	2.17502	2.131
1.08098	1.18698	1.16398	1.11399	1.12098	1.11498	1.17599	1.19398	1.31598	1.34499	1.12098	1.25699	1.322	1.442	1.12498	1.02698		0.936987	1.15199	0.869341	1.64338	1.35477	1.073	0.804841	0.72121	1.36359	1.08186	0.820375	0.7583	0.86855	0.560951	0.128953	0.063594	0.868682	0.568079		0.182047	1.41391	2.264	2.268	2.069	2.004	1.942	1.933	2.414	2.469	2.499	2.492	2.173	2.128
1.12901	1.22521	1.20319	1.16201	1.17195	1.16889	1.21323	1.21556	1.31796	1.35774	1.16509	1.2815	1.32494	1.44592	1.17693	1.09069		1.03597	1.19119	0.870712	1.65481	1.36117	1.10068	0.80582	0.730989	1.3614	1.10002	0.824358	0.750794	0.870412	0.555992	0.121258	0.0554375	0.869464	0.553558		0.216051	1.42146	2.25518	2.25918	2.06312	2.00596	1.942	1.933	2.41204	2.46116	2.4941	2.48808	2.16222	2.12898
1.18342	1.26952	1.25247	1.21345	1.23927	1.23232	1.26049	1.24172	1.33778	1.37383	1.2204	1.32058	1.32896	1.45194	1.23043	1.16916		1.11318	1.24245	0.870196	1.66038	1.36739	1.09952	0.809223	0.737808	1.36636	1.09731	0.826784	0.749453	0.871835	0.501654	0.109814	0.0513331	0.867037	0.551242		0.218738	1.42447	2.24808	2.25504	2.0541	2.00006	1.942	1.933	2.40705	2.45605	2.49103	2.48305	2.15804	2.13098
1.225	1.304	1.295	1.264	1.299	1.299	1.292	1.287	1.357	1.39	1.265	1.327	1.333	1.449	1.269	1.246		1.119	1.28	0.87463	1.66504	1.36852	1.1086	0.82213	0.74857	1.36955	1.10395	0.82858	0.74663	0.87588	0.50078	0.10974	0.04952	0.87169	0.5511		0.17586	1.43102	2.234	2.25	2.054	1.994	1.94	1.94	2.404	2.452	2.485	2.477	2.143	2.128
1.27389	1.35583	1.33216	1.30605	1.36549	1.36843	1.336	1.30949	1.37069	1.39293	1.30607	1.34558	1.33104	1.4402	1.31985	1.2812		1.14345	1.31618	0.878317	1.672	1.37531	1.10576	0.832134	0.759982	1.37402	1.09801	0.831543	0.747002	0.879703	0.515917	0.125268	0.0522776	0.874888	0.506871		0.146729	1.4388	2.2252	2.25098	2.05204	1.98618	1.94489	1.95467	2.40302	2.44711	2.48402	2.47602	2.13322	2.12213
1.30767	1.38769	1.37656	1.35551	1.43136	1.44426	1.37066	1.34663	1.39674	1.41082	1.34759	1.3559	1.33892	1.44099	1.35466	1.33843		1.07865	1.36254	0.883865	1.67895	1.38188	1.11316	0.839063	0.772141	1.37678	1.09872	0.836976	0.751832	0.883651	0.513686	0.130669	0.0510727	0.882326	0.515751		0.0998432	1.4456	2.23094	2.251	2.04804	1.98501	1.96282	1.96886	2.39805	2.44205	2.47806	2.47699	2.13993	2.122
1.356	1.431	1.42	1.397	1.496	1.517	1.42	1.37	1.411	1.424	1.394	1.37	1.339	1.444	1.397	1.419	1.171	1.189	1.393	0.88743	1.68697	1.39338	1.12221	0.861	0.78619	1.3738	1.09402	0.83559	0.7549	0.88586	0.51133	0.13157	0.05001	0.88675	0.54499	0.18632	0.08806	1.45183	2.226	2.254	2.052	1.982	1.963	1.963	2.399	2.438	2.477	2.476	2.139	2.121
1.39032	1.46826	1.45432	1.45387	1.57052	1.56603	1.44451	1.40432	1.43747	1.44067	1.43028	1.38079	1.34194	1.43812	1.43426	1.4847	1.25533	1.29588	1.44399	0.893656	1.69307	1.39781	1.14262	0.872051	0.801202	1.37992	1.09189	0.836924	0.759156	0.890949	0.507928	0.139326	0.0512945	0.89431	0.541627	0.169739	0.0842359	1.45675	2.22894	2.25204	2.05102	1.9771	1.963	1.98849	2.39802	2.43702	2.47504	2.48482	2.13704	2.121
1.42959	1.5066	1.50447	1.4926	1.62939	1.66595	1.47963	1.42974	1.45383	1.46277	1.46662	1.41464	1.34299	1.43404	1.47656	1.54537	1.36287	1.4197	1.46677	0.895185	1.69912	1.4017	1.15638	0.897026	0.829541	1.38414	1.09798	0.839087	0.771905	0.892336	0.540482	0.146357	0.0555351	0.895657	0.539947	0.160258	0.0702087	1.46022	2.22999	2.26091	2.05199	1.97502	1.96795	1.96327	2.39998	2.43898	2.47995	2.48797	2.13997	2.121
1.458	1.54	1.54	1.54199	1.68199	1.73699	1.52299	1.458	1.467	1.479	1.501	1.428	1.346	1.434	1.498	1.59099	1.47099	1.54098	1.51299	0.89515	1.69797	1.40359	1.16915	0.934405	0.848658	1.38291	1.09992	0.844949	0.76847	0.89208	0.549049	0.14967	0.0574398	0.89579	0.54189	0.153621	0.0654706	1.46275	2.239	2.265	2.055	1.966	1.965	1.972	2.4	2.44	2.487	2.493	2.146	2.116
1.50006	1.58597	1.58206	1.57721	1.74068	1.80742	1.55136	1.4893	1.50123	1.50443	1.54306	1.47006	1.34796	1.434	1.54397	1.64479	1.59228	1.68967	1.55114	0.891844	1.6948	1.4041	1.17085	0.946822	0.864299	1.38216	1.09849	0.843502	0.770817	0.887444	0.578333	0.159803	0.0649907	0.89401	0.523101	0.139242	0.0520704	1.46128	2.24193	2.26989	2.05793	1.96796	1.96696	1.9808	2.40489	2.44	2.48896	2.49887	2.14991	2.10915
1.53168	1.61966	1.61962	1.62749	1.80535	1.86839	1.60347	1.53157	1.53169	1.52974	1.57072	1.48684	1.35394	1.43499	1.57469	1.6846	1.70981	1.81969	1.59555	0.885059	1.68955	1.39996	1.16657	0.948555	0.868609	1.37228	1.09013	0.832394	0.765664	0.880322	0.576872	0.161208	0.0641801	0.887546	0.502004	0.142256	0.0641719	1.45363	2.242	2.27297	2.06295	1.97196	1.97195	1.99288	2.40104	2.44	2.49296	2.49702	2.14802	2.11494
1.571	1.667	1.668	1.67201	1.84001	1.92	1.637	1.565	1.55701	1.558	1.611	1.513	1.359	1.438	1.614	1.71201	1.81201	1.94101	1.632	0.873369	1.68156	1.3911	1.16108	0.956939	0.872829	1.3665	1.0828	0.83018	0.751979	0.869788	0.572649	0.16452	0.0663796	0.875209	0.497329	0.145392	0.0851524	1.44574	2.243	2.279	2.069	1.968	1.978	1.997	2.408	2.443	2.495	2.498	2.152	2.109
1.60724	1.70422	1.70326	1.72391	1.89583	1.96604	1.68304	1.61104	1.605	1.59228	1.6443	1.53161	1.3639	1.44094	1.65122	1.76489	1.88938	2.02132	1.67314	0.860499	1.67553	1.38259	1.15335	0.950152	0.865621	1.35545	1.07254	0.830954	0.743958	0.854676	0.56452	0.162385	0.0630693	0.864788	0.484939	0.163922	0.107561	1.43848	2.2381	2.27704	2.07096	1.96898	1.97996	2.0019	2.40996	2.4479	2.49304	2.49702	2.14808	2.1139
1.65749	1.74261	1.75646	1.77845	1.93659	2.00659	1.71765	1.64763	1.63866	1.63259	1.69647	1.55971	1.37291	1.441	1.7005	1.81945	1.98404	2.09525	1.71359	0.852866	1.67137	1.37446	1.14708	0.94036	0.854583	1.34898	1.06617	0.826754	0.740841	0.847264	0.541774	0.155174	0.057022	0.857246	0.471269	0.121078	0.0907393	1.43094	2.23998	2.28591	2.0809	1.97692	1.98495	2.00695	2.41891	2.44998	2.48904	2.50195	2.14503	2.11202
1.71199	1.79299	1.79699	1.81799	1.97299	2.04299	1.77399	1.70299	1.68799	1.68199	1.74799	1.59599	1.383	1.444	1.75399	1.87499	1.981	2.102	1.76099	0.848331	1.66398	1.36687	1.13617	0.923085	0.839284	1.34248	1.06464	0.82776	0.763314	0.841971	0.528463	0.15654	0.0603591	0.853581	0.4725	0.138265	0.0862511	1.42834	2.246	2.293	2.086	1.989	1.99	2.009	2.423	2.457	2.497	2.503	2.153	2.117
1.75502	1.82624	1.84393	1.86395	2.01406	2.07429	1.81115	1.75091	1.74666	1.7348	1.79493	1.64586	1.40353	1.45084	1.79604	1.92291	1.98882	2.11373	1.79815	0.84613	1.66389	1.36576	1.13252	0.896516	0.818445	1.33981	1.06564	0.811589	0.759614	0.839311	0.518585	0.159317	0.0625892	0.851879	0.478464	0.14527	0.0814788	1.42626	2.25284	2.29887	2.09089	2.00073	1.99684	2.009	2.43082	2.46482	2.49798	2.50593	2.15887	2.12189
1.81441	1.87947	1.89549	1.8947	2.05163	2.09183	1.86249	1.79754	1.80245	1.79936	1.8554	1.70838	1.44855	1.4708	1.85343	1.97449	2.01672	2.13479	1.85345	0.846892	1.66829	1.36554	1.13238	0.868079	0.804357	1.34308	1.0618	0.806577	0.764193	0.838339	0.508004	0.162627	0.0657092	0.854355	0.500243	0.134232	0.0624005	1.42917	2.26092	2.30989	2.09793	2.00892	2.00294	2.00702	2.43892	2.46698	2.50394	2.50501	2.17088	2.11903
1.86899	1.91699	1.93599	1.93599	2.055	2.101	1.90699	1.84999	1.88498	1.86099	1.91199	1.79098	1.51398	1.64296	1.90999	1.99799	2.028	2.138	1.89799	0.858837	1.67433	1.37046	1.1259	0.86634	0.791893	1.34662	1.06403	0.812159	0.7632	0.857975	0.511939	0.179146	0.14663	0.858179	0.511427	0.13283	0.0577711	1.43614	2.265	2.315	2.103	2.026	2.002	2.004	2.445	2.475	2.495	2.51	2.17	2.122
1.91116	1.96014	1.97522	1.96835	2.06873	2.10296	1.95896	1.90196	1.93598	1.92767	1.95416	1.8763	1.58361	1.71457	1.94922	2.02153	2.03094	2.138	1.93722	0.866889	1.68303	1.37876	1.12202	0.853261	0.782831	1.35542	1.06106	0.812895	0.756661	0.868666	0.520734	0.197248	0.164797	0.863366	0.515842	0.132791	0.0557013	1.44421	2.26794	2.32186	2.10692	2.02992	2.00396	2.00008	2.445	2.475	2.5048	2.51196	2.17294	2.12886
1.95851	2.00059	2.00866	1.99869	2.08286	2.103	2.00651	1.95842	2.00628	2.00421	1.99953	1.96113	1.66714	1.79319	2.00047	2.04872	2.03496	2.138	1.98847	0.874076	1.68985	1.38486	1.12126	0.84725	0.778434	1.36193	1.06568	0.815117	0.752581	0.877638	0.532707	0.212088	0.179658	0.868191	0.492881	0.134017	0.0550167	1.45378	2.27295	2.32596	2.10997	2.03693	2.00301	2	2.44698	2.48391	2.50302	2.50804	2.17993	2.129
1.99299	2.05199	2.04599	2.03299	2.096	2.109	2.05399	2.01599	2.07499	2.08099	2.03299	2.03599	1.74299	1.87199	2.03899	2.052	2.035	2.141	2.02599	0.883059	1.70079	1.3949	1.12659	0.84414	0.77729	1.37401	1.08623	0.829458	0.75325	0.886479	0.53215	0.20926	0.177	0.877309	0.49121	0.13499	0.05514	1.46091	2.28	2.33	2.115	2.043	1.999	2.005	2.453	2.486	2.509	2.503	2.186	2.129
2.0331	2.08721	2.08024	2.05061	2.10578	2.1178	2.09313	2.06197	2.13076	2.14458	2.06626	2.10349	1.84375	1.85635	2.07813	2.06178	2.035	2.141	2.06415	0.89068	1.70898	1.40287	1.132	0.845637	0.784333	1.38165	1.0936	0.84602	0.761877	0.895205	0.551185	0.198852	0.100703	0.883306	0.488598	0.134472	0.0537608	1.46759	2.28685	2.33293	2.11402	2.04398	1.999	2.00207	2.45691	2.49187	2.52074	2.51963	2.19285	2.13487
2.07357	2.13647	2.11958	2.08265	2.11886	2.13086	2.13654	2.11741	2.19432	2.22019	2.10954	2.17523	1.95877	1.99746	2.11857	2.07189	2.03797	2.13803	2.11545	0.899733	1.71507	1.40901	1.13389	0.857264	0.787507	1.38748	1.11342	0.877471	0.783566	0.90457	0.553054	0.172703	0.0993067	0.891829	0.482367	0.135805	0.0519494	1.47609	2.29195	2.33399	2.11598	2.04499	1.99504	1.98716	2.45997	2.49794	2.52891	2.52396	2.19597	2.13896
2.107	2.172	2.159	2.111	2.136	2.146	2.184	2.168	2.263	2.303	2.14	2.254	2.08	2.126	2.153	2.085	2.043	2.133	2.147	0.90394	1.7187	1.41052	1.13709	0.867	0.78853	1.3955	1.12634	0.88758	0.80147	0.9061	0.559889	0.156309	0.0561298	0.89868	0.47634	0.138559	0.0531095	1.47655	2.295	2.333	2.117	2.046	1.993	1.979	2.462	2.502	2.534	2.528	2.2	2.138
2.14722	2.22498	2.19628	2.13847	2.16053	2.16464	2.23109	2.22196	2.34345	2.38247	2.1763	2.30796	2.18301	2.22313	2.19617	2.1056	2.11069	2.18696	2.19311	0.903871	1.71779	1.41108	1.13056	0.870453	0.786538	1.39363	1.1372	0.881752	0.806317	0.905178	0.521579	0.122345	0.050165	0.899298	0.472543	0.116466	0.0385606	1.47734	2.30187	2.33594	2.11504	2.04404	1.98123	1.97311	2.46004	2.50887	2.53891	2.52604	2.20589	2.14781
2.18765	2.26664	2.24161	2.17369	2.18281	2.18879	2.27561	2.28247	2.40943	2.45636	2.2226	2.36847	2.31089	2.41334	2.23368	2.13177	2.14372	2.24847	2.23662	0.901342	1.7136	1.40643	1.12944	0.854908	0.781514	1.39145	1.14616	0.900147	0.820714	0.901026	0.520384	0.111649	0.033853	0.89817	0.474205	0.155145	0.0846407	1.47463	2.30696	2.33303	2.11401	2.04301	1.97406	1.96111	2.46297	2.50999	2.54197	2.53096	2.20798	2.14602
2.222	2.316	2.283	2.214	2.207	2.211	2.326	2.337	2.47299	2.53499	2.254	2.417	2.44999	2.57099	2.275	2.149		2.32899	2.286	0.889391	1.70492	1.40083	1.1214	0.866649	0.775901	1.38407	1.14016	0.90435	0.8258	0.8994	0.476994	0.101171	0.0411093	0.873522	0.458781		0.121137	1.46512	2.302	2.331	2.118	2.037	1.973	1.954	2.457	2.513	2.547	2.533	2.205	2.155
2.27584	2.3532	2.32999	2.24924	2.23539	2.23645	2.37397	2.38692	2.53761	2.60157	2.30392	2.46007	2.54691	2.67966	2.32786	2.23612		2.23209	2.33005	0.890868	1.69922	1.39043	1.11424	0.867502	0.767667	1.37207	1.13174	0.904653	0.826015	0.889963	0.494278	0.126289	0.0817547	0.888674	0.584424		0.165867	1.45726	2.30885	2.32904	2.11604	2.03896	1.97398	1.94617	2.45504	2.51692	2.54602	2.53594	2.20892	2.15989
2.31665	2.40852	2.37957	2.30055	2.28655	2.26773	2.42258	2.45045	2.59055	2.66248	2.34267	2.48677	2.61244	2.74544	2.37262	2.27963	2.11276	2.2637	2.37858	0.884397	1.68919	1.38051	1.10299	0.86071	0.762722	1.36389	1.12371	0.916654	0.82375	0.891207	0.490982	0.164448	0.121309	0.873546	0.575968	0.1721	0.168624	1.45008	2.30305	2.32503	2.11402	2.03603	1.97103	1.94303	2.45004	2.51799	2.54303	2.53699	2.20702	2.16496
2.37504	2.45404	2.43203	2.35105	2.33603	2.31603	2.47004	2.49704	2.65002	2.72203	2.40104	2.54005	2.64405	2.76204	2.42705	2.31704	2.12902	2.27602	2.42404	0.874718	1.6842	1.37076	1.09779	0.862843	0.769638	1.35835	1.11775	0.896666	0.814273	0.885068	0.498757	0.190687	0.125931	0.861887	0.57864	0.184201	0.177878	1.44404	2.29799	2.323	2.111	2.037	1.96899	1.941	2.453	2.51499	2.541	2.535	2.20199	2.16501
2.42496	2.50005	2.47217	2.40488	2.37323	2.34637	2.51702	2.54696	2.67645	2.76119	2.44998	2.59682	2.70376	2.81	2.4799	2.36598	2.15251	2.29853	2.47396	0.871938	1.68124	1.3662	1.08588	0.820254	0.744923	1.3518	1.10827	0.903694	0.817787	0.882621	0.495841	0.118567	0.0808652	0.858824	0.578816	0.197298	0.18656	1.43858	2.29114	2.3181	2.1061	2.03308	1.95724	1.93806	2.4481	2.50814	2.5361	2.53598	2.19318	2.18067
2.48248	2.55451	2.52651	2.46149	2.42949	2.40547	2.57647	2.59854	2.71961	2.7947	2.50352	2.66043	2.705	2.82586	2.53748		2.18867	2.3317	2.52554	0.868223	1.6786	1.36379	1.08254	0.813226	0.741031	1.34822	1.10277	0.894842	0.810279	0.879696	0.452962	0.130636	0.0703477	0.85442		0.21179	0.193617	1.43764	2.28208	2.31106	2.09807	2.02904	1.95601	1.93602	2.43611	2.50205	2.52807	2.53204	2.18408	2.17109
2.53903	2.60403	2.55154	2.50355	2.48555	2.46556	2.62904	2.62253	2.75801	2.81501	2.55504	2.69702	2.73451	2.866	2.57804	2.48406	2.23304	2.37504	2.57604	0.864621	1.6843	1.3639	1.0913	0.802911	0.733319	1.3512	1.08948	0.855897	0.779331	0.888653	0.484773	0.134118	0.0782095	0.879167	0.54616	0.221526	0.199274	1.44236	2.271	2.309	2.062	2.0065	1.9305	1.9175	2.433	2.46849	2.507	2.502	2.164	2.149
2.58693	2.64997	2.602	2.56086	2.55267	2.5366	2.6828	2.65876	2.77614	2.82333	2.60109	2.72346	2.74428	2.86649	2.62949	2.56146	2.2956	2.43565	2.62589	0.865373	1.69089	1.36521	1.08552	0.804771	0.737528	1.35643	1.10441	0.846096	0.774051	0.89208	0.489863	0.131488	0.0773276	0.887173	0.538145	0.216179	0.190926	1.44771	2.27198	2.30411	2.05758	2.00306	1.93196	1.91946	2.42811	2.45672	2.50406	2.49759	2.15958	2.14557
2.62263	2.6601	2.64663	2.61605	2.6274	2.61586	2.68517	2.68875	2.79137	2.82945	2.65109	2.74434	2.74797	2.83572	2.66868	2.65421	2.37427	2.51427	2.64407	0.886313	1.67058	1.37126	1.09111	0.810566	0.74217	1.36091	1.1018	0.843428	0.767446	0.888	0.484473	0.135443	0.0538806	0.882565	0.502423	0.222648	0.189531	1.43859	2.25051	2.24704	2.05502	1.99903	1.932	1.92545	2.39398	2.45551	2.50103	2.49403	2.159	2.14798
2.67605	2.70805	2.69956	2.67307	2.7041	2.7036	2.72704	2.72902	2.80851	2.83901	2.70405	2.76451	2.751	2.834	2.72454	2.70558	2.41962	2.49012	2.69254	0.890053	1.68254	1.38187	1.10122	0.811996	0.751419	1.37051	1.09149	0.843081	0.763432	0.892337	0.511617	0.136829	0.0529689	0.885424	0.507256	0.210986	0.127905	1.4472	2.24549	2.244	2.054	1.9995	1.93552	1.92852	2.39251	2.4535	2.49549	2.4895	2.15449	2.14001
2.71726	2.75073	2.74764	2.7285	2.78455	2.79044	2.76433	2.74814	2.82126	2.8449	2.74575	2.77335	2.75198	2.83204	2.76183	2.76397	2.51571	2.59264	2.72932	0.893441	1.68542	1.38771	1.11125	0.83856	0.769214	1.37723	1.09612	0.850999	0.762423	0.894044	0.507896	0.136313	0.0539752	0.890273	0.508095	0.159288	0.153034	1.45537	2.24108	2.24744	2.05498	1.99704	1.94632	1.94127	2.3979	2.45055	2.49157	2.48705	2.15106	2.14688
2.76905	2.79859	2.79807	2.78254	2.86481	2.8837	2.8106	2.77725	2.8443	2.85987	2.79904	2.78688	2.75398	2.8325	2.81256	2.83787	2.64094	2.68125	2.77659	0.892836	1.68636	1.39532	1.12353	0.859216	0.778333	1.38277	1.09765	0.84009	0.765132	0.892529	0.500876	0.136052	0.0534298	0.890597	0.527382	0.175058	0.149388	1.46015	2.23803	2.2475	2.05748	1.98956	1.947	1.94596	2.39899	2.44653	2.48704	2.48403	2.14604	2.15196
2.81203	2.83955	2.85005	2.83906	2.94108	2.97357	2.84355	2.80902	2.86301	2.87652	2.84452	2.79352	2.75002	2.82801	2.85303	2.90956	2.73424	2.79422	2.82253	0.885139	1.69135	1.39993	1.13607	0.869043	0.79648	1.38386	1.10118	0.852668	0.77309	0.8835	0.484419	0.146429	0.0505425	0.883968	0.539002	0.150514	0.0585291	1.46284	2.2395	2.2535	2.0605	1.98899	1.95899	1.95151	2.4005	2.4465	2.483	2.487	2.1505	2.1495
2.84779	2.8871	2.90053	2.89788	3.02049	3.05297	2.88767	2.83156	2.88602	2.89857	2.87637	2.81751	2.76409	2.83341	2.89223	2.98307	2.82574	2.87213	2.86173	0.882352	1.69444	1.4019	1.14242	0.895778	0.818419	1.38772	1.09873	0.853793	0.778946	0.880236	0.503927	0.141518	0.0545842	0.881947	0.551634	0.154103	0.067575	1.46347	2.24391	2.25742	2.06099	1.98116	1.95652	1.95788	2.40002	2.44748	2.48545	2.4924	2.15393	2.13824
2.87168	2.93217	2.94467	2.95408	3.09495	3.13836	2.92422	2.86624	2.91478	2.91538	2.92515	2.83636	2.7655	2.83548	2.90472	3.04454	2.95306	3.05063	2.91312	0.873846	1.68963	1.3971	1.14998	0.911301	0.834359	1.38529	1.09788	0.856901	0.801073	0.869995	0.519764	0.145183	0.0578275	0.868959	0.541493	0.141309	0.0825474	1.45992	2.21298	2.25999	2.06199	1.97852	1.96593	1.96544	2.40199	2.45047	2.50285	2.49895	2.15747	2.13552
2.9071	2.93909	2.9521	2.97811	3.14814	3.19914	2.93307	2.8591	2.89202	2.90004	2.94011	2.83105	2.76701	2.846	2.9421	3.09405	3.1172	3.21926	2.92108	0.897385	1.67645	1.39061	1.15114	0.91898	0.84798	1.36993	1.0949	0.837314	0.765684	0.894055	0.504052	0.153149	0.0737234	0.899753	0.519653	0.156173	0.0616569	1.44536	2.22301	2.21301	2.02902	1.95701	1.944	1.95201	2.369	2.423	2.46901	2.47301	2.143	2.129
2.95915	2.98426	3.00415	3.03507	3.21983	3.26985	2.97138	2.9082	2.90381	2.92165	2.9951	2.85757	2.7729	2.84502	2.99514	3.12155	3.22032	3.35184	2.9643	0.894763	1.66889	1.38048	1.14255	0.918872	0.858469	1.36341	1.09043	0.833994	0.767825	0.891413	0.500085	0.152412	0.0703548	0.896099	0.505609	0.15248	0.0754652	1.44012	2.22694	2.21595	2.03884	1.9629	1.94498	1.95692	2.37097	2.42497	2.4749	2.47694	2.14202	2.12703
2.99479	3.0337	3.05569	3.08371	3.27865	3.33859	3.02666	2.94776	2.95966	2.95778	3.03476	2.89875	2.77996	2.845	3.02979	3.16176	3.32139	3.46432	3.01867	0.882763	1.65244	1.36943	1.14865	0.926543	0.857984	1.35071	1.08448	0.830193	0.7549	0.879503	0.501064	0.15244	0.0676662	0.884193	0.503611	0.164446	0.101422	1.42478	2.227	2.21799	2.03602	1.96101	1.95096	1.96296	2.37001	2.42699	2.475	2.47899	2.14399	2.12402
3.05015	3.08613	3.09715	3.12015	3.28911	3.39813	3.08012	3.00114	2.99017	2.98415	3.08615	2.94216	2.79103	2.85501	3.08616	3.21618	3.36414	3.50814	3.06814	0.867361	1.64245	1.36395	1.14394	0.964725	0.868999	1.34036	1.08481	0.813121	0.75053	0.862681	0.501167	0.155915	0.0685301	0.870511	0.505558	0.194893	0.126843	1.41307	2.22302	2.22602	2.04402	1.96702	1.94803	1.96102	2.38102	2.43001	2.472	2.48499	2.14101	2.12501
3.1002	3.13226	3.1472	3.17118	3.3264	3.44426	3.12036	3.05021	3.04807	3.03518	3.13915	2.99712	2.80084	2.85795	3.14014	3.27801	3.41321	3.55721	3.11721	0.864319	1.63967	1.35441	1.13665	0.956236	0.861608	1.33461	1.07266	0.837529	0.767656	0.859599	0.503503	0.150743	0.0616896	0.867538	0.504841	0.168414	0.0969587	1.41246	2.23087	2.23191	2.05187	1.97487	1.95883	1.96691	2.38887	2.43197	2.47102	2.48205	2.14494	2.12795
3.15964	3.18269	3.20366	3.23163	3.38365	3.48674	3.18163	3.10467	3.09174		3.19466	3.04769	2.82883	2.86993	3.19566	3.34261	3.45077	3.5749	3.16769	0.860255	1.63743	1.34808	1.12972	0.946708	0.851571	1.32672	1.06789	0.785205		0.855604	0.495331	0.158054	0.0680104	0.863475	0.518595	0.151064	0.0817706	1.40607	2.23498	2.24094	2.05796	1.97599	1.96198	1.967	2.38602	2.43896	2.48491		2.15096	2.12899
3.21412	3.2271	3.25509	3.27409	3.46002	3.52704	3.2291	3.16411	3.17013		3.25212	3.12021	2.87318	2.8944	3.24613	3.4061	3.46504	3.59302	3.21511	0.862337	1.64005	1.3473	1.12052	0.898523	0.826352	1.33315	1.06933	0.805575		0.859209	0.503251	0.164142	0.0661794	0.863965	0.527827	0.152522	0.0674655	1.41154	2.23901	2.24501	2.066	1.98702	1.96901	1.97201	2.39101	2.43701	2.47701		2.15301	2.127
3.277	3.28016	3.30323	3.31928	3.47083	3.5457	3.28216	3.22011	3.23595		3.315	3.23123	2.96848	3.10367	3.31195	3.46014	3.48567	3.60284	3.27012	0.87111	1.64437	1.35711	1.11634	0.895144	0.812028	1.33579	1.07014	0.802725		0.869014	0.539946	0.20689	0.164377	0.87149	0.505456	0.14814	0.054772	1.4182	2.24195	2.25189	2.06698	1.9998	1.97195	1.97594	2.39494	2.43995	2.47995		2.15694	2.12798
3.32769	3.32671	3.35568	3.35578	3.5038	3.56289	3.33766	3.27466			3.36271	3.31847	3.0336	3.1716	3.36468	3.47491	3.49594	3.60598	3.3187	0.876219	1.65017	1.35991	1.12208	0.877122	0.795164	1.33849	1.0641			0.875968	0.531109	0.206984	0.16595	0.874403	0.509661	0.149422	0.0523539	1.42157	2.24697	2.25399	2.07495	2.00199	1.97498	1.97401	2.40196	2.44696			2.16296	2.12502
3.37809	3.3811	3.38909	3.40206	3.52103	3.567	3.3881	3.32913	3.36315	3.35917	3.41408	3.39817	3.11018	3.24618	3.41709	3.49803	3.50201	3.611	3.36908	0.88059	1.65804	1.36531	1.11535	0.8557	0.775553	1.34905	1.06074	0.83181	0.760889	0.883168	0.516039	0.191653	0.150504	0.876041	0.508791	0.14242	0.046139	1.42714	2.24801	2.258	2.07101	2.00501	1.984	1.97601	2.40699	2.45101	2.48905	2.501	2.16701	2.13001
3.42131	3.42923	3.43526	3.43448	3.53675	3.56602	3.44115	3.39593	3.44075	3.44561	3.45238	3.48461	3.20252	3.3395	3.46424	3.51473	3.50594	3.611	3.40738	0.890579	1.67498	1.37682	1.11222	0.845464	0.772027	1.36121	1.08195	0.781233	0.719771	0.892195	0.546008	0.208489	0.1679	0.886689	0.509115	0.142174	0.0456577	1.44194	2.25489	2.25898	2.07395	2.00795	1.98203	1.98289	2.40011	2.45395	2.51557	2.501	2.17192	2.13295
3.47072	3.46181	3.47279	3.46582	3.54794	3.57097	3.48276	3.45765	3.51657	3.5325	3.50569	3.55957	3.27956	3.30123	3.50974	3.5319	3.506	3.61398	3.45771	0.900185	1.68002	1.38532	1.11487	0.842099	0.769455	1.37172	1.09379	0.839874	0.747206	0.902113	0.529837	0.190974	0.107384	0.89549	0.50395	0.141454	0.0431446	1.44794	2.25599	2.25999	2.07201	2.008	1.982	1.98897	2.40795	2.45798	2.50208	2.50796	2.172	2.14394
3.51111	3.52009	3.51411	3.49907	3.56403	3.57902	3.53313	3.52116	3.59825	3.62525	3.54211	3.63215	3.39232	3.44334	3.55411	3.54209	3.51001	3.61394	3.49513	0.910193	1.68629	1.39419	1.1149	0.847253	0.780791	1.3803	1.10334	0.858494	0.765491	0.913191	0.538232	0.165665	0.0810083	0.904765	0.500062	0.141316	0.0428462	1.45705	2.261	2.258	2.06899	2.012	1.97698	1.97197	2.41	2.45903	2.50102	2.51	2.17499	2.14199
3.55531	3.55741	3.55732	3.52558	3.57483	3.58885	3.5842	3.58598	3.69744	3.72444	3.58532	3.69304	3.51901	3.57887	3.59831	3.57646	3.51295	3.5884	3.54718	0.915477	1.69297	1.39606	1.11648	0.85231	0.781135	1.38536	1.1075	0.85593	0.785692	0.917345	0.515301	0.159743	0.0763926	0.910628	0.54016	0.143683	0.0492395	1.4596	2.26002	2.25603	2.06506	2.01003	1.97011	1.9592	2.41098	2.46983	2.51085	2.50902	2.17106	2.13905
3.59678	3.60972	3.59977	3.56578	3.59788	3.60193	3.63672	3.64866	3.78354	3.8175	3.62777	3.76163	3.65129	3.70731	3.63779	3.58496	3.52493	3.63276	3.59276	0.917121	1.69127	1.39624	1.11585	0.851525	0.775252	1.38102	1.12408	0.871704	0.792624	0.919777	0.511061	0.150003	0.0617892	0.911565	0.49486	0.127309	0.042378	1.45818	2.25801	2.25401	2.06599	2.00403	1.95508	1.94707	2.40802	2.46702	2.51498	2.51099	2.171	2.13502
3.63808	3.66111	3.65309	3.59211	3.61705	3.61804	3.6891	3.70815	3.86416	3.9042	3.6571	3.81513	3.78823	3.89528	3.69107	3.59007		3.63506	3.64111	0.912449	1.68445	1.38979	1.11046	0.846027	0.767061	1.38049	1.14516	0.878652	0.811694	0.913334	0.514588	0.142919	0.0455645	0.909481	0.488345		0.0404673	1.45314	2.265	2.25099	2.066	1.99899	1.94898	1.94196	2.405	2.46601	2.517	2.511	2.176	2.135
3.67247	3.70728	3.69042	3.63828	3.63768	3.63671	3.73331	3.77496	3.93392	3.99263	3.70131	3.87015	3.88845	4.01514	3.71956	3.62053		3.66159	3.68925	0.911899	1.68297	1.38581	1.10546	0.840279	0.758719	1.37619	1.13482	0.888182	0.81362	0.910711	0.513517	0.155554	0.0736449	0.910002	0.494977		0.0740989	1.44951	2.265	2.24608	2.06502	1.99408	1.93915	1.92624	2.405	2.46895	2.51897	2.51002	2.17502	2.135
3.72274	3.75575	3.74074	3.67481	3.66585	3.65988	3.78573	3.83071	3.99966	4.07657	3.74577	3.89985	4.01335	4.14831	3.76974	3.67074		3.65802	3.73775	0.904748	1.67348	1.37828	1.10197	0.836877	0.756073	1.36859	1.14544	0.902555	0.827418	0.90304	0.52308	0.158734	0.0928116	0.904161	0.558934		0.0557392	1.44198	2.26898	2.24103	2.05903	1.99698	1.93005	1.91108	2.40202	2.46502	2.51502	2.50801	2.18196	2.13898
3.75713	3.80411	3.78211	3.7281	3.70108	3.68907	3.83909	3.88413	4.07206	4.14913	3.78313	3.93312	4.08118	4.22319	3.79914	3.71813		3.80109	3.78611	0.897236	1.66381	1.37101	1.09608	0.824009	0.749556	1.35704	1.13683	0.907347	0.833636	0.894917	0.56887	0.197189	0.140478	0.896566	0.568734		0.22174	1.43117	2.26498	2.23999	2.05599	1.98999	1.91899	1.90498	2.396	2.468	2.51298	2.50499	2.17697	2.14298
3.81511	3.85128	3.83125	3.77134	3.73744	3.72052	3.88135	3.94211	4.09958	4.20908	3.84111	3.9852	4.16078	4.30672	3.86302	3.77414		3.84237	3.83623	0.891035	1.6577	1.36277	1.08793	0.823537	0.743463	1.34964	1.13219	0.92823	0.845124	0.88903	0.56887	0.156888	0.10394	0.890533	0.588093		0.239616	1.42599	2.25614	2.23705	2.05009	1.98606	1.91408	1.89515	2.39502	2.46702	2.50414	2.50008	2.16518	2.13611
3.86473	3.89974	3.88372	3.8267	3.78872	3.76575	3.93173	3.98079	4.16067	4.2647	3.89471	4.04169	4.20278	4.35077	3.90677	3.81876		3.8798	3.87977	0.875684	1.65424	1.35517	1.08327	0.816727	0.736289	1.34554	1.1256	0.925517	0.842426	0.884763	0.564325	0.129895	0.0774919	0.864373	0.560334		0.214957	1.41716	2.25699	2.23501	2.04403	1.98202	1.91102	1.89401	2.38903	2.45805	2.49803	2.49602	2.16599	2.13501
3.92514	3.95012	3.93712	3.88414	3.84915	3.82515	3.98213	4.0381	4.18716	4.30111	3.95213	4.10013	4.23302	4.371	3.97314	3.88615		3.93816	3.93413	0.888137	1.65209	1.35162	1.07501	0.822103	0.735211	1.34397	1.12256	0.9293	0.843845	0.884914	0.564537	0.121586	0.0698054	0.888841	0.583775		0.238734	1.41806	2.24799	2.22899	2.03699	1.97298	1.91299	1.89299	2.38299	2.44998	2.49299	2.49099	2.15798	2.13098
3.98213	3.9963	3.9833	3.94015	3.9081	3.88312	4.03519	4.07937	4.25103	4.34434	4.00421	4.15221	4.24187	4.371	4.02915	3.94707		4.00104	3.98621	0.887125	1.65598	1.35347	1.07487	0.811531	0.727793	1.3463	1.11832	0.909255	0.826031	0.886378	0.56719	0.115926	0.0520505	0.885343	0.573812		0.212342	1.421	2.24307	2.22407	2.03306	1.96512	1.90807	1.88807	2.37709	2.44015	2.49004	2.48804	2.1511	2.12312
4.03571	4.04474	4.03373	4.00067	3.98061	3.95859	4.08374	4.11978	4.29477	4.37185	4.06169	4.20273	4.24697	4.37199	4.07973	4.02956		4.08057	4.03076	0.891058	1.65981	1.3615	1.07988	0.815239	0.729301	1.34928	1.11784	0.896279	0.813726	0.89012	0.52511	0.116994	0.0490051	0.889318	0.569224		0.200473	1.42606	2.24698	2.21903	2.02703	1.96699	1.90601	1.89198	2.37302	2.43403	2.48304	2.48303	2.15398	2.12897
4.08812	4.09409	4.0891	4.05614	4.0542	4.04023	4.13108	4.16806	4.31803	4.38702	4.11312	4.22407	4.25201	4.369	4.13112	4.08917		4.13019	4.07811	0.897282	1.6684	1.36858	1.08189	0.812886	0.729925	1.35456	1.11429	0.879456	0.801826	0.898056	0.527582	0.123466	0.0481683	0.893608	0.53705		0.174667	1.43417	2.24399	2.21	2.02299	1.966	1.906	1.89301	2.368	2.43199	2.47899	2.47698	2.15099	2.12897
4.13725	4.13143	4.12938	4.11411	4.13673	4.13357	4.16252	4.19361	4.3308	4.39488	4.16422	4.25256	4.25495	4.36802	4.18025	4.15794		4.20781	4.12232	0.90638	1.67698	1.37449	1.09237	0.815273	0.744378	1.36419	1.10947	0.873472	0.796177	0.904491	0.553197	0.125755	0.0474806	0.905064	0.537178		0.156814	1.44419	2.23908	2.20902	2.02005	1.96502	1.90698	1.89792	2.36898	2.42708	2.47506	2.46814	2.14805	2.11817
4.18076	4.17973	4.1837	4.17268	4.22948	4.22947	4.20775	4.2298	4.35387	4.40097	4.20776	4.26294	4.255	4.368	4.22376	4.22761		4.12547	4.16377	0.912009	1.68626	1.38403	1.1085	0.821744	0.756642	1.37885	1.10722	0.862223	0.785887	0.90815	0.548519	0.126705	0.0453022	0.912459	0.525267		0.225124	1.45123	2.23204	2.20701	2.01602	1.96003	1.91297	1.90198	2.36801	2.41904	2.47102	2.46601	2.14104	2.11899
4.22611	4.21913	4.22614	4.23013	4.30917	4.32123	4.24113	4.25307	4.35605	4.41101	4.26008	4.28001	4.258	4.36799	4.26911	4.30515	4.07524	4.09532	4.2161	0.918146	1.69738	1.38979	1.11633	0.836898	0.773715	1.38211	1.11215	0.862207	0.779898	0.913249	0.498181	0.126608	0.0450008	0.919222	0.555207	0.205421	0.0829812	1.46034	2.21997	2.20801	2.017	1.955	1.91903	1.91102	2.36401	2.415	2.46698	2.46299	2.13098	2.12801
4.26734	4.27117	4.28113	4.28217	4.37495	4.41156	4.29022	4.27958	4.3747	4.41592	4.29248	4.28394	4.25898	4.36603	4.31034	4.36406	4.16753	4.221	4.25636	0.920286	1.70567	1.39762	1.12755	0.863536	0.7913	1.37854	1.11107	0.857121	0.775205	0.916616	0.494804	0.133609	0.0453052	0.920155	0.54643	0.190173	0.0678901	1.46972	2.21016	2.21194	2.01602	1.95598	1.9318	1.91691	2.36597	2.41402	2.46011	2.45808	2.12312	2.12997
4.31176	4.30979	4.32973	4.33571	4.45357	4.50151	4.32083	4.31083	4.39489	4.42793	4.34571	4.29693	4.26198	4.36003	4.3468	4.43958	4.27739	4.35128	4.30473	0.92568	1.70926	1.40234	1.14289	0.887459	0.816869	1.38887	1.10607	0.849323	0.768537	0.921921	0.509	0.137449	0.0488005	0.925311	0.543396	0.154339	0.0656412	1.47421	2.21696	2.21001	2.01501	1.94904	1.93498	1.92297	2.36302	2.41102	2.45702	2.45402	2.12797	2.12503
4.34512	4.3641	4.36912	4.38512	4.52521	4.59122	4.37809	4.33508	4.40604	4.43502	4.37512	4.33104	4.26501	4.35999	4.38213	4.49115	4.41433	4.49136	4.34513	0.926078	1.70528	1.40594	1.1621	0.931785	0.843131	1.39027	1.10649	0.848908	0.768082	0.922428	0.552933	0.139915	0.0517447	0.925659	0.547733	0.140641	0.0612877	1.4741	2.22002	2.21401	2.01601	1.94701	1.92902	1.93203	2.35501	2.41002	2.461	2.46202	2.13201	2.11399
4.39127	4.4024	4.41429	4.43029	4.60475	4.6737	4.41344	4.36749	4.41978	4.44386	4.42127	4.34774	4.26795	4.35606	4.4332	4.54712	4.53904	4.62883	4.3962	0.921581	1.70332	1.40656	1.17307	0.94514	0.862603	1.37911	1.09346	0.84449	0.765077	0.917744	0.561554	0.142007	0.0535417	0.921525	0.548813	0.144755	0.0413245	1.47031	2.22591	2.21892	2.01895	1.94995	1.93688	1.94283	2.35992	2.41689	2.46002	2.46988	2.13495	2.11203
4.42583	4.45971	4.45977	4.48472	4.67664	4.7536	4.46474	4.41277	4.4389	4.46191	4.45881	4.36491	4.27198	4.356	4.46882	4.60172	4.6584	4.78919	4.43879	0.910099	1.69638	1.39911	1.17574	0.956702	0.877147	1.36869	1.10287	0.839286	0.761836	0.902349	0.56357	0.143095	0.0549728	0.91371	0.52161	0.140413	0.055973	1.46239	2.22501	2.22198	2.01801	1.94602	1.93899	1.95195	2.36497	2.41601	2.46398	2.47099	2.13301	2.11001
4.47805	4.49911	4.5121	4.53312	4.72511	4.81914	4.49511	4.44009	4.47006	4.48105	4.51105	4.38906	4.27901	4.35601	4.51505	4.6451	4.76319	4.9002	4.48509	0.903607	1.69067	1.38694	1.16624	0.977947	0.889427	1.36955	1.08308	0.828628	0.755756	0.899724	0.55848	0.14352	0.0555883	0.90424	0.499066	0.169795	0.0967462	1.45338	2.223	2.22301	2.02601	1.94402	1.93701	1.95901	2.37301	2.42501	2.46504	2.47501	2.131	2.109
4.50262	4.55217	4.55631	4.59011	4.77719	4.88202	4.5462	4.48234	4.49659	4.50365	4.53562	4.41657	4.28294	4.35994	4.53666	4.69227	4.85261	4.99158	4.52734	0.897751	1.67965	1.37928	1.15776	0.981396	0.892679	1.36549	1.06944	0.795112	0.744476	0.896727	0.539939	0.143658	0.0547924	0.895122	0.488012	0.167594	0.0995956	1.44344	2.22497	2.22891	2.03092	1.95286	1.94094	1.96294	2.37595	2.42894	2.48371	2.48189	2.13297	2.11097
4.56467	4.59975	4.6127	4.6288	4.81977	4.93572	4.5838	4.52577	4.52783	4.53185	4.59866	4.46972	4.29295	4.35901	4.59867	4.7477	4.88483	5.02483	4.58171	0.889763	1.67369	1.36952	1.14824	0.978367	0.890044	1.36514	1.06671	0.805113	0.745494	0.890076	0.534627	0.146823	0.0555061	0.886207	0.488775	0.17314	0.102007	1.43933	2.22202	2.23497	2.03299	1.95399	1.941	1.963	2.37998	2.43198	2.48102	2.49394	2.13399	2.111
4.61715	4.64713	4.66014	4.69112	4.87414	4.9821	4.64011	4.58012	4.6121		4.65116	4.5161	4.30705	4.36502	4.65115	4.81215	4.93912	5.06113	4.63213	0.882202	1.66484	1.36432	1.1418	0.966902	0.87855	1.3588	1.06086	0.830371		0.881077	0.533782	0.150957	0.0584371	0.880276	0.498194	0.14556	0.0731308	1.43173	2.22302	2.24102	2.03902	1.96201	1.94502	1.96601	2.38302	2.43402	2.45905		2.13402	2.114
4.67511	4.69427	4.71121	4.7363	4.92718	5.02041	4.68038	4.62629	4.64844		4.71206	4.55539	4.3267	4.37288	4.70911	4.86715	4.98332	5.11024	4.68223	0.88287	1.66629	1.36111	1.13538	0.945136	0.85972	1.35899	1.05835	0.80829		0.880085	0.515837	0.14965	0.0611088	0.882515	0.510796	0.119315	0.0434674	1.43003	2.23186	2.24691	2.04688	1.96495	1.95189	1.97092	2.39088	2.43991	2.47771		2.14188	2.11498
4.73667	4.74175	4.76073	4.78772	4.97475	5.05183	4.73968	4.69264			4.77566	4.64551	4.39463	4.53313	4.76769	4.92668	4.98798	5.111	4.72975	0.883158	1.66485	1.36136	1.13269	0.912417	0.835799	1.35738	1.07516			0.881094	0.530499	0.173569	0.133406	0.881993	0.519712	0.127205	0.0425923	1.43207	2.23598	2.25197	2.04799	1.96898	1.95697	1.96802	2.39896	2.43901			2.14299	2.11401
4.79912	4.78912	4.8151	4.83011	4.9831	5.06101	4.78914	4.74614			4.83512	4.73821	4.46816	4.60617	4.82814	4.96207	4.99502	5.106	4.7841	0.890309	1.67279	1.36523	1.12762	0.908173	0.820758	1.3626	1.07488			0.889158	0.539849	0.198554	0.159086	0.88788	0.532918	0.135792	0.0398094	1.43788	2.244	2.25801	2.05201	1.98001	1.95901	1.96499	2.401	2.443			2.152	2.105
4.85023	4.83826	4.85736	4.8763	5.02241	5.06691	4.84713	4.80216			4.88327	4.82371	4.53204	4.67398	4.88416	4.99254	5.0019	5.106	4.82636	0.894152	1.6775	1.37202	1.12263	0.868597	0.799471	1.3663	1.08452			0.892638	0.531427	0.20849	0.169739	0.89188	0.528201	0.132657	0.039544	1.44511	2.24499	2.26293	2.05594	1.98591	1.96294	1.95909	2.39903	2.44497			2.15299	2.105
4.89476	4.88077	4.89877	4.90584	5.02598	5.06601	4.88678	4.85073	4.87365	4.87163	4.92776	4.91251	4.61355	4.74959	4.93174	5.01388	5.00498	5.10501	4.87275	0.901728	1.68713	1.37717	1.11462	0.862998	0.787555	1.37813	1.0826	0.820329	0.758383	0.902774	0.534572	0.217799	0.179208	0.896435	0.513283	0.12897	0.039898	1.45682	2.25196	2.263	2.056	1.99097	1.96201	1.95602	2.40298	2.45395	2.50598	2.50998	2.15996	2.10798
4.9331	4.92711	4.94109	4.94556	5.03202	5.04601	4.93962	4.90915	4.96467	4.9772	4.9641	5.00917	4.71875	4.79463	4.9736	5.02352	5.00351	5.1005	4.91511	0.903499	1.69721	1.38648	1.10849	0.838599	0.774013	1.3683	1.06853	0.813957	0.748418	0.906711	0.531224	0.187675	0.123783	0.897246	0.505547	0.131977	0.0445355	1.46632	2.2465	2.266	2.056	1.988	1.95749	1.95798	2.40398	2.455	2.50751	2.50851	2.1565	2.11399
4.97633	4.9723	4.97941	4.96914	5.0384	5.04945	4.99071	4.97104	5.03639	5.05923	5.00733	5.07794	4.82191	4.84866	5.01683	5.03187	5.00793	5.09902	4.9603	0.921925	1.70539	1.39547	1.11012	0.838147	0.773227	1.37657	1.09811	0.842096	0.762177	0.925844	0.543181	0.169127	0.0706887	0.914434	0.502024	0.130882	0.0447417	1.47313	2.2465	2.26502	2.05797	1.98702	1.95159	1.9516	2.3976	2.45352	2.51193	2.51293	2.1565	2.10858
5.0128	5.02075	5.02181	4.99336	5.04645	5.05298	5.03227	5.02918	5.12649	5.15148	5.0433	5.14363	4.94382	5.01605	5.05379	5.0489	5.01247	5.09154	5.00328	0.928524	1.68795	1.39595	1.10873	0.844633	0.777565	1.38452	1.10287	0.85659	0.778001	0.931619	0.535108	0.155619	0.067199	0.921636	0.507597	0.13273	0.0500644	1.46205	2.25396	2.25249	2.05652	1.98601	1.94255	1.93112	2.39949	2.45748	2.51598	2.51847	2.16247	2.11745
5.06009	5.06712	5.0686	5.02759	5.05403	5.05703	5.08412	5.08516	5.19668	5.24222	5.08958	5.21767	5.06983	5.11836	5.1031	5.06606	5.02206	5.09208	5.05362	0.92783	1.6905	1.39914	1.11618	0.848923	0.78038	1.38311	1.12616	0.89083	0.799491	0.929241	0.540002	0.140111	0.0586086	0.922614	0.505754	0.126729	0.0477543	1.46366	2.2595	2.252	2.05351	1.98002	1.93247	1.91947	2.397	2.4625	2.51601	2.52253	2.1685	2.1165
5.09443	5.1098	5.10539	5.05848	5.06629	5.06929	5.12728	5.14402	5.26241	5.3202	5.11951	5.278	5.18704	5.24684	5.14087	5.08813	5.04366	5.12054	5.0953	0.929529	1.68939	1.39868	1.14099	0.855284	0.780488	1.38134	1.13619	0.917121	0.823063	0.93123	0.544031	0.13482	0.0508936	0.923836	0.497729	0.141267	0.0479516	1.46455	2.25851	2.25151	2.05547	1.9854	1.92316	1.90966	2.397	2.46397	2.51896	2.53333	2.16702	2.11552
5.14473	5.16072	5.15423	5.09928	5.08142	5.08293	5.18121	5.20069	5.3356	5.40603	5.16972	5.33221	5.30983	5.40563	5.18526	5.10789	5.05584	5.18218	5.14225	0.927308	1.68385	1.39139	1.11435	0.852805	0.774374	1.37849	1.14366	0.933438	0.844092	0.926203	0.563834	0.130848	0.0497954	0.924602	0.478693	0.131825	0.0587148	1.459	2.25452	2.24553	2.05351	1.98003	1.91455	1.89806	2.39352	2.46151	2.5185	2.53599	2.16302	2.11401
5.18909	5.19961	5.18961	5.1266	5.11804	5.10805	5.22661	5.25512	5.40515	5.49665	5.21557	5.36207	5.4297	5.54227	5.23309	5.1581		5.29574	5.18509	0.919493	1.67414	1.38708	1.11254	0.830784	0.769026	1.36971	1.14416	0.933554	0.847882	0.918896	0.554766	0.127144	0.0550904	0.91603	0.546661		0.193648	1.45163	2.25599	2.2455	2.053	1.9775	1.897	1.88799	2.3925	2.4635	2.52749	2.5345	2.16199	2.11801
5.22937	5.24923	5.24071	5.17475	5.13671	5.13065	5.27672	5.30818	5.47639	5.56839	5.24947	5.39302	5.52354	5.66362	5.27534	5.2092		5.19652	5.22538	0.909608	1.66587	1.38002	1.0987	0.830676	0.764314	1.36292	1.13558	0.941161	0.855413	0.912662	0.550617	0.153391	0.110391	0.903174	0.585845		0.136209	1.44522	2.25304	2.24451	2.05152	1.97553	1.89601	1.88258	2.39348	2.46498	2.52307	2.53352	2.15806	2.12194
5.27474	5.2843	5.28923	5.21975	5.17876	5.16033	5.31528	5.36518	5.55107	5.64208	5.29872	5.4283	5.56875	5.71273	5.32124	5.22191	5.07491	5.1105	5.27124	0.900964	1.65927	1.36978	1.08894	0.824212	0.759423	1.35835	1.13193	0.934511	0.859155	0.9039	0.571325	0.195711	0.153877	0.89443	0.593602	0.176406	0.0630038	1.43597	2.24306	2.24003	2.04852	1.97301	1.89103	1.87753	2.394	2.46599	2.52151	2.53201	2.15203	2.12349
5.32365	5.33663	5.34162	5.27663	5.22816	5.20564	5.37364	5.41811	5.57014	5.69061	5.34214	5.48917	5.62161	5.7621	5.37265	5.23711	5.0971	5.2311	5.32212	0.89293	1.65047	1.35921	1.07918	0.818321	0.752599	1.34928	1.12181	0.946639	0.869103	0.897092	0.568633	0.198589	0.151671	0.886008	0.505508	0.18805	0.151301	1.4284	2.24149	2.23648	2.04697	1.97149	1.889	1.875	2.38898	2.46099	2.51747	2.52898	2.15048	2.125
5.38054	5.38813	5.38674	5.32813	5.28994	5.25958	5.42759	5.46128	5.62408	5.73379	5.39805	5.55293	5.66429	5.7989	5.42954	5.28119	5.13541	5.26744	5.36969	0.885302	1.64279	1.34803	1.06999	0.811064	0.744372	1.34283	1.1212	0.952199	0.878269	0.886348	0.564023	0.175263	0.121205	0.88133	0.48089	0.191812	0.155456	1.42046	2.23657	2.2306	2.03717	1.96855	1.88851	1.87598	2.38015	2.45559	2.50472	2.51966	2.14213	2.12598
5.44166	5.43471	5.4477	5.39765	5.36566	5.34357	5.47673	5.51765	5.69459	5.80167	5.47066	5.61669	5.69994	5.83495	5.48865	5.35857		5.36071	5.42372	0.89541	1.64117	1.3464	1.05997	0.796338	0.727152	1.33515	1.11939	0.932113	0.844785	0.895429	0.557502	0.131716	0.0493644	0.893591	0.486158		0.189831	1.41249	2.23307	2.21103	2.03499	1.96204	1.89493	1.87997	2.36803	2.45002	2.50202	2.50901	2.14507	2.12403
5.48416	5.47316	5.49315	5.45218	5.43828	5.42525	5.53014	5.56016	5.69415	5.78414	5.50718	5.65911	5.70703	5.83298	5.53515	5.48524		5.50924	5.46916	0.898761	1.64124	1.34595	1.05297	0.79071	0.721067	1.33999	1.11475	0.921802	0.850762	0.898404	0.565271	0.140664	0.0480363	0.897257	0.56485		0.22696	1.41344	2.23397	2.20899	2.02999	1.966	1.88805	1.88902	2.35702	2.43599	2.49898	2.50797	2.14798	2.12499
5.54112	5.52716	5.54421	5.51404	5.53451	5.51363	5.57727	5.61416	5.74718	5.83324	5.56806	5.69642	5.71783	5.82512	5.58818	5.56772		5.59369	5.52316	0.902591	1.64711	1.35083	1.05458	0.79074	0.71653	1.34492	1.09496	0.901741	0.816728	0.903402	0.56204	0.142137	0.0571782	0.899791	0.561295		0.213115	1.41955	2.22514	2.20506	2.02705	1.966	1.90573	1.89491	2.36291	2.43206	2.49211	2.49914	2.14111	2.12303
5.59172	5.57076	5.58179	5.57168	5.59865	5.60947	5.61479	5.64086	5.78181	5.84593	5.62071	5.72683	5.72098	5.82401	5.63872	5.63066		5.62483	5.56179	0.909711	1.65221	1.3585	1.06732	0.809525	0.729985	1.34799	1.09583	0.883172	0.795863	0.910938	0.535657	0.132991	0.0565742	0.906324	0.553284		0.21295	1.42463	2.21605	2.205	2.02203	1.96501	1.91694	1.90594	2.35803	2.42703	2.48802	2.49104	2.12708	2.12399
5.63215	5.61012	5.63514	5.62117	5.70221	5.70826	5.6581	5.67208	5.79804	5.845	5.66614	5.73405	5.72101	5.824	5.66716	5.70615	5.47613	5.62212	5.60414	0.91522	1.66131	1.37193	1.07534	0.817368	0.747265	1.36185	1.09595	0.855904	0.775535	0.915177	0.527261	0.134171	0.0509304	0.912673	0.56981	0.228818	0.167421	1.43492	2.21997	2.206	2.02199	1.96301	1.92902	1.92706	2.35801	2.42399	2.48601	2.48799	2.13697	2.12501
5.68505	5.65225	5.68314	5.67995	5.77667	5.79839	5.69435	5.69853	5.81274	5.84402	5.71611	5.75168	5.72395	5.824	5.723	5.76004	5.52316	5.66523	5.65312	0.922313	1.67192	1.38171	1.11385	0.823874	0.763273	1.37005	1.10165	0.843276	0.773831	0.921232	0.5172	0.134475	0.0510577	0.920913	0.531103	0.189248	0.146681	1.44646	2.20919	2.206	2.02004	1.96496	1.93588	1.9496	2.36291	2.42204	2.48796	2.48505	2.12816	2.12696
5.72478	5.69775	5.72775	5.73271	5.84462	5.89247	5.72881	5.72187	5.82195	5.84897	5.75876	5.75598	5.72499	5.86775	5.7588	5.85347	5.63934	5.77935	5.6898	0.930007	1.6852	1.3902	1.13543	0.874572	0.797089	1.37738	1.10745	0.847853	0.772895	0.928111	0.509732	0.135922	0.0950096	0.929144	0.580684	0.218648	0.177015	1.45286	2.21099	2.20501	2.02398	1.96102	1.95688	1.94105	2.36996	2.41802	2.48104	2.47903	2.128	2.12899
5.77407	5.73913	5.78009	5.78913	5.92619	5.9453	5.77109	5.76403	5.83102	5.85701	5.80808	5.77303	5.733	5.81101	5.80807	5.90014	5.71628	5.76531	5.74209	0.935656	1.68911	1.39622	1.14422	0.90326	0.820452	1.38198	1.13613	0.851756	0.771638	0.933267	0.511111	0.134846	0.0480493	0.935155	0.544261	0.160627	0.0717136	1.46264	2.20902	2.21	2.02101	1.961	1.944	1.97294	2.37	2.418	2.47798	2.48	2.12602	2.127
5.80355	5.7912	5.8194	5.84219	6.00479	6.0691	5.80941	5.77483	5.83888	5.86291	5.84247	5.78679	5.73398	5.81494	5.83558	5.95909	5.83123	5.89599	5.7814	0.938171	1.69119	1.39819	1.15544	0.927971	0.846145	1.38681	1.13904	0.862653	0.770852	0.936264	0.519954	0.141508	0.0602132	0.937238	0.536519	0.146822	0.0607582	1.45935	2.21589	2.21	2.02494	1.961	1.94498	1.94838	2.37098	2.418	2.46815	2.47803	2.13585	2.12602
5.84977	5.83379	5.87273	5.88877	6.09057	6.14661	5.84383	5.8148	5.85094	5.87991	5.89076	5.80789	5.73698	5.82495	5.87779	6.02069	5.96035	6.04326	5.83274	0.935404	1.68954	1.39959	1.16694	0.939672	0.875133	1.38374	1.13462	0.86668	0.794519	0.932828	0.529959	0.142048	0.0660709	0.935101	0.532679	0.13691	0.0500441	1.46056	2.22595	2.21	2.025	1.96299	1.945	1.95397	2.37995	2.42297	2.47496	2.48695	2.14097	2.126
5.88615	5.88914	5.91316	5.93616	6.14603	6.22117	5.88012	5.84511	5.87208	5.88905	5.92315	5.82511	5.74102	5.82501	5.91812	6.06414	6.08838	6.19947	5.87616	0.932953	1.67866	1.39764	1.17399	0.957951	0.884848	1.38704	1.09242	0.850789	0.761541	0.929155	0.53037	0.144049	0.0653324	0.934002	0.520446	0.145304	0.0582871	1.45534	2.22799	2.21601	2.03001	1.965	1.951	1.96501	2.38302	2.43	2.48603	2.495	2.144	2.12399
5.93416	5.93519	5.96607	5.99006	6.15583	6.278	5.9203	5.88235	5.89854	5.90669	5.97116	5.86235	5.74886	5.82893	5.9583	6.10921	6.21282	6.35429	5.92907	0.923928	1.67492	1.38744	1.16748	0.987964	0.90081	1.38257	1.12444	0.827518	0.748577	0.920885	0.536906	0.147106	0.0661261	0.924673	0.509354	0.146705	0.0771004	1.45104	2.22603	2.21895	2.03197	1.96402	1.951	1.96991	2.39086	2.42902	2.49485	2.49598	2.144	2.12203
5.96782	5.98374	6.00579	6.0467	6.23358	6.33967	5.97371	5.91682	5.9169	5.92192	6.0088	5.88588	5.75497	5.83198	5.99878	6.13785	6.28263	6.42762	5.96779	0.91083	1.66468	1.37911	1.16102	0.990947	0.903268	1.36719	1.07156	0.818318	0.744272	0.907671	0.540183	0.143241	0.0601525	0.911053	0.515138	0.194421	0.124047	1.43681	2.23097	2.22895	2.03299	1.96301	1.95001	1.97497	2.39796	2.43497	2.49599	2.50197	2.14997	2.12399
6.01714	6.03511	6.05812	6.09312	6.26213	6.3901	6.02611	5.96509	5.94408	5.94607	6.05913	5.92906	5.76301	5.83201	6.05113	6.20611	6.35104	6.49405	6.02211	0.894008	1.65332	1.3734	1.15299	0.98653	0.9044	1.35804	1.08128	0.81664	0.741656	0.890099	0.531987	0.148278	0.0625543	0.895897	0.497714	0.181853	0.114178	1.42876	2.23301	2.23401	2.04101	1.97201	1.95101	1.976	2.39501	2.451	2.50502	2.51101	2.151	2.124
6.08201	6.08622	6.11513	6.15013	6.32209	6.43531	6.07919	6.00637	5.9834	5.97752	6.12106	5.95757	5.7699	5.83496	6.11306	6.26018	6.3707	6.51666	6.07421	0.888317	1.65069	1.36301	1.13614	0.97207	0.88992	1.34237	1.05386	0.81203	0.749333	0.884889	0.521125	0.147472	0.0598511	0.889744	0.504576	0.183042	0.113106	1.42057	2.23891	2.2409	2.04593	1.97791	1.95494	1.97797	2.40091	2.451	2.51288	2.51494	2.151	2.12499
6.13373	6.13375	6.16374	6.18382	6.38765	6.47877	6.13073	6.06767	6.02378	6.02176	6.17471	6.01668	5.79785	5.84495	6.16671	6.31073	6.4257	6.56673	6.12473	0.882193	1.64378	1.35878	1.1383	0.937655	0.864228	1.33146	1.05264	0.813492	0.760699	0.878554	0.515679	0.151727	0.0605759	0.883921	0.507843	0.14974	0.0757022	1.41875	2.23602	2.24697	2.05197	1.98098	1.96892	1.978	2.40896	2.45597	2.51797	2.52196	2.151	2.12898
6.18112	6.1861	6.2161	6.23811	6.41208	6.49703	6.18112	6.12212		6.08013	6.22411	6.0832	5.84115	5.8734	6.20913	6.35912	6.44602	6.57801	6.17412	0.882457	1.64007	1.35519	1.12358	0.924641	0.845537	1.33873	1.05255		0.773466	0.876885	0.514688	0.163812	0.0727451	0.885949	0.514495	0.154543	0.0706277	1.41829	2.24901	2.25403	2.06201	1.98701	1.96802	1.979	2.41101	2.45901		2.52801	2.163	2.128
6.23406	6.22727	6.25923	6.28418	6.44541	6.50977	6.23308	6.17506		6.13601	6.27018	6.16947	5.90683	6.04299	6.26501	6.41009	6.45386	6.58193	6.22706	0.889642	1.65317	1.36182	1.12726	0.895233	0.818687	1.33631	1.0496		0.763026	0.887472	0.522275	0.186133	0.143208	0.889595	0.521034	0.15173	0.065393	1.42337	2.25195	2.26481	2.06593	1.98995	1.97488	1.97802	2.41395	2.46293		2.53291	2.16497	2.12702
6.28473	6.28072	6.31371	6.32677	6.45595	6.51298	6.27478	6.23568		6.2116	6.32173	6.25157	5.96569	6.10568	6.31971	6.43189	6.46295	6.58498	6.27475	0.892366	1.65621	1.36324	1.11754	0.884833	0.79604	1.34751	1.05198		0.771284	0.891271	0.513856	0.193741	0.152188	0.891182	0.518276	0.148159	0.0557416	1.42625	2.25598	2.265	2.06898	1.99995	1.975	1.97701	2.42196	2.46399		2.53698	2.16898	2.12799
6.32911	6.31812	6.34711	6.35809	6.47501	6.50898	6.32811	6.29811	6.30714	6.28819	6.37208	6.33423	6.03626		6.35613	6.45105	6.47101	6.589	6.31112	0.906604	1.6624	1.37657	1.11675	0.86079	0.778364	1.36744	1.1118	0.839454	0.7733	0.907733	0.512747	0.203771		0.902026	0.509635	0.138218	0.0492078	1.43463	2.26002	2.27001	2.075	2.00801	1.97901	1.97501	2.42201	2.46102	2.51603	2.53301	2.17301	2.12902
6.37233	6.3633	6.38934	6.39444	6.47992	6.50014	6.37034	6.34133	6.36313	6.36087	6.4045	6.42361	6.13841		6.40721	6.46873	6.47395	6.589	6.35827	0.916043	1.67175	1.38087	1.10762	0.852981	0.771891	1.38064	1.11854	0.837235	0.745847	0.916612	0.535221	0.21211		0.912143	0.50771	0.137304	0.0483336	1.44831	2.26591	2.27197	2.075	2.01292	1.98097	1.97795	2.42594	2.46789	2.5288	2.53694	2.17694	2.13786
6.4098	6.40677	6.4278	6.41688	6.48597	6.49801	6.42272	6.3987	6.44258	6.45053	6.44877	6.49065	6.22256	6.23723	6.4448	6.47994	6.47798	6.58999	6.40078	0.922029	1.68372	1.38995	1.1099	0.84731	0.779688	1.39459	1.11672	0.874362	0.764677	0.924728	0.533043	0.195847	0.0906901	0.916458	0.503015	0.138026	0.0506277	1.45669	2.27097	2.27299	2.07301	2.01598	1.97901	1.98198	2.42302	2.47397	2.52403	2.53899	2.18297	2.14795
6.4491	6.4551	6.46409	6.44706	6.49202	6.49202	6.46812	6.45014	6.51721	6.54324	6.4801	6.55317	6.32728	6.37835	6.4881	6.49004	6.47801	6.58696	6.44011	0.936666	1.69456	1.40046	1.11503	0.844156	0.776966	1.40345	1.12607	0.870009	0.770433	0.936653	0.534274	0.163418	0.0800047	0.933198	0.504196	0.136754	0.0557909	1.46576	2.28301	2.27	2.07501	2.013	1.97698	1.96599	2.42203	2.47801	2.52803	2.54401	2.19102	2.14402
6.48832	6.49333	6.49939	6.46862	6.4979	6.4979	6.51223	6.50209	6.59662	6.63441	6.51735	6.61787	6.43414	6.51069	6.52732	6.50474	6.48095	6.57324	6.48227	0.942626	1.69956	1.40477	1.11541	0.846293	0.779211	1.39946	1.13301	0.873303	0.786588	0.941761	0.520805	0.124941	0.0477225	0.939844	0.510294	0.134627	0.0561439	1.46974	2.28791	2.27098	2.07697	2.013	1.9711	1.96109	2.43183	2.48193	2.5398	2.54891	2.19886	2.15088
6.5248	6.53676	6.53779	6.49287	6.50596	6.50297	6.55079	6.55869	6.69049	6.72948	6.55281	6.69259	6.55733	6.61444	6.5638	6.52091	6.49492	6.59985	6.52576	0.941676	1.69845	1.40788	1.12163	0.845604	0.776286	1.39779	1.13435	0.881246	0.803597	0.941174	0.527999	0.137865	0.0487313	0.938478	0.504791	0.121264	0.0430526	1.47264	2.28999	2.271	2.07501	2.01201	1.96503	1.95503	2.43001	2.49194	2.54298	2.54403	2.19801	2.14603
6.57108	6.5811	6.58012	6.52708	6.52405	6.52104	6.60108	6.61514	6.76819	6.82021	6.60507	6.75212	6.67932	6.74043	6.61009	6.54216		6.65011	6.57209	0.941197	1.6993	1.40483	1.12421	0.844112	0.775713	1.39236	1.14855	0.900481	0.820726	0.940833	0.523652	0.139272	0.0400922	0.937832	0.497737		0.058985	1.47098	2.292	2.267	2.075	2.00799	1.95498	1.94598	2.43499	2.49101	2.54499	2.54099	2.198	2.154
6.60547	6.62237	6.62826	6.56049	6.54665	6.53873	6.63449	6.67508	6.8468	6.90766	6.63356	6.80125	6.81	6.92025	6.64841	6.60799		6.69629	6.60746	0.939988	1.69402	1.39719	1.12556	0.84478	0.768628	1.39289	1.14943	0.909335	0.835662	0.937974	0.541221	0.127864	0.0368496	0.93847	0.608211		0.160439	1.46328	2.29102	2.267	2.07303	2.00406	1.94811	1.93615	2.43008	2.49395	2.54205	2.53509	2.19898	2.15498
6.65076	6.67472	6.66083	6.60278	6.58181	6.56685	6.6917	6.73667	6.91365	6.98559	6.68075	6.84179	6.93633	7.06126	6.69276	6.62591		6.73778	6.65674	0.934191	1.6843	1.39163	1.11887	0.844044	0.765576	1.3829	1.14415	0.924131	0.8452	0.931703	0.483233	0.108652	0.0464282	0.933079	0.592623		0.218655	1.45524	2.28901	2.267	2.07399	2.004	1.93606	1.92307	2.43199	2.49798	2.54101	2.53401	2.19701	2.16893
6.69711	6.71713	6.71313	6.65213	6.61111	6.60009	6.72615	6.78014	6.95512	7.04516	6.72411	6.86812	7.03408	7.18708	6.74011	6.66912	6.54004	6.70104	6.70313	0.92835	1.67945	1.38174	1.11335	0.839998	0.765309	1.38098	1.1459	0.944974	0.860011	0.926465	0.473687	0.132761	0.086141	0.926607	0.606944	0.190373	0.172228	1.44812	2.291	2.26598	2.06999	1.999	1.92998	1.91598	2.42999	2.48998	2.53698	2.53499	2.19899	2.174
6.73829	6.76714	6.76117	6.70017	6.65229	6.63244	6.78302	6.8321	7.00022	7.10595	6.76431	6.91224	7.06448	7.21846	6.78031	6.71422	6.55671	6.71771	6.75019	0.921026	1.66477	1.37221	1.10376	0.824074	0.753769	1.37134	1.14033	0.953877	0.871591	0.920807	0.468873	0.163048	0.116556	0.91792	0.597178	0.191324	0.175287	1.43815	2.291	2.25912	2.06803	1.999	1.9241	1.90814	2.42508	2.48312	2.52815	2.53107	2.19605	2.17302
6.78874	6.81674	6.81273	6.75571	6.70771	6.67975	6.83075	6.88075	7.03482	7.15177	6.81573	6.9697	7.11275	7.26078	6.83472	6.74584	6.58983	6.74983	6.80273	0.910485	1.6618	1.36129	1.09488	0.815295	0.748845	1.36676	1.13856	0.962903	0.88512	0.91119	0.460633	0.148608	0.0955828	0.906599	0.595786	0.188226	0.17153	1.43205	2.28006	2.25701	2.06402	1.99502	1.91903	1.90701	2.41903	2.47703	2.52402	2.53001	2.18904	2.19588
6.84112	6.86312	6.85411	6.81313	6.76615	6.73416	6.87315	6.92911	7.09406	7.20999	6.86512	7.02514	7.12211	7.26406	6.88313	6.80815	6.61705	6.77705	6.85012	0.909877	1.65705	1.35814	1.09746	0.819154	0.740848	1.36467	1.13572	0.960063	0.876641	0.910027	0.467955	0.141433	0.0780464	0.906538	0.592072	0.202179	0.179496	1.42774	2.277	2.24699	2.05999	1.99599	1.924	1.902	2.41898	2.47499	2.521	2.524	2.186	2.191
6.89221	6.91421	6.90127	6.86717	6.82805	6.80097	6.93603	6.97627	7.12059	7.20606	6.91621	7.08409	7.16632	7.29059	6.93815	6.86906	6.63965	6.7967	6.90023	0.904513	1.65969	1.35654	1.0945	0.816737	0.731849	1.35294	1.13	0.948922	0.89351	0.904456	0.45754	0.130006	0.0557731	0.901458	0.584575	0.214402	0.186335	1.42684	2.27602	2.24405	2.05409	1.99108	1.92302	1.90397	2.41112	2.47205	2.51903	2.52203	2.186	2.191
6.94572	6.95877	6.94975	6.92172	6.90062	6.88059	6.98773	7.01182	7.15681	7.24778	6.96873	7.12777	7.17794	7.29199	6.99471	6.93565	6.68675	6.84475	6.94875	0.905385	1.6644	1.36005	1.0924	0.807409	0.731571	1.35405	1.12752	0.94499	0.871239	0.905524	0.45544	0.102663	0.051441	0.902037	0.579486	0.223035	0.189733	1.43216	2.276	2.23903	2.05201	1.99398	1.92698	1.90897	2.40404	2.47101	2.51005	2.51106	2.18202	2.18304
6.99912	7.00311	6.99513	6.97516	6.97824	6.96827	7.0281	7.05312	7.23302	7.30501	7.02513	7.14808	7.186	7.29598	7.04312	7.00418	6.72617	6.88316	6.98713	0.911755	1.67018	1.36556	1.0925	0.825055	0.735212	1.36459	1.12305	0.894805	0.830179	0.907391	0.449979	0.102131	0.0474102	0.91264	0.548488	0.215135	0.180489	1.43733	2.27498	2.234	2.04698	1.99699	1.92801	1.91702	2.397	2.46798	2.50499	2.50198	2.17999	2.17994
7.0452	7.04527	7.04415	7.033	7.06647	7.06728	7.06535	7.09822	7.2389	7.30991	7.07317	7.17946	7.186	7.28912	7.08822	7.06986	6.78793	6.94395	7.03418	0.917412	1.68307	1.3714	1.09811	0.826751	0.739653	1.37518	1.118	0.893021	0.818788	0.914998	0.52378	0.102405	0.0437731	0.916169	0.532782	0.202067	0.165471	1.44645	2.2691	2.234	2.04012	1.99405	1.93291	1.92486	2.39798	2.45915	2.50303	2.4961	2.17803	2.15837
7.09374	7.09075	7.09075	7.08571	7.15651	7.16845	7.11075	7.12486	7.26784	7.31995	7.12373	7.18497	7.19097	7.289	7.13475	7.13863		7.00765	7.07577	0.923209	1.69019	1.37932	1.09973	0.828093	0.752609	1.38074	1.12311	0.877058	0.806546	0.919784	0.526293	0.125204	0.0442371	0.922635	0.542982		0.166582	1.45631	2.25309	2.23201	2.03901	1.99002	1.94792	1.93992	2.39402	2.45303	2.49703	2.49302	2.1601	2.16397
7.13614	7.13312	7.14011	7.14113	7.24121	7.27023	7.14313	7.16106	7.27803	7.32602	7.16016	7.20202	7.19091	7.286	7.17713	7.22012			7.12509	0.923678	1.69621	1.38811	1.11418	0.838127	0.768659	1.38692	1.12024	0.873677	0.796594	0.92015	0.519222	0.126072	0.0446188	0.923124	0.562631			1.46454	2.24103	2.23201	2.039	1.98599	1.95801	1.94805	2.397	2.44399	2.49299	2.49099	2.15103	2.17201
7.18821	7.17536	7.18137	7.18828	7.31882	7.3557	7.19127	7.18366	7.28982	7.33191	7.2191	7.21087	7.15849	7.286	7.22527	7.26531	7.04515		7.15948	0.933815	1.70136	1.3953	1.13481	0.873668	0.794023	1.39463	1.11516	0.869051	0.790631	0.927459	0.505154	0.108547	0.0441767	0.935669	0.541049	0.244818		1.47136	2.25184	2.23496	2.039	1.98304	1.96194	1.96672	2.39799	2.44006	2.48906	2.48903	2.16184	2.17594
7.22579	7.22173	7.23469	7.24666	7.39457	7.43256	7.21984	7.2188	7.30988	7.33896	7.25977	7.21895	7.17788	7.27705	7.2598	7.34554	7.15139	7.19032	7.2117	0.940462	1.71	1.40329	1.15362	0.893965	0.818331	1.40041	1.12155	0.862677	0.783233	0.932929	0.498746	0.123939	0.043484	0.943088	0.561121	0.1648	0.0688017	1.47946	2.25697	2.23301	2.03801	1.97703	1.97294	1.98191	2.39502	2.43901	2.48602	2.48701	2.16598	2.17003
7.2761	7.26317	7.27617	7.29819	7.4642	7.52426	7.26612	7.2471	7.32205	7.35103	7.31308	7.25211	7.19801	7.28003	7.3061	7.42018	7.25944	7.30949	7.25115	0.946628	1.71146	1.40689	1.17432	0.935319	0.855825	1.40494	1.13251	0.863378	0.782111	0.939872	0.537577	0.142453	0.0439354	0.948054	0.563491	0.16293	0.0706015	1.48005	2.25998	2.24	2.03501	1.96999	1.97101	1.98203	2.39699	2.44001	2.48901	2.49102	2.16498	2.15098
7.30548	7.31411	7.32612	7.35599	7.52395	7.60164	7.30236	7.27648	7.33674	7.35886	7.33855	7.28542	7.19997	7.28983	7.33647	7.47504	7.39168	7.45642	7.29621	0.942984	1.70871	1.40564	1.16632	0.961963	0.881392	1.40271	1.13099	0.86281	0.791456	0.937403	0.569746	0.146234	0.0455615	0.943215	0.557869	0.132877	0.0530085	1.48125	2.2541	2.24	2.03795	1.96705	1.97493	1.99085	2.39503	2.44393	2.49097	2.49591	2.16009	2.14609
7.34877	7.35081	7.36779	7.40077	7.57971	7.67562	7.34876	7.31182	7.35491	7.37094	7.38476	7.29296	7.20298	7.28901	7.37182	7.52773	7.52829	7.62512	7.33977	0.936066	1.70481	1.40254	1.17317	0.986702	0.902541	1.40134	1.12485	0.863277	0.811714	0.931968	0.565346	0.147175	0.0461968	0.93549	0.560486	0.145133	0.0485419	1.47741	2.24604	2.24099	2.03899	1.96799	1.97401	2.00095	2.39599	2.44599	2.49299	2.50197	2.15602	2.14699
7.38112	7.40113	7.41413	7.45116	7.64818	7.74117	7.38814	7.34512	7.38109	7.38707	7.41813	7.32107	7.20302	7.288	7.41409	7.5701	7.64527	7.76529	7.38413	0.927786	1.69883	1.39599	1.17593	0.987766	0.913378	1.39614	1.11134	0.847128	0.810151	0.927541	0.563686	0.14726	0.0480393	0.922605	0.517365	0.148811	0.0622492	1.47139	2.23897	2.24601	2.04099	1.96101	1.97901	2.00702	2.39999	2.44901	2.49901	2.50701	2.14797	2.145
7.42237	7.44631	7.46128	7.50616	7.71301	7.80109	7.43627	7.38736	7.41252	7.41261	7.46331	7.34464	7.20891	7.28701	7.44454	7.60645	7.73858	7.86843	7.42931	0.915714	1.6902	1.38846	1.16394	0.982687	0.916158	1.38918	1.10675	0.825234	0.796429	0.917385	0.55188	0.147309	0.0478036	0.910337	0.497975	0.170352	0.0936122	1.46274	2.22816	2.24797	2.03903	1.96297	1.98097	2.0139	2.39704	2.45294	2.50196	2.51193	2.13913	2.14401
7.46876	7.49674	7.51473	7.56271	7.76772	7.85771	7.48276	7.42978			7.5028	7.38081	7.21696	7.287	7.49773	7.66968	7.81859	7.93765	7.48173	0.903035	1.67912	1.37666	1.157	0.973248	0.911345	1.38116	1.09845			0.907391	0.53826	0.148374	0.0496604	0.895585	0.448793	0.137014	0.107142	1.45179	2.22999	2.25198	2.04198	1.96499	1.98398	2.01599	2.39899	2.453			2.13999	2.14301
7.48721	7.54614	7.53418	7.60914	7.8171	7.9071	7.51518	7.46563	7.54321	7.43617	7.5287	7.40467	7.23005	7.29002	7.51722	7.66921	7.79819	7.94819	7.52815	0.891011	1.67246	1.37557	1.15167	0.959776	0.89839	1.36727	1.09536	0.83058	0.742462	0.894721	0.534216	0.1466	0.0460921	0.884737	0.492849	0.169461	0.0967155	1.44499	2.23599	2.25301	2.04801	1.967	1.985	2.01699	2.39251	2.44202	2.44445	2.49099	2.15047	2.14499
7.54597	7.59514	7.58658	7.62505	7.81981	7.90499	7.56807	7.50383	7.60541	7.4763	7.58452	7.45315	7.24671	7.29541	7.57892	7.72944	7.84861	7.99812	7.58107	0.879202	1.66876	1.36986	1.15379	0.95821	0.893957	1.35848	1.08195	0.823165	0.759963	0.882662	0.524211	0.150954	0.0525467	0.873335	0.494073	0.155898	0.102887	1.43939	2.23305	2.25693	2.05193	1.97594	1.98383	2.00936	2.39447	2.44839	2.42927	2.48903	2.14313	2.14156
7.61564	7.63321	7.64619	7.67474	7.86178	7.95374	7.62073	7.5622	7.64731	7.50384	7.65265	7.52065	7.30971	7.37065	7.64914	7.78969	7.87139	8.0189	7.61221	0.882895	1.65039	1.35979	1.13954	0.943303	0.868222	1.35537	1.07113	0.833979	0.73986	0.883257	0.523389	0.155572	0.0843343	0.880029	0.516359	0.15295	0.0989586	1.42533	2.22853	2.24599	2.05101	1.97998	1.985	2.00652	2.39699	2.44452	2.42003	2.49795	2.14102	2.13205
7.67516	7.67862	7.69312	7.72259	7.8801	7.96659	7.67216	7.61665	7.69917	7.70615	7.71316	7.59676	7.32421	7.31016	7.70567	7.8426	7.90901	8.04101	7.65964	0.879834	1.64918	1.35909	1.13451	0.931538	0.85003	1.35007	1.07803	0.821254	0.756548	0.880108	0.527153	0.177159	0.0662992	0.877055	0.520514	0.135865	0.0871689	1.42785	2.23253	2.25101	2.05352	1.98052	1.983	2.00096	2.3985	2.45003	2.43449	2.41151	2.14253	2.12996
7.72179	7.71544	7.72846	7.75156	7.90906	7.98867	7.71879	7.65985	7.74579	7.74836	7.75881	7.67088	7.38655	7.34547	7.75476	7.86762	7.91393	8.04396	7.69989	0.884248	1.65608	1.36372	1.13408	0.91215	0.823079	1.34874	1.07319	0.823786	0.760421	0.885144	0.523032	0.18144	0.0683589	0.880754	0.523214	0.134146	0.0829834	1.43182	2.23989	2.25297	2.05744	1.9869	1.98202	1.99066	2.39899	2.4564	2.42908	2.41495	2.15186	2.12015
7.78158	7.76713	7.78113	7.80561	7.93878	7.99097	7.77312	7.71462	7.80806	7.80906	7.81709	7.76734	7.46795	7.55329	7.81508	7.90771	7.91897	8.04947	7.75114	0.889209	1.65631	1.36718	1.12215	0.882855	0.797102	1.35403	1.07225	0.822304	0.759272	0.889624	0.526289	0.192087	0.121561	0.885935	0.521366	0.135747	0.0784231	1.43693	2.24547	2.25598	2.05701	1.99097	1.982	1.98504	2.399	2.45154	2.42702	2.41699	2.153	2.11851
7.82859	7.81661	7.82612	7.84907	7.962	7.98597	7.82512	7.77419	7.85567	7.86216	7.85957	7.86321	7.56324	7.64776	7.86761	7.93403	7.92501	8.052	7.80061	0.887059	1.66162	1.37337	1.102	0.848288	0.776375	1.36386	1.08962	0.825715	0.757813	0.887873	0.530272	0.191283	0.119818	0.882902	0.498489	0.129933	0.0776055	1.44103	2.2445	2.25601	2.05501	1.99	1.97649	1.97598	2.3965	2.45699	2.4315	2.41399	2.15251	2.11099
7.85797	7.85334	7.86431	7.8711	7.96249	7.97716	7.86331	7.83343	7.90706	7.90864	7.88258	7.92733	7.63814	7.58027	7.89991	7.9453	7.92697	8.05102	7.83537	0.886903	1.66693	1.37999	1.11838	0.845769	0.770286	1.36416	1.09262	0.841396	0.780141	0.888705	0.533914	0.184307	0.085321	0.881913	0.482633	0.127912	0.0761808	1.4464	2.24401	2.25944	2.05647	1.98951	1.97306	1.97011	2.39798	2.45553	2.43248	2.41056	2.15545	2.10805
7.89628	7.89923	7.89086	7.88642	7.9635	7.97253	7.91023	7.88272	7.9343	7.93828	7.9178	7.99312	7.66837	7.70516	7.94177	7.95395	7.92949	8.05249	7.88471	0.89558	1.68035	1.38578	1.11567	0.846058	0.773792	1.37622	1.08308	0.831853	0.757518	0.895898	0.539268	0.152101	0.0645445	0.891848	0.477724	0.12868	0.0764188	1.45535	2.244	2.2595	2.05501	1.98801	1.96505	1.96254	2.397	2.45897	2.50163	2.49804	2.15599	2.10999
7.91516	7.92515	7.93114	7.91216	7.96609	7.97105	7.93416	7.91925	7.97728	7.98231	7.94916	8.02923	7.7914	7.82951	7.95615	7.94605	7.93002	8.04098	7.90717	0.90998	1.67947	1.39558	1.13439	0.836791	0.763878	1.39587	1.09728	0.842813	0.761716	0.91108	0.540367	0.150988	0.0659018	0.906648	0.481676	0.126065	0.0535759	1.45188	2.24699	2.24398	2.05198	2.00095	1.96093	1.94495	2.39798	2.45199	2.49399	2.49898	2.16298	2.12
7.96622	7.97524	7.9773	7.96519	7.99654	7.98676	7.98719	7.99977	8.06861	8.08346	8.00219	8.10386	7.923	7.99547	8.00525	7.96275	7.93591	8.03312	7.96118	0.919692	1.6817	1.39788	1.14417	0.843508	0.763082	1.39522	1.09498	0.840476	0.760548	0.917749	0.539464	0.137239	0.0599505	0.919189	0.48362	0.131054	0.0587611	1.45402	2.24503	2.23907	2.0451	1.98524	1.93834	1.92727	2.39307	2.44806	2.49006	2.4921	2.15807	2.12099
7.98089	8.02264	8.00479	7.96798	7.99601	7.98005	8.02571	8.03276	8.13947	8.1634	8.01392	8.14767	8.03912	8.10518	8.01989	7.98781	7.93898	8.05086	7.99673	0.923174	1.68362	1.40187	1.13318	0.833815	0.767605	1.40396	1.15689	0.869795	0.790718	0.92305	0.543539	0.142677	0.0598104	0.92062	0.516349	0.134028	0.0535704	1.45846	2.245	2.23602	2.04401	1.98103	1.93403	1.91509	2.39201	2.44899	2.49	2.49002	2.158	2.11604
8.04007	8.06318	8.06312	8.00908	8.00704	7.99605	8.08117	8.09521	8.23325	8.25734	8.07406	8.21516	8.16841	8.25451	8.0811	8.00209		8.04603	8.05712	0.920524	1.68323	1.39389	1.11409	0.838001	0.762097	1.39309	1.14938	0.874832	0.800469	0.920662	0.54919	0.137234	0.0506418	0.917886	0.52376		0.0694981	1.45598	2.24499	2.23397	2.04299	1.96499	1.91395	1.89894	2.38897	2.44401	2.486	2.48596	2.15999	2.10598
8.06061	8.11404	8.09637	8.03256	8.01976	8.01072	8.13008	8.15389	8.30466	8.35221	8.08971	8.26015	8.28383	8.39829	8.10848	8.02654		8.05483	8.09037	0.921747	1.67993	1.39094	1.10456	0.835311	0.758517	1.3947	1.14213	0.889494	0.811414	0.921367	0.560438	0.144003	0.0539772	0.919696	0.526528		0.06047	1.45524	2.24107	2.22517	2.04006	1.96206	1.89928	1.88133	2.38115	2.44694	2.486	2.4752	2.15607	2.09913
8.10675	8.14583	8.12584	8.05687	8.02597	8.01796	8.16581	8.19279	8.38357	8.43654	8.13376	8.26796	8.39937	8.53824	8.14977	8.06877		8.07887	8.13774	0.914302	1.67469	1.38934	1.12736	0.832664	0.755745	1.38929	1.14694	0.901405	0.824657	0.912778	0.562052	0.14773	0.0821636	0.913495	0.541756		0.0348217	1.44405	2.24199	2.22301	2.03503	1.96896	1.89403	1.86807	2.381	2.44601	2.48003	2.47102	2.15302	2.09999
8.15717	8.20315	8.18817	8.10316	8.06315	8.05112	8.22514	8.25618	8.4322	8.51524	8.18617	8.31716	8.47716	8.63216	8.20117	8.11513			8.18914	0.906456	1.66754	1.37985	1.09829	0.827361	0.758867	1.3817	1.14348	0.927548	0.843147	0.904927	0.563032	0.170952	0.123551	0.905705	0.555469			1.43889	2.23698	2.21598	2.03098	1.96196	1.87697	1.85897	2.37399	2.43798	2.47896	2.46497	2.15097	2.10997
8.21406	8.25219	8.24408	8.15809	8.11514	8.09232	8.27222	8.31601	8.49988	8.59469	8.24404	8.37209	8.53111	8.68611	8.25708	8.16025			8.23524	0.898275	1.65712	1.36293	1.08032	0.824271	0.758014	1.37073	1.13114	0.926852	0.842117	0.897208	0.577235	0.178485	0.130564	0.897201	0.568721			1.4316	2.23011	2.20813	2.02411	1.94921	1.86815	1.85015	2.37006	2.43013	2.46621	2.45516	2.14116	2.10115
8.26474	8.30771	8.29076	8.2157	8.14385	8.11886	8.32871	8.3737	8.53383	8.65668	8.29374	8.43269	8.55687	8.71087	8.30873	8.22665			8.28872	0.895574	1.64905	1.3626	1.07514	0.793452	0.741596	1.36617	1.13529	0.929904	0.841563	0.892952	0.580086	0.165867	0.11556	0.896175	0.595182			1.42277	2.22602	2.20601	2.01704	1.94204	1.85905	1.84602	2.36105	2.43398	2.45904	2.45102	2.14001	2.10398
8.29623	8.3542	8.33916	8.24918	8.1972	8.16222	8.38312	8.42214	8.58707	8.70702	8.32025	8.45824	8.61306	8.76105	8.34623	8.21446			8.32622	0.888168	1.64459	1.36068	1.07517	0.814099	0.740588	1.35289	1.12625	0.9274	0.840734	0.887017	0.576113	0.139702	0.0755009	0.887099	0.484991			1.41883	2.22396	2.19896	2.01296	1.94997	1.87101	1.847	2.35499	2.41998	2.45097	2.44298	2.13597	2.10695
8.36079	8.40897	8.38317	8.29808	8.25295	8.22286	8.41539	8.46126	8.60565	8.71191	8.38969	8.52573	8.63067	8.77376	8.41079	8.34259			8.38882	0.890329	1.64601	1.35414	1.06647	0.830452	0.737115	1.361	1.12248	0.930286	0.864081	0.886215	0.576817	0.126459	0.056252	0.892381	0.585647			1.41693	2.21418	2.18918	2.00318	1.94215	1.87493	1.84602	2.35206	2.41509	2.44217	2.43809	2.12815	2.09326
8.42566	8.45973	8.43771	8.36266	8.32462	8.29761	8.47867	8.51372	8.67165	8.7687	8.45466	8.59762	8.63896	8.774	8.46969	8.41562			8.42879	0.891365	1.64672	1.35434	1.07556	0.820147	0.731261	1.35897	1.12242	0.911222	0.825926	0.890477	0.520411	0.131114	0.0505783	0.890133	0.572759			1.41828	2.20604	2.18104	1.99803	1.93703	1.86804	1.84799	2.34006	2.40306	2.43205	2.43104	2.11805	2.08604
8.48917	8.49718	8.48914	8.45514	8.44426	8.41832	8.51815	8.56609	8.73605	8.79701	8.52117	8.62906	8.64302	8.77499	8.53317	8.50416			8.48213	0.900045	1.6545	1.35925	1.07502	0.832483	0.740193	1.36912	1.10437	0.873592	0.801023	0.898899	0.526876	0.13295	0.0462453	0.898829	0.575615			1.42705	2.197	2.17699	1.99298	1.93001	1.87101	1.85401	2.33199	2.39098	2.424	2.42298	2.109	2.08699
8.53721	8.54718	8.52836	8.49337	8.51583	8.50754	8.56129	8.59158	8.74879	8.79897	8.56921	8.64573	8.64989	8.77205	8.58023	8.54828			8.51841	0.909732	1.66315	1.36949	1.08544	0.836042	0.743722	1.37909	1.12081	0.863092	0.788033	0.907076	0.528503	0.13847	0.0449413	0.909801	0.526769			1.43689	2.197	2.17306	1.98808	1.93197	1.87297	1.85794	2.32905	2.38608	2.42302	2.41808	2.10802	2.08503
8.5896	8.59464	8.58656	8.57339	8.63311	8.64595	8.60566	8.63566	8.77083	8.79801	8.62458	8.66585	8.65298	8.77597	8.62963	8.61152			8.57358	0.918137	1.67432	1.37955	1.11972	0.855213	0.763836	1.38679	1.12022	0.847161	0.781647	0.915864	0.518993	0.139473	0.0428062	0.917582	0.517842			1.44346	2.1841	2.16903	1.98502	1.93299	1.87995	1.86594	2.32305	2.37409	2.41605	2.41205	2.0951	2.08302
8.61919	8.64117	8.63615	8.61423	8.68232	8.69733	8.6521	8.66707	8.77306	8.80001	8.65218	8.67003	8.656	8.77198	8.65819	8.6913	8.40943	8.44043	8.61518	0.919427	1.68102	1.38607	1.11788	0.847334	0.770064	1.39038	1.11332	0.853895	0.776143	0.915204	0.514833	0.138835	0.0429987	0.9208	0.539595	0.167489	0.0752017	1.45204	2.17896	2.169	1.98398	1.92499	1.88701	1.89301	2.32701	2.375	2.41197	2.40797	2.09396	2.082
8.67004	8.68517	8.67526	8.67486	8.76544	8.78436	8.67949	8.68663	8.78772	8.80393	8.7001	8.67687	8.65698	8.76611	8.70904	8.77051	8.52189	8.55485	8.66212	0.926605	1.68689	1.39576	1.12793	0.856184	0.784292	1.39358	1.11673	0.847363	0.776974	0.921453	0.512985	0.140244	0.0479371	0.928652	0.556865	0.167284	0.0756417	1.45695	2.16722	2.16998	1.97909	1.92304	1.89093	1.89594	2.32896	2.37598	2.40415	2.39917	2.0832	2.08298
8.69885	8.72778	8.73071	8.73071	8.8416	8.88746	8.72575	8.70789	8.79198	8.81693	8.7388	8.69391	8.65899	8.74113	8.72989	8.83765	8.6354	8.69128	8.70378	0.93234	1.69005	1.40119	1.13902	0.884887	0.803598	1.40391	1.11775	0.851845	0.780342	0.92909	0.519356	0.150376	0.0615874	0.93262	0.563108	0.173318	0.0843832	1.46365	2.16601	2.17099	1.97701	1.92101	1.89697	1.88605	2.329	2.376	2.40599	2.40596	2.08201	2.08201
8.74614	8.7702	8.76123	8.7702	8.91437	8.96437	8.75721	8.74008	8.80306	8.82805	8.77917	8.7071	8.65902	8.74401	8.78313	8.9022	8.75653	8.82061	8.7452	0.931307	1.68417	1.40224	1.14506	0.894876	0.827701	1.39729	1.12266	0.858026	0.794153	0.927482	0.525738	0.152715	0.0615305	0.931991	0.561258	0.156636	0.0699226	1.46096	2.17301	2.17201	1.978	1.915	1.90596	1.89801	2.32998	2.374	2.40701	2.41002	2.08502	2.078
8.78043	8.81821	8.8161	8.81821	9.00451	9.05451	8.80718	8.75968	8.81776	8.84079	8.82131	8.73061	8.66294	8.74597	8.81547	8.95119	8.8839	8.96659	8.79419	0.928241	1.68328	1.39974	1.1683	0.91793	0.852029	1.39356	1.11993	0.861877	0.787706	0.923171	0.534801	0.153969	0.0616579	0.929737	0.553439	0.155568	0.0584982	1.45707	2.17497	2.17397	1.978	1.91402	1.89616	1.90095	2.32508	2.37498	2.40897	2.4159	2.08894	2.07702
8.82864	8.85473	8.85273	8.87954	9.04967	9.13043	8.83579	8.79275	8.82892	8.84894	8.86567	8.7578	8.66995	8.746	8.85967	8.99666	9.00807	9.12779	8.82676	0.921481	1.6776	1.39423	1.17138	0.966105	0.876764	1.39223	1.12052	0.866704	0.795797	0.91653	0.54811	0.156521	0.0618287	0.923666	0.528886	0.145804	0.0522165	1.45186	2.18195	2.17698	1.98098	1.90904	1.89302	1.90596	2.32698	2.375	2.41297	2.42096	2.09297	2.07402
8.86914	8.90818	8.90619	8.93615	9.11427	9.20427	8.89312	8.83517	8.85309	8.87007	8.90813	8.79509	8.67702	8.75501	8.90613	9.02516	9.12837	9.26539	8.87916	0.909381	1.67206	1.38765	1.16582	0.971239	0.884769	1.38	1.11571	0.863293	0.794754	0.903245	0.549067	0.154498	0.0674651	0.912041	0.512732	0.139803	0.0631283	1.44207	2.18697	2.17902	1.98301	1.90703	1.89702	1.91603	2.33101	2.37602	2.41302	2.42202	2.09499	2.06899
8.9014	8.95021	8.95116	8.97134	9.17781	9.26781	8.92147	8.87427	8.8746	8.88571	8.93745	8.81562	8.68093	8.75795	8.93545	9.06329	9.21537	9.3563	8.9163	0.900271	1.66214	1.37729	1.15422	0.966361	0.886851	1.37521	1.11423	0.864075	0.788674	0.897478	0.548304	0.151781	0.0639753	0.900614	0.503738	0.159354	0.095563	1.43665	2.18111	2.18293	1.98595	1.91289	1.90191	1.92385	2.33296	2.38091	2.41693	2.42691	2.09205	2.06704
8.95274	9.00174	8.99478	9.03467	9.22476	9.32272	8.97473	8.91081	8.92076	8.90888	8.99073	8.8538	8.68995	8.76198	8.98773	9.11076	9.27271	9.42067	8.96774	0.887366	1.65045	1.36966	1.14938	0.970677	0.885816	1.36394	1.0971	0.816965	0.754099	0.884636	0.525896	0.15171	0.0638901	0.887726	0.506067	0.167539	0.107969	1.42474	2.17901	2.18897	1.98998	1.91101	1.90598	1.92798	2.33399	2.38498	2.43093	2.43496	2.09399	2.06501
9.00021	9.04518	9.04521	9.09317	9.28612	9.37314	9.01522	8.9672	8.96219	8.94816	9.03822	8.90621	8.70706	8.77101	9.0332	9.17521	9.32302	9.46601	9.0132	0.880205	1.64214	1.36111	1.14036	0.955658	0.875616	1.35414	1.08443	0.856429	0.777843	0.878302	0.524366	0.14623	0.0591793	0.87986	0.498456	0.154891	0.0892744	1.41734	2.18199	2.19303	1.99303	1.91802	1.912	1.934	2.34302	2.38501	2.42604	2.43704	2.09699	2.06699
9.05115	9.08828	9.09615	9.1353	9.31453	9.40743	9.06812	9.0152	9.00922	8.98735	9.09211	8.95715	8.72077	8.77297	9.0812	9.22714	9.32792	9.46895	9.0612	0.87417	1.63609	1.35152	1.13108	0.947791	0.862448	1.34212	1.08004	0.802327	0.758914	0.871513	0.516137	0.151139	0.0614621	0.874971	0.509595	0.155244	0.0805743	1.41324	2.18003	2.19989	2.00087	1.92193	1.91298	1.934	2.34693	2.38795	2.43584	2.44585	2.09405	2.06503
9.10857	9.13862	9.14563	9.17967	9.35867	9.44075	9.10969	9.07158	9.04672	9.03862	9.1456	9.02747	8.76467	8.79086	9.14254	9.29152	9.36968	9.4958	9.10468	0.870864	1.63686	1.3473	1.12406	0.928346	0.843303	1.34284	1.0832	0.79742	0.76258	0.863946	0.521975	0.15384	0.0634949	0.875714	0.507646	0.147886	0.0602627	1.4106	2.18695	2.20595	2.00398	1.92994	1.92094	1.93797	2.35593	2.38899	2.44493	2.45096	2.09896	2.065
9.16821	9.1832	9.18921	9.23114	9.40905	9.46904	9.1562	9.11918	9.10717	9.0992	9.20919	9.10032	8.80227	8.82774	9.1992	9.33209	9.37801	9.49602	9.15417	0.875611	1.64115	1.35007	1.12491	0.886162	0.81876	1.33896	1.08648	0.803312	0.777639	0.871926	0.512755	0.15704	0.0676155	0.877054	0.519141	0.151523	0.0569549	1.41346	2.19702	2.21002	2.00804	1.93603	1.92602	1.93299	2.35901	2.39603	2.44805	2.45404	2.10802	2.06
9.21806	9.23208	9.24005	9.26339	9.42078	9.47882	9.20508	9.16219	9.14823	9.14612	9.25514	9.17559	8.86581	9.00468	9.24808	9.3536	9.38094	9.49993	9.19425	0.88306	1.64184	1.35415	1.1276	0.876982	0.797254	1.35448	1.07887	0.796527	0.772526	0.880617	0.502031	0.154714	0.114293	0.882881	0.524225	0.149969	0.0533576	1.41731	2.20289	2.21589	2.01683	1.94287	1.92993	1.93006	2.36096	2.40287	2.45978	2.46382	2.11389	2.06098
9.26078	9.2698	9.27482	9.30478	9.43592	9.47303	9.23882	9.21273	9.23753	9.21563	9.30474	9.2705	8.94856		9.29376	9.38682	9.39095	9.5	9.24175	0.889039	1.64758	1.35792	1.11732	0.855206	0.77265	1.35941	1.07375	0.81133	0.770053	0.890906	0.510484	0.172395		0.884751	0.503382	0.141933	0.0516886	1.42327	2.20399	2.22197	2.01402	1.95096	1.93298	1.93497	2.36597	2.40598	2.44409	2.46102	2.114	2.06001
9.30111	9.32015	9.31814	9.33413	9.453	9.48097	9.28918	9.2592	9.29127	9.2913	9.33812	9.35324		9.05035	9.33413	9.39808	9.39501	9.50001	9.28416	0.893871	1.65866	1.36671	1.11293	0.842125	0.766174	1.36658	1.07305	0.79964	0.746824	0.895182	0.523981		0.0968089	0.889621	0.50005	0.137188	0.0506959	1.43126	2.20901	2.228	2.018	1.95303	1.927	1.92604	2.371	2.41001	2.45602	2.45898	2.12101	2.06704
9.32855	9.35739	9.35244	9.36647	9.453	9.47313	9.33328	9.30721	9.35692	9.36479	9.36653	9.41105	9.10482	9.1356	9.36548	9.41866	9.39795	9.50295	9.32237	0.899084	1.66588	1.37248	1.10555	0.840989	0.767252	1.36924	1.07109	0.828889	0.755124	0.900444	0.512026	0.160565	0.0746738	0.894716	0.485361	0.134366	0.0472762	1.4391	2.21097	2.22702	2.018	1.96087	1.927	1.93486	2.371	2.41197	2.46092	2.45408	2.12297	2.07684
9.37558	9.40756	9.38868	9.39178	9.4639	9.47895	9.37959	9.35855	9.42837	9.45124	9.40863	9.48138	9.22097	9.26189	9.41556	9.42792	9.40097	9.50399	9.3676	0.909627	1.6718	1.38444	1.10788	0.839077	0.768043	1.37766	1.07936	0.85072	0.760196	0.912107	0.533725	0.155541	0.0707517	0.903453	0.480967	0.131119	0.0463973	1.45073	2.21397	2.22898	2.02097	1.96001	1.927	1.93004	2.371	2.41795	2.45307	2.44904	2.12399	2.07799
9.39918	9.44323	9.4242	9.41411	9.47305	9.48504	9.41922	9.41226	9.50236	9.53137	9.42821	9.53731	9.34552	9.42943	9.43919	9.4361	9.40212	9.46815	9.39825	0.914741	1.67757	1.39059	1.10627	0.837503	0.765628	1.38505	1.08563	0.860276	0.776181	0.91635	0.52214	0.136079	0.0618377	0.909501	0.479761	0.131181	0.0426071	1.45463	2.22103	2.229	2.02099	1.964	1.92098	1.91397	2.37301	2.423	2.46199	2.457	2.13202	2.10097
9.43826	9.49208	9.46817	9.43756	9.48478	9.49285	9.4671	9.46795	9.57955	9.61051	9.47315	9.60375	9.4569	9.52225	9.48023	9.4576	9.42752	9.50138	9.45297	0.921464	1.68649	1.39549	1.11237	0.838256	0.767338	1.38957	1.11552	0.865845	0.789382	0.920688	0.517762	0.122976	0.0397161	0.918344	0.477787	0.111991	0.037663	1.46011	2.22689	2.22998	2.01806	1.964	1.91707	1.90811	2.37496	2.423	2.46004	2.457	2.13691	2.09511
9.47575	9.52478	9.49979	9.47177	9.50188	9.50492	9.50078	9.4988	9.62669	9.68848	9.51274	9.66459	9.56527	9.63921	9.5108	9.47488	9.51242	9.65197	9.4828	0.925344	1.68772	1.39689	1.10998	0.83687	0.764619	1.39154	1.12768	0.908698	0.822465	0.924137	0.515207	0.118141	0.0385849	0.922443	0.483093	0.147316	0.108217	1.46124	2.23097	2.23099	2.01899	1.95705	1.91203	1.90105	2.37401	2.42797	2.46	2.45899	2.13899	2.095
9.51718	9.57117	9.55017	9.50018	9.51711	9.51811	9.5462	9.55226	9.72619	9.77334	9.54919	9.71519	9.70359	9.8027	9.55815	9.49008		9.67313	9.5302	0.929502	1.68697	1.39706	1.11176	0.836431	0.761767	1.39272	1.13214	0.893126	0.83005	0.927087	0.531328	0.119197	0.0440774	0.927729	0.495536		0.112888	1.46153	2.22603	2.23102	2.022	1.95598	1.90399	1.89697	2.375	2.43302	2.46503	2.458	2.13202	2.09808
9.5534	9.60642	9.58444	9.5364	9.53963	9.54063	9.58732	9.60513	9.76536	9.84187	9.58836	9.75337	9.82304	9.94368	9.58752	9.50673		9.69957	9.57132	0.923912	1.6822	1.39166	1.10558	0.834659	0.759173	1.38479	1.13308	0.924593	0.848143	0.922377	0.492596	0.142851	0.0556302	0.921483	0.492638		0.120544	1.45661	2.23289	2.23494	2.02298	1.95206	1.90105	1.89011	2.37598	2.43792	2.4709	2.458	2.13692	2.11374
9.60257	9.6516	9.63357	9.57466	9.56973	9.56082	9.62368	9.63673	9.8106	9.90247	9.63459	9.79265	9.92412	10.0758	9.63954			9.52655	9.61264	0.919419	1.67747	1.38234	1.10155	0.831577	0.750675	1.3837	1.13659	0.935091	0.859095	0.921309	0.495023	0.130226	0.07599	0.913481			0.0158853	1.4508	2.23201	2.235	2.02201	1.95101	1.89604	1.88802	2.37897	2.43503	2.46803	2.46097	2.13799	2.11301
9.64224	9.68725	9.67522	9.61426	9.59925	9.58819	9.67324	9.69222	9.84218	9.94616	9.67323	9.8153	9.96625	10.1172	9.67825		9.42706	9.52291	9.65922	0.91234	1.6708	1.37432	1.09284	0.82068	0.742415	1.37735	1.13105	0.945058	0.866135	0.915236	0.490012	0.163039	0.119056	0.905216		0.0789938	0.0123078	1.44357	2.23496	2.235	2.02	1.95001	1.89798	1.88298	2.379	2.433	2.469	2.46502	2.13699	2.13106
9.69109	9.73805	9.72016	9.66603	9.64907	9.62727	9.7211	9.73716	9.8793	9.9784	9.72012	9.87685	10.0161	10.1622	9.72905		9.43976	9.50435	9.70318	0.904143	1.66285	1.36503	1.08645	0.810648	0.737315	1.36081	1.12289	0.936481	0.871166	0.906317	0.498609	0.140581	0.0918593	0.898427		0.100007	0.0159125	1.43565	2.22715	2.23402	2.02098	1.95196	1.89309	1.87809	2.37802	2.433	2.46802	2.46893	2.13405	2.14376
9.74565	9.77675	9.76968	9.71866	9.69173	9.67271	9.77068	9.78867	9.93564	10.0366	9.77664	9.93364	10.0269	10.163	9.78564		9.50259	9.63912	9.75467	0.892594	1.65629	1.3549	1.08139	0.813947	0.726937	1.35034	1.11358	0.928392	0.850545	0.898371	0.506857	0.138958	0.0767651	0.883447		0.165784	0.12638	1.42676	2.23197	2.23003	2.021	1.95101	1.89499	1.87502	2.37701	2.42803	2.46502	2.46602	2.13499	2.14499
9.79326	9.81818	9.80723	9.76827	9.74927	9.7253	9.80823	9.82027	9.96024	10.0552	9.82924	9.98926	10.0641	10.179	9.83026	9.76733	9.53315	9.67215	9.78825	0.891901	1.65476	1.35152	1.07892	0.801884	0.719984	1.35027	1.11055	0.920182	0.84583	0.896758	0.514515	0.130956	0.0596913	0.883584	0.573668	0.175389	0.137009	1.42488	2.23898	2.228	2.017	1.954	1.89598	1.87401	2.373	2.429	2.46498	2.46799	2.14398	2.139
9.8471	9.85636	9.8552	9.82407	9.80605	9.78796	9.85522	9.87607	10.0102	10.0993	9.87917	10.0441	10.0788	10.181	9.88312	9.83586	9.56448	9.70348	9.83915	0.894261	1.65465	1.34902	1.07457	0.798526	0.718839	1.35813	1.09614	0.895737	0.810626	0.898412	0.467906	0.115635	0.0537588	0.886521	0.571162	0.195839	0.157391	1.42516	2.23408	2.228	2.01602	1.95498	1.89207	1.87597	2.37202	2.42998	2.46008	2.46505	2.13908	2.13998
9.89657	9.89467	9.89367	9.87753	9.87638	9.85838	9.89862	9.91268	10.0566	10.1228	9.92758	10.0718	10.0859	10.178	9.93653	9.91035	9.61456	9.75653	9.8737	0.891326	1.6617	1.34861	1.07203	0.797895	0.716273	1.35666	1.08856	0.858914	0.785667	0.893177	0.463948	0.11197	0.0500422	0.885896	0.563617	0.205596	0.167711	1.42849	2.23301	2.22701	2.01501	1.95599	1.89299	1.87699	2.37398	2.42207	2.46297	2.46104	2.13603	2.13604
9.93625	9.93515	9.93819	9.92725	9.95435	9.94442	9.94016	9.95615	10.074	10.13	9.97222	10.0991	10.096	10.179	9.97026	10.0002	9.66131	9.80032	9.92015	0.889968	1.66545	1.35194	1.07208	0.798865	0.724147	1.35548	1.08405	0.846396	0.764884	0.892216	0.461955	0.11115	0.0443358	0.884159	0.530405	0.211902	0.173729	1.43159	2.22496	2.22202	2.00901	1.956	1.89103	1.88003	2.37202	2.41599	2.46197	2.459	2.12995	2.134
9.98607	9.96445	9.97629	9.97805	10.0247	10.0274	9.9724	9.98643	10.0799	10.1329	10.0172	10.1127	10.0989	10.179	10.022	10.0481	9.72383	9.86479	9.94945	0.89157	1.66956	1.35717	1.07498	0.803856	0.733524	1.36073	1.08165	0.847499	0.753778	0.893496	0.46301	0.113152	0.0434859	0.885888	0.511327	0.176385	0.139462	1.43659	2.21715	2.22691	2.01195	1.95502	1.89787	1.88589	2.37691	2.41404	2.45611	2.45802	2.12018	2.134
10.0178	10.0097	10.0118	10.0187	10.1025	10.1135	10.0137	10.0238	10.1148	10.1419	10.0528	10.1359	10.102	10.179	10.0518	10.0967	9.79158		9.98975	0.892306	1.67548	1.36187	1.08463	0.814761	0.747979	1.36395	1.07696	0.829663	0.747131	0.891592	0.50556	0.11477	0.0427446	0.88899	0.52352	0.171636		1.44437	2.21799	2.22501	2.012	1.95003	1.91092	1.89991	2.37501	2.41003	2.456	2.45502	2.12099	2.15189
10.0652	10.0392	10.0542	10.0672	10.1684	10.2034	10.0522	10.0511	10.1281	10.1491	10.0972	10.145	10.106	10.182	10.1041	10.1523		9.99598	10.0282	0.897486	1.68042	1.37111	1.1011	0.848947	0.768525	1.36871	1.07973	0.828347	0.749591	0.894497	0.502954	0.114224	0.0407489	0.896441	0.514639		0.106931	1.45137	2.222	2.23001	2.01001	1.94601	1.91802	1.90705	2.37101	2.40501	2.45297	2.45299	2.12801	2.14899
10.0994	10.0774	10.0855	10.0985	10.2379	10.2857	10.0825	10.0795	10.1437	10.1657	10.1364	10.1499	10.104	10.182	10.1316	10.2012		9.99206	10.0595	0.904387	1.68845	1.37718	1.11946	0.881044	0.798272	1.37507	1.08303	0.860444	0.778634	0.899705	0.476936	0.113039	0.0405434	0.90435	0.525935		0.0419253	1.45938	2.222	2.23197	2.01197	1.94698	1.92095	1.91684	2.37198	2.40697	2.44808	2.45202	2.12997	2.14703
10.1377	10.1097	10.1177	10.1367	10.3004	10.3564	10.1147	10.1048	10.1599		10.1638	10.1579	10.103	10.18	10.1687	10.2664	10.0654	10.1189	10.0957	0.911051	1.69359	1.3832	1.14797	0.905773	0.826084	1.37999	1.09075	0.855707		0.902882	0.468978	0.112465	0.0409067	0.914668	0.532404	0.139451	0.0575005	1.46495	2.23191	2.23398	2.01596	1.94601	1.93091	1.93187	2.37299	2.40997	2.44404		2.13595	2.13808
10.1681	10.1481	10.1522	10.1802	10.3653	10.4353	10.1532	10.1331	10.2071	10.1971	10.2071	10.1841	10.117	10.177	10.1961	10.3252	10.1725	10.2276	10.1351	0.915123	1.69675	1.38978	1.15564	0.940073	0.859664	1.381	1.1061	0.879595	0.844426	0.908838	0.496129	0.120514	0.0420613	0.916726	0.552475	0.141845	0.0596655	1.46873	2.23298	2.23302	2.02001	1.94898	1.92205	1.93305	2.37399	2.41201	2.42611	2.45302	2.13699	2.11898
10.1876	10.1755	10.1834	10.2134	10.419	10.4959	10.1834	10.1536	10.2168	10.2186	10.2237	10.1938	10.118	10.1799	10.2235	10.3721	10.279	10.3399	10.1586	0.913756	1.69425	1.39139	1.16464	0.954136	0.88366	1.3807	1.10663	0.882515	0.853323	0.908359	0.505583	0.121286	0.0423054	0.913981	0.555327	0.131219	0.0529852	1.4674	2.23005	2.23693	2.02098	1.94605	1.93084	1.94282	2.37204	2.41396	2.44662	2.45693	2.13602	2.11605
10.2198	10.2088	10.2198	10.2587	10.4905	10.5526	10.2257	10.1838	10.2269	10.2409	10.2528	10.2079	10.117	10.18	10.2558	10.4038	10.3883	10.4712	10.1938	0.907619	1.68994	1.39346	1.16861	0.956516	0.901886	1.37656	1.10663	0.878894	0.852616	0.904803	0.511662	0.124311	0.0441085	0.905474	0.549269	0.121233	0.0529594	1.46362	2.22106	2.24197	2.02497	1.94302	1.93398	1.95393	2.37299	2.41897	2.44799	2.46097	2.12706	2.116
10.2472	10.2452	10.2512	10.2972	10.5022	10.6042	10.2592	10.2202	10.2691	10.2712	10.2831	10.2251	10.121	10.183	10.2852	10.4351	10.4874	10.6204	10.2292	0.901821	1.68014	1.39343	1.16712	0.977126	0.911001	1.37219	1.09599	0.869805	0.835364	0.901102	0.514919	0.124044	0.0444541	0.897613	0.533978	0.145924	0.112853	1.458	2.21597	2.24502	2.02305	1.94201	1.93403	1.96301	2.37799	2.42202	2.45905	2.466	2.12098	2.114
10.2795	10.2765	10.2953	10.3393	10.5482	10.6434	10.3033	10.2515	10.2926	10.3025	10.3125	10.2417	10.124	10.183	10.3165	10.4596	10.5647	10.6977	10.2605	0.888144	1.66936	1.38202	1.16007	0.98631	0.919078	1.36119	1.08515	0.85879	0.818329	0.889677	0.510748	0.122869	0.0432792	0.88234	0.52361	0.180524	0.147247	1.44945	2.2101	2.24992	2.03382	1.94397	1.94089	1.96595	2.37603	2.42594	2.46982	2.46698	2.11608	2.11302
[truncated: 64 more columns]
