# Supplementary material for: Kinematic Validation of a Multi-Kinect v2 Instrumented 10-Meter Walkway for Quantitative Gait Assessments
Source: PLoS One. 2015 Oct 13;10(10):e0139913. doi: 10.1371/journal.pone.0139913 (PMC4603795; doi:10.1371/journal.pone.0139913)
Supplement: S1 Data — (ZIP) [file pone.0139913.s001.zip › S1_Data/pp7_trial4.xls]

## Sheet: Sheet1
Kinect(x) SpineBase	Kinect(x) Head	Kinect(x) ShoulderLeft	Kinect(x) ElbowLeft	Kinect(x) WristLeft	Kinect(x) HandLeft	Kinect(x) ShoulderRight	Kinect(x) ElbowRight	Kinect(x) WristRight	Kinect(x) HandRight	Kinect(x) HipLeft	Kinect(x) KneeLeft	Kinect(x) AnkleLeft	Kinect(x) FootLeft	Kinect(x) HipRight	Kinect(x) KneeRight	Kinect(x) AnkleRight	Kinect(x) FootRight	Kinect(x) SpineShoulder	Kinect(y) SpineBase	Kinect(y) Head	Kinect(y) ShoulderLeft	Kinect(y) ElbowLeft	Kinect(y) WristLeft	Kinect(y) HandLeft	Kinect(y) ShoulderRight	Kinect(y) ElbowRight	Kinect(y) WristRight	Kinect(y) HandRight	Kinect(y) HipLeft	Kinect(y) KneeLeft	Kinect(y) AnkleLeft	Kinect(y) FootLeft	Kinect(y) HipRight	Kinect(y) KneeRight	Kinect(y) AnkleRight	Kinect(y) FootRight	Kinect(y) SpineShoulder	Kinect(z) SpineBase	Kinect(z) Head	Kinect(z) ShoulderLeft	Kinect(z) ElbowLeft	Kinect(z) WristLeft	Kinect(z) HandLeft	Kinect(z) ShoulderRight	Kinect(z) ElbowRight	Kinect(z) WristRight	Kinect(z) HandRight	Kinect(z) HipLeft	Kinect(z) KneeLeft
0.048	0.091	0.101	0.107978	0.181066	0.194978	0.103	0.0900659	0.154	0.172934	0.091	0.043	0.005	0.0829561	0.092	0.037	0.002	0.0790878	0.0730659	0.889442	1.67286	1.39061	1.14393	0.862871	0.780566	1.37283	1.11854	0.839625	0.766602	0.891703	0.524854	0.140768	0.0554205	0.885741	0.496513	0.13609	0.0541978	1.44379	2.254	2.275	2.076	2.02391	2.00876	2.00793	2.422	2.45898	2.448	2.43004	2.167	2.13
0.048	0.0910009	0.101001	0.107001	0.184	0.194001	0.103	0.093	0.154001	0.170001	0.091	0.0430007	0.005	0.0810004	0.092	0.037	0.00199913	0.0829998	0.076	0.88954	1.67304	1.39087	1.15532	0.87539	0.786181	1.37445	1.12013	0.83987	0.763111	0.89185	0.5246	0.14114	0.0576702	0.88579	0.49753	0.136071	0.05321	1.44382	2.254	2.275	2.076	2.02	1.998	2.005	2.422	2.458	2.448	2.432	2.167	2.13
0.0480512	0.0949872	0.104	0.111	0.184	0.198026	0.103	0.093	0.157	0.172987	0.091	0.046	0.005	0.0829616	0.0920128	0.037	-0.002	0.0819488	0.076	0.889794	1.67307	1.39123	1.14623	0.876779	0.790221	1.37468	1.11916	0.84062	0.765648	0.892115	0.525055	0.141625	0.0587127	0.886003	0.497518	0.142252	0.0531318	1.44413	2.25399	2.27696	2.075	2.022	1.998	2.00695	2.422	2.458	2.447	2.42996	2.167	2.129
0.052	0.094	0.104	0.111	0.184066	0.2	0.103066	0.093	0.157	0.171956	0.0910658	0.046	0.0049122	0.08	0.093	0.037	-0.00202195	0.0780219	0.076	0.889316	1.67391	1.39097	1.14516	0.876758	0.787894	1.37445	1.11915	0.840654	0.765461	0.891727	0.526175	0.141989	0.0620098	0.885455	0.498178	0.142424	0.0532213	1.44424	2.253	2.274	2.075	2.022	1.99798	2.003	2.42198	2.458	2.447	2.42711	2.16698	2.129
0.052	0.094	0.104008	0.111	0.187	0.199992	0.106	0.093	0.157	0.170008	0.094	0.046	0.001	0.0799812	0.0930107	0.0370081	-0.00299731	0.079	0.0760081	0.88915	1.67364	1.39085	1.14379	0.878019	0.784948	1.37485	1.11934	0.840851	0.765082	0.89161	0.52595	0.142412	0.0619989	0.88524	0.49897	0.141709	0.05105	1.44405	2.253	2.274	2.075	2.022	1.997	2.003	2.421	2.458	2.447	2.43199	2.166	2.129
0.052	0.0940491	0.107	0.111037	0.187	0.197049	0.106	0.093	0.157	0.173074	0.094	0.046	0.001	0.073	0.097	0.04	-0.002	0.0789509	0.079	0.889105	1.67328	1.39093	1.14593	0.877497	0.784189	1.37513	1.11895	0.841294	0.765816	0.891537	0.525908	0.14321	0.0615763	0.885243	0.498963	0.141273	0.0511129	1.44373	2.253	2.27399	2.074	2.02199	1.997	2.00402	2.421	2.458	2.447	2.42998	2.166	2.129
0.052	0.098	0.107	0.114	0.187	0.20085	0.106	0.0930644	0.157	0.178871	0.094	0.046	0.001	0.073	0.097	0.04	-0.002	0.075	0.0790859	0.889511	1.67282	1.39169	1.14251	0.876431	0.786517	1.37553	1.11893	0.841611	0.766256	0.892112	0.526586	0.143207	0.0612343	0.885491	0.498396	0.13904	0.0569764	1.44425	2.253	2.273	2.074	2.021	1.997	2.00598	2.421	2.45798	2.447	2.42804	2.166	2.129
0.052	0.098	0.107	0.114	0.187	0.194001	0.106	0.0959997	0.157	0.173001	0.094	0.046	0.001	0.073	0.097	0.04	-0.002	0.075	0.0829996	0.88912	1.67221	1.39136	1.14255	0.87512	0.78455	1.3755	1.11898	0.84167	0.76515	0.89173	0.52642	0.14263	0.0591502	0.88509	0.49683	0.1354	0.05681	1.44376	2.253	2.273	2.074	2.021	1.997	2.005	2.421	2.457	2.447	2.43	2.166	2.129
0.0520383	0.102	0.110051	0.116	0.187051	0.201	0.106038	0.096	0.16	0.173064	0.0940383	0.046	0.001	0.074	0.097	0.04	-0.00201277	0.0789872	0.0830383	0.889131	1.67221	1.39171	1.14189	0.876872	0.78517	1.37554	1.1199	0.842528	0.764737	0.891773	0.526351	0.143332	0.0669478	0.885049	0.498598	0.136257	0.0552215	1.44385	2.25299	2.275	2.07303	2.017	1.99697	2.006	2.42099	2.457	2.446	2.42994	2.16599	2.129
0.055	0.102	0.114	0.116022	0.191	0.201067	0.109	0.0959778	0.16	0.177956	0.097	0.046	0.001	0.074	0.0970667	0.04	-0.003	0.0780222	0.086	0.889206	1.67247	1.39168	1.1443	0.877817	0.786756	1.37582	1.12066	0.84237	0.766092	0.892003	0.525652	0.144253	0.0706562	0.884996	0.498456	0.136747	0.0530202	1.444	2.252	2.275	2.075	2.01707	1.995	2.00598	2.42	2.45693	2.446	2.42509	2.165	2.129
0.055	0.102007	0.114	0.117	0.191005	0.203993	0.109	0.0950095	0.16	0.176	0.0970095	0.046	0.000992889	0.074	0.1	0.04	-0.003	0.0789905	0.086	0.88945	1.67252	1.39139	1.14213	0.878487	0.788732	1.37616	1.12308	0.842351	0.767956	0.89214	0.52572	0.145278	0.0713688	0.88526	0.498301	0.134403	0.0530335	1.44388	2.252	2.275	2.075	2.02	1.99502	2.005	2.42	2.454	2.446	2.429	2.165	2.129
0.055038	0.105038	0.114051	0.116987	0.193	0.201038	0.109	0.099038	0.16	0.175987	0.101	0.046	-0.00196196	0.074	0.1	0.04	-0.003	0.075038	0.086038	0.889586	1.67263	1.39217	1.14324	0.852312	0.777062	1.37641	1.12269	0.842832	0.766378	0.892292	0.525707	0.148762	0.0708801	0.885363	0.498696	0.13568	0.0544522	1.4438	2.25199	2.27399	2.07499	2.01996	2.002	2.00599	2.42	2.45297	2.446	2.42896	2.164	2.129
0.058	0.108066	0.118066	0.11611	0.193066	0.204198	0.109154	0.102	0.16	0.175066	0.101	0.0460661	0.001	0.074	0.100044	0.0400661	-0.003	0.078022	0.0890661	0.890068	1.6734	1.39193	1.14201	0.866433	0.781864	1.37806	1.12464	0.842963	0.763985	0.892442	0.52539	0.148956	0.0708907	0.886331	0.498364	0.136461	0.0514811	1.44349	2.251	2.27298	2.07398	2.01704	2.00198	2.00487	2.41996	2.451	2.446	2.42598	2.164	2.12898
0.058	0.111001	0.121001	0.121	0.196	0.212999	0.116	0.102001	0.16	0.178001	0.101	0.049001	0.00100102	0.074	0.102	0.043	-0.00299974	0.079	0.0920005	0.88996	1.6732	1.39183	1.13908	0.864814	0.780271	1.37737	1.12437	0.84352	0.76818	0.89255	0.52319	0.149658	0.0709197	0.88592	0.497649	0.136491	0.0502	1.44288	2.251	2.272	2.073	2.019	2.001	1.999	2.418	2.451	2.446	2.425	2.164	2.128
0.0580376	0.115038	0.124038	0.121038	0.197	0.21	0.116075	0.105025	0.160038	0.182912	0.101038	0.0530626	0.00503759	0.074	0.102038	0.0430376	-0.00193736	0.0790626	0.0940376	0.889749	1.67264	1.39202	1.1378	0.878693	0.785321	1.37587	1.12388	0.843101	0.769079	0.892409	0.522234	0.142491	0.0697486	0.885648	0.495581	0.13865	0.0503894	1.4419	2.25097	2.27099	2.07099	2.01899	1.993	2	2.41797	2.44995	2.44597	2.42703	2.16399	2.12703
0.0610444	0.118133	0.127067	0.124089	0.197133	0.210044	0.122222	0.107	0.163089	0.176222	0.104044	0.058111	0.008	0.0740666	0.105067	0.046	0.003	0.084	0.0971777	0.89043	1.67295	1.39265	1.13749	0.878183	0.785199	1.37701	1.12285	0.84474	0.767399	0.89313	0.521758	0.150849	0.0725484	0.886241	0.493281	0.126799	0.05507	1.44211	2.24891	2.26993	2.06998	2.01782	1.9932	2.00013	2.41591	2.446	2.44398	2.42893	2.16291	2.12896
0.063	0.124026	0.130018	0.128008	0.203	0.211997	0.132008	0.107016	0.167008	0.185997	0.106	0.0630078	0.00799218	0.077	0.108008	0.0460104	0.00299218	0.084	0.105016	0.889557	1.67349	1.39291	1.13744	0.847053	0.776358	1.37247	1.12048	0.843419	0.766016	0.892248	0.521216	0.135411	0.0619129	0.885386	0.494218	0.127216	0.0550677	1.44078	2.245	2.26699	2.06899	2.00999	2.002	2.00599	2.412	2.44599	2.443	2.42599	2.159	2.127
0.0630505	0.134164	0.137114	0.13105	0.203025	0.211063	0.135101	0.113189	0.170038	0.185038	0.106038	0.0661009	0.00508833	0.077	0.111	0.05	-2.52368e-05	0.0840126	0.11105	0.888328	1.67282	1.39056	1.1391	0.848109	0.775754	1.37078	1.12005	0.842856	0.76463	0.891422	0.519687	0.135864	0.0630879	0.883703	0.493571	0.129379	0.0542026	1.43888	2.24499	2.26395	2.06696	2.0079	2.00194	2.00292	2.41092	2.44389	2.44199	2.42299	2.15899	2.12601
0.0670665	0.147111	0.146111	0.135066	0.204978	0.215867	0.143155	0.128066	0.173133	0.188155	0.109066	0.074133	0.012	0.0772881	0.111066	0.05	-0.00206648	0.084867	0.115199	0.888164	1.66691	1.38834	1.11626	0.838687	0.774523	1.37589	1.09547	0.841927	0.761492	0.890755	0.521056	0.144644	0.0687922	0.883894	0.493688	0.13086	0.0544838	1.43943	2.24398	2.25987	2.0638	1.99998	1.99693	1.99707	2.40496	2.43491	2.44096	2.42202	2.15798	2.12704
0.0699996	0.151999	0.150999	0.138	0.204	0.210001	0.149999	0.131	0.178999	0.194999	0.112	0.0799991	0.012	0.0899981	0.114	0.05	-0.00499955	0.0790009	0.123999	0.8879	1.66815	1.38722	1.11366	0.83986	0.77556	1.37802	1.12174	0.847509	0.76116	0.89053	0.52132	0.139071	0.0516826	0.88365	0.49493	0.13175	0.0577395	1.43899	2.243	2.254	2.055	1.999	1.994	2	2.403	2.431	2.439	2.423	2.157	2.129
0.0731013	0.165203	0.160127	0.144076	0.205975	0.211975	0.161127	0.137076	0.184089	0.202127	0.116101	0.082038	0.011	0.0849494	0.117076	0.053	-0.008	0.083	0.136114	0.887706	1.66631	1.38636	1.13038	0.840944	0.77297	1.37922	1.12416	0.850407	0.763239	0.890094	0.522022	0.138347	0.0546734	0.883727	0.496525	0.147257	0.0584854	1.43666	2.24191	2.24992	2.05196	1.99396	1.98992	1.99492	2.39496	2.42896	2.44101	2.42	2.15492	2.12005
0.0811313	0.18135	0.170263	0.150394	0.204197	0.210131	0.171241	0.143219	0.191306	0.212263	0.124109	0.0851751	0.011	0.081	0.123197	0.0533939	-0.00795623	0.0830438	0.145438	0.887341	1.66597	1.38541	1.14302	0.848098	0.773736	1.379	1.12365	0.857172	0.764773	0.888832	0.521427	0.138896	0.0619635	0.884282	0.497004	0.146825	0.058959	1.43678	2.23489	2.24389	2.04891	1.9908	1.98363	1.98872	2.392	2.42593	2.44198	2.42007	2.14887	2.12385
0.0870285	0.197074	0.182054	0.168026	0.213014	0.216023	0.182068	0.153037	0.205074	0.224029	0.129029	0.0930171	0.011	0.0809971	0.132026	0.0710457	-0.00598573	0.0849943	0.165054	0.886027	1.66383	1.38742	1.12049	0.839064	0.771755	1.37698	1.12518	0.856296	0.767086	0.887557	0.521765	0.139614	0.0621345	0.883008	0.502069	0.138101	0.0611573	1.43443	2.23	2.23898	2.04498	1.98198	1.96698	1.97598	2.39196	2.42299	2.44101	2.42299	2.14299	2.11699
0.0971125	0.223125	0.201213	0.1772	0.218188	0.224163	0.206138	0.166113	0.231	0.234063	0.139075	0.099	0.011	0.0799625	0.141088	0.0874625	-0.000837486	0.0830375	0.184113	0.88511	1.65933	1.3875	1.13389	0.836885	0.773348	1.37222	1.12489	0.83373	0.748183	0.886395	0.523475	0.140856	0.0671915	0.882415	0.498346	0.131383	0.063643	1.43199	2.22991	2.23296	2.03797	1.97494	1.9609	1.96981	2.379	2.41895	2.446	2.42008	2.13997	2.112
0.106442	0.233642	0.218575	0.193796	0.233774	0.237885	0.21742	0.175177	0.230735	0.238757	0.145553	0.0991991	0.011	0.0769779	0.148442	0.125018	0.0125309	0.0864203	0.193509	0.883517	1.65754	1.38558	1.11757	0.833821	0.764779	1.37011	1.10309	0.814191	0.748559	0.884386	0.521473	0.140541	0.065734	0.881247	0.498108	0.127777	0.057591	1.42954	2.22269	2.22978	2.0358	1.9698	1.95249	1.95438	2.37878	2.41502	2.44587	2.42622	2.13769	2.11193
0.126002	0.262004	0.244003	0.229003	0.268005	0.277006	0.236003	0.183002	0.219	0.228	0.170001	0.108001	0.011	0.076	0.168002	0.170009	0.0360088	0.105005	0.216004	0.88252	1.65264	1.38351	1.15392	0.856864	0.776215	1.36819	1.09666	0.85712	0.75649	0.8829	0.51984	0.14059	0.06591	0.88068	0.499771	0.13252	0.0589595	1.4247	2.209	2.22	2.027	1.961	1.93	1.927	2.369	2.416	2.44	2.436	2.124	2.109
0.135138	0.282302	0.261302	0.246264	0.296478	0.308642	0.250164	0.192038	0.218937	0.227849	0.175126	0.115076	0.011	0.0760126	0.176189	0.215403	0.0826421	0.131831	0.239252	0.880497	1.64894	1.38022	1.11777	0.827107	0.749243	1.36514	1.1129	0.857035	0.755163	0.881235	0.519799	0.140646	0.0657824	0.878392	0.504685	0.13171	0.0563447	1.42188	2.2029	2.21699	2.02499	1.959	1.91994	1.92272	2.36794	2.41299	2.44038	2.4471	2.11796	2.10697
0.146398	0.306464	0.285553	0.267751	0.334928	0.360105	0.263641	0.195088	0.214044	0.215978	0.185508	0.121707	0.0110663	0.077	0.191309	0.248171	0.134304	0.199188	0.259597	0.877913	1.64418	1.38007	1.13842	0.847388	0.750916	1.36385	1.11341	0.821172	0.75448	0.878455	0.522874	0.13891	0.0637683	0.876204	0.507493	0.147352	0.0666545	1.42141	2.19496	2.21591	2.02398	1.95889	1.91489	1.90078	2.36302	2.41198	2.46991	2.45515	2.11491	2.10476
0.164054	0.327101	0.310071	0.301069	0.376138	0.40914	0.292049	0.199052	0.216	0.214963	0.208054	0.153007	0.014	0.0770074	0.205052	0.300086	0.192207	0.296162	0.286052	0.878019	1.63987	1.37795	1.14352	0.853521	0.743688	1.36693	1.10718	0.814188	0.749155	0.877781	0.559786	0.146437	0.0703385	0.876798	0.510319	0.14698	0.0553579	1.41515	2.19298	2.21201	2.023	1.954	1.91	1.891	2.36399	2.411	2.466	2.46202	2.11098	2.094
0.18631	0.368271	0.339452	0.329594	0.432607	0.466736	0.312284	0.22009	0.216	0.200039	0.230245	0.156207	0.0140517	0.08	0.226336	0.335736	0.277098	0.363511	0.307426	0.873635	1.6371	1.37278	1.13935	0.857736	0.759135	1.3619	1.11952	0.825673	0.751376	0.874218	0.562302	0.149516	0.0737953	0.871862	0.525983	0.146727	0.0586367	1.4142	2.18499	2.218	2.02396	1.95196	1.9079	1.89303	2.36104	2.41101	2.466	2.47109	2.10301	2.09292
0.210591	0.389787	0.374722	0.37605	0.480269	0.524203	0.334569	0.227459	0.215847	0.202781	0.249569	0.172066	0.018	0.08	0.252591	0.393006	0.362947	0.481165	0.340656	0.871362	1.62852	1.36686	1.10933	0.839505	0.755932	1.35999	1.11792	0.825253	0.763541	0.871384	0.561529	0.152955	0.0756298	0.870188	0.520138	0.141868	0.0646796	1.40641	2.18387	2.21804	2.02107	1.94872	1.90011	1.89513	2.36398	2.41222	2.4662	2.47807	2.10389	2.08698
0.237007	0.425011	0.407008	0.423007	0.537012	0.578015	0.360007	0.248003	0.209001	0.193003	0.275009	0.175007	0.0180007	0.0799991	0.279006	0.438012	0.450018	0.578017	0.370008	0.855818	1.6188	1.35789	1.13734	0.859409	0.766761	1.34598	1.07521	0.79452	0.740771	0.854548	0.554349	0.147791	0.0711509	0.856229	0.520493	0.139566	0.0727144	1.39371	2.178	2.22	2.024	1.936	1.905	1.901	2.363	2.422	2.475	2.481	2.099	2.086
0.267549	0.472375	0.443549	0.453637	0.588874	0.642774	0.390499	0.262512	0.2143	0.20805	0.316512	0.207212	0.0211373	0.0760499	0.304612	0.489599	0.531999	0.655099	0.405474	0.848468	1.60124	1.34781	1.11248	0.853602	0.769928	1.33614	1.07233	0.793066	0.744247	0.846051	0.549911	0.154413	0.0752224	0.850051	0.532232	0.163925	0.0919763	1.38292	2.18217	2.22205	2.02607	1.94005	1.91898	1.91217	2.36712	2.42091	2.48094	2.48302	2.10307	2.08598
0.311643	0.502976	0.487732	0.504688	0.658288	0.705353	0.430887	0.303355	0.2382	0.212333	0.357732	0.224466	0.0320666	0.0800666	0.353666	0.538265	0.612464	0.74342	0.443799	0.83789	1.5943	1.33066	1.09604	0.846021	0.766875	1.32375	1.06554	0.816016	0.739894	0.836522	0.552184	0.161767	0.0730551	0.838869	0.522037	0.162029	0.0980652	1.37219	2.19609	2.22613	2.03207	1.94393	1.91713	1.92633	2.37709	2.41411	2.47618	2.48504	2.10907	2.084
0.34013	0.546113	0.520111	0.535125	0.671127	0.765106	0.470104	0.319137	0.247059	0.227052	0.390127	0.245094	0.0350519	0.0830024	0.383113	0.594085	0.677085	0.806099	0.479123	0.831714	1.58018	1.32583	1.08769	0.854929	0.778569	1.30051	1.04851	0.796438	0.733438	0.830864	0.544868	0.162095	0.07372	0.832185	0.52061	0.166393	0.100524	1.36451	2.20001	2.23201	2.035	1.941	1.92303	1.94104	2.38099	2.41898	2.484	2.48701	2.11201	2.084
0.395455	0.594468	0.567366		0.725746	0.810594	0.514543	0.377392	0.272746	0.249518	0.444417	0.285354	0.057139	0.085428	0.431505	0.630569	0.713227	0.848177	0.531543	0.825042	1.568	1.31779		0.871293	0.78664	1.30785	1.04836	0.79158	0.728516	0.823977	0.54383	0.172628	0.0745143	0.825865	0.524653	0.171673	0.110552	1.35402	2.20503	2.23706	2.03705		1.93724	1.9582	2.37614	2.41013	2.48184	2.49005	2.11504	2.08501
0.432292	0.632205	0.597335	0.607753	0.784689	0.85771	0.558184	0.409399	0.331538	0.290861	0.47827	0.314335	0.0687534	0.197753	0.472248	0.676184	0.731517	0.862495	0.575184	0.818853	1.56721	1.31694	1.10569	0.859858	0.78357	1.28893	1.04486	0.811249	0.729806	0.820543	0.543128	0.181546	0.137871	0.81681	0.520934	0.162237	0.0986808	1.34666	2.20696	2.24222	2.04109	1.95598	1.95624	1.9743	2.38713	2.42006	2.46943	2.49409	2.11794	2.08604
0.49101	0.68701	0.658011	0.64201	0.816004	0.890005	0.612011	0.473017	0.356017	0.330015	0.53601	0.37501	0.103008	0.232008	0.529011	0.730009	0.755003	0.885001	0.62901	0.81628	1.56652	1.31502	1.10771	0.861118	0.784471	1.28838	1.04469	0.78303	0.730106	0.818858	0.547139	0.204541	0.161111	0.813642	0.517023	0.1489	0.0832586	1.34845	2.205	2.252	2.045	1.955	1.967	1.988	2.393	2.423	2.489	2.498	2.115	2.088
0.54162	0.739595	0.715519	0.69138	0.837405	0.913139	0.667684	0.559304	0.439456		0.585633	0.425962	0.141759	0.270747	0.584557	0.77738	0.769139	0.891051	0.68162	0.814676	1.57463	1.32047	1.10891	0.85265	0.787456	1.29226	1.09731	0.829686		0.807953	0.544194	0.211076	0.167307	0.821477	0.529589	0.148797	0.0764234	1.35083	2.20511	2.25915	2.05805	1.95205	1.966	1.99104	2.39918	2.42611	2.48215		2.11315	2.08895
0.591288	0.787267	0.757267	0.722245	0.869066	0.924	0.722463	0.584463	0.477293		0.636288	0.503096	0.2029	0.330943	0.629376	0.807677	0.780087	0.894913	0.731201	0.830136	1.58159	1.32888	1.11661	0.854389	0.785585	1.30007	1.04423	0.774027		0.832578	0.547453	0.227211	0.183552	0.826879	0.50677	0.141484	0.0688876	1.36261	2.21393	2.27104	2.06211	1.95604	1.96598	1.99376	2.41298	2.43522	2.49393		2.12493	2.08498
0.649136	0.844133	0.814125	0.778035	0.872	0.923987	0.788133	0.6502	0.580202	0.550221	0.694125	0.597247	0.288253	0.418245	0.691136	0.838021	0.784019	0.891019	0.785136	0.83895	1.59972	1.34408	1.12888	0.861946	0.784473	1.30934	1.04705	0.810106	0.746921	0.842379	0.540396	0.230858	0.187658	0.83494	0.502306	0.140324	0.0687465	1.37963	2.21101	2.27301	2.06701	1.95802	1.965	1.98296	2.41203	2.44501	2.49102	2.49698	2.12201	2.08401
0.700678	0.894628	0.86154	0.791515	0.872151	0.918925	0.838703	0.725778	0.65713	0.634167	0.741678	0.691255	0.384243	0.511268	0.742715	0.846201	0.791013	0.898	0.836665	0.854115	1.61652	1.35464	1.12906	0.860318	0.785656	1.33086	1.06871	0.7825	0.728544	0.85719	0.539151	0.230299	0.187035	0.850094	0.504453	0.141612	0.0561335	1.39598	2.21518	2.27701	2.06904	1.96509	1.96491	1.9669	2.42299	2.44805	2.49692	2.49005	2.12618	2.08803
0.755268	0.945137	0.905006	0.832547	0.884525	0.912934	0.895268	0.788596	0.747903	0.728099	0.796268	0.792187	0.48469	0.613646	0.800356	0.862175	0.792	0.897934	0.890137	0.872093	1.63329	1.37422	1.13817	0.86074	0.781416	1.35836	1.07996	0.806049	0.734557	0.877947	0.551166	0.243273	0.200491	0.864861	0.499202	0.13795	0.0517875	1.41492	2.22911	2.27793	2.07198	1.97204	1.95774	1.95863	2.42211	2.45215	2.49113	2.494	2.14011	2.09009
0.812009	0.996008	0.950006	0.857006	0.908001	0.91	0.95201	0.86001	0.833014	0.822016	0.853008	0.890014	0.605018	0.732004	0.861009	0.870001	0.792001	0.895	0.941008	0.884731	1.64925	1.39004	1.14238	0.850011	0.783021	1.3645	1.09805	0.801977	0.741591	0.890791	0.555921	0.227767	0.185757	0.876962	0.50064	0.144639	0.0561491	1.42745	2.234	2.275	2.071	1.974	1.946	1.942	2.427	2.459	2.497	2.494	2.145	2.094
0.871573	1.05362	0.991636	0.897318	0.913013	0.909835	1.01964	0.932993	0.928298	0.933362	0.908522	0.988954	0.728693	0.763011	0.920611	0.875115	0.800127	0.895949	0.994674	0.892918	1.65734	1.40131	1.14086	0.856824	0.787117	1.38227	1.09955	0.846652	0.750736	0.896272	0.560914	0.208842	0.0994672	0.887633	0.499359	0.134667	0.0499026	1.43475	2.25008	2.27697	2.06701	1.97503	1.93663	1.90875	2.41505	2.46303	2.49014	2.49504	2.15909	2.10017
0.917208	1.10312	1.0421	0.922966	0.914132	0.897	1.0703	1.01173	1.03155	1.04153	0.950208	1.06544	0.863953	0.923107	0.969208	0.884966	0.810176	0.892637	1.04819	0.901174	1.66573	1.4043	1.14118	0.870327	0.79163	1.38498	1.10847	0.841124	0.751946	0.902582	0.528493	0.149314	0.0563874	0.897774	0.493608	0.132091	0.054561	1.44273	2.25613	2.27493	2.06809	1.97707	1.90771	1.88854	2.41896	2.46509	2.50104	2.49798	2.16613	2.11298
0.971181	1.15315	1.09115	0.966113	0.920033	0.897014	1.12816	1.0892	1.14531	1.15433	1.00418	1.17421	1.04048	1.1066	1.02317	0.928143			1.10116	0.896426	1.66705	1.40079	1.14105	0.871117	0.797413	1.3861	1.11503	0.831062	0.749524	0.900429	0.556716	0.151277	0.0478796	0.890354	0.518616			1.44017	2.26199	2.27199	2.072	1.97999	1.89495	1.86796	2.417	2.46901	2.50299	2.49698	2.17197	2.11201
1.03767	1.20872	1.14469	1.00756	0.932098	0.902159	1.18872	1.16397	1.25713	1.2753	1.06869	1.25288	1.21615	1.32543	1.08669				1.16167	0.891181	1.65166	1.38909	1.13755	0.877191	0.802052	1.37889	1.10908	0.824405	0.750896	0.89598	0.569375	0.156971	0.0729904	0.884405				1.42565	2.257	2.26798	2.07204	1.97604	1.87693	1.85182	2.41796	2.47206	2.49801	2.48804	2.16199	2.1142
1.09323	1.26821	1.20121	1.05417	0.940882	0.915463	1.24815	1.24361	1.35001	1.38231	1.12512	1.32482	1.39169	1.5238	1.14337				1.21721	0.877973	1.64209	1.37369	1.12851	0.870891	0.802925	1.36499	1.10326	0.827154	0.748039	0.873393	0.533781	0.11633	0.063922	0.880892				1.41532	2.25698	2.26591	2.07491	1.97882	1.87063	1.83676	2.415	2.47693	2.49902	2.491	2.16111	2.12987
1.14802	1.32202	1.25502	1.10602	0.980012	0.936012	1.29902	1.31502	1.43903	1.48503	1.17502	1.36102	1.51103	1.64803	1.20402	1.06202			1.27102	0.862127	1.62145	1.3509	1.11329	0.872728	0.799621	1.34768	1.09844	0.825559	0.74267	0.871736	0.5804	0.169553	0.124781	0.851239	0.577049			1.39479	2.256	2.262	2.071	1.971	1.854	1.826	2.415	2.474	2.5	2.491	2.166	2.12399
1.20774	1.38174	1.32182	1.17484	1.02474	0.979612	1.36781	1.38586	1.53994	1.59201	1.23672	1.43305	1.61176	1.74582	1.26379	1.12056	0.899362	1.02537	1.34072	0.85302	1.60313	1.33429	1.09907	0.865097	0.801397	1.33048	1.0786	0.821749	0.742192	0.857817	0.578379	0.180946	0.12835	0.847165	0.572825	0.199827	0.157967	1.38014	2.25398	2.25999	2.06995	1.96304	1.84602	1.81798	2.40695	2.47494	2.5049	2.49101	2.15994	2.08777
1.26782	1.44151	1.38864	1.2426	1.08451	1.02956	1.43369	1.45542	1.61542	1.67366	1.29582	1.5178	1.67246	1.8115			0.929008	1.05599	1.39951	0.84477	1.5933	1.32137	1.0897	0.865401	0.79963	1.31912	1.07915	0.827425	0.745781	0.846847	0.534143	0.169378	0.12256			0.21843	0.176563	1.37068	2.25196	2.25896	2.06593	1.96593	1.84798	1.8162	2.40296	2.46989	2.49691	2.49191	2.15493	2.14909
1.34916	1.50916	1.46217	1.31417	1.15225	1.09923	1.50914	1.51915	1.67905	1.74811	1.37717	1.59819	1.69313	1.8341	1.40216			1.10012	1.46717	0.829117	1.58587	1.31481	1.07876	0.85437	0.800538	1.30403	1.07709	0.837949	0.756578	0.825278	0.537719	0.159854	0.110013	0.832517			0.207557	1.36114	2.25	2.25699	2.06299	1.96301	1.84706	1.82502	2.40099	2.465	2.493	2.48799	2.152	2.153
1.42389	1.58184	1.54193	1.39415	1.26811	1.20618	1.57193	1.5867	1.70406	1.79772	1.45489	1.68568	1.75022	1.88109	1.47587				1.54295	0.828024	1.59238	1.31066	1.07297	0.886184	0.808356	1.30971	1.07024	0.855587	0.778283	0.824199	0.488149	0.143495	0.0841854	0.831445				1.36424	2.25003	2.25099	2.05796	1.96897	1.87613	1.83606	2.39796	2.46399	2.49205	2.48499	2.15103	2.15286
1.49457	1.64855	1.61564	1.4849	1.35652	1.29954	1.64541	1.64228	1.78653	1.85355	1.52557	1.73913	1.76724	1.88804	1.54453				1.61741	0.834704	1.60294	1.32064	1.07316	0.8791	0.790642	1.31943	1.07518	0.842968	0.760043	0.828359	0.544852	0.126826	0.0705582	0.840432				1.37117	2.25202	2.24996	2.055	1.96715	1.88587	1.84118	2.39507	2.46289	2.49591	2.48404	2.15302	2.14213
1.56399	1.71699	1.68799	1.56899	1.46799	1.41199	1.70799	1.69899	1.81	1.878	1.59499		1.778	1.89	1.61199				1.67999	0.844629	1.61979	1.32788	1.07351	0.858742	0.771692	1.3255	1.07622	0.84331	0.76283	0.844239		0.1249	0.0647305	0.84408				1.38868	2.253	2.248	2.055	1.974	1.88	1.849	2.398	2.458	2.492	2.486	2.154
1.63491	1.78386	1.75688	1.66129	1.59078	1.55403	1.77376	1.73867	1.84822	1.89514			1.77612	1.89101	1.68389	1.61835			1.7448	0.856142	1.63853	1.34711	1.07732	0.840065	0.753483	1.33691	1.07536	0.841915	0.760719			0.101553	0.0608247	0.854445	0.536631			1.40607	2.25399	2.25108	2.05699	1.97309	1.88612	1.86016	2.39907	2.45887	2.48897	2.484
1.70551	1.85049	1.82455	1.76097	1.72815	1.71078	1.83232	1.78999	1.86539	1.90611	1.74055	1.83222	1.78506	1.89191	1.75243	1.72203			1.80645	0.869424	1.66065	1.36443	1.09351	0.825651	0.740524	1.35346	1.09017	0.841565	0.758362	0.870591	0.517245	0.126054	0.0520531	0.866507	0.518195			1.42693	2.25302	2.25719	2.05611	1.97996	1.89537	1.87265	2.40409	2.44898	2.48702	2.48413	2.15613	2.12994
1.77417	1.91817	1.89518	1.85023	1.87134	1.88233	1.89216	1.83509	1.88305	1.91099	1.81117	1.84203	1.788	1.88799	1.81717	1.81425	1.55643	1.59048	1.87217	0.882328	1.67872	1.38202	1.11182	0.838439	0.757533	1.36782	1.09526	0.843174	0.756694	0.88064	0.524171	0.129883	0.0490185	0.881786	0.533784	0.180622	0.0748158	1.44294	2.25395	2.26602	2.06101	1.97803	1.91209	1.90221	2.40799	2.448	2.48802	2.49003	2.16195	2.12704
1.83886	1.98181	1.96386	1.93509	1.99972	2.00747	1.95184	1.86977	1.90308	1.90792	1.87589	1.85346	1.78809	1.88594	1.88185	1.90944	1.71813	1.77056	1.93686	0.889285	1.69222	1.39431	1.13458	0.861419	0.785479	1.3827	1.09912	0.844673	0.773129	0.888056	0.491612	0.130974	0.0484162	0.888	0.520716	0.126054	0.0547274	1.457	2.2363	2.27305	2.06603	1.98904	1.9471	1.97976	2.40595	2.44701	2.4961	2.5012	2.14424	2.14089
1.90739	2.04635	2.03241	2.02181	2.13638	2.20318	2.01819	1.93077	1.90911	1.90196	1.94632	1.88951	1.79509	1.881	1.94941	2.02434	1.88808	1.97452	2.00546	0.898198	1.69954	1.40127	1.15745	0.950619	0.849832	1.38677	1.11298	0.84812	0.779641	0.893925	0.535117	0.138283	0.0450049	0.899593	0.543204	0.14881	0.0576658	1.46165	2.25976	2.27709	2.06809	1.99187	1.95537	1.96151	2.40207	2.44804	2.50435	2.51755	2.1628	2.13191
1.969	2.106	2.09501	2.10201	2.24201	2.34401	2.071	1.965	1.914	1.9	2.005	1.912	1.799	1.881	2.012	2.12801	2.06901	2.17501	2.07	0.894109	1.69785	1.40087	1.18069	1.00111	0.904464	1.38121	1.11465	0.852102	0.795222	0.8897	0.556282	0.137532	0.0452213	0.895719	0.552259	0.139962	0.0588127	1.45896	2.249	2.281	2.072	1.986	1.972	1.984	2.405	2.45	2.52	2.542	2.154	2.128
2.02382	2.17077	2.1699	2.19918	2.36791	2.48467	2.12971	2.00166	1.93603	1.90601	2.07182	1.94838	1.8161	1.886	2.05885	2.22514	2.24756	2.36751	2.13382	0.88311	1.68797	1.38953	1.17903	1.02119	0.953072	1.36674	1.10354	0.877617	0.817386	0.886216	0.578294	0.163845	0.0625496	0.877542	0.536758	0.16035	0.0955174	1.44668	2.22104	2.28106	2.07215	1.97592	1.97622	2.00833	2.41103	2.4631	2.54508	2.56132	2.12908	2.12696
2.08952	2.23257	2.24152	2.29334	2.51876	2.61701	2.18654	2.05397	1.93835		2.13737	1.97901	1.82418	1.88609	2.12659	2.31581	2.45033	2.56611	2.19959	0.86659	1.66705	1.36856	1.16991	1.02869	0.998586	1.35144	1.10392	0.879827		0.870892	0.572694	0.1673	0.0639753	0.860364	0.508874	0.120897	0.0993247	1.42756	2.22389	2.28602	2.08418	1.96985	1.99296	2.0342	2.41271	2.47113	2.55164		2.13487	2.12398
2.15719			2.39726	2.59729	2.70632	2.2552	2.09715	1.95413		2.19821	2.02415	1.83205	1.89	2.19718	2.39622	2.59829	2.70433		0.858123			1.15863	1.05495	1.04195	1.3412	1.10263	0.882842		0.862521	0.551105	0.163332	0.0593462	0.852057	0.523261	0.169077	0.138958		2.21899			1.96299	1.99103	2.04306	2.40001	2.47703	2.58002		2.12899	2.12299
2.22999			2.49599	2.70816	2.82698	2.33094	2.15386	2.00253		2.27901	2.07931	1.84905	1.89011	2.26494	2.47824	2.70633	2.82848		0.844325			1.14279	1.06856	1.06841	1.31963	1.09813	0.905781		0.851471	0.537491	0.17133	0.0652897	0.836012	0.527046	0.152738	0.119494		2.21604			1.95794	2.00419	2.06604	2.40305	2.4871	2.58626		2.12701	2.11916
2.31002	2.45073	2.46177	2.57582	2.80164	2.90557	2.40693	2.22377			2.36093	2.10584	1.85415	1.89958	2.34108	2.57771	2.73275	2.86642	2.41882	0.835812	1.6232	1.33239	1.13101	1.08141	1.08095	1.31835	1.10543			0.841861	0.498806	0.144526	0.058228	0.828899	0.512696	0.139263	0.0996951	1.38655	2.21896	2.29802	2.09596	1.95311	2.019	2.06902	2.40709	2.49511			2.12791	2.13193
2.39901	2.52701	2.54001	2.656	2.874	2.975	2.49201		2.16601		2.44601	2.18701	1.90501	1.92502	2.43301	2.65301	2.766	2.885	2.49901	0.82706	1.61922	1.32713	1.11681	1.07456	1.07723	1.31547		0.9532		0.83354	0.494243	0.144376	0.0612393	0.82003	0.52046	0.144239	0.0818284	1.38557	2.217	2.299	2.094	1.958	2.019	2.07	2.411		2.56		2.124	2.129
2.4851	2.60998	2.61798	2.70433	2.92124	3.03757	2.57922		2.25239		2.529	2.35376	2.05557	2.18157	2.52214	2.73572	2.80113	2.90113	2.58103	0.832525	1.62953	1.33007	1.12739	1.0606	1.05509	1.31238		0.952956		0.838756	0.535587	0.22556	0.189316	0.825491	0.517908	0.130414	0.0596734	1.39277	2.22209	2.30399	2.09299	1.96306	2.01392	2.06685	2.4149		2.56316		2.12706	2.10587
2.57103	2.65557	2.67125	2.70512	2.8859	2.99041	2.64002	2.4666	2.36373		2.60702	2.49375	2.18064	2.30669	2.60902	2.79123	2.81959	2.91756	2.63648	0.846085	1.62237	1.33852	1.13794	1.0285	1.01022	1.31449	1.11058	0.960027	0.964844	0.851959	0.541396	0.248693	0.212971	0.83914	0.517201	0.13618	0.0603148	1.39118	2.20372	2.25446	2.05994	1.95619	1.96322	1.99831	2.38501	2.4238	2.57527		2.1182	2.09587
2.64664	2.73214	2.73212	2.75962	2.93109	3.03755	2.71564	2.55513	2.46012	2.40614	2.68213	2.63471	2.32574	2.47818	2.68414	2.82604	2.82401	2.921	2.70913	0.849699	1.63863	1.35707	1.13239	0.995523	0.960648	1.33204	1.10648	0.94601	0.876577	0.854997	0.532065	0.233839	0.189816	0.843085	0.500536	0.130723	0.0521676	1.40984	2.21502	2.252	2.05699	1.96597	1.94952	1.98998	2.38451	2.41301	2.48505	2.523	2.12801	2.0855
2.71892	2.80743	2.79981	2.82345	2.97609	3.06725	2.78791	2.644	2.54664	2.50583	2.75335	2.74728	2.45529	2.60387	2.75648	2.84572	2.82752	2.923	2.77984	0.865738	1.65581	1.3724	1.11633	0.953037	0.892149	1.35169	1.09902	0.857877	0.785839	0.869884	0.534364	0.20884	0.152325	0.859708	0.500325	0.126107	0.0478243	1.42674	2.22517	2.24995	2.05396	1.95226	1.96305	1.98143	2.38902	2.42292	2.52067	2.5229	2.13661	2.08556
2.79594	2.8856	2.86805	2.86256	2.9849	3.04612	2.8647	2.73293	2.69211	2.66864	2.82494	2.85513	2.6066	2.69038	2.83802	2.86464	2.82907	2.92281	2.85056	0.872851	1.66114	1.38548	1.13606	0.894812	0.822349	1.36708	1.09152	0.847745	0.766156	0.87323	0.527021	0.187028	0.126746	0.870285	0.500946	0.127214	0.0456156	1.44012	2.23852	2.246	2.05095	1.97256	1.96799	1.97612	2.39024	2.41602	2.49149	2.51339	2.14503	2.09137
2.84218	2.91419	2.9396	2.91157	3.00399	3.02945	2.94311	2.82623	2.84235	2.84443	2.89109	2.95316	2.81646	2.8488	2.9081	2.89403	2.83253	2.91402	2.88818	0.904225	1.66775	1.39048	1.11377	0.860436	0.784314	1.3698	1.09511	0.875025	0.787179	0.888891	0.505576	0.151996	0.068043	0.881793	0.49282	0.132617	0.0464438	1.43942	2.20605	2.18999	2.04849	1.97549	1.94348	1.95746	2.37849	2.41698	2.46696	2.48395	2.14652	2.10848
2.91479	2.99286	2.98269	2.93454	2.97089	2.96273	2.98885	2.92315	2.98756	3.0209	2.94679	3.0882	3.00606	3.12889	2.95779	2.89532	2.85633	2.93701	2.96183	0.898067	1.66961	1.38677	1.12185	0.836808	0.753795	1.36945	1.10281	0.881442	0.782853	0.901009	0.502593	0.133989	0.0952049	0.893044	0.493673	0.120987	0.0571063	1.44044	2.22486	2.18595	2.01193	1.95098	1.90376	1.88877	2.34397	2.41003	2.44882	2.46266	2.1379	2.089
2.98555	3.06946	3.04448	2.98304	2.961	2.93882	3.06471	3.02613	3.12636	3.1897	3.01752	3.19491	3.1898	3.29827	3.02855	2.92379			3.03561	0.906867	1.65628	1.37324	1.11014	0.820053	0.756037	1.36245	1.11001	0.897704	0.804513	0.908196	0.515397	0.150603	0.0708585	0.903262	0.494262			1.4298	2.21294	2.1819	2.006	1.94888	1.88278	1.86863	2.34096	2.41302	2.4328	2.43255	2.12888	2.08896
3.06017	3.14017	3.11618	3.03311	2.96102	2.93002	3.14717	3.12922	3.2403	3.3203	3.09116	3.28718	3.37337	3.5044	3.10317	2.96209			3.11318	0.920158	1.6424	1.35974	1.09226	0.82019	0.758349	1.34852	1.12152	0.912367	0.865926	0.921452	0.527797	0.155117	0.0992788	0.916304	0.510705			1.41657	2.21	2.177	2.006	1.94299	1.87196	1.85095	2.339	2.41399	2.42296	2.41097	2.12301	2.08701
3.13387	3.21195	3.19089	3.08057	2.96954	2.94046	3.22096	3.2232	3.36522	3.44761	3.16086	3.36495	3.53032	3.67142	3.17688	3.00248			3.18887	0.897898	1.62109	1.336	1.08718	0.824856	0.770835	1.33558	1.118	0.927784	0.901392	0.896906	0.530703	0.175034	0.124208	0.896739	0.501229			1.39733	2.21007	2.17701	2.00695	1.93793	1.85594	1.82998	2.34092	2.41093	2.40808	2.39841	2.127	2.09001
3.2116	3.29656	3.27054	3.13128	3.01837	2.98193	3.30675	3.32992	3.47444	3.67815	3.2375	3.44989	3.6476	3.79754	3.25573				3.26664	0.854773	1.59664	1.31975	1.07529	0.869728	0.803842	1.31296	1.09538	0.910826	0.867826	0.85633	0.53357	0.196309	0.154351	0.851908				1.37273	2.21581	2.17789	2.00302	1.93187	1.85115	1.82781	2.3339	2.40498	2.41456	2.3467	2.12687	2.09104
3.29412	3.37709	3.35009	3.19709	3.08904	3.03004	3.3971	3.42911	3.60014	3.78912	3.31512	3.54712	3.73009	3.87709	3.34512	3.21211			3.3511	0.851846	1.58501	1.30639	1.07002	0.898953	0.813209	1.29907	1.08411	0.92196	0.886185	0.855781	0.53252	0.193638	0.139428	0.846642	0.576121			1.36411	2.206	2.172	2.00399	1.925	1.85896	1.81799	2.32899	2.404	2.39201	2.331	2.11999	2.09299
3.39908	3.45694	3.43105	3.27891	3.12129	3.06811	3.48801	3.52732	3.72345	3.8929	3.4191	3.65036	3.80677	3.95155	3.4461	3.30614			3.43801	0.839957	1.57652	1.2932	1.07078	0.859185	0.795433	1.28791	1.07602	0.948125	0.898829	0.839438	0.531646	0.165174	0.102533	0.839415	0.576594			1.35382	2.20395	2.16797	1.99593	1.9269	1.82723	1.81305	2.32395	2.40093	2.40203	2.32998	2.114	2.08495
3.49571	3.54065	3.52465	3.3609	3.23575	3.16679	3.57758	3.6442	3.85112	3.97333	3.51677	3.77007	3.874	3.99985	3.54356	3.40832			3.52764	0.841548	1.57883	1.29611	1.06651	0.895309	0.814766	1.28568	1.04974	0.937906	0.901144	0.835113	0.465316	0.118259	0.0545873	0.846869	0.576673			1.35241	2.19992	2.165	1.99	1.91811	1.8469	1.81702	2.31996	2.39496	2.40458	2.32804	2.1139	2.08098
3.5841	3.62612	3.61013	3.45916	3.32615	3.25918	3.65911	3.7061	3.90904	4.04206	3.6081	3.82507	3.87402	3.992	3.62411	3.52816			3.61212	0.847639	1.58931	1.30285	1.0624	0.882833	0.803683	1.29205	1.05143	0.930388	0.888396	0.844574	0.491958	0.119757	0.0508408	0.849414	0.561802			1.36211	2.196	2.165	1.99	1.924	1.84199	1.818	2.31801	2.39299	2.38299	2.33001	2.109	2.07999
3.65378	3.70388	3.69485	3.56326	3.42968	3.37982	3.73077	3.77431	3.93399	4.08217	3.67778	3.86929	3.88402	3.989	3.69778	3.63447			3.69084	0.860691	1.6048	1.313	1.07038	0.845502	0.779541	1.30214	1.04079	0.870054	0.865877	0.860761	0.503913	0.11795	0.0513387	0.859013	0.530289			1.37664	2.19395	2.16808	1.99103	1.922	1.83298	1.81806	2.32203	2.38877	2.37409	2.33515	2.10694	2.07402
3.72241	3.78041	3.76941	3.67286	3.57674	3.53906	3.79817	3.80192	3.93424	4.09679	3.74643	3.8943	3.88602	3.98894	3.76639	3.76186			3.76422	0.889425	1.6326	1.34383	1.08507	0.832177	0.771782	1.32894	1.10538	0.911167	0.839399	0.888619	0.51685	0.121394	0.0512071	0.88791	0.548461			1.40475	2.19008	2.17508	1.99408	1.92211	1.83136	1.82311	2.32517	2.36896	2.382	2.34839	2.10213	2.07611
3.7961	3.8541	3.84311	3.77014	3.72023	3.69926	3.8591	3.85008	3.99902	4.08598	3.82111	3.91001	3.887	3.986	3.83909	3.85913			3.8281	0.908995	1.65431	1.36772	1.11113	0.844048	0.765102	1.35456	1.10918	0.895315	0.812189	0.908415	0.508492	0.122622	0.0500088	0.906745	0.564105			1.42646	2.194	2.17902	1.998	1.928	1.85001	1.82901	2.33401	2.36701	2.38201	2.36903	2.10899	2.082
3.86576	3.92176	3.91884	3.87004	3.88372	3.88405	3.92568	3.90736	4.0122	4.07089	3.89676	3.9202	3.89008	3.986	3.90171	3.95025	3.76669	3.80911	3.89976	0.926497	1.67612	1.38971	1.12288	0.856511	0.773298	1.36997	1.10148	0.877495	0.790549	0.925826	0.503311	0.123958	0.0491585	0.923845	0.532912	0.170606	0.0549463	1.45096	2.1929	2.19305	2.00103	1.925	1.86031	1.83931	2.344	2.374	2.38819	2.39026	2.10394	2.08204
3.93733	3.99346	3.99754	3.96792	4.04414	4.0761	3.98917	3.94208	4.03094	4.0606	3.96835	3.93996	3.89713	3.986	3.96833	4.06691	3.92587	4.00825	3.97137	0.929955	1.68599	1.3996	1.12187	0.864427	0.794456	1.37874	1.10105	0.853775	0.76339	0.928333	0.510751	0.134262	0.0490269	0.928083	0.545086	0.165755	0.0621867	1.45891	2.18419	2.19813	2.00404	1.9249	1.8894	1.86842	2.34417	2.37423	2.40644	2.41462	2.09819	2.0859
4.00505	4.06805	4.07606	4.06608	4.15311	4.23412	4.04905	3.99702	4.028	4.03998	4.03706	3.98904	3.90402	3.986	4.03605	4.16407	4.12315	4.22517	4.04105	0.93426	1.68297	1.40204	1.15937	0.936157	0.84934	1.38391	1.09345	0.841309	0.744505	0.932528	0.558744	0.150738	0.0494148	0.932302	0.545421	0.172099	0.0727308	1.462	2.19401	2.20501	2.00601	1.91999	1.90999	1.89002	2.353	2.386	2.42902	2.44602	2.10801	2.08099
4.0749	4.13796	4.15702	4.16729	4.30365	4.39192	4.1109	4.0267	4.031	4.01901	4.11289	4.04492	3.92978	3.98109	4.10589	4.2593	4.32515	4.44337	4.11295	0.921335	1.67241	1.38554	1.16412	0.971399	0.889651	1.36908	1.08877	0.839908	0.738708	0.917204	0.615399	0.212246	0.0943045	0.922032	0.55958	0.171016	0.0873378	1.45064	2.2027	2.21405	2.01504	1.9089	1.89607	1.92129	2.35713	2.39023	2.44931	2.47733	2.1148	2.06917
4.14432	4.21243	4.23549	4.26703	4.43199	4.53973	4.18045	4.08087	4.03117	4.02004	4.1813	4.03985	3.91321	3.988	4.17426	4.35971	4.49052	4.6255	4.18645	0.900133	1.65682	1.36951	1.16844	0.995739	0.934331	1.34801	1.07768	0.837504	0.771172	0.903599	0.536292	0.13702	0.0484468	0.893707	0.523078	0.192271	0.123872	1.43137	2.17977	2.21813	2.01817	1.90081	1.9016	1.94362	2.36679	2.40824	2.47328	2.50238	2.09976	2.082
4.21304	4.28704	4.31305	4.37306	4.58805	4.68207	4.25605	4.12604	4.04002	4.02202	4.24904	4.08404	3.92401	3.988	4.24005	4.44905	4.62209	4.75608	4.26205	0.88102	1.63896	1.35304	1.16847	1.00665	0.969862	1.32862	1.06922	0.83877	0.773379	0.88791	0.521308	0.142227	0.0488014	0.87163	0.513603	0.209497	0.141682	1.41065	2.168	2.225	2.02701	1.891	1.933	1.976	2.356	2.421	2.48801	2.52201	2.087	2.082
4.28698	4.36297	4.39093	4.4702	4.68019	4.79613	4.33905	4.18774	4.08061	4.04878	4.31992	4.15282	3.94854	3.99315	4.32101	4.5413	4.76928	4.89644	4.34396	0.863385	1.61769	1.33514	1.16035	1.03716	1.00653	1.2969	1.06363	0.872726	0.805926	0.870182	0.53531	0.170621	0.0512662	0.854521	0.51768	0.171523	0.128621	1.3941	2.16911	2.23207	2.03812	1.89816	1.93499	1.98106	2.36095	2.4262	2.50718	2.53805	2.08609	2.07704
4.36767	4.44243	4.46754	4.56846	4.77827	4.88901	4.42533	4.24848	4.13107		4.39577	4.22048	3.99298	4.00832	4.40356	4.64752	4.79298	4.93271	4.42245	0.855683	1.60691	1.32622	1.15399	1.04138	1.02773	1.28616	1.06524	0.894447		0.861399	0.536036	0.186208	0.0670787	0.848067	0.502643	0.174068	0.107419	1.38332	2.17811	2.23815	2.04809	1.91111	1.93453	1.98634	2.35741	2.44232	2.52226		2.09317	2.08011
4.4552	4.51717	4.54819	4.64516	4.89707	4.99414	4.49519	4.32618			4.48821	4.29814	4.04402	4.1817	4.4852	4.72718	4.84412	4.97009	4.49819	0.851116	1.60214	1.31456	1.1437	1.04218	1.03321	1.28378	1.05859			0.856137	0.530559	0.195905	0.151443	0.844254	0.51537	0.16916	0.0905965	1.3801	2.18403	2.24601	2.05301	1.917	1.96198	2.004	2.37903	2.45902			2.10203	2.08603
4.54708	4.596	4.63293	4.71561	4.92962	5.05754	4.58104	4.40625			4.58115	4.3614	4.05543	4.05312	4.57613	4.80682	4.89604	5.00909	4.58503	0.849436	1.60976	1.31341	1.13495	1.04048	1.02601	1.29136	1.06567			0.85507	0.504017	0.141548	0.0613532	0.841964	0.524489	0.128927	0.0577809	1.38346	2.19716	2.25106	2.05895	1.91618	1.95493	2.00495	2.39205	2.46802			2.11416	2.10088
4.63559	4.67858	4.70931	4.76594	4.98053	5.10162	4.66669	4.50897			4.6755	4.55755	4.25344	4.38746	4.66858	4.87394	4.89919	5.01594	4.66944	0.866336	1.6256	1.32703	1.13223	1.02654	1.00297	1.31697	1.07661			0.87065	0.555557	0.258419	0.21491	0.859559	0.533898	0.131175	0.0505334	1.39671	2.21028	2.25602	2.05504	1.93109	1.94902	2.00087	2.39596	2.46998			2.12723	2.09117
4.71908	4.76108	4.77807	4.81507	5.00804	5.13401	4.75508	4.61209			4.75408	4.69111	4.38112	4.51612	4.75108	4.92302	4.909	5.013	4.74508	0.882351	1.64236	1.34421	1.13924	0.997652	0.965744	1.34454	1.09202			0.885859	0.564783	0.265171	0.222722	0.875762	0.525424	0.1346	0.0470482	1.41412	2.22501	2.257	2.05699	1.93598	1.95001	1.99399	2.394	2.469			2.13901	2.1
4.80696	4.84897	4.84985	4.88524	5.05089	5.14975	4.83702	4.70946	4.63859		4.8379	4.80642	4.50683	4.64131	4.84002	4.94127	4.91404	5.01	4.82696	0.904879	1.66379	1.36987	1.11387	0.946522	0.915962	1.36839	1.10321	0.899785		0.90614	0.557538	0.243755	0.201603	0.899638	0.529818	0.134234	0.0451412	1.43854	2.2353	2.25694	2.05095	1.91659	1.96476	1.98074	2.39593	2.46591	2.52795		2.14822	2.09724
4.88437	4.92752	4.91839	4.90493	5.04238	5.12966	4.91967	4.82669	4.76752	4.71907	4.91035	4.92103	4.65543	4.67069	4.92246	4.96334	4.91696	5.00987	4.90448	0.92084	1.68318	1.38844	1.14999	0.953739	0.877905	1.38633	1.13776	0.931185	0.825163	0.916755	0.545807	0.199063	0.083049	0.920245	0.519342	0.132226	0.0443755	1.45883	2.25889	2.25198	2.04694	1.96323	1.94621	1.95998	2.38985	2.45911	2.52425	2.56792	2.16583	2.11615
4.95512	5.00613	4.99012	4.95309	5.06201	5.11197	5.00615	4.91418	4.89824	4.8783	4.98011	5.02621	4.83334	4.9133	4.99813	4.98106	4.91515	5.00309	4.98113	0.931213	1.69478	1.40183	1.14979	0.906608	0.828469	1.39282	1.11883	0.893722	0.797874	0.931489	0.52246	0.125802	0.0550642	0.925716	0.517872	0.133136	0.0410706	1.47168	2.253	2.25099	2.044	1.97499	1.95698	1.95896	2.38199	2.46499	2.53698	2.56398	2.157	2.12399
5.04443	5.10552	5.07743	5.01414	5.06192	5.07217	5.1096	5.04244	5.08736	5.11124	5.06837	5.19189	5.11314	5.1812	5.08795	5.01621		5.08447	5.07454	0.933057	1.6759	1.39326	1.11969	0.863826	0.780918	1.3805	1.11403	0.883694	0.783507	0.933074	0.556039	0.129569	0.0370048	0.929103	0.518999		0.0606056	1.45493	2.25102	2.23249	2.04054	1.96498	1.93536	1.92975	2.37848	2.45899	2.52984	2.55535	2.16149	2.12555
5.11611	5.18467	5.14914	5.06306	5.05652	5.0468	5.19376	5.15281	5.23033	5.28234	5.13566	5.2994	5.31556	5.42493	5.16116	5.10243		5.1163	5.15467	0.934396	1.66427	1.38429	1.10935	0.854135	0.773342	1.3691	1.12539	0.904274	0.813364	0.934284	0.576089	0.141549	0.0585516	0.930473	0.628123		0.224465	1.44454	2.25238	2.23143	2.043	1.96364	1.92431	1.91119	2.37761	2.45876	2.51779	2.54437	2.16037	2.12999
5.18965	5.26065	5.22365	5.11161	5.05751	5.03701	5.27415	5.23115	5.3262	5.38924	5.21164	5.40965	5.50076	5.62629	5.23715	5.16415	5.00607	5.12819	5.23065	0.92098	1.64091	1.36584	1.10374	0.845898	0.779859	1.35237	1.12036	0.911874	0.820723	0.920104	0.510547	0.137113	0.0675722	0.918087	0.624349	0.195942	0.196841	1.42357	2.24699	2.2285	2.043	1.97	1.91548	1.89697	2.38249	2.466	2.52898	2.55097	2.15449	2.15299
5.27204	5.36219	5.30758	5.17095	5.06415	5.03938	5.35718	5.36243	5.51437	5.6154	5.29052	5.49083	5.64581	5.7906	5.31958	5.23404	5.05476	5.29765	5.32725	0.898766	1.59956	1.34278	1.08773	0.843774	0.782456	1.3364	1.10816	0.921386	0.843891	0.900859	0.553149	0.188169	0.143361	0.893457	0.614356	0.197402	0.307126	1.38517	2.24195	2.21397	2.041	1.97051	1.90287	1.88038	2.37896	2.4751	2.51995	2.52231	2.15143	2.14412
5.36514	5.44386	5.41192	5.25759	5.10852	5.07137	5.46601	5.50308	5.65627	5.82292	5.38905	5.62508	5.83762	5.99938	5.41212	5.30568		5.34018	5.4131	0.882556	1.58044	1.31382	1.07129	0.844586	0.79634	1.30344	1.08831	0.895454	0.857605	0.884162	0.50382	0.176148	0.121488	0.879493	0.610035		0.308036	1.37074	2.24207	2.21193	2.03713	1.97409	1.88035	1.86311	2.37196	2.48818	2.51633	2.49973	2.15911	2.15518
5.46042	5.52639	5.49745	5.32843	5.1765	5.13251	5.55542	5.59538	5.80132	5.95244	5.48043	5.71751	5.86549	6.01652	5.50642	5.38034	5.13211	5.30411	5.50642	0.874376	1.57646	1.3047	1.05859	0.882519	0.82533	1.28595	1.08015	0.948251	0.886219	0.877987	0.494903	0.197712	0.129434	0.869415	0.607871	0.26933	0.242246	1.35881	2.24504	2.209	2.04298	1.97797	1.89606	1.86807	2.36998	2.49599	2.53099	2.48797	2.16402	2.16301
5.5524	5.61226	5.59635	5.42337	5.28737	5.24395	5.64721	5.67982	5.87231	6.04934	5.5754	5.82923	5.97191	6.12964	5.59835	5.45576	5.15657	5.32949	5.59926	0.864955	1.5705	1.28892	1.05917	0.893329	0.870362	1.28851	1.08632	0.938808	0.898922	0.864457	0.482496	0.0944476	0.045593	0.864249	0.573276	0.249616	0.223795	1.35239	2.25409	2.20897	2.03894	1.97198	1.90961	1.8837	2.36505	2.49306	2.52908	2.48094	2.16809	2.16592
5.64281	5.69379	5.68403	5.5124	5.37658	5.30651	5.72587	5.79621	5.95687	6.13486	5.66583	5.90832	5.96644	6.10696	5.68581	5.56956	5.25805	5.42607	5.6809	0.879477	1.57782	1.29769	1.05355	0.897329	0.826426	1.29623	1.06078	0.877359	0.896815	0.879046	0.484696	0.135029	0.0493387	0.878423	0.573884	0.239383	0.209083	1.35821	2.25978	2.20696	2.03504	1.971	1.88579	1.86504	2.368	2.49715	2.53352	2.47726	2.17387	2.16098
5.7232	5.77321	5.77419	5.61927	5.49132	5.41837	5.80914	5.85013	6.04006	6.17307	5.74721	5.96706	5.98601	6.10497	5.76619	5.68333		5.51828	5.76519	0.891359	1.59078	1.30897	1.0609	0.880404	0.809779	1.32087	1.07089	0.908757	0.882764	0.887768	0.480667	0.116796	0.0386408	0.8932	0.555462		0.187083	1.37212	2.25	2.20501	2.037	1.971	1.92096	1.867	2.36804	2.50397	2.51204	2.48902	2.16799	2.15997
5.80215	5.8572	5.84921	5.72774	5.61904	5.56547	5.86699	5.90256	6.06213	6.19944	5.83215	5.99124	5.99006	6.09496	5.84115	5.81474		5.63127	5.84311	0.903303	1.61541	1.33566	1.06658	0.87376	0.797075	1.34188	1.07604	0.884075	0.852411	0.902997	0.534855	0.12317	0.0429473	0.901582	0.572387		0.205682	1.39712	2.24904	2.21018	2.03703	1.9711	1.90681	1.86803	2.38415	2.4936	2.52657	2.49819	2.16503	2.14907
5.8807	5.93855	5.93166	5.8463	5.75896	5.73432	5.93442	5.94131	6.07202	6.16229	5.91079	6.00751	5.99398	6.09129	5.91962	5.93348		5.65283	5.91853	0.925824	1.64222	1.3535	1.09312	0.842914	0.767122	1.36423	1.11996	0.911986	0.839629	0.923104	0.530905	0.125946	0.044019	0.926016	0.582339		0.312192	1.42197	2.25196	2.22224	2.03929	1.97809	1.89418	1.87031	2.39422	2.46704	2.49831	2.51122	2.167	2.15438
5.95638	6.00739	6.00538	5.9485	5.93483	5.92595	5.99737	5.99928	6.1171	6.17495	5.99038	6.03008	5.99299	6.06002	5.99138	6.04346	5.80274	5.82296	5.98635	0.939259	1.66359	1.37909	1.12397	0.835207	0.754897	1.37959	1.10619	0.893063	0.801893	0.936536	0.519177	0.131987	0.0404472	0.939121	0.59002	0.171772	0.0631053	1.441	2.24995	2.23303	2.052	1.98198	1.90207	1.88406	2.40401	2.46897	2.51203	2.52103	2.16695	2.17096
6.04114	6.09413	6.09135	6.06056	6.12023	6.13876	6.07911	6.06065	6.13997	6.16363	6.07519	6.04847	5.9911	6.06431	6.07607	6.14663	5.96915	6.03766	6.06522	0.943376	1.67048	1.38998	1.13388	0.848611	0.77235	1.37755	1.10536	0.854079	0.767217	0.942265	0.510064	0.135721	0.0421129	0.941467	0.537076	0.147778	0.0554242	1.45122	2.23894	2.2391	2.05212	1.97696	1.91825	1.89745	2.40604	2.46194	2.51807	2.52818	2.15593	2.16184
6.11853	6.17075	6.18279	6.16615	6.27123	6.32583	6.15464	6.10528	6.138	6.13876	6.15553	6.08133	5.99813	6.08484	6.14855	6.25735	6.18252	6.28596	6.14782	0.939592	1.67823	1.39185	1.13912	0.901423	0.810777	1.37495	1.10397	0.850842	0.752515	0.940344	0.527968	0.138538	0.0478353	0.935822	0.532813	0.139648	0.0534128	1.45121	2.23542	2.24611	2.06002	1.97389	1.93516	1.92729	2.40909	2.45813	2.52307	2.54018	2.15142	2.15078
6.18616	6.24818	6.26219	6.26123	6.41429	6.49534	6.22718	6.16208	6.13801	6.12798	6.22316	6.14004	6.00401	6.07801	6.21716	6.36121	6.38244	6.50547	6.22818	0.931211	1.65949	1.38116	1.14766	0.942709	0.865536	1.36457	1.09573	0.857064	0.756673	0.929862	0.574661	0.143732	0.0573395	0.929663	0.532923	0.169138	0.0694738	1.4408	2.25402	2.25102	2.06102	1.96899	1.94195	1.94003	2.41301	2.46402	2.52604	2.54805	2.17003	2.141
6.25713	6.32619	6.34624	6.36255	6.54288	6.6448	6.30603	6.19673	6.14404	6.12007	6.29512	6.15883	6.00806	6.08194	6.28713	6.45452	6.57725	6.71313	6.30812	0.905364	1.64324	1.35968	1.1434	0.977485	0.925401	1.34692	1.05827	0.83248	0.745186	0.904119	0.557464	0.144468	0.0571191	0.904224	0.529408	0.164158	0.0890464	1.41973	2.26261	2.26107	2.06906	1.9639	1.91822	1.95134	2.41613	2.47413	2.54515	2.56825	2.18157	2.14199
6.33362	6.40691	6.42995	6.46782	6.67	6.76731	6.3758	6.24624	6.14753	6.12555	6.37073	6.21531	6.01247	6.07807	6.36355	6.55742	6.72882	6.85724	6.38386	0.883429	1.61931	1.33893	1.12912	0.988758	0.974616	1.32252	1.04671	0.826471	0.757085	0.887234	0.539779	0.145764	0.0564266	0.877672	0.507173	0.179144	0.119199	1.39763	2.23693	2.26616	2.07329	1.95678	1.93338	1.97482	2.42502	2.48304	2.55547	2.58529	2.15298	2.14096
6.40538	6.49134	6.5164	6.59246	6.80252	6.91345	6.45532	6.30135	6.17132	6.15025	6.44738	6.27359	6.03335	6.08174	6.43237	6.66438	6.85327	7.00026	6.46636	0.867446	1.59986	1.32606	1.13731	1.00513	1.01466	1.30363	1.04068	0.823135	0.770232	0.873241	0.534229	0.151933	0.0580468	0.860053	0.494151	0.175361	0.118644	1.38026	2.23401	2.27304	2.08604	1.947	1.95012	2.01104	2.42604	2.48503	2.57602	2.59803	2.15201	2.13898
6.49247	6.56932	6.60832	6.69766	6.92181	7.01547	6.52931	6.38108	6.24417		6.53353	6.40742	6.11407	6.24913	6.51742	6.75265	6.9152	7.05911	6.54932	0.850754	1.58206	1.31235	1.13474	1.0377	1.04754	1.277	1.06116	0.855824		0.857646	0.578895	0.209095	0.158808	0.842605	0.507775	0.172883	0.0987525	1.36495	2.23703	2.28207	2.09515	1.94796	1.97727	2.01918	2.43404	2.49112	2.58113		2.15501	2.13404
6.59197	6.65888	6.69786	6.80944	7.04346	7.11451	6.61786	6.45484			6.63695	6.50455	6.18704		6.61397	6.86371	6.99564	7.13333	6.63895	0.843096	1.57109	1.29707	1.09567	1.06002	1.0663	1.26891	1.05835			0.849422	0.575703	0.220723		0.835679	0.498684	0.148138	0.0693287	1.3532	2.23911	2.28707	2.10498	1.94513	1.9952	2.03111	2.43722	2.49927			2.15611	2.13693
6.6792	6.74219	6.78018	6.87308	7.10806	7.18113	6.70021	6.5362			6.7232	6.6172	6.27716		6.70121	6.93914	7.02402	7.14799	6.7252	0.844292	1.57748	1.29691	1.08665	1.04897	1.06267	1.2802	1.05077			0.84911	0.565632	0.220424		0.838313	0.523121	0.133086	0.0533849	1.35866	2.24402	2.29	2.10399	1.95103	2.00398	2.036	2.44698	2.511			2.16102	2.13403
6.77019	6.8292	6.85995	6.90991	7.1336	7.23756	6.79316	6.62631	6.53422		6.81404	6.70682	6.34775	6.48473	6.79328	7.00147	7.03204	7.145	6.81316	0.85864	1.59328	1.31426	1.1134	1.02154	1.03253	1.30106	1.05616	0.851498		0.862478	0.548798	0.222064	0.174395	0.853215	0.527779	0.14468	0.0510987	1.3727	2.25216	2.2919	2.09793	1.96543	1.99543	2.03396	2.44007	2.51306	2.55844		2.16818	2.14904
6.85171	6.91178	6.92542	6.97142	7.17407	7.27513	6.87289	6.71655	6.61929		6.88571	6.83155	6.46809	6.60407	6.8808	7.03362	7.03513	7.14502	6.89262	0.874719	1.61979	1.33509	1.09353	0.994332	0.983105	1.31885	1.06144	0.865657		0.876388	0.544795	0.215253	0.169057	0.870952	0.524216	0.142589	0.0489838	1.39859	2.26318	2.28493	2.09273	1.92733	2.02342	2.03064	2.44482	2.51691	2.58747		2.18018	2.15191
6.92739	6.9904	6.98834	6.99026	7.17704	7.28093	6.95642	6.82954	6.76449		6.96137	6.94457	6.60482	6.73946	6.96039	7.06109	7.04102	7.146	6.96438	0.901661	1.65023	1.36348	1.12051	0.970982	0.930674	1.34013	1.08997	0.873323		0.903226	0.552801	0.199376	0.154463	0.897171	0.518274	0.139868	0.0482688	1.42539	2.27112	2.28195	2.08095	1.94229	1.9979	2.0149	2.43695	2.51294	2.56414		2.18809	2.14806
7.00312	7.06911	7.05602	7.04078	7.18431	7.26662	7.03823	6.93552	6.86214	6.83141	7.03402	7.05554	6.76706	6.83237	7.03717	7.07919	7.04406	7.14594	7.03911	0.927224	1.67671	1.38897	1.15266	0.953059	0.880169	1.38012	1.10025	0.84903	0.797969	0.922152	0.527679	0.163504	0.0814044	0.928507	0.507446	0.133733	0.0480201	1.45168	2.29493	2.27188	2.07191	1.99904	1.97815	1.99524	2.42694	2.5019	2.59173	2.60575	2.20591	2.16009
7.07966	7.14473	7.12544	7.09413	7.205	7.24071	7.12175	7.0392	7.00848	6.99586	7.10366	7.1611	6.97543	7.06121	7.11673	7.09271	7.04957	7.14306	7.11469	0.945046	1.69341	1.40453	1.14463	0.897335	0.820219	1.39532	1.12238	0.861733	0.773236	0.943103	0.518414	0.150519	0.0691942	0.942541	0.508146	0.136322	0.0473536	1.46976	2.28982	2.26378	2.06589	2.00184	1.98776	2.00985	2.42293	2.49487	2.57373	2.58893	2.19982	2.16571
7.15317	7.22118	7.18917	7.14412	7.205	7.22794	7.1992	7.13622	7.16233	7.16643	7.17717	7.29826	7.17149	7.24754	7.19317	7.12416		7.19016	7.18917	0.953283	1.70247	1.41195	1.13901	0.886038	0.798522	1.41434	1.14232	0.864141	0.773131	0.949848	0.523559	0.12397	0.0473152	0.951876	0.52055		0.0474015	1.47621	2.282	2.25398	2.06099	1.99499	1.97694	1.95896	2.41999	2.48898	2.56194	2.58593	2.19198	2.15297
7.23119	7.30501	7.26609	7.19977	7.20696	7.20067	7.29013	7.24046	7.31702	7.36546	7.25715	7.41946	7.40077	7.49727	7.27221	7.19886		7.26196	7.26915	0.958901	1.69828	1.4044	1.13169	0.852862	0.781279	1.40414	1.13134	0.906184	0.806215	0.953441	0.56847	0.106235	0.0410963	0.959163	0.626276		0.199054	1.47309	2.27979	2.24699	2.05594	1.98996	1.94787	1.93963	2.41401	2.48197	2.53381	2.55369	2.18482	2.13718
7.31167	7.37379	7.33963	7.25221	7.204	7.17891	7.3669	7.33928	7.45379	7.53104	7.33456	7.51832	7.5875	7.71773	7.35365	7.25752	7.10742	7.259	7.3467	0.946635	1.68278	1.3889	1.12341	0.853857	0.794098	1.39067	1.13759	0.926547	0.833093	0.947198	0.521296	0.147679	0.0789966	0.941092	0.645653	0.175173	0.157245	1.45819	2.26593	2.24593	2.05202	1.98689	1.93851	1.91449	2.41482	2.4798	2.52091	2.53267	2.17287	2.14916
7.38539	7.4524	7.41142	7.30525	7.20423	7.17509	7.45042	7.43949	7.57667	7.66486	7.40341	7.62024	7.74147	7.88144	7.42642	7.32444	7.12618	7.2592	7.42142	0.928807	1.66601	1.36989	1.11339	0.863606	0.806398	1.37052	1.13536	0.936091	0.866142	0.930798	0.515447	0.1512	0.126471	0.922278	0.634768	0.182813	0.140021	1.44041	2.26295	2.24298	2.05298	1.98199	1.91694	1.89191	2.40698	2.47099	2.51696	2.51795	2.16695	2.15583
7.46628	7.53528	7.49826	7.3571	7.25086	7.19474	7.53726	7.54066	7.71488	7.84099	7.48817	7.67002	7.83794	7.97277	7.51231		7.16438		7.50729	0.909632	1.6442	1.35036	1.09692	0.909557	0.828626	1.34781	1.11559	0.944298	0.874975	0.907952	0.606677	0.251164	0.189048	0.907284		0.195359		1.42157	2.25193	2.23893	2.04893	1.97988	1.90491	1.87385	2.40188	2.46896	2.50788	2.50773	2.15596	2.12115
7.55316	7.62177	7.58384	7.43175	7.30952	7.24552	7.62292	7.65299	7.8425	7.97544	7.56816	7.80552	7.96794	8.09107	7.60107		7.25762		7.59479	0.885002	1.62522	1.33327	1.09548	0.923465	0.849163	1.32646	1.09552	0.943865	0.903616	0.89262	0.524017	0.174405	0.159249	0.87414		0.189018		1.40231	2.24672	2.23391	2.04389	1.97194	1.89881	1.86379	2.39372	2.46591	2.49966	2.48968	2.1527	2.13079
7.77728	7.83068	7.8069	7.66037	7.49781	7.44045	7.84221	7.8824	8.06694	8.23231	7.79776	8.026	8.10722	8.25269	7.81927	7.65261	7.85406	8.2225	7.80967	0.865627	1.58997	1.30849	1.08429	0.899879	0.837546	1.29992	1.07982	0.952847	0.925961	0.869453	0.542015	0.0793598	0.0463671	0.85983	0.6103	0.257609	0.108938	1.37338	2.22581	2.21803	2.03297	1.96028	1.87517	1.84894	2.37336	2.4467	2.46954	2.44893	2.13828	2.10856
7.85723	7.90675	7.89225	7.76679	7.62491	7.57344	7.91924	7.9452	8.17499	8.29111	7.87673	8.09312	8.11702	8.23896	7.89874	7.67948	7.92408	8.28799	7.88474	0.872816	1.59482	1.31504	1.09565	0.909966	0.839528	1.30081	1.08293	0.962413	0.918761	0.874791	0.530625	0.0850779	0.0375455	0.868617	0.477899	0.234058	0.0707641	1.37916	2.21751	2.21954	2.0315	1.95049	1.88293	1.84596	2.36699	2.43349	2.44952	2.44598	2.12851	2.11149
7.88103	7.95199	7.944	7.81336	7.67961	7.62383	7.95985	7.98365	8.10984	8.33043	7.91205	8.11139	8.125	8.22495	7.91997	7.84155	8.15189	8.28285	7.92597	0.879792	1.58881	1.31729	1.09021	0.885477	0.807902	1.31629	1.11667	0.947361	0.907076	0.879282	0.545502	0.104693	0.0461431	0.878848	0.531222	0.0677581	0.0255457	1.37306	2.23587	2.21506	2.03392	1.96095	1.86792	1.83599	2.36714	2.43294	2.45367	2.42896	2.15282	2.10897
7.96263	8.03072	8.02356	7.92135	7.80873	7.77024	8.02751	8.03521	8.25265	8.36377	7.99565	8.14235	8.125	8.22126	7.99665	7.96438	8.13361	8.25991	8.00268	0.892746	1.61563	1.33976	1.08888	0.848939	0.786433	1.33117	1.12398	0.95668	0.878814	0.893788	0.543187	0.116646	0.0476763	0.889976	0.533624	0.104193	0.0623326	1.39504	2.22602	2.22021	2.02826	1.95695	1.86186	1.83505	2.37793	2.42795	2.42819	2.426	2.13907	2.10714
8.0311	8.1031	8.08911	8.02015	7.96523	7.94826	8.09109	8.08606	8.238	8.35397	8.06511	8.15701	8.125	8.23199	8.0661	8.06416	7.74027	7.79528	8.07311	0.908504	1.64172	1.36403	1.0936	0.82587	0.760971	1.35631	1.12434	0.951644	0.847922	0.909203	0.506177	0.0879583	0.0366248	0.905745	0.529183	0.106839	0.0222136	1.41979	2.22698	2.22901	2.039	1.95501	1.85603	1.83703	2.37502	2.42599	2.436	2.42601	2.14198	2.113
8.10313	8.17203	8.16724	8.12548	8.1275	8.13307	8.15093	8.12673	8.23841	8.33207	8.13914	8.16522	8.126	8.22785	8.13611	8.17848	7.92757	7.98863	8.14696	0.904307	1.66558	1.38747	1.12861	0.84702	0.755062	1.38122	1.1252	0.932901	0.835103	0.904661	0.504139	0.0939216	0.0400478	0.901893	0.544961	0.113627	0.0389506	1.43834	2.21495	2.23608	2.04111	1.96299	1.87536	1.85733	2.38605	2.42101	2.43593	2.43607	2.13099	2.11393
8.18559	8.24766	8.2578	8.23466	8.31111	8.35788	8.21954	8.18007	8.26828	8.33665	8.22268	8.18161	8.12612	8.217	8.21749	8.2878	8.11648	8.18239	8.21766	0.90196	1.66846	1.39577	1.14701	0.887569	0.79773	1.37892	1.0901	0.883126	0.794499	0.904721	0.507199	0.109512	0.0456979	0.897128	0.531589	0.151964	0.0716471	1.44665	2.21086	2.24207	2.04902	1.96193	1.9014	1.88156	2.39002	2.42186	2.4314	2.44144	2.12986	2.10891
8.2523	8.3173	8.33333	8.34635		8.56253	8.28427	8.22518	8.28007	8.3219	8.29329	8.20719	8.13102	8.217	8.28029	8.40542	8.30488	8.40893	8.28732	0.902741	1.67624	1.39679	1.15899		0.835306	1.38161	1.12347	0.867702	0.768791	0.905109	0.518598	0.126765	0.0485409	0.898223	0.539416	0.143721	0.0569062	1.45086	2.20502	2.245	2.05	1.95901		1.90514	2.39102	2.41604	2.44813	2.46008	2.12402	2.10498
8.32797	8.39413	8.4172	8.43568		8.69571	8.35213	8.27072	8.29701	8.29679	8.36806	8.25564	8.13504	8.217	8.35493	8.51133	8.52667	8.64391	8.36811	0.885564	1.66006	1.38809	1.1842		0.918215	1.37501	1.10007	0.823244	0.738817	0.887663	0.555618	0.130648	0.0488031	0.881602	0.523757	0.131919	0.0639084	1.4399	2.2109	2.24404	2.05013	1.96054		1.93886	2.39501	2.42599	2.48104	2.48126	2.12894	2.1009
8.39881	8.47581	8.50393	8.55744	8.72862	8.8202	8.43372	8.32344	8.29823	8.28195	8.4447	8.30167	8.13816	8.21709	8.42286	8.6083	8.71981	8.85385	8.4489	0.896069	1.64246	1.37077	1.19613	1.04769	1.01228	1.34542	1.0923	0.825424	0.730521	0.901591	0.561802	0.144599	0.0519266	0.888426	0.539475	0.164033	0.096304	1.42113	2.20377	2.24712	2.05923	1.928	1.92884	1.92949	2.39605	2.42546	2.48419	2.50042	2.12474	2.09405
8.47509	8.55211	8.58511	8.66014	8.8392	8.95524	8.5061	8.3841	8.30804	8.28003	8.5161	8.33012	8.14503	8.221	8.50109	8.70513	8.88028	9.01614	8.52911	0.877082	1.62685	1.35331	1.19469	1.05469	1.04506	1.32539	1.07067	0.844979	0.74828	0.882255	0.530387	0.140372	0.054733	0.87015	0.522827	0.175468	0.120784	1.40214	2.19399	2.252	2.06901	1.92799	1.92204	1.95006	2.39801	2.445	2.49201	2.518	2.11399	2.096
8.54233	8.6402	8.67216	8.77079	8.99269	9.14552	8.58833	8.45898	8.34149	8.30238	8.59129	8.42447	8.16563	8.22415	8.57033	8.80734	9.1008	9.12627	8.61226	0.863175	1.59786	1.33658	1.19805	1.08721	1.08073	1.3014	1.07988	0.859341	0.786995	0.870399	0.567339	0.14231	0.0571017	0.854466	0.497395	0.135135	0.0548016	1.38502	2.18504	2.25408	2.07411	1.92225	1.95307	1.99718	2.4019	2.44706	2.50034	2.52128	2.10604	2.09304
8.63813	8.7268	8.75592	8.89957	9.11459	9.25496	8.6842	8.53003	8.37871	8.33099	8.68401	8.53038	8.21168	8.2392	8.66613	8.90406	9.08763	9.21703	8.70294	0.846242	1.58954	1.32871	1.16599	1.10229	1.12325	1.28935	1.07329	0.848104	0.790575	0.856493	0.579781	0.177948	0.0600016	0.834838	0.490466	0.141661	0.105204	1.36515	2.18802	2.26026	2.08191	1.9396	1.95851	2.0103	2.39505	2.45095	2.52328	2.54084	2.10893	2.09586
8.72733	8.80231	8.83632	9.00725	9.22327	9.33721	8.77631	8.61529	8.49225		8.76833	8.63041	8.28235	8.41534	8.75532	8.9903	9.11417	9.26005	8.78431	0.831683	1.58047	1.3274	1.12958	1.09628	1.14912	1.27647	1.08015	0.905158		0.838232	0.571448	0.19169	0.146651	0.824283	0.510757	0.134945	0.0827704	1.35572	2.18901	2.27102	2.07799	1.92299	1.98001	2.02301	2.39704	2.44903	2.49304		2.10601	2.08997
8.8192	8.88916	8.92404	9.07672	9.29773	9.39465	8.86316	8.69526			8.86122	8.74376	8.37947	8.51052	8.8453	9.07394	9.161	9.27404	8.87018	0.832586	1.58565	1.32487	1.12038	1.1211	1.15406	1.27042	1.06836			0.841692	0.565432	0.197316	0.152362	0.822588	0.504635	0.117102	0.0717843	1.36003	2.19217	2.27604	2.07607	1.92017	1.98203	2.02594	2.40703	2.45692			2.10921	2.08101
8.90674	8.97386	8.99951	9.12851	9.35028	9.44181	8.94786	8.78728			8.9497	8.87135	8.48619	8.62116	8.93967	9.14174	9.16116	9.277	8.95584	0.842976	1.60093	1.32999	1.11449	1.10293	1.13354	1.28486	1.06306			0.850306	0.557763	0.200705	0.156219	0.834488	0.515824	0.117391	0.062803	1.3726	2.20412	2.27898	2.08086	1.93233	1.98358	2.0217	2.40902	2.45105			2.12398	2.08226
8.98011	9.0521	9.06309	9.15002	9.362	9.47605	9.02612	8.88316			9.02111	8.97017	8.5782	8.7122	9.01012	9.17303	9.16801	9.277	9.0331	0.871004	1.61439	1.35239	1.15895	1.06781	1.09087	1.31885	1.07114			0.87748	0.557876	0.205899	0.162451	0.862616	0.522295	0.122496	0.0616671	1.39332	2.20903	2.27799	2.07499	1.94601	1.96599	2.00899	2.41	2.453			2.12303	2.09301
9.06013	9.1251	9.12694	9.16389	9.35951	9.513	9.10707	8.99517	8.92219		9.09708	9.08856	8.71947	8.84913	9.09421	9.19531	9.172	9.278	9.104	0.901186	1.644	1.37082	1.17197	1.04968	1.03011	1.35433	1.10742	0.90677		0.905092	0.554872	0.177664	0.135519	0.894514	0.525486	0.1267	0.0596764	1.42206	2.23119	2.27392	2.0659	1.95574	1.95608	2.00165	2.41001	2.45104	2.48761		2.14221	2.09917
9.14168	9.20475	9.19561	9.22772	9.39651	9.51265	9.18499	9.08031	9.01044	8.97874	9.17561	9.20138	8.89932	8.93386	9.18164	9.21733	9.17207	9.27791	9.17673	0.915493	1.67256	1.39439	1.16319	1.0034	0.966839	1.36749	1.09449	0.851588	0.787359	0.917622	0.543304	0.182868	0.100047	0.910152	0.515186	0.121768	0.0573423	1.44433	2.24547	2.26786	2.05893	1.938	1.96186	1.97667	2.41081	2.45412	2.53079	2.53802	2.15749	2.11133
9.21225	9.27827	9.26324	9.25816	9.41804	9.49789	9.26826	9.17734	9.15455	9.13566	9.24324	9.3014	9.08066	9.1377	9.25026	9.23112	9.17512	9.27413	9.24927	0.931082	1.69089	1.40489	1.17551	0.981148	0.906394	1.39127	1.11307	0.860281	0.76352	0.929841	0.528003	0.150121	0.0727052	0.928613	0.512894	0.123323	0.0594881	1.46112	2.26496	2.26198	2.056	1.98	1.95599	1.96305	2.40301	2.459	2.522	2.53898	2.17796	2.12499
9.28301	9.35405	9.32995	9.30367	9.42824	9.46692	9.34221	9.27153	9.30929	9.31951	9.31097	9.41363	9.26597	9.33517	9.32405	9.26335		9.31035	9.32501	0.93182	1.70028	1.40963	1.16015	0.924611	0.843384	1.39971	1.11271	0.860609	0.769109	0.933038	0.523618	0.131249	0.0546572	0.926759	0.503233		0.0486907	1.4689	2.25389	2.25692	2.0569	1.97994	1.95282	1.97533	2.40593	2.45918	2.522	2.53293	2.1678	2.12293
9.35563	9.42974	9.39851	9.35198	9.44486	9.46051	9.42881	9.38133	9.47335	9.50012	9.38063	9.53037	9.47984	9.56363	9.39967	9.2903		9.40405	9.39784	0.935367	1.69733	1.40424	1.14612	0.871004	0.81064	1.3882	1.1113	0.870033	0.782304	0.934947	0.548651	0.136891	0.045599	0.931725	0.520149		0.103378	1.46514	2.24607	2.251	2.04988	1.97579	1.93981	1.92765	2.401	2.47193	2.52179	2.52765	2.15398	2.11802
9.42411	9.50311	9.46211	9.39306	9.439	9.43998	9.50511	9.47914	9.61413	9.67325	9.44911	9.63011	9.68321	9.80024	9.47011	9.38708	9.234	9.36388	9.47511	0.935631	1.68551	1.39294	1.12288	0.861077	0.78289	1.38155	1.12789	0.885749	0.807735	0.931841	0.631843	0.110639	0.0575	0.935251	0.630136	0.135256	0.0948383	1.45649	2.249	2.251	2.04501	1.967	1.93198	1.91299	2.40101	2.469	2.51299	2.51297	2.15301	2.11898
9.50109	9.57796	9.53401	9.43683	9.43907	9.42704	9.58106	9.57531	9.70081	9.84421	9.52406	9.70819	9.83007	9.96232	9.54514	9.44114	9.23736	9.28256	9.54707	0.915772	1.66562	1.37355	1.10807	0.845656	0.762542	1.36854	1.12365	0.932834	0.845246	0.918925	0.620145	0.217698	0.17836	0.908943	0.613771	0.133018	0.0474492	1.43673	2.25193	2.254	2.04899	1.96799	1.92088	1.90281	2.40701	2.47204	2.50489	2.49278	2.16088	2.10694
9.58096	9.64879	9.60789	9.49749	9.44458	9.43023	9.65896	9.67145	9.83289	10.0047	9.60182	9.79521	9.98024	10.13	9.62905	9.52463	9.26361	9.39468	9.62586	0.901969	1.64425	1.3501	1.08798	0.838126	0.755491	1.34265	1.12512	0.958766	0.885113	0.899737	0.602569	0.195891	0.150767	0.900829	0.605051	0.154112	0.113669	1.41419	2.24707	2.25398	2.04802	1.96707	1.91165	1.88874	2.40798	2.475	2.49719	2.47681	2.15205	2.10274
9.66339	9.72432	9.68733	9.56027	9.46923	9.44019	9.74132	9.77437	9.95439	10.1194	9.6784	9.88853	10.0744	10.2124	9.71537		9.28927	9.42326	9.70432	0.886739	1.62442	1.32705	1.07581	0.834192	0.753472	1.3241	1.09736	0.953137	0.918458	0.889877	0.600932	0.217008	0.164266	0.880614		0.173043	0.132068	1.39409	2.25002	2.253	2.049	1.97	1.89698	1.87794	2.40699	2.475	2.50501	2.46898	2.15402	2.09227
9.76438	9.80603	9.77217	9.63105	9.52798	9.48873	9.82511	9.8701	10.0544	10.2222	9.78238	10.0244	10.1648	10.3057	9.81236		9.36045	9.49249	9.78813	0.865849	1.60489	1.30708	1.05801	0.83739	0.764282	1.30787	1.09256	0.955059	0.943709	0.860755	0.517407	0.139898	0.106626	0.868559		0.171272	0.131569	1.37463	2.25485	2.25399	2.04894	1.97008	1.891	1.86299	2.40396	2.47492	2.50679	2.46299	2.15785	2.16097
9.86309	9.87989	9.85619	9.70746	9.59926	9.54211	9.90499	9.94879	10.1527	10.3099	9.88124	10.1267	10.2253	10.3537	9.91011		9.46446		9.86909	0.852375	1.59251	1.2947	1.04155	0.843872	0.76034	1.29977	1.08237	0.970503	0.957638	0.853987	0.535357	0.146533	0.0760652	0.848755		0.177808		1.36163	2.244	2.25298	2.04505	1.97615	1.8913	1.86207	2.40093	2.46888	2.49153	2.46185	2.14695	2.15873
9.94512	9.95412	9.94212	9.80415	9.68815	9.62515	9.98311	10.0191	10.2591	10.3841	9.96912	10.2311	10.277	10.383	9.99311		9.56111		9.95112	0.847854	1.58985	1.28798	1.04599	0.850978	0.763862	1.29606	1.06948	0.974889	0.957924	0.848359	0.477616	0.0831582	0.0429393	0.845428		0.180883		1.35932	2.244	2.252	2.047	1.982	1.90299	1.86501	2.398	2.46401	2.473	2.45599	2.145	2.148
10.027	10.0331	10.0231	9.90632	9.78964	9.72887	10.058	10.0957	10.3155	10.4385	10.048	10.2964	10.2782	10.3769	10.071		9.6337		10.03	0.850566	1.59279	1.29172	1.04456	0.836014	0.751727	1.2981	1.02783	0.953459	0.939765	0.848011	0.488232	0.0954511	0.0424617	0.851029		0.189991		1.36526	2.24411	2.25307	2.04508	1.97996	1.8979	1.86999	2.40003	2.47293	2.47296	2.45006	2.1461	2.14599
10.0965	10.1115	10.0985	10.001	9.90819	9.86361	10.1324	10.1471	10.3497	10.4713	10.1205	10.3244	10.29	10.3709	10.1394	10.1017	9.68675		10.1004	0.853414	1.60905	1.31027	1.04137	0.810203	0.735201	1.30027	1.03192	0.921811	0.905439	0.855446	0.495539	0.103334	0.0397521	0.849088	0.529063	0.21595		1.38202	2.25212	2.25826	2.05119	1.97698	1.89105	1.86909	2.40202	2.46774	2.47005	2.45407	2.15314	2.14495
10.1583	10.1753	10.1633	10.0864	10.0426	10.0157	10.1902	10.1952	10.378	10.485	10.1823	10.341	10.29	10.368	10.1973	10.2591			10.1583	0.865803	1.63182	1.33203	1.04981	0.807077	0.727773	1.31414	1.04203	0.895846	0.86497	0.870447	0.500987	0.106425	0.0389883	0.858305	0.497774			1.40468	2.25698	2.26904	2.05903	1.97602	1.89307	1.87306	2.40301	2.45697	2.47198	2.457	2.15897	2.14304
10.2269	10.2459	10.236	10.1803	10.2003	10.2007	10.2508	10.2426	10.3834	10.4848	10.254	10.3512	10.294	10.368	10.2649	10.289			10.2239	0.881907	1.65081	1.35521	1.07709	0.837291	0.751874	1.33439	1.0818	0.896828	0.823895	0.885064	0.505159	0.105139	0.0360022	0.87509	0.511047			1.4271	2.25117	2.28019	2.06614	1.98101	1.91257	1.88821	2.40621	2.45013	2.46703	2.4571	2.1522	2.15413
10.2937	10.3096	10.3096	10.272	10.363	10.3879	10.3054	10.2841	10.4122	10.4727	10.3247	10.3675	10.2921	10.368	10.3287	10.3628	10.1652	10.1832	10.2864	0.894236	1.65777	1.37404	1.11425	0.877323	0.799523	1.35977	1.07524	0.866686	0.790639	0.891686	0.503001	0.103717	0.03409	0.892455	0.488747	0.0978928	0.0290396	1.44546	2.26305	2.29333	2.07609	1.98195	1.95144	1.9033	2.421	2.45923	2.46909	2.46423	2.16609	2.16263
[truncated: 64 more columns]
