# Supplementary material for: Kinematic Validation of a Multi-Kinect v2 Instrumented 10-Meter Walkway for Quantitative Gait Assessments
Source: PLoS One. 2015 Oct 13;10(10):e0139913. doi: 10.1371/journal.pone.0139913 (PMC4603795; doi:10.1371/journal.pone.0139913)
Supplement: S1 Data — (ZIP) [file pone.0139913.s001.zip › S1_Data/pp7_trial5.xls]

## Sheet: Sheet1
Kinect(x) SpineBase	Kinect(x) Head	Kinect(x) ShoulderLeft	Kinect(x) ElbowLeft	Kinect(x) WristLeft	Kinect(x) HandLeft	Kinect(x) ShoulderRight	Kinect(x) ElbowRight	Kinect(x) WristRight	Kinect(x) HandRight	Kinect(x) HipLeft	Kinect(x) KneeLeft	Kinect(x) AnkleLeft	Kinect(x) FootLeft	Kinect(x) HipRight	Kinect(x) KneeRight	Kinect(x) AnkleRight	Kinect(x) FootRight	Kinect(x) SpineShoulder	Kinect(y) SpineBase	Kinect(y) Head	Kinect(y) ShoulderLeft	Kinect(y) ElbowLeft	Kinect(y) WristLeft	Kinect(y) HandLeft	Kinect(y) ShoulderRight	Kinect(y) ElbowRight	Kinect(y) WristRight	Kinect(y) HandRight	Kinect(y) HipLeft	Kinect(y) KneeLeft	Kinect(y) AnkleLeft	Kinect(y) FootLeft	Kinect(y) HipRight	Kinect(y) KneeRight	Kinect(y) AnkleRight	Kinect(y) FootRight	Kinect(y) SpineShoulder	Kinect(z) SpineBase	Kinect(z) Head	Kinect(z) ShoulderLeft	Kinect(z) ElbowLeft	Kinect(z) WristLeft	Kinect(z) HandLeft	Kinect(z) ShoulderRight	Kinect(z) ElbowRight	Kinect(z) WristRight	Kinect(z) HandRight	Kinect(z) HipLeft	Kinect(z) KneeLeft
0.031	0.082	0.088	0.0849976	0.162	0.171003	0.087	0.072	0.156992	0.155	0.074	0.045	0.003	0.0839976	0.075	0.031	0	0.091	0.0659968	0.89541	1.67848	1.39691	1.1622	0.87583	0.788988	1.38508	1.12782	0.843846	0.775934	0.89786	0.52496	0.14192	0.0493001	0.89153	0.49829	0.13233	0.0446104	1.44887	2.256	2.278	2.08	2.01	1.984	1.991	2.428	2.458	2.468	2.451	2.17	2.126
0.031	0.082	0.088027	0.082	0.162009	0.175	0.087	0.072	0.147	0.155036	0.074	0.045	0.003	0.081	0.075	0.031	0	0.091	0.062	0.895439	1.67816	1.39705	1.16192	0.875825	0.785912	1.38522	1.12799	0.851559	0.768757	0.897859	0.52493	0.142567	0.0494014	0.89157	0.498347	0.131855	0.0451015	1.44924	2.256	2.278	2.07999	2.011	1.98403	1.99	2.428	2.458	2.472	2.45102	2.17	2.126
0.031	0.082	0.0909684	0.082	0.162989	0.175	0.087	0.072	0.147	0.158958	0.074	0.045	0.003	0.081	0.075	0.031	0	0.091	0.062	0.895381	1.67805	1.39703	1.16187	0.876315	0.788354	1.38532	1.12749	0.852579	0.768483	0.897761	0.52496	0.145479	0.051725	0.89154	0.498004	0.134521	0.0474349	1.44935	2.256	2.278	2.07901	2.011	1.98697	1.99	2.428	2.458	2.472	2.45298	2.17	2.126
0.031	0.082	0.091	0.0820006	0.162999	0.177	0.087	0.0720006	0.147	0.164998	0.074	0.045	0.003	0.0840012	0.075	0.031	0	0.092	0.062	0.89535	1.67809	1.39691	1.16168	0.876029	0.78952	1.38502	1.12902	0.853521	0.771449	0.89771	0.52496	0.142446	0.0499774	0.89152	0.49806	0.13384	0.0466806	1.44959	2.256	2.278	2.079	2.011	1.987	1.986	2.428	2.458	2.472	2.451	2.17	2.126
0.031	0.082	0.091	0.0830332	0.162011	0.177	0.087	0.0730332	0.147	0.162	0.074	0.045	0.003	0.0859779	0.075	0.031	0	0.0920332	0.0620443	0.895491	1.67813	1.39675	1.16062	0.875144	0.789036	1.38605	1.12531	0.854428	0.76949	0.89788	0.524738	0.135924	0.0455262	0.891611	0.498176	0.134454	0.0477288	1.44962	2.256	2.278	2.079	2.01399	1.98403	1.986	2.428	2.46099	2.472	2.452	2.17	2.126
0.031	0.082	0.091	0.0859617	0.162987	0.177	0.087	0.0759617	0.147	0.162	0.074	0.045	0.003	0.0840255	0.075	0.031	0	0.0949617	0.065949	0.895539	1.67843	1.39674	1.16233	0.876364	0.788645	1.38717	1.12898	0.856029	0.772126	0.89791	0.524572	0.136275	0.044306	0.891709	0.496946	0.127777	0.0423306	1.44955	2.256	2.278	2.079	2.01301	1.98696	1.986	2.428	2.46001	2.472	2.452	2.17	2.126
0.031	0.082	0.091	0.0860034	0.166	0.180001	0.087	0.076	0.147	0.161997	0.074	0.045	0.003	0.0839974	0.075	0.031	0	0.095	0.0669991	0.8955	1.67839	1.39605	1.15855	0.87271	0.788931	1.38595	1.12871	0.85657	0.771563	0.89779	0.52356	0.13582	0.0432897	0.89172	0.49806	0.129849	0.0438292	1.44929	2.256	2.278	2.079	2.013	1.986	1.985	2.428	2.46	2.472	2.452	2.17	2.126
0.031	0.0820267	0.0910267	0.09	0.166	0.181027	0.087	0.076	0.147036	0.159053	0.0740267	0.045	0.00302667	0.0812579	0.075	0.0310356	2.66749e-05	0.0950089	0.0660089	0.895578	1.67832	1.39622	1.15811	0.872344	0.790114	1.387	1.1289	0.856639	0.775589	0.897818	0.523514	0.135818	0.0429117	0.891848	0.497486	0.128396	0.0429259	1.44995	2.256	2.27799	2.07899	2.012	1.986	1.98799	2.428	2.46	2.47198	2.45298	2.16999	2.126
0.031	0.0849687	0.0939687	0.09	0.166	0.183969	0.087	0.076	0.150958	0.164937	0.0769687	0.045	0.00596866	0.109697	0.075	0.0349582	0.00296866	0.0959896	0.0669896	0.895323	1.67764	1.39658	1.15755	0.871687	0.789437	1.38753	1.13049	0.856561	0.774403	0.897583	0.521798	0.133435	0.0353802	0.891573	0.498163	0.129004	0.0446813	1.44976	2.256	2.27701	2.07801	2.012	1.986	1.98701	2.428	2.46	2.47002	2.45102	2.16901	2.126
0.031	0.085	0.094	0.09	0.168998	0.181002	0.087	0.076	0.154998	0.169997	0.077	0.045	0.006	0.160969	0.0779982	0.035	0.003	0.0950006	0.067	0.89515	1.67749	1.39664	1.15532	0.869921	0.78997	1.38695	1.13007	0.858399	0.77365	0.8976	0.52224	0.13359	0.0877577	0.89099	0.49872	0.131019	0.0451897	1.44947	2.256	2.277	2.078	2.012	1.985	1.988	2.428	2.46	2.473	2.453	2.169	2.126
0.0310356	0.085	0.094	0.0900356	0.168009	0.178053	0.09	0.076	0.152027	0.163062	0.077	0.045	0.003	0.160413	0.078	0.035	0.003	0.0910089	0.0669911	0.895204	1.67732	1.39682	1.15533	0.870127	0.789334	1.38513	1.1296	0.858936	0.773978	0.897633	0.52244	0.136278	0.0901244	0.891066	0.497108	0.130846	0.0436786	1.4492	2.25599	2.277	2.078	2.01202	1.98203	1.98898	2.427	2.46	2.47399	2.45498	2.169	2.126
0.0349488	0.085	0.094	0.0939488	0.168987	0.183923	0.09	0.076	0.154962	0.16991	0.077	0.045	0.003	0.0958446	0.078	0.035	0.003	0.0919872	0.0660128	0.894568	1.67719	1.39593	1.15804	0.872035	0.786438	1.38402	1.1291	0.858525	0.773743	0.89683	0.522391	0.137208	0.0510215	0.890606	0.496913	0.121631	0.0358326	1.44842	2.25501	2.277	2.078	2.01397	1.98496	1.98703	2.427	2.46	2.47301	2.45303	2.169	2.126
0.035	0.085	0.094	0.0930006	0.168001	0.178004	0.09	0.076	0.155	0.165003	0.077	0.0459994	0.00599818	0.0920018	0.078	0.035	1.82275e-06	0.0929994	0.0689982	0.89479	1.67722	1.3962	1.16124	0.875058	0.790228	1.38468	1.1294	0.85801	0.775789	0.89708	0.523969	0.146574	0.0564764	0.89078	0.49634	0.126947	0.040637	1.44858	2.255	2.277	2.078	2.011	1.982	1.989	2.427	2.46	2.473	2.451	2.169	2.129
0.035	0.085	0.0940272	0.093	0.168	0.180964	0.0900272	0.076	0.155	0.165018	0.077	0.0480454	0.00600908	0.092	0.078	0.036	0.003	0.0930091	0.069	0.894751	1.67709	1.39621	1.16067	0.874352	0.791395	1.38572	1.12877	0.858736	0.774274	0.89715	0.52166	0.145552	0.0560467	0.890721	0.497369	0.125411	0.0384536	1.44846	2.255	2.277	2.07799	2.011	1.982	1.98808	2.42699	2.46	2.473	2.45103	2.169	2.12898
0.035	0.085	0.0969722	0.093	0.168	0.177037	0.0929722	0.076	0.155	0.166981	0.077	0.0529537	0.00699075	0.092	0.078	0.036	0.003	0.0939907	0.069	0.894849	1.67685	1.39608	1.16094	0.874618	0.786546	1.38636	1.12827	0.859334	0.773586	0.8972	0.519481	0.142479	0.0535238	0.890849	0.497241	0.127659	0.0410059	1.4481	2.255	2.277	2.07701	2.011	1.982	1.99692	2.42601	2.46	2.473	2.45397	2.169	2.12702
0.0350021	0.0850042	0.0970028	0.0930021	0.169	0.178999	0.0930069	0.0790055	0.155	0.164005	0.0770021	0.0560042	0.00600277	0.0950028	0.0780028	0.039	0.003	0.095	0.0720028	0.89472	1.67678	1.39605	1.15741	0.871071	0.78839	1.38682	1.1281	0.859369	0.773609	0.89706	0.517278	0.138126	0.0500162	0.89075	0.49608	0.12736	0.0416003	1.44782	2.255	2.277	2.077	2.011	1.985	1.992	2.426	2.459	2.473	2.458	2.169	2.126
0.038	0.0910263	0.101053	0.096	0.169	0.177	0.103	0.0870438	0.155026	0.171018	0.0800351	0.062	0.00996493	0.0989649	0.082	0.039	0.0029737	0.095	0.0760175	0.894348	1.67617	1.39722	1.15883	0.871819	0.787802	1.38436	1.106	0.858145	0.771888	0.896838	0.515009	0.131843	0.0444758	0.890258	0.495529	0.127324	0.0420731	1.44699	2.254	2.27499	2.07598	2.01	1.985	1.997	2.422	2.45996	2.47298	2.45596	2.16699	2.123
0.038	0.0939618	0.106924	0.096	0.169	0.177	0.103	0.0919364	0.157962	0.172975	0.0839491	0.062	0.00605092	0.0950509	0.082	0.039	3.81881e-05	0.095	0.0779745	0.894113	1.67446	1.39646	1.15886	0.871761	0.789172	1.3845	1.11418	0.857548	0.768307	0.896603	0.514931	0.132225	0.0451216	0.890013	0.494336	0.127794	0.0435409	1.44689	2.254	2.27401	2.07403	2.01	1.985	1.997	2.422	2.45506	2.47103	2.45205	2.16601	2.123
0.0439943	0.105989	0.112994	0.100995	0.171997	0.182994	0.108994	0.0979943	0.180978	0.18399	0.0869972	0.0689934	0.006	0.095	0.0879943	0.0409981	0	0.0999953	0.0849934	0.89368	1.67506	1.39542	1.15526	0.867724	0.791138	1.38461	1.12157	0.838668	0.770368	0.896041	0.5145	0.13242	0.0455896	0.88972	0.497237	0.129349	0.0482656	1.4474	2.252	2.26601	2.072	2.00401	1.984	1.994	2.42	2.44901	2.467	2.452	2.165	2.121
0.0460777	0.112144	0.1191	0.107033	0.171989	0.181967	0.115067	0.0981665	0.184978	0.193111	0.0920666	0.0720666	0.006	0.0989889	0.0910333	0.041	0	0.1	0.0901776	0.893129	1.67576	1.39435	1.1558	0.869104	0.790614	1.38526	1.1219	0.84643	0.7632	0.895338	0.514863	0.131295	0.045636	0.889301	0.496601	0.123253	0.0441237	1.44568	2.24698	2.26396	2.06597	1.99899	1.98397	1.99101	2.41498	2.44894	2.46597	2.44896	2.15998	2.12003
0.0529287	0.124868	0.127908	0.109969	0.17101	0.179031	0.120939	0.112847	0.18302	0.202898	0.0979389	0.0779389	0.006	0.0980102	0.0939694	0.041	0	0.1	0.105837	0.893081	1.67648	1.39491	1.15776	0.870327	0.791887	1.38495	1.12255	0.84639	0.761428	0.895152	0.519571	0.131745	0.0461645	0.889359	0.496649	0.123507	0.0444466	1.44476	2.24502	2.26004	2.06303	1.99801	1.98103	1.99199	2.41302	2.44405	2.46303	2.44504	2.15802	2.12297
0.0560051	0.135013	0.138011	0.116006	0.174003	0.185002	0.139005	0.122008	0.186008	0.215008	0.102003	0.0840025	0.009	0.101	0.104003	0.044	0	0.104	0.112011	0.892539	1.67519	1.39428	1.15722	0.86729	0.789172	1.38061	1.12983	0.848683	0.763984	0.894629	0.519861	0.1287	0.0436604	0.88889	0.49424	0.12304	0.0442297	1.4453	2.244	2.25699	2.06	1.996	1.969	1.979	2.403	2.437	2.45799	2.441	2.157	2.121
0.0620178	0.150089	0.151107	0.123107	0.177044	0.186982	0.145116	0.132027	0.196089	0.225036	0.105044	0.0869911	0.00897334	0.101	0.107018	0.0440178	0	0.104	0.125116	0.891494	1.67411	1.39342	1.15846	0.867693	0.779421	1.38137	1.12763	0.863529	0.768551	0.892994	0.521518	0.128865	0.0441161	0.888435	0.493731	0.122703	0.043848	1.44454	2.24196	2.248	2.05496	1.99387	1.96495	1.97495	2.39996	2.43399	2.44697	2.43693	2.15496	2.11996
0.0639745	0.159872	0.162847	0.134847	0.181936	0.185026	0.157834	0.134962	0.205872	0.228949	0.109936	0.0860128	0.00603831	0.101	0.108974	0.0459745	0	0.104	0.137834	0.890888	1.67338	1.39226	1.14696	0.854818	0.779489	1.37794	1.12628	0.862345	0.767514	0.892329	0.521253	0.129393	0.0447912	0.887877	0.492723	0.123046	0.0436229	1.44313	2.23805	2.248	2.05105	1.97919	1.95908	1.96908	2.39605	2.43301	2.44404	2.4291	2.15006	2.11605
0.0739937	0.19198	0.187984	0.146992	0.186997	0.194994	0.176988	0.14999	0.219991	0.248987	0.119994	0.0919962	0.0089981	0.103998	0.118994	0.0529956	0	0.104	0.161985	0.890021	1.669	1.38959	1.15292	0.859607	0.778001	1.38097	1.12426	0.864619	0.773356	0.890631	0.522599	0.128311	0.0445202	0.88782	0.49336	0.12297	0.0438099	1.44022	2.234	2.23701	2.03901	1.97101	1.954	1.95501	2.389	2.42401	2.443	2.425	2.147	2.114
0.0840926	0.202287	0.200195	0.156269	0.191148	0.19713	0.197139	0.159083	0.22612	0.255037	0.129074	0.0960185	0.007	0.101	0.12813	0.0722686	0.00304631	0.104028	0.175176	0.888862	1.66745	1.38842	1.15018	0.856471	0.777211	1.38682	1.12451	0.863902	0.775187	0.888442	0.522348	0.129277	0.0450677	0.887682	0.494803	0.123246	0.0437969	1.43912	2.2309	2.23386	2.03497	1.96791	1.94485	1.95081	2.38294	2.42094	2.44095	2.41992	2.14292	2.11296
0.0938958	0.232677	0.220781	0.184698	0.206833	0.210854	0.211844	0.167906	0.238865	0.258958	0.136917	0.0979792	0.007	0.101	0.141854	0.100698	0.00794791	0.106969	0.193802	0.88698	1.66254	1.38874	1.16479	0.870323	0.766751	1.38511	1.12274	0.857785	0.76953	0.887579	0.522162	0.128973	0.0448226	0.884712	0.497274	0.125991	0.0445322	1.4371	2.22011	2.21916	2.03203	1.9581	1.92917	1.93121	2.37706	2.41407	2.43605	2.41109	2.13409	2.10904
0.106994	0.251992	0.232995	0.195995	0.217995	0.231991	0.230992	0.178995	0.246996	0.258	0.148995	0.103997	0.007	0.0910044	0.151996	0.120991	0.0179956	0.108	0.21699	0.884711	1.65632	1.38831	1.15952	0.865132	0.764031	1.37658	1.12252	0.851233	0.765872	0.884801	0.516842	0.130449	0.0399022	0.883031	0.494381	0.128679	0.0433305	1.42927	2.216	2.213	2.027	1.947	1.918	1.91701	2.36401	2.407	2.43	2.408	2.126	2.107
0.120161	0.281294	0.259259	0.225241	0.23925	0.250232	0.254214	0.195098	0.263018	0.261054	0.161152	0.109089	0.0100357	0.099	0.165196	0.170384	0.0343123	0.112223	0.237312	0.883082	1.65286	1.38491	1.15315	0.858311	0.759941	1.37705	1.1203	0.832643	0.770045	0.881969	0.510504	0.130171	0.0418204	0.882667	0.497736	0.133497	0.0401709	1.42639	2.21092	2.20293	2.01894	1.94095	1.90797	1.90795	2.35896	2.401	2.41316	2.39614	2.12196	2.10097
0.137803	0.313639	0.287683	0.251705	0.266694	0.275716	0.277737	0.20588	0.264978	0.266934	0.177814	0.118891	0.0139562	0.099	0.186759	0.21253	0.0686171	0.136727	0.271617	0.878867	1.64793	1.3787	1.15554	0.860634	0.756795	1.37744	1.11863	0.830771	0.765075	0.877411	0.512082	0.130289	0.0418596	0.879021	0.49954	0.143043	0.0468653	1.41918	2.2021	2.19509	2.01208	1.93507	1.90503	1.90207	2.35504	2.401	2.4308	2.41182	2.11705	2.09803
0.15101	0.331035	0.30503	0.275029	0.291033	0.308016	0.30002	0.212015	0.265997	0.262995	0.19101	0.119004	0.0139993	0.0949993	0.20001	0.246037	0.099044	0.172062	0.286022	0.877569	1.64352	1.37632	1.14826	0.853088	0.746882	1.37522	1.11706	0.874604	0.772439	0.876019	0.511933	0.132333	0.0412721	0.877798	0.509864	0.140816	0.0472064	1.41889	2.19699	2.19299	2.01	1.931	1.904	1.90201	2.347	2.399	2.423	2.42401	2.11299	2.098
0.166182	0.385164	0.350182	0.319374	0.34251	0.333638	0.331182	0.235082	0.260854	0.254827	0.206182	0.125346	0.0130182	0.0939635	0.215182	0.302401	0.166693	0.267592	0.319319	0.87556	1.63439	1.36492	1.14393	0.849405	0.749134	1.37093	1.11863	0.864685	0.770139	0.874368	0.516526	0.13684	0.0445629	0.875422	0.516422	0.135371	0.0418759	1.41124	2.18896	2.18401	2.00397	1.93403	1.90795	1.92187	2.34401	2.40197	2.42925	2.44215	2.10397	2.09588
0.18579	0.402811	0.36979	0.359569	0.397412	0.402265	0.35079	0.243905	0.245168	0.2362	0.22579	0.162601	0.014979	0.090042	0.23479	0.345538	0.241201	0.331317	0.353632	0.873462	1.63215	1.3592	1.08741	0.795072	0.722624	1.36874	1.11837	0.829715	0.764649	0.870976	0.5548	0.143281	0.0491805	0.874549	0.552088	0.14839	0.0564933	1.40724	2.18504	2.18499	2.00103	1.93697	1.90206	1.90815	2.34499	2.39903	2.45572	2.45882	2.10103	2.08314
0.207991	0.450981	0.417981	0.38399	0.432986	0.461976	0.381988	0.258994	0.246	0.222006	0.244992	0.164	0.0120012	0.0890004	0.255992	0.399978	0.329965	0.408969	0.383988	0.863234	1.61739	1.34265	1.08921	0.797719	0.725619	1.35741	1.11392	0.867305	0.769568	0.860114	0.551541	0.144829	0.051589	0.865334	0.522732	0.159096	0.0676356	1.39776	2.177	2.182	2.006	1.935	1.912	1.913	2.345	2.401	2.46999	2.48199	2.094	2.086
0.240377	0.484466	0.449457	0.42552	0.466968	0.535735	0.415359	0.286233	0.241901	0.207901	0.285332	0.169161	0.0150269	0.0950538	0.282412	0.459448	0.438798	0.552959	0.430359	0.855363	1.60278	1.33312	1.07159	0.795082	0.713813	1.35644	1.10806	0.867015	0.772194	0.849642	0.543714	0.141736	0.0501347	0.859851	0.515538	0.133855	0.0647077	1.38003	2.17707	2.18497	2.00204	1.93896	1.92496	1.9201	2.34801	2.40604	2.47839	2.5043	2.09504	2.08801
0.281461	0.535333	0.499346	0.482256	0.572615	0.615949	0.454487	0.311667	0.231141	0.197141	0.321526	0.186769	0.0179615	0.100923	0.32741	0.508359	0.525859	0.657628	0.469487	0.841561	1.58588	1.31701	1.06002	0.796353	0.721776	1.33907	1.1081	0.850082	0.78131	0.837874	0.534353	0.138009	0.0473762	0.844708	0.527365	0.158359	0.0731888	1.362	2.1849	2.18204	2.00595	1.93406	1.92105	1.93086	2.34899	2.41094	2.52045	2.53658	2.09994	2.08899
0.305991	0.569987	0.528989	0.519986	0.646972	0.697969	0.490986	0.354984	0.237997	0.188003	0.352988	0.21399	0.0209989	0.0920034	0.355989	0.565979	0.617966	0.749966	0.500988	0.832363	1.56855	1.30371	1.0625	0.809575	0.731906	1.32945	1.11134	0.869743	0.784039	0.823635	0.526623	0.140989	0.0456206	0.840302	0.511336	0.155771	0.0817268	1.34852	2.194	2.188	2.007	1.939	1.928	1.942	2.351	2.41	2.533	2.56499	2.107	2.087
0.364453	0.624463	0.581379	0.588305	0.708361	0.787555	0.5345	0.383481	0.264315	0.205287	0.407527	0.234426	0.0351018	0.0920093	0.409342	0.62125	0.690333	0.828537	0.557463	0.815236	1.55617	1.29105	1.0612	0.836506	0.744042	1.30565	1.10624	0.902889	0.82301	0.806401	0.518298	0.146591	0.0486967	0.824057	0.521675	0.172214	0.10004	1.33399	2.19797	2.19111	2.01506	1.93003	1.93901	1.95507	2.35403	2.41806	2.52396	2.57307	2.10992	2.08092
0.412483	0.673473	0.621567	0.620652	0.746589	0.846367	0.58743	0.434451	0.297641	0.235673	0.463399	0.279515	0.045884	0.0929895	0.44561	0.647715	0.72562	0.885388	0.606473	0.821166	1.54381	1.28965	1.06869	0.875243	0.779231	1.29834	1.10693	0.914446	0.847368	0.823447	0.517034	0.151942	0.0525881	0.819469	0.527517	0.156796	0.0905224	1.32286	2.19503	2.20287	2.02193	1.93297	1.93999	1.96292	2.35697	2.42493	2.52004	2.58092	2.10109	2.07209
0.450985	0.722981	0.67398	0.681977	0.832967	0.921971	0.63898	0.452993	0.302998	0.249995	0.492989	0.339977	0.0739892	0.093	0.502978	0.713975	0.749991	0.901994	0.651983	0.803177	1.5368	1.28301	1.07778	0.855918	0.782739	1.29104	1.0926	0.894118	0.834265	0.79714	0.525467	0.17795	0.0725723	0.809494	0.529349	0.154921	0.072357	1.31729	2.193	2.211	2.029	1.937	1.95399	1.97699	2.361	2.44799	2.57898	2.60099	2.102	2.08
0.509183	0.778402	0.729489	0.714516	0.881245	0.98428	0.692481	0.524341	0.358437		0.549236	0.396524	0.109419	0.256393	0.556149	0.769393	0.770131	0.907983	0.703481	0.805765	1.53799	1.28437	1.0752	0.864618	0.78771	1.28895	1.10783	0.904736		0.799942	0.531162	0.198983	0.138339	0.811772	0.532717	0.147526	0.0688358	1.32237	2.18382	2.21708	2.03509	1.94795	1.95901	1.991	2.3711	2.4491	2.57101		2.08989	2.078
0.529727			0.772232	0.908636	1.01558	0.746284	0.562493	0.407349		0.575649	0.455219	0.156375	0.300415	0.572779	0.813415	0.784805	0.906026		0.808513			1.09223	0.875604	0.796651	1.29383	1.09256	0.903181		0.809157	0.519021	0.198191	0.133731	0.807556	0.540181	0.147027	0.0672412		2.16327			1.94208	1.95999	1.991	2.38284	2.45986	2.57199		2.07717	2.078
0.600038	0.877023	0.84402	0.823011	0.930009	1.02901	0.796022	0.618026			0.647038	0.549042	0.239041	0.385043	0.63904	0.847016	0.792005	0.903	0.810024	0.819486	1.56472	1.30183	1.09788	0.885782	0.8023	1.30767	1.09366			0.824835	0.523033	0.211793	0.148805	0.814008	0.535268	0.146889	0.0656483	1.34325	2.16002	2.237	2.05	1.946	1.956	1.99	2.394	2.467			2.07702	2.079
0.698653	0.935487	0.894498	0.852509	0.954586	1.0431	0.852708	0.684808	0.578686		0.743597	0.658162		0.49704	0.741719	0.889133	0.806044	0.903	0.872586	0.835656	1.57941	1.31363	1.10576	0.891097	0.801017	1.32503	1.09625	0.928407		0.836492	0.530339		0.161337	0.834286	0.504238	0.143113	0.0613909	1.36132	2.20909	2.23907	2.05098	1.94711	1.955	1.97797	2.40399	2.46208	2.53832		2.12006	2.07396
0.75639	0.978545	0.938534	0.897524	1.00645	1.05191	0.915338	0.756245	0.639359		0.796441	0.760914			0.805327	0.900876	0.809959	0.903	0.924452	0.848583	1.60427	1.33266	1.11927	0.860721	0.782199	1.33499	1.10108	0.893657		0.849077	0.527579			0.847233	0.504962	0.142526	0.0588172	1.38076	2.21692	2.24494	2.04902	1.9569	1.955	1.97503	2.40301	2.46893	2.5667		2.12495	2.07004
0.817036	1.04203	0.990026	0.922022	1.00701	1.02701	0.974032	0.834049	0.738065	0.695069	0.858034	0.847075	0.537091	0.68809	0.865036	0.915006	0.814002	0.905998	0.981031	0.863576	1.61683	1.35161	1.122	0.8554	0.770285	1.35691	1.10903	0.86821	0.78781	0.867175	0.525722	0.214768	0.158238	0.858727	0.502636	0.13932	0.0549288	1.39899	2.21501	2.241	2.043	1.966	1.95499	1.97299	2.409	2.468	2.55099	2.57299	2.12301	2.081
0.878561	1.09947	1.03346	0.959208	1.01994	1.03687	1.02862	0.916778	0.84804	0.81223	0.916579	0.973733	0.691149	0.839353	0.926597	0.925072	0.817	0.902855	1.03449	0.874496	1.63961	1.36312	1.11177	0.838735	0.761199	1.37462	1.10894	0.885358	0.788118	0.87608	0.545702	0.210249	0.154471	0.871368	0.496099	0.138679	0.0528657	1.41186	2.22914	2.244	2.04207	1.97103	1.93992	1.94763	2.41095	2.46793	2.53886	2.55884	2.14209	2.08819
0.939223	1.15035	1.08336	0.981712	1.01309	1.02318	1.09515	1.00092	0.960559	0.945295	0.979198	1.05298	0.815408	0.877511	0.991173	0.9329	0.817	0.887201	1.08732	0.885914	1.64909	1.38285	1.11216	0.852296	0.763273	1.37705	1.10643	0.864576	0.771641	0.885796	0.527543	0.160418	0.0647692	0.884176	0.497038	0.138542	0.0480714	1.42429	2.24381	2.244	2.0499	1.97396	1.93111	1.90751	2.40606	2.4601	2.52419	2.54123	2.15187	2.10874
0.994981	1.20998	1.13698	1.03098	1.009	1.00101	1.16198	1.08597	1.08696	1.07995	1.03198	1.16796	0.973945	1.05294	1.04698	0.939998	0.855986	0.923987	1.14898	0.881562	1.65392	1.38731	1.11903	0.85287	0.76448	1.37885	1.09999	0.831382	0.750157	0.877073	0.530489	0.150913	0.0451664	0.88427	0.487593	0.101893	0.0153714	1.42937	2.26099	2.243	2.053	1.975	1.919	1.88201	2.405	2.462	2.519	2.51801	2.16999	2.103
1.05955	1.26657	1.19654	1.07142	1.00309	0.987882	1.23255	1.17672	1.23018	1.23534	1.09455	1.26561	1.19177	1.29394	1.11155	1.01526			1.20955	0.888143	1.6509	1.37815	1.11874	0.842324	0.777587	1.37834	1.09583	0.808416	0.740142	0.888183	0.566558	0.148474	0.0529004	0.886125	0.580885			1.4202	2.25005	2.242	2.05099	1.97993	1.8888	1.86485	2.39204	2.45695	2.49982	2.49381	2.15404	2.11003
1.11935	1.32833	1.25438	1.11651	1.01289	0.975137	1.29235	1.25416	1.35763	1.37945	1.15435	1.33129	1.38294	1.50374	1.17135	1.04369			1.26837	0.878751	1.63095	1.36446	1.11233	0.8525	0.782675	1.35651	1.09909	0.82413	0.744651	0.874438	0.572813	0.137043	0.0572629	0.881302	0.593257			1.40794	2.25495	2.242	2.05001	1.97208	1.86723	1.84818	2.39596	2.45205	2.48021	2.47322	2.15796	2.11297
1.17102	1.38202	1.32002	1.17502	1.03001	0.98401	1.35102	1.33603	1.47304	1.52305	1.19702	1.39603	1.49504	1.64605	1.22702	1.09502			1.32802	0.868194	1.61639	1.34345	1.10945	0.871693	0.795076	1.34336	1.09078	0.837846	0.760468	0.870414	0.583792	0.198672	0.124328	0.864724	0.581427			1.3937	2.252	2.242	2.056	1.967	1.865	1.831	2.402	2.453	2.46299	2.45699	2.159	2.11601
1.23162	1.44255	1.38365	1.23454	1.07036	1.01537	1.42356	1.41662	1.60152	1.66999	1.2636	1.48187	1.61959	1.78558	1.28761	1.14454	0.913375	1.06137	1.39457	0.851076	1.60484	1.32883	1.09794	0.880009	0.814157	1.32455	1.07648	0.855933	0.785867	0.853286	0.560305	0.174953	0.118789	0.847808	0.572826	0.204152	0.147866	1.37399	2.25296	2.24397	2.05697	1.96495	1.85294	1.81995	2.395	2.45097	2.44796	2.43992	2.15793	2.13906
1.29911	1.5032	1.45505	1.29421	1.10948	1.05646	1.48518	1.48509	1.65825	1.77856	1.32913	1.57674	1.68414	1.84916	1.35412	1.20421	0.954455	1.10147	1.45717	0.840727	1.58897	1.31797	1.08844	0.885349	0.823644	1.31084	1.07975	0.902285	0.830439	0.842927	0.489588	0.170854	0.11653	0.837763	0.571271	0.215312	0.159516	1.36392	2.24806	2.24104	2.05404	1.95908	1.84609	1.81408	2.395	2.44804	2.44306	2.43112	2.1501	2.14591
1.38905	1.57405	1.53305	1.37006	1.18506	1.13306	1.55606	1.56008			1.42604		1.74203	1.88701	1.43506	1.27806	1.00704	1.15504	1.53605	0.81925	1.58488	1.30801	1.08303	0.885476	0.833594	1.30526	1.08603			0.809738		0.101414	0.0924307	0.828602	0.568283	0.230281	0.17568	1.35458	2.244	2.242	2.053	1.955	1.84	1.811	2.396	2.44101			2.14301
1.45467	1.63865	1.60267	1.44476	1.26107	1.21693	1.62965		1.81347	1.96639	1.4827	1.73644	1.77506	1.89403	1.51362	1.35485			1.60363	0.832283	1.58689	1.30981	1.0793	0.879859	0.825989	1.30492		0.862837	0.867689	0.832983	0.488183	0.120283	0.0541502	0.831031	0.571597			1.35905	2.25004	2.24297	2.05203	1.95504	1.83619	1.80804	2.39304		2.44797	2.41903	2.15302	2.14702
1.52822	1.70925	1.67622	1.52811	1.37776	1.31792	1.70025		1.86446	2.00855	1.55919	1.78449	1.78193	1.89697	1.58128	1.44801			1.67227	0.838088	1.60125	1.3218	1.08136	0.890635	0.811752	1.31177		0.893038	0.867611	0.835533	0.462306	0.11845	0.051993	0.839905	0.559232			1.37151	2.25396	2.24003	2.05497	1.95896	1.85678	1.81295	2.39696		2.44503	2.42197	2.15498	2.14898
1.60105	1.77606	1.74806	1.61607	1.5031	1.45512	1.76705	1.75604	1.90402	2.033	1.63805		1.77901	1.899	1.65006	1.55609			1.74105	0.846875	1.62513	1.34002	1.08543	0.890948	0.799166	1.32865	1.09768	0.929399	0.852817	0.848434		0.101632	0.0452018	0.844266	0.539961			1.39185	2.24801	2.25001	2.057	1.966	1.86899	1.82101	2.401	2.446	2.446	2.43201	2.14701
1.66763	1.84563	1.82167	1.70892	1.63137	1.60652	1.83256	1.8104	1.93162	2.0301	1.70266	1.83507	1.79001	1.895	1.71958	1.66582			1.80662	0.865922	1.64988	1.35911	1.09526	0.851219	0.769547	1.34357	1.10182	0.915191	0.836145	0.866195	0.511465	0.116383	0.0474804	0.863962	0.541446			1.41572	2.25792	2.25811	2.06105	1.97108	1.8622	1.83128	2.4071	2.44896	2.4521	2.44312	2.16092	2.12901
1.73708	1.91508	1.89601	1.81065	1.78298	1.77476	1.89418	1.85441	2.00009	2.04086	1.77504	1.8429	1.79099	1.895	1.78414	1.75679			1.87509	0.883763	1.67151	1.37811	1.11393	0.840078	0.758201	1.35885	1.10127	0.865599	0.799122	0.887773	0.518694	0.116706	0.0453187	0.877431	0.532163			1.43693	2.24912	2.26984	2.06692	1.97988	1.8847	1.86258	2.41786	2.44505	2.46286	2.45682	2.15212	2.12999
1.80706	1.98306	1.97005	1.91107	1.91912	1.94414	1.96105	1.90502	2.003	2.02699	1.84306	1.86	1.794	1.892	1.85406		1.6121	1.77602	1.94605	0.893481	1.69133	1.39412	1.13911	0.89323	0.800507	1.38057	1.10286	0.861105	0.786096	0.891783	0.522982	0.12229	0.0466585	0.89247		0.0777036	0.0524422	1.45396	2.25999	2.28	2.078	1.98301	1.92103	1.89904	2.414	2.449	2.47001	2.47902	2.16499	2.152
1.88061	2.05453	2.03859	1.99985	2.06831	2.11451	2.02551	1.93545	2.00503	2.01586	1.91763	1.86637	1.7901	1.887	1.92364	1.95105	1.74161	1.80764	2.01456	0.895215	1.69858	1.40314	1.15127	0.905887	0.821986	1.38416	1.10246	0.855356	0.781013	0.895232	0.513414	0.122926	0.0448188	0.892348	0.532108	0.144657	0.0551697	1.4623	2.24721	2.28408	2.08005	1.99207	1.95314	1.94423	2.41702	2.45413	2.48628	2.50027	2.15418	2.14687
1.94729	2.11239	2.10232	2.09202	2.21049	2.27827	2.08141	1.98448	2.00797	2.00116	1.98627	1.90657	1.80089	1.887	1.99326	2.0648	1.91615	1.98611	2.07536	0.897961	1.69752	1.40369	1.18082	0.958819	0.866113	1.3865	1.11255	0.840834	0.773737	0.89432	0.549706	0.134468	0.0457798	0.898614	0.553662	0.156257	0.0594843	1.4603	2.26976	2.29291	2.08594	1.99992	1.96784	1.96973	2.41898	2.46785	2.51668	2.52969	2.17379	2.13315
2.02203	2.18103	2.17504	2.19705	2.32807	2.41808	2.13703	2.02002	2.009	1.987	2.06203	1.95101	1.816	1.887	2.07002	2.16105	2.10309	2.2191	2.14303	0.891602	1.68835	1.39101	1.18336	1.00236	0.921815	1.3731	1.10688	0.846193	0.766996	0.886546	0.585488	0.1686	0.046899	0.893798	0.563631	0.151928	0.0508317	1.45096	2.26998	2.295	2.091	1.997	1.97801	1.99402	2.425	2.478	2.54101	2.56302	2.16599	2.126
2.07465	2.25363	2.25266	2.29893	2.47997	2.58407	2.19663	2.06545	2.0111	1.98704	2.12064	1.97447	1.82307	1.889	2.11067	2.25777	2.29063	2.41958	2.21366	0.874136	1.66918	1.37426	1.17471	1.00485	0.931993	1.35947	1.10117	0.852813	0.780071	0.878362	0.580077	0.16894	0.0449383	0.86765	0.523708	0.148439	0.0544836	1.43292	2.23606	2.29902	2.10004	1.992	1.99509	2.03412	2.43391	2.48812	2.56128	2.59424	2.15104	2.12101
2.14606	2.32309	2.32604	2.40165	2.5866	2.70245	2.26609	2.11535	2.02186	1.99194	2.19108	2.02632	1.8309	1.889	2.18502	2.34288	2.47064	2.59372	2.28605	0.843887	1.64935	1.35834	1.16981	1.03409	0.974226	1.33607	1.0981	0.858693	0.792339	0.858737	0.549955	0.158951	0.0469536	0.827882	0.520127	0.125195	0.0802717	1.4104	2.24291	2.30097	2.10395	1.992	2.00487	2.04683	2.42413	2.50182	2.59259	2.62065	2.15495	2.12199
2.21408	2.39207	2.40207	2.51108	2.73311	2.8431	2.34307		2.04906	2.00605	2.26008	2.02506	1.83102	1.89202	2.24907	2.43908	2.59906	2.72807	2.35507	0.843462	1.63417	1.34305	1.1634	1.03442	0.997269	1.32852		0.882258	0.819932	0.847955	0.487628	0.141123	0.0492719	0.83781	0.501424	0.119914	0.0877491	1.39785	2.246	2.30601	2.117	1.995	2.03002	2.07502	2.42001		2.612	2.646	2.157	2.12901
2.3008	2.46969	2.48275	2.60481	2.86051	2.95579	2.41971		2.12321		2.3478	2.09472	1.85245	1.91118	2.3338	2.52682	2.67326	2.81322	2.43473	0.83473	1.62136	1.33282	1.15693	1.04502	1.019	1.31704		0.925069		0.842473	0.496998	0.144808	0.0514502	0.826139	0.505707	0.125066	0.0750884	1.39014	2.24908	2.31504	2.12004	2.00004	2.05196	2.09407	2.42709		2.61241		2.15707	2.13504
2.39003	2.54716	2.5661	2.69502	2.91738	3.04404	2.49914		2.14674		2.43703	2.17513	1.90246	1.93079	2.42303	2.61801	2.70268	2.83773	2.51612	0.826895	1.61811	1.32291	1.14791	1.05588	1.02777	1.3117		0.907125		0.832765	0.493458	0.140121	0.0458903	0.820471	0.512022	0.126801	0.0503285	1.38262	2.2579	2.31995	2.12396	2.00396	2.04705	2.10191	2.43689		2.6585		2.16491	2.13896
2.47795	2.63096	2.64896	2.76696	2.99096	3.11396	2.59095		2.27593		2.52495	2.37989	2.06691		2.51395	2.69896	2.72199	2.82701	2.59996	0.832887	1.6259	1.32974	1.13737	1.04279	1.01994	1.32311		0.968618		0.837148	0.556247	0.252122		0.827796	0.515828	0.120993	0.0411846	1.39182	2.266	2.328	2.125	2.005	2.054	2.108	2.435		2.59703		2.173	2.12801
2.55911	2.68166	2.69654	2.77772	2.99234	3.09806	2.63919	2.45867	2.36756		2.60565	2.50412	2.17417		2.59266	2.75025	2.74353	2.84486	2.65211	0.846337	1.6194	1.34282	1.1512	1.02457	0.984625	1.32321	1.11464	0.965485		0.846656	0.540247	0.253437		0.84067	0.521506	0.129968	0.0752205	1.39359	2.25064	2.28401	2.09545	1.9935	2.02386	2.06288	2.42348	2.45793	2.60542		2.18214	2.12801
2.63313	2.76056	2.76124	2.80318	2.97523	3.10342	2.72351	2.54905	2.4282		2.67064	2.64184	2.32876	2.46613	2.67157	2.78064	2.74696	2.82719	2.72513	0.867357	1.63344	1.35939	1.15555	1.02105	0.953897	1.3397	1.12365	0.963377		0.871501	0.534506	0.232828	0.191201	0.861455	0.50965	0.12918	0.0515943	1.40959	2.2678	2.28449	2.08957	1.9935	2.0087	2.04718	2.41954	2.44909	2.65041		2.17681	2.12492
2.7125	2.8415	2.8245	2.86799	3.01299	3.10949	2.802	2.63795	2.573	2.50895	2.746	2.7525	2.45251	2.52197	2.751	2.8055	2.7485	2.8285	2.802	0.870634	1.649	1.37776	1.13966	0.978936	0.911271	1.36177	1.12613	0.954156	0.860638	0.874323	0.517894	0.197184	0.0942902	0.86497	0.499542	0.128013	0.047432	1.42705	2.2825	2.281	2.0895	1.99151	2.012	2.0345	2.424	2.452	2.56349	2.57399	2.19249	2.137
2.78609	2.92066	2.89657	2.89986	3.04354	3.10625	2.88873	2.75332	2.68694	2.64013	2.81456	2.86959	2.63321	2.67738	2.83016	2.82123	2.75305	2.82804	2.87964	0.883368	1.66027	1.38569	1.15643	0.941207	0.853111	1.37222	1.1303	0.932834	0.837839	0.883574	0.517996	0.163037	0.0725697	0.88064	0.499091	0.132429	0.0466898	1.43948	2.2821	2.28001	2.08851	2.00901	2.00891	2.02499	2.42046	2.4945	2.55506	2.5639	2.1866	2.14448
2.85283	2.99475	2.96085	2.94009	3.04845	3.07779	2.97167	2.84607	2.79393	2.77374	2.86243	2.99326	2.82755	2.88987	2.90425	2.84673	2.75845	2.83295	2.95227	0.889092	1.66671	1.38797	1.13089	0.879322	0.802517	1.37121	1.12	0.875802	0.800917	0.906817	0.518517	0.141792	0.0512723	0.886569	0.497466	0.125015	0.0433245	1.44564	2.29288	2.28148	2.08998	2.00999	1.9991	2.02402	2.41605	2.495	2.56143	2.55211	2.16412	2.14202
2.91305	3.08	3.0315	2.97551	3.045	3.064	3.06	2.9455	2.9285	2.93609	2.93805	3.11599	3.03949	3.19111	2.982		2.80498	3.02589	3.0295	0.914214	1.65883	1.38505	1.12256	0.860017	0.78279	1.36058	1.10338	0.879502	0.783261	0.916694	0.538932	0.13832	0.106425	0.892691		0.111997	0.0564076	1.44348	2.253	2.29449	2.0845	2.0105	1.98249	1.9865	2.4085	2.4895	2.5405	2.53099	2.168	2.1395
2.99566	3.11368	3.07654	2.99937	3.00999	2.99991	3.1057	3.01991	3.0584	3.10344	3.02063	3.21277	3.26538	3.38548	3.0407				3.07466	0.920742	1.64003	1.36761	1.11782	0.819948	0.748909	1.351	1.08278	0.859456	0.767807	0.923272	0.527772	0.160126	0.0986926	0.915723				1.42082	2.25797	2.224	2.05398	1.98897	1.92589	1.9188	2.39394	2.46297	2.49295	2.51283	2.17298	2.13804
3.07327	3.19424	3.1404	3.04259	3.00901	2.9891	3.18822	3.12798	3.22444	3.27439	3.0953	3.30414	3.42847	3.56036	3.12322				3.15326	0.913875	1.62058	1.35256	1.10754	0.833938	0.752387	1.33649	1.09937	0.851871	0.759221	0.916365	0.529216	0.197568	0.143974	0.908993				1.40312	2.25404	2.224	2.05103	1.98504	1.91312	1.89522	2.38706	2.45904	2.48706	2.49219	2.17003	2.14295
3.15105	3.27504	3.22305	3.09603	3.01702	2.99302	3.27304	3.22905	3.33907	3.42807	3.17504	3.38705	3.56304	3.70204	3.19505	3.06904			3.23405	0.893788	1.60658	1.33439	1.09602	0.845448	0.759927	1.31974	1.09532	0.889825	0.801715	0.896146	0.532574	0.188421	0.141962	0.889399	0.596471			1.38725	2.259	2.222	2.052	1.978	1.90599	1.87599	2.385	2.455	2.47899	2.47499	2.17399	2.141
3.23986	3.35564	3.31075	3.15668	3.06364	3.03561	3.35978	3.33288	3.47007	3.573	3.25592	3.48324	3.64094	3.78385	3.29276	3.14972		3.13374	3.32172	0.869778	1.58887	1.32472	1.09228	0.860442	0.772843	1.30361	1.09213	0.89991	0.829873	0.869152	0.539506	0.208162	0.163432	0.868807	0.598885		0.275632	1.36927	2.25096	2.221	2.05196	1.96893	1.88799	1.86597	2.38096	2.44998	2.46204	2.45692	2.16296	2.14213
3.34104	3.43029	3.39817	3.23625	3.13928	3.10732	3.45114	3.43602	3.59581	3.69088	3.36398	3.62862	3.75096	3.88306	3.38215	3.2342		3.22018	3.4062	0.844876	1.57484	1.31331	1.08305	0.894686	0.795505	1.29559	1.07687	0.903397	0.849039	0.843582	0.460468	0.147405	0.0874691	0.845045	0.58308		0.265288	1.35416	2.24605	2.221	2.04705	1.96107	1.88701	1.86303	2.37605	2.44802	2.46695	2.44709	2.15805	2.15686
3.43504	3.51704	3.48805	3.32706	3.21806	3.18406	3.53304	3.52704	3.69303	3.81503	3.45904	3.70003	3.77401	3.896	3.47904	3.35006		3.33898	3.49304	0.844126	1.57819	1.30409	1.07478	0.84484	0.763164	1.29235	1.07646	0.904167	0.832484	0.840498	0.530995	0.153064	0.0737786	0.846624	0.580365		0.26427	1.35473	2.244	2.217	2.043	1.959	1.883	1.863	2.378	2.447	2.45	2.439	2.156	2.137
3.51962	3.59563	3.58467	3.44097	3.33832	3.30836	3.61064	3.60857	3.75978	3.87037	3.54659	3.75732	3.79404	3.90498	3.5636	3.47192			3.57465	0.857056	1.58539	1.31073	1.07454	0.806403	0.752066	1.30367	1.07877	0.898716	0.819822	0.857432	0.541101	0.140217	0.0512197	0.855237	0.570715			1.36433	2.24403	2.22006	2.04702	1.96107	1.88316	1.86905	2.378	2.43794	2.45006	2.44808	2.15604	2.12907
3.59342	3.67042	3.66338	3.5561	3.49478	3.46875	3.68641	3.67548	3.85228	3.91465	3.61645	3.79471	3.79896	3.90202	3.63445	3.58015			3.6514	0.875526	1.61156	1.32582	1.08493	0.838747	0.743308	1.3157	1.08255	0.86163	0.789259	0.87537	0.521136	0.135169	0.0511803	0.873805	0.539405			1.3868	2.24797	2.22695	2.04898	1.96894	1.90185	1.87495	2.378	2.43105	2.45695	2.45792	2.16096	2.13793
3.67103	3.75303	3.74603	3.67704	3.65707	3.65008	3.75803	3.73302	3.86701	3.925	3.69803	3.80901	3.802	3.905	3.71303	3.70504			3.72803	0.892167	1.63216	1.34528	1.09404	0.824518	0.734026	1.33903	1.08042	0.851441	0.779909	0.893177	0.518578	0.13355	0.0741999	0.888868	0.537252			1.40818	2.248	2.232	2.054	1.972	1.91201	1.89001	2.383	2.433	2.46	2.46601	2.162	2.14001
3.73764	3.82462	3.82067	3.77692	3.82231	3.83521	3.83051	3.78535	3.88106	3.91797	3.76568	3.83408	3.80194	3.89685	3.77664	3.78716	3.54348	3.67573	3.80358	0.909202	1.65835	1.36813	1.10417	0.819852	0.747772	1.35786	1.09794	0.853063	0.776637	0.908297	0.512949	0.13386	0.0513006	0.907374	0.518597	0.151537	0.104648	1.43016	2.23693	2.23704	2.05402	1.97503	1.93223	1.92164	2.38803	2.43409	2.4691	2.47816	2.15495	2.16001
3.81328	3.8983	3.90024	3.88596	3.97653	3.97864	3.89043	3.82661	3.88793	3.91404	3.84623	3.84391	3.79507	3.87917	3.85228	3.9237	3.71834	3.76218	3.87235	0.920077	1.67395	1.38232	1.13313	0.840206	0.770395	1.37282	1.09114	0.853407	0.765635	0.919761	0.498706	0.126728	0.0478231	0.917325	0.56908	0.177127	0.0595094	1.44778	2.22907	2.24195	2.05598	1.97896	1.95974	1.99728	2.39196	2.4449	2.48089	2.49682	2.14906	2.16099
3.88904	3.97305	3.98404	3.99406	4.15605	4.19909	3.95604	3.87602	3.905	3.907	3.92104	3.88403	3.81201	3.89301	3.92404	4.01706	3.88611	3.95913	3.94804	0.929642	1.6748	1.38661	1.15142	0.892967	0.828228	1.38031	1.11111	0.853313	0.768049	0.925799	0.539235	0.140553	0.0466603	0.930114	0.56205	0.152561	0.0526087	1.45396	2.25601	2.246	2.064	1.987	1.96201	1.96502	2.399	2.453	2.50401	2.52102	2.17101	2.14399
3.96549	4.05264	4.05875	4.09703	4.25122	4.35146	4.02359	3.91545	3.91015	3.89909	3.99461	3.9409	3.82992	3.90402	4.00142	4.11484	4.08277	4.18295	4.02365	0.93236	1.67443	1.38787	1.17385	0.992196	0.894451	1.37503	1.10642	0.841426	0.766188	0.923761	0.616641	0.180866	0.0646128	0.937434	0.54517	0.171193	0.0677832	1.45077	2.27363	2.253	2.06507	1.98097	1.97319	2.00136	2.40205	2.45807	2.53017	2.54818	2.1827	2.12507
4.02048	4.12432	4.1432	4.21291	4.3887	4.51545	4.09037	3.96652	3.92684	3.90891	4.06335	3.9301	3.82108	3.90598	4.04856	4.20911	4.28212	4.40292	4.0973	0.91325	1.66472	1.37337	1.16887	1.01084	0.929519	1.35875	1.10186	0.861213	0.78739	0.914824	0.524391	0.142116	0.0514146	0.908563	0.555364	0.145621	0.0591317	1.43558	2.2314	2.253	2.07293	1.97803	1.9948	2.04162	2.40794	2.46593	2.54882	2.56881	2.14932	2.13293
4.10005	4.20705	4.22905	4.31406	4.51406	4.65306	4.16305	4.02304	3.94102	3.91402	4.14604	3.98004	3.83001	3.905	4.12805	4.30806	4.44807	4.58207	4.17905	0.900063	1.65079	1.36582	1.16837	1.04273	0.98844	1.34497	1.0972	0.867901	0.782581	0.904123	0.526503	0.144879	0.05036	0.893153	0.515873	0.174602	0.10705	1.42171	2.23	2.258	2.07701	1.97699	2.011	2.059	2.406	2.47901	2.56201	2.59601	2.155	2.138
4.17869	4.28668	4.3097	4.41982	4.62489	4.75711	4.24273	4.08553	3.98341	3.94632	4.21569	4.04866	3.84334	3.90708	4.20769	4.40584	4.57006	4.70802	4.26068	0.887843	1.62821	1.34658	1.17138	1.05636	1.03963	1.33365	1.10364	0.886096	0.818071	0.891489	0.531592	0.142965	0.0504844	0.881598	0.503501	0.194099	0.123459	1.40452	2.23297	2.26405	2.08901	1.96808	2.01224	2.06428	2.401	2.48814	2.5841	2.61013	2.15298	2.13297
4.26023	4.36724	4.39222	4.51609	4.73001	4.88777	4.32819	4.14841	4.03155	3.98365	4.29723	4.12627	3.88362	3.91691	4.28923	4.50506	4.69482	4.82787	4.34025	0.876388	1.6167	1.33782	1.16484	1.08725	1.0704	1.31949	1.12001	0.902129	0.83821	0.880791	0.543587	0.170629	0.0604261	0.869623	0.475405	0.144568	0.0962767	1.39434	2.23003	2.26994	2.08999	1.97791	2.04073	2.09768	2.401	2.50484	2.59589	2.62585	2.15102	2.12904
4.35409	4.45007	4.47508	4.60407	4.87403	4.96206	4.41008	4.22609	4.09309	4.05111	4.39409	4.20012	3.93608	4.06608	4.38009	4.59309	4.71007	4.84705	4.43107	0.869394	1.6074	1.32831	1.15997	1.08872	1.08312	1.30435	1.09629	0.917226	0.868551	0.874082	0.524592	0.164519	0.11716	0.862445	0.494212	0.158382	0.093953	1.38319	2.23901	2.27801	2.09501	1.984	2.06399	2.109	2.417	2.50501	2.60099	2.62897	2.15801	2.14
4.43931	4.52453	4.55443	4.6746	4.90538	5.02084	4.49335	4.31131			4.47931	4.31669	4.01641	4.14837	4.46531	4.68321	4.77668	4.89897	4.50454	0.862967	1.60463	1.31822	1.15076	1.08478	1.06747	1.30766	1.10053			0.866098	0.536288	0.203272	0.156864	0.857704	0.506536	0.130267	0.0568745	1.3835	2.24881	2.28486	2.10481	1.98106	2.05419	2.11096	2.42092	2.51579			2.16879	2.14
4.53113	4.60622	4.63127	4.72651	4.94364	5.06558	4.56928	4.40412	4.27016		4.57014	4.46459	4.13586		4.55713	4.76423	4.78493	4.90099	4.58424	0.874368	1.61717	1.32782	1.1402	1.06435	1.02987	1.33641	1.10921	0.954867		0.87632	0.56126	0.248807		0.869851	0.519071	0.137455	0.0511384	1.3965	2.26188	2.28896	2.10104	1.98595	2.05202	2.10704	2.42694	2.52095	2.59297		2.17791	2.14198
4.61404	4.68104	4.70003	4.79201	4.99501	5.091	4.65804	4.50207	4.38707		4.65304	4.60305	4.26806	4.40206	4.64204	4.80402	4.796	4.901	4.66604	0.883119	1.63763	1.34776	1.12338	1.01233	0.976704	1.34085	1.10113	0.922056		0.886009	0.575861	0.260803	0.216594	0.877309	0.51669	0.13655	0.0506695	1.41339	2.266	2.29	2.096	1.972	2.039	2.08899	2.429	2.52099	2.57599		2.183	2.146
4.69325	4.76318	4.76751	4.81744	5.00674	5.10078	4.7392		4.53767		4.73029	4.71551	4.39323	4.52527	4.72223	4.83824	4.80187	4.89806	4.74231	0.902119	1.65903	1.36975	1.12515	0.987529	0.9225	1.36798		0.974587		0.905283	0.578003	0.246585	0.203285	0.895331	0.517032	0.136423	0.0496232	1.43409	2.27089	2.29098	2.09502	1.97689	2.03215	2.06454	2.43683		2.55839		2.18887	2.14404
4.78236	4.84442	4.84147	4.85175	5.00402	5.08412	4.82935	4.70651	4.62637		4.81539	4.82323	4.52406	4.55778	4.81732	4.85389	4.802	4.89403	4.8254	0.919059	1.6822	1.38664	1.15303	0.96919	0.873867	1.38801	1.12793	0.930531		0.914327	0.546918	0.194549	0.0991601	0.919446	0.52251	0.13501	0.0482896	1.45439	2.29483	2.29199	2.09202	2.01869	2.02505	2.03521	2.43303	2.50796	2.57289		2.19992	2.16187
4.85911	4.92513	4.9141	4.89507	5.01799	5.04198	4.91814	4.80715	4.76021	4.71427	4.8851	4.93019	4.72431	4.80329	4.89612	4.88703	4.80115	4.89009	4.90512	0.927391	1.69188	1.39827	1.14781	0.889854	0.811019	1.39168	1.12893	0.918805	0.815546	0.925303	0.516251	0.124031	0.0540541	0.924719	0.521513	0.135528	0.0473045	1.46605	2.30198	2.291	2.08999	2.02199	2.01398	2.04491	2.425	2.503	2.57501	2.60698	2.20898	2.18796
4.93165	5.01274	4.98566	4.94339	5.01285	5.02866	5.01277	4.90997	4.90535	4.89661	4.95361	5.05794	4.93492	5.00321	4.97565	4.90887			4.98571	0.928198	1.69201	1.40378	1.13313	0.879191	0.803362	1.38433	1.11554	0.854826	0.778608	0.927293	0.531054	0.110853	0.036478	0.92414	0.497621			1.46831	2.28898	2.29097	2.08401	2.01697	1.99773	1.98173	2.42196	2.50493	2.57971	2.5938	2.19396	2.16001
5.00337	5.09428	5.05836	4.98662	4.99615	4.99133	5.09725	5.01706	5.05369	5.07443	5.02041	5.16109	5.14614	5.24685	5.04737	5.00416			5.06431	0.931263	1.68645	1.39902	1.13483	0.867226	0.789264	1.37316	1.11529	0.889653	0.782843	0.932048	0.588811	0.114468	0.0395628	0.92524	0.612298			1.46479	2.28702	2.28803	2.08499	2.01403	1.96826	1.95226	2.41803	2.49707	2.54828	2.57219	2.19003	2.16099
5.09817	5.19318	5.15268	5.04562	4.98154	4.95003	5.19517	5.15125	5.25473	5.3033	5.11667	5.29372	5.38831	5.51782	5.14667	5.06125	4.88603	5.01067	5.16267	0.913944	1.64448	1.37223	1.12188	0.868785	0.801321	1.34273	1.06305	0.846514	0.75819	0.91625	0.526096	0.162077	0.0951194	0.908163	0.633181	0.18627	0.178202	1.42644	2.28448	2.27901	2.08451	2.00449	1.93647	1.91547	2.4245	2.49899	2.54696	2.55597	2.19298	2.17852
5.17986	5.27733	5.23788	5.09912	4.99285	4.95813	5.2788	5.26754	5.37539	5.44942	5.19885	5.39434	5.54791	5.68002	5.22735	5.14089	4.91685	5.10831	5.2463	0.8998	1.62283	1.35563	1.13356	0.890843	0.828209	1.32609	1.08479	0.872637	0.79053	0.90288	0.524157	0.161462	0.112992	0.893518	0.617622	0.197133	0.229072	1.4064	2.27346	2.2815	2.08452	1.99943	1.91742	1.89638	2.42601	2.49346	2.53385	2.54482	2.18395	2.18437
5.26729	5.36231	5.32728	5.16248	5.02822	4.9709	5.36034	5.37364	5.51686	5.59433	5.2858	5.47932	5.64025	5.78415	5.3138	5.22636		5.24942	5.32833	0.888678	1.6034	1.34049	1.13485	0.928429	0.849626	1.31747	1.08944	0.889422	0.815544	0.895723	0.5542	0.204238	0.158145	0.878811	0.62167		0.295555	1.3918	2.27003	2.2815	2.08698	1.99206	1.90907	1.88361	2.4265	2.48953	2.51862	2.52665	2.17904	2.17013
5.35818	5.44816	5.41467	5.23465	5.08013	5.02414	5.45266	5.48018	5.6327	5.74823	5.37469	5.58268	5.72756	5.92399	5.40569	5.31526		5.31538	5.41567	0.877169	1.58931	1.32665	1.13259	0.935565	0.881495	1.30223	1.0792	0.897902	0.826665	0.886339	0.553583	0.174615	0.0756024	0.865455	0.614879		0.274899	1.37886	2.25452	2.278	2.0835	1.9885	1.90996	1.87698	2.41749	2.48499	2.50549	2.50648	2.16401	2.1665
5.47688	5.54885	5.53483	5.34003	5.16448	5.12405	5.55782	5.6018	5.76789	5.91552	5.50286	5.71871	5.79128	5.91902	5.52281	5.41506		5.45722	5.52581	0.877639	1.58113	1.31712	1.11959	0.934461	0.891989	1.28941	1.07026	0.903539	0.833847	0.883397	0.500357	0.140389	0.0577245	0.870478	0.602911		0.281642	1.36225	2.27494	2.26598	2.08399	1.98893	1.88609	1.863	2.415	2.47993	2.49613	2.48989	2.18798	2.17699
5.55825	5.62728	5.6113	5.43513	5.30075	5.22111	5.63331	5.67533	5.85024	5.96356	5.58227	5.7844	5.81677	5.92098	5.59732	5.5131		5.56997	5.60032	0.889521	1.58739	1.32281	1.1217	0.975087	0.891911	1.2953	1.07475	0.920058	0.865827	0.895103	0.498259	0.131997	0.0498522	0.882292	0.571647		0.24131	1.37277	2.26905	2.26402	2.08301	1.98206	1.89393	1.863	2.415	2.47306	2.50789	2.48009	2.18602	2.17601
5.6402	5.70521	5.69421	5.5353	5.40533	5.36434	5.70518	5.73214	5.91705	6.0359	5.6672	5.83305	5.826	5.92098	5.6792	5.63429	5.48834	5.63329	5.67721	0.896894	1.60596	1.34339	1.11931	0.930439	0.878078	1.31534	1.09417	0.916452	0.839736	0.902434	0.561441	0.170048	0.0506771	0.889534	0.555739	0.317086	0.242942	1.38943	2.26699	2.27101	2.08498	1.984	1.88198	1.85299	2.42001	2.47496	2.496	2.47705	2.183	2.15999
5.72175	5.78885	5.77785	5.65615	5.53768	5.50286	5.77774	5.78862	5.93531	5.99634	5.74883	5.85315	5.82601	5.915	5.75975	5.75122	5.62343	5.74962	5.75985	0.90678	1.62627	1.36683	1.13925	0.893697	0.825349	1.33852	1.11554	0.917248	0.877633	0.912039	0.545732	0.161079	0.0495094	0.899456	0.555488	0.306674	0.215312	1.41173	2.26497	2.27505	2.07904	1.98402	1.87425	1.85023	2.42508	2.46002	2.49701	2.49503	2.18198	2.15725
5.79349	5.86943	5.85843	5.76522	5.69786	5.67974	5.8485	5.84758	5.96479	6.02877	5.82744	5.86789	5.82699	5.915	5.83149	5.86717	5.66471	5.80858	5.84043	0.926748	1.65613	1.38392	1.14346	0.869661	0.800527	1.34945	1.12749	0.910359	0.851258	0.929118	0.525941	0.13439	0.0494504	0.92189	0.567703	0.23094	0.18025	1.43445	2.26202	2.27996	2.08297	1.98599	1.89783	1.87185	2.43294	2.46199	2.49799	2.49798	2.18001	2.18083
5.87621	5.95122	5.94423	5.8783	5.8845	5.88558	5.91421	5.90115	5.98806	6.04802	5.91521	5.88809	5.8101	5.89304	5.9072	5.96935	5.77645	5.81758	5.92022	0.939323	1.66519	1.39542	1.14939	0.878491	0.790696	1.37026	1.13106	0.900419	0.816562	0.941185	0.518988	0.125055	0.0395845	0.934652	0.528704	0.177125	0.0707308	1.44714	2.25297	2.29098	2.08401	1.98499	1.91205	1.89307	2.43999	2.46602	2.50102	2.50604	2.17198	2.17795
5.95477	6.03383	6.03089	5.9911	6.07359	6.10583	5.99376	5.95855	6.01124	6.05699	5.99379	5.92148	5.84812	5.90793	5.98176	6.10111	5.94828	6.03759	6.00282	0.932962	1.66389	1.39728	1.14946	0.87539	0.800972	1.36536	1.0958	0.877205	0.78296	0.935398	0.537462	0.146348	0.0534317	0.927767	0.541668	0.163791	0.0597004	1.4463	2.24307	2.28401	2.08599	1.98199	1.93018	1.91928	2.43804	2.47206	2.50824	2.52122	2.16602	2.15993
6.02927	6.11422	6.11716	6.09796	6.2275	6.28327	6.06728	6.01148	6.03477	6.05601	6.07025	5.96755	5.85989	5.99812	6.05528	6.20895	6.16885	6.28855	6.08223	0.924413	1.65842	1.3879	1.15989	0.920946	0.837949	1.3521	1.08869	0.847648	0.750071	0.925477	0.588988	0.189767	0.138808	0.920699	0.543423	0.157135	0.0558674	1.44274	2.24993	2.28499	2.08501	1.98101	1.94783	1.94673	2.44196	2.47794	2.53177	2.54279	2.16798	2.15307
6.11021	6.20224	6.20626	6.20733	6.33349	6.4425	6.15325	6.05918	6.04801	6.05098	6.15121	6.0111	5.867	6.00773	6.13422	6.30328	6.36251	6.50154	6.16826	0.914978	1.64808	1.37083	1.1627	0.958876	0.896843	1.34611	1.07007	0.794911	0.728789	0.914763	0.58201	0.191618	0.140607	0.912673	0.525908	0.161109	0.0761839	1.42756	2.25799	2.28399	2.08401	1.97697	1.97398	1.97209	2.43398	2.48401	2.56302	2.56205	2.17699	2.15601
6.18081	6.28389	6.29494	6.31822	6.49836	6.61037	6.23888	6.12065	6.05028	6.04313	6.22177	6.04472	5.86631	5.91705	6.20978	6.39804	6.533	6.68499	6.25586	0.8939	1.63413	1.35526	1.15338	0.997809	0.935246	1.3308	1.06727	0.795441	0.728605	0.895657	0.531749	0.157684	0.062493	0.890047	0.52498	0.181209	0.117994	1.40913	2.25584	2.28197	2.08599	1.96794	1.96815	2.00134	2.42705	2.48904	2.57018	2.58018	2.17382	2.15903
6.25545	6.3654	6.38136	6.43017	6.62308	6.73607	6.3194	6.18056	6.07581	6.05491	6.29248	6.11051	5.89479	5.92196	6.28147	6.49329	6.62432	6.77533	6.33442	0.879249	1.61325	1.33982	1.14846	1.01053	0.983482	1.31199	1.05997	0.81569	0.75017	0.884364	0.526201	0.174595	0.0655176	0.872321	0.516701	0.217789	0.145893	1.39714	2.24111	2.27902	2.08501	1.96204	1.9819	2.03277	2.43196	2.49297	2.58688	2.59688	2.15712	2.16198
6.34931	6.44927	6.47128	6.5193	6.72632	6.83528	6.40927	6.26627	6.11819		6.38433	6.20455	5.95144	6.09144	6.3803	6.59033	6.73726	6.89124	6.4233	0.866499	1.5967	1.32823	1.13856	1.03615	1.02663	1.30458	1.07492	0.839891		0.870162	0.532869	0.202991	0.149514	0.861247	0.4973	0.191022	0.12351	1.38246	2.23501	2.28299	2.087	1.96098	2.00905	2.05608	2.424	2.48303	2.58705		2.15501	2.15498
6.44303	6.52989	6.55593	6.60977	6.82273	6.91764	6.49091	6.34589			6.48403	6.36865	6.0824	6.2234	6.47002	6.6891	6.81351	6.96132	6.51184	0.857371	1.59041	1.31594	1.11187	1.04719	1.04733	1.29247	1.06659			0.86179	0.58236	0.271171	0.218496	0.851542	0.51492	0.161577	0.0874773	1.37223	2.23907	2.28097	2.08699	1.95505	2.02505	2.08112	2.42507	2.49197			2.15704	2.15001
6.53807	6.61219	6.64215	6.6813	6.89034	6.97642	6.57517	6.42819			6.57907	6.42841	6.11963	6.26063	6.56408	6.791	6.86054	6.99071	6.58924	0.855588	1.59457	1.30662	1.11216	1.03734	1.03754	1.29348	1.0694			0.858997	0.531629	0.23251	0.182147	0.850778	0.507582	0.134486	0.0466117	1.37359	2.24593	2.27803	2.08601	1.95995	2.02995	2.09189	2.43193	2.48903			2.16096	2.15099
6.62917	6.69516	6.71415	6.74111	6.96003	7.02707	6.66916	6.51518	6.40621		6.66916	6.58025	6.25923	6.39824	6.65517	6.85508	6.87101	6.98899	6.67217	0.86549	1.60451	1.32544	1.09429	1.00892	0.995164	1.31621	1.07289	0.89018		0.867693	0.55121	0.253484	0.204636	0.861576	0.52892	0.143648	0.0453805	1.38277	2.251	2.27399	2.08398	1.96794	2.04795	2.08197	2.425	2.49601	2.544		2.16899	2.14998
6.71294	6.77485	6.78869	6.79539	6.97709	7.06108	6.74886	6.60401	6.51291		6.74985	6.70616	6.37523	6.51571	6.742	6.89521	6.87405	6.986	6.75485	0.875402	1.62356	1.33421	1.08819	0.964395	0.932386	1.32999	1.07916	0.884661		0.879002	0.550859	0.254896	0.206541	0.869765	0.523893	0.14244	0.0456364	1.39866	2.25019	2.26789	2.0729	1.93846	2.02493	2.06668	2.42296	2.49894	2.5444		2.16615	2.13808
6.80236	6.85542	6.85453	6.83273	6.98594	7.06894	6.83042	6.69932	6.59938		6.83042	6.81621	6.49216	6.4882	6.83632	6.91486	6.87896	6.986	6.83542	0.89356	1.65102	1.35588	1.11765	0.940184	0.871387	1.34612	1.08674	0.813639		0.890567	0.534676	0.22423	0.118531	0.893957	0.520345	0.134815	0.0452925	1.42025	2.26787	2.25708	2.06307	1.98169	2.01805	2.03622	2.41903	2.49304	2.58273		2.1799	2.14594
6.87218	6.9372	6.92316	6.88414	6.98908	7.05397	6.92422	6.80727	6.75636	6.71943	6.90116	6.91928	6.63656	6.69163	6.91218	6.94807	6.87901	6.97994	6.91519	0.911614	1.6686	1.37351	1.12528	0.912613	0.825619	1.37035	1.10592	0.881814	0.780763	0.909463	0.508605	0.159152	0.0740306	0.910574	0.499582	0.133136	0.043406	1.44161	2.26601	2.24698	2.05398	1.99698	1.99594	2.0009	2.401	2.48799	2.54898	2.57595	2.17701	2.15702
6.94181	7.01683	6.98778	6.93858	7.02095	7.04171	7.00882	6.91215	6.89843	6.88673	6.96585	7.02832	6.85792	6.93766	6.98281	6.97423	6.88284	6.95647	6.98984	0.924976	1.68429	1.39104	1.11607	0.85553	0.782437	1.3756	1.09873	0.875506	0.770252	0.922417	0.51429	0.128779	0.0508228	0.923862	0.50044	0.131814	0.0426609	1.45404	2.27005	2.2399	2.04595	1.9889	1.97361	1.96255	2.401	2.4839	2.54295	2.55792	2.18006	2.16472
7.01924	7.09623	7.06227	6.99445	7.01605	7.01427	7.08723	7.02193	7.03467	7.05238	7.04721	7.15477	7.04121	7.09645	7.06024	6.99579	6.96322	7.09663	7.07022	0.930338	1.68828	1.39649	1.12076	0.853589	0.772556	1.39291	1.12935	0.852237	0.764665	0.928857	0.515251	0.124838	0.0405799	0.927851	0.498499	0.164699	0.120144	1.45788	2.27495	2.2301	2.04105	1.9791	1.93636	1.91942	2.401	2.4741	2.53805	2.55008	2.18594	2.13826
7.09724	7.18024	7.13921	7.05315	7.00802	6.98397	7.17827	7.12733	7.19547	7.23553	7.12023	7.2763	7.2486	7.35662	7.14224	7.02213		7.05234	7.15325	0.93595	1.68451	1.38807	1.12167	0.849323	0.774684	1.38548	1.12972	0.859773	0.773336	0.931304	0.540196	0.12687	0.0415954	0.936337	0.523811		0.0728049	1.45354	2.26198	2.22299	2.03598	1.97296	1.89993	1.87992	2.39599	2.46998	2.53295	2.53693	2.16897	2.12503
7.18284	7.26386	7.21485	7.10455	7.01542	6.97528	7.27189	7.24212	7.35915	7.42222	7.20181	7.38304	7.45949	7.57477	7.22788	7.06754		7.16965	7.23985	0.925365	1.66975	1.37748	1.11591	0.861561	0.79402	1.36889	1.1218	0.875252	0.796702	0.918594	0.486499	0.113279	0.0613819	0.92806	0.535461		0.158354	1.44092	2.25393	2.21891	2.02799	1.95881	1.87586	1.85076	2.39193	2.46296	2.51382	2.51294	2.15794	2.13501
7.26442	7.34741	7.29741	7.15762	7.05571	7.0028	7.35839	7.35023	7.47021	7.54016	7.28044	7.48329	7.60397	7.74579	7.31339	7.21694		7.13624	7.32241	0.913316	1.65313	1.3634	1.11529	0.916818	0.834622	1.35955	1.12336	0.919982	0.845295	0.912195	0.490233	0.161567	0.106073	0.910614	0.613883		0.173214	1.42508	2.24705	2.21006	2.02701	1.94013	1.8621	1.82717	2.38505	2.45903	2.49613	2.50704	2.15204	2.13599
7.35026	7.43322	7.38124	7.2262	7.1002	7.04217	7.45423	7.46125	7.59431	7.71333	7.36425	7.59023	7.74415	7.86819	7.40126	7.30523	7.05312	7.19112	7.40723	0.899114	1.63663	1.34808	1.11679	0.935769	0.857094	1.34136	1.1184	0.922804	0.832382	0.897375	0.483781	0.142996	0.125172	0.897366	0.607554	0.227466	0.180358	1.40895	2.24296	2.20699	2.02499	1.93099	1.84299	1.80598	2.36998	2.45298	2.49597	2.49797	2.14497	2.12998
7.45394	7.5229	7.47788	7.30581	7.17974	7.11074	7.5459	7.56394	7.72012	7.84712	7.46593	7.68213	7.80368	7.94309	7.50494		7.10385	7.24084	7.49992	0.876669	1.61982	1.33308	1.1235	0.959364	0.882633	1.33536	1.11135	0.93656	0.857379	0.878981	0.48798	0.14904	0.105284	0.871509		0.241777	0.19578	1.39286	2.22497	2.20095	2.01992	1.92496	1.8369	1.7969	2.35995	2.44297	2.48495	2.48695	2.13196	2.12287
7.54213	7.60717	7.56019	7.38126	7.24932	7.18032	7.63017	7.65213	7.82497	7.95197	7.55314	7.78796	7.86737	7.95191	7.59313		7.18322	7.31923	7.58615	0.867193	1.60972	1.32534	1.11711	0.955042	0.882927	1.32212	1.09897	0.935669	0.874116	0.867889	0.477681	0.12564	0.057965	0.863895		0.237799	0.192027	1.38424	2.22203	2.19605	2.01208	1.92104	1.8271	1.7871	2.35505	2.44003	2.48005	2.48205	2.12804	2.11112
7.63423	7.69423	7.65325	7.47829	7.34433	7.28131	7.71321	7.73418	7.92113	8.03408	7.64524	7.86212	7.88601	8.01801	7.68522	7.60031	7.27929	7.4133	7.67421	0.867445	1.61311	1.32277	1.10989	0.956621	0.882694	1.3228	1.09321	0.933411	0.86667	0.867065	0.496119	0.127311	0.0877113	0.865093	0.568639	0.242363	0.197334	1.38698	2.222	2.19101	2.00501	1.91701	1.82799	1.78002	2.34799	2.42997	2.46798	2.47199	2.12899	2.09997
7.71476	7.77581	7.74184	7.58114	7.46324	7.39135	7.78971	7.79761	7.96738	8.0642	7.72975	7.90321	7.89007	8.02305	7.76274	7.71254	7.38425	7.51926	7.75078	0.879827	1.62598	1.33245	1.11282	0.949517	0.869671	1.3265	1.08549	0.92289	0.852306	0.875875	0.54152	0.127523	0.0881527	0.880394	0.564261	0.246679	0.202186	1.40345	2.22197	2.19412	2.00704	1.92097	1.82605	1.78705	2.34608	2.419	2.45994	2.46893	2.12496	2.08996
7.77837	7.85787	7.82635	7.69871	7.57997	7.51591	7.85793	7.86108	7.99914	8.085	7.79935	7.92228	7.89648	8.01345	7.82289	7.76308	7.47484	7.61489	7.82738	0.888422	1.62644	1.34641	1.12379	0.922721	0.841415	1.34331	1.08973	0.908788	0.838498	0.887713	0.534206	0.131719	0.0656207	0.886409	0.513499	0.217074	0.169036	1.40818	2.21405	2.19892	2.00752	1.92697	1.83248	1.79144	2.35049	2.41356	2.45203	2.45403	2.12405	2.08948
7.84716	7.94217	7.91718	7.79224	7.71335	7.67339	7.92714	7.92006	8.04901	8.11398	7.87816	7.94302	7.90001	7.999	7.89014	7.89026	7.57938	7.59246	7.90914	0.906107	1.64173	1.36693	1.10211	0.890901	0.806107	1.36625	1.08999	0.872374	0.799617	0.905343	0.514095	0.134419	0.0449493	0.904901	0.523031	0.17089	0.0892237	1.41974	2.20698	2.19702	2.00702	1.932	1.83301	1.79606	2.355	2.40999	2.444	2.438	2.12497	2.09001
7.91946	8.01936	7.99926	7.89972	7.87164	7.8522	7.99261	7.94644	8.05194	8.10617	7.95144	7.95083	7.90588	7.999	7.95463	8.00751	7.74939	7.7996	7.97461	0.913973	1.65602	1.38796	1.11081	0.84147	0.782041	1.37572	1.11686	0.86955	0.784511	0.915729	0.507471	0.125039	0.0446366	0.91006	0.532714	0.134836	0.0456261	1.43849	2.19623	2.20483	2.01679	1.93396	1.83692	1.82146	2.35696	2.4051	2.44302	2.43702	2.11227	2.0949
7.99731	8.09731	8.08623	8.02093	8.05339	8.05817	8.06436	8.00745	8.05596	8.09609	8.0303	7.95695	7.91294	7.99999	8.02934	8.121	7.94824	8.01014	8.06024	0.909115	1.66865	1.39863	1.10441	0.837873	0.772432	1.38943	1.13536	0.872572	0.776321	0.910202	0.505338	0.129092	0.0566217	0.905889	0.540848	0.150115	0.0656608	1.44651	2.18708	2.21293	2.02196	1.92706	1.87466	1.8666	2.36295	2.40104	2.44201	2.44691	2.10605	2.09302
8.06814	8.17612	8.17014	8.13518	8.18631	8.25231	8.13611	8.05307	8.07	8.08198	8.10315	8.00505	7.91302	7.993	8.10412	8.22818	8.15032	8.24737	8.13513	0.901737	1.67363	1.40175	1.13012	0.894944	0.811638	1.39222	1.0965	0.853902	0.768271	0.903069	0.546083	0.138069	0.0638023	0.898344	0.549511	0.136262	0.0572366	1.45118	2.17304	2.218	2.029	1.942	1.92702	1.90405	2.36601	2.411	2.45501	2.46203	2.09404	2.089
8.14751	8.24864	8.25442	8.24101	8.37054	8.43457	8.20275	8.09423	8.07196	8.07022	8.1884	8.03641	7.92183	7.993	8.17566	8.33107	8.3365	8.46295	8.21353	0.905764	1.66233	1.39138	1.16846	0.950192	0.875156	1.37456	1.10502	0.849061	0.769055	0.908488	0.55352	0.149338	0.065135	0.900853	0.51491	0.155125	0.0728859	1.44274	2.19754	2.21996	2.02802	1.94102	1.93682	1.93148	2.37385	2.41198	2.46089	2.47869	2.11658	2.08998
8.23223	8.33422	8.34022	8.35694	8.52361	8.63913	8.27336	8.1485	8.08191	8.06207	8.27224	8.08258	7.92497	7.993	8.26023	8.42515	8.53024	8.66318	8.30021	0.907247	1.64419	1.37833	1.16284	0.984046	0.904856	1.35791	1.08528	0.862267	0.774549	0.910819	0.551599	0.151898	0.067528	0.901405	0.531986	0.172958	0.101527	1.42424	2.21088	2.22594	2.03394	1.93109	1.93006	1.96866	2.374	2.41695	2.4719	2.49882	2.12889	2.08604
8.29011	8.41809	8.4321	8.46314	8.65915	8.78614	8.35909	8.20508	8.09905	8.06603	8.33311	8.15709	7.93205	7.99901	8.31911	8.53013	8.68521	8.8232	8.3791	0.853419	1.622	1.35942	1.14798	1.00907	0.951524	1.33245	1.09727	0.867622	0.778311	0.85914	0.551576	0.150406	0.0660198	0.846488	0.512633	0.191604	0.123669	1.40003	2.173	2.225	2.034	1.93098	1.96	2.00202	2.369	2.418	2.48102	2.51201	2.095	2.089
8.38989	8.49732	8.5221	8.58541	8.79121	8.91135	8.43735	8.27649	8.14111	8.08852	8.43485	8.24122	7.97509	8.00586	8.41301	8.64458	8.87401	9.00319	8.4642	0.861803	1.60037	1.33782	1.1487	1.02533	0.999084	1.30839	1.09504	0.877893	0.796623	0.868189	0.556662	0.173188	0.0658046	0.854001	0.488383	0.159528	0.11422	1.38312	2.17398	2.22892	2.03792	1.91141	1.96	2.02159	2.36998	2.41702	2.49569	2.51886	2.095	2.08704
8.47724	8.58721	8.61618	8.7109	8.92582	9.02897	8.52027	8.35927	8.18264	8.13261	8.52918	8.35202	8.03448	8.16557	8.50123	8.74215	8.87998	9.02781	8.55619	0.850275	1.58069	1.31479	1.13284	1.0502	1.03618	1.29652	1.08802	0.884344	0.819211	0.857032	0.56458	0.218449	0.170364	0.842316	0.483876	0.150326	0.0970717	1.36997	2.17202	2.23396	2.04494	1.92686	1.9828	2.03588	2.37297	2.42394	2.50492	2.52693	2.09203	2.08204
8.57917	8.68115	8.69916	8.78915	9.01811	9.12414	8.61618	8.45414	8.26721		8.62816	8.47227	8.13522	8.26423	8.60417	8.82615	8.94403	9.083	8.64118	0.843677	1.57009	1.30752	1.12487	1.05838	1.05539	1.28846	1.09135	0.911857		0.850401	0.570354	0.23254	0.186288	0.835863	0.510729	0.129451	0.0627947	1.35991	2.17402	2.231	2.04199	1.92001	1.983	2.04598	2.36602	2.43502	2.497		2.09402	2.08499
8.66045	8.7546	8.77751	8.85966	9.07198	9.18975	8.70334	8.51877	8.3671		8.70651	8.60056	8.23902	8.37293	8.68447	8.8996	8.95774	9.083	8.72834	0.837556	1.57294	1.30821	1.11773	1.03076	1.04789	1.2869	1.06806	0.915403		0.841529	0.55299	0.222825	0.175947	0.832622	0.5244	0.129901	0.055489	1.35612	2.18381	2.23198	2.03906	1.92589	1.98104	2.03619	2.3768	2.4458	2.49798		2.1048	2.08107
8.7403	8.8343	8.84739	8.92939	9.15031	9.23362	8.78925	8.62011			8.78234	8.7041	8.31633	8.44835	8.77322	8.96245	8.96791	9.083	8.80632	0.845607	1.59148	1.31993	1.09088	1.02653	1.0108	1.29379	1.07324			0.848486	0.540925	0.232016	0.186554	0.84155	0.52689	0.129742	0.053784	1.36929	2.19094	2.22903	2.03504	1.88734	1.99488	2.01915	2.37601	2.43411			2.10797	2.08496
8.82508	8.91208	8.91906	8.94905	9.15201	9.255	8.87109	8.7231	8.61112	8.53815	8.85908	8.8291	8.45314	8.58514	8.85808	8.99502	8.97101	9.08	8.88308	0.863784	1.61491	1.33483	1.09652	0.995537	0.955267	1.32457	1.07398	0.892739	0.827726	0.865599	0.55159	0.219115	0.174167	0.860319	0.527351	0.1301	0.0569687	1.38795	2.20402	2.22699	2.02799	1.89203	1.96299	1.99497	2.373	2.43799	2.492	2.52798	2.12001	2.08701
8.90531	8.98839	8.98168	8.99307	9.16473	9.25304	8.95523	8.82094	8.72461	8.68001	8.94029	8.92988	8.59109	8.72309	8.93929	9.01557	8.9759	9.07608	8.95841	0.887324	1.63645	1.3608	1.11668	0.953447	0.893933	1.34385	1.07807	0.872213	0.794638	0.883884	0.532375	0.156265	0.112529	0.888476	0.518575	0.130521	0.0556674	1.41203	2.22065	2.22014	2.01919	1.91648	1.94929	1.96464	2.37104	2.42919	2.49592	2.51331	2.12881	2.09386
8.96349	9.0673	9.04741	9.03265	9.17392	9.21336	9.04421	8.93201	8.88754	8.8485	8.99353	9.03011	8.76941	8.82411	9.00442	9.03582	8.976	9.07501	9.03532	0.901694	1.65831	1.38259	1.13423	0.877294	0.824152	1.36177	1.09529	0.873039	0.774348	0.898223	0.505629	0.155089	0.0729874	0.902468	0.502663	0.128162	0.0536481	1.43429	2.22794	2.21405	2.01305	1.93979	1.94603	1.94814	2.36208	2.42405	2.47222	2.49417	2.13792	2.09895
9.04017	9.14318	9.11216	9.07411	9.16996	9.2029	9.12919	9.04323	9.02239	9.02444	9.06918	9.14629	8.96545	9.03846	9.08117	9.04806	8.97924	9.0682	9.10817	0.917083	1.68047	1.39099	1.14068	0.879414	0.80143	1.37689	1.11378	0.874843	0.771865	0.915172	0.503203	0.12985	0.0524073	0.915823	0.504395	0.130311	0.0586979	1.44934	2.22303	2.20499	2.00699	1.93798	1.91891	1.90192	2.361	2.41901	2.46399	2.48396	2.13303	2.09599
9.11166	9.21663	9.17974	9.12014	9.15527	9.16275	9.20754	9.13626	9.18398	9.2066	9.14165	9.2638	9.14956	9.22845	9.15266	9.07352		9.15144	9.17966	0.926435	1.68287	1.39515	1.13259	0.864705	0.780756	1.38909	1.12391	0.863865	0.773863	0.924152	0.521076	0.142346	0.0513105	0.925234	0.502211		0.0496099	1.45294	2.23478	2.20009	2.00405	1.93113	1.8817	1.8696	2.36002	2.42195	2.45909	2.46633	2.14478	2.09011
9.18932	9.29134	9.24939	9.15073	9.15104	9.13028	9.29424	9.24008	9.34657	9.38642	9.21436	9.36908	9.36906	9.48374	9.23329	9.1077		9.14507	9.2593	0.926937	1.67712	1.39055	1.12561	0.858146	0.776663	1.38185	1.11906	0.869587	0.789649	0.92437	0.542114	0.115919	0.0515279	0.925896	0.512071		0.0495986	1.44676	2.22212	2.19108	2.00004	1.92505	1.86911	1.84323	2.35504	2.41903	2.45008	2.4442	2.13013	2.08604
9.26513	9.36815	9.32214	9.20708	9.14101	9.10999	9.37417	9.34821	9.49222	9.56033	9.28713	9.46315	9.56134	9.69635	9.31314	9.20612			9.33914	0.920373	1.66305	1.37924	1.11933	0.854592	0.783792	1.3738	1.12445	0.894875	0.82123	0.916058	0.524841	0.1341	0.0784073	0.921168	0.620209			1.43208	2.217	2.18899	1.996	1.915	1.84697	1.82496	2.35199	2.418	2.441	2.42296	2.12599	2.08396
9.33258	9.44537	9.39056	9.24715	9.14394	9.10314	9.45823	9.45475	9.60169	9.72845	9.35458	9.53841	9.73533	9.87522	9.38449	9.2677			9.41147	0.901665	1.64371	1.35781	1.10865	0.870622	0.794935	1.35838	1.11698	0.927648	0.856446	0.900126	0.601286	0.138908	0.117446	0.900134	0.609418			1.41467	2.217	2.18508	1.99502	1.91304	1.83231	1.80247	2.34514	2.41604	2.44198	2.40341	2.12208	2.06147
9.41726	9.5253	9.46634	9.29855	9.16085	9.11985	9.53632	9.55116	9.71303	9.89058	9.43628		9.85496	9.98307	9.47124	9.31856	9.07496		9.49229	0.883211	1.62672	1.34105	1.09889	0.885371	0.814378	1.3421	1.12009	0.942315	0.88179	0.882049		0.126244	0.147072	0.88177	0.582152	0.15643		1.39539	2.20511	2.185	1.98707	1.90804	1.82011	1.78713	2.34401	2.41897	2.43704	2.38615	2.11209
9.51309	9.59907	9.54008	9.36008	9.20009	9.15606	9.62008	9.6481	9.82211	10.0151	9.52809	9.76811	9.91508	10.0621	9.56909		9.10602		9.57208	0.871385	1.60936	1.3231	1.09801	0.899242	0.836757	1.32927	1.10801	0.943965	0.912118	0.867429	0.481683	0.129581	0.125636	0.872992		0.189923		1.37782	2.202	2.184	1.986	1.903	1.81102	1.77901	2.34	2.414	2.43599	2.378	2.107	2.09899
9.6092	9.67459	9.6254	9.43755	9.29424	9.21588	9.7054	9.74518	9.93685	10.1043	9.62322	9.88187	9.99255	10.115	9.66128		9.12956		9.6574	0.85642	1.59524	1.31213	1.09801	0.942177	0.864167	1.31236	1.09283	0.949202	0.930555	0.856495	0.454126	0.0899613	0.0710415	0.854388		0.193336		1.365	2.202	2.18204	1.98502	1.90693	1.82769	1.78489	2.33902	2.41596	2.42913	2.37604	2.10307	2.09017
9.69724	9.75133	9.70729	9.52226	9.33565	9.27449	9.78927	9.7916	9.99649	10.1694	9.7152	9.98114	10.0346	10.1487	9.7532		9.26084		9.73532	0.85159	1.59419	1.30537	1.09166	0.913551	0.851923	1.30668	1.07797	0.963613	0.93319	0.84953	0.45363	0.075799	0.0367449	0.85179		0.217893		1.3642	2.20002	2.18101	1.98599	1.90204	1.80818	1.78104	2.33603	2.39221	2.43594	2.37204	2.10102	2.07811
9.77908	9.82508	9.78709	9.6231	9.43013	9.36914	9.86107	9.89904	10.096	10.215	9.80008	10.045	10.039	10.132	9.83007	9.73112	9.35909	9.49409	9.81408	0.855729	1.60474	1.31303	1.09455	0.907082	0.846762	1.31146	1.0506	0.911658	0.915394	0.852391	0.482669	0.0994092	0.0404716	0.856986	0.55451	0.209437	0.168267	1.37314	2.201	2.18001	1.983	1.90801	1.81799	1.791	2.33901	2.423	2.40201	2.37001	2.104	2.077
9.85147	9.89551	9.86339	9.7131	9.5436	9.4924	9.92368	9.93034	10.1038	10.2346	9.86855	10.0685	10.04	10.1398	9.89562	9.83481	9.44028	9.57333	9.88353	0.872133	1.62467	1.33344	1.09621	0.882607	0.822591	1.32984	1.05741	0.892377	0.884082	0.870977	0.472779	0.0899793	0.0331154	0.870563	0.519931	0.198305	0.157272	1.39251	2.20394	2.18686	1.98496	1.9129	1.81017	1.79002	2.34488	2.42398	2.4069	2.37783	2.104	2.077
9.92244	9.96644	9.94536	9.81718	9.69183	9.6577	9.98254	9.97068	10.1228	10.24	9.94738	10.0978	10.044	10.1291	9.96347	9.93323	9.56303	9.69702	9.95544	0.892262	1.64925	1.35606	1.09262	0.864908	0.806118	1.34872	1.10225	0.916871	0.847398	0.892025	0.526359	0.106099	0.0383568	0.888945	0.50672	0.1568	0.116624	1.41829	2.204	2.19791	1.98897	1.91697	1.8229	1.80091	2.35194	2.40515	2.41196	2.38098	2.10598	2.06807
9.99108	10.0371	10.0211	9.91613	9.85521	9.83823	10.0451	10.015	10.141	10.221	10.0161	10.103	10.045	10.129	10.0311	10.0351			10.0241	0.911998	1.67336	1.37327	1.1012	0.854632	0.784012	1.37181	1.09993	0.896569	0.818687	0.910514	0.530656	0.10621	0.0372576	0.90906	0.527984			1.44458	2.20901	2.20902	1.99502	1.92	1.83903	1.81603	2.359	2.402	2.413	2.40102	2.11101	2.07401
10.0548	10.1047	10.1005	10.0191	10.0219	10.0167	10.1059	10.0503	10.1449	10.2014	10.0818	10.1187	10.045	10.1251	10.0909	10.1214			10.0917	0.925605	1.69137	1.39445	1.11248	0.871386	0.785394	1.39103	1.10617	0.887696	0.793336	0.92169	0.527558	0.105876	0.0353557	0.924432	0.539043			1.46563	2.21391	2.22078	2.00678	1.92098	1.85863	1.8425	2.35802	2.40494	2.41496	2.41671	2.11493	2.07989
10.1214	10.1744	10.1753	10.1241	10.1796	10.2192	10.1605	10.0936	10.1589	10.1861	10.1504	10.1349	10.0519	10.1191	10.1525	10.234	10.0755		10.1554	0.931776	1.69752	1.4074	1.14445	0.916552	0.829905	1.39355	1.10735	0.862646	0.775756	0.930373	0.530949	0.113124	0.037738	0.927663	0.566482	0.145416		1.47807	2.20211	2.23091	2.01988	1.92893	1.88873	1.87075	2.36494	2.40995	2.44077	2.4388	2.10608	2.07505
10.1892	10.2412	10.2522	10.2253	10.3413	10.4124	10.2242	10.1351	10.157		10.2271	10.1691	10.052	10.14	10.2202	10.3282	10.2514		10.2202	0.932534	1.69366	1.40962	1.17266	0.965112	0.869133	1.39819	1.1191	0.88706		0.927844	0.555038	0.11565	0.0452948	0.931474	0.56538	0.125208		1.47955	2.21997	2.24303	2.02602	1.93197	1.88704	1.90206	2.36699	2.41801	2.44801		2.12396	2.07799
10.2536	10.3086	10.3264	10.3298	10.4791	10.5667	10.2916	10.1879	10.1521		10.2887	10.1915	10.0579	10.1351	10.2886	10.4113	10.4244		10.2837	0.92162	1.68528	1.39851	1.18461	0.994677	0.920077	1.38693	1.14805	0.919879		0.917165	0.562454	0.123984	0.047288	0.920579	0.581716	0.178028		1.47265	2.20727	2.25377	2.03481	1.91829	1.90169	1.92747	2.36406	2.42388	2.4529		2.10931	2.07506
10.3125	10.3675	10.3994	10.447	10.6188	10.7217	10.3515		10.156		10.3534	10.2426	10.061	10.134	10.3406	10.4963	10.5876		10.3474	0.904758	1.67324	1.38059	1.18209	1.0108	0.966934	1.37142		0.972212		0.908862	0.570867	0.124596	0.0477364	0.895738	0.573	0.196625		1.4574	2.19015	2.26094	2.04095	1.90511	1.91984	1.96269	2.364		2.46886		2.10107	2.07004
[truncated: 64 more columns]
