# Supplementary material for: Kinematic Validation of a Multi-Kinect v2 Instrumented 10-Meter Walkway for Quantitative Gait Assessments
Source: PLoS One. 2015 Oct 13;10(10):e0139913. doi: 10.1371/journal.pone.0139913 (PMC4603795; doi:10.1371/journal.pone.0139913)
Supplement: S1 Data — (ZIP) [file pone.0139913.s001.zip › S1_Data/pp7_trial6.xls]

## Sheet: Sheet1
Kinect(x) SpineBase	Kinect(x) Head	Kinect(x) ShoulderLeft	Kinect(x) ElbowLeft	Kinect(x) WristLeft	Kinect(x) HandLeft	Kinect(x) ShoulderRight	Kinect(x) ElbowRight	Kinect(x) WristRight	Kinect(x) HandRight	Kinect(x) HipLeft	Kinect(x) KneeLeft	Kinect(x) AnkleLeft	Kinect(x) FootLeft	Kinect(x) HipRight	Kinect(x) KneeRight	Kinect(x) AnkleRight	Kinect(x) FootRight	Kinect(x) SpineShoulder	Kinect(y) SpineBase	Kinect(y) Head	Kinect(y) ShoulderLeft	Kinect(y) ElbowLeft	Kinect(y) WristLeft	Kinect(y) HandLeft	Kinect(y) ShoulderRight	Kinect(y) ElbowRight	Kinect(y) WristRight	Kinect(y) HandRight	Kinect(y) HipLeft	Kinect(y) KneeLeft	Kinect(y) AnkleLeft	Kinect(y) FootLeft	Kinect(y) HipRight	Kinect(y) KneeRight	Kinect(y) AnkleRight	Kinect(y) FootRight	Kinect(y) SpineShoulder	Kinect(z) SpineBase	Kinect(z) Head	Kinect(z) ShoulderLeft	Kinect(z) ElbowLeft	Kinect(z) WristLeft	Kinect(z) HandLeft	Kinect(z) ShoulderRight	Kinect(z) ElbowRight	Kinect(z) WristRight	Kinect(z) HandRight	Kinect(z) HipLeft	Kinect(z) KneeLeft
0.051	0.0850014	0.108	0.109	0.185	0.200999	0.108	0.097	0.17	0.17801	0.093	0.049	0.004	0.074	0.095	0.0340041	0.000998632	0.0890041	0.073	0.88783	1.67813	1.39656	1.15271	0.851503	0.781622	1.37706	1.12033	0.848861	0.773612	0.89101	0.52857	0.13969	0.0668404	0.88308	0.502962	0.143287	0.0575219	1.44912	2.271	2.299	2.098	2.037	2.011	2.00601	2.449	2.482	2.475	2.457	2.185	2.139
0.051	0.085	0.108	0.107023	0.185031	0.199985	0.108	0.097	0.175977	0.178023	0.09	0.049	0.004	0.074	0.095	0.034	0	0.089	0.073	0.88784	1.67767	1.3964	1.15049	0.851558	0.779379	1.37778	1.12005	0.829117	0.773191	0.89106	0.528679	0.141079	0.0679584	0.88304	0.50387	0.1442	0.0574129	1.44889	2.271	2.299	2.098	2.04199	2.01099	2.00303	2.449	2.482	2.47201	2.45699	2.186	2.139
0.051	0.085	0.108	0.11	0.189018	0.198018	0.108	0.097	0.173126	0.181018	0.0900539	0.049	0.004	0.074	0.095	0.034	0	0.089	0.073	0.88786	1.6776	1.39635	1.1506	0.851232	0.784429	1.37787	1.11947	0.837544	0.77458	0.891091	0.529845	0.14347	0.0703205	0.883069	0.503806	0.144239	0.057806	1.44867	2.271	2.299	2.098	2.041	2.01007	2.00705	2.449	2.482	2.47302	2.45605	2.18598	2.139
0.051	0.085	0.108	0.11	0.189996	0.198996	0.108	0.097	0.179972	0.181996	0.0929878	0.049	0.004	0.074	0.095	0.034	0	0.089	0.073	0.88785	1.67733	1.39637	1.15125	0.849726	0.782737	1.37807	1.11956	0.82796	0.774052	0.89112	0.530129	0.14348	0.0703499	0.883	0.503591	0.1442	0.0586764	1.44849	2.271	2.299	2.098	2.041	2.01398	2.00999	2.449	2.482	2.474	2.45899	2.185	2.139
0.051	0.085	0.108	0.106025	0.18605	0.199058	0.108	0.097	0.176975	0.181967	0.093	0.053	0.004	0.0720248	0.095	0.0340248	0	0.0860331	0.073	0.88783	1.67782	1.39674	1.15447	0.852758	0.785176	1.37786	1.12	0.84458	0.771473	0.891111	0.5303	0.13799	0.0649689	0.88298	0.504272	0.137733	0.0578048	1.44806	2.271	2.299	2.098	2.03799	2.01495	2.00998	2.449	2.482	2.47601	2.45898	2.185	2.138
0.051	0.085	0.108	0.109	0.192	0.205873	0.107946	0.097	0.174036	0.177982	0.093	0.053	0.004	0.0749637	0.095	0.037	0	0.09	0.073	0.887812	1.67835	1.39614	1.15418	0.853832	0.784713	1.37797	1.12007	0.852438	0.775301	0.891181	0.530335	0.14159	0.0707904	0.882936	0.504548	0.139225	0.0559871	1.44788	2.271	2.299	2.098	2.037	2.009	2.00804	2.44902	2.482	2.47691	2.45695	2.185	2.138
0.051	0.085	0.108	0.109	0.192	0.199011	0.105005	0.097	0.175997	0.177002	0.093	0.053	0.004	0.0730031	0.095	0.037	0	0.09	0.073	0.88793	1.67827	1.39613	1.15388	0.857175	0.785948	1.38226	1.12011	0.826971	0.771576	0.89125	0.53005	0.14159	0.0686534	0.883269	0.505538	0.135157	0.0563694	1.44801	2.271	2.299	2.098	2.037	2.009	2.01	2.45	2.482	2.47201	2.454	2.185	2.138
0.051	0.085	0.108	0.109	0.192	0.203991	0.105026	0.0970341	0.162137	0.180017	0.093	0.053	0.004	0.0730256	0.0950341	0.037	-0.00395731	0.0860256	0.073	0.8876	1.67798	1.39522	1.15438	0.856827	0.781207	1.38184	1.12006	0.891386	0.799546	0.890971	0.530169	0.140229	0.0674058	0.88284	0.505555	0.160964	0.0648548	1.44792	2.271	2.299	2.098	2.037	2.009	2.00506	2.44999	2.48199	2.48396	2.46396	2.185	2.138
0.051	0.085	0.108	0.109	0.192	0.203084	0.108	0.101	0.17795	0.181983	0.093	0.053	0.004	0.076	0.099	0.037	0.001	0.089	0.073	0.887651	1.67759	1.3952	1.15581	0.855383	0.785431	1.38184	1.11948	0.852662	0.77354	0.891062	0.530068	0.140136	0.0692373	0.882851	0.507325	0.146333	0.0584402	1.44825	2.271	2.299	2.098	2.037	2.009	2.01187	2.449	2.481	2.47902	2.45895	2.185	2.138
0.051	0.085	0.108	0.109	0.192	0.207981	0.108	0.101	0.175011	0.181004	0.093	0.053	0.004	0.076	0.099	0.037	0.001	0.089	0.073	0.88772	1.67757	1.39519	1.15599	0.861984	0.778457	1.38298	1.12011	0.853935	0.776489	0.89119	0.52997	0.140509	0.0690806	0.88289	0.505836	0.146529	0.05845	1.44804	2.271	2.299	2.098	2.037	2.009	2.00403	2.449	2.481	2.48	2.45601	2.185	2.138
0.051	0.085	0.108024	0.109055	0.197	0.204055	0.108	0.101	0.178	0.188937	0.093	0.053	0.004	0.076	0.099	0.037	0	0.089	0.0730237	0.887783	1.67815	1.39493	1.15571	0.862949	0.780407	1.38294	1.12002	0.853938	0.773258	0.891191	0.529634	0.140073	0.0688929	0.883004	0.506428	0.142386	0.0580169	1.44835	2.271	2.299	2.09799	2.03701	2.004	2.00498	2.449	2.481	2.479	2.45699	2.185	2.138
0.051	0.0850181	0.111	0.115982	0.197	0.210946	0.108	0.101	0.178181	0.181018	0.093	0.053	0.004	0.076	0.099	0.037	0.000108669	0.089	0.076	0.888117	1.67836	1.39498	1.1487	0.863994	0.784964	1.38379	1.12032	0.853041	0.776639	0.891315	0.530205	0.140525	0.0692694	0.883548	0.506194	0.145382	0.0576708	1.44841	2.271	2.29905	2.097	2.03795	2.004	2.00302	2.449	2.481	2.47895	2.45605	2.185	2.138
0.051	0.0859981	0.111	0.115002	0.197	0.208006	0.108	0.101	0.187981	0.181998	0.093	0.053	0.004	0.076	0.099	0.037	0.00598839	0.089	0.076	0.88798	1.67946	1.39521	1.15033	0.861525	0.780878	1.38283	1.11956	0.821153	0.770103	0.891031	0.530469	0.141358	0.069779	0.88346	0.5064	0.133034	0.0598756	1.44845	2.271	2.30199	2.097	2.03501	2.004	2.004	2.449	2.481	2.47601	2.45899	2.185	2.138
0.051	0.089	0.111	0.115	0.197008	0.208008	0.110992	0.101	0.185966	0.185	0.093	0.0530255	0.007	0.088	0.099	0.037	0.0020085	0.0899915	0.076	0.888022	1.67912	1.39531	1.15662	0.862066	0.781695	1.38235	1.11968	0.820846	0.770588	0.891181	0.530143	0.138596	0.0668155	0.883412	0.504883	0.138383	0.0598546	1.44821	2.271	2.301	2.097	2.035	2.00403	2.00403	2.44797	2.481	2.46901	2.455	2.185	2.13798
0.051	0.089	0.11107	0.115	0.198	0.208878	0.110122	0.101	0.182017	0.185017	0.093	0.0560698	0.007	0.0879128	0.099	0.037	0.00287786	0.0889826	0.0760523	0.888196	1.67987	1.39532	1.15647	0.858091	0.783515	1.38316	1.1192	0.83692	0.775026	0.891328	0.528179	0.134592	0.0662556	0.883583	0.505255	0.138943	0.0603888	1.44797	2.271	2.301	2.09698	2.035	2.007	2.00703	2.44497	2.481	2.47005	2.45505	2.185	2.13605
0.051	0.089	0.114984	0.115	0.198	0.202028	0.116972	0.101	0.182996	0.185996	0.093	0.0599839	0.007	0.0830201	0.099	0.037	-0.00397191	0.088004	0.078988	0.887961	1.67959	1.39549	1.15755	0.857592	0.78604	1.38126	1.11885	0.845326	0.774243	0.89121	0.528698	0.134142	0.0643279	0.883202	0.504991	0.149208	0.0603203	1.44825	2.271	2.301	2.096	2.035	2.007	2.00899	2.44301	2.481	2.47299	2.45799	2.185	2.13899
0.0510257	0.0920257	0.118026	0.115	0.200017	0.204086	0.12	0.103	0.183	0.19	0.093	0.066	0.007	0.0829743	0.099	0.036	-3.42588e-05	0.088	0.0790343	0.887971	1.68003	1.39565	1.1555	0.85666	0.780967	1.38122	1.1193	0.830311	0.770263	0.891241	0.531808	0.134049	0.0636688	0.88318	0.505609	0.150383	0.0604574	1.44842	2.27099	2.29999	2.09499	2.035	2.00297	2.00497	2.442	2.476	2.473	2.46	2.185	2.136
0.054	0.0950711	0.121053	0.115053	0.201982	0.213822	0.120053	0.103053	0.183	0.190036	0.0930533	0.0660711	0.00707113	0.0800178	0.0990533	0.036	-0.004	0.0880178	0.0831423	0.888072	1.68017	1.39607	1.15555	0.857863	0.779566	1.38145	1.11942	0.842028	0.770697	0.891382	0.531572	0.135094	0.0634998	0.883211	0.505501	0.150677	0.0601401	1.44881	2.27	2.29898	2.09398	2.03498	1.99893	2.00205	2.44198	2.47598	2.473	2.45993	2.18498	2.13598
0.054	0.098993	0.123995	0.117995	0.201002	0.204018	0.122995	0.105995	0.183	0.191996	0.0959947	0.069993	0.010993	0.0809982	0.101995	0.036	-0.004	0.0889982	0.090986	0.88818	1.68013	1.39542	1.15539	0.86355	0.783203	1.38168	1.11967	0.842479	0.773285	0.89148	0.530582	0.134222	0.061833	0.88329	0.50558	0.148334	0.059042	1.44857	2.27	2.298	2.093	2.034	1.99501	2.00499	2.441	2.475	2.473	2.45601	2.184	2.135
0.0540244	0.108057	0.127057	0.122008	0.201	0.203959	0.123016	0.108016	0.187	0.203041	0.0960163	0.0700488	0.008	0.0780244	0.101992	0.036	-0.004	0.0860244	0.0940569	0.888034	1.6786	1.39582	1.15446	0.867571	0.787318	1.38093	1.12229	0.83081	0.770831	0.891424	0.530166	0.131398	0.058794	0.883104	0.50371	0.145556	0.0600539	1.4482	2.26999	2.29398	2.09198	2.03294	1.99509	2.00504	2.44096	2.47096	2.472	2.45604	2.18396	2.13498
0.0570347	0.115139	0.134156	0.123139	0.201017	0.199191	0.125173	0.110156	0.187104	0.208	0.0980693	0.076	0.007948	0.081416	0.101104	0.036	-0.004	0.089	0.101104	0.888475	1.67862	1.39505	1.15645	0.855654	0.792964	1.38085	1.12217	0.849128	0.763495	0.89188	0.532056	0.129911	0.0578284	0.883511	0.50377	0.147476	0.0593032	1.44733	2.26893	2.2919	2.08993	2.02588	2.0055	2.00964	2.43595	2.4659	2.47197	2.461	2.17898	2.133
0.058992	0.122968	0.142964	0.130968	0.201996	0.209956	0.13496	0.118964	0.192976	0.208	0.101984	0.076	0.00501199	0.104904	0.106976	0.036	-0.004	0.089	0.106976	0.887076	1.67733	1.39479	1.14163	0.867173	0.78078	1.38079	1.12531	0.84902	0.75868	0.890775	0.530148	0.127709	0.0447534	0.881897	0.505443	0.148386	0.0589216	1.44553	2.26502	2.28602	2.08602	2.01903	1.97712	1.98908	2.43301	2.46002	2.47001	2.461	2.178	2.133
0.0610601	0.136052	0.150043	0.132086	0.202043	0.211034	0.143086	0.125086	0.193052	0.214095	0.104069	0.0760516	0.00799141	0.0919742	0.106052	0.0360172	-0.00402578	0.0860344	0.119052	0.886705	1.67684	1.39569	1.14946	0.871763	0.784346	1.37845	1.12339	0.84909	0.758207	0.890081	0.530717	0.128095	0.0514156	0.881791	0.504731	0.143791	0.0598725	1.44514	2.25998	2.28098	2.08396	2.01188	1.97696	1.98093	2.42597	2.45797	2.46998	2.459	2.17394	2.13298
0.0681428	0.142393	0.155286	0.142089	0.206982	0.21525	0.153286	0.135179	0.199071	0.225036	0.112107	0.0820536	0.007	0.0893571	0.112107	0.0380536	-0.00696429	0.0900179	0.125214	0.886077	1.67562	1.39634	1.1525	0.86777	0.792029	1.38058	1.12143	0.850359	0.757802	0.890136	0.531497	0.141146	0.0622895	0.880668	0.503709	0.142999	0.0613853	1.44523	2.25789	2.2788	2.07889	1.99789	1.97175	1.97259	2.42291	2.45382	2.46798	2.45893	2.16691	2.13093
0.0759869	0.163964	0.170974	0.146992	0.206002	0.228977	0.168974	0.144984	0.202993	0.226997	0.11799	0.0849951	0.007	0.108967	0.11799	0.0409951	-0.00500327	0.0909984	0.13698	0.883694	1.675	1.39433	1.1581	0.884243	0.798539	1.37615	1.12184	0.853615	0.757341	0.887694	0.53131	0.128311	0.0534747	0.878364	0.504728	0.158874	0.0655231	1.44484	2.25201	2.26802	2.07301	1.99201	1.95802	1.95004	2.41801	2.44402	2.467	2.45501	2.16201	2.12701
0.0820828	0.173141	0.182058	0.151033	0.206041	0.237066	0.179066	0.149074	0.20605	0.220025	0.127083	0.0850579	0.00698345	0.0820331	0.126091	0.0461324	-0.0129669	0.0870331	0.150108	0.88641	1.67313	1.39673	1.16267	0.888839	0.797518	1.38806	1.1221	0.852996	0.751895	0.889939	0.53216	0.139361	0.0659096	0.881461	0.503514	0.16669	0.0741411	1.44179	2.246	2.26498	2.06598	1.98393	1.94687	1.93286	2.40701	2.44198	2.46598	2.45399	2.15897	2.12698
0.092216	0.190396	0.189342	0.155306	0.211198	0.245234	0.187504	0.158162	0.212126	0.22309	0.137162	0.0925761	0.00505401	0.086	0.137234	0.0628461	-0.00867596	0.09118	0.163324	0.887631	1.67208	1.39705	1.16315	0.911414	0.806778	1.38628	1.12098	0.853635	0.753706	0.890948	0.532942	0.13853	0.0694755	0.882824	0.503871	0.161659	0.0693543	1.44438	2.24586	2.2628	2.06387	1.97477	1.93082	1.91573	2.40775	2.43889	2.46296	2.45289	2.15495	2.1246
0.10395	0.211909	0.207921	0.17193	0.221955	0.257946	0.214884	0.166963	0.218971	0.227979	0.145963	0.123868	0.0079876	0.086	0.149946	0.108806	0.0089256	0.100959	0.180926	0.88766	1.6692	1.39599	1.16235	0.904569	0.800686	1.38125	1.12106	0.85119	0.755104	0.890313	0.572184	0.149962	0.0703164	0.883607	0.500126	0.151812	0.0625289	1.442	2.23803	2.25205	2.05703	1.96205	1.92104	1.90106	2.39406	2.43302	2.46101	2.44702	2.15201	2.10309
0.118077	0.228197	0.227197	0.188256	0.240077	0.269051	0.228077	0.182026	0.234026	0.233026	0.162111	0.124026	0.0119915	0.095	0.163077	0.150427	0.0293932	0.109214	0.200197	0.88447	1.66393	1.39608	1.13934	0.90257	0.801994	1.37683	1.11774	0.814446	0.750746	0.885416	0.571955	0.14905	0.0558144	0.881914	0.493909	0.144212	0.0579051	1.43913	2.23697	2.24597	2.05096	1.94595	1.91094	1.89097	2.39295	2.42399	2.45596	2.44205	2.14696	2.10299
0.127251	0.251413	0.250395	0.218556	0.24961	0.275395	0.237197	0.185144	0.236982	0.236018	0.175144	0.127	0.0110538	0.095	0.172251	0.200538	0.0758973	0.135059	0.223359	0.884456	1.6605	1.39264	1.15378	0.901715	0.797378	1.37718	1.11508	0.812452	0.746943	0.884929	0.57374	0.151427	0.0551489	0.882376	0.498434	0.126274	0.0518081	1.43701	2.23398	2.24191	2.046	1.93993	1.90393	1.88805	2.387	2.42287	2.45075	2.44805	2.14202	2.102
0.140972	0.273953	0.271955	0.248937	0.282931	0.296955	0.247978	0.192984	0.236002	0.236998	0.182984	0.127	0.0139939	0.095	0.185972	0.229939	0.124899	0.192881	0.24296	0.883672	1.66002	1.39011	1.15297	0.856653	0.773809	1.37636	1.1181	0.855701	0.755832	0.883233	0.574309	0.152378	0.0545413	0.882709	0.499757	0.146149	0.0664498	1.43534	2.233	2.23701	2.046	1.93601	1.90001	1.89099	2.387	2.41601	2.43703	2.45099	2.143	2.102
0.160118	0.300235	0.31021	0.284252	0.324311	0.327294	0.275092	0.207025		0.24084	0.206092	0.137025	0.012958	0.0900252	0.202109	0.290328	0.196638	0.295731	0.272143	0.878997	1.65627	1.38649	1.15662	0.849844	0.754763	1.37347	1.11565		0.785055	0.878088	0.57351	0.154167	0.0674356	0.878578	0.505501	0.144084	0.0538551	1.42872	2.2259	2.23898	2.04402	1.94603	1.90718	1.90613	2.384	2.41499		2.45414	2.13891	2.09899
0.174394	0.328627	0.335752	0.314895	0.361734	0.362949	0.286322	0.210233	0.225018	0.221839	0.217555	0.140197	0.008	0.0930358	0.215269	0.329877	0.273612	0.383773	0.289698	0.873777	1.64935	1.38395	1.15224	0.844341	0.749058	1.36674	1.09424	0.791888	0.751319	0.872853	0.571088	0.153733	0.0679526	0.873447	0.511771	0.141145	0.0697722	1.42473	2.2138	2.23714	2.04591	1.95018	1.92932	1.92238	2.38402	2.41411	2.47005	2.47111	2.12789	2.098
0.195909	0.362855	0.376826	0.363793	0.40183	0.41478	0.303925	0.222946	0.225996	0.213037	0.247872	0.150954	0.008	0.0949917	0.229938	0.377797	0.361627	0.48059	0.327838	0.863792	1.64235	1.37152	1.14654	0.837838	0.741283	1.35618	1.05972	0.786881	0.745246	0.859905	0.566061	0.152276	0.0599041	0.866211	0.524924	0.146358	0.0682564	1.41453	2.20305	2.24497	2.04102	1.95996	1.94693	1.94291	2.385	2.41998	2.47299	2.47698	2.12202	2.098
0.222288	0.391381	0.404373	0.402339	0.444432	0.470593	0.336237	0.226093	0.219898	0.199805	0.271314	0.167051	0.00904237	0.0949237	0.261237	0.413432	0.452644	0.574746	0.352398	0.854423	1.62939	1.36225	1.10411	0.80949	0.734376	1.345	1.0588	0.783487	0.747292	0.851421	0.533331	0.153947	0.0568269	0.856644	0.521195	0.156478	0.0828466	1.40595	2.20905	2.24605	2.05003	1.95801	1.97621	1.97025	2.38497	2.419	2.47507	2.48213	2.12797	2.10298
0.256719	0.436593	0.448521	0.442737	0.496277	0.541187	0.364863	0.237432	0.207838	0.17691	0.308899	0.173503	0.0141618	0.086018	0.289683	0.464917	0.529313	0.663349	0.399378	0.8488	1.61443	1.34632	1.12996	0.827599	0.74634	1.34114	1.06106	0.787656	0.728931	0.845775	0.530977	0.153445	0.0669909	0.851045	0.519361	0.158728	0.0990747	1.39196	2.21502	2.25205	2.05302	1.95932	2.00159	2.00068	2.38209	2.41898	2.48311	2.49711	2.125	2.10077
0.29594	0.46895	0.476956	0.482938	0.565893	0.6059	0.411928	0.260964	0.199014	0.172008		0.200958	0.0229864	0.0869985	0.326943	0.514923	0.60089	0.736887	0.419968	0.844427	1.60438	1.33995	1.08519	0.79484	0.723445	1.31151	1.04827	0.78091	0.734432		0.526976	0.14664	0.0670399	0.839328	0.51286	0.167327	0.112419	1.38493	2.216	2.255	2.054	1.97697	2.03395	2.03794	2.38699	2.418	2.48899	2.50299		2.08802
0.316475	0.513273	0.521249	0.520354	0.632185	0.66841	0.426426	0.290153	0.19904		0.373418	0.242177	0.0410643	0.0870322	0.348515	0.550466	0.678241	0.79829	0.466354	0.837262	1.59004	1.32433	1.09057	0.810115	0.721257	1.30641	1.05401	0.796851		0.843048	0.540938	0.154491	0.0650213	0.831317	0.508819	0.156352	0.0882391	1.36668	2.21214	2.26105	2.06006	1.98194	2.05088	2.07412	2.38908	2.41903	2.48902		2.12507	2.08502
0.375701	0.547982	0.552964	0.564789	0.656438	0.720175	0.479772	0.309824			0.425736	0.264859	0.0493156	0.091	0.412649	0.608877	0.70821	0.834158	0.510859	0.81775	1.57438	1.32197	1.10456	0.859449	0.758791	1.28712	1.05066			0.814386	0.538223	0.159863	0.0676532	0.821026	0.511979	0.161628	0.0955814	1.35694	2.23002	2.26711	2.0673	1.97435	2.03675	2.0896	2.39905	2.42302			2.134	2.08814
0.414839			0.608819	0.73667	0.78573	0.522823				0.466831	0.312803	0.0669275	0.091	0.448851	0.657798	0.719952	0.842964		0.815539			1.09534	0.825938	0.740456	1.28455				0.812478	0.536706	0.175675	0.0678293	0.81859	0.491255	0.16655	0.0984482		2.231			1.99392	2.07883	2.12286	2.40199				2.134	2.09597
0.469457	0.653422	0.648492	0.641492	0.78443	0.827378	0.574527				0.517457		0.058123	0.0921932	0.50943	0.709483	0.743202	0.868158	0.603509	0.80411	1.5559	1.30672	1.08892	0.833226	0.756783	1.26424				0.802665		0.145296	0.0668616	0.805835	0.520373	0.158149	0.0874031	1.34173	2.23307	2.28507	2.08105	1.99408	2.09498	2.12912	2.40611				2.13506
0.521933	0.702005	0.704915	0.697503	0.833359	0.870592	0.634987				0.56979	0.313405	0.0734719	0.117016	0.558951	0.764592	0.766144	0.886072	0.661915	0.805378	1.55555	1.30409	1.0638	0.81248	0.75486	1.26369				0.802217	0.479605	0.147205	0.0678527	0.808722	0.523057	0.15128	0.0764007	1.3362	2.24093	2.29311	2.08707	2.00296	2.09293	2.14286	2.41811				2.14193	2.11093
0.572908	0.756901	0.75491	0.724951	0.852965	0.902942	0.688903				0.612922	0.444764	0.153855	0.281704	0.610906	0.796942	0.773986	0.889993	0.71191	0.810191	1.55608	1.3056	1.06925	0.810833	0.756517	1.28502				0.80754	0.544314	0.216825	0.173949	0.812663	0.525056	0.15128	0.0726168	1.34114	2.23701	2.29899	2.09099	2.001	2.08901	2.13501	2.42399				2.13801	2.10701
0.601506	0.817466	0.807434	0.777169	0.866265	0.925048	0.740442				0.65245	0.515707	0.219603	0.342659	0.641522	0.836129	0.789024	0.897008	0.767434	0.812763	1.56704	1.31927	1.08409	0.807954	0.756421	1.28215				0.813303	0.544726	0.221782	0.176918	0.812619	0.513531	0.140795	0.0624993	1.35092	2.22706	2.31102	2.09802	1.998	2.08486	2.11478	2.43905				2.13508	2.10498
0.665126	0.875965	0.861822	0.798732	0.899089	0.931054	0.796197	0.673893			0.709036	0.604608	0.295679	0.425644	0.707233	0.852375	0.792071	0.898018	0.822036	0.824371	1.58427	1.32763	1.09664	0.811074	0.755437	1.3049	1.08507			0.822261	0.534105	0.224214	0.180082	0.826239	0.507383	0.14012	0.0573328	1.36922	2.2353	2.31304	2.10104	1.99793	2.06632	2.08721	2.44518	2.46202			2.14527	2.10309
0.726724	0.928763	0.906798	0.83882	0.903978	0.933987	0.861706	0.722781			0.765746	0.692606	0.387588	0.515597	0.774698	0.872908	0.795982	0.898996	0.878746	0.82882	1.60464	1.34612	1.12085	0.820587	0.762956	1.3134	1.03957			0.821235	0.519575	0.209665	0.166491	0.836036	0.504264	0.135212	0.0492761	1.38143	2.25193	2.31499	2.10299	1.99402	2.02917	2.04419	2.45496	2.463			2.15993	2.10798
0.771373	0.989467	0.951356	0.871144	0.913076	0.923093	0.932484	0.801637	0.746721	0.713866	0.815331	0.809755	0.498874		0.815407	0.884025	0.799	0.899	0.933433	0.859826	1.61703	1.36829	1.14055	0.847594	0.777774	1.33892	1.07972	0.802289	0.755331	0.86456	0.544946	0.239388		0.852909	0.498319	0.13376	0.049069	1.40182	2.2592	2.31597	2.106	1.99398	1.99069	2.00055	2.45202	2.47509	2.512	2.51997	2.16916	2.11511
0.816126	1.04493	0.993809	0.888633	0.922088	0.933859	0.990126	0.877478	0.833146	0.817129	0.855073	0.899654	0.603146	0.726264	0.864232	0.887088	0.799	0.898947	0.984985	0.87819	1.63266	1.38215	1.14635	0.864652	0.787728	1.35931	1.09673	0.791695	0.739932	0.881109	0.551561	0.231814	0.186384	0.872862	0.494606	0.133831	0.0490139	1.41383	2.28318	2.312	2.10596	1.99184	1.95435	1.94723	2.454	2.48598	2.51209	2.51704	2.18825	2.12816
0.878893	1.09691	1.03892	0.92394	0.926992	0.926013	1.05289	0.95986	0.952796	0.935798	0.914898	0.991843	0.722796	0.740975	0.932883	0.891992	0.799	0.896005	1.03991	0.886576	1.64809	1.39553	1.16171	0.879275	0.798751	1.3714	1.10487	0.796442	0.721092	0.889426	0.553856	0.210307	0.104689	0.881885	0.491026	0.136655	0.0525739	1.42652	2.29298	2.312	2.104	1.98302	1.91806	1.90407	2.454	2.485	2.51699	2.519	2.20198	2.13698
0.935411	1.16546	1.08938	0.937379	0.931032	0.922008	1.12347	1.0487	1.06903	1.07615	0.967387	1.08183	0.865501		0.986458	0.895308	0.802158	0.902419	1.09947	0.887765	1.64963	1.3957	1.163	0.882801	0.817146	1.36485	1.09229	0.812791	0.72736	0.889914	0.523155	0.144884		0.883725	0.487801	0.133852	0.0499558	1.42604	2.29197	2.30696	2.10798	1.97887	1.88476	1.85869	2.44601	2.495	2.52491	2.51294	2.19898	2.14701
0.987978	1.22401	1.13791	0.985471	0.93514	0.922983	1.1841	1.13748	1.20037	1.22248	1.01691	1.18743	1.05721	1.15239	1.04501	0.93503		0.955943	1.15903	0.885739	1.64189	1.39776	1.17055	0.905812	0.843293	1.36553	1.1025	0.821494	0.732308	0.892864	0.533342	0.144336	0.0554017	0.876737	0.531549		0.0814229	1.42054	2.28798	2.30191	2.10595	1.96295	1.85451	1.81937	2.44695	2.49507	2.51393	2.50591	2.19695	2.1479
1.04285	1.28084	1.18886	1.01193	0.942979	0.922003	1.24583	1.22077	1.33363	1.36162	1.06786	1.26778	1.23751	1.34248	1.10184			1.00885	1.21684	0.880095	1.63065	1.38629	1.17472	0.923302	0.856933	1.35815	1.1012	0.811637	0.727164	0.886896	0.578915	0.154203	0.0689628	0.871544			0.184826	1.4064	2.287	2.29701	2.10301	1.96001	1.82708	1.7841	2.44401	2.49899	2.51001	2.50101	2.19401	2.14202
1.1015	1.33457	1.23952	1.05945	0.957154	0.930134	1.30954	1.31476	1.43704	1.49613	1.12551	1.33946	1.41597	1.54209	1.1635	0.962547		1.02065	1.27053	0.86783	1.6092	1.37231	1.16827	0.935134	0.879993	1.34329	1.09433	0.832084	0.751246	0.870264	0.572035	0.1411	0.0772751	0.863941	0.495937		0.171203	1.38666	2.293	2.28998	2.10496	1.95486	1.79385	1.75579	2.43398	2.50295	2.51099	2.49895	2.19601	2.15409
1.15409	1.39386	1.29403	1.10703	0.973778	0.944513	1.36603	1.39431	1.54541	1.61479	1.17909	1.38808	1.51774	1.65577	1.21614	1.021		1.08893	1.32603	0.848048	1.59502	1.34872	1.16006	0.946087	0.894036	1.32579	1.0896	0.839062	0.763474	0.852015	0.578719	0.191362	0.141562	0.843145	0.516084		0.193315	1.37319	2.29293	2.28795	2.10095	1.93995	1.77767	1.73377	2.43195	2.4979	2.51	2.49398	2.19698	2.16293
1.2188		1.35481	1.16781	1.01986	0.974905		1.47176	1.62874	1.72067	1.2438	1.4518	1.62068	1.76067	1.28379					0.837852		1.33246	1.15639	0.95892	0.912781		1.08253	0.861091	0.77618	0.847564	0.576876	0.177254	0.130445	0.827469					2.28901		2.09801	1.93701	1.75806	1.72004		2.49202	2.51	2.493	2.196	2.15901
1.29262	1.51054	1.41962	1.23365	1.07776	1.03251	1.49855	1.54656	1.70955	1.82251	1.31464	1.53962	1.67638	1.81432	1.35361			1.09638	1.45158	0.827427	1.5803	1.32758	1.14699	0.97602	0.929406	1.32045	1.08298	0.87792	0.795617	0.835238	0.534608	0.164902	0.119011	0.819225			0.209318	1.35534	2.28999	2.281	2.09099	1.93307	1.75824	1.71114	2.42302	2.49198	2.49702	2.48698	2.19399	2.16597
1.37035	1.57806	1.49725	1.31441	1.17236	1.09646	1.56718	1.61593	1.77772	1.88596	1.39433	1.61645	1.72317	1.85417	1.42935	1.28301		1.14345	1.5242	0.833279	1.58509	1.32175	1.14824	1.00164	0.94235	1.31847	1.08885	0.894083	0.822248	0.833883	0.539482	0.14303	0.0896784	0.832111	0.567318		0.229516	1.36111	2.28885	2.28088	2.08988	1.942	1.78807	1.72803	2.42488	2.48998	2.49888	2.48392	2.19278	2.16182
1.44957	1.64066	1.57061	1.39755	1.25257	1.18254	1.63663	1.67071	1.81977	1.94269	1.47258	1.70154	1.73295	1.86395	1.50857	1.34268		1.16986	1.59462	0.838492	1.59589	1.32831	1.14562	0.997612	0.938262	1.32434	1.10431	0.90717	0.830376	0.838187	0.480776	0.139479	0.0819416	0.838058	0.516036		0.212223	1.36786	2.28005	2.27404	2.08304	1.942	1.79198	1.72999	2.41804	2.48901	2.49204	2.47903	2.18007	2.15106
1.52352	1.70948	1.64257	1.49169	1.34489	1.28084	1.70247	1.72332	1.86652	1.97822					1.58249	1.47475		1.31066	1.66348	0.848793	1.61574	1.34181	1.14226	0.988912	0.922705	1.33247	1.10162	0.912844	0.831227					0.846695	0.557928		0.228628	1.38519	2.27698	2.26901	2.07699	1.94005	1.80416	1.74813	2.42197	2.48894	2.49095	2.478
1.59628	1.77716	1.72326	1.58956	1.46963	1.40003	1.76903	1.76863	1.93812	2.009					1.65221	1.58071		1.40361	1.73115	0.860536	1.63579	1.35595	1.14602	0.976963	0.900415	1.3466	1.11703	0.878654	0.809927					0.857284	0.54643		0.22403	1.40287	2.274	2.27102	2.07603	1.94695	1.8267	1.76615	2.41807	2.48078	2.48402	2.478
1.67176	1.84578	1.79776	1.68171	1.56569	1.51962	1.82981	1.80588	1.94498	2.009	1.70275	1.80091	1.76295	1.877	1.72377	1.68168		1.4987	1.79879	0.87326	1.65676	1.37401	1.13816	0.910471	0.850538	1.36025	1.11445	0.876537	0.805016	0.874711	0.524461	0.12026	0.0589097	0.86989	0.539931		0.21458	1.42234	2.274	2.272	2.07799	1.94401	1.80906	1.77497	2.42199	2.46804	2.485	2.478	2.17501	2.13305
1.7425	1.91551	1.87554	1.78572	1.718	1.67916	1.89051	1.85426	1.96005	2.00696	1.77353	1.82807	1.76889	1.8768	1.7925	1.77558		1.59935	1.86751	0.884452	1.67437	1.38773	1.13943	0.885776	0.81355	1.37358	1.10748	0.869182	0.798561	0.88438	0.554479	0.129639	0.0532425	0.882183	0.528283		0.191558	1.43904	2.27196	2.27803	2.077	1.96111	1.83024	1.79729	2.42296	2.46596	2.48701	2.48204	2.17695	2.12807
1.8141	1.9881	1.95323	1.88939	1.86132	1.84587	1.963	1.89171	1.96707	2.00175	1.8501	1.8385	1.75343	1.8483	1.86405	1.85924	1.66542		1.94115	0.889126	1.68988	1.39455	1.14465	0.860197	0.782583	1.38456	1.11247	0.865213	0.790153	0.887298	0.523429	0.118332	0.0450868	0.88838	0.498261	0.119168		1.45043	2.2658	2.28198	2.077	1.97618	1.86486	1.83891	2.41702	2.461	2.48903	2.48813	2.16982	2.1379
1.87867	2.05267	2.02563	1.97158	1.9983	2.01514	2.0217	1.93379	1.97098	1.98707	1.91467	1.86785	1.77887	1.86591	1.92569	1.99133	1.80827	1.89647	2.00866	0.893587	1.69253	1.39504	1.13806	0.888297	0.79043	1.39021	1.11498	0.863041	0.783822	0.893061	0.539876	0.128488	0.043717	0.891335	0.54135	0.144401	0.0603022	1.45472	2.25406	2.281	2.077	1.98695	1.91574	1.89273	2.418	2.461	2.49099	2.49596	2.15905	2.13203
1.94862	2.12155	2.10161	2.07074	2.12926	2.19835	2.08448	1.96946	1.97699	1.9709	1.98464	1.89044	1.78405	1.869	1.99561	2.1068	2.00455	2.10267	2.07955	0.886919	1.68835	1.38982	1.14785	0.9106	0.811294	1.38044	1.10356	0.850932	0.772931	0.88682	0.543865	0.132208	0.0441515	0.884399	0.547778	0.144537	0.0590133	1.45014	2.24911	2.28299	2.08	1.99299	1.96707	1.94235	2.41504	2.46299	2.49907	2.51215	2.1541	2.13494
2.0237	2.18917	2.17629	2.16149	2.28415	2.36443	2.14304	2.02549	1.97622		2.0627	1.94487	1.79044	1.86893	2.06962	2.20536	2.19546	2.30864	2.14721	0.880547	1.67726	1.37738	1.15671	0.950729	0.852393	1.37216	1.11557	0.850496		0.878309	0.554539	0.145891	0.0484693	0.880323	0.526906	0.142671	0.0728554	1.43896	2.26206	2.28203	2.07998	1.99185	1.97623	1.98572	2.41995	2.4622	2.50727		2.16525	2.12795
2.06494	2.2579	2.25189	2.24887	2.40982	2.50679	2.20391	2.05396	1.98898		2.10394	1.99593	1.81596	1.86501	2.10595	2.28488	2.3977	2.52169	2.2179	0.8669	1.65798	1.35759	1.13761	0.963561	0.895267	1.35539	1.0911	0.878948		0.872968	0.576707	0.182207	0.0782763	0.858851	0.522596	0.128111	0.0813675	1.42101	2.20708	2.284	2.079	1.98301	1.98998	2.02794	2.417	2.47398	2.52298		2.12106	2.125
2.15241	2.33451	2.32658	2.35568	2.53084	2.63991	2.28351		2.00225		2.19339	2.02144	1.81618	1.87109	2.19344	2.37969	2.55373	2.67486	2.2955	0.831129	1.63798	1.34466	1.12461	0.973279	0.94622	1.33204		0.874873		0.846031	0.54482	0.162368	0.0591396	0.815571	0.5036	0.134268	0.115754	1.4	2.22803	2.28002	2.08	1.98394	2.01015	2.06522	2.40895		2.54396		2.13701	2.12402
2.21472	2.41053	2.41255	2.45683	2.65506	2.77502	2.3596		2.04089		2.25172	2.08653	1.84387	1.88432	2.25977	2.48172	2.66213	2.80198	2.3706	0.816309	1.62296	1.32787	1.11362	0.998536	0.993723	1.3197		0.917378		0.809579	0.530186	0.169928	0.0654556	0.822932	0.500634	0.149851	0.115837	1.38537	2.23196	2.283	2.07996	1.97492	2.03238	2.09826	2.40106		2.53785		2.13898	2.12702
2.30361	2.48965	2.49265	2.55159	2.76154	2.87954	2.44264				2.34061	2.16565	1.8888	1.90093	2.3516	2.57061	2.72074	2.85278	2.45364	0.812636	1.61168	1.31753	1.10821	1.03147	1.03112	1.31218				0.806951	0.528955	0.194672	0.0926513	0.81836	0.501367	0.137464	0.0934477	1.37455	2.23001	2.283	2.07801	1.97102	2.05191	2.11194	2.40399				2.138	2.128
2.39981	2.57171	2.57765	2.65078	2.86666	2.96364	2.53274				2.44082	2.26015	1.97292		2.44774	2.65369	2.75526	2.87502	2.5357	0.810732	1.60617	1.31329	1.09596	1.04382	1.05352	1.30747				0.805472	0.528776	0.206019		0.816117	0.518974	0.129936	0.0709463	1.37093	2.23007	2.28502	2.07802	1.9698	2.06007	2.11899	2.40504				2.13703	2.12194
2.4985	2.65842	2.65622	2.74477	2.94733	3.04101	2.62357				2.54038	2.40017	2.0849		2.53857	2.73705	2.78705	2.87807	2.6214	0.821813	1.61204	1.31626	1.05806	1.04608	1.05692	1.30759				0.823817	0.543629	0.247894		0.819434	0.520745	0.112627	0.0536772	1.37753	2.2391	2.28802	2.08097	1.94593	2.06893	2.11774	2.40991				2.14109	2.11481
2.58283	2.73784	2.72486	2.78791	3.02185	3.09788	2.71182				2.61784	2.52175	2.19178		2.62682	2.79588	2.78999	2.88199	2.69984	0.827578	1.62264	1.32654	1.06658	1.03602	1.03586	1.31761				0.830377	0.529539	0.25261		0.82415	0.526658	0.11244	0.0512749	1.38964	2.24499	2.289	2.079	1.94201	2.06501	2.10303	2.40501				2.14599	2.10402
2.66219	2.78522	2.76363	2.78254	2.97883	3.09415	2.75869	2.57986	2.46806	2.40721	2.69368	2.66498	2.34461	2.50406	2.70569	2.82364	2.80651	2.90199	2.74662	0.85079	1.62663	1.34781	1.1091	1.00552	0.976306	1.33368	1.10554	0.934188	0.877984	0.853208	0.534342	0.243993	0.1981	0.847111	0.510539	0.126166	0.0437762	1.39696	2.22913	2.23597	2.04548	1.93756	2.00227	2.03568	2.38103	2.40904	2.46507	2.50193	2.13664	2.09707
2.73843	2.86482	2.83276	2.84199	3.01464	3.11032	2.83488	2.67297	2.58372	2.53855	2.76888	2.77241	2.46608	2.51092	2.78201	2.83863	2.80801	2.90101	2.81536	0.872135	1.64078	1.36619	1.12378	0.976036	0.924825	1.35714	1.10282	0.916585	0.837053	0.87369	0.515438	0.202575	0.0904505	0.868626	0.508215	0.126818	0.0439017	1.42203	2.243	2.23305	2.04349	1.94473	1.97641	2.0008	2.38439	2.41296	2.47291	2.49409	2.15244	2.10515
2.81627	2.94328	2.89982	2.8854	3.02502	3.10702	2.92127	2.76592	2.72088	2.68487	2.84328	2.88123	2.62114	2.70883	2.86675	2.85444	2.8065	2.89451	2.89029	0.889732	1.65475	1.3872	1.15405	0.94853	0.86946	1.37114	1.10354	0.883998	0.80209	0.889017	0.512844	0.17138	0.0631726	0.887939	0.507842	0.127963	0.0513837	1.44159	2.25247	2.23549	2.042	1.95943	1.95258	1.96411	2.37653	2.415	2.48199	2.49999	2.15748	2.11845
2.87782	2.98377	2.94376	2.91359	3.006	3.0417	2.9678	2.86315	2.87143	2.86586	2.90679	3.00726	2.85797	2.91816	2.92479	2.84724		2.90101	2.93375	0.896791	1.66195	1.39516	1.14673	0.892363	0.801313	1.37501	1.09892	0.846457	0.770803	0.900446	0.498851	0.135602	0.0524329	0.891161	0.485496		0.0587953	1.43671	2.22895	2.178	2.01096	1.92998	1.90269	1.89761	2.34399	2.41902	2.47876	2.49182	2.14296	2.1089
2.95804	3.0591	3.01811	2.97131	3.006	3.01235	3.04607	2.97566	3.01133	3.04783	2.98408	3.13053	3.05071	3.12948	3.00208	2.87072		2.90199	3.00713	0.923334	1.65976	1.39145	1.14639	0.859383	0.783038	1.37232	1.12671	0.899034	0.790683	0.92647	0.514612	0.135798	0.0448898	0.917684	0.507597		0.0896428	1.44064	2.22406	2.178	2.00705	1.92802	1.87236	1.85945	2.34301	2.42098	2.45528	2.47421	2.13905	2.09912
3.03107	3.13407	3.08907	3.01705	2.996	2.98599	3.12807	3.09208	3.16413	3.23217	3.05307	3.24008	3.22716	3.34318	3.07807				3.08707	0.930611	1.65266	1.38366	1.11697	0.860374	0.791583	1.3617	1.1198	0.898524	0.805136	0.934251	0.526237	0.152106	0.057737	0.924291				1.43147	2.219	2.182	2.008	1.91699	1.85096	1.82197	2.34501	2.419	2.45799	2.45398	2.135	2.095
3.10684	3.21081	3.16487	3.07848	2.99938	2.98023	3.20985	3.189	3.31514	3.42684	3.13182	3.33377	3.4046	3.5527	3.15285				3.16386	0.920492	1.63355	1.36534	1.12827	0.865663	0.806612	1.34404	1.12019	0.914071	0.823655	0.924033	0.533993	0.181592	0.111102	0.914425				1.41243	2.22297	2.18406	2.01201	1.91095	1.80816	1.79281	2.35095	2.41497	2.44796	2.43377	2.13797	2.09996
3.18624	3.28826	3.24721	3.12456	3.03565	3.00179	3.29023	3.28409	3.42396	3.60133	3.21025	3.4073	3.55655	3.71446	3.23323				3.24522	0.897846	1.61566	1.34184	1.11308	0.93058	0.834385	1.32964	1.11098	0.921796	0.855506	0.899574	0.5371	0.187533	0.13414	0.893995				1.39456	2.22003	2.18994	2.01299	1.90605	1.82385	1.77517	2.34605	2.41203	2.44404	2.41221	2.13503	2.09604
3.27104	3.37204	3.33604	3.19704	3.06304	3.03003	3.38304	3.39604		3.74405	3.29204	3.50605	3.69104	3.85103	3.31904	3.19304			3.33004	0.860475	1.58947	1.32376	1.11228	0.899729	0.836631	1.30856	1.09172		0.892502	0.857686	0.529893	0.180958	0.128466	0.861844	0.584107			1.37195	2.21	2.188	2.016	1.904	1.79001	1.752	2.348	2.419		2.405	2.123	2.096
3.36118	3.45696	3.42004	3.27501	3.15267	3.10375	3.47599	3.48803		3.85593	3.38113	3.6062	3.76988	3.92558	3.40918	3.28111		3.15208	3.41902	0.849553	1.57499	1.30548	1.10089	0.94068	0.859921	1.29491	1.07869		0.919053	0.848544	0.53711	0.175516	0.118769	0.849332	0.577941		0.210845	1.35525	2.21597	2.188	2.01293	1.90393	1.81071	1.75289	2.34199	2.40998		2.39993	2.12895	2.08891
3.46572	3.54196	3.51286	3.3649	3.21227	3.17018	3.56392	3.57987		3.93898	3.48176	3.71269	3.84804	3.97736	3.51372	3.37979		3.24782	3.50988	0.845342	1.5703	1.29274	1.08786	0.901501	0.842247	1.28536	1.07067		0.929996	0.842672	0.530896	0.126216	0.0617606	0.846841	0.572724		0.204212	1.34668	2.21304	2.188	2.00707	1.89807	1.78531	1.74312	2.34101	2.40802		2.39407	2.12406	2.0811
3.55701	3.63001	3.60601	3.47101	3.33801	3.27701	3.65401	3.66301	3.82201	4.016	3.57801	3.806	3.871	3.983	3.60501	3.50301		3.32801	3.60101	0.843791	1.56985	1.29054	1.07652	0.908108	0.827368	1.28239	1.0679	0.902607	0.911376	0.843672	0.482892	0.10855	0.0487195	0.842751	0.561385		0.228315	1.3486	2.201	2.188	2.009	1.899	1.803	1.747	2.344	2.403	2.419	2.39	2.115	2.086
3.63773	3.71584	3.69275	3.58106	3.46831	3.41155	3.73973	3.75252	3.91135	4.06306	3.6587	3.85227	3.87504	3.98097	3.6877	3.60136			3.68382	0.856464	1.58735	1.30625	1.07875	0.890645	0.807924	1.29475	1.03618	0.869081	0.871029	0.858788	0.50518	0.107562	0.0435543	0.852676	0.514246			1.36594	2.19894	2.19207	2.01602	1.91303	1.80298	1.75915	2.33707	2.4059	2.40995	2.38509	2.11295	2.07601
3.71125	3.80014	3.76823	3.68791	3.60064	3.5674	3.81325	3.80447	3.94664	4.06894	3.72928	3.87972	3.87896	3.97803	3.75828	3.73859			3.76616	0.87406	1.60744	1.32714	1.07515	0.840701	0.774057	1.30736	1.08863	0.909506	0.831544	0.878795	0.512287	0.112836	0.0439856	0.867419	0.541065			1.3842	2.19306	2.19893	2.01798	1.91597	1.80102	1.77385	2.34393	2.3961	2.40505	2.39391	2.10805	2.07699
3.77997	3.87797	3.84997	3.78896	3.75194	3.73993	3.88597	3.86198	4.00598	4.072	3.80197	3.89399	3.879	3.978	3.82397	3.84696			3.84597	0.893242	1.63061	1.34913	1.08652	0.845468	0.756607	1.33615	1.09047	0.866868	0.794265	0.895203	0.503274	0.119357	0.04397	0.888881	0.553735			1.40565	2.199	2.21	2.02	1.93199	1.83299	1.80599	2.353	2.398	2.415	2.404	2.115	2.087
3.85572	3.96078	3.93783	3.89402	3.93449	3.93462	3.95367	3.91052	4.01002	4.05582	3.87977	3.92316	3.88005	3.97496	3.89371	3.92227	3.7176	3.75301	3.92477	0.909478	1.65054	1.36988	1.1058	0.84773	0.760634	1.35214	1.08628	0.861621	0.768911	0.909495	0.485394	0.12164	0.0437993	0.906618	0.493122	0.134327	0.0526837	1.42706	2.20393	2.21513	2.02704	1.94509	1.88627	1.84379	2.36606	2.39604	2.41706	2.4192	2.11695	2.11284
3.92808	4.039	4.02094	3.9957	4.0831	4.09594	4.02015	3.96234	4.01198	4.03822	3.95701	3.9388	3.88494	3.97105	3.9641	4.04938	3.87697	3.95344	4.00201	0.918248	1.66131	1.38165	1.11733	0.853723	0.775964	1.3584	1.08721	0.853741	0.758009	0.920006	0.495777	0.120643	0.0457254	0.913364	0.53622	0.143059	0.0640351	1.43948	2.19709	2.22784	2.03095	1.95389	1.91365	1.92299	2.37193	2.39995	2.42293	2.43875	2.11206	2.0972
4	4.119	4.109	4.101	4.22199	4.29699	4.092	4.018	4.026	4.028	4.03	3.986	3.887	3.973	4.032	4.16099	4.07599	4.17099	4.078	0.92572	1.66208	1.38351	1.14899	0.933986	0.840927	1.36242	1.08092	0.8593	0.76781	0.92189	0.551167	0.12332	0.0476799	0.926159	0.555279	0.171069	0.0611401	1.44242	2.231	2.234	2.041	1.955	1.94	1.944	2.379	2.407	2.443	2.464	2.143	2.092
4.08322	4.19965	4.19868	4.20492	4.34316	4.45722	4.16059	4.07036	4.03208	4.01404	4.11922	4.03257	3.90223	3.97299	4.11325	4.25781	4.27646	4.38172	4.1606	0.924354	1.653	1.37263	1.1582	0.969655	0.898952	1.35812	1.07643	0.821583	0.755549	0.914578	0.578404	0.158212	0.0487437	0.930661	0.56478	0.204172	0.100481	1.43136	2.25293	2.24303	2.04802	1.95992	1.95428	1.99532	2.38599	2.41813	2.48708	2.49621	2.15998	2.08401
4.11173	4.2832	4.28517	4.32188	4.49158	4.61252	4.23628	4.11656	4.0429	4.01895	4.14674	4.10531	3.93172	3.97201	4.1447	4.36102	4.46322	4.60091	4.23727	0.912166	1.63974	1.36148	1.15527	0.997049	0.956679	1.33302	1.06928	0.83728	0.787367	0.910558	0.605739	0.199278	0.0734642	0.907877	0.544424	0.180119	0.106998	1.41766	2.24408	2.24696	2.05097	1.95009	1.98966	2.03562	2.38501	2.43484	2.4979	2.52275	2.15802	2.08499
4.23106	4.36806	4.37006	4.43408	4.62908	4.7381	4.31606	4.17305	4.06904	4.04004	4.26706	4.11204	3.91002	3.97801	4.26107	4.45507	4.59413	4.73812	4.32506	0.889326	1.62237	1.34768	1.14708	1.02141	1.01291	1.32223	1.07785	0.864705	0.81341	0.895325	0.537704	0.146538	0.0569118	0.880647	0.524896	0.212529	0.142245	1.40091	2.204	2.25901	2.06201	1.959	2.00701	2.06303	2.384	2.44801	2.525	2.54401	2.121	2.094
4.31892	4.44781	4.45284	4.54301	4.7441	4.87296	4.40085	4.24269	4.12523	4.09138	4.35298	4.17153	3.93524		4.35283	4.54625	4.76557	4.90157	4.41381	0.883589	1.60727	1.33296	1.14952	1.04902	1.06056	1.30978	1.07861	0.911703	0.868182	0.888725	0.530589	0.158484		0.875844	0.532508	0.156673	0.10844	1.38849	2.20413	2.26813	2.07811	1.95912	2.02614	2.10015	2.38515	2.4582	2.52763	2.55244	2.12607	2.08907
4.40893	4.52706	4.53503	4.64084	4.85074	4.9659	4.48401	4.3102	4.14773	4.12856	4.44788	4.32024	4.05557		4.43404	4.66756	4.82134	4.95734	4.49306	0.877631	1.59262	1.32447	1.14703	1.06821	1.09068	1.31106	1.09211	0.87793	0.865442	0.882365	0.605453	0.250371		0.870375	0.506063	0.159862	0.0860257	1.37827	2.21685	2.28085	2.08887	1.97086	2.03984	2.11483	2.39983	2.47777	2.58927	2.59549	2.13292	2.09592
4.50504	4.61103	4.62003	4.72603	4.94303	5.04702	4.57303	4.42403	4.28303		4.54704	4.42305	4.12305		4.53004	4.76203	4.88001	5.008	4.57404	0.862095	1.5865	1.31458	1.13862	1.0863	1.09759	1.31238	1.10531	0.958869		0.865914	0.592818	0.261725		0.856125	0.510772	0.134767	0.0573983	1.37089	2.23201	2.291	2.098	1.972	2.063	2.124	2.41201	2.48301	2.543		2.14701	2.10501
4.60191	4.69386	4.69881	4.79431	5.00423	5.10343	4.65093	4.49752			4.64781	4.55293	4.23572	4.36678	4.62395	4.84662	4.89808	5.01301	4.66283	0.873975	1.59307	1.3168	1.12578	1.05925	1.078	1.32552	1.0882			0.87626	0.588207	0.273466	0.22595	0.869088	0.515705	0.128657	0.053259	1.37785	2.24912	2.29607	2.10101	1.978	2.05685	2.12283	2.42498	2.50204			2.16412	2.12412
4.69323	4.78028	4.78008	4.82572	5.02745	5.14642	4.74431	4.64859			4.72926	4.64717	4.30926	4.44618	4.71926	4.9085	4.90605	5.014	4.74623	0.877717	1.60882	1.32915	1.12505	1.03252	1.03487	1.32709	1.15274			0.880503	0.562603	0.257535	0.211373	0.87213	0.515229	0.127407	0.049168	1.39293	2.26127	2.30308	2.10198	1.9782	2.0417	2.10564	2.42317	2.50598			2.17625	2.13612
4.77105	4.86105	4.84804	4.87104	5.05602	5.173	4.82705	4.68608	4.58109		4.80904	4.78407	4.45208	4.58408	4.79905	4.94001	4.909	5.014	4.82405	0.8952	1.63267	1.35427	1.14088	0.997677	0.97624	1.35393	1.10585	0.927431		0.898977	0.587431	0.27359	0.22793	0.887953	0.518972	0.12719	0.0471495	1.41319	2.27801	2.308	2.101	1.99098	2.023	2.08298	2.434	2.50499	2.56		2.19201	2.14401
4.85193	4.94985	4.92075	4.93235	5.08994	5.17972	4.91795	4.821	4.72738		4.88188	4.90013	4.58466	4.71681	4.88596	4.96126	4.91306	5.01797	4.90885	0.911731	1.65079	1.3789	1.12288	0.959566	0.910212	1.36562	1.15981	0.979341		0.910082	0.572868	0.23889	0.193582	0.909234	0.521423	0.126671	0.0462812	1.43511	2.29812	2.31098	2.09897	1.9645	2.02181	2.05159	2.43194	2.48902	2.56762		2.20707	2.15616
4.94092	5.03101	4.99213	4.9656	5.08407	5.15332	5.00889	4.91683	4.85939		4.96598	5.00769	4.74307	4.79406	4.97788	4.9857	4.91893	5.01504	4.99001	0.921343	1.66567	1.39414	1.15371	0.950619	0.862589	1.36872	1.1706	0.963157		0.918853	0.549712	0.167212	0.0733527	0.919179	0.502579	0.132539	0.0444819	1.45002	2.30986	2.30902	2.09604	2.01242	2.00323	2.01248	2.42607	2.49098	2.53144		2.21392	2.17181
5.02511	5.13861	5.08661	5.03208	5.08747	5.10495	5.11764	5.03865	5.02924	5.02428	5.04761	5.16566	5.02183	5.08741	5.06961	5.00922		5.01006	5.08712	0.921009	1.656	1.38938	1.13129	0.878056	0.800215	1.36086	1.10237	0.829078	0.753585	0.922319	0.548336	0.124992	0.0406093	0.916194	0.506765		0.0410278	1.44087	2.303	2.28999	2.092	2.01749	1.97096	1.95644	2.4255	2.49201	2.57448	2.58147	2.2145	2.18201
5.09897	5.21996	5.16091	5.0882	5.07675	5.07236	5.21147	5.14532	5.19539	5.21761	5.11993	5.28171	5.2517	5.34944	5.14745	5.09959		5.13196	5.17144	0.93295	1.65249	1.38725	1.11657	0.866725	0.790672	1.35898	1.09189	0.847354	0.754911	0.933637	0.568209	0.125917	0.0499488	0.928375	0.616514		0.0784711	1.43941	2.30693	2.28493	2.09252	2.00849	1.94232	1.91869	2.42453	2.49453	2.55044	2.56132	2.21694	2.18666
5.18438	5.30445	5.24088	5.14882	5.09603	5.05815	5.29695	5.26157	5.36102	5.40187	5.20189	5.38846	5.44579	5.56437	5.23088	5.14841		5.03293	5.25443	0.92347	1.63257	1.37188	1.13685	0.907299	0.82222	1.34951	1.08897	0.848048	0.76233	0.923441	0.550624	0.139705	0.0670449	0.919712	0.618249		0.0193327	1.42104	2.30017	2.27902	2.09448	2.00743	1.92608	1.89046	2.42701	2.49709	2.54582	2.54627	2.21113	2.20039
5.26404	5.38505	5.32005	5.20504	5.09853	5.05052	5.38205	5.36856	5.48757	5.55807	5.28104	5.47656	5.61857	5.76256	5.31005	5.16354	5.02496	5.15394	5.33605	0.90465	1.61211	1.35231	1.1272	0.919058	0.839863	1.33124	1.10168	0.891036	0.814895	0.907496	0.560887	0.164549	0.118534	0.898439	0.575773	0.201506	0.157603	1.40123	2.303	2.2795	2.095	1.9975	1.91749	1.868	2.428	2.504	2.53199	2.52799	2.211	2.19651
5.34654	5.47202	5.40899	5.27139	5.15926	5.0879	5.46856	5.47429	5.61651	5.69032	5.36002	5.58309	5.74995	5.87214	5.39757	5.22939	5.00728	5.11674	5.42653	0.884931	1.58922	1.3309	1.12622	0.961997	0.883273	1.3196	1.10253	0.920232	0.871929	0.889995	0.517036	0.191164	0.136883	0.877018	0.572857	0.162085	0.0986966	1.37823	2.29942	2.27403	2.09596	1.99598	1.90425	1.86232	2.42349	2.50843	2.52153	2.50986	2.20989	2.21439
5.43701	5.56132	5.49543	5.34847	5.18101	5.12165	5.56089	5.58666	5.74815	5.84922	5.44804	5.67617	5.8326	5.97277	5.49099	5.30754	5.03047	5.136	5.51639	0.868756	1.5702	1.31388	1.12534	0.949204	0.890848	1.30079	1.09373	0.934387	0.888321	0.874197	0.545848	0.215983	0.168521	0.860965	0.567322	0.166345	0.102485	1.36332	2.29257	2.27646	2.09246	1.99393	1.8807	1.84658	2.4225	2.50307	2.52392	2.49794	2.20008	2.20363
5.55626	5.66122	5.61322	5.46223	5.31826	5.22424	5.67221	5.69719	5.88514	6.05819	5.57626	5.83725	5.94509	6.09307	5.60525	5.47531	5.15328	5.29328	5.62821	0.864125	1.54748	1.28749	1.11627	0.98195	0.923256	1.2748	1.07804	0.961377	0.906035	0.866358	0.492626	0.135797	0.0787102	0.860712	0.590329	0.240143	0.186089	1.33409	2.30597	2.257	2.08699	1.987	1.88898	1.844	2.424	2.50897	2.51799	2.46699	2.22098	2.21897
5.66007	5.75104	5.70121	5.55404	5.42264	5.32311	5.75699	5.77525	5.94178	6.13371	5.68012	5.93669	5.98125	6.11999	5.70509	5.59895	5.26527	5.4043	5.71311	0.866299	1.54696	1.28415	1.10322	0.993141	0.933301	1.28493	1.08602	0.944354	0.91978	0.865504	0.487307	0.126203	0.0386109	0.865852	0.584811	0.253256	0.201422	1.33651	2.29304	2.25604	2.08302	1.98604	1.88	1.84484	2.42406	2.49723	2.51365	2.46311	2.21102	2.20792
5.74962	5.83762	5.80158	5.64134	5.47743	5.41653	5.83929	5.87931	6.08956	6.19275	5.7736	5.99401	6.00206	6.11892	5.79548	5.68013			5.80556	0.878557	1.55856	1.30046	1.09968	0.933087	0.892607	1.30248	1.04977	0.948709	0.905184	0.877341	0.498536	0.108484	0.0345896	0.878273	0.510497			1.3485	2.29602	2.2591	2.08496	1.98908	1.88018	1.83208	2.42914	2.51578	2.48512	2.47218	2.21302	2.2011
5.82995	5.91795	5.87995	5.75692	5.59792	5.54192	5.90296	5.94396	6.16695	6.22997	5.85295	6.04397	6.005	6.115	5.86895	5.8349			5.88295	0.879409	1.58476	1.3183	1.11305	0.917081	0.861791	1.31453	1.0353	0.906099	0.873232	0.878859	0.49785	0.110179	0.03457	0.87842	0.559817			1.36629	2.297	2.264	2.083	1.993	1.88899	1.836	2.436	2.50501	2.491	2.48099	2.214	2.206
5.91793	6.00007	5.96509	5.86927	5.78068	5.73007	5.97799	5.9688	6.13152	6.23301	5.94498	6.0553	6.00604	6.10792	5.95395	5.95663		5.67744	5.96203	0.902314	1.60804	1.34149	1.11932	0.944357	0.871936	1.33277	1.08167	0.912558	0.842672	0.90241	0.507026	0.110764	0.0368934	0.900182	0.546068		0.232819	1.39334	2.29299	2.275	2.08695	1.99901	1.92759	1.87785	2.44304	2.49301	2.5141	2.50123	2.20901	2.20625
5.9916	6.08468	6.05185	5.9704	5.91461	5.89515	6.0565	6.03223	6.17264	6.23384	6.02266	6.07935	6.00892	6.10143	6.02948	6.08509		5.7936	6.04368	0.915187	1.63436	1.35698	1.09458	0.841805	0.777447	1.3437	1.08455	0.874095	0.806078	0.912721	0.498817	0.11428	0.0340196	0.915279	0.590698		0.147732	1.41378	2.29186	2.27506	2.08319	2.00002	1.89664	1.8666	2.44598	2.494	2.52227	2.51933	2.20984	2.22581
6.07219	6.1692	6.14521	6.09125	6.09639	6.10446	6.13219	6.09413	6.20496	6.22594	6.10619	6.09709	6.00502	6.07302	6.10419	6.19028	5.96551	6.02558	6.1282	0.923603	1.64919	1.36833	1.0994	0.855173	0.768793	1.36211	1.08372	0.823181	0.757233	0.921817	0.490695	0.118291	0.0325008	0.922779	0.537316	0.143723	0.0558122	1.42737	2.28499	2.27801	2.09301	2.00103	1.92907	1.8971	2.44499	2.494	2.53601	2.53605	2.20199	2.21595
6.15592	6.25599	6.23507	6.19939	6.26301	6.30248	6.21597	6.15075	6.18905	6.20085	6.18696	6.13536	6.01211	6.08298	6.18696	6.30942	6.1856	6.27411	6.21307	0.924948	1.65493	1.37475	1.1163	0.865376	0.783351	1.3662	1.0903	0.870367	0.771228	0.9249	0.522762	0.122996	0.0372059	0.922287	0.535602	0.140691	0.0609999	1.43373	2.279	2.28407	2.09604	2.01507	1.95939	1.93846	2.44204	2.49302	2.54104	2.55922	2.19699	2.19301
6.23075	6.33571	6.32189	6.31119	6.42474	6.50202	6.29467	6.21093	6.19318	6.18898	6.26481	6.16497	6.02106	6.08112	6.26469	6.42409	6.39527	6.52461	6.29961	0.92075	1.6437	1.3735	1.13064	0.898541	0.813386	1.3664	1.11845	0.877974	0.778715	0.920033	0.527111	0.132986	0.0439982	0.918797	0.53111	0.150402	0.0608533	1.42924	2.27948	2.29006	2.099	2.02104	1.98978	1.97562	2.445	2.4951	2.54436	2.57738	2.19638	2.19402
6.31702	6.42002	6.41503	6.41903	6.56004	6.65104	6.37702	6.25702	6.202	6.188	6.35402	6.21302	6.02401	6.08701	6.34802	6.52703	6.60605	6.75205	6.37903	0.916284	1.63808	1.35982	1.12986	0.951399	0.884733	1.35245	1.09155	0.874719	0.804612	0.914735	0.537018	0.132811	0.0439109	0.915182	0.53654	0.157405	0.0930986	1.4172	2.30299	2.293	2.099	2.02299	1.97901	2.00601	2.445	2.5	2.56201	2.59601	2.21499	2.195
6.38608	6.50609	6.50512	6.53739	6.69871	6.80679	6.45904	6.31782	6.21869	6.19445	6.42704	6.26798	6.04538	6.10704	6.41405	6.62154	6.76713	6.92277	6.46808	0.894452	1.62647	1.35139	1.14669	0.981671	0.931122	1.32714	1.08234	0.870782	0.812185	0.898215	0.531298	0.137266	0.0470642	0.888483	0.535291	0.175377	0.123177	1.40271	2.25908	2.29299	2.10106	2.00492	2.00835	2.04949	2.44696	2.51308	2.59308	2.61915	2.17709	2.18699
6.47295	6.59367	6.59485	6.6493	6.83591	6.95056	6.54277	6.3835	6.27422	6.23089	6.51095	6.34655	6.07565	6.11031	6.49893	6.74507	6.93624	7.06367	6.55473	0.876337	1.60594	1.33597	1.14048	1.00822	0.981794	1.30803	1.08125	0.917053	0.850325	0.878801	0.534965	0.151175	0.0569305	0.872026	0.494542	0.15446	0.135172	1.38658	2.26498	2.29226	2.1061	1.99894	2.03667	2.08865	2.4439	2.519	2.59916	2.63114	2.18398	2.1859
6.57019	6.67715	6.68716	6.76417	6.98116	7.07817	6.63115	6.45813	6.33502		6.60819	6.42419	6.10815	6.12636	6.59518	6.84816	6.99812	7.14711	6.64115	0.868188	1.58908	1.3189	1.132	1.03219	1.02988	1.30481	1.08899	0.939605		0.871848	0.528723	0.154957	0.0615543	0.862819	0.498665	0.14354	0.115802	1.37242	2.26399	2.305	2.111	1.99599	2.06999	2.12101	2.43902	2.51902	2.60707		2.18299	2.18099
6.67723	6.76607	6.78002	6.86212	7.07114	7.1771	6.71509	6.533	6.34852		6.71823	6.53178	6.19104	6.32734	6.70023	6.94118	7.06975	7.21054	6.73016	0.855614	1.57295	1.30217	1.1212	1.05677	1.06103	1.28993	1.08001	0.920017		0.859173	0.529694	0.174951	0.125222	0.850619	0.518681	0.154458	0.0824175	1.35653	2.25903	2.30595	2.11096	1.99003	2.06303	2.12403	2.44904	2.53022	2.64572		2.17703	2.17405
6.7737	6.85061	6.86045	6.95009	7.1607	7.26339	6.80076	6.61182	6.4679		6.81461	6.5962	6.1986	6.20617	6.79684	7.03353	7.12818	7.25202	6.82166	0.843621	1.56727	1.29758	1.10611	1.04577	1.07014	1.28335	1.0807	0.944459		0.848675	0.490902	0.108552	0.0211174	0.837396	0.515124	0.128925	0.050488	1.34667	2.26106	2.30202	2.10794	1.99212	2.0651	2.1257	2.45208	2.54698	2.62406		2.179	2.17766
6.858	6.93	6.932	7.004	7.245	7.332	6.888	6.702	6.562		6.894	6.80399	6.42599	6.56099	6.888	7.109	7.137	7.253	6.904	0.84516	1.57142	1.30146	1.09855	1.03922	1.04954	1.27539	1.07278	0.94293		0.85139	0.543448	0.223386	0.176784	0.83767	0.52569	0.13414	0.0484101	1.35385	2.264	2.303	2.105	1.998	2.07	2.111	2.456	2.546	2.627		2.179	2.161
6.93899	7.00996	7.00091	7.03693	7.24767	7.37537	6.97302	6.80235	6.6697	6.65875	6.97096	6.92245	6.54462	6.68065	6.97101	7.16231	7.141	7.24906	6.97897	0.851838	1.59225	1.31476	1.10175	0.996385	1.00193	1.29057	1.07073	0.922492	0.924343	0.854826	0.537713	0.209595	0.163621	0.847361	0.515648	0.132376	0.0463544	1.37101	2.2711	2.29599	2.09796	1.9996	2.03107	2.09055	2.45591	2.54775	2.62886	2.63489	2.18511	2.15202
7.01957	7.08759	7.07434	7.1113	7.3008	7.40461	7.05552	6.91224	6.80789	6.80007	7.04859	7.04026	6.67589	6.8132	7.0525	7.18739	7.14106	7.254	7.05746	0.875321	1.62064	1.34039	1.07975	0.955496	0.938121	1.32574	1.07836	0.907512	0.906072	0.877213	0.550319	0.200334	0.154839	0.87119	0.516112	0.132037	0.0443119	1.39699	2.27957	2.29478	2.0948	1.96894	2.03657	2.05423	2.44898	2.52786	2.61776	2.6262	2.19443	2.15414
7.09815	7.16718	7.14115	7.12614	7.29105	7.38493	7.1312	7.02425	6.9523	6.90339	7.12814	7.15325	6.82045	6.87349	7.12718	7.20704	7.14399	7.25399	7.13018	0.904296	1.6473	1.36225	1.12976	0.958147	0.885186	1.35689	1.09374	0.903998	0.815449	0.899804	0.53479	0.154181	0.0696191	0.905596	0.509197	0.13138	0.0439117	1.4245	2.30798	2.28398	2.08499	2.016	2.01497	2.01601	2.44796	2.52098	2.60598	2.63596	2.21597	2.16099
7.16594	7.24694	7.2099	7.18675	7.31505	7.35195	7.22104	7.13432	7.08827	7.07657	7.1919	7.26642	7.01961	7.09352	7.20793	7.22528	7.14034	7.24901	7.20995	0.920206	1.66913	1.38188	1.12921	0.886196	0.807931	1.36966	1.10098	0.859086	0.770782	0.919479	0.526149	0.141344	0.0646791	0.917155	0.499125	0.122467	0.0446432	1.44305	2.29904	2.27494	2.07891	2.01587	1.99962	2.01911	2.43095	2.51086	2.59866	2.61975	2.20405	2.15697
7.24149	7.32249	7.28241	7.24711	7.31876	7.34713	7.30469	7.2401	7.27049	7.28308	7.26447	7.38034	7.2293	7.2961	7.28243	7.24752		7.25071	7.28651	0.93346	1.6806	1.39139	1.12226	0.870362	0.779468	1.38008	1.10477	0.858955	0.764153	0.928308	0.528944	0.131889	0.0524641	0.934283	0.488831		0.0427084	1.45584	2.30182	2.26992	2.07204	2.00576	1.96903	1.94825	2.42688	2.49984	2.57139	2.59905	2.20776	2.15474
7.315	7.396	7.352	7.302	7.307	7.304	7.388	7.344	7.44299	7.48499	7.337	7.496	7.44199	7.49899	7.353	7.273		7.286	7.361	0.94335	1.68054	1.39157	1.11579	0.842791	0.76898	1.38311	1.11279	0.86958	0.779609	0.93857	0.553379	0.115501	0.0363506	0.94331	0.507649		0.0515297	1.45658	2.293	2.266	2.074	1.994	1.921	1.911	2.421	2.492	2.541	2.552	2.196	2.142
7.39502	7.47608	7.43198	7.34852	7.29619	7.27096	7.47214	7.45533	7.61224	7.67492	7.41301	7.60423	7.64014	7.75141	7.44101		7.19422	7.32617	7.44107	0.934687	1.67143	1.38316	1.11268	0.850824	0.793255	1.36948	1.1222	0.882939	0.807619	0.927426	0.495072	0.109964	0.0588753	0.937232		0.150427	0.107371	1.44914	2.28091	2.25998	2.07098	1.98084	1.89576	1.87261	2.41791	2.48694	2.51879	2.51474	2.18488	2.14706
7.47747	7.56363	7.51149	7.39102	7.31174	7.26842	7.56475	7.56325	7.71375	7.83058	7.49441	7.70371	7.81273	7.94545	7.52259		7.21298	7.26247	7.52765	0.918935	1.65429	1.36773	1.11179	0.91469	0.833445	1.35249	1.1326	0.951313	0.869726	0.914219	0.506749	0.128421	0.104781	0.919315		0.164243	0.0491075	1.43242	2.27404	2.25792	2.0689	1.96794	1.87666	1.8415	2.4108	2.48208	2.5021	2.4934	2.17508	2.1519
7.55021	7.6442	7.58518	7.44114	7.34808	7.28908	7.65121	7.67427	7.84936	8.00728	7.56421	7.78822	7.94723	8.0662	7.60122		7.26115	7.38415	7.60921	0.898473	1.6334	1.35321	1.1238	0.955107	0.877602	1.33326	1.11784	0.961404	0.923364	0.903276	0.527877	0.161953	0.155026	0.88997		0.15311	0.110082	1.41176	2.27593	2.25399	2.064	1.96499	1.85999	1.81695	2.40099	2.48604	2.50698	2.46397	2.17893	2.14699
7.626	7.73302	7.66851	7.51186	7.38539	7.31782	7.74514	7.79526	8.00007	8.13643	7.64296	7.86331	7.99215	8.15115	7.67499	7.87108	7.75537	7.80509	7.69406	0.879043	1.6042	1.33286	1.14058	0.972719	0.901591	1.30879	1.12358	1.02041	0.984054	0.884651	0.534333	0.218481	0.156732	0.871187	0.457836	0.140606	0.0763195	1.3818	2.25248	2.24294	2.06192	1.96289	1.85696	1.80141	2.3949	2.49354	2.49431	2.44337	2.16197	2.13898
7.70513	7.81336	7.74841	7.57993	7.45502	7.382	7.83481	7.89491	8.12372	8.24882	7.71913	7.96686	8.08198	8.24098	7.75366	7.95504	7.74625	7.89118	7.77739	0.870173	1.58737	1.31615	1.14187	1.00734	0.940271	1.2944	1.1216	1.02141	1.03222	0.874878	0.531149	0.1789	0.109418	0.863445	0.497182	0.169744	0.118974	1.36658	2.25088	2.23844	2.05599	1.95451	1.85376	1.79435	2.387	2.49646	2.47972	2.43358	2.15988	2.13734
7.79502	7.89602	7.82703	7.65752	7.49352	7.42403	7.91502	7.98952	8.16752	8.35202	7.80802	8.08301	8.14605	8.29904	7.84652	8.09204	7.8165	7.94549	7.85902	0.861227	1.5733	1.30912	1.14443	0.998014	0.941995	1.28886	1.12272	1.02238	1.06335	0.867246	0.507566	0.160492	0.0874337	0.853399	0.516994	0.160878	0.112794	1.35606	2.243	2.231	2.052	1.953	1.8325	1.779	2.3825	2.494	2.51999	2.434	2.1525	2.12599
7.8499	7.97802	7.92008	7.75422	7.58818	7.52295	8.00295	8.07081	8.20532	8.4498	7.86891	8.15096	8.21476	8.3528	7.8959	8.1594	8.18419	8.29394	7.94	0.872119	1.56886	1.30126	1.14014	0.997556	0.952832	1.28385	1.12954	0.988501	1.05349	0.875267	0.605976	0.149123	0.0937785	0.867673	0.538585	0.109457	0.0414107	1.35251	2.25895	2.221	2.04799	1.95399	1.835	1.78184	2.38193	2.47894	2.51518	2.42906	2.17299	2.10089
7.92037	8.05828	8.00523	7.85014	7.68116	7.59733	8.07733	8.13443	8.38736	8.51244	7.94036	8.22632	8.19617	8.33714	7.96637	8.19072	8.19887	8.28904	8.0183	0.863408	1.58215	1.31796	1.14016	0.992525	0.928648	1.29493	1.1326	1.06706	1.04291	0.867966	0.632382	0.214531	0.158012	0.85767	0.594705	0.115486	0.0320443	1.35996	2.25504	2.221	2.04701	1.95301	1.835	1.76911	2.37605	2.47404	2.45058	2.43396	2.17201	2.09208
7.98007	8.13605	8.08205	7.93707	7.78308	7.70109	8.14904	8.18703	8.44999	8.55102	8.00307	8.24702	8.202	8.342	8.02507	8.22796		8.36699	8.09805	0.864525	1.60664	1.33802	1.14207	0.969271	0.911603	1.32054	1.10457	1.04	1.00463	0.867736	0.608193	0.21342	0.156243	0.860074	0.669568		0.117526	1.38122	2.25201	2.22301	2.048	1.94801	1.833	1.78401	2.38201	2.472	2.45703	2.44401	2.16801	2.11
8.08328	8.21291	8.1601	8.04214	7.90551	7.84276	8.21477	8.23151	8.44163	8.58263	8.10928	8.27694	8.20584	8.34218	8.13024	8.16128		8.34658	8.17592	0.872095	1.63257	1.36118	1.13841	0.939901	0.870749	1.33767	1.13035	1.04651	0.952092	0.87652	0.581992	0.212308	0.158897	0.866242	0.484957		0.0660675	1.40561	2.2627	2.23505	2.05	1.95611	1.83925	1.79529	2.39109	2.46993	2.5007	2.45911	2.1777	2.10525
8.19077	8.28913	8.25195	8.13791	8.03156	7.99032	8.27926	8.27451	8.41036	8.55136	8.21677	8.27206	8.19216	8.27378	8.23382	8.26877		8.14431	8.25312	0.905212	1.65128	1.37038	1.13623	0.907322	0.827158	1.35913	1.13469	0.970409	0.895318	0.906696	0.582148	0.148528	0.0497955	0.901616	0.493947		0.0934969	1.42857	2.23729	2.23896	2.05	1.9649	1.85977	1.81972	2.39891	2.46407	2.47529	2.4679	2.15229	2.12577
8.28206	8.37106	8.34407	8.25009	8.19813	8.16916	8.35705	8.32904	8.49201	8.56498	8.31107	8.28801	8.19501	8.27	8.32106	8.3801	8.17915	8.25816	8.33506	0.923386	1.66216	1.38658	1.13601	0.877052	0.787936	1.37994	1.12959	0.907204	0.830247	0.923615	0.50288	0.138765	0.0481172	0.920618	0.532854	0.136448	0.0489938	1.44335	2.23499	2.24001	2.054	1.974	1.88502	1.85902	2.401	2.447	2.479	2.482	2.149	2.131
8.36383	8.454	8.43309	8.36922	8.37478	8.38234	8.42496	8.38166	8.49994	8.53866	8.40086	8.30459	8.20308	8.27405	8.39776	8.52137	8.38273	8.47014	8.41894	0.94512	1.66698	1.38975	1.124	0.853457	0.769494	1.38322	1.12298	0.872606	0.78562	0.943256	0.516696	0.132531	0.0445041	0.943947	0.55147	0.147439	0.067364	1.44593	2.22787	2.24706	2.05508	1.97309	1.91345	1.8905	2.40505	2.44601	2.48409	2.48609	2.14686	2.12707
8.43238	8.53725	8.52319	8.47009	8.52267	8.57625	8.50429	8.43651	8.49504	8.51026	8.47236	8.35356	8.20994	8.27796	8.46044	8.63498	8.60896	8.73066	8.49729	0.929332	1.65844	1.38182	1.13626	0.881458	0.783078	1.36738	1.10409	0.823304	0.740774	0.931268	0.562012	0.139259	0.0498221	0.924614	0.536525	0.160621	0.0618893	1.43681	2.2171	2.25196	2.06194	1.98093	1.95067	1.93163	2.40896	2.44699	2.49193	2.49393	2.13511	2.13295
8.51407	8.62207	8.61607	8.58408	8.66311	8.74813	8.57806	8.49105	8.493		8.55307	8.38606	8.21901	8.281	8.54307	8.73707	8.80112	8.93812	8.58307	0.908602	1.63632	1.36246	1.13456	0.888043	0.816449	1.34162	1.0717	0.807758		0.907109	0.535853	0.145811	0.0537504	0.907695	0.5364	0.175275	0.0898396	1.41888	2.242	2.255	2.066	1.986	1.983	1.96502	2.419	2.455	2.496		2.157	2.13399
8.60368	8.71398	8.70503	8.69615	8.81573	8.92284	8.66392	8.55465	8.49116		8.64259	8.46742	8.22918	8.28713	8.63472	8.82713	8.96428	9.10721	8.67196	0.883708	1.62151	1.34375	1.1217	0.932754	0.868824	1.32173	1.06037	0.805842		0.878878	0.565875	0.147692	0.0541643	0.886614	0.523502	0.181976	0.116266	1.39642	2.24659	2.25607	2.06802	1.98406	1.97888	1.98839	2.41406	2.45413	2.50015		2.16166	2.12704
8.66035	8.79506	8.79101	8.7919	8.95934	9.07623	8.74012	8.60838	8.50484		8.69144	8.50259	8.24383	8.29788	8.69431	8.92092	9.15381	9.29088	8.75208	0.854398	1.60124	1.32939	1.10433	0.953847	0.901582	1.29342	1.04568	0.815963		0.852939	0.515541	0.139504	0.0453714	0.85455	0.511202	0.186607	0.135063	1.37456	2.21239	2.26193	2.06998	1.98894	1.96911	2.02063	2.41894	2.46488	2.51285		2.13333	2.12997
8.7501	8.87609	8.88009	8.8901	9.07412	9.19213	8.83009	8.6931			8.78411	8.53909	8.32009		8.7811	9.01711	9.222	9.34803	8.84208	0.843217	1.58336	1.30879	1.10591	0.971011	0.945003	1.28836	1.04287			0.842553	0.482832	0.213478		0.842791	0.50914	0.130512	0.0952103	1.35901	2.217	2.27301	2.082	1.98699	1.97304	2.02803	2.41601	2.465			2.136	2.13299
8.85204	8.96004	8.96795	8.99004	9.19396	9.31694	8.92003	8.78975			8.89305	8.62826	8.40246		8.88104	9.12108	9.22469	9.37619	8.92404	0.839754	1.56747	1.29798	1.09179	0.991209	0.976873	1.27006	1.06557			0.844922	0.493813	0.229837		0.833539	0.508909	0.151822	0.0855014	1.35171	2.22109	2.28206	2.083	1.98205	2.00992	2.057	2.42402	2.46419			2.13808	2.12799
8.93921	9.04721	9.04728	9.07721	9.27428	9.39529	9.00622	8.85243			8.9812	8.73405	8.35741		8.96821	9.21119	9.28248	9.39186	9.01121	0.830067	1.56641	1.29383	1.08685	0.975234	0.979605	1.26357	1.05029			0.836754	0.466467	0.122458		0.822549	0.516343	0.138589	0.0613379	1.34541	2.22893	2.28696	2.083	1.98596	2.00306	2.057	2.42598	2.47986			2.14494	2.12701
9.03108	9.12608	9.13007	9.14907	9.31505	9.45804	9.09407	8.93309			9.07209	8.86621	8.48522	8.45938	9.05708	9.28305	9.28601	9.396	9.09308	0.835498	1.57385	1.29437	1.08887	0.937646	0.952171	1.27282	1.0516			0.840537	0.440319	0.162664	0.0525156	0.829459	0.526978	0.14179	0.0564274	1.35153	2.24001	2.291	2.08999	1.98898	1.99801	2.04298	2.428	2.48			2.15601	2.13199
9.11803	9.20694	9.20182	9.22036	9.37015	9.49898	9.16997	9.0321			9.16292	9.08849	8.71764	8.85466	9.14314	9.33625	9.29708	9.39901	9.17491	0.854409	1.58643	1.31457	1.06802	0.902459	0.901511	1.30756	1.06005			0.858322	0.532422	0.228345	0.182017	0.848987	0.515042	0.141486	0.0537596	1.36737	2.24827	2.29093	2.08196	1.97134	2.00467	2.02663	2.43295	2.482			2.16418	2.12104
9.20303	9.28412	9.26923	9.24967	9.38286	9.49702	9.25009	9.12297			9.23913	9.2116	8.85247	8.99144	9.23693	9.35677	9.30392	9.39999	9.25014	0.880711	1.61248	1.33307	1.10523	0.922947	0.855434	1.3308	1.07451			0.879054	0.542495	0.218898	0.173527	0.880096	0.514397	0.138652	0.0520791	1.3909	2.27074	2.28507	2.07903	1.99968	1.97731	1.99634	2.42904	2.482			2.17883	2.12397
9.27207	9.35908	9.33707	9.30506	9.43	9.47399	9.33608	9.2191	9.13613	9.10414	9.30107	9.3191	8.98119	9.01321	9.30808	9.38102	9.307	9.403	9.32508	0.895676	1.64167	1.35565	1.10758	0.862357	0.790559	1.34913	1.08714	0.867751	0.80773	0.896656	0.525307	0.178731	0.0923957	0.891955	0.51244	0.133936	0.0475897	1.4151	2.264	2.27599	2.07199	1.99699	1.98398	1.98796	2.42199	2.485	2.55601	2.57601	2.174	2.13001
9.34186	9.43693	9.40484	9.36263	9.43188	9.46154	9.41803	9.32017	9.27094	9.24817	9.3718	9.42747	9.17743	9.22847	9.38584	9.40117	9.31	9.40282	9.40391	0.912014	1.66156	1.37695	1.1103	0.848607	0.769422	1.36417	1.09156	0.858159	0.766183	0.913362	0.522093	0.159463	0.0775288	0.907389	0.501726	0.130226	0.0472175	1.4341	2.26411	2.26591	2.06192	1.98989	1.96462	1.9456	2.41493	2.48306	2.56792	2.586	2.17408	2.13602
9.41335	9.51429	9.47437	9.41453	9.42209	9.42335	9.50322	9.41712	9.43154	9.42836	9.43839	9.54988	9.37916	9.43313	9.45537	9.41487	9.31	9.38813	9.47931	0.927271	1.67355	1.387	1.10567	0.841753	0.761304	1.37681	1.09933	0.853076	0.753942	0.926807	0.524815	0.144784	0.0599998	0.923929	0.493921	0.129853	0.03954	1.44528	2.27292	2.25807	2.05506	1.98108	1.93329	1.9123	2.40905	2.48796	2.56106	2.586	2.18094	2.13798
9.49207	9.58807	9.54507	9.46604	9.419	9.39399	9.58107	9.51109	9.59211	9.61018	9.51507	9.66911	9.5732	9.66023	9.53607	9.43702		9.44908	9.55308	0.933661	1.6776	1.38737	1.12556	0.852015	0.781041	1.37909	1.12415	0.864715	0.776793	0.930698	0.526945	0.122096	0.0457432	0.932503	0.483667		0.0298633	1.44912	2.272	2.25399	2.05199	1.97299	1.89897	1.87497	2.41	2.48401	2.56898	2.58499	2.18399	2.135
9.56796	9.66686	9.61691	9.51063	9.42113	9.38003	9.661	9.60209	9.71284	9.80034	9.58993	9.78714	9.7863	9.90938	9.61299	9.46447		9.53833	9.63395	0.934277	1.6699	1.38144	1.11795	0.867669	0.803139	1.37704	1.14926	0.954986	0.86513	0.928722	0.479316	0.117948	0.0494314	0.935575	0.503176		0.0876077	1.44102	2.26799	2.24495	2.04493	1.9668	1.86976	1.83971	2.40699	2.49216	2.54698	2.56978	2.17301	2.13907
9.65007	9.74017	9.69413	9.56439	9.43188	9.38297	9.74604	9.69495	9.86924	9.99975	9.66911	9.88391	9.9818	10.1117	9.69705	9.58959		9.65172	9.71509	0.921217	1.65144	1.36505	1.11352	0.88629	0.828623	1.36294	1.15409	1.00576	0.929861	0.915252	0.473881	0.124565	0.0793628	0.923199	0.606753		0.23051	1.42426	2.26701	2.24104	2.03907	1.95019	1.84923	1.81528	2.40601	2.50585	2.54502	2.55121	2.17399	2.14493
9.7291	9.82409	9.77109	9.61407	9.50105	9.42205	9.83209	9.80311	9.98915	10.1311	9.74709	9.97309	10.1291	10.2811	9.7791	9.66408	9.42004	9.55304	9.79509	0.902741	1.63048	1.34485	1.10636	0.943124	0.869467	1.34652	1.13918	1.01261	1.01448	0.899641	0.504355	0.170452	0.133015	0.90232	0.596416	0.181729	0.137519	1.40455	2.25799	2.23699	2.038	1.939	1.84899	1.80298	2.397	2.52601	2.576	2.54699	2.161	2.14699
9.81923	9.91097	9.85501	9.6809	9.55068	9.46964	9.91704	9.90526	10.1284	10.2312	9.8342	10.06	10.2348	10.3807	9.87126		9.45497	9.58701	9.88107	0.884331	1.61213	1.32272	1.10419	0.955965	0.885212	1.3255	1.13167	1.07156	1.08283	0.881856	0.528161	0.200368	0.156199	0.883776		0.199489	0.155494	1.38303	2.2528	2.22992	2.03392	1.93695	1.83689	1.78393	2.39689	2.53804	2.57277	2.54099	2.15686	2.13891
9.92109	9.99128	9.93825	9.75533	9.6065	9.52253	10.0032	10.0091	10.243	10.3261	9.93311	10.1462	10.3014	10.4395	9.97507		9.53528	9.67025	9.96921	0.858006	1.5934	1.30175	1.09446	0.953879	0.891127	1.31419	1.1183	1.10907	1.12376	0.863356	0.548864	0.206802	0.145407	0.850419		0.205159	0.162438	1.36246	2.23615	2.22306	2.02706	1.93304	1.82808	1.77805	2.38808	2.54097	2.55417	2.54001	2.14511	2.13107
10.0182	10.0761	10.0291	9.84917	9.69915	9.60915	10.0881	10.1041	10.3381	10.4061	10.0292	10.2922	10.4051		10.0751		9.61919	9.75119	10.0571	0.843232	1.57283	1.28482	1.08975	0.958574	0.898302	1.30009	1.10529	1.12544	1.1391	0.847247	0.498193	0.141416		0.837437		0.213295	0.171416	1.34496	2.22899	2.21199	2.02099	1.929	1.843	1.78401	2.37599	2.54099	2.53998	2.53299	2.13399	2.11899
10.1118	10.1568	10.1118	9.94798	9.79014	9.69817	10.1708	10.1518	10.3917	10.4807	10.1228	10.4027	10.455		10.1638		9.72936		10.1398	0.826762	1.56105	1.27377	1.07928	0.943046	0.88177	1.28384	1.05415	1.10685	1.12285	0.828161	0.482499	0.115847		0.824141		0.216172		1.33376	2.22305	2.20498	2.01502	1.92898	1.841	1.78699	2.372	2.5368	2.53092	2.52489	2.12801	2.11097
10.1832	10.2321	10.1852	10.036	9.89284	9.80381	10.2422	10.2222	10.4582	10.5463	10.1962	10.4702	10.459		10.2342		9.76164		10.2102	0.831487	1.56415	1.27461	1.06396	0.91829	0.853796	1.2775	1.0406	1.06783	1.07838	0.830059	0.502296	0.134499		0.831447		0.228095		1.33796	2.22794	2.20302	2.01698	1.92702	1.841	1.78601	2.372	2.5192	2.52408	2.51511	2.12899	2.10803
10.2541	10.306	10.2641	10.1281	10.0071	9.93011	10.309	10.269	10.514	10.599	10.2711	10.503	10.466		10.305		9.85102	9.9839	10.277	0.838801	1.57903	1.28536	1.05561	0.889769	0.816697	1.28471	1.04808	1.01259	1.0095	0.840179	0.540973	0.131207		0.835592		0.211682	0.171233	1.35117	2.218	2.20301	2.019	1.92801	1.84301	1.79501	2.37001	2.49398	2.50799	2.51	2.118	2.098
[truncated: 64 more columns]
