# Supplementary material for: Kinematic Validation of a Multi-Kinect v2 Instrumented 10-Meter Walkway for Quantitative Gait Assessments
Source: PLoS One. 2015 Oct 13;10(10):e0139913. doi: 10.1371/journal.pone.0139913 (PMC4603795; doi:10.1371/journal.pone.0139913)
Supplement: S1 Data — (ZIP) [file pone.0139913.s001.zip › S1_Data/pp8_trial1.xls]

## Sheet: Sheet1
Kinect(x) SpineBase	Kinect(x) Head	Kinect(x) ShoulderLeft	Kinect(x) ElbowLeft	Kinect(x) WristLeft	Kinect(x) HandLeft	Kinect(x) ShoulderRight	Kinect(x) ElbowRight	Kinect(x) WristRight	Kinect(x) HandRight	Kinect(x) HipLeft	Kinect(x) KneeLeft	Kinect(x) AnkleLeft	Kinect(x) FootLeft	Kinect(x) HipRight	Kinect(x) KneeRight	Kinect(x) AnkleRight	Kinect(x) FootRight	Kinect(x) SpineShoulder	Kinect(y) SpineBase	Kinect(y) Head	Kinect(y) ShoulderLeft	Kinect(y) ElbowLeft	Kinect(y) WristLeft	Kinect(y) HandLeft	Kinect(y) ShoulderRight	Kinect(y) ElbowRight	Kinect(y) WristRight	Kinect(y) HandRight	Kinect(y) HipLeft	Kinect(y) KneeLeft	Kinect(y) AnkleLeft	Kinect(y) FootLeft	Kinect(y) HipRight	Kinect(y) KneeRight	Kinect(y) AnkleRight	Kinect(y) FootRight	Kinect(y) SpineShoulder	Kinect(z) SpineBase	Kinect(z) Head	Kinect(z) ShoulderLeft	Kinect(z) ElbowLeft	Kinect(z) WristLeft	Kinect(z) HandLeft	Kinect(z) ShoulderRight	Kinect(z) ElbowRight	Kinect(z) WristRight	Kinect(z) HandRight	Kinect(z) HipLeft	Kinect(z) KneeLeft
0.036	0.091	0.085	0.065	0.112	0.126156	0.082	0.046	0.0760584	0.0890779	0.0810195	0.043	-0.00898052	0.107	0.077	0.021	-0.013	0.085	0.084	0.91127	1.67899	1.39606	1.13833	0.900455	0.811074	1.38229	1.13005	0.902795	0.814536	0.91288	0.511381	0.134333	0.0453061	0.907689	0.50176	0.135907	0.0540753	1.45248	2.247	2.264	2.081	1.992	1.93	1.91002	2.412	2.467	2.52498	2.53104	2.16006	2.117
0.036	0.091	0.085	0.0649995	0.112001	0.133999	0.082	0.046	0.079	0.0929995	0.0819998	0.043	-0.00800016	0.107	0.077	0.0209998	-0.013	0.085	0.084	0.91126	1.67895	1.39614	1.13836	0.901208	0.81078	1.38164	1.12838	0.89601	0.815828	0.91287	0.51144	0.13246	0.04511	0.90762	0.50178	0.13578	0.05384	1.45246	2.247	2.264	2.081	1.992	1.93	1.911	2.412	2.467	2.524	2.533	2.163	2.117
0.036	0.091	0.085	0.0620338	0.116921	0.129056	0.082	0.046	0.0790113	0.09	0.081	0.043	-0.009	0.107	0.077	0.02	-0.013	0.085	0.084	0.91134	1.67894	1.39648	1.13957	0.887748	0.808267	1.38155	1.12842	0.893452	0.802769	0.91293	0.511663	0.133317	0.045361	0.907701	0.502106	0.135502	0.05411	1.45247	2.247	2.264	2.081	1.99299	1.92402	1.90902	2.412	2.467	2.52403	2.535	2.16	2.117
0.036	0.091	0.085	0.065	0.110059	0.133863	0.082	0.046	0.08	0.0901172	0.081	0.043	-0.009	0.106941	0.077	0.02	-0.013	0.085	0.084	0.911381	1.6791	1.39649	1.13951	0.900385	0.812302	1.38156	1.13062	0.892741	0.800996	0.91296	0.51192	0.133043	0.0445915	0.907751	0.502608	0.134812	0.0541092	1.45258	2.247	2.264	2.081	1.992	1.92592	1.91106	2.412	2.467	2.527	2.53494	2.16	2.117
0.036	0.091	0.085	0.065	0.112999	0.127003	0.082	0.046	0.08	0.0959977	0.081	0.043	-0.009	0.104001	0.077	0.02	-0.013	0.085	0.084	0.91143	1.67943	1.39633	1.13959	0.881057	0.805892	1.3821	1.13054	0.89228	0.803799	0.91295	0.51141	0.13369	0.0456696	0.9078	0.50251	0.13591	0.05407	1.45272	2.247	2.264	2.081	1.992	1.922	1.914	2.412	2.467	2.527	2.532	2.16	2.117
0.036	0.091	0.085	0.0649655	0.114	0.130954	0.082	0.046	0.0799885	0.0919425	0.081	0.043	-0.009	0.106965	0.077	0.0298849	-0.013	0.085	0.083	0.91144	1.67938	1.39609	1.13965	0.890683	0.806961	1.38141	1.13081	0.892491	0.803292	0.91295	0.511199	0.134731	0.043687	0.90783	0.534582	0.137723	0.0548429	1.45319	2.247	2.264	2.081	1.99201	1.925	1.91202	2.412	2.467	2.52697	2.53007	2.16	2.117
0.036	0.091	0.085	0.062	0.113923	0.126942	0.082	0.046	0.0791344	0.0873073	0.081	0.043	-0.009	0.104	0.0769808	0.02	-0.013	0.0849424	0.083	0.911451	1.67897	1.39609	1.13955	0.889251	0.808735	1.38118	1.13098	0.905729	0.81176	0.912951	0.511101	0.133082	0.0442831	0.907841	0.508148	0.137925	0.0559663	1.45305	2.247	2.264	2.081	1.993	1.92502	1.91402	2.412	2.467	2.52415	2.53588	2.16	2.117
0.036	0.0910001	0.085	0.062	0.11	0.124	0.082	0.046	0.086	0.103	0.081	0.043	-0.00899993	0.104	0.076	0.02	-0.013	0.082	0.083	0.9115	1.67883	1.39617	1.1387	0.8929	0.80748	1.38179	1.13106	0.87401	0.79544	0.91298	0.51114	0.13316	0.04393	0.9079	0.50702	0.13716	0.0568	1.45218	2.247	2.264	2.081	1.993	1.926	1.915	2.412	2.467	2.532	2.53	2.16	2.117
0.036	0.094	0.084	0.062	0.11003	0.13403	0.082	0.04599	0.084	0.09299	0.08097	0.043	-0.006	0.107	0.076	0.02	-0.01301	0.08204	0.083	0.911189	1.67767	1.39537	1.13864	0.889469	0.807222	1.3809	1.13149	0.878034	0.791765	0.912777	0.511501	0.13054	0.0433632	0.90742	0.506278	0.136932	0.0573431	1.45154	2.247	2.263	2.078	1.993	1.92596	1.91099	2.412	2.46697	2.529	2.53297	2.16001	2.117
0.036	0.0939803	0.084	0.062	0.112941	0.136803	0.082	0.0450789	0.084	0.0920197	0.078	0.0430789	-0.006	0.107	0.076	0.02	-0.0139803	0.086	0.083	0.911118	1.67751	1.3953	1.1411	0.886446	0.804441	1.38167	1.13391	0.879389	0.797091	0.912436	0.511631	0.130539	0.0426973	0.907419	0.506098	0.128245	0.0527016	1.45127	2.247	2.26294	2.078	1.993	1.92208	1.91008	2.412	2.46398	2.529	2.53006	2.161	2.11698
0.036	0.0930022	0.084	0.062	0.110007	0.127022	0.082	0.0489911	0.084	0.0929978	0.078	0.0469911	-0.006	0.107	0.076	0.02	-0.0130022	0.086	0.083	0.91101	1.67688	1.39476	1.14126	0.891179	0.80447	1.3816	1.13435	0.879859	0.79267	0.91224	0.512678	0.129502	0.0430592	0.90737	0.50599	0.131942	0.0527798	1.45014	2.247	2.26001	2.078	1.993	1.92599	1.91399	2.412	2.463	2.529	2.53299	2.161	2.116
0.032	0.0930342	0.084	0.062	0.107	0.120046	0.084	0.049	0.075	0.0860342	0.078	0.047	-0.008	0.107	0.076	0.02	-0.013	0.086	0.082	0.910791	1.67638	1.39468	1.14375	0.906345	0.807893	1.38222	1.13426	0.912524	0.814879	0.91193	0.513379	0.12721	0.042793	0.907223	0.505839	0.134485	0.0529602	1.44947	2.249	2.25999	2.078	1.993	1.928	1.91302	2.407	2.463	2.522	2.53199	2.161	2.116
0.032	0.0960591	0.0839803	0.062	0.107118	0.124039	0.084	0.049	0.0750591	0.0890591	0.078	0.047	-0.008	0.107059	0.076	0.02	-0.013	0.0859803	0.0820591	0.91087	1.67606	1.39454	1.14374	0.904708	0.814035	1.38258	1.13458	0.912919	0.815818	0.911929	0.51332	0.127221	0.0421683	0.907483	0.505748	0.134092	0.0529922	1.44939	2.249	2.25892	2.07794	1.993	1.92788	1.9149	2.407	2.463	2.52198	2.53098	2.161	2.116
0.032	0.0989997	0.083	0.0619998	0.113	0.126	0.084	0.0489993	0.0779995	0.091999	0.078	0.047	-0.008	0.109999	0.076	0.02	-0.0130002	0.085	0.0849998	0.91088	1.67304	1.39432	1.14426	0.89018	0.80285	1.384	1.13448	0.91584	0.82367	0.91187	0.51331	0.12825	0.0410906	0.90765	0.50513	0.13418	0.0536001	1.4489	2.249	2.255	2.075	1.993	1.922	1.91	2.407	2.463	2.521	2.53	2.161	2.116
0.032	0.0970404	0.0830202	0.0610303	0.113	0.124071	0.0840202	0.0450404	0.075	0.0860908	0.078	0.047	-0.008	0.10304	0.076	0.02	-0.014	0.085	0.0840303	0.910617	1.67208	1.39328	1.14433	0.888745	0.800128	1.38411	1.13486	0.916351	0.823725	0.911355	0.514644	0.128513	0.0443937	0.907578	0.505161	0.134167	0.054164	1.44858	2.249	2.25099	2.07496	1.98999	1.922	1.91497	2.40696	2.46399	2.522	2.53197	2.161	2.116
0.032	0.101038	0.085	0.0639615	0.113	0.131	0.086	0.0489231	0.075	0.0949423	0.078	0.0470577	-0.008	0.106942	0.076	0.0199808	-0.0140769	0.0849423	0.087	0.910298	1.67136	1.3926	1.14516	0.888241	0.805665	1.38268	1.13484	0.916414	0.825146	0.910818	0.514083	0.128816	0.0428271	0.907398	0.508159	0.134922	0.054595	1.44734	2.249	2.24992	2.071	1.98887	1.922	1.912	2.403	2.46302	2.522	2.52902	2.161	2.11596
0.032	0.102996	0.085	0.0620037	0.113	0.131	0.086	0.0450075	0.075	0.0920056	0.078	0.0499944	-0.008	0.104006	0.076	0.0190019	-0.0179925	0.0820056	0.087	0.91017	1.66825	1.39263	1.13118	0.886783	0.797286	1.3833	1.13476	0.916111	0.821377	0.9107	0.515268	0.12859	0.0447164	0.90729	0.505545	0.14014	0.0563766	1.44647	2.249	2.24601	2.071	1.98201	1.922	1.912	2.403	2.464	2.522	2.53	2.161	2.114
0.0319896	0.111041	0.0840207	0.0620207	0.10999	0.126	0.0859896	0.048	0.0750311	0.0880622	0.0779896	0.0501554	-0.008	0.104062	0.076	0.019	-0.018	0.082	0.0860207	0.910183	1.66471	1.39188	1.1346	0.892494	0.801369	1.38386	1.13466	0.915222	0.824858	0.91055	0.517403	0.12754	0.0446227	0.907505	0.503455	0.138198	0.0563279	1.44491	2.24896	2.23899	2.06696	1.98196	1.92597	1.91	2.40297	2.459	2.52199	2.52798	2.16097	2.11392
0.0310786	0.115157	0.0859804	0.064	0.109079	0.125921	0.0850393	0.0480393	0.078	0.0939214	0.077	0.0648625	-0.008	0.109921	0.0759804	0.019	-0.0179214	0.082	0.0880393	0.909463	1.6635	1.38923	1.12901	0.89379	0.799378	1.38296	1.13509	0.915452	0.823616	0.90957	0.545854	0.127537	0.0410755	0.907037	0.502972	0.138018	0.0570576	1.44151	2.24498	2.23788	2.06294	1.978	1.92298	1.90996	2.39992	2.45892	2.521	2.52596	2.158	2.10604
0.0349999	0.123	0.085	0.064	0.113	0.122	0.0869999	0.0499999	0.078	0.0900001	0.077	0.0580002	-0.008	0.106	0.075	0.019	-0.0140001	0.082	0.0899999	0.90912	1.66316	1.3895	1.12746	0.8898	0.80178	1.3831	1.13722	0.91554	0.8194	0.90908	0.523601	0.1274	0.04185	0.90687	0.50255	0.13744	0.05594	1.4415	2.244	2.232	2.06	1.978	1.922	1.908	2.396	2.455	2.521	2.524	2.158	2.108
0.0349897	0.129052	0.0880103	0.067	0.108	0.12699	0.0899897	0.0500207	0.0770414	0.089031	0.0770207	0.0639586	-0.00801034	0.107031	0.078	0.019	-0.0140414	0.08	0.0930621	0.909233	1.66232	1.39028	1.13234	0.89552	0.801714	1.38559	1.13671	0.916583	0.822242	0.90907	0.54436	0.127119	0.0406981	0.907127	0.502176	0.137153	0.0612083	1.44167	2.24397	2.22991	2.05892	1.977	1.92	1.90297	2.39496	2.45496	2.51703	2.52098	2.15795	2.10301
0.0339612	0.134039	0.0890388	0.0670388	0.108	0.125981	0.0891551	0.0519806	0.0810388	0.0919225	0.0789806	0.06	-0.009	0.109864	0.0779612	0.019	-0.018	0.08	0.0989612	0.908583	1.66228	1.38796	1.13437	0.897484	0.797296	1.38494	1.13664	0.878694	0.800638	0.908117	0.529978	0.125077	0.0405605	0.906789	0.501772	0.138414	0.0610492	1.44045	2.24094	2.22092	2.05092	1.9769	1.92	1.89992	2.39083	2.45094	2.5199	2.51896	2.15294	2.104
0.0320044	0.135996	0.0909956	0.0689956	0.108	0.125002	0.0969823	0.0510022	0.0829956	0.0880089	0.0780022	0.06	-0.009	0.103016	0.0760044	0.019	-0.018	0.08	0.0970044	0.908231	1.6616	1.38826	1.13895	0.898707	0.798098	1.38693	1.1363	0.884437	0.80964	0.90798	0.528892	0.1249	0.0426054	0.906241	0.500333	0.138639	0.0610101	1.44001	2.23801	2.21701	2.04701	1.97201	1.92	1.89601	2.38202	2.44801	2.51501	2.517	2.15001	2.104
0.0350452	0.144102	0.0960565	0.076	0.107989	0.126955	0.100045	0.0580226	0.0859322	0.0889774	0.0800113	0.0589887	-0.0089661	0.106045	0.0820113	0.0210339	-0.014	0.082	0.104057	0.907678	1.65808	1.38688	1.12439	0.889659	0.79986	1.38701	1.13818	0.888135	0.817842	0.907091	0.524337	0.124792	0.0411119	0.906086	0.501003	0.139619	0.0594647	1.43901	2.23291	2.20993	2.04193	1.96	1.90897	1.89198	2.37986	2.43795	2.51082	2.50992	2.14591	2.10095
0.0389616	0.153096	0.101058	0.0759616	0.107077	0.123096	0.103981	0.0599808	0.08	0.087	0.0810577	0.0581922	-0.006	0.11	0.0829808	0.0240577	-0.014	0.082	0.109019	0.90751	1.65664	1.38657	1.12698	0.891149	0.797215	1.38756	1.14079	0.929826	0.837604	0.907144	0.525697	0.126909	0.0386519	0.905707	0.501229	0.138674	0.0589942	1.43757	2.22487	2.20388	2.03592	1.95992	1.90585	1.8899	2.36792	2.43392	2.495	2.503	2.13792	2.09673
0.0370002	0.158	0.104	0.0740002	0.111	0.128	0.103	0.0590001	0.08	0.087	0.0839998	0.0679992	-0.006	0.11	0.0820001	0.0269998	-0.014	0.082	0.11	0.90702	1.65342	1.38537	1.12164	0.881911	0.79439	1.38835	1.14156	0.893923	0.808742	0.90684	0.565837	0.135519	0.03875	0.90503	0.50118	0.14041	0.0587	1.43794	2.218	2.198	2.032	1.956	1.898	1.885	2.364	2.43	2.495	2.503	2.134	2.083
0.0389908	0.170018					0.111028	0.0579908	0.08	0.0849539	0.0810554	0.0659169	-0.00600923	0.112991	0.0829908	0.02912	-0.0139723	0.082	0.123	0.907714	1.65359					1.39163	1.1405	0.893851	0.81066	0.907095	0.559092	0.129257	0.0371046	0.906193	0.501707	0.140315	0.0579203	1.43635	2.21397	2.19095					2.35796	2.42697	2.495	2.49698	2.12794	2.08796
0.038079	0.172119					0.11404	0.0570988	0.079842	0.0800395	0.0870198	0.057	-0.007	0.112	0.0820395	0.0422173	-0.011	0.082	0.12304	0.90706	1.65177					1.39026	1.14084	0.894734	0.81022	0.906521	0.528088	0.125764	0.0365302	0.905419	0.50451	0.139795	0.057948	1.43569	2.21082	2.18596					2.3539	2.42382	2.4947	2.4949	2.12202	2.084
0.0419907	0.177986	0.117988	0.0840023	0.120981	0.129995	0.115995	0.0619884	0.0720185	0.0819954	0.0879977	0.057	-0.007	0.112	0.0839954	0.0529745	-0.011	0.082	0.124995	0.906571	1.65044	1.38481	1.1012	0.879819	0.795539	1.389	1.14161	0.93258	0.838952	0.905602	0.523551	0.12597	0.03654	0.90537	0.502016	0.140518	0.0578502	1.4351	2.20202	2.184	2.01301	1.93201	1.88402	1.87001	2.34901	2.41502	2.48003	2.49001	2.123	2.084
0.044	0.187062	0.125051	0.0910205	0.121021	0.132	0.118031	0.0639897	0.0750514	0.0810205	0.0900205	0.057	-0.011	0.105	0.0860205	0.0722054	-0.0078973	0.0860308	0.139021	0.905816	1.64662	1.38382	1.12598	0.878301	0.786283	1.3887	1.14186	0.932656	0.837364	0.904265	0.52308	0.127107	0.0420603	0.905129	0.500686	0.140047	0.056379	1.43287	2.198	2.17797	2.01094	1.93296	1.88395	1.866	2.34499	2.41097	2.47894	2.48693	2.11895	2.084
0.0440972	0.193194	0.130097	0.0931749	0.123194	0.132272	0.121097	0.0630972	0.0800777	0.0831166	0.0921166	0.0570389	-0.0109417	0.105	0.0880583	0.0924859	0.00225268	0.0891166	0.141078	0.906429	1.64699	1.3824	1.12362	0.894441	0.794064	1.38954	1.14328	0.89483	0.809024	0.90468	0.522093	0.126845	0.0411401	0.905958	0.504122	0.141776	0.0563249	1.43272	2.19788	2.17494	2.0049	1.92886	1.87894	1.86596	2.34388	2.40788	2.47298	2.47994	2.1139	2.0839
0.0490006	0.203001	0.135001	0.102002	0.133001	0.146	0.126001	0.0680003	0.084	0.0889997	0.0980006	0.0590024	-0.0079998	0.105	0.0910005	0.117002	0.0150013	0.0950013	0.145001	0.90588	1.64432	1.37923	1.11729	0.877849	0.78318	1.39059	1.14198	0.90038	0.81677	0.90365	0.522275	0.130641	0.0416499	0.90586	0.50221	0.14613	0.0585903	1.43211	2.192	2.172	2	1.922	1.876	1.864	2.338	2.402	2.472	2.477	2.109	2.079
0.0550339	0.216034	0.145068	0.117	0.138034	0.14809	0.135034	0.0710226	0.0840113	0.0859774	0.104034	0.0828306	-0.00603387	0.105011	0.096	0.135113	0.0281242	0.108113	0.154056	0.905607	1.64268	1.37846	1.13921	0.867543	0.78308	1.3908	1.13957	0.905252	0.816369	0.903124	0.56756	0.141653	0.0410815	0.905859	0.505728	0.145787	0.0615447	1.42977	2.18699	2.16799	1.99698	1.924	1.87099	1.86001	2.33199	2.40095	2.47192	2.47892	2.10699	2.0641
0.0581342	0.219211	0.151153	0.117211	0.141134	0.156192	0.138115	0.0730575	0.0850575	0.084115	0.107134	0.068	-0.009	0.106038	0.0961342	0.145498	0.0394409	0.118824	0.159153	0.90534	1.64194	1.37884	1.1401	0.86783	0.78226	1.39165	1.14003	0.93171	0.838205	0.902645	0.519431	0.129702	0.0412014	0.905813	0.509244	0.151641	0.0653734	1.42892	2.18602	2.167	1.99502	1.92387	1.87002	1.861	2.33096	2.39698	2.46496	2.47196	2.10596	2.073
0.0649973	0.229996	0.158997	0.127996	0.147997	0.165996	0.143998	0.0759988	0.0879988	0.0899977	0.113997	0.068	-0.009	0.107999	0.102997	0.17099	0.0619911	0.160983	0.166997	0.906849	1.63986	1.37992	1.12297	0.86886	0.784799	1.392	1.13956	0.93071	0.840489	0.903919	0.52001	0.1303	0.0407602	0.907499	0.518126	0.149651	0.0609418	1.42769	2.187	2.167	1.996	1.917	1.871	1.861	2.329	2.396	2.463	2.47	2.104	2.073
0.0720334	0.243134	0.172123	0.135078	0.155111	0.168145	0.1491	0.0830334	0.0880334	0.093	0.117078	0.0710111	-0.008	0.101045	0.113078	0.182067	0.114267	0.192824	0.177089	0.906352	1.63967	1.37958	1.11436	0.865439	0.780826	1.39036	1.14072	0.930267	0.836836	0.903079	0.518703	0.133166	0.0462587	0.907555	0.522262	0.16214	0.0773475	1.42564	2.18499	2.16504	1.994	1.91501	1.869	1.86399	2.33096	2.39299	2.46299	2.469	2.10201	2.07203
0.0751574	0.255177	0.183315	0.142413	0.165354	0.181236	0.158295	0.0862164	0.0910787	0.0929606	0.124138	0.0723542	-0.00794097	0.105	0.120059	0.188216	0.138944	0.266413	0.185197	0.906533	1.63613	1.38065	1.114	0.866934	0.787532	1.39158	1.14038	0.924548	0.831028	0.902976	0.518492	0.132895	0.044369	0.907977	0.518891	0.149458	0.0585026	1.4252	2.18402	2.16908	1.99412	1.91614	1.86902	1.86306	2.32706	2.392	2.46204	2.46908	2.10296	2.07502
0.0830007	0.264002	0.199001	0.163001	0.183	0.193001	0.173001	0.0970007	0.095	0.0910007	0.131001	0.0900007	-0.005	0.105	0.123001	0.199001	0.186003	0.287005	0.195003	0.90568	1.6339	1.38022	1.13051	0.85516	0.78416	1.39254	1.13827	0.91797	0.82393	0.90129	0.537041	0.13516	0.0443197	0.90782	0.51696	0.135421	0.0596313	1.42395	2.185	2.173	2	1.923	1.87	1.866	2.33	2.392	2.464	2.473	2.101	2.076
0.0901712	0.283148	0.211137	0.174126	0.188183	0.204183	0.188103	0.104034	0.0950456	0.0980456	0.141137	0.097	-0.00495436	0.107954	0.131126	0.208103	0.221319	0.342548	0.221057	0.904775	1.63321	1.38076	1.1365	0.857655	0.780933	1.3894	1.1355	0.914742	0.819908	0.900626	0.545846	0.132656	0.0417719	0.906796	0.515907	0.145182	0.0732788	1.42399	2.18602	2.17707	2.00303	1.926	1.87206	1.86607	2.33205	2.39299	2.46399	2.47399	2.10103	2.077
0.105235	0.296333	0.223392	0.185235	0.204294	0.220294	0.197333	0.107176	0.0992938	0.102235	0.153235	0.0970979	-0.00098041	0.10402	0.142294	0.217235	0.249431	0.390431	0.226255	0.902582	1.63149	1.37869	1.13977	0.864061	0.781123	1.38813	1.13533	0.914308	0.813074	0.898455	0.543539	0.134031	0.0445294	0.904628	0.509546	0.153208	0.0697929	1.42183	2.18806	2.18318	2.00614	1.92606	1.87704	1.87204	2.33616	2.39208	2.46312	2.47312	2.10408	2.07704
0.116973	0.312962	0.242955	0.196973	0.218966	0.234966	0.213962	0.11598	0.113966	0.113973	0.164973	0.101989	-2.25075e-06	0.104998	0.156966	0.228973	0.27095	0.41195	0.238971	0.899168	1.62573	1.37872	1.13472	0.85962	0.779783	1.37824	1.13216	0.925684	0.828734	0.895217	0.530999	0.132094	0.0440012	0.901058	0.506347	0.158079	0.0739305	1.4178	2.19099	2.19198	2.01298	1.92899	1.879	1.874	2.34398	2.39599	2.46899	2.47899	2.10799	2.079
0.132125	0.327148	0.254205	0.216125	0.238352	0.247227	0.227148	0.135159	0.135045	0.119227	0.176148	0.105045	3.40927e-05	0.108	0.172102	0.240114	0.300159	0.43717	0.252239	0.896926	1.62408	1.3762	1.13524	0.855532	0.778067	1.37586	1.13312	0.886711	0.793539	0.893734	0.525194	0.130369	0.0426786	0.898019	0.511634	0.161812	0.0762682	1.41688	2.19303	2.2021	2.0161	1.93305	1.88309	1.88005	2.3511	2.4011	2.47602	2.48109	2.11107	2.07802
0.143424	0.340501	0.272405				0.240482	0.149443	0.139424	0.139289	0.189462	0.109443	0.003	0.108	0.18152	0.250597	0.314116	0.452135	0.273347	0.895614	1.62189	1.37602				1.37924	1.12579	0.893513	0.808614	0.892271	0.526633	0.132022	0.0434242	0.8969	0.510069	0.159452	0.0770278	1.41368	2.19621	2.21121	2.02521				2.36019	2.41012	2.47806	2.48904	2.11712	2.08006
0.165	0.366	0.293	0.254	0.276	0.286	0.265	0.172	0.161	0.154	0.213	0.132	0.003	0.108	0.208	0.280999	0.32	0.459	0.291	0.89075	1.61821	1.37627	1.11639	0.84855	0.77392	1.36999	1.13248	0.924689	0.82815	0.89079	0.53593	0.13161	0.04313	0.88827	0.5029	0.1621	0.07946	1.41208	2.207	2.222	2.036	1.942	1.892	1.888	2.37	2.416	2.481	2.491	2.123	2.083
0.180193	0.381182	0.307152	0.267172	0.290193	0.305203	0.274314	0.180253	0.178213	0.171182	0.225213	0.139233	0.00404054	0.105	0.220203	0.288203	0.328233	0.462193	0.305152	0.888183	1.61813	1.37238	1.12219	0.861856	0.778059	1.3637	1.11989	0.902445	0.810008	0.888558	0.536363	0.132069	0.0437614	0.885798	0.502731	0.164476	0.0784786	1.41042	2.20904	2.23512	2.04513	1.94809	1.90104	1.89208	2.38118	2.4311	2.48999	2.49901	2.12999	2.08407
0.199399	0.399319	0.322239	0.284339	0.309319	0.325259	0.30512	0.205379	0.199419	0.189379	0.246459	0.162239	0.00809975	0.105	0.240399	0.308319	0.3511	0.481	0.320379	0.886523	1.61571	1.37256	1.11423	0.863326	0.781753	1.36012	1.1185	0.867904	0.777483	0.889316	0.534701	0.13198	0.0439359	0.881634	0.50485	0.151284	0.0617887	1.40564	2.21314	2.24732	2.05812	1.95716	1.90512	1.90012	2.39918	2.44108	2.48944	2.5003	2.12912	2.09106
0.218952	0.414962	0.333971	0.30096	0.324962	0.337969	0.310986				0.268945	0.173971	0.0129881	0.105	0.259952	0.323962	0.355988	0.481	0.338955	0.885672	1.61439	1.37598	1.1205	0.861165	0.778488	1.35537				0.888622	0.535718	0.130524	0.0456957	0.880852	0.507783	0.147539	0.0641742	1.40747	2.21998	2.26296	2.06399	1.96498	1.91099	1.90599	2.40798				2.13499	2.09399
0.245164	0.432154	0.356184	0.316123	0.342174	0.362133	0.337143	0.249092	0.243082	0.229266	0.290174	0.206184	0.0201434	0.108041	0.285164	0.351092	0.356031	0.481	0.353143	0.887585	1.6183	1.37655	1.12929	0.86639	0.787423	1.35981	1.11456	0.850521	0.769167	0.888965	0.526874	0.133192	0.0461614	0.884525	0.510552	0.14817	0.0642071	1.40978	2.23306	2.27113	2.07312	1.97814	1.91904	1.91106	2.42009	2.45804	2.52504	2.52605	2.14608	2.10401
0.261474	0.447296	0.374355	0.328237	0.359474	0.375355	0.351474	0.258671	0.251552	0.255474	0.307552	0.224987	0.034296	0.112138	0.301414	0.360237	0.35902	0.480961	0.367375	0.889131	1.6193	1.38374	1.13702	0.870296	0.787905	1.35766	1.114	0.846703	0.773525	0.89144	0.525169	0.137397	0.049319	0.885059	0.51369	0.147185	0.0630089	1.41431	2.23918	2.28424	2.08524	1.99212	1.92318	1.91724	2.4292	2.46255	2.52916	2.53112	2.15418	2.10502
0.285002	0.462002	0.392001	0.340003	0.383001	0.393001	0.375001	0.292001	0.279003	0.279002	0.335002	0.274006	0.0490073	0.119014	0.322003	0.372002	0.360001	0.479	0.386001	0.89167	1.62277	1.3858	1.13259	0.8731	0.79608	1.36182	1.07962	0.844861	0.76434	0.89391	0.518174	0.145703	0.0552374	0.8875	0.516153	0.14742	0.06544	1.41466	2.248	2.296	2.097	1.998	1.932	1.929	2.439	2.49	2.537	2.537	2.163	2.106
0.311191	0.480146	0.406135	0.369101	0.39318	0.410191	0.391112	0.309247	0.313247	0.307292	0.358259	0.338416	0.131966		0.35318	0.393056	0.367056	0.479034	0.403225	0.895712	1.62402	1.38734	1.14018	0.878381	0.799553	1.36938	1.11355	0.855742	0.768444	0.89909	0.568109	0.184453		0.890174	0.544796	0.147122	0.0653696	1.41802	2.26109	2.30807	2.10608	2.00804	1.94006	1.9371	2.45508	2.49816	2.54316	2.53815	2.17907	2.10604
0.328413	0.493236	0.418255	0.378275	0.409236	0.427314	0.401432	0.331177	0.335354	0.333432	0.381334	0.375904	0.129943		0.369491	0.398177	0.37202	0.482	0.423216	0.897652	1.62785	1.38838	1.13815	0.881978	0.805036	1.36947	1.09098	0.852317	0.765285	0.901767	0.524706	0.163383		0.891451	0.526309	0.142876	0.0574127	1.42206	2.26922	2.31414	2.11312	2.0122	1.94512	1.9461	2.46228	2.51214	2.55716	2.5512	2.18516	2.11004
0.348953	0.504973	0.430971	0.391969	0.420973	0.442964	0.422951	0.33998	0.35296	0.354951	0.397962	0.420898	0.176893		0.393944	0.40698	0.372998	0.482	0.433976	0.899725	1.63079	1.39108	1.13748	0.880394	0.803364	1.36397	1.08856	0.848189	0.767525	0.904584	0.557875	0.196385		0.892488	0.540178	0.141204	0.0570508	1.42164	2.27998	2.32098	2.11899	2.02198	1.95099	1.95099	2.47597	2.51898	2.56498	2.56098	2.19298	2.112
0.381133	0.518222	0.447122	0.421056	0.445155	0.467056	0.443144	0.381078	0.392155	0.389233	0.425144	0.462444	0.200722	0.247555	0.422122	0.423011	0.376044	0.483	0.460144	0.901397	1.63114	1.39362	1.14505	0.880147	0.803843	1.36501	1.0777	0.854553	0.761687	0.906216	0.524476	0.173134	0.0815785	0.89429	0.522302	0.140252	0.0551302	1.42511	2.28803	2.32709	2.12703	2.03702	1.95822	1.96106	2.48407	2.53101	2.57711	2.56712	2.19808	2.11604
0.393238	0.538178	0.458317	0.426178	0.459456	0.472436	0.456238	0.388475	0.406515	0.410594	0.438218	0.502594	0.265475	0.298188	0.433396	0.424079	0.38	0.483	0.473238	0.903817	1.6398	1.39347	1.14479	0.91418	0.821661	1.36587	1.07865	0.853966	0.766776	0.909429	0.564491	0.198682	0.0875936	0.895998	0.52068	0.138673	0.0551557	1.42892	2.29114	2.33508	2.1301	2.03914	1.97812	1.96622	2.49006	2.53218	2.5871	2.57808	2.20506	2.12008
0.405002	0.547002	0.474001	0.435002	0.482	0.494001	0.468003	0.412003	0.432003	0.440002	0.449002	0.532003	0.289006	0.357008	0.453001	0.428	0.38	0.483	0.485002	0.90318	1.64159	1.39385	1.14248	0.89044	0.80885	1.36941	1.08378	0.856742	0.768572	0.90985	0.533339	0.169108	0.0833189	0.89394	0.51821	0.13933	0.05544	1.42894	2.298	2.339	2.135	2.046	1.984	1.977	2.493	2.541	2.592	2.582	2.208	2.124
0.425137	0.573125	0.489205	0.455125	0.487228	0.507182	0.497137	0.44208	0.464365	0.466342	0.470137	0.561388	0.35565	0.441695	0.468205	0.431011	0.38	0.483034	0.508171	0.903479	1.64228	1.3943	1.14159	0.892142	0.808513	1.3721	1.11395	0.879407	0.788049	0.910442	0.527938	0.149687	0.0721617	0.894117	0.513555	0.139212	0.0554867	1.43152	2.30207	2.344	2.13701	2.054	1.98909	1.98606	2.49803	2.54501	2.592	2.58706	2.21508	2.13107
0.437375	0.584296	0.507375	0.466434	0.507296	0.523296	0.509414	0.449454	0.496237	0.496493	0.482355	0.595533	0.413441	0.503717	0.486316	0.432059	0.38	0.486	0.523355	0.904223	1.64224	1.39343	1.14291	0.878387	0.800141	1.3739	1.11078	0.853577	0.770967	0.91061	0.53717	0.157815	0.0753865	0.895557	0.513087	0.141984	0.0560745	1.43083	2.3081	2.34404	2.1381	2.05406	1.99704	1.99104	2.501	2.54608	2.59206	2.59204	2.22202	2.1371
0.455954	0.598964	0.525954	0.487947	0.521964	0.537964	0.529949	0.471944	0.507971	0.520939	0.499956	0.621935	0.484823	0.588789	0.501961	0.434993	0.38	0.486	0.540956	0.902414	1.64467	1.39317	1.135	0.873761	0.801197	1.37533	1.11197	0.877212	0.786691	0.908615	0.529738	0.143216	0.0558883	0.893944	0.511923	0.140194	0.0562994	1.43037	2.31299	2.346	2.14299	2.05699	1.999	1.993	2.501	2.54999	2.59499	2.594	2.223	2.14199
0.468186	0.623176	0.552186	0.507196	0.537165	0.552165	0.554331	0.506258	0.53631	0.550289	0.509186	0.653186	0.557713	0.659023	0.517217	0.435052	0.383	0.486041	0.563196	0.903044	1.64528	1.39313	1.13507	0.870559	0.796385	1.37952	1.11723	0.868654	0.779452	0.908498	0.535624	0.157024	0.0658137	0.895441	0.511703	0.139442	0.0583783	1.43111	2.31601	2.34498	2.145	2.06104	2.00105	1.99206	2.499	2.55602	2.59604	2.59497	2.22701	2.14901
0.486424	0.640501	0.570462	0.526366	0.553347	0.568404	0.586289	0.531347	0.566347	0.578289	0.527424	0.671636	0.627483	0.758541	0.538366	0.440116	0.383385	0.490404	0.58252	0.898611	1.64476	1.38984	1.13332	0.877084	0.795771	1.37562	1.0932	0.861283	0.779414	0.904396	0.53607	0.146822	0.0585934	0.890694	0.510089	0.13818	0.0580368	1.43101	2.31706	2.34304	2.14498	2.06502	2.00602	1.998	2.49904	2.55802	2.60002	2.59212	2.22806	2.15006
0.508001	0.666001	0.594001	0.545002	0.571	0.589001	0.601002	0.549001	0.584001	0.593002	0.549001	0.704001	0.703005	0.837006	0.557001	0.446001	0.403	0.511	0.609001	0.89662	1.64353	1.3861	1.12866	0.87221	0.78918	1.37185	1.08644	0.858901	0.767381	0.90166	0.53962	0.1464	0.0633508	0.88938	0.50901	0.1127	0.0487099	1.42714	2.32	2.345	2.144	2.066	2.007	1.998	2.501	2.559	2.601	2.598	2.231	2.153
0.523213	0.683251	0.611309	0.567193	0.577338	0.596261	0.625232	0.567367	0.598502	0.62129	0.564251	0.715251	0.764657	0.912744	0.572203	0.457106	0.403396	0.510029	0.627271	0.894659	1.63906	1.38291	1.12939	0.868278	0.784099	1.37008	1.08526	0.865959	0.776603	0.899836	0.540104	0.143366	0.0729818	0.887323	0.50889	0.112482	0.0478623	1.4233	2.322	2.34195	2.142	2.06897	2.00499	1.99894	2.49996	2.55998	2.59986	2.59494	2.23302	2.15602
0.545492	0.709551	0.643473	0.58761	0.612335	0.623414	0.64961	0.605315	0.650118	0.651453	0.590354	0.741217	0.83263	0.989709	0.59363	0.46865	0.443547	0.513158	0.655551	0.890375	1.63791	1.3763	1.12684	0.859712	0.782857	1.36561	1.07798	0.849357	0.766603	0.895281	0.540642	0.140298	0.0849916	0.8834	0.452503	0.132654	0.0499639	1.41763	2.32204	2.33696	2.14192	2.06594	2.00396	1.993	2.49592	2.55788	2.58496	2.5889	2.23502	2.158
0.569938	0.736931	0.666941	0.617923	0.628958	0.643948	0.679923	0.62096	0.655985	0.673943	0.607955	0.751973	0.863921	1.02491		0.500918	0.421057	0.52098	0.682931	0.886171	1.63419	1.37302	1.12499	0.849855	0.775768	1.36251	1.08288	0.843255	0.764745	0.891869	0.547183	0.158594	0.112381		0.502783	0.107544	0.0407234	1.41806	2.324	2.335	2.13801	2.06301	2.002	1.993	2.49201	2.55201	2.583	2.58401	2.236	2.158
0.598263	0.762263	0.691333	0.641212	0.650263	0.663243	0.709273	0.668152	0.675222	0.694202	0.635273	0.791313	0.91304	1.072	0.649283	0.496505		0.546	0.709202	0.88469	1.63106	1.36797	1.10598	0.841601	0.769249	1.3636	1.11205	0.850964	0.763243	0.889856	0.547984	0.162165	0.114639	0.877544	0.457115		0.0250713	1.41576	2.32095	2.32591	2.13593	2.058	1.99795	1.98596	2.48594	2.54302	2.58693	2.58096	2.23394	2.15897
0.624868	0.78875	0.724592	0.66275	0.676651	0.687553	0.736849	0.683395	0.697908	0.714572	0.662908	0.822691	0.91777	1.07275	0.677789	0.545882		0.546296	0.729789	0.880579	1.62939	1.35832	1.11104	0.836858	0.768111	1.36168	1.07788	0.849964	0.762359	0.884307	0.547272	0.16812	0.115085	0.874938	0.522022		0.0261861	1.41297	2.31584	2.31674	2.12882	2.05774	1.99284	1.9818	2.47984	2.54494	2.57996	2.57682	2.22782	2.15598
0.668008	0.826007	0.754008	0.700009	0.709007	0.715012	0.779005	0.70301	0.743008	0.743005	0.708007	0.857009	0.956006	1.11001	0.717009	0.540005		0.561001	0.76901	0.872601	1.62228	1.35459	1.08116	0.837248	0.765195	1.3539	1.07499	0.831283	0.754371	0.871762	0.543382	0.147746	0.0939434	0.87136	0.463502		0.0264895	1.40731	2.308	2.304	2.12	2.045	1.985	1.972	2.472	2.542	2.578	2.568	2.219	2.155
0.689425	0.8454	0.775357	0.72334	0.726451	0.746289	0.792391	0.728332	0.763179	0.757247	0.725459	0.880434	0.972068	1.12304	0.739425	0.554774		0.562566	0.795323	0.874808	1.62154	1.35109	1.10179	0.832902	0.752199	1.3535	1.07613	0.814351	0.755735	0.876203	0.549344	0.138427	0.0767479	0.871236	0.469577		0.0256618	1.40588	2.30791	2.29786	2.10891	2.04786	1.98291	1.96897	2.4679	2.53291	2.57491	2.56595	2.21694	2.14995
0.739548	0.892359	0.817567	0.763321	0.779378	0.780624	0.838454	0.767302	0.784302	0.786378	0.77951	0.93134	0.980076	1.12802	0.789492	0.645851		0.512057	0.833662	0.875854	1.61972	1.34844	1.07778	0.83077	0.750984	1.35847	1.07758	0.852888	0.763323	0.877861	0.553228	0.134479	0.0693295	0.872034	0.54859		0.0750574	1.40448	2.29789	2.28187	2.09787	2.03096	1.97194	1.96485	2.45598	2.52291	2.56391	2.55987	2.20989	2.14402
0.767934	0.910957	0.846932	0.779961	0.798955	0.812925	0.861946	0.782964	0.799964	0.805955	0.805939	0.948959	0.983991	1.129	0.814941	0.689898		0.514993	0.867921	0.88018	1.62621	1.35454	1.08075	0.829214	0.756906	1.3599	1.07991	0.848141	0.766054	0.882579	0.548461	0.129771	0.0599817	0.875861	0.552222		0.0868327	1.40833	2.29201	2.27502	2.09102	2.029	1.96901	1.95702	2.455	2.51801	2.55901	2.55302	2.20401	2.145
0.812346	0.950304	0.889335	0.834346	0.846461	0.85045	0.900304	0.823388	0.83145	0.832346	0.853314	0.971178	0.987073	1.12703	0.856408	0.717723	0.524367	0.554628	0.89745	0.884036	1.63366	1.35929	1.08722	0.83401	0.753972	1.37144	1.09185	0.849467	0.772569	0.887856	0.546243	0.1306	0.0539453	0.878223	0.534907	0.144059	0.0567065	1.41557	2.28392	2.26193	2.08088	2.02092	1.95995	1.95093	2.4409	2.50782	2.55492	2.54792	2.19497	2.13698
0.845981	0.979628	0.921569	0.867923	0.890648	0.893824	0.92953	0.860275	0.874255	0.865589	0.88408	0.98853	0.994	1.12994	0.895805	0.787453	0.559746	0.616493	0.940491	0.890422	1.64101	1.35953	1.08983	0.84909	0.764623	1.37618	1.11243	0.883007	0.791263	0.893324	0.554474	0.131577	0.0506309	0.885311	0.529845	0.158502	0.035691	1.42266	2.27588	2.2548	2.0698	2.01284	1.95486	1.94392	2.43096	2.49098	2.54692	2.53986	2.19171	2.13488
0.895001	1.011	0.950002	0.914002	0.923003	0.935003	0.956002	0.874003	0.887003	0.895002	0.938001	1.015	0.994	1.127	0.936001	0.860004	0.597003	0.740995	0.965002	0.90003	1.64695	1.36294	1.10836	0.84759	0.765771	1.37944	1.11171	0.874371	0.784421	0.90199	0.52722	0.13194	0.0486799	0.89437	0.52662	0.178561	0.135127	1.42664	2.27	2.245	2.06	2.005	1.948	1.94	2.429	2.49	2.543	2.533	2.177	2.129
0.911407	1.04129	0.984328	0.948407	0.980378	0.986457	0.988209	0.919109	0.93603	0.924268	0.949477	1.01817	0.998	1.127	0.958298	0.928566	0.644546	0.651596	0.994278	0.900483	1.65136	1.36418	1.09089	0.849717	0.775447	1.38262	1.11565	0.885704	0.798839	0.900861	0.526393	0.133121	0.0474893	0.898044	0.534454	0.203806	0.0834072	1.43025	2.26394	2.23794	2.05592	1.98897	1.93895	1.93391	2.418	2.478	2.52999	2.52694	2.17694	2.12796
0.952473	1.07061	1.01759	0.98975	1.01899	1.03295	1.00979	0.930671	0.939533	0.951395	0.997473	1.03524	0.998	1.127	0.988631	0.986164	0.700203	0.712736	1.02259	0.905884	1.65308	1.36832	1.0933	0.858468	0.773243	1.38864	1.1186	0.887044	0.794804	0.905064	0.526822	0.134253	0.0464052	0.903573	0.535017	0.208472	0.0930014	1.43406	2.25798	2.23194	2.04794	1.98596	1.93394	1.92498	2.4178	2.4779	2.52888	2.52094	2.17098	2.1239
0.975948	1.10093	1.04694	1.02692	1.06789	1.0799	1.04891	0.963927	0.965942	0.970957	1.02095	1.04697	0.998	1.127	1.01993	1.04387	0.759868	0.79881	1.05194	0.911039	1.6559	1.37489	1.11701	0.862341	0.778828	1.39889	1.12233	0.885733	0.795987	0.908732	0.532857	0.133901	0.0456716	0.910674	0.543781	0.214517	0.0886097	1.43796	2.257	2.22901	2.04501	1.984	1.93101	1.924	2.40802	2.47301	2.52301	2.51801	2.17	2.11901
1.02615	1.13823	1.07926	1.05741	1.11444	1.13049	1.06142	0.984195	0.990241	0.999207	1.07015	1.05206	1.00101	1.12993	1.06915	1.10134	0.845735	0.872183	1.08626	0.918423	1.65919	1.37506	1.12287	0.863977	0.785257	1.40104	1.12329	0.88631	0.804665	0.915409	0.523057	0.134363	0.0452339	0.918337	0.568933	0.215093	0.0979896	1.44114	2.24694	2.22397	2.04794	1.99091	1.92298	1.91791	2.40694	2.46998	2.522	2.51501	2.15795	2.12402
1.03971	1.15879	1.10273	1.09363	1.15287	1.17375	1.09844	1.00162	1.01148	1.0174	1.08379	1.05719	1.00206	1.124	1.08265	1.13219	0.910749	0.976038	1.10965	0.916967	1.66039	1.38005	1.12814	0.859474	0.788525	1.40163	1.13105	0.900713	0.811163	0.913611	0.521086	0.135642	0.0446965	0.917242	0.55539	0.178946	0.0880869	1.44316	2.24192	2.22094	2.04298	1.98292	1.92092	1.91004	2.4019	2.468	2.52198	2.516	2.15394	2.126
1.07604	1.19906	1.14007	1.12607	1.19707	1.21208	1.12107	1.03305	1.03603	1.03803	1.12403	1.06702	1.00501	1.124	1.11605	1.19309	1.00019	1.08021	1.14307	0.918346	1.666	1.38504	1.12925	0.863744	0.790819	1.40141	1.12855	0.88963	0.814885	0.914655	0.521385	0.14185	0.0440101	0.918858	0.555911	0.164436	0.0675157	1.44443	2.238	2.21799	2.04199	1.979	1.917	1.912	2.397	2.468	2.521	2.516	2.151	2.126
1.09725	1.22928	1.17716	1.16428	1.23541	1.25439	1.15923	1.06023	1.05325	1.05523	1.14128	1.0781	1.00801	1.12404	1.14025	1.23828	1.09895	1.19198	1.17825	0.91636	1.66518	1.38305	1.12467	0.865644	0.790335	1.40576	1.13582	0.879149	0.812507	0.912095	0.51876	0.141752	0.0440667	0.917666	0.55087	0.151731	0.0652198	1.442	2.23796	2.21502	2.03603	1.97695	1.91798	1.91202	2.395	2.468	2.51996	2.516	2.14895	2.12597
1.12061	1.25577	1.19271	1.19071	1.27336	1.29063	1.18073	1.08165	1.07651	1.07643	1.16749	1.08722	1.00906	1.128	1.16369	1.26487	1.18794	1.28427	1.20185	0.913506	1.66137	1.38162	1.12375	0.866896	0.78537	1.3997	1.12937	0.88839	0.81856	0.909705	0.517914	0.142887	0.0437551	0.914396	0.545282	0.150891	0.0623997	1.44062	2.23394	2.21704	2.03898	1.97198	1.91602	1.91394	2.39504	2.468	2.51604	2.516	2.14398	2.123
1.14995	1.29294	1.22694	1.22494	1.29097	1.32095	1.21594	1.11295	1.10096	1.09697	1.19096	1.09798	1.012	1.128	1.19695	1.30693	1.28185	1.39382	1.24293	0.908468	1.65836	1.37907	1.12135	0.865742	0.788275	1.3925	1.12372	0.893242	0.812739	0.905127	0.520995	0.143719	0.0435204	0.908869	0.541037	0.149492	0.0604532	1.43595	2.231	2.219	2.038	1.971	1.917	1.911	2.397	2.468	2.518	2.516	2.143	2.123
1.17533	1.32241	1.25932	1.25724	1.32044	1.34933	1.25428	1.14835	1.1225	1.12524	1.21633	1.12628	1.01205	1.128	1.21836	1.34625	1.37071	1.49493	1.26542	0.902096	1.6553	1.37185	1.11533	0.862817	0.785139	1.39027	1.12443	0.889603	0.808325	0.898479	0.524536	0.143468	0.0431484	0.902973	0.514575	0.145267	0.0666525	1.43347	2.22997	2.22005	2.04101	1.97104	1.91904	1.91304	2.39505	2.46703	2.51802	2.51703	2.14197	2.12395
1.20557	1.35955	1.28865	1.27973	1.36037	1.37957	1.28082	1.18067	1.16824	1.14771	1.24659	1.15222	1.01708	1.128	1.25159	1.36965	1.43661	1.58067	1.30369	0.895337	1.64833	1.37078	1.11699	0.855268	0.773385	1.38287	1.11322	0.877962	0.790763	0.893791	0.541223	0.142301	0.042999	0.894089	0.494707	0.162076	0.0912123	1.42797	2.22702	2.22518	2.04208	1.97504	1.92302	1.91702	2.4001	2.47006	2.52006	2.51998	2.13902	2.119
1.23303	1.38603	1.32003	1.31502	1.37803	1.40702	1.32002	1.21303	1.18004	1.18202	1.27503	1.16302	1.021	1.128	1.28003	1.40102	1.51402	1.66103	1.33703	0.889905	1.64489	1.36682	1.10507	0.854676	0.776995	1.37346	1.1072	0.871809	0.79234	0.889035	0.535126	0.138998	0.04295	0.888265	0.474892	0.156136	0.0884578	1.41988	2.228	2.234	2.046	1.977	1.92401	1.918	2.405	2.473	2.523	2.519	2.14	2.119
1.26646	1.42337	1.35446	1.34139	1.41119	1.43323	1.34759	1.24642	1.23334	1.21243	1.30745	1.18433	1.02513	1.128	1.31543	1.43158	1.54517	1.69908	1.3694	0.883446	1.63942	1.36243	1.10751	0.84926	0.770093	1.3694	1.0992	0.870817	0.779506	0.882485	0.530503	0.136259	0.0429399	0.882049	0.477199	0.164019	0.111091	1.41588	2.23101	2.23913	2.05214	1.98205	1.93106	1.92405	2.41005	2.47899	2.52305	2.52307	2.14298	2.11901
1.3058	1.4547	1.39352	1.37458	1.42742	1.45248	1.39746	1.28174	1.2626	1.24872	1.3458	1.21258	1.0362	1.12798	1.35172	1.48048	1.55944	1.70636	1.4037	0.880615	1.63665	1.36097	1.10561	0.843538	0.766221	1.36191	1.09719	0.860495	0.770795	0.880368	0.527245	0.136314	0.0437828	0.878602	0.486366	0.165321	0.100823	1.41137	2.2321	2.2502	2.06412	1.98608	1.93622	1.92812	2.41414	2.47812	2.5271	2.52904	2.1411	2.12004
1.34493	1.48894	1.41896	1.40295	1.44797	1.47596	1.41996	1.31794	1.29195	1.28394	1.38493	1.24095	1.04598	1.127	1.38694	1.50396	1.58096	1.72397	1.43794	0.879901	1.63664	1.3621	1.10117	0.847374	0.769694	1.3625	1.09075	0.857315	0.769063	0.879302	0.517706	0.143368	0.0448981	0.878191	0.491541	0.153111	0.0842978	1.4119	2.23699	2.25998	2.06999	1.98999	1.94698	1.93399	2.42099	2.48399	2.53199	2.531	2.14599	2.122
1.38741	1.53921	1.46527	1.4323	1.48118	1.49926	1.46234	1.36043	1.33947	1.32847	1.42548	1.28363	1.06135	1.13512	1.43337	1.54434	1.59912	1.73609	1.47932	0.878096	1.63581	1.36168	1.10065	0.849533	0.772074	1.3594	1.08597	0.853674	0.768433	0.877438	0.509875	0.148497	0.0481379	0.876494	0.498111	0.151577	0.0762094	1.41228	2.23712	2.27214	2.08007	1.99115	1.95004	1.94104	2.43114	2.48414	2.53705	2.53705	2.15009	2.12204
1.42297	1.55806	1.48899	1.45767	1.49669	1.52147	1.49185	1.39689	1.38012	1.36897	1.46691	1.3374	1.09204	1.14555	1.46499	1.57355	1.60914	1.74406	1.50691	0.880366	1.6394	1.36522	1.10165	0.852454	0.771744	1.35902	1.08111	0.860013	0.767973	0.880728	0.512066	0.157824	0.0548857	0.877762	0.501767	0.146366	0.0660611	1.41447	2.24718	2.28422	2.08624	2.00408	1.95318	1.94414	2.44322	2.49614	2.54114	2.54112	2.1582	2.1249
1.47001	1.60901	1.53701	1.49002	1.53001	1.54401	1.53302	1.44002	1.43402	1.41602	1.51101	1.40504	1.14203	1.17202	1.51302	1.60001	1.616	1.747	1.55102	0.885972	1.64177	1.37174	1.10269	0.85892	0.778713	1.36148	1.08245	0.867864	0.774867	0.886422	0.51861	0.177317	0.0662648	0.882682	0.51175	0.1476	0.0632178	1.4204	2.256	2.295	2.098	2.008	1.962	1.951	2.454	2.503	2.548	2.547	2.168	2.12
1.49359	1.6295	1.55253	1.51631	1.5424	1.56131	1.56452	1.47058	1.46061	1.45648	1.53549	1.46772	1.19066	1.20461	1.54061	1.61114	1.62105	1.74701	1.57844	0.889611	1.64608	1.37496	1.10359	0.858479	0.783617	1.36558	1.08677	0.857387	0.769138	0.890619	0.518685	0.189223	0.0747297	0.886066	0.51139	0.147294	0.0595094	1.4242	2.26211	2.30213	2.10008	2.01307	1.96604	1.95907	2.46104	2.50711	2.55305	2.55105	2.1741	2.11801
1.54247	1.67161	1.59638	1.54261	1.57541	1.58749	1.60759	1.51861	1.51195	1.49709	1.57659	1.52834	1.24646	1.2563	1.59138	1.62341	1.62508	1.74804	1.61557	0.89309	1.65048	1.38053	1.1101	0.860967	0.786756	1.36356	1.08713	0.849832	0.76591	0.894815	0.518649	0.195444	0.0943067	0.888294	0.509656	0.14592	0.0569256	1.43018	2.27112	2.31308	2.10708	2.01908	1.96914	1.96518	2.4641	2.51608	2.5571	2.55506	2.18208	2.11898
1.56501	1.70101	1.61501	1.57201	1.59501	1.61101	1.63601	1.54801	1.55801	1.55001	1.60501	1.59301	1.31701	1.31902	1.61001	1.643	1.629	1.75	1.64301	0.897941	1.65501	1.38443	1.12041	0.864711	0.789442	1.36681	1.08641	0.855712	0.775571	0.901361	0.536501	0.205301	0.0878644	0.891851	0.50658	0.143979	0.0538096	1.434	2.277	2.317	2.111	2.023	1.976	1.974	2.469	2.52	2.562	2.558	2.186	2.118
1.60331	1.73428	1.65522	1.59522	1.62124	1.63424	1.67624	1.59628	1.60453	1.60357	1.64034	1.65443	1.3777	1.40096	1.64927	1.65304	1.63204	1.75	1.68028	0.902311	1.65824	1.39048	1.1243	0.867957	0.797369	1.36904	1.08648	0.863648	0.778278	0.90694	0.540438	0.209617	0.106822	0.894412	0.507477	0.137875	0.0519494	1.43638	2.28613	2.32406	2.11608	2.02909	1.98203	1.97803	2.47303	2.52802	2.56506	2.56106	2.19612	2.12301
1.63153	1.75971	1.67569	1.61559	1.64346	1.65638	1.69887	1.62201	1.65293	1.65495	1.67144	1.69421	1.44155	1.48786	1.67367	1.65716	1.636	1.75002	1.70567	0.907711	1.66117	1.39545	1.12872	0.86982	0.802684	1.37431	1.08982	0.869686	0.78023	0.913163	0.536631	0.184922	0.0890405	0.898994	0.504487	0.13745	0.051007	1.44114	2.2981	2.32904	2.123	2.03716	1.98514	1.98108	2.47612	2.5301	2.5701	2.56616	2.20706	2.12408
1.65801	1.79502	1.71001	1.64501	1.66601	1.67501	1.74201	1.67202	1.69903	1.70203	1.69302	1.75403	1.51805	1.58005	1.70701	1.665	1.636	1.751	1.73902	0.907739	1.66587	1.3983	1.13664	0.887641	0.807342	1.3763	1.10422	0.867979	0.796539	0.913329	0.531723	0.166233	0.0821356	0.898719	0.501848	0.136451	0.0508602	1.4434	2.303	2.331	2.123	2.045	1.992	1.985	2.482	2.535	2.575	2.574	2.21	2.128
1.68725	1.82732	1.73939	1.6743	1.68829	1.70121	1.77139	1.71133	1.75343	1.7555	1.72421	1.8125	1.60995	1.68509	1.73329	1.6731	1.638	1.75098	1.77028	0.90625	1.66801	1.39805	1.13636	0.889932	0.811461	1.37748	1.11473	0.865935	0.793942	0.911435	0.517435	0.151387	0.0731604	0.897646	0.498421	0.138566	0.0512736	1.44355	2.30802	2.33103	2.12403	2.04607	1.99501	1.991	2.48001	2.53606	2.57703	2.57304	2.218	2.13301
1.71271	1.85959	1.77861	1.70465	1.71738	1.72244	1.81044	1.74479	1.79687	1.80595	1.74577	1.86301	1.70588	1.79472	1.76267	1.68316	1.63822	1.74902	1.79869	0.90528	1.66615	1.39642	1.13601	0.892751	0.808603	1.3785	1.09974	0.862504	0.787203	0.910869	0.511982	0.131293	0.05719	0.896232	0.496297	0.138861	0.0516211	1.4422	2.30998	2.33402	2.12708	2.05302	1.9961	1.99106	2.48106	2.54194	2.58008	2.57704	2.21796	2.1341
1.74694	1.88795	1.80795	1.73595	1.73597	1.74396	1.83196	1.78293	1.83893	1.85192	1.78294	1.91191	1.79684	1.87786	1.79494	1.69099	1.64898	1.75	1.83194	0.904332	1.66616	1.39307	1.13493	0.876798	0.807781	1.37752	1.10878	0.863199	0.788787	0.909383	0.512579	0.134345	0.0518593	0.895831	0.48502	0.125363	0.0511907	1.44132	2.309	2.335	2.13099	2.054	2.00099	1.99399	2.48399	2.53901	2.58399	2.579	2.216	2.13899
1.77049	1.92141	1.83945	1.77034	1.76341	1.77332	1.87725	1.82649	1.89259	1.90152	1.80749	1.9494	1.9071	1.97875	1.81949	1.70732		1.75795	1.86346	0.902394	1.66189	1.3888	1.12645	0.870891	0.803921	1.37147	1.10795	0.858686	0.78708	0.90666	0.52471	0.120872	0.0420453	0.89475	0.474942		0.046073	1.4375	2.308	2.33899	2.13098	2.05601	2.00299	1.99998	2.483	2.542	2.58405	2.58005	2.215	2.14407
1.81245	1.95681	1.87784	1.80003	1.79869	1.80069	1.89892	1.86884	1.94262	1.94592	1.84945	1.98396	2.00167	2.12814	1.86145	1.73428		1.8395	1.90275	0.898498	1.65776	1.38338	1.12148	0.860754	0.794603	1.36749	1.1004	0.853245	0.776942	0.902395	0.519902	0.122936	0.0415098	0.891331	0.458327		0.0439156	1.43345	2.308	2.33796	2.12896	2.05696	2.002	1.998	2.483	2.54202	2.58802	2.58406	2.215	2.15021
1.83303	1.99402	1.91602	1.84702	1.83002	1.83202	1.94102	1.90702	1.97103	1.98802					1.88203	1.74703			1.93702	0.896128	1.65424	1.37502	1.1176	0.857267	0.789692	1.36283	1.09769	0.851655	0.777461					0.890447	0.461367			1.42836	2.308	2.336	2.127	2.055	2.002	1.998	2.483	2.543	2.589	2.587
1.87936	2.02149	1.95041	1.87549	1.86549	1.86349	1.97541	1.93949	2.02429	2.02649					1.93038	1.78777		1.95166	1.96859	0.892672	1.64814	1.369	1.11265	0.85201	0.777788	1.35613	1.09346	0.843331	0.762458					0.884975	0.458804		0.129497	1.42351	2.30696	2.33395	2.12604	2.05296	2.00096	1.99496	2.47899	2.54296	2.58899	2.58496
1.90997	2.06267	1.98475	1.91677	1.90679	1.90479	2.00983	1.98075	2.04887	2.06769	1.94103	2.07913	2.21897	2.37267	1.96287	1.8515	1.69324	1.75902	2.01746	0.891936	1.64484	1.36207	1.10437	0.849304	0.772516	1.34939	1.08726	0.83592	0.755652	0.900953	0.575211	0.160512	0.105057	0.879507	0.574701	0.171651	0.0552276	1.41618	2.30396	2.32992	2.12896	2.05004	1.99788	1.99188	2.47794	2.53996	2.58792	2.58198	2.21294	2.15165
1.95792	2.09594	2.02194	1.95493	1.94593	1.94393	2.05093	2.01794	2.09193	2.10194	1.99191	2.1349	2.26692	2.40594	2.00593	1.87596	1.70498	1.76	2.03996	0.888756	1.63891	1.35765	1.09732	0.837151	0.763915	1.3441	1.08566	0.834463	0.752306	0.899113	0.572814	0.153702	0.0915834	0.875427	0.580161	0.18305	0.0639848	1.41476	2.302	2.32601	2.127	2.052	1.99201	1.98601	2.47501	2.538	2.58401	2.581	2.21001	2.18394
2.00452	2.13348	2.05953	2.00149	1.99754	1.98762	2.08848	2.04948	2.11741	2.13436	2.03656	2.18178	2.28019	2.42019	2.05546	1.93043	1.73219	1.7751	2.09441	0.884213	1.63697	1.35265	1.09231	0.837002	0.756713	1.34348	1.08202	0.835332	0.753676	0.89111	0.56444	0.137676	0.0705088	0.87449	0.580945	0.195494	0.0767042	1.40919	2.30092	2.32093	2.12195	2.05393	1.98599	1.97896	2.46992	2.53493	2.58295	2.58095	2.2059	2.18704
2.04793	2.17397	2.10397	2.04303	2.04315	2.04015	2.12895	2.08969	2.15155	2.16459			2.296	2.436	2.09405	1.96733	1.74883	1.78597	2.12893	0.882028	1.63926	1.34934	1.08745	0.830466	0.751198	1.34646	1.08322	0.82984	0.755081			0.0957718	0.0563446	0.875397	0.581205	0.20755	0.087891	1.41227	2.29404	2.3149	2.1179	2.04794	1.98484	1.97582	2.4629	2.52892	2.57894	2.57682
2.09303	2.22102	2.15102	2.09303	2.09904	2.09604	2.17502	2.12302	2.17802	2.19301					2.14502	2.03204	1.78903		2.17402	0.883891	1.64726	1.34934	1.08847	0.824455	0.751572	1.35188	1.08892	0.832744	0.759024					0.878179	0.575599	0.216777		1.41651	2.296	2.31	2.113	2.045	1.977	1.967	2.458	2.525	2.57599	2.568
2.13255	2.25854	2.18953	2.14454	2.15868	2.15573	2.2065	2.15344	2.20431	2.21636	2.1695		2.30405	2.434	2.18059	2.09775	1.83749		2.21151	0.885356	1.65092	1.35655	1.08625	0.831648	0.754222	1.3571	1.08733	0.838754	0.765428	0.891742		0.105436	0.0473564	0.876197	0.55792	0.212443		1.42098	2.29699	2.30495	2.11095	2.038	1.97502	1.96502	2.455	2.52094	2.56794	2.56392	2.20495
2.17864	2.30362	2.23368	2.18996	2.21612	2.2172	2.24868	2.19056	2.23046	2.2465	2.21168		2.30802	2.43402	2.22964	2.16132	1.87924		2.25464	0.885145	1.65632	1.35903	1.08396	0.833943	0.755332	1.36307	1.09073	0.843326	0.77029	0.887841		0.104374	0.0453635	0.87938	0.539456	0.212458		1.42482	2.296	2.301	2.1069	2.03788	1.97698	1.96702	2.45492	2.51596	2.56292	2.55684	2.20098
2.20995	2.33395	2.26694	2.23692	2.2709	2.2759	2.28194	2.21795	2.25296	2.27096	2.24494	2.34296	2.309	2.435	2.26095	2.22589	1.93989		2.28595	0.889273	1.66219	1.36317	1.09378	0.833601	0.760771	1.36882	1.09468	0.850458	0.773205	0.889817	0.495901	0.11041	0.0435831	0.88521	0.526083	0.203106		1.43043	2.296	2.301	2.10201	2.03201	1.976	1.968	2.45101	2.514	2.55901	2.54901	2.2	2.16501
2.25841	2.37342	2.30642	2.28152	2.33263	2.34178	2.32046	2.25532	2.27832	2.29828	2.29149	2.34823	2.312	2.432	2.30539	2.28372			2.32742	0.89142	1.67002	1.37027	1.10046	0.83627	0.760398	1.37567	1.09503	0.866994	0.781599	0.890299	0.49829	0.112638	0.0429561	0.888869	0.524592			1.43669	2.29395	2.30199	2.10399	2.02801	1.97701	1.964	2.44898	2.50894	2.54694	2.54395	2.19992	2.17018
2.29281	2.40871	2.34191	2.32495	2.38511	2.40615	2.35857	2.28175	2.30459	2.32144	2.33175	2.3671	2.31202	2.432	2.33785	2.34283		2.07998	2.36269	0.894808	1.67547	1.37551	1.10923	0.857623	0.775866	1.38131	1.09642	0.874807	0.788039	0.892804	0.509313	0.114018	0.0426303	0.892927	0.53011		0.0965699	1.44315	2.28994	2.30104	2.10304	2.02896	1.97798	1.96388	2.44702	2.50396	2.54186	2.53984	2.19296	2.1849
2.33302	2.44402	2.38702	2.37202	2.44004	2.46304	2.38703	2.31902	2.33402	2.34302	2.36902	2.37201	2.313	2.432	2.38002	2.38405	2.21304	2.27704	2.39702	0.900172	1.68123	1.38381	1.11843	0.867702	0.785604	1.38868	1.1006	0.880625	0.787008	0.897952	0.491592	0.110928	0.0421492	0.898253	0.513279	0.110112	0.00640808	1.44954	2.287	2.303	2.105	2.027	1.977	1.958	2.448	2.502	2.535	2.532	2.191	2.18
2.36739	2.47943	2.42535	2.41045	2.49654	2.5206	2.42931	2.34741	2.36535	2.37536	2.40738	2.38214	2.31307	2.425	2.41138	2.46185	2.27897	2.3361	2.43641	0.904034	1.68605	1.38658	1.12601	0.87111	0.791633	1.39255	1.10634	0.888287	0.799335	0.900773	0.479485	0.108207	0.0408697	0.902893	0.527336	0.129265	0.0508071	1.45515	2.28304	2.30404	2.10298	2.02493	1.97199	1.96101	2.448	2.49895	2.53502	2.53206	2.189	2.1769
2.40089	2.51585	2.45494	2.44891	2.54172	2.57107	2.45591	2.38185	2.39457	2.4057	2.43989	2.39474	2.31922	2.425	2.44389	2.53322	2.36148	2.42961	2.47085	0.907643	1.68862	1.38904	1.13203	0.875473	0.797087	1.39507	1.10692	0.889779	0.80943	0.904259	0.492203	0.117199	0.04167	0.906428	0.544483	0.142816	0.0628943	1.45683	2.28593	2.30702	2.101	2.01893	1.97107	1.96202	2.448	2.49502	2.53711	2.53707	2.18891	2.16891
2.414	2.503	2.4585	2.45951	2.55601	2.59101	2.45398	2.41993	2.41996	2.43694	2.45151	2.41348	2.34399	2.444	2.454	2.574	2.46852	2.54803	2.46251	0.901103	1.6696	1.38578	1.13117	0.881364	0.803047	1.39132	1.11573	0.893847	0.817103	0.897964	0.509254	0.127589	0.0458391	0.901011	0.543411	0.147442	0.0640431	1.44463	2.254	2.258	2.0715	1.9895	1.954	1.948	2.41151	2.496	2.54199	2.53999	2.1625	2.15301
2.44538	2.53398	2.48948	2.49542	2.60209	2.63858	2.48009	2.44843	2.43224	2.43794	2.48484	2.41716	2.346	2.4445	2.48543	2.62259	2.57728	2.66913	2.49888	0.90691	1.66934	1.38372	1.13686	0.891687	0.80866	1.38745	1.11421	0.876155	0.817982	0.904431	0.510434	0.130254	0.0456524	0.906092	0.550021	0.147206	0.0630902	1.44242	2.25198	2.26056	2.07352	1.99153	1.95303	1.95155	2.41548	2.4971	2.52351	2.52001	2.16249	2.15354
2.47666	2.57275	2.52871	2.53007	2.64873	2.68538	2.52721	2.44282	2.45295	2.4737	2.51314	2.43031	2.346	2.44449	2.52057	2.66961	2.6809	2.80056	2.53041	0.891343	1.6644	1.38284	1.13285	0.889056	0.808983	1.38141	1.11071	0.872003	0.807776	0.890469	0.513246	0.131702	0.0458241	0.88911	0.522423	0.143624	0.0593327	1.43861	2.25054	2.26501	2.07551	1.99398	1.95558	1.95554	2.41402	2.47312	2.52408	2.52056	2.16203	2.15649
2.50852	2.60902	2.56302	2.58151	2.68402	2.72752	2.56152	2.48252	2.49852	2.50752	2.54402	2.44551	2.346	2.444	2.54802	2.69902	2.77254	2.89954	2.57402	0.885452	1.66281	1.38	1.12622	0.888127	0.803843	1.37717	1.09452	0.864711	0.808475	0.884648	0.512559	0.13039	0.04531	0.883327	0.526059	0.154593	0.0760172	1.43345	2.2525	2.2655	2.076	1.993	1.9595	1.9575	2.415	2.479	2.528	2.5235	2.1635	2.156
2.54351	2.64405	2.59846	2.60352	2.7175	2.76189	2.59064	2.52289	2.53401	2.53652	2.57601	2.46678	2.34857	2.4455	2.58651	2.72892	2.8452	2.97826	2.60304	0.881224	1.65629	1.37645	1.12951	0.884829	0.802014	1.37157	1.10298	0.859488	0.798921	0.881207	0.511283	0.130786	0.0449347	0.878458	0.508722	0.159632	0.0960174	1.43055	2.25755	2.27004	2.08154	1.99509	1.96402	1.96003	2.42106	2.47806	2.52855	2.53003	2.16802	2.15598
2.58723	2.69108	2.6382	2.64808	2.76008	2.79566	2.64369	2.55847	2.57631	2.58135	2.6203	2.4932	2.35513	2.4455	2.6297	2.76592	2.9087	3.04339	2.64864	0.870236	1.65161	1.36885	1.12554	0.881051	0.797355	1.36309	1.09599	0.852849	0.791414	0.87098	0.50811	0.132474	0.0458376	0.867244	0.495271	0.154491	0.0979091	1.42389	2.26101	2.2741	2.0846	2.00261	1.9661	1.96307	2.4271	2.48316	2.53317	2.53312	2.16949	2.15449
2.62153	2.71853	2.67102	2.67551	2.7875	2.82651	2.67653	2.60402	2.61451	2.6215	2.65802	2.52602	2.3615	2.4455	2.66304	2.80952	2.94099	3.08497	2.67903	0.868378	1.6477	1.36911	1.11932	0.87302	0.793642	1.36174	1.077	0.851073	0.789313	0.869541	0.505505	0.138844	0.0464586	0.864824	0.492128	0.148882	0.0822014	1.42273	2.2615	2.27901	2.08949	2.008	1.97051	1.96651	2.43201	2.49051	2.541	2.53901	2.169	2.154
2.67501	2.76397	2.71244	2.70752	2.81085	2.85433	2.72356	2.65448	2.65867	2.65873	2.70505	2.56962	2.37589	2.45117	2.71902	2.85392	2.94581	3.08822	2.72747	0.87034	1.6435	1.3623	1.11805	0.869347	0.791537	1.35625	1.07012	0.841785	0.78218	0.871227	0.50185	0.144312	0.0475733	0.866804	0.495828	0.152756	0.0816278	1.41866	2.26347	2.28906	2.09308	2.01306	1.97752	1.97153	2.44154	2.50008	2.5501	2.54954	2.17147	2.15248
2.71497	2.80067	2.74697	2.74757	2.83793	2.8799	2.76682	2.69199	2.71105	2.71448	2.74842	2.61879	2.40609	2.46471	2.75995	2.8875	2.96943	3.10413	2.76437	0.87024	1.63928	1.36153	1.10746	0.865581	0.788659	1.35815	1.07114	0.845208	0.778025	0.870905	0.502052	0.155989	0.0521035	0.866964	0.494951	0.148197	0.0681656	1.41557	2.2612	2.29415	2.09866	2.01759	1.97907	1.97401	2.44467	2.50622	2.55763	2.5531	2.16965	2.15045
2.76051	2.83201	2.79251	2.77451	2.85801	2.89851	2.80551	2.73851	2.76051	2.76051	2.79151	2.67952	2.43452	2.47455	2.80451	2.93451	2.99	3.11	2.80501	0.867956	1.63722	1.36168	1.10631	0.868335	0.785799	1.35651	1.06309	0.840312	0.761722	0.868896	0.497271	0.166367	0.0591516	0.86438	0.502217	0.135168	0.0597188	1.41839	2.2705	2.3015	2.106	2.022	1.9825	1.9745	2.453	2.5165	2.5635	2.558	2.1765	2.148
2.80454	2.87841	2.82405	2.81087	2.88135	2.91666	2.84604	2.78897	2.77065	2.76693	2.83453	2.75546	2.49373	2.59054	2.85046	2.96382	2.99908	3.10898	2.84244	0.872354	1.64127	1.36333	1.10797	0.866644	0.781969	1.36038	1.0741	0.845214	0.759802	0.874066	0.502134	0.171008	0.103396	0.867871	0.518701	0.130858	0.0570104	1.42185	2.27409	2.30956	2.10952	2.03156	1.98907	1.98059	2.46105	2.51758	2.54604	2.544	2.18358	2.13548
2.81379	2.91086	2.8662	2.83963	2.90786	2.92938	2.88772	2.8261	2.81702	2.83283	2.87526	2.8305	2.55132	2.55415	2.85	2.98836	3.00509	3.10807	2.87675	0.873253	1.64259	1.36673	1.11047	0.85512	0.781407	1.36343	1.07627	0.844807	0.775072	0.876882	0.504835	0.185261	0.0699774	0.869783	0.510717	0.129669	0.0537456	1.42465	2.24613	2.31464	2.11156	2.03607	1.99452	1.98717	2.46452	2.52365	2.54919	2.54426	2.1901	2.13416
2.85011	2.95152	2.89951	2.86952	2.92501	2.94751	2.92202	2.878	2.86413	2.87114	2.91152	2.90153	2.61403	2.60718	2.89609	3.0055	3.00951	3.1115	2.91253	0.877996	1.64439	1.36838	1.11007	0.856842	0.778891	1.36554	1.07632	0.844243	0.759563	0.877627	0.511707	0.198241	0.0878136	0.87591	0.50491	0.127487	0.0504556	1.42684	2.25202	2.32149	2.11449	2.0395	1.9955	1.995	2.4655	2.53049	2.55799	2.556	2.195	2.14199
2.89442	2.93444	2.93252	2.89878	2.94721	2.96371	2.96341	2.91206	2.91949	2.93065	2.94889	2.97682	2.69005	2.68036	2.93442	3.02114	3.01603	3.113	2.90635	0.884432	1.64299	1.37055	1.1079	0.848504	0.7787	1.36661	1.08943	0.862071	0.773468	0.879977	0.515589	0.196337	0.093393	0.879965	0.494994	0.124804	0.0484589	1.42331	2.25911	2.264	2.11604	2.04255	1.99852	2.00001	2.46603	2.53004	2.554	2.55503	2.20256	2.14448
2.9248	2.96589	2.92453	2.8786	2.93042	2.94929	2.93111	2.89918	2.95533	2.97724	2.95376	3.01429	2.75949	2.77729	2.96489	3.01316	3.023	3.13984	2.93209	0.88885	1.64843	1.37417	1.11683	0.845307	0.779042	1.36242	1.10791	0.882363	0.790329	0.891205	0.54069	0.197193	0.0947839	0.884569	0.495438	0.138434	0.0545605	1.42601	2.26704	2.26387	2.08998	2.02496	1.98011	1.98498	2.43587	2.49809	2.55402	2.557	2.18098	2.13013
2.96	3.005	2.948	2.905	2.949	2.962	2.98	2.951	3.014	3.032	2.987	3.07101	2.82501	2.87801	3.004	3.02	3.023	3.133	2.98	0.89368	1.65022	1.37301	1.11589	0.852241	0.78617	1.36961	1.12259	0.88161	0.79998	0.89625	0.532338	0.177057	0.0852681	0.88892	0.49755	0.13907	0.0536999	1.42938	2.269	2.258	2.089	2.023	1.985	1.984	2.43	2.502	2.555	2.557	2.18	2.136
2.99337	3.03666	2.98652	2.93742	2.96039	2.97825	3.00763	2.99444	3.07252	3.08667	3.02037	3.13081	2.92953	3.00952	3.04228	3.03508	3.02304	3.13597	3.00359	0.896848	1.65338	1.37806	1.11869	0.85894	0.786678	1.37584	1.10422	0.880912	0.804386	0.898521	0.504743	0.143575	0.0626755	0.893023	0.500291	0.138454	0.0530155	1.4332	2.27308	2.25593	2.08699	2.02311	1.98801	1.98901	2.425	2.50596	2.55093	2.55293	2.18407	2.14507
3.01967	3.08365	3.02365	2.96755	2.98837	2.99644	3.0529	3.02622	3.11038	3.13531	3.0466	3.18922	3.03924	3.11844	3.06283	3.04135	3.02607	3.134	3.04578	0.896625	1.65523	1.375	1.11823	0.857435	0.793354	1.37547	1.10851	0.883472	0.807774	0.89778	0.509611	0.143018	0.0638964	0.893208	0.503304	0.138733	0.0597566	1.43109	2.27909	2.25095	2.08595	2.03098	1.98912	1.99009	2.42479	2.50277	2.54579	2.54784	2.18914	2.15007
3.04807	3.1111	3.0511	2.99109	3.00408	3.01506	3.09108	3.07808	3.16907	3.19111	3.07209	3.24114	3.13425	3.22231	3.09806	3.05603	3.02901	3.13401	3.07909	0.894305	1.65463	1.37407	1.1104	0.851737	0.78544	1.37597	1.12924	0.89543	0.813869	0.893977	0.528306	0.164933	0.0696392	0.892713	0.508976	0.139721	0.0613121	1.42939	2.283	2.24899	2.084	2.03	1.994	1.994	2.416	2.493	2.53699	2.54099	2.19501	2.15299
3.07755	3.15348	3.09253	3.02741	3.03517	3.03923	3.1236	3.11275	3.19973	3.23572	3.10845	3.29635	3.23644	3.35066	3.12359	3.06714	3.03532	3.13828	3.11555	0.892421	1.65516	1.36914	1.10987	0.854778	0.781433	1.37704	1.12335	0.891275	0.805416	0.892834	0.526431	0.14613	0.0533486	0.890067	0.511305	0.139715	0.0618962	1.42841	2.28501	2.24394	2.08397	2.03206	1.99406	1.99297	2.41594	2.49285	2.53382	2.53692	2.198	2.14904
3.1167	3.18784	3.13067	3.057	3.04772	3.05574	3.167	3.16574	3.2527	3.28721	3.1407	3.32216	3.33975	3.47014	3.16572	3.07751	3.05809	3.15809	3.15488	0.893071	1.65142	1.36791	1.10786	0.855325	0.779382	1.37683	1.13032	0.886807	0.809043	0.891646	0.521162	0.153997	0.0727706	0.892545	0.504644	0.111965	0.042687	1.42797	2.28593	2.23988	2.08195	2.03584	1.998	1.99102	2.41184	2.48209	2.52121	2.53077	2.19807	2.15202
3.14599	3.22299	3.15899	3.09899	3.07799	3.08699	3.20899	3.19699	3.32399	3.33799	3.16999	3.37099	3.45498	3.60198	3.19599	3.099	3.062	3.162	3.19199	0.888931	1.64723	1.36518	1.08773	0.85469	0.773181	1.37072	1.12146	0.859815	0.795762	0.888541	0.533838	0.131614	0.0686007	0.887321	0.50315	0.11007	0.0417202	1.4225	2.283	2.235	2.08	2.029	1.998	1.992	2.405	2.486	2.53	2.521	2.201	2.153
3.19048	3.2716	3.20955	3.1276	3.11947	3.11953	3.24465	3.23461	3.35377	3.38665	3.21454	3.39353	3.53958	3.68664	3.23744	3.11468			3.22764	0.880851	1.63776	1.35648	1.09066	0.81526	0.758866	1.36309	1.11885	0.861786	0.796447	0.882836	0.533142	0.157274	0.0991457	0.876837	0.498769			1.41506	2.28099	2.23086	2.07387	2.03096	1.9949	1.99493	2.40389	2.4809	2.5239	2.51689	2.19697	2.15697
3.22517	3.31384	3.24903	3.1701	3.15326	3.15696	3.29103	3.27789	3.40768	3.43286	3.253	3.43124	3.58117	3.73224	3.26926	3.16268			3.27298	0.875941	1.63094	1.33905	1.06694	0.825707	0.759033	1.35754	1.10913	0.865546	0.800327	0.876127	0.539467	0.185158	0.124545	0.873698	0.521734			1.40859	2.27979	2.22088	2.06491	2.02788	1.98784	1.98993	2.39586	2.47398	2.51686	2.50888	2.19484	2.155
3.27416	3.34913	3.29211	3.21613	3.20617	3.19717	3.33412	3.31515	3.43609	3.46912	3.29517	3.48314	3.63007	3.78407	3.32216	3.19107			3.31414	0.869692	1.62609	1.33644	1.08349	0.82638	0.749124	1.35144	1.10902	0.861189	0.795987	0.869737	0.536795	0.179171	0.125546	0.868195	0.528043			1.40032	2.27097	2.21598	2.06099	2.02299	1.98098	1.98696	2.38999	2.47298	2.51098	2.50398	2.18796	2.15499
3.32949	3.3926	3.32962	3.26067	3.26255	3.25658	3.37549	3.36634	3.46656	3.50942	3.35349	3.53052	3.65352	3.80755	3.37748	3.21556			3.36249	0.870223	1.62393	1.33104	1.07785	0.812694	0.750159	1.34529	1.10293	0.86411	0.784878	0.868618	0.531946	0.162158	0.103664	0.869987	0.475022			1.40099	2.26003	2.2089	2.05589	2.01887	1.97291	1.9749	2.38689	2.46697	2.50495	2.49791	2.17301	2.14997
3.36926	3.43989	3.37903	3.31414	3.3064	3.30333	3.41512	3.39424	3.51077	3.54268	3.39331	3.57217	3.69416	3.85007	3.41619	3.26147			3.40207	0.868255	1.62064	1.32807	1.0523	0.804735	0.732994	1.34671	1.09823	0.866317	0.78085	0.862398	0.537947	0.133192	0.0750176	0.872095	0.475339			1.39752	2.26184	2.20072	2.04667	2.00879	1.96581	1.96684	2.37774	2.46477	2.50084	2.49086	2.17381	2.14779
3.42203	3.47704	3.42203	3.36204	3.36505	3.35905	3.46203	3.44602	3.54301	3.57102	3.44803	3.62102	3.70101	3.853	3.46603	3.36504			3.44703	0.873095	1.62337	1.3263	1.05918	0.816675	0.734019	1.34939	1.1066	0.860309	0.782538	0.870256	0.541168	0.134119	0.0677892	0.873974	0.579089			1.4016	2.25499	2.189	2.033	1.99999	1.958	1.95999	2.367	2.455	2.494	2.485	2.166	2.13899
3.46465	3.52744	3.4626	3.41668	3.43079	3.42889	3.50245	3.46957	3.55943	3.59233	3.49166	3.64345	3.71102	3.85594	3.50865	3.41401			3.48661	0.879854	1.63132	1.33282	1.07298	0.823464	0.746195	1.35817	1.10468	0.858531	0.780465	0.878049	0.538773	0.132618	0.0539659	0.879537	0.539824			1.40659	2.24491	2.1829	2.02689	1.99291	1.95383	1.94784	2.36094	2.4509	2.4889	2.48495	2.15991	2.13198
3.51784	3.5641	3.5121	3.47328	3.49654	3.50263	3.53993	3.51661	3.59458	3.61944	3.54589	3.68016	3.71316	3.85116	3.56177	3.49796			3.53679	0.886036	1.63555	1.33569	1.0813	0.838391	0.759563	1.36222	1.10165	0.863434	0.788279	0.88458	0.513179	0.145196	0.0542204	0.885176	0.54474			1.41254	2.23781	2.17488	2.01788	1.98567	1.93974	1.93479	2.35586	2.44288	2.481	2.48084	2.1527	2.12995
3.5531	3.61008	3.55806	3.52712	3.56118	3.57119	3.57908	3.54208	3.61907	3.63806	3.58309	3.68703	3.72	3.858	3.59411	3.58015		3.61275	3.57012	0.892994	1.64443	1.34765	1.08372	0.840938	0.759711	1.36781	1.10841	0.862791	0.792023	0.890891	0.515642	0.13665	0.0450287	0.892546	0.566844		0.162139	1.41628	2.22998	2.16999	2.01299	1.97199	1.92898	1.92598	2.34999	2.43798	2.48098	2.47399	2.13999	2.12799
3.59239	3.64061	3.58171	3.57473	3.62989	3.6429	3.60958	3.57234	3.6442	3.66128	3.61944	3.69916	3.72004	3.858	3.63638	3.63881	3.37177	3.51524	3.6154	0.898284	1.64864	1.35208	1.09178	0.84005	0.763971	1.37346	1.11195	0.866921	0.793193	0.895166	0.516464	0.136465	0.0445434	0.898801	0.538188	0.209713	0.160709	1.42359	2.22087	2.16694	2.009	1.96681	1.9209	1.9199	2.34799	2.43199	2.47194	2.46991	2.13585	2.12391
3.62368	3.68865	3.63782	3.63291	3.70047	3.71457	3.65561	3.59968	3.66051	3.68342	3.65454	3.71216	3.72314	3.858	3.6667	3.70352	3.43422	3.4582	3.64784	0.899504	1.65283	1.36021	1.09335	0.843502	0.76758	1.38044	1.10789	0.875573	0.800561	0.896537	0.515961	0.135628	0.0440218	0.899786	0.548821	0.223264	0.0889203	1.42853	2.21079	2.16205	2.00898	1.95202	1.91277	1.91181	2.34688	2.43086	2.46684	2.46279	2.12384	2.11702
3.65204	3.71605	3.67204	3.67106	3.76207	3.78006	3.68104	3.62802	3.68203	3.70102	3.67704	3.71901	3.72899	3.85798	3.69604	3.76706	3.52709	3.5501	3.68304	0.904674	1.65751	1.36444	1.10647	0.856146	0.785146	1.38541	1.11582	0.876104	0.804369	0.901034	0.513903	0.115469	0.0436807	0.905494	0.576044	0.225481	0.0914395	1.43358	2.202	2.164	2.008	1.95299	1.903	1.90401	2.342	2.425	2.45999	2.454	2.117	2.118
3.69036	3.7614	3.71341	3.72341	3.82747	3.83393	3.72039	3.64844	3.70733	3.72425	3.71833	3.73305	3.723	3.84	3.72941	3.82755	3.61606	3.64557	3.72444	0.908323	1.66057	1.37197	1.11102	0.862316	0.790491	1.38561	1.11595	0.880336	0.80349	0.904411	0.498231	0.124398	0.0443088	0.909245	0.579096	0.207282	0.0907719	1.43825	2.19992	2.163	2.00496	1.94291	1.89903	1.9177	2.34301	2.42199	2.4519	2.44996	2.11494	2.11703
3.71975	3.79389	3.74682	3.75705	3.8655	3.90836	3.75196	3.68373	3.73342	3.74447	3.74498	3.73754	3.72316	3.84009	3.76266	3.87227	3.70153	3.77167	3.7597	0.909359	1.66468	1.37953	1.11626	0.873416	0.798583	1.38513	1.11484	0.884637	0.804671	0.906044	0.497998	0.131484	0.0449932	0.909621	0.555327	0.165052	0.0745069	1.43905	2.194	2.16305	2.00198	1.93598	1.90084	1.89391	2.34393	2.42093	2.44402	2.44693	2.11	2.11891
3.75109	3.83109	3.78108	3.80109	3.92815	3.96516	3.79208	3.71408	3.75106	3.76407	3.78607	3.76002	3.73	3.84402	3.79009	3.92509	3.80727	3.88335	3.7891	0.909321	1.66388	1.37524	1.13378	0.890335	0.806624	1.3866	1.11231	0.881583	0.819747	0.905393	0.516622	0.137922	0.0447082	0.910099	0.560151	0.165084	0.077658	1.43864	2.194	2.165	2.001	1.93499	1.894	1.89	2.34099	2.41798	2.445	2.44399	2.10999	2.115
3.78248	3.86349	3.80955	3.83464	3.98169	4.02164	3.8195	3.7435	3.77229	3.78733	3.80953	3.76725	3.73004	3.85109	3.82243	3.95864	3.90547	4.0096	3.82454	0.90967	1.66355	1.3806	1.134	0.895816	0.811546	1.38936	1.11007	0.879269	0.825795	0.906424	0.510348	0.138683	0.0440638	0.909707	0.542934	0.152324	0.059298	1.43742	2.19399	2.16601	2.0019	1.93189	1.89486	1.88896	2.33906	2.41194	2.44496	2.44004	2.10599	2.11596
3.82081	3.90295	3.85386	3.88576	4.03645	4.073	3.85981	3.78376	3.79602	3.81362	3.85171	3.78726	3.73307	3.8579	3.85688	4.00964	4.02333	4.138	3.86774	0.906371	1.65961	1.37717	1.13832	0.898165	0.817633	1.38312	1.10885	0.87831	0.827662	0.902721	0.519455	0.139735	0.0435917	0.906944	0.540553	0.141103	0.0547532	1.43412	2.19293	2.16712	1.99405	1.923	1.8841	1.88602	2.34398	2.407	2.44183	2.44288	2.10493	2.113
3.85404	3.94206	3.88906	3.91707	4.05508	4.11407	3.89307	3.81505	3.83802	3.83904	3.88105	3.79803	3.736	3.854	3.89305	4.03607	4.1191	4.26111	3.89807	0.900639	1.6539	1.37104	1.13528	0.909851	0.823084	1.3814	1.10513	0.87378	0.824036	0.897438	0.513928	0.14075	0.0440701	0.900929	0.526292	0.151493	0.0676491	1.4284	2.19	2.172	1.996	1.92299	1.888	1.887	2.34301	2.407	2.43501	2.438	2.10201	2.113
3.88259	3.97854	3.93159	3.9644	4.10732	4.15944	3.93644	3.85039	3.85147	3.86439	3.91154	3.81537	3.73905	3.85696	3.92558	4.08034	4.18736	4.33537	3.9444	0.893086	1.65021	1.3639	1.12911	0.916928	0.825765	1.37441	1.10364	0.873516	0.821476	0.889733	0.51294	0.140462	0.0441408	0.893681	0.507686	0.172439	0.0994907	1.42082	2.19108	2.17405	1.99708	1.91801	1.88603	1.88599	2.34699	2.40501	2.43999	2.43897	2.10605	2.11092
3.92994	4.02178	3.97859	3.99715	4.13313	4.19473	3.97203	3.88194	3.8887	3.8957	3.95501	3.84466	3.74307	3.854	3.97189	4.1082	4.29414	4.44335	3.97717	0.884111	1.64097	1.35917	1.12915	0.91277	0.820524	1.36792	1.10038	0.869909	0.811049	0.882114	0.521493	0.142178	0.04501	0.883482	0.495844	0.152091	0.101156	1.41811	2.19686	2.17814	2.00305	1.91902	1.88795	1.88502	2.34616	2.40609	2.43935	2.43716	2.10984	2.105
3.96916	4.05416	4.00318	4.0451	4.18005	4.22509	4.0151	3.92115	3.91814	3.92513	3.99717	3.87212	3.74604	3.85401	4.00916	4.15817	4.30009	4.45808	4.0261	0.880823	1.63888	1.35959	1.11938	0.907775	0.814856	1.35869	1.09169	0.863185	0.813893	0.88021	0.519913	0.143338	0.0458448	0.879006	0.505159	0.156669	0.103015	1.41319	2.191	2.18402	2.005	1.92001	1.88601	1.88601	2.35302	2.41001	2.45399	2.44402	2.10299	2.105
4.01461	4.09844	4.05551	4.07353	4.19536	4.2503	4.0446	3.96453	3.95862	3.96258	4.04561	3.90747	3.75725	3.85702	4.05458	4.20749	4.32532	4.48026	4.05465	0.878923	1.63533	1.35719	1.12142	0.903238	0.808004	1.35572	1.08446	0.855987	0.805921	0.877456	0.506481	0.145525	0.0472131	0.877881	0.507656	0.150794	0.0843774	1.41238	2.18999	2.19112	2.00609	1.92204	1.88905	1.88799	2.35811	2.41405	2.45102	2.45007	2.10102	2.10402
4.06397	4.13411	4.09707	4.1167	4.22474	4.27437	4.09272	4.00809	4.00888	4.00993	4.09504	3.94639	3.77753	3.8593	4.1019	4.24697	4.3513	4.50119	4.10674	0.878422	1.63534	1.3563	1.10816	0.890117	0.799371	1.35134	1.07702	0.847081	0.789329	0.877137	0.494717	0.149224	0.0492208	0.877175	0.509723	0.14563	0.0713681	1.41219	2.189	2.20121	2.01307	1.92512	1.89302	1.88714	2.36719	2.41814	2.45328	2.45619	2.10298	2.10579
4.10512	4.18107	4.14208	4.14609	4.25604	4.29004	4.12311	4.05407	4.04611	4.0491	4.13912	4.00517	3.80008	3.87204	4.14011	4.28808	4.36403	4.50902	4.13811	0.879352	1.63951	1.35481	1.10606	0.87859	0.789719	1.35098	1.07864	0.850472	0.788885	0.878297	0.496287	0.156161	0.0564283	0.877827	0.508993	0.148576	0.0670658	1.41337	2.18901	2.21001	2.01602	1.93001	1.89401	1.893	2.375	2.42401	2.46501	2.46402	2.10201	2.09698
4.15858	4.21456	4.17662	4.1883	4.27414	4.3071	4.1714	4.08767	4.0967	4.09367	4.19357	4.08398	3.83694	3.89403	4.19063	4.32627	4.37915	4.52004	4.18641	0.884875	1.64493	1.36208	1.10376	0.869555	0.789058	1.36122	1.07648	0.846875	0.791222	0.886044	0.508417	0.165942	0.0655838	0.880922	0.510591	0.146586	0.0605736	1.42056	2.19307	2.21412	2.02306	1.93309	1.898	1.89105	2.37505	2.43005	2.47004	2.47105	2.10604	2.08885
4.20599	4.25968	4.22677	4.21275	4.28577	4.31535	4.20403	4.14177	4.15406	4.14813	4.23999	4.16388	3.9135	4.05746	4.24189	4.34852	4.39107	4.52309	4.22017	0.890136	1.64684	1.36877	1.10829	0.866266	0.789652	1.36488	1.07741	0.847144	0.786162	0.892049	0.520464	0.182697	0.136736	0.8852	0.513085	0.144605	0.0552533	1.42269	2.19926	2.22409	2.02807	1.94009	1.89816	1.89507	2.37916	2.43416	2.47323	2.47521	2.10926	2.07698
4.24716	4.28817	4.25915	4.24414	4.31804	4.33006	4.24713	4.17422	4.19821	4.19521	4.28117	4.24224	3.97624		4.27919	4.37005	4.39403	4.52699	4.26912	0.89413	1.65109	1.37068	1.10539	0.845724	0.786375	1.37114	1.07497	0.840221	0.766707	0.895753	0.532686	0.207095		0.889367	0.51453	0.142718	0.0545636	1.42928	2.21003	2.22802	2.03101	1.94401	1.905	1.89802	2.38601	2.44101	2.48301	2.484	2.12003	2.076
4.28847	4.33143	4.29842	4.28031	4.32919	4.34615	4.28063	4.23137	4.25168	4.25072	4.32542	4.306	4.03804		4.32746	4.38422	4.401	4.52404	4.30153	0.899389	1.65639	1.37549	1.10605	0.84413	0.782521	1.36773	1.08681	0.840709	0.765939	0.901681	0.529248	0.203453		0.893715	0.517089	0.134563	0.0554446	1.43307	2.21811	2.23199	2.03299	1.94602	1.90502	1.90309	2.38898	2.4441	2.48609	2.48307	2.12807	2.07602
4.32676	4.36707	4.33286	4.30569	4.34455	4.3585	4.33181	4.26236	4.30736	4.3095	4.35976	4.38721	4.12259		4.36479	4.40217	4.40107	4.527	4.34476	0.902518	1.65921	1.38126	1.10629	0.848274	0.783485	1.37014	1.07893	0.851151	0.775626	0.904274	0.544014	0.210369		0.897301	0.516059	0.134013	0.0517929	1.4384	2.22707	2.231	2.03205	1.94812	1.90717	1.91	2.38698	2.45205	2.49314	2.4891	2.1341	2.07819
4.35804	4.41104	4.36804	4.33403	4.36703	4.37902	4.36503	4.31805	4.36307	4.37107	4.39104	4.43708	4.1881	4.22313	4.39704	4.40902	4.404	4.527	4.37605	0.903658	1.66643	1.38594	1.1102	0.853792	0.786174	1.36308	1.08699	0.8594	0.784064	0.907739	0.536801	0.189803	0.0934077	0.896117	0.510697	0.133309	0.0502674	1.44357	2.23001	2.231	2.034	1.953	1.914	1.91001	2.38601	2.454	2.499	2.49301	2.13801	2.08601
4.39545	4.44452	4.40136	4.35941	4.39231	4.3993	4.39362	4.36065	4.42069	4.42977	4.42539	4.50688	4.27835	4.33575	4.43053	4.42315	4.4041	4.52299	4.4184	0.910765	1.6721	1.38846	1.11355	0.855937	0.789369	1.3714	1.09508	0.859564	0.788032	0.915392	0.529281	0.165897	0.0739219	0.902318	0.508422	0.132674	0.0480057	1.44997	2.23603	2.22696	2.03003	1.95505	1.91604	1.917	2.39501	2.45797	2.502	2.49906	2.145	2.09495
4.43177	4.48572	4.43079	4.39265	4.41743	4.42361	4.44292	4.41313	4.47629	4.49133	4.45695	4.57738	4.38657	4.47503	4.47272	4.43541	4.41205	4.52216	4.4509	0.913498	1.67483	1.39032	1.11635	0.858894	0.793128	1.37851	1.10005	0.875598	0.793827	0.917055	0.521759	0.139678	0.067493	0.906132	0.507591	0.139173	0.0468699	1.45035	2.238	2.224	2.03205	1.95911	1.91909	1.91711	2.39595	2.45609	2.50207	2.50405	2.145	2.09111
4.46516	4.51717	4.46516	4.42112	4.43617	4.45013	4.48316	4.46216	4.53224	4.54924	4.49815	4.63726	4.49845	4.56349	4.50418	4.45312	4.41418	4.52924	4.49016	0.91297	1.67522	1.39069	1.11759	0.859475	0.790005	1.37709	1.1111	0.875447	0.798898	0.914676	0.532906	0.137386	0.0545776	0.907075	0.497986	0.13504	0.0465042	1.44989	2.23799	2.22399	2.034	1.964	1.92301	1.922	2.39399	2.46	2.505	2.50599	2.14498	2.096
4.50349	4.55752	4.50349	4.45056	4.47545	4.48143	4.52054	4.50065	4.58864	4.60571	4.53258	4.69767	4.6046	4.68002	4.5464	4.48027		4.58486	4.52845	0.910608	1.67199	1.38539	1.11532	0.858171	0.786328	1.37561	1.11133	0.865487	0.800742	0.911521	0.518176	0.129178	0.0446664	0.905889	0.471409		0.0634904	1.44652	2.23597	2.22092	2.03297	1.96505	1.92503	1.92304	2.39195	2.45906	2.50501	2.50299	2.141	2.09701
4.54169	4.59792	4.54192	4.49387	4.51071	4.51478	4.56294	4.55096	4.63836	4.66133	4.57739	4.74992	4.72885	4.83754	4.57794	4.50134		4.57575	4.56394	0.911979	1.66794	1.37781	1.10721	0.848231	0.780627	1.38374	1.11088	0.873616	0.800021	0.911512	0.533085	0.11583	0.0436215	0.908153	0.47687		0.0402852	1.44421	2.23393	2.21486	2.03098	1.96902	1.92693	1.92598	2.38793	2.46395	2.50598	2.50189	2.14095	2.09811
4.57105	4.63705	4.58104	4.53105	4.54106	4.54804	4.60305	4.59206	4.69606	4.71806	4.59406	4.78905	4.85011	4.98812	4.61804	4.51606		4.64993	4.60405	0.910672	1.66242	1.37119	1.10227	0.843583	0.76984	1.37858	1.10587	0.872601	0.795823	0.908601	0.499238	0.104398	0.0433087	0.909532	0.486779		0.120066	1.43732	2.23101	2.20899	2.02999	1.97	1.92401	1.92501	2.385	2.46199	2.505	2.497	2.13901	2.10302
4.61849	4.67757	4.61858	4.57357	4.59135	4.58749	4.65153	4.64253	4.74766	4.77066	4.64444	4.83238	4.94783	5.093	4.65758	4.57048	4.44535	4.58931	4.64558	0.903731	1.65703	1.36315	1.09693	0.837809	0.760743	1.37537	1.10827	0.864607	0.789839	0.901089	0.471599	0.155186	0.0861114	0.902729	0.582546	0.170465	0.125476	1.43312	2.23599	2.20295	2.02499	1.97295	1.93197	1.93001	2.38296	2.45596	2.50192	2.49496	2.14395	2.11705
4.65716	4.72209	4.66407	4.61802	4.61927	4.62611	4.6932	4.68425	4.799	4.82214	4.67918	4.86239	5.01236	5.1702	4.70316	4.60786	4.47239	4.6112	4.69111	0.899848	1.64983	1.35413	1.08725	0.83219	0.75245	1.37058	1.10298	0.858235	0.783666	0.897824	0.466115	0.163158	0.110462	0.897851	0.599752	0.191504	0.143975	1.42472	2.23493	2.19889	2.02389	1.96898	1.92998	1.93095	2.3798	2.45291	2.49591	2.49186	2.14	2.1212
4.70716	4.76913	4.71016	4.66217	4.67417	4.67417	4.74515	4.73813	4.84216	4.87115	4.73018	4.92219	5.07104	5.22204	4.75315	4.64516	4.48907	4.53404	4.73915	0.892029	1.64194	1.34627	1.07877	0.8236	0.74554	1.36357	1.10091	0.855834	0.783034	0.892811	0.462886	0.159133	0.104058	0.887566	0.597236	0.195169	0.0663998	1.41962	2.232	2.19398	2.01899	1.968	1.929	1.92898	2.371	2.44899	2.49198	2.48599	2.13999	2.13002
4.75274	4.80869	4.75749	4.71062	4.72266	4.7247	4.78765	4.77666	4.88942	4.91553	4.78264	4.97759	5.08242	5.23526	4.79577	4.69268	4.51034	4.54673	4.78157	0.891615	1.63788	1.33954	1.07289	0.823623	0.742559	1.3635	1.09774	0.851213	0.778494	0.890213	0.461629	0.142567	0.0916272	0.8891	0.596149	0.206648	0.0791463	1.41475	2.23104	2.18886	2.01497	1.96697	1.92796	1.92296	2.37092	2.44696	2.487	2.48196	2.13801	2.137
4.81012	4.862	4.79623	4.75916	4.77421	4.77923	4.83793	4.82777	4.92175	4.95677	4.83212	5.02293	5.11418	5.25482	4.85505	4.74532	4.5368	4.6788	4.82609	0.887537	1.63665	1.33801	1.07313	0.830418	0.735719	1.36155	1.09146	0.851535	0.777968	0.887451	0.456907	0.134548	0.0607986	0.883955	0.596032	0.220506	0.176361	1.41353	2.23405	2.17793	2.01291	1.96486	1.92477	1.91984	2.36495	2.44391	2.48691	2.47891	2.13905	2.13693
4.858	4.905	4.86659	4.83161	4.84964	4.85663	4.89209	4.86607	4.96801	4.98906	4.87269	5.06254	5.12501	5.247	4.88869	4.8052	4.571	4.713	4.873	0.89127	1.63895	1.32469	1.04981	0.803489	0.727051	1.3511	1.08519	0.837993	0.770282	0.883947	0.514222	0.127602	0.0509623	0.8911	0.536396	0.234089	0.190159	1.41561	2.236	2.175	2.005	1.95101	1.91349	1.90899	2.349	2.43349	2.4795	2.47449	2.13949	2.118
4.90456	4.94958	4.91283	4.88432	4.91326	4.92125	4.94078	4.90391	4.98762	5.01934	4.9448	5.08747	5.13201	5.24801	4.95838	4.89403	4.62468	4.84298	4.92254	0.892163	1.64355	1.32787	1.05933	0.805581	0.726658	1.35506	1.09496	0.84348	0.779049	0.883889	0.509425	0.124274	0.0476428	0.890381	0.532248	0.236241	0.178953	1.41948	2.23491	2.17095	2.00048	1.95095	1.9095	1.90352	2.34301	2.42656	2.47501	2.4715	2.13454	2.1124
4.94796	4.99382	4.95536	4.93589	4.97642	4.98447	4.97398	4.95019	5.01171	5.03977	4.9829	5.11452	5.13655	5.24902	4.99978	4.98142	4.67719	4.92518	4.96389	0.892419	1.64696	1.33147	1.05492	0.806693	0.732533	1.35885	1.10209	0.848396	0.781082	0.888498	0.509691	0.117463	0.0430046	0.893121	0.555651	0.235991	0.196992	1.42374	2.22793	2.16698	1.99504	1.94501	1.90146	1.90046	2.33945	2.42153	2.47399	2.46848	2.13096	2.10947
4.99474	5.03684	4.99384	4.9879	5.03507	5.04258	5.01695	4.9707	5.04396	5.06591	5.0207	5.12324	5.14056	5.247	5.0358	5.04006	4.75947	4.83632	5.01175	0.893023	1.63526	1.33967	1.06601	0.813086	0.737864	1.36239	1.09878	0.852222	0.781349	0.889703	0.512938	0.120719	0.0452599	0.89339	0.525271	0.20881	0.136613	1.41244	2.21587	2.15555	1.99348	1.94188	1.89845	1.898	2.33809	2.4239	2.47447	2.46699	2.12687	2.10852
5.03643	5.08141	5.04283	5.03595	5.09492	5.10443	5.0436	5.01084	5.06752	5.08702	5.06043	5.13502	5.1425	5.247	5.07793	5.10577	4.83771	4.85751	5.04656	0.89421	1.64184	1.34853	1.07174	0.814035	0.745811	1.36505	1.10829	0.849947	0.78282	0.891249	0.513977	0.120597	0.0444033	0.89419	0.532875	0.197461	0.0761201	1.42083	2.20562	2.16044	1.99644	1.93652	1.89604	1.89799	2.34442	2.41954	2.47346	2.46895	2.11661	2.10757
5.07328	5.11883	5.0773	5.08235	5.1524	5.17448	5.09357	5.03427	5.09414	5.11408	5.09775	5.15154	5.14392	5.24351	5.11478	5.16336	4.96903	5.02485	5.08975	0.897486	1.64957	1.35346	1.09177	0.835944	0.759726	1.37215	1.10729	0.857058	0.787711	0.893967	0.512644	0.120004	0.0445064	0.897926	0.537067	0.143578	0.0583468	1.42838	2.20598	2.16055	1.99752	1.93698	1.89861	1.895	2.34253	2.421	2.46852	2.46504	2.1165	2.10946
5.11405	5.16254	5.12105	5.13056	5.2146	5.2441	5.11958	5.06854	5.11756	5.13255	5.13906	5.16352	5.13951	5.23802	5.15205	5.22162	5.07935	5.14235	5.12856	0.901194	1.6553	1.36486	1.1003	0.851623	0.773578	1.38024	1.10427	0.859171	0.789231	0.896936	0.510564	0.11297	0.0455384	0.902121	0.531387	0.132793	0.0524627	1.43228	2.2025	2.16701	1.999	1.9355	1.90251	1.89501	2.346	2.42001	2.46949	2.468	2.11349	2.10701
5.14796	5.19105	5.15749	5.17297	5.27434	5.3074	5.16824	5.09756	5.14738	5.16087	5.1779	5.17351	5.14485	5.23439	5.18248	5.28978	5.11732	5.18177	5.16638	0.902312	1.65647	1.37066	1.12121	0.866002	0.785746	1.38516	1.10191	0.854886	0.795869	0.898482	0.506167	0.121226	0.0454934	0.902747	0.54442	0.152719	0.0651934	1.43628	2.19856	2.17403	1.99753	1.93547	1.90443	1.89744	2.34601	2.42294	2.47002	2.46902	2.10956	2.10696
5.18482	5.23423	5.19931	5.21438	5.33362	5.37998	5.19788	5.13766	5.16476	5.18271	5.21093	5.18772	5.151	5.23648	5.22274	5.34599	5.23581	5.30284	5.2053	0.9043	1.65193	1.37362	1.12162	0.879906	0.798886	1.38179	1.10583	0.856336	0.804817	0.90066	0.511808	0.122531	0.044887	0.904352	0.538618	0.149193	0.0628616	1.43786	2.20202	2.18252	2.0015	1.93843	1.8995	1.89506	2.35052	2.42203	2.46961	2.47099	2.11252	2.10595
5.21562	5.2721	5.23265	5.26264	5.38468	5.43715	5.23262	5.1721	5.19857	5.20757	5.24813	5.20655	5.15252	5.225	5.24912	5.39612	5.34079	5.42682	5.23763	0.905221	1.65386	1.37185	1.12665	0.889199	0.811045	1.3798	1.09195	0.853077	0.815716	0.901805	0.523776	0.128611	0.0499846	0.905032	0.546288	0.145917	0.0596226	1.43487	2.20651	2.18902	2.00102	1.93349	1.90599	1.89901	2.35451	2.4245	2.478	2.4735	2.11701	2.10549
5.25788	5.30997	5.28676	5.31681	5.45176	5.49593	5.27682	5.2134	5.22794	5.23497	5.29183	5.22438	5.15843	5.22651	5.29139	5.44192	5.45436	5.5538	5.28431	0.899974	1.64879	1.36713	1.12687	0.896124	0.813096	1.37238	1.09975	0.857901	0.809886	0.896456	0.531051	0.138155	0.0513444	0.900056	0.547019	0.135866	0.0568379	1.43131	2.21	2.19803	2.00994	1.92805	1.90153	1.903	2.35902	2.42403	2.47704	2.47657	2.12146	2.10157
5.29912	5.35027	5.32283	5.35939	5.49838	5.55034	5.31138	5.23927	5.24591	5.26422	5.33012	5.23672	5.1595	5.22998	5.33419	5.48426	5.55061	5.66058	5.31782	0.893232	1.64355	1.36325	1.12961	0.901625	0.82176	1.36946	1.08254	0.843272	0.803018	0.890452	0.530448	0.137951	0.0523677	0.892602	0.52833	0.155197	0.0812896	1.42613	2.20849	2.20958	2.01457	1.92995	1.90804	1.90656	2.36247	2.4276	2.48254	2.48356	2.12199	2.101
5.33604	5.38956	5.37054	5.40008	5.55007	5.60456	5.35954	5.27657	5.29706	5.29309	5.36704	5.27103	5.16252	5.23	5.37105	5.52155	5.68109	5.77403	5.36105	0.884576	1.63211	1.35587	1.12696	0.905097	0.823407	1.36005	1.07421	0.822035	0.752135	0.881832	0.533407	0.14043	0.0536878	0.884439	0.515801	0.169729	0.127704	1.41804	2.20851	2.21752	2.02201	1.93251	1.91201	1.91101	2.36551	2.43701	2.48402	2.48202	2.122	2.1025
5.37353	5.43522	5.41053	5.45506	5.60811	5.6652	5.39244	5.3142	5.31566	5.32147	5.41347	5.29567	5.1748	5.22795	5.40842	5.56735	5.70849	5.85442	5.40335	0.878263	1.61155	1.34656	1.1298	0.895833	0.814955	1.33584	1.05651	0.814441	0.741654	0.878403	0.527099	0.143786	0.0585587	0.876554	0.487452	0.175572	0.120534	1.39895	2.19889	2.2138	2.02891	1.94587	1.92385	1.91587	2.37085	2.43887	2.48891	2.48691	2.11698	2.10298
5.43263	5.48866	5.46466	5.49078	5.6398	5.70575	5.43871	5.35475	5.36568	5.36274	5.46865	5.34966	5.17897	5.23893	5.46464	5.6306	5.75073	5.89375	5.45368	0.874295	1.61535	1.34936	1.12665	0.899147	0.812535	1.33717	1.04908	0.814449	0.74296	0.874405	0.533548	0.146491	0.0618684	0.872843	0.476906	0.159285	0.101076	1.4019	2.20397	2.22493	2.04291	1.95594	1.92499	1.92097	2.38292	2.44297	2.49297	2.49396	2.12396	2.10598
5.47719	5.53309	5.51016	5.5441	5.66514	5.73012	5.48414	5.40221	5.41913	5.41016	5.51518	5.40119	5.19412	5.2521	5.51217	5.65917	5.7661	5.90708	5.49519	0.874506	1.6177	1.3473	1.10215	0.887803	0.809959	1.33088	1.0433	0.817123	0.74515	0.875375	0.53417	0.153895	0.0680026	0.872287	0.485065	0.163259	0.0974122	1.40004	2.21102	2.23104	2.05003	1.95604	1.93402	1.92703	2.39302	2.44904	2.50498	2.49703	2.12702	2.11099
5.52421	5.55661	5.55033	5.56859	5.70139	5.75951	5.52039	5.45413	5.45244	5.44934	5.56123	5.4492	5.22351	5.27659	5.55626	5.70326	5.79059	5.92766	5.5432	0.873487	1.61758	1.34452	1.11684	0.88599	0.799486	1.33265	1.04684	0.810265	0.740016	0.87418	0.52164	0.149995	0.0635939	0.871434	0.501435	0.152982	0.0828049	1.39899	2.21592	2.24084	2.05689	1.96584	1.9399	1.93487	2.3989	2.45982	2.50107	2.50487	2.1329	2.10903
5.56665	5.61055	5.58868				5.57257	5.50458	5.50953	5.50157	5.60464	5.50157	5.24483	5.31171	5.60163	5.73375	5.80885	5.94089	5.57871	0.878349	1.62456	1.35156				1.33787	1.04819	0.814533	0.735507	0.880646	0.49516	0.142651	0.059811	0.874603	0.505835	0.145828	0.0674366	1.40285	2.22691	2.25488	2.06593				2.40991	2.46496	2.51687	2.51293	2.14391	2.10602
5.61814	5.64411	5.64011	5.65009	5.75007	5.79106	5.60015	5.55911	5.55319	5.56216	5.65913	5.58721	5.31317	5.31718	5.65014	5.77408	5.82403	5.94203	5.62811	0.880603	1.62907	1.35522	1.09882	0.853335	0.78826	1.332	1.06899	0.820391	0.740406	0.883474	0.506041	0.164932	0.0636934	0.876172	0.513914	0.147205	0.0651854	1.41258	2.23202	2.25903	2.07102	1.97803	1.94904	1.94202	2.41901	2.46902	2.52104	2.51404	2.14703	2.10601
5.6661	5.68228	5.6773	5.68141	5.77552	5.81063	5.65301	5.59925	5.61877	5.61697	5.70317	5.66062	5.3719	5.38178	5.6981	5.8005	5.8348	5.95378	5.6653	0.885164	1.63088	1.36048	1.09761	0.858699	0.784746	1.34115	1.05966	0.824267	0.738879	0.888348	0.50285	0.172802	0.0860494	0.8804	0.515225	0.145296	0.0600369	1.41319	2.23985	2.27078	2.07885	1.9888	1.96176	1.94985	2.42293	2.47685	2.53376	2.52774	2.15682	2.10894
5.70476	5.7307	5.72868	5.71678	5.79687	5.83485	5.69275	5.64472	5.68161	5.67961	5.75567	5.7405	5.43858	5.4466	5.7298	5.82584	5.84792	5.96493	5.70873	0.888002	1.63268	1.36354	1.0981	0.858512	0.778042	1.32941	1.06671	0.812148	0.745418	0.893011	0.510322	0.190379	0.108341	0.881593	0.510778	0.142577	0.0568596	1.41468	2.24894	2.27597	2.08397	1.99894	1.962	1.95994	2.43791	2.47601	2.54195	2.53595	2.16396	2.11198
5.74518	5.7632	5.7502	5.74912	5.83408	5.85112	5.73016	5.6852	5.73322	5.73924	5.77921	5.81133	5.52535	5.65895	5.78812	5.84107	5.852	5.96497	5.75015	0.88973	1.63482	1.36566	1.11763	0.839895	0.77578	1.34386	1.08076	0.832753	0.750142	0.893972	0.509636	0.168349	0.127946	0.883624	0.507569	0.138987	0.0538651	1.41978	2.25403	2.27602	2.08402	2.00203	1.967	1.96503	2.43303	2.48003	2.54702	2.54503	2.16805	2.121
5.79026	5.81318	5.80018	5.7795	5.85466	5.8815	5.77034	5.73518	5.78908	5.8	5.83213	5.89463	5.61453	5.64523	5.8185	5.85969	5.852	5.95713	5.78936	0.897335	1.64422	1.37266	1.12027	0.851499	0.773193	1.35577	1.10948	0.843592	0.760933	0.902224	0.526493	0.178178	0.0962806	0.889867	0.509803	0.138341	0.0551587	1.42541	2.26285	2.28092	2.08892	2.00987	1.967	1.97287	2.44087	2.48787	2.5529	2.55287	2.18177	2.121
5.81578	5.84176	5.82479	5.79784	5.86392	5.88597	5.80272	5.79151	5.85047	5.86741	5.85382	5.95349	5.70521	5.76395	5.85072	5.86694	5.85299	5.94808	5.82172	0.90203	1.65124	1.37365	1.12054	0.848974	0.777274	1.36008	1.07834	0.854743	0.768554	0.906583	0.530943	0.159486	0.0766979	0.895709	0.507996	0.138221	0.0647556	1.43229	2.26597	2.27902	2.08801	2.01099	1.97196	1.97498	2.441	2.50882	2.55796	2.55498	2.182	2.1319
5.86909	5.89417	5.87512	5.85503	5.89806	5.91508	5.85613	5.84322	5.92225	5.94229	5.90607	6.01927	5.81852	5.8965	5.90113	5.87906	5.85502	5.94501	5.86517	0.905732	1.6541	1.37589	1.11726	0.845438	0.779748	1.361	1.09138	0.856517	0.783214	0.909691	0.516187	0.148122	0.0734832	0.899604	0.510063	0.140917	0.0708638	1.43413	2.277	2.27598	2.08899	2.014	1.98101	1.97902	2.445	2.50602	2.559	2.55601	2.19	2.13602
5.8906	5.93425	5.90249	5.86285	5.91272	5.93365	5.88741	5.89601	5.98286	6.01071	5.92367	6.08281	5.94168	6.01576	5.93241	5.89274	5.85893	5.94696	5.90623	0.903787	1.6522	1.37503	1.11663	0.844998	0.783922	1.36697	1.09734	0.860584	0.784123	0.907462	0.529647	0.141416	0.0599642	0.898098	0.51326	0.145003	0.0693878	1.43531	2.277	2.27207	2.08704	2.01498	1.98394	1.98391	2.445	2.50993	2.55998	2.55796	2.19098	2.14189
5.93572	5.96084	5.94474	5.91866	5.95772	5.96879	5.92974	5.94371	6.04761	6.0766	5.97171	6.13966	6.05333	6.13428	5.95685	5.90294	5.86894	5.96091	5.9398	0.90373	1.65133	1.37083	1.11795	0.846729	0.778196	1.3743	1.09925	0.853395	0.791962	0.907152	0.525746	0.144749	0.0550884	0.89812	0.514046	0.146392	0.062035	1.43239	2.28594	2.27697	2.087	2.02494	1.98201	1.98201	2.445	2.51596	2.56298	2.55402	2.20094	2.14101
5.96316	6.01515	5.97319	5.9262	5.95914	5.96715	5.98014	5.9822	6.10725	6.13923	5.99617	6.19014	6.16945	6.29147	6.00911	5.94807		5.96113	5.98714	0.901744	1.64386	1.3645	1.10277	0.844223	0.776325	1.37067	1.11913	0.873374	0.799717	0.90556	0.539652	0.142089	0.0609978	0.89566	0.559337		0.0622266	1.42617	2.28303	2.26899	2.084	2.02599	1.985	1.98599	2.44198	2.50701	2.551	2.55099	2.19702	2.14203
6.00629	6.05534	6.02515	5.9811	5.99836	6.00734	6.01936	6.03808	6.17686	6.20296	6.04224	6.22739	6.29297	6.41989	6.03852	5.96669		5.99642	6.02537	0.894499	1.644	1.35729	1.09181	0.836939	0.761287	1.36631	1.11654	0.863403	0.798795	0.897394	0.589463	0.136265	0.0631251	0.890072	0.563895		0.0612953	1.42275	2.28989	2.26605	2.084	2.02403	1.98598	1.98305	2.4361	2.50897	2.55198	2.54706	2.20192	2.15086
6.0407	6.09862	6.0597	6.01075	6.0327	6.03774	6.07055	6.08658	6.23153	6.26447	6.0767	6.24287	6.39611	6.53897	6.08063	6.00962		6.07828	6.07457	0.887154	1.63875	1.3503	1.08653	0.833499	0.755083	1.35503	1.11895	0.863726	0.796986	0.890192	0.590657	0.142177	0.0839265	0.881931	0.58098		0.170495	1.41317	2.28504	2.25807	2.08004	2.02499	1.98501	1.98696	2.44096	2.50702	2.54506	2.54105	2.19804	2.15298
6.09513	6.15015	6.11512	6.06714	6.09211	6.09512	6.11716	6.14213	6.28314	6.31916	6.12712	6.28615	6.4592	6.60817	6.13016	6.03502		6.11898	6.11817	0.884535	1.6298	1.33689	1.06775	0.823085	0.745369	1.35189	1.10745	0.863082	0.794845	0.881801	0.578232	0.165825	0.120131	0.885428	0.583817		0.204925	1.40638	2.28899	2.25196	2.07499	2.02397	1.97999	1.97899	2.43199	2.50301	2.54198	2.53299	2.199	2.15601
6.13229	6.19219	6.14836	6.10527	6.12438	6.12836	6.16116	6.17732	6.32225	6.36316	6.16036	6.32819	6.51591	6.65706	6.17416	6.03991		6.11311	6.1651	0.880203	1.62057	1.3317	1.0622	0.818792	0.733753	1.34976	1.10636	0.860863	0.793378	0.879151	0.57876	0.164525	0.109082	0.879327	0.512724		0.147423	1.40148	2.28606	2.24121	2.07108	2.01419	1.97608	1.97508	2.42808	2.50496	2.53611	2.52908	2.19802	2.15894
6.18768	6.24171	6.20269	6.1567	6.16974	6.16976	6.21469	6.23467	6.3747	6.40377	6.21667	6.39362	6.53291	6.68186	6.22769	6.05591		6.13487	6.21869	0.878599	1.61935	1.32484	1.04782	0.798737	0.722495	1.34468	1.10502	0.856386	0.78992	0.875203	0.578144	0.158306	0.111823	0.880234	0.507851		0.142035	1.3964	2.28202	2.23205	2.06305	2.00803	1.97103	1.97102	2.42104	2.49705	2.53302	2.52303	2.19402	2.16298
6.24018	6.29016	6.24118	6.20221	6.22119	6.2212	6.26816	6.26122	6.39419	6.44111	6.26718	6.4362	6.57802	6.729	6.28318	6.13041		6.19581	6.26216	0.878415	1.617	1.32143	1.04404	0.790441	0.718237	1.34265	1.10026	0.855992	0.78768	0.874069	0.574985	0.123843	0.0817567	0.880972	0.50684		0.16595	1.39266	2.279	2.22594	2.06097	2.00699	1.96499	1.96498	2.40998	2.49198	2.52598	2.51799	2.187	2.16296
6.28428	6.33035	6.28627	6.25317	6.26823	6.27119	6.30736	6.31512	6.44123	6.46757	6.31227	6.4852	6.5839	6.72998	6.3263	6.23037		6.14778	6.30038	0.87721	1.61832	1.31873	1.05603	0.800555	0.717512	1.34747	1.09213	0.849033	0.78278	0.873735	0.576141	0.117169	0.0637042	0.878923	0.578305		0.185619	1.39675	2.27802	2.21222	2.05313	2.00405	1.96303	1.9591	2.4041	2.48806	2.52108	2.51603	2.18602	2.15316
6.33952	6.37263	6.33458	6.2986	6.32847	6.33048	6.35459	6.34177	6.45489	6.4908	6.37049	6.51772	6.59094	6.73099	6.37953	6.29841		6.21044	6.35056	0.885585	1.62579	1.32161	1.05582	0.792553	0.719839	1.3609	1.10456	0.85342	0.789113	0.883979	0.576884	0.114909	0.0533494	0.885174	0.548733		0.159584	1.40301	2.27404	2.20903	2.04705	1.99904	1.96102	1.95603	2.39508	2.48205	2.52001	2.51104	2.18104	2.14606
6.3752	6.41715	6.38318	6.35822	6.39324	6.39925	6.39316	6.38709	6.47908	6.51106	6.40321	6.55603	6.59101	6.725	6.41719	6.36827		6.28037	6.38919	0.887296	1.62785	1.32882	1.05726	0.799353	0.722617	1.36493	1.09333	0.861199	0.783941	0.884253	0.517453	0.133159	0.0568295	0.888397	0.546641		0.153707	1.4059	2.27196	2.20497	2.04199	1.99698	1.95299	1.948	2.393	2.478	2.51598	2.50799	2.18097	2.154
6.42706	6.45629	6.43015	6.41497	6.45489	6.46383	6.43426	6.41058	6.49865	6.5277	6.45605	6.56386	6.59395	6.725	6.46612	6.43774		6.37627	6.4391	0.894009	1.63369	1.33595	1.06149	0.807886	0.734702	1.36847	1.09464	0.86344	0.786838	0.892835	0.518226	0.13037	0.0515553	0.892889	0.546827		0.235099	1.41366	2.26218	2.19812	2.04004	1.99209	1.95005	1.94702	2.393	2.47702	2.51207	2.50604	2.17412	2.15498
6.45881	6.50372	6.46977	6.46669	6.52161	6.53061	6.47078	6.44877	6.51789	6.5449	6.4908	6.58388	6.59698	6.72798	6.49781	6.50958		6.44261	6.47479	0.899289	1.64492	1.34658	1.06725	0.808269	0.738986	1.37462	1.11419	0.869633	0.784812	0.89791	0.527514	0.128551	0.0484978	0.898218	0.54845		0.231729	1.42173	2.25902	2.19999	2.04099	1.98504	1.94901	1.94203	2.39598	2.47501	2.50604	2.50401	2.16903	2.15202
6.5081	6.53615	6.51116	6.52017	6.58522	6.60124	6.51609	6.47811	6.54906	6.56806	6.54011	6.60203	6.60896	6.73399	6.55108	6.56618		6.47227	6.52309	0.907823	1.65078	1.35452	1.08914	0.831917	0.756	1.37722	1.11805	0.870677	0.789922	0.904824	0.524391	0.114704	0.0432345	0.908023	0.533764		0.212659	1.43046	2.24899	2.20001	2.035	1.98498	1.946	1.94001	2.395	2.469	2.50599	2.50001	2.15998	2.15301
6.53853	6.58131	6.55926	6.57023	6.64902	6.67191	6.54358	6.50952	6.56574	6.58671	6.57349	6.60988	6.5962	6.73105	6.57365	6.62017		6.55178	6.55058	0.911779	1.65711	1.36302	1.10011	0.845609	0.76768	1.38037	1.11763	0.878736	0.799286	0.908848	0.509952	0.115774	0.0416149	0.911851	0.534873		0.156406	1.43469	2.24605	2.20295	2.03598	1.97909	1.946	1.94197	2.39598	2.469	2.50403	2.50394	2.15508	2.15694
6.57966	6.62068	6.59372	6.6196	6.71149	6.74639	6.58565	6.54074	6.58683	6.60485	6.61169	6.61992	6.59402	6.71216	6.61863	6.68646	6.50922	6.58077	6.5986	0.91782	1.66488	1.36815	1.10982	0.861023	0.781169	1.38556	1.11679	0.881399	0.796554	0.91368	0.501984	0.118616	0.0386544	0.918852	0.543121	0.137043	0.0605208	1.43978	2.24203	2.20399	2.03104	1.97999	1.95294	1.94101	2.396	2.46602	2.504	2.50499	2.15302	2.15402
6.61917	6.66315	6.64016	6.66619	6.78321	6.81127	6.62315	6.57113	6.61109	6.62711	6.65915	6.63009	6.60103	6.71201	6.65019	6.75924	6.6154	6.68149	6.63417	0.919121	1.66874	1.37841	1.11559	0.877016	0.796103	1.39384	1.1133	0.877861	0.801395	0.915121	0.503515	0.123489	0.0391589	0.920011	0.542627	0.15438	0.0691637	1.4422	2.24001	2.20702	2.03001	1.97596	1.94603	1.94402	2.39102	2.463	2.503	2.509	2.15101	2.15398
6.66021	6.69931	6.67925	6.71114	6.83402	6.87478	6.65931	6.6024	6.63161	6.65251	6.69432	6.65159	6.60885	6.71396	6.69514	6.81689	6.71116	6.79679	6.67423	0.916971	1.66407	1.37713	1.12842	0.880915	0.806255	1.39053	1.11186	0.882805	0.797927	0.913099	0.518905	0.128023	0.0388951	0.917802	0.539608	0.149602	0.058171	1.44014	2.24294	2.21191	2.03196	1.96717	1.95287	1.94891	2.39591	2.463	2.503	2.509	2.15296	2.15008
6.69478	6.74571	6.72173	6.76367	6.89462	6.94059	6.69378	6.6507	6.66777	6.67784	6.73375	6.66492	6.61198	6.72096	6.7268	6.87265	6.84019	6.94109	6.71673	0.912647	1.661	1.37428	1.13291	0.887777	0.818473	1.38735	1.10901	0.881161	0.796956	0.908022	0.522439	0.132283	0.0399035	0.914143	0.541637	0.144293	0.0527831	1.4386	2.24201	2.21299	2.03101	1.96303	1.95399	1.95496	2.39501	2.46002	2.50399	2.51198	2.153	2.14503
6.73912	6.79117	6.76415	6.80513	6.94922	6.99822	6.74814	6.6762	6.69016	6.70612	6.77014	6.68211	6.61501	6.72	6.77711	6.90819	6.95639	7.07646	6.75917	0.907038	1.65666	1.37149	1.13445	0.911983	0.82979	1.37867	1.10343	0.875831	0.793242	0.902577	0.523274	0.133668	0.0405227	0.908678	0.542003	0.151936	0.0592896	1.43383	2.24401	2.21901	2.03102	1.96002	1.94501	1.95702	2.39802	2.462	2.507	2.512	2.15501	2.143
6.7705	6.83333	6.80338	6.83847	7.00511	7.0551	6.78344	6.72818	6.73135	6.73652	6.80544	6.70956	6.61697	6.72	6.80555	6.95525	7.05445	7.19414	6.8033	0.90134	1.65202	1.36772	1.13213	0.917867	0.834879	1.37187	1.09847	0.871046	0.786083	0.896742	0.524412	0.135786	0.041219	0.903148	0.51236	0.148288	0.0769698	1.4276	2.24695	2.22195	2.03494	1.96591	1.94697	1.96192	2.40292	2.462	2.507	2.512	2.15697	2.14398
6.81063	6.87759	6.84066	6.88556	7.0486	7.10454	6.83354	6.7607	6.76667	6.77167	6.84266	6.7318	6.62393	6.72	6.85058	6.99761	7.13129	7.27724	6.85254	0.893176	1.64673	1.36652	1.13016	0.916642	0.836515	1.35925	1.09174	0.864362	0.792598	0.889685	0.524598	0.137494	0.0424585	0.894045	0.485864	0.162764	0.0996697	1.42307	2.25096	2.22794	2.03995	1.97095	1.94997	1.962	2.40399	2.46497	2.50601	2.51101	2.16195	2.13607
6.86113	6.92219	6.89114	6.92513	7.09811	7.15215	6.89011	6.81418	6.81214	6.81116	6.88716	6.76516	6.63103	6.71901	6.9031	7.05018	7.24	7.35906	6.89416	0.882321	1.6413	1.36382	1.13327	0.914287	0.833722	1.34572	1.08341	0.856213	0.795802	0.87657	0.522838	0.138582	0.0438077	0.88628	0.479192	0.113785	0.0903664	1.41704	2.25199	2.23401	2.04402	1.97103	1.95	1.964	2.39506	2.46402	2.50402	2.51201	2.15701	2.139
6.89537	6.97209	6.92734	6.95839	7.12648	7.1903	6.91848	6.86016	6.84834	6.85323	6.92923	6.80625	6.63787	6.72195	6.9305	7.09616	7.24	7.37373	6.93721	0.882546	1.63916	1.36019	1.12926	0.910853	0.83155	1.34683	1.08088	0.854462	0.796311	0.876462	0.524991	0.139032	0.0458329	0.886359	0.485013	0.141346	0.0815807	1.41333	2.25004	2.23793	2.04891	1.97787	1.95098	1.96498	2.40973	2.46989	2.50989	2.51495	2.15995	2.13802
6.95562	7.00381	6.97868	7.01465	7.1588	7.22181	6.97167	6.89975	6.90862	6.90269	6.98863	6.84476	6.6539	6.72896	6.99162	7.14967	7.24894	7.38692	6.97874	0.88102	1.63786	1.35543	1.12141	0.907501	0.826661	1.34169	1.07321	0.845656	0.789702	0.878517	0.518064	0.147924	0.0517329	0.881133	0.486442	0.143341	0.0801182	1.41314	2.25099	2.24794	2.05297	1.97601	1.95398	1.96401	2.41994	2.47	2.51397	2.51599	2.15702	2.13601
7.0032	7.06015	7.01719	7.04318	7.18812	7.25009	7.0052	6.95716	6.9592	6.95721	7.03122	6.90627	6.67817	6.73809	7.04219	7.1802	7.27005	7.40702	7.02816	0.883564	1.63678	1.35905	1.11747	0.90154	0.819651	1.34877	1.07164	0.843574	0.782942	0.881215	0.517104	0.15242	0.0588313	0.883361	0.503517	0.137621	0.0673907	1.41621	2.24502	2.25702	2.06102	1.97703	1.955	1.962	2.42703	2.47601	2.51401	2.51901	2.15301	2.12898
7.05318	7.09935	7.06619	7.09022	7.2185	7.27361	7.05518	6.99931	7.01114	7.0121	7.08708	6.97585	6.72129	6.76063	7.09021	7.23018	7.28377	7.41094	7.07031	0.889679	1.64402	1.36203	1.11147	0.891279	0.809615	1.35342	1.07282	0.844613	0.796182	0.887713	0.523268	0.162622	0.069386	0.888771	0.502674	0.142991	0.0624613	1.42074	2.24894	2.26094	2.06494	1.98487	1.955	1.96102	2.43389	2.47895	2.51695	2.52097	2.15497	2.12408
7.10258	7.15056	7.10567	7.11678	7.23387	7.28986	7.09863	7.04957	7.0695	7.0705	7.13361	7.0583	6.78942	6.80561	7.14156	7.25777	7.29491	7.41794	7.1176	0.896165	1.64958	1.36812	1.11235	0.890515	0.809519	1.36219	1.07378	0.844997	0.784007	0.896525	0.528079	0.176888	0.0747948	0.892885	0.51654	0.143179	0.0574526	1.42803	2.249	2.26497	2.065	1.98698	1.95698	1.95505	2.43697	2.48297	2.52295	2.52596	2.15698	2.11706
7.14713	7.18314	7.14313	7.16006	7.25207	7.29904	7.13913	7.10713	7.12719	7.13019	7.18112	7.13419	6.84617	6.85319	7.18115	7.27608	7.30701	7.421	7.15413	0.902346	1.65262	1.37341	1.11032	0.886791	0.802332	1.36985	1.09126	0.860778	0.767526	0.904756	0.525432	0.189699	0.0945887	0.896714	0.5161	0.127681	0.0512658	1.4317	2.25201	2.26801	2.06999	1.99001	1.95801	1.952	2.441	2.48501	2.52799	2.527	2.16101	2.10901
7.19609	7.23308	7.19013	7.1816	7.27655	7.31275	7.18711	7.15315	7.19573	7.19971	7.22322	7.20371	6.90884	6.9237	7.23402	7.30448	7.31093	7.421	7.20211	0.904353	1.65649	1.37537	1.11293	0.880035	0.795889	1.37844	1.0924	0.845375	0.769533	0.907018	0.522583	0.193019	0.0977515	0.898183	0.52693	0.12443	0.0497382	1.43656	2.25593	2.27193	2.06804	1.99295	1.95996	1.95102	2.44198	2.48991	2.52505	2.527	2.16395	2.11293
7.23677	7.2678	7.21685	7.21879	7.2949	7.32593	7.23373	7.20272	7.25268	7.2706	7.26775	7.28354	7.00147	7.00951	7.27477	7.3229	7.31398	7.42498	7.23482	0.908437	1.66144	1.37916	1.1147	0.872095	0.788323	1.37569	1.09789	0.867818	0.776003	0.912051	0.528346	0.186339	0.0961496	0.901451	0.52373	0.121825	0.048328	1.44018	2.25998	2.26703	2.06999	1.99797	1.96	1.95697	2.44101	2.49099	2.52699	2.52799	2.16698	2.11698
7.27719	7.30719	7.26216	7.24913	7.3151	7.34105	7.2682	7.25624	7.3283	7.34032	7.3052	7.35529	7.09042	7.12076	7.31618	7.33806	7.31403	7.41395	7.27421	0.913297	1.66726	1.38465	1.1171	0.867576	0.783368	1.38465	1.09772	0.856694	0.781916	0.916621	0.527206	0.166992	0.0800806	0.905963	0.513115	0.121542	0.0435768	1.44591	2.26403	2.26798	2.068	1.994	1.95698	1.96198	2.43901	2.49001	2.52998	2.52501	2.17201	2.11801
7.31737	7.34737	7.29646	7.27755	7.33764	7.35183	7.31034	7.30818	7.392	7.4099	7.34734	7.41801	7.18156	7.28343	7.3544	7.35178	7.31991	7.40219	7.3183	0.916864	1.66907	1.386	1.11821	0.864499	0.787318	1.39042	1.10678	0.86621	0.789707	0.921119	0.52848	0.150215	0.0716234	0.908687	0.509901	0.126265	0.0407348	1.44843	2.27089	2.26406	2.06702	1.99498	1.95208	1.95708	2.44195	2.49295	2.52606	2.52697	2.17495	2.12095
7.35171	7.38468	7.34162	7.3127	7.35485	7.36687	7.35363	7.36056	7.45943	7.47941	7.37477	7.48444	7.29801	7.37325	7.39565	7.36687	7.32297	7.4139	7.35668	0.919052	1.67184	1.38769	1.11598	0.863696	0.787112	1.39157	1.11651	0.86868	0.801351	0.922419	0.526487	0.130378	0.0612779	0.911576	0.500491	0.132229	0.0437437	1.45215	2.27001	2.26301	2.06502	1.99401	1.95002	1.95105	2.43704	2.49102	2.52798	2.52502	2.17698	2.12001
7.39309	7.43562	7.38311	7.34758	7.38405	7.38806	7.40961	7.41313	7.51965	7.54167	7.41908	7.54916	7.39432	7.46429	7.43309	7.39105	7.34013	7.43968	7.4036	0.911293	1.65612	1.38054	1.10759	0.85497	0.782562	1.38086	1.11218	0.870219	0.796342	0.912802	0.518151	0.133754	0.0614225	0.90682	0.494997	0.127326	0.0416032	1.43472	2.25851	2.25048	2.06749	1.99651	1.961	1.951	2.42499	2.4875	2.52698	2.51948	2.169	2.123
7.42237	7.47725	7.42223	7.37335	7.39739	7.41288	7.4513	7.46821	7.57872	7.61067	7.44786	7.61168	7.51681	7.58246	7.46439	7.40334	7.37389	7.48268	7.44083	0.910952	1.65343	1.37494	1.10749	0.855151	0.781209	1.38333	1.12034	0.880516	0.808037	0.910235	0.529526	0.129235	0.0421018	0.908714	0.493243	0.117473	0.0442007	1.43516	2.26297	2.24405	2.065	1.99948	1.95996	1.9515	2.42004	2.48747	2.52054	2.51155	2.17152	2.1225
7.46413	7.51821	7.45835	7.40783	7.42708	7.43612	7.49631	7.51082	7.64243	7.67283	7.48519	7.66822	7.63313	7.71345	7.5101	7.41861		7.46038	7.48813	0.908617	1.64882	1.37153	1.09847	0.847827	0.776836	1.37806	1.13497	0.881234	0.811567	0.907193	0.53301	0.120741	0.0443034	0.907149	0.498284		0.0361408	1.43166	2.2635	2.23992	2.06048	2.00097	1.95751	1.95298	2.41694	2.4805	2.51545	2.50745	2.17249	2.12201
7.49662	7.56261	7.50909	7.45458	7.45359	7.46158	7.53121	7.55821	7.69322	7.7322	7.51605	7.70403	7.74721	7.85623	7.54213	7.46405	7.362	7.47983	7.52462	0.904629	1.64545	1.36371	1.08789	0.841111	0.769492	1.38342	1.12457	0.89218	0.820416	0.898227	0.523417	0.126928	0.0569621	0.903615	0.548923	0.165861	0.0842283	1.4276	2.26049	2.23098	2.05699	2.00049	1.95949	1.95201	2.41796	2.484	2.51198	2.50198	2.172	2.123
7.54533	7.60594	7.54254	7.48252	7.49287	7.49444	7.58439	7.62234	7.75485	7.78589	7.56048	7.72842	7.8324	7.9535	7.59376	7.48749	7.36102	7.40841	7.57193	0.901767	1.63971	1.35675	1.07724	0.817537	0.753291	1.37187	1.10309	0.884735	0.81491	0.895914	0.529109	0.156952	0.0865573	0.900612	0.522726	0.138989	0.0540746	1.41901	2.25503	2.2255	2.05254	1.99453	1.9575	1.95548	2.40406	2.48001	2.50254	2.496	2.16899	2.12308
7.58183	7.65277	7.59617	7.53167	7.52395	7.53076	7.63078	7.66904	7.8052	7.83865	7.60627	7.78178	7.90593	8.04054	7.62538	7.51511	7.38777	7.42881	7.62019	0.89906	1.63454	1.34831	1.07063	0.813231	0.748755	1.36697	1.09995	0.880546	0.814399	0.897	0.523037	0.177025	0.120287	0.898306	0.526188	0.179526	0.0620015	1.41549	2.252	2.216	2.0499	1.99455	1.95494	1.95445	2.39998	2.47943	2.50098	2.48949	2.16348	2.1369
7.63312	7.69961	7.63811	7.57213	7.58161	7.57461	7.6826	7.7041	7.84311	7.8816	7.65461	7.82213	7.96457	8.11687	7.68011	7.5456	7.40208	7.43605	7.66511	0.893794	1.63094	1.33983	1.0666	0.809933	0.744094	1.35371	1.11422	0.882868	0.813652	0.893042	0.544807	0.168802	0.130001	0.891952	0.534186	0.196931	0.079458	1.40936	2.24998	2.21098	2.03999	1.99599	1.94999	1.949	2.39198	2.47298	2.49548	2.48298	2.15799	2.132
7.68126	7.74227	7.68577	7.62723	7.62878	7.62227	7.72533	7.75277	7.87927	7.9238	7.70179	7.87769	8.00177	8.09721	7.72481	7.58614	7.4236	7.44877	7.71425	0.886162	1.6231	1.33189	1.05807	0.804015	0.734758	1.35153	1.09823	0.877005	0.808333	0.88394	0.540468	0.157405	0.0958857	0.885714	0.534168	0.21103	0.0927249	1.40514	2.24306	2.20254	2.03699	1.99001	1.94605	1.94799	2.38499	2.46801	2.48853	2.47455	2.15205	2.13154
7.73423	7.78684	7.73526	7.68086	7.68185	7.67634	7.77415	7.7888	7.92254	7.9632	7.75621	7.92486	8.01471	8.15883	7.78118	7.65862	7.45879	7.59114	7.75732	0.885031	1.61748	1.32405	1.05284	0.800818	0.724675	1.35115	1.11073	0.874902	0.799445	0.881362	0.532103	0.172717	0.119486	0.886177	0.578085	0.224609	0.184446	1.40306	2.23854	2.19342	2.02646	1.98197	1.94098	1.93947	2.373	2.45853	2.48048	2.46896	2.14704	2.13641
7.7781	7.83511	7.78211	7.73464	7.73966	7.73417	7.8171	7.8301	7.94755	7.99305	7.7981	7.97705	8.03453	8.17652	7.82411	7.63907	7.50018	7.72163	7.80262	0.879063	1.61746	1.3284	1.05358	0.794509	0.724649	1.35194	1.09478	0.868741	0.79814	0.876958	0.533043	0.165944	0.108979	0.878972	0.458673	0.219391	0.150507	1.40366	2.2385	2.18549	2.02049	1.97548	1.93698	1.93498	2.364	2.45699	2.47599	2.46499	2.14699	2.12449
7.82292	7.88234	7.8299	7.79039	7.8024	7.80137	7.86243	7.86444	7.97052	8.01146	7.84245	8.00148	8.04347	8.18046	7.87188	7.71039	7.54429	7.77806	7.84691	0.880886	1.6215	1.3302	1.05517	0.792308	0.723722	1.35713	1.09435	0.866129	0.798817	0.87908	0.534519	0.165083	0.104662	0.880242	0.45257	0.236792	0.157289	1.40409	2.23645	2.181	2.01699	1.96954	1.93051	1.92755	2.35949	2.45004	2.47152	2.46202	2.14398	2.12202
7.86682	7.92132	7.87677	7.84781	7.87335	7.87137	7.90379	7.90309	7.99748	8.03012	7.88879	8.0227	8.0555	8.18894	7.91333	7.8315	7.66297	7.82899	7.89233	0.882904	1.62148	1.33176	1.05229	0.794646	0.728845	1.35637	1.09233	0.869049	0.797245	0.8799	0.537384	0.16293	0.103078	0.883313	0.530308	0.239538	0.167864	1.40637	2.23141	2.17546	2.00948	1.9625	1.92206	1.92245	2.36042	2.44946	2.46846	2.45997	2.1394	2.11901
7.90704	7.98004	7.93105	7.90407	7.9311	7.9281	7.95003	7.93303	8.00903	8.05301	7.93405	8.04603	8.06501	8.2	7.94904	7.90908	7.6421	7.8111	7.94903	0.891324	1.62446	1.33015	1.0534	0.792687	0.725275	1.36523	1.10103	0.870313	0.795746	0.888645	0.533671	0.131808	0.0436988	0.892354	0.539488	0.203542	0.16536	1.40376	2.22099	2.16099	2.006	1.96499	1.92899	1.919	2.349	2.44099	2.46299	2.456	2.13599	2.119
7.94038	8.01341	7.97236	7.96148	8.00664	8.00966	7.97537	7.95628	8.03615	8.05919	7.97039	8.06905	8.069	8.2	7.97941	7.97066	7.71959	7.88723	7.97443	0.894748	1.62913	1.34353	1.06505	0.813876	0.737348	1.37054	1.10491	0.872896	0.792738	0.892431	0.503336	0.130068	0.0427655	0.895354	0.514865	0.158679	0.125592	1.40939	2.21492	2.15503	2.00396	1.95496	1.92103	1.92002	2.35201	2.43701	2.45897	2.45398	2.12895	2.11798
7.98357	8.05961	8.01376	8.01602	8.0791	8.08536	8.01781	7.98838	8.05334	8.08025	8.01455	8.07513	8.069	8.20011	8.02555	8.04527	7.7877	7.80522	8.02366	0.902505	1.63674	1.35397	1.07457	0.806217	0.748621	1.38099	1.10602	0.874692	0.795924	0.898327	0.49723	0.130891	0.0410813	0.90488	0.534537	0.179501	0.0717884	1.42171	2.20589	2.15802	1.99904	1.95002	1.92413	1.92192	2.35289	2.43796	2.45604	2.45198	2.12294	2.11596
8.01305	8.09105	8.05306	8.06905	8.13608	8.15607	8.06003	8.00803	8.07104	8.09302	8.04305	8.08201	8.06897	8.20597	8.05405	8.11108	7.8761	8.024	8.05805	0.910034	1.64546	1.36433	1.092	0.840263	0.763175	1.38829	1.10747	0.876845	0.798189	0.906983	0.495696	0.129881	0.0380449	0.911105	0.541661	0.16345	0.113607	1.42925	2.2	2.15901	2.001	1.951	1.93099	1.91803	2.34701	2.436	2.458	2.451	2.12	2.114
8.05636	8.13146	8.10231	8.11068	8.20083	8.21315	8.08938	8.03629	8.10311	8.10817	8.08444	8.08907	8.04514	8.17998	8.09828	8.17554	7.96405	8.02437	8.09843	0.913236	1.65205	1.36815	1.12213	0.86022	0.776352	1.38821	1.10622	0.87262	0.80598	0.90919	0.492309	0.121952	0.0422205	0.915189	0.541929	0.146024	0.0515807	1.43618	2.20101	2.16407	2.00098	1.94889	1.92595	1.9427	2.35205	2.43391	2.459	2.45402	2.12399	2.11598
8.08778	8.17168	8.13002	8.1698	8.2734	8.31346	8.12278	8.06162	8.11323	8.12321	8.12285	8.09528	8.0573	8.17806	8.12272	8.22329	8.0561	8.14363	8.1357	0.914564	1.65575	1.37273	1.11836	0.877707	0.796626	1.39374	1.11307	0.875216	0.797415	0.91004	0.491407	0.126467	0.0457396	0.916809	0.527228	0.138996	0.0569414	1.43688	2.20196	2.17006	1.99909	1.93902	1.92185	1.91702	2.35596	2.42589	2.45908	2.45608	2.12294	2.11404
8.12804	8.20704	8.18303	8.21105	8.34607	8.38907	8.16303	8.09403	8.12502	8.13403	8.16703	8.11001	8.07301	8.18101	8.16005	8.29004	8.1651	8.22813	8.17204	0.914248	1.65743	1.37363	1.14336	0.894143	0.813532	1.38735	1.12817	0.875014	0.79976	0.908977	0.494385	0.130477	0.0477857	0.91725	0.528132	0.156932	0.0642689	1.43753	2.2	2.173	2.004	1.93999	1.914	1.91801	2.354	2.42	2.463	2.46	2.12	2.116
8.16637	8.24642	8.20951	8.26241	8.41557	8.45664	8.1924	8.12232	8.14839	8.15923	8.20146	8.1243	8.07806	8.18999	8.20623	8.33345	8.26812	8.36325	8.20742	0.912342	1.65283	1.37437	1.13928	0.907386	0.825781	1.38321	1.12208	0.8881	0.799928	0.905757	0.499111	0.127914	0.0435183	0.916928	0.519964	0.14889	0.063227	1.43506	2.19906	2.17504	2.00001	1.93501	1.91406	1.923	2.35607	2.41801	2.45902	2.46003	2.11706	2.11597
8.20668	8.29274	8.26555	8.30801	8.47791	8.52708	8.23676	8.15784	8.19015	8.1844	8.2514	8.15719	8.08406	8.189	8.23202	8.3827	8.39105	8.50066	8.25366	0.907008	1.65259	1.36989	1.14335	0.922163	0.840068	1.38109	1.125	0.853627	0.793176	0.899881	0.515435	0.131557	0.0465719	0.912215	0.529756	0.157625	0.0674616	1.43076	2.20506	2.17904	2.00104	1.93602	1.92	1.92308	2.36391	2.41894	2.46102	2.463	2.12302	2.11294
8.24206	8.33106	8.29407	8.36005	8.52508	8.58308	8.27606	8.20103	8.19805	8.20504	8.27207	8.16704	8.08701	8.189	8.28505	8.41906	8.49712	8.63813	8.28807	0.897101	1.6447	1.36869	1.14407	0.926992	0.847723	1.37693	1.12129	0.855525	0.787295	0.89218	0.515692	0.132415	0.0466711	0.900601	0.512979	0.163043	0.0799878	1.42384	2.20799	2.18101	2.00301	1.93699	1.92	1.92701	2.35901	2.416	2.462	2.463	2.12399	2.11
8.28946	8.37944	8.34737	8.40035	8.58156	8.64052	8.32251	8.22552	8.23743	8.23237	8.3265	8.19437	8.09107	8.18905	8.32245	8.46258	8.58833	8.73217	8.34044	0.890017	1.63659	1.36274	1.14091	0.928189	0.849694	1.36776	1.11033	0.85165	0.783367	0.884583	0.517188	0.135865	0.0474624	0.894085	0.497186	0.171909	0.107802	1.41886	2.20107	2.18799	2.00701	1.93207	1.92	1.931	2.36305	2.41612	2.46412	2.46201	2.11806	2.10901
8.33003	8.41791	8.3801	8.43118	8.62974	8.6858	8.36695	8.27106	8.27487	8.26485	8.36997	8.22684	8.09725	8.193	8.36203	8.51314	8.70225	8.83257	8.37884	0.8854	1.63518	1.35882	1.13689	0.922954	0.846568	1.36345	1.08333	0.855624	0.788028	0.880491	0.517828	0.136399	0.0485661	0.888375	0.492723	0.135448	0.0918252	1.41463	2.20689	2.18719	2.00815	1.93796	1.92004	1.93102	2.36691	2.42602	2.47402	2.46302	2.12291	2.10994
8.38305	8.46504	8.43703	8.49203	8.66802	8.72703	8.41602	8.32605	8.32005	8.30905	8.42005	8.27004	8.11001	8.19301	8.41505	8.57205	8.715	8.86201	8.42205	0.878671	1.63172	1.35487	1.13639	0.921616	0.843867	1.3565	1.10029	0.838744	0.777577	0.874851	0.515652	0.142531	0.0509518	0.880872	0.500637	0.151374	0.0957071	1.41298	2.201	2.197	2.016	1.93601	1.92201	1.932	2.36202	2.427	2.475	2.46401	2.118	2.10699
8.42851	8.50138	8.46252	8.51942	8.68732	8.75422	8.43648	8.36547		8.34946	8.46452	8.30053	8.11619	8.19806	8.46052	8.61629	8.71723	8.87214	8.4674	0.879819	1.62893	1.35529	1.13407	0.917821	0.84136	1.355	1.09218		0.767205	0.875598	0.509072	0.143795	0.0524968	0.882381	0.514231	0.154498	0.0932447	1.40762	2.20101	2.2011	2.01804	1.946	1.927	1.93099	2.37711	2.43008		2.46905	2.11504	2.10097
8.48491	8.54401	8.51985	8.56566	8.72236	8.77832	8.4897	8.41774	8.41478	8.40101	8.52199	8.35931	8.13759	8.20536	8.51789	8.64902	8.74236	8.88821	8.51178	0.875388	1.62709	1.3502	1.13013	0.905726	0.826977	1.34796	1.10503	0.841053	0.770844	0.870018	0.507132	0.148842	0.0566495	0.87915	0.516467	0.160933	0.0848695	1.40421	2.202	2.21204	2.02221	1.94606	1.92709	1.92996	2.38913	2.43904	2.47417	2.47504	2.11898	2.09794
8.53206	8.59604	8.56406	8.60004	8.74102	8.79502	8.52607	8.45608	8.45508	8.45306	8.57306	8.4271	8.16806	8.22403	8.56406	8.70204	8.76102	8.89901	8.55206	0.876343	1.62785	1.3477	1.12069	0.897243	0.818543	1.3478	1.05849	0.832418	0.761203	0.874047	0.509302	0.157777	0.0628481	0.87707	0.511689	0.166232	0.0781089	1.40726	2.20201	2.214	2.033	1.94901	1.932	1.928	2.396	2.441	2.483	2.47701	2.11801	2.09499
8.58351	8.63159	8.61045	8.63238	8.7543	8.80802	8.58254	8.51855	8.51865	8.5038	8.62349	8.51197	8.2219	8.24727	8.61256	8.73131	8.77513	8.91011	8.59854	0.87924	1.62943	1.35178	1.11978	0.890964	0.804899	1.35253	1.08199	0.838886	0.755755	0.880005	0.510889	0.179635	0.0782822	0.876812	0.518684	0.15949	0.0689429	1.41155	2.20701	2.21711	2.03702	1.96108	1.93107	1.92507	2.39707	2.44011	2.48505	2.483	2.12302	2.08691
8.62873	8.68366	8.64966	8.66554	8.78015	8.81021	8.62971	8.56694	8.57626	8.57407	8.66679	8.59763	8.3015	8.44552	8.66171	8.75839	8.78613	8.92009	8.64571	0.883669	1.63233	1.35868	1.11631	0.873153	0.790037	1.34667	1.06471	0.838522	0.766575	0.885675	0.51021	0.18298	0.136793	0.879615	0.521634	0.154213	0.061308	1.41337	2.20804	2.227	2.039	1.96804	1.93702	1.931	2.40298	2.45006	2.48909	2.48308	2.12502	2.07904
8.66706	8.71805	8.68406	8.69403	8.78801	8.82101	8.66705	8.61606	8.64208	8.63009	8.70805	8.68309	8.38008		8.69906	8.77903	8.793	8.925	8.68306	0.887256	1.63851	1.36491	1.11277	0.871721	0.786734	1.34875	1.06522	0.838659	0.76737	0.890116	0.522245	0.201284		0.882476	0.523378	0.148099	0.0559788	1.41476	2.21001	2.227	2.039	1.97	1.938	1.93101	2.402	2.453	2.49399	2.48701	2.126	2.081
8.7153	8.76235	8.73022	8.71929	8.79822	8.8261	8.70646	8.66452	8.70461	8.70566	8.75031	8.75473	8.4488	8.45497	8.74834	8.80009	8.79608	8.925	8.72934	0.892294	1.64272	1.36807	1.11089	0.864543	0.782094	1.35882	1.07211	0.846142	0.775656	0.895334	0.518309	0.19645	0.103924	0.887044	0.513782	0.147033	0.0550169	1.42186	2.21706	2.22699	2.04294	1.97294	1.93796	1.93703	2.40495	2.45204	2.48905	2.492	2.12906	2.082
8.74868	8.80066	8.75478	8.7514	8.82213	8.83719	8.75659	8.72191	8.77112	8.77831	8.78468	8.83514	8.53671	8.56266	8.7857	8.81021	8.805	8.925	8.76678	0.89713	1.64751	1.37069	1.11282	0.854059	0.778225	1.36795	1.08947	0.855333	0.774391	0.900191	0.525823	0.194984	0.099801	0.891816	0.509565	0.130064	0.0535564	1.42745	2.22413	2.226	2.03596	1.967	1.93404	1.93994	2.40002	2.456	2.494	2.492	2.13611	2.08206
8.78404	8.83505	8.79504	8.77203	8.82902	8.84701	8.78706	8.76906	8.82907	8.84607	8.82004	8.89407	8.62513	8.70014	8.82204	8.82102	8.805	8.925	8.80704	0.899694	1.65256	1.37365	1.11264	0.852453	0.779511	1.36819	1.10732	0.869983	0.789457	0.902823	0.530637	0.175525	0.0874145	0.894206	0.501036	0.129751	0.0513002	1.42943	2.231	2.22599	2.034	1.967	1.936	1.937	2.40099	2.456	2.494	2.492	2.142	2.08501
8.82732	8.88033	8.83328	8.80426	8.8462	8.86015	8.84343	8.82454	8.89857	8.91275	8.86032	8.95969	8.74831	8.83814	8.86138	8.83916	8.80502	8.92498	8.84932	0.903745	1.65758	1.37567	1.11221	0.855056	0.780777	1.37458	1.10943	0.872973	0.786856	0.90547	0.517868	0.142136	0.0629325	0.899627	0.506388	0.13109	0.0514869	1.43365	2.23502	2.21502	2.03295	1.96797	1.93398	1.93295	2.39095	2.45295	2.49094	2.49294	2.14402	2.09002
8.85576	8.90989	8.85799	8.82755	8.86344	8.87338	8.88093	8.87185	8.94933	8.97829	8.88874	9.02014	8.86293	8.93814	8.89476	8.85319	8.80727	8.92304	8.87787	0.905804	1.66125	1.37876	1.1112	0.853927	0.785611	1.37931	1.11643	0.881815	0.799532	0.907104	0.516876	0.139299	0.0555218	0.901955	0.509475	0.134234	0.047751	1.4378	2.23709	2.21687	2.02896	1.96502	1.93194	1.92896	2.38698	2.44896	2.486	2.48794	2.14604	2.09206
8.89505	8.95605	8.90904	8.85605	8.88602	8.89303	8.92904	8.91607	9.01807	9.04508	8.92704	9.07907	8.96314	9.04915	8.93405	8.86307	8.82103	8.92501	8.92305	0.902898	1.65723	1.37422	1.10898	0.856889	0.783588	1.37609	1.12533	0.882059	0.806369	0.903148	0.51877	0.143896	0.0612942	0.900117	0.498951	0.117905	0.0462485	1.436	2.24199	2.20999	2.02699	1.96599	1.929	1.927	2.386	2.447	2.486	2.48499	2.148	2.095
8.93233	8.99539	8.93838	8.89325	8.90328	8.91421	8.96051	8.97134	9.07761	9.10754	8.95837	9.13435	9.07715	9.17057	8.97431	8.91596		8.9345	8.96439	0.901121	1.65536	1.37138	1.10261	0.856219	0.782207	1.37828	1.12664	0.873184	0.805495	0.901635	0.526476	0.140701	0.0488187	0.898076	0.570938		0.0449696	1.43514	2.23796	2.20095	2.02198	1.96202	1.92698	1.92697	2.38691	2.44399	2.48594	2.47994	2.14598	2.09202
8.9697	9.03878	8.9807	8.92178	8.93445	8.93757	9.0177	9.01012	9.14595	9.16808	8.99966	9.17374	9.20601	9.34621	9.00974	8.91281		8.98994	9.00776	0.898943	1.65463	1.36429	1.10018	0.849463	0.776286	1.37483	1.12355	0.876933	0.81373	0.897695	0.525971	0.134546	0.0612485	0.897584	0.500983		0.0367668	1.43046	2.23411	2.19491	2.01991	1.96396	1.92498	1.92389	2.37698	2.44306	2.47892	2.47287	2.144	2.09404
9.00607	9.07905	9.01706	8.96206	8.95806	8.96704	9.05406	9.06806	9.19507	9.22408	9.03406	9.21204	9.31013	9.46114	9.04807	8.95505		8.98705	9.04706	0.89546	1.64866	1.35892	1.09438	0.847516	0.772969	1.36719	1.11488	0.87863	0.81217	0.894312	0.522464	0.150887	0.0834811	0.89417	0.547871		0.0719217	1.42377	2.23999	2.18999	2.01499	1.962	1.92399	1.918	2.376	2.44599	2.47499	2.46599	2.14399	2.09599
9.05634	9.11557	9.06545	9.00553	9.00239	8.99444	9.09857	9.11258	9.24558	9.28057	9.08133	9.24142	9.4066	9.56762	9.09838	8.99333		9.02605	9.08854	0.888371	1.64323	1.35025	1.08889	0.83684	0.757045	1.35994	1.1103	0.878749	0.811842	0.887992	0.569617	0.133972	0.0918139	0.886483	0.578033		0.118692	1.4187	2.23206	2.18191	2.01091	1.96291	1.91797	1.91694	2.3739	2.43998	2.46694	2.45591	2.13902	2.08695
9.08704	9.16574	9.10489	9.0518	9.03706	9.03287	9.14863	9.16365	9.29661	9.33082	9.1111	9.27912	9.45825	9.62128	9.13204	9.02295			9.1357	0.885813	1.63668	1.34115	1.07247	0.830853	0.749596	1.35645	1.1078	0.880342	0.813634	0.882882	0.56939	0.138166	0.100537	0.88673	0.580018			1.41301	2.23694	2.17383	2.00285	1.95496	1.91479	1.91187	2.36489	2.43794	2.46187	2.44789	2.14092	2.08273
9.14106	9.20405	9.15104	9.09305	9.09204	9.07805	9.18105	9.19704	9.32804	9.37304	9.16805	9.33704	9.471	9.63597	9.18606	9.07205			9.17205	0.883391	1.63255	1.33464	1.07628	0.834605	0.743706	1.35399	1.10017	0.87732	0.809211	0.879369	0.569361	0.122004	0.0879924	0.885192	0.581994			1.40952	2.23399	2.16499	1.995	1.95299	1.904	1.90499	2.35899	2.43499	2.45499	2.44199	2.13699	2.06899
9.19737	9.25042	9.19546	9.14453	9.13656	9.13153	9.23434	9.2403	9.37125	9.41226	9.22243	9.37458	9.46841	9.60246	9.24333	9.12346			9.22535	0.88411	1.63228	1.33365	1.0735	0.82993	0.739454	1.35672	1.10067	0.877315	0.809871	0.878813	0.55891	0.184547	0.0998223	0.887139	0.585598			1.41119	2.22394	2.1549	1.99193	1.94794	1.90093	1.89594	2.34896	2.42597	2.44599	2.43398	2.13094	2.06434
9.23802	9.29687	9.24576	9.20199	9.19808	9.19016	9.27195	9.27381	9.39849	9.44038			9.512	9.652	9.28002	9.17417			9.26393	0.885317	1.63484	1.33629	1.0706	0.823474	0.733506	1.3616	1.10323	0.875713	0.807873			0.100324	0.0506101	0.886064	0.560345			1.41361	2.21789	2.14387	1.98391	1.94096	1.89287	1.88891	2.34485	2.42281	2.44485	2.43194
9.29104	9.34204	9.28505	9.25306	9.25407	9.25007	9.32104	9.31603	9.42402	9.46002			9.512	9.65199	9.33304	9.23508			9.31204	0.890839	1.64012	1.33984	1.07168	0.820582	0.738499	1.36683	1.10449	0.87483	0.808051			0.0959242	0.0495735	0.891449	0.545079			1.41743	2.21199	2.13699	1.97899	1.93899	1.88599	1.88399	2.337	2.41299	2.437	2.42899
9.3275	9.38247	9.33543	9.30659	9.31975	9.31881	9.36345	9.34544	9.44424	9.48016	9.3565	9.48512	9.51305	9.645	9.37345	9.31282			9.34859	0.89012	1.64452	1.3454	1.08018	0.822522	0.747113	1.36472	1.1055	0.874899	0.809108	0.886765	0.509895	0.127828	0.043547	0.890839	0.544297			1.421	2.20488	2.12794	1.96995	1.92994	1.87998	1.877	2.3379	2.40799	2.43495	2.42299	2.11188	2.07697
9.37074	9.4238	9.37284	9.35797	9.38545	9.38947	9.40259	9.38338	9.4654	9.49432	9.39974	9.49538	9.517	9.645	9.41284	9.38403			9.39959	0.89883	1.65167	1.35042	1.08264	0.824597	0.750132	1.37313	1.10925	0.876544	0.806373	0.89505	0.515387	0.123309	0.0432806	0.899473	0.544545			1.42803	2.19485	2.12292	1.96589	1.9249	1.87794	1.87687	2.32896	2.40696	2.43102	2.42204	2.10185	2.07396
9.40905	9.46505	9.41606	9.40807	9.46009	9.4651	9.43307	9.40305	9.48602	9.51102	9.43805	9.51502	9.517	9.645	9.45605	9.43707		9.50172	9.43006	0.903954	1.65869	1.35677	1.09045	0.834219	0.759469	1.3796	1.11123	0.87934	0.807541	0.900172	0.513157	0.122238	0.0427993	0.904786	0.527325		0.159245	1.43347	2.18699	2.119	1.95999	1.91998	1.875	1.87	2.327	2.405	2.432	2.424	2.09399	2.072
9.44735	9.50538	9.45742	9.45848	9.52361	9.53867	9.48223	9.43824	9.50422	9.52914	9.4744	9.5261	9.51678	9.64199	9.49327	9.48857		9.29676	9.47632	0.907019	1.66696	1.36327	1.09192	0.840568	0.765815	1.38235	1.11346	0.87916	0.80853	0.901818	0.511229	0.120497	0.0422867	0.908988	0.523608		0.0973056	1.44195	2.18197	2.12102	1.95401	1.90802	1.87801	1.869	2.32503	2.40498	2.43399	2.42605	2.08795	2.07204
9.48665	9.54774	9.50378	9.51191	9.59129	9.61339	9.50776	9.46451	9.52834	9.54528	9.51865	9.53723	9.49304	9.64085	9.52363	9.55254		9.38233	9.51174	0.912478	1.67257	1.37347	1.1032	0.850478	0.778757	1.38745	1.11433	0.876254	0.808591	0.907174	0.502988	0.103742	0.0429824	0.914375	0.522772		0.0885836	1.44643	2.17894	2.12309	1.95496	1.90992	1.87889	1.86898	2.32804	2.40298	2.43304	2.43204	2.08194	2.07608
9.52005	9.58606	9.54405	9.55906	9.65808	9.6851	9.54704	9.49104	9.54602	9.56002	9.55205	9.54902	9.49503	9.633	9.55605	9.63208	9.43414	9.50314	9.55005	0.917529	1.67654	1.38052	1.11787	0.8664	0.794101	1.3957	1.11899	0.892998	0.809687	0.911529	0.4817	0.103859	0.0410406	0.91978	0.550279	0.142503	0.0588005	1.45151	2.176	2.12801	1.953	1.90599	1.873	1.868	2.33	2.402	2.435	2.43401	2.079	2.07999
9.55541	9.63044	9.58051	9.60656	9.72268	9.75981	9.5814	9.52331	9.55825	9.57917	9.5884	9.5623	9.52207	9.63	9.59246	9.69454	9.54122	9.61024	9.59044	0.917052	1.67454	1.38043	1.12503	0.881828	0.802934	1.39784	1.11865	0.891808	0.807484	0.910568	0.48972	0.126112	0.04147	0.919826	0.549874	0.152412	0.066828	1.45005	2.17603	2.13302	1.95301	1.899	1.87503	1.87105	2.327	2.40299	2.43805	2.43907	2.082	2.07594
9.59173	9.66977	9.62567	9.65584	9.78305	9.83125	9.61675	9.55052	9.58041	9.59435	9.62367	9.58819	9.52798	9.63006	9.63267	9.74199	9.64915	9.72071	9.62969	0.91628	1.67085	1.3808	1.13434	0.890779	0.813949	1.39758	1.12104	0.894211	0.806936	0.909444	0.515035	0.1272	0.0414851	0.919406	0.548308	0.142258	0.0552357	1.4479	2.17906	2.13517	1.95406	1.89894	1.87796	1.87502	2.32711	2.40196	2.44207	2.44509	2.08207	2.07094
9.63004	9.71004	9.66104	9.70005	9.83807	9.89706	9.65604	9.57805	9.60202	9.61302	9.65904	9.59802	9.527	9.633	9.66804	9.79404	9.76213	9.86314	9.66605	0.912574	1.66679	1.37912	1.14388	0.913828	0.827548	1.39016	1.12021	0.893756	0.805677	0.905435	0.521052	0.13037	0.0422803	0.916032	0.539781	0.146356	0.0481818	1.44582	2.182	2.144	1.95701	1.896	1.876	1.87601	2.333	2.40001	2.446	2.45	2.086	2.068
9.66837	9.74937	9.70133	9.74633	9.90053	9.9585	9.69243	9.6213	9.6243	9.63526	9.70034	9.61813	9.529	9.636	9.70637	9.83545	9.88186	9.99804	9.70932	0.906364	1.66341	1.37656	1.14103	0.921401	0.835135	1.38589	1.11562	0.889472	0.802592	0.901102	0.523234	0.13018	0.0425808	0.908108	0.530377	0.133255	0.0501184	1.43935	2.18106	2.14606	1.96303	1.90003	1.87504	1.88305	2.33703	2.40501	2.45004	2.45398	2.08406	2.06599
9.70882	9.78986	9.73791	9.78301	9.95782	10.013	9.73876	9.65372	9.65661	9.66361	9.73782	9.63253	9.52908	9.636	9.7468	9.88438	9.97575	10.1107	9.74487	0.900269	1.65839	1.37206	1.14485	0.923675	0.836733	1.3783	1.11028	0.885307	0.799023	0.894773	0.522559	0.1302	0.0426734	0.902409	0.486405	0.147938	0.0737163	1.4355	2.18702	2.15215	1.96615	1.90304	1.87904	1.88806	2.34006	2.40598	2.45402	2.45202	2.09102	2.06498
9.75106	9.83405	9.78505	9.83505	10.0001	10.0621	9.77805	9.69107	9.68806	9.69505	9.78006	9.66004	9.53301	9.636	9.78806	9.90408	10.0661	10.2001	9.79005	0.893522	1.65146	1.36979	1.14037	0.924956	0.838429	1.37321	1.10241	0.877388	0.826001	0.887723	0.523532	0.129682	0.0428512	0.896151	0.492827	0.160733	0.086964	1.42916	2.188	2.16001	1.974	1.90501	1.881	1.89101	2.34301	2.40501	2.455	2.453	2.092	2.064
9.79652	9.87555	9.82748	9.87161	10.0395	10.1055	9.81642	9.74232	9.73437	9.73446	9.82852	9.69545	9.54013	9.635	9.83752	9.96861	10.1172	10.2631	9.8305	0.887039	1.6478	1.36364	1.13671	0.921386	0.837259	1.36576	1.10131	0.876039	0.834899	0.881954	0.52512	0.131533	0.043824	0.889086	0.490192	0.162814	0.105494	1.42461	2.18897	2.16913	1.97502	1.90902	1.88309	1.89606	2.35307	2.41102	2.45605	2.45606	2.089	2.06403
9.84203	9.9237	9.86999	9.92465	10.0868	10.1456	9.85291	9.77105			9.87401	9.73488	9.55117	9.63508	9.88301	10.022	10.1304	10.2684	9.87384	0.88522	1.64157	1.36083	1.13174	0.911197	0.827577	1.36515	1.09662			0.881328	0.525841	0.133578	0.0450541	0.886133	0.487788	0.160409	0.0934945	1.42091	2.1861	2.18011	1.97717	1.91113	1.89108	1.90113	2.35915	2.41315			2.08904	2.067
9.89507	9.96006	9.92104	9.95806	10.13	10.176	9.90005	9.82506			9.92607	9.78008	9.56004	9.63901	9.93506	10.073	10.152	10.291	9.91706	0.882139	1.63925	1.35581	1.12268	0.890427	0.81914	1.3664	1.08814			0.877599	0.520741	0.138108	0.0468172	0.883698	0.485611	0.151055	0.0766963	1.41824	2.191	2.18602	1.98601	1.91801	1.895	1.908	2.36701	2.42101			2.091	2.06699
9.94544	10.0054	9.95547	10.0013	10.1442	10.2012	9.93746	9.86846	9.8665		9.97647	9.8417	9.58854	9.64922	9.98239	10.1064	10.1791	10.3041	9.96144	0.881217	1.63937	1.35522	1.11142	0.888335	0.811225	1.36686	1.08912	0.862038		0.877226	0.521624	0.151673	0.0523819	0.882188	0.4942	0.13994	0.0587076	1.41858	2.19404	2.19808	1.99408	1.92309	1.89808	1.91099	2.37302	2.42503	2.46505		2.09406	2.06293
9.99281	10.0468	10.0067	10.0288	10.1683	10.2183	9.98773	9.91894	9.92058		10.0277	9.9176	9.6472	9.6737	10.025	10.1466	10.1941	10.311	10.0087	0.884112	1.64082	1.35662	1.11313	0.882387	0.804229	1.37029	1.08758	0.858566		0.882175	0.522304	0.164243	0.0654486	0.883039	0.508374	0.132447	0.0530236	1.42253	2.19809	2.20717	2.00308	1.93311	1.90706	1.91004	2.37506	2.42804	2.47023		2.10006	2.05485
10.0351	10.0871	10.0421	10.068	10.183	10.233	10.0261	9.96806	9.95109		10.0661	10.0011	9.71008	9.71028	10.0751	10.179	10.201	10.309	10.0451	0.887333	1.64455	1.35998	1.10881	0.879608	0.798405	1.37021	1.09206	0.858358		0.886075	0.533984	0.191051	0.0686357	0.885061	0.525798	0.130705	0.0485069	1.42698	2.203	2.21601	2.00701	1.939	1.91	1.912	2.378	2.43001	2.482		2.103	2.047
10.0815	10.1284	10.0863	10.0973	10.2012	10.2461	10.0814	10.0115	10.0147	10.0187	10.1114	10.0718	9.76877		10.1146	10.1963	10.2091	10.3099	10.0885	0.889668	1.64777	1.36475	1.10396	0.878202	0.794756	1.374	1.09364	0.864042	0.825547	0.889822	0.529779	0.198929		0.886048	0.524174	0.126937	0.0462621	1.43126	2.20409	2.22103	2.01202	1.94108	1.91102	1.90903	2.37605	2.43507	2.48305	2.48597	2.10308	2.04803
10.1256	10.1628	10.1148	10.1206	10.2193	10.2572	10.1178	10.052	10.0721	10.0751	10.1489	10.1433	9.83556		10.1637	10.2243	10.215	10.3031	10.1286	0.892071	1.65342	1.36836	1.10672	0.872332	0.787518	1.37316	1.09985	0.873545	0.790505	0.892573	0.530489	0.205342		0.887642	0.510935	0.122349	0.0430312	1.43543	2.21204	2.22411	2.0141	1.94811	1.91311	1.91215	2.37998	2.44104	2.48681	2.48294	2.11011	2.05113
10.159	10.202	10.155	10.15	10.235	10.266	10.1581	10.1011	10.1281	10.1321	10.194	10.2121	9.91611	9.91815	10.199	10.238	10.215	10.31	10.162	0.894693	1.65717	1.37332	1.1078	0.866278	0.783311	1.37709	1.10307	0.873802	0.794355	0.895805	0.527865	0.190536	0.100856	0.889792	0.511189	0.119738	0.042581	1.43947	2.21401	2.23	2.019	1.954	1.919	1.92001	2.379	2.443	2.477	2.48	2.11601	2.05801
10.1933	10.2363	10.1843	10.1753	10.2492	10.2781	10.1964	10.1404	10.1845	10.1915	10.2203	10.2776	9.99695	10.0313	10.2324	10.2521	10.219	10.3089	10.1973	0.897199	1.65821	1.37531	1.10927	0.864822	0.783741	1.38173	1.10134	0.875532	0.783575	0.899134	0.531698	0.179983	0.0694105	0.891074	0.502875	0.118066	0.0433059	1.44299	2.22203	2.227	2.021	1.95402	1.922	1.92399	2.379	2.44504	2.47807	2.47999	2.12305	2.06697
10.2296	10.2717	10.2226	10.2034	10.2713	10.2923	10.2426	10.1897	10.2391	10.2512	10.2497	10.348	10.1018	10.177	10.2727	10.2633	10.2191	10.295	10.2337	0.897136	1.655	1.37779	1.10972	0.861816	0.783833	1.38185	1.09953	0.874921	0.795072	0.899626	0.543916	0.164372	0.0819478	0.890425	0.492464	0.117668	0.0449452	1.44554	2.2251	2.227	2.02102	1.95602	1.922	1.9229	2.37906	2.44906	2.48604	2.47912	2.1281	2.06418
10.2611	10.3061	10.2541	10.225	10.284	10.308	10.2711	10.2251	10.2911	10.3111	10.2821	10.3981	10.1922	10.2761	10.3071	10.278	10.222	10.2961	10.2681	0.897907	1.65751	1.37896	1.10788	0.860645	0.785484	1.38306	1.10703	0.885841	0.802123	0.899925	0.518541	0.123946	0.0580995	0.891639	0.48323	0.117553	0.0412607	1.44768	2.23	2.227	2.022	1.957	1.922	1.918	2.38201	2.452	2.488	2.485	2.133	2.073
10.3004	10.3445	10.2924	10.2592	10.3052	10.3252	10.3184	10.2785	10.3477	10.3717	10.3183	10.4657	10.3063	10.3721	10.3474	10.2981	10.2278	10.3376	10.3065	0.895775	1.65744	1.37973	1.10642	0.857389	0.788142	1.38055	1.11233	0.886238	0.810744	0.896685	0.526076	0.107957	0.0380955	0.890666	0.435471	0.106131	0.0485052	1.44643	2.23201	2.22602	2.021	1.954	1.91902	1.91698	2.38599	2.45307	2.488	2.48499	2.13598	2.07508
10.3326	10.3867	10.3277	10.2806	10.3234	10.3423	10.3538	10.319	10.408	10.4311	10.3486		10.4171	10.5508	10.3816	10.3092		10.3906	10.3477	0.894397	1.65233	1.37618	1.10529	0.854703	0.785691	1.38037	1.11429	0.88786	0.814523	0.893606		0.143628	0.10678	0.891115	0.442052		0.0415982	1.44274	2.23289	2.22792	2.02098	1.95404	1.92089	1.91498	2.38494	2.45904	2.48796	2.48392	2.13389
[truncated: 64 more columns]
