# Supplementary material for: Kinematic Validation of a Multi-Kinect v2 Instrumented 10-Meter Walkway for Quantitative Gait Assessments
Source: PLoS One. 2015 Oct 13;10(10):e0139913. doi: 10.1371/journal.pone.0139913 (PMC4603795; doi:10.1371/journal.pone.0139913)
Supplement: S1 Data — (ZIP) [file pone.0139913.s001.zip › S1_Data/pp8_trial2.xls]

## Sheet: Sheet1
Kinect(x) SpineBase	Kinect(x) Head	Kinect(x) ShoulderLeft	Kinect(x) ElbowLeft	Kinect(x) WristLeft	Kinect(x) HandLeft	Kinect(x) ShoulderRight	Kinect(x) ElbowRight	Kinect(x) WristRight	Kinect(x) HandRight	Kinect(x) HipLeft	Kinect(x) KneeLeft	Kinect(x) AnkleLeft	Kinect(x) FootLeft	Kinect(x) HipRight	Kinect(x) KneeRight	Kinect(x) AnkleRight	Kinect(x) FootRight	Kinect(x) SpineShoulder	Kinect(y) SpineBase	Kinect(y) Head	Kinect(y) ShoulderLeft	Kinect(y) ElbowLeft	Kinect(y) WristLeft	Kinect(y) HandLeft	Kinect(y) ShoulderRight	Kinect(y) ElbowRight	Kinect(y) WristRight	Kinect(y) HandRight	Kinect(y) HipLeft	Kinect(y) KneeLeft	Kinect(y) AnkleLeft	Kinect(y) FootLeft	Kinect(y) HipRight	Kinect(y) KneeRight	Kinect(y) AnkleRight	Kinect(y) FootRight	Kinect(y) SpineShoulder	Kinect(z) SpineBase	Kinect(z) Head	Kinect(z) ShoulderLeft	Kinect(z) ElbowLeft	Kinect(z) WristLeft	Kinect(z) HandLeft	Kinect(z) ShoulderRight	Kinect(z) ElbowRight	Kinect(z) WristRight	Kinect(z) HandRight	Kinect(z) HipLeft	Kinect(z) KneeLeft
0.035	0.099	0.103	0.0780319	0.128979	0.127021	0.098	0.054	0.08	0.0860425	0.077	0.042	-0.014	0.0909681	0.078	0.017	-0.027	0.0710106	0.097	0.898995	1.68556	1.39152	1.14498	0.869092	0.79342	1.38361	1.1239	0.895913	0.791265	0.900126	0.519047	0.128956	0.0449436	0.895863	0.511397	0.149806	0.0531867	1.45514	2.244	2.255	2.072	2.00899	1.97004	1.97407	2.406	2.447	2.473	2.47902	2.158	2.124
0.035	0.101	0.103	0.0809992	0.129	0.128	0.0980025	0.054	0.0800042	0.0860025	0.077	0.0410042	-0.014	0.0940059	0.078	0.017	-0.0270008	0.071	0.097	0.89881	1.6841	1.39156	1.14574	0.865128	0.795933	1.38358	1.124	0.894928	0.789978	0.89985	0.518582	0.126161	0.0428286	0.89575	0.51163	0.1506	0.0546097	1.45432	2.244	2.25	2.072	2.008	1.97	1.978	2.406	2.447	2.473	2.479	2.158	2.121
0.035	0.101026	0.102991	0.0799739	0.128965	0.12793	0.101	0.054	0.0849913	0.0889479	0.077	0.0459913	-0.014	0.100974	0.078	0.017	-0.028	0.071	0.0969913	0.898791	1.68341	1.3909	1.1457	0.862792	0.798933	1.38356	1.12388	0.880728	0.788038	0.899761	0.521369	0.127783	0.0412305	0.895771	0.511534	0.150073	0.0542712	1.45391	2.244	2.24999	2.07197	2.00402	1.96998	1.97799	2.405	2.447	2.47497	2.47703	2.158	2.12297
0.035	0.103962	0.102013	0.077038	0.125051	0.120101	0.101	0.054	0.0840127	0.0830761	0.077	0.0450127	-0.014	0.098038	0.078	0.017	-0.028	0.071	0.0960127	0.898879	1.68101	1.39065	1.14558	0.877628	0.795929	1.38326	1.12397	0.881678	0.788968	0.899839	0.521232	0.128086	0.0412892	0.895908	0.513149	0.150356	0.0544082	1.45337	2.244	2.24901	2.06805	2.00597	1.96803	1.97701	2.405	2.447	2.47204	2.47996	2.158	2.12004
0.035	0.107006	0.102	0.08	0.121	0.124991	0.100998	0.0539981	0.08	0.0830056	0.077	0.041	-0.014	0.0979492	0.078	0.017	-0.028	0.071	0.096	0.89872	1.67961	1.39006	1.1445	0.877576	0.799309	1.38326	1.12381	0.88379	0.784252	0.89959	0.520876	0.127967	0.0408008	0.89575	0.512107	0.148778	0.0537101	1.45257	2.244	2.248	2.068	2.004	1.969	1.979	2.40499	2.44699	2.473	2.48	2.158	2.121
0.035	0.11	0.102	0.079991	0.120991	0.120054	0.1	0.053	0.08	0.085955	0.077	0.041036	-0.014	0.071	0.078	0.017	-0.028	0.071	0.096	0.8989	1.67811	1.39008	1.14539	0.865091	0.798808	1.38387	1.12539	0.883784	0.785281	0.899759	0.523846	0.131691	0.0518218	0.89598	0.510676	0.147759	0.0537446	1.45157	2.244	2.247	2.068	2.00397	1.96897	1.97695	2.402	2.443	2.473	2.47897	2.158	2.12099
0.035	0.11	0.102	0.0790106	0.120011	0.125936	0.1	0.053	0.08	0.0810529	0.077	0.0449577	-0.014	0.071	0.078	0.017	-0.028	0.071	0.096	0.89888	1.67753	1.38962	1.14474	0.872807	0.794259	1.38375	1.12543	0.883157	0.785369	0.899641	0.524453	0.132887	0.0531061	0.896	0.510225	0.147681	0.0542446	1.45052	2.244	2.247	2.068	2.00103	1.96603	1.97106	2.402	2.443	2.473	2.47603	2.158	2.12001
0.035	0.113004	0.101003	0.079	0.123004	0.123004	0.1	0.0530031	0.08	0.080999	0.077	0.045999	-0.014	0.101	0.075	0.017	-0.028	0.071	0.1	0.89895	1.67451	1.38966	1.14437	0.866552	0.797038	1.38367	1.1243	0.88304	0.783715	0.89973	0.524581	0.12617	0.0364404	0.89608	0.5101	0.14777	0.0543398	1.44924	2.244	2.246	2.065	2.001	1.965	1.975	2.402	2.443	2.473	2.476	2.158	2.123
0.035	0.117018	0.104	0.079	0.127	0.127	0.1	0.055991	0.08	0.0800359	0.077	0.045	-0.014	0.101	0.075	0.0169821	-0.028	0.071009	0.1	0.898889	1.67302	1.3887	1.14355	0.85932	0.794783	1.38488	1.12788	0.883068	0.788079	0.899715	0.525944	0.125869	0.0367804	0.895951	0.510019	0.147515	0.0541261	1.44843	2.244	2.24496	2.064	2.001	1.964	1.974	2.402	2.44197	2.473	2.47299	2.158	2.12
0.035	0.118974	0.104	0.079	0.127	0.127	0.1	0.0550129	0.08	0.0839484	0.077	0.045	-0.014	0.101	0.075	0.0150258	-0.028	0.0719871	0.1	0.898762	1.67097	1.38769	1.1441	0.858215	0.79405	1.38473	1.12947	0.882853	0.791258	0.899187	0.526335	0.126817	0.0368195	0.896009	0.505529	0.148083	0.0536957	1.44714	2.244	2.24006	2.064	2.001	1.964	1.974	2.402	2.43904	2.473	2.47201	2.158	2.12
0.035	0.119	0.104	0.0780008	0.127	0.123003	0.1	0.055	0.0770023	0.0740078	0.077	0.045	-0.0169977	0.101	0.0779977	0.0120023	-0.028	0.072	0.1	0.89881	1.6704	1.38752	1.14469	0.85808	0.797947	1.3849	1.12985	0.881361	0.789471	0.89919	0.525671	0.124292	0.0367501	0.89612	0.50556	0.146102	0.0535901	1.44687	2.244	2.24	2.064	1.998	1.964	1.975	2.402	2.439	2.474	2.475	2.158	2.12
0.0349912	0.125026	0.106026	0.0780265	0.123	0.123035	0.0990265	0.0579912	0.0799735	0.0790353	0.0769912	0.045	-0.017	0.101	0.078	0.0120265	-0.031	0.072	0.102018	0.898812	1.66904	1.3873	1.14431	0.856821	0.794812	1.38561	1.13006	0.87993	0.787093	0.898974	0.525683	0.124201	0.0366793	0.896431	0.505276	0.14638	0.0530274	1.44553	2.24397	2.23799	2.05999	1.99799	1.965	1.97499	2.39899	2.43797	2.47301	2.46999	2.15797	2.12
0.0340106	0.127968	0.108968	0.0809682	0.123	0.126958	0.101968	0.0570106	0.0770318	0.0829575	0.0760106	0.045	-0.017	0.101	0.078	0.0149682	-0.031	0.072	0.103979	0.897969	1.66607	1.3855	1.1449	0.856959	0.796175	1.38464	1.13132	0.877674	0.788564	0.898327	0.525987	0.125367	0.0366008	0.89547	0.504884	0.145282	0.0527332	1.44328	2.24103	2.23701	2.05901	1.99701	1.965	1.97401	2.39801	2.43503	2.47399	2.46901	2.15503	2.12
0.0369991	0.134005	0.108002	0.0809991	0.126999	0.123006	0.102002	0.057	0.08	0.0790027	0.0790027	0.045	-0.017	0.101	0.0770027	0.014	-0.028	0.072	0.106	0.897839	1.66583	1.38451	1.14413	0.86214	0.794029	1.38414	1.132	0.890578	0.794423	0.897469	0.52569	0.12528	0.0367701	0.89588	0.503708	0.1448	0.0526996	1.44208	2.24	2.232	2.056	1.997	1.964	1.975	2.398	2.435	2.473	2.47	2.153	2.12
0.035991	0.140018	0.109991	0.0800271	0.125982	0.129964	0.104	0.0570271	0.08	0.082	0.081991	0.045018	-0.017	0.100702	0.079991	0.014	-0.028009	0.072	0.106	0.897258	1.66411	1.38414	1.14278	0.861864	0.793413	1.38317	1.13135	0.866041	0.786563	0.896789	0.525751	0.125516	0.0369941	0.895537	0.501803	0.144905	0.0522782	1.44079	2.23696	2.22995	2.05097	1.99399	1.96096	1.97298	2.393	2.43499	2.473	2.466	2.15197	2.11996
0.0350129	0.141974	0.109013	0.0829612	0.124026	0.126052	0.104	0.0599612	0.08	0.082	0.0810129	0.0469741	-0.017	0.0684267	0.0790129	0.014	-0.0289871	0.072	0.106	0.896993	1.66291	1.3841	1.14257	0.880681	0.799144	1.38269	1.13169	0.866149	0.784764	0.896721	0.528069	0.130524	0.0493664	0.895165	0.499915	0.14109	0.0520826	1.4405	2.23305	2.22506	2.04804	1.99301	1.95705	1.97103	2.393	2.43401	2.473	2.466	2.14904	2.11605
0.038	0.144002	0.112002	0.0830029	0.129005	0.130006	0.106002	0.059	0.084001	0.0800086	0.0800038	0.047	-0.017	0.0880057	0.0780038	0.013	-0.028	0.071999	0.111	0.896889	1.66296	1.38414	1.14263	0.864364	0.7934	1.3858	1.13016	0.833858	0.781176	0.896269	0.527841	0.12767	0.0465475	0.895489	0.49784	0.136711	0.0517402	1.43879	2.232	2.221	2.047	1.993	1.959	1.973	2.389	2.43	2.47199	2.46199	2.146	2.116
0.0380178	0.146036	0.114018	0.0860178	0.133991	0.135956	0.108027	0.0590178	0.0848488	0.0889466	0.0839822	0.0470267	-0.0169733	0.0940356	0.0819822	0.013	-0.0280089	0.0709911	0.111018	0.895972	1.6634	1.38375	1.14232	0.868178	0.792961	1.38634	1.12873	0.832272	0.777187	0.895061	0.52923	0.128004	0.0439043	0.894912	0.497306	0.137563	0.0519816	1.43904	2.23196	2.21699	2.04296	1.99196	1.95397	1.97096	2.38496	2.42996	2.46492	2.45602	2.14497	2.11598
0.0399788	0.149958	0.115979	0.0879788	0.133011	0.131053	0.110968	0.0609788	0.0681802	0.0830636	0.0820212	0.0499682	-0.0140318	0.0979576	0.0800212	0.013	-0.0289894	0.0700106	0.112979	0.896148	1.66262	1.38364	1.14384	0.865796	0.790892	1.38782	1.12958	0.907398	0.796659	0.895149	0.52924	0.127337	0.0443749	0.895187	0.495816	0.136788	0.0521581	1.43781	2.22804	2.21601	2.03805	1.98705	1.95103	1.96605	2.38005	2.42604	2.4561	2.45798	2.14203	2.11402
0.0390034	0.152003	0.118005	0.0910057	0.133002	0.133007	0.114002	0.0610023	0.0820034	0.0850147	0.085	0.0490034	-0.0170011	0.074017	0.083	0.015	-0.029	0.07	0.116	0.89567	1.66078	1.3813	1.14453	0.86384	0.787554	1.38706	1.12971	0.863992	0.784749	0.89459	0.52895	0.132311	0.0541591	0.89482	0.497071	0.137625	0.0538053	1.43711	2.225	2.211	2.034	1.98299	1.951	1.962	2.37899	2.42599	2.455	2.45399	2.137	2.111
0.0419913	0.155017	0.122017	0.0960174	0.135026	0.138974	0.116	0.0630261	0.0849739	0.0979565	0.0850435	0.052	-0.0179739	0.089	0.0829913	0.015	-0.029	0.0699391	0.116017	0.895569	1.6599	1.38141	1.1482	0.863428	0.791259	1.38602	1.13036	0.857015	0.783477	0.894565	0.529017	0.132901	0.0445671	0.894672	0.498023	0.132839	0.049625	1.43675	2.22397	2.20997	2.03297	1.97796	1.94699	1.95901	2.371	2.41799	2.45401	2.44898	2.13696	2.11
0.0410129	0.156974	0.123974	0.0979743	0.137961	0.136039	0.116	0.0659614	0.0820386	0.0930643	0.0899357	0.052	-0.0150386	0.089	0.0820129	0.015	-0.029	0.06309	0.117974	0.895471	1.65727	1.3807	1.14762	0.862088	0.791112	1.38619	1.13011	0.864275	0.788731	0.894017	0.528674	0.131834	0.0442442	0.894867	0.498366	0.133867	0.0513079	1.43631	2.22005	2.20605	2.02905	1.97306	1.94601	1.95999	2.371	2.41701	2.45499	2.44703	2.13206	2.11
0.043	0.162	0.126999	0.098	0.137999	0.141001	0.118002	0.068	0.085	0.0889992	0.089	0.072	-0.0120008	0.105	0.084	0.015	-0.029	0.0660015	0.120002	0.89446	1.65636	1.37936	1.1461	0.86152	0.791888	1.38693	1.1307	0.85512	0.787842	0.89323	0.56515	0.140209	0.0402597	0.89372	0.49875	0.137928	0.0514122	1.43563	2.216	2.2	2.028	1.973	1.946	1.95499	2.366	2.413	2.454	2.445	2.129	2.096
0.042991	0.161991	0.126	0.098018	0.137027	0.142	0.120991	0.068018	0.0850269	0.0880898	0.089	0.0719192	-0.012991	0.105	0.084	0.0150359	-0.029	0.067991	0.122	0.894679	1.65659	1.37949	1.1457	0.861181	0.789536	1.38717	1.13078	0.855029	0.789867	0.893768	0.565655	0.138517	0.0398696	0.893729	0.498867	0.147776	0.0542572	1.43644	2.21597	2.19997	2.025	1.97296	1.94199	1.948	2.36497	2.41296	2.45399	2.44197	2.129	2.09603
0.0420106	0.161011	0.126	0.0999789	0.139968	0.142	0.120011	0.0699789	0.0879683	0.0978944	0.089	0.063095	-0.0120106	0.105	0.084	0.0189578	-0.029	0.0670106	0.122	0.894532	1.65685	1.3794	1.14456	0.861309	0.789065	1.38849	1.13086	0.859264	0.788426	0.893552	0.550938	0.135987	0.0398304	0.893661	0.497495	0.146246	0.0550416	1.43578	2.21303	2.19703	2.025	1.96904	1.94101	1.948	2.36203	2.40904	2.45301	2.43903	2.129	2.09897
0.042	0.163997	0.125001	0.1	0.144995	0.143998	0.121998	0.07	0.089998	0.100997	0.089999	0.059004	-0.012999	0.105	0.083001	0.019	-0.029	0.067	0.122	0.89477	1.65809	1.37965	1.14393	0.846195	0.786353	1.38788	1.1299	0.856143	0.78809	0.89358	0.549451	0.132054	0.0390108	0.89414	0.49731	0.150556	0.0548402	1.43612	2.213	2.193	2.021	1.969	1.943	1.951	2.358	2.409	2.448	2.437	2.129	2.101
0.044	0.166027	0.127991	0.100018	0.142	0.147919	0.121018	0.072	0.096018	0.0999191	0.09	0.058991	-0.013	0.104829	0.085	0.018	-0.03	0.0680359	0.124018	0.895961	1.65858	1.37948	1.14254	0.892351	0.793314	1.38974	1.12953	0.858337	0.787072	0.894515	0.544978	0.131327	0.0395422	0.895546	0.498606	0.14807	0.0536597	1.43589	2.209	2.18898	2.01997	1.96896	1.926	1.93205	2.35496	2.404	2.44603	2.43396	2.121	2.10096
0.044	0.168963	0.127012	0.101975	0.142	0.139112	0.122975	0.072	0.097975	0.0911123	0.09	0.0580125	-0.013	0.0862372	0.085	0.018	-0.03	0.0719501	0.125975	0.895002	1.65811	1.37782	1.13263	0.891412	0.796993	1.38922	1.12795	0.832983	0.779714	0.892901	0.543647	0.136484	0.0484958	0.895096	0.498205	0.148119	0.0558027	1.43619	2.209	2.18702	2.01704	1.96505	1.926	1.93793	2.35006	2.404	2.44896	2.43005	2.121	2.09705
0.046	0.169001	0.130001	0.101002	0.148997	0.139005	0.126	0.0739991	0.100001	0.104995	0.0919991	0.058	-0.013	0.0949923	0.0879991	0.0180026	-0.03	0.071	0.126003	0.89456	1.65783	1.37732	1.13408	0.864749	0.78677	1.38842	1.12679	0.83149	0.780153	0.89236	0.54266	0.135054	0.0445746	0.89479	0.498229	0.14751	0.0544195	1.43595	2.204	2.18699	2.01599	1.962	1.924	1.938	2.349	2.4	2.44499	2.429	2.125	2.097
0.0460176	0.170018	0.130991	0.102991	0.146018	0.145009	0.126018	0.0730264	0.101	0.0990529	0.091	0.0579912	-0.013	0.0860793	0.0870264	0.0209912	-0.03	0.0710176	0.129035	0.894306	1.65843	1.37483	1.13521	0.863107	0.786733	1.38937	1.12555	0.854813	0.783878	0.892127	0.543061	0.139595	0.0498398	0.894526	0.497012	0.147275	0.0538718	1.43602	2.20396	2.17996	2.00797	1.95697	1.92496	1.93303	2.34896	2.39699	2.437	2.43098	2.122	2.09697
0.0479794	0.171979	0.13001	0.10201	0.147979	0.14599	0.127979	0.0759692	0.101	0.104938	0.091	0.0570103	-0.013	0.0949075	0.0899692	0.0200103	-0.03	0.0729794	0.132959	0.893894	1.6576	1.37337	1.13613	0.857251	0.785938	1.38784	1.12502	0.855176	0.783623	0.891803	0.542021	0.134602	0.0442585	0.894045	0.497228	0.146746	0.0529596	1.43409	2.20004	2.17604	2.00503	1.95403	1.92104	1.93597	2.34504	2.39601	2.437	2.42902	2.122	2.09403
0.0480023	0.172002	0.132001	0.102002	0.147	0.145995	0.134002	0.0790016	0.101002	0.106002	0.0900023	0.057	-0.013	0.0939922	0.0890023	0.0200047	-0.03	0.0709977	0.133003	0.89386	1.65752	1.37316	1.13694	0.852288	0.781123	1.38875	1.12447	0.85507	0.783433	0.89122	0.54164	0.13451	0.0438285	0.894611	0.498421	0.14713	0.0562098	1.4331	2.2	2.176	2.00099	1.954	1.918	1.925	2.339	2.391	2.437	2.432	2.119	2.094
0.0510266	0.174098	0.133018	0.104027	0.147	0.140053	0.136027	0.081	0.104062	0.109089	0.0930266	0.0570621	-0.0129734	0.0840799	0.0920177	0.0261154	-0.0299734	0.0680355	0.137018	0.894253	1.65625	1.37115	1.13646	0.850323	0.784379	1.38897	1.12622	0.85536	0.786685	0.891122	0.541178	0.134811	0.0419987	0.895444	0.499854	0.147187	0.0558679	1.43275	2.19599	2.1709	1.99396	1.94999	1.918	1.93104	2.33499	2.387	2.43601	2.43097	2.11696	2.09398
0.0539615	0.184859	0.134974	0.106961	0.147	0.145923	0.138961	0.081	0.11091	0.118872	0.0959615	0.0639101	-0.0100385	0.0928845	0.0939743	0.0388331	-0.0270385	0.0719486	0.138974	0.894586	1.65485	1.37001	1.13692	0.848484	0.783215	1.38796	1.12657	0.850928	0.78288	0.891317	0.534369	0.132688	0.046264	0.895884	0.499139	0.142472	0.051221	1.43183	2.19501	2.16014	1.98906	1.94901	1.918	1.93594	2.33401	2.387	2.43699	2.42804	2.11305	2.09203
0.0559986	0.190996	0.137998	0.108999	0.147	0.145001	0.139	0.083998	0.111	0.117001	0.0979986	0.0620014	-0.01	0.0949986	0.0979973	0.0659817	-0.024002	0.072	0.144996	0.893491	1.65351	1.3693	1.13633	0.846971	0.78247	1.38811	1.12663	0.863332	0.786168	0.889821	0.529373	0.13261	0.0412734	0.89521	0.495373	0.14263	0.05112	1.43139	2.19	2.158	1.988	1.945	1.918	1.933	2.334	2.386	2.437	2.432	2.109	2.089
0.0590272	0.200054	0.144054	0.113027	0.147027	0.148054	0.144054	0.0860543	0.113036	0.12	0.101027	0.0620362	-0.01	0.0940362	0.100054	0.0872444	-0.0138914	0.0730724	0.149072	0.893758	1.65246	1.37011	1.12781	0.843205	0.77781	1.38719	1.12673	0.867752	0.785522	0.889557	0.525739	0.127999	0.0422903	0.896069	0.493844	0.136242	0.0516598	1.42982	2.18899	2.15197	1.98298	1.94299	1.91799	1.93197	2.32895	2.38197	2.43299	2.431	2.10799	2.08899
0.061968	0.205936	0.149936	0.115968	0.149968	0.153936	0.149936	0.0919359	0.116957	0.12	0.103968	0.0659573	-0.01	0.0979573	0.105936	0.113712	-0.00212815	0.0809146	0.156915	0.893493	1.64912	1.36919	1.12826	0.838343	0.776771	1.38778	1.12659	0.873349	0.788992	0.889194	0.522406	0.127901	0.0412414	0.896001	0.499716	0.136477	0.0516402	1.42819	2.18801	2.14903	1.98102	1.94201	1.91701	1.92903	2.32306	2.37903	2.43201	2.431	2.10701	2.08801
0.0709902	0.215989	0.160988	0.12499	0.152997	0.153001	0.155993	0.0959956	0.117	0.12	0.108995	0.0689967	-0.01	0.098	0.115989	0.141969	0.0219738	0.0999793	0.16599	0.892971	1.64857	1.36928	1.1287	0.835943	0.774782	1.38627	1.12844	0.872911	0.79796	0.88875	0.520432	0.12755	0.04122	0.895401	0.498731	0.142473	0.0570141	1.42768	2.18201	2.146	1.981	1.939	1.916	1.926	2.321	2.378	2.432	2.431	2.10101	2.087
0.0740524	0.223114	0.16814	0.139087	0.159149	0.159087	0.162114	0.102026	0.120035	0.123114	0.116052	0.0690262	-0.01	0.0980262	0.119026	0.168175	0.0433145	0.125402	0.170122	0.893106	1.64537	1.36779	1.12933	0.834499	0.775579	1.38728	1.12929	0.87251	0.787453	0.888208	0.518032	0.127972	0.0414716	0.896072	0.509402	0.151723	0.0622536	1.4271	2.17998	2.14697	1.98195	1.93797	1.91298	1.92397	2.31598	2.37199	2.43102	2.42996	2.09898	2.08699
0.0799229	0.235833	0.183794	0.148871	0.175782	0.168871	0.174833	0.104961	0.123949	0.135833	0.121923	0.0719614	-0.01	0.100961	0.121961	0.187743	0.0785373	0.170409	0.18382	0.892616	1.64237	1.36699	1.13062	0.831035	0.769905	1.38484	1.13021	0.874741	0.792306	0.886877	0.518277	0.127111	0.0405323	0.896267	0.516359	0.162123	0.0626547	1.42529	2.17803	2.14305	1.97608	1.93504	1.91103	1.92104	2.31403	2.37101	2.43297	2.42506	2.09703	2.08601
0.0909897	0.253983	0.19499	0.155993	0.178997	0.177992	0.182993	0.107997	0.124	0.122013	0.13299	0.0749972	-0.01	0.101	0.131991	0.205983	0.117964	0.210963	0.193991	0.893499	1.63997	1.36728	1.13091	0.83084	0.76962	1.38895	1.13008	0.871513	0.793499	0.88729	0.515603	0.1272	0.04057	0.897649	0.517029	0.145546	0.0586238	1.42227	2.178	2.144	1.976	1.936	1.91	1.918	2.315	2.37	2.433	2.427	2.097	2.084
0.0951245	0.270231	0.219098	0.173124	0.193098	0.194151	0.190133	0.122062	0.127044	0.126062	0.140151	0.0780711	-0.00995555	0.0978755	0.136098	0.223089	0.185302	0.293213	0.21316	0.892214	1.63845	1.36677	1.13036	0.830269	0.764448	1.3883	1.13049	0.872047	0.7898	0.885219	0.512897	0.126806	0.0419727	0.897081	0.511789	0.139754	0.0620326	1.41908	2.17999	2.14902	1.986	1.93398	1.909	1.91198	2.31603	2.36897	2.43202	2.42897	2.09798	2.08301
0.108852	0.295725	0.229884	0.186852	0.203884	0.21082	0.204841	0.128926	0.131947	0.132926	0.15682	0.0859154	-0.00505285	0.084148	0.146884	0.232894	0.218641	0.316746	0.23081	0.891498	1.63663	1.3653	1.13067	0.830151	0.763124	1.38631	1.12798	0.859594	0.792056	0.885091	0.515848	0.131856	0.054406	0.896051	0.511651	0.145736	0.0645232	1.41974	2.17901	2.15098	1.986	1.93202	1.909	1.91002	2.31897	2.36603	2.43398	2.42603	2.09602	2.08399
0.116993	0.314983	0.248983	0.206982	0.224981	0.228984	0.226981	0.146984	0.134997	0.136996	0.164993	0.0959912	-0.005	0.100985	0.153994	0.261974	0.277948	0.386938	0.246986	0.89094	1.63282	1.36882	1.13388	0.833167	0.763979	1.38246	1.12482	0.857452	0.784587	0.88538	0.522005	0.132559	0.0436297	0.894491	0.506475	0.1575	0.0573364	1.41692	2.18	2.155	1.99	1.929	1.909	1.911	2.318	2.367	2.433	2.429	2.097	2.084
0.135126	0.331225	0.269198	0.228171	0.233287	0.248189	0.246117	0.160108	0.142153	0.151099	0.176135	0.103054	-0.00497306	0.0997396	0.175135	0.276126	0.319377	0.443494	0.265198	0.885427	1.6272	1.36682	1.13176	0.83088	0.763181	1.37734	1.12417	0.854043	0.779204	0.879451	0.523105	0.132471	0.0423794	0.889812	0.507909	0.156005	0.0679796	1.41148	2.18099	2.1611	1.997	1.92901	1.91	1.912	2.32305	2.36603	2.43398	2.42703	2.10002	2.08198
0.14882	0.355679	0.290717	0.246756	0.264589	0.26873	0.258833	0.171846	0.158782	0.161859	0.190807	0.108923	-0.00203854	0.0713725	0.189807	0.28982	0.36046	0.497294	0.286717	0.881798	1.62402	1.36359	1.13386	0.859169	0.763289	1.37368	1.12598	0.841317	0.781835	0.875235	0.523603	0.141284	0.0553892	0.88679	0.502313	0.158724	0.0766462	1.40696	2.18001	2.17186	1.997	1.92999	1.91	1.912	2.32892	2.36896	2.43203	2.42996	2.10197	2.08003
0.170019			0.267042	0.288015	0.287019	0.288028	0.188031	0.163039	0.171015	0.212027	0.130011	-0.00199694	0.0780102	0.215015	0.311029	0.387031	0.522045		0.877445			1.12558	0.825621	0.753988	1.37132	1.12154	0.841983	0.778325	0.872945	0.528627	0.141798	0.0583063	0.880226	0.504672	0.165131	0.0801454		2.18			1.937	1.916	1.913	2.33301	2.379	2.43401	2.435	2.102	2.08
0.18919			0.308108	0.30319	0.306262	0.315118	0.218172	0.20119	0.186208	0.23819	0.141226	0.001	0.088	0.230163	0.339136	0.417172	0.566081		0.872846			1.09431	0.826807	0.751672	1.36012	1.11896	0.825318	0.77377	0.868212	0.525475	0.139598	0.0546506	0.876011	0.506532	0.165714	0.095175		2.184			1.93403	1.918	1.91701	2.33806	2.38304	2.439	2.43705	2.104	2.07999
0.209777	0.44066	0.37366	0.319873	0.323777	0.334692	0.327862	0.236798	0.221777	0.208756	0.258777	0.165735	0.001	0.088	0.247809	0.353841	0.435798	0.574904	0.361703	0.870228	1.61131	1.35864	1.10001	0.826493	0.75626	1.35989	1.11418	0.825092	0.769467	0.86732	0.53471	0.139372	0.053631	0.871776	0.510002	0.164028	0.0881263	1.39605	2.184	2.20388	2.0209	1.93697	1.918	1.91799	2.34493	2.38696	2.439	2.44294	2.104	2.07901
0.238974	0.461981	0.398978	0.354969	0.369959	0.367971	0.362969	0.255983	0.236987	0.234977	0.283978	0.190978	0.00499645	0.0939947	0.276974	0.388969	0.449988	0.581994	0.388976	0.866154	1.60404	1.3588	1.12162	0.820665	0.759058	1.34748	1.10848	0.815658	0.760698	0.863773	0.543143	0.136043	0.049084	0.867184	0.508391	0.154379	0.0836339	1.39475	2.19599	2.21399	2.023	1.942	1.92599	1.919	2.36198	2.391	2.45099	2.445	2.11299	2.081
0.26437	0.492243	0.431189	0.38318	0.392198	0.394262	0.384271	0.282298	0.263171	0.258189	0.30946	0.206262	0.00912625	0.101946	0.298361	0.407298	0.453036	0.584973	0.414225	0.864453	1.6002	1.36064	1.12889	0.827808	0.760369	1.33968	1.09975	0.818903	0.761825	0.862326	0.540299	0.136363	0.0482427	0.865281	0.505399	0.155843	0.0833331	1.39548	2.19407	2.22914	2.03409	1.94306	1.92603	1.92105	2.36912	2.40703	2.45704	2.4511	2.11503	2.08301
0.304469	0.518651	0.451728	0.402741	0.413715	0.422625	0.413612	0.314573	0.281754	0.278728		0.234625	0.0228188	0.0960777	0.337482	0.439573	0.456948	0.582039	0.438676	0.866977	1.60301	1.36131	1.12477	0.835133	0.768937	1.34428	1.1047	0.832224	0.767752		0.527174	0.142153	0.0572113	0.866494	0.513917	0.15508	0.0663152	1.3977	2.2019	2.24479	2.04387	1.94991	1.92896	1.92594	2.38183	2.40996	2.46095	2.46186		2.08399
0.331979	0.557969	0.477979	0.438971	0.455967	0.454975	0.43898	0.338981	0.33196	0.312973	0.382982	0.274968	0.0369889	0.102994	0.369975	0.462982	0.467991	0.582	0.47697	0.872486	1.60702	1.36912	1.13784	0.84802	0.778313	1.34568	1.10494	0.808879	0.759147	0.873684	0.521504	0.147985	0.0590886	0.869638	0.512132	0.148595	0.0662699	1.40425	2.207	2.25699	2.046	1.96299	1.929	1.925	2.39499	2.416	2.461	2.468	2.12499	2.088
0.375319	0.58131	0.521231	0.456301	0.479257	0.48331	0.471222	0.386151	0.359248	0.352293	0.425284	0.331612	0.0704344	0.136124	0.409346	0.482124	0.475044	0.578	0.496328	0.875578	1.61273	1.37303	1.13296	0.850668	0.777773	1.35063	1.10723	0.852946	0.772628	0.877487	0.525338	0.153171	0.0627552	0.872086	0.511538	0.144618	0.0693683	1.40506	2.21902	2.26308	2.06012	1.96105	1.93204	1.93399	2.40612	2.42807	2.47707	2.47603	2.13404	2.08694
0.410616	0.615626	0.546723	0.489637	0.507691	0.517626	0.495733	0.402819	0.386701	0.384648	0.456658	0.399264	0.118477	0.149851	0.447584	0.495851	0.479947	0.578	0.532605	0.88199	1.6179	1.37986	1.13071	0.872512	0.788088	1.35825	1.10266	0.848033	0.772442	0.884929	0.535084	0.177555	0.0699616	0.877204	0.511342	0.145491	0.069182	1.41047	2.22098	2.2719	2.07286	1.96694	1.93596	1.93301	2.41886	2.43591	2.48491	2.47897	2.13796	2.08007
0.437974	0.635981	0.569978	0.513977	0.529979	0.546972	0.538958	0.437966	0.435953	0.426959	0.486971	0.46194	0.175945		0.473975	0.517979	0.483996	0.578999	0.559974	0.88233	1.62085	1.38268	1.14157	0.875767	0.792586	1.35602	1.10278	0.834743	0.767814	0.886059	0.538197	0.183285		0.87679	0.51164	0.143912	0.06919	1.41187	2.226	2.276	2.07899	1.97299	1.936	1.934	2.42899	2.44599	2.49399	2.48899	2.142	2.084
0.472287	0.6672	0.595235	0.541244	0.567148	0.571157	0.559348	0.478261	0.459418	0.4614	0.51727	0.521452	0.220531	0.231687	0.508331	0.534087	0.490026	0.579	0.583409	0.882883	1.62025	1.38288	1.13432	0.872127	0.791201	1.35366	1.08525	0.830304	0.760838	0.887088	0.53022	0.188292	0.0892614	0.876877	0.516413	0.144782	0.0676445	1.41431	2.23203	2.28703	2.08104	1.98207	1.93008	1.93201	2.43703	2.46103	2.50004	2.49608	2.14606	2.09206
0.504571	0.689701	0.621649	0.568636	0.583779	0.588766	0.59848	0.50761	0.506375	0.506401	0.547597	0.572323	0.280206	0.308972	0.545506	0.54387	0.492961	0.579	0.629388	0.88663	1.62547	1.38591	1.13989	0.870679	0.796934	1.36334	1.10424	0.83183	0.761728	0.892449	0.526884	0.177217	0.0871678	0.878785	0.513321	0.147277	0.0681532	1.41661	2.23496	2.28996	2.08593	1.9899	1.93888	1.93299	2.44095	2.46495	2.50493	2.50488	2.15291	2.09891
0.535016	0.723017	0.644026	0.588018	0.594014	0.614009	0.628026	0.540026	0.551035	0.554032	0.580016	0.638037	0.356052	0.38908	0.57402	0.553004	0.497	0.577999	0.649018	0.890761	1.62846	1.38616	1.13749	0.873109	0.79686	1.366	1.0811	0.844589	0.761682	0.896671	0.541442	0.186789	0.0949024	0.882811	0.50809	0.147269	0.067127	1.41923	2.25	2.293	2.089	1.994	1.939	1.935	2.442	2.476	2.51101	2.51	2.164	2.102
0.558285	0.747276	0.680125	0.61325	0.613285	0.627169	0.664303	0.577357	0.600446	0.599499	0.603259	0.690517	0.429838	0.501963	0.602294	0.55908	0.497027	0.577027	0.675366	0.892338	1.62808	1.38922	1.1324	0.872176	0.797329	1.3709	1.08589	0.857198	0.764765	0.898588	0.530129	0.156664	0.0702191	0.884028	0.50739	0.146391	0.0628405	1.41989	2.25699	2.29196	2.09099	1.99608	1.94309	1.94204	2.44405	2.48104	2.52001	2.51599	2.17001	2.10904
0.589656	0.777667	0.693849	0.640699	0.644656	0.645796	0.697634	0.61657	0.649462	0.654398	0.631688	0.747376	0.521989	0.607838	0.634645	0.567903	0.499968	0.579968	0.715559	0.893171	1.62867	1.39024	1.14088	0.875058	0.797261	1.36777	1.08538	0.867952	0.775186	0.898362	0.533335	0.152753	0.0734149	0.886028	0.505194	0.144263	0.0618014	1.41969	2.25601	2.28804	2.09001	2.0049	1.95289	1.94596	2.44994	2.48496	2.52099	2.51501	2.17099	2.11395
0.625016	0.813029	0.741014	0.663016	0.657026	0.669019	0.73603	0.669028	0.697052	0.705038	0.667015	0.811039	0.625104	0.715122	0.666019	0.578011	0.508006	0.601998	0.738028	0.89146	1.62706	1.38551	1.13677	0.872405	0.802445	1.36899	1.09099	0.847365	0.769391	0.896489	0.535608	0.161995	0.0801784	0.884401	0.505528	0.135921	0.0622954	1.41879	2.26601	2.287	2.092	2.00801	1.95701	1.94901	2.448	2.492	2.526	2.516	2.18	2.122
0.642395	0.844432	0.75634	0.680331	0.684175	0.689239	0.768377	0.698395	0.752202	0.745478	0.683368	0.852469	0.735048	0.844241	0.686432	0.590202	0.51411	0.600248	0.76734	0.891174	1.62411	1.38409	1.12509	0.877542	0.796911	1.37019	1.10677	0.842016	0.770778	0.894913	0.53321	0.146317	0.0574007	0.885486	0.503856	0.136628	0.0576155	1.41747	2.27403	2.28394	2.09394	2.01602	1.96501	1.95606	2.44697	2.49303	2.52903	2.51996	2.18505	2.11804
0.684444	0.890393	0.792522	0.715535	0.702755	0.714664	0.80847	0.740444	0.773716	0.796328	0.722483	0.902341	0.846527	0.976256	0.732393	0.611716	0.525845	0.626651	0.803522	0.886334	1.6186	1.37643	1.11992	0.874599	0.791679	1.36473	1.10863	0.8458	0.775892	0.890972	0.539625	0.137487	0.0521593	0.879696	0.511914	0.130077	0.0752174	1.40902	2.27696	2.27808	2.08808	2.01797	1.96599	1.96192	2.44404	2.49596	2.53196	2.51605	2.18994	2.12195
0.712974	0.914978	0.819975	0.739978	0.739966	0.738978	0.845966	0.78396	0.836942	0.845955	0.753971	0.923981	0.958898	1.10788	0.756978	0.62299		0.635992	0.830975	0.878797	1.6144	1.37191	1.11359	0.856577	0.785486	1.35844	1.08351	0.84602	0.777329	0.878861	0.540599	0.123433	0.0609518	0.876293	0.459029		0.0319602	1.40469	2.275	2.274	2.086	2.02499	1.971	1.96799	2.43801	2.499	2.52101	2.514	2.186	2.124
0.742488	0.952401	0.852453	0.770392	0.75647	0.765314	0.87547	0.820427	0.885209	0.887383	0.776479	0.954462	1.03661	1.18864	0.790496	0.631183		0.731174	0.881296	0.878745	1.61188	1.36515	1.09027	0.858595	0.779138	1.35748	1.09454	0.800696	0.753454	0.880635	0.560143	0.162747	0.104215	0.87457	0.468687		0.133998	1.40428	2.2759	2.26793	2.08597	2.02105	1.97603	1.97302	2.43893	2.50098	2.51499	2.51103	2.18887	2.12602
0.797406	0.997512	0.903448	0.814522	0.809427	0.800618	0.928427	0.86848	0.908745	0.930533	0.830416	1.00644	1.10526		0.846395	0.651777		0.750788	0.914639	0.871429	1.60711	1.35526	1.10399	0.852407	0.771087	1.35292	1.10705	0.858752	0.768507	0.872211	0.504215	0.175967		0.868971	0.481907		0.148454	1.39907	2.26413	2.26008	2.08303	2.02694	1.97897	1.97498	2.43108	2.49902	2.51401	2.51397	2.17416	2.12798
0.816056	1.02605	0.941039		0.842036	0.840035	0.953046	0.902029	0.964019	0.978034	0.849058	1.02405	1.13804			0.748037			0.959029	0.871715	1.60374	1.34726		0.8352	0.762651	1.35201	1.09841	0.830451	0.763828	0.87424	0.574925	0.188721			0.575809			1.39416	2.275	2.25699	2.07699		1.979	1.976	2.43	2.491	2.517	2.508	2.186	2.137
0.879397	1.07928	0.985353	0.899273	0.883458	0.880414	1.0053	0.93545	0.986529	1.01728	0.915458	1.08237	1.18017	1.33414	0.930291				0.99245	0.865567	1.60179	1.34723	1.08215	0.835315	0.752485	1.34853	1.09412	0.842794	0.761288	0.862499	0.490364	0.15596	0.107885	0.867084				1.3925	2.27199	2.24694	2.06895	2.01297	1.97596	1.97695	2.42696	2.49394	2.52001	2.50603	2.18097	2.1401
0.923417	1.11059	1.02448	0.929598	0.934326	0.926391	1.03856	0.985339	1.04522	1.04859	0.966326	1.12346	1.19875	1.34979	0.962572	0.8433			1.04234	0.866379	1.60028	1.33842	1.07162	0.825895	0.750773	1.34834	1.09439	0.829881	0.763313	0.862342	0.536302	0.147048	0.0907174	0.868639	0.576421			1.39038	2.27101	2.24009	2.06308	2.01004	1.97205	1.97108	2.42206	2.48709	2.52099	2.50896	2.17804	2.15086
0.978953	1.16395	1.06597		0.986956	0.977956	1.08096	1.01298	1.05999	1.08297	1.01896	1.15697	1.22498	1.37698	1.02595	0.898953			1.08796	0.864931	1.60252	1.33879		0.820554	0.743107	1.35003	1.09052	0.837014	0.759933	0.86205	0.541226	0.12305	0.0632433	0.866222	0.578928			1.38958	2.266	2.23001	2.059		1.969	1.96501	2.41401	2.485	2.521	2.506	2.174	2.154
1.02446	1.19541	1.11341		1.03859	1.03654	1.11737	1.04735	1.09326	1.11522	1.06149	1.21316	1.23803	1.37987	1.06742	0.96068		1.04269	1.12341	0.869784	1.60891	1.33986		0.817607	0.746589	1.35641	1.0904	0.844723	0.771361	0.864725	0.522497	0.109655	0.0532751	0.873112	0.559227		0.190434	1.39515	2.26197	2.22692	2.05393		1.96196	1.95597	2.406	2.48096	2.51396	2.50602	2.17196	2.14284
1.07545	1.24052	1.15852	1.09842	1.1043	1.09636	1.15856	1.08658	1.12269	1.13974	1.11542	1.23081	1.24097	1.36516	1.1145	1.03619		1.00837	1.16852	0.874697	1.61262	1.34254	1.08911	0.817303	0.749796	1.35734	1.09672	0.848381	0.772636	0.873001	0.552202	0.155697	0.063837	0.874475	0.549969		0.171968	1.3995	2.25903	2.21809	2.04608	2.00201	1.95804	1.95303	2.406	2.47605	2.51004	2.50798	2.16804	2.12519
1.10605	1.27903	1.19703	1.15605	1.16506	1.16106	1.19903	1.10704	1.15103	1.17003	1.14605	1.24203	1.259	1.377	1.15205	1.11408		1.06505	1.20404	0.876568	1.61962	1.34429	1.09718	0.825011	0.752139	1.36585	1.09641	0.856697	0.778085	0.874608	0.548715	0.0955129	0.0456293	0.876648	0.551732		0.170604	1.40343	2.25599	2.216	2.044	1.994	1.94899	1.946	2.399	2.473	2.508	2.502	2.16499	2.125
1.16222	1.30941	1.23433	1.20732	1.22651	1.22653	1.23614	1.15211	1.18115	1.19717	1.20225	1.26903	1.25594	1.37597	1.20522	1.19742		1.1153	1.24238	0.885039	1.62415	1.35509	1.10698	0.826375	0.751296	1.37506	1.09707	0.864074	0.783433	0.882998	0.521951	0.109605	0.0448517	0.884858	0.553724		0.164274	1.40943	2.24393	2.21303	2.03898	1.99096	1.94298	1.94295	2.39404	2.46899	2.50498	2.49994	2.15295	2.12299
1.18668	1.3554	1.27151	1.24352	1.28424	1.28622	1.25179	1.16483	1.19778	1.21576	1.23063	1.27196	1.24909	1.37304	1.22968	1.24438		1.14856	1.28544	0.889403	1.63747	1.36457	1.10757	0.838136	0.764299	1.37785	1.09822	0.866755	0.793932	0.887304	0.518663	0.133783	0.0450376	0.889154	0.556365		0.137709	1.41968	2.2361	2.21596	2.03703	1.98606	1.94103	1.93708	2.39894	2.46801	2.50303	2.49309	2.14708	2.12201
1.22703	1.38404	1.31403	1.29503	1.33705	1.34906	1.30502	1.20502	1.23202	1.24002	1.26803	1.27901	1.25297	1.37299	1.27003				1.32303	0.895184	1.64365	1.3701	1.11274	0.848809	0.770822	1.38476	1.10776	0.875944	0.800197	0.892255	0.511844	0.134874	0.0449621	0.895574				1.4263	2.23	2.217	2.037	1.98	1.938	1.934	2.399	2.461	2.49899	2.492	2.142	2.13
1.2593	1.42325	1.34636	1.33344	1.39846	1.41448	1.3234	1.22841	1.25121	1.26319	1.30329	1.28813	1.22109	1.36296	1.30135	1.33559	1.11687	1.17905	1.35136	0.900047	1.64692	1.37852	1.1131	0.858328	0.784221	1.38691	1.10959	0.880706	0.808318	0.897601	0.505138	0.117236	0.0472715	0.899832	0.52102	0.143311	0.0568988	1.43004	2.22999	2.21801	2.03704	1.97801	1.94198	1.93003	2.39999	2.46492	2.49199	2.488	2.141	2.12699
1.29264	1.4507	1.38558	1.38148	1.44846	1.46743	1.36752	1.27351	1.27475	1.28378	1.33466	1.30185	1.23089	1.35805	1.33959	1.4003	1.21197	1.29475	1.39058	0.90188	1.6511	1.38523	1.12775	0.864652	0.786515	1.38862	1.11222	0.884687	0.809141	0.898777	0.511531	0.122226	0.0474382	0.902254	0.544032	0.14891	0.0688313	1.43402	2.22901	2.21899	2.04195	1.97899	1.94002	1.93297	2.39901	2.4561	2.49101	2.488	2.141	2.12601
1.32802	1.49202	1.42202	1.41602	1.50803	1.52803	1.39902	1.29102	1.30501	1.31101	1.36602	1.31901	1.254	1.363	1.37102	1.46203	1.32806	1.40406	1.42602	0.901038	1.65412	1.38204	1.1301	0.871624	0.795801	1.38987	1.11533	0.885661	0.807973	0.896608	0.518952	0.135631	0.0452101	0.902697	0.550028	0.150881	0.0697603	1.4336	2.228	2.227	2.037	1.975	1.938	1.935	2.399	2.454	2.488	2.483	2.141	2.124
1.36629	1.52536	1.45245	1.45848	1.55844	1.58249	1.43434	1.33431	1.32334	1.33328	1.40732	1.33016	1.25703	1.36405	1.40632	1.51044	1.43299	1.51821	1.45841	0.896965	1.65288	1.38201	1.12686	0.879027	0.797695	1.38453	1.10672	0.886886	0.813756	0.893167	0.522105	0.137823	0.0454498	0.898122	0.546822	0.152973	0.0700846	1.43269	2.22601	2.23005	2.04105	1.97594	1.93902	1.93804	2.39805	2.45696	2.48898	2.486	2.138	2.12702
1.39758	1.56448	1.50135	1.51031	1.60636	1.6353	1.47052	1.36756	1.36051	1.3636	1.44155	1.34777	1.25996	1.36992	1.44055	1.55836	1.53958	1.64827	1.50242	0.894217	1.64792	1.37715	1.12356	0.879829	0.798253	1.37942	1.10088	0.876774	0.805727	0.891778	0.523679	0.138096	0.0443546	0.894015	0.542675	0.146792	0.0544083	1.42864	2.22699	2.23494	2.04594	1.96909	1.94097	1.94195	2.40392	2.45305	2.48703	2.486	2.138	2.12897
1.43403	1.60203	1.52305	1.53804	1.63305	1.67904	1.50404	1.40203	1.39003	1.39302	1.47902	1.37901	1.264	1.37	1.47803	1.60102	1.64606	1.78207	1.53203	0.888184	1.64462	1.37454	1.1227	0.875918	0.799069	1.37408	1.09397	0.875039	0.810704	0.886255	0.538303	0.139331	0.0443001	0.887613	0.503292	0.138955	0.0601382	1.42194	2.232	2.24001	2.04601	1.97401	1.946	1.945	2.407	2.452	2.488	2.487	2.143	2.126
1.4674	1.63537	1.57923	1.58227	1.6972	1.72237	1.55029	1.43834	1.42236		1.50741	1.39224	1.26703	1.37	1.51238	1.62937	1.72468	1.87168	1.57334	0.881143	1.63878	1.36678	1.12443	0.873872	0.797498	1.36734	1.09177	0.873389		0.88068	0.541584	0.139949	0.0443818	0.87916	0.4937	0.156744	0.0945714	1.41772	2.23503	2.24707	2.05602	1.98106	1.94606	1.94904	2.40903	2.45401	2.49097		2.14403	2.12499
1.51253	1.67657	1.60473	1.61268	1.71977	1.76456	1.58266	1.4766	1.46258	1.45566	1.55352	1.41971	1.27096	1.37	1.55555	1.67057	1.8012	1.9482	1.6116	0.871352	1.63477	1.36439	1.12042	0.869585	0.794966	1.36189	1.08226	0.848469	0.807301	0.870486	0.535295	0.139851	0.0445879	0.870174	0.492552	0.1673	0.113909	1.41275	2.23797	2.25492	2.05798	1.98793	1.95293	1.95395	2.41197	2.45499	2.48803	2.48697	2.14697	2.12401
1.55097	1.70698	1.64497	1.65497	1.76396	1.79897	1.63396	1.52096	1.50097	1.49597	1.58797	1.45297	1.27899	1.37	1.59397	1.72296	1.85696	2.00096	1.64997	0.867343	1.63049	1.36223	1.11226	0.868081	0.788605	1.35251	1.07663	0.856433	0.804262	0.865844	0.527756	0.13969	0.0452295	0.866863	0.487414	0.162394	0.0941262	1.40858	2.236	2.26199	2.063	1.988	1.96099	1.96	2.41999	2.461	2.486	2.491	2.146	2.127
1.60439	1.74933	1.69422	1.68734	1.78624	1.82822	1.66441	1.56046	1.55233	1.53942	1.64439	1.49041	1.28921	1.37705	1.64442	1.77039	1.85921	2.00613	1.69133	0.865338	1.62738	1.3612	1.10921	0.859973	0.786176	1.35003	1.06938	0.84832	0.797733	0.86441	0.515941	0.140142	0.0461099	0.864306	0.49191	0.160593	0.0937963	1.40687	2.23596	2.27307	2.07502	1.99208	1.96408	1.96502	2.42412	2.46204	2.49004	2.49402	2.14496	2.12499
1.64743	1.78552	1.71868	1.72451	1.81265	1.85268	1.70941	1.61035	1.58852	1.5854	1.68743	1.53541	1.3117	1.38292	1.6904	1.81245	1.8817	2.01982	1.72752	0.865162	1.62847	1.3608	1.10821	0.857039	0.783584	1.34548	1.06782	0.84835	0.798105	0.865555	0.508379	0.150247	0.0504727	0.86279	0.494042	0.153256	0.0813731	1.40576	2.23205	2.2809	2.07697	2.00088	1.97288	1.96697	2.43683	2.46595	2.49494	2.49597	2.14105	2.12401
1.69905	1.83204	1.78103	1.76603	1.83802	1.86902	1.74705	1.66403	1.64005	1.63705	1.74305	1.60507	1.33906	1.40003	1.73405	1.85703	1.89602	2.03001	1.77604	0.863194	1.63176	1.35761	1.11129	0.853901	0.781517	1.33989	1.06557	0.845858	0.792553	0.864925	0.507804	0.152502	0.0577102	0.859673	0.500769	0.155644	0.0753781	1.40746	2.23701	2.29401	2.09101	2.00201	1.975	1.972	2.442	2.477	2.503	2.504	2.14801	2.12199
1.74744	1.87433	1.81542	1.8013	1.85727	1.89014	1.79541	1.6995	1.69448	1.68849	1.79144	1.68376	1.40058	1.42737	1.78544	1.89321	1.9151	2.04403	1.82037	0.867842	1.63562	1.36424	1.11154	0.85515	0.778341	1.34736	1.06484	0.843616	0.784875	0.870489	0.512081	0.165256	0.0685171	0.863082	0.509938	0.148791	0.0627487	1.41455	2.24511	2.30207	2.09705	2.01104	1.97904	1.97205	2.44706	2.47903	2.5061	2.50805	2.15411	2.11399
1.79548	1.91061	1.8615	1.83365	1.88668	1.90583	1.83952	1.75342	1.74644	1.74143	1.83948	1.76611	1.46332	1.46756	1.83348	1.91576	1.92588	2.04697	1.86056	0.872361	1.63946	1.36706	1.11107	0.852993	0.782772	1.34903	1.07083	0.850802	0.790895	0.875763	0.516561	0.187637	0.0747128	0.866602	0.510761	0.146772	0.0560922	1.4168	2.25687	2.30991	2.10195	2.01496	1.98296	1.97695	2.45393	2.48197	2.51688	2.51394	2.16587	2.11301
1.82603	1.94503	1.88503	1.85703	1.90202	1.92302	1.86903	1.78803	1.80304	1.79604	1.87103	1.83705	1.52605		1.86803	1.93001	1.933	2.045	1.89103	0.877105	1.64456	1.37117	1.11206	0.850541	0.782232	1.35604	1.06875	0.84268	0.765758	0.880806	0.515369	0.190393		0.870944	0.510467	0.139176	0.0502793	1.4205	2.26501	2.317	2.106	2.021	1.986	1.986	2.458	2.488	2.515	2.514	2.17301	2.111
1.87923	1.98925	1.93523	1.90018	1.94112	1.94818	1.92226	1.84141	1.86649	1.86054	1.92323	1.91647	1.61151	1.61681	1.91823	1.94807	1.93601	2.04503	1.94123	0.885365	1.65305	1.3809	1.11432	0.851856	0.784998	1.36176	1.07221	0.843051	0.762164	0.89006	0.529124	0.194861	0.073666	0.877829	0.504999	0.132745	0.0490708	1.42977	2.27505	2.32003	2.11002	2.024	1.98699	1.988	2.45803	2.49202	2.51508	2.51706	2.18404	2.11603
1.90466	2.01762	1.96066	1.92072	1.95482	1.96872	1.95161	1.88738	1.92127	1.92119	1.94965	1.96929	1.66923	1.70778	1.94366	1.9559	1.93699	2.04796	1.96765	0.890452	1.6586	1.38516	1.11732	0.853685	0.788207	1.36555	1.08808	0.853312	0.768268	0.895744	0.518276	0.180315	0.0912343	0.882172	0.504911	0.128823	0.0480339	1.43408	2.28092	2.32395	2.11197	2.024	1.98601	1.988	2.46195	2.49397	2.52388	2.52391	2.18893	2.11896
1.94702	2.06403	2.00002	1.95801	1.98602	1.99502	1.99903	1.93903	1.98105	1.99105	1.98303	2.03705	1.76509	1.82711	1.99502	1.97101	1.94	2.049	2.01403	0.895783	1.6628	1.39097	1.12847	0.859076	0.797274	1.36969	1.08454	0.852812	0.774427	0.901303	0.532319	0.168087	0.0841927	0.886883	0.499564	0.12859	0.0484292	1.44066	2.288	2.323	2.113	2.03	1.986	1.99	2.467	2.501	2.533	2.53001	2.196	2.11901
1.97535	2.0953	2.02539	1.97633	2.00826	2.01929	2.03736	1.97943	2.04248	2.05054	2.01532	2.09862	1.87699	1.95602	2.01738	1.98411	1.94004	2.04903	2.04636	0.899092	1.66927	1.39597	1.13071	0.866458	0.802503	1.37373	1.0951	0.867213	0.782974	0.904495	0.519059	0.151677	0.0750734	0.890189	0.49186	0.128834	0.0474859	1.4443	2.28901	2.32303	2.11504	2.03104	1.98901	1.989	2.46504	2.50505	2.5371	2.53801	2.19602	2.12605
2.01358	2.12764	2.06754	2.0126	2.03669	2.05066	2.07657	2.02648	2.09443	2.10935	2.05061	2.16626	1.98481	2.06777	2.05855	1.99587	1.94396	2.05197	2.08557	0.902592	1.67219	1.39909	1.13064	0.873908	0.801709	1.37807	1.10566	0.869732	0.788836	0.90722	0.523353	0.119721	0.0459798	0.894433	0.48644	0.128148	0.0459469	1.44659	2.28999	2.32597	2.11896	2.03595	1.98999	1.989	2.46995	2.51094	2.54788	2.53899	2.19798	2.13194
2.04604	2.17003	2.09704	2.03904	2.06604	2.07903	2.11204	2.06704	2.14604	2.16905	2.08603	2.23504	2.0951	2.17212	2.09104	2.01402	1.99006	2.10907	2.11504	0.901545	1.67571	1.39736	1.13179	0.876107	0.799359	1.37418	1.10751	0.872177	0.794455	0.906195	0.526117	0.122242	0.0484409	0.893336	0.451961	0.0999285	0.0402992	1.44733	2.29	2.327	2.12	2.041	1.994	1.99	2.469	2.515	2.552	2.548	2.197	2.13401
2.09028	2.20829	2.14325	2.08926	2.11616	2.11528	2.16119	2.11832	2.19651	2.22654	2.12331	2.28235	2.20999	2.31022	2.13822	2.04011			2.16326	0.896174	1.67249	1.38577	1.12407	0.861135	0.797755	1.36869	1.11615	0.880724	0.800556	0.9009	0.511101	0.101339	0.0379477	0.888078	0.453305			1.44502	2.28597	2.32503	2.12198	2.04202	1.99601	1.99201	2.467	2.51905	2.55605	2.55004	2.19199	2.1401
2.1206	2.24057	2.17064	2.11763	2.13377	2.14659	2.18173	2.15354	2.25325	2.28621			2.31956	2.44423	2.16268	2.05185		2.2483	2.19163	0.895489	1.66987	1.38257	1.1138	0.857261	0.793881	1.36959	1.11151	0.872311	0.800086			0.128779	0.0465072	0.886787	0.457199		0.10027	1.44197	2.28304	2.32796	2.12003	2.04397	1.99699	1.99299	2.467	2.52492	2.56192	2.55395
2.15998	2.28897	2.22197	2.16297	2.18397	2.18298	2.23297	2.20397	2.30397	2.33997			2.43393	2.57792	2.20897	2.07998		2.26799	2.23997	0.889764	1.66439	1.37441	1.10509	0.844338	0.780658	1.36159	1.1095	0.870541	0.80033			0.117777	0.0607711	0.881643	0.458469		0.115891	1.43617	2.284	2.323	2.117	2.043	1.998	1.995	2.463	2.526	2.563	2.554
2.19647	2.32738	2.25548	2.1995	2.2155	2.22141	2.26547	2.24651	2.34653	2.39046	2.23637	2.39748	2.51842	2.67536	2.23853			2.1354	2.27546	0.887962	1.65913	1.36932	1.09827	0.836941	0.767663	1.36075	1.10406	0.875364	0.795862	0.892359	0.484305	0.126528	0.0845101	0.88026			0.0957395	1.42933	2.28694	2.32097	2.11997	2.04494	1.99794	1.99296	2.46294	2.52596	2.56302	2.55901	2.19294	2.15797
2.24647	2.36757	2.30646	2.25243	2.26843	2.26454	2.31547	2.30042	2.4024	2.43948	2.27558	2.44846	2.56352	2.71359	2.2944			2.17755	2.32448	0.881786	1.65402	1.36183	1.09442	0.835941	0.770084	1.35538	1.09867	0.873708	0.789666	0.889085	0.522057	0.17522	0.121703	0.871731			0.100994	1.42419	2.28007	2.31803	2.11703	2.03807	1.99107	1.98904	2.45706	2.52204	2.56498	2.55999	2.18706	2.15503
2.29096	2.41096	2.34996	2.29796	2.31496	2.31295	2.35996	2.33597	2.43697	2.48096	2.32695	2.48496	2.62494	2.75296	2.33596		2.01999	2.18899	2.35997	0.875896	1.64865	1.35584	1.08089	0.834122	0.758481	1.34857	1.09169	0.874699	0.792547	0.87831	0.565448	0.130864	0.0993322	0.869732		0.112547	0.117034	1.42012	2.28699	2.31001	2.11001	2.037	1.99	1.984	2.453	2.521	2.561	2.562	2.191	2.159
2.34951	2.45542	2.39839	2.35047	2.37052	2.36854	2.40836	2.38036	2.48431	2.5233	2.38151	2.55049	2.64004	2.79004	2.39452		2.06411	2.2341	2.41138	0.876657	1.64639	1.34997	1.0748	0.827491	0.751003	1.34446	1.08847	0.866568	0.784957	0.87778	0.500685	0.0710263	0.0682534	0.872513		0.16111	0.153749	1.41873	2.28192	2.30493	2.10494	2.03397	1.98596	1.97991	2.44794	2.51602	2.56099	2.56194	2.18393	2.17603
2.40528	2.50141	2.44046	2.40135	2.42727	2.42725	2.4475	2.4195	2.51856	2.55559	2.43728	2.60332	2.64395	2.79395	2.45127		2.07585	2.24486	2.45247	0.875218	1.64721	1.34555	1.07368	0.820006	0.745856	1.34776	1.08965	0.862018	0.775896	0.878876	0.496869	0.112014	0.0588211	0.868511		0.1611	0.150393	1.41941	2.27311	2.2971	2.09809	2.03104	1.98106	1.97013	2.44109	2.51797	2.56001	2.55509	2.1761	2.17896
2.44404	2.54504	2.49404	2.45305	2.48305	2.48305	2.49704	2.46003	2.54802	2.58902			2.64102	2.791	2.48704		2.14901	2.31701	2.50504	0.872029	1.65284	1.34689	1.07238	0.810971	0.744491	1.35131	1.09717	0.868759	0.787138			0.104588	0.0528642	0.865179		0.150026	0.138433	1.42211	2.282	2.29	2.092	2.021	1.976	1.966	2.43799	2.509	2.55	2.547
2.49236	2.58937	2.49943	2.47643	2.51104	2.51264	2.49285	2.45736	2.54581	2.58669	2.49551	2.63015	2.66109	2.79149	2.50046	2.41486	2.16402	2.58197	2.5454	0.870852	1.65615	1.34661	1.08726	0.812733	0.742508	1.35296	1.10879	0.856122	0.779273	0.882531	0.506708	0.127234	0.0501556	0.879003	0.515158	0.157074	0.118311	1.42374	2.27895	2.28597	2.06198	1.99754	1.95348	1.94749	2.39551	2.47694	2.52844	2.52394	2.16747	2.13407
2.53157	2.62956	2.54153	2.51853	2.56342	2.57382	2.52761	2.49162	2.57517	2.60529	2.54396	2.64285	2.66891	2.79002	2.54401	2.49014		2.63344	2.58853	0.867803	1.65904	1.34865	1.08475	0.817714	0.745254	1.35679	1.10727	0.852254	0.780046	0.879819	0.512622	0.126423	0.0491163	0.878812	0.503622		0.108804	1.42903	2.27306	2.28303	2.06002	2.00096	1.95152	1.94651	2.39599	2.47107	2.52257	2.51807	2.16404	2.13993
2.54454	2.61953	2.58753	2.57704	2.63055	2.64055	2.56953	2.52102	2.59202	2.62401	2.58104	2.67002	2.674	2.7885	2.58353	2.60453		2.48015	2.58303	0.878357	1.64609	1.35244	1.08888	0.824788	0.748081	1.36614	1.09342	0.859374	0.782982	0.877181	0.547369	0.128614	0.0481195	0.877393	0.514107		0.146526	1.42152	2.2515	2.2285	2.054	1.991	1.9505	1.944	2.3895	2.468	2.5135	2.50849	2.1625	2.12801
2.59085	2.655	2.62987	2.62455	2.69552	2.70761	2.6094	2.5509	2.61475	2.64218	2.62885	2.70651	2.67603	2.7885	2.62838	2.6401		2.76167	2.62438	0.881666	1.65275	1.35905	1.095	0.829921	0.755857	1.37341	1.09891	0.864026	0.785888	0.878896	0.497172	0.122122	0.0474823	0.882121	0.499294		0.0826756	1.42658	2.24701	2.22749	2.054	1.98947	1.95053	1.94304	2.38753	2.4654	2.50792	2.4994	2.15752	2.162
2.62709	2.70595	2.66758	2.67991	2.7494	2.76981	2.65006	2.59058	2.64167	2.66079	2.66509	2.70798	2.67946	2.78851	2.66658	2.70085		2.63765	2.66308	0.884272	1.65899	1.36491	1.10436	0.848255	0.767149	1.37853	1.10706	0.843431	0.785503	0.880407	0.495365	0.121075	0.0481152	0.88529	0.504538		0.080341	1.43279	2.24848	2.227	2.054	1.98652	1.95298	1.94647	2.38998	2.45609	2.49911	2.48911	2.15947	2.16151
2.66903	2.73653	2.70853	2.72303	2.81504	2.82705	2.68603	2.61552	2.66652	2.63601	2.70353	2.72051	2.6735	2.764	2.70702	2.76204	2.53506	2.60307	2.70453	0.888531	1.66184	1.37079	1.10856	0.852524	0.775823	1.37881	1.10952	0.863507	0.793273	0.88439	0.484203	0.118116	0.045747	0.889781	0.513954	0.160224	0.0697559	1.43882	2.2465	2.2275	2.0495	1.9865	1.9545	1.9575	2.3905	2.455	2.49449	2.46699	2.158	2.161
2.66448	2.78138	2.75139	2.77246	2.87501	2.89769	2.72348	2.64498	2.69031	2.6603	2.74689	2.72869	2.67408	2.76504	2.6975	2.82059	2.64027	2.71026	2.74346	0.888121	1.6628	1.37652	1.1244	0.864819	0.787049	1.38598	1.10997	0.866994	0.797407	0.884559	0.481094	0.119096	0.0486744	0.889153	0.53593	0.150963	0.0631285	1.44108	2.20699	2.2305	2.05248	1.98646	1.95809	1.95755	2.39549	2.45249	2.48549	2.45598	2.15945	2.15494
2.74704	2.81611	2.7876	2.81503	2.92198	2.96129	2.76751	2.6895	2.71918	2.68768	2.7826	2.74631	2.68191	2.76846	2.78451	2.89485	2.75665	2.82566	2.78602	0.897084	1.66272	1.37855	1.12205	0.873982	0.797208	1.38952	1.11255	0.87797	0.80257	0.891762	0.4946	0.121524	0.0481559	0.898647	0.54677	0.148499	0.0629916	1.44539	2.2465	2.231	2.05102	1.98254	1.96641	1.96245	2.395	2.452	2.48451	2.45402	2.15456	2.14906
2.77949	2.85649	2.83149	2.85849	2.98099	3.02299	2.80999	2.7195	2.69003	2.69902	2.81799	2.7705	2.686	2.775	2.8165	2.95248	2.86306	2.95306	2.82199	0.895806	1.65946	1.37877	1.12027	0.887197	0.809477	1.38962	1.11709	0.870682	0.820273	0.889667	0.515525	0.126587	0.0510523	0.898671	0.530124	0.148898	0.0492964	1.44075	2.247	2.236	2.0505	1.9855	1.9685	1.9685	2.38851	2.451	2.45	2.45699	2.1585	2.141
2.8139	2.90336	2.87495	2.9084	3.04003	3.08498	2.8475	2.71443	2.73638	2.73138	2.85184	2.78422	2.69052	2.78499	2.85092	2.99542	2.97219	3.06169	2.86837	0.888987	1.65348	1.37047	1.12624	0.890275	0.814992	1.38148	1.11519	0.892151	0.843019	0.882878	0.522682	0.126752	0.0481888	0.892047	0.538542	0.145302	0.0604909	1.43542	2.248	2.24001	2.054	1.97999	1.97004	1.97458	2.39548	2.41797	2.44202	2.44692	2.15551	2.13548
2.85307	2.94008	2.9195	2.94854	3.09242	3.13345	2.89793	2.75462	2.77167		2.88612	2.80576	2.69297	2.7845	2.89205	3.03655	3.08198	3.21755	2.90607	0.880577	1.65049	1.36674	1.12525	0.891564	0.817191	1.37637	1.11236	0.890416		0.87558	0.528889	0.132185	0.0494824	0.882702	0.522348	0.141793	0.062422	1.43261	2.24751	2.24148	2.05449	1.97852	1.97347	1.98241	2.39303	2.41503	2.44398		2.156	2.13353
2.88453	2.98453	2.95803	2.99402	3.12303	3.17953	2.93753	2.79102	2.81001		2.91703	2.81952	2.6965	2.784	2.92203	3.05803	3.15104	3.29804	2.95303	0.873118	1.64656	1.36101	1.12405	0.898195	0.821643	1.37153	1.1138	0.888096		0.867654	0.513053	0.132159	0.049506	0.875898	0.521896	0.175277	0.10616	1.42377	2.248	2.24851	2.058	1.976	1.9795	1.987	2.3925	2.417	2.443		2.1565	2.1375
2.90347	2.97153	3.00148	3.03146	3.17116	3.2243	2.98937	2.82568	2.82828		2.96546	2.84439	2.70258	2.78403	2.97247	3.10155	3.21469	3.36363	2.94352	0.877098	1.6344	1.35383	1.1237	0.897579	0.818154	1.36016	1.10204	0.881103		0.85751	0.509559	0.129992	0.0510465	0.864408	0.516117	0.187271	0.122356	1.40923	2.22097	2.1961	2.06156	1.9815	1.98302	1.99403	2.39504	2.42389	2.44417		2.155	2.13849
2.9465	3.01945	3.04996	3.07748	3.1893	3.25466	3.02708	2.88729	2.85371		3.01198	2.88406	2.71041	2.78697	3.02046	3.15738	3.27728	3.42134	2.99046	0.870585	1.63393	1.35104	1.11776	0.896783	0.814846	1.35753	1.09752	0.886824		0.850449	0.503745	0.131691	0.0512132	0.859149	0.513163	0.18466	0.108381	1.4089	2.21803	2.2049	2.06743	1.982	1.98547	1.99746	2.39945	2.41411	2.45982		2.1555	2.13751
2.99903	3.06703	3.09554	3.11653	3.24102	3.29402	3.07904	2.92104	2.93403		3.06154	2.92255	2.72552	2.80101	3.07504	3.21554	3.28802	3.43302	3.02804	0.866868	1.62459	1.34775	1.11244	0.884498	0.806016	1.35628	1.09614	0.876481		0.848247	0.499932	0.136624	0.0551663	0.855843	0.515297	0.182478	0.106792	1.40737	2.218	2.211	2.06651	1.987	1.988	1.995	2.4035	2.42101	2.44801		2.1555	2.1355
3.04247	3.10747	3.14487	3.15735	3.26972	3.32119	3.05453	2.98046	2.97178		3.106	2.98613	2.74849	2.81312	3.12694	3.2595	3.32043	3.46136	3.08338	0.864685	1.62094	1.34823	1.10204	0.874883	0.801185	1.33461	1.09486	0.877997		0.845102	0.503691	0.14606	0.056597	0.853027	0.512075	0.179218	0.0943163	1.4013	2.21907	2.21514	2.07699	1.98755	1.98901	1.99547	2.38902	2.43004	2.46489		2.15658	2.13095
3.08561	3.15061	3.18208	3.1931	3.29271	3.34029	3.10356	3.02262	3.04336		3.12455	3.0493	2.79745	2.82439	3.17198	3.30896	3.35965	3.4947	3.11868	0.870617	1.62739	1.34995	1.10241	0.865326	0.789409	1.34067	1.0943	0.874055		0.869329	0.503577	0.154449	0.0596788	0.85283	0.516124	0.145065	0.0664487	1.40456	2.22594	2.22789	2.0765	1.99244	1.98999	1.99253	2.39098	2.43396	2.45509		2.14293	2.12557
3.14102	3.19202	3.17902	3.18301	3.27001	3.32501	3.14602	3.07702	3.10701		3.18002	3.08904	2.81703	2.84808	3.17402	3.30102	3.36401	3.498	3.16602	0.873522	1.63298	1.34958	1.10367	0.86152	0.785167	1.34006	1.08723	0.848353		0.871203	0.496186	0.15367	0.0589401	0.874041	0.527257	0.142793	0.060189	1.41268	2.225	2.235	2.056	1.985	1.974	1.963	2.391	2.437	2.456		2.145	2.116
3.19437	3.23941	3.22241	3.21154	3.30321	3.33908	3.19352	3.13054	3.14275		3.23237	3.17883	2.89276	3.03471	3.2234	3.34723	3.37802	3.499	3.2124	0.879088	1.63823	1.35886	1.10504	0.860296	0.776731	1.33538	1.09099	0.855772		0.879721	0.511125	0.178337	0.132462	0.876504	0.520158	0.149077	0.0576688	1.41767	2.23108	2.24098	2.05902	1.98605	1.97097	1.96301	2.39599	2.43804	2.46613		2.14606	2.11503
3.22762	3.27657	3.25957	3.26044	3.32278	3.34592	3.24046	3.17944	3.21121		3.26562	3.25413	2.9622	3.09926	3.25958	3.36776	3.37998	3.499	3.24858	0.879772	1.63878	1.35705	1.11135	0.853557	0.772261	1.34311	1.09065	0.844154		0.880699	0.509746	0.181691	0.136256	0.876866	0.516344	0.150612	0.0557422	1.41603	2.23792	2.23902	2.06098	1.99094	1.96803	1.96399	2.39501	2.44196	2.47787		2.15193	2.11797
3.28503	3.32603	3.30203	3.28203	3.34501	3.36101	3.27404	3.23404	3.27305	3.27706	3.32402	3.33306	3.03607	3.04908	3.31903	3.38701	3.383	3.499	3.29903	0.884563	1.64221	1.36317	1.10777	0.843357	0.765491	1.34796	1.09635	0.861529	0.76594	0.887593	0.509649	0.180609	0.0913885	0.879433	0.505079	0.147117	0.0555691	1.42403	2.243	2.241	2.061	1.991	1.961	1.96599	2.398	2.43901	2.483	2.48501	2.161	2.121
3.31854	3.36442	3.3394	3.31927	3.36214	3.37613	3.3265	3.28656	3.3378	3.35081	3.35353	3.41479	3.13009	3.15617	3.35357	3.40107	3.386	3.49904	3.3355	0.888808	1.64878	1.36711	1.11095	0.839913	0.767437	1.35166	1.09645	0.860572	0.766528	0.891402	0.522401	0.179272	0.0895869	0.884011	0.503608	0.142714	0.0543298	1.42721	2.247	2.23894	2.05598	1.98606	1.95896	1.95796	2.39895	2.44701	2.48718	2.4931	2.16198	2.12494
3.36952	3.40363	3.37665	3.34476	3.37488	3.38789	3.37355	3.33851	3.41229	3.42629	3.40353	3.4883	3.23203	3.26596	3.4065	3.40794	3.386	3.50296	3.38255	0.900826	1.65534	1.37161	1.10975	0.844833	0.775613	1.37035	1.11155	0.850515	0.773791	0.903783	0.559945	0.189721	0.0995854	0.895363	0.500628	0.142185	0.053379	1.43129	2.247	2.23306	2.05402	1.99194	1.95504	1.95404	2.39405	2.44799	2.50384	2.50291	2.16002	2.11906
3.40203	3.44703	3.41902	3.38002	3.38902	3.40601	3.41804	3.40403	3.48005	3.49506	3.43603	3.54005	3.33209	3.42108	3.43903	3.42501	3.389	3.495	3.42403	0.904861	1.65964	1.37552	1.11115	0.847364	0.777052	1.37175	1.11572	0.869235	0.785311	0.90672	0.514849	0.146323	0.0704938	0.900451	0.501785	0.142089	0.0519103	1.43672	2.248	2.226	2.055	1.991	1.957	1.955	2.391	2.45501	2.504	2.51	2.16	2.127
3.44533	3.49146	3.4524	3.40343	3.42033	3.42338	3.46939	3.44953	3.54876	3.57284	3.47633	3.61266	3.45129	3.53144	3.48632	3.43916	3.39506	3.49905	3.45949	0.905821	1.66455	1.37423	1.11598	0.853341	0.779232	1.3736	1.11607	0.875561	0.800259	0.906799	0.499547	0.150132	0.0618268	0.902253	0.494361	0.140376	0.0523097	1.437	2.25103	2.22196	2.05098	1.99698	1.95403	1.95302	2.38498	2.46494	2.50998	2.50899	2.16503	2.12398
3.47664	3.5345	3.48957	3.44354	3.45164	3.45859	3.50558	3.49942	3.62017	3.65109	3.50764	3.67429	3.57161	3.66644	3.51665	3.45383	3.40093	3.50394	3.50547	0.906888	1.66184	1.37201	1.1067	0.849653	0.783145	1.37839	1.12885	0.879435	0.805756	0.907611	0.512381	0.149428	0.0596552	0.903446	0.499164	0.141892	0.0466654	1.43701	2.25397	2.21805	2.04902	1.99502	1.95697	1.95498	2.38302	2.45907	2.50802	2.50801	2.16797	2.12202
3.52303	3.58504	3.53304	3.48003	3.47604	3.48303	3.55904	3.55705	3.69106	3.72206	3.55303	3.73203	3.6981	3.78715	3.56603	3.46602	3.41102	3.51001	3.55103	0.902709	1.65536	1.36525	1.10842	0.853491	0.773498	1.37367	1.13381	0.88647	0.816433	0.901647	0.508901	0.159034	0.052558	0.90118	0.483718	0.138322	0.0466121	1.43044	2.254	2.209	2.042	1.997	1.956	1.954	2.384	2.462	2.51	2.507	2.167	2.127
3.55756	3.62557	3.57447	3.50856	3.52139	3.51845	3.60357	3.60965	3.75464	3.79164	3.58158	3.7695	3.81308	3.95318	3.60156	3.48755		3.52236	3.58957	0.901134	1.65081	1.35923	1.10156	0.854395	0.771203	1.37146	1.13384	0.886666	0.819794	0.898534	0.552797	0.131156	0.0614706	0.901312	0.482818		0.0493681	1.42653	2.25297	2.20392	2.03996	1.99801	1.95305	1.957	2.3799	2.46202	2.51098	2.50598	2.16596	2.122
3.60853	3.67752	3.6176	3.55953	3.55667	3.55962	3.65552	3.66846	3.81246	3.84946	3.63451	3.81458	3.91109	4.061	3.65253	3.53754		3.5547	3.64152	0.896949	1.64497	1.35401	1.0905	0.837546	0.770566	1.36536	1.12252	0.891773	0.820117	0.894359	0.5225	0.137174	0.079731	0.89696	0.552733		0.091074	1.42232	2.25003	2.19706	2.03604	1.99899	1.95795	1.957	2.37108	2.46398	2.50902	2.50402	2.16204	2.122
3.64004	3.71803	3.67003	3.60004	3.60104	3.59503	3.69304	3.70604	3.86503	3.90103	3.66704	3.83203	3.98203	4.13003	3.68304	3.55504			3.68504	0.893567	1.64012	1.34535	1.0835	0.83669	0.753075	1.3629	1.12522	0.889213	0.820859	0.889277	0.561122	0.177019	0.119048	0.895296	0.542769			1.41712	2.25099	2.19099	2.033	1.99299	1.954	1.956	2.36899	2.459	2.506	2.501	2.16199	2.123
3.6965	3.76751	3.72042	3.6575	3.65656	3.64557	3.75344	3.7645	3.90942	3.9455	3.72251	3.87066	4.02862	4.17656	3.74053	3.61255			3.74039	0.888493	1.63339	1.34114	1.08047	0.822746	0.746139	1.35931	1.12127	0.87865	0.819261	0.885509	0.563953	0.189661	0.130468	0.889028	0.555909			1.40964	2.23995	2.18195	2.02694	1.98495	1.95093	1.95093	2.35997	2.45492	2.50198	2.49795	2.15095	2.1201
3.74247	3.81446	3.75955	3.70347	3.7084	3.69839	3.79354	3.81047	3.94855	3.99147	3.76946	3.9313	4.08535	4.2284	3.78944	3.66341			3.77658	0.88324	1.62982	1.33642	1.0736	0.818667	0.746051	1.35551	1.11514	0.879609	0.815701	0.880775	0.5605	0.148277	0.093387	0.883326	0.565974			1.40892	2.23506	2.17706	2.02107	1.98006	1.94408	1.94408	2.35703	2.44709	2.50002	2.49306	2.14606	2.1289
3.79604	3.85204	3.79604	3.74705	3.75704	3.75005	3.84403	3.83804	3.98603	4.02902	3.82204	3.97504	4.09302	4.23802	3.83904	3.71405			3.82704	0.886596	1.63146	1.33309	1.06717	0.817872	0.735479	1.35585	1.11499	0.87283	0.806939	0.881037	0.555808	0.140073	0.0817489	0.889655	0.556215			1.40599	2.235	2.173	2.01299	1.973	1.93899	1.94099	2.349	2.44499	2.495	2.488	2.147	2.121
3.84358	3.90249	3.85352	3.80858	3.81372	3.81073	3.8855	3.8912	4.0252	4.05625	3.87056	4.03235	4.125	4.26495	3.88658	3.78495			3.87446	0.880835	1.63634	1.33586	1.07317	0.807499	0.734341	1.35439	1.11306	0.87271	0.805545	0.876693	0.488004	0.117652	0.0538157	0.882644	0.550291			1.40854	2.23098	2.16692	2.00489	1.96782	1.93089	1.93181	2.34995	2.43397	2.49594	2.48599	2.14193	2.11593
3.89751	3.94759	3.90156	3.86251	3.88039	3.87838	3.93158	3.90983	4.04383	4.07978	3.92252	4.0647	4.125	4.26004	3.94051	3.87319			3.91761	0.885894	1.63644	1.33706	1.07282	0.811097	0.737224	1.35883	1.11424	0.870887	0.797622	0.882546	0.500456	0.11878	0.04507	0.886683	0.573547			1.41404	2.22902	2.15907	1.99509	1.95115	1.92109	1.91416	2.34504	2.43103	2.49005	2.48501	2.13506	2.10906
3.93904	3.99004	3.95204	3.91805	3.94607	3.94307	3.97105	3.96602	4.07002	4.09702	3.96804	4.09202	4.128	4.26	3.98104	3.95105			3.96204	0.889634	1.63905	1.33951	1.07155	0.813661	0.744682	1.36006	1.10349	0.866966	0.793462	0.885496	0.504587	0.119309	0.0424182	0.891073	0.5673			1.41672	2.22599	2.159	1.997	1.94799	1.90599	1.90699	2.346	2.431	2.485	2.484	2.13499	2.107
3.98446	4.03244	3.99439	3.97554	4.01771	4.01772	4.0193	3.98651	4.0942	4.11719	4.01046	4.11617	4.131	4.25997	4.02444	4.00659			4.00739	0.89445	1.64733	1.34926	1.0785	0.815015	0.747352	1.36015	1.10683	0.862549	0.795028	0.891536	0.512026	0.118524	0.0405178	0.894553	0.534945			1.42137	2.21493	2.16	1.99699	1.93997	1.89802	1.89795	2.34501	2.42799	2.48493	2.48089	2.12293	2.10595
4.02652	4.07353	4.03059	4.02543	4.08325	4.08424	4.04669	4.03346	4.11279	4.1348	4.05252	4.13182	4.131	4.25703	4.06553	4.06137			4.04359	0.901885	1.65286	1.35988	1.08381	0.826598	0.754004	1.36421	1.10159	0.861532	0.792983	0.900409	0.521838	0.118876	0.0403123	0.900344	0.520614			1.43037	2.20808	2.16	1.99601	1.93703	1.89998	1.89306	2.34599	2.42701	2.47808	2.47111	2.11608	2.10106
4.06803	4.11004	4.07504	4.08304	4.15405	4.15906	4.08803	4.05702	4.13101	4.15501	4.09703	4.14301	4.131	4.25699	4.10304	4.12806	3.88807	3.93709	4.08603	0.912893	1.65955	1.36993	1.09846	0.833852	0.767149	1.38076	1.11095	0.872923	0.792512	0.909773	0.509432	0.11899	0.0401184	0.912543	0.533378	0.1707	0.080467	1.43913	2.205	2.16301	1.992	1.92899	1.891	1.886	2.34301	2.423	2.469	2.468	2.113	2.101
4.10836	4.16132	4.12941	4.13651	4.21762	4.22876	4.12238	4.08234	4.14831	4.17217	4.1384	4.15308	4.13399	4.24	4.1463	4.20175	3.97528	4.0492	4.12544	0.916491	1.66667	1.37496	1.10211	0.848482	0.778745	1.38064	1.10731	0.876563	0.795366	0.913027	0.499486	0.11926	0.0381871	0.916385	0.55524	0.195106	0.0768113	1.44417	2.19896	2.17104	1.99598	1.92206	1.8921	1.88502	2.35003	2.425	2.46694	2.46595	2.10995	2.10102
4.14071	4.19073	4.16666	4.18258	4.27448	4.29837	4.15669	4.11371	4.17674	4.18786	4.17467	4.15994	4.13301	4.24	4.17375	4.27037	4.09194	4.15801	4.16563	0.917511	1.67237	1.37888	1.11951	0.857775	0.791078	1.38505	1.11558	0.873151	0.795013	0.914616	0.495437	0.125672	0.0379224	0.916846	0.56071	0.154728	0.0714687	1.44693	2.19504	2.17496	1.99402	1.92795	1.90092	1.88698	2.35297	2.425	2.46105	2.46104	2.10504	2.10298
4.18302	4.24502	4.21902	4.23304	4.33804	4.36304	4.19303	4.14602	4.19502	4.21102	4.21803	4.17402	4.136	4.23901	4.21402	4.33403	4.20608	4.27709	4.21303	0.918049	1.67082	1.38176	1.12225	0.880008	0.799953	1.38822	1.11861	0.871549	0.797712	0.915229	0.499205	0.126701	0.0375517	0.917159	0.561324	0.159162	0.0700595	1.44746	2.195	2.182	1.994	1.92999	1.891	1.89	2.355	2.418	2.462	2.457	2.108	2.102
4.21941	4.27956	4.25556	4.28838	4.39354	4.42669	4.23846	4.17734	4.21838	4.23923	4.25737	4.20321	4.13904	4.25099	4.25141	4.38157	4.32827	4.41553	4.2525	0.915725	1.67043	1.38213	1.12812	0.891801	0.804257	1.38838	1.11669	0.869561	0.800504	0.912918	0.521847	0.127805	0.0401295	0.914826	0.552485	0.146803	0.0541826	1.44602	2.19801	2.18904	1.99704	1.91803	1.89808	1.89407	2.35404	2.41603	2.45803	2.45903	2.11002	2.09597
4.25755	4.33139	4.30739	4.32359	4.44342	4.49026	4.28051	4.20863	4.25359	4.26075	4.2916	4.22277	4.14295	4.25001	4.28955	4.43438	4.44562	4.55635	4.29846	0.907002	1.66325	1.37977	1.12908	0.895536	0.809499	1.36925	1.09975	0.880759	0.793463	0.904439	0.529846	0.128225	0.0391613	0.906152	0.549238	0.153511	0.053498	1.44149	2.19899	2.19295	2.00095	1.92097	1.90591	1.90092	2.35795	2.41897	2.46097	2.46197	2.11198	2.09303
4.30203	4.37003	4.34803	4.37303	4.50405	4.55204	4.31804	4.24902	4.28701	4.28802	4.33703	4.23702	4.15	4.25	4.33403	4.47803	4.55207	4.68007	4.34303	0.897125	1.659	1.37574	1.13348	0.910388	0.820181	1.359	1.08603	0.865426	0.79126	0.895385	0.526477	0.129601	0.0390303	0.895585	0.52449	0.15387	0.0696031	1.43324	2.206	2.20201	2.005	1.923	1.89701	1.909	2.364	2.424	2.457	2.46	2.119	2.092
4.34445	4.41552	4.38852	4.41353	4.56551	4.60556	4.37048	4.27857	4.30349	4.32034	4.37445	4.25938	4.15308	4.248	4.37949	4.52451	4.64696	4.78005	4.38255	0.890541	1.6522	1.37213	1.12967	0.908222	0.821889	1.35508	1.08248	0.860672	0.791555	0.888874	0.521987	0.13102	0.0394972	0.88914	0.497559	0.166453	0.0870633	1.42949	2.20712	2.2121	2.0101	1.92702	1.90506	1.91309	2.364	2.42804	2.46302	2.46103	2.11813	2.09499
4.38562	4.46257	4.43557	4.46156	4.61158	4.65653	4.4146	4.33052	4.34859	4.35171	4.41562	4.29369	4.15994	4.248	4.42459	4.57058	4.7342	4.87612	4.43254	0.884287	1.64749	1.3675	1.13209	0.900243	0.817233	1.35272	1.08236	0.859897	0.802906	0.881983	0.515331	0.132814	0.040154	0.88366	0.467367	0.156739	0.0864556	1.42326	2.2179	2.22092	2.01892	1.92898	1.91095	1.92093	2.364	2.43196	2.46498	2.46397	2.12989	2.09401
4.44304	4.50803	4.47305	4.50604	4.66203	4.70103	4.45004	4.36804	4.38203	4.39003	4.47304	4.34303	4.16801	4.25201	4.47903	4.62005	4.75102	4.89502	4.47704	0.88127	1.64027	1.36584	1.12339	0.892499	0.814838	1.34617	1.0721	0.849832	0.804971	0.88031	0.526247	0.136234	0.042404	0.87928	0.495572	0.170996	0.106961	1.42272	2.213	2.23101	2.02501	1.936	1.915	1.927	2.38001	2.43801	2.47201	2.47301	2.121	2.096
4.49058	4.55053	4.53147	4.55839	4.6952	4.74034	4.49846	4.41761	4.42751	4.43051	4.52361	4.3787	4.18227	4.25914	4.5226	4.67842	4.78047	4.9214	4.52453	0.881331	1.63885	1.36024	1.11709	0.8907	0.812712	1.34342	1.06213	0.839792	0.80632	0.880292	0.522868	0.141834	0.0475925	0.879331	0.49849	0.165583	0.0952314	1.42121	2.21903	2.24212	2.03413	1.93902	1.91908	1.92903	2.38915	2.45003	2.48206	2.48106	2.12504	2.09797
4.54339	4.59844	4.5745	4.59359	4.71378	4.77164	4.54051	4.47335	4.47347	4.47647	4.57935	4.44226	4.20672	4.27185	4.57736	4.71656	4.8235	4.95758	4.57244	0.87964	1.63882	1.35904	1.11593	0.896147	0.811059	1.34405	1.07559	0.854469	0.814515	0.879549	0.524461	0.149422	0.0514551	0.876701	0.501199	0.149477	0.0708334	1.42082	2.22197	2.25288	2.04586	1.94098	1.92592	1.93197	2.40284	2.45297	2.48793	2.48693	2.12895	2.09503
4.59404	4.64803	4.62303	4.62903	4.75801	4.80101	4.59103	4.51304			4.63204	4.51506	4.25905	4.28912	4.62504	4.77202	4.83201	4.965	4.61803	0.886474	1.64458	1.36351	1.11687	0.893401	0.804474	1.3521	1.06787			0.887295	0.526062	0.163729	0.0630599	0.882192	0.502347	0.145518	0.0645565	1.42364	2.227	2.265	2.05101	1.954	1.933	1.937	2.40301	2.458			2.137	2.089
4.64851	4.69247	4.6714	4.66943	4.7734	4.82228	4.63652	4.57457	4.57958		4.68551	4.59997	4.32867	4.46863	4.67852	4.79836	4.84016	4.96794	4.66547	0.891693	1.64702	1.36986	1.1174	0.895253	0.810158	1.35715	1.08327	0.856668		0.894599	0.528677	0.177611	0.135033	0.885235	0.511803	0.142882	0.059348	1.42844	2.2301	2.27207	2.06006	1.95904	1.93605	1.93702	2.41202	2.46103	2.49806		2.1411	2.08699
4.69556	4.7356	4.70766	4.70864	4.80966	4.84776	4.68456	4.62652	4.63251		4.73256	4.68917	4.39043		4.72656	4.83169	4.85486	4.96205	4.7086	0.897477	1.64927	1.37249	1.11821	0.889989	0.803581	1.37064	1.09584	0.858325		0.900912	0.54493	0.216262		0.890254	0.524007	0.138501	0.0453891	1.43388	2.23892	2.27894	2.06595	1.96296	1.94095	1.93898	2.41398	2.46397	2.50395		2.14992	2.08601
4.74503	4.78203	4.75802	4.75502	4.83602	4.86501	4.72603	4.67703	4.68504	4.69104	4.78502	4.76805	4.46305	4.45706	4.76903	4.85301	4.86	4.967	4.75702	0.902281	1.65545	1.37948	1.11351	0.876079	0.79861	1.37671	1.09977	0.852602	0.779649	0.906271	0.538037	0.214634	0.0960447	0.89404	0.517759	0.129779	0.0436698	1.43975	2.251	2.281	2.071	1.966	1.947	1.941	2.421	2.476	2.515	2.51	2.158	2.09201
4.78248	4.82244	4.78956	4.77845	4.85826	4.8842	4.77651	4.7255	4.74865	4.74867	4.81555	4.84164	4.54187	4.54515	4.81933	4.87119	4.863	4.97	4.79245	0.903284	1.6599	1.38161	1.11694	0.874636	0.798185	1.37607	1.11123	0.840622	0.76407	0.907853	0.534202	0.206409	0.088478	0.894416	0.515633	0.128087	0.0434322	1.4444	2.25714	2.286	2.071	1.97303	1.95002	1.94504	2.42598	2.47406	2.51607	2.51603	2.16512	2.10008
4.84873	4.8766	4.85986	4.83451	4.89055	4.90457	4.82687	4.77147	4.82557	4.83543	4.87657	4.94405	4.68412	4.72464	4.87976	4.89394	4.87	4.9654	4.84622	0.890792	1.64766	1.37413	1.13528	0.860013	0.785634	1.36318	1.09077	0.837302	0.768916	0.905639	0.528967	0.168721	0.0932187	0.884425	0.509544	0.130526	0.0491551	1.43034	2.2511	2.27197	2.07644	1.98195	1.94901	1.948	2.41994	2.47993	2.52656	2.52548	2.17295	2.11258
4.8726	4.9126	4.88261	4.85609	4.90856	4.92204	4.86607	4.82411	4.88861	4.89963	4.9066	5.01563	4.80023	4.85772	4.90709	4.90102	4.8715	4.9565	4.88659	0.905949	1.65621	1.37788	1.13234	0.856267	0.784473	1.37013	1.08891	0.850555	0.771297	0.911088	0.530323	0.157903	0.0792526	0.8976	0.50827	0.131502	0.044879	1.43872	2.265	2.271	2.076	1.984	1.9505	1.94951	2.4175	2.48451	2.534	2.5305	2.1775	2.1215
4.92239	4.96195	4.93446	4.9028	4.9388	4.94482	4.91117	4.88025	4.95133	4.96941	4.96032	5.08733	4.91907	4.98916	4.95301	4.9162	4.87558	4.95956	4.93253	0.908896	1.65531	1.37994	1.11326	0.845878	0.783882	1.37023	1.09545	0.85546	0.782354	0.913995	0.533635	0.148163	0.0645022	0.900441	0.505131	0.134043	0.0517708	1.44022	2.26601	2.26896	2.07303	1.98609	1.95107	1.95303	2.41899	2.48953	2.53699	2.53305	2.17553	2.12058
4.9525	4.99746	4.97045	4.91673	4.95677	4.9668	4.95993	4.93589	5.01247	5.03688	4.98596	5.15074	5.03697	5.11179	4.99245	4.93215	4.87895	4.96464	4.97343	0.909295	1.65536	1.37686	1.13465	0.872058	0.801148	1.36913	1.09676	0.862526	0.790563	0.912987	0.530785	0.140739	0.0580615	0.902572	0.499135	0.127844	0.0522554	1.43806	2.26709	2.26598	2.07545	1.99096	1.95298	1.95297	2.41849	2.49205	2.53608	2.53654	2.1781	2.12655
5.00259	5.04566	5.01567	4.96915	4.98916	4.99514	5.00963	4.98668	5.07674	5.09874	5.0351	5.2061	5.1634	5.2445	5.03759	4.93919		5.06293	5.01716	0.912805	1.65306	1.37115	1.1013	0.844114	0.779797	1.37209	1.09485	0.851121	0.787027	0.913	0.53174	0.122177	0.0435287	0.908845	0.480058		0.045272	1.43583	2.27002	2.26248	2.07449	1.99054	1.95899	1.95749	2.41651	2.49998	2.54099	2.53949	2.18101	2.13201
5.03213	5.09407	5.06303	5.01004	5.03084	5.03133	5.05415	5.04119	5.14518	5.16724	5.06311	5.24557	5.28583	5.39448	5.07011	4.97133		4.98659	5.06705	0.907251	1.64492	1.36238	1.10488	0.837254	0.770715	1.36432	1.09771	0.849742	0.78353	0.906296	0.544717	0.113011	0.0574525	0.904684	0.453148		0.013647	1.42902	2.27446	2.25894	2.07298	1.99651	1.95801	1.95799	2.41748	2.49455	2.54002	2.53799	2.18445	2.13454
5.08383	5.13983	5.10623	5.05422	5.05943	5.05889	5.10686	5.0969	5.20146	5.22795	5.11278	5.29051	5.39524	5.51726	5.12037	4.99573		4.94845	5.11189	0.904011	1.64106	1.35579	1.09265	0.830861	0.767365	1.35772	1.09444	0.855991	0.787447	0.901744	0.543786	0.122387	0.0741689	0.903006	0.456547		0.00592087	1.42415	2.27151	2.25447	2.07149	1.99798	1.95896	1.95753	2.41641	2.49798	2.54104	2.53752	2.1805	2.1375
5.12258	5.18909	5.1461	5.0931	5.10609	5.0996	5.15758	5.1511	5.26211	5.2901	5.16113	5.31824	5.47558	5.60759	5.16258	5.0241	4.92602	4.97501	5.16107	0.895932	1.63535	1.34827	1.08711	0.821056	0.749866	1.34912	1.09365	0.851853	0.782421	0.88712	0.55053	0.15438	0.101481	0.89558	0.457194	0.167168	0.050015	1.41592	2.2725	2.24899	2.07049	1.9995	1.958	1.9585	2.412	2.49901	2.54099	2.53899	2.178	2.14304
5.16977	5.23658	5.19568	5.14271	5.1506	5.14568	5.20034	5.2037	5.32112	5.34521	5.19776	5.39299	5.52933	5.66667	5.21075	5.0558	4.96121	4.98836	5.20327	0.891911	1.62994	1.33882	1.07346	0.813837	0.745709	1.34572	1.08312	0.847305	0.78301	0.892177	0.508316	0.163865	0.123656	0.888696	0.460148	0.163798	0.0437797	1.41283	2.26996	2.24342	2.06494	1.99898	1.95748	1.95749	2.41195	2.50145	2.54094	2.53498	2.18087	2.15424
5.22455	5.27959	5.24601	5.19554	5.19619	5.196	5.26146	5.25517	5.36642	5.39736	5.25153	5.45449	5.55424	5.67777	5.26405	5.16649	4.98082	5.11286	5.25847	0.886802	1.62299	1.33252	1.06977	0.807971	0.734036	1.3425	1.08464	0.845838	0.776633	0.889004	0.512516	0.169744	0.115679	0.881647	0.572435	0.170945	0.129617	1.40444	2.26601	2.2379	2.0609	1.99793	1.95639	1.95642	2.40798	2.49699	2.53641	2.53388	2.1716	2.16869
5.27965	5.33466	5.29916	5.25014	5.2572	5.24921	5.31516	5.29571	5.41861	5.44663	5.30314	5.51025	5.58563	5.71856	5.32216	5.22245	5.03102	5.16402	5.30915	0.880203	1.6179	1.32555	1.05848	0.800894	0.726522	1.34265	1.07946	0.846018	0.774256	0.88369	0.519627	0.1709	0.115008	0.873932	0.573361	0.183773	0.143543	1.4017	2.26104	2.23199	2.056	1.99251	1.95299	1.95198	2.40297	2.49948	2.5305	2.52599	2.17004	2.15696
5.33067	5.38703	5.35	5.29771	5.31773	5.31324	5.36609	5.35543	5.45839	5.49292	5.35265	5.55436	5.61412	5.73509	5.37568	5.30044	5.06839	5.20438	5.35858	0.877434	1.61681	1.32407	1.05705	0.799758	0.722614	1.34727	1.07556	0.841703	0.769268	0.878422	0.544882	0.153391	0.0989745	0.873801	0.572034	0.189911	0.150164	1.39868	2.26188	2.22945	2.05494	1.99242	1.94895	1.94697	2.39498	2.49396	2.52793	2.52145	2.1699	2.14997
5.38577	5.43142	5.39201	5.35651	5.37865	5.37523	5.41533	5.39281	5.49284	5.5282	5.40584	5.58189	5.62492	5.74339	5.43173	5.33596	5.10461	5.23962	5.40677	0.876153	1.62025	1.32566	1.05619	0.800531	0.724294	1.34689	1.07459	0.840144	0.770111	0.878095	0.540194	0.153066	0.0960113	0.871553	0.461089	0.198318	0.158766	1.40177	2.25249	2.22494	2.05	1.98602	1.94498	1.94448	2.39301	2.49091	2.52198	2.51699	2.16245	2.14797
5.4382	5.49118	5.46219	5.4372	5.47923	5.47925	5.46817	5.43521	5.53214	5.55911	5.4682	5.61606	5.64203	5.745	5.47719	5.44929			5.4552	0.890997	1.6174	1.3256	1.05114	0.791029	0.716746	1.3425	1.09311	0.841213	0.763201	0.891164	0.552948	0.133075	0.0548496	0.889249	0.556941			1.39412	2.256	2.199	2.04401	1.98499	1.93901	1.939	2.388	2.47798	2.52098	2.51498	2.171	2.147
5.49562	5.54462	5.51668	5.49709	5.54809	5.55422	5.5185	5.49711	5.57236	5.59142	5.52573	5.6347	5.652	5.745	5.53357	5.53412		5.47834	5.5137	0.893013	1.62253	1.32801	1.06216	0.799478	0.72737	1.34015	1.07806	0.821941	0.757585	0.892511	0.551786	0.128859	0.0547089	0.891814	0.551326		0.13706	1.39937	2.25497	2.19915	2.048	1.98282	1.941	1.93906	2.389	2.47103	2.51406	2.50803	2.16998	2.148
5.53399	5.58294	5.55886	5.56386	5.61547	5.62962	5.55027	5.50532	5.59461	5.61766	5.57084	5.677	5.65218	5.745	5.56919	5.6037	5.36492	5.501	5.55696	0.897102	1.63229	1.34067	1.05839	0.811266	0.73862	1.34756	1.08054	0.834529	0.757715	0.896412	0.51508	0.128771	0.0527734	0.895946	0.542785	0.196517	0.153255	1.41193	2.25275	2.20805	2.0479	1.97215	1.94113	1.943	2.38905	2.47292	2.5179	2.50987	2.16882	2.148
5.57223	5.61925	5.5923	5.5973	5.67241	5.69238	5.5992	5.55611	5.61811	5.64311	5.60325	5.67706	5.659	5.74526	5.61519	5.66933	5.43939	5.57801	5.5942	0.906825	1.64083	1.35098	1.08495	0.826983	0.752176	1.36078	1.08756	0.850318	0.773702	0.905007	0.511984	0.126867	0.0511396	0.906593	0.549408	0.190069	0.146048	1.41878	2.24298	2.21003	2.04403	1.97799	1.94599	1.94302	2.39101	2.47	2.514	2.50502	2.16199	2.148
5.6176	5.66959	5.65157	5.65674	5.75387	5.76793	5.6385	5.57765	5.63964	5.66537	5.65259	5.68818	5.65907	5.79507	5.65264	5.73397	5.51647	5.58054	5.63367	0.913727	1.64731	1.36441	1.1058	0.847135	0.771057	1.36822	1.0854	0.85767	0.778025	0.912163	0.504992	0.124367	0.0818253	0.912994	0.527632	0.156539	0.0539593	1.42498	2.23905	2.21515	2.049	1.976	1.9442	1.94703	2.39212	2.46997	2.51393	2.50793	2.16	2.14799
5.66206	5.71309	5.69409	5.71122	5.81852	5.83705	5.67609	5.62561	5.68628	5.69273	5.69624	5.70128	5.664	5.72843	5.69996	5.8056	5.62594	5.69501	5.68296	0.911438	1.64871	1.36431	1.12038	0.851287	0.778607	1.36609	1.09737	0.850533	0.780758	0.909611	0.501484	0.124842	0.0461338	0.911127	0.532949	0.150668	0.0669936	1.42902	2.243	2.22608	2.04903	1.97595	1.95895	1.94895	2.401	2.46797	2.509	2.50313	2.15995	2.147
5.70313	5.75515	5.73615	5.75817	5.87721	5.91623	5.71812	5.64912	5.69716	5.7211	5.74412	5.71206	5.66402	5.74503	5.73711	5.8672	5.73941	5.81146	5.72017	0.91481	1.64978	1.37127	1.12311	0.884687	0.800065	1.37276	1.10187	0.854126	0.788042	0.914628	0.500161	0.124537	0.0501343	0.912911	0.535971	0.151317	0.0694059	1.43182	2.24299	2.22902	2.05001	1.97401	1.95699	1.94703	2.40101	2.46701	2.50902	2.50801	2.158	2.147
5.74183	5.80084	5.78283	5.80881	5.94289	5.9858	5.75388	5.68586	5.74449	5.75055	5.77983	5.73032	5.66905	5.75397	5.76988	5.92875	5.86511	5.95242	5.77284	0.911598	1.64848	1.37257	1.13817	0.892777	0.807671	1.36831	1.11246	0.855793	0.797333	0.910911	0.515623	0.126689	0.0514462	0.910116	0.527316	0.141747	0.0591576	1.42787	2.24106	2.23611	2.05206	1.97602	1.95308	1.95515	2.40423	2.47	2.51413	2.51211	2.15706	2.14795
5.79292	5.85287	5.83394	5.85932	5.99825	6.03591	5.80774	5.73866	5.77464	5.78479	5.83102	5.75046	5.6721	5.75197	5.82387	5.9752	5.9958	6.10254	5.82492	0.905236	1.64037	1.3665	1.13921	0.891619	0.815148	1.35676	1.11581	0.849355	0.783998	0.904725	0.521804	0.128033	0.0524687	0.903658	0.523715	0.159837	0.0614739	1.42327	2.24505	2.24318	2.05615	1.97692	1.95831	1.96408	2.41813	2.47013	2.52197	2.519	2.16113	2.14503
5.82831	5.88635	5.87032	5.91021	6.04643	6.10936	5.83633	5.76437	5.79931	5.81523	5.87031	5.76812	5.67602	5.751	5.85733	6.02131	6.10356	6.23861	5.86034	0.898913	1.63815	1.36037	1.13324	0.900781	0.821196	1.35421	1.10666	0.851758	0.776547	0.897235	0.518516	0.134267	0.0539455	0.898532	0.511971	0.163309	0.0863064	1.41794	2.24703	2.25006	2.06205	1.97404	1.96999	1.96703	2.42302	2.47508	2.52103	2.51904	2.16601	2.14603
5.87977	5.94269	5.92266	5.94496	6.11657	6.16762	5.89069	5.82462	5.8496	5.85257	5.92077	5.78782	5.67913	5.75104	5.91162	6.07163	6.19544	6.33846	5.91564	0.891222	1.63468	1.35959	1.13216	0.900993	0.820501	1.34386	1.0693	0.840055	0.758205	0.891587	0.516263	0.135432	0.0531861	0.889013	0.497618	0.183758	0.117652	1.41572	2.25204	2.26014	2.07011	1.98101	1.96806	1.97206	2.42613	2.48804	2.526	2.52507	2.16707	2.15099
5.93428	5.99128	5.96939	6.01187	6.15767	6.21139	5.939	5.86805	5.89216	5.893	5.97536	5.84474	5.68839	5.75426	5.95539	6.11636	6.2951	6.43908	5.96126	0.886423	1.62739	1.35612	1.12546	0.902365	0.820527	1.33011	1.05732	0.827718	0.748039	0.89064	0.518997	0.135672	0.0509337	0.880857	0.495076	0.164611	0.100137	1.40902	2.25508	2.27031	2.0781	1.98215	1.9721	1.97608	2.43549	2.49121	2.52626	2.53003	2.172	2.1501
5.98319	6.04018	6.02217	6.04518	6.22105	6.26409	5.97719	5.90821	5.93618	5.93119	6.02719	5.87321	5.70307	5.76403	6.00819	6.1682	6.2991	6.4421	6.00918	0.882748	1.62348	1.35034	1.12524	0.895347	0.818492	1.32322	1.04881	0.817032	0.741216	0.887597	0.511281	0.140351	0.0541224	0.876188	0.509713	0.176395	0.111383	1.4008	2.25802	2.28201	2.08202	1.98803	1.97601	1.97902	2.45401	2.49902	2.53602	2.53104	2.17201	2.15398
6.03881	6.09077	6.06985	6.09774	6.23574	6.29054	6.03094	5.96772	5.98674	5.98677	6.08077	5.93304	5.72438	5.77335	6.06292	6.22569	6.32841	6.47133	6.06184	0.879215	1.61637	1.34771	1.12516	0.891442	0.810309	1.31811	1.05439	0.825834	0.754212	0.883893	0.505913	0.149415	0.057717	0.872867	0.510394	0.169271	0.100626	1.39782	2.26497	2.28621	2.08713	1.99616	1.9781	1.98405	2.45803	2.50412	2.54116	2.5411	2.17603	2.14903
6.08838	6.1384	6.12238	6.14299	6.28069	6.32382	6.08817	6.01245	6.03255	6.03448	6.12848	5.99704	5.74855	5.79492	6.1193	6.26833	6.35348	6.49128	6.11315	0.874244	1.61781	1.34143	1.11639	0.882851	0.801046	1.32005	1.04472	0.817109	0.756162	0.875799	0.51146	0.160946	0.0622802	0.871564	0.504905	0.167485	0.0917229	1.3994	2.26315	2.29918	2.09533	2.00603	1.98423	1.987	2.46008	2.51108	2.55113	2.54715	2.17813	2.15085
6.14132	6.19231	6.17525	6.18127	6.30713	6.35511	6.13333	6.06832	6.09231	6.09135	6.18527	6.07557	5.8085	5.8312	6.16934	6.31916	6.37212	6.50209	6.15733	0.878272	1.62099	1.3472	1.11211	0.870261	0.791747	1.32555	1.04629	0.818243	0.757317	0.88078	0.511181	0.178534	0.0837961	0.874061	0.513889	0.16496	0.0802808	1.403	2.26903	2.30608	2.10801	2.00709	1.99298	1.98701	2.46305	2.51401	2.55601	2.55301	2.18302	2.14499
6.19254	6.24154	6.21457	6.22444	6.3273	6.37324	6.18561	6.11871	6.1419	6.14781	6.22864	6.16611	5.88797	6.02199	6.22354	6.34538	6.39117	6.51613	6.2105	0.88495	1.6226	1.35336	1.11008	0.871895	0.794362	1.32773	1.04964	0.821827	0.74896	0.888709	0.525616	0.202933	0.158964	0.878945	0.515277	0.156939	0.0676304	1.40531	2.27311	2.31795	2.11004	2.02104	1.99008	1.98901	2.47103	2.51509	2.55708	2.55507	2.18608	2.14296
6.23427	6.28304	6.25791	6.25784	6.35074	6.39148	6.23234	6.17337	6.2106	6.20973	6.27709	6.25095	5.96183	6.09788	6.26529	6.37463	6.40408	6.526	6.24932	0.888805	1.62506	1.3585	1.10939	0.866888	0.784635	1.33848	1.04912	0.821859	0.749972	0.892555	0.52754	0.210635	0.167505	0.883178	0.518059	0.144693	0.0556892	1.40616	2.28103	2.3142	2.11305	2.02408	1.99603	1.9901	2.473	2.52208	2.56303	2.56005	2.19208	2.14025
6.28314	6.32317	6.29314	6.29012	6.37911	6.41005	6.28411	6.22618	6.2722	6.27622	6.31916	6.32625	6.03229	6.16988	6.31513	6.39908	6.40701	6.526	6.3001	0.893989	1.63003	1.36263	1.10848	0.861789	0.778703	1.34064	1.05987	0.832981	0.760768	0.898531	0.526365	0.210765	0.167473	0.886958	0.518006	0.135978	0.0541179	1.41251	2.28201	2.32198	2.115	2.02701	1.99701	1.99401	2.47299	2.52502	2.56402	2.56202	2.19501	2.15001
6.32387	6.37159	6.33285	6.32358	6.40927	6.42437	6.31492	6.27693	6.32802	6.3371	6.3628	6.39527	6.11471	6.13805	6.35093	6.42032	6.41105	6.526	6.32795	0.89668	1.63951	1.37248	1.11212	0.850489	0.779425	1.34597	1.06833	0.838907	0.754774	0.901805	0.522326	0.189967	0.101962	0.889433	0.514211	0.132644	0.0535152	1.41743	2.28608	2.31698	2.11602	2.02998	2.00097	1.996	2.47007	2.53012	2.57003	2.56707	2.19803	2.15205
6.37484	6.40738	6.38277	6.35777	6.42543	6.44643	6.36889	6.33225	6.38856	6.40253	6.40977	6.47081	6.21679	6.26045	6.40595	6.43918	6.414	6.52592	6.38382	0.906016	1.64015	1.37343	1.11231	0.851554	0.777909	1.36435	1.07896	0.842131	0.764005	0.911435	0.528993	0.17532	0.088308	0.897794	0.513594	0.131751	0.0515072	1.42857	2.29115	2.3158	2.11692	2.02913	1.99895	1.99595	2.47397	2.53703	2.5721	2.5711	2.2002	2.15513
6.40723	6.46022	6.41224	6.38717	6.44212	6.46308	6.40327	6.38024	6.44835	6.46135	6.43923	6.54034	6.32359	6.39267	6.44222	6.44608	6.41403	6.523	6.41527	0.908527	1.6466	1.37665	1.11421	0.85094	0.775949	1.37264	1.08863	0.860832	0.776409	0.91354	0.527615	0.153539	0.0718195	0.901003	0.509917	0.134078	0.051781	1.43121	2.29705	2.30798	2.11398	2.03399	1.997	1.99399	2.47298	2.53799	2.57602	2.57501	2.20805	2.16002
6.45352	6.50457	6.46043	6.42245	6.46738	6.47931	6.45757	6.42977	6.51977	6.53292	6.4855	6.6099	6.44565	6.53075	6.48749	6.46322	6.42113	6.523	6.47049	0.90784	1.65089	1.37679	1.11001	0.850859	0.775821	1.37101	1.10826	0.855315	0.778344	0.911546	0.534663	0.141109	0.0674694	0.901584	0.509379	0.133555	0.0519773	1.43368	2.30707	2.3039	2.10894	2.032	1.99597	1.992	2.46896	2.53599	2.58094	2.57699	2.21803	2.16493
6.49114	6.54617	6.49222	6.45481	6.49461	6.50153	6.49914	6.4854	6.57555	6.59962	6.52207	6.67462	6.5652	6.65763	6.52319	6.47928	6.43033	6.52318	6.50622	0.908493	1.65008	1.37485	1.10839	0.84711	0.775703	1.3667	1.10671	0.863855	0.787762	0.911149	0.531965	0.137254	0.054191	0.903266	0.510278	0.127449	0.0517796	1.43112	2.31197	2.2968	2.10495	2.0321	1.9939	1.992	2.4659	2.53518	2.57713	2.57595	2.22	2.16008
6.53516	6.59117	6.53913	6.48617	6.5181	6.5221	6.5432	6.5392	6.63527	6.66226	6.56316	6.73721	6.6885	6.79756	6.56916	6.49011	6.44306	6.53008	6.55316	0.906284	1.64825	1.36641	1.10484	0.842493	0.768119	1.36883	1.11044	0.853317	0.787868	0.908013	0.528367	0.155397	0.0600071	0.901966	0.492074	0.122519	0.0514514	1.42757	2.311	2.289	2.103	2.036	1.98999	1.99199	2.462	2.542	2.58197	2.57399	2.22	2.16298
6.57761	6.63767	6.5748	6.53262	6.54556	6.5495	6.59562	6.59273	6.70793	6.73188	6.60559	6.79244	6.82165	6.94881	6.61164	6.52028		6.5495	6.59573	0.90474	1.63856	1.36244	1.10118	0.840646	0.762463	1.36272	1.10891	0.857897	0.792567	0.905989	0.54348	0.141522	0.0649298	0.900834	0.471962		0.0726644	1.42072	2.31112	2.28785	2.1019	2.035	1.98697	1.98993	2.462	2.54203	2.573	2.57196	2.22006	2.15806
6.61935	6.6834	6.62901	6.57506	6.58388	6.58388	6.6384	6.64243	6.77132	6.79158	6.64637	6.82283	6.93359	7.07196	6.6554	6.54069			6.6453	0.899376	1.63416	1.35103	1.09337	0.834931	0.75451	1.35533	1.10848	0.862263	0.795028	0.899163	0.550169	0.159981	0.0925811	0.897118	0.478805			1.41567	2.31869	2.27779	2.09495	2.0349	1.9849	1.9849	2.46177	2.54382	2.5729	2.56882	2.22379	2.16208
6.67027	6.73634	6.66735	6.61531	6.6173	6.61724	6.6913	6.69635	6.82135	6.85135	6.69827	6.85432	7.03136	7.18338	6.70826	6.60425			6.69434	0.89692	1.62487	1.34483	1.08649	0.830446	0.747691	1.35281	1.10214	0.85901	0.794906	0.893607	0.551825	0.14951	0.108792	0.897714	0.580871			1.40662	2.307	2.26993	2.09297	2.03097	1.98099	1.98097	2.45299	2.53697	2.56897	2.56197	2.21599	2.16487
6.71376	6.78966	6.72262	6.66468	6.66465	6.65566	6.73974	6.75161	6.87661	6.90674	6.74074	6.90472	7.0884	7.24337	6.7498	6.64466			6.74765	0.887565	1.61895	1.3336	1.0703	0.826588	0.739901	1.34643	1.09516	0.86374	0.789594	0.886893	0.579193	0.152354	0.110632	0.885868	0.590544			1.39724	2.30693	2.25892	2.08794	2.02696	1.97993	1.97592	2.45089	2.53293	2.56493	2.55793	2.21489	2.1441
6.76935	6.83835	6.76848	6.71448	6.71237	6.70437	6.79437	6.79627	6.9212	6.96104	6.79537	6.95822	7.11815	7.27094	6.80845	6.69337			6.7954	0.885757	1.61378	1.32773	1.06121	0.815351	0.734177	1.34028	1.09267	0.862218	0.789864	0.884218	0.570618	0.137527	0.104304	0.884986	0.595802			1.39633	2.3018	2.2528	2.08385	2.02385	1.9748	1.9698	2.4428	2.52782	2.55985	2.55292	2.2068	2.15176
6.82118	6.89019	6.82516	6.7712	6.76521	6.75721	6.84719	6.84515	6.96714	7.00114	6.84818		7.16204	7.30703	6.86418	6.74624			6.8492	0.884109	1.60595	1.32333	1.05912	0.801255	0.731745	1.34156	1.09387	0.859465	0.788488	0.882982		0.13239	0.0764653	0.882926	0.59429			1.39125	2.29399	2.24496	2.07797	2.01797	1.96699	1.962	2.43497	2.52098	2.55398	2.54999	2.199
6.87085	6.94079	6.86889	6.8259	6.82194	6.81395	6.89764	6.88582	7.00446	7.03948			7.17315	7.31413	6.91285	6.81105		6.71833	6.90267	0.883808	1.61366	1.32401	1.05599	0.807918	0.725145	1.33082	1.08998	0.855572	0.785227			0.121662	0.0644466	0.881942	0.583076		0.167667	1.39235	2.29095	2.2349	2.06987	2.00997	1.96485	1.9609	2.42802	2.51484	2.54895	2.54788
6.92322	6.9893	6.92314	6.88143	6.87961	6.87276	6.9374	6.93588	7.03286	7.06873	6.9463		7.1821	7.32182	6.96524	6.8761		6.74015	6.94427	0.882697	1.61876	1.32933	1.06263	0.805053	0.724963	1.33719	1.09888	0.85628	0.782742	0.879191		0.108021	0.0515139	0.883996	0.542012		0.159531	1.39827	2.28784	2.22882	2.06187	2.0079	1.9559	1.95484	2.42879	2.50497	2.5459	2.54095	2.19382
6.96929	7.03829	6.96632	6.93538	6.94048	6.93948	6.99022	6.96925	7.06517	7.09614	6.99531	7.15408	7.18602	7.315	7.01224	6.9555			6.99227	0.889379	1.62385	1.33517	1.06534	0.814965	0.730046	1.34729	1.09965	0.855529	0.785832	0.886813	0.507531	0.10804	0.0456438	0.889157	0.536889			1.40389	2.28199	2.22199	2.05696	2.00396	1.95194	1.94894	2.42101	2.50398	2.54196	2.53895	2.18701	2.15298
7.01564	7.08464	7.01764	6.99675	7.01903	7.01804	7.02566	7.01043	7.09242	7.11836	7.04555	7.16719	7.189	7.315	7.05172	7.03593			7.03668	0.89736	1.6311	1.34121	1.08092	0.822205	0.742381	1.35546	1.10071	0.858613	0.786109	0.895385	0.514221	0.108049	0.044642	0.896734	0.54468			1.41211	2.27988	2.22003	2.05003	1.99689	1.94299	1.93904	2.42297	2.49996	2.53596	2.53092	2.1879	2.14903
7.0619	7.13136	7.06428	7.05146	7.09392	7.09413	7.074	7.04185	7.12249	7.14467	7.08613	7.18141	7.1891	7.31492	7.10379	7.10361			7.08597	0.901047	1.63649	1.34902	1.08334	0.821983	0.749039	1.36529	1.10784	0.858323	0.786124	0.89943	0.519146	0.107978	0.0440621	0.899302	0.54154			1.42008	2.27097	2.222	2.052	1.98903	1.94205	1.9419	2.42103	2.49687	2.53282	2.52487	2.18087	2.15113
7.09617	7.18315	7.11317	7.10718	7.16725	7.1753	7.11214	7.07412	7.1411	7.17009	7.12916	7.19705	7.1929	7.31199	7.13418	7.16521		6.95239	7.12318	0.906667	1.64809	1.36146	1.09247	0.826009	0.755904	1.37771	1.11062	0.867596	0.788952	0.904413	0.513247	0.10865	0.0437577	0.905868	0.530892		0.17353	1.42691	2.26997	2.22201	2.052	1.98998	1.94402	1.93799	2.42202	2.49199	2.52598	2.51998	2.17598	2.15601
7.14269	7.22384	7.15871	7.15594	7.23328	7.25643	7.14986	7.10569	7.16739	7.19435	7.17182	7.20924	7.1661	7.30882	7.18162	7.22138	6.99845	7.05812	7.17277	0.913933	1.65386	1.37161	1.10472	0.852406	0.773146	1.38496	1.1166	0.874587	0.797509	0.910681	0.501571	0.103386	0.0431157	0.913232	0.529054	0.190834	0.0701378	1.43621	2.26093	2.22507	2.05098	1.98398	1.94992	1.93498	2.42695	2.48893	2.52092	2.515	2.17183	2.15903
7.18428	7.27395	7.20133	7.21236	7.30964	7.34184	7.20082	7.14705	7.19092	7.21564	7.22112	7.22346	7.17241	7.298	7.21925	7.30376	7.14425	7.18474	7.219	0.918919	1.6584	1.37829	1.1198	0.867848	0.789033	1.39253	1.11973	0.887042	0.799258	0.916101	0.485527	0.104153	0.0411069	0.918132	0.546748	0.131418	0.047016	1.44071	2.25703	2.22913	2.04992	1.9828	1.94503	1.93413	2.42397	2.48492	2.51605	2.51505	2.16208	2.16074
7.23325	7.31028	7.2523	7.26435	7.37246	7.41248	7.23233	7.1873	7.22616	7.24019	7.2643	7.24116	7.18808	7.29802	7.26725	7.37143	7.23077	7.28981	7.25732	0.923081	1.66073	1.38319	1.12935	0.886197	0.800708	1.39554	1.12142	0.879122	0.801524	0.919163	0.496577	0.12066	0.0409913	0.922799	0.566032	0.15298	0.0624482	1.44255	2.25805	2.23405	2.04701	1.97499	1.94598	1.93905	2.42303	2.48199	2.51799	2.51703	2.16506	2.15097
7.27175	7.35365	7.29866	7.31767	7.4419	7.48498	7.28256	7.23245	7.2504	7.26936	7.30962	7.26533	7.20007	7.30114	7.30569	7.43683	7.34887	7.41438	7.30662	0.923164	1.66075	1.38457	1.13613	0.906939	0.81705	1.39133	1.12494	0.879454	0.809788	0.918113	0.512807	0.122162	0.041196	0.924028	0.552735	0.137881	0.0560816	1.44455	2.26594	2.24114	2.04803	1.97399	1.943	1.94607	2.42701	2.48099	2.51701	2.52203	2.17396	2.14693
7.32392	7.39918	7.34513	7.36536	7.50546	7.55374	7.32223	7.26428	7.27897	7.29485	7.353	7.28838	7.205	7.311	7.35403	7.49528	7.48008	7.58154	7.35018	0.918449	1.65668	1.38214	1.14504	0.915349	0.828934	1.38892	1.12379	0.881048	0.825557	0.914666	0.527767	0.125733	0.0416149	0.91827	0.543144	0.134914	0.0497242	1.44042	2.26215	2.25103	2.05018	1.97308	1.94313	1.95115	2.428	2.48003	2.51823	2.52408	2.1711	2.14205
7.35922	7.44421	7.3882	7.41719	7.56127	7.62025	7.36921	7.31315	7.31616	7.32714	7.39121	7.30315	7.20503	7.311	7.39322	7.54419	7.59739	7.71643	7.39521	0.91192	1.6527	1.37825	1.14068	0.923657	0.837053	1.38573	1.11593	0.879058	0.82924	0.90725	0.531483	0.125077	0.0418051	0.912561	0.530638	0.151082	0.0648163	1.4369	2.26801	2.25203	2.05702	1.976	1.94802	1.95702	2.428	2.48101	2.52702	2.527	2.175	2.14399
7.40363	7.50364	7.44664	7.46519	7.61961	7.67124	7.43169	7.3517	7.35752	7.36151	7.43658	7.33484	7.21312	7.31796	7.43865	7.58394	7.67473	7.82278	7.45067	0.893485	1.6331	1.36214	1.14151	0.917176	0.833304	1.36351	1.08879	0.864404	0.802701	0.891372	0.525739	0.128435	0.0357927	0.893082	0.508472	0.172773	0.0846604	1.41461	2.25149	2.25213	2.06156	1.97707	1.95751	1.96056	2.42051	2.47899	2.52102	2.51648	2.16146	2.13548
7.44899	7.54998	7.49147	7.51341	7.66297	7.72445	7.48048	7.40145	7.39503	7.39746	7.47802	7.3581	7.22051	7.31406	7.48554	7.61523	7.76147	7.9138	7.49898	0.885549	1.63063	1.366	1.13761	0.936044	0.84005	1.355	1.08889	0.84028	0.793525	0.885597	0.529376	0.131842	0.0376383	0.882861	0.50607	0.179846	0.103309	1.41464	2.25092	2.26152	2.06605	1.98251	1.95757	1.96454	2.4215	2.47709	2.52357	2.51514	2.15895	2.13395
7.49828	7.59128	7.53776	7.56373	7.71727	7.77324	7.52628	7.44775	7.43719	7.43726	7.53177	7.4052	7.23559	7.31753	7.53478	7.67932	7.84155	7.98008	7.54477	0.883094	1.62515	1.36375	1.13846	0.91719	0.833979	1.3545	1.07552	0.817824	0.786228	0.883575	0.529029	0.142338	0.0427502	0.880343	0.498007	0.169632	0.106648	1.40853	2.2495	2.26556	2.07054	1.98602	1.96303	1.97001	2.42299	2.48005	2.51802	2.52552	2.159	2.13399
7.55169	7.64558	7.58761	7.60717	7.77343	7.8215	7.58059	7.49762	7.49144	7.48052	7.58222	7.44174	7.25281	7.3227	7.5877	7.73914	7.84993	7.99224	7.59662	0.875246	1.62223	1.36055	1.13158	0.907288	0.830341	1.34427	1.06401	0.821552	0.757952	0.876574	0.524066	0.1465	0.0461806	0.871897	0.501346	0.16824	0.0881627	1.40734	2.24955	2.2766	2.07759	1.98999	1.96904	1.97254	2.4231	2.48861	2.52302	2.51201	2.15904	2.13348
7.60656	7.69148	7.63551	7.66095	7.80685	7.86073	7.62644	7.54622	7.52975	7.5257	7.63904	7.50065	7.27653	7.33916	7.64305	7.78997	7.88474	8.01196	7.6455	0.873611	1.61449	1.35902	1.1193	0.900705	0.823353	1.33945	1.05337	0.806032	0.745025	0.874892	0.514672	0.152862	0.0515213	0.870151	0.510246	0.154586	0.076124	1.4036	2.25303	2.28463	2.08458	1.98862	1.97202	1.97551	2.43105	2.49731	2.52499	2.51299	2.16201	2.13197
7.66062	7.74009	7.68661	7.70358	7.83008	7.88405	7.67512	7.60361	7.59362	7.58106	7.69412	7.56521	7.31564	7.35235	7.69612	7.8376	7.90203	8.0175	7.6941	0.875763	1.62159	1.35719	1.11131	0.895219	0.814033	1.34342	1.07968	0.853043	0.740383	0.877972	0.516781	0.163085	0.0589755	0.87121	0.51271	0.142551	0.0699763	1.40966	2.25851	2.29551	2.09351	1.99252	1.97451	1.9785	2.43651	2.49301	2.54604	2.52101	2.16651	2.12999
7.71321	7.77863	7.73562	7.74115	7.8698	7.90775	7.7232	7.64723	7.64512	7.64073	7.74721	7.65368	7.37653	7.46041	7.74718	7.88141	7.91862	8.02353	7.73913	0.874859	1.62249	1.35889	1.12202	0.879516	0.810359	1.33499	1.08149	0.855293	0.743293	0.878186	0.521923	0.181976	0.111915	0.869166	0.519003	0.13642	0.0609018	1.41078	2.26352	2.30109	2.09851	2.00555	1.98303	1.98001	2.44411	2.49674	2.56075	2.53106	2.17106	2.1245
7.76352	7.82373	7.78024	7.78549	7.8917	7.92575	7.77249	7.70043	7.7095	7.70448	7.79721	7.73714	7.44958	7.43892	7.79609	7.91141	7.92708	8.05454	7.78315	0.880041	1.62693	1.36167	1.11569	0.872258	0.804716	1.3379	1.07148	0.816702	0.749668	0.88392	0.525903	0.19399	0.0736333	0.873659	0.519736	0.136654	0.0775479	1.41491	2.26539	2.3076	2.1001	2.00882	1.98502	1.98024	2.45207	2.51202	2.54004	2.53654	2.17536	2.1245
7.81118	7.86815	7.82515	7.81814	7.91805	7.94205	7.81815	7.7572	7.77719	7.76823	7.84218	7.81981	7.52579	7.49531	7.84668	7.93906	7.93252	8.05601	7.82219	0.885304	1.62894	1.36533	1.11183	0.862552	0.798586	1.34578	1.0697	0.822953	0.756009	0.889376	0.532748	0.204176	0.0868346	0.878431	0.519685	0.134683	0.0752443	1.41853	2.27201	2.31402	2.10551	2.01252	1.987	1.97952	2.4575	2.51552	2.54603	2.54202	2.18101	2.12451
7.85809	7.90809	7.86449	7.85286	7.9303	7.95569	7.85816	7.80818	7.83179	7.83383	7.88852	7.90102	7.6017	7.60646	7.89311	7.9537	7.93658	8.05809	7.87055	0.887591	1.63363	1.37102	1.10329	0.859562	0.795293	1.36497	1.08248	0.829685	0.752896	0.890792	0.534436	0.204134	0.102449	0.881606	0.516254	0.135417	0.0749413	1.42613	2.2746	2.31902	2.107	2.017	1.9865	1.98553	2.45698	2.52057	2.555	2.54703	2.18259	2.12655
7.89467	7.96364	7.90381	7.88234	7.95468	7.97065	7.91025	7.86252	7.90054	7.90652	7.93079	7.98199	7.6975	7.72257	7.94081	7.96934	7.94312	8.06556	7.91865	0.88826	1.63307	1.377	1.10357	0.855141	0.790969	1.36064	1.0782	0.841422	0.76647	0.894187	0.535158	0.190174	0.0933997	0.881408	0.504316	0.121705	0.0623587	1.4177	2.27393	2.30601	2.10639	2.01653	1.98605	1.98805	2.45606	2.526	2.555	2.54998	2.19003	2.13049
7.92306	7.98907	7.94305	7.91505	7.97503	7.98602	7.94306	7.90505	7.96608	7.97809	7.95606	8.04008	7.76314	7.81416	7.96905	7.98101	7.946	8.053	7.95006	0.892457	1.63731	1.38059	1.09945	0.844556	0.782539	1.3547	1.1216	0.85083	0.778488	0.897809	0.535981	0.171505	0.0829419	0.885625	0.508945	0.136667	0.0603167	1.42222	2.27201	2.305	2.104	2.025	1.99	1.99299	2.462	2.508	2.55999	2.556	2.18601	2.14001
7.97535	8.04453	7.98849	7.96033	7.99624	8.00224	7.9954	7.95165	8.0308	8.05179	8.00835	8.10469	7.88231	7.95347	8.0104	7.98808	7.94805	8.04906	7.99745	0.898627	1.64639	1.38512	1.10853	0.849423	0.790325	1.36181	1.11874	0.858938	0.785543	0.905063	0.528493	0.150777	0.0677101	0.889939	0.504762	0.142635	0.057588	1.43209	2.28201	2.30299	2.10106	2.02202	1.99001	1.98801	2.461	2.51205	2.55502	2.55401	2.19501	2.14507
8.0058	8.0907	8.03072	7.98881	8.01686	8.02286	8.02977	8.00763	8.10054	8.12055	8.0388	8.16461	7.99625	8.08116	8.04477	7.99495	7.95197	8.05397	8.03674	0.901829	1.65132	1.38787	1.12772	0.84187	0.786445	1.37097	1.11699	0.867444	0.787507	0.907047	0.512267	0.152221	0.0625141	0.895017	0.502356	0.147369	0.0600141	1.4332	2.28299	2.30201	2.10597	2.02399	1.99099	1.98899	2.461	2.51597	2.55699	2.55499	2.19599	2.15096
8.05709	8.13512	8.07914	8.02115	8.04207	8.04708	8.08815	8.06719	8.16724	8.18723	8.08412	8.23621	8.12246	8.21456	8.10008	8.01911	7.96402	8.05203	8.09908	0.896485	1.65101	1.38518	1.12772	0.840758	0.786795	1.36934	1.12522	0.863751	0.795549	0.901122	0.517128	0.151933	0.0510797	0.890366	0.516067	0.134224	0.0607621	1.4282	2.29201	2.296	2.10499	2.025	1.99101	1.98601	2.45598	2.51502	2.55799	2.553	2.20301	2.154
8.0826	8.16953	8.12042	8.06439	8.06245	8.07031	8.13155	8.12165	8.23658	8.25378	8.11755	8.29547	8.25336	8.37654	8.12264	8.04916	7.96929		8.12362	0.895014	1.64639	1.37743	1.10721	0.84302	0.776758	1.36736	1.13489	0.867103	0.800947	0.898794	0.517273	0.130007	0.0455893	0.889323	0.532183	0.141349		1.42855	2.29501	2.29593	2.10296	2.026	1.99494	1.98899	2.45	2.51996	2.55499	2.55397	2.20703	2.15401
8.13465	8.21569	8.15676	8.09877	8.10174	8.09782	8.17968	8.17862	8.28766	8.32154	8.16568	8.33672	8.3722	8.5111	8.17862	8.06291	7.99483		8.17764	0.899718	1.64009	1.37133	1.09711	0.840378	0.775697	1.37092	1.13314	0.886639	0.803324	0.900012	0.575251	0.137599	0.070006	0.897465	0.529806	0.179752		1.42483	2.29599	2.29004	2.09903	2.026	1.99003	1.98801	2.45	2.51603	2.55401	2.55102	2.20998	2.15499
8.17505	8.26206	8.20805	8.14404	8.13005	8.12904	8.22105	8.23005	8.35306	8.39406	8.20506	8.37904	8.47909	8.63509	8.21505	8.119			8.21806	0.89374	1.63886	1.36381	1.0795	0.833782	0.76528	1.36436	1.11586	0.86635	0.801231	0.894618	0.579947	0.163387	0.110159	0.891003	0.567063			1.41981	2.302	2.28299	2.09799	2.026	1.992	1.989	2.448	2.52199	2.55199	2.54699	2.212	2.15701
8.22949	8.31849	8.26158	8.1826	8.18153	8.16654	8.27654	8.27949	8.41174	8.45158	8.26342	8.42147	8.56875	8.72774	8.27048	8.11934			8.27749	0.883985	1.62612	1.34619	1.05666	0.825789	0.755045	1.35121	1.12221	0.875993	0.802568	0.882006	0.566469	0.190474	0.139278	0.884262	0.489616			1.40913	2.29893	2.27293	2.08898	2.02502	1.98697	1.98496	2.44596	2.51393	2.54501	2.53999	2.20896	2.16802
8.27272	8.36172	8.31266	8.23466	8.2277	8.21369	8.32369	8.32272	8.47657	8.50266	8.29976	8.46273	8.63457	8.79257	8.31272	8.14881			8.32072	0.88096	1.62288	1.3448	1.05575	0.828343	0.751156	1.35224	1.11628	0.86224	0.803226	0.883381	0.57254	0.180346	0.127706	0.87661	0.488378			1.40395	2.29304	2.26704	2.08701	2.02699	1.98402	1.98103	2.44203	2.50804	2.54599	2.53901	2.20503	2.16999
8.3312	8.41516	8.35521	8.29222	8.28122	8.2702	8.3742	8.37616	8.52805	8.55015	8.36219	8.53123	8.64818	8.80917	8.37518	8.26616			8.37319	0.882356	1.61839	1.33438	1.05174	0.816157	0.743401	1.34856	1.11097	0.864893	0.798642	0.881723	0.562046	0.175259	0.121549	0.88128	0.596879			1.40001	2.29003	2.25796	2.07799	2.01999	1.97499	1.97098	2.43396	2.50998	2.54199	2.53499	2.20003	2.174
8.38665	8.4606	8.4136	8.35358	8.34372	8.32777	8.43045	8.4226	8.54153	8.59138	8.41665	8.59769	8.69915	8.85699	8.42664	8.3119			8.42758	0.878518	1.61867	1.32743	1.05387	0.815462	0.729649	1.34629	1.10495	0.877043	0.802044	0.874092	0.48233	0.135626	0.0845157	0.881295	0.582486			1.39783	2.29797	2.2479	2.0749	2.01594	1.97093	1.96493	2.42394	2.50302	2.53795	2.53297	2.20797	2.17495
8.44362	8.51265	8.46565	8.40366	8.40658	8.39455	8.46974	8.47465	8.58769	8.62478	8.47362	8.6576	8.71191	8.85601	8.48262	8.39047			8.47766	0.876623	1.61743	1.32595	1.05572	0.822632	0.733057	1.34839	1.1038	0.880745	0.798891	0.873355	0.461431	0.130038	0.0554356	0.87825	0.576878			1.39683	2.29502	2.23906	2.06606	2.01103	1.96504	1.95904	2.41903	2.50499	2.53403	2.53002	2.20502	2.17103
8.49706	8.56606	8.52406	8.47007	8.47509	8.4621	8.52705	8.50106	8.61805	8.65603	8.52806	8.68104	8.71701	8.849	8.53806	8.4671			8.53105	0.878664	1.62071	1.32666	1.05114	0.808422	0.725481	1.35629	1.10719	0.875525	0.796747	0.874375	0.56854	0.157258	0.0632719	0.881262	0.567435			1.40149	2.28899	2.22999	2.062	1.999	1.95899	1.95199	2.413	2.49699	2.529	2.528	2.19899	2.154
8.54849	8.61647	8.5765	8.53369	8.55382	8.54791	8.57238	8.55526	8.65916	8.67921	8.58244	8.71209	8.72703	8.852	8.58744	8.55381			8.57455	0.881974	1.62483	1.33175	1.05797	0.809726	0.726697	1.35943	1.11223	0.862474	0.794391	0.879082	0.534577	0.155568	0.0562906	0.883055	0.571139			1.40455	2.2839	2.22202	2.06097	2.00094	1.95288	1.94492	2.41012	2.49195	2.52699	2.52394	2.1939	2.15501
8.59072	8.65773	8.61971	8.5936	8.62552	8.62747	8.60578	8.57785	8.67291	8.69788	8.62075	8.71995	8.72998	8.852	8.62575	8.62453			8.62268	0.886689	1.62756	1.34042	1.06827	0.810217	0.736852	1.35999	1.11172	0.86547	0.793625	0.884504	0.531709	0.153683	0.0528628	0.886944	0.545838			1.4124	2.27506	2.22399	2.05802	1.99603	1.94207	1.93805	2.42093	2.48803	2.52601	2.51903	2.18506	2.15599
8.64312	8.71912	8.67611	8.66419	8.71223	8.71127	8.6681	8.63307	8.71303	8.72805	8.67711	8.74302	8.733	8.852	8.6831	8.70523		8.61866	8.6781	0.890587	1.63494	1.35171	1.07836	0.816054	0.749019	1.36411	1.10932	0.876489	0.7933	0.888328	0.531449	0.15343	0.0507843	0.890785	0.541245		0.158629	1.41614	2.26599	2.21901	2.05899	1.98599	1.93999	1.93698	2.41598	2.48599	2.511	2.513	2.176	2.163
8.67756	8.75348	8.70759	8.71956	8.77787	8.78995	8.69758	8.65358	8.72137	8.74229	8.7096	8.75016	8.73294	8.85086	8.71352	8.77145	8.50197	8.52244	8.70761	0.898349	1.64672	1.35825	1.09722	0.834754	0.763329	1.38172	1.11642	0.873222	0.796119	0.893668	0.519624	0.15033	0.0463074	0.900866	0.582109	0.23538	0.100858	1.42533	2.26291	2.22305	2.05694	1.98398	1.93801	1.93003	2.41098	2.48295	2.51197	2.51295	2.17689	2.16399
8.72668	8.79572	8.75866	8.76868	8.8535	8.87246	8.74767	8.70367	8.75379	8.76783	8.76166	8.76391	8.72803	8.83908	8.7587	8.81074	8.58644	8.64817	8.76065	0.906963	1.64971	1.37347	1.10695	0.860361	0.7815	1.38192	1.12206	0.872525	0.802111	0.902243	0.508662	0.136412	0.0469557	0.909185	0.526278	0.162242	0.0684634	1.43258	2.25505	2.22697	2.05203	1.98201	1.93899	1.93298	2.40901	2.47903	2.50902	2.50903	2.16706	2.16301
8.75306	8.83207	8.79007	8.81707	8.93109	8.9481	8.77308	8.71407	8.76505	8.78504	8.78707	8.77003	8.72901	8.837	8.78606	8.87411	8.70315	8.77915	8.79106	0.91059	1.65647	1.37851	1.11898	0.868157	0.793026	1.38186	1.11918	0.873822	0.804104	0.90719	0.500684	0.137106	0.0468598	0.91142	0.535708	0.150275	0.064182	1.4385	2.25099	2.23001	2.05	1.978	1.94	1.938	2.412	2.479	2.50999	2.507	2.159	2.16099
8.80539	8.88641	8.84941	8.87562	9.00566	9.03284	8.83541	8.77237	8.80825	8.81528	8.84239	8.79323	8.74105	8.84008	8.83843	8.96062	8.82926	8.90147	8.84444	0.910744	1.65659	1.37753	1.13387	0.882545	0.814259	1.38482	1.11509	0.883337	0.807413	0.907255	0.512569	0.142196	0.0467044	0.911573	0.542497	0.154114	0.065714	1.43674	2.245	2.23503	2.04903	1.97397	1.941	1.93706	2.40807	2.47597	2.50405	2.50503	2.157	2.15398
8.83977	8.92177	8.88477	8.92964	9.06362	9.10651	8.87077	8.80479	8.82986	8.83984	8.87677	8.81287	8.74497	8.84695	8.87575	9.01464	8.93927	9.03015	8.88275	0.907571	1.65665	1.37734	1.14254	0.917856	0.827264	1.38085	1.10501	0.876088	0.801559	0.90416	0.526458	0.142687	0.045339	0.908361	0.540533	0.136109	0.0590839	1.43432	2.245	2.23798	2.05198	1.97102	1.941	1.94197	2.41396	2.47302	2.50797	2.50798	2.157	2.15201
8.88712	8.97215	8.93714	8.97318	9.12023	9.17323	8.92015	8.84315	8.8641	8.8711	8.92212	8.83011	8.75001	8.85	8.91814	9.06316	9.06841	9.1775	8.93014	0.901801	1.64811	1.3708	1.14662	0.937451	0.844564	1.37396	1.10801	0.878908	0.799136	0.89911	0.532036	0.143672	0.0459913	0.902013	0.533299	0.157834	0.0574822	1.42896	2.24901	2.24303	2.05402	1.97302	1.94102	1.94303	2.414	2.47199	2.504	2.50601	2.15701	2.15
8.92256	9.01356	8.97756	9.0235	9.18559	9.23963	8.96259	8.88539	8.89139	8.89939	8.9556	8.86111	8.75303	8.85	8.95759	9.10738	9.18508	9.32006	8.9696	0.893569	1.64024	1.36748	1.14561	0.940703	0.851314	1.36736	1.10224	0.872689	0.79517	0.890667	0.539174	0.144194	0.0463568	0.894241	0.513132	0.156327	0.0669972	1.42278	2.25202	2.25202	2.05902	1.97797	1.94602	1.95108	2.41506	2.47003	2.503	2.508	2.16104	2.15097
8.97168	9.06268	9.02668	9.06771	9.23766	9.29564	9.01466	8.91978	8.92578	8.93378	9.00865	8.87094	8.75598	8.85	9.00966	9.14078	9.28038	9.41339	9.02265	0.888155	1.63695	1.3638	1.14456	0.948072	0.857013	1.35833	1.09084	0.861066	0.800495	0.885961	0.530695	0.141885	0.0469561	0.88813	0.502708	0.165808	0.11008	1.41735	2.25399	2.25399	2.06099	1.97502	1.94799	1.95796	2.41997	2.47298	2.503	2.508	2.16497	2.14802
9.01407	9.10605	9.06906	9.12405	9.28805	9.34905	9.06505	8.97605	8.97207	8.97606	9.04707	8.90905	8.76002	8.85	9.05207	9.19907	9.34108	9.49908	9.06506	0.882458	1.63443	1.35956	1.14313	0.94541	0.859368	1.35396	1.09393	0.864847	0.802009	0.879788	0.523866	0.142051	0.0480902	0.883099	0.483598	0.176946	0.116599	1.4133	2.255	2.25901	2.06301	1.97601	1.953	1.95901	2.42301	2.47401	2.50701	2.509	2.164	2.147
9.07455	9.14759	9.12151	9.1616	9.3275	9.39044	9.1065	9.01664	9.02649	9.02357	9.10659	8.94866	8.77423	8.85211	9.11058	9.25562	9.40503	9.56298	9.11657	0.881009	1.63182	1.3607	1.14042	0.944886	0.857983	1.3466	1.08392	0.854275	0.800885	0.87784	0.520396	0.142659	0.0482943	0.88207	0.48979	0.141602	0.0832025	1.40967	2.25799	2.26714	2.07101	1.98501	1.95509	1.96802	2.43109	2.47905	2.51205	2.51306	2.16398	2.14895
9.12269	9.19867	9.16571	9.21366	9.37072	9.42875	9.14972	9.07264	9.06872	9.07268	9.15767	9.00563	8.79387	8.86194	9.16067	9.30965	9.40798	9.56101	9.16568	0.877483	1.62968	1.35556	1.13605	0.93409	0.848651	1.34273	1.0837	0.854667	0.790915	0.874333	0.52349	0.150429	0.0538836	0.878593	0.492433	0.150482	0.0851573	1.40823	2.25701	2.27892	2.07199	1.98599	1.96295	1.96999	2.43895	2.48297	2.51597	2.51797	2.16201	2.14503
9.1772	9.24715	9.21714	9.25414	9.40307	9.46509	9.19718	9.11918	9.12319	9.12319	9.20922	9.07026	8.81523	8.87111	9.21021	9.35414	9.43506	9.58503	9.20719	0.875847	1.6278	1.35526	1.12551	0.924851	0.842579	1.34466	1.06593	0.83732	0.777356	0.873916	0.51957	0.160827	0.0602339	0.875767	0.50553	0.141153	0.0671318	1.40799	2.26099	2.28901	2.07703	1.99202	1.96401	1.97	2.44602	2.48703	2.52402	2.52402	2.17098	2.13598
9.23557	9.2916	9.25866	9.29436	9.42237	9.4902	9.24754	9.17061	9.17769	9.17766	9.27157	9.14605	8.8817	8.90353	9.26957	9.39453	9.45314	9.59303	9.26158	0.880708	1.63152	1.35359	1.12488	0.922315	0.836522	1.35016	1.07757	0.848533	0.778818	0.881359	0.519608	0.16608	0.070115	0.877824	0.519837	0.144895	0.0590671	1.41374	2.25806	2.29306	2.08608	1.99701	1.96801	1.96902	2.45208	2.49606	2.52907	2.52908	2.16606	2.12993
9.28468	9.34366	9.31563	9.3258	9.45479	9.50789	9.2947	9.22366	9.23761	9.23463	9.32068	9.23741	8.94261	8.9497	9.31868	9.4407	9.46492	9.59598	9.31168	0.883959	1.63815	1.35976	1.12124	0.914043	0.825471	1.35088	1.07604	0.847099	0.762167	0.885632	0.522909	0.194666	0.0930822	0.879926	0.523884	0.144423	0.0536151	1.41613	2.26297	2.29797	2.09296	1.99799	1.96899	1.97099	2.45896	2.50097	2.53496	2.53596	2.17097	2.12404
9.33405	9.38107	9.34706	9.35605	9.49201	9.51902	9.33706	9.27707	9.30009	9.30109	9.36207	9.31711	9.0191	9.1651	9.37005	9.45703	9.47201	9.596	9.34707	0.887436	1.64032	1.36358	1.11394	0.875763	0.811629	1.35342	1.07281	0.845323	0.760147	0.888559	0.520153	0.193733	0.149242	0.883704	0.519134	0.144086	0.0518285	1.41985	2.27301	2.304	2.093	2.00601	1.979	1.975	2.46	2.50301	2.545	2.537	2.18001	2.12
9.37451	9.43437	9.39344	9.3904	9.50316	9.5361	9.38253	9.33163	9.36676	9.36781	9.41338	9.3989	9.09602		9.40761	9.48319	9.479	9.596	9.39751	0.8921	1.64648	1.36969	1.11259	0.870521	0.80371	1.35651	1.0829	0.854659	0.765596	0.895271	0.522364	0.203156		0.886577	0.514613	0.14118	0.0506848	1.42581	2.27801	2.30602	2.09303	2.013	1.97999	1.97306	2.46008	2.511	2.54601	2.53808	2.18599	2.12306
9.4187	9.46678	9.43174	9.42477	9.51691	9.54494	9.42869	9.38663	9.43256	9.43853	9.44678	9.47747	9.18441	9.19728	9.46064	9.49989	9.479	9.596	9.4417	0.897285	1.65076	1.3742	1.11203	0.865384	0.797641	1.35695	1.08832	0.853746	0.768749	0.900564	0.527019	0.195859	0.0943852	0.890653	0.511431	0.136005	0.0493589	1.43223	2.27899	2.30799	2.09598	2.013	1.97901	1.97797	2.46695	2.511	2.54699	2.54495	2.18501	2.12797
9.45917	9.52013	9.46518	9.44714	9.53206	9.55404	9.47416	9.44321	9.49626	9.50526	9.49613	9.54922	9.27938	9.31952	9.49718	9.51803	9.48301	9.596	9.48316	0.903747	1.65909	1.37975	1.11169	0.860836	0.790072	1.36367	1.0875	0.847105	0.768427	0.910052	0.530659	0.176815	0.0838376	0.89488	0.507414	0.13385	0.0487782	1.43752	2.28202	2.30999	2.094	2.01699	1.98198	1.98598	2.464	2.512	2.55202	2.54602	2.19002	2.13203
9.50742	9.55751	9.51732	9.48832	9.54816	9.56615	9.5206	9.50261	9.57171	9.5808	9.53345	9.6119	9.39043	9.46943	9.54842	9.52817	9.48608	9.59605	9.52844	0.90583	1.66736	1.38463	1.11361	0.85679	0.787815	1.36867	1.10108	0.854411	0.781911	0.910683	0.513278	0.149424	0.0658776	0.897746	0.499817	0.133882	0.0482501	1.44328	2.28908	2.30597	2.09298	2.01298	1.97699	1.97895	2.4639	2.51206	2.55799	2.55203	2.19706	2.14197
9.54376	9.60171	9.54482	9.51582	9.56191	9.57892	9.57266	9.55565	9.63359	9.65054	9.57274	9.69048	9.51518	9.59418	9.58476	9.5429	9.49295	9.59997	9.56675	0.907559	1.67099	1.38536	1.11391	0.858509	0.787353	1.36662	1.11208	0.864076	0.796822	0.910054	0.520085	0.135809	0.0543458	0.901744	0.496959	0.134913	0.0465214	1.44496	2.29595	2.30302	2.09101	2.01101	1.97601	1.97503	2.45506	2.51697	2.55701	2.55498	2.20197	2.13902
9.59004	9.64307	9.59804	9.55403	9.58602	9.59602	9.60607	9.60206	9.70608	9.7221	9.61505	9.76509	9.64017	9.72921	9.63404	9.56204	9.50506	9.63899	9.61206	0.909518	1.67279	1.38195	1.11056	0.853417	0.785682	1.37236	1.12176	0.863126	0.802221	0.910597	0.532623	0.124289	0.0470185	0.904979	0.484082	0.123645	0.0479347	1.44777	2.3	2.30199	2.093	2.01101	1.976	1.973	2.46199	2.52	2.552	2.548	2.204	2.142
9.62259	9.69552	9.63254	9.57654	9.60037	9.61326	9.66149	9.65163	9.76573	9.79575	9.65052	9.83257	9.77459	9.88866	9.66362	9.59267			9.6575	0.90831	1.66685	1.37935	1.10994	0.850846	0.779271	1.37127	1.12007	0.882548	0.810341	0.908578	0.534662	0.116011	0.0457685	0.904474	0.479313			1.44238	2.30102	2.29692	2.09	2.01499	1.97592	1.97196	2.45697	2.52003	2.55198	2.54689	2.20404	2.14307
9.67466	9.7417	9.68069	9.62469	9.63279	9.63585	9.70472	9.70764	9.83058	9.86157	9.6967	9.88267	9.91509	10.035	9.71864	9.65162			9.70171	0.906512	1.6615	1.37227	1.10566	0.845187	0.776727	1.37476	1.11979	0.882411	0.813042	0.905778	0.49155	0.104634	0.039451	0.903914	0.592674			1.43937	2.30299	2.29004	2.09	2.01401	1.96904	1.96803	2.45402	2.52298	2.55001	2.53706	2.20797	2.14896
9.71319	9.78915	9.71818	9.65716	9.65715	9.66111	9.75319	9.76016	9.8852	9.93022	9.73519	9.92716	10.0273	10.1584	9.75719	9.66817		9.75671	9.75115	0.904307	1.6569	1.36675	1.09501	0.843074	0.765487	1.37325	1.12033	0.895503	0.81842	0.903084	0.489284	0.163411	0.0844302	0.901981	0.596873		0.202886	1.43393	2.30198	2.28299	2.08598	2.015	1.96898	1.96798	2.44999	2.522	2.54399	2.52997	2.20697	2.15702
9.76553	9.8306	9.76954	9.70256	9.69843	9.69145	9.8055	9.80558	9.94073	9.99165	9.78953	9.9716	10.1136	10.2614	9.80953	9.71652	9.53656	9.6766	9.79459	0.900622	1.65071	1.35659	1.08846	0.835811	0.759188	1.36546	1.11643	0.893626	0.821086	0.901327	0.482587	0.172102	0.109459	0.896528	0.600254	0.195033	0.151852	1.42902	2.29692	2.28091	2.08095	2.016	1.96399	1.96294	2.44793	2.52194	2.54091	2.52193	2.19792	2.16202
9.8117	9.88266	9.81669	9.75069	9.73576	9.73074	9.84872	9.85567	10.0036	10.0476	9.8357	10.0237	10.1617	10.2968	9.8557	9.76171	9.58469	9.72866	9.84567	0.89302	1.64568	1.35169	1.08936	0.826391	0.753845	1.36194	1.10892	0.887242	0.819014	0.897604	0.522102	0.174027	0.11712	0.885095	0.590215	0.181429	0.138219	1.42242	2.29004	2.27305	2.07703	2.016	1.96301	1.95803	2.44204	2.51703	2.53305	2.51604	2.19104	2.16399
9.86808	9.92807	9.86906	9.80606	9.79107	9.77807	9.90306	9.90406	10.0351	10.0931	9.88908	10.0881	10.172	10.332	9.91607	9.80204	9.603	9.743	9.89607	0.889204	1.63981	1.34315	1.07856	0.816389	0.74729	1.35995	1.10776	0.891784	0.818608	0.893973	0.479934	0.15235	0.107865	0.881275	0.598654	0.201953	0.159054	1.4179	2.281	2.26999	2.07299	2.01299	1.958	1.95099	2.43599	2.51299	2.52999	2.51299	2.183	2.169
9.92866	9.98257	9.92061	9.85764	9.8506	9.83373	9.95353	9.95147	10.0923	10.1404	9.95263	10.1306	10.2056	10.3553	9.97463	9.8331	9.60085	9.74185	9.95055	0.88426	1.63538	1.3374	1.07088	0.81525	0.739523	1.35491	1.10252	0.887367	0.809276	0.888326	0.467225	0.136172	0.0799215	0.877134	0.539677	0.165303	0.123403	1.41285	2.28095	2.26091	2.06794	2.00897	1.9579	1.94494	2.42792	2.50598	2.52297	2.50892	2.18197	2.16798
9.98563	10.0317	9.97366	9.91264	9.90266	9.89659	9.9997	9.99174	10.1158	10.1728	10.0067	10.1797	10.2587	10.3769	10.0287	9.92838	9.67452	9.81552	9.9977	0.882501	1.63529	1.33691	1.06826	0.811812	0.735506	1.35466	1.10387	0.884548	0.805484	0.887078	0.465918	0.0940122	0.0532721	0.874845	0.58611	0.220017	0.178087	1.41393	2.27703	2.25305	2.06303	2.00602	1.94906	1.94003	2.42104	2.50401	2.52002	2.50204	2.17902	2.16601
10.0312	10.0862	10.0252	9.97422	9.97225	9.96626	10.0542	10.0382	10.1551	10.2011	10.0552	10.2181	10.262	10.374	10.0742	10.0125	9.7303	9.87031	10.0492	0.879247	1.63909	1.33895	1.06675	0.812566	0.736067	1.35864	1.10411	0.880758	0.801367	0.877802	0.468222	0.0938933	0.0481761	0.877313	0.568827	0.224428	0.182108	1.41708	2.285	2.24799	2.05798	1.99899	1.94297	1.93399	2.41498	2.49398	2.51099	2.50099	2.186	2.15198
10.0765	10.1316	10.0805	10.0357	10.0409	10.0389	10.1055	10.0794	10.1813	10.2242	10.1005	10.2443	10.266	10.375	10.1234	10.1454	9.81342	9.95446	10.1005	0.878335	1.64206	1.34259	1.06942	0.811541	0.738113	1.35845	1.10405	0.874847	0.800491	0.87825	0.474612	0.0947961	0.0443538	0.875319	0.51344	0.218379	0.176092	1.41839	2.28592	2.24498	2.05199	1.99492	1.93595	1.92993	2.40998	2.489	2.507	2.49701	2.18692	2.14691
10.1227	10.1807	10.1207	10.0926	10.1145	10.1165	10.1457	10.1138	10.2058	10.2449	10.1467	10.2728	10.266	10.372	10.1588	10.1778	9.84977	9.99375	10.1447	0.880466	1.64599	1.34824	1.07269	0.816826	0.746158	1.36105	1.1037	0.872018	0.797966	0.880853	0.517056	0.0953266	0.0403657	0.87693	0.510012	0.213074	0.171062	1.42397	2.27904	2.24301	2.05101	1.98804	1.93203	1.92404	2.40801	2.489	2.507	2.49799	2.18004	2.13905
10.1621	10.2241	10.1731	10.1501	10.1901	10.2011	10.1891	10.1491	10.229	10.262	10.1891	10.285	10.267	10.369	10.2051	10.2171		9.92112	10.1881	0.885771	1.65191	1.35492	1.07755	0.821116	0.753776	1.36728	1.10292	0.871887	0.796283	0.88393	0.504954	0.0978309	0.0376383	0.884042	0.510281		0.0756355	1.43005	2.273	2.24401	2.056	1.98899	1.93501	1.925	2.4	2.48899	2.503	2.496	2.174	2.14203
10.2084	10.2704	10.2146	10.2127	10.2729	10.286	10.2284	10.1892	10.2473	10.2822	10.2344	10.3021	10.267	10.3658	10.2434	10.2707		10.0104	10.2265	0.886394	1.65336	1.36141	1.08496	0.840624	0.765733	1.37216	1.09664	0.869691	0.79849	0.883691	0.500154	0.098535	0.0362741	0.885436	0.526401		0.0947145	1.43602	2.274	2.24809	2.05406	1.985	1.93899	1.92501	2.4022	2.48404	2.504	2.49402	2.17104	2.16502
10.2428	10.3038	10.2676	10.2706	10.3485	10.3764	10.2608	10.2109	10.2708	10.2969	10.2698	10.309	10.265	10.3491	10.2817	10.3316		10.1381	10.2737	0.890284	1.65983	1.3679	1.09748	0.850733	0.776608	1.37699	1.09709	0.870673	0.802036	0.885548	0.496067	0.0998612	0.0269124	0.891241	0.522913		0.0853921	1.44231	2.274	2.25595	2.05897	1.985	1.93801	1.92599	2.41988	2.48797	2.504	2.49599	2.17497	2.16699
10.2971	10.3531	10.3142	10.3272	10.4273	10.4613	10.3091	10.2551	10.2971	10.3171	10.3241	10.321	10.257	10.339	10.3321	10.3983	10.2144	10.2813	10.3122	0.893204	1.65434	1.37188	1.11587	0.86577	0.794803	1.37544	1.1015	0.871573	0.823207	0.888433	0.481487	0.105685	0.0411141	0.893835	0.528391	0.115862	0.0358929	1.44524	2.26802	2.26904	2.06001	1.983	1.94199	1.92902	2.42698	2.485	2.50702	2.50402	2.16903	2.15996
[truncated: 64 more columns]
