# Supplementary material for: Kinematic Validation of a Multi-Kinect v2 Instrumented 10-Meter Walkway for Quantitative Gait Assessments
Source: PLoS One. 2015 Oct 13;10(10):e0139913. doi: 10.1371/journal.pone.0139913 (PMC4603795; doi:10.1371/journal.pone.0139913)
Supplement: S1 Data — (ZIP) [file pone.0139913.s001.zip › S1_Data/pp8_trial3.xls]

## Sheet: Sheet1
Kinect(x) SpineBase	Kinect(x) Head	Kinect(x) ShoulderLeft	Kinect(x) ElbowLeft	Kinect(x) WristLeft	Kinect(x) HandLeft	Kinect(x) ShoulderRight	Kinect(x) ElbowRight	Kinect(x) WristRight	Kinect(x) HandRight	Kinect(x) HipLeft	Kinect(x) KneeLeft	Kinect(x) AnkleLeft	Kinect(x) FootLeft	Kinect(x) HipRight	Kinect(x) KneeRight	Kinect(x) AnkleRight	Kinect(x) FootRight	Kinect(x) SpineShoulder	Kinect(y) SpineBase	Kinect(y) Head	Kinect(y) ShoulderLeft	Kinect(y) ElbowLeft	Kinect(y) WristLeft	Kinect(y) HandLeft	Kinect(y) ShoulderRight	Kinect(y) ElbowRight	Kinect(y) WristRight	Kinect(y) HandRight	Kinect(y) HipLeft	Kinect(y) KneeLeft	Kinect(y) AnkleLeft	Kinect(y) FootLeft	Kinect(y) HipRight	Kinect(y) KneeRight	Kinect(y) AnkleRight	Kinect(y) FootRight	Kinect(y) SpineShoulder	Kinect(z) SpineBase	Kinect(z) Head	Kinect(z) ShoulderLeft	Kinect(z) ElbowLeft	Kinect(z) WristLeft	Kinect(z) HandLeft	Kinect(z) ShoulderRight	Kinect(z) ElbowRight	Kinect(z) WristRight	Kinect(z) HandRight	Kinect(z) HipLeft	Kinect(z) KneeLeft
0.035	0.136	0.101	0.087	0.152	0.164025	0.1	0.062	0.107	0.113992	0.084	0.049	-0.0219874	0.0919546	0.075	0.014	-0.022	0.069	0.099	0.89604	1.66575	1.39347	1.1445	0.886227	0.804217	1.38016	1.13621	0.890803	0.795892	0.89924	0.53485	0.130881	0.0469604	0.89055	0.5063	0.141511	0.0590396	1.44429	2.244	2.26	2.076	2.005	1.955	1.948	2.413	2.451	2.489	2.49	2.156	2.122
0.035	0.135989	0.100989	0.087	0.152	0.173967	0.1	0.0620435	0.107033	0.111022	0.084	0.049	-0.017	0.0740652	0.075	0.014	-0.022	0.0690978	0.0990326	0.896028	1.66467	1.39371	1.14238	0.885166	0.806785	1.37987	1.13606	0.891669	0.796711	0.899217	0.534839	0.142968	0.0628374	0.890559	0.506173	0.141709	0.0588641	1.44398	2.244	2.25997	2.07597	2.005	1.955	1.94702	2.413	2.45099	2.48899	2.49096	2.156	2.122
0.035	0.135009	0.100009	0.087	0.152	0.171028	0.1	0.0659632	0.109972	0.112982	0.084	0.049	-0.017	0.0799448	0.075	0.014	-0.022	0.0779172	0.101972	0.895852	1.66281	1.39268	1.14186	0.885715	0.805433	1.37956	1.1362	0.878048	0.79676	0.898982	0.533869	0.142772	0.0544884	0.890501	0.505516	0.141591	0.0565319	1.44377	2.244	2.25703	2.07303	2.005	1.955	1.94898	2.413	2.45001	2.48801	2.48704	2.156	2.122
0.038	0.141	0.103				0.102	0.0659974	0.11	0.11	0.084	0.048	-0.017	0.0839816	0.078	0.014	-0.022	0.0799738	0.102	0.89565	1.66182	1.39166				1.3806	1.1358	0.876069	0.796133	0.89863	0.53257	0.13984	0.0533169	0.89047	0.5053	0.141014	0.0524873	1.44331	2.243	2.254	2.072				2.408	2.44999	2.488	2.488	2.156	2.119
0.038	0.141	0.103	0.091	0.15401	0.170928	0.102	0.065	0.110062	0.110031	0.084	0.048	-0.017	0.0770411	0.078	0.014	-0.022	0.07	0.102	0.895516	1.66256	1.39185	1.14019	0.880121	0.802367	1.38051	1.13605	0.875292	0.793621	0.898583	0.532666	0.139989	0.055906	0.890279	0.505311	0.142416	0.0590804	1.44335	2.243	2.254	2.072	2.004	1.95103	1.94899	2.408	2.446	2.48809	2.48799	2.156	2.119
0.038	0.141	0.103	0.091	0.154988	0.164082	0.102	0.065	0.115929	0.112965	0.084	0.048	-0.017	0.080953	0.078	0.014	-0.022	0.07	0.102	0.895174	1.66242	1.39135	1.13982	0.87926	0.803951	1.38044	1.13747	0.848828	0.796594	0.897938	0.533213	0.139911	0.0536175	0.890171	0.505429	0.142015	0.0591195	1.44426	2.243	2.254	2.072	2.004	1.95396	1.94801	2.408	2.446	2.49689	2.48701	2.156	2.119
0.037997	0.141006	0.105	0.090997	0.155	0.170009	0.101	0.065	0.110976	0.112982	0.084	0.048	-0.017009	0.0739729	0.078	0.014	-0.022	0.070994	0.102006	0.89499	1.66331	1.39068	1.1393	0.879067	0.807358	1.38001	1.13755	0.857501	0.792236	0.897619	0.532672	0.143319	0.0592817	0.89011	0.505661	0.143389	0.0582357	1.44396	2.24299	2.25399	2.067	2.00399	1.954	1.945	2.405	2.446	2.49099	2.48701	2.156	2.119
0.037	0.143	0.105	0.0899898	0.155	0.172908	0.101031	0.065	0.103	0.10699	0.0839796	0.0480306	-0.02	0.0653064	0.078	0.014	-0.022	0.069	0.10399	0.894866	1.66201	1.39079	1.12966	0.877929	0.800189	1.37991	1.13958	0.887686	0.797479	0.897424	0.533312	0.143045	0.0662515	0.890088	0.505869	0.143221	0.0634303	1.44257	2.24	2.25	2.067	2.00097	1.954	1.94404	2.40499	2.446	2.487	2.48897	2.15596	2.11899
0.037	0.143	0.105	0.0890094	0.155	0.164085	0.103972	0.065	0.103	0.106009	0.0820189	0.0509717	-0.02	0.094717	0.078	0.014	-0.022	0.069	0.103009	0.894464	1.66213	1.39074	1.13038	0.87685	0.798219	1.38038	1.13914	0.886303	0.802185	0.896875	0.539283	0.138712	0.0433603	0.889852	0.505781	0.14428	0.0634597	1.44239	2.24	2.25	2.067	1.99803	1.954	1.94796	2.40401	2.446	2.487	2.48603	2.15204	2.11801
0.037	0.145	0.105	0.0890008	0.155	0.167	0.104	0.064	0.103	0.106001	0.082	0.048	-0.02	0.0690042	0.0779997	0.014	-0.023	0.0690003	0.103	0.89457	1.66018	1.39056	1.13343	0.875899	0.798319	1.38034	1.13912	0.884992	0.79832	0.89697	0.53783	0.13778	0.0611076	0.89005	0.5061	0.146609	0.0639882	1.44172	2.24	2.246	2.067	1.998	1.954	1.946	2.404	2.443	2.487	2.486	2.152	2.119
0.037	0.14503	0.10402	0.092	0.15499	0.16697	0.10399	0.064	0.10201	0.107951	0.082	0.0479901	-0.02	0.085	0.077	0.014	-0.023	0.07	0.103049	0.894648	1.66006	1.38964	1.12971	0.872106	0.795502	1.38042	1.13968	0.892125	0.799063	0.896798	0.53607	0.139107	0.0519297	0.890583	0.506346	0.142171	0.0571436	1.44101	2.24	2.24595	2.06396	1.997	1.95397	1.94602	2.40397	2.443	2.48403	2.48205	2.152	2.11897
0.037	0.147965	0.105977	0.092	0.154012	0.164035	0.103012	0.064	0.102988	0.103058	0.082	0.0470116	-0.02	0.085	0.077	0.014	-0.023	0.07	0.107942	0.894403	1.66035	1.38842	1.13446	0.870707	0.802655	1.38079	1.13955	0.88373	0.798339	0.895634	0.535072	0.138764	0.0519003	0.890847	0.506963	0.141281	0.0594823	1.43985	2.24	2.24106	2.06005	1.997	1.95103	1.94798	2.40103	2.443	2.48697	2.48694	2.152	2.11603
0.0369976	0.148005	0.109	0.092	0.154	0.15901	0.102007	0.064	0.103998	0.102005	0.0819976	0.0469904	-0.02	0.0839689	0.077	0.014	-0.023	0.0710024	0.107998	0.894379	1.66021	1.38769	1.13723	0.869694	0.803532	1.38158	1.13925	0.868343	0.797647	0.895379	0.532491	0.138578	0.0507269	0.891049	0.507021	0.141898	0.056747	1.43936	2.23999	2.24099	2.059	1.997	1.951	1.945	2.398	2.443	2.48999	2.48399	2.15199	2.116
0.036	0.150024	0.108988	0.0920476	0.153952	0.163024	0.105	0.0639762	0.103	0.104	0.081	0.043	-0.02	0.0710238	0.077	0.014	-0.0230357	0.072	0.107024	0.894018	1.65793	1.3877	1.14113	0.87155	0.796108	1.3809	1.13825	0.865392	0.796632	0.894977	0.532962	0.137696	0.066033	0.890839	0.507312	0.141323	0.055498	1.43817	2.237	2.23695	2.05896	1.99689	1.95098	1.94395	2.397	2.44296	2.487	2.479	2.149	2.117
0.036	0.151984	0.108008	0.0959673	0.150033	0.164984	0.105	0.0620163	0.103	0.104	0.081	0.043	-0.02	0.0729837	0.077	0.014	-0.0259755	0.072	0.108984	0.893841	1.65803	1.38749	1.13304	0.873167	0.795971	1.38163	1.13693	0.864755	0.800111	0.894712	0.533962	0.138206	0.0580466	0.890771	0.507508	0.151426	0.0569777	1.43803	2.237	2.23303	2.05602	1.98807	1.94902	1.94003	2.397	2.44002	2.487	2.479	2.149	2.117
0.036	0.155	0.108005	0.096	0.149	0.165	0.104005	0.0620072	0.10599	0.101022	0.081	0.043	-0.02	0.0710024	0.079	0.0139976	-0.026	0.0720024	0.109007	0.89418	1.65817	1.38757	1.13191	0.880097	0.794622	1.38203	1.13709	0.846336	0.792699	0.89465	0.53397	0.14019	0.0601554	0.89162	0.50734	0.151656	0.0573873	1.43814	2.237	2.232	2.05599	1.988	1.945	1.94	2.39299	2.43999	2.486	2.48099	2.149	2.117
0.0360204	0.155051	0.11	0.0960306	0.149031	0.165	0.106031	0.0650306	0.102	0.109939	0.0810306	0.0430408	-0.02	0.0720408	0.079	0.013	-0.026	0.0729694	0.11199	0.893993	1.65791	1.38658	1.13633	0.882831	0.795279	1.38468	1.13712	0.86102	0.796371	0.894491	0.53389	0.140355	0.0582168	0.891456	0.50724	0.149894	0.0604359	1.43815	2.23695	2.23194	2.051	1.98799	1.94499	1.94	2.38899	2.43599	2.484	2.47702	2.14896	2.11699
0.0379804	0.159951	0.11	0.0989705	0.151971	0.165	0.108971	0.0679705	0.102	0.104059	0.0839705	0.0469607	-0.02	0.0759607	0.079	0.013	-0.026	0.0700295	0.11101	0.893337	1.65898	1.3865	1.12648	0.880969	0.79328	1.38387	1.13813	0.86098	0.796489	0.893599	0.53388	0.139905	0.0531013	0.891064	0.50823	0.153167	0.0619647	1.43879	2.23205	2.22606	2.051	1.98701	1.94401	1.94	2.38801	2.43501	2.484	2.47898	2.14504	2.11601
0.037	0.163994	0.115	0.101009	0.148009	0.173983	0.112	0.067	0.102006	0.107006	0.082	0.0430116	-0.0239884	0.0800145	0.08	0.0130116	-0.026	0.0700058	0.114994	0.89269	1.65929	1.38522	1.12359	0.882893	0.793083	1.38392	1.13857	0.861025	0.796423	0.892479	0.533569	0.136853	0.0529921	0.89106	0.508392	0.148188	0.0604103	1.4393	2.229	2.22499	2.046	1.983	1.942	1.93701	2.384	2.431	2.48399	2.47799	2.142	2.117
0.0370296	0.16203	0.11502	0.104	0.151	0.16801	0.11202	0.067	0.104	0.109059	0.082	0.0469901	-0.02	0.0850887	0.0800394	0.0169803	-0.026	0.0719704	0.113039	0.892517	1.65931	1.38544	1.1313	0.883934	0.790791	1.38511	1.13829	0.855922	0.797378	0.892238	0.53312	0.134516	0.0502003	0.890986	0.512365	0.151062	0.0570701	1.4392	2.22899	2.22196	2.04596	1.982	1.941	1.93893	2.38395	2.431	2.479	2.47398	2.142	2.11596
0.0399724	0.164972	0.116982	0.104	0.151	0.168991	0.113982	0.067	0.104	0.114945	0.082	0.0460092	-0.02	0.0939171	0.0839631	0.0150184	-0.026	0.0690276	0.116963	0.892243	1.65901	1.38516	1.13392	0.886298	0.795882	1.38528	1.13801	0.863103	0.796231	0.892081	0.529177	0.133113	0.0442558	0.890614	0.510914	0.146265	0.0580805	1.43871	2.22801	2.21804	2.04204	1.982	1.941	1.93206	2.37905	2.431	2.479	2.47202	2.142	2.11204
0.0400053	0.165005	0.117008	0.104	0.154005	0.177005	0.116997	0.0690079	0.106003	0.113997	0.0859974	0.0460079	-0.02	0.0899498	0.0840053	0.0150106	-0.024	0.071	0.116005	0.892001	1.65852	1.3845	1.13044	0.882245	0.795299	1.3849	1.13755	0.86599	0.798275	0.89182	0.529822	0.133207	0.0471376	0.890391	0.51083	0.154264	0.0600825	1.4393	2.22799	2.21799	2.04199	1.982	1.93999	1.92501	2.37798	2.427	2.47498	2.46899	2.14099	2.112
0.0419892	0.167022	0.120022	0.104065	0.156011	0.179022	0.116054	0.072	0.107076	0.113043	0.0850216	0.049	-0.0199676	0.0713021	0.0859892	0.019	-0.024	0.0710755	0.118032	0.892256	1.65836	1.38371	1.13109	0.880272	0.7949	1.3872	1.13641	0.891879	0.796211	0.891935	0.530422	0.13589	0.057389	0.890806	0.510757	0.152128	0.0610211	1.43913	2.22396	2.21296	2.03696	1.98195	1.93603	1.92796	2.37094	2.426	2.46801	2.46499	2.13696	2.111
0.0410116	0.168977	0.121977	0.10993	0.156988	0.180977	0.120942	0.072	0.113919	0.116954	0.0869768	0.049	-0.0170348	0.0986753	0.0850116	0.019	-0.024	0.0779188	0.120965	0.891865	1.65873	1.38203	1.13613	0.874993	0.79494	1.38747	1.13611	0.854662	0.793542	0.891485	0.529659	0.134111	0.0409846	0.890454	0.511353	0.152891	0.0611188	1.43813	2.22005	2.20905	2.03305	1.97706	1.93897	1.92405	2.36507	2.426	2.46899	2.46401	2.13305	2.111
0.043	0.172	0.124	0.11	0.159001	0.184	0.121001	0.0740004	0.113	0.112001	0.0870004	0.0490003	-0.02	0.0560001	0.088	0.0190008	-0.0239999	0.075	0.123	0.89186	1.65902	1.38121	1.13785	0.874819	0.7898	1.38838	1.13574	0.844057	0.787332	0.89139	0.52976	0.14249	0.0616601	0.89052	0.51182	0.149419	0.0592703	1.43748	2.216	2.208	2.029	1.977	1.935	1.923	2.365	2.422	2.465	2.462	2.133	2.111
0.0430205	0.174061	0.12702	0.112	0.163112	0.181061	0.126041	0.0769898	0.116	0.117123	0.0900205	0.0510307	-0.02	0.057	0.0880205	0.0251329	-0.0230102	0.0749795	0.125031	0.891743	1.65715	1.38166	1.13815	0.870019	0.788829	1.38638	1.13693	0.897666	0.803783	0.891103	0.531656	0.142238	0.0623543	0.890513	0.511131	0.143185	0.0612686	1.43696	2.21596	2.20394	2.02795	1.972	1.93392	1.92398	2.35999	2.41997	2.461	2.46396	2.13196	2.10699
0.0449811	0.179943	0.128981	0.112	0.173896	0.186943	0.129962	0.0760094	0.116	0.128887	0.0919811	0.0539717	-0.02	0.057	0.0899811	0.0378773	-0.0239906	0.0730189	0.127972	0.892057	1.65649	1.38179	1.13929	0.848844	0.784898	1.38689	1.13831	0.894382	0.799323	0.891397	0.532234	0.142062	0.062766	0.890837	0.510298	0.144616	0.0611313	1.43684	2.21204	2.19806	2.02305	1.972	1.92608	1.92202	2.35901	2.41703	2.461	2.46004	2.12804	2.10601
0.0510037	0.181015	0.134007	0.117017	0.173	0.185006	0.132004	0.0830092	0.119	0.128002	0.0960037	0.053	-0.02	0.0600147	0.0890092	0.0510313	-0.0239945	0.072	0.128011	0.892629	1.65779	1.38217	1.14136	0.891177	0.797539	1.38662	1.13879	0.89347	0.800166	0.891248	0.532959	0.140912	0.06221	0.891891	0.507805	0.14488	0.06313	1.43653	2.20599	2.19099	2.018	1.96699	1.912	1.915	2.35499	2.41499	2.46	2.45701	2.12399	2.103
0.0530529	0.189032	0.138085	0.126021	0.173032	0.188106	0.134032	0.088	0.119	0.129042	0.0980529	0.0530317	-0.02	0.068	0.0940634	0.0682115	-0.0208097	0.0720317	0.134032	0.892266	1.65906	1.37968	1.12608	0.889187	0.791311	1.38659	1.14134	0.893307	0.803646	0.890182	0.532186	0.136324	0.0622245	0.89255	0.504926	0.145068	0.0631566	1.43748	2.20195	2.18399	2.01694	1.96095	1.91199	1.91397	2.34999	2.41	2.46	2.45999	2.11994	2.10299
0.0579409	0.191965	0.145905	0.127976	0.175965	0.197882	0.136965	0.088	0.119	0.132953	0.102941	0.0559646	-0.02	0.068	0.0999291	0.0877637	-0.00321266	0.0749646	0.136965	0.890976	1.6578	1.37681	1.1235	0.87598	0.783129	1.38727	1.14065	0.891196	0.804233	0.88853	0.532753	0.136735	0.0617161	0.891631	0.501778	0.142135	0.0646915	1.43578	2.19706	2.18301	2.01107	1.95606	1.91101	1.91104	2.34901	2.41	2.46	2.45901	2.11407	2.10201
0.0600082	0.202025	0.149019	0.134005	0.179019	0.198025	0.143008	0.093	0.119014	0.129027	0.105016	0.061011	-0.021	0.0740082	0.102016	0.12606	0.00800824	0.0830082	0.144025	0.89036	1.65309	1.37648	1.12076	0.871044	0.785021	1.38555	1.13861	0.894617	0.796594	0.88772	0.534669	0.13533	0.056635	0.89124	0.494711	0.145121	0.0612028	1.4338	2.192	2.17999	2.00899	1.95399	1.90999	1.91099	2.34699	2.404	2.45999	2.45999	2.10999	2.096
0.0631024	0.211133	0.156123	0.136061	0.186143	0.207051	0.146061	0.093041	0.124041	0.139	0.111072	0.0650615	-0.0209693	0.077041	0.108051	0.148338	0.0111946	0.0861229	0.153061	0.890181	1.64998	1.37547	1.12693	0.865102	0.781802	1.38488	1.13782	0.897226	0.801661	0.887513	0.534231	0.135141	0.0547991	0.891079	0.495216	0.145539	0.0622008	1.43077	2.19097	2.17596	2.00696	1.94998	1.90799	1.90805	2.34297	2.40399	2.45502	2.457	2.10798	2.09498
0.0729062	0.223878	0.167887	0.141944	0.199869	0.211953	0.151944	0.0969625	0.127962	0.139	0.117934	0.0709437	-0.0180281	0.0809625	0.112953	0.180691	0.0298218	0.0978875	0.158944	0.888387	1.64393	1.3726	1.13059	0.85573	0.780998	1.38452	1.13654	0.894001	0.797946	0.884964	0.53529	0.134328	0.0527991	0.89006	0.501559	0.142549	0.0603675	1.42738	2.18803	2.17204	2.00304	1.94802	1.90701	1.91295	2.34003	2.40301	2.45698	2.457	2.10602	2.09302
0.0760234	0.231044	0.176023	0.158042	0.204034	0.222036	0.155018	0.0990156	0.13101	0.14199	0.124023	0.0730078	-0.018	0.081	0.117023	0.198047	0.0531172	0.123094	0.169026	0.889609	1.64189	1.37416	1.13616	0.85255	0.775911	1.38261	1.13535	0.893145	0.809454	0.886337	0.53044	0.133584	0.0522399	0.891062	0.506108	0.157846	0.0681289	1.42665	2.18698	2.16999	2.00399	1.94199	1.90899	1.91	2.33899	2.39899	2.45599	2.45499	2.10298	2.089
0.0851026	0.248113	0.185185	0.174113	0.217113	0.236103	0.162133	0.105103	0.135031	0.138041	0.133133	0.0760718	-0.0179897	0.0809282	0.126072	0.216256	0.0984308	0.159544	0.179123	0.889367	1.63974	1.3729	1.11895	0.848906	0.772468	1.38387	1.13445	0.891214	0.810799	0.885087	0.530296	0.138995	0.0522508	0.891868	0.512889	0.152603	0.0678229	1.42648	2.18	2.16803	2.00101	1.937	1.90503	1.909	2.33699	2.39696	2.45399	2.45302	2.09699	2.08798
0.0948834	0.258872	0.20279	0.184872	0.227872	0.245883	0.174848	0.114883	0.137965	0.141953	0.145848	0.0829184	-0.0170117	0.0740816	0.132918	0.240709	0.13951	0.211382	0.19086	0.889113	1.63608	1.37273	1.11888	0.850392	0.77416	1.38475	1.13499	0.897298	0.804989	0.884784	0.529005	0.136618	0.0580509	0.891643	0.516576	0.163352	0.0804989	1.42399	2.18	2.17097	2.00199	1.937	1.90797	1.909	2.33601	2.39305	2.45301	2.45498	2.09601	2.08602
0.106029	0.271056	0.214065	0.197038	0.246023	0.258053	0.189041	0.121023	0.150021	0.143032	0.154032	0.0860205	-0.0179912	0.0729912	0.143032	0.251053	0.179164	0.285097	0.207044	0.888177	1.63454	1.37222	1.13034	0.849779	0.777271	1.38093	1.13629	0.848036	0.792077	0.883857	0.528868	0.136044	0.0554592	0.890717	0.521708	0.144181	0.059927	1.42088	2.17999	2.17401	2.00201	1.94	1.909	1.912	2.335	2.391	2.45597	2.448	2.097	2.084
0.11608	0.2902	0.23611	0.21016	0.25418	0.27615	0.20314	0.12912	0.15694	0.15403	0.16507	0.09303	-0.015	0.07003	0.15407	0.26911	0.23536	0.318649	0.22214	0.88712	1.63462	1.37062	1.13693	0.849424	0.770933	1.38031	1.13449	0.906972	0.80127	0.882894	0.528266	0.137338	0.058601	0.889574	0.52432	0.144585	0.0656405	1.41927	2.17704	2.17804	2.005	1.93905	1.91001	1.91302	2.33398	2.39196	2.44691	2.44799	2.09701	2.08499
0.123923	0.309807	0.246894	0.225846	0.271827	0.290856	0.216865	0.140884	0.151058	0.156971	0.171933	0.0959711	-0.015	0.0729711	0.160933	0.279894	0.270653	0.382374	0.235865	0.885139	1.62991	1.3709	1.13565	0.849836	0.773208	1.3797	1.12955	0.837463	0.786505	0.879335	0.527894	0.137172	0.058699	0.889006	0.521359	0.152879	0.0607778	1.41764	2.18096	2.18196	2.005	1.94395	1.91099	1.91498	2.33202	2.38804	2.43809	2.44701	2.09799	2.08401
0.144031	0.338039	0.269041	0.245054	0.292033	0.316036	0.240049	0.153046	0.172	0.164028	0.190031	0.110028	-0.0119897	0.070054	0.186031	0.298018	0.332093	0.467098	0.263028	0.880894	1.62299	1.37222	1.1339	0.849983	0.780322	1.37271	1.12637	0.865363	0.790475	0.876774	0.525544	0.139593	0.0588962	0.883044	0.509848	0.139724	0.0616816	1.41263	2.17801	2.18303	2.00801	1.945	1.91799	1.91401	2.339	2.391	2.449	2.448	2.09901	2.083
0.156165	0.353237	0.285247	0.266185	0.305227	0.330227	0.259165	0.171155	0.172072	0.175124	0.202155	0.121041	-0.008	0.0909794	0.198155	0.305196	0.368299	0.50534	0.274299	0.878442	1.6206	1.37445	1.13952	0.847303	0.777286	1.36483	1.1248	0.862671	0.784802	0.874399	0.526994	0.133127	0.0380939	0.880737	0.50514	0.145037	0.0701455	1.40975	2.18105	2.19506	2.01306	1.94501	1.91403	1.91598	2.34005	2.39202	2.44901	2.44803	2.10202	2.08302
0.171811			0.283787	0.32674	0.35174	0.274811	0.185823	0.178917	0.186858	0.216823	0.124953	-0.008	0.0890236	0.212823	0.323776	0.396658	0.53761		0.874843			1.11979	0.837153	0.775956	1.36301	1.12294	0.860872	0.783051	0.871475	0.528363	0.132814	0.0422597	0.87663	0.502294	0.151364	0.0801591		2.18594			1.94599	1.91696	1.91402	2.34494	2.39398	2.44999	2.45096	2.10398	2.08498
0.190049	0.404067	0.33607	0.304083	0.351067	0.376047	0.302049	0.219021	0.205057	0.208049	0.239049	0.150044	-0.0079793	0.0889664	0.232047	0.348047	0.446021	0.590028	0.31708	0.87098	1.60913	1.36613	1.12531	0.838751	0.767321	1.36442	1.12297	0.852584	0.780608	0.868316	0.540106	0.132395	0.0452373	0.872194	0.498663	0.158419	0.094449	1.40398	2.18701	2.20901	2.02801	1.953	1.92201	1.92	2.35301	2.39701	2.45201	2.45101	2.10701	2.08399
0.20925	0.430261	0.363239	0.336229	0.377087	0.394142	0.32137	0.22725	0.227098	0.227207	0.25825	0.167087	0	0.0761197	0.250207	0.366229	0.454076	0.601044	0.348207	0.867173	1.60806	1.36063	1.10356	0.839297	0.771494	1.36086	1.11604	0.842772	0.771922	0.866843	0.549896	0.138217	0.0595454	0.866093	0.499889	0.161868	0.101775	1.39947	2.19104	2.21419	2.03203	1.95307	1.92404	1.92108	2.35812	2.40115	2.45504	2.45504	2.11104	2.08204
0.231787	0.453778	0.384797	0.356806	0.384926	0.40688	0.354686	0.249787	0.235917	0.245824	0.280787	0.174926	0	0.0868983	0.268824	0.386806	0.460935	0.604963	0.366824	0.865644	1.60137	1.3615	1.12005	0.839052	0.768251	1.35624	1.10944	0.844732	0.76763	0.864423	0.536001	0.13615	0.0546264	0.865486	0.499791	0.16615	0.101344	1.39521	2.19496	2.23084	2.03497	1.95894	1.92796	1.92794	2.3689	2.41487	2.45896	2.45896	2.11496	2.08596
0.262081	0.490069	0.417057	0.383057	0.413059	0.432052	0.377045	0.276055	0.261076	0.271059	0.309083	0.193078	0.00601896	0.096	0.299078	0.409066	0.473017	0.616009	0.406055	0.862293	1.60085	1.36129	1.12226	0.842502	0.776359	1.34741	1.10808	0.844649	0.768686	0.86167	0.528465	0.13497	0.0505816	0.861616	0.502323	0.158601	0.0926445	1.39342	2.19901	2.24403	2.04502	1.96402	1.936	1.93001	2.37704	2.42001	2.472	2.468	2.11502	2.08701
0.296296	0.519336	0.441385	0.407267	0.438356	0.454267	0.396346	0.299237	0.293247	0.296247	0.344316	0.226366	0.0141679	0.0961087	0.332306	0.437277	0.480099	0.61999	0.429296	0.863414	1.59909	1.36656	1.13316	0.847817	0.77591	1.33926	1.10947	0.848339	0.766856	0.865859	0.526198	0.135056	0.0512751	0.859739	0.512124	0.159089	0.0860231	1.39463	2.20504	2.25617	2.05211	1.97108	1.93802	1.93305	2.39221	2.42617	2.47113	2.47013	2.12501	2.09005
0.325642	0.552594	0.479534	0.433678	0.47357	0.480678	0.430582	0.322713	0.317702	0.320702	0.375618	0.262558	0.030797	0.106869	0.36263	0.464666	0.489881	0.619012	0.458642	0.862847	1.59958	1.36493	1.13383	0.872272	0.780869	1.33561	1.09163	0.833353	0.772432	0.865712	0.526002	0.145591	0.0547476	0.858683	0.523363	0.160019	0.0784129	1.40007	2.20895	2.2728	2.06287	1.9789	1.93998	1.93794	2.41275	2.4428	2.48384	2.48284	2.12599	2.09494
0.36001	0.57501	0.505008	0.464007	0.489011	0.503007	0.467006	0.364007	0.358007	0.343014	0.41301	0.302023	0.0580164	0.124004	0.39701	0.492005	0.498005	0.622001	0.498006	0.869432	1.607	1.37465	1.14321	0.870592	0.784933	1.34726	1.08115	0.851028	0.76152	0.872353	0.523536	0.15145	0.0620851	0.865041	0.527928	0.158637	0.0698284	1.40506	2.217	2.286	2.076	1.983	1.942	1.941	2.414	2.446	2.495	2.494	2.131	2.093
0.393301	0.607218	0.53028	0.487197	0.524093	0.526239	0.488373	0.388456	0.382394	0.387239	0.444249	0.37857	0.111487	0.13767	0.430332	0.507156	0.514	0.625041	0.516404	0.875931	1.60958	1.38051	1.14242	0.876079	0.7958	1.34876	1.07243	0.843172	0.762786	0.88079	0.542863	0.183979	0.0792192	0.869411	0.520131	0.149526	0.0647276	1.40969	2.22012	2.2971	2.08509	1.98905	1.95204	1.94803	2.42525	2.45615	2.50109	2.49606	2.13909	2.08696
0.421727	0.627803	0.556746	0.505821	0.532915	0.548784	0.523662	0.431586	0.419643	0.409784	0.467774	0.432483	0.157558	0.295486	0.461699	0.521859	0.514	0.628962	0.554633	0.878862	1.61827	1.38332	1.141	0.870305	0.797652	1.35094	1.10718	0.836742	0.766168	0.883633	0.542157	0.189547	0.141532	0.872342	0.52118	0.148223	0.0645022	1.41398	2.23189	2.30691	2.09392	1.99395	1.95596	1.95097	2.44877	2.46987	2.50992	2.50194	2.14792	2.08304
0.459005	0.659005	0.581005	0.537004	0.558006	0.576004	0.553006	0.457008	0.462008	0.453008	0.508004	0.494013	0.208014	0.346015	0.499005	0.540004	0.521	0.632	0.575006	0.88274	1.61804	1.38929	1.14967	0.86854	0.80624	1.34574	1.08495	0.835147	0.763039	0.88934	0.535055	0.191994	0.146134	0.87437	0.517813	0.1473	0.0616598	1.41476	2.237	2.315	2.1	2.001	1.958	1.959	2.453	2.483	2.52	2.513	2.152	2.083
0.483433	0.683268	0.604309	0.554278	0.584258	0.594309	0.581464	0.493454	0.499516	0.487578	0.528433	0.552619	0.271598		0.522474	0.557113	0.521041	0.632	0.603351	0.883999	1.62077	1.39046	1.15372	0.869082	0.806661	1.34316	1.0749	0.820843	0.7577	0.891604	0.558166	0.209732		0.874423	0.531794	0.147302	0.0608302	1.41556	2.2431	2.32105	2.10605	2.00906	1.96002	1.96004	2.46107	2.49496	2.52611	2.5191	2.15611	2.089
0.524512	0.708698	0.633651	0.580686	0.608709	0.623651	0.625477	0.536489	0.548419	0.542349	0.569512	0.611303		0.341825	0.567465	0.567872	0.524954	0.632	0.636605	0.890582	1.62657	1.39431	1.15327	0.878716	0.807678	1.34972	1.10657	0.830653	0.764331	0.898666	0.559712		0.10126	0.880429	0.524615	0.146588	0.0617985	1.41915	2.25288	2.32594	2.11094	2.01493	1.96198	1.96395	2.46792	2.49105	2.53687	2.52888	2.16687	2.089
0.547075	0.728084	0.649066	0.603051	0.624056	0.642054	0.647077	0.581087	0.58515	0.58714	0.589075	0.663133	0.390185	0.436236	0.591082	0.575019	0.53	0.632986	0.652091	0.892723	1.62832	1.39817	1.15447	0.8841	0.808923	1.35498	1.07198	0.830744	0.759612	0.900856	0.53874	0.185397	0.0988551	0.88247	0.518063	0.15086	0.0617941	1.42236	2.25702	2.33	2.113	2.01801	1.964	1.96499	2.46801	2.50501	2.53903	2.53502	2.17103	2.09302
0.579237	0.764148	0.677217	0.625188	0.648168	0.665158	0.680247	0.618395	0.649425	0.647494	0.621217	0.720316	0.46985	0.537949	0.626208	0.58304	0.53	0.62702	0.691208	0.89417	1.63527	1.39783	1.15167	0.8842	0.814378	1.35865	1.0791	0.84114	0.76037	0.903505	0.543124	0.171009	0.0881063	0.882676	0.515254	0.15077	0.0635733	1.42787	2.26706	2.33202	2.11403	2.02104	1.96309	1.96105	2.47102	2.51004	2.55003	2.54304	2.18203	2.10303
0.602777	0.77886	0.698795	0.643823	0.664842	0.680851	0.704767	0.657628	0.6916	0.696535	0.642795	0.751702	0.5542	0.632107	0.646805	0.586963	0.53	0.628981	0.711805	0.893209	1.63583	1.39755	1.1476	0.880198	0.81021	1.36007	1.06917	0.847044	0.763381	0.901994	0.538543	0.155992	0.0728547	0.882304	0.511674	0.14973	0.0678692	1.42829	2.27294	2.33398	2.11697	2.02496	1.97192	1.96595	2.47298	2.51396	2.55297	2.54696	2.18497	2.10597
0.640049	0.822038	0.733054	0.668056	0.690036	0.707036	0.741072	0.713078	0.758089	0.757136	0.682047	0.815107	0.642241	0.725282	0.687051	0.598016	0.535007	0.635027	0.743056	0.894264	1.63545	1.39519	1.14185	0.879111	0.810129	1.3659	1.10789	0.836012	0.765527	0.901733	0.533883	0.158538	0.0694906	0.884605	0.511276	0.135128	0.0699104	1.42909	2.27901	2.334	2.12299	2.031	1.97001	1.96801	2.475	2.50902	2.54801	2.54501	2.193	2.11301
0.662409	0.83945	0.757307	0.693338	0.706348	0.723256	0.773348	0.748379	0.798624	0.818624	0.703379	0.863297	0.750993	0.852218	0.71042	0.605153	0.538194	0.647092	0.76843	0.891407	1.63241	1.38992	1.13353	0.875171	0.800727	1.35911	1.10479	0.832625	0.768465	0.898618	0.539693	0.144356	0.0563682	0.882105	0.509377	0.138573	0.0612197	1.42517	2.28193	2.33195	2.11896	2.03303	1.97606	1.97302	2.47396	2.51894	2.55201	2.54901	2.19294	2.11807
0.701531	0.882484	0.786648	0.725613	0.739601	0.747707	0.806601	0.784566	0.858284	0.878284	0.739566	0.89166	0.845862	0.968604	0.750519	0.619824	0.556777	0.655894	0.809507	0.888238	1.62859	1.38531	1.12994	0.870506	0.790888	1.3595	1.10915	0.870377	0.771849	0.896555	0.525688	0.147809	0.0581091	0.877851	0.50524	0.133145	0.0678801	1.41836	2.27508	2.32706	2.11505	2.03596	1.98193	1.97498	2.47005	2.51307	2.55299	2.54999	2.18707	2.12492
0.725101	0.903093	0.831069	0.752098	0.764093	0.770093	0.839079	0.820096	0.927123	0.939155	0.766093	0.934052	0.972157	1.10918	0.772111				0.834125	0.883454	1.62579	1.37494	1.1191	0.854618	0.791299	1.35888	1.10658	0.83026	0.769001	0.891339	0.557489	0.128785	0.0584965	0.87358				1.41634	2.27802	2.324	2.118	2.042	1.98102	1.97801	2.47001	2.512	2.547	2.53999	2.18902	2.132
0.766316	0.941306	0.859418	0.792429	0.802286	0.808316	0.871439	0.859459	0.977561	1.00252	0.804347	0.955306	1.03662	1.18465	0.817316	0.659102			0.885174	0.87697	1.62066	1.36876	1.11162	0.861864	0.7868	1.35252	1.10574	0.834364	0.769487	0.882586	0.565153	0.159328	0.101997	0.869669	0.473547			1.40985	2.28497	2.32193	2.11597	2.04299	1.98898	1.984	2.47289	2.51009	2.54795	2.53593	2.19795	2.13204
0.796708	0.970718	0.899614	0.833605	0.829736	0.838708	0.913595	0.903576	1.03148	1.05252	0.83768	0.984718	1.09643	1.2474	0.847708	0.668906			0.90184	0.872166	1.61403	1.36032	1.11454	0.863217	0.780114	1.35066	1.10313	0.845275	0.772095	0.872626	0.55679	0.174465	0.12284	0.869531	0.465606			1.40536	2.28203	2.31507	2.11303	2.04201	1.98702	1.984	2.4621	2.51892	2.54305	2.52907	2.19305	2.13596
0.840014	1.02401	0.94401	0.865015	0.886009	0.885013	0.953014	0.956006	1.06801	1.10001	0.874015	1.03502	1.17001	1.32101		0.769991			0.960008	0.869218	1.61224	1.35124	1.10156	0.828009	0.763118	1.33882	1.09731	0.849081	0.773452	0.871027	0.54541	0.165798	0.118442		0.569733			1.39952	2.285	2.304	2.108	2.039	1.985	1.982	2.463	2.516	2.536	2.525	2.195	2.169
0.890568	1.0575	0.981509	0.91858	0.920734	0.930651	1.00232	0.976627	1.10047	1.14151			1.18958	1.3484	0.942485	0.739426		0.843438	0.988627	0.862318	1.61071	1.34508	1.09675	0.825893	0.755409	1.34491	1.0995	0.85224	0.779013			0.121258	0.0900841	0.861576	0.472261		0.142163	1.39652	2.28593	2.29688	2.09892	2.03885	1.98092	1.97794	2.44898	2.512	2.53593	2.52192
0.937479	1.09854	1.02353	0.966468	0.981327	0.984403	1.02871	1.02842	1.13957	1.18353	0.980414	1.13854	1.23747	1.38163	0.982555	0.774609		0.879598	1.04042	0.85966	1.61097	1.34251	1.09963	0.831072	0.749555	1.34176	1.09331	0.860488	0.786685	0.858288	0.529108	0.110322	0.0549009	0.859592	0.473971		0.136651	1.39596	2.28007	2.28711	2.09208	2.02614	1.97408	1.97305	2.44702	2.512	2.53007	2.51508	2.18709	2.16399
0.987116	1.14111	1.06511	1.01714	1.04313	1.04514	1.06911	1.05308	1.17406	1.20807	1.03012	1.18905	1.24401	1.389	1.03211	0.842291		0.942031	1.06813	0.867814	1.61366	1.34625	1.09681	0.839613	0.748055	1.34843	1.09348	0.857419	0.787729	0.864951	0.5441	0.105187	0.0496369	0.869146	0.47339		0.133874	1.39902	2.27799	2.27597	2.08798	2.02699	1.968	1.963	2.43999	2.50898	2.525	2.51399	2.185	2.15694
1.03634	1.18928	1.11141	1.0755	1.09865	1.10463	1.11632	1.08529	1.2011	1.23609	1.07939	1.20917	1.24899	1.3879	1.07931	0.965747		0.956238	1.12433	0.87392	1.61877	1.35071	1.10272	0.840915	0.754527	1.35133	1.10195	0.857187	0.791494	0.874078	0.552365	0.107986	0.0483035	0.871773	0.557797		0.169459	1.40408	2.27497	2.26395	2.07993	2.02391	1.96693	1.96497	2.43496	2.50198	2.52297	2.51097	2.18298	2.13298
1.06869	1.21575	1.15063	1.12355	1.16141	1.16543	1.14671	1.11274	1.21091	1.24492	1.11665	1.22584	1.24801	1.37809	1.10872	1.03732		1.07488	1.1557	0.877784	1.62387	1.35485	1.09883	0.834669	0.757076	1.35961	1.10295	0.860727	0.788964	0.878726	0.550953	0.105682	0.0467249	0.87495	0.553659		0.197188	1.41017	2.27203	2.25905	2.07306	2.01508	1.96006	1.96203	2.43104	2.50002	2.52003	2.50803	2.18102	2.13102
1.1231	1.26909	1.20309	1.17513	1.22216	1.22816	1.19706	1.13907	1.24002	1.26103	1.1641	1.24705	1.24999	1.378	1.16311	1.12116		1.08028	1.20708	0.877695	1.63426	1.35663	1.10209	0.840942	0.761858	1.36823	1.10814	0.857338	0.7881	0.878482	0.543999	0.0973727	0.0461188	0.874877	0.546555		0.165397	1.41649	2.26398	2.25099	2.07099	2.00897	1.96197	1.95899	2.425	2.49399	2.51399	2.50299	2.17598	2.13101
1.16534	1.30643	1.23949	1.23143	1.28857	1.29466	1.22147	1.17036	1.25019	1.27412	1.20637	1.26905	1.247	1.377	1.2093	1.1887		1.1957	1.24251	0.883915	1.63995	1.3626	1.10445	0.846183	0.769465	1.37073	1.10576	0.860799	0.792252	0.883488	0.522516	0.123734	0.0456112	0.882149	0.548738		0.184663	1.41912	2.25396	2.246	2.06495	1.998	1.95	1.95596	2.42399	2.49095	2.50994	2.49895	2.16595	2.13502
1.19861	1.34751	1.28644	1.27251	1.34335	1.35825	1.26647	1.20558	1.26878	1.28586	1.24257	1.27394	1.247	1.377	1.23865	1.2562		1.16635	1.29142	0.889188	1.64784	1.369	1.11465	0.852228	0.77962	1.37938	1.10521	0.862589	0.793436	0.889064	0.522105	0.126062	0.0457286	0.886914	0.549531		0.133763	1.42633	2.25005	2.246	2.06006	1.998	1.95	1.95205	2.42301	2.48606	2.50407	2.49406	2.16106	2.13698
1.2331	1.38711	1.31115	1.32412	1.40219	1.40126	1.3041	1.2241	1.27803	1.29302	1.27112	1.28103	1.24892	1.37393	1.28009	1.32306	1.05219	1.19197	1.32412	0.893185	1.65072	1.37574	1.11952	0.864759	0.78238	1.38052	1.10688	0.861229	0.793922	0.891105	0.514981	0.133705	0.0486085	0.893013	0.555985	0.202441	0.152781	1.43037	2.249	2.24801	2.05999	1.99499	1.95499	1.97293	2.41801	2.48699	2.501	2.492	2.16199	2.138
1.26546	1.42344	1.35949	1.3626	1.46467	1.4847	1.33652	1.25536	1.28925	1.30023	1.30946	1.29112	1.22422	1.35011	1.30846	1.34482	1.11619	1.18315	1.36349	0.897983	1.65454	1.38616	1.12617	0.874227	0.798585	1.38251	1.10712	0.864384	0.791397	0.89596	0.505589	0.116211	0.0416522	0.897286	0.541421	0.157597	0.0756268	1.4352	2.249	2.25005	2.05807	1.99296	1.95198	1.94904	2.42093	2.48391	2.50095	2.493	2.16	2.138
1.30661	1.46263	1.40359	1.4165	1.52543	1.54741	1.38356	1.2877	1.31179	1.32081	1.35061	1.3019	1.24382	1.35991	1.34961	1.41831	1.223	1.28703	1.40759	0.896454	1.65504	1.38498	1.13464	0.881135	0.810736	1.37936	1.10865	0.87289	0.805518	0.893275	0.506442	0.129813	0.0409466	0.896943	0.53609	0.16725	0.0852499	1.43401	2.249	2.25495	2.06394	1.98904	1.95002	1.95296	2.41506	2.47607	2.49605	2.493	2.16	2.138
1.34002	1.50302	1.43802	1.45402	1.57802	1.60503	1.40602	1.32101	1.33601	1.33901	1.38702	1.334	1.247	1.362	1.38202	1.48203	1.33205	1.41205	1.43702	0.897509	1.65564	1.38525	1.13598	0.888905	0.820763	1.38148	1.10682	0.88475	0.818537	0.89375	0.528771	0.130611	0.0401304	0.898429	0.558618	0.161546	0.0834755	1.43601	2.253	2.259	2.063	1.984	1.957	1.955	2.419	2.472	2.495	2.494	2.163	2.138
1.38136	1.54048	1.47645	1.50438	1.6275	1.66352	1.45526	1.3484	1.35037	1.35723	1.42242	1.34424	1.25406	1.368	1.42431	1.54233	1.44412	1.53937	1.48332	0.895989	1.65447	1.38421	1.1486	0.899968	0.828523	1.37888	1.10633	0.885008	0.833572	0.892737	0.532094	0.132502	0.04101	0.89642	0.531967	0.152387	0.0730882	1.43054	2.2501	2.26505	2.06206	1.97806	1.95898	1.96105	2.42002	2.46701	2.49406	2.49504	2.16208	2.13796
1.4156	1.58646	1.51949	1.54057	1.67543	1.71341	1.47971	1.38655	1.38558	1.37875	1.46253	1.36673	1.25993	1.368	1.45365	1.57363	1.55074	1.66946	1.51364	0.890179	1.6516	1.37991	1.1413	0.913045	0.832631	1.37763	1.10452	0.88673	0.841318	0.884883	0.546717	0.137432	0.04101	0.892585	0.527888	0.136864	0.0586606	1.42898	2.25988	2.26994	2.06793	1.98393	1.95702	1.96594	2.42198	2.46799	2.49993	2.49895	2.16991	2.13405
1.45808	1.63009	1.5641	1.5841	1.71113	1.7641	1.53609	1.42408	1.40808	1.41307	1.49811	1.38108	1.26701	1.37101	1.50307	1.62806	1.66621	1.79024	1.56509	0.881657	1.64831	1.37342	1.15119	0.923202	0.836268	1.3686	1.0994	0.882641	0.838259	0.878347	0.545238	0.138694	0.0406619	0.882558	0.506105	0.150859	0.0701612	1.42407	2.26	2.27301	2.07201	1.987	1.95902	1.972	2.421	2.465	2.5	2.49401	2.169	2.133
1.49539	1.67032	1.61122	1.63029	1.76933	1.81036	1.57532	1.45935	1.44344	1.4453	1.54629	1.41717	1.27005	1.375	1.53442	1.65552	1.76284	1.89988	1.60436	0.875935	1.64232	1.37226	1.15235	0.919317	0.830843	1.36434	1.09493	0.878698	0.837768	0.872433	0.539966	0.140307	0.0415305	0.877258	0.494698	0.168177	0.0977078	1.42012	2.25801	2.27811	2.07704	1.98902	1.96604	1.97402	2.4221	2.4641	2.50203	2.49705	2.16701	2.13498
1.53362	1.70169	1.63279	1.65872	1.80168	1.84565	1.60669	1.49366	1.48657	1.47471	1.57472	1.43384	1.27495	1.375	1.57559	1.7065	1.8442	1.98516	1.63965	0.870543	1.63793	1.37224	1.14798	0.910299	0.829226	1.3552	1.08952	0.871679	0.839503	0.867845	0.537653	0.140023	0.0415795	0.87123	0.483748	0.16109	0.109187	1.41369	2.25899	2.28889	2.08096	1.99098	1.96996	1.97598	2.4319	2.4739	2.50497	2.50195	2.16799	2.13302
1.58612	1.7461	1.6881	1.71309	1.83705	1.87508	1.6551	1.54511	1.51512	1.51212	1.62613	1.4741	1.28504	1.37502	1.62512	1.75416	1.87008	2.01505	1.68511	0.865	1.63298	1.36646	1.14542	0.896773	0.820554	1.34979	1.07606	0.859877	0.833096	0.861886	0.525042	0.146183	0.0430969	0.866264	0.483173	0.161562	0.103563	1.4132	2.256	2.29502	2.08701	1.99402	1.97201	1.98	2.44101	2.47802	2.50602	2.50701	2.16499	2.138
1.63151	1.78646	1.72847	1.74638	1.85619	1.90425	1.69246	1.58953	1.56358	1.5595	1.67847	1.51263	1.3022	1.38109	1.67351	1.81537	1.89913	2.03312	1.72845	0.864918	1.63017	1.36604	1.13042	0.890128	0.814386	1.3475	1.07476	0.858565	0.835341	0.864113	0.514234	0.147225	0.045793	0.863784	0.488259	0.150904	0.0816128	1.40956	2.25502	2.3021	2.09208	2.00109	1.97604	1.98099	2.4461	2.485	2.51403	2.51209	2.16203	2.13894
1.68041	1.83047	1.77346	1.78256	1.87478	1.92772	1.73647	1.64039	1.61933	1.60742	1.72346	1.57327	1.32176	1.38989	1.72241	1.85057	1.91185	2.04486	1.77148	0.85995	1.63253	1.36011	1.12289	0.89761	0.807335	1.34213	1.07241	0.856208	0.823987	0.859634	0.509833	0.152477	0.0508687	0.858445	0.492973	0.14843	0.078053	1.40822	2.25698	2.31188	2.09991	2.00989	1.97995	1.98001	2.45588	2.485	2.51696	2.52089	2.16496	2.13307
1.73302	1.86901	1.82001	1.81601	1.90401	1.945	1.78401	1.69002			1.78101	1.64202	1.36902	1.41705	1.77102	1.90101	1.936	2.065	1.81401	0.860492	1.63406	1.35906	1.12044	0.890059	0.802599	1.34012	1.06999			0.861773	0.51386	0.165524	0.0654815	0.857292	0.501342	0.13713	0.0609291	1.40992	2.257	2.321	2.113	2.014	1.981	1.978	2.465	2.493			2.168	2.128
1.78553	1.91536	1.85736	1.84638	1.92333	1.96013	1.83059	1.74156	1.72377	1.72365	1.82956	1.72299	1.43781	1.5768	1.82748	1.93125	1.94009	2.06901	1.86237	0.867808	1.63901	1.36617	1.11934	0.886978	0.798715	1.34555	1.06541	0.847817	0.812489	0.870622	0.51367	0.178317	0.138188	0.862784	0.509431	0.135917	0.0579255	1.4149	2.26805	2.33304	2.11803	2.0211	1.98608	1.98107	2.46703	2.501	2.53098	2.53105	2.17605	2.12592
1.83254	1.94769	1.88969	1.88067	1.95271	1.97189	1.88349	1.79151	1.79233	1.78144	1.87951	1.81114	1.51029		1.87058	1.95378	1.94792	2.06999	1.89568	0.871227	1.64155	1.37009	1.11178	0.860993	0.791183	1.3522	1.06872	0.849375	0.787464	0.875265	0.524376	0.200326		0.86488	0.512173	0.136554	0.0548499	1.4182	2.27295	2.33696	2.12097	2.02991	1.99293	1.98694	2.46997	2.501	2.52902	2.53595	2.18095	2.11907
1.87412	1.99609	1.93308	1.90807	1.96504	1.98503	1.92012	1.84216	1.85619	1.84322	1.91513	1.87723	1.57426		1.91512	1.97104	1.95201	2.07301	1.93911	0.876605	1.64785	1.37564	1.11275	0.858598	0.790633	1.35398	1.07159	0.847159	0.774031	0.880461	0.515256	0.192535		0.870158	0.51018	0.134477	0.0509818	1.424	2.28102	2.34201	2.125	2.03601	1.99601	1.99304	2.47301	2.50502	2.53604	2.54001	2.19002	2.125
1.91533	2.02843	1.96142	1.93323	1.98022	1.99717	1.96337	1.89758	1.92369	1.91874	1.95926	1.95761	1.66372		1.95636	1.98611	1.955	2.07696	1.97837	0.885311	1.65369	1.38401	1.11722	0.857944	0.791562	1.35771	1.07935	0.843474	0.760592	0.891258	0.534725	0.204407		0.876581	0.50673	0.133259	0.0515857	1.43289	2.28803	2.345	2.126	2.03806	1.99804	2.00701	2.47605	2.51205	2.54905	2.54311	2.19702	2.12404
1.94762	2.0705	2.00251	1.95573	2.00174	2.0138	1.99957	1.95432	1.9912	1.99114	1.9847	2.01729	1.73416	1.76644	1.99158	1.99687	1.955	2.07305	2.01457	0.889352	1.66217	1.3895	1.12169	0.857347	0.792776	1.3653	1.08047	0.84679	0.767666	0.895015	0.532299	0.193322	0.108715	0.880543	0.502827	0.131224	0.0501867	1.43958	2.29097	2.345	2.126	2.04393	2.00195	2.00799	2.48094	2.51694	2.55394	2.55387	2.19898	2.12795
1.99108	2.1031	2.0321	1.98109	2.02105	2.03605	2.04909	2.01115	2.06517	2.06819	2.03107	2.08518	1.83129	1.89334	2.03608	2.00703	1.95801	2.067	2.05509	0.893798	1.66896	1.39477	1.12529	0.857998	0.801327	1.36266	1.09801	0.848946	0.775777	0.900886	0.532914	0.166161	0.08815	0.88345	0.498627	0.129504	0.0494369	1.44444	2.29501	2.34799	2.127	2.04601	2.006	2.008	2.482	2.52701	2.56502	2.56402	2.20101	2.12702
2.02039	2.14135	2.07135	2.01429	2.03925	2.05417	2.08449	2.06846	2.13172	2.14172	2.05639	2.15364	1.94109	2.02107	2.06835	2.01911	1.96104	2.06717	2.09036	0.896791	1.6718	1.4007	1.13273	0.872271	0.807887	1.36999	1.10507	0.862485	0.782198	0.903017	0.523129	0.143535	0.0728679	0.887244	0.490006	0.13098	0.0482359	1.44814	2.29898	2.346	2.128	2.05001	2.00702	2.00901	2.48098	2.52902	2.57108	2.57104	2.20301	2.133
2.05864	2.17567	2.10567	2.04273	2.06377	2.07084	2.13254	2.11357	2.20233	2.21233	2.09464	2.2164	2.04897	2.12699	2.10267	2.0299	1.96496	2.08384	2.12566	0.896929	1.67526	1.39879	1.13382	0.878312	0.810535	1.36957	1.11835	0.858092	0.790917	0.902693	0.540831	0.128206	0.0568625	0.887666	0.483651	0.131931	0.0468433	1.44796	2.29702	2.346	2.128	2.05099	2.00898	2.00999	2.47902	2.53098	2.57893	2.57496	2.20399	2.133
2.09012	2.21811	2.14213	2.07211	2.08809	2.09907	2.16113	2.16114	2.25919	2.29022	2.12711	2.28514	2.16735	2.22159	2.13812	2.04408			2.16412	0.894295	1.67176	1.39285	1.12398	0.877791	0.806154	1.3688	1.11961	0.873474	0.79846	0.899219	0.533712	0.114542	0.0397309	0.885961	0.449957			1.44718	2.29701	2.34199	2.129	2.055	2.008	2.008	2.48	2.533	2.578	2.57398	2.20401	2.13901
2.13345	2.2565	2.1874	2.11149	2.12047	2.12339	2.20744	2.21054	2.32684	2.36572	2.16644	2.33256	2.29141	2.42822	2.18144	2.07358		2.10842	2.20648	0.892429	1.66943	1.3856	1.11611	0.877686	0.797099	1.36667	1.12342	0.881821	0.805511	0.895374	0.513023	0.0943283	0.0332126	0.886155	0.449873		0.0393687	1.44315	2.29998	2.33995	2.12799	2.05603	2.00797	2.00695	2.47898	2.53402	2.57695	2.567	2.20598	2.14113
2.17155	2.2995	2.2216	2.15351	2.16053	2.15661	2.24456	2.25646	2.39816	2.42728			2.41159	2.53179	2.21856	2.12342		2.14458	2.24752	0.88556	1.66433	1.38112	1.10733	0.849214	0.788461	1.3641	1.12574	0.886159	0.811549			0.0984418	0.0419575	0.875475	0.542208		0.0332912	1.43844	2.29802	2.33605	2.12701	2.05897	2.00503	2.00305	2.47702	2.53598	2.57305	2.567
2.21102	2.34002	2.27201	2.19502	2.18502	2.19102	2.29902	2.30802	2.45602	2.49602			2.50103	2.64203	2.26501	2.157		2.224	2.29202	0.879728	1.65762	1.37256	1.09699	0.840566	0.780415	1.36032	1.12445	0.895691	0.813212			0.129687	0.0806209	0.869018	0.562052		0.199903	1.43187	2.299	2.33	2.12899	2.053	2.001	1.999	2.47	2.533	2.57	2.564
2.25261	2.38855	2.30761	2.24354	2.23562	2.22861	2.34353	2.35757	2.51056	2.55365	2.28855	2.44778	2.57448	2.72153	2.30066	2.16377		2.22814	2.33949	0.874748	1.65236	1.36314	1.08883	0.83102	0.767533	1.35287	1.11906	0.896921	0.817715	0.883169	0.541837	0.147148	0.106376	0.863537	0.474623		0.112239	1.42369	2.29593	2.3249	2.11693	2.05095	1.99496	1.99393	2.4659	2.53094	2.56294	2.5559	2.20089	2.1609
2.30254	2.43359	2.35754	2.2876	2.28653	2.27854	2.3866	2.40457	2.55658	2.60651	2.33359	2.51142	2.61364	2.7646	2.35451	2.22642		2.07639	2.37963	0.874601	1.65056	1.35578	1.08588	0.830168	0.760415	1.34884	1.11539	0.898614	0.818116	0.877383	0.496655	0.168246	0.12484	0.86898	0.580289		0.0672136	1.42145	2.29005	2.31707	2.11105	2.04704	1.99203	1.98805	2.45807	2.52604	2.55804	2.54807	2.19208	2.15307
2.35411	2.4741	2.40309	2.3351	2.33811	2.32911	2.4311	2.4361	2.5811	2.64608	2.3861	2.55908	2.64803	2.79102	2.40212			2.09824	2.4271	0.872442	1.64771	1.3511	1.07367	0.82072	0.753921	1.3477	1.1156	0.901375	0.823659	0.873641	0.502498	0.149655	0.0973844	0.868323			0.0837037	1.41822	2.28699	2.30998	2.10998	2.04199	1.98598	1.98199	2.45399	2.526	2.55397	2.53898	2.18899	2.169
2.41646	2.52745	2.45443	2.39357	2.39858	2.39164	2.48643	2.49032	2.63618	2.68927	2.44449	2.60148	2.66235	2.80426	2.46651	2.32872		2.23349	2.48045	0.86819	1.64279	1.34446	1.07552	0.820652	0.748617	1.34629	1.10774	0.898567	0.817444	0.874313	0.545281	0.141176	0.0830137	0.859217	0.580649		0.162949	1.41502	2.28095	2.29893	2.10094	2.03693	1.97692	1.97491	2.44794	2.52394	2.53898	2.52795	2.18394	2.16892
2.45949	2.5695	2.49452	2.44637	2.45236	2.45129	2.52652	2.51965	2.6528	2.7147	2.49045	2.64647	2.69462	2.82871	2.51344	2.39521		2.27945	2.5225	0.867261	1.64425	1.34681	1.07562	0.813386	0.741841	1.34767	1.10859	0.895536	0.819693	0.872719	0.508171	0.124044	0.0601321	0.858953	0.568504		0.161893	1.4158	2.27606	2.29208	2.09507	2.03008	1.96909	1.9661	2.44207	2.51807	2.53702	2.52306	2.17807	2.16109
2.50813	2.62411	2.55214	2.50216	2.51818	2.51719	2.58014	2.5631	2.69902	2.73704			2.69902	2.83299	2.55912	2.47445		2.32827	2.57214	0.865442	1.64936	1.34731	1.07306	0.814639	0.74278	1.35033	1.10557	0.881347	0.80866			0.109821	0.0523305	0.858411	0.547783		0.166175	1.41992	2.274	2.28498	2.08699	2.02299	1.965	1.96199	2.43099	2.50999	2.52799	2.51599
2.5545	2.66157	2.55552	2.52354	2.55122	2.55421	2.62745	2.55428	2.68219	2.72411	2.5575	2.66033	2.70707	2.81853	2.56505			2.42139	2.62143	0.862648	1.65375	1.3473	1.08424	0.818258	0.743333	1.35056	1.10853	0.869611	0.802422	0.875556	0.520942	0.146705	0.0660922	0.876203			0.188516	1.42298	2.27298	2.27896	2.05597	2.00145	1.94746	1.93944	2.426	2.47696	2.50842	2.49346	2.16495	2.12803
2.60155	2.71548	2.60595	2.57495	2.62025	2.62226	2.61263	2.58072	2.7003	2.73489	2.60547	2.69261	2.71343	2.82196	2.61792	2.57513		2.45765	2.66161	0.861551	1.659	1.34727	1.08428	0.818329	0.745478	1.35355	1.10723	0.867757	0.798301	0.87863	0.546866	0.14387	0.0599322	0.87709	0.583903		0.169393	1.42643	2.27102	2.27504	2.05303	1.99655	1.94355	1.93356	2.39297	2.47354	2.50108	2.48954	2.16006	2.13096
2.60707	2.69956	2.64656	2.63457	2.68459	2.6971	2.66005	2.62504	2.71352	2.74801	2.63707	2.73051	2.7185	2.82599	2.65057	2.64508	2.36401	2.50499	2.65655	0.880147	1.64554	1.35625	1.0868	0.828373	0.757526	1.36201	1.10537	0.861277	0.789357	0.879284	0.504552	0.131821	0.0516692	0.878486	0.508357	0.202487	0.156176	1.42324	2.249	2.227	2.052	1.9895	1.9385	1.9305	2.39201	2.46949	2.49849	2.4855	2.1585	2.149
2.65587	2.74437	2.69095	2.68802	2.75517	2.77123	2.69593	2.65077	2.72665	2.75357	2.68886	2.74515	2.72185	2.82241	2.69936	2.71165	2.43705	2.45722	2.69893	0.885383	1.65112	1.36357	1.10273	0.838278	0.76372	1.36931	1.10201	0.860539	0.785842	0.882774	0.496906	0.132099	0.0512641	0.88525	0.503538	0.187942	0.08379	1.42975	2.24352	2.22852	2.05348	1.98597	1.93452	1.93049	2.39256	2.46641	2.49596	2.48199	2.154	2.14597
2.6926	2.78061	2.73502	2.73894	2.82128	2.84321	2.73854	2.67721	2.74133	2.76042	2.72461	2.76034	2.70767	2.8136	2.73511	2.77532	2.54197	2.58478	2.74154	0.891593	1.65684	1.36763	1.10731	0.857871	0.778502	1.37599	1.102	0.863478	0.790972	0.888103	0.509004	0.123744	0.0516449	0.892096	0.506275	0.149151	0.0664903	1.43374	2.24547	2.23048	2.05102	1.98303	1.93698	1.92951	2.39794	2.45759	2.49254	2.48151	2.15399	2.14253
2.7335	2.819	2.7805	2.7915	2.891	2.9175	2.7735	2.711	2.757	2.7735	2.77	2.7715	2.7155	2.836	2.771	2.84501	2.64301	2.71101	2.777	0.89248	1.65361	1.3794	1.12206	0.866451	0.792356	1.37974	1.10854	0.866911	0.803952	0.88954	0.506542	0.120846	0.0705346	0.89248	0.517917	0.140342	0.0637715	1.43874	2.2445	2.234	2.055	1.978	1.935	1.935	2.397	2.4585	2.493	2.484	2.1515	2.1335
2.80346	2.85842	2.82237	2.84097	2.95661	2.98867	2.81192	2.74085	2.77475	2.75113	2.83749	2.78764	2.72851	2.80006	2.80842	2.91513	2.75411	2.81676	2.81889	0.886439	1.65814	1.38009	1.1312	0.879787	0.806163	1.37878	1.11215	0.869294	0.790906	0.88152	0.513057	0.127621	0.0528622	0.889101	0.542644	0.1512	0.0731399	1.43927	2.28499	2.24055	2.0555	1.97749	1.93953	1.93604	2.40049	2.458	2.49807	2.46499	2.18301	2.12997
2.81204	2.89957	2.85862	2.88701	3.01686	3.05479	2.85307	2.77564	2.79975	2.76385	2.84801	2.80184	2.72999	2.80593	2.84956	2.97683	2.86284	2.94067	2.85759	0.891323	1.65162	1.37969	1.13504	0.891282	0.821219	1.37897	1.11375	0.880451	0.794437	0.888335	0.524054	0.128742	0.0540568	0.891121	0.526912	0.139442	0.0598734	1.44007	2.245	2.24594	2.05551	1.97651	1.94247	1.94046	2.39901	2.45849	2.50544	2.46401	2.15255	2.12703
2.84301	2.94401	2.90801	2.93851	3.05801	3.11501	2.88651	2.80601	2.82251	2.778	2.88051	2.8195	2.7315	2.818	2.88051	3.02751	2.98052	3.05302	2.90501	0.888988	1.6519	1.37882	1.13404	0.903903	0.832261	1.37724	1.11506	0.878179	0.783729	0.885808	0.530896	0.129805	0.0521312	0.889163	0.529595	0.127542	0.0591906	1.43477	2.2435	2.253	2.0605	1.972	1.948	1.9505	2.404	2.454	2.505	2.474	2.153	2.125
2.8795	2.98206	2.94902	2.98842	3.12608	3.17208	2.93997	2.78552	2.85233	2.79935	2.91497	2.83825	2.73457	2.81654	2.91948	3.06578	3.08595	3.20607	2.94105	0.880229	1.64802	1.37237	1.13201	0.913543	0.835778	1.37319	1.11416	0.879271	0.780132	0.876193	0.535204	0.13139	0.0571632	0.881484	0.533929	0.146851	0.063677	1.43016	2.24595	2.25963	2.06107	1.96955	1.95058	1.95808	2.39903	2.41901	2.50962	2.474	2.15398	2.12403
2.89949	2.97847	2.99549	3.02609	3.17793	3.22443	2.98204	2.8365	2.88318	2.83366	2.95804	2.85975	2.74043	2.81996	2.96253	3.09023	3.17909	3.31097	2.93646	0.882924	1.63565	1.36645	1.13809	0.917068	0.838307	1.35926	1.10746	0.864164	0.773485	0.867945	0.520239	0.133321	0.0556714	0.869503	0.528866	0.168538	0.0957066	1.42007	2.21199	2.20693	2.06793	1.97395	1.95792	1.96492	2.40197	2.41999	2.51988	2.474	2.15202	2.12697
2.92802	3.01801	3.03356	3.08005	3.21305	3.27455	3.01757	2.86402	2.86302	2.86301	2.99456	2.89754	2.74701	2.8265	2.96402	3.13757	3.27401	3.41301	2.97002	0.878108	1.62978	1.35865	1.13367	0.914908	0.837826	1.35858	1.10226	0.870174	0.780071	0.859896	0.532865	0.134329	0.0572367	0.878218	0.512511	0.174432	0.106938	1.41241	2.213	2.212	2.06801	1.97601	1.96551	1.97201	2.40651	2.426	2.468	2.478	2.1525	2.1235
2.98539	3.05947	3.08294	3.11201	3.26632	3.32187	3.07043	2.91842	2.91133	2.89944	3.04245	2.92391	2.75566	2.82654	3.02139	3.18556	3.30125	3.43339	3.02343	0.872649	1.62906	1.356	1.13108	0.90909	0.83395	1.35651	1.09169	0.852859	0.781724	0.855817	0.516561	0.141316	0.0581922	0.873128	0.510241	0.179211	0.100764	1.40697	2.21608	2.22009	2.07501	1.98153	1.96805	1.97756	2.41202	2.43306	2.47706	2.48102	2.15453	2.12898
3.02551	3.10742	3.12603	3.16195	3.29717	3.3581	3.11205	2.96148	2.9446	2.94446	3.08603	2.96456	2.77133	2.83095	3.06053	3.24089	3.32669	3.47253	3.06747	0.869498	1.62235	1.34899	1.11972	0.910213	0.831006	1.3544	1.09916	0.851714	0.78419	0.854448	0.511355	0.14721	0.0594347	0.870907	0.514213	0.17426	0.113387	1.40627	2.22391	2.22889	2.07599	1.98398	1.97295	1.98294	2.41397	2.43893	2.48293	2.48298	2.15747	2.12702
3.073	3.145	3.119	3.136	3.311	3.356	3.092	3.01	2.998	2.989	3.11	2.972	2.785	2.846	3.108	3.264	3.353	3.495	3.104	0.8648	1.62204	1.35162	1.12379	0.89565	0.82805	1.32637	1.08268	0.85719	0.77328	0.86496	0.48916	0.153551	0.0647302	0.86313	0.505591	0.170649	0.0985888	1.40319	2.219	2.238	2.058	1.972	1.951	1.961	2.398	2.445	2.484	2.49	2.138	2.122
3.12651	3.19633	3.15648	3.18336	3.32328	3.38422	3.13351	3.06649	3.05263	3.05061	3.16353	3.04577	2.82241	2.86628	3.15754	3.30054	3.38511	3.51611	3.16133	0.870144	1.62601	1.35431	1.1151	0.895263	0.820145	1.3304	1.08175	0.850316	0.76992	0.870343	0.49118	0.162345	0.0679487	0.868184	0.519115	0.158695	0.0775178	1.4099	2.23003	2.24803	2.06306	1.98506	1.95709	1.96203	2.40596	2.44798	2.49101	2.49505	2.14704	2.12
3.1766	3.22874	3.20363	3.21872	3.35078	3.40583	3.1836	3.11462	3.11451	3.11053	3.21559	3.12041	2.86268	2.89378	3.21058	3.35358	3.39591	3.52691	3.19374	0.874466	1.62916	1.35874	1.11595	0.891698	0.812858	1.32963	1.08855	0.872366	0.768005	0.875559	0.493144	0.162796	0.0717202	0.871543	0.52541	0.155277	0.0695033	1.41108	2.23298	2.25098	2.06895	1.99095	1.96593	1.96498	2.40203	2.44602	2.49199	2.49996	2.15097	2.12
3.22501	3.28301	3.24901	3.256	3.366	3.421	3.22201	3.15701	3.17801	3.17901	3.26801	3.21201	2.93401	2.93403	3.25801	3.373	3.403	3.528	3.24001	0.87858	1.63206	1.35876	1.11681	0.880489	0.809079	1.33649	1.08199	0.8644	0.76767	0.880121	0.510503	0.196952	0.107438	0.87505	0.520487	0.155679	0.0662588	1.41457	2.242	2.258	2.068	1.996	1.971	1.967	2.411	2.45	2.503	2.506	2.159	2.114
3.26942	3.3214	3.29136	3.28934	3.4021	3.43908	3.27535	3.21441	3.2466	3.25069	3.31035	3.29976	3.02668	3.16429	3.30146	3.40307	3.41303	3.534	3.28045	0.882048	1.63514	1.3619	1.11921	0.870622	0.802366	1.33847	1.09287	0.866747	0.76934	0.885045	0.536019	0.210787	0.166484	0.877078	0.501682	0.148704	0.0572797	1.41644	2.24501	2.25605	2.06803	1.99999	1.974	1.96904	2.41203	2.45208	2.50502	2.50809	2.15902	2.1141
3.3105	3.36052	3.32657	3.3226	3.41188	3.4469	3.30958	3.25451	3.30529	3.31818	3.34458	3.3741	3.09319	3.09484	3.34645	3.40992	3.41596	3.534	3.32446	0.886782	1.64156	1.36691	1.11776	0.8649	0.79413	1.34166	1.0975	0.864537	0.766376	0.890385	0.536899	0.211432	0.107171	0.880834	0.50087	0.147119	0.054316	1.42307	2.24599	2.26094	2.07096	1.99901	1.974	1.97295	2.41496	2.4599	2.50698	2.51689	2.16098	2.12388
3.35501	3.40301	3.377	3.36	3.44	3.463	3.36501	3.31401	3.39201	3.40001	3.38901	3.45601	3.18302	3.20202	3.39001	3.428	3.423	3.537	3.36501	0.890131	1.64583	1.36981	1.11654	0.85183	0.78527	1.35396	1.09523	0.853812	0.771962	0.895171	0.526385	0.19258	0.101661	0.882851	0.49831	0.14085	0.0507999	1.4279	2.252	2.261	2.075	2.004	1.972	1.978	2.411	2.469	2.515	2.519	2.168	2.126
3.39442	3.44351	3.40448	3.38536	3.4571	3.48409	3.40055	3.37256	3.4527	3.47276	3.42938	3.52562	3.28386	3.31229	3.43442	3.43823	3.42303	3.53693	3.40645	0.894876	1.65151	1.3738	1.11428	0.853922	0.78538	1.36152	1.09758	0.867146	0.786591	0.899071	0.556116	0.194462	0.106568	0.88833	0.497997	0.13954	0.0503832	1.43267	2.257	2.25497	2.07299	2.00702	1.97	1.96797	2.40997	2.475	2.52696	2.52404	2.17298	2.12408
3.43559	3.49351	3.45153	3.42065	3.4669	3.49291	3.45447	3.42746	3.52033	3.54627	3.46663	3.5864	3.36718	3.43776	3.47559	3.46078	3.42597	3.53007	3.45056	0.900346	1.65712	1.38071	1.11953	0.85797	0.78736	1.36393	1.10928	0.872636	0.786679	0.904962	0.516779	0.178132	0.096668	0.893182	0.513269	0.142501	0.0487462	1.43481	2.257	2.25203	2.07201	2.00898	1.97	1.96503	2.40703	2.475	2.52304	2.52796	2.17102	2.13192
3.47101	3.53101	3.48401	3.454	3.501	3.518	3.48601	3.48601	3.59501	3.62401	3.508	3.66001	3.49102	3.56302	3.50801	3.471	3.429	3.534	3.49201	0.90279	1.66059	1.37947	1.11601	0.85849	0.78847	1.37134	1.10768	0.87932	0.800841	0.90747	0.524868	0.166557	0.0857757	0.89548	0.506809	0.148019	0.0521595	1.43751	2.256	2.248	2.072	2.005	1.966	1.967	2.407	2.481	2.527	2.528	2.168	2.133
3.51735	3.58137	3.5314	3.48535	3.51431	3.54217	3.54434	3.54356	3.67267	3.70171	3.54445	3.72247	3.62725	3.72251	3.56132	3.48514	3.44317	3.53805	3.53744	0.901855	1.65735	1.37779	1.11251	0.857	0.789303	1.37051	1.12042	0.879154	0.811434	0.903997	0.512167	0.142017	0.0529793	0.897675	0.500404	0.143648	0.0486584	1.43499	2.25899	2.24195	2.06694	2.002	1.96497	1.96302	2.40296	2.48399	2.526	2.52794	2.17	2.13003
3.55158	3.61756	3.57052	3.51958	3.54463	3.5588	3.57759	3.59833	3.7382	3.77115	3.58846	3.76844	3.7495	3.87019	3.59262	3.49883	3.4598	3.54294	3.58047	0.89937	1.6533	1.36992	1.11003	0.849146	0.778858	1.37364	1.12316	0.881541	0.816755	0.90074	0.512891	0.132971	0.0519328	0.895269	0.481205	0.126836	0.0455678	1.4287	2.25801	2.23706	2.06107	2.002	1.96204	1.96498	2.39905	2.48301	2.526	2.52207	2.17	2.13296
3.6	3.671	3.60901	3.557	3.575	3.589	3.636	3.65601	3.80501	3.83901	3.627	3.805	3.88301	4.01101	3.641	3.521		3.564	3.631	0.895309	1.64538	1.361	1.10003	0.845429	0.775419	1.36854	1.12857	0.891209	0.82029	0.896859	0.523624	0.127724	0.0561148	0.89151	0.486966		0.0516794	1.42451	2.257	2.227	2.06	2	1.959	1.959	2.394	2.476	2.526	2.522	2.168	2.128
3.63646	3.7115	3.6614	3.60645	3.61051	3.61644	3.68049	3.70752	3.87047	3.89651	3.6704	3.85116	3.95781	4.09296	3.67251	3.57031			3.67248	0.889415	1.6388	1.34766	1.08043	0.834453	0.764908	1.36081	1.12242	0.882543	0.821936	0.887913	0.559369	0.17062	0.104006	0.887917	0.544078			1.41717	2.25898	2.2209	2.04997	1.99795	1.95893	1.95689	2.39094	2.47293	2.52191	2.51693	2.17197	2.13798
3.68353	3.76249	3.7016	3.65254	3.66248	3.66056	3.7305	3.76047	3.91852	3.94848	3.7106	3.86783	4.04017	4.19002	3.72448	3.60168			3.72151	0.882856	1.63348	1.34476	1.08511	0.830737	0.756564	1.35228	1.12333	0.885926	0.821485	0.883158	0.56032	0.159462	0.106653	0.880465	0.556079			1.40963	2.25702	2.2111	2.04703	1.99305	1.95207	1.94611	2.38506	2.46607	2.51309	2.51007	2.16903	2.13602
3.72501	3.80201	3.752	3.696	3.69601	3.698	3.777	3.802	3.966	4.007	3.75501	3.92901	4.07001	4.21701	3.76601	3.643			3.768	0.88144	1.62665	1.33775	1.07676	0.827929	0.745979	1.35522	1.12055	0.88638	0.82251	0.879489	0.56349	0.180487	0.127337	0.88094	0.55879			1.40448	2.255	2.202	2.038	1.987	1.945	1.941	2.37	2.464	2.508	2.506	2.165	2.13
3.78056	3.85642	3.79845	3.7475	3.75749	3.75047	3.82841	3.84832	4.01226	4.04943	3.80958	3.98356	4.12924	4.2722	3.82355	3.69649			3.81149	0.877067	1.624	1.33107	1.07141	0.822493	0.735468	1.34508	1.11039	0.882738	0.821369	0.873588	0.557562	0.144389	0.0952242	0.878295	0.560802			1.40243	2.25092	2.1959	2.02989	1.98391	1.93891	1.93092	2.36402	2.45599	2.50095	2.49593	2.16093	2.12599
3.83545	3.89758	3.84255	3.7965	3.80551	3.79653	3.86859	3.87968	4.03774	4.09157	3.86643	4.03845	4.15276	4.2918	3.87746	3.74451			3.85951	0.877723	1.62161	1.32869	1.06962	0.812046	0.735232	1.34532	1.11088	0.883562	0.818351	0.872432	0.49224	0.129649	0.0741134	0.880716	0.553177			1.40043	2.24308	2.1861	2.01911	1.97509	1.93009	1.92308	2.36598	2.45501	2.49605	2.48907	2.15407	2.12501
3.88702	3.95003	3.89303	3.85403	3.86604	3.86404	3.91803	3.91802	4.06803	4.12001	3.91702	4.08401	4.157	4.29	3.92803	3.81205			3.91303	0.879162	1.6278	1.3298	1.0646	0.811739	0.726433	1.34603	1.11137	0.884676	0.81903	0.874423	0.487307	0.127813	0.0584387	0.881531	0.546201			1.4048	2.239	2.17599	2.00899	1.965	1.915	1.912	2.357	2.44299	2.48999	2.47999	2.148	2.113
3.93048	4.00038	3.94549	3.91158	3.93164	3.92874	3.96252	3.9574	4.11506	4.14611	3.96051	4.1102	4.16303	4.29004	3.97345	3.90564			3.96044	0.882293	1.633	1.33264	1.06437	0.81032	0.731331	1.35627	1.11589	0.877951	0.818917	0.879127	0.499221	0.133607	0.0561389	0.883006	0.5816			1.40865	2.23192	2.16695	1.99895	1.95692	1.9119	1.90491	2.35291	2.43394	2.47398	2.47093	2.14091	2.10794
3.97558	4.03666	3.99157	3.96649	3.99244	3.99835	4.01154	3.99564	4.12095	4.1569	4.00855	4.12883	4.16597	4.29396	4.01561	3.96644			4.00162	0.889206	1.63606	1.33945	1.0711	0.813144	0.737057	1.35893	1.10997	0.878	0.815759	0.885501	0.505036	0.133323	0.0531973	0.890173	0.55039			1.41249	2.22407	2.16205	1.99405	1.94907	1.90209	1.89608	2.34408	2.42805	2.47202	2.46406	2.13208	2.10205
4.02203	4.08703	4.03703	4.02004	4.06905	4.07405	4.04203	4.01803	4.14401	4.17301	4.04803	4.15801	4.172	4.298	4.06103	4.03204			4.05003	0.897223	1.64451	1.35268	1.07425	0.815504	0.745134	1.36658	1.11508	0.873952	0.81146	0.895083	0.538694	0.13077	0.0488293	0.896444	0.541174			1.42124	2.213	2.156	1.99	1.93899	1.898	1.893	2.341	2.421	2.46499	2.459	2.122	2.096
4.06244	4.12843	4.07746	4.07955	4.14071	4.15082	4.09029	4.06918	4.15814	4.18515	4.08848	4.16913	4.17599	4.298	4.10438	4.09667	3.82325		4.0904	0.902324	1.65124	1.36123	1.08202	0.822392	0.751228	1.37529	1.12037	0.876403	0.811941	0.899383	0.529445	0.130177	0.0477682	0.902181	0.532416	0.229584		1.42944	2.2069	2.15298	1.98796	1.92997	1.89196	1.88896	2.33898	2.41498	2.45696	2.45191	2.11592	2.09596
4.10353	4.16854	4.1205	4.13041	4.20723	4.22712	4.11768	4.08581	4.17085	4.19884	4.13348	4.18086	4.17501	4.298	4.13959	4.15928	3.93966		4.12757	0.911119	1.65857	1.36441	1.09565	0.836547	0.765921	1.38408	1.11942	0.879445	0.806463	0.90803	0.524289	0.132691	0.0476019	0.910632	0.532954	0.155327		1.43374	2.19711	2.15102	1.98405	1.92703	1.88805	1.88505	2.33702	2.41302	2.45305	2.4431	2.10809	2.09205
4.13804	4.21105	4.17104	4.18205	4.28505	4.29108	4.16004	4.11503	4.19201	4.21201	4.17203	4.19301	4.17	4.278	4.17404	4.23407	4.0201	4.07411	4.17304	0.915192	1.66449	1.37308	1.11143	0.851255	0.778377	1.39055	1.11972	0.876718	0.805664	0.911141	0.505679	0.128551	0.0435398	0.915643	0.549431	0.166264	0.0775435	1.44062	2.19599	2.151	1.985	1.925	1.888	1.89599	2.338	2.407	2.442	2.439	2.106	2.095
4.17848	4.25737	4.21249	4.23457	4.33471	4.37176	4.20041	4.14237	4.20127	4.2212	4.20555	4.20221	4.17009	4.27803	4.2174	4.30079	4.12021	4.18224	4.21447	0.917271	1.66997	1.3761	1.11521	0.875693	0.794947	1.39219	1.12301	0.894145	0.810041	0.912461	0.504898	0.129241	0.0433554	0.918459	0.550342	0.160827	0.0712187	1.44479	2.19003	2.15402	1.98295	1.92196	1.88895	1.88401	2.33501	2.40599	2.43903	2.43605	2.102	2.09197
4.22358	4.29168	4.25857	4.28751	4.40138	4.44333	4.23864	4.17668	4.22676	4.23983	4.25751	4.22182	4.17892	4.28097	4.25465	4.37431	4.23394	4.29792	4.25859	0.91831	1.66935	1.3801	1.11938	0.890977	0.804035	1.39266	1.12286	0.880547	0.816648	0.91351	0.512212	0.137741	0.0457377	0.919312	0.559881	0.169915	0.0804636	1.44621	2.19297	2.15598	1.97805	1.91804	1.88405	1.88499	2.33599	2.40501	2.44197	2.44095	2.102	2.08903
4.25602	4.34502	4.29802	4.33202	4.46804	4.51504	4.29002	4.20902	4.24001	4.25701	4.28602	4.24101	4.185	4.28	4.29102	4.41803	4.35107	4.44008	4.30102	0.915465	1.66704	1.37795	1.13045	0.902592	0.817654	1.38756	1.1221	0.881292	0.820625	0.910325	0.526061	0.14194	0.0460497	0.916846	0.555916	0.151761	0.0615178	1.44509	2.193	2.157	1.979	1.915	1.884	1.887	2.33	2.398	2.441	2.439	2.104	2.083
4.29841	4.3825	4.34436	4.37846	4.53859	4.58964	4.33049	4.24152	4.25831	4.2752	4.32545	4.25922	4.18803	4.28003	4.33642	4.47253	4.47914	4.58438	4.34349	0.90675	1.66508	1.37574	1.13121	0.90582	0.824585	1.38491	1.11233	0.884021	0.847414	0.901094	0.52848	0.142301	0.0454208	0.909124	0.549204	0.153957	0.0575088	1.43912	2.19302	2.16206	1.98199	1.91704	1.88302	1.89401	2.32502	2.39802	2.44205	2.44005	2.10501	2.08401
4.33557	4.42846	4.37761	4.42051	4.59237	4.64832	4.37548	4.28944	4.28667	4.29378	4.36652	4.27976	4.19097	4.28297	4.37456	4.52143	4.58378	4.71053	4.38848	0.899425	1.656	1.37446	1.13405	0.916851	0.833249	1.37069	1.10618	0.86946	0.826702	0.894141	0.52851	0.14057	0.0445798	0.901281	0.529391	0.146388	0.0638066	1.4313	2.19498	2.16793	1.98101	1.92095	1.88498	1.89499	2.32698	2.39998	2.44694	2.44494	2.10599	2.08499
4.38014	4.47211	4.4261	4.47114	4.66009	4.70914	4.4281	4.3281	4.31414	4.31909	4.40215	4.29808	4.19701	4.28601	4.42312	4.56112	4.6782	4.81621	4.43112	0.893119	1.65433	1.36966	1.13226	0.907846	0.832501	1.36863	1.11007	0.86295	0.824593	0.888468	0.525033	0.13759	0.0429518	0.894701	0.51634	0.16618	0.0955191	1.42743	2.19101	2.17202	1.98702	1.92199	1.88801	1.9	2.31702	2.39801	2.44499	2.447	2.105	2.08599
4.43449	4.5134	4.46656	4.52548	4.69361	4.76251	4.46647	4.36752	4.36626	4.35337	4.4605	4.32845	4.20111	4.28801	4.46954	4.60962	4.75462	4.89861	4.47645	0.885035	1.64932	1.3653	1.13458	0.917952	0.836575	1.35903	1.09025	0.870389	0.837406	0.880013	0.518593	0.137676	0.043683	0.887175	0.493233	0.181255	0.121882	1.42474	2.19495	2.18004	1.99504	1.91905	1.89102	1.90101	2.3261	2.40302	2.44203	2.44603	2.10398	2.08304
4.48068	4.55173	4.51963	4.57069	4.7516	4.81066	4.51069	4.41666			4.50767	4.37071	4.21192	4.28899	4.52064	4.66859	4.81359	4.9566	4.51871	0.880809	1.64544	1.36089	1.13566	0.915318	0.832349	1.34832	1.07403			0.876554	0.517945	0.141076	0.0458648	0.881996	0.488771	0.169383	0.105931	1.42106	2.19003	2.18397	1.99897	1.92397	1.89299	1.90199	2.33593	2.40499			2.10201	2.08697
4.53204	4.60503	4.56603	4.61503	4.78703	4.85002	4.55303	4.46503			4.56104	4.42204	4.23002	4.299	4.57104	4.72303	4.83402	4.97302	4.56903	0.881969	1.6452	1.362	1.12727	0.91127	0.829755	1.35231	1.07397			0.87753	0.523449	0.146624	0.0504143	0.883298	0.497181	0.163022	0.0957597	1.41981	2.198	2.19501	2.00601	1.931	1.892	1.903	2.34901	2.41401			2.107	2.08399
4.58855	4.6465	4.61449	4.65841	4.83712	4.8853	4.59649	4.50563	4.51353		4.61659	4.4798	4.25348	4.30524	4.62656	4.76958	4.86518	5.00115	4.61454	0.880581	1.64454	1.35522	1.11723	0.895703	0.821607	1.35324	1.07559	0.854275		0.877822	0.521688	0.152687	0.0569762	0.880209	0.499143	0.150929	0.0802263	1.41909	2.19701	2.20309	2.01503	1.93402	1.897	1.90601	2.36306	2.42199	2.45799		2.106	2.07594
4.6394	4.69345	4.66046	4.69655	4.84787	4.91367	4.64246	4.56431	4.56243		4.67136	4.55413	4.29847	4.32774	4.67839	4.82337	4.8818	5.01484	4.66441	0.882547	1.64333	1.35434	1.11912	0.899743	0.817617	1.3548	1.07162	0.851048		0.880835	0.522441	0.170105	0.0640667	0.881001	0.506849	0.146186	0.0687252	1.42123	2.19799	2.2119	2.01797	1.93598	1.897	1.90699	2.36893	2.42101	2.45701		2.106	2.07007
4.69205	4.74204	4.70903	4.73004	4.88801	4.93502	4.68705	4.62905	4.60807		4.72305	4.63609	4.36607	4.37819	4.72605	4.85703	4.89701	5.02301	4.70904	0.891252	1.64838	1.36246	1.11841	0.887735	0.811837	1.3622	1.09138	0.842429		0.891034	0.526534	0.186778	0.0697103	0.88778	0.513962	0.143125	0.0605635	1.42585	2.205	2.221	2.027	1.94201	1.902	1.907	2.375	2.425	2.467		2.114	2.061
4.74553	4.77946	4.74353	4.77438	4.90316	4.95215	4.73738	4.67948			4.77357	4.72984	4.43975	4.57873	4.7795	4.88427	4.90906	5.03403	4.75641	0.893587	1.65242	1.36671	1.10823	0.882545	0.808491	1.3637	1.08753			0.895297	0.530403	0.205897	0.164996	0.888103	0.527155	0.137757	0.0536191	1.42956	2.20905	2.22607	2.02605	1.94903	1.90702	1.90503	2.37906	2.43002			2.11804	2.05601
4.79553	4.82259	4.79353	4.80967	4.91786	4.96587	4.77267	4.72457	4.73744	4.74429	4.8265	4.80826	4.51033	4.64735	4.82656	4.90976	4.91494	5.03697	4.79464	0.900802	1.65712	1.37293	1.1098	0.884888	0.801119	1.37876	1.08395	0.850416	0.786654	0.903433	0.53256	0.217818	0.17768	0.893965	0.530469	0.132767	0.0488549	1.43579	2.21395	2.23294	2.03095	1.95197	1.90898	1.90797	2.38494	2.43198	2.47293	2.47101	2.12196	2.05699
4.84755	4.87656	4.84505	4.86004	4.94502	4.97452	4.83009	4.78809	4.83368	4.83968	4.88254	4.92813	4.60805	4.73373	4.88105	4.93151	4.919	5.03248	4.84557	0.898295	1.64699	1.36839	1.09784	0.858009	0.785378	1.35681	1.07009	0.819027	0.757388	0.903012	0.535354	0.189688	0.134029	0.890727	0.521184	0.132517	0.05041	1.42602	2.215	2.2285	2.0315	1.952	1.9155	1.90951	2.38	2.44197	2.47649	2.47251	2.126	2.06451
4.88098	4.91057	4.88148	4.88486	4.96073	4.9862	4.86954	4.83216	4.91472	4.92482	4.91398	4.99322	4.74165	4.78131	4.91403	4.94012	4.91904	5.02549	4.88551	0.901927	1.64856	1.37428	1.09702	0.852663	0.781621	1.36741	1.08324	0.82995	0.769325	0.905842	0.526868	0.168503	0.0764899	0.89495	0.515161	0.136058	0.0527661	1.43206	2.21803	2.22796	2.03401	1.95103	1.91552	1.91402	2.38199	2.43609	2.4746	2.47455	2.13004	2.06809
4.92514	4.96307	4.92566	4.9186	4.9826	5.0046	4.91969	4.89383	4.98202	5.00141	4.95868	5.06031	4.84876	4.90378	4.96312	4.95103	4.92252	5.02463	4.93317	0.903585	1.6583	1.38014	1.09626	0.843263	0.780211	1.3706	1.08729	0.845323	0.779155	0.908874	0.531054	0.152168	0.0753816	0.895114	0.508289	0.139661	0.0529627	1.43743	2.22103	2.22402	2.03497	1.95425	1.91701	1.91548	2.38144	2.44395	2.48394	2.47955	2.13352	2.07598
4.96153	4.99654	4.96353	4.93502	4.99701	5.01901	4.96103	4.94754	5.05604	5.07856	4.99453	5.11905	4.9586	5.04711	4.99753	4.96452	4.92601	5.0275	4.97153	0.909015	1.65784	1.3809	1.11514	0.869237	0.790531	1.375	1.10068	0.856799	0.790838	0.912934	0.518096	0.137509	0.0607431	0.901735	0.506568	0.145842	0.0571136	1.43726	2.2245	2.224	2.033	1.96	1.915	1.919	2.3795	2.44201	2.4865	2.484	2.136	2.083
5.001	5.04557	5.00062	4.98046	5.02234	5.03973	5.00114	5.00273	5.11337	5.15135	5.03394	5.18817	5.08743	5.17785	5.03608	4.98625	4.93367	5.02977	5.00961	0.908679	1.65751	1.37473	1.10041	0.84015	0.771195	1.36926	1.11062	0.883864	0.805633	0.912244	0.526273	0.123931	0.0455895	0.901726	0.502502	0.141795	0.0575302	1.43736	2.22646	2.22198	2.03201	1.95895	1.91502	1.91601	2.38047	2.44907	2.48358	2.48701	2.13747	2.08494
5.04179	5.09229	5.05021	5.01765	5.0492	5.05932	5.05235	5.06248	5.18539	5.22157	5.0703	5.24466	5.20573	5.28898	5.08273	5.00743	4.98054	5.11021	5.05911	0.905848	1.65055	1.36554	1.08793	0.830875	0.769638	1.36837	1.10429	0.885996	0.810639	0.906162	0.543824	0.120781	0.0444519	0.902601	0.482107	0.104993	0.0472808	1.43057	2.22302	2.2205	2.03299	1.95515	1.91652	1.91652	2.37802	2.45401	2.48951	2.48797	2.13553	2.08071
5.08058	5.13807	5.0901	5.04959	5.0746	5.09005	5.10109	5.12106	5.25112	5.29412	5.10958	5.29305	5.32469	5.43372	5.12008	5.0551		4.97108	5.09363	0.902844	1.64489	1.36095	1.08912	0.830431	0.76421	1.35762	1.10616	0.885648	0.813403	0.901804	0.546947	0.119403	0.0567219	0.900574	0.54923		0.0922554	1.42628	2.22799	2.21799	2.03199	1.96201	1.9185	1.91849	2.37749	2.45399	2.4935	2.48949	2.13699	2.0935
5.12149	5.17656	5.13542	5.08947	5.11486	5.11585	5.14604	5.15964	5.31202	5.3551	5.15242	5.32655	5.42526	5.54983	5.16152	5.09525	4.96909	5.10541	5.15043	0.899148	1.64197	1.3595	1.08783	0.833975	0.759903	1.35494	1.11498	0.886767	0.812844	0.898112	0.528011	0.143476	0.0845513	0.896944	0.592158	0.173221	0.13326	1.42165	2.22349	2.21543	2.02997	1.965	1.91746	1.91599	2.37497	2.45052	2.49452	2.48749	2.13347	2.09664
5.1669	5.22886	5.17496	5.13338	5.14826	5.14886	5.19637	5.21871	5.361	5.41095	5.1919	5.37776	5.49616	5.62818	5.20989	5.11913	4.97792	5.05051	5.19045	0.896116	1.63246	1.3516	1.08592	0.823556	0.752338	1.34797	1.11217	0.889669	0.818687	0.895003	0.528763	0.198424	0.15963	0.893943	0.597827	0.180759	0.0681097	1.41588	2.22256	2.20891	2.02749	1.96496	1.91405	1.91553	2.37237	2.45193	2.49589	2.48643	2.13104	2.1093
5.21654	5.27505	5.22755	5.18354	5.19055	5.19105	5.24505	5.26455	5.42304	5.47354	5.24104	5.41105	5.57353	5.71003	5.25705	5.17703	4.99901	5.054	5.24354	0.889313	1.62455	1.34151	1.07556	0.819284	0.743977	1.34814	1.11923	0.88963	0.814217	0.889985	0.548647	0.17638	0.12992	0.885696	0.58799	0.182051	0.0652599	1.41032	2.22	2.20399	2.024	1.9625	1.914	1.91549	2.368	2.4495	2.4875	2.4815	2.129	2.10601
5.26369	5.32413	5.28008	5.22723	5.24016	5.24164	5.29512	5.31645	5.46794	5.51603	5.28672	5.46881	5.60248	5.74247	5.30718	5.20602	5.00727	5.05307	5.28861	0.882032	1.61643	1.33245	1.0662	0.812832	0.740676	1.34563	1.10536	0.889124	0.811183	0.884282	0.529651	0.176112	0.129561	0.876442	0.598818	0.193294	0.0757595	1.40114	2.21493	2.19649	2.01994	1.96039	1.90897	1.90848	2.36545	2.45197	2.48543	2.47647	2.12392	2.11914
5.3208	5.37638	5.32832	5.28684	5.295	5.295	5.34638	5.35597	5.50632	5.56014	5.34571	5.53559	5.64044	5.77988	5.36284	5.28226	5.03277	5.05994	5.33938	0.878755	1.61305	1.33034	1.05749	0.805578	0.731017	1.33806	1.10343	0.882435	0.806434	0.880652	0.503328	0.149947	0.100389	0.874069	0.595674	0.201159	0.0832028	1.39769	2.20858	2.19539	2.01492	1.95202	1.90692	1.90697	2.36086	2.44944	2.47947	2.47395	2.11711	2.12887
5.37261	5.43009	5.37561	5.33712	5.35261	5.35163	5.3986	5.40508	5.54853	5.59404	5.39461	5.58511	5.64852	5.819	5.4181	5.33626	5.05602		5.3896	0.876435	1.61054	1.32694	1.05408	0.800842	0.726461	1.34262	1.09841	0.87322	0.799564	0.877281	0.540516	0.149077	0.0514104	0.872954	0.560488	0.209702		1.39903	2.20749	2.18849	2.0095	1.94949	1.9005	1.90249	2.34901	2.44549	2.47649	2.4705	2.11699	2.12095
5.43732	5.48752	5.44644	5.4146	5.43368	5.44564	5.4574	5.45331	5.5642	5.61216	5.46634	5.61908	5.67903	5.81978	5.47631	5.41594			5.44849	0.882695	1.60586	1.32283	1.03578	0.794596	0.715204	1.33476	1.09365	0.861167	0.791103	0.883202	0.54833	0.120054	0.0425582	0.880698	0.556923			1.38951	2.20602	2.16094	2.00293	1.94604	1.89404	1.89694	2.33902	2.43198	2.47401	2.47199	2.125	2.10601
5.46717	5.53483	5.48722	5.46922	5.49572	5.5047	5.49408	5.48155	5.58246	5.62632	5.49824	5.62701	5.682	5.80002	5.50519	5.50158			5.49317	0.885	1.61435	1.32625	1.05937	0.798222	0.739431	1.33996	1.08911	0.859143	0.783302	0.885188	0.550083	0.125648	0.0388243	0.883252	0.566862			1.39364	2.20809	2.15605	1.997	1.95	1.89802	1.892	2.34105	2.42998	2.47493	2.47098	2.12509	2.10709
5.51707	5.57008	5.53907	5.52108	5.5691	5.5771	5.54006	5.50506	5.60202	5.64002	5.55106	5.67002	5.682	5.801	5.55607	5.56909			5.54305	0.887582	1.61677	1.32986	1.07129	0.81616	0.731816	1.34353	1.08496	0.858842	0.782116	0.885962	0.509776	0.122576	0.0385802	0.887601	0.560134			1.40092	2.21199	2.15801	1.997	1.94999	1.89899	1.892	2.34299	2.42899	2.472	2.46999	2.12899	2.111
5.56758	5.62554	5.58952	5.58279	5.64208	5.64921	5.58445	5.54543	5.61938	5.65609	5.59663	5.68129	5.685	5.79804	5.60652	5.63701	5.37842	5.52236	5.58062	0.896207	1.62917	1.34457	1.0586	0.79524	0.736338	1.35077	1.09311	0.86017	0.779289	0.89501	0.506857	0.12691	0.0386839	0.895584	0.549016	0.21673	0.171221	1.40745	2.20293	2.1621	1.99905	1.94003	1.89203	1.89003	2.33609	2.42304	2.47007	2.46501	2.12393	2.114
5.61176	5.6669	5.6299	5.64299	5.72441	5.74129	5.61869	5.57848	5.6483	5.66339	5.64483	5.70323	5.68509	5.79996	5.64676	5.71415	5.48662	5.62472	5.62783	0.902857	1.63351	1.35312	1.08341	0.827323	0.753873	1.35357	1.09264	0.854963	0.778466	0.902576	0.50735	0.126165	0.0375905	0.901273	0.550634	0.190412	0.144719	1.41814	2.19809	2.17002	2.00295	1.942	1.89409	1.89246	2.34316	2.42602	2.47488	2.46595	2.11905	2.114
5.64411	5.70514	5.66819	5.68518	5.78424	5.79632	5.64816	5.59911	5.66103	5.68003	5.68013	5.71303	5.689	5.756	5.6791	5.76321	5.5554	5.61347	5.66312	0.90612	1.64095	1.35924	1.11607	0.847851	0.768861	1.35786	1.08763	0.858062	0.779992	0.904127	0.507352	0.127245	0.0426953	0.906073	0.535949	0.15951	0.0714272	1.42256	2.20199	2.17103	2.00101	1.94198	1.89803	1.91196	2.35001	2.42699	2.46999	2.464	2.121	2.11399
5.67562	5.74362	5.71951	5.73358	5.8508	5.88485	5.69244	5.6303	5.67026	5.68728	5.71562	5.72019	5.69004	5.75626	5.70758	5.82086	5.6641	5.74309	5.69562	0.90884	1.63892	1.36923	1.12022	0.867264	0.780257	1.36253	1.09713	0.858657	0.785975	0.908809	0.50791	0.128584	0.044155	0.907047	0.522108	0.135334	0.0572813	1.42174	2.19899	2.17908	2.00503	1.937	1.90497	1.90102	2.35306	2.42398	2.46696	2.46499	2.12	2.11198
5.73184	5.79984	5.76608	5.78743	5.92445	5.96254	5.73317	5.65801	5.69451	5.71233	5.77191	5.73756	5.69407	5.78005	5.76082	5.89931	5.76625	5.84465	5.75212	0.910586	1.63771	1.36444	1.12787	0.880493	0.802739	1.36715	1.09664	0.866344	0.797937	0.909574	0.506174	0.127215	0.0465074	0.909428	0.532438	0.154513	0.073982	1.42913	2.19805	2.18605	2.00798	1.93686	1.90216	1.90314	2.35802	2.42181	2.46307	2.46407	2.11995	2.10998
5.76705	5.83505	5.81103	5.84703	5.98506	6.02707	5.78204	5.70003	5.71602	5.72603	5.81005	5.76102	5.697	5.782	5.79505	5.95405	5.90211	5.99714	5.79904	0.90748	1.63783	1.36863	1.12975	0.893555	0.813537	1.36402	1.11825	0.86109	0.791575	0.906399	0.510087	0.128666	0.0509923	0.906431	0.523183	0.153399	0.0540483	1.42371	2.2	2.188	2.007	1.931	1.909	1.90901	2.359	2.414	2.466	2.467	2.118	2.109
5.8166	5.8866	5.84369	5.88282	6.04875	6.10074	5.82456	5.73559	5.7376	5.75237	5.85655	5.78523	5.70004	5.781	5.84269	6.00164	6.0186	6.14181	5.83966	0.907144	1.63759	1.36904	1.13303	0.899119	0.821312	1.36605	1.10404	0.861069	0.797202	0.904927	0.517584	0.134265	0.053309	0.907192	0.526297	0.152719	0.0626283	1.41987	2.19804	2.19308	2.00701	1.92997	1.9091	1.91704	2.35907	2.41305	2.46695	2.46897	2.12001	2.10496
5.86116	5.93102	5.89418	5.94272	6.10462	6.15551	5.86588	5.77902	5.78163	5.77981	5.89721	5.80242	5.70328	5.781	5.89307	6.04907	6.13625	6.27446	5.88804	0.901412	1.63522	1.3664	1.13489	0.909852	0.835907	1.36115	1.1054	0.878548	0.813157	0.900167	0.517067	0.1348	0.0511046	0.90054	0.513431	0.15135	0.0766816	1.41531	2.20105	2.19921	2.00819	1.92823	1.91595	1.92014	2.36435	2.41716	2.46286	2.46698	2.12102	2.10205
5.91018	5.97421	5.94416	5.97323	6.17312	6.21919	5.90318	5.82215	5.80821	5.81414	5.94814	5.82011	5.715	5.78102	5.9382	6.09418	6.23124	6.37823	5.9322	0.890549	1.62436	1.3581	1.13823	0.911236	0.840005	1.34357	1.08675	0.861086	0.813013	0.891582	0.512706	0.141952	0.0521459	0.888323	0.496209	0.158595	0.0983076	1.40907	2.20298	2.20803	2.01603	1.938	1.91403	1.92603	2.37903	2.42403	2.45701	2.46602	2.12199	2.10402
5.95154	6.02357	5.98262	6.02661	6.20039	6.2634	5.94447	5.85658	5.85743		5.98163	5.84648	5.71612	5.78503	5.98447	6.13564	6.28654	6.43255	5.97854	0.885589	1.62139	1.35942	1.13912	0.915005	0.843407	1.33699	1.0906	0.82761		0.885057	0.507198	0.140045	0.0535716	0.884338	0.493795	0.182911	0.120882	1.40416	2.19909	2.21609	2.02407	1.93808	1.92211	1.93302	2.38703	2.431	2.45898		2.12007	2.10903
6.00036	6.07513	6.03818	6.08083	6.23588	6.30002	5.98725	5.90913	5.89613		6.03839	5.89029	5.72723	5.78809	6.02748	6.19327	6.33453	6.48155	6.02723	0.878451	1.61749	1.35347	1.13029	0.909434	0.836935	1.33421	1.07849	0.829315		0.877717	0.507901	0.144877	0.0571461	0.877983	0.504008	0.169565	0.107634	1.39855	2.20695	2.22421	2.03012	1.94505	1.93195	1.93507	2.39016	2.43112	2.45728		2.12586	2.11191
6.05806	6.12305	6.08806	6.11606	6.27306	6.34304	6.04006	5.95706	5.94407	5.93907	6.09706	5.94507	5.73704	5.79203	6.09006	6.24705	6.35705	6.50505	6.07905	0.879334	1.60694	1.34992	1.12498	0.915918	0.836295	1.33354	1.08626	0.828288	0.796151	0.87802	0.507948	0.143096	0.0536139	0.878959	0.508968	0.15879	0.0989113	1.3943	2.205	2.23301	2.035	1.947	1.93	1.938	2.39701	2.43601	2.46901	2.475	2.12	2.10799
6.11259	6.17167	6.13868	6.16744	6.32419	6.37933	6.09657	6.00779	6.00283	5.99874	6.15068	6.00798	5.77568	5.81842	6.14057	6.29055	6.40105	6.546	6.1277	0.874305	1.61117	1.34568	1.11718	0.897	0.823131	1.32143	1.06126	0.834903	0.805656	0.869297	0.514696	0.157152	0.0659031	0.87771	0.498751	0.141194	0.0738302	1.39424	2.20804	2.24112	2.03916	1.951	1.93403	1.93999	2.407	2.44797	2.47792	2.4761	2.12011	2.10092
6.15618	6.22094	6.18897	6.20001	6.33876	6.40346	6.13936	6.06624	6.06438	6.0537	6.20104	6.08091	5.82664	5.85317	6.18318	6.33094	6.40521	6.54593	6.17918	0.876138	1.60911	1.34904	1.11371	0.894529	0.814998	1.32622	1.06081	0.83429	0.803992	0.877123	0.519457	0.18065	0.0806856	0.874076	0.506239	0.145213	0.0722823	1.39706	2.21109	2.25016	2.051	1.95114	1.93607	1.93893	2.40695	2.44609	2.47228	2.483	2.12798	2.09491
6.20616	6.26119	6.23017	6.24316	6.37108	6.42306	6.19717	6.11923	6.12325	6.12623	6.24518	6.1623	5.89622	6.03023	6.23317	6.3711	6.41403	6.54302	6.22914	0.87821	1.61532	1.35289	1.11147	0.881738	0.803012	1.32388	1.05419	0.828344	0.777302	0.880674	0.518883	0.190894	0.146707	0.873925	0.514287	0.149541	0.0672698	1.40031	2.21501	2.25702	2.05102	1.95703	1.93902	1.93599	2.40503	2.45	2.484	2.48302	2.12701	2.09099
6.25257	6.3164	6.27828	6.28833	6.39422	6.44012	6.24544	6.18561	6.19676	6.19182	6.29652	6.2499	5.95893	6.09694	6.28155	6.40127	6.42408	6.54898	6.26947	0.883826	1.62159	1.35615	1.10913	0.872531	0.797722	1.33133	1.07275	0.826636	0.755096	0.887472	0.517007	0.206371	0.163006	0.878346	0.524924	0.144135	0.0615009	1.40531	2.21804	2.26402	2.05602	1.96701	1.94596	1.934	2.41402	2.44903	2.48507	2.49001	2.13103	2.08698
6.30376	6.35303	6.30421	6.31769	6.41441	6.4513	6.28517	6.24033	6.26563	6.26563	6.34278	6.33058	6.04263	6.18165	6.33078	6.4255	6.43114	6.54691	6.31176	0.887942	1.62565	1.36056	1.10829	0.860159	0.787154	1.3362	1.05698	0.830749	0.757345	0.892113	0.529849	0.217583	0.174723	0.881604	0.519963	0.14091	0.062306	1.40827	2.22214	2.26598	2.058	1.96818	1.94205	1.93398	2.41593	2.45214	2.49102	2.49102	2.13414	2.08511
6.33606	6.39704	6.35604	6.34705	6.43203	6.46402	6.33504	6.29707	6.33508	6.33509	6.37606	6.39808	6.11211	6.25197	6.36406	6.44702	6.437	6.543	6.34406	0.89018	1.63188	1.36294	1.10482	0.854557	0.781365	1.34104	1.06616	0.833684	0.753707	0.89482	0.524285	0.204881	0.161967	0.88348	0.518806	0.135378	0.055739	1.41155	2.22801	2.26499	2.058	1.976	1.94399	1.933	2.413	2.458	2.49201	2.49201	2.14001	2.09
6.38645	6.43464	6.39153	6.38646	6.46122	6.47822	6.37168	6.35275	6.4011	6.41204	6.4254	6.46698	6.2023	6.23184	6.4175	6.46214	6.43704	6.54306	6.39553	0.898499	1.63071	1.36815	1.10413	0.852235	0.777214	1.35635	1.07748	0.845082	0.759761	0.902991	0.528434	0.189215	0.100709	0.891607	0.515103	0.133388	0.0548905	1.42021	2.24	2.25999	2.05697	1.97393	1.93393	1.93192	2.41497	2.45706	2.49908	2.50206	2.15201	2.09203
6.4191	6.48087	6.42982	6.41961	6.47747	6.49447	6.42106	6.40727	6.48076	6.48783	6.45508	6.53769	6.29679	6.36514	6.45406	6.47233	6.44	6.54698	6.43401	0.90217	1.6405	1.37593	1.10216	0.846245	0.778863	1.3644	1.08814	0.844532	0.764324	0.906734	0.52593	0.169782	0.0881318	0.89513	0.513161	0.132564	0.0542331	1.42415	2.24014	2.25886	2.05498	1.96905	1.92891	1.92593	2.41298	2.46107	2.50516	2.50605	2.15305	2.09409
6.46511	6.51718	6.46415	6.44513	6.49709	6.51408	6.46518	6.46023	6.55429	6.56429	6.5001	6.60823	6.41347	6.49646	6.49813	6.48603	6.44003	6.54604	6.47617	0.909261	1.64347	1.37699	1.10407	0.84771	0.776067	1.36919	1.10614	0.846698	0.773679	0.913579	0.527181	0.14241	0.0669816	0.902224	0.512773	0.133576	0.0547549	1.42698	2.24602	2.25295	2.05397	1.97098	1.925	1.92299	2.41198	2.46401	2.51201	2.50801	2.15501	2.09802
6.49555	6.56634	6.50452	6.47933	6.52128	6.53432	6.51245	6.5207	6.63281	6.64294	6.52656	6.67078	6.53836	6.61955	6.53356	6.4942	6.44714	6.55741	6.52133	0.909596	1.64919	1.37555	1.10414	0.847694	0.775313	1.37367	1.11001	0.851515	0.786787	0.913286	0.532738	0.145121	0.0698792	0.903274	0.510949	0.132437	0.0481928	1.4312	2.25001	2.23997	2.04699	1.96705	1.92399	1.91998	2.40693	2.46597	2.51391	2.51094	2.15706	2.10293
6.54473	6.59726	6.55085	6.50896	6.54669	6.56262	6.55328	6.58321	6.70544	6.72674	6.57671	6.74012	6.66096	6.75864	6.58366	6.5126	6.45934	6.59247	6.55121	0.90913	1.64502	1.37176	1.10338	0.846304	0.773707	1.37543	1.11085	0.866211	0.798147	0.91022	0.529294	0.140659	0.0531369	0.905301	0.504985	0.128505	0.0579718	1.42648	2.251	2.23673	2.04589	1.97093	1.92293	1.91795	2.40098	2.46307	2.506	2.50589	2.16191	2.097
6.57605	6.65105	6.58705	6.55004	6.57604	6.58903	6.60805	6.63506	6.76707	6.80108	6.60705	6.78804	6.78714	6.91416	6.61206	6.53802		6.57004	6.60305	0.905718	1.64307	1.36411	1.09808	0.846882	0.767583	1.36667	1.11232	0.877342	0.80614	0.906827	0.537572	0.132511	0.0525845	0.901918	0.47879		0.0533776	1.42356	2.251	2.22499	2.04099	1.968	1.92	1.916	2.39999	2.466	2.50599	2.50099	2.158	2.097
6.62651	6.69565	6.6346	6.58469	6.61044	6.61743	6.65274	6.69369	6.83594	6.87293	6.65543	6.82846	6.91918	7.06229	6.66457	6.55746		6.60585	6.64867	0.903499	1.63831	1.35977	1.09441	0.839581	0.760913	1.3713	1.11335	0.888219	0.815372	0.904132	0.54002	0.114945	0.057296	0.90019	0.487758		0.0709038	1.41637	2.25197	2.21692	2.03596	1.96701	1.916	1.914	2.395	2.46992	2.49992	2.49387	2.15896	2.10104
6.66412	6.7431	6.67819	6.63503	6.64293	6.64884	6.70607	6.74428	6.90426	6.94035	6.68721	6.86172	7.00489	7.15598	6.70596	6.59049		6.66672	6.6971	0.899752	1.62842	1.34848	1.08916	0.830981	0.751741	1.36307	1.1146	0.888289	0.819116	0.899779	0.559824	0.143287	0.0951192	0.897289	0.489828		0.163569	1.41333	2.24993	2.21079	2.03291	1.968	1.91595	1.91388	2.39479	2.46388	2.49381	2.48488	2.15598	2.10393
6.71118	6.78918	6.72818	6.67819	6.68218	6.68416	6.75119	6.79816	6.95719	6.99721	6.73817	6.89221	7.08417	7.23916	6.74619	6.6113		6.69723	6.74318	0.893529	1.6236	1.34198	1.08701	0.825968	0.744637	1.35991	1.11343	0.892867	0.821082	0.89135	0.555895	0.157033	0.115621	0.893477	0.495091		0.168823	1.40653	2.24698	2.20196	2.02898	1.96797	1.91399	1.90899	2.38593	2.45899	2.48598	2.47996	2.15498	2.10095
6.76258	6.84149	6.77948	6.73152	6.73345	6.72854	6.80654	6.84246	7.01148	7.05752	6.78657	6.95162	7.1333	7.28329	6.80162	6.69662		6.76136	6.79457	0.890278	1.61711	1.33466	1.07486	0.813907	0.735342	1.3542	1.11279	0.891916	0.827219	0.888487	0.588172	0.166305	0.1156	0.88971	0.585698		0.246049	1.40227	2.23996	2.19091	2.02191	1.95999	1.90992	1.90493	2.36698	2.45496	2.47891	2.4699	2.14892	2.08694
6.81504	6.88622	6.82315	6.77818	6.77429	6.77718	6.85511	6.88392	7.05455	7.10385	6.83804	7.00757	7.16018	7.309	6.85697	6.75225		6.79427	6.84606	0.886497	1.61356	1.33053	1.06524	0.802232	0.731867	1.34644	1.11132	0.89243	0.826223	0.884663	0.582002	0.152292	0.0966553	0.885944	0.599259		0.25782	1.39733	2.23598	2.18272	2.01377	1.95891	1.90298	1.89891	2.36486	2.45084	2.47098	2.46086	2.14198	2.08285
6.85903	6.93803	6.87203	6.82803	6.82904	6.82703	6.90203	6.92302	7.07802	7.14002	6.88204	7.07402	7.16801	7.30901	6.89803	6.80505		6.84805	6.89103	0.881316	1.61389	1.32947	1.06204	0.804013	0.72499	1.34194	1.1128	0.892439	0.824658	0.883113	0.462757	0.137156	0.0752887	0.877239	0.583575		0.238361	1.39723	2.23499	2.171	2.004	1.955	1.902	1.895	2.359	2.444	2.46999	2.455	2.14099	2.119
6.91368	6.9798	6.91681	6.88083	6.8849	6.88098	6.94278	6.9576	7.11424	7.16728	6.94567	7.11156	7.1882	7.3231	6.95271	6.88295		6.92594	6.94261	0.890837	1.61885	1.33236	1.06267	0.808778	0.725327	1.35132	1.11113	0.891366	0.821795	0.888032	0.45861	0.130216	0.0575189	0.891031	0.574934		0.223579	1.40224	2.22696	2.16781	1.99887	1.95191	1.89699	1.89491	2.35177	2.43984	2.46096	2.45296	2.13001	2.11384
6.96209	7.03604	6.97414	6.9394	6.94857	6.95057	6.99774	6.9994	7.13169	7.18731	6.99307	7.15057	7.202	7.33	7.00295	6.95071		6.98979	6.98621	0.892013	1.62094	1.33687	1.06362	0.809532	0.729311	1.34892	1.11628	0.888174	0.816495	0.886867	0.456599	0.105224	0.0463043	0.894557	0.543959		0.19413	1.40596	2.22395	2.15491	1.98988	1.94593	1.89588	1.88895	2.33617	2.42895	2.45786	2.44988	2.13098	2.10272
7.00716	7.0792	7.02113	6.99721	7.01327	7.01529	7.02816	7.01617	7.16004	7.20002	7.03715	7.17403	7.20201	7.33	7.04219	7.02127		6.94027	7.03613	0.892571	1.62923	1.33861	1.07429	0.817007	0.732236	1.35059	1.11592	0.881738	0.811748	0.888848	0.516618	0.113612	0.0435922	0.893661	0.537768		0.238149	1.41008	2.22197	2.15098	1.98499	1.94298	1.89098	1.88698	2.343	2.42699	2.452	2.44499	2.12997	2.091
7.05047	7.13144	7.05654	7.05259	7.08582	7.09184	7.07033	7.06115	7.17012	7.20609	7.07754	7.18219	7.20505	7.32997	7.09338	7.09378		7.01177	7.07157	0.900713	1.63535	1.34378	1.07848	0.816229	0.736549	1.36797	1.1199	0.878703	0.808578	0.896304	0.516189	0.111377	0.0415381	0.901963	0.545169		0.240429	1.41626	2.21388	2.14701	1.98297	1.93795	1.88695	1.88202	2.34305	2.42499	2.452	2.44301	2.12292	2.09201
7.09295	7.171	7.10507	7.1053	7.15969	7.16786	7.10009	7.07488	7.1813	7.21421	7.12586	7.19935	7.209	7.327	7.12802	7.16362		7.07803	7.12291	0.907186	1.64414	1.35477	1.08982	0.816616	0.74469	1.37789	1.11919	0.878914	0.80742	0.904567	0.514106	0.110269	0.0404747	0.906687	0.54896		0.235387	1.4257	2.20293	2.14805	1.98005	1.93398	1.88316	1.88393	2.34705	2.42395	2.45188	2.44393	2.11586	2.09305
7.13306	7.21307	7.15007	7.16008	7.2311	7.24613	7.14606	7.11204	7.19401	7.22301	7.16206	7.21402	7.209	7.32698	7.17105	7.23209	7.01909	7.03719	7.16106	0.910401	1.65072	1.36286	1.09555	0.835011	0.758596	1.38612	1.12102	0.877863	0.80488	0.90656	0.505088	0.110235	0.0398261	0.910781	0.56282	0.182842	0.0656955	1.43386	2.19999	2.15001	1.982	1.93299	1.89001	1.881	2.349	2.422	2.447	2.44101	2.11	2.095
7.17067	7.25753	7.19274	7.21176	7.297	7.32806	7.18166	7.13644	7.20023	7.22813	7.20071	7.22514	7.20801	7.316	7.20561	7.28898	7.0796	7.15664	7.1996	0.917193	1.65933	1.36969	1.10317	0.85483	0.77522	1.39156	1.12073	0.892143	0.805191	0.912767	0.491312	0.107221	0.0373784	0.917875	0.550595	0.177341	0.0690919	1.44199	2.19401	2.15607	1.97899	1.929	1.89599	1.88217	2.34999	2.42094	2.44507	2.44606	2.10701	2.095
7.21795	7.29526	7.245	7.26528	7.36767	7.40272	7.22781	7.16795	7.2164	7.23737	7.25102	7.23547	7.20907	7.316	7.24895	7.35844	7.19295	7.27267	7.24209	0.920913	1.66271	1.376	1.12035	0.863663	0.784576	1.39656	1.12215	0.886783	0.811117	0.916022	0.491849	0.10951	0.0372753	0.921789	0.553721	0.149211	0.0656891	1.44514	2.19519	2.16107	1.97807	1.92888	1.89491	1.89405	2.34898	2.41693	2.45002	2.45021	2.10814	2.09493
7.25817	7.3481	7.28716	7.31917	7.43825	7.47527	7.26217	7.20813	7.23307		7.29416	7.25507	7.212	7.316	7.28916	7.41921	7.31746	7.38551	7.28816	0.923993	1.66345	1.38007	1.13263	0.885652	0.801663	1.39983	1.1279	0.885679		0.917796	0.507433	0.114532	0.0374996	0.925951	0.553756	0.155489	0.0622688	1.44628	2.20299	2.16404	1.98101	1.924	1.89104	1.89603	2.34803	2.41401	2.451		2.114	2.09199
7.30348	7.37459	7.33147	7.36552	7.50466	7.5478	7.30746	7.24342	7.25126		7.33643	7.27528	7.21202	7.316	7.33147	7.47459	7.44234	7.52176	7.33148	0.922178	1.66084	1.37947	1.13303	0.894306	0.815894	1.39635	1.13284	0.893332		0.916726	0.527093	0.115209	0.0373932	0.923453	0.555242	0.139412	0.0565914	1.44376	2.20103	2.17411	1.98409	1.92302	1.901	1.90408	2.35695	2.41606	2.45208		2.11406	2.08799
7.34702	7.42695	7.37402	7.41231	7.56442	7.61954	7.34912	7.28121	7.27478		7.37516	7.3005	7.21419	7.316	7.37412	7.52712	7.56254	7.67887	7.37509	0.914876	1.65765	1.37846	1.13537	0.916155	0.832289	1.39222	1.12649	0.890423		0.908328	0.54055	0.117847	0.0376774	0.91742	0.546777	0.144319	0.0547371	1.44017	2.20417	2.18409	1.99207	1.92498	1.90102	1.91114	2.35314	2.42093	2.45907		2.11902	2.087
7.37755	7.47558	7.42408	7.46107	7.62108	7.67309	7.40207	7.33106	7.30706	7.30906	7.41255	7.31754	7.22651	7.32	7.41106	7.56605	7.64014	7.78615	7.42507	0.898725	1.63872	1.36886	1.14038	0.910102	0.830923	1.37593	1.12753	0.906143	0.868936	0.895234	0.525508	0.131103	0.0344885	0.89964	0.518227	0.166888	0.0731238	1.42161	2.1925	2.18102	1.99801	1.929	1.90951	1.91401	2.34801	2.41801	2.46201	2.46801	2.1085	2.086
7.41113	7.52305	7.4705	7.50314	7.6721	7.72912	7.44614	7.36453	7.34214	7.33489	7.44312	7.34186	7.2296	7.321	7.44562	7.59655	7.73005	7.88279	7.46759	0.892213	1.63445	1.3683	1.14248	0.921371	0.842576	1.36288	1.10859	0.880824	0.841037	0.892007	0.529058	0.134902	0.0371704	0.889855	0.504521	0.17677	0.12122	1.41646	2.19645	2.19261	2.00608	1.93153	1.91458	1.92257	2.35849	2.41346	2.44505	2.45857	2.11143	2.08351
7.46384	7.56985	7.51092	7.55628	7.72228	7.78131	7.49926	7.40547	7.35687	7.36636	7.49388	7.37347	7.23766	7.32103	7.49829	7.64299	7.81369	7.94544	7.51785	0.8828	1.62961	1.36358	1.14239	0.923175	0.843707	1.36177	1.09941	0.869371	0.82279	0.882971	0.524872	0.136305	0.038452	0.880497	0.502302	0.159835	0.105686	1.41172	2.1935	2.20205	2.01209	1.9355	1.9195	1.92855	2.3571	2.41055	2.45095	2.46513	2.10701	2.08392
7.50766	7.61363	7.56114	7.59912	7.76859	7.83011	7.53315	7.4516	7.40805	7.39106	7.54315	7.42213	7.24554	7.32403	7.53766	7.69815	7.83753	7.98203	7.55715	0.883978	1.62496	1.36286	1.13657	0.925931	0.845465	1.35428	1.08716	0.848279	0.778768	0.885824	0.529004	0.14335	0.0390669	0.880111	0.501659	0.162242	0.0858096	1.40956	2.19502	2.20903	2.02251	1.93951	1.92252	1.93451	2.36501	2.42004	2.45701	2.459	2.10902	2.0805
7.56355	7.65552	7.61099	7.64452	7.79785	7.86988	7.58849	7.4935	7.4525	7.4444	7.59705	7.46459	7.25792	7.33412	7.59554	7.75237	7.85573	8.00303	7.611	0.878117	1.62206	1.3576	1.13653	0.925438	0.843737	1.34616	1.06038	0.821857	0.785361	0.879301	0.524437	0.148585	0.0419607	0.874637	0.503924	0.155336	0.0814576	1.40585	2.20002	2.2201	2.02461	1.94257	1.92703	1.93901	2.37251	2.42957	2.46507	2.46007	2.11254	2.08145
7.61689	7.70729	7.65936	7.6952	7.84862	7.9156	7.63684	7.54291	7.50653	7.48762	7.65043	7.52269	7.29948	7.34734	7.64842	7.78791	7.87771	8.00651	7.6598	0.881296	1.62104	1.35647	1.13077	0.917233	0.838158	1.35159	1.06421	0.822663	0.76481	0.881726	0.516268	0.163618	0.0534104	0.878431	0.509838	0.152288	0.0777742	1.40896	2.20212	2.2301	2.03509	1.949	1.93112	1.94405	2.37263	2.43655	2.47293	2.46793	2.11655	2.07645
7.66956	7.74656	7.70456	7.72656	7.86505	7.93553	7.68157	7.59507	7.58107	7.55908	7.70506	7.59911	7.34359	7.43257	7.70206	7.84354	7.90801	8.02251	7.70655	0.879488	1.6268	1.36047	1.11839	0.911663	0.829852	1.34409	1.06732	0.827002	0.764486	0.881127	0.523629	0.174748	0.100802	0.875403	0.515889	0.135856	0.0614326	1.41454	2.21001	2.24351	2.0455	1.95651	1.9405	1.943	2.3835	2.44401	2.46502	2.47101	2.12201	2.0695
7.71751	7.79295	7.74945	7.77435	7.90233	7.95817	7.73498	7.64967	7.63855	7.62356	7.75251	7.68988	7.41723	7.48938	7.74902	7.87178	7.91357	8.02691	7.74802	0.881739	1.62829	1.36379	1.11768	0.89794	0.819928	1.3538	1.07257	0.821047	0.761605	0.88289	0.535075	0.192954	0.122654	0.878012	0.522836	0.136794	0.0597468	1.41984	2.21756	2.25214	2.04806	1.96257	1.94249	1.94248	2.38566	2.44852	2.47913	2.47705	2.12654	2.06898
7.76277	7.83186	7.78883	7.80577	7.93156	7.97353	7.77676	7.70585	7.69748	7.68347	7.79823	7.76596	7.47855	7.59631	7.79527	7.89715	7.92003	8.05654	7.79375	0.885257	1.63269	1.36802	1.11265	0.885203	0.811877	1.34465	1.08159	0.811058	0.746077	0.888061	0.53625	0.202955	0.126598	0.879791	0.525565	0.13656	0.0756567	1.42147	2.22259	2.26455	2.05355	1.96853	1.94201	1.9411	2.39798	2.4496	2.49288	2.48295	2.12963	2.06708
7.8066	7.87212	7.8306	7.84357	7.94257	7.98454	7.81311	7.75814	7.78368	7.7772	7.8411	7.83821	7.54272	7.52112	7.8371	7.92404	7.92602	8.06001	7.82761	0.888425	1.63462	1.37354	1.10363	0.880353	0.804046	1.34321	1.0825	0.835732	0.786857	0.891157	0.529392	0.200853	0.0926285	0.882859	0.508814	0.133348	0.0724735	1.4259	2.22953	2.27051	2.0575	1.972	1.9435	1.94448	2.40252	2.45552	2.5005	2.4955	2.13903	2.07001
7.83045	7.92136	7.86986	7.87234	7.97311	7.99964	7.86043	7.8136	7.85269	7.8572	7.87945	7.91868	7.62787	7.60901	7.87598	7.93866	7.93252	8.06201	7.8713	0.888765	1.63023	1.37365	1.10653	0.863612	0.799813	1.36143	1.07647	0.825338	0.76324	0.894437	0.542175	0.206583	0.106248	0.885723	0.502858	0.133286	0.0728234	1.41338	2.21905	2.26598	2.05902	1.97353	1.94501	1.94151	2.407	2.46402	2.501	2.49799	2.14953	2.07455
7.88056	7.96165	7.9077	7.9166	7.98097	8.01387	7.89569	7.86945	7.91245	7.91341	7.92057	7.9684	7.68327	7.72102	7.91154	7.94688	7.933	8.061	7.90471	0.891575	1.63548	1.37606	1.13005	0.857136	0.787145	1.35248	1.06908	0.839759	0.766932	0.898689	0.529018	0.177851	0.0827954	0.882762	0.488466	0.140204	0.0560128	1.41998	2.22495	2.26402	2.058	1.98597	1.95298	1.94697	2.40997	2.46295	2.50196	2.495	2.13997	2.08591
7.91405	8.00604	7.95404	7.94003	8.00303	8.02802	7.94404	7.92807	7.99908	8.00909	7.94705	8.04107	7.77813	7.83614	7.95005	7.96401	7.945	8.064	7.95903	0.895692	1.64192	1.38038	1.10338	0.859614	0.788191	1.36461	1.09301	0.856014	0.775093	0.901142	0.528503	0.172547	0.0843624	0.888731	0.492008	0.126308	0.0536	1.42902	2.23301	2.258	2.059	1.97901	1.946	1.94599	2.409	2.45901	2.498	2.495	2.14601	2.09201
7.95529	8.03847	7.98644	7.96925	8.02915	8.04719	7.98349	7.98646	8.0657	8.08373	7.99223	8.09864	7.88906	7.96114	7.99036	7.9712	7.94504	8.061	7.9875	0.897123	1.64836	1.37929	1.12242	0.854634	0.789342	1.37041	1.098	0.859712	0.77823	0.902755	0.513576	0.160836	0.0777011	0.889674	0.490461	0.133644	0.0535587	1.4315	2.23904	2.25995	2.05996	1.98399	1.94895	1.93998	2.41195	2.46695	2.49501	2.49601	2.15403	2.09904
7.98672	8.08955	8.03358	7.99676	8.04486	8.06782	8.03653	8.03656	8.14133	8.16231	8.01678	8.16739	8.00398	8.08491	8.02965	7.99281	7.94897	8.061	8.04152	0.897417	1.64774	1.37772	1.10939	0.852856	0.788527	1.37251	1.11759	0.867501	0.793346	0.901184	0.515344	0.154992	0.0713264	0.892218	0.506756	0.136257	0.0523408	1.42963	2.24297	2.25405	2.05603	1.98301	1.94404	1.93802	2.40605	2.46204	2.49599	2.49699	2.15697	2.10297
8.02704	8.12006	8.06106	8.02805	8.07003	8.08402	8.07905	8.08808	8.22209	8.24111	8.06104	8.22707	8.12616	8.20521	8.06905	8.00103	7.95701	8.06201	8.07307	0.900104	1.64532	1.37974	1.12684	0.846891	0.783675	1.37197	1.13831	0.873356	0.807102	0.904592	0.524968	0.140579	0.0552359	0.893766	0.494236	0.131161	0.0527327	1.42982	2.249	2.252	2.061	1.99099	1.94399	1.933	2.40301	2.45601	2.49699	2.49099	2.164	2.10201
8.06046	8.16246	8.11035	8.0643	8.09223	8.10221	8.1194	8.15236	8.29452	8.32361	8.09536	8.28434	8.2461	8.36822	8.10446	8.02217	7.96723	8.07229	8.12529	0.895559	1.6438	1.37928	1.10169	0.839832	0.779567	1.37201	1.12997	0.878047	0.816049	0.898454	0.546244	0.132628	0.0447517	0.890752	0.514233	0.124042	0.0621505	1.42715	2.24905	2.24995	2.06099	1.98104	1.937	1.93397	2.40897	2.46205	2.49294	2.48395	2.16105	2.10596
8.11056	8.21157	8.14768	8.09672	8.11679	8.1248	8.16262	8.19166	8.35051	8.38943	8.13466	8.32068	8.36497	8.49986	8.15357	8.04084	7.99179	8.10373	8.15673	0.901895	1.64295	1.36877	1.09174	0.832533	0.77381	1.37571	1.12969	0.891741	0.822425	0.901018	0.562876	0.142137	0.0654106	0.900694	0.523222	0.126429	0.0384856	1.42572	2.25396	2.24504	2.06001	1.98497	1.937	1.93103	2.40603	2.46696	2.48606	2.47805	2.16695	2.10203
8.13807	8.24807	8.18906	8.13806	8.14603	8.15204	8.21406	8.24607	8.41107	8.45008	8.17007	8.34004	8.45709	8.60909	8.17808	8.07604			8.20406	0.892734	1.63777	1.35991	1.08266	0.830934	0.768862	1.36856	1.12974	0.897115	0.824081	0.895322	0.572643	0.162451	0.103331	0.887977	0.528691			1.41974	2.253	2.23799	2.048	1.983	1.932	1.927	2.401	2.462	2.47899	2.46699	2.16699	2.10701
8.19335	8.29945	8.23848	8.18238	8.17047	8.18334	8.25647	8.29632	8.46455	8.51452	8.22438	8.37454	8.52268	8.67868	8.23629	8.10322			8.24849	0.88816	1.63624	1.35308	1.0722	0.826013	0.755496	1.36138	1.12266	0.901347	0.832464	0.888852	0.575061	0.208393	0.149397	0.885709	0.475951			1.41591	2.25099	2.2329	2.04702	1.98001	1.93099	1.92796	2.40289	2.46391	2.47	2.46191	2.16101	2.1141
8.23066	8.34756	8.29053	8.22363	8.22154	8.21967	8.30754	8.33069	8.52347	8.57049	8.26563	8.43248	8.59534	8.75233	8.26772	8.12679			8.30152	0.881669	1.62241	1.34512	1.06492	0.820976	0.751873	1.35684	1.12346	0.906454	0.833966	0.882646	0.573068	0.165716	0.110363	0.87912	0.486822			1.40495	2.25001	2.2221	2.04898	1.98099	1.93001	1.92404	2.39111	2.45409	2.47	2.45209	2.16199	2.1249
8.29306	8.38805	8.34104	8.27306	8.27006	8.26105	8.35604	8.38503	8.55306	8.61404	8.32506	8.48706	8.61505	8.76904	8.33506	8.15913			8.35105	0.881567	1.62394	1.34035	1.05589	0.811027	0.73997	1.34847	1.12172	0.91176	0.840291	0.881004	0.573108	0.162844	0.104379	0.88046	0.490277			1.40168	2.249	2.21699	2.04399	1.98099	1.926	1.92199	2.387	2.45899	2.464	2.44599	2.16199	2.122
8.34847	8.43848	8.38052	8.32652	8.32843	8.31246	8.39548	8.41057	8.61118	8.65431	8.3795	8.54249	8.65702	8.805	8.38847	8.27961			8.40035	0.878677	1.61847	1.3323	1.04641	0.817499	0.730582	1.34438	1.11662	0.902319	0.832195	0.875682	0.570857	0.138445	0.0664218	0.880032	0.589584			1.40012	2.24599	2.21192	2.03591	1.97204	1.92296	1.91695	2.38893	2.45102	2.46095	2.44097	2.15697	2.12005
8.39956	8.49055	8.43651	8.38251	8.3746	8.36257	8.44755	8.47246	8.63083	8.68771	8.43353	8.59554	8.65898	8.805	8.43956	8.34543			8.43768	0.882675	1.62318	1.33206	1.0588	0.813039	0.727596	1.35509	1.10955	0.900089	0.829484	0.880161	0.519932	0.145489	0.0633863	0.88345	0.585723			1.40531	2.24501	2.20308	2.02609	1.97597	1.91903	1.91204	2.38107	2.45298	2.45505	2.43803	2.15403	2.12496
8.45007	8.54006	8.48806	8.44008	8.4321	8.4311	8.49807	8.50704	8.64403	8.70301	8.48007	8.63103	8.66803	8.80801	8.48608	8.42011			8.49606	0.882972	1.62627	1.33359	1.05577	0.812015	0.733361	1.35936	1.11138	0.898523	0.826711	0.880223	0.524053	0.150443	0.0594709	0.883931	0.573935			1.40783	2.237	2.192	2.02499	1.969	1.92299	1.909	2.36899	2.44999	2.455	2.441	2.147	2.114
8.50542	8.58449	8.5355	8.49854	8.50272	8.50172	8.54932	8.53337	8.66415	8.70913	8.53246	8.65221	8.687	8.81601	8.54439	8.50276			8.5414	0.884778	1.6306	1.33805	1.05955	0.815962	0.741755	1.35493	1.11055	0.893582	0.819774	0.882645	0.526629	0.116341	0.0454851	0.885059	0.570303			1.40993	2.23395	2.18995	2.01797	1.966	1.91297	1.90898	2.365	2.44195	2.45195	2.43899	2.14593	2.11496
8.55061	8.63754	8.58953	8.5565	8.58033	8.57933	8.5837	8.57266	8.67986	8.72288	8.58157	8.6748	8.687	8.81699	8.58663	8.58429			8.58462	0.893177	1.63355	1.34508	1.07225	0.817239	0.742266	1.36905	1.1084	0.886254	0.811661	0.891791	0.527641	0.11859	0.0449645	0.892466	0.569547			1.41493	2.22805	2.18405	2.01503	1.966	1.91003	1.90702	2.365	2.43704	2.44704	2.43801	2.13807	2.11103
8.58706	8.68006	8.62107	8.61107	8.65109	8.6591	8.62105	8.59304	8.69402	8.72301	8.62206	8.69302	8.691	8.81699	8.62606	8.62015			8.63205	0.895589	1.63757	1.35202	1.07781	0.825531	0.752681	1.36892	1.11222	0.882429	0.805271	0.894667	0.524987	0.129193	0.0447583	0.894411	0.513398			1.42031	2.21999	2.185	2.016	1.96	1.91	1.904	2.371	2.435	2.447	2.438	2.13299	2.11301
8.63431	8.72348	8.67338	8.66747	8.72169	8.7337	8.66038	8.62128	8.71203	8.73004	8.6703	8.70508	8.68997	8.81296	8.6703	8.73027	8.4685	8.61655	8.67144	0.902682	1.64288	1.36528	1.10236	0.841042	0.760916	1.37636	1.11203	0.873987	0.798287	0.900158	0.522542	0.131487	0.043505	0.902855	0.579133	0.238364	0.188607	1.42716	2.213	2.18701	2.01501	1.96098	1.91295	1.90597	2.37299	2.43401	2.44799	2.43903	2.12897	2.11697
8.6677	8.77454	8.71463	8.71755	8.79534	8.80833	8.70064	8.65173	8.71497	8.73396	8.70271	8.71392	8.68703	8.80904	8.70271	8.75874	8.52251	8.56843	8.71858	0.905029	1.65461	1.37119	1.10694	0.849891	0.776619	1.3813	1.11531	0.873653	0.800084	0.902093	0.509884	0.131143	0.0429649	0.905546	0.535413	0.177586	0.0788159	1.43083	2.213	2.18799	2.01599	1.95902	1.90705	1.90303	2.37201	2.43499	2.44701	2.44197	2.12603	2.11403
8.71103	8.80704	8.75405	8.76706	8.85807	8.89108	8.73705	8.67604	8.72302	8.74101	8.75003	8.72802	8.688	8.799	8.74603	8.82808	8.63311	8.70411	8.75604	0.90937	1.655	1.37866	1.11785	0.869805	0.790387	1.38463	1.11217	0.87774	0.80116	0.9074	0.510882	0.133232	0.0429597	0.90881	0.545918	0.160213	0.0680519	1.43471	2.204	2.19201	2.012	1.951	1.91601	1.91	2.375	2.431	2.449	2.45	2.117	2.113
8.74139	8.84836	8.7993	8.81942	8.9227	8.96867	8.78134	8.71032	8.74504	8.75205	8.78135	8.74212	8.692	8.802	8.77536	8.89849	8.73906	8.80823	8.79543	0.909447	1.65241	1.38034	1.1223	0.883969	0.806165	1.38012	1.10758	0.877622	0.801666	0.907773	0.513166	0.134719	0.0426814	0.908562	0.553026	0.17209	0.0789524	1.43471	2.20207	2.20105	2.01204	1.949	1.92098	1.91102	2.37596	2.431	2.45302	2.45408	2.11602	2.11198
8.78363	8.88766	8.83172	8.86461	8.99834	9.04137	8.81768	8.7447	8.74897	8.75696	8.81967	8.75489	8.692	8.802	8.81466	8.95154	8.85301	8.94085	8.8416	0.909162	1.65116	1.38113	1.13462	0.895698	0.819643	1.38316	1.10969	0.878968	0.81316	0.906997	0.515946	0.136812	0.0428287	0.908738	0.550383	0.155911	0.0738146	1.43286	2.20993	2.20596	2.01597	1.949	1.91902	1.91298	2.37203	2.431	2.45498	2.46292	2.11798	2.11002
8.82705	8.93506	8.88505	8.92305	9.06807	9.11108	8.86705	8.77806	8.77404	8.77803	8.86604	8.77503	8.69501	8.802	8.85805	9.00504	8.98214	9.08118	8.87606	0.90566	1.64756	1.37808	1.13584	0.913635	0.836896	1.37894	1.11047	0.881652	0.816493	0.90216	0.525721	0.138242	0.0426003	0.906581	0.531379	0.15196	0.0545519	1.4302	2.211	2.21201	2.017	1.946	1.919	1.92001	2.37101	2.428	2.461	2.46301	2.11801	2.107
8.86245	8.97838	8.92046	8.96246	9.12346	9.17555	8.90246	8.82336	8.8062	8.80024	8.89548	8.7962	8.70204	8.80203	8.89741	9.03346	9.08791	9.22102	8.92439	0.898212	1.64239	1.3711	1.14246	0.932444	0.849243	1.37105	1.10833	0.875994	0.818492	0.894394	0.533677	0.139686	0.0428165	0.89971	0.530336	0.159444	0.0636431	1.42288	2.21399	2.21711	2.01708	1.94805	1.91605	1.92502	2.37708	2.42902	2.46204	2.46703	2.12301	2.108
8.91057	9.01963	8.97056	9.01157	9.17356	9.23448	8.95256	8.86166	8.82781	8.82577	8.94754	8.81781	8.70597	8.80497	8.94161	9.08257	9.18613	9.33103	8.96663	0.890825	1.63533	1.36883	1.14579	0.950124	0.862522	1.36306	1.10867	0.883999	0.82522	0.889464	0.535474	0.143546	0.0435138	0.889996	0.510515	0.156645	0.075842	1.41841	2.21301	2.2289	2.02592	1.95296	1.92096	1.92698	2.38592	2.43098	2.46597	2.46997	2.12399	2.108
8.94607	9.06007	9.01406	9.04807	9.22706	9.29006	8.99306	8.91605	8.87005	8.86006	8.97607	8.84606	8.71501	8.805	8.99105	9.10409	9.26406	9.40708	9.01107	0.885963	1.6288	1.36419	1.13942	0.947866	0.867845	1.35599	1.10918	0.88764	0.820336	0.88437	0.529597	0.13764	0.0442205	0.885607	0.510349	0.174678	0.115432	1.41288	2.21301	2.23401	2.03001	1.956	1.92301	1.93501	2.39201	2.436	2.467	2.47001	2.12301	2.11
8.9945	9.11242	9.05448	9.10127	9.27436	9.33439	9.04043	8.95244	8.90945	8.90042	9.0275	8.88738	8.72213	8.80803	9.02851	9.17342	9.31014	9.46811	9.06134	0.881096	1.62366	1.361	1.13931	0.94456	0.864356	1.35205	1.1078	0.872897	0.817792	0.877184	0.527569	0.13745	0.0446026	0.883117	0.502737	0.166033	0.109166	1.40786	2.22297	2.24305	2.03611	1.95807	1.92905	1.94304	2.39809	2.43903	2.47005	2.47606	2.13197	2.10798
9.04853	9.1586	9.10654	9.13074	9.31366	9.37663	9.08759	9.00058	8.95857	8.9466	9.08153	8.92864	8.73588	8.81097	9.08352	9.2196	9.32586	9.4799	9.09867	0.878503	1.6256	1.35952	1.13575	0.940258	0.860662	1.3443	1.09447	0.871472	0.820209	0.875396	0.520978	0.141762	0.045968	0.879581	0.513327	0.160905	0.0913561	1.40566	2.22003	2.24895	2.0479	1.96593	1.93495	1.94697	2.40791	2.44197	2.47595	2.48294	2.12903	2.10602
9.09907	9.19707	9.15406	9.19104	9.33306	9.40604	9.13105	9.04706	9.01307	9.00308	9.13507	8.98709	8.76306	8.81803	9.13307	9.26906	9.36502	9.51401	9.14607	0.875084	1.62017	1.3578	1.12777	0.936957	0.854677	1.33889	1.08449	0.860195	0.814935	0.872836	0.519281	0.147778	0.0503196	0.875352	0.506279	0.146258	0.0698064	1.39891	2.22201	2.25902	2.05401	1.96602	1.93901	1.949	2.41301	2.44501	2.48001	2.48301	2.13001	2.10199
9.15349	9.2494	9.1974	9.21944	9.38016	9.4342	9.17145	9.09542	9.07056	9.06856	9.18949	9.05678	8.80957	8.84429	9.18747	9.31631	9.37711	9.521	9.20231	0.878369	1.62432	1.35998	1.12164	0.926652	0.844493	1.34382	1.0822	0.855975	0.818811	0.877585	0.520064	0.162185	0.0578922	0.877061	0.513271	0.14455	0.0592564	1.4065	2.23001	2.27106	2.05805	1.97809	1.94602	1.95097	2.41809	2.45204	2.48406	2.49205	2.13805	2.09795
9.20555	9.29263	9.24063	9.26659	9.39785	9.45581	9.21958	9.14061	9.13048	9.12848	9.24254	9.14028	8.87047	8.87573	9.23757	9.34971	9.3889	9.521	9.23571	0.884735	1.62586	1.36481	1.12213	0.914	0.830848	1.34685	1.08217	0.854334	0.801768	0.88568	0.523758	0.183059	0.0752993	0.881482	0.515491	0.1446	0.0567219	1.41035	2.23099	2.27794	2.06296	1.98791	1.94798	1.94803	2.42791	2.45597	2.49094	2.49795	2.14296	2.09304
9.25005	9.33405	9.28705	9.29906	9.43203	9.47301	9.25906	9.19507	9.19908	9.19608	9.28905	9.23308	8.94308		9.28106	9.38301	9.39301	9.528	9.28505	0.889932	1.63055	1.36729	1.11617	0.893032	0.819263	1.34632	1.08002	0.851797	0.778821	0.892413	0.535098	0.211319		0.885001	0.513561	0.143743	0.051199	1.41355	2.23901	2.287	2.06601	1.98901	1.95499	1.94601	2.434	2.46101	2.498	2.499	2.14601	2.08601
9.29431	9.3764	9.32732	9.3462	9.4561	9.48115	9.30932	9.24947	9.26667	9.26674	9.33034	9.29878	9.00874		9.32831	9.39522	9.40304	9.528	9.32441	0.891964	1.6336	1.37053	1.11238	0.877833	0.805178	1.353	1.07839	0.849263	0.770965	0.895228	0.525304	0.201974		0.88608	0.51454	0.138163	0.0503277	1.41872	2.24607	2.28804	2.071	1.99504	1.94803	1.95095	2.437	2.46906	2.50199	2.50194	2.15506	2.09105
9.32771	9.41963	9.3617	9.36781	9.46691	9.49686	9.3437	9.29957	9.33838	9.34631	9.36668	9.38228	9.08732		9.36171	9.4188	9.40697	9.528	9.36862	0.896709	1.6381	1.3747	1.11308	0.870642	0.80285	1.35976	1.08342	0.852789	0.767232	0.900375	0.534282	0.215235		0.890303	0.51453	0.135275	0.0500821	1.42535	2.25393	2.29197	2.071	1.99897	1.95097	1.94604	2.437	2.47495	2.50101	2.49506	2.16095	2.09596
9.36606	9.45906	9.39805	9.39704	9.48302	9.50903	9.39007	9.35908	9.41311	9.42811	9.40005	9.4441	9.15414	9.17916	9.40406	9.43101	9.411	9.52801	9.40007	0.898364	1.64374	1.38039	1.11303	0.86381	0.800122	1.35984	1.08375	0.854091	0.766502	0.903357	0.528776	0.203122	0.106912	0.890332	0.511528	0.133847	0.0489089	1.42893	2.25301	2.293	2.074	2.001	1.957	1.94901	2.44	2.478	2.50401	2.496	2.165	2.102
9.40641	9.50134	9.42936	9.42429	9.49723	9.52716	9.43841	9.41555	9.49066	9.50564	9.43441	9.51466	9.24804	9.29134	9.44341	9.44111	9.41403	9.532	9.4473	0.901507	1.6526	1.38604	1.11232	0.864021	0.794291	1.36356	1.08682	0.85475	0.774882	0.908004	0.53283	0.183334	0.0874848	0.891937	0.503113	0.132058	0.0481272	1.43388	2.25805	2.29396	2.07496	1.99898	1.95703	1.95402	2.43996	2.47805	2.50799	2.49705	2.16502	2.10409
9.45062	9.53868	9.46866	9.45573	9.52179	9.54485	9.48262	9.47548	9.56238	9.5754	9.47862	9.58638	9.36103	9.43675	9.48762	9.4529	9.41697	9.532	9.47972	0.908758	1.65649	1.39259	1.11247	0.861968	0.792168	1.37033	1.10634	0.859103	0.790297	0.9161	0.537192	0.15657	0.0716761	0.898166	0.502297	0.132883	0.0478226	1.43902	2.26296	2.29003	2.07103	1.99702	1.95997	1.95598	2.43603	2.48395	2.50701	2.50295	2.16698	2.11392
9.48606	9.57705	9.50406	9.48105	9.54203	9.56203	9.52606	9.52808	9.63411	9.65412	9.51506	9.6491	9.47716	9.55115	9.52606	9.47604	9.42003	9.52807	9.52904	0.909744	1.65799	1.3913	1.11564	0.865489	0.793695	1.36827	1.1099	0.869402	0.804689	0.914624	0.53017	0.139836	0.0538268	0.901643	0.49591	0.133094	0.0482452	1.44037	2.26401	2.289	2.071	2	1.957	1.951	2.437	2.48301	2.511	2.50799	2.17001	2.12399
9.53037	9.61542	9.54739	9.51629	9.56622	9.58219	9.56835	9.58349	9.70761	9.7377	9.55839	9.72158	9.58718	9.6595	9.57133	9.50331		9.58019	9.55845	0.905339	1.65755	1.38863	1.11206	0.857659	0.790122	1.3663	1.11422	0.87788	0.811177	0.910422	0.522984	0.129883	0.0446553	0.897012	0.468516		0.0658775	1.43997	2.27205	2.289	2.07302	2.00101	1.954	1.94901	2.43899	2.49101	2.51	2.50395	2.17505	2.12012
9.56966	9.66061	9.58864	9.54773	9.5898	9.60282	9.60568	9.63555	9.77343	9.81235	9.60063	9.78346	9.7139	9.8206	9.60669	9.53671		9.60082	9.60658	0.912746	1.65798	1.38229	1.11001	0.853278	0.786085	1.3768	1.12403	0.890739	0.820489	0.91277	0.516952	0.120551	0.0441543	0.909046	0.538791		0.0838145	1.44261	2.27696	2.289	2.07498	2.00199	1.954	1.94999	2.43801	2.49199	2.51	2.49904	2.17996	2.13289
9.61206	9.70507	9.62807	9.58606	9.61405	9.63003	9.65605	9.67808	9.82709	9.87609	9.63607	9.82206	9.84615	9.97217	9.65306	9.54503		9.56094	9.64508	0.906431	1.65289	1.37966	1.10808	0.849777	0.779218	1.36516	1.12655	0.905283	0.829819	0.906601	0.486998	0.099518	0.0359612	0.90305	0.48688		0.00468424	1.43685	2.279	2.28299	2.074	2.001	1.95	1.945	2.44	2.494	2.512	2.50099	2.18001	2.14302
9.65443	9.75629	9.68038	9.62839	9.64826	9.65428	9.69154	9.73446	9.89044	9.93855	9.68339	9.86141	9.95279	10.0928	9.69645	9.56576	9.43056	9.52206	9.69839	0.906913	1.64754	1.37051	1.09968	0.840866	0.77066	1.36583	1.13297	0.907138	0.836303	0.907452	0.485517	0.161263	0.079002	0.902942	0.494031	0.0770283	0.00108585	1.43028	2.27704	2.27898	2.07199	2.00199	1.94702	1.94495	2.43997	2.49403	2.51396	2.496	2.18401	2.15905
9.69961	9.78674	9.72065	9.66964	9.67576	9.68375	9.74851	9.78358	9.93759	9.9965	9.72464	9.90463	10.0363	10.1773	9.74458	9.6463	9.48949	9.63403	9.73964	0.895578	1.64424	1.36256	1.09033	0.834029	0.763234	1.36125	1.13188	0.911195	0.840851	0.903395	0.504278	0.149898	0.0855831	0.884073	0.497272	0.0927639	0.0483809	1.42508	2.28097	2.27702	2.07101	2.00101	1.94898	1.94004	2.43703	2.49697	2.51003	2.496	2.18499	2.16396
9.74808	9.83906	9.77207	9.72207	9.72506	9.72106	9.78707	9.82505	9.99105	10.0521	9.77708	9.94407	10.0601	10.2051	9.78908		9.50301	9.54501	9.78807	0.896645	1.63877	1.35374	1.0837	0.826987	0.756463	1.35662	1.12132	0.91235	0.841229	0.898835	0.517701	0.199081	0.13121	0.891006		0.118823	0.0240375	1.42063	2.277	2.27499	2.066	1.999	1.94899	1.936	2.436	2.495	2.512	2.493	2.181	2.16602
9.80553	9.88647	9.82445	9.77251	9.7695	9.76647	9.83943	9.86539	10.0263	10.0983	9.83254	9.99355	10.1131	10.2561	9.84553		9.51123	9.55111	9.83944	0.893132	1.63451	1.34567	1.08445	0.817645	0.751199	1.35576	1.11935	0.912688	0.840409	0.894986	0.540046	0.148519	0.0798564	0.888068		0.135603	0.0367432	1.41573	2.27794	2.26796	2.06499	2.00198	1.94294	1.93295	2.43394	2.49701	2.51197	2.493	2.17794	2.17997
9.86151	9.93656	9.87258	9.82653	9.82254	9.81656	9.8856	9.90664	10.0567	10.1327	9.8895	10.0515	10.1249	10.2629	9.90151		9.53579	9.5629	9.88659	0.888025	1.63309	1.34132	1.077	0.81072	0.741495	1.35083	1.11459	0.913503	0.839191	0.893552	0.54808	0.143077	0.0677951	0.879396		0.151839	0.0349556	1.41385	2.27205	2.26403	2.06401	2.00002	1.93705	1.92804	2.42706	2.49799	2.50903	2.493	2.17205	2.17703
9.91407	9.98107	9.92407	9.88608	9.88209	9.8761	9.93107	9.94606	10.109	10.166	9.94207	10.1091	10.147	10.275	9.95406		9.56923	9.57941	9.94006	0.889714	1.63418	1.34151	1.07763	0.808576	0.735129	1.35541	1.11151	0.900086	0.826305	0.894	0.527766	0.130521	0.0561324	0.882188		0.165854	0.0364531	1.41659	2.27	2.25799	2.05999	1.99699	1.934	1.925	2.42399	2.48999	2.508	2.491	2.171	2.167
9.96335	10.0314	9.97548	9.94051	9.94862	9.94563	9.98441	9.98731	10.1222	10.1841	9.99134	10.153	10.1581	10.279	10.0004				9.98544	0.885594	1.63724	1.34308	1.07234	0.819841	0.741886	1.36109	1.11139	0.897031	0.822528	0.886837	0.467574	0.117063	0.0506835	0.881062				1.41783	2.27009	2.25002	2.05495	1.99101	1.93201	1.92197	2.41497	2.48496	2.50698	2.49203	2.17306	2.16399
10.0007	10.0726	10.0265	9.99551	10.0144	10.0134	10.0286	10.0207	10.1428	10.1989	10.0277	10.155	10.1689	10.279	10.0406	10.0789	9.75878	9.90178	10.0326	0.882775	1.64011	1.34709	1.06941	0.813476	0.743595	1.36137	1.11184	0.893967	0.816989	0.883281	0.465885	0.108863	0.0489157	0.879187	0.519142	0.215473	0.171661	1.42045	2.27991	2.25198	2.05004	1.99199	1.93299	1.91903	2.41203	2.48103	2.50502	2.49497	2.17994	2.16301
10.054	10.1221	10.0681	10.0541	10.0831	10.0881	10.0671	10.0481	10.158	10.208	10.082	10.182	10.169	10.279	10.0931	10.1081	9.79409	9.93709	10.0771	0.887219	1.64754	1.35213	1.0721	0.813246	0.750585	1.36686	1.10996	0.888827	0.811592	0.888655	0.515079	0.108926	0.0475179	0.882422	0.502233	0.191645	0.148666	1.42713	2.26799	2.251	2.049	1.986	1.92702	1.92201	2.411	2.47999	2.5	2.492	2.17099	2.15903
10.0914	10.1634	10.1144	10.1075	10.1537	10.1648	10.1113	10.0892	10.1831	10.2161	10.1194	10.1921	10.173	10.273	10.1313	10.1535		10.0068	10.1204	0.893876	1.65455	1.36214	1.07888	0.840141	0.76169	1.37889	1.10634	0.879059	0.805359	0.892239	0.50675	0.113811	0.0459578	0.891849	0.51218		0.137375	1.43618	2.26402	2.25201	2.04907	1.98703	1.94006	1.92904	2.408	2.475	2.49998	2.49298	2.16702	2.18403
10.1326	10.2046	10.1586	10.1605	10.2244	10.2453	10.1457	10.1128	10.1889	10.2219	10.1596	10.2039	10.173	10.269	10.1637	10.2055		9.98618	10.1597	0.895555	1.66161	1.36871	1.09922	0.846702	0.773437	1.38203	1.10503	0.880031	0.802069	0.892111	0.504658	0.113959	0.0446515	0.894992	0.536813		0.0865869	1.44374	2.26598	2.25299	2.05693	1.98997	1.94595	1.93297	2.408	2.475	2.49802	2.49102	2.16898	2.18697
10.1741	10.252	10.2001	10.2191	10.2981	10.3311	10.2001	10.148	10.203	10.23	10.2091	10.217	10.161	10.269	10.21	10.2591	10.0522	10.0992	10.2021	0.90105	1.66185	1.37645	1.1094	0.860965	0.788487	1.38512	1.09937	0.872074	0.800889	0.896319	0.491076	0.106902	0.04434	0.901601	0.523197	0.185097	0.0729722	1.44769	2.266	2.25701	2.055	1.986	1.946	1.93602	2.4	2.47499	2.49701	2.49201	2.168	2.18698
10.2134	10.2824	10.2465	10.2685	10.3736	10.4117	10.2413	10.1783	10.2152	10.2421	10.2513	10.2273	10.1671	10.264	10.2435	10.3396	10.1619	10.209	10.2414	0.901353	1.66396	1.3785	1.12013	0.886203	0.800732	1.37998	1.09656	0.867614	0.815009	0.895775	0.474319	0.108134	0.0443169	0.902591	0.549488	0.253355	0.123847	1.44982	2.26904	2.26606	2.05503	1.98594	1.94807	1.94705	2.39811	2.47	2.50401	2.49909	2.17003	2.17282
10.2556	10.3286	10.2956	10.3215	10.4404	10.4883	10.2717	10.2127	10.2328	10.2549	10.2867	10.2567	10.1819	10.265	10.2916	10.4005	10.2562	10.3161	10.2826	0.901647	1.66029	1.38112	1.13104	0.895063	0.817959	1.37462	1.10372	0.87335	0.841499	0.895225	0.520011	0.118172	0.0429222	0.903799	0.557837	0.15494	0.0682061	1.45028	2.27297	2.27294	2.05797	1.98005	1.95593	1.95196	2.4099	2.47	2.50499	2.50891	2.17297	2.15416
10.292	10.3661	10.3321	10.3741	10.5151	10.5591	10.3041	10.2441	10.265		10.33	10.263	10.181	10.265	10.3211	10.4541	10.3682	10.4402	10.3271	0.903161	1.66263	1.38037	1.1298	0.906347	0.834411	1.38468	1.10425	0.87438		0.895323	0.526591	0.119933	0.0442206	0.906219	0.562656	0.128938	0.0510672	1.44906	2.277	2.27901	2.061	1.97899	1.95501	1.96301	2.42099	2.47001	2.50602		2.17799	2.15199
[truncated: 64 more columns]
