# Supplementary material for: Kinematic Validation of a Multi-Kinect v2 Instrumented 10-Meter Walkway for Quantitative Gait Assessments
Source: PLoS One. 2015 Oct 13;10(10):e0139913. doi: 10.1371/journal.pone.0139913 (PMC4603795; doi:10.1371/journal.pone.0139913)
Supplement: S1 Data — (ZIP) [file pone.0139913.s001.zip › S1_Data/pp8_trial4.xls]

## Sheet: Sheet1
Kinect(x) SpineBase	Kinect(x) Head	Kinect(x) ShoulderLeft	Kinect(x) ElbowLeft	Kinect(x) WristLeft	Kinect(x) HandLeft	Kinect(x) ShoulderRight	Kinect(x) ElbowRight	Kinect(x) WristRight	Kinect(x) HandRight	Kinect(x) HipLeft	Kinect(x) KneeLeft	Kinect(x) AnkleLeft	Kinect(x) FootLeft	Kinect(x) HipRight	Kinect(x) KneeRight	Kinect(x) AnkleRight	Kinect(x) FootRight	Kinect(x) SpineShoulder	Kinect(y) SpineBase	Kinect(y) Head	Kinect(y) ShoulderLeft	Kinect(y) ElbowLeft	Kinect(y) WristLeft	Kinect(y) HandLeft	Kinect(y) ShoulderRight	Kinect(y) ElbowRight	Kinect(y) WristRight	Kinect(y) HandRight	Kinect(y) HipLeft	Kinect(y) KneeLeft	Kinect(y) AnkleLeft	Kinect(y) FootLeft	Kinect(y) HipRight	Kinect(y) KneeRight	Kinect(y) AnkleRight	Kinect(y) FootRight	Kinect(y) SpineShoulder	Kinect(z) SpineBase	Kinect(z) Head	Kinect(z) ShoulderLeft	Kinect(z) ElbowLeft	Kinect(z) WristLeft	Kinect(z) HandLeft	Kinect(z) ShoulderRight	Kinect(z) ElbowRight	Kinect(z) WristRight	Kinect(z) HandRight	Kinect(z) HipLeft	Kinect(z) KneeLeft
0.046	0.132998	0.112	0.0800004	0.136999	0.15	0.115	0.0669987	0.124	0.129002	0.092	0.047003	-0.0140013	0.0939965	0.09	0.021	-0.0229987	0.0750004	0.113	0.90785	1.67353	1.40018	1.1541	0.893961	0.81283	1.38614	1.14342	0.882812	0.810569	0.90961	0.528647	0.132792	0.0465218	0.90378	0.51009	0.147038	0.0592589	1.45029	2.247	2.261	2.079	1.983	1.921	1.917	2.415	2.474	2.519	2.514	2.16	2.116
0.046	0.13604	0.112	0.08	0.128973	0.139108	0.115	0.067	0.115	0.128013	0.092	0.047	-0.0169193	0.0586324	0.09	0.021	-0.024	0.0750135	0.113054	0.907859	1.67277	1.40013	1.155	0.901507	0.818571	1.38611	1.14354	0.908424	0.814834	0.90963	0.528135	0.132754	0.0495153	0.90378	0.50943	0.136871	0.059061	1.45019	2.247	2.25999	2.079	1.983	1.92696	1.91701	2.415	2.474	2.515	2.51005	2.16	2.116
0.0460855	0.139064	0.112043	0.08	0.127	0.146893	0.115064	0.067	0.115085	0.129043	0.092	0.0474274	-0.011	0.105	0.09	0.021	-0.024	0.076	0.117	0.907807	1.67226	1.39919	1.15387	0.905011	0.815743	1.38595	1.14363	0.907859	0.813661	0.909591	0.528639	0.129384	0.0367194	0.903733	0.50941	0.136984	0.0540068	1.44899	2.24698	2.25898	2.07891	1.983	1.924	1.91796	2.41498	2.474	2.51498	2.51389	2.16	2.11591
0.05	0.142013	0.114	0.0800056	0.127	0.142006	0.118	0.067	0.119006	0.131	0.092	0.0669663	-0.011	0.105002	0.09	0.021	-0.0239981	0.076	0.117004	0.907189	1.66857	1.39838	1.15347	0.908243	0.818143	1.38574	1.14356	0.903244	0.813271	0.909169	0.56925	0.130942	0.0371515	0.90294	0.50939	0.13764	0.0543197	1.44848	2.246	2.25799	2.075	1.983	1.924	1.916	2.414	2.474	2.514	2.509	2.16	2.112
0.05	0.149027	0.114054	0.083	0.12704	0.144919	0.118027	0.067	0.122054	0.131	0.092	0.0490135	-0.011	0.106	0.09	0.021027	-0.0229595	0.076	0.119054	0.906765	1.66866	1.3968	1.15389	0.90954	0.814355	1.38527	1.14186	0.904989	0.813591	0.908527	0.521006	0.126872	0.0379673	0.902714	0.509208	0.13763	0.0541504	1.44702	2.246	2.25495	2.07499	1.982	1.92395	1.91503	2.41393	2.474	2.51303	2.509	2.16	2.11104
0.05	0.151064	0.118043	0.0830641	0.13	0.139214	0.120064	0.0670641	0.125872	0.130936	0.0920641	0.0503634	-0.011	0.106	0.09	0.023	-0.02	0.0760855	0.123043	0.906426	1.66898	1.39681	1.1521	0.900793	0.816757	1.38543	1.1414	0.886338	0.810929	0.908295	0.522353	0.12625	0.03777	0.902291	0.509055	0.137634	0.0541334	1.44686	2.246	2.25098	2.07389	1.98198	1.92	1.91691	2.40898	2.47398	2.51481	2.50902	2.15998	2.11396
0.05	0.153999	0.119999	0.0859986	0.13	0.148995	0.122999	0.0699986	0.120003	0.128001	0.0949986	0.0669919	-0.011	0.106	0.09	0.023	-0.02	0.0799981	0.124999	0.90622	1.66983	1.39601	1.15182	0.903239	0.811133	1.38546	1.14053	0.9064	0.820046	0.90761	0.56278	0.12624	0.03777	0.90234	0.50929	0.1378	0.052001	1.44601	2.246	2.25	2.069	1.981	1.92	1.913	2.408	2.473	2.506	2.51	2.159	2.112
0.0500243	0.154073	0.123	0.0889879	0.13	0.145036	0.123061	0.0700243	0.12	0.128036	0.095	0.053	-0.0110364	0.105721	0.093	0.023	-0.02	0.077	0.128036	0.906114	1.66979	1.39577	1.15037	0.904276	0.8134	1.38531	1.14011	0.90641	0.820709	0.907555	0.528686	0.123882	0.0377261	0.902225	0.50895	0.138101	0.0523002	1.44464	2.24595	2.24998	2.068	1.97996	1.92	1.91494	2.40794	2.47295	2.506	2.50999	2.159	2.113
0.0520632	0.160147	0.123063	0.0880842	0.130063	0.148126	0.128084	0.072	0.12	0.131	0.0950421	0.0530632	-0.014	0.0827684	0.0930632	0.0234211	-0.0200211	0.0770421	0.131084	0.905633	1.66938	1.39475	1.14853	0.904764	0.811002	1.38493	1.13955	0.907314	0.816524	0.907115	0.528356	0.124952	0.0457671	0.901814	0.509324	0.138203	0.0523387	1.44418	2.24198	2.24796	2.06798	1.97698	1.91998	1.90996	2.40298	2.469	2.506	2.509	2.15889	2.11298
0.0550057	0.167006	0.126011	0.0920057	0.133	0.154006	0.132006	0.0720057	0.12	0.131019	0.0970076	0.0560401	-0.0140057	0.072	0.0960076	0.0429713	-0.021	0.0789943	0.135004	0.905319	1.66886	1.39449	1.14881	0.90493	0.812953	1.38463	1.1396	0.910278	0.816747	0.906429	0.529651	0.131081	0.0558589	0.901989	0.564287	0.139748	0.0532102	1.44302	2.241	2.246	2.067	1.976	1.919	1.908	2.402	2.469	2.506	2.50899	2.154	2.112
0.0580399	0.170066	0.13204	0.0950399	0.133292	0.15708	0.135066	0.075	0.12004	0.14096	0.10108	0.0769867	-0.0169601	0.0724121	0.100027	0.028	-0.021	0.076	0.13704	0.904646	1.66648	1.39456	1.14947	0.904879	0.814631	1.38483	1.13866	0.914329	0.825294	0.905796	0.571783	0.131573	0.0550536	0.901347	0.510694	0.138623	0.0532723	1.44267	2.23999	2.24393	2.06495	1.97497	1.91889	1.90697	2.40092	2.468	2.50599	2.50601	2.15297	2.11196
0.0610639	0.175149	0.135128	0.0981277	0.155	0.163	0.140064	0.0752129	0.123064	0.138106	0.107	0.0758723	-0.014	0.103	0.102064	0.028	-0.021	0.076	0.140064	0.903603	1.66663	1.39342	1.14709	0.881907	0.808575	1.38424	1.13819	0.914231	0.817413	0.904752	0.564918	0.128806	0.036034	0.900376	0.510205	0.138846	0.0519794	1.44223	2.23898	2.23896	2.06096	1.97296	1.911	1.905	2.39498	2.46794	2.50498	2.50689	2.151	2.10904
0.0640066	0.182013	0.141016	0.104016	0.155	0.163012	0.143016	0.0850115	0.12602	0.143016	0.10701	0.0700049	-0.0139951	0.103	0.105005	0.028	-0.021	0.076	0.143012	0.902839	1.6662	1.39109	1.14738	0.888188	0.801008	1.38389	1.1376	0.911979	0.815709	0.903908	0.545056	0.127255	0.0366805	0.89973	0.509068	0.139109	0.0528698	1.44165	2.238	2.23699	2.05899	1.971	1.911	1.905	2.394	2.465	2.50399	2.50199	2.151	2.111
0.0680423	0.190099	0.151127	0.114042	0.155042	0.17007	0.153042	0.0920987	0.138127	0.153042	0.113056	0.073	-0.011	0.103	0.108099	0.0280423	-0.021	0.076	0.150085	0.902508	1.66557	1.39087	1.14598	0.88716	0.799581	1.38469	1.13654	0.91737	0.820967	0.90298	0.542649	0.124056	0.0369935	0.900017	0.50808	0.13834	0.0527507	1.43997	2.23599	2.22997	2.05496	1.96799	1.91099	1.90292	2.39099	2.46596	2.49596	2.49799	2.14899	2.11
0.0712031	0.197361	0.160271	0.117135	0.158226	0.175271	0.156451	0.0992933	0.146977	0.156203	0.117135	0.0730677	-0.011	0.103	0.115135	0.0310903	-0.0209323	0.076	0.156429	0.90162	1.66444	1.3859	1.14552	0.897451	0.803876	1.38441	1.13456	0.918176	0.822895	0.902191	0.53626	0.123776	0.0372414	0.89905	0.506594	0.140421	0.0535165	1.43946	2.23493	2.22789	2.05184	1.96695	1.90993	1.89707	2.38991	2.46273	2.49293	2.49693	2.14795	2.10998
0.0800063	0.213014	0.172005	0.123022	0.168	0.187008	0.176003	0.112008	0.146031	0.165003	0.123005	0.076	-0.0110047	0.10297	0.121009	0.0350047	-0.018	0.0759969	0.175003	0.899009	1.66108	1.38436	1.14424	0.889682	0.804132	1.37907	1.13902	0.92184	0.82397	0.899619	0.533657	0.123632	0.0373066	0.89647	0.504181	0.139172	0.0542341	1.43638	2.232	2.22299	2.045	1.965	1.907	1.89999	2.38599	2.451	2.48999	2.49399	2.146	2.109
0.0841112	0.222181	0.175125	0.137083	0.168125	0.192069	0.178222	0.117167	0.166056	0.167195	0.126125	0.0760278	-0.014	0.0839166	0.127139	0.0380417	-0.018	0.0740695	0.177167	0.898422	1.66052	1.38547	1.15188	0.891008	0.79917	1.37912	1.13809	0.890189	0.804887	0.898751	0.531413	0.130958	0.0415764	0.896165	0.504792	0.140404	0.0568126	1.4363	2.2309	2.21894	2.04394	1.96392	1.90696	1.89493	2.38192	2.45393	2.48599	2.48997	2.1449	2.10894
0.0921686	0.235337	0.184337	0.14319	0.177253	0.197295	0.194211	0.129274	0.170337	0.181337	0.135148	0.0781475	-0.0139368	0.0781897	0.137126	0.0411265	-0.018	0.079	0.189337	0.896421	1.65911	1.38382	1.14996	0.891419	0.801909	1.3818	1.13386	0.891013	0.801191	0.89598	0.525926	0.131432	0.0469728	0.895081	0.502127	0.142832	0.0555783	1.43383	2.22404	2.21489	2.03989	1.95794	1.90383	1.88998	2.37585	2.44892	2.48489	2.48789	2.13802	2.10496
0.0999967	0.250993	0.199993	0.151996	0.188995	0.210994	0.203996	0.141995	0.185993	0.196993	0.141997	0.0849971	-0.0110012	0.0869963	0.142998	0.0469975	-0.018	0.079	0.204993	0.89602	1.65515	1.38116	1.14637	0.882994	0.798631	1.38296	1.13731	0.899966	0.804019	0.89553	0.52621	0.126902	0.0457105	0.89468	0.50247	0.1434	0.0555	1.43122	2.226	2.21	2.035	1.955	1.896	1.889	2.369	2.445	2.48	2.483	2.139	2.103
0.111071	0.267154	0.207225	0.175095	0.19519	0.214154	0.217154	0.155059	0.204071	0.206237	0.154059	0.112929	-0.011	0.085154	0.152142	0.0542014	-0.016	0.0790118	0.222166	0.895575	1.65562	1.38115	1.11791	0.88165	0.79421	1.37993	1.13755	0.871218	0.794129	0.894831	0.563893	0.131101	0.050093	0.894457	0.500552	0.144808	0.056029	1.43076	2.21793	2.20395	2.03292	1.94001	1.89394	1.88794	2.36494	2.43994	2.48098	2.47596	2.13193	2.09302
0.117193	0.280278	0.226278	0.183128	0.21115	0.227235	0.230342	0.160342	0.210214	0.226064	0.159214	0.107	-0.0109358	0.0979572	0.164128	0.0715991	-0.0158716	0.08	0.236278	0.895154	1.65295	1.38183	1.12761	0.881636	0.794125	1.37845	1.13769	0.869524	0.794839	0.894932	0.535778	0.131072	0.042818	0.893347	0.498076	0.143771	0.0543819	1.43095	2.21194	2.19989	2.02591	1.94096	1.88894	1.883	2.35989	2.43487	2.47891	2.47298	2.12594	2.095
0.126018	0.293053	0.239035	0.189035	0.218026	0.238014	0.246033	0.17602	0.220012	0.229022	0.169008	0.107006	-0.008	0.0959614	0.17002	0.0990935	-0.00997967	0.0800203	0.249018	0.894865	1.65056	1.38088	1.13073	0.880961	0.790668	1.37661	1.13856	0.874731	0.793435	0.894564	0.533864	0.124309	0.0418292	0.893206	0.49105	0.141067	0.0590317	1.42936	2.20899	2.19499	2.022	1.939	1.886	1.883	2.35499	2.42899	2.475	2.472	2.123	2.095
0.135122	0.319326	0.256203	0.206231	0.231285	0.245271	0.262176	0.18619	0.226339	0.240312	0.173176	0.110095	-0.00801357	0.0771764	0.180149	0.145651	0.000352718	0.0900271	0.258312	0.892256	1.64254	1.3765	1.13622	0.871491	0.784635	1.37708	1.13884	0.879904	0.795855	0.891447	0.531045	0.128856	0.051281	0.891155	0.495878	0.139393	0.0549639	1.42483	2.20295	2.18993	2.01992	1.93696	1.88496	1.88396	2.34895	2.42599	2.47303	2.47193	2.12195	2.09397
0.14432	0.343362	0.271597	0.223618	0.252576	0.26532	0.275426	0.200533	0.25132	0.263256	0.186256	0.117107	-0.009	0.09	0.191213	0.194173	0.0266183	0.0925756	0.281469	0.891872	1.63684	1.37625	1.13403	0.865654	0.786126	1.3749	1.13853	0.872111	0.793641	0.890416	0.530722	0.127111	0.0520772	0.891479	0.497486	0.142619	0.0567708	1.41927	2.19883	2.185	2.01396	1.93381	1.88196	1.88104	2.34494	2.42481	2.47481	2.46706	2.11785	2.09187
0.158998	0.359998	0.298996	0.251996	0.278996	0.279998	0.294997	0.224996	0.265998	0.274998	0.197998	0.121999	-0.009	0.09	0.200999	0.247992	0.0549957	0.118996	0.302997	0.88877	1.63217	1.37276	1.11537	0.828666	0.772182	1.37012	1.13629	0.902465	0.807918	0.886561	0.53175	0.12715	0.05195	0.88913	0.510618	0.14578	0.0600195	1.41546	2.191	2.185	2.012	1.925	1.88	1.883	2.342	2.416	2.466	2.47	2.111	2.086
0.17512	0.392337	0.324253	0.271409	0.290349	0.297289	0.309241	0.228169	0.267084	0.283084	0.217144	0.12812	-0.005	0.09	0.217108	0.279433	0.115662	0.180939	0.323253	0.884639	1.6236	1.36701	1.10995	0.817398	0.764078	1.36883	1.13347	0.902168	0.808158	0.88128	0.530847	0.129712	0.051017	0.886189	0.5099	0.15448	0.0688616	1.40948	2.18496	2.18498	2.011	1.91808	1.89001	1.89095	2.34095	2.41499	2.46898	2.47496	2.10395	2.08396
0.185358	0.420759	0.345885	0.305464	0.319443	0.321653	0.329611	0.242316	0.274316	0.290232	0.229379	0.138126	-0.00493676	0.09	0.226379	0.316117	0.171771	0.259834	0.344717	0.883658	1.61696	1.3652	1.12301	0.836824	0.763757	1.36847	1.12963	0.899033	0.798807	0.880329	0.529844	0.12988	0.0491479	0.885246	0.511917	0.139398	0.0650101	1.40527	2.18196	2.18302	2.01096	1.92506	1.891	1.88713	2.33696	2.41404	2.46704	2.47208	2.10002	2.08096
0.202041	0.456068	0.387043	0.32707	0.340092	0.352066	0.358043	0.257031	0.289014	0.301016	0.247041	0.144035	-0.0019961	0.0899747	0.244039	0.368056	0.254148	0.345144	0.378056	0.881235	1.61086	1.35781	1.1228	0.831388	0.754776	1.36339	1.12374	0.87549	0.791257	0.875655	0.531884	0.13035	0.0499968	0.885046	0.531284	0.161569	0.0706114	1.3998	2.18	2.184	2.009	1.92799	1.89102	1.89301	2.33501	2.41601	2.469	2.476	2.10099	2.079
0.223226	0.491372	0.409425	0.363412	0.387186	0.386359	0.380345	0.273226	0.296199	0.309106	0.268226	0.162133	0	0.077	0.264226	0.397319	0.331129	0.420421	0.407305	0.878819	1.60117	1.35454	1.10115	0.804621	0.74745	1.35993	1.12148	0.869943	0.789859	0.873235	0.539086	0.140411	0.0586059	0.882784	0.528126	0.155765	0.0813685	1.39315	2.17996	2.18301	2.009	1.92495	1.90199	1.89907	2.33804	2.42097	2.47003	2.47705	2.09796	2.07996
0.240698	0.520036	0.441946	0.394833	0.402216	0.414058	0.406765	0.290878	0.31118	0.317248	0.285608	0.172338	6.75386e-05	0.0776304	0.281765	0.421855	0.416824	0.528049	0.431013	0.874919	1.59463	1.34766	1.1009	0.804796	0.744639	1.3614	1.11798	0.856849	0.786721	0.869072	0.540259	0.142702	0.0602785	0.879207	0.523448	0.145804	0.0643733	1.38776	2.17718	2.18423	2.009	1.92114	1.90107	1.90405	2.34114	2.419	2.47211	2.481	2.0952	2.07705
0.270986	0.564979	0.482981	0.430983	0.454976	0.459979	0.439985	0.328982	0.318996	0.327995	0.311988	0.186993	0.00299865	0.104987	0.314985	0.458983	0.495963	0.616959	0.47498	0.869233	1.58271	1.34005	1.11159	0.810707	0.750237	1.35034	1.1112	0.85769	0.783302	0.864802	0.538481	0.14191	0.049365	0.872143	0.525949	0.148999	0.0731959	1.37373	2.185	2.194	2.009	1.927	1.904	1.906	2.347	2.419	2.477	2.481	2.104	2.079
0.302386	0.611493	0.51848	0.47532	0.485413	0.498493	0.48244	0.351306	0.353133	0.351213	0.350373	0.204293	0.01704	0.0990133	0.339386	0.497346	0.574639	0.710786	0.507493	0.8634	1.56995	1.33504	1.09337	0.819966	0.737872	1.34391	1.09452	0.860936	0.784025	0.860299	0.536292	0.158139	0.0531224	0.865312	0.519704	0.156564	0.0932141	1.36963	2.18101	2.20307	2.01803	1.92208	1.90811	1.91507	2.34704	2.42909	2.47909	2.48308	2.09997	2.07605
0.331984	0.648898	0.555048	0.500026	0.516941	0.536005	0.515984	0.374877	0.363492	0.367428	0.379005	0.226428	0.0201924	0.0999145	0.369005	0.524026	0.622813	0.769791	0.544941	0.856635	1.56331	1.33213	1.08167	0.819731	0.73665	1.33162	1.08354	0.852886	0.77894	0.854203	0.537805	0.156424	0.0570351	0.857949	0.515526	0.162955	0.108964	1.35998	2.18202	2.20821	2.02017	1.92813	1.91613	1.92004	2.35019	2.43609	2.48615	2.48891	2.09804	2.07991
0.3771	0.690114	0.603085	0.547083	0.560111	0.582105	0.561094	0.415103	0.386077	0.387088	0.4251	0.246117	0.0290228	0.0960142	0.4151	0.57108	0.660046	0.806048	0.588114	0.85182	1.55657	1.33176	1.10522	0.822974	0.741233	1.32568	1.08064	0.835277	0.765204	0.850194	0.531127	0.147885	0.058643	0.852386	0.513542	0.169105	0.10407	1.35577	2.18299	2.21803	2.02801	1.93401	1.92199	1.92201	2.35904	2.44003	2.49302	2.48502	2.1	2.07601
0.412796	0.730684	0.633837	0.576712	0.599447	0.619586	0.594796	0.451614	0.413754	0.418488	0.46074	0.287977	0.0377258	0.101349	0.450837	0.599768	0.676307	0.823181	0.62874	0.848304	1.54991	1.32885	1.07604	0.824298	0.738858	1.31289	1.06695	0.83086	0.759472	0.848096	0.523293	0.146534	0.0596709	0.847454	0.51774	0.156468	0.0932377	1.34817	2.18103	2.23027	2.03331	1.93806	1.9192	1.927	2.37314	2.4521	2.50104	2.49313	2.09899	2.07996
0.470129	0.780107	0.693752	0.627841	0.63204	0.661863	0.652018	0.496062	0.468084	0.453974	0.514195	0.358483	0.0899296	0.126398	0.511195	0.654642	0.698243	0.836155	0.68193	0.842366	1.54618	1.33045	1.10821	0.821995	0.753847	1.30411	1.0631	0.832259	0.755265	0.843772	0.536361	0.169357	0.0586739	0.840075	0.512245	0.140049	0.06399	1.34811	2.18309	2.24924	2.05513	1.94218	1.93304	1.92702	2.38322	2.45911	2.5042	2.50213	2.09807	2.07696
0.520004	0.829004	0.727005	0.665003	0.678003	0.700003	0.697004	0.543005	0.516006	0.497005	0.567004	0.424007	0.131006	0.144018	0.564003	0.683003	0.709001	0.843	0.723004	0.849241	1.55173	1.33811	1.1212	0.851811	0.765641	1.31079	1.06764	0.832669	0.75105	0.850951	0.54346	0.196181	0.0743177	0.84648	0.519549	0.138232	0.0586904	1.35168	2.187	2.26	2.061	1.95	1.935	1.928	2.393	2.464	2.513	2.508	2.101	2.075
0.558662	0.86769	0.77651	0.695607	0.7054	0.732455	0.74351	0.598704	0.5738	0.547897	0.60469	0.497076	0.195897	0.329938	0.59769	0.717248	0.718097	0.840083	0.762621	0.854922	1.55354	1.34555	1.12245	0.858794	0.777118	1.30884	1.05901	0.820999	0.750533	0.859496	0.548228	0.210427	0.153555	0.849274	0.505872	0.154422	0.0627798	1.35392	2.19212	2.26915	2.06908	1.95404	1.93006	1.92704	2.40508	2.47006	2.51403	2.50904	2.10617	2.06803
0.607117	0.918182	0.814161	0.740007	0.735292	0.76581	0.78127	0.650314	0.632489	0.61362	0.655029	0.575774	0.26173	0.39873	0.648161	0.73535	0.725088	0.846088	0.80827	0.861608	1.558	1.35299	1.12576	0.856661	0.785841	1.31523	1.05407	0.821087	0.75366	0.866474	0.548676	0.220985	0.164616	0.855354	0.511594	0.143064	0.0527252	1.36294	2.20109	2.28007	2.07498	1.95704	1.93387	1.92989	2.41104	2.47402	2.51604	2.512	2.11804	2.06996
0.657131	0.971099	0.866107	0.78507	0.793056	0.802075	0.83811	0.709134	0.699187	0.686195	0.701126	0.655225	0.339217	0.476217	0.700123	0.751045	0.729	0.849995	0.865107	0.866006	1.56996	1.35685	1.13892	0.876794	0.797066	1.32451	1.06273	0.827645	0.75676	0.872916	0.544005	0.22165	0.164893	0.857356	0.503706	0.140125	0.0511736	1.37124	2.20502	2.28301	2.07401	1.95901	1.928	1.92499	2.41302	2.475	2.51799	2.51199	2.12002	2.06802
0.70652	1.00869	0.906661	0.81159	0.814478	0.830408	0.879745	0.759844	0.769998	0.760069	0.748478	0.740223	0.421406	0.556663	0.746576	0.768127	0.729042	0.848	0.905548	0.875862	1.57597	1.36748	1.13247	0.874616	0.799391	1.332	1.06458	0.82233	0.749575	0.882854	0.542073	0.221707	0.165097	0.867207	0.502295	0.138086	0.0525077	1.38064	2.21307	2.28797	2.07803	1.961	1.92794	1.9229	2.42	2.476	2.516	2.50793	2.12808	2.07508
0.744277	1.05812	0.953903	0.854035	0.848528	0.859594	0.932925	0.820255	0.841497	0.836849	0.783233	0.827255	0.521893	0.536192	0.788255	0.777132	0.732	0.847934	0.945123	0.878898	1.58389	1.37347	1.13592	0.873735	0.802377	1.33768	1.09862	0.836318	0.769782	0.886669	0.546481	0.214583	0.1005	0.869206	0.499826	0.137918	0.0530909	1.39006	2.21829	2.28593	2.07993	1.96129	1.92396	1.91589	2.42022	2.47598	2.51587	2.50293	2.1342	2.08104
0.800998	1.108	0.993999	0.899998	0.871999	0.885999	0.973999	0.875998	0.907998	0.918997	0.837998	0.882998	0.605997	0.677995	0.843998	0.783	0.732	0.845	0.994998	0.88279	1.58637	1.37565	1.14848	0.87706	0.80579	1.34577	1.10108	0.866859	0.78011	0.88884	0.514091	0.157392	0.0747509	0.87481	0.49966	0.14137	0.0549099	1.39295	2.231	2.283	2.077	1.974	1.922	1.911	2.43	2.475	2.51	2.5	2.143	2.083
0.836678	1.14373	1.03756	0.920855	0.917393	0.914488	1.03258	0.9418	0.98999	1.00214	0.873733	0.974234	0.740967	0.816845	0.883638	0.791597	0.732081	0.834407	1.03866	0.883383	1.5889	1.37608	1.14346	0.874847	0.80762	1.34724	1.10536	0.848548	0.768911	0.887642	0.514221	0.145237	0.0628313	0.877306	0.501464	0.138654	0.0594738	1.39379	2.23015	2.28289	2.07699	1.96996	1.91791	1.90789	2.42108	2.48107	2.49699	2.48889	2.14214	2.08809
0.887165	1.19803	1.07901	0.983682	0.947033	0.950813	1.07619	1.00125	1.06389	1.08693	0.928165	1.06582	0.887166	0.955067	0.931165	0.835198	0.738616	0.864242	1.08799	0.879119	1.58682	1.36975	1.14007	0.879438	0.805271	1.34479	1.09101	0.857705	0.775586	0.882643	0.515422	0.146669	0.0542673	0.873873	0.532248	0.13929	0.057185	1.38941	2.241	2.27489	2.07598	1.967	1.91082	1.89987	2.42685	2.48609	2.49589	2.48074	2.152	2.09493
0.93911	1.24413	1.12413	1.01412	0.993082	0.987094	1.12912	1.05717	1.14818	1.17319	0.980099	1.14716	1.02837	1.13639	0.983127	0.84414		0.87499	1.13213	0.873728	1.58432	1.36015	1.13646	0.866905	0.798181	1.34504	1.0896	0.850812	0.776746	0.880546	0.534231	0.153725	0.0572569	0.865129	0.528628		0.0401028	1.38627	2.24101	2.26998	2.07499	1.967	1.903	1.89399	2.41998	2.48999	2.49098	2.46898	2.152	2.09199
0.982917	1.29475	1.17573	1.06376	1.02583	1.02482	1.17692	1.12295	1.22017	1.24907	1.01992	1.20982	1.17496	1.29223	1.03386	0.899762			1.18482	0.872742	1.57823	1.35331	1.12349	0.864646	0.786741	1.33986	1.09313	0.847715	0.779312	0.878964	0.542107	0.139956	0.056208	0.864791	0.54788			1.37972	2.24404	2.26386	2.07197	1.9679	1.90204	1.88899	2.41394	2.48599	2.4818	2.46084	2.15306	2.09007
1.04832	1.34819	1.22819	1.11812	1.08545	1.08332	1.24238	1.19036	1.30341	1.32552	1.08525	1.2681	1.31389	1.45022	1.09532	0.953966			1.24327	0.867864	1.57466	1.3434	1.10635	0.855719	0.784539	1.33356	1.09106	0.850289	0.783706	0.870757	0.532073	0.122166	0.0678329	0.863284	0.573833			1.37329	2.2468	2.25385	2.06991	1.96093	1.90474	1.88778	2.40993	2.48493	2.468	2.44987	2.15682	2.09511
1.10701	1.40101	1.281	1.16801	1.15001	1.14201	1.30401	1.25101	1.36601	1.39301	1.14101	1.31701	1.39801	1.54901	1.15401	0.996998			1.30001	0.862719	1.57334	1.33878	1.09681	0.845429	0.775159	1.33383	1.08851	0.85692	0.78752	0.867079	0.560699	0.15094	0.093791	0.85678	0.578852			1.36898	2.238	2.247	2.066	1.958	1.893	1.878	2.407	2.482	2.468	2.444	2.149	2.1
1.17001	1.45383	1.33289	1.23186	1.21296	1.20897	1.35886	1.31676	1.42173	1.44973	1.20704	1.37208	1.48466	1.63655	1.21403	0.980225		1.1249	1.35879	0.85699	1.57267	1.33186	1.09368	0.832852	0.768	1.33181	1.08236	0.858965	0.791234	0.860496	0.551036	0.152201	0.103846	0.852018	0.496526		0.155325	1.36552	2.23492	2.23583	2.05985	1.95792	1.89103	1.87797	2.4029	2.48789	2.46694	2.443	2.14486	2.09299
1.24249	1.51332	1.3963	1.29343	1.28156	1.27856	1.42025	1.37097	1.47386	1.50186	1.28145	1.44943	1.53135	1.67533	1.28747	1.0691		1.11998	1.4153	0.849349	1.57244	1.3312	1.08689	0.836243	0.758703	1.33342	1.09188	0.864924	0.800544	0.84334	0.530385	0.134001	0.0750395	0.854066	0.514402		0.180863	1.36455	2.22889	2.2238	2.04874	1.95185	1.89287	1.87604	2.39582	2.47991	2.46302	2.44302	2.13498	2.09237
1.30916	1.57216	1.45417	1.35721	1.35119	1.34821	1.47616	1.41413	1.5121	1.54009					1.35316	1.20727			1.47317	0.850674	1.57503	1.32708	1.07615	0.824771	0.749003	1.34008	1.09113	0.8651	0.797597					0.858819	0.573681			1.36778	2.22401	2.21498	2.03698	1.94501	1.887	1.878	2.38799	2.47599	2.464	2.44401
1.37088	1.63281	1.51885	1.43902	1.42623	1.43022	1.53585	1.4627	1.55134	1.57636	1.40787	1.55246	1.55204	1.69	1.41494	1.30935			1.5398	0.863502	1.58104	1.3311	1.07895	0.817677	0.74266	1.3415	1.0905	0.865062	0.796391	0.863014	0.505587	0.12182	0.0535621	0.862247	0.554769			1.37342	2.229	2.20593	2.02992	1.947	1.88803	1.879	2.38492	2.47386	2.46499	2.44608	2.13797	2.0999
1.43432	1.69132	1.58027	1.51247	1.51492	1.51803	1.59714	1.51265	1.57578	1.60258	1.47032	1.58547	1.55517	1.68998	1.48229	1.40447		1.3982	1.59719	0.867226	1.58724	1.33516	1.07924	0.825276	0.745493	1.34693	1.09819	0.869516	0.794596	0.864836	0.518206	0.121058	0.0466288	0.867742	0.54314		0.183826	1.37794	2.22887	2.20087	2.02396	1.94706	1.89006	1.87917	2.379	2.46394	2.46404	2.45211	2.13587	2.09306
1.49401	1.75101	1.63801	1.57901	1.60201	1.61002	1.64901	1.54201	1.611	1.629	1.53001	1.607	1.563	1.689	1.54101	1.42602	1.11103	1.27102	1.65101	0.871121	1.59755	1.34185	1.0785	0.826903	0.746982	1.35229	1.09582	0.872041	0.804411	0.870562	0.527089	0.11871	0.0447598	0.869651	0.432875	0.111243	0.102398	1.38815	2.223	2.195	2.022	1.95	1.893	1.887	2.379	2.461	2.466	2.457	2.13	2.096
1.55687	1.80991	1.69607	1.651	1.69033	1.70839	1.70581	1.59067	1.63532	1.65028	1.59288	1.62825	1.56604	1.68879	1.60384	1.57142	1.26668	1.41645	1.7109	0.879002	1.60897	1.354	1.09237	0.842101	0.761227	1.36212	1.10488	0.877087	0.809571	0.87969	0.521722	0.119284	0.0433193	0.875999	0.519909	0.187695	0.148952	1.39929	2.21696	2.20006	2.02504	1.95501	1.90318	1.89322	2.37799	2.45597	2.46494	2.45696	2.12696	2.09603
1.61933	1.87528	1.77233	1.72263	1.78548	1.80786	1.76417	1.63893	1.65866	1.67042	1.65639	1.64646	1.56909	1.674	1.66433	1.67323		1.45131	1.77533	0.887755	1.62008	1.36568	1.10267	0.849393	0.76762	1.37632	1.11345	0.882116	0.819107	0.886154	0.516799	0.119589	0.0411558	0.88671	0.546015		0.115336	1.41001	2.21402	2.20411	2.02796	1.95611	1.91644	1.9094	2.37709	2.454	2.46109	2.45409	2.124	2.098
1.67816	1.93215	1.83117	1.79518	1.85123	1.89022	1.81616	1.68013	1.68807	1.68907	1.71815	1.66709	1.57302	1.674	1.72316	1.77225	1.53338	1.59841	1.83415	0.896408	1.62938	1.37215	1.11867	0.856615	0.779141	1.38702	1.12944	0.896606	0.834057	0.893398	0.510559	0.12089	0.040971	0.896447	0.552865	0.166892	0.0841261	1.41768	2.215	2.20901	2.02601	1.96099	1.936	1.92702	2.38099	2.454	2.46501	2.45801	2.124	2.098
1.74479	1.99383	1.89992	1.87192	1.94697	1.9812	1.88273	1.73365	1.71744	1.71844	1.7818	1.7053	1.58014	1.67434	1.78882	1.87509	1.69243	1.76857	1.89687	0.895483	1.63064	1.37132	1.12679	0.863182	0.792042	1.38603	1.13622	0.911402	0.849296	0.892602	0.51452	0.124886	0.0413739	0.895353	0.550857	0.159346	0.0741062	1.41743	2.21503	2.21411	2.03204	1.95706	1.93711	1.93614	2.37611	2.45393	2.4701	2.46211	2.12603	2.096
1.80143	2.05329	1.96534	1.93762	2.01704	2.06682	1.93543	1.78038	1.7489		1.83943	1.72701	1.59022	1.69796	1.84749	1.95265	1.86549	1.95197	1.95934	0.894891	1.62935	1.37267	1.13027	0.880002	0.799249	1.38495	1.13777	0.900031		0.889864	0.521091	0.131663	0.0416744	0.89687	0.554933	0.152777	0.0584225	1.41773	2.21709	2.2222	2.03509	1.961	1.94511	1.94618	2.38391	2.449	2.47709		2.12807	2.09596
1.86501	2.11101	2.02501	2.01001	2.10801	2.14802	1.99901	1.84201	1.78901		1.90301	1.77201	1.6	1.696	1.91401	2.02601	2.02103	2.12904	2.01901	0.890928	1.62858	1.37238	1.12729	0.875173	0.801891	1.37482	1.13098	0.884031		0.886468	0.532281	0.135791	0.0427604	0.892398	0.559081	0.151752	0.0567561	1.41345	2.221	2.231	2.039	1.961	1.95	1.954	2.38	2.449	2.481		2.131	2.094
1.93099	2.1679	2.08793	2.07296	2.18002	2.22502	2.06093	1.90285	1.84002	1.83481	1.96499	1.80281	1.60625	1.69806	1.976	2.09303	2.16543	2.29826	2.08588	0.882411	1.62621	1.36891	1.12618	0.889414	0.806864	1.37238	1.13106	0.889171	0.859098	0.878569	0.538145	0.13952	0.0446782	0.883485	0.516739	0.159891	0.0855659	1.40977	2.22697	2.2402	2.04713	1.96804	1.95106	1.96007	2.38408	2.45003	2.48492	2.48003	2.13597	2.09103
2.00174	2.23251	2.15457	2.14144	2.25231	2.29742	2.12742	1.96353	1.91208	1.89262	2.03581	1.86051	1.62495	1.70232	2.04766	2.16674	2.3358	2.45695	2.14864	0.874694	1.62242	1.36517	1.11804	0.886891	0.807096	1.36965	1.12531	0.891692	0.854695	0.872124	0.534312	0.145477	0.0482618	0.874694	0.495669	0.108455	0.0822069	1.40871	2.22502	2.25419	2.05617	1.97104	1.95511	1.96498	2.39022	2.45202	2.47926	2.48206	2.134	2.09296
2.08118	2.30116	2.22617	2.20715	2.31215	2.36214	2.19218	2.03317			2.11819	1.92926	1.66818	1.71706	2.12319	2.24621	2.37207	2.50009	2.22316	0.870294	1.61795	1.36089	1.11279	0.886005	0.806434	1.36504	1.11647			0.868216	0.533536	0.164037	0.0583987	0.869883	0.490616	0.176823	0.101133	1.40318	2.22601	2.26304	2.06402	1.97301	1.96	1.964	2.40001	2.45303			2.134	2.09099
2.15005	2.36293	2.29287	2.26588	2.36881	2.41566	2.262	2.09707			2.19005	2.02754	1.73822	1.74216	2.19501	2.32804	2.39869	2.53548	2.28594	0.864374	1.61315	1.35529	1.1137	0.883878	0.804015	1.35415	1.10881			0.862887	0.543424	0.197106	0.0816949	0.863513	0.493081	0.162339	0.094442	1.39707	2.22904	2.27813	2.07011	1.978	1.95893	1.96387	2.40507	2.4631			2.13504	2.08689
2.22568	2.42964	2.35561	2.32938	2.42707	2.46304	2.33342	2.17373	2.12066		2.26564	2.13877	1.82635	1.96625	2.26766	2.40256	2.44717	2.56917	2.35361	0.858935	1.60885	1.34766	1.10941	0.871605	0.792178	1.3474	1.09963	0.867946		0.859821	0.537982	0.211276	0.166114	0.855852	0.498605	0.131246	0.0606764	1.39293	2.23202	2.28719	2.07812	1.97814	1.95388	1.95483	2.41026	2.47017	2.50128		2.13814	2.07909
2.29501	2.49701	2.42201	2.38601	2.47101	2.50601	2.39201	2.24501	2.18902		2.33301	2.25302	1.92302	2.05902	2.33601	2.46701	2.454	2.576	2.42001	0.85502	1.60972	1.3438	1.10336	0.863168	0.781389	1.34031	1.09085	0.861999		0.85696	0.534768	0.227979	0.183179	0.85098	0.521038	0.128179	0.0539395	1.3921	2.233	2.295	2.083	1.984	1.949	1.948	2.421	2.477	2.513		2.144	2.083
2.36494	2.56492	2.48081	2.44366	2.5153	2.54537	2.46081	2.32304	2.28033	2.28027	2.4039	2.37545	2.0393	2.17243	2.40889	2.51019	2.46405	2.577	2.48782	0.853948	1.61067	1.34862	1.09819	0.851584	0.77428	1.33573	1.08212	0.853705	0.822732	0.857065	0.520519	0.222115	0.177261	0.848704	0.509722	0.12149	0.0510269	1.39538	2.24207	2.29403	2.08197	1.98603	1.94504	1.93896	2.42211	2.4761	2.5181	2.51807	2.14511	2.08511
2.43441	2.63248	2.54048	2.4923	2.5381	2.57277	2.52046	2.39983	2.37843	2.37451	2.4705	2.48227	2.13633	2.13457	2.47441	2.52477	2.46807	2.577	2.54848	0.862648	1.6172	1.35761	1.09721	0.850388	0.772045	1.34423	1.09067	0.840255	0.783053	0.867037	0.523459	0.23729	0.122954	0.855698	0.501636	0.12004	0.049334	1.40503	2.24704	2.29598	2.08007	1.98796	1.94802	1.93598	2.42991	2.48304	2.52493	2.52298	2.15307	2.09309
2.49725	2.69823	2.60623	2.55018	2.58711	2.6071	2.58525	2.48128	2.48642	2.48645	2.53723	2.58332	2.28453	2.29372	2.53725	2.55907	2.47101	2.57688	2.61425	0.87191	1.62613	1.36606	1.10392	0.848543	0.770089	1.3549	1.09214	0.868476	0.777478	0.876691	0.529181	0.191884	0.108835	0.864087	0.489452	0.119165	0.0481565	1.41788	2.24904	2.295	2.08299	1.986	1.94899	1.93501	2.426	2.48502	2.52199	2.52201	2.15601	2.09703
2.53214	2.70219	2.62116	2.56661	2.59741	2.61332	2.59975	2.55812	2.5994	2.60758	2.56764	2.65324	2.40981	2.47325	2.56917	2.56419	2.48114	2.56203	2.62171	0.887604	1.62212	1.36856	1.11616	0.847988	0.776445	1.3543	1.10084	0.880911	0.790531	0.891623	0.53492	0.152281	0.07234	0.880876	0.486974	0.132736	0.0439774	1.41457	2.23301	2.24948	2.0535	1.963	1.92497	1.91995	2.39248	2.49107	2.52005	2.52396	2.14501	2.09559
2.59124	2.76613	2.68264	2.62349	2.63299	2.64233	2.66821	2.59208	2.65403	2.67577	2.62667	2.76648	2.5774	2.63598	2.63121	2.55532	2.50505	2.5939	2.68818	0.894059	1.62842	1.37268	1.1199	0.856662	0.784798	1.36345	1.11074	0.880523	0.799472	0.895716	0.513359	0.140035	0.062334	0.889406	0.493728	0.144653	0.0468643	1.42215	2.23455	2.24644	2.05297	1.96352	1.92241	1.9154	2.3916	2.46711	2.50947	2.50448	2.14645	2.10345
2.65251	2.822	2.73901	2.67201	2.6825	2.68351	2.72801	2.67001	2.75501	2.789	2.68501	2.865	2.74601	2.8335	2.69101	2.57298	2.508	2.64395	2.74651	0.899988	1.62591	1.37623	1.11959	0.862987	0.783747	1.36646	1.11681	0.90712	0.815589	0.900579	0.529942	0.136575	0.0566297	0.896117	0.485878	0.147597	0.0709348	1.4243	2.2375	2.2435	2.0515	1.965	1.918	1.9105	2.396	2.4725	2.50751	2.5035	2.1445	2.10101
2.71818	2.8236	2.80279	2.7297	2.72815	2.7301	2.79979	2.75238	2.85571	2.8968	2.75065	2.94926	2.9102	3.01556	2.75972	2.59965		2.58351	2.74862	0.903563	1.61787	1.36868	1.10864	0.853892	0.781621	1.36522	1.12463	0.920853	0.831789	0.9048	0.543202	0.135328	0.0593078	0.899034	0.479231		0.0818315	1.40855	2.23879	2.19093	2.05299	1.95848	1.9154	1.90592	2.39894	2.48054	2.50705	2.50346	2.14581	2.10453
2.77902	2.89115	2.87142	2.78976	2.78517	2.78261	2.86799	2.82957	2.96367	3.01106	2.80851	2.99907	3.04126	3.17168	2.82304	2.66003		2.67416	2.81828	0.895079	1.61257	1.36191	1.10098	0.844222	0.774236	1.36231	1.12399	0.924742	0.847899	0.898529	0.518178	0.161053	0.0820085	0.888541	0.520054		0.115468	1.40521	2.22459	2.18291	2.05199	1.95805	1.90686	1.89939	2.3944	2.48405	2.51192	2.49993	2.13256	2.09409
2.85199	2.9518	2.94046	2.8505	2.84149	2.83601	2.93998	2.90597	3.04448	3.11094	2.84877	3.05581	3.16061	3.31354	2.89749	2.71		2.614	2.88578	0.883079	1.6112	1.35382	1.09439	0.833543	0.767435	1.35421	1.1355	0.940939	0.860798	0.894713	0.532882	0.193973	0.130562	0.877065	0.521984		0.0375839	1.40242	2.22846	2.17802	2.0515	1.96049	1.9005	1.894	2.38999	2.4865	2.50801	2.49651	2.13002	2.09898
2.88769	3.02364	2.9576	2.87869	2.86961	2.86368	2.95264	2.94063	3.09653	3.15468	2.91669	3.11369	3.26033	3.42027	2.92369	2.79881			2.96159	0.893761	1.60219	1.34217	1.08559	0.831851	0.762304	1.35037	1.13702	0.935834	0.86661	0.890864	0.526157	0.180696	0.126696	0.894679	0.601991			1.39541	2.21597	2.17193	2.0199	1.93799	1.87803	1.86996	2.35195	2.45699	2.48401	2.47204	2.13297	2.10503
2.96444	3.09516	3.0244	2.9554	2.93762	2.93947	3.02444	3.01114	3.15638	3.23032	2.99344	3.19032	3.29717	3.45119	3.00051	2.88851		2.90459	3.02742	0.890496	1.59191	1.33095	1.08958	0.819658	0.753764	1.34757	1.13144	0.944887	0.872037	0.885696	0.53345	0.19794	0.132985	0.893337	0.599639		0.22071	1.38746	2.21298	2.16393	2.00893	1.93687	1.88079	1.86591	2.34679	2.45589	2.48502	2.47604	2.13	2.10809
3.03992	3.15594	3.09793	3.02893	3.02291	3.01692	3.09992	3.07094	3.22893	3.29993	3.06892	3.25993	3.35894	3.51394	3.07992	2.96792		3.04086	3.10192	0.886084	1.58749	1.3221	1.07196	0.805864	0.741343	1.33863	1.12803	0.937348	0.870322	0.881294	0.532421	0.148	0.0811522	0.888974	0.586423		0.244386	1.3805	2.212	2.16	2.005	1.93001	1.87001	1.861	2.33601	2.45001	2.486	2.478	2.13	2.113
3.10983	3.22486	3.16082	3.10398	3.10301	3.10011	3.16282	3.13074	3.28453	3.35553	3.13886	3.34257	3.3811	3.517	3.14881	3.07009			3.1688	0.874493	1.58817	1.31646	1.07442	0.794895	0.727572	1.33411	1.12231	0.938197	0.863144	0.871452	0.510007	0.130338	0.0502687	0.875811	0.540863			1.38021	2.22191	2.15192	1.99993	1.93393	1.86801	1.85897	2.33502	2.44895	2.48302	2.477	2.13887	2.11798
3.18219	3.29925	3.2323	3.18947	3.19069	3.19679	3.23428	3.19502	3.3305	3.40152	3.21315	3.3915	3.39009	3.51693	3.2193	3.16503			3.23823	0.882551	1.59097	1.31497	1.0743	0.787925	0.722746	1.33564	1.11255	0.929094	0.847829	0.879461	0.524731	0.129707	0.0501414	0.883729	0.523272			1.37924	2.21407	2.14506	1.99404	1.92811	1.86902	1.85607	2.33696	2.44474	2.48498	2.47702	2.12815	2.11578
3.24479	3.36478	3.30077	3.26674	3.2797	3.29069	3.30177	3.24882	3.35691	3.42891	3.2738	3.41791	3.39498	3.51301	3.28777	3.27164			3.30278	0.887882	1.59667	1.31987	1.07368	0.804475	0.729906	1.34094	1.1104	0.914569	0.834664	0.884782	0.546308	0.148975	0.0491633	0.888943	0.530755			1.38542	2.21799	2.14799	1.99599	1.93398	1.87	1.85999	2.33501	2.43105	2.484	2.478	2.13597	2.10404
3.3076	3.4326	3.36463	3.34268	3.38785	3.41087	3.36962	3.29847	3.38342	3.43816	3.33657	3.42629	3.40497	3.513	3.3466	3.36985	3.134	3.27498	3.37653	0.89814	1.61575	1.33345	1.08354	0.81403	0.749061	1.35687	1.12318	0.913762	0.82784	0.894246	0.547091	0.139442	0.0473189	0.899751	0.532997	0.213183	0.161212	1.40172	2.21484	2.14804	1.99602	1.94099	1.87806	1.86312	2.32801	2.42894	2.46498	2.47192	2.13285	2.10803
3.37627	3.50127	3.4363	3.42053	3.48588	3.51116	3.44019	3.3521	3.43158	3.45632	3.40227	3.45906	3.40207	3.51285	3.41521	3.46701	3.24936	3.3856	3.43727	0.910638	1.62464	1.35679	1.10037	0.847039	0.766499	1.37368	1.12156	0.903581	0.817669	0.907473	0.499898	0.130693	0.047171	0.91122	0.536696	0.19586	0.144549	1.4156	2.19693	2.15311	1.99802	1.93991	1.88517	1.87726	2.32907	2.42198	2.46296	2.46281	2.11593	2.11098
3.44293	3.56793	3.50493	3.50092	3.5849	3.62488	3.50293	3.40994	3.46197	3.47298	3.46893	3.462	3.406	3.50501	3.47893	3.57289	3.37387	3.41697	3.50393	0.917403	1.63557	1.3642	1.11212	0.86598	0.789616	1.37914	1.12839	0.886748	0.816032	0.914503	0.497143	0.134526	0.046171	0.917543	0.573382	0.213242	0.0859811	1.42182	2.193	2.15899	1.999	1.93501	1.89399	1.89099	2.333	2.421	2.461	2.45301	2.112	2.11
3.50461	3.63962	3.5786	3.56974	3.67279	3.71583	3.56859	3.46547	3.48741	3.49732	3.53361	3.48442	3.41203	3.50506	3.54261	3.66668	3.52354	3.59482	3.57268	0.913034	1.64445	1.36724	1.12853	0.877336	0.8016	1.37246	1.1222	0.894562	0.815777	0.911775	0.499111	0.134985	0.0462112	0.911561	0.568036	0.177445	0.0799325	1.42749	2.18702	2.16405	2	1.94095	1.9141	1.90814	2.34004	2.41698	2.45299	2.44903	2.10502	2.11393
3.57225	3.70923	3.64529	3.65221	3.76088	3.80874	3.63429	3.51812	3.53267	3.53278	3.60121	3.53032	3.41526	3.51198	3.61125	3.74264	3.69504	3.7974	3.64821	0.915577	1.64423	1.36731	1.13249	0.878283	0.810726	1.37978	1.1214	0.899065	0.846245	0.912242	0.523444	0.134661	0.0474691	0.916062	0.564999	0.15415	0.0735779	1.428	2.18906	2.17019	2.00009	1.93513	1.92472	1.92304	2.34396	2.41504	2.45206	2.45194	2.10707	2.10596
3.63777	3.77377	3.71276	3.71578	3.85965	3.89968	3.70176	3.57679	3.56788	3.57386	3.66478	3.54694	3.42895	3.511	3.67677	3.8287	3.85444	3.97537	3.71178	0.913836	1.64115	1.36947	1.1403	0.893646	0.826764	1.37303	1.11675	0.895642	0.84911	0.909719	0.52625	0.145173	0.0489946	0.915093	0.546077	0.167234	0.0708496	1.42376	2.19199	2.17997	2.00498	1.94198	1.91005	1.92499	2.34201	2.41699	2.45499	2.44901	2.11099	2.10401
3.7066	3.84356	3.77759	3.78757	3.91976	3.98072	3.77554	3.64254	3.62054	3.62155	3.73259	3.61925	3.45907	3.51409	3.74959	3.90262	3.99222	4.13921	3.78556	0.908316	1.63592	1.37056	1.14527	0.930711	0.842175	1.36809	1.12417	0.905438	0.842829	0.904147	0.574955	0.186346	0.0572541	0.909675	0.533746	0.169403	0.0965547	1.42022	2.198	2.18911	2.00909	1.93608	1.91904	1.93402	2.34311	2.41304	2.45204	2.45498	2.11399	2.10099
3.77441	3.90732	3.84432	3.85237	4.00521	4.06221	3.83639	3.7043	3.68219	3.68413	3.79943	3.64798	3.46746	3.52439	3.81637	3.97237	4.12923	4.27524	3.84928	0.901067	1.63154	1.36831	1.13241	0.930737	0.848357	1.3633	1.11902	0.900544	0.850408	0.895924	0.543766	0.167039	0.0534997	0.903501	0.50861	0.164264	0.0938284	1.41787	2.19798	2.20122	2.01902	1.94487	1.92313	1.93613	2.35515	2.41819	2.45728	2.45309	2.11304	2.10006
3.84892	3.97693	3.91393	3.92492	4.06893	4.12593	3.90992	3.77293	3.74493	3.74394	3.87492	3.69994	3.49197	3.54498	3.88892	4.04492	4.19393	4.34093	3.91693	0.896155	1.62833	1.36411	1.12818	0.928992	0.852975	1.35667	1.10601	0.889122	0.846614	0.891894	0.512374	0.165941	0.0661565	0.897756	0.497542	0.167127	0.098495	1.41412	2.197	2.21299	2.02	1.93801	1.92999	1.94299	2.36299	2.42799	2.47198	2.45799	2.115	2.103
3.92969	4.04458	3.98562	3.99153	4.12852	4.18744	3.98261	3.84364	3.81566	3.81763	3.95468	3.80391	3.55474	3.57088	3.96971	4.12163	4.21354	4.36049	3.99556	0.890799	1.62021	1.3608	1.12978	0.930867	0.852271	1.35084	1.09874	0.880454	0.837446	0.885932	0.542962	0.208296	0.078722	0.893067	0.511607	0.168369	0.0972191	1.40683	2.20799	2.22706	2.02508	1.93798	1.92898	1.94098	2.37107	2.42913	2.47013	2.46611	2.12099	2.0869
4.00728	4.11026	4.05519	4.05115	4.18691	4.23685	4.05126	3.91643	3.89037	3.88846	4.0313	3.90713	3.63876	3.78069	4.05026	4.1932	4.2743	4.41506	4.0593	0.885157	1.61333	1.35166	1.12446	0.919244	0.845496	1.34016	1.08504	0.866393	0.844065	0.883986	0.536423	0.211408	0.162386	0.883807	0.511294	0.147294	0.0671031	1.39738	2.20698	2.23411	2.03407	1.93615	1.92696	1.93885	2.37911	2.44406	2.48407	2.47817	2.11998	2.07583
4.07477	4.17677	4.11778	4.11179	4.23483	4.28185	4.11777	3.99174	3.96275	3.96573	4.09976	4.01961	3.73168	3.86969	4.11677	4.25678	4.28995	4.41799	4.12776	0.885519	1.61378	1.34944	1.12308	0.907819	0.832644	1.33205	1.08339	0.864417	0.804765	0.887448	0.532912	0.222402	0.174299	0.881	0.512576	0.152801	0.0641003	1.39647	2.206	2.23998	2.03799	1.94397	1.92501	1.93103	2.38498	2.44699	2.48799	2.48697	2.119	2.06703
4.14171	4.24873	4.18368	4.16462	4.26655	4.31741	4.18379	4.07094	4.06112	4.054	4.16975	4.13619	3.82916	3.9645	4.17775	4.30916	4.30005	4.419	4.19468	0.884299	1.61509	1.3512	1.11723	0.902149	0.825624	1.32577	1.07062	0.849132	0.780426	0.887715	0.533312	0.232527	0.183962	0.878261	0.519173	0.147679	0.061542	1.39837	2.20609	2.24505	2.04499	1.94505	1.92598	1.92291	2.39199	2.45406	2.49913	2.49811	2.11809	2.0681
4.20431	4.31325	4.24318	4.21906	4.31457	4.35346	4.25304	4.15363	4.15999	4.14209	4.23529	4.24094	3.93162	3.92385	4.24325	4.32355	4.30406	4.41902	4.25425	0.888769	1.62192	1.35931	1.11238	0.882122	0.812854	1.32752	1.07095	0.840593	0.75419	0.893511	0.52348	0.219005	0.0996895	0.88122	0.517982	0.14408	0.0573163	1.40494	2.21417	2.24898	2.04394	1.94904	1.92389	1.91498	2.39092	2.45913	2.51008	2.50813	2.12611	2.07704
4.27193	4.37793	4.30393	4.27394	4.34397	4.37697	4.30694	4.23791	4.26289	4.24988	4.30193	4.34089	4.06685	4.07084	4.30793	4.35197	4.307	4.42	4.31893	0.900587	1.63021	1.37062	1.11814	0.873979	0.80378	1.34068	1.0702	0.835056	0.751083	0.903869	0.54156	0.20119	0.0981117	0.894116	0.529957	0.142522	0.0524753	1.4173	2.22299	2.248	2.041	1.951	1.91801	1.914	2.387	2.46599	2.514	2.51499	2.13199	2.079
4.33554	4.44653	4.36755	4.33043	4.37138	4.39623	4.37759	4.32678	4.37601	4.3741	4.3625	4.43296	4.19754	4.26358	4.37554	4.36516	4.31005	4.42	4.38259	0.909273	1.64387	1.37633	1.12475	0.873785	0.805778	1.3523	1.08282	0.85304	0.768646	0.913309	0.523568	0.160615	0.0762004	0.901724	0.521881	0.142851	0.0521389	1.43094	2.22401	2.24398	2.04195	1.95098	1.91591	1.90795	2.38906	2.469	2.51702	2.52099	2.13303	2.09196
4.39613	4.50613	4.42908	4.37885	4.41343	4.42254	4.44317	4.41437	4.48887	4.49715	4.41926	4.54078	4.37006	4.43984	4.43615	4.38345	4.31693	4.42152	4.44817	0.918471	1.65434	1.39077	1.13015	0.864523	0.802251	1.35674	1.09372	0.854702	0.783035	0.920971	0.542001	0.154447	0.0694654	0.912118	0.516037	0.142696	0.0511519	1.43753	2.22509	2.24189	2.03598	1.94906	1.90593	1.90281	2.39602	2.46907	2.51894	2.51985	2.13606	2.08802
4.4558	4.5658	4.48581	4.42385	4.43592	4.4509	4.50479	4.48675	4.58767	4.61062	4.48577	4.63468	4.53145	4.58949	4.49679	4.40692	4.36583	4.50173	4.50979	0.922765	1.65838	1.39328	1.1235	0.868925	0.801243	1.36755	1.10934	0.883791	0.808055	0.925265	0.538891	0.14849	0.0602612	0.916206	0.490586	0.126644	0.0633786	1.44086	2.22998	2.23602	2.035	1.95199	1.90201	1.89303	2.397	2.47299	2.51601	2.51203	2.13899	2.089
4.52157	4.63061	4.55262	4.48356	4.48538	4.48639	4.56964	4.55871	4.68483	4.73801	4.54952	4.71876	4.70651	4.83456	4.55957	4.47637			4.57262	0.926227	1.65647	1.38692	1.12125	0.864039	0.796799	1.37028	1.1366	0.915754	0.836277	0.928149	0.585041	0.128282	0.0497929	0.920045	0.609548			1.4402	2.23694	2.22896	2.03896	1.95001	1.893	1.88497	2.39895	2.46605	2.51195	2.50195	2.14296	2.08704
4.58628	4.69926	4.62229	4.54726	4.52813	4.53098	4.64129	4.63835	4.77881	4.85187	4.60835	4.80415	4.87598	5.00924	4.62435	4.51815		4.60311	4.64228	0.923692	1.65205	1.37805	1.11418	0.859219	0.792101	1.36984	1.14325	0.935499	0.853989	0.923561	0.525621	0.138686	0.0660401	0.919521	0.622838		0.24718	1.43657	2.22996	2.22393	2.03404	1.95096	1.89276	1.88187	2.39304	2.472	2.50585	2.49578	2.13796	2.09115
4.65393	4.76593	4.69093	4.61393	4.58794	4.58295	4.70993	4.70992	4.8749	4.9509	4.67992	4.86494	4.98089	5.12787	4.69592	4.57894		4.55605	4.70993	0.922711	1.64434	1.37091	1.10362	0.841659	0.784738	1.37005	1.14814	0.958765	0.873549	0.922531	0.541573	0.209535	0.147184	0.918491	0.634927		0.176135	1.42899	2.228	2.22	2.036	1.949	1.88001	1.87501	2.395	2.472	2.49801	2.48401	2.136	2.09899
4.72772	4.83462	4.76263	4.68767	4.65262	4.64263	4.78262	4.79053	4.9575	5.03969	4.75072	4.91873	5.09344	5.25137	4.76775		4.4474	4.58439	4.78264	0.917656	1.6372	1.36153	1.10382	0.847848	0.784546	1.36717	1.14247	0.963803	0.886345	0.916491	0.612324	0.180029	0.138984	0.91444		0.242019	0.195037	1.42253	2.22895	2.21492	2.02996	1.94897	1.88395	1.86595	2.38902	2.47002	2.49302	2.47593	2.13696	2.08189
4.81063	4.90626	4.83532	4.76441	4.72459	4.71557	4.85324	4.85113	5.01524	5.11807	4.83367	5.00243	5.14383	5.29346	4.85356	4.73778	4.49441	4.62941	4.85632	0.915919	1.63035	1.35466	1.09111	0.840868	0.778272	1.36482	1.1418	0.974162	0.892571	0.915286	0.613493	0.16928	0.110425	0.912073	0.627291	0.260027	0.213995	1.41686	2.22306	2.20593	2.02489	1.9458	1.87794	1.85987	2.39083	2.47194	2.49485	2.46791	2.13196	2.06937
4.89671	4.97278	4.90477	4.83875	4.80872	4.79872	4.91878	4.9108	5.08078	5.17481	4.9217	5.07775	5.18785	5.31792	4.93572	4.83168	4.56875	4.70375	4.92577	0.908465	1.6218	1.346	1.07473	0.839176	0.76939	1.35949	1.13611	0.968469	0.895271	0.905583	0.593557	0.140756	0.0674046	0.906957	0.617284	0.264086	0.219521	1.40856	2.22599	2.20201	2.01902	1.93504	1.87501	1.85302	2.38203	2.46901	2.48703	2.46302	2.13001	2.08893
4.97057	5.04661	4.97964	4.92271	4.89383	4.88985	4.98765	4.96957	5.13645	5.22331	4.99657	5.17732	5.21203	5.32701	5.00757	4.93694	4.64975	4.78575	4.99663	0.891914	1.61749	1.33622	1.07292	0.804444	0.747274	1.35108	1.12339	0.95595	0.881706	0.892061	0.462922	0.105307	0.054019	0.887837	0.584193	0.250308	0.206057	1.40468	2.22404	2.19896	2.01202	1.93296	1.86495	1.85195	2.37596	2.46391	2.48592	2.46105	2.13104	2.13179
5.03523	5.11525	5.05125	5.00244	4.98686	4.98593	5.06035	5.03304	5.18682	5.25847	5.06121	5.21363	5.21506	5.32792	5.07229	5.04324	4.73369	4.86967	5.06729	0.890204	1.61741	1.33576	1.0673	0.799714	0.741197	1.35421	1.11043	0.93241	0.865409	0.88786	0.512745	0.106099	0.0494361	0.888554	0.552796	0.240943	0.196674	1.40586	2.22813	2.19498	2.014	1.92819	1.859	1.84604	2.37089	2.45392	2.47687	2.46704	2.13508	2.10892
5.11556	5.20056	5.14207	5.11308	5.13859	5.1431	5.14606	5.09605	5.22501	5.2725	5.14356	5.24103	5.216	5.31797	5.15356	5.18759	4.8209	4.9559	5.15255	0.890888	1.61636	1.33734	1.07771	0.80374	0.745175	1.34803	1.09732	0.897064	0.823245	0.889039	0.516349	0.115209	0.039942	0.889907	0.522411	0.226107	0.182396	1.4006	2.22348	2.1865	2.0135	1.9355	1.85504	1.85352	2.35851	2.4445	2.47299	2.46999	2.13448	2.11
5.17782	5.26679	5.20881	5.19129	5.23778	5.25075	5.20931	5.15036	5.24995	5.28547	5.20483	5.2649	5.2165	5.30767	5.21384	5.26713	5.08567	5.15113	5.21336	0.891816	1.62316	1.3502	1.08743	0.830141	0.753947	1.35889	1.10153	0.881855	0.809291	0.890045	0.504956	0.11383	0.0425668	0.890587	0.523341	0.12167	0.0427871	1.41021	2.21507	2.18907	2.014	1.93847	1.87035	1.86296	2.35856	2.441	2.46954	2.46749	2.12805	2.11657
5.23974	5.32735	5.27931	5.27081	5.33788	5.36051	5.27134	5.20275	5.27403	5.29609	5.26923	5.28409	5.21906	5.31182	5.27476	5.3595	5.2415	5.3184	5.27876	0.891004	1.62956	1.35663	1.08437	0.841383	0.77105	1.36442	1.09424	0.86888	0.80483	0.888726	0.496676	0.113519	0.0429291	0.890215	0.536488	0.158114	0.0599319	1.41792	2.21196	2.20103	2.01799	1.93952	1.8821	1.88055	2.36444	2.43801	2.46949	2.4625	2.12448	2.12039
5.29857	5.39657	5.35106	5.33808	5.42907	5.46658	5.33357	5.25355	5.29355	5.31454	5.33007	5.30653	5.2265	5.31102	5.33556	5.45656	5.41457	5.47073	5.34307	0.893603	1.63139	1.35913	1.11346	0.860294	0.77998	1.37131	1.09839	0.87044	0.808797	0.890319	0.493943	0.114819	0.042608	0.893642	0.551749	0.15804	0.0664181	1.423	2.20651	2.21001	2.01951	1.94949	1.90152	1.898	2.36701	2.43551	2.47	2.46499	2.12151	2.11351
5.3827	5.4886	5.4477	5.44547	5.55939	5.60913	5.41562	5.31291	5.32825	5.33343	5.4197	5.33248	5.2299	5.31594	5.41574	5.58741	5.58369	5.68972	5.43362	0.883513	1.62712	1.3588	1.12433	0.883308	0.800842	1.3545	1.09831	0.86208	0.797429	0.88376	0.50394	0.121748	0.0458506	0.881766	0.513206	0.14625	0.0539144	1.40892	2.19594	2.20685	2.02689	1.9501	1.92964	1.91987	2.3699	2.4349	2.47396	2.46511	2.11796	2.10804
5.44655	5.55453	5.51751	5.51848	5.6444	5.7083	5.47955	5.36662	5.35779	5.36974	5.48256	5.38562	5.23993	5.32096	5.47756	5.65254	5.72898	5.85583	5.50748	0.878674	1.62274	1.35137	1.11997	0.900221	0.818704	1.34434	1.09076	0.864135	0.798184	0.87959	0.52769	0.123319	0.0463165	0.876338	0.509691	0.152195	0.0758998	1.40292	2.20295	2.2209	2.03296	1.95397	1.92702	1.92993	2.37993	2.43599	2.47499	2.47096	2.12296	2.108
5.51923	5.62523	5.58822	5.59623	5.73426	5.79926	5.54823	5.43619	5.4232	5.42118	5.55724	5.43418	5.25806	5.32702	5.55422	5.72321	5.85531	5.99732	5.57823	0.880175	1.61536	1.3522	1.12933	0.902602	0.821347	1.3351	1.12093	0.873151	0.804857	0.883387	0.534529	0.134668	0.0486693	0.875484	0.510247	0.171951	0.112605	1.40265	2.20803	2.23004	2.04202	1.95303	1.94002	1.94703	2.38603	2.44499	2.47103	2.47501	2.12701	2.103
5.5908	5.69483	5.65587	5.6678	5.81465	5.87867	5.6198	5.49403	5.48398	5.47608	5.63175	5.48908	5.27767	5.33389	5.62285	5.78693	5.94942	6.09437	5.6498	0.878754	1.60716	1.34686	1.12492	0.906357	0.829444	1.32716	1.06903	0.830613	0.7947	0.882446	0.531127	0.149403	0.0515222	0.873572	0.506355	0.18151	0.129261	1.39639	2.21587	2.2418	2.04692	1.96087	1.94492	1.95585	2.39387	2.44303	2.47887	2.47795	2.13093	2.10202
5.67421	5.76038	5.73228	5.74229	5.8784	5.9523	5.69429	5.58711	5.54344	5.53742	5.71125	5.54943	5.30474	5.35183	5.7072	5.87021	6.0134	6.16731	5.71736	0.873986	1.61018	1.34679	1.12093	0.910738	0.83481	1.3265	1.11216	0.893963	0.836119	0.872634	0.515599	0.149412	0.0591074	0.873926	0.509658	0.166546	0.116506	1.39492	2.21996	2.25884	2.05393	1.95803	1.95193	1.96293	2.39796	2.44795	2.47702	2.48295	2.13595	2.10002
5.75324	5.82924	5.80523	5.8162	5.95319	6.01817	5.76522	5.63923	5.61021	5.60722	5.79024	5.62534	5.33629	5.37857	5.78524	5.95221	6.05212	6.1991	5.79323	0.871829	1.60094	1.3449	1.11888	0.902777	0.829906	1.3224	1.10724	0.869021	0.824416	0.870178	0.507449	0.151896	0.0611254	0.87207	0.513376	0.152414	0.0888866	1.38955	2.22201	2.272	2.06901	1.966	1.963	1.969	2.40703	2.45604	2.48705	2.48902	2.13502	2.09298
5.83047	5.90549	5.87953	5.8817	6.01478	6.07292	5.83659	5.71157	5.67669	5.67761	5.86747	5.73483	5.42916	5.56236	5.86247	6.01967	6.09025	6.23038	5.86557	0.871487	1.59968	1.34172	1.11433	0.895347	0.825311	1.32139	1.05855	0.840582	0.810387	0.872622	0.51047	0.166452	0.120447	0.868922	0.50883	0.144222	0.068611	1.38816	2.22494	2.27102	2.07292	1.96502	1.963	1.96802	2.41779	2.46777	2.50367	2.49685	2.14088	2.0881
5.89952	5.97353	5.9515	5.94159	6.07161	6.12663	5.90453	5.7845	5.76538	5.75645	5.9405	5.86113	5.52732	5.66331	5.93053	6.0776	6.11086	6.23497	5.93651	0.872195	1.59991	1.33744	1.11537	0.882907	0.809888	1.31685	1.0577	0.836674	0.802504	0.876692	0.524343	0.196868	0.152056	0.866219	0.520179	0.150604	0.0643671	1.3908	2.22699	2.2859	2.08492	1.97394	1.96201	1.968	2.4319	2.46502	2.50698	2.50991	2.14199	2.09297
5.96823	6.04627	6.01123	6.0062	6.12213	6.1711	5.96327	5.87827	5.86036	5.84935	6.01223	5.97142	5.63446	5.77195	5.99523	6.11213	6.11504	6.23504	6.00324	0.881261	1.60256	1.34599	1.10813	0.878734	0.8056	1.31945	1.06057	0.823084	0.770405	0.886534	0.514884	0.184465	0.140478	0.874308	0.529489	0.147527	0.0614586	1.39302	2.23106	2.29101	2.08201	1.97703	1.96601	1.964	2.444	2.48103	2.51503	2.51503	2.14905	2.09904
6.03192	6.11975	6.07492	6.06107	6.1574	6.19952	6.03577	5.95077	5.95736	5.94439	6.07494	6.08507	5.75889	5.75725	6.05892	6.14839	6.1268	6.24582	6.06987	0.884249	1.61455	1.35378	1.11674	0.863498	0.794793	1.32104	1.05477	0.82955	0.755395	0.890336	0.529689	0.188521	0.079858	0.876375	0.510197	0.127647	0.0501616	1.40009	2.2487	2.29395	2.08495	1.98585	1.96797	1.96498	2.44498	2.48788	2.52188	2.52188	2.16277	2.10982
6.09641	6.19234	6.14238	6.11649	6.20655	6.23765	6.10933	6.04315	6.06204	6.05697	6.1404	6.17419	5.87395	5.93138	6.12539	6.1599	6.12997	6.246	6.13639	0.88856	1.62165	1.35964	1.11578	0.856978	0.79136	1.33037	1.07015	0.837259	0.751405	0.894759	0.514494	0.156478	0.0736481	0.880433	0.508899	0.128707	0.0481767	1.40916	2.25197	2.29796	2.08698	1.99294	1.96602	1.96302	2.44203	2.48899	2.52993	2.52794	2.16597	2.11892
6.15918	6.26119	6.20618	6.18014	6.23512	6.26509	6.18122	6.12924	6.1843	6.18334	6.20016	6.2813	6.04649	6.12448	6.19118	6.17707	6.12903	6.24602	6.20219	0.901228	1.6328	1.37275	1.11978	0.859504	0.793792	1.35633	1.07739	0.832472	0.761808	0.906557	0.510332	0.163359	0.0817895	0.893639	0.506162	0.130516	0.0473935	1.42032	2.25901	2.293	2.084	1.99299	1.96397	1.96099	2.436	2.49299	2.53601	2.53302	2.17401	2.12901
6.21982	6.32672	6.2678	6.22806	6.2762	6.29541	6.25653	6.21336	6.28798	6.30071	6.25591	6.38596	6.2157	6.28977	6.25476	6.20152	6.13979	6.25189	6.26772	0.904104	1.6371	1.3788	1.11758	0.86104	0.791112	1.34941	1.11022	0.846781	0.771579	0.90913	0.52826	0.152708	0.0678816	0.89671	0.506837	0.135954	0.0520295	1.4248	2.2639	2.29202	2.084	1.99104	1.95321	1.95708	2.43502	2.48908	2.53992	2.53889	2.17694	2.13292
6.28156	6.38657	6.33154	6.28261	6.3177	6.33571	6.32153	6.29442	6.40019	6.41915	6.31954	6.49025	6.37188	6.4558	6.31755	6.22682	6.16879	6.31454	6.33253	0.904259	1.63595	1.37526	1.11476	0.854568	0.788072	1.35522	1.11329	0.857791	0.782352	0.909111	0.531221	0.147646	0.0510615	0.896998	0.476463	0.130501	0.0834995	1.42179	2.26797	2.29001	2.084	1.99398	1.95002	1.95104	2.43897	2.49793	2.54893	2.54297	2.177	2.13697
6.35217	6.4572	6.40221	6.34318	6.36614	6.37413	6.39319	6.38021	6.50927	6.54034	6.38618	6.57718	6.55347	6.67255	6.38818	6.26922		6.34523	6.40421	0.904173	1.62963	1.36538	1.11436	0.848102	0.783198	1.35541	1.10949	0.872087	0.797931	0.90921	0.542757	0.137716	0.0512993	0.896675	0.507308		0.102231	1.41591	2.26601	2.28798	2.08201	1.99499	1.94499	1.94898	2.44001	2.51301	2.54801	2.54499	2.17202	2.14
6.41198	6.52484	6.47279	6.40396	6.4132	6.41726	6.45888	6.45276	6.60339	6.65701	6.44696	6.63895	6.71622	6.86275	6.45093	6.34471			6.47676	0.901614	1.62349	1.35938	1.0989	0.838563	0.775482	1.35444	1.11198	0.888362	0.815461	0.9057	0.613758	0.136284	0.0751232	0.895087	0.606388			1.41109	2.26993	2.2821	2.08593	1.99205	1.94205	1.94113	2.44295	2.51693	2.55193	2.54303	2.17987	2.14
6.48137	6.59437	6.54336	6.46544	6.46652	6.46457	6.53035	6.53327	6.70012	6.75313	6.5134	6.69945	6.82502	6.96509	6.5174	6.39852		6.35962	6.54439	0.895912	1.61637	1.35154	1.08102	0.841809	0.769078	1.34631	1.11375	0.900441	0.824252	0.899625	0.600989	0.185317	0.120545	0.889848	0.606148		0.121215	1.40628	2.27595	2.27705	2.08402	1.99299	1.942	1.93605	2.44399	2.51502	2.55398	2.54201	2.18595	2.15784
6.55818	6.67015	6.62316	6.54516	6.53214	6.53014	6.60615	6.61015	6.79514	6.84416	6.58619	6.76517	6.92017	7.06814	6.59318	6.46716	6.24909	6.38385	6.62015	0.895885	1.61128	1.3403	1.07962	0.831649	0.766881	1.34752	1.11468	0.911467	0.84224	0.895883	0.593963	0.191872	0.134979	0.893477	0.611639	0.191775	0.144969	1.3985	2.28199	2.27199	2.07899	1.987	1.935	1.92899	2.43999	2.522	2.54999	2.54	2.19398	2.13902
6.64237	6.74064	6.69854	6.62348	6.60067	6.59769	6.67664	6.67965	6.86269	6.91954	6.67528	6.84741	7.00241	7.13373	6.67835	6.54352	6.29118	6.31042	6.69162	0.893516	1.60561	1.33501	1.07346	0.816905	0.753028	1.34177	1.11243	0.919652	0.847204	0.892407	0.581119	0.106885	0.0915606	0.892214	0.611012	0.213078	0.0921428	1.3931	2.27808	2.26513	2.07508	1.98504	1.93304	1.92311	2.43313	2.52102	2.54706	2.53804	2.18419	2.14881
6.7244	6.81843	6.77544	6.7054	6.68836	6.68337	6.7455	6.74353	6.92256	6.97956	6.7574	6.95322	7.03378	7.17173	6.75643	6.62838	6.34163	6.47675	6.77142	0.882154	1.60022	1.32611	1.05723	0.813573	0.743638	1.33157	1.11152	0.917706	0.858715	0.883307	0.482066	0.118779	0.0605846	0.87884	0.57348	0.205162	0.159699	1.38571	2.278	2.2521	2.07004	1.98004	1.92506	1.92002	2.43796	2.521	2.54501	2.53899	2.184	2.19069
6.78723	6.88825	6.84722	6.79027	6.77133	6.77332	6.81323	6.80218	6.96516	7.02412	6.82122	7.02213	7.03905	7.17599	6.82223	6.74839	6.43929	6.57229	6.84224	0.876011	1.60035	1.32179	1.05738	0.796403	0.732484	1.3335	1.10227	0.914136	0.849781	0.875303	0.446323	0.0782659	0.0569083	0.874669	0.565246	0.205389	0.160451	1.38469	2.285	2.24896	2.06998	1.97903	1.918	1.914	2.42902	2.518	2.548	2.545	2.19401	2.19197
6.85289	6.96077	6.91092	6.86867	6.86442	6.86347	6.87987	6.85412	7.01024	7.05842	6.88492	7.06035	7.05375	7.17207	6.88789	6.85912	6.52259	6.65559	6.90985	0.876374	1.60403	1.32132	1.06976	0.791582	0.730897	1.32214	1.09865	0.907266	0.838708	0.876215	0.450057	0.0828228	0.0535568	0.874434	0.546812	0.210779	0.166419	1.38804	2.28598	2.23818	2.06508	1.98687	1.91702	1.914	2.43392	2.518	2.54702	2.54402	2.19695	2.18217
6.92135	7.02638	6.97143	6.94528	6.96505	6.96603	6.94637	6.90749	7.03477	7.08376	6.9484	7.08378	7.05598	7.17596	6.95635	6.96104	6.63493	6.76694	6.9734	0.88468	1.61608	1.33368	1.07687	0.802187	0.732782	1.33946	1.09513	0.898681	0.825525	0.884639	0.504843	0.110811	0.0482802	0.882324	0.508724	0.153789	0.109964	1.3987	2.27709	2.23998	2.065	1.99294	1.92195	1.914	2.43202	2.51008	2.54502	2.54598	2.18511	2.16714
6.98518	7.0952	7.0362	7.02723	7.07128	7.08131	7.01119	6.96717	7.06905	7.10104	7.02016	7.09705	7.05899	7.17197	7.01918	7.05528		6.74662	7.03919	0.898985	1.62876	1.34348	1.08638	0.815487	0.744095	1.36226	1.10488	0.882918	0.81224	0.897801	0.501745	0.112066	0.0447253	0.897259	0.53945		0.0720028	1.41608	2.27598	2.245	2.065	1.99299	1.93105	1.92804	2.43501	2.50799	2.54399	2.54397	2.18598	2.17303
7.04778	7.16464	7.10466	7.10547	7.16909	7.1889	7.07672	7.02487	7.08568	7.11571	7.07689	7.11466	7.05508	7.16317	7.08276	7.15309		6.95885	7.10472	0.904257	1.63981	1.35807	1.09407	0.835038	0.75946	1.37333	1.114	0.882086	0.805443	0.901429	0.482947	0.110716	0.0430919	0.903949	0.549876		0.0557476	1.42452	2.26815	2.245	2.065	1.99006	1.94669	1.94271	2.43696	2.50506	2.54204	2.53517	2.18011	2.18477
7.11457	7.23356	7.16958	7.17257	7.27432	7.30326	7.14556	7.08362	7.11183	7.1319	7.14556	7.13388	7.06394	7.16399	7.15156	7.26031	7.08628	7.15772	7.17356	0.913778	1.64976	1.3692	1.11062	0.850978	0.769705	1.37898	1.12135	0.880292	0.806572	0.91061	0.492624	0.121489	0.0428911	0.913409	0.552017	0.151467	0.0743063	1.43387	2.27396	2.24997	2.06798	1.99894	1.95296	1.95393	2.44197	2.50003	2.53604	2.53301	2.18397	2.17805
7.18429	7.29925	7.24027	7.24829	7.36437	7.40139	7.21328	7.14726	7.16216	7.16615	7.21828	7.16811	7.07202	7.167	7.2183	7.36132	7.2667	7.34081	7.24227	0.919849	1.65209	1.37065	1.12238	0.87991	0.793649	1.38835	1.14209	0.889999	0.828878	0.914942	0.513875	0.123451	0.0427314	0.920924	0.564413	0.150177	0.0611738	1.43742	2.28199	2.25604	2.06503	2.00198	1.96303	1.96807	2.441	2.49899	2.537	2.539	2.188	2.17699
7.25975	7.36393	7.31084	7.32277	7.45943	7.50233	7.28482	7.21488	7.20332	7.20437	7.2908	7.19555	7.07692	7.167	7.29474	7.44463	7.44801	7.54956	7.31185	0.922093	1.64958	1.37075	1.1288	0.89021	0.808859	1.38959	1.14999	0.915539	0.866971	0.918157	0.525498	0.126195	0.0430842	0.922012	0.567883	0.141739	0.0544214	1.43531	2.28003	2.26584	2.07189	1.99708	1.97185	1.98571	2.44002	2.49703	2.537	2.53998	2.18702	2.17405
7.32935	7.43038	7.3754	7.38938	7.54025	7.59118	7.35435	7.28832	7.25452	7.2575	7.35441	7.2485	7.08691	7.167	7.36039	7.51435	7.60752	7.72933	7.37838	0.915344	1.64456	1.3679	1.13277	0.913452	0.82815	1.38307	1.16076	0.915425	0.877714	0.908314	0.545621	0.133779	0.0452099	0.918464	0.550842	0.164434	0.081463	1.43123	2.28495	2.27492	2.0829	1.99997	1.9829	2.00086	2.44	2.497	2.54393	2.54297	2.19096	2.1631
7.39921	7.5012	7.44721	7.46718	7.60921	7.67922	7.42923	7.34017	7.31511	7.3112	7.42521	7.30017	7.09607	7.16903	7.43821	7.58122	7.75429	7.8773	7.4522	0.908434	1.64002	1.36846	1.13082	0.932162	0.843065	1.38733	1.1334	0.860963	0.841449	0.902113	0.556209	0.136835	0.0490945	0.910946	0.545849	0.174366	0.100094	1.42751	2.275	2.28602	2.08701	2.00202	1.98903	2.01101	2.439	2.50102	2.556	2.55698	2.18099	2.15899
7.4716	7.57164	7.5196	7.53077	7.68356	7.75552	7.50748	7.40083	7.35228	7.38164	7.49956	7.35886	7.11955	7.17979	7.51256	7.6585	7.85505	7.98295	7.52264	0.902936	1.63644	1.36364	1.13309	0.936359	0.85186	1.37205	1.11219	0.896767	0.865337	0.899648	0.56292	0.145355	0.0575758	0.902503	0.528094	0.162696	0.122437	1.42586	2.275	2.29287	2.08994	2.00789	1.99783	2.01591	2.43998	2.50885	2.55502	2.55111	2.17904	2.15409
7.53492	7.64581	7.58738	7.59479	7.7469	7.81287	7.58185	7.46928	7.42133	7.41027	7.56538	7.43743	7.17857	7.20978	7.57246	7.73233	7.89837	8.03641	7.59339	0.893317	1.62072	1.35567	1.13522	0.931613	0.850856	1.35504	1.12623	0.915587	0.798063	0.893493	0.564043	0.153869	0.061701	0.890553	0.519159	0.15862	0.100054	1.4126	2.26902	2.29554	2.10003	2.01156	2.00153	2.01751	2.43954	2.50009	2.54612	2.53017	2.17854	2.14507
7.61561	7.71459	7.6571	7.65858	7.81457	7.87807	7.6586	7.50996	7.48796	7.48196	7.6431	7.51965	7.24615	7.31019	7.65511	7.8061	7.90558	8.03112	7.66759	0.885016	1.61461	1.35106	1.13167	0.914713	0.848881	1.34116	1.06448	0.83961	0.792023	0.88648	0.556252	0.203519	0.108762	0.881153	0.522191	0.160148	0.0824834	1.40344	2.2715	2.30351	2.10602	2.0175	2.0065	2.02099	2.44	2.507	2.54799	2.53999	2.18151	2.13799
7.69318	7.7808	7.72722	7.7248	7.86378	7.93426	7.73224	7.58677	7.57183	7.56674	7.71923	7.61621	7.30976	7.44574	7.73366	7.88123	7.95965	8.0919	7.73773	0.878452	1.61049	1.34052	1.11297	0.913622	0.83826	1.3296	1.05421	0.826788	0.778132	0.879469	0.542518	0.197194	0.151485	0.875134	0.526093	0.136471	0.0800687	1.40038	2.27598	2.30997	2.11343	2.01702	2.00301	2.01703	2.44752	2.51608	2.55902	2.54308	2.18646	2.13105
7.76432	7.84691	7.79186	7.78926	7.91633	7.9807	7.80132	7.69762	7.65769	7.64379	7.79177	7.73195	7.40286	7.53737	7.8033	7.94815	7.96663	8.09602	7.80084	0.877357	1.61097	1.34427	1.10558	0.894565	0.821068	1.33307	1.09641	0.809226	0.755864	0.878693	0.545421	0.205485	0.161734	0.873666	0.530241	0.1374	0.0802637	1.40153	2.28341	2.31749	2.1155	2.01959	1.99804	2.01294	2.45898	2.52593	2.56104	2.5511	2.19194	2.1296
7.83112	7.91862	7.85862	7.84911	7.97056	8.01804	7.86262	7.77415	7.77116	7.73408	7.85812	7.83521	7.49322	7.62999	7.86662	7.98305	7.9775	8.1005	7.86712	0.876398	1.6108	1.34354	1.09757	0.874764	0.798382	1.33215	1.07437	0.835664	0.745975	0.878583	0.529735	0.19392	0.149715	0.871802	0.520621	0.134024	0.0759554	1.40118	2.285	2.32401	2.117	2.0285	1.9985	2.00448	2.46599	2.5315	2.56701	2.556	2.1935	2.13652
7.89423	7.98277	7.92075	7.9058	8.00182	8.04235	7.9262	7.8537	7.86234	7.83423	7.92225	7.94499	7.60657	7.61639	7.93122	8.00484	7.9825	8.10199	7.93125	0.877084	1.6163	1.35163	1.09606	0.852643	0.786514	1.33797	1.07054	0.831371	0.740505	0.880244	0.528301	0.184391	0.0960197	0.871469	0.513665	0.131334	0.0751364	1.41141	2.2875	2.32991	2.11649	2.03099	2.00401	1.99466	2.46451	2.53394	2.57347	2.56105	2.19351	2.14346
7.93618	8.05418	7.98292	7.96681	8.02937	8.05766	7.99394	7.933	7.96455	7.94796	7.97991	8.03997	7.73957	7.80359	7.99691	8.02903	7.98747	8.10193	7.99022	0.879284	1.62266	1.36027	1.09233	0.845357	0.775829	1.34757	1.07766	0.840781	0.754907	0.879772	0.53116	0.159782	0.0802466	0.873352	0.507177	0.124834	0.0577319	1.41113	2.27609	2.31389	2.11303	2.02945	2.00046	1.99498	2.45499	2.53002	2.57592	2.56604	2.19654	2.15403
7.99905	8.11705	8.04805	8.01605	8.07101	8.07602	8.05105	8.00406	8.04809	8.0521	8.03205	8.09908	7.86913	7.93814	8.04105	8.03101	7.989	8.09801	8.05506	0.89437	1.63091	1.37495	1.09875	0.837191	0.772178	1.35979	1.08783	0.84665	0.770183	0.89703	0.505629	0.141984	0.0615085	0.889951	0.493078	0.135441	0.0711166	1.41935	2.281	2.308	2.11499	2.033	2.003	1.99799	2.46	2.52399	2.56699	2.56799	2.195	2.163
8.06166	8.18267	8.11366	8.07461	8.08442	8.0973	8.11677	8.08282	8.16111	8.17226	8.09366	8.19927	8.02971	8.11367	8.10367	8.04538	7.99213	8.10633	8.12361	0.894992	1.63928	1.37917	1.09983	0.838031	0.781508	1.36734	1.12001	0.846584	0.786252	0.896809	0.504948	0.15829	0.0596744	0.891362	0.491353	0.136492	0.0550158	1.42621	2.28312	2.30292	2.105	2.03301	1.99888	1.98498	2.45797	2.51703	2.55698	2.55693	2.19711	2.16486
8.12114	8.24325	8.17322	8.12979	8.12275	8.12455	8.18622	8.15749	8.26201	8.2861	8.15305	8.31344	8.18522	8.26587	8.16412	8.07941	8.00442	8.13572	8.17922	0.904889	1.63889	1.38013	1.12954	0.852895	0.785628	1.37389	1.13582	0.877253	0.806151	0.908207	0.545071	0.152953	0.053966	0.89955	0.513018	0.130326	0.0546783	1.42576	2.29417	2.29587	2.10496	2.03402	1.98776	1.98291	2.45496	2.52007	2.55485	2.55076	2.20713	2.15189
8.18204	8.31004	8.23805	8.17204	8.16303	8.15403	8.25105	8.23705	8.36906	8.39807	8.20904	8.39006	8.35712	8.47214	8.22404	8.10104		8.12103	8.24405	0.903216	1.63915	1.37021	1.12624	0.836097	0.776465	1.37271	1.13548	0.885435	0.813674	0.905916	0.561072	0.151525	0.0601651	0.898486	0.519859		0.0567005	1.42492	2.303	2.28899	2.103	2.03499	1.975	1.978	2.453	2.524	2.54699	2.53799	2.214	2.146
8.24076	8.37376	8.30673	8.22466	8.20468	8.20058	8.32277	8.3109	8.46009	8.50812	8.27274	8.47364	8.53035	8.67524	8.28372	8.16361		8.17119	8.31981	0.89732	1.63361	1.36097	1.08768	0.831301	0.768905	1.36048	1.12815	0.906847	0.834474	0.900509	0.53512	0.144115	0.0826734	0.892181	0.54766		0.0286548	1.41907	2.3	2.28088	2.09989	2.02296	1.97296	1.9709	2.44892	2.52299	2.53395	2.51993	2.21297	2.14611
8.31144	8.44442	8.3745	8.28631	8.26709	8.25411	8.39442	8.39444	8.56037	8.61172	8.34148	8.53305	8.65477	8.78985	8.35046	8.21944		8.18857	8.39437	0.893623	1.62442	1.35803	1.08248	0.838811	0.770111	1.35956	1.12399	0.91508	0.852299	0.8931	0.564495	0.182991	0.135448	0.892257	0.573748		0.0530304	1.41123	2.29989	2.26983	2.08987	2.01887	1.969	1.96187	2.44178	2.52183	2.52885	2.51374	2.20994	2.15607
8.38806	8.52006	8.45405	8.35606	8.32505	8.31305	8.47005	8.47105	8.63307	8.70306	8.42006	8.58907	8.74905	8.88806	8.42806	8.2431			8.46706	0.890606	1.61519	1.34484	1.07875	0.848427	0.761679	1.35741	1.13021	0.932059	0.861279	0.888827	0.582289	0.196863	0.124164	0.890505	0.513129			1.40204	2.294	2.26099	2.08299	2.01199	1.96898	1.95499	2.43	2.513	2.52099	2.49999	2.207	2.16
8.46499	8.5988	8.5248	8.42986	8.39289	8.37988	8.53981	8.53369	8.72937	8.78359	8.49496	8.67877	8.81645	8.96356	8.50694	8.379			8.53884	0.885479	1.61144	1.33816	1.06072	0.831518	0.759967	1.35127	1.12576	0.930605	0.85955	0.884751	0.580361	0.174856	0.116127	0.884408	0.601222			1.39461	2.2919	2.24488	2.07288	2.00097	1.94896	1.94192	2.42691	2.51191	2.50597	2.48993	2.20191	2.15496
8.55643	8.67235	8.59845	8.50954	8.47563	8.46176	8.61424	8.5972	8.76413	8.83793	8.58348	8.75087	8.85746	9.01415	8.59343	8.47215			8.61639	0.877995	1.60482	1.32854	1.05993	0.834638	0.747709	1.33936	1.12438	0.939045	0.872116	0.875658	0.577314	0.136073	0.0791943	0.878645	0.580375			1.38947	2.28281	2.23378	2.06189	1.9978	1.94485	1.93487	2.41887	2.50389	2.50293	2.48393	2.19381	2.15113
8.63206	8.74405	8.67506	8.59107	8.56208	8.55508	8.68005	8.66104	8.82404	8.88703	8.66206	8.85003	8.88201	9.022	8.66906	8.58609			8.69005	0.870319	1.59962	1.3225	1.05666	0.815442	0.739164	1.33934	1.11379	0.93138	0.865018	0.868679	0.45997	0.118735	0.0614019	0.870419	0.573231			1.38477	2.273	2.222	2.05599	1.987	1.93699	1.92799	2.412	2.49799	2.49899	2.48	2.184	2.15799
8.7017	8.81272	8.74671	8.68086	8.65715	8.6571	8.74676	8.71566	8.87023	8.92929	8.7327	8.89129	8.89104	9.025	8.74066	8.69783			8.75768	0.869054	1.59929	1.32148	1.04711	0.804973	0.732148	1.34095	1.10843	0.918167	0.849658	0.867074	0.509548	0.124354	0.0512842	0.869471	0.561853			1.38236	2.2739	2.21892	2.04894	1.98092	1.92587	1.91492	2.40985	2.48196	2.49201	2.47798	2.18385	2.14496
8.76716	8.88027	8.81312	8.76162	8.76477	8.76008	8.8182	8.77694	8.89172	8.95637	8.7982	8.91864	8.89506	9.025	8.80229	8.77566			8.82121	0.877812	1.60217	1.32299	1.0454	0.791811	0.727543	1.34861	1.103	0.895775	0.829873	0.875847	0.518552	0.125676	0.0507213	0.877973	0.525129			1.38926	2.26483	2.21194	2.04291	1.97404	1.91391	1.90789	2.39594	2.47772	2.49278	2.47596	2.16991	2.1408
8.82906	8.94806	8.87306	8.84806	8.85909	8.87109	8.88205	8.82704	8.93002	8.97601	8.86206	8.95301	8.898	9.02499	8.87105	8.86409		8.59915	8.88606	0.886488	1.61429	1.33458	1.07715	0.808934	0.734673	1.35846	1.10595	0.89229	0.8151	0.883697	0.517064	0.125468	0.0491846	0.887228	0.513861		0.0852271	1.39923	2.25599	2.209	2.038	1.976	1.909	1.902	2.39301	2.463	2.481	2.474	2.16499	2.13
8.89666	9.01472	8.94376	8.92586	8.96924	8.98533	8.94372	8.87865	8.95625	8.98611	8.92961	8.96722	8.90208	9.01597	8.93172	8.97518	8.71371	8.77677	8.95371	0.896069	1.62475	1.3511	1.0873	0.825677	0.749849	1.36691	1.10202	0.879713	0.803215	0.892658	0.509898	0.123151	0.0426736	0.897158	0.514983	0.151722	0.057953	1.41006	2.24587	2.20601	2.03796	1.97692	1.91104	1.90609	2.39997	2.46097	2.47597	2.471	2.15488	2.12897
8.95718	9.0812	9.01322	9.00444	9.08285	9.10713	9.01028	8.93794	8.97961	8.99641	8.98626	8.98752	8.90915	9.01306	8.99813	9.08376	8.87107	8.93924	9.0192	0.902392	1.63271	1.35791	1.09651	0.845478	0.767242	1.37359	1.10694	0.877195	0.803043	0.899795	0.497212	0.129516	0.0429948	0.902465	0.536954	0.161589	0.0706807	1.41741	2.23391	2.20709	2.03396	1.97002	1.91533	1.9142	2.397	2.45796	2.47307	2.47107	2.14389	2.12604
9.02004	9.14504	9.07804	9.08105	9.18106	9.22006	9.07804	8.98803	9.01202	9.01802	9.05304	9.01502	8.917	9.016	9.05804	9.17705	9.03411	9.11112	9.08304	0.90619	1.63934	1.36217	1.10366	0.857567	0.785944	1.36975	1.10375	0.87269	0.820185	0.903249	0.504756	0.128772	0.04272	0.90644	0.54141	0.147204	0.0616984	1.42266	2.229	2.212	2.032	1.971	1.933	1.92501	2.397	2.456	2.477	2.47501	2.138	2.128
9.08476	9.21273	9.14581	9.15784	9.28281	9.32613	9.14072	9.04268	9.04434	9.04538	9.11677	9.04037	8.92011	9.01704	9.11781	9.26587	9.21287	9.31219	9.14781	0.90541	1.63972	1.36124	1.12085	0.885956	0.809685	1.37122	1.10223	0.872365	0.827954	0.901758	0.514208	0.131754	0.0427957	0.906332	0.557574	0.153646	0.0590789	1.42519	2.23	2.21504	2.02502	1.96889	1.93402	1.93508	2.39598	2.45098	2.4811	2.485	2.139	2.12796
9.15435	9.28021	9.22032	9.23541	9.35782	9.42989	9.20719	9.10495	9.07591	9.08069	9.1873	9.07474	8.93019	9.02104	9.19235	9.34541	9.38463	9.51286	9.22228	0.902569	1.63539	1.36032	1.13073	0.921004	0.834809	1.37232	1.10464	0.879999	0.8436	0.898708	0.521314	0.133038	0.0433491	0.903722	0.541832	0.162466	0.0656362	1.4209	2.22998	2.21909	2.02706	1.95896	1.93589	1.94215	2.39409	2.44911	2.49004	2.48511	2.139	2.12391
9.22605	9.34406	9.29005	9.31005	9.45407	9.53007	9.27006	9.15505	9.12404	9.11704	9.25605	9.11404	8.94002	9.02301	9.26405	9.42005	9.5241	9.66411	9.29005	0.897234	1.63536	1.36073	1.12596	0.932341	0.852743	1.37077	1.10145	0.877281	0.839342	0.891695	0.526313	0.134542	0.0454254	0.900143	0.503279	0.168624	0.0834501	1.41812	2.22899	2.224	2.03	1.957	1.93	1.95	2.399	2.455	2.492	2.491	2.13899	2.119
9.29475	9.41975	9.36171	9.37887	9.53978	9.61983	9.34574	9.21472			9.32474	9.16874	8.96431	9.03314	9.33282	9.48691	9.6508	9.80669	9.36079	0.888879	1.63146	1.36062	1.12828	0.946268	0.869163	1.364	1.10003			0.884694	0.530164	0.15036	0.052533	0.890594	0.501903	0.174379	0.109451	1.41357	2.222	2.2291	2.03301	1.96085	1.933	1.95601	2.394	2.45504			2.132	2.11297
9.36546	9.49026	9.42839	9.46018	9.61335	9.69733	9.41552	9.28229			9.3945	9.23861	8.99396	9.04655	9.40942	9.57244	9.72559	9.87072	9.43533	0.886811	1.62583	1.35845	1.13584	0.951556	0.877676	1.35751	1.09575			0.882186	0.532397	0.157072	0.0593928	0.888947	0.491358	0.175728	0.096448	1.40891	2.22193	2.23815	2.03406	1.94709	1.93293	1.95694	2.394	2.45926			2.13183	2.10976
9.44307	9.55706	9.50206	9.52306	9.68505	9.76805	9.49605	9.35107		9.29206	9.47407	9.32408	9.04506	9.07616	9.48507	9.64906	9.75703	9.90902	9.50606	0.880995	1.61887	1.35251	1.12216	0.947083	0.876942	1.34844	1.09466		0.858076	0.877708	0.533815	0.17261	0.0665078	0.881893	0.505624	0.155981	0.0867699	1.40227	2.218	2.246	2.037	1.952	1.929	1.954	2.39401	2.473		2.508	2.123	2.09699
9.52979	9.62578	9.57375	9.59066	9.74857	9.83459	9.56176	9.43179		9.36782	9.55484	9.42231	9.12309	9.2681	9.56972	9.71978	9.79732	9.93719	9.57578	0.875442	1.61189	1.34322	1.11813	0.938729	0.866648	1.34192	1.08073		0.852956	0.875053	0.527584	0.184522	0.137061	0.87354	0.510329	0.157354	0.0743481	1.39656	2.21908	2.25004	2.04009	1.95403	1.93099	1.9519	2.40208	2.47296		2.51402	2.1241	2.0809
9.60232	9.69732	9.64217	9.65111	9.80093	9.88878	9.63123	9.50437		9.44282	9.63132	9.54206	9.2228	9.36882	9.63537	9.79097	9.82622	9.95402	9.6473	0.874719	1.61454	1.34009	1.11054	0.925841	0.849966	1.33693	1.08172		0.857817	0.874422	0.534118	0.208089	0.160632	0.872694	0.51781	0.143305	0.0570933	1.40049	2.22607	2.25407	2.04798	1.957	1.92985	1.94276	2.40902	2.46898		2.51585	2.13306	2.07196
9.67205	9.76705	9.70405	9.71005	9.85004	9.93002	9.69605	9.57707		9.53907	9.70105	9.65109	9.31809	9.46509	9.70805	9.84202	9.838	9.955	9.71605	0.875724	1.61593	1.34308	1.10195	0.911604	0.831263	1.33443	1.06434		0.849695	0.875076	0.528701	0.212283	0.165474	0.873941	0.539988	0.143047	0.055678	1.39904	2.23	2.258	2.047	1.957	1.922	1.93	2.41	2.468		2.508	2.136	2.07
9.73575	9.83373	9.76969	9.77656	9.89641	9.96021	9.76069	9.66385	9.63807	9.62609	9.76875	9.7652	9.43039	9.57594	9.77374	9.86925	9.83803	9.955	9.77969	0.880411	1.62215	1.3478	1.09574	0.891717	0.810244	1.34358	1.07902	0.853669	0.830094	0.883056	0.517973	0.203951	0.157646	0.87511	0.525128	0.127098	0.0530895	1.40743	2.23204	2.25598	2.04199	1.9551	1.92307	1.92493	2.41202	2.46598	2.50994	2.51294	2.13709	2.07614
9.80433	9.90031	9.83331	9.82807	9.9334	9.9793	9.82433	9.7416	9.73614	9.72624	9.83731	9.87508	9.55815	9.57607	9.84131	9.89242		9.95478	9.84333	0.891434	1.63377	1.36363	1.10054	0.8644	0.797851	1.3572	1.08865	0.849964	0.789068	0.893688	0.52472	0.188984	0.092133	0.886071	0.50864		0.0458405	1.41757	2.23618	2.2539	2.0409	1.96398	1.92896	1.91906	2.41396	2.46394	2.50484	2.5079	2.14512	2.0891
9.86904	9.96404	9.89704	9.88004	9.95302	9.99401	9.88904	9.81905	9.84007	9.83508	9.90104	9.97607	9.71111	9.82209	9.90504	9.91302		9.944	9.90804	0.901346	1.64562	1.3701	1.10594	0.859538	0.78822	1.36727	1.10749	0.848239	0.782186	0.904776	0.535888	0.153278	0.0617093	0.894355	0.498917		0.0444102	1.43113	2.245	2.249	2.036	1.963	1.927	1.922	2.412	2.461	2.497	2.503	2.151	2.094
9.93567	10.0298	9.95973	9.93357	9.98329	10.0132	9.95185	9.89188	9.94418	9.95738	9.9676	10.0751	9.87698	9.96357	9.9717	9.94335		9.94704	9.97277	0.910247	1.6509	1.37572	1.11077	0.855833	0.787699	1.37589	1.10347	0.87649	0.791385	0.914167	0.533414	0.120239	0.0457681	0.902334	0.494053		0.044908	1.43867	2.24296	2.24392	2.03498	1.96499	1.92092	1.91597	2.41086	2.46812	2.50194	2.50093	2.14893	2.093
9.9972	10.0981	10.0261	9.98594	10.0096	10.0334	10.0293	9.97242	10.0521	10.0831	10.0222	10.1788	10.0572	10.1081	10.0353	9.97552		10.0408	10.0432	0.914544	1.65386	1.37437	1.10853	0.854284	0.78484	1.38206	1.12201	0.899813	0.811771	0.913859	0.544591	0.122466	0.0375429	0.910945	0.480354		0.0628612	1.44123	2.23911	2.23691	2.03293	1.96391	1.91389	1.91294	2.39794	2.47902	2.49696	2.49494	2.14296	2.09298
10.0611	10.1581	10.0871	10.036	10.039	10.057	10.0971	10.0481	10.1641	10.1951	10.0871	10.2741	10.2261	10.3261	10.1021	10.0031			10.1081	0.917412	1.65258	1.37359	1.10399	0.851866	0.781625	1.37617	1.13282	0.901044	0.823518	0.910594	0.548843	0.100514	0.0382561	0.9197	0.500232			1.44061	2.24499	2.232	2.029	1.959	1.908	1.90999	2.39499	2.48	2.495	2.492	2.141	2.09201
10.1267	10.2267	10.1527	10.0856	10.0806	10.0935	10.1718	10.1298	10.253	10.3032	10.1506	10.3635	10.3794	10.4778	10.1637		9.89723	9.95146	10.1717	0.908595	1.64586	1.36468	1.09892	0.847963	0.775774	1.36659	1.13043	0.926729	0.843417	0.90413	0.498846	0.138054	0.067727	0.908733		0.131478	0.041965	1.43277	2.23907	2.22993	2.03398	1.95896	1.90698	1.90294	2.38796	2.47999	2.49601	2.48794	2.14108	2.09801
10.1873	10.2922	10.2193	10.1442	10.1329	10.1348	10.2412	10.2064	10.3446	10.4138	10.2073	10.4074	10.5039		10.2304		9.91885	9.99302	10.2393	0.897231	1.63514	1.35634	1.09724	0.843822	0.768928	1.36206	1.13137	0.936784	0.863134	0.898706	0.579543	0.213717		0.891778		0.137114	0.0378911	1.42558	2.24461	2.22404	2.03194	1.95506	1.90496	1.89798	2.38422	2.47896	2.49707	2.48296	2.14761	2.09924
10.2561	10.3581	10.2881	10.2081	10.1811	10.1791	10.3071	10.2811	10.4321	10.5101	10.2771	10.479			10.3031		9.96405	9.994	10.3071	0.890905	1.62546	1.35013	1.09016	0.848159	0.76884	1.35487	1.13273	0.949185	0.877111	0.895288	0.544265			0.882631		0.160097	0.0363812	1.41877	2.22399	2.226	2.029	1.958	1.903	1.89699	2.39599	2.477	2.501	2.48099	2.12699	2.11199
[truncated: 64 more columns]
