# Supplementary material for: Kinematic Validation of a Multi-Kinect v2 Instrumented 10-Meter Walkway for Quantitative Gait Assessments
Source: PLoS One. 2015 Oct 13;10(10):e0139913. doi: 10.1371/journal.pone.0139913 (PMC4603795; doi:10.1371/journal.pone.0139913)
Supplement: S1 Data — (ZIP) [file pone.0139913.s001.zip › S1_Data/pp8_trial5.xls]

## Sheet: Sheet1
Kinect(x) SpineBase	Kinect(x) Head	Kinect(x) ShoulderLeft	Kinect(x) ElbowLeft	Kinect(x) WristLeft	Kinect(x) HandLeft	Kinect(x) ShoulderRight	Kinect(x) ElbowRight	Kinect(x) WristRight	Kinect(x) HandRight	Kinect(x) HipLeft	Kinect(x) KneeLeft	Kinect(x) AnkleLeft	Kinect(x) FootLeft	Kinect(x) HipRight	Kinect(x) KneeRight	Kinect(x) AnkleRight	Kinect(x) FootRight	Kinect(x) SpineShoulder	Kinect(y) SpineBase	Kinect(y) Head	Kinect(y) ShoulderLeft	Kinect(y) ElbowLeft	Kinect(y) WristLeft	Kinect(y) HandLeft	Kinect(y) ShoulderRight	Kinect(y) ElbowRight	Kinect(y) WristRight	Kinect(y) HandRight	Kinect(y) HipLeft	Kinect(y) KneeLeft	Kinect(y) AnkleLeft	Kinect(y) FootLeft	Kinect(y) HipRight	Kinect(y) KneeRight	Kinect(y) AnkleRight	Kinect(y) FootRight	Kinect(y) SpineShoulder	Kinect(z) SpineBase	Kinect(z) Head	Kinect(z) ShoulderLeft	Kinect(z) ElbowLeft	Kinect(z) WristLeft	Kinect(z) HandLeft	Kinect(z) ShoulderRight	Kinect(z) ElbowRight	Kinect(z) WristRight	Kinect(z) HandRight	Kinect(z) HipLeft	Kinect(z) KneeLeft
0.0350016	0.106002	0.0950021	0.092	0.154	0.170002	0.0970016	0.073	0.132002	0.153005	0.0740016	0.04	-0.0179984	0.100002	0.075	0.0110016	-0.0229995	0.07	0.0950026	0.89805	1.68183	1.39557	1.14642	0.885689	0.799792	1.38306	1.13424	0.87861	0.795257	0.90098	0.52745	0.136018	0.0418886	0.89335	0.51078	0.141248	0.0596607	1.45412	2.244	2.266	2.081	2.008	1.961	1.956	2.414	2.451	2.47	2.466	2.159	2.12
0.0379433	0.108943	0.0989244	0.092	0.154	0.172943	0.0999433	0.073	0.135924	0.16183	0.0769433	0.04	-0.0150567	0.102943	0.075	0.0139433	-0.0220189	0.07	0.0999054	0.898089	1.68209	1.39492	1.14684	0.883532	0.804264	1.38339	1.13324	0.878257	0.790306	0.901029	0.527058	0.132988	0.0392411	0.893379	0.510888	0.155897	0.060906	1.45426	2.24302	2.26502	2.08002	2.008	1.961	1.95502	2.41302	2.451	2.46804	2.46306	2.15802	2.12
0.038	0.109	0.099	0.0929899	0.15697	0.173	0.1	0.0759697	0.136	0.153091	0.077	0.04	-0.015	0.0663738	0.075	0.014	-0.0140808	0.0709899	0.1	0.89811	1.6818	1.39463	1.1448	0.884816	0.803598	1.38321	1.1348	0.878893	0.787418	0.90104	0.52706	0.132514	0.0518706	0.8934	0.511395	0.139322	0.0593858	1.45434	2.243	2.265	2.08	2.01097	1.96001	1.955	2.413	2.45001	2.468	2.46597	2.158	2.12
0.038	0.112	0.101	0.0930023	0.161	0.173999	0.103	0.076	0.136	0.148999	0.08	0.04	-0.015	0.094	0.075	0.014	-0.0180031	0.071	0.1	0.89797	1.68141	1.39487	1.14521	0.878136	0.803339	1.38329	1.13443	0.87892	0.788034	0.9009	0.52695	0.132498	0.0471979	0.89328	0.51137	0.142896	0.05952	1.45429	2.243	2.264	2.076	2.011	1.959	1.958	2.412	2.45	2.468	2.467	2.157	2.12
0.038	0.112	0.101	0.0959352	0.161	0.173022	0.103	0.076	0.136	0.148022	0.08	0.04	-0.015	0.094	0.075	0.014	-0.0219136	0.071	0.1	0.897941	1.68134	1.39487	1.14471	0.885644	0.802	1.38332	1.13495	0.879321	0.79258	0.900861	0.52695	0.130543	0.0444898	0.893251	0.511174	0.150717	0.0595004	1.45438	2.243	2.264	2.076	2.01002	1.959	1.95506	2.412	2.45	2.468	2.46406	2.157	2.12
0.038	0.11101	0.101	0.096	0.161	0.173	0.103	0.076	0.136	0.14899	0.08	0.03802	-0.01401	0.10093	0.075	0.01499	-0.022	0.07298	0.1	0.898098	1.68155	1.39443	1.14454	0.884671	0.799208	1.38367	1.13468	0.879746	0.792324	0.900751	0.526445	0.131945	0.0432717	0.893606	0.511081	0.150088	0.0575794	1.45435	2.243	2.26103	2.076	2.01	1.959	1.955	2.412	2.45	2.468	2.46697	2.157	2.12198
0.041	0.119001	0.104	0.0960012	0.164002	0.181001	0.106001	0.079	0.136001	0.159	0.0800016	0.038	-0.014	0.101	0.078	0.015	-0.0219988	0.0730008	0.103002	0.89755	1.68075	1.39484	1.14541	0.882778	0.801961	1.38349	1.13492	0.88135	0.787861	0.90006	0.52616	0.13121	0.0425999	0.89324	0.51063	0.149548	0.0581191	1.45382	2.242	2.262	2.075	2.01	1.958	1.956	2.411	2.448	2.468	2.464	2.157	2.122
0.041	0.121943	0.104	0.0989428	0.167924	0.183943	0.108943	0.079	0.138943	0.158019	0.0839238	0.038	-0.014	0.101	0.078	0.015	-0.0190572	0.0749619	0.107905	0.897413	1.67974	1.39497	1.14598	0.879092	0.805433	1.3831	1.13458	0.880163	0.789802	0.899991	0.526111	0.131387	0.0423842	0.893063	0.511258	0.144017	0.0558246	1.45319	2.242	2.26102	2.075	2.00902	1.95996	1.95502	2.40904	2.448	2.46702	2.46106	2.15602	2.122
0.041	0.124967	0.107957	0.099	0.167011	0.181033	0.109	0.079	0.139	0.158	0.084	0.0409674	-0.0149891	0.101	0.078	0.0189566	-0.019	0.075	0.108989	0.897202	1.6793	1.39451	1.14603	0.879158	0.797616	1.38291	1.13353	0.88011	0.788831	0.899703	0.52517	0.130658	0.0414799	0.892922	0.509588	0.145265	0.0558196	1.45306	2.242	2.26001	2.07698	2.009	1.95703	1.95599	2.409	2.448	2.467	2.461	2.156	2.12101
0.041	0.125	0.107	0.099	0.167	0.174003	0.112997	0.0790025	0.139	0.152004	0.084	0.041	-0.015	0.100996	0.078	0.019	-0.02	0.0739981	0.109	0.89739	1.67871	1.39472	1.14582	0.87846	0.801189	1.38276	1.13228	0.87979	0.791099	0.89971	0.52286	0.13023	0.0416323	0.89357	0.51056	0.14724	0.060341	1.45286	2.242	2.26	2.074	2.009	1.957	1.958	2.408	2.448	2.467	2.463	2.156	2.121
0.041	0.125	0.107	0.099	0.167	0.177914	0.109086	0.0829137	0.139	0.157871	0.084	0.041	-0.015	0.094151	0.078	0.019	-0.02	0.0710647	0.109	0.897224	1.67875	1.3943	1.14607	0.878343	0.79892	1.38321	1.13208	0.879604	0.789476	0.899514	0.523291	0.130612	0.0452404	0.893413	0.511274	0.146937	0.0619446	1.45253	2.242	2.26	2.074	2.009	1.957	1.95702	2.40898	2.44702	2.467	2.46104	2.156	2.121
0.041	0.127968	0.110958	0.099	0.167989	0.180968	0.112958	0.083	0.140979	0.158	0.084	0.041	-0.0140106	0.0979577	0.078	0.019	-0.02	0.0749577	0.109	0.897171	1.67956	1.39411	1.14713	0.87739	0.798583	1.38303	1.13208	0.879729	0.792933	0.89948	0.523439	0.13058	0.0435885	0.893341	0.511419	0.147514	0.0609807	1.4527	2.242	2.25901	2.07598	2.009	1.95997	1.95601	2.40801	2.447	2.46304	2.461	2.156	2.121
0.041	0.128	0.111	0.101996	0.168	0.183996	0.113	0.083	0.141	0.158	0.084	0.0449949	-0.0149987	0.0700355	0.078	0.0180013	-0.02	0.0720038	0.111996	0.8971	1.67957	1.39351	1.14621	0.87736	0.796622	1.3829	1.1317	0.87959	0.790054	0.89933	0.524658	0.1308	0.0530579	0.89331	0.51148	0.14732	0.0607403	1.45164	2.242	2.259	2.076	2.008	1.96	1.955	2.408	2.447	2.463	2.461	2.156	2.12
0.041	0.130941	0.113941	0.105921	0.168	0.180079	0.113	0.083	0.141	0.152118	0.084	0.045	-0.0140197	0.0798032	0.078	0.0189803	-0.0209803	0.072	0.112	0.8971	1.67802	1.39348	1.14565	0.877311	0.797345	1.38336	1.13141	0.879404	0.78854	0.899389	0.520494	0.130673	0.0507172	0.893251	0.511539	0.142271	0.0606028	1.45093	2.242	2.2541	2.07502	2.00604	1.96	1.95304	2.408	2.447	2.463	2.46296	2.156	2.12
0.0439677	0.136935	0.117957	0.108968	0.168	0.182968	0.115968	0.0859677	0.141	0.163871	0.084	0.0519246	-0.014	0.0908815	0.0819569	0.019	-0.021	0.0759569	0.118925	0.896388	1.67661	1.39193	1.14427	0.877112	0.797597	1.38423	1.13106	0.879548	0.787323	0.898777	0.520143	0.130096	0.0478606	0.892469	0.512519	0.142328	0.0587007	1.44921	2.24101	2.25202	2.07401	2.00501	1.96	1.95201	2.40701	2.44601	2.463	2.45805	2.156	2.12099
0.044	0.142996	0.120998	0.110999	0.168	0.185998	0.120997	0.0889982	0.141	0.161002	0.0869982	0.0549982	-0.014	0.0939982	0.082	0.019	-0.0200006	0.076	0.118001	0.89574	1.67561	1.38983	1.12772	0.87688	0.7972	1.38445	1.13374	0.878571	0.790098	0.89799	0.52041	0.128341	0.0449217	0.89194	0.51191	0.144789	0.0577505	1.44853	2.241	2.25	2.073	2.001	1.96	1.951	2.402	2.445	2.463	2.46	2.155	2.12
0.0469355	0.146914	0.126871	0.111	0.170936	0.186	0.123936	0.0987851	0.143936	0.16785	0.087	0.0579355	-0.014	0.0979141	0.0849355	0.0219355	-0.0229355	0.0750215	0.120936	0.894527	1.67339	1.38908	1.12866	0.876283	0.793609	1.3843	1.13503	0.879509	0.789268	0.897041	0.518698	0.128105	0.043462	0.890472	0.511049	0.160045	0.0586307	1.44693	2.24002	2.24902	2.07006	2.001	1.95902	1.951	2.40102	2.44206	2.46202	2.45706	2.155	2.11902
0.0509602	0.15492	0.12898	0.111	0.17001	0.18501	0.12697	0.10197	0.15192	0.168	0.0899701	0.058	-0.014	0.10097	0.0879701	0.022	-0.023	0.07599	0.1309	0.893748	1.66937	1.38863	1.12863	0.875626	0.796916	1.38322	1.13595	0.877094	0.789676	0.895951	0.519145	0.124239	0.0415489	0.890084	0.508555	0.159618	0.0574322	1.44386	2.23901	2.24207	2.06604	2.001	1.95603	1.94704	2.40001	2.44101	2.46299	2.457	2.15302	2.119
0.0539995	0.163999	0.134999	0.115999	0.174999	0.192999	0.136998	0.105	0.155	0.171	0.0929995	0.0649989	-0.0169995	0.0670054	0.0939991	0.0249995	-0.0259995	0.0769998	0.136999	0.89403	1.66925	1.38915	1.1268	0.871661	0.79622	1.38408	1.13599	0.87586	0.78722	0.89592	0.52114	0.12651	0.0487489	0.89064	0.50867	0.15662	0.0569001	1.44234	2.238	2.236	2.061	1.996	1.951	1.941	2.396	2.44	2.462	2.456	2.152	2.117
0.0618462	0.179692	0.145789	0.122865	0.180885	0.198885	0.150731	0.114808	0.160885	0.179827	0.101827	0.0679423	-0.017	0.109173	0.100865	0.0279423	-0.0230577	0.077	0.142885	0.892147	1.66541	1.38491	1.13739	0.870728	0.794327	1.38276	1.13293	0.878596	0.789495	0.892909	0.520865	0.126186	0.0414334	0.889689	0.509798	0.155884	0.0568902	1.4402	2.23113	2.23012	2.05315	1.99404	1.94512	1.9361	2.38423	2.43608	2.46004	2.45306	2.14612	2.11504
0.0689306	0.195841	0.154911	0.136861	0.18298	0.205931	0.159911	0.12094	0.173871	0.187921	0.10794	0.0699802	-0.0140298	0.11	0.108921	0.0418612	-0.023	0.077	0.161812	0.890862	1.66488	1.38045	1.117	0.870403	0.790627	1.38177	1.13505	0.876214	0.789728	0.891127	0.522672	0.125952	0.0400821	0.888937	0.511869	0.154543	0.0568702	1.43752	2.22902	2.22505	2.04706	1.98509	1.94104	1.93699	2.38103	2.43402	2.45505	2.45399	2.14402	2.11104
0.0739974	0.211992	0.162996	0.138999	0.188997	0.205001	0.166996	0.128996	0.180996	0.195996	0.113997	0.0759969	-0.014	0.0700208	0.118995	0.0579917	-0.0140047	0.077	0.168996	0.8901	1.66105	1.37947	1.11743	0.875507	0.79004	1.38213	1.13439	0.870143	0.783243	0.890081	0.525908	0.129558	0.0527634	0.88871	0.508852	0.143186	0.0574597	1.43589	2.224	2.219	2.04	1.981	1.939	1.933	2.379	2.428	2.456	2.447	2.141	2.109
0.0837896	0.227663	0.178663	0.14879	0.202706	0.216748	0.179727	0.135853	0.189811	0.20579	0.119874	0.0828528	-0.014	0.097411	0.124874	0.085411	-0.0110631	0.077	0.177811	0.888583	1.6573	1.37753	1.11717	0.857703	0.785782	1.37997	1.12974	0.896758	0.792795	0.888142	0.522856	0.128738	0.0416881	0.887584	0.498209	0.144139	0.0573229	1.43195	2.22008	2.21411	2.03511	1.97708	1.93802	1.92615	2.37019	2.42506	2.45013	2.44406	2.13611	2.10704
0.0899402	0.23889	0.18989	0.15692	0.20894	0.22591	0.18891	0.14194	0.213761	0.2159	0.12792	0.0849801	-0.014	0.098	0.13391	0.105801	-0.00109969	0.0789801	0.196811	0.885778	1.6554	1.37617	1.11628	0.856518	0.782532	1.37842	1.12843	0.842641	0.784793	0.885496	0.520968	0.129057	0.0414401	0.88461	0.496178	0.147239	0.0573398	1.42879	2.21802	2.20608	2.035	1.97106	1.93602	1.92303	2.36703	2.42302	2.44802	2.444	2.13006	2.10304
0.101998	0.265996	0.207997	0.169998	0.217999	0.236998	0.201998	0.151999	0.202002	0.215	0.136999	0.0909991	-0.014	0.0940006	0.141999	0.157993	0.019997	0.085999	0.209998	0.88441	1.64728	1.37028	1.11871	0.85758	0.78114	1.38111	1.12595	0.892493	0.791319	0.88341	0.51969	0.1295	0.0444496	0.8839	0.506069	0.154429	0.0581199	1.42536	2.21	2.201	2.025	1.967	1.929	1.923	2.363	2.42	2.442	2.441	2.123	2.1
0.116691	0.285588	0.228567	0.187629	0.230732	0.25365	0.21767	0.160814	0.221588	0.225773	0.154629	0.0939382	-0.0149794	0.094	0.153753	0.185423	0.0278351	0.0948145	0.22665	0.88251	1.64226	1.37132	1.11549	0.851028	0.772365	1.37815	1.1255	0.85403	0.783034	0.880971	0.518975	0.1295	0.0471825	0.882509	0.512789	0.145008	0.0593344	1.41969	2.20216	2.19708	2.025	1.95721	1.92508	1.92006	2.35712	2.41608	2.44886	2.441	2.12104	2.09902
0.128882	0.310754	0.245833	0.214734	0.253774	0.273803	0.238793	0.171892	0.22398	0.238872	0.167872	0.106872	-0.0140098	0.0900394	0.170833	0.230557	0.0626554	0.141537	0.251754	0.878955	1.63461	1.36623	1.11458	0.846167	0.763407	1.37598	1.12577	0.862597	0.778909	0.876534	0.523396	0.12945	0.0463588	0.880084	0.520693	0.15391	0.07042	1.41391	2.19705	2.19601	2.02302	1.95205	1.92005	1.91703	2.357	2.416	2.44504	2.43605	2.11704	2.09504
0.141993	0.34898	0.275984	0.237988	0.285983	0.294989	0.259989	0.19099	0.229997	0.244997	0.176995	0.112997	-0.014	0.09	0.180995	0.254987	0.121969	0.187976	0.272989	0.876871	1.62441	1.36386	1.11053	0.825041	0.76287	1.37152	1.12673	0.868677	0.777861	0.873402	0.521441	0.12949	0.04634	0.878931	0.516742	0.174389	0.0843727	1.41118	2.193	2.194	2.027	1.947	1.92	1.917	2.354	2.41	2.443	2.434	2.114	2.093
0.158605	0.367559	0.302373	0.275118	0.292837	0.321373	0.280512	0.201745	0.241721	0.248907	0.197512	0.145234	-0.0120464	0.0870697	0.196628	0.292118	0.18256	0.272003	0.298396	0.874633	1.6199	1.36203	1.09936	0.825606	0.756365	1.36744	1.125	0.857691	0.776444	0.8717	0.548438	0.125866	0.0481177	0.876244	0.516701	0.159231	0.0618653	1.40452	2.19105	2.19693	2.02505	1.94505	1.92098	1.92188	2.354	2.41	2.44593	2.43595	2.11107	2.08519
0.172865	0.414548	0.335683	0.291846	0.331625	0.355673	0.304769	0.221808	0.24299	0.256923	0.214837	0.143029	-0.00803846	0.0909615	0.209875	0.327663	0.255308	0.35026	0.330692	0.872391	1.61166	1.3561	1.09674	0.827928	0.750486	1.36493	1.12487	0.85226	0.771676	0.86963	0.530718	0.129593	0.0468428	0.873882	0.515026	0.149491	0.066579	1.39957	2.19001	2.20195	2.02797	1.94995	1.92991	1.92398	2.35202	2.40604	2.44897	2.43699	2.10803	2.08599
0.189991	0.451981	0.367983	0.336977	0.364983	0.39398	0.34398	0.235993	0.246998	0.252003	0.232991	0.150996	-0.00500156	0.091	0.231989	0.378973	0.326963	0.418965	0.359985	0.865454	1.59772	1.3511	1.07616	0.823602	0.738666	1.35151	1.12227	0.844194	0.773309	0.862374	0.534348	0.135397	0.0476296	0.867403	0.53351	0.152139	0.0748057	1.38899	2.187	2.204	2.026	1.956	1.931	1.932	2.35	2.405	2.451	2.443	2.109	2.087
0.222313	0.485292	0.416959	0.365396	0.412001	0.433168	0.36848	0.253625	0.253854	0.259834	0.264334	0.154917	-0.00108324	0.0939376	0.25648	0.400542	0.409252	0.531607	0.398188	0.859908	1.58829	1.34287	1.07733	0.831855	0.738836	1.34334	1.10353	0.844631	0.772478	0.857543	0.528729	0.132316	0.0457304	0.86127	0.524825	0.152326	0.063706	1.38046	2.18994	2.20988	2.02698	1.956	1.9359	1.93592	2.35685	2.40598	2.44904	2.44692	2.109	2.08896
0.23885	0.533549	0.444746	0.417511	0.442718	0.471643	0.407634	0.283718	0.262915	0.258019	0.284812	0.158962	-0.001	0.0910282	0.276812	0.446568	0.477371	0.61523	0.430699	0.856006	1.57737	1.33807	1.06663	0.821094	0.733699	1.3389	1.10995	0.824134	0.771469	0.852358	0.521081	0.131992	0.0462745	0.858634	0.524848	0.161949	0.0868186	1.37501	2.19594	2.21792	2.03195	1.96293	1.93996	1.94492	2.35799	2.40996	2.45692	2.45096	2.11692	2.09197
0.290967	0.568978	0.499965	0.467968	0.494967	0.519969	0.444976	0.313981	0.279989	0.275989	0.333969	0.172991	0.00599553	0.0880019	0.325969	0.47898	0.536962	0.671964	0.475971	0.846146	1.56841	1.32541	1.07526	0.798295	0.73298	1.32847	1.10806	0.858538	0.773369	0.843965	0.514874	0.145282	0.0483787	0.847477	0.518464	0.181917	0.104049	1.3667	2.203	2.22799	2.039	1.95301	1.95799	1.95	2.363	2.407	2.454	2.452	2.12499	2.09
0.32226	0.613936	0.529306	0.500237	0.533098	0.563959	0.475283	0.340376	0.287815	0.293584		0.214029	0.006	0.0948381	0.353353	0.524913	0.601474	0.73452	0.512144	0.84446	1.56382	1.32691	1.11393	0.818247	0.730352	1.32391	1.10033	0.858814	0.789918		0.518064	0.141148	0.0466607	0.845174	0.500896	0.151168	0.0859976	1.3603	2.203	2.23679	2.04291	1.96668	1.95898	1.95586	2.36984	2.41188	2.45498	2.46372		2.09782
0.367594	0.650675	0.58054	0.521811	0.575621	0.602657	0.514648	0.395504	0.333585	0.315802	0.410675	0.263558	0.0198738	0.0920271	0.401567	0.541856	0.605973	0.746901	0.559576	0.838583	1.55724	1.32686	1.10657	0.817164	0.742192	1.3121	1.1085	0.859851	0.795493	0.83635	0.526811	0.146173	0.0485722	0.840244	0.512996	0.152333	0.0788115	1.35866	2.20696	2.24988	2.05687	1.967	1.959	1.96393	2.38982	2.42488	2.46788	2.46697	2.12495	2.09899
0.417958	0.696961	0.614971	0.569959	0.61097	0.635972	0.562959	0.415983	0.34599	0.353968	0.466953	0.309961	0.0559696	0.0989941		0.58896	0.615992	0.751996	0.59497	0.843875	1.55533	1.33072	1.11332	0.818359	0.751163	1.32193	1.08335	0.85976	0.799856	0.842665	0.531596	0.156731	0.053276		0.509623	0.155357	0.0784103	1.35789	2.208	2.25899	2.06399	1.972	1.96899	1.967	2.39599	2.43199	2.471	2.471	2.121	2.097
0.463149	0.740186	0.663093	0.604352	0.655167	0.676241	0.615019	0.475871	0.405871	0.387371	0.505278	0.389501	0.0982044	0.1255	0.500945	0.630223	0.641519	0.754944	0.648982	0.843713	1.55792	1.335	1.10882	0.829559	0.75698	1.31076	1.09049	0.86611	0.792479	0.844839	0.540296	0.190827	0.0666185	0.841475	0.525353	0.151198	0.0742779	1.35877	2.20996	2.27274	2.0748	1.98083	1.96409	1.96406	2.40581	2.44672	2.4818	2.48769	2.12394	2.09406
0.508611	0.782637	0.693741	0.636724	0.673845	0.706741	0.657637	0.509715	0.459542	0.43856	0.557551	0.455439	0.160465	0.294532	0.542646	0.653801	0.642991	0.755	0.684698	0.850769	1.56333	1.3424	1.11972	0.830077	0.765913	1.32032	1.06876	0.858983	0.794462	0.854219	0.533074	0.189021	0.133797	0.846625	0.52445	0.152974	0.0739819	1.36373	2.21595	2.28291	2.07897	1.981	1.96499	1.95706	2.41691	2.44997	2.49191	2.49197	2.13193	2.08904
0.545979	0.835969	0.743971	0.673979	0.69199	0.726988	0.704973	0.573963	0.513969	0.496966	0.587983	0.54195	0.234957	0.368958	0.583976	0.684982	0.645998	0.752002	0.734971	0.853409	1.56948	1.35084	1.12321	0.834368	0.771187	1.31475	1.08541	0.843149	0.778769	0.857718	0.535698	0.204631	0.148612	0.847819	0.518354	0.15288	0.0730805	1.37234	2.221	2.29399	2.09099	1.986	1.966	1.954	2.42899	2.45999	2.495	2.498	2.136	2.081
0.598754	0.878008	0.779169	0.695492	0.725215	0.749469	0.754823	0.625777	0.570662	0.556592	0.640754	0.623085	0.309246	0.446177	0.633823	0.694769	0.649908	0.749069	0.775054	0.863062	1.57435	1.35603	1.12597	0.858637	0.778996	1.33063	1.06897	0.831329	0.762729	0.86873	0.53739	0.210414	0.155664	0.856124	0.508249	0.15289	0.0717318	1.37701	2.22393	2.29302	2.09295	1.98991	1.96209	1.95009	2.43291	2.47075	2.49988	2.498	2.13893	2.08491
0.640606	0.918615	0.823577	0.743538	0.75076	0.768817	0.792644	0.680481	0.647269	0.638221	0.675673	0.701259	0.393202	0.528221	0.680557	0.705894	0.654952	0.74999	0.812644	0.867162	1.57731	1.36742	1.13048	0.863736	0.783082	1.33213	1.07923	0.824098	0.76137	0.872565	0.540748	0.208678	0.154245	0.860371	0.514378	0.152118	0.0715019	1.38248	2.22796	2.29696	2.09597	1.99495	1.95309	1.94307	2.43894	2.47397	2.50297	2.49899	2.14494	2.09094
0.692976	0.972975	0.876975	0.781982	0.782985	0.793988	0.846975	0.750968	0.726963	0.713965	0.727976	0.783962	0.496952	0.528	0.728978	0.712997	0.657999	0.75	0.871973	0.873287	1.59193	1.37322	1.13716	0.867948	0.792945	1.34496	1.10168	0.827348	0.750545	0.881226	0.547437	0.199084	0.0869412	0.863758	0.510092	0.150361	0.0724696	1.39472	2.236	2.3	2.096	1.992	1.94201	1.93101	2.442	2.471	2.508	2.502	2.152	2.095
0.727275	1.01413	0.908338	0.813338	0.805524	0.809669	0.893027	0.801923	0.800447	0.795282	0.764234	0.859406	0.602764	0.662164	0.766213	0.720834	0.658	0.75	0.904317	0.874925	1.5912	1.37465	1.13713	0.87314	0.79675	1.34898	1.10436	0.8595	0.767335	0.881475	0.541192	0.169006	0.0809167	0.866864	0.506192	0.152348	0.0700218	1.39668	2.25559	2.29706	2.09894	1.992	1.93808	1.9261	2.44396	2.47883	2.51094	2.50592	2.16767	2.10088
0.784475	1.05959	0.960522	0.852641	0.829779	0.831798	0.94354	0.860466	0.87631	0.889144	0.823457	0.934319	0.734795	0.812629	0.822485	0.726945	0.660972	0.765853	0.961475	0.878497	1.59677	1.37922	1.13625	0.870803	0.804677	1.35098	1.10325	0.870643	0.772258	0.884403	0.515805	0.148722	0.0632529	0.870923	0.500482	0.15136	0.0716345	1.39962	2.25798	2.29601	2.09504	1.99299	1.93305	1.91807	2.444	2.48395	2.511	2.50996	2.17295	2.11091
0.818973	1.10397	0.991976	0.885974	0.846987	0.851984	0.999956	0.917956	0.970927	0.986924	0.853977	1.02593	0.880887	0.989863	0.862969	0.738991	0.674989	0.766999	0.994974	0.875862	1.59006	1.37577	1.13244	0.866523	0.803191	1.34737	1.09754	0.847638	0.763857	0.880533	0.543718	0.140326	0.0520286	0.869711	0.476828	0.130246	0.0585103	1.39867	2.264	2.292	2.092	1.996	1.931	1.915	2.443	2.49599	2.51799	2.50101	2.177	2.109
0.876635	1.15577	1.04377	0.928982	0.883144	0.885214	1.04689	0.988335	1.05794	1.07394	0.911635	1.09145	1.03242	1.14825	0.918682	0.778075	0.69063	0.775792	1.05361	0.872373	1.58928	1.36636	1.11444	0.860102	0.794574	1.3484	1.09377	0.837773	0.765442	0.880325	0.564323	0.144247	0.0567871	0.862843	0.513423	0.148234	0.0741104	1.39116	2.26107	2.28223	2.092	1.98819	1.92612	1.91109	2.44007	2.49991	2.51019	2.49416	2.17505	2.10998
0.933448	1.20057	1.08758	0.978517	0.932517	0.913724	1.0985	1.05436	1.14119	1.15719	0.969438	1.14251	1.19244	1.31636	0.978418	0.841379		0.791842	1.10352	0.86623	1.58876	1.35488	1.11348	0.850504	0.784439	1.34247	1.08675	0.831985	0.764619	0.866686	0.568226	0.118884	0.0612467	0.864314	0.575441		0.0758068	1.38484	2.26694	2.27804	2.09398	1.98899	1.92303	1.90803	2.43703	2.49406	2.50406	2.48806	2.17698	2.12188
0.985988	1.25099	1.13799	1.02599	0.959994	0.95399	1.14899	1.11998	1.22498	1.24798	1.01899		1.30597	1.43897	1.02699	0.88499			1.15299	0.863521	1.5841	1.34787	1.11265	0.84872	0.781521	1.34662	1.06576	0.8316	0.761501	0.863791		0.152872	0.0785359	0.861831	0.578469			1.38112	2.264	2.271	2.088	1.991	1.921	1.902	2.438	2.501	2.501	2.483	2.174
1.04377	1.30681	1.19087	1.07692	1.02365	1.00492	1.20775	1.17385	1.2955	1.3234	1.07775	1.24306	1.36867	1.51635	1.08771	0.933958			1.20979	0.857439	1.58104	1.33494	1.09785	0.837567	0.771728	1.33891	1.08031	0.838562	0.770998	0.857014	0.55549	0.191077	0.130514	0.856552	0.581897			1.37711	2.26204	2.26317	2.08115	1.991	1.91317	1.89808	2.42821	2.49708	2.49415	2.47419	2.17302	2.121
1.11731	1.3605	1.25242	1.14634	1.08641	1.06444	1.27239	1.2374	1.36138	1.39136	1.14635	1.31928	1.46112	1.62497	1.15833				1.26746	0.848029	1.58044	1.33122	1.09188	0.829733	0.759971	1.33301	1.07595	0.849714	0.783522	0.839556	0.540699	0.112998	0.0943976	0.85539				1.37271	2.25903	2.2531	2.07506	1.99001	1.91399	1.89998	2.42107	2.497	2.49004	2.47301	2.16805	2.11704
1.17897	1.40998	1.31098	1.20298	1.15697	1.13697	1.32598	1.28998	1.41398	1.44398	1.21097	1.38097	1.458	1.61401	1.22397				1.32598	0.855157	1.58329	1.32995	1.07396	0.825742	0.753843	1.33249	1.08251	0.859166	0.792176	0.853314	0.550506	0.142557	0.0995076	0.8557				1.37165	2.264	2.244	2.07	1.97801	1.912	1.898	2.421	2.493	2.487	2.473	2.171	2.14399
1.24752	1.47069	1.36875	1.27054	1.23335	1.21237	1.38962	1.34286	1.4512	1.49196	1.27854	1.44756	1.50498	1.64826	1.29546	1.14916		1.01143	1.38767	0.858057	1.58744	1.33111	1.06521	0.819485	0.744698	1.34092	1.08871	0.860159	0.795518	0.859996	0.509996	0.112206	0.0625489	0.854721	0.575318		0.219688	1.3765	2.25421	2.2303	2.05825	1.97408	1.90808	1.89702	2.40632	2.48908	2.48504	2.47104	2.16611	2.13911
1.31144	1.5285	1.4265	1.34039	1.31132	1.29428	1.44254	1.39257	1.49165	1.52571	1.34244	1.48567	1.506	1.64305	1.35548	1.25111		1.10217	1.44451	0.86154	1.59706	1.33112	1.0611	0.816357	0.742547	1.34876	1.09564	0.864799	0.799039	0.859525	0.507346	0.113205	0.0557931	0.862045	0.558577		0.200639	1.38231	2.25499	2.22207	2.05007	1.97202	1.90701	1.89799	2.40303	2.48702	2.48896	2.47397	2.16699	2.13404
1.37402	1.59002	1.48302	1.41903	1.40104	1.39004	1.49902	1.42402	1.52201	1.55401	1.40802	1.525	1.506	1.637	1.41902	1.35104		1.20603	1.50302	0.865782	1.60124	1.33691	1.07596	0.815961	0.744068	1.35506	1.10329	0.870542	0.800772	0.863182	0.520231	0.11818	0.0518689	0.866742	0.547598		0.183586	1.38969	2.252	2.216	2.041	1.974	1.91	1.899	2.394	2.476	2.486	2.475	2.163	2.124
1.42883	1.64385	1.54077	1.4895	1.4901	1.48693	1.55089	1.47002	1.54256	1.57162	1.46283	1.53577	1.50894	1.6321	1.46991	1.43716		1.28922	1.55685	0.870773	1.61108	1.34113	1.06869	0.817869	0.73987	1.36538	1.10572	0.874946	0.804892	0.868017	0.522071	0.118591	0.0491775	0.871714	0.542793		0.172761	1.39927	2.25102	2.21208	2.04002	1.97204	1.91098	1.90194	2.394	2.47796	2.486	2.47598	2.16202	2.124
1.48941	1.70045	1.60141	1.56527	1.5831	1.58505	1.60151	1.50368	1.57073	1.58982	1.52341	1.55481	1.51098	1.632	1.52942	1.50337		1.3415	1.61048	0.878327	1.62492	1.35429	1.08897	0.819504	0.748237	1.37221	1.11022	0.877387	0.813159	0.876408	0.531032	0.123947	0.0483674	0.878187	0.522232		0.161845	1.4115	2.24209	2.21101	2.04099	1.97497	1.92288	1.90893	2.39499	2.47404	2.48402	2.47699	2.15309	2.12895
1.54204	1.75804	1.66204	1.63405	1.68406	1.68807	1.66003	1.54603	1.60101	1.61301	1.57604	1.56901		1.608	1.58404				1.67004	0.884704	1.63344	1.36659	1.09828	0.839741	0.75925	1.37949	1.11833	0.877952	0.813205	0.881274	0.502164		0.0500769	0.885865				1.41823	2.23899	2.217	2.043	1.978	1.92901	1.92101	2.4	2.471	2.48	2.473	2.15	2.131
1.60062	1.81466	1.7255	1.70336	1.76997	1.79547	1.70787	1.59582	1.61468	1.62765	1.63853		1.50724	1.61484	1.64066				1.72373	0.891207	1.63958	1.37127	1.11655	0.855781	0.773269	1.3836	1.11661	0.880207	0.820449	0.887288		0.118415	0.0455958	0.892621				1.4262	2.23021	2.22286	2.04593	1.98191	1.94463	1.93565	2.40098	2.46807	2.47902	2.47495	2.14316
1.65943	1.86947	1.78443	1.7763	1.85815	1.89108	1.76247	1.63364	1.6457	1.65078	1.69248	1.62255	1.51988	1.61797	1.69844	1.78803	1.63354	1.7105	1.77946	0.890498	1.63926	1.37327	1.12045	0.853694	0.783057	1.38575	1.12462	0.885934	0.836662	0.885865	0.534236	0.129877	0.0450741	0.892612	0.555189	0.154931	0.0711655	1.42507	2.23495	2.22597	2.04798	1.98101	1.96084	1.95382	2.40199	2.46206	2.48692	2.48094	2.14597	2.12408
1.71704	1.92504	1.84904	1.84404	1.94205	1.98106	1.82104	1.69003	1.66202		1.75403	1.63002	1.525	1.618	1.75404	1.87604	1.7941	1.88012	1.84104	0.886515	1.63595	1.37009	1.12627	0.869516	0.795786	1.38691	1.12688	0.880576		0.881124	0.533601	0.133921	0.0454602	0.889436	0.561026	0.15681	0.0587229	1.41935	2.238	2.232	2.051	1.98	1.96901	1.97001	2.396	2.461	2.48501		2.149	2.125
1.77184	1.98474	1.90776	1.90569	2.01447	2.06816	1.87584	1.73798	1.69627		1.80688	1.6584	1.52794	1.62388	1.8108	1.93867	1.95362	2.06606	1.89976	0.878725	1.63057	1.36566	1.11875	0.878441	0.805631	1.37822	1.12425	0.874479		0.871651	0.535823	0.134713	0.0457048	0.883515	0.554116	0.156869	0.0631855	1.4125	2.23996	2.2369	2.05198	1.98	1.97977	1.98273	2.39502	2.46198	2.49381		2.15194	2.125
1.83233	2.04236	1.96536	1.96732	2.10301	2.1491	1.93237	1.78844	1.74545		1.86634	1.70251	1.53888	1.624	1.87627	2.00328	2.08455	2.21238	1.96132	0.869958	1.6248	1.36189	1.12386	0.890377	0.812939	1.36413	1.11148	0.900206		0.861078	0.536631	0.135323	0.0467878	0.876775	0.521044	0.17268	0.0930322	1.40878	2.24198	2.24887	2.05497	1.98494	1.97901	1.9919	2.40489	2.46002	2.5029		2.15002	2.12104
1.89109	2.10107	2.02607	2.03306	2.17807	2.22607	2.00108	1.85207	1.78408	1.78107	1.92208	1.75907	1.55603	1.63001	1.93709	2.06509	2.20111	2.3421	2.02507	0.861266	1.6208	1.35778	1.11949	0.900867	0.819727	1.35671	1.10655	0.902308	0.856456	0.855116	0.539979	0.143771	0.0493852	0.865576	0.497597	0.169645	0.107633	1.40194	2.236	2.25502	2.06301	1.988	1.982	1.998	2.407	2.46	2.5	2.501	2.14599	2.119
1.95939	2.15669	2.08267	2.0838	2.23076	2.28462	2.06353	1.90769	1.84848	1.83376	1.98844	1.81371	1.57945	1.63684	2.00539	2.13632	2.28893	2.42602	2.08362	0.858222	1.6174	1.3592	1.12812	0.906849	0.825396	1.34862	1.10024	0.892999	0.853031	0.852111	0.539316	0.160349	0.0535128	0.862541	0.479301	0.149671	0.0859996	1.39986	2.23405	2.2677	2.06886	1.988	1.98493	1.99898	2.40993	2.46195	2.49609	2.50393	2.14111	2.11802
2.03118	2.22028	2.14628	2.14728	2.2834	2.34136	2.12925	1.98907	1.90041	1.91408	2.06315	1.89408	1.62053	1.64985	2.07323	2.21411	2.29792	2.44085	2.14629	0.855036	1.61485	1.35418	1.12637	0.908265	0.827586	1.34596	1.08893	0.893146	0.863062	0.85036	0.539745	0.181677	0.0613599	0.857972	0.488053	0.155161	0.0966799	1.39896	2.23598	2.27789	2.07889	1.99591	1.98203	1.99801	2.41395	2.46002	2.50292	2.50202	2.141	2.11602
2.11001	2.28201	2.21201	2.19801	2.32401	2.38601	2.18102	2.05002	1.98902		2.14601	1.98102	1.69002	1.68705	2.15101	2.27401	2.34	2.471	2.21301	0.85578	1.61755	1.3527	1.1209	0.902167	0.825257	1.3438	1.07932	0.87235		0.851441	0.527501	0.187966	0.0711912	0.8583	0.490044	0.140299	0.0695379	1.39992	2.249	2.29	2.086	2	1.987	1.994	2.432	2.472	2.513		2.153	2.109
2.17575	2.34873	2.27677	2.25983	2.37405	2.4282	2.25362	2.12164	2.07144		2.21175	2.09484	1.77931	1.91272	2.21479	2.33779	2.35767	2.48081	2.28072	0.856644	1.62022	1.35393	1.118	0.890109	0.813022	1.34622	1.08022	0.87075		0.855169	0.533006	0.216607	0.170585	0.856219	0.510463	0.135874	0.0598242	1.4012	2.25096	2.29491	2.09189	1.99706	1.98111	1.98419	2.432	2.472	2.513		2.15496	2.09919
2.24035	2.41038	2.33442	2.30752	2.40866	2.45078	2.31538	2.19526	2.14328		2.27338	2.20391	1.87504	2.00906	2.27737	2.38354	2.36493	2.481	2.34238	0.85764	1.62572	1.35767	1.11866	0.878952	0.799061	1.34508	1.07972	0.860604		0.85821	0.529626	0.224554	0.18028	0.855081	0.524124	0.136711	0.0551262	1.40639	2.251	2.29995	2.09398	2.00195	1.97704	1.97311	2.43596	2.47893	2.51399		2.15995	2.09504
2.30502	2.47302	2.39101	2.36201	2.443	2.475	2.37701	2.26402			2.34202	2.31603	1.98503	2.11999	2.34402	2.415	2.372	2.484	2.40002	0.865122	1.63259	1.36846	1.12075	0.865529	0.789988	1.35104	1.08338			0.868482	0.528971	0.225167	0.181911	0.859462	0.507108	0.133969	0.0513698	1.4152	2.254	2.306	2.093	2.006	1.972	1.961	2.44	2.481			2.162	2.101
2.36861	2.53465	2.44678	2.41289	2.45866	2.48674	2.43572	2.34033	2.31708	2.31106	2.40463	2.41582	2.10244	2.09553	2.40663	2.42968	2.37591	2.484	2.4597	0.873634	1.643	1.37431	1.11419	0.861107	0.783658	1.36443	1.08764	0.863417	0.798028	0.877845	0.53218	0.21144	0.10728	0.866741	0.498968	0.129194	0.0504599	1.42512	2.25791	2.30698	2.093	2.00306	1.96711	1.95415	2.44098	2.48394	2.51204	2.51404	2.16494	2.10198
2.43524	2.60124	2.51324	2.4654	2.49162	2.50578	2.50125	2.41811	2.42872	2.42469	2.47124	2.50795	2.22164	2.26798	2.47225	2.46855	2.376	2.484	2.52525	0.880966	1.65008	1.38204	1.11697	0.862819	0.787523	1.36759	1.08968	0.863331	0.776087	0.885483	0.537766	0.189266	0.0945102	0.873434	0.479594	0.128368	0.0497184	1.43493	2.2669	2.30305	2.08905	1.99905	1.95909	1.94807	2.44298	2.48301	2.50706	2.5051	2.17291	2.10793
2.49603	2.66103	2.57403	2.50502	2.51701	2.52501	2.57403	2.49104	2.53504	2.54505	2.52803	2.60804	2.39607	2.45407	2.53303	2.48001	2.38101	2.48402	2.58803	0.888982	1.65796	1.38743	1.12204	0.864943	0.793152	1.37171	1.09852	0.871908	0.783686	0.893881	0.54129	0.142489	0.0618902	0.880653	0.481274	0.124293	0.046729	1.4426	2.267	2.301	2.09	2	1.951	1.942	2.437	2.485	2.512	2.509	2.172	2.11
2.55671	2.72171	2.63275	2.5569	2.54931	2.54948	2.63863	2.57521	2.6339	2.65663	2.58479	2.70298	2.54679	2.60479			2.40156	2.53394	2.64969	0.893357	1.65986	1.38569	1.12321	0.872695	0.797654	1.37472	1.10536	0.890759	0.796155	0.89574	0.540732	0.117825	0.0399075			0.130381	0.0669891	1.44493	2.26406	2.29806	2.09098	2.00098	1.94415	1.93319	2.43308	2.48794	2.5071	2.50312	2.1671	2.11294
2.57086	2.71726	2.6393	2.56796	2.54872	2.54722	2.64923	2.60212	2.69384	2.72619	2.60084	2.77142	2.68222	2.78821	2.56929	2.47794	2.42795	2.55163	2.65375	0.90141	1.64327	1.38015	1.11959	0.864718	0.797099	1.36926	1.12055	0.882876	0.798189	0.902317	0.516565	0.122956	0.0476806	0.906389	0.479888	0.166619	0.124649	1.43145	2.24252	2.24558	2.05954	1.97501	1.92155	1.91155	2.39853	2.4665	2.49054	2.48356	2.15055	2.11192
2.63092	2.77593	2.70242	2.62542	2.59943	2.58645	2.71541	2.67641	2.78189	2.82837	2.61984	2.82379	2.8438	2.96376	2.62585	2.49994	2.44648	2.55995	2.71393	0.898169	1.63497	1.37152	1.12112	0.857685	0.793529	1.36291	1.11854	0.907098	0.817664	0.905761	0.508985	0.124255	0.0513001	0.903079	0.469129	0.172931	0.0851064	1.42378	2.24249	2.2425	2.058	1.97699	1.91551	1.90251	2.402	2.4665	2.48651	2.48001	2.14398	2.105
2.68866	2.83562	2.76065	2.68121	2.6469	2.62706	2.78049	2.75225	2.87681	2.93405	2.67964	2.8856	2.96911	3.09497	2.6876	2.55964	2.48031	2.50382	2.77508	0.897288	1.63085	1.3662	1.11283	0.859004	0.790695	1.36261	1.11555	0.903851	0.822089	0.910688	0.530198	0.146403	0.0850112	0.909973	0.522876	0.160625	0.0460292	1.42171	2.24103	2.24006	2.05751	1.97553	1.91012	1.89566	2.40102	2.46797	2.48308	2.47169	2.13813	2.10598
2.75568	2.83516	2.82719	2.74127	2.6969	2.6843	2.84966	2.82314	2.9516	3.02391	2.73824	2.94227	3.07422	3.218	2.75315	2.62219	2.51856		2.78703	0.887166	1.62219	1.35992	1.1075	0.849645	0.786533	1.36079	1.1198	0.926305	0.840896	0.89944	0.507912	0.204511	0.145458	0.900034	0.558366	0.172698		1.40784	2.23506	2.18708	2.05701	1.9755	1.90407	1.8876	2.39507	2.47146	2.48349	2.4636	2.14787	2.11883
2.78476	2.90279	2.83779	2.7628	2.7228	2.70882	2.8528	2.84177	3.00568	3.06972	2.81376	3.00082	3.13278	3.29278	2.82477	2.69278			2.84881	0.902265	1.61238	1.35145	1.09262	0.834202	0.778281	1.35881	1.11759	0.917577	0.844786	0.899539	0.533906	0.216004	0.143261	0.90289	0.581358			1.40342	2.22402	2.17903	2.02103	1.95102	1.88	1.86802	2.36	2.43604	2.45703	2.43603	2.14102	2.11402
2.85816	2.96934	2.91019	2.83031	2.79324	2.76851	2.91641	2.91029	3.07331	3.12756	2.88716	3.07319	3.19641	3.35934	2.89426	2.77787			2.91924	0.898163	1.61188	1.34463	1.08903	0.827362	0.768944	1.35384	1.12436	0.92354	0.853434	0.895023	0.51165	0.163714	0.0974816	0.899252	0.593868			1.40114	2.2279	2.17217	2.021	1.94612	1.87805	1.86507	2.3561	2.44478	2.45212	2.43502	2.1449	2.11693
2.93107	3.03417	2.97715	2.90702	2.86409	2.85193	2.98117	2.96135	3.11843	3.18526	2.96007	3.13817	3.22761	3.39357	2.96806	2.856			2.98516	0.886156	1.60495	1.33007	1.093	0.815602	0.760389	1.34716	1.10643	0.92524	0.852722	0.881338	0.51416	0.137497	0.0730849	0.889112	0.554431			1.39139	2.22603	2.16509	2.01014	1.94501	1.87603	1.86204	2.35008	2.43908	2.44805	2.43006	2.14303	2.12095
3.0058	3.09783	3.04581	2.98479	2.95076	2.94076	3.05281	3.01785	3.18282	3.23885	3.03679	3.20282	3.24296	3.38403	3.0418	2.95972			3.05282	0.889251	1.6013	1.32826	1.06886	0.802506	0.744892	1.33993	1.10945	0.910062	0.840982	0.885578	0.515885	0.134667	0.0661083	0.890975	0.526735			1.38751	2.227	2.15503	2.00501	1.945	1.876	1.86499	2.34102	2.439	2.44102	2.431	2.14001	2.11701
3.07052	3.15763	3.11443	3.06222	3.04386	3.02898	3.11263	3.0747	3.18691	3.26442	3.09858	3.24894	3.25278	3.37911	3.10652	3.07339			3.11165	0.885115	1.60513	1.32441	1.07868	0.80072	0.73616	1.34366	1.11094	0.904741	0.83356	0.881729	0.527209	0.136674	0.0620529	0.886601	0.541929			1.39131	2.227	2.15598	2.00598	1.94304	1.876	1.86304	2.33611	2.42434	2.44393	2.43589	2.14098	2.11309
3.13222	3.22317	3.17128	3.13113	3.13386	3.13071	3.17323	3.10759	3.20773	3.27685	3.16022	3.27468	3.25892	3.37604	3.16822	3.16584	2.999		3.17125	0.89664	1.61487	1.33544	1.07502	0.800542	0.732544	1.35495	1.10673	0.894787	0.826094	0.892115	0.527381	0.139297	0.0582283	0.899018	0.535073	0.318311		1.40215	2.23194	2.15205	2.006	1.94892	1.88192	1.87189	2.33797	2.424	2.444	2.43896	2.15087	2.11497
3.19281	3.2898	3.23481	3.20776	3.2317	3.23967	3.22983	3.17081	3.25286	3.28896	3.2248	3.30291	3.26398	3.38198	3.2328	3.25572	3.06181	3.21377	3.23481	0.903669	1.62305	1.34353	1.08863	0.803511	0.741961	1.36299	1.11555	0.889027	0.815084	0.898122	0.540858	0.144464	0.0535244	0.906876	0.527144	0.189161	0.136526	1.41188	2.22801	2.151	2.006	1.95598	1.89297	1.88695	2.34099	2.41702	2.43303	2.43501	2.14502	2.10603
3.25445	3.3534	3.30132	3.28213	3.34514	3.35411	3.28364	3.20514	3.26665	3.30656	3.28645	3.31763	3.2679	3.37907	3.29054	3.35451	3.16734	3.19547	3.30035	0.909425	1.63994	1.35816	1.09726	0.841022	0.758366	1.37662	1.11492	0.891419	0.809218	0.905465	0.487091	0.135273	0.051969	0.910889	0.556331	0.204229	0.0666967	1.42129	2.21825	2.15783	2.01185	1.956	1.90665	1.90065	2.34783	2.41602	2.43202	2.43695	2.13525	2.13136
3.31629	3.41529	3.36824	3.35714	3.4419	3.46672	3.35221	3.26036	3.30456	3.31095	3.34731	3.32986	3.27195	3.36912	3.35131	3.45387	3.30146	3.35513	3.36032	0.915372	1.64327	1.36293	1.11383	0.843186	0.779023	1.38615	1.12309	0.880874	0.814259	0.910978	0.48827	0.136641	0.0557355	0.917108	0.56052	0.187224	0.0690124	1.42749	2.20219	2.16294	2.012	1.956	1.92875	1.92077	2.34306	2.41303	2.4409	2.43898	2.12314	2.12508
3.38191	3.48491	3.43491	3.43589	3.54885	3.58684	3.41991	3.31692	3.32497	3.32698	3.41291	3.34398	3.28099	3.37499	3.41791	3.54687	3.4498	3.53376	3.4319	0.91561	1.64711	1.37234	1.12097	0.864601	0.787109	1.38631	1.12376	0.897247	0.847165	0.911629	0.485034	0.134663	0.0531636	0.91687	0.578915	0.178542	0.0628485	1.43392	2.19801	2.17199	2.00801	1.959	1.94398	1.94197	2.346	2.412	2.44799	2.44399	2.11901	2.124
3.44563	3.54863	3.50353	3.50746	3.63221	3.69175	3.47874	3.36791	3.36318	3.35539	3.47565	3.39686	3.28883	3.375	3.48065	3.62923	3.61838	3.73958	3.49563	0.912487	1.64615	1.36714	1.13331	0.886451	0.80853	1.38054	1.12166	0.8968	0.863921	0.907234	0.542202	0.144636	0.0549026	0.915039	0.583091	0.176327	0.0685278	1.42899	2.20485	2.17885	2.00996	1.95998	1.95771	1.95864	2.34698	2.41298	2.44996	2.44596	2.12292	2.11715
3.5073	3.61821	3.56925	3.58413	3.73285	3.78593	3.54228	3.42337	3.37389	3.38566	3.53928	3.40195	3.28999	3.37797	3.54428	3.69723	3.77917	3.90612	3.56422	0.901457	1.63901	1.36081	1.13739	0.895896	0.825567	1.36934	1.10743	0.892866	0.851805	0.892569	0.496901	0.138919	0.0522018	0.907833	0.591978	0.192047	0.08673	1.41786	2.20994	2.1879	2.01692	1.95605	1.96393	1.97778	2.35787	2.41992	2.46087	2.45292	2.12695	2.11898
3.5779	3.6889	3.6399	3.66488	3.82986	3.88086	3.61489	3.48391	3.41494		3.6099	3.45293	3.29999	3.38299	3.61889	3.78288	3.91381	4.06177	3.6329	0.896537	1.633	1.35608	1.13509	0.904228	0.841946	1.35995	1.09682	0.890693		0.887487	0.499655	0.142604	0.0522199	0.903127	0.521633	0.184282	0.102148	1.41178	2.211	2.19699	2.02898	1.958	1.97099	1.98499	2.36299	2.422	2.46899		2.128	2.11301
3.6483	3.75149	3.70249	3.73432	3.92471	3.96399	3.69018	3.54356			3.67542	3.50377	3.33027	3.39081	3.69125	3.84353	3.99504	4.14597	3.70427	0.889705	1.62384	1.35523	1.12489	0.909151	0.85477	1.3538	1.10035			0.882569	0.50667	0.156269	0.0574728	0.894479	0.510107	0.200819	0.124226	1.40359	2.21588	2.21067	2.03193	1.95995	1.97686	1.99867	2.36593	2.42688			2.13093	2.11398
3.70633	3.81921	3.77416	3.7943	3.95368	4.03221	3.7592				3.73827	3.60679	3.38436	3.40681	3.74538	3.929	4.0642	4.21915	3.77023	0.881041	1.61679	1.3516	1.12615	0.948127	0.872245	1.34114				0.877509	0.569898	0.22456	0.0852503	0.882362	0.501371	0.187138	0.110342	1.39878	2.21205	2.22385	2.04386	1.96889	1.97107	2.00196	2.37885				2.12804	2.09819
3.7829	3.88691	3.83891	3.85791	4.02091	4.09891	3.8369				3.8119	3.66692	3.41796	3.43496	3.8189	3.99891	4.11293	4.25995	3.8409	0.877305	1.61468	1.34875	1.12716	0.949898	0.877034	1.32739				0.876521	0.517313	0.190128	0.0802273	0.875919	0.521582	0.171611	0.0893783	1.39557	2.20801	2.23898	2.04799	1.967	1.974	2.002	2.38899				2.126	2.097
3.86132	3.94966	3.8997	3.91674	4.07485	4.15774	3.90455	3.76641			3.89228	3.76491	3.5022	3.64452	3.90124	4.07243	4.15608	4.28546	3.90855	0.875645	1.61067	1.34313	1.12056	0.94103	0.873222	1.32613	1.06462			0.874865	0.516134	0.198412	0.145993	0.874216	0.510782	0.146732	0.0735089	1.39399	2.21877	2.25369	2.05583	1.96896	1.974	2.00298	2.3939	2.44579			2.1309	2.08525
3.93513	4.01918	3.96918	3.97531	4.12541	4.19852	3.96726	3.85792			3.96218	3.88854	3.60182	3.75077	3.97019	4.12538	4.16886	4.29885	3.97521	0.878209	1.60906	1.34178	1.12016	0.935484	0.864494	1.32637	1.08013			0.877794	0.539301	0.233144	0.182527	0.876324	0.525688	0.150281	0.0602752	1.39509	2.2269	2.26289	2.06193	1.97493	1.97499	1.99707	2.40586	2.44501			2.13989	2.085
4.0019	4.0849	4.02991	4.02692	4.16993	4.23794	4.0349	3.92889	3.88786		4.03189	3.99484	3.69586	3.84086	4.04089	4.15895	4.17599	4.30299	4.0419	0.882913	1.61216	1.34786	1.11746	0.926194	0.847896	1.32646	1.07627	0.859552		0.883571	0.539141	0.239391	0.18954	0.879775	0.526539	0.151378	0.053041	1.39859	2.23698	2.26999	2.06699	1.98299	1.972	1.98801	2.409	2.45698	2.50199		2.14899	2.086
4.0606	4.14751	4.08567	4.06998	4.19735	4.2546	4.0897	4.00128	3.97688	3.97081	4.09158	4.10049	3.80344	3.94844	4.09667	4.19905	4.18577	4.30691	4.09963	0.892873	1.6216	1.35958	1.11722	0.915661	0.835817	1.33147	1.07099	0.84905	0.793608	0.895056	0.540517	0.230688	0.181814	0.887926	0.530935	0.143644	0.0521217	1.40762	2.24188	2.27391	2.06993	1.98984	1.97298	1.97628	2.41877	2.46091	2.50395	2.50972	2.15388	2.086
4.11833	4.21028	4.14531	4.12338	4.24939	4.26785	4.14733	4.08108	4.09167	4.07875	4.1523	4.19887	3.9157	3.92333	4.15335	4.20988	4.18896	4.307	4.15733	0.901214	1.63332	1.37269	1.12246	0.861972	0.809962	1.33958	1.07564	0.825298	0.743243	0.905006	0.532891	0.208579	0.0882738	0.894386	0.529251	0.138924	0.0500344	1.41759	2.25485	2.27104	2.06802	1.99	1.973	1.97501	2.42493	2.46693	2.51289	2.51692	2.16586	2.09687
4.17891	4.27391	4.20791	4.17892	4.25399	4.27299	4.20791	4.16088	4.20683	4.20981	4.20992	4.28487	4.03183	4.08775	4.21691	4.23396	4.192	4.30301	4.21991	0.907481	1.64258	1.3808	1.13005	0.858734	0.804118	1.35097	1.07543	0.831211	0.747693	0.912589	0.52581	0.173721	0.0803002	0.899103	0.516958	0.137532	0.0481627	1.42738	2.257	2.272	2.066	1.99	1.972	1.97999	2.41601	2.47699	2.52199	2.52099	2.169	2.11098
4.23479	4.33077	4.26477	4.22892	4.26868	4.28377	4.2726	4.24126	4.31956	4.33919	4.26481	4.3819	4.19741	4.27102	4.27377	4.24477	4.19591	4.30006	4.27677	0.912658	1.64925	1.38524	1.11412	0.860639	0.801722	1.36074	1.09253	0.849395	0.769555	0.917826	0.533131	0.14604	0.0599224	0.904013	0.516695	0.142326	0.0492758	1.43629	2.25211	2.26711	2.06404	1.98706	1.96711	1.95945	2.416	2.48189	2.52298	2.52002	2.16117	2.11394
4.29827	4.39328	4.32531	4.28041	4.29766	4.29685	4.33528	4.32702	4.43863	4.46852	4.32531	4.469	4.35717	4.44402	4.33826	4.26279	4.20193		4.34422	0.913185	1.65443	1.38494	1.11465	0.850282	0.792903	1.35774	1.10091	0.865921	0.794128	0.916388	0.534189	0.15821	0.0706295	0.906383	0.507537	0.137488		1.43803	2.25299	2.26502	2.06598	1.99194	1.94723	1.94417	2.42391	2.48595	2.52399	2.51802	2.16298	2.12191
4.35392	4.4579	4.38891	4.33492	4.31298	4.31298	4.4019	4.40588	4.54285	4.58982	4.38092	4.55687	4.50778	4.62074	4.39691	4.3309		4.32102	4.40291	0.912671	1.64717	1.37858	1.10954	0.848393	0.791572	1.35733	1.11774	0.894937	0.818364	0.914912	0.572613	0.159129	0.0543644	0.906779	0.595808		0.0812448	1.43427	2.25999	2.25801	2.067	1.98801	1.94201	1.93102	2.424	2.48201	2.51901	2.51101	2.16999	2.11801
4.41259	4.51562	4.44759	4.37699	4.34132	4.33351	4.4684	4.48217	4.63479	4.70621	4.43862	4.63415	4.67889	4.81728	4.45169	4.34662		4.44111	4.46647	0.911869	1.64516	1.36896	1.1003	0.83881	0.780506	1.3559	1.12389	0.925731	0.85003	0.91032	0.532418	0.124073	0.04893	0.909719	0.577357		0.198444	1.43002	2.26195	2.25605	2.06798	1.99191	1.93321	1.92123	2.41912	2.48493	2.51705	2.50123	2.17098	2.12386
4.48023	4.57631	4.50534	4.43336	4.3845	4.36267	4.53524	4.55319	4.71509	4.81675	4.50227	4.67653	4.82633	4.96335	4.52812	4.41718		4.41138	4.53027	0.913105	1.64212	1.35883	1.09376	0.833252	0.779064	1.35346	1.13011	0.956391	0.87656	0.915686	0.611666	0.176816	0.0958223	0.906686	0.616608		0.157282	1.42249	2.26398	2.25007	2.06405	1.99101	1.92608	1.9121	2.419	2.485	2.51206	2.49309	2.17199	2.12202
4.54789	4.64089	4.57588	4.49989	4.42493	4.40693	4.60489	4.62987	4.80286	4.92582	4.56989	4.72093	4.92384	5.08181	4.5899	4.46692	4.29596	4.43696	4.59989	0.90684	1.63507	1.34837	1.08765	0.831273	0.777173	1.35355	1.13095	0.966134	0.886624	0.905158	0.591345	0.174914	0.127179	0.904773	0.627453	0.228132	0.178883	1.41624	2.25701	2.24301	2.05901	1.991	1.923	1.90801	2.41501	2.484	2.512	2.48202	2.16401	2.11801
4.61555	4.71051	4.64355	4.56559	4.49451	4.46476	4.67157	4.69657	4.87544	5.00529	4.63559	4.81106	4.98959	5.14563	4.66146	4.54434	4.33222	4.47224	4.66951	0.90405	1.62633	1.34111	1.08246	0.834295	0.776289	1.35265	1.12949	0.973228	0.90057	0.900519	0.594873	0.168811	0.12164	0.90382	0.621733	0.240015	0.190814	1.4092	2.25406	2.23419	2.05508	1.98806	1.91419	1.89919	2.41108	2.47911	2.50515	2.47319	2.164	2.12681
4.69905	4.7812	4.7142	4.63718	4.56421	4.5352	4.74714	4.76818	4.94422	5.07323	4.72102	4.93261	5.03351	5.18951	4.74109	4.6231	4.38243	4.52243	4.73921	0.896458	1.61958	1.33458	1.07481	0.825048	0.765515	1.34535	1.12383	0.963495	0.908847	0.893777	0.483862	0.142129	0.0890674	0.895477	0.617903	0.256412	0.208359	1.40365	2.25202	2.2251	2.0461	1.98009	1.91598	1.89801	2.40408	2.48098	2.50006	2.46509	2.15708	2.16456
4.77389	4.8489	4.78689	4.71289	4.64688	4.62087	4.8129	4.82092	5.00591	5.12792	4.79988	5.00989	5.05996	5.20498	4.81689	4.71487	4.44091	4.58091	4.8079	0.892695	1.61981	1.32926	1.06869	0.817661	0.75189	1.34684	1.12459	0.972197	0.906044	0.889606	0.468151	0.134481	0.0691189	0.892145	0.598778	0.263011	0.215719	1.40121	2.26598	2.21701	2.043	1.97601	1.913	1.897	2.40001	2.481	2.49401	2.46101	2.17397	2.165
4.84336	4.91543	4.86124	4.79115	4.7359	4.71576	4.87552	4.87375	5.04605	5.16512	4.86936	5.0647	5.08051	5.21379	4.8844	4.82148	4.53087	4.67087	4.87736	0.893804	1.6195	1.32999	1.0658	0.81426	0.743635	1.34981	1.12118	0.955711	0.895851	0.886669	0.459084	0.111592	0.0535186	0.897132	0.587428	0.264671	0.217918	1.40206	2.25819	2.21309	2.04007	1.97502	1.91202	1.89407	2.39316	2.47416	2.49107	2.45905	2.16521	2.15425
4.90925	4.98915	4.93417	4.87405	4.83783	4.82475	4.94125	4.92936	5.09642	5.19071	4.93426	5.0917	5.08792	5.214	4.94629	4.91296	4.60812	4.7501	4.9472	0.889392	1.61975	1.33029	1.0712	0.7963	0.733902	1.35688	1.11434	0.942372	0.871572	0.886412	0.504159	0.1068	0.050254	0.888641	0.538491	0.229375	0.183099	1.40415	2.26492	2.21003	2.03703	1.96907	1.9031	1.894	2.38905	2.47301	2.4821	2.46098	2.16895	2.13819
4.99461	5.08064	5.02663	4.99267	5.00675	5.00526	5.02662	4.98911	5.13151	5.18399	5.02262	5.117	5.08997	5.1929	5.03161	5.05319	4.75586	4.84843	5.03413	0.891404	1.62084	1.33313	1.06263	0.799233	0.734383	1.35379	1.09654	0.893871	0.825227	0.888372	0.510314	0.107974	0.0485854	0.891701	0.522564	0.210272	0.138226	1.40197	2.24598	2.20151	2.03748	1.97051	1.90552	1.89904	2.3805	2.462	2.47698	2.465	2.15649	2.13403
5.05327	5.14771	5.08934	5.07122	5.11605	5.1227	5.08834	5.04265	5.14735	5.18545	5.08082	5.129	5.08458	5.1752	5.0898	5.14233	4.92869	5.04456	5.0983	0.894258	1.63174	1.34718	1.0795	0.812449	0.745154	1.36558	1.10193	0.864978	0.803819	0.890967	0.506922	0.12002	0.0489133	0.894633	0.52887	0.22423	0.0753666	1.41446	2.24199	2.20402	2.03603	1.97445	1.91364	1.90954	2.38197	2.46195	2.47206	2.46454	2.15301	2.13945
5.10955	5.21048	5.15547	5.1449	5.21317	5.24302	5.15447	5.08166	5.15642	5.18401	5.13754	5.14787	5.08207	5.18696	5.15051	5.23774	5.07146	5.21027	5.16497	0.898258	1.64214	1.35816	1.09589	0.842058	0.76634	1.37219	1.10223	0.859834	0.795739	0.894845	0.495339	0.114288	0.0487315	0.898519	0.545747	0.214374	0.0499518	1.42629	2.23953	2.20945	2.04048	1.97499	1.93486	1.9234	2.3825	2.45804	2.47251	2.46501	2.15053	2.14196
5.17057	5.27406	5.22506	5.22357	5.32757	5.3626	5.21656	5.13406	5.17002	5.18454	5.20007	5.17552	5.0955	5.18801	5.21006	5.33058	5.2062	5.26974	5.22756	0.903971	1.63661	1.36241	1.11154	0.862613	0.780402	1.37127	1.11957	0.870668	0.820227	0.901085	0.507207	0.121201	0.0509042	0.903456	0.548987	0.149638	0.0563268	1.426	2.24201	2.21801	2.0415	1.97599	1.94399	1.94101	2.38752	2.4565	2.48051	2.4775	2.15251	2.1415
5.23676	5.33683	5.29423	5.30065	5.42653	5.48274	5.28082	5.18736	5.19502	5.20161	5.26479	5.20828	5.10789	5.18952	5.27377	5.42332	5.36787	5.45337	5.29128	0.903383	1.63592	1.36031	1.1235	0.892301	0.806251	1.37119	1.09882	0.86976	0.836113	0.898343	0.528691	0.126009	0.0501837	0.904915	0.560486	0.14609	0.0596197	1.42162	2.2485	2.22743	2.04303	1.97057	1.94992	1.95156	2.39448	2.45895	2.49325	2.48783	2.15948	2.14002
5.3019	5.40389	5.36633	5.37877	5.53152	5.58702	5.35234	5.25357	5.22867	5.21977	5.3294	5.23577	5.11246	5.19099	5.34137	5.49284	5.52205	5.63131	5.35788	0.896504	1.62947	1.35471	1.12057	0.900293	0.823738	1.36706	1.12453	0.888224	0.827505	0.890655	0.532479	0.12855	0.0495983	0.89902	0.561015	0.158028	0.0824764	1.41536	2.25198	2.24086	2.04944	1.96754	1.95644	1.97131	2.39055	2.44503	2.48803	2.49398	2.16101	2.13802
5.36523	5.47568	5.4372	5.46117	5.60923	5.6832	5.4187	5.30451	5.25441	5.26032	5.39274	5.28416	5.12705	5.20152	5.40522	5.56719	5.66669	5.80967	5.4297	0.888373	1.61925	1.34788	1.12469	0.924412	0.84301	1.35629	1.11034	0.887185	0.826509	0.886781	0.542165	0.140207	0.0494289	0.886765	0.535219	0.172725	0.125413	1.40983	2.24001	2.25452	2.05853	1.96401	1.96501	1.9885	2.39352	2.46001	2.49209	2.50003	2.14801	2.12699
5.47302	5.57299	5.54202	5.56194	5.73186	5.81009	5.50806	5.38605	5.31891		5.511	5.35521	5.14862	5.20421	5.509	5.68218	5.84	5.992	5.53108	0.883962	1.60817	1.34243	1.12483	0.941347	0.868214	1.3224	1.11943	0.883245		0.887852	0.539009	0.143901	0.0541111	0.878553	0.49442	0.178803	0.131292	1.39164	2.24115	2.25421	2.07115	1.97627	1.97703	2.00008	2.41118	2.46209	2.50603		2.15711	2.12303
5.53872	5.63673	5.60772	5.62274	5.78777	5.8807	5.57671	5.45372	5.37775		5.57573	5.43367	5.18883	5.21794	5.57373	5.75868	5.90473	6.05673	5.60071	0.876979	1.60792	1.34744	1.13094	0.950193	0.873667	1.32161	1.11647	0.882254		0.882194	0.549934	0.171753	0.0658208	0.870344	0.50152	0.179656	0.123682	1.39132	2.25096	2.26794	2.08096	1.99393	1.97899	2.00498	2.42295	2.46798	2.50799		2.16397	2.12499
5.62028	5.70922	5.67724	5.69322	5.86318	5.9462	5.65124	5.51624	5.45229		5.65727	5.53429	5.26317	5.40118	5.65229	5.83723	5.94017	6.08217	5.67123	0.869115	1.59764	1.33803	1.12087	0.938667	0.869944	1.31231	1.09976	0.895501		0.867879	0.545398	0.182766	0.13511	0.869052	0.504569	0.164719	0.0995689	1.38204	2.24902	2.28402	2.08703	1.99201	1.98202	2.00801	2.42404	2.47904	2.51102		2.16202	2.11699
5.70411	5.77614	5.75107	5.75895	5.91845	6.00755	5.72501	5.58823	5.54018		5.74006	5.62266	5.31443	5.45538	5.73911	5.90592	5.99023	6.13411	5.74217	0.867781	1.59404	1.33219	1.11775	0.937545	0.855821	1.31782	1.09711	0.882982		0.867597	0.517493	0.184532	0.138162	0.866664	0.510356	0.140298	0.069049	1.38274	2.25406	2.29017	2.09514	1.99612	1.98902	2.01186	2.43515	2.49197	2.51821		2.16708	2.11309
5.77453	5.84852	5.81954	5.81959	5.94681	6.04276	5.78957	5.66648	5.6155		5.80755	5.72829	5.40539	5.54341	5.80953	5.96461	6.0049	6.14095	5.8165	0.870412	1.59447	1.33156	1.11277	0.919411	0.840582	1.31436	1.07109	0.836591		0.871871	0.508103	0.178908	0.133163	0.867584	0.513946	0.140826	0.0619773	1.38511	2.25797	2.30093	2.10394	2.00395	1.98999	2.00306	2.44493	2.49001	2.53191		2.17197	2.11896
5.84236	5.91736	5.88336	5.87237	6.03108	6.09006	5.8583	5.7464	5.71053	5.69954	5.87938	5.85461	5.51963	5.65693	5.87434	6.0141	6.02002	6.14102	5.88133	0.872431	1.59908	1.33452	1.10884	0.881254	0.810771	1.30799	1.0605	0.849178	0.806049	0.876691	0.522705	0.199193	0.154297	0.866729	0.516282	0.141702	0.0553341	1.38265	2.25703	2.30399	2.10398	2.01101	1.98999	1.99794	2.45105	2.49903	2.54003	2.54003	2.17302	2.12408
5.90498	5.98009	5.94695	5.93682	6.04571	6.10133	5.91098	5.8164	5.80371	5.79363	5.94498	5.96072	5.62906	5.64725	5.93296	6.0325	6.02314	6.144	5.93893	0.881246	1.60906	1.34328	1.09579	0.873035	0.800282	1.31806	1.04455	0.826258	0.764251	0.885578	0.513586	0.184125	0.0987457	0.875262	0.513009	0.136552	0.0508376	1.39713	2.26219	2.30197	2.101	2.01198	1.98805	1.987	2.45906	2.50498	2.54505	2.54502	2.17719	2.13808
5.96673	6.0487	6.00674	5.98877	6.0908	6.12191	5.97273	5.90462	5.91153	5.89655	6.00673	6.06953	5.75943	5.78938	5.99373	6.06386	6.03196	6.144	5.99774	0.887323	1.61221	1.35461	1.1128	0.854381	0.773905	1.32179	1.05068	0.80782	0.738443	0.893037	0.532288	0.177519	0.0890025	0.87981	0.499678	0.118369	0.0481617	1.40185	2.27395	2.30001	2.101	2.011	1.99099	1.987	2.46298	2.504	2.54799	2.546	2.18895	2.14298
6.0312	6.11821	6.06822	6.04319	6.10709	6.13004	6.04123	5.99627	6.0344	6.03744	6.0722	6.16832	5.91456	5.97262	6.0602	6.07408	6.03601	6.141	6.06721	0.896575	1.62754	1.36117	1.11284	0.848213	0.772312	1.33946	1.06598	0.829806	0.750104	0.903156	0.53074	0.15498	0.0744632	0.887943	0.493154	0.129996	0.0460253	1.41189	2.27802	2.29499	2.09498	2.01399	1.98498	1.98795	2.45797	2.50599	2.54998	2.54899	2.19301	2.15001
6.09497	6.18402	6.138	6.10279	6.13439	6.14229	6.11314	6.08029	6.15986	6.175	6.13388	6.26828	6.09051	6.1686	6.12505	6.09834	6.03923	6.14272	6.13403	0.901174	1.63453	1.36522	1.11137	0.842817	0.772943	1.3553	1.09295	0.838235	0.767057	0.905085	0.531065	0.139461	0.0631686	0.89508	0.503706	0.131799	0.0449077	1.41913	2.285	2.29092	2.08894	2.01191	1.97986	1.97286	2.44806	2.503	2.54394	2.54688	2.19703	2.15195
6.15659	6.24857	6.20157	6.15267	6.15884	6.16088	6.18551	6.16245	6.27821	6.30215	6.18963	6.34946	6.24993	6.33389	6.19155	6.11986	6.0539	6.18869	6.19956	0.905213	1.6352	1.3673	1.10973	0.842641	0.775672	1.3606	1.09375	0.856349	0.785258	0.907911	0.553589	0.151589	0.0725968	0.900186	0.504078	0.129188	0.0669721	1.42294	2.285	2.28603	2.08503	2.00604	1.97106	1.96406	2.45197	2.503	2.54003	2.53905	2.19899	2.14902
6.21339	6.32036	6.26339	6.20331	6.19117	6.18318	6.26141	6.24149	6.40048	6.43172	6.24539	6.4374	6.41002	6.53509	6.24843	6.18403		6.17542	6.26641	0.902874	1.6351	1.36648	1.10987	0.84127	0.771855	1.35488	1.10918	0.875608	0.812466	0.905953	0.554472	0.135828	0.0525609	0.897486	0.576004		0.0567141	1.41719	2.284	2.27696	2.08598	2.00999	1.96096	1.95596	2.44498	2.50601	2.53499	2.53193	2.195	2.144
6.27706	6.37906	6.32606	6.25291	6.2188	6.21262	6.32712	6.32009	6.47831	6.54852	6.30905	6.50178	6.575	6.7102	6.31803	6.19029		6.24443	6.33306	0.900342	1.63488	1.35406	1.09221	0.833208	0.769381	1.35443	1.11552	0.912335	0.837749	0.901633	0.613485	0.143753	0.0724326	0.896751	0.497371		0.0568165	1.4126	2.28392	2.27092	2.08291	2.00797	1.95495	1.94985	2.44095	2.50808	2.53389	2.52088	2.19486	2.14395
6.34473	6.44673	6.39373	6.31077	6.26979	6.25184	6.39871	6.38972	6.56166	6.64561	6.37573	6.5518	6.70248	6.85043	6.38373	6.27267		6.33563	6.40073	0.898567	1.62412	1.34562	1.07948	0.831168	0.765605	1.35185	1.12415	0.942647	0.872111	0.899937	0.606807	0.163102	0.113404	0.894888	0.61346		0.22491	1.40656	2.27902	2.26602	2.07702	2.00601	1.95201	1.94004	2.43801	2.51298	2.52703	2.51303	2.18604	2.14101
6.41624	6.51524	6.46324	6.38123	6.31825	6.29922	6.46526	6.46624	6.63325	6.74326	6.44425	6.6203	6.7892	6.94219	6.45524	6.33729		6.38323	6.47123	0.895316	1.61664	1.33866	1.07814	0.835403	0.762704	1.3463	1.1244	0.96042	0.888599	0.897709	0.599146	0.183219	0.137152	0.890663	0.610397		0.227054	1.3985	2.28001	2.25696	2.07198	2.00398	1.94997	1.93496	2.43696	2.50898	2.52798	2.49598	2.18901	2.14302
6.48929	6.58604	6.53606	6.45121	6.39407	6.36417	6.54298	6.53901	6.70709	6.82015	6.52029	6.70927	6.84923	6.99896	6.52726	6.42317		6.44866	6.54012	0.888138	1.61108	1.33092	1.06358	0.838867	0.757921	1.346	1.12756	0.96042	0.897025	0.88838	0.594864	0.17011	0.116219	0.885757	0.597464		0.224332	1.39583	2.28395	2.24491	2.06591	1.99788	1.94175	1.92389	2.42595	2.50294	2.52284	2.49088	2.19195	2.14772
6.57045	6.65155	6.60255	6.52748	6.46154	6.4375	6.60458	6.60257	6.77553	6.89251	6.60145	6.78945	6.92647	7.05959	6.60646	6.4965		6.36457	6.61052	0.883611	1.60312	1.32486	1.0643	0.818529	0.751057	1.33836	1.11519	0.955365	0.892282	0.880802	0.585693	0.114719	0.0739987	0.88433	0.592673		0.171601	1.3886	2.28102	2.23904	2.06004	1.99005	1.92611	1.91705	2.42302	2.49903	2.51307	2.48305	2.18902	2.13012
6.64737	6.71842	6.67543	6.6045	6.54458	6.52462	6.67042	6.67038	6.83733	6.94624			6.92808	7.08196	6.68239	6.59159		6.43056	6.6814	0.879733	1.60292	1.31786	1.0546	0.793489	0.736533	1.33898	1.1112	0.949122	0.879397			0.0994732	0.0565917	0.877498	0.566488		0.166073	1.38514	2.27401	2.23394	2.05098	1.98498	1.91699	1.90898	2.41796	2.49596	2.50599	2.483
6.71111	6.78914	6.74902	6.69032	6.64374	6.62989	6.74202	6.73493	6.89393	6.98742	6.74206	6.91937	6.94105	7.07584	6.74912	6.69269			6.75007	0.876973	1.60413	1.31978	1.05167	0.791751	0.728527	1.3373	1.09857	0.928888	0.86	0.876429	0.511223	0.110155	0.0450941	0.875504	0.535818			1.38685	2.2759	2.22395	2.047	1.98202	1.91598	1.90589	2.41098	2.4889	2.50485	2.48303	2.18587	2.14592
6.77773	6.85772	6.81075	6.76968	6.74858	6.74354	6.80375	6.79077	6.94977	7.0129	6.80574	6.94191	6.94399	7.06604	6.81673	6.79459			6.81474	0.880765	1.61105	1.32221	1.0596	0.794838	0.724705	1.33721	1.09407	0.902835	0.83527	0.880573	0.51863	0.116474	0.0417236	0.878787	0.524874			1.39362	2.27002	2.22101	2.047	1.983	1.915	1.89903	2.41	2.48302	2.49604	2.48499	2.17803	2.14102
6.83921	6.92825	6.87024	6.84426	6.85139	6.85543	6.87321	6.84619	6.98008	7.02304	6.86622	6.96706	6.948	7.06299	6.87721	6.8863			6.88023	0.892031	1.62392	1.33848	1.08146	0.818698	0.737575	1.34797	1.0974	0.885749	0.816777	0.891773	0.516161	0.114542	0.0395971	0.889758	0.528159			1.40462	2.25996	2.218	2.044	1.982	1.91503	1.90303	2.39706	2.478	2.493	2.485	2.16798	2.14302
6.89693	6.99604	6.93496	6.91513	6.9566	6.97074	6.92901	6.89873	7.00121	7.03415	6.92504	6.98324	6.94797	7.05986	6.93493	6.96853	6.72734	6.78949	6.94295	0.900433	1.63699	1.34977	1.08946	0.831659	0.752447	1.36381	1.0946	0.872253	0.802464	0.898101	0.505491	0.114965	0.0388136	0.899919	0.522801	0.144992	0.0593596	1.41885	2.24989	2.21903	2.043	1.982	1.92209	1.91021	2.41398	2.47791	2.49297	2.485	2.16186	2.14809
6.95663	7.06258	6.99661	6.98755	7.05936	7.0823	6.99359	6.94571	7.01491	7.04394	6.99158	6.9989	6.94601	7.05106	6.99463	7.06639	6.87706	6.949	7.00362	0.910875	1.64917	1.36275	1.09837	0.841846	0.763789	1.36217	1.10734	0.870541	0.793099	0.909707	0.486986	0.112754	0.0384026	0.908814	0.535669	0.130392	0.0535663	1.43011	2.24304	2.22099	2.043	1.982	1.92796	1.92391	2.41301	2.47204	2.49101	2.485	2.15306	2.15396
7.02035	7.1274	7.06938	7.06445	7.16258	7.20263	7.05141	6.99434	7.03917	7.05914	7.05234	7.02518	6.95702	7.051	7.05537	7.17052	7.03294	7.0971	7.07241	0.914604	1.65261	1.37059	1.11216	0.855713	0.776813	1.37314	1.09972	0.874322	0.790728	0.912797	0.492992	0.126757	0.0384253	0.91298	0.555249	0.15069	0.0630176	1.43449	2.24305	2.22303	2.03601	1.97697	1.93899	1.93204	2.41796	2.46996	2.49002	2.48706	2.15303	2.14798
7.08009	7.19604	7.13403	7.14112	7.26139	7.31044	7.12097	7.05269	7.06852		7.11107	7.05641	6.96109	7.05103	7.11907	7.25818	7.19273	7.28504	7.14203	0.915231	1.65144	1.37352	1.119	0.889824	0.801019	1.37323	1.10983	0.877853		0.910715	0.513744	0.131342	0.0393315	0.916226	0.54998	0.152326	0.0591838	1.43342	2.251	2.22802	2.03803	1.97194	1.93709	1.93823	2.412	2.46415	2.49411		2.158	2.14397
7.14976	7.26277	7.19977	7.21275	7.35069	7.40268	7.18278	7.09685	7.10188		7.17976	7.08291	6.96698	7.05299	7.18776	7.33374	7.36739	7.47932	7.20777	0.914652	1.64954	1.37396	1.13124	0.900951	0.81824	1.37215	1.08844	0.863311		0.912314	0.52809	0.132137	0.0400674	0.91339	0.543602	0.148234	0.054307	1.43302	2.251	2.229	2.03999	1.96801	1.94298	1.95295	2.412	2.47397	2.50098		2.158	2.14201
7.22025	7.32822	7.27323	7.28922	7.43224	7.49228	7.24323	7.16916	7.15116		7.25125	7.12718	6.97703	7.05302	7.25526	7.39623	7.50641	7.63146	7.27622	0.912178	1.64232	1.37002	1.13557	0.921662	0.836387	1.38004	1.12564	0.855048		0.907634	0.5441	0.134534	0.0426364	0.913072	0.532784	0.172512	0.0883353	1.42935	2.25098	2.23503	2.04601	1.96302	1.94701	1.96102	2.416	2.47002	2.50202		2.15897	2.13398
7.29702	7.39417	7.3451	7.35732	7.50745	7.57938	7.31522	7.21751			7.32699	7.18294	6.98729	7.05923	7.33599	7.46851	7.63075	7.77264	7.34507	0.90237	1.6384	1.36696	1.13723	0.934395	0.847602	1.36733	1.08886			0.896755	0.552973	0.138764	0.047753	0.904548	0.524587	0.184887	0.122796	1.42304	2.24602	2.24511	2.0501	1.9689	1.95008	1.9671	2.41695	2.47472			2.15002	2.1289
7.35857	7.46451	7.41154	7.43645	7.5944	7.66242	7.38849	7.30837			7.38659	7.23961	7.00488	7.0729	7.39559	7.55937	7.73627	7.87131	7.40955	0.895756	1.63025	1.36062	1.1323	0.930497	0.850142	1.36078	1.13727			0.890424	0.549554	0.143845	0.0581577	0.897787	0.506357	0.173251	0.105689	1.41638	2.24699	2.25195	2.05596	1.96304	1.95497	1.97296	2.41402	2.45812			2.15099	2.12304
7.43648	7.53742	7.48941	7.50336	7.65736	7.72936	7.46545				7.46546	7.32254	7.06434	7.09	7.47049	7.64239	7.75034	7.89321	7.48843	0.892162	1.62138	1.3541	1.12646	0.940064	0.85557	1.35951				0.88907	0.560568	0.1594	0.0678915	0.891974	0.508421	0.150734	0.0971376	1.41131	2.23798	2.25905	2.05803	1.96102	1.95401	1.97201	2.40902				2.14199	2.11495
7.51699	7.60707	7.55795	7.56389	7.71786	7.78882	7.54016				7.54204	7.41252	7.12117	7.25714	7.55202	7.70802	7.80734	7.928	7.56104	0.885836	1.61674	1.34774	1.1211	0.933816	0.850465	1.35543				0.884164	0.555161	0.182723	0.139384	0.884328	0.510425	0.149545	0.0719532	1.40648	2.23507	2.2671	2.06309	1.96506	1.95501	1.97299	2.41191				2.14006	2.10584
7.58365	7.67863	7.62167	7.62369	7.7757	7.84371	7.6176				7.61164	7.51447	7.19959	7.3336	7.62064	7.77664	7.82988	7.928	7.63064	0.884248	1.61842	1.34697	1.11903	0.918112	0.838711	1.35427				0.882419	0.545182	0.197662	0.154422	0.882848	0.519503	0.136498	0.0708259	1.40661	2.23997	2.27396	2.06897	1.96898	1.95599	1.97201	2.40603				2.14398	2.09506
7.64257	7.74308	7.68207	7.67957	7.81805	7.87754	7.68007	7.56954	7.476	7.462	7.67307	7.62525	7.29424	7.42524	7.67758	7.82353	7.8415	7.94998	7.69307	0.871499	1.60724	1.34212	1.11262	0.902671	0.822765	1.32767	1.08977	0.79869	0.748491	0.872482	0.546482	0.213345	0.171076	0.868395	0.526589	0.154473	0.0699196	1.39286	2.236	2.2715	2.0745	1.9785	1.9575	1.963	2.40801	2.47301	2.496	2.497	2.1435	2.09001
7.70397	7.80842	7.74642	7.74038	7.86038	7.91481	7.74636	7.62402	7.56258	7.55842	7.73495	7.70754	7.39688	7.52956	7.74144	7.85737	7.84843	7.94103	7.75344	0.877262	1.60703	1.3479	1.09993	0.879013	0.802866	1.32578	1.05366	0.806758	0.788296	0.881005	0.530274	0.230931	0.185515	0.871204	0.528817	0.141624	0.0579855	1.39959	2.23605	2.27449	2.07352	1.97703	1.95996	1.96146	2.41307	2.47547	2.51174	2.49897	2.14453	2.09401
7.76715	7.87314	7.80667	7.79122	7.89531	7.93986	7.80617	7.71003	7.66546	7.64356	7.79765	7.81043	7.49197	7.56432	7.80316	7.88385	7.85298	7.941	7.81317	0.880651	1.61198	1.35573	1.10484	0.866439	0.79364	1.33172	1.07052	0.811923	0.739322	0.885604	0.5245	0.20999	0.130187	0.873204	0.525843	0.13878	0.0586314	1.40562	2.23849	2.27699	2.07201	1.97849	1.96597	1.95702	2.42096	2.47202	2.50305	2.499	2.14699	2.09997
7.82717	7.93719	7.86767	7.84114	7.92257	7.95553	7.8687	7.78371	7.76509	7.7531	7.85416	7.91678	7.62447	7.65656	7.86518	7.91359	7.86001	7.97351	7.87867	0.881625	1.61744	1.36289	1.09976	0.855348	0.787719	1.35261	1.07358	0.815348	0.741551	0.884031	0.530393	0.18018	0.0923494	0.876599	0.514185	0.136643	0.0758978	1.414	2.25101	2.27751	2.06849	1.985	1.963	1.95702	2.41946	2.47701	2.508	2.501	2.1595	2.109
7.87289	7.9989	7.92499	7.88716	7.9456	7.96287	7.91999	7.84663	7.87118	7.86311	7.90687	8.00113	7.73669	7.78903	7.90894	7.91087	7.858	7.95898	7.92904	0.888384	1.62423	1.37097	1.09962	0.841182	0.779692	1.34858	1.08546	0.812509	0.75379	0.892618	0.527047	0.17535	0.0909766	0.882566	0.501728	0.148409	0.065051	1.40906	2.23803	2.26402	2.07095	1.9939	1.967	1.96492	2.423	2.469	2.50702	2.50297	2.15398	2.11392
7.93469	8.06965	7.99067	7.93675	7.96988	7.98588	7.98567	7.93655	7.97846	7.97942	7.96869	8.09354	7.91013	7.98204	7.97169	7.9299	7.86198	7.95801	7.99368	0.885058	1.62906	1.37522	1.10499	0.843796	0.776745	1.35882	1.08379	0.843104	0.762417	0.887945	0.524852	0.129411	0.0584936	0.880601	0.51123	0.148828	0.0622044	1.41731	2.24397	2.25604	2.06503	1.994	1.96302	1.95804	2.42101	2.47795	2.51098	2.503	2.16096	2.12096
7.99306	8.12906	8.06205	7.99504	7.99803	8.00303	8.06206	8.01307	8.0881	8.1001	8.02606	8.20107	8.06915	8.1332	8.03606	7.94605		7.96801	8.06406	0.896254	1.63077	1.37397	1.09129	0.843334	0.779614	1.36064	1.09062	0.848593	0.773093	0.898453	0.544316	0.163772	0.0695227	0.892264	0.510237		0.0763471	1.41899	2.252	2.25599	2.064	1.987	1.96199	1.95699	2.41499	2.476	2.502	2.498	2.165	2.117
8.05692	8.1939	8.11903	8.04122	8.02652	8.03152	8.12788				8.08893	8.28164	8.23027	8.35032	8.09697	7.99713		7.97783	8.13087	0.900301	1.62678	1.36608	1.08384	0.836811	0.772815	1.35475				0.901931	0.56205	0.154969	0.0835916	0.896764	0.528855		0.194587	1.41412	2.25298	2.24715	2.06105	1.99093	1.9561	1.94815	2.4091				2.16598	2.11405
8.11969	8.25768	8.18169	8.08976	8.07774	8.06981	8.19865	8.16763	8.28458	8.33141	8.14771	8.35265	8.42901	8.55797	8.16068	8.02785			8.19966	0.889157	1.62279	1.35791	1.06787	0.829168	0.769675	1.35437	1.11385	0.888252	0.801075	0.890419	0.56233	0.146562	0.0863473	0.886174	0.492257			1.40692	2.25201	2.24501	2.05702	1.99697	1.94804	1.94402	2.409	2.47801	2.499	2.49202	2.16302	2.114
8.19005	8.32705	8.25406	8.15805	8.12504	8.10804	8.26505	8.24406	8.40206	8.44107	8.22205	8.41405	8.54507	8.68707	8.23005	8.06505			8.26805	0.890619	1.61891	1.3518	1.07041	0.828207	0.762685	1.34996	1.11199	0.881702	0.815518	0.891079	0.572783	0.182942	0.135021	0.888379	0.50658			1.40213	2.252	2.23499	2.053	1.991	1.95199	1.94299	2.407	2.476	2.49499	2.48399	2.165	2.12
8.26277	8.39879	8.32776	8.22389	8.18106	8.16307	8.33581	8.32071	8.48264	8.53738	8.28986	8.47891	8.64039	8.77354	8.30277	8.12794			8.34077	0.889332	1.60845	1.34311	1.05744	0.824384	0.756622	1.34449	1.11486	0.897553	0.826623	0.889949	0.576251	0.198321	0.136554	0.886934	0.506934			1.3991	2.25397	2.22418	2.04808	1.9851	1.94512	1.93317	2.407	2.48092	2.48812	2.47515	2.165	2.12098
8.34356	8.47458	8.39961	8.30257	8.25658	8.23162	8.41059	8.39957	8.56554	8.61756	8.37155	8.55757	8.69769	8.83566	8.38455	8.26325			8.40962	0.882975	1.60496	1.33645	1.05247	0.822132	0.749668	1.34124	1.11278	0.90849	0.839449	0.881248	0.575942	0.18964	0.1348	0.883022	0.596918			1.39503	2.25499	2.21903	2.04402	1.97903	1.93008	1.92703	2.39507	2.47503	2.48502	2.46903	2.16599	2.12796
8.42911	8.5451	8.47712	8.38212	8.33213	8.30913	8.4761	8.47005	8.63407	8.68609	8.46112	8.64611	8.75404	8.89704	8.4701	8.35117			8.4931	0.876171	1.59882	1.32476	1.05058	0.817509	0.735334	1.33954	1.1124	0.912803	0.846547	0.875356	0.562741	0.143535	0.0905904	0.875407	0.574757			1.37984	2.25001	2.20799	2.03499	1.973	1.925	1.91799	2.39299	2.47499	2.478	2.466	2.16301	2.13199
8.50275	8.61384	8.55862	8.46362	8.41657	8.39652	8.54484	8.50638	8.6812	8.74304	8.54065	8.71975	8.78153	8.92355	8.53589	8.46114			8.55987	0.870408	1.59412	1.31256	1.0414	0.803891	0.724543	1.33747	1.10594	0.908483	0.837729	0.866087	0.56334	0.127118	0.0644132	0.873237	0.559479			1.3794	2.2559	2.19817	2.03107	1.97202	1.92402	1.9121	2.38317	2.47107	2.47505	2.46305	2.16693	2.12807
8.57168	8.68865	8.63166	8.55059	8.51554	8.49952	8.61268	8.57567	8.72778	8.78978	8.60968	8.77673	8.78499	8.92101	8.60766	8.57347			8.62669	0.867951	1.59532	1.31154	1.03716	0.800475	0.716298	1.33825	1.09716	0.901722	0.830275	0.864885	0.505137	0.122461	0.0547041	0.869547	0.552233			1.38115	2.25998	2.19004	2.02702	1.971	1.91206	1.90603	2.384	2.471	2.47799	2.46698	2.17098	2.12402
8.64414	8.75815	8.69814	8.64318	8.63022	8.61525	8.67916	8.62914	8.75509	8.81604	8.67812	8.79807	8.79201	8.921	8.67914	8.68014			8.69615	0.874651	1.60005	1.32013	1.04018	0.801708	0.71693	1.33982	1.10037	0.890734	0.81425	0.870634	0.504531	0.121932	0.0518522	0.877018	0.558079			1.38584	2.25597	2.19	2.02799	1.964	1.90899	1.896	2.38499	2.46198	2.478	2.473	2.16499	2.125
8.70497	8.82585	8.75995	8.72265	8.73129	8.7271	8.7498	8.69194	8.79532	8.8337	8.73405	8.82947	8.7979	8.92002	8.74095	8.7449			8.76287	0.884247	1.60988	1.33191	1.05067	0.800933	0.721306	1.3522	1.11486	0.883719	0.805262	0.881378	0.509693	0.127368	0.048369	0.885221	0.516977			1.39678	2.2442	2.18902	2.02407	1.96498	1.90605	1.89403	2.38107	2.45413	2.47603	2.47497	2.1591	2.125
8.76863	8.8946	8.82264	8.80055	8.83937	8.84531	8.81065	8.74867	8.82781	8.84792	8.80161	8.84392	8.76519	8.90409	8.80264	8.84343	8.626	8.66093	8.82961	0.896041	1.62538	1.34667	1.06802	0.810931	0.736183	1.36767	1.11026	0.875786	0.80174	0.892416	0.505207	0.118036	0.0544936	0.897439	0.521768	0.15437	0.0624543	1.40967	2.23903	2.19298	2.03295	1.95804	1.90103	1.88804	2.38696	2.45499	2.47699	2.47401	2.15105	2.12798
8.83213	8.95714	8.88815	8.88017	8.94724	8.96626	8.88413	8.81211	8.85306	8.86204	8.86612	8.86707	8.79901	8.908	8.86813	8.95621	8.77432	8.83935	8.89613	0.904713	1.62839	1.35635	1.09483	0.838816	0.757232	1.37146	1.11555	0.870806	0.797215	0.900766	0.503439	0.118729	0.0429093	0.90618	0.542237	0.168678	0.0731294	1.41687	2.23	2.20201	2.027	1.96598	1.91	1.89003	2.38602	2.45999	2.48001	2.47702	2.142	2.121
8.89002	9.01994	8.95586	8.95671	9.05419	9.08401	8.94399	8.86215	8.87857	8.88167	8.92009	8.89749	8.8049	8.908	8.92799	9.05336	8.91955	8.99831	8.95402	0.905998	1.63275	1.35934	1.10061	0.85065	0.776091	1.37513	1.10667	0.869187	0.808332	0.903287	0.516598	0.12285	0.0425855	0.90615	0.540893	0.158738	0.0637781	1.42024	2.22902	2.20692	2.027	1.95912	1.91197	1.90573	2.39485	2.45508	2.4859	2.48487	2.14003	2.11903
8.95462	9.08263	9.02062	9.03156	9.15243	9.19535	9.0126	8.91171	8.91479	8.91182	8.9876	8.91888	8.80798	8.908	8.99262	9.13651	9.09895	9.19882	9.01763	0.904131	1.63272	1.36401	1.1124	0.883794	0.800795	1.36887	1.10977	0.873156	0.821155	0.902465	0.521969	0.123685	0.0425999	0.903237	0.547192	0.157109	0.0675864	1.41792	2.22005	2.21595	2.02799	1.96099	1.92095	1.91395	2.39997	2.45798	2.48898	2.49295	2.13006	2.119
9.02016	9.14515	9.08915	9.10315	9.23719	9.29821	9.08214	8.97115	8.94512	8.9461	9.05316	8.95008	8.81903	8.912	9.05815	9.21418	9.26132	9.38733	9.08915	0.898312	1.63141	1.35747	1.12091	0.919192	0.826854	1.36441	1.10138	0.869616	0.824413	0.895431	0.523129	0.131162	0.0437921	0.898734	0.540311	0.166787	0.0772694	1.41675	2.22902	2.22502	2.03502	1.96402	1.92302	1.92904	2.40002	2.45801	2.49703	2.50101	2.13802	2.12
9.09178	9.21285	9.15685	9.16987	9.32255	9.38945	9.14592	9.03787	8.99613	8.98828	9.12478	8.98737	8.83277	8.912	9.12585	9.29365	9.40063	9.53352	9.15587	0.894957	1.63057	1.35401	1.12151	0.933408	0.846152	1.35929	1.10382	0.876493	0.816898	0.891251	0.527102	0.136371	0.0447242	0.896233	0.505501	0.178707	0.0946743	1.41166	2.23785	2.23582	2.04287	1.97088	1.93185	1.94572	2.40787	2.46193	2.50978	2.50493	2.14685	2.11902
9.16846	9.28351	9.2285	9.2415	9.40343	9.48136	9.21551	9.10255	9.05459	9.04361	9.19749	9.04658	8.85584	8.91895	9.21041	9.35855	9.5013	9.64324	9.22551	0.886768	1.62297	1.3489	1.11837	0.938913	0.861215	1.35465	1.09705	0.87101	0.827345	0.883227	0.5272	0.151364	0.0498933	0.888028	0.499687	0.200546	0.154863	1.40633	2.23601	2.24593	2.04896	1.97398	1.94193	1.95394	2.41594	2.46696	2.50603	2.51294	2.14601	2.11503
9.24614	9.35314	9.29115	9.31012	9.47913	9.56213	9.29115	9.16514	9.11512	9.10514	9.27115	9.11117	8.88811	8.93303	9.28815	9.43915	9.62201	9.76201	9.29715	0.886691	1.61957	1.35212	1.12338	0.943717	0.874016	1.35094	1.09177	0.86765	0.832889	0.884822	0.536393	0.168014	0.0572253	0.886211	0.499129	0.169434	0.125373	1.40459	2.23701	2.25702	2.05802	1.97803	1.94402	1.96502	2.42401	2.47703	2.52003	2.51901	2.144	2.10999
9.31582	9.42184	9.36279	9.36802	9.5439	9.62592	9.36475	9.23384	9.174	9.17482	9.34377	9.19262	8.94012	8.94972	9.35979	9.51374	9.62495	9.76888	9.36879	0.882412	1.61608	1.34715	1.11345	0.942432	0.877009	1.34268	1.08405	0.86295	0.832211	0.880926	0.542664	0.189221	0.0646346	0.881608	0.508206	0.171416	0.102773	1.40068	2.23995	2.26683	2.06685	1.99177	1.9558	1.97385	2.4299	2.49077	2.53278	2.52588	2.14597	2.10508
9.39147	9.48854	9.42954	9.43354	9.6016	9.6836	9.4365	9.32139	9.26139	9.25345	9.4155	9.2784	9.00852	9.1476	9.43249	9.58451	9.67465	9.80773	9.44149	0.877623	1.61029	1.34091	1.11678	0.935717	0.87137	1.3276	1.07323	0.852315	0.83642	0.877504	0.539791	0.200403	0.153711	0.875522	0.515956	0.165095	0.0803458	1.39665	2.24496	2.28686	2.07792	1.98604	1.95699	1.97499	2.43596	2.49199	2.53499	2.54089	2.14898	2.09706
9.46619	9.55717	9.50017	9.49715	9.6531	9.73309	9.50818	9.39821	9.34825		9.49519	9.38429	9.08525	9.22425	9.50718	9.65815	9.70802	9.82901	9.51317	0.87821	1.61642	1.34091	1.11105	0.925682	0.852104	1.32519	1.06591	0.822074		0.879261	0.536961	0.217438	0.171989	0.874859	0.526418	0.136885	0.0602539	1.39862	2.25502	2.29203	2.08002	1.99602	1.967	1.97499	2.45001	2.501	2.54401		2.16201	2.10001
9.53681	9.62191	9.56392	9.55404	9.69135	9.76644	9.57487	9.47668	9.44143		9.56777	9.49415	9.17843	9.31841	9.57387	9.71504	9.71488	9.83293	9.57791	0.881986	1.61924	1.34461	1.1062	0.907772	0.830937	1.33074	1.05781	0.830901		0.883331	0.537294	0.227874	0.183053	0.878184	0.521837	0.13512	0.054212	1.40532	2.26188	2.3038	2.08885	2.00288	1.96602	1.97205	2.45393	2.501	2.54695		2.16495	2.10295
9.59857	9.68953	9.62458	9.60962	9.7347	9.78686	9.63757	9.55545	9.54925		9.63057	9.60523	9.28029	9.42129	9.63657	9.74182	9.72592	9.83697	9.63858	0.889081	1.62775	1.3517	1.09793	0.887868	0.811147	1.33762	1.06017	0.828111		0.892158	0.53439	0.233204	0.188741	0.883245	0.524014	0.130562	0.0509522	1.4113	2.26895	2.30499	2.089	2.01194	1.97097	1.96902	2.46294	2.50597	2.547		2.17394	2.10896
9.66518	9.75718	9.69216	9.67115	9.75111	9.79804	9.70418	9.63421	9.6473	9.64034	9.69417	9.71826	9.40336	9.39147	9.70518	9.77007	9.72602	9.837	9.70517	0.896126	1.6387	1.36382	1.11036	0.881706	0.795571	1.34665	1.07824	0.834054	0.75361	0.900407	0.527978	0.211046	0.0916006	0.888805	0.517146	0.129495	0.0480875	1.42297	2.28101	2.30699	2.09	2.018	1.97701	1.97003	2.46099	2.511	2.542	2.54398	2.18402	2.12104
9.72793	9.82189	9.75001	9.72606	9.78935	9.81078	9.76889	9.70971	9.75319	9.7629	9.75398	9.81042	9.53082	9.56011	9.76891	9.7936	9.73288	9.837	9.76498	0.905578	1.65042	1.37229	1.1077	0.862243	0.781599	1.36251	1.08631	0.849918	0.760689	0.909976	0.523752	0.173847	0.0846786	0.897727	0.505126	0.124289	0.0472051	1.43388	2.28297	2.30503	2.09	2.01898	1.97897	1.97983	2.45903	2.51198	2.54102	2.5381	2.19088	2.13476
9.79355	9.88358	9.81356	9.77665	9.80986	9.83185	9.83455	9.79243	9.87019	9.88913	9.82153	9.91528	9.69189	9.76856	9.83356	9.8089	9.73896	9.837	9.83055	0.918193	1.65875	1.38298	1.11144	0.859239	0.786057	1.37419	1.09547	0.850696	0.780155	0.923646	0.529807	0.137857	0.0612928	0.908774	0.503371	0.127259	0.0454621	1.44457	2.28896	2.30103	2.08901	2.02198	1.97701	1.96709	2.45701	2.51498	2.54497	2.53502	2.19199	2.14294
9.86015	9.94615	9.87315	9.82712	9.84308	9.85106	9.90016	9.87219	9.98126	10.0133	9.88814	10.0242	9.87442	9.9375	9.90016	9.83317		9.85323	9.89416	0.924011	1.66449	1.3862	1.11953	0.858394	0.790401	1.38478	1.1148	0.878167	0.805422	0.924182	0.536384	0.117487	0.0365587	0.919549	0.499117		0.0414951	1.45137	2.29	2.29599	2.08899	2.025	1.96999	1.96099	2.45099	2.52299	2.53598	2.52597	2.19001	2.13897
9.92294	10.0099	9.93692	9.87814	9.87545	9.87755	9.96786	9.95067	10.0882	10.13	9.94701	10.1096	10.05	10.1465	9.96687	9.90184		9.94839	9.95891	0.928376	1.66634	1.38337	1.1123	0.85603	0.790784	1.38035	1.13063	0.897798	0.822649	0.929038	0.591774	0.136823	0.0525892	0.923139	0.601195		0.151285	1.45042	2.29197	2.29108	2.08408	2.02402	1.9641	1.95608	2.44805	2.52005	2.52813	2.51518	2.19295	2.12523
9.98756	10.0756	10.0035	9.93263	9.91473	9.91177	10.0375	10.0305	10.1804	10.2353	10.0076	10.1914	10.2169	10.3278	10.0316	9.9467		10.0036	10.0255	0.924259	1.66168	1.37649	1.10823	0.859605	0.784126	1.37231	1.13958	0.922413	0.842803	0.924561	0.509284	0.12696	0.0590971	0.919396	0.618523		0.240419	1.44668	2.29498	2.28603	2.08201	2.01804	1.96599	1.95302	2.44403	2.51702	2.51708	2.5011	2.193	2.14784
10.0502	10.1441	10.0702	9.99214	9.96012	9.94811	10.1072	10.1122	10.2582	10.3322	10.0682	10.2701	10.3453	10.4782	10.0961	9.99415	9.81707	9.85828	10.0951	0.913895	1.6557	1.36805	1.09919	0.853459	0.781149	1.36924	1.13945	0.946353	0.866041	0.917038	0.509001	0.173862	0.101785	0.906472	0.615943	0.200115	0.0794267	1.4395	2.30398	2.27999	2.08	2.015	1.96399	1.94599	2.44099	2.51799	2.519	2.49599	2.20697	2.16401
10.1159	10.2079	10.1349	10.054	10.0102	9.9952	10.1768	10.1789	10.3445	10.4333	10.1329	10.3329	10.4532	10.5793	10.158	10.0569	9.84847	9.97895	10.1589	0.907489	1.64715	1.35984	1.09592	0.853086	0.776627	1.35744	1.13209	0.952083	0.879413	0.911996	0.522108	0.191815	0.146649	0.89879	0.612911	0.215233	0.171921	1.43257	2.29515	2.27705	2.07803	2.01402	1.95908	1.94207	2.4351	2.51407	2.51998	2.4901	2.1952	2.1699
10.1935	10.2795	10.2025	10.1205	10.0686	10.0496	10.2475	10.2525	10.4314	10.5164	10.2065	10.4045	10.5275	10.6585	10.2404	10.1186	9.87879	10.0138	10.2305	0.900667	1.63842	1.35088	1.08767	0.845215	0.776262	1.34958	1.12271	0.955755	0.895371	0.906676	0.533105	0.20935	0.172099	0.890586	0.624092	0.244648	0.202946	1.42366	2.28507	2.27005	2.07502	2.01201	1.95304	1.93703	2.43401	2.51301	2.51503	2.48206	2.18606	2.17298
10.2742	10.3412	10.2752	10.1952	10.1332	10.1152	10.3161	10.3191	10.4971	10.5931	10.2882	10.4821	10.5721		10.3212	10.2018	9.94254		10.3022	0.890571	1.62458	1.33762	1.08192	0.821533	0.762983	1.34604	1.12131	0.955491	0.897299	0.896944	0.543164	0.190592		0.880379	0.621913	0.255988		1.41349	2.27498	2.266	2.071	2.011	1.944	1.928	2.42801	2.51099	2.50899	2.477	2.17598	2.17499
[truncated: 64 more columns]
