# Supplementary material for: Kinematic Validation of a Multi-Kinect v2 Instrumented 10-Meter Walkway for Quantitative Gait Assessments
Source: PLoS One. 2015 Oct 13;10(10):e0139913. doi: 10.1371/journal.pone.0139913 (PMC4603795; doi:10.1371/journal.pone.0139913)
Supplement: S1 Data — (ZIP) [file pone.0139913.s001.zip › S1_Data/pp8_trial6.xls]

## Sheet: Sheet1
Kinect(x) SpineBase	Kinect(x) Head	Kinect(x) ShoulderLeft	Kinect(x) ElbowLeft	Kinect(x) WristLeft	Kinect(x) HandLeft	Kinect(x) ShoulderRight	Kinect(x) ElbowRight	Kinect(x) WristRight	Kinect(x) HandRight	Kinect(x) HipLeft	Kinect(x) KneeLeft	Kinect(x) AnkleLeft	Kinect(x) FootLeft	Kinect(x) HipRight	Kinect(x) KneeRight	Kinect(x) AnkleRight	Kinect(x) FootRight	Kinect(x) SpineShoulder	Kinect(y) SpineBase	Kinect(y) Head	Kinect(y) ShoulderLeft	Kinect(y) ElbowLeft	Kinect(y) WristLeft	Kinect(y) HandLeft	Kinect(y) ShoulderRight	Kinect(y) ElbowRight	Kinect(y) WristRight	Kinect(y) HandRight	Kinect(y) HipLeft	Kinect(y) KneeLeft	Kinect(y) AnkleLeft	Kinect(y) FootLeft	Kinect(y) HipRight	Kinect(y) KneeRight	Kinect(y) AnkleRight	Kinect(y) FootRight	Kinect(y) SpineShoulder	Kinect(z) SpineBase	Kinect(z) Head	Kinect(z) ShoulderLeft	Kinect(z) ElbowLeft	Kinect(z) WristLeft	Kinect(z) HandLeft	Kinect(z) ShoulderRight	Kinect(z) ElbowRight	Kinect(z) WristRight	Kinect(z) HandRight	Kinect(z) HipLeft	Kinect(z) KneeLeft
0.042	0.123	0.112	0.0949992	0.154	0.152	0.109	0.064	0.122999	0.120001	0.085	0.051	-0.014	0.095001	0.083	0.022	-0.014	0.0740008	0.109	0.90097	1.68348	1.39137	1.14548	0.861411	0.808021	1.3857	1.12672	0.832353	0.782801	0.90157	0.52241	0.13283	0.0466994	0.89848	0.5067	0.14578	0.0544201	1.45266	2.245	2.253	2.068	2.007	1.983	1.998	2.409	2.443	2.441	2.42	2.159	2.118
0.044934	0.13278	0.118846	0.100868	0.157912	0.165692	0.11878	0.0698681	0.125934	0.136626	0.087934	0.0549121	-0.00813192	0.0989121	0.0888681	0.024934	-0.014	0.074	0.115846	0.9001	1.68164	1.38989	1.14761	0.864882	0.808607	1.38734	1.12739	0.848399	0.792355	0.900739	0.519222	0.118395	0.043277	0.89761	0.506191	0.145995	0.0553882	1.4521	2.24402	2.25007	2.06604	2.00407	1.98202	1.99702	2.40607	2.44104	2.43904	2.41804	2.15802	2.11996
0.045	0.135968	0.119	0.101	0.158	0.160063	0.121968	0.07	0.128968	0.126116	0.0909685	0.055	-0.0109685	0.095042	0.089	0.025	-0.014	0.0769685	0.118968	0.900149	1.68225	1.3901	1.14734	0.864188	0.812123	1.38688	1.12668	0.828466	0.78128	0.900641	0.520605	0.123116	0.0485729	0.897788	0.506378	0.147761	0.0563005	1.45188	2.244	2.24901	2.066	2.004	1.982	1.99898	2.40501	2.441	2.43801	2.418	2.15701	2.12
0.0480076	0.142013	0.122017	0.104	0.159	0.162011	0.122011	0.0700171	0.123006	0.129015	0.0910057	0.0550057	-0.011	0.0919582	0.0890114	0.0250057	-0.0140019	0.0729962	0.122006	0.899918	1.68238	1.38968	1.14749	0.862767	0.80827	1.38689	1.12661	0.85826	0.788148	0.900239	0.519391	0.124385	0.0491461	0.897738	0.506971	0.137779	0.0558943	1.45085	2.243	2.247	2.06499	2.003	1.985	1.994	2.405	2.44099	2.441	2.417	2.157	2.12
0.0519214	0.148862	0.130823	0.104	0.159	0.167882	0.127882	0.0788231	0.125941	0.136843	0.093941	0.057941	-0.011	0.0704325	0.0948821	0.027941	-0.0149803	0.0710393	0.124941	0.899146	1.68035	1.38883	1.14712	0.861466	0.808231	1.38452	1.12769	0.863544	0.792052	0.899642	0.524801	0.132183	0.0522673	0.89676	0.507274	0.13728	0.0581252	1.45086	2.24202	2.24504	2.06206	2.003	1.985	1.99204	2.40304	2.43806	2.43904	2.41798	2.15602	2.11902
0.0549693	0.151969	0.134959	0.107959	0.16098	0.168	0.131959	0.0839489	0.129959	0.139969	0.100928	0.0619591	-0.011	0.101673	0.0989591	0.028	-0.015	0.0729796	0.133908	0.898645	1.67931	1.38766	1.14524	0.865528	0.806795	1.3858	1.12676	0.86457	0.792269	0.898818	0.523673	0.13233	0.0413831	0.896502	0.508666	0.137804	0.0571307	1.44919	2.24101	2.24401	2.06101	2.00201	1.98104	1.992	2.40201	2.43998	2.44197	2.41701	2.15303	2.11801
0.0610026	0.161005	0.141003	0.117003	0.165004	0.178	0.144003	0.0870043	0.134005	0.143	0.104003	0.065	-0.0109974	0.0960035	0.102003	0.031	-0.012	0.0759991	0.143003	0.89662	1.67924	1.38742	1.14368	0.86206	0.804751	1.38335	1.12705	0.863249	0.79212	0.89661	0.52322	0.132421	0.0466383	0.89478	0.508021	0.138651	0.0549734	1.44693	2.239	2.24	2.059	1.999	1.98299	1.989	2.397	2.43899	2.44	2.416	2.152	2.117
0.0639337	0.166867	0.143934	0.119934	0.16989	0.178	0.147912	0.0918895	0.139867	0.143	0.106934	0.065	-0.00806628	0.0999116	0.104934	0.031	-0.012	0.0750221	0.146912	0.896327	1.67648	1.38643	1.1453	0.873756	0.805835	1.38339	1.12618	0.862223	0.792316	0.896375	0.523064	0.133222	0.0447624	0.894428	0.508969	0.139364	0.0587936	1.44686	2.23802	2.23511	2.05802	1.99802	1.97713	1.989	2.39602	2.43313	2.43804	2.416	2.15102	2.117
0.064	0.172948	0.145983	0.123966	0.17	0.175026	0.150974	0.0949742	0.14	0.145974	0.107	0.065	-0.008	0.0920688	0.107974	0.0349656	-0.012	0.0759914	0.147	0.896588	1.67571	1.38592	1.14737	0.874962	0.807327	1.38474	1.12726	0.864183	0.791071	0.896548	0.522376	0.129294	0.0490921	0.894727	0.510289	0.13934	0.0586024	1.44628	2.238	2.23302	2.05304	1.99701	1.977	1.98999	2.39501	2.43201	2.438	2.41402	2.151	2.117
0.071	0.186004	0.160004	0.129018	0.176008	0.184007	0.160005	0.108	0.146014	0.150015	0.113	0.0680027	-0.008	0.0920041	0.115	0.038	-0.009	0.076	0.153008	0.895439	1.67399	1.38479	1.14776	0.868637	0.808493	1.38364	1.12782	0.865305	0.790811	0.895358	0.52256	0.13182	0.0491855	0.89374	0.5109	0.14826	0.0591185	1.44614	2.235	2.228	2.052	1.99099	1.972	1.98699	2.392	2.428	2.436	2.41299	2.149	2.11499
0.071	0.18894	0.16294	0.141741	0.18188	0.1889	0.16392	0.108	0.155801	0.160781	0.113	0.0699601	-0.008	0.0949402	0.115	0.038	-0.009	0.076	0.15888	0.894823	1.67296	1.38496	1.15015	0.866552	0.81043	1.38368	1.12871	0.861664	0.791594	0.894037	0.522276	0.132094	0.045946	0.893632	0.510694	0.148172	0.0580419	1.4444	2.235	2.22702	2.05102	1.98708	1.97004	1.9821	2.39102	2.428	2.43306	2.40614	2.149	2.11108
0.0739754	0.191975	0.169943	0.144975	0.187951	0.195943	0.172926	0.110975	0.156	0.164967	0.116967	0.07	-0.008	0.095	0.117975	0.038	-0.0119754	0.076	0.165943	0.894661	1.67081	1.38467	1.14987	0.865409	0.804311	1.3849	1.1266	0.861888	0.791719	0.893296	0.520971	0.132179	0.0448386	0.894285	0.509768	0.147823	0.0576431	1.44233	2.23401	2.22601	2.04902	1.98601	1.96802	1.97902	2.38703	2.42701	2.433	2.40501	2.14801	2.111
0.0769997	0.204999	0.173	0.148	0.197999	0.198	0.176	0.117999	0.158	0.165	0.117	0.0729997	-0.008	0.0989996	0.121	0.0409997	-0.012	0.0819993	0.176999	0.89425	1.66852	1.38423	1.14801	0.86401	0.80477	1.3848	1.12614	0.86101	0.79113	0.89315	0.52172	0.13117	0.04465	0.89358	0.50971	0.14759	0.0522806	1.44029	2.233	2.222	2.048	1.985	1.964	1.975	2.386	2.424	2.428	2.405	2.148	2.11
0.083846	0.21478	0.178868	0.160714	0.200934	0.204846	0.182846	0.123868	0.16778	0.16989	0.125802	0.0808239	-0.008	0.099	0.127846	0.046868	-0.00906602	0.080044	0.180912	0.892773	1.66929	1.38355	1.14548	0.862103	0.804085	1.38313	1.1256	0.865343	0.79245	0.891165	0.521309	0.129097	0.0403468	0.892622	0.511744	0.147923	0.0555172	1.43964	2.23104	2.21809	2.04604	1.98109	1.96302	1.97598	2.38404	2.42204	2.42507	2.39913	2.14507	2.11098
0.0869752	0.223926	0.187926	0.163975	0.203975	0.206983	0.18895	0.126975	0.181884	0.171983	0.128975	0.0829835	-0.00403307	0.099	0.131967	0.047	-0.009	0.0790083	0.189926	0.892482	1.66779	1.38289	1.14477	0.860999	0.802225	1.38391	1.12558	0.826534	0.779597	0.890733	0.521072	0.129576	0.0406269	0.892471	0.511909	0.15032	0.0550148	1.43868	2.23001	2.21502	2.03906	1.98001	1.96201	1.97203	2.38202	2.42101	2.42401	2.39503	2.14302	2.10703
0.0929987	0.230998	0.193999	0.166999	0.206	0.213998	0.198998	0.133998	0.177001	0.176999	0.132999	0.083	-0.00799914	0.099	0.137999	0.0509991	-0.009	0.079	0.199998	0.89182	1.66611	1.3828	1.14417	0.863829	0.805139	1.3824	1.1262	0.854384	0.791377	0.88974	0.52014	0.13066	0.0418797	0.89212	0.51203	0.15096	0.0559598	1.43444	2.228	2.213	2.037	1.978	1.958	1.97	2.378	2.419	2.422	2.4	2.142	2.107
0.101822	0.247664	0.207723	0.169941	0.212862	0.216941	0.217624	0.145763	0.183862	0.187782	0.142802	0.0888813	-0.008	0.103901	0.144862	0.0666835	-0.009	0.0799802	0.208822	0.887938	1.66135	1.38179	1.14247	0.866359	0.802043	1.37763	1.12271	0.857252	0.791449	0.885564	0.518082	0.129925	0.040096	0.888601	0.522371	0.145912	0.0581851	1.43383	2.22114	2.21104	2.03602	1.97702	1.95604	1.96902	2.3682	2.4141	2.42004	2.4	2.1322	2.10504
0.111907	0.26286	0.223851	0.182879	0.218944	0.221953	0.227907	0.156897	0.208767	0.198897	0.150925	0.0949441	-0.008	0.103009	0.156888	0.0769068	-0.009	0.08	0.225842	0.887989	1.65928	1.3799	1.14114	0.858821	0.796749	1.37741	1.12161	0.822517	0.780067	0.885143	0.52127	0.129841	0.0398718	0.889233	0.514496	0.14688	0.0584579	1.43148	2.221	2.20208	2.03006	1.97304	1.95402	1.96306	2.36503	2.414	2.41108	2.3891	2.13299	2.10302
0.120998	0.271998	0.228999	0.192998	0.231998	0.224999	0.233999	0.162999	0.209	0.201	0.158999	0.0979994	-0.008	0.0950015	0.164999	0.0939969	-0.009	0.08	0.234998	0.88628	1.65798	1.37847	1.1415	0.864909	0.79788	1.37882	1.12261	0.82242	0.772991	0.88373	0.52001	0.12927	0.0410298	0.88722	0.507271	0.14576	0.05852	1.42935	2.215	2.199	2.025	1.97	1.949	1.962	2.363	2.412	2.411	2.396	2.126	2.098
0.128824	0.295472	0.247582	0.201802	0.233956	0.232824	0.24378	0.185494	0.21389	0.216648	0.166824	0.103868	-0.008	0.095	0.172824	0.132142	-0.00508801	0.078044	0.251626	0.884833	1.65287	1.37514	1.13893	0.865878	0.794398	1.37961	1.09944	0.858225	0.781459	0.882204	0.520284	0.129632	0.0416559	0.885851	0.499886	0.142229	0.0615225	1.42636	2.20815	2.19411	2.01913	1.96707	1.94509	1.96298	2.35909	2.40418	2.41589	2.40089	2.12502	2.09604
0.134951	0.307902	0.261886	0.219853	0.257804	0.241926	0.259869	0.186	0.220943	0.226918	0.175926	0.109951	-0.008	0.0860735	0.179943	0.172673	0.0188039	0.083951	0.260926	0.884155	1.64716	1.37594	1.1381	0.836383	0.782001	1.37981	1.10295	0.815578	0.764997	0.881833	0.522343	0.1297	0.0504576	0.884818	0.4961	0.144977	0.0551729	1.42163	2.20304	2.19003	2.01801	1.95708	1.94401	1.96002	2.35404	2.404	2.41402	2.401	2.12103	2.09402
0.156991	0.336988	0.28599	0.249988	0.264997	0.257994	0.28399	0.195996	0.242991	0.242994	0.194992	0.119996	-0.008	0.086	0.198992	0.223979	0.0499875	0.0979944	0.293987	0.881321	1.64088	1.36719	1.12125	0.834101	0.773343	1.37628	1.09079	0.79111	0.754674	0.877752	0.524849	0.13016	0.0497603	0.883211	0.515572	0.148239	0.0580288	1.41557	2.195	2.191	2.016	1.95	1.942	1.955	2.353	2.404	2.417	2.406	2.115	2.091
0.169743	0.361506	0.317367	0.272545	0.276763	0.274664	0.303605	0.212664	0.251822	0.254763	0.210684	0.133723	-0.008	0.0879605	0.217624	0.261249	0.0666639	0.144071	0.311644	0.877085	1.63505	1.36298	1.10886	0.838835	0.764332	1.36578	1.10377	0.845856	0.774676	0.873623	0.525262	0.130895	0.0482308	0.878995	0.505552	0.146348	0.0652641	1.41289	2.19108	2.191	2.016	1.94608	1.9371	1.95206	2.34908	2.40204	2.4317	2.41972	2.1101	2.09002
0.183869	0.399643	0.331869	0.293803	0.302756	0.300756	0.32084	0.236775	0.258934	0.260944	0.224869	0.142916	-0.00502816	0.0909718	0.228897	0.296672	0.121484	0.179672	0.334784	0.874811	1.62207	1.35956	1.10867	0.829876	0.761277	1.36638	1.11127	0.852032	0.775209	0.871054	0.526072	0.133387	0.0484179	0.877048	0.504884	0.155721	0.0677875	1.4085	2.18902	2.18902	2.01501	1.946	1.93898	1.94408	2.34702	2.39804	2.43299	2.42892	2.10802	2.08604
0.201996	0.429994	0.375991	0.333992	0.325995	0.326995	0.339996	0.251997	0.259	0.272998	0.243996	0.156997	-0.00200059	0.0939994	0.239998	0.344991	0.187987	0.276981	0.364994	0.871811	1.61551	1.35438	1.08386	0.822911	0.743384	1.36006	1.11512	0.85104	0.771311	0.868031	0.530659	0.13182	0.0452706	0.874191	0.527006	0.145482	0.0670002	1.39981	2.19	2.193	2.017	1.947	1.935	1.938	2.348	2.4	2.433	2.432	2.113	2.085
0.22156	0.466186	0.407296	0.356494	0.354362	0.364164	0.36934	0.27156	0.270736	0.280824	0.264538	0.167758	-0.002	0.094	0.265428	0.380208	0.263306	0.35035	0.392384	0.866255	1.60823	1.34782	1.08559	0.820915	0.741297	1.35392	1.11595	0.852908	0.773628	0.862455	0.536323	0.13137	0.0456808	0.868791	0.518951	0.150859	0.0657677	1.39591	2.18707	2.19789	2.017	1.94798	1.93109	1.93115	2.34898	2.39609	2.43593	2.43591	2.10909	2.085
0.237869	0.497746	0.444697	0.398656	0.398639	0.401697	0.394795	0.287869	0.278934	0.286951	0.283844	0.180893	0.00196722	0.094	0.273934	0.425631	0.34732	0.463082	0.426721	0.864206	1.59862	1.33852	1.07313	0.816	0.728664	1.35082	1.11232	0.849003	0.768136	0.859355	0.537085	0.131092	0.0445296	0.867619	0.5236	0.144305	0.0541557	1.38569	2.19196	2.20593	2.02196	1.948	1.93695	1.93596	2.35098	2.40096	2.43997	2.44096	2.11297	2.08401
0.261988	0.550973	0.477983	0.427985	0.430984	0.436982	0.428983	0.32798	0.292993	0.298994	0.313985	0.19999	0.00799697	0.0989975	0.294989	0.450987	0.439954	0.536963	0.457984	0.857383	1.5816	1.33552	1.07128	0.81693	0.730169	1.33837	1.10765	0.827631	0.761094	0.852543	0.53722	0.135838	0.0472486	0.861143	0.518842	0.148008	0.065954	1.37679	2.199	2.21599	2.025	1.949	1.937	1.935	2.357	2.395	2.44999	2.448	2.118	2.085
0.289442	0.588243	0.524063	0.477004	0.480004	0.471303	0.458402	0.339761	0.303781	0.307821	0.338502	0.206861	0.008	0.099	0.322442	0.489223	0.514486	0.627167	0.498183	0.851539	1.57613	1.32745	1.06338	0.794143	0.717635	1.32784	1.10487	0.833961	0.771636	0.847777	0.529948	0.132861	0.0466718	0.854319	0.51836	0.146952	0.0915987	1.36974	2.19998	2.2209	2.0299	1.94998	1.93798	1.9448	2.3619	2.39794	2.45	2.45192	2.11996	2.08598
0.333638	0.62272	0.554753	0.515687	0.51472	0.515638	0.493712	0.37372	0.315901	0.316926	0.384621	0.221877	0.0199013	0.086107	0.370605	0.514794	0.582449	0.720243	0.535696	0.844299	1.56826	1.32163	1.03639	0.792381	0.718778	1.3153	1.10593	0.846239	0.778118	0.842414	0.526706	0.152348	0.0600787	0.845254	0.512568	0.151403	0.0717986	1.36323	2.20298	2.23786	2.03397	1.94802	1.94395	1.94798	2.37985	2.40296	2.45595	2.45894	2.12	2.08798
0.372995	0.672993	0.609993	0.559994	0.547996	0.564993	0.535994	0.419994	0.351995	0.344996	0.423995	0.274993	0.0339981	0.092999	0.408995	0.559994	0.623994	0.762994	0.584993	0.839711	1.55821	1.32247	1.03434	0.798969	0.722829	1.30846	1.09472	0.852669	0.787149	0.83874	0.534729	0.161109	0.06031	0.839871	0.51495	0.15264	0.0767193	1.35515	2.202	2.25	2.04	1.943	1.947	1.945	2.387	2.413	2.465	2.468	2.118	2.099
0.422893	0.717023	0.658914	0.591305	0.615502	0.616849	0.591762	0.435653	0.389175	0.380218	0.476827	0.319023	0.0574789	0.108653	0.460849	0.605001	0.633783	0.772783	0.630979	0.839123	1.5539	1.32393	1.04312	0.806933	0.72509	1.30544	1.08389	0.856857	0.790506	0.83693	0.536804	0.17599	0.053374	0.840525	0.517386	0.151789	0.0750373	1.35399	2.20591	2.2588	2.05174	1.943	1.95189	1.95576	2.38896	2.41789	2.47283	2.4768	2.12093	2.09411
0.466644	0.759652	0.702644	0.634644	0.635843	0.660644	0.628702	0.494512	0.42471	0.411743	0.520644	0.376528	0.0976689	0.120901	0.500677	0.643685	0.643917	0.779942	0.672661	0.839616	1.55224	1.32566	1.07484	0.806386	0.735117	1.30029	1.0826	0.860609	0.790511	0.838239	0.539419	0.192019	0.0676297	0.840223	0.520128	0.149628	0.0688712	1.35301	2.20898	2.27685	2.06192	1.96383	1.95696	1.95898	2.40189	2.42593	2.48292	2.48692	2.12398	2.09499
0.517071	0.815081	0.74008	0.679068	0.694043	0.700062	0.681077	0.527072	0.468068	0.449077	0.567069	0.441127	0.141122	0.142321	0.554065	0.677027	0.659004	0.779999	0.726065	0.841891	1.55899	1.33082	1.10478	0.81539	0.75069	1.30044	1.08446	0.83991	0.778544	0.841745	0.53754	0.204511	0.0846233	0.841057	0.495096	0.144976	0.0659517	1.35971	2.21001	2.28301	2.06702	1.97	1.962	1.95999	2.40901	2.43703	2.49302	2.49201	2.12501	2.094
0.564053	0.868915	0.792934	0.724092	0.722428	0.741171	0.731974		0.513092	0.499974	0.613072	0.525303	0.222362	0.355698	0.597132	0.694645	0.661941	0.77902	0.769132	0.848948	1.56044	1.33758	1.11384	0.828692	0.764296	1.2997		0.840008	0.787597	0.851444	0.54401	0.218302	0.159843	0.845677	0.499344	0.142186	0.0670479	1.36198	2.2149	2.28888	2.08072	1.96902	1.96298	1.95608	2.41586		2.50574	2.49984	2.1299	2.09694
0.61261	0.923561	0.843594	0.7617	0.760691	0.776716	0.781602	0.643448	0.58244	0.561505	0.658635	0.614285	0.30335	0.43935	0.652553	0.723764	0.675886	0.779	0.823561	0.857213	1.56613	1.34237	1.12276	0.836895	0.767109	1.30977	1.07768	0.847766	0.780857	0.861866	0.543287	0.224442	0.167103	0.850719	0.498359	0.140216	0.0661674	1.36767	2.21996	2.29198	2.08199	1.98487	1.96002	1.95501	2.4279	2.45798	2.50005	2.5	2.13595	2.09601
0.667987	0.963991	0.879992	0.796992	0.800991	0.809992	0.841986	0.702986	0.649984	0.629984	0.712987	0.695981	0.382982	0.516982	0.704988	0.750994	0.678999	0.777	0.870989	0.862649	1.56994	1.34989	1.11811	0.832441	0.776088	1.32348	1.08455	0.826645	0.766423	0.866379	0.535342	0.222281	0.16561	0.857518	0.517196	0.14151	0.0733283	1.37468	2.226	2.293	2.084	1.984	1.954	1.947	2.425	2.466	2.51	2.502	2.139	2.096
0.71111	1.01789	0.92115	0.825413	0.836272	0.838413	0.901766	0.755908	0.720544	0.705443	0.752191	0.773402	0.467261	0.482708	0.754968	0.757858	0.679	0.774061	0.91607	0.869499	1.5784	1.35754	1.11701	0.868437	0.779451	1.34024	1.08709	0.82662	0.763344	0.870211	0.518419	0.196982	0.0936848	0.866985	0.508176	0.14104	0.0697048	1.38384	2.24951	2.2881	2.084	1.98498	1.94518	1.94112	2.42892	2.47972	2.51392	2.5118	2.16153	2.10874
0.770496	1.07551	0.973556	0.871607	0.853855	0.864778	0.955547	0.813513	0.799334	0.792265	0.808522	0.890009	0.607804	0.639642	0.814496	0.767915	0.686932	0.774	0.97153	0.868302	1.58051	1.36062	1.11526	0.863182	0.789881	1.33693	1.07629	0.854609	0.766225	0.874286	0.542301	0.196767	0.0849128	0.860745	0.501466	0.142339	0.0670026	1.38395	2.24802	2.28007	2.08003	1.98698	1.94302	1.93208	2.429	2.48198	2.51499	2.51398	2.16002	2.10801
0.817992	1.12899	1.00899	0.902995	0.882995	0.889996	1.00799	0.888987	0.884985	0.881984	0.851992	0.967986	0.72398	0.806971	0.864991	0.778998	0.689999	0.784998	1.02399	0.872049	1.58379	1.36153	1.11877	0.8644	0.795599	1.34173	1.10451	0.85215	0.76904	0.8754	0.510246	0.162196	0.0665832	0.867129	0.497841	0.139441	0.0606511	1.38565	2.261	2.273	2.079	1.983	1.933	1.923	2.436	2.485	2.526	2.516	2.174	2.104
0.867993	1.17507	1.06095	0.94025	0.905546	0.916467	1.06289	0.948796	0.971263	0.974144	0.905914	1.0621	0.879861	0.984426	0.918914	0.787822	0.68902	0.778138	1.06517	0.875118	1.57826	1.36251	1.11673	0.871889	0.800609	1.34771	1.09452	0.842171	0.762962	0.878547	0.520464	0.152407	0.0585713	0.869904	0.494997	0.139342	0.0647965	1.38796	2.26492	2.26516	2.07802	1.98104	1.92908	1.9181	2.42718	2.49578	2.52404	2.51208	2.17694	2.10596
0.92254	1.22161	1.09868	0.972727	0.935744	0.94377	1.11952	1.01147	1.05331	1.06622	0.96054	1.15026	1.02875	1.1506	0.970565	0.831625	0.694949	0.78494	1.11954	0.874615	1.57813	1.36	1.1111	0.872328	0.797428	1.34322	1.09018	0.837905	0.770187	0.88088	0.559526	0.156384	0.0688601	0.866559	0.522424	0.135067	0.0620543	1.38195	2.26698	2.25608	2.07602	1.981	1.92206	1.91602	2.42601	2.50294	2.52301	2.512	2.17997	2.11591
0.979978	1.27898	1.15398	1.02598	0.986981	0.983985	1.17898	1.08397	1.14596	1.16196	1.01498	1.21098	1.20393	1.33093	1.03198	0.877982		0.81199	1.17798	0.869312	1.57781	1.35215	1.10857	0.870841	0.793981	1.34086	1.08753	0.840069	0.764642	0.872023	0.568217	0.167236	0.079496	0.864901	0.552029		0.0668582	1.37793	2.269	2.248	2.072	1.981	1.915	1.906	2.424	2.499	2.517	2.501	2.183	2.117
1.0377	1.33572	1.2117	1.08663	1.02905	1.03388	1.24159	1.15833	1.23304	1.25002	1.07759	1.2599	1.32722	1.46987	1.08481	0.933744		0.865788	1.23472	0.852949	1.57463	1.34614	1.10639	0.866146	0.789198	1.33792	1.08725	0.83517	0.766645	0.861086	0.569892	0.174017	0.104331	0.843522	0.571873		0.0698037	1.37262	2.26411	2.24311	2.07102	1.981	1.91793	1.89915	2.41715	2.49411	2.5082	2.49513	2.17322	2.11896
1.10744	1.38957	1.26954	1.14057	1.08654	1.08162	1.30449	1.22447	1.30939	1.33036	1.13851	1.32051	1.43414	1.58706	1.15841	0.932024			1.29749	0.857262	1.57685	1.33553	1.09847	0.850458	0.776662	1.33562	1.06479	0.831708	0.768545	0.858192	0.554031	0.148689	0.100169	0.854893	0.497584			1.37107	2.2521	2.23606	2.06207	1.981	1.91403	1.89801	2.41006	2.50094	2.50106	2.49004	2.16407	2.13189
1.18495	1.44597	1.32597	1.20396	1.14796	1.14296	1.36796	1.28796	1.37496	1.39196	1.21096				1.23995				1.35697	0.859339	1.57775	1.33036	1.07396	0.848041	0.770074	1.32652	1.07619	0.83123	0.76901	0.862378				0.85476				1.3708	2.251	2.22501	2.05101	1.97101	1.908	1.892	2.41	2.48701	2.496	2.484	2.161
1.25069	1.50483	1.37993	1.26871	1.21957	1.20771	1.42781	1.34879	1.42893	1.44985	1.27767	1.46059	1.52995	1.67895	1.30471				1.41877	0.857467	1.58047	1.32797	1.06424	0.835353	0.761295	1.33686	1.08445	0.836299	0.767078	0.857497	0.505411	0.125487	0.0742533	0.855937				1.37045	2.25296	2.2152	2.04021	1.97002	1.90506	1.892	2.39333	2.47327	2.49208	2.48106	2.16296	2.1241
1.32032	1.56244	1.44437	1.33931	1.2913	1.28425	1.48643	1.40941	1.46267	1.49556	1.35623	1.52438	1.53496	1.68	1.37036	1.25931			1.47248	0.853727	1.57801	1.32498	1.06119	0.817545	0.753555	1.3338	1.0786	0.83736	0.763555	0.851697	0.551681	0.122976	0.0653696	0.854306	0.55883			1.36913	2.24805	2.20708	2.03307	1.96901	1.89906	1.88804	2.38805	2.47399	2.48804	2.48001	2.15508	2.12301
1.38611	1.62111	1.50811	1.41515	1.37218	1.36618	1.54211	1.44511	1.50309	1.53106	1.41911	1.55603	1.54101	1.68	1.43611	1.36002			1.5341	0.856545	1.5848	1.32667	1.0562	0.811232	0.743099	1.34295	1.07515	0.842707	0.763334	0.853318	0.517952	0.122245	0.0533178	0.858222	0.547632			1.37374	2.245	2.20199	2.03	1.972	1.89801	1.889	2.383	2.462	2.48099	2.47899	2.15201	2.113
1.4437	1.67479	1.56473	1.48933	1.46296	1.45891	1.5997	1.49879	1.54995	1.55936	1.47475	1.57263	1.54785	1.68	1.4937			1.35822	1.58584	0.859142	1.5934	1.33368	1.0573	0.822379	0.742484	1.34897	1.07409	0.846475	0.76555	0.857467	0.513676	0.119511	0.0471684	0.859169			0.139898	1.38247	2.24304	2.19809	2.02804	1.972	1.90289	1.88998	2.38104	2.46102	2.47611	2.47313	2.15493	2.11104
1.50152	1.73549	1.62549	1.56239	1.5582	1.56114	1.65058	1.53669	1.57083	1.58677	1.5345	1.5968	1.55097	1.67504	1.54854	1.52369		1.42146	1.64748	0.866517	1.6087	1.34324	1.08037	0.825783	0.748826	1.35424	1.08663	0.850685	0.775456	0.865809	0.515424	0.118895	0.0456716	0.865318	0.515445		0.141781	1.39562	2.23507	2.19998	2.02998	1.97597	1.91093	1.89892	2.38497	2.45604	2.47303	2.46804	2.14211	2.11001
1.55699	1.78899	1.68599	1.62999	1.65999	1.67399	1.70099	1.58699	1.61599	1.612	1.58899	1.609	1.551	1.675	1.60599	1.62099		1.52599	1.70099	0.880158	1.61947	1.35653	1.08425	0.844718	0.759999	1.36979	1.09762	0.865808	0.791628	0.877659	0.51335	0.12019	0.0449201	0.880288	0.534458		0.115803	1.40742	2.231	2.204	2.031	1.979	1.92	1.911	2.386	2.457	2.461	2.459	2.138	2.113
1.62072	1.85272	1.75756	1.71234	1.75117	1.78379	1.75982	1.63699	1.64051	1.64533	1.65762	1.62665	1.55688	1.66716	1.66972	1.70923	1.48105	1.54855	1.76178	0.887336	1.62961	1.36763	1.11502	0.85565	0.777322	1.37482	1.10597	0.872417	0.805707	0.88363	0.500214	0.123895	0.0424987	0.888417	0.542038	0.158765	0.0767454	1.41728	2.22708	2.20988	2.03198	1.97606	1.93961	1.93257	2.38502	2.45406	2.46296	2.45508	2.13702	2.11398
1.67851	1.90853	1.81948	1.78835	1.83826	1.86234	1.81454	1.68063	1.68066	1.67872	1.71154	1.65773	1.55799	1.667	1.72454	1.80915	1.63667	1.68978	1.81951	0.894152	1.63626	1.37148	1.12016	0.864327	0.79383	1.38728	1.12059	0.896006	0.843425	0.889986	0.523357	0.124872	0.0423608	0.895421	0.563485	0.160019	0.0650645	1.42117	2.22898	2.21595	2.03696	1.97402	1.95388	1.96373	2.38797	2.44607	2.46796	2.46095	2.13997	2.11499
1.74396	1.97096	1.88296	1.86096	1.92795	1.98093	1.87497	1.73297	1.71598	1.71498	1.78096	1.67799	1.57099	1.69598	1.78996	1.90395	1.79991	1.88889	1.88596	0.891152	1.6381	1.37262	1.12646	0.876933	0.810321	1.38139	1.11735	0.894001	0.853454	0.886742	0.527008	0.128288	0.0427298	0.892682	0.556704	0.152025	0.0598129	1.42007	2.225	2.221	2.037	1.978	1.96	1.96	2.389	2.443	2.466	2.463	2.136	2.112
1.79975	2.02772	1.94657	1.92555	2.02385	2.07782	1.92977	1.78875	1.7561	1.7551	1.83675	1.70245	1.57785	1.69796	1.84672	1.97344	1.96137	2.0758	1.94468	0.889096	1.63645	1.37324	1.12564	0.88895	0.821391	1.37961	1.11692	0.896161	0.858771	0.883121	0.530003	0.130021	0.0404121	0.89222	0.56114	0.153233	0.0598198	1.4204	2.23087	2.22589	2.03993	1.97702	1.96587	1.97271	2.38802	2.44202	2.46991	2.46691	2.13796	2.11102
1.85452	2.08054	2.00548	1.9934	2.10628	2.16424	1.99145	1.84748	1.79962	1.79862	1.89152	1.74859	1.58395	1.68611	1.90449	2.03843	2.10573	2.23758	2.00249	0.882905	1.63668	1.37133	1.12418	0.909586	0.832195	1.3751	1.12166	0.903167	0.873429	0.876588	0.544906	0.132994	0.0413114	0.886511	0.534025	0.161644	0.0847848	1.41635	2.23397	2.2369	2.04496	1.97601	1.96699	1.98291	2.38899	2.44696	2.47396	2.46997	2.14196	2.10208
1.92799	2.14099	2.06799	2.06099			2.05299	1.90499	1.84099	1.84699	1.96099	1.80999	1.608	1.682	1.97499	2.10699	2.23598	2.37298	2.06599	0.872291	1.62976	1.36991	1.13905			1.36778	1.10885	0.896801	0.862442	0.865192	0.560618	0.164696	0.0503687	0.876981	0.494775	0.16187	0.0887395	1.41109	2.231	2.249	2.053	1.979			2.394	2.449	2.481	2.476	2.137	2.102
1.99175	2.19984	2.13175	2.12769	2.24946	2.31755	2.10988	1.96286	1.88513		2.02376	1.86492	1.63546	1.68494	2.03875	2.17761	2.36153	2.48284	2.12876	0.865435	1.62848	1.36546	1.13179	0.931395	0.844903	1.35904	1.09771	0.892642		0.860757	0.557717	0.178067	0.0577056	0.867869	0.492181	0.112786	0.0826695	1.40991	2.22414	2.25685	2.05888	1.98096	1.96904	1.99194	2.3989	2.44704	2.48688		2.12915	2.10102
2.06243	2.26349	2.20144	2.19446	2.32241	2.38446	2.16654	2.02748	1.97725		2.09939	1.92849	1.66774	1.69789	2.11141	2.25438	2.36202	2.50484	2.19447	0.862672	1.62378	1.3609	1.12966	0.914777	0.841717	1.36129	1.0948	0.876889		0.858448	0.547077	0.190153	0.0685322	0.864685	0.491852	0.153944	0.091556	1.40731	2.22499	2.26791	2.06495	1.98001	1.97297	1.99101	2.40793	2.45791	2.47807		2.13297	2.10199
2.14316	2.33014	2.26414	2.25714	2.37512	2.44009	2.23216	2.09816	2.03514		2.17617	2.01924	1.73619	1.87121	2.19214	2.32615	2.38705	2.52004	2.26514	0.857334	1.62012	1.35916	1.1245	0.913376	0.835757	1.35	1.09103	0.88092		0.853437	0.53758	0.19817	0.153391	0.859151	0.495514	0.144999	0.0751826	1.40173	2.23102	2.27801	2.07202	1.984	1.96998	1.98698	2.415	2.45901	2.50401		2.13901	2.09697
2.21538	2.39455	2.32757	2.31862	2.42782	2.48206	2.30438	2.16842	2.09857		2.25424	2.12854	1.82403	1.96392	2.25655	2.39349	2.41145	2.53663	2.32857	0.859286	1.62294	1.35511	1.12306	0.907179	0.825207	1.3483	1.07907	0.871824		0.856638	0.537394	0.216048	0.171894	0.859727	0.51998	0.135347	0.0583289	1.40338	2.24078	2.28387	2.07885	1.98498	1.96315	1.97624	2.415	2.46291	2.50791		2.14487	2.08429
2.28345	2.46047	2.38554	2.37654	2.45975	2.51771	2.37047	2.24637	2.20117		2.32245	2.24209	1.91923	2.05824	2.32247	2.44558	2.4239	2.54097	2.39149	0.861492	1.62776	1.36044	1.11975	0.894027	0.814635	1.34653	1.09507	0.860749		0.859894	0.540385	0.238628	0.194944	0.860732	0.524438	0.132184	0.0526337	1.40831	2.24398	2.28995	2.08098	1.98698	1.95903	1.96509	2.42095	2.46201	2.49808		2.14698	2.08301
2.34911	2.52811	2.45011	2.43107	2.51005	2.54805	2.43312	2.32014	2.28217	2.27917	2.38511	2.34919	2.02421	2.16222	2.38912	2.46404	2.43	2.54501	2.45611	0.868191	1.63433	1.36874	1.12181	0.884914	0.804149	1.35519	1.0767	0.857821	0.832553	0.868913	0.531702	0.233232	0.190163	0.864779	0.513703	0.12626	0.0507852	1.41608	2.24702	2.292	2.08099	1.99001	1.95001	1.95798	2.429	2.47	2.50699	2.508	2.15501	2.08601
2.41075	2.58975	2.50783	2.47119	2.53548	2.57544	2.49965	2.39547	2.37413	2.36819	2.44577	2.4529	2.1377	2.27864	2.45173	2.48458	2.43098	2.54794	2.51775	0.874306	1.64366	1.37588	1.11994	0.876099	0.803572	1.35982	1.08625	0.847401	0.791023	0.876065	0.532533	0.223507	0.181065	0.869524	0.509946	0.121065	0.0482122	1.42625	2.25778	2.292	2.0761	1.99392	1.9549	1.94918	2.429	2.46902	2.50406	2.50604	2.16088	2.0909
2.47745	2.65744	2.57247	2.52952	2.57071	2.5998	2.56744	2.47633	2.48211	2.47908	2.51344	2.54623	2.26495	2.29191	2.51746	2.51574	2.43397	2.54602	2.58445	0.881481	1.65445	1.38529	1.12648	0.871973	0.801825	1.36537	1.09239	0.864326	0.779153	0.88573	0.537954	0.197765	0.103988	0.873825	0.490027	0.120405	0.0470097	1.43785	2.25602	2.29101	2.076	1.98904	1.95401	1.94801	2.42801	2.47197	2.50202	2.50303	2.16001	2.09497
2.53599	2.72399	2.62999	2.56899	2.595	2.622	2.64099	2.55499	2.59398	2.59398	2.56699	2.64798	2.41997	2.49597	2.58399	2.532	2.439	2.54	2.64899	0.888339	1.66251	1.39122	1.12762	0.87313	0.80403	1.37195	1.09849	0.86719	0.78037	0.895008	0.53949	0.156677	0.067786	0.877859	0.486581	0.11868	0.0449104	1.44635	2.251	2.29	2.078	1.99	1.953	1.948	2.425	2.475	2.507	2.507	2.152	2.101
2.5593	2.72273	2.63978	2.58696	2.60296	2.62691	2.6526	2.5864	2.64645	2.66219	2.58936	2.71701	2.55085	2.62046	2.60181	2.53412	2.4818	2.58467	2.65226	0.896737	1.64597	1.38677	1.12673	0.869726	0.804826	1.37439	1.11582	0.867285	0.786205	0.898262	0.515254	0.13867	0.0589544	0.892113	0.473522	0.153256	0.0538455	1.43086	2.2305	2.23859	2.04655	1.96603	1.92811	1.92562	2.39007	2.45339	2.48803	2.48801	2.13803	2.09795
2.61898	2.781	2.69998	2.6336	2.63671	2.65179	2.7224	2.67027	2.7501	2.77602	2.647	2.81565	2.7126	2.78141	2.66545	2.53277	2.48596	2.60471	2.71496	0.907182	1.64247	1.38356	1.1357	0.874756	0.803756	1.37043	1.11874	0.874769	0.793587	0.908712	0.522789	0.129512	0.060771	0.902295	0.478319	0.141018	0.0539989	1.43358	2.22406	2.23701	2.05195	1.96699	1.92255	1.91955	2.3905	2.45945	2.48949	2.488	2.13404	2.10097
2.68053	2.84203	2.76503	2.68702	2.67702	2.68402	2.78903	2.74904	2.84206	2.87905	2.71053	2.89803	2.87407	2.98858	2.72603	2.56108		2.59698	2.78053	0.897523	1.63487	1.37813	1.1175	0.868532	0.799983	1.36531	1.11943	0.906172	0.809704	0.894654	0.537934	0.12625	0.0512481	0.897376	0.484178		0.11251	1.4276	2.2335	2.235	2.0515	1.9685	1.9165	1.91249	2.39	2.462	2.4935	2.488	2.1415	2.109
2.74222	2.84564	2.82819	2.74138	2.72452	2.72466	2.85416	2.8264	2.95369	2.98873	2.76928	2.96806	3.01361	3.12859	2.78969	2.62856		2.57233	2.7856	0.901681	1.62124	1.36984	1.11181	0.853652	0.790238	1.36176	1.11724	0.89128	0.817684	0.906188	0.530337	0.151849	0.081344	0.894065	0.566348		0.0345304	1.40961	2.2286	2.17908	2.04954	1.96605	1.90915	1.90368	2.38951	2.46298	2.49497	2.4831	2.13758	2.1139
2.80893	2.91538	2.89741	2.79802	2.76565	2.77011	2.92341	2.89838	3.03828	3.09013	2.83246	3.026	3.12853	3.23616	2.85841	2.69739		2.68902	2.85736	0.89054	1.61288	1.35995	1.10109	0.854455	0.787783	1.35569	1.11508	0.915309	0.832477	0.895072	0.527888	0.178789	0.13089	0.883101	0.602835		0.144513	1.40204	2.2161	2.17504	2.04454	1.96699	1.90603	1.89755	2.38454	2.46449	2.49004	2.47854	2.1256	2.11598
2.88352	2.98607	2.96452	2.86552	2.83301	2.82652	2.99302	2.96952	3.11102	3.17202	2.90552	3.07903	3.20751	3.34006	2.93102	2.75107			2.92607	0.882557	1.60861	1.34945	1.08947	0.845113	0.780316	1.34981	1.11668	0.924642	0.843709	0.886662	0.55762	0.190612	0.141344	0.875762	0.586926			1.402	2.211	2.16599	2.0405	1.9625	1.90699	1.8935	2.3745	2.466	2.481	2.472	2.118	2.122
2.96579	3.05668	3.03407	2.93409	2.89471	2.89606	3.06158	3.03466	3.18155	3.24402	2.95257	3.16866	3.24592	3.3989	3.01574	2.81971			2.99079	0.875601	1.60154	1.33746	1.07758	0.831539	0.770908	1.33832	1.11632	0.920993	0.846408	0.898752	0.526738	0.173991	0.106885	0.871374	0.553918			1.39545	2.20513	2.16109	2.03462	1.95368	1.8967	1.89105	2.36911	2.46502	2.48002	2.4671	2.13094	2.12984
2.99736	3.12044	3.0544	2.9693	2.94222	2.93828	3.06837	3.03751	3.15982	3.25852	3.02636	3.20537	3.2916	3.4446	3.03737	2.93102			3.06535	0.888918	1.59663	1.33712	1.08836	0.830162	0.761088	1.34246	1.11872	0.916306	0.848753	0.886717	0.528403	0.139522	0.0692987	0.889177	0.56342			1.38675	2.21499	2.15109	2.00204	1.93204	1.88197	1.86905	2.33604	2.436	2.45603	2.44896	2.12902	2.11603
3.06605	3.18505	3.12704	3.04406	3.02306	3.02206	3.13105	3.09705	3.23003	3.30702	3.09505	3.27403	3.307	3.457	3.10805	3.03008			3.13204	0.878997	1.59725	1.3286	1.07437	0.824446	0.754653	1.34176	1.10689	0.912701	0.836933	0.875186	0.511641	0.132889	0.057865	0.881028	0.529203			1.38405	2.218	2.151	1.996	1.936	1.87001	1.867	2.334	2.43499	2.458	2.447	2.13501	2.112
3.13258	3.25256	3.18673	3.12331	3.10035	3.10718	3.1917	3.15868	3.26427	3.33148	3.1606	3.321	3.31287	3.45994	3.17164	3.14064			3.19075	0.887919	1.598	1.32521	1.07971	0.805945	0.745721	1.3441	1.10578	0.900677	0.827707	0.882611	0.526943	0.132009	0.0511631	0.891242	0.532744			1.38981	2.22387	2.14904	2.0009	1.93698	1.87881	1.86602	2.33204	2.42423	2.45702	2.44994	2.14381	2.11004
3.20041	3.31842	3.25242	3.19636	3.20012	3.20613	3.25544	3.19172	3.29077	3.34984	3.23237	3.34281	3.31597	3.45703	3.2404	3.24211			3.25543	0.895861	1.60769	1.33385	1.08211	0.817523	0.744023	1.35	1.10932	0.900618	0.816578	0.890977	0.527409	0.130721	0.0478583	0.898566	0.559273			1.39644	2.22202	2.14504	1.99704	1.94592	1.87504	1.86996	2.33299	2.41706	2.45204	2.45099	2.13805	2.11
3.26408	3.38108	3.32308	3.28309	3.30611	3.31613	3.31908	3.24607	3.32205	3.36402	3.29308	3.36402	3.319	3.457	3.30308	3.33113	3.11614	3.257	3.32407	0.897563	1.61876	1.34447	1.08214	0.816168	0.756348	1.35894	1.10623	0.889598	0.805092	0.894104	0.506532	0.128989	0.0449194	0.898761	0.523635	0.192364	0.141007	1.40695	2.21198	2.153	1.999	1.942	1.87602	1.87301	2.333	2.41099	2.44899	2.44999	2.12998	2.121
3.33173	3.44971	3.38779	3.36251	3.40318	3.42889	3.38575	3.30293	3.36028	3.37971	3.35779	3.38167	3.32293	3.457	3.3668	3.44192	3.23085	3.257	3.38584	0.908397	1.63282	1.35664	1.10712	0.84867	0.771555	1.37301	1.11156	0.888059	0.798602	0.90581	0.491247	0.128293	0.0444488	0.908468	0.528244	0.187226	0.0791307	1.41741	2.19728	2.15496	1.99802	1.94396	1.88876	1.8838	2.32907	2.40609	2.44017	2.44509	2.11626	2.12493
3.39542	3.5164	3.46034	3.43633	3.51102	3.539	3.45141	3.35751	3.38974	3.39982	3.4244	3.39191	3.32795	3.4461	3.43042	3.54011	3.36875	3.42644	3.45141	0.911117	1.64131	1.3619	1.11019	0.86226	0.782125	1.37491	1.10443	0.879003	0.792416	0.90715	0.490296	0.131322	0.045956	0.912465	0.572493	0.201537	0.0807543	1.42505	2.197	2.16194	2.00295	1.94202	1.89594	1.89787	2.33594	2.40996	2.44495	2.44203	2.11501	2.11905
3.45606	3.58207	3.53006	3.51907	3.59911	3.64809	3.51407	3.41605	3.41804	3.42603	3.48606	3.42205	3.33502	3.445	3.49106	3.64407	3.53417	3.6162	3.52207	0.909707	1.64344	1.36547	1.12154	0.869579	0.788869	1.37306	1.11326	0.888017	0.822167	0.906928	0.495094	0.136139	0.0458995	0.909837	0.547203	0.163169	0.0721734	1.42508	2.188	2.16901	2.002	1.939	1.917	1.91501	2.344	2.405	2.443	2.448	2.11	2.11599
3.51768	3.64955	3.59461	3.59438	3.70963	3.73905	3.58057	3.46397	3.45716	3.45733	3.54768	3.47585	3.35458	3.445	3.55268	3.71449	3.70337	3.82061	3.59053	0.906675	1.64307	1.36408	1.12369	0.878743	0.80844	1.37157	1.10926	0.884985	0.839038	0.904404	0.550158	0.155886	0.0454105	0.906316	0.560191	0.172069	0.0654542	1.42147	2.18898	2.17781	2.00102	1.939	1.91896	1.92283	2.3391	2.40696	2.4479	2.448	2.11	2.10229
3.58242	3.71739	3.66933	3.66933	3.77542	3.83415	3.6474	3.52347	3.49566	3.49764	3.61143	3.49087	3.355	3.44698	3.62039	3.78437	3.8596	3.99742	3.65938	0.900575	1.63677	1.35996	1.12687	0.890504	0.819146	1.36635	1.10437	0.885564	0.852679	0.897245	0.528598	0.147659	0.0465198	0.901355	0.56052	0.165829	0.0802632	1.42092	2.19296	2.19088	2.0119	1.939	1.93287	1.93489	2.34891	2.40601	2.45692	2.45295	2.11099	2.10398
3.65808	3.79007	3.74107	3.73807	3.86708	3.91808	3.72608	3.59008	3.55507		3.68408	3.56004	3.38501	3.45001	3.70108	3.86108	4.00012	4.15111	3.73607	0.892569	1.63159	1.36109	1.11961	0.893767	0.829954	1.36398	1.10169	0.881458		0.885151	0.557401	0.18082	0.0495725	0.897546	0.505828	0.165639	0.0934802	1.41292	2.2	2.19902	2.01701	1.94501	1.929	1.93701	2.352	2.41301	2.45501		2.119	2.10001
3.73062	3.85674	3.80479	3.80179	3.93962	3.98866	3.79568	3.65968	3.61585		3.7527	3.59239	3.39481	3.45981	3.77264	3.9297	4.10599	4.25208	3.80274	0.891265	1.62835	1.36374	1.13103	0.908608	0.842963	1.35785	1.10025	0.843765		0.885749	0.513316	0.163018	0.051837	0.894321	0.495113	0.155502	0.102666	1.41518	2.2	2.21274	2.02387	1.95187	1.93293	1.94485	2.35593	2.41791	2.46383		2.11704	2.10589
3.80827	3.92338	3.87435	3.87432	3.99944	4.05835	3.86436	3.7343			3.83424	3.66828	3.44255	3.47981	3.84829	4.00529	4.12682	4.27678	3.87433	0.888357	1.62397	1.36011	1.12702	0.923293	0.846519	1.34722	1.09384			0.883056	0.512668	0.166028	0.0583683	0.891209	0.515167	0.17318	0.101552	1.40879	2.20297	2.2239	2.02895	1.94408	1.93102	1.95094	2.37383	2.41899			2.11898	2.10303
3.88809	3.99208	3.94208	3.93908	4.05807	4.11906	3.92909	3.80809	3.7701		3.91309	3.75915	3.51112	3.65412	3.92809	4.08108	4.15706	4.30405	3.94509	0.884868	1.61874	1.35028	1.12255	0.915921	0.841489	1.3404	1.08281	0.862174		0.880691	0.509797	0.179229	0.12864	0.886615	0.514829	0.174924	0.0961545	1.40499	2.21	2.23001	2.03201	1.948	1.941	1.956	2.38001	2.42701	2.46301		2.123	2.09099
3.95752	4.05663	4.00859	4.00069	4.11381	4.16992	3.9995	3.88144	3.84834		3.98448	3.88042	3.605	3.74702	3.99654	4.14661	4.20792	4.34023	4.01354	0.883029	1.61402	1.34956	1.11861	0.908948	0.832266	1.33864	1.08724	0.865568		0.88117	0.531371	0.218632	0.168551	0.882429	0.514135	0.145946	0.0676563	1.39792	2.21196	2.23979	2.03788	1.94898	1.94296	1.95306	2.38783	2.43288	2.47181		2.12398	2.08415
4.03133	4.12934	4.07341	4.05352	4.16553	4.21658	4.06838	3.96128	3.92629	3.92527	4.05932	3.99992	3.70608	3.84511	4.06736	4.20646	4.21594	4.341	4.0804	0.884565	1.61606	1.34918	1.10882	0.896841	0.82231	1.32894	1.08282	0.863064	0.83532	0.886223	0.536556	0.233837	0.183975	0.880358	0.543013	0.149422	0.0664159	1.39947	2.21299	2.24495	2.04196	1.9599	1.94102	1.94507	2.39395	2.43895	2.4829	2.47893	2.12499	2.084
4.09908	4.19707	4.13407	4.11207	4.20906	4.25404	4.13108	4.03709	4.02311	4.01211	4.13308	4.10414	3.80716	3.94516	4.13508	4.24901	4.223	4.342	4.14707	0.89049	1.62428	1.35669	1.10578	0.878091	0.813477	1.33302	1.06854	0.84456	0.799911	0.89224	0.520973	0.215296	0.166617	0.88598	0.514977	0.144774	0.060573	1.40607	2.21602	2.24799	2.04399	1.966	1.94401	1.94	2.402	2.447	2.49	2.49001	2.12702	2.08902
4.16476	4.25687	4.19387	4.16794	4.25611	4.28737	4.1948	4.11257	4.11526	4.10328	4.19581	4.2208	3.93852	4.0775	4.19781	4.25587	4.22594	4.34593	4.20785	0.898391	1.63442	1.36498	1.10765	0.854231	0.802704	1.34378	1.07079	0.844246	0.759769	0.900013	0.531668	0.20367	0.156148	0.893743	0.51288	0.140246	0.0548678	1.41873	2.22876	2.24211	2.03811	1.96796	1.94989	1.94	2.39906	2.44994	2.49098	2.49883	2.14074	2.10274
4.22741	4.32436	4.26037	4.22645	4.28572	4.31276	4.26236	4.19225	4.22199	4.21989	4.25544	4.30521	4.04104	4.09981	4.26635	4.27482	4.22996	4.346	4.2714	0.900333	1.64671	1.37265	1.11223	0.853661	0.795587	1.34787	1.07414	0.845379	0.765943	0.902983	0.51111	0.165268	0.0748421	0.894534	0.504451	0.138991	0.0523334	1.42633	2.23692	2.23408	2.038	1.96701	1.94406	1.94198	2.39108	2.45594	2.49595	2.49999	2.14991	2.11191
4.29009	4.3901	4.32309	4.28307	4.32305	4.34604	4.3351	4.28012	4.33216	4.34017	4.31709	4.41215	4.21025	4.29725	4.32909	4.30003	4.23303	4.32409	4.33809	0.911224	1.65422	1.38069	1.10992	0.859761	0.795542	1.36043	1.08493	0.858238	0.770462	0.913123	0.527069	0.145797	0.0723532	0.905815	0.508261	0.140057	0.0520418	1.43496	2.245	2.22999	2.035	1.966	1.93898	1.93499	2.38901	2.45602	2.499	2.503	2.155	2.116
4.35071	4.45561	4.38371	4.33294	4.35629	4.3744	4.40159	4.36519	4.44069	4.45457	4.37673	4.51482	4.3843	4.4664	4.39265	4.32056	4.25356	4.38765	4.40165	0.914128	1.65904	1.38129	1.11725	0.860631	0.796647	1.36361	1.10236	0.864017	0.785559	0.915235	0.519354	0.143753	0.0677186	0.909325	0.4885	0.131306	0.0600693	1.44026	2.24304	2.22315	2.03206	1.96404	1.92823	1.92912	2.39488	2.46677	2.49802	2.50104	2.15304	2.11698
4.41442	4.51842	4.44345	4.38948	4.40059	4.41166	4.47532	4.44923	4.54901	4.57688	4.43645	4.62103	4.54949	4.65427	4.45741	4.35568		4.37414	4.47037	0.919243	1.65801	1.37893	1.10892	0.862255	0.790488	1.36978	1.10724	0.873998	0.804278	0.917717	0.54157	0.143631	0.048737	0.91684	0.487674		0.0795887	1.43782	2.243	2.22003	2.03398	1.96301	1.92404	1.92405	2.39599	2.46799	2.49602	2.49406	2.15102	2.11502
4.48008	4.58408	4.51009	4.45007	4.44707	4.45806	4.54508	4.52809	4.65511	4.69313	4.50208	4.6921	4.72319	4.86318	4.52309	4.39511	4.24509		4.53609	0.918125	1.65458	1.36861	1.10904	0.85109	0.781152	1.37146	1.11432	0.89651	0.823858	0.911999	0.550114	0.121644	0.0527461	0.920262	0.501764	0.0619809		1.43304	2.25099	2.21599	2.034	1.965	1.916	1.91599	2.395	2.471	2.49699	2.48499	2.15799	2.11302
4.54869	4.65367	4.58065	4.50789	4.50195	4.50706	4.61369	4.59963	4.7492	4.8029	4.56872	4.77246	4.87607	5.00724	4.59365	4.48331	4.31663		4.60665	0.914342	1.64788	1.36239	1.09784	0.842887	0.774959	1.36529	1.12677	0.913093	0.838353	0.911019	0.52084	0.141166	0.0824811	0.913676	0.620282	0.210852		1.42818	2.24217	2.21011	2.03302	1.96696	1.91502	1.91011	2.39108	2.46904	2.49013	2.47617	2.15015	2.12576
4.61839	4.72339	4.65039	4.58036	4.56346	4.56449	4.68636	4.67731	4.82831	4.8942	4.63739	4.80671	4.95333	5.05956	4.66735	4.55041	4.36161	4.39061	4.67936	0.921119	1.63998	1.35998	1.09046	0.836466	0.771143	1.37176	1.1334	0.924738	0.848918	0.913864	0.600847	0.200748	0.137204	0.924046	0.637278	0.240281	0.111075	1.42494	2.24002	2.20901	2.03201	1.96601	1.91203	1.90504	2.38803	2.469	2.48504	2.47104	2.14604	2.11411
4.7001	4.80109	4.72609	4.6571	4.63309	4.6331	4.76408	4.74708	4.90908	4.97308	4.7201	4.87914	5.04404	5.18204	4.7421	4.63211	4.40208	4.54208	4.75409	0.916342	1.63649	1.35418	1.08613	0.836524	0.766949	1.36753	1.13642	0.930457	0.857149	0.910865	0.595025	0.157609	0.113141	0.917521	0.625794	0.249157	0.201108	1.42033	2.241	2.19799	2.02499	1.96299	1.91099	1.9	2.38799	2.467	2.484	2.466	2.151	2.11205
4.77932	4.87052	4.80238	4.73632	4.70938	4.71134	4.83059	4.81261	4.97265	5.03371	4.80127	4.98965	5.07436	5.21333	4.82132	4.72111	4.46565	4.60467	4.82352	0.910289	1.63119	1.34804	1.07951	0.831624	0.75802	1.36621	1.12791	0.928208	0.856063	0.906434	0.494076	0.132915	0.082041	0.909902	0.612502	0.254428	0.207269	1.41476	2.24296	2.19212	2.0201	1.95712	1.9061	1.89902	2.3831	2.46896	2.48008	2.46306	2.15198	2.15215
4.85432	4.94632	4.88228	4.82321	4.80018	4.8002	4.89641	4.87246	5.02949	5.08752	4.88029	5.06532	5.11067	5.2358	4.89632	4.82605	4.55717	4.69419	4.90031	0.903105	1.62324	1.34129	1.07673	0.817192	0.746366	1.37216	1.12346	0.9195	0.847994	0.899959	0.464344	0.110928	0.0629201	0.90213	0.589975	0.244384	0.19768	1.4102	2.24696	2.18605	2.01604	1.95403	1.90204	1.89107	2.37904	2.46801	2.47901	2.46399	2.15398	2.15399
4.92508	5.01908	4.95908	4.91009	4.89311	4.89811	4.96908	4.92707	5.06704	5.12603	4.95108	5.11203	5.114	5.24	4.96708	4.93711	4.64009	4.77809	4.97208	0.895619	1.62227	1.3366	1.07904	0.822944	0.748223	1.36785	1.11325	0.909404	0.835463	0.890202	0.501167	0.110289	0.052946	0.897036	0.566951	0.243966	0.197406	1.40839	2.249	2.183	2.015	1.951	1.896	1.891	2.37199	2.46399	2.477	2.46501	2.15599	2.135
5.01875	5.11924	5.06031	5.03275	5.04578	5.05181	5.06322	4.99584	5.10292	5.14087	5.04676	5.14588	5.12436	5.24459	5.05729	5.07929	4.78733	4.87248	5.06581	0.886471	1.61225	1.33067	1.06564	0.807527	0.735464	1.35968	1.10423	0.87771	0.80446	0.881489	0.50839	0.109212	0.0383579	0.888767	0.52505	0.174553	0.100618	1.39949	2.23397	2.17458	2.01703	1.95893	1.89457	1.89261	2.36306	2.45102	2.47451	2.47393	2.145	2.13155
5.08249	5.18944	5.13193	5.11088	5.14819	5.16014	5.12798	5.05701	5.13575	5.15787	5.109	5.16831	5.11804	5.25046	5.12298	5.17624	5.02283	5.07866	5.13644	0.892112	1.6236	1.34423	1.07594	0.813722	0.746164	1.36495	1.09478	0.853602	0.791732	0.88823	0.502193	0.107959	0.0508558	0.893111	0.529725	0.129653	0.0322821	1.40868	2.23052	2.18145	2.02196	1.9575	1.89896	1.90242	2.36449	2.44653	2.47401	2.47152	2.14202	2.13993
5.14557	5.25757	5.19857	5.18508	5.2471	5.27461	5.19906	5.10956	5.15853	5.16802	5.17407	5.18903	5.12402	5.22699	5.18307	5.2736	5.10613	5.15865	5.20307	0.896545	1.63011	1.35344	1.09568	0.833363	0.758417	1.37089	1.09284	0.859283	0.792593	0.89261	0.48509	0.115856	0.0432665	0.897385	0.539323	0.211206	0.0995726	1.41553	2.229	2.18701	2.025	1.967	1.91552	1.91352	2.36551	2.4455	2.46651	2.4685	2.142	2.14399
5.21129	5.32428	5.26976	5.26718	5.34254	5.38344	5.26324	5.17022	5.18449	5.19249	5.2393	5.22445	5.13784	5.22207	5.24881	5.3706	5.24246	5.31384	5.26927	0.896123	1.62778	1.35343	1.10084	0.857987	0.776273	1.37314	1.09897	0.862885	0.824647	0.891941	0.501364	0.121295	0.0451076	0.897087	0.549715	0.151829	0.0647545	1.41879	2.227	2.19842	2.02255	1.96553	1.9314	1.92941	2.37045	2.44299	2.47196	2.46948	2.13755	2.1346
5.28135	5.39385	5.34679	5.34974	5.43515	5.48308	5.33137	5.22499	5.22958	5.21369	5.30935	5.25868	5.14543	5.22547	5.31885	5.47305	5.40697	5.48243	5.33786	0.897299	1.62695	1.35504	1.09968	0.866667	0.788413	1.37385	1.10257	0.869939	0.830674	0.892495	0.52279	0.125876	0.0498195	0.898745	0.561919	0.157444	0.0664162	1.41995	2.22601	2.2089	2.02745	1.96302	1.94537	1.94535	2.37298	2.44449	2.47646	2.47496	2.1375	2.12608
5.37623	5.49423	5.44523	5.46225	5.58027	5.64227	5.42123	5.30618	5.26117	5.25814	5.41023	5.30914	5.15906	5.21505	5.41223	5.58824	5.67538	5.81243	5.43624	0.889803	1.61126	1.35069	1.1245	0.884299	0.808325	1.34765	1.12448	0.893269	0.844982	0.889731	0.534997	0.147486	0.0606259	0.888275	0.516796	0.144415	0.0705081	1.39941	2.21602	2.20904	2.03603	1.96599	1.95901	1.96304	2.38201	2.43104	2.47902	2.48301	2.13302	2.12
5.45404	5.56994	5.52301	5.54391	5.67019	5.73215	5.49699	5.36702	5.31891	5.30593	5.4881	5.35489	5.18027	5.23118	5.49004	5.66695	5.80123	5.95415	5.51497	0.887407	1.61344	1.34571	1.10866	0.897221	0.823349	1.34543	1.09419	0.873475	0.829503	0.886733	0.527763	0.152592	0.062473	0.886501	0.496074	0.165807	0.112571	1.39658	2.2231	2.2232	2.04608	1.96412	1.96108	1.97713	2.38613	2.44304	2.48399	2.48507	2.1401	2.1189
5.53245	5.64051	5.59847	5.61252	5.75937	5.8184	5.57148	5.44346	5.38752	5.37551	5.57042	5.42153	5.20086	5.2449	5.56845	5.7385	5.89335	6.0404	5.58749	0.885662	1.60852	1.35135	1.12831	0.911589	0.836766	1.33578	1.11403	0.891861	0.841734	0.888458	0.539984	0.146741	0.0559458	0.881287	0.503865	0.182056	0.12537	1.39371	2.23095	2.2379	2.05196	1.97294	1.96696	1.98693	2.39593	2.44598	2.48301	2.48997	2.14795	2.11105
5.61402	5.71102	5.67202	5.67902	5.83402	5.89202	5.64502	5.52102	5.46302		5.65102	5.50602	5.24701	5.26301	5.64902	5.82202	5.95001	6.09501	5.66202	0.881727	1.60061	1.34695	1.12306	0.914628	0.8434	1.32856	1.11693	0.904538		0.885175	0.54817	0.174389	0.0776307	0.876749	0.512982	0.173047	0.107734	1.39291	2.23	2.247	2.06	1.98	1.96701	1.994	2.404	2.449	2.49001		2.146	2.108
5.7	5.79392	5.75194	5.75695	5.89001	5.95981	5.72496	5.59596	5.5232		5.733	5.58183	5.28361	5.31002	5.73604	5.89506	5.98854	6.1274	5.741	0.871103	1.59433	1.33731	1.11533	0.907509	0.842789	1.32281	1.06827	0.862273		0.868323	0.514855	0.171569	0.0811945	0.872543	0.519296	0.163046	0.0877449	1.37995	2.23003	2.2591	2.06614	1.979	1.98496	1.996	2.41013	2.46014	2.51		2.14403	2.10489
5.77725	5.86531	5.8243	5.83029	5.96824	6.02239	5.79928	5.67028	5.6161		5.81025	5.72363	5.4078	5.54373	5.81622	5.9772	6.03059	6.1587	5.81825	0.87213	1.59516	1.33573	1.11341	0.893486	0.831103	1.31976	1.06691	0.852445		0.870836	0.553129	0.214781	0.168117	0.872015	0.515913	0.148085	0.0641586	1.38415	2.23198	2.26692	2.0769	1.979	1.98203	1.996	2.41991	2.4709	2.51		2.14598	2.09609
5.84922	5.93623	5.8932	5.88919	6.00219	6.07315	5.86921	5.7433	5.70631	5.69929	5.88621	5.81635	5.48235	5.62035	5.88521	6.0341	6.03803	6.159	5.88822	0.874507	1.59692	1.33553	1.10904	0.888214	0.819168	1.31517	1.08235	0.827483	0.802106	0.875982	0.529179	0.198057	0.153249	0.871542	0.521609	0.15053	0.0625074	1.38654	2.234	2.276	2.079	1.98502	1.98498	1.98597	2.43002	2.46406	2.51604	2.51505	2.15001	2.10502
5.92081	6.00993	5.95787	5.95175	6.06365	6.12245	5.93883	5.84113	5.80945	5.79537	5.9549	5.92943	5.59759	5.73315	5.95285	6.0654	6.04709	6.159	5.95988	0.880109	1.59998	1.34422	1.11085	0.882977	0.8152	1.31603	1.04459	0.825	0.76833	0.883252	0.516068	0.177468	0.132696	0.875344	0.524289	0.143673	0.0552106	1.3902	2.2351	2.27504	2.07798	1.99201	1.97883	1.97689	2.43507	2.48301	2.52901	2.53004	2.15405	2.11009
5.98457	6.0835	6.02653	6.0106	6.11465	6.15776	6.00455	5.93039	5.92323	5.90327	6.02552	6.04223	5.72315	5.74492	6.01955	6.09679	6.05395	6.159	6.02953	0.886357	1.61243	1.35478	1.1136	0.881977	0.80498	1.32295	1.05121	0.810817	0.744681	0.891315	0.51749	0.166276	0.0788564	0.879601	0.514	0.123468	0.0560443	1.40013	2.24295	2.27798	2.07601	1.99299	1.96509	1.96806	2.44096	2.48399	2.52999	2.53298	2.15797	2.11695
6.05104	6.15304	6.09304	6.06404	6.15102	6.19201	6.08305	6.02506	6.04408	6.03409	6.08704	6.14806	5.86311	5.92412	6.08604	6.11101	6.054	6.158	6.09604	0.891904	1.62681	1.36233	1.12197	0.86649	0.797797	1.32784	1.06975	0.830643	0.740239	0.897304	0.514119	0.15468	0.0706708	0.884544	0.507211	0.126101	0.0531292	1.40944	2.25	2.272	2.072	1.99299	1.96699	1.964	2.433	2.485	2.536	2.539	2.163	2.125
6.11885	6.22686	6.15885	6.12471	6.18858	6.21642	6.16295	6.12414	6.17458	6.17876	6.1518	6.25838	6.05125	6.12722	6.15785	6.13232	6.0572	6.15854	6.16988	0.898706	1.63186	1.37098	1.12214	0.865638	0.791992	1.35096	1.07738	0.836236	0.755458	0.903779	0.52936	0.15524	0.0719587	0.89148	0.508654	0.12729	0.0518124	1.41653	2.25213	2.2689	2.06799	1.98299	1.95085	1.95976	2.42795	2.48399	2.53596	2.53795	2.16609	2.13004
6.18438	6.29337	6.22438	6.17948	6.23357	6.24869	6.2363	6.21217	6.29684	6.31471	6.21342	6.36499	6.22535	6.29937	6.22338	6.15677	6.07285	6.2006	6.23835	0.904564	1.63422	1.37452	1.12513	0.857725	0.793664	1.35386	1.11106	0.852971	0.769279	0.907574	0.523902	0.160678	0.064887	0.899227	0.498902	0.124992	0.0566442	1.41915	2.26191	2.26107	2.06701	1.98201	1.93911	1.94118	2.42404	2.48301	2.53303	2.53404	2.17294	2.13297
6.24923	6.35823	6.29022	6.23422	6.25318	6.27713	6.31623	6.29528	6.42336	6.45439	6.27822	6.46126	6.38859	6.47075	6.28824	6.18922		6.20803	6.30522	0.904389	1.63618	1.37023	1.10905	0.855909	0.789352	1.35588	1.11986	0.857925	0.783859	0.906335	0.539066	0.149801	0.0502587	0.900073	0.481474		0.0513926	1.4197	2.265	2.25298	2.06198	1.97501	1.93295	1.93196	2.41899	2.48701	2.53097	2.52697	2.17699	2.12899
6.3209	6.43092	6.35998	6.30284	6.30849	6.31951	6.3899	6.38405	6.53728	6.57843	6.34884	6.54475	6.57596	6.70705	6.36291	6.25791		6.21814	6.374	0.904094	1.62799	1.36278	1.11032	0.852498	0.780504	1.35997	1.11949	0.884781	0.812139	0.904814	0.551247	0.147124	0.0720851	0.900974	0.561668		0.0668208	1.41457	2.26597	2.24691	2.05699	1.97694	1.91797	1.91791	2.41597	2.49006	2.52094	2.51782	2.17497	2.12599
6.38953	6.50151	6.43548	6.36755	6.34574	6.35873	6.45853	6.46445	6.63532	6.68824	6.41355	6.6026	6.72597	6.86392	6.43252	6.32752			6.45047	0.904418	1.62172	1.3556	1.1006	0.847743	0.777779	1.36161	1.1239	0.900949	0.836562	0.903559	0.61078	0.163507	0.0977729	0.902807	0.615191			1.40969	2.26401	2.24005	2.05601	1.97203	1.91601	1.91105	2.41401	2.49497	2.51603	2.50409	2.17301	2.12501
6.46607	6.57306	6.50407	6.43406	6.41706	6.42005	6.53706	6.54806	6.72907	6.78808	6.49407	6.67308	6.82907	6.97907	6.50907	6.39507	6.17404	6.30804	6.52806	0.900997	1.62207	1.35104	1.09513	0.847861	0.771934	1.36253	1.12561	0.923267	0.850677	0.902295	0.602216	0.19471	0.143671	0.897238	0.613054	0.19268	0.146621	1.40637	2.26001	2.23099	2.047	1.971	1.917	1.90499	2.406	2.492	2.50799	2.49499	2.16801	2.12801
6.55006	6.64995	6.58599	6.50702	6.487	6.48594	6.60795	6.62091	6.81095	6.87982	6.57507	6.76611	6.91314	7.06101	6.58909	6.4761	6.2269	6.3629	6.60296	0.896829	1.61555	1.341	1.07587	0.836546	0.765039	1.35001	1.12666	0.931764	0.859102	0.895977	0.597006	0.181534	0.132389	0.895274	0.605241	0.193115	0.147971	1.40013	2.26696	2.21889	2.04486	1.96497	1.91094	1.897	2.4069	2.4969	2.4979	2.4849	2.17694	2.13882
6.63225	6.72333	6.66231	6.58628	6.5643	6.55834	6.68133	6.69136	6.88433	6.94342	6.65824	6.85222	7.0012	7.13929	6.67324	6.56123	6.29637	6.43237	6.67732	0.884363	1.60441	1.32799	1.06571	0.82772	0.753316	1.34444	1.12133	0.927449	0.8701	0.881026	0.581184	0.0982365	0.074248	0.885538	0.593735	0.191217	0.146493	1.38983	2.26403	2.21008	2.0341	1.96302	1.90604	1.897	2.39907	2.48907	2.49007	2.47707	2.17204	2.12512
6.71228	6.79626	6.74327	6.67831	6.64934	6.64934	6.74824	6.74723	6.9431	7.00213			7.00604	7.15598	6.75028	6.67037	6.34929	6.48529	6.75227	0.875181	1.596	1.31848	1.05663	0.803741	0.736681	1.33409	1.10576	0.912048	0.853879			0.0782937	0.0531423	0.875418	0.567496	0.207118	0.162902	1.3791	2.261	2.20299	2.03099	1.958	1.89999	1.89199	2.39798	2.48696	2.48801	2.47403
6.78683	6.86692	6.81687	6.76305	6.74124	6.74225	6.81396	6.81072	6.96958	7.03637	6.81681	7.00354	7.01604	7.15094	6.8249	6.77147	6.42946	6.56343	6.82486	0.867463	1.59152	1.31227	1.04567	0.793266	0.720965	1.32889	1.09092	0.903177	0.834582	0.866278	0.483932	0.111443	0.0483765	0.866858	0.526215	0.182359	0.139238	1.37798	2.25994	2.19995	2.02706	1.95704	1.89694	1.88997	2.39294	2.47585	2.48997	2.48105	2.16696	2.14482
6.85055	6.9375	6.88353	6.84343	6.83633	6.83832	6.88748	6.86561	7.01369	7.0648	6.87856	7.04471	7.01898	7.14603	6.89351	6.8842	6.54121	6.67322	6.89054	0.867718	1.59425	1.31434	1.04214	0.790668	0.719788	1.31848	1.08571	0.879944	0.811742	0.86764	0.512478	0.114002	0.0465728	0.865946	0.51354	0.166969	0.12374	1.38053	2.25503	2.19603	2.03197	1.95998	1.89203	1.88801	2.38803	2.46408	2.48801	2.48497	2.16402	2.1311
6.91403	7.00603	6.94603	6.92103	6.93405	6.94506	6.95702	6.91402	7.02401	7.072	6.94003	7.06202	7.023	7.143	6.95503	6.98504			6.95503	0.874265	1.60588	1.32185	1.06383	0.808201	0.723868	1.33128	1.08338	0.868457	0.792756	0.872485	0.510777	0.11352	0.0447196	0.873945	0.517683			1.38907	2.25099	2.198	2.028	1.969	1.897	1.89001	2.38301	2.462	2.488	2.486	2.156	2.13201
6.98079	7.0799	7.01388	6.99707	7.04634	7.06752	7.01087	6.96766	7.04619	7.07807	7.00883	7.0982	7.02601	7.14293	7.02374	7.06648	6.85556	6.98778	7.02487	0.885381	1.61598	1.33107	1.07332	0.810489	0.740845	1.34267	1.08325	0.86305	0.783154	0.883305	0.503842	0.113853	0.043745	0.884972	0.502689	0.120556	0.0775047	1.40217	2.23896	2.19401	2.02599	1.97196	1.9052	1.90519	2.39609	2.46101	2.48097	2.47993	2.14991	2.15488
7.03845	7.14538	7.07839	7.07526	7.14408	7.17895	7.0744	7.01555	7.05987	7.08295	7.06943	7.11286	7.02699	7.13805	7.07749	7.17497	6.96992	7.04446	7.0884	0.895693	1.63196	1.34255	1.08197	0.827261	0.752886	1.35891	1.09325	0.863803	0.784913	0.893177	0.486464	0.117714	0.0426503	0.895342	0.534806	0.127554	0.0537247	1.41238	2.23603	2.19499	2.02501	1.96903	1.91986	1.91887	2.40294	2.46199	2.47902	2.47505	2.14306	2.14608
7.1052	7.21919	7.15419	7.1532	7.24225	7.27829	7.14618	7.07119	7.08911		7.13221	7.14011	7.03502	7.13805	7.1432	7.28525	7.1385	7.19757	7.16119	0.905389	1.6397	1.35511	1.09881	0.848206	0.768737	1.36878	1.09682	0.869868		0.900779	0.489991	0.120724	0.0427112	0.906759	0.551032	0.147754	0.0651378	1.42128	2.242	2.20202	2.02701	1.967	1.93599	1.93802	2.39601	2.45799	2.484		2.15	2.13299
7.17598	7.28486	7.2219	7.22404	7.33022	7.38026	7.20785	7.13772	7.12879		7.20697	7.17838	7.04218	7.15589	7.21492	7.37289	7.31528	7.39671	7.22793	0.912157	1.64294	1.35966	1.11831	0.88852	0.798981	1.38125	1.1336	0.893546		0.907398	0.514882	0.122143	0.0431682	0.913353	0.551846	0.135419	0.0574503	1.42658	2.24197	2.20808	2.029	1.968	1.93415	1.94419	2.40003	2.45606	2.48396		2.14894	2.12992
7.25146	7.35153	7.2915	7.30443	7.42433	7.47731	7.27353	7.1936	7.18957		7.28147	7.20779	7.0559	7.14706	7.2855	7.44151	7.49075	7.60551	7.29949	0.91502	1.64245	1.36494	1.11641	0.900882	0.815989	1.38358	1.13971	0.910211		0.908045	0.523509	0.133936	0.0461091	0.918225	0.553876	0.14385	0.0597834	1.42806	2.24001	2.21396	2.029	1.968	1.94592	1.9589	2.40199	2.46097	2.48102		2.14403	2.12404
7.32299	7.42099	7.36099	7.37899	7.49999	7.56998	7.33899	7.26099			7.35199	7.25099	7.059	7.146	7.35799	7.51599	7.63597	7.76997	7.36599	0.91341	1.64178	1.36664	1.12637	0.922076	0.833017	1.38164	1.15553			0.90639	0.531718	0.13517	0.0478797	0.91659	0.527915	0.156758	0.091394	1.42716	2.241	2.222	2.038	1.965	1.952	1.974	2.408	2.449			2.145	2.122
7.39299	7.49793	7.43901	7.45895	7.59799	7.66101	7.41699				7.42294	7.30275	7.08321	7.15217	7.43198	7.59199	7.75611	7.89097	7.44101	0.905866	1.63628	1.36367	1.12473	0.920922	0.84327	1.3852				0.899284	0.541005	0.138491	0.0530942	0.908729	0.511039	0.163913	0.104887	1.42468	2.23203	2.23111	2.04008	1.96205	1.96104	1.98508	2.39803				2.13901	2.11795
7.46529	7.56533	7.51228	7.52832	7.67029	7.73428	7.48929				7.49133	7.35746	7.09885	7.16487	7.5033	7.66429	7.8372	7.96131	7.51428	0.901226	1.63478	1.3643	1.12402	0.926921	0.851261	1.3773				0.897379	0.550803	0.141461	0.0592196	0.901412	0.503663	0.160484	0.0945025	1.42275	2.23398	2.23892	2.04594	1.96596	1.96397	1.99094	2.39998				2.13999	2.11404
7.54627	7.63924	7.58725	7.59926	7.74321	7.80621	7.57527				7.57227	7.43228	7.16914	7.18511	7.58327	7.74324	7.85616	7.98403	7.59326	0.895008	1.6294	1.35838	1.12746	0.924794	0.851744	1.37497				0.890962	0.553811	0.150739	0.0657455	0.895483	0.507244	0.141725	0.079719	1.41965	2.23101	2.24904	2.04902	1.96699	1.971	1.99499	2.39201				2.13701	2.10598
7.60891	7.70692	7.65491	7.67022	7.79094	7.85338	7.63851	7.49372	7.41405	7.38721	7.64038	7.51452	7.21028	7.22089	7.64489	7.79284	7.89047	8.01573	7.6594	0.886466	1.61377	1.34755	1.11554	0.914268	0.841972	1.34696	1.12228	0.878111	0.821498	0.886689	0.542629	0.170885	0.0685473	0.883821	0.521514	0.150802	0.0799923	1.40361	2.22402	2.25301	2.05503	1.96609	1.9729	1.98647	2.39847	2.45587	2.47884	2.48395	2.135	2.09986
7.68201	7.77704	7.72504	7.7311	7.85558	7.90963	7.71549	7.56958	7.50748	7.48048	7.71103	7.59192	7.28982	7.42246	7.71851	7.86503	7.91584	8.02196	7.73152	0.88164	1.61342	1.3448	1.10506	0.894716	0.830398	1.33977	1.12404	0.893051	0.830803	0.882207	0.530496	0.197119	0.152365	0.878677	0.533864	0.141577	0.0693453	1.40576	2.223	2.25995	2.06295	1.97296	1.96803	1.98402	2.39999	2.45103	2.48696	2.49096	2.13301	2.09453
7.75254	7.84604	7.79754	7.79354	7.89954	7.96003	7.78854	7.64707	7.58308	7.56208	7.78504	7.70756	7.38355	7.51405	7.78854	7.92701	7.928	8.055	7.80154	0.881736	1.61574	1.34678	1.10017	0.889319	0.815947	1.33083	1.11008	0.861702	0.81538	0.883675	0.543127	0.210078	0.167274	0.877352	0.544535	0.145915	0.0876683	1.40307	2.229	2.2715	2.0695	1.974	1.968	1.977	2.40301	2.45201	2.49201	2.495	2.1375	2.089
7.81691	7.91682	7.85741	7.8514	7.95124	8.00083	7.84801	7.73654	7.66656	7.64949	7.84539	7.80989	7.46863	7.59884	7.85295	7.94853	7.93345	8.05704	7.8654	0.878736	1.6124	1.35065	1.09558	0.873151	0.805283	1.34462	1.07382	0.853433	0.804478	0.880482	0.532281	0.20072	0.158241	0.874485	0.542474	0.146558	0.0861479	1.40389	2.23448	2.27554	2.06949	1.97647	1.96552	1.96747	2.41384	2.47633	2.4979	2.49992	2.14297	2.09159
7.8625	7.98746	7.9195	7.90656	7.99962	8.03423	7.9229	7.82677	7.77422	7.74927	7.90999	7.9231	7.58259	7.6546	7.92244	7.98571	7.93846	8.06097	7.92252	0.874107	1.61256	1.35475	1.09688	0.856783	0.794221	1.34556	1.07224	0.839889	0.780803	0.878975	0.528863	0.188935	0.11979	0.871311	0.519672	0.144798	0.0838617	1.39783	2.23389	2.26699	2.07049	1.97948	1.96054	1.95857	2.40905	2.47204	2.50495	2.50496	2.14846	2.1044
7.92504	8.05204	7.98604	7.95703	8.01603	8.05802	7.98204	7.89506	7.87907	7.85608	7.95804	8.00706	7.6841	7.72311	7.96304	7.99402	7.944	8.05699	7.98804	0.881634	1.62252	1.36029	1.09415	0.854066	0.782321	1.34134	1.08462	0.837354	0.762817	0.885233	0.519119	0.169897	0.0881609	0.876545	0.502551	0.148601	0.0615673	1.40656	2.244	2.265	2.07	1.988	1.963	1.96099	2.419	2.466	2.505	2.509	2.157	2.10602
7.98988	8.11983	8.05187	8.01205	8.06614	8.08946	8.05082	7.98938	7.99304	7.98675	8.02288	8.10039	7.84522	7.91077	8.02592	8.01956	7.94695	8.04619	8.06075	0.888089	1.63096	1.37104	1.10375	0.847139	0.784119	1.35688	1.09337	0.843494	0.758593	0.89047	0.517714	0.148882	0.0730404	0.884061	0.520412	0.149858	0.0570675	1.41743	2.24498	2.265	2.06705	1.98898	1.95514	1.95215	2.41802	2.4719	2.50598	2.51097	2.15798	2.13746
8.05554	8.18157	8.10364	8.06264	8.07991	8.11184	8.12249	8.0754	8.12408	8.12403	8.08457	8.20526	8.0148	8.10463	8.09551	8.03291	7.95296	8.06586	8.12753	0.89662	1.639	1.37367	1.11418	0.849234	0.785322	1.36301	1.12022	0.824338	0.763206	0.898026	0.501357	0.129486	0.0579959	0.893374	0.487438	0.145263	0.0652012	1.42111	2.25691	2.26103	2.06303	1.99794	1.955	1.94505	2.42197	2.47399	2.51096	2.511	2.17091	2.12311
8.11803	8.24803	8.17403	8.11302	8.11002	8.13801	8.20003	8.16404	8.23006	8.25606	8.14403	8.31504	8.16208	8.25809	8.16203	8.07702		8.11603	8.18903	0.901799	1.63332	1.36948	1.09279	0.848198	0.779738	1.36284	1.12419	0.842385	0.769708	0.90411	0.516551	0.154482	0.0539096	0.897519	0.5333		0.087391	1.41699	2.256	2.259	2.066	1.994	1.949	1.938	2.413	2.479	2.512	2.507	2.171	2.13
8.18091	8.32172	8.23887	8.16706	8.15914	8.1665	8.26487	8.24951	8.3735	8.39557	8.20887	8.40641	8.34384	8.46637	8.22589	8.12123		8.18087	8.2578	0.900571	1.63029	1.36319	1.08418	0.843757	0.774462	1.35823	1.1294	0.855148	0.789515	0.90412	0.567306	0.160191	0.0771061	0.895053	0.558226		0.186475	1.41451	2.26091	2.25409	2.06403	1.99105	1.94212	1.9321	2.41398	2.48785	2.51003	2.50307	2.17198	2.12705
8.25051	8.38654	8.31645	8.21963	8.20667	8.20672	8.3355	8.33539	8.49018	8.53005	8.27454	8.49438	8.51778	8.65666	8.29352	8.13789		8.26242	8.32751	0.900768	1.62656	1.36052	1.08231	0.845517	0.775959	1.35887	1.11821	0.886993	0.810343	0.899096	0.553694	0.161144	0.100555	0.900431	0.51129		0.152804	1.41425	2.26795	2.24904	2.06499	1.99001	1.93803	1.92704	2.414	2.49396	2.51099	2.49506	2.18094	2.13891
8.32608	8.46607	8.38907	8.28707	8.25805	8.25606	8.41007	8.42908	8.60909	8.6521	8.35008	8.54905	8.66211	8.81112	8.36907	8.23708			8.40607	0.897708	1.61456	1.3475	1.07434	0.838212	0.771551	1.35309	1.12186	0.902336	0.828681	0.89687	0.581066	0.175375	0.124217	0.896566	0.600804			1.40141	2.264	2.246	2.064	1.99399	1.933	1.927	2.41599	2.49101	2.5	2.49099	2.176	2.14398
8.40376	8.53982	8.46381	8.35689	8.31312	8.31309	8.48678	8.50972	8.7035	8.75535	8.4317	8.59822	8.77717	8.93207	8.44381	8.31575		8.22399	8.47982	0.895692	1.60731	1.33808	1.06927	0.840533	0.772101	1.35506	1.13249	0.918345	0.850778	0.896772	0.597085	0.149404	0.100222	0.892643	0.615594		0.161206	1.39701	2.26105	2.24108	2.06302	1.98711	1.93398	1.92306	2.41009	2.49789	2.49606	2.48411	2.17206	2.12431
8.48741	8.62043	8.54443	8.43743	8.38747	8.38548	8.56346	8.58248	8.78939	8.84139	8.51541	8.69828	8.84056	9.00151	8.52741	8.39643	8.11877	8.25477	8.55745	0.884729	1.6029	1.33253	1.06321	0.821378	0.76103	1.34041	1.12577	0.93656	0.871046	0.884836	0.591115	0.117676	0.0907952	0.88284	0.59921	0.209793	0.161965	1.38977	2.27093	2.23802	2.06002	1.987	1.92606	1.91903	2.40901	2.49403	2.49104	2.47904	2.18193	2.12201
8.56906	8.69806	8.62906	8.52308	8.47607	8.46808	8.63706	8.64105	8.85404	8.91304	8.60006	8.80204	8.864	9.01998	8.60506	8.4941	8.19606	8.33306	8.63606	0.872429	1.59246	1.31631	1.04817	0.822797	0.747661	1.33654	1.11516	0.935466	0.870727	0.872966	0.479074	0.112981	0.0694861	0.870342	0.578576	0.197037	0.150148	1.37917	2.275	2.229	2.052	1.97901	1.931	1.916	2.408	2.49	2.497	2.48301	2.185	2.17598
8.64274	8.77371	8.70569	8.61739	8.56056	8.56239	8.70484	8.70589	8.89628	8.9602	8.67374	8.84428	8.86695	8.99935	8.67874	8.61297	8.27073	8.40478	8.71073	0.870886	1.58748	1.31545	1.04506	0.807511	0.73713	1.33239	1.10943	0.930278	0.866777	0.868064	0.566853	0.114524	0.0529815	0.872149	0.561786	0.205889	0.159825	1.37834	2.27008	2.22605	2.05692	1.98588	1.92608	1.91108	2.40505	2.48803	2.50093	2.49283	2.18008	2.15634
8.71358	8.84458	8.77558	8.70846	8.67233	8.66837	8.77558	8.76266	8.92881	8.99778	8.74458	8.89569	8.87296	8.99801	8.7466	8.72136	8.36444	8.49745	8.77959	0.875422	1.5958	1.32063	1.04292	0.812369	0.730956	1.33155	1.10107	0.918779	0.851661	0.873715	0.516732	0.115236	0.0510102	0.87544	0.535189	0.184759	0.138659	1.38183	2.27	2.226	2.05104	1.986	1.92401	1.91199	2.40798	2.48204	2.50199	2.49896	2.18	2.15103
8.78103	8.91503	8.84303	8.79304	8.77905	8.77706	8.84503	8.82102	8.97201	9.016	8.81003	8.91801	8.877	8.998	8.81903	8.82305			8.84903	0.882787	1.60316	1.33246	1.06524	0.804653	0.735837	1.34027	1.10254	0.888577	0.823712	0.881547	0.516638	0.11584	0.049609	0.882117	0.53292			1.39052	2.27	2.226	2.055	1.989	1.92001	1.913	2.408	2.479	2.507	2.504	2.177	2.15401
8.84686	8.98479	8.90886	8.87262	8.88221	8.89889	8.90791	8.86229	8.98281	9.02091	8.87979	8.94454	8.87995	8.998	8.88191	8.91638			8.91486	0.897299	1.61431	1.34401	1.08257	0.832183	0.750015	1.35826	1.10425	0.883272	0.806508	0.895322	0.513455	0.116233	0.0474769	0.896983	0.533382			1.40388	2.26017	2.2319	2.055	1.99195	1.93278	1.92086	2.41291	2.47998	2.507	2.50597	2.16914	2.17366
8.91153	9.05052	8.98048	8.95043	8.99517	9.01714	8.97848	8.92156	9.00285	9.02398	8.94453	8.9589	8.88099	8.9841	8.94951	9.00337	8.78889	8.84858	8.98251	0.900448	1.62166	1.35267	1.0916	0.846319	0.76507	1.36376	1.10642	0.867715	0.794169	0.898051	0.492237	0.117252	0.0436779	0.900416	0.519672	0.142837	0.0575062	1.41226	2.25107	2.23696	2.05798	1.99299	1.93399	1.93787	2.413	2.48	2.50501	2.50501	2.16007	2.174
8.98212	9.11912	9.05012	9.02714	9.10318	9.13721	9.04613	8.9741	9.02104	9.03304	9.01412	8.98008	8.89102	8.98801	9.01912	9.12219	8.94431	9.01536	9.05312	0.906771	1.63344	1.35779	1.09763	0.856609	0.781393	1.36815	1.10224	0.862235	0.791708	0.90537	0.495682	0.122261	0.0435708	0.905532	0.535345	0.150549	0.0716074	1.42009	2.25099	2.24401	2.05799	1.991	1.95403	1.95003	2.41801	2.478	2.506	2.50201	2.16	2.16399
9.04591	9.18193	9.1149	9.10271	9.1974	9.24516	9.11286	9.02513	9.04165	9.05168	9.0789	9.02031	8.89985	8.99095	9.0839	9.2223	9.10526	9.20379	9.11593	0.907212	1.63384	1.36184	1.12051	0.88244	0.803818	1.3644	1.09956	0.870273	0.79584	0.905311	0.51215	0.122535	0.043983	0.906415	0.543049	0.144985	0.0702432	1.42108	2.24805	2.24892	2.05505	1.99198	1.96973	1.96573	2.42488	2.47702	2.50698	2.50692	2.15803	2.1581
9.1155	9.25448	9.1845	9.17845	9.29232	9.34528	9.17654	9.08457	9.0827	9.08277	9.14453	9.0478	8.90695	8.99398	9.1535	9.31235	9.2857	9.39264	9.18748	0.907458	1.63451	1.36478	1.11661	0.890077	0.826477	1.35935	1.10232	0.875393	0.806224	0.902679	0.516917	0.128199	0.044804	0.909468	0.556612	0.164407	0.0659016	1.42069	2.25892	2.25496	2.06195	1.99696	1.97993	1.98486	2.42699	2.47601	2.51593	2.51593	2.16594	2.15701
9.18505	9.32805	9.26204	9.25405	9.37905	9.43706	9.24905	9.13904	9.12403	9.11903	9.21505	9.09503	8.92101	8.996	9.22605	9.38504	9.44809	9.5781	9.25905	0.903199	1.63112	1.36237	1.12482	0.924043	0.850919	1.36711	1.10259	0.876753	0.813579	0.897959	0.525355	0.134001	0.0466829	0.905709	0.537304	0.162353	0.0818309	1.41667	2.255	2.26401	2.06301	1.992	1.97801	1.99501	2.434	2.484	2.51401	2.522	2.165	2.149
9.26463	9.39879	9.3259	9.32872	9.45274	9.5304	9.32175	9.19897	9.17119	9.16816	9.28972	9.14612	8.94263	9.00288	9.30858	9.44595	9.58859	9.72547	9.33569	0.902207	1.63108	1.367	1.13216	0.929103	0.863897	1.36669	1.10459	0.880732	0.827334	0.897095	0.533392	0.150979	0.0511041	0.90453	0.52859	0.166233	0.0981696	1.41608	2.255	2.27383	2.07087	1.98905	1.99078	2.0068	2.43597	2.49088	2.52383	2.52495	2.16303	2.14802
9.34444	9.47348	9.40246	9.39752	9.53542	9.60945	9.39846	9.26454	9.22959	9.22957	9.36944	9.21452	8.9718	9.02187	9.38944	9.52842	9.69228	9.83424	9.41048	0.895249	1.62576	1.36426	1.13308	0.93906	0.873821	1.35279	1.09745	0.875379	0.846277	0.891907	0.542883	0.154358	0.0591335	0.895921	0.502207	0.156937	0.0975762	1.41262	2.26294	2.28492	2.07994	1.99297	1.98405	2.01196	2.43699	2.49894	2.53095	2.53096	2.17094	2.14403
9.41204	9.54704	9.47204	9.46304	9.60203	9.67703	9.47604	9.34404	9.29004	9.29204	9.44104	9.29604	9.00303	9.03303	9.45404	9.61104	9.72802	9.87701	9.48604	0.891406	1.62268	1.35747	1.131	0.937675	0.872854	1.34432	1.09303	0.876216	0.843081	0.889327	0.552	0.155808	0.0657091	0.890865	0.500558	0.139033	0.0828415	1.40608	2.256	2.29501	2.081	1.999	1.982	2.013	2.44601	2.507	2.548	2.54	2.163	2.133
9.49263	9.61583	9.53984	9.53183	9.66296	9.73403	9.54778	9.42069	9.36178	9.36476	9.51868	9.37958	9.06888	9.08118	9.53659	9.68179	9.77421	9.90355	9.55581	0.883682	1.61225	1.35111	1.12299	0.927631	0.861936	1.33395	1.08163	0.868167	0.844437	0.88406	0.532709	0.151513	0.0639402	0.880821	0.516577	0.145087	0.0665577	1.3988	2.25698	2.30582	2.08887	1.999	1.98102	2.01005	2.45878	2.51093	2.55685	2.5459	2.16497	2.12513
9.57343	9.68948	9.61348	9.59456	9.71761	9.78365	9.62346	9.50143	9.47321	9.45536	9.60241	9.49518	9.15439	9.28852	9.61743	9.76839	9.80181	9.91591	9.62948	0.880303	1.6096	1.34552	1.11591	0.91491	0.845993	1.32073	1.06653	0.841798	0.835266	0.880535	0.536242	0.17654	0.132497	0.877632	0.517724	0.140831	0.0536805	1.39665	2.26594	2.31593	2.09893	2.00893	1.98596	1.99511	2.46396	2.51199	2.53814	2.54699	2.17195	2.11706
9.64206	9.76106	9.68106	9.65306	9.77004	9.82903	9.69506	9.58608	9.55209		9.67106	9.6091	9.25209	9.38809	9.68206	9.82503	9.827	9.926	9.69906	0.878943	1.60638	1.34399	1.09874	0.89394	0.82145	1.31926	1.0578	0.836547		0.881405	0.537916	0.189014	0.145215	0.874021	0.527655	0.138437	0.0488587	1.39446	2.274	2.32	2.104	2.016	1.985	1.98199	2.467	2.514	2.553		2.177	2.11901
9.71083	9.83081	9.74393	9.71298	9.8113	9.86145	9.76383	9.67154	9.65032		9.73983	9.71814	9.35032	9.48731	9.74788	9.8604	9.82995	9.92993	9.76291	0.882037	1.61203	1.35071	1.0983	0.872014	0.800193	1.32507	1.06851	0.843875		0.886818	0.522582	0.182403	0.139547	0.87461	0.52236	0.135244	0.0474835	1.3989	2.274	2.32295	2.10597	2.01993	1.98303	1.97512	2.467	2.51302	2.54808		2.177	2.12982
9.77958	9.89759	9.80761	9.77363	9.83585	9.88883	9.82761	9.75052	9.75934	9.75332	9.80759	9.83429	9.47623	9.49894	9.81758	9.89181	9.83298	9.93	9.8286	0.891949	1.62045	1.3596	1.10045	0.864067	0.788192	1.33436	1.07194	0.837421	0.751482	0.897087	0.529714	0.178195	0.0911192	0.883763	0.510066	0.131145	0.0469531	1.40922	2.27897	2.32499	2.10501	2.02298	1.983	1.97102	2.46601	2.51399	2.54701	2.54804	2.18197	2.14193
9.84606	9.96005	9.87405	9.83005	9.88302	9.91202	9.89105	9.82907	9.8671	9.87211	9.87706	9.93308	9.62114	9.67017	9.88206	9.91203	9.837	9.92299	9.89005	0.90349	1.63432	1.37023	1.10528	0.854054	0.782717	1.35298	1.0738	0.825288	0.74382	0.909	0.529878	0.148963	0.0649994	0.89445	0.502314	0.122052	0.0434495	1.42502	2.287	2.32	2.103	2.024	1.97599	1.967	2.468	2.519	2.553	2.548	2.19	2.152
9.91587	10.021	9.93895	9.88806	9.91056	9.93464	9.95497	9.90872	9.98903	10.0019	9.94392	10.0324	9.78732	9.87667	9.95286	9.95137	9.83995	9.91513	9.95594	0.915851	1.64193	1.38018	1.10866	0.858685	0.790563	1.3638	1.08884	0.846606	0.768394	0.9208	0.539023	0.128746	0.0642225	0.90683	0.507093	0.124845	0.04283	1.43502	2.29094	2.31606	2.10103	2.02105	1.96419	1.9611	2.4621	2.52195	2.5471	2.54308	2.19394	2.15003
9.98352	10.0865	9.99957	9.94261	9.95171	9.96479	10.0265	9.99141	10.1012	10.1271	10.0076	10.1323	9.96474	10.018	10.0225	9.97285	9.90553	9.9845	10.0215	0.923655	1.65308	1.38642	1.11264	0.871657	0.79624	1.36836	1.10873	0.870243	0.795021	0.92523	0.5252	0.128549	0.0501808	0.917574	0.480611	0.126776	0.0493332	1.44252	2.29199	2.31104	2.09405	2.01504	1.95904	1.95504	2.45505	2.52597	2.54501	2.53704	2.19301	2.15596
10.0442	10.1491	10.0662	10.0021	9.98612	10.0001	10.0972	10.0722	10.2042	10.2392	10.0682	10.2222	10.1404	10.2324	10.0852	10.0163		10.0878	10.0882	0.93102	1.65691	1.38611	1.11863	0.873325	0.798362	1.3699	1.12807	0.898479	0.823287	0.927735	0.578185	0.112208	0.0522173	0.929405	0.495861		0.0839177	1.44685	2.296	2.30699	2.092	2.01199	1.95599	1.94499	2.45498	2.52602	2.538	2.524	2.197	2.154
10.1099	10.208	10.1309	10.0561	10.0361	10.0403	10.1668	10.1467	10.2974	10.3383	10.1339	10.3007	10.3032	10.4031	10.1489	10.1232		10.0192	10.1519	0.927018	1.65689	1.38385	1.11279	0.871275	0.795283	1.36692	1.1353	0.92251	0.850554	0.921742	0.563963	0.0991431	0.0470483	0.927394	0.561725		0.0870466	1.44669	2.29698	2.3011	2.09003	2.00905	1.95108	1.94008	2.44812	2.53485	2.538	2.52203	2.19798	2.15498
10.1745	10.2765	10.1975	10.1196	10.0866	10.0877	10.2345	10.2264	10.3725	10.4373	10.1946	10.3834	10.4291	10.5252	10.2185		9.91478	9.98523	10.2215	0.921866	1.65133	1.37703	1.11236	0.861767	0.796908	1.36449	1.14414	0.954475	0.879517	0.920339	0.522484	0.141666	0.0854957	0.918523		0.145971	0.0365896	1.44161	2.29402	2.29504	2.09397	2.00801	1.94405	1.93305	2.45197	2.53103	2.53999	2.52399	2.19304	2.17188
10.2431	10.3391	10.2671	10.1841	10.1471	10.1451	10.3021	10.3011	10.4611	10.5351	10.2611	10.441			10.2891		9.95206	9.97702	10.2871	0.9145	1.63995	1.36915	1.10726	0.86501	0.790836	1.36557	1.14319	0.965858	0.888476	0.921331	0.536522			0.90295		0.160268	0.0435365	1.43492	2.28799	2.294	2.091	2.011	1.944	1.926	2.453	2.53399	2.54099	2.51899	2.19099	2.17698
10.3188	10.4079	10.3379	10.2559	10.2129	10.208	10.3699	10.365	10.5378	10.6147	10.3319	10.4873			10.3648		10.014	9.99275	10.3539	0.904766	1.63102	1.35847	1.10016	0.854843	0.786421	1.35873	1.13669	0.974088	0.894297	0.911842	0.599345			0.893196		0.188292	0.0804987	1.42549	2.27619	2.29498	2.08706	2.01002	1.94302	1.92698	2.45005	2.52809	2.53509	2.51211	2.17722	2.15928
[truncated: 64 more columns]
