# Supplementary material for: Kinematic Validation of a Multi-Kinect v2 Instrumented 10-Meter Walkway for Quantitative Gait Assessments
Source: PLoS One. 2015 Oct 13;10(10):e0139913. doi: 10.1371/journal.pone.0139913 (PMC4603795; doi:10.1371/journal.pone.0139913)
Supplement: S1 Data — (ZIP) [file pone.0139913.s001.zip › S1_Data/pp9_trial1.xls]

## Sheet: Sheet1
Kinect(x) SpineBase	Kinect(x) Head	Kinect(x) ShoulderLeft	Kinect(x) ElbowLeft	Kinect(x) WristLeft	Kinect(x) HandLeft	Kinect(x) ShoulderRight	Kinect(x) ElbowRight	Kinect(x) WristRight	Kinect(x) HandRight	Kinect(x) HipLeft	Kinect(x) KneeLeft	Kinect(x) AnkleLeft	Kinect(x) FootLeft	Kinect(x) HipRight	Kinect(x) KneeRight	Kinect(x) AnkleRight	Kinect(x) FootRight	Kinect(x) SpineShoulder	Kinect(y) SpineBase	Kinect(y) Head	Kinect(y) ShoulderLeft	Kinect(y) ElbowLeft	Kinect(y) WristLeft	Kinect(y) HandLeft	Kinect(y) ShoulderRight	Kinect(y) ElbowRight	Kinect(y) WristRight	Kinect(y) HandRight	Kinect(y) HipLeft	Kinect(y) KneeLeft	Kinect(y) AnkleLeft	Kinect(y) FootLeft	Kinect(y) HipRight	Kinect(y) KneeRight	Kinect(y) AnkleRight	Kinect(y) FootRight	Kinect(y) SpineShoulder	Kinect(z) SpineBase	Kinect(z) Head	Kinect(z) ShoulderLeft	Kinect(z) ElbowLeft	Kinect(z) WristLeft	Kinect(z) HandLeft	Kinect(z) ShoulderRight	Kinect(z) ElbowRight	Kinect(z) WristRight	Kinect(z) HandRight	Kinect(z) HipLeft	Kinect(z) KneeLeft
0.036	0.106999	0.108	0.095	0.171	0.2	0.117999	0.066	0.123	0.14	0.075	0.057	-0.00499888	0.0809993	0.082	0.038	-0.00500112	0.0789989	0.092	0.90223	1.64537	1.39649	1.15395	0.91348	0.829068	1.40738	1.14356	0.89611	0.816379	0.90423	0.53795	0.142688	0.0673683	0.89815	0.51503	0.131052	0.0582316	1.44499	2.237	2.237	2.077	2.017	1.949	1.928	2.403	2.45	2.441	2.417	2.151	2.116
0.0360229	0.111	0.111023	0.0980076	0.171023	0.197	0.121	0.0690076	0.123023	0.143023	0.0750076	0.057	-0.00497714	0.0890762	0.0850076	0.038	-0.005	0.08	0.0950381	0.902097	1.64446	1.39563	1.15549	0.914054	0.82256	1.40648	1.14292	0.896234	0.817857	0.904266	0.537687	0.143055	0.0658135	0.897718	0.515142	0.129157	0.0574505	1.44394	2.23699	2.239	2.07599	2.01602	1.94898	1.929	2.402	2.44902	2.44098	2.41598	2.15103	2.116
0.039	0.111086	0.114043	0.0990648	0.174	0.197065	0.121065	0.0700648	0.126	0.14587	0.076	0.0569784	-0.00210796	0.0988489	0.086	0.038	-0.005	0.08	0.1	0.901694	1.64446	1.39409	1.15285	0.913244	0.825142	1.40534	1.14365	0.895512	0.818755	0.903777	0.533359	0.142454	0.0533482	0.897451	0.51406	0.128785	0.0575101	1.44299	2.236	2.23898	2.07506	2.01898	1.947	1.92898	2.40198	2.45198	2.439	2.41406	2.155	2.11591
0.039	0.114993	0.115997	0.101995	0.174	0.199995	0.123995	0.072995	0.126	0.14001	0.076	0.0560017	-0.00699169	0.0920116	0.086	0.038	-0.005	0.08	0.1	0.90142	1.64402	1.39387	1.15063	0.912511	0.824331	1.4049	1.14462	0.896049	0.817612	0.90364	0.534678	0.146244	0.0577924	0.897051	0.514489	0.12903	0.0570608	1.44311	2.236	2.238	2.078	2.018	1.947	1.928	2.401	2.451	2.439	2.417	2.155	2.11201
0.039	0.11603	0.119	0.102	0.17412	0.20001	0.12501	0.073	0.127	0.13706	0.0760299	0.056	-0.00497008	0.0960199	0.086	0.0380299	-0.008	0.0799701	0.10004	0.901289	1.64454	1.39379	1.15001	0.9124	0.821074	1.40478	1.14414	0.896489	0.81811	0.903569	0.53377	0.1435	0.0540217	0.896889	0.514694	0.127663	0.0568697	1.44324	2.236	2.24198	2.077	2.018	1.94693	1.92803	2.40403	2.451	2.443	2.41798	2.15498	2.112
0.0390655	0.119087	0.119087	0.102109	0.185956	0.201131	0.126087	0.0730873	0.127	0.143153	0.079	0.0560655	-0.002	0.098	0.0860655	0.041	-0.008	0.077	0.104	0.901171	1.64264	1.39387	1.14985	0.894692	0.816545	1.4046	1.14436	0.896432	0.820058	0.903479	0.533744	0.138502	0.0482581	0.896784	0.515091	0.12993	0.0588224	1.44256	2.23596	2.24007	2.07704	2.01804	1.94009	1.93096	2.40698	2.45104	2.443	2.41593	2.153	2.11198
0.0419993	0.122999	0.122999	0.106999	0.184	0.206999	0.129999	0.076999	0.127	0.149998	0.079	0.0589993	-0.002	0.098	0.0889993	0.041	-0.008	0.077	0.104	0.90168	1.64339	1.39442	1.15012	0.901508	0.819899	1.40557	1.1443	0.89651	0.8195	0.90388	0.53301	0.13857	0.0490698	0.89741	0.51513	0.12947	0.0584801	1.44382	2.234	2.243	2.079	2.02	1.944	1.929	2.406	2.453	2.443	2.413	2.153	2.111
0.0420298	0.127082	0.12603	0.107007	0.182	0.20103	0.131052	0.0810298	0.130082	0.151075	0.082	0.059	-0.00299254	0.101037	0.0890224	0.0410597	-0.00797762	0.0770149	0.110067	0.901449	1.64131	1.39389	1.14935	0.906524	0.816274	1.40507	1.14429	0.899166	0.819934	0.903641	0.533079	0.135211	0.0482485	0.897218	0.514766	0.129322	0.0587262	1.44198	2.23402	2.245	2.07801	2.02003	1.949	1.93101	2.40901	2.45201	2.44199	2.41699	2.152	2.111
0.0460834	0.138083	0.13	0.108021	0.182	0.205	0.138083	0.0850209	0.141	0.160917	0.0821043	0.0591043	-0.002	0.105771	0.0920834	0.0491668	-0.005	0.079	0.119083	0.901354	1.64348	1.3937	1.14677	0.907063	0.816789	1.40482	1.14261	0.884084	0.817667	0.903719	0.533049	0.136709	0.0482168	0.89696	0.512876	0.136189	0.0608854	1.44286	2.23698	2.24504	2.08	2.02406	1.949	1.933	2.41004	2.45406	2.441	2.41596	2.15206	2.11104
0.0499889	0.141989	0.13	0.108997	0.182	0.205	0.141989	0.0859972	0.141	0.157011	0.0869862	0.0639862	-0.002	0.0950304	0.0959889	0.0569779	-0.005	0.079	0.122989	0.901559	1.64162	1.39366	1.14579	0.9072	0.818166	1.40603	1.14277	0.888507	0.811906	0.90367	0.535812	0.139013	0.0560279	0.897429	0.514575	0.13612	0.0611393	1.44286	2.236	2.24699	2.08	2.02699	1.949	1.933	2.41199	2.45699	2.441	2.41401	2.15499	2.11299
0.0540686	0.147108	0.142127	0.117078	0.195039	0.21598	0.146049	0.0930392	0.145049	0.167039	0.0940392	0.0640294	-0.002	0.0949412	0.101039	0.060049	-0.00497061	0.0840294	0.127049	0.900786	1.63893	1.39433	1.14778	0.894466	0.811498	1.40415	1.1454	0.894139	0.813339	0.902695	0.534011	0.142137	0.0574391	0.896858	0.513726	0.13568	0.0606444	1.44102	2.23801	2.24903	2.08306	2.03101	1.94402	1.93305	2.41403	2.45802	2.44402	2.42202	2.15602	2.11299
0.061107	0.158193	0.155086	0.125214	0.199021	0.21415	0.151171	0.097	0.150086	0.17115	0.098107	0.0671498	-0.00193578	0.0890642	0.10515	0.0650642	-0.002	0.0870428	0.132171	0.900406	1.63609	1.39365	1.15102	0.891145	0.812356	1.4057	1.14423	0.890921	0.809436	0.902189	0.532059	0.14789	0.0583395	0.896613	0.512364	0.134637	0.0610688	1.44068	2.23904	2.25209	2.08906	2.032	1.94609	1.93802	2.41709	2.46	2.44604	2.42402	2.15804	2.11202
0.065999	0.166998	0.158999	0.134998	0.2	0.220999	0.158998	0.097	0.153999	0.177999	0.102999	0.0739986	0.000999392	0.0919994	0.111999	0.0679994	-0.002	0.0889996	0.139998	0.8993	1.63433	1.39401	1.14857	0.895939	0.81401	1.40388	1.14395	0.887751	0.818408	0.90125	0.529281	0.14696	0.0574002	0.89537	0.51257	0.13452	0.0601002	1.43929	2.241	2.256	2.092	2.032	1.95	1.939	2.421	2.46	2.448	2.425	2.16	2.113
0.0710606	0.176091	0.168106	0.141061	0.204015	0.224045	0.163076	0.106068	0.158038	0.176068	0.108076	0.0861742	0.00103029	0.0920985	0.118038	0.0690303	-0.000969708	0.089	0.148068	0.898834	1.63142	1.39342	1.14765	0.897505	0.809022	1.40434	1.1416	0.886182	0.814527	0.901245	0.52829	0.146877	0.057357	0.894415	0.510976	0.13512	0.0600695	1.43813	2.24603	2.26402	2.09607	2.03703	1.95205	1.93804	2.42305	2.46406	2.45004	2.42904	2.16506	2.11605
0.0792085	0.188271	0.182021	0.149125	0.20625	0.230104	0.173167	0.115188	0.163167	0.185146	0.118167	0.109542	0.00522935	0.105083	0.123271	0.073146	0.00306255	0.0889791	0.157188	0.896788	1.62628	1.39327	1.14298	0.90059	0.815701	1.40199	1.13868	0.889012	0.811454	0.899274	0.519021	0.146264	0.0503708	0.892411	0.510485	0.13777	0.0600083	1.43363	2.25017	2.26713	2.10508	2.04113	1.95806	1.9431	2.4301	2.47208	2.45502	2.43402	2.17308	2.12304
0.0889757	0.200968	0.182998	0.154985	0.217971	0.234988	0.180981	0.123978	0.170981	0.191983	0.125981	0.134937	0.0159733	0.10899	0.135968	0.079983	0.00599271	0.0880024	0.165978	0.896211	1.62194	1.39452	1.14617	0.890754	0.808727	1.40265	1.14073	0.886297	0.808837	0.899001	0.512496	0.138489	0.0485346	0.891502	0.510241	0.139625	0.0599302	1.43189	2.25798	2.27299	2.10899	2.04699	1.96099	1.94799	2.43499	2.47599	2.456	2.435	2.17699	2.125
0.0950898	0.21411	0.18713	0.16309	0.22711	0.24815	0.19815	0.132219	0.1801	0.20403	0.13508	0.179449	0.0243193	0.10817	0.14209	0.0850698	0.006	0.08801	0.17713	0.893342	1.6193	1.39509	1.14337	0.88845	0.808743	1.39656	1.13669	0.884504	0.807991	0.896294	0.516366	0.139272	0.0508893	0.888541	0.507509	0.138774	0.0596957	1.43085	2.26605	2.28003	2.11106	2.05115	1.96504	1.95502	2.44302	2.48011	2.46407	2.43809	2.18104	2.12306
0.10421	0.225419	0.200272	0.172147	0.238272	0.263063	0.213272	0.154084	0.190105	0.207189	0.143147	0.224587	0.0563352	0.125545	0.151272	0.092	0.00608381	0.0892514	0.190251	0.89153	1.61827	1.39384	1.14584	0.885296	0.808784	1.39424	1.13295	0.886974	0.80423	0.894604	0.509066	0.127648	0.0499201	0.886659	0.501305	0.138122	0.0591246	1.42791	2.27115	2.28308	2.11713	2.06602	1.96913	1.95719	2.44513	2.49104	2.47113	2.44717	2.18519	2.12896
0.113998	0.244996	0.212997	0.178999	0.250997	0.265999	0.225997	0.157999	0.194999	0.215998	0.149999	0.251994	0.0719969	0.150995	0.163997	0.092	0.00999921	0.100998	0.201998	0.88918	1.60966	1.38939	1.12766	0.879021	0.798692	1.39307	1.13433	0.890439	0.809819	0.891971	0.513099	0.132689	0.0541292	0.88474	0.493122	0.13589	0.0523314	1.42402	2.278	2.287	2.123	2.067	1.975	1.966	2.451	2.493	2.477	2.455	2.194	2.127
0.124076	0.253213	0.218175	0.187061	0.256038	0.283008	0.242114	0.176106	0.206061	0.220068	0.160068	0.288266	0.131281	0.210259	0.171099	0.10203	0.01	0.0959924	0.219144	0.886694	1.60833	1.38689	1.13537	0.875862	0.802175	1.38928	1.13356	0.885072	0.801033	0.889883	0.521306	0.125407	0.0535918	0.881924	0.495815	0.138437	0.0531109	1.41955	2.27806	2.29107	2.12005	2.06803	1.98002	1.97502	2.45702	2.50498	2.48703	2.46406	2.19403	2.12907
0.134369	0.281542	0.241499	0.19526	0.26126	0.28426	0.257672	0.190239	0.214347	0.229347	0.169325	0.323434	0.169323	0.244889	0.18439	0.106195	0.0102603	0.0951084	0.238477	0.884556	1.59934	1.38407	1.13342	0.876157	0.80015	1.38597	1.13095	0.871059	0.794736	0.888934	0.529886	0.159977	0.0628893	0.878409	0.495203	0.137996	0.0546354	1.41512	2.28593	2.30004	2.12707	2.07207	1.98215	1.97807	2.45915	2.50309	2.49113	2.47211	2.19804	2.13809
0.150962	0.305944	0.263948	0.206973	0.272973	0.295973	0.28793	0.200975	0.229964	0.244964	0.183966	0.342955	0.228863	0.284908	0.20196	0.11498	0.021973	0.0999888	0.259951	0.881657	1.59009	1.38376	1.13165	0.880071	0.799262	1.37989	1.12425	0.871918	0.787337	0.886855	0.531037	0.149494	0.0597073	0.874778	0.494442	0.136483	0.0593791	1.40797	2.28301	2.302	2.12999	2.07499	1.98898	1.98099	2.46598	2.50699	2.49699	2.47699	2.2	2.14199
0.169208	0.325327	0.283287	0.229198	0.282109	0.30605	0.306257	0.233149	0.250158	0.261198	0.205168	0.380149	0.286673	0.358069	0.220198	0.124059		0.11402	0.282267	0.879982	1.58977	1.37893	1.12412	0.878082	0.796473	1.37552	1.12351	0.863469	0.782469	0.88605	0.538453	0.171815	0.0593758	0.872296	0.47595		0.049555	1.40601	2.28411	2.303	2.13401	2.07797	1.993	1.98102	2.46705	2.51702	2.50405	2.48208	2.20009	2.15002
0.190349	0.358408	0.312408	0.249272	0.293214	0.311116	0.332505	0.248505	0.266466	0.28133	0.222349	0.395446	0.355378	0.466359	0.240388	0.131048			0.309388	0.875166	1.58169	1.37285	1.1012	0.873076	0.792624	1.37108	1.11371	0.859198	0.782403	0.880021	0.536702	0.136541	0.0562131	0.868812	0.45618			1.40133	2.29502	2.303	2.135	2.07498	1.99306	1.98296	2.47202	2.51904	2.50914	2.49016	2.20902	2.15212
0.208007	0.379014	0.333008	0.263013	0.304006	0.317004	0.35801	0.274008	0.290006	0.298007	0.240009	0.41801	0.425032	0.535035	0.260007				0.329012	0.872948	1.57846	1.36859	1.09544	0.861763	0.786748	1.36621	1.08751	0.853029	0.782547	0.878058	0.531763	0.148223	0.0689998	0.866398				1.39867	2.296	2.303	2.135	2.074	1.996	1.981	2.473	2.521	2.516	2.498	2.21	2.158
0.225185	0.411282	0.351311	0.292163	0.317082	0.327096	0.38023	0.2932	0.30317	0.313133	0.261156	0.440089	0.498356	0.614489	0.27717				0.356267	0.868869	1.56465	1.36412	1.08946	0.846864	0.781469	1.3631	1.09774	0.849971	0.776679	0.873816	0.516315	0.132522	0.0688044	0.862534				1.39024	2.29399	2.30299	2.13798	2.07502	1.992	1.97799	2.473	2.52499	2.51402	2.50001	2.206	2.15804
0.25061	0.449715	0.393631	0.314925	0.328589	0.340357	0.411589	0.320547	0.326778	0.33182	0.282652	0.453093	0.547072	0.681388	0.30061				0.392568	0.864691	1.56148	1.35206	1.08347	0.841969	0.775862	1.35705	1.08264	0.846046	0.77096	0.869184	0.519678	0.159159	0.0909371	0.85892				1.38425	2.29202	2.30089	2.13492	2.07781	1.99192	1.97685	2.47296	2.52304	2.51704	2.50094	2.20594	2.16415
0.278921	0.482908	0.422918	0.35788	0.355924	0.356954	0.438924	0.345929	0.362899	0.369894	0.312916	0.503859	0.596861	0.745821	0.328921				0.418927	0.860581	1.54702	1.3454	1.06933	0.840065	0.771771	1.35218	1.09513	0.843537	0.761217	0.864264	0.456885	0.139604	0.0963749	0.855689				1.37775	2.293	2.29601	2.13101	2.06902	1.98801	1.97002	2.47101	2.52499	2.51899	2.49801	2.20301	2.17098
0.30845	0.5203	0.47224	0.38439	0.38239	0.38128	0.48027	0.38338	0.38824	0.39528	0.34935	0.52043	0.62237	0.76041	0.35454				0.45736	0.856685	1.54284	1.33702	1.05846	0.828916	0.755237	1.35409	1.0981	0.828589	0.759129	0.86212	0.506394	0.175549	0.108345	0.850451				1.37242	2.28308	2.29093	2.12893	2.06397	1.98191	1.96897	2.46695	2.51498	2.52099	2.49998	2.19408	2.17699
0.353607	0.551109	0.497109	0.423962	0.421544	0.409774	0.508067	0.42169	0.413088	0.423837	0.384753	0.563586	0.659167	0.801167	0.408377				0.493983	0.852033	1.53908	1.33615	1.05317	0.794889	0.742123	1.34921	1.06615	0.824887	0.761248	0.857052	0.460295	0.14375	0.0849814	0.846322				1.36524	2.29102	2.28377	2.12177	2.06083	1.97304	1.9659	2.46185	2.51283	2.51992	2.49808	2.20204	2.17602
0.381991	0.602984	0.548984	0.468986	0.446992	0.445988	0.557984	0.45399	0.463984	0.462988	0.419989	0.590991	0.666998	0.808998	0.425994				0.539985	0.844682	1.54214	1.33176	1.05639	0.799029	0.744599	1.3513	1.09972	0.840195	0.770047	0.853401	0.463319	0.141861	0.0822409	0.835633				1.36765	2.292	2.273	2.111	2.053	1.975	1.961	2.455	2.505	2.516	2.502	2.204	2.177
0.435305	0.635336	0.589282	0.512313	0.504328	0.484397	0.602259	0.501183	0.495343	0.497282	0.473259	0.632275	0.698	0.832977	0.480381				0.57829	0.843725	1.54892	1.33286	1.05318	0.819662	0.741677	1.35281	1.07691	0.827768	0.772963	0.850281	0.536552	0.137809	0.0681435	0.836285				1.37199	2.28103	2.26594	2.10396	2.05198	1.97692	1.96898	2.43996	2.49996	2.51296	2.49795	2.19305	2.16002
0.475879	0.679711	0.626753	0.553858	0.548109	0.537255	0.637046	0.526109	0.540669	0.534858	0.507941	0.668335	0.698126	0.830021	0.530711	0.432255		0.480234	0.616837	0.858919	1.55629	1.34519	1.0573	0.795781	0.750704	1.36241	1.09051	0.84448	0.77616	0.855923	0.531764	0.137662	0.0658492	0.861789	0.551003		0.201744	1.38461	2.28471	2.25792	2.09881	2.04894	1.96621	1.966	2.43479	2.49477	2.50783	2.49185	2.19875	2.1619
0.516891	0.712912	0.661906	0.593893	0.599862	0.595844	0.68587	0.577862	0.571917	0.574893	0.551883	0.683958	0.703984	0.830997	0.563912	0.490844		0.537847	0.655896	0.868215	1.57262	1.35255	1.06235	0.826149	0.764443	1.37462	1.1005	0.848699	0.785984	0.87101	0.538961	0.134937	0.0588087	0.865031	0.539939		0.182322	1.39363	2.27104	2.25401	2.09002	2.04601	1.97597	1.966	2.42503	2.48403	2.50002	2.48502	2.18703	2.15701
0.55346	0.74331	0.70438	0.64446	0.65662	0.649631	0.70335	0.60624	0.62833	0.62545	0.58153	0.71417	0.708	0.83195	0.60639	0.556701		0.577691	0.69031	0.875584	1.58412	1.35904	1.06729	0.824882	0.754941	1.38068	1.12614	0.869182	0.794129	0.874783	0.534331	0.135722	0.0570684	0.875196	0.535958		0.180819	1.40087	2.27291	2.247	2.08697	2.03598	1.97496	1.96597	2.42299	2.48496	2.49595	2.47796	2.18789	2.16398
0.599875	0.774673	0.742696	0.6911	0.719459	0.713661	0.738718	0.631055	0.661875	0.670875	0.634875	0.731494	0.70818	0.827	0.645965	0.627257		0.643846	0.721718	0.881006	1.58735	1.37053	1.09371	0.828432	0.767932	1.39025	1.11897	0.866628	0.799909	0.882132	0.533325	0.135958	0.057904	0.877872	0.533659		0.169308	1.40611	2.26393	2.24684	2.08393	2.03396	1.97107	1.96298	2.422	2.48087	2.49096	2.47402	2.17702	2.162
0.637981	0.803985	0.772985	0.738976	0.782968	0.785964	0.769984	0.676977	0.699981	0.708981	0.672981	0.752989	0.715996	0.827	0.687979	0.681973		0.550047	0.752984	0.886057	1.59672	1.37177	1.11897	0.843333	0.76889	1.3988	1.12211	0.875685	0.796822	0.886148	0.530052	0.138479	0.0580799	0.884497	0.527073		0.147001	1.41471	2.261	2.24	2.081	2.032	1.974	1.962	2.422	2.475	2.489	2.475	2.178	2.162
0.672364	0.833265	0.803364	0.773394	0.847493	0.851569	0.788379	0.698379	0.738364	0.752371	0.710349	0.761114	0.71603	0.824	0.719364	0.744523	0.469781	0.612728	0.787258	0.892138	1.60835	1.37817	1.12493	0.856979	0.775819	1.39924	1.11885	0.863782	0.803724	0.89218	0.523946	0.138337	0.0572615	0.889716	0.535745	0.184416	0.143248	1.4213	2.25698	2.24099	2.07795	2.02797	1.96302	1.96494	2.423	2.47195	2.48695	2.475	2.17298	2.16602
0.720555	0.868598	0.851683	0.825875	0.913451	0.927515	0.838598	0.748384	0.78647	0.801619	0.756683	0.776213	0.72	0.824	0.767534	0.814003	0.573131	0.707936	0.821768	0.89841	1.61335	1.38449	1.1351	0.862387	0.791681	1.41327	1.12797	0.893118	0.814778	0.897505	0.510166	0.13918	0.0574493	0.897159	0.53589	0.158772	0.11592	1.42928	2.25504	2.24002	2.072	2.02394	1.96587	1.95702	2.42279	2.46502	2.48106	2.47502	2.171	2.16794
0.745935	0.89593	0.88292	0.865897	0.97983	0.996822	0.86593	0.765955	0.807945	0.829927	0.78792	0.785975	0.72	0.824	0.791937	0.859882	0.624867	0.705008	0.85691	0.900714	1.62505	1.39012	1.14137	0.879187	0.802712	1.41106	1.1301	0.9049	0.820186	0.898657	0.50222	0.136437	0.0569613	0.900312	0.510744	0.147419	0.0783962	1.434	2.25699	2.241	2.072	2.02101	1.96002	1.958	2.41303	2.466	2.48399	2.476	2.171	2.16501
0.795193	0.936213	0.927261	0.919309	1.03265	1.06755	0.904232	0.815242	0.852358	0.869368	0.833203	0.795097	0.724	0.824	0.842184	0.92259	0.734161	0.801122	0.89229	0.903753	1.62878	1.39856	1.13274	0.901228	0.821126	1.41196	1.12756	0.907624	0.82478	0.901135	0.500375	0.132871	0.0574995	0.903951	0.513785	0.141396	0.0642352	1.44061	2.25408	2.24203	2.06805	2.01	1.96802	1.96002	2.41106	2.46299	2.48995	2.47698	2.17007	2.16097
0.816138	0.958843	0.955116	0.952095	1.10026	1.12533	0.929159	0.841032	0.889885	0.907969	0.855201	0.805358	0.724021	0.824	0.862074	0.984116	0.855486	0.919181	0.922864	0.90605	1.63647	1.40136	1.14504	0.905298	0.833203	1.41279	1.12793	0.891712	0.825591	0.902605	0.502991	0.13297	0.055365	0.907035	0.513627	0.140066	0.0598042	1.44075	2.26183	2.24508	2.073	2.00992	1.96981	1.962	2.41692	2.46202	2.48492	2.47498	2.17681	2.15796
0.868986	0.99799	1.00699	1.00299	1.15898	1.18698	0.982986	0.888987	0.930989	0.952988	0.910985	0.821996	0.725	0.824	0.911987	1.03599	0.97097	1.06696	0.96299	0.901871	1.6387	1.39883	1.15708	0.911718	0.841708	1.40678	1.1236	0.894579	0.817282	0.898201	0.506749	0.13484	0.0537404	0.903091	0.531585	0.144049	0.0669681	1.4436	2.254	2.249	2.073	2.006	1.961	1.962	2.413	2.463	2.481	2.474	2.168	2.156
0.901295	1.03036	1.03925	1.04837	1.1975	1.24437	1.0054	0.929356	0.980295	0.995318	0.939326	0.837318	0.73503	0.824023	0.944295	1.09129	1.09885	1.21497	0.996379	0.89706	1.6388	1.39335	1.16535	0.923129	0.848684	1.40473	1.12418	0.884148	0.808452	0.89339	0.513291	0.13837	0.0534063	0.898401	0.512923	0.145873	0.0698142	1.44153	2.25401	2.24902	2.07205	2.00501	1.96999	1.96498	2.41602	2.46395	2.47901	2.47298	2.169	2.15097
0.941063	1.07781	1.07313	1.09754	1.26356	1.294	1.05881	0.976855	1.01967	1.03788	0.983063	0.879292	0.739063	0.826979	0.984022	1.13013	1.21254	1.3445	1.04675	0.890223	1.63243	1.38859	1.1526	0.915146	0.84776	1.39273	1.10635	0.87596	0.795433	0.886538	0.531761	0.150196	0.0528664	0.891725	0.502352	0.157817	0.0901051	1.43425	2.25485	2.25104	2.07808	2.00613	1.96896	1.96296	2.41902	2.45808	2.48004	2.47004	2.16885	2.14698
0.990858	1.11589	1.12585	1.12293	1.28992	1.34087	1.09689	1.01689	1.05091	1.07888	1.03286	0.892961	0.741992	0.826003	1.03186	1.18285	1.33166	1.46167	1.0819	0.877267	1.62305	1.37527	1.14178	0.916347	0.844001	1.38271	1.10321	0.87598	0.789038	0.874734	0.531341	0.150021	0.0503572	0.877909	0.482796	0.143621	0.0940886	1.42433	2.24802	2.25299	2.08199	2.01198	1.96701	1.96101	2.42	2.46199	2.48199	2.47199	2.16202	2.146
1.03448	1.1634	1.15452	1.1743	1.34221	1.38133	1.14139	1.06633	1.1094	1.13039	1.07447	0.968116	0.761913	0.829029	1.08044	1.22953	1.37521	1.51318	1.13634	0.867198	1.61261	1.37094	1.13287	0.912158	0.835109	1.37011	1.09254	0.859517	0.779049	0.865296	0.567108	0.174411	0.0615567	0.867444	0.486149	0.176235	0.11575	1.41198	2.25098	2.25808	2.08303	2.01601	1.96404	1.96596	2.42604	2.46595	2.47608	2.46604	2.16699	2.13803
1.08409	1.20509	1.20899	1.20607	1.36497	1.41565	1.18214	1.10114	1.15114	1.17116	1.12316	0.980862	0.753295	0.832063	1.12616	1.28514	1.39744	1.53244	1.17207	0.855648	1.60601	1.3555	1.12753	0.906401	0.829562	1.35922	1.08736	0.845927	0.776544	0.853557	0.531788	0.151028	0.0510214	0.85648	0.488459	0.170361	0.106337	1.40634	2.24894	2.26617	2.08613	2.01708	1.96804	1.962	2.43008	2.46108	2.48389	2.46998	2.16592	2.14094
1.13499	1.25599	1.25499	1.25599	1.40999	1.44599	1.23499	1.15399	1.20399	1.22499	1.17699	1.02099	0.766996	0.834999	1.17999	1.33799	1.41799	1.55299	1.22199	0.849512	1.60027	1.34829	1.11248	0.887825	0.813834	1.34767	1.07442	0.84531	0.759495	0.847812	0.513095	0.15187	0.0515499	0.849972	0.506575	0.160153	0.0945532	1.40246	2.246	2.274	2.092	2.021	1.97	1.962	2.434	2.465	2.479	2.469	2.162	2.138
1.18852	1.30647	1.29251	1.29238	1.42121	1.46414	1.28654	1.20857	1.26059	1.27556	1.22748	1.08478	0.810481	0.85927	1.23451	1.38447	1.46108	1.59197	1.27252	0.849249	1.59752	1.3526	1.1104	0.881872	0.802742	1.34519	1.07893	0.834725	0.763747	0.849373	0.502271	0.15251	0.0542177	0.84786	0.491276	0.141435	0.0716602	1.40146	2.23908	2.27806	2.09804	2.02309	1.97	1.96299	2.43806	2.46805	2.47798	2.46999	2.15605	2.13592
1.24089	1.35404	1.34385	1.33062	1.44232	1.47808	1.34106	1.26615	1.32017	1.33208	1.27604	1.16383	0.859634	0.88999	1.28591	1.43168	1.46917	1.58906	1.32485	0.856215	1.6062	1.35865	1.10346	0.87299	0.793863	1.35099	1.07395	0.83819	0.75582	0.856785	0.495509	0.17647	0.0656494	0.853886	0.504699	0.151783	0.0724942	1.40549	2.247	2.28417	2.10211	2.03211	1.97004	1.96204	2.44402	2.47306	2.47592	2.46894	2.16102	2.12789
1.28193	1.40192	1.38294	1.35895	1.45698	1.48199	1.38992	1.31891	1.37391	1.38192	1.32392	1.24786	0.934876	1.0737	1.32793	1.46295	1.47699	1.592	1.36394	0.861052	1.60523	1.36282	1.10301	0.866561	0.787111	1.35673	1.07746	0.836802	0.766892	0.863918	0.498226	0.187542	0.147106	0.856935	0.505589	0.149154	0.0644033	1.41131	2.247	2.29199	2.10699	2.03699	1.972	1.964	2.445	2.476	2.47201	2.466	2.162	2.12301
1.33349	1.44246	1.4154	1.39625	1.47817	1.49109	1.44234	1.3735	1.42752	1.43551	1.3675	1.33181	1.02083		1.37949	1.48522	1.48307	1.59507	1.41435	0.869332	1.61753	1.37049	1.10692	0.86199	0.789748	1.36333	1.08488	0.836554	0.763685	0.872054	0.505213	0.196473		0.864235	0.504974	0.147348	0.0604084	1.41719	2.25509	2.29702	2.11004	2.04202	1.97298	1.96104	2.44507	2.47905	2.483	2.46505	2.16612	2.12002
1.38277	1.48888	1.45586	1.42179	1.49527	1.50036	1.47698	1.42398	1.48019	1.48725	1.41773	1.41332	1.10459		1.42881	1.50731	1.49006	1.60213	1.45007	0.874642	1.61755	1.37447	1.10363	0.859949	0.791571	1.36595	1.08652	0.840187	0.76645	0.878475	0.510193	0.199129		0.868873	0.496434	0.141131	0.0532476	1.42398	2.26433	2.29902	2.11394	2.04396	1.97098	1.96496	2.4521	2.48404	2.48304	2.47002	2.17827	2.122
1.41898	1.52998	1.49598	1.45898	1.50799	1.51699	1.52298	1.46998	1.53597	1.54597	1.45198	1.47497	1.17896	1.31096	1.46698	1.52199	1.493	1.608	1.49997	0.879428	1.63029	1.3812	1.10222	0.857581	0.793949	1.37799	1.09856	0.854583	0.781432	0.881059	0.497686	0.172404	0.132834	0.875557	0.49664	0.136942	0.0507913	1.42964	2.27999	2.3	2.111	2.042	1.97	1.963	2.457	2.486	2.485	2.471	2.19099	2.122
1.46129	1.57428	1.52834	1.48034	1.5252	1.53023	1.56934	1.51137	1.59334	1.60341	1.49129	1.55843	1.27979	1.30517	1.51327	1.53306	1.493	1.602	1.53231	0.888599	1.63201	1.38687	1.10436	0.860689	0.799471	1.38417	1.11039	0.861489	0.79706	0.890703	0.517064	0.170463	0.0888821	0.884081	0.495804	0.136267	0.0461985	1.43859	2.28003	2.29601	2.11201	2.04299	1.96799	1.96198	2.45596	2.49306	2.48704	2.47599	2.19203	2.12799
1.50171	1.61386	1.57462	1.52628	1.55254	1.56152	1.61673	1.5629	1.64112	1.66016	1.53171	1.61833	1.38948	1.46639	1.55086	1.5413	1.49315	1.60202	1.57482	0.896653	1.63903	1.39447	1.11528	0.866169	0.805204	1.38783	1.11504	0.879225	0.81089	0.899323	0.517438	0.145663	0.0721739	0.891128	0.493381	0.135759	0.045937	1.44446	2.28415	2.29687	2.11402	2.04198	1.96598	1.95898	2.44991	2.501	2.49215	2.47506	2.19609	2.12617
1.53392	1.6529	1.60293	1.53897	1.57694	1.58494	1.64991	1.60389	1.69187	1.71286	1.56392	1.67884	1.50171	1.57472	1.5899	1.55496	1.49998	1.603	1.6119	0.899064	1.64346	1.39689	1.11689	0.871566	0.810387	1.39601	1.13112	0.889863	0.820426	0.900367	0.510977	0.115438	0.0415186	0.89511	0.484343	0.130294	0.0435362	1.44812	2.29098	2.29102	2.115	2.041	1.965	1.958	2.44601	2.501	2.49898	2.47799	2.19999	2.13398
1.57832	1.6993	1.64234	1.57925	1.60425	1.61325	1.69632	1.64646	1.74138	1.77451	1.6103	1.7386	1.60911	1.68649	1.63036	1.56817	1.50976	1.62608	1.65532	0.901927	1.6416	1.39746	1.12545	0.871017	0.809433	1.4014	1.13473	0.907647	0.830732	0.903398	0.506643	0.135906	0.0559997	0.897436	0.475563	0.12333	0.0476679	1.44778	2.29404	2.28997	2.11699	2.04503	1.96302	1.95999	2.448	2.50802	2.50104	2.47904	2.20205	2.13202
1.61094	1.73013	1.67705	1.60505	1.62982	1.63865	1.72911	1.69275	1.78019	1.82611	1.64094	1.79903	1.72214	1.83728	1.66684	1.58588		1.63626	1.68815	0.899554	1.63871	1.39125	1.12363	0.87355	0.807552	1.40162	1.13441	0.91645	0.837051	0.900129	0.514774	0.12345	0.0469679	0.896069	0.471533		0.0372728	1.44483	2.29798	2.2869	2.11602	2.04802	1.96502	1.959	2.44794	2.51004	2.50504	2.48306	2.20698	2.1344
1.65499	1.78298	1.72598	1.65398	1.66799	1.66899	1.78098	1.72799	1.83598	1.87798	1.68499	1.84698	1.86895	1.99095	1.70599	1.62699		1.74197	1.74198	0.896001	1.63094	1.38192	1.11687	0.867452	0.800142	1.3945	1.13146	0.924887	0.845067	0.894452	0.509802	0.114583	0.0421915	0.8946	0.500231		0.115525	1.43561	2.297	2.282	2.117	2.049	1.966	1.959	2.445	2.512	2.507	2.486	2.206	2.15299
1.69933	1.81841	1.76442	1.6874	1.6983	1.6993	1.81239	1.76937	1.87936	1.92936	1.72533	1.88933	1.9768	2.11081	1.75332	1.67828		1.78162	1.76945	0.890394	1.62018	1.3758	1.10776	0.861778	0.790408	1.39053	1.12607	0.919068	0.84239	0.886781	0.49505	0.138882	0.0776602	0.891317	0.56379		0.185429	1.43067	2.29995	2.28095	2.11397	2.05203	1.97101	1.96302	2.44498	2.50798	2.51102	2.49104	2.20995	2.15311
1.74284	1.87293	1.81999	1.74101	1.73807	1.7389	1.86497	1.81888	1.92661	1.9768	1.76886	1.93299	2.08193	2.21824	1.79586	1.71572	1.57304	1.73198	1.82903	0.876334	1.61012	1.36282	1.10041	0.851923	0.779436	1.37988	1.12492	0.913453	0.838378	0.877599	0.464678	0.135715	0.093883	0.872448	0.570346	0.156606	0.151431	1.41603	2.29294	2.27392	2.11004	2.05602	1.97219	1.96517	2.44198	2.506	2.51308	2.49617	2.20294	2.16734
1.78188	1.91587	1.86586	1.78786	1.78785	1.78087	1.90986	1.85988	1.95491	2.01389	1.80888	1.97886	2.12487	2.27583	1.83588	1.7489	1.57499	1.731	1.87686	0.870039	1.60266	1.35191	1.08254	0.833974	0.768094	1.37303	1.11524	0.910339	0.834103	0.872007	0.452078	0.155879	0.116761	0.86588	0.568765	0.168005	0.160303	1.405	2.29001	2.27001	2.11199	2.057	1.98097	1.97298	2.441	2.506	2.51699	2.50398	2.20001	2.18295
1.8335	1.96451	1.91648	1.84255	1.82859	1.82553	1.95754	1.91541	2.01224	2.05427	1.86249	2.02373	2.15247	2.29644	1.88852	1.78964	1.59036	1.74933	1.92053	0.865659	1.59181	1.34315	1.0776	0.828838	0.755141	1.36683	1.10467	0.889596	0.810385	0.866454	0.563873	0.149523	0.103286	0.862764	0.574907	0.182945	0.172867	1.40037	2.28407	2.26497	2.10598	2.06099	1.98502	1.97603	2.43596	2.502	2.51902	2.50908	2.19012	2.17623
1.88508	2.01699	1.9661	1.89904	1.88916	1.88006	2.01274	1.95791	2.03787	2.08255	1.91304	2.09895	2.19977	2.34077	1.94204		1.62776	1.78376	1.97504	0.864618	1.59381	1.33634	1.07169	0.830578	0.749152	1.36531	1.09834	0.887983	0.809615	0.862903	0.449475	0.105592	0.0743903	0.864229		0.195021	0.179872	1.39874	2.29087	2.26189	2.10394	2.06002	1.98713	1.97911	2.43196	2.502	2.52117	2.51711	2.20179	2.19998
1.93501	2.06301	2.01701	1.94701	1.94301	1.92901	2.04701	2	2.078	2.108	1.96101	2.14301	2.189	2.33	1.99001	1.91801	1.66301	1.81901	2.02301	0.86915	1.59882	1.34287	1.07006	0.82864	0.74834	1.36626	1.09533	0.877929	0.79553	0.86765	0.452954	0.125119	0.0720881	0.86835	0.569809	0.21125	0.1906	1.40106	2.285	2.257	2.101	2.061	1.993	1.984	2.43	2.502	2.529	2.522	2.192	2.199
1.98836	2.1084	2.06741	2.00447	2.00656	1.99456	2.10233	2.04132	2.10124	2.12719	2.01437	2.18725	2.21098	2.33901	2.04336	1.98808	1.72162	1.8746	2.0684	0.87187	1.60601	1.34723	1.07829	0.825382	0.75051	1.37602	1.09797	0.872844	0.796592	0.869604	0.484941	0.11549	0.0551317	0.871696	0.563084	0.213697	0.188508	1.40901	2.28494	2.25298	2.095	2.06298	1.99304	1.98705	2.426	2.49898	2.532	2.52702	2.19293	2.195
2.03501	2.15985	2.12103	2.0652	2.07946	2.06759	2.14474	2.08264	2.13256	2.1525	2.06209	2.21921	2.20821	2.34002	2.09001	2.12652		1.95178	2.11989	0.875792	1.61685	1.35612	1.08013	0.826828	0.753133	1.3835	1.10746	0.874833	0.7995	0.875262	0.451766	0.121718	0.0540123	0.873698	0.515059		0.185329	1.41845	2.27694	2.25006	2.095	2.06094	1.99806	1.99404	2.42596	2.49606	2.53202	2.52904	2.18398	2.195
2.08589	2.2029	2.17288	2.12586	2.15284	2.14782	2.18192	2.11493	2.16094	2.17794	2.11688	2.22998	2.21898	2.341	2.14089	2.15294		1.99091	2.1649	0.877885	1.62406	1.35948	1.07792	0.823218	0.757331	1.39039	1.11127	0.886584	0.80405	0.877894	0.443518	0.113558	0.0505976	0.875127	0.50595		0.165604	1.42426	2.27401	2.25299	2.095	2.05801	2.00099	1.996	2.424	2.49899	2.533	2.531	2.183	2.195
2.13551	2.2495	2.21653	2.18558	2.22886	2.22994	2.21746	2.14638	2.18348	2.20938	2.16551	2.27115	2.22605	2.339	2.18551	2.21646		2.04546	2.2105	0.881996	1.63579	1.36664	1.09249	0.830931	0.763075	1.39775	1.11471	0.888577	0.809541	0.881858	0.481448	0.115059	0.0486577	0.879172	0.507956		0.163574	1.43218	2.27204	2.25501	2.098	2.05595	2.00396	1.99697	2.43402	2.49898	2.53598	2.53098	2.18105	2.19226
2.1868	2.29978	2.26991	2.24403	2.31542	2.32456	2.26387	2.18468	2.23141	2.2477	2.21687	2.28621	2.23108	2.33906	2.23672	2.26287		2.09403	2.2607	0.884617	1.6426	1.37394	1.11129	0.842428	0.773777	1.40391	1.12104	0.894395	0.813788	0.880747	0.491104	0.112973	0.0464232	0.88536	0.502509		0.1534	1.43955	2.27616	2.2561	2.09806	2.051	1.99994	1.99417	2.43592	2.49698	2.53394	2.52904	2.18617	2.21802
2.22699	2.33899	2.31598	2.29598	2.38697	2.40297	2.30798	2.21899	2.25199	2.28299	2.26098	2.297	2.235	2.342	2.27299	2.30698		2.24694	2.29599	0.889488	1.64844	1.38261	1.13172	0.87006	0.790254	1.40921	1.12538	0.903737	0.822247	0.885138	0.488291	0.11362	0.0450705	0.890398	0.495892		0.0717001	1.4474	2.284	2.261	2.101	2.051	1.997	2.003	2.432	2.496	2.531	2.531	2.195	2.219
2.28026	2.39034	2.36339	2.33742	2.46348	2.49262	2.3474	2.26429	2.30324	2.32131	2.31232	2.3132	2.23405	2.336	2.32426	2.37061	2.17494	2.21215	2.35027	0.898831	1.65964	1.39152	1.1432	0.887876	0.815861	1.41401	1.12769	0.909073	0.8253	0.892222	0.468951	0.113375	0.0447412	0.901629	0.495773	0.116736	0.0546133	1.45418	2.28705	2.26505	2.10603	2.04797	2	1.99101	2.43298	2.49198	2.52798	2.52898	2.2	2.21278
2.315	2.4349	2.4149	2.393	2.52731	2.57444	2.39967	2.30286	2.33484	2.36273	2.35496	2.33923	2.24112	2.336	2.35892	2.45025	2.2985	2.36346	2.38604	0.902909	1.65782	1.39526	1.15659	0.917576	0.843602	1.41538	1.13195	0.912126	0.826612	0.896361	0.496479	0.1167	0.0448998	0.905445	0.52471	0.122644	0.0498408	1.45868	2.29315	2.2711	2.11	2.04394	1.99985	1.99206	2.43004	2.48998	2.52492	2.52596	2.20021	2.18392
2.36585	2.48087	2.46087	2.44385	2.59381	2.64779	2.4339	2.34687	2.37788	2.39989	2.40386	2.35097	2.24698	2.336	2.40587	2.51382	2.42564	2.48864	2.43885	0.903359	1.66439	1.39474	1.15917	0.940813	0.867113	1.41839	1.13351	0.912958	0.825683	0.896898	0.507139	0.121267	0.04489	0.905709	0.53182	0.118761	0.0483543	1.4605	2.30098	2.27599	2.11	2.04101	1.99202	1.99499	2.43199	2.489	2.52101	2.52401	2.21097	2.18001
2.40343	2.5325	2.50449	2.49248	2.64969	2.71567	2.48643	2.39944	2.40955	2.43742	2.44338	2.37121	2.24607	2.341	2.44243	2.5745	2.56427	2.65436	2.48249	0.899901	1.65866	1.39334	1.1678	0.96165	0.884788	1.41138	1.13697	0.914388	0.827383	0.894623	0.522132	0.123687	0.045911	0.901034	0.522504	0.119778	0.0556196	1.45811	2.30607	2.28305	2.11301	2.03301	1.99898	1.99802	2.43803	2.48599	2.51793	2.51898	2.21303	2.17697
2.44784	2.58384	2.55491	2.54197	2.72005	2.78415	2.53105	2.44501	2.46593	2.48087	2.48287	2.39245	2.25306	2.34098	2.48684	2.62584	2.695	2.79441	2.53289	0.89171	1.65343	1.38716	1.16208	0.961643	0.889648	1.40648	1.13075	0.907815	0.830497	0.887623	0.530381	0.127474	0.0460327	0.892132	0.499556	0.12709	0.0600962	1.45129	2.31283	2.28806	2.1141	2.03402	1.99692	1.99996	2.44106	2.48504	2.51096	2.5169	2.21592	2.1739
2.45347	2.626	2.601	2.54097	2.72946	2.79045	2.52097	2.496	2.47497	2.48448	2.48698	2.40049	2.256	2.3485	2.49347	2.64246	2.75143	2.88192	2.578	0.881304	1.64778	1.37736	1.15064	0.955124	0.884076	1.38759	1.11674	0.87602	0.809226	0.879582	0.528666	0.136076	0.0504235	0.880237	0.49855	0.164527	0.0930686	1.44392	2.267	2.291	2.119	2.013	1.976	1.98	2.41249	2.487	2.48851	2.4905	2.181	2.157
2.49818	2.68139	2.65138	2.59265	2.7728	2.84554	2.57311	2.54539	2.53106	2.5401	2.5356	2.4284	2.26011	2.34952	2.53428	2.69465	2.82879	2.96078	2.62741	0.868522	1.63399	1.36773	1.14483	0.954369	0.87971	1.37607	1.10555	0.865463	0.799733	0.866917	0.513917	0.136269	0.050758	0.86854	0.494114	0.182191	0.11179	1.4312	2.26105	2.29706	2.12103	2.01746	1.97898	1.97755	2.41302	2.48803	2.48454	2.48456	2.17553	2.15649
2.54286	2.6683	2.63977	2.64678	2.82604	2.89113	2.61533	2.5354	2.57389	2.53767	2.57932	2.4604	2.27425	2.35248	2.58281	2.74442	2.89031	3.02077	2.62175	0.860227	1.6177	1.35614	1.12843	0.939922	0.866468	1.3638	1.09134	0.846054	0.777658	0.858673	0.504616	0.137184	0.0502412	0.859526	0.490836	0.168557	0.105146	1.40686	2.26604	2.25507	2.09602	2.02056	1.98096	1.977	2.42204	2.46202	2.48957	2.46698	2.17853	2.15649
2.59842	2.71693	2.68893	2.68893	2.86745	2.93295	2.66792	2.59491	2.62592	2.59597	2.63243	2.51792	2.28697	2.352	2.63492	2.80641	2.90898	3.03948	2.66243	0.853995	1.60769	1.35317	1.1202	0.92299	0.846881	1.35608	1.08612	0.847514	0.778919	0.852291	0.509889	0.147737	0.0545562	0.853978	0.483669	0.158531	0.0866102	1.4009	2.27099	2.26399	2.09999	2.02749	1.981	1.977	2.42749	2.4635	2.49349	2.462	2.18249	2.1515
2.65282	2.76239	2.73584	2.74216	2.95515	3.00713	2.71044	2.70857	2.73461		2.68781	2.56213	2.31828	2.38466	2.68984	2.85974	2.94862	3.06268	2.71523	0.847633	1.6065	1.34791	1.11921	0.891493	0.825315	1.35566	1.06766	0.843162		0.844516	0.491364	0.147722	0.0487287	0.849152	0.487402	0.135186	0.0726606	1.39735	2.27201	2.27147	2.10349	2.03448	1.99902	1.99599	2.43594	2.50102	2.50601		2.18545	2.1529
2.70975	2.81666	2.79067	2.7916	2.94042	2.98194	2.76867	2.70268	2.67154	2.69949	2.74524	2.63844	2.36899	2.40095	2.74825	2.91649	2.97735	3.08578	2.76915	0.852572	1.60569	1.34537	1.10158	0.87743	0.808276	1.35619	1.08443	0.836738	0.763515	0.849144	0.488286	0.156319	0.0573105	0.85421	0.496647	0.128689	0.059775	1.39864	2.27297	2.28054	2.11149	2.04097	1.98308	1.97653	2.44201	2.47546	2.46999	2.46002	2.18451	2.14946
2.76352	2.86503	2.83702	2.82902	2.9555	2.994	2.81853	2.75553	2.74107	2.76007	2.80002	2.72005	2.43304	2.5071	2.80202	2.95302	2.99	3.0885	2.81452	0.853223	1.6089	1.34921	1.09763	0.865847	0.793159	1.3594	1.06864	0.837972	0.760477	0.851038	0.486289	0.164316	0.101919	0.853572	0.501386	0.12349	0.0520393	1.40208	2.273	2.2905	2.114	2.04401	1.9875	1.9815	2.4485	2.476	2.468	2.462	2.1855	2.145
2.80527	2.90859	2.8792	2.86616	2.96196	2.99454	2.87208	2.80715	2.79477	2.81475	2.8393	2.80835	2.50754	2.6097	2.84528	2.98274	2.99692	3.11877	2.85922	0.855809	1.60962	1.35396	1.07795	0.860984	0.782636	1.3617	1.08064	0.847795	0.766531	0.854963	0.495042	0.184268	0.123278	0.854692	0.501258	0.127665	0.0677238	1.407	2.27847	2.2959	2.1155	2.05137	1.99194	1.98843	2.44653	2.47949	2.46507	2.462	2.18899	2.14259
2.86008	2.95117	2.92306	2.90099	2.98142	3.00052	2.91872	2.85616	2.85933	2.87339	2.89054	2.89276	2.58741	2.65499	2.90161	3.00503	2.99853	3.08605	2.90417	0.859042	1.61339	1.35674	1.10056	0.850768	0.78286	1.36824	1.08814	0.848752	0.774715	0.859334	0.492925	0.18296	0.117355	0.856729	0.495355	0.127544	0.049515	1.41503	2.284	2.29051	2.1155	2.04903	1.99749	1.99152	2.44895	2.48304	2.46896	2.45705	2.19502	2.14698
2.90495	2.99494	2.96246	2.92298	2.98949	3.00649	2.96794	2.90694	2.91998	2.94397	2.93495	2.9729	2.67339	2.68752	2.94994	3.02448	3.00599	3.0865	2.95344	0.86362	1.62025	1.36197	1.09102	0.848601	0.782028	1.37277	1.09029	0.853288	0.77394	0.865125	0.494866	0.174825	0.0860795	0.859906	0.488726	0.122653	0.0460478	1.42407	2.28299	2.2905	2.118	2.052	2.0005	1.99849	2.4505	2.48949	2.47	2.449	2.19599	2.147
2.90103	2.98788	2.93634	2.95282	2.99951	3.01448	3.02011	2.95534	2.96597	2.99779	2.97329	3.03811	2.76962	2.83814	2.99722	3.04805	3.00998	3.12343	2.93108	0.882895	1.63266	1.36771	1.09528	0.852216	0.787481	1.37993	1.09425	0.886992	0.799192	0.86936	0.495754	0.146784	0.0712402	0.867186	0.479392	0.122114	0.0646809	1.4175	2.25285	2.23913	2.08907	2.05449	2.00449	2.00097	2.44412	2.48754	2.47587	2.45487	2.20142	2.15391
2.94752	3.0266	2.9845	2.92975	2.98279	2.99287	2.99256	2.94141	3.02341	3.05541	2.97654	3.07925	2.8468	2.89979	2.99247	3.03581	3.01795	3.10906	2.97158	0.893075	1.63597	1.37445	1.10719	0.853778	0.789595	1.38398	1.1226	0.892817	0.816761	0.895918	0.519001	0.150491	0.0674271	0.888047	0.492296	0.140735	0.0554113	1.4278	2.25201	2.23801	2.08405	2.03601	1.98403	1.98107	2.41599	2.46297	2.46808	2.45797	2.17003	2.14303
2.98999	3.06799	3.01899	2.956	2.994	3.002	3.04299	2.99299	3.06799	3.10399	3.01899	3.13799	2.97098	3.04397	3.03599	3.047	3.018	3.111	3.02199	0.899229	1.64299	1.37827	1.10611	0.85475	0.796989	1.39678	1.13385	0.912626	0.842265	0.89817	0.495675	0.127874	0.0505732	0.898328	0.497739	0.1433	0.0517607	1.43068	2.263	2.235	2.083	2.038	1.984	1.977	2.407	2.468	2.475	2.457	2.181	2.149
3.03304	3.11984	3.06595	2.99513	3.01943	3.03037	3.08995	3.02626	3.12571	3.17051	3.05519	3.19767	3.09033	3.16333	3.07806	3.06265	3.01996	3.11491	3.06406	0.904541	1.64681	1.38319	1.11638	0.860149	0.810136	1.39715	1.13403	0.917159	0.843825	0.902464	0.503074	0.138267	0.0574854	0.904306	0.4991	0.140503	0.0568658	1.43358	2.26985	2.22815	2.08202	2.03507	1.97911	1.97113	2.40504	2.46702	2.47402	2.46189	2.18589	2.15291
3.06766	3.15169	3.11156	3.02471	3.04079	3.04585	3.13457	3.09037	3.16265	3.23141	3.09363	3.27326	3.20786	3.29373	3.11068	3.07785	3.02891	3.11401	3.11055	0.904304	1.64793	1.38316	1.1152	0.85722	0.805281	1.39833	1.13537	0.909953	0.84282	0.902402	0.520667	0.137975	0.0395797	0.903886	0.493051	0.138925	0.0691192	1.43653	2.27	2.23097	2.08101	2.03599	1.979	1.96308	2.40104	2.47096	2.47598	2.46398	2.18798	2.14607
3.115	3.19501	3.13601	3.075	3.064	3.067	3.181	3.138	3.22601	3.28601	3.136	3.31601	3.33101	3.45001	3.16	3.105			3.15	0.90167	1.64044	1.3779	1.10897	0.86212	0.803709	1.39633	1.13267	0.91113	0.84733	0.89964	0.5267	0.138773	0.059954	0.90145	0.493771			1.42809	2.272	2.224	2.08	2.03	1.975	1.963	2.393	2.474	2.477	2.468	2.188	2.157
3.14834	3.24795	3.19091	3.10246	3.09636	3.09053	3.22513	3.18213	3.28189	3.34091	3.17228	3.36503	3.43494	3.56963	3.19726	3.12265			3.19511	0.897836	1.63231	1.37	1.10213	0.861198	0.796885	1.38999	1.12694	0.910375	0.845251	0.896473	0.53074	0.164029	0.0980448	0.896988	0.502017			1.42318	2.272	2.21714	2.07608	2.03196	1.97108	1.95221	2.39202	2.47302	2.47994	2.468	2.18898	2.15112
3.20444	3.29949	3.23853	3.16042	3.1366	3.13159	3.27352	3.23349	3.33547	3.39348	3.23042	3.40461	3.56571	3.69972	3.25443	3.17448			3.24253	0.88585	1.62279	1.35788	1.09612	0.858685	0.789028	1.3855	1.1316	0.915716	0.834141	0.885816	0.527612	0.159085	0.0953546	0.883851	0.535228			1.41091	2.26606	2.21403	2.07105	2.03398	1.96506	1.94903	2.38804	2.47102	2.48297	2.468	2.18405	2.15199
3.24301	3.33301	3.28001	3.20501	3.18401	3.17001	3.31801	3.25101	3.36001	3.43301	3.26601	3.45401	3.60601	3.75201	3.29301	3.22901		3.29	3.29101	0.878819	1.61743	1.34471	1.08168	0.826053	0.77049	1.37394	1.11807	0.904279	0.834767	0.878269	0.52342	0.186659	0.137037	0.877489	0.5656		0.22887	1.4002	2.264	2.207	2.068	2.03	1.957	1.948	2.384	2.469	2.479	2.47	2.184	2.161
3.29778	3.38485	3.33772	3.2588	3.24172	3.2238	3.37278	3.32437	3.42261	3.47898	3.32176	3.50878	3.66372	3.79993	3.34387	3.28085		3.32326	3.33209	0.871415	1.60171	1.33392	1.07751	0.846407	0.770617	1.365	1.11632	0.898577	0.817348	0.868644	0.525445	0.17724	0.114991	0.872384	0.564455		0.22977	1.39008	2.26302	2.20015	2.06702	2.03	1.95896	1.94409	2.384	2.46215	2.48291	2.47196	2.17911	2.16393
3.36335	3.4454	3.38751	3.32336	3.30636	3.29529	3.42746	3.37253	3.48835	3.52158	3.38438	3.58128	3.71648	3.85941	3.41232	3.33942		3.39231	3.39438	0.866597	1.59674	1.32504	1.06796	0.802815	0.75277	1.35878	1.10133	0.874918	0.806337	0.861332	0.528678	0.147667	0.0928784	0.870141	0.569598		0.241739	1.38642	2.26003	2.19109	2.05809	2.02307	1.95207	1.93806	2.37707	2.45705	2.46914	2.47299	2.17603	2.15806
3.40102	3.48302	3.42103	3.35403	3.36003	3.34603	3.46302	3.41302	3.48702	3.54301	3.42602	3.63002	3.725	3.869	3.44403	3.37802		3.45203	3.42902	0.870663	1.60013	1.32708	1.06911	0.819563	0.745121	1.36143	1.10227	0.878569	0.80425	0.865743	0.519845	0.138848	0.0790745	0.873772	0.56929		0.223258	1.38937	2.255	2.187	2.051	2.027	1.952	1.943	2.37	2.452	2.484	2.473	2.174	2.157
3.45787	3.53889	3.48081	3.42067	3.42275	3.41954	3.51693	3.46104	3.52524	3.56555	3.48189	3.68099	3.73579	3.87292	3.50381	3.43585		3.5226	3.48587	0.877043	1.60609	1.33139	1.07238	0.826286	0.747581	1.3676	1.10405	0.877335	0.803485	0.87331	0.484944	0.134202	0.0661863	0.87878	0.544895		0.195178	1.39267	2.2501	2.17916	2.04512	2.02308	1.95592	1.94692	2.36706	2.45004	2.47518	2.46908	2.16616	2.157
3.51245	3.59246	3.53941	3.48535	3.51309	3.5091	3.57442	3.51941	3.58044	3.60659	3.54041	3.71269	3.74689	3.87597	3.55845	3.53698		3.5537	3.54342	0.881832	1.61011	1.33432	1.07521	0.82246	0.752728	1.37491	1.10589	0.877449	0.803935	0.877776	0.497653	0.134763	0.0557342	0.88376	0.541619		0.158182	1.39934	2.24604	2.17207	2.04005	2.01607	1.95501	1.95294	2.35908	2.44604	2.47203	2.46702	2.16105	2.15403
3.565	3.645	3.591	3.54401	3.59401	3.59501	3.616	3.54901	3.60701	3.634	3.59	3.738	3.755	3.876	3.611	3.61701		3.64501	3.595	0.885601	1.61539	1.3467	1.08572	0.835171	0.75715	1.38402	1.10265	0.87407	0.806621	0.883081	0.494	0.129849	0.0491899	0.885871	0.530841		0.156751	1.40548	2.244	2.169	2.038	2.011	1.964	1.956	2.356	2.44	2.467	2.462	2.162	2.156
3.61	3.68902	3.63502	3.60367	3.6703	3.68108	3.65806	3.60085	3.65885	3.66922	3.635	3.75463	3.76478	3.87893	3.656	3.69428		3.73891	3.63511	0.891284	1.62816	1.34946	1.08553	0.846459	0.759556	1.38879	1.11359	0.876281	0.812362	0.888098	0.494029	0.125174	0.0478303	0.892082	0.53939		0.163793	1.4114	2.23617	2.169	2.03702	2.00513	1.96693	1.95893	2.35893	2.44	2.467	2.45711	2.15515	2.15502
3.64862	3.72465	3.68154	3.65648	3.74129	3.75427	3.68771	3.62576	3.68673	3.7096	3.67659	3.76787	3.76401	3.879	3.69363	3.7257		3.70437	3.67065	0.897518	1.63264	1.36048	1.10089	0.848957	0.774825	1.39716	1.11973	0.879082	0.812797	0.894367	0.495743	0.125743	0.0465329	0.8981	0.507893		0.10606	1.41925	2.23402	2.17098	2.03898	2.00599	1.96799	1.96395	2.36395	2.43901	2.46601	2.45106	2.15203	2.16391
3.69601	3.776	3.72701	3.71601	3.81101	3.82901	3.74001	3.67201	3.74701	3.75801	3.72101	3.78	3.767	3.879	3.74101	3.79601	3.58702	3.61802	3.72501	0.906021	1.64675	1.37185	1.10957	0.853043	0.787562	1.40393	1.12551	0.874323	0.821392	0.901251	0.49526	0.128011	0.04636	0.908001	0.520432	0.1562	0.0726597	1.43371	2.229	2.176	2.039	2.004	1.977	1.968	2.361	2.439	2.457	2.446	2.148	2.167
3.74012	3.80443	3.77799	3.76895	3.88258	3.91626	3.77628	3.71416	3.78426	3.8031	3.76904	3.79863	3.76994	3.879	3.7812	3.86464	3.67917	3.73174	3.76324	0.913364	1.6505	1.38253	1.12738	0.872905	0.800718	1.40715	1.13225	0.893459	0.832911	0.908908	0.493936	0.134119	0.0463698	0.914569	0.533657	0.153641	0.0709931	1.43997	2.229	2.17992	2.03606	2.00106	1.97308	1.95819	2.35904	2.43214	2.45504	2.44894	2.14604	2.16112
3.76971	3.84856	3.81167	3.8096	3.95132	3.9774	3.81957	3.74569	3.82757	3.84558	3.80168	3.80692	3.77198	3.87702	3.8117	3.93035	3.78792	3.84686	3.8036	0.915787	1.65763	1.38648	1.13563	0.882359	0.819207	1.40813	1.13059	0.906107	0.84206	0.910882	0.49487	0.135903	0.0459047	0.917611	0.539603	0.152838	0.0638119	1.44369	2.23296	2.18693	2.04293	2.00496	1.97597	1.97087	2.36296	2.43299	2.45896	2.44999	2.14996	2.15506
3.825	3.886	3.861	3.864	4.022	4.054	3.857	3.791	3.86	3.882	3.857	3.827	3.775	3.88	3.864	3.988	3.90301	3.96901	3.846	0.91762	1.65915	1.39017	1.14722	0.906011	0.834011	1.40565	1.13126	0.90308	0.84194	0.91317	0.504892	0.13794	0.0450401	0.91885	0.5446	0.146451	0.0656294	1.44662	2.24	2.193	2.041	1.994	1.967	1.97	2.373	2.429	2.458	2.451	2.157	2.152
3.84651	3.92609	3.89621	3.90801	4.08165	4.11952	3.89123	3.82425	3.89129	3.92014	3.87851	3.85438	3.77598	3.87707	3.88551	4.02907	4.02035	4.11764	3.88512	0.915733	1.6617	1.38935	1.15112	0.916063	0.84686	1.40482	1.13014	0.901965	0.842282	0.911009	0.53765	0.140424	0.0463504	0.917256	0.54285	0.157911	0.0554597	1.44621	2.24293	2.20082	2.04296	1.99302	1.97189	1.97293	2.37398	2.42802	2.46191	2.45296	2.15993	2.15102
3.90343	3.97749	3.95442	3.96642	4.13943	4.18832	3.94546	3.8745	3.94645	3.97644	3.93543	3.8649	3.776	3.877	3.94144	4.08841	4.14676	4.2705	3.92758	0.906542	1.6528	1.38582	1.15366	0.930873	0.857902	1.39532	1.11893	0.893198	0.815598	0.901812	0.537192	0.140391	0.0459048	0.90827	0.518158	0.146418	0.0640019	1.44242	2.24795	2.20595	2.04894	1.99201	1.96705	1.97597	2.37796	2.42899	2.45804	2.44508	2.16297	2.14704
3.93201	4.01701	3.99401	4.00301	4.19501	4.24501	3.98101	3.92001	3.96101		3.96701	3.87501	3.779	3.877	3.97101	4.13101	4.25502	4.38202	3.97901	0.901607	1.64761	1.38048	1.14857	0.93006	0.85931	1.38837	1.10969	0.879398		0.897037	0.527669	0.14303	0.0476998	0.903267	0.495939	0.151722	0.0747256	1.43144	2.249	2.211	2.051	1.994	1.974	1.979	2.38	2.428	2.461		2.163	2.148
3.98887	4.06896	4.04596	4.06477	4.25481	4.30677	4.03787	3.97098	4.02767		4.01798	3.91226	3.78194	3.87896	4.02787	4.18002	4.35403	4.47514	4.02802	0.884609	1.63425	1.36963	1.13967	0.92905	0.857104	1.37712	1.0985	0.86889		0.879402	0.522258	0.142834	0.0467784	0.887289	0.490832	0.160279	0.105849	1.41979	2.25488	2.22178	2.05394	1.99498	1.96812	1.979	2.38588	2.42898	2.45316		2.17084	2.14604
4.0286	4.10662	4.09055	4.10856	4.2847	4.34957	4.07859	4.02545	4.06067		4.06057	3.94764	3.78596	3.879	4.06562	4.23841	4.40054	4.53243	4.06859	0.877589	1.62718	1.36262	1.1332	0.925595	0.850052	1.36573	1.08916	0.857337		0.872498	0.514291	0.145879	0.0477993	0.880289	0.484098	0.160371	0.0893466	1.41293	2.25698	2.22794	2.06093	1.99896	1.97295	1.97999	2.39392	2.43296	2.45696		2.17199	2.14798
4.08501	4.16201	4.14101	4.16001	4.347	4.394	4.13301	4.07001	4.12501		4.11901	3.98701	3.806	3.885	4.12301	4.29101	4.41601	4.55	4.12001	0.87015	1.62168	1.35173	1.12214	0.908438	0.836578	1.35818	1.0777	0.84763		0.86549	0.507608	0.14737	0.0470904	0.87257	0.50579	0.15313	0.0800485	1.4094	2.259	2.238	2.066	2.007	1.97	1.976	2.398	2.44	2.461		2.17	2.15
4.13682	4.20405	4.19185	4.20987	4.37145	4.42725	4.17016	4.12085	4.17389		4.1718	4.03785	3.81969	3.88793	4.17091	4.34674	4.45316	4.58031	4.16498	0.86928	1.61674	1.34895	1.11916	0.897303	0.821991	1.35877	1.07739	0.847034		0.863886	0.496169	0.147145	0.049867	0.872433	0.505976	0.149756	0.0690983	1.40239	2.25998	2.24093	2.07382	2.01091	1.97293	1.97209	2.40973	2.44	2.46491		2.17391	2.14707
4.19146	4.25648	4.23953	4.2605	4.40764	4.45176	4.22248	4.16358	4.2245	4.24052	4.22547	4.1083	3.85762	3.90483	4.22942	4.39057	4.46885	4.58793	4.21847	0.869993	1.6239	1.34902	1.1103	0.87931	0.811563	1.35556	1.06812	0.835962	0.792296	0.866394	0.493297	0.15305	0.0559092	0.871272	0.512286	0.149284	0.0631975	1.40459	2.26693	2.25288	2.07994	2.01595	1.97498	1.97101	2.41792	2.45089	2.48084	2.46491	2.17796	2.14898
4.246	4.309	4.294	4.301	4.426	4.466	4.272	4.221	4.275	4.291	4.281	4.194	3.934	4.066	4.28	4.435	4.484	4.599	4.268	0.88177	1.63067	1.35616	1.10499	0.87112	0.80007	1.36603	1.07255	0.84262	0.80692	0.87972	0.49229	0.16128	0.11969	0.88113	0.51732	0.15059	0.05901	1.41633	2.26	2.26	2.084	2.021	1.976	1.974	2.42	2.457	2.486	2.47	2.174	2.142
4.2862	4.3492	4.3293	4.3363	4.44071	4.47188	4.31906	4.27002	4.32206	4.34394	4.3212	4.28224	4.00263	4.13659	4.32314	4.45265	4.49086	4.60292	4.31408	0.882966	1.63422	1.36048	1.10207	0.866188	0.788481	1.36806	1.07823	0.849012	0.78435	0.882504	0.492643	0.177242	0.135308	0.880561	0.515634	0.148041	0.0551765	1.42167	2.26784	2.26784	2.0889	2.02688	1.98188	1.9789	2.42882	2.4619	2.49482	2.47686	2.18184	2.14102
4.33649	4.3985	4.37157	4.35482	4.45684	4.47695	4.36355	4.31455	4.37843	4.39548	4.36852	4.35823	4.06834	4.20234	4.37745	4.48467	4.49694	4.60597	4.3536	0.891829	1.64465	1.36826	1.10364	0.857924	0.7902	1.37444	1.08299	0.854406	0.799559	0.892705	0.494471	0.19021	0.149101	0.887795	0.509265	0.138676	0.0500323	1.43036	2.27196	2.26998	2.08999	2.02799	1.98695	1.98395	2.43593	2.46893	2.49401	2.48195	2.18794	2.14496
4.379	4.447	4.404	4.394	4.474	4.489	4.413	4.372	4.437	4.458	4.402	4.436	4.155	4.158	4.423	4.499	4.501	4.606	4.406	0.90038	1.65098	1.37518	1.1105	0.85195	0.79142	1.38681	1.09803	0.86153	0.79395	0.90028	0.49714	0.18228	0.09068	0.89723	0.50649	0.13478	0.0493	1.43838	2.284	2.268	2.09	2.029	1.996	1.991	2.437	2.472	2.493	2.479	2.194	2.148
4.42595	4.48808	4.43922	4.40574	4.48476	4.50269	4.45995	4.42091	4.49765	4.50985	4.45482	4.5123	4.25771	4.27343	4.46408	4.51759	4.50393	4.60502	4.44024	0.913997	1.66393	1.38626	1.11633	0.857027	0.800615	1.39792	1.11182	0.861726	0.803898	0.914806	0.514327	0.176186	0.0850651	0.908734	0.506783	0.133763	0.0489772	1.44758	2.28204	2.26898	2.08511	2.03291	1.99893	2.00078	2.43602	2.47689	2.49104	2.48291	2.19791	2.15093
4.46165	4.52563	4.47168	4.43669	4.50084	4.51686	4.50258	4.46457	4.53662	4.56049	4.4857	4.58725	4.36592	4.40469	4.50559	4.53285	4.504	4.605	4.4895	0.920823	1.67124	1.39629	1.12341	0.864198	0.805067	1.40798	1.11823	0.889734	0.823423	0.922059	0.523797	0.161122	0.0754074	0.915692	0.507374	0.13373	0.0484256	1.45251	2.28101	2.26405	2.08599	2.033	2.00494	2.00991	2.436	2.48096	2.49892	2.49587	2.19503	2.14407
4.512	4.577	4.511	4.459	4.517	4.534	4.555	4.515	4.589	4.617	4.532	4.65899	4.48399	4.55599	4.555	4.554	4.507	4.605	4.528	0.92683	1.67389	1.40327	1.13294	0.872279	0.813639	1.4127	1.12744	0.900279	0.830519	0.92777	0.532679	0.140802	0.0657807	0.92144	0.5076	0.13604	0.0475201	1.45613	2.286	2.26	2.087	2.036	2.01	2.008	2.432	2.485	2.508	2.499	2.198	2.146
4.54533	4.60641	4.55217	4.48743	4.53367	4.55263	4.59911	4.55029	4.64194	4.67386	4.56827	4.72076	4.58889	4.65109	4.59127	4.57067	4.51582	4.605	4.56917	0.927477	1.67391	1.404	1.13357	0.87773	0.811591	1.41634	1.13455	0.913191	0.838617	0.927917	0.532905	0.122655	0.0434194	0.922567	0.491621	0.132325	0.0474906	1.4564	2.28208	2.25706	2.08406	2.0409	2.00804	2.00702	2.43102	2.48598	2.51486	2.50488	2.1931	2.14698
4.5935	4.66143	4.58863	4.52264	4.55379	4.56883	4.63365	4.5985	4.6905	4.7324	4.6165	4.7794	4.71471	4.77473	4.64049	4.58782	4.56152	4.68021	4.6086	0.92554	1.6708	1.40018	1.13129	0.880383	0.809313	1.41826	1.14086	0.920249	0.842551	0.923378	0.514097	0.129138	0.0449889	0.923362	0.484857	0.114931	0.0416907	1.45629	2.28992	2.25403	2.08697	2.04001	2.01097	2.00502	2.43001	2.49491	2.52391	2.50995	2.20191	2.14502
4.63599	4.70799	4.63899	4.56399	4.57999	4.58699	4.68699	4.65199	4.74698	4.79198	4.65499	4.84098	4.83997	4.95095	4.68599	4.63799		4.72799	4.65999	0.9244	1.66606	1.39403	1.12297	0.874152	0.799033	1.41562	1.13637	0.915701	0.84235	0.92246	0.516899	0.123871	0.0453899	0.9218	0.530707		0.131355	1.45272	2.29	2.246	2.081	2.042	2.006	2.007	2.431	2.498	2.523	2.512	2.2	2.15
4.67218	4.75201	4.68007	4.61192	4.6064	4.60656	4.73296	4.69014	4.79296	4.84285	4.6951	4.89087	4.97593	5.10356	4.72023	4.67223		4.76614	4.7001	0.921466	1.65853	1.38736	1.11037	0.862786	0.791343	1.406	1.13363	0.915905	0.84367	0.917795	0.490457	0.111832	0.0505829	0.920558	0.565495		0.194105	1.44523	2.28902	2.24502	2.081	2.04396	2.00404	2.00407	2.42611	2.49898	2.52887	2.51885	2.19707	2.15391
4.72942	4.80348	4.73247	4.65457	4.64362	4.63769	4.78349	4.74247	4.85339	4.89943	4.74945	4.93654	5.08393	5.21391	4.77643	4.72249		4.70266	4.75148	0.908641	1.6471	1.37574	1.10356	0.85179	0.779994	1.40164	1.13047	0.91105	0.837098	0.902773	0.470874	0.16919	0.130849	0.910374	0.592878		0.156074	1.4327	2.29098	2.23906	2.07902	2.044	1.99905	2.00103	2.42006	2.49999	2.52999	2.52197	2.20096	2.17479
4.77	4.847	4.781	4.705	4.68	4.671	4.827	4.79	4.89	4.95	4.786	4.984	5.141	5.281	4.824	4.764	4.605	4.736	4.797	0.900841	1.63895	1.36164	1.08948	0.844571	0.772381	1.38978	1.12025	0.902441	0.829131	0.90111	0.47105	0.17538	0.120381	0.895841	0.583741	0.187351	0.146831	1.42516	2.285	2.232	2.077	2.049	2.001	1.997	2.413	2.495	2.535	2.526	2.196	2.181
4.85053	4.89699	4.87195	4.79497	4.76949	4.75317	4.87699	4.874	4.96849	5.01851	4.87549	5.08237	5.21795	5.34548	4.89607	4.81105	4.62559	4.7556	4.84699	0.87188	1.62675	1.33586	1.08402	0.832642	0.756327	1.38064	1.09444	0.882007	0.809694	0.8709	0.503589	0.146359	0.0888979	0.870548	0.578966	0.197564	0.157034	1.41571	2.27551	2.23004	2.08238	2.05138	1.99401	1.98208	2.40712	2.48403	2.53402	2.53197	2.19303	2.17595
4.88318	4.95711	4.8908	4.82223	4.80168	4.79313	4.93071	4.90123	4.99327	5.03829	4.90719	5.11617	5.215	5.33704	4.92918	4.86248	4.64975	4.78272	4.90613	0.880932	1.60035	1.32828	1.05881	0.80555	0.743887	1.35482	1.08636	0.866596	0.797837	0.876266	0.495747	0.129331	0.0657406	0.883839	0.58077	0.215626	0.175244	1.38915	2.27203	2.2121	2.06415	2.03761	1.98409	1.97952	2.39452	2.48053	2.53846	2.53745	2.18805	2.17699
4.95806	5.02206	4.96554	4.89558	4.89409	4.88209	5.00356	4.96456	5.05407	5.09654	4.98055	5.18304	5.25451	5.353	5.00257	4.94711	4.692	5.10797	4.97806	0.882506	1.59613	1.32308	1.05811	0.799948	0.736008	1.35159	1.0854	0.872091	0.796786	0.878469	0.490413	0.107295	0.0501714	0.88406	0.55435	0.22597	0.123236	1.3864	2.26299	2.19949	2.05549	2.02899	1.97499	1.9695	2.38448	2.4685	2.5255	2.53299	2.17949	2.171
5.00989	5.07234	5.00739	4.9557	4.9677	4.95769	5.05572	5.01623	5.10536	5.13144	5.0274	5.22264	5.2582	5.35436	5.05589	5.02577	4.74091	5.12075	5.02868	0.881465	1.5992	1.32688	1.05544	0.811055	0.736298	1.36194	1.08915	0.857659	0.792292	0.875488	0.495568	0.115714	0.0497082	0.885265	0.552072	0.233747	0.109128	1.38851	2.25859	2.19364	2.04743	2.02167	1.96607	1.96213	2.37473	2.46366	2.52464	2.52863	2.1746	2.16503
5.03227	5.09081	5.03027	4.97035	4.99967	4.99858	5.06293	5.02194	5.10698	5.13298	5.05027	5.24668	5.23474	5.34559	5.07679	5.06093	4.838	5.15316	5.03295	0.886776	1.59562	1.35086	1.08063	0.80979	0.742234	1.36677	1.09239	0.848963	0.789637	0.88389	0.498439	0.0915578	0.0473885	0.887656	0.460977	0.239433	0.119228	1.39664	2.26543	2.19598	2.07126	2.02398	1.96254	1.95953	2.3844	2.46895	2.53143	2.53147	2.17945	2.1651
5.08752	5.14654	5.08753	5.04455	5.09708	5.10258	5.11803	5.05955	5.15004	5.17753	5.10752	5.265	5.25249	5.34948	5.13551	5.17756	4.87501	5.13316	5.08754	0.891407	1.61035	1.34503	1.07729	0.81459	0.748611	1.37037	1.09617	0.86969	0.799615	0.887852	0.494029	0.125249	0.0456231	0.892132	0.507328	0.2267	0.143691	1.40464	2.2555	2.19351	2.0525	2.0065	1.95549	1.9515	2.381	2.4655	2.51899	2.51699	2.171	2.168
5.11356	5.18099	5.12057	5.09548	5.16534	5.17631	5.14762	5.09514	5.17818	5.20905	5.13557	5.26995	5.25101	5.34442	5.16051	5.22024	4.94075	5.00996	5.12457	0.892576	1.6205	1.35552	1.08759	0.820507	0.759327	1.37846	1.09952	0.871072	0.809663	0.889063	0.500648	0.125242	0.0457933	0.893181	0.512904	0.177826	0.123282	1.41396	2.25596	2.19849	2.05248	2.00202	1.95052	1.947	2.38146	2.46589	2.51343	2.50653	2.17095	2.1665
5.17596	5.23304	5.18594	5.17085	5.25422	5.27166	5.20601	5.15153	5.23649	5.26106	5.19994	5.28387	5.25645	5.34053	5.218	5.28694	5.06827	5.10901	5.18795	0.898072	1.63235	1.36329	1.09735	0.838026	0.772499	1.38566	1.11072	0.884807	0.817414	0.89425	0.501916	0.123258	0.0448768	0.898721	0.523673	0.149627	0.0685314	1.4241	2.24955	2.20196	2.05002	1.99655	1.94802	1.93709	2.38347	2.45607	2.49912	2.49708	2.16504	2.17243
5.19611	5.25017	5.21163	5.20115	5.29868	5.32519	5.22909	5.17459	5.24909	5.2796	5.22062	5.28458	5.25253	5.33902	5.2396	5.31915	5.15138	5.20636	5.19022	0.901315	1.62711	1.37934	1.12508	0.875108	0.797922	1.39354	1.1135	0.888824	0.822019	0.897833	0.498861	0.120854	0.0443884	0.902046	0.527819	0.143423	0.0678477	1.41526	2.24649	2.19702	2.05599	1.99748	1.9465	1.93948	2.383	2.45598	2.50049	2.49248	2.16199	2.17448
5.26469	5.32023	5.29106	5.29247	5.41515	5.44712	5.28621	5.22783	5.31206	5.34175	5.29268	5.32419	5.26391	5.3475	5.30416	5.4159	5.30734	5.29506	5.28235	0.909604	1.63232	1.37933	1.13052	0.885515	0.811831	1.39763	1.11704	0.894785	0.827877	0.906027	0.480206	0.122111	0.0446939	0.909605	0.52596	0.144623	0.054208	1.42126	2.24427	2.20601	2.05134	1.98363	1.94307	1.93261	2.38403	2.44705	2.49206	2.48057	2.16124	2.16657
5.29569	5.33784	5.31953	5.32666	5.45559	5.48561	5.32955	5.2755	5.33577	5.3727	5.3232	5.31657	5.26004	5.347	5.3342	5.45313	5.40906	5.42868	5.30876	0.924388	1.63658	1.38738	1.14143	0.9006	0.825202	1.40531	1.12172	0.895755	0.835284	0.917162	0.482917	0.127643	0.0437038	0.927687	0.53061	0.132661	0.0544519	1.42628	2.27125	2.20699	2.04901	1.98499	1.943	1.93845	2.38404	2.45696	2.48853	2.47902	2.18627	2.16403
5.35813	5.40811	5.40914	5.42519	5.59703	5.66898	5.39404	5.33403	5.41708	5.45607	5.4001	5.377	5.30088	5.37389	5.38515	5.56909	5.55036	5.64742	5.38003	0.912269	1.62867	1.38963	1.1705	0.93594	0.848872	1.38766	1.12701	0.90313	0.828373	0.914336	0.558107	0.141845	0.0630754	0.908154	0.539479	0.131015	0.0483243	1.4183	2.24696	2.21603	2.07892	1.98196	1.94301	1.93702	2.37404	2.43202	2.47301	2.46402	2.16897	2.14101
5.39597	5.43952	5.45101	5.48055	5.60434	5.66301	5.40536	5.34329	5.43889	5.47587	5.42891	5.37841	5.26616	5.34184	5.42904	5.59488	5.65588	5.77106	5.39065	0.900683	1.62924	1.36848	1.15052	0.939657	0.864865	1.37906	1.12027	0.885688	0.820297	0.901813	0.546851	0.146769	0.0590927	0.898034	0.513689	0.150349	0.0704264	1.41846	2.23558	2.22401	2.0558	1.9702	1.94745	1.94246	2.38712	2.43723	2.47712	2.47119	2.1605	2.14343
5.39401	5.47774	5.45199	5.44723	5.55533	5.66399	5.43182	5.36485	5.43105	5.46607	5.42205	5.40879	5.27792	5.33008	5.43198	5.58606	5.72056	5.84947	5.43868	0.923049	1.62618	1.40892	1.21794	1.00583	0.930119	1.37426	1.1111	0.888491	0.814152	0.916799	0.639901	0.186502	0.079214	0.927064	0.561547	0.170921	0.102622	1.4133	2.35221	2.22499	2.1146	1.9849	1.98077	1.97677	2.39594	2.45389	2.48594	2.48491	2.27125	2.10128
5.49016	5.53817	5.54214	5.58507	5.78269	5.81866	5.51619	5.45726	5.53018	5.55218	5.52915	5.43326	5.2781	5.34207	5.51917	5.69014	5.83515	5.96912	5.50219	0.883088	1.61586	1.35212	1.14049	0.943725	0.876878	1.36088	1.07242	0.851023	0.770777	0.884041	0.537578	0.133031	0.0550292	0.880555	0.485013	0.150962	0.097194	1.40473	2.23926	2.237	2.06428	1.97512	1.94117	1.94015	2.397	2.44499	2.47805	2.471	2.16224	2.137
5.53851			5.60726			5.57246	5.53312	5.58328	5.60529	5.57356	5.51	5.30791	5.362	5.5695	5.7307	5.87835	6.00534		0.891246			1.20248			1.35172	1.06047	0.840004	0.787418	0.890161	0.56327	0.139019	0.0576864	0.890602	0.576065	0.165908	0.101006		2.31428			2.00983			2.39613	2.44111	2.493	2.47118	2.23229	2.13613
5.57665			5.62682			5.60669	5.54192	5.60381	5.6268	5.61562	5.51	5.30106	5.362	5.60666	5.78253	5.90476	6.03077		0.88575			1.14113			1.34124	1.06405	0.835124	0.77312	0.886533	0.552855	0.134442	0.0544396	0.883307	0.511707	0.148637	0.0791592		2.26049			1.99712			2.40591	2.44893	2.493	2.48488	2.17948	2.14591
	5.81618	5.80511	5.75204			5.78417					5.77622				5.945	5.972	6.064	5.77016		1.61188	1.38162	1.21183			1.35492					0.628886				0.643297	0.169775	0.0689749	1.41426		2.27601	2.152	2.03401			2.43705					2.21493
	5.87057	5.84062	5.7652			5.83755	5.78092	5.85571			5.84427				5.94702	5.97229	6.06308	5.82065		1.62484	1.38333	1.22094			1.35503	1.08036	0.81426			0.663411				0.554119	0.155555	0.055027	1.42652		2.28	2.15041	2.03712			2.451	2.51683	2.53504			2.19229
	5.91262	5.88658	5.85419			5.87863	5.84938	5.90852			5.93815				6.02231	5.9938	6.06895	5.86856		1.63276	1.37307	1.12556			1.36119	1.0712	0.826885			0.589354				0.599259	0.127723	0.0466463	1.42159		2.28	2.1064	2.04592			2.451	2.50412	2.53797			2.13948
	5.95909	5.95103	5.95876			5.92912											6.12284	5.92905		1.64011	1.4006	1.21301			1.39059											0.166621	1.43502		2.28399	2.13196	2.01715			2.453
5.90206	5.99073	5.96071				5.97064	5.92092	6.01086	6.03973	5.93023	6.06082	5.84711	5.90403	5.934	6.02404	5.98205	6.069	5.94676	0.930721	1.64408	1.39148				1.39221	1.12094	0.888849	0.807903	0.92977	0.508973	0.131963	0.0522418	0.928951	0.503684	0.146121	0.048238	1.4365	2.32023	2.28098	2.11994				2.453	2.50595	2.54002	2.53398	2.24223	2.17569
5.98637	6.04857	6.01757				6.02162	5.99445	6.07949	6.09757	6.02827	6.20591	6.01474	6.14519	6.01341	6.02698	5.98597	6.069	6.00754	0.930819	1.64498	1.38577				1.39893	1.13152	0.874418	0.812118	0.922624	0.636545	0.207812	0.16702	0.936206	0.504782	0.153326	0.0504633	1.43916	2.33886	2.27901	2.11504				2.453	2.50203	2.54199	2.53201	2.26086	2.15118
6.05202	6.09013	6.05307	6.02697			6.07112	6.03213	6.12613	6.15515	6.08401	6.22706	6.09134	6.15544	6.08803	6.05103	6.00002	6.06904	6.05211	0.934206	1.64732	1.38992	1.15879			1.39524	1.12677	0.895371	0.814933	0.934907	0.518821	0.13935	0.053508	0.930585	0.491567	0.124395	0.0483956	1.43854	2.29899	2.27199	2.10299	2.055			2.451	2.508	2.54101	2.53501	2.22099	2.14802
6.05872	6.1416	6.08069	6.01432			6.11659	6.08455	6.1767	6.21273	6.08672	6.25072	6.22558	6.32786	6.09872	6.06482	6.0082	6.08534	6.09545	0.932667	1.64586	1.3894	1.12119			1.39672	1.13214	0.895872	0.81611	0.933799	0.515452	0.142805	0.0526989	0.928607	0.487705	0.126514	0.0505779	1.44049	2.29724	2.26898	2.09811	2.0562			2.45098	2.50799	2.54602	2.53702	2.21624	2.15411
6.11642	6.18952	6.13545	6.03974			6.16353	6.12856	6.23244	6.27141	6.14442	6.30842	6.35173	6.47651	6.15642	6.13034	6.02384	6.11273	6.13164	0.92767	1.64169	1.38044	1.15988			1.39457	1.13587	0.902454	0.821734	0.926553	0.513985	0.124821	0.049413	0.925957	0.582409	0.14843	0.0536096	1.438	2.3168	2.26702	2.10691	2.07184			2.44902	2.50701	2.54798	2.53898	2.2358	2.16291
6.15115	6.23114	6.17815	6.08423			6.21211	6.18012	6.28813	6.33213	6.17616	6.33912	6.47623	6.61123	6.19514	6.16205			6.18714	0.921518	1.62946	1.37417	1.18801			1.38463	1.1264	0.887749	0.821379	0.919584	0.511872	0.126262	0.0660281	0.920853	0.598136			1.42464	2.31194	2.26399	2.10698	2.07793			2.444	2.51201	2.54701	2.54	2.23294	2.16999
6.20833	6.28343	6.23543	6.16701	6.18738	6.17626	6.25453	6.22363	6.3354	6.38158	6.2363	6.38451	6.55968	6.69473	6.24838	6.18072			6.23942	0.906132	1.61754	1.35614	1.10902	0.856638	0.782781	1.37566	1.11301	0.894535	0.817332	0.906333	0.593291	0.152726	0.0948938	0.903503	0.592776			1.41173	2.28998	2.26099	2.09899	2.05104	2.00542	1.99442	2.4439	2.51496	2.55004	2.54107	2.21195	2.16596
6.23481	6.31776	6.26976	6.16799	6.13835	6.11742	6.2967	6.27364	6.36678	6.42767	6.25983	6.42471	6.61362	6.75259	6.27878	6.23759			6.27276	0.899924	1.61357	1.35091	1.10706	0.892226	0.783684	1.36777	1.09322	0.890926	0.814351	0.898665	0.590212	0.160336	0.107897	0.898952	0.580527			1.40614	2.28801	2.26001	2.09801	2.05398	2.03876	2.02776	2.43606	2.51202	2.55298	2.54696	2.20803	2.16302
6.30211	6.37514	6.33112	6.24708	6.22502	6.21103	6.3511	6.32511	6.42808	6.48209	6.32812	6.51417	6.63409	6.77211	6.34211	6.27216		6.19114	6.33412	0.893728	1.60368	1.34077	1.07348	0.831127	0.753824	1.36013	1.08375	0.881589	0.804262	0.889657	0.498758	0.153602	0.101636	0.895579	0.587822		0.140165	1.39652	2.286	2.25097	2.09098	2.04799	1.98902	1.99003	2.42899	2.50597	2.54699	2.54001	2.20299	2.17602
6.3447	6.42866	6.37569	6.27887	6.23507	6.22197	6.38971	6.36752	6.45962	6.51546	6.37466	6.57661	6.66734	6.8121	6.38475	6.33175		6.24406	6.38066	0.893031	1.60199	1.33717	1.06863	0.833976	0.744215	1.36213	1.10462	0.881359	0.805085	0.888749	0.468811	0.121013	0.0705632	0.895072	0.581199		0.134881	1.39411	2.28599	2.23986	2.08395	2.04498	1.99604	1.99999	2.4269	2.49501	2.54388	2.54294	2.201	2.18284
6.39946	6.48049	6.42947	6.34733	6.31917	6.29825	6.44545	6.4086	6.50852	6.55164	6.42649	6.62453	6.69374	6.81992	6.44342	6.39042		6.24895	6.43249	0.895496	1.60772	1.33453	1.06882	0.846963	0.746141	1.3701	1.08402	0.878132	0.798406	0.892612	0.490042	0.131428	0.0606275	0.896031	0.581121		0.16948	1.39475	2.28501	2.22911	2.08004	2.04302	1.99897	1.99901	2.41908	2.49599	2.5341	2.53805	2.201	2.17012
6.45511	6.5301	6.48113	6.42016	6.40921	6.39421	6.49712	6.46209	6.53211	6.57908	6.48211	6.67206	6.70901	6.832	6.49512	6.4632		6.31026	6.47912	0.900018	1.61142	1.34297	1.0664	0.819575	0.742458	1.37726	1.11417	0.88704	0.807482	0.897755	0.485592	0.12547	0.048796	0.89979	0.548736		0.14424	1.40354	2.281	2.22699	2.07299	2.03697	1.97997	1.97797	2.41597	2.48499	2.52999	2.52499	2.197	2.168
6.49761	6.56751	6.52958	6.47969	6.48694	6.47207	6.54045	6.49653	6.5735	6.61036	6.52462	6.69327	6.712	6.83196	6.54159	6.53782		6.40876	6.52556	0.90304	1.61666	1.34744	1.06123	0.821341	0.749209	1.38391	1.1095	0.887095	0.804532	0.89987	0.50487	0.125457	0.0473181	0.903637	0.543258		0.151619	1.40846	2.28098	2.22196	2.07102	2.02399	1.96795	1.96591	2.40507	2.48104	2.52693	2.52191	2.19701	2.16804
6.54564	6.6077	6.57566	6.53459	6.56145	6.55638	6.57574	6.53869	6.61271	6.63879	6.57364	6.71484	6.712	6.82902	6.58865	6.60252		6.46856	6.56967	0.908599	1.62139	1.35282	1.07153	0.816635	0.755474	1.38712	1.11551	0.885899	0.804699	0.906233	0.508841	0.12684	0.0471711	0.908157	0.52567		0.136502	1.41299	2.27901	2.21902	2.07299	2.02301	1.96403	1.95905	2.41096	2.48398	2.52104	2.51505	2.19799	2.17098
6.59512	6.65211	6.62411	6.59814	6.64323	6.64823	6.61511	6.56712	6.65609	6.68011	6.62611	6.72906	6.716	6.82599	6.63113	6.66715			6.60711	0.915004	1.62967	1.3588	1.09713	0.832776	0.762327	1.39003	1.11639	0.885426	0.807659	0.912721	0.509287	0.128167	0.0475784	0.913857	0.52838			1.42021	2.27698	2.21701	2.071	2.02001	1.96198	1.956	2.41199	2.482	2.51898	2.50699	2.19498	2.16904
6.64146	6.6965	6.66857	6.65367	6.73491	6.73809	6.65642	6.61237	6.69146	6.72451	6.66752	6.75117	6.71601	6.823	6.68037	6.72486	6.49111	6.51435	6.6505	0.920336	1.64455	1.37028	1.10769	0.839243	0.773005	1.39691	1.11936	0.891793	0.815332	0.916943	0.504179	0.126915	0.04696	0.920637	0.513009	0.152414	0.072826	1.43189	2.26796	2.22005	2.07201	2.02295	1.95612	1.95501	2.40807	2.48195	2.50994	2.50295	2.18696	2.18299
6.67764	6.73561	6.71355	6.70647	6.80629	6.82414	6.68967	6.64171	6.72764	6.7646	6.70859	6.76486	6.71699	6.823	6.70971	6.79233	6.57813	6.62094	6.68961	0.924736	1.64992	1.37798	1.11766	0.857607	0.79307	1.40187	1.11898	0.903018	0.825707	0.922722	0.501774	0.127276	0.04696	0.923531	0.517644	0.138607	0.062285	1.43984	2.26503	2.22396	2.07299	2.01904	1.9659	1.95599	2.41394	2.47804	2.50505	2.49904	2.18403	2.18201
6.7231	6.77313	6.75614	6.76015	6.87919	6.90523	6.73211	6.68111	6.77011	6.80411	6.7571	6.77403	6.71901	6.81999	6.75909	6.86716	6.67834	6.72933	6.73412	0.92954	1.65696	1.3823	1.12729	0.879829	0.808224	1.40758	1.12212	0.902366	0.830317	0.927781	0.495	0.130723	0.0459752	0.927759	0.540456	0.159607	0.063589	1.44579	2.26101	2.22902	2.073	2.01798	1.97002	1.964	2.414	2.47799	2.505	2.49999	2.181	2.17899
6.7635	6.82449	6.8095	6.81849	6.95186	6.99497	6.77448	6.72255	6.81261	6.84555	6.79651	6.78721	6.72411	6.81799	6.79551	6.92761	6.80847	6.85591	6.77958	0.933265	1.65934	1.38894	1.14194	0.906534	0.829273	1.4118	1.12674	0.900524	0.836528	0.931803	0.498969	0.128091	0.0441412	0.931069	0.531483	0.146926	0.0592599	1.45021	2.26509	2.23605	2.0721	2.01205	1.97696	1.96506	2.41405	2.47498	2.50393	2.49698	2.18212	2.17398
6.80369	6.8637	6.84969	6.8577	7.02047	7.0724	6.81271	6.76666	6.86162	6.88966	6.83768	6.80387	6.73293	6.81701	6.83668	6.97662	6.92609	7.00882	6.82564	0.930491	1.66006	1.38803	1.14744	0.933244	0.851945	1.4051	1.12066	0.888036	0.824404	0.928009	0.506095	0.131395	0.0442392	0.929363	0.536561	0.135389	0.050448	1.45085	2.27195	2.23997	2.07994	2.01597	1.97402	1.96996	2.41797	2.47302	2.49805	2.49502	2.19192	2.17202
6.83811	6.9161	6.89213	6.91113	7.09216	7.14521	6.86011	6.79915	6.88414	6.92411	6.87212	6.82404	6.733	6.823	6.86712	7.02315	7.0513	7.15032	6.86514	0.92974	1.65874	1.39291	1.16219	0.944466	0.868626	1.4045	1.11724	0.888688	0.81819	0.926448	0.520246	0.131513	0.0446118	0.929313	0.53344	0.136687	0.0485983	1.45079	2.281	2.24701	2.07903	2.016	1.97401	1.97702	2.42003	2.47301	2.501	2.494	2.19801	2.168
6.8776	6.9536	6.93745	6.9577	7.14964	7.21877	6.89867	6.85258	6.93431	6.96344	6.9155	6.83723	6.73408	6.82199	6.91063	7.07754	7.15834	7.26541	6.91355	0.918955	1.65611	1.38897	1.16636	0.95724	0.88152	1.39554	1.11041	0.884254	0.807596	0.915004	0.522299	0.136025	0.0452597	0.919462	0.501104	0.149693	0.0658142	1.44301	2.28206	2.2521	2.08803	2.01699	1.97905	1.98404	2.43199	2.47603	2.50203	2.49499	2.20105	2.16701
6.92453	7.00053	6.97265	7.01245	7.1995	7.27841	6.95048	6.89755	6.95876	6.99766	6.95461	6.85482	6.73994	6.82101	6.95951	7.11958	7.26296	7.37491	6.95657	0.90689	1.64283	1.3824	1.165	0.972805	0.892402	1.38461	1.09655	0.876794	0.798768	0.90598	0.510527	0.140278	0.0460125	0.904816	0.468782	0.138254	0.0778105	1.4334	2.28695	2.25992	2.08998	2.01601	1.98296	1.98697	2.43101	2.47798	2.50398	2.49401	2.20496	2.16799
6.96714	7.04614	7.02913	7.06611	7.24722	7.34113	6.9991	6.95211	7.01409	7.03311	7.00514	6.89412	6.74303	6.82101	6.99514	7.17616	7.3711	7.49403	7.0071	0.894125	1.63578	1.37087	1.15594	0.974926	0.894213	1.37158	1.0891	0.8686	0.803839	0.891171	0.512611	0.142819	0.0468612	0.89411	0.461135	0.13293	0.095112	1.42272	2.28601	2.26903	2.09902	2.01502	1.988	1.99403	2.44002	2.48101	2.50202	2.49602	2.205	2.169
7.01862	7.09656	7.07763	7.10456	7.32515	7.38847	7.03662	6.99264	7.04866	7.0716	7.05468	6.93756	6.75411	6.82511	7.04663	7.23558	7.40795	7.50604	7.04269	0.888656	1.62749	1.36334	1.14755	0.951784	0.884266	1.36892	1.08151	0.85743	0.799889	0.887746	0.516325	0.142347	0.0473373	0.886867	0.4738	0.118584	0.0705811	1.42009	2.29005	2.28012	2.10705	2.02312	1.98904	2.00398	2.44819	2.48514	2.50916	2.50411	2.20607	2.16799
7.06764	7.14067	7.12763	7.14867	7.33691	7.42573	7.08564	7.04362	7.10062	7.11865	7.1086	6.98167	6.76293	6.83393	7.09663	7.28166	7.40403	7.50898	7.09759	0.883597	1.62367	1.35895	1.14233	0.956019	0.879972	1.36227	1.07596	0.841627	0.788742	0.881119	0.508815	0.140533	0.0510724	0.883455	0.491152	0.127564	0.0659244	1.4124	2.29397	2.28993	2.11097	2.03293	1.99198	2.00201	2.46289	2.49592	2.52191	2.51293	2.21196	2.16701
7.12516	7.19714	7.17714	7.19515	7.39111	7.46206	7.13814	7.09514	7.13416	7.15714	7.15718	7.04924	6.79316	6.84708	7.15316	7.33813	7.41803	7.53802	7.15115	0.883667	1.62597	1.35707	1.13973	0.940695	0.862091	1.35977	1.07627	0.853133	0.798463	0.880769	0.508393	0.139393	0.0577579	0.883894	0.495444	0.129367	0.0581671	1.41386	2.30603	2.29903	2.12301	2.04502	2.003	2.00701	2.47003	2.50302	2.525	2.52102	2.22002	2.168
7.18167	7.24656	7.22758	7.24651	7.43019	7.48412	7.18662	7.14355	7.18977	7.20572	7.22062	7.13204	6.84886	6.87468	7.20955	7.38224	7.42817	7.54506	7.20257	0.889571	1.62967	1.36166	1.14068	0.914653	0.844745	1.36429	1.08077	0.857384	0.809567	0.887416	0.512921	0.151134	0.0673919	0.888804	0.503959	0.131704	0.0535613	1.42011	2.31504	2.31011	2.12806	2.05209	2.00406	2.01	2.47905	2.51109	2.52422	2.52911	2.22704	2.168
7.23449	7.29057	7.27355	7.28661	7.44486	7.49391	7.23553	7.18658	7.25041	7.26245	7.26953	7.2142	6.91635	6.92848	7.25258	7.40082	7.44187	7.54995	7.24756	0.893581	1.63528	1.36446	1.13417	0.9054	0.828547	1.36711	1.08448	0.830065	0.789643	0.891807	0.512989	0.163322	0.0651715	0.892257	0.514171	0.128105	0.0442007	1.42617	2.31797	2.31891	2.13295	2.05893	2.00895	2.01	2.48296	2.51793	2.54183	2.53791	2.22997	2.168
7.27913	7.34012	7.32108	7.33205	7.47302	7.503	7.28911	7.2501	7.29014	7.30315	7.3181	7.29622	6.98423	7.11288	7.30114	7.43705	7.449	7.553	7.29511	0.899821	1.64131	1.36698	1.12667	0.882915	0.813572	1.37555	1.10526	0.864768	0.81551	0.899447	0.512813	0.175541	0.137627	0.896793	0.511563	0.124798	0.0436694	1.43379	2.32399	2.32701	2.13401	2.06501	2.018	2.01401	2.48601	2.51701	2.54302	2.54201	2.23501	2.16803
7.32447	7.38257	7.35057	7.35142	7.48005	7.50404	7.32963	7.28764	7.33867	7.35763	7.3525	7.37598	7.06616	7.07027	7.34949	7.45419	7.44904	7.553	7.33553	0.90727	1.6501	1.37738	1.12256	0.877538	0.803876	1.38078	1.11587	0.867753	0.801395	0.909197	0.517367	0.179456	0.0765076	0.901548	0.502158	0.124192	0.0434518	1.44176	2.32211	2.33099	2.13805	2.07009	2.01903	2.01799	2.49003	2.5221	2.55101	2.54601	2.23805	2.17692
7.36074	7.42668	7.39468	7.38376	7.48397	7.50698	7.37864	7.33764	7.39062	7.40664	7.39171	7.45244	7.15634	7.16928	7.38772	7.46889	7.45198	7.553	7.3767	0.917367	1.6587	1.38628	1.12337	0.872705	0.805915	1.39931	1.11936	0.869577	0.804895	0.919882	0.524915	0.176025	0.084889	0.910713	0.498864	0.12281	0.0428146	1.44882	2.33094	2.33001	2.14197	2.07695	2.02099	2.01701	2.49199	2.52994	2.55199	2.54699	2.24197	2.17104
7.4041	7.46914	7.42615	7.4061	7.48903	7.51203	7.42214	7.37715	7.44013	7.46016	7.42911	7.51417	7.25433	7.29647	7.4391	7.47805	7.45201	7.52004	7.42212	0.924364	1.6648	1.39102	1.12654	0.871974	0.80424	1.40684	1.12216	0.872837	0.807593	0.925969	0.518318	0.153232	0.0736462	0.918419	0.492057	0.122234	0.0412352	1.45696	2.33401	2.32899	2.14101	2.08001	2.02601	2.02201	2.495	2.53203	2.56399	2.55	2.247	2.17501
7.44062	7.52047	7.47944	7.44128	7.49815	7.52111	7.47153	7.43049	7.48873	7.51677	7.46762	7.57593	7.37265	7.46531	7.47364	7.49539	7.45505	7.53519	7.46458	0.929543	1.66981	1.39544	1.1175	0.869916	0.800507	1.41425	1.13498	0.903716	0.819313	0.93285	0.514078	0.114769	0.0543418	0.921582	0.491254	0.123556	0.0395331	1.46296	2.33601	2.32592	2.14399	2.08204	2.02995	2.02596	2.496	2.54205	2.56106	2.55105	2.24796	2.17903
7.48062	7.5612	7.51874	7.4723	7.51542	7.53438	7.52461	7.48308	7.54856	7.57303	7.50962	7.64829	7.48684	7.54505	7.51812	7.52135	7.46948	7.55743	7.51613	0.919301	1.65427	1.39199	1.12743	0.863687	0.795158	1.40798	1.14061	0.897555	0.821087	0.918546	0.528727	0.125937	0.0526717	0.916708	0.506109	0.129277	0.0484841	1.44451	2.32748	2.31754	2.1475	2.09144	2.02803	2.02203	2.4885	2.54591	2.56494	2.55494	2.2415	2.18098
7.52108	7.61559	7.56609	7.50406	7.53104	7.54903	7.56761	7.52361	7.60913	7.63663	7.54658	7.70759	7.59729	7.6574	7.56108	7.54007	7.48302	7.60308	7.5541	0.920325	1.65101	1.38866	1.1147	0.864848	0.795901	1.40942	1.14553	0.90518	0.82943	0.918521	0.52687	0.123783	0.0446625	0.918789	0.51382	0.136744	0.0511171	1.4438	2.32651	2.31199	2.1485	2.09	2.02699	2.01699	2.49049	2.55102	2.57302	2.56002	2.24101	2.18002
7.55938	7.65446	7.6093	7.52857	7.54902	7.56248	7.61776	7.57618	7.66727	7.69723	7.58288	7.74799	7.73081	7.84272	7.59991	7.57007	7.49574	7.63854	7.60277	0.917623	1.64765	1.38315	1.11175	0.861979	0.794123	1.41066	1.13606	0.909356	0.835908	0.914007	0.51558	0.111939	0.0636691	0.917871	0.542884	0.133683	0.0887363	1.44061	2.33338	2.30851	2.14656	2.09096	2.02301	2.01104	2.48502	2.55844	2.58195	2.56699	2.24638	2.18802
7.59972	7.70564	7.65121	7.57617	7.5773	7.58236	7.65921	7.62019	7.72212	7.75311	7.62371	7.80013	7.83378	7.93784	7.6422	7.57476		7.65092	7.64073	0.91627	1.64048	1.37616	1.10187	0.850645	0.790272	1.4027	1.14386	0.910105	0.837027	0.91257	0.530833	0.130657	0.0618588	0.916609	0.506432		0.13149	1.43464	2.32953	2.30602	2.147	2.08752	2.01903	2.00703	2.48202	2.55999	2.58548	2.57693	2.24402	2.19942
7.6481	7.74711	7.69809	7.61311	7.59959	7.59857	7.71009	7.67259	7.76562	7.81112	7.6701	7.83406	7.92967	8.05617	7.6881	7.63602		7.566	7.6936	0.909109	1.62931	1.36506	1.09247	0.841329	0.783111	1.39254	1.13888	0.923122	0.842598	0.906068	0.538966	0.165752	0.115926	0.90894	0.582589		0.045481	1.42288	2.33149	2.30149	2.14449	2.088	2.017	2.003	2.482	2.5645	2.58901	2.58303	2.24549	2.20702
7.69047	7.79238	7.73705	7.66186	7.63694	7.62751	7.74997	7.71206	7.81932	7.86337	7.71051	7.86122	8.00605	8.13253	7.73243	7.64386		7.56611	7.73447	0.900075	1.61962	1.35703	1.08518	0.836322	0.775138	1.38388	1.13266	0.921907	0.83759	0.89883	0.541835	0.19796	0.14509	0.898121	0.537901		0.057183	1.41513	2.32852	2.29605	2.141	2.08848	2.01551	2.001	2.48149	2.56204	2.59298	2.59443	2.24299	2.21404
7.74011	7.84162	7.79207	7.70962	7.67568	7.66172	7.79912	7.76707	7.87705	7.91857	7.7621	7.93242	8.07397	8.20296	7.78061	7.7076		7.68523	7.7866	0.891907	1.60944	1.34582	1.07347	0.815951	0.761241	1.37612	1.12319	0.899616	0.826532	0.891038	0.526305	0.183389	0.136678	0.890237	0.57213		0.138842	1.40109	2.32652	2.29253	2.13555	2.08552	2.01203	1.99902	2.47753	2.56001	2.60045	2.59946	2.23854	2.23236
7.78764	7.88762	7.83663	7.76163	7.72515	7.70814	7.84615	7.81662	7.91212	7.96162	7.81011	8.00562	8.10506	8.19264	7.82965	7.74613		7.83613	7.83264	0.887939	1.59644	1.33644	1.0627	0.818056	0.756262	1.37157	1.11617	0.904018	0.825554	0.886022	0.498545	0.164478	0.1016	0.887051	0.577304		0.220736	1.39633	2.3235	2.28698	2.13149	2.081	2.0115	1.996	2.47698	2.5605	2.60549	2.607	2.23549	2.23948
7.83684	7.93287	7.88472	7.80643	7.7823	7.76044	7.90225	7.8584	7.95968	8.00523	7.85094	8.04994	8.12929	8.27837	7.88329	7.80678		7.89482	7.88376	0.883563	1.59524	1.33001	1.05684	0.809256	0.749706	1.36548	1.10938	0.881374	0.813259	0.883435	0.537113	0.165669	0.0745536	0.881119	0.574604		0.21876	1.39474	2.32198	2.28098	2.1285	2.08095	2.01093	1.99649	2.47092	2.56045	2.60255	2.60698	2.23249	2.23258
7.89162	7.98861	7.92869	7.8641	7.84506	7.82951	7.95413	7.89772	7.99376	8.03777	7.90711	8.10909	8.14489	8.27602	7.93762	7.85966		7.94766	7.92769	0.883075	1.593	1.33518	1.05762	0.806396	0.745905	1.36676	1.10823	0.896785	0.816685	0.881684	0.527535	0.163751	0.0699481	0.881787	0.558128		0.191996	1.39629	2.31852	2.27206	2.12254	2.07653	2.00703	1.99551	2.45958	2.55355	2.59853	2.60551	2.22902	2.23548
7.92912	8.03409	7.98108	7.92211	7.91316	7.89019	8.00309	7.95107	8.03305	8.06806	7.95012	8.14006	8.15706	8.27702	7.9791	7.9422		8.02921	7.97907	0.886649	1.59178	1.33889	1.06006	0.796786	0.73502	1.36449	1.12577	0.900321	0.812471	0.884676	0.530966	0.152852	0.061994	0.886812	0.557257		0.196067	1.39357	2.31597	2.27099	2.12399	2.07898	2.00499	2.001	2.46499	2.547	2.59899	2.59798	2.23597	2.23499
7.98403	8.0792	8.02129	7.97408	7.99063	7.98041	8.04624	7.98245	8.0556	8.09551	8.00798	8.1685	8.18648	8.28486	8.02813	8.03535		8.12727	8.01438	0.88608	1.60095	1.34532	1.05737	0.799807	0.744316	1.36914	1.1183	0.895888	0.80796	0.887657	0.533869	0.13023	0.0543943	0.88288	0.517788		0.151576	1.39437	2.30323	2.26707	2.11909	2.07016	2.00205	2.00198	2.4591	2.54798	2.59212	2.58719	2.22323	2.23009
8.02674	8.11975	8.08064	8.02568	8.07349	8.07244	8.08178	8.02474	8.11165	8.1278	8.05571	8.18589	8.18998	8.285	8.07372	8.08371		8.13496	8.07562	0.891884	1.60949	1.35141	1.07472	0.816864	0.759348	1.37847	1.1244	0.873896	0.807761	0.892421	0.512175	0.129651	0.0535643	0.889528	0.52989		0.164853	1.3988	2.30499	2.27296	2.12496	2.07596	2.01194	2.00896	2.46198	2.54899	2.58206	2.57706	2.22499	2.22801
8.0731	8.16209	8.1191	8.08811	8.15015	8.15619	8.12409	8.06906	8.13105	8.15306	8.1001	8.19503	8.189	8.288	8.11908	8.15214		8.18387	8.11808	0.898492	1.61712	1.36649	1.10534	0.837183	0.773311	1.38378	1.13319	0.880854	0.807045	0.89961	0.499108	0.130184	0.0520899	0.895454	0.53115		0.149219	1.40984	2.30099	2.27401	2.124	2.067	2.01103	2.009	2.46	2.542	2.57599	2.56898	2.21899	2.247
8.12005	8.20415	8.16409	8.13897	8.22254	8.2452	8.16517	8.09841	8.15649	8.18143	8.14607	8.2097	8.189	8.288	8.15821	8.21768		8.1242	8.15623	0.904205	1.62812	1.37208	1.12507	0.866606	0.797384	1.39036	1.12061	0.887369	0.80954	0.904286	0.493601	0.131905	0.0520312	0.902076	0.526376		0.139339	1.41976	2.29708	2.2789	2.124	2.06896	2.02276	2.009	2.46098	2.54004	2.57208	2.56116	2.21606	2.24896
8.16074	8.24971	8.20673	8.1857	8.30248	8.31555	8.19779	8.1298	8.2027	8.21776	8.18674	8.22888	8.189	8.28701	8.20172	8.27563	8.05949	8.08823	8.19177	0.909357	1.63846	1.38404	1.13446	0.881605	0.805192	1.39418	1.13358	0.89061	0.814518	0.909367	0.489854	0.13191	0.0519505	0.907177	0.513057	0.155214	0.0648184	1.42713	2.29203	2.28595	2.12599	2.069	2.02101	2.03086	2.46199	2.52708	2.56207	2.55405	2.21103	2.24403
8.1981	8.2821	8.25111	8.24211	8.37715	8.41216	8.23709	8.1531	8.22806	8.24907	8.23209	8.23803	8.18901	8.27801	8.23211	8.33314	8.15722	8.22223	8.22909	0.914273	1.6391	1.38647	1.14534	0.898721	0.83166	1.40198	1.13075	0.89804	0.815937	0.9142	0.489654	0.131561	0.0556784	0.912024	0.510161	0.131483	0.0471427	1.43625	2.298	2.29101	2.125	2.05999	2.02599	2.016	2.464	2.52098	2.55098	2.54099	2.21799	2.23698
8.24516	8.32818	8.30308	8.29211	8.4448	8.48668	8.27729	8.20016	8.25551	8.28143	8.27523	8.25274	8.19293	8.28291	8.28309	8.39588	8.25919	8.32714	8.27027	0.920165	1.64229	1.39057	1.16526	0.926939	0.854838	1.40558	1.14323	0.898079	0.819074	0.918946	0.495997	0.131973	0.0549234	0.918711	0.51523	0.128169	0.0437798	1.43941	2.298	2.29395	2.125	2.05509	2.02305	2.01403	2.46302	2.51019	2.54216	2.5351	2.21505	2.22914
8.2758	8.37767	8.34274	8.34167	8.52347	8.56845	8.31872	8.23179	8.3007	8.31676	8.30977	8.26691	8.19499	8.28896	8.30982	8.45759	8.38019	8.46507	8.3157	0.917936	1.64182	1.3953	1.1675	0.946172	0.87437	1.40311	1.13719	0.890502	0.819845	0.915792	0.502338	0.134036	0.0528937	0.91736	0.523534	0.142075	0.0616577	1.4391	2.30297	2.29698	2.12897	2.05798	2.01704	2.01499	2.46101	2.50801	2.52909	2.52407	2.22295	2.22205
8.33006	8.41111	8.39009	8.3961	8.60404	8.64611	8.3651	8.28608	8.34406	8.36007	8.36206	8.27804	8.19901	8.292	8.36306	8.5061	8.50823	8.61327	8.36208	0.913524	1.64117	1.39499	1.17087	0.953597	0.88797	1.40014	1.13304	0.880248	0.818471	0.910396	0.501641	0.134782	0.0512527	0.914312	0.518713	0.142761	0.067007	1.44219	2.308	2.301	2.12501	2.052	2.01799	2.016	2.464	2.50199	2.52	2.51499	2.22501	2.22199
8.35745	8.46492	8.43509	8.44698	8.62361	8.69992	8.41303	8.32521	8.37341	8.39529	8.39141	8.29957	8.20194	8.292	8.39143	8.55305	8.62368	8.74828	8.40121	0.905629	1.63375	1.38791	1.1662	0.98687	0.907467	1.39138	1.12687	0.874574	0.814186	0.903636	0.507149	0.135731	0.052593	0.90539	0.505222	0.148191	0.0803317	1.43283	2.30996	2.29904	2.12892	2.05102	2.01506	2.01698	2.464	2.4971	2.51804	2.50814	2.2299	2.21514
8.4057	8.51072	8.47476	8.48875	8.67667	8.76063	8.45276	8.37271	8.4068		8.44269	8.3159	8.20697	8.29101	8.4397	8.59574	8.7383	8.88119	8.4507	0.893395	1.62811	1.37957	1.15919	0.990124	0.908993	1.38203	1.10788	0.877958		0.89067	0.507469	0.13576	0.0522225	0.894169	0.48559	0.152951	0.0947423	1.4234	2.30901	2.299	2.13099	2.04901	2.01699	2.01302	2.46599	2.50098	2.51104		2.22801	2.21003
8.4511	8.55111	8.53211	8.53811	8.71211	8.8071	8.5071	8.43207	8.4621		8.48811	8.37106	8.21001	8.29101	8.4861	8.6531	8.88192	9.00494	8.49411	0.881948	1.61736	1.36695	1.14913	0.989351	0.909415	1.37049	1.10864	0.872637		0.881237	0.522736	0.137706	0.0523315	0.88086	0.46693	0.104688	0.0813383	1.41028	2.307	2.305	2.13501	2.05101	2.017	2.013	2.471	2.5	2.50901		2.225	2.208
8.49915	8.60308	8.58114	8.58714	8.76408	8.85417	8.55122	8.46345	8.50819		8.5391	8.39852	8.2159	8.29395	8.53317	8.70017	8.84367	8.97945	8.54608	0.871946	1.60954	1.35929	1.14201	0.985193	0.897913	1.36088	1.09403	0.866685		0.870617	0.52105	0.140393	0.0529983	0.871701	0.503604	0.154188	0.0943311	1.40498	2.30897	2.30598	2.13795	2.05395	2.01503	2.01202	2.47198	2.50098	2.51195		2.22402	2.20997
8.55167	8.65666	8.62274	8.64463	8.84449	8.89673	8.60267	8.52958	8.55371	8.55869	8.58769	8.44769	8.23289	8.29698	8.58666	8.75267	8.86287	9.00384	8.59867	0.867249	1.60247	1.35284	1.13376	0.936683	0.875404	1.35299	1.09688	0.868269	0.821926	0.865313	0.506236	0.14513	0.0540234	0.867685	0.509109	0.154255	0.0847534	1.39583	2.30801	2.30799	2.13601	2.05797	2.01202	2.01001	2.47697	2.50299	2.51299	2.50798	2.22301	2.20901
8.6091	8.71009	8.6761	8.6781	8.86305	8.92703	8.6551	8.5871	8.61311	8.61311	8.64211	8.50014	8.25011	8.30705	8.64311	8.80706	8.88504	9.02302	8.6501	0.866172	1.59626	1.35048	1.12823	0.927596	0.853449	1.34723	1.0899	0.861872	0.818921	0.866061	0.492401	0.151198	0.0545097	0.864784	0.5079	0.145559	0.0718826	1.39406	2.291	2.31301	2.138	2.06501	2.01301	2.00799	2.479	2.507	2.51301	2.513	2.20701	2.20798
8.66096	8.75608	8.72796	8.728	8.88751	8.93974	8.70696	8.63896	8.66986	8.6679	8.69788	8.57255	8.3049	8.33151	8.6979	8.83837	8.90363	9.0328	8.70294	0.867297	1.59958	1.35541	1.11917	0.910151	0.837736	1.35117	1.08982	0.862958	0.814175	0.866364	0.488067	0.160248	0.0594409	0.866672	0.50294	0.145217	0.0630867	1.39349	2.29198	2.31986	2.13898	2.07088	2.01594	2.00408	2.48096	2.50798	2.51986	2.513	2.21092	2.20016
8.71666	8.80271	8.77074	8.76776	8.90489	8.94398	8.75669	8.69267	8.72665	8.73658	8.74571	8.66741	8.37954	8.51684	8.7467	8.88769	8.91096	9.033	8.74574	0.876622	1.60551	1.3593	1.11098	0.896772	0.819562	1.35651	1.09153	0.864908	0.801469	0.878643	0.49438	0.179212	0.135116	0.872812	0.505344	0.150586	0.0621249	1.40328	2.29001	2.32	2.13999	2.071	2.01501	2.00599	2.48398	2.51297	2.52099	2.51797	2.20404	2.18907
8.75009	8.85507	8.80907	8.79306	8.91601	8.94399	8.81208	8.74509	8.78312	8.79512	8.78109	8.75215	8.45815	8.59515	8.78011	8.91003	8.92001	9.043	8.79807	0.883523	1.61667	1.36862	1.10999	0.878503	0.804158	1.36827	1.09814	0.869006	0.791307	0.886392	0.497648	0.18731	0.142492	0.878704	0.509542	0.142251	0.0536524	1.41341	2.29401	2.318	2.139	2.073	2.018	2.006	2.481	2.51201	2.52501	2.518	2.21101	2.18099
8.79619	8.89234	8.84732	8.82445	8.91993	8.9381	8.85524	8.79315	8.84589	8.85691	8.82719	8.82963	8.53367	8.67361	8.83601	8.92671	8.92295	9.043	8.83632	0.890369	1.62734	1.37596	1.11157	0.874697	0.803	1.37703	1.10239	0.861915	0.78453	0.892669	0.507015	0.197962	0.154144	0.885844	0.505236	0.137769	0.0496801	1.41612	2.30088	2.31702	2.14097	2.07398	2.01702	2.00797	2.47903	2.51495	2.52991	2.51997	2.21395	2.17805
8.84364	8.93567	8.88372	8.85774	8.92595	8.938	8.89966	8.84361	8.90951	8.91952	8.87067	8.89748	8.6114	8.74942	8.88364	8.94585	8.92895	9.043	8.88165	0.899817	1.6289	1.38247	1.11685	0.868607	0.802801	1.383	1.11193	0.868905	0.796287	0.902197	0.503439	0.182482	0.13898	0.895099	0.507968	0.134277	0.0496199	1.42545	2.30398	2.31105	2.13306	2.07797	2.01502	2.008	2.47602	2.52095	2.5429	2.52992	2.21797	2.16808
8.8871	8.97715	8.91911	8.88108	8.93603	8.94403	8.95309	8.89115	8.96919	8.98719	8.91011	8.9752	8.70933	8.74041	8.93011	8.95804	8.93001	9.043	8.91712	0.907591	1.64269	1.38766	1.11239	0.866653	0.803723	1.39489	1.12166	0.878299	0.806625	0.908782	0.518022	0.178786	0.0892396	0.90375	0.507539	0.132953	0.0487773	1.43187	2.30801	2.30897	2.13299	2.07499	2.01199	2.00598	2.46702	2.52402	2.54304	2.53402	2.22001	2.169
8.92131	9.02602	8.95527	8.90747	8.94482	8.95282	8.98241	8.94002	9.03076	9.05072	8.94529	9.0397	8.81683	8.8743	8.96627	8.97172	8.93392	9.043	8.95621	0.911295	1.64581	1.38905	1.11517	0.867571	0.804661	1.40001	1.12934	0.89465	0.821432	0.912691	0.518765	0.147873	0.0626754	0.907132	0.504031	0.133979	0.0478977	1.43949	2.31094	2.30018	2.12908	2.07304	2.00906	2.00012	2.47484	2.52988	2.55476	2.54184	2.22294	2.169
8.96076	9.0598	9.00072	8.93583	8.95494	8.96194	9.03369	8.98473	9.08766	9.11163	8.97979	9.10063	8.93528	9.00918	9.00874	8.98293	8.93698	9.04002	9.0057	0.915663	1.64897	1.39318	1.1165	0.871178	0.808824	1.40735	1.13408	0.910057	0.83467	0.915901	0.523372	0.118985	0.0406531	0.912616	0.501257	0.133722	0.0456439	1.44096	2.31001	2.29404	2.12602	2.07201	2.00602	1.99702	2.47003	2.53795	2.55599	2.54498	2.223	2.17198
9.00313	9.10714	9.03216	8.96312	8.97207	8.97808	9.07315	9.03115	9.14116	9.16921	9.02612	9.16821	9.0514	9.10151	9.05014	9.00107	8.94025	9.04407	9.0392	0.918328	1.65293	1.39333	1.11662	0.871793	0.811935	1.40753	1.14153	0.913356	0.843759	0.919375	0.5376	0.14232	0.0568582	0.914311	0.49037	0.130066	0.0436721	1.44315	2.311	2.28597	2.12298	2.06999	2.00498	1.99198	2.46201	2.54198	2.56102	2.549	2.223	2.162
9.03739	9.14237	9.07425	8.99346	8.99067	8.99765	9.11132	9.0703	9.18325	9.22402	9.05646	9.22302	9.15416	9.23266	9.08537	9.01967	9.00386	9.06267	9.09009	0.917868	1.64722	1.38912	1.11165	0.872556	0.813355	1.41122	1.14548	0.935632	0.851138	0.918103	0.527383	0.150052	0.0563884	0.914664	0.487825	0.123782	0.0416364	1.44174	2.311	2.27912	2.1171	2.06803	1.9991	1.9861	2.46397	2.53709	2.56591	2.54998	2.22398	2.162
9.08573	9.19371	9.11577	9.03477	9.02182	9.01888	9.16271	9.12271	9.22576	9.28168	9.10771	9.26477	9.29222	9.39906	9.13472	9.06574		9.10774	9.12083	0.915513	1.64451	1.38541	1.10723	0.869746	0.805316	1.40508	1.14799	0.934519	0.857942	0.914958	0.52728	0.131934	0.0489424	0.913019	0.516427		0.031776	1.43718	2.31001	2.27403	2.11501	2.06601	1.99602	1.98699	2.46002	2.54595	2.56401	2.55398	2.21903	2.17095
9.1242	9.23816	9.16117	9.07319	9.05616	9.04414	9.19621	9.17014	9.28615	9.33818	9.14619	9.31511	9.41541	9.55844	9.16921	9.07625			9.17119	0.908257	1.63413	1.37289	1.10575	0.861563	0.795467	1.40021	1.13687	0.928359	0.853055	0.905977	0.50306	0.13238	0.0732859	0.907559	0.517206			1.42694	2.30898	2.26698	2.11198	2.062	1.99298	1.979	2.45296	2.542	2.567	2.555	2.21798	2.17302
9.17401	9.27723	9.20317	9.12007	9.09523	9.07832	9.24798	9.20432	9.32327	9.38213	9.19307	9.34344	9.51699	9.66686	9.22196	9.13876			9.21807	0.897777	1.62955	1.36545	1.08934	0.854882	0.787311	1.38778	1.13583	0.933096	0.851746	0.895331	0.485713	0.134773	0.0895288	0.897558	0.558121			1.41382	2.3041	2.2621	2.10612	2.06102	1.9881	1.979	2.44417	2.542	2.56602	2.555	2.21408	2.1779
9.2177	9.32864	9.24769	9.16767	9.1377	9.12368	9.28971	9.25862	9.37762	9.42768	9.23372	9.40755	9.56468	9.71368	9.26768	9.18965		9.28467	9.25872	0.886935	1.61325	1.3523	1.08332	0.850391	0.77864	1.37754	1.12065	0.909736	0.839894	0.888418	0.470793	0.148235	0.103811	0.882684	0.569296		0.223561	1.4056	2.29506	2.25704	2.09905	2.05306	1.98899	1.97602	2.44201	2.53604	2.56302	2.555	2.20904	2.18296
9.2662	9.37119	9.29519	9.2172	9.19222	9.17123	9.33619	9.28921	9.39223	9.46212	9.28819		9.58207	9.73505	9.31421	9.23621		9.1921	9.31315	0.880113	1.60809	1.34242	1.07381	0.839089	0.76652	1.36554	1.11966	0.909802	0.834076	0.879136		0.131709	0.0889217	0.878959	0.566398		0.168489	1.39675	2.29395	2.24696	2.09195	2.05296	1.98298	1.971	2.43496	2.53096	2.56298	2.556	2.20295
9.31807	9.41914	9.34314	9.26907	9.24899	9.22995	9.38414	9.34402	9.45095	9.49344	9.33614	9.52302	9.59969	9.74876	9.36804	9.29102		9.21755	9.35132	0.878184	1.60211	1.33645	1.05788	0.831024	0.756165	1.36364	1.10985	0.892234	0.822693	0.87801	0.445237	0.123664	0.0713244	0.876111	0.565919		0.17856	1.39488	2.28123	2.23619	2.08021	2.04317	1.97907	1.971	2.42419	2.52117	2.55907	2.55698	2.19121	2.19198
9.36261	9.4656	9.38365	9.32055	9.31245	9.29444	9.43258	9.38068	9.47678	9.52076	9.38161	9.57753	9.62181	9.76189	9.41361	9.34156		9.23981	9.40255	0.880291	1.60508	1.33786	1.05614	0.82861	0.751589	1.36348	1.10774	0.887003	0.813638	0.878892	0.449066	0.122588	0.0567857	0.879341	0.549545		0.182873	1.39598	2.27803	2.23104	2.07504	2.04102	1.97702	1.96505	2.42004	2.51307	2.55801	2.55502	2.18803	2.18308
9.41617	9.50218	9.43915	9.37721	9.37826	9.36529	9.47716	9.4301	9.50313	9.5391	9.43518	9.6161	9.64303	9.772	9.46518	9.41331		9.2913	9.44519	0.882933	1.6081	1.34444	1.07029	0.82438	0.745294	1.36629	1.10445	0.886059	0.809372	0.882187	0.485835	0.123824	0.0466063	0.881197	0.534729		0.179299	1.39934	2.26898	2.22299	2.07197	2.03898	1.97498	1.965	2.41301	2.50498	2.55399	2.55697	2.17898	2.168
9.46018	9.54912	9.47729	9.43001	9.44574	9.44059	9.51823	9.45651	9.53638	9.56452	9.48016	9.64251	9.65085	9.77298	9.51016	9.4935		9.36856	9.49409	0.888712	1.61309	1.34786	1.07431	0.829563	0.749001	1.37295	1.10372	0.883213	0.810008	0.886598	0.487126	0.122397	0.0456675	0.88813	0.524118		0.166264	1.40319	2.26409	2.22005	2.06513	2.03311	1.97107	1.96598	2.41496	2.50107	2.55105	2.54915	2.17311	2.16702
9.51359	9.58374	9.52563	9.48359	9.52639	9.52734	9.54976	9.50364	9.55982	9.58782	9.53657	9.67079	9.65497	9.77201	9.55963	9.58729		9.44641	9.52973	0.891221	1.61826	1.35134	1.0773	0.82053	0.751481	1.37765	1.1068	0.878764	0.808621	0.888784	0.484907	0.120187	0.0456401	0.89084	0.506187		0.154767	1.4095	2.26598	2.21702	2.06103	2.02407	1.96505	1.95806	2.41202	2.49405	2.54405	2.54205	2.17399	2.16601
9.55516	9.63314	9.56122	9.53922	9.6033	9.61134	9.58813	9.52413	9.58315	9.61011	9.58115	9.68311	9.66202	9.77198	9.59716	9.61925		9.49324	9.57115	0.894632	1.62954	1.3582	1.08339	0.83368	0.76131	1.38693	1.11106	0.87972	0.808902	0.892925	0.487853	0.119254	0.0451202	0.893398	0.511348		0.149033	1.41794	2.26098	2.21602	2.06199	2.02199	1.96399	1.954	2.411	2.49098	2.53997	2.53596	2.168	2.17309
9.59433	9.6684	9.61508	9.59406	9.67871	9.69654	9.61946	9.55645	9.61938	9.63851	9.61836	9.71053	9.66593	9.7661	9.63731	9.68193		9.55396	9.60738	0.897668	1.63518	1.36683	1.10092	0.843747	0.773767	1.39075	1.11461	0.887251	0.811849	0.894287	0.501191	0.120371	0.0451593	0.897952	0.515764		0.12975	1.42484	2.25608	2.21993	2.05905	2.02003	1.96203	1.95302	2.41198	2.4851	2.53312	2.52715	2.168	2.1966
9.63966	9.7077	9.6547	9.64462	9.75244	9.78533	9.65473	9.58082	9.64481	9.67076	9.66763	9.72192	9.666	9.76302	9.67968	9.73361	9.51029	9.54805	9.65067	0.905202	1.64263	1.37797	1.11932	0.868947	0.794899	1.40116	1.11565	0.891469	0.818618	0.902487	0.494305	0.119924	0.0445646	0.90454	0.505916	0.128566	0.0451287	1.4345	2.25302	2.22198	2.059	2.01206	1.962	1.95201	2.412	2.48401	2.52506	2.51708	2.16701	2.18608
9.67617	9.75113	9.70115	9.69114	9.82428	9.86231	9.69414	9.62215	9.67716	9.70813	9.70317	9.73306	9.66702	9.761	9.71815	9.80928	9.59746	9.65347	9.68617	0.911652	1.65104	1.38537	1.13642	0.890131	0.818087	1.40645	1.12049	0.894938	0.822396	0.907978	0.484317	0.120888	0.0456305	0.911615	0.523251	0.139656	0.0607359	1.44198	2.25702	2.22702	2.062	2.012	1.96497	1.96099	2.415	2.47898	2.51498	2.51297	2.16702	2.17596
9.71819	9.78338	9.73828	9.72534	9.89464	9.93951	9.72834	9.6583	9.71723	9.74038	9.74519	9.74772	9.67289	9.761	9.7543	9.87964	9.71179	9.76878	9.72721	0.917105	1.65554	1.39015	1.14899	0.920073	0.84452	1.40581	1.12245	0.897039	0.831288	0.912356	0.493532	0.125393	0.0457575	0.917899	0.530814	0.14121	0.0597294	1.44801	2.26092	2.23092	2.062	2.01298	1.95813	1.95904	2.415	2.47508	2.51009	2.50613	2.17191	2.16521
9.74877	9.82766	9.77472	9.77661	9.95256	10.0075	9.77068	9.68976	9.76166	9.78168	9.77875	9.75892	9.67598	9.761	9.78477	9.93657	9.82811	9.89603	9.76273	0.92106	1.65839	1.3962	1.164	0.940615	0.86954	1.41149	1.12824	0.876609	0.821081	0.916538	0.505588	0.12801	0.0457997	0.921443	0.541568	0.132002	0.0536371	1.45123	2.26695	2.23596	2.06498	2.00804	1.96197	1.95999	2.41599	2.47202	2.50405	2.50104	2.17696	2.15805
9.79413	9.86717	9.81516	9.81416	9.9982	10.0652	9.80918	9.74112	9.79112	9.8161	9.82712	9.77707	9.67601	9.76101	9.82915	9.98118	9.96045	10.0525	9.80614	0.919071	1.65872	1.39598	1.16478	0.967989	0.892233	1.40788	1.12746	0.878407	0.826428	0.915757	0.515756	0.130754	0.0458124	0.918295	0.539929	0.130163	0.0519693	1.45266	2.264	2.23902	2.06799	2.00399	1.963	1.96402	2.41501	2.46799	2.49799	2.49798	2.173	2.156
9.82843	9.9093	9.85534	9.85532	10.0492	10.1211	9.85524	9.77051	9.8215	9.84158	9.85848	9.79373	9.67895	9.76395	9.86639	10.0263	10.0741	10.1789	9.84142	0.914328	1.65276	1.39415	1.16377	0.982924	0.908315	1.40279	1.12095	0.89296	0.848693	0.912454	0.519862	0.131694	0.0464101	0.912033	0.511607	0.138473	0.0568888	1.44944	2.264	2.24392	2.06603	2.00203	1.96202	1.96892	2.41795	2.46505	2.49603	2.49308	2.17398	2.15502
9.86472	9.94869	9.90263	9.89767	10.0966	10.1766	9.89469	9.82755	9.87359	9.88962	9.89472	9.81384	9.68297	9.76301	9.89875	10.0677	10.1772	10.2931	9.88367	0.904736	1.64715	1.38668	1.15697	0.988061	0.914721	1.39595	1.11401	0.875402	0.818742	0.903531	0.52113	0.134776	0.0469359	0.902247	0.49237	0.14608	0.072407	1.44266	2.26797	2.24598	2.06997	2.00398	1.96498	1.97396	2.42098	2.46599	2.49402	2.48903	2.17698	2.15202
9.90816	9.99617	9.93517	9.93916	10.1322	10.2222	9.94519	9.8632	9.89925	9.93218	9.93816	9.83415	9.68301	9.76301	9.94616	10.1042	10.2662	10.4002	9.92719	0.892897	1.63703	1.37881	1.15005	0.987686	0.915946	1.38311	1.10949	0.872395	0.809297	0.894178	0.517446	0.135499	0.0478029	0.888009	0.479205	0.169139	0.132336	1.43328	2.26198	2.25002	2.07401	2.00204	1.96601	1.97198	2.423	2.46902	2.497	2.487	2.17198	2.14998
9.94826	10.0382	9.97722	9.97926	10.1742	10.2613	9.99213	9.91308	9.96086	9.97619	9.97826	9.87033	9.68595	9.76595	9.98626	10.157	10.3249	10.4491	9.97315	0.882443	1.62606	1.37008	1.1392	0.981858	0.907712	1.37006	1.09306	0.859008	0.808642	0.883851	0.511667	0.135363	0.0485168	0.877985	0.47544	0.154353	0.0996151	1.42175	2.25709	2.25491	2.07596	2.01084	1.96796	1.96709	2.423	2.47489	2.49602	2.48798	2.16709	2.14607
9.98965	10.0826	10.0177	10.0266	10.2057	10.2927	10.0366	9.95663	9.99075		10.0196	9.90273	9.69591	9.76897	10.0286	10.2135	10.328	10.4639	10.0087	0.872474	1.61763	1.36116	1.12985	0.969486	0.89251	1.36131	1.0803	0.849282		0.87432	0.504669	0.13534	0.0490356	0.867816	0.46846	0.15296	0.0856253	1.41424	2.25502	2.25897	2.08195	2.01497	1.96602	1.96403	2.42697	2.47996	2.50096		2.16502	2.14699
10.0372	10.1292	10.0602	10.0652	10.2312	10.3161	10.0892	10.0142	10.0463		10.0592	9.95924	9.71016	9.76903	10.0792	10.2642	10.3672	10.4842	10.0612	0.863001	1.60682	1.35337	1.12138	0.953808	0.872217	1.34889	1.06751	0.839325		0.863061	0.497339	0.138157	0.0493721	0.860691	0.476641	0.145181	0.0636079	1.40534	2.26998	2.26301	2.08303	2.02503	1.96601	1.95797	2.42903	2.48301	2.51996		2.17798	2.14397
10.0872	10.1664	10.0994	10.1044	10.2664	10.3347	10.1392	10.0632	10.109		10.1062	10.0151	9.74642	9.77589	10.1302	10.3191	10.4034	10.5332	10.1033	0.860992	1.60476	1.34998	1.11537	0.923032	0.845851	1.34475	1.06509	0.835727		0.860904	0.504181	0.160739	0.0521949	0.858662	0.493264	0.124353	0.0887482	1.40324	2.26508	2.26497	2.08891	2.03091	1.96895	1.95209	2.43491	2.48595	2.51114		2.17406	2.13809
10.1267	10.2097	10.1368	10.1378	10.2759	10.335	10.1847	10.1176	10.1557	10.1747	10.1447	10.0816	9.80759	9.80977	10.1687	10.3697	10.407	10.4853	10.1487	0.863433	1.60317	1.35176	1.10584	0.908375	0.823051	1.34424	1.06728	0.838114	0.795068	0.863999	0.510727	0.173467	0.0599779	0.860279	0.514707	0.121427	0.053093	1.40345	2.26699	2.26897	2.09595	2.03497	1.96602	1.952	2.43599	2.49097	2.51497	2.50896	2.174	2.1231
10.1652	10.2461	10.1761	10.1691	10.29	10.3309	10.2362	10.1692	10.2132	10.2322	10.1831	10.1493	9.86126	9.99627	10.2102	10.3941	10.419	10.5478	10.1842	0.865224	1.60256	1.35582	1.09956	0.886931	0.807203	1.34409	1.07032	0.842106	0.795965	0.86698	0.509995	0.185519	0.14711	0.860707	0.521544	0.118413	0.0835779	1.40453	2.26899	2.273	2.104	2.04302	1.965	1.95002	2.44201	2.49004	2.52201	2.51301	2.17598	2.11297
10.2053	10.2833	10.2005	10.1945	10.2929	10.3182	10.2743	10.2132	10.2729	10.288	10.2193	10.2138	9.92776	10.0637	10.2532	10.4274	10.4249	10.4901	10.2223	0.868725	1.6063	1.35794	1.097	0.8719	0.792661	1.3462	1.06995	0.843641	0.782098	0.871948	0.521467	0.195504	0.15733	0.862516	0.527607	0.116653	0.0425533	1.40709	2.26704	2.27202	2.104	2.04889	1.96402	1.95393	2.44396	2.49982	2.52396	2.51595	2.17207	2.10613
10.2368	10.3158	10.2328	10.2178	10.294	10.3091	10.3167	10.2646	10.3276	10.3456	10.2478	10.2725	9.98655	10.1186	10.2917	10.4439	10.428	10.5585	10.2557	0.872927	1.61008	1.36284	1.09428	0.863157	0.788004	1.35243	1.07599	0.84997	0.773595	0.876941	0.526919	0.201921	0.16388	0.865556	0.524823	0.115211	0.0803965	1.4102	2.26502	2.27299	2.10797	2.05297	1.96797	1.95995	2.44499	2.50595	2.52896	2.51997	2.17101	2.10005
10.2641	10.3431	10.2551	10.2311	10.294	10.3	10.3521	10.3102	10.3813	10.4033	10.2721	10.3241	10.0522	10.1817	10.3191	10.461	10.432	10.493	10.2871	0.879591	1.61151	1.36792	1.09359	0.858972	0.786311	1.36117	1.08301	0.858574	0.778513	0.883569	0.534609	0.196764	0.158845	0.87205	0.520056	0.114913	0.0382983	1.41614	2.264	2.272	2.109	2.05301	1.96801	1.963	2.44499	2.51701	2.53401	2.524	2.171	2.09502
[truncated: 64 more columns]
