# Supplementary material for: Kinematic Validation of a Multi-Kinect v2 Instrumented 10-Meter Walkway for Quantitative Gait Assessments
Source: PLoS One. 2015 Oct 13;10(10):e0139913. doi: 10.1371/journal.pone.0139913 (PMC4603795; doi:10.1371/journal.pone.0139913)
Supplement: S1 Data — (ZIP) [file pone.0139913.s001.zip › S1_Data/pp9_trial2.xls]

## Sheet: Sheet1
Kinect(x) SpineBase	Kinect(x) Head	Kinect(x) ShoulderLeft	Kinect(x) ElbowLeft	Kinect(x) WristLeft	Kinect(x) HandLeft	Kinect(x) ShoulderRight	Kinect(x) ElbowRight	Kinect(x) WristRight	Kinect(x) HandRight	Kinect(x) HipLeft	Kinect(x) KneeLeft	Kinect(x) AnkleLeft	Kinect(x) FootLeft	Kinect(x) HipRight	Kinect(x) KneeRight	Kinect(x) AnkleRight	Kinect(x) FootRight	Kinect(x) SpineShoulder	Kinect(y) SpineBase	Kinect(y) Head	Kinect(y) ShoulderLeft	Kinect(y) ElbowLeft	Kinect(y) WristLeft	Kinect(y) HandLeft	Kinect(y) ShoulderRight	Kinect(y) ElbowRight	Kinect(y) WristRight	Kinect(y) HandRight	Kinect(y) HipLeft	Kinect(y) KneeLeft	Kinect(y) AnkleLeft	Kinect(y) FootLeft	Kinect(y) HipRight	Kinect(y) KneeRight	Kinect(y) AnkleRight	Kinect(y) FootRight	Kinect(y) SpineShoulder	Kinect(z) SpineBase	Kinect(z) Head	Kinect(z) ShoulderLeft	Kinect(z) ElbowLeft	Kinect(z) WristLeft	Kinect(z) HandLeft	Kinect(z) ShoulderRight	Kinect(z) ElbowRight	Kinect(z) WristRight	Kinect(z) HandRight	Kinect(z) HipLeft	Kinect(z) KneeLeft
0.055	0.148	0.133	0.0909963	0.161	0.175	0.139994	0.093	0.153991	0.179998	0.0909944	0.072	0.019	0.123946	0.104	0.0549944	0.006	0.097	0.122994	0.90379	1.64167	1.39824	1.14254	0.89962	0.81919	1.41792	1.14165	0.92033	0.837488	0.90432	0.543147	0.15841	0.065579	0.90133	0.51736	0.138368	0.0613898	1.44111	2.273	2.263	2.108	2.03601	1.97	1.961	2.438	2.49	2.512	2.49599	2.189	2.152
0.0579343	0.148	0.133	0.0939343	0.161	0.175	0.142934	0.093	0.154	0.18	0.091	0.0710219	0.0150876	0.121066	0.104	0.055	0.006	0.097	0.123	0.903565	1.6416	1.39802	1.14245	0.899473	0.819904	1.41792	1.1424	0.921054	0.8415	0.904124	0.542778	0.156023	0.0627137	0.901085	0.516656	0.138615	0.0613313	1.44062	2.27202	2.263	2.108	2.03502	1.97	1.961	2.43702	2.49	2.512	2.496	2.189	2.14907
0.058	0.150957	0.135957	0.094	0.163957	0.178943	0.143	0.098914	0.154	0.182957	0.091	0.073957	0.015	0.121	0.106957	0.055	0.006	0.097	0.123	0.903235	1.64036	1.39752	1.14307	0.899204	0.819565	1.4193	1.1441	0.921829	0.840456	0.903883	0.542356	0.15663	0.0627289	0.900696	0.516502	0.146042	0.062227	1.44095	2.272	2.26201	2.10701	2.035	1.96901	1.96001	2.437	2.48803	2.512	2.49501	2.189	2.14801
0.058	0.153995	0.136	0.094	0.162004	0.175007	0.143	0.099	0.154	0.180005	0.0939947	0.074	0.015	0.121	0.107	0.055	0.00799645	0.097	0.125995	0.902901	1.64077	1.39731	1.14305	0.89939	0.819211	1.41944	1.14333	0.921151	0.840729	0.903531	0.54236	0.15668	0.0612127	0.900371	0.516949	0.143485	0.0619505	1.44046	2.272	2.261	2.107	2.035	1.97299	1.961	2.437	2.488	2.512	2.496	2.188	2.148
0.0609293	0.154	0.138929	0.0969293	0.163953	0.181835	0.145929	0.099	0.156929	0.179024	0.094	0.0749764	0.015	0.118071	0.107	0.055	0.0050707	0.097	0.127953	0.902998	1.6405	1.39774	1.14235	0.894928	0.815402	1.41989	1.14356	0.921462	0.841902	0.903696	0.541784	0.154083	0.0580366	0.900399	0.517223	0.140277	0.0618719	1.44052	2.27102	2.261	2.10602	2.03402	1.96909	1.95905	2.43602	2.488	2.51102	2.49307	2.188	2.15093
0.061	0.15696	0.14196	0.097	0.164	0.17904	0.146	0.099	0.157	0.18196	0.094	0.075	0.015	0.118	0.10996	0.055	0.005	0.097	0.132934	0.902714	1.63967	1.39772	1.14249	0.900582	0.819869	1.41996	1.14299	0.921075	0.838437	0.903532	0.541661	0.154849	0.05722	0.899995	0.517358	0.139509	0.0618897	1.44014	2.271	2.26001	2.10403	2.034	1.969	1.95999	2.436	2.488	2.511	2.49201	2.188	2.151
0.061	0.159995	0.144995	0.0999945	0.167993	0.181995	0.150991	0.099	0.157	0.179005	0.0969945	0.075	0.015	0.104025	0.11	0.055	0.00799455	0.097	0.133	0.902271	1.63827	1.3965	1.14266	0.90046	0.821866	1.42014	1.14289	0.92093	0.843022	0.903081	0.5418	0.154061	0.0656446	0.899561	0.51732	0.139949	0.0605824	1.44017	2.271	2.259	2.103	2.033	1.971	1.959	2.438	2.488	2.511	2.493	2.187	2.151
0.0639365	0.166852	0.148915	0.103915	0.169958	0.184937	0.153937	0.102915	0.157	0.181937	0.100915	0.0740212	0.015	0.104	0.113915	0.0579365	0.00506349	0.0930846	0.135937	0.901575	1.63642	1.39572	1.1468	0.89444	0.813403	1.41859	1.14232	0.920274	0.844958	0.902542	0.540508	0.154354	0.0655915	0.898718	0.518279	0.141193	0.06243	1.43885	2.27002	2.25606	2.10202	2.03202	1.96708	1.95802	2.43702	2.48702	2.511	2.49202	2.18602	2.14806
0.0679399	0.17685	0.15885	0.10991	0.17	0.19091	0.15991	0.105955	0.15897	0.194805	0.103955	0.0769549	0.01697	0.110895	0.114	0.058	0.00795494	0.093	0.14191	0.900782	1.63527	1.39475	1.14917	0.895522	0.816697	1.41737	1.14169	0.919177	0.844054	0.901476	0.539131	0.151858	0.0663977	0.898188	0.515532	0.139378	0.062598	1.43901	2.26902	2.256	2.102	2.03003	1.967	1.95603	2.43503	2.48602	2.50706	2.48708	2.18502	2.14702
0.0739899	0.180993	0.160997	0.112995	0.172995	0.197988	0.166988	0.107997	0.161995	0.192005	0.10999	0.0819916	0.0189966	0.112997	0.11999	0.0599966	0.008	0.093	0.14799	0.900431	1.63711	1.39484	1.14889	0.897447	0.81671	1.41616	1.14236	0.919549	0.843381	0.90148	0.538371	0.15204	0.065811	0.897521	0.51565	0.140199	0.0603837	1.43877	2.267	2.255	2.09801	2.029	1.966	1.954	2.433	2.48201	2.506	2.488	2.18201	2.14201
0.0759522	0.183928	0.168809	0.120809	0.17788	0.203856	0.172856	0.113856	0.16688	0.193952	0.112928	0.0917608	0.0209522	0.115928	0.122928	0.084402	0.00897608	0.0969043	0.153856	0.899864	1.63568	1.39443	1.14538	0.897196	0.815383	1.41271	1.14308	0.920399	0.841291	0.90106	0.53509	0.149775	0.0611053	0.896798	0.549813	0.14019	0.0601457	1.43743	2.26212	2.25402	2.09898	2.02998	1.96795	1.95205	2.43007	2.47907	2.50014	2.4841	2.18102	2.1381
0.0829167	0.192893	0.176905	0.123964	0.183929	0.204	0.174976	0.119929	0.167	0.196964	0.119917	0.0939762	0.021	0.116	0.124976	0.075119	0.009	0.097	0.156964	0.89903	1.63481	1.39186	1.14533	0.898623	0.817376	1.41234	1.14122	0.917782	0.83791	0.900507	0.532253	0.149107	0.0622745	0.895752	0.530671	0.140486	0.0605254	1.43833	2.26002	2.25104	2.09307	2.02901	1.96602	1.952	2.42605	2.47406	2.5	2.48301	2.17902	2.13405
0.087993	0.201987	0.182992	0.136982	0.195983	0.208993	0.187982	0.125992	0.175987	0.206986	0.124993	0.10099	0.0219986	0.119994	0.134986	0.0779958	0.009	0.097	0.167985	0.897402	1.62996	1.39098	1.14282	0.886827	0.811648	1.40931	1.1408	0.91762	0.838299	0.899212	0.53197	0.148121	0.0560488	0.893773	0.524788	0.139831	0.0609594	1.43364	2.25501	2.24401	2.08701	2.02401	1.95801	1.94601	2.42201	2.472	2.49401	2.48	2.17401	2.132
0.0938717	0.211786	0.188872	0.141893	0.198936	0.219765	0.195829	0.127957	0.178936	0.206021	0.13185	0.103936	0.022	0.0994489	0.139893	0.0819145	0.009	0.097	0.173872	0.897224	1.63057	1.3916	1.13917	0.885107	0.812423	1.40827	1.14005	0.917131	0.835775	0.899004	0.533614	0.148159	0.0722362	0.893604	0.52022	0.140525	0.061097	1.43425	2.25206	2.24106	2.08504	2.01911	1.95702	1.946	2.41515	2.46711	2.49302	2.47609	2.17106	2.13102
0.0999125	0.217913	0.200825	0.143971	0.203927	0.223942	0.204869	0.134898	0.181956	0.214869	0.139883	0.109913	0.022	0.099	0.146898	0.0948105	0.0139271	0.097	0.18681	0.895515	1.63035	1.38785	1.13908	0.880261	0.810745	1.40619	1.14101	0.917632	0.836272	0.89696	0.532615	0.14816	0.0719593	0.89225	0.514769	0.138047	0.0609916	1.43178	2.24707	2.23903	2.0781	2.01506	1.95207	1.93812	2.40909	2.46503	2.49201	2.47304	2.16509	2.12903
0.111978	0.229978	0.209984	0.157975	0.218973	0.230987	0.210989	0.149973	0.188987	0.224982	0.151978	0.112995	0.0249946	0.107984	0.15798	0.118956	0.014	0.0979982	0.195984	0.894851	1.62941	1.38612	1.14164	0.876207	0.808434	1.40553	1.14035	0.916113	0.837498	0.896092	0.532241	0.147092	0.0607903	0.891791	0.512764	0.138659	0.0601515	1.43165	2.24301	2.23101	2.07401	2.00302	1.94302	1.93501	2.40601	2.45602	2.48901	2.47001	2.15701	2.127
0.120789	0.240742	0.221718	0.174601	0.22193	0.235883	0.225648	0.157812	0.194859	0.230859	0.157859	0.114953	0.025	0.0982348	0.164836	0.151225	0.0247417	0.10093	0.207718	0.893795	1.62525	1.38575	1.115	0.873534	0.799534	1.40783	1.13255	0.908737	0.833945	0.895328	0.52976	0.150225	0.06784	0.890413	0.507926	0.137625	0.0602672	1.42931	2.23616	2.22416	2.06716	1.99031	1.94202	1.93012	2.39819	2.45014	2.48705	2.46805	2.15505	2.12309
0.130882	0.256811	0.236823	0.180929	0.230894	0.245882	0.235882	0.163929	0.206858	0.244835	0.166894	0.123894	0.025	0.098	0.176858	0.203386	0.0427876	0.120764	0.222823	0.890924	1.62182	1.38179	1.1215	0.866217	0.797166	1.40518	1.13148	0.90772	0.826834	0.891851	0.525016	0.148373	0.0675554	0.888245	0.504569	0.134932	0.0531352	1.42376	2.23304	2.21807	2.05811	1.98802	1.93508	1.91913	2.39405	2.44802	2.48008	2.46602	2.14907	2.12498
0.138978	0.271959	0.252957	0.197954	0.240973	0.258965	0.247967	0.171978	0.221959	0.256967	0.175976	0.129984	0.025	0.100992	0.185976	0.233918	0.0619484	0.126984	0.232973	0.889005	1.61463	1.37999	1.10995	0.865392	0.792652	1.40188	1.13022	0.908109	0.829612	0.889536	0.525309	0.147831	0.067919	0.886754	0.506255	0.133584	0.0540373	1.42201	2.22602	2.20902	2.05301	1.97504	1.92503	1.91501	2.38702	2.43803	2.47102	2.45902	2.14501	2.11902
0.154658	0.288636	0.269636	0.219529	0.250786	0.267807	0.2617	0.189615	0.225914	0.265807	0.193615	0.138807	0.025	0.101	0.198722	0.28293	0.0991866	0.150486	0.244743	0.887561	1.60906	1.37672	1.10621	0.864265	0.791123	1.39959	1.12829	0.905712	0.832174	0.886496	0.523363	0.147615	0.0684289	0.886721	0.514402	0.142182	0.0624657	1.41798	2.22111	2.20704	2.05104	1.96815	1.92206	1.90913	2.37819	2.42821	2.47296	2.45509	2.13619	2.11606
0.170773	0.315617	0.292674	0.239717	0.272688	0.278844	0.275802	0.20183	0.244731	0.281773	0.210759	0.148858	0.030915	0.095085	0.214773	0.311603	0.14732	0.206207	0.273589	0.885479	1.60879	1.37322	1.10962	0.867799	0.790351	1.39589	1.12933	0.907878	0.83082	0.884537	0.528643	0.151258	0.0717524	0.884689	0.518297	0.140615	0.0651146	1.41502	2.21509	2.20207	2.04607	1.96406	1.91411	1.90111	2.37011	2.42011	2.4661	2.45007	2.13304	2.11304
0.187974	0.335969	0.312969	0.258971	0.28598	0.290981	0.294971	0.213981	0.254985	0.295978	0.226975	0.154991	0.031	0.110975	0.231974	0.361923	0.199919	0.261915	0.297963	0.884761	1.60827	1.3705	1.10168	0.858155	0.785078	1.39628	1.13087	0.909647	0.832338	0.883272	0.52874	0.150371	0.0641319	0.88456	0.515814	0.164373	0.0795576	1.41303	2.213	2.19801	2.043	1.95801	1.91001	1.89401	2.36301	2.41601	2.463	2.449	2.12801	2.111
0.20167	0.359435	0.3296	0.2756	0.3026	0.306623	0.30867	0.223765	0.291129	0.306741	0.24067	0.160859	0.0300235	0.114906	0.240788	0.387388	0.266399	0.32547	0.310694	0.883032	1.59918	1.3714	1.10176	0.850016	0.778645	1.39711	1.12859	0.893851	0.830387	0.880409	0.530029	0.149765	0.052383	0.883837	0.525506	0.159655	0.066642	1.41162	2.21202	2.19605	2.04105	1.95605	1.89731	1.88814	2.36202	2.41307	2.44738	2.449	2.12702	2.10905
0.221767	0.380756	0.364593	0.300709	0.318814	0.326767	0.334698	0.243767	0.295953	0.315895	0.267686	0.181756	0.03	0.115	0.257802	0.42457	0.336197	0.432755	0.334721	0.881112	1.59635	1.36744	1.09964	0.850453	0.778549	1.39308	1.12949	0.884921	0.812974	0.878887	0.535684	0.149878	0.0539977	0.881754	0.524475	0.144774	0.0659544	1.40802	2.20903	2.196	2.03803	1.95402	1.89107	1.88503	2.35706	2.40905	2.44898	2.44505	2.12997	2.10505
0.245929	0.421879	0.39192	0.326923	0.351902	0.356911	0.358929	0.279894	0.306967	0.333947	0.288938	0.19197	0.0329911	0.115	0.281929	0.455908	0.410781	0.510772	0.365908	0.877511	1.58428	1.36344	1.09672	0.841706	0.773555	1.38831	1.12061	0.8781	0.80925	0.875969	0.535421	0.151306	0.0544288	0.877522	0.525746	0.139206	0.0711047	1.40201	2.20401	2.19999	2.03301	1.94901	1.88203	1.87403	2.35999	2.40003	2.449	2.446	2.12103	2.105
0.266546	0.442546	0.418416	0.351459	0.376459	0.383416	0.392265	0.293697	0.320697	0.344762	0.307589	0.205697	0.033	0.116957	0.305481	0.493178	0.499054	0.603946	0.390459	0.869399	1.57975	1.35523	1.09311	0.835722	0.768286	1.37719	1.11996	0.873149	0.800454	0.867497	0.532729	0.148688	0.0532657	0.869967	0.524097	0.158542	0.089582	1.39459	2.204	2.19902	2.03006	1.94606	1.88102	1.87106	2.35609	2.39902	2.44704	2.446	2.12296	2.10402
0.289672	0.481443	0.441672	0.387486	0.407557	0.4116	0.411729	0.323572	0.330857	0.355843	0.332643	0.225714	0.0369429	0.0982713	0.3336	0.522586	0.564086	0.673029	0.421557	0.864666	1.56713	1.35189	1.09204	0.832288	0.760767	1.37303	1.11675	0.868663	0.792838	0.863338	0.542458	0.150562	0.0695932	0.864714	0.522917	0.175471	0.0902266	1.38787	2.20006	2.19999	2.03296	1.94797	1.87804	1.86903	2.35994	2.40294	2.447	2.44501	2.12201	2.10104
0.326938	0.525927	0.487923	0.41795	0.436952	0.443947	0.458922	0.366928	0.37892	0.382955	0.371935	0.239977	0.039995	0.0989983	0.367943	0.560937	0.667829	0.804782	0.465927	0.857412	1.55891	1.34395	1.0714	0.824733	0.752853	1.36236	1.07021	0.841066	0.779472	0.855922	0.541692	0.151409	0.0698899	0.857742	0.515333	0.142605	0.0776809	1.37833	2.202	2.203	2.035	1.94201	1.88199	1.869	2.362	2.402	2.448	2.44001	2.121	2.1
0.357265	0.557241	0.520217	0.446312	0.480932	0.47817	0.491217	0.392383	0.385834	0.399597	0.398359	0.260502	0.0439051	0.113644	0.398265	0.586383	0.721695	0.852838	0.491383	0.846183	1.54619	1.32768	1.06493	0.816412	0.74421	1.3558	1.06564	0.840844	0.765694	0.845356	0.53798	0.148979	0.0614354	0.846103	0.514881	0.171399	0.102311	1.37232	2.20005	2.203	2.03793	1.94298	1.87712	1.86802	2.36493	2.40688	2.44995	2.44781	2.11905	2.1
0.390606	0.602463	0.556571	0.483559	0.508678	0.514571	0.539427				0.436547	0.293606	0.0548688	0.114	0.428642	0.627511	0.740785	0.871785	0.539427	0.839922	1.54001	1.32114	1.06171	0.805835	0.739652	1.34275				0.838065	0.543067	0.162289	0.0612596	0.840899	0.51988	0.180064	0.106645	1.36046	2.20296	2.21288	2.03998	1.94794	1.87502	1.86998	2.36994				2.11702	2.10296
0.443885	0.649898	0.607889	0.525909	0.550909	0.554913	0.588894				0.483898	0.333913	0.0759545	0.12298	0.484879	0.678889	0.768939	0.900937	0.588894	0.83063	1.53075	1.32126	1.06302	0.807057	0.735888	1.33635				0.831085	0.53853	0.169495	0.0604218	0.829674	0.512945	0.155124	0.091982	1.35087	2.203	2.214	2.04399	1.948	1.88198	1.87399	2.371				2.119	2.104
0.476295	0.679359	0.645188	0.552423	0.584273	0.588273	0.620316				0.519231	0.384889	0.105359	0.133765	0.517295	0.72206	0.788573	0.916658	0.615423	0.832205	1.52872	1.31873	1.05682	0.812002	0.734608	1.33182				0.833066	0.544979	0.190325	0.0746688	0.830736	0.478854	0.151723	0.0838861	1.35209	2.20594	2.21889	2.05281	1.95289	1.88787	1.87987	2.37883				2.12096	2.10204
0.526268	0.738137	0.694283	0.605224	0.621459	0.626444	0.680122				0.564341	0.432312	0.136546	0.152722	0.570224	0.757488	0.80181	0.93178	0.680049	0.834142	1.53745	1.31827	1.05354	0.812218	0.73727	1.33082				0.833879	0.535996	0.195323	0.0806163	0.833667	0.484604	0.148536	0.0767238	1.35628	2.21684	2.22688	2.06088	1.96285	1.89391	1.88788	2.38688				2.12987	2.10397
0.570929	0.780932	0.738929	0.64294	0.666927	0.66394	0.731917	0.624898		0.598903	0.616916	0.501888	0.20489	0.334705	0.611933	0.802927	0.812982	0.931002	0.719937	0.836077	1.5431	1.32235	1.05878	0.812669	0.741234	1.34004	1.05213		0.740935	0.834729	0.531088	0.192714	0.145545	0.836645	0.531414	0.150597	0.0677644	1.36069	2.21301	2.23399	2.064	1.96799	1.90299	1.89299	2.39099	2.43199		2.462	2.12601	2.09801
0.6208	0.822988	0.789777	0.696706	0.704106	0.701106	0.7652	0.667965	0.653824	0.6488	0.659965	0.573282	0.256753	0.391635	0.66473	0.834247	0.824718	0.937835	0.761012	0.843267	1.54862	1.33134	1.07072	0.820013	0.747548	1.34698	1.05503	0.804808	0.750832	0.84343	0.519411	0.200678	0.154634	0.841767	0.501239	0.143872	0.0597918	1.37046	2.21691	2.23693	2.07084	1.97484	1.90788	1.90179	2.39784	2.43786	2.47198	2.46591	2.13186	2.09507
0.673379	0.867474	0.82657	0.744439	0.760331	0.755355	0.821331	0.720379	0.716259	0.714223	0.712379	0.645152	0.318271	0.453271	0.716391	0.858713	0.834881	0.952821	0.809427	0.852678	1.56469	1.33674	1.08619	0.830515	0.755585	1.35912	1.06843	0.832323	0.759992	0.853175	0.503865	0.193598	0.148023	0.851049	0.497793	0.144066	0.0601632	1.38301	2.22392	2.23996	2.07298	1.98686	1.91788	1.91188	2.40689	2.4459	2.47595	2.46896	2.13892	2.09599
0.706902	0.902896	0.861896	0.772917	0.799884	0.807846	0.85889	0.761878	0.781807	0.786786	0.742911	0.716789	0.39278	0.521798	0.754887	0.870964	0.838988	0.947018	0.838914	0.85947	1.56536	1.34777	1.08241	0.841079	0.766568	1.36577	1.07569	0.828413	0.771875	0.859571	0.501167	0.194527	0.149087	0.85804	0.496055	0.145635	0.0586844	1.38598	2.22699	2.239	2.072	1.98501	1.92897	1.91998	2.40201	2.45298	2.48198	2.47299	2.14399	2.096
0.76284	0.943166	0.89139	0.820023	0.850942	0.855023	0.893288	0.810003	0.844698	0.857535	0.79786	0.80125	0.488026	0.620945	0.806921	0.892552	0.841939	0.947	0.881125	0.872225	1.57765	1.35547	1.09224	0.839327	0.776171	1.37762	1.11005	0.870016	0.786223	0.872022	0.50547	0.184077	0.140116	0.870815	0.49414	0.142554	0.0573673	1.40106	2.23582	2.23508	2.06906	1.99284	1.93586	1.92784	2.41082	2.46084	2.4918	2.47692	2.15282	2.09894
0.798482	0.979467	0.930422	0.837748	0.899289	0.90723	0.933408	0.850408	0.909052	0.932889	0.833482	0.872948	0.566845	0.587533	0.847408	0.904822	0.845941	0.947	0.920422	0.881977	1.59231	1.36825	1.09303	0.862274	0.786429	1.39075	1.10922	0.882013	0.800864	0.881945	0.501117	0.171466	0.0916262	0.880114	0.492199	0.140963	0.0569262	1.40966	2.23501	2.23697	2.06604	1.99103	1.94191	1.9349	2.41494	2.46494	2.492	2.47996	2.15201	2.09999
0.843929	1.01794	0.966943	0.893912	0.936942	0.95892	0.982923	0.913901	0.972901	1.00788	0.875934	0.950879	0.678826	0.701819	0.894926	0.914984	0.846	0.947	0.961936	0.892663	1.60098	1.37633	1.11674	0.86912	0.799639	1.40037	1.12049	0.898285	0.822157	0.892214	0.510805	0.151481	0.0714506	0.890953	0.491741	0.14089	0.0564308	1.41819	2.24399	2.235	2.068	1.99699	1.94699	1.93899	2.413	2.47299	2.492	2.48	2.15899	2.10599
0.885981	1.05803	1.008	0.925241	0.987767	1.00196	1.02303	0.963791	1.03841	1.07536	0.922862	1.02032	0.791274	0.855278	0.933076	0.929644	0.849905	0.947	0.997147	0.895785	1.60346	1.38313	1.12675	0.882134	0.804873	1.40644	1.13298	0.904509	0.828263	0.89592	0.505284	0.148013	0.0685106	0.89345	0.490725	0.136809	0.0532473	1.42454	2.244	2.22914	2.068	1.99993	1.94309	1.94193	2.40909	2.46617	2.49005	2.47609	2.15705	2.10698
0.934422	1.09457	1.04654	0.97441	1.02457	1.0524	1.05759	1.0144	1.09631	1.14023	0.965494	1.09906	0.922435	1.00028	0.984386	0.943831	0.852964	0.947	1.03554	0.898952	1.60879	1.3867	1.12568	0.887489	0.808379	1.40826	1.14377	0.911358	0.834328	0.899853	0.524	0.143869	0.0476138	0.895496	0.480504	0.136414	0.0524982	1.42753	2.23906	2.23098	2.06602	1.99802	1.94498	1.94299	2.40801	2.46699	2.48407	2.46908	2.15305	2.10799
0.97991	1.14191	1.08892	1.02191	1.07789	1.08793	1.1079	1.05492	1.16187	1.20487	1.01291	1.16786	1.05174	1.13274	1.03091	0.961964	0.871962	0.975942	1.08291	0.897273	1.60949	1.38521	1.12973	0.882969	0.802612	1.40897	1.13624	0.917927	0.842733	0.897914	0.524859	0.151105	0.0526993	0.894243	0.475051	0.132348	0.0394761	1.42769	2.24798	2.22601	2.066	2	1.94899	1.94899	2.409	2.47299	2.47901	2.46102	2.16597	2.10301
1.01425	1.18702	1.12717	1.05919	1.10736	1.13008	1.13834	1.09513	1.20213	1.25589	1.05019	1.21498	1.18804	1.3033	1.06134	1.01485	0.883744	0.975021	1.12019	0.895763	1.59777	1.38012	1.12504	0.875815	0.798431	1.40495	1.13177	0.920925	0.847252	0.895649	0.524929	0.154203	0.0677821	0.893516	0.537844	0.134395	0.0691538	1.42386	2.24702	2.22894	2.06698	2.00098	1.94606	1.94215	2.409	2.47006	2.47606	2.45806	2.16404	2.11181
1.06421	1.22442	1.1782	1.11217	1.15623	1.1684	1.19215	1.14423	1.25615	1.31114	1.09726	1.25931	1.31502	1.44775	1.11023	1.04553			1.17218	0.887118	1.60533	1.37156	1.11131	0.869971	0.790682	1.39836	1.13251	0.925094	0.848935	0.887037	0.51493	0.157183	0.0892229	0.885153	0.560825			1.41709	2.24798	2.22408	2.06405	2.001	1.94403	1.94003	2.40211	2.47098	2.46911	2.45406	2.16695	2.11495
1.11194	1.27693	1.22094	1.15394	1.19794	1.21294	1.22196	1.18894	1.31692	1.36293	1.14693	1.30394	1.41487	1.55585	1.16193	1.06398			1.21594	0.881997	1.59101	1.36503	1.10852	0.861791	0.781532	1.38935	1.12096	0.911359	0.838754	0.880289	0.510526	0.177652	0.121596	0.881665	0.562918			1.41301	2.24301	2.221	2.064	1.998	1.941	1.93601	2.40599	2.46301	2.45901	2.44002	2.15701	2.11101
1.16081	1.31996	1.26786	1.20672	1.24877	1.25303	1.28253	1.23489	1.3336	1.39619	1.19289	1.3411	1.49506	1.63996	1.20593	1.11574			1.26384	0.869415	1.58473	1.35056	1.09534	0.844841	0.765489	1.37708	1.11305	0.902924	0.832697	0.874744	0.565778	0.190382	0.141654	0.862417	0.562061			1.39996	2.23421	2.21709	2.05912	1.99409	1.93124	1.93307	2.39917	2.45812	2.45705	2.43609	2.14919	2.11979
1.20651	1.36649	1.31548	1.25547	1.2856	1.29356	1.32949	1.27853	1.38642	1.43755	1.23851	1.42112	1.57612	1.72211	1.25843	1.14271			1.31049	0.857558	1.57476	1.33945	1.07458	0.829367	0.753212	1.36769	1.10175	0.896262	0.820375	0.861258	0.527015	0.158468	0.115071	0.852693	0.564839			1.39051	2.23301	2.2081	2.05405	1.98905	1.93298	1.92707	2.39109	2.45108	2.457	2.43204	2.14801	2.12989
1.26191	1.41792	1.36692	1.30392	1.34191	1.33893	1.38291	1.33091	1.40996	1.46595	1.29391	1.4839	1.578	1.722	1.31391	1.2049			1.36491	0.854235	1.56857	1.32794	1.06122	0.809412	0.739902	1.362	1.09433	0.875614	0.805474	0.858484	0.571975	0.155674	0.107202	0.848597	0.55889			1.38176	2.22901	2.20201	2.04801	1.987	1.933	1.92301	2.38002	2.44701	2.45301	2.43	2.14401	2.11602
1.32074	1.46597	1.41595	1.35687	1.38312	1.38501	1.42412	1.37016	1.45308	1.49439	1.35274	1.54764	1.62793	1.75333	1.36687	1.21773			1.41199	0.846427	1.5636	1.3212	1.04586	0.808117	0.729806	1.36041	1.09022	0.870704	0.792713	0.846438	0.562642	0.118683	0.0674909	0.845212	0.507814			1.37886	2.22998	2.19319	2.04213	1.98015	1.92223	1.9181	2.38	2.44113	2.43831	2.42413	2.14596	2.11208
1.36636	1.51925	1.46629	1.40236	1.43427	1.43233	1.47527	1.42029	1.4816	1.51176	1.39442	1.59435	1.62999	1.75597	1.41827	1.32446			1.46525	0.848389	1.56406	1.31947	1.04688	0.805359	0.726445	1.36366	1.08361	0.858583	0.779635	0.848053	0.568493	0.123686	0.0571075	0.847466	0.548133			1.37772	2.23986	2.18314	2.03313	1.98	1.91904	1.91307	2.37704	2.43509	2.43899	2.42203	2.1529	2.12482
1.42387	1.56889	1.52487	1.46785	1.49287	1.48788	1.53387	1.47089	1.51692	1.53295	1.45786		1.64497	1.756	1.47288	1.39784		1.25022	1.51788	0.851523	1.5677	1.32347	1.04599	0.798246	0.724115	1.36484	1.08267	0.856464	0.777115	0.846264		0.123471	0.051602	0.855392	0.52213		0.175797	1.38131	2.23202	2.17302	2.031	1.97601	1.91401	1.90901	2.36503	2.42502	2.438	2.422	2.14302
1.46892	1.60904	1.57383	1.51878	1.54476	1.53878	1.57306	1.5003	1.54434	1.55546	1.50683	1.68706	1.65867	1.75698	1.51499	1.46929		1.32226	1.55804	0.857057	1.57252	1.32593	1.04656	0.801003	0.727635	1.36647	1.08172	0.84728	0.773008	0.854717	0.560683	0.112152	0.0488947	0.857959	0.51248		0.163904	1.38448	2.23395	2.17007	2.02221	1.97307	1.91498	1.90607	2.35914	2.42207	2.43605	2.41712	2.14691	2.11916
1.52139	1.65942	1.61651	1.56942	1.60332	1.59732	1.6165	1.54745	1.57267	1.58862	1.55643	1.69788	1.65208	1.757	1.56937	1.55106		1.40109	1.60842	0.860461	1.57924	1.33645	1.04783	0.809728	0.733225	1.37108	1.08646	0.8513	0.780481	0.857144	0.488885	0.126053	0.0465963	0.862052	0.512428		0.160022	1.3911	2.23103	2.17198	2.022	1.96707	1.91006	1.90402	2.36295	2.42398	2.43699	2.42095	2.14601	2.119
1.56696	1.69597	1.66596	1.62595	1.66895	1.66694	1.65297	1.57498	1.62196	1.62797	1.60196	1.70599	1.652	1.757	1.61496	1.62094		1.46495	1.64697	0.867594	1.5921	1.34474	1.0756	0.818922	0.749057	1.37502	1.09129	0.865098	0.793769	0.863994	0.489549	0.127569	0.0464001	0.869364	0.505606		0.153406	1.4014	2.231	2.174	2.024	1.966	1.906	1.9	2.365	2.422	2.434	2.422	2.145	2.12
1.6129	1.74776	1.71288	1.67776	1.73345	1.73438	1.68718	1.60918	1.65325	1.66706	1.65083	1.71967	1.65688	1.757	1.65211	1.68057		1.46988	1.6968	0.875666	1.60432	1.35195	1.09229	0.828041	0.760545	1.386	1.09572	0.867493	0.797305	0.873502	0.486025	0.127375	0.0448863	0.875376	0.505346		0.066505	1.41365	2.21537	2.17693	2.02888	1.966	1.90502	1.89805	2.36402	2.42102	2.43791	2.42591	2.1284	2.11902
1.65633	1.77952	1.76519	1.72527	1.80293	1.81082	1.72738	1.6543	1.69239	1.70738	1.69827	1.73969	1.657	1.757	1.6973	1.74107	1.51441	1.54088	1.72655	0.882279	1.6085	1.36694	1.10825	0.842101	0.777063	1.39245	1.11099	0.87767	0.815641	0.879381	0.488933	0.12738	0.0443775	0.882972	0.498075	0.124476	0.0534829	1.42017	2.215	2.18586	2.03294	1.96108	1.91288	1.90391	2.36892	2.42002	2.43898	2.42994	2.12997	2.12688
1.70097	1.82996	1.80497	1.78196	1.86096	1.87396	1.76997	1.68598	1.73497	1.75397	1.73897	1.746	1.657	1.757	1.74197	1.80995	1.60693	1.65392	1.78096	0.888336	1.6245	1.3776	1.12406	0.862246	0.788172	1.40066	1.11348	0.881148	0.820677	0.884916	0.482085	0.128319	0.0444899	0.888886	0.518215	0.120213	0.0459353	1.43161	2.211	2.19	2.034	1.962	1.916	1.91099	2.363	2.416	2.439	2.426	2.124	2.125
1.73708	1.86998	1.85473	1.81906	1.92731	1.93641	1.80608	1.71721	1.77498	1.79301	1.78483	1.76355	1.66285	1.757	1.77418	1.87534	1.72012	1.79247	1.81513	0.891324	1.62802	1.38199	1.13282	0.873767	0.804543	1.40394	1.11128	0.887313	0.825254	0.889172	0.492729	0.13421	0.0449483	0.890889	0.528333	0.135491	0.0602553	1.43713	2.20612	2.19683	2.03888	1.96005	1.91795	1.9149	2.36885	2.41893	2.43998	2.4299	2.12693	2.11427
1.77845	1.91836	1.89152	1.87525	1.97537	1.99917	1.86028	1.77128	1.80757	1.8384	1.81363	1.77683	1.66695	1.757	1.82236	1.93225	1.84633	1.92229	1.86435	0.896146	1.63681	1.38826	1.14506	0.89399	0.815428	1.40771	1.12252	0.895866	0.823693	0.893246	0.49887	0.134784	0.0451771	0.895913	0.522542	0.128658	0.0486126	1.443	2.20699	2.20292	2.04097	1.95901	1.92293	1.91895	2.36209	2.41604	2.44296	2.42901	2.12503	2.10907
1.82395	1.95896	1.94494	1.92295	2.04093	2.06793	1.90895	1.80996	1.85995	1.87496	1.86694	1.79798	1.67	1.76	1.86396	1.99194	1.97487	2.08383	1.90496	0.893193	1.63395	1.38833	1.14854	0.895708	0.824011	1.40142	1.11735	0.893003	0.845327	0.890593	0.5083	0.135899	0.0446605	0.892903	0.524168	0.142056	0.0556724	1.44039	2.21299	2.207	2.044	1.95401	1.927	1.92399	2.36699	2.414	2.44	2.431	2.129	2.11
1.85722	2.00981	1.97627	1.96111	2.09279	2.13054	1.95004	1.85788	1.90886	1.92483	1.89534	1.81461	1.67391	1.76	1.90015	2.03206	2.09323	2.212	1.95092	0.887357	1.62789	1.38565	1.15429	0.908373	0.832374	1.39356	1.10514	0.872422	0.813262	0.885079	0.515912	0.137268	0.0447968	0.886803	0.500045	0.140145	0.0642786	1.43737	2.21886	2.21482	2.044	1.95595	1.927	1.92498	2.367	2.41595	2.43023	2.42514	2.13291	2.10707
1.90033	2.04447	2.0272	2.00827	2.14617	2.18811	1.99727	1.90822	1.94544	1.96636	1.93636	1.82878	1.674	1.76	1.94136	2.08222	2.2033	2.32427	1.99531	0.875673	1.62408	1.37526	1.14995	0.909979	0.834234	1.38059	1.09531	0.866782	0.808001	0.873915	0.517045	0.137202	0.0447016	0.875064	0.469811	0.156333	0.0846403	1.4269	2.22294	2.22091	2.04892	1.95797	1.92995	1.92697	2.37684	2.41698	2.43295	2.42205	2.13792	2.10602
1.94899	2.09598	2.06399	2.05499	2.20898	2.24598	2.04499	1.95699	1.99798	2.01199	1.98798	1.84899	1.677	1.763	1.99098	2.13798	2.34796	2.47495	2.04399	0.861174	1.61045	1.36426	1.13648	0.905751	0.831531	1.36781	1.07835	0.851155	0.791395	0.860114	0.511092	0.140119	0.0452198	0.860235	0.463992	0.108145	0.0726638	1.41382	2.221	2.229	2.051	1.96	1.924	1.929	2.375	2.415	2.433	2.421	2.135	2.103
1.99392	2.13506	2.10989	2.09699	2.25001	2.29385	2.09382	2.00875	2.04292	2.05887	2.03194	1.88318	1.68384	1.763	2.03494	2.19854	2.34312	2.47402	2.08208	0.853602	1.60341	1.35406	1.13183	0.902782	0.825652	1.35525	1.06699	0.838671	0.783656	0.852865	0.507663	0.143206	0.0466164	0.852555	0.468658	0.163213	0.100548	1.40768	2.22002	2.23291	2.05588	1.96293	1.924	1.92998	2.38281	2.415	2.43202	2.42588	2.13109	2.10202
2.04532	2.18731	2.15836	2.14635	2.27962	2.33546	2.13842	2.06328	2.10123	2.10342	2.08234	1.93334	1.69485	1.763	2.0883	2.25822	2.37162	2.49867	2.13332	0.847371	1.59636	1.34912	1.11458	0.898635	0.820053	1.34716	1.06118	0.830249	0.78643	0.846434	0.50612	0.145125	0.0491662	0.846716	0.476013	0.137207	0.0753178	1.39993	2.22395	2.23991	2.06093	1.97188	1.92795	1.92704	2.38892	2.41796	2.42608	2.43291	2.13495	2.10693
2.10196	2.23497	2.20197	2.17998	2.32297	2.36997	2.19096	2.10797	2.13697	2.15496	2.13896	1.99795	1.72098	1.77399	2.14196	2.31396	2.38499	2.50899	2.18196	0.843903	1.59245	1.34529	1.10736	0.890496	0.811736	1.34728	1.05089	0.821656	0.774519	0.843092	0.504111	0.150796	0.0507189	0.843213	0.474181	0.136011	0.0684448	1.39861	2.223	2.246	2.065	1.975	1.928	1.923	2.39699	2.424	2.43599	2.437	2.134	2.107
2.15379	2.28972	2.25281	2.22104	2.3445	2.39443	2.2379	2.16174	2.18879	2.20679	2.19177	2.06738	1.7679	1.79452	2.19574	2.36286	2.40552	2.51877	2.23574	0.84774	1.59809	1.34734	1.10834	0.886513	0.806239	1.34747	1.05927	0.829223	0.785444	0.847389	0.496039	0.160093	0.057599	0.846405	0.505947	0.136801	0.0585416	1.40234	2.22691	2.25479	2.07184	1.98477	1.93191	1.92202	2.40482	2.43084	2.43893	2.43993	2.13693	2.10114
2.2111	2.34119	2.30026	2.26038	2.37256	2.41567	2.29608	2.2191	2.24807	2.26803	2.2491	2.15462	1.8497	1.8511	2.25211	2.40435	2.41879	2.52589	2.29014	0.851688	1.60552	1.35386	1.11098	0.878901	0.800382	1.3518	1.0608	0.831772	0.793908	0.852303	0.495073	0.166136	0.0601909	0.849206	0.517535	0.137745	0.0534286	1.40765	2.22897	2.25992	2.0779	1.98697	1.93298	1.922	2.4109	2.43297	2.44786	2.44098	2.13897	2.09706
2.26494	2.38895	2.34695	2.30095	2.38898	2.42699	2.34994	2.27394	2.31892	2.33193	2.29994	2.2469	1.92691	2.05677	2.30594	2.43996	2.42999	2.53599	2.33795	0.858892	1.61252	1.36022	1.1201	0.874934	0.801569	1.35593	1.07395	0.84085	0.795508	0.86097	0.495679	0.182471	0.145562	0.854624	0.515063	0.134254	0.0492547	1.41373	2.229	2.262	2.08	1.991	1.93799	1.925	2.411	2.436	2.446	2.441	2.141	2.095
2.31376	2.43386	2.38211	2.33221	2.40655	2.43578	2.39194	2.31984	2.36289	2.39051	2.34779	2.3338	2.00697	2.1399	2.35769	2.46633	2.43585	2.53893	2.37994	0.866361	1.62129	1.36738	1.1191	0.869849	0.797064	1.3671	1.08056	0.852982	0.787045	0.868246	0.499435	0.190653	0.154388	0.861954	0.497408	0.125746	0.0448516	1.42358	2.2407	2.26395	2.08195	1.991	1.93898	1.92988	2.41393	2.44088	2.45478	2.44198	2.1488	2.09695
2.36434	2.4794	2.42839	2.37543	2.42772	2.44587	2.44234	2.37527	2.43505	2.44923	2.39834	2.42481	2.10767	2.2387	2.40834	2.4818	2.43995	2.54196	2.42442	0.877602	1.62677	1.37766	1.12077	0.866059	0.793585	1.37709	1.09757	0.849975	0.789573	0.879787	0.51068	0.195073	0.159761	0.872382	0.486727	0.122886	0.0434572	1.43118	2.24495	2.26203	2.08101	1.99396	1.939	1.93	2.41499	2.44791	2.44908	2.44595	2.15393	2.09601
2.41295	2.52595	2.46496	2.40098	2.44598	2.45699	2.48796				2.44595	2.49693	2.19891	2.21403	2.45895	2.49299	2.443	2.542	2.47495	0.88802	1.64299	1.38457	1.12109	0.866989	0.795248	1.39095				0.889231	0.515925	0.181883	0.0993893	0.883239	0.481585	0.121531	0.04342	1.44173	2.26098	2.264	2.08	1.996	1.94	1.929	2.42				2.16599	2.101
2.45599	2.56605	2.50603	2.43812	2.46358	2.47361	2.53782	2.47294	2.54001	2.57262	2.48508	2.55952	2.30549	2.34882	2.50589	2.51156	2.44398	2.542	2.50919	0.89437	1.64449	1.39079	1.12092	0.868944	0.799568	1.39638	1.12524	0.902161	0.822426	0.895444	0.518558	0.1446	0.0669737	0.889493	0.475064	0.123396	0.0431074	1.44763	2.26588	2.26107	2.08	2.00479	1.94	1.92705	2.41414	2.46282	2.47568	2.45772	2.17186	2.10491
2.47797	2.57642	2.51992	2.44413	2.46822	2.4757	2.55281	2.50228	2.58324	2.61816	2.50355	2.63805	2.46426	2.53007	2.52298	2.5336	2.46049	2.54653	2.52191	0.899614	1.63941	1.38768	1.12229	0.872251	0.806095	1.39475	1.12726	0.903156	0.823164	0.898825	0.50294	0.12472	0.058386	0.897306	0.489662	0.131074	0.0489669	1.43738	2.23603	2.21106	2.053	1.98198	1.92	1.91247	2.37758	2.44443	2.45698	2.44542	2.14705	2.09995
2.52499	2.62349	2.55899	2.48349	2.50049	2.50649	2.59249	2.54249	2.64049	2.68299	2.55249	2.71049	2.59397	2.66697	2.57299	2.5355	2.49249	2.58049	2.56599	0.908964	1.6376	1.38651	1.12271	0.871505	0.810474	1.39832	1.12884	0.910989	0.827904	0.906785	0.51926	0.129831	0.0477263	0.907909	0.465527	0.134519	0.0439761	1.43733	2.235	2.208	2.053	1.987	1.9235	1.9145	2.379	2.4475	2.463	2.4475	2.1455	2.099
2.55627	2.66405	2.59808	2.51428	2.52101	2.52701	2.6306	2.59185	2.68935	2.73137	2.58181	2.7657	2.72494	2.82236	2.60623	2.5477	2.50051	2.58782	2.60458	0.904553	1.64026	1.388	1.11998	0.873084	0.807502	1.39503	1.1342	0.914408	0.83445	0.902779	0.523736	0.116842	0.0420084	0.902975	0.466943	0.145387	0.0407867	1.43594	2.2355	2.20703	2.05202	1.98846	1.92692	1.91939	2.37999	2.4519	2.46544	2.45385	2.14649	2.10095
2.60537	2.71337	2.64294	2.55202	2.56445	2.56156	2.68136	2.63495	2.74332	2.79124	2.60746	2.79459	2.84104	2.95533	2.65389	2.55169		2.48061	2.65437	0.900938	1.63348	1.37884	1.11541	0.871838	0.80185	1.39355	1.13037	0.915592	0.837009	0.901115	0.536843	0.127775	0.0545766	0.900563	0.473017		0.000805981	1.43114	2.235	2.20157	2.04904	1.98998	1.93194	1.92444	2.37951	2.45398	2.47488	2.45894	2.13005	2.10091
2.65099	2.75349	2.68749	2.59149	2.60199	2.59949	2.72749	2.68798	2.79598	2.84448	2.66899	2.86248	2.94947	3.07397	2.70199	2.59299		2.56598	2.70249	0.892563	1.62832	1.37045	1.10833	0.865292	0.795887	1.38397	1.12126	0.908112	0.83551	0.891752	0.52461	0.155727	0.0825519	0.890358	0.497292		0.00035998	1.42242	2.238	2.1975	2.0495	1.993	1.9335	1.926	2.379	2.4525	2.477	2.4645	2.1495	2.118
2.69304	2.79261	2.73004	2.63795	2.64209	2.63372	2.77199	2.732	2.83022	2.8929	2.71544	2.89917	3.04435	3.17667	2.74355		2.47927	2.57284	2.74406	0.879227	1.6177	1.3628	1.10233	0.851976	0.783681	1.37794	1.11314	0.895769	0.825603	0.878436	0.496841	0.170257	0.128144	0.877242		0.0715713	0.0205239	1.41224	2.238	2.19848	2.04901	1.98811	1.93594	1.92649	2.37802	2.4569	2.4814	2.47134	2.14999	2.12436
2.7468	2.84926	2.78133	2.68538	2.69185	2.68237	2.82284	2.77741	2.88726	2.94483	2.76881	2.95972	3.10817	3.2445	2.79632		2.47505	2.56905	2.79237	0.875361	1.60887	1.34934	1.07996	0.840753	0.772162	1.3709	1.09933	0.888709	0.81601	0.874181	0.492004	0.160868	0.118591	0.874083		0.0793254	0.0277959	1.40438	2.22961	2.19406	2.04456	1.98652	1.93254	1.92453	2.37701	2.45453	2.48495	2.47397	2.14013	2.12894
2.79542	2.88644	2.83192	2.73592	2.73992	2.73392	2.86993	2.83341	2.92294	2.98594	2.81443	3.00691	3.12098	3.26996	2.84992	2.73793	2.50096	2.56401	2.83593	0.869704	1.60252	1.34395	1.072	0.831425	0.763554	1.36549	1.09452	0.875486	0.809121	0.869348	0.503352	0.167445	0.103834	0.867755	0.560688	0.101715	0.031684	1.39976	2.23649	2.18801	2.0435	1.9895	1.932	1.9255	2.374	2.4525	2.4845	2.473	2.14799	2.121
2.85313	2.97378	2.88377	2.79265	2.79665	2.78577	2.92177	2.88282	2.98261	3.02556	2.87115	3.06964	3.17092	3.316	2.90666	2.80456	2.53998	2.55718	2.93163	0.863644	1.6005	1.33801	1.0686	0.823436	0.756894	1.35878	1.07975	0.863666	0.797799	0.863574	0.506953	0.141575	0.0734291	0.861551	0.551157	0.130403	0.0365337	1.40769	2.22967	2.22815	2.03861	1.98999	1.92711	1.92208	2.36961	2.45007	2.48205	2.47349	2.13971	2.12492
2.90937	2.98251	2.93295	2.85134	2.85139	2.84336	2.97194	2.928	3.00773	3.05418	2.92737	3.10955	3.17497	3.31206	2.96287	2.87222	2.59144	2.57183	2.94294	0.863958	1.59426	1.33743	1.07358	0.822309	0.754732	1.36054	1.07669	0.854	0.787355	0.86154	0.509985	0.141782	0.0668098	0.86427	0.557651	0.156646	0.0600098	1.39813	2.22357	2.17706	2.03652	1.98654	1.92848	1.91903	2.36011	2.44605	2.4815	2.4735	2.13208	2.12698
2.96745	3.03245	2.98795	2.91345	2.91894	2.91194	3.02795	2.98295	3.05945	3.08148	2.98395	3.17945	3.19398	3.313	3.02145	2.94491	2.56701	2.58	2.99895	0.860507	1.59653	1.33602	1.07427	0.82179	0.752747	1.35562	1.07711	0.854504	0.798576	0.858161	0.511053	0.129456	0.0597489	0.860887	0.53398	0.108954	0.036312	1.39862	2.2225	2.16851	2.0325	1.9815	1.924	1.9175	2.34451	2.4425	2.4785	2.4695	2.1315	2.139
2.99294	3.03234	3.03343	2.9687	2.98543	2.97941	3.01218	3.01671	3.08832	3.10934	3.03089	3.19171	3.19791	3.31398	3.06839	2.95156		2.79893	2.99418	0.886702	1.60485	1.33649	1.07409	0.820408	0.757737	1.3699	1.08182	0.854821	0.799221	0.857898	0.511342	0.130876	0.0545546	0.863716	0.483564		0.169171	1.39868	2.213	2.12698	2.02908	1.97857	1.92302	1.91603	2.326	2.44006	2.47264	2.46559	2.1403	2.139
3.04731	3.09717	3.09174	3.03366	3.0625	3.06094	3.07026	3.06586	3.13094	3.1475	3.0848	3.23542	3.20195	3.31696	3.12131	3.02406		2.72605	3.05028	0.889477	1.61193	1.33661	1.08152	0.827584	0.764803	1.37697	1.07956	0.851263	0.800621	0.854403	0.509963	0.127524	0.050886	0.860174	0.471797		0.096324	1.40566	2.20609	2.12404	2.03147	1.96666	1.9151	1.91205	2.32106	2.44	2.46707	2.45859	2.13705	2.14147
3.07596	3.12996	3.10495	3.06393	3.11491	3.11791	3.10595	3.03898	3.12896	3.15495	3.10596	3.22098	3.20799	3.31301	3.11896	3.15892			3.09095	0.89703	1.62116	1.3551	1.10031	0.845093	0.773428	1.38313	1.10034	0.874185	0.812446	0.892891	0.505576	0.135829	0.0534267	0.89903	0.511329			1.41414	2.208	2.124	2.003	1.94301	1.895	1.894	2.321	2.408	2.445	2.43301	2.125	2.14298
3.12491	3.17304	3.13826	3.10606	3.18348	3.1943	3.13926	3.08693	3.16324	3.18924	3.15198	3.23372	3.208	3.31398	3.16693	3.22454	3.0135		3.13306	0.909522	1.63367	1.36371	1.11494	0.846656	0.785003	1.39348	1.12577	0.892718	0.828347	0.90278	0.506695	0.138403	0.0537919	0.91386	0.521729	0.205086		1.42202	2.20898	2.12987	2.00202	1.94691	1.89793	1.89107	2.32002	2.40604	2.43717	2.43202	2.12891	2.1518
3.16651	3.21451	3.19334	3.1643	3.2591	3.27504	3.1894	3.11369	3.20154	3.22952	3.19252	3.24684	3.208	3.31301	3.2095	3.29417	3.09009	3.22009	3.17253	0.916172	1.64157	1.3744	1.12754	0.863723	0.806027	1.40566	1.12711	0.899088	0.833591	0.912119	0.495259	0.137986	0.0535728	0.917697	0.517781	0.185914	0.146764	1.43069	2.20208	2.13692	2.00892	1.94206	1.89405	1.88902	2.32296	2.40106	2.43502	2.42607	2.1211	2.14805
3.21291	3.2679	3.2459	3.23088	3.33985	3.36284	3.22294	3.16191	3.22895	3.27492	3.2439	3.25898	3.21199	3.31001	3.25092	3.36487	3.19181	3.22	3.21592	0.921909	1.64725	1.38336	1.12451	0.888444	0.817679	1.40871	1.1316	0.898881	0.830466	0.917989	0.486526	0.138369	0.0533704	0.92311	0.541246	0.187656	0.0814527	1.43546	2.204	2.138	2.007	1.93102	1.893	1.889	2.32899	2.399	2.434	2.42301	2.12499	2.13303
3.25008	3.31093	3.29479	3.28174	3.41903	3.44594	3.27569	3.202	3.28266	3.30915	3.27717	3.26876	3.21883	3.31781	3.28808	3.42257	3.29152	3.35367	3.26381	0.920115	1.6518	1.38636	1.14371	0.895427	0.833985	1.41	1.14171	0.912325	0.843788	0.914614	0.4853	0.136077	0.0520625	0.922964	0.544627	0.168819	0.0676407	1.4427	2.20205	2.14385	2.0109	1.93198	1.89495	1.8929	2.32315	2.39607	2.4301	2.42495	2.12402	2.13007
3.29053	3.36142	3.33751	3.33538	3.50995	3.53102	3.31851	3.24451	3.31563	3.34756	3.32149	3.2947	3.219	3.31998	3.32557	3.48132	3.42051	3.49734	3.31442	0.920554	1.64737	1.38681	1.14844	0.906403	0.850352	1.40637	1.13612	0.903903	0.848923	0.917159	0.492623	0.136218	0.0506167	0.921369	0.551539	0.158052	0.0553411	1.43907	2.19607	2.14894	2.011	1.932	1.89302	1.893	2.323	2.39699	2.43	2.42302	2.12103	2.12506
3.33194	3.39895	3.38494				3.36893	3.28594	3.35395	3.38894	3.36095	3.30898	3.22399	3.318	3.36994	3.52694	3.54183	3.6438	3.35794	0.915827	1.64538	1.38112				1.40208	1.12397	0.892556	0.830855	0.911738	0.506401	0.138906	0.0520081	0.917316	0.560518	0.148763	0.0591945	1.43448	2.20399	2.15499	2.01699				2.32799	2.394	2.429	2.421	2.12499	2.124
3.38186	3.45668	3.43682	3.43782	3.61909	3.67142	3.41789	3.33782	3.40093	3.42518	3.41282	3.3266	3.22693	3.318	3.41791	3.57882	3.66519	3.78772	3.40395	0.905857	1.63877	1.37263	1.15095	0.943274	0.866087	1.39339	1.10995	0.878617	0.827437	0.90384	0.511612	0.141227	0.0519709	0.905372	0.521842	0.14832	0.073367	1.42768	2.20107	2.16282	2.01798	1.927	1.89607	1.89696	2.33191	2.39498	2.4378	2.42589	2.12207	2.12302
3.41957	3.49061	3.47753	3.49039	3.67535	3.72736	3.44964	3.38249	3.43165	3.47146	3.4565	3.34775	3.227	3.31701	3.45359	3.61558	3.78363	3.91454	3.44552	0.892248	1.62894	1.36535	1.14482	0.943219	0.867634	1.38526	1.10079	0.867112	0.795892	0.889507	0.514428	0.143573	0.0515351	0.892716	0.503823	0.158658	0.0910942	1.4178	2.20693	2.16992	2.02195	1.927	1.90588	1.89601	2.33991	2.40192	2.43504	2.426	2.12892	2.123
3.47491	3.5529	3.53391	3.54291	3.72392	3.78191	3.5109	3.4449	3.48292	3.51593	3.50792	3.37895	3.23499	3.317	3.50991	3.67091	3.83492	3.9759	3.5039	0.881817	1.62169	1.35615	1.13961	0.945836	0.866292	1.37445	1.09047	0.856787	0.784987	0.879486	0.501661	0.147324	0.0525883	0.882097	0.502322	0.179107	0.119833	1.40792	2.206	2.17799	2.025	1.925	1.905	1.89999	2.34499	2.399	2.43999	2.43299	2.126	2.123
3.517	3.59988	3.57795	3.58402	3.7533	3.82302	3.56374	3.49188	3.53672	3.56093	3.55	3.42002	3.24477	3.32286	3.55493	3.72765	3.88579	4.02093	3.5499	0.870862	1.61119	1.34729	1.12838	0.941631	0.862022	1.36101	1.08323	0.84926	0.772528	0.868981	0.497655	0.147887	0.0520821	0.870878	0.499634	0.153953	0.0884518	1.39923	2.20991	2.18679	2.03379	1.93574	1.90891	1.9	2.35086	2.40486	2.43609	2.43593	2.12991	2.12691
3.57921	3.65234	3.63429	3.64226	3.7925	3.86941	3.61634	3.54927	3.59427	3.61136	3.61517	3.47333	3.25487	3.32695	3.61425	3.78725	3.8949	4.02694	3.60826	0.866532	1.60688	1.34387	1.12191	0.929811	0.852709	1.35295	1.06986	0.835841	0.77688	0.864356	0.486453	0.148877	0.0512111	0.866918	0.50887	0.158533	0.087621	1.39766	2.20704	2.19391	2.034	1.9439	1.91295	1.89605	2.3589	2.40796	2.43896	2.43699	2.12605	2.127
3.63192	3.70392	3.67993	3.68394	3.85191	3.90195	3.66493	3.60292	3.64592	3.66292	3.66493	3.5399	3.30293	3.33698	3.67092	3.84092	3.92396	4.05296	3.65992	0.866939	1.6108	1.34493	1.11796	0.911208	0.835775	1.35252	1.07162	0.838975	0.779007	0.865658	0.493269	0.169219	0.053816	0.866391	0.499375	0.151341	0.0769062	1.39618	2.205	2.20199	2.04398	1.95199	1.90501	1.89999	2.36799	2.41199	2.44699	2.44499	2.124	2.124
3.68481	3.75681	3.73379	3.73388	3.88134	3.92547	3.72466	3.65581	3.71348	3.72559	3.71781	3.61335	3.3607	3.49054	3.7199	3.88501	3.94258	4.06278	3.71379	0.872749	1.61542	1.34899	1.1056	0.884951	0.824229	1.35364	1.07718	0.844965	0.762257	0.872594	0.48218	0.168702	0.124773	0.870918	0.514088	0.156054	0.0702691	1.40179	2.21087	2.20591	2.04987	1.96667	1.91282	1.89902	2.37289	2.41591	2.44309	2.44891	2.13085	2.12009
3.73146	3.79852	3.77453	3.7607	3.88694	3.93391	3.77344	3.71333	3.76244	3.78432	3.76249	3.70098	3.42229	3.41691	3.76547	3.91466	3.94992	4.06596	3.7575	0.878711	1.62704	1.35739	1.10332	0.883144	0.813237	1.36078	1.07796	0.844724	0.769707	0.877968	0.487939	0.195463	0.0842978	0.877296	0.525578	0.152988	0.0647831	1.4088	2.22088	2.21292	2.05494	1.97293	1.91498	1.91086	2.37794	2.42885	2.45189	2.45493	2.13792	2.12
3.78489	3.84191	3.81991	3.80292	3.92093	3.94298	3.8239	3.76989	3.82188	3.84089	3.81789	3.78483	3.50683	3.63756	3.82089	3.94594	3.95898	4.07398	3.8069	0.886145	1.62696	1.36137	1.11576	0.865635	0.801074	1.36857	1.08972	0.858013	0.777954	0.886234	0.489886	0.193055	0.151374	0.883687	0.517706	0.148898	0.0593608	1.41637	2.22499	2.21699	2.054	1.98298	1.92498	1.91799	2.38	2.429	2.46098	2.455	2.14499	2.11701
3.83089	3.88691	3.85417	3.83424	3.92979	3.94691	3.86891	3.811	3.87179	3.89274	3.86681	3.86603	3.57436	3.56966	3.86981	3.9626	3.96583	4.074	3.84996	0.892935	1.64199	1.37027	1.11304	0.860865	0.796647	1.37538	1.0912	0.861867	0.786142	0.89364	0.49485	0.208095	0.0997473	0.889587	0.512877	0.144301	0.0552691	1.42545	2.22988	2.22091	2.054	1.98691	1.92988	1.93069	2.38098	2.429	2.46783	2.45793	2.14598	2.11309
3.87845	3.92852	3.90244	3.87157	3.94384	3.95589	3.9125	3.86636	3.93329	3.95231	3.90358	3.94212	3.67878	3.81013	3.92041	3.9798	3.97885	4.08981	3.89646	0.899998	1.64776	1.37552	1.1155	0.858516	0.800384	1.38665	1.10145	0.871981	0.801056	0.900036	0.495444	0.17982	0.138624	0.896984	0.501721	0.128308	0.0440024	1.43317	2.23494	2.21804	2.05202	1.98799	1.93198	1.93495	2.38495	2.43789	2.47294	2.46689	2.15193	2.11004
3.92093	3.98391	3.94493	3.89996	3.95898	3.96698	3.96092	3.91492	3.99191	4.0169	3.94993	4.03086	3.79382	3.81999	3.95894	3.99498	3.979	4.09	3.94592	0.911582	1.65472	1.38556	1.1193	0.857921	0.802656	1.39683	1.11773	0.883752	0.811893	0.913978	0.523755	0.185251	0.0959581	0.906475	0.497646	0.129688	0.0440996	1.44167	2.235	2.215	2.052	1.989	1.934	1.93899	2.383	2.44399	2.47899	2.47099	2.152	2.113
3.95233	4.02805	3.97926	3.92349	3.9776	3.9856	4.00799	3.9522	4.04584	4.07672	3.97447	4.09561	3.90168	3.94237	4.00305	4.00675	3.979	4.08511	3.98026	0.917444	1.6625	1.39077	1.11969	0.861738	0.805665	1.40246	1.11975	0.899335	0.828356	0.918141	0.530555	0.159915	0.0761938	0.913578	0.493421	0.130365	0.0433071	1.44781	2.23892	2.21402	2.052	1.98802	1.93889	1.94292	2.38202	2.44596	2.48879	2.47883	2.15396	2.113
4.00237	4.06554	4.0274	3.95955	3.99972	4.00674	4.05442	4.00928	4.1023	4.14416	4.02536	4.15723	4.01163	4.07534	4.04251	4.01984	3.98295	4.08105	4.03531	0.920295	1.66513	1.38844	1.12866	0.876335	0.809897	1.40737	1.13391	0.913346	0.837261	0.9206	0.539646	0.143275	0.0636937	0.916287	0.491286	0.132493	0.046825	1.4467	2.23999	2.20906	2.05003	1.99096	1.94196	1.943	2.38101	2.44896	2.49196	2.48196	2.15104	2.11695
4.03394	4.11691	4.06194	3.98495	4.01797	4.03096	4.09892	4.05292	4.1569	4.1999	4.05495	4.22488	4.12679	4.19778	4.08293	4.03298	3.99697	4.11095	4.06994	0.920859	1.66398	1.39147	1.12919	0.87677	0.808563	1.40708	1.14292	0.927135	0.849318	0.921109	0.519946	0.129904	0.0519512	0.917168	0.480051	0.12721	0.0445542	1.44888	2.241	2.20601	2.04601	1.993	1.943	1.942	2.37701	2.45199	2.49599	2.48899	2.15599	2.11001
4.0838	4.16583	4.11278	4.02894	4.0473	4.05639	4.1488	4.10476	4.21071	4.25859	4.10773	4.28262	4.25785	4.35717	4.1289	4.07499	4.04094	4.11979	4.12469	0.919454	1.6603	1.38826	1.12225	0.875081	0.805972	1.40603	1.1373	0.922922	0.858109	0.9182	0.546999	0.131423	0.046647	0.917219	0.50707	0.118128	0.0478995	1.44534	2.24881	2.20112	2.04698	1.993	1.94007	1.93712	2.37505	2.45591	2.50577	2.49388	2.15991	2.10805
4.11562	4.20848	4.15153	4.05469	4.08356	4.0807	4.18852	4.14649	4.2604	4.32025	4.13962	4.32647	4.37952	4.49434	4.16161	4.12538		4.15062	4.15958	0.91542	1.65294	1.38042	1.11533	0.855276	0.798878	1.40108	1.14196	0.932924	0.858834	0.913122	0.520706	0.148735	0.071301	0.914267	0.583001		0.0549135	1.4398	2.24604	2.201	2.04502	1.99498	1.9321	1.93305	2.37401	2.45304	2.50798	2.49894	2.16	2.12183
4.17385	4.25987	4.20187	4.11285	4.11392	4.11292	4.24286	4.19887	4.31387	4.37885	4.19686	4.35892	4.48773	4.62068	4.21786	4.14595		4.25274	4.21785	0.907111	1.64426	1.37305	1.10569	0.866052	0.796077	1.38893	1.13562	0.926257	0.856666	0.902267	0.514076	0.157109	0.0988212	0.908684	0.590055		0.229439	1.42934	2.25198	2.19502	2.03902	1.99001	1.92901	1.92602	2.37001	2.454	2.508	2.50498	2.16299	2.123
4.21903	4.30895	4.25193	4.15999	4.16197	4.15216	4.29391	4.24599	4.36589	4.43284	4.24007	4.41089	4.57807	4.71988	4.26695	4.19201		4.27845	4.26695	0.898534	1.63238	1.35782	1.09217	0.850015	0.782022	1.37811	1.12553	0.9188	0.849621	0.892861	0.48658	0.156523	0.114534	0.901289	0.583785		0.246337	1.41712	2.24417	2.18913	2.03313	1.98902	1.92019	1.92013	2.36804	2.45204	2.51192	2.505	2.15908	2.13768
4.27034	4.36231	4.30531	4.21331	4.2005	4.18754	4.34336	4.29832	4.4045	4.48236	4.29035	4.47122	4.62244	4.76247	4.31834	4.22952		4.30367	4.31735	0.885865	1.62262	1.34413	1.07107	0.839277	0.768041	1.37085	1.11437	0.903786	0.841515	0.883846	0.484233	0.154437	0.103638	0.885092	0.575636		0.233731	1.40613	2.24104	2.17913	2.02609	1.97814	1.91901	1.9121	2.35912	2.45003	2.51101	2.50599	2.15308	2.13997
4.3259	4.40992	4.35292	4.26491	4.2569	4.23592	4.39691	4.34791	4.4619	4.52593	4.3459		4.66293	4.80093	4.3749	4.2879		4.25209	4.36192	0.878453	1.61416	1.33887	1.06096	0.823737	0.754354	1.3551	1.10433	0.89806	0.826037	0.874935		0.140894	0.0814584	0.87932	0.570249		0.178895	1.40185	2.23701	2.17401	2.02101	1.976	1.918	1.90701	2.34902	2.44102	2.50601	2.50999	2.14901
4.37086	4.45096	4.39493	4.31961	4.30576	4.28476	4.43601	4.39676	4.49028	4.55721	4.38988	4.59024	4.6747	4.80978	4.41888	4.34749		4.28321	4.41271	0.883306	1.61981	1.33959	1.06572	0.818775	0.748479	1.35633	1.09948	0.886123	0.819213	0.876588	0.485703	0.125286	0.0662165	0.887199	0.570357		0.191409	1.40008	2.23993	2.16425	2.01417	1.97502	1.91215	1.90115	2.34607	2.43515	2.50698	2.50805	2.149	2.13265
4.42832	4.50436	4.44639	4.37633	4.3643	4.34726	4.49233	4.4474	4.53842	4.57974	4.44732	4.6414	4.68488	4.8179	4.47632	4.41124		4.3087	4.46538	0.88505	1.62434	1.34007	1.06319	0.81614	0.747816	1.35998	1.09687	0.880929	0.81654	0.880256	0.490874	0.12488	0.0593092	0.886906	0.552576		0.195297	1.40552	2.2321	2.15708	2.00906	1.9671	1.90805	1.89902	2.34501	2.42611	2.49514	2.50108	2.1411	2.12213
4.47997	4.53798	4.49397	4.42997	4.43196	4.41296	4.52798	4.48098	4.55899	4.60798	4.50297	4.66599	4.69999	4.82899	4.52198	4.47896		4.37197	4.50298	0.891716	1.63166	1.34588	1.07222	0.818109	0.755256	1.37552	1.1022	0.881849	0.807735	0.887586	0.494228	0.120622	0.0485258	0.892327	0.53394		0.178949	1.41325	2.229	2.15	2.004	1.968	1.9	1.895	2.345	2.422	2.49	2.49101	2.14	2.121
4.5279	4.59177	4.54679	4.49061	4.50532	4.49414	4.57394	4.52499	4.60397	4.63635	4.55188	4.69435	4.70391	4.82607	4.56794	4.55525		4.44336	4.55286	0.897732	1.63756	1.35289	1.0732	0.82161	0.755866	1.38729	1.10251	0.880736	0.813957	0.893729	0.499069	0.12061	0.0470439	0.898274	0.524106		0.168568	1.42028	2.2202	2.14609	2.00009	1.95529	1.89609	1.89304	2.34207	2.422	2.48218	2.4822	2.1312	2.12296
4.56853	4.63747	4.5984	4.55524	4.58704	4.58296	4.6086	4.5596	4.63069	4.66664	4.59648	4.72069	4.70696	4.826	4.60951	4.62815			4.59353	0.904994	1.64823	1.36099	1.08471	0.822816	0.760692	1.39611	1.1064	0.8824	0.816057	0.901113	0.499536	0.118644	0.045923	0.905149	0.520451			1.42983	2.21407	2.146	1.99901	1.95401	1.89007	1.88806	2.33805	2.41607	2.47706	2.46915	2.12705	2.11806
4.6169	4.67692	4.6499	4.61288	4.66684	4.67082	4.65491	4.59792	4.67591	4.69794	4.63891	4.73597	4.71099	4.82101	4.6579	4.69287			4.64789	0.913343	1.65796	1.37116	1.09356	0.829466	0.768933	1.40342	1.11592	0.890134	0.824183	0.910062	0.501626	0.118081	0.0456406	0.912505	0.530699			1.44055	2.212	2.147	1.997	1.94602	1.889	1.888	2.34	2.414	2.46203	2.45503	2.128	2.12
4.65606	4.72485	4.69199	4.66573	4.74024	4.75791	4.69211	4.63609	4.69748	4.72925	4.67904	4.74967	4.711	4.821	4.69706	4.75843			4.68218	0.917921	1.66901	1.38276	1.11315	0.857244	0.78647	1.41488	1.12921	0.899691	0.831231	0.914055	0.500253	0.11808	0.0454349	0.917461	0.537585			1.44918	2.20614	2.14895	1.99993	1.94209	1.89291	1.88409	2.33902	2.40521	2.45516	2.44816	2.12116	2.12684
4.70251	4.76261	4.74049	4.71944	4.82215	4.85004	4.73456	4.66273	4.73758	4.76364	4.72848	4.75693	4.71001	4.81803	4.74253	4.81937	4.62429	4.65732	4.72753	0.922275	1.6764	1.39028	1.12634	0.878985	0.804443	1.4165	1.13448	0.906658	0.840513	0.91792	0.493967	0.119584	0.0452519	0.921973	0.535791	0.158278	0.0574884	1.45833	2.19808	2.15395	1.99901	1.942	1.89498	1.88598	2.339	2.40005	2.44906	2.44404	2.11209	2.12007
4.73897	4.80697	4.78796	4.77696	4.90194	4.93194	4.76897	4.70397	4.75898	4.80197	4.76897	4.763	4.713	4.815	4.77497	4.89194	4.73991	4.7879	4.76997	0.927736	1.68152	1.3953	1.13732	0.897645	0.819029	1.42276	1.1409	0.909468	0.832067	0.924315	0.495569	0.123247	0.0459894	0.926536	0.547681	0.149217	0.054192	1.4635	2.201	2.16099	2.001	1.938	1.893	1.887	2.338	2.397	2.449	2.442	2.116	2.118
4.78886	4.84513	4.83493	4.83371	4.97044	5.01119	4.81495	4.74995	4.80788	4.83524	4.81788	4.79526	4.71887	4.815	4.82486	4.95457	4.8583	4.9151	4.81497	0.931524	1.68302	1.39755	1.15285	0.918544	0.837264	1.42176	1.14561	0.915219	0.838923	0.928162	0.519846	0.126643	0.0463615	0.929864	0.550076	0.136764	0.0517262	1.46646	2.20784	2.16589	1.99904	1.93311	1.89202	1.89189	2.34093	2.39211	2.44313	2.44102	2.12089	2.10431
4.8286	4.8935	4.88152	4.87657	5.04721	5.09019	4.85064	4.77673	4.82681	4.86767	4.86057	4.80392	4.72197	4.81896	4.86064	5.01142	4.98966	5.0714	4.8546	0.92875	1.68119	1.39781	1.15591	0.929233	0.853455	1.42002	1.13737	0.905226	0.837754	0.924331	0.527684	0.132915	0.0456179	0.928099	0.54629	0.134758	0.0493641	1.46768	2.20998	2.17095	2.00197	1.933	1.892	1.89497	2.34298	2.39695	2.44399	2.441	2.121	2.10499
4.88195	4.94395	4.93395	4.94294	5.11494	5.17292	4.90695	4.83494	4.88095	4.90996	4.91395	4.83397	4.724	4.83399	4.91795	5.06595	5.11588	5.22385	4.90695	0.916782	1.67292	1.39002	1.15845	0.942028	0.865808	1.40884	1.12461	0.891933	0.82778	0.911033	0.539758	0.136037	0.0453602	0.91781	0.519276	0.137657	0.0502192	1.46011	2.21	2.176	2.003	1.92201	1.894	1.9	2.343	2.393	2.44	2.442	2.126	2.102
4.92104	4.98889	4.9828	4.99277	5.18332	5.23839	4.94897	4.88282	4.9015	4.94709	4.95402	4.84766	4.724	4.82229	4.95314	5.11285	5.21262	5.34112	4.95189	0.905576	1.66347	1.38288	1.15222	0.947554	0.875316	1.39804	1.11727	0.882756	0.802082	0.901817	0.533856	0.136899	0.0487564	0.905044	0.493172	0.144336	0.0762298	1.45065	2.20414	2.17893	2.00398	1.92005	1.89595	1.90293	2.34593	2.39398	2.44	2.44005	2.11917	2.10102
4.96454	5.03056	5.02951	5.03654	5.24139	5.30332	5.00342	4.92555	4.95444	4.9856	4.99655	4.87075	4.72796	4.81409	4.99951	5.16446	5.31196	5.43898	4.99554	0.891855	1.65798	1.37383	1.14376	0.949451	0.88015	1.38363	1.10492	0.87046	0.786689	0.890786	0.527665	0.137444	0.0478111	0.8889	0.458981	0.15569	0.118571	1.44155	2.20796	2.18593	2.00697	1.92297	1.89897	1.90696	2.34303	2.394	2.44099	2.44099	2.119	2.09704
5.00295	5.08394	5.07694	5.08994	5.30193	5.36193	5.05394	4.97095	4.99695	5.02595	5.03595	4.91994	4.731	4.814	5.03596	5.21993	5.36594	5.49493	5.04894	0.881982	1.64683	1.36329	1.13413	0.946104	0.881219	1.37215	1.08855	0.851862	0.776702	0.881271	0.520838	0.142604	0.0484692	0.879022	0.45019	0.150247	0.0851303	1.43114	2.209	2.19	2.01199	1.924	1.9	1.909	2.344	2.40399	2.441	2.445	2.12399	2.099
5.06366	5.14074	5.12885	5.14381	5.34505	5.41385	5.10585	5.02872	5.04983	5.071	5.09274	4.96207	4.75057	4.81987	5.09568	5.27772	5.41492	5.51652	5.10085	0.871267	1.63457	1.35657	1.128	0.942197	0.874049	1.36158	1.07896	0.844121	0.790885	0.870685	0.512583	0.1471	0.0516984	0.868493	0.466273	0.125049	0.0736438	1.42483	2.20704	2.19587	2.01591	1.92302	1.90098	1.90998	2.34791	2.40204	2.44785	2.44793	2.11911	2.09215
5.11743	5.18948	5.17649	5.18951	5.38854	5.45259	5.16042	5.08144	5.10936	5.12838	5.14544	5.01839	4.78364	4.82989	5.15338	5.33242	5.4249	5.52689	5.15344	0.867291	1.63345	1.35337	1.12402	0.934266	0.868054	1.35267	1.07087	0.835473	0.767687	0.866543	0.503507	0.153739	0.0545496	0.864748	0.477046	0.131048	0.0629937	1.42124	2.207	2.2049	2.02194	1.93289	1.90397	1.90802	2.35097	2.402	2.44602	2.44998	2.11603	2.09101
5.17454	5.24393	5.22794	5.23894	5.42196	5.48097	5.21154	5.14792	5.16307	5.17556	5.20605	5.12156	4.85753	4.88301	5.21303	5.3855	5.444	5.54849	5.20694	0.877811	1.6331	1.3556	1.12359	0.921276	0.856324	1.34369	1.08446	0.828695	0.780972	0.884987	0.48932	0.147967	0.0504613	0.868125	0.516104	0.12783	0.053735	1.42375	2.21646	2.209	2.026	1.94199	1.9	1.909	2.3545	2.402	2.44749	2.4465	2.13645	2.09098
5.22929	5.28497	5.28227	5.28298	5.44346	5.4973	5.26191	5.19736	5.22745	5.23501	5.26277	5.20885	4.91601	4.98755	5.26331	5.40946	5.45158	5.54999	5.25298	0.874575	1.62392	1.35603	1.12213	0.902681	0.830301	1.35302	1.07324	0.838783	0.793287	0.873189	0.493558	0.163081	0.104549	0.873387	0.509882	0.130439	0.05231	1.41342	2.20679	2.20935	2.03448	1.95349	1.90256	1.90755	2.36226	2.40049	2.44746	2.44693	2.12569	2.08007
5.27756	5.33901	5.33007	5.33753	5.46877	5.50492	5.31601	5.2545	5.29391	5.3034	5.3066	5.31011	5.00968	5.08417	5.31453	5.44815	5.46687	5.55299	5.30999	0.862648	1.63249	1.36086	1.09762	0.885146	0.815689	1.36281	1.09184	0.848144	0.797316	0.860838	0.513989	0.183932	0.122679	0.862092	0.52139	0.129407	0.0474172	1.41472	2.20799	2.20751	2.03896	1.95796	1.91143	1.91047	2.35703	2.40347	2.45048	2.447	2.12053	2.07653
5.31556	5.37795	5.36495	5.36296	5.48798	5.51999	5.35867	5.29495	5.33493	5.34692	5.34409	5.34991	5.07729	5.21941	5.35353	5.46598	5.47155	5.554	5.33995	0.885462	1.64574	1.3628	1.11289	0.882657	0.817844	1.37975	1.07818	0.839887	0.798878	0.885132	0.511036	0.165548	0.0897928	0.882921	0.513828	0.127415	0.0475665	1.43376	2.22105	2.217	2.035	1.95499	1.91	1.911	2.35698	2.41899	2.45599	2.452	2.13554	2.075
5.33961						5.43735				5.38353		5.2305	5.30481	5.36472		5.496	5.56806		0.931524						1.38518				0.929713		0.125825	0.0556913	0.930919		0.128328	0.0493635		2.23945						2.34215				2.15654
5.44644						5.46088				5.48546		5.33047	5.42536	5.4794		5.496	5.57198		0.878589						1.38243				0.882022		0.138802	0.0677464	0.873652		0.116224	0.0449433		2.20319						2.35195				2.12616
					5.49818	5.48818				5.47522		5.43834	5.52731	5.48621		5.47708	5.5392							0.822239	1.39874				0.946463		0.132976	0.0518528	0.951331		0.11115	0.0412765							1.94284	2.346				2.16905
5.53112	5.56953	5.57034	5.53704	5.56699	5.56984	5.56244	5.52938	5.63638	5.6736	5.56313	5.72081	5.57587	5.6546	5.57015	5.55606	5.50903	5.61975	5.5434	0.908496	1.64836	1.39953	1.11371	0.855867	0.801532	1.38803	1.13415	0.905534	0.832513	0.911293	0.57244	0.143454	0.0458716	0.903557	0.553799	0.12324	0.0519308	1.43175	2.26791	2.18803	2.06194	1.96599	1.89196	1.87996	2.34706	2.41425	2.45709	2.45212	2.18994	2.08994
5.53894	5.60474	5.59283	5.53998	5.56601	5.55908	5.59178	5.55481	5.66181	5.7137	5.57193	5.7746	5.70008	5.82772	5.57993	5.55997	5.51099	5.60312	5.5698	0.897541	1.64563	1.38653	1.13952	0.854361	0.795673	1.39198	1.13515	0.907793	0.84203	0.892876	0.563099	0.146368	0.106581	0.898011	0.551765	0.12592	0.0539848	1.42679	2.26204	2.18999	2.05803	1.96501	1.88902	1.87702	2.35097	2.43088	2.46296	2.45994	2.18603	2.08603
	5.66315	5.65607				5.64713	5.66284	5.79078	5.81999			5.85042	5.9625		5.5751			5.64003		1.63713	1.42018				1.41711	1.13106	0.906318	0.847151			0.152341	0.0684875		0.535886			1.43573		2.18099	2.08994				2.34701	2.42997	2.45914	2.45311
	5.6939	5.67094						5.74844	5.81825			5.93681	6.06704		5.59606			5.64707		1.62757	1.39796						0.946488	0.863497			0.184453	0.118653		0.513405			1.43074		2.17801	2.07732						2.488	2.4759
5.68262	5.75373	5.73371		5.63757	5.62655	5.74269	5.69471	5.84456	5.90162	5.71559		6.05745	6.20338	5.71963	5.66668			5.71867	0.874741	1.61542	1.35046		0.840179	0.783485	1.36744	1.13523	0.937003	0.855974	0.872288		0.143207	0.104146	0.875674	0.565862			1.40738	2.23538	2.179	2.0322		1.88339	1.86937	2.35796	2.42997	2.488	2.46903	2.16039
5.72917	5.80314	5.77716	5.67527	5.65429	5.64527	5.78416	5.74913	5.89608	5.95411	5.75719	5.94217	6.13611	6.27912	5.77315	5.69416			5.76016	0.880117	1.60406	1.33917	1.08227	0.867855	0.777484	1.37149	1.10882	0.913304	0.842483	0.877281	0.483172	0.1491	0.10247	0.881303	0.585341			1.39725	2.27986	2.17698	2.03595	1.96696	1.89894	1.86998	2.35499	2.43698	2.48499	2.47301	2.19986	2.13496
5.79745	5.85773	5.83855	5.78038	5.76714	5.74949	5.84767	5.79983	5.92776	5.99855	5.83236	6.01067	6.17904	6.32401	5.83155	5.75671	5.56629	5.69727	5.82452	0.863258	1.5975	1.32576	1.06452	0.823008	0.763247	1.35315	1.11501	0.910739	0.839737	0.858262	0.557125	0.121792	0.07917	0.866913	0.570092	0.138783	0.0979688	1.38661	2.226	2.16996	2.01597	1.95313	1.87614	1.86414	2.35193	2.42797	2.48194	2.47607	2.14604	2.12122
5.82877	5.90863	5.87672	5.80681	5.77693	5.78375	5.89466	5.85758	5.98061	6.03672	5.85781	6.05766	6.18198	6.32499	5.86972	5.80663	5.58685	5.71586	5.86073	0.864551	1.59807	1.32697	1.06236	0.824985	0.749074	1.35875	1.11403	0.898083	0.826259	0.859769	0.498689	0.128263	0.0777703	0.867833	0.568819	0.150206	0.109078	1.38798	2.226	2.16702	2.01401	1.96194	1.88593	1.87393	2.34704	2.42601	2.47803	2.48096	2.14898	2.13689
5.87449	5.96028	5.93926				5.94325	5.87046	5.99829	6.06917	5.90552	6.11839	6.20708	6.34799	5.91545	5.87736			5.91831	0.882986	1.60007	1.3384				1.37091	1.11122	0.893279	0.817087	0.874517	0.473451	0.111406	0.0594775	0.889665	0.581291			1.39437	2.2927	2.16297	2.05672				2.34102	2.41901	2.47896	2.48098	2.21071	2.15885
5.96939	6.01567	5.99077	5.95424	5.94768	5.93667	5.99271	5.96021	6.05549	6.10333	6.00733	6.19319	6.22203	6.34596	6.00243	5.94808		5.86201	5.97867	0.876393	1.60277	1.33101	1.10555	0.833332	0.749452	1.3668	1.09688	0.890907	0.806831	0.871984	0.481535	0.110692	0.0570219	0.879112	0.565429		0.0944949	1.39283	2.23507	2.15794	2.00296	1.96893	1.90118	1.88734	2.34393	2.42004	2.47104	2.47688	2.15404	2.12994
5.99487	6.05978	6.04175	5.96992	5.99278	5.98078	6.03977	5.97393	6.08784	6.12489	6.02889	6.20594	6.22399	6.34301	6.03086	6.01965		5.92867	6.02278	0.878579	1.61024	1.33646	1.08067	0.805	0.737648	1.37505	1.10181	0.88077	0.802929	0.873572	0.494406	0.12073	0.0545025	0.881866	0.532961		0.0591051	1.39727	2.23998	2.15402	2.00001	1.96402	1.91294	1.90989	2.33902	2.42299	2.47399	2.46904	2.15699	2.12602
6.03818	6.11213	6.08416	6.01128		6.01074	6.07015	6.02507	6.10113	6.14109	6.07019	6.21015	6.22901	6.343	6.07417	6.0902			6.06315	0.880658	1.61664	1.34431	1.13821		0.781794	1.37759	1.10918	0.886455	0.804568	0.875713	0.496486	0.119909	0.0510283	0.883773	0.518668			1.40454	2.24303	2.15399	2.01099	1.98197		1.94337	2.34697	2.42698	2.46998	2.46398	2.16502	2.12801
6.10552	6.16155	6.14359	6.11738			6.12743	6.05051	6.1501	6.17435	6.1434	6.26701	6.232	6.34296	6.13856	6.16687			6.11964	0.898776	1.62753	1.35159	1.13008			1.3866	1.12089	0.888206	0.81126	0.891718	0.491297	0.115963	0.0503937	0.90355	0.525159			1.41338	2.25257	2.15212	2.00896	1.97088			2.3351	2.41899	2.46096	2.45599	2.17167	2.1302
6.14075	6.19874	6.18372	6.14282	6.20532	6.24232	6.15679	6.08476	6.15695	6.19783	6.17081	6.26799	6.232	6.34002	6.17673	6.22559			6.1627	0.895831	1.63307	1.35879	1.11042	0.864569	0.768432	1.38967	1.12231	0.891338	0.814616	0.891571	0.498529	0.118899	0.0492878	0.897473	0.519033			1.42162	2.22321	2.15994	2.00602	1.96306	1.93878	1.93402	2.34195	2.41801	2.45802	2.45501	2.14916	2.1439
6.18914	6.25018	6.23421	6.20426	6.28539	6.31432	6.20421	6.1222	6.19413	6.22512	6.22514	6.27303	6.235	6.34297	6.21915	6.29435	6.06755	6.11453	6.21215	0.899287	1.64824	1.37132	1.11487	0.86123	0.785598	1.39993	1.125	0.894487	0.818603	0.89647	0.499907	0.121778	0.0487971	0.899606	0.517453	0.137525	0.0600628	1.42826	2.20702	2.16502	2.00701	1.95597	1.94694	1.93703	2.34498	2.413	2.45299	2.453	2.13002	2.13899
6.21886	6.28773	6.27772	6.2589	6.36733	6.38155	6.24859	6.16457	6.2214	6.2494	6.25489	6.28039	6.23609	6.33596	6.2508	6.36786	6.18178	6.22596	6.24482	0.90491	1.65105	1.37825	1.11951	0.871638	0.79364	1.40618	1.12261	0.891955	0.819195	0.902738	0.499465	0.123566	0.0502674	0.904944	0.532442	0.140656	0.0607104	1.43683	2.21097	2.17011	2.01001	1.949	1.9339	1.94363	2.34011	2.4129	2.45101	2.45197	2.1349	2.13683
6.27772	6.33776	6.32677	6.3207	6.45856	6.48749	6.28881	6.20381	6.24887	6.27687	6.31571	6.30687	6.24197	6.33301	6.30574	6.42672	6.30342	6.36036	6.30073	0.907627	1.65222	1.3843	1.12661	0.885872	0.812798	1.40715	1.12755	0.905336	0.821598	0.905348	0.509432	0.134936	0.0507776	0.907279	0.533296	0.145148	0.0655369	1.43998	2.20901	2.17796	2.011	1.949	1.92703	1.91812	2.34796	2.40603	2.452	2.45001	2.12803	2.12506
6.30114	6.37112	6.36713	6.36714	6.52914	6.5632	6.34009	6.2511	6.28408	6.30806	6.34314	6.31307	6.24601	6.336	6.33014	6.48013	6.42131	6.50936	6.33313	0.908713	1.65839	1.38424	1.14413	0.907018	0.837592	1.40613	1.12206	0.897311	0.820293	0.905419	0.511633	0.135705	0.0501096	0.909318	0.527243	0.153641	0.062367	1.44262	2.21501	2.18101	2.015	1.948	1.925	1.921	2.352	2.412	2.452	2.451	2.137	2.122
6.35844	6.42269	6.42047	6.42353	6.58614	6.64503	6.37679	6.29091	6.31663	6.33445	6.39935	6.34213	6.25	6.336	6.38651	6.53575	6.54971	6.65799	6.38763	0.905949	1.65628	1.38058	1.15522	0.934917	0.858903	1.4038	1.11919	0.893738	0.821482	0.904745	0.524945	0.137719	0.0499307	0.904497	0.528149	0.145734	0.0652823	1.4409	2.2181	2.18509	2.015	1.94703	1.92394	1.92207	2.35406	2.41296	2.45204	2.453	2.13615	2.12296
6.38778	6.46866	6.45177	6.45874	6.66244	6.7135	6.42961	6.35156	6.35869	6.36478	6.42283	6.35094	6.25	6.336	6.42075	6.58563	6.66416	6.79102	6.42969	0.90053	1.64804	1.38124	1.15482	0.942097	0.872451	1.39548	1.12369	0.890285	0.82694	0.898397	0.524622	0.137015	0.0499796	0.900271	0.514073	0.141293	0.0687744	1.43415	2.22495	2.19096	2.015	1.94899	1.92003	1.92696	2.35797	2.41002	2.45498	2.453	2.14593	2.12002
6.44227	6.52123	6.51123	6.52123	6.72618	6.78228	6.48322	6.39127	6.39725	6.40424	6.48027	6.38313	6.256	6.34	6.47525	6.63033	6.77449	6.89751	6.47529	0.887391	1.63577	1.37179	1.15358	0.947035	0.880872	1.38172	1.11449	0.888275	0.826862	0.884889	0.521102	0.140246	0.0498642	0.887625	0.500788	0.144894	0.087763	1.42417	2.22797	2.19804	2.02402	1.94602	1.92003	1.932	2.36102	2.41201	2.45303	2.45402	2.14796	2.11999
6.49362	6.56565	6.55472	6.56579	6.75965	6.83568	6.52465	6.44178	6.44476	6.45079	6.53169	6.40779	6.25616	6.34004	6.52257	6.69287	6.86784	6.99491	6.52965	0.872441	1.62635	1.35915	1.1408	0.957375	0.888698	1.37374	1.09743	0.874151	0.817774	0.871481	0.51393	0.139627	0.0506485	0.871579	0.46668	0.125041	0.0898804	1.41184	2.22216	2.20509	2.02713	1.94909	1.92604	1.93201	2.36524	2.41306	2.45896	2.45704	2.14119	2.11904
6.53479	6.60878	6.60276	6.61874	6.80278	6.88077	6.56778	6.49374	6.49574	6.50374	6.57777	6.46074	6.26695	6.34299	6.56081	6.75071	6.92372	7.0557	6.57278	0.865166	1.61835	1.34889	1.13223	0.957062	0.881914	1.36488	1.09482	0.870876	0.813372	0.862206	0.515263	0.142774	0.0505505	0.866177	0.469347	0.128473	0.0685467	1.40787	2.23295	2.21097	2.03596	1.95497	1.92899	1.933	2.38092	2.41698	2.45601	2.45999	2.15394	2.12199
6.59017	6.66614	6.65414	6.66615	6.85608	6.92711	6.61815	6.54215	6.55417	6.56317	6.63217	6.4962	6.2801	6.34605	6.61917	6.80717	6.93208	7.06508	6.62414	0.857042	1.61337	1.34095	1.122	0.940172	0.868129	1.35632	1.07749	0.853284	0.798435	0.854817	0.503651	0.140914	0.0538543	0.857687	0.49292	0.134702	0.0691218	1.39785	2.22799	2.21603	2.04102	1.96502	1.93101	1.932	2.38602	2.42602	2.46503	2.46902	2.14699	2.12098
6.65472	6.71672	6.70675	6.72158	6.88668	6.96631	6.67262	6.59781	6.61802	6.62597	6.69572	6.56918	6.31674	6.36547	6.68077	6.86968	6.96128	7.0931	6.67771	0.857813	1.61409	1.34197	1.11415	0.925677	0.849199	1.35115	1.07973	0.818119	0.760097	0.857549	0.500141	0.146076	0.0626676	0.856456	0.49675	0.131986	0.0623478	1.3998	2.22412	2.22718	2.04804	1.97118	1.93503	1.932	2.39215	2.43209	2.47606	2.47697	2.14212	2.11497
6.70264	6.76464	6.75663	6.75972	6.93167	6.98685	6.71369	6.6516	6.6855	6.69052	6.74364	6.64742	6.36564	6.39677	6.73162	6.91467	6.97986	7.09995	6.72465	0.860689	1.61825	1.34482	1.1056	0.898274	0.827888	1.35056	1.07621	0.819371	0.769848	0.860111	0.492924	0.137821	0.0552154	0.859537	0.506011	0.137042	0.0562354	1.40282	2.23194	2.23891	2.05098	1.98291	1.93699	1.932	2.40193	2.43796	2.47997	2.47501	2.14994	2.11301
6.76022	6.81621	6.8052	6.81312	6.94712	6.99701	6.76828	6.71127	6.74035	6.75537	6.8012	6.73645	6.41837	6.44229	6.79222	6.94813	6.98705	7.10304	6.77722	0.864572	1.61785	1.34809	1.09889	0.887031	0.809968	1.35373	1.07377	0.851138	0.789586	0.865379	0.493478	0.132701	0.0513913	0.861874	0.510046	0.139304	0.0544666	1.40477	2.233	2.24304	2.06	1.98504	1.93903	1.93204	2.408	2.43904	2.48595	2.47798	2.15101	2.10899
6.80274	6.85774	6.84455	6.83661	6.97011	6.99902	6.82156	6.76376	6.80808	6.82812	6.84067	6.8243	6.49033	6.49859	6.83574	6.9733	6.99705	7.10995	6.82073	0.870907	1.62317	1.35212	1.0981	0.862192	0.792378	1.36199	1.08234	0.8584	0.784996	0.87304	0.494955	0.148204	0.0725662	0.866657	0.505367	0.134273	0.04808	1.41201	2.23317	2.25	2.06003	1.99206	1.94502	1.93905	2.40808	2.44606	2.47706	2.474	2.15209	2.10708
6.85077	6.90577	6.87983	6.87581	6.97697	7	6.85782	6.81276	6.87766	6.90065	6.88379	6.90859	6.57658	6.6015	6.88377	6.9929	6.99999	7.10701	6.86777	0.879777	1.63536	1.36146	1.09407	0.856528	0.792868	1.36667	1.08612	0.857116	0.779556	0.880792	0.494651	0.147812	0.0658527	0.876154	0.500643	0.129911	0.04808	1.422	2.24395	2.25	2.06199	1.99598	1.946	1.94199	2.41298	2.44998	2.48098	2.474	2.15797	2.11198
6.88713	6.94812	6.9231	6.9021	6.98803	7.00102	6.90812	6.86416	6.95016	6.97318	6.92411	6.99417	6.67733	6.70539	6.92414	7.01105	7.003	7.106	6.90713	0.888474	1.64411	1.3668	1.09776	0.854154	0.791571	1.37825	1.09363	0.86945	0.787857	0.890834	0.509711	0.156349	0.074584	0.88365	0.498121	0.128787	0.0479176	1.42775	2.24604	2.24999	2.06501	1.99701	1.946	1.945	2.41701	2.45801	2.47502	2.47002	2.16202	2.11102
6.93464	6.99061	6.95961	6.93734	6.9982	7.00918	6.95172	6.92169	7.00894	7.03902	6.9627	7.05404	6.79496	6.84562	6.9736	7.02729	7.00306	7.10604	6.95353	0.900681	1.65193	1.37992	1.10858	0.855434	0.79191	1.38439	1.10014	0.884005	0.811552	0.903002	0.506571	0.134656	0.0548377	0.894384	0.495042	0.127652	0.047	1.44043	2.25893	2.246	2.06699	1.99904	1.94599	1.94594	2.421	2.46007	2.48304	2.47601	2.16997	2.11907
6.9777	7.03172	7.00072	6.95985	7.01191	7.02092	6.99967	6.96768	7.07157	7.10753	7.00968	7.12352	6.9261	7.02079	7.01372	7.04687	7.00697	7.10898	6.98876	0.912091	1.66322	1.38928	1.11328	0.85835	0.795893	1.39521	1.12138	0.902403	0.825762	0.917162	0.512688	0.129704	0.0560218	0.904043	0.494494	0.130471	0.0429876	1.44809	2.25403	2.246	2.06601	2.00198	1.94501	1.94203	2.421	2.46497	2.48598	2.47699	2.16801	2.12397
7.01626	7.07425	7.04022	6.99414	7.02808	7.03509	7.04525	7.01821	7.12031	7.17637	7.04428	7.20836	7.05168	7.11863	7.05624	7.06808	7.01611	7.10733	7.03424	0.91677	1.66624	1.39337	1.12327	0.86166	0.800959	1.40535	1.13347	0.923	0.843982	0.917377	0.526845	0.11638	0.0493313	0.91294	0.495936	0.127675	0.0456924	1.4548	2.26203	2.24498	2.06701	2.00099	1.93899	1.93999	2.41999	2.46903	2.49399	2.48201	2.17402	2.12401
7.06362	7.11868	7.07967	7.01971	7.04258	7.05231	7.09067	7.05579	7.17686	7.24389	7.09552	7.2729	7.17508	7.23343	7.09974	7.08319		7.16736	7.07774	0.918654	1.66986	1.39552	1.12749	0.865253	0.802612	1.40869	1.14014	0.937341	0.858877	0.918632	0.506597	0.133956	0.0475938	0.914837	0.474014		0.0646568	1.4569	2.26699	2.24097	2.06797	1.99996	1.93801	1.938	2.41897	2.47404	2.49307	2.48401	2.17703	2.12606
7.1048	7.16378	7.12378	7.06677	7.08081	7.0729	7.13478	7.10774	7.23372	7.30271	7.12983	7.3327	7.31232	7.3942	7.14876	7.09594		7.19088	7.12676	0.920929	1.66741	1.39281	1.12568	0.866792	0.806033	1.40639	1.14	0.94138	0.870592	0.916152	0.526909	0.111252	0.0359476	0.922542	0.488837		0.109389	1.45388	2.266	2.23901	2.06601	1.99701	1.939	1.938	2.41701	2.47699	2.49798	2.485	2.17899	2.12998
7.15412	7.21411	7.16911	7.09314	7.10608	7.10108	7.18014	7.15013	7.28713	7.36014	7.1811	7.36914	7.43132	7.55635	7.19014	7.17404	7.02304	7.17186	7.17113	0.914156	1.66301	1.38531	1.12111	0.864249	0.80289	1.40239	1.13884	0.946667	0.871887	0.909449	0.484511	0.116966	0.0503439	0.91551	0.593038	0.13592	0.122521	1.44757	2.26402	2.23199	2.065	2.002	1.941	1.93499	2.41599	2.477	2.50101	2.48802	2.17202	2.14703
7.19865	7.25567	7.21181	7.14367	7.13761	7.13155	7.2327	7.19968	7.33458	7.41173	7.21973	7.42148	7.54826	7.68626	7.24264	7.1906	7.03625	7.12	7.2177	0.905091	1.65395	1.37791	1.10898	0.860077	0.795434	1.39429	1.13609	0.941681	0.874346	0.905346	0.484652	0.13035	0.0853024	0.900813	0.588391	0.132448	0.03502	1.44042	2.26997	2.22799	2.06399	2.00301	1.93996	1.93196	2.41296	2.47801	2.50609	2.49501	2.18001	2.15809
7.24267	7.30066	7.26659	7.18866	7.17869	7.16872	7.27965	7.24566	7.37371	7.46063	7.26863	7.45376	7.63336	7.77136	7.28568	7.2307	7.05288	7.12	7.26465	0.899075	1.64694	1.36283	1.09749	0.847077	0.781574	1.38717	1.12713	0.93098	0.868673	0.903067	0.47804	0.143799	0.119107	0.891619	0.5817	0.137036	0.0356949	1.43056	2.26801	2.22701	2.06301	2.00399	1.93702	1.92902	2.41002	2.47899	2.51196	2.49599	2.18099	2.16396
7.29527	7.35026	7.31622	7.23927	7.22927	7.21125	7.31631	7.29824	7.43417	7.50419	7.31726				7.33825		7.05712	7.11508	7.31425	0.889326	1.63743	1.35044	1.08239	0.83243	0.765787	1.38113	1.11565	0.923364	0.855795	0.894355				0.881098		0.130986	0.0355283	1.42114	2.26396	2.22096	2.05998	2.00502	1.94099	1.92898	2.41196	2.47897	2.51202	2.50203	2.17795
7.34975	7.40175	7.36076	7.29294	7.28288	7.26094	7.37676	7.34582	7.46773	7.54155	7.36882	7.58087	7.69458	7.83131	7.38881		7.0809	7.13206	7.36376	0.880706	1.62951	1.3424	1.07774	0.814707	0.753263	1.3747	1.10806	0.908317	0.842745	0.881655	0.485725	0.124035	0.0794242	0.876786		0.154038	0.0424868	1.41332	2.25597	2.21391	2.05694	2.00794	1.93996	1.926	2.40396	2.47396	2.51501	2.50707	2.16893	2.17297
7.39876	7.45076	7.41076	7.3547	7.34072	7.3227	7.42676	7.39974	7.51577	7.57783	7.42274	7.63773	7.73282	7.8519	7.44175		7.13972	7.26735	7.41376	0.879765	1.62532	1.33751	1.07288	0.81256	0.7449	1.37344	1.09517	0.893023	0.820726	0.879331	0.482744	0.117163	0.065248	0.877168		0.173596	0.13623	1.40927	2.25401	2.20803	2.05302	2.00402	1.93701	1.926	2.40101	2.47101	2.516	2.51198	2.16402	2.17101
7.45515	7.50415	7.46415	7.40416	7.40719	7.38921	7.48114	7.45514	7.54013	7.60007	7.47815	7.69412	7.74603	7.86301	7.50215		7.18313	7.31411	7.46913	0.879303	1.62749	1.33803	1.07376	0.812745	0.747228	1.37617	1.09898	0.884731	0.806836	0.877922	0.461773	0.0910458	0.0542249	0.877613		0.183576	0.146927	1.41232	2.252	2.19999	2.045	2.00998	1.945	1.93301	2.393	2.46599	2.51498	2.51499	2.162	2.16899
7.50772	7.55669	7.51675	7.46181	7.47508	7.4642	7.53075	7.5065	7.58731	7.6233	7.53171	7.73525	7.75613	7.86601	7.55471		7.22974	7.35377	7.51675	0.883864	1.63392	1.34496	1.07404	0.8147	0.750094	1.38312	1.0975	0.881423	0.798515	0.882353	0.490921	0.107135	0.0489053	0.882043		0.189991	0.153607	1.41901	2.25201	2.19591	2.04496	2.00399	1.946	1.93606	2.39394	2.46194	2.509	2.51096	2.16196	2.16601
7.55208	7.60664	7.57406	7.51504	7.53837	7.53383	7.58664	7.55163	7.61686	7.64884	7.57461	7.7458	7.76444	7.8685	7.59707	7.56022	7.77593		7.5706	0.889273	1.62031	1.33687	1.06334	0.805359	0.741785	1.37788	1.09092	0.865745	0.791566	0.884102	0.499085	0.118732	0.0483065	0.891936	0.523272	0.105674		1.40751	2.24453	2.18804	2.04452	2.00156	1.94646	1.94045	2.38401	2.45551	2.51	2.50502	2.15904	2.15901
7.59867	7.65266	7.62167	7.57621	7.62081	7.62181	7.62964	7.58661	7.64862	7.6751	7.62268	7.76905	7.76801	7.8675	7.63717	7.67811	7.776		7.60968	0.892431	1.62732	1.34871	1.0734	0.814785	0.754759	1.38341	1.09962	0.868692	0.792729	0.887656	0.49962	0.115438	0.0478685	0.89448	0.512386	0.105826		1.41547	2.2455	2.18952	2.0435	1.998	1.9505	1.94451	2.38101	2.4545	2.50299	2.49849	2.162	2.16007
7.64543	7.69733	7.67037	7.63337	7.70328	7.70636	7.66459	7.62331	7.68582	7.70152	7.67193	7.78592	7.77147	7.8675	7.68583	7.71876	7.77502		7.66368	0.893877	1.63329	1.35695	1.0851	0.821543	0.761257	1.38815	1.09837	0.868791	0.799575	0.888409	0.49278	0.115287	0.046712	0.896287	0.509423	0.108672		1.41975	2.24644	2.194	2.04403	1.99751	1.95004	1.94699	2.38539	2.45693	2.49999	2.495	2.16194	2.17449
7.69171	7.73873	7.71919	7.6951	7.77653	7.79443	7.71268	7.65085	7.71334	7.73478	7.72218	7.8019	7.772	7.8675	7.72724	7.7791	7.78789		7.70276	0.899987	1.64112	1.36611	1.09806	0.850722	0.778499	1.39373	1.10237	0.871733	0.806581	0.895256	0.494523	0.115862	0.0461149	0.90158	0.510602	0.0866323		1.42931	2.24202	2.19847	2.04946	1.99551	1.95646	1.95197	2.384	2.45452	2.498	2.48954	2.15653	2.1869
7.7321	7.77809	7.7676	7.74814	7.86066	7.87669	7.74959	7.6866	7.75609	7.77759	7.75911	7.81503	7.772	7.86801	7.77309	7.84316	7.60819	7.65021	7.74759	0.894898	1.64661	1.37364	1.10873	0.869745	0.803092	1.39701	1.10713	0.878605	0.817332	0.889683	0.485259	0.116225	0.0466223	0.897178	0.514236	0.130575	0.0533616	1.43778	2.24801	2.20551	2.05301	1.99549	1.96002	1.96651	2.37901	2.45049	2.49499	2.485	2.16202	2.18948
7.7734	7.81358	7.81048	7.80593	7.92801	7.954	7.78459	7.72741	7.78804	7.81238	7.80631	7.82604	7.7711	7.87146	7.80897	7.90931	7.70625	7.76004	7.78355	0.897887	1.65399	1.38086	1.12564	0.889926	0.820104	1.40109	1.1238	0.880188	0.823012	0.891192	0.465734	0.10385	0.0438339	0.901709	0.521573	0.122641	0.0490273	1.44136	2.25256	2.21145	2.05552	1.99151	1.96789	1.97335	2.38341	2.44803	2.49151	2.48549	2.16802	2.17936
7.80917	7.86107	7.85857	7.86398	8.00333	8.03873	7.83207	7.75822	7.82452	7.85357	7.84119	7.8384	7.77893	7.87001	7.84318	7.96649	7.8297	7.8738	7.82462	0.902394	1.6593	1.38875	1.14304	0.910316	0.83926	1.40594	1.12537	0.883629	0.815602	0.894667	0.486519	0.117274	0.0455188	0.90684	0.538207	0.157822	0.079513	1.44944	2.26043	2.21546	2.05897	1.98852	1.96601	1.96904	2.38597	2.44701	2.48702	2.47805	2.17395	2.15915
7.84309	7.91706	7.90709	7.91909	8.07612	8.10714	7.8621	7.78511	7.85708	7.88706	7.88609	7.84904	7.77601	7.87	7.87808	8.01711	7.94026	8.00531	7.87609	0.901253	1.65053	1.38796	1.15573	0.923279	0.85249	1.39944	1.13234	0.884242	0.820166	0.897814	0.496629	0.133332	0.0499201	0.902871	0.518365	0.150323	0.0725588	1.43817	2.24002	2.21802	2.06601	1.99201	1.97401	1.97501	2.392	2.436	2.477	2.472	2.16102	2.154
7.88711	7.94641	7.94915	7.96213	8.13285	8.17659	7.91297	7.83989	7.89425	7.91641	7.93011	7.8686	7.77894	7.86902	7.91721	8.07091	8.06547	8.15595	7.91913	0.912424	1.64585	1.38919	1.15856	0.93763	0.862399	1.40338	1.12363	0.880525	0.818425	0.909572	0.510911	0.134349	0.0499494	0.913201	0.51093	0.156877	0.062229	1.43742	2.24784	2.22682	2.06992	1.9969	1.98086	1.97794	2.39004	2.436	2.47602	2.47004	2.17178	2.15204
7.91974	8.00056	8.00356	8.01656	8.20442	8.24743	7.95368	7.88464	7.92972	7.95172	7.9558	7.87793	7.78198	7.869	7.95371	8.11465	8.17909	8.28993	7.95868	0.906312	1.64181	1.38546	1.15569	0.941193	0.873818	1.39218	1.12308	0.872941	0.813321	0.904404	0.511904	0.13557	0.0498211	0.906169	0.502944	0.163834	0.0813123	1.43314	2.25197	2.23196	2.07198	2.00196	1.97703	1.978	2.39595	2.43402	2.476	2.47	2.17498	2.14902
7.97308	8.04608	8.0491	8.07311	8.2701	8.31812	8.00609	7.93011	7.98207	7.99708	8.01208	7.90308	7.78501	7.872	8.00309	8.16007	8.2961	8.40117	8.01707	0.893172	1.63044	1.37541	1.14617	0.947245	0.87672	1.386	1.11202	0.868907	0.800266	0.890025	0.511394	0.139838	0.0497407	0.894539	0.48627	0.148466	0.102016	1.41918	2.254	2.24001	2.07202	2.00899	1.98199	1.981	2.40502	2.44201	2.47502	2.46701	2.17601	2.149
8.01525	8.08923	8.09812	8.129	8.31912	8.37891	8.05021	7.98698	8.01835	8.03925	8.05228	7.94328	7.78991	7.872	8.04819	8.19733	8.34905	8.48648	8.05433	0.883837	1.62692	1.36679	1.14282	0.949961	0.876504	1.36956	1.08296	0.852041	0.793265	0.882239	0.523396	0.13871	0.0500937	0.883743	0.491222	0.171872	0.120382	1.41507	2.25596	2.24295	2.08084	2.00311	1.97709	1.98002	2.41482	2.44888	2.48482	2.47191	2.18091	2.14704
8.06548	8.13453	8.15046	8.17057	8.3675	8.43443	8.10048	8.02659	8.08135	8.08948	8.10743	7.97963	7.7999	7.872	8.09254	8.26232	8.41828	8.55232	8.10745	0.871221	1.61386	1.35972	1.13543	0.946309	0.872215	1.36393	1.07368	0.815263	0.769231	0.870363	0.519869	0.14059	0.0497635	0.871457	0.488767	0.153022	0.090893	1.4031	2.25699	2.25389	2.08991	2.01092	1.98393	1.97802	2.41797	2.45098	2.48302	2.47299	2.17803	2.15096
8.11013	8.18111	8.18912	8.22109	8.42305	8.47808	8.14513	8.08712	8.14006	8.1361	8.15112	8.02309	7.81007	7.88501	8.14512	8.31811	8.42411	8.55706	8.15711	0.866789	1.60718	1.35639	1.13016	0.93314	0.865822	1.35417	1.08006	0.821834	0.76917	0.865031	0.489952	0.141473	0.0541793	0.867058	0.498605	0.152798	0.0877702	1.39479	2.262	2.25803	2.09301	2.02799	1.98101	1.97899	2.426	2.453	2.47901	2.47702	2.18299	2.155
8.16787	8.23298	8.24196	8.26416	8.44458	8.51331	8.20287	8.14094	8.1655	8.1821	8.20789	8.06517	7.84335	7.89088	8.19894	8.369	8.47206	8.58446	8.20604	0.866506	1.615	1.35381	1.1311	0.928589	0.852923	1.34896	1.0756	0.846437	0.782989	0.865687	0.477053	0.138175	0.0538563	0.865962	0.505495	0.138	0.0695965	1.40003	2.262	2.26977	2.0979	2.02212	1.98492	1.97508	2.42502	2.45104	2.48488	2.48387	2.18006	2.15598
8.22456	8.2846	8.29459	8.29873	8.47873	8.53682	8.24269	8.18962	8.22453	8.23459	8.26456	8.15132	7.87079	7.91679	8.25456	8.41861	8.47498	8.585	8.25363	0.870756	1.61899	1.35437	1.1326	0.918808	0.839862	1.35606	1.07586	0.842237	0.781385	0.869797	0.474548	0.141701	0.0562111	0.870255	0.50684	0.144754	0.0681289	1.40507	2.262	2.27595	2.10693	2.03192	1.985	1.97897	2.4379	2.46092	2.49591	2.49293	2.18	2.15501
8.27409	8.33511	8.34408	8.35007	8.49108	8.55003	8.3001	8.2391	8.28214	8.29813	8.31409	8.24118	7.94115	8.07116	8.3051	8.44906	8.48102	8.59501	8.30907	0.877842	1.62517	1.35968	1.12375	0.909688	0.831004	1.3683	1.0974	0.83361	0.756605	0.877287	0.476737	0.141626	0.101918	0.876656	0.512664	0.143417	0.0595942	1.40924	2.26501	2.282	2.10901	2.038	1.989	1.97801	2.445	2.474	2.50001	2.49501	2.18301	2.149
8.31625	8.38609	8.37937	8.38046	8.52932	8.56179	8.34815				8.3533	8.32256	8.01175	8.14371	8.35315	8.4775	8.48886	8.59893	8.34143	0.883205	1.62991	1.36403	1.12505	0.890393	0.819141	1.36834				0.885052	0.484325	0.158147	0.119429	0.879283	0.500594	0.141917	0.0569273	1.41942	2.26991	2.28003	2.11195	2.03898	1.99097	1.98193	2.445				2.18791	2.14802
8.3645	8.43351	8.42453	8.41663	8.53594	8.56596	8.40442	8.34141	8.40244	8.41738	8.4015	8.41207	8.10206	8.11828	8.39853	8.49779	8.49494	8.60197	8.39742	0.889683	1.63856	1.37306	1.1231	0.886478	0.81127	1.37396	1.0864	0.859176	0.774773	0.892572	0.487369	0.160617	0.0751187	0.884783	0.497243	0.137001	0.0527632	1.4216	2.27594	2.27703	2.11299	2.04197	1.98902	1.98398	2.44599	2.47796	2.50895	2.50097	2.19493	2.14305
8.40611	8.47211	8.45509	8.43805	8.54702	8.56603	8.4541	8.4071	8.46114	8.48013	8.4391	8.49516	8.19521	8.21129	8.44711	8.51903	8.50101	8.604	8.4371	0.897373	1.64437	1.38114	1.12745	0.88298	0.806722	1.38553	1.1149	0.8745	0.789823	0.898614	0.505224	0.166984	0.0879764	0.894231	0.504177	0.129687	0.0493702	1.43192	2.27501	2.276	2.107	2.043	1.99001	1.99398	2.44499	2.48701	2.51601	2.51001	2.19101	2.15
8.45499	8.52295	8.49811	8.4625	8.55778	8.57972	8.50005	8.45501	8.52371	8.53977	8.48505	8.57045	8.29201	8.34426	8.49697	8.5337	8.50492	8.604	8.48403	0.907932	1.65287	1.38959	1.13052	0.878169	0.807631	1.39609	1.12364	0.879007	0.805027	0.909653	0.511579	0.155271	0.0771628	0.903783	0.507237	0.133051	0.049468	1.43899	2.2799	2.27404	2.10504	2.043	1.99294	1.98322	2.44108	2.48994	2.5209	2.51686	2.19786	2.15098
8.50064	8.56368	8.5367	8.50467	8.56792	8.58992	8.55358	8.50759	8.58254	8.60846	8.52568	8.64145	8.42595	8.47002	8.54562	8.55186	8.51095	8.60301	8.52667	0.913865	1.6543	1.39301	1.12873	0.879082	0.809892	1.40397	1.12631	0.900311	0.822573	0.916319	0.513069	0.14622	0.0681301	0.908812	0.50478	0.135957	0.0484977	1.44082	2.27802	2.26904	2.10401	2.04399	1.99002	1.98399	2.44298	2.49893	2.52894	2.52097	2.19304	2.151
8.54109	8.61509	8.57908	8.52507	8.58103	8.60002	8.59508	8.56109	8.65512	8.67913	8.56909	8.71911	8.55823	8.61124	8.5851	8.57004	8.51404	8.60701	8.5721	0.915912	1.65383	1.39621	1.13075	0.877202	0.807559	1.40506	1.13065	0.905946	0.826981	0.916274	0.526461	0.133283	0.0551964	0.91277	0.505285	0.131419	0.0460622	1.44621	2.28301	2.26399	2.10199	2.04099	1.98699	1.98099	2.441	2.5	2.535	2.524	2.19801	2.14201
8.58726	8.66126	8.61837	8.55846	8.59675	8.61181	8.63634	8.60529	8.71307	8.74494	8.61329	8.7751	8.67316	8.73108	8.63323	8.59067	8.53368	8.61291	8.6222	0.917032	1.65561	1.39309	1.12939	0.873273	0.802098	1.40442	1.13928	0.909139	0.83259	0.918455	0.536902	0.154903	0.0583888	0.912878	0.483008	0.120712	0.0471623	1.44087	2.28989	2.26105	2.09708	2.03805	1.98208	1.97411	2.44297	2.50098	2.535	2.52498	2.20489	2.14495
8.62559	8.71443	8.6655	8.58967	8.61679	8.62486	8.68943	8.6614	8.76149	8.80635	8.65456	8.82151	8.80658	8.91009	8.67159	8.60485	8.54389	8.62289	8.66356	0.915081	1.6495	1.38608	1.12095	0.866393	0.796846	1.40244	1.14267	0.926662	0.839813	0.91756	0.527384	0.134553	0.0506441	0.910051	0.48083	0.140277	0.0469327	1.43808	2.27912	2.2521	2.09304	2.03899	1.97903	1.97301	2.4341	2.50199	2.535	2.525	2.19313	2.14896
8.67907	8.7571	8.71109	8.63007	8.64004	8.64504	8.7381	8.7111	8.82411	8.87011	8.70307	8.86907	8.92022	9.04425	8.72407	8.68005			8.7161	0.908858	1.63825	1.38078	1.11039	0.8624	0.79217	1.39627	1.13774	0.918251	0.839199	0.907009	0.522329	0.144928	0.0739612	0.908159	0.576754			1.42789	2.29098	2.24599	2.08999	2.034	1.976	1.97099	2.42998	2.50099	2.53399	2.527	2.20299	2.152
8.71429	8.80699	8.75707	8.66431	8.66058	8.6646	8.78603	8.76001	8.87791	8.92489	8.73927		9.02586	9.16456	8.75929	8.70254			8.76305	0.898294	1.63012	1.36588	1.10121	0.857303	0.782418	1.38829	1.13719	0.914065	0.838543	0.896601		0.148723	0.0941408	0.897673	0.573976			1.41625	2.28316	2.2411	2.08412	2.034	1.97698	1.96806	2.42216	2.49708	2.53106	2.52798	2.19908
8.7656	8.84471	8.79372	8.70965	8.70962	8.69377	8.83363	8.81061	8.93059	8.98156	8.79258	8.93575	9.10737	9.25034	8.80961	8.74368			8.80666	0.892623	1.62191	1.3595	1.08696	0.837357	0.776842	1.38008	1.11815	0.906092	0.832984	0.888869	0.567641	0.16904	0.12244	0.894146	0.577006			1.40866	2.27804	2.23703	2.07705	2.03202	1.96509	1.96006	2.41803	2.49204	2.53298	2.528	2.19305	2.15597
8.81113	8.89911	8.84811	8.75711	8.72813	8.72508	8.88509	8.86209	8.96611	9.0311	8.83413	9.01714	9.17604	9.31505	8.85812	8.78311			8.85512	0.885138	1.61103	1.34768	1.06857	0.834066	0.770116	1.3684	1.1137	0.905461	0.826962	0.880079	0.465848	0.149721	0.0926292	0.888217	0.57325			1.39927	2.27499	2.23098	2.07099	2.021	1.96698	1.95798	2.41399	2.48699	2.53298	2.52798	2.18699	2.17
8.86796	8.95105	8.89808	8.80806	8.78594	8.76232	8.92723	8.90128	9.01805	9.07617	8.8939	9.07887	9.19368	9.33857	8.91201	8.83112			8.90803	0.879592	1.60611	1.33941	1.07084	0.836977	0.763835	1.36549	1.10304	0.896829	0.818898	0.874944	0.451337	0.123011	0.0786372	0.88226	0.568929			1.39389	2.27205	2.22118	2.06609	2.01904	1.95914	1.94916	2.40811	2.48209	2.52416	2.52113	2.18307	2.17098
8.92046	8.99951	8.94947	8.86343	8.83451	8.80754	8.97847	8.9505	9.0576	9.11362	8.94646	9.12751	9.20687	9.3578	8.96446	8.88643			8.95453	0.875254	1.60495	1.33831	1.05842	0.830617	0.756495	1.36169	1.10132	0.885308	0.808319	0.871465	0.438055	0.100895	0.0658702	0.877132	0.563258			1.3934	2.27002	2.21704	2.06105	2.01702	1.95504	1.94603	2.40305	2.47111	2.51608	2.51704	2.18102	2.16704
8.9711	9.0421	8.9991	8.91514	8.89214	8.86914	9.02808	9.00107	9.10305	9.14105	8.99709	9.17306	9.22702	9.35901	9.0151	8.94517		9.00514	9.00709	0.879191	1.60792	1.33884	1.06479	0.837134	0.760545	1.36813	1.1022	0.873054	0.804056	0.87696	0.506747	0.12803	0.0597399	0.879371	0.543545		0.181674	1.39749	2.26099	2.20798	2.04898	2.01498	1.94799	1.94099	2.392	2.46299	2.51299	2.51198	2.17199	2.143
9.01707	9.09101	9.04801	8.98068	8.95866	8.93566	9.06819	9.03237	9.12849	9.16551	9.04013	9.20045	9.23484	9.3639	9.06499	9.02538		9.07166	9.05013	0.884199	1.61495	1.34815	1.07575	0.834229	0.762775	1.37223	1.1007	0.874893	0.802247	0.881596	0.505103	0.123335	0.0501831	0.884575	0.541246		0.17427	1.40182	2.25708	2.20016	2.04116	2.0052	1.94114	1.93414	2.39004	2.45712	2.50908	2.50416	2.16906	2.14202
9.06958	9.1287	9.10058	9.04052	9.03142	9.01139	9.11264	9.07863	9.16669	9.19377	9.09357	9.23572	9.23798	9.364	9.11361	9.09643		9.1345	9.09266	0.891759	1.62311	1.35214	1.07987	0.833476	0.764724	1.38392	1.10777	0.87129	0.802339	0.888861	0.504921	0.123309	0.0472127	0.892218	0.523524		0.154679	1.41267	2.25502	2.19504	2.03902	2.00103	1.93703	1.92904	2.38702	2.44609	2.4971	2.49309	2.17098	2.14101
9.11011	9.17809	9.1491	9.10114	9.1162	9.10521	9.14411	9.11307	9.19308	9.22607	9.14311	9.24904	9.242	9.36099	9.15011	9.16512		9.18951	9.13709	0.897704	1.63144	1.35728	1.08603	0.836493	0.771781	1.39001	1.11104	0.873932	0.804441	0.89609	0.507592	0.127841	0.0488299	0.896818	0.518726		0.145647	1.41995	2.24998	2.194	2.03799	1.99297	1.92499	1.92498	2.38499	2.443	2.48898	2.48297	2.15899	2.14104
9.15912	9.21631	9.19321	9.16289	9.20343	9.19538	9.19312	9.14247	9.22836	9.25547	9.19015	9.26865	9.242	9.35707	9.19912	9.21805		8.97388	9.17629	0.903977	1.64143	1.37012	1.09921	0.838013	0.776407	1.39686	1.11355	0.883488	0.813742	0.900461	0.504181	0.128223	0.0487711	0.904541	0.508426		0.0660538	1.42917	2.24214	2.19596	2.03505	1.98121	1.91911	1.91812	2.38009	2.44104	2.48212	2.47023	2.15507	2.15868
9.19968	9.26462	9.24162	9.22154	9.29131	9.29621	9.22277	9.18764	9.2667	9.29172	9.23267	9.28587	9.24498	9.357	9.23968	9.2944	9.03837	9.06921	9.21768	0.909547	1.65227	1.37877	1.10726	0.848209	0.789665	1.40346	1.11564	0.884275	0.822293	0.906939	0.50157	0.128121	0.0486212	0.909244	0.51957	0.146645	0.0671598	1.43686	2.23307	2.196	2.03401	1.97703	1.91999	1.91205	2.38198	2.43802	2.47009	2.46306	2.14607	2.15801
9.24607	9.3001	9.2841	9.2791	9.37615	9.3882	9.26508	9.2081	9.29806	9.32508	9.27707	9.29303	9.246	9.35699	9.28207	9.35914	9.14324	9.19324	9.26308	0.913974	1.65865	1.38417	1.1235	0.865856	0.807425	1.40412	1.11554	0.888208	0.830085	0.911594	0.491252	0.127906	0.0483513	0.913053	0.523584	0.154441	0.0731335	1.44429	2.22599	2.19501	2.032	1.96999	1.91901	1.912	2.383	2.43598	2.46799	2.45599	2.13899	2.14798
9.27833	9.34605	9.33103	9.32603	9.44654	9.48206	9.30223	9.25699	9.32641	9.36125	9.31031	9.30868	9.246	9.3521	9.31433	9.42563	9.2547	9.30666	9.30023	0.915675	1.66194	1.38802	1.13197	0.892107	0.824125	1.41021	1.12218	0.896773	0.832471	0.913481	0.496727	0.130653	0.0489575	0.914559	0.534896	0.135864	0.0558669	1.44775	2.21914	2.19892	2.03102	1.96608	1.92488	1.91102	2.38202	2.42816	2.4631	2.45208	2.13606	2.14016
9.31868	9.39164	9.37466	9.37858	9.52736	9.57427	9.34665	9.28478	9.37759	9.3987	9.35366	9.32388	9.25592	9.352	9.35468	9.48454	9.3691	9.43101	9.34465	0.917982	1.67081	1.38898	1.15232	0.931625	0.849736	1.40929	1.12432	0.885106	0.827064	0.914691	0.503605	0.139489	0.0497438	0.917814	0.541935	0.143962	0.0611346	1.4544	2.22495	2.199	2.03199	1.96402	1.91905	1.91199	2.37902	2.42602	2.45804	2.44803	2.13997	2.13206
9.3521	9.43409	9.40911	9.42911	9.59414	9.65317	9.3921	9.33708	9.39612	9.43108	9.38608	9.34004	9.25901	9.36201	9.38811	9.5361	9.49424	9.59428	9.3851	0.920115	1.66765	1.39394	1.1658	0.961247	0.877018	1.40992	1.11854	0.891378	0.827715	0.916557	0.512047	0.140998	0.0493897	0.920133	0.536038	0.145973	0.0491567	1.45328	2.22899	2.2	2.03199	1.95599	1.917	1.91701	2.37599	2.425	2.45998	2.44899	2.141	2.127
9.39916	9.47723	9.46009	9.48009	9.66278	9.73357	9.44211	9.37532	9.45201	9.46736	9.42629	9.35965	9.26195	9.36888	9.43909	9.58316	9.60896	9.72763	9.43216	0.912859	1.66264	1.39519	1.16831	0.974151	0.895148	1.39938	1.11826	0.876111	0.815644	0.910282	0.520166	0.140273	0.0492623	0.912201	0.525576	0.137756	0.0523827	1.44804	2.22507	2.20197	2.02807	1.95109	1.917	1.92093	2.37305	2.42697	2.45214	2.44409	2.13903	2.12503
9.43463	9.51857	9.49267	9.52157	9.72634	9.80526	9.47862	9.42251	9.47477	9.50659	9.46955	9.37583	9.262	9.36504	9.47463	9.61666	9.72678	9.85073	9.47357	0.906842	1.65628	1.39149	1.16626	0.989372	0.912263	1.39701	1.10877	0.873831	0.799795	0.904807	0.519429	0.140923	0.0498636	0.905509	0.501601	0.147892	0.0658387	1.44281	2.225	2.20794	2.03196	1.94902	1.91997	1.92496	2.37498	2.42304	2.45596	2.44301	2.13702	2.12005
9.48209	9.5621	9.54309	9.58209	9.77907	9.87411	9.5291	9.46711	9.51811	9.53808	9.51309	9.3961	9.26801	9.365	9.5171	9.66411	9.83911	9.97009	9.5161	0.895733	1.64972	1.38274	1.15985	0.997868	0.91802	1.38735	1.10251	0.864822	0.793884	0.893958	0.513539	0.141378	0.0502626	0.89474	0.470011	0.132167	0.0830723	1.43624	2.22598	2.21301	2.03501	1.94899	1.92899	1.929	2.37601	2.42701	2.458	2.44401	2.13898	2.11699
9.52709	9.61101	9.58515	9.62611			9.57507	9.51993	9.56995	9.57623	9.55809	9.44305	9.27192	9.36402	9.56601	9.71889	9.89193	10.0122	9.56501	0.882919	1.64099	1.37344	1.15193			1.37869	1.08835	0.851332	0.78645	0.883285	0.513109	0.140478	0.0514853	0.88035	0.460963	0.13066	0.0936859	1.42535	2.2162	2.21594	2.0399	1.94606			2.37992	2.4319	2.45898	2.44694	2.1292	2.11308
9.57662	9.65467	9.63859	9.66868			9.62561	9.56168	9.60176	9.62364	9.60762	9.47972	9.2849	9.364	9.61463	9.77358	9.9059	10.0457	9.60867	0.873412	1.63312	1.36423	1.1422			1.36805	1.07344	0.842894	0.771386	0.873772	0.508625	0.139091	0.0521947	0.870306	0.47872	0.127951	0.0680314	1.41734	2.21501	2.21997	2.04198	1.94798			2.38595	2.43002	2.45999	2.44998	2.12801	2.10705
9.62809	9.70608	9.6761	9.75201	9.92706	10.019	9.6671	9.6181	9.66211	9.67311	9.6581	9.54016	9.30807	9.37003	9.66709	9.82912	9.92603	10.06	9.65609	0.870382	1.62713	1.36017	1.12669	0.959702	0.909846	1.36073	1.07056	0.840577	0.768127	0.871033	0.496577	0.14525	0.05282	0.8674	0.495534	0.128416	0.0617028	1.41484	2.21102	2.22601	2.04901	1.93306	1.931	1.93599	2.39401	2.43101	2.463	2.453	2.12103	2.09999
9.6722	9.74529	9.72217	9.75593	9.95745	10.0416	9.7171	9.6681	9.71308	9.72506	9.70613	9.6176	9.34238	9.38572	9.7112	9.88794	9.93975	10.0708	9.70119	0.871127	1.62966	1.35993	1.13642	0.970318	0.898348	1.36107	1.06952	0.839156	0.766647	0.872327	0.490539	0.145034	0.057633	0.867547	0.497554	0.126338	0.0534492	1.41649	2.22181	2.23189	2.05195	1.9605	1.93198	1.93207	2.39989	2.43591	2.46104	2.45398	2.13377	2.09411
9.7304	9.79944	9.76853	9.78569	9.96889	10.0559	9.76353	9.72145	9.77536	9.78241	9.76044	9.70312	9.4103	9.43153	9.76841	9.92463	9.96078	10.0769	9.74951	0.872545	1.63155	1.35978	1.13149	0.964364	0.882602	1.36181	1.07272	0.838972	0.765789	0.872162	0.491756	0.14697	0.0635592	0.87039	0.512792	0.130991	0.0462929	1.41671	2.22992	2.23695	2.05299	1.97684	1.93299	1.932	2.40396	2.43798	2.46793	2.45796	2.13895	2.08311
9.78408	9.83311	9.80409	9.81908	10.01	10.069	9.8041	9.76211	9.83111	9.84313	9.81408	9.78917	9.48317	9.48446	9.82009	9.96404	9.97001	10.077	9.79008	0.876251	1.63308	1.3627	1.13301	0.927956	0.853553	1.36658	1.08012	0.827372	0.765425	0.876435	0.491165	0.157415	0.0691149	0.873347	0.503259	0.128223	0.0443471	1.41954	2.231	2.24201	2.056	1.985	1.931	1.928	2.40901	2.444	2.465	2.458	2.141	2.07499
9.82124	9.88103	9.84517	9.85723	10.0237	10.069	9.85007	9.81395	9.88295	9.90083	9.85223	9.86643	9.55945	9.69375	9.86117	9.98066	9.97392	10.077	9.82724	0.881474	1.63832	1.36623	1.13147	0.912269	0.832292	1.37169	1.08386	0.846374	0.772261	0.883428	0.497982	0.1643	0.126063	0.876525	0.498154	0.124917	0.043017	1.42574	2.231	2.24494	2.05502	1.98696	1.93002	1.928	2.41292	2.44498	2.46696	2.45702	2.141	2.0701
9.86466	9.91673	9.87775	9.8838	10.0309	10.0611	9.88176	9.85866	9.93262	9.96054	9.8907	9.94737	9.64831	9.78134	9.90367	10.0048	9.97698	10.0651	9.87066	0.888386	1.64485	1.37138	1.12657	0.894795	0.814408	1.37896	1.09434	0.856692	0.782401	0.89116	0.506851	0.16574	0.128559	0.882275	0.494835	0.122181	0.0405592	1.43243	2.23199	2.245	2.05599	1.98998	1.92802	1.92304	2.41399	2.44202	2.46898	2.457	2.14001	2.07
9.90407	9.96307	9.91609	9.91205	10.032	10.056	9.92909	9.89909	9.98211	10.0211	9.93007	9.99814	9.71924	9.75937	9.94907	10.022	9.98001	10.065	9.91008	0.896144	1.65248	1.37954	1.11833	0.877556	0.809511	1.38705	1.10146	0.880768	0.795898	0.898117	0.499692	0.138769	0.0546924	0.89065	0.492061	0.120949	0.0388373	1.4384	2.235	2.245	2.05501	1.992	1.93199	1.92099	2.41698	2.448	2.468	2.457	2.142	2.07302
9.93446	9.99444	9.95432	9.93657	10.031	10.0422	9.96732	9.94027	10.0331	10.076	9.96144	10.0589	9.8261	9.92408	9.97946	10.0338	9.98295	10.0679	9.94734	0.90236	1.65853	1.3839	1.11445	0.875575	0.805501	1.39254	1.11587	0.897592	0.812653	0.905696	0.505124	0.120258	0.0646828	0.89515	0.492296	0.120459	0.0376314	1.44769	2.23303	2.24697	2.05795	1.992	1.92807	1.91805	2.40914	2.44898	2.46702	2.457	2.14298	2.08283
9.9736	10.0356	9.98865	9.95679	10.031	10.0341	10.0086	9.97366	10.0835	10.1314	9.99664	10.1164	9.94379	10.026	10.0196	10.0587	9.98399	10.068	9.9866	0.910793	1.66602	1.3912	1.11522	0.873343	0.805776	1.40023	1.12298	0.910825	0.829903	0.913213	0.50138	0.110964	0.0507772	0.904167	0.50188	0.120499	0.0370063	1.45331	2.23498	2.24502	2.05503	1.99002	1.928	1.91701	2.40405	2.45296	2.46898	2.45502	2.14399	2.08696
10.0111	10.0781	10.0281	9.98105	10.03	10.029	10.0471	10.0211	10.1291	10.1861	10.0361	10.1721	10.0643	10.1314	10.0561	10.067	9.99317	10.1	10.0251	0.913367	1.66963	1.39426	1.12117	0.871368	0.805955	1.40455	1.13254	0.920907	0.844223	0.915194	0.496911	0.0939584	0.0191543	0.90706	0.50115	0.114044	0.0394901	1.45707	2.24201	2.24299	2.054	1.989	1.925	1.911	2.403	2.457	2.46999	2.45	2.14601	2.09099
10.0463	10.1113	10.0662	10.0026	10.03	10.029	10.0842	10.0514	10.179	10.237	10.0713	10.2318	10.1845	10.3142	10.0883	10.0788	10.0714	10.1049	10.0652	0.911949	1.67036	1.39295	1.1211	0.87041	0.808341	1.40454	1.13169	0.928955	0.855067	0.912417	0.497233	0.0978893	0.0631963	0.907021	0.449588	0.115941	0.0441837	1.45812	2.24494	2.24006	2.05596	1.98998	1.925	1.911	2.40202	2.45798	2.4651	2.44804	2.14992	2.08414
10.0827	10.1586	10.1047	10.0298	10.033	10.032	10.1197	10.0867	10.2147	10.2827	10.1047	10.2777	10.2823	10.3884	10.1247	10.1276		10.1447	10.1047	0.912505	1.66601	1.39277	1.12037	0.871134	0.806058	1.40538	1.13386	0.93166	0.863079	0.913134	0.512024	0.0993095	0.0414371	0.907308	0.567084		0.0142745	1.45809	2.24897	2.23901	2.056	1.98901	1.92401	1.90703	2.402	2.458	2.465	2.448	2.15397	2.09194
10.1192	10.1902	10.1431	10.0561	10.0441	10.0391	10.1641	10.1301	10.2562	10.3252	10.1412	10.3042	10.3833	10.4823	10.1602	10.2162			10.1461	0.908883	1.66216	1.3875	1.11592	0.871143	0.802713	1.39744	1.13136	0.928051	0.865624	0.908111	0.50743	0.148769	0.0728459	0.905167	0.545298			1.45253	2.25199	2.23699	2.05501	1.992	1.925	1.908	2.39699	2.45898	2.46301	2.446	2.157	2.09805
10.1583	10.2303	10.1794	10.0933	10.0646	10.0557	10.1974	10.1614	10.2982	10.3663	10.1803	10.3492	10.4577	10.5606	10.2003				10.1784	0.902053	1.65251	1.3798	1.1133	0.871798	0.798447	1.39342	1.12497	0.928384	0.864147	0.903208	0.484305	0.15098	0.105229	0.896574				1.44352	2.25004	2.23504	2.05696	1.99102	1.925	1.90702	2.39405	2.45311	2.46496	2.44698	2.15602	2.11175
10.1997	10.2647	10.2177	10.1248	10.0967	10.0798	10.2377	10.2047	10.3298	10.4047	10.2217	10.3768	10.4898		10.2456		10.0749	10.0977	10.2167	0.895074	1.64283	1.37135	1.10698	0.869111	0.796723	1.3822	1.11773	0.91449	0.857582	0.897544	0.549235	0.216722		0.888492		0.173068	0.057184	1.43605	2.24802	2.23202	2.05303	1.98902	1.92698	1.907	2.38904	2.45498	2.465	2.44601	2.15402	2.12192
10.2431	10.3031	10.2551	10.1681	10.1451	10.1161	10.2731	10.2461	10.3751	10.4411	10.2601	10.4231	10.521	10.656	10.2881	10.1421	10.037	10.0931	10.2511	0.886887	1.63186	1.36096	1.09784	0.861538	0.790598	1.37702	1.09904	0.896835	0.843321	0.889574	0.554474	0.196114	0.163045	0.880371	0.464522	0.1412	0.0334888	1.42733	2.249	2.22799	2.04899	1.991	1.92601	1.91	2.389	2.452	2.462	2.44901	2.15301	2.12602
10.2842	10.3363	10.2913	10.2092	10.1842	10.1621	10.3102	10.2803	10.4024	10.4655	10.3051	10.4799	10.5396	10.6736	10.3292	10.1645	10.0488	10.143	10.2882	0.881264	1.62102	1.35251	1.08939	0.84717	0.780592	1.37245	1.09093	0.88593	0.826068	0.882336	0.542786	0.193464	0.160952	0.876479	0.465608	0.149904	0.0507416	1.41979	2.25096	2.22506	2.04508	1.98904	1.92992	1.91196	2.38704	2.452	2.46396	2.45194	2.15692	2.13286
[truncated: 64 more columns]
